# Supplementary material for: Measuring information flux between social media and stock prices with Transfer Entropy
Source: PLoS One. 2021 Sep 23;16(9):e0257686. doi: 10.1371/journal.pone.0257686 (PMC8459996; doi:10.1371/journal.pone.0257686)
Supplement: S1 Data — (ZIP) [file pone.0257686.s001.zip]

Archive with 189 entries (164 files):
- DATA BASES/1.-amzn/
- DATA BASES/1.-amzn/amazon3.xlsx
- DATA BASES/1.-amzn/amazon4.xlsx
- DATA BASES/1.-amzn/amazon5.xlsx
- DATA BASES/1.-amzn/AMZN limpio.xlsx
- DATA BASES/1.-amzn/AMZN nuevo.xlsx
- DATA BASES/1.-amzn/Copy of amazon.xlsx
- DATA BASES/1.-amzn/lm.xlsx
- DATA BASES/10.-INTEL/
- DATA BASES/10.-INTEL/int.xlsx
- DATA BASES/10.-INTEL/intel.xlsx
- DATA BASES/10.-INTEL/intel3.xlsx
- DATA BASES/10.-INTEL/intel4.xlsx
- DATA BASES/11.-BRKA/
- DATA BASES/11.-BRKA/berk.xlsx
- DATA BASES/11.-BRKA/BRKA3.xlsx
- DATA BASES/11.-BRKA/GIANT DATA - Shortcut.lnk
- DATA BASES/12.-EXXON/
- DATA BASES/12.-EXXON/13.-EXXON.csv
- DATA BASES/12.-EXXON/13.-EXXON.xlsx
- DATA BASES/12.-EXXON/ex.xlsx
- DATA BASES/12.-EXXON/XOM3.xlsx
- DATA BASES/13.-VISA/
- DATA BASES/13.-VISA/V.xlsx
- DATA BASES/13.-VISA/visa.xlsx
- DATA BASES/14.- Bank of America/
- DATA BASES/14.- Bank of America/BAC3.xlsx
- DATA BASES/14.- Bank of America/bank.xlsx
- DATA BASES/14.- Bank of America/BOA3.xlsx
- DATA BASES/15.-WELLS FARGO/
- DATA BASES/15.-WELLS FARGO/1.xlsx
- DATA BASES/15.-WELLS FARGO/wells fargo nuevo.xlsx
- DATA BASES/15.-WELLS FARGO/wfcc3 (version 1).xlsb.xlsx
- DATA BASES/15.-WELLS FARGO/wfcc3.csv
- DATA BASES/15.-WELLS FARGO/wfcc3.xlsx
- DATA BASES/16.-PG/
- DATA BASES/16.-PG/dataminer (82).xlsx
- DATA BASES/16.-PG/dataminer (83).xlsx
- DATA BASES/16.-PG/dataminer (84).xlsx
- DATA BASES/16.-PG/dataminer (85).xlsx
- DATA BASES/16.-PG/dataminer (86).xlsx
- DATA BASES/16.-PG/dataminer (87).xlsx
- DATA BASES/16.-PG/dataminer (88).xlsx
- DATA BASES/16.-PG/dataminer (89).xlsx
- DATA BASES/16.-PG/P.csv
- DATA BASES/16.-PG/P1.csv
- DATA BASES/16.-PG/PG.csv
- DATA BASES/16.-PG/PG.xlsx
- DATA BASES/16.-PG/PGte.xlsx
- DATA BASES/16.-PG/PGte2.xlsx
- DATA BASES/17.-CISCO/
- DATA BASES/17.-CISCO/5.xlsx
- DATA BASES/17.-CISCO/cisco3.xlsx
- DATA BASES/17.-CISCO/cisco4.xlsx
- DATA BASES/17.-JOHNSON AND JOHNSON/
- DATA BASES/17.-JOHNSON AND JOHNSON/jnj nuevo.xlsx
- DATA BASES/17.-JOHNSON AND JOHNSON/jnj3.csv
- DATA BASES/17.-JOHNSON AND JOHNSON/JNJ3.xlsx
- DATA BASES/17.-JOHNSON AND JOHNSON/New folder/
- DATA BASES/17.-JOHNSON AND JOHNSON/New folder/jnj.csv
- DATA BASES/17.-JOHNSON AND JOHNSON/New folder/twitter_feed (22).csv
- DATA BASES/17.-JOHNSON AND JOHNSON/New folder/twitter_feed (23).csv
- DATA BASES/17.-JOHNSON AND JOHNSON/New folder/twitter_feed (24).csv
- DATA BASES/17.-JOHNSON AND JOHNSON/New folder/twitter_feed (25).csv
- DATA BASES/17.-JOHNSON AND JOHNSON/New folder/twitter_feed (26).csv
- DATA BASES/17.-JOHNSON AND JOHNSON/New folder/twitter_feed (27).csv
- DATA BASES/17.-JOHNSON AND JOHNSON/New folder/twitter_feed (28).csv
- DATA BASES/17.-JOHNSON AND JOHNSON/New folder/twitter_feed (29).csv
- DATA BASES/17.-JOHNSON AND JOHNSON/New folder/twitter_feed (30).csv
- DATA BASES/17.-JOHNSON AND JOHNSON/New folder/twitter_feed (31).csv
- DATA BASES/18.-GE/
- DATA BASES/18.-GE/dataminer (82).xlsx
- DATA BASES/18.-GE/dataminer (83).xlsx
- DATA BASES/18.-GE/dataminer (84).xlsx
- DATA BASES/18.-GE/dataminer (85).xlsx
- DATA BASES/18.-GE/dataminer (86).xlsx
- DATA BASES/18.-GE/dataminer (87).xlsx
- DATA BASES/18.-GE/dataminer (88).xlsx
- DATA BASES/18.-GE/dataminer (89).xlsx
- DATA BASES/18.-GE/dataminer (90).xlsx
- DATA BASES/18.-GE/dataminer (91).xlsx
- DATA BASES/18.-GE/dataminer (92).xlsx
- DATA BASES/18.-GE/dataminer (93).xlsx
- DATA BASES/18.-GE/dataminer (94).xlsx
- DATA BASES/18.-GE/dataminer (95).xlsx
- DATA BASES/18.-GE/dataminer (96).xlsx
- DATA BASES/18.-GE/GE.xlsx
- DATA BASES/19.-ROYAL DUTCH/
- DATA BASES/19.-ROYAL DUTCH/rdsa3.csv
- DATA BASES/19.-ROYAL DUTCH/rdsa3.xlsx
- DATA BASES/2.-FB/
- DATA BASES/2.-FB/face.csv
- DATA BASES/2.-FB/FACE3.xlsx
- DATA BASES/2.-FB/FACE4.xlsx
- DATA BASES/2.-FB/facebo¿ok limio.xlsx
- DATA BASES/2.-FB/facebook final.xlsx
- DATA BASES/2.-FB/facebook3.xlsx
- DATA BASES/2.-FB/FB.xlsx
- DATA BASES/20.-TCHEY/
- DATA BASES/20.-TCHEY/tc.xlsx
- DATA BASES/20.-TCHEY/TCEHY3.xlsx
- DATA BASES/3.-microsoft/
- DATA BASES/3.-microsoft/microsoft final.xlsx
- DATA BASES/3.-microsoft/microsoft limpio.xlsx
- DATA BASES/3.-microsoft/MICROSOFT.xlsx
- DATA BASES/3.-microsoft/msft.xlsx
- DATA BASES/3.-microsoft/msft3.csv
- DATA BASES/4.-ebay/
- DATA BASES/4.-ebay/ebay last.xlsx
- DATA BASES/4.-ebay/ebay.xlsx
- DATA BASES/4.-ebay/ebay3.csv
- DATA BASES/4.-ebay/ebay3.xlsx
- DATA BASES/5.-ATT/
- DATA BASES/5.-ATT/a T T FINAL.xlsx
- DATA BASES/5.-ATT/att.xlsx
- DATA BASES/5.-ATT/att3.xlsx
- DATA BASES/5.-ATT/att4.xlsx
- DATA BASES/5.-ATT/dataminer (82).xlsx
- DATA BASES/5.-ATT/dataminer (83).xlsx
- DATA BASES/5.-ATT/dataminer (84).xlsx
- DATA BASES/5.-ATT/dataminer (85).xlsx
- DATA BASES/5.-ATT/dataminer (86).xlsx
- DATA BASES/5.-ATT/dataminer (87).xlsx
- DATA BASES/5.-ATT/dataminer (88).xlsx
- DATA BASES/5.-ATT/dataminer (89).xlsx
- DATA BASES/5.-ATT/dataminer (90).xlsx
- DATA BASES/5.-ATT/dataminer (91).xlsx
- DATA BASES/5.-ATT/dataminer (92).xlsx
- DATA BASES/5.-ATT/DM.xlsx
- DATA BASES/6.-google/
- DATA BASES/6.-google/google final.xlsx
- DATA BASES/6.-google/google.xlsx
- DATA BASES/6.-google/google_final.csv
- DATA BASES/6.-google/google_final.xlsx
- DATA BASES/6.-google/google3.csv
- DATA BASES/6.-google/google3.xlsx
- DATA BASES/7.- JP MORGAN/
- DATA BASES/7.- JP MORGAN/JPM.xlsx
- DATA BASES/7.- JP MORGAN/jpm3.xlsx
- DATA BASES/8.-TESLA/
- DATA BASES/8.-TESLA/ENEROTESLA 6 AÑOS.xlsx
- DATA BASES/8.-TESLA/RCommander.R
- DATA BASES/8.-TESLA/RCommanderMarkdown.Rmd
- DATA BASES/8.-TESLA/t3.csv
- DATA BASES/8.-TESLA/TESLA 6 AÑOS.csv
- DATA BASES/8.-TESLA/TESLA MODEL/
- DATA BASES/8.-TESLA/TESLA MODEL/LATETESLA  222222.csv
- DATA BASES/8.-TESLA/TESLA MODEL/LATETESLA  222222.xlsx
- DATA BASES/8.-TESLA/TESLA MODEL/LATETESLA.csv
- DATA BASES/8.-TESLA/TESLA MODEL/LATETESLA2ND.csv
- DATA BASES/8.-TESLA/TESLA MODEL/TESLA.csv
- DATA BASES/8.-TESLA/TESLA MODEL/TESLA2.csv
- DATA BASES/8.-TESLA/TESLA MODEL/TESLA2ND.csv
- DATA BASES/8.-TESLA/TESLA MODEL/tesla-times.csv
- DATA BASES/8.-TESLA/TESLA MODELO.xlsx
- DATA BASES/8.-TESLA/TESLA.csv
- DATA BASES/8.-TESLA/TESLA/
- DATA BASES/8.-TESLA/TESLA/dataminer (10).csv
- DATA BASES/8.-TESLA/TESLA/dataminer (2).csv
- DATA BASES/8.-TESLA/TESLA/dataminer (3).csv
- DATA BASES/8.-TESLA/TESLA/dataminer (4).csv
- DATA BASES/8.-TESLA/TESLA/dataminer (5).csv
- DATA BASES/8.-TESLA/TESLA/dataminer (6).csv
- DATA BASES/8.-TESLA/TESLA/dataminer (7).csv
- DATA BASES/8.-TESLA/TESLA/dataminer (8).csv
- DATA BASES/8.-TESLA/TESLA/dataminer (9).csv
- DATA BASES/8.-TESLA/TESLA/t.csv
- DATA BASES/8.-TESLA/TESLA/TESLA.xlsx
- DATA BASES/8.-TESLA/TESLA/tsla.csv
- DATA BASES/8.-TESLA/TESLA/tsla3.csv
- DATA BASES/8.-TESLA/TESLA/tsla3.xlsx
- DATA BASES/8.-TESLA/TESLA2ND.csv
- DATA BASES/8.-TESLA/teslalimpio.xlsx
- DATA BASES/8.-TESLA/tweeteeer (1).csv
- DATA BASES/8.-TESLA/tweeteeer (12).csv
- DATA BASES/8.-TESLA/tweeteeer (2).csv
- DATA BASES/8.-TESLA/tweeteeer (3).csv
- DATA BASES/8.-TESLA/tweeteeer (4).csv
- DATA BASES/8.-TESLA/tweeteeer (5).csv
- DATA BASES/8.-TESLA/tweeteeer (6).csv
- DATA BASES/8.-TESLA/tweeteeer (7).csv
- DATA BASES/8.-TESLA/tweeteeer.csv
- DATA BASES/9.-IBM/
- DATA BASES/9.-IBM/ibm.xlsx
- DATA BASES/9.-IBM/ibm3.csv
- DATA BASES/9.-IBM/ibm3.xlsx
- DATA BASES/9.-IBM/ibm4.xlsx
- DATA BASES/F.-VOLKSWAGEN/
- DATA BASES/F.-VOLKSWAGEN/vw3.xlsx
