# Supplementary material for: Measuring information flux between social media and stock prices with Transfer Entropy
Source: PLoS One. 2021 Sep 23;16(9):e0257686. doi: 10.1371/journal.pone.0257686 (PMC8459996; doi:10.1371/journal.pone.0257686)
Supplement: S1 Data — (ZIP) [file pone.0257686.s001.zip › DATA BASES/1.-amzn/amazon3.xlsx]

## Sheet: amazon3
fecha	tweet	TextBlob	clean	subjectivity	sentiment	polarity		fecha	eventos	negative	positive	-	+	stock	util	u	pol	neg	pos	index				-	+		SUMMARY OUTPUT
2017-10-10	Walgreens and CVS worst nightmare $wba $cvs $AMZN via @alifarhat79pic.twitter.com/JsXoAW9T10	walgreens and cvs worst nightmare $wba $cvs $amzn via @alifarhat79pic.twitter.com/jsxoaw9t10	walgreens and cvs worst nightmare $wba $cvs $amzn via @alifarhat79pic.twitter.com/jsxoaw9t10	1	negative	-1		2009-01-01	5	2	3	0.4	0.6	51.28			1.04524	0.4	0.6	0	0	2	3	2	3
2017-07-07	Is $AMZN in your industry? => sell_x000D_ Could $AMZN enter your industry? => sell_x000D_ $AMZN has no interest in your industry? => terrible biz; sell	is $amzn in your industry? => sell_x000D_ could $amzn enter your industry? => sell_x000D_ $amzn has no interest in your industry? => terrible biz; sell	is $amzn in your industry? => sell_x000D_ could $amzn enter your industry? => sell_x000D_ $amzn has no interest in your industry? => terrible biz; sell	1	negative	-1		2009-01-02	5	2	3	0.4	0.6	54.36	3.08	0.0600624	1.5775	0.8	1.2	0	0	2	3	4	6		Regression Statistics
2017-04-28	I don't know y I remind@myself of my worst stock sale ever. Proof of selling $amzn shares sub $10. Look @ broker fees too! pic.twitter.com/lytVTj48Lj	i don't know y i remind@myself of my worst stock sale ever. proof of selling $amzn shares sub $10. look @ broker fees too! pic.twitter.com/lytvtj48lj	i don't know y i remind@myself of my worst stock sale ever. proof of selling $amzn shares sub $10. look @ broker fees too! pic.twitter.com/lytvtj48lj	1	negative	-1		2009-01-03	0	0	0	0	0	54.36	0	0	0	0.8	1.2	0	0	2	0	4	6		Multiple R	0.923747
2017-01-25	$FDX Sentient FedEx truck throws itself in front of a train after $AMZN expands shipping. (ht @theRealBethAnn from Boston) https://twitter.com/nbcnewyork/status/824303053306216448Ã‚Â Ã¢â‚¬Â¦ WATCH: Insane footage shows a train slam into a FedEx truck on tracks http://4.nbcny.com/xjDLfJSÃ‚Â pic.twitter.com/LOoG7rC8N0	$fdx sentient fedex truck throws itself in front of a train after $amzn expands shipping. (ht @therealbethann from boston) watch: insane footage shows a train slam into a fedex truck on tracks pic.twitter.com/loog7rc8n0	$fdx sentient fedex truck throws itself in front of a train after $amzn expands shipping. (ht @therealbethann from boston) watch: insane footage shows a train slam into a fedex truck on tracks pic.twitter.com/loog7rc8n0	1	negative	-1		2009-01-04	2	0	2	0	1	54.36	0	0	0.55	0.8	2.2	0	0	2	2	4	8		R Square	0.853308
2015-12-31	$AMZN U.S Stocks Post Worst Annual Losses Since 2008 http://ift.tt/1msDRd0	$amzn you.s stocks post worst annual losses since 2008	$amzn you.s stocks post worst annual losses since 2008	1	negative	-1		2009-01-05	4	0	4	0	1	54.06	-0.3	-0.00551876	0.825	0.8	3.2	0	0	2	4	4	12		Adjusted R Square	0.853228
2015-08-20	$49 BILLION lost in $AAPL $GOOGL $AMZN $NFLX $FB - worst day since 2013. http://www.bloomberg.com/news/articles/2015-08-20/bad-day-for-fab-five-as-netflix-leads-2015-stars-to-biggest-lossÃ‚Â Ã¢â‚¬Â¦pic.twitter.com/8jktpvEVNa	$49 billion lost in $aapl $googl $amzn $nflx $fb - worst day since 2013.	$49 billion lost in $aapl $googl $amzn $nflx $fb - worst day since 2013.	1	negative	-1		2009-01-06	8	0	8	0	1	57.36	3.3	0.0610433	1.48548	0.8	4.2	0	0	2	8	4	20		Standard Error	178.352
2014-12-31	Jeff Bezos lost $7.4 billion in Amazon's worst year since 2008: http://on.wsj.com/1BmKuz3Ã‚Â $AMZN	jeff bezos lost $7.4 billion in amazon's worst year since 2008: $amzn	jeff bezos lost $7.4 billion in amazon's worst year since 2008: $amzn	1	negative	-1		2009-01-07	0	0	0	0	0	56.2	-1.16	-0.0202232	0	0.8	4.2	0	0	2	0	4	20		Observations	3652
2014-12-31	Jeff Bezos lost $7.4 billion in Amazon's worst year since 2008: http://on.wsj.com/1Acvuo6Ã‚Â $AMZN	jeff bezos lost $7.4 billion in amazon's worst year since 2008: $amzn	jeff bezos lost $7.4 billion in amazon's worst year since 2008: $amzn	1	negative	-1		2009-01-08	0	0	0	0	0	57.16	0.959999	0.0170818	0	0.8	4.2	0	0	2	0	4	20
2014-04-04	My worst mistakes, and lessons learned: http://stks.co/g0TBrÃ‚Â $SBUX $MNST $ISRG $AMZN $NFLX	my worst mistakes, and lessons learned: $sbux $mnst $isrg $amzn $nflx	my worst mistakes, and lessons learned: $sbux $mnst $isrg $amzn $nflx	1	negative	-1		2009-01-09	0	0	0	0	0	55.51	-1.65	-0.0288664	0	0.8	4.2	0	0	2	0	4	20		ANOVA
2013-10-05	Your worst competitor is 1 that has scale, balance sheet & doesn't care about profitability - $BBY, $SPLS vs $AMZN http://online.barrons.com/article/SB50001424053111903320604579107303062875772.html?mod=BOL_hps_magÃ‚Â Ã¢â‚¬Â¦	your worst competitor is 1 that has scale, balance sheet & doesn't care about profitability - $bby, $spls vs $amzn	your worst competitor is 1 that has scale, balance sheet & doesn't care about profitability - $bby, $spls vs $amzn	1	negative	-1		2009-01-10	0	0	0	0	0	55.51	0	0	0	0.8	4.2	0	0	2	0	4	20			df	SS	MS	F	Significance F
2012-12-19	This Is A Devastating Report For Amazon's Kindle Business $AMZN $AAPL $GOOG by @jyarowhttp://read.bi/Ud4JwK	this is a devastating report for amazon's kindle business $amzn $aapl $goog by @jyarow	this is a devastating report for amazon's kindle business $amzn $aapl $goog by @jyarow	1	negative	-1		2009-01-11	0	0	0	0	0	55.51	0	0	0	0.8	4.2	0	0	2	0	4	20		Regression	2	6.75201e+08	3.376e+08	10613.2	0
2012-01-31	Amazon earnings aren't awful, but stock slides 10% http://cnnmon.ie/y1vlBoÃ‚Â $AMZN	amazon earnings aren't awful, but stock slides 10% $amzn	amazon earnings aren't awful, but stock slides 10% $amzn	1	negative	-1		2009-01-12	0	0	0	0	0	51.92	-3.59	-0.064673	0	0.8	4.2	0	0	2	0	4	20		Residual	3649	1.16073e+08	31809.6
2017-10-09	Doubting genius is a very bad business. $TSLA $AMZN $NFLX $FB $GOOG $NVDA	doubting genius is a very bad business. $tsla $amzn $nflx $fb $goog $nvda	doubting genius is a very bad business. $tsla $amzn $nflx $fb $goog $nvda	0.866667	negative	-0.91		2009-01-13	0	0	0	0	0	51.45	-0.469997	-0.00905233	0	0.8	4.2	0	0	2	0	4	20		Total	3651	7.91274e+08
2016-05-01	Apple, Samsung, Facebook, Amazon & the case of the 'very bad' Q2 http://dlvr.it/LC5QNJÃ‚Â $AAPL $FB $AMZN pic.twitter.com/jPUvr2YisN	apple, samsung, facebook, amazon & the case of the 'very bad' q2 $aapl $fb $amzn pic.twitter.com/jpuvr2yisn	apple, samsung, facebook, amazon & the case of the 'very bad' q2 $aapl $fb $amzn pic.twitter.com/jpuvr2yisn	0.866667	negative	-0.91		2009-01-14	0	0	0	0	0	48.49	-2.96	-0.0575316	0	0.8	4.2	0	0	2	0	4	20
2014-10-24	Friday's Fearful Outlook as #Ebola Hits NYC: $SPY $DIA $AMZN $TSLA $TM #Amazon -- http://www.philstockworld.com/2014/10/24/view-single-comment-4789401/Ã‚Â Ã¢â‚¬Â¦pic.twitter.com/VNG0raQ01g	friday's fearful outlook as #ebola hits nyc: $spy $dia $amzn $tsla $tm #amazon --	friday's fearful outlook as #ebola hits nyc: $spy $dia $amzn $tsla $tm #amazon --	1	negative	-0.9		2009-01-15	0	0	0	0	0	51.44	2.95	0.0608372	0	0.8	4.2	0	0	2	0	4	20			Coefficients	Standard Error	t Stat	P-value	Lower 95%	Upper 95%	Lower 95.0%	Upper 95.0%
2012-11-20	Brutal Chart For Microsoft: All The Kids Want iPads, Almost None Want The Surface $AAPL $MSFT $GOOG $AMZN by @jyarowhttp://read.bi/10nRV7E	brutal chart for microsoft: all the kids want ipads, almost none want the surface $aapl $msft $goog $amzn by @jyarow	brutal chart for microsoft: all the kids want ipads, almost none want the surface $aapl $msft $goog $amzn by @jyarow	1	negative	-0.875		2009-01-16	0	0	0	0	0	51.59	0.150001	0.00291604	0	0.8	4.2	0	0	2	0	4	20		Intercept	-90.6507	5.93744	-15.2677	4.60771e-51	-102.292	-79.0097	-102.292	-79.0097
2018-10-26	Another VOLATILE SESSION on the #markets to CAP off a week of LOSSES & a bad month for investors! Covered on @foxnews $dji $spx $ndq $aapl $amzn $googl $nflx $mfstpic.twitter.com/TRvTqfLKS2	another volatile session on the #markets to cap off a week of losses & a bad month for investors! covered on @foxnews $dji $spx $ndq $aapl $amzn $googl $nflx $mfstpic.twitter.com/trvtqflks2	another volatile session on the #markets to cap off a week of losses & a bad month for investors! covered on @foxnews $dji $spx $ndq $aapl $amzn $googl $nflx $mfstpic.twitter.com/trvtqflks2	0.666667	negative	-0.875		2009-01-17	0	0	0	0	0	51.59	0	0	0	0.8	4.2	0	0	2	0	4	20		X Variable 1	-7.37685	1.03644	-7.11751	1.3171e-12	-9.4089	-5.3448	-9.4089	-5.3448
2017-05-09	https://market-ticker.org/post=232042Ã‚Â You're All Idiots $AMZN #echoidiocy	you're all idiots $amzn #echoidiocy	you're all idiots $amzn #echoidiocy	0.8	negative	-0.8		2009-01-18	0	0	0	0	0	51.59	0	0	0	0.8	4.2	0	0	2	0	4	20		X Variable 2	1.82252	0.15126	12.0489	8.18618e-33	1.52595	2.11908	1.52595	2.11908
2016-10-24	Alright, call me crazy, but if $TWTR had an awful earnings report, wouldn't they want to sneak it in between $AMZN and $GOOG?	alright, call me crazy, but if $twtr had an awful earnings report, wouldn't they want to sneak it in between $amzn and $goog?	alright, call me crazy, but if $twtr had an awful earnings report, wouldn't they want to sneak it in between $amzn and $goog?	0.95	negative	-0.8		2009-01-19	0	0	0	0	0	51.59	0	0	0	0.8	4.2	0	0	2	0	4	20
2015-08-27	Consumers hate paying for shipping, but don't mind paying for Amazon Prime -- and $AMZN is benefiting http://bit.ly/1LCSUeR	consumers hate paying for shipping, but don't mind paying for amazon prime -- and $amzn is benefiting	consumers hate paying for shipping, but don't mind paying for amazon prime -- and $amzn is benefiting	0.9	negative	-0.8		2009-01-20	0	0	0	0	0	48.44	-3.15	-0.0610584	0	0.8	4.2	0	0	2	0	4	20		SUMMARY OUTPUT										SUMMARY OUTPUT
2015-03-21	#BITCHS: $FB $AMZN $BABA $TSLA $MNST $UVXY $SPY $GILD $WYNN _x000D_ Earnings this week: $LULU _x000D_ Channeling: $GOOGL $BA $PCLN _x000D_ Crap: $CMG $AAPL	#bitchs: $fb $amzn $baba $tsla $mnst $uvxy $spy $gild $wynn _x000D_ earnings this week: $lulu _x000D_ channeling: $googl $ba $pcln _x000D_ crap: $cmg $aapl	#bitchs: $fb $amzn $baba $tsla $mnst $uvxy $spy $gild $wynn _x000D_ earnings this week: $lulu _x000D_ channeling: $googl $ba $pcln _x000D_ crap: $cmg $aapl	0.8	negative	-0.8		2009-01-21	0	0	0	0	0	50.54	2.1	0.0433526	0	0.8	4.2	0	0	2	0	4	20
2011-06-13	Here's One Reason To Hate Amazon's Android App Store $AMZN $GOOG by @MattRosoff http://read.bi/mdmrtS	here's one reason to hate amazon's android app store $amzn $goog by @mattrosoff	here's one reason to hate amazon's android app store $amzn $goog by @mattrosoff	0.9	negative	-0.8		2009-01-22	0	0	0	0	0	49.94	-0.600002	-0.0118718	0	0.8	4.2	0	0	2	0	4	20		Regression Statistics										Regression Statistics
2009-12-09	Mossberg Shreds The Nook, Calls It "Annoying" $BKS $AMZN by @jwyarow http://bit.ly/59jrB3	mossberg shreds the nook, calls it "annoying" $bks $amzn by @jwyarow	mossberg shreds the nook, calls it "annoying" $bks $amzn by @jwyarow	0.9	negative	-0.8		2009-01-23	0	0	0	0	0	50.63	0.690002	0.0138166	0	0.8	4.2	0	0	2	0	4	20		Multiple R	0.865659									Multiple R	0.970658
2018-03-23	In these crazy markets, @jimcramer monthly member call is a MUST! What you need to know: https://goo.gl/zoZGsEÃ‚Â _x000D_ $AAPL_x000D_ $AMZN_x000D_ $FB_x000D_ $GOOGL_x000D_ $GS_x000D_ $JPM_x000D_ $JWN_x000D_ $PEP_x000D_ $ATVI_x000D_ $AVGO_x000D_ $NVDApic.twitter.com/wUS5M74zwr	in these crazy markets, @jimcramer monthly member call is a must! what you need to know: _x000D_ $aapl_x000D_ $amzn_x000D_ $fb_x000D_ $googl_x000D_ $gs_x000D_ $jpm_x000D_ $jwn_x000D_ $pep_x000D_ $atvi_x000D_ $avgo_x000D_ $nvdapic.twitter.com/wus5m74zwr	in these crazy markets, @jimcramer monthly member call is a must! what you need to know: _x000D_ $aapl_x000D_ $amzn_x000D_ $fb_x000D_ $googl_x000D_ $gs_x000D_ $jpm_x000D_ $jwn_x000D_ $pep_x000D_ $atvi_x000D_ $avgo_x000D_ $nvdapic.twitter.com/wus5m74zwr	0.9	negative	-0.75		2009-01-24	0	0	0	0	0	50.63	0	0	0	0.8	4.2	0	0	2	0	4	20		R Square	0.749365									R Square	0.942178
2016-11-07	.@Facebook, @Amazon, @Netflix and @Google still rule tech: http://cnnmon.ie/2fmNCHZÃ‚Â (via @CNNMoney) $FB $GOOGL $AMZN $NFLXpic.twitter.com/0tXt3QtlYh	.@facebook, @amazon, @netflix and @google still rule tech: (via @cnnmoney) $fb $googl $amzn $nflxpic.twitter.com/0txt3qtlyh	.@facebook, @amazon, @netflix and @google still rule tech: (via @cnnmoney) $fb $googl $amzn $nflxpic.twitter.com/0txt3qtlyh	1	negative	-0.75		2009-01-25	0	0	0	0	0	50.63	0	0	0	0.8	4.2	0	0	2	0	4	20		Adjusted R Square	0.749296									Adjusted R Square	0.942146
2016-11-05	.@Facebook, @Amazon, @Netflix and @Google still rule tech: http://cnnmon.ie/2f1HwyuÃ‚Â (via @CNNMoney) $FB $GOOGL $AMZN $NFLXpic.twitter.com/vbfMo5E2NN	.@facebook, @amazon, @netflix and @google still rule tech: (via @cnnmoney) $fb $googl $amzn $nflxpic.twitter.com/vbfmo5e2nn	.@facebook, @amazon, @netflix and @google still rule tech: (via @cnnmoney) $fb $googl $amzn $nflxpic.twitter.com/vbfmo5e2nn	1	negative	-0.75		2009-01-26	0	0	0	0	0	49.63	-1	-0.0197511	0	0.8	4.2	0	0	2	0	4	20		Standard Error	233.098									Standard Error	111.976
2016-07-07	$AMZN on failed breakout watch. Could also put in a nasty bearish momentum divergence here (14 day RSI). I think it goes to 630	$amzn on failed breakout watch. could also put in a nasty bearish momentum divergence here (14 day rsi). i think it goes to 630	$amzn on failed breakout watch. could also put in a nasty bearish momentum divergence here (14 day rsi). i think it goes to 630	0.65	negative	-0.75		2009-01-27	0	0	0	0	0	48.44	-1.19	-0.0239775	0	0.8	4.2	0	0	2	0	4	20		Observations	3652									Observations	3652
2014-12-08	Amazon $AMZN reportedly experimenting with one-hour bike delivery: http://trib.al/6QhEr0HÃ‚Â (Getty)pic.twitter.com/eOILYJvYOq	amazon $amzn reportedly experimenting with one-hour bike delivery: (getty)pic.twitter.com/eoilyjvyoq	amazon $amzn reportedly experimenting with one-hour bike delivery: (getty)pic.twitter.com/eoilyjvyoq	1	negative	-0.75		2009-01-28	0	0	0	0	0	50.36	1.92	0.0396367	0	0.8	4.2	0	0	2	0	4	20
2014-06-21	How retail startups are beating Amazon: http://cnb.cx/1kNOi2wÃ‚Â (via @CNBCDisruptors) $AMZN	how retail startups are beating amazon: (via @cnbcdisruptors) $amzn	how retail startups are beating amazon: (via @cnbcdisruptors) $amzn	1	negative	-0.75		2009-01-29	0	0	0	0	0	50	-0.360001	-0.00714855	0	0.8	4.2	0	0	2	0	4	20		ANOVA										ANOVA
2014-06-18	$AMZN Fire Phone to come w/ tangle-free earbuds, unlimited photo storage: http://cnb.cx/1phTXnhÃ‚Â (pic via @joefryer)pic.twitter.com/NxKcbxqKnZ	$amzn fire phone to come w/ tangle-free earbuds, unlimited photo storage: (pic via @joefryer)pic.twitter.com/nxkcbxqknz	$amzn fire phone to come w/ tangle-free earbuds, unlimited photo storage: (pic via @joefryer)pic.twitter.com/nxkcbxqknz	1	negative	-0.75		2009-01-30	0	0	0	0	0	58.82	8.82	0.1764	0	0.8	4.2	0	0	2	0	4	20			df	SS	MS	F	Significance F						df	SS	MS	F	Significance F
2014-04-25	Porn site sues Amazon: http://cnb.cx/1iik1w3Ã‚Â (via @MorrisatLarge) $AMZN	porn site sues amazon: (via @morrisatlarge) $amzn	porn site sues amazon: (via @morrisatlarge) $amzn	1	negative	-0.75		2009-01-31	0	0	0	0	0	58.82	0	0	0	0.8	4.2	0	0	2	0	4	20		Regression	1	5.92953e+08	5.92953e+08	10913	0					Regression	2	7.45521e+08	3.7276e+08	29729.2	0
2014-04-02	Amazon TV shares name with online porn site: http://cnb.cx/1dNrZ0jÃ‚Â (via @MorrisatLarge) $AMZN	amazon tv shares name with online porn site: (via @morrisatlarge) $amzn	amazon tv shares name with online porn site: (via @morrisatlarge) $amzn	1	negative	-0.75		2009-02-01	0	0	0	0	0	58.82	0	0	0	0.8	4.2	0	0	2	0	4	20		Residual	3650	1.98321e+08	54334.5							Residual	3649	4.57531e+07	12538.5
2014-04-02	Amazon's FireTV will sell for $99 and begin shipping today: http://cnb.cx/1gOos10Ã‚Â (via @dfindles) $AMZN	amazon's firetv will sell for $99 and begin shipping today: (via @dfindles) $amzn	amazon's firetv will sell for $99 and begin shipping today: (via @dfindles) $amzn	1	negative	-0.75		2009-02-02	0	0	0	0	0	61.15	2.33	0.0396124	0	0.8	4.2	0	0	2	0	4	20		Total	3651	7.91274e+08								Total	3651	7.91274e+08
2014-03-24	Amazon stores? The possibility is one of 3 reasons strip malls won't die: http://cnb.cx/1roGfjbÃ‚Â (via @Matt_SquawkCNBC) $AMZN	amazon stores? the possibility is one of 3 reasons strip malls won't die: (via @matt_squawkcnbc) $amzn	amazon stores? the possibility is one of 3 reasons strip malls won't die: (via @matt_squawkcnbc) $amzn	1	negative	-0.75		2009-02-03	0	0	0	0	0	63.59	2.44	0.0399018	0	0.8	4.2	0	0	2	0	4	20
2014-01-16	Here's what Amazon needs to do now: http://cnb.cx/1di2nVgÃ‚Â (via @JonFortt) $AMZN	here's what amazon needs to do now: (via @jonfortt) $amzn	here's what amazon needs to do now: (via @jonfortt) $amzn	1	negative	-0.75		2009-02-04	0	0	0	0	0	61.06	-2.53	-0.0397861	0	0.8	4.2	0	0	2	0	4	20			Coefficients	Standard Error	t Stat	P-value	Lower 95%	Upper 95%	Lower 95.0%	Upper 95.0%			Coefficients	Standard Error	t Stat	P-value	Lower 95%	Upper 95%	Lower 95.0%	Upper 95.0%
2013-10-01	#Amazon to hire 70,000 workers for the #holidays;_x000D_ Retailer's plans suggest upbeat expectations: http://yhoo.it/1eWNnyPÃ‚Â (via @WSJ) $AMZN	#amazon to hire 70,000 workers for the #holidays;_x000D_ retailer's plans suggest upbeat expectations: (via @wsj) $amzn	#amazon to hire 70,000 workers for the #holidays;_x000D_ retailer's plans suggest upbeat expectations: (via @wsj) $amzn	1	negative	-0.75		2009-02-05	0	0	0	0	0	63.18	2.12	0.0347199	0	0.8	4.2	0	0	2	0	4	20		Intercept	-72.4803	6.74377	-10.7477	1.5097e-26	-85.7023	-59.2584	-85.7023	-59.2584		Intercept	46.263	3.04692	15.1836	1.54375e-50	40.2892	52.2368	40.2892	52.2368
2013-07-29	#Amazon to add 7,000 #jobs in 13 states, beefing up staff at warehouses, in customer service: http://yhoo.it/16tExkgÃ‚Â (@AP via @yahoo) $AMZN	#amazon to add 7,000 #jobs in 13 states, beefing up staff at warehouses, in customer service: (@ap via @yahoo) $amzn	#amazon to add 7,000 #jobs in 13 states, beefing up staff at warehouses, in customer service: (@ap via @yahoo) $amzn	1	negative	-0.75		2009-02-06	0	0	0	0	0	66.55	3.37	0.0533397	0	0.8	4.2	0	0	2	0	4	20		X Variable 1	-5.61636	0.0537628	-104.465	0	-5.72176	-5.51095	-5.72176	-5.51095		X Variable 1	1.48534	0.170021	8.73624	3.60934e-18	1.152	1.81869	1.152	1.81869
2013-04-30	The boom in mobile advertising could put Millennial Media in play: http://bloom.bg/16ifBzvÃ‚Â (by @olgakharif) $MM $YHOO $FB $AMZN #mna	the boom in mobile advertising could put millennial media in play: (by @olgakharif) $mm $yhoo $fb $amzn #mna	the boom in mobile advertising could put millennial media in play: (by @olgakharif) $mm $yhoo $fb $amzn #mna	1	negative	-0.75		2009-02-07	0	0	0	0	0	66.55	0	0	0	0.8	4.2	0	0	2	0	4	20												X Variable 2	-0.0167802	0.0268786	-0.624296	0.532472	-0.0694787	0.0359183	-0.0694787	0.0359183
2017-10-06	Amazon Pharmacy Could Make Walgreens, $CVS Sick http://on.barrons.com/2yuRAdFÃ‚Â $AMZN $WBA	amazon pharmacy could make walgreens, $cvs sick $amzn $wba	amazon pharmacy could make walgreens, $cvs sick $amzn $wba	0.857143	negative	-0.714286		2009-02-08	0	0	0	0	0	66.55	0	0	0	0.8	4.2	0	0	2	0	4	20
2013-10-22	'Sadistic' Amazon Treated Book Sellers 'The Way A Cheetah Would Pursue A Sickly Gazelle' $AMZN by @Jim_Edwardshttp://read.bi/1cbDHQQ	'sadistic' amazon treated book sellers 'the way a cheetah would pursue a sickly gazelle' $amzn by @jim_edwards	'sadistic' amazon treated book sellers 'the way a cheetah would pursue a sickly gazelle' $amzn by @jim_edwards	0.857143	negative	-0.714286		2009-02-09	0	0	0	0	0	66.71	0.159996	0.00240415	0	0.8	4.2	0	0	2	0	4	20
2018-12-24	December..._x000D_ S&P 500: -15%_x000D_ Dow: -15%_x000D_ Nasdaq 100: -15%_x000D_ Russell 2000: -17%_x000D_ Crude Oil: -16%_x000D_ $FB: -12%_x000D_ $AAPL: -18%_x000D_ $AMZN: -21%_x000D_ $NFLX: -19%_x000D_ $GOOGL: -11%_x000D_ $C: -24%_x000D_ $GS: -18%_x000D_ $MS: -17%_x000D_ $BAC: -20%_x000D_ $JPM: -17%_x000D_ ***_x000D_ Gold: +4%_x000D_ 20+ Yr Treasuries: +6%_x000D_ Yen/Dollar: +3%_x000D_ Volatili…	december..._x000D_ s&p 500: -15%_x000D_ dow: -15%_x000D_ nasdaq 100: -15%_x000D_ russell 2000: -17%_x000D_ crude oil: -16%_x000D_ $fb: -12%_x000D_ $aapl: -18%_x000D_ $amzn: -21%_x000D_ $nflx: -19%_x000D_ $googl: -11%_x000D_ $c: -24%_x000D_ $gs: -18%_x000D_ $ms: -17%_x000D_ $bac: -20%_x000D_ $jpm: -17%_x000D_ ***_x000D_ gold: +4%_x000D_ 20+ yr treasuries: +6%_x000D_ yen/dollar: +3%_x000D_ volatili…	december..._x000D_ s&p 500: -15%_x000D_ dow: -15%_x000D_ nasdaq 100: -15%_x000D_ russell 2000: -17%_x000D_ crude oil: -16%_x000D_ $fb: -12%_x000D_ $aapl: -18%_x000D_ $amzn: -21%_x000D_ $nflx: -19%_x000D_ $googl: -11%_x000D_ $c: -24%_x000D_ $gs: -18%_x000D_ $ms: -17%_x000D_ $bac: -20%_x000D_ $jpm: -17%_x000D_ ***_x000D_ gold: +4%_x000D_ 20+ yr treasuries: +6%_x000D_ yen/dollar: +3%_x000D_ volatili…	1	negative	-0.7		2009-02-10	0	0	0	0	0	63.31	-3.4	-0.0509668	0	0.8	4.2	0	0	2	0	4	20
2018-11-05	It's looking really ugly again for tech_x000D_ $AMZN -3.2%_x000D_ $AAPL -4.4%_x000D_ $FB -1.75%_x000D_ $CRM -2.3%_x000D_ $SQ -6.8%_x000D_ $NVDA -3.3%https://www.bloomberg.com/news/articles/2018-11-04/asian-stocks-set-for-lower-open-pound-jumps-markets-wrap?srnd=premiumÃ‚Â Ã¢â‚¬Â¦	it's looking really ugly again for tech_x000D_ $amzn -3.2%_x000D_ $aapl -4.4%_x000D_ $fb -1.75%_x000D_ $crm -2.3%_x000D_ $sq -6.8%_x000D_ $nvda -3.3%	it's looking really ugly again for tech_x000D_ $amzn -3.2%_x000D_ $aapl -4.4%_x000D_ $fb -1.75%_x000D_ $crm -2.3%_x000D_ $sq -6.8%_x000D_ $nvda -3.3%	1	negative	-0.7		2009-02-11	0	0	0	0	0	64.35	1.04	0.0164271	0	0.8	4.2	0	0	2	0	4	20
2012-02-15	Wednesday 7atSeven: ugly bond math, HF activists' weapon of choice and Libor under fire. http://stks.co/2PccÃ‚Â $AAPL $AMZN $AGG $BND	wednesday 7atseven: ugly bond math, hf activists' weapon of choice and libor under fire. $aapl $amzn $agg $bnd	wednesday 7atseven: ugly bond math, hf activists' weapon of choice and libor under fire. $aapl $amzn $agg $bnd	1	negative	-0.7		2009-02-12	0	0	0	0	0	63.96	-0.389999	-0.00606059	0	0.8	4.2	0	0	2	0	4	20
2018-03-27	We collect bad loans for Ziggurat http://Ecex.ExchangeÃ‚Â #bitcoin #cryptocurrency #blockchain #crypto #ico #trading #ethereum #eth #btc #cryptocurrencies $AMZN $ETSY $BABA $WMT $TGT $KR $JPM $FB $WFC $GOO $TWTR $agn $aapl $brk $crm $QQQ $ibm $LABU $TSLApic.twitter.com/a4s7Cahbu3	we collect bad loans for ziggurat #bitcoin #cryptocurrency #blockchain #crypto #ico #trading #ethereum #eth #btc #cryptocurrencies $amzn $etsy $baba $wmt $tgt $kr $jpm $fb $wfc $goo $twtr $agn $aapl $brk $crm $qqq $ibm $labu $tslapic.twitter.com/a4s7cahbu3	we collect bad loans for ziggurat #bitcoin #cryptocurrency #blockchain #crypto #ico #trading #ethereum #eth #btc #cryptocurrencies $amzn $etsy $baba $wmt $tgt $kr $jpm $fb $wfc $goo $twtr $agn $aapl $brk $crm $qqq $ibm $labu $tslapic.twitter.com/a4s7cahbu3	0.666667	negative	-0.7		2009-02-13	0	0	0	0	0	63.26	-0.700001	-0.0109444	0	0.8	4.2	0	0	2	0	4	20
2017-05-05	Post-election Headline: "Trump Is Bad For Tech." Returns since..._x000D_ $FB: +21%_x000D_ $AMZN: +19%_x000D_ $AAPL: +35%_x000D_ $NFLX: +26%_x000D_ $GOOGL: +17%_x000D_ $SPY: +13%pic.twitter.com/cSq3S8NXks	post-election headline: "trump is bad for tech." returns since..._x000D_ $fb: +21%_x000D_ $amzn: +19%_x000D_ $aapl: +35%_x000D_ $nflx: +26%_x000D_ $googl: +17%_x000D_ $spy: +13%pic.twitter.com/csq3s8nxks	post-election headline: "trump is bad for tech." returns since..._x000D_ $fb: +21%_x000D_ $amzn: +19%_x000D_ $aapl: +35%_x000D_ $nflx: +26%_x000D_ $googl: +17%_x000D_ $spy: +13%pic.twitter.com/csq3s8nxks	0.666667	negative	-0.7		2009-02-14	0	0	0	0	0	63.26	0	0	0	0.8	4.2	0	0	2	0	4	20
2017-04-05	Why Twitter NFL deal was a bad one and doomed from @benthompson $twtr $amzn pic.twitter.com/e7SscayMoj	why twitter nfl deal was a bad one and doomed from @benthompson $twtr $amzn pic.twitter.com/e7sscaymoj	why twitter nfl deal was a bad one and doomed from @benthompson $twtr $amzn pic.twitter.com/e7sscaymoj	0.666667	negative	-0.7		2009-02-15	0	0	0	0	0	63.26	0	0	0	0.8	4.2	0	0	2	0	4	20
2016-09-12	$AMZN bonds at 57 cents on the dollar in '02. Too bad Warren didn't buy the equity also http://www.berkshirehathaway.com/letters/2007ltr.pdfÃ‚Â Ã¢â‚¬Â¦pic.twitter.com/b2LzDA9VPT	$amzn bonds at 57 cents on the dollar in '02. too bad warren didn't buy the equity also	$amzn bonds at 57 cents on the dollar in '02. too bad warren didn't buy the equity also	0.666667	negative	-0.7		2009-02-16	0	0	0	0	0	63.26	0	0	0	0.8	4.2	0	0	2	0	4	20
2016-01-28	Not a lot of investors expecting bad results from $AMZN after the close today http://eps.sh/s/amznÃ‚Â pic.twitter.com/w5FkCk2Y53	not a lot of investors expecting bad results from $amzn after the close today	not a lot of investors expecting bad results from $amzn after the close today	0.666667	negative	-0.7		2009-02-17	0	0	0	0	0	61.67	-1.59	-0.0251344	0	0.8	4.2	0	0	2	0	4	20
2015-08-03	Bad news for people sharing Amazon Prime accounts #amazonprime $AMZN http://www.technobuffalo.com/2015/08/03/amazon-prime-change-is-bad-for-roommates/?utm_campaign=twitter-WP&utm_medium=twitter&utm_source=twitterÃ‚Â Ã¢â‚¬Â¦pic.twitter.com/Ki70O0omYR	bad news for people sharing amazon prime accounts #amazonprime $amzn	bad news for people sharing amazon prime accounts #amazonprime $amzn	0.666667	negative	-0.7		2009-02-18	0	0	0	0	0	62.35	0.68	0.0110264	0	0.8	4.2	0	0	2	0	4	20
2014-12-15	At e-book hearing, 2 out of 3 judges seemed inclined to accept AppleÃ¢â‚¬â„¢s Ã¢â‚¬Å“rule of reasonÃ¢â‚¬ï¿½ argument. Bad news for Denise Cote. $AAPL $AMZN.	at e-book hearing, 2 out of 3 judges seemed inclined to accept apples rule of reason argument. bad news for denise cote. $aapl $amzn.	at e-book hearing, 2 out of 3 judges seemed inclined to accept apples rule of reason argument. bad news for denise cote. $aapl $amzn.	0.666667	negative	-0.7		2009-02-19	0	0	0	0	0	61.95	-0.399997	-0.00641535	0	0.8	4.2	0	0	2	0	4	20
2012-07-26	RT @ycharts NetflixÃ¢â‚¬â„¢s 91% Plunge in Profit: a Bad Quarter or the Beginning of a Bad Forever? http://stks.co/i2aIÃ‚Â $NFLX $AMZN	rt @ycharts netflixs 91% plunge in profit: a bad quarter or the beginning of a bad forever? $nflx $amzn	rt @ycharts netflixs 91% plunge in profit: a bad quarter or the beginning of a bad forever? $nflx $amzn	0.666667	negative	-0.7		2009-02-20	0	0	0	0	0	63.86	1.91	0.0308313	0	0.8	4.2	0	0	2	0	4	20
2011-11-14	REVIEW ROUNDUP: Not Everyone Has Bad Things To Say About The Kindle Fire $AMZN by @_dtl http://read.bi/uRN0ge	review roundup: not everyone has bad things to say about the kindle fire $amzn by @_dtl	review roundup: not everyone has bad things to say about the kindle fire $amzn by @_dtl	0.666667	negative	-0.7		2009-02-21	0	0	0	0	0	63.86	0	0	0	0.8	4.2	0	0	2	0	4	20
2011-11-14	Another Bad Review For The Kindle Fire: Crappy Hardware, Laggy Software $AMZN by @jyarow http://read.bi/rGrP6f	another bad review for the kindle fire: crappy hardware, laggy software $amzn by @jyarow	another bad review for the kindle fire: crappy hardware, laggy software $amzn by @jyarow	0.666667	negative	-0.7		2009-02-22	0	0	0	0	0	63.86	0	0	0	0.8	4.2	0	0	2	0	4	20
2016-03-15	if they say "its impossible" remember that its impossible for THEM not for you._x000D_ stay hungry. stay focused_x000D_ $spy $aapl $tsla $amzn	if they say "its impossible" remember that its impossible for them not for you._x000D_ stay hungry. stay focused_x000D_ $spy $aapl $tsla $amzn	if they say "its impossible" remember that its impossible for them not for you._x000D_ stay hungry. stay focused_x000D_ $spy $aapl $tsla $amzn	1	negative	-0.666667		2009-02-23	0	0	0	0	0	61.71	-2.15	-0.0336674	0	0.8	4.2	0	0	2	0	4	20
2017-09-07	This is just so wrong & stupid of $AMZN.https://www.forbes.com/sites/tompopomaronis/2017/09/06/hurricane-irma-resulting-in-claims-that-amazon-is-price-gouging-what-we-know/#690460672bd3Ã‚Â Ã¢â‚¬Â¦	this is just so wrong & stupid of $amzn.#690460672bd3	this is just so wrong & stupid of $amzn.#690460672bd3	0.95	negative	-0.65		2009-02-24	0	0	0	0	0	65.6	3.89	0.0630368	0	0.8	4.2	0	0	2	0	4	20
2018-04-03	YOU KNOW TRUMP WAS BUYING THAT $AMZN DIP BECAUSE HE WAS MAD THAT HE MISSED THE RUN UP.	you know trump was buying that $amzn dip because he was mad that he missed the run up.	you know trump was buying that $amzn dip because he was mad that he missed the run up.	1	negative	-0.625		2009-02-25	0	0	0	0	0	63.71	-1.89	-0.028811	0	0.8	4.2	0	0	2	0	4	20
2017-06-28	.@JeffBezos do you have a response to the President? $amzn https://twitter.com/realDonaldTrump/status/880049704620494848Ã‚Â Ã¢â‚¬Â¦ The #AmazonWashingtonPost, sometimes referred to as the guardian of Amazon not paying internet taxes (which they should) is FAKE NEWS!	.@jeffbezos do you have a response to the president? $amzn the #amazonwashingtonpost, sometimes referred to as the guardian of amazon not paying internet taxes (which they should) is fake news!	.@jeffbezos do you have a response to the president? $amzn the #amazonwashingtonpost, sometimes referred to as the guardian of amazon not paying internet taxes (which they should) is fake news!	1	negative	-0.625		2009-02-26	0	0	0	0	0	62.34	-1.37	-0.0215037	0	0.8	4.2	0	0	2	0	4	20
2013-01-30	On $AMZN: Competition from a juggernaut that has permission from its shareholders to not turn profits is frightening! http://slate.me/WQGoLq	on $amzn: competition from a juggernaut that has permission from its shareholders to not turn profits is frightening!	on $amzn: competition from a juggernaut that has permission from its shareholders to not turn profits is frightening!	1	negative	-0.625		2009-02-27	0	0	0	0	0	64.79	2.45	0.0393006	0	0.8	4.2	0	0	2	0	4	20
2018-12-30	Dirty dealing in the $175 billion Amazon Marketplace https://www.theverge.com/2018/12/19/18140799/amazon-marketplace-scams-seller-court-appeal-reinstatement?utm_campaign=theverge&utm_content=entry&utm_medium=social&utm_source=twitterÃ‚Â Ã¢â‚¬Â¦ via @Verge $AMZN	dirty dealing in the $175 billion amazon marketplace via @verge $amzn	dirty dealing in the $175 billion amazon marketplace via @verge $amzn	0.8	negative	-0.6		2009-02-28	0	0	0	0	0	64.79	0	0	0	0.8	4.2	0	0	2	0	4	20
2018-07-17	WATCH: Amazon suffers glitch during summer marketing event, #PrimeDay https://reut.rs/2L0NG30Ã‚Â via @ReutersTV $AMZN pic.twitter.com/0Nkdee90YO	watch: amazon suffers glitch during summer marketing event, #primeday via @reuterstv $amzn pic.twitter.com/0nkdee90yo	watch: amazon suffers glitch during summer marketing event, #primeday via @reuterstv $amzn pic.twitter.com/0nkdee90yo	0.7	negative	-0.6		2009-03-01	0	0	0	0	0	64.79	0	0	0	0.8	4.2	0	0	2	0	4	20
2018-04-12	"What's dangerous is not to evolve." -- Jeff Bezos $AMZN	"what's dangerous is not to evolve." -- jeff bezos $amzn	"what's dangerous is not to evolve." -- jeff bezos $amzn	0.9	negative	-0.6		2009-03-02	0	0	0	0	0	61.99	-2.8	-0.0432165	0	0.8	4.2	0	0	2	0	4	20
2017-10-30	"What's dangerous is not to evolve." -- Jeff Bezos $AMZN	"what's dangerous is not to evolve." -- jeff bezos $amzn	"what's dangerous is not to evolve." -- jeff bezos $amzn	0.9	negative	-0.6		2009-03-03	0	0	0	0	0	61.7	-0.290001	-0.00467819	0	0.8	4.2	0	0	2	0	4	20
2017-10-04	Why you canÃ¢â‚¬â„¢t escape fr. investing in artificial intelligence?_x000D_ https://centhrone.com/2017/08/03/why-you-cant-escape-from-investing-in-artificial-intelligence/Ã‚Â Ã¢â‚¬Â¦_x000D_ $ibm $msft $amzn $orcl $djia $ndx #dowjones #nasdaq	why you can not escape fr. investing in artificial intelligence?_x000D_ _x000D_ $ibm $msft $amzn $orcl $djia $ndx #dowjones #nasdaq	why you can not escape fr. investing in artificial intelligence?_x000D_ _x000D_ $ibm $msft $amzn $orcl $djia $ndx #dowjones #nasdaq	1	negative	-0.6		2009-03-04	0	0	0	0	0	64.81	3.11	0.0504051	0	0.8	4.2	0	0	2	0	4	20
2017-06-21	Just got this in the mail. They're already cutting profit margins. $WFM $AMZN pic.twitter.com/Ljt94GZANK	just got this in the mail. they're already cutting profit margins. $wfm $amzn pic.twitter.com/ljt94gzank	just got this in the mail. they're already cutting profit margins. $wfm $amzn pic.twitter.com/ljt94gzank	0.9	negative	-0.6		2009-03-05	0	0	0	0	0	64.77	-0.040001	-0.000617204	0	0.8	4.2	0	0	2	0	4	20
2017-05-10	Crazy table $AMZN pic.twitter.com/QMb3im1kCZ	crazy table $amzn pic.twitter.com/qmb3im1kcz	crazy table $amzn pic.twitter.com/qmb3im1kcz	0.9	negative	-0.6		2009-03-06	0	0	0	0	0	61.69	-3.08	-0.0475529	0	0.8	4.2	0	0	2	0	4	20
2017-05-08	Buffett on why he didn't buy $AMZN? "Stupidity." @SquawkCNBC	buffett on why he didn't buy $amzn? "stupidity." @squawkcnbc	buffett on why he didn't buy $amzn? "stupidity." @squawkcnbc	1	negative	-0.6		2009-03-07	0	0	0	0	0	61.69	0	0	0	0.8	4.2	0	0	2	0	4	20
2017-02-18	Smells like money buried in orchids. $AMZN https://twitter.com/fortunemagazine/status/833049928876318722Ã‚Â Ã¢â‚¬Â¦ Ivanka Trump's perfume is selling like crazy on Amazon despite boycott http://for.tn/2lVvJpsÃ‚Â pic.twitter.com/rOpgrgJjYT	smells like money buried in orchids. $amzn ivanka trump's perfume is selling like crazy on amazon despite boycott pic.twitter.com/ropgrgjjyt	smells like money buried in orchids. $amzn ivanka trump's perfume is selling like crazy on amazon despite boycott pic.twitter.com/ropgrgjjyt	0.9	negative	-0.6		2009-03-08	0	0	0	0	0	61.69	0	0	0	0.8	4.2	0	0	2	0	4	20
2016-12-05	Be afraid, retailers: Amazon is going brick-and-mortar http://www.bloomberg.com/gadfly/articles/2016-12-05/amazon-go-retailers-should-fear-its-grocery-ambitionsÃ‚Â Ã¢â‚¬Â¦ @sbanjo via @bfly $AMZN pic.twitter.com/qDNn3VLoA0	be afraid, retailers: amazon is going brick-and-mortar @sbanjo via @bfly $amzn pic.twitter.com/qdnn3vloa0	be afraid, retailers: amazon is going brick-and-mortar @sbanjo via @bfly $amzn pic.twitter.com/qdnn3vloa0	0.9	negative	-0.6		2009-03-09	0	0	0	0	0	60.49	-1.2	-0.0194521	0	0.8	4.2	0	0	2	0	4	20
2016-11-04	$SBUX profits, $GPRO disappointing earnings, $MGM_x000D_ upcoming earnings, $FB & $AMZN. #Election, $NVDA. @AngieMiles _x000D_ http://bit.ly/2fkjz5YÃ‚Â pic.twitter.com/BdsMLLMUd6	$sbux profits, $gpro disappointing earnings, $mgm_x000D_ upcoming earnings, $fb & $amzn. #election, $nvda. @angiemiles _x000D_	$sbux profits, $gpro disappointing earnings, $mgm_x000D_ upcoming earnings, $fb & $amzn. #election, $nvda. @angiemiles _x000D_	0.7	negative	-0.6		2009-03-10	0	0	0	0	0	65.71	5.22	0.0862952	0	0.8	4.2	0	0	2	0	4	20
2016-01-28	Amazon stock is tanking after a disappointing earnings report http://cnnmon.ie/1PlNlSvÃ‚Â via @DavidGoldmanCNN $AMZN pic.twitter.com/QuSPBIWnrE	amazon stock is tanking after a disappointing earnings report via @davidgoldmancnn $amzn pic.twitter.com/quspbiwnre	amazon stock is tanking after a disappointing earnings report via @davidgoldmancnn $amzn pic.twitter.com/quspbiwnre	0.7	negative	-0.6		2009-03-11	0	0	0	0	0	68.54	2.83	0.0430681	0	0.8	4.2	0	0	2	0	4	20
2015-12-09	Cord cutting accelerates as viewers turn to Netflix, Amazon, Hulu http://ow.ly/VFUNuÃ‚Â $NFLX $AMZN #Hulu #CordCutting	cord cutting accelerates as viewers turn to netflix, amazon, hulu $nflx $amzn #hulu #cordcutting	cord cutting accelerates as viewers turn to netflix, amazon, hulu $nflx $amzn #hulu #cordcutting	0.9	negative	-0.6		2009-03-12	1	0	1	0	1	69.58	1.04	0.0151736	0	0.8	5.2	0	0	2	1	4	21
2014-07-23	U.S. Day Ahead: The awkward question #Amazon could be asked when it reports earnings WATCH: http://reut.rs/1qAHbDJÃ‚Â _x000D_ @ReutersInsider $AMZN	you.s. day ahead: the awkward question #amazon could be asked when it reports earnings watch: _x000D_ @reutersinsider $amzn	you.s. day ahead: the awkward question #amazon could be asked when it reports earnings watch: _x000D_ @reutersinsider $amzn	1	negative	-0.6		2009-03-13	1	0	1	0	1	68.63	-0.950005	-0.0136534	0.2875	0.8	6.2	0	0	2	1	4	22
2012-11-19	Monday links: investment diets, $FB under accumulation and why coupons drive us crazy. http://stks.co/mEyHÃ‚Â $AAPL $CSCO $AMZN $INTC $WFC	monday links: investment diets, $fb under accumulation and why coupons drive us crazy. $aapl $csco $amzn $intc $wfc	monday links: investment diets, $fb under accumulation and why coupons drive us crazy. $aapl $csco $amzn $intc $wfc	0.9	negative	-0.6		2009-03-14	0	0	0	0	0	68.63	0	0	0	0.8	6.2	0	0	2	0	4	22
2012-04-27	Let's Not Go Crazy About Amazon's Earnings http://ow.ly/ayGvmÃ‚Â by @marekfuchs $AMZN	let's not go crazy about amazon's earnings by @marekfuchs $amzn	let's not go crazy about amazon's earnings by @marekfuchs $amzn	0.9	negative	-0.6		2009-03-15	0	0	0	0	0	68.63	0	0	0	0.8	6.2	0	0	2	0	4	22
2012-03-01	Thursday links: a dangerous place http://stks.co/2damÃ‚Â via @abnormalreturns $SPX $VIX $AAPL $AMZN $BRK.A	thursday links: a dangerous place via @abnormalreturns $spx $vix $aapl $amzn $brk.a	thursday links: a dangerous place via @abnormalreturns $spx $vix $aapl $amzn $brk.a	0.9	negative	-0.6		2009-03-16	0	0	0	0	0	66.98	-1.64999	-0.0240419	0	0.8	6.2	0	0	2	0	4	22
2011-07-25	Amazon's Cloud Business Is Growing Like Crazy $AMZN by @pegobry http://read.bi/pM44wb	amazon's cloud business is growing like crazy $amzn by @pegobry	amazon's cloud business is growing like crazy $amzn by @pegobry	0.9	negative	-0.6		2009-03-17	1	0	1	0	1	71.35	4.37	0.0652433	0	0.8	7.2	0	0	2	1	4	23
2010-12-17	10 Crazy Rules That Could Get You Fired From Amazon Warehouses $AMZN by @stevekovach http://read.bi/fFdKAP	10 crazy rules that could get you fired from amazon warehouses $amzn by @stevekovach	10 crazy rules that could get you fired from amazon warehouses $amzn by @stevekovach	0.9	negative	-0.6		2009-03-18	0	0	0	0	0	71.25	-0.099998	-0.00140151	0	0.8	7.2	0	0	2	0	4	23
2010-07-26	Forget The Disappointing Quarter, Here's Why I'm Still Bullish On Amazon $AMZN http://read.bi/detlPD	forget the disappointing quarter, here's why i'm still bullish on amazon $amzn	forget the disappointing quarter, here's why i'm still bullish on amazon $amzn	0.7	negative	-0.6		2009-03-19	0	0	0	0	0	70.1	-1.15	-0.0161404	0	0.8	7.2	0	0	2	0	4	23
2018-09-17	#China #Trump trade dragging on shares with #technology seeing its worst day since end of July #amazon $amzn #Apple $aapl taking the rest of Faangs down $fb $nflx $goog $googl $esrx $ci $dji $spx $ndxhttps://twitter.com/FoxBusiness/status/1041782883415982081Ã‚Â Ã¢â‚¬Â¦ AT THE CLOSE: U.S. stocks were lower Monday on tariff fears as @POTUS plans to make a trade announcement regarding China. https:/…	#china #trump trade dragging on shares with #technology seeing its worst day since end of july #amazon $amzn #apple $aapl taking the rest of faangs down $fb $nflx $goog $googl $esrx $ci $dji $spx $ndx at the close: you.s. stocks were lower monday on tariff fears as @potus plans to make a trade announcement regarding china. pic.twitter.com/almfebdcnl	#china #trump trade dragging on shares with #technology seeing its worst day since end of july #amazon $amzn #apple $aapl taking the rest of faangs down $fb $nflx $goog $googl $esrx $ci $dji $spx $ndx at the close: you.s. stocks were lower monday on tariff fears as @potus plans to make a trade announcement regarding china. pic.twitter.com/almfebdcnl	0.644444	negative	-0.577778		2009-03-20	0	0	0	0	0	69.96	-0.139999	-0.00199713	0	0.8	7.2	0	0	2	0	4	23
2018-11-14	Talking points are useless when your interviewer makes it awkward Ã¢â‚¬â€ an art which @JoannaStern has mastered. _x000D_ $AMZN_x000D_ http://www.wsj.com/video/in-the-elevator-with-amazon-alexa-head-dave-limp/15607FA7-5D7D-4038-AF02-1512321E8F13.htmlÃ‚Â Ã¢â‚¬Â¦	talking points are useless when your interviewer makes it awkward an art which @joannastern has mastered. _x000D_ $amzn_x000D_	talking points are useless when your interviewer makes it awkward an art which @joannastern has mastered. _x000D_ $amzn_x000D_	0.6	negative	-0.55		2009-03-21	0	0	0	0	0	69.96	0	0	0	0.8	7.2	0	0	2	0	4	23
2014-04-10	Stocks slammed. NASDAQ has its worst day since 2011 as tech stocks sell-off. $FB, $GOOG, $AMZN, $TSLA get crushed.	stocks slammed. nasdaq has its worst day since 2011 as tech stocks sell-off. $fb, $goog, $amzn, $tsla get crushed.	stocks slammed. nasdaq has its worst day since 2011 as tech stocks sell-off. $fb, $goog, $amzn, $tsla get crushed.	0.55	negative	-0.55		2009-03-22	0	0	0	0	0	69.96	0	0	0	0.8	7.2	0	0	2	0	4	23
2018-04-27	$AMZN 2/3 the entire YTD gain in the $NDX. _x000D_ That's INSANE. _x000D_ And dangerous. https://twitter.com/TommyThornton/status/989873899268648960Ã‚Â Ã¢â‚¬Â¦	$amzn 2/3 the entire ytd gain in the $ndx. _x000D_ that's insane. _x000D_ and dangerous.	$amzn 2/3 the entire ytd gain in the $ndx. _x000D_ that's insane. _x000D_ and dangerous.	0.841667	negative	-0.533333		2009-03-23	0	0	0	0	0	75.58	5.62	0.0803317	0	0.8	7.2	0	0	2	0	4	23
2014-07-25	$AMZN is worst $SPX performer, as you may have guessed from ugly action after hours yesterday. http://on.mktw.net/UxQtB8Ã‚Â pic.twitter.com/OLo6MMSQ7H	$amzn is worst $spx performer, as you may have guessed from ugly action after hours yesterday.	$amzn is worst $spx performer, as you may have guessed from ugly action after hours yesterday.	0.7	negative	-0.533333		2009-03-24	0	0	0	0	0	72.81	-2.77	-0.03665	0	0.8	7.2	0	0	2	0	4	23
2017-08-26	$AMZN looks terrible and getting long here makes zero sense unless u like to lose money pic.twitter.com/8vwAIziuZP	$amzn looks terrible and getting long here makes zero sense unless you like to lose money pic.twitter.com/8vwaiziuzp	$amzn looks terrible and getting long here makes zero sense unless you like to lose money pic.twitter.com/8vwaiziuzp	0.7	negative	-0.525		2009-03-25	0	0	0	0	0	72.4	-0.409996	-0.00563104	0	0.8	7.2	0	0	2	0	4	23
2014-10-23	Violent moves tend to happen on earnings with a stock that has extremely poor expectations, and lots of negative sentiment ~ $AMZN	violent moves tend to happen on earnings with a stock that has extremely poor expectations, and lots of negative sentiment ~ $amzn	violent moves tend to happen on earnings with a stock that has extremely poor expectations, and lots of negative sentiment ~ $amzn	0.666667	negative	-0.5		2009-03-26	0	0	0	0	0	73.69	1.29	0.0178177	0	0.8	7.2	0	0	2	0	4	23
2018-09-26	Ã¢â‚¬Å“Why Silicon Valley Giants Fail in ChinaÃ¢â‚¬ï¿½ $AMZN $GOOG $EBAYpic.twitter.com/SkNH28EXk3	why silicon valley giants fail in china $amzn $goog $ebaypic.twitter.com/sknh28exk3	why silicon valley giants fail in china $amzn $goog $ebaypic.twitter.com/sknh28exk3	0.3	negative	-0.5		2009-03-27	0	0	0	0	0	70.52	-3.17001	-0.0430181	0	0.8	7.2	0	0	2	0	4	23
2018-05-07	AmazonÃ¢â‚¬â„¢s Prime video service has a weird problem Ã¢â‚¬â€ people are paying for it but arenÃ¢â‚¬â„¢t watching it $AMZN $NFLXhttps://read.bi/2rr9N6V	amazons prime video service has a weird problem people are paying for it but arent watching it $amzn $nflx	amazons prime video service has a weird problem people are paying for it but arent watching it $amzn $nflx	1	negative	-0.5		2009-03-28	0	0	0	0	0	70.52	0	0	0	0.8	7.2	0	0	2	0	4	23
2018-02-05	#Flashcrash $AMZN... This dude bought $1435 puts bout an hour before. The boy saw the market orders getting queued up. Those puts went to 100 plus. Holy FUCK out here man!	#flashcrash $amzn... this dude bought $1435 puts bout an hour before. the boy saw the market orders getting queued up. those puts went to 100 plus. holy fuck out here man!	#flashcrash $amzn... this dude bought $1435 puts bout an hour before. the boy saw the market orders getting queued up. those puts went to 100 plus. holy fuck out here man!	0.6	negative	-0.5		2009-03-29	0	0	0	0	0	70.52	0	0	0	0.8	7.2	0	0	2	0	4	23
2018-01-30	.@chrissyfarr puts together $AMZN's complicated trail of breadcrumbs in healthcare: https://www.cnbc.com/2018/01/30/amazons-early-moves-in-health-are-only-now-making-sense.htmlÃ‚Â Ã¢â‚¬Â¦	.@chrissyfarr puts together $amzn's complicated trail of breadcrumbs in healthcare:	.@chrissyfarr puts together $amzn's complicated trail of breadcrumbs in healthcare:	1	negative	-0.5		2009-03-30	0	0	0	0	0	71.44	0.920005	0.013046	0	0.8	7.2	0	0	2	0	4	23
2018-01-01	$SPY Forecast 2018 Ã¢â‚¬â€ What Could Go Wrong? http://kunstler.com/clusterfuck-nation/forecast-2018-go-wrong/Ã‚Â Ã¢â‚¬Â¦ $SPX $DIA $DJIA $IWM $TLT $BTC $AAPL $AMZN $TSLA $TWTR #stockmarket #stocks #investing #finance #ifollowback #teamfollowback #followback #followbackteam #follow4follow #followforfollow #F4F #TFB #bitcoin	$spy forecast 2018 what could go wrong? $spx $dia $djia $iwm $tlt $btc $aapl $amzn $tsla $twtr #stockmarket #stocks #investing #finance #ifollowback #teamfollowback #followback #followbackteam #follow4follow #followforfollow #f4f #tfb #bitcoin	$spy forecast 2018 what could go wrong? $spx $dia $djia $iwm $tlt $btc $aapl $amzn $tsla $twtr #stockmarket #stocks #investing #finance #ifollowback #teamfollowback #followback #followbackteam #follow4follow #followforfollow #f4f #tfb #bitcoin	0.9	negative	-0.5		2009-03-31	0	0	0	0	0	73.44	2	0.0279955	0	0.8	7.2	0	0	2	0	4	23
2017-12-11	A comparison between $AMZN share price rise and bitcoin's swift price increase on CNBC seems quite obtuse and even silly.	a comparison between $amzn share price rise and bitcoin's swift price increase on cnbc seems quite obtuse and even silly.	a comparison between $amzn share price rise and bitcoin's swift price increase on cnbc seems quite obtuse and even silly.	0.875	negative	-0.5		2009-04-01	0	0	0	0	0	73.5	0.059998	0.000816966	0	0.8	7.2	0	0	2	0	4	23
2017-12-01	Will Alexa breach the workplace frontier where Google Assistant and Apple's Siri have largely failed? http://reut.rs/2AlVoMzÃ‚Â via @sal19 @JLDastin $AMZN pic.twitter.com/qHr9leMBRh	will alexa breach the workplace frontier where google assistant and apple's siri have largely failed? via @sal19 @jldastin $amzn pic.twitter.com/qhr9lembrh	will alexa breach the workplace frontier where google assistant and apple's siri have largely failed? via @sal19 @jldastin $amzn pic.twitter.com/qhr9lembrh	0.3	negative	-0.5		2009-04-02	0	0	0	0	0	76.34	2.84	0.0386394	0	0.8	7.2	0	0	2	0	4	23
2017-10-23	Tech sector called $AMZN a bubble since 1997:_x000D_ "Can Amazon make it?"_x000D_ "When will this bubble burst?"_x000D_ "Why #Amazon is a lousy business."_x000D_ $BTCpic.twitter.com/wO3uF1irKp	tech sector called $amzn a bubble since 1997:_x000D_ "can amazon make it?"_x000D_ "when will this bubble burst?"_x000D_ "why #amazon is a lousy business."_x000D_ $btcpic.twitter.com/wo3uf1irkp	tech sector called $amzn a bubble since 1997:_x000D_ "can amazon make it?"_x000D_ "when will this bubble burst?"_x000D_ "why #amazon is a lousy business."_x000D_ $btcpic.twitter.com/wo3uf1irkp	0.5	negative	-0.5		2009-04-03	0	0	0	0	0	78.17	1.83	0.0239717	0	0.8	7.2	0	0	2	0	4	23
2017-09-08	An ex-Amazon employee has pleaded guilty to giving his frat bro insider information ahead of earnings in 2015. #CheddarLIVE $AMZN pic.twitter.com/HudMum6eiw	an ex-amazon employee has pleaded guilty to giving his frat bro insider information ahead of earnings in 2015. #cheddarlive $amzn pic.twitter.com/hudmum6eiw	an ex-amazon employee has pleaded guilty to giving his frat bro insider information ahead of earnings in 2015. #cheddarlive $amzn pic.twitter.com/hudmum6eiw	1	negative	-0.5		2009-04-04	0	0	0	0	0	78.17	0	0	0	0.8	7.2	0	0	2	0	4	23
2017-08-12	Will advances in #AI #ML #robotics #nanotech #genomics #stemcell create selfish_x000D_ control freak Frankestein? $AMZN $FB $GOOG $MSFT $AAPL $IBMpic.twitter.com/VoyjO8yQUY	will advances in #ai #ml #robotics #nanotech #genomics #stemcell create selfish_x000D_ control freak frankestein? $amzn $fb $goog $msft $aapl $ibmpic.twitter.com/voyjo8yquy	will advances in #ai #ml #robotics #nanotech #genomics #stemcell create selfish_x000D_ control freak frankestein? $amzn $fb $goog $msft $aapl $ibmpic.twitter.com/voyjo8yquy	1	negative	-0.5		2009-04-05	0	0	0	0	0	78.17	0	0	0	0.8	7.2	0	0	2	0	4	23
2017-08-09	"I'm skeptical of any mission that has advertisers at its centerpiece." -- Jeff Bezos $AMZN	"i'm skeptical of any mission that has advertisers at its centerpiece." -- jeff bezos $amzn	"i'm skeptical of any mission that has advertisers at its centerpiece." -- jeff bezos $amzn	0.5	negative	-0.5		2009-04-06	0	0	0	0	0	77.99	-0.18	-0.00230267	0	0.8	7.2	0	0	2	0	4	23
2017-07-07	Two $AMZN scary stats for competition:_x000D_ 85 Mn Prime Subs-https://www.geekwire.com/2017/study-amazon-reaches-85-million-prime-members-u-s-35-last-year/Ã‚Â Ã¢â‚¬Â¦_x000D_ 29% start product search at Amazon - http://www.businessinsider.in/Amazon-not-Google-is-the-most-popular-starting-point-for-Americans-looking-to-buy-products-online/articleshow/59481861.cmsÃ‚Â Ã¢â‚¬Â¦pic.twitter.com/ewknHJLC…	two $amzn scary stats for competition:_x000D_ 85 mn prime subs-_x000D_ 29% start product search at amazon -	two $amzn scary stats for competition:_x000D_ 85 mn prime subs-_x000D_ 29% start product search at amazon -	1	negative	-0.5		2009-04-07	0	0	0	0	0	75.51	-2.48	-0.0317989	0	0.8	7.2	0	0	2	0	4	23
2017-06-24	Sorry, but the Fed might need to change its agenda based on $AMZN's aggressive moves this week http://cnb.cx/2sLaXJTÃ‚Â pic.twitter.com/lfcXdArDEf	sorry, but the fed might need to change its agenda based on $amzn's aggressive moves this week	sorry, but the fed might need to change its agenda based on $amzn's aggressive moves this week	1	negative	-0.5		2009-04-08	0	0	0	0	0	76.98	1.47	0.0194676	0	0.8	7.2	0	0	2	0	4	23
2016-11-24	Wall Street is Wrong About Amazon $AMZN & Google $GOOG $GOOGL (video) http://www.domainmondo.com/2016/11/scott-galloway-wall-street-is-wrong.htmlÃ‚Â Ã¢â‚¬Â¦ #Google #Amazon #WallStreet #investor	wall street is wrong about amazon $amzn & google $goog $googl (video) #google #amazon #wallstreet #investor	wall street is wrong about amazon $amzn & google $goog $googl (video) #google #amazon #wallstreet #investor	0.9	negative	-0.5		2009-04-09	0	0	0	0	0	79.77	2.78999	0.0362431	0	0.8	7.2	0	0	2	0	4	23
2016-11-04	"Competition against a juggernaut that seems to have permission from its shareholders to not turn any profits is really frightening." $AMZN	"competition against a juggernaut that seems to have permission from its shareholders to not turn any profits is really frightening." $amzn	"competition against a juggernaut that seems to have permission from its shareholders to not turn any profits is really frightening." $amzn	1	negative	-0.5		2009-04-10	0	0	0	0	0	79.77	0	0	0	0.8	7.2	0	0	2	0	4	23
2016-10-25	An unlikely company is about to become the biggest clothing retailer in the US http://yhoo.it/2eD691AÃ‚Â $AMZN pic.twitter.com/YnyTwNdiQk	an unlikely company is about to become the biggest clothing retailer in the us $amzn pic.twitter.com/ynytwndiqk	an unlikely company is about to become the biggest clothing retailer in the us $amzn pic.twitter.com/ynytwndiqk	0.5	negative	-0.5		2009-04-11	0	0	0	0	0	79.77	0	0	0	0.8	7.2	0	0	2	0	4	23
2016-10-22	Jeff Bezos on being customer obsessed as opposed to competitor obsessed (2:20) https://thescene.com/watch/vanityfair/the-new-establishment-summit-the-power-of-jeff-bezosÃ‚Â Ã¢â‚¬Â¦ $AMZN	jeff bezos on being customer obsessed as opposed to competitor obsessed (2:20) $amzn	jeff bezos on being customer obsessed as opposed to competitor obsessed (2:20) $amzn	1	negative	-0.5		2009-04-12	0	0	0	0	0	79.77	0	0	0	0.8	7.2	0	0	2	0	4	23
2016-10-10	Sell Netflix, says Deutsche Bank as analysts believe a takeover unlikely and view Amazon as a threat $NFLX $AMZN_x000D_ http://on.mktw.net/2dFGWYXÃ‚Â pic.twitter.com/pM3J0lTTBQ	sell netflix, says deutsche bank as analysts believe a takeover unlikely and view amazon as a threat $nflx $amzn_x000D_	sell netflix, says deutsche bank as analysts believe a takeover unlikely and view amazon as a threat $nflx $amzn_x000D_	0.5	negative	-0.5		2009-04-13	0	0	0	0	0	78.94	-0.829995	-0.0104049	0	0.8	7.2	0	0	2	0	4	23
2016-04-15	For partners working with #AWS is, um, complicated $amzn http://for.tn/1RYo6qJ?xid=for_tw_shÃ‚Â Ã¢â‚¬Â¦	for partners working with #aws is, um, complicated $amzn	for partners working with #aws is, um, complicated $amzn	1	negative	-0.5		2009-04-14	0	0	0	0	0	77.22	-1.72	-0.0217887	0	0.8	7.2	0	0	2	0	4	23
2015-11-29	Jeff Bezos Is The Bloodthirsty Oracle Of Retail | GoodGreed $AMZN http://stks.co/a2umK	jeff bezos is the bloodthirsty oracle of retail | goodgreed $amzn	jeff bezos is the bloodthirsty oracle of retail | goodgreed $amzn	0.9	negative	-0.5		2009-04-15	0	0	0	0	0	74.71	-2.51	-0.0325046	0	0.8	7.2	0	0	2	0	4	23
2015-11-11	If your not focused on the leaders like $AMZN $FB $BIDU $LNKD , this market is difficult	if your not focused on the leaders like $amzn $fb $bidu $lnkd , this market is difficult	if your not focused on the leaders like $amzn $fb $bidu $lnkd , this market is difficult	1	negative	-0.5		2009-04-16	0	0	0	0	0	77.25	2.54	0.0339981	0	0.8	7.2	0	0	2	0	4	23
2015-11-05	Facebook at $306B market cap tops GE, but falls shy of Jeff BezosÃ¢â‚¬â„¢ Amazon. $FB $AMZN http://www.usatoday.com/story/money/markets/2015/11/05/facebook-market-value-300-b-amazon/75226406/Ã‚Â Ã¢â‚¬Â¦	facebook at $306b market cap tops ge, but falls shy of jeff bezos amazon. $fb $amzn	facebook at $306b market cap tops ge, but falls shy of jeff bezos amazon. $fb $amzn	0.5	negative	-0.5		2009-04-17	0	0	0	0	0	78.05	0.800003	0.010356	0	0.8	7.2	0	0	2	0	4	23
2015-11-03	Amazon bears everywhere are like "Damnit Amazon that's not fair! You can't just change the rules whenever!!!" $AMZN https://twitter.com/theeconomist/status/661736824755331072Ã‚Â Ã¢â‚¬Â¦ Amazon announce the opening of a bricks and mortar store. The trend will continue http://econ.st/1WwOxm0Ã‚Â pic.twitter.com/XGF1I3SQkH	amazon bears everywhere are like "damnit amazon that's not fair! you can't just change the rules whenever!!!" $amzn amazon announce the opening of a bricks and mortar store. the trend will continue pic.twitter.com/xgf1i3sqkh	amazon bears everywhere are like "damnit amazon that's not fair! you can't just change the rules whenever!!!" $amzn amazon announce the opening of a bricks and mortar store. the trend will continue pic.twitter.com/xgf1i3sqkh	0.9	negative	-0.5		2009-04-18	0	0	0	0	0	78.05	0	0	0	0.8	7.2	0	0	2	0	4	23
2015-09-25	6/6 What went wrong? He used the wrong checklist. http://seekingalpha.com/article/3534076-a-checklist-to-save-your-assets?source=feed_fÃ‚Â Ã¢â‚¬Â¦ $AMZN $BOFI $JBLU $SKX $TSLA $TYL $ZINC	6/6 what went wrong? he used the wrong checklist. $amzn $bofi $jblu $skx $tsla $tyl $zinc	6/6 what went wrong? he used the wrong checklist. $amzn $bofi $jblu $skx $tsla $tyl $zinc	0.9	negative	-0.5		2009-04-19	1	0	1	0	1	78.05	0	0	0.2	0.8	8.2	0	0	2	1	4	24
2015-09-22	Why @Nielsen Is Wrong: Our Response to NielsenÃ¢â‚¬â„¢s @WSJ Op-Ed on The Need for SVOD Ratings http://www.btigresearch.com/2015/09/22/why-nielsen-is-wrong-our-response-to-nielsens-wsj-op-ed-on-the-need-for-svod-ratings/Ã‚Â Ã¢â‚¬Â¦ _x000D_ $NLSN $NFLX $AMZN	why @nielsen is wrong: our response to nielsens @wsj op-ed on the need for svod ratings _x000D_ $nlsn $nflx $amzn	why @nielsen is wrong: our response to nielsens @wsj op-ed on the need for svod ratings _x000D_ $nlsn $nflx $amzn	0.9	negative	-0.5		2009-04-20	2	0	2	0	1	77.57	-0.480003	-0.00614994	0.736364	0.8	9.2	0	0	2	2	4	26
2015-08-26	$AMZN "dozens of engineers who worked on failed smartphone are laid off" http://www.wsj.com/articles/amazon-curtails-development-of-consumer-devices-1440632203?mod=yahoo_hsÃ‚Â Ã¢â‚¬Â¦	$amzn "dozens of engineers who worked on failed smartphone are laid off"	$amzn "dozens of engineers who worked on failed smartphone are laid off"	0.3	negative	-0.5		2009-04-21	0	0	0	0	0	78.74	1.17	0.0150831	0	0.8	9.2	0	0	2	0	4	26
2015-08-17	Is @amazon really an unfair place to work? Employees weigh in http://fxn.ws/1IY44a1Ã‚Â $AMZN pic.twitter.com/o5fAtAWgDv	is @amazon really an unfair place to work? employees weigh in $amzn pic.twitter.com/o5fatawgdv	is @amazon really an unfair place to work? employees weigh in $amzn pic.twitter.com/o5fatawgdv	1	negative	-0.5		2009-04-22	0	0	0	0	0	79.2	0.459999	0.005842	0	0.8	9.2	0	0	2	0	4	26
2015-04-23	Amazon fails to turn profit in Q1 despite $1.6 billion from web services http://on.mash.to/1Jz3VsmÃ‚Â $AMZN	amazon fails to turn profit in q1 despite $1.6 billion from web services $amzn	amazon fails to turn profit in q1 despite $1.6 billion from web services $amzn	0.3	negative	-0.5		2009-04-23	0	0	0	0	0	80.61	1.41	0.0178031	0	0.8	9.2	0	0	2	0	4	26
2014-09-05	Alibaba's valuation is just shy of Amazon's $160 billion market cap http://on.wsj.com/1lFJpPQÃ‚Â @WSJMoneyBeat $BABA $AMZN pic.twitter.com/xoI9yZkRaw	alibaba's valuation is just shy of amazon's $160 billion market cap @wsjmoneybeat $baba $amzn pic.twitter.com/xoi9yzkraw	alibaba's valuation is just shy of amazon's $160 billion market cap @wsjmoneybeat $baba $amzn pic.twitter.com/xoi9yzkraw	0.5	negative	-0.5		2009-04-24	0	0	0	0	0	84.46	3.85	0.0477608	0	0.8	9.2	0	0	2	0	4	26
2014-07-25	Amazon's core strategy of selling hundred dollar bills for eighty dollars fails to impress in Q2. _x000D_ $AMZN	amazon's core strategy of selling hundred dollar bills for eighty dollars fails to impress in q2. _x000D_ $amzn	amazon's core strategy of selling hundred dollar bills for eighty dollars fails to impress in q2. _x000D_ $amzn	0.3	negative	-0.5		2009-04-25	0	0	0	0	0	84.46	0	0	0	0.8	9.2	0	0	2	0	4	26
2014-06-16	@Amazon has two workplace deaths, will lead to expensive workers compensation rates. $AMZN #insurance #workcomphttp://ow.ly/y6ztz	@amazon has two workplace deaths, will lead to expensive workers compensation rates. $amzn #insurance #workcomp	@amazon has two workplace deaths, will lead to expensive workers compensation rates. $amzn #insurance #workcomp	0.7	negative	-0.5		2009-04-26	0	0	0	0	0	84.46	0	0	0	0.8	9.2	0	0	2	0	4	26
2014-05-15	Mahaney has $AMZN at bottom of big-cap list, "skeptical [Alibaba] will have an impact on the company's core business." cc @AlibabaTalk	mahaney has $amzn at bottom of big-cap list, "skeptical [alibaba] will have an impact on the company's core business." cc @alibabatalk	mahaney has $amzn at bottom of big-cap list, "skeptical [alibaba] will have an impact on the company's core business." cc @alibabatalk	0.5	negative	-0.5		2009-04-27	2	0	2	0	1	83.12	-1.34	-0.0158655	0.31875	0.8	10.2	0	0	2	2	4	28
2014-01-20	Amazon could begin shipping to you before you even place your order Ã¢â‚¬â€œ creepy or convenient? $AMZN	amazon could begin shipping to you before you even place your order creepy or convenient? $amzn	amazon could begin shipping to you before you even place your order creepy or convenient? $amzn	1	negative	-0.5		2009-04-28	0	0	0	0	0	82.4	-0.720001	-0.00866219	0	0.8	10.2	0	0	2	0	4	28
2013-11-27	The govt used to break up companies because they were too profitable. One day, IÃ¢â‚¬â„¢ll bet the govt breaks up $AMZN before theyÃ¢â‚¬â„¢re profitable.	the govt used to break up companies because they were too profitable. one day, ill bet the govt breaks up $amzn before theyre profitable.	the govt used to break up companies because they were too profitable. one day, ill bet the govt breaks up $amzn before theyre profitable.	1	negative	-0.5		2009-04-29	1	0	1	0	1	79.79	-2.61	-0.0316748	0	0.8	11.2	0	0	2	1	4	29
2013-08-08	Problem with just wait & see on $AMZN profits is that you could wait forever without ever knowing if you're wrong http://ben-evans.com/benedictevans/2013/8/8/amazons-profitsÃ‚Â Ã¢â‚¬Â¦	problem with just wait & see on $amzn profits is that you could wait forever without ever knowing if you're wrong	problem with just wait & see on $amzn profits is that you could wait forever without ever knowing if you're wrong	0.9	negative	-0.5		2009-04-30	0	0	0	0	0	80.52	0.729996	0.00914897	0	0.8	11.2	0	0	2	0	4	29
2013-08-06	Is Tesla the next Amazon? A series of shocking similarities say "Yes." SEE: http://cnb.cx/16xjcbTÃ‚Â $AMZN $TSLA	is tesla the next amazon? a series of shocking similarities say "yes." see: $amzn $tsla	is tesla the next amazon? a series of shocking similarities say "yes." see: $amzn $tsla	0.5	negative	-0.5		2009-05-01	0	0	0	0	0	78.96	-1.56	-0.019374	0	0.8	11.2	0	0	2	0	4	29
2012-12-02	Why I Was Wrong About Hating E-Books $AMZN $BOOKS $AAPL $GOOG by @_dtlhttp://read.bi/VdL2k5	why i was wrong about hating e-books $amzn $books $aapl $goog by @_dtl	why i was wrong about hating e-books $amzn $books $aapl $goog by @_dtl	0.9	negative	-0.5		2009-05-02	0	0	0	0	0	78.96	0	0	0	0.8	11.2	0	0	2	0	4	29
2012-10-30	Amazon's Ad Slamming The iPad Mini Has A Blatant Lie In It $AAPL $AMZN by @jyarowhttp://read.bi/TSWSiU	amazon's ad slamming the ipad mini has a blatant lie in it $aapl $amzn by @jyarow	amazon's ad slamming the ipad mini has a blatant lie in it $aapl $amzn by @jyarow	0.5	negative	-0.5		2009-05-03	0	0	0	0	0	78.96	0	0	0	0.8	11.2	0	0	2	0	4	29
2012-09-18	Here's Why It's Silly To Opt Out Of Amazon Ads On Your Kindle $AMZN by @_dtl http://read.bi/OBkJBY	here's why it's silly to opt out of amazon ads on your kindle $amzn by @_dtl	here's why it's silly to opt out of amazon ads on your kindle $amzn by @_dtl	0.875	negative	-0.5		2009-05-04	2	0	2	0	1	79.77	0.809998	0.0102583	0.7	0.8	12.2	0	0	2	2	4	31
2012-04-09	The Facebook-Instagram Deal Could Be Sad News For Amazon $AMZN $FB by @Julie188http://read.bi/IiyXoN	the facebook-instagram deal could be sad news for amazon $amzn $fb by @julie188	the facebook-instagram deal could be sad news for amazon $amzn $fb by @julie188	1	negative	-0.5		2009-05-05	1	0	1	0	1	81.9	2.13	0.0267018	0.136364	0.8	13.2	0	0	2	1	4	32
2011-11-05	Today's WTF?!? Searching for "WineRack" on Amazon leads to this: http://amzn.to/tLk8BxÃ‚Â I guess, thats wine, and THATS a rack . . . $AMZN $$	today's what the fuck?!? searching for "winerack" on amazon leads to this: i guess, that is wine, and that is a rack . . . $amzn $$	today's what the fuck?!? searching for "winerack" on amazon leads to this: i guess, that is wine, and that is a rack . . . $amzn $$	0.6	negative	-0.5		2009-05-06	2	1	1	0.5	0.5	81.99	0.089996	0.00109885	-0.030303	1.3	13.7	-1	-1	1	1	5	33
2011-11-04	$AAPL iPad, $AMZN Kindle Fire meet up for karaoke, duet on "Why Can't We Be Friends?" Unlikely tablet allies, maybe: http://mot.ly/u9cw4P	$aapl ipad, $amzn kindle fire meet up for karaoke, duet on "why can't we be friends?" unlikely tablet allies, maybe:	$aapl ipad, $amzn kindle fire meet up for karaoke, duet on "why can't we be friends?" unlikely tablet allies, maybe:	0.5	negative	-0.5		2009-05-07	0	0	0	0	0	79.28	-2.71	-0.0330528	0	1.3	13.7	-1	0	2	0	5	33
2010-11-17	Amazon Makes Weird Decision To Start Producing Movies $AMZN http://read.bi/blMF9p	amazon makes weird decision to start producing movies $amzn	amazon makes weird decision to start producing movies $amzn	1	negative	-0.5		2009-05-08	2	0	2	0	1	77.95	-1.33	-0.016776	0	1.3	14.7	-1	0	2	2	5	35
2009-09-03	The Kindle (And Wannabes) Are Still Too Expensive $AMZN $SNE http://bit.ly/Rvihb	the kindle (and wannabes) are still too expensive $amzn $sne	the kindle (and wannabes) are still too expensive $amzn $sne	0.7	negative	-0.5		2009-05-09	0	0	0	0	0	77.95	0	0	0	1.3	14.7	-1	0	2	0	5	35
2009-07-08	Amazon Drops Kindle 2's Price, Still Expensive $AMZN http://bit.ly/YDpXK	amazon drops kindle 2's price, still expensive $amzn	amazon drops kindle 2's price, still expensive $amzn	0.7	negative	-0.5		2009-05-10	0	0	0	0	0	77.95	0	0	0	1.3	14.7	-1	0	2	0	5	35
2015-08-18	Tuesday links: poor decisions, negative sentiment & bad mouthing hedge funds. http://stks.co/f2zRXÃ‚Â $SPY $EFA $CMCSK $AAPL $FB $GOOG $AMZN	tuesday links: poor decisions, negative sentiment & bad mouthing hedge funds. $spy $efa $cmcsk $aapl $fb $goog $amzn	tuesday links: poor decisions, negative sentiment & bad mouthing hedge funds. $spy $efa $cmcsk $aapl $fb $goog $amzn	0.555556	negative	-0.466667		2009-05-11	0	0	0	0	0	78.61	0.660004	0.00846702	0	1.3	14.7	-1	0	2	0	5	35
2018-08-29	while the stockclown #1 bearish wrong stock expert the stockbookieclown massively wrong $AMZN once again while we kill it. Just like being massively wrong the $SPY and $AMD and $AAPL everyone now can see who the leader is in making money with wining plans $STUDY my channel hard!	while the stockclown #1 bearish wrong stock expert the stockbookieclown massively wrong $amzn once again while we kill it. just like being massively wrong the $spy and $amd and $aapl everyone now can see who the leader is in making money with wining plans $study my channel hard!	while the stockclown #1 bearish wrong stock expert the stockbookieclown massively wrong $amzn once again while we kill it. just like being massively wrong the $spy and $amd and $aapl everyone now can see who the leader is in making money with wining plans $study my channel hard!	0.810417	negative	-0.466146		2009-05-12	0	0	0	0	0	77.93	-0.680001	-0.00865031	0	1.3	14.7	-1	0	2	0	5	35
2012-04-24	#Amazon $AMZN a clear no.1 in online sales. The no.2 is shocking: #Staples $SPLS. $11 B & counting. #easybutton	#amazon $amzn a clear no.1 in online sales. the no.2 is shocking: #staples $spls. $11 b & counting. #easybutton	#amazon $amzn a clear no.1 in online sales. the no.2 is shocking: #staples $spls. $11 b & counting. #easybutton	0.691667	negative	-0.45		2009-05-13	1	0	1	0	1	74.19	-3.74	-0.0479918	0	1.3	15.7	-1	0	2	1	5	36
2016-10-05	$AMZN's existence is an assault on conventional thinking. Bezos in 1997: https://www.youtube.com/watch?v=rWRbTnE1PEMÃ‚Â Ã¢â‚¬Â¦ (h/t @3rdPartyCap) http://relentless.com	$amzn's existence is an assault on conventional thinking. bezos in 1997: (h/t @3rdpartycap)	$amzn's existence is an assault on conventional thinking. bezos in 1997: (h/t @3rdpartycap)	0.678571	negative	-0.446429		2009-05-14	0	0	0	0	0	75.11	0.919999	0.0124006	0	1.3	15.7	-1	0	2	0	5	36
2018-05-28	You think this is a slow bleed? _x000D_ In January 2000, @amazon 'double topped' before crashing 94%...it took a disgusting 658 days to bottom._x000D_ In the time since, $AMZN is up 30,000%+	you think this is a slow bleed? _x000D_ in january 2000, @amazon 'double topped' before crashing 94%...it took a disgusting 658 days to bottom._x000D_ in the time since, $amzn is up 30,000%+	you think this is a slow bleed? _x000D_ in january 2000, @amazon 'double topped' before crashing 94%...it took a disgusting 658 days to bottom._x000D_ in the time since, $amzn is up 30,000%+	0.466667	negative	-0.433333		2009-05-15	0	0	0	0	0	73.6	-1.51	-0.0201039	0	1.3	15.7	-1	0	2	0	5	36
2015-09-03	In this evening's video... The markets are setup for a dramatic fall .... _x000D_ https://vimeo.com/138258785Ã‚Â _x000D_ $AAPL $NFLX $USO #OIL $AMZN	in this evening's video... the markets are setup for a dramatic fall .... _x000D_ _x000D_ $aapl $nflx $uso #oil $amzn	in this evening's video... the markets are setup for a dramatic fall .... _x000D_ _x000D_ $aapl $nflx $uso #oil $amzn	0.6	negative	-0.433333		2009-05-16	0	0	0	0	0	73.6	0	0	0	1.3	15.7	-1	0	2	0	5	36
2018-10-10	After biggest market selloff in 8 months on #federalreserve higher interest rates #StockMarket drop! #technology worst day in 2 years! $dji $spx $ndq $aapl $amzn $fb $mfst $nke $vhttps://twitter.com/FoxBusiness/status/1050146474565267457Ã‚Â Ã¢â‚¬Â¦ .@POTUS on the Federal Reserve raising interest rates: "I think the Fed is making a mistake... I think the Fed has gone crazy." pic.twitter.com/SmSSe5…	after biggest market selloff in 8 months on #federalreserve higher interest rates #stockmarket drop! #technology worst day in 2 years! $dji $spx $ndq $aapl $amzn $fb $mfst $nke $v .@potus on the federal reserve raising interest rates: "i think the fed is making a mistake... i think the fed has gone crazy." pic.twitter.com/smsse58w91	after biggest market selloff in 8 months on #federalreserve higher interest rates #stockmarket drop! #technology worst day in 2 years! $dji $spx $ndq $aapl $amzn $fb $mfst $nke $v .@potus on the federal reserve raising interest rates: "i think the fed is making a mistake... i think the fed has gone crazy." pic.twitter.com/smsse58w91	0.8	negative	-0.429167		2009-05-17	0	0	0	0	0	73.6	0	0	0	1.3	15.7	-1	0	2	0	5	36
2013-04-25	RT @RetroWallSt: insane list of high beta names reporting today $AMZN $DECK $BIDU $CSTR $SWKS $CRUS $NTGR $EXPE $SBUX #Earnsanity	rt @retrowallst: insane list of high beta names reporting today $amzn $deck $bidu $cstr $swks $crus $ntgr $expe $sbux #earnsanity	rt @retrowallst: insane list of high beta names reporting today $amzn $deck $bidu $cstr $swks $crus $ntgr $expe $sbux #earnsanity	0.77	negative	-0.42		2009-05-18	0	0	0	0	0	75.95	2.35	0.0319293	0	1.3	15.7	-1	0	2	0	5	36
2017-09-05	#Investors #China #debt at extreme #tech #bubble insane be very careful $GOOG $AAPL $NFLX $AMZN $FB $TSLA $MSFT $QQQ $CSCO $INTC $ORCL $QCOMpic.twitter.com/pTwinEdnJJ	#investors #china #debt at extreme #tech #bubble insane be very careful $goog $aapl $nflx $amzn $fb $tsla $msft $qqq $csco $intc $orcl $qcompic.twitter.com/ptwinednjj	#investors #china #debt at extreme #tech #bubble insane be very careful $goog $aapl $nflx $amzn $fb $tsla $msft $qqq $csco $intc $orcl $qcompic.twitter.com/ptwinednjj	1	negative	-0.418333		2009-05-19	1	0	1	0	1	77.87	1.92001	0.0252799	0	1.3	16.7	-1	0	2	1	5	37
2016-01-01	$AMZN False box break to end the year. Ascending trend line break needed to confirm. pic.twitter.com/K84nLF9nVN	$amzn false box break to end the year. ascending trend line break needed to confirm. pic.twitter.com/k84nlf9nvn	$amzn false box break to end the year. ascending trend line break needed to confirm. pic.twitter.com/k84nlf9nvn	0.6	negative	-0.4		2009-05-20	1	0	1	0	1	77.97	0.099998	0.00128417	0.8	1.3	17.7	-1	0	2	1	5	38
2014-11-20	Thursday links: a false doctrine, earnings seasonality and skipping in-flight wi-fi. http://stks.co/s139NÃ‚Â $SPY $AAPL $AMZN $GOGO	thursday links: a false doctrine, earnings seasonality and skipping in-flight wi-fi. $spy $aapl $amzn $gogo	thursday links: a false doctrine, earnings seasonality and skipping in-flight wi-fi. $spy $aapl $amzn $gogo	0.6	negative	-0.4		2009-05-21	0	0	0	0	0	75.96	-2.01	-0.0257792	0	1.3	17.7	-1	0	2	0	5	38
2013-01-02	JUST IN: Judge says @Apple cannot bring false advertising claim against @Amazon over use of term "app store" $AMZN $AAPL	just in: judge says @apple cannot bring false advertising claim against @amazon over use of term "app store" $amzn $aapl	just in: judge says @apple cannot bring false advertising claim against @amazon over use of term "app store" $amzn $aapl	0.6	negative	-0.4		2009-05-22	0	0	0	0	0	75.64	-0.32	-0.00421274	0	1.3	17.7	-1	0	2	0	5	38
2018-11-28	Crypto Twitter be like: "Parabola broken, i'll buy $AMZN shares at $5". pic.twitter.com/5UsUnNJa1c	crypto twitter be like: "parabola broken, i'll buy $amzn shares at $5". pic.twitter.com/5usunnja1c	crypto twitter be like: "parabola broken, i'll buy $amzn shares at $5". pic.twitter.com/5usunnja1c	0.4	negative	-0.4		2009-05-23	0	0	0	0	0	75.64	0	0	0	1.3	17.7	-1	0	2	0	5	38
2018-10-24	Just since 2013 :_x000D_ $FB up 5.9x (approximately)_x000D_ $AMZN up 6.1x_x000D_ $NFLX up 25x_x000D_ $GOOGL (not shown) up 3.1x_x000D_ So this correction is the aberration?pic.twitter.com/pUPZn6u1gK	just since 2013 :_x000D_ $fb up 5.9x (approximately)_x000D_ $amzn up 6.1x_x000D_ $nflx up 25x_x000D_ $googl (not shown) up 3.1x_x000D_ so this correction is the aberration?pic.twitter.com/pupzn6u1gk	just since 2013 :_x000D_ $fb up 5.9x (approximately)_x000D_ $amzn up 6.1x_x000D_ $nflx up 25x_x000D_ $googl (not shown) up 3.1x_x000D_ so this correction is the aberration?pic.twitter.com/pupzn6u1gk	0.6	negative	-0.4		2009-05-24	0	0	0	0	0	75.64	0	0	0	1.3	17.7	-1	0	2	0	5	38
2018-07-11	Cable TV's Biggest Shows Beaten By Fortnite @Twitch Streams (video) https://www.domainmondo.com/2018/07/fortnite-twitch-streams-outdraw-some-of.htmlÃ‚Â Ã¢â‚¬Â¦ @Amazon $AMZN #investors @TwitchPrime #Twitch #Fortnite #CableTV #gamer #game #gaming	cable tv's biggest shows beaten by fortnite @twitch streams (video) @amazon $amzn #investors @twitchprime #twitch #fortnite #cabletv #gamer #game #gaming	cable tv's biggest shows beaten by fortnite @twitch streams (video) @amazon $amzn #investors @twitchprime #twitch #fortnite #cabletv #gamer #game #gaming	0.4	negative	-0.4		2009-05-25	0	0	0	0	0	75.64	0	0	0	1.3	17.7	-1	0	2	0	5	38
2018-06-28	Think itÃ¢â‚¬â„¢s too late to buy into the FANG stocks? Based on their cash flow per share trends, youÃ¢â‚¬â„¢re wrong on 3 out of 4 counts. $FB $AMZN $NFLX $GOOG $GOOGLhttps://www.fool.com/investing/2018/06/27/fang-stocks-overvalued-actually-a-majority-may-be.aspxÃ‚Â Ã¢â‚¬Â¦	think its too late to buy into the fang stocks? based on their cash flow per share trends, youre wrong on 3 out of 4 counts. $fb $amzn $nflx $goog $googl	think its too late to buy into the fang stocks? based on their cash flow per share trends, youre wrong on 3 out of 4 counts. $fb $amzn $nflx $goog $googl	0.75	negative	-0.4		2009-05-26	1	0	1	0	1	78.39	2.75	0.0363564	0.337121	1.3	18.7	-1	0	2	1	5	39
2018-04-19	Here are the four tech companies changing the game, and growing their subscriber counts to record levels:_x000D_ $NFLX 125 million subs_x000D_ $AMZN 100 million subs_x000D_ $SPOT 71 million subs_x000D_ $AAPL Music 40 million subshttps://stocktwits.com/gianfranco18/message/120465768Ã‚Â Ã¢â‚¬Â¦	here are the four tech companies changing the game, and growing their subscriber counts to record levels:_x000D_ $nflx 125 million subs_x000D_ $amzn 100 million subs_x000D_ $spot 71 million subs_x000D_ $aapl music 40 million subs	here are the four tech companies changing the game, and growing their subscriber counts to record levels:_x000D_ $nflx 125 million subs_x000D_ $amzn 100 million subs_x000D_ $spot 71 million subs_x000D_ $aapl music 40 million subs	0.4	negative	-0.4		2009-05-27	0	0	0	0	0	77.1	-1.29	-0.0164562	0	1.3	18.7	-1	0	2	0	5	39
2018-04-17	$AMZN weekly $1600 calls are being offered for $0.20 if you think this move through 1500 can keep steamrolling. It's a lotto ticket, but I've seen worse.	$amzn weekly $1600 calls are being offered for $0.20 if you think this move through 1500 can keep steamrolling. it's a lotto ticket, but i've seen worse.	$amzn weekly $1600 calls are being offered for $0.20 if you think this move through 1500 can keep steamrolling. it's a lotto ticket, but i've seen worse.	0.6	negative	-0.4		2009-05-28	0	0	0	0	0	77.65	0.550004	0.00713364	0	1.3	18.7	-1	0	2	0	5	39
2018-02-12	WATCH: Chips, not cameras, are behind Amazon's $90 million purchase of Blink home security cameras. Read the exclusive: http://reut.rs/2G9q0TbÃ‚Â $AMZN pic.twitter.com/XGhON2zKzB	watch: chips, not cameras, are behind amazon's $90 million purchase of blink home security cameras. read the exclusive: $amzn pic.twitter.com/xghon2zkzb	watch: chips, not cameras, are behind amazon's $90 million purchase of blink home security cameras. read the exclusive: $amzn pic.twitter.com/xghon2zkzb	0.7	negative	-0.4		2009-05-29	0	0	0	0	0	77.99	0.339996	0.00437857	0	1.3	18.7	-1	0	2	0	5	39
2018-02-01	Google Cloud is now a $1 billion per quarter business Ã¢â‚¬â€ but it's still way behind Amazon $GOOGL $GOOG $AMZN $MSFT http://read.bi/2ExRORzÃ‚Â pic.twitter.com/HA2olTQ9MY	google cloud is now a $1 billion per quarter business but it's still way behind amazon $googl $goog $amzn $msft	google cloud is now a $1 billion per quarter business but it's still way behind amazon $googl $goog $amzn $msft	0.7	negative	-0.4		2009-05-30	0	0	0	0	0	77.99	0	0	0	1.3	18.7	-1	0	2	0	5	39
2017-12-28	Predictions: @profgalloway Predicts Amazon $AMZN Will Be Broken Up Circa 2020 (video) http://www.domainmondo.com/2017/12/scott-galloway-predicts-amazon-amzn.htmlÃ‚Â Ã¢â‚¬Â¦ #Amazon #WholeFoods #AWS #stocks #antitrust #investorspic.twitter.com/x1ymrb8Jv7	predictions: @profgalloway predicts amazon $amzn will be broken up circa 2020 (video) #amazon #wholefoods #aws #stocks #antitrust #investorspic.twitter.com/x1ymrb8jv7	predictions: @profgalloway predicts amazon $amzn will be broken up circa 2020 (video) #amazon #wholefoods #aws #stocks #antitrust #investorspic.twitter.com/x1ymrb8jv7	0.4	negative	-0.4		2009-05-31	0	0	0	0	0	77.99	0	0	0	1.3	18.7	-1	0	2	0	5	39
2017-09-19	Prime Air pilots Call $AMZN attention 2 poor working conditions http://www.payscale.com/career-news/2017/09/amazon-prime-air-pilots-protest-working-conditionsÃ‚Â Ã¢â‚¬Â¦ #teamsters #1u $AAWW $ATSG	prime air pilots call $amzn attention 2 poor working conditions #teamsters #1u $aaww $atsg	prime air pilots call $amzn attention 2 poor working conditions #teamsters #1u $aaww $atsg	0.6	negative	-0.4		2009-06-01	0	0	0	0	0	83.05	5.06001	0.0648802	0	1.3	18.7	-1	0	2	0	5	39
2017-08-24	$AMZN offering PRIME members benefits to shop at $WFM, not great news for $SFM $COST $KR	$amzn offering prime members benefits to shop at $wfm, not great news for $sfm $cost $kr	$amzn offering prime members benefits to shop at $wfm, not great news for $sfm $cost $kr	0.75	negative	-0.4		2009-06-02	0	0	0	0	0	84.93	1.88	0.0226369	0	1.3	18.7	-1	0	2	0	5	39
2017-08-23	Here's the chart pattern @jimcramer referenced for Amazon $AMZN. Uptrend channel broken. pic.twitter.com/CmCMhoKSLc	here's the chart pattern @jimcramer referenced for amazon $amzn. uptrend channel broken. pic.twitter.com/cmcmhokslc	here's the chart pattern @jimcramer referenced for amazon $amzn. uptrend channel broken. pic.twitter.com/cmcmhokslc	0.4	negative	-0.4		2009-06-03	0	0	0	0	0	85.68	0.75	0.0088308	0	1.3	18.7	-1	0	2	0	5	39
2017-07-26	Ã¢â‚¬Å“Amazon has a secret skunkworks lab called 1492, dedicated to health care tech.Ã¢â‚¬ï¿½ $AMZN http://www.cnbc.com/2017/07/26/amazon-1492-secret-health-tech-project.htmlÃ‚Â Ã¢â‚¬Â¦	amazon has a secret skunkworks lab called 1492, dedicated to health care tech. $amzn	amazon has a secret skunkworks lab called 1492, dedicated to health care tech. $amzn	0.7	negative	-0.4		2009-06-04	0	0	0	0	0	85.52	-0.160003	-0.00186745	0	1.3	18.7	-1	0	2	0	5	39
2017-07-15	"I sell books." versus "I sell whatever the fuck I want." $AMZN via @dissruption pic.twitter.com/Aq5LqXbHSr	"i sell books." versus "i sell whatever the fuck i want." $amzn via @dissruption pic.twitter.com/aq5lqxbhsr	"i sell books." versus "i sell whatever the fuck i want." $amzn via @dissruption pic.twitter.com/aq5lqxbhsr	0.6	negative	-0.4		2009-06-05	0	0	0	0	0	87.56	2.04	0.0238541	0	1.3	18.7	-1	0	2	0	5	39
2017-06-21	Via Goldman this am. Game changer? Implications? _x000D_ $AMZN $NKEpic.twitter.com/KTfheF3u2M	via goldman this am. game changer? implications? _x000D_ $amzn $nkepic.twitter.com/ktfhef3u2m	via goldman this am. game changer? implications? _x000D_ $amzn $nkepic.twitter.com/ktfhef3u2m	0.4	negative	-0.4		2009-06-06	0	0	0	0	0	87.56	0	0	0	1.3	18.7	-1	0	2	0	5	39
2017-06-09	$AMZN losing $15bn in market cap in a day is the beauty of this game	$amzn losing $15bn in market cap in a day is the beauty of this game	$amzn losing $15bn in market cap in a day is the beauty of this game	0.4	negative	-0.4		2009-06-07	0	0	0	0	0	87.56	0	0	0	1.3	18.7	-1	0	2	0	5	39
2017-04-23	Op-ed in @nytimes asks if $GOOG $FB $AMZN should be broken up. Retail layoffs since 10/16 > # of ppl working in coal http://nyti.ms/2pTp3K5	op-ed in @nytimes asks if $goog $fb $amzn should be broken up. retail layoffs since 10/16 > # of ppl working in coal	op-ed in @nytimes asks if $goog $fb $amzn should be broken up. retail layoffs since 10/16 > # of ppl working in coal	0.4	negative	-0.4		2009-06-08	0	0	0	0	0	86.36	-1.2	-0.0137049	0	1.3	18.7	-1	0	2	0	5	39
2017-03-21	VIDEO http://bit.ly/2nP8smWÃ‚Â Intermed Support Lvls Broken $SPY $QQQ $IWM $SMH $IBB $AMZN $FB $GOOGpic.twitter.com/ISpNokGimr	video intermed support lvls broken $spy $qqq $iwm $smh $ibb $amzn $fb $googpic.twitter.com/ispnokgimr	video intermed support lvls broken $spy $qqq $iwm $smh $ibb $amzn $fb $googpic.twitter.com/ispnokgimr	0.4	negative	-0.4		2009-06-09	0	0	0	0	0	87.08	0.720001	0.0083372	0	1.3	18.7	-1	0	2	0	5	39
2017-02-27	For those confused about why $AMZN cares about the gaming space._x000D_ Valve _x000D_ 2010: $6M/GMV/month_x000D_ 2017: $76M/GMV/month_x000D_ https://blog.twitch.tv/coming-soon-get-it-on-twitch-9c829cae6ac1#.u2db9pppwÃ‚Â Ã¢â‚¬Â¦	for those confused about why $amzn cares about the gaming space._x000D_ valve _x000D_ 2010: $6m/gmv/month_x000D_ 2017: $76m/gmv/month_x000D_ #.u2db9pppw	for those confused about why $amzn cares about the gaming space._x000D_ valve _x000D_ 2010: $6m/gmv/month_x000D_ 2017: $76m/gmv/month_x000D_ #.u2db9pppw	0.7	negative	-0.4		2009-06-10	0	0	0	0	0	86.59	-0.490006	-0.00562708	0	1.3	18.7	-1	0	2	0	5	39
2017-02-12	Watch out @amazon. @FedEx is getting deeper into the e-commerce game. http://cnnmon.ie/2k6zCHMÃ‚Â $FDX $AMZN (via @cnntech)pic.twitter.com/lK1Hu0ef2h	watch out @amazon. @fedex is getting deeper into the e-commerce game. $fdx $amzn (via @cnntech)pic.twitter.com/lk1hu0ef2h	watch out @amazon. @fedex is getting deeper into the e-commerce game. $fdx $amzn (via @cnntech)pic.twitter.com/lk1hu0ef2h	0.4	negative	-0.4		2009-06-11	0	0	0	0	0	85.69	-0.899994	-0.0103937	0	1.3	18.7	-1	0	2	0	5	39
2017-02-10	http://Amazon.comÃ‚Â is about to shake up... the bra industry. Watch out, Victoria's Secret http://on.wsj.com/2kbNOuaÃ‚Â $AMZN	is about to shake up... the bra industry. watch out, victoria's secret $amzn	is about to shake up... the bra industry. watch out, victoria's secret $amzn	0.7	negative	-0.4		2009-06-12	0	0	0	0	0	84.08	-1.61	-0.0187887	0	1.3	18.7	-1	0	2	0	5	39
2016-09-28	Amazon has a secret plan to replace FedEx and UPS called 'Consume the City' http://buff.ly/2d1oF4MÃ‚Â $AMZN pic.twitter.com/TfXeO4XEgv	amazon has a secret plan to replace fedex and ups called 'consume the city' $amzn pic.twitter.com/tfxeo4xegv	amazon has a secret plan to replace fedex and ups called 'consume the city' $amzn pic.twitter.com/tfxeo4xegv	0.7	negative	-0.4		2009-06-13	0	0	0	0	0	84.08	0	0	0	1.3	18.7	-1	0	2	0	5	39
2016-03-14	How @Amazon is secretly building its superfast delivery empire $AMZN http://yhoo.it/1YRYUU4Ã‚Â pic.twitter.com/uakcZfC778	how @amazon is secretly building its superfast delivery empire $amzn	how @amazon is secretly building its superfast delivery empire $amzn	0.7	negative	-0.4		2009-06-14	0	0	0	0	0	84.08	0	0	0	1.3	18.7	-1	0	2	0	5	39
2016-02-05	here's why momentum stocks are broken and how to profit from it http://allstarcharts.com/momentum-stocks-broken-get/Ã‚Â Ã¢â‚¬Â¦ $MTUM $SPY $GOOG $AMZN $FB $NFLX $NKE $V	here's why momentum stocks are broken and how to profit from it $mtum $spy $goog $amzn $fb $nflx $nke $v	here's why momentum stocks are broken and how to profit from it $mtum $spy $goog $amzn $fb $nflx $nke $v	0.4	negative	-0.4		2009-06-15	0	0	0	0	0	83.18	-0.900002	-0.0107041	0	1.3	18.7	-1	0	2	0	5	39
2016-01-28	RT @ampressman Meanwhile RBCÃ¢â‚¬â„¢s recommended BAGEL doing worse YTD than FANG:_x000D_ $BABA -18%_x000D_ $AMZN -6% (and another -9%)_x000D_ $GOOG -4%_x000D_ $EXPE -21%	rt @ampressman meanwhile rbcs recommended bagel doing worse ytd than fang:_x000D_ $baba -18%_x000D_ $amzn -6% (and another -9%)_x000D_ $goog -4%_x000D_ $expe -21%	rt @ampressman meanwhile rbcs recommended bagel doing worse ytd than fang:_x000D_ $baba -18%_x000D_ $amzn -6% (and another -9%)_x000D_ $goog -4%_x000D_ $expe -21%	0.6	negative	-0.4		2009-06-16	0	0	0	0	0	82.15	-1.03	-0.0123828	0	1.3	18.7	-1	0	2	0	5	39
2016-01-28	Meanwhile RBCÃ¢â‚¬â„¢s recommended BAGEL doing worse YTD than FANG:_x000D_ $BABA -18%_x000D_ $AMZN -6% (and another -9%)_x000D_ $GOOG -4%_x000D_ $EXPE -21%_x000D_ $LNKD -15%	meanwhile rbcs recommended bagel doing worse ytd than fang:_x000D_ $baba -18%_x000D_ $amzn -6% (and another -9%)_x000D_ $goog -4%_x000D_ $expe -21%_x000D_ $lnkd -15%	meanwhile rbcs recommended bagel doing worse ytd than fang:_x000D_ $baba -18%_x000D_ $amzn -6% (and another -9%)_x000D_ $goog -4%_x000D_ $expe -21%_x000D_ $lnkd -15%	0.6	negative	-0.4		2009-06-17	0	0	0	0	0	82.65	0.5	0.00608643	0	1.3	18.7	-1	0	2	0	5	39
2016-01-20	100% correlation plus a dollop of $AMZN changing the game https://twitter.com/Pulalupu/status/689970057502420992Ã‚Â Ã¢â‚¬Â¦ @cvpayne @TeamCavuto is it just coincidence?_x000D_ Or is there a correlation between #Walmart increasing hourly wages_x000D_ & closing stores world-wide?	100% correlation plus a dollop of $amzn changing the game @cvpayne @teamcavuto is it just coincidence?_x000D_ or is there a correlation between #walmart increasing hourly wages_x000D_ & closing stores world-wide?	100% correlation plus a dollop of $amzn changing the game @cvpayne @teamcavuto is it just coincidence?_x000D_ or is there a correlation between #walmart increasing hourly wages_x000D_ & closing stores world-wide?	0.4	negative	-0.4		2009-06-18	0	0	0	0	0	81.6	-1.05	-0.0127042	0	1.3	18.7	-1	0	2	0	5	39
2015-12-31	Just in case you wanted to catch up with #NBR before #MichiganState game on #espn 18.5 min in talking Amazon $amzn http://nbr.com/2015/12/31/nightly-business-report-december-31-2015/Ã‚Â Ã¢â‚¬Â¦	just in case you wanted to catch up with #nbr before #michiganstate game on #espn 18.5 min in talking amazon $amzn	just in case you wanted to catch up with #nbr before #michiganstate game on #espn 18.5 min in talking amazon $amzn	0.4	negative	-0.4		2009-06-19	1	0	1	0	1	82.96	1.36	0.0166667	0	1.3	19.7	-1	0	2	1	5	40
2015-12-29	FANG rocked 2015 $FB +38% $AMZN +120% $NFLX +135% $GOOGL +49% while FUCK wiped out accounts $FEYE -34% $USO -45% $CAT -24% $KORS -45%	fang rocked 2015 $fb +38% $amzn +120% $nflx +135% $googl +49% while fuck wiped out accounts $feye -34% $uso -45% $cat -24% $kors -45%	fang rocked 2015 $fb +38% $amzn +120% $nflx +135% $googl +49% while fuck wiped out accounts $feye -34% $uso -45% $cat -24% $kors -45%	0.6	negative	-0.4		2009-06-20	0	0	0	0	0	82.96	0	0	0	1.3	19.7	-1	0	2	0	5	40
2015-12-10	"Money poured into just the FANG stocks ( $FB $AMZN $NFLX $GOOG) is unhealthy like having garlic but no Listerine" #FOMCwebinar @MBlockRhino	"money poured into just the fang stocks ( $fb $amzn $nflx $goog) is unhealthy like having garlic but no listerine" #fomcwebinar @mblockrhino	"money poured into just the fang stocks ( $fb $amzn $nflx $goog) is unhealthy like having garlic but no listerine" #fomcwebinar @mblockrhino	0.7	negative	-0.4		2009-06-21	0	0	0	0	0	82.96	0	0	0	1.3	19.7	-1	0	2	0	5	40
2015-09-24	Thursday links: the stock market IS a game, the buyback blitz and recession probabilities. http://stks.co/p2tagÃ‚Â $SPX $SPY $CAT $AMZN $GOOG	thursday links: the stock market is a game, the buyback blitz and recession probabilities. $spx $spy $cat $amzn $goog	thursday links: the stock market is a game, the buyback blitz and recession probabilities. $spx $spy $cat $amzn $goog	0.4	negative	-0.4		2009-06-22	1	0	1	0	1	79.15	-3.81	-0.0459257	0	1.3	20.7	-1	0	2	1	5	41
2015-08-25	Apple TV Falls Behind In Streaming Device Market: http://news.investors.com/technology/082115-767674-roku-leads-streaming-media-player-market-parks-associates-says.htmÃ‚Â Ã¢â‚¬Â¦ $AAPL $GOOGL $AMZN $INTC $NFLX	apple tv falls behind in streaming device market: $aapl $googl $amzn $intc $nflx	apple tv falls behind in streaming device market: $aapl $googl $amzn $intc $nflx	0.7	negative	-0.4		2009-06-23	0	0	0	0	0	77.68	-1.47	-0.0185724	0	1.3	20.7	-1	0	2	0	5	41
2015-05-27	$AMZN : Power gap post earnings. Notice how it's still holding above the earnings gap building a base. #VeryBullishpic.twitter.com/CLJTevdyGC	$amzn : power gap post earnings. notice how it's still holding above the earnings gap building a base. #verybullishpic.twitter.com/cljtevdygc	$amzn : power gap post earnings. notice how it's still holding above the earnings gap building a base. #verybullishpic.twitter.com/cljtevdygc	0.55	negative	-0.4		2009-06-24	0	0	0	0	0	79.27	1.59	0.0204686	0	1.3	20.7	-1	0	2	0	5	41
2014-12-03	ChartSmarter Wednesday Game Plan: http://stks.co/r1664Ã‚Â "cash is king?" $UA $SKX $FIVE $GIII $AMZN $AMBA $OVTI $ALK http://stks.co/s15oD	chartsmarter wednesday game plan: "cash is king?" $ua $skx $five $giii $amzn $amba $ovti $alk	chartsmarter wednesday game plan: "cash is king?" $ua $skx $five $giii $amzn $amba $ovti $alk	0.4	negative	-0.4		2009-06-25	0	0	0	0	0	82.2	2.93	0.0369623	0	1.3	20.7	-1	0	2	0	5	41
2014-11-13	Walmart web sales +21%, slower than Q2's 24%. Under-performing grocers on food & Amazon on web (despite way smaller base) $WMT $AMZN $KR	walmart web sales +21%, slower than q2's 24%. under-performing grocers on food & amazon on web (despite way smaller base) $wmt $amzn $kr	walmart web sales +21%, slower than q2's 24%. under-performing grocers on food & amazon on web (despite way smaller base) $wmt $amzn $kr	0.75	negative	-0.4		2009-06-26	0	0	0	0	0	83.88	1.68	0.020438	0	1.3	20.7	-1	0	2	0	5	41
2014-10-24	Amazon is spreading itself too thin: http://cnb.cx/12qGZMKÃ‚Â $AMZN pic.twitter.com/LlUmbddkMG	amazon is spreading itself too thin: $amzn pic.twitter.com/llumbddkmg	amazon is spreading itself too thin: $amzn pic.twitter.com/llumbddkmg	0.85	negative	-0.4		2009-06-27	0	0	0	0	0	83.88	0	0	0	1.3	20.7	-1	0	2	0	5	41
2014-07-01	Now that #USA game is over. Grab a beverage & watch today's recap & look ahead $spy $qqq $iwm $fb $aapl $amzn $slv http://www.t3live.com/component/content/article/36-daily-recap/4950-dr070114.htmlÃ‚Â Ã¢â‚¬Â¦	now that #usa game is over. grab a beverage & watch today's recap & look ahead $spy $qqq $iwm $fb $aapl $amzn $slv	now that #usa game is over. grab a beverage & watch today's recap & look ahead $spy $qqq $iwm $fb $aapl $amzn $slv	0.4	negative	-0.4		2009-06-28	0	0	0	0	0	83.88	0	0	0	1.3	20.7	-1	0	2	0	5	41
2014-04-21	Netflix, Amazon Prime can co-exist. 'It's not a zero-sum game,' says Reed Hastings $NFLX $AMZN http://blogs.marketwatch.com/thetell/2014/04/21/live-blog-netflixs-first-quarter-earnings-results/Ã‚Â Ã¢â‚¬Â¦	netflix, amazon prime can co-exist. 'it's not a zero-sum game,' says reed hastings $nflx $amzn	netflix, amazon prime can co-exist. 'it's not a zero-sum game,' says reed hastings $nflx $amzn	0.4	negative	-0.4		2009-06-29	0	0	0	0	0	83.03	-0.849998	-0.0101335	0	1.3	20.7	-1	0	2	0	5	41
2014-02-14	Why game developers are choosing $IBM over $AMZN: http://trib.al/KnquLv6	why game developers are choosing $ibm over $amzn:	why game developers are choosing $ibm over $amzn:	0.4	negative	-0.4		2009-06-30	1	0	1	0	1	83.66	0.630005	0.00758768	0	1.3	21.7	-1	0	2	1	5	42
2014-01-29	Amazon gets into the mobile payments game, chasing @square and others. @gregbensinger with the scoop. http://on.wsj.com/1iME8mQÃ‚Â $AMZN	amazon gets into the mobile payments game, chasing @square and others. @gregbensinger with the scoop. $amzn	amazon gets into the mobile payments game, chasing @square and others. @gregbensinger with the scoop. $amzn	0.4	negative	-0.4		2009-07-01	1	0	1	0	1	81.6	-2.06001	-0.0246235	0	1.3	22.7	-1	0	2	1	5	43
2013-07-25	What's the end game for $AMZN? Ppl fear maturity from $AAPL bc of margin declines, hope for it from AMZN bc of supposed expansion	what's the end game for $amzn? ppl fear maturity from $aapl bc of margin declines, hope for it from amzn bc of supposed expansion	what's the end game for $amzn? ppl fear maturity from $aapl bc of margin declines, hope for it from amzn bc of supposed expansion	0.4	negative	-0.4		2009-07-02	0	0	0	0	0	79.32	-2.28	-0.0279412	0	1.3	22.7	-1	0	2	0	5	43
2013-05-08	The Secret of Amazon: Lessons for Multichannel Retailers http://www.businessinsider.com/mckinsey-reveals-amazons-secret-sauce-2013-5#-1Ã‚Â Ã¢â‚¬Â¦ $AMZN	the secret of amazon: lessons for multichannel retailers #-1 $amzn	the secret of amazon: lessons for multichannel retailers #-1 $amzn	0.7	negative	-0.4		2009-07-03	0	0	0	0	0	79.32	0	0	0	1.3	22.7	-1	0	2	0	5	43
2013-01-08	"@firstadopter: Game on. $TGT to match $AMZN pricing all the time, effectiv immeditly "& additional 5% savings.." http://stks.co/lICgÃ‚Â "	"@firstadopter: game on. $tgt to match $amzn pricing all the time, effectiv immeditly "& additional 5% savings.." "	"@firstadopter: game on. $tgt to match $amzn pricing all the time, effectiv immeditly "& additional 5% savings.." "	0.4	negative	-0.4		2009-07-04	0	0	0	0	0	79.32	0	0	0	1.3	22.7	-1	0	2	0	5	43
2012-10-29	As Amazon Slowly Destroys Their Businesses, Random House And Penguin Books Merge $AMZN http://read.bi/YdEztl	as amazon slowly destroys their businesses, random house and penguin books merge $amzn	as amazon slowly destroys their businesses, random house and penguin books merge $amzn	0.45	negative	-0.4		2009-07-05	0	0	0	0	0	79.32	0	0	0	1.3	22.7	-1	0	2	0	5	43
2012-04-30	Ebook news: Microsoft-Nook deal is a 'game changer' http://on.msnbc.com/ICN0rEÃ‚Â $MSFT $BKS $AMZN	ebook news: microsoft-nook deal is a 'game changer' $msft $bks $amzn	ebook news: microsoft-nook deal is a 'game changer' $msft $bks $amzn	0.4	negative	-0.4		2009-07-06	1	0	1	0	1	78.1	-1.22	-0.0153808	0	1.3	23.7	-1	0	2	1	5	44
2012-02-16	Thursday links: the zero-sum forex game, elevated sentiment and OS X gets hip to iOS. http://stks.co/2RlFÃ‚Â $AAPL $GOOG $AMZN $VIX $DMND $MCO	thursday links: the zero-sum forex game, elevated sentiment and os x gets hip to ios. $aapl $goog $amzn $vix $dmnd $mco	thursday links: the zero-sum forex game, elevated sentiment and os x gets hip to ios. $aapl $goog $amzn $vix $dmnd $mco	0.4	negative	-0.4		2009-07-07	2	0	2	0	1	75.63	-2.47	-0.0316261	0.4	1.3	24.7	-1	0	2	2	5	46
2011-12-06	User Interface Wizard Slams Kindle Fire, Calls It 'Disappointingly Poor' $AMZN by @hamburger http://read.bi/vYmYXt	user interface wizard slams kindle fire, calls it 'disappointingly poor' $amzn by @hamburger	user interface wizard slams kindle fire, calls it 'disappointingly poor' $amzn by @hamburger	0.6	negative	-0.4		2009-07-08	1	1	0	1	0	77.36	1.73	0.0228746	-0.5	2.3	24.7	-2	-1	1	1	6	46
2011-12-02	Corrected Link: Kindle Fire likely to rank no. 2 in tablets | http://bloom.bg/s12sEZÃ‚Â $AAPL $AMZN	corrected link: kindle fire likely to rank no. 2 in tablets | $aapl $amzn	corrected link: kindle fire likely to rank no. 2 in tablets | $aapl $amzn	0.95	negative	-0.4		2009-07-09	1	0	1	0	1	78.1	0.739997	0.00956563	0	2.3	25.7	-2	0	2	1	6	47
2011-11-14	Kindle FireÃ¢â‚¬â„¢s Secret Weapon: Amazon Prime http://stks.co/16fNÃ‚Â via @techinsidr $AMZN $AAPL $MSFT $GOOG	kindle fires secret weapon: amazon prime via @techinsidr $amzn $aapl $msft $goog	kindle fires secret weapon: amazon prime via @techinsidr $amzn $aapl $msft $goog	0.7	negative	-0.4		2009-07-10	0	0	0	0	0	77.63	-0.470001	-0.00601794	0	2.3	25.7	-2	0	2	0	6	47
2011-10-25	Pros: Has Amazon Just Broken Its Trend? http://cnbc.com/id/45037641Ã‚Â $AMZN #StockMarket #StockPicks	pros: has amazon just broken its trend? $amzn #stockmarket #stockpicks	pros: has amazon just broken its trend? $amzn #stockmarket #stockpicks	0.4	negative	-0.4		2009-07-11	0	0	0	0	0	77.63	0	0	0	2.3	25.7	-2	0	2	0	6	47
2011-10-21	The Secret Trick To Impress Jeff Bezos During A Presentation $AMZN by @jyarowhttp://read.bi/pCCXiA	the secret trick to impress jeff bezos during a presentation $amzn by @jyarow	the secret trick to impress jeff bezos during a presentation $amzn by @jyarow	0.7	negative	-0.4		2009-07-12	0	0	0	0	0	77.63	0	0	0	2.3	25.7	-2	0	2	0	6	47
2010-11-10	Is There A Secret Reason That Apple TV Is Being Kept Off Of Amazon's Best-Selling Gadgets List? $AAPL $AMZN http://read.bi/cToyPO	is there a secret reason that apple tv is being kept off of amazon's best-selling gadgets list? $aapl $amzn	is there a secret reason that apple tv is being kept off of amazon's best-selling gadgets list? $aapl $amzn	0.7	negative	-0.4		2009-07-13	1	0	1	0	1	81.47	3.84	0.0494655	0	2.3	26.7	-2	0	2	1	6	48
2010-11-09	Amazon.com's Secret Retail Empire $AMZN by @owenthomas http://read.bi/9sKEi4	amazon.com's secret retail empire $amzn by @owenthomas	amazon.com's secret retail empire $amzn by @owenthomas	0.7	negative	-0.4		2009-07-14	1	0	1	0	1	81.95	0.479996	0.00589169	0	2.3	27.7	-2	0	2	1	6	49
2010-02-22	The 6 Strangest, WTFiest Products On Amazon: http://digg.com/d31JY1w?t #Amazon #WTF #Digg #DiggRT #DiggUser $AMZN	the 6 strangest, what the fuckiest products on amazon: #amazon #what the fuck #digg #diggrt #digguser $amzn	the 6 strangest, what the fuckiest products on amazon: #amazon #what the fuck #digg #diggrt #digguser $amzn	0.6	negative	-0.4		2009-07-15	3	0	3	0	1	84.55	2.60001	0.0317267	0	2.3	28.7	-2	0	2	3	6	52
2010-01-14	Harper's Delayed Kindle Release Of "Game Change" Just Blew Up In Its Face $NWS $AMZN by @jwyarow http://bit.ly/92nKTu	harper's delayed kindle release of "game change" just blew up in its face $nws $amzn by @jwyarow	harper's delayed kindle release of "game change" just blew up in its face $nws $amzn by @jwyarow	0.4	negative	-0.4		2009-07-16	0	0	0	0	0	86.11	1.56	0.0184506	0	2.3	28.7	-2	0	2	0	6	52
2017-11-16	Market sniffing out 2030 already. Only 3 "retail" companies survive. $WMT - everyday items and price check on $AMZN who hyperloops crap to your house & $RH - Gary sells bracelets, tables and lights from his restaurant/amusement-park/garden/furniture-store!	market sniffing out 2030 already. only 3 "retail" companies survive. $wmt - everyday items and price check on $amzn who hyperloops crap to your house & $rh - gary sells bracelets, tables and lights from his restaurant/amusement-park/garden/furniture-store!	market sniffing out 2030 already. only 3 "retail" companies survive. $wmt - everyday items and price check on $amzn who hyperloops crap to your house & $rh - gary sells bracelets, tables and lights from his restaurant/amusement-park/garden/furniture-store!	0.8	negative	-0.4		2009-07-17	0	0	0	0	0	85.85	-0.260003	-0.00301943	0	2.3	28.7	-2	0	2	0	6	52
2016-02-16	Alibaba tests an e-commerce market so tough it once scared off Jeff Bezos $AMZN $BABA http://www.usatoday.com/story/tech/columnist/shinal/2016/02/16/alibaba-goes-where-amazon-fears-tread/80469392/Ã‚Â Ã¢â‚¬Â¦ via @johnshinal	alibaba tests an e-commerce market so tough it once scared off jeff bezos $amzn $baba via @johnshinal	alibaba tests an e-commerce market so tough it once scared off jeff bezos $amzn $baba via @johnshinal	0.833333	negative	-0.388889		2009-07-18	0	0	0	0	0	85.85	0	0	0	2.3	28.7	-2	0	2	0	6	52
2014-10-24	You were warned. April 25: Amazon faces tough battles on all sides as sales growth slows_x000D_ http://finance.yahoo.com/blogs/the-exchange/amazon-faces-tough-battles-on-all-sides-as-sales-groth-slows-182704719.htmlÃ‚Â Ã¢â‚¬Â¦ $AMZN	you were warned. april 25: amazon faces tough battles on all sides as sales growth slows_x000D_ $amzn	you were warned. april 25: amazon faces tough battles on all sides as sales growth slows_x000D_ $amzn	0.833333	negative	-0.388889		2009-07-19	0	0	0	0	0	85.85	0	0	0	2.3	28.7	-2	0	2	0	6	52
2014-06-04	Infor Seen Emerging As Tough Rival To Oracle And SAP http://news.investors.com/technology/060414-703387-oracle-and-sap-face-new-software-rival-infor.htmÃ‚Â Ã¢â‚¬Â¦ #IBDNews via @IBDinvestors $DATA $CRM $WDAY $SAP $ORCL $AMZN	infor seen emerging as tough rival to oracle and sap #ibdnews via @ibdinvestors $data $crm $wday $sap $orcl $amzn	infor seen emerging as tough rival to oracle and sap #ibdnews via @ibdinvestors $data $crm $wday $sap $orcl $amzn	0.833333	negative	-0.388889		2009-07-20	1	0	1	0	1	88.23	2.38	0.0277228	0.6	2.3	29.7	-2	0	2	1	6	53
2011-02-27	ItÃ¢â‚¬â„¢s Tough Being Google http://stk.ly/ey44x2 via @zerobeta $GOOG $AMZN $AAPL $MSFT $YELP $FBOOK	its tough being google via @zerobeta $goog $amzn $aapl $msft $yelp $fbook	its tough being google via @zerobeta $goog $amzn $aapl $msft $yelp $fbook	0.833333	negative	-0.388889		2009-07-21	0	0	0	0	0	89.01	0.779999	0.00884052	0	2.3	29.7	-2	0	2	0	6	53
2016-02-05	Guess that $AMZN down to $500 wasn't that crazy after all.... https://twitter.com/genepy1/status/693082622533197824Ã‚Â Ã¢â‚¬Â¦ @CNBC @GuyAdami @timseymour Guy U sacared everyone lst nite Amzn to 500? U r lost Sr. Will never listen to you. I lost money	guess that $amzn down to $500 wasn't that crazy after all.... @cnbc @guyadami @timseymour guy you sacared everyone lst nite amzn to 500? you are lost sr. will never listen to you. i lost money	guess that $amzn down to $500 wasn't that crazy after all.... @cnbc @guyadami @timseymour guy you sacared everyone lst nite amzn to 500? you are lost sr. will never listen to you. i lost money	0.594444	negative	-0.377778		2009-07-22	0	0	0	0	0	88.79	-0.220001	-0.00247164	0	2.3	29.7	-2	0	2	0	6	53
2016-01-12	"anyone that says the United States economy is slowing down, is peddling fiction" .....uhhhhhhhhhhhhhhhhhh this is awkward. $SPY $UVXY $AMZN	"anyone that says the united states economy is slowing down, is peddling fiction" .....uhhhhhhhhhhhhhhhhhh this is awkward. $spy $uvxy $amzn	"anyone that says the united states economy is slowing down, is peddling fiction" .....uhhhhhhhhhhhhhhhhhh this is awkward. $spy $uvxy $amzn	0.644444	negative	-0.377778		2009-07-23	0	0	0	0	0	93.87	5.08	0.0572137	0	2.3	29.7	-2	0	2	0	6	53
2016-05-12	Retail stocks continue to get decimated by weak earnings. Is this is the Amazon effect? http://stocktwits.com/Street_Insider/message/54704401?utm_medium=community-twitter&utm_source=t.co&utm_campaign=outboundteamÃ‚Â Ã¢â‚¬Â¦_x000D_ $JWN $M $AMZN	retail stocks continue to get decimated by weak earnings. is this is the amazon effect? _x000D_ $jwn $m $amzn	retail stocks continue to get decimated by weak earnings. is this is the amazon effect? _x000D_ $jwn $m $amzn	0.625	negative	-0.375		2009-07-24	0	0	0	0	0	86.49	-7.38	-0.0786194	0	2.3	29.7	-2	0	2	0	6	53
2014-10-30	Names that broke a bit after weak earnings still in penalty box $googl $amzn $nflx $fb $twtr. All an avoid for me for a while -	names that broke a bit after weak earnings still in penalty box $googl $amzn $nflx $fb $twtr. all an avoid for me for a while -	names that broke a bit after weak earnings still in penalty box $googl $amzn $nflx $fb $twtr. all an avoid for me for a while -	0.625	negative	-0.375		2009-07-25	1	0	1	0	1	86.49	0	0	0	2.3	30.7	-2	0	2	1	6	54
2014-03-26	Just received my 73 cent credit from $AMZN from their lawsuit settlement. I'd say I'm done for the day. Kaching, suckers!	just received my 73 cent credit from $amzn from their lawsuit settlement. i'd say i'm done for the day. kaching, suckers!	just received my 73 cent credit from $amzn from their lawsuit settlement. i'd say i'm done for the day. kaching, suckers!	0.8	negative	-0.375		2009-07-26	0	0	0	0	0	86.49	0	0	0	2.3	30.7	-2	0	2	0	6	54
2013-07-26	Your next meal may come compliments of Amazon: http://cnb.cx/1484tGkÃ‚Â (via @JaneWells) $AMZN	your next meal may come compliments of amazon: (via @janewells) $amzn	your next meal may come compliments of amazon: (via @janewells) $amzn	0.5	negative	-0.375		2009-07-27	1	0	1	0	1	84.24	-2.25	-0.0260146	0	2.3	31.7	-2	0	2	1	6	55
2013-02-08	An Inside Look At The Pretty Miserable Working Conditions At An Amazon Warehouse $AMZN by @jyarowhttp://read.bi/WIrJTG	an inside look at the pretty miserable working conditions at an amazon warehouse $amzn by @jyarow	an inside look at the pretty miserable working conditions at an amazon warehouse $amzn by @jyarow	1	negative	-0.375		2009-07-28	1	0	1	0	1	84.98	0.740005	0.00878449	0	2.3	32.7	-2	0	2	1	6	56
2016-01-04	$NFLX is the worst performer today on the S&P 500, down 7.8%, followed by $AMZN which is down 5% and $VRSN down 4.9%. #MarketSelloff	$nflx is the worst performer today on the s&p 500, down 7.8%, followed by $amzn which is down 5% and $vrsn down 4.9%. #marketselloff	$nflx is the worst performer today on the s&p 500, down 7.8%, followed by $amzn which is down 5% and $vrsn down 4.9%. #marketselloff	0.466667	negative	-0.366667		2009-07-29	0	0	0	0	0	84.34	-0.640007	-0.00753127	0	2.3	32.7	-2	0	2	0	6	56
2017-10-23	"FANG" stocks have been increasingly weakening of late, & stocks like $AMZN look likely to test lows of its 5 month base- (NO H&S just yet) pic.twitter.com/IwcHVP5MiL	"fang" stocks have been increasingly weakening of late, & stocks like $amzn look likely to test lows of its 5 month base- (no h&s just yet) pic.twitter.com/iwchvp5mil	"fang" stocks have been increasingly weakening of late, & stocks like $amzn look likely to test lows of its 5 month base- (no h&s just yet) pic.twitter.com/iwchvp5mil	0.866667	negative	-0.366667		2009-07-30	0	0	0	0	0	86.09	1.75	0.0207493	0	2.3	32.7	-2	0	2	0	6	56
2014-05-01	seeing people downplay $AMZN phone effort bzc it "looks like every other phone" .. what's it supposed to look like? A fucking sneaker?	seeing people downplay $amzn phone effort bzc it "looks like every other phone" .. what's it supposed to look like? a fucking sneaker?	seeing people downplay $amzn phone effort bzc it "looks like every other phone" .. what's it supposed to look like? a fucking sneaker?	0.5875	negative	-0.3625		2009-07-31	1	0	1	0	1	85.76	-0.329994	-0.00383313	0	2.3	33.7	-2	0	2	1	6	57
2014-03-06	Staples US comps down shocking 7%, margin down sharply. Q4 eps 33Ã‚Â¢ vs street at 39Ã‚Â¢. Melting in face of web challenges $SPLS $AMZN $ODP	staples us comps down shocking 7%, margin down sharply. q4 eps 33 vs street at 39. melting in face of web challenges $spls $amzn $odp	staples us comps down shocking 7%, margin down sharply. q4 eps 33 vs street at 39. melting in face of web challenges $spls $amzn $odp	0.581944	negative	-0.359028		2009-08-01	0	0	0	0	0	85.76	0	0	0	2.3	33.7	-2	0	2	0	6	57
2018-08-29	I say this from a place of reason, as the spokesperson of America and an Amazon shareholder: Putting commercials in my complimentary streaming service will make me irrationally insane with rage. $AMZN	i say this from a place of reason, as the spokesperson of america and an amazon shareholder: putting commercials in my complimentary streaming service will make me irrationally insane with rage. $amzn	i say this from a place of reason, as the spokesperson of america and an amazon shareholder: putting commercials in my complimentary streaming service will make me irrationally insane with rage. $amzn	0.75	negative	-0.35		2009-08-02	0	0	0	0	0	85.76	0	0	0	2.3	33.7	-2	0	2	0	6	57
2018-04-16	.@BestBuy's founder says his retailer was "late to the game" when it comes to online shopping https://www.thestreet.com/video/best-buy-billionaire-founder-we-were-late-to-the-game-in-online-shopping-14557044Ã‚Â Ã¢â‚¬Â¦ @TheStreet $BBY $AMZN	.@bestbuy's founder says his retailer was "late to the game" when it comes to online shopping @thestreet $bby $amzn	.@bestbuy's founder says his retailer was "late to the game" when it comes to online shopping @thestreet $bby $amzn	0.5	negative	-0.35		2009-08-03	0	0	0	0	0	87.44	1.68	0.0195896	0	2.3	33.7	-2	0	2	0	6	57
2017-09-19	Sad to hear 'Toys-R-Us' filing for bankruptcy.... my kids are gonna be pissed about that! _x000D_ Another $AMZN victim?	sad to hear 'toys-are-us' filing for bankruptcy.... my kids are gonna be pissed about that! _x000D_ another $amzn victim?	sad to hear 'toys-are-us' filing for bankruptcy.... my kids are gonna be pissed about that! _x000D_ another $amzn victim?	0.525	negative	-0.35		2009-08-04	0	0	0	0	0	85.8	-1.64	-0.0187557	0	2.3	33.7	-2	0	2	0	6	57
2016-08-08	Walmart buys #jet proving how incompetent management is. Paying $3 bil because they can't build a website. Amazon. Have no fear. $wmt $amzn	walmart buys #jet proving how incompetent management is. paying $3 bil because they can't build a website. amazon. have no fear. $wmt $amzn	walmart buys #jet proving how incompetent management is. paying $3 bil because they can't build a website. amazon. have no fear. $wmt $amzn	0.366667	negative	-0.35		2009-08-05	0	0	0	0	0	84.29	-1.51	-0.0175991	0	2.3	33.7	-2	0	2	0	6	57
2013-10-20	War between $GOOG & $AMZN will get ugly RT @arstechnica: GoogleÃ¢â‚¬â„¢s iron grip on "open" Android http://ars.to/18pKST2	war between $goog & $amzn will get ugly rt @arstechnica: googles iron grip on "open" android	war between $goog & $amzn will get ugly rt @arstechnica: googles iron grip on "open" android	0.75	negative	-0.35		2009-08-06	1	0	1	0	1	84.47	0.18	0.00213548	0.05	2.3	34.7	-2	0	2	1	6	58
2011-10-27	Valuable growth: $AMZN and $NFLX are cautionary notes! Growth is fickle and expensive growth can destroy value. http://bit.ly/s4Yb0K	valuable growth: $amzn and $nflx are cautionary notes! growth is fickle and expensive growth can destroy value.	valuable growth: $amzn and $nflx are cautionary notes! growth is fickle and expensive growth can destroy value.	0.35	negative	-0.35		2009-08-07	0	0	0	0	0	85.32	0.849999	0.0100627	0	2.3	34.7	-2	0	2	0	6	58
2014-04-25	$AMZN sell-off has been so bad, It actually has a P/E now. _x000D_ ._x000D_ ._x000D_ RT: @bespokeinvest	$amzn sell-off has been so bad, it actually has a p/e now. _x000D_ ._x000D_ ._x000D_ rt: @bespokeinvest	$amzn sell-off has been so bad, it actually has a p/e now. _x000D_ ._x000D_ ._x000D_ rt: @bespokeinvest	0.383333	negative	-0.35		2009-08-08	0	0	0	0	0	85.32	0	0	0	2.3	34.7	-2	0	2	0	6	58
2013-01-29	$amzn the only stock that can get away with bad earnings- nutty- that's why i stay away	$amzn the only stock that can get away with bad earnings- nutty- that's why i stay away	$amzn the only stock that can get away with bad earnings- nutty- that's why i stay away	0.833333	negative	-0.35		2009-08-09	0	0	0	0	0	85.32	0	0	0	2.3	34.7	-2	0	2	0	6	58
2011-12-15	"Amazon is one expensive stock" http://j.mp/uApqK9Ã‚Â (A little lesson in P/E ratios & stock price: $AMZN vs. $AAPL, the intern edition.)	"amazon is one expensive stock" (a little lesson in p/e ratios & stock price: $amzn vs. $aapl, the intern edition.)	"amazon is one expensive stock" (a little lesson in p/e ratios & stock price: $amzn vs. $aapl, the intern edition.)	0.6	negative	-0.34375		2009-08-10	0	0	0	0	0	84.44	-0.879998	-0.0103141	0	2.3	34.7	-2	0	2	0	6	58
2018-03-22	The $SPX YTD 1.88% total return produces fun stats: Information Tech accounts for 94.9% of YTD gain, w/ConsumerStaples -35.6%; $AMZN accounts for 36.6%, $MSFT is next at 12.8%, w/ $AAPL 14th at 2.8%; $PG is worst, w/an -8.0% impact, then $XOM at -7.5%, w/ $FB 9th worst at -4.1%pic.twitter.com/3YPNQxB323	the $spx ytd 1.88% total return produces fun stats: information tech accounts for 94.9% of ytd gain, w/consumerstaples -35.6%; $amzn accounts for 36.6%, $msft is next at 12.8%, w/ $aapl 14th at 2.8%; $pg is worst, w/an -8.0% impact, then $xom at -7.5%, w/ $fb 9th worst at -4.1%pic.twitter.com/3ypnqxb323	the $spx ytd 1.88% total return produces fun stats: information tech accounts for 94.9% of ytd gain, w/consumerstaples -35.6%; $amzn accounts for 36.6%, $msft is next at 12.8%, w/ $aapl 14th at 2.8%; $pg is worst, w/an -8.0% impact, then $xom at -7.5%, w/ $fb 9th worst at -4.1%pic.twitter.com/3ypnqxb323	0.59	negative	-0.34		2009-08-11	0	0	0	0	0	83.56	-0.880004	-0.0104216	0	2.3	34.7	-2	0	2	0	6	58
2018-11-21	Cable stocks killed on rumor $AMZN bidding for RSNs... but would it be awful? RSNs command premium in competitive markets because in a blackout cable knows subs flee for competitor w/ RSN, but if AMZN makes RSNs Prime exclusive dynamic goes away and bundle cost goes down?	cable stocks killed on rumor $amzn bidding for rsns... but would it be awful? rsns command premium in competitive markets because in a blackout cable knows subs flee for competitor w/ rsn, but if amzn makes rsns prime exclusive dynamic goes away and bundle cost goes down?	cable stocks killed on rumor $amzn bidding for rsns... but would it be awful? rsns command premium in competitive markets because in a blackout cable knows subs flee for competitor w/ rsn, but if amzn makes rsns prime exclusive dynamic goes away and bundle cost goes down?	0.363889	negative	-0.338889		2009-08-12	0	0	0	0	0	85.96	2.4	0.0287219	0	2.3	34.7	-2	0	2	0	6	58
2018-02-01	The crazy thing about Amazon is the opportunity that still exists. They chalked up sales of $178B for the year...not bad right? Walmart's trailing 12 month revenue is $495B. And I don't know of any Walmart Web Services side of the business either. $AMZN pic.twitter.com/TU4YNNK7gR	the crazy thing about amazon is the opportunity that still exists. they chalked up sales of $178b for the year...not bad right? walmart's trailing 12 month revenue is $495b. and i don't know of any walmart web services side of the business either. $amzn pic.twitter.com/tu4ynnk7gr	the crazy thing about amazon is the opportunity that still exists. they chalked up sales of $178b for the year...not bad right? walmart's trailing 12 month revenue is $495b. and i don't know of any walmart web services side of the business either. $amzn pic.twitter.com/tu4ynnk7gr	0.700794	negative	-0.338095		2009-08-13	0	0	0	0	0	84.6	-1.36	-0.0158213	0	2.3	34.7	-2	0	2	0	6	58
2018-09-20	Ã¢â‚¬Å“Alexa, please defrost my chicken!Ã¢â‚¬ï¿½ _x000D_ You can now do that with AmazonÃ¢â‚¬â„¢s microwave _x000D_ Exclusive insight from @laurastevens behind AmazonÃ¢â‚¬â„¢s new chip that lets electronics manufacturers include Alexa in their products _x000D_ https://www.wsj.com/articles/amazons-new-microwave-alexa-please-defrost-my-chicken-1537469765Ã‚Â Ã¢â‚¬Â¦ $AMZN	alexa, please defrost my chicken! _x000D_ you can now do that with amazons microwave _x000D_ exclusive insight from @laurastevens behind amazons new chip that lets electronics manufacturers include alexa in their products _x000D_ $amzn	alexa, please defrost my chicken! _x000D_ you can now do that with amazons microwave _x000D_ exclusive insight from @laurastevens behind amazons new chip that lets electronics manufacturers include alexa in their products _x000D_ $amzn	0.701515	negative	-0.337879		2009-08-14	0	0	0	0	0	83.58	-1.02	-0.0120567	0	2.3	34.7	-2	0	2	0	6	58
2018-12-06	Insane moves in puts this week. Fortune was to be made. $AMZN 1700 puts expiring this week were at $4 yesterday and likely to be $85+ at open. That is 12k to $255k with 30 contract. FYI: I am not in it.	insane moves in puts this week. fortune was to be made. $amzn 1700 puts expiring this week were at $4 yesterday and likely to be $85+ at open. that is 12k to $255k with 30 contract. fyi: i am not in it.	insane moves in puts this week. fortune was to be made. $amzn 1700 puts expiring this week were at $4 yesterday and likely to be $85+ at open. that is 12k to $255k with 30 contract. fyi: i am not in it.	0.833333	negative	-0.333333		2009-08-15	0	0	0	0	0	83.58	0	0	0	2.3	34.7	-2	0	2	0	6	58
2018-12-02	$AMZN Amazon's re:Invent (AWS) conference was totally unhinged. They are going to eat the world of cloud computing platform. Just impossible numbers they alluded to.	$amzn amazon's re:invent (aws) conference was totally unhinged. they are going to eat the world of cloud computing platform. just impossible numbers they alluded to.	$amzn amazon's re:invent (aws) conference was totally unhinged. they are going to eat the world of cloud computing platform. just impossible numbers they alluded to.	0.875	negative	-0.333333		2009-08-16	0	0	0	0	0	83.58	0	0	0	2.3	34.7	-2	0	2	0	6	58
2018-04-06	Trump taking 'serious look' at policy options on Amazon https://reut.rs/2HibBpDÃ‚Â by @jeffmason1 $AMZN pic.twitter.com/vBvt7fYghn	trump taking 'serious look' at policy options on amazon by @jeffmason1 $amzn pic.twitter.com/vbvt7fyghn	trump taking 'serious look' at policy options on amazon by @jeffmason1 $amzn pic.twitter.com/vbvt7fyghn	0.666667	negative	-0.333333		2009-08-17	0	0	0	0	0	81.06	-2.52	-0.0301508	0	2.3	34.7	-2	0	2	0	6	58
2017-08-02	$AMZN might be taking over retail, but with serious cash ($261.5 billion) in the vault $APPL could take over parts of the worldpic.twitter.com/ka7MmwFrBF	$amzn might be taking over retail, but with serious cash ($261.5 billion) in the vault $appl could take over parts of the worldpic.twitter.com/ka7mmwfrbf	$amzn might be taking over retail, but with serious cash ($261.5 billion) in the vault $appl could take over parts of the worldpic.twitter.com/ka7mmwfrbf	0.666667	negative	-0.333333		2009-08-18	0	0	0	0	0	82.12	1.06001	0.0130768	0	2.3	34.7	-2	0	2	0	6	58
2017-03-15	Consumers didn't suddenly discover $AMZN Last Month. Something is Terribly Happening in the Retail Industry... $XRT $GGPpic.twitter.com/ASY5QjE6De	consumers didn't suddenly discover $amzn last month. something is terribly happening in the retail industry... $xrt $ggppic.twitter.com/asy5qje6de	consumers didn't suddenly discover $amzn last month. something is terribly happening in the retail industry... $xrt $ggppic.twitter.com/asy5qje6de	0.522222	negative	-0.333333		2009-08-19	0	0	0	0	0	83	0.879997	0.010716	0	2.3	34.7	-2	0	2	0	6	58
2016-03-16	Fred Smith takes subtle dig at rival $AMZN_x000D_ https://amp.twimg.com/v/00f3d5e6-246d-4a2e-b21e-47a6cafa3a2eÃ‚Â Ã¢â‚¬Â¦	fred smith takes subtle dig at rival $amzn_x000D_	fred smith takes subtle dig at rival $amzn_x000D_	0.5	negative	-0.333333		2009-08-20	0	0	0	0	0	84.09	1.09	0.0131325	0	2.3	34.7	-2	0	2	0	6	58
2014-10-24	What is the bull case for $AMZN at this point? Seriously, is there one?	what is the bull case for $amzn at this point? seriously, is there one?	what is the bull case for $amzn at this point? seriously, is there one?	0.666667	negative	-0.333333		2009-08-21	0	0	0	0	0	85	0.910004	0.0108218	0	2.3	34.7	-2	0	2	0	6	58
2016-02-19	Consumer discretionary stocks with high momentum ( $AMZN, $HD, $SBUX, $NKE ) are breaking down. Awful charts.pic.twitter.com/scmsniYo5s	consumer discretionary stocks with high momentum ( $amzn, $hd, $sbux, $nke ) are breaking down. awful charts.pic.twitter.com/scmsniyo5s	consumer discretionary stocks with high momentum ( $amzn, $hd, $sbux, $nke ) are breaking down. awful charts.pic.twitter.com/scmsniyo5s	0.60963	negative	-0.331852		2009-08-22	0	0	0	0	0	85	0	0	0	2.3	34.7	-2	0	2	0	6	58
2014-12-26	The Worst Long Bets Made By Major Hedge Funds This Year http://www.valuewalk.com/2014/12/worst-hedge-funds-2014/Ã‚Â Ã¢â‚¬Â¦ $AAPL $GM $HLF $CHK $AMZN pic.twitter.com/EdDOwbSfVb	the worst long bets made by major hedge funds this year $aapl $gm $hlf $chk $amzn pic.twitter.com/eddowbsfvb	the worst long bets made by major hedge funds this year $aapl $gm $hlf $chk $amzn pic.twitter.com/eddowbsfvb	0.633333	negative	-0.329167		2009-08-23	0	0	0	0	0	85	0	0	0	2.3	34.7	-2	0	2	0	6	58
2018-07-12	Bearish stock clown wrong the big picture in stocks like $AMZN and $GOOGL while we kill it. Do not be a bay scalper you will just get baby gains and burn out. Instead $STUDY with the #BIGPICTUREEXPERT. BEARISH STOCK CLOWN LITTLE SCALPER STILL WRONG SINCE $spy 225 THINK!	bearish stock clown wrong the big picture in stocks like $amzn and $googl while we kill it. do not be a bay scalper you will just get baby gains and burn out. instead $study with the #bigpictureexpert. bearish stock clown little scalper still wrong since $spy 225 think!	bearish stock clown wrong the big picture in stocks like $amzn and $googl while we kill it. do not be a bay scalper you will just get baby gains and burn out. instead $study with the #bigpictureexpert. bearish stock clown little scalper still wrong since $spy 225 think!	0.6	negative	-0.328125		2009-08-24	1	0	1	0	1	84.5	-0.5	-0.00588235	0	2.3	35.7	-2	0	2	1	6	59
2017-01-06	$SPY poss 3wk invH&S_x000D_ $QQQ $AAPL wkly tight_x000D_ $AMZN 2mo sym tri b/o_x000D_ $FB 2mo sym tri_x000D_ $NFLX $BABA $GOOGL 2yr wkly base_x000D_ TechConf next wk,all^ ma's	$spy poss 3wk invh&s_x000D_ $qqq $aapl wkly tight_x000D_ $amzn 2mo sym tri b/o_x000D_ $fb 2mo sym tri_x000D_ $nflx $baba $googl 2yr wkly base_x000D_ techconf next wk,all^ ma's	$spy poss 3wk invh&s_x000D_ $qqq $aapl wkly tight_x000D_ $amzn 2mo sym tri b/o_x000D_ $fb 2mo sym tri_x000D_ $nflx $baba $googl 2yr wkly base_x000D_ techconf next wk,all^ ma's	0.428571	negative	-0.32619		2009-08-25	1	0	1	0	1	84.19	-0.309998	-0.00366862	0.136364	2.3	36.7	-2	0	2	1	6	60
2018-11-04	MarkÃ‚Â Spiegel Ã¢â‚¬â€ A big time loser who blocked me few years ago when I called him out with his $AMZN bear case (when Amazon at $300) & $TSLA narrative was completely wrong. Ppl who invested in his fund must be suffering by MarkÃ¢â‚¬â„¢s stupidity & incorrect forecasts.https://twitter.com/cleantechnica/status/1059147901014892544Ã‚Â Ã¢â‚¬Â¦ 5 Years Of Incorrect Claims & Forecasts About Tesla…	markspiegel a big time loser who blocked me few years ago when i called him out with his $amzn bear case (when amazon at $300) & $tsla narrative was completely wrong. ppl who invested in his fund must be suffering by marks stupidity & incorrect forecasts. 5 years of incorrect claims & forecasts about tesla from tsla bear markspiegel pic.twitter.com/zpjhgc9k4u	markspiegel a big time loser who blocked me few years ago when i called him out with his $amzn bear case (when amazon at $300) & $tsla narrative was completely wrong. ppl who invested in his fund must be suffering by marks stupidity & incorrect forecasts. 5 years of incorrect claims & forecasts about tesla from tsla bear markspiegel pic.twitter.com/zpjhgc9k4u	0.525	negative	-0.325		2009-08-26	0	0	0	0	0	84	-0.190002	-0.00225682	0	2.3	36.7	-2	0	2	0	6	60
2017-05-19	Weekly Recap: $14,250 Realized (Some like transparency some hate it~bc they lose imo) mainly options $BABA $AMZN $NVDA $FB $SPY $TSLA $AAPLpic.twitter.com/PilpklM18A	weekly recap: $14,250 realized (some like transparency some hate it~bc they lose imo) mainly options $baba $amzn $nvda $fb $spy $tsla $aaplpic.twitter.com/pilpklm18a	weekly recap: $14,250 realized (some like transparency some hate it~bc they lose imo) mainly options $baba $amzn $nvda $fb $spy $tsla $aaplpic.twitter.com/pilpklm18a	0.616667	negative	-0.316667		2009-08-27	0	0	0	0	0	84.31	0.309998	0.00369045	0	2.3	36.7	-2	0	2	0	6	60
2016-07-21	At $AMZN failure & invention go hand-in-hand: http://buff.ly/2a0GbFOÃ‚Â pic.twitter.com/BtxQemPIjt	at $amzn failure & invention go hand-in-hand:	at $amzn failure & invention go hand-in-hand:	0.3	negative	-0.316667		2009-08-28	1	0	1	0	1	82.76	-1.55	-0.0183845	0	2.3	37.7	-2	0	2	1	6	61
2016-02-29	Jeff Bezos advice to entrepreneurs on self-doubt and the fear of failureÃ¢â‚¬Â¦ $AMZN pic.twitter.com/A1OsBnw072	jeff bezos advice to entrepreneurs on self-doubt and the fear of failure $amzn pic.twitter.com/a1osbnw072	jeff bezos advice to entrepreneurs on self-doubt and the fear of failure $amzn pic.twitter.com/a1osbnw072	0.3	negative	-0.316667		2009-08-29	0	0	0	0	0	82.76	0	0	0	2.3	37.7	-2	0	2	0	6	61
2010-12-30	Hey, The Nook Isn't A Failure $BKS $AMZN $GOOG by @MattRosoff http://read.bi/dGVetR	hey, the nook isn't a failure $bks $amzn $goog by @mattrosoff	hey, the nook isn't a failure $bks $amzn $goog by @mattrosoff	0.3	negative	-0.316667		2009-08-30	0	0	0	0	0	82.76	0	0	0	2.3	37.7	-2	0	2	0	6	61
2017-10-25	The biggest mistake $AMZN investors may be making is just because they are disrupting profit streams doesnt mean they will earn that stream. https://twitter.com/zerohedge/status/923213945242112000Ã‚Â Ã¢â‚¬Â¦ Amazon Is Asking Customers To Hand Over Their House Keys http://www.zerohedge.com/news/2017-10-25/amazon-wants-keys-your-houseÃ‚Â Ã¢â‚¬Â¦	the biggest mistake $amzn investors may be making is just because they are disrupting profit streams doesnt mean they will earn that stream. amazon is asking customers to hand over their house keys	the biggest mistake $amzn investors may be making is just because they are disrupting profit streams doesnt mean they will earn that stream. amazon is asking customers to hand over their house keys	0.6875	negative	-0.3125		2009-08-31	1	0	1	0	1	81.19	-1.57	-0.0189705	0.136364	2.3	38.7	-2	0	2	1	6	62
2017-09-25	Everybody may USE TicketmasterÃ¢â‚¬â€doesn't mean they LIKE it. AmazonÃ¢â‚¬â„¢s alternative would be welcomed. $LVN $AMZN https://www.fool.com/investing/2017/09/21/the-ticket-selling-industry-is-ripe-for-amazon-to.aspxÃ‚Â Ã¢â‚¬Â¦	everybody may use ticketmasterdoesn't mean they like it. amazons alternative would be welcomed. $lvn $amzn	everybody may use ticketmasterdoesn't mean they like it. amazons alternative would be welcomed. $lvn $amzn	0.6875	negative	-0.3125		2009-09-01	1	1	0	1	0	79.16	-2.03	-0.0250031	-0.131818	3.3	38.7	-3	-1	1	1	7	62
2017-03-17	Williams Sonoma & Tiffany show retail brands still mean something in some categories. Not everything is being Amazoned $AMZN $TIF $WSM	williams sonoma & tiffany show retail brands still mean something in some categories. not everything is being amazoned $amzn $tif $wsm	williams sonoma & tiffany show retail brands still mean something in some categories. not everything is being amazoned $amzn $tif $wsm	0.6875	negative	-0.3125		2009-09-02	1	0	1	0	1	78.14	-1.02	-0.0128854	0	3.3	39.7	-3	0	2	1	7	63
2015-07-23	Watch the analyst 'upgrade parade' tomorrow for $AMZN. _x000D_ $1000 price targets on tap ?!	watch the analyst 'upgrade parade' tomorrow for $amzn. _x000D_ $1000 price targets on tap ?!	watch the analyst 'upgrade parade' tomorrow for $amzn. _x000D_ $1000 price targets on tap ?!	0.233333	negative	-0.3125		2009-09-03	1	1	0	1	0	78.46	0.32	0.00409521	-0.5	4.3	39.7	-4	-1	1	1	8	63
2014-04-24	Thursday Wrap: What the Numbers Mean http://stks.co/s0FErÃ‚Â $AMZN $MSFT $P $SBUX $V	thursday wrap: what the numbers mean $amzn $msft $p $sbux $v	thursday wrap: what the numbers mean $amzn $msft $p $sbux $v	0.6875	negative	-0.3125		2009-09-04	0	0	0	0	0	78.87	0.410004	0.00522564	0	4.3	39.7	-4	0	2	0	8	63
2014-01-13	Closed out my $AMZN trade today for 50% of max profit! Poor Amazon, yay me!	closed out my $amzn trade today for 50% of max profit! poor amazon, yay me!	closed out my $amzn trade today for 50% of max profit! poor amazon, yay me!	0.35	negative	-0.3125		2009-09-05	0	0	0	0	0	78.87	0	0	0	4.3	39.7	-4	0	2	0	8	63
2013-08-19	A #Nook price slashed to $99 doesn't mean consumers will buy them. Here's why: http://www.marketwatch.com/story/nook-price-cut-may-not-boost-sales-2013-08-19?link=MW_home_latest_newsÃ‚Â Ã¢â‚¬Â¦ $BKS $AMZN	a #nook price slashed to $99 doesn't mean consumers will buy them. here's why: $bks $amzn	a #nook price slashed to $99 doesn't mean consumers will buy them. here's why: $bks $amzn	0.6875	negative	-0.3125		2009-09-06	0	0	0	0	0	78.87	0	0	0	4.3	39.7	-4	0	2	0	8	63
2013-03-08	Everyone loves Amazon. That may mean it's time to get out, writes @MktwHulbert. http://on.mktw.net/12AIbM3Ã‚Â $AMZN	everyone loves amazon. that may mean it's time to get out, writes @mktwhulbert. $amzn	everyone loves amazon. that may mean it's time to get out, writes @mktwhulbert. $amzn	0.6875	negative	-0.3125		2009-09-07	0	0	0	0	0	78.87	0	0	0	4.3	39.7	-4	0	2	0	8	63
2012-08-31	Amazon Claims It Has 22 Percent Of The U.S. Tablet Market, But What Does That Mean? $AMZN by @acocotashttp://read.bi/PV9q9f	amazon claims it has 22 percent of the you.s. tablet market, but what does that mean? $amzn by @acocotas	amazon claims it has 22 percent of the you.s. tablet market, but what does that mean? $amzn by @acocotas	0.6875	negative	-0.3125		2009-09-08	0	0	0	0	0	80.9	2.03	0.0257385	0	4.3	39.7	-4	0	2	0	8	63
2017-11-12	If Bitcoin actually crashes - - it's already down almost 25%, but I mean CRASHES, like to worthless - - people will finally wake the fuck up about similar crap like $AMZN and $FB	if bitcoin actually crashes - - it's already down almost 25%, but i mean crashes, like to worthless - - people will finally wake the fuck up about similar crap like $amzn and $fb	if bitcoin actually crashes - - it's already down almost 25%, but i mean crashes, like to worthless - - people will finally wake the fuck up about similar crap like $amzn and $fb	0.597049	negative	-0.308507		2009-09-09	0	0	0	0	0	82.24	1.34	0.0165636	0	4.3	39.7	-4	0	2	0	8	63
2015-11-11	MARKET was choppy and $AMZN was annoying me so I went back to bed. Woke up half hour ago and this happened: BOOM! pic.twitter.com/IFBJdueLBt	market was choppy and $amzn was annoying me so i went back to bed. woke up half hour ago and this happened: boom! pic.twitter.com/ifbjduelbt	market was choppy and $amzn was annoying me so i went back to bed. woke up half hour ago and this happened: boom! pic.twitter.com/ifbjduelbt	0.316667	negative	-0.302083		2009-09-10	1	1	0	1	0	83.85	1.61	0.0195768	-0.2	5.3	39.7	-5	-1	1	1	9	63
2017-06-16	As @jimcramer just said on air, "this buys them a BASE of operations"_x000D_ $AMZN https://twitter.com/dkberman/status/875701677504024576Ã‚Â Ã¢â‚¬Â¦ Amazon did not just buy Whole Foods grocery stores. It bought 431 upper-income, prime-location distribution nodes for everything it does.	as @jimcramer just said on air, "this buys them a base of operations"_x000D_ $amzn amazon did not just buy whole foods grocery stores. it bought 431 upper-income, prime-location distribution nodes for everything it does.	as @jimcramer just said on air, "this buys them a base of operations"_x000D_ $amzn amazon did not just buy whole foods grocery stores. it bought 431 upper-income, prime-location distribution nodes for everything it does.	0.7	negative	-0.3		2009-09-11	0	0	0	0	0	84.54	0.690003	0.00822902	0	5.3	39.7	-5	0	2	0	9	63
2016-01-13	I've never bought a lottery ticket in my life... For real. Ah shit I just bought this $580 W Put on $AMZN. Scratch that	i've never bought a lottery ticket in my life... for real. ah shit i just bought this $580 w put on $amzn. scratch that	i've never bought a lottery ticket in my life... for real. ah shit i just bought this $580 w put on $amzn. scratch that	1	negative	-0.3		2009-09-12	0	0	0	0	0	84.54	0	0	0	5.3	39.7	-5	0	2	0	9	63
2012-09-12	Amazon, forced to collect a tax, is adding roots http://yhoo.it/QRt0lTÃ‚Â $AMZN	amazon, forced to collect a tax, is adding roots $amzn	amazon, forced to collect a tax, is adding roots $amzn	0.2	negative	-0.3		2009-09-13	0	0	0	0	0	84.54	0	0	0	5.3	39.7	-5	0	2	0	9	63
2010-04-02	FTC Investigation Forced John Doerr Off The Amazon Board $AMZN $GOOG by @jwyarow http://bit.ly/aJvQLO	ftc investigation forced john doerr off the amazon board $amzn $goog by @jwyarow	ftc investigation forced john doerr off the amazon board $amzn $goog by @jwyarow	0.2	negative	-0.3		2009-09-14	0	0	0	0	0	83.86	-0.68	-0.00804353	0	5.3	39.7	-5	0	2	0	9	63
2018-12-10	Economy Outlook 2019_x000D_ Bears all set to rock & roll_x000D_ #investors #VC #PE watch out_x000D_ My #research indicate #BearMarket & probable #recession_x000D_ in #UK #France #Italy #Spain #US late 2019-20_x000D_ #Brexit #debt #tradewar to damage #world #economy_x000D_ $GOOG $AAPL $AMZN $MSFT $NFLX $FB $QQQ $Fpic.twitter.com/hlJevN8rAN	economy outlook 2019_x000D_ bears all set to rock & roll_x000D_ #investors #vc #pe watch out_x000D_ my #research indicate #bearmarket & probable #recession_x000D_ in #uk #france #italy #spain #us late 2019-20_x000D_ #brexit #debt #tradewar to damage #world #economy_x000D_ $goog $aapl $amzn $msft $nflx $fb $qqq $fpic.twitter.com/hljevn8ran	economy outlook 2019_x000D_ bears all set to rock & roll_x000D_ #investors #vc #pe watch out_x000D_ my #research indicate #bearmarket & probable #recession_x000D_ in #uk #france #italy #spain #us late 2019-20_x000D_ #brexit #debt #tradewar to damage #world #economy_x000D_ $goog $aapl $amzn $msft $nflx $fb $qqq $fpic.twitter.com/hljevn8ran	0.6	negative	-0.3		2009-09-15	1	0	1	0	1	83.55	-0.309998	-0.00369661	0.5	5.3	40.7	-5	0	2	1	9	64
2018-06-18	Shareholders are trying to pressure Jeff Bezos into cutting off Amazon's deals to sell facial recognition to police departments $AMZN https://read.bi/2JUFHjd	shareholders are trying to pressure jeff bezos into cutting off amazon's deals to sell facial recognition to police departments $amzn	shareholders are trying to pressure jeff bezos into cutting off amazon's deals to sell facial recognition to police departments $amzn	0.45	negative	-0.3		2009-09-16	2	0	2	0	1	90.7	7.14999	0.0855774	0.318182	5.3	41.7	-5	0	2	2	9	66
2018-06-09	$TSLA - despite the epic run you still had a vicious premium slaughter this week. Ppl really need to understand Street algos making a f- killing off $TSLA $AMZN calls by creating head fake moves, selling calls, then igniting mini panics through diff TA levels. _x000D_ 1/2	$tsla - despite the epic run you still had a vicious premium slaughter this week. ppl really need to understand street algos making a f- killing off $tsla $amzn calls by creating head fake moves, selling calls, then igniting mini panics through diff ta levels. _x000D_ 1/2	$tsla - despite the epic run you still had a vicious premium slaughter this week. ppl really need to understand street algos making a f- killing off $tsla $amzn calls by creating head fake moves, selling calls, then igniting mini panics through diff ta levels. _x000D_ 1/2	0.65	negative	-0.3		2009-09-17	0	0	0	0	0	90.44	-0.259995	-0.00286654	0	5.3	41.7	-5	0	2	0	9	66
2018-03-13	$AMZN and $NVDA are a bit pricey... but at least they have real businesses... $TSLA is just stupid... #NoSkidMarks https://twitter.com/stewartbutton/status/972943952239357952Ã‚Â Ã¢â‚¬Â¦	$amzn and $nvda are a bit pricey... but at least they have real businesses... $tsla is just stupid... #noskidmarks	$amzn and $nvda are a bit pricey... but at least they have real businesses... $tsla is just stupid... #noskidmarks	0.566667	negative	-0.3		2009-09-18	0	0	0	0	0	90.28	-0.160003	-0.00176916	0	5.3	41.7	-5	0	2	0	9	66
2017-07-27	Bezos "loses" about $2 billion as $AMZN tanks ~2.5% after hours. We all have our 15 minutes of being the richest person in the world	bezos "loses" about $2 billion as $amzn tanks ~2.5% after hours. we all have our 15 minutes of being the richest person in the world	bezos "loses" about $2 billion as $amzn tanks ~2.5% after hours. we all have our 15 minutes of being the richest person in the world	0.1	negative	-0.3		2009-09-19	2	0	2	0	1	90.28	0	0	0	5.3	42.7	-5	0	2	2	9	68
2017-07-03	With the $AMZN misprint today, I'm tempted to place an insane limit order on the hopes that it might get filled	with the $amzn misprint today, i'm tempted to place an insane limit order on the hopes that it might get filled	with the $amzn misprint today, i'm tempted to place an insane limit order on the hopes that it might get filled	0.95	negative	-0.3		2009-09-20	0	0	0	0	0	90.28	0	0	0	5.3	42.7	-5	0	2	0	9	68
2017-05-25	Remember this? $AMZN is up 82% since this tweet from late 2015 https://stocktwits.com/Stevez1/message/84184309?utm_medium=community-twitter&utm_source=twitter.com&utm_campaign=outboundteamÃ‚Â Ã¢â‚¬Â¦pic.twitter.com/jicGsilXbz	remember this? $amzn is up 82% since this tweet from late 2015	remember this? $amzn is up 82% since this tweet from late 2015	0.6	negative	-0.3		2009-09-21	0	0	0	0	0	90.56	0.279999	0.00310145	0	5.3	42.7	-5	0	2	0	9	68
2017-05-23	Ã¢â‚¬Å“Day Trading was the Job of Kings then. If that sounds crazy you werenÃ¢â‚¬â„¢t around for the $1000 DerbyÃ¢â‚¬ï¿½. $GOOGL vs $AMZN Documentary in 2040 https://twitter.com/rampcapitalllc/status/867105200728924160Ã‚Â Ã¢â‚¬Â¦ $GOOGL $969.99_x000D_ $AMZN $969.99	day trading was the job of kings then. if that sounds crazy you werent around for the $1000 derby. $googl vs $amzn documentary in 2040 $googl $969.99_x000D_ $amzn $969.99	day trading was the job of kings then. if that sounds crazy you werent around for the $1000 derby. $googl vs $amzn documentary in 2040 $googl $969.99_x000D_ $amzn $969.99	0.45	negative	-0.3		2009-09-22	0	0	0	0	0	93.75	3.19	0.0352253	0	5.3	42.7	-5	0	2	0	9	68
2016-06-16	.@NVIDIAGeForce GTX 1080 stock won't improve until at least late July $NVDA, $AMZN, $AMD http://www.tweaktown.com/news/52650/nvidia-geforce-gtx-1080-stock-improve-until-late-july/index.html?utm_source=dlvr.it&utm_medium=twitter&utm_campaign=tweaktownÃ‚Â Ã¢â‚¬Â¦pic.twitter.com/Qxf2gnd50j	.@nvidiageforce gtx 1080 stock won't improve until at least late july $nvda, $amzn, $amd	.@nvidiageforce gtx 1080 stock won't improve until at least late july $nvda, $amzn, $amd	0.5	negative	-0.3		2009-09-23	1	0	1	0	1	92.38	-1.37	-0.0146134	0	5.3	43.7	-5	0	2	1	9	69
2016-06-13	Why the discount on @WilliamsSonoma is undeserved http://on.barrons.com/1UNvQZJÃ‚Â #retailing $WSM $XRT $AMZN @avibarronspic.twitter.com/dJypiykcuv	why the discount on @williamssonoma is undeserved #retailing $wsm $xrt $amzn @avibarronspic.twitter.com/djypiykcuv	why the discount on @williamssonoma is undeserved #retailing $wsm $xrt $amzn @avibarronspic.twitter.com/djypiykcuv	0.3	negative	-0.3		2009-09-24	0	0	0	0	0	92.11	-0.269996	-0.00292267	0	5.3	43.7	-5	0	2	0	9	69
2016-04-22	$GOOGL $AMZN $FB $NFLX Each remains in rising channels. Would be a negative for each if shor-term support gives waypic.twitter.com/CQJFM2Pt70	$googl $amzn $fb $nflx each remains in rising channels. would be a negative for each if shor-term support gives waypic.twitter.com/cqjfm2pt70	$googl $amzn $fb $nflx each remains in rising channels. would be a negative for each if shor-term support gives waypic.twitter.com/cqjfm2pt70	0.4	negative	-0.3		2009-09-25	0	0	0	0	0	90.52	-1.59	-0.017262	0	5.3	43.7	-5	0	2	0	9	69
2016-04-06	Ã¢â‚¬Å“A dreamy business offering has at least four characteristics....." http://phx.corporate-ir.net/phoenix.zhtml?c=97664&p=irol-reportsannualÃ‚Â Ã¢â‚¬Â¦ $AMZN pic.twitter.com/H8UFneR76Q	a dreamy business offering has at least four characteristics....." $amzn pic.twitter.com/h8ufner76q	a dreamy business offering has at least four characteristics....." $amzn pic.twitter.com/h8ufner76q	0.4	negative	-0.3		2009-09-26	0	0	0	0	0	90.52	0	0	0	5.3	43.7	-5	0	2	0	9	69
2016-01-25	Amazon Prime is growing like crazy: 54m members, up 35 percent from last year, says estimate $AMZN http://read.bi/1OSVTNc	amazon prime is growing like crazy: 54m members, up 35 percent from last year, says estimate $amzn	amazon prime is growing like crazy: 54m members, up 35 percent from last year, says estimate $amzn	0.483333	negative	-0.3		2009-09-27	0	0	0	0	0	90.52	0	0	0	5.3	43.7	-5	0	2	0	9	69
2016-01-30	Saturday links: executive physicals, late tech adopters and latchkey kids. http://stks.co/j3r3sÃ‚Â $TSLA $PLD $GOOGL $MTCH $MCD $HRL $AMZN	saturday links: executive physicals, late tech adopters and latchkey kids. $tsla $pld $googl $mtch $mcd $hrl $amzn	saturday links: executive physicals, late tech adopters and latchkey kids. $tsla $pld $googl $mtch $mcd $hrl $amzn	0.6	negative	-0.3		2009-09-28	0	0	0	0	0	92.21	1.69	0.0186699	0	5.3	43.7	-5	0	2	0	9	69
2015-11-26	ICYMI>ChOTD-11/25/15 Is It Too Late To Sink Your Teeth Into FANG? $AMZN $GOOG $FB $NFLX_x000D_ Post:http://jlfmi.tumblr.com/post/133953173810/is-it-too-late-to-sink-your-teeth-into-fangÃ‚Â Ã¢â‚¬Â¦pic.twitter.com/prWjn6v1OS	icymi>chotd-11/25/15 is it too late to sink your teeth into fang? $amzn $goog $fb $nflx_x000D_ post:	icymi>chotd-11/25/15 is it too late to sink your teeth into fang? $amzn $goog $fb $nflx_x000D_ post:	0.6	negative	-0.3		2009-09-29	1	0	1	0	1	91.72	-0.489998	-0.00531394	0	5.3	44.7	-5	0	2	1	9	70
2015-08-16	Jeff Bezos: Amazon drones will be 'as common as seeing a mail truck' http://cnnmon.ie/1NbwEsCÃ‚Â $AMZN via @jackiewattlespic.twitter.com/bD0aDFcHUB	jeff bezos: amazon drones will be 'as common as seeing a mail truck' $amzn via @jackiewattlespic.twitter.com/bd0adfchub	jeff bezos: amazon drones will be 'as common as seeing a mail truck' $amzn via @jackiewattlespic.twitter.com/bd0adfchub	0.5	negative	-0.3		2009-09-30	0	0	0	0	0	93.36	1.64	0.0178805	0	5.3	44.7	-5	0	2	0	9	70
2015-07-24	At least four analysts have put a 7-handle on $AMZN shares: _x000D_ $700 (Barclays) _x000D_ $700 (Cowen) _x000D_ $730 (Jefferies) _x000D_ $740 (MS)	at least four analysts have put a 7-handle on $amzn shares: _x000D_ $700 (barclays) _x000D_ $700 (cowen) _x000D_ $730 (jefferies) _x000D_ $740 (ms)	at least four analysts have put a 7-handle on $amzn shares: _x000D_ $700 (barclays) _x000D_ $700 (cowen) _x000D_ $730 (jefferies) _x000D_ $740 (ms)	0.4	negative	-0.3		2009-10-01	0	0	0	0	0	91.04	-2.32	-0.02485	0	5.3	44.7	-5	0	2	0	9	70
2015-01-19	Monday links: forecasting as marketing, retail forex and negative interest rates. http://stks.co/a1VrVÃ‚Â $AMZN $NFLX $PSA	monday links: forecasting as marketing, retail forex and negative interest rates. $amzn $nflx $psa	monday links: forecasting as marketing, retail forex and negative interest rates. $amzn $nflx $psa	0.4	negative	-0.3		2009-10-02	0	0	0	0	0	89.85	-1.19	-0.0130712	0	5.3	44.7	-5	0	2	0	9	70
2014-11-26	$AMZN confirms GSM Fire phone is $199 unlocked at least through Cyber Monday	$amzn confirms gsm fire phone is $199 unlocked at least through cyber monday	$amzn confirms gsm fire phone is $199 unlocked at least through cyber monday	0.4	negative	-0.3		2009-10-03	0	0	0	0	0	89.85	0	0	0	5.3	44.7	-5	0	2	0	9	70
2014-11-21	Monday Pre-lim Watchlist_x000D_ suckers: $NFLX $FB $GILD $GPRO $LOCO $MSFT $GMCR $CRM_x000D_ rockers: $AMZN $BA $UPS $V	monday pre-lim watchlist_x000D_ suckers: $nflx $fb $gild $gpro $loco $msft $gmcr $crm_x000D_ rockers: $amzn $ba $ups $v	monday pre-lim watchlist_x000D_ suckers: $nflx $fb $gild $gpro $loco $msft $gmcr $crm_x000D_ rockers: $amzn $ba $ups $v	0.8	negative	-0.3		2009-10-04	0	0	0	0	0	89.85	0	0	0	5.3	44.7	-5	0	2	0	9	70
2014-10-23	Amazon loses $170 million on flopping phone, undermining results. http://yhoo.it/1DFBbMOÃ‚Â via @ampressman $AMZN	amazon loses $170 million on flopping phone, undermining results. via @ampressman $amzn	amazon loses $170 million on flopping phone, undermining results. via @ampressman $amzn	0.1	negative	-0.3		2009-10-05	0	0	0	0	0	88.67	-1.18	-0.013133	0	5.3	44.7	-5	0	2	0	9	70
2014-07-24	$AMZN is impenetrable. $SBUX is being conservative and people want them to whoop it up. $V seemed negative to me but the street loves it.	$amzn is impenetrable. $sbux is being conservative and people want them to whoop it up. $v seemed negative to me but the street loves it.	$amzn is impenetrable. $sbux is being conservative and people want them to whoop it up. $v seemed negative to me but the street loves it.	0.4	negative	-0.3		2009-10-06	1	0	1	0	1	90.91	2.24001	0.0252623	0	5.3	45.7	-5	0	2	1	9	71
2013-11-11	BREAKING Tom Coughlin has been replaced as NY Giants head coach by $AMZN. At least one of them can guarantee delivery on Sunday.	breaking tom coughlin has been replaced as ny giants head coach by $amzn. at least one of them can guarantee delivery on sunday.	breaking tom coughlin has been replaced as ny giants head coach by $amzn. at least one of them can guarantee delivery on sunday.	0.4	negative	-0.3		2009-10-07	2	0	2	0	1	93.97	3.06	0.0336596	0	5.3	46.7	-5	0	2	2	9	73
2013-10-28	$AAPL and $AMZN are a tale of two market psychologies. $AAPL - Record profit and is punished, $AMZN - Negative earnings and is rewarded.	$aapl and $amzn are a tale of two market psychologies. $aapl - record profit and is punished, $amzn - negative earnings and is rewarded.	$aapl and $amzn are a tale of two market psychologies. $aapl - record profit and is punished, $amzn - negative earnings and is rewarded.	0.4	negative	-0.3		2009-10-08	1	0	1	0	1	95.22	1.25	0.0133021	0.6	5.3	47.7	-5	0	2	1	9	74
2013-01-01	Commented on StockTwits: I'd be afraid to short $AMZN - they are looking like a near-monopoly in eBooks and infrastr... http://stks.co/iIA3	commented on stocktwits: i'd be afraid to short $amzn - they are looking like a near-monopoly in ebooks and infrastr...	commented on stocktwits: i'd be afraid to short $amzn - they are looking like a near-monopoly in ebooks and infrastr...	0.6	negative	-0.3		2009-10-09	0	0	0	0	0	95.71	0.489998	0.00514596	0	5.3	47.7	-5	0	2	0	9	74
2011-11-10	Amazon Loses At Least $5 To Sell You A Kindle $AMZN by @_dtl http://read.bi/skaUpA	amazon loses at least $5 to sell you a kindle $amzn by @_dtl	amazon loses at least $5 to sell you a kindle $amzn by @_dtl	0.25	negative	-0.3		2009-10-10	0	0	0	0	0	95.71	0	0	0	5.3	47.7	-5	0	2	0	9	74
2011-02-28	This 27-Year-Old Is Making Millions Cutting Out Traditional Publishers With Amazon Kindle $AMZN by @pegobry http://read.bi/gbRA35	this 27-year-old is making millions cutting out traditional publishers with amazon kindle $amzn by @pegobry	this 27-year-old is making millions cutting out traditional publishers with amazon kindle $amzn by @pegobry	0.825	negative	-0.3		2009-10-11	0	0	0	0	0	95.71	0	0	0	5.3	47.7	-5	0	2	0	9	74
2011-02-21	Monday links: negative equity http://stk.ly/hXKmts via @abnormalreturns $AAPL $AMZN $SPY	monday links: negative equity via @abnormalreturns $aapl $amzn $spy	monday links: negative equity via @abnormalreturns $aapl $amzn $spy	0.4	negative	-0.3		2009-10-12	1	0	1	0	1	93.6	-2.11	-0.0220458	0.8	5.3	48.7	-5	0	2	1	9	75
2014-06-16	Amazon brags about its Appstore ahead of highly speculated smartphone launch: http://bit.ly/1i0ZTjIÃ‚Â (h/t @TechCrunch) $AMZN	amazon brags about its appstore ahead of highly speculated smartphone launch: (h/t @techcrunch) $amzn	amazon brags about its appstore ahead of highly speculated smartphone launch: (h/t @techcrunch) $amzn	0.77	negative	-0.295		2009-10-13	0	0	0	0	0	94.83	1.23	0.0131411	0	5.3	48.7	-5	0	2	0	9	75
2017-07-20	While it's been a tough year for $AMZN rivals, @toddgordontrade has a few names that he thinks are setting up for a comebackpic.twitter.com/6KpeXpHAcU	while it's been a tough year for $amzn rivals, @toddgordontrade has a few names that he thinks are setting up for a comebackpic.twitter.com/6kpexphacu	while it's been a tough year for $amzn rivals, @toddgordontrade has a few names that he thinks are setting up for a comebackpic.twitter.com/6kpexphacu	0.466667	negative	-0.294444		2009-10-14	0	0	0	0	0	97.46	2.63	0.0277338	0	5.3	48.7	-5	0	2	0	9	75
2013-01-04	Unemployment flat, gold down, crude drops, $GM recall, A&E and $AMZN video...see what Fool news is covering today. http://mot.ly/VAzueY	unemployment flat, gold down, crude drops, $gm recall, a&e and $amzn video...see what fool news is covering today.	unemployment flat, gold down, crude drops, $gm recall, a&e and $amzn video...see what fool news is covering today.	0.471296	negative	-0.293519		2009-10-15	0	0	0	0	0	96.01	-1.45	-0.0148779	0	5.3	48.7	-5	0	2	0	9	75
2018-03-18	"A brand for a company is like a reputation for a person. You earn reputation by trying to do hard things well." -- Jeff Bezos $AMZN	"a brand for a company is like a reputation for a person. you earn reputation by trying to do hard things well." -- jeff bezos $amzn	"a brand for a company is like a reputation for a person. you earn reputation by trying to do hard things well." -- jeff bezos $amzn	0.541667	negative	-0.291667		2009-10-16	0	0	0	0	0	95.32	-0.690002	-0.00718677	0	5.3	48.7	-5	0	2	0	9	75
2017-10-15	"A brand for a company is like a reputation for a person. You earn reputation by trying to do hard things well." -- Jeff Bezos $AMZN	"a brand for a company is like a reputation for a person. you earn reputation by trying to do hard things well." -- jeff bezos $amzn	"a brand for a company is like a reputation for a person. you earn reputation by trying to do hard things well." -- jeff bezos $amzn	0.541667	negative	-0.291667		2009-10-17	0	0	0	0	0	95.32	0	0	0	5.3	48.7	-5	0	2	0	9	75
2017-09-23	Back in March I gave #Bitcoin ETF a 5% chance of approval. The @amazon $AMZN news is just dumb. 0.5% of this happening... Fake News guys pic.twitter.com/fFPAtsNoox	back in march i gave #bitcoin etf a 5% chance of approval. the @amazon $amzn news is just dumb. 0.5% of this happening... fake news guys pic.twitter.com/ffpatsnoox	back in march i gave #bitcoin etf a 5% chance of approval. the @amazon $amzn news is just dumb. 0.5% of this happening... fake news guys pic.twitter.com/ffpatsnoox	0.5	negative	-0.291667		2009-10-18	0	0	0	0	0	95.32	0	0	0	5.3	48.7	-5	0	2	0	9	75
2017-08-30	Warren Buffett on today's show: Hard to fight $AMZN with consolidation. pic.twitter.com/3hASwUrb3Q	warren buffett on today's show: hard to fight $amzn with consolidation. pic.twitter.com/3haswurb3q	warren buffett on today's show: hard to fight $amzn with consolidation. pic.twitter.com/3haswurb3q	0.541667	negative	-0.291667		2009-10-19	0	0	0	0	0	94.68	-0.64	-0.00671423	0	5.3	48.7	-5	0	2	0	9	75
2017-03-29	"A brand for a company is like a reputation for a person. You earn reputation by trying to do hard things well." -- Jeff Bezos $AMZN	"a brand for a company is like a reputation for a person. you earn reputation by trying to do hard things well." -- jeff bezos $amzn	"a brand for a company is like a reputation for a person. you earn reputation by trying to do hard things well." -- jeff bezos $amzn	0.541667	negative	-0.291667		2009-10-20	0	0	0	0	0	94.98	0.300003	0.0031686	0	5.3	48.7	-5	0	2	0	9	75
2014-01-16	$BBY was matching $AMZN in pricing all Q so hard to compete with a co. with no stores & has no need to be profitable	$bby was matching $amzn in pricing all q so hard to compete with a co. with no stores & has no need to be profitable	$bby was matching $amzn in pricing all q so hard to compete with a co. with no stores & has no need to be profitable	0.541667	negative	-0.291667		2009-10-21	0	0	0	0	0	93.42	-1.56	-0.0164246	0	5.3	48.7	-5	0	2	0	9	75
2018-05-13	End poverty hunger_x000D_ #AI #ML #Iot #Robotics #cloud #HPC #3dp #genomics will ensure dramatic #productivity gain by 2030_x000D_ #CEO #CTO #fortune500 #startups let us pledge to end extreme #poverty from #world #SDGs #endHunger _x000D_ $MSFT $AMZN $FB $GOOG $AAPL $GE $MRK $PFE $JNJ $IBM $CSCOpic.twitter.com/gVReZyp5HN	end poverty hunger_x000D_ #ai #ml #iot #robotics #cloud #hpc #3dp #genomics will ensure dramatic #productivity gain by 2030_x000D_ #ceo #cto #fortune500 #startups let us pledge to end extreme #poverty from #world #sdgs #endhunger _x000D_ $msft $amzn $fb $goog $aapl $ge $mrk $pfe $jnj $ibm $cscopic.twitter.com/gvrezyp5hn	end poverty hunger_x000D_ #ai #ml #iot #robotics #cloud #hpc #3dp #genomics will ensure dramatic #productivity gain by 2030_x000D_ #ceo #cto #fortune500 #startups let us pledge to end extreme #poverty from #world #sdgs #endhunger _x000D_ $msft $amzn $fb $goog $aapl $ge $mrk $pfe $jnj $ibm $cscopic.twitter.com/gvrezyp5hn	0.8	negative	-0.279167		2009-10-22	0	0	0	0	0	93.45	0.029999	0.00032112	0	5.3	48.7	-5	0	2	0	9	75
2017-08-19	#AI #ML #Iot #Robotics t ensure dramatic #productivity gain by2035_x000D_ extreme #poverty will vanish from #world $MSFT $AMZN $FB $GOOG $AAPL $QQQpic.twitter.com/URHaTxR7zO	#ai #ml #iot #robotics t ensure dramatic #productivity gain by2035_x000D_ extreme #poverty will vanish from #world $msft $amzn $fb $goog $aapl $qqqpic.twitter.com/urhatxr7zo	#ai #ml #iot #robotics t ensure dramatic #productivity gain by2035_x000D_ extreme #poverty will vanish from #world $msft $amzn $fb $goog $aapl $qqqpic.twitter.com/urhatxr7zo	0.8	negative	-0.279167		2009-10-23	1	0	1	0	1	118.49	25.04	0.267951	0.525	5.3	49.7	-5	0	2	1	9	76
2018-10-23	The market forces at work.... notice how despite the insane volatility recently.... $GOOGL and $AMZN are holding steady in these digestion patterns ahead of their earnings on Thursday.... pic.twitter.com/KRh2IBafOA	the market forces at work.... notice how despite the insane volatility recently.... $googl and $amzn are holding steady in these digestion patterns ahead of their earnings on thursday.... pic.twitter.com/krh2ibafoa	the market forces at work.... notice how despite the insane volatility recently.... $googl and $amzn are holding steady in these digestion patterns ahead of their earnings on thursday.... pic.twitter.com/krh2ibafoa	0.583333	negative	-0.277778		2009-10-24	0	0	0	0	0	118.49	0	0	0	5.3	49.7	-5	0	2	0	9	76
2018-01-30	$AMZN = tech, $JPM = capital, $BRK = expertise. Legacy healthcare providers beat the fuck down. pic.twitter.com/hHdEF6rV4N	$amzn = tech, $jpm = capital, $brk = expertise. legacy healthcare providers beat the fuck down. pic.twitter.com/hhdef6rv4n	$amzn = tech, $jpm = capital, $brk = expertise. legacy healthcare providers beat the fuck down. pic.twitter.com/hhdef6rv4n	0.444444	negative	-0.277778		2009-10-25	1	1	0	1	0	118.49	0	0	-0.2	6.3	49.7	-6	-1	1	1	10	76
2014-12-05	Tech momo names continue to act poorly in this tape. $AMZN, $PCLN, $TSLA, $LNKD, $CMG, $GOOGL, $TWTR, $CRM, $GPRO, $PANW all down today.	tech momo names continue to act poorly in this tape. $amzn, $pcln, $tsla, $lnkd, $cmg, $googl, $twtr, $crm, $gpro, $panw all down today.	tech momo names continue to act poorly in this tape. $amzn, $pcln, $tsla, $lnkd, $cmg, $googl, $twtr, $crm, $gpro, $panw all down today.	0.444444	negative	-0.277778		2009-10-26	0	0	0	0	0	124.64	6.15	0.0519031	0	6.3	49.7	-6	0	2	0	10	76
2014-12-08	sum highlights 2day-$TWTR 250% FRI-$GS 130% WED-$NFLX 105% MON- $AMZN 200% if u think this is slow we'v ben spoiling u past 2 months of fire	sum highlights 2day-$twtr 250% fri-$gs 130% wed-$nflx 105% mon- $amzn 200% if you think this is slow we'v ben spoiling you past 2 months of fire	sum highlights 2day-$twtr 250% fri-$gs 130% wed-$nflx 105% mon- $amzn 200% if you think this is slow we'v ben spoiling you past 2 months of fire	0.325	negative	-0.275		2009-10-27	0	0	0	0	0	122.07	-2.57	-0.0206194	0	6.3	49.7	-6	0	2	0	10	76
2012-01-01	#Amazon and #baidu have had a -0.4 negative correlation past 30 days.. $amzn $bidu	#amazon and #baidu have had a -0.4 negative correlation past 30 days.. $amzn $bidu	#amazon and #baidu have had a -0.4 negative correlation past 30 days.. $amzn $bidu	0.325	negative	-0.275		2009-10-28	0	0	0	0	0	121.64	-0.430001	-0.00352258	0	6.3	49.7	-6	0	2	0	10	76
2013-07-25	Amazon's surprise loss is actually bad news for other retailers. Bezos is investing in logistics that will only widen the gap $amzn	amazon's surprise loss is actually bad news for other retailers. bezos is investing in logistics that will only widen the gap $amzn	amazon's surprise loss is actually bad news for other retailers. bezos is investing in logistics that will only widen the gap $amzn	0.680556	negative	-0.275		2009-10-29	0	0	0	0	0	122.58	0.940003	0.00772775	0	6.3	49.7	-6	0	2	0	10	76
2014-12-12	"C'mere, you," Jeff Bezos says to Failure, and gives it a big ol' bear hug. http://mot.ly/1yGSckNÃ‚Â $AMZN #FirePhone	"c'mere, you," jeff bezos says to failure, and gives it a big ol' bear hug. $amzn #firephone	"c'mere, you," jeff bezos says to failure, and gives it a big ol' bear hug. $amzn #firephone	0.3	negative	-0.272222		2009-10-30	0	0	0	0	0	118.81	-3.77	-0.0307555	0	6.3	49.7	-6	0	2	0	10	76
2018-12-28	In 2019 we will have a trade deal between US and China and the FED will not raise and that the Global economy will show lot of resilience and return to the 4-5% growth range_x000D_ Some PT base on that_x000D_ $AMZN $2500_x000D_ $GOOG $1500_x000D_ $AAPL $275_x000D_ $NVDA $330_x000D_ $INTC $65_x000D_ $MSFT $130_x000D_ $QQQ $220_x000D_ GL Short	in 2019 we will have a trade deal between us and china and the fed will not raise and that the global economy will show lot of resilience and return to the 4-5% growth range_x000D_ some pt base on that_x000D_ $amzn $2500_x000D_ $goog $1500_x000D_ $aapl $275_x000D_ $nvda $330_x000D_ $intc $65_x000D_ $msft $130_x000D_ $qqq $220_x000D_ gl short	in 2019 we will have a trade deal between us and china and the fed will not raise and that the global economy will show lot of resilience and return to the 4-5% growth range_x000D_ some pt base on that_x000D_ $amzn $2500_x000D_ $goog $1500_x000D_ $aapl $275_x000D_ $nvda $330_x000D_ $intc $65_x000D_ $msft $130_x000D_ $qqq $220_x000D_ gl short	0.433333	negative	-0.266667		2009-10-31	0	0	0	0	0	118.81	0	0	0	6.3	49.7	-6	0	2	0	10	76
2017-08-10	$AMZN, failed setup._x000D_ Took a 1.5% loss on this one. _x000D_ Seeing a lot of long setups failing, when that happens usually a sign to play defense pic.twitter.com/TDXnjVnwS1	$amzn, failed setup._x000D_ took a 1.5% loss on this one. _x000D_ seeing a lot of long setups failing, when that happens usually a sign to play defense pic.twitter.com/tdxnjvnws1	$amzn, failed setup._x000D_ took a 1.5% loss on this one. _x000D_ seeing a lot of long setups failing, when that happens usually a sign to play defense pic.twitter.com/tdxnjvnws1	0.316667	negative	-0.266667		2009-11-01	0	0	0	0	0	118.81	0	0	0	6.3	49.7	-6	0	2	0	10	76
2017-06-06	Many mention boredom in Mkt lately $MOMO $TSLA $LITE $AMZN $GOOGL $VEEV $WYNN $OLED $SHOP $NVDA $MU $LRCX $BABA $MKSI not that boring	many mention boredom in mkt lately $momo $tsla $lite $amzn $googl $veev $wynn $oled $shop $nvda $mu $lrcx $baba $mksi not that boring	many mention boredom in mkt lately $momo $tsla $lite $amzn $googl $veev $wynn $oled $shop $nvda $mu $lrcx $baba $mksi not that boring	0.7	negative	-0.266667		2009-11-02	0	0	0	0	0	118.84	0.029998	0.000252487	0	6.3	49.7	-6	0	2	0	10	76
2015-01-12	Notice how $AMZN and $GOOGL intra day bounces were decent shorting opportunities. Something to look for in an ugly tape	notice how $amzn and $googl intra day bounces were decent shorting opportunities. something to look for in an ugly tape	notice how $amzn and $googl intra day bounces were decent shorting opportunities. something to look for in an ugly tape	0.833333	negative	-0.266667		2009-11-03	0	0	0	0	0	118.37	-0.469993	-0.00395484	0	6.3	49.7	-6	0	2	0	10	76
2014-02-19	Long before Amazon, QVC ruled home shopping. Its stock is coming back to the Nasdaq: http://cnb.cx/1m9ZWYHÃ‚Â (via @jannarone) $AMZN	long before amazon, qvc ruled home shopping. its stock is coming back to the nasdaq: (via @jannarone) $amzn	long before amazon, qvc ruled home shopping. its stock is coming back to the nasdaq: (via @jannarone) $amzn	0.466667	negative	-0.266667		2009-11-04	0	0	0	0	0	117.1	-1.27	-0.0107291	0	6.3	49.7	-6	0	2	0	10	76
2018-11-08	Quote by @traderstewie "It's ok to be wrong but it's NEVER ok to "STAY WRONG"."_x000D_ Remember - we are just human. we make the wrong calls every single day. This business is about #managing risk. Nothing wrong with exiting a trade because we were wrong. #PreacherMan $ROKU $AMZN	quote by @traderstewie "it's ok to be wrong but it's never ok to "stay wrong"."_x000D_ remember - we are just human. we make the wrong calls every single day. this business is about #managing risk. nothing wrong with exiting a trade because we were wrong. #preacherman $roku $amzn	quote by @traderstewie "it's ok to be wrong but it's never ok to "stay wrong"."_x000D_ remember - we are just human. we make the wrong calls every single day. this business is about #managing risk. nothing wrong with exiting a trade because we were wrong. #preacherman $roku $amzn	0.646032	negative	-0.257937		2009-11-05	0	0	0	0	0	120.61	3.51	0.0299744	0	6.3	49.7	-6	0	2	0	10	76
2011-03-14	Amazon's Android Store Lands Gets New Angry Birds Game As An Exclusive $AMZN $GOOG by @pegobry http://read.bi/fT12Ab	amazon's android store lands gets new angry birds game as an exclusive $amzn $goog by @pegobry	amazon's android store lands gets new angry birds game as an exclusive $amzn $goog by @pegobry	0.618182	negative	-0.254545		2009-11-06	0	0	0	0	0	126.2	5.59	0.0463477	0	6.3	49.7	-6	0	2	0	10	76
2014-11-25	When will those clouds all disappear? $AMZN may launch service to help people find handymen. Not good for Angie or her list. $ANGI down 5%.	when will those clouds all disappear? $amzn may launch service to help people find handymen. not good for angie or her list. $angi down 5%.	when will those clouds all disappear? $amzn may launch service to help people find handymen. not good for angie or her list. $angi down 5%.	0.444444	negative	-0.252778		2009-11-07	0	0	0	0	0	126.2	0	0	0	6.3	49.7	-6	0	2	0	10	76
2018-12-02	What's Amazon? A platform? A wholesaler? A retailer? _x000D_ Or better still, $AMZN is who your worst "partner" can be at any given point of time. _x000D_ https://www.recode.net/2018/11/29/18023132/amazon-brand-policy-changes-marketplace-control-one-vendorÃ‚Â Ã¢â‚¬Â¦pic.twitter.com/AtJaIXk5TX	what's amazon? a platform? a wholesaler? a retailer? _x000D_ or better still, $amzn is who your worst "partner" can be at any given point of time. _x000D_	what's amazon? a platform? a wholesaler? a retailer? _x000D_ or better still, $amzn is who your worst "partner" can be at any given point of time. _x000D_	0.75	negative	-0.25		2009-11-08	0	0	0	0	0	126.2	0	0	0	6.3	49.7	-6	0	2	0	10	76
2018-11-19	Apple & Amazon leading us lower_x000D_ After leading the market higher for 2 years _x000D_ Market canÃ¢â‚¬â„¢t go up with these two _x000D_ acting so awful _x000D_ $AAPL $AMZN	apple & amazon leading us lower_x000D_ after leading the market higher for 2 years _x000D_ market can not go up with these two _x000D_ acting so awful _x000D_ $aapl $amzn	apple & amazon leading us lower_x000D_ after leading the market higher for 2 years _x000D_ market can not go up with these two _x000D_ acting so awful _x000D_ $aapl $amzn	0.5	negative	-0.25		2009-11-09	0	0	0	0	0	126.67	0.470001	0.00372426	0	6.3	49.7	-6	0	2	0	10	76
2018-10-17	Shit the bed! $QTUM $AMZN partnership pic.twitter.com/pnkxLGlMS7	shit the bed! $qtum $amzn partnership pic.twitter.com/pnkxlglms7	shit the bed! $qtum $amzn partnership pic.twitter.com/pnkxlglms7	0.8	negative	-0.25		2009-11-10	1	0	1	0	1	130.15	3.48	0.0274729	0.4	6.3	50.7	-6	0	2	1	10	77
2018-08-08	It's the revenge of the tech stocks. Names like $FB $CSCO $AMZN and $PYPL all rallying in the past week.pic.twitter.com/an1YIGDOWx	it's the revenge of the tech stocks. names like $fb $csco $amzn and $pypl all rallying in the past week.pic.twitter.com/an1yigdowx	it's the revenge of the tech stocks. names like $fb $csco $amzn and $pypl all rallying in the past week.pic.twitter.com/an1yigdowx	0.25	negative	-0.25		2009-11-11	0	0	0	0	0	129.91	-0.23999	-0.00184395	0	6.3	50.7	-6	0	2	0	10	77
2018-07-28	Stocks past five days._x000D_ Twitter: -22%_x000D_ Facebook: -18%_x000D_ Snap: -3%_x000D_ Amazon: +1%_x000D_ Microsoft: +1%_x000D_ Apple: +1%_x000D_ $TWTR $FB $SNAP $AMZN $MSFT $APPL @spectatorindex @TheBubbleBubble	stocks past five days._x000D_ twitter: -22%_x000D_ facebook: -18%_x000D_ snap: -3%_x000D_ amazon: +1%_x000D_ microsoft: +1%_x000D_ apple: +1%_x000D_ $twtr $fb $snap $amzn $msft $appl @spectatorindex @thebubblebubble	stocks past five days._x000D_ twitter: -22%_x000D_ facebook: -18%_x000D_ snap: -3%_x000D_ amazon: +1%_x000D_ microsoft: +1%_x000D_ apple: +1%_x000D_ $twtr $fb $snap $amzn $msft $appl @spectatorindex @thebubblebubble	0.25	negative	-0.25		2009-11-12	1	0	1	0	1	130.53	0.619995	0.0047725	0	6.3	51.7	-6	0	2	1	10	78
2018-06-06	$AMZN +$350 in past 2 months	$amzn +$350 in past 2 months	$amzn +$350 in past 2 months	0.25	negative	-0.25		2009-11-13	1	0	1	0	1	132.97	2.44	0.018693	0.4	6.3	52.7	-6	0	2	1	10	79
2018-05-24	A couple says that Amazon's Alexa recorded a private conversation and randomly sent it to a friend $AMZN https://read.bi/2xbra0R	a couple says that amazon's alexa recorded a private conversation and randomly sent it to a friend $amzn	a couple says that amazon's alexa recorded a private conversation and randomly sent it to a friend $amzn	0.4375	negative	-0.25		2009-11-14	0	0	0	0	0	132.97	0	0	0	6.3	52.7	-6	0	2	0	10	79
2018-03-21	Facebook, Amazon, and Google Ã¢â‚¬â€œ Ã¢â‚¬Å“Too Big To Fail?Ã¢â‚¬ï¿½: http://realinvestmentadvice.com/fb-amzn-goog-too-big-to-fail/Ã‚Â Ã¢â‚¬Â¦ by @DougKass $FB, $AMZN, $GOOGpic.twitter.com/HbvScekuoc	facebook, amazon, and google too big to fail?: by @dougkass $fb, $amzn, $googpic.twitter.com/hbvscekuoc	facebook, amazon, and google too big to fail?: by @dougkass $fb, $amzn, $googpic.twitter.com/hbvscekuoc	0.2	negative	-0.25		2009-11-15	0	0	0	0	0	132.97	0	0	0	6.3	52.7	-6	0	2	0	10	79
2017-11-29	Ã¢â‚¬Å“I believe that they will not come in an industry so complicated as our industry,Ã¢â‚¬ï¿½ $WBA CEO Stefano Pessina says of $AMZN at #ForbesHealth. Ã¢â‚¬Å“I believe in the end they will use their technology in a different way.Ã¢â‚¬ï¿½	i believe that they will not come in an industry so complicated as our industry, $wba ceo stefano pessina says of $amzn at #forbeshealth. i believe in the end they will use their technology in a different way.	i believe that they will not come in an industry so complicated as our industry, $wba ceo stefano pessina says of $amzn at #forbeshealth. i believe in the end they will use their technology in a different way.	0.8	negative	-0.25		2009-11-16	0	0	0	0	0	131.59	-1.38	-0.0103783	0	6.3	52.7	-6	0	2	0	10	79
2017-10-26	$AMZN beats reporting $0.52 of EPS in its Sept Q vs. est of $0.03. Did you know its est was $1.09 & lowered to $0.03 over the past 90 days?	$amzn beats reporting $0.52 of eps in its sept q vs. est of $0.03. did you know its est was $1.09 & lowered to $0.03 over the past 90 days?	$amzn beats reporting $0.52 of eps in its sept q vs. est of $0.03. did you know its est was $1.09 & lowered to $0.03 over the past 90 days?	0.25	negative	-0.25		2009-11-17	0	0	0	0	0	131.25	-0.339996	-0.00258375	0	6.3	52.7	-6	0	2	0	10	79
2017-10-04	Over the past 12 months @KantarRetail ShopperScapeÃ‚Â® data shows that 30% of Amazon shoppers also shopped KohlÃ¢â‚¬â„¢s $AMZN http://bit.ly/2fJkfnxÃ‚Â pic.twitter.com/RnWFgejikb	over the past 12 months @kantarretail shopperscape data shows that 30% of amazon shoppers also shopped kohls $amzn	over the past 12 months @kantarretail shopperscape data shows that 30% of amazon shoppers also shopped kohls $amzn	0.25	negative	-0.25		2009-11-18	2	0	2	0	1	131.29	0.039993	0.000304709	0.9	6.3	53.7	-6	0	2	2	10	81
2017-08-19	$AZFL will run past a penny. That's all you have to know. 100x return on your money _x000D_ $FB $AMZN $NFLX $GOOG $TGT $DIS $CMG	$azfl will run past a penny. that's all you have to know. 100x return on your money _x000D_ $fb $amzn $nflx $goog $tgt $dis $cmg	$azfl will run past a penny. that's all you have to know. 100x return on your money _x000D_ $fb $amzn $nflx $goog $tgt $dis $cmg	0.25	negative	-0.25		2009-11-19	0	0	0	0	0	128.99	-2.29999	-0.0175184	0	6.3	53.7	-6	0	2	0	10	81
2017-07-12	Of course another dominate day for Amazon. $amzn I actually avoided it as I did not want to buy random things. #PrimeDay Amazon over $1000https://twitter.com/businessinsider/status/885133359457894400Ã‚Â Ã¢â‚¬Â¦ This year's Prime Day was the biggest shopping day in Amazon's history http://read.bi/2tdVK2xÃ‚Â pic.twitter.com/C2vkUvegQq	of course another dominate day for amazon. $amzn i actually avoided it as i did not want to buy random things. #primeday amazon over $1000 this year's prime day was the biggest shopping day in amazon's history pic.twitter.com/c2vkuvegqq	of course another dominate day for amazon. $amzn i actually avoided it as i did not want to buy random things. #primeday amazon over $1000 this year's prime day was the biggest shopping day in amazon's history pic.twitter.com/c2vkuvegqq	0.3	negative	-0.25		2009-11-20	1	0	1	0	1	129.66	0.669999	0.00519419	0.125	6.3	54.7	-6	0	2	1	10	82
2017-06-22	.@SecretaryRoss: "I don't believe that Amazon has been using predatory pricing, or any such thing, to compete unfairly." $AMZN pic.twitter.com/UWrU9JHQYV	.@secretaryross: "i don't believe that amazon has been using predatory pricing, or any such thing, to compete unfairly." $amzn pic.twitter.com/uwru9jhqyv	.@secretaryross: "i don't believe that amazon has been using predatory pricing, or any such thing, to compete unfairly." $amzn pic.twitter.com/uwru9jhqyv	0.75	negative	-0.25		2009-11-21	0	0	0	0	0	129.66	0	0	0	6.3	54.7	-6	0	2	0	10	82
2017-06-16	It's sad that the FTC allows $AMZN to acquire $WFM - The centralization of key arteries of supply chain/logistics will become systemic risk.	it's sad that the ftc allows $amzn to acquire $wfm - the centralization of key arteries of supply chain/logistics will become systemic risk.	it's sad that the ftc allows $amzn to acquire $wfm - the centralization of key arteries of supply chain/logistics will become systemic risk.	1	negative	-0.25		2009-11-22	0	0	0	0	0	129.66	0	0	0	6.3	54.7	-6	0	2	0	10	82
2017-06-15	Needed a toaster. Was mentioned briefly at dinner. $AMZN delivers highest rated toaster overnight. Stores are useless pic.twitter.com/GXV4OpsCfO	needed a toaster. was mentioned briefly at dinner. $amzn delivers highest rated toaster overnight. stores are useless pic.twitter.com/gxv4opscfo	needed a toaster. was mentioned briefly at dinner. $amzn delivers highest rated toaster overnight. stores are useless pic.twitter.com/gxv4opscfo	0.266667	negative	-0.25		2009-11-23	1	0	1	0	1	133	3.34	0.0257596	0.267273	6.3	55.7	-6	0	2	1	10	83
2017-06-05	Jeff Bezos Soon World's Richest Person As @Amazon $AMZN Blows Past $1000 http://www.domainmondo.com/2017/06/amazon-amzn-stays-above-1000-jeff-bezos.htmlÃ‚Â Ã¢â‚¬Â¦ #AWS #ecommerce #investor #StockMarket	jeff bezos soon world's richest person as @amazon $amzn blows past $1000 #aws #ecommerce #investor #stockmarket	jeff bezos soon world's richest person as @amazon $amzn blows past $1000 #aws #ecommerce #investor #stockmarket	0.25	negative	-0.25		2009-11-24	2	0	2	0	1	132.94	-0.059998	-0.000451113	0.0824916	6.3	56.7	-6	0	2	2	10	85
2017-02-24	Why Amazon and Intel are betting big on a startup that could succeed where Microsoft's Kinect failed https://yhoo.it/2lRRE0sÃ‚Â $AMZN $INTCpic.twitter.com/H8yeoU1DcZ	why amazon and intel are betting big on a startup that could succeed where microsoft's kinect failed $amzn $intcpic.twitter.com/h8yeou1dcz	why amazon and intel are betting big on a startup that could succeed where microsoft's kinect failed $amzn $intcpic.twitter.com/h8yeou1dcz	0.2	negative	-0.25		2009-11-25	0	0	0	0	0	134.03	1.09	0.00819916	0	6.3	56.7	-6	0	2	0	10	85
2017-01-12	If $AMZN doesn't hold trendline, then I bail on the calls for a small profit of a couple dollars... pic.twitter.com/L3wdVOQpPZ	if $amzn doesn't hold trendline, then i bail on the calls for a small profit of a couple dollars... pic.twitter.com/l3wdvoqppz	if $amzn doesn't hold trendline, then i bail on the calls for a small profit of a couple dollars... pic.twitter.com/l3wdvoqppz	0.4	negative	-0.25		2009-11-26	1	0	1	0	1	134.03	0	0	0.416667	6.3	57.7	-6	0	2	1	10	86
2016-10-31	Was talking to my buddy who does supply chain mgmt. for $TGT and they are VERY fearful of $AMZN. $KSS may not exist in 5yrs based on the whyhttps://twitter.com/hedgeye/status/793174596098859009Ã‚Â Ã¢â‚¬Â¦ On the Ã¢â‚¬ËœRoad to ExtinctionÃ¢â‚¬â„¢: 3 Reasons to Sell KohlÃ¢â‚¬â„¢s https://app.hedgeye.com/insights/54988-on-the-road-to-extinction-3-reasons-to-sell-kohl-s-kssÃ‚Â Ã¢â‚¬Â¦ $KSS pic.twitte…	was talking to my buddy who does supply chain mgmt. for $tgt and they are very fearful of $amzn. $kss may not exist in 5yrs based on the why on the road to extinction: 3 reasons to sell kohls $kss pic.twitter.com/8noejgbkgr	was talking to my buddy who does supply chain mgmt. for $tgt and they are very fearful of $amzn. $kss may not exist in 5yrs based on the why on the road to extinction: 3 reasons to sell kohls $kss pic.twitter.com/8noejgbkgr	1	negative	-0.25		2009-11-27	0	0	0	0	0	131.74	-2.28999	-0.0170857	0	6.3	57.7	-6	0	2	0	10	86
2016-05-17	My email to FinTwit as to why $MKC McCormick is uniquely vulnerable to $AMZN private label effort: spices are books pic.twitter.com/WVKyQ6upUV	my email to fintwit as to why $mkc mccormick is uniquely vulnerable to $amzn private label effort: spices are books pic.twitter.com/wvkyq6upuv	my email to fintwit as to why $mkc mccormick is uniquely vulnerable to $amzn private label effort: spices are books pic.twitter.com/wvkyq6upuv	0.4375	negative	-0.25		2009-11-28	0	0	0	0	0	131.74	0	0	0	6.3	57.7	-6	0	2	0	10	86
2016-05-13	I think we can put both $AMZN and $FB on failed breakout watch...but especially $FB as momentum couldn't even reach overbought conditions	i think we can put both $amzn and $fb on failed breakout watch...but especially $fb as momentum couldn't even reach overbought conditions	i think we can put both $amzn and $fb on failed breakout watch...but especially $fb as momentum couldn't even reach overbought conditions	0.65	negative	-0.25		2009-11-29	0	0	0	0	0	131.74	0	0	0	6.3	57.7	-6	0	2	0	10	86
2016-05-12	Returns over the past year..._x000D_ $GPS: -52%_x000D_ $KSS: -51%_x000D_ $M: -51%_x000D_ $SPLS: -48%_x000D_ $BBBY: -38%_x000D_ $AMZN: +67% pic.twitter.com/v5IzYVVIU2	returns over the past year..._x000D_ $gps: -52%_x000D_ $kss: -51%_x000D_ $m: -51%_x000D_ $spls: -48%_x000D_ $bbby: -38%_x000D_ $amzn: +67% pic.twitter.com/v5izyvviu2	returns over the past year..._x000D_ $gps: -52%_x000D_ $kss: -51%_x000D_ $m: -51%_x000D_ $spls: -48%_x000D_ $bbby: -38%_x000D_ $amzn: +67% pic.twitter.com/v5izyvviu2	0.25	negative	-0.25		2009-11-30	7	0	7	0	1	135.91	4.17	0.0316532	2.00167	6.3	58.7	-6	0	2	7	10	93
2016-02-17	At today's prices, $NFLX and $AMZN look expensive to me. Warning: They did last year too, and both stocks soared! http://bit.ly/1QlCHaB	at today's prices, $nflx and $amzn look expensive to me. warning: they did last year too, and both stocks soared!	at today's prices, $nflx and $amzn look expensive to me. warning: they did last year too, and both stocks soared!	0.383333	negative	-0.25		2009-12-01	1	0	1	0	1	138.5	2.59	0.0190567	0	6.3	59.7	-6	0	2	1	10	94
2016-01-28	We can imagine not many people thought this would happen:_x000D_ $AMZN earnings http://stks.co/h3qTgÃ‚Â _x000D_ vs._x000D_ $MSFT earnings http://stks.co/g3pz3	we can imagine not many people thought this would happen:_x000D_ $amzn earnings _x000D_ vs._x000D_ $msft earnings	we can imagine not many people thought this would happen:_x000D_ $amzn earnings _x000D_ vs._x000D_ $msft earnings	0.5	negative	-0.25		2009-12-02	1	0	1	0	1	142.25	3.75	0.0270758	0.229762	6.3	60.7	-6	0	2	1	10	95
2015-11-05	$FB $AMZN $NFLX if you are constantly short these I'm sorry	$fb $amzn $nflx if you are constantly short these i'm sorry	$fb $amzn $nflx if you are constantly short these i'm sorry	0.65	negative	-0.25		2009-12-03	1	0	1	0	1	141.17	-1.08	-0.00759228	0	6.3	61.7	-6	0	2	1	10	96
2015-08-04	Einhorn Blames Worst Month Since Oct 2008 On "Challenging" Market http://www.valuewalk.com/2015/08/david-einhorn-returns/Ã‚Â Ã¢â‚¬Â¦ $GLRE $TERP $SUNE $MU $AMZN pic.twitter.com/BDSbthtHmF	einhorn blames worst month since oct 2008 on "challenging" market $glre $terp $sune $mu $amzn pic.twitter.com/bdsbththmf	einhorn blames worst month since oct 2008 on "challenging" market $glre $terp $sune $mu $amzn pic.twitter.com/bdsbththmf	1	negative	-0.25		2009-12-04	2	0	2	0	1	137.58	-3.59	-0.0254303	0.5	6.3	62.7	-6	0	2	2	10	98
2015-07-15	Not many people spend $27.95 and get a building named after them. http://on.mktw.net/1OdK98WÃ‚Â $AMZN pic.twitter.com/TxIIlX4d7A	not many people spend $27.95 and get a building named after them. $amzn pic.twitter.com/txiilx4d7a	not many people spend $27.95 and get a building named after them. $amzn pic.twitter.com/txiilx4d7a	0.5	negative	-0.25		2009-12-05	1	0	1	0	1	137.58	0	0	0	6.3	63.7	-6	0	2	1	10	99
2015-04-01	$GDDY - subscription biz that hasn't generated op inc in last 5 yrs, competes w $GOOG $MSFT & $AMZN, levered 4x, what could go wrong?	$gddy - subscription biz that hasn't generated op inc in last 5 yrs, competes w $goog $msft & $amzn, levered 4x, what could go wrong?	$gddy - subscription biz that hasn't generated op inc in last 5 yrs, competes w $goog $msft & $amzn, levered 4x, what could go wrong?	0.483333	negative	-0.25		2009-12-06	2	0	2	0	1	137.58	0	0	0.25	6.3	64.7	-6	0	2	2	10	101
2015-03-24	I offer a small correction to the @newyorker on their $AMZN Mechanical Turk piece, Turking for a Living: http://ow.ly/KJEOsÃ‚Â #mturk	i offer a small correction to the @newyorker on their $amzn mechanical turk piece, turking for a living: #mturk	i offer a small correction to the @newyorker on their $amzn mechanical turk piece, turking for a living: #mturk	0.4	negative	-0.25		2009-12-07	2	0	2	0	1	134.21	-3.37	-0.0244948	0.3	6.3	65.7	-6	0	2	2	10	103
2015-01-30	Factoid from $AMZN 10-K: company added 36,800 employees over past year.	factoid from $amzn 10-OK: company added 36,800 employees over past year.	factoid from $amzn 10-OK: company added 36,800 employees over past year.	0.25	negative	-0.25		2009-12-08	0	0	0	0	0	134.11	-0.100006	-0.000745146	0	6.3	65.7	-6	0	2	0	10	103
2014-12-18	Trialling one-hour delivery slots, Amazon again steals a march on brick & mortar competition. Staying a step ahead as usual $AMZN $WMT $TGT	trialling one-hour delivery slots, amazon again steals a march on brick & mortar competition. staying a step ahead as usual $amzn $wmt $tgt	trialling one-hour delivery slots, amazon again steals a march on brick & mortar competition. staying a step ahead as usual $amzn $wmt $tgt	0.25	negative	-0.25		2009-12-09	3	2	1	0.666667	0.333333	131.31	-2.8	-0.0208784	0.025	6.96667	66.0333	-7	-1	1	2	12	104
2014-02-21	Nordy web results were stellar but in-store sales awful. High-end or low, all of retail needs to come to terms with channel shift $JWN $AMZN	nordy web results were stellar but in-store sales awful. high-end or low, all of retail needs to come to terms with channel shift $jwn $amzn	nordy web results were stellar but in-store sales awful. high-end or low, all of retail needs to come to terms with channel shift $jwn $amzn	0.516667	negative	-0.25		2009-12-10	2	0	2	0	1	135.38	4.07001	0.0309954	0.136364	6.96667	67.0333	-7	0	2	2	12	106
2014-01-30	Amazon needs to deliver either growth, profits or hope of either. The first two disappointed but there is hope. $AMZN http://on.ft.com/1cAJMoy	amazon needs to deliver either growth, profits or hope of either. the first two disappointed but there is hope. $amzn	amazon needs to deliver either growth, profits or hope of either. the first two disappointed but there is hope. $amzn	0.541667	negative	-0.25		2009-12-11	1	0	1	0	1	134.15	-1.23001	-0.00908562	0	6.96667	68.0333	-7	0	2	1	12	107
2014-01-16	A vote to unionize @amazon warehouse workers in the US failed last night. Our poll says its a wake-up call for $AMZN pic.twitter.com/r3FadgmSAY	a vote to unionize @amazon warehouse workers in the us failed last night. our poll says its a wake-up call for $amzn pic.twitter.com/r3fadgmsay	a vote to unionize @amazon warehouse workers in the us failed last night. our poll says its a wake-up call for $amzn pic.twitter.com/r3fadgmsay	0.183333	negative	-0.25		2009-12-12	0	0	0	0	0	134.15	0	0	0	6.96667	68.0333	-7	0	2	0	12	107
2013-07-16	Amazon, Wal-Mart still small players when it comes to online groceries; Peapod is share leader. http://on.mktw.net/14WAZbhÃ‚Â $WMT $AMZN $COST $SWY	amazon, wal-mart still small players when it comes to online groceries; peapod is share leader. $wmt $amzn $cost $swy	amazon, wal-mart still small players when it comes to online groceries; peapod is share leader. $wmt $amzn $cost $swy	0.4	negative	-0.25		2009-12-13	0	0	0	0	0	134.15	0	0	0	6.96667	68.0333	-7	0	2	0	12	107
2013-01-30	I heard an analyst on TV say $AMZN up because investors look at margins not top line..um, yes -always. Why investors don't trust Wall Street	i heard an analyst on tv say $amzn up because investors look at margins not top line..um, yes -always. why investors don't trust wall street	i heard an analyst on tv say $amzn up because investors look at margins not top line..um, yes -always. why investors don't trust wall street	0.5	negative	-0.25		2009-12-14	0	0	0	0	0	131.38	-2.76999	-0.0206484	0	6.96667	68.0333	-7	0	2	0	12	107
2012-11-30	The Massive Scale Of Amazon's Distribution Operations, Revealed Through Startling Images $AMZN by @meganrosedickey http://read.bi/UfykTj	the massive scale of amazon's distribution operations, revealed through startling images $amzn by @meganrosedickey	the massive scale of amazon's distribution operations, revealed through startling images $amzn by @meganrosedickey	0.75	negative	-0.25		2009-12-15	0	0	0	0	0	130.23	-1.15001	-0.0087533	0	6.96667	68.0333	-7	0	2	0	12	107
2012-11-18	not only are the charts BROKEN, but $aapl accum/distr still "E" and $GOOG now "D+" and $AMZN "D+".....2-3 day rallies will be SOLD 2 HANDS!	not only are the charts broken, but $aapl accum/distr still "e" and $goog now "d+" and $amzn "d+".....2-3 day rallies will be sold 2 hands!	not only are the charts broken, but $aapl accum/distr still "e" and $goog now "d+" and $amzn "d+".....2-3 day rallies will be sold 2 hands!	0.7	negative	-0.25		2009-12-16	2	0	2	0	1	128.36	-1.86999	-0.0143592	0.136364	6.96667	69.0333	-7	0	2	2	12	109
2012-05-05	#Buffett says $AMZN a powerhouse, could affect lots of businesses... Munger: it's really terrible 4 most retailers	#buffett says $amzn a powerhouse, could affect lots of businesses... munger: it's really terrible 4 most retailers	#buffett says $amzn a powerhouse, could affect lots of businesses... munger: it's really terrible 4 most retailers	0.75	negative	-0.25		2009-12-17	1	0	1	0	1	126.91	-1.45	-0.0112963	0.2	6.96667	70.0333	-7	0	2	1	12	110
2010-03-19	Amazon Tells Small Publishers It Will Stop Selling Their Books If They Join Apple $AMZN $AAPL by @jwyarow http://bit.ly/dDf3Ye	amazon tells small publishers it will stop selling their books if they join apple $amzn $aapl by @jwyarow	amazon tells small publishers it will stop selling their books if they join apple $amzn $aapl by @jwyarow	0.4	negative	-0.25		2009-12-18	3	0	3	0	1	128.48	1.56999	0.0123709	0.511111	6.96667	71.0333	-7	0	2	3	12	113
2010-01-14	Mossberg: The Sony Daily Edition Is Too Expensive $SNE $AMZN by @jwyarow http://bit.ly/7d8xxT	mossberg: the sony daily edition is too expensive $sne $amzn by @jwyarow	mossberg: the sony daily edition is too expensive $sne $amzn by @jwyarow	0.35	negative	-0.25		2009-12-19	0	0	0	0	0	128.48	0	0	0	6.96667	71.0333	-7	0	2	0	12	113
2018-03-29	End of quarter institutional buying today. Lots of charts still look bad, but summation index got oversold. Next week is safer to get aggressive on the long side. $FB $AAPL $AMZN $GOOGL	end of quarter institutional buying today. lots of charts still look bad, but summation index got oversold. next week is safer to get aggressive on the long side. $fb $aapl $amzn $googl	end of quarter institutional buying today. lots of charts still look bad, but summation index got oversold. next week is safer to get aggressive on the long side. $fb $aapl $amzn $googl	0.355556	negative	-0.25		2009-12-20	1	0	1	0	1	128.48	0	0	0.275	6.96667	72.0333	-7	0	2	1	12	114
2017-01-25	$AMZN went hard into shipping when $UPS and $FDX ruined Xmas 2013. Bezos plays the long gameÃ¢â‚¬Â¦ (Ã¢â‚¬Å“2014 surprisesÃ¢â‚¬ï¿½ http://www.i4u.com/2014/01/60247/best-sleeper-ideas-trends-stocks-and-private-companies-watch-2014Ã‚Â Ã¢â‚¬Â¦ )pic.twitter.com/HPMOm8HkrY	$amzn went hard into shipping when $ups and $fdx ruined xmas 2013. bezos plays the long game (2014 surprises )pic.twitter.com/hpmom8hkry	$amzn went hard into shipping when $ups and $fdx ruined xmas 2013. bezos plays the long game (2014 surprises )pic.twitter.com/hpmom8hkry	0.447222	negative	-0.247222		2009-12-21	1	0	1	0	1	132.79	4.31	0.0335461	0	6.96667	73.0333	-7	0	2	1	12	115
2015-09-08	PRO FUCKING TIP: You can set up http://smile.amazon.comÃ‚Â so that every evil $AMZN purchase you make does some good for the @CBLDF!	pro fucking tip: you can set up so that every evil $amzn purchase you make does some good for the @cbldf!	pro fucking tip: you can set up so that every evil $amzn purchase you make does some good for the @cbldf!	0.8	negative	-0.241667		2009-12-22	1	0	1	0	1	133.75	0.960007	0.00722951	0	6.96667	74.0333	-7	0	2	1	12	116
2016-07-01	ShadowTrader Video: Wrong, right, wrong again...and a look at $AMZN earnings like you've probably never seen before: http://www.shadowtrader.net/shadowtrader-video-07-03-16-wrong-play-amzn-ahead-earnings/Ã‚Â Ã¢â‚¬Â¦	shadowtrader video: wrong, right, wrong again...and a look at $amzn earnings like you've probably never seen before:	shadowtrader video: wrong, right, wrong again...and a look at $amzn earnings like you've probably never seen before:	0.778571	negative	-0.238095		2009-12-23	0	0	0	0	0	138.94	5.19	0.0388038	0	6.96667	74.0333	-7	0	2	0	12	116
2018-11-19	$aapl $googl $amzn $nvda all lower low now. this speaks for everything you need to know about today. say again, don't do anything stupid to screw up your profits. just completely sideline and watch.	$aapl $googl $amzn $nvda all lower low now. this speaks for everything you need to know about today. say again, don't do anything stupid to screw up your profits. just completely sideline and watch.	$aapl $googl $amzn $nvda all lower low now. this speaks for everything you need to know about today. say again, don't do anything stupid to screw up your profits. just completely sideline and watch.	0.566667	negative	-0.233333		2009-12-24	1	0	1	0	1	138.47	-0.470001	-0.00338276	0	6.96667	75.0333	-7	0	2	1	12	117
2017-10-18	$AMZN has a broadening pattern look here. Ugly candle today so time will tell if it gives some back. ER next week pic.twitter.com/GxR2aWykAC	$amzn has a broadening pattern look here. ugly candle today so time will tell if it gives some back. er next week pic.twitter.com/gxr2awykac	$amzn has a broadening pattern look here. ugly candle today so time will tell if it gives some back. er next week pic.twitter.com/gxr2awykac	0.333333	negative	-0.233333		2009-12-25	0	0	0	0	0	138.47	0	0	0	6.96667	75.0333	-7	0	2	0	12	117
2013-12-17	It Seems Weird How Cheap Amazon Kindles Are Ã¢â‚¬â€œÃ‚Â Until You See This Crazy Stat $AMZN by @nichcarlsonhttp://read.bi/JDhG0N	it seems weird how cheap amazon kindles are until you see this crazy stat $amzn by @nichcarlson	it seems weird how cheap amazon kindles are until you see this crazy stat $amzn by @nichcarlson	0.866667	negative	-0.233333		2009-12-26	2	0	2	0	1	138.47	0	0	0.25	6.96667	76.0333	-7	0	2	2	12	119
2013-07-09	#Apple, #Amazon agree to end their lawsuit over who had the right to use the "app store" name: http://yhoo.it/1aWkpgsÃ‚Â (@Reuters) $AAPL $AMZN	#apple, #amazon agree to end their lawsuit over who had the right to use the "app store" name: (@reuters) $aapl $amzn	#apple, #amazon agree to end their lawsuit over who had the right to use the "app store" name: (@reuters) $aapl $amzn	0.767857	negative	-0.232143		2009-12-27	2	0	2	0	1	138.47	0	0	0.25	6.96667	77.0333	-7	0	2	2	12	121
2012-09-06	Before We All Get Too Crazy Over Amazon's New Tablets... $AMZN by @jyarowhttp://read.bi/PMtYAB	before we all get too crazy over amazon's new tablets... $amzn by @jyarow	before we all get too crazy over amazon's new tablets... $amzn by @jyarow	0.677273	negative	-0.231818		2009-12-28	2	0	2	0	1	139.31	0.839997	0.00606627	0.25	6.96667	78.0333	-7	0	2	2	12	123
2014-12-24	Anyone else getting getting late shipment notices? I like the part here abt making other plans. It's Xmas Eve! $AMZN pic.twitter.com/ORtWr8BFaV	anyone else getting getting late shipment notices? i like the part here abt making other plans. it's xmas eve! $amzn pic.twitter.com/ortwr8bfav	anyone else getting getting late shipment notices? i like the part here abt making other plans. it's xmas eve! $amzn pic.twitter.com/ortwr8bfav	0.4875	negative	-0.228125		2009-12-29	2	0	2	0	1	139.41	0.100006	0.000717867	0.28	6.96667	79.0333	-7	0	2	2	12	125
2016-11-10	All four FANG stocks are down at least 4%. $FB $AMZN $NFLX $GOOGL	all four fang stocks are down at least 4%. $fb $amzn $nflx $googl	all four fang stocks are down at least 4%. $fb $amzn $nflx $googl	0.344444	negative	-0.227778		2009-12-30	1	0	1	0	1	136.49	-2.92	-0.0209454	0	6.96667	80.0333	-7	0	2	1	12	126
2013-08-19	Amazon Goes Down, Leaving Millions Forced To Work $AMZN http://www.benzinga.com/z/3849061	amazon goes down, leaving millions forced to work $amzn	amazon goes down, leaving millions forced to work $amzn	0.244444	negative	-0.227778		2009-12-31	3	0	3	0	1	134.52	-1.97	-0.0144333	0.5	6.96667	81.0333	-7	0	2	3	12	129
2012-07-26	Sorry i have been totally out of pocket..$FB, not good, $SBUX, not good. $AMZN, weird. tough night, more tomorrow	sorry i have been totally out of pocket..$fb, not good, $sbux, not good. $amzn, weird. tough night, more tomorrow	sorry i have been totally out of pocket..$fb, not good, $sbux, not good. $amzn, weird. tough night, more tomorrow	0.754762	negative	-0.226984		2010-01-01	3	0	3	0	1	134.52	0	0	0.55	6.96667	82.0333	-7	0	2	3	12	132
2017-09-25	No one seems to be talking about this, but $AMZN company $WFM has apparently been lying about their expensive henshttps://theintercept.com/2017/09/15/whole-foods-free-range-chicken-animal-rights/Ã‚Â Ã¢â‚¬Â¦	no one seems to be talking about this, but $amzn company $wfm has apparently been lying about their expensive hens	no one seems to be talking about this, but $amzn company $wfm has apparently been lying about their expensive hens	0.525	negative	-0.225		2010-01-02	0	0	0	0	0	134.52	0	0	0	6.96667	82.0333	-7	0	2	0	12	132
2012-02-07	This could be really bad for $NFLX $AMZN is about to announce a web Video deal with Viacom. First $CSTR w $VZ now this http://www.reuters.com/article/2012/02/07/amazon-viacom-idUSL2E8D7JYF20120207Ã‚Â Ã¢â‚¬Â¦	this could be really bad for $nflx $amzn is about to announce a web video deal with viacom. first $cstr w $vz now this	this could be really bad for $nflx $amzn is about to announce a web video deal with viacom. first $cstr w $vz now this	0.5	negative	-0.225		2010-01-03	1	0	1	0	1	134.52	0	0	0.08	6.96667	83.0333	-7	0	2	1	12	133
2018-07-20	That's why they do sabotage, that's why they leak fake bad news naive journos like @lopezlinette _x000D_ Union want to destroy $TSLA cause they will eliminate many jobs just like $AMZN _x000D_ no more dealearship_x000D_ 50% less maintance_x000D_ no gas station_x000D_ no oil field_x000D_ no refinery_x000D_ soon no driver https://twitter.com/ElectrekCo/status/1020364771084808192Ã‚Â Ã¢â‚¬Â¦ Electric…	that's why they do sabotage, that's why they leak fake bad news naive journos like @lopezlinette _x000D_ union want to destroy $tsla cause they will eliminate many jobs just like $amzn _x000D_ no more dealearship_x000D_ 50% less maintance_x000D_ no gas station_x000D_ no oil field_x000D_ no refinery_x000D_ soon no driver electric vehicle revolution is going to result in job loses, warns uaw as it …	that's why they do sabotage, that's why they leak fake bad news naive journos like @lopezlinette _x000D_ union want to destroy $tsla cause they will eliminate many jobs just like $amzn _x000D_ no more dealearship_x000D_ 50% less maintance_x000D_ no gas station_x000D_ no oil field_x000D_ no refinery_x000D_ soon no driver electric vehicle revolution is going to result in job loses, warns uaw as it …	0.47037	negative	-0.224074		2010-01-04	1	0	1	0	1	133.9	-0.62001	-0.00460905	0.1	6.96667	84.0333	-7	0	2	1	12	134
2014-01-30	Oof. Amazon's stock price is getting kicked hard. Down 11% now on earnings miss. http://on.wsj.com/LtObPQÃ‚Â $AMZN	oof. amazon's stock price is getting kicked hard. down 11% now on earnings miss. $amzn	oof. amazon's stock price is getting kicked hard. down 11% now on earnings miss. $amzn	0.415278	negative	-0.223611		2010-01-05	1	1	0	1	0	134.69	0.790008	0.00589999	-0.15	7.96667	84.0333	-8	-1	1	1	13	134
2018-03-29	$FUSZ CRAZY MUTHER!!_x000D_ CEO BUYING MORE $FUSZ SHARES BEFORE THE WEEKEND, WONDER WHAT HE HAS UP HIS SLEEVE FOR PRE-MARKET MONDAY _x000D_ $AAPL $MSFT $ORCL $CRM $MULE $AKER $SFOR $POTN $CBIS $CANN $APHQF $IMLFF $LQMT $RXMD $CHPE $FNMA $AMZN $NVDA $ZNGA $SIRI $GALT $SHSP $GEpic.twitter.com/I0G0vxYnQh	$fusz crazy muther!!_x000D_ ceo buying more $fusz shares before the weekend, wonder what he has up his sleeve for pre-market monday _x000D_ $aapl $msft $orcl $crm $mule $aker $sfor $potn $cbis $cann $aphqf $imlff $lqmt $rxmd $chpe $fnma $amzn $nvda $znga $siri $galt $shsp $gepic.twitter.com/i0g0vxynqh	$fusz crazy muther!!_x000D_ ceo buying more $fusz shares before the weekend, wonder what he has up his sleeve for pre-market monday _x000D_ $aapl $msft $orcl $crm $mule $aker $sfor $potn $cbis $cann $aphqf $imlff $lqmt $rxmd $chpe $fnma $amzn $nvda $znga $siri $galt $shsp $gepic.twitter.com/i0g0vxynqh	0.7	negative	-0.21875		2010-01-06	2	0	2	0	1	132.25	-2.44	-0.0181157	0.433333	7.96667	85.0333	-8	0	2	2	13	136
2016-09-29	Even major long-term winners like Apple, Coca-Cola, and Amazon fail sometimes. $AAPL $KO $AMZN #HistoricalReminderhttp://www.fool.com/investing/2016/09/29/4-heavily-hyped-products-that-failed.aspxÃ‚Â Ã¢â‚¬Â¦	even major long-term winners like apple, coca-cola, and amazon fail sometimes. $aapl $ko $amzn #historicalreminder	even major long-term winners like apple, coca-cola, and amazon fail sometimes. $aapl $ko $amzn #historicalreminder	0.4	negative	-0.21875		2010-01-07	0	0	0	0	0	130	-2.25	-0.0170132	0	7.96667	85.0333	-8	0	2	0	13	136
2015-08-20	Not a good place for these leading stocks to pull a reversal! $AMZN $NFLX Shared this last week.pic.twitter.com/tKDHweib3G	not a good place for these leading stocks to pull a reversal! $amzn $nflx shared this last week.pic.twitter.com/tkdhweib3g	not a good place for these leading stocks to pull a reversal! $amzn $nflx shared this last week.pic.twitter.com/tkdhweib3g	0.333333	negative	-0.21875		2010-01-08	3	0	3	0	1	133.52	3.52	0.027077	0.5	7.96667	86.0333	-8	0	2	3	13	139
2014-12-18	$AMZN down 1% as market surges. Wrote about lousy guidance back in October. Bezos = Grinch. http://cnnmon.ie/1oBVN5gÃ‚Â pic.twitter.com/1EUQ9ZmFWU	$amzn down 1% as market surges. wrote about lousy guidance back in october. bezos = grinch.	$amzn down 1% as market surges. wrote about lousy guidance back in october. bezos = grinch.	0.262963	negative	-0.218519		2010-01-09	0	0	0	0	0	133.52	0	0	0	7.96667	86.0333	-8	0	2	0	13	139
2014-07-24	Amazon posted a massive sales bump but failed to turn a profit. $AMZN is down 10% this year. http://trib.al/HYgGn3vÃ‚Â pic.twitter.com/k0sUaWEC6h	amazon posted a massive sales bump but failed to turn a profit. $amzn is down 10% this year.	amazon posted a massive sales bump but failed to turn a profit. $amzn is down 10% this year.	0.52963	negative	-0.218519		2010-01-10	0	0	0	0	0	133.52	0	0	0	7.96667	86.0333	-8	0	2	0	13	139
2014-02-21	$GRPN needs a group hug. Competing against $AMZN $EBAY is not easy. And that Presidents Day stunt? Oy. Buzz video. http://stks.co/s01Cb	$grpn needs a group hug. competing against $amzn $ebay is not easy. and that presidents day stunt? oy. buzz video.	$grpn needs a group hug. competing against $amzn $ebay is not easy. and that presidents day stunt? oy. buzz video.	0.833333	negative	-0.216667		2010-01-11	2	1	1	0.5	0.5	130.31	-3.21001	-0.0240414	-0.05	8.46667	86.5333	-9	-1	1	1	14	140
2018-12-06	$AMZN and $FB and $GOOGL, oversold, or just plain bottomed?	$amzn and $fb and $googl, oversold, or just plain bottomed?	$amzn and $fb and $googl, oversold, or just plain bottomed?	0.357143	negative	-0.214286		2010-01-12	2	0	2	0	1	127.35	-2.96	-0.0227151	0.304167	8.46667	87.5333	-9	0	2	2	14	142
2018-09-14	$amzn dropping not over yet. lower low today was not good signal. next week calls still overly expensive. wait for premiums to drop.	$amzn dropping not over yet. lower low today was not good signal. next week calls still overly expensive. wait for premiums to drop.	$amzn dropping not over yet. lower low today was not good signal. next week calls still overly expensive. wait for premiums to drop.	0.4	negative	-0.2125		2010-01-13	2	0	2	0	1	129.11	1.76	0.0138202	0.9125	8.46667	88.5333	-9	0	2	2	14	144
2018-11-19	All 5 FAANG stocks, $FB $AAPL $AMZN $NFLX and $GOOGL ended up down -3.82% or more today._x000D_ Here's every day in history where all 5 stocks did that poorly (or worse):_x000D_ Ã¢â€“Â£ November 19, 2018 (today)_x000D_ Ã¢â€“Â£ October 10, 2018 (3rd worst day of 2018)_x000D_ Ã¢â€“Â£ August 21, 2015 (Aug 2015 flash crash)	all 5 faang stocks, $fb $aapl $amzn $nflx and $googl ended up down -3.82% or more today._x000D_ here's every day in history where all 5 stocks did that poorly (or worse):_x000D_ november 19, 2018 (today)_x000D_ october 10, 2018 (3rd worst day of 2018)_x000D_ august 21, 2015 (aug 2015 flash crash)	all 5 faang stocks, $fb $aapl $amzn $nflx and $googl ended up down -3.82% or more today._x000D_ here's every day in history where all 5 stocks did that poorly (or worse):_x000D_ november 19, 2018 (today)_x000D_ october 10, 2018 (3rd worst day of 2018)_x000D_ august 21, 2015 (aug 2015 flash crash)	0.477778	negative	-0.211111		2010-01-14	4	2	2	0.5	0.5	127.35	-1.76	-0.0136318	-0.65	8.96667	89.0333	-10	-1	1	2	16	146
2018-09-01	The bad news isnÃ¢â‚¬â„¢t just that Google is using financial data to bolster its ad business. The worse news is that Google has reportedly been doing a significant part of it in secret, and other tech companies like $FB and $AMZN are exploring ways to do so too https://gizmodo.com/google-reportedly-secretly-bought-your-banking-data-an-1828341605?utm_medium=sharefromsite&utm_source=Gizmodo_twitte…	the bad news isnt just that google is using financial data to bolster its ad business. the worse news is that google has reportedly been doing a significant part of it in secret, and other tech companies like $fb and $amzn are exploring ways to do so too	the bad news isnt just that google is using financial data to bolster its ad business. the worse news is that google has reportedly been doing a significant part of it in secret, and other tech companies like $fb and $amzn are exploring ways to do so too	0.536111	negative	-0.208333		2010-01-15	1	0	1	0	1	127.14	-0.209999	-0.00164899	0	8.96667	90.0333	-10	0	2	1	16	147
2017-06-29	"Mediocre theoretical physicists make no progress. They spend all their time understanding other people's progress." -- Jeff Bezos $AMZN	"mediocre theoretical physicists make no progress. they spend all their time understanding other people's progress." -- jeff bezos $amzn	"mediocre theoretical physicists make no progress. they spend all their time understanding other people's progress." -- jeff bezos $amzn	0.491667	negative	-0.208333		2010-01-16	0	0	0	0	0	127.14	0	0	0	8.96667	90.0333	-10	0	2	0	16	147
2018-07-27	Amazon's market cap now over $920 billion...just around $40 billion less than Apple._x000D_ The race is on! Can $AMZN beat $AAPL to hit $1,000,000,000,000 (One Trillion Dollars) market cap?	amazon's market cap now over $920 billion...just around $40 billion less than apple._x000D_ the race is on! can $amzn beat $aapl to hit $1,000,000,000,000 (one trillion dollars) market cap?	amazon's market cap now over $920 billion...just around $40 billion less than apple._x000D_ the race is on! can $amzn beat $aapl to hit $1,000,000,000,000 (one trillion dollars) market cap?	0.0666667	negative	-0.208333		2010-01-17	1	0	1	0	1	127.14	0	0	0	8.96667	91.0333	-10	0	2	1	16	148
2016-11-28	Amazon shares have fallen 6 times in the 11 previous Cyber Mondays, including the past three years: http://on.mktw.net/2fXvjbHÃ‚Â $AMZN	amazon shares have fallen 6 times in the 11 previous cyber mondays, including the past three years: $amzn	amazon shares have fallen 6 times in the 11 previous cyber mondays, including the past three years: $amzn	0.208333	negative	-0.208333		2010-01-18	0	0	0	0	0	127.14	0	0	0	8.96667	91.0333	-10	0	2	0	16	148
2014-11-10	Black Friday is dead! $AMZN & $WMT have already started Christmas http://finance.yahoo.com/news/amazon-and-walmart-have-already-stared-their-holiday-sales-131123025.htmlÃ‚Â Ã¢â‚¬Â¦ $TGT @YahooFinancepic.twitter.com/ksPjNq80rw	black friday is dead! $amzn & $wmt have already started christmas $tgt @yahoofinancepic.twitter.com/kspjnq80rw	black friday is dead! $amzn & $wmt have already started christmas $tgt @yahoofinancepic.twitter.com/kspjnq80rw	0.416667	negative	-0.208333		2010-01-19	0	0	0	0	0	127.61	0.470002	0.00369673	0	8.96667	91.0333	-10	0	2	0	16	148
2017-09-06	Kim is threatening to take down the Internet for a while. Not sure how $AMZN $GOOG etc are going to accept living under that threat	kim is threatening to take down the internet for a while. not sure how $amzn $goog etc are going to accept living under that threat	kim is threatening to take down the internet for a while. not sure how $amzn $goog etc are going to accept living under that threat	0.588889	negative	-0.202778		2010-01-20	1	0	1	0	1	125.78	-1.83	-0.0143406	0.276515	8.96667	92.0333	-10	0	2	1	16	149
2018-10-29	Ugly tech selloff continues. This is just a horrid October for tech stocks. Even Netflix and Amazon are down to 100 PE. ;-) Hang in there the market is repricing risk. Always extremes Mr. Market. $NFLX $AMZN	ugly tech selloff continues. this is just a horrid october for tech stocks. even netflix and amazon are down to 100 pe. ;-) hang in there the market is repricing risk. always extremes mr. market. $nflx $amzn	ugly tech selloff continues. this is just a horrid october for tech stocks. even netflix and amazon are down to 100 pe. ;-) hang in there the market is repricing risk. always extremes mr. market. $nflx $amzn	0.762963	negative	-0.201852		2010-01-21	0	0	0	0	0	126.62	0.840004	0.00667836	0	8.96667	92.0333	-10	0	2	0	16	149
2014-04-25	I sold my $AMZN position. Fuck Bezos and his non-profit organization. I've had enough of his shit	i sold my $amzn position. fuck bezos and his non-profit organization. i've had enough of his shit	i sold my $amzn position. fuck bezos and his non-profit organization. i've had enough of his shit	0.633333	negative	-0.2		2010-01-22	0	0	0	0	0	121.43	-5.19	-0.0409888	0	8.96667	92.0333	-10	0	2	0	16	149
2011-09-28	Market's reaction to Kindle Fire: $199 price point means this could be a hit. Lack of features means: Not huge Apple threat. $AMZN $AAPL	market's reaction to kindle fire: $199 price point means this could be a hit. lack of features means: not huge apple threat. $amzn $aapl	market's reaction to kindle fire: $199 price point means this could be a hit. lack of features means: not huge apple threat. $amzn $aapl	0.9	negative	-0.2		2010-01-23	0	0	0	0	0	121.43	0	0	0	8.96667	92.0333	-10	0	2	0	16	149
2018-12-04	UPS and FedEx each close in a bear market after @MorganStanley says "the market is missing the risk Amazon Air poses." _x000D_ From 52-week highs:_x000D_ $UPS -21.2%_x000D_ $FDX -21.5%_x000D_ https://cnb.cx/2UbAbhXÃ‚Â $AMZN	ups and fedex each close in a bear market after @morganstanley says "the market is missing the risk amazon air poses." _x000D_ from 52-week highs:_x000D_ $ups -21.2%_x000D_ $fdx -21.5%_x000D_ $amzn	ups and fedex each close in a bear market after @morganstanley says "the market is missing the risk amazon air poses." _x000D_ from 52-week highs:_x000D_ $ups -21.2%_x000D_ $fdx -21.5%_x000D_ $amzn	0.05	negative	-0.2		2010-01-24	0	0	0	0	0	121.43	0	0	0	8.96667	92.0333	-10	0	2	0	16	149
2018-11-30	How do you manage a trade in $AMZN? HereÃ¢â‚¬â„¢s a few ways to look at it. #FibonacciQueen #Trading #StockMarketNews $ES $SPXhttps://www.simplertrading.com/daily/fibonacci-free/amzn-12032018/Ã‚Â Ã¢â‚¬Â¦	how do you manage a trade in $amzn? heres a few ways to look at it. #fibonacciqueen #trading #stockmarketnews $es $spx	how do you manage a trade in $amzn? heres a few ways to look at it. #fibonacciqueen #trading #stockmarketnews $es $spx	0.1	negative	-0.2		2010-01-25	1	0	1	0	1	120.31	-1.12	-0.00922344	0	8.96667	93.0333	-10	0	2	1	16	150
2018-10-25	Dear stock gods,_x000D_ Please don't destroy me this earnings season (Specifically $WMT $AMZN $CMG $KHC $GOOGL)._x000D_ Yours truly,_x000D_ Ramp Cap	dear stock gods,_x000D_ please don't destroy me this earnings season (specifically $wmt $amzn $cmg $khc $googl)._x000D_ yours truly,_x000D_ ramp cap	dear stock gods,_x000D_ please don't destroy me this earnings season (specifically $wmt $amzn $cmg $khc $googl)._x000D_ yours truly,_x000D_ ramp cap	0	negative	-0.2		2010-01-26	1	1	0	1	0	119.48	-0.829995	-0.0068988	-0.05	9.96667	93.0333	-11	-1	1	1	17	150
2018-10-04	"Alexa, where did China get the idea to secretly record and spy on customers?" $AMZN https://twitter.com/TechCrunch/status/1047914777744424961Ã‚Â Ã¢â‚¬Â¦ Amazon reportedly offloaded its Chinese server business because it was compromised https://tcrn.ch/2yeBH8M	"alexa, where did china get the idea to secretly record and spy on customers?" $amzn amazon reportedly offloaded its chinese server business because it was compromised	"alexa, where did china get the idea to secretly record and spy on customers?" $amzn amazon reportedly offloaded its chinese server business because it was compromised	0.35	negative	-0.2		2010-01-27	3	0	3	0	1	122.75	3.27	0.0273686	1	9.96667	94.0333	-11	0	2	3	17	153
2018-09-25	A few Analysts Raises, Cuts, Reiterations this A.M_x000D_ $TTD Raised to $170 @ RBC_x000D_ $NVDA Raised to $340 @ BAC_x000D_ $SQ Raised to $125 @ Nomura_x000D_ $AMZN PT RAISED TO $2,350 @ JEFFERIES_x000D_ $AMRN Raised to $17 @ Citi_x000D_ $AMRN Raised to $20 @ HCW_x000D_ $ALXN Raised to $195 @ Citi_x000D_ $HP Raised to $83 @ FBR	a few analysts raises, cuts, reiterations this a.m_x000D_ $ttd raised to $170 @ rbc_x000D_ $nvda raised to $340 @ bac_x000D_ $sq raised to $125 @ nomura_x000D_ $amzn pt raised to $2,350 @ jefferies_x000D_ $amrn raised to $17 @ citi_x000D_ $amrn raised to $20 @ hcw_x000D_ $alxn raised to $195 @ citi_x000D_ $hp raised to $83 @ fbr	a few analysts raises, cuts, reiterations this a.m_x000D_ $ttd raised to $170 @ rbc_x000D_ $nvda raised to $340 @ bac_x000D_ $sq raised to $125 @ nomura_x000D_ $amzn pt raised to $2,350 @ jefferies_x000D_ $amrn raised to $17 @ citi_x000D_ $amrn raised to $20 @ hcw_x000D_ $alxn raised to $195 @ citi_x000D_ $hp raised to $83 @ fbr	0.1	negative	-0.2		2010-01-28	1	0	1	0	1	126.03	3.28	0.026721	0	9.96667	95.0333	-11	0	2	1	17	154
2018-09-07	$VAPE is thin all the way over .01. Locked float and low Market Cap ($3 m) $HPIL $NSAV $MSPC $BIOAQ #VAPE $CELZ $NNRX $AAGC $TGGI $AAPL $TSLA $WH $UOIP $PNAT $DIRV $SODE $MSFT $AIMH $RSHN $NNSR $AMZN $ANDI $FUSZ $FRFS $RBIZ $SRMX $PSNX $RBIZ $SBFM $LCLP $CANB $FTWS $HPIL $RMRKpic.twitter.com/ZsxcyYMuTA	$vape is thin all the way over .01. locked float and low market cap ($3 m) $hpil $nsav $mspc $bioaq #vape $celz $nnrx $aagc $tggi $aapl $tsla $wh $uoip $pnat $dirv $sode $msft $aimh $rshn $nnsr $amzn $andi $fusz $frfs $rbiz $srmx $psnx $rbiz $sbfm $lclp $canb $ftws $hpil $rmrkpic.twitter.com/zsxcyymuta	$vape is thin all the way over .01. locked float and low market cap ($3 m) $hpil $nsav $mspc $bioaq #vape $celz $nnrx $aagc $tggi $aapl $tsla $wh $uoip $pnat $dirv $sode $msft $aimh $rshn $nnsr $amzn $andi $fusz $frfs $rbiz $srmx $psnx $rbiz $sbfm $lclp $canb $ftws $hpil $rmrkpic.twitter.com/zsxcyymuta	0.575	negative	-0.2		2010-01-29	2	0	2	0	1	125.41	-0.619995	-0.00491942	0	9.96667	96.0333	-11	0	2	2	17	156
2018-08-19	FAANG is dead. Everyone is saying so._x000D_ 1-year price returns: _x000D_ $FB - $167.78 to $173.80_x000D_ $AMZN - $953.29 to $1,882.22_x000D_ $AAPL - $157.21 to $217.58_x000D_ $NFLX - $166.76 to $316.78_x000D_ $GOOGL - $920.87 to $1,215.85	faang is dead. everyone is saying so._x000D_ 1-year price returns: _x000D_ $fb - $167.78 to $173.80_x000D_ $amzn - $953.29 to $1,882.22_x000D_ $aapl - $157.21 to $217.58_x000D_ $nflx - $166.76 to $316.78_x000D_ $googl - $920.87 to $1,215.85	faang is dead. everyone is saying so._x000D_ 1-year price returns: _x000D_ $fb - $167.78 to $173.80_x000D_ $amzn - $953.29 to $1,882.22_x000D_ $aapl - $157.21 to $217.58_x000D_ $nflx - $166.76 to $316.78_x000D_ $googl - $920.87 to $1,215.85	0.4	negative	-0.2		2010-01-30	2	0	2	0	1	125.41	0	0	0.166667	9.96667	97.0333	-11	0	2	2	17	158
2018-07-23	A few analyst calls ..._x000D_ $AMZN reit. Buy, PT $2020 -Stifel_x000D_ $BIIB $335Ã¢Å¾Å“$396 -Canaccord_x000D_ $EA $157Ã¢Å¾Å“$159 -Stifel_x000D_ $FB reit. Buy, PT $255 -Mizuho_x000D_ $MSFT $116Ã¢Å¾Å“$128 -Argus_x000D_ $ROKU $50Ã¢Å¾Å“$60 -Needham_x000D_ $SPOT Init. Buy $230 -BTIG_x000D_ $UAA $15Ã¢Å¾Å“$22 -Telsey_x000D_ $WIX $87Ã¢Å¾Å“$115 -Barclays	a few analyst calls ..._x000D_ $amzn reit. buy, pt $2020 -stifel_x000D_ $biib $335$396 -canaccord_x000D_ $ea $157$159 -stifel_x000D_ $fb reit. buy, pt $255 -mizuho_x000D_ $msft $116$128 -argus_x000D_ $roku $50$60 -needham_x000D_ $spot init. buy $230 -btig_x000D_ $uaa $15$22 -telsey_x000D_ $wix $87$115 -barclays	a few analyst calls ..._x000D_ $amzn reit. buy, pt $2020 -stifel_x000D_ $biib $335$396 -canaccord_x000D_ $ea $157$159 -stifel_x000D_ $fb reit. buy, pt $255 -mizuho_x000D_ $msft $116$128 -argus_x000D_ $roku $50$60 -needham_x000D_ $spot init. buy $230 -btig_x000D_ $uaa $15$22 -telsey_x000D_ $wix $87$115 -barclays	0.1	negative	-0.2		2010-01-31	5	0	5	0	1	125.41	0	0	1.95	9.96667	98.0333	-11	0	2	5	17	163
2018-06-11	I keep looking for, and not finding, #WaPo coverage of harsh working conditions at the #China #factories used by #Amazon - founded and run of course by the paper's owner, #JeffBezos. If anyone sees any, please send me the link. $AMZN #Foxconn	i keep looking for, and not finding, #wapo coverage of harsh working conditions at the #china #factories used by #amazon - founded and run of course by the paper's owner, #jeffbezos. if anyone sees any, please send me the link. $amzn #foxconn	i keep looking for, and not finding, #wapo coverage of harsh working conditions at the #china #factories used by #amazon - founded and run of course by the paper's owner, #jeffbezos. if anyone sees any, please send me the link. $amzn #foxconn	0.7	negative	-0.2		2010-02-01	1	0	1	0	1	118.87	-6.54	-0.052149	0	9.96667	99.0333	-11	0	2	1	17	164
2018-06-11	In the past 10 years, Amazon has had an average P/E ratio of 345 and its stock is up over 2,000%. $AMZN	in the past 10 years, amazon has had an average p/e ratio of 345 and its stock is up over 2,000%. $amzn	in the past 10 years, amazon has had an average p/e ratio of 345 and its stock is up over 2,000%. $amzn	0.325	negative	-0.2		2010-02-02	0	0	0	0	0	118.12	-0.75	-0.00630941	0	9.96667	99.0333	-11	0	2	0	17	164
2018-04-14	Retail, stock buybacks, $WMT and $AMZN battling it out in India, and a few stocks we've got on our radar. _x000D_ Plus @DavidKirkpatric analyzes Facebook business & Zuckerberg's trip to DC.https://www.fool.com/podcasts/motley-fool-money/2018-04-13-mr-zuckerberg-goes-to-washington/Ã‚Â Ã¢â‚¬Â¦	retail, stock buybacks, $wmt and $amzn battling it out in india, and a few stocks we've got on our radar. _x000D_ plus @davidkirkpatric analyzes facebook business & zuckerberg's trip to dc.	retail, stock buybacks, $wmt and $amzn battling it out in india, and a few stocks we've got on our radar. _x000D_ plus @davidkirkpatric analyzes facebook business & zuckerberg's trip to dc.	0.1	negative	-0.2		2010-02-03	2	0	2	0	1	119.1	0.979995	0.0082966	0	9.96667	100.033	-11	0	2	2	17	166
2018-03-23	Dead tokens assignment in our http://Ecex.ExchangeÃ‚Â Trading Platform. #bitcoin #cryptocurrency #blockchain #crypto #ico #trading #ethereum #eth #btc #cryptocurrencies $AMZN $ETSY $BABA $WMT $TGT $KR $JPM $FB $WFC $GOO $TWTR $agn $aapl $f $QQQ $ibm $LABU $TSLApic.twitter.com/hxPHHWWjGI	dead tokens assignment in our trading platform. #bitcoin #cryptocurrency #blockchain #crypto #ico #trading #ethereum #eth #btc #cryptocurrencies $amzn $etsy $baba $wmt $tgt $kr $jpm $fb $wfc $goo $twtr $agn $aapl $f $qqq $ibm $labu $tslapic.twitter.com/hxphhwwjgi	dead tokens assignment in our trading platform. #bitcoin #cryptocurrency #blockchain #crypto #ico #trading #ethereum #eth #btc #cryptocurrencies $amzn $etsy $baba $wmt $tgt $kr $jpm $fb $wfc $goo $twtr $agn $aapl $f $qqq $ibm $labu $tslapic.twitter.com/hxphhwwjgi	0.4	negative	-0.2		2010-02-04	1	0	1	0	1	115.94	-3.16	-0.0265323	0	9.96667	101.033	-11	0	2	1	17	167
2018-03-23	If $AMZN goes green I'ma take a shit on my desk	if $amzn goes green i'ma take a shit on my desk	if $amzn goes green i'ma take a shit on my desk	0.55	negative	-0.2		2010-02-05	0	0	0	0	0	117.39	1.45	0.0125064	0	9.96667	101.033	-11	0	2	0	17	167
2018-02-13	NVIDIA $NVDA Weakness on Amazon $AMZN AI Chip Report is Misplaced - Lynx Equity Strategies https://www.streetinsider.com/Analyst+Comments/NVIDIA+%28NVDA%29+Weakness+on+Amazon+%28AMZN%29+AI+Chip+Report+is+Misplaced+-+Lynx+Equity+Strategies/13803414.htmlÃ‚Â Ã¢â‚¬Â¦	nvidia $nvda weakness on amazon $amzn ai chip report is misplaced - lynx equity strategies	nvidia $nvda weakness on amazon $amzn ai chip report is misplaced - lynx equity strategies	0.2	negative	-0.2		2010-02-06	0	0	0	0	0	117.39	0	0	0	9.96667	101.033	-11	0	2	0	17	167
2018-01-25	Is Brand Loyalty Dead? (infographic) http://www.domainmondo.com/2018/01/infographic-is-brand-loyalty-dead.htmlÃ‚Â Ã¢â‚¬Â¦ #Google $GOOG $GOOGL #Amazon $AMZN #Apple $AAPL #stocks #investors #investing #Ad #Ads #shopping #retailers #consumers	is brand loyalty dead? (infographic) #google $goog $googl #amazon $amzn #apple $aapl #stocks #investors #investing #ad #ads #shopping #retailers #consumers	is brand loyalty dead? (infographic) #google $goog $googl #amazon $amzn #apple $aapl #stocks #investors #investing #ad #ads #shopping #retailers #consumers	0.4	negative	-0.2		2010-02-07	0	0	0	0	0	117.39	0	0	0	9.96667	101.033	-11	0	2	0	17	167
2017-12-15	$LTC #litecoin $AMZN https://www.change.org/p/jeff-bezos-amazon-com-should-expedite-its-acceptance-of-litecoin-cryptocurrency?recruiter=842735556&utm_source=share_petition&utm_medium=copylink&utm_campaign=share_pageÃ‚Â Ã¢â‚¬Â¦https://twitter.com/stockavelli/status/941711364250394625Ã‚Â Ã¢â‚¬Â¦ Rumor is @SatoshiLite is in talks with Amazon CEO to add litecoin as payment for purchases. There is eve…	$ltc #litecoin $amzn rumor is @satoshilite is in talks with amazon ceo to add litecoin as payment for purchases. there is even an online petition going around to help expedite the process. like 25k signatures & that was a few hours ago	$ltc #litecoin $amzn rumor is @satoshilite is in talks with amazon ceo to add litecoin as payment for purchases. there is even an online petition going around to help expedite the process. like 25k signatures & that was a few hours ago	0.1	negative	-0.2		2010-02-08	0	0	0	0	0	116.83	-0.559997	-0.0047704	0	9.96667	101.033	-11	0	2	0	17	167
2017-11-05	MORGAN STANLEY: Amazon will destroy these 4 industries the fastest $AMZN https://yhoo.it/2zfJlCfÃ‚Â pic.twitter.com/K6wvllDhsJ	morgan stanley: amazon will destroy these 4 industries the fastest $amzn	morgan stanley: amazon will destroy these 4 industries the fastest $amzn	0	negative	-0.2		2010-02-09	0	0	0	0	0	118.03	1.2	0.0102713	0	9.96667	101.033	-11	0	2	0	17	167
2017-10-26	"Alexa, how are $AMZN shorts doing?" _x000D_ "They are fucking dead."	"alexa, how are $amzn shorts doing?" _x000D_ "they are fucking dead."	"alexa, how are $amzn shorts doing?" _x000D_ "they are fucking dead."	0.4	negative	-0.2		2010-02-10	0	0	0	0	0	117.36	-0.669998	-0.00567651	0	9.96667	101.033	-11	0	2	0	17	167
2017-06-28	Among plenty of surprises, showdown w/ Bezos was predictable $AMZN pic.twitter.com/0bD9I6L384	among plenty of surprises, showdown w/ bezos was predictable $amzn pic.twitter.com/0bd9i6l384	among plenty of surprises, showdown w/ bezos was predictable $amzn pic.twitter.com/0bd9i6l384	0.5	negative	-0.2		2010-02-11	0	0	0	0	0	120.09	2.73	0.0232617	0	9.96667	101.033	-11	0	2	0	17	167
2017-06-16	Amazon secretly acquires Atlanta visual search startup Partpic, turns it into A9 team $AMZN @atdchttp://www.bizjournals.com/atlanta/news/2017/06/16/amazon-expanding-a9-com-in-atlanta.htmlÃ‚Â Ã¢â‚¬Â¦	amazon secretly acquires atlanta visual search startup partpic, turns it into a9 team $amzn @atdc	amazon secretly acquires atlanta visual search startup partpic, turns it into a9 team $amzn @atdc	0.35	negative	-0.2		2010-02-12	0	0	0	0	0	119.66	-0.429992	-0.00358058	0	9.96667	101.033	-11	0	2	0	17	167
2017-06-16	"They could destroy the drug store industry overnight" - @Gristedes founder Catsimatidis, on $AMZN's ability to kill categories._x000D_ on @CNBC	"they could destroy the drug store industry overnight" - @gristedes founder catsimatidis, on $amzn's ability to kill categories._x000D_ on @cnbc	"they could destroy the drug store industry overnight" - @gristedes founder catsimatidis, on $amzn's ability to kill categories._x000D_ on @cnbc	0	negative	-0.2		2010-02-13	0	0	0	0	0	119.66	0	0	0	9.96667	101.033	-11	0	2	0	17	167
2017-06-15	$WMT is destroying $AMZN. Economists fear Ghost Distribution Centers. http://www.reuters.com/article/us-walmart-ecommerce-backtoschool-idUSKBN1962ZX?feedType=RSS&feedName=businessNews&utm_source=Twitter&utm_medium=Social&utm_campaign=Feed%3A+reuters%2FbusinessNews+%28Business+News%29Ã‚Â Ã¢â‚¬Â¦	$wmt is destroying $amzn. economists fear ghost distribution centers.	$wmt is destroying $amzn. economists fear ghost distribution centers.	0	negative	-0.2		2010-02-14	0	0	0	0	0	119.66	0	0	0	9.96667	101.033	-11	0	2	0	17	167
2017-05-23	Twitch Invests lets you play the stock market like a video game with countless others. Check it out: http://moneybadger.stocktwits.com/twitch-invests-in-the-stock-market/Ã‚Â Ã¢â‚¬Â¦ $AMZN	twitch invests lets you play the stock market like a video game with countless others. check it out: $amzn	twitch invests lets you play the stock market like a video game with countless others. check it out: $amzn	0.45	negative	-0.2		2010-02-15	0	0	0	0	0	119.66	0	0	0	9.96667	101.033	-11	0	2	0	17	167
2017-04-06	Bulls in $AMZN & $AAPL, $AMD heavy volume, $X & US infrastructure @AngieMiles & Fred Banyon #Jobsreport, $SPX, $VXX http://bit.ly/2oNBX9dÃ‚Â pic.twitter.com/SVYqYAe7hl	bulls in $amzn & $aapl, $amd heavy volume, $x & us infrastructure @angiemiles & fred banyon #jobsreport, $spx, $vxx	bulls in $amzn & $aapl, $amd heavy volume, $x & us infrastructure @angiemiles & fred banyon #jobsreport, $spx, $vxx	0.5	negative	-0.2		2010-02-16	0	0	0	0	0	117.53	-2.13	-0.0178005	0	9.96667	101.033	-11	0	2	0	17	167
2017-02-17	"Never regret missing a trade." - @Trader_Dante #TGIF $SPY $AAPL $FB $TSLA $AMZN $NFLX $GLDpic.twitter.com/ToatT6AzOf	"never regret missing a trade." - @trader_dante #tgif $spy $aapl $fb $tsla $amzn $nflx $gldpic.twitter.com/toatt6azof	"never regret missing a trade." - @trader_dante #tgif $spy $aapl $fb $tsla $amzn $nflx $gldpic.twitter.com/toatt6azof	0.05	negative	-0.2		2010-02-17	0	0	0	0	0	116.31	-1.22	-0.0103803	0	9.96667	101.033	-11	0	2	0	17	167
2017-01-05	$AMZN tipping the scales - reply with some others I am missing $SHLD $WMT $JCP $BBY $RAX $TGT $KSSpic.twitter.com/IA0iFJ8vfM	$amzn tipping the scales - reply with some others i am missing $shld $wmt $jcp $bby $rax $tgt $ksspic.twitter.com/ia0ifj8vfm	$amzn tipping the scales - reply with some others i am missing $shld $wmt $jcp $bby $rax $tgt $ksspic.twitter.com/ia0ifj8vfm	0.05	negative	-0.2		2010-02-18	0	0	0	0	0	118.08	1.77	0.015218	0	9.96667	101.033	-11	0	2	0	17	167
2016-12-07	#Amazon may have just killed the grocery store $AMZN $KRhttp://www.investopedia.com/news/amazon-may-have-just-killed-grocery-store-amzn-kr/Ã‚Â Ã¢â‚¬Â¦	#amazon may have just killed the grocery store $amzn $kr	#amazon may have just killed the grocery store $amzn $kr	0	negative	-0.2		2010-02-19	0	0	0	0	0	117.52	-0.560005	-0.00474259	0	9.96667	101.033	-11	0	2	0	17	167
2016-10-27	$AMZN goes green tomorrow, just watch	$amzn goes green tomorrow, just watch	$amzn goes green tomorrow, just watch	0.3	negative	-0.2		2010-02-20	0	0	0	0	0	117.52	0	0	0	9.96667	101.033	-11	0	2	0	17	167
2016-10-27	"Alexa. Why are you crying?"_x000D_ $AMZN	"alexa. why are you crying?"_x000D_ $amzn	"alexa. why are you crying?"_x000D_ $amzn	0.6	negative	-0.2		2010-02-21	0	0	0	0	0	117.52	0	0	0	9.96667	101.033	-11	0	2	0	17	167
2016-10-13	WINNERS: #Snapchat #Amazon #Google - LOSERS: #Costco #SamsClub #Fashion http://www.domainmondo.com/2016/10/winners-snapchat-amazon-google-losers.htmlÃ‚Â Ã¢â‚¬Â¦ $AMZN $GOOG #GOOGL #investor	winners: #snapchat #amazon #google - losers: #costco #samsclub #fashion $amzn $goog #googl #investor	winners: #snapchat #amazon #google - losers: #costco #samsclub #fashion $amzn $goog #googl #investor	0.2	negative	-0.2		2010-02-22	1	1	0	1	0	118.01	0.490005	0.00416955	-0.4	10.9667	101.033	-12	-1	1	1	18	167
2016-09-29	3 ETFs to buy if Amazon is intent on destroying UPS & FedEx: http://trib.al/6WZap14Ã‚Â $AMZN pic.twitter.com/co91JzdT10	3 etfs to buy if amazon is intent on destroying ups & fedex: $amzn pic.twitter.com/co91jzdt10	3 etfs to buy if amazon is intent on destroying ups & fedex: $amzn pic.twitter.com/co91jzdt10	0	negative	-0.2		2010-02-23	0	0	0	0	0	117.24	-0.770004	-0.0065249	0	10.9667	101.033	-12	0	2	0	18	167
2016-08-12	I bought $AMZN today and noticed the internalizer spent at least 500,000 microseconds working my market order. Via Fidelity	i bought $amzn today and noticed the internalizer spent at least 500,000 microseconds working my market order. via fidelity	i bought $amzn today and noticed the internalizer spent at least 500,000 microseconds working my market order. via fidelity	0.25	negative	-0.2		2010-02-24	0	0	0	0	0	119.72	2.48	0.0211532	0	10.9667	101.033	-12	0	2	0	18	167
2016-06-24	What time do $AMZN and $FB go green?	what time do $amzn and $fb go green?	what time do $amzn and $fb go green?	0.3	negative	-0.2		2010-02-25	0	0	0	0	0	118.2	-1.52	-0.0126963	0	10.9667	101.033	-12	0	2	0	18	167
2015-12-05	FIVE stocks in S&P 500 have generated > 100% of 2015 return. Narrow Markets = Danger... $FB $AMZN $AAPL $MSFT GOOGLpic.twitter.com/StOvGvFWEi	five stocks in s&p 500 have generated > 100% of 2015 return. narrow markets = danger... $fb $amzn $aapl $msft googlpic.twitter.com/stovgvfwei	five stocks in s&p 500 have generated > 100% of 2015 return. narrow markets = danger... $fb $amzn $aapl $msft googlpic.twitter.com/stovgvfwei	0.4	negative	-0.2		2010-02-26	0	0	0	0	0	118.4	0.200005	0.00169209	0	10.9667	101.033	-12	0	2	0	18	167
2015-04-28	Tuesday links: watching the screen, iCash, and the missing capex question. http://stks.co/j2CuUÃ‚Â $AAPL $AMZN $TWTR $GE $OSTK $BCOIN	tuesday links: watching the screen, icash, and the missing capex question. $aapl $amzn $twtr $ge $ostk $bcoin	tuesday links: watching the screen, icash, and the missing capex question. $aapl $amzn $twtr $ge $ostk $bcoin	0.05	negative	-0.2		2010-02-27	0	0	0	0	0	118.4	0	0	0	10.9667	101.033	-12	0	2	0	18	167
2014-12-06	Why the growth of online shopping is trouble for Amazon http://yhoo.it/1w5Lg5BÃ‚Â $AMZN	why the growth of online shopping is trouble for amazon $amzn	why the growth of online shopping is trouble for amazon $amzn	0.2	negative	-0.2		2010-02-28	0	0	0	0	0	118.4	0	0	0	10.9667	101.033	-12	0	2	0	18	167
2014-12-06	10 secret strategies to save big bucks at Amazon http://aol.it/1s2TaWfÃ‚Â $AMZN	10 secret strategies to save big bucks at amazon $amzn	10 secret strategies to save big bucks at amazon $amzn	0.4	negative	-0.2		2010-03-01	0	0	0	0	0	124.54	6.14	0.0518581	0	10.9667	101.033	-12	0	2	0	18	167
2014-11-13	In the Hachette-Amazon deal, authors may be long-term losers http://yhoo.it/1xwY6qFÃ‚Â $AMZN @ampressman	in the hachette-amazon deal, authors may be long-term losers $amzn @ampressman	in the hachette-amazon deal, authors may be long-term losers $amzn @ampressman	0.2	negative	-0.2		2010-03-02	0	0	0	0	0	125.53	0.989998	0.00794924	0	10.9667	101.033	-12	0	2	0	18	167
2013-11-26	Gifting an Amazon Prime membership? Want to know what's behind this big push from Amazon? $AMZN http://cnnmon.ie/1enN0dy	gifting an amazon prime membership? want to know what's behind this big push from amazon? $amzn	gifting an amazon prime membership? want to know what's behind this big push from amazon? $amzn	0.4	negative	-0.2		2010-03-03	0	0	0	0	0	125.89	0.36	0.00286784	0	10.9667	101.033	-12	0	2	0	18	167
2012-01-31	Amazon Stock Going Nowhere, Dead Money: Traders http://cnbc.com/id/46204536Ã‚Â $AMZN #StockPicks	amazon stock going nowhere, dead money: traders $amzn #stockpicks	amazon stock going nowhere, dead money: traders $amzn #stockpicks	0.4	negative	-0.2		2010-03-04	0	0	0	0	0	128.53	2.64	0.0209707	0	10.9667	101.033	-12	0	2	0	18	167
2011-01-10	Groupon Completes $950 Million Venture Funding Round http://bit.ly/eEpp6O $AMZN $GOOG	groupon completes $950 million venture funding round $amzn $goog	groupon completes $950 million venture funding round $amzn $goog	0.4	negative	-0.2		2010-03-05	1	0	1	0	1	128.91	0.380005	0.00295655	0	10.9667	102.033	-12	0	2	1	18	168
2010-11-15	Bloomberg reports private trading of Facebook stock values it at $41b. That's ahead of $EBAY, behind $AMZN $GOOG http://bit.ly/aGldQm #cnet	bloomberg reports private trading of facebook stock values it at $41b. that's ahead of $ebay, behind $amzn $goog #cnet	bloomberg reports private trading of facebook stock values it at $41b. that's ahead of $ebay, behind $amzn $goog #cnet	0.5375	negative	-0.2		2010-03-06	0	0	0	0	0	128.91	0	0	0	10.9667	102.033	-12	0	2	0	18	168
2009-10-25	RT @pkafka: Spark Capital leads $7M round in Aviary, a would-be Adobe. $AMZN's Jeff Bezos in, too: http://bit.ly/2QOvDo tip @techmeme $ADBE	rt @pkafka: spark capital leads $7m round in aviary, a would-be adobe. $amzn's jeff bezos in, too: tip @techmeme $adbe	rt @pkafka: spark capital leads $7m round in aviary, a would-be adobe. $amzn's jeff bezos in, too: tip @techmeme $adbe	0.4	negative	-0.2		2010-03-07	0	0	0	0	0	128.91	0	0	0	10.9667	102.033	-12	0	2	0	18	168
2009-09-10	Steve Jobs: Apple Tablet Is Going To Destroy The Kindle $AAPL $AMZN by @fromedome http://bit.ly/3e3hBk	steve jobs: apple tablet is going to destroy the kindle $aapl $amzn by @fromedome	steve jobs: apple tablet is going to destroy the kindle $aapl $amzn by @fromedome	0	negative	-0.2		2010-03-08	0	0	0	0	0	130.11	1.2	0.0093088	0	10.9667	102.033	-12	0	2	0	18	168
2018-07-26	$amzn says "we are lowering prices in order to drive turnover" and investors cheer_x000D_ $fb says "we are promoting services we dont advertise on in order to drive engagement and fulfillment" and investors sell like crazy._x000D_ It's the same thing folks. Just different terms.	$amzn says "we are lowering prices in order to drive turnover" and investors cheer_x000D_ $fb says "we are promoting services we dont advertise on in order to drive engagement and fulfillment" and investors sell like crazy._x000D_ it's the same thing folks. just different terms.	$amzn says "we are lowering prices in order to drive turnover" and investors cheer_x000D_ $fb says "we are promoting services we dont advertise on in order to drive engagement and fulfillment" and investors sell like crazy._x000D_ it's the same thing folks. just different terms.	0.541667	negative	-0.2		2010-03-09	0	0	0	0	0	128.82	-1.28999	-0.00991464	0	10.9667	102.033	-12	0	2	0	18	168
2012-06-29	AWS outage makes me want to buy $AMZN. Crazy how much of the Internet depends on them.	aws outage makes me want to buy $amzn. crazy how much of the internet depends on them.	aws outage makes me want to buy $amzn. crazy how much of the internet depends on them.	0.55	negative	-0.2		2010-03-10	1	0	1	0	1	130.51	1.68999	0.013119	0.316667	10.9667	103.033	-12	0	2	1	18	169
2011-12-17	$AMZN Says Long Term And Means It http://nyti.ms/vmJiYjÃ‚Â Could be brilliance, or it could be idiocy. LT returns usually come w/ST returns $$	$amzn says long term and means it could be brilliance, or it could be idiocy. lt returns usually come w/st returns $$	$amzn says long term and means it could be brilliance, or it could be idiocy. lt returns usually come w/st returns $$	0.35	negative	-0.2		2010-03-11	0	0	0	0	0	133.58	3.07001	0.0235232	0	10.9667	103.033	-12	0	2	0	18	169
2011-03-04	15 Stocks That Investors Are Shorting Like Crazy $AMZN $BAC $BBBB $CMG $FAST by @malepore http://read.bi/edmw1a	15 stocks that investors are shorting like crazy $amzn $bac $bbbb $cmg $fast by @malepore	15 stocks that investors are shorting like crazy $amzn $bac $bbbb $cmg $fast by @malepore	0.75	negative	-0.2		2010-03-12	0	0	0	0	0	131.82	-1.76	-0.0131756	0	10.9667	103.033	-12	0	2	0	18	169
2010-06-29	kinda crazy how people think $aapl only deserves a 15x multiple ($50+ cash p/s) and grows eps 40%+ yet jokers like $amzn get 45x multiples	kinda crazy how people think $aapl only deserves a 15x multiple ($50+ cash p/s) and grows eps 40%+ yet jokers like $amzn get 45x multiples	kinda crazy how people think $aapl only deserves a 15x multiple ($50+ cash p/s) and grows eps 40%+ yet jokers like $amzn get 45x multiples	0.633333	negative	-0.2		2010-03-13	0	0	0	0	0	131.82	0	0	0	10.9667	103.033	-12	0	2	0	18	169
2016-01-09	The value play is any high beta wash out going red/green $tsla $amzn $nflx etc. mkt doesn't go straight down even in the worst tape	the value play is any high beta wash out going red/green $tsla $amzn $nflx etc. mkt doesn't go straight down even in the worst tape	the value play is any high beta wash out going red/green $tsla $amzn $nflx etc. mkt doesn't go straight down even in the worst tape	0.557222	negative	-0.198889		2010-03-14	0	0	0	0	0	131.82	0	0	0	10.9667	103.033	-12	0	2	0	18	169
2017-07-03	$AMZN down 87% in after market trade. whoops! pic.twitter.com/MwBdPX2XJU	$amzn down 87% in after market trade. whoops! pic.twitter.com/mwbdpx2xju	$amzn down 87% in after market trade. whoops! pic.twitter.com/mwbdpx2xju	0.288889	negative	-0.194444		2010-03-15	0	0	0	0	0	131.13	-0.690002	-0.00523443	0	10.9667	103.033	-12	0	2	0	18	169
2017-05-05	Down the stretch they come! $GOOGL noses ahead of $AMZN in the $1000 Derby. pic.twitter.com/uOQCW4XAvw	down the stretch they come! $googl noses ahead of $amzn in the $1000 derby. pic.twitter.com/uoqcw4xavw	down the stretch they come! $googl noses ahead of $amzn in the $1000 derby. pic.twitter.com/uoqcw4xavw	0.288889	negative	-0.194444		2010-03-16	0	0	0	0	0	131.79	0.659988	0.00503308	0	10.9667	103.033	-12	0	2	0	18	169
2013-01-31	http://Amazon.comÃ‚Â Is Down! $AMZN by @officialKLShttp://read.bi/VqvGKh	is down! $amzn by @officialkls	is down! $amzn by @officialkls	0.288889	negative	-0.194444		2010-03-17	1	0	1	0	1	131.34	-0.449997	-0.0034145	0.4	10.9667	104.033	-12	0	2	1	18	170
2018-07-25	Unless youÃ¢â‚¬â„¢ve been living in the back of root cellar for the past decade or two, you wonÃ¢â‚¬â„¢t be shocked that when experts go hunting for growth stocks with massive potential, the tech sector comes up. Like, a lot. $BITA $SHOP $AMZN https://www.fool.com/investing/2018/07/23/3-high-growth-stocks-that-could-soar.aspxÃ‚Â Ã¢â‚¬Â¦	unless youve been living in the back of root cellar for the past decade or two, you will not be shocked that when experts go hunting for growth stocks with massive potential, the tech sector comes up. like, a lot. $bita $shop $amzn	unless youve been living in the back of root cellar for the past decade or two, you will not be shocked that when experts go hunting for growth stocks with massive potential, the tech sector comes up. like, a lot. $bita $shop $amzn	0.61	negative	-0.19		2010-03-18	2	0	2	0	1	132.76	1.42	0.0108116	0	10.9667	105.033	-12	0	2	2	18	172
2015-09-03	New Apple TV Platform Is Bad News For Netflix: Global Equities $AAPL $NFLX $AMZN http://on.barrons.com/1XlSTzC	new apple tv platform is bad news for netflix: global equities $aapl $nflx $amzn	new apple tv platform is bad news for netflix: global equities $aapl $nflx $amzn	0.373737	negative	-0.187879		2010-03-19	1	1	0	1	0	130.35	-2.40999	-0.018153	-0.25	11.9667	105.033	-13	-1	1	1	19	172
2018-08-21	Growth is a little easier to come by when you can ask your buddy Jeff Bezos to help you out. $AMZN https://www.fool.com/investing/2018/08/18/can-amazon-help-twitch-become-a-1-billion-business.aspxÃ‚Â Ã¢â‚¬Â¦	growth is a little easier to come by when you can ask your buddy jeff bezos to help you out. $amzn	growth is a little easier to come by when you can ask your buddy jeff bezos to help you out. $amzn	0.5	negative	-0.1875		2010-03-20	0	0	0	0	0	130.35	0	0	0	11.9667	105.033	-13	0	2	0	19	172
2018-01-17	WalmartÃ¢â‚¬â„¢s pay raises and store closings have little to do with tax reform and a lot to do with competing against Amazon. $WMT $AMZN https://www.axios.com/walmart-meets-tax-reform-1516196826-54355870-aeb3-4616-b05b-16362e610782.htmlÃ‚Â Ã¢â‚¬Â¦	walmarts pay raises and store closings have little to do with tax reform and a lot to do with competing against amazon. $wmt $amzn	walmarts pay raises and store closings have little to do with tax reform and a lot to do with competing against amazon. $wmt $amzn	0.5	negative	-0.1875		2010-03-21	0	0	0	0	0	130.35	0	0	0	11.9667	105.033	-13	0	2	0	19	172
2016-09-05	Just set up a bunch of Amazon $AMZN subscriptions for health, pet, baby, etc. Really little reason to go to stores anymore	just set up a bunch of amazon $amzn subscriptions for health, pet, baby, etc. really little reason to go to stores anymore	just set up a bunch of amazon $amzn subscriptions for health, pet, baby, etc. really little reason to go to stores anymore	0.5	negative	-0.1875		2010-03-22	1	0	1	0	1	130.47	0.119995	0.00092056	0	11.9667	106.033	-13	0	2	1	19	173
2016-01-29	Do the macro tourists constantly telling us US consumer is 'weak' & slowing ever check in with likes of $AMZN $SBUX $HD $UA $ULTA $LB et al?	do the macro tourists constantly telling us us consumer is 'weak' & slowing ever check in with likes of $amzn $sbux $hd $ua $ulta $lb et al?	do the macro tourists constantly telling us us consumer is 'weak' & slowing ever check in with likes of $amzn $sbux $hd $ua $ulta $lb et al?	0.479167	negative	-0.1875		2010-03-23	0	0	0	0	0	129.26	-1.21001	-0.00927421	0	11.9667	106.033	-13	0	2	0	19	173
2015-08-30	After disastrous short, Tilson mulls long $TSLA buy, says "Could Be Next Amazon" $UNIS $AMZN http://www.valuewalk.com/2015/08/after-short-gone-bad-tilson-mulls-long-position-in-tesla-motors-tsla/Ã‚Â Ã¢â‚¬Â¦pic.twitter.com/CacP4RY4rl	after disastrous short, tilson mulls long $tsla buy, says "could be next amazon" $unis $amzn	after disastrous short, tilson mulls long $tsla buy, says "could be next amazon" $unis $amzn	0.375	negative	-0.1875		2010-03-24	1	0	1	0	1	128.04	-1.22	-0.00943836	0	11.9667	107.033	-13	0	2	1	19	174
2013-07-16	The all Access $SPY report and a little about $AMZN http://stks.co/hdF4	the all access $spy report and a little about $amzn	the all access $spy report and a little about $amzn	0.5	negative	-0.1875		2010-03-25	1	0	1	0	1	134.73	6.69	0.0522493	0.433333	11.9667	108.033	-13	0	2	1	19	175
2012-11-13	"@stalkstocks: An Amazon Engineer Had a Little Idea That Turned Into a Billion-Dollar Business http://stks.co/gFC8Ã‚Â $AMZN"	"@stalkstocks: an amazon engineer had a little idea that turned into a billion-dollar business $amzn"	"@stalkstocks: an amazon engineer had a little idea that turned into a billion-dollar business $amzn"	0.5	negative	-0.1875		2010-03-26	1	0	1	0	1	135.06	0.330002	0.00244936	0.8	11.9667	109.033	-13	0	2	1	19	176
2013-08-10	$AMZN Jeff Bezos quote "Your profit is my opportunity" has a missing half. Shld read "Your profit is my opportunity, & my margin, your loss"	$amzn jeff bezos quote "your profit is my opportunity" has a missing half. shld read "your profit is my opportunity, & my margin, your loss"	$amzn jeff bezos quote "your profit is my opportunity" has a missing half. shld read "your profit is my opportunity, & my margin, your loss"	0.108333	negative	-0.183333		2010-03-27	0	0	0	0	0	135.06	0	0	0	11.9667	109.033	-13	0	2	0	19	176
2012-08-30	Pinterest-Obsessed Retailers Are Missing The Real Social Secret $AMZN by @owenthomas http://read.bi/Uefc8M	pinterest-obsessed retailers are missing the real social secret $amzn by @owenthomas	pinterest-obsessed retailers are missing the real social secret $amzn by @owenthomas	0.283333	negative	-0.183333		2010-03-28	0	0	0	0	0	135.06	0	0	0	11.9667	109.033	-13	0	2	0	19	176
2010-12-23	WTF: Check Out Amazon's First Search Result For 'Homosexuality': http://amzn.to/g52cwD $AMZN #WTF #Homosexuality	what the fuck: check out amazon's first search result for 'homosexuality': $amzn #what the fuck #homosexuality	what the fuck: check out amazon's first search result for 'homosexuality': $amzn #what the fuck #homosexuality	0.511111	negative	-0.183333		2010-03-29	1	0	1	0	1	135.12	0.059997	0.000444225	0.25	11.9667	110.033	-13	0	2	1	19	177
2018-12-11	$AMZN has had a double-digit drawdown in every year of 20 yrs been public... average is 31% loss! Twice down > 90%!_x000D_ Was never a good time to sell..._x000D_ #NetworksTakeTime_x000D_ #PatienceIsAVirtuehttps://twitter.com/VladanStev/status/1072625306375254016Ã‚Â Ã¢â‚¬Â¦ https://twitter.com/vladanstev/status/1072113704261574657?s=21Ã‚Â Ã¢â‚¬Â¦	$amzn has had a double-digit drawdown in every year of 20 yrs been public... average is 31% loss! twice down > 90%!_x000D_ was never a good time to sell..._x000D_ #networkstaketime_x000D_ #patienceisavirtue	$amzn has had a double-digit drawdown in every year of 20 yrs been public... average is 31% loss! twice down > 90%!_x000D_ was never a good time to sell..._x000D_ #networkstaketime_x000D_ #patienceisavirtue	0.338889	negative	-0.182986		2010-03-30	0	0	0	0	0	136.58	1.46001	0.0108053	0	11.9667	110.033	-13	0	2	0	19	177
2018-10-26	IÃ¢â‚¬â„¢ll be frank. Selling amazon and google is stupid. IÃ¢â‚¬â„¢ll take your shares. Sell it hard baby. These were amazing numbers from huge companies. $goog $amzn	ill be frank. selling amazon and google is stupid. ill take your shares. sell it hard baby. these were amazing numbers from huge companies. $goog $amzn	ill be frank. selling amazon and google is stupid. ill take your shares. sell it hard baby. these were amazing numbers from huge companies. $goog $amzn	0.890278	negative	-0.181944		2010-03-31	0	0	0	0	0	135.77	-0.809998	-0.00593058	0	11.9667	110.033	-13	0	2	0	19	177
2015-12-02	$AMZN $GOOGL if haven't been buying dips for the last year you must seriously consider a new strategy or profession I mean WTF #TREND	$amzn $googl if haven't been buying dips for the last year you must seriously consider a new strategy or profession i mean what the fuck #trend	$amzn $googl if haven't been buying dips for the last year you must seriously consider a new strategy or profession i mean what the fuck #trend	0.495076	negative	-0.181894		2010-04-01	0	0	0	0	0	131.81	-3.96001	-0.029167	0	11.9667	110.033	-13	0	2	0	19	177
2017-04-26	Watching folks standing in their bedrooms posing for Alexa selfies thinking Ã¢â‚¬Å“there is no way this goes wrongÃ¢â‚¬Â¦ Ã¢â‚¬Å“ $AMZN https://twitter.com/businessinsider/status/857335298317062145Ã‚Â Ã¢â‚¬Â¦ Everything you need to know about Echo Look Ã¢â‚¬â€ @Amazon's new device that will judge the way you dress pic.twitter.com/b8MaA51m0p	watching folks standing in their bedrooms posing for alexa selfies thinking there is no way this goes wrong $amzn everything you need to know about echo look @amazon's new device that will judge the way you dress pic.twitter.com/b8maa51m0p	watching folks standing in their bedrooms posing for alexa selfies thinking there is no way this goes wrong $amzn everything you need to know about echo look @amazon's new device that will judge the way you dress pic.twitter.com/b8maa51m0p	0.677273	negative	-0.181818		2010-04-02	3	1	2	0.333333	0.666667	131.81	0	0	1	12.3	110.7	-13	0	2	2	20	179
2013-06-05	The online grocery business has a new and potentially scary challenger: http://on.mktw.net/11hyZ8lÃ‚Â $AMZN	the online grocery business has a new and potentially scary challenger: $amzn	the online grocery business has a new and potentially scary challenger: $amzn	0.727273	negative	-0.181818		2010-04-03	1	0	1	0	1	131.81	0	0	0	12.3	111.7	-13	0	2	1	20	180
2013-02-05	#ATDBriefing 3) $AMZN unveiled a new virtual currency that sounds a lot like Facebook's failed "Credits" system: http://dthin.gs/VHzvQX	#atdbriefing 3) $amzn unveiled a new virtual currency that sounds a lot like facebook's failed "credits" system:	#atdbriefing 3) $amzn unveiled a new virtual currency that sounds a lot like facebook's failed "credits" system:	0.377273	negative	-0.181818		2010-04-04	0	0	0	0	0	131.81	0	0	0	12.3	111.7	-13	0	2	0	20	180
2011-12-28	Online Retailers Have A New Target Customer: Drunk People $AMZN by @boonspoonhttp://read.bi/s9Mozg	online retailers have a new target customer: drunk people $amzn by @boonspoon	online retailers have a new target customer: drunk people $amzn by @boonspoon	0.727273	negative	-0.181818		2010-04-05	0	0	0	0	0	131.49	-0.319993	-0.00242768	0	12.3	111.7	-13	0	2	0	20	180
2018-04-12	$AMZN getting tight. Could break either direction here pic.twitter.com/726nqmGygC	$amzn getting tight. could break either direction here pic.twitter.com/726nqmgygc	$amzn getting tight. could break either direction here pic.twitter.com/726nqmgygc	0.285714	negative	-0.178571		2010-04-06	1	0	1	0	1	135.56	4.06999	0.0309529	0.1	12.3	112.7	-13	0	2	1	20	181
2017-11-26	60 Minutes story on Amazon from 1999 at the height of "the crazy." https://www.youtube.com/watch?v=fjjUOemW-_Q&feature=youtu.beÃ‚Â Ã¢â‚¬Â¦ (h/t @LuisVSanchez777) $AMZN's mkt cap that year was $30B. Two years later the stock was 90% lower ($3B). The pessimists were right... now we know the optimists were too. That's the game.	60 minutes story on amazon from 1999 at the height of "the crazy." (h/t @luisvsanchez777) $amzn's mkt cap that year was $30b. two years later the stock was 90% lower ($3b). the pessimists were right... now we know the optimists were too. that's the game.	60 minutes story on amazon from 1999 at the height of "the crazy." (h/t @luisvsanchez777) $amzn's mkt cap that year was $30b. two years later the stock was 90% lower ($3b). the pessimists were right... now we know the optimists were too. that's the game.	0.458929	negative	-0.178571		2010-04-07	1	0	1	0	1	134.87	-0.690003	-0.00509002	0.05	12.3	113.7	-13	0	2	1	20	182
2011-01-17	$AMZN http://chart.ly/hdha4da Tight stair step up, but over 190 has MM of 210, 180-182 is support	$amzn tight stair step up, but over 190 has mm of 210, 180-182 is support	$amzn tight stair step up, but over 190 has mm of 210, 180-182 is support	0.285714	negative	-0.178571		2010-04-08	2	0	2	0	1	140.96	6.09001	0.0451547	0	12.3	114.7	-13	0	2	2	20	184
2018-12-24	After topping a trillion $ just a few months ago, Amazon's $AMZN market cap is down to $650 billion as of this morning.	after topping a trillion $ just a few months ago, amazon's $amzn market cap is down to $650 billion as of this morning.	after topping a trillion $ just a few months ago, amazon's $amzn market cap is down to $650 billion as of this morning.	0.194444	negative	-0.177778		2010-04-09	0	0	0	0	0	140.06	-0.900009	-0.00638485	0	12.3	114.7	-13	0	2	0	20	184
2018-05-29	The fact that $AMZN $NFLX, $FB and $TSLA are all green - three of the biggest Ponzi stocks in the world - on a day when the Dow is down over 400 pts is emblematic of the fraudulent nature of the stock market	the fact that $amzn $nflx, $fb and $tsla are all green - three of the biggest ponzi stocks in the world - on a day when the dow is down over 400 pts is emblematic of the fraudulent nature of the stock market	the fact that $amzn $nflx, $fb and $tsla are all green - three of the biggest ponzi stocks in the world - on a day when the dow is down over 400 pts is emblematic of the fraudulent nature of the stock market	0.294444	negative	-0.177778		2010-04-10	0	0	0	0	0	140.06	0	0	0	12.3	114.7	-13	0	2	0	20	184
2016-01-28	Amazon down almost 15pct after missing on profit and revenue._x000D_ $AMZN	amazon down almost 15pct after missing on profit and revenue._x000D_ $amzn	amazon down almost 15pct after missing on profit and revenue._x000D_ $amzn	0.169444	negative	-0.177778		2010-04-11	0	0	0	0	0	140.06	0	0	0	12.3	114.7	-13	0	2	0	20	184
2014-07-25	Amazon shares down 10% pre-market after sharply missing earnings expectations Ã¢â‚¬Â¢ http://cnb.cx/1omlrZcÃ‚Â $AMZN	amazon shares down 10% pre-market after sharply missing earnings expectations $amzn	amazon shares down 10% pre-market after sharply missing earnings expectations $amzn	0.169444	negative	-0.177778		2010-04-12	0	0	0	0	0	141.2	1.14	0.00813936	0	12.3	114.7	-13	0	2	0	20	184
2013-01-30	Why Did $AAPL Stock Go Down After Beating Earnings Estimates & $AMZN Go Up After Missing? http://stks.co/aJdfÃ‚Â via @howardlindzon	why did $aapl stock go down after beating earnings estimates & $amzn go up after missing? via @howardlindzon	why did $aapl stock go down after beating earnings estimates & $amzn go up after missing? via @howardlindzon	0.169444	negative	-0.177778		2010-04-13	0	0	0	0	0	140.16	-1.03999	-0.00736539	0	12.3	114.7	-13	0	2	0	20	184
2017-03-29	Saw a VC confused by Wal-MartÃ¢â‚¬â„¢s purchase of @ModCloth, the other day. As malls die, Wal-Mart is in position to be sole alternative to $AMZN.	saw a vc confused by wal-marts purchase of @modcloth, the other day. as malls die, wal-mart is in position to be sole alternative to $amzn.	saw a vc confused by wal-marts purchase of @modcloth, the other day. as malls die, wal-mart is in position to be sole alternative to $amzn.	0.441667	negative	-0.175		2010-04-14	0	0	0	0	0	144.28	4.12	0.0293949	0	12.3	114.7	-13	0	2	0	20	184
2018-03-29	Here's some painful public shaming. My 3 biggest investing mistakes of all time:_x000D_ 1) Sold $GOOG @ $155 (spl adj) in '08 _x000D_ 2) Sold $AMZN @ $87 in '09 _x000D_ 3) Sold $NFLX @ $23 (spl adj) in '10 _x000D_ And all 3 were up big when I sold them. The moral of the story? Hold on to your winners!	here's some painful public shaming. my 3 biggest investing mistakes of all time:_x000D_ 1) sold $goog @ $155 (spl adj) in '08 _x000D_ 2) sold $amzn @ $87 in '09 _x000D_ 3) sold $nflx @ $23 (spl adj) in '10 _x000D_ and all 3 were up big when i sold them. the moral of the story? hold on to your winners!	here's some painful public shaming. my 3 biggest investing mistakes of all time:_x000D_ 1) sold $goog @ $155 (spl adj) in '08 _x000D_ 2) sold $amzn @ $87 in '09 _x000D_ 3) sold $nflx @ $23 (spl adj) in '10 _x000D_ and all 3 were up big when i sold them. the moral of the story? hold on to your winners!	0.329167	negative	-0.175		2010-04-15	0	0	0	0	0	145.82	1.54001	0.0106737	0	12.3	114.7	-13	0	2	0	20	184
2017-01-05	Ã¢â‚¬Å“Retail mess:Ã¢â‚¬ï¿½ $M store closings & $KSS dismal sales. Bulls in $AMZN, + $WTW @AngieMiles w @palmermx #jobsreport http://bit.ly/2jeHK8iÃ‚Â pic.twitter.com/i6OMX5hCS3	retail mess: $m store closings & $kss dismal sales. bulls in $amzn, + $wtw @angiemiles w @palmermx #jobsreport	retail mess: $m store closings & $kss dismal sales. bulls in $amzn, + $wtw @angiemiles w @palmermx #jobsreport	0.175	negative	-0.175		2010-04-16	0	0	0	0	0	142.17	-3.65001	-0.0250309	0	12.3	114.7	-13	0	2	0	20	184
2016-12-01	$AMZN 742.42 [trade]_x000D_ charts are mess, but at .236_x000D_ bot Feb 765 C here_x000D_ scaling in for poss. pre-ER run_x000D_ no hurry, can wait for stronger signal pic.twitter.com/0TDfjvugE6	$amzn 742.42 [trade]_x000D_ charts are mess, but at .236_x000D_ bot feb 765 c here_x000D_ scaling in for poss. pre-er run_x000D_ no hurry, can wait for stronger signal pic.twitter.com/0tdfjvuge6	$amzn 742.42 [trade]_x000D_ charts are mess, but at .236_x000D_ bot feb 765 c here_x000D_ scaling in for poss. pre-er run_x000D_ no hurry, can wait for stronger signal pic.twitter.com/0tdfjvuge6	0.175	negative	-0.175		2010-04-17	0	0	0	0	0	142.17	0	0	0	12.3	114.7	-13	0	2	0	20	184
2016-10-27	$AMZN getting crushed today but AWS killed it. AWS revenue for the qtr +55% yr on yr - operating profit 26.6%! up from 20.5% yr ago sep qtr	$amzn getting crushed today but aws killed it. aws revenue for the qtr +55% yr on yr - operating profit 26.6%! up from 20.5% yr ago sep qtr	$amzn getting crushed today but aws killed it. aws revenue for the qtr +55% yr on yr - operating profit 26.6%! up from 20.5% yr ago sep qtr	0.05	negative	-0.175		2010-04-18	0	0	0	0	0	142.17	0	0	0	12.3	114.7	-13	0	2	0	20	184
2016-01-21	Thursday links: $AAPL vs. $GOOGL, $TWTR as takeover bait and the mess that is $IBM. http://stks.co/x6MrÃ‚Â $BRKB $BRKA $AMZN $FB $MSFT $GE	thursday links: $aapl vs. $googl, $twtr as takeover bait and the mess that is $ibm. $brkb $brka $amzn $fb $msft $ge	thursday links: $aapl vs. $googl, $twtr as takeover bait and the mess that is $ibm. $brkb $brka $amzn $fb $msft $ge	0.175	negative	-0.175		2010-04-19	0	0	0	0	0	142.43	0.259995	0.00182876	0	12.3	114.7	-13	0	2	0	20	184
2015-09-16	long term hold, sold $AMZN common @ 524.5 from 75.05 :D	long term hold, sold $amzn common @ 524.5 from 75.05 :d	long term hold, sold $amzn common @ 524.5 from 75.05 :d	0.45	negative	-0.175		2010-04-20	0	0	0	0	0	144.2	1.77	0.0124272	0	12.3	114.7	-13	0	2	0	20	184
2014-06-19	Amazon's Fire Phone is uniquely American -- and that's not necessarily a good thing. $AMZN http://bloom.bg/Udgvu3Ã‚Â via @markmilian	amazon's fire phone is uniquely american -- and that's not necessarily a good thing. $amzn via @markmilian	amazon's fire phone is uniquely american -- and that's not necessarily a good thing. $amzn via @markmilian	0.3	negative	-0.175		2010-04-21	0	0	0	0	0	146.43	2.23	0.0154646	0	12.3	114.7	-13	0	2	0	20	184
2011-12-17	RT @AlephBlog $AMZN Says Long Term & Means It http://stks.co/1alFÃ‚Â Could be brilliance or idiocy.... via NYT	rt @alephblog $amzn says long term & means it could be brilliance or idiocy.... via nyt	rt @alephblog $amzn says long term & means it could be brilliance or idiocy.... via nyt	0.4	negative	-0.175		2010-04-22	0	0	0	0	0	150.09	3.66	0.0249949	0	12.3	114.7	-13	0	2	0	20	184
2009-12-09	Pogue: The Nook Is A Mess $AMZN $BKS by @fromedome http://bit.ly/6Le5K1	pogue: the nook is a mess $amzn $bks by @fromedome	pogue: the nook is a mess $amzn $bks by @fromedome	0.175	negative	-0.175		2010-04-23	0	0	0	0	0	143.63	-6.45999	-0.0430408	0	12.3	114.7	-13	0	2	0	20	184
2018-01-11	Short sellers trying to induce fear by bad mouthing #blockchain companies and #blockchaintechnology . I remember similar bashing on $AMZN, $FB and slew of others who disrupted businesses and that didn't work out too well for short sellers. $riot	short sellers trying to induce fear by bad mouthing #blockchain companies and #blockchaintechnology . i remember similar bashing on $amzn, $fb and slew of others who disrupted businesses and that didn't work out too well for short sellers. $riot	short sellers trying to induce fear by bad mouthing #blockchain companies and #blockchaintechnology . i remember similar bashing on $amzn, $fb and slew of others who disrupted businesses and that didn't work out too well for short sellers. $riot	0.416667	negative	-0.175		2010-04-24	0	0	0	0	0	143.63	0	0	0	12.3	114.7	-13	0	2	0	20	184
2017-05-31	Looky there: A Google exec who acknowledges $AMZN as competitor in search. Ruth Porat calls them "very active formidable competitor"#codecon	looky there: a google exec who acknowledges $amzn as competitor in search. ruth porat calls them "very active formidable competitor"#codecon	looky there: a google exec who acknowledges $amzn as competitor in search. ruth porat calls them "very active formidable competitor"#codecon	0.78	negative	-0.173333		2010-04-25	1	0	1	0	1	143.63	0	0	0	12.3	115.7	-13	0	2	1	20	185
2018-02-05	P/L: A very rare day that had a dull morning but got dramatic late. Was up 1500 then was down about -1500 on bad $AMZN trade then scalped $UVXY all day long once it picked up some momo then nailed $AMZN flash crash trade to make it a decently profitable day. $AAPL $CAPR $CHCIpic.twitter.com/qWMr3O8XAL	p/l: a very rare day that had a dull morning but got dramatic late. was up 1500 then was down about -1500 on bad $amzn trade then scalped $uvxy all day long once it picked up some momo then nailed $amzn flash crash trade to make it a decently profitable day. $aapl $capr $chcipic.twitter.com/qwmr3o8xal	p/l: a very rare day that had a dull morning but got dramatic late. was up 1500 then was down about -1500 on bad $amzn trade then scalped $uvxy all day long once it picked up some momo then nailed $amzn flash crash trade to make it a decently profitable day. $aapl $capr $chcipic.twitter.com/qwmr3o8xal	0.590278	negative	-0.171736		2010-04-26	0	0	0	0	0	147.11	3.48	0.0242289	0	12.3	115.7	-13	0	2	0	20	185
2018-10-26	Ugly week & month for the #stockmarket Covered on @foxnews Special Report $dji $spx $ndq $fb #facebook $amzn #amazon $aapl #apple #netflix $nflx $googl #googlepic.twitter.com/MTp1DStNIh	ugly week & month for the #stockmarket covered on @foxnews special report $dji $spx $ndq $fb #facebook $amzn #amazon $aapl #apple #netflix $nflx $googl #googlepic.twitter.com/mtp1dstnih	ugly week & month for the #stockmarket covered on @foxnews special report $dji $spx $ndq $fb #facebook $amzn #amazon $aapl #apple #netflix $nflx $googl #googlepic.twitter.com/mtp1dstnih	0.785714	negative	-0.171429		2010-04-27	0	0	0	0	0	142.02	-5.09	-0.0345999	0	12.3	115.7	-13	0	2	0	20	185
2014-11-04	Tuesday links: dark days for active management, a thin rally and the death of big buyouts. http://stks.co/s0yjjÃ‚Â $DIS $AAPL $GOOG $AMZN	tuesday links: dark days for active management, a thin rally and the death of big buyouts. $dis $aapl $goog $amzn	tuesday links: dark days for active management, a thin rally and the death of big buyouts. $dis $aapl $goog $amzn	0.4875	negative	-0.170833		2010-04-28	0	0	0	0	0	139.35	-2.67	-0.0188002	0	12.3	115.7	-13	0	2	0	20	185
2018-12-04	LIVE: "All IÃ¢â‚¬â„¢m seeing is red, red, red on my screen," @sibiletv says about the sell-off. One of the worst performers, she notes, is $AMZN, which is down over 5%. https://yhoo.it/2Ry5O3pÃ‚Â pic.twitter.com/VQhbSXp8Ot	live: "all i am seeing is red, red, red on my screen," @sibiletv says about the sell-off. one of the worst performers, she notes, is $amzn, which is down over 5%.	live: "all i am seeing is red, red, red on my screen," @sibiletv says about the sell-off. one of the worst performers, she notes, is $amzn, which is down over 5%.	0.298148	negative	-0.169865		2010-04-29	0	0	0	0	0	141.73	2.37999	0.0170792	0	12.3	115.7	-13	0	2	0	20	185
2018-08-31	$AMZN is now over $2k, but @Michael_Khouw has a way to get into the stock for less than $20.pic.twitter.com/eYQZ5rBk6c	$amzn is now over $2k, but @michael_khouw has a way to get into the stock for less than $20.pic.twitter.com/eyqz5rbk6c	$amzn is now over $2k, but @michael_khouw has a way to get into the stock for less than $20.pic.twitter.com/eyqz5rbk6c	0.0666667	negative	-0.166667		2010-04-30	0	0	0	0	0	137.1	-4.62999	-0.0326677	0	12.3	115.7	-13	0	2	0	20	185
2018-07-25	Looks like Bezos sells about 1,000,000 shares every 3 months over a 3 day period, which is about half of $AMZN's volume on those days. Not saying it's a guarantee, but my guess is it will happen again on Aug 1-3.	looks like bezos sells about 1,000,000 shares every 3 months over a 3 day period, which is about half of $amzn's volume on those days. not saying it's a guarantee, but my guess is it will happen again on aug 1-3.	looks like bezos sells about 1,000,000 shares every 3 months over a 3 day period, which is about half of $amzn's volume on those days. not saying it's a guarantee, but my guess is it will happen again on aug 1-3.	0.166667	negative	-0.166667		2010-05-01	0	0	0	0	0	137.1	0	0	0	12.3	115.7	-13	0	2	0	20	185
2018-05-23	Jeff Bezos' annual salary is a lot less than Bernie Sanders probably thinks $AMZN https://read.bi/2KP5ppyÃ‚Â pic.twitter.com/eP95994bZf	jeff bezos' annual salary is a lot less than bernie sanders probably thinks $amzn	jeff bezos' annual salary is a lot less than bernie sanders probably thinks $amzn	0.0666667	negative	-0.166667		2010-05-02	0	0	0	0	0	137.1	0	0	0	12.3	115.7	-13	0	2	0	20	185
2018-04-03	The USPS loses money because of health benefits to retirees and a legal mandate to deliver coupons and credit solicitations to every address in the country six days a week. Without $AMZN and the package business it would be worse.	the usps loses money because of health benefits to retirees and a legal mandate to deliver coupons and credit solicitations to every address in the country six days a week. without $amzn and the package business it would be worse.	the usps loses money because of health benefits to retirees and a legal mandate to deliver coupons and credit solicitations to every address in the country six days a week. without $amzn and the package business it would be worse.	0.3	negative	-0.166667		2010-05-03	0	0	0	0	0	137.49	0.389999	0.00284463	0	12.3	115.7	-13	0	2	0	20	185
2018-03-01	@parabolictrav 15-year chart for $AMZN / The stock is up 50X from $30 to $1500 / Up until recently ... analysts said #Amazon was worthless because they were losing $$ on every book they sold. Today it is worth $750 bln. There is a chance $BTC chart will look like this in 15 yearspic.twitter.com/Xxz4Df42dp	@parabolictrav 15-year chart for $amzn / the stock is up 50x from $30 to $1500 / up until recently ... analysts said #amazon was worthless because they were losing $$ on every book they sold. today it is worth $750 bln. there is a chance $btc chart will look like this in 15 yearspic.twitter.com/xxz4df42dp	@parabolictrav 15-year chart for $amzn / the stock is up 50x from $30 to $1500 / up until recently ... analysts said #amazon was worthless because they were losing $$ on every book they sold. today it is worth $750 bln. there is a chance $btc chart will look like this in 15 yearspic.twitter.com/xxz4df42dp	0.416667	negative	-0.166667		2010-05-04	0	0	0	0	0	129.83	-7.66	-0.0557132	0	12.3	115.7	-13	0	2	0	20	185
2017-11-29	Amazon dominates Thanksgiving and Black Friday online sales $AMZN http://read.bi/2AeYVOtÃ‚Â pic.twitter.com/rCvNveeit1	amazon dominates thanksgiving and black friday online sales $amzn	amazon dominates thanksgiving and black friday online sales $amzn	0.433333	negative	-0.166667		2010-05-05	0	0	0	0	0	130.93	1.09999	0.00847255	0	12.3	115.7	-13	0	2	0	20	185
2017-11-26	Inside the Wal-Mart vs. Amazon Battle Over Black Friday $WMT $AMZN https://www.wsj.com/articles/inside-the-wal-mart-vs-amazon-battle-over-black-friday-1511733478Ã‚Â Ã¢â‚¬Â¦	inside the wal-mart vs. amazon battle over black friday $wmt $amzn	inside the wal-mart vs. amazon battle over black friday $wmt $amzn	0.433333	negative	-0.166667		2010-05-06	0	0	0	0	0	128.71	-2.21999	-0.0169555	0	12.3	115.7	-13	0	2	0	20	185
2017-09-22	Friday morning's biggest business headlines in a minute (or less). _x000D_ #stocks #investing $WMT $TMUS $AMZN $KMX $GRUBpic.twitter.com/vC8bpn24aA	friday morning's biggest business headlines in a minute (or less). _x000D_ #stocks #investing $wmt $tmus $amzn $kmx $grubpic.twitter.com/vc8bpn24aa	friday morning's biggest business headlines in a minute (or less). _x000D_ #stocks #investing $wmt $tmus $amzn $kmx $grubpic.twitter.com/vc8bpn24aa	0.0666667	negative	-0.166667		2010-05-07	0	0	0	0	0	124.98	-3.73	-0.0289799	0	12.3	115.7	-13	0	2	0	20	185
2017-08-14	iPhone Generation: Lonely & Depressed Losers? (video) http://www.domainmondo.com/2017/08/iphone-generation-lonely-depressed.htmlÃ‚Â Ã¢â‚¬Â¦ #iPhone #Tech #Losers #Apple $AAPL #Amazon $AMZN #investorpic.twitter.com/wy3E8IR5uT	iphone generation: lonely & depressed losers? (video) #iphone #tech #losers #apple $aapl #amazon $amzn #investorpic.twitter.com/wy3e8ir5ut	iphone generation: lonely & depressed losers? (video) #iphone #tech #losers #apple $aapl #amazon $amzn #investorpic.twitter.com/wy3e8ir5ut	0.366667	negative	-0.166667		2010-05-08	0	0	0	0	0	124.98	0	0	0	12.3	115.7	-13	0	2	0	20	185
2017-07-19	Seriously Amazon, we have enough channels to ignore our friends on already. $AMZN https://www.fool.com/investing/2017/07/18/the-only-promising-part-of-amazons-rumored-messagi.aspxÃ‚Â Ã¢â‚¬Â¦	seriously amazon, we have enough channels to ignore our friends on already. $amzn	seriously amazon, we have enough channels to ignore our friends on already. $amzn	0.583333	negative	-0.166667		2010-05-09	0	0	0	0	0	124.98	0	0	0	12.3	115.7	-13	0	2	0	20	185
2017-06-16	Footage of Jeff Bezos at the previous Amazon shareholder meeting $AMZN pic.twitter.com/NYAcYPMG4R	footage of jeff bezos at the previous amazon shareholder meeting $amzn pic.twitter.com/nyacypmg4r	footage of jeff bezos at the previous amazon shareholder meeting $amzn pic.twitter.com/nyacypmg4r	0.166667	negative	-0.166667		2010-05-10	0	0	0	0	0	131.29	6.30999	0.050488	0	12.3	115.7	-13	0	2	0	20	185
2017-05-04	Strip out Amazon and its decidedly less pronounced. $AMZN is like 15% of $XLY (consumer discretionary index)https://twitter.com/theonedave/status/860189417675395077Ã‚Â Ã¢â‚¬Â¦ Consumer stocks are pointing toward a risk-on market even as the S&P 500 stalls. See my Chart of the Day. http://theonedave.tumblr.com/post/160305790092/speculative-fervor-seen-as-sp-500-consumer-ratioÃ‚Â Ã¢â‚¬Â¦ pic.twitte…	strip out amazon and its decidedly less pronounced. $amzn is like 15% of $xly (consumer discretionary index) consumer stocks are pointing toward a risk-on market even as the s&p 500 stalls. see my chart of the day. pic.twitter.com/1rcxjmxqsm	strip out amazon and its decidedly less pronounced. $amzn is like 15% of $xly (consumer discretionary index) consumer stocks are pointing toward a risk-on market even as the s&p 500 stalls. see my chart of the day. pic.twitter.com/1rcxjmxqsm	0.0666667	negative	-0.166667		2010-05-11	0	0	0	0	0	130.46	-0.829986	-0.00632178	0	12.3	115.7	-13	0	2	0	20	185
2017-04-26	.@JimCramer talks $AMZN with @ScottGamm - "If you haven't bought Amazon now, I think you buy half & then you wait." http://trib.al/7zOomhSÃ‚Â pic.twitter.com/HoFb0aHx0Y	.@jimcramer talks $amzn with @scottgamm - "if you haven't bought amazon now, i think you buy half & then you wait."	.@jimcramer talks $amzn with @scottgamm - "if you haven't bought amazon now, i think you buy half & then you wait."	0.166667	negative	-0.166667		2010-05-12	0	0	0	0	0	133.87	3.40999	0.0261382	0	12.3	115.7	-13	0	2	0	20	185
2016-11-01	Half of Americans will do some holiday shopping online. My, what a difference 20 years makes. $AMZN http://www.fool.com/investing/2016/10/27/its-beginning-to-look-a-lot-like-an-e-commerce-chr.aspxÃ‚Â Ã¢â‚¬Â¦	half of americans will do some holiday shopping online. my, what a difference 20 years makes. $amzn	half of americans will do some holiday shopping online. my, what a difference 20 years makes. $amzn	0.166667	negative	-0.166667		2010-05-13	0	0	0	0	0	131.47	-2.39999	-0.0179278	0	12.3	115.7	-13	0	2	0	20	185
2016-10-01	Half the U.S. will have Amazon Prime soon: http://trib.al/H2GLgstÃ‚Â $AMZN pic.twitter.com/h1f11Q5zQ9	half the you.s. will have amazon prime soon: $amzn pic.twitter.com/h1f11q5zq9	half the you.s. will have amazon prime soon: $amzn pic.twitter.com/h1f11q5zq9	0.166667	negative	-0.166667		2010-05-14	0	0	0	0	0	128.53	-2.94	-0.0223625	0	12.3	115.7	-13	0	2	0	20	185
2016-09-27	Half the U.S. will have Amazon Prime soon: http://trib.al/8zXlKuFÃ‚Â $AMZN pic.twitter.com/Vzcu5i7AR2	half the you.s. will have amazon prime soon: $amzn pic.twitter.com/vzcu5i7ar2	half the you.s. will have amazon prime soon: $amzn pic.twitter.com/vzcu5i7ar2	0.166667	negative	-0.166667		2010-05-15	0	0	0	0	0	128.53	0	0	0	12.3	115.7	-13	0	2	0	20	185
2016-05-07	Just saw this at a gas station. Holy cow I never heard about this! $AMZN woah pic.twitter.com/0jfGdH1t03	just saw this at a gas station. holy cow i never heard about this! $amzn woah pic.twitter.com/0jfgdh1t03	just saw this at a gas station. holy cow i never heard about this! $amzn woah pic.twitter.com/0jfgdh1t03	0.166667	negative	-0.166667		2010-05-16	0	0	0	0	0	128.53	0	0	0	12.3	115.7	-13	0	2	0	20	185
2016-01-01	#Amazon Burns Through Previous Holiday Records | #ecommerce | E-Commerce Times $AMZN http://ow.ly/WusmS	#amazon burns through previous holiday records | #ecommerce | e-commerce times $amzn	#amazon burns through previous holiday records | #ecommerce | e-commerce times $amzn	0.166667	negative	-0.166667		2010-05-17	0	0	0	0	0	128.91	0.380005	0.00295655	0	12.3	115.7	-13	0	2	0	20	185
2015-12-31	Netflix: 2016 Outlook - Slight Chance Of Shower http://seekingalpha.com/article/3785736-netflix-2016-outlook-slight-chance-of-shower?source=feed_fÃ‚Â Ã¢â‚¬Â¦ $AMZN $DIS $DISH $LGF $SNE $TWX $GOOG $GOOGL $NFLX	netflix: 2016 outlook - slight chance of shower $amzn $dis $dish $lgf $sne $twx $goog $googl $nflx	netflix: 2016 outlook - slight chance of shower $amzn $dis $dish $lgf $sne $twx $goog $googl $nflx	0.166667	negative	-0.166667		2010-05-18	0	0	0	0	0	126.28	-2.63	-0.0204019	0	12.3	115.7	-13	0	2	0	20	185
2015-12-31	$AMZN Max Pain = 680.00. Maturity = 12/31/2015. Previous close = 675.89. http://maximum-pain.com/max-pain.aspx?s=AMZN&e=12/31/2015Ã‚Â Ã¢â‚¬Â¦	$amzn max pain = 680.00. maturity = 12/31/2015. previous close = 675.89.	$amzn max pain = 680.00. maturity = 12/31/2015. previous close = 675.89.	0.166667	negative	-0.166667		2010-05-19	0	0	0	0	0	124.59	-1.69	-0.013383	0	12.3	115.7	-13	0	2	0	20	185
2015-12-09	Nearly half of the $NDX losses coming from $AAPL $MSFT & FANG gang._x000D_ $AMZN $MSFT $GOOGL $FB_x000D_ $QQQpic.twitter.com/80wvECf6Cr	nearly half of the $ndx losses coming from $aapl $msft & fang gang._x000D_ $amzn $msft $googl $fb_x000D_ $qqqpic.twitter.com/80wvecf6cr	nearly half of the $ndx losses coming from $aapl $msft & fang gang._x000D_ $amzn $msft $googl $fb_x000D_ $qqqpic.twitter.com/80wvecf6cr	0.166667	negative	-0.166667		2010-05-20	0	0	0	0	0	119.71	-4.88	-0.0391684	0	12.3	115.7	-13	0	2	0	20	185
2015-10-21	In less than 24 hours $AMZN, $GOOGL and $MSFT will release earnings. Join our email before it happens. https://cards.twitter.com/cards/8v2ef/1347zÃ‚Â Ã¢â‚¬Â¦	in less than 24 hours $amzn, $googl and $msft will release earnings. join our email before it happens.	in less than 24 hours $amzn, $googl and $msft will release earnings. join our email before it happens.	0.0666667	negative	-0.166667		2010-05-21	0	0	0	0	0	122.72	3.01	0.0251441	0	12.3	115.7	-13	0	2	0	20	185
2015-05-22	Which stocks will Yellen target as overvalued? $SHAK, $TSLA, $NFLX, $AMZN? Odd biotechs?	which stocks will yellen target as overvalued? $shak, $tsla, $nflx, $amzn? odd biotechs?	which stocks will yellen target as overvalued? $shak, $tsla, $nflx, $amzn? odd biotechs?	0.25	negative	-0.166667		2010-05-22	1	0	1	0	1	122.72	0	0	0	12.3	116.7	-13	0	2	1	20	186
2014-10-22	$FDX sees shipments +8.8% from Black Friday to Christmas Eve. +$FDX $UPS $AMZN.	$fdx sees shipments +8.8% from black friday to christmas eve. +$fdx $ups $amzn.	$fdx sees shipments +8.8% from black friday to christmas eve. +$fdx $ups $amzn.	0.433333	negative	-0.166667		2010-05-23	0	0	0	0	0	122.72	0	0	0	12.3	116.7	-13	0	2	0	20	186
2012-10-25	BREAKING: Amazon sees 4Q sales $20.25 billion-$22.75 billion, previous outlook was $22.82 billion $AMZN	breaking: amazon sees 4q sales $20.25 billion-$22.75 billion, previous outlook was $22.82 billion $amzn	breaking: amazon sees 4q sales $20.25 billion-$22.75 billion, previous outlook was $22.82 billion $amzn	0.166667	negative	-0.166667		2010-05-24	0	0	0	0	0	122.12	-0.599998	-0.00488916	0	12.3	116.7	-13	0	2	0	20	186
2012-10-14	Sunday links: value travel, subtle signs of a trend change and a big Fall for $MSFT. http://stks.co/iCx0Ã‚Â $SPX $IWM $GXC $KORS $WKDY $AMZN	sunday links: value travel, subtle signs of a trend change and a big fall for $msft. $spx $iwm $gxc $kors $wkdy $amzn	sunday links: value travel, subtle signs of a trend change and a big fall for $msft. $spx $iwm $gxc $kors $wkdy $amzn	0.3	negative	-0.166667		2010-05-25	0	0	0	0	0	124.86	2.74	0.0224369	0	12.3	116.7	-13	0	2	0	20	186
2012-07-01	Sunday links: half way home http://stks.co/o0pXÃ‚Â via @abnormalreturns $MUB $VIG $VIX $AMZN $LNKD $AAPL $BAC	sunday links: half way home via @abnormalreturns $mub $vig $vix $amzn $lnkd $aapl $bac	sunday links: half way home via @abnormalreturns $mub $vig $vix $amzn $lnkd $aapl $bac	0.166667	negative	-0.166667		2010-05-26	0	0	0	0	0	123.21	-1.65	-0.0132148	0	12.3	116.7	-13	0	2	0	20	186
2012-05-05	RT @fmanjoo: Nobody seems to understand what Jeff Bezos is doing. Does he? Me @PandoDaily on Amazon's black box. http://stks.co/3geCÃ‚Â $AMZN	rt @fmanjoo: nobody seems to understand what jeff bezos is doing. does he? me @pandodaily on amazon's black box. $amzn	rt @fmanjoo: nobody seems to understand what jeff bezos is doing. does he? me @pandodaily on amazon's black box. $amzn	0.433333	negative	-0.166667		2010-05-27	0	0	0	0	0	126.7	3.49	0.0283256	0	12.3	116.7	-13	0	2	0	20	186
2011-12-13	The S&P 500 dropped less than a percentage point, but $AMZN dropped _x000D_ 4.8%. Cost to #billionaire Jeff Bezos: $793 million in paper wealth.	the s&p 500 dropped less than a percentage point, but $amzn dropped _x000D_ 4.8%. cost to #billionaire jeff bezos: $793 million in paper wealth.	the s&p 500 dropped less than a percentage point, but $amzn dropped _x000D_ 4.8%. cost to #billionaire jeff bezos: $793 million in paper wealth.	0.0666667	negative	-0.166667		2010-05-28	0	0	0	0	0	125.46	-1.24	-0.00978688	0	12.3	116.7	-13	0	2	0	20	186
2011-01-20	NY Times to Charge Less Than $20/Month for Web Access http://bloom.bg/eXbAGq $AMZN $NWSA $NYT	ny times to charge less than $20/month for web access $amzn $nwsa $nyt	ny times to charge less than $20/month for web access $amzn $nwsa $nyt	0.0666667	negative	-0.166667		2010-05-29	0	0	0	0	0	125.46	0	0	0	12.3	116.7	-13	0	2	0	20	186
2009-05-06	10 Gadgets And Trinkets That Cost Less Than The Overpriced Kindle DX $AMZN by @nichcarlson http://bit.ly/ozXNF	10 gadgets and trinkets that cost less than the overpriced kindle dx $amzn by @nichcarlson	10 gadgets and trinkets that cost less than the overpriced kindle dx $amzn by @nichcarlson	0.0666667	negative	-0.166667		2010-05-30	1	0	1	0	1	125.46	0	0	0	12.3	117.7	-13	0	2	1	20	187
2012-02-02	The difference in pricing btwn $AMZN and $AAPL is that one is seen as a monopoly and the other as a commodity. Trouble is they are reversed.	the difference in pricing btwn $amzn and $aapl is that one is seen as a monopoly and the other as a commodity. trouble is they are reversed.	the difference in pricing btwn $amzn and $aapl is that one is seen as a monopoly and the other as a commodity. trouble is they are reversed.	0.2875	negative	-0.1625		2010-05-31	0	0	0	0	0	125.46	0	0	0	12.3	117.7	-13	0	2	0	20	187
2012-04-11	Microsoft's Windows 8 Tablets Will Be An Utter Failure, Predicts Gartner $MSFT $AAPL $GOOG $AMZN by @MattRosoffhttp://read.bi/HHECHE	microsoft's windows 8 tablets will be an utter failure, predicts gartner $msft $aapl $goog $amzn by @mattrosoff	microsoft's windows 8 tablets will be an utter failure, predicts gartner $msft $aapl $goog $amzn by @mattrosoff	0.65	negative	-0.158333		2010-06-01	0	0	0	0	0	123.24	-2.22	-0.0176949	0	12.3	117.7	-13	0	2	0	20	187
2017-12-21	At $AMZN Prime Now Hub. There are 50 like this in the US, 8 other countries. Each is 30-50,000 square feet. If you are a Prime customer, you have til 11:59 on Christmas Eve to get goods delivered to you in a 2-Hour window for forgotten wrapping paper, tape, toys & egg nog! pic.twitter.com/4hAgJ71SnG	at $amzn prime now hub. there are 50 like this in the us, 8 other countries. each is 30-50,000 square feet. if you are a prime customer, you have til 11:59 on christmas eve to get goods delivered to you in a 2-hour window for forgotten wrapping paper, tape, toys & egg nog! pic.twitter.com/4hagj71sng	at $amzn prime now hub. there are 50 like this in the us, 8 other countries. each is 30-50,000 square feet. if you are a prime customer, you have til 11:59 on christmas eve to get goods delivered to you in a 2-hour window for forgotten wrapping paper, tape, toys & egg nog! pic.twitter.com/4hagj71sng	0.375	negative	-0.15625		2010-06-02	0	0	0	0	0	126.31	3.07	0.0249107	0	12.3	117.7	-13	0	2	0	20	187
2015-09-04	NASA Ames working to help $AMZN, $GOOGL and other drone pioneers deal with one little issue: avoiding collisionshttp://ow.ly/RNTQU	nasa ames working to help $amzn, $googl and other drone pioneers deal with one little issue: avoiding collisions	nasa ames working to help $amzn, $googl and other drone pioneers deal with one little issue: avoiding collisions	0.4375	negative	-0.15625		2010-06-03	0	0	0	0	0	128.76	2.45	0.0193967	0	12.3	117.7	-13	0	2	0	20	187
2018-11-20	Come on down to my buy limit, $AMZN pic.twitter.com/snUP0g6VlR	come on down to my buy limit, $amzn pic.twitter.com/snup0g6vlr	come on down to my buy limit, $amzn pic.twitter.com/snup0g6vlr	0.288889	negative	-0.155556		2010-06-04	0	0	0	0	0	122.77	-5.99	-0.0465206	0	12.3	117.7	-13	0	2	0	20	187
2018-11-20	Tech stocks down again today. _x000D_ Pre-market_x000D_ $NFLX -1.8%_x000D_ $AAPL -1.5%_x000D_ $FB -1.3%_x000D_ $AMZN -2.2%_x000D_ https://www.bloomberg.com/news/articles/2018-11-19/stock-slump-to-extend-to-asia-as-u-s-tech-sinks-markets-wrap?srnd=premiumÃ‚Â Ã¢â‚¬Â¦	tech stocks down again today. _x000D_ pre-market_x000D_ $nflx -1.8%_x000D_ $aapl -1.5%_x000D_ $fb -1.3%_x000D_ $amzn -2.2%_x000D_	tech stocks down again today. _x000D_ pre-market_x000D_ $nflx -1.8%_x000D_ $aapl -1.5%_x000D_ $fb -1.3%_x000D_ $amzn -2.2%_x000D_	0.288889	negative	-0.155556		2010-06-05	0	0	0	0	0	122.77	0	0	0	12.3	117.7	-13	0	2	0	20	187
2018-11-05	Amazon was down -28% in just two months Ã¢â‚¬â€ September & October. $AMZN pic.twitter.com/MM2Q7Nz3XI	amazon was down -28% in just two months september & october. $amzn pic.twitter.com/mm2q7nz3xi	amazon was down -28% in just two months september & october. $amzn pic.twitter.com/mm2q7nz3xi	0.288889	negative	-0.155556		2010-06-06	0	0	0	0	0	122.77	0	0	0	12.3	117.7	-13	0	2	0	20	187
2018-10-25	DidnÃ¢â‚¬â„¢t have the heart to tell him that $AMZN was down 150 after earnings pic.twitter.com/QL35n1PSQF	didnt have the heart to tell him that $amzn was down 150 after earnings pic.twitter.com/ql35n1psqf	didnt have the heart to tell him that $amzn was down 150 after earnings pic.twitter.com/ql35n1psqf	0.288889	negative	-0.155556		2010-06-07	1	0	1	0	1	122.01	-0.759995	-0.0061904	0.8	12.3	118.7	-13	0	2	1	20	188
2018-10-25	JUST IN: Amazon, Alphabet shares slide after companies report quarterly results; Netflix shares also down in extended trade $AMZN $GOOG $NFLXpic.twitter.com/e2rp81fLb5	just in: amazon, alphabet shares slide after companies report quarterly results; netflix shares also down in extended trade $amzn $goog $nflxpic.twitter.com/e2rp81flb5	just in: amazon, alphabet shares slide after companies report quarterly results; netflix shares also down in extended trade $amzn $goog $nflxpic.twitter.com/e2rp81flb5	0.288889	negative	-0.155556		2010-06-08	1	0	1	0	1	118.84	-3.17001	-0.0259815	0	12.3	119.7	-13	0	2	1	20	189
2018-10-25	EARNINGS: http://Amazon.comÃ‚Â Q3 EPS $5.75 vs. $3.14 Est.; Q3 Revs. $56.58B vs. $57.10B Est. Ã¢â‚¬Â¢ $AMZN down 3% after-hours http://cnbc.com/id/105530811Ã‚Â pic.twitter.com/PgcD1iXSFs	earnings: q3 eps $5.75 vs. $3.14 est.; q3 revs. $56.58b vs. $57.10b est. $amzn down 3% after-hours	earnings: q3 eps $5.75 vs. $3.14 est.; q3 revs. $56.58b vs. $57.10b est. $amzn down 3% after-hours	0.288889	negative	-0.155556		2010-06-09	0	0	0	0	0	117.91	-0.929992	-0.00782558	0	12.3	119.7	-13	0	2	0	20	189
2018-10-04	JUST IN: FAANG stocks fall; Facebook down 2.4 percent, Amazon down 2.2 percent, Apple down 1.6 percent, Netflix down 3 percent, Alphabet down 3.1 percent $FB $AMZN $NFLX $GOOGL $AAPLpic.twitter.com/RN8HuivERe	just in: faang stocks fall; facebook down 2.4 percent, amazon down 2.2 percent, apple down 1.6 percent, netflix down 3 percent, alphabet down 3.1 percent $fb $amzn $nflx $googl $aaplpic.twitter.com/rn8huivere	just in: faang stocks fall; facebook down 2.4 percent, amazon down 2.2 percent, apple down 1.6 percent, netflix down 3 percent, alphabet down 3.1 percent $fb $amzn $nflx $googl $aaplpic.twitter.com/rn8huivere	0.288889	negative	-0.155556		2010-06-10	0	0	0	0	0	123.21	5.29999	0.0449495	0	12.3	119.7	-13	0	2	0	20	189
2018-09-17	JUST IN: FAANG stocks down in session; Facebook, Alphabet shares down 1 percent, Netflix down 1.7 percent, Apple down 1.4 percent, Amazon down 2.7 percent $NFLX $GOOGL $AMZN $AAPL $FBpic.twitter.com/YoV4xtA3Xl	just in: faang stocks down in session; facebook, alphabet shares down 1 percent, netflix down 1.7 percent, apple down 1.4 percent, amazon down 2.7 percent $nflx $googl $amzn $aapl $fbpic.twitter.com/yov4xta3xl	just in: faang stocks down in session; facebook, alphabet shares down 1 percent, netflix down 1.7 percent, apple down 1.4 percent, amazon down 2.7 percent $nflx $googl $amzn $aapl $fbpic.twitter.com/yov4xta3xl	0.288889	negative	-0.155556		2010-06-11	1	0	1	0	1	123.03	-0.18	-0.00146092	0	12.3	120.7	-13	0	2	1	20	190
2018-09-07	$NFLX Riding the Phase 7 leg of the Netflix Hyperwave down to $70 by end of year 2019. $FB $AAPL $AMZN $GOOG $MSFTpic.twitter.com/UFhcymBeJW	$nflx riding the phase 7 leg of the netflix hyperwave down to $70 by end of year 2019. $fb $aapl $amzn $goog $msftpic.twitter.com/ufhcymbejw	$nflx riding the phase 7 leg of the netflix hyperwave down to $70 by end of year 2019. $fb $aapl $amzn $goog $msftpic.twitter.com/ufhcymbejw	0.288889	negative	-0.155556		2010-06-12	0	0	0	0	0	123.03	0	0	0	12.3	120.7	-13	0	2	0	20	190
2018-09-06	$AMZN 30 min head and shoulders update, Breaks down on volume and fills gap pic.twitter.com/WEPXfKlFLt	$amzn 30 min head and shoulders update, breaks down on volume and fills gap pic.twitter.com/wepxfklflt	$amzn 30 min head and shoulders update, breaks down on volume and fills gap pic.twitter.com/wepxfklflt	0.288889	negative	-0.155556		2010-06-13	0	0	0	0	0	123.03	0	0	0	12.3	120.7	-13	0	2	0	20	190
2018-07-23	JUST IN: Amazon shares down about 1.5 percent after Trump tweets about company and Washington Post $AMZN pic.twitter.com/MYkJpRe0Cq	just in: amazon shares down about 1.5 percent after trump tweets about company and washington post $amzn pic.twitter.com/mykjpre0cq	just in: amazon shares down about 1.5 percent after trump tweets about company and washington post $amzn pic.twitter.com/mykjpre0cq	0.288889	negative	-0.155556		2010-06-14	0	0	0	0	0	123.83	0.800003	0.0065025	0	12.3	120.7	-13	0	2	0	20	190
2018-06-28	Pharmacies - and wholesalers - down on news that $AMZN to buy an online, mail-order pharmacy: https://www.wsj.com/articles/amazon-to-buy-online-pharmacy-pillpack-1530191443Ã‚Â Ã¢â‚¬Â¦	pharmacies - and wholesalers - down on news that $amzn to buy an online, mail-order pharmacy:	pharmacies - and wholesalers - down on news that $amzn to buy an online, mail-order pharmacy:	0.288889	negative	-0.155556		2010-06-15	0	0	0	0	0	126.84	3.00999	0.0243075	0	12.3	120.7	-13	0	2	0	20	190
2018-06-25	$AMZN is down? It truly is time to start building that bunker	$amzn is down? it truly is time to start building that bunker	$amzn is down? it truly is time to start building that bunker	0.288889	negative	-0.155556		2010-06-16	1	0	1	0	1	126.9	0.060006	0.000473084	0.3	12.3	121.7	-13	0	2	1	20	191
2018-04-19	Here's the excerpt from @JeffBezos letter about handstands. "He has handstands DOWN," said @jimcramer on @CNBC a moment ago_x000D_ (h/t @StockTwits) $AMZN _x000D_ pic.twitter.com/6OuSlexDHM	here's the excerpt from @jeffbezos letter about handstands. "he has handstands down," said @jimcramer on @cnbc a moment ago_x000D_ (h/t @stocktwits) $amzn _x000D_ pic.twitter.com/6ouslexdhm	here's the excerpt from @jeffbezos letter about handstands. "he has handstands down," said @jimcramer on @cnbc a moment ago_x000D_ (h/t @stocktwits) $amzn _x000D_ pic.twitter.com/6ouslexdhm	0.288889	negative	-0.155556		2010-06-17	0	0	0	0	0	125.89	-1.01	-0.00795905	0	12.3	121.7	-13	0	2	0	20	191
2018-04-06	UPDATE: Payment processors PayPal, Square, Mastercard and Visa down premarket after report says Amazon considering adding person-to-person payments feature to Alexa $AMZN $PYPL $SQ $MA $Vpic.twitter.com/FQQzU3X1Im	update: payment processors paypal, square, mastercard and visa down premarket after report says amazon considering adding person-to-person payments feature to alexa $amzn $pypl $sq $ma $vpic.twitter.com/fqqzu3x1im	update: payment processors paypal, square, mastercard and visa down premarket after report says amazon considering adding person-to-person payments feature to alexa $amzn $pypl $sq $ma $vpic.twitter.com/fqqzu3x1im	0.288889	negative	-0.155556		2010-06-18	1	0	1	0	1	125.83	-0.059997	-0.000476583	0.4	12.3	122.7	-13	0	2	1	20	192
2018-03-30	Bloody red months_x000D_ 5000 followers 700 $XRP 3 lucky winners _x000D_ Follow Like RT _x000D_ Spead the word_x000D_ $eth #Ripple $EOS #Litecoin #Cardano $dash #Monero $LTC #Giveaway #airdrop #bitcoin $ark $btc $xlm $xvg #xbt $etc $ada #xrparmy $XMR $dgb $AAPL $amzn $kin $bch	bloody red months_x000D_ 5000 followers 700 $xrp 3 lucky winners _x000D_ follow like rt _x000D_ spead the word_x000D_ $eth #ripple $eos #litecoin #cardano $dash #monero $ltc #giveaway #airdrop #bitcoin $ark $btc $xlm $xvg #xbt $etc $ada #xrparmy $xmr $dgb $aapl $amzn $kin $bch	bloody red months_x000D_ 5000 followers 700 $xrp 3 lucky winners _x000D_ follow like rt _x000D_ spead the word_x000D_ $eth #ripple $eos #litecoin #cardano $dash #monero $ltc #giveaway #airdrop #bitcoin $ark $btc $xlm $xvg #xbt $etc $ada #xrparmy $xmr $dgb $aapl $amzn $kin $bch	0.577778	negative	-0.155556		2010-06-19	0	0	0	0	0	125.83	0	0	0	12.3	122.7	-13	0	2	0	20	192
2018-03-28	With these moves lower, Amazon's $AMZN trailing 12-month P/E is down to 306, while Netflix's is down to 216. So there's that.	with these moves lower, amazon's $amzn trailing 12-month p/e is down to 306, while netflix's is down to 216. so there's that.	with these moves lower, amazon's $amzn trailing 12-month p/e is down to 306, while netflix's is down to 216. so there's that.	0.288889	negative	-0.155556		2010-06-20	0	0	0	0	0	125.83	0	0	0	12.3	122.7	-13	0	2	0	20	192
2018-03-28	$AMZN down over 5% https://www.bloomberg.com/news/articles/2018-03-27/asia-stocks-tip-losses-after-u-s-tech-slides-markets-wrapÃ‚Â Ã¢â‚¬Â¦pic.twitter.com/tGX12yaLHJ	$amzn down over 5%	$amzn down over 5%	0.288889	negative	-0.155556		2010-06-21	3	0	3	0	1	122.55	-3.28	-0.0260669	0.633333	12.3	123.7	-13	0	2	3	20	195
2018-02-09	$UPS down 4.6% & FedEx down 4.5% on news that $amzn is launching competing delivery service. But c'mon -- everybody knew this was coming https://www.wsj.com/articles/amazon-to-launch-delivery-service-that-would-vie-with-fedex-ups-1518175920Ã‚Â Ã¢â‚¬Â¦	$ups down 4.6% & fedex down 4.5% on news that $amzn is launching competing delivery service. but c'mon -- everybody knew this was coming	$ups down 4.6% & fedex down 4.5% on news that $amzn is launching competing delivery service. but c'mon -- everybody knew this was coming	0.288889	negative	-0.155556		2010-06-22	1	0	1	0	1	122.31	-0.240005	-0.00195843	0	12.3	124.7	-13	0	2	1	20	196
2017-12-29	UPDATE: Amazon shares reverse course in premarket trading after Trump calls for U.S. Postal Service to raise shipment prices, now down 0.2 percent $AMZN pic.twitter.com/sr8940PqpJ	update: amazon shares reverse course in premarket trading after trump calls for you.s. postal service to raise shipment prices, now down 0.2 percent $amzn pic.twitter.com/sr8940pqpj	update: amazon shares reverse course in premarket trading after trump calls for you.s. postal service to raise shipment prices, now down 0.2 percent $amzn pic.twitter.com/sr8940pqpj	0.288889	negative	-0.155556		2010-06-23	0	0	0	0	0	121.45	-0.860001	-0.00703132	0	12.3	124.7	-13	0	2	0	20	196
2017-08-30	$AMZN bull call spread, @PeterLusk breaks down the risk, vega & theta of the trade http://bit.ly/2gqLbZ3	$amzn bull call spread, @peterlusk breaks down the risk, vega & theta of the trade	$amzn bull call spread, @peterlusk breaks down the risk, vega & theta of the trade	0.288889	negative	-0.155556		2010-06-24	0	0	0	0	0	118.33	-3.12	-0.0256895	0	12.3	124.7	-13	0	2	0	20	196
2017-08-24	Amazon now down 12.3% since July 27._x000D_ $AMZN @CNBCpic.twitter.com/Tl4ooKEAWM	amazon now down 12.3% since july 27._x000D_ $amzn @cnbcpic.twitter.com/tl4ookeawm	amazon now down 12.3% since july 27._x000D_ $amzn @cnbcpic.twitter.com/tl4ookeawm	0.288889	negative	-0.155556		2010-06-25	0	0	0	0	0	121	2.67	0.022564	0	12.3	124.7	-13	0	2	0	20	196
2017-07-28	Amazon shares may be down today. But @JRogersK adds this:_x000D_ $AMZN pic.twitter.com/TGvllJkcGA	amazon shares may be down today. but @jrogersk adds this:_x000D_ $amzn pic.twitter.com/tgvlljkcga	amazon shares may be down today. but @jrogersk adds this:_x000D_ $amzn pic.twitter.com/tgvlljkcga	0.288889	negative	-0.155556		2010-06-26	0	0	0	0	0	121	0	0	0	12.3	124.7	-13	0	2	0	20	196
2017-07-19	$AMZN is up 139% SINCE the release of Alexa._x000D_ $IBM is down 9% since that day._x000D_ https://stocktwits.com/1SimpleTrader/message/89183491Ã‚Â Ã¢â‚¬Â¦	$amzn is up 139% since the release of alexa._x000D_ $ibm is down 9% since that day._x000D_	$amzn is up 139% since the release of alexa._x000D_ $ibm is down 9% since that day._x000D_	0.288889	negative	-0.155556		2010-06-27	0	0	0	0	0	121	0	0	0	12.3	124.7	-13	0	2	0	20	196
2017-06-16	Stocks reacting to Amazon/Whole Foods:_x000D_ $KR down 16%_x000D_ $TGT down 8%_x000D_ $COST down 5%_x000D_ $WFM stock is halted_x000D_ $AMZN is up 3%_x000D_ http://on.mktw.net/2sGBDxX	stocks reacting to amazon/whole foods:_x000D_ $kr down 16%_x000D_ $tgt down 8%_x000D_ $cost down 5%_x000D_ $wfm stock is halted_x000D_ $amzn is up 3%_x000D_	stocks reacting to amazon/whole foods:_x000D_ $kr down 16%_x000D_ $tgt down 8%_x000D_ $cost down 5%_x000D_ $wfm stock is halted_x000D_ $amzn is up 3%_x000D_	0.288889	negative	-0.155556		2010-06-28	2	0	2	0	1	117.8	-3.2	-0.0264463	0.5	12.3	125.7	-13	0	2	2	20	198
2017-05-17	Dow down 180. "You're gonna see ppl say, 'Boy, I'm up a lot on $AMZN. I gotta go'." - @jimcramer, on @CNBC now	dow down 180. "you're gonna see ppl say, 'boy, i'm up a lot on $amzn. i gotta go'." - @jimcramer, on @cnbc now	dow down 180. "you're gonna see ppl say, 'boy, i'm up a lot on $amzn. i gotta go'." - @jimcramer, on @cnbc now	0.288889	negative	-0.155556		2010-06-29	2	1	1	0.5	0.5	108.61	-9.19	-0.0780136	0.8	12.8	126.2	-14	-1	1	1	21	199
2017-05-12	Citron finishes interview on CNBC on $W Wed. saying "I'm going to golf and Bezos will go to work for me." Today, $W down on $AMZN news.	citron finishes interview on cnbc on $w wed. saying "i'm going to golf and bezos will go to work for me." today, $w down on $amzn news.	citron finishes interview on cnbc on $w wed. saying "i'm going to golf and bezos will go to work for me." today, $w down on $amzn news.	0.288889	negative	-0.155556		2010-06-30	1	0	1	0	1	109.26	0.650001	0.00598473	0	12.8	127.2	-14	0	2	1	21	200
2017-04-26	Subprime Credit Card Losses Bite Capital One: Income Down 20%, Charge-Offs Up 30% $COF Also $AMZN https://goo.gl/nvrhYA	subprime credit card losses bite capital one: income down 20%, charge-offs up 30% $cof also $amzn	subprime credit card losses bite capital one: income down 20%, charge-offs up 30% $cof also $amzn	0.288889	negative	-0.155556		2010-07-01	0	0	0	0	0	110.96	1.7	0.0155592	0	12.8	127.2	-14	0	2	0	21	200
2017-03-31	Amazon shuts down Quidsi, shifts tech to AmazonFresh $AMZN http://read.bi/2opehb5Ã‚Â pic.twitter.com/FlFGhbkJ9u	amazon shuts down quidsi, shifts tech to amazonfresh $amzn	amazon shuts down quidsi, shifts tech to amazonfresh $amzn	0.288889	negative	-0.155556		2010-07-02	1	0	1	0	1	109.14	-1.82	-0.0164023	0.6	12.8	128.2	-14	0	2	1	21	201
2016-12-14	Trump takes credit for the stock "bounce" in tech CEO meeting. All of them apart from IBM have lagged S&P 500. $FB, $CSCO and $AMZN are down pic.twitter.com/gjv5WR0mqp	trump takes credit for the stock "bounce" in tech ceo meeting. all of them apart from ibm have lagged s&p 500. $fb, $csco and $amzn are down pic.twitter.com/gjv5wr0mqp	trump takes credit for the stock "bounce" in tech ceo meeting. all of them apart from ibm have lagged s&p 500. $fb, $csco and $amzn are down pic.twitter.com/gjv5wr0mqp	0.288889	negative	-0.155556		2010-07-03	0	0	0	0	0	109.14	0	0	0	12.8	128.2	-14	0	2	0	21	201
2016-10-27	EARNINGS: http://Amazon.comÃ‚Â Q3 EPS $0.52 vs. $0.78 Est.; Q3 Revs. $32.71B vs. $32.69B Est. Ã¢â‚¬Â¢ $AMZN down 9% http://data.cnbc.com/quotes/amznÃ‚Â pic.twitter.com/Po1sneyBba	earnings: q3 eps $0.52 vs. $0.78 est.; q3 revs. $32.71b vs. $32.69b est. $amzn down 9%	earnings: q3 eps $0.52 vs. $0.78 est.; q3 revs. $32.71b vs. $32.69b est. $amzn down 9%	0.288889	negative	-0.155556		2010-07-04	0	0	0	0	0	109.14	0	0	0	12.8	128.2	-14	0	2	0	21	201
2016-05-01	#STOCKMARKET GRAVITY LESSONS: what goes up must come down #STOCKS #TRADING $MSFT $AMZN $NTFX $TWTR $GS $VXX $UVXYpic.twitter.com/epbR83EYtD	#stockmarket gravity lessons: what goes up must come down #stocks #trading $msft $amzn $ntfx $twtr $gs $vxx $uvxypic.twitter.com/epbr83eytd	#stockmarket gravity lessons: what goes up must come down #stocks #trading $msft $amzn $ntfx $twtr $gs $vxx $uvxypic.twitter.com/epbr83eytd	0.288889	negative	-0.155556		2010-07-05	0	0	0	0	0	109.14	0	0	0	12.8	128.2	-14	0	2	0	21	201
2016-04-28	Neustar $NSR DOWN 11% on Q1 2016 miss; Verisign $VRSN & Amazon $AMZN beat on EPS & Rev http://www.domainmondo.com/2016/04/amazon-amzn-neustar-nsr-verisign-vrsn.htmlÃ‚Â Ã¢â‚¬Â¦ #investors #investing	neustar $nsr down 11% on q1 2016 miss; verisign $vrsn & amazon $amzn beat on eps & rev #investors #investing	neustar $nsr down 11% on q1 2016 miss; verisign $vrsn & amazon $amzn beat on eps & rev #investors #investing	0.288889	negative	-0.155556		2010-07-06	0	0	0	0	0	110.06	0.919999	0.00842953	0	12.8	128.2	-14	0	2	0	21	201
2016-03-23	Bottom 5 Stocks in 2016: $BAC, $AMZN, $NFLX, $GILD, $DIS - @serwer breaks it down, Watch: http://yhoo.it/1Rzjp8BÃ‚Â pic.twitter.com/LKuYLGa5gs	bottom 5 stocks in 2016: $bac, $amzn, $nflx, $gild, $dis - @serwer breaks it down, watch:	bottom 5 stocks in 2016: $bac, $amzn, $nflx, $gild, $dis - @serwer breaks it down, watch:	0.288889	negative	-0.155556		2010-07-07	0	0	0	0	0	113.43	3.37	0.0306197	0	12.8	128.2	-14	0	2	0	21	201
2016-03-07	The Nasdaq is down today. Can you say FANG? $FB $AMZN $NFLX $GOOGL all getting hit. Sell tech and buy oil?	the nasdaq is down today. can you say fang? $fb $amzn $nflx $googl all getting hit. sell tech and buy oil?	the nasdaq is down today. can you say fang? $fb $amzn $nflx $googl all getting hit. sell tech and buy oil?	0.288889	negative	-0.155556		2010-07-08	2	0	2	0	1	116.22	2.79	0.0245967	0	12.8	129.2	-14	0	2	2	21	203
2016-02-08	Amazon is tanking again. Down 5% today and now 30% THIS YEAR._x000D_ This is the trendline $AMZN sliced through: http://stks.co/vBtd	amazon is tanking again. down 5% today and now 30% this year._x000D_ this is the trendline $amzn sliced through:	amazon is tanking again. down 5% today and now 30% this year._x000D_ this is the trendline $amzn sliced through:	0.288889	negative	-0.155556		2010-07-09	0	0	0	0	0	117.26	1.04	0.00894855	0	12.8	129.2	-14	0	2	0	21	203
2016-01-28	With conference call beginning in 5 minutes, $AMZN is settling 11% down from closing prices http://on.mktw.net/20vQ2VtÃ‚Â pic.twitter.com/F74F3kAeyA	with conference call beginning in 5 minutes, $amzn is settling 11% down from closing prices	with conference call beginning in 5 minutes, $amzn is settling 11% down from closing prices	0.288889	negative	-0.155556		2010-07-10	0	0	0	0	0	117.26	0	0	0	12.8	129.2	-14	0	2	0	21	203
2016-01-28	Amazon SubPrime? Yikes. Amazon missed on earnings and sales. $AMZN down 10% after hours.	amazon subprime? yikes. amazon missed on earnings and sales. $amzn down 10% after hours.	amazon subprime? yikes. amazon missed on earnings and sales. $amzn down 10% after hours.	0.288889	negative	-0.155556		2010-07-11	0	0	0	0	0	117.26	0	0	0	12.8	129.2	-14	0	2	0	21	203
2016-01-07	$AMZN down almost $90 in 7 days	$amzn down almost $90 in 7 days	$amzn down almost $90 in 7 days	0.288889	negative	-0.155556		2010-07-12	0	0	0	0	0	119.51	2.25	0.0191881	0	12.8	129.2	-14	0	2	0	21	203
2016-01-03	The S&P 500 would have been down 4% in 2015 if you strip out $AMZN $GOOGL $MSFT $FB and 4 others, says Goldmanhttp://bit.ly/1ZG9uy8	the s&p 500 would have been down 4% in 2015 if you strip out $amzn $googl $msft $fb and 4 others, says goldman	the s&p 500 would have been down 4% in 2015 if you strip out $amzn $googl $msft $fb and 4 others, says goldman	0.288889	negative	-0.155556		2010-07-13	0	0	0	0	0	123.65	4.14	0.0346415	0	12.8	129.2	-14	0	2	0	21	203
2015-12-31	$FANG Performace 2015:_x000D_ $FB up 33%_x000D_ $AMZN up 119%_x000D_ $NFLX up 129%_x000D_ $GOOG up 44%_x000D_ & $TWTR down -36%_x000D_ #pairsTrade IDEA ?	$fang performace 2015:_x000D_ $fb up 33%_x000D_ $amzn up 119%_x000D_ $nflx up 129%_x000D_ $goog up 44%_x000D_ & $twtr down -36%_x000D_ #pairstrade idea ?	$fang performace 2015:_x000D_ $fb up 33%_x000D_ $amzn up 119%_x000D_ $nflx up 129%_x000D_ $goog up 44%_x000D_ & $twtr down -36%_x000D_ #pairstrade idea ?	0.288889	negative	-0.155556		2010-07-14	0	0	0	0	0	123.3	-0.349999	-0.00283056	0	12.8	129.2	-14	0	2	0	21	203
2015-10-23	.@ChristineRomans explains how opportunities lurk in down markets http://cnnmon.ie/1Nrd1L6Ã‚Â $AMZN $GOOGLhttps://amp.twimg.com/v/36bacd2c-7a65-4131-86b9-609d4b65c0a0Ã‚Â Ã¢â‚¬Â¦	.@christineromans explains how opportunities lurk in down markets $amzn $googl	.@christineromans explains how opportunities lurk in down markets $amzn $googl	0.288889	negative	-0.155556		2010-07-15	0	0	0	0	0	122.06	-1.24001	-0.0100568	0	12.8	129.2	-14	0	2	0	21	203
2015-10-20	Oil down_x000D_ $GE down_x000D_ $IBM down _x000D_ $AMZN down_x000D_ $GOOG down _x000D_ $FB down_x000D_ $WMT down _x000D_ $GS down_x000D_ $MS down	oil down_x000D_ $ge down_x000D_ $ibm down _x000D_ $amzn down_x000D_ $goog down _x000D_ $fb down_x000D_ $wmt down _x000D_ $gs down_x000D_ $ms down	oil down_x000D_ $ge down_x000D_ $ibm down _x000D_ $amzn down_x000D_ $goog down _x000D_ $fb down_x000D_ $wmt down _x000D_ $gs down_x000D_ $ms down	0.288889	negative	-0.155556		2010-07-16	0	0	0	0	0	118.49	-3.57	-0.0292479	0	12.8	129.2	-14	0	2	0	21	203
2015-08-21	Dow down 500 points, I'm up $40,000. $NFLX $AMZN $SPX $DJIA $GOOGlpic.twitter.com/B48VH2sarq	dow down 500 points, i'm up $40,000. $nflx $amzn $spx $djia $googlpic.twitter.com/b48vh2sarq	dow down 500 points, i'm up $40,000. $nflx $amzn $spx $djia $googlpic.twitter.com/b48vh2sarq	0.288889	negative	-0.155556		2010-07-17	0	0	0	0	0	118.49	0	0	0	12.8	129.2	-14	0	2	0	21	203
2015-02-16	Amazon's drone plans have been shot down by authorities: http://cnb.cx/1AIcPCIÃ‚Â Ã¢â‚¬Â¢ $AMZN pic.twitter.com/NkqZFoQqBB	amazon's drone plans have been shot down by authorities: $amzn pic.twitter.com/nkqzfoqqbb	amazon's drone plans have been shot down by authorities: $amzn pic.twitter.com/nkqzfoqqbb	0.288889	negative	-0.155556		2010-07-18	0	0	0	0	0	118.49	0	0	0	12.8	129.2	-14	0	2	0	21	203
2014-09-15	SOURCE OF FUNDS for $BABA_x000D_ $LNKD down 4%_x000D_ $FB -1.6%_x000D_ $TWTR -2.36%_x000D_ $AMZN -2.13%_x000D_ $GOOGL - 1.24%_x000D_ $FEYE -5.0%_x000D_ $TSLA -5.0%_x000D_ $NFLX -2.22%_x000D_ $EBAY -2%	source of funds for $baba_x000D_ $lnkd down 4%_x000D_ $fb -1.6%_x000D_ $twtr -2.36%_x000D_ $amzn -2.13%_x000D_ $googl - 1.24%_x000D_ $feye -5.0%_x000D_ $tsla -5.0%_x000D_ $nflx -2.22%_x000D_ $ebay -2%	source of funds for $baba_x000D_ $lnkd down 4%_x000D_ $fb -1.6%_x000D_ $twtr -2.36%_x000D_ $amzn -2.13%_x000D_ $googl - 1.24%_x000D_ $feye -5.0%_x000D_ $tsla -5.0%_x000D_ $nflx -2.22%_x000D_ $ebay -2%	0.288889	negative	-0.155556		2010-07-19	1	0	1	0	1	119.94	1.45	0.0122374	0.0416667	12.8	130.2	-14	0	2	1	21	204
2014-09-10	$AAPL has gained $95 bln in mkt cap this year. $MSFT has gained $74 bln. $FB up $62 bln. $XOM, $AMZN, $GE down: http://bspke.com/6k3alc05	$aapl has gained $95 bln in mkt cap this year. $msft has gained $74 bln. $fb up $62 bln. $xom, $amzn, $ge down:	$aapl has gained $95 bln in mkt cap this year. $msft has gained $74 bln. $fb up $62 bln. $xom, $amzn, $ge down:	0.288889	negative	-0.155556		2010-07-20	1	0	1	0	1	120.1	0.159996	0.00133397	0.25	12.8	131.2	-14	0	2	1	21	205
2014-09-09	After introducing ApplePay, $AAPL up 4.6%, $AMZN down 2.6%	after introducing applepay, $aapl up 4.6%, $amzn down 2.6%	after introducing applepay, $aapl up 4.6%, $amzn down 2.6%	0.288889	negative	-0.155556		2010-07-21	0	0	0	0	0	117.43	-2.67	-0.0222315	0	12.8	131.2	-14	0	2	0	21	205
2014-09-09	$AAPL up 4 percent now. $AMZN down 2.6 percent, $EBAY down 1.6 percent as Apple announces Apple Pay.	$aapl up 4 percent now. $amzn down 2.6 percent, $ebay down 1.6 percent as apple announces apple pay.	$aapl up 4 percent now. $amzn down 2.6 percent, $ebay down 1.6 percent as apple announces apple pay.	0.288889	negative	-0.155556		2010-07-22	1	0	1	0	1	120.07	2.64	0.0224815	0	12.8	132.2	-14	0	2	1	21	206
2014-08-11	Amazon reported 23% sales increase this year, but lost $126 million. $AMZN down 22% this year. http://on.mktw.net/1A7EFWxÃ‚Â pic.twitter.com/9owhSiYkEx	amazon reported 23% sales increase this year, but lost $126 million. $amzn down 22% this year.	amazon reported 23% sales increase this year, but lost $126 million. $amzn down 22% this year.	0.288889	negative	-0.155556		2010-07-23	2	0	2	0	1	118.87	-1.2	-0.00999415	0.9	12.8	133.2	-14	0	2	2	21	208
2014-07-25	5 analysts lowered share-price targets for Amazon. $AMZN is down 10%. http://on.mktw.net/1rRVRLTÃ‚Â pic.twitter.com/76v3MixEmN	5 analysts lowered share-price targets for amazon. $amzn is down 10%.	5 analysts lowered share-price targets for amazon. $amzn is down 10%.	0.288889	negative	-0.155556		2010-07-24	0	0	0	0	0	118.87	0	0	0	12.8	133.2	-14	0	2	0	21	208
2014-07-25	Amazon is down 11% today, and 20% YTD. _x000D_ Everyone is talking about it Ã¢â€ â€™ http://stks.co/g0rD3Ã‚Â _x000D_ $AMZN pic.twitter.com/nQIcsK8Ssg	amazon is down 11% today, and 20% ytd. _x000D_ everyone is talking about it _x000D_ $amzn pic.twitter.com/nqicsk8ssg	amazon is down 11% today, and 20% ytd. _x000D_ everyone is talking about it _x000D_ $amzn pic.twitter.com/nqicsk8ssg	0.288889	negative	-0.155556		2010-07-25	0	0	0	0	0	118.87	0	0	0	12.8	133.2	-14	0	2	0	21	208
2014-04-23	Amazon & HBO sign exclusive multi-year deal, giving $AMZN online-only rights to some HBO series. $NFLX down 3%:http://cnb.cx/pId31J	amazon & hbo sign exclusive multi-year deal, giving $amzn online-only rights to some hbo series. $nflx down 3%:	amazon & hbo sign exclusive multi-year deal, giving $amzn online-only rights to some hbo series. $nflx down 3%:	0.288889	negative	-0.155556		2010-07-26	1	1	0	1	0	118.4	-0.470001	-0.00395391	-0.6	13.8	133.2	-15	-1	1	1	22	208
2014-04-04	Amazon is down another 2% today, and that means it's now fallen 18% since the start of the year http://stks.co/f0T8IÃ‚Â $AMZN	amazon is down another 2% today, and that means it's now fallen 18% since the start of the year $amzn	amazon is down another 2% today, and that means it's now fallen 18% since the start of the year $amzn	0.288889	negative	-0.155556		2010-07-27	0	0	0	0	0	117.13	-1.27	-0.0107264	0	13.8	133.2	-15	0	2	0	22	208
2014-03-17	S&P 500 Q1 Earnings Growth Revised Down By 85% Of Companies http://www.valuewalk.com/2014/03/q1-2014-sp-earnings-growth-revised-downward-factset/Ã‚Â Ã¢â‚¬Â¦ $SPY $SPX $AMZN $NWS $CLFpic.twitter.com/wPoJ1LYy53	s&p 500 q1 earnings growth revised down by 85% of companies $spy $spx $amzn $nws $clfpic.twitter.com/wpoj1lyy53	s&p 500 q1 earnings growth revised down by 85% of companies $spy $spx $amzn $nws $clfpic.twitter.com/wpoj1lyy53	0.288889	negative	-0.155556		2010-07-28	1	0	1	0	1	117.13	0	0	0	13.8	134.2	-15	0	2	1	22	209
2014-02-12	Amazon stocks down over concerns customers won't accept price hikes in Prime http://onforb.es/1aV4MYhÃ‚Â $AMZN pic.twitter.com/WKsPWF2JtN	amazon stocks down over concerns customers won't accept price hikes in prime $amzn pic.twitter.com/wkspwf2jtn	amazon stocks down over concerns customers won't accept price hikes in prime $amzn pic.twitter.com/wkspwf2jtn	0.288889	negative	-0.155556		2010-07-29	2	0	2	0	1	116.86	-0.269996	-0.0023051	0.568182	13.8	135.2	-15	0	2	2	22	211
2014-01-23	Looks like @amazon web services took down one of the biggest names in servers. http://gigaom.com/2014/01/23/why-did-ibm-dump-its-commodity-server-biz-amazon-thats-why/Ã‚Â Ã¢â‚¬Â¦ $AMZN	looks like @amazon web services took down one of the biggest names in servers. $amzn	looks like @amazon web services took down one of the biggest names in servers. $amzn	0.288889	negative	-0.155556		2010-07-30	0	0	0	0	0	117.89	1.03	0.00881395	0	13.8	135.2	-15	0	2	0	22	211
2014-01-16	Workers at an Amazon workers vote down a proposal to unionize 21 to 6. http://cnnmon.ie/19vqfGgÃ‚Â $AMZN	workers at an amazon workers vote down a proposal to unionize 21 to 6. $amzn	workers at an amazon workers vote down a proposal to unionize 21 to 6. $amzn	0.288889	negative	-0.155556		2010-07-31	0	0	0	0	0	117.89	0	0	0	13.8	135.2	-15	0	2	0	22	211
2013-10-18	RT @janetnovack: Illinois Sup Court shoots down Amazon sales tax law NY court OKed; will #SCOTUS step in? http://onforb.es/1auR8EyÃ‚Â $AMZN	rt @janetnovack: illinois sup court shoots down amazon sales tax law ny court oked; will #scotus step in? $amzn	rt @janetnovack: illinois sup court shoots down amazon sales tax law ny court oked; will #scotus step in? $amzn	0.288889	negative	-0.155556		2010-08-01	0	0	0	0	0	117.89	0	0	0	13.8	135.2	-15	0	2	0	22	211
2013-04-26	#FastFact: Amazon lost $5.7 million in sales when its site went down for 49 minutes in 2012. $AMZN	#fastfact: amazon lost $5.7 million in sales when its site went down for 49 minutes in 2012. $amzn	#fastfact: amazon lost $5.7 million in sales when its site went down for 49 minutes in 2012. $amzn	0.288889	negative	-0.155556		2010-08-02	1	0	1	0	1	120.07	2.18	0.0184918	0.4	13.8	136.2	-15	0	2	1	22	212
2013-03-25	One down day does not change a trend but we have already watching some charts decay $GS $AMZN $GOOG	one down day does not change a trend but we have already watching some charts decay $gs $amzn $goog	one down day does not change a trend but we have already watching some charts decay $gs $amzn $goog	0.288889	negative	-0.155556		2010-08-03	0	0	0	0	0	122.42	2.35	0.0195719	0	13.8	136.2	-15	0	2	0	22	212
2013-01-31	http://Amazon.comÃ‚Â , which pulls in $116,229.07 per minute, is down. STORY: http://cnb.cx/11nGj2QÃ‚Â $AMZN	which pulls in $116,229.07 per minute, is down. story: $amzn	which pulls in $116,229.07 per minute, is down. story: $amzn	0.288889	negative	-0.155556		2010-08-04	0	0	0	0	0	127.58	5.16	0.04215	0	13.8	136.2	-15	0	2	0	22	212
2012-11-01	$AMZN, YTD stock comp up 50%, revs up 30%, EBIT down 55%. how is this an incentive if it increases no matter performance of biz??? #robbery	$amzn, ytd stock comp up 50%, revs up 30%, ebit down 55%. how is this an incentive if it increases no matter performance of biz??? #robbery	$amzn, ytd stock comp up 50%, revs up 30%, ebit down 55%. how is this an incentive if it increases no matter performance of biz??? #robbery	0.288889	negative	-0.155556		2010-08-05	0	0	0	0	0	127.83	0.25	0.00195955	0	13.8	136.2	-15	0	2	0	22	212
2012-10-25	RT @mdudas Mind blowing that $AMZN wrote down 98% of its LivingSocial investment	rt @mdudas mind blowing that $amzn wrote down 98% of its livingsocial investment	rt @mdudas mind blowing that $amzn wrote down 98% of its livingsocial investment	0.288889	negative	-0.155556		2010-08-06	0	0	0	0	0	128.32	0.490005	0.00383326	0	13.8	136.2	-15	0	2	0	22	212
2012-06-30	Storm Knocks Out Amazon's Power, Taking Down Instagram, Netflix, Pinterest http://dthin.gs/QIcWoGÃ‚Â $FB $AMZN	storm knocks out amazon's power, taking down instagram, netflix, pinterest $fb $amzn	storm knocks out amazon's power, taking down instagram, netflix, pinterest $fb $amzn	0.288889	negative	-0.155556		2010-08-07	0	0	0	0	0	128.32	0	0	0	13.8	136.2	-15	0	2	0	22	212
2012-01-31	#Amazon forecast for 1Q sales is $12-$13.4B...that's below estimate of $13.42B; #stock now down 9% after hours $AMZN	#amazon forecast for 1q sales is $12-$13.4b...that's below estimate of $13.42b; #stock now down 9% after hours $amzn	#amazon forecast for 1q sales is $12-$13.4b...that's below estimate of $13.42b; #stock now down 9% after hours $amzn	0.288889	negative	-0.155556		2010-08-08	1	0	1	0	1	128.32	0	0	0	13.8	137.2	-15	0	2	1	22	213
2012-01-31	#Amazon 4Q sales up 35% to $17.4B but estimate was for $18.26B! $AMZN down 6% after hours	#amazon 4q sales up 35% to $17.4b but estimate was for $18.26b! $amzn down 6% after hours	#amazon 4q sales up 35% to $17.4b but estimate was for $18.26b! $amzn down 6% after hours	0.288889	negative	-0.155556		2010-08-09	0	0	0	0	0	128.83	0.509995	0.0039744	0	13.8	137.2	-15	0	2	0	22	213
2011-08-29	NASDAQ-100 AHI at 2221.75 (down -0.10%) movers: $RIMM, $QCOM, $MAT, $AMZN, $CTRP http://bit.ly/aWWlH8Ã‚Â #nasdaq	nasdaq-100 ahi at 2221.75 (down -0.10%) movers: $rimm, $qcom, $mat, $amzn, $ctrp #nasdaq	nasdaq-100 ahi at 2221.75 (down -0.10%) movers: $rimm, $qcom, $mat, $amzn, $ctrp #nasdaq	0.288889	negative	-0.155556		2010-08-10	0	0	0	0	0	130	1.17	0.00908172	0	13.8	137.2	-15	0	2	0	22	213
2010-12-31	$AMZN tricky one. selling exhausted today. if in Monday it closes higher, it is a failure to the breakdown, a bullish tell.	$amzn tricky one. selling exhausted today. if in monday it closes higher, it is a failure to the breakdown, a bullish tell.	$amzn tricky one. selling exhausted today. if in monday it closes higher, it is a failure to the breakdown, a bullish tell.	0.5	negative	-0.155556		2010-08-11	0	0	0	0	0	125.89	-4.11	-0.0316154	0	13.8	137.2	-15	0	2	0	22	213
2010-12-01	NASDAQ-100 AHI at 2161.50 (down -0.06%) movers: $JOYG, $SYMC, $AMZN, $SPLS, $VRSN http://bit.ly/aWWlH8 #nasdaq	nasdaq-100 ahi at 2161.50 (down -0.06%) movers: $joyg, $symc, $amzn, $spls, $vrsn #nasdaq	nasdaq-100 ahi at 2161.50 (down -0.06%) movers: $joyg, $symc, $amzn, $spls, $vrsn #nasdaq	0.288889	negative	-0.155556		2010-08-12	0	0	0	0	0	126.56	0.669999	0.0053221	0	13.8	137.2	-15	0	2	0	22	213
2010-12-01	WIKILEAKS IS DOWN AFTER AMAZON PULLS THE PLUG $AMZN by @thestalwart http://read.bi/hBSJLg	wikileaks is down after amazon pulls the plug $amzn by @thestalwart	wikileaks is down after amazon pulls the plug $amzn by @thestalwart	0.288889	negative	-0.155556		2010-08-13	0	0	0	0	0	124.69	-1.87	-0.0147756	0	13.8	137.2	-15	0	2	0	22	213
2010-12-09	$AMZN site still up, but stock slightly down. no hackers yet.	$amzn site still up, but stock slightly down. no hackers yet.	$amzn site still up, but stock slightly down. no hackers yet.	0.288889	negative	-0.155556		2010-08-14	0	0	0	0	0	124.69	0	0	0	13.8	137.2	-15	0	2	0	22	213
2018-10-25	as i said, $AMZN set-up very bad. dropping over 100 pts due to miss er. https://twitter.com/option_snipper/status/1055541569699364864Ã‚Â Ã¢â‚¬Â¦ $amzn set-up for earnings is really bad... down big fast then pull up big fast - premiums even bigger. so likely see call put both get killed if it canÃ¢â‚¬â„¢t move dramatically post ER.	as i said, $amzn set-up very bad. dropping over 100 pts due to miss er. $amzn set-up for earnings is really bad... down big fast then pull up big fast - premiums even bigger. so likely see call put both get killed if it can not move dramatically post er.	as i said, $amzn set-up very bad. dropping over 100 pts due to miss er. $amzn set-up for earnings is really bad... down big fast then pull up big fast - premiums even bigger. so likely see call put both get killed if it can not move dramatically post er.	0.463384	negative	-0.153687		2010-08-15	0	0	0	0	0	124.69	0	0	0	13.8	137.2	-15	0	2	0	22	213
2018-09-25	$AMZN never goes down when people want it to or think it Ã¢â‚¬Å“shouldÃ¢â‚¬ï¿½. _x000D_ Also, and I say this having watched Amazon for 21 years, every good entry point feels horrible. pic.twitter.com/QxlPbaxiCA	$amzn never goes down when people want it to or think it should. _x000D_ also, and i say this having watched amazon for 21 years, every good entry point feels horrible. pic.twitter.com/qxlpbaxica	$amzn never goes down when people want it to or think it should. _x000D_ also, and i say this having watched amazon for 21 years, every good entry point feels horrible. pic.twitter.com/qxlpbaxica	0.62963	negative	-0.151852		2010-08-16	0	0	0	0	0	126.07	1.38	0.0110674	0	13.8	137.2	-15	0	2	0	22	213
2017-07-29	2017_x000D_ $AMZN few stores _x000D_ $Uber self driving cars _x000D_ $FB creates no content _x000D_ $BABA no inventory _x000D_ $AirBnB no real estate _x000D_ #Bitcoin no Gold	2017_x000D_ $amzn few stores _x000D_ $uber self driving cars _x000D_ $fb creates no content _x000D_ $baba no inventory _x000D_ $airbnb no real estate _x000D_ #bitcoin no gold	2017_x000D_ $amzn few stores _x000D_ $uber self driving cars _x000D_ $fb creates no content _x000D_ $baba no inventory _x000D_ $airbnb no real estate _x000D_ #bitcoin no gold	0.2	negative	-0.15		2010-08-17	0	0	0	0	0	128.86	2.79	0.0221306	0	13.8	137.2	-15	0	2	0	22	213
2016-09-20	Hedge funds love Amazon and hate Apple @ruperthargreav1 http://www.valuewalk.com/2016/09/hedge-funds-love-amazon-hate-apple/Ã‚Â Ã¢â‚¬Â¦ $AMZN $AAPLpic.twitter.com/TnKkeWV1ha	hedge funds love amazon and hate apple @ruperthargreav1 $amzn $aaplpic.twitter.com/tnkkewv1ha	hedge funds love amazon and hate apple @ruperthargreav1 $amzn $aaplpic.twitter.com/tnkkewv1ha	0.75	negative	-0.15		2010-08-18	0	0	0	0	0	129.65	0.789993	0.00613063	0	13.8	137.2	-15	0	2	0	22	213
2014-10-24	If you either love or hate $AMZN - this post from @BenedictEvans is a must read post that explains "why it works" http://ben-evans.com/benedictevans/2014/9/4/why-amazon-has-no-profits-and-why-it-worksÃ‚Â Ã¢â‚¬Â¦	if you either love or hate $amzn - this post from @benedictevans is a must read post that explains "why it works"	if you either love or hate $amzn - this post from @benedictevans is a must read post that explains "why it works"	0.75	negative	-0.15		2010-08-19	0	0	0	0	0	127.57	-2.07999	-0.0160431	0	13.8	137.2	-15	0	2	0	22	213
2011-11-25	What We Love And Hate About The Kindle Fire $AMZN by @stevekovach http://read.bi/vbj929	what we love and hate about the kindle fire $amzn by @stevekovach	what we love and hate about the kindle fire $amzn by @stevekovach	0.75	negative	-0.15		2010-08-20	0	0	0	0	0	127.76	0.190002	0.00148939	0	13.8	137.2	-15	0	2	0	22	213
2011-09-11	Play it slow... RT @ToddSullivan How Jeff BezosÃ¢â‚¬â„¢ long-term thinking paid off big for Amazon | VentureBeat http://stks.co/AFW $AMZN	play it slow... rt @toddsullivan how jeff bezos long-term thinking paid off big for amazon | venturebeat $amzn	play it slow... rt @toddsullivan how jeff bezos long-term thinking paid off big for amazon | venturebeat $amzn	0.25	negative	-0.15		2010-08-21	0	0	0	0	0	127.76	0	0	0	13.8	137.2	-15	0	2	0	22	213
2011-04-28	Why does Amazon trade for 60 times earnings while Apple trades for 14? Love Amazon, hate the stock. $AMZN http://bit.ly/iPfiH5	why does amazon trade for 60 times earnings while apple trades for 14? love amazon, hate the stock. $amzn	why does amazon trade for 60 times earnings while apple trades for 14? love amazon, hate the stock. $amzn	0.75	negative	-0.15		2010-08-22	0	0	0	0	0	127.76	0	0	0	13.8	137.2	-15	0	2	0	22	213
2018-12-21	Tech Review 1) Amazon Reviews: What's Fake, What's Real? (video) ... 3) Investing: Stock Markets "Spooked" While US Consumer Sentiment At Record Highs https://www.domainmondo.com/2018/12/tech-review-amazon-reviews-whats-fake.htmlÃ‚Â Ã¢â‚¬Â¦ #Brexit #ECB #Fed #tech #investor #StockMarket #invest #economy $GOOG $GOOGL #Google $AMZN #Amazonpic.twitter.com/ko9qMv47I6	tech review 1) amazon reviews: what's fake, what's real? (video) ... 3) investing: stock markets "spooked" while us consumer sentiment at record highs #brexit #ecb #fed #tech #investor #stockmarket #invest #economy $goog $googl #google $amzn #amazonpic.twitter.com/ko9qmv47i6	tech review 1) amazon reviews: what's fake, what's real? (video) ... 3) investing: stock markets "spooked" while us consumer sentiment at record highs #brexit #ecb #fed #tech #investor #stockmarket #invest #economy $goog $googl #google $amzn #amazonpic.twitter.com/ko9qmv47i6	0.65	negative	-0.15		2010-08-23	0	0	0	0	0	126.6	-1.16	-0.00907956	0	13.8	137.2	-15	0	2	0	22	213
2018-10-31	Brazil's tangled tax system, complicated logistics and testy relations slows Amazon's push into its promising market https://reut.rs/2QbqBt1Ã‚Â by @G_Slattery @bi_mello $AMZN pic.twitter.com/vbMtwjKn4J	brazil's tangled tax system, complicated logistics and testy relations slows amazon's push into its promising market by @g_slattery @bi_mello $amzn pic.twitter.com/vbmtwjkn4j	brazil's tangled tax system, complicated logistics and testy relations slows amazon's push into its promising market by @g_slattery @bi_mello $amzn pic.twitter.com/vbmtwjkn4j	0.75	negative	-0.15		2010-08-24	0	0	0	0	0	124.53	-2.07	-0.0163507	0	13.8	137.2	-15	0	2	0	22	213
2018-10-28	Exactly ten years ago today, for a very brief moment in time, Volkswagen was 14x bigger than $AMZN. A reminder below of how crazy capital markets can sometimes be. https://www.albertbridgecapital.com/drew-views/2018/10/25/reminiscences-of-a-stock-operator-the-volkswagen-chroniclesÃ‚Â Ã¢â‚¬Â¦	exactly ten years ago today, for a very brief moment in time, volkswagen was 14x bigger than $amzn. a reminder below of how crazy capital markets can sometimes be.	exactly ten years ago today, for a very brief moment in time, volkswagen was 14x bigger than $amzn. a reminder below of how crazy capital markets can sometimes be.	0.458333	negative	-0.15		2010-08-25	0	0	0	0	0	126.85	2.32	0.01863	0	13.8	137.2	-15	0	2	0	22	213
2018-07-26	When you tell your buddy to go all in on $AMZN before earnings but follow it up with a Ã¢â‚¬Å“but idk thoÃ¢â‚¬ï¿½ in case it blows up like $FB and $NFLX and ruins their life.pic.twitter.com/jc86EtExYM	when you tell your buddy to go all in on $amzn before earnings but follow it up with a but idk tho in case it blows up like $fb and $nflx and ruins their life.pic.twitter.com/jc86etexym	when you tell your buddy to go all in on $amzn before earnings but follow it up with a but idk tho in case it blows up like $fb and $nflx and ruins their life.pic.twitter.com/jc86etexym	0.2	negative	-0.15		2010-08-26	2	0	2	0	1	124.86	-1.99	-0.0156878	0.386364	13.8	138.2	-15	0	2	2	22	215
2018-07-12	FANG stocks entering late stage blow off? I sold my $AMZN on 6/21 and just bought it back on 7/9. Sold $NFLX on 6/20... still watching it.	fang stocks entering late stage blow off? i sold my $amzn on 6/21 and just bought it back on 7/9. sold $nflx on 6/20... still watching it.	fang stocks entering late stage blow off? i sold my $amzn on 6/21 and just bought it back on 7/9. sold $nflx on 6/20... still watching it.	0.3	negative	-0.15		2010-08-27	0	0	0	0	0	126.64	1.78	0.014256	0	13.8	138.2	-15	0	2	0	22	215
2018-04-08	Negative Washington Post piece on the President and Kelly should yield an Amazon attack by the President tomorrow before the opening. Club buys into weakness when possible. $AMZN	negative washington post piece on the president and kelly should yield an amazon attack by the president tomorrow before the opening. club buys into weakness when possible. $amzn	negative washington post piece on the president and kelly should yield an amazon attack by the president tomorrow before the opening. club buys into weakness when possible. $amzn	0.7	negative	-0.15		2010-08-28	0	0	0	0	0	126.64	0	0	0	13.8	138.2	-15	0	2	0	22	215
2018-03-10	$SPX everything is about 3 key levels above now - 2792 2800 2809. IF it can power through 2809, we are in insane hiking mode and gonna see 2816 2823 2839 or even 2854 2873. key is tech $amzn $nflx $googl $fb $aapl continue to lead mkt & hot names $baba $nvda $tsla $bidu catch up.pic.twitter.com/2UDT2u6rCd	$spx everything is about 3 key levels above now - 2792 2800 2809. if it can power through 2809, we are in insane hiking mode and gonna see 2816 2823 2839 or even 2854 2873. key is tech $amzn $nflx $googl $fb $aapl continue to lead mkt & hot names $baba $nvda $tsla $bidu catch up.pic.twitter.com/2udt2u6rcd	$spx everything is about 3 key levels above now - 2792 2800 2809. if it can power through 2809, we are in insane hiking mode and gonna see 2816 2823 2839 or even 2854 2873. key is tech $amzn $nflx $googl $fb $aapl continue to lead mkt & hot names $baba $nvda $tsla $bidu catch up.pic.twitter.com/2udt2u6rcd	0.79	negative	-0.15		2010-08-29	0	0	0	0	0	126.64	0	0	0	13.8	138.2	-15	0	2	0	22	215
2017-10-25	AmazonÃ¢â‚¬â„¢s competitors are making life difficult for Whole Foods $AMZN http://read.bi/2yNJcF3Ã‚Â pic.twitter.com/8dNcP3rMYR	amazons competitors are making life difficult for whole foods $amzn	amazons competitors are making life difficult for whole foods $amzn	0.7	negative	-0.15		2010-08-30	1	0	1	0	1	123.79	-2.85	-0.0225047	0	13.8	139.2	-15	0	2	1	22	216
2017-10-23	$AMZN breaching 50 MA on average projected volume pic.twitter.com/4pLNSstS9d	$amzn breaching 50 ma on average projected volume pic.twitter.com/4plnssts9d	$amzn breaching 50 ma on average projected volume pic.twitter.com/4plnssts9d	0.4	negative	-0.15		2010-08-31	0	0	0	0	0	124.83	1.04	0.00840133	0	13.8	139.2	-15	0	2	0	22	216
2017-09-28	Price competition intensifying $IRBT, big seller on $AMZN just cut prices now just $75 #negative #deflationhttp://bgr.com/2017/09/28/best-robot-vacuum-under-100-amazon/Ã‚Â Ã¢â‚¬Â¦	price competition intensifying $irbt, big seller on $amzn just cut prices now just $75 #negative #deflation	price competition intensifying $irbt, big seller on $amzn just cut prices now just $75 #negative #deflation	0.25	negative	-0.15		2010-09-01	0	0	0	0	0	132.49	7.66	0.0613635	0	13.8	139.2	-15	0	2	0	22	216
2017-09-27	At least 12 North Texas cities vying for AmazonÃ¢â‚¬â„¢s second headquarters: http://bizj.us/1pc1k0Ã‚Â $AMZN	at least 12 north texas cities vying for amazons second headquarters: $amzn	at least 12 north texas cities vying for amazons second headquarters: $amzn	0.2	negative	-0.15		2010-09-02	0	0	0	0	0	135.21	2.72	0.0205299	0	13.8	139.2	-15	0	2	0	22	216
2017-02-02	$amzn bears who have been negative the last $600 points are vocal tonight	$amzn bears who have been negative the last $600 points are vocal tonight	$amzn bears who have been negative the last $600 points are vocal tonight	0.233333	negative	-0.15		2010-09-03	0	0	0	0	0	138.79	3.57999	0.0264772	0	13.8	139.2	-15	0	2	0	22	216
2016-11-13	Landmark reached: Amazon AWS is starting to make (at least accrual) money. $AMZN http://www.fool.com/investing/2016/11/07/amazoncoms-aws-unit-is-starting-to-enjoy-operating.aspxÃ‚Â Ã¢â‚¬Â¦	landmark reached: amazon aws is starting to make (at least accrual) money. $amzn	landmark reached: amazon aws is starting to make (at least accrual) money. $amzn	0.25	negative	-0.15		2010-09-04	0	0	0	0	0	138.79	0	0	0	13.8	139.2	-15	0	2	0	22	216
2015-09-14	Exploring Amazon's dark side http://www.thedeal.com/content/tmt/exploring-amazons-dark-side.phpÃ‚Â Ã¢â‚¬Â¦ $AMZN pic.twitter.com/4jWyBQbYrE	exploring amazon's dark side $amzn pic.twitter.com/4jwybqbyre	exploring amazon's dark side $amzn pic.twitter.com/4jwybqbyre	0.4	negative	-0.15		2010-09-05	0	0	0	0	0	138.79	0	0	0	13.8	139.2	-15	0	2	0	22	216
2015-06-25	@WeeklyOptTrader U should have made AT LEAST 200% of u have followed my twit on $AMZN 5 minutes before market open	@weeklyopttrader you should have made at least 200% of you have followed my twit on $amzn 5 minutes before market open	@weeklyopttrader you should have made at least 200% of you have followed my twit on $amzn 5 minutes before market open	0.45	negative	-0.15		2010-09-06	0	0	0	0	0	138.79	0	0	0	13.8	139.2	-15	0	2	0	22	216
2014-12-19	This shows why it pays off to shop at the last minute, at least when it comes to gadgets http://on.mktw.net/1zdElI1Ã‚Â $amzn pic.twitter.com/ES8XrQgicR	this shows why it pays off to shop at the last minute, at least when it comes to gadgets $amzn pic.twitter.com/es8xrqgicr	this shows why it pays off to shop at the last minute, at least when it comes to gadgets $amzn pic.twitter.com/es8xrqgicr	0.233333	negative	-0.15		2010-09-07	1	0	1	0	1	137.22	-1.56999	-0.011312	0	13.8	140.2	-15	0	2	1	22	217
2014-06-18	Amazon's phone pricing actually is not disruptive at all: http://qz.com/223167/amazons-phone-pricing-actually-is-not-disruptive-at-all/Ã‚Â Ã¢â‚¬Â¦ Biggest surprise today, $AMZN playing high-end long game.	amazon's phone pricing actually is not disruptive at all: biggest surprise today, $amzn playing high-end long game.	amazon's phone pricing actually is not disruptive at all: biggest surprise today, $amzn playing high-end long game.	0.3	negative	-0.15		2010-09-08	0	0	0	0	0	139.14	1.92	0.0139921	0	13.8	140.2	-15	0	2	0	22	217
2010-01-05	RT @PaulJSingh http://chart.ly/8phabk $AMZN - Entered $AMZN based on pullback to 50 day moving average & oversold stochastic reading.	rt @pauljsingh $amzn - entered $amzn based on pullback to 50 day moving average & oversold stochastic reading.	rt @pauljsingh $amzn - entered $amzn based on pullback to 50 day moving average & oversold stochastic reading.	0.4	negative	-0.15		2010-09-09	0	0	0	0	0	140.38	1.24001	0.00891193	0	13.8	140.2	-15	0	2	0	22	217
2016-06-08	$AMZN isn't known to spend good $ after bad. Another data point that confirms, to me, they know they've won India. https://twitter.com/bgurley/status/740605731683078148Ã‚Â Ã¢â‚¬Â¦ Another round of betting in the "worlds largest poker game" @chamath https://twitter.com/mhelft/status/740599948752900097Ã‚Â Ã¢â‚¬Â¦	$amzn isn't known to spend good $ after bad. another data point that confirms, to me, they know they've won india. another round of betting in the "worlds largest poker game" @chamath	$amzn isn't known to spend good $ after bad. another data point that confirms, to me, they know they've won india. another round of betting in the "worlds largest poker game" @chamath	0.516667	negative	-0.15		2010-09-10	1	0	1	0	1	142.44	2.06	0.0146744	0.5	13.8	141.2	-15	0	2	1	22	218
2018-12-12	Live stream Tonight 9PM Eastern Standard Time Canada $AMZN $BA $AAPL $SPY I explain why 95% of the people will fail in this market and why 95% of the systems are wrong in how to make money ,all have a large flaw. Why you are your own worst enemy and the importance of having a ?	live stream tonight 9pm eastern standard time canada $amzn $ba $aapl $spy i explain why 95% of the people will fail in this market and why 95% of the systems are wrong in how to make money ,all have a large flaw. why you are your own worst enemy and the importance of having a ?	live stream tonight 9pm eastern standard time canada $amzn $ba $aapl $spy i explain why 95% of the people will fail in this market and why 95% of the systems are wrong in how to make money ,all have a large flaw. why you are your own worst enemy and the importance of having a ?	0.589796	negative	-0.149907		2010-09-11	0	0	0	0	0	142.44	0	0	0	13.8	141.2	-15	0	2	0	22	218
2017-02-19	Most recent AppleTV is an example of a product that got 100x worse vs previous version. Often impossible to use & creates opening for $AMZN.	most recent appletv is an example of a product that got 100x worse vs previous version. often impossible to use & creates opening for $amzn.	most recent appletv is an example of a product that got 100x worse vs previous version. often impossible to use & creates opening for $amzn.	0.503333	negative	-0.146667		2010-09-12	0	0	0	0	0	142.44	0	0	0	13.8	141.2	-15	0	2	0	22	218
2016-09-27	Amazon Finds Grocers Are Hard to Kill http://www.bloomberg.com/gadfly/articles/2016-09-27/amazon-fresh-grocery-delivery-is-in-for-a-fightÃ‚Â Ã¢â‚¬Â¦ $AMZN_x000D_ The final frontier	amazon finds grocers are hard to kill $amzn_x000D_ the final frontier	amazon finds grocers are hard to kill $amzn_x000D_ the final frontier	0.770833	negative	-0.145833		2010-09-13	0	0	0	0	0	145.07	2.63001	0.0184639	0	13.8	141.2	-15	0	2	0	22	218
2013-05-19	Former Amazon Employee: Working On Amazon's Cloud Can Be A Dull Job $AMZN by @Julie188 http://read.bi/111tAIe	former amazon employee: working on amazon's cloud can be a dull job $amzn by @julie188	former amazon employee: working on amazon's cloud can be a dull job $amzn by @julie188	0.25	negative	-0.145833		2010-09-14	0	0	0	0	0	145.75	0.679993	0.00468734	0	13.8	141.2	-15	0	2	0	22	218
2012-04-27	It's hard to traffic in an equity (say being short $AMZN) when the metrics one cares about isn't what the metrics the mkt cares about.	it's hard to traffic in an equity (say being short $amzn) when the metrics one cares about isn't what the metrics the mkt cares about.	it's hard to traffic in an equity (say being short $amzn) when the metrics one cares about isn't what the metrics the mkt cares about.	0.420833	negative	-0.145833		2010-09-15	0	0	0	0	0	145.45	-0.300003	-0.00205834	0	13.8	141.2	-15	0	2	0	22	218
2015-07-24	You know it's working when 10 other people also turn $500 or less into over $5k http://thetradingfraternity.comÃ‚Â $GOOGL $AMZN pic.twitter.com/SAD6kd6nfE	you know it's working when 10 other people also turn $500 or less into over $5k $googl $amzn pic.twitter.com/sad6kd6nfe	you know it's working when 10 other people also turn $500 or less into over $5k $googl $amzn pic.twitter.com/sad6kd6nfe	0.220833	negative	-0.145833		2010-09-16	0	0	0	0	0	148.13	2.68001	0.0184256	0	13.8	141.2	-15	0	2	0	22	218
2018-06-20	I said this two weeks ago - #FANG $fb $amzn $nflx $googl gonna lead the mkt. Crazy move again and again!! Very likely to see these four hiking huge today! https://twitter.com/option_snipper/status/1009414780648607745Ã‚Â Ã¢â‚¬Â¦	i said this two weeks ago - #fang $fb $amzn $nflx $googl gonna lead the mkt. crazy move again and again!! very likely to see these four hiking huge today!	i said this two weeks ago - #fang $fb $amzn $nflx $googl gonna lead the mkt. crazy move again and again!! very likely to see these four hiking huge today!	0.933333	negative	-0.145833		2010-09-17	0	0	0	0	0	148.32	0.190002	0.00128267	0	13.8	141.2	-15	0	2	0	22	218
2014-01-30	Denver's $CMG up 9% on earnings. Seattle's $AMZN down 11% on earnings. $AMZN now Legion of Gloom? Seahawks don't stand a chance. #sarcasm	denver's $cmg up 9% on earnings. seattle's $amzn down 11% on earnings. $amzn now legion of gloom? seahawks don't stand a chance. #sarcasm	denver's $cmg up 9% on earnings. seattle's $amzn down 11% on earnings. $amzn now legion of gloom? seahawks don't stand a chance. #sarcasm	0.211111	negative	-0.144444		2010-09-18	0	0	0	0	0	148.32	0	0	0	13.8	141.2	-15	0	2	0	22	218
2018-02-07	Names you should FOCUS on in 2018 no matter what (if mkt up, they hike; if consolidate or down, they run or bounce hard) - $amzn $ba $baba $fb $mu $nflx $nvda $snap $tsla. Other names hiking should be NONE OF YOUR BIZ. Remember FOCUS is the KEY. U canÃ¢â‚¬â„¢t make $ playing everything.	names you should focus on in 2018 no matter what (if mkt up, they hike; if consolidate or down, they run or bounce hard) - $amzn $ba $baba $fb $mu $nflx $nvda $snap $tsla. other names hiking should be none of your biz. remember focus is the key. you can not make $ playing everything.	names you should focus on in 2018 no matter what (if mkt up, they hike; if consolidate or down, they run or bounce hard) - $amzn $ba $baba $fb $mu $nflx $nvda $snap $tsla. other names hiking should be none of your biz. remember focus is the key. you can not make $ playing everything.	0.551389	negative	-0.143056		2010-09-19	0	0	0	0	0	148.32	0	0	0	13.8	141.2	-15	0	2	0	22	218
2016-05-06	Bezos makes $670 million selling 1M shares Amazon $AMZN stock. He only has a measly tiny 82 Million shares left _x000D_ http://www.cnbc.com/2016/05/06/bezos-makes-670-million-selling-amazon-stock.html?utm_content=bufferf2b3a&utm_medium=social&utm_source=twitter.com&utm_campaign=bufferÃ‚Â Ã¢â‚¬Â¦	bezos makes $670 million selling 1m shares amazon $amzn stock. he only has a measly tiny 82 million shares left _x000D_	bezos makes $670 million selling 1m shares amazon $amzn stock. he only has a measly tiny 82 million shares left _x000D_	0.591667	negative	-0.141667		2010-09-20	0	0	0	0	0	151.3	2.98	0.0200917	0	13.8	141.2	-15	0	2	0	22	218
2018-02-13	I'd like to know how big a bag of $ETH Mike has and what he's smoking? You can't compare $BTC to $AMZN. One is strictly supply and demand and the other revenue based. We haven't even scraped the surface of #bitcoin adoption yet. Mainstream news sucks at #crypto reporting.https://twitter.com/crypto/status/963429881982763008Ã‚Â Ã¢â‚¬Â¦ Why Bitcoin risks crashing to $900 pic.twitter.com/GEFBMxZ5he	i'd like to know how big a bag of $eth mike has and what he's smoking? you can't compare $btc to $amzn. one is strictly supply and demand and the other revenue based. we haven't even scraped the surface of #bitcoin adoption yet. mainstream news sucks at #crypto reporting. why bitcoin risks crashing to $900 pic.twitter.com/gefbmxz5he	i'd like to know how big a bag of $eth mike has and what he's smoking? you can't compare $btc to $amzn. one is strictly supply and demand and the other revenue based. we haven't even scraped the surface of #bitcoin adoption yet. mainstream news sucks at #crypto reporting. why bitcoin risks crashing to $900 pic.twitter.com/gefbmxz5he	0.258333	negative	-0.141667		2010-09-21	0	0	0	0	0	150.73	-0.570007	-0.0037674	0	13.8	141.2	-15	0	2	0	22	218
2017-10-20	#FANG curiously only outperformed during Ã¢â‚¬Å“oddÃ¢â‚¬ï¿½ years. 2018 likely tough despite 37% projected EPS growth @Fundstrat $FB $AMZN $NFLX $GOOGpic.twitter.com/DwgvaYd1lt	#fang curiously only outperformed during odd years. 2018 likely tough despite 37% projected eps growth @fundstrat $fb $amzn $nflx $googpic.twitter.com/dwgvayd1lt	#fang curiously only outperformed during odd years. 2018 likely tough despite 37% projected eps growth @fundstrat $fb $amzn $nflx $googpic.twitter.com/dwgvayd1lt	0.770833	negative	-0.138889		2010-09-22	0	0	0	0	0	151.83	1.10001	0.00729786	0	13.8	141.2	-15	0	2	0	22	218
2018-01-29	$MU $TWTR $TSLA $JD charts_x000D_ $ESIO 2mo W base &handle_x000D_ $AAPL tight between 1yr asc tl &daily desc tl. Daily sto oversold_x000D_ $DIS 2mo asc triangle right under 3yr inv H&S neckline_x000D_ $OSTK 1mo symmetrical triangle _x000D_ Continuation: $NVDA $NFLX $PYPL $GOOGL $SQ $AMZN $QQQpic.twitter.com/yrV7Yt2tdi	$mu $twtr $tsla $jd charts_x000D_ $esio 2mo w base &handle_x000D_ $aapl tight between 1yr asc tl &daily desc tl. daily sto oversold_x000D_ $dis 2mo asc triangle right under 3yr inv h&s neckline_x000D_ $ostk 1mo symmetrical triangle _x000D_ continuation: $nvda $nflx $pypl $googl $sq $amzn $qqqpic.twitter.com/yrv7yt2tdi	$mu $twtr $tsla $jd charts_x000D_ $esio 2mo w base &handle_x000D_ $aapl tight between 1yr asc tl &daily desc tl. daily sto oversold_x000D_ $dis 2mo asc triangle right under 3yr inv h&s neckline_x000D_ $ostk 1mo symmetrical triangle _x000D_ continuation: $nvda $nflx $pypl $googl $sq $amzn $qqqpic.twitter.com/yrv7yt2tdi	0.364286	negative	-0.138571		2010-09-23	0	0	0	0	0	152.85	1.02	0.00671807	0	13.8	141.2	-15	0	2	0	22	218
2017-08-25	$FB $AMZN $NFLX $GOOGL FANG stocks close weak and near the lows of the day.pic.twitter.com/zbnUH1IoWE	$fb $amzn $nflx $googl fang stocks close weak and near the lows of the day.pic.twitter.com/zbnuh1iowe	$fb $amzn $nflx $googl fang stocks close weak and near the lows of the day.pic.twitter.com/zbnuh1iowe	0.5125	negative	-0.1375		2010-09-24	0	0	0	0	0	160.73	7.87999	0.0515537	0	13.8	141.2	-15	0	2	0	22	218
2014-06-15	No named executive makes more than $175,000 base salary at $AMZN. Remember that next time you invest in a small cap with CEO making $350k+.	no named executive makes more than $175,000 base salary at $amzn. remember that next time you invest in a small cap with ceo making $350k+.	no named executive makes more than $175,000 base salary at $amzn. remember that next time you invest in a small cap with ceo making $350k+.	0.475	negative	-0.1375		2010-09-25	0	0	0	0	0	160.73	0	0	0	13.8	141.2	-15	0	2	0	22	218
2018-10-30	Amazon lost almost $120 billion in valuation in just the past two sessions, moving it farther away from the $1 trillion threshold it flirted with last month._x000D_ https://www.marketwatch.com/story/microsoft-on-track-to-pass-amazon-in-market-cap-after-earnings-reports-2018-10-25Ã‚Â Ã¢â‚¬Â¦_x000D_ $AMZN down another 1% today. pic.twitter.com/fttDcSZmrS	amazon lost almost $120 billion in valuation in just the past two sessions, moving it farther away from the $1 trillion threshold it flirted with last month._x000D_ _x000D_ $amzn down another 1% today. pic.twitter.com/fttdcszmrs	amazon lost almost $120 billion in valuation in just the past two sessions, moving it farther away from the $1 trillion threshold it flirted with last month._x000D_ _x000D_ $amzn down another 1% today. pic.twitter.com/fttdcszmrs	0.201852	negative	-0.135185		2010-09-26	0	0	0	0	0	160.73	0	0	0	13.8	141.2	-15	0	2	0	22	218
2018-12-14	ORDER FLOW SENTIMENT IN ACTIVE NAMES: $AAPL $BAC $JNJ $MSFT $FB $AMZN $TSLA $BABA $NFLX $GE $AMD $MU $JD $C $ADBE $NVDA $V $AAL $EBAY $T $SQ $FDC $INTC $TWTR $GS $FCXpic.twitter.com/IFkvSt2GxA	order flow sentiment in active names: $aapl $bac $jnj $msft $fb $amzn $tsla $baba $nflx $ge $amd $mu $jd $c $adbe $nvda $v $aal $ebay $t $sq $fdc $intc $twtr $gs $fcxpic.twitter.com/ifkvst2gxa	order flow sentiment in active names: $aapl $bac $jnj $msft $fb $amzn $tsla $baba $nflx $ge $amd $mu $jd $c $adbe $nvda $v $aal $ebay $t $sq $fdc $intc $twtr $gs $fcxpic.twitter.com/ifkvst2gxa	0.6	negative	-0.133333		2010-09-27	0	0	0	0	0	159.37	-1.36	-0.0084614	0	13.8	141.2	-15	0	2	0	22	218
2018-12-12	Just a reminder for all those questioning how active CMTH has been and what they are progressing towards._x000D_ #urology #stemcells #erectiledysfunction #health_x000D_ $AAPL $GOOG $INTC $AMZN $MSFT $XOM $DIS $HSY $NVDA $UNP $BAC $AKS $VZ $CTL $FCX $TSLA $JPM $WFT $CELZ @CaverStem @CelzFanshttps://twitter.com/JBizzle703/status/1067579952999161857Ã‚Â Ã¢â‚¬Â¦ $CELZ DD List Since May18_x000D_ #urolo…	just a reminder for all those questioning how active cmth has been and what they are progressing towards._x000D_ #urology #stemcells #erectiledysfunction #health_x000D_ $aapl $goog $intc $amzn $msft $xom $dis $hsy $nvda $unp $bac $aks $vz $ctl $fcx $tsla $jpm $wft $celz @caverstem @celzfans $celz dd list since may18_x000D_ #urology #stemcells #erectiledysfunction #health_x000D_ $aapl $goog $intc …	just a reminder for all those questioning how active cmth has been and what they are progressing towards._x000D_ #urology #stemcells #erectiledysfunction #health_x000D_ $aapl $goog $intc $amzn $msft $xom $dis $hsy $nvda $unp $bac $aks $vz $ctl $fcx $tsla $jpm $wft $celz @caverstem @celzfans $celz dd list since may18_x000D_ #urology #stemcells #erectiledysfunction #health_x000D_ $aapl $goog $intc …	0.6	negative	-0.133333		2010-09-28	1	0	1	0	1	159.7	0.330002	0.00207067	0.8	13.8	142.2	-15	0	2	1	22	219
2018-09-24	ORDER FLOW SENTIMENT IN ACTIVE NAMES: $GE $AAPL $AMD $MU $BAC $NFLX $FB $SNAP $JD $TSLA $MSFT $BABA $AMZN $CMCSA $T $WFC $JPM $TWTR $NVDA $XOM $C $SBUX $RIGpic.twitter.com/L0uVWFZmN9	order flow sentiment in active names: $ge $aapl $amd $mu $bac $nflx $fb $snap $jd $tsla $msft $baba $amzn $cmcsa $t $wfc $jpm $twtr $nvda $xom $c $sbux $rigpic.twitter.com/l0uvwfzmn9	order flow sentiment in active names: $ge $aapl $amd $mu $bac $nflx $fb $snap $jd $tsla $msft $baba $amzn $cmcsa $t $wfc $jpm $twtr $nvda $xom $c $sbux $rigpic.twitter.com/l0uvwfzmn9	0.6	negative	-0.133333		2010-09-29	0	0	0	0	0	158.99	-0.709992	-0.00444579	0	13.8	142.2	-15	0	2	0	22	219
2018-08-10	ACTIVE ORDER FLOW SENTIMENT: $TSLA $AMZN $AAPL $BAC $BABA $INTC $FB $JPM $AMD $NFLX $GE $C $ROKU $CAT $DBX $MS $HAL $AA $Xpic.twitter.com/xY2zUzrp31	active order flow sentiment: $tsla $amzn $aapl $bac $baba $intc $fb $jpm $amd $nflx $ge $c $roku $cat $dbx $ms $hal $aa $xpic.twitter.com/xy2zuzrp31	active order flow sentiment: $tsla $amzn $aapl $bac $baba $intc $fb $jpm $amd $nflx $ge $c $roku $cat $dbx $ms $hal $aa $xpic.twitter.com/xy2zuzrp31	0.6	negative	-0.133333		2010-09-30	0	0	0	0	0	157.06	-1.93001	-0.0121392	0	13.8	142.2	-15	0	2	0	22	219
2018-06-04	TODAY'S ACTIVE FLOW: $AAPL $AMD $MU $BABA $MSFT $GE $FB $TWTR $NVDA $NFLX $TSLA $CRM $INTC $AMZN $WYNN $WMT $SNAP $IQ $GOOGL $GM $BIDUpic.twitter.com/rpxqgz1VAd	today's active flow: $aapl $amd $mu $baba $msft $ge $fb $twtr $nvda $nflx $tsla $crm $intc $amzn $wynn $wmt $snap $iq $googl $gm $bidupic.twitter.com/rpxqgz1vad	today's active flow: $aapl $amd $mu $baba $msft $ge $fb $twtr $nvda $nflx $tsla $crm $intc $amzn $wynn $wmt $snap $iq $googl $gm $bidupic.twitter.com/rpxqgz1vad	0.6	negative	-0.133333		2010-10-01	0	0	0	0	0	153.71	-3.34999	-0.0213294	0	13.8	142.2	-15	0	2	0	22	219
2018-06-01	FRIDAY'S ACTIVE FLOW: $MU $BABA $AAPL $PBR $AMD $FB $TSLA $SNAP $MSFT $AMZN $GOOGL $INTC $TWTR $JPM $INTC $GOOGL $BIDU $SQ $GS $JD $PAGSpic.twitter.com/oAE3GqLKiT	friday's active flow: $mu $baba $aapl $pbr $amd $fb $tsla $snap $msft $amzn $googl $intc $twtr $jpm $intc $googl $bidu $sq $gs $jd $pagspic.twitter.com/oae3gqlkit	friday's active flow: $mu $baba $aapl $pbr $amd $fb $tsla $snap $msft $amzn $googl $intc $twtr $jpm $intc $googl $bidu $sq $gs $jd $pagspic.twitter.com/oae3gqlkit	0.6	negative	-0.133333		2010-10-02	0	0	0	0	0	153.71	0	0	0	13.8	142.2	-15	0	2	0	22	219
2018-04-12	TODAY'S ACTIVE FLOW: $FB $BAC $MU $AAPL $NVDA $NXPI $GE $TSLA $INTC $NFLX $JPM $C $MSFT $BABA $BBBY $AMZN $BAC $TWTR $SNAP $RIGL $BA $MRKpic.twitter.com/N8hQjvYjbr	today's active flow: $fb $bac $mu $aapl $nvda $nxpi $ge $tsla $intc $nflx $jpm $c $msft $baba $bbby $amzn $bac $twtr $snap $rigl $ba $mrkpic.twitter.com/n8hqjvyjbr	today's active flow: $fb $bac $mu $aapl $nvda $nxpi $ge $tsla $intc $nflx $jpm $c $msft $baba $bbby $amzn $bac $twtr $snap $rigl $ba $mrkpic.twitter.com/n8hqjvyjbr	0.6	negative	-0.133333		2010-10-03	0	0	0	0	0	153.71	0	0	0	13.8	142.2	-15	0	2	0	22	219
2018-03-01	TODAY'S ACTIVE LINES: $AAPL $TSLA $NFLX $AMZN $NVDA $FB _x000D_ https://wallstjesus.com/private-twitter/Ã‚Â Ã¢â‚¬Â¦pic.twitter.com/4QfROsTRDS	today's active lines: $aapl $tsla $nflx $amzn $nvda $fb _x000D_	today's active lines: $aapl $tsla $nflx $amzn $nvda $fb _x000D_	0.6	negative	-0.133333		2010-10-04	1	0	1	0	1	155.39	1.67999	0.0109296	0.2	13.8	143.2	-15	0	2	1	22	220
2018-02-20	TODAY'S ACTIVE LINES: $AAPL $NVDA $AMZN $BABA $FB $MU $NFLX $TSLApic.twitter.com/RgbGEZW9ZT	today's active lines: $aapl $nvda $amzn $baba $fb $mu $nflx $tslapic.twitter.com/rgbgezw9zt	today's active lines: $aapl $nvda $amzn $baba $fb $mu $nflx $tslapic.twitter.com/rgbgezw9zt	0.6	negative	-0.133333		2010-10-05	0	0	0	0	0	160.87	5.48	0.0352661	0	13.8	143.2	-15	0	2	0	22	220
2018-01-31	TODAY'S ACTIVE FLOW: $AMD $FB $MSFT $BABA $AAPL $BAC $MU $BA $TWTR $NFLX $WFC $TSLA $T $INTC $GE $SQ $QCOM $EA $NVDA $AMZN $WYNN $PFE $EBAY $NXPI $Cpic.twitter.com/7hBApFzDpp	today's active flow: $amd $fb $msft $baba $aapl $bac $mu $ba $twtr $nflx $wfc $tsla $t $intc $ge $sq $qcom $ea $nvda $amzn $wynn $pfe $ebay $nxpi $cpic.twitter.com/7hbapfzdpp	today's active flow: $amd $fb $msft $baba $aapl $bac $mu $ba $twtr $nflx $wfc $tsla $t $intc $ge $sq $qcom $ea $nvda $amzn $wynn $pfe $ebay $nxpi $cpic.twitter.com/7hbapfzdpp	0.6	negative	-0.133333		2010-10-06	0	0	0	0	0	155.4	-5.47	-0.0340026	0	13.8	143.2	-15	0	2	0	22	220
2018-01-19	FRIDAY'S ACTIVE FLOW: $GE $AAPL $MU $FB $BAC $NVDA $BABA $IBM $C $INTC $SQ $FCX $TSLA $MSFT $AMD $VRX $BA $GM $NFLX $AMZN pic.twitter.com/NhsB4FX1fZ	friday's active flow: $ge $aapl $mu $fb $bac $nvda $baba $ibm $c $intc $sq $fcx $tsla $msft $amd $vrx $ba $gm $nflx $amzn pic.twitter.com/nhsb4fx1fz	friday's active flow: $ge $aapl $mu $fb $bac $nvda $baba $ibm $c $intc $sq $fcx $tsla $msft $amd $vrx $ba $gm $nflx $amzn pic.twitter.com/nhsb4fx1fz	0.6	negative	-0.133333		2010-10-07	0	0	0	0	0	156.27	0.87001	0.00559852	0	13.8	143.2	-15	0	2	0	22	220
2018-01-02	TODAY'S ACTIVE FLOW: $BABA $AAPL $FB $GE $NFLX $BAC $WFC $AMD $TWX $TWTR $FCX $VRX $NVDA $C $TSLA $AMZN $BB $Xpic.twitter.com/CgQ8EK6kjh	today's active flow: $baba $aapl $fb $ge $nflx $bac $wfc $amd $twx $twtr $fcx $vrx $nvda $c $tsla $amzn $bb $xpic.twitter.com/cgq8ek6kjh	today's active flow: $baba $aapl $fb $ge $nflx $bac $wfc $amd $twx $twtr $fcx $vrx $nvda $c $tsla $amzn $bb $xpic.twitter.com/cgq8ek6kjh	0.6	negative	-0.133333		2010-10-08	1	0	1	0	1	155.55	-0.720001	-0.00460742	0.5	13.8	144.2	-15	0	2	1	22	221
2017-12-07	TODAY'S ACTIVE FLOW: $BAC $MU $AAPL $FB $BABA $MU $WFC $TSLA $NVDA $PBR $GE $FCX $AMD $C $T $NFLX $AMZN $FSLR $VRX $SQ $CMCSA $DIS $MSFT $X $TEVA $SNAP $AMATpic.twitter.com/WM4roygFvX	today's active flow: $bac $mu $aapl $fb $baba $mu $wfc $tsla $nvda $pbr $ge $fcx $amd $c $t $nflx $amzn $fslr $vrx $sq $cmcsa $dis $msft $x $teva $snap $amatpic.twitter.com/wm4roygfvx	today's active flow: $bac $mu $aapl $fb $baba $mu $wfc $tsla $nvda $pbr $ge $fcx $amd $c $t $nflx $amzn $fslr $vrx $sq $cmcsa $dis $msft $x $teva $snap $amatpic.twitter.com/wm4roygfvx	0.6	negative	-0.133333		2010-10-09	0	0	0	0	0	155.55	0	0	0	13.8	144.2	-15	0	2	0	22	221
2017-11-30	TODAY'S ACTIVE FLOW: $BAC $AAPL $MU $FB $JPM $BABA $T $GE $NVDA $WFC $C $AMZN $NFLX $CMCSA $INTC $KR $GM $GILD $VZ $M $TSLA $AET $VRX $CZR $HD $QCOM $GS $DALpic.twitter.com/kQIX1bPpTs	today's active flow: $bac $aapl $mu $fb $jpm $baba $t $ge $nvda $wfc $c $amzn $nflx $cmcsa $intc $kr $gm $gild $vz $m $tsla $aet $vrx $czr $hd $qcom $gs $dalpic.twitter.com/kqix1bppts	today's active flow: $bac $aapl $mu $fb $jpm $baba $t $ge $nvda $wfc $c $amzn $nflx $cmcsa $intc $kr $gm $gild $vz $m $tsla $aet $vrx $czr $hd $qcom $gs $dalpic.twitter.com/kqix1bppts	0.6	negative	-0.133333		2010-10-10	0	0	0	0	0	155.55	0	0	0	13.8	144.2	-15	0	2	0	22	221
2017-11-15	SMOKE COMING OUT MY EARS! TODAY'S ACTIVE FLOW >> $BAC $CBS $AAPL $FB $BABA $GE $NVDA $MU $TGT $TSLA $SQ $CSCO $CVX $TEVA $AMZN $C $X $NFLX $WMT $TWTR $JPM $ROKU $HD $COSTpic.twitter.com/BOB8tBOpCY	smoke coming out my ears! today's active flow >> $bac $cbs $aapl $fb $baba $ge $nvda $mu $tgt $tsla $sq $csco $cvx $teva $amzn $c $x $nflx $wmt $twtr $jpm $roku $hd $costpic.twitter.com/bob8tbopcy	smoke coming out my ears! today's active flow >> $bac $cbs $aapl $fb $baba $ge $nvda $mu $tgt $tsla $sq $csco $cvx $teva $amzn $c $x $nflx $wmt $twtr $jpm $roku $hd $costpic.twitter.com/bob8tbopcy	0.6	negative	-0.133333		2010-10-11	0	0	0	0	0	153.03	-2.52	-0.0162006	0	13.8	144.2	-15	0	2	0	22	221
2017-11-10	FRIDAY'S ACTIVE FLOW: $NVDA $AAPL $GE $BAC $MU $CBS $TSLA $BABA $JD $NFLX $TWTR $FB $DIS $AMD $T $AMZN $SNAP $M $GM $BIDU $ROKU $SQ $HTZ $QCOMpic.twitter.com/9LogT214eV	friday's active flow: $nvda $aapl $ge $bac $mu $cbs $tsla $baba $jd $nflx $twtr $fb $dis $amd $t $amzn $snap $m $gm $bidu $roku $sq $htz $qcompic.twitter.com/9logt214ev	friday's active flow: $nvda $aapl $ge $bac $mu $cbs $tsla $baba $jd $nflx $twtr $fb $dis $amd $t $amzn $snap $m $gm $bidu $roku $sq $htz $qcompic.twitter.com/9logt214ev	0.6	negative	-0.133333		2010-10-12	1	0	1	0	1	156.48	3.45	0.0225446	0	13.8	145.2	-15	0	2	1	22	222
2017-11-08	TODAY'S ACTIVE FLOW: $SNAP $AAPL $BAC $BP $T $M $QCOM $CBS $SQ $GE $MBI $BABA $AND $BA $WMT $BABA $FB $TWLO $NVDA $TWX $JD $CSCO $AMZN $TSLA $CRM $TRIP $MSFT $C $PCLN $TWTR $MGM $NFLX $ATVIpic.twitter.com/qFJKCUhHmw	today's active flow: $snap $aapl $bac $bp $t $m $qcom $cbs $sq $ge $mbi $baba $and $ba $wmt $baba $fb $twlo $nvda $twx $jd $csco $amzn $tsla $crm $trip $msft $c $pcln $twtr $mgm $nflx $atvipic.twitter.com/qfjkcuhhmw	today's active flow: $snap $aapl $bac $bp $t $m $qcom $cbs $sq $ge $mbi $baba $and $ba $wmt $baba $fb $twlo $nvda $twx $jd $csco $amzn $tsla $crm $trip $msft $c $pcln $twtr $mgm $nflx $atvipic.twitter.com/qfjkcuhhmw	0.6	negative	-0.133333		2010-10-13	1	0	1	0	1	155.17	-1.31	-0.00837166	0.2	13.8	146.2	-15	0	2	1	22	223
2017-10-16	TODAY'S ACTIVE FLOW: $AAPL $BAC $NFLX $MU $GE $NVDA $T $FB $TSLA $C $BABA $JD $SNAP $AMD $F $JPM $AMZN $PCG $SHLD $M $BIDU $WYNN $TRXC $FCXpic.twitter.com/iNgeFy2Wu9	today's active flow: $aapl $bac $nflx $mu $ge $nvda $t $fb $tsla $c $baba $jd $snap $amd $f $jpm $amzn $pcg $shld $m $bidu $wynn $trxc $fcxpic.twitter.com/ingefy2wu9	today's active flow: $aapl $bac $nflx $mu $ge $nvda $t $fb $tsla $c $baba $jd $snap $amd $f $jpm $amzn $pcg $shld $m $bidu $wynn $trxc $fcxpic.twitter.com/ingefy2wu9	0.6	negative	-0.133333		2010-10-14	2	0	2	0	1	155.53	0.360001	0.00232004	0.5	13.8	147.2	-15	0	2	2	22	225
2017-10-13	FRIDAY'S ACTIVE FLOW: $BAC $AAPL $T $C $NVDA $NFLX $FB $WFC $MU $TSLA $BABA $AMZN $JD $GE $MSFT $X $INTC $AMD $JPM $SNAP $TWTR $CMG $GOOGLpic.twitter.com/ex6cs9g78T	friday's active flow: $bac $aapl $t $c $nvda $nflx $fb $wfc $mu $tsla $baba $amzn $jd $ge $msft $x $intc $amd $jpm $snap $twtr $cmg $googlpic.twitter.com/ex6cs9g78t	friday's active flow: $bac $aapl $t $c $nvda $nflx $fb $wfc $mu $tsla $baba $amzn $jd $ge $msft $x $intc $amd $jpm $snap $twtr $cmg $googlpic.twitter.com/ex6cs9g78t	0.6	negative	-0.133333		2010-10-15	0	0	0	0	0	164.64	9.11	0.0585739	0	13.8	147.2	-15	0	2	0	22	225
2017-09-25	TODAY'S ACTIVE FLOW: $AAPL $FB $BABA $BAC $MU $NVDA $AMD $NFLX $TSLA $T $AMZN $MSFT $TMUS $UAL $JPM $PYPL $TWTR $GM $C $DIS $RIG $UPS $GEpic.twitter.com/ta3xVomLoF	today's active flow: $aapl $fb $baba $bac $mu $nvda $amd $nflx $tsla $t $amzn $msft $tmus $ual $jpm $pypl $twtr $gm $c $dis $rig $ups $gepic.twitter.com/ta3xvomlof	today's active flow: $aapl $fb $baba $bac $mu $nvda $amd $nflx $tsla $t $amzn $msft $tmus $ual $jpm $pypl $twtr $gm $c $dis $rig $ups $gepic.twitter.com/ta3xvomlof	0.6	negative	-0.133333		2010-10-16	1	0	1	0	1	164.64	0	0	0	13.8	148.2	-15	0	2	1	22	226
2017-09-20	TODAY'S ACTIVE FLOW: $AAPL $BAC $MU $T $NVDA $FB $TSLA $AMZN $JPM $AMD $MSFT $C $SNAP $WFC $BBRY $F $ADBE $GG $BBRY $FDX $ALNY $INTC $COPpic.twitter.com/e0KDrThxcI	today's active flow: $aapl $bac $mu $t $nvda $fb $tsla $amzn $jpm $amd $msft $c $snap $wfc $bbry $f $adbe $gg $bbry $fdx $alny $intc $coppic.twitter.com/e0kdrthxci	today's active flow: $aapl $bac $mu $t $nvda $fb $tsla $amzn $jpm $amd $msft $c $snap $wfc $bbry $f $adbe $gg $bbry $fdx $alny $intc $coppic.twitter.com/e0kdrthxci	0.6	negative	-0.133333		2010-10-17	0	0	0	0	0	164.64	0	0	0	13.8	148.2	-15	0	2	0	22	226
2017-09-06	TODAY'S ACTIVE FLOW: $AAPL $BAC $NFLX $FB $BABA $GM $TWTR $XOM $INTC $AMD $TSLA $NVDA $MU $HD $WFT $AMZN $HIMX $AMZN $HD $SNAP $AAL $GILDpic.twitter.com/Im5RuUXh1i	today's active flow: $aapl $bac $nflx $fb $baba $gm $twtr $xom $intc $amd $tsla $nvda $mu $hd $wft $amzn $himx $amzn $hd $snap $aal $gildpic.twitter.com/im5ruuxh1i	today's active flow: $aapl $bac $nflx $fb $baba $gm $twtr $xom $intc $amd $tsla $nvda $mu $hd $wft $amzn $himx $amzn $hd $snap $aal $gildpic.twitter.com/im5ruuxh1i	0.6	negative	-0.133333		2010-10-18	0	0	0	0	0	163.56	-1.08	-0.00655977	0	13.8	148.2	-15	0	2	0	22	226
2017-09-05	TODAY'S ACTIVE FLOW: $AAPL $BAC $NVDA $FB $AMD $AMZN $MU $JPM $X $TSLA $BABA $C $T $GE $HD $FCX $NFLX $WFC $VRX $LULU $DIS $HIMX $GILDpic.twitter.com/GGUoaKczeP	today's active flow: $aapl $bac $nvda $fb $amd $amzn $mu $jpm $x $tsla $baba $c $t $ge $hd $fcx $nflx $wfc $vrx $lulu $dis $himx $gildpic.twitter.com/gguoakczep	today's active flow: $aapl $bac $nvda $fb $amd $amzn $mu $jpm $x $tsla $baba $c $t $ge $hd $fcx $nflx $wfc $vrx $lulu $dis $himx $gildpic.twitter.com/gguoakczep	0.6	negative	-0.133333		2010-10-19	0	0	0	0	0	158.67	-4.89	-0.0298973	0	13.8	148.2	-15	0	2	0	22	226
2017-08-29	TODAY'S ACTIVE FLOW: $AAPL $BAC $BABA $FB $BBY $AMZN $X $VRX $TSLA $NVDA $AMD $JPM $NFLX $INTC $MSFT $C $NKE $FCX $V $MCD $SNAP $MU $Cpic.twitter.com/VY7uhHXhmT	today's active flow: $aapl $bac $baba $fb $bby $amzn $x $vrx $tsla $nvda $amd $jpm $nflx $intc $msft $c $nke $fcx $v $mcd $snap $mu $cpic.twitter.com/vy7uhhxhmt	today's active flow: $aapl $bac $baba $fb $bby $amzn $x $vrx $tsla $nvda $amd $jpm $nflx $intc $msft $c $nke $fcx $v $mcd $snap $mu $cpic.twitter.com/vy7uhhxhmt	0.6	negative	-0.133333		2010-10-20	0	0	0	0	0	158.67	0	0	0	13.8	148.2	-15	0	2	0	22	226
2017-08-22	TODAY'S ACTIVE FLOW: $AAPL $BAC $FB $SNAP $NVDA $CRM $AMZN $X $TSLA $MOMO $AMD $FCX $TWTR $TSLA $WFC $MSFT $XOM $JPM $C $FEYE $AVGO $THCpic.twitter.com/tZhZ6xen3F	today's active flow: $aapl $bac $fb $snap $nvda $crm $amzn $x $tsla $momo $amd $fcx $twtr $tsla $wfc $msft $xom $jpm $c $feye $avgo $thcpic.twitter.com/tzhz6xen3f	today's active flow: $aapl $bac $fb $snap $nvda $crm $amzn $x $tsla $momo $amd $fcx $twtr $tsla $wfc $msft $xom $jpm $c $feye $avgo $thcpic.twitter.com/tzhz6xen3f	0.6	negative	-0.133333		2010-10-21	2	0	2	0	1	164.97	6.3	0.0397051	0	13.8	149.2	-15	0	2	2	22	228
2017-08-16	TODAY'S ACTIVE FLOW: $AAPL $BABA $MU $FB $BAC $TGT $FCX $TGT $X $NVDA $CSCO $AMD $AMZN $NFLX $MSFT $URBN $MSFT $SNAP $JPM $TEVA $WMT $HDpic.twitter.com/5Y1oV1if5b	today's active flow: $aapl $baba $mu $fb $bac $tgt $fcx $tgt $x $nvda $csco $amd $amzn $nflx $msft $urbn $msft $snap $jpm $teva $wmt $hdpic.twitter.com/5y1ov1if5b	today's active flow: $aapl $baba $mu $fb $bac $tgt $fcx $tgt $x $nvda $csco $amd $amzn $nflx $msft $urbn $msft $snap $jpm $teva $wmt $hdpic.twitter.com/5y1ov1if5b	0.6	negative	-0.133333		2010-10-22	0	0	0	0	0	169.13	4.16	0.0252167	0	13.8	149.2	-15	0	2	0	22	228
2017-08-11	FRIDAY'S ACTIVE FLOW: $AAPL $NVDA $BAC $SNAP $BABA $JCP $FB $AMZN $TSLA $MU $JD $LB $TEVA $GS $VRX $AABA $DIS $AMAT $KR $KKR $X $TWTR $Mpic.twitter.com/cwTY5tgNxU	friday's active flow: $aapl $nvda $bac $snap $baba $jcp $fb $amzn $tsla $mu $jd $lb $teva $gs $vrx $aaba $dis $amat $kr $kkr $x $twtr $mpic.twitter.com/cwty5tgnxu	friday's active flow: $aapl $nvda $bac $snap $baba $jcp $fb $amzn $tsla $mu $jd $lb $teva $gs $vrx $aaba $dis $amat $kr $kkr $x $twtr $mpic.twitter.com/cwty5tgnxu	0.6	negative	-0.133333		2010-10-23	0	0	0	0	0	169.13	0	0	0	13.8	149.2	-15	0	2	0	22	228
2017-07-03	TODAY'S ACTIVE FLOW: $BAC $AAPL $MU $FB $AMD $C $F $BABA $TWTR $NVDA $WYNN $JPM $NKE $NFLX $AMZN $X $CHK $DIS $BIDU $MSFT $XOM $GOOGL $BMYpic.twitter.com/5Dl41CjxPm	today's active flow: $bac $aapl $mu $fb $amd $c $f $baba $twtr $nvda $wynn $jpm $nke $nflx $amzn $x $chk $dis $bidu $msft $xom $googl $bmypic.twitter.com/5dl41cjxpm	today's active flow: $bac $aapl $mu $fb $amd $c $f $baba $twtr $nvda $wynn $jpm $nke $nflx $amzn $x $chk $dis $bidu $msft $xom $googl $bmypic.twitter.com/5dl41cjxpm	0.6	negative	-0.133333		2010-10-24	0	0	0	0	0	169.13	0	0	0	13.8	149.2	-15	0	2	0	22	228
2017-06-23	TODAY'S ACTIVE FLOW: $AAPL $AMD $TSLA $BABA $ORCL $X $AKS $MT $AMZN $COST $VRX $BBRY $NFLX $TWTR $GILD $MU $NVDA $WDC $BBBY $MSFT $BAC $JDpic.twitter.com/v8c6XUMIvs	today's active flow: $aapl $amd $tsla $baba $orcl $x $aks $mt $amzn $cost $vrx $bbry $nflx $twtr $gild $mu $nvda $wdc $bbby $msft $bac $jdpic.twitter.com/v8c6xumivs	today's active flow: $aapl $amd $tsla $baba $orcl $x $aks $mt $amzn $cost $vrx $bbry $nflx $twtr $gild $mu $nvda $wdc $bbby $msft $bac $jdpic.twitter.com/v8c6xumivs	0.6	negative	-0.133333		2010-10-25	0	0	0	0	0	169	-0.130005	-0.000768669	0	13.8	149.2	-15	0	2	0	22	228
2017-06-14	ACTIVE FLOW INTO THE FED .._x000D_ $BAC $TSLA $BABA $FB $X $C $AMZN $NFLX $AKS $NVDA $JPM $RIG $AMD $MU $WDC $TOL $AGNC $GS $TWTR $LULU $ALXN $JDpic.twitter.com/qjM6hiaaX3	active flow into the fed .._x000D_ $bac $tsla $baba $fb $x $c $amzn $nflx $aks $nvda $jpm $rig $amd $mu $wdc $tol $agnc $gs $twtr $lulu $alxn $jdpic.twitter.com/qjm6hiaax3	active flow into the fed .._x000D_ $bac $tsla $baba $fb $x $c $amzn $nflx $aks $nvda $jpm $rig $amd $mu $wdc $tol $agnc $gs $twtr $lulu $alxn $jdpic.twitter.com/qjm6hiaax3	0.6	negative	-0.133333		2010-10-26	0	0	0	0	0	169.95	0.949997	0.00562128	0	13.8	149.2	-15	0	2	0	22	228
2017-05-25	Crazy performance from 4 big stocks in Consumer Discretionary (esp. $AMZN). Rest of the sector? Not so much. @PatTschosik @NDR_Researchpic.twitter.com/phVzpdgtJg	crazy performance from 4 big stocks in consumer discretionary (esp. $amzn). rest of the sector? not so much. @pattschosik @ndr_researchpic.twitter.com/phvzpdgtjg	crazy performance from 4 big stocks in consumer discretionary (esp. $amzn). rest of the sector? not so much. @pattschosik @ndr_researchpic.twitter.com/phvzpdgtjg	0.4	negative	-0.133333		2010-10-27	0	0	0	0	0	167.51	-2.44	-0.0143572	0	13.8	149.2	-15	0	2	0	22	228
2017-04-17	ACTIVE FLOW >> $BAC $AAPL $NFLX $AMD FB $TSLA $JPM $AMZN $C $WFC $X $ILG $BABA $RF $MU $TWTR $F $MSFT $SBUX $GSpic.twitter.com/v0aFjumbJQ	active flow >> $bac $aapl $nflx $amd fb $tsla $jpm $amzn $c $wfc $x $ilg $baba $rf $mu $twtr $f $msft $sbux $gspic.twitter.com/v0afjumbjq	active flow >> $bac $aapl $nflx $amd fb $tsla $jpm $amzn $c $wfc $x $ilg $baba $rf $mu $twtr $f $msft $sbux $gspic.twitter.com/v0afjumbjq	0.6	negative	-0.133333		2010-10-28	0	0	0	0	0	166.84	-0.669999	-0.00399976	0	13.8	149.2	-15	0	2	0	22	228
2017-04-06	TODAY'S ACTIVE FLOW >> $AMD $AAPL $AMZN $TSLA $FB $NVDA $JPM $CMCSA $TWTR $KMX $CHK $MU $CHK $MSFT $MBI $RAD $X $C $BABA $NFLX $SNAP $GILDpic.twitter.com/yYpdm4fzta	today's active flow >> $amd $aapl $amzn $tsla $fb $nvda $jpm $cmcsa $twtr $kmx $chk $mu $chk $msft $mbi $rad $x $c $baba $nflx $snap $gildpic.twitter.com/yypdm4fzta	today's active flow >> $amd $aapl $amzn $tsla $fb $nvda $jpm $cmcsa $twtr $kmx $chk $mu $chk $msft $mbi $rad $x $c $baba $nflx $snap $gildpic.twitter.com/yypdm4fzta	0.6	negative	-0.133333		2010-10-29	0	0	0	0	0	165.23	-1.61	-0.00964996	0	13.8	149.2	-15	0	2	0	22	228
2017-03-27	TODAY'S ACTIVE FLOW: $BAC $AAPL $MU $SNAP $FB $TSLA $AMD $F $X $AMZN $GS $MSFT $NVDA $GS $NFLX $JPM $C $FCX $BABA $MS $ABX $TWTR $INTC $WDCpic.twitter.com/Za9PzKypUV	today's active flow: $bac $aapl $mu $snap $fb $tsla $amd $f $x $amzn $gs $msft $nvda $gs $nflx $jpm $c $fcx $baba $ms $abx $twtr $intc $wdcpic.twitter.com/za9pzkypuv	today's active flow: $bac $aapl $mu $snap $fb $tsla $amd $f $x $amzn $gs $msft $nvda $gs $nflx $jpm $c $fcx $baba $ms $abx $twtr $intc $wdcpic.twitter.com/za9pzkypuv	0.6	negative	-0.133333		2010-10-30	0	0	0	0	0	165.23	0	0	0	13.8	149.2	-15	0	2	0	22	228
2017-03-13	TODAY'S ACTIVE FLOW .._x000D_ $AAPL $BAC $AMD $MU $NVDA $FB $BABA $ECA $NFLX $DIS $SIRI $C $AMZN pic.twitter.com/e61U0e9u4M	today's active flow .._x000D_ $aapl $bac $amd $mu $nvda $fb $baba $eca $nflx $dis $siri $c $amzn pic.twitter.com/e61u0e9u4m	today's active flow .._x000D_ $aapl $bac $amd $mu $nvda $fb $baba $eca $nflx $dis $siri $c $amzn pic.twitter.com/e61u0e9u4m	0.6	negative	-0.133333		2010-10-31	0	0	0	0	0	165.23	0	0	0	13.8	149.2	-15	0	2	0	22	228
2017-03-06	TODAY'S FLOW IN ACTIVE NAMES >> $AAPL $BAC $AMD $FB $NVDA $DB $FCX $NFLX $VRX $GM $MU $AMZN $CRM $TSLA $SBUX $MSFT $BABA $TWTRpic.twitter.com/MDp080r485	today's flow in active names >> $aapl $bac $amd $fb $nvda $db $fcx $nflx $vrx $gm $mu $amzn $crm $tsla $sbux $msft $baba $twtrpic.twitter.com/mdp080r485	today's flow in active names >> $aapl $bac $amd $fb $nvda $db $fcx $nflx $vrx $gm $mu $amzn $crm $tsla $sbux $msft $baba $twtrpic.twitter.com/mdp080r485	0.6	negative	-0.133333		2010-11-01	0	0	0	0	0	162.58	-2.64999	-0.0160382	0	13.8	149.2	-15	0	2	0	22	228
2017-02-27	MONDAY'S FLOW IN ACTIVE NAMES: $AMD $BAC $AAPL $MDLZ $FB $TSLA $NVDA $AMZN $VRX $X $ABX $JCP $TWTR $C $F $TGT $NFLX $MU $JPM $MSFT $BABApic.twitter.com/t0sy74I6RX	monday's flow in active names: $amd $bac $aapl $mdlz $fb $tsla $nvda $amzn $vrx $x $abx $jcp $twtr $c $f $tgt $nflx $mu $jpm $msft $babapic.twitter.com/t0sy74i6rx	monday's flow in active names: $amd $bac $aapl $mdlz $fb $tsla $nvda $amzn $vrx $x $abx $jcp $twtr $c $f $tgt $nflx $mu $jpm $msft $babapic.twitter.com/t0sy74i6rx	0.6	negative	-0.133333		2010-11-02	0	0	0	0	0	164.61	2.03	0.0124862	0	13.8	149.2	-15	0	2	0	22	228
2017-02-23	TODAY'S FLOW IN ACTIVE NAMES .._x000D_ $NVDA $TSLA $AAPL $BAC $FB $AMD $AMZN $JNJ $CLF $CHK $X $JCP $PFE $CSX $BABApic.twitter.com/w53e4S47wU	today's flow in active names .._x000D_ $nvda $tsla $aapl $bac $fb $amd $amzn $jnj $clf $chk $x $jcp $pfe $csx $babapic.twitter.com/w53e4s47wu	today's flow in active names .._x000D_ $nvda $tsla $aapl $bac $fb $amd $amzn $jnj $clf $chk $x $jcp $pfe $csx $babapic.twitter.com/w53e4s47wu	0.6	negative	-0.133333		2010-11-03	0	0	0	0	0	168.47	3.86	0.0234494	0	13.8	149.2	-15	0	2	0	22	228
2014-12-30	to $mine basher drones re:deficit-consider that TR lost $35M 2006-2010 on Twist & Active Water. Oh & $AMZN still nets a loss.	to $mine basher drones re:deficit-consider that tr lost $35m 2006-2010 on twist & active water. oh & $amzn still nets a loss.	to $mine basher drones re:deficit-consider that tr lost $35m 2006-2010 on twist & active water. oh & $amzn still nets a loss.	0.6	negative	-0.133333		2010-11-04	0	0	0	0	0	168.93	0.459992	0.00273041	0	13.8	149.2	-15	0	2	0	22	228
2013-03-21	Options active today @ CBOE; $SNA $AAPL $HPQ $BAC $AMZN $FSLR $ORCL $FB	options active today @ cboe; $sna $aapl $hpq $bac $amzn $fslr $orcl $fb	options active today @ cboe; $sna $aapl $hpq $bac $amzn $fslr $orcl $fb	0.6	negative	-0.133333		2010-11-05	0	0	0	0	0	170.77	1.84001	0.0108922	0	13.8	149.2	-15	0	2	0	22	228
2009-01-01	Save green while you save green. Stop the energy vampires with this power strip for only $29.90 (exp./enero/9) http://tinyurl.com/ssscg4 $AMZN	save green while you save green. stop the energy vampires with this power strip for only $29.90 (exp./enero/9) $amzn	save green while you save green. stop the energy vampires with this power strip for only $29.90 (exp./enero/9) $amzn	0.533333	negative	-0.133333		2010-11-06	1	0	1	0	1	170.77	0	0	0	13.8	150.2	-15	0	2	1	22	229
2017-04-27	wrapping up $SBUX after $SWKS, $INTC, $MSFT, $GOOGL, $AMZN, $WDC... painful.. just a few more.. ...	wrapping up $sbux after $swks, $intc, $msft, $googl, $amzn, $wdc... painful.. just a few more.. ...	wrapping up $sbux after $swks, $intc, $msft, $googl, $amzn, $wdc... painful.. just a few more.. ...	0.5	negative	-0.133333		2010-11-07	0	0	0	0	0	170.77	0	0	0	13.8	150.2	-15	0	2	0	22	229
2013-12-15	[new post] Hyper-specialization is the secret sauce to Amazon Web Services http://bit.ly/1kNqPiqÃ‚Â #AWS $AMZN #cloud	[new post] hyper-specialization is the secret sauce to amazon web services #aws $amzn #cloud	[new post] hyper-specialization is the secret sauce to amazon web services #aws $amzn #cloud	0.577273	negative	-0.131818		2010-11-08	2	0	2	0	1	171.99	1.22	0.00714412	0	13.8	151.2	-15	0	2	2	22	231
2009-09-01	WalMart's New Site Is Worse News For eBay Than Amazon $AMZN $EBAY $WMT http://bit.ly/yZnxu	walmart's new site is worse news for ebay than amazon $amzn $ebay $wmt	walmart's new site is worse news for ebay than amazon $amzn $ebay $wmt	0.527273	negative	-0.131818		2010-11-09	2	1	1	0.5	0.5	170.27	-1.72	-0.0100006	-0.4	14.3	151.7	-16	-1	1	1	23	232
2015-11-27	In other words, next time someone tells you US Retailers are missing b/c of $AMZN, tell them they're missing the math	in other words, next time someone tells you us retailers are missing b/c of $amzn, tell them they're missing the math	in other words, next time someone tells you us retailers are missing b/c of $amzn, tell them they're missing the math	0.11875	negative	-0.13125		2010-11-10	1	1	0	1	0	173.33	3.06	0.0179714	-0.4	15.3	151.7	-17	-1	1	1	24	232
2014-10-23	$AMZN reported significantly wider loses, reflecting heavy investments that some fear are stretching Amazon too thin: http://on.mktw.net/12kWLsw	$amzn reported significantly wider loses, reflecting heavy investments that some fear are stretching amazon too thin:	$amzn reported significantly wider loses, reflecting heavy investments that some fear are stretching amazon too thin:	0.58125	negative	-0.13125		2010-11-11	1	0	1	0	1	170.37	-2.96001	-0.0170773	0	15.3	152.7	-17	0	2	1	24	233
2017-06-16	Target down 9%_x000D_ WalMart down 5%_x000D_ Costco down 6%_x000D_ Sprouts down 11%_x000D_ Kroger down 13%_x000D_ Mkt acting like no one else will stand a chance._x000D_ $AMZN $WFM	target down 9%_x000D_ walmart down 5%_x000D_ costco down 6%_x000D_ sprouts down 11%_x000D_ kroger down 13%_x000D_ mkt acting like no one else will stand a chance._x000D_ $amzn $wfm	target down 9%_x000D_ walmart down 5%_x000D_ costco down 6%_x000D_ sprouts down 11%_x000D_ kroger down 13%_x000D_ mkt acting like no one else will stand a chance._x000D_ $amzn $wfm	0.240741	negative	-0.12963		2010-11-12	1	0	1	0	1	165.68	-4.69	-0.0275283	0	15.3	153.7	-17	0	2	1	24	234
2013-08-19	Strange times: $AMZN down. $GOOG down. GitHub Down. @twitter is humming. #youhavecomealongwaylittlebirdie	strange times: $amzn down. $goog down. github down. @twitter is humming. #youhavecomealongwaylittlebirdie	strange times: $amzn down. $goog down. github down. @twitter is humming. #youhavecomealongwaylittlebirdie	0.254167	negative	-0.129167		2010-11-13	1	0	1	0	1	165.68	0	0	0	15.3	154.7	-17	0	2	1	24	235
2014-10-24	Stocks open mildly higher; Amazon shares down 6% on disappointing earnings Ã‚Â» http://www.cnbc.com/id/102118611Ã‚Â $AMZN	stocks open mildly higher; amazon shares down 6% on disappointing earnings $amzn	stocks open mildly higher; amazon shares down 6% on disappointing earnings $amzn	0.497222	negative	-0.126389		2010-11-14	0	0	0	0	0	165.68	0	0	0	15.3	154.7	-17	0	2	0	24	235
2018-04-25	BREAKING: NYSE says trading suspended in $AMZN, $BKNG, $GOOGL, $GOOG, $ZNWAA for balance of the trading day due to price scale code issuepic.twitter.com/yAapOKU74l	breaking: nyse says trading suspended in $amzn, $bkng, $googl, $goog, $znwaa for balance of the trading day due to price scale code issuepic.twitter.com/yaapoku74l	breaking: nyse says trading suspended in $amzn, $bkng, $googl, $goog, $znwaa for balance of the trading day due to price scale code issuepic.twitter.com/yaapoku74l	0.375	negative	-0.125		2010-11-15	3	1	2	0.333333	0.666667	158.9	-6.78	-0.0409223	0.05	15.6333	155.367	-17	0	2	2	25	237
2018-03-23	"I think frugality drives innovation, just like other constraints do." -- Jeff Bezos $AMZN	"i think frugality drives innovation, just like other constraints do." -- jeff bezos $amzn	"i think frugality drives innovation, just like other constraints do." -- jeff bezos $amzn	0.375	negative	-0.125		2010-11-16	0	0	0	0	0	157.78	-1.11999	-0.00704843	0	15.6333	155.367	-17	0	2	0	25	237
2018-03-09	http://Ecex.ExchangeÃ‚Â will buy distressed loans and other distressed contractual rights for Ziggurat tokens at a price 1 ZIG = 1 EUR. $AMZN $ETSY $BABA $WMT $TGT $KR $JPM $FB $WFC $GOOG $SNAP $TWTR $agn $aapl $brk $crm $cmg $dis $f $QQQ $iep $ibm $LABU $ENTA $TSLA #bitcoinpic.twitter.com/s9Q3pIumrt	will buy distressed loans and other distressed contractual rights for ziggurat tokens at a price 1 zig = 1 eur. $amzn $etsy $baba $wmt $tgt $kr $jpm $fb $wfc $goog $snap $twtr $agn $aapl $brk $crm $cmg $dis $f $qqq $iep $ibm $labu $enta $tsla #bitcoinpic.twitter.com/s9q3piumrt	will buy distressed loans and other distressed contractual rights for ziggurat tokens at a price 1 zig = 1 eur. $amzn $etsy $baba $wmt $tgt $kr $jpm $fb $wfc $goog $snap $twtr $agn $aapl $brk $crm $cmg $dis $f $qqq $iep $ibm $labu $enta $tsla #bitcoinpic.twitter.com/s9q3piumrt	0.375	negative	-0.125		2010-11-17	2	1	1	0.5	0.5	158.35	0.570007	0.00361267	-0.34	16.1333	155.867	-18	-1	1	1	26	238
2018-03-06	Not sure I have enough $VXX to offset a $20 $AMZN drop. Guess I need to play the pajama session and make up some cash.	not sure i have enough $vxx to offset a $20 $amzn drop. guess i need to play the pajama session and make up some cash.	not sure i have enough $vxx to offset a $20 $amzn drop. guess i need to play the pajama session and make up some cash.	0.694444	negative	-0.125		2010-11-18	2	0	2	0	1	164.17	5.81999	0.036754	0.136364	16.1333	156.867	-18	0	2	2	26	240
2018-02-08	What if $AMZN is simply a front for the NSA/CIA to get listening devices into your home and dragnet all of corporate America's data? A scary thought. Likely?	what if $amzn is simply a front for the nsa/cia to get listening devices into your home and dragnet all of corporate america's data? a scary thought. likely?	what if $amzn is simply a front for the nsa/cia to get listening devices into your home and dragnet all of corporate america's data? a scary thought. likely?	0.589286	negative	-0.125		2010-11-19	4	0	4	0	1	164.82	0.650009	0.00395937	0.136364	16.1333	157.867	-18	0	2	4	26	244
2018-02-02	Apple Watch, AirPods drive #Wearables rev 70%, outpacing size, growth of Amazon ads, Google Cloud, Alphabet Other Bets _x000D_ @danieleran $AAPL $AMZN $GOOG http://appleinsider.com/articles/18/02/02/apple-watch-airpods-drive-wearables-rev-70-outpacing-size-growth-of-amazon-ads-google-cloud-alphabet-other-betsÃ‚Â Ã¢â‚¬Â¦pic.twitter.com/KoUcSyV2XX	apple watch, airpods drive #wearables rev 70%, outpacing size, growth of amazon ads, google cloud, alphabet other bets _x000D_ @danieleran $aapl $amzn $goog	apple watch, airpods drive #wearables rev 70%, outpacing size, growth of amazon ads, google cloud, alphabet other bets _x000D_ @danieleran $aapl $amzn $goog	0.375	negative	-0.125		2010-11-20	0	0	0	0	0	164.82	0	0	0	16.1333	157.867	-18	0	2	0	26	244
2018-01-18	BREAKING: @amazon names Austin, 19 other cities as finalists for HQ2 $AMZN http://bizj.us/1pgsxu	breaking: @amazon names austin, 19 other cities as finalists for hq2 $amzn	breaking: @amazon names austin, 19 other cities as finalists for hq2 $amzn	0.375	negative	-0.125		2010-11-21	0	0	0	0	0	164.82	0	0	0	16.1333	157.867	-18	0	2	0	26	244
2017-12-28	Crushed It! @Amazon accounted for up to 50% of all online holiday retail sales this year http://on.barrons.com/2DrTN8gÃ‚Â $AMZN $TGT $BBY $WMT	crushed it! @amazon accounted for up to 50% of all online holiday retail sales this year $amzn $tgt $bby $wmt	crushed it! @amazon accounted for up to 50% of all online holiday retail sales this year $amzn $tgt $bby $wmt	0.1	negative	-0.125		2010-11-22	0	0	0	0	0	170.39	5.56999	0.0337944	0	16.1333	157.867	-18	0	2	0	26	244
2017-12-23	.@amazon gets away with things other firms wouldn't because investors believe in CEO Jeff Bezos' vision http://cnnmon.ie/2Bnv0p7Ã‚Â $AMZN	.@amazon gets away with things other firms wouldn't because investors believe in ceo jeff bezos' vision $amzn	.@amazon gets away with things other firms wouldn't because investors believe in ceo jeff bezos' vision $amzn	0.375	negative	-0.125		2010-11-23	0	0	0	0	0	168.2	-2.19	-0.0128529	0	16.1333	157.867	-18	0	2	0	26	244
2017-10-17	$AMZN 1008.88 [update, W]_x000D_ Stair-stepping out of wedge off MA's_x000D_ w/call flow today_x000D_ +ve volume past mo_x000D_ Room for Ã¢â€ â€˜er_x000D_ Watch 1017, next_x000D_ ER, 10/26 pic.twitter.com/bGN1zz1b4P	$amzn 1008.88 [update, w]_x000D_ stair-stepping out of wedge off ma's_x000D_ w/call flow today_x000D_ +ve volume past mo_x000D_ room for er_x000D_ watch 1017, next_x000D_ er, 10/26 pic.twitter.com/bgn1zz1b4p	$amzn 1008.88 [update, w]_x000D_ stair-stepping out of wedge off ma's_x000D_ w/call flow today_x000D_ +ve volume past mo_x000D_ room for er_x000D_ watch 1017, next_x000D_ er, 10/26 pic.twitter.com/bgn1zz1b4p	0.125	negative	-0.125		2010-11-24	0	0	0	0	0	177.25	9.05	0.053805	0	16.1333	157.867	-18	0	2	0	26	244
2017-10-16	feels like every other story I write these days is about Amazon $amzn http://www.charlotteobserver.com/news/business/biz-columns-blogs/whats-in-store/article179087506.htmlÃ‚Â Ã¢â‚¬Â¦	feels like every other story i write these days is about amazon $amzn	feels like every other story i write these days is about amazon $amzn	0.375	negative	-0.125		2010-11-25	0	0	0	0	0	177.25	0	0	0	16.1333	157.867	-18	0	2	0	26	244
2017-08-25	In the last 12 months Amazon has loaned over $1B to small businesses https://buff.ly/2vnb277Ã‚Â $AMZN	in the last 12 months amazon has loaned over $1b to small businesses $amzn	in the last 12 months amazon has loaned over $1b to small businesses $amzn	0.233333	negative	-0.125		2010-11-26	0	0	0	0	0	177.2	-0.050003	-0.000282104	0	16.1333	157.867	-18	0	2	0	26	244
2017-08-02	In Baltimore, Buffalo, NY,.. Kenosha, Wis. & other cities _x000D_ $AMZN https://twitter.com/FortuneMagazine/status/892714374082826240Ã‚Â Ã¢â‚¬Â¦ Looking for a job? Amazon is hiring 50,000 people today_x000D_ http://for.tn/2vikTOKÃ‚Â pic.twitter.com/4HtMsuM1CD	in baltimore, buffalo, ny,.. kenosha, wis. & other cities _x000D_ $amzn looking for a job? amazon is hiring 50,000 people today_x000D_ pic.twitter.com/4htmsum1cd	in baltimore, buffalo, ny,.. kenosha, wis. & other cities _x000D_ $amzn looking for a job? amazon is hiring 50,000 people today_x000D_ pic.twitter.com/4htmsum1cd	0.375	negative	-0.125		2010-11-27	0	0	0	0	0	177.2	0	0	0	16.1333	157.867	-18	0	2	0	26	244
2017-06-16	When you hold $WFM for months, get stopped out for a small loss, and the next day $AMZN buys it. Shout out to me ... pic.twitter.com/obg5D57Ubp	when you hold $wfm for months, get stopped out for a small loss, and the next day $amzn buys it. shout out to me ... pic.twitter.com/obg5d57ubp	when you hold $wfm for months, get stopped out for a small loss, and the next day $amzn buys it. shout out to me ... pic.twitter.com/obg5d57ubp	0.2	negative	-0.125		2010-11-28	1	0	1	0	1	177.2	0	0	0	16.1333	158.867	-18	0	2	1	26	245
2017-06-04	$AMZN, $GOOG, $FB and others capitalized on the centralized model of data aggregegation. Decentralized strategies will disintermediate themhttps://twitter.com/ARKblockchain/status/871459300765450240Ã‚Â Ã¢â‚¬Â¦ 4/ Even "good companies" that invest heavily, like @google or @amazon, end up creating monopoly networks w/ insane leverage 4 future profits	$amzn, $goog, $fb and others capitalized on the centralized model of data aggregegation. decentralized strategies will disintermediate them 4/ even "good companies" that invest heavily, like @google or @amazon, end up creating monopoly networks w/ insane leverage 4 future profits	$amzn, $goog, $fb and others capitalized on the centralized model of data aggregegation. decentralized strategies will disintermediate them 4/ even "good companies" that invest heavily, like @google or @amazon, end up creating monopoly networks w/ insane leverage 4 future profits	0.55625	negative	-0.125		2010-11-29	1	0	1	0	1	179.49	2.29001	0.0129233	0	16.1333	159.867	-18	0	2	1	26	246
2017-04-22	$AMZN reports Thurs after hours-option market pricing in a 4.1% move-has closed the next day 8.2% on average over the past 12 quarters pic.twitter.com/l9aOYGHDP7	$amzn reports thurs after hours-option market pricing in a 4.1% move-has closed the next day 8.2% on average over the past 12 quarters pic.twitter.com/l9aoyghdp7	$amzn reports thurs after hours-option market pricing in a 4.1% move-has closed the next day 8.2% on average over the past 12 quarters pic.twitter.com/l9aoyghdp7	0.1875	negative	-0.125		2010-11-30	1	0	1	0	1	175.4	-4.09001	-0.0227868	0	16.1333	160.867	-18	0	2	1	26	247
2017-03-30	Like the Belmont Stakes in 1973, there's Secretariat, and then a bunch of other horses that no one remembers $AMZN pic.twitter.com/Nnuc3gUICa	like the belmont stakes in 1973, there's secretariat, and then a bunch of other horses that no one remembers $amzn pic.twitter.com/nnuc3guica	like the belmont stakes in 1973, there's secretariat, and then a bunch of other horses that no one remembers $amzn pic.twitter.com/nnuc3guica	0.375	negative	-0.125		2010-12-01	3	2	1	0.666667	0.333333	176.55	1.15001	0.00655649	-0.311111	16.8	161.2	-19	-1	1	2	28	248
2017-03-22	"I think frugality drives innovation, just like other constraints do." -- Jeff Bezos $AMZN	"i think frugality drives innovation, just like other constraints do." -- jeff bezos $amzn	"i think frugality drives innovation, just like other constraints do." -- jeff bezos $amzn	0.375	negative	-0.125		2010-12-02	0	0	0	0	0	176.53	-0.020004	-0.000113305	0	16.8	161.2	-19	0	2	0	28	248
2017-03-06	Macy's, Costco, Kohl's And Other Retailers Are Getting Slammed http://ow.ly/hdos309DPKlÃ‚Â $M $COST $KSS $TGT $JWN $JCP $AMZN $WMTpic.twitter.com/HDaCIxDEZn	macy's, costco, kohl's and other retailers are getting slammed $m $cost $kss $tgt $jwn $jcp $amzn $wmtpic.twitter.com/hdacixdezn	macy's, costco, kohl's and other retailers are getting slammed $m $cost $kss $tgt $jwn $jcp $amzn $wmtpic.twitter.com/hdacixdezn	0.375	negative	-0.125		2010-12-03	1	0	1	0	1	175.68	-0.850006	-0.00481508	0	16.8	162.2	-19	0	2	1	28	249
2017-02-02	$AMZN volatility skew is extreme into EPS tonight @HalftimeReportpic.twitter.com/E6QVoXmeUb	$amzn volatility skew is extreme into eps tonight @halftimereportpic.twitter.com/e6qvoxmeub	$amzn volatility skew is extreme into eps tonight @halftimereportpic.twitter.com/e6qvoxmeub	1	negative	-0.125		2010-12-04	0	0	0	0	0	175.68	0	0	0	16.8	162.2	-19	0	2	0	28	249
2017-01-28	$AMZN reports thurs after-hours, option market pricing in a 4.9% move-has closed the next day 8.18% on average over the past 12 quarters pic.twitter.com/cMPZVhiVrh	$amzn reports thurs after-hours, option market pricing in a 4.9% move-has closed the next day 8.18% on average over the past 12 quarters pic.twitter.com/cmpzvhivrh	$amzn reports thurs after-hours, option market pricing in a 4.9% move-has closed the next day 8.18% on average over the past 12 quarters pic.twitter.com/cmpzvhivrh	0.1875	negative	-0.125		2010-12-05	0	0	0	0	0	175.68	0	0	0	16.8	162.2	-19	0	2	0	28	249
2017-01-11	It's not a discount, but rather a credit that can be applied to other purchases at http://Amazon.comÃ‚Â . http://cnnmon.ie/2iGMijOÃ‚Â $AMZN	it's not a discount, but rather a credit that can be applied to other purchases at $amzn	it's not a discount, but rather a credit that can be applied to other purchases at $amzn	0.375	negative	-0.125		2010-12-06	0	0	0	0	0	178.05	2.37001	0.0134905	0	16.8	162.2	-19	0	2	0	28	249
2016-12-20	SMALL BULL SWEEPER DETECTED IN $AMZN AT TODAY'S OPEN .. https://www.wallstjesus.com/Ã‚Â pic.twitter.com/rKEjTA4xk4	small bull sweeper detected in $amzn at today's open ..	small bull sweeper detected in $amzn at today's open ..	0.45	negative	-0.125		2010-12-07	0	0	0	0	0	176.77	-1.28	-0.00718899	0	16.8	162.2	-19	0	2	0	28	249
2016-10-26	Amazon is due for another record quarter. Here's what to expect when they report this week: http://on.mktw.net/2ersh1qÃ‚Â $AMZN	amazon is due for another record quarter. here's what to expect when they report this week: $amzn	amazon is due for another record quarter. here's what to expect when they report this week: $amzn	0.375	negative	-0.125		2010-12-08	0	0	0	0	0	176.29	-0.480011	-0.00271546	0	16.8	162.2	-19	0	2	0	28	249
2016-10-23	$AMZN reports Thursday AHÃ¢â‚¬â„¢s w/expected move of 6.21%-has closed next day 9.17% on average the past 12 quarters pic.twitter.com/8tEdvJhGUo	$amzn reports thursday ahs w/expected move of 6.21%-has closed next day 9.17% on average the past 12 quarters pic.twitter.com/8tedvjhguo	$amzn reports thursday ahs w/expected move of 6.21%-has closed next day 9.17% on average the past 12 quarters pic.twitter.com/8tedvjhguo	0.1875	negative	-0.125		2010-12-09	2	1	1	0.5	0.5	174.85	-1.43999	-0.00816829	-0.155556	17.3	162.7	-20	-1	1	1	29	250
2016-10-18	A rant on $GOOG $AMZN Ã¢â‚¬Â¦ (also applicable to other tech co's) 1/	a rant on $goog $amzn (also applicable to other tech co's) 1/	a rant on $goog $amzn (also applicable to other tech co's) 1/	0.375	negative	-0.125		2010-12-10	1	0	1	0	1	175.62	0.769989	0.00440371	0	17.3	163.7	-20	0	2	1	29	251
2016-04-29	Then: $AAPL punished for being hardware-centric _x000D_ Now: $GOOG, $AMZN & $FB rewarded for trampling over each other to built hardware platforms	then: $aapl punished for being hardware-centric _x000D_ now: $goog, $amzn & $fb rewarded for trampling over each other to built hardware platforms	then: $aapl punished for being hardware-centric _x000D_ now: $goog, $amzn & $fb rewarded for trampling over each other to built hardware platforms	0.375	negative	-0.125		2010-12-11	1	0	1	0	1	175.62	0	0	0.25	17.3	164.7	-20	0	2	1	29	252
2016-03-18	$AMZN SHARP SWEEPER .. pic.twitter.com/uzHfEQ1yt9	$amzn sharp sweeper .. pic.twitter.com/uzhfeq1yt9	$amzn sharp sweeper .. pic.twitter.com/uzhfeq1yt9	0.75	negative	-0.125		2010-12-12	1	0	1	0	1	175.62	0	0	0	17.3	165.7	-20	0	2	1	29	253
2016-02-03	Amazon $AMZN and other e-commerce darlings could save the mall. Piece by @nicoleusinclair: http://yhoo.it/1PicjPq	amazon $amzn and other e-commerce darlings could save the mall. piece by @nicoleusinclair:	amazon $amzn and other e-commerce darlings could save the mall. piece by @nicoleusinclair:	0.375	negative	-0.125		2010-12-13	2	0	2	0	1	174.25	-1.36999	-0.00780091	0	17.3	166.7	-20	0	2	2	29	255
2016-01-28	UPDATE: Amazon stock price falls in after hours trading due to earnings miss http://www.domainmondo.com/2016/01/amazoncom-amzn-q4-2015-financial.htmlÃ‚Â Ã¢â‚¬Â¦ $AMZN #Amazon #stock #investors	update: amazon stock price falls in after hours trading due to earnings miss $amzn #amazon #stock #investors	update: amazon stock price falls in after hours trading due to earnings miss $amzn #amazon #stock #investors	0.375	negative	-0.125		2010-12-14	2	0	2	0	1	173.94	-0.309998	-0.00177904	1	17.3	167.7	-20	0	2	2	29	257
2016-01-24	$AMZN has closed 10.1% on average after earnings since 2010(24 events) - option market pricing in an 8.5% move or $50.9	$amzn has closed 10.1% on average after earnings since 2010(24 events) - option market pricing in an 8.5% move or $50.9	$amzn has closed 10.1% on average after earnings since 2010(24 events) - option market pricing in an 8.5% move or $50.9	0.25	negative	-0.125		2010-12-15	0	0	0	0	0	175.57	1.63001	0.00937108	0	17.3	167.7	-20	0	2	0	29	257
2015-12-31	Growth will continue, but there are other risks building up for $AMZN http://amigobulls.com/articles/amazon-stock-has-the-growth-drivers-but-will-elevated-growth-continueÃ‚Â Ã¢â‚¬Â¦	growth will continue, but there are other risks building up for $amzn	growth will continue, but there are other risks building up for $amzn	0.375	negative	-0.125		2010-12-16	0	0	0	0	0	178.04	2.46999	0.0140684	0	17.3	167.7	-20	0	2	0	29	257
2015-12-19	#FANG stocks and other attention-grabbers this year http://bit.ly/1mdR2yrÃ‚Â $FB $AMZN $NFLX $GOOGL via @BarronsTechpic.twitter.com/AenAZi2Krm	#fang stocks and other attention-grabbers this year $fb $amzn $nflx $googl via @barronstechpic.twitter.com/aenazi2krm	#fang stocks and other attention-grabbers this year $fb $amzn $nflx $googl via @barronstechpic.twitter.com/aenazi2krm	0.375	negative	-0.125		2010-12-17	3	1	2	0.333333	0.666667	177.58	-0.459991	-0.00258364	-0.5	17.6333	168.367	-20	0	2	2	30	259
2015-11-27	A look back over the past 10 years on how the S&P 500 digests turkey. $SPY $FB $AAPL $SBUX $NFLX $AMZN pic.twitter.com/72KxStMNnR	a look back over the past 10 years on how the s&p 500 digests turkey. $spy $fb $aapl $sbux $nflx $amzn pic.twitter.com/72kxstmnnr	a look back over the past 10 years on how the s&p 500 digests turkey. $spy $fb $aapl $sbux $nflx $amzn pic.twitter.com/72kxstmnnr	0.125	negative	-0.125		2010-12-18	1	0	1	0	1	177.58	0	0	0	17.6333	169.367	-20	0	2	1	30	260
2015-10-23	I guess $AMZN is going to drive all the other retailers out of business http://finviz.com/screener.ashx?v=211&ta=0&p=w&o=-change&t=WMT,M,DDS,BBY,KSS,BOOT,DLTR,CHS,BKS,FINL,FL,BONT,DSW,TGT,JWN,MW,TIF,ROST,BBBY,WSM,URBN,GPS,DKSÃ‚Â Ã¢â‚¬Â¦	i guess $amzn is going to drive all the other retailers out of business	i guess $amzn is going to drive all the other retailers out of business	0.375	negative	-0.125		2010-12-19	0	0	0	0	0	177.58	0	0	0	17.6333	169.367	-20	0	2	0	30	260
2015-04-14	Buy rating $465 price target $AMZN https://twitter.com/wallstjesus/status/587934826684145665Ã‚Â Ã¢â‚¬Â¦ $AMZN Price Target, Estimates Lifted Sharply at Jefferies http://streetinsider.com/r/10454591	buy rating $465 price target $amzn $amzn price target, estimates lifted sharply at jefferies	buy rating $465 price target $amzn $amzn price target, estimates lifted sharply at jefferies	0.75	negative	-0.125		2010-12-20	4	0	4	0	1	183.29	5.70999	0.0321545	0.285714	17.6333	170.367	-20	0	2	4	30	264
2014-12-12	Is @Staples $SPLS a dinosaur due for extinction? No. Up 25% in a month. http://bit.ly/1uvCwi1Ã‚Â @iimag $ODP $AMZN pic.twitter.com/AotcC7Dx9d	is @staples $spls a dinosaur due for extinction? no. up 25% in a month. @iimag $odp $amzn pic.twitter.com/aotcc7dx9d	is @staples $spls a dinosaur due for extinction? no. up 25% in a month. @iimag $odp $amzn pic.twitter.com/aotcc7dx9d	0.375	negative	-0.125		2010-12-21	2	0	2	0	1	184.75	1.46001	0.00796556	0	17.6333	171.367	-20	0	2	2	30	266
2014-10-08	Amazon, Google sales growth continues to race past overall e-commerce http://ow.ly/CsTR3Ã‚Â $AMZN $GOOGL $EBAY	amazon, google sales growth continues to race past overall e-commerce $amzn $googl $ebay	amazon, google sales growth continues to race past overall e-commerce $amzn $googl $ebay	0.125	negative	-0.125		2010-12-22	0	0	0	0	0	184.76	0.009995	5.41001e-05	0	17.6333	171.367	-20	0	2	0	30	266
2014-07-24	$AMZN big tank on earnings. Shorts from 10 years past saying I told you so	$amzn big tank on earnings. shorts from 10 years past saying i told you so	$amzn big tank on earnings. shorts from 10 years past saying i told you so	0.175	negative	-0.125		2010-12-23	1	1	0	1	0	182.59	-2.17	-0.011745	-0.183333	18.6333	171.367	-21	-1	1	1	31	266
2014-07-24	$DIDG is NOT just an MJ play due 2 @MJ360tv , it is a full-content, inet streaming alternative to cable/sat. like $NFLX $AMZN #wolfpack	$didg is not just an mj play due 2 @mj360tv , it is a full-content, inet streaming alternative to cable/sat. like $nflx $amzn #wolfpack	$didg is not just an mj play due 2 @mj360tv , it is a full-content, inet streaming alternative to cable/sat. like $nflx $amzn #wolfpack	0.375	negative	-0.125		2010-12-24	0	0	0	0	0	182.59	0	0	0	18.6333	171.367	-21	0	2	0	31	266
2014-06-18	Should you buy Amazon's Fire phone? How it stacks up against other smartphones: http://on.wsj.com/1imkXBDÃ‚Â $AMZN	should you buy amazon's fire phone? how it stacks up against other smartphones: $amzn	should you buy amazon's fire phone? how it stacks up against other smartphones: $amzn	0.375	negative	-0.125		2010-12-25	0	0	0	0	0	182.59	0	0	0	18.6333	171.367	-21	0	2	0	31	266
2014-05-11	Alibaba: a Frankenstein of $GOOG, $AMZN, $EBAY, @Uber, +dozen other tech co's http://www.datafox.co/blog/alibaba-vs-silicon-valley/Ã‚Â Ã¢â‚¬Â¦ on @datafoxcopic.twitter.com/f9iYvHgcaL	alibaba: a frankenstein of $goog, $amzn, $ebay, @uber, +dozen other tech co's on @datafoxcopic.twitter.com/f9iyvhgcal	alibaba: a frankenstein of $goog, $amzn, $ebay, @uber, +dozen other tech co's on @datafoxcopic.twitter.com/f9iyvhgcal	0.375	negative	-0.125		2010-12-26	0	0	0	0	0	182.59	0	0	0	18.6333	171.367	-21	0	2	0	31	266
2014-03-04	In other news RadioShack is closing 1100 stores. Who shops in $RSH these days? Cant I get all that stuff on $AMZN?	in other news radioshack is closing 1100 stores. who shops in $rsh these days? can not i get all that stuff on $amzn?	in other news radioshack is closing 1100 stores. who shops in $rsh these days? can not i get all that stuff on $amzn?	0.375	negative	-0.125		2010-12-27	2	1	1	0.5	0.5	182.14	-0.449997	-0.00246452	0.475	19.1333	171.867	-22	-1	1	1	32	267
2013-11-14	$AMZN a beast. Look at the 20sma bounce yesterday and follow through today. The big cap that acts like a small cap for momo	$amzn a beast. look at the 20sma bounce yesterday and follow through today. the big cap that acts like a small cap for momo	$amzn a beast. look at the 20sma bounce yesterday and follow through today. the big cap that acts like a small cap for momo	0.25	negative	-0.125		2010-12-28	4	0	4	0	1	181.09	-1.05	-0.00576481	0.5	19.1333	172.867	-22	0	2	4	32	271
2013-08-20	I checked $AMZN for razors the other day and found it pricier than $CVS. @WSJ story says I'm not alone. http://on.wsj.com/1eXoRJj	i checked $amzn for razors the other day and found it pricier than $cvs. @wsj story says i'm not alone.	i checked $amzn for razors the other day and found it pricier than $cvs. @wsj story says i'm not alone.	0.375	negative	-0.125		2010-12-29	4	0	4	0	1	183.37	2.28	0.0125904	1	19.1333	173.867	-22	0	2	4	32	275
2013-07-25	Amazon's second quarter sales over past 4 years: 2010: $6.6 billion 2011: $9.9 billion 2012: $12.8 billion 2013: $15.7 billion $AMZn	amazon's second quarter sales over past 4 years: 2010: $6.6 billion 2011: $9.9 billion 2012: $12.8 billion 2013: $15.7 billion $amzn	amazon's second quarter sales over past 4 years: 2010: $6.6 billion 2011: $9.9 billion 2012: $12.8 billion 2013: $15.7 billion $amzn	0.125	negative	-0.125		2010-12-30	1	1	0	1	0	182.75	-0.619995	-0.00338111	-0.316667	20.1333	173.867	-23	-1	1	1	33	275
2013-04-19	"@lamonicabuzz: Ticker tape parade. Earnings deluge next week: $CAT $NFLX $T $F $BA $S $PG $QCOM $XOM $UPS $MMM $SBUX $AMZN... $AAPL."	"@lamonicabuzz: ticker tape parade. earnings deluge next week: $cat $nflx $t $f $ba $s $pg $qcom $xom $ups $mmm $sbux $amzn... $aapl."	"@lamonicabuzz: ticker tape parade. earnings deluge next week: $cat $nflx $t $f $ba $s $pg $qcom $xom $ups $mmm $sbux $amzn... $aapl."	0.116667	negative	-0.125		2010-12-31	5	2	3	0.4	0.6	180	-2.75	-0.0150479	0.319444	20.5333	174.467	-23	0	2	3	35	278
2013-02-01	Starting in June, "Downton Abbey" streams exclusively on Amazon Prime (no more Netflix) http://reut.rs/11pUIQMÃ‚Â $AMZN	starting in june, "downton abbey" streams exclusively on amazon prime (no more netflix) $amzn	starting in june, "downton abbey" streams exclusively on amazon prime (no more netflix) $amzn	0.3	negative	-0.125		2011-01-01	2	0	2	0	1	180	0	0	0	20.5333	175.467	-23	0	2	2	35	280
2013-01-02	@biggercapital @scotwingo $amzn is the web equivalent to Simon Properties $SPG, Westfield and other retail REITS	@biggercapital @scotwingo $amzn is the web equivalent to simon properties $spg, westfield and other retail reits	@biggercapital @scotwingo $amzn is the web equivalent to simon properties $spg, westfield and other retail reits	0.375	negative	-0.125		2011-01-02	0	0	0	0	0	180	0	0	0	20.5333	175.467	-23	0	2	0	35	280
2012-05-16	Einhorn had sharp criticism for Amazon & Martin Marietta; silence on Herbalife sent shares soaring http://cnnmon.ie/KzPEQbÃ‚Â $AMZN $MLM $HLF	einhorn had sharp criticism for amazon & martin marietta; silence on herbalife sent shares soaring $amzn $mlm $hlf	einhorn had sharp criticism for amazon & martin marietta; silence on herbalife sent shares soaring $amzn $mlm $hlf	0.75	negative	-0.125		2011-01-03	1	0	1	0	1	184.22	4.22	0.0234444	0.136364	20.5333	176.467	-23	0	2	1	35	281
2012-04-16	iPad users have the highest conversion rates for online shopping: 1.5% vs 0.57% (other mobile devices) http://bit.ly/HAKTXGÃ‚Â $AAPL $AMZN	ipad users have the highest conversion rates for online shopping: 1.5% vs 0.57% (other mobile devices) $aapl $amzn	ipad users have the highest conversion rates for online shopping: 1.5% vs 0.57% (other mobile devices) $aapl $amzn	0.375	negative	-0.125		2011-01-04	0	0	0	0	0	185.01	0.789994	0.00428832	0	20.5333	176.467	-23	0	2	0	35	281
2012-03-12	Argument to short $AMZN in face of accelerating shipping losses, $AAPL competition http://read.bi/zxzcDUÃ‚Â But not sure I'd bet against Jeff B	argument to short $amzn in face of accelerating shipping losses, $aapl competition but not sure i'd bet against jeff b	argument to short $amzn in face of accelerating shipping losses, $aapl competition but not sure i'd bet against jeff b	0.594444	negative	-0.125		2011-01-05	0	0	0	0	0	187.42	2.41	0.0130263	0	20.5333	176.467	-23	0	2	0	35	281
2011-12-26	Of the total sales growth in America in the past Q, Apple made up 7%, Walmart 10% & amazon 8% - Durban Capital's Berman $WMT $AMZN $AAPL	of the total sales growth in america in the past q, apple made up 7%, walmart 10% & amazon 8% - durban capital's berman $wmt $amzn $aapl	of the total sales growth in america in the past q, apple made up 7%, walmart 10% & amazon 8% - durban capital's berman $wmt $amzn $aapl	0.5	negative	-0.125		2011-01-06	2	0	2	0	1	185.86	-1.56	-0.00832354	0.25	20.5333	177.467	-23	0	2	2	35	283
2011-07-25	Amazon Suspends Nintendo 3DS Sales Due To Customer Complaints $AMZN $NTDOY by @stevekovach http://read.bi/r1kQQr	amazon suspends nintendo 3ds sales due to customer complaints $amzn $ntdoy by @stevekovach	amazon suspends nintendo 3ds sales due to customer complaints $amzn $ntdoy by @stevekovach	0.375	negative	-0.125		2011-01-07	0	0	0	0	0	185.49	-0.369996	-0.00199072	0	20.5333	177.467	-23	0	2	0	35	283
2010-12-31	$AMZN Video on Demand trounces all other video streaming services. It's not even close. $AAPL $NFLX	$amzn video on demand trounces all other video streaming services. it's not even close. $aapl $nflx	$amzn video on demand trounces all other video streaming services. it's not even close. $aapl $nflx	0.375	negative	-0.125		2011-01-08	0	0	0	0	0	185.49	0	0	0	20.5333	177.467	-23	0	2	0	35	283
2010-12-27	The Santa Clause Rally Is Over: Here's 5 Stocks Due For A Pullback $BIDU $X $NFLX $AMZN $CAT by @asiablues http://read.bi/hKz1Ew	the santa clause rally is over: here's 5 stocks due for a pullback $bidu $x $nflx $amzn $cat by @asiablues	the santa clause rally is over: here's 5 stocks due for a pullback $bidu $x $nflx $amzn $cat by @asiablues	0.375	negative	-0.125		2011-01-09	0	0	0	0	0	185.49	0	0	0	20.5333	177.467	-23	0	2	0	35	283
2009-01-02	Save 10% on any Sable & Rosenfeld products, like olives, cherries, marinade, and other sauces. http://tinyurl.com/SABLE111 Exp./enero/31 $AMZN	save 10% on any sable & rosenfeld products, like olives, cherries, marinade, and other sauces. exp./enero/31 $amzn	save 10% on any sable & rosenfeld products, like olives, cherries, marinade, and other sauces. exp./enero/31 $amzn	0.375	negative	-0.125		2011-01-10	1	1	0	1	0	184.68	-0.810012	-0.00436688	-0.2	21.5333	177.467	-24	-1	1	1	36	283
2018-03-05	Mitch Gold says heÃ¢â‚¬â„¢s been talking to $AMZN and they are very serious about being a major player in big data for healthcare. pic.twitter.com/xxWZGbCUGn	mitch gold says hes been talking to $amzn and they are very serious about being a major player in big data for healthcare. pic.twitter.com/xxwzgbcugn	mitch gold says hes been talking to $amzn and they are very serious about being a major player in big data for healthcare. pic.twitter.com/xxwzgbcugn	0.488889	negative	-0.123611		2011-01-11	0	0	0	0	0	184.34	-0.339997	-0.00184101	0	21.5333	177.467	-24	0	2	0	36	283
2017-09-21	Amazon set to open big, new office in NYC's financial district:_x000D_ (via @business @JohnSpall247) $AMZN pic.twitter.com/atNV7P1LeY	amazon set to open big, new office in nyc's financial district:_x000D_ (via @business @johnspall247) $amzn pic.twitter.com/atnv7p1ley	amazon set to open big, new office in nyc's financial district:_x000D_ (via @business @johnspall247) $amzn pic.twitter.com/atnv7p1ley	0.410909	negative	-0.122727		2011-01-12	0	0	0	0	0	184.08	-0.259994	-0.0014104	0	21.5333	177.467	-24	0	2	0	36	283
2018-12-26	#StockMarket rebounding today after WORST #Christmas Eve trading session in history! Strong #holiday #shopping season thanks to @DanaPerino $amzn #amazon $tgt #TARGET $m #macys $kss #kohlshttps://twitter.com/dailybriefing/status/1078006044180258817Ã‚Â Ã¢â‚¬Â¦ .@SusanLiTV talks stocks regaining ground after record loss on Christmas Eve._x000D_ #DailyBriefing pic.twitter.com/RZ7eOMHfZ8	#stockmarket rebounding today after worst #christmas eve trading session in history! strong #holiday #shopping season thanks to @danaperino $amzn #amazon $tgt #target $m #macys $kss #kohls .@susanlitv talks stocks regaining ground after record loss on christmas eve._x000D_ #dailybriefing pic.twitter.com/rz7eomhfz8	#stockmarket rebounding today after worst #christmas eve trading session in history! strong #holiday #shopping season thanks to @danaperino $amzn #amazon $tgt #target $m #macys $kss #kohls .@susanlitv talks stocks regaining ground after record loss on christmas eve._x000D_ #dailybriefing pic.twitter.com/rz7eomhfz8	0.644444	negative	-0.122222		2011-01-13	0	0	0	0	0	185.53	1.45	0.00787699	0	21.5333	177.467	-24	0	2	0	36	283
2017-01-13	Despite being infamously known as a destroyer of jobs, Amazon actually plans to create 100,000 new jobs: http://trib.al/ZXOdeCFÃ‚Â $AMZN pic.twitter.com/SQ3cRe6cZG	despite being infamously known as a destroyer of jobs, amazon actually plans to create 100,000 new jobs: $amzn pic.twitter.com/sq3cre6czg	despite being infamously known as a destroyer of jobs, amazon actually plans to create 100,000 new jobs: $amzn pic.twitter.com/sq3cre6czg	0.518182	negative	-0.121212		2011-01-14	2	0	2	0	1	188.75	3.22	0.0173557	0	21.5333	178.467	-24	0	2	2	36	285
2018-10-01	Amazon doesn't want current Whole Foods employees to be robots. That would be silly. People can't be robots. Amazon is *replacing* the workers with robots. Unfortunate misunderstanding. $AMZN https://twitter.com/DRUDGE_REPORT/status/1046726869993676800Ã‚Â Ã¢â‚¬Â¦ WHOLE FOODS workers fear AMAZON changes; 'Want us to be robots'... https://drudge.tw/2RcVrSR	amazon doesn't want current whole foods employees to be robots. that would be silly. people can't be robots. amazon is *replacing* the workers with robots. unfortunate misunderstanding. $amzn whole foods workers fear amazon changes; 'want us to be robots'...	amazon doesn't want current whole foods employees to be robots. that would be silly. people can't be robots. amazon is *replacing* the workers with robots. unfortunate misunderstanding. $amzn whole foods workers fear amazon changes; 'want us to be robots'...	0.615	negative	-0.12		2011-01-15	1	0	1	0	1	188.75	0	0	0.5	21.5333	179.467	-24	0	2	1	36	286
2017-12-01	In the U.S. e-commerce game, if AmazonÃ¢â‚¬â„¢s the Philadelphia Eagles, everyone else combined is like your high school JV team. $AMZN $WMThttps://www.fool.com/investing/2017/11/29/cyber-monday-shows-wal-mart-not-yet-in-amazons-lea.aspxÃ‚Â Ã¢â‚¬Â¦	in the you.s. e-commerce game, if amazons the philadelphia eagles, everyone else combined is like your high school jv team. $amzn $wmt	in the you.s. e-commerce game, if amazons the philadelphia eagles, everyone else combined is like your high school jv team. $amzn $wmt	0.47	negative	-0.12		2011-01-16	0	0	0	0	0	188.75	0	0	0	21.5333	179.467	-24	0	2	0	36	286
2018-10-11	JUST IN: FAANG stocks down: Amazon down nearly 3 percent, Facebook down 0.3 percent, Apple down 1.1 percent, Netflix down 1.1 percent, Google down 0.5 percent $FB $AMZN $AAPL $NFLX $GOOGLpic.twitter.com/oAiDcz94wD	just in: faang stocks down: amazon down nearly 3 percent, facebook down 0.3 percent, apple down 1.1 percent, netflix down 1.1 percent, google down 0.5 percent $fb $amzn $aapl $nflx $googlpic.twitter.com/oaidcz94wd	just in: faang stocks down: amazon down nearly 3 percent, facebook down 0.3 percent, apple down 1.1 percent, netflix down 1.1 percent, google down 0.5 percent $fb $amzn $aapl $nflx $googlpic.twitter.com/oaidcz94wd	0.304762	negative	-0.119048		2011-01-17	1	1	0	1	0	188.75	0	0	-0.178571	22.5333	179.467	-25	-1	1	1	37	286
2017-08-10	Do you think she will retract statment with VIX +40% in a few days?_x000D_ With $AMZN down another -$18 will Kernen retract criticism of my short ?	do you think she will retract statment with vix +40% in a few days?_x000D_ with $amzn down another -$18 will kernen retract criticism of my short ?	do you think she will retract statment with vix +40% in a few days?_x000D_ with $amzn down another -$18 will kernen retract criticism of my short ?	0.22963	negative	-0.118519		2011-01-18	0	0	0	0	0	191.25	2.5	0.013245	0	22.5333	179.467	-25	0	2	0	37	286
2016-10-27	Amazon is plummeting after earnings. DOWN 7% in only a few minutes: http://stocktwits.com/symbol/AMZN?utm_medium=community-twitter&utm_source=twitter.com&utm_campaign=outboundteamÃ‚Â Ã¢â‚¬Â¦_x000D_ $AMZN pic.twitter.com/kzmzLBSYFz	amazon is plummeting after earnings. down 7% in only a few minutes: _x000D_ $amzn pic.twitter.com/kzmzlbsyfz	amazon is plummeting after earnings. down 7% in only a few minutes: _x000D_ $amzn pic.twitter.com/kzmzlbsyfz	0.462963	negative	-0.118519		2011-01-19	3	0	3	0	1	186.87	-4.38001	-0.022902	0	22.5333	180.467	-25	0	2	3	37	289
2018-10-26	Amazon $AMZN down 8.8% pre-market on earnings, this would be its biggest gap down on an earnings report since it opened down 9.97% following its 1/28/16 report. pic.twitter.com/hdv0JtvtC3	amazon $amzn down 8.8% pre-market on earnings, this would be its biggest gap down on an earnings report since it opened down 9.97% following its 1/28/16 report. pic.twitter.com/hdv0jtvtc3	amazon $amzn down 8.8% pre-market on earnings, this would be its biggest gap down on an earnings report since it opened down 9.97% following its 1/28/16 report. pic.twitter.com/hdv0jtvtc3	0.241667	negative	-0.116667		2011-01-20	2	1	1	0.5	0.5	181.96	-4.90999	-0.0262749	-0.0666667	23.0333	180.967	-26	-1	1	1	38	290
2018-04-26	"#AWSÃ¢â‚¬â„¢ operating profit margin consistently north of 20%. As long as this remains the case, $AMZN will continue to run its core retail business at just a tiny operating profit. ThatÃ¢â‚¬â„¢s an advantage that continues to seem impossible to match." https://www.recode.net/2018/4/26/17286316/amazon-jeff-bezos-amzn-q1-earnings-revenue-stock-aws-advertisingÃ‚Â Ã¢â‚¬Â¦pic.twitter.com/DaEbbknW75	"#aws operating profit margin consistently north of 20%. as long as this remains the case, $amzn will continue to run its core retail business at just a tiny operating profit. that is an advantage that continues to seem impossible to match."	"#aws operating profit margin consistently north of 20%. as long as this remains the case, $amzn will continue to run its core retail business at just a tiny operating profit. that is an advantage that continues to seem impossible to match."	0.5375	negative	-0.116667		2011-01-21	1	0	1	0	1	177.42	-4.54001	-0.0249506	0.25	23.0333	181.967	-26	0	2	1	38	291
2018-09-05	Ugly day so far in the stock market. Even amazon is down. September is always fun. $amzn	ugly day so far in the stock market. even amazon is down. september is always fun. $amzn	ugly day so far in the stock market. even amazon is down. september is always fun. $amzn	0.622222	negative	-0.113889		2011-01-22	0	0	0	0	0	177.42	0	0	0	23.0333	181.967	-26	0	2	0	38	291
2017-12-10	Ã¢â‚¬Å“Amazon is commonly perceived as a retail Goliath that has driven small retailers out of business. Yet by 2016, nearly 50 percent of the products sold on Amazon were from third-party sellers, a fact that, in my opinion, Amazon does not do enough to promote.Ã¢â‚¬ï¿½ -Porter Erisman $AMZN	amazon is commonly perceived as a retail goliath that has driven small retailers out of business. yet by 2016, nearly 50 percent of the products sold on amazon were from third-party sellers, a fact that, in my opinion, amazon does not do enough to promote. -porter erisman $amzn	amazon is commonly perceived as a retail goliath that has driven small retailers out of business. yet by 2016, nearly 50 percent of the products sold on amazon were from third-party sellers, a fact that, in my opinion, amazon does not do enough to promote. -porter erisman $amzn	0.45	negative	-0.1125		2011-01-23	0	0	0	0	0	177.42	0	0	0	23.0333	181.967	-26	0	2	0	38	291
2012-01-13	Equinix and other data center providers rush to expand as cloud computing puffs up. Story just out: http://ow.ly/8sONbÃ‚Â $AMZN $COR $CRM	equinix and other data center providers rush to expand as cloud computing puffs up. story just out: $amzn $cor $crm	equinix and other data center providers rush to expand as cloud computing puffs up. story just out: $amzn $cor $crm	0.2375	negative	-0.1125		2011-01-24	2	0	2	0	1	176.85	-0.569992	-0.00321267	0	23.0333	182.967	-26	0	2	2	38	293
[truncated: 7,761 more rows]

## Sheet: Sheet2
stock	util	u	pol
51.28			1.04524
54.36	3.08	0.0600624	1.5775
54.36	0	0	0
54.36	0	0	0.55
54.06	-0.3	-0.00551876	0.825
57.36	3.3	0.0610433	1.48548
56.2	-1.16	-0.0202232	0
57.16	0.959999	0.0170818	0
55.51	-1.65	-0.0288664	0
55.51	0	0	0
55.51	0	0	0
51.92	-3.59	-0.064673	0
[truncated: 3,640 more rows]

## Sheet: Sheet1
Date	Open	High	Low	Close	Adj Close	Volume
[truncated: 2,769 more rows]

[truncated: 2 more sheets: Hoja1, Hoja2]
