# Supplementary material for: Measuring information flux between social media and stock prices with Transfer Entropy
Source: PLoS One. 2021 Sep 23;16(9):e0257686. doi: 10.1371/journal.pone.0257686 (PMC8459996; doi:10.1371/journal.pone.0257686)
Supplement: S1 Data — (ZIP) [file pone.0257686.s001.zip › DATA BASES/1.-amzn/amazon4.xlsx]

## Sheet: Hoja1
fecha	Stock	util	suma -1-.9	suma -1-.75	suma -.75 -.5	suma -.5 -.25	suma -.25---- 0	suma 0---- .25	suma .25----.5	suma .5----.75	suma .75----1	suma .9---1		fecha	Stock	acum-1 -.9	acum-1´ -0.75	acum-.75 -.5	acum-.5 -.25	acum-.25---- 0	acum0---- .25	acum.25----.5	acum.5----.75	acum.75----1	acum .9---1		fecha	Stock	tot-1 -.9	tot-1´ -0.75	tot-.75 -.5	tot-.5 -.25	tot-.25---- 0	tot 0---- .25	tot .25----.5	tot .5----.75	tot .75----1	tot .9---1				Resumen
2009-01-01	0	0	0	0	0	0	-0.204762	0	0	0	0	0		2009-01-01	0	0	0	0	0	2	0	0	0	0	0		2009-01-01	51.28	0	0	0	0	2	0	0	0	0	0
2009-01-02	51.07	0	0	0	0	0	-0.2225	0	0	1.3	0	0		2009-01-02	51.07	0	0	0	0	2	0	0	2	0	0		2009-01-02	54.36	0	0	0	0	4	0	0	2	0	0				Estadísticas de la regresión
2009-01-03	0	0	0	0	0	0	0	0	0	0	0	0		2009-01-03	0	0	0	0	0	0	0	0	0	0	0		2009-01-03	54.36	0	0	0	0	4	0	0	2	0	0				Coeficiente de correlación múltiple	0.11351
2009-01-04	0	0	0	0	0	0	0	0.05	0	0	0	0		2009-01-04	0	0	0	0	0	0	1	0	0	0	0		2009-01-04	54.36	0	0	0	0	4	1	0	2	0	0				Coeficiente de determinación R^2	0.0128845
2009-01-05	53.03	0	0	0	0	0	0	0.025	0	0	0.8	0		2009-01-05	53.03	0	0	0	0	0	1	0	0	1	0		2009-01-05	54.06	0	0	0	0	4	2	0	2	1	0				R^2 ajustado	0.0101734
2009-01-06	53.75	0.0134859	0	0	0	0	0	0.21881	0.716667	0.55	0	0		2009-01-06	53.75	0	0	0	0	0	2	2	1	0	0		2009-01-06	57.36	0	0	0	0	4	4	2	3	1	0				Error típico	0.0146293
2009-01-07	55.35	0.029333	0	0	0	0	0	0	0	0	0	0		2009-01-07	55.35	0	0	0	0	0	0	0	0	0	0		2009-01-07	56.2	0	0	0	0	4	4	2	3	1	0				Observaciones	3652
2009-01-08	54.58	-0.0140091	0	0	0	0	0	0	0	0	0	0		2009-01-08	54.58	0	0	0	0	0	0	0	0	0	0		2009-01-08	57.16	0	0	0	0	4	4	2	3	1	0
2009-01-09	54.7	0.00219618	0	0	0	0	0	0	0	0	0	0		2009-01-09	54.7	0	0	0	0	0	0	0	0	0	0		2009-01-09	55.51	0	0	0	0	4	4	2	3	1	0				ANÁLISIS DE VARIANZA
2009-01-10	0	0	0	0	0	0	0	0	0	0	0	0		2009-01-10	0	0	0	0	0	0	0	0	0	0	0		2009-01-10	55.51	0	0	0	0	4	4	2	3	1	0					Grados de libertad	Suma de cuadrados	Promedio de los cuadrados	F	Valor crítico de F
2009-01-11	0	0	0	0	0	0	0	0	0	0	0	0		2009-01-11	0	0	0	0	0	0	0	0	0	0	0		2009-01-11	55.51	0	0	0	0	4	4	2	3	1	0				Regresión	10	0.0101711	0.00101711	4.75247	8.43608e-07
2009-01-12	50.87	0	0	0	0	0	0	0	0	0	0	0		2009-01-12	50.87	0	0	0	0	0	0	0	0	0	0		2009-01-12	51.92	0	0	0	0	4	4	2	3	1	0				Residuos	3641	0.779234	0.000214016
2009-01-13	50.75	-0.00236172	0	0	0	0	0	0	0	0	0	0		2009-01-13	50.75	0	0	0	0	0	0	0	0	0	0		2009-01-13	51.45	0	0	0	0	4	4	2	3	1	0				Total	3651	0.789405
2009-01-14	48.14	-0.0527982	0	0	0	0	0	0	0	0	0	0		2009-01-14	48.14	0	0	0	0	0	0	0	0	0	0		2009-01-14	48.49	0	0	0	0	4	4	2	3	1	0
2009-01-15	47.63	-0.0106506	0	0	0	0	0	0	0	0	0	0		2009-01-15	47.63	0	0	0	0	0	0	0	0	0	0		2009-01-15	51.44	0	0	0	0	4	4	2	3	1	0					Coeficientes	Error típico	Estadístico t	Probabilidad	Inferior 95%	Superior 95%	Inferior 95.0%
2009-01-16	49.53	0.0391157	0	0	0	0	0	0	0	0	0	0		2009-01-16	49.53	0	0	0	0	0	0	0	0	0	0		2009-01-16	51.59	0	0	0	0	4	4	2	3	1	0				Intercepción	0.000985106	0.000274336	3.59087	0.000333926	0.000447238	0.00152297	0.000447238
2009-01-17	0	0	0	0	0	0	0	0	0	0	0	0		2009-01-17	0	0	0	0	0	0	0	0	0	0	0		2009-01-17	51.59	0	0	0	0	4	4	2	3	1	0				-1 a -0.9	-0.0105399	0.00696951	-1.51229	0.130548	-0.0242044	0.00312464	-0.0242044
2009-01-18	0	0	0	0	0	0	0	0	0	0	0	0		2009-01-18	0	0	0	0	0	0	0	0	0	0	0		2009-01-18	51.59	0	0	0	0	4	4	2	3	1	0				-1 a -.75	0.0119481	0.0059237	2.017	0.0437688	0.000334002	0.0235622	0.000334002
2009-01-19	0	0	0	0	0	0	0	0	0	0	0	0		2009-01-19	0	0	0	0	0	0	0	0	0	0	0		2009-01-19	51.59	0	0	0	0	4	4	2	3	1	0				-.75 a -.5	-0.00399932	0.00334429	-1.19587	0.231827	-0.0105562	0.00255754	-0.0105562
2009-01-20	48.27	0	0	0	0	0	0	0	0	0	0	0		2009-01-20	48.27	0	0	0	0	0	0	0	0	0	0		2009-01-20	48.44	0	0	0	0	4	4	2	3	1	0				-0.5 a -.25	0.00595258	0.00307207	1.93764	0.0527443	-7.05818e-05	0.0119757	-7.05818e-05
2009-01-21	48.25	-0.000414422	0	0	0	0	0	0	0	0	0	0		2009-01-21	48.25	0	0	0	0	0	0	0	0	0	0		2009-01-21	50.54	0	0	0	0	4	4	2	3	1	0				-.25 a 0	0.0171053	0.0035425	4.82859	1.4316e-06	0.0101598	0.0240508	0.0101598
2009-01-22	48.26	0.000207191	0	0	0	0	0	0	0	0	0	0		2009-01-22	48.26	0	0	0	0	0	0	0	0	0	0		2009-01-22	49.94	0	0	0	0	4	4	2	3	1	0				0 a .25	0.00374124	0.00195978	1.90901	0.0563389	-0.000101129	0.00758362	-0.000101129
2009-01-23	48.45	0.00392934	0	0	0	0	0	0	0	0	0	0		2009-01-23	48.45	0	0	0	0	0	0	0	0	0	0		2009-01-23	50.63	0	0	0	0	4	4	2	3	1	0				.25 a .5	0.00154688	0.00124645	1.24104	0.214673	-0.000896918	0.00399068	-0.000896918
2009-01-24	0	0	0	0	0	0	0	0	0	0	0	0		2009-01-24	0	0	0	0	0	0	0	0	0	0	0		2009-01-24	50.63	0	0	0	0	4	4	2	3	1	0				.5 a .75	-0.000243948	0.00151518	-0.161002	0.872101	-0.00321464	0.00272675	-0.00321464
2009-01-25	0	0	0	0	0	0	0	0	0	0	0	0		2009-01-25	0	0	0	0	0	0	0	0	0	0	0		2009-01-25	50.63	0	0	0	0	4	4	2	3	1	0				.75 a 1	0.0053514	0.00183671	2.91358	0.00359492	0.00175031	0.00895249	0.00175031
2009-01-26	48.52	0	0	0	0	0	0	0	0	0	0	0		2009-01-26	48.52	0	0	0	0	0	0	0	0	0	0		2009-01-26	49.63	0	0	0	0	4	4	2	3	1	0				.9 a 1	-0.00508883	0.00248303	-2.04945	0.04049	-0.0099571	-0.000220568	-0.0099571
2009-01-27	47.72	-0.0166255	0	0	0	0	0	0	0	0	0	0		2009-01-27	47.72	0	0	0	0	0	0	0	0	0	0		2009-01-27	48.44	0	0	0	0	4	4	2	3	1	0
2009-01-28	48.97	0.0258573	0	0	0	0	0	0	0	0	0	0		2009-01-28	48.97	0	0	0	0	0	0	0	0	0	0		2009-01-28	50.36	0	0	0	0	4	4	2	3	1	0
2009-01-29	49.14	0.00346546	0	0	0	0	0	0	0	0	0	0		2009-01-29	49.14	0	0	0	0	0	0	0	0	0	0		2009-01-29	50	0	0	0	0	4	4	2	3	1	0
2009-01-30	57.24	0.15258	0	0	0	0	0	0	0	0	0	0		2009-01-30	57.24	0	0	0	0	0	0	0	0	0	0		2009-01-30	58.82	0	0	0	0	4	4	2	3	1	0
2009-01-31	0	0	0	0	0	0	0	0	0	0	0	0		2009-01-31	0	0	0	0	0	0	0	0	0	0	0		2009-01-31	58.82	0	0	0	0	4	4	2	3	1	0
2009-02-01	0	0	0	0	0	0	0	0	0	0	0	0		2009-02-01	0	0	0	0	0	0	0	0	0	0	0		2009-02-01	58.82	0	0	0	0	4	4	2	3	1	0
2009-02-02	58.13	0	0	0	0	0	0	0	0	0	0	0		2009-02-02	58.13	0	0	0	0	0	0	0	0	0	0		2009-02-02	61.15	0	0	0	0	4	4	2	3	1	0
2009-02-03	60	0.0316627	0	0	0	0	0	0	0	0	0	0		2009-02-03	60	0	0	0	0	0	0	0	0	0	0		2009-02-03	63.59	0	0	0	0	4	4	2	3	1	0
2009-02-04	60.83	0.0137386	0	0	0	0	0	0	0	0	0	0		2009-02-04	60.83	0	0	0	0	0	0	0	0	0	0		2009-02-04	61.06	0	0	0	0	4	4	2	3	1	0
2009-02-05	60.63	-0.00329328	0	0	0	0	0	0	0	0	0	0		2009-02-05	60.63	0	0	0	0	0	0	0	0	0	0		2009-02-05	63.18	0	0	0	0	4	4	2	3	1	0
2009-02-06	63.18	0.041198	0	0	0	0	0	0	0	0	0	0		2009-02-06	63.18	0	0	0	0	0	0	0	0	0	0		2009-02-06	66.55	0	0	0	0	4	4	2	3	1	0
2009-02-07	0	0	0	0	0	0	0	0	0	0	0	0		2009-02-07	0	0	0	0	0	0	0	0	0	0	0		2009-02-07	66.55	0	0	0	0	4	4	2	3	1	0
2009-02-08	0	0	0	0	0	0	0	0	0	0	0	0		2009-02-08	0	0	0	0	0	0	0	0	0	0	0		2009-02-08	66.55	0	0	0	0	4	4	2	3	1	0
2009-02-09	65.38	0	0	0	0	0	0	0	0	0	0	0		2009-02-09	65.38	0	0	0	0	0	0	0	0	0	0		2009-02-09	66.71	0	0	0	0	4	4	2	3	1	0
2009-02-10	63.07	-0.0359711	0	0	0	0	0	0	0	0	0	0		2009-02-10	63.07	0	0	0	0	0	0	0	0	0	0		2009-02-10	63.31	0	0	0	0	4	4	2	3	1	0
2009-02-11	62.25	-0.0130867	0	0	0	0	0	0	0	0	0	0		2009-02-11	62.25	0	0	0	0	0	0	0	0	0	0		2009-02-11	64.35	0	0	0	0	4	4	2	3	1	0
2009-02-12	61.71	-0.00871256	0	0	0	0	0	0	0	0	0	0		2009-02-12	61.71	0	0	0	0	0	0	0	0	0	0		2009-02-12	63.96	0	0	0	0	4	4	2	3	1	0
2009-02-13	62.87	0.0186231	0	0	0	0	0	0	0	0	0	0		2009-02-13	62.87	0	0	0	0	0	0	0	0	0	0		2009-02-13	63.26	0	0	0	0	4	4	2	3	1	0
2009-02-14	0	0	0	0	0	0	0	0	0	0	0	0		2009-02-14	0	0	0	0	0	0	0	0	0	0	0		2009-02-14	63.26	0	0	0	0	4	4	2	3	1	0
2009-02-15	0	0	0	0	0	0	0	0	0	0	0	0		2009-02-15	0	0	0	0	0	0	0	0	0	0	0		2009-02-15	63.26	0	0	0	0	4	4	2	3	1	0
2009-02-16	0	0	0	0	0	0	0	0	0	0	0	0		2009-02-16	0	0	0	0	0	0	0	0	0	0	0		2009-02-16	63.26	0	0	0	0	4	4	2	3	1	0
2009-02-17	61.18	0	0	0	0	0	0	0	0	0	0	0		2009-02-17	61.18	0	0	0	0	0	0	0	0	0	0		2009-02-17	61.67	0	0	0	0	4	4	2	3	1	0
2009-02-18	60.52	-0.0108464	0	0	0	0	0	0	0	0	0	0		2009-02-18	60.52	0	0	0	0	0	0	0	0	0	0		2009-02-18	62.35	0	0	0	0	4	4	2	3	1	0
2009-02-19	61.67	0.0188237	0	0	0	0	0	0	0	0	0	0		2009-02-19	61.67	0	0	0	0	0	0	0	0	0	0		2009-02-19	61.95	0	0	0	0	4	4	2	3	1	0
2009-02-20	60.84	-0.0135501	0	0	0	0	0	0	0	0	0	0		2009-02-20	60.84	0	0	0	0	0	0	0	0	0	0		2009-02-20	63.86	0	0	0	0	4	4	2	3	1	0
2009-02-21	0	0	0	0	0	0	0	0	0	0	0	0		2009-02-21	0	0	0	0	0	0	0	0	0	0	0		2009-02-21	63.86	0	0	0	0	4	4	2	3	1	0
2009-02-22	0	0	0	0	0	0	0	0	0	0	0	0		2009-02-22	0	0	0	0	0	0	0	0	0	0	0		2009-02-22	63.86	0	0	0	0	4	4	2	3	1	0
2009-02-23	61.52	0	0	0	0	0	0	0	0	0	0	0		2009-02-23	61.52	0	0	0	0	0	0	0	0	0	0		2009-02-23	61.71	0	0	0	0	4	4	2	3	1	0
2009-02-24	61.89	0.00599627	0	0	0	0	0	0	0	0	0	0		2009-02-24	61.89	0	0	0	0	0	0	0	0	0	0		2009-02-24	65.6	0	0	0	0	4	4	2	3	1	0
2009-02-25	62.82	0.0149149	0	0	0	0	0	0	0	0	0	0		2009-02-25	62.82	0	0	0	0	0	0	0	0	0	0		2009-02-25	63.71	0	0	0	0	4	4	2	3	1	0
2009-02-26	62.34	-0.00767022	0	0	0	0	0	0	0	0	0	0		2009-02-26	62.34	0	0	0	0	0	0	0	0	0	0		2009-02-26	62.34	0	0	0	0	4	4	2	3	1	0
2009-02-27	60.94	-0.0227135	0	0	0	0	0	0	0	0	0	0		2009-02-27	60.94	0	0	0	0	0	0	0	0	0	0		2009-02-27	64.79	0	0	0	0	4	4	2	3	1	0
2009-02-28	0	0	0	0	0	0	0	0	0	0	0	0		2009-02-28	0	0	0	0	0	0	0	0	0	0	0		2009-02-28	64.79	0	0	0	0	4	4	2	3	1	0
2009-03-01	0	0	0	0	0	0	0	0	0	0	0	0		2009-03-01	0	0	0	0	0	0	0	0	0	0	0		2009-03-01	64.79	0	0	0	0	4	4	2	3	1	0
2009-03-02	61.51	0	0	0	0	0	0	0	0	0	0	0		2009-03-02	61.51	0	0	0	0	0	0	0	0	0	0		2009-03-02	61.99	0	0	0	0	4	4	2	3	1	0
2009-03-03	61.3	-0.0034199	0	0	0	0	0	0	0	0	0	0		2009-03-03	61.3	0	0	0	0	0	0	0	0	0	0		2009-03-03	61.7	0	0	0	0	4	4	2	3	1	0
2009-03-04	62.4	0.0177855	0	0	0	0	0	0	0	0	0	0		2009-03-04	62.4	0	0	0	0	0	0	0	0	0	0		2009-03-04	64.81	0	0	0	0	4	4	2	3	1	0
2009-03-05	63.6	0.0190481	0	0	0	0	0	0	0	0	0	0		2009-03-05	63.6	0	0	0	0	0	0	0	0	0	0		2009-03-05	64.77	0	0	0	0	4	4	2	3	1	0
2009-03-06	59.82	-0.0612734	0	0	0	0	0	0	0	0	0	0		2009-03-06	59.82	0	0	0	0	0	0	0	0	0	0		2009-03-06	61.69	0	0	0	0	4	4	2	3	1	0
2009-03-07	0	0	0	0	0	0	0	0	0	0	0	0		2009-03-07	0	0	0	0	0	0	0	0	0	0	0		2009-03-07	61.69	0	0	0	0	4	4	2	3	1	0
2009-03-08	0	0	0	0	0	0	0	0	0	0	0	0		2009-03-08	0	0	0	0	0	0	0	0	0	0	0		2009-03-08	61.69	0	0	0	0	4	4	2	3	1	0
2009-03-09	60.15	0	0	0	0	0	0	0	0	0	0	0		2009-03-09	60.15	0	0	0	0	0	0	0	0	0	0		2009-03-09	60.49	0	0	0	0	4	4	2	3	1	0
2009-03-10	61.78	0.0267382	0	0	0	0	0	0	0	0	0	0		2009-03-10	61.78	0	0	0	0	0	0	0	0	0	0		2009-03-10	65.71	0	0	0	0	4	4	2	3	1	0
2009-03-11	65.27	0.0549528	0	0	0	0	0	0	0	0	0	0		2009-03-11	65.27	0	0	0	0	0	0	0	0	0	0		2009-03-11	68.54	0	0	0	0	4	4	2	3	1	0
2009-03-12	67.25	0.0298846	0	0	0	0	0	0	0	0	0	0		2009-03-12	67.25	0	0	0	0	0	0	0	0	0	0		2009-03-12	69.58	0	0	0	0	4	4	2	3	1	0
2009-03-13	67.53	0.00415491	0	0	0	0	0	0	0.2875	0	0	0		2009-03-13	67.53	0	0	0	0	0	0	1	0	0	0		2009-03-13	68.63	0	0	0	0	4	4	3	3	1	0
2009-03-14	0	0	0	0	0	0	0	0	0	0	0	0		2009-03-14	0	0	0	0	0	0	0	0	0	0	0		2009-03-14	68.63	0	0	0	0	4	4	3	3	1	0
2009-03-15	0	0	0	0	0	0	0	0	0	0	0	0		2009-03-15	0	0	0	0	0	0	0	0	0	0	0		2009-03-15	68.63	0	0	0	0	4	4	3	3	1	0
2009-03-16	66.68	0	0	0	0	0	0	0	0	0	0	0		2009-03-16	66.68	0	0	0	0	0	0	0	0	0	0		2009-03-16	66.98	0	0	0	0	4	4	3	3	1	0
2009-03-17	67	0.00478756	0	0	0	0	0	0	0	0	0	0		2009-03-17	67	0	0	0	0	0	0	0	0	0	0		2009-03-17	71.35	0	0	0	0	4	4	3	3	1	0
2009-03-18	70.13	0.045658	0	0	0	0	0	0	0	0	0	0		2009-03-18	70.13	0	0	0	0	0	0	0	0	0	0		2009-03-18	71.25	0	0	0	0	4	4	3	3	1	0
2009-03-19	69.24	-0.0127719	0	0	0	0	0	0	0	0	0	0		2009-03-19	69.24	0	0	0	0	0	0	0	0	0	0		2009-03-19	70.1	0	0	0	0	4	4	3	3	1	0
2009-03-20	69.08	-0.00231342	0	0	0	0	0	0	0	0	0	0		2009-03-20	69.08	0	0	0	0	0	0	0	0	0	0		2009-03-20	69.96	0	0	0	0	4	4	3	3	1	0
2009-03-21	0	0	0	0	0	0	0	0	0	0	0	0		2009-03-21	0	0	0	0	0	0	0	0	0	0	0		2009-03-21	69.96	0	0	0	0	4	4	3	3	1	0
2009-03-22	0	0	0	0	0	0	0	0	0	0	0	0		2009-03-22	0	0	0	0	0	0	0	0	0	0	0		2009-03-22	69.96	0	0	0	0	4	4	3	3	1	0
2009-03-23	70.7	0	0	0	0	0	0	0	0	0	0	0		2009-03-23	70.7	0	0	0	0	0	0	0	0	0	0		2009-03-23	75.58	0	0	0	0	4	4	3	3	1	0
2009-03-24	72.31	0.0225169	0	0	0	0	0	0	0	0	0	0		2009-03-24	72.31	0	0	0	0	0	0	0	0	0	0		2009-03-24	72.81	0	0	0	0	4	4	3	3	1	0
2009-03-25	69.84	-0.0347556	0	0	0	0	0	0	0	0	0	0		2009-03-25	69.84	0	0	0	0	0	0	0	0	0	0		2009-03-25	72.4	0	0	0	0	4	4	3	3	1	0
2009-03-26	72.64	0.0393089	0	0	0	0	0	0	0	0	0	0		2009-03-26	72.64	0	0	0	0	0	0	0	0	0	0		2009-03-26	73.69	0	0	0	0	4	4	3	3	1	0
2009-03-27	70.1	-0.035593	0	0	0	0	0	0	0	0	0	0		2009-03-27	70.1	0	0	0	0	0	0	0	0	0	0		2009-03-27	70.52	0	0	0	0	4	4	3	3	1	0
2009-03-28	0	0	0	0	0	0	0	0	0	0	0	0		2009-03-28	0	0	0	0	0	0	0	0	0	0	0		2009-03-28	70.52	0	0	0	0	4	4	3	3	1	0
2009-03-29	0	0	0	0	0	0	0	0	0	0	0	0		2009-03-29	0	0	0	0	0	0	0	0	0	0	0		2009-03-29	70.52	0	0	0	0	4	4	3	3	1	0
2009-03-30	69.75	0	0	0	0	0	0	0	0	0	0	0		2009-03-30	69.75	0	0	0	0	0	0	0	0	0	0		2009-03-30	71.44	0	0	0	0	4	4	3	3	1	0
2009-03-31	72.12	0.033414	0	0	0	0	0	0	0	0	0	0		2009-03-31	72.12	0	0	0	0	0	0	0	0	0	0		2009-03-31	73.44	0	0	0	0	4	4	3	3	1	0
2009-04-01	71.71	-0.00570125	0	0	0	0	0	0	0	0	0	0		2009-04-01	71.71	0	0	0	0	0	0	0	0	0	0		2009-04-01	73.5	0	0	0	0	4	4	3	3	1	0
2009-04-02	73.44	0.0238386	0	0	0	0	0	0	0	0	0	0		2009-04-02	73.44	0	0	0	0	0	0	0	0	0	0		2009-04-02	76.34	0	0	0	0	4	4	3	3	1	0
2009-04-03	75.5	0.0276639	0	0	0	0	0	0	0	0	0	0		2009-04-03	75.5	0	0	0	0	0	0	0	0	0	0		2009-04-03	78.17	0	0	0	0	4	4	3	3	1	0
2009-04-04	0	0	0	0	0	0	0	0	0	0	0	0		2009-04-04	0	0	0	0	0	0	0	0	0	0	0		2009-04-04	78.17	0	0	0	0	4	4	3	3	1	0
2009-04-05	0	0	0	0	0	0	0	0	0	0	0	0		2009-04-05	0	0	0	0	0	0	0	0	0	0	0		2009-04-05	78.17	0	0	0	0	4	4	3	3	1	0
2009-04-06	76	0	0	0	0	0	0	0	0	0	0	0		2009-04-06	76	0	0	0	0	0	0	0	0	0	0		2009-04-06	77.99	0	0	0	0	4	4	3	3	1	0
2009-04-07	74.88	-0.0148465	0	0	0	0	0	0	0	0	0	0		2009-04-07	74.88	0	0	0	0	0	0	0	0	0	0		2009-04-07	75.51	0	0	0	0	4	4	3	3	1	0
2009-04-08	74.57	-0.00414851	0	0	0	0	0	0	0	0	0	0		2009-04-08	74.57	0	0	0	0	0	0	0	0	0	0		2009-04-08	76.98	0	0	0	0	4	4	3	3	1	0
2009-04-09	77.26	0.0354381	0	0	0	0	0	0	0	0	0	0		2009-04-09	77.26	0	0	0	0	0	0	0	0	0	0		2009-04-09	79.77	0	0	0	0	4	4	3	3	1	0
2009-04-10	0	0	0	0	0	0	0	0	0	0	0	0		2009-04-10	0	0	0	0	0	0	0	0	0	0	0		2009-04-10	79.77	0	0	0	0	4	4	3	3	1	0
2009-04-11	0	0	0	0	0	0	0	0	0	0	0	0		2009-04-11	0	0	0	0	0	0	0	0	0	0	0		2009-04-11	79.77	0	0	0	0	4	4	3	3	1	0
2009-04-12	0	0	0	0	0	0	0	0	0	0	0	0		2009-04-12	0	0	0	0	0	0	0	0	0	0	0		2009-04-12	79.77	0	0	0	0	4	4	3	3	1	0
2009-04-13	77.85	0	0	0	0	0	0	0	0	0	0	0		2009-04-13	77.85	0	0	0	0	0	0	0	0	0	0		2009-04-13	78.94	0	0	0	0	4	4	3	3	1	0
2009-04-14	76.94	-0.0117579	0	0	0	0	0	0	0	0	0	0		2009-04-14	76.94	0	0	0	0	0	0	0	0	0	0		2009-04-14	77.22	0	0	0	0	4	4	3	3	1	0
2009-04-15	73.51	-0.0456044	0	0	0	0	0	0	0	0	0	0		2009-04-15	73.51	0	0	0	0	0	0	0	0	0	0		2009-04-15	74.71	0	0	0	0	4	4	3	3	1	0
2009-04-16	75.16	0.0221977	0	0	0	0	0	0	0	0	0	0		2009-04-16	75.16	0	0	0	0	0	0	0	0	0	0		2009-04-16	77.25	0	0	0	0	4	4	3	3	1	0
2009-04-17	75.88	0.00953388	0	0	0	0	0	0	0	0	0	0		2009-04-17	75.88	0	0	0	0	0	0	0	0	0	0		2009-04-17	78.05	0	0	0	0	4	4	3	3	1	0
2009-04-18	0	0	0	0	0	0	0	0	0	0	0	0		2009-04-18	0	0	0	0	0	0	0	0	0	0	0		2009-04-18	78.05	0	0	0	0	4	4	3	3	1	0
2009-04-19	0	0	0	0	0	0	0	0.2	0	0	0	0		2009-04-19	0	0	0	0	0	0	1	0	0	0	0		2009-04-19	78.05	0	0	0	0	4	5	3	3	1	0
2009-04-20	76.83	0	0	0	0	0	0	0.136364	0	0.6	0	0		2009-04-20	76.83	0	0	0	0	0	1	0	1	0	0		2009-04-20	77.57	0	0	0	0	4	6	3	4	1	0
2009-04-21	77.29	0.00596938	0	0	0	0	0	0	0	0	0	0		2009-04-21	77.29	0	0	0	0	0	0	0	0	0	0		2009-04-21	78.74	0	0	0	0	4	6	3	4	1	0
2009-04-22	77.81	0.00670534	0	0	0	0	0	0	0	0	0	0		2009-04-22	77.81	0	0	0	0	0	0	0	0	0	0		2009-04-22	79.2	0	0	0	0	4	6	3	4	1	0
2009-04-23	79.08	0.0161901	0	0	0	0	0	0	0	0	0	0		2009-04-23	79.08	0	0	0	0	0	0	0	0	0	0		2009-04-23	80.61	0	0	0	0	4	6	3	4	1	0
2009-04-24	80.73	0.0206503	0	0	0	0	0	0	0	0	0	0		2009-04-24	80.73	0	0	0	0	0	0	0	0	0	0		2009-04-24	84.46	0	0	0	0	4	6	3	4	1	0
2009-04-25	0	0	0	0	0	0	0	0	0	0	0	0		2009-04-25	0	0	0	0	0	0	0	0	0	0	0		2009-04-25	84.46	0	0	0	0	4	6	3	4	1	0
2009-04-26	0	0	0	0	0	0	0	0	0	0	0	0		2009-04-26	0	0	0	0	0	0	0	0	0	0	0		2009-04-26	84.46	0	0	0	0	4	6	3	4	1	0
2009-04-27	82.21	0	0	0	0	0	0	0	0.31875	0	0	0		2009-04-27	82.21	0	0	0	0	0	0	1	0	0	0		2009-04-27	83.12	0	0	0	0	4	6	4	4	1	0
2009-04-28	82.4	0.00230852	0	0	0	0	0	0	0	0	0	0		2009-04-28	82.4	0	0	0	0	0	0	0	0	0	0		2009-04-28	82.4	0	0	0	0	4	6	4	4	1	0
2009-04-29	79.26	-0.0388518	0	0	0	0	0	0	0	0	0	0		2009-04-29	79.26	0	0	0	0	0	0	0	0	0	0		2009-04-29	79.79	0	0	0	0	4	6	4	4	1	0
2009-04-30	79.89	0.00791706	0	0	0	0	0	0	0	0	0	0		2009-04-30	79.89	0	0	0	0	0	0	0	0	0	0		2009-04-30	80.52	0	0	0	0	4	6	4	4	1	0
2009-05-01	77.85	-0.0258668	0	0	0	0	0	0	0	0	0	0		2009-05-01	77.85	0	0	0	0	0	0	0	0	0	0		2009-05-01	78.96	0	0	0	0	4	6	4	4	1	0
2009-05-02	0	0	0	0	0	0	0	0	0	0	0	0		2009-05-02	0	0	0	0	0	0	0	0	0	0	0		2009-05-02	78.96	0	0	0	0	4	6	4	4	1	0
2009-05-03	0	0	0	0	0	0	0	0	0	0	0	0		2009-05-03	0	0	0	0	0	0	0	0	0	0	0		2009-05-03	78.96	0	0	0	0	4	6	4	4	1	0
2009-05-04	78.85	0	0	0	0	0	0	0.1	0	0.6	0	0		2009-05-04	78.85	0	0	0	0	0	1	0	1	0	0		2009-05-04	79.77	0	0	0	0	4	7	4	5	1	0
2009-05-05	80.19	0.0168516	0	0	0	0	0	0.136364	0	0	0	0		2009-05-05	80.19	0	0	0	0	0	1	0	0	0	0		2009-05-05	81.9	0	0	0	0	4	8	4	5	1	0
2009-05-06	79.66	-0.00663122	0	0	0	0	-0.166667	0.136364	0	0	0	0		2009-05-06	79.66	0	0	0	0	1	1	0	0	0	0		2009-05-06	81.99	0	0	0	0	5	9	4	5	1	0
2009-05-07	77.88	-0.0225985	0	0	0	0	0	0	0	0	0	0		2009-05-07	77.88	0	0	0	0	0	0	0	0	0	0		2009-05-07	79.28	0	0	0	0	5	9	4	5	1	0
2009-05-08	76.31	-0.0203652	0	0	0	0	0	0	0	0	0	0		2009-05-08	76.31	0	0	0	0	0	0	0	0	0	0		2009-05-08	77.95	0	0	0	0	5	9	4	5	1	0
2009-05-09	0	0	0	0	0	0	0	0	0	0	0	0		2009-05-09	0	0	0	0	0	0	0	0	0	0	0		2009-05-09	77.95	0	0	0	0	5	9	4	5	1	0
2009-05-10	0	0	0	0	0	0	0	0	0	0	0	0		2009-05-10	0	0	0	0	0	0	0	0	0	0	0		2009-05-10	77.95	0	0	0	0	5	9	4	5	1	0
2009-05-11	76.01	0	0	0	0	0	0	0	0	0	0	0		2009-05-11	76.01	0	0	0	0	0	0	0	0	0	0		2009-05-11	78.61	0	0	0	0	5	9	4	5	1	0
2009-05-12	76.53	0.00681787	0	0	0	0	0	0	0	0	0	0		2009-05-12	76.53	0	0	0	0	0	0	0	0	0	0		2009-05-12	77.93	0	0	0	0	5	9	4	5	1	0
2009-05-13	74.01	-0.0334826	0	0	0	0	0	0	0	0	0	0		2009-05-13	74.01	0	0	0	0	0	0	0	0	0	0		2009-05-13	74.19	0	0	0	0	5	9	4	5	1	0
2009-05-14	73.31	-0.00950325	0	0	0	0	0	0	0	0	0	0		2009-05-14	73.31	0	0	0	0	0	0	0	0	0	0		2009-05-14	75.11	0	0	0	0	5	9	4	5	1	0
2009-05-15	73.42	0.00149935	0	0	0	0	0	0	0	0	0	0		2009-05-15	73.42	0	0	0	0	0	0	0	0	0	0		2009-05-15	73.6	0	0	0	0	5	9	4	5	1	0
2009-05-16	0	0	0	0	0	0	0	0	0	0	0	0		2009-05-16	0	0	0	0	0	0	0	0	0	0	0		2009-05-16	73.6	0	0	0	0	5	9	4	5	1	0
2009-05-17	0	0	0	0	0	0	0	0	0	0	0	0		2009-05-17	0	0	0	0	0	0	0	0	0	0	0		2009-05-17	73.6	0	0	0	0	5	9	4	5	1	0
2009-05-18	73.1	0	0	0	0	0	0	0	0	0	0	0		2009-05-18	73.1	0	0	0	0	0	0	0	0	0	0		2009-05-18	75.95	0	0	0	0	5	9	4	5	1	0
2009-05-19	75.12	0.0272585	0	0	0	0	0	0	0	0	0	0		2009-05-19	75.12	0	0	0	0	0	0	0	0	0	0		2009-05-19	77.87	0	0	0	0	5	9	4	5	1	0
2009-05-20	77.42	0.0301582	0	0	0	0	0	0	0	0	0.8	0		2009-05-20	77.42	0	0	0	0	0	0	0	0	1	0		2009-05-20	77.97	0	0	0	0	5	9	4	5	2	0
2009-05-21	75.4	-0.0264378	0	0	0	0	0	0	0	0	0	0		2009-05-21	75.4	0	0	0	0	0	0	0	0	0	0		2009-05-21	75.96	0	0	0	0	5	9	4	5	2	0
2009-05-22	75.02	-0.0050526	0	0	0	0	0	0	0	0	0	0		2009-05-22	75.02	0	0	0	0	0	0	0	0	0	0		2009-05-22	75.64	0	0	0	0	5	9	4	5	2	0
2009-05-23	0	0	0	0	0	0	0	0	0	0	0	0		2009-05-23	0	0	0	0	0	0	0	0	0	0	0		2009-05-23	75.64	0	0	0	0	5	9	4	5	2	0
2009-05-24	0	0	0	0	0	0	0	0	0	0	0	0		2009-05-24	0	0	0	0	0	0	0	0	0	0	0		2009-05-24	75.64	0	0	0	0	5	9	4	5	2	0
2009-05-25	0	0	0	0	0	0	0	0	0	0	0	0		2009-05-25	0	0	0	0	0	0	0	0	0	0	0		2009-05-25	75.64	0	0	0	0	5	9	4	5	2	0
2009-05-26	74.55	0	0	0	0	0	0	0	0.337121	0	0	0		2009-05-26	74.55	0	0	0	0	0	0	1	0	0	0		2009-05-26	78.39	0	0	0	0	5	9	5	5	2	0
2009-05-27	76.75	0.0290833	0	0	0	0	0	0	0	0	0	0		2009-05-27	76.75	0	0	0	0	0	0	0	0	0	0		2009-05-27	77.1	0	0	0	0	5	9	5	5	2	0
2009-05-28	75.88	-0.0114003	0	0	0	0	0	0	0	0	0	0		2009-05-28	75.88	0	0	0	0	0	0	0	0	0	0		2009-05-28	77.65	0	0	0	0	5	9	5	5	2	0
2009-05-29	76.4	0.00682962	0	0	0	0	0	0	0	0	0	0		2009-05-29	76.4	0	0	0	0	0	0	0	0	0	0		2009-05-29	77.99	0	0	0	0	5	9	5	5	2	0
2009-05-30	0	0	0	0	0	0	0	0	0	0	0	0		2009-05-30	0	0	0	0	0	0	0	0	0	0	0		2009-05-30	77.99	0	0	0	0	5	9	5	5	2	0
2009-05-31	0	0	0	0	0	0	0	0	0	0	0	0		2009-05-31	0	0	0	0	0	0	0	0	0	0	0		2009-05-31	77.99	0	0	0	0	5	9	5	5	2	0
2009-06-01	77.49	0	0	0	0	0	0	0	0	0	0	0		2009-06-01	77.49	0	0	0	0	0	0	0	0	0	0		2009-06-01	83.05	0	0	0	0	5	9	5	5	2	0
2009-06-02	82.1	0.0577891	0	0	0	0	0	0	0	0	0	0		2009-06-02	82.1	0	0	0	0	0	0	0	0	0	0		2009-06-02	84.93	0	0	0	0	5	9	5	5	2	0
2009-06-03	83.13	0.0124676	0	0	0	0	0	0	0	0	0	0		2009-06-03	83.13	0	0	0	0	0	0	0	0	0	0		2009-06-03	85.68	0	0	0	0	5	9	5	5	2	0
2009-06-04	84.57	0.017174	0	0	0	0	0	0	0	0	0	0		2009-06-04	84.57	0	0	0	0	0	0	0	0	0	0		2009-06-04	85.52	0	0	0	0	5	9	5	5	2	0
2009-06-05	85.3	0.0085949	0	0	0	0	0	0	0	0	0	0		2009-06-05	85.3	0	0	0	0	0	0	0	0	0	0		2009-06-05	87.56	0	0	0	0	5	9	5	5	2	0
2009-06-06	0	0	0	0	0	0	0	0	0	0	0	0		2009-06-06	0	0	0	0	0	0	0	0	0	0	0		2009-06-06	87.56	0	0	0	0	5	9	5	5	2	0
2009-06-07	0	0	0	0	0	0	0	0	0	0	0	0		2009-06-07	0	0	0	0	0	0	0	0	0	0	0		2009-06-07	87.56	0	0	0	0	5	9	5	5	2	0
2009-06-08	85.11	0	0	0	0	0	0	0	0	0	0	0		2009-06-08	85.11	0	0	0	0	0	0	0	0	0	0		2009-06-08	86.36	0	0	0	0	5	9	5	5	2	0
2009-06-09	86.17	0.0123775	0	0	0	0	0	0	0	0	0	0		2009-06-09	86.17	0	0	0	0	0	0	0	0	0	0		2009-06-09	87.08	0	0	0	0	5	9	5	5	2	0
2009-06-10	84.83	-0.0156728	0	0	0	0	0	0	0	0	0	0		2009-06-10	84.83	0	0	0	0	0	0	0	0	0	0		2009-06-10	86.59	0	0	0	0	5	9	5	5	2	0
2009-06-11	85.05	0.00259008	0	0	0	0	0	0	0	0	0	0		2009-06-11	85.05	0	0	0	0	0	0	0	0	0	0		2009-06-11	85.69	0	0	0	0	5	9	5	5	2	0
2009-06-12	82.01	-0.0363981	0	0	0	0	0	0	0	0	0	0		2009-06-12	82.01	0	0	0	0	0	0	0	0	0	0		2009-06-12	84.08	0	0	0	0	5	9	5	5	2	0
2009-06-13	0	0	0	0	0	0	0	0	0	0	0	0		2009-06-13	0	0	0	0	0	0	0	0	0	0	0		2009-06-13	84.08	0	0	0	0	5	9	5	5	2	0
2009-06-14	0	0	0	0	0	0	0	0	0	0	0	0		2009-06-14	0	0	0	0	0	0	0	0	0	0	0		2009-06-14	84.08	0	0	0	0	5	9	5	5	2	0
2009-06-15	81	0	0	0	0	0	0	0	0	0	0	0		2009-06-15	81	0	0	0	0	0	0	0	0	0	0		2009-06-15	83.18	0	0	0	0	5	9	5	5	2	0
2009-06-16	81.28	0.00345082	0	0	0	0	0	0	0	0	0	0		2009-06-16	81.28	0	0	0	0	0	0	0	0	0	0		2009-06-16	82.15	0	0	0	0	5	9	5	5	2	0
2009-06-17	80.64	-0.00790518	0	0	0	0	0	0	0	0	0	0		2009-06-17	80.64	0	0	0	0	0	0	0	0	0	0		2009-06-17	82.65	0	0	0	0	5	9	5	5	2	0
2009-06-18	81	0.00445436	0	0	0	0	0	0	0	0	0	0		2009-06-18	81	0	0	0	0	0	0	0	0	0	0		2009-06-18	81.6	0	0	0	0	5	9	5	5	2	0
2009-06-19	81.5	0.00615387	0	0	0	0	0	0	0	0	0	0		2009-06-19	81.5	0	0	0	0	0	0	0	0	0	0		2009-06-19	82.96	0	0	0	0	5	9	5	5	2	0
2009-06-20	0	0	0	0	0	0	0	0	0	0	0	0		2009-06-20	0	0	0	0	0	0	0	0	0	0	0		2009-06-20	82.96	0	0	0	0	5	9	5	5	2	0
2009-06-21	0	0	0	0	0	0	0	0	0	0	0	0		2009-06-21	0	0	0	0	0	0	0	0	0	0	0		2009-06-21	82.96	0	0	0	0	5	9	5	5	2	0
2009-06-22	78.56	0	0	0	0	0	0	0	0	0	0	0		2009-06-22	78.56	0	0	0	0	0	0	0	0	0	0		2009-06-22	79.15	0	0	0	0	5	9	5	5	2	0
2009-06-23	76.25	-0.0298452	0	0	0	0	0	0	0	0	0	0		2009-06-23	76.25	0	0	0	0	0	0	0	0	0	0		2009-06-23	77.68	0	0	0	0	5	9	5	5	2	0
2009-06-24	77.8	0.0201241	0	0	0	0	0	0	0	0	0	0		2009-06-24	77.8	0	0	0	0	0	0	0	0	0	0		2009-06-24	79.27	0	0	0	0	5	9	5	5	2	0
2009-06-25	79.03	0.015686	0	0	0	0	0	0	0	0	0	0		2009-06-25	79.03	0	0	0	0	0	0	0	0	0	0		2009-06-25	82.2	0	0	0	0	5	9	5	5	2	0
2009-06-26	81.13	0.0262253	0	0	0	0	0	0	0	0	0	0		2009-06-26	81.13	0	0	0	0	0	0	0	0	0	0		2009-06-26	83.88	0	0	0	0	5	9	5	5	2	0
2009-06-27	0	0	0	0	0	0	0	0	0	0	0	0		2009-06-27	0	0	0	0	0	0	0	0	0	0	0		2009-06-27	83.88	0	0	0	0	5	9	5	5	2	0
2009-06-28	0	0	0	0	0	0	0	0	0	0	0	0		2009-06-28	0	0	0	0	0	0	0	0	0	0	0		2009-06-28	83.88	0	0	0	0	5	9	5	5	2	0
2009-06-29	82.41	0	0	0	0	0	0	0	0	0	0	0		2009-06-29	82.41	0	0	0	0	0	0	0	0	0	0		2009-06-29	83.03	0	0	0	0	5	9	5	5	2	0
2009-06-30	82.47	0.000727766	0	0	0	0	0	0	0	0	0	0		2009-06-30	82.47	0	0	0	0	0	0	0	0	0	0		2009-06-30	83.66	0	0	0	0	5	9	5	5	2	0
2009-07-01	81.37	-0.0134279	0	0	0	0	0	0	0	0	0	0		2009-07-01	81.37	0	0	0	0	0	0	0	0	0	0		2009-07-01	81.6	0	0	0	0	5	9	5	5	2	0
2009-07-02	78.51	-0.0357807	0	0	0	0	0	0	0	0	0	0		2009-07-02	78.51	0	0	0	0	0	0	0	0	0	0		2009-07-02	79.32	0	0	0	0	5	9	5	5	2	0
2009-07-03	0	0	0	0	0	0	0	0	0	0	0	0		2009-07-03	0	0	0	0	0	0	0	0	0	0	0		2009-07-03	79.32	0	0	0	0	5	9	5	5	2	0
2009-07-04	0	0	0	0	0	0	0	0	0	0	0	0		2009-07-04	0	0	0	0	0	0	0	0	0	0	0		2009-07-04	79.32	0	0	0	0	5	9	5	5	2	0
2009-07-05	0	0	0	0	0	0	0	0	0	0	0	0		2009-07-05	0	0	0	0	0	0	0	0	0	0	0		2009-07-05	79.32	0	0	0	0	5	9	5	5	2	0
2009-07-06	76.54	0	0	0	0	0	0	0	0	0	0	0		2009-07-06	76.54	0	0	0	0	0	0	0	0	0	0		2009-07-06	78.1	0	0	0	0	5	9	5	5	2	0
2009-07-07	75.41	-0.0148735	0	0	0	0	0	0	0.4	0	0	0		2009-07-07	75.41	0	0	0	0	0	0	1	0	0	0		2009-07-07	75.63	0	0	0	0	5	9	6	5	2	0
2009-07-08	75.7	0.00383818	0	0	0	0	0	0	0	0	0	0		2009-07-08	75.7	0	0	0	0	0	0	0	0	0	0		2009-07-08	77.36	0	0	0	0	5	9	6	5	2	0
2009-07-09	76.82	0.0146869	0	0	0	0	0	0	0	0	0	0		2009-07-09	76.82	0	0	0	0	0	0	0	0	0	0		2009-07-09	78.1	0	0	0	0	5	9	6	5	2	0
2009-07-10	76.17	-0.00849736	0	0	0	0	0	0	0	0	0	0		2009-07-10	76.17	0	0	0	0	0	0	0	0	0	0		2009-07-10	77.63	0	0	0	0	5	9	6	5	2	0
2009-07-11	0	0	0	0	0	0	0	0	0	0	0	0		2009-07-11	0	0	0	0	0	0	0	0	0	0	0		2009-07-11	77.63	0	0	0	0	5	9	6	5	2	0
2009-07-12	0	0	0	0	0	0	0	0	0	0	0	0		2009-07-12	0	0	0	0	0	0	0	0	0	0	0		2009-07-12	77.63	0	0	0	0	5	9	6	5	2	0
2009-07-13	78.01	0	0	0	0	0	0	0	0	0	0	0		2009-07-13	78.01	0	0	0	0	0	0	0	0	0	0		2009-07-13	81.47	0	0	0	0	5	9	6	5	2	0
2009-07-14	80.42	0.0304258	0	0	0	0	0	0	0	0	0	0		2009-07-14	80.42	0	0	0	0	0	0	0	0	0	0		2009-07-14	81.95	0	0	0	0	5	9	6	5	2	0
2009-07-15	82.78	0.0289236	0	0	0	0	0	0	0	0	0	0		2009-07-15	82.78	0	0	0	0	0	0	0	0	0	0		2009-07-15	84.55	0	0	0	0	5	9	6	5	2	0
2009-07-16	83.72	0.0112914	0	0	0	0	0	0	0	0	0	0		2009-07-16	83.72	0	0	0	0	0	0	0	0	0	0		2009-07-16	86.11	0	0	0	0	5	9	6	5	2	0
2009-07-17	85.2	0.0175235	0	0	0	0	0	0	0	0	0	0		2009-07-17	85.2	0	0	0	0	0	0	0	0	0	0		2009-07-17	85.85	0	0	0	0	5	9	6	5	2	0
2009-07-18	0	0	0	0	0	0	0	0	0	0	0	0		2009-07-18	0	0	0	0	0	0	0	0	0	0	0		2009-07-18	85.85	0	0	0	0	5	9	6	5	2	0
2009-07-19	0	0	0	0	0	0	0	0	0	0	0	0		2009-07-19	0	0	0	0	0	0	0	0	0	0	0		2009-07-19	85.85	0	0	0	0	5	9	6	5	2	0
2009-07-20	86.26	0	0	0	0	0	0	0	0	0.6	0	0		2009-07-20	86.26	0	0	0	0	0	0	0	1	0	0		2009-07-20	88.23	0	0	0	0	5	9	6	6	2	0
2009-07-21	87.4	0.0131293	0	0	0	0	0	0	0	0	0	0		2009-07-21	87.4	0	0	0	0	0	0	0	0	0	0		2009-07-21	89.01	0	0	0	0	5	9	6	6	2	0
2009-07-22	87.78	0.00433837	0	0	0	0	0	0	0	0	0	0		2009-07-22	87.78	0	0	0	0	0	0	0	0	0	0		2009-07-22	88.79	0	0	0	0	5	9	6	6	2	0
2009-07-23	89.59	0.02041	0	0	0	0	0	0	0	0	0	0		2009-07-23	89.59	0	0	0	0	0	0	0	0	0	0		2009-07-23	93.87	0	0	0	0	5	9	6	6	2	0
2009-07-24	85.5	-0.0467273	0	0	0	0	0	0	0	0	0	0		2009-07-24	85.5	0	0	0	0	0	0	0	0	0	0		2009-07-24	86.49	0	0	0	0	5	9	6	6	2	0
2009-07-25	0	0	0	0	0	0	0	0	0	0	0	0		2009-07-25	0	0	0	0	0	0	0	0	0	0	0		2009-07-25	86.49	0	0	0	0	5	9	6	6	2	0
2009-07-26	0	0	0	0	0	0	0	0	0	0	0	0		2009-07-26	0	0	0	0	0	0	0	0	0	0	0		2009-07-26	86.49	0	0	0	0	5	9	6	6	2	0
2009-07-27	83.56	0	0	0	0	0	0	0	0	0	0	0		2009-07-27	83.56	0	0	0	0	0	0	0	0	0	0		2009-07-27	84.24	0	0	0	0	5	9	6	6	2	0
2009-07-28	82.6	-0.0115553	0	0	0	0	0	0	0	0	0	0		2009-07-28	82.6	0	0	0	0	0	0	0	0	0	0		2009-07-28	84.98	0	0	0	0	5	9	6	6	2	0
2009-07-29	83.52	0.0110764	0	0	0	0	0	0	0	0	0	0		2009-07-29	83.52	0	0	0	0	0	0	0	0	0	0		2009-07-29	84.34	0	0	0	0	5	9	6	6	2	0
2009-07-30	85.17	0.0195631	0	0	0	0	0	0	0	0	0	0		2009-07-30	85.17	0	0	0	0	0	0	0	0	0	0		2009-07-30	86.09	0	0	0	0	5	9	6	6	2	0
2009-07-31	84.62	-0.00647855	0	0	0	0	0	0	0	0	0	0		2009-07-31	84.62	0	0	0	0	0	0	0	0	0	0		2009-07-31	85.76	0	0	0	0	5	9	6	6	2	0
2009-08-01	0	0	0	0	0	0	0	0	0	0	0	0		2009-08-01	0	0	0	0	0	0	0	0	0	0	0		2009-08-01	85.76	0	0	0	0	5	9	6	6	2	0
2009-08-02	0	0	0	0	0	0	0	0	0	0	0	0		2009-08-02	0	0	0	0	0	0	0	0	0	0	0		2009-08-02	85.76	0	0	0	0	5	9	6	6	2	0
2009-08-03	86.56	0	0	0	0	0	0	0	0	0	0	0		2009-08-03	86.56	0	0	0	0	0	0	0	0	0	0		2009-08-03	87.44	0	0	0	0	5	9	6	6	2	0
2009-08-04	84.93	-0.0190104	0	0	0	0	0	0	0	0	0	0		2009-08-04	84.93	0	0	0	0	0	0	0	0	0	0		2009-08-04	85.8	0	0	0	0	5	9	6	6	2	0
2009-08-05	83.02	-0.0227459	0	0	0	0	0	0	0	0	0	0		2009-08-05	83.02	0	0	0	0	0	0	0	0	0	0		2009-08-05	84.29	0	0	0	0	5	9	6	6	2	0
2009-08-06	83.05	0.000361366	0	0	0	0	0	0.05	0	0	0	0		2009-08-06	83.05	0	0	0	0	0	1	0	0	0	0		2009-08-06	84.47	0	0	0	0	5	10	6	6	2	0
2009-08-07	84.1	0.0125637	0	0	0	0	0	0	0	0	0	0		2009-08-07	84.1	0	0	0	0	0	0	0	0	0	0		2009-08-07	85.32	0	0	0	0	5	10	6	6	2	0
2009-08-08	0	0	0	0	0	0	0	0	0	0	0	0		2009-08-08	0	0	0	0	0	0	0	0	0	0	0		2009-08-08	85.32	0	0	0	0	5	10	6	6	2	0
2009-08-09	0	0	0	0	0	0	0	0	0	0	0	0		2009-08-09	0	0	0	0	0	0	0	0	0	0	0		2009-08-09	85.32	0	0	0	0	5	10	6	6	2	0
2009-08-10	83.27	0	0	0	0	0	0	0	0	0	0	0		2009-08-10	83.27	0	0	0	0	0	0	0	0	0	0		2009-08-10	84.44	0	0	0	0	5	10	6	6	2	0
2009-08-11	82.45	-0.00989629	0	0	0	0	0	0	0	0	0	0		2009-08-11	82.45	0	0	0	0	0	0	0	0	0	0		2009-08-11	83.56	0	0	0	0	5	10	6	6	2	0
2009-08-12	83.38	0.0112164	0	0	0	0	0	0	0	0	0	0		2009-08-12	83.38	0	0	0	0	0	0	0	0	0	0		2009-08-12	85.96	0	0	0	0	5	10	6	6	2	0
2009-08-13	84.07	0.00824135	0	0	0	0	0	0	0	0	0	0		2009-08-13	84.07	0	0	0	0	0	0	0	0	0	0		2009-08-13	84.6	0	0	0	0	5	10	6	6	2	0
2009-08-14	82.78	-0.0154633	0	0	0	0	0	0	0	0	0	0		2009-08-14	82.78	0	0	0	0	0	0	0	0	0	0		2009-08-14	83.58	0	0	0	0	5	10	6	6	2	0
2009-08-15	0	0	0	0	0	0	0	0	0	0	0	0		2009-08-15	0	0	0	0	0	0	0	0	0	0	0		2009-08-15	83.58	0	0	0	0	5	10	6	6	2	0
2009-08-16	0	0	0	0	0	0	0	0	0	0	0	0		2009-08-16	0	0	0	0	0	0	0	0	0	0	0		2009-08-16	83.58	0	0	0	0	5	10	6	6	2	0
2009-08-17	80.25	0	0	0	0	0	0	0	0	0	0	0		2009-08-17	80.25	0	0	0	0	0	0	0	0	0	0		2009-08-17	81.06	0	0	0	0	5	10	6	6	2	0
2009-08-18	80.79	0.00670645	0	0	0	0	0	0	0	0	0	0		2009-08-18	80.79	0	0	0	0	0	0	0	0	0	0		2009-08-18	82.12	0	0	0	0	5	10	6	6	2	0
2009-08-19	80.49	-0.00372028	0	0	0	0	0	0	0	0	0	0		2009-08-19	80.49	0	0	0	0	0	0	0	0	0	0		2009-08-19	83	0	0	0	0	5	10	6	6	2	0
2009-08-20	82.66	0.0266029	0	0	0	0	0	0	0	0	0	0		2009-08-20	82.66	0	0	0	0	0	0	0	0	0	0		2009-08-20	84.09	0	0	0	0	5	10	6	6	2	0
2009-08-21	83.54	0.0105897	0	0	0	0	0	0	0	0	0	0		2009-08-21	83.54	0	0	0	0	0	0	0	0	0	0		2009-08-21	85	0	0	0	0	5	10	6	6	2	0
2009-08-22	0	0	0	0	0	0	0	0	0	0	0	0		2009-08-22	0	0	0	0	0	0	0	0	0	0	0		2009-08-22	85	0	0	0	0	5	10	6	6	2	0
2009-08-23	0	0	0	0	0	0	0	0	0	0	0	0		2009-08-23	0	0	0	0	0	0	0	0	0	0	0		2009-08-23	85	0	0	0	0	5	10	6	6	2	0
2009-08-24	84.24	0	0	0	0	0	0	0	0	0	0	0		2009-08-24	84.24	0	0	0	0	0	0	0	0	0	0		2009-08-24	84.5	0	0	0	0	5	10	6	6	2	0
2009-08-25	83.95	-0.0034485	0	0	0	0	0	0.136364	0	0	0	0		2009-08-25	83.95	0	0	0	0	0	1	0	0	0	0		2009-08-25	84.19	0	0	0	0	5	11	6	6	2	0
2009-08-26	83.38	-0.00681291	0	0	0	0	0	0	0	0	0	0		2009-08-26	83.38	0	0	0	0	0	0	0	0	0	0		2009-08-26	84	0	0	0	0	5	11	6	6	2	0
2009-08-27	83.14	-0.00288251	0	0	0	0	0	0	0	0	0	0		2009-08-27	83.14	0	0	0	0	0	0	0	0	0	0		2009-08-27	84.31	0	0	0	0	5	11	6	6	2	0
2009-08-28	82.57	-0.0068795	0	0	0	0	0	0	0	0	0	0		2009-08-28	82.57	0	0	0	0	0	0	0	0	0	0		2009-08-28	82.76	0	0	0	0	5	11	6	6	2	0
2009-08-29	0	0	0	0	0	0	0	0	0	0	0	0		2009-08-29	0	0	0	0	0	0	0	0	0	0	0		2009-08-29	82.76	0	0	0	0	5	11	6	6	2	0
2009-08-30	0	0	0	0	0	0	0	0	0	0	0	0		2009-08-30	0	0	0	0	0	0	0	0	0	0	0		2009-08-30	82.76	0	0	0	0	5	11	6	6	2	0
2009-08-31	80.35	0	0	0	0	0	0	0.136364	0	0	0	0		2009-08-31	80.35	0	0	0	0	0	1	0	0	0	0		2009-08-31	81.19	0	0	0	0	5	12	6	6	2	0
2009-09-01	79	-0.0169442	0	0	0	0	-0.131818	0	0	0	0	0		2009-09-01	79	0	0	0	0	1	0	0	0	0	0		2009-09-01	79.16	0	0	0	0	6	12	6	6	2	0
2009-09-02	77.8	-0.0153064	0	0	0	0	0	0	0	0	0	0		2009-09-02	77.8	0	0	0	0	0	0	0	0	0	0		2009-09-02	78.14	0	0	0	0	6	12	6	6	2	0
2009-09-03	77.51	-0.00373448	0	0	0	0	0	0	0	0	0	0		2009-09-03	77.51	0	0	0	0	0	0	0	0	0	0		2009-09-03	78.46	0	0	0	0	6	12	6	6	2	0
2009-09-04	77.63	0.00154693	0	0	0	0	0	0	0	0	0	0		2009-09-04	77.63	0	0	0	0	0	0	0	0	0	0		2009-09-04	78.87	0	0	0	0	6	12	6	6	2	0
2009-09-05	0	0	0	0	0	0	0	0	0	0	0	0		2009-09-05	0	0	0	0	0	0	0	0	0	0	0		2009-09-05	78.87	0	0	0	0	6	12	6	6	2	0
2009-09-06	0	0	0	0	0	0	0	0	0	0	0	0		2009-09-06	0	0	0	0	0	0	0	0	0	0	0		2009-09-06	78.87	0	0	0	0	6	12	6	6	2	0
2009-09-07	0	0	0	0	0	0	0	0	0	0	0	0		2009-09-07	0	0	0	0	0	0	0	0	0	0	0		2009-09-07	78.87	0	0	0	0	6	12	6	6	2	0
2009-09-08	78.87	0	0	0	0	0	0	0	0	0	0	0		2009-09-08	78.87	0	0	0	0	0	0	0	0	0	0		2009-09-08	80.9	0	0	0	0	6	12	6	6	2	0
2009-09-09	80.5	0.0204562	0	0	0	0	0	0	0	0	0	0		2009-09-09	80.5	0	0	0	0	0	0	0	0	0	0		2009-09-09	82.24	0	0	0	0	6	12	6	6	2	0
2009-09-10	82.3	0.022114	0	0	0	0	-0.2	0	0	0	0	0		2009-09-10	82.3	0	0	0	0	1	0	0	0	0	0		2009-09-10	83.85	0	0	0	0	7	12	6	6	2	0
2009-09-11	83.76	0.0175844	0	0	0	0	0	0	0	0	0	0		2009-09-11	83.76	0	0	0	0	0	0	0	0	0	0		2009-09-11	84.54	0	0	0	0	7	12	6	6	2	0
2009-09-12	0	0	0	0	0	0	0	0	0	0	0	0		2009-09-12	0	0	0	0	0	0	0	0	0	0	0		2009-09-12	84.54	0	0	0	0	7	12	6	6	2	0
2009-09-13	0	0	0	0	0	0	0	0	0	0	0	0		2009-09-13	0	0	0	0	0	0	0	0	0	0	0		2009-09-13	84.54	0	0	0	0	7	12	6	6	2	0
2009-09-14	83.46	0	0	0	0	0	0	0	0	0	0	0		2009-09-14	83.46	0	0	0	0	0	0	0	0	0	0		2009-09-14	83.86	0	0	0	0	7	12	6	6	2	0
2009-09-15	82.79	-0.00806017	0	0	0	0	0	0	0	0	0	0		2009-09-15	82.79	0	0	0	0	0	0	0	0	0	0		2009-09-15	83.55	0	0	0	0	7	12	6	6	2	0
2009-09-16	85.9	0.0368766	0	0	0	0	0	0	0.318182	0	0	0		2009-09-16	85.9	0	0	0	0	0	0	1	0	0	0		2009-09-16	90.7	0	0	0	0	7	12	7	6	2	0
2009-09-17	89	0.0354525	0	0	0	0	0	0	0	0	0	0		2009-09-17	89	0	0	0	0	0	0	0	0	0	0		2009-09-17	90.44	0	0	0	0	7	12	7	6	2	0
2009-09-18	89.47	0.00526702	0	0	0	0	0	0	0	0	0	0		2009-09-18	89.47	0	0	0	0	0	0	0	0	0	0		2009-09-18	90.28	0	0	0	0	7	12	7	6	2	0
2009-09-19	0	0	0	0	0	0	0	0	0	0	0	0		2009-09-19	0	0	0	0	0	0	0	0	0	0	0		2009-09-19	90.28	0	0	0	0	7	12	7	6	2	0
2009-09-20	0	0	0	0	0	0	0	0	0	0	0	0		2009-09-20	0	0	0	0	0	0	0	0	0	0	0		2009-09-20	90.28	0	0	0	0	7	12	7	6	2	0
2009-09-21	88.48	0	0	0	0	0	0	0	0	0	0	0		2009-09-21	88.48	0	0	0	0	0	0	0	0	0	0		2009-09-21	90.56	0	0	0	0	7	12	7	6	2	0
2009-09-22	91.1	0.0291812	0	0	0	0	0	0	0	0	0	0		2009-09-22	91.1	0	0	0	0	0	0	0	0	0	0		2009-09-22	93.75	0	0	0	0	7	12	7	6	2	0
2009-09-23	92.22	0.0122193	0	0	0	0	0	0	0	0	0	0		2009-09-23	92.22	0	0	0	0	0	0	0	0	0	0		2009-09-23	92.38	0	0	0	0	7	12	7	6	2	0
2009-09-24	90.77	-0.0158482	0	0	0	0	0	0	0	0	0	0		2009-09-24	90.77	0	0	0	0	0	0	0	0	0	0		2009-09-24	92.11	0	0	0	0	7	12	7	6	2	0
2009-09-25	89.75	-0.0113008	0	0	0	0	0	0	0	0	0	0		2009-09-25	89.75	0	0	0	0	0	0	0	0	0	0		2009-09-25	90.52	0	0	0	0	7	12	7	6	2	0
2009-09-26	0	0	0	0	0	0	0	0	0	0	0	0		2009-09-26	0	0	0	0	0	0	0	0	0	0	0		2009-09-26	90.52	0	0	0	0	7	12	7	6	2	0
2009-09-27	0	0	0	0	0	0	0	0	0	0	0	0		2009-09-27	0	0	0	0	0	0	0	0	0	0	0		2009-09-27	90.52	0	0	0	0	7	12	7	6	2	0
2009-09-28	90.6	0	0	0	0	0	0	0	0	0	0	0		2009-09-28	90.6	0	0	0	0	0	0	0	0	0	0		2009-09-28	92.21	0	0	0	0	7	12	7	6	2	0
2009-09-29	90.1	-0.00553405	0	0	0	0	0	0	0	0	0	0		2009-09-29	90.1	0	0	0	0	0	0	0	0	0	0		2009-09-29	91.72	0	0	0	0	7	12	7	6	2	0
2009-09-30	91.43	0.0146535	0	0	0	0	0	0	0	0	0	0		2009-09-30	91.43	0	0	0	0	0	0	0	0	0	0		2009-09-30	93.36	0	0	0	0	7	12	7	6	2	0
2009-10-01	90.37	-0.0116613	0	0	0	0	0	0	0	0	0	0		2009-10-01	90.37	0	0	0	0	0	0	0	0	0	0		2009-10-01	91.04	0	0	0	0	7	12	7	6	2	0
2009-10-02	89.58	-0.00878028	0	0	0	0	0	0	0	0	0	0		2009-10-02	89.58	0	0	0	0	0	0	0	0	0	0		2009-10-02	89.85	0	0	0	0	7	12	7	6	2	0
2009-10-03	0	0	0	0	0	0	0	0	0	0	0	0		2009-10-03	0	0	0	0	0	0	0	0	0	0	0		2009-10-03	89.85	0	0	0	0	7	12	7	6	2	0
2009-10-04	0	0	0	0	0	0	0	0	0	0	0	0		2009-10-04	0	0	0	0	0	0	0	0	0	0	0		2009-10-04	89.85	0	0	0	0	7	12	7	6	2	0
2009-10-05	88.27	0	0	0	0	0	0	0	0	0	0	0		2009-10-05	88.27	0	0	0	0	0	0	0	0	0	0		2009-10-05	88.67	0	0	0	0	7	12	7	6	2	0
2009-10-06	88.4	0.00147173	0	0	0	0	0	0	0	0	0	0		2009-10-06	88.4	0	0	0	0	0	0	0	0	0	0		2009-10-06	90.91	0	0	0	0	7	12	7	6	2	0
2009-10-07	91.15	0.0306345	0	0	0	0	0	0	0	0	0	0		2009-10-07	91.15	0	0	0	0	0	0	0	0	0	0		2009-10-07	93.97	0	0	0	0	7	12	7	6	2	0
2009-10-08	94.23	0.0332321	0	0	0	0	0	0	0	0.6	0	0		2009-10-08	94.23	0	0	0	0	0	0	0	1	0	0		2009-10-08	95.22	0	0	0	0	7	12	7	7	2	0
2009-10-09	94.26	0.000318309	0	0	0	0	0	0	0	0	0	0		2009-10-09	94.26	0	0	0	0	0	0	0	0	0	0		2009-10-09	95.71	0	0	0	0	7	12	7	7	2	0
2009-10-10	0	0	0	0	0	0	0	0	0	0	0	0		2009-10-10	0	0	0	0	0	0	0	0	0	0	0		2009-10-10	95.71	0	0	0	0	7	12	7	7	2	0
2009-10-11	0	0	0	0	0	0	0	0	0	0	0	0		2009-10-11	0	0	0	0	0	0	0	0	0	0	0		2009-10-11	95.71	0	0	0	0	7	12	7	7	2	0
2009-10-12	93.07	0	0	0	0	0	0	0	0	0	0.8	0		2009-10-12	93.07	0	0	0	0	0	0	0	0	1	0		2009-10-12	93.6	0	0	0	0	7	12	7	7	3	0
2009-10-13	93.68	0.00653282	0	0	0	0	0	0	0	0	0	0		2009-10-13	93.68	0	0	0	0	0	0	0	0	0	0		2009-10-13	94.83	0	0	0	0	7	12	7	7	3	0
2009-10-14	96.02	0.0246718	0	0	0	0	0	0	0	0	0	0		2009-10-14	96.02	0	0	0	0	0	0	0	0	0	0		2009-10-14	97.46	0	0	0	0	7	12	7	7	3	0
2009-10-15	95.08	-0.00983781	0	0	0	0	0	0	0	0	0	0		2009-10-15	95.08	0	0	0	0	0	0	0	0	0	0		2009-10-15	96.01	0	0	0	0	7	12	7	7	3	0
2009-10-16	93.61	-0.0155814	0	0	0	0	0	0	0	0	0	0		2009-10-16	93.61	0	0	0	0	0	0	0	0	0	0		2009-10-16	95.32	0	0	0	0	7	12	7	7	3	0
2009-10-17	0	0	0	0	0	0	0	0	0	0	0	0		2009-10-17	0	0	0	0	0	0	0	0	0	0	0		2009-10-17	95.32	0	0	0	0	7	12	7	7	3	0
2009-10-18	0	0	0	0	0	0	0	0	0	0	0	0		2009-10-18	0	0	0	0	0	0	0	0	0	0	0		2009-10-18	95.32	0	0	0	0	7	12	7	7	3	0
2009-10-19	94.25	0	0	0	0	0	0	0	0	0	0	0		2009-10-19	94.25	0	0	0	0	0	0	0	0	0	0		2009-10-19	94.68	0	0	0	0	7	12	7	7	3	0
2009-10-20	94.27	0.000212147	0	0	0	0	0	0	0	0	0	0		2009-10-20	94.27	0	0	0	0	0	0	0	0	0	0		2009-10-20	94.98	0	0	0	0	7	12	7	7	3	0
2009-10-21	92.91	-0.0145316	0	0	0	0	0	0	0	0	0	0		2009-10-21	92.91	0	0	0	0	0	0	0	0	0	0		2009-10-21	93.42	0	0	0	0	7	12	7	7	3	0
2009-10-22	91.7	-0.013109	0	0	0	0	0	0	0	0	0	0		2009-10-22	91.7	0	0	0	0	0	0	0	0	0	0		2009-10-22	93.45	0	0	0	0	7	12	7	7	3	0
2009-10-23	110.62	0.187579	0	0	0	0	0	0	0	0.525	0	0		2009-10-23	110.62	0	0	0	0	0	0	0	1	0	0		2009-10-23	118.49	0	0	0	0	7	12	7	8	3	0
2009-10-24	0	0	0	0	0	0	0	0	0	0	0	0		2009-10-24	0	0	0	0	0	0	0	0	0	0	0		2009-10-24	118.49	0	0	0	0	7	12	7	8	3	0
2009-10-25	0	0	0	0	0	0	-0.2	0	0	0	0	0		2009-10-25	0	0	0	0	0	1	0	0	0	0	0		2009-10-25	118.49	0	0	0	0	8	12	7	8	3	0
2009-10-26	118.49	0	0	0	0	0	0	0	0	0	0	0		2009-10-26	118.49	0	0	0	0	0	0	0	0	0	0		2009-10-26	124.64	0	0	0	0	8	12	7	8	3	0
2009-10-27	119.42	0.00781812	0	0	0	0	0	0	0	0	0	0		2009-10-27	119.42	0	0	0	0	0	0	0	0	0	0		2009-10-27	122.07	0	0	0	0	8	12	7	8	3	0
2009-10-28	120.76	0.0111584	0	0	0	0	0	0	0	0	0	0		2009-10-28	120.76	0	0	0	0	0	0	0	0	0	0		2009-10-28	121.64	0	0	0	0	8	12	7	8	3	0
2009-10-29	120.12	-0.00531385	0	0	0	0	0	0	0	0	0	0		2009-10-29	120.12	0	0	0	0	0	0	0	0	0	0		2009-10-29	122.58	0	0	0	0	8	12	7	8	3	0
2009-10-30	118.21	-0.0160286	0	0	0	0	0	0	0	0	0	0		2009-10-30	118.21	0	0	0	0	0	0	0	0	0	0		2009-10-30	118.81	0	0	0	0	8	12	7	8	3	0
2009-10-31	0	0	0	0	0	0	0	0	0	0	0	0		2009-10-31	0	0	0	0	0	0	0	0	0	0	0		2009-10-31	118.81	0	0	0	0	8	12	7	8	3	0
2009-11-01	0	0	0	0	0	0	0	0	0	0	0	0		2009-11-01	0	0	0	0	0	0	0	0	0	0	0		2009-11-01	118.81	0	0	0	0	8	12	7	8	3	0
2009-11-02	116.71	0	0	0	0	0	0	0	0	0	0	0		2009-11-02	116.71	0	0	0	0	0	0	0	0	0	0		2009-11-02	118.84	0	0	0	0	8	12	7	8	3	0
2009-11-03	116.63	-0.000685712	0	0	0	0	0	0	0	0	0	0		2009-11-03	116.63	0	0	0	0	0	0	0	0	0	0		2009-11-03	118.37	0	0	0	0	8	12	7	8	3	0
2009-11-04	116.76	0.00111406	0	0	0	0	0	0	0	0	0	0		2009-11-04	116.76	0	0	0	0	0	0	0	0	0	0		2009-11-04	117.1	0	0	0	0	8	12	7	8	3	0
2009-11-05	116.25	-0.00437752	0	0	0	0	0	0	0	0	0	0		2009-11-05	116.25	0	0	0	0	0	0	0	0	0	0		2009-11-05	120.61	0	0	0	0	8	12	7	8	3	0
2009-11-06	122.67	0.0537548	0	0	0	0	0	0	0	0	0	0		2009-11-06	122.67	0	0	0	0	0	0	0	0	0	0		2009-11-06	126.2	0	0	0	0	8	12	7	8	3	0
2009-11-07	0	0	0	0	0	0	0	0	0	0	0	0		2009-11-07	0	0	0	0	0	0	0	0	0	0	0		2009-11-07	126.2	0	0	0	0	8	12	7	8	3	0
2009-11-08	0	0	0	0	0	0	0	0	0	0	0	0		2009-11-08	0	0	0	0	0	0	0	0	0	0	0		2009-11-08	126.2	0	0	0	0	8	12	7	8	3	0
2009-11-09	125.59	0	0	0	0	0	0	0	0	0	0	0		2009-11-09	125.59	0	0	0	0	0	0	0	0	0	0		2009-11-09	126.67	0	0	0	0	8	12	7	8	3	0
2009-11-10	126	0.00325931	0	0	0	0	0	0	0.4	0	0	0		2009-11-10	126	0	0	0	0	0	0	1	0	0	0		2009-11-10	130.15	0	0	0	0	8	12	8	8	3	0
2009-11-11	128.33	0.0183232	0	0	0	0	0	0	0	0	0	0		2009-11-11	128.33	0	0	0	0	0	0	0	0	0	0		2009-11-11	129.91	0	0	0	0	8	12	8	8	3	0
2009-11-12	129.98	0.0127755	0	0	0	0	0	0	0	0	0	0		2009-11-12	129.98	0	0	0	0	0	0	0	0	0	0		2009-11-12	130.53	0	0	0	0	8	12	8	8	3	0
2009-11-13	129.75	-0.00177104	0	0	0	0	0	0	0.4	0	0	0		2009-11-13	129.75	0	0	0	0	0	0	1	0	0	0		2009-11-13	132.97	0	0	0	0	8	12	9	8	3	0
2009-11-14	0	0	0	0	0	0	0	0	0	0	0	0		2009-11-14	0	0	0	0	0	0	0	0	0	0	0		2009-11-14	132.97	0	0	0	0	8	12	9	8	3	0
2009-11-15	0	0	0	0	0	0	0	0	0	0	0	0		2009-11-15	0	0	0	0	0	0	0	0	0	0	0		2009-11-15	132.97	0	0	0	0	8	12	9	8	3	0
2009-11-16	130.98	0	0	0	0	0	0	0	0	0	0	0		2009-11-16	130.98	0	0	0	0	0	0	0	0	0	0		2009-11-16	131.59	0	0	0	0	8	12	9	8	3	0
2009-11-17	129.32	-0.0127546	0	0	0	0	0	0	0	0	0	0		2009-11-17	129.32	0	0	0	0	0	0	0	0	0	0		2009-11-17	131.25	0	0	0	0	8	12	9	8	3	0
2009-11-18	129.53	0.0016225	0	0	0	0	0	0	0.4	0	0	0		2009-11-18	129.53	0	0	0	0	0	0	1	0	0	0		2009-11-18	131.29	0	0	0	0	8	12	10	8	3	0
2009-11-19	128.48	-0.00813929	0	0	0	0	0	0	0	0	0	0		2009-11-19	128.48	0	0	0	0	0	0	0	0	0	0		2009-11-19	128.99	0	0	0	0	8	12	10	8	3	0
2009-11-20	127.41	-0.00836295	0	0	0	0	0	0.125	0	0	0	0		2009-11-20	127.41	0	0	0	0	0	1	0	0	0	0		2009-11-20	129.66	0	0	0	0	8	13	10	8	3	0
2009-11-21	0	0	0	0	0	0	0	0	0	0	0	0		2009-11-21	0	0	0	0	0	0	0	0	0	0	0		2009-11-21	129.66	0	0	0	0	8	13	10	8	3	0
2009-11-22	0	0	0	0	0	0	0	0	0	0	0	0		2009-11-22	0	0	0	0	0	0	0	0	0	0	0		2009-11-22	129.66	0	0	0	0	8	13	10	8	3	0
2009-11-23	131	0	0	0	0	0	0	0	0.267273	0	0	0		2009-11-23	131	0	0	0	0	0	0	1	0	0	0		2009-11-23	133	0	0	0	0	8	13	11	8	3	0
2009-11-24	132.22	0.00926989	0	0	0	0	0	0.0824916	0	0	0	0		2009-11-24	132.22	0	0	0	0	0	1	0	0	0	0		2009-11-24	132.94	0	0	0	0	8	14	11	8	3	0
2009-11-25	132.4	0.00136039	0	0	0	0	0	0	0	0	0	0		2009-11-25	132.4	0	0	0	0	0	0	0	0	0	0		2009-11-25	134.03	0	0	0	0	8	14	11	8	3	0
2009-11-26	0	0	0	0	0	0	0	0	0.416667	0	0	0		2009-11-26	0	0	0	0	0	0	0	1	0	0	0		2009-11-26	134.03	0	0	0	0	8	14	12	8	3	0
2009-11-27	129.88	0	0	0	0	0	0	0	0	0	0	0		2009-11-27	129.88	0	0	0	0	0	0	0	0	0	0		2009-11-27	131.74	0	0	0	0	8	14	12	8	3	0
2009-11-28	0	0	0	0	0	0	0	0	0	0	0	0		2009-11-28	0	0	0	0	0	0	0	0	0	0	0		2009-11-28	131.74	0	0	0	0	8	14	12	8	3	0
2009-11-29	0	0	0	0	0	0	0	0	0	0	0	0		2009-11-29	0	0	0	0	0	0	0	0	0	0	0		2009-11-29	131.74	0	0	0	0	8	14	12	8	3	0
2009-11-30	132.16	0	0	0	0	0	0	0.36	0.841667	0	0.8	0		2009-11-30	132.16	0	0	0	0	0	2	2	0	1	0		2009-11-30	135.91	0	0	0	0	8	16	14	8	4	0
2009-12-01	135.75	0.0268016	0	0	0	0	0	0	0	0	0	0		2009-12-01	135.75	0	0	0	0	0	0	0	0	0	0		2009-12-01	138.5	0	0	0	0	8	16	14	8	4	0
2009-12-02	138.96	0.0233712	0	0	0	0	0	0.229762	0	0	0	0		2009-12-02	138.96	0	0	0	0	0	1	0	0	0	0		2009-12-02	142.25	0	0	0	0	8	17	14	8	4	0
2009-12-03	140.77	0.0129412	0	0	0	0	0	0	0	0	0	0		2009-12-03	140.77	0	0	0	0	0	0	0	0	0	0		2009-12-03	141.17	0	0	0	0	8	17	14	8	4	0
2009-12-04	135.11	-0.0410381	0	0	0	0	0	0	0	0	0	0		2009-12-04	135.11	0	0	0	0	0	0	0	0	0	0		2009-12-04	137.58	0	0	0	0	8	17	14	8	4	0
2009-12-05	0	0	0	0	0	0	0	0	0	0	0	0		2009-12-05	0	0	0	0	0	0	0	0	0	0	0		2009-12-05	137.58	0	0	0	0	8	17	14	8	4	0
2009-12-06	0	0	0	0	0	0	0	0	0	0	0	0		2009-12-06	0	0	0	0	0	0	0	0	0	0	0		2009-12-06	137.58	0	0	0	0	8	17	14	8	4	0
2009-12-07	133.84	0	0	0	0	0	0	0	0.3	0	0	0		2009-12-07	133.84	0	0	0	0	0	0	1	0	0	0		2009-12-07	134.21	0	0	0	0	8	17	15	8	4	0
2009-12-08	132.87	-0.00727386	0	0	0	0	0	0	0	0	0	0		2009-12-08	132.87	0	0	0	0	0	0	0	0	0	0		2009-12-08	134.11	0	0	0	0	8	17	15	8	4	0
2009-12-09	129.82	-0.0232222	0	-0.8	0	0	-0.175	0	0	0	1	1		2009-12-09	129.82	0	1	0	0	1	0	0	0	0	0		2009-12-09	131.31	0	1	0	0	9	17	15	8	4	0
2009-12-10	132.4	0.0196787	0	0	0	0	0	0.136364	0	0	0	0		2009-12-10	132.4	0	0	0	0	0	1	0	0	0	0		2009-12-10	135.38	0	1	0	0	9	18	15	8	4	0
2009-12-11	133.2	0.00602414	0	0	0	0	0	0	0	0	0	0		2009-12-11	133.2	0	0	0	0	0	0	0	0	0	0		2009-12-11	134.15	0	1	0	0	9	18	15	8	4	0
2009-12-12	0	0	0	0	0	0	0	0	0	0	0	0		2009-12-12	0	0	0	0	0	0	0	0	0	0	0		2009-12-12	134.15	0	1	0	0	9	18	15	8	4	0
2009-12-13	0	0	0	0	0	0	0	0	0	0	0	0		2009-12-13	0	0	0	0	0	0	0	0	0	0	0		2009-12-13	134.15	0	1	0	0	9	18	15	8	4	0
2009-12-14	129.35	0	0	0	0	0	0	0	0	0	0	0		2009-12-14	129.35	0	0	0	0	0	0	0	0	0	0		2009-12-14	131.38	0	1	0	0	9	18	15	8	4	0
2009-12-15	129.59	0.00185363	0	0	0	0	0	0	0	0	0	0		2009-12-15	129.59	0	0	0	0	0	0	0	0	0	0		2009-12-15	130.23	0	1	0	0	9	18	15	8	4	0
2009-12-16	127.65	-0.0150834	0	0	0	0	0	0.136364	0	0	0	0		2009-12-16	127.65	0	0	0	0	0	1	0	0	0	0		2009-12-16	128.36	0	1	0	0	9	19	15	8	4	0
2009-12-17	126.9	-0.00589277	0	0	0	0	0	0.2	0	0	0	0		2009-12-17	126.9	0	0	0	0	0	1	0	0	0	0		2009-12-17	126.91	0	1	0	0	9	20	15	8	4	0
2009-12-18	125.65	-0.00989911	0	0	0	0	0	0.2	0.311111	0	0	0		2009-12-18	125.65	0	0	0	0	0	1	1	0	0	0		2009-12-18	128.48	0	1	0	0	9	21	16	8	4	0
2009-12-19	0	0	0	0	0	0	0	0	0	0	0	0		2009-12-19	0	0	0	0	0	0	0	0	0	0	0		2009-12-19	128.48	0	1	0	0	9	21	16	8	4	0
2009-12-20	0	0	0	0	0	0	0	0	0.275	0	0	0		2009-12-20	0	0	0	0	0	0	0	1	0	0	0		2009-12-20	128.48	0	1	0	0	9	21	17	8	4	0
2009-12-21	130.19	0	0	0	0	0	0	0	0	0	0	0		2009-12-21	130.19	0	0	0	0	0	0	0	0	0	0		2009-12-21	132.79	0	1	0	0	9	21	17	8	4	0
2009-12-22	132.65	0.0187191	0	0	0	0	0	0	0	0	0	0		2009-12-22	132.65	0	0	0	0	0	0	0	0	0	0		2009-12-22	133.75	0	1	0	0	9	21	17	8	4	0
2009-12-23	134.35	0.0127343	0	0	0	0	0	0	0	0	0	0		2009-12-23	134.35	0	0	0	0	0	0	0	0	0	0		2009-12-23	138.94	0	1	0	0	9	21	17	8	4	0
2009-12-24	137.54	0.0234664	0	0	0	0	0	0	0	0	0	0		2009-12-24	137.54	0	0	0	0	0	0	0	0	0	0		2009-12-24	138.47	0	1	0	0	9	21	17	8	4	0
2009-12-25	0	0	0	0	0	0	0	0	0	0	0	0		2009-12-25	0	0	0	0	0	0	0	0	0	0	0		2009-12-25	138.47	0	1	0	0	9	21	17	8	4	0
2009-12-26	0	0	0	0	0	0	0	0	0	0	0	0		2009-12-26	0	0	0	0	0	0	0	0	0	0	0		2009-12-26	138.47	0	1	0	0	9	21	17	8	4	0
2009-12-27	0	0	0	0	0	0	0	0	0	0	0	0		2009-12-27	0	0	0	0	0	0	0	0	0	0	0		2009-12-27	138.47	0	1	0	0	9	21	17	8	4	0
2009-12-28	138.53	0	0	0	0	0	0	0	0	0	0	0		2009-12-28	138.53	0	0	0	0	0	0	0	0	0	0		2009-12-28	139.31	0	1	0	0	9	21	17	8	4	0
2009-12-29	138.55	0.000144392	0	0	0	0	0	0.28	0	0	0	0		2009-12-29	138.55	0	0	0	0	0	2	0	0	0	0		2009-12-29	139.41	0	1	0	0	9	23	17	8	4	0
2009-12-30	135.28	-0.0238846	0	0	0	0	0	0	0	0	0	0		2009-12-30	135.28	0	0	0	0	0	0	0	0	0	0		2009-12-30	136.49	0	1	0	0	9	23	17	8	4	0
2009-12-31	134.52	-0.00563378	0	0	0	0	0	0	0	0	0	0		2009-12-31	134.52	0	0	0	0	0	0	0	0	0	0		2009-12-31	134.52	0	1	0	0	9	23	17	8	4	0
2010-01-01	0	0	0	0	0	0	0	0.2	0.35	0	0	0		2010-01-01	0	0	0	0	0	0	1	1	0	0	0		2010-01-01	134.52	0	1	0	0	9	24	18	8	4	0
2010-01-02	0	0	0	0	0	0	0	0	0	0	0	0		2010-01-02	0	0	0	0	0	0	0	0	0	0	0		2010-01-02	134.52	0	1	0	0	9	24	18	8	4	0
2010-01-03	0	0	0	0	0	0	0	0.08	0	0	0	0		2010-01-03	0	0	0	0	0	0	1	0	0	0	0		2010-01-03	134.52	0	1	0	0	9	25	18	8	4	0
2010-01-04	133.14	0	0	0	0	0	0	0.1	0	0	0	0		2010-01-04	133.14	0	0	0	0	0	1	0	0	0	0		2010-01-04	133.9	0	1	0	0	9	26	18	8	4	0
2010-01-05	131.81	-0.0100397	0	0	0	0	-0.15	0	0	0	0	0		2010-01-05	131.81	0	0	0	0	1	0	0	0	0	0		2010-01-05	134.69	0	1	0	0	10	26	18	8	4	0
2010-01-06	131.65	-0.00121464	0	0	0	0	0	0	0.433333	0	0	0		2010-01-06	131.65	0	0	0	0	0	0	1	0	0	0		2010-01-06	132.25	0	1	0	0	10	26	19	8	4	0
2010-01-07	128.8	-0.021886	0	0	0	0	0	0	0	0	0	0		2010-01-07	128.8	0	0	0	0	0	0	0	0	0	0		2010-01-07	130	0	1	0	0	10	26	19	8	4	0
2010-01-08	129.03	0.00178409	0	0	0	0	0	0	0	0	0	0		2010-01-08	129.03	0	0	0	0	0	0	0	0	0	0		2010-01-08	133.52	0	1	0	0	10	26	19	8	4	0
2010-01-09	0	0	0	0	0	0	0	0	0	0	0	0		2010-01-09	0	0	0	0	0	0	0	0	0	0	0		2010-01-09	133.52	0	1	0	0	10	26	19	8	4	0
2010-01-10	0	0	0	0	0	0	0	0	0	0	0	0		2010-01-10	0	0	0	0	0	0	0	0	0	0	0		2010-01-10	133.52	0	1	0	0	10	26	19	8	4	0
2010-01-11	129.21	0	0	0	0	0	-0.05	0	0	0	0	0		2010-01-11	129.21	0	0	0	0	1	0	0	0	0	0		2010-01-11	130.31	0	1	0	0	11	26	19	8	4	0
2010-01-12	126.55	-0.0208015	0	0	0	0	0	0.304167	0	0	0	0		2010-01-12	126.55	0	0	0	0	0	2	0	0	0	0		2010-01-12	127.35	0	1	0	0	11	28	19	8	4	0
2010-01-13	125.75	-0.0063417	0	0	0	0	0	0.225	0	0.6875	0	0		2010-01-13	125.75	0	0	0	0	0	1	0	1	0	0		2010-01-13	129.11	0	1	0	0	11	29	19	9	4	0
2010-01-14	126.4	0.00515569	0	0	0	-0.4	0	0	0	0	0	0		2010-01-14	126.4	0	0	0	1	0	0	0	0	0	0		2010-01-14	127.35	0	1	0	1	11	29	19	9	4	0
2010-01-15	127.06	0.0052079	0	0	0	0	0	0	0	0	0	0		2010-01-15	127.06	0	0	0	0	0	0	0	0	0	0		2010-01-15	127.14	0	1	0	1	11	29	19	9	4	0
2010-01-16	0	0	0	0	0	0	0	0	0	0	0	0		2010-01-16	0	0	0	0	0	0	0	0	0	0	0		2010-01-16	127.14	0	1	0	1	11	29	19	9	4	0
2010-01-17	0	0	0	0	0	0	0	0	0	0	0	0		2010-01-17	0	0	0	0	0	0	0	0	0	0	0		2010-01-17	127.14	0	1	0	1	11	29	19	9	4	0
2010-01-18	0	0	0	0	0	0	0	0	0	0	0	0		2010-01-18	0	0	0	0	0	0	0	0	0	0	0		2010-01-18	127.14	0	1	0	1	11	29	19	9	4	0
2010-01-19	124.33	0	0	0	0	0	0	0	0	0	0	0		2010-01-19	124.33	0	0	0	0	0	0	0	0	0	0		2010-01-19	127.61	0	1	0	1	11	29	19	9	4	0
2010-01-20	125.08	0.00601421	0	0	0	0	0	0	0.276515	0	0	0		2010-01-20	125.08	0	0	0	0	0	0	1	0	0	0		2010-01-20	125.78	0	1	0	1	11	29	20	9	4	0
2010-01-21	125	-0.000639811	0	0	0	0	0	0	0	0	0	0		2010-01-21	125	0	0	0	0	0	0	0	0	0	0		2010-01-21	126.62	0	1	0	1	11	29	20	9	4	0
2010-01-22	120.76	-0.0345086	0	0	0	0	0	0	0	0	0	0		2010-01-22	120.76	0	0	0	0	0	0	0	0	0	0		2010-01-22	121.43	0	1	0	1	11	29	20	9	4	0
2010-01-23	0	0	0	0	0	0	0	0	0	0	0	0		2010-01-23	0	0	0	0	0	0	0	0	0	0	0		2010-01-23	121.43	0	1	0	1	11	29	20	9	4	0
2010-01-24	0	0	0	0	0	0	0	0	0	0	0	0		2010-01-24	0	0	0	0	0	0	0	0	0	0	0		2010-01-24	121.43	0	1	0	1	11	29	20	9	4	0
2010-01-25	118.12	0	0	0	0	0	0	0	0	0	0	0		2010-01-25	118.12	0	0	0	0	0	0	0	0	0	0		2010-01-25	120.31	0	1	0	1	11	29	20	9	4	0
2010-01-26	119.06	0.00792647	0	0	0	0	-0.05	0	0	0	0	0		2010-01-26	119.06	0	0	0	0	1	0	0	0	0	0		2010-01-26	119.48	0	1	0	1	12	29	20	9	4	0
2010-01-27	118.8	-0.00218612	0	0	0	0	0	0	0.3	0.7	0	0		2010-01-27	118.8	0	0	0	0	0	0	1	1	0	0		2010-01-27	122.75	0	1	0	1	12	29	21	10	4	0
2010-01-28	122.8	0.0331156	0	0	0	0	0	0	0	0	0	0		2010-01-28	122.8	0	0	0	0	0	0	0	0	0	0		2010-01-28	126.03	0	1	0	1	12	29	21	10	4	0
2010-01-29	124.14	0.0108529	0	0	0	0	0	0	0	0	0	0		2010-01-29	124.14	0	0	0	0	0	0	0	0	0	0		2010-01-29	125.41	0	1	0	1	12	29	21	10	4	0
2010-01-30	0	0	0	0	0	0	0	0.166667	0	0	0	0		2010-01-30	0	0	0	0	0	0	1	0	0	0	0		2010-01-30	125.41	0	1	0	1	12	30	21	10	4	0
2010-01-31	0	0	0	0	0	0	0	0	0.35	0.6	1	1		2010-01-31	0	0	0	0	0	0	0	1	1	0	0		2010-01-31	125.41	0	1	0	1	12	30	22	11	4	0
2010-02-01	113.82	0	0	0	0	0	0	0	0	0	0	0		2010-02-01	113.82	0	0	0	0	0	0	0	0	0	0		2010-02-01	118.87	0	1	0	1	12	30	22	11	4	0
2010-02-02	114.4	0.00508284	0	0	0	0	0	0	0	0	0	0		2010-02-02	114.4	0	0	0	0	0	0	0	0	0	0		2010-02-02	118.12	0	1	0	1	12	30	22	11	4	0
2010-02-03	116.56	0.018705	0	0	0	0	0	0	0	0	0	0		2010-02-03	116.56	0	0	0	0	0	0	0	0	0	0		2010-02-03	119.1	0	1	0	1	12	30	22	11	4	0
2010-02-04	115.74	-0.00705987	0	0	0	0	0	0	0	0	0	0		2010-02-04	115.74	0	0	0	0	0	0	0	0	0	0		2010-02-04	115.94	0	1	0	1	12	30	22	11	4	0
2010-02-05	114.1	-0.014271	0	0	0	0	0	0	0	0	0	0		2010-02-05	114.1	0	0	0	0	0	0	0	0	0	0		2010-02-05	117.39	0	1	0	1	12	30	22	11	4	0
2010-02-06	0	0	0	0	0	0	0	0	0	0	0	0		2010-02-06	0	0	0	0	0	0	0	0	0	0	0		2010-02-06	117.39	0	1	0	1	12	30	22	11	4	0
2010-02-07	0	0	0	0	0	0	0	0	0	0	0	0		2010-02-07	0	0	0	0	0	0	0	0	0	0	0		2010-02-07	117.39	0	1	0	1	12	30	22	11	4	0
2010-02-08	116.56	0	0	0	0	0	0	0	0	0	0	0		2010-02-08	116.56	0	0	0	0	0	0	0	0	0	0		2010-02-08	116.83	0	1	0	1	12	30	22	11	4	0
2010-02-09	117	0.00376779	0	0	0	0	0	0	0	0	0	0		2010-02-09	117	0	0	0	0	0	0	0	0	0	0		2010-02-09	118.03	0	1	0	1	12	30	22	11	4	0
2010-02-10	116	-0.00858374	0	0	0	0	0	0	0	0	0	0		2010-02-10	116	0	0	0	0	0	0	0	0	0	0		2010-02-10	117.36	0	1	0	1	12	30	22	11	4	0
2010-02-11	116.5	0.00430108	0	0	0	0	0	0	0	0	0	0		2010-02-11	116.5	0	0	0	0	0	0	0	0	0	0		2010-02-11	120.09	0	1	0	1	12	30	22	11	4	0
2010-02-12	117.5	0.00854706	0	0	0	0	0	0	0	0	0	0		2010-02-12	117.5	0	0	0	0	0	0	0	0	0	0		2010-02-12	119.66	0	1	0	1	12	30	22	11	4	0
2010-02-13	0	0	0	0	0	0	0	0	0	0	0	0		2010-02-13	0	0	0	0	0	0	0	0	0	0	0		2010-02-13	119.66	0	1	0	1	12	30	22	11	4	0
2010-02-14	0	0	0	0	0	0	0	0	0	0	0	0		2010-02-14	0	0	0	0	0	0	0	0	0	0	0		2010-02-14	119.66	0	1	0	1	12	30	22	11	4	0
2010-02-15	0	0	0	0	0	0	0	0	0	0	0	0		2010-02-15	0	0	0	0	0	0	0	0	0	0	0		2010-02-15	119.66	0	1	0	1	12	30	22	11	4	0
2010-02-16	117.18	0	0	0	0	0	0	0	0	0	0	0		2010-02-16	117.18	0	0	0	0	0	0	0	0	0	0		2010-02-16	117.53	0	1	0	1	12	30	22	11	4	0
2010-02-17	115.55	-0.0140079	0	0	0	0	0	0	0	0	0	0		2010-02-17	115.55	0	0	0	0	0	0	0	0	0	0		2010-02-17	116.31	0	1	0	1	12	30	22	11	4	0
2010-02-18	114.82	-0.00633768	0	0	0	0	0	0	0	0	0	0		2010-02-18	114.82	0	0	0	0	0	0	0	0	0	0		2010-02-18	118.08	0	1	0	1	12	30	22	11	4	0
2010-02-19	117	0.0188083	0	0	0	0	0	0	0	0	0	0		2010-02-19	117	0	0	0	0	0	0	0	0	0	0		2010-02-19	117.52	0	1	0	1	12	30	22	11	4	0
2010-02-20	0	0	0	0	0	0	0	0	0	0	0	0		2010-02-20	0	0	0	0	0	0	0	0	0	0	0		2010-02-20	117.52	0	1	0	1	12	30	22	11	4	0
2010-02-21	0	0	0	0	0	0	0	0	0	0	0	0		2010-02-21	0	0	0	0	0	0	0	0	0	0	0		2010-02-21	117.52	0	1	0	1	12	30	22	11	4	0
2010-02-22	116.18	0	0	0	0	-0.4	0	0	0	0	0	0		2010-02-22	116.18	0	0	0	1	0	0	0	0	0	0		2010-02-22	118.01	0	1	0	2	12	30	22	11	4	0
2010-02-23	116.51	0.00283641	0	0	0	0	0	0	0	0	0	0		2010-02-23	116.51	0	0	0	0	0	0	0	0	0	0		2010-02-23	117.24	0	1	0	2	12	30	22	11	4	0
2010-02-24	117.15	0.00547806	0	0	0	0	0	0	0	0	0	0		2010-02-24	117.15	0	0	0	0	0	0	0	0	0	0		2010-02-24	119.72	0	1	0	2	12	30	22	11	4	0
2010-02-25	115.85	-0.0111589	0	0	0	0	0	0	0	0	0	0		2010-02-25	115.85	0	0	0	0	0	0	0	0	0	0		2010-02-25	118.2	0	1	0	2	12	30	22	11	4	0
2010-02-26	117	0.0098777	0	0	0	0	0	0	0	0	0	0		2010-02-26	117	0	0	0	0	0	0	0	0	0	0		2010-02-26	118.4	0	1	0	2	12	30	22	11	4	0
2010-02-27	0	0	0	0	0	0	0	0	0	0	0	0		2010-02-27	0	0	0	0	0	0	0	0	0	0	0		2010-02-27	118.4	0	1	0	2	12	30	22	11	4	0
2010-02-28	0	0	0	0	0	0	0	0	0	0	0	0		2010-02-28	0	0	0	0	0	0	0	0	0	0	0		2010-02-28	118.4	0	1	0	2	12	30	22	11	4	0
2010-03-01	117.53	0	0	0	0	0	0	0	0	0	0	0		2010-03-01	117.53	0	0	0	0	0	0	0	0	0	0		2010-03-01	124.54	0	1	0	2	12	30	22	11	4	0
2010-03-02	124.8	0.0600189	0	0	0	0	0	0	0	0	0	0		2010-03-02	124.8	0	0	0	0	0	0	0	0	0	0		2010-03-02	125.53	0	1	0	2	12	30	22	11	4	0
2010-03-03	124.43	-0.00296917	0	0	0	0	0	0	0	0	0	0		2010-03-03	124.43	0	0	0	0	0	0	0	0	0	0		2010-03-03	125.89	0	1	0	2	12	30	22	11	4	0
2010-03-04	125.57	0.00912006	0	0	0	0	0	0	0	0	0	0		2010-03-04	125.57	0	0	0	0	0	0	0	0	0	0		2010-03-04	128.53	0	1	0	2	12	30	22	11	4	0
2010-03-05	127.07	0.0118747	0	0	0	0	0	0	0	0	0	0		2010-03-05	127.07	0	0	0	0	0	0	0	0	0	0		2010-03-05	128.91	0	1	0	2	12	30	22	11	4	0
2010-03-06	0	0	0	0	0	0	0	0	0	0	0	0		2010-03-06	0	0	0	0	0	0	0	0	0	0	0		2010-03-06	128.91	0	1	0	2	12	30	22	11	4	0
2010-03-07	0	0	0	0	0	0	0	0	0	0	0	0		2010-03-07	0	0	0	0	0	0	0	0	0	0	0		2010-03-07	128.91	0	1	0	2	12	30	22	11	4	0
2010-03-08	127.71	0	0	0	0	0	0	0	0	0	0	0		2010-03-08	127.71	0	0	0	0	0	0	0	0	0	0		2010-03-08	130.11	0	1	0	2	12	30	22	11	4	0
2010-03-09	127.97	0.00203381	0	0	0	0	0	0	0	0	0	0		2010-03-09	127.97	0	0	0	0	0	0	0	0	0	0		2010-03-09	128.82	0	1	0	2	12	30	22	11	4	0
2010-03-10	128.48	0.00397735	0	0	0	0	0	0	0.316667	0	0	0		2010-03-10	128.48	0	0	0	0	0	0	1	0	0	0		2010-03-10	130.51	0	1	0	2	12	30	23	11	4	0
2010-03-11	130.36	0.0145266	0	0	0	0	0	0	0	0	0	0		2010-03-11	130.36	0	0	0	0	0	0	0	0	0	0		2010-03-11	133.58	0	1	0	2	12	30	23	11	4	0
2010-03-12	131.18	0.00627051	0	0	0	0	0	0	0	0	0	0		2010-03-12	131.18	0	0	0	0	0	0	0	0	0	0		2010-03-12	131.82	0	1	0	2	12	30	23	11	4	0
2010-03-13	0	0	0	0	0	0	0	0	0	0	0	0		2010-03-13	0	0	0	0	0	0	0	0	0	0	0		2010-03-13	131.82	0	1	0	2	12	30	23	11	4	0
2010-03-14	0	0	0	0	0	0	0	0	0	0	0	0		2010-03-14	0	0	0	0	0	0	0	0	0	0	0		2010-03-14	131.82	0	1	0	2	12	30	23	11	4	0
2010-03-15	128.63	0	0	0	0	0	0	0	0	0	0	0		2010-03-15	128.63	0	0	0	0	0	0	0	0	0	0		2010-03-15	131.13	0	1	0	2	12	30	23	11	4	0
2010-03-16	130.5	0.0144331	0	0	0	0	0	0	0	0	0	0		2010-03-16	130.5	0	0	0	0	0	0	0	0	0	0		2010-03-16	131.79	0	1	0	2	12	30	23	11	4	0
2010-03-17	131.22	0.00550208	0	0	0	0	0	0	0.4	0	0	0		2010-03-17	131.22	0	0	0	0	0	0	1	0	0	0		2010-03-17	131.34	0	1	0	2	12	30	24	11	4	0
2010-03-18	130.44	-0.00596195	0	0	0	0	0	0	0	0	0	0		2010-03-18	130.44	0	0	0	0	0	0	0	0	0	0		2010-03-18	132.76	0	1	0	2	12	30	24	11	4	0
2010-03-19	129.66	-0.0059977	0	0	0	0	0	0	0	0	0	0		2010-03-19	129.66	0	0	0	0	0	0	0	0	0	0		2010-03-19	130.35	0	1	0	2	12	30	24	11	4	0
2010-03-20	0	0	0	0	0	0	0	0	0	0	0	0		2010-03-20	0	0	0	0	0	0	0	0	0	0	0		2010-03-20	130.35	0	1	0	2	12	30	24	11	4	0
2010-03-21	0	0	0	0	0	0	0	0	0	0	0	0		2010-03-21	0	0	0	0	0	0	0	0	0	0	0		2010-03-21	130.35	0	1	0	2	12	30	24	11	4	0
2010-03-22	128.64	0	0	0	0	0	0	0	0	0	0	0		2010-03-22	128.64	0	0	0	0	0	0	0	0	0	0		2010-03-22	130.47	0	1	0	2	12	30	24	11	4	0
2010-03-23	128.07	-0.00444075	0	0	0	0	0	0	0	0	0	0		2010-03-23	128.07	0	0	0	0	0	0	0	0	0	0		2010-03-23	129.26	0	1	0	2	12	30	24	11	4	0
2010-03-24	127.2	-0.00681642	0	0	0	0	0	0	0	0	0	0		2010-03-24	127.2	0	0	0	0	0	0	0	0	0	0		2010-03-24	128.04	0	1	0	2	12	30	24	11	4	0
2010-03-25	128.04	0.00658203	0	0	0	0	0	0	0.433333	0	0	0		2010-03-25	128.04	0	0	0	0	0	0	1	0	0	0		2010-03-25	134.73	0	1	0	2	12	30	25	11	4	0
2010-03-26	133.76	0.0437045	0	0	0	0	0	0	0	0	0.8	0		2010-03-26	133.76	0	0	0	0	0	0	0	0	1	0		2010-03-26	135.06	0	1	0	2	12	30	25	11	5	0
2010-03-27	0	0	0	0	0	0	0	0	0	0	0	0		2010-03-27	0	0	0	0	0	0	0	0	0	0	0		2010-03-27	135.06	0	1	0	2	12	30	25	11	5	0
2010-03-28	0	0	0	0	0	0	0	0	0	0	0	0		2010-03-28	0	0	0	0	0	0	0	0	0	0	0		2010-03-28	135.06	0	1	0	2	12	30	25	11	5	0
2010-03-29	134.33	0	0	0	0	0	0	0	0	0	0	0		2010-03-29	134.33	0	0	0	0	0	0	0	0	0	0		2010-03-29	135.12	0	1	0	2	12	30	25	11	5	0
2010-03-30	135.36	0.00763843	0	0	0	0	0	0	0	0	0	0		2010-03-30	135.36	0	0	0	0	0	0	0	0	0	0		2010-03-30	136.58	0	1	0	2	12	30	25	11	5	0
2010-03-31	134.48	-0.00652244	0	0	0	0	0	0	0	0	0	0		2010-03-31	134.48	0	0	0	0	0	0	0	0	0	0		2010-03-31	135.77	0	1	0	2	12	30	25	11	5	0
2010-04-01	131.18	-0.0248451	0	0	0	0	0	0	0	0	0	0		2010-04-01	131.18	0	0	0	0	0	0	0	0	0	0		2010-04-01	131.81	0	1	0	2	12	30	25	11	5	0
2010-04-02	0	0	0	0	0	-0.3	0	0	0.4	0	0.9	0		2010-04-02	0	0	0	0	1	0	0	1	0	1	0		2010-04-02	131.81	0	1	0	3	12	30	26	11	6	0
2010-04-03	0	0	0	0	0	0	0	0	0	0	0	0		2010-04-03	0	0	0	0	0	0	0	0	0	0	0		2010-04-03	131.81	0	1	0	3	12	30	26	11	6	0
2010-04-04	0	0	0	0	0	0	0	0	0	0	0	0		2010-04-04	0	0	0	0	0	0	0	0	0	0	0		2010-04-04	131.81	0	1	0	3	12	30	26	11	6	0
2010-04-05	130.78	0	0	0	0	0	0	0	0	0	0	0		2010-04-05	130.78	0	0	0	0	0	0	0	0	0	0		2010-04-05	131.49	0	1	0	3	12	30	26	11	6	0
2010-04-06	131.18	0.00305386	0	0	0	0	0	0.1	0	0	0	0		2010-04-06	131.18	0	0	0	0	0	1	0	0	0	0		2010-04-06	135.56	0	1	0	3	12	31	26	11	6	0
2010-04-07	133.86	0.0202241	0	0	0	0	0	0.05	0	0	0	0		2010-04-07	133.86	0	0	0	0	0	1	0	0	0	0		2010-04-07	134.87	0	1	0	3	12	32	26	11	6	0
2010-04-08	134.71	0.00632989	0	0	0	0	0	0	0	0	0	0		2010-04-08	134.71	0	0	0	0	0	0	0	0	0	0		2010-04-08	140.96	0	1	0	3	12	32	26	11	6	0
2010-04-09	139.07	0.0318531	0	0	0	0	0	0	0	0	0	0		2010-04-09	139.07	0	0	0	0	0	0	0	0	0	0		2010-04-09	140.06	0	1	0	3	12	32	26	11	6	0
2010-04-10	0	0	0	0	0	0	0	0	0	0	0	0		2010-04-10	0	0	0	0	0	0	0	0	0	0	0		2010-04-10	140.06	0	1	0	3	12	32	26	11	6	0
2010-04-11	0	0	0	0	0	0	0	0	0	0	0	0		2010-04-11	0	0	0	0	0	0	0	0	0	0	0		2010-04-11	140.06	0	1	0	3	12	32	26	11	6	0
2010-04-12	139.68	0	0	0	0	0	0	0	0	0	0	0		2010-04-12	139.68	0	0	0	0	0	0	0	0	0	0		2010-04-12	141.2	0	1	0	3	12	32	26	11	6	0
2010-04-13	139.12	-0.00401721	0	0	0	0	0	0	0	0	0	0		2010-04-13	139.12	0	0	0	0	0	0	0	0	0	0		2010-04-13	140.16	0	1	0	3	12	32	26	11	6	0
2010-04-14	139.2	0.000574892	0	0	0	0	0	0	0	0	0	0		2010-04-14	139.2	0	0	0	0	0	0	0	0	0	0		2010-04-14	144.28	0	1	0	3	12	32	26	11	6	0
2010-04-15	144	0.0339016	0	0	0	0	0	0	0	0	0	0		2010-04-15	144	0	0	0	0	0	0	0	0	0	0		2010-04-15	145.82	0	1	0	3	12	32	26	11	6	0
2010-04-16	141.45	-0.017867	0	0	0	0	0	0	0	0	0	0		2010-04-16	141.45	0	0	0	0	0	0	0	0	0	0		2010-04-16	142.17	0	1	0	3	12	32	26	11	6	0
2010-04-17	0	0	0	0	0	0	0	0	0	0	0	0		2010-04-17	0	0	0	0	0	0	0	0	0	0	0		2010-04-17	142.17	0	1	0	3	12	32	26	11	6	0
2010-04-18	0	0	0	0	0	0	0	0	0	0	0	0		2010-04-18	0	0	0	0	0	0	0	0	0	0	0		2010-04-18	142.17	0	1	0	3	12	32	26	11	6	0
2010-04-19	139.13	0	0	0	0	0	0	0	0	0	0	0		2010-04-19	139.13	0	0	0	0	0	0	0	0	0	0		2010-04-19	142.43	0	1	0	3	12	32	26	11	6	0
2010-04-20	142.1	0.0211223	0	0	0	0	0	0	0	0	0	0		2010-04-20	142.1	0	0	0	0	0	0	0	0	0	0		2010-04-20	144.2	0	1	0	3	12	32	26	11	6	0
2010-04-21	143.52	0.00994335	0	0	0	0	0	0	0	0	0	0		2010-04-21	143.52	0	0	0	0	0	0	0	0	0	0		2010-04-21	146.43	0	1	0	3	12	32	26	11	6	0
2010-04-22	145.88	0.01631	0	0	0	0	0	0	0	0	0	0		2010-04-22	145.88	0	0	0	0	0	0	0	0	0	0		2010-04-22	150.09	0	1	0	3	12	32	26	11	6	0
2010-04-23	142.42	-0.024004	0	0	0	0	0	0	0	0	0	0		2010-04-23	142.42	0	0	0	0	0	0	0	0	0	0		2010-04-23	143.63	0	1	0	3	12	32	26	11	6	0
2010-04-24	0	0	0	0	0	0	0	0	0	0	0	0		2010-04-24	0	0	0	0	0	0	0	0	0	0	0		2010-04-24	143.63	0	1	0	3	12	32	26	11	6	0
2010-04-25	0	0	0	0	0	0	0	0	0	0	0	0		2010-04-25	0	0	0	0	0	0	0	0	0	0	0		2010-04-25	143.63	0	1	0	3	12	32	26	11	6	0
2010-04-26	142.9	0	0	0	0	0	0	0	0	0	0	0		2010-04-26	142.9	0	0	0	0	0	0	0	0	0	0		2010-04-26	147.11	0	1	0	3	12	32	26	11	6	0
2010-04-27	141.11	-0.0126053	0	0	0	0	0	0	0	0	0	0		2010-04-27	141.11	0	0	0	0	0	0	0	0	0	0		2010-04-27	142.02	0	1	0	3	12	32	26	11	6	0
2010-04-28	138.69	-0.0172985	0	0	0	0	0	0	0	0	0	0		2010-04-28	138.69	0	0	0	0	0	0	0	0	0	0		2010-04-28	139.35	0	1	0	3	12	32	26	11	6	0
2010-04-29	139.79	0.00790001	0	0	0	0	0	0	0	0	0	0		2010-04-29	139.79	0	0	0	0	0	0	0	0	0	0		2010-04-29	141.73	0	1	0	3	12	32	26	11	6	0
2010-04-30	136.91	-0.0208174	0	0	0	0	0	0	0	0	0	0		2010-04-30	136.91	0	0	0	0	0	0	0	0	0	0		2010-04-30	137.1	0	1	0	3	12	32	26	11	6	0
2010-05-01	0	0	0	0	0	0	0	0	0	0	0	0		2010-05-01	0	0	0	0	0	0	0	0	0	0	0		2010-05-01	137.1	0	1	0	3	12	32	26	11	6	0
2010-05-02	0	0	0	0	0	0	0	0	0	0	0	0		2010-05-02	0	0	0	0	0	0	0	0	0	0	0		2010-05-02	137.1	0	1	0	3	12	32	26	11	6	0
2010-05-03	136.11	0	0	0	0	0	0	0	0	0	0	0		2010-05-03	136.11	0	0	0	0	0	0	0	0	0	0		2010-05-03	137.49	0	1	0	3	12	32	26	11	6	0
2010-05-04	128.38	-0.0584687	0	0	0	0	0	0	0	0	0	0		2010-05-04	128.38	0	0	0	0	0	0	0	0	0	0		2010-05-04	129.83	0	1	0	3	12	32	26	11	6	0
2010-05-05	127.55	-0.00648619	0	0	0	0	0	0	0	0	0	0		2010-05-05	127.55	0	0	0	0	0	0	0	0	0	0		2010-05-05	130.93	0	1	0	3	12	32	26	11	6	0
2010-05-06	120.6	-0.0560292	0	0	0	0	0	0	0	0	0	0		2010-05-06	120.6	0	0	0	0	0	0	0	0	0	0		2010-05-06	128.71	0	1	0	3	12	32	26	11	6	0
2010-05-07	123.76	0.025865	0	0	0	0	0	0	0	0	0	0		2010-05-07	123.76	0	0	0	0	0	0	0	0	0	0		2010-05-07	124.98	0	1	0	3	12	32	26	11	6	0
2010-05-08	0	0	0	0	0	0	0	0	0	0	0	0		2010-05-08	0	0	0	0	0	0	0	0	0	0	0		2010-05-08	124.98	0	1	0	3	12	32	26	11	6	0
2010-05-09	0	0	0	0	0	0	0	0	0	0	0	0		2010-05-09	0	0	0	0	0	0	0	0	0	0	0		2010-05-09	124.98	0	1	0	3	12	32	26	11	6	0
2010-05-10	129.26	0	0	0	0	0	0	0	0	0	0	0		2010-05-10	129.26	0	0	0	0	0	0	0	0	0	0		2010-05-10	131.29	0	1	0	3	12	32	26	11	6	0
2010-05-11	128.47	-0.00613042	0	0	0	0	0	0	0	0	0	0		2010-05-11	128.47	0	0	0	0	0	0	0	0	0	0		2010-05-11	130.46	0	1	0	3	12	32	26	11	6	0
2010-05-12	129.68	0.0093744	0	0	0	0	0	0	0	0	0	0		2010-05-12	129.68	0	0	0	0	0	0	0	0	0	0		2010-05-12	133.87	0	1	0	3	12	32	26	11	6	0
2010-05-13	131	0.0101275	0	0	0	0	0	0	0	0	0	0		2010-05-13	131	0	0	0	0	0	0	0	0	0	0		2010-05-13	131.47	0	1	0	3	12	32	26	11	6	0
2010-05-14	126.76	-0.0329018	0	0	0	0	0	0	0	0	0	0		2010-05-14	126.76	0	0	0	0	0	0	0	0	0	0		2010-05-14	128.53	0	1	0	3	12	32	26	11	6	0
2010-05-15	0	0	0	0	0	0	0	0	0	0	0	0		2010-05-15	0	0	0	0	0	0	0	0	0	0	0		2010-05-15	128.53	0	1	0	3	12	32	26	11	6	0
2010-05-16	0	0	0	0	0	0	0	0	0	0	0	0		2010-05-16	0	0	0	0	0	0	0	0	0	0	0		2010-05-16	128.53	0	1	0	3	12	32	26	11	6	0
2010-05-17	125.8	0	0	0	0	0	0	0	0	0	0	0		2010-05-17	125.8	0	0	0	0	0	0	0	0	0	0		2010-05-17	128.91	0	1	0	3	12	32	26	11	6	0
2010-05-18	125.51	-0.00230792	0	0	0	0	0	0	0	0	0	0		2010-05-18	125.51	0	0	0	0	0	0	0	0	0	0		2010-05-18	126.28	0	1	0	3	12	32	26	11	6	0
2010-05-19	123.8	-0.0137181	0	0	0	0	0	0	0	0	0	0		2010-05-19	123.8	0	0	0	0	0	0	0	0	0	0		2010-05-19	124.59	0	1	0	3	12	32	26	11	6	0
2010-05-20	118.78	-0.0413944	0	0	0	0	0	0	0	0	0	0		2010-05-20	118.78	0	0	0	0	0	0	0	0	0	0		2010-05-20	119.71	0	1	0	3	12	32	26	11	6	0
2010-05-21	117.52	-0.0106645	0	0	0	0	0	0	0	0	0	0		2010-05-21	117.52	0	0	0	0	0	0	0	0	0	0		2010-05-21	122.72	0	1	0	3	12	32	26	11	6	0
2010-05-22	0	0	0	0	0	0	0	0	0	0	0	0		2010-05-22	0	0	0	0	0	0	0	0	0	0	0		2010-05-22	122.72	0	1	0	3	12	32	26	11	6	0
2010-05-23	0	0	0	0	0	0	0	0	0	0	0	0		2010-05-23	0	0	0	0	0	0	0	0	0	0	0		2010-05-23	122.72	0	1	0	3	12	32	26	11	6	0
2010-05-24	120.65	0	0	0	0	0	0	0	0	0	0	0		2010-05-24	120.65	0	0	0	0	0	0	0	0	0	0		2010-05-24	122.12	0	1	0	3	12	32	26	11	6	0
2010-05-25	118.5	-0.0179808	0	0	0	0	0	0	0	0	0	0		2010-05-25	118.5	0	0	0	0	0	0	0	0	0	0		2010-05-25	124.86	0	1	0	3	12	32	26	11	6	0
2010-05-26	122.3	0.0315641	0	0	0	0	0	0	0	0	0	0		2010-05-26	122.3	0	0	0	0	0	0	0	0	0	0		2010-05-26	123.21	0	1	0	3	12	32	26	11	6	0
2010-05-27	120.6	-0.0139978	0	0	0	0	0	0	0	0	0	0		2010-05-27	120.6	0	0	0	0	0	0	0	0	0	0		2010-05-27	126.7	0	1	0	3	12	32	26	11	6	0
2010-05-28	124.01	0.027883	0	0	0	0	0	0	0	0	0	0		2010-05-28	124.01	0	0	0	0	0	0	0	0	0	0		2010-05-28	125.46	0	1	0	3	12	32	26	11	6	0
2010-05-29	0	0	0	0	0	0	0	0	0	0	0	0		2010-05-29	0	0	0	0	0	0	0	0	0	0	0		2010-05-29	125.46	0	1	0	3	12	32	26	11	6	0
2010-05-30	0	0	0	0	0	0	0	0	0	0	0	0		2010-05-30	0	0	0	0	0	0	0	0	0	0	0		2010-05-30	125.46	0	1	0	3	12	32	26	11	6	0
2010-05-31	0	0	0	0	0	0	0	0	0	0	0	0		2010-05-31	0	0	0	0	0	0	0	0	0	0	0		2010-05-31	125.46	0	1	0	3	12	32	26	11	6	0
2010-06-01	123.02	0	0	0	0	0	0	0	0	0	0	0		2010-06-01	123.02	0	0	0	0	0	0	0	0	0	0		2010-06-01	123.24	0	1	0	3	12	32	26	11	6	0
2010-06-02	121.65	-0.0111988	0	0	0	0	0	0	0	0	0	0		2010-06-02	121.65	0	0	0	0	0	0	0	0	0	0		2010-06-02	126.31	0	1	0	3	12	32	26	11	6	0
2010-06-03	124.85	0.0259649	0	0	0	0	0	0	0	0	0	0		2010-06-03	124.85	0	0	0	0	0	0	0	0	0	0		2010-06-03	128.76	0	1	0	3	12	32	26	11	6	0
2010-06-04	122.18	-0.0216176	0	0	0	0	0	0	0	0	0	0		2010-06-04	122.18	0	0	0	0	0	0	0	0	0	0		2010-06-04	122.77	0	1	0	3	12	32	26	11	6	0
2010-06-05	0	0	0	0	0	0	0	0	0	0	0	0		2010-06-05	0	0	0	0	0	0	0	0	0	0	0		2010-06-05	122.77	0	1	0	3	12	32	26	11	6	0
2010-06-06	0	0	0	0	0	0	0	0	0	0	0	0		2010-06-06	0	0	0	0	0	0	0	0	0	0	0		2010-06-06	122.77	0	1	0	3	12	32	26	11	6	0
2010-06-07	121.67	0	0	0	0	0	0	0	0	0	0.8	0		2010-06-07	121.67	0	0	0	0	0	0	0	0	1	0		2010-06-07	122.01	0	1	0	3	12	32	26	11	7	0
2010-06-08	115.8	-0.0494479	0	0	0	0	0	0	0	0	0	0		2010-06-08	115.8	0	0	0	0	0	0	0	0	0	0		2010-06-08	118.84	0	1	0	3	12	32	26	11	7	0
2010-06-09	117.36	0.0133816	0	0	0	0	0	0	0	0	0	0		2010-06-09	117.36	0	0	0	0	0	0	0	0	0	0		2010-06-09	117.91	0	1	0	3	12	32	26	11	7	0
2010-06-10	119.2	0.0155566	0	0	0	0	0	0	0	0	0	0		2010-06-10	119.2	0	0	0	0	0	0	0	0	0	0		2010-06-10	123.21	0	1	0	3	12	32	26	11	7	0
2010-06-11	120.29	0.00910277	0	0	0	0	0	0	0	0	0	0		2010-06-11	120.29	0	0	0	0	0	0	0	0	0	0		2010-06-11	123.03	0	1	0	3	12	32	26	11	7	0
2010-06-12	0	0	0	0	0	0	0	0	0	0	0	0		2010-06-12	0	0	0	0	0	0	0	0	0	0	0		2010-06-12	123.03	0	1	0	3	12	32	26	11	7	0
2010-06-13	0	0	0	0	0	0	0	0	0	0	0	0		2010-06-13	0	0	0	0	0	0	0	0	0	0	0		2010-06-13	123.03	0	1	0	3	12	32	26	11	7	0
2010-06-14	123.5	0	0	0	0	0	0	0	0	0	0	0		2010-06-14	123.5	0	0	0	0	0	0	0	0	0	0		2010-06-14	123.83	0	1	0	3	12	32	26	11	7	0
2010-06-15	122.5	-0.00813013	0	0	0	0	0	0	0	0	0	0		2010-06-15	122.5	0	0	0	0	0	0	0	0	0	0		2010-06-15	126.84	0	1	0	3	12	32	26	11	7	0
2010-06-16	125.36	0.0230786	0	0	0	0	0	0	0.3	0	0	0		2010-06-16	125.36	0	0	0	0	0	0	1	0	0	0		2010-06-16	126.9	0	1	0	3	12	32	27	11	7	0
2010-06-17	124.69	-0.00535893	0	0	0	0	0	0	0	0	0	0		2010-06-17	124.69	0	0	0	0	0	0	0	0	0	0		2010-06-17	125.89	0	1	0	3	12	32	27	11	7	0
2010-06-18	125.07	0.00304291	0	0	0	0	0	0	0.4	0	0	0		2010-06-18	125.07	0	0	0	0	0	0	1	0	0	0		2010-06-18	125.83	0	1	0	3	12	32	28	11	7	0
2010-06-19	0	0	0	0	0	0	0	0	0	0	0	0		2010-06-19	0	0	0	0	0	0	0	0	0	0	0		2010-06-19	125.83	0	1	0	3	12	32	28	11	7	0
2010-06-20	0	0	0	0	0	0	0	0	0	0	0	0		2010-06-20	0	0	0	0	0	0	0	0	0	0	0		2010-06-20	125.83	0	1	0	3	12	32	28	11	7	0
2010-06-21	121.41	0	0	0	0	0	0	0.0333333	0	0.6	0	0		2010-06-21	121.41	0	0	0	0	0	1	0	1	0	0		2010-06-21	122.55	0	1	0	3	12	33	28	12	7	0
2010-06-22	121.55	0.00115244	0	0	0	0	0	0	0	0	0	0		2010-06-22	121.55	0	0	0	0	0	0	0	0	0	0		2010-06-22	122.31	0	1	0	3	12	33	28	12	7	0
2010-06-23	120.04	-0.0125007	0	0	0	0	0	0	0	0	0	0		2010-06-23	120.04	0	0	0	0	0	0	0	0	0	0		2010-06-23	121.45	0	1	0	3	12	33	28	12	7	0
2010-06-24	116.8	-0.0273619	0	0	0	0	0	0	0	0	0	0		2010-06-24	116.8	0	0	0	0	0	0	0	0	0	0		2010-06-24	118.33	0	1	0	3	12	33	28	12	7	0
2010-06-25	117.63	0.00708098	0	0	0	0	0	0	0	0	0	0		2010-06-25	117.63	0	0	0	0	0	0	0	0	0	0		2010-06-25	121	0	1	0	3	12	33	28	12	7	0
2010-06-26	0	0	0	0	0	0	0	0	0	0	0	0		2010-06-26	0	0	0	0	0	0	0	0	0	0	0		2010-06-26	121	0	1	0	3	12	33	28	12	7	0
2010-06-27	0	0	0	0	0	0	0	0	0	0	0	0		2010-06-27	0	0	0	0	0	0	0	0	0	0	0		2010-06-27	121	0	1	0	3	12	33	28	12	7	0
2010-06-28	117.1	0	0	0	0	0	0	0	0	0	0	0		2010-06-28	117.1	0	0	0	0	0	0	0	0	0	0		2010-06-28	117.8	0	1	0	3	12	33	28	12	7	0
2010-06-29	106.01	-0.0994948	0	0	0	0	-0.2	0	0	0	1	1		2010-06-29	106.01	0	0	0	0	1	0	0	0	0	0		2010-06-29	108.61	0	1	0	3	13	33	28	12	7	0
2010-06-30	108.11	0.0196158	0	0	0	0	0	0	0	0	0	0		2010-06-30	108.11	0	0	0	0	0	0	0	0	0	0		2010-06-30	109.26	0	1	0	3	13	33	28	12	7	0
2010-07-01	106.7	-0.0131281	0	0	0	0	0	0	0	0	0	0		2010-07-01	106.7	0	0	0	0	0	0	0	0	0	0		2010-07-01	110.96	0	1	0	3	13	33	28	12	7	0
2010-07-02	108.56	0.0172819	0	0	0	0	0	0	0	0.6	0	0		2010-07-02	108.56	0	0	0	0	0	0	0	1	0	0		2010-07-02	109.14	0	1	0	3	13	33	28	13	7	0
2010-07-03	0	0	0	0	0	0	0	0	0	0	0	0		2010-07-03	0	0	0	0	0	0	0	0	0	0	0		2010-07-03	109.14	0	1	0	3	13	33	28	13	7	0
2010-07-04	0	0	0	0	0	0	0	0	0	0	0	0		2010-07-04	0	0	0	0	0	0	0	0	0	0	0		2010-07-04	109.14	0	1	0	3	13	33	28	13	7	0
2010-07-05	0	0	0	0	0	0	0	0	0	0	0	0		2010-07-05	0	0	0	0	0	0	0	0	0	0	0		2010-07-05	109.14	0	1	0	3	13	33	28	13	7	0
2010-07-06	109	0	0	0	0	0	0	0	0	0	0	0		2010-07-06	109	0	0	0	0	0	0	0	0	0	0		2010-07-06	110.06	0	1	0	3	13	33	28	13	7	0
2010-07-07	109.81	0.0074037	0	0	0	0	0	0	0	0	0	0		2010-07-07	109.81	0	0	0	0	0	0	0	0	0	0		2010-07-07	113.43	0	1	0	3	13	33	28	13	7	0
2010-07-08	114.07	0.0380607	0	0	0	0	0	0	0	0	0	0		2010-07-08	114.07	0	0	0	0	0	0	0	0	0	0		2010-07-08	116.22	0	1	0	3	13	33	28	13	7	0
2010-07-09	114.65	0.00507173	0	0	0	0	0	0	0	0	0	0		2010-07-09	114.65	0	0	0	0	0	0	0	0	0	0		2010-07-09	117.26	0	1	0	3	13	33	28	13	7	0
2010-07-10	0	0	0	0	0	0	0	0	0	0	0	0		2010-07-10	0	0	0	0	0	0	0	0	0	0	0		2010-07-10	117.26	0	1	0	3	13	33	28	13	7	0
2010-07-11	0	0	0	0	0	0	0	0	0	0	0	0		2010-07-11	0	0	0	0	0	0	0	0	0	0	0		2010-07-11	117.26	0	1	0	3	13	33	28	13	7	0
2010-07-12	117.32	0	0	0	0	0	0	0	0	0	0	0		2010-07-12	117.32	0	0	0	0	0	0	0	0	0	0		2010-07-12	119.51	0	1	0	3	13	33	28	13	7	0
2010-07-13	120.3	0.0250834	0	0	0	0	0	0	0	0	0	0		2010-07-13	120.3	0	0	0	0	0	0	0	0	0	0		2010-07-13	123.65	0	1	0	3	13	33	28	13	7	0
2010-07-14	121.47	0.00967868	0	0	0	0	0	0	0	0	0	0		2010-07-14	121.47	0	0	0	0	0	0	0	0	0	0		2010-07-14	123.3	0	1	0	3	13	33	28	13	7	0
2010-07-15	119.26	-0.0183613	0	0	0	0	0	0	0	0	0	0		2010-07-15	119.26	0	0	0	0	0	0	0	0	0	0		2010-07-15	122.06	0	1	0	3	13	33	28	13	7	0
2010-07-16	118.01	-0.0105366	0	0	0	0	0	0	0	0	0	0		2010-07-16	118.01	0	0	0	0	0	0	0	0	0	0		2010-07-16	118.49	0	1	0	3	13	33	28	13	7	0
2010-07-17	0	0	0	0	0	0	0	0	0	0	0	0		2010-07-17	0	0	0	0	0	0	0	0	0	0	0		2010-07-17	118.49	0	1	0	3	13	33	28	13	7	0
2010-07-18	0	0	0	0	0	0	0	0	0	0	0	0		2010-07-18	0	0	0	0	0	0	0	0	0	0	0		2010-07-18	118.49	0	1	0	3	13	33	28	13	7	0
2010-07-19	117	0	0	0	0	0	0	0.0416667	0	0	0	0		2010-07-19	117	0	0	0	0	0	1	0	0	0	0		2010-07-19	119.94	0	1	0	3	13	34	28	13	7	0
2010-07-20	117.51	0.00434952	0	0	0	0	0	0	0	0	0	0		2010-07-20	117.51	0	0	0	0	0	0	0	0	0	0		2010-07-20	120.1	0	1	0	3	13	34	28	13	7	0
2010-07-21	117.26	-0.00212974	0	0	0	0	0	0	0	0	0	0		2010-07-21	117.26	0	0	0	0	0	0	0	0	0	0		2010-07-21	117.43	0	1	0	3	13	34	28	13	7	0
2010-07-22	118.02	0.00646037	0	0	0	0	0	0	0	0	0	0		2010-07-22	118.02	0	0	0	0	0	0	0	0	0	0		2010-07-22	120.07	0	1	0	3	13	34	28	13	7	0
2010-07-23	105.8	-0.109304	0	0	0	0	0	0	0	0	0.9	0		2010-07-23	105.8	0	0	0	0	0	0	0	0	1	0		2010-07-23	118.87	0	1	0	3	13	34	28	13	8	0
2010-07-24	0	0	0	0	0	0	0	0	0	0	0	0		2010-07-24	0	0	0	0	0	0	0	0	0	0	0		2010-07-24	118.87	0	1	0	3	13	34	28	13	8	0
2010-07-25	0	0	0	0	0	0	0	0	0	0	0	0		2010-07-25	0	0	0	0	0	0	0	0	0	0	0		2010-07-25	118.87	0	1	0	3	13	34	28	13	8	0
2010-07-26	114.88	0	0	0	-0.6	0	0	0	0	0	0	0		2010-07-26	114.88	0	0	1	0	0	0	0	0	0	0		2010-07-26	118.4	0	1	1	3	13	34	28	13	8	0
2010-07-27	115.07	0.00165256	0	0	0	0	0	0	0	0	0	0		2010-07-27	115.07	0	0	0	0	0	0	0	0	0	0		2010-07-27	117.13	0	1	1	3	13	34	28	13	8	0
2010-07-28	116.4	0.0114919	0	0	0	0	0	0	0	0	0	0		2010-07-28	116.4	0	0	0	0	0	0	0	0	0	0		2010-07-28	117.13	0	1	1	3	13	34	28	13	8	0
2010-07-29	115.52	-0.0075889	0	0	0	0	0	0	0	0.568182	0	0		2010-07-29	115.52	0	0	0	0	0	0	0	1	0	0		2010-07-29	116.86	0	1	1	3	13	34	28	14	8	0
2010-07-30	114.51	-0.00878148	0	0	0	0	0	0	0	0	0	0		2010-07-30	114.51	0	0	0	0	0	0	0	0	0	0		2010-07-30	117.89	0	1	1	3	13	34	28	14	8	0
2010-07-31	0	0	0	0	0	0	0	0	0	0	0	0		2010-07-31	0	0	0	0	0	0	0	0	0	0	0		2010-07-31	117.89	0	1	1	3	13	34	28	14	8	0
2010-08-01	0	0	0	0	0	0	0	0	0	0	0	0		2010-08-01	0	0	0	0	0	0	0	0	0	0	0		2010-08-01	117.89	0	1	1	3	13	34	28	14	8	0
2010-08-02	117.57	0	0	0	0	0	0	0	0.4	0	0	0		2010-08-02	117.57	0	0	0	0	0	0	1	0	0	0		2010-08-02	120.07	0	1	1	3	13	34	29	14	8	0
2010-08-03	119.68	0.0177876	0	0	0	0	0	0	0	0	0	0		2010-08-03	119.68	0	0	0	0	0	0	0	0	0	0		2010-08-03	122.42	0	1	1	3	13	34	29	14	8	0
2010-08-04	123	0.0273628	0	0	0	0	0	0	0	0	0	0		2010-08-04	123	0	0	0	0	0	0	0	0	0	0		2010-08-04	127.58	0	1	1	3	13	34	29	14	8	0
2010-08-05	125.82	0.022668	0	0	0	0	0	0	0	0	0	0		2010-08-05	125.82	0	0	0	0	0	0	0	0	0	0		2010-08-05	127.83	0	1	1	3	13	34	29	14	8	0
2010-08-06	125.9	0.000635643	0	0	0	0	0	0	0	0	0	0		2010-08-06	125.9	0	0	0	0	0	0	0	0	0	0		2010-08-06	128.32	0	1	1	3	13	34	29	14	8	0
2010-08-07	0	0	0	0	0	0	0	0	0	0	0	0		2010-08-07	0	0	0	0	0	0	0	0	0	0	0		2010-08-07	128.32	0	1	1	3	13	34	29	14	8	0
2010-08-08	0	0	0	0	0	0	0	0	0	0	0	0		2010-08-08	0	0	0	0	0	0	0	0	0	0	0		2010-08-08	128.32	0	1	1	3	13	34	29	14	8	0
2010-08-09	127.85	0	0	0	0	0	0	0	0	0	0	0		2010-08-09	127.85	0	0	0	0	0	0	0	0	0	0		2010-08-09	128.83	0	1	1	3	13	34	29	14	8	0
2010-08-10	127.38	-0.00368296	0	0	0	0	0	0	0	0	0	0		2010-08-10	127.38	0	0	0	0	0	0	0	0	0	0		2010-08-10	130	0	1	1	3	13	34	29	14	8	0
2010-08-11	125.2	-0.0172623	0	0	0	0	0	0	0	0	0	0		2010-08-11	125.2	0	0	0	0	0	0	0	0	0	0		2010-08-11	125.89	0	1	1	3	13	34	29	14	8	0
2010-08-12	123.55	-0.0132665	0	0	0	0	0	0	0	0	0	0		2010-08-12	123.55	0	0	0	0	0	0	0	0	0	0		2010-08-12	126.56	0	1	1	3	13	34	29	14	8	0
2010-08-13	124.26	0.0057302	0	0	0	0	0	0	0	0	0	0		2010-08-13	124.26	0	0	0	0	0	0	0	0	0	0		2010-08-13	124.69	0	1	1	3	13	34	29	14	8	0
2010-08-14	0	0	0	0	0	0	0	0	0	0	0	0		2010-08-14	0	0	0	0	0	0	0	0	0	0	0		2010-08-14	124.69	0	1	1	3	13	34	29	14	8	0
2010-08-15	0	0	0	0	0	0	0	0	0	0	0	0		2010-08-15	0	0	0	0	0	0	0	0	0	0	0		2010-08-15	124.69	0	1	1	3	13	34	29	14	8	0
2010-08-16	123.04	0	0	0	0	0	0	0	0	0	0	0		2010-08-16	123.04	0	0	0	0	0	0	0	0	0	0		2010-08-16	126.07	0	1	1	3	13	34	29	14	8	0
2010-08-17	126.79	0.0300227	0	0	0	0	0	0	0	0	0	0		2010-08-17	126.79	0	0	0	0	0	0	0	0	0	0		2010-08-17	128.86	0	1	1	3	13	34	29	14	8	0
2010-08-18	128.26	0.0115272	0	0	0	0	0	0	0	0	0	0		2010-08-18	128.26	0	0	0	0	0	0	0	0	0	0		2010-08-18	129.65	0	1	1	3	13	34	29	14	8	0
2010-08-19	126.82	-0.0112907	0	0	0	0	0	0	0	0	0	0		2010-08-19	126.82	0	0	0	0	0	0	0	0	0	0		2010-08-19	127.57	0	1	1	3	13	34	29	14	8	0
2010-08-20	126.02	-0.00632816	0	0	0	0	0	0	0	0	0	0		2010-08-20	126.02	0	0	0	0	0	0	0	0	0	0		2010-08-20	127.76	0	1	1	3	13	34	29	14	8	0
2010-08-21	0	0	0	0	0	0	0	0	0	0	0	0		2010-08-21	0	0	0	0	0	0	0	0	0	0	0		2010-08-21	127.76	0	1	1	3	13	34	29	14	8	0
2010-08-22	0	0	0	0	0	0	0	0	0	0	0	0		2010-08-22	0	0	0	0	0	0	0	0	0	0	0		2010-08-22	127.76	0	1	1	3	13	34	29	14	8	0
2010-08-23	126.5	0	0	0	0	0	0	0	0	0	0	0		2010-08-23	126.5	0	0	0	0	0	0	0	0	0	0		2010-08-23	126.6	0	1	1	3	13	34	29	14	8	0
2010-08-24	123.18	-0.0265956	0	0	0	0	0	0	0	0	0	0		2010-08-24	123.18	0	0	0	0	0	0	0	0	0	0		2010-08-24	124.53	0	1	1	3	13	34	29	14	8	0
2010-08-25	123.83	0.00526297	0	0	0	0	0	0	0	0	0	0		2010-08-25	123.83	0	0	0	0	0	0	0	0	0	0		2010-08-25	126.85	0	1	1	3	13	34	29	14	8	0
2010-08-26	124.82	0.00796303	0	0	0	0	0	0.136364	0	0	0	0		2010-08-26	124.82	0	0	0	0	0	1	0	0	0	0		2010-08-26	124.86	0	1	1	3	13	35	29	14	8	0
2010-08-27	122.25	-0.0208046	0	0	0	0	0	0	0	0	0	0		2010-08-27	122.25	0	0	0	0	0	0	0	0	0	0		2010-08-27	126.64	0	1	1	3	13	35	29	14	8	0
2010-08-28	0	0	0	0	0	0	0	0	0	0	0	0		2010-08-28	0	0	0	0	0	0	0	0	0	0	0		2010-08-28	126.64	0	1	1	3	13	35	29	14	8	0
2010-08-29	0	0	0	0	0	0	0	0	0	0	0	0		2010-08-29	0	0	0	0	0	0	0	0	0	0	0		2010-08-29	126.64	0	1	1	3	13	35	29	14	8	0
2010-08-30	123.69	0	0	0	0	0	0	0	0	0	0	0		2010-08-30	123.69	0	0	0	0	0	0	0	0	0	0		2010-08-30	123.79	0	1	1	3	13	35	29	14	8	0
2010-08-31	122.5	-0.00966742	0	0	0	0	0	0	0	0	0	0		2010-08-31	122.5	0	0	0	0	0	0	0	0	0	0		2010-08-31	124.83	0	1	1	3	13	35	29	14	8	0
2010-09-01	126.17	0.0295192	0	0	0	0	0	0	0	0	0	0		2010-09-01	126.17	0	0	0	0	0	0	0	0	0	0		2010-09-01	132.49	0	1	1	3	13	35	29	14	8	0
2010-09-02	132.05	0.0455505	0	0	0	0	0	0	0	0	0	0		2010-09-02	132.05	0	0	0	0	0	0	0	0	0	0		2010-09-02	135.21	0	1	1	3	13	35	29	14	8	0
2010-09-03	136.63	0.0340959	0	0	0	0	0	0	0	0	0	0		2010-09-03	136.63	0	0	0	0	0	0	0	0	0	0		2010-09-03	138.79	0	1	1	3	13	35	29	14	8	0
2010-09-04	0	0	0	0	0	0	0	0	0	0	0	0		2010-09-04	0	0	0	0	0	0	0	0	0	0	0		2010-09-04	138.79	0	1	1	3	13	35	29	14	8	0
2010-09-05	0	0	0	0	0	0	0	0	0	0	0	0		2010-09-05	0	0	0	0	0	0	0	0	0	0	0		2010-09-05	138.79	0	1	1	3	13	35	29	14	8	0
2010-09-06	0	0	0	0	0	0	0	0	0	0	0	0		2010-09-06	0	0	0	0	0	0	0	0	0	0	0		2010-09-06	138.79	0	1	1	3	13	35	29	14	8	0
2010-09-07	136.89	0	0	0	0	0	0	0	0	0	0	0		2010-09-07	136.89	0	0	0	0	0	0	0	0	0	0		2010-09-07	137.22	0	1	1	3	13	35	29	14	8	0
2010-09-08	136.45	-0.00321945	0	0	0	0	0	0	0	0	0	0		2010-09-08	136.45	0	0	0	0	0	0	0	0	0	0		2010-09-08	139.14	0	1	1	3	13	35	29	14	8	0
2010-09-09	139.26	0.0203844	0	0	0	0	0	0	0	0	0	0		2010-09-09	139.26	0	0	0	0	0	0	0	0	0	0		2010-09-09	140.38	0	1	1	3	13	35	29	14	8	0
2010-09-10	140.04	0.00558539	0	0	0	0	0	0	0	0	0	0		2010-09-10	140.04	0	0	0	0	0	0	0	0	0	0		2010-09-10	142.44	0	1	1	3	13	35	29	14	8	0
2010-09-11	0	0	0	0	0	0	0	0	0	0	0	0		2010-09-11	0	0	0	0	0	0	0	0	0	0	0		2010-09-11	142.44	0	1	1	3	13	35	29	14	8	0
2010-09-12	0	0	0	0	0	0	0	0	0	0	0	0		2010-09-12	0	0	0	0	0	0	0	0	0	0	0		2010-09-12	142.44	0	1	1	3	13	35	29	14	8	0
2010-09-13	143.76	0	0	0	0	0	0	0	0	0	0	0		2010-09-13	143.76	0	0	0	0	0	0	0	0	0	0		2010-09-13	145.07	0	1	1	3	13	35	29	14	8	0
2010-09-14	143.83	0.000486853	0	0	0	0	0	0	0	0	0	0		2010-09-14	143.83	0	0	0	0	0	0	0	0	0	0		2010-09-14	145.75	0	1	1	3	13	35	29	14	8	0
2010-09-15	143.56	-0.00187901	0	0	0	0	0	0	0	0	0	0		2010-09-15	143.56	0	0	0	0	0	0	0	0	0	0		2010-09-15	145.45	0	1	1	3	13	35	29	14	8	0
2010-09-16	145.16	0.0110836	0	0	0	0	0	0	0	0	0	0		2010-09-16	145.16	0	0	0	0	0	0	0	0	0	0		2010-09-16	148.13	0	1	1	3	13	35	29	14	8	0
2010-09-17	146.5	0.00918882	0	0	0	0	0	0	0	0	0	0		2010-09-17	146.5	0	0	0	0	0	0	0	0	0	0		2010-09-17	148.32	0	1	1	3	13	35	29	14	8	0
2010-09-18	0	0	0	0	0	0	0	0	0	0	0	0		2010-09-18	0	0	0	0	0	0	0	0	0	0	0		2010-09-18	148.32	0	1	1	3	13	35	29	14	8	0
2010-09-19	0	0	0	0	0	0	0	0	0	0	0	0		2010-09-19	0	0	0	0	0	0	0	0	0	0	0		2010-09-19	148.32	0	1	1	3	13	35	29	14	8	0
2010-09-20	147.35	0	0	0	0	0	0	0	0	0	0	0		2010-09-20	147.35	0	0	0	0	0	0	0	0	0	0		2010-09-20	151.3	0	1	1	3	13	35	29	14	8	0
2010-09-21	149.6	0.0151544	0	0	0	0	0	0	0	0	0	0		2010-09-21	149.6	0	0	0	0	0	0	0	0	0	0		2010-09-21	150.73	0	1	1	3	13	35	29	14	8	0
2010-09-22	149.1	-0.00334784	0	0	0	0	0	0	0	0	0	0		2010-09-22	149.1	0	0	0	0	0	0	0	0	0	0		2010-09-22	151.83	0	1	1	3	13	35	29	14	8	0
2010-09-23	150.97	0.0124639	0	0	0	0	0	0	0	0	0	0		2010-09-23	150.97	0	0	0	0	0	0	0	0	0	0		2010-09-23	152.85	0	1	1	3	13	35	29	14	8	0
2010-09-24	155.42	0.02905	0	0	0	0	0	0	0	0	0	0		2010-09-24	155.42	0	0	0	0	0	0	0	0	0	0		2010-09-24	160.73	0	1	1	3	13	35	29	14	8	0
2010-09-25	0	0	0	0	0	0	0	0	0	0	0	0		2010-09-25	0	0	0	0	0	0	0	0	0	0	0		2010-09-25	160.73	0	1	1	3	13	35	29	14	8	0
2010-09-26	0	0	0	0	0	0	0	0	0	0	0	0		2010-09-26	0	0	0	0	0	0	0	0	0	0	0		2010-09-26	160.73	0	1	1	3	13	35	29	14	8	0
2010-09-27	157.88	0	0	0	0	0	0	0	0	0	0	0		2010-09-27	157.88	0	0	0	0	0	0	0	0	0	0		2010-09-27	159.37	0	1	1	3	13	35	29	14	8	0
2010-09-28	154.89	-0.0191201	0	0	0	0	0	0	0	0	0.8	0		2010-09-28	154.89	0	0	0	0	0	0	0	0	1	0		2010-09-28	159.7	0	1	1	3	13	35	29	14	9	0
2010-09-29	157.75	0.0182963	0	0	0	0	0	0	0	0	0	0		2010-09-29	157.75	0	0	0	0	0	0	0	0	0	0		2010-09-29	158.99	0	1	1	3	13	35	29	14	9	0
2010-09-30	155.6	-0.0137229	0	0	0	0	0	0	0	0	0	0		2010-09-30	155.6	0	0	0	0	0	0	0	0	0	0		2010-09-30	157.06	0	1	1	3	13	35	29	14	9	0
2010-10-01	152.2	-0.0220932	0	0	0	0	0	0	0	0	0	0		2010-10-01	152.2	0	0	0	0	0	0	0	0	0	0		2010-10-01	153.71	0	1	1	3	13	35	29	14	9	0
2010-10-02	0	0	0	0	0	0	0	0	0	0	0	0		2010-10-02	0	0	0	0	0	0	0	0	0	0	0		2010-10-02	153.71	0	1	1	3	13	35	29	14	9	0
2010-10-03	0	0	0	0	0	0	0	0	0	0	0	0		2010-10-03	0	0	0	0	0	0	0	0	0	0	0		2010-10-03	153.71	0	1	1	3	13	35	29	14	9	0
2010-10-04	152.79	0	0	0	0	0	0	0.2	0	0	0	0		2010-10-04	152.79	0	0	0	0	0	1	0	0	0	0		2010-10-04	155.39	0	1	1	3	13	36	29	14	9	0
2010-10-05	157.01	0.0272451	0	0	0	0	0	0	0	0	0	0		2010-10-05	157.01	0	0	0	0	0	0	0	0	0	0		2010-10-05	160.87	0	1	1	3	13	36	29	14	9	0
2010-10-06	154.6	-0.0154683	0	0	0	0	0	0	0	0	0	0		2010-10-06	154.6	0	0	0	0	0	0	0	0	0	0		2010-10-06	155.4	0	1	1	3	13	36	29	14	9	0
2010-10-07	153.39	-0.00785748	0	0	0	0	0	0	0	0	0	0		2010-10-07	153.39	0	0	0	0	0	0	0	0	0	0		2010-10-07	156.27	0	1	1	3	13	36	29	14	9	0
2010-10-08	152.78	-0.00398472	0	0	0	0	0	0	0	0	0	0		2010-10-08	152.78	0	0	0	0	0	0	0	0	0	0		2010-10-08	155.55	0	1	1	3	13	36	29	14	9	0
2010-10-09	0	0	0	0	0	0	0	0	0	0	0	0		2010-10-09	0	0	0	0	0	0	0	0	0	0	0		2010-10-09	155.55	0	1	1	3	13	36	29	14	9	0
2010-10-10	0	0	0	0	0	0	0	0	0	0	0	0		2010-10-10	0	0	0	0	0	0	0	0	0	0	0		2010-10-10	155.55	0	1	1	3	13	36	29	14	9	0
2010-10-11	152.34	0	0	0	0	0	0	0	0	0	0	0		2010-10-11	152.34	0	0	0	0	0	0	0	0	0	0		2010-10-11	153.03	0	1	1	3	13	36	29	14	9	0
2010-10-12	151.4	-0.00618954	0	0	0	0	0	0	0	0	0	0		2010-10-12	151.4	0	0	0	0	0	0	0	0	0	0		2010-10-12	156.48	0	1	1	3	13	36	29	14	9	0
2010-10-13	153.85	0.0160528	0	0	0	0	0	0.2	0	0	0	0		2010-10-13	153.85	0	0	0	0	0	1	0	0	0	0		2010-10-13	155.17	0	1	1	3	13	37	29	14	9	0
2010-10-14	154.23	0.00246683	0	0	0	0	0	0	0	0	0	0		2010-10-14	154.23	0	0	0	0	0	0	0	0	0	0		2010-10-14	155.53	0	1	1	3	13	37	29	14	9	0
2010-10-15	156.75	0.0162072	0	0	0	0	0	0	0	0	0	0		2010-10-15	156.75	0	0	0	0	0	0	0	0	0	0		2010-10-15	164.64	0	1	1	3	13	37	29	14	9	0
2010-10-16	0	0	0	0	0	0	0	0	0	0	0	0		2010-10-16	0	0	0	0	0	0	0	0	0	0	0		2010-10-16	164.64	0	1	1	3	13	37	29	14	9	0
2010-10-17	0	0	0	0	0	0	0	0	0	0	0	0		2010-10-17	0	0	0	0	0	0	0	0	0	0	0		2010-10-17	164.64	0	1	1	3	13	37	29	14	9	0
2010-10-18	161.82	0	0	0	0	0	0	0	0	0	0	0		2010-10-18	161.82	0	0	0	0	0	0	0	0	0	0		2010-10-18	163.56	0	1	1	3	13	37	29	14	9	0
2010-10-19	157	-0.0302388	0	0	0	0	0	0	0	0	0	0		2010-10-19	157	0	0	0	0	0	0	0	0	0	0		2010-10-19	158.67	0	1	1	3	13	37	29	14	9	0
2010-10-20	156.57	-0.00274257	0	0	0	0	0	0	0	0	0	0		2010-10-20	156.57	0	0	0	0	0	0	0	0	0	0		2010-10-20	158.67	0	1	1	3	13	37	29	14	9	0
2010-10-21	161.29	0.0297007	0	0	0	0	0	0	0	0	0	0		2010-10-21	161.29	0	0	0	0	0	0	0	0	0	0		2010-10-21	164.97	0	1	1	3	13	37	29	14	9	0
2010-10-22	162.27	0.0060577	0	0	0	0	0	0	0	0	0	0		2010-10-22	162.27	0	0	0	0	0	0	0	0	0	0		2010-10-22	169.13	0	1	1	3	13	37	29	14	9	0
2010-10-23	0	0	0	0	0	0	0	0	0	0	0	0		2010-10-23	0	0	0	0	0	0	0	0	0	0	0		2010-10-23	169.13	0	1	1	3	13	37	29	14	9	0
2010-10-24	0	0	0	0	0	0	0	0	0	0	0	0		2010-10-24	0	0	0	0	0	0	0	0	0	0	0		2010-10-24	169.13	0	1	1	3	13	37	29	14	9	0
2010-10-25	168.32	0	0	0	0	0	0	0	0	0	0	0		2010-10-25	168.32	0	0	0	0	0	0	0	0	0	0		2010-10-25	169	0	1	1	3	13	37	29	14	9	0
2010-10-26	167.5	-0.00488362	0	0	0	0	0	0	0	0	0	0		2010-10-26	167.5	0	0	0	0	0	0	0	0	0	0		2010-10-26	169.95	0	1	1	3	13	37	29	14	9	0
2010-10-27	166.54	-0.00574787	0	0	0	0	0	0	0	0	0	0		2010-10-27	166.54	0	0	0	0	0	0	0	0	0	0		2010-10-27	167.51	0	1	1	3	13	37	29	14	9	0
2010-10-28	165.05	-0.008987	0	0	0	0	0	0	0	0	0	0		2010-10-28	165.05	0	0	0	0	0	0	0	0	0	0		2010-10-28	166.84	0	1	1	3	13	37	29	14	9	0
2010-10-29	164.81	-0.00145519	0	0	0	0	0	0	0	0	0	0		2010-10-29	164.81	0	0	0	0	0	0	0	0	0	0		2010-10-29	165.23	0	1	1	3	13	37	29	14	9	0
2010-10-30	0	0	0	0	0	0	0	0	0	0	0	0		2010-10-30	0	0	0	0	0	0	0	0	0	0	0		2010-10-30	165.23	0	1	1	3	13	37	29	14	9	0
2010-10-31	0	0	0	0	0	0	0	0	0	0	0	0		2010-10-31	0	0	0	0	0	0	0	0	0	0	0		2010-10-31	165.23	0	1	1	3	13	37	29	14	9	0
2010-11-01	161.52	0	0	0	0	0	0	0	0	0	0	0		2010-11-01	161.52	0	0	0	0	0	0	0	0	0	0		2010-11-01	162.58	0	1	1	3	13	37	29	14	9	0
2010-11-02	163.36	0.0113274	0	0	0	0	0	0	0	0	0	0		2010-11-02	163.36	0	0	0	0	0	0	0	0	0	0		2010-11-02	164.61	0	1	1	3	13	37	29	14	9	0
2010-11-03	162.29	-0.00657155	0	0	0	0	0	0	0	0	0	0		2010-11-03	162.29	0	0	0	0	0	0	0	0	0	0		2010-11-03	168.47	0	1	1	3	13	37	29	14	9	0
2010-11-04	168.4	0.0369573	0	0	0	0	0	0	0	0	0	0		2010-11-04	168.4	0	0	0	0	0	0	0	0	0	0		2010-11-04	168.93	0	1	1	3	13	37	29	14	9	0
2010-11-05	168.59	0.00112764	0	0	0	0	0	0	0	0	0	0		2010-11-05	168.59	0	0	0	0	0	0	0	0	0	0		2010-11-05	170.77	0	1	1	3	13	37	29	14	9	0
2010-11-06	0	0	0	0	0	0	0	0	0	0	0	0		2010-11-06	0	0	0	0	0	0	0	0	0	0	0		2010-11-06	170.77	0	1	1	3	13	37	29	14	9	0
2010-11-07	0	0	0	0	0	0	0	0	0	0	0	0		2010-11-07	0	0	0	0	0	0	0	0	0	0	0		2010-11-07	170.77	0	1	1	3	13	37	29	14	9	0
2010-11-08	168.78	0	0	0	0	0	0	0	0	0	0	0		2010-11-08	168.78	0	0	0	0	0	0	0	0	0	0		2010-11-08	171.99	0	1	1	3	13	37	29	14	9	0
2010-11-09	169.06	0.00165758	0	0	0	-0.4	0	0	0	0	0	0		2010-11-09	169.06	0	0	0	1	0	0	0	0	0	0		2010-11-09	170.27	0	1	1	4	13	37	29	14	9	0
2010-11-10	169.41	0.00206817	0	0	0	-0.4	0	0	0	0	0	0		2010-11-10	169.41	0	0	0	1	0	0	0	0	0	0		2010-11-10	173.33	0	1	1	5	13	37	29	14	9	0
2010-11-11	169.42	5.89912e-05	0	0	0	0	0	0	0	0	0	0		2010-11-11	169.42	0	0	0	0	0	0	0	0	0	0		2010-11-11	170.37	0	1	1	5	13	37	29	14	9	0
2010-11-12	165.05	-0.0261324	0	0	0	0	0	0	0	0	0	0		2010-11-12	165.05	0	0	0	0	0	0	0	0	0	0		2010-11-12	165.68	0	1	1	5	13	37	29	14	9	0
2010-11-13	0	0	0	0	0	0	0	0	0	0	0	0		2010-11-13	0	0	0	0	0	0	0	0	0	0	0		2010-11-13	165.68	0	1	1	5	13	37	29	14	9	0
2010-11-14	0	0	0	0	0	0	0	0	0	0	0	0		2010-11-14	0	0	0	0	0	0	0	0	0	0	0		2010-11-14	165.68	0	1	1	5	13	37	29	14	9	0
2010-11-15	158.56	0	0	0	0	0	-0.2	0	0	0	0	0		2010-11-15	158.56	0	0	0	0	1	0	0	0	0	0		2010-11-15	158.9	0	1	1	5	14	37	29	14	9	0
2010-11-16	156.77	-0.0113533	0	0	0	0	0	0	0	0	0	0		2010-11-16	156.77	0	0	0	0	0	0	0	0	0	0		2010-11-16	157.78	0	1	1	5	14	37	29	14	9	0
2010-11-17	157.55	0.0049631	0	0	0	0	0	0.16	0	0	0	0		2010-11-17	157.55	0	0	0	0	0	1	0	0	0	0		2010-11-17	158.35	0	1	1	5	14	38	29	14	9	0
2010-11-18	160.74	0.0200453	0	0	0	0	0	0.136364	0	0	0	0		2010-11-18	160.74	0	0	0	0	0	1	0	0	0	0		2010-11-18	164.17	0	1	1	5	14	39	29	14	9	0
2010-11-19	162.84	0.0129799	0	0	0	0	0	0.136364	0	0	0	0		2010-11-19	162.84	0	0	0	0	0	1	0	0	0	0		2010-11-19	164.82	0	1	1	5	14	40	29	14	9	0
2010-11-20	0	0	0	0	0	0	0	0	0	0	0	0		2010-11-20	0	0	0	0	0	0	0	0	0	0	0		2010-11-20	164.82	0	1	1	5	14	40	29	14	9	0
2010-11-21	0	0	0	0	0	0	0	0	0	0	0	0		2010-11-21	0	0	0	0	0	0	0	0	0	0	0		2010-11-21	164.82	0	1	1	5	14	40	29	14	9	0
2010-11-22	165	0	0	0	0	0	0	0	0	0	0	0		2010-11-22	165	0	0	0	0	0	0	0	0	0	0		2010-11-22	170.39	0	1	1	5	14	40	29	14	9	0
2010-11-23	164.62	-0.00230572	0	0	0	0	0	0	0	0	0	0		2010-11-23	164.62	0	0	0	0	0	0	0	0	0	0		2010-11-23	168.2	0	1	1	5	14	40	29	14	9	0
2010-11-24	171.53	0.0411184	0	0	0	0	0	0	0	0	0	0		2010-11-24	171.53	0	0	0	0	0	0	0	0	0	0		2010-11-24	177.25	0	1	1	5	14	40	29	14	9	0
2010-11-25	0	0	0	0	0	0	0	0	0	0	0	0		2010-11-25	0	0	0	0	0	0	0	0	0	0	0		2010-11-25	177.25	0	1	1	5	14	40	29	14	9	0
2010-11-26	176.16	0	0	0	0	0	0	0	0	0	0	0		2010-11-26	176.16	0	0	0	0	0	0	0	0	0	0		2010-11-26	177.2	0	1	1	5	14	40	29	14	9	0
2010-11-27	0	0	0	0	0	0	0	0	0	0	0	0		2010-11-27	0	0	0	0	0	0	0	0	0	0	0		2010-11-27	177.2	0	1	1	5	14	40	29	14	9	0
2010-11-28	0	0	0	0	0	0	0	0	0	0	0	0		2010-11-28	0	0	0	0	0	0	0	0	0	0	0		2010-11-28	177.2	0	1	1	5	14	40	29	14	9	0
2010-11-29	177.57	0	0	0	0	0	0	0	0	0	0	0		2010-11-29	177.57	0	0	0	0	0	0	0	0	0	0		2010-11-29	179.49	0	1	1	5	14	40	29	14	9	0
2010-11-30	174.9	-0.0151506	0	0	0	0	0	0	0	0	0	0		2010-11-30	174.9	0	0	0	0	0	0	0	0	0	0		2010-11-30	175.4	0	1	1	5	14	40	29	14	9	0
2010-12-01	176	0.00626965	0	0	0	0	-0.311111	0	0	0	0	0		2010-12-01	176	0	0	0	0	2	0	0	0	0	0		2010-12-01	176.55	0	1	1	5	16	40	29	14	9	0
2010-12-02	173.92	-0.0118886	0	0	0	0	0	0	0	0	0	0		2010-12-02	173.92	0	0	0	0	0	0	0	0	0	0		2010-12-02	176.53	0	1	1	5	16	40	29	14	9	0
2010-12-03	174.05	0.00074722	0	0	0	0	0	0	0	0	0	0		2010-12-03	174.05	0	0	0	0	0	0	0	0	0	0		2010-12-03	175.68	0	1	1	5	16	40	29	14	9	0
2010-12-04	0	0	0	0	0	0	0	0	0	0	0	0		2010-12-04	0	0	0	0	0	0	0	0	0	0	0		2010-12-04	175.68	0	1	1	5	16	40	29	14	9	0
2010-12-05	0	0	0	0	0	0	0	0	0	0	0	0		2010-12-05	0	0	0	0	0	0	0	0	0	0	0		2010-12-05	175.68	0	1	1	5	16	40	29	14	9	0
2010-12-06	174.6	0	0	0	0	0	0	0	0	0	0	0		2010-12-06	174.6	0	0	0	0	0	0	0	0	0	0		2010-12-06	178.05	0	1	1	5	16	40	29	14	9	0
2010-12-07	176.57	0.0112198	0	0	0	0	0	0	0	0	0	0		2010-12-07	176.57	0	0	0	0	0	0	0	0	0	0		2010-12-07	176.77	0	1	1	5	16	40	29	14	9	0
2010-12-08	175.2	-0.00778928	0	0	0	0	0	0	0	0	0	0		2010-12-08	175.2	0	0	0	0	0	0	0	0	0	0		2010-12-08	176.29	0	1	1	5	16	40	29	14	9	0
2010-12-09	173.8	-0.00802293	0	0	0	0	-0.155556	0	0	0	0	0		2010-12-09	173.8	0	0	0	0	1	0	0	0	0	0		2010-12-09	174.85	0	1	1	5	17	40	29	14	9	0
2010-12-10	173.36	-0.00253487	0	0	0	0	0	0	0	0	0	0		2010-12-10	173.36	0	0	0	0	0	0	0	0	0	0		2010-12-10	175.62	0	1	1	5	17	40	29	14	9	0
2010-12-11	0	0	0	0	0	0	0	0	0	0	0	0		2010-12-11	0	0	0	0	0	0	0	0	0	0	0		2010-12-11	175.62	0	1	1	5	17	40	29	14	9	0
2010-12-12	0	0	0	0	0	0	0	0	0	0	0	0		2010-12-12	0	0	0	0	0	0	0	0	0	0	0		2010-12-12	175.62	0	1	1	5	17	40	29	14	9	0
2010-12-13	173.73	0	0	0	0	0	0	0	0	0	0	0		2010-12-13	173.73	0	0	0	0	0	0	0	0	0	0		2010-12-13	174.25	0	1	1	5	17	40	29	14	9	0
2010-12-14	173.09	-0.00369068	0	0	0	0	0	0	0	0	1	1		2010-12-14	173.09	0	0	0	0	0	0	0	0	0	0		2010-12-14	173.94	0	1	1	5	17	40	29	14	9	0
2010-12-15	173.59	0.00288451	0	0	0	0	0	0	0	0	0	0		2010-12-15	173.59	0	0	0	0	0	0	0	0	0	0		2010-12-15	175.57	0	1	1	5	17	40	29	14	9	0
2010-12-16	175.04	0.00831831	0	0	0	0	0	0	0	0	0	0		2010-12-16	175.04	0	0	0	0	0	0	0	0	0	0		2010-12-16	178.04	0	1	1	5	17	40	29	14	9	0
2010-12-17	177.02	0.0112483	0	0	-0.6	0	0	0.1	0	0	0	0		2010-12-17	177.02	0	0	1	0	0	1	0	0	0	0		2010-12-17	177.58	0	1	2	5	17	41	29	14	9	0
2010-12-18	0	0	0	0	0	0	0	0	0	0	0	0		2010-12-18	0	0	0	0	0	0	0	0	0	0	0		2010-12-18	177.58	0	1	2	5	17	41	29	14	9	0
2010-12-19	0	0	0	0	0	0	0	0	0	0	0	0		2010-12-19	0	0	0	0	0	0	0	0	0	0	0		2010-12-19	177.58	0	1	2	5	17	41	29	14	9	0
2010-12-20	178.04	0	0	0	0	0	0	0	0.285714	0	0	0		2010-12-20	178.04	0	0	0	0	0	0	1	0	0	0		2010-12-20	183.29	0	1	2	5	17	41	30	14	9	0
2010-12-21	182.6	0.0252898	0	0	0	0	0	0	0	0	0	0		2010-12-21	182.6	0	0	0	0	0	0	0	0	0	0		2010-12-21	184.75	0	1	2	5	17	41	30	14	9	0
2010-12-22	184.11	0.00823541	0	0	0	0	0	0	0	0	0	0		2010-12-22	184.11	0	0	0	0	0	0	0	0	0	0		2010-12-22	184.76	0	1	2	5	17	41	30	14	9	0
2010-12-23	181.89	-0.0121313	0	0	0	0	-0.183333	0	0	0	0	0		2010-12-23	181.89	0	0	0	0	1	0	0	0	0	0		2010-12-23	182.59	0	1	2	5	18	41	30	14	9	0
2010-12-24	0	0	0	0	0	0	0	0	0	0	0	0		2010-12-24	0	0	0	0	0	0	0	0	0	0	0		2010-12-24	182.59	0	1	2	5	18	41	30	14	9	0
2010-12-25	0	0	0	0	0	0	0	0	0	0	0	0		2010-12-25	0	0	0	0	0	0	0	0	0	0	0		2010-12-25	182.59	0	1	2	5	18	41	30	14	9	0
2010-12-26	0	0	0	0	0	0	0	0	0	0	0	0		2010-12-26	0	0	0	0	0	0	0	0	0	0	0		2010-12-26	182.59	0	1	2	5	18	41	30	14	9	0
2010-12-27	180.45	0	0	0	0	0	-0.125	0	0	0.6	0	0		2010-12-27	180.45	0	0	0	0	1	0	0	1	0	0		2010-12-27	182.14	0	1	2	5	19	41	30	15	9	0
2010-12-28	181.05	0.00331954	0	0	0	0	0	0	0	0	0	0		2010-12-28	181.05	0	0	0	0	0	0	0	0	0	0		2010-12-28	181.09	0	1	2	5	19	41	30	15	9	0
2010-12-29	180.41	-0.00354119	0	0	0	0	0	0	0	0	0	0		2010-12-29	180.41	0	0	0	0	0	0	0	0	0	0		2010-12-29	183.37	0	1	2	5	19	41	30	15	9	0
2010-12-30	182.75	0.012887	0	0	0	-0.316667	0	0	0	0	0	0		2010-12-30	182.75	0	0	0	1	0	0	0	0	0	0		2010-12-30	182.75	0	1	2	6	19	41	30	15	9	0
2010-12-31	179.51	-0.0178882	0	0	0	0	-0.280556	0	0	0.6	0	0		2010-12-31	179.51	0	0	0	0	2	0	0	1	0	0		2010-12-31	180	0	1	2	6	21	41	30	16	9	0
2011-01-01	0	0	0	0	0	0	0	0	0	0	0	0		2011-01-01	0	0	0	0	0	0	0	0	0	0	0		2011-01-01	180	0	1	2	6	21	41	30	16	9	0
2011-01-02	0	0	0	0	0	0	0	0	0	0	0	0		2011-01-02	0	0	0	0	0	0	0	0	0	0	0		2011-01-02	180	0	1	2	6	21	41	30	16	9	0
2011-01-03	181.21	0	0	0	0	0	0	0.136364	0	0	0	0		2011-01-03	181.21	0	0	0	0	0	1	0	0	0	0		2011-01-03	184.22	0	1	2	6	21	42	30	16	9	0
2011-01-04	183.78	0.0140828	0	0	0	0	0	0	0	0	0	0		2011-01-04	183.78	0	0	0	0	0	0	0	0	0	0		2011-01-04	185.01	0	1	2	6	21	42	30	16	9	0
2011-01-05	184.07	0.00157677	0	0	0	0	0	0	0	0	0	0		2011-01-05	184.07	0	0	0	0	0	0	0	0	0	0		2011-01-05	187.42	0	1	2	6	21	42	30	16	9	0
2011-01-06	185.25	0.00639011	0	0	0	0	0	0	0	0	0	0		2011-01-06	185.25	0	0	0	0	0	0	0	0	0	0		2011-01-06	185.86	0	1	2	6	21	42	30	16	9	0
2011-01-07	183.74	-0.00818452	0	0	0	0	0	0	0	0	0	0		2011-01-07	183.74	0	0	0	0	0	0	0	0	0	0		2011-01-07	185.49	0	1	2	6	21	42	30	16	9	0
2011-01-08	0	0	0	0	0	0	0	0	0	0	0	0		2011-01-08	0	0	0	0	0	0	0	0	0	0	0		2011-01-08	185.49	0	1	2	6	21	42	30	16	9	0
2011-01-09	0	0	0	0	0	0	0	0	0	0	0	0		2011-01-09	0	0	0	0	0	0	0	0	0	0	0		2011-01-09	185.49	0	1	2	6	21	42	30	16	9	0
2011-01-10	182.51	0	0	0	0	0	-0.2	0	0	0	0	0		2011-01-10	182.51	0	0	0	0	1	0	0	0	0	0		2011-01-10	184.68	0	1	2	6	22	42	30	16	9	0
2011-01-11	183.21	0.00382814	0	0	0	0	0	0	0	0	0	0		2011-01-11	183.21	0	0	0	0	0	0	0	0	0	0		2011-01-11	184.34	0	1	2	6	22	42	30	16	9	0
2011-01-12	183.3	0.000491097	0	0	0	0	0	0	0	0	0	0		2011-01-12	183.3	0	0	0	0	0	0	0	0	0	0		2011-01-12	184.08	0	1	2	6	22	42	30	16	9	0
2011-01-13	183.51	0.00114496	0	0	0	0	0	0	0	0	0	0		2011-01-13	183.51	0	0	0	0	0	0	0	0	0	0		2011-01-13	185.53	0	1	2	6	22	42	30	16	9	0
2011-01-14	184.92	0.00765415	0	0	0	0	0	0	0	0	0	0		2011-01-14	184.92	0	0	0	0	0	0	0	0	0	0		2011-01-14	188.75	0	1	2	6	22	42	30	16	9	0
2011-01-15	0	0	0	0	0	0	0	0	0	0	0	0		2011-01-15	0	0	0	0	0	0	0	0	0	0	0		2011-01-15	188.75	0	1	2	6	22	42	30	16	9	0
2011-01-16	0	0	0	0	0	0	0	0	0	0	0	0		2011-01-16	0	0	0	0	0	0	0	0	0	0	0		2011-01-16	188.75	0	1	2	6	22	42	30	16	9	0
2011-01-17	0	0	0	0	0	0	-0.178571	0	0	0	0	0		2011-01-17	0	0	0	0	0	1	0	0	0	0	0		2011-01-17	188.75	0	1	2	6	23	42	30	16	9	0
2011-01-18	188.25	0	0	0	0	0	0	0	0	0	0	0		2011-01-18	188.25	0	0	0	0	0	0	0	0	0	0		2011-01-18	191.25	0	1	2	6	23	42	30	16	9	0
2011-01-19	186.21	-0.0108958	0	0	0	0	0	0	0	0	0	0		2011-01-19	186.21	0	0	0	0	0	0	0	0	0	0		2011-01-19	186.87	0	1	2	6	23	42	30	16	9	0
2011-01-20	181	-0.0283781	0	0	0	0	-0.166667	0.1	0	0	0	0		2011-01-20	181	0	0	0	0	1	1	0	0	0	0		2011-01-20	181.96	0	1	2	6	24	43	30	16	9	0
2011-01-21	176.84	-0.0232517	0	0	0	0	0	0	0	0	0	0		2011-01-21	176.84	0	0	0	0	0	0	0	0	0	0		2011-01-21	177.42	0	1	2	6	24	43	30	16	9	0
2011-01-22	0	0	0	0	0	0	0	0	0	0	0	0		2011-01-22	0	0	0	0	0	0	0	0	0	0	0		2011-01-22	177.42	0	1	2	6	24	43	30	16	9	0
2011-01-23	0	0	0	0	0	0	0	0	0	0	0	0		2011-01-23	0	0	0	0	0	0	0	0	0	0	0		2011-01-23	177.42	0	1	2	6	24	43	30	16	9	0
2011-01-24	174.15	0	0	0	0	0	0	0	0	0	0	0		2011-01-24	174.15	0	0	0	0	0	0	0	0	0	0		2011-01-24	176.85	0	1	2	6	24	43	30	16	9	0
2011-01-25	174.28	0.000746233	0	0	0	0	0	0	0	0	0	0		2011-01-25	174.28	0	0	0	0	0	0	0	0	0	0		2011-01-25	176.7	0	1	2	6	24	43	30	16	9	0
2011-01-26	174.63	0.00200628	0	0	0	0	0	0.112121	0	0	0	0		2011-01-26	174.63	0	0	0	0	0	1	0	0	0	0		2011-01-26	175.39	0	1	2	6	24	44	30	16	9	0
2011-01-27	177.31	0.0152301	0	0	0	0	0	0.2	0	0	0	0		2011-01-27	177.31	0	0	0	0	0	1	0	0	0	0		2011-01-27	184.45	0	1	2	6	24	45	30	16	9	0
2011-01-28	166.9	-0.0605048	0	0	0	0	0	0.183333	0	0	0	0		2011-01-28	166.9	0	0	0	0	0	1	0	0	0	0		2011-01-28	171.14	0	1	2	6	24	46	30	16	9	0
2011-01-29	0	0	0	0	0	0	0	0	0	0	0	0		2011-01-29	0	0	0	0	0	0	0	0	0	0	0		2011-01-29	171.14	0	1	2	6	24	46	30	16	9	0
2011-01-30	0	0	0	0	0	0	0	0	0.4	0	0	0		2011-01-30	0	0	0	0	0	0	0	1	0	0	0		2011-01-30	171.14	0	1	2	6	24	46	31	16	9	0
2011-01-31	167.41	0	0	0	0	0	0	0	0	0	0	0		2011-01-31	167.41	0	0	0	0	0	0	0	0	0	0		2011-01-31	169.64	0	1	2	6	24	46	31	16	9	0
2011-02-01	169.51	0.012466	0	0	0	0	0	0	0	0	0	0		2011-02-01	169.51	0	0	0	0	0	0	0	0	0	0		2011-02-01	172.11	0	1	2	6	24	46	31	16	9	0
2011-02-02	170.87	0.00799111	0	0	0	0	0	0	0	0	0	0		2011-02-02	170.87	0	0	0	0	0	0	0	0	0	0		2011-02-02	173.53	0	1	2	6	24	46	31	16	9	0
2011-02-03	171.95	0.00630072	0	0	0	0	0	0	0	0	0	0		2011-02-03	171.95	0	0	0	0	0	0	0	0	0	0		2011-02-03	173.71	0	1	2	6	24	46	31	16	9	0
2011-02-04	173.75	0.0104138	0	0	0	0	0	0	0	0	0	0		2011-02-04	173.75	0	0	0	0	0	0	0	0	0	0		2011-02-04	175.93	0	1	2	6	24	46	31	16	9	0
2011-02-05	0	0	0	0	0	0	0	0	0	0	0	0		2011-02-05	0	0	0	0	0	0	0	0	0	0	0		2011-02-05	175.93	0	1	2	6	24	46	31	16	9	0
2011-02-06	0	0	0	0	0	0	0	0	0	0	0	0		2011-02-06	0	0	0	0	0	0	0	0	0	0	0		2011-02-06	175.93	0	1	2	6	24	46	31	16	9	0
2011-02-07	174.77	0	0	0	0	0	0	0	0	0	0	0		2011-02-07	174.77	0	0	0	0	0	0	0	0	0	0		2011-02-07	176.43	0	1	2	6	24	46	31	16	9	0
2011-02-08	176.59	0.0103598	0	0	0	0	0	0	0	0	0	0		2011-02-08	176.59	0	0	0	0	0	0	0	0	0	0		2011-02-08	183.06	0	1	2	6	24	46	31	16	9	0
2011-02-09	182.26	0.0316036	0	0	0	0	0	0	0	0.7	0	0		2011-02-09	182.26	0	0	0	0	0	0	0	1	0	0		2011-02-09	185.3	0	1	2	6	24	46	31	17	9	0
2011-02-10	183.6	0.0073253	0	0	0	0	0	0	0	0	0	0		2011-02-10	183.6	0	0	0	0	0	0	0	0	0	0		2011-02-10	186.21	0	1	2	6	24	46	31	17	9	0
2011-02-11	185.37	0.00959429	0	0	0	0	0	0.2	0	0	0	0		2011-02-11	185.37	0	0	0	0	0	1	0	0	0	0		2011-02-11	189.25	0	1	2	6	24	47	31	17	9	0
2011-02-12	0	0	0	0	0	0	0	0	0	0	0	0		2011-02-12	0	0	0	0	0	0	0	0	0	0	0		2011-02-12	189.25	0	1	2	6	24	47	31	17	9	0
2011-02-13	0	0	0	0	0	0	0	0.0681818	0	0	0	0		2011-02-13	0	0	0	0	0	0	1	0	0	0	0		2011-02-13	189.25	0	1	2	6	24	48	31	17	9	0
2011-02-14	188.35	0	0	0	0	0	0	0	0	0	0	0		2011-02-14	188.35	0	0	0	0	0	0	0	0	0	0		2011-02-14	190.42	0	1	2	6	24	48	31	17	9	0
2011-02-15	188.25	-0.000531099	0	0	0	0	0	0	0	0	0	0		2011-02-15	188.25	0	0	0	0	0	0	0	0	0	0		2011-02-15	189.03	0	1	2	6	24	48	31	17	9	0
2011-02-16	186.35	-0.0101442	0	0	0	0	0	0	0	0	0	0		2011-02-16	186.35	0	0	0	0	0	0	0	0	0	0		2011-02-16	186.62	0	1	2	6	24	48	31	17	9	0
2011-02-17	185.31	-0.00559657	0	0	0	0	0	0	0	0	0	0		2011-02-17	185.31	0	0	0	0	0	0	0	0	0	0		2011-02-17	187.76	0	1	2	6	24	48	31	17	9	0
2011-02-18	185.13	-0.00097178	0	0	0	0	0	0	0	0	0	0		2011-02-18	185.13	0	0	0	0	0	0	0	0	0	0		2011-02-18	186.5	0	1	2	6	24	48	31	17	9	0
2011-02-19	0	0	0	0	0	0	0	0	0	0	0	0		2011-02-19	0	0	0	0	0	0	0	0	0	0	0		2011-02-19	186.5	0	1	2	6	24	48	31	17	9	0
2011-02-20	0	0	0	0	0	0	0	0	0	0	0	0		2011-02-20	0	0	0	0	0	0	0	0	0	0	0		2011-02-20	186.5	0	1	2	6	24	48	31	17	9	0
2011-02-21	0	0	0	0	0	-0.3	0	0.0681818	0	0	0	0		2011-02-21	0	0	0	0	1	0	1	0	0	0	0		2011-02-21	186.5	0	1	2	7	24	49	31	17	9	0
2011-02-22	179.32	0	0	0	0	0	0	0.0787879	0	0.6	0	0		2011-02-22	179.32	0	0	0	0	0	1	0	1	0	0		2011-02-22	180.42	0	1	2	7	24	50	31	18	9	0
2011-02-23	174.39	-0.0278778	0	0	0	0	0	0	0	0	0	0		2011-02-23	174.39	0	0	0	0	0	0	0	0	0	0		2011-02-23	176.68	0	1	2	7	24	50	31	18	9	0
2011-02-24	174.56	0.000974346	0	0	0	0	0	0	0	0	0	0		2011-02-24	174.56	0	0	0	0	0	0	0	0	0	0		2011-02-24	177.75	0	1	2	7	24	50	31	18	9	0
2011-02-25	177.1	0.0144461	0	0	0	0	0	0.1	0	0	0	0		2011-02-25	177.1	0	0	0	0	0	1	0	0	0	0		2011-02-25	177.24	0	1	2	7	24	51	31	18	9	0
2011-02-26	0	0	0	0	0	0	0	0	0	0	0	0		2011-02-26	0	0	0	0	0	0	0	0	0	0	0		2011-02-26	177.24	0	1	2	7	24	51	31	18	9	0
2011-02-27	0	0	0	0	0	-0.388889	0	0	0	0	0	0		2011-02-27	0	0	0	0	1	0	0	0	0	0	0		2011-02-27	177.24	0	1	2	8	24	51	31	18	9	0
2011-02-28	172.15	0	0	0	0	-0.3	0	0	0	0	0	0		2011-02-28	172.15	0	0	0	1	0	0	0	0	0	0		2011-02-28	173.29	0	1	2	9	24	51	31	18	9	0
2011-03-01	168.67	-0.020422	0	0	0	0	0	0	0	0	0	0		2011-03-01	168.67	0	0	0	0	0	0	0	0	0	0		2011-03-01	169.44	0	1	2	9	24	51	31	18	9	0
2011-03-02	168.35	-0.00189895	0	0	0	0	0	0	0	0	0	0		2011-03-02	168.35	0	0	0	0	0	0	0	0	0	0		2011-03-02	172.02	0	1	2	9	24	51	31	18	9	0
2011-03-03	172.05	0.02174	0	0	0	0	0	0	0	0	0	0		2011-03-03	172.05	0	0	0	0	0	0	0	0	0	0		2011-03-03	172.79	0	1	2	9	24	51	31	18	9	0
2011-03-04	169.51	-0.0148733	0	0	0	0	-0.2	0	0	0	0	0		2011-03-04	169.51	0	0	0	0	1	0	0	0	0	0		2011-03-04	171.67	0	1	2	9	25	51	31	18	9	0
2011-03-05	0	0	0	0	0	0	0	0	0	0	0	0		2011-03-05	0	0	0	0	0	0	0	0	0	0	0		2011-03-05	171.67	0	1	2	9	25	51	31	18	9	0
2011-03-06	0	0	0	0	0	0	0	0	0	0	0	0		2011-03-06	0	0	0	0	0	0	0	0	0	0	0		2011-03-06	171.67	0	1	2	9	25	51	31	18	9	0
2011-03-07	166.24	0	0	0	0	0	0	0	0	0	0	0		2011-03-07	166.24	0	0	0	0	0	0	0	0	0	0		2011-03-07	169.08	0	1	2	9	25	51	31	18	9	0
2011-03-08	166.72	0.00288321	0	0	0	0	0	0.2	0	0	0	0		2011-03-08	166.72	0	0	0	0	0	1	0	0	0	0		2011-03-08	166.89	0	1	2	9	25	52	31	18	9	0
2011-03-09	163.9	-0.0170593	0	0	0	0	0	0	0	0	0	0		2011-03-09	163.9	0	0	0	0	0	0	0	0	0	0		2011-03-09	169.05	0	1	2	9	25	52	31	18	9	0
2011-03-10	164.82	0.00559756	0	0	0	0	0	0	0	0	0	0		2011-03-10	164.82	0	0	0	0	0	0	0	0	0	0		2011-03-10	166.14	0	1	2	9	25	52	31	18	9	0
2011-03-11	164.12	-0.00425617	0	0	0	0	0	0	0	0	0	0		2011-03-11	164.12	0	0	0	0	0	0	0	0	0	0		2011-03-11	168.07	0	1	2	9	25	52	31	18	9	0
2011-03-12	0	0	0	0	0	0	0	0	0	0	0	0		2011-03-12	0	0	0	0	0	0	0	0	0	0	0		2011-03-12	168.07	0	1	2	9	25	52	31	18	9	0
2011-03-13	0	0	0	0	0	0	0	0	0	0.6	0	0		2011-03-13	0	0	0	0	0	0	0	0	1	0	0		2011-03-13	168.07	0	1	2	9	25	52	31	19	9	0
2011-03-14	164.57	0	0	0	0	-0.254545	0	0	0	0	0	0		2011-03-14	164.57	0	0	0	1	0	0	0	0	0	0		2011-03-14	166.73	0	1	2	10	25	52	31	19	9	0
2011-03-15	160.76	-0.0234235	0	0	0	0	0	0	0	0	0	0		2011-03-15	160.76	0	0	0	0	0	0	0	0	0	0		2011-03-15	165.08	0	1	2	10	25	52	31	19	9	0
2011-03-16	162.87	0.0130398	0	0	0	0	0	0.08	0.4	0	0.8	0		2011-03-16	162.87	0	0	0	0	0	1	1	0	1	0		2011-03-16	164.7	0	1	2	10	25	53	32	19	10	0
2011-03-17	160.78	-0.0129153	0	0	0	0	0	0	0	0	0	0		2011-03-17	160.78	0	0	0	0	0	0	0	0	0	0		2011-03-17	160.97	0	1	2	10	25	53	32	19	10	0
2011-03-18	160.59	-0.00118246	0	0	0	0	0	0	0	0	0	0		2011-03-18	160.59	0	0	0	0	0	0	0	0	0	0		2011-03-18	161.82	0	1	2	10	25	53	32	19	10	0
2011-03-19	0	0	0	0	0	0	0	0	0	0	0	0		2011-03-19	0	0	0	0	0	0	0	0	0	0	0		2011-03-19	161.82	0	1	2	10	25	53	32	19	10	0
2011-03-20	0	0	0	0	0	0	0	0	0	0	0	0		2011-03-20	0	0	0	0	0	0	0	0	0	0	0		2011-03-20	161.82	0	1	2	10	25	53	32	19	10	0
2011-03-21	161.72	0	0	0	0	0	0	0	0	0	0	0		2011-03-21	161.72	0	0	0	0	0	0	0	0	0	0		2011-03-21	164.52	0	1	2	10	25	53	32	19	10	0
2011-03-22	162.25	0.0032719	0	0	0	0	0	0.2	0	0	0	0		2011-03-22	162.25	0	0	0	0	0	1	0	0	0	0		2011-03-22	162.6	0	1	2	10	25	54	32	19	10	0
2011-03-23	160.82	-0.00885258	0	0	0	0	0	0	0	0	0	0		2011-03-23	160.82	0	0	0	0	0	0	0	0	0	0		2011-03-23	165.32	0	1	2	10	25	54	32	19	10	0
2011-03-24	167.36	0.0398614	0	0	0	0	0	0	0	0	0	0		2011-03-24	167.36	0	0	0	0	0	0	0	0	0	0		2011-03-24	171.1	0	1	2	10	25	54	32	19	10	0
2011-03-25	170.3	0.0174144	0	0	0	0	0	0	0	0	0	0		2011-03-25	170.3	0	0	0	0	0	0	0	0	0	0		2011-03-25	170.98	0	1	2	10	25	54	32	19	10	0
2011-03-26	0	0	0	0	0	0	0	0	0	0	0	0		2011-03-26	0	0	0	0	0	0	0	0	0	0	0		2011-03-26	170.98	0	1	2	10	25	54	32	19	10	0
2011-03-27	0	0	0	0	0	0	0	0	0.45	0	0	0		2011-03-27	0	0	0	0	0	0	0	1	0	0	0		2011-03-27	170.98	0	1	2	10	25	54	33	19	10	0
2011-03-28	169.25	0	0	0	0	0	0	0	0	0	0	0		2011-03-28	169.25	0	0	0	0	0	0	0	0	0	0		2011-03-28	169.35	0	1	2	10	25	54	33	19	10	0
2011-03-29	170.07	0.00483325	0	0	0	0	0	0	0	0	0.8	0		2011-03-29	170.07	0	0	0	0	0	0	0	0	1	0		2011-03-29	174.62	0	1	2	10	25	54	33	19	11	0
2011-03-30	177.66	0.0436615	0	0	0	0	0	0	0	0	0	0		2011-03-30	177.66	0	0	0	0	0	0	0	0	0	0		2011-03-30	179.42	0	1	2	10	25	54	33	19	11	0
2011-03-31	178.5	0.00471697	0	0	0	0	0	0	0	0	0	0		2011-03-31	178.5	0	0	0	0	0	0	0	0	0	0		2011-03-31	180.13	0	1	2	10	25	54	33	19	11	0
2011-04-01	178.59	0.000504052	0	0	0	0	0	0	0	0	0	0		2011-04-01	178.59	0	0	0	0	0	0	0	0	0	0		2011-04-01	180.13	0	1	2	10	25	54	33	19	11	0
2011-04-02	0	0	0	0	0	0	0	0	0	0	0	0		2011-04-02	0	0	0	0	0	0	0	0	0	0	0		2011-04-02	180.13	0	1	2	10	25	54	33	19	11	0
2011-04-03	0	0	0	0	0	0	0	0	0	0	0	0		2011-04-03	0	0	0	0	0	0	0	0	0	0	0		2011-04-03	180.13	0	1	2	10	25	54	33	19	11	0
2011-04-04	180.69	0	0	0	0	0	0	0	0	0	0	0		2011-04-04	180.69	0	0	0	0	0	0	0	0	0	0		2011-04-04	182.94	0	1	2	10	25	54	33	19	11	0
2011-04-05	181.8	0.00612433	0	0	0	0	0	0	0	0	0	0		2011-04-05	181.8	0	0	0	0	0	0	0	0	0	0		2011-04-05	185.29	0	1	2	10	25	54	33	19	11	0
2011-04-06	181.12	-0.00374743	0	0	0	0	0	0	0.325	0	1	1		2011-04-06	181.12	0	0	0	0	0	0	1	0	0	0		2011-04-06	182.76	0	1	2	10	25	54	34	19	11	0
2011-04-07	181.76	0.00352734	0	0	0	0	0	0	0	0	0	0		2011-04-07	181.76	0	0	0	0	0	0	0	0	0	0		2011-04-07	184.91	0	1	2	10	25	54	34	19	11	0
2011-04-08	182.78	0.00559613	0	0	0	0	0	0	0.4	0	0	0		2011-04-08	182.78	0	0	0	0	0	0	1	0	0	0		2011-04-08	184.71	0	1	2	10	25	54	35	19	11	0
2011-04-09	0	0	0	0	0	0	0	0	0	0	0	0		2011-04-09	0	0	0	0	0	0	0	0	0	0	0		2011-04-09	184.71	0	1	2	10	25	54	35	19	11	0
2011-04-10	0	0	0	0	0	0	0	0	0	0	0	0		2011-04-10	0	0	0	0	0	0	0	0	0	0	0		2011-04-10	184.71	0	1	2	10	25	54	35	19	11	0
2011-04-11	181.85	0	0	0	0	0	0	0.1	0	0	0	0		2011-04-11	181.85	0	0	0	0	0	1	0	0	0	0		2011-04-11	184.04	0	1	2	10	25	55	35	19	11	0
2011-04-12	179.42	-0.0134528	0	0	0	0	0	0	0	0	0	0		2011-04-12	179.42	0	0	0	0	0	0	0	0	0	0		2011-04-12	180.48	0	1	2	10	25	55	35	19	11	0
2011-04-13	179.8	0.00211572	0	0	0	0	0	0	0	0	0	0		2011-04-13	179.8	0	0	0	0	0	0	0	0	0	0		2011-04-13	182.29	0	1	2	10	25	55	35	19	11	0
2011-04-14	179.36	-0.00245017	0	0	0	0	0	0	0	0	0	0		2011-04-14	179.36	0	0	0	0	0	0	0	0	0	0		2011-04-14	181.82	0	1	2	10	25	55	35	19	11	0
2011-04-15	179.02	-0.00189741	0	0	0	0	0	0	0	0	1	1		2011-04-15	179.02	0	0	0	0	0	0	0	0	0	0		2011-04-15	180.01	0	1	2	10	25	55	35	19	11	0
2011-04-16	0	0	0	0	0	0	0	0	0	0	0	0		2011-04-16	0	0	0	0	0	0	0	0	0	0	0		2011-04-16	180.01	0	1	2	10	25	55	35	19	11	0
2011-04-17	0	0	0	0	0	0	0	0	0	0	0	0		2011-04-17	0	0	0	0	0	0	0	0	0	0	0		2011-04-17	180.01	0	1	2	10	25	55	35	19	11	0
2011-04-18	175.37	0	0	0	0	0	0	0	0	0	0	0		2011-04-18	175.37	0	0	0	0	0	0	0	0	0	0		2011-04-18	178.34	0	1	2	10	25	55	35	19	11	0
2011-04-19	176.6	0.00698932	0	0	0	0	0	0	0	0	0	0		2011-04-19	176.6	0	0	0	0	0	0	0	0	0	0		2011-04-19	178.82	0	1	2	10	25	55	35	19	11	0
2011-04-20	181.59	0.0278641	0	0	0	0	0	0	0	0	0	0		2011-04-20	181.59	0	0	0	0	0	0	0	0	0	0		2011-04-20	183.87	0	1	2	10	25	55	35	19	11	0
2011-04-21	183.05	0.00800798	0	0	0	0	0	0	0	0	0	0		2011-04-21	183.05	0	0	0	0	0	0	0	0	0	0		2011-04-21	185.89	0	1	2	10	25	55	35	19	11	0
2011-04-22	0	0	0	0	0	0	0	0	0	0	0	0		2011-04-22	0	0	0	0	0	0	0	0	0	0	0		2011-04-22	185.89	0	1	2	10	25	55	35	19	11	0
2011-04-23	0	0	0	0	0	0	0	0	0	0	0	0		2011-04-23	0	0	0	0	0	0	0	0	0	0	0		2011-04-23	185.89	0	1	2	10	25	55	35	19	11	0
2011-04-24	0	0	0	0	0	0	0	0	0	0	0	0		2011-04-24	0	0	0	0	0	0	0	0	0	0	0		2011-04-24	185.89	0	1	2	10	25	55	35	19	11	0
2011-04-25	183.77	0	0	0	0	0	0	0	0	0	0	0		2011-04-25	183.77	0	0	0	0	0	0	0	0	0	0		2011-04-25	185.42	0	1	2	10	25	55	35	19	11	0
2011-04-26	180.74	-0.0166254	0	0	0	0	0	0	0	0	0	0		2011-04-26	180.74	0	0	0	0	0	0	0	0	0	0		2011-04-26	182.3	0	1	2	10	25	55	35	19	11	0
2011-04-27	182.75	0.0110595	0	0	0	0	0	0.0714286	0	0	0	0		2011-04-27	182.75	0	0	0	0	0	1	0	0	0	0		2011-04-27	196.63	0	1	2	10	25	56	35	19	11	0
2011-04-28	192.27	0.0507816	0	0	0	0	-0.15	0	0	0	0	0		2011-04-28	192.27	0	0	0	0	1	0	0	0	0	0		2011-04-28	195.07	0	1	2	10	26	56	35	19	11	0
2011-04-29	193.78	0.00782283	0	0	0	0	0	0	0	0	0	0		2011-04-29	193.78	0	0	0	0	0	0	0	0	0	0		2011-04-29	195.81	0	1	2	10	26	56	35	19	11	0
2011-04-30	0	0	0	0	0	0	0	0	0	0	0	0		2011-04-30	0	0	0	0	0	0	0	0	0	0	0		2011-04-30	195.81	0	1	2	10	26	56	35	19	11	0
2011-05-01	0	0	0	0	0	0	0	0	0	0	0	0		2011-05-01	0	0	0	0	0	0	0	0	0	0	0		2011-05-01	195.81	0	1	2	10	26	56	35	19	11	0
2011-05-02	196.18	0	0	0	0	0	0	0	0	0	0	0		2011-05-02	196.18	0	0	0	0	0	0	0	0	0	0		2011-05-02	201.19	0	1	2	10	26	56	35	19	11	0
2011-05-03	196.69	0.00259633	0	0	0	0	0	0	0	0	0	0		2011-05-03	196.69	0	0	0	0	0	0	0	0	0	0		2011-05-03	198.45	0	1	2	10	26	56	35	19	11	0
2011-05-04	195.37	-0.00673372	0	0	0	0	0	0	0	0	0	0		2011-05-04	195.37	0	0	0	0	0	0	0	0	0	0		2011-05-04	199.97	0	1	2	10	26	56	35	19	11	0
2011-05-05	196.12	0.00383152	0	0	0	0	0	0.2	0	0	0	0		2011-05-05	196.12	0	0	0	0	0	1	0	0	0	0		2011-05-05	197.11	0	1	2	10	26	57	35	19	11	0
2011-05-06	196.56	0.00224103	0	0	0	0	0	0	0	0.6	0	0		2011-05-06	196.56	0	0	0	0	0	0	0	1	0	0		2011-05-06	197.6	0	1	2	10	26	57	35	20	11	0
2011-05-07	0	0	0	0	0	0	0	0	0	0	0	0		2011-05-07	0	0	0	0	0	0	0	0	0	0	0		2011-05-07	197.6	0	1	2	10	26	57	35	20	11	0
2011-05-08	0	0	0	0	0	0	0	0	0	0	0	0		2011-05-08	0	0	0	0	0	0	0	0	0	0	0		2011-05-08	197.6	0	1	2	10	26	57	35	20	11	0
2011-05-09	196.78	0	0	0	0	0	0	0	0	0	0	0		2011-05-09	196.78	0	0	0	0	0	0	0	0	0	0		2011-05-09	200.8	0	1	2	10	26	57	35	20	11	0
2011-05-10	201.56	0.0240007	0	0	0	0	0	0	0	0	0	0		2011-05-10	201.56	0	0	0	0	0	0	0	0	0	0		2011-05-10	203.94	0	1	2	10	26	57	35	20	11	0
2011-05-11	202.25	0.00341746	0	0	0	0	0	0	0	0	0	0		2011-05-11	202.25	0	0	0	0	0	0	0	0	0	0		2011-05-11	204.38	0	1	2	10	26	57	35	20	11	0
2011-05-12	200.62	-0.00809201	0	0	0	0	0	0	0.416667	0	0	0		2011-05-12	200.62	0	0	0	0	0	0	1	0	0	0		2011-05-12	206.07	0	1	2	10	26	57	36	20	11	0
2011-05-13	202.36	0.00863575	0	0	0	0	0	0	0	0	0	0		2011-05-13	202.36	0	0	0	0	0	0	0	0	0	0		2011-05-13	202.56	0	1	2	10	26	57	36	20	11	0
2011-05-14	0	0	0	0	0	0	0	0	0	0	0	0		2011-05-14	0	0	0	0	0	0	0	0	0	0	0		2011-05-14	202.56	0	1	2	10	26	57	36	20	11	0
2011-05-15	0	0	0	0	0	0	0	0	0	0	0	0		2011-05-15	0	0	0	0	0	0	0	0	0	0	0		2011-05-15	202.56	0	1	2	10	26	57	36	20	11	0
2011-05-16	191.37	0	0	0	0	0	0	0	0	0	0	0		2011-05-16	191.37	0	0	0	0	0	0	0	0	0	0		2011-05-16	192.51	0	1	2	10	26	57	36	20	11	0
2011-05-17	191.76	0.00203586	0	0	0	0	0	0	0	0	0	0		2011-05-17	191.76	0	0	0	0	0	0	0	0	0	0		2011-05-17	194.81	0	1	2	10	26	57	36	20	11	0
2011-05-18	193.25	0.00774012	0	0	0	0	0	0	0	0	0	0		2011-05-18	193.25	0	0	0	0	0	0	0	0	0	0		2011-05-18	197.09	0	1	2	10	26	57	36	20	11	0
2011-05-19	197.55	0.022007	0	0	0	0	0	0	0.316667	0	0	0		2011-05-19	197.55	0	0	0	0	0	0	1	0	0	0		2011-05-19	198.8	0	1	2	10	26	57	37	20	11	0
2011-05-20	197.24	-0.00157045	0	0	0	0	0	0	0	0	0	0		2011-05-20	197.24	0	0	0	0	0	0	0	0	0	0		2011-05-20	198.65	0	1	2	10	26	57	37	20	11	0
2011-05-21	0	0	0	0	0	0	0	0	0	0	0	0		2011-05-21	0	0	0	0	0	0	0	0	0	0	0		2011-05-21	198.65	0	1	2	10	26	57	37	20	11	0
2011-05-22	0	0	0	0	0	0	0	0	0	0	0	0		2011-05-22	0	0	0	0	0	0	0	0	0	0	0		2011-05-22	198.65	0	1	2	10	26	57	37	20	11	0
2011-05-23	192.02	0	0	0	0	0	0	0	0	0	0	0		2011-05-23	192.02	0	0	0	0	0	0	0	0	0	0		2011-05-23	196.22	0	1	2	10	26	57	37	20	11	0
2011-05-24	193	0.00509063	0	0	0	0	0	0	0	0	0	0		2011-05-24	193	0	0	0	0	0	0	0	0	0	0		2011-05-24	193.27	0	1	2	10	26	57	37	20	11	0
2011-05-25	191.14	-0.00968405	0	0	0	0	0	0	0	0	0	0		2011-05-25	191.14	0	0	0	0	0	0	0	0	0	0		2011-05-25	192.26	0	1	2	10	26	57	37	20	11	0
2011-05-26	190.88	-0.00136115	0	0	0	0	0	0	0	0	0	0		2011-05-26	190.88	0	0	0	0	0	0	0	0	0	0		2011-05-26	195	0	1	2	10	26	57	37	20	11	0
2011-05-27	193.5	0.0136325	0	0	0	0	0	0	0	0	0	0		2011-05-27	193.5	0	0	0	0	0	0	0	0	0	0		2011-05-27	194.13	0	1	2	10	26	57	37	20	11	0
2011-05-28	0	0	0	0	0	0	0	0	0	0	0	0		2011-05-28	0	0	0	0	0	0	0	0	0	0	0		2011-05-28	194.13	0	1	2	10	26	57	37	20	11	0
2011-05-29	0	0	0	0	0	0	0	0	0	0	0	0		2011-05-29	0	0	0	0	0	0	0	0	0	0	0		2011-05-29	194.13	0	1	2	10	26	57	37	20	11	0
2011-05-30	0	0	0	0	0	0	0	0	0	0	0	0		2011-05-30	0	0	0	0	0	0	0	0	0	0	0		2011-05-30	194.13	0	1	2	10	26	57	37	20	11	0
2011-05-31	195.03	0	0	0	0	0	0	0	0	0	0	0		2011-05-31	195.03	0	0	0	0	0	0	0	0	0	0		2011-05-31	196.69	0	1	2	10	26	57	37	20	11	0
2011-06-01	192.05	-0.0153976	0	0	0	0	0	0	0	0	0	0		2011-06-01	192.05	0	0	0	0	0	0	0	0	0	0		2011-06-01	192.4	0	1	2	10	26	57	37	20	11	0
2011-06-02	190.56	-0.00778868	0	0	0	0	0	0	0	0	0	0		2011-06-02	190.56	0	0	0	0	0	0	0	0	0	0		2011-06-02	193.65	0	1	2	10	26	57	37	20	11	0
2011-06-03	187.62	-0.0155485	0	0	0	0	0	0	0	0	0	0		2011-06-03	187.62	0	0	0	0	0	0	0	0	0	0		2011-06-03	188.32	0	1	2	10	26	57	37	20	11	0
2011-06-04	0	0	0	0	0	0	0	0	0	0	0	0		2011-06-04	0	0	0	0	0	0	0	0	0	0	0		2011-06-04	188.32	0	1	2	10	26	57	37	20	11	0
2011-06-05	0	0	0	0	0	0	0	0	0	0	0	0		2011-06-05	0	0	0	0	0	0	0	0	0	0	0		2011-06-05	188.32	0	1	2	10	26	57	37	20	11	0
2011-06-06	185.18	0	0	0	0	0	0	0	0	0	0	0		2011-06-06	185.18	0	0	0	0	0	0	0	0	0	0		2011-06-06	185.69	0	1	2	10	26	57	37	20	11	0
2011-06-07	185.52	0.00183443	0	0	0	0	0	0	0.338889	0	0	0		2011-06-07	185.52	0	0	0	0	0	0	1	0	0	0		2011-06-07	187.55	0	1	2	10	26	57	38	20	11	0
2011-06-08	186.32	0.00430295	0	0	0	0	-0.0333333	0	0	0	0	0		2011-06-08	186.32	0	0	0	0	1	0	0	0	0	0		2011-06-08	188.05	0	1	2	10	27	57	38	20	11	0
2011-06-09	185.71	-0.00327931	0	0	0	0	0	0	0	0	0	0		2011-06-09	185.71	0	0	0	0	0	0	0	0	0	0		2011-06-09	189.68	0	1	2	10	27	57	38	20	11	0
2011-06-10	186.28	0.00306456	0	0	0	0	0	0	0	0	0	0		2011-06-10	186.28	0	0	0	0	0	0	0	0	0	0		2011-06-10	186.53	0	1	2	10	27	57	38	20	11	0
2011-06-11	0	0	0	0	0	0	0	0	0	0	0	0		2011-06-11	0	0	0	0	0	0	0	0	0	0	0		2011-06-11	186.53	0	1	2	10	27	57	38	20	11	0
2011-06-12	0	0	0	0	0	0	0	0	0	0	0	0		2011-06-12	0	0	0	0	0	0	0	0	0	0	0		2011-06-12	186.53	0	1	2	10	27	57	38	20	11	0
2011-06-13	184.86	0	0	-0.8	0	0	0	0	0	0	0	0		2011-06-13	184.86	0	1	0	0	0	0	0	0	0	0		2011-06-13	186.29	0	2	2	10	27	57	38	20	11	0
2011-06-14	187.07	0.0118841	0	0	0	0	0	0	0	0	0	0		2011-06-14	187.07	0	0	0	0	0	0	0	0	0	0		2011-06-14	189.96	0	2	2	10	27	57	38	20	11	0
2011-06-15	185.3	-0.00950677	0	0	0	0	0	0	0	0	0	0		2011-06-15	185.3	0	0	0	0	0	0	0	0	0	0		2011-06-15	185.98	0	2	2	10	27	57	38	20	11	0
2011-06-16	181.59	-0.0202248	0	0	0	0	0	0	0	0	0	0		2011-06-16	181.59	0	0	0	0	0	0	0	0	0	0		2011-06-16	183.65	0	2	2	10	27	57	38	20	11	0
2011-06-17	184.64	0.0166566	0	0	0	0	0	0	0	0	0	0		2011-06-17	184.64	0	0	0	0	0	0	0	0	0	0		2011-06-17	186.37	0	2	2	10	27	57	38	20	11	0
2011-06-18	0	0	0	0	0	0	0	0	0	0	0	0		2011-06-18	0	0	0	0	0	0	0	0	0	0	0		2011-06-18	186.37	0	2	2	10	27	57	38	20	11	0
2011-06-19	0	0	0	0	0	0	0	0	0	0	0	0		2011-06-19	0	0	0	0	0	0	0	0	0	0	0		2011-06-19	186.37	0	2	2	10	27	57	38	20	11	0
2011-06-20	185.57	0	0	0	0	0	0	0	0	0	0	0		2011-06-20	185.57	0	0	0	0	0	0	0	0	0	0		2011-06-20	187.72	0	2	2	10	27	57	38	20	11	0
2011-06-21	187.12	0.00831789	0	0	0	0	0	0	0	0	0	0		2011-06-21	187.12	0	0	0	0	0	0	0	0	0	0		2011-06-21	194.23	0	2	2	10	27	57	38	20	11	0
2011-06-22	191.32	0.0221974	0	0	0	0	0	0	0	0	0	0		2011-06-22	191.32	0	0	0	0	0	0	0	0	0	0		2011-06-22	191.63	0	2	2	10	27	57	38	20	11	0
2011-06-23	188.3	-0.015911	0	0	0	0	0	0	0	0	0	0		2011-06-23	188.3	0	0	0	0	0	0	0	0	0	0		2011-06-23	194.16	0	2	2	10	27	57	38	20	11	0
2011-06-24	191.35	0.0160678	0	0	0	0	0	0	0	0	0	0		2011-06-24	191.35	0	0	0	0	0	0	0	0	0	0		2011-06-24	192.55	0	2	2	10	27	57	38	20	11	0
2011-06-25	0	0	0	0	0	0	0	0	0	0	0	0		2011-06-25	0	0	0	0	0	0	0	0	0	0	0		2011-06-25	192.55	0	2	2	10	27	57	38	20	11	0
2011-06-26	0	0	0	0	0	0	0	0	0	0	0	0		2011-06-26	0	0	0	0	0	0	0	0	0	0	0		2011-06-26	192.55	0	2	2	10	27	57	38	20	11	0
2011-06-27	194.03	0	0	0	0	0	0	0	0	0	0	0		2011-06-27	194.03	0	0	0	0	0	0	0	0	0	0		2011-06-27	201.25	0	2	2	10	27	57	38	20	11	0
2011-06-28	200.6	0.0333001	0	0	0	0	0	0	0	0	0	0		2011-06-28	200.6	0	0	0	0	0	0	0	0	0	0		2011-06-28	202.35	0	2	2	10	27	57	38	20	11	0
2011-06-29	201.03	0.00214124	0	0	0	0	0	0	0	0	0	0		2011-06-29	201.03	0	0	0	0	0	0	0	0	0	0		2011-06-29	204.18	0	2	2	10	27	57	38	20	11	0
2011-06-30	200.5	-0.0026399	0	0	0	0	0	0	0	0	0	0		2011-06-30	200.5	0	0	0	0	0	0	0	0	0	0		2011-06-30	204.49	0	2	2	10	27	57	38	20	11	0
2011-07-01	203.61	0.0153922	0	0	0	0	0	0	0	0	0	0		2011-07-01	203.61	0	0	0	0	0	0	0	0	0	0		2011-07-01	209.49	0	2	2	10	27	57	38	20	11	0
2011-07-02	0	0	0	0	0	0	0	0	0	0	0	0		2011-07-02	0	0	0	0	0	0	0	0	0	0	0		2011-07-02	209.49	0	2	2	10	27	57	38	20	11	0
2011-07-03	0	0	0	0	0	0	0	0	0	0	0	0		2011-07-03	0	0	0	0	0	0	0	0	0	0	0		2011-07-03	209.49	0	2	2	10	27	57	38	20	11	0
2011-07-04	0	0	0	0	0	0	0	0	0	0	0	0		2011-07-04	0	0	0	0	0	0	0	0	0	0	0		2011-07-04	209.49	0	2	2	10	27	57	38	20	11	0
2011-07-05	208.73	0	0	0	0	0	0	0	0	0	0	0		2011-07-05	208.73	0	0	0	0	0	0	0	0	0	0		2011-07-05	213.19	0	2	2	10	27	57	38	20	11	0
2011-07-06	211.01	0.010864	0	0	0	0	0	0	0	0	0	0		2011-07-06	211.01	0	0	0	0	0	0	0	0	0	0		2011-07-06	214.19	0	2	2	10	27	57	38	20	11	0
2011-07-07	215.09	0.019151	0	0	0	0	0	0	0	0	0	0		2011-07-07	215.09	0	0	0	0	0	0	0	0	0	0		2011-07-07	216.74	0	2	2	10	27	57	38	20	11	0
2011-07-08	213.25	-0.00859134	0	0	0	0	0	0	0	0	0	0		2011-07-08	213.25	0	0	0	0	0	0	0	0	0	0		2011-07-08	218.28	0	2	2	10	27	57	38	20	11	0
2011-07-09	0	0	0	0	0	0	0	0	0	0	0	0		2011-07-09	0	0	0	0	0	0	0	0	0	0	0		2011-07-09	218.28	0	2	2	10	27	57	38	20	11	0
2011-07-10	0	0	0	0	0	0	0	0.0333333	0	0	0	0		2011-07-10	0	0	0	0	0	0	1	0	0	0	0		2011-07-10	218.28	0	2	2	10	27	58	38	20	11	0
2011-07-11	211	0	0	0	0	0	0	0.183333	0	0	0	0		2011-07-11	211	0	0	0	0	0	1	0	0	0	0		2011-07-11	212.55	0	2	2	10	27	59	38	20	11	0
2011-07-12	211.12	0.000568535	0	0	0	0	0	0	0	0	0	0		2011-07-12	211.12	0	0	0	0	0	0	0	0	0	0		2011-07-12	211.23	0	2	2	10	27	59	38	20	11	0
2011-07-13	212.14	0.00481976	0	0	0	0	0	0	0	0	0	0		2011-07-13	212.14	0	0	0	0	0	0	0	0	0	0		2011-07-13	213.5	0	2	2	10	27	59	38	20	11	0
2011-07-14	209.38	-0.0130956	0	0	0	0	0	0	0	0	0	0		2011-07-14	209.38	0	0	0	0	0	0	0	0	0	0		2011-07-14	210.38	0	2	2	10	27	59	38	20	11	0
2011-07-15	209.29	-0.00042999	0	0	0	0	0	0	0	0	0	0		2011-07-15	209.29	0	0	0	0	0	0	0	0	0	0		2011-07-15	212.87	0	2	2	10	27	59	38	20	11	0
2011-07-16	0	0	0	0	0	0	0	0	0	0	0	0		2011-07-16	0	0	0	0	0	0	0	0	0	0	0		2011-07-16	212.87	0	2	2	10	27	59	38	20	11	0
2011-07-17	0	0	0	0	0	0	0	0	0	0	0	0		2011-07-17	0	0	0	0	0	0	0	0	0	0	0		2011-07-17	212.87	0	2	2	10	27	59	38	20	11	0
2011-07-18	208.29	0	0	0	0	0	0	0	0	0	0	0		2011-07-18	208.29	0	0	0	0	0	0	0	0	0	0		2011-07-18	211.53	0	2	2	10	27	59	38	20	11	0
2011-07-19	213.77	0.0259694	0	0	0	0	0	0	0	0	0	0		2011-07-19	213.77	0	0	0	0	0	0	0	0	0	0		2011-07-19	218.06	0	2	2	10	27	59	38	20	11	0
2011-07-20	214.41	0.0029894	0	0	0	0	0	0.0333333	0	0	0	0		2011-07-20	214.41	0	0	0	0	0	1	0	0	0	0		2011-07-20	215.55	0	2	2	10	27	60	38	20	11	0
2011-07-21	211.07	-0.0157002	0	0	0	0	0	0	0	0	0	0		2011-07-21	211.07	0	0	0	0	0	0	0	0	0	0		2011-07-21	213.21	0	2	2	10	27	60	38	20	11	0
2011-07-22	211.11	0.000189464	0	0	0	0	0	0	0	0	0	0		2011-07-22	211.11	0	0	0	0	0	0	0	0	0	0		2011-07-22	216.52	0	2	2	10	27	60	38	20	11	0
2011-07-23	0	0	0	0	0	0	0	0	0	0	0	0		2011-07-23	0	0	0	0	0	0	0	0	0	0	0		2011-07-23	216.52	0	2	2	10	27	60	38	20	11	0
2011-07-24	0	0	0	0	0	0	0	0	0	0	0	0		2011-07-24	0	0	0	0	0	0	0	0	0	0	0		2011-07-24	216.52	0	2	2	10	27	60	38	20	11	0
2011-07-25	213	0	0	0	-0.6	0	-0.125	0.142857	0	0	0	0		2011-07-25	213	0	0	1	0	1	1	0	0	0	0		2011-07-25	213.49	0	2	3	10	28	61	38	20	11	0
2011-07-26	210.35	-0.0125193	0	0	0	0	0	0	0	0	0	0		2011-07-26	210.35	0	0	0	0	0	0	0	0	0	0		2011-07-26	214.18	0	2	3	10	28	61	38	20	11	0
2011-07-27	219.62	0.0431259	0	0	0	0	0	0	0	0	0	0		2011-07-27	219.62	0	0	0	0	0	0	0	0	0	0		2011-07-27	222.52	0	2	3	10	28	61	38	20	11	0
2011-07-28	220.23	0.00277368	0	0	0	0	0	0	0	0	0	0		2011-07-28	220.23	0	0	0	0	0	0	0	0	0	0		2011-07-28	223.9	0	2	3	10	28	61	38	20	11	0
2011-07-29	219.51	-0.00327467	0	0	0	0	0	0	0	0	0	0		2011-07-29	219.51	0	0	0	0	0	0	0	0	0	0		2011-07-29	222.52	0	2	3	10	28	61	38	20	11	0
2011-07-30	0	0	0	0	0	0	0	0	0	0	0	0		2011-07-30	0	0	0	0	0	0	0	0	0	0	0		2011-07-30	222.52	0	2	3	10	28	61	38	20	11	0
2011-07-31	0	0	0	0	0	0	0	0	0	0	0	0		2011-07-31	0	0	0	0	0	0	0	0	0	0	0		2011-07-31	222.52	0	2	3	10	28	61	38	20	11	0
2011-08-01	217.66	0	0	0	0	0	0	0	0	0	0	0		2011-08-01	217.66	0	0	0	0	0	0	0	0	0	0		2011-08-01	221.32	0	2	3	10	28	61	38	20	11	0
2011-08-02	211.3	-0.0296553	0	0	0	0	0	0	0	0	0	0		2011-08-02	211.3	0	0	0	0	0	0	0	0	0	0		2011-08-02	211.7	0	2	3	10	28	61	38	20	11	0
2011-08-03	205.54	-0.0276383	0	0	0	0	0	0	0	0	0	0		2011-08-03	205.54	0	0	0	0	0	0	0	0	0	0		2011-08-03	209.96	0	2	3	10	28	61	38	20	11	0
2011-08-04	201.45	-0.0200994	0	0	0	0	0	0	0	0	0	0		2011-08-04	201.45	0	0	0	0	0	0	0	0	0	0		2011-08-04	201.48	0	2	3	10	28	61	38	20	11	0
2011-08-05	194.84	-0.0333625	0	0	0	0	0	0	0	0	0	0		2011-08-05	194.84	0	0	0	0	0	0	0	0	0	0		2011-08-05	202.7	0	2	3	10	28	61	38	20	11	0
2011-08-06	0	0	0	0	0	0	0	0	0	0	0	0		2011-08-06	0	0	0	0	0	0	0	0	0	0	0		2011-08-06	202.7	0	2	3	10	28	61	38	20	11	0
2011-08-07	0	0	0	0	0	0	0	0	0	0	0	0		2011-08-07	0	0	0	0	0	0	0	0	0	0	0		2011-08-07	202.7	0	2	3	10	28	61	38	20	11	0
2011-08-08	190.05	0	0	0	0	0	0	0	0	0	0	0		2011-08-08	190.05	0	0	0	0	0	0	0	0	0	0		2011-08-08	193.7	0	2	3	10	28	61	38	20	11	0
2011-08-09	190.46	0.00215502	0	0	0	0	0	0	0	0	0	0		2011-08-09	190.46	0	0	0	0	0	0	0	0	0	0		2011-08-09	205.09	0	2	3	10	28	61	38	20	11	0
2011-08-10	193.6	0.016352	0	0	0	0	0	0	0	0	0	0		2011-08-10	193.6	0	0	0	0	0	0	0	0	0	0		2011-08-10	194.13	0	2	3	10	28	61	38	20	11	0
2011-08-11	191.36	-0.0116377	0	0	0	0	0	0	0	0	0	0		2011-08-11	191.36	0	0	0	0	0	0	0	0	0	0		2011-08-11	198.36	0	2	3	10	28	61	38	20	11	0
2011-08-12	197.21	0.0301127	0	0	0	0	0	0	0	0	0	0		2011-08-12	197.21	0	0	0	0	0	0	0	0	0	0		2011-08-12	202.3	0	2	3	10	28	61	38	20	11	0
2011-08-13	0	0	0	0	0	0	0	0	0	0	0	0		2011-08-13	0	0	0	0	0	0	0	0	0	0	0		2011-08-13	202.3	0	2	3	10	28	61	38	20	11	0
2011-08-14	0	0	0	0	0	0	0	0	0	0	0	0		2011-08-14	0	0	0	0	0	0	0	0	0	0	0		2011-08-14	202.3	0	2	3	10	28	61	38	20	11	0
2011-08-15	198.32	0	0	0	0	0	0	0	0	0	0	0		2011-08-15	198.32	0	0	0	0	0	0	0	0	0	0		2011-08-15	202.95	0	2	3	10	28	61	38	20	11	0
2011-08-16	194.75	-0.0181652	0	0	0	0	0	0	0	0	0	0		2011-08-16	194.75	0	0	0	0	0	0	0	0	0	0		2011-08-16	197.68	0	2	3	10	28	61	38	20	11	0
2011-08-17	193.74	-0.0051996	0	0	0	0	0	0	0	0	0	0		2011-08-17	193.74	0	0	0	0	0	0	0	0	0	0		2011-08-17	195.93	0	2	3	10	28	61	38	20	11	0
2011-08-18	179.72	-0.075117	0	0	0	0	0	0	0	0	0	0		2011-08-18	179.72	0	0	0	0	0	0	0	0	0	0		2011-08-18	182.52	0	2	3	10	28	61	38	20	11	0
2011-08-19	177.55	-0.0121478	0	0	0	0	0	0	0	0	0	0		2011-08-19	177.55	0	0	0	0	0	0	0	0	0	0		2011-08-19	178.93	0	2	3	10	28	61	38	20	11	0
2011-08-20	0	0	0	0	0	0	0	0	0	0	0	0		2011-08-20	0	0	0	0	0	0	0	0	0	0	0		2011-08-20	178.93	0	2	3	10	28	61	38	20	11	0
2011-08-21	0	0	0	0	0	0	0	0	0	0	0	0		2011-08-21	0	0	0	0	0	0	0	0	0	0	0		2011-08-21	178.93	0	2	3	10	28	61	38	20	11	0
2011-08-22	177.1	0	0	0	0	0	0	0	0	0	0	0		2011-08-22	177.1	0	0	0	0	0	0	0	0	0	0		2011-08-22	177.54	0	2	3	10	28	61	38	20	11	0
2011-08-23	178.52	0.00798608	0	0	0	0	0	0	0	0	0	0		2011-08-23	178.52	0	0	0	0	0	0	0	0	0	0		2011-08-23	193.55	0	2	3	10	28	61	38	20	11	0
2011-08-24	190.17	0.0632177	0	0	0	0	0	0	0	0	0	0		2011-08-24	190.17	0	0	0	0	0	0	0	0	0	0		2011-08-24	193.73	0	2	3	10	28	61	38	20	11	0
2011-08-25	191.07	0.00472149	0	0	0	0	0	0	0	0	0	0		2011-08-25	191.07	0	0	0	0	0	0	0	0	0	0		2011-08-25	192.03	0	2	3	10	28	61	38	20	11	0
2011-08-26	189.6	-0.00772327	0	0	0	0	0	0	0	0	0	0		2011-08-26	189.6	0	0	0	0	0	0	0	0	0	0		2011-08-26	199.27	0	2	3	10	28	61	38	20	11	0
2011-08-27	0	0	0	0	0	0	0	0	0	0	0	0		2011-08-27	0	0	0	0	0	0	0	0	0	0	0		2011-08-27	199.27	0	2	3	10	28	61	38	20	11	0
2011-08-28	0	0	0	0	0	0	0	0	0	0	0	0		2011-08-28	0	0	0	0	0	0	0	0	0	0	0		2011-08-28	199.27	0	2	3	10	28	61	38	20	11	0
2011-08-29	202.55	0	0	0	0	0	-0.155556	0	0	0	0	0		2011-08-29	202.55	0	0	0	0	1	0	0	0	0	0		2011-08-29	206.53	0	2	3	10	29	61	38	20	11	0
2011-08-30	204.32	0.00870064	0	0	0	0	0	0	0.3	0	0	0		2011-08-30	204.32	0	0	0	0	0	0	1	0	0	0		2011-08-30	210.92	0	2	3	10	29	61	39	20	11	0
2011-08-31	211.35	0.0338281	0	0	0	0	0	0	0	0	0	0		2011-08-31	211.35	0	0	0	0	0	0	0	0	0	0		2011-08-31	215.23	0	2	3	10	29	61	39	20	11	0
2011-09-01	211.62	0.00127663	0	0	0	0	0	0	0	0	0	0		2011-09-01	211.62	0	0	0	0	0	0	0	0	0	0		2011-09-01	212.54	0	2	3	10	29	61	39	20	11	0
2011-09-02	207	-0.0220734	0	0	0	0	0	0	0	0	0	0		2011-09-02	207	0	0	0	0	0	0	0	0	0	0		2011-09-02	210	0	2	3	10	29	61	39	20	11	0
2011-09-03	0	0	0	0	0	0	0	0	0	0	0	0		2011-09-03	0	0	0	0	0	0	0	0	0	0	0		2011-09-03	210	0	2	3	10	29	61	39	20	11	0
2011-09-04	0	0	0	0	0	0	0	0	0	0	0	0		2011-09-04	0	0	0	0	0	0	0	0	0	0	0		2011-09-04	210	0	2	3	10	29	61	39	20	11	0
2011-09-05	0	0	0	0	0	0	0	0	0	0	0	0		2011-09-05	0	0	0	0	0	0	0	0	0	0	0		2011-09-05	210	0	2	3	10	29	61	39	20	11	0
2011-09-06	204.47	0	0	0	0	0	0	0	0	0	0	0		2011-09-06	204.47	0	0	0	0	0	0	0	0	0	0		2011-09-06	216.18	0	2	3	10	29	61	39	20	11	0
2011-09-07	214.22	0.0465823	0	0	0	0	0	0.236364	0	0	0	0		2011-09-07	214.22	0	0	0	0	0	2	0	0	0	0		2011-09-07	219.9	0	2	3	10	29	63	39	20	11	0
2011-09-08	216.34	0.0098477	0	0	0	0	0	0.383333	0	0.7	0	0		2011-09-08	216.34	0	0	0	0	0	2	0	1	0	0		2011-09-08	217.26	0	2	3	10	29	65	39	21	11	0
2011-09-09	209.75	-0.0309349	0	0	0	0	0	0	0	0	0	0		2011-09-09	209.75	0	0	0	0	0	0	0	0	0	0		2011-09-09	211.39	0	2	3	10	29	65	39	21	11	0
2011-09-10	0	0	0	0	0	0	0	0	0	0	0	0		2011-09-10	0	0	0	0	0	0	0	0	0	0	0		2011-09-10	211.39	0	2	3	10	29	65	39	21	11	0
2011-09-11	0	0	0	0	0	0	-0.15	0	0	0	0	0		2011-09-11	0	0	0	0	0	1	0	0	0	0	0		2011-09-11	211.39	0	2	3	10	30	65	39	21	11	0
2011-09-12	208.65	0	0	0	0	0	-0.0378788	0	0	0	0	0		2011-09-12	208.65	0	0	0	0	1	0	0	0	0	0		2011-09-12	216.56	0	2	3	10	31	65	39	21	11	0
2011-09-13	215.01	0.0300263	0	0	0	0	0	0	0	0	0	0		2011-09-13	215.01	0	0	0	0	0	0	0	0	0	0		2011-09-13	219.53	0	2	3	10	31	65	39	21	11	0
2011-09-14	216.72	0.00792169	0	0	0	0	0	0	0	0	0	0		2011-09-14	216.72	0	0	0	0	0	0	0	0	0	0		2011-09-14	222.57	0	2	3	10	31	65	39	21	11	0
2011-09-15	221.25	0.0206871	0	0	0	0	0	0	0	0	0	0		2011-09-15	221.25	0	0	0	0	0	0	0	0	0	0		2011-09-15	226.78	0	2	3	10	31	65	39	21	11	0
2011-09-16	226.74	0.0245107	0	0	0	0	0	0	0	0	0	0		2011-09-16	226.74	0	0	0	0	0	0	0	0	0	0		2011-09-16	239.3	0	2	3	10	31	65	39	21	11	0
2011-09-17	0	0	0	0	0	0	0	0	0	0	0	0		2011-09-17	0	0	0	0	0	0	0	0	0	0	0		2011-09-17	239.3	0	2	3	10	31	65	39	21	11	0
2011-09-18	0	0	0	0	0	0	0	0	0	0	0	0		2011-09-18	0	0	0	0	0	0	0	0	0	0	0		2011-09-18	239.3	0	2	3	10	31	65	39	21	11	0
2011-09-19	232.88	0	0	0	0	0	0	0	0	0.6875	0	0		2011-09-19	232.88	0	0	0	0	0	0	0	1	0	0		2011-09-19	241.69	0	2	3	10	31	65	39	22	11	0
2011-09-20	231.03	-0.00797575	0	0	0	0	0	0	0	0	0	0		2011-09-20	231.03	0	0	0	0	0	0	0	0	0	0		2011-09-20	233.25	0	2	3	10	31	65	39	22	11	0
2011-09-21	231.81	0.00337049	0	0	0	0	0	0	0	0	0	0		2011-09-21	231.81	0	0	0	0	0	0	0	0	0	0		2011-09-21	231.87	0	2	3	10	31	65	39	22	11	0
2011-09-22	219	-0.0568463	0	0	0	0	0	0.136364	0	0	0	0		2011-09-22	219	0	0	0	0	0	1	0	0	0	0		2011-09-22	223.23	0	2	3	10	31	66	39	22	11	0
2011-09-23	219.06	0.000273926	0	0	0	0	0	0	0	0	0	0		2011-09-23	219.06	0	0	0	0	0	0	0	0	0	0		2011-09-23	223.61	0	2	3	10	31	66	39	22	11	0
2011-09-24	0	0	0	0	0	0	0	0	0	0	0	0		2011-09-24	0	0	0	0	0	0	0	0	0	0	0		2011-09-24	223.61	0	2	3	10	31	66	39	22	11	0
2011-09-25	0	0	0	0	0	0	0	0	0	0	0	0		2011-09-25	0	0	0	0	0	0	0	0	0	0	0		2011-09-25	223.61	0	2	3	10	31	66	39	22	11	0
2011-09-26	221.4	0	0	0	0	0	0	0	0.309091	0	0	0		2011-09-26	221.4	0	0	0	0	0	0	1	0	0	0		2011-09-26	229.85	0	2	3	10	31	66	40	22	11	0
2011-09-27	222.4	0.00450654	0	0	0	0	-0.075	0	0.333333	0	0	0		2011-09-27	222.4	0	0	0	0	1	0	1	0	0	0		2011-09-27	224.21	0	2	3	10	32	66	41	22	11	0
2011-09-28	225.6	0.014286	0	0	0	0	-0.227778	0.204545	1.46071	0	0.9	0		2011-09-28	225.6	0	0	0	0	2	2	4	0	1	0		2011-09-28	229.71	0	2	3	10	34	68	45	22	12	0
2011-09-29	216.29	-0.0421435	0	0	0	0	0	0.301443	0.4	0	1	1		2011-09-29	216.29	0	0	0	0	0	3	1	0	0	0		2011-09-29	222.44	0	2	3	10	34	71	46	22	12	0
2011-09-30	215.21	-0.00500574	0	0	0	0	0	0	0	0	0	0		2011-09-30	215.21	0	0	0	0	0	0	0	0	0	0		2011-09-30	216.23	0	2	3	10	34	71	46	22	12	0
2011-10-01	0	0	0	0	0	0	0	0	0	0	0	0		2011-10-01	0	0	0	0	0	0	0	0	0	0	0		2011-10-01	216.23	0	2	3	10	34	71	46	22	12	0
2011-10-02	0	0	0	0	0	0	0	0	0	0	0	0		2011-10-02	0	0	0	0	0	0	0	0	0	0	0		2011-10-02	216.23	0	2	3	10	34	71	46	22	12	0
2011-10-03	211.39	0	0	0	0	0	0	0	0	0	0	0		2011-10-03	211.39	0	0	0	0	0	0	0	0	0	0		2011-10-03	211.98	0	2	3	10	34	71	46	22	12	0
2011-10-04	200.43	-0.0532397	0	0	0	0	0	0	0	0	0	0		2011-10-04	200.43	0	0	0	0	0	0	0	0	0	0		2011-10-04	212.5	0	2	3	10	34	71	46	22	12	0
2011-10-05	208.48	0.0393781	0	0	0	0	0	0	0	0	0	0		2011-10-05	208.48	0	0	0	0	0	0	0	0	0	0		2011-10-05	219.5	0	2	3	10	34	71	46	22	12	0
2011-10-06	217.55	0.0425856	0	0	0	0	0	0	0	0	0	0		2011-10-06	217.55	0	0	0	0	0	0	0	0	0	0		2011-10-06	221.51	0	2	3	10	34	71	46	22	12	0
2011-10-07	218.41	0.00394533	0	0	0	0	0	0	0.383333	0	0	0		2011-10-07	218.41	0	0	0	0	0	0	1	0	0	0		2011-10-07	224.74	0	2	3	10	34	71	47	22	12	0
2011-10-08	0	0	0	0	0	0	0	0	0	0	0	0		2011-10-08	0	0	0	0	0	0	0	0	0	0	0		2011-10-08	224.74	0	2	3	10	34	71	47	22	12	0
2011-10-09	0	0	0	0	0	0	0	0	0	0	0	0		2011-10-09	0	0	0	0	0	0	0	0	0	0	0		2011-10-09	224.74	0	2	3	10	34	71	47	22	12	0
2011-10-10	224.1	0	0	0	0	0	0	0.108333	0	0	0	0		2011-10-10	224.1	0	0	0	0	0	1	0	0	0	0		2011-10-10	231.32	0	2	3	10	34	72	47	22	12	0
2011-10-11	229	0.0216296	0	0	0	0	0	0	0	0	0	0		2011-10-11	229	0	0	0	0	0	0	0	0	0	0		2011-10-11	235.48	0	2	3	10	34	72	47	22	12	0
2011-10-12	234.33	0.0230084	0	0	0	0	0	0	0	0	0	0		2011-10-12	234.33	0	0	0	0	0	0	0	0	0	0		2011-10-12	236.81	0	2	3	10	34	72	47	22	12	0
2011-10-13	235.23	0.00383336	0	0	0	0	0	0	0	0	0	0		2011-10-13	235.23	0	0	0	0	0	0	0	0	0	0		2011-10-13	236.15	0	2	3	10	34	72	47	22	12	0
2011-10-14	240.18	0.0208249	0	0	0	0	0	0	0	0	0	0		2011-10-14	240.18	0	0	0	0	0	0	0	0	0	0		2011-10-14	246.71	0	2	3	10	34	72	47	22	12	0
2011-10-15	0	0	0	0	0	0	0	0	0	0	0	0		2011-10-15	0	0	0	0	0	0	0	0	0	0	0		2011-10-15	246.71	0	2	3	10	34	72	47	22	12	0
2011-10-16	0	0	0	0	0	0	0	0	0	0	0	0		2011-10-16	0	0	0	0	0	0	0	0	0	0	0		2011-10-16	246.71	0	2	3	10	34	72	47	22	12	0
2011-10-17	240.67	0	0	0	0	0	0	0	0	0	0	0		2011-10-17	240.67	0	0	0	0	0	0	0	0	0	0		2011-10-17	242.33	0	2	3	10	34	72	47	22	12	0
2011-10-18	236.62	-0.0169712	0	0	0	0	0	0	0	0	0	0		2011-10-18	236.62	0	0	0	0	0	0	0	0	0	0		2011-10-18	243.88	0	2	3	10	34	72	47	22	12	0
2011-10-19	229.25	-0.0316423	0	0	0	0	0	0	0	0	0	0		2011-10-19	229.25	0	0	0	0	0	0	0	0	0	0		2011-10-19	231.53	0	2	3	10	34	72	47	22	12	0
2011-10-20	229.8	0.00239627	0	0	0	0	0	0	0.4375	0	0	0		2011-10-20	229.8	0	0	0	0	0	0	1	0	0	0		2011-10-20	233.61	0	2	3	10	34	72	48	22	12	0
2011-10-21	230.6	0.00347526	0	0	0	-0.4	0	0.136364	0	0	0	0		2011-10-21	230.6	0	0	0	1	0	1	0	0	0	0		2011-10-21	234.78	0	2	3	11	34	73	48	22	12	0
2011-10-22	0	0	0	0	0	0	0	0	0	0	0	0		2011-10-22	0	0	0	0	0	0	0	0	0	0	0		2011-10-22	234.78	0	2	3	11	34	73	48	22	12	0
2011-10-23	0	0	0	0	0	0	0	0	0.4	0	0	0		2011-10-23	0	0	0	0	0	0	0	1	0	0	0		2011-10-23	234.78	0	2	3	11	34	73	49	22	12	0
2011-10-24	234	0	0	0	0	0	0	0	0	0	0	0		2011-10-24	234	0	0	0	0	0	0	0	0	0	0		2011-10-24	237.61	0	2	3	11	34	73	49	22	12	0
2011-10-25	225.89	-0.035273	0	0	0	-0.4	0	0.136364	0	0	0	0		2011-10-25	225.89	0	0	0	1	0	1	0	0	0	0		2011-10-25	227.15	0	2	3	12	34	74	49	22	12	0
2011-10-26	196.51	-0.139335	0	0	0	0	0	0	0	0	0	0		2011-10-26	196.51	0	0	0	0	0	0	0	0	0	0		2011-10-26	198.4	0	2	3	12	34	74	49	22	12	0
2011-10-27	201.1	0.023089	0	0	0	-0.35	0	0	0	0	0	0		2011-10-27	201.1	0	0	0	1	0	0	0	0	0	0		2011-10-27	206.78	0	2	3	13	34	74	49	22	12	0
2011-10-28	205.75	0.0228595	0	0	0	0	0	0.233333	0	0	0	0		2011-10-28	205.75	0	0	0	0	0	1	0	0	0	0		2011-10-28	217.32	0	2	3	13	34	75	49	22	12	0
2011-10-29	0	0	0	0	0	0	0	0	0	0	0	0		2011-10-29	0	0	0	0	0	0	0	0	0	0	0		2011-10-29	217.32	0	2	3	13	34	75	49	22	12	0
2011-10-30	0	0	0	0	0	0	0	0	0	0	0	0		2011-10-30	0	0	0	0	0	0	0	0	0	0	0		2011-10-30	217.32	0	2	3	13	34	75	49	22	12	0
2011-10-31	213.04	0	0	0	0	0	-0.1	0	0.318182	0	0	0		2011-10-31	213.04	0	0	0	0	1	0	1	0	0	0		2011-10-31	213.51	0	2	3	13	35	75	50	22	12	0
2011-11-01	207.43	-0.026686	0	0	0	0	0	0	0	0	0	0		2011-11-01	207.43	0	0	0	0	0	0	0	0	0	0		2011-11-01	212.1	0	2	3	13	35	75	50	22	12	0
2011-11-02	212.72	0.0251829	0	0	0	0	0	0	0	0	0.8	0		2011-11-02	212.72	0	0	0	0	0	0	0	0	1	0		2011-11-02	215.62	0	2	3	13	35	75	50	22	13	0
2011-11-03	213.02	0.00140933	0	0	0	0	0	0.136364	0.4	0.6	0	0		2011-11-03	213.02	0	0	0	0	0	1	1	1	0	0		2011-11-03	218.29	0	2	3	13	35	76	51	23	13	0
2011-11-04	214.33	0.00613082	0	0	0	0	0	0	0	0	0	0		2011-11-04	214.33	0	0	0	0	0	0	0	0	0	0		2011-11-04	216.48	0	2	3	13	35	76	51	23	13	0
2011-11-05	0	0	0	0	0	0	0	0	0	0	0	0		2011-11-05	0	0	0	0	0	0	0	0	0	0	0		2011-11-05	216.48	0	2	3	13	35	76	51	23	13	0
2011-11-06	0	0	0	0	0	0	0	0	0	0	0	0		2011-11-06	0	0	0	0	0	0	0	0	0	0	0		2011-11-06	216.48	0	2	3	13	35	76	51	23	13	0
2011-11-07	214	0	0	0	0	0	0	0	0	0	0	0		2011-11-07	214	0	0	0	0	0	0	0	0	0	0		2011-11-07	217	0	2	3	13	35	76	51	23	13	0
2011-11-08	215.21	0.00563831	0	0	0	0	0	0	0.285714	0	0	0		2011-11-08	215.21	0	0	0	0	0	0	1	0	0	0		2011-11-08	217.99	0	2	3	13	35	76	52	23	13	0
2011-11-09	210.6	-0.0216537	0	0	0	0	0	0.2	0	0.625	0	0		2011-11-09	210.6	0	0	0	0	0	1	0	1	0	0		2011-11-09	211.22	0	2	3	13	35	77	52	24	13	0
2011-11-10	208.1	-0.0119419	0	0	0	-0.3	0	0.2	0	0	0	0		2011-11-10	208.1	0	0	0	1	0	1	0	0	0	0		2011-11-10	210.79	0	2	3	14	35	78	52	24	13	0
2011-11-11	210.31	0.0105639	0	0	0	0	0	0	0	0	0	0		2011-11-11	210.31	0	0	0	0	0	0	0	0	0	0		2011-11-11	217.39	0	2	3	14	35	78	52	24	13	0
2011-11-12	0	0	0	0	0	0	0	0	0	0	0	0		2011-11-12	0	0	0	0	0	0	0	0	0	0	0		2011-11-12	217.39	0	2	3	14	35	78	52	24	13	0
2011-11-13	0	0	0	0	0	0	0	0	0	0	0	0		2011-11-13	0	0	0	0	0	0	0	0	0	0	0		2011-11-13	217.39	0	2	3	14	35	78	52	24	13	0
2011-11-14	214.25	0	0	0	-1.4	-0.4	0	0	0	0	0	0		2011-11-14	214.25	0	0	2	1	0	0	0	0	0	0		2011-11-14	218.93	0	2	5	15	35	78	52	24	13	0
2011-11-15	214.26	4.665e-05	0	0	0	0	0	0.170455	0	0	0	0		2011-11-15	214.26	0	0	0	0	0	1	0	0	0	0		2011-11-15	217.83	0	2	5	15	35	79	52	24	13	0
2011-11-16	211.23	-0.0142426	0	0	0	0	0	0	0	0	0	0		2011-11-16	211.23	0	0	0	0	0	0	0	0	0	0		2011-11-16	211.99	0	2	5	15	35	79	52	24	13	0
2011-11-17	202.1	-0.0441849	0	0	0	0	0	0	0	0	0	0		2011-11-17	202.1	0	0	0	0	0	0	0	0	0	0		2011-11-17	204.52	0	2	5	15	35	79	52	24	13	0
2011-11-18	197.11	-0.0250007	0	0	0	0	0	0	0	0	0	0		2011-11-18	197.11	0	0	0	0	0	0	0	0	0	0		2011-11-18	197.14	0	2	5	15	35	79	52	24	13	0
2011-11-19	0	0	0	0	0	0	0	0	0	0	0	0		2011-11-19	0	0	0	0	0	0	0	0	0	0	0		2011-11-19	197.14	0	2	5	15	35	79	52	24	13	0
2011-11-20	0	0	0	0	0	0	0	0	0	0	0	0		2011-11-20	0	0	0	0	0	0	0	0	0	0	0		2011-11-20	197.14	0	2	5	15	35	79	52	24	13	0
2011-11-21	185.05	0	0	0	0	0	0	0	0	0	0	0		2011-11-21	185.05	0	0	0	0	0	0	0	0	0	0		2011-11-21	189.25	0	2	5	15	35	79	52	24	13	0
2011-11-22	183.58	-0.00797552	0	0	0	0	0	0	0	0	0	0		2011-11-22	183.58	0	0	0	0	0	0	0	0	0	0		2011-11-22	192.34	0	2	5	15	35	79	52	24	13	0
2011-11-23	187.89	0.0232061	0	0	0	0	0	0	0	0	0	0		2011-11-23	187.89	0	0	0	0	0	0	0	0	0	0		2011-11-23	188.99	0	2	5	15	35	79	52	24	13	0
2011-11-24	0	0	0	0	0	0	0	0	0	0	0	0		2011-11-24	0	0	0	0	0	0	0	0	0	0	0		2011-11-24	188.99	0	2	5	15	35	79	52	24	13	0
2011-11-25	181.51	0	0	0	0	0	-0.15	0	0	0	0	0		2011-11-25	181.51	0	0	0	0	1	0	0	0	0	0		2011-11-25	182.4	0	2	5	15	36	79	52	24	13	0
2011-11-26	0	0	0	0	0	0	0	0	0	0	0	0		2011-11-26	0	0	0	0	0	0	0	0	0	0	0		2011-11-26	182.4	0	2	5	15	36	79	52	24	13	0
2011-11-27	0	0	0	0	0	0	0	0	0	0	0	0		2011-11-27	0	0	0	0	0	0	0	0	0	0	0		2011-11-27	182.4	0	2	5	15	36	79	52	24	13	0
2011-11-28	190.54	0	0	0	0	0	0	0	0	0	0	0		2011-11-28	190.54	0	0	0	0	0	0	0	0	0	0		2011-11-28	194.15	0	2	5	15	36	79	52	24	13	0
2011-11-29	187.3	-0.0171505	0	0	0	0	0	0	0	0	0	0		2011-11-29	187.3	0	0	0	0	0	0	0	0	0	0		2011-11-29	188.39	0	2	5	15	36	79	52	24	13	0
2011-11-30	188.75	0.00771176	0	0	0	0	0	0	0	0	0	0		2011-11-30	188.75	0	0	0	0	0	0	0	0	0	0		2011-11-30	192.29	0	2	5	15	36	79	52	24	13	0
2011-12-01	191.59	0.0149343	0	0	0	0	0	0	0	0	0	0		2011-12-01	191.59	0	0	0	0	0	0	0	0	0	0		2011-12-01	197.13	0	2	5	15	36	79	52	24	13	0
2011-12-02	195.18	0.0185645	0	0	0	-0.4	0	0	0	0	0	0		2011-12-02	195.18	0	0	0	1	0	0	0	0	0	0		2011-12-02	196.03	0	2	5	16	36	79	52	24	13	0
2011-12-03	0	0	0	0	0	0	0	0	0	0	0	0		2011-12-03	0	0	0	0	0	0	0	0	0	0	0		2011-12-03	196.03	0	2	5	16	36	79	52	24	13	0
2011-12-04	0	0	0	0	0	0	-0.0651786	0	0	0	0	0		2011-12-04	0	0	0	0	0	1	0	0	0	0	0		2011-12-04	196.03	0	2	5	16	37	79	52	24	13	0
2011-12-05	193.67	0	0	0	0	0	0	0	0	0	0	0		2011-12-05	193.67	0	0	0	0	0	0	0	0	0	0		2011-12-05	196.24	0	2	5	16	37	79	52	24	13	0
2011-12-06	190.11	-0.0185528	0	0	0	-0.4	0	0.216667	0	0	1	1		2011-12-06	190.11	0	0	0	1	0	1	0	0	0	0		2011-12-06	191.99	0	2	5	17	37	80	52	24	13	0
2011-12-07	189.12	-0.00522115	0	0	0	0	0	0	0	0	0	0		2011-12-07	189.12	0	0	0	0	0	0	0	0	0	0		2011-12-07	195.32	0	2	5	17	37	80	52	24	13	0
2011-12-08	190.08	0.00506334	0	0	0	0	0	0.16	0.45	0	0	0		2011-12-08	190.08	0	0	0	0	0	1	1	0	0	0		2011-12-08	190.48	0	2	5	17	37	81	53	24	13	0
2011-12-09	188.4	-0.00887772	0	0	0	0	0	0	0	0	0	0		2011-12-09	188.4	0	0	0	0	0	0	0	0	0	0		2011-12-09	193.03	0	2	5	17	37	81	53	24	13	0
2011-12-10	0	0	0	0	0	0	0	0	0	0	0	0		2011-12-10	0	0	0	0	0	0	0	0	0	0	0		2011-12-10	193.03	0	2	5	17	37	81	53	24	13	0
2011-12-11	0	0	0	0	0	0	0	0	0	0	0	0		2011-12-11	0	0	0	0	0	0	0	0	0	0	0		2011-12-11	193.03	0	2	5	17	37	81	53	24	13	0
2011-12-12	187.63	0	0	0	0	0	0	0	0	0	0	0		2011-12-12	187.63	0	0	0	0	0	0	0	0	0	0		2011-12-12	189.52	0	2	5	17	37	81	53	24	13	0
2011-12-13	178.5	-0.0498834	0	0	0	0	-0.166667	0.136364	0	0	0	0		2011-12-13	178.5	0	0	0	0	1	1	0	0	0	0		2011-12-13	180.51	0	2	5	17	38	82	53	24	13	0
2011-12-14	170.25	-0.0473207	0	0	0	0	-0.0777778	0	1.26667	0	0	0		2011-12-14	170.25	0	0	0	0	1	0	3	0	0	0		2011-12-14	180.21	0	2	5	17	39	82	56	24	13	0
2011-12-15	179.53	0.0530744	0	0	0	-0.34375	0	0	0.3875	0	0	0		2011-12-15	179.53	0	0	0	1	0	0	1	0	0	0		2011-12-15	181.26	0	2	5	18	39	82	57	24	13	0
2011-12-16	180.31	0.00433526	0	0	0	0	0	0	0	0	0	0		2011-12-16	180.31	0	0	0	0	0	0	0	0	0	0		2011-12-16	181.26	0	2	5	18	39	82	57	24	13	0
2011-12-17	0	0	0	0	0	0	-0.4375	0	0	0	0	0		2011-12-17	0	0	0	0	0	3	0	0	0	0	0		2011-12-17	181.26	0	2	5	18	42	82	57	24	13	0
2011-12-18	0	0	0	0	0	0	0	0	0	0	0	0		2011-12-18	0	0	0	0	0	0	0	0	0	0	0		2011-12-18	181.26	0	2	5	18	42	82	57	24	13	0
2011-12-19	179	0	0	0	0	0	0	0	0	0	0	0		2011-12-19	179	0	0	0	0	0	0	0	0	0	0		2011-12-19	179.33	0	2	5	18	42	82	57	24	13	0
2011-12-20	180.54	0.00856652	0	0	0	0	0	0.136364	0	0	0	0		2011-12-20	180.54	0	0	0	0	0	1	0	0	0	0		2011-12-20	182.52	0	2	5	18	42	83	57	24	13	0
2011-12-21	172.49	-0.045613	0	0	0	0	0	0	0.375	0	0	0		2011-12-21	172.49	0	0	0	0	0	0	1	0	0	0		2011-12-21	174.35	0	2	5	18	42	83	58	24	13	0
2011-12-22	174.21	0.00992222	0	0	0	0	0	0.136364	0	0	0	0		2011-12-22	174.21	0	0	0	0	0	2	0	0	0	0		2011-12-22	179.03	0	2	5	18	42	85	58	24	13	0
2011-12-23	175.6	0.00794721	0	0	0	0	0	0	0	0	0	0		2011-12-23	175.6	0	0	0	0	0	0	0	0	0	0		2011-12-23	177.28	0	2	5	18	42	85	58	24	13	0
2011-12-24	0	0	0	0	0	0	0	0	0	0	0	0		2011-12-24	0	0	0	0	0	0	0	0	0	0	0		2011-12-24	177.28	0	2	5	18	42	85	58	24	13	0
2011-12-25	0	0	0	0	0	0	0	0	0	0	0	0		2011-12-25	0	0	0	0	0	0	0	0	0	0	0		2011-12-25	177.28	0	2	5	18	42	85	58	24	13	0
2011-12-26	0	0	0	0	0	0	-0.125	0	0	0	0	0		2011-12-26	0	0	0	0	0	1	0	0	0	0	0		2011-12-26	177.28	0	2	5	18	43	85	58	24	13	0
2011-12-27	176.16	0	0	0	0	0	0	0.1	0	0	0	0		2011-12-27	176.16	0	0	0	0	0	1	0	0	0	0		2011-12-27	176.27	0	2	5	18	43	86	58	24	13	0
2011-12-28	172.28	-0.0222716	0	0	0	0	-0.231818	0.0333333	0	0	0	0		2011-12-28	172.28	0	0	0	0	2	1	0	0	0	0		2011-12-28	173.89	0	2	5	18	45	87	58	24	13	0
2011-12-29	166.97	-0.0313069	0	0	0	0	-0.1	0.269697	0.375	0.7	0	0		2011-12-29	166.97	0	0	0	0	1	3	1	1	0	0		2011-12-29	173.86	0	2	5	18	46	90	59	25	13	0
2011-12-30	172.49	0.0325251	0	0	0	0	0	0	0	0	0	0		2011-12-30	172.49	0	0	0	0	0	0	0	0	0	0		2011-12-30	173.1	0	2	5	18	46	90	59	25	13	0
2011-12-31	0	0	0	0	0	0	0	0	0	0	0	0		2011-12-31	0	0	0	0	0	0	0	0	0	0	0		2011-12-31	173.1	0	2	5	18	46	90	59	25	13	0
2012-01-01	0	0	0	0	0	-0.275	0	0.166667	0.711111	0	0	0		2012-01-01	0	0	0	0	1	0	1	2	0	0	0		2012-01-01	173.1	0	2	5	19	46	91	61	25	13	0
2012-01-02	0	0	0	0	0	0	0	0	0	0	0	0		2012-01-02	0	0	0	0	0	0	0	0	0	0	0		2012-01-02	173.1	0	2	5	19	46	91	61	25	13	0
2012-01-03	175.55	0	0	0	0	0	0	0	0	0	0	0		2012-01-03	175.55	0	0	0	0	0	0	0	0	0	0		2012-01-03	179.03	0	2	5	19	46	91	61	25	13	0
2012-01-04	176.07	0.00295776	0	0	0	0	0	0	0	0	0	0		2012-01-04	176.07	0	0	0	0	0	0	0	0	0	0		2012-01-04	177.51	0	2	5	19	46	91	61	25	13	0
2012-01-05	174.05	-0.0115391	0	0	0	0	0	0	0	0.7	0	0		2012-01-05	174.05	0	0	0	0	0	0	0	1	0	0		2012-01-05	177.61	0	2	5	19	46	91	61	26	13	0
2012-01-06	177.5	0.019628	0	0	0	0	0	0	0	0.6	0	0		2012-01-06	177.5	0	0	0	0	0	0	0	1	0	0		2012-01-06	182.61	0	2	5	19	46	91	61	27	13	0
2012-01-07	0	0	0	0	0	0	0	0	0	0	0	0		2012-01-07	0	0	0	0	0	0	0	0	0	0	0		2012-01-07	182.61	0	2	5	19	46	91	61	27	13	0
2012-01-08	0	0	0	0	0	0	0	0	0	0	0	0		2012-01-08	0	0	0	0	0	0	0	0	0	0	0		2012-01-08	182.61	0	2	5	19	46	91	61	27	13	0
2012-01-09	177	0	0	0	0	0	0	0	0	0	0	0		2012-01-09	177	0	0	0	0	0	0	0	0	0	0		2012-01-09	178.56	0	2	5	19	46	91	61	27	13	0
2012-01-10	177.1	0.000564846	0	0	0	0	0	0	0	0	0	0		2012-01-10	177.1	0	0	0	0	0	0	0	0	0	0		2012-01-10	179.34	0	2	5	19	46	91	61	27	13	0
2012-01-11	178.19	0.00613583	0	0	0	0	0	0	0	0	0.825	0		2012-01-11	178.19	0	0	0	0	0	0	0	0	1	0		2012-01-11	178.9	0	2	5	19	46	91	61	27	14	0
2012-01-12	175.75	-0.0137879	0	0	0	0	0	0	0	0	0	0		2012-01-12	175.75	0	0	0	0	0	0	0	0	0	0		2012-01-12	175.93	0	2	5	19	46	91	61	27	14	0
2012-01-13	173.5	-0.0128849	0	0	0	0	-0.1125	0	0	0	0	0		2012-01-13	173.5	0	0	0	0	1	0	0	0	0	0		2012-01-13	178.42	0	2	5	19	47	91	61	27	14	0
2012-01-14	0	0	0	0	0	0	0	0	0	0	0	0		2012-01-14	0	0	0	0	0	0	0	0	0	0	0		2012-01-14	178.42	0	2	5	19	47	91	61	27	14	0
2012-01-15	0	0	0	0	0	0	0	0	0	0	0	0		2012-01-15	0	0	0	0	0	0	0	0	0	0	0		2012-01-15	178.42	0	2	5	19	47	91	61	27	14	0
2012-01-16	0	0	0	0	0	0	0	0	0	0	0	0		2012-01-16	0	0	0	0	0	0	0	0	0	0	0		2012-01-16	178.42	0	2	5	19	47	91	61	27	14	0
2012-01-17	178.51	0	0	0	0	0	0	0.233333	0	0	0	0		2012-01-17	178.51	0	0	0	0	0	1	0	0	0	0		2012-01-17	181.66	0	2	5	19	47	92	61	27	14	0
2012-01-18	181.12	0.0145152	0	0	0	0	0	0.136364	0	0	0	0		2012-01-18	181.12	0	0	0	0	0	1	0	0	0	0		2012-01-18	189.44	0	2	5	19	47	93	61	27	14	0
2012-01-19	190.36	0.0497573	0	0	0	0	0	0	0	0	0	0		2012-01-19	190.36	0	0	0	0	0	0	0	0	0	0		2012-01-19	194.45	0	2	5	19	47	93	61	27	14	0
2012-01-20	189.04	-0.00695843	0	0	0	0	0	0	0	0	0	0		2012-01-20	189.04	0	0	0	0	0	0	0	0	0	0		2012-01-20	190.93	0	2	5	19	47	93	61	27	14	0
2012-01-21	0	0	0	0	0	0	0	0	0	0	0	0		2012-01-21	0	0	0	0	0	0	0	0	0	0	0		2012-01-21	190.93	0	2	5	19	47	93	61	27	14	0
2012-01-22	0	0	0	0	0	0	0	0	0	0	0	0		2012-01-22	0	0	0	0	0	0	0	0	0	0	0		2012-01-22	190.93	0	2	5	19	47	93	61	27	14	0
2012-01-23	185.23	0	0	0	0	0	0	0	0	0	0	0		2012-01-23	185.23	0	0	0	0	0	0	0	0	0	0		2012-01-23	186.09	0	2	5	19	47	93	61	27	14	0
2012-01-24	183.82	-0.00764122	0	0	0	0	0	0	0	0	0	0		2012-01-24	183.82	0	0	0	0	0	0	0	0	0	0		2012-01-24	187	0	2	5	19	47	93	61	27	14	0
2012-01-25	184.61	0.00428844	0	0	0	0	0	0	0	0	0	0		2012-01-25	184.61	0	0	0	0	0	0	0	0	0	0		2012-01-25	187.8	0	2	5	19	47	93	61	27	14	0
2012-01-26	188.73	0.0220719	0	0	0	0	0	0	0	0	0.8	0		2012-01-26	188.73	0	0	0	0	0	0	0	0	1	0		2012-01-26	193.32	0	2	5	19	47	93	61	27	15	0
2012-01-27	192.33	0.0188953	0	0	0	0	0	0	0	0	0	0		2012-01-27	192.33	0	0	0	0	0	0	0	0	0	0		2012-01-27	195.37	0	2	5	19	47	93	61	27	15	0
2012-01-28	0	0	0	0	0	0	0	0	0	0	0	0		2012-01-28	0	0	0	0	0	0	0	0	0	0	0		2012-01-28	195.37	0	2	5	19	47	93	61	27	15	0
2012-01-29	0	0	0	0	0	0	0	0	0	0	0	0		2012-01-29	0	0	0	0	0	0	0	0	0	0	0		2012-01-29	195.37	0	2	5	19	47	93	61	27	15	0
2012-01-30	190.13	0	0	0	0	0	0	0	0	0	0	0		2012-01-30	190.13	0	0	0	0	0	0	0	0	0	0		2012-01-30	192.15	0	2	5	19	47	93	61	27	15	0
2012-01-31	189.7	-0.00226421	-1	-1	0	0	-0.511111	0.319697	0.783333	0	0	0		2012-01-31	189.7	1	1	0	0	3	2	2	0	0	0		2012-01-31	194.44	1	3	5	19	50	95	63	27	15	0
2012-02-01	172	-0.0979494	0	0	0	0	-0.135185	0	0	0	1	1		2012-02-01	172	0	0	0	0	2	0	0	0	0	0		2012-02-01	179.46	1	3	5	19	52	95	63	27	15	0
2012-02-02	176.8	0.0275247	0	0	0	0	-0.1625	0	0	0	0	0		2012-02-02	176.8	0	0	0	0	1	0	0	0	0	0		2012-02-02	181.72	1	3	5	19	53	95	63	27	15	0
2012-02-03	181.89	0.0283829	0	0	0	0	0	0	0	0	0	0		2012-02-03	181.89	0	0	0	0	0	0	0	0	0	0		2012-02-03	187.68	1	3	5	19	53	95	63	27	15	0
2012-02-04	0	0	0	0	0	0	0	0	0	0	0	0		2012-02-04	0	0	0	0	0	0	0	0	0	0	0		2012-02-04	187.68	1	3	5	19	53	95	63	27	15	0
2012-02-05	0	0	0	0	0	0	0	0	0	0	0	0		2012-02-05	0	0	0	0	0	0	0	0	0	0	0		2012-02-05	187.68	1	3	5	19	53	95	63	27	15	0
2012-02-06	182.92	0	0	0	0	0	0	0	0	0	0	0		2012-02-06	182.92	0	0	0	0	0	0	0	0	0	0		2012-02-06	183.14	1	3	5	19	53	95	63	27	15	0
2012-02-07	182.06	-0.0047126	0	0	0	0	-0.225	0	0.268182	0	0	0		2012-02-07	182.06	0	0	0	0	1	0	1	0	0	0		2012-02-07	184.19	1	3	5	19	54	95	64	27	15	0
2012-02-08	182.91	0.00465796	0	0	0	0	0	0	0	0	0	0		2012-02-08	182.91	0	0	0	0	0	0	0	0	0	0		2012-02-08	185.48	1	3	5	19	54	95	64	27	15	0
2012-02-09	181.76	-0.00630714	0	0	0	0	0	0	0	0	0	0		2012-02-09	181.76	0	0	0	0	0	0	0	0	0	0		2012-02-09	184.98	1	3	5	19	54	95	64	27	15	0
2012-02-10	182.52	0.00417267	0	0	0	0	0	0	0	0	0	0		2012-02-10	182.52	0	0	0	0	0	0	0	0	0	0		2012-02-10	185.54	1	3	5	19	54	95	64	27	15	0
2012-02-11	0	0	0	0	0	0	0	0	0	0	0	0		2012-02-11	0	0	0	0	0	0	0	0	0	0	0		2012-02-11	185.54	1	3	5	19	54	95	64	27	15	0
2012-02-12	0	0	0	0	0	0	0	0	0	0	0	0		2012-02-12	0	0	0	0	0	0	0	0	0	0	0		2012-02-12	185.54	1	3	5	19	54	95	64	27	15	0
2012-02-13	185.68	0	0	0	0	0	0	0	0.3	0	0	0		2012-02-13	185.68	0	0	0	0	0	0	1	0	0	0		2012-02-13	191.59	1	3	5	19	54	95	65	27	15	0
2012-02-14	186.1	0.00225947	0	0	0	0	0	0	0	0	0	0		2012-02-14	186.1	0	0	0	0	0	0	0	0	0	0		2012-02-14	191.3	1	3	5	19	54	95	65	27	15	0
2012-02-15	183.26	-0.0153783	0	0	-0.7	0	0	0	0	0	0	0		2012-02-15	183.26	0	0	1	0	0	0	0	0	0	0		2012-02-15	184.47	1	3	6	19	54	95	65	27	15	0
2012-02-16	175.14	-0.0453202	0	0	0	-0.4	0	0.172222	0	0.6	0	0		2012-02-16	175.14	0	0	0	1	0	1	0	1	0	0		2012-02-16	179.93	1	3	6	20	54	96	65	28	15	0
2012-02-17	179.36	0.0238093	0	0	0	0	0	0	0	0	0	0		2012-02-17	179.36	0	0	0	0	0	0	0	0	0	0		2012-02-17	182.5	1	3	6	20	54	96	65	28	15	0
2012-02-18	0	0	0	0	0	0	0	0	0	0	0	0		2012-02-18	0	0	0	0	0	0	0	0	0	0	0		2012-02-18	182.5	1	3	6	20	54	96	65	28	15	0
2012-02-19	0	0	0	0	0	0	0	0	0	0	0	0		2012-02-19	0	0	0	0	0	0	0	0	0	0	0		2012-02-19	182.5	1	3	6	20	54	96	65	28	15	0
2012-02-20	0	0	0	0	0	0	0	0	0	0	0	0		2012-02-20	0	0	0	0	0	0	0	0	0	0	0		2012-02-20	182.5	1	3	6	20	54	96	65	28	15	0
2012-02-21	180.58	0	0	0	0	0	0	0	0	0	0	0		2012-02-21	180.58	0	0	0	0	0	0	0	0	0	0		2012-02-21	182.26	1	3	6	20	54	96	65	28	15	0
2012-02-22	180.29	-0.00160728	0	0	0	0	0	0	0	0	0	0		2012-02-22	180.29	0	0	0	0	0	0	0	0	0	0		2012-02-22	180.58	1	3	6	20	54	96	65	28	15	0
2012-02-23	176.96	-0.0186429	0	0	0	0	0	0	0	0	0	0		2012-02-23	176.96	0	0	0	0	0	0	0	0	0	0		2012-02-23	178.89	1	3	6	20	54	96	65	28	15	0
2012-02-24	178.37	0.00793626	0	0	0	0	0	0	0	0	0	0		2012-02-24	178.37	0	0	0	0	0	0	0	0	0	0		2012-02-24	179.13	1	3	6	20	54	96	65	28	15	0
2012-02-25	0	0	0	0	0	0	0	0	0	0	0	0		2012-02-25	0	0	0	0	0	0	0	0	0	0	0		2012-02-25	179.13	1	3	6	20	54	96	65	28	15	0
2012-02-26	0	0	0	0	0	0	0	0	0	0	0	0		2012-02-26	0	0	0	0	0	0	0	0	0	0	0		2012-02-26	179.13	1	3	6	20	54	96	65	28	15	0
2012-02-27	176.5	0	0	0	0	0	0	0	0	0	0	0		2012-02-27	176.5	0	0	0	0	0	0	0	0	0	0		2012-02-27	178.53	1	3	6	20	54	96	65	28	15	0
2012-02-28	177.95	0.00818172	0	0	0	0	0	0	0	0	0	0		2012-02-28	177.95	0	0	0	0	0	0	0	0	0	0		2012-02-28	183.8	1	3	6	20	54	96	65	28	15	0
2012-02-29	179.01	0.00593905	0	0	0	0	0	0	0	0	0	0		2012-02-29	179.01	0	0	0	0	0	0	0	0	0	0		2012-02-29	179.69	1	3	6	20	54	96	65	28	15	0
2012-03-01	176.58	-0.0136676	0	0	-0.6	0	0	0	0	0	0	0		2012-03-01	176.58	0	0	1	0	0	0	0	0	0	0		2012-03-01	180.04	1	3	7	20	54	96	65	28	15	0
2012-03-02	178.92	0.0131647	0	0	0	0	0	0.125	0	0	0	0		2012-03-02	178.92	0	0	0	0	0	1	0	0	0	0		2012-03-02	179.3	1	3	7	20	54	97	65	28	15	0
2012-03-03	0	0	0	0	0	0	0	0	0.3	0	0	0		2012-03-03	0	0	0	0	0	0	0	1	0	0	0		2012-03-03	179.3	1	3	7	20	54	97	66	28	15	0
2012-03-04	0	0	0	0	0	0	0	0	0	0	0	0		2012-03-04	0	0	0	0	0	0	0	0	0	0	0		2012-03-04	179.3	1	3	7	20	54	97	66	28	15	0
2012-03-05	178.18	0	0	0	0	0	0	0	0	0	0	0		2012-03-05	178.18	0	0	0	0	0	0	0	0	0	0		2012-03-05	180.26	1	3	7	20	54	97	66	28	15	0
2012-03-06	178.04	-0.000786031	0	0	0	0	-0.125	0	0	0	0	0		2012-03-06	178.04	0	0	0	0	2	0	0	0	0	0		2012-03-06	181.09	1	3	7	20	56	97	66	28	15	0
2012-03-07	182.4	0.0241938	0	0	0	0	0	0.136364	0	0	0	0		2012-03-07	182.4	0	0	0	0	0	1	0	0	0	0		2012-03-07	183.77	1	3	7	20	56	98	66	28	15	0
2012-03-08	183.8	0.00764618	0	0	0	0	0	0	0	0	0	0		2012-03-08	183.8	0	0	0	0	0	0	0	0	0	0		2012-03-08	187.64	1	3	7	20	56	98	66	28	15	0
2012-03-09	183.44	-0.00196058	0	0	0	0	0	0	0	0	0	0		2012-03-09	183.44	0	0	0	0	0	0	0	0	0	0		2012-03-09	184.32	1	3	7	20	56	98	66	28	15	0
2012-03-10	0	0	0	0	0	0	0	0	0	0	0	0		2012-03-10	0	0	0	0	0	0	0	0	0	0	0		2012-03-10	184.32	1	3	7	20	56	98	66	28	15	0
2012-03-11	0	0	0	0	0	0	0	0	0	0	0	0		2012-03-11	0	0	0	0	0	0	0	0	0	0	0		2012-03-11	184.32	1	3	7	20	56	98	66	28	15	0
2012-03-12	182.2	0	0	0	0	0	-0.125	0.2	0.428571	0.7	0	0		2012-03-12	182.2	0	0	0	0	1	1	1	1	0	0		2012-03-12	183.39	1	3	7	20	57	99	67	29	15	0
2012-03-13	180.77	-0.00787944	0	0	0	0	0	0	0	0	0	0		2012-03-13	180.77	0	0	0	0	0	0	0	0	0	0		2012-03-13	184.59	1	3	7	20	57	99	67	29	15	0
2012-03-14	181.14	0.00204468	0	0	0	0	0	0	0	0.65	0	0		2012-03-14	181.14	0	0	0	0	0	0	0	1	0	0		2012-03-14	182.26	1	3	7	20	57	99	67	30	15	0
2012-03-15	180.3	-0.00464806	0	0	0	0	0	0	0	0	0	0		2012-03-15	180.3	0	0	0	0	0	0	0	0	0	0		2012-03-15	184.43	1	3	7	20	57	99	67	30	15	0
2012-03-16	182.35	0.0113058	0	0	0	0	0	0	0	0	0	0		2012-03-16	182.35	0	0	0	0	0	0	0	0	0	0		2012-03-16	185.05	1	3	7	20	57	99	67	30	15	0
2012-03-17	0	0	0	0	0	0	0	0	0	0	0	0		2012-03-17	0	0	0	0	0	0	0	0	0	0	0		2012-03-17	185.05	1	3	7	20	57	99	67	30	15	0
2012-03-18	0	0	0	0	0	0	0	0	0	0	0	0		2012-03-18	0	0	0	0	0	0	0	0	0	0	0		2012-03-18	185.05	1	3	7	20	57	99	67	30	15	0
2012-03-19	183	0	0	0	0	0	0	0	0	0	0	0		2012-03-19	183	0	0	0	0	0	0	0	0	0	0		2012-03-19	185.52	1	3	7	20	57	99	67	30	15	0
2012-03-20	182.88	-0.000655925	0	0	0	0	0	0	0	0	0	0		2012-03-20	182.88	0	0	0	0	0	0	0	0	0	0		2012-03-20	192.33	1	3	7	20	57	99	67	30	15	0
2012-03-21	191.26	0.0448035	0	0	0	0	0	0	0	0	0	0		2012-03-21	191.26	0	0	0	0	0	0	0	0	0	0		2012-03-21	191.73	1	3	7	20	57	99	67	30	15	0
2012-03-22	190.26	-0.0052422	0	0	0	0	0	0	0	0	0	0		2012-03-22	190.26	0	0	0	0	0	0	0	0	0	0		2012-03-22	192.4	1	3	7	20	57	99	67	30	15	0
2012-03-23	191.8	0.00806165	0	0	0	0	0	0	0	0	0	0		2012-03-23	191.8	0	0	0	0	0	0	0	0	0	0		2012-03-23	195.04	1	3	7	20	57	99	67	30	15	0
2012-03-24	0	0	0	0	0	0	0	0	0	0	0	0		2012-03-24	0	0	0	0	0	0	0	0	0	0	0		2012-03-24	195.04	1	3	7	20	57	99	67	30	15	0
2012-03-25	0	0	0	0	0	0	0	0.1875	0	0	0	0		2012-03-25	0	0	0	0	0	0	1	0	0	0	0		2012-03-25	195.04	1	3	7	20	57	100	67	30	15	0
2012-03-26	195.5	0	0	0	0	0	0	0	0	0	0	0		2012-03-26	195.5	0	0	0	0	0	0	0	0	0	0		2012-03-26	202.87	1	3	7	20	57	100	67	30	15	0
2012-03-27	202.88	0.0370543	0	0	0	0	0	0	0	0	0	0		2012-03-27	202.88	0	0	0	0	0	0	0	0	0	0		2012-03-27	205.44	1	3	7	20	57	100	67	30	15	0
2012-03-28	200.31	-0.0127485	0	0	0	0	0	0	0.268182	0	0	0		2012-03-28	200.31	0	0	0	0	0	0	1	0	0	0		2012-03-28	201.16	1	3	7	20	57	100	68	30	15	0
2012-03-29	200.63	0.00159628	0	0	0	0	0	0	0	0	0	0		2012-03-29	200.63	0	0	0	0	0	0	0	0	0	0		2012-03-29	204.61	1	3	7	20	57	100	68	30	15	0
2012-03-30	201.87	0.00616146	0	0	0	0	0	0	0	0	0	0		2012-03-30	201.87	0	0	0	0	0	0	0	0	0	0		2012-03-30	202.51	1	3	7	20	57	100	68	30	15	0
2012-03-31	0	0	0	0	0	0	0	0	0	0	0	0		2012-03-31	0	0	0	0	0	0	0	0	0	0	0		2012-03-31	202.51	1	3	7	20	57	100	68	30	15	0
2012-04-01	0	0	0	0	0	0	0	0.03125	0	0	0	0		2012-04-01	0	0	0	0	0	0	1	0	0	0	0		2012-04-01	202.51	1	3	7	20	57	101	68	30	15	0
2012-04-02	197	0	0	0	0	0	0	0	0	0	0	0		2012-04-02	197	0	0	0	0	0	0	0	0	0	0		2012-04-02	198.05	1	3	7	20	57	101	68	30	15	0
2012-04-03	197.5	0.00253486	0	0	0	0	0	0	0	0	0	0		2012-04-03	197.5	0	0	0	0	0	0	0	0	0	0		2012-04-03	199.66	1	3	7	20	57	101	68	30	15	0
2012-04-04	192.36	-0.02637	0	0	0	0	0	0	0	0	0	0		2012-04-04	192.36	0	0	0	0	0	0	0	0	0	0		2012-04-04	193.99	1	3	7	20	57	101	68	30	15	0
2012-04-05	193.55	0.00616727	0	0	0	0	0	0	0	0	0	0		2012-04-05	193.55	0	0	0	0	0	0	0	0	0	0		2012-04-05	194.39	1	3	7	20	57	101	68	30	15	0
2012-04-06	0	0	0	0	0	0	-0.075	0	0.333333	0	0	0		2012-04-06	0	0	0	0	0	1	0	1	0	0	0		2012-04-06	194.39	1	3	7	20	58	101	69	30	15	0
2012-04-07	0	0	0	0	0	0	0	0	0	0	0	0		2012-04-07	0	0	0	0	0	0	0	0	0	0	0		2012-04-07	194.39	1	3	7	20	58	101	69	30	15	0
2012-04-08	0	0	0	0	0	0	0	0	0	0	0	0		2012-04-08	0	0	0	0	0	0	0	0	0	0	0		2012-04-08	194.39	1	3	7	20	58	101	69	30	15	0
2012-04-09	190.5	0	0	0	0	0	0	0	0	0	0	0		2012-04-09	190.5	0	0	0	0	0	0	0	0	0	0		2012-04-09	191.87	1	3	7	20	58	101	69	30	15	0
2012-04-10	186.57	-0.0208457	0	0	0	0	0	0	0	0	1	1		2012-04-10	186.57	0	0	0	0	0	0	0	0	0	0		2012-04-10	186.98	1	3	7	20	58	101	69	30	15	0
2012-04-11	186.79	0.00117841	0	0	0	0	-0.158333	0	0	0	0	0		2012-04-11	186.79	0	0	0	0	1	0	0	0	0	0		2012-04-11	187.97	1	3	7	20	59	101	69	30	15	0
2012-04-12	185.61	-0.00633725	0	0	0	0	0	0	0	0	0	0		2012-04-12	185.61	0	0	0	0	0	0	0	0	0	0		2012-04-12	190.69	1	3	7	20	59	101	69	30	15	0
2012-04-13	186.26	0.00349582	0	0	0	0	0	0.1	0.333333	0	0	0		2012-04-13	186.26	0	0	0	0	0	1	1	0	0	0		2012-04-13	188.46	1	3	7	20	59	102	70	30	15	0
2012-04-14	0	0	0	0	0	0	0	0	0	0	0	0		2012-04-14	0	0	0	0	0	0	0	0	0	0	0		2012-04-14	188.46	1	3	7	20	59	102	70	30	15	0
2012-04-15	0	0	0	0	0	0	0	0.0166667	0	0	0	0		2012-04-15	0	0	0	0	0	0	1	0	0	0	0		2012-04-15	188.46	1	3	7	20	59	103	70	30	15	0
2012-04-16	183.65	0	0	0	0	0	-0.125	0	0.416667	0	1	1		2012-04-16	183.65	0	0	0	0	1	0	1	0	0	0		2012-04-16	185.5	1	3	7	20	60	103	71	30	15	0
2012-04-17	186.87	0.0173814	0	0	0	0	0	0	0	0	0	0		2012-04-17	186.87	0	0	0	0	0	0	0	0	0	0		2012-04-17	188.39	1	3	7	20	60	103	71	30	15	0
2012-04-18	188.74	0.00995727	0	0	0	0	0	0.22	0	0	0	0		2012-04-18	188.74	0	0	0	0	0	1	0	0	0	0		2012-04-18	191.07	1	3	7	20	60	104	71	30	15	0
2012-04-19	189.75	0.00533698	0	0	0	0	0	0	0	0	0	0		2012-04-19	189.75	0	0	0	0	0	0	0	0	0	0		2012-04-19	191.1	1	3	7	20	60	104	71	30	15	0
2012-04-20	189.8	0.000263486	0	0	0	0	0	0	0	0	0	0		2012-04-20	189.8	0	0	0	0	0	0	0	0	0	0		2012-04-20	189.98	1	3	7	20	60	104	71	30	15	0
2012-04-21	0	0	0	0	0	0	0	0	0	0	0	0		2012-04-21	0	0	0	0	0	0	0	0	0	0	0		2012-04-21	189.98	1	3	7	20	60	104	71	30	15	0
2012-04-22	0	0	0	0	0	0	0	0	0	0	0	0		2012-04-22	0	0	0	0	0	0	0	0	0	0	0		2012-04-22	189.98	1	3	7	20	60	104	71	30	15	0
2012-04-23	185.51	0	0	0	0	0	0	0.2	0	0	0	0		2012-04-23	185.51	0	0	0	0	0	1	0	0	0	0		2012-04-23	188.24	1	3	7	20	60	105	71	30	15	0
2012-04-24	186.51	0.00537607	0	0	0	-0.45	0	0	0	0	0	0		2012-04-24	186.51	0	0	0	1	0	0	0	0	0	0		2012-04-24	190.33	1	3	7	21	60	105	71	30	15	0
2012-04-25	191.6	0.0269251	0	0	0	0	0	0.2	0	0	0.8	0		2012-04-25	191.6	0	0	0	0	0	1	0	0	1	0		2012-04-25	194.42	1	3	7	21	60	106	71	30	16	0
2012-04-26	193.02	0.00738393	0	0	0	0	-0.140278	0	0	0	0	0		2012-04-26	193.02	0	0	0	0	2	0	0	0	0	0		2012-04-26	195.99	1	3	7	21	62	106	71	30	16	0
2012-04-27	220.22	0.131833	0	0	-0.6	0	-0.145833	0	0	0	0	0		2012-04-27	220.22	0	0	1	0	1	0	0	0	0	0		2012-04-27	226.85	1	3	8	21	63	106	71	30	16	0
2012-04-28	0	0	0	0	0	0	0	0	0	0	0	0		2012-04-28	0	0	0	0	0	0	0	0	0	0	0		2012-04-28	226.85	1	3	8	21	63	106	71	30	16	0
2012-04-29	0	0	0	0	0	0	0	0.0454545	0	0.7	0	0		2012-04-29	0	0	0	0	0	0	1	0	1	0	0		2012-04-29	226.85	1	3	8	21	63	107	71	31	16	0
2012-04-30	223.05	0	0	0	0	-0.4	0	0	0	0	0	0		2012-04-30	223.05	0	0	0	1	0	0	0	0	0	0		2012-04-30	231.9	1	3	8	22	63	107	71	31	16	0
2012-05-01	228.4	0.0237025	0	0	0	0	0	0	0	0	0	0		2012-05-01	228.4	0	0	0	0	0	0	0	0	0	0		2012-05-01	230.04	1	3	8	22	63	107	71	31	16	0
2012-05-02	227.4	-0.0043879	0	0	0	0	0	0	0	0	0	0		2012-05-02	227.4	0	0	0	0	0	0	0	0	0	0		2012-05-02	230.25	1	3	8	22	63	107	71	31	16	0
2012-05-03	228.03	0.00276664	0	0	0	0	0	0	0	0	0	0		2012-05-03	228.03	0	0	0	0	0	0	0	0	0	0		2012-05-03	229.45	1	3	8	22	63	107	71	31	16	0
2012-05-04	223.74	-0.0189925	0	0	0	0	0	0.05	0	0	0	0		2012-05-04	223.74	0	0	0	0	0	1	0	0	0	0		2012-05-04	223.99	1	3	8	22	63	108	71	31	16	0
2012-05-05	0	0	0	0	0	0	-0.166667	0	0	0	0	0		2012-05-05	0	0	0	0	0	1	0	0	0	0	0		2012-05-05	223.99	1	3	8	22	64	108	71	31	16	0
2012-05-06	0	0	0	0	0	0	0	0	0	0	0	0		2012-05-06	0	0	0	0	0	0	0	0	0	0	0		2012-05-06	223.99	1	3	8	22	64	108	71	31	16	0
2012-05-07	222.29	0	0	0	0	0	0	0	0	0	0	0		2012-05-07	222.29	0	0	0	0	0	0	0	0	0	0		2012-05-07	225.16	1	3	8	22	64	108	71	31	16	0
2012-05-08	218.2	-0.0185707	0	0	0	0	0	0	0	0	0	0		2012-05-08	218.2	0	0	0	0	0	0	0	0	0	0		2012-05-08	223.9	1	3	8	22	64	108	71	31	16	0
2012-05-09	220.16	0.00894251	0	0	0	0	0	0	0	0	0	0		2012-05-09	220.16	0	0	0	0	0	0	0	0	0	0		2012-05-09	222.98	1	3	8	22	64	108	71	31	16	0
2012-05-10	221.95	0.00809754	0	0	0	0	0	0.1	0	0	0	0		2012-05-10	221.95	0	0	0	0	0	1	0	0	0	0		2012-05-10	226.69	1	3	8	22	64	109	71	31	16	0
2012-05-11	225.73	0.0168875	0	0	0	0	0	0	0	0	0	0		2012-05-11	225.73	0	0	0	0	0	0	0	0	0	0		2012-05-11	227.68	1	3	8	22	64	109	71	31	16	0
2012-05-12	0	0	0	0	0	0	0	0	0	0	0	0		2012-05-12	0	0	0	0	0	0	0	0	0	0	0		2012-05-12	227.68	1	3	8	22	64	109	71	31	16	0
2012-05-13	0	0	0	0	0	0	0	0	0	0	0	0		2012-05-13	0	0	0	0	0	0	0	0	0	0	0		2012-05-13	227.68	1	3	8	22	64	109	71	31	16	0
2012-05-14	222.51	0	0	0	0	0	0	0.2	0	0	0	0		2012-05-14	222.51	0	0	0	0	0	1	0	0	0	0		2012-05-14	222.93	1	3	8	22	64	110	71	31	16	0
2012-05-15	223	0.00219975	0	0	0	0	0	0	0	0.6	0	0		2012-05-15	223	0	0	0	0	0	0	0	1	0	0		2012-05-15	224.39	1	3	8	22	64	110	71	32	16	0
2012-05-16	222.5	-0.00224467	0	0	0	0	-0.125	0.0722222	0	0	0	0		2012-05-16	222.5	0	0	0	0	1	1	0	0	0	0		2012-05-16	224.06	1	3	8	22	65	111	71	32	16	0
2012-05-17	218.09	-0.0200193	0	0	0	0	0	0	0	0	0	0		2012-05-17	218.09	0	0	0	0	0	0	0	0	0	0		2012-05-17	218.36	1	3	8	22	65	111	71	32	16	0
2012-05-18	212.81	-0.0245081	0	0	0	0	0	0	0	0	0	0		2012-05-18	212.81	0	0	0	0	0	0	0	0	0	0		2012-05-18	213.85	1	3	8	22	65	111	71	32	16	0
2012-05-19	0	0	0	0	0	0	0	0	0	0	0	0		2012-05-19	0	0	0	0	0	0	0	0	0	0	0		2012-05-19	213.85	1	3	8	22	65	111	71	32	16	0
2012-05-20	0	0	0	0	0	0	0	0	0	0	0	0		2012-05-20	0	0	0	0	0	0	0	0	0	0	0		2012-05-20	213.85	1	3	8	22	65	111	71	32	16	0
2012-05-21	212.82	0	0	0	0	0	0	0	0	0	1	1		2012-05-21	212.82	0	0	0	0	0	0	0	0	0	0		2012-05-21	218.11	1	3	8	22	65	111	71	32	16	0
2012-05-22	213.96	0.00534234	0	0	0	0	0	0	0	0	0	0		2012-05-22	213.96	0	0	0	0	0	0	0	0	0	0		2012-05-22	215.33	1	3	8	22	65	111	71	32	16	0
2012-05-23	211.18	-0.0130783	0	0	0	0	0	0	0	0	0	0		2012-05-23	211.18	0	0	0	0	0	0	0	0	0	0		2012-05-23	217.28	1	3	8	22	65	111	71	32	16	0
2012-05-24	212.7	0.00717189	0	0	0	0	0	0	0	0	0	0		2012-05-24	212.7	0	0	0	0	0	0	0	0	0	0		2012-05-24	215.24	1	3	8	22	65	111	71	32	16	0
2012-05-25	212.22	-0.00225923	0	0	0	0	0	0	0	0	0	0		2012-05-25	212.22	0	0	0	0	0	0	0	0	0	0		2012-05-25	212.89	1	3	8	22	65	111	71	32	16	0
2012-05-26	0	0	0	0	0	0	0	0	0	0	0	0		2012-05-26	0	0	0	0	0	0	0	0	0	0	0		2012-05-26	212.89	1	3	8	22	65	111	71	32	16	0
2012-05-27	0	0	0	0	0	0	0	0	0	0	0	0		2012-05-27	0	0	0	0	0	0	0	0	0	0	0		2012-05-27	212.89	1	3	8	22	65	111	71	32	16	0
2012-05-28	0	0	0	0	0	0	0	0	0	0	0	0		2012-05-28	0	0	0	0	0	0	0	0	0	0	0		2012-05-28	212.89	1	3	8	22	65	111	71	32	16	0
2012-05-29	212.29	0	0	0	0	0	0	0	0	0	0	0		2012-05-29	212.29	0	0	0	0	0	0	0	0	0	0		2012-05-29	214.75	1	3	8	22	65	111	71	32	16	0
2012-05-30	207.75	-0.0216178	0	0	0	0	0	0	0	0	0	0		2012-05-30	207.75	0	0	0	0	0	0	0	0	0	0		2012-05-30	209.23	1	3	8	22	65	111	71	32	16	0
2012-05-31	207.11	-0.00308538	0	0	0	0	0	0	0.333333	0	0	0		2012-05-31	207.11	0	0	0	0	0	0	1	0	0	0		2012-05-31	212.91	1	3	8	22	65	111	72	32	16	0
2012-06-01	207.3	0.000916976	0	0	0	0	0	0	0	0	0	0		2012-06-01	207.3	0	0	0	0	0	0	0	0	0	0		2012-06-01	208.22	1	3	8	22	65	111	72	32	16	0
2012-06-02	0	0	0	0	0	0	0	0	0	0	0	0		2012-06-02	0	0	0	0	0	0	0	0	0	0	0		2012-06-02	208.22	1	3	8	22	65	111	72	32	16	0
2012-06-03	0	0	0	0	0	0	0	0	0	0	0	0		2012-06-03	0	0	0	0	0	0	0	0	0	0	0		2012-06-03	208.22	1	3	8	22	65	111	72	32	16	0
2012-06-04	206.37	0	0	0	0	0	0	0	0	0	0.761905	0		2012-06-04	206.37	0	0	0	0	0	0	0	0	1	0		2012-06-04	214.57	1	3	8	22	65	111	72	32	17	0
2012-06-05	211.16	0.0229455	0	0	0	0	0	0	0.327778	0	0	0		2012-06-05	211.16	0	0	0	0	0	0	1	0	0	0		2012-06-05	213.21	1	3	8	22	65	111	73	32	17	0
2012-06-06	214.52	0.0157868	0	0	0	0	0	0	0	0	0	0		2012-06-06	214.52	0	0	0	0	0	0	0	0	0	0		2012-06-06	217.64	1	3	8	22	65	111	73	32	17	0
2012-06-07	218.11	0.0165965	0	0	0	0	0	0	0	0	0	0		2012-06-07	218.11	0	0	0	0	0	0	0	0	0	0		2012-06-07	218.8	1	3	8	22	65	111	73	32	17	0
2012-06-08	216.66	-0.0066702	0	0	0	0	0	0	0	0	0	0		2012-06-08	216.66	0	0	0	0	0	0	0	0	0	0		2012-06-08	218.48	1	3	8	22	65	111	73	32	17	0
2012-06-09	0	0	0	0	0	0	0	0	0	0	0	0		2012-06-09	0	0	0	0	0	0	0	0	0	0	0		2012-06-09	218.48	1	3	8	22	65	111	73	32	17	0
2012-06-10	0	0	0	0	0	0	0	0	0	0	0	0		2012-06-10	0	0	0	0	0	0	0	0	0	0	0		2012-06-10	218.48	1	3	8	22	65	111	73	32	17	0
2012-06-11	215.2	0	0	0	0	0	0	0	0	0	0	0		2012-06-11	215.2	0	0	0	0	0	0	0	0	0	0		2012-06-11	216.5	1	3	8	22	65	111	73	32	17	0
2012-06-12	214.52	-0.00316482	0	0	0	0	0	0	0	0	0	0		2012-06-12	214.52	0	0	0	0	0	0	0	0	0	0		2012-06-12	216.42	1	3	8	22	65	111	73	32	17	0
2012-06-13	213.52	-0.00467247	0	0	0	0	-0.0333333	0.168182	0	0	0	0		2012-06-13	213.52	0	0	0	0	1	1	0	0	0	0		2012-06-13	214.73	1	3	8	22	66	112	73	32	17	0
2012-06-14	212.56	-0.00450623	0	0	0	0	-0.1	0	0	0	0	0		2012-06-14	212.56	0	0	0	0	2	0	0	0	0	0		2012-06-14	214.45	1	3	8	22	68	112	73	32	17	0
2012-06-15	214.46	0.00889898	0	0	0	0	0	0	0	0	0	0		2012-06-15	214.46	0	0	0	0	0	0	0	0	0	0		2012-06-15	218.35	1	3	8	22	68	112	73	32	17	0
2012-06-16	0	0	0	0	0	0	0	0	0	0	0	0		2012-06-16	0	0	0	0	0	0	0	0	0	0	0		2012-06-16	218.35	1	3	8	22	68	112	73	32	17	0
2012-06-17	0	0	0	0	0	0	0	0	0	0	0	0		2012-06-17	0	0	0	0	0	0	0	0	0	0	0		2012-06-17	218.35	1	3	8	22	68	112	73	32	17	0
2012-06-18	216.73	0	0	0	0	0	0	0	0	0	0	0		2012-06-18	216.73	0	0	0	0	0	0	0	0	0	0		2012-06-18	222.66	1	3	8	22	68	112	73	32	17	0
2012-06-19	221.66	0.0224924	0	0	0	0	0	0	0	0	0	0		2012-06-19	221.66	0	0	0	0	0	0	0	0	0	0		2012-06-19	224.03	1	3	8	22	68	112	73	32	17	0
2012-06-20	220.84	-0.00370626	0	0	0	0	0	0	0	0	0	0		2012-06-20	220.84	0	0	0	0	0	0	0	0	0	0		2012-06-20	223.02	1	3	8	22	68	112	73	32	17	0
2012-06-21	220.52	-0.00145003	0	0	0	0	0	0	0	0	0	0		2012-06-21	220.52	0	0	0	0	0	0	0	0	0	0		2012-06-21	220.57	1	3	8	22	68	112	73	32	17	0
2012-06-22	219.35	-0.00531976	0	0	0	0	0	0	0	0	0	0		2012-06-22	219.35	0	0	0	0	0	0	0	0	0	0		2012-06-22	222.16	1	3	8	22	68	112	73	32	17	0
2012-06-23	0	0	0	0	0	0	0	0	0	0	0	0		2012-06-23	0	0	0	0	0	0	0	0	0	0	0		2012-06-23	222.16	1	3	8	22	68	112	73	32	17	0
2012-06-24	0	0	0	0	0	0	0	0.175	0	0	0	0		2012-06-24	0	0	0	0	0	0	1	0	0	0	0		2012-06-24	222.16	1	3	8	22	68	113	73	32	17	0
2012-06-25	218	0	0	0	0	0	0	0	0	0	0	0		2012-06-25	218	0	0	0	0	0	0	0	0	0	0		2012-06-25	220.07	1	3	8	22	68	113	73	32	17	0
2012-06-26	221.45	0.0157018	0	0	0	0	0	0	0.4	0	0	0		2012-06-26	221.45	0	0	0	0	0	0	1	0	0	0		2012-06-26	225.61	1	3	8	22	68	113	74	32	17	0
2012-06-27	223.3	0.00831936	0	0	0	0	0	0	0	0	0	0		2012-06-27	223.3	0	0	0	0	0	0	0	0	0	0		2012-06-27	225.62	1	3	8	22	68	113	74	32	17	0
2012-06-28	218.75	-0.0205866	0	0	0	0	0	0	0	0	0	0		2012-06-28	218.75	0	0	0	0	0	0	0	0	0	0		2012-06-28	221.31	1	3	8	22	68	113	74	32	17	0
2012-06-29	223.71	0.0224211	0	0	0	0	-0.2	0	0	0	0	0		2012-06-29	223.71	0	0	0	0	1	0	0	0	0	0		2012-06-29	228.35	1	3	8	22	69	113	74	32	17	0
2012-06-30	0	0	0	0	0	0	-0.155556	0	0	0	0	0		2012-06-30	0	0	0	0	0	1	0	0	0	0	0		2012-06-30	228.35	1	3	8	22	70	113	74	32	17	0
2012-07-01	0	0	0	0	0	0	-0.166667	0	0	0	0	0		2012-07-01	0	0	0	0	0	1	0	0	0	0	0		2012-07-01	228.35	1	3	8	22	71	113	74	32	17	0
2012-07-02	226.34	0	0	0	0	0	0	0	0.285714	0	0	0		2012-07-02	226.34	0	0	0	0	0	0	1	0	0	0		2012-07-02	229.32	1	3	8	22	71	113	75	32	17	0
2012-07-03	227.59	0.00550747	0	0	0	0	0	0	0	0	0	0		2012-07-03	227.59	0	0	0	0	0	0	0	0	0	0		2012-07-03	229.53	1	3	8	22	71	113	75	32	17	0
2012-07-04	0	0	0	0	0	0	0	0.1	0	0	0	0		2012-07-04	0	0	0	0	0	0	1	0	0	0	0		2012-07-04	229.53	1	3	8	22	71	114	75	32	17	0
2012-07-05	226.53	0	0	0	0	0	0	0	0	0	0	0		2012-07-05	226.53	0	0	0	0	0	0	0	0	0	0		2012-07-05	227.06	1	3	8	22	71	114	75	32	17	0
2012-07-06	224.18	-0.0104281	0	0	0	0	0	0	0	0.6	0	0		2012-07-06	224.18	0	0	0	0	0	0	0	1	0	0		2012-07-06	225.05	1	3	8	22	71	114	75	33	17	0
2012-07-07	0	0	0	0	0	0	0	0	0	0	0	0		2012-07-07	0	0	0	0	0	0	0	0	0	0	0		2012-07-07	225.05	1	3	8	22	71	114	75	33	17	0
2012-07-08	0	0	0	0	0	0	0	0	0.318182	0	0	0		2012-07-08	0	0	0	0	0	0	0	1	0	0	0		2012-07-08	225.05	1	3	8	22	71	114	76	33	17	0
2012-07-09	223.45	0	0	0	0	0	0	0	0	0	0	0		2012-07-09	223.45	0	0	0	0	0	0	0	0	0	0		2012-07-09	225.05	1	3	8	22	71	114	76	33	17	0
2012-07-10	218.28	-0.023409	0	0	0	0	0	0	0	0	0	0		2012-07-10	218.28	0	0	0	0	0	0	0	0	0	0		2012-07-10	219.5	1	3	8	22	71	114	76	33	17	0
2012-07-11	215.34	-0.0135605	0	0	0	0	0	0	0	0	0	0		2012-07-11	215.34	0	0	0	0	0	0	0	0	0	0		2012-07-11	218.37	1	3	8	22	71	114	76	33	17	0
2012-07-12	212.61	-0.0127586	0	0	0	0	0	0	0	0	0	0		2012-07-12	212.61	0	0	0	0	0	0	0	0	0	0		2012-07-12	215.36	1	3	8	22	71	114	76	33	17	0
2012-07-13	213.88	0.00595563	0	0	0	0	0	0	0	0	0	0		2012-07-13	213.88	0	0	0	0	0	0	0	0	0	0		2012-07-13	218.39	1	3	8	22	71	114	76	33	17	0
2012-07-14	0	0	0	0	0	0	0	0	0	0	0	0		2012-07-14	0	0	0	0	0	0	0	0	0	0	0		2012-07-14	218.39	1	3	8	22	71	114	76	33	17	0
2012-07-15	0	0	0	0	0	0	0	0	0	0	0	0		2012-07-15	0	0	0	0	0	0	0	0	0	0	0		2012-07-15	218.39	1	3	8	22	71	114	76	33	17	0
2012-07-16	214.46	0	0	0	0	0	0	0	0	0	0	0		2012-07-16	214.46	0	0	0	0	0	0	0	0	0	0		2012-07-16	216.01	1	3	8	22	71	114	76	33	17	0
2012-07-17	213.96	-0.00233416	0	0	0	0	0	0	0	0	0	0		2012-07-17	213.96	0	0	0	0	0	0	0	0	0	0		2012-07-17	216.93	1	3	8	22	71	114	76	33	17	0
2012-07-18	215.71	0.00814583	0	0	0	0	-0.0833333	0.2	0	0	0	0		2012-07-18	215.71	0	0	0	0	1	1	0	0	0	0		2012-07-18	217.47	1	3	8	22	72	115	76	33	17	0
2012-07-19	220.69	0.0228241	0	0	0	0	0	0	0	0	0	0		2012-07-19	220.69	0	0	0	0	0	0	0	0	0	0		2012-07-19	226.17	1	3	8	22	72	115	76	33	17	0
2012-07-20	225.29	0.0206294	0	0	0	0	0	0.03125	0	0	0	0		2012-07-20	225.29	0	0	0	0	0	1	0	0	0	0		2012-07-20	228.29	1	3	8	22	72	116	76	33	17	0
2012-07-21	0	0	0	0	0	0	0	0.0833333	0	0	0	0		2012-07-21	0	0	0	0	0	0	1	0	0	0	0		2012-07-21	228.29	1	3	8	22	72	117	76	33	17	0
2012-07-22	0	0	0	0	0	0	0	0	0	0	0	0		2012-07-22	0	0	0	0	0	0	0	0	0	0	0		2012-07-22	228.29	1	3	8	22	72	117	76	33	17	0
2012-07-23	221.54	0	0	0	0	0	0	0	0	0	0	0		2012-07-23	221.54	0	0	0	0	0	0	0	0	0	0		2012-07-23	226.01	1	3	8	22	72	117	76	33	17	0
2012-07-24	221.23	-0.00140026	0	0	0	0	0	0	0	0	0	0		2012-07-24	221.23	0	0	0	0	0	0	0	0	0	0		2012-07-24	223.04	1	3	8	22	72	117	76	33	17	0
2012-07-25	215.91	-0.0243412	0	0	0	0	0	0	0	0	0	0		2012-07-25	215.91	0	0	0	0	0	0	0	0	0	0		2012-07-25	217.05	1	3	8	22	72	117	76	33	17	0
2012-07-26	214.95	-0.00445624	0	0	-0.7	0	-0.226984	0.525	0.366667	0	0	0		2012-07-26	214.95	0	0	1	0	1	3	1	0	0	0		2012-07-26	220.01	1	3	9	22	73	120	77	33	17	0
2012-07-27	224.5	0.0434703	0	0	0	0	0	0	0	0	0	0		2012-07-27	224.5	0	0	0	0	0	0	0	0	0	0		2012-07-27	237.32	1	3	9	22	73	120	77	33	17	0
2012-07-28	0	0	0	0	0	0	0	0	0	0	0	0		2012-07-28	0	0	0	0	0	0	0	0	0	0	0		2012-07-28	237.32	1	3	9	22	73	120	77	33	17	0
2012-07-29	0	0	0	0	0	0	0	0	0	0	0	0		2012-07-29	0	0	0	0	0	0	0	0	0	0	0		2012-07-29	237.32	1	3	9	22	73	120	77	33	17	0
2012-07-30	234.07	0	0	0	0	0	0	0	0	0	0	0		2012-07-30	234.07	0	0	0	0	0	0	0	0	0	0		2012-07-30	236.09	1	3	9	22	73	120	77	33	17	0
2012-07-31	231.61	-0.0105653	0	0	0	0	0	0	0	0	0	0		2012-07-31	231.61	0	0	0	0	0	0	0	0	0	0		2012-07-31	233.3	1	3	9	22	73	120	77	33	17	0
2012-08-01	230.7	-0.00393677	0	0	0	0	0	0	0	0	0	0		2012-08-01	230.7	0	0	0	0	0	0	0	0	0	0		2012-08-01	232.09	1	3	9	22	73	120	77	33	17	0
2012-08-02	228.66	-0.00888195	0	0	0	0	0	0	0	0	0	0		2012-08-02	228.66	0	0	0	0	0	0	0	0	0	0		2012-08-02	230.81	1	3	9	22	73	120	77	33	17	0
2012-08-03	233.03	0.018931	0	0	0	0	0	0	0	0	0	0		2012-08-03	233.03	0	0	0	0	0	0	0	0	0	0		2012-08-03	234.97	1	3	9	22	73	120	77	33	17	0
2012-08-04	0	0	0	0	0	0	0	0	0	0	0	0		2012-08-04	0	0	0	0	0	0	0	0	0	0	0		2012-08-04	234.97	1	3	9	22	73	120	77	33	17	0
2012-08-05	0	0	0	0	0	0	0	0	0	0	0	0		2012-08-05	0	0	0	0	0	0	0	0	0	0	0		2012-08-05	234.97	1	3	9	22	73	120	77	33	17	0
2012-08-06	233.81	0	0	0	0	0	0	0	0	0	0	0		2012-08-06	233.81	0	0	0	0	0	0	0	0	0	0		2012-08-06	233.99	1	3	9	22	73	120	77	33	17	0
2012-08-07	233.25	-0.00239797	0	0	0	0	0	0	0	0	0	0		2012-08-07	233.25	0	0	0	0	0	0	0	0	0	0		2012-08-07	236.56	1	3	9	22	73	120	77	33	17	0
2012-08-08	233.59	0.00145658	0	0	0	0	0	0.1	0	0	0	0		2012-08-08	233.59	0	0	0	0	0	1	0	0	0	0		2012-08-08	234.38	1	3	9	22	73	121	77	33	17	0
2012-08-09	233.5	-0.000385348	0	0	0	0	0	0	0	0	0	0		2012-08-09	233.5	0	0	0	0	0	0	0	0	0	0		2012-08-09	234.06	1	3	9	22	73	121	77	33	17	0
2012-08-10	231.43	-0.00890466	0	0	0	0	0	0.136364	0	0.7	0	0		2012-08-10	231.43	0	0	0	0	0	1	0	1	0	0		2012-08-10	232.75	1	3	9	22	73	122	77	34	17	0
2012-08-11	0	0	0	0	0	0	0	0	0	0	0	0		2012-08-11	0	0	0	0	0	0	0	0	0	0	0		2012-08-11	232.75	1	3	9	22	73	122	77	34	17	0
2012-08-12	0	0	0	0	0	0	0	0	0	0	0	0		2012-08-12	0	0	0	0	0	0	0	0	0	0	0		2012-08-12	232.75	1	3	9	22	73	122	77	34	17	0
2012-08-13	231	0	0	0	0	0	0	0	0	0	0	0		2012-08-13	231	0	0	0	0	0	0	0	0	0	0		2012-08-13	232.44	1	3	9	22	73	122	77	34	17	0
2012-08-14	232.62	0.00698849	0	0	0	0	0	0.214286	0	0	0	0		2012-08-14	232.62	0	0	0	0	0	1	0	0	0	0		2012-08-14	233.19	1	3	9	22	73	123	77	34	17	0
2012-08-15	232.25	-0.00159182	0	0	0	0	0	0	0.268182	0	0	0		2012-08-15	232.25	0	0	0	0	0	0	1	0	0	0		2012-08-15	237.42	1	3	9	22	73	123	78	34	17	0
2012-08-16	236.2	0.0168645	0	0	0	0	0	0.03125	0	0	0	0		2012-08-16	236.2	0	0	0	0	0	1	0	0	0	0		2012-08-16	241.55	1	3	9	22	73	124	78	34	17	0
2012-08-17	240.47	0.0179165	0	0	0	0	0	0	0	0	0	0		2012-08-17	240.47	0	0	0	0	0	0	0	0	0	0		2012-08-17	241.17	1	3	9	22	73	124	78	34	17	0
2012-08-18	0	0	0	0	0	0	0	0	0.266667	0	0	0		2012-08-18	0	0	0	0	0	0	0	1	0	0	0		2012-08-18	241.17	1	3	9	22	73	124	79	34	17	0
2012-08-19	0	0	0	0	0	0	0	0	0	0	1	1		2012-08-19	0	0	0	0	0	0	0	0	0	0	0		2012-08-19	241.17	1	3	9	22	73	124	79	34	17	0
2012-08-20	238.2	0	0	0	0	0	0	0.0916667	0.4	0	0	0		2012-08-20	238.2	0	0	0	0	0	1	1	0	0	0		2012-08-20	240.35	1	3	9	22	73	125	80	34	17	0
2012-08-21	238.55	0.0014683	0	0	0	0	0	0	0	0	0	0		2012-08-21	238.55	0	0	0	0	0	0	0	0	0	0		2012-08-21	239.45	1	3	9	22	73	125	80	34	17	0
2012-08-22	238.8	0.00104745	0	0	0	0	0	0	0	0	0	0		2012-08-22	238.8	0	0	0	0	0	0	0	0	0	0		2012-08-22	243.1	1	3	9	22	73	125	80	34	17	0
2012-08-23	239.02	0.000920853	0	0	0	0	0	0	0	0	0	0		2012-08-23	239.02	0	0	0	0	0	0	0	0	0	0		2012-08-23	241.2	1	3	9	22	73	125	80	34	17	0
2012-08-24	241.36	0.00974235	0	0	0	0	0	0	0	0	0	0		2012-08-24	241.36	0	0	0	0	0	0	0	0	0	0		2012-08-24	245.74	1	3	9	22	73	125	80	34	17	0
2012-08-25	0	0	0	0	0	0	0	0	0.4	0	0	0		2012-08-25	0	0	0	0	0	0	0	1	0	0	0		2012-08-25	245.74	1	3	9	22	73	125	81	34	17	0
2012-08-26	0	0	0	0	0	0	0	0	0	0	0	0		2012-08-26	0	0	0	0	0	0	0	0	0	0	0		2012-08-26	245.74	1	3	9	22	73	125	81	34	17	0
2012-08-27	243.12	0	0	0	0	0	0	0	0	0	0	0		2012-08-27	243.12	0	0	0	0	0	0	0	0	0	0		2012-08-27	243.92	1	3	9	22	73	125	81	34	17	0
2012-08-28	243	-0.000493685	0	0	0	0	0	0	0	0	0	0		2012-08-28	243	0	0	0	0	0	0	0	0	0	0		2012-08-28	246.11	1	3	9	22	73	125	81	34	17	0
2012-08-29	244.59	0.00652188	0	0	0	0	0	0	0	0	0	0		2012-08-29	244.59	0	0	0	0	0	0	0	0	0	0		2012-08-29	247.12	1	3	9	22	73	125	81	34	17	0
2012-08-30	245.25	0.00269478	0	0	0	0	-0.183333	0.496364	0	0	0	0		2012-08-30	245.25	0	0	0	0	1	3	0	0	0	0		2012-08-30	246.22	1	3	9	22	74	128	81	34	17	0
2012-08-31	245.5	0.00101885	0	0	0	-0.3125	0	0	0	0	0	0		2012-08-31	245.5	0	0	0	1	0	0	0	0	0	0		2012-08-31	248.27	1	3	9	23	74	128	81	34	17	0
2012-09-01	0	0	0	0	0	0	0	0	0	0	0	0		2012-09-01	0	0	0	0	0	0	0	0	0	0	0		2012-09-01	248.27	1	3	9	23	74	128	81	34	17	0
2012-09-02	0	0	0	0	0	0	0	0	0	0	0	0		2012-09-02	0	0	0	0	0	0	0	0	0	0	0		2012-09-02	248.27	1	3	9	23	74	128	81	34	17	0
2012-09-03	0	0	0	0	0	0	0	0	0	0	0.8	0		2012-09-03	0	0	0	0	0	0	0	0	0	1	0		2012-09-03	248.27	1	3	9	23	74	128	81	34	18	0
2012-09-04	244.66	0	0	0	0	0	0	0.1625	0	0	0	0		2012-09-04	244.66	0	0	0	0	0	2	0	0	0	0		2012-09-04	247.88	1	3	9	23	74	130	81	34	18	0
2012-09-05	245.3	0.00261246	0	0	0	0	0	0.136364	0	0	0	0		2012-09-05	245.3	0	0	0	0	0	1	0	0	0	0		2012-09-05	246.22	1	3	9	23	74	131	81	34	18	0
2012-09-06	247.2	0.00771575	0	0	0	0	-0.231818	1.21568	1.06818	0	0	0		2012-09-06	247.2	0	0	0	0	1	10	3	0	0	0		2012-09-06	251.38	1	3	9	23	75	141	84	34	18	0
2012-09-07	253.52	0.025245	0	0	0	0	0	0.148182	0	0	0	0		2012-09-07	253.52	0	0	0	0	0	1	0	0	0	0		2012-09-07	259.14	1	3	9	23	75	142	84	34	18	0
2012-09-08	0	0	0	0	0	0	0	0.2	0	0	0	0		2012-09-08	0	0	0	0	0	0	1	0	0	0	0		2012-09-08	259.14	1	3	9	23	75	143	84	34	18	0
2012-09-09	0	0	0	0	0	0	0	0	0	0	0	0		2012-09-09	0	0	0	0	0	0	0	0	0	0	0		2012-09-09	259.14	1	3	9	23	75	143	84	34	18	0
2012-09-10	256.82	0	0	0	0	0	0	0	0	0	0	0		2012-09-10	256.82	0	0	0	0	0	0	0	0	0	0		2012-09-10	257.09	1	3	9	23	75	143	84	34	18	0
2012-09-11	254.26	-0.0100181	0	0	0	0	0	0	0	0	0	0		2012-09-11	254.26	0	0	0	0	0	0	0	0	0	0		2012-09-11	255.67	1	3	9	23	75	143	84	34	18	0
2012-09-12	253.5	-0.00299352	0	0	0	-0.3	0	0	0	0	1	1		2012-09-12	253.5	0	0	0	1	0	0	0	0	0	0		2012-09-12	255.63	1	3	9	24	75	143	84	34	18	0
2012-09-13	253.8	0.00118274	0	0	0	0	0	0	0.2875	0	0	0		2012-09-13	253.8	0	0	0	0	0	0	1	0	0	0		2012-09-13	260.24	1	3	9	24	75	143	85	34	18	0
2012-09-14	259.77	0.02325	0	0	0	0	0	0	0	0	0	0		2012-09-14	259.77	0	0	0	0	0	0	0	0	0	0		2012-09-14	261.27	1	3	9	24	75	143	85	34	18	0
2012-09-15	0	0	0	0	0	0	0	0	0	0	0	0		2012-09-15	0	0	0	0	0	0	0	0	0	0	0		2012-09-15	261.27	1	3	9	24	75	143	85	34	18	0
2012-09-16	0	0	0	0	0	0	0	0	0	0	0	0		2012-09-16	0	0	0	0	0	0	0	0	0	0	0		2012-09-16	261.27	1	3	9	24	75	143	85	34	18	0
2012-09-17	257	0	0	0	0	0	0	0	0	0	0	0		2012-09-17	257	0	0	0	0	0	0	0	0	0	0		2012-09-17	258	1	3	9	24	75	143	85	34	18	0
2012-09-18	257	0	0	0	0	0	0	0	0.433333	0.7	0	0		2012-09-18	257	0	0	0	0	0	0	1	1	0	0		2012-09-18	258.75	1	3	9	24	75	143	86	35	18	0
2012-09-19	258.53	0.00593565	0	0	0	0	0	0	0	0	0	0		2012-09-19	258.53	0	0	0	0	0	0	0	0	0	0		2012-09-19	261.68	1	3	9	24	75	143	86	35	18	0
2012-09-20	258	-0.00205215	0	0	0	0	0	0	0.4	0	0	0		2012-09-20	258	0	0	0	0	0	0	1	0	0	0		2012-09-20	260.81	1	3	9	24	75	143	87	35	18	0
2012-09-21	256.74	-0.00489572	0	0	0	0	0	0	0	0	0	0		2012-09-21	256.74	0	0	0	0	0	0	0	0	0	0		2012-09-21	257.47	1	3	9	24	75	143	87	35	18	0
2012-09-22	0	0	0	0	0	0	0	0	0	0	0	0		2012-09-22	0	0	0	0	0	0	0	0	0	0	0		2012-09-22	257.47	1	3	9	24	75	143	87	35	18	0
2012-09-23	0	0	0	0	0	0	0	0	0.3	0	0	0		2012-09-23	0	0	0	0	0	0	0	1	0	0	0		2012-09-23	257.47	1	3	9	24	75	143	88	35	18	0
2012-09-24	253	0	0	0	0	0	0	0	0	0	0	0		2012-09-24	253	0	0	0	0	0	0	0	0	0	0		2012-09-24	254.8	1	3	9	24	75	143	88	35	18	0
2012-09-25	251.03	-0.00781704	0	0	0	0	0	0	0	0	0	0		2012-09-25	251.03	0	0	0	0	0	0	0	0	0	0		2012-09-25	252.46	1	3	9	24	75	143	88	35	18	0
2012-09-26	248.23	-0.0112167	0	0	0	0	0	0.195238	0	0	0	0		2012-09-26	248.23	0	0	0	0	0	1	0	0	0	0		2012-09-26	249.67	1	3	9	24	75	144	88	35	18	0
2012-09-27	250.52	0.00918305	0	0	0	0	0	0.166667	0	0	0	0		2012-09-27	250.52	0	0	0	0	0	2	0	0	0	0		2012-09-27	256.59	1	3	9	24	75	146	88	35	18	0
2012-09-28	253.2	0.0106409	0	0	0	0	0	0	0	0	0	0		2012-09-28	253.2	0	0	0	0	0	0	0	0	0	0		2012-09-28	254.32	1	3	9	24	75	146	88	35	18	0
2012-09-29	0	0	0	0	0	0	0	0	0	0	0	0		2012-09-29	0	0	0	0	0	0	0	0	0	0	0		2012-09-29	254.32	1	3	9	24	75	146	88	35	18	0
2012-09-30	0	0	0	0	0	0	0	0	0	0	0	0		2012-09-30	0	0	0	0	0	0	0	0	0	0	0		2012-09-30	254.32	1	3	9	24	75	146	88	35	18	0
2012-10-01	250.49	0	0	0	0	0	0	0	0.268182	0	0	0		2012-10-01	250.49	0	0	0	0	0	0	1	0	0	0		2012-10-01	252.01	1	3	9	24	75	146	89	35	18	0
2012-10-02	249.03	-0.00584565	0	0	0	0	0	0	0	0	0	0		2012-10-02	249.03	0	0	0	0	0	0	0	0	0	0		2012-10-02	250.6	1	3	9	24	75	146	89	35	18	0
2012-10-03	249.56	0.00212599	0	0	0	0	0	0	0	0.568182	0	0		2012-10-03	249.56	0	0	0	0	0	0	0	1	0	0		2012-10-03	255.92	1	3	9	24	75	146	89	36	18	0
2012-10-04	255.87	0.0249701	0	0	0	0	0	0	0	0	0	0		2012-10-04	255.87	0	0	0	0	0	0	0	0	0	0		2012-10-04	260.47	1	3	9	24	75	146	89	36	18	0
2012-10-05	257.49	0.00631136	0	0	0	0	0	0	0	0	0	0		2012-10-05	257.49	0	0	0	0	0	0	0	0	0	0		2012-10-05	258.51	1	3	9	24	75	146	89	36	18	0
2012-10-06	0	0	0	0	0	0	0	0	0	0	0	0		2012-10-06	0	0	0	0	0	0	0	0	0	0	0		2012-10-06	258.51	1	3	9	24	75	146	89	36	18	0
2012-10-07	0	0	0	0	0	0	0	0	0	0	0	0		2012-10-07	0	0	0	0	0	0	0	0	0	0	0		2012-10-07	258.51	1	3	9	24	75	146	89	36	18	0
2012-10-08	255.56	0	0	0	0	0	0	0.225	0	0	0	0		2012-10-08	255.56	0	0	0	0	0	2	0	0	0	0		2012-10-08	259.06	1	3	9	24	75	148	89	36	18	0
2012-10-09	250.73	-0.0190806	0	0	0	0	0	0.1	0	0	0	0		2012-10-09	250.73	0	0	0	0	0	2	0	0	0	0		2012-10-09	250.96	1	3	9	24	75	150	89	36	18	0
2012-10-10	244.01	-0.0271675	0	0	0	0	0	0	0	0	0	0		2012-10-10	244.01	0	0	0	0	0	0	0	0	0	0		2012-10-10	244.99	1	3	9	24	75	150	89	36	18	0
2012-10-11	241.89	-0.00872611	0	0	0	0	0	0	0	0	0	0		2012-10-11	241.89	0	0	0	0	0	0	0	0	0	0		2012-10-11	244.22	1	3	9	24	75	150	89	36	18	0
2012-10-12	241.91	8.26995e-05	0	0	0	0	0	0	0	0	0	0		2012-10-12	241.91	0	0	0	0	0	0	0	0	0	0		2012-10-12	242.36	1	3	9	24	75	150	89	36	18	0
2012-10-13	0	0	0	0	0	0	0	0	0	0	0	0		2012-10-13	0	0	0	0	0	0	0	0	0	0	0		2012-10-13	242.36	1	3	9	24	75	150	89	36	18	0
2012-10-14	0	0	0	0	0	0	-0.166667	0	0	0	0	0		2012-10-14	0	0	0	0	0	1	0	0	0	0	0		2012-10-14	242.36	1	3	9	24	76	150	89	36	18	0
2012-10-15	238.51	0	0	0	0	0	0	0	0	0	0	0		2012-10-15	238.51	0	0	0	0	0	0	0	0	0	0		2012-10-15	244.18	1	3	9	24	76	150	89	36	18	0
2012-10-16	242.08	0.014857	0	0	0	0	0	0	0.35	0.6	0.8	0		2012-10-16	242.08	0	0	0	0	0	0	1	1	1	0		2012-10-16	243.94	1	3	9	24	76	150	90	37	19	0
2012-10-17	243.3	0.005027	0	0	0	0	0	0	0	0	0	0		2012-10-17	243.3	0	0	0	0	0	0	0	0	0	0		2012-10-17	247.49	1	3	9	24	76	150	90	37	19	0
2012-10-18	242.7	-0.00246916	0	0	0	0	-0.00324074	0	0	0	0	0		2012-10-18	242.7	0	0	0	0	1	0	0	0	0	0		2012-10-18	244.85	1	3	9	24	77	150	90	37	19	0
2012-10-19	238.94	-0.0156136	0	0	0	0	0	0	0.285714	0	0	0		2012-10-19	238.94	0	0	0	0	0	0	1	0	0	0		2012-10-19	240	1	3	9	24	77	150	91	37	19	0
2012-10-20	0	0	0	0	0	0	0	0.214286	0	0	0	0		2012-10-20	0	0	0	0	0	0	1	0	0	0	0		2012-10-20	240	1	3	9	24	77	151	91	37	19	0
2012-10-21	0	0	0	0	0	0	0	0	0	0	0	0		2012-10-21	0	0	0	0	0	0	0	0	0	0	0		2012-10-21	240	1	3	9	24	77	151	91	37	19	0
2012-10-22	232.32	0	0	0	0	0	0	0	0	0	0	0		2012-10-22	232.32	0	0	0	0	0	0	0	0	0	0		2012-10-22	233.78	1	3	9	24	77	151	91	37	19	0
2012-10-23	230.01	-0.009993	0	0	0	0	0	0.2375	0	0	0	0		2012-10-23	230.01	0	0	0	0	0	1	0	0	0	0		2012-10-23	234.31	1	3	9	24	77	152	91	37	19	0
2012-10-24	227.95	-0.00899647	0	0	0	0	0	0	0	0	0	0		2012-10-24	227.95	0	0	0	0	0	0	0	0	0	0		2012-10-24	228.49	1	3	9	24	77	152	91	37	19	0
2012-10-25	222.92	-0.0223133	0	0	0	0	-0.322222	0.213889	0	0	0	0		2012-10-25	222.92	0	0	0	0	2	3	0	0	0	0		2012-10-25	222.92	1	3	9	24	79	155	91	37	19	0
2012-10-26	226.69	0.0167705	0	0	0	0	-0.0625	0.0666667	0	0	0	0		2012-10-26	226.69	0	0	0	0	1	1	0	0	0	0		2012-10-26	238.24	1	3	9	24	80	156	91	37	19	0
2012-10-27	0	0	0	0	0	0	0	0	0	0	0	0		2012-10-27	0	0	0	0	0	0	0	0	0	0	0		2012-10-27	238.24	1	3	9	24	80	156	91	37	19	0
2012-10-28	0	0	0	0	0	0	0	0	0	0	0	0		2012-10-28	0	0	0	0	0	0	0	0	0	0	0		2012-10-28	238.24	1	3	9	24	80	156	91	37	19	0
2012-10-29	0	0	0	0	0	-0.4	0	0	0	0	0	0		2012-10-29	0	0	0	0	1	0	0	0	0	0	0		2012-10-29	238.24	1	3	9	25	80	156	91	37	19	0
2012-10-30	0	0	0	0	0	0	0	0.2	0	0	0	0		2012-10-30	0	0	0	0	0	0	1	0	0	0	0		2012-10-30	238.24	1	3	9	25	80	157	91	37	19	0
2012-10-31	230.5	0	0	0	0	0	0	0	0	0	0	0		2012-10-31	230.5	0	0	0	0	0	0	0	0	0	0		2012-10-31	232.89	1	3	9	25	80	157	91	37	19	0
2012-11-01	231.34	0.00363761	0	0	0	0	-0.155556	0	0	0	0	0		2012-11-01	231.34	0	0	0	0	1	0	0	0	0	0		2012-11-01	232.14	1	3	9	25	81	157	91	37	19	0
2012-11-02	232.11	0.00332293	0	0	0	0	0	0	0	0	0	0		2012-11-02	232.11	0	0	0	0	0	0	0	0	0	0		2012-11-02	232.42	1	3	9	25	81	157	91	37	19	0
2012-11-03	0	0	0	0	0	0	0	0	0	0	0	0		2012-11-03	0	0	0	0	0	0	0	0	0	0	0		2012-11-03	232.42	1	3	9	25	81	157	91	37	19	0
2012-11-04	0	0	0	0	0	0	0	0	0	0	0	0		2012-11-04	0	0	0	0	0	0	0	0	0	0	0		2012-11-04	232.42	1	3	9	25	81	157	91	37	19	0
2012-11-05	230.11	0	0	0	0	0	0	0.1	0.757143	0	0	0		2012-11-05	230.11	0	0	0	0	0	1	2	0	0	0		2012-11-05	234.33	1	3	9	25	81	158	93	37	19	0
2012-11-06	234.45	0.0186849	0	0	0	0	0	0	0.3	0	0	0		2012-11-06	234.45	0	0	0	0	0	0	1	0	0	0		2012-11-06	237.56	1	3	9	25	81	158	94	37	19	0
2012-11-07	229.42	-0.021688	0	0	0	0	0	0	0	0	0	0		2012-11-07	229.42	0	0	0	0	0	0	0	0	0	0		2012-11-07	232.06	1	3	9	25	81	158	94	37	19	0
2012-11-08	227.1	-0.0101639	0	0	0	0	0	0.136364	0	0	0	0		2012-11-08	227.1	0	0	0	0	0	1	0	0	0	0		2012-11-08	227.35	1	3	9	25	81	159	94	37	19	0
2012-11-09	224.6	-0.0110694	0	0	0	0	0	0	0	0	0	0		2012-11-09	224.6	0	0	0	0	0	0	0	0	0	0		2012-11-09	226.31	1	3	9	25	81	159	94	37	19	0
2012-11-10	0	0	0	0	0	0	0	0	0	0	0	0		2012-11-10	0	0	0	0	0	0	0	0	0	0	0		2012-11-10	226.31	1	3	9	25	81	159	94	37	19	0
2012-11-11	0	0	0	0	0	0	0	0	0	0	0	0		2012-11-11	0	0	0	0	0	0	0	0	0	0	0		2012-11-11	226.31	1	3	9	25	81	159	94	37	19	0
2012-11-12	225.41	0	0	0	0	0	0	0.166667	0	0	0	0		2012-11-12	225.41	0	0	0	0	0	1	0	0	0	0		2012-11-12	226.47	1	3	9	25	81	160	94	37	19	0
2012-11-13	224.71	-0.00311027	0	0	0	0	-0.1875	0	0	0	0	0		2012-11-13	224.71	0	0	0	0	1	0	0	0	0	0		2012-11-13	226.6	1	3	9	25	82	160	94	37	19	0
2012-11-14	222.51	-0.00983869	0	0	0	0	0	0	0	0	0	0		2012-11-14	222.51	0	0	0	0	0	0	0	0	0	0		2012-11-14	222.95	1	3	9	25	82	160	94	37	19	0
2012-11-15	218.18	-0.0196516	0	0	0	0	0	0	0	0	0	0		2012-11-15	218.18	0	0	0	0	0	0	0	0	0	0		2012-11-15	220.6	1	3	9	25	82	160	94	37	19	0
2012-11-16	218.64	0.00210616	0	0	0	0	-0.1	0	0	0	0	0		2012-11-16	218.64	0	0	0	0	1	0	0	0	0	0		2012-11-16	225.23	1	3	9	25	83	160	94	37	19	0
2012-11-17	0	0	0	0	0	0	0	0	0	0	0	0		2012-11-17	0	0	0	0	0	0	0	0	0	0	0		2012-11-17	225.23	1	3	9	25	83	160	94	37	19	0
2012-11-18	0	0	0	0	0	0	0	0	0	0	0	0		2012-11-18	0	0	0	0	0	0	0	0	0	0	0		2012-11-18	225.23	1	3	9	25	83	160	94	37	19	0
2012-11-19	227.45	0	0	0	-0.6	0	0	0	0	0	0	0		2012-11-19	227.45	0	0	1	0	0	0	0	0	0	0		2012-11-19	229.71	1	3	10	25	83	160	94	37	19	0
2012-11-20	229.5	0.00897261	0	-0.875	0	0	0	0	0.4	0	0	0		2012-11-20	229.5	0	1	0	0	0	0	1	0	0	0		2012-11-20	233.78	1	4	10	25	83	160	95	37	19	0
2012-11-21	232.75	0.0140619	0	0	0	0	0	0	0	0	0	0		2012-11-21	232.75	0	0	0	0	0	0	0	0	0	0		2012-11-21	238.03	1	4	10	25	83	160	95	37	19	0
2012-11-22	0	0	0	0	0	0	0	0	0	0	0	0		2012-11-22	0	0	0	0	0	0	0	0	0	0	0		2012-11-22	238.03	1	4	10	25	83	160	95	37	19	0
2012-11-23	236.48	0	0	0	0	0	0	0	0	0	0	0		2012-11-23	236.48	0	0	0	0	0	0	0	0	0	0		2012-11-23	239.88	1	4	10	25	83	160	95	37	19	0
2012-11-24	0	0	0	0	0	0	0	0	0	0	0	0		2012-11-24	0	0	0	0	0	0	0	0	0	0	0		2012-11-24	239.88	1	4	10	25	83	160	95	37	19	0
2012-11-25	0	0	0	0	0	0	0	0	0.40625	0	0	0		2012-11-25	0	0	0	0	0	0	0	1	0	0	0		2012-11-25	239.88	1	4	10	25	83	160	96	37	19	0
2012-11-26	238	0	0	0	0	0	-0.1	0	0	0	0	0		2012-11-26	238	0	0	0	0	1	0	0	0	0	0		2012-11-26	243.62	1	4	10	25	84	160	96	37	19	0
2012-11-27	241.54	0.0147644	0	0	0	0	0	0.2	0	0	0	0		2012-11-27	241.54	0	0	0	0	0	1	0	0	0	0		2012-11-27	243.4	1	4	10	25	84	161	96	37	19	0
2012-11-28	241.5	-0.000165589	0	0	0	0	0	0	0	0	0	0		2012-11-28	241.5	0	0	0	0	0	0	0	0	0	0		2012-11-28	247.11	1	4	10	25	84	161	96	37	19	0
2012-11-29	247.5	0.0245411	0	0	0	0	0	0	0	0	0	0		2012-11-29	247.5	0	0	0	0	0	0	0	0	0	0		2012-11-29	251.27	1	4	10	25	84	161	96	37	19	0
2012-11-30	248.27	0.0031063	0	0	0	0	0	0	0	0	0	0		2012-11-30	248.27	0	0	0	0	0	0	0	0	0	0		2012-11-30	252.05	1	4	10	25	84	161	96	37	19	0
2012-12-01	0	0	0	0	0	0	0	0	0	0	0	0		2012-12-01	0	0	0	0	0	0	0	0	0	0	0		2012-12-01	252.05	1	4	10	25	84	161	96	37	19	0
2012-12-02	0	0	0	0	0	0	0	0	0	0	0	0		2012-12-02	0	0	0	0	0	0	0	0	0	0	0		2012-12-02	252.05	1	4	10	25	84	161	96	37	19	0
2012-12-03	250	0	0	0	0	0	0	0	0	0	0	0		2012-12-03	250	0	0	0	0	0	0	0	0	0	0		2012-12-03	250.33	1	4	10	25	84	161	96	37	19	0
2012-12-04	248.66	-0.0053744	0	0	0	0	0	0	0	0	0	0		2012-12-04	248.66	0	0	0	0	0	0	0	0	0	0		2012-12-04	252.49	1	4	10	25	84	161	96	37	19	0
2012-12-05	250.38	0.00689327	0	0	0	0	0	0	0	0	0	0		2012-12-05	250.38	0	0	0	0	0	0	0	0	0	0		2012-12-05	253.96	1	4	10	25	84	161	96	37	19	0
2012-12-06	251.51	0.00450295	0	0	0	0	0	0	0	0	0	0		2012-12-06	251.51	0	0	0	0	0	0	0	0	0	0		2012-12-06	253.37	1	4	10	25	84	161	96	37	19	0
2012-12-07	252.01	0.00198602	0	0	0	0	0	0	0	0	0	0		2012-12-07	252.01	0	0	0	0	0	0	0	0	0	0		2012-12-07	253.27	1	4	10	25	84	161	96	37	19	0
2012-12-08	0	0	0	0	0	0	0	0	0	0	0	0		2012-12-08	0	0	0	0	0	0	0	0	0	0	0		2012-12-08	253.27	1	4	10	25	84	161	96	37	19	0
2012-12-09	0	0	0	0	0	0	0	0	0	0	0	0		2012-12-09	0	0	0	0	0	0	0	0	0	0	0		2012-12-09	253.27	1	4	10	25	84	161	96	37	19	0
2012-12-10	247.3	0	0	0	0	0	0	0	0	0	0	0		2012-12-10	247.3	0	0	0	0	0	0	0	0	0	0		2012-12-10	247.77	1	4	10	25	84	161	96	37	19	0
2012-12-11	246.65	-0.00263188	0	0	0	0	0	0	0	0	0	0		2012-12-11	246.65	0	0	0	0	0	0	0	0	0	0		2012-12-11	250.69	1	4	10	25	84	161	96	37	19	0
2012-12-12	250.06	0.0137306	0	0	0	0	0	0	0	0	0	0		2012-12-12	250.06	0	0	0	0	0	0	0	0	0	0		2012-12-12	251.76	1	4	10	25	84	161	96	37	19	0
2012-12-13	250.02	-0.00015995	0	0	0	0	0	0	0	0	0	0		2012-12-13	250.02	0	0	0	0	0	0	0	0	0	0		2012-12-13	251.25	1	4	10	25	84	161	96	37	19	0
2012-12-14	247.79	-0.00895935	0	0	0	0	0	0	0	0	0	0		2012-12-14	247.79	0	0	0	0	0	0	0	0	0	0		2012-12-14	249.19	1	4	10	25	84	161	96	37	19	0
2012-12-15	0	0	0	0	0	0	0	0	0	0	0	0		2012-12-15	0	0	0	0	0	0	0	0	0	0	0		2012-12-15	249.19	1	4	10	25	84	161	96	37	19	0
2012-12-16	0	0	0	0	0	0	0	0	0	0	0	0		2012-12-16	0	0	0	0	0	0	0	0	0	0	0		2012-12-16	249.19	1	4	10	25	84	161	96	37	19	0
2012-12-17	249.26	0	0	0	0	0	0	0	0	0	0	0		2012-12-17	249.26	0	0	0	0	0	0	0	0	0	0		2012-12-17	253.86	1	4	10	25	84	161	96	37	19	0
2012-12-18	254.57	0.0210794	0	0	0	0	0	0	0	0	0	0		2012-12-18	254.57	0	0	0	0	0	0	0	0	0	0		2012-12-18	260.4	1	4	10	25	84	161	96	37	19	0
2012-12-19	257.68	0.0121426	-1	-1	0	0	0	0	0	0	0	0		2012-12-19	257.68	1	1	0	0	0	0	0	0	0	0		2012-12-19	257.99	2	5	10	25	84	161	96	37	19	0
2012-12-20	256.54	-0.00443384	0	0	0	0	0	0	0	0	0	0		2012-12-20	256.54	0	0	0	0	0	0	0	0	0	0		2012-12-20	261.5	2	5	10	25	84	161	96	37	19	0
2012-12-21	255.74	-0.00312331	0	0	0	0	0	0	0	0	0	0		2012-12-21	255.74	0	0	0	0	0	0	0	0	0	0		2012-12-21	256.92	2	5	10	25	84	161	96	37	19	0
2012-12-22	0	0	0	0	0	0	0	0.075	0	0	0	0		2012-12-22	0	0	0	0	0	0	1	0	0	0	0		2012-12-22	256.92	2	5	10	25	84	162	96	37	19	0
2012-12-23	0	0	0	0	0	0	0	0	0	0	0	0		2012-12-23	0	0	0	0	0	0	0	0	0	0	0		2012-12-23	256.92	2	5	10	25	84	162	96	37	19	0
2012-12-24	256.96	0	0	0	0	0	0	0	0	0	0	0		2012-12-24	256.96	0	0	0	0	0	0	0	0	0	0		2012-12-24	258.62	2	5	10	25	84	162	96	37	19	0
2012-12-25	0	0	0	0	0	0	0	0.1875	0	0	0	0		2012-12-25	0	0	0	0	0	0	1	0	0	0	0		2012-12-25	258.62	2	5	10	25	84	163	96	37	19	0
2012-12-26	248.04	0	0	0	0	0	0	0	0	0	1.6	0		2012-12-26	248.04	0	0	0	0	0	0	0	0	2	0		2012-12-26	248.63	2	5	10	25	84	163	96	37	21	0
2012-12-27	242.86	-0.0211048	0	0	0	0	0	0.4275	0	0.55	0	0		2012-12-27	242.86	0	0	0	0	0	2	0	1	0	0		2012-12-27	248.31	2	5	10	25	84	165	96	38	21	0
2012-12-28	245.05	0.00897713	0	0	0	0	0	0	0	0	0	0		2012-12-28	245.05	0	0	0	0	0	0	0	0	0	0		2012-12-28	245.18	2	5	10	25	84	165	96	38	21	0
2012-12-29	0	0	0	0	0	0	0	0.166667	0	0	1	1		2012-12-29	0	0	0	0	0	0	1	0	0	0	0		2012-12-29	245.18	2	5	10	25	84	166	96	38	21	0
2012-12-30	0	0	0	0	0	0	0	0	0	0	0	0		2012-12-30	0	0	0	0	0	0	0	0	0	0	0		2012-12-30	245.18	2	5	10	25	84	166	96	38	21	0
2012-12-31	242.75	0	0	0	0	0	0	0	0	0	0	0		2012-12-31	242.75	0	0	0	0	0	0	0	0	0	0		2012-12-31	250.87	2	5	10	25	84	166	96	38	21	0
2013-01-01	0	0	0	0	0	-0.3	-0.0166667	0	0	0	1	1		2013-01-01	0	0	0	0	1	1	0	0	0	0	0		2013-01-01	250.87	2	5	10	26	85	166	96	38	21	0
2013-01-02	253.26	0	0	0	0	-0.4	-0.175	0.125	0	0	0	0		2013-01-02	253.26	0	0	0	1	2	1	0	0	0	0		2013-01-02	257.31	2	5	10	27	87	167	96	38	21	0
2013-01-03	256.37	0.0122051	0	0	0	0	0	0.275	0	0	0	0		2013-01-03	256.37	0	0	0	0	0	2	0	0	0	0		2013-01-03	258.48	2	5	10	27	87	169	96	38	21	0
2013-01-04	256.65	0.00109157	0	0	0	-0.293519	0	0	0.268182	0	0	0		2013-01-04	256.65	0	0	0	1	0	0	1	0	0	0		2013-01-04	259.15	2	5	10	28	87	169	97	38	21	0
2013-01-05	0	0	0	0	0	0	0	0	0	0	0	0		2013-01-05	0	0	0	0	0	0	0	0	0	0	0		2013-01-05	259.15	2	5	10	28	87	169	97	38	21	0
2013-01-06	0	0	0	0	0	0	0	0.136364	0	0	0	0		2013-01-06	0	0	0	0	0	0	1	0	0	0	0		2013-01-06	259.15	2	5	10	28	87	170	97	38	21	0
2013-01-07	262.67	0	0	0	0	0	0	0.36	0.4	0	0	0		2013-01-07	262.67	0	0	0	0	0	2	1	0	0	0		2013-01-07	268.46	2	5	10	28	87	172	98	38	21	0
2013-01-08	263.57	0.00342047	0	0	0	-0.4	0	0	0	0	0	0		2013-01-08	263.57	0	0	0	1	0	0	0	0	0	0		2013-01-08	266.38	2	5	10	29	87	172	98	38	21	0
2013-01-09	265.4	0.00691909	0	0	0	0	0	0	0	0	0	0		2013-01-09	265.4	0	0	0	0	0	0	0	0	0	0		2013-01-09	266.35	2	5	10	29	87	172	98	38	21	0
2013-01-10	262.3	-0.0117493	0	0	0	0	0	0	0	0	0	0		2013-01-10	262.3	0	0	0	0	0	0	0	0	0	0		2013-01-10	265.34	2	5	10	29	87	172	98	38	21	0
2013-01-11	264.11	0.00687679	0	0	0	0	0	0	0	0	0	0		2013-01-11	264.11	0	0	0	0	0	0	0	0	0	0		2013-01-11	267.94	2	5	10	29	87	172	98	38	21	0
2013-01-12	0	0	0	0	0	0	0	0	0	0	0	0		2013-01-12	0	0	0	0	0	0	0	0	0	0	0		2013-01-12	267.94	2	5	10	29	87	172	98	38	21	0
2013-01-13	0	0	0	0	0	0	0	0	0	0	0	0		2013-01-13	0	0	0	0	0	0	0	0	0	0	0		2013-01-13	267.94	2	5	10	29	87	172	98	38	21	0
2013-01-14	267.54	0	0	0	0	0	0	0	0	0	0	0		2013-01-14	267.54	0	0	0	0	0	0	0	0	0	0		2013-01-14	272.73	2	5	10	29	87	172	98	38	21	0
2013-01-15	269.3	0.00655683	0	0	0	0	0	0	0.28	0	0	0		2013-01-15	269.3	0	0	0	0	0	0	1	0	0	0		2013-01-15	271.9	2	5	10	29	87	172	99	38	21	0
2013-01-16	267.83	-0.00547355	0	0	0	0	0	0.0681818	0	0	0	0		2013-01-16	267.83	0	0	0	0	0	1	0	0	0	0		2013-01-16	268.93	2	5	10	29	87	173	99	38	21	0
2013-01-17	269.21	0.00513931	0	0	0	0	0	0	0.4	0	0	0		2013-01-17	269.21	0	0	0	0	0	0	1	0	0	0		2013-01-17	270.48	2	5	10	29	87	173	100	38	21	0
2013-01-18	269.6	0.00144769	0	0	0	0	0	0	0	0	0	0		2013-01-18	269.6	0	0	0	0	0	0	0	0	0	0		2013-01-18	272.12	2	5	10	29	87	173	100	38	21	0
2013-01-19	0	0	0	0	0	0	0	0	0	0	0	0		2013-01-19	0	0	0	0	0	0	0	0	0	0	0		2013-01-19	272.12	2	5	10	29	87	173	100	38	21	0
2013-01-20	0	0	0	0	0	0	-0.05	0	0	0	0	0		2013-01-20	0	0	0	0	0	1	0	0	0	0	0		2013-01-20	272.12	2	5	10	29	88	173	100	38	21	0
2013-01-21	0	0	0	0	0	0	0	0	0	0.7	0	0		2013-01-21	0	0	0	0	0	0	0	0	1	0	0		2013-01-21	272.12	2	5	10	29	88	173	100	39	21	0
2013-01-22	269.23	0	0	0	0	0	-0.05	0.0681818	0	0	0	0		2013-01-22	269.23	0	0	0	0	1	1	0	0	0	0		2013-01-22	270.19	2	5	10	29	89	174	100	39	21	0
2013-01-23	266.65	-0.00962916	0	0	0	0	0	0	0	0	0	0		2013-01-23	266.65	0	0	0	0	0	0	0	0	0	0		2013-01-23	268.11	2	5	10	29	89	174	100	39	21	0
2013-01-24	269.37	0.010149	0	0	0	0	0	0	0	0	0	0		2013-01-24	269.37	0	0	0	0	0	0	0	0	0	0		2013-01-24	273.46	2	5	10	29	89	174	100	39	21	0
2013-01-25	274.4	0.018501	0	0	0	0	0	0	0	0	0	0		2013-01-25	274.4	0	0	0	0	0	0	0	0	0	0		2013-01-25	283.99	2	5	10	29	89	174	100	39	21	0
2013-01-26	0	0	0	0	0	0	0	0	0	0	0	0		2013-01-26	0	0	0	0	0	0	0	0	0	0	0		2013-01-26	283.99	2	5	10	29	89	174	100	39	21	0
2013-01-27	0	0	0	0	0	0	0	0	0	0	0	0		2013-01-27	0	0	0	0	0	0	0	0	0	0	0		2013-01-27	283.99	2	5	10	29	89	174	100	39	21	0
2013-01-28	274.4	0	0	0	0	0	0	0	0	0	0	0		2013-01-28	274.4	0	0	0	0	0	0	0	0	0	0		2013-01-28	276.04	2	5	10	29	89	174	100	39	21	0
2013-01-29	258.35	-0.0602716	0	0	0	-0.35	-0.171429	0.266667	0.733333	1.16875	0	0		2013-01-29	258.35	0	0	0	1	2	2	2	2	0	0		2013-01-29	260.35	2	5	10	30	91	176	102	41	21	0
2013-01-30	267.11	0.0333452	0	0	-0.625	0	-0.252778	0	0	0	0.8	0		2013-01-30	267.11	0	0	1	0	3	0	0	0	1	0		2013-01-30	272.76	2	5	11	30	94	176	102	41	22	0
2013-01-31	263.7	-0.0128484	0	0	0	0	-0.35	0.0314815	0	0	0	0		2013-01-31	263.7	0	0	0	0	2	1	0	0	0	0		2013-01-31	265.5	2	5	11	30	96	177	102	41	22	0
2013-02-01	262.8	-0.0034189	0	0	0	0	-0.139286	0	0	0	0.9	0		2013-02-01	262.8	0	0	0	0	2	0	0	0	1	0		2013-02-01	265	2	5	11	30	98	177	102	41	23	0
2013-02-02	0	0	0	0	0	0	0	0	0	0.6	0	0		2013-02-02	0	0	0	0	0	0	0	0	1	0	0		2013-02-02	265	2	5	11	30	98	177	102	42	23	0
2013-02-03	0	0	0	0	0	0	0	0	0	0	0	0		2013-02-03	0	0	0	0	0	0	0	0	0	0	0		2013-02-03	265	2	5	11	30	98	177	102	42	23	0
2013-02-04	259.07	0	0	0	0	0	0	0	0	0	0	0		2013-02-04	259.07	0	0	0	0	0	0	0	0	0	0		2013-02-04	259.98	2	5	11	30	98	177	102	42	23	0
2013-02-05	261.46	0.00918295	0	0	0	0	-0.181818	0	0	0	0	0		2013-02-05	261.46	0	0	0	0	1	0	0	0	0	0		2013-02-05	266.89	2	5	11	30	99	177	102	42	23	0
2013-02-06	261.11	-0.00133956	0	0	0	0	0	0.207143	0	0	0	0		2013-02-06	261.11	0	0	0	0	0	1	0	0	0	0		2013-02-06	262.22	2	5	11	30	99	178	102	42	23	0
2013-02-07	255.11	-0.0232469	0	0	0	0	0	0.336364	0	0	0	0		2013-02-07	255.11	0	0	0	0	0	2	0	0	0	0		2013-02-07	260.23	2	5	11	30	99	180	102	42	23	0
2013-02-08	260.55	0.0210999	0	0	0	-0.375	0	0	0	0	0	0		2013-02-08	260.55	0	0	0	1	0	0	0	0	0	0		2013-02-08	261.95	2	5	11	31	99	180	102	42	23	0
2013-02-09	0	0	0	0	0	0	0	0	0	0	0	0		2013-02-09	0	0	0	0	0	0	0	0	0	0	0		2013-02-09	261.95	2	5	11	31	99	180	102	42	23	0
2013-02-10	0	0	0	0	0	0	0	0	0.833333	0	0	0		2013-02-10	0	0	0	0	0	0	0	2	0	0	0		2013-02-10	261.95	2	5	11	31	99	180	104	42	23	0
2013-02-11	256.6	0	0	0	0	0	0	0.350649	0	0	0	0		2013-02-11	256.6	0	0	0	0	0	2	0	0	0	0		2013-02-11	257.21	2	5	11	31	99	182	104	42	23	0
2013-02-12	257	0.00155761	0	0	0	0	0	0.170455	0	0	0	0		2013-02-12	257	0	0	0	0	0	1	0	0	0	0		2013-02-12	258.7	2	5	11	31	99	183	104	42	23	0
2013-02-13	260.3	0.0127587	0	0	0	0	0	0	0	0	0	0		2013-02-13	260.3	0	0	0	0	0	0	0	0	0	0		2013-02-13	269.47	2	5	11	31	99	183	104	42	23	0
2013-02-14	265.4	0.0194033	0	0	0	0	0	0	0	0	0	0		2013-02-14	265.4	0	0	0	0	0	0	0	0	0	0		2013-02-14	269.24	2	5	11	31	99	183	104	42	23	0
2013-02-15	263.11	-0.00866596	0	0	0	0	0	0	0	0	0	0		2013-02-15	263.11	0	0	0	0	0	0	0	0	0	0		2013-02-15	265.09	2	5	11	31	99	183	104	42	23	0
2013-02-16	0	0	0	0	0	0	0	0	0	0	1	1		2013-02-16	0	0	0	0	0	0	0	0	0	0	0		2013-02-16	265.09	2	5	11	31	99	183	104	42	23	0
2013-02-17	0	0	0	0	0	0	0	0	0	0	0	0		2013-02-17	0	0	0	0	0	0	0	0	0	0	0		2013-02-17	265.09	2	5	11	31	99	183	104	42	23	0
2013-02-18	0	0	0	0	0	0	-0.1	0	0	0	0	0		2013-02-18	0	0	0	0	0	1	0	0	0	0	0		2013-02-18	265.09	2	5	11	31	100	183	104	42	23	0
2013-02-19	264.5	0	0	0	0	0	0	0.283333	0	0	0	0		2013-02-19	264.5	0	0	0	0	0	2	0	0	0	0		2013-02-19	269.75	2	5	11	31	100	185	104	42	23	0
2013-02-20	266.37	0.00704505	0	0	0	0	-0.1	0	0	0	0	0		2013-02-20	266.37	0	0	0	0	1	0	0	0	0	0		2013-02-20	266.41	2	5	11	31	101	185	104	42	23	0
2013-02-21	263.25	-0.0117821	0	0	0	0	0	0	0	0	0	0		2013-02-21	263.25	0	0	0	0	0	0	0	0	0	0		2013-02-21	265.94	2	5	11	31	101	185	104	42	23	0
2013-02-22	261.61	-0.00624936	0	0	0	0	0	0	0	0.708333	0	0		2013-02-22	261.61	0	0	0	0	0	0	0	1	0	0		2013-02-22	265.42	2	5	11	31	101	185	104	43	23	0
2013-02-23	0	0	0	0	0	0	0	0	0	0	0	0		2013-02-23	0	0	0	0	0	0	0	0	0	0	0		2013-02-23	265.42	2	5	11	31	101	185	104	43	23	0
2013-02-24	0	0	0	0	0	0	0	0.0681818	0	0	0	0		2013-02-24	0	0	0	0	0	0	1	0	0	0	0		2013-02-24	265.42	2	5	11	31	101	186	104	43	23	0
2013-02-25	259.65	0	0	0	0	0	0	0.2	0	0	0	0		2013-02-25	259.65	0	0	0	0	0	1	0	0	0	0		2013-02-25	259.87	2	5	11	31	101	187	104	43	23	0
2013-02-26	255.73	-0.0152124	0	0	0	0	0	0	0	0	0	0		2013-02-26	255.73	0	0	0	0	0	0	0	0	0	0		2013-02-26	259.36	2	5	11	31	101	187	104	43	23	0
2013-02-27	256.86	0.00440895	0	0	0	0	0	0	0	0	0	0		2013-02-27	256.86	0	0	0	0	0	0	0	0	0	0		2013-02-27	263.25	2	5	11	31	101	187	104	43	23	0
2013-02-28	260.63	0.0145707	0	0	0	0	0	0	0	0	0	0		2013-02-28	260.63	0	0	0	0	0	0	0	0	0	0		2013-02-28	264.27	2	5	11	31	101	187	104	43	23	0
2013-03-01	261.04	0.00157189	0	0	0	0	0	0	0	0	0	0		2013-03-01	261.04	0	0	0	0	0	0	0	0	0	0		2013-03-01	265.74	2	5	11	31	101	187	104	43	23	0
2013-03-02	0	0	0	0	0	0	0	0.125	0	0	0	0		2013-03-02	0	0	0	0	0	0	1	0	0	0	0		2013-03-02	265.74	2	5	11	31	101	188	104	43	23	0
2013-03-03	0	0	0	0	0	0	0	0	0	0	0	0		2013-03-03	0	0	0	0	0	0	0	0	0	0	0		2013-03-03	265.74	2	5	11	31	101	188	104	43	23	0
2013-03-04	264.14	0	0	0	0	0	0	0.2	0	0	0	0		2013-03-04	264.14	0	0	0	0	0	1	0	0	0	0		2013-03-04	273.11	2	5	11	31	101	189	104	43	23	0
2013-03-05	269.99	0.0219056	0	0	0	0	0	0	0	0	0	0		2013-03-05	269.99	0	0	0	0	0	0	0	0	0	0		2013-03-05	275.59	2	5	11	31	101	189	104	43	23	0
2013-03-06	271.83	0.00679194	0	0	0	0	0	0	0.268182	0	0	0		2013-03-06	271.83	0	0	0	0	0	0	1	0	0	0		2013-03-06	273.79	2	5	11	31	101	189	105	43	23	0
2013-03-07	271.85	7.36426e-05	0	0	0	0	0	0	0	0	0	0		2013-03-07	271.85	0	0	0	0	0	0	0	0	0	0		2013-03-07	273.88	2	5	11	31	101	189	105	43	23	0
2013-03-08	271.5	-0.00128833	0	0	0	-0.3125	0	0	0.325	0	0	0		2013-03-08	271.5	0	0	0	1	0	0	1	0	0	0		2013-03-08	274.19	2	5	11	32	101	189	106	43	23	0
2013-03-09	0	0	0	0	0	0	0	0	0	0	0	0		2013-03-09	0	0	0	0	0	0	0	0	0	0	0		2013-03-09	274.19	2	5	11	32	101	189	106	43	23	0
2013-03-10	0	0	0	0	0	0	0	0	0	0	0	0		2013-03-10	0	0	0	0	0	0	0	0	0	0	0		2013-03-10	274.19	2	5	11	32	101	189	106	43	23	0
2013-03-11	270.4	0	0	0	0	0	0	0	0	0.7	0	0		2013-03-11	270.4	0	0	0	0	0	0	0	1	0	0		2013-03-11	271.24	2	5	11	32	101	189	106	44	23	0
2013-03-12	270.36	-0.000147973	0	0	0	0	0	0	0	0	0	0		2013-03-12	270.36	0	0	0	0	0	0	0	0	0	0		2013-03-12	274.13	2	5	11	32	101	189	106	44	23	0
2013-03-13	272.64	0.00839795	0	0	0	0	0	0	0	0	0	0		2013-03-13	272.64	0	0	0	0	0	0	0	0	0	0		2013-03-13	275.1	2	5	11	32	101	189	106	44	23	0
2013-03-14	263.53	-0.0339851	0	0	0	0	0	0	0	0	0	0		2013-03-14	263.53	0	0	0	0	0	0	0	0	0	0		2013-03-14	265.74	2	5	11	32	101	189	106	44	23	0
2013-03-15	260.05	-0.0132933	0	0	0	0	0	0	0	0	0	0		2013-03-15	260.05	0	0	0	0	0	0	0	0	0	0		2013-03-15	261.82	2	5	11	32	101	189	106	44	23	0
2013-03-16	0	0	0	0	0	0	0	0	0	0	0	0		2013-03-16	0	0	0	0	0	0	0	0	0	0	0		2013-03-16	261.82	2	5	11	32	101	189	106	44	23	0
2013-03-17	0	0	0	0	0	0	0	0	0.375	0	0	0		2013-03-17	0	0	0	0	0	0	0	1	0	0	0		2013-03-17	261.82	2	5	11	32	101	189	107	44	23	0
2013-03-18	257.12	0	0	0	0	0	0	0	0	0	0	0		2013-03-18	257.12	0	0	0	0	0	0	0	0	0	0		2013-03-18	257.89	2	5	11	32	101	189	107	44	23	0
2013-03-19	252.62	-0.0176565	0	0	0	0	0	0.136364	0	0	0	0		2013-03-19	252.62	0	0	0	0	0	1	0	0	0	0		2013-03-19	256.41	2	5	11	32	101	190	107	44	23	0
2013-03-20	254.55	0.00761093	0	0	0	0	0	0	0.375	0	0	0		2013-03-20	254.55	0	0	0	0	0	0	1	0	0	0		2013-03-20	257.28	2	5	11	32	101	190	108	44	23	0
2013-03-21	252.68	-0.00737345	0	0	0	0	-0.133333	0	0	0	0	0		2013-03-21	252.68	0	0	0	0	1	0	0	0	0	0		2013-03-21	253.39	2	5	11	32	102	190	108	44	23	0
2013-03-22	252.07	-0.00241698	0	0	0	0	0	0	0	0	0	0		2013-03-22	252.07	0	0	0	0	0	0	0	0	0	0		2013-03-22	257.75	2	5	11	32	102	190	108	44	23	0
2013-03-23	0	0	0	0	0	0	0	0	0	0	0	0		2013-03-23	0	0	0	0	0	0	0	0	0	0	0		2013-03-23	257.75	2	5	11	32	102	190	108	44	23	0
2013-03-24	0	0	0	0	0	0	0	0	0	0	0	0		2013-03-24	0	0	0	0	0	0	0	0	0	0	0		2013-03-24	257.75	2	5	11	32	102	190	108	44	23	0
2013-03-25	254.5	0	0	0	0	0	-0.155556	0	0	0	0	0		2013-03-25	254.5	0	0	0	0	1	0	0	0	0	0		2013-03-25	256.02	2	5	11	32	103	190	108	44	23	0
2013-03-26	256.28	0.00696976	0	0	0	0	0	0	0	0	0	0		2013-03-26	256.28	0	0	0	0	0	0	0	0	0	0		2013-03-26	260.31	2	5	11	32	103	190	108	44	23	0
2013-03-27	257.9	0.0063013	0	0	0	0	0	0	0	0	0	0		2013-03-27	257.9	0	0	0	0	0	0	0	0	0	0		2013-03-27	265.3	2	5	11	32	103	190	108	44	23	0
2013-03-28	264.06	0.0236045	0	0	0	0	0	0	0	0	0	0		2013-03-28	264.06	0	0	0	0	0	0	0	0	0	0		2013-03-28	266.49	2	5	11	32	103	190	108	44	23	0
2013-03-29	0	0	0	0	0	0	0	0	0	0	0	0		2013-03-29	0	0	0	0	0	0	0	0	0	0	0		2013-03-29	266.49	2	5	11	32	103	190	108	44	23	0
2013-03-30	0	0	0	0	0	0	0	0	0	0	0	0		2013-03-30	0	0	0	0	0	0	0	0	0	0	0		2013-03-30	266.49	2	5	11	32	103	190	108	44	23	0
2013-03-31	0	0	0	0	0	0	-0.05	0	0	0	0	0		2013-03-31	0	0	0	0	0	1	0	0	0	0	0		2013-03-31	266.49	2	5	11	32	104	190	108	44	23	0
2013-04-01	261.01	0	0	0	0	0	0	0	0	0	0	0		2013-04-01	261.01	0	0	0	0	0	0	0	0	0	0		2013-04-01	261.61	2	5	11	32	104	190	108	44	23	0
2013-04-02	260.55	-0.00176402	0	0	0	0	0	0	0	0	0	0		2013-04-02	260.55	0	0	0	0	0	0	0	0	0	0		2013-04-02	263.32	2	5	11	32	104	190	108	44	23	0
2013-04-03	257.75	-0.0108046	0	0	0	0	0	0	0.4	0.7	0	0		2013-04-03	257.75	0	0	0	0	0	0	1	1	0	0		2013-04-03	259.03	2	5	11	32	104	190	109	45	23	0
2013-04-04	256.12	-0.00634406	0	0	0	0	0	0	0	0	0	0		2013-04-04	256.12	0	0	0	0	0	0	0	0	0	0		2013-04-04	259.08	2	5	11	32	104	190	109	45	23	0
2013-04-05	253.67	-0.00961186	0	0	0	0	0	0	0	0	0	0		2013-04-05	253.67	0	0	0	0	0	0	0	0	0	0		2013-04-05	255.48	2	5	11	32	104	190	109	45	23	0
2013-04-06	0	0	0	0	0	0	0	0	0	0	0	0		2013-04-06	0	0	0	0	0	0	0	0	0	0	0		2013-04-06	255.48	2	5	11	32	104	190	109	45	23	0
2013-04-07	0	0	0	0	0	0	0	0	0.4	0	0	0		2013-04-07	0	0	0	0	0	0	0	1	0	0	0		2013-04-07	255.48	2	5	11	32	104	190	110	45	23	0
2013-04-08	255.63	0	0	0	0	0	0	0	0	0.7	0	0		2013-04-08	255.63	0	0	0	0	0	0	0	1	0	0		2013-04-08	258.95	2	5	11	32	104	190	110	46	23	0
2013-04-09	257	0.00534498	0	0	0	0	0	0	0	0	0	0		2013-04-09	257	0	0	0	0	0	0	0	0	0	0		2013-04-09	261.14	2	5	11	32	104	190	110	46	23	0
2013-04-10	259.32	0.00898676	0	0	0	0	0	0	0	0	0	0		2013-04-10	259.32	0	0	0	0	0	0	0	0	0	0		2013-04-10	264.77	2	5	11	32	104	190	110	46	23	0
2013-04-11	264.74	0.0206853	0	0	0	0	0	0	0	0	0	0		2013-04-11	264.74	0	0	0	0	0	0	0	0	0	0		2013-04-11	269.85	2	5	11	32	104	190	110	46	23	0
2013-04-12	267.02	0.00857535	0	0	0	0	0	0	0	0	0	0		2013-04-12	267.02	0	0	0	0	0	0	0	0	0	0		2013-04-12	272.87	2	5	11	32	104	190	110	46	23	0
2013-04-13	0	0	0	0	0	0	0	0	0	0	0	0		2013-04-13	0	0	0	0	0	0	0	0	0	0	0		2013-04-13	272.87	2	5	11	32	104	190	110	46	23	0
2013-04-14	0	0	0	0	0	0	0	0	0	0	0	0		2013-04-14	0	0	0	0	0	0	0	0	0	0	0		2013-04-14	272.87	2	5	11	32	104	190	110	46	23	0
2013-04-15	267.1	0	0	0	0	0	0	0	0.4	0	0	0		2013-04-15	267.1	0	0	0	0	0	0	1	0	0	0		2013-04-15	267.72	2	5	11	32	104	190	111	46	23	0
2013-04-16	268.06	0.00358769	0	0	0	0	0	0	0	0	0	0		2013-04-16	268.06	0	0	0	0	0	0	0	0	0	0		2013-04-16	272.34	2	5	11	32	104	190	111	46	23	0
2013-04-17	264.25	-0.0143152	0	0	0	0	0	0	0	0	0	0		2013-04-17	264.25	0	0	0	0	0	0	0	0	0	0		2013-04-17	267.4	2	5	11	32	104	190	111	46	23	0
2013-04-18	256.6	-0.0293771	0	0	0	0	0	0	0	0	0	0		2013-04-18	256.6	0	0	0	0	0	0	0	0	0	0		2013-04-18	259.42	2	5	11	32	104	190	111	46	23	0
2013-04-19	257.5	0.00350124	0	0	0	0	-0.125	0	0	0	0	0		2013-04-19	257.5	0	0	0	0	1	0	0	0	0	0		2013-04-19	260.32	2	5	11	32	105	190	111	46	23	0
2013-04-20	0	0	0	0	0	0	0	0.045	0.875	0	0	0		2013-04-20	0	0	0	0	0	0	1	2	0	0	0		2013-04-20	260.32	2	5	11	32	105	191	113	46	23	0
2013-04-21	0	0	0	0	0	0	0	0	0	0	0	0		2013-04-21	0	0	0	0	0	0	0	0	0	0	0		2013-04-21	260.32	2	5	11	32	105	191	113	46	23	0
2013-04-22	258.03	0	0	0	0	0	0	0	0	0	0.8	0		2013-04-22	258.03	0	0	0	0	0	0	0	0	1	0		2013-04-22	263.55	2	5	11	32	105	191	113	46	24	0
2013-04-23	264.5	0.0247654	0	0	0	0	0	0	0	0	0	0		2013-04-23	264.5	0	0	0	0	0	0	0	0	0	0		2013-04-23	268.9	2	5	11	32	105	191	113	46	24	0
2013-04-24	266.81	0.00869554	0	0	0	0	0	0	0.4	0	0	0		2013-04-24	266.81	0	0	0	0	0	0	1	0	0	0		2013-04-24	268.78	2	5	11	32	105	191	114	46	24	0
2013-04-25	270.5	0.0137353	0	0	0	-0.42	-0.1	0.136364	0.35	0	0	0		2013-04-25	270.5	0	0	0	1	1	1	1	0	0	0		2013-04-25	274.7	2	5	11	33	106	192	115	46	24	0
2013-04-26	252.81	-0.0676339	0	0	0	0	-0.155556	0.322222	0	0	0	0		2013-04-26	252.81	0	0	0	0	1	2	0	0	0	0		2013-04-26	254.81	2	5	11	33	107	194	115	46	24	0
2013-04-27	0	0	0	0	0	0	0	0	0.4	0	0	0		2013-04-27	0	0	0	0	0	0	0	1	0	0	0		2013-04-27	254.81	2	5	11	33	107	194	116	46	24	0
2013-04-28	0	0	0	0	0	0	0	0	0	0	0	0		2013-04-28	0	0	0	0	0	0	0	0	0	0	0		2013-04-28	254.81	2	5	11	33	107	194	116	46	24	0
2013-04-29	249.15	0	0	0	0	0	0	0	0	0	0	0		2013-04-29	249.15	0	0	0	0	0	0	0	0	0	0		2013-04-29	249.74	2	5	11	33	107	194	116	46	24	0
2013-04-30	248.56	-0.00237084	0	0	0	0	0	0.136364	0	0	0	0		2013-04-30	248.56	0	0	0	0	0	1	0	0	0	0		2013-04-30	253.81	2	5	11	33	107	195	116	46	24	0
2013-05-01	245.75	-0.0113695	0	0	0	0	0	0.112121	0	0	0	0		2013-05-01	245.75	0	0	0	0	0	1	0	0	0	0		2013-05-01	248.23	2	5	11	33	107	196	116	46	24	0
2013-05-02	245.78	0.000122064	0	0	0	0	0	0	0	0	0	0		2013-05-02	245.78	0	0	0	0	0	0	0	0	0	0		2013-05-02	252.55	2	5	11	33	107	196	116	46	24	0
2013-05-03	254.7	0.0356495	0	0	0	0	0	0.05	0	0	0	0		2013-05-03	254.7	0	0	0	0	0	1	0	0	0	0		2013-05-03	258.05	2	5	11	33	107	197	116	46	24	0
2013-05-04	0	0	0	0	0	0	0	0	0	0	0	0		2013-05-04	0	0	0	0	0	0	0	0	0	0	0		2013-05-04	258.05	2	5	11	33	107	197	116	46	24	0
2013-05-05	0	0	0	0	0	0	0	0	0	0	0	0		2013-05-05	0	0	0	0	0	0	0	0	0	0	0		2013-05-05	258.05	2	5	11	33	107	197	116	46	24	0
2013-05-06	253.42	0	0	0	0	0	0	0	0	0	0	0		2013-05-06	253.42	0	0	0	0	0	0	0	0	0	0		2013-05-06	255.72	2	5	11	33	107	197	116	46	24	0
2013-05-07	252.91	-0.00201447	0	0	0	0	0	0	0	0	0	0		2013-05-07	252.91	0	0	0	0	0	0	0	0	0	0		2013-05-07	257.73	2	5	11	33	107	197	116	46	24	0
2013-05-08	255.33	0.00952312	0	0	0	-0.4	0	0.1	0	0	0	0		2013-05-08	255.33	0	0	0	1	0	1	0	0	0	0		2013-05-08	258.68	2	5	11	34	107	198	116	46	24	0
2013-05-09	256.88	0.00605224	0	0	0	0	0	0.243182	0	0.6	0	0		2013-05-09	256.88	0	0	0	0	0	1	0	1	0	0		2013-05-09	260.16	2	5	11	34	107	199	116	47	24	0
2013-05-10	260.21	0.0128799	0	0	0	0	0	0	0	0	0	0		2013-05-10	260.21	0	0	0	0	0	0	0	0	0	0		2013-05-10	263.63	2	5	11	34	107	199	116	47	24	0
2013-05-11	0	0	0	0	0	0	0	0	0	0	0	0		2013-05-11	0	0	0	0	0	0	0	0	0	0	0		2013-05-11	263.63	2	5	11	34	107	199	116	47	24	0
2013-05-12	0	0	0	0	0	0	0	0	0	0	0	0		2013-05-12	0	0	0	0	0	0	0	0	0	0	0		2013-05-12	263.63	2	5	11	34	107	199	116	47	24	0
2013-05-13	262	0	0	0	0	0	0	0	0	0	0	0		2013-05-13	262	0	0	0	0	0	0	0	0	0	0		2013-05-13	264.51	2	5	11	34	107	199	116	47	24	0
2013-05-14	264.03	0.00771823	0	0	0	0	0	0	0	0	0	0		2013-05-14	264.03	0	0	0	0	0	0	0	0	0	0		2013-05-14	268.33	2	5	11	34	107	199	116	47	24	0
2013-05-15	264.56	0.00200533	0	0	0	0	0	0.272727	0	0	0	0		2013-05-15	264.56	0	0	0	0	0	2	0	0	0	0		2013-05-15	266.56	2	5	11	34	107	201	116	47	24	0
2013-05-16	263.85	-0.00268728	0	0	0	0	0	0	0	0	0	0		2013-05-16	263.85	0	0	0	0	0	0	0	0	0	0		2013-05-16	264.12	2	5	11	34	107	201	116	47	24	0
2013-05-17	265	0.00434904	0	0	0	0	0	0	0	0	0	0		2013-05-17	265	0	0	0	0	0	0	0	0	0	0		2013-05-17	269.9	2	5	11	34	107	201	116	47	24	0
2013-05-18	0	0	0	0	0	0	0	0	0	0	0	0		2013-05-18	0	0	0	0	0	0	0	0	0	0	0		2013-05-18	269.9	2	5	11	34	107	201	116	47	24	0
2013-05-19	0	0	0	0	0	0	-0.145833	0.222222	0	0	0	0		2013-05-19	0	0	0	0	0	1	1	0	0	0	0		2013-05-19	269.9	2	5	11	34	108	202	116	47	24	0
2013-05-20	266.5	0	0	0	0	0	0	0.2	0.285714	0	0	0		2013-05-20	266.5	0	0	0	0	0	1	1	0	0	0		2013-05-20	267.63	2	5	11	34	108	203	117	47	24	0
2013-05-21	267.66	0.00434329	0	0	0	0	0	0	0	0	0	0		2013-05-21	267.66	0	0	0	0	0	0	0	0	0	0		2013-05-21	268.86	2	5	11	34	108	203	117	47	24	0
2013-05-22	260.8	-0.0259637	0	0	0	0	0	0.2	0	0	0	0		2013-05-22	260.8	0	0	0	0	0	1	0	0	0	0		2013-05-22	262.96	2	5	11	34	108	204	117	47	24	0
2013-05-23	259.59	-0.00465034	0	0	0	0	-0.05	0	0	0	0	0		2013-05-23	259.59	0	0	0	0	1	0	0	0	0	0		2013-05-23	261.8	2	5	11	34	109	204	117	47	24	0
2013-05-24	258.34	-0.00482692	0	0	0	0	0	0.1	0.3	0	0	0		2013-05-24	258.34	0	0	0	0	0	1	1	0	0	0		2013-05-24	261.74	2	5	11	34	109	205	118	47	24	0
2013-05-25	0	0	0	0	0	0	0	0	0	0	0	0		2013-05-25	0	0	0	0	0	0	0	0	0	0	0		2013-05-25	261.74	2	5	11	34	109	205	118	47	24	0
2013-05-26	0	0	0	0	0	0	0	0	0	0	0	0		2013-05-26	0	0	0	0	0	0	0	0	0	0	0		2013-05-26	261.74	2	5	11	34	109	205	118	47	24	0
2013-05-27	0	0	0	0	0	0	0	0	0	0	0	0		2013-05-27	0	0	0	0	0	0	0	0	0	0	0		2013-05-27	261.74	2	5	11	34	109	205	118	47	24	0
2013-05-28	266	0	0	0	0	0	0	0	0	0	0	0		2013-05-28	266	0	0	0	0	0	0	0	0	0	0		2013-05-28	267.29	2	5	11	34	109	205	118	47	24	0
2013-05-29	264.84	-0.00437045	0	0	0	0	0	0	0	0	0	0		2013-05-29	264.84	0	0	0	0	0	0	0	0	0	0		2013-05-29	265.53	2	5	11	34	109	205	118	47	24	0
2013-05-30	265.61	0.00290316	0	0	0	0	0	0	0	0	0	0		2013-05-30	265.61	0	0	0	0	0	0	0	0	0	0		2013-05-30	266.83	2	5	11	34	109	205	118	47	24	0
2013-05-31	265.94	0.00124172	0	0	0	0	0	0	0	0	0	0		2013-05-31	265.94	0	0	0	0	0	0	0	0	0	0		2013-05-31	269.2	2	5	11	34	109	205	118	47	24	0
2013-06-01	0	0	0	0	0	0	0	0	0	0	0	0		2013-06-01	0	0	0	0	0	0	0	0	0	0	0		2013-06-01	269.2	2	5	11	34	109	205	118	47	24	0
2013-06-02	0	0	0	0	0	0	0	0	0	0	0	0		2013-06-02	0	0	0	0	0	0	0	0	0	0	0		2013-06-02	269.2	2	5	11	34	109	205	118	47	24	0
2013-06-03	262.95	0	0	0	0	0	0	0	0	0	0	0		2013-06-03	262.95	0	0	0	0	0	0	0	0	0	0		2013-06-03	266.88	2	5	11	34	109	205	118	47	24	0
2013-06-04	263.02	0.000266087	0	0	0	0	0	0	0.63125	0	0	0		2013-06-04	263.02	0	0	0	0	0	0	2	0	0	0		2013-06-04	265.7	2	5	11	34	109	205	120	47	24	0
2013-06-05	265.02	0.00757522	0	0	0	0	-0.181818	0.2	0	0	0	0		2013-06-05	265.02	0	0	0	0	1	1	0	0	0	0		2013-06-05	267.17	2	5	11	34	110	206	120	47	24	0
2013-06-06	264.21	-0.00306105	0	0	0	0	0	0	0	0	0	0		2013-06-06	264.21	0	0	0	0	0	0	0	0	0	0		2013-06-06	267.83	2	5	11	34	110	206	120	47	24	0
2013-06-07	269.13	0.0184503	0	0	0	0	0	0.18	0	0	0	0		2013-06-07	269.13	0	0	0	0	0	1	0	0	0	0		2013-06-07	276.87	2	5	11	34	110	207	120	47	24	0
2013-06-08	0	0	0	0	0	0	0	0.283333	0	0	0	0		2013-06-08	0	0	0	0	0	0	2	0	0	0	0		2013-06-08	276.87	2	5	11	34	110	209	120	47	24	0
2013-06-09	0	0	0	0	0	0	0	0	0	0	0	0		2013-06-09	0	0	0	0	0	0	0	0	0	0	0		2013-06-09	276.87	2	5	11	34	110	209	120	47	24	0
2013-06-10	275.24	0	0	0	0	0	0	0	0	0	0	0		2013-06-10	275.24	0	0	0	0	0	0	0	0	0	0		2013-06-10	281.07	2	5	11	34	110	209	120	47	24	0
2013-06-11	274.24	-0.00363981	0	0	0	0	0	0	0	0	0	0		2013-06-11	274.24	0	0	0	0	0	0	0	0	0	0		2013-06-11	274.78	2	5	11	34	110	209	120	47	24	0
2013-06-12	270.45	-0.0139163	0	0	0	0	0	0.393056	0	0	0	0		2013-06-12	270.45	0	0	0	0	0	2	0	0	0	0		2013-06-12	271.67	2	5	11	34	110	211	120	47	24	0
2013-06-13	270.29	-0.000591793	0	0	0	0	0	0	0	0.7	0	0		2013-06-13	270.29	0	0	0	0	0	0	0	1	0	0		2013-06-13	275.79	2	5	11	34	110	211	120	48	24	0
2013-06-14	273.44	0.0115867	0	0	0	0	0	0	0	0	0	0		2013-06-14	273.44	0	0	0	0	0	0	0	0	0	0		2013-06-14	273.99	2	5	11	34	110	211	120	48	24	0
2013-06-15	0	0	0	0	0	0	0	0	0	0	0	0		2013-06-15	0	0	0	0	0	0	0	0	0	0	0		2013-06-15	273.99	2	5	11	34	110	211	120	48	24	0
2013-06-16	0	0	0	0	0	0	0	0	0	0	0	0		2013-06-16	0	0	0	0	0	0	0	0	0	0	0		2013-06-16	273.99	2	5	11	34	110	211	120	48	24	0
2013-06-17	275.65	0	0	0	0	0	0	0	0	0	0	0		2013-06-17	275.65	0	0	0	0	0	0	0	0	0	0		2013-06-17	278.06	2	5	11	34	110	211	120	48	24	0
2013-06-18	278.11	0.00888474	0	0	0	0	0	0	0	0	0	0		2013-06-18	278.11	0	0	0	0	0	0	0	0	0	0		2013-06-18	281.76	2	5	11	34	110	211	120	48	24	0
2013-06-19	277.87	-0.000863305	0	0	0	0	0	0.0681818	0	0	0	0		2013-06-19	277.87	0	0	0	0	0	1	0	0	0	0		2013-06-19	278.16	2	5	11	34	110	212	120	48	24	0
2013-06-20	272.39	-0.0199184	0	0	0	0	0	0	0	0	0	0		2013-06-20	272.39	0	0	0	0	0	0	0	0	0	0		2013-06-20	273.44	2	5	11	34	110	212	120	48	24	0
2013-06-21	269.79	-0.00959101	0	0	0	0	0	0	0	0	0	0		2013-06-21	269.79	0	0	0	0	0	0	0	0	0	0		2013-06-21	273.36	2	5	11	34	110	212	120	48	24	0
2013-06-22	0	0	0	0	0	0	0	0	0	0	0	0		2013-06-22	0	0	0	0	0	0	0	0	0	0	0		2013-06-22	273.36	2	5	11	34	110	212	120	48	24	0
2013-06-23	0	0	0	0	0	0	0	0	0	0	0	0		2013-06-23	0	0	0	0	0	0	0	0	0	0	0		2013-06-23	273.36	2	5	11	34	110	212	120	48	24	0
2013-06-24	265	0	0	0	0	0	0	0	0	0	0	0		2013-06-24	265	0	0	0	0	0	0	0	0	0	0		2013-06-24	270.61	2	5	11	34	110	212	120	48	24	0
2013-06-25	269	0.0149816	0	0	0	0	0	0	0	0	0	0		2013-06-25	269	0	0	0	0	0	0	0	0	0	0		2013-06-25	272.09	2	5	11	34	110	212	120	48	24	0
2013-06-26	273.5	0.0165902	0	0	0	0	0	0	0	0	0	0		2013-06-26	273.5	0	0	0	0	0	0	0	0	0	0		2013-06-26	277.57	2	5	11	34	110	212	120	48	24	0
2013-06-27	274.54	0.00379538	0	0	0	0	0	0	0	0	0	0		2013-06-27	274.54	0	0	0	0	0	0	0	0	0	0		2013-06-27	277.55	2	5	11	34	110	212	120	48	24	0
2013-06-28	276.19	0.00599204	0	0	0	0	0	0.212121	0	0.6	0	0		2013-06-28	276.19	0	0	0	0	0	1	0	1	0	0		2013-06-28	277.69	2	5	11	34	110	213	120	49	24	0
2013-06-29	0	0	0	0	0	0	0	0	0	0	0	0		2013-06-29	0	0	0	0	0	0	0	0	0	0	0		2013-06-29	277.69	2	5	11	34	110	213	120	49	24	0
2013-06-30	0	0	0	0	0	0	0	0	0	0	0	0		2013-06-30	0	0	0	0	0	0	0	0	0	0	0		2013-06-30	277.69	2	5	11	34	110	213	120	49	24	0
2013-07-01	277.16	0	0	0	0	0	0	0	0	0	0	0		2013-07-01	277.16	0	0	0	0	0	0	0	0	0	0		2013-07-01	282.1	2	5	11	34	110	213	120	49	24	0
2013-07-02	280.59	0.0122995	0	0	0	0	0	0	0	0	0	0		2013-07-02	280.59	0	0	0	0	0	0	0	0	0	0		2013-07-02	283.73	2	5	11	34	110	213	120	49	24	0
2013-07-03	282	0.00501256	0	0	0	0	0	0	0	0	0	0		2013-07-03	282	0	0	0	0	0	0	0	0	0	0		2013-07-03	284.03	2	5	11	34	110	213	120	49	24	0
2013-07-04	0	0	0	0	0	0	0	0	0	0	0	0		2013-07-04	0	0	0	0	0	0	0	0	0	0	0		2013-07-04	284.03	2	5	11	34	110	213	120	49	24	0
2013-07-05	282.07	0	0	0	0	0	0	0	0	0	0	0		2013-07-05	282.07	0	0	0	0	0	0	0	0	0	0		2013-07-05	285.88	2	5	11	34	110	213	120	49	24	0
2013-07-06	0	0	0	0	0	0	0	0	0	0	0	0		2013-07-06	0	0	0	0	0	0	0	0	0	0	0		2013-07-06	285.88	2	5	11	34	110	213	120	49	24	0
2013-07-07	0	0	0	0	0	0	0	0	0	0	0	0		2013-07-07	0	0	0	0	0	0	0	0	0	0	0		2013-07-07	285.88	2	5	11	34	110	213	120	49	24	0
2013-07-08	286.14	0	0	0	0	0	0	0	0	0	0	0		2013-07-08	286.14	0	0	0	0	0	0	0	0	0	0		2013-07-08	290.59	2	5	11	34	110	213	120	49	24	0
2013-07-09	288.01	0.00651398	0	0	0	0	-0.232143	0	0	0	0	0		2013-07-09	288.01	0	0	0	0	1	0	0	0	0	0		2013-07-09	291.53	2	5	11	34	111	213	120	49	24	0
2013-07-10	289.4	0.00481456	0	0	0	0	0	0	0	0	0	0		2013-07-10	289.4	0	0	0	0	0	0	0	0	0	0		2013-07-10	292.33	2	5	11	34	111	213	120	49	24	0
2013-07-11	292.1	0.00928644	0	0	0	0	0	0.316364	0	0	0	0		2013-07-11	292.1	0	0	0	0	0	3	0	0	0	0		2013-07-11	299.66	2	5	11	34	111	216	120	49	24	0
2013-07-12	298.5	0.0216737	0	0	0	0	0	0.154091	0	0	0	0		2013-07-12	298.5	0	0	0	0	0	1	0	0	0	0		2013-07-12	307.55	2	5	11	34	111	217	120	49	24	0
2013-07-13	0	0	0	0	0	0	0	0	0	0	0	0		2013-07-13	0	0	0	0	0	0	0	0	0	0	0		2013-07-13	307.55	2	5	11	34	111	217	120	49	24	0
2013-07-14	0	0	0	0	0	0	0	0	0	0	0	0		2013-07-14	0	0	0	0	0	0	0	0	0	0	0		2013-07-14	307.55	2	5	11	34	111	217	120	49	24	0
2013-07-15	304.35	0	0	0	0	0	0	0	0.3	0	0	0		2013-07-15	304.35	0	0	0	0	0	0	1	0	0	0		2013-07-15	306.57	2	5	11	34	111	217	121	49	24	0
2013-07-16	305.51	0.00380417	0	0	0	0	-0.1875	0	0	0	0	0		2013-07-16	305.51	0	0	0	0	1	0	0	0	0	0		2013-07-16	306.87	2	5	11	34	112	217	121	49	24	0
2013-07-17	305.69	0.000588979	0	0	0	0	0	0	0	0	0	0		2013-07-17	305.69	0	0	0	0	0	0	0	0	0	0		2013-07-17	308.69	2	5	11	34	112	217	121	49	24	0
2013-07-18	301.87	-0.0125751	0	0	0	0	0	0	0.4	0.6	0	0		2013-07-18	301.87	0	0	0	0	0	0	1	1	0	0		2013-07-18	304.11	2	5	11	34	112	217	122	50	24	0
2013-07-19	301.91	0.000132528	0	0	0	0	0	0	0	0	0	0		2013-07-19	301.91	0	0	0	0	0	0	0	0	0	0		2013-07-19	305.23	2	5	11	34	112	217	122	50	24	0
2013-07-20	0	0	0	0	0	0	0	0	0	0	0	0		2013-07-20	0	0	0	0	0	0	0	0	0	0	0		2013-07-20	305.23	2	5	11	34	112	217	122	50	24	0
2013-07-21	0	0	0	0	0	0	0	0.05	0	0	0	0		2013-07-21	0	0	0	0	0	0	1	0	0	0	0		2013-07-21	305.23	2	5	11	34	112	218	122	50	24	0
2013-07-22	302	0	0	0	0	0	0	0.2	0	0	0	0		2013-07-22	302	0	0	0	0	0	1	0	0	0	0		2013-07-22	303.48	2	5	11	34	112	219	122	50	24	0
2013-07-23	300.56	-0.00477962	0	0	0	0	-0.05	0.166667	0	0	0	0		2013-07-23	300.56	0	0	0	0	1	1	0	0	0	0		2013-07-23	301.06	2	5	11	34	113	220	122	50	24	0
2013-07-24	298.04	-0.00841966	0	0	0	0	0	0.15	0.266667	0	0	0		2013-07-24	298.04	0	0	0	0	0	1	1	0	0	0		2013-07-24	298.94	2	5	11	34	113	221	123	50	24	0
2013-07-25	296.75	-0.0043377	0	0	0	-0.675	-0.125	0	0	0.568182	0	0		2013-07-25	296.75	0	0	0	2	1	0	0	1	0	0		2013-07-25	303.4	2	5	11	36	114	221	123	51	24	0
2013-07-26	295.55	-0.00405205	0	0	0	-0.375	-0.0333333	0.0222222	0	0	0	0		2013-07-26	295.55	0	0	0	1	1	1	0	0	0	0		2013-07-26	312.01	2	5	11	37	115	222	123	51	24	0
2013-07-27	0	0	0	0	0	0	0	0	0	0	0	0		2013-07-27	0	0	0	0	0	0	0	0	0	0	0		2013-07-27	312.01	2	5	11	37	115	222	123	51	24	0
2013-07-28	0	0	0	0	0	0	0	0	0	0	0	0		2013-07-28	0	0	0	0	0	0	0	0	0	0	0		2013-07-28	312.01	2	5	11	37	115	222	123	51	24	0
2013-07-29	305.9	0	0	0	0	0	0	0	0	0	0	0		2013-07-29	305.9	0	0	0	0	0	0	0	0	0	0		2013-07-29	306.1	2	5	11	37	115	222	123	51	24	0
2013-07-30	301.57	-0.014256	0	0	0	0	0	0.1	0.875	0.6	0	0		2013-07-30	301.57	0	0	0	0	0	1	2	1	0	0		2013-07-30	302.41	2	5	11	37	115	223	125	52	24	0
2013-07-31	301	-0.00189192	0	0	0	0	0	0.136364	0	0	0	0		2013-07-31	301	0	0	0	0	0	1	0	0	0	0		2013-07-31	301.22	2	5	11	37	115	224	125	52	24	0
2013-08-01	298.9	-0.00700122	0	0	0	0	0	0.075	0	0	0	0		2013-08-01	298.9	0	0	0	0	0	1	0	0	0	0		2013-08-01	305.57	2	5	11	37	115	225	125	52	24	0
2013-08-02	301.5	0.00866097	0	0	0	0	0	0	0	0	0	0		2013-08-02	301.5	0	0	0	0	0	0	0	0	0	0		2013-08-02	304.21	2	5	11	37	115	225	125	52	24	0
2013-08-03	0	0	0	0	0	0	0	0	0	0	0	0		2013-08-03	0	0	0	0	0	0	0	0	0	0	0		2013-08-03	304.21	2	5	11	37	115	225	125	52	24	0
2013-08-04	0	0	0	0	0	0	0	0	0	0	0	0		2013-08-04	0	0	0	0	0	0	0	0	0	0	0		2013-08-04	304.21	2	5	11	37	115	225	125	52	24	0
2013-08-05	298.3	0	0	0	0	0	0	0.05	0.266667	0	0	0		2013-08-05	298.3	0	0	0	0	0	1	1	0	0	0		2013-08-05	300.99	2	5	11	37	115	226	126	52	24	0
2013-08-06	297.52	-0.00261824	0	0	0	0	0	0.035	0.418182	0	0	0		2013-08-06	297.52	0	0	0	0	0	1	1	0	0	0		2013-08-06	300.75	2	5	11	37	115	227	127	52	24	0
2013-08-07	296.15	-0.00461535	0	0	0	0	-0.0151515	0.214286	0	0	0	0		2013-08-07	296.15	0	0	0	0	1	1	0	0	0	0		2013-08-07	296.91	2	5	11	37	116	228	127	52	24	0
2013-08-08	292.55	-0.0122305	0	0	0	0	0	0.2	0	0	0	0		2013-08-08	292.55	0	0	0	0	0	1	0	0	0	0		2013-08-08	295.74	2	5	11	37	116	229	127	52	24	0
2013-08-09	294.3	0.00596406	0	0	0	0	0	0	0	0	0	0		2013-08-09	294.3	0	0	0	0	0	0	0	0	0	0		2013-08-09	297.26	2	5	11	37	116	229	127	52	24	0
2013-08-10	0	0	0	0	0	0	-0.183333	0	0	0	0	0		2013-08-10	0	0	0	0	0	1	0	0	0	0	0		2013-08-10	297.26	2	5	11	37	117	229	127	52	24	0
2013-08-11	0	0	0	0	0	0	0	0	0	0	0	0		2013-08-11	0	0	0	0	0	0	0	0	0	0	0		2013-08-11	297.26	2	5	11	37	117	229	127	52	24	0
2013-08-12	295.26	0	0	0	0	0	0	0	0	0	0	0		2013-08-12	295.26	0	0	0	0	0	0	0	0	0	0		2013-08-12	296.69	2	5	11	37	117	229	127	52	24	0
2013-08-13	290.67	-0.0156677	0	0	0	0	0	0	0	0	0	0		2013-08-13	290.67	0	0	0	0	0	0	0	0	0	0		2013-08-13	293.97	2	5	11	37	117	229	127	52	24	0
2013-08-14	290.54	-0.000447356	0	0	0	0	0	0	0	0	0	0		2013-08-14	290.54	0	0	0	0	0	0	0	0	0	0		2013-08-14	291.34	2	5	11	37	117	229	127	52	24	0
2013-08-15	285.15	-0.018726	0	0	0	0	0	0.175	0	0	0	0		2013-08-15	285.15	0	0	0	0	0	1	0	0	0	0		2013-08-15	286.47	2	5	11	37	117	230	127	52	24	0
2013-08-16	284.5	-0.00228208	0	0	0	0	0	0	0	0	0	0		2013-08-16	284.5	0	0	0	0	0	0	0	0	0	0		2013-08-16	284.82	2	5	11	37	117	230	127	52	24	0
2013-08-17	0	0	0	0	0	0	0	0	0	0	0	0		2013-08-17	0	0	0	0	0	0	0	0	0	0	0		2013-08-17	284.82	2	5	11	37	117	230	127	52	24	0
2013-08-18	0	0	0	0	0	0	0	0	0	0	0	0		2013-08-18	0	0	0	0	0	0	0	0	0	0	0		2013-08-18	284.82	2	5	11	37	117	230	127	52	24	0
2013-08-19	283.48	0	0	0	0	-0.3125	-0.434722	0.025	0.333333	0	0	0		2013-08-19	283.48	0	0	0	1	3	1	1	0	0	0		2013-08-19	285.57	2	5	11	38	120	231	128	52	24	0
2013-08-20	285.74	0.00794066	0	0	0	0	-0.125	0	1.14643	0	0	0		2013-08-20	285.74	0	0	0	0	1	0	3	0	0	0		2013-08-20	287.09	2	5	11	38	121	231	131	52	24	0
2013-08-21	283.83	-0.00670685	0	0	0	0	-0.0214286	0	0.475	0	0	0		2013-08-21	283.83	0	0	0	0	1	0	1	0	0	0		2013-08-21	284.57	2	5	11	38	122	231	132	52	24	0
2013-08-22	284.8	0.00341172	0	0	0	0	0	0	0	0	0	0		2013-08-22	284.8	0	0	0	0	0	0	0	0	0	0		2013-08-22	289.73	2	5	11	38	122	231	132	52	24	0
2013-08-23	287.9	0.010826	0	0	0	0	0	0	0	0	0	0		2013-08-23	287.9	0	0	0	0	0	0	0	0	0	0		2013-08-23	290.01	2	5	11	38	122	231	132	52	24	0
2013-08-24	0	0	0	0	0	0	0	0	0	0	0	0		2013-08-24	0	0	0	0	0	0	0	0	0	0	0		2013-08-24	290.01	2	5	11	38	122	231	132	52	24	0
2013-08-25	0	0	0	0	0	0	0	0	0	0	0	0		2013-08-25	0	0	0	0	0	0	0	0	0	0	0		2013-08-25	290.01	2	5	11	38	122	231	132	52	24	0
2013-08-26	285.62	0	0	0	0	0	0	0	0	0	0	0		2013-08-26	285.62	0	0	0	0	0	0	0	0	0	0		2013-08-26	286.21	2	5	11	38	122	231	132	52	24	0
2013-08-27	279.74	-0.0208017	0	0	0	0	0	0	0	0	0	0		2013-08-27	279.74	0	0	0	0	0	0	0	0	0	0		2013-08-27	280.93	2	5	11	38	122	231	132	52	24	0
2013-08-28	279.33	-0.00146673	0	0	0	0	-0.05	0	0	0	0	0		2013-08-28	279.33	0	0	0	0	1	0	0	0	0	0		2013-08-28	281.58	2	5	11	38	123	231	132	52	24	0
2013-08-29	280	0.00239577	0	0	0	0	0	0	0	0	0	0		2013-08-29	280	0	0	0	0	0	0	0	0	0	0		2013-08-29	283.98	2	5	11	38	123	231	132	52	24	0
2013-08-30	280	0	0	0	0	0	0	0	0	0	0	0		2013-08-30	280	0	0	0	0	0	0	0	0	0	0		2013-08-30	280.98	2	5	11	38	123	231	132	52	24	0
2013-08-31	0	0	0	0	0	0	0	0	0	0	0	0		2013-08-31	0	0	0	0	0	0	0	0	0	0	0		2013-08-31	280.98	2	5	11	38	123	231	132	52	24	0
2013-09-01	0	0	0	0	0	0	0	0	0	0	0	0		2013-09-01	0	0	0	0	0	0	0	0	0	0	0		2013-09-01	280.98	2	5	11	38	123	231	132	52	24	0
2013-09-02	0	0	0	0	0	0	0	0	0	0	0	0		2013-09-02	0	0	0	0	0	0	0	0	0	0	0		2013-09-02	280.98	2	5	11	38	123	231	132	52	24	0
2013-09-03	284.17	0	0	0	0	0	0	0	0.4	0	0	0		2013-09-03	284.17	0	0	0	0	0	0	1	0	0	0		2013-09-03	288.8	2	5	11	38	123	231	133	52	24	0
2013-09-04	287.58	0.0119283	0	0	0	0	0	0	0	0	0	0		2013-09-04	287.58	0	0	0	0	0	0	0	0	0	0		2013-09-04	293.64	2	5	11	38	123	231	133	52	24	0
2013-09-05	292.71	0.0176813	0	0	0	0	0	0	0	0	0	0		2013-09-05	292.71	0	0	0	0	0	0	0	0	0	0		2013-09-05	294.1	2	5	11	38	123	231	133	52	24	0
2013-09-06	290.8	-0.00654662	0	0	0	0	0	0.2	1.1	0	0	0		2013-09-06	290.8	0	0	0	0	0	1	3	0	0	0		2013-09-06	295.86	2	5	11	38	123	232	136	52	24	0
2013-09-07	0	0	0	0	0	0	0	0	0	0	0	0		2013-09-07	0	0	0	0	0	0	0	0	0	0	0		2013-09-07	295.86	2	5	11	38	123	232	136	52	24	0
2013-09-08	0	0	0	0	0	0	0	0.0431818	0	0	0	0		2013-09-08	0	0	0	0	0	0	1	0	0	0	0		2013-09-08	295.86	2	5	11	38	123	233	136	52	24	0
2013-09-09	296.6	0	0	0	0	0	0	0	0	0	0	0		2013-09-09	296.6	0	0	0	0	0	0	0	0	0	0		2013-09-09	299.71	2	5	11	38	123	233	136	52	24	0
2013-09-10	297.22	0.00208816	0	0	0	0	0	0	0	0	0	0		2013-09-10	297.22	0	0	0	0	0	0	0	0	0	0		2013-09-10	300.36	2	5	11	38	123	233	136	52	24	0
2013-09-11	297.84	0.00208381	0	0	0	0	0	0	0	0	0	0		2013-09-11	297.84	0	0	0	0	0	0	0	0	0	0		2013-09-11	299.64	2	5	11	38	123	233	136	52	24	0
2013-09-12	297.66	-0.000604507	0	0	0	0	0	0	0	0	0	0		2013-09-12	297.66	0	0	0	0	0	0	0	0	0	0		2013-09-12	298.86	2	5	11	38	123	233	136	52	24	0
2013-09-13	296.2	-0.00491697	0	0	0	0	0	0	0	0	0	0		2013-09-13	296.2	0	0	0	0	0	0	0	0	0	0		2013-09-13	297.92	2	5	11	38	123	233	136	52	24	0
2013-09-14	0	0	0	0	0	0	0	0	0	0	0	0		2013-09-14	0	0	0	0	0	0	0	0	0	0	0		2013-09-14	297.92	2	5	11	38	123	233	136	52	24	0
2013-09-15	0	0	0	0	0	0	-0.05	0	0	0	0	0		2013-09-15	0	0	0	0	0	1	0	0	0	0	0		2013-09-15	297.92	2	5	11	38	124	233	136	52	24	0
2013-09-16	295.26	0	0	0	0	0	-0.025	0	0	0	0	0		2013-09-16	295.26	0	0	0	0	1	0	0	0	0	0		2013-09-16	296.06	2	5	11	38	125	233	136	52	24	0
2013-09-17	296.01	0.00253691	0	0	0	0	0	0	0	0	0	0		2013-09-17	296.01	0	0	0	0	0	0	0	0	0	0		2013-09-17	304.17	2	5	11	38	125	233	136	52	24	0
2013-09-18	302.91	0.0230425	0	0	0	0	0	0	0	0	0	0		2013-09-18	302.91	0	0	0	0	0	0	0	0	0	0		2013-09-18	312.03	2	5	11	38	125	233	136	52	24	0
2013-09-19	311.04	0.0264858	0	0	0	0	0	0	0	0	0	0		2013-09-19	311.04	0	0	0	0	0	0	0	0	0	0		2013-09-19	312.06	2	5	11	38	125	233	136	52	24	0
2013-09-20	312.41	0.00439489	0	0	0	0	0	0	0	0	0	0		2013-09-20	312.41	0	0	0	0	0	0	0	0	0	0		2013-09-20	316.34	2	5	11	38	125	233	136	52	24	0
2013-09-21	0	0	0	0	0	0	0	0	0	0	0	0		2013-09-21	0	0	0	0	0	0	0	0	0	0	0		2013-09-21	316.34	2	5	11	38	125	233	136	52	24	0
2013-09-22	0	0	0	0	0	0	0	0	0	0	0	0		2013-09-22	0	0	0	0	0	0	0	0	0	0	0		2013-09-22	316.34	2	5	11	38	125	233	136	52	24	0
2013-09-23	308.77	0	0	0	0	0	0	0	0	0	0	0		2013-09-23	308.77	0	0	0	0	0	0	0	0	0	0		2013-09-23	311.49	2	5	11	38	125	233	136	52	24	0
2013-09-24	311.28	0.0080962	0	0	0	0	0	0.136364	0	0	0	0		2013-09-24	311.28	0	0	0	0	0	1	0	0	0	0		2013-09-24	314.13	2	5	11	38	125	234	136	52	24	0
2013-09-25	310.75	-0.0017041	0	0	0	0	0	0.136364	0.580303	0	0	0		2013-09-25	310.75	0	0	0	0	0	1	2	0	0	0		2013-09-25	312.65	2	5	11	38	125	235	138	52	24	0
2013-09-26	313.26	0.00804482	0	0	0	0	0	0	0	0	0	0		2013-09-26	313.26	0	0	0	0	0	0	0	0	0	0		2013-09-26	318.12	2	5	11	38	125	235	138	52	24	0
2013-09-27	313.35	0.000287247	0	0	0	0	0	0	0	0	0	0		2013-09-27	313.35	0	0	0	0	0	0	0	0	0	0		2013-09-27	316.01	2	5	11	38	125	235	138	52	24	0
2013-09-28	0	0	0	0	0	0	0	0	0	0	0	0		2013-09-28	0	0	0	0	0	0	0	0	0	0	0		2013-09-28	316.01	2	5	11	38	125	235	138	52	24	0
2013-09-29	0	0	0	0	0	0	0	0	0	0	0	0		2013-09-29	0	0	0	0	0	0	0	0	0	0	0		2013-09-29	316.01	2	5	11	38	125	235	138	52	24	0
2013-09-30	311.06	0	0	0	0	0	0	0	0	0	0	0		2013-09-30	311.06	0	0	0	0	0	0	0	0	0	0		2013-09-30	312.64	2	5	11	38	125	235	138	52	24	0
2013-10-01	313.65	0.00829188	0	0	0	0	0	0	0.375	0	0	0		2013-10-01	313.65	0	0	0	0	0	0	1	0	0	0		2013-10-01	320.95	2	5	11	38	125	235	139	52	24	0
2013-10-02	317.52	0.0122631	0	0	0	0	0	0.366364	0.318182	0	0	0		2013-10-02	317.52	0	0	0	0	0	2	1	0	0	0		2013-10-02	320.51	2	5	11	38	125	237	140	52	24	0
2013-10-03	313.02	-0.0142737	0	0	0	0	0	0	0	0	0	0		2013-10-03	313.02	0	0	0	0	0	0	0	0	0	0		2013-10-03	314.76	2	5	11	38	125	237	140	52	24	0
2013-10-04	312.62	-0.00127867	0	0	0	0	0	0	0	0	0	0		2013-10-04	312.62	0	0	0	0	0	0	0	0	0	0		2013-10-04	319.04	2	5	11	38	125	237	140	52	24	0
2013-10-05	0	0	-1	-1	0	0	0	0	0	0	0	0		2013-10-05	0	1	1	0	0	0	0	0	0	0	0		2013-10-05	319.04	3	6	11	38	125	237	140	52	24	0
2013-10-06	0	0	0	0	0	0	0	0	0	0	0	0		2013-10-06	0	0	0	0	0	0	0	0	0	0	0		2013-10-06	319.04	3	6	11	38	125	237	140	52	24	0
2013-10-07	309.74	0	0	0	0	0	0	0	0	0	0	0		2013-10-07	309.74	0	0	0	0	0	0	0	0	0	0		2013-10-07	310.03	3	6	11	38	125	237	140	52	24	0
2013-10-08	300.27	-0.0310512	0	0	0	0	0	0	0	0	0	0		2013-10-08	300.27	0	0	0	0	0	0	0	0	0	0		2013-10-08	303.23	3	6	11	38	125	237	140	52	24	0
2013-10-09	296.5	-0.0126348	0	0	0	0	0	0	0	0	0	0		2013-10-09	296.5	0	0	0	0	0	0	0	0	0	0		2013-10-09	298.23	3	6	11	38	125	237	140	52	24	0
2013-10-10	302.59	0.0203315	0	0	0	0	0	0.136364	0	0	0	0		2013-10-10	302.59	0	0	0	0	0	1	0	0	0	0		2013-10-10	305.17	3	6	11	38	125	238	140	52	24	0
2013-10-11	303.84	0.00412249	0	0	0	0	0	0	0	0	0	0		2013-10-11	303.84	0	0	0	0	0	0	0	0	0	0		2013-10-11	310.89	3	6	11	38	125	238	140	52	24	0
2013-10-12	0	0	0	0	0	0	0	0	0	0	0	0		2013-10-12	0	0	0	0	0	0	0	0	0	0	0		2013-10-12	310.89	3	6	11	38	125	238	140	52	24	0
2013-10-13	0	0	0	0	0	0	0	0	0	0	0	0		2013-10-13	0	0	0	0	0	0	0	0	0	0	0		2013-10-13	310.89	3	6	11	38	125	238	140	52	24	0
2013-10-14	307	0	0	0	0	0	0	0	0	0	0	0		2013-10-14	307	0	0	0	0	0	0	0	0	0	0		2013-10-14	310.7	3	6	11	38	125	238	140	52	24	0
2013-10-15	305.26	-0.00568384	0	0	0	0	0	0	0	0	0	0		2013-10-15	305.26	0	0	0	0	0	0	0	0	0	0		2013-10-15	306.4	3	6	11	38	125	238	140	52	24	0
2013-10-16	305.55	0.000949487	0	0	0	0	0	0	0	0	0	0		2013-10-16	305.55	0	0	0	0	0	0	0	0	0	0		2013-10-16	310.49	3	6	11	38	125	238	140	52	24	0
2013-10-17	305.24	-0.00101507	0	0	0	0	0	0	0.45	0	0	0		2013-10-17	305.24	0	0	0	0	0	0	1	0	0	0		2013-10-17	310.77	3	6	11	38	125	238	141	52	24	0
2013-10-18	316.75	0.0370145	0	0	0	0	-0.155556	0.1	0	0.6	0	0		2013-10-18	316.75	0	0	0	0	1	1	0	1	0	0		2013-10-18	328.93	3	6	11	38	126	239	141	53	24	0
2013-10-19	0	0	0	0	0	0	0	0	0	0	0	0		2013-10-19	0	0	0	0	0	0	0	0	0	0	0		2013-10-19	328.93	3	6	11	38	126	239	141	53	24	0
2013-10-20	0	0	0	0	0	-0.35	0	0	0	0	0	0		2013-10-20	0	0	0	0	1	0	0	0	0	0	0		2013-10-20	328.93	3	6	11	39	126	239	141	53	24	0
2013-10-21	323.8	0	0	0	0	0	0	0	0	0	0	0		2013-10-21	323.8	0	0	0	0	0	0	0	0	0	0		2013-10-21	326.44	3	6	11	39	126	239	141	53	24	0
2013-10-22	325.68	0.00578928	0	0	-0.714286	0	-0.0555556	0.05	0.4	0	0	0		2013-10-22	325.68	0	0	1	0	1	1	1	0	0	0		2013-10-22	332.54	3	6	12	39	127	240	142	53	24	0
2013-10-23	324.06	-0.00498661	0	0	0	0	0	0	0	0	0	0		2013-10-23	324.06	0	0	0	0	0	0	0	0	0	0		2013-10-23	326.76	3	6	12	39	127	240	142	53	24	0
2013-10-24	326.75	0.00826667	0	0	0	0	0	0.136364	0	0.625	1	1		2013-10-24	326.75	0	0	0	0	0	1	0	1	0	0		2013-10-24	332.21	3	6	12	39	127	241	142	54	24	0
2013-10-25	352.62	0.0761956	0	0	0	0	0	0.025	0.563333	0	0	0		2013-10-25	352.62	0	0	0	0	0	1	2	0	0	0		2013-10-25	363.39	3	6	12	39	127	242	144	54	24	0
2013-10-26	0	0	0	0	0	0	0	0	0	0.65	0	0		2013-10-26	0	0	0	0	0	0	0	0	1	0	0		2013-10-26	363.39	3	6	12	39	127	242	144	55	24	0
2013-10-27	0	0	0	0	0	0	0	0.136364	0	0	0	0		2013-10-27	0	0	0	0	0	0	1	0	0	0	0		2013-10-27	363.39	3	6	12	39	127	243	144	55	24	0
2013-10-28	357.2	0	0	0	0	-0.3	-0.0777778	0	0.275	0	0	0		2013-10-28	357.2	0	0	0	1	1	0	1	0	0	0		2013-10-28	358.16	3	6	12	40	128	243	145	55	24	0
2013-10-29	356.29	-0.00255085	0	0	0	0	0	0	0	0	0	0		2013-10-29	356.29	0	0	0	0	0	0	0	0	0	0		2013-10-29	362.7	3	6	12	40	128	243	145	55	24	0
2013-10-30	358.65	0.00660193	0	0	0	0	-0.075	0	0	0	0	0		2013-10-30	358.65	0	0	0	0	1	0	0	0	0	0		2013-10-30	361.08	3	6	12	40	129	243	145	55	24	0
2013-10-31	359	0.000975423	0	0	0	0	0	0	0	0	0	0		2013-10-31	359	0	0	0	0	0	0	0	0	0	0		2013-10-31	364.03	3	6	12	40	129	243	145	55	24	0
2013-11-01	356.1	-0.00811078	0	0	0	0	0	0	0	0	0	0		2013-11-01	356.1	0	0	0	0	0	0	0	0	0	0		2013-11-01	359	3	6	12	40	129	243	145	55	24	0
2013-11-02	0	0	0	0	0	0	0	0	0	0	0	0		2013-11-02	0	0	0	0	0	0	0	0	0	0	0		2013-11-02	359	3	6	12	40	129	243	145	55	24	0
2013-11-03	0	0	0	0	0	0	0	0	0	0	0	0		2013-11-03	0	0	0	0	0	0	0	0	0	0	0		2013-11-03	359	3	6	12	40	129	243	145	55	24	0
2013-11-04	354.4	0	0	0	0	0	0	0	0	0	0	0		2013-11-04	354.4	0	0	0	0	0	0	0	0	0	0		2013-11-04	358.74	3	6	12	40	129	243	145	55	24	0
2013-11-05	354.84	0.00124077	0	0	0	0	0	0	0	0	0	0		2013-11-05	354.84	0	0	0	0	0	0	0	0	0	0		2013-11-05	358.89	3	6	12	40	129	243	145	55	24	0
2013-11-06	354.5	-0.000958626	0	0	0	0	0	0	0.3	0	0	0		2013-11-06	354.5	0	0	0	0	0	0	1	0	0	0		2013-11-06	356.18	3	6	12	40	129	243	146	55	24	0
2013-11-07	341.88	-0.0362485	0	0	0	0	0	0.1	0	0	0	0		2013-11-07	341.88	0	0	0	0	0	1	0	0	0	0		2013-11-07	343.56	3	6	12	40	129	244	146	55	24	0
2013-11-08	344.04	0.00629814	0	0	0	0	0	0	0	0	0	0		2013-11-08	344.04	0	0	0	0	0	0	0	0	0	0		2013-11-08	350.31	3	6	12	40	129	244	146	55	24	0
2013-11-09	0	0	0	0	0	0	0	0	0	0	0	0		2013-11-09	0	0	0	0	0	0	0	0	0	0	0		2013-11-09	350.31	3	6	12	40	129	244	146	55	24	0
2013-11-10	0	0	0	0	0	0	0	0	0	0	0	0		2013-11-10	0	0	0	0	0	0	0	0	0	0	0		2013-11-10	350.31	3	6	12	40	129	244	146	55	24	0
2013-11-11	348.06	0	0	0	0	-0.3	0	0	0	0	0	0		2013-11-11	348.06	0	0	0	1	0	0	0	0	0	0		2013-11-11	354.38	3	6	12	41	129	244	146	55	24	0
2013-11-12	347.28	-0.0022435	0	0	0	0	0	0.2	0	0	0	0		2013-11-12	347.28	0	0	0	0	0	1	0	0	0	0		2013-11-12	349.53	3	6	12	41	129	245	146	55	24	0
2013-11-13	345.68	-0.0046179	0	0	0	0	0	0	0.361905	0	1	1		2013-11-13	345.68	0	0	0	0	0	0	1	0	0	0		2013-11-13	356.22	3	6	12	41	129	245	147	55	24	0
2013-11-14	356.43	0.0306244	0	0	0	0	-0.125	0	0	0	1	1		2013-11-14	356.43	0	0	0	0	1	0	0	0	0	0		2013-11-14	367.4	3	6	12	41	130	245	147	55	24	0
2013-11-15	365.55	0.0252652	0	0	0	0	0	0	0	0	0	0		2013-11-15	365.55	0	0	0	0	0	0	0	0	0	0		2013-11-15	369.17	3	6	12	41	130	245	147	55	24	0
2013-11-16	0	0	0	0	0	0	0	0	0	0	0	0		2013-11-16	0	0	0	0	0	0	0	0	0	0	0		2013-11-16	369.17	3	6	12	41	130	245	147	55	24	0
2013-11-17	0	0	0	0	0	0	0	0	0	0	0	0		2013-11-17	0	0	0	0	0	0	0	0	0	0	0		2013-11-17	369.17	3	6	12	41	130	245	147	55	24	0
2013-11-18	364.67	0	0	0	0	0	0	0	0	0	0	0		2013-11-18	364.67	0	0	0	0	0	0	0	0	0	0		2013-11-18	366.18	3	6	12	41	130	245	147	55	24	0
2013-11-19	362.5	-0.0059684	0	0	0	0	0	0	0	0	0	0		2013-11-19	362.5	0	0	0	0	0	0	0	0	0	0		2013-11-19	364.94	3	6	12	41	130	245	147	55	24	0
2013-11-20	360.45	-0.00567119	0	0	0	0	0	0	0	0	0	0		2013-11-20	360.45	0	0	0	0	0	0	0	0	0	0		2013-11-20	362.57	3	6	12	41	130	245	147	55	24	0
2013-11-21	363.3	0.00787562	0	0	0	0	0	0	0	0	0	0		2013-11-21	363.3	0	0	0	0	0	0	0	0	0	0		2013-11-21	368.92	3	6	12	41	130	245	147	55	24	0
2013-11-22	366.31	0.00825106	0	0	0	0	0	0	0	0	0	0		2013-11-22	366.31	0	0	0	0	0	0	0	0	0	0		2013-11-22	372.31	3	6	12	41	130	245	147	55	24	0
2013-11-23	0	0	0	0	0	0	0	0	0	0	0	0		2013-11-23	0	0	0	0	0	0	0	0	0	0	0		2013-11-23	372.31	3	6	12	41	130	245	147	55	24	0
2013-11-24	0	0	0	0	0	0	0	0	0	0	0	0		2013-11-24	0	0	0	0	0	0	0	0	0	0	0		2013-11-24	372.31	3	6	12	41	130	245	147	55	24	0
2013-11-25	373.18	0	0	0	0	0	0	0.0533333	0.35	0	0	0		2013-11-25	373.18	0	0	0	0	0	1	1	0	0	0		2013-11-25	376.64	3	6	12	41	130	246	148	55	24	0
2013-11-26	374.82	0.00438507	0	0	0	0	-0.2	0.420909	0.366667	0	0	0		2013-11-26	374.82	0	0	0	0	1	3	1	0	0	0		2013-11-26	381.37	3	6	12	41	131	249	149	55	24	0
2013-11-27	382.61	0.0205702	0	0	0	0	0	0	0	0	0	0		2013-11-27	382.61	0	0	0	0	0	0	0	0	0	0		2013-11-27	386.71	3	6	12	41	131	249	149	55	24	0
2013-11-28	0	0	0	0	0	0	0	0	0	0	0	0		2013-11-28	0	0	0	0	0	0	0	0	0	0	0		2013-11-28	386.71	3	6	12	41	131	249	149	55	24	0
2013-11-29	388.62	0	0	0	0	0	0	0	0	0	0	0		2013-11-29	388.62	0	0	0	0	0	0	0	0	0	0		2013-11-29	393.62	3	6	12	41	131	249	149	55	24	0
2013-11-30	0	0	0	0	0	0	0	0	0	0	0	0		2013-11-30	0	0	0	0	0	0	0	0	0	0	0		2013-11-30	393.62	3	6	12	41	131	249	149	55	24	0
2013-12-01	0	0	0	0	0	0	0	0	0	0	0.8	0		2013-12-01	0	0	0	0	0	0	0	0	0	1	0		2013-12-01	393.62	3	6	12	41	131	249	149	55	25	0
2013-12-02	389.1	0	0	0	0	0	0	0.366667	0.33	0	1.8	1		2013-12-02	389.1	0	0	0	0	0	2	1	0	1	0		2013-12-02	392.3	3	6	12	41	131	251	150	55	26	0
2013-12-03	383.1	-0.0155403	0	0	0	0	0	0.208333	0	0	0	0		2013-12-03	383.1	0	0	0	0	0	1	0	0	0	0		2013-12-03	384.66	3	6	12	41	131	252	150	55	26	0
2013-12-04	381.49	-0.00421146	0	0	0	0	0	0	0	0	0	0		2013-12-04	381.49	0	0	0	0	0	0	0	0	0	0		2013-12-04	385.96	3	6	12	41	131	252	150	55	26	0
2013-12-05	381.37	-0.000314592	0	0	0	0	0	0	0	0	0	0		2013-12-05	381.37	0	0	0	0	0	0	0	0	0	0		2013-12-05	384.49	3	6	12	41	131	252	150	55	26	0
2013-12-06	383.83	0.00642969	0	0	0	0	0	0	0	0	0	0		2013-12-06	383.83	0	0	0	0	0	0	0	0	0	0		2013-12-06	386.95	3	6	12	41	131	252	150	55	26	0
2013-12-07	0	0	0	0	0	0	0	0	0	0	0	0		2013-12-07	0	0	0	0	0	0	0	0	0	0	0		2013-12-07	386.95	3	6	12	41	131	252	150	55	26	0
2013-12-08	0	0	0	0	0	0	0	0	0	0	0	0		2013-12-08	0	0	0	0	0	0	0	0	0	0	0		2013-12-08	386.95	3	6	12	41	131	252	150	55	26	0
2013-12-09	382.57	0	0	0	0	0	0	0	0	0	0	0		2013-12-09	382.57	0	0	0	0	0	0	0	0	0	0		2013-12-09	384.89	3	6	12	41	131	252	150	55	26	0
2013-12-10	383.02	0.00117552	0	0	0	0	0	0	0	0	0	0		2013-12-10	383.02	0	0	0	0	0	0	0	0	0	0		2013-12-10	387.78	3	6	12	41	131	252	150	55	26	0
2013-12-11	382	-0.00266657	0	0	0	0	0	0	0	0	0	0		2013-12-11	382	0	0	0	0	0	0	0	0	0	0		2013-12-11	382.19	3	6	12	41	131	252	150	55	26	0
2013-12-12	379.5	-0.00656601	0	0	0	0	0	0	0	0	0	0		2013-12-12	379.5	0	0	0	0	0	0	0	0	0	0		2013-12-12	381.25	3	6	12	41	131	252	150	55	26	0
2013-12-13	383.8	0.011267	0	0	0	0	0	0	0	0	0	0		2013-12-13	383.8	0	0	0	0	0	0	0	0	0	0		2013-12-13	384.24	3	6	12	41	131	252	150	55	26	0
2013-12-14	0	0	0	0	0	0	0	0	0	0	0	0		2013-12-14	0	0	0	0	0	0	0	0	0	0	0		2013-12-14	384.24	3	6	12	41	131	252	150	55	26	0
2013-12-15	0	0	0	0	0	0	-0.131818	0	0	0	0	0		2013-12-15	0	0	0	0	0	1	0	0	0	0	0		2013-12-15	384.24	3	6	12	41	132	252	150	55	26	0
2013-12-16	385	0	0	0	0	0	0	0	0	0	0	0		2013-12-16	385	0	0	0	0	0	0	0	0	0	0		2013-12-16	388.97	3	6	12	41	132	252	150	55	26	0
2013-12-17	386.5	0.00388853	0	0	0	0	-0.233333	0	0	0	0	0		2013-12-17	386.5	0	0	0	0	1	0	0	0	0	0		2013-12-17	387.65	3	6	12	41	133	252	150	55	26	0
2013-12-18	383.1	-0.0088358	0	0	0	0	-0.05	0	0	0	0	0		2013-12-18	383.1	0	0	0	0	1	0	0	0	0	0		2013-12-18	395.96	3	6	12	41	134	252	150	55	26	0
2013-12-19	392.6	0.0244952	0	0	0	0	0	0	0	0	0	0		2013-12-19	392.6	0	0	0	0	0	0	0	0	0	0		2013-12-19	395.19	3	6	12	41	134	252	150	55	26	0
2013-12-20	395.78	0.0080672	0	0	0	0	0	0	0	0	0	0		2013-12-20	395.78	0	0	0	0	0	0	0	0	0	0		2013-12-20	402.2	3	6	12	41	134	252	150	55	26	0
2013-12-21	0	0	0	0	0	0	0	0	0	0	0	0		2013-12-21	0	0	0	0	0	0	0	0	0	0	0		2013-12-21	402.2	3	6	12	41	134	252	150	55	26	0
2013-12-22	0	0	0	0	0	0	0	0	0	0	0	0		2013-12-22	0	0	0	0	0	0	0	0	0	0	0		2013-12-22	402.2	3	6	12	41	134	252	150	55	26	0
2013-12-23	399.2	0	0	0	0	0	0	0.216667	0	0	0	0		2013-12-23	399.2	0	0	0	0	0	1	0	0	0	0		2013-12-23	402.92	3	6	12	41	134	253	150	55	26	0
2013-12-24	396.37	-0.00711447	0	0	0	0	0	0	0	0	0	0		2013-12-24	396.37	0	0	0	0	0	0	0	0	0	0		2013-12-24	399.2	3	6	12	41	134	253	150	55	26	0
2013-12-25	0	0	0	0	0	0	0	0	0	0	0	0		2013-12-25	0	0	0	0	0	0	0	0	0	0	0		2013-12-25	399.2	3	6	12	41	134	253	150	55	26	0
2013-12-26	396.81	0	0	0	0	0	0	0	0.409091	0	1	1		2013-12-26	396.81	0	0	0	0	0	0	1	0	0	0		2013-12-26	404.39	3	6	12	41	134	253	151	55	26	0
2013-12-27	396.25	-0.00141225	0	0	0	0	0	0.136364	0	0	0	0		2013-12-27	396.25	0	0	0	0	0	1	0	0	0	0		2013-12-27	398.08	3	6	12	41	134	254	151	55	26	0
2013-12-28	0	0	0	0	0	0	0	0	0	0	0	0		2013-12-28	0	0	0	0	0	0	0	0	0	0	0		2013-12-28	398.08	3	6	12	41	134	254	151	55	26	0
2013-12-29	0	0	0	0	0	0	0	0	0	0	0	0		2013-12-29	0	0	0	0	0	0	0	0	0	0	0		2013-12-29	398.08	3	6	12	41	134	254	151	55	26	0
2013-12-30	392.45	0	0	0	0	0	0	0.1	0.3	0	0	0		2013-12-30	392.45	0	0	0	0	0	1	1	0	0	0		2013-12-30	393.37	3	6	12	41	134	255	152	55	26	0
2013-12-31	393.8	0.00343396	0	0	0	0	0	0.1	0	0.6	0	0		2013-12-31	393.8	0	0	0	0	0	1	0	1	0	0		2013-12-31	398.79	3	6	12	41	134	256	152	56	26	0
2014-01-01	0	0	0	0	0	0	0	0	0.433333	0	0	0		2014-01-01	0	0	0	0	0	0	0	1	0	0	0		2014-01-01	398.79	3	6	12	41	134	256	153	56	26	0
2014-01-02	394.02	0	0	0	0	0	0	0.1	0	0	0	0		2014-01-02	394.02	0	0	0	0	0	2	0	0	0	0		2014-01-02	397.97	3	6	12	41	134	258	153	56	26	0
2014-01-03	396.22	0.00556797	0	0	0	0	0	0	0	0	0	0		2014-01-03	396.22	0	0	0	0	0	0	0	0	0	0		2014-01-03	396.44	3	6	12	41	134	258	153	56	26	0
2014-01-04	0	0	0	0	0	0	0	0	0	0	0	0		2014-01-04	0	0	0	0	0	0	0	0	0	0	0		2014-01-04	396.44	3	6	12	41	134	258	153	56	26	0
2014-01-05	0	0	0	0	0	0	0	0	0	0	0	0		2014-01-05	0	0	0	0	0	0	0	0	0	0	0		2014-01-05	396.44	3	6	12	41	134	258	153	56	26	0
2014-01-06	388.42	0	0	0	0	0	0	0.1	0	0	0	0		2014-01-06	388.42	0	0	0	0	0	1	0	0	0	0		2014-01-06	393.63	3	6	12	41	134	259	153	56	26	0
2014-01-07	394.29	0.0149994	0	0	0	0	0	0	0	0	0	0		2014-01-07	394.29	0	0	0	0	0	0	0	0	0	0		2014-01-07	398.03	3	6	12	41	134	259	153	56	26	0
2014-01-08	396.04	0.00442854	0	0	0	0	0	0	0	0	0	0		2014-01-08	396.04	0	0	0	0	0	0	0	0	0	0		2014-01-08	401.92	3	6	12	41	134	259	153	56	26	0
2014-01-09	398.44	0.00604169	0	0	0	0	0	0	0	0	0	0		2014-01-09	398.44	0	0	0	0	0	0	0	0	0	0		2014-01-09	401.01	3	6	12	41	134	259	153	56	26	0
2014-01-10	393.8	-0.0117138	0	0	0	0	0	0	0	0	0	0		2014-01-10	393.8	0	0	0	0	0	0	0	0	0	0		2014-01-10	397.66	3	6	12	41	134	259	153	56	26	0
2014-01-11	0	0	0	0	0	0	0	0	0	0	0	0		2014-01-11	0	0	0	0	0	0	0	0	0	0	0		2014-01-11	397.66	3	6	12	41	134	259	153	56	26	0
2014-01-12	0	0	0	0	0	0	0	0	0	0	0	0		2014-01-12	0	0	0	0	0	0	0	0	0	0	0		2014-01-12	397.66	3	6	12	41	134	259	153	56	26	0
2014-01-13	388.45	0	0	0	0	-0.3125	0	0	0	0	0	0		2014-01-13	388.45	0	0	0	1	0	0	0	0	0	0		2014-01-13	390.98	3	6	12	42	134	259	153	56	26	0
2014-01-14	391.29	0.0072845	0	0	0	0	0	0	0	0	0	0		2014-01-14	391.29	0	0	0	0	0	0	0	0	0	0		2014-01-14	397.54	3	6	12	42	134	259	153	56	26	0
2014-01-15	392.53	0.00316397	0	0	0	0	0	0	0	0	0	0		2014-01-15	392.53	0	0	0	0	0	0	0	0	0	0		2014-01-15	395.87	3	6	12	42	134	259	153	56	26	0
2014-01-16	389.41	-0.00798018	0	0	0	-0.291667	-0.155556	0	0.411111	0	0	0		2014-01-16	389.41	0	0	0	1	1	0	1	0	0	0		2014-01-16	395.8	3	6	12	43	135	259	154	56	26	0
2014-01-17	393.66	0.0108548	0	0	0	0	0	0	0	0	0	0		2014-01-17	393.66	0	0	0	0	0	0	0	0	0	0		2014-01-17	399.61	3	6	12	43	135	259	154	56	26	0
2014-01-18	0	0	0	0	0	0	0	0.1	0	0	0	0		2014-01-18	0	0	0	0	0	0	1	0	0	0	0		2014-01-18	399.61	3	6	12	43	135	260	154	56	26	0
2014-01-19	0	0	0	0	0	0	0	0	0	0	0	0		2014-01-19	0	0	0	0	0	0	0	0	0	0	0		2014-01-19	399.61	3	6	12	43	135	260	154	56	26	0
2014-01-20	0	0	0	0	0	0	0	0	0	0	0.8125	0		2014-01-20	0	0	0	0	0	0	0	0	0	1	0		2014-01-20	399.61	3	6	12	43	135	260	154	56	27	0
2014-01-21	401.6	0	0	0	0	0	0	0	0	0	0	0		2014-01-21	401.6	0	0	0	0	0	0	0	0	0	0		2014-01-21	407.05	3	6	12	43	135	260	154	56	27	0
2014-01-22	402	0.000995505	0	0	0	0	0	0	0	0	0	0		2014-01-22	402	0	0	0	0	0	0	0	0	0	0		2014-01-22	404.54	3	6	12	43	135	260	154	56	27	0
2014-01-23	397.79	-0.0105278	0	0	0	0	-0.155556	0	0	0	0	0		2014-01-23	397.79	0	0	0	0	1	0	0	0	0	0		2014-01-23	399.87	3	6	12	43	136	260	154	56	27	0
2014-01-24	387.27	-0.0268022	0	0	0	0	0	0	0	0	0	0		2014-01-24	387.27	0	0	0	0	0	0	0	0	0	0		2014-01-24	387.6	3	6	12	43	136	260	154	56	27	0
2014-01-25	0	0	0	0	0	0	0	0	0	0	0	0		2014-01-25	0	0	0	0	0	0	0	0	0	0	0		2014-01-25	387.6	3	6	12	43	136	260	154	56	27	0
2014-01-26	0	0	0	0	0	0	0	0	0	0	0	0		2014-01-26	0	0	0	0	0	0	0	0	0	0	0		2014-01-26	387.6	3	6	12	43	136	260	154	56	27	0
2014-01-27	380.49	0	0	0	0	0	0	0.09375	0	0	0	0		2014-01-27	380.49	0	0	0	0	0	1	0	0	0	0		2014-01-27	386.28	3	6	12	43	136	261	154	56	27	0
2014-01-28	387.12	0.0172748	0	0	0	0	0	0	0	0	0	0		2014-01-28	387.12	0	0	0	0	0	0	0	0	0	0		2014-01-28	394.43	3	6	12	43	136	261	154	56	27	0
2014-01-29	383.24	-0.0100733	0	0	0	-0.4	0	0	0	0	0	0		2014-01-29	383.24	0	0	0	1	0	0	0	0	0	0		2014-01-29	384.2	3	6	12	44	136	261	154	56	27	0
2014-01-30	387.7	0.0115705	0	0	0	0	-0.451389	0.50355	0.75	0	0	0		2014-01-30	387.7	0	0	0	0	3	4	2	0	0	0		2014-01-30	403.01	3	6	12	44	139	265	156	56	27	0
2014-01-31	357.76	-0.0803695	0	0	0	0	0	0.465079	0.3	0.6	0	0		2014-01-31	357.76	0	0	0	0	0	3	1	1	0	0		2014-01-31	358.69	3	6	12	44	139	268	157	57	27	0
2014-02-01	0	0	0	0	0	0	0	0	0	0	0	0		2014-02-01	0	0	0	0	0	0	0	0	0	0	0		2014-02-01	358.69	3	6	12	44	139	268	157	57	27	0
2014-02-02	0	0	0	0	0	0	0	0	0	0	0	0		2014-02-02	0	0	0	0	0	0	0	0	0	0	0		2014-02-02	358.69	3	6	12	44	139	268	157	57	27	0
2014-02-03	340.1	0	0	0	0	0	0	0	0	0.625	0	0		2014-02-03	340.1	0	0	0	0	0	0	0	1	0	0		2014-02-03	346.15	3	6	12	44	139	268	157	58	27	0
2014-02-04	344.02	0.0114601	0	0	0	0	0	0	0	0	1	1		2014-02-04	344.02	0	0	0	0	0	0	0	0	0	0		2014-02-04	347.95	3	6	12	44	139	268	157	58	27	0
2014-02-05	337.73	-0.018453	0	0	0	0	0	0	0.323232	0	0	0		2014-02-05	337.73	0	0	0	0	0	0	1	0	0	0		2014-02-05	346.45	3	6	12	44	139	268	158	58	27	0
2014-02-06	347.4	0.02823	0	0	0	0	0	0	0	0	0	0		2014-02-06	347.4	0	0	0	0	0	0	0	0	0	0		2014-02-06	354.59	3	6	12	44	139	268	158	58	27	0
2014-02-07	352.49	0.0145454	0	0	0	0	0	0	0.3	0	0	0		2014-02-07	352.49	0	0	0	0	0	0	1	0	0	0		2014-02-07	361.08	3	6	12	44	139	268	159	58	27	0
2014-02-08	0	0	0	0	0	0	0	0	0	0	0	0		2014-02-08	0	0	0	0	0	0	0	0	0	0	0		2014-02-08	361.08	3	6	12	44	139	268	159	58	27	0
2014-02-09	0	0	0	0	0	0	0	0	0	0	0	0		2014-02-09	0	0	0	0	0	0	0	0	0	0	0		2014-02-09	361.08	3	6	12	44	139	268	159	58	27	0
2014-02-10	359.35	0	0	0	0	0	0	0	0	0	0	0		2014-02-10	359.35	0	0	0	0	0	0	0	0	0	0		2014-02-10	360.87	3	6	12	44	139	268	159	58	27	0
2014-02-11	356.25	-0.00866413	0	0	0	0	0	0.141667	0	0	0	0		2014-02-11	356.25	0	0	0	0	0	1	0	0	0	0		2014-02-11	361.79	3	6	12	44	139	269	159	58	27	0
2014-02-12	346.32	-0.0282695	0	0	0	0	-0.155556	0	0	0	0	0		2014-02-12	346.32	0	0	0	0	1	0	0	0	0	0		2014-02-12	349.25	3	6	12	44	140	269	159	58	27	0
2014-02-13	346.5	0.000519595	0	0	0	0	0	0	0	0	0	0		2014-02-13	346.5	0	0	0	0	0	0	0	0	0	0		2014-02-13	357.2	3	6	12	44	140	269	159	58	27	0
2014-02-14	353.35	0.0195763	0	0	0	-0.4	0	0	0.285714	0.6	0	0		2014-02-14	353.35	0	0	0	1	0	0	1	1	0	0		2014-02-14	357.35	3	6	12	45	140	269	160	59	27	0
2014-02-15	0	0	0	0	0	0	0	0	0	0	0	0		2014-02-15	0	0	0	0	0	0	0	0	0	0	0		2014-02-15	357.35	3	6	12	45	140	269	160	59	27	0
2014-02-16	0	0	0	0	0	0	0	0.136364	0	0	0	0		2014-02-16	0	0	0	0	0	0	1	0	0	0	0		2014-02-16	357.35	3	6	12	45	140	270	160	59	27	0
2014-02-17	0	0	0	0	0	0	0	0	0	0	0	0		2014-02-17	0	0	0	0	0	0	0	0	0	0	0		2014-02-17	357.35	3	6	12	45	140	270	160	59	27	0
2014-02-18	349.45	0	0	0	0	0	0	0	0	0	0	0		2014-02-18	349.45	0	0	0	0	0	0	0	0	0	0		2014-02-18	353.65	3	6	12	45	140	270	160	59	27	0
2014-02-19	346.1	-0.00963276	0	0	0	-0.266667	0	0	0	0	0	0		2014-02-19	346.1	0	0	0	1	0	0	0	0	0	0		2014-02-19	347.38	3	6	12	46	140	270	160	59	27	0
2014-02-20	344.38	-0.00498205	0	0	0	0	0	0	0	0	0	0		2014-02-20	344.38	0	0	0	0	0	0	0	0	0	0		2014-02-20	349.8	3	6	12	46	140	270	160	59	27	0
2014-02-21	346.75	0.00685835	0	0	0	0	-0.216667	0	0	0	0	0		2014-02-21	346.75	0	0	0	0	1	0	0	0	0	0		2014-02-21	346.76	3	6	12	46	141	270	160	59	27	0
2014-02-22	0	0	0	0	0	0	0	0	0	0	0	0		2014-02-22	0	0	0	0	0	0	0	0	0	0	0		2014-02-22	346.76	3	6	12	46	141	270	160	59	27	0
2014-02-23	0	0	0	0	0	0	0	0	0	0	0	0		2014-02-23	0	0	0	0	0	0	0	0	0	0	0		2014-02-23	346.76	3	6	12	46	141	270	160	59	27	0
2014-02-24	343.29	0	0	0	0	0	0	0.216667	0.433333	0	0	0		2014-02-24	343.29	0	0	0	0	0	1	1	0	0	0		2014-02-24	351.78	3	6	12	46	141	271	161	59	27	0
2014-02-25	351.58	0.0238616	0	0	0	0	0	0	0	0	0	0		2014-02-25	351.58	0	0	0	0	0	0	0	0	0	0		2014-02-25	358.32	3	6	12	46	141	271	161	59	27	0
2014-02-26	357.17	0.0157747	0	0	0	0	0	0.13	0	0	0	0		2014-02-26	357.17	0	0	0	0	0	1	0	0	0	0		2014-02-26	359.8	3	6	12	46	141	272	161	59	27	0
2014-02-27	355.5	-0.00468665	0	0	0	0	0	0	0	0	0	0		2014-02-27	355.5	0	0	0	0	0	0	0	0	0	0		2014-02-27	360.13	3	6	12	46	141	272	161	59	27	0
2014-02-28	357.08	0.00443456	0	0	0	0	0	0	0	0	0	0		2014-02-28	357.08	0	0	0	0	0	0	0	0	0	0		2014-02-28	362.1	3	6	12	46	141	272	161	59	27	0
2014-03-01	0	0	0	0	0	0	0	0	0	0	0	0		2014-03-01	0	0	0	0	0	0	0	0	0	0	0		2014-03-01	362.1	3	6	12	46	141	272	161	59	27	0
2014-03-02	0	0	0	0	0	0	0	0	0	0	0	0		2014-03-02	0	0	0	0	0	0	0	0	0	0	0		2014-03-02	362.1	3	6	12	46	141	272	161	59	27	0
2014-03-03	354.48	0	0	0	0	0	0	0.223485	0	0	0	0		2014-03-03	354.48	0	0	0	0	0	1	0	0	0	0		2014-03-03	359.78	3	6	12	46	141	273	161	59	27	0
2014-03-04	362.46	0.0222621	0	0	0	0	-0.125	0	0	0	0	0		2014-03-04	362.46	0	0	0	0	1	0	0	0	0	0		2014-03-04	363.9	3	6	12	46	142	273	161	59	27	0
2014-03-05	363.9	0.00396499	0	0	0	0	0	0	0.79	0	0	0		2014-03-05	363.9	0	0	0	0	0	0	2	0	0	0		2014-03-05	372.37	3	6	12	46	142	273	163	59	27	0
2014-03-06	368.9	0.0136465	0	0	0	-0.359028	0	0.1	0	0.7	0	0		2014-03-06	368.9	0	0	0	1	0	1	0	1	0	0		2014-03-06	372.16	3	6	12	47	142	274	163	60	27	0
2014-03-07	369.53	0.00170634	0	0	0	0	0	0	0	0	0	0		2014-03-07	369.53	0	0	0	0	0	0	0	0	0	0		2014-03-07	372.06	3	6	12	47	142	274	163	60	27	0
2014-03-08	0	0	0	0	0	0	0	0	0	0	0	0		2014-03-08	0	0	0	0	0	0	0	0	0	0	0		2014-03-08	372.06	3	6	12	47	142	274	163	60	27	0
2014-03-09	0	0	0	0	0	0	0	0	0	0	0	0		2014-03-09	0	0	0	0	0	0	0	0	0	0	0		2014-03-09	372.06	3	6	12	47	142	274	163	60	27	0
2014-03-10	367	0	0	0	0	0	0	0	0	0	0	0		2014-03-10	367	0	0	0	0	0	0	0	0	0	0		2014-03-10	370.53	3	6	12	47	142	274	163	60	27	0
2014-03-11	367.28	0.000762649	0	0	0	0	0	0	0	0	0	0		2014-03-11	367.28	0	0	0	0	0	0	0	0	0	0		2014-03-11	368.82	3	6	12	47	142	274	163	60	27	0
2014-03-12	363.61	-0.0100427	0	0	0	0	0	0	0	0	0	0		2014-03-12	363.61	0	0	0	0	0	0	0	0	0	0		2014-03-12	370.64	3	6	12	47	142	274	163	60	27	0
2014-03-13	368.08	0.0122184	0	0	0	0	0	0.175	0.295455	0	0	0		2014-03-13	368.08	0	0	0	0	0	1	1	0	0	0		2014-03-13	371.51	3	6	12	47	142	275	164	60	27	0
2014-03-14	371.55	0.00938314	0	0	0	0	0	0	0	0	0	0		2014-03-14	371.55	0	0	0	0	0	0	0	0	0	0		2014-03-14	373.74	3	6	12	47	142	275	164	60	27	0
2014-03-15	0	0	0	0	0	0	0	0	0.75	0	0	0		2014-03-15	0	0	0	0	0	0	0	2	0	0	0		2014-03-15	373.74	3	6	12	47	142	275	166	60	27	0
2014-03-16	0	0	0	0	0	0	0	0	0.3	0	0	0		2014-03-16	0	0	0	0	0	0	0	1	0	0	0		2014-03-16	373.74	3	6	12	47	142	275	167	60	27	0
2014-03-17	374.88	0	0	0	0	0	-0.155556	0	0	0	0	0		2014-03-17	374.88	0	0	0	0	1	0	0	0	0	0		2014-03-17	375.04	3	6	12	47	143	275	167	60	27	0
2014-03-18	375	0.000320038	0	0	0	0	0	0.1	0	0	0	0		2014-03-18	375	0	0	0	0	0	1	0	0	0	0		2014-03-18	378.77	3	6	12	47	143	276	167	60	27	0
2014-03-19	369.42	-0.0149918	0	0	0	0	0	0	0	0	0	0		2014-03-19	369.42	0	0	0	0	0	0	0	0	0	0		2014-03-19	373.23	3	6	12	47	143	276	167	60	27	0
2014-03-20	366.22	-0.00869999	0	0	0	0	0	0	0	0	0	0		2014-03-20	366.22	0	0	0	0	0	0	0	0	0	0		2014-03-20	368.97	3	6	12	47	143	276	167	60	27	0
2014-03-21	358.4	-0.0215846	0	0	0	0	0	0	0	0	0	0		2014-03-21	358.4	0	0	0	0	0	0	0	0	0	0		2014-03-21	360.62	3	6	12	47	143	276	167	60	27	0
2014-03-22	0	0	0	0	0	0	0	0	0	0	0	0		2014-03-22	0	0	0	0	0	0	0	0	0	0	0		2014-03-22	360.62	3	6	12	47	143	276	167	60	27	0
2014-03-23	0	0	0	0	0	0	0	0	0	0	0	0		2014-03-23	0	0	0	0	0	0	0	0	0	0	0		2014-03-23	360.62	3	6	12	47	143	276	167	60	27	0
2014-03-24	348.6	0	0	0	0	0	0	0	0	0	0	0		2014-03-24	348.6	0	0	0	0	0	0	0	0	0	0		2014-03-24	351.85	3	6	12	47	143	276	167	60	27	0
2014-03-25	348.84	0.000688203	0	0	0	0	0	0.136364	0	0	1	1		2014-03-25	348.84	0	0	0	0	0	1	0	0	0	0		2014-03-25	354.71	3	6	12	47	143	277	167	60	27	0
2014-03-26	343.4	-0.0157174	0	0	0	-0.375	0	0.0010101	0	0	0	0		2014-03-26	343.4	0	0	0	1	0	1	0	0	0	0		2014-03-26	343.41	3	6	12	48	143	278	167	60	27	0
2014-03-27	330.88	-0.0371401	0	0	0	0	0	0.268182	0.4	0	0	0		2014-03-27	330.88	0	0	0	0	0	2	1	0	0	0		2014-03-27	338.47	3	6	12	48	143	280	168	60	27	0
2014-03-28	336.08	0.0155934	0	0	0	0	0	0	0	0	0	0		2014-03-28	336.08	0	0	0	0	0	0	0	0	0	0		2014-03-28	338.29	3	6	12	48	143	280	168	60	27	0
2014-03-29	0	0	0	0	0	0	0	0	0	0	0	0		2014-03-29	0	0	0	0	0	0	0	0	0	0	0		2014-03-29	338.29	3	6	12	48	143	280	168	60	27	0
2014-03-30	0	0	0	0	0	0	0	0	0	0	0	0		2014-03-30	0	0	0	0	0	0	0	0	0	0	0		2014-03-30	338.29	3	6	12	48	143	280	168	60	27	0
2014-03-31	334.06	0	0	0	0	0	0	0	0	0	0	0		2014-03-31	334.06	0	0	0	0	0	0	0	0	0	0		2014-03-31	336.37	3	6	12	48	143	280	168	60	27	0
2014-04-01	338	0.0117253	0	0	0	0	0	0.025	0	0	0	0		2014-04-01	338	0	0	0	0	0	1	0	0	0	0		2014-04-01	342.99	3	6	12	48	143	281	168	60	27	0
2014-04-02	340.38	0.00701676	0	0	0	0	0	0	0	0	0.8125	0		2014-04-02	340.38	0	0	0	0	0	0	0	0	1	0		2014-04-02	341.96	3	6	12	48	143	281	168	60	28	0
2014-04-03	328.46	-0.0356476	0	0	0	0	0	0.205808	0.3	0	0	0		2014-04-03	328.46	0	0	0	0	0	2	1	0	0	0		2014-04-03	333.62	3	6	12	48	143	283	169	60	28	0
2014-04-04	315.61	-0.0399078	-1	-1	0	0	-0.155556	0.00222222	0.285714	0	0	0		2014-04-04	315.61	1	1	0	0	1	1	1	0	0	0		2014-04-04	323	4	7	12	48	144	284	170	60	28	0
2014-04-05	0	0	0	0	0	0	0	0	0	0	0	0		2014-04-05	0	0	0	0	0	0	0	0	0	0	0		2014-04-05	323	4	7	12	48	144	284	170	60	28	0
2014-04-06	0	0	0	0	0	0	0	0	0	0	0	0		2014-04-06	0	0	0	0	0	0	0	0	0	0	0		2014-04-06	323	4	7	12	48	144	284	170	60	28	0
2014-04-07	313.13	0	0	0	0	0	0	0	0.4375	0	0	0		2014-04-07	313.13	0	0	0	0	0	0	1	0	0	0		2014-04-07	317.76	4	7	12	48	144	284	171	60	28	0
2014-04-08	318.44	0.0168156	0	0	0	0	0	0.114815	0	0	0	0		2014-04-08	318.44	0	0	0	0	0	2	0	0	0	0		2014-04-08	327.07	4	7	12	48	144	286	171	60	28	0
2014-04-09	322.5	0.0126691	0	0	0	0	0	0	0.283333	0	0	0		2014-04-09	322.5	0	0	0	0	0	0	1	0	0	0		2014-04-09	331.81	4	7	12	48	144	286	172	60	28	0
2014-04-10	316.5	-0.0187799	0	0	-0.55	0	0	0.0293651	0.416667	0	0	0		2014-04-10	316.5	0	0	1	0	0	1	1	0	0	0		2014-04-10	317.11	4	7	13	48	144	287	173	60	28	0
2014-04-11	309.5	-0.0223651	0	0	0	0	-0.05	0	0.35	0	0	0		2014-04-11	309.5	0	0	0	0	1	0	1	0	0	0		2014-04-11	311.73	4	7	13	48	145	287	174	60	28	0
2014-04-12	0	0	0	0	0	0	0	0	0	0	0	0		2014-04-12	0	0	0	0	0	0	0	0	0	0	0		2014-04-12	311.73	4	7	13	48	145	287	174	60	28	0
2014-04-13	0	0	0	0	0	0	0	0	0	0	0	0		2014-04-13	0	0	0	0	0	0	0	0	0	0	0		2014-04-13	311.73	4	7	13	48	145	287	174	60	28	0
2014-04-14	311.28	0	0	0	0	0	0	0	0	0	0	0		2014-04-14	311.28	0	0	0	0	0	0	0	0	0	0		2014-04-14	315.91	4	7	13	48	145	287	174	60	28	0
2014-04-15	305.5	-0.018743	0	0	0	0	0	0	0	0	0	0		2014-04-15	305.5	0	0	0	0	0	0	0	0	0	0		2014-04-15	316.08	4	7	13	48	145	287	174	60	28	0
2014-04-16	314.71	0.0297018	0	0	0	0	0	0	0	0	0	0		2014-04-16	314.71	0	0	0	0	0	0	0	0	0	0		2014-04-16	323.68	4	7	13	48	145	287	174	60	28	0
2014-04-17	319.76	0.0159192	0	0	0	0	-0.0777778	0	0.3	0	0	0		2014-04-17	319.76	0	0	0	0	1	0	1	0	0	0		2014-04-17	324.91	4	7	13	48	146	287	175	60	28	0
2014-04-18	0	0	0	0	0	0	0	0	0	0	0	0		2014-04-18	0	0	0	0	0	0	0	0	0	0	0		2014-04-18	324.91	4	7	13	48	146	287	175	60	28	0
2014-04-19	0	0	0	0	0	0	0	0	0	0	0	0		2014-04-19	0	0	0	0	0	0	0	0	0	0	0		2014-04-19	324.91	4	7	13	48	146	287	175	60	28	0
2014-04-20	0	0	0	0	0	0	0	0	0	0	0	0		2014-04-20	0	0	0	0	0	0	0	0	0	0	0		2014-04-20	324.91	4	7	13	48	146	287	175	60	28	0
2014-04-21	322.31	0	0	0	0	-0.4	0	0	0.3375	0.55	0	0		2014-04-21	322.31	0	0	0	1	0	0	1	1	0	0		2014-04-21	330.87	4	7	13	49	146	287	176	61	28	0
2014-04-22	328.94	0.0203616	0	0	0	0	0	0	0	0	0	0		2014-04-22	328.94	0	0	0	0	0	0	0	0	0	0		2014-04-22	329.32	4	7	13	49	146	287	176	61	28	0
2014-04-23	323.39	-0.0170163	0	0	0	0	-0.155556	0.528956	0.416667	0	0	0		2014-04-23	323.39	0	0	0	0	1	4	1	0	0	0		2014-04-23	324.58	4	7	13	49	147	291	177	61	28	0
2014-04-24	322.95	-0.00136152	0	0	0	-0.3125	-0.177778	0	0.693182	0	0	0		2014-04-24	322.95	0	0	0	1	2	0	2	0	0	0		2014-04-24	337.15	4	7	13	50	149	291	179	61	28	0
2014-04-25	302.71	-0.0647223	0	0	0	-0.35	-0.2625	0.522012	0.3	0	0	0		2014-04-25	302.71	0	0	0	1	2	3	1	0	0	0		2014-04-25	303.83	4	7	13	51	151	294	180	61	28	0
2014-04-26	0	0	0	0	0	0	0	0	0	0	0	0		2014-04-26	0	0	0	0	0	0	0	0	0	0	0		2014-04-26	303.83	4	7	13	51	151	294	180	61	28	0
2014-04-27	0	0	0	0	0	0	0	0	0	0	0	0		2014-04-27	0	0	0	0	0	0	0	0	0	0	0		2014-04-27	303.83	4	7	13	51	151	294	180	61	28	0
2014-04-28	288	0	0	0	0	0	0	0.15625	0	0	0	0		2014-04-28	288	0	0	0	0	0	1	0	0	0	0		2014-04-28	296.58	4	7	13	51	151	295	180	61	28	0
2014-04-29	290.45	0.00847101	0	0	0	0	0	0.210227	0	0	0	0		2014-04-29	290.45	0	0	0	0	0	1	0	0	0	0		2014-04-29	300.38	4	7	13	51	151	296	180	61	28	0
2014-04-30	298.1	0.0259975	0	0	0	0	0	0.125	0.392857	0	0	0		2014-04-30	298.1	0	0	0	0	0	1	1	0	0	0		2014-04-30	304.13	4	7	13	51	151	297	181	61	28	0
2014-05-01	304	0.0195987	0	0	0	-0.3625	0	0.136364	0.375	0	0	0		2014-05-01	304	0	0	0	1	0	1	1	0	0	0		2014-05-01	307.89	4	7	13	52	151	298	182	61	28	0
2014-05-02	304.31	0.00101921	0	0	0	0	0	0	0.4	0	0	0		2014-05-02	304.31	0	0	0	0	0	0	1	0	0	0		2014-05-02	308.01	4	7	13	52	151	298	183	61	28	0
2014-05-03	0	0	0	0	0	0	0	0	0	0	0	0		2014-05-03	0	0	0	0	0	0	0	0	0	0	0		2014-05-03	308.01	4	7	13	52	151	298	183	61	28	0
2014-05-04	0	0	0	0	0	0	0	0	0	0	0	0		2014-05-04	0	0	0	0	0	0	0	0	0	0	0		2014-05-04	308.01	4	7	13	52	151	298	183	61	28	0
2014-05-05	305	0	0	0	0	0	0	0	0	0	0	0		2014-05-05	305	0	0	0	0	0	0	0	0	0	0		2014-05-05	310.05	4	7	13	52	151	298	183	61	28	0
2014-05-06	297.04	-0.0264449	0	0	0	0	0	0	0	0	0	0		2014-05-06	297.04	0	0	0	0	0	0	0	0	0	0		2014-05-06	297.38	4	7	13	52	151	298	183	61	28	0
2014-05-07	286.68	-0.0355003	0	0	0	0	0	0	0.4	0	0	0		2014-05-07	286.68	0	0	0	0	0	0	1	0	0	0		2014-05-07	292.71	4	7	13	52	151	298	184	61	28	0
2014-05-08	287.23	0.00191674	0	0	0	0	0	0	0	0	0	0		2014-05-08	287.23	0	0	0	0	0	0	0	0	0	0		2014-05-08	288.32	4	7	13	52	151	298	184	61	28	0
2014-05-09	284.38	-0.00997194	0	0	0	0	0	0	0	0	0	0		2014-05-09	284.38	0	0	0	0	0	0	0	0	0	0		2014-05-09	292.24	4	7	13	52	151	298	184	61	28	0
2014-05-10	0	0	0	0	0	0	0	0	0	0	0	0		2014-05-10	0	0	0	0	0	0	0	0	0	0	0		2014-05-10	292.24	4	7	13	52	151	298	184	61	28	0
2014-05-11	0	0	0	0	0	0	-0.125	0	0	0	0	0		2014-05-11	0	0	0	0	0	1	0	0	0	0	0		2014-05-11	292.24	4	7	13	52	152	298	184	61	28	0
2014-05-12	294.16	0	0	0	0	0	0	0.2	0	0	0.8	0		2014-05-12	294.16	0	0	0	0	0	1	0	0	1	0		2014-05-12	302.86	4	7	13	52	152	299	184	61	29	0
2014-05-13	300.75	0.0221555	0	0	0	0	0	0	0	0	0	0		2014-05-13	300.75	0	0	0	0	0	0	0	0	0	0		2014-05-13	304.64	4	7	13	52	152	299	184	61	29	0
2014-05-14	296.66	-0.0136926	0	0	0	0	0	0	0.405714	0	0	0		2014-05-14	296.66	0	0	0	0	0	0	1	0	0	0		2014-05-14	297.62	4	7	13	52	152	299	185	61	29	0
2014-05-15	290.38	-0.0213963	0	0	0	0	0	0.166667	0	0	0	0		2014-05-15	290.38	0	0	0	0	0	1	0	0	0	0		2014-05-15	295.19	4	7	13	52	152	300	185	61	29	0
2014-05-16	291.55	0.00402105	0	0	0	0	0	0	0	0	0	0		2014-05-16	291.55	0	0	0	0	0	0	0	0	0	0		2014-05-16	297.7	4	7	13	52	152	300	185	61	29	0
2014-05-17	0	0	0	0	0	0	0	0	0	0	0	0		2014-05-17	0	0	0	0	0	0	0	0	0	0	0		2014-05-17	297.7	4	7	13	52	152	300	185	61	29	0
2014-05-18	0	0	0	0	0	0	0	0	0	0	0	0		2014-05-18	0	0	0	0	0	0	0	0	0	0	0		2014-05-18	297.7	4	7	13	52	152	300	185	61	29	0
2014-05-19	293.81	0	0	0	0	0	0	0	0	0	0	0		2014-05-19	293.81	0	0	0	0	0	0	0	0	0	0		2014-05-19	296.76	4	7	13	52	152	300	185	61	29	0
2014-05-20	296.75	0.00995674	0	0	0	0	0	0	0	0	0	0		2014-05-20	296.75	0	0	0	0	0	0	0	0	0	0		2014-05-20	301.19	4	7	13	52	152	300	185	61	29	0
2014-05-21	301.52	0.0159463	0	0	0	0	0	0	0	0	0	0		2014-05-21	301.52	0	0	0	0	0	0	0	0	0	0		2014-05-21	305.01	4	7	13	52	152	300	185	61	29	0
2014-05-22	303.01	0.00492953	0	0	0	0	0	0	0	0	0	0		2014-05-22	303.01	0	0	0	0	0	0	0	0	0	0		2014-05-22	304.91	4	7	13	52	152	300	185	61	29	0
2014-05-23	304.9	0.00621799	0	0	0	0	0	0	0	0	0	0		2014-05-23	304.9	0	0	0	0	0	0	0	0	0	0		2014-05-23	312.24	4	7	13	52	152	300	185	61	29	0
2014-05-24	0	0	0	0	0	0	0	0	0	0	0	0		2014-05-24	0	0	0	0	0	0	0	0	0	0	0		2014-05-24	312.24	4	7	13	52	152	300	185	61	29	0
2014-05-25	0	0	0	0	0	0	0	0	0	0	0	0		2014-05-25	0	0	0	0	0	0	0	0	0	0	0		2014-05-25	312.24	4	7	13	52	152	300	185	61	29	0
2014-05-26	0	0	0	0	0	0	0	0	0	0	0	0		2014-05-26	0	0	0	0	0	0	0	0	0	0	0		2014-05-26	312.24	4	7	13	52	152	300	185	61	29	0
2014-05-27	307.38	0	0	0	0	0	0	0	0.4	0	0	0		2014-05-27	307.38	0	0	0	0	0	0	1	0	0	0		2014-05-27	310.82	4	7	13	52	152	300	186	61	29	0
2014-05-28	307.42	0.00013015	0	0	0	0	0	0	0	0	0	0		2014-05-28	307.42	0	0	0	0	0	0	0	0	0	0		2014-05-28	310.16	4	7	13	52	152	300	186	61	29	0
2014-05-29	310.2	0.00900236	0	0	0	0	-0.05	0.115	0	0	0	0		2014-05-29	310.2	0	0	0	0	1	1	0	0	0	0		2014-05-29	313.78	4	7	13	52	153	301	186	61	29	0
2014-05-30	307.57	-0.00851456	0	0	0	0	0	0	0	0	0	0		2014-05-30	307.57	0	0	0	0	0	0	0	0	0	0		2014-05-30	312.55	4	7	13	52	153	301	186	61	29	0
2014-05-31	0	0	0	0	0	0	0	0.136364	0	0	0	0		2014-05-31	0	0	0	0	0	0	1	0	0	0	0		2014-05-31	312.55	4	7	13	52	153	302	186	61	29	0
2014-06-01	0	0	0	0	0	0	0	0	0	0	0	0		2014-06-01	0	0	0	0	0	0	0	0	0	0	0		2014-06-01	312.55	4	7	13	52	153	302	186	61	29	0
2014-06-02	307	0	0	0	0	0	0	0	0	0	0	0		2014-06-02	307	0	0	0	0	0	0	0	0	0	0		2014-06-02	308.84	4	7	13	52	153	302	186	61	29	0
2014-06-03	305.07	-0.00630647	0	0	0	0	0	0	0	0	0	0		2014-06-03	305.07	0	0	0	0	0	0	0	0	0	0		2014-06-03	307.19	4	7	13	52	153	302	186	61	29	0
2014-06-04	303.84	-0.00404005	0	0	0	-0.388889	0	0.261364	0.3	0	0	0		2014-06-04	303.84	0	0	0	1	0	2	1	0	0	0		2014-06-04	306.78	4	7	13	53	153	304	187	61	29	0
2014-06-05	306.9	0.0100207	0	0	0	0	0	0	0	0	0	0		2014-06-05	306.9	0	0	0	0	0	0	0	0	0	0		2014-06-05	323.57	4	7	13	53	153	304	187	61	29	0
2014-06-06	324.93	0.0570878	0	0	0	0	0	0	0	0	0	0		2014-06-06	324.93	0	0	0	0	0	0	0	0	0	0		2014-06-06	329.67	4	7	13	53	153	304	187	61	29	0
2014-06-07	0	0	0	0	0	0	0	0	0	0	0	0		2014-06-07	0	0	0	0	0	0	0	0	0	0	0		2014-06-07	329.67	4	7	13	53	153	304	187	61	29	0
2014-06-08	0	0	0	0	0	0	0	0	0	0	0	0		2014-06-08	0	0	0	0	0	0	0	0	0	0	0		2014-06-08	329.67	4	7	13	53	153	304	187	61	29	0
2014-06-09	325.65	0	0	0	0	0	0	0	0	0	0	0		2014-06-09	325.65	0	0	0	0	0	0	0	0	0	0		2014-06-09	327.5	4	7	13	53	153	304	187	61	29	0
2014-06-10	327.5	0.00566489	0	0	0	0	0	0	0.4	0	0	0		2014-06-10	327.5	0	0	0	0	0	0	1	0	0	0		2014-06-10	332.41	4	7	13	53	153	304	188	61	29	0
2014-06-11	333.88	0.0192936	0	0	0	0	0	0	0	0	0	0		2014-06-11	333.88	0	0	0	0	0	0	0	0	0	0		2014-06-11	335.2	4	7	13	53	153	304	188	61	29	0
2014-06-12	324.66	-0.0280032	0	0	0	0	0	0	0	0.65	0	0		2014-06-12	324.66	0	0	0	0	0	0	0	1	0	0		2014-06-12	325.91	4	7	13	53	153	304	188	62	29	0
2014-06-13	323.53	-0.00348665	0	0	0	0	0	0.175	0	0	0	0		2014-06-13	323.53	0	0	0	0	0	1	0	0	0	0		2014-06-13	326.27	4	7	13	53	153	305	188	62	29	0
2014-06-14	0	0	0	0	0	0	0	0.166667	0	0	0	0		2014-06-14	0	0	0	0	0	0	1	0	0	0	0		2014-06-14	326.27	4	7	13	53	153	306	188	62	29	0
2014-06-15	0	0	0	0	0	0	-0.1375	0.741667	0.7	0.6	0	0		2014-06-15	0	0	0	0	0	1	5	2	1	0	0		2014-06-15	326.27	4	7	13	53	154	311	190	63	29	0
2014-06-16	323.52	0	0	0	0	-0.295	0	0.336364	0	0	0	0		2014-06-16	323.52	0	0	0	1	0	2	0	0	0	0		2014-06-16	327.62	4	7	13	54	154	313	190	63	29	0
2014-06-17	325.23	0.00527176	0	0	0	0	-0.0833333	0.272727	0.775	0	0	0		2014-06-17	325.23	0	0	0	0	1	2	2	0	0	0		2014-06-17	325.62	4	7	13	54	155	315	192	63	29	0
2014-06-18	325	-0.000707476	0	0	0	0	-0.400568	0.409848	0.559848	0	1	1		2014-06-18	325	0	0	0	0	4	4	2	0	0	0		2014-06-18	334.38	4	7	13	54	159	319	194	63	29	0
2014-06-19	325.98	0.00301088	0	0	0	0	-0.175	0	0	0	0	0		2014-06-19	325.98	0	0	0	0	1	0	0	0	0	0		2014-06-19	327	4	7	13	54	160	319	194	63	29	0
2014-06-20	320.42	-0.0172034	0	0	0	0	0	0	0	0	0	0		2014-06-20	320.42	0	0	0	0	0	0	0	0	0	0		2014-06-20	324.2	4	7	13	54	160	319	194	63	29	0
2014-06-21	0	0	0	0	0	0	0	0	0.3	0	0	0		2014-06-21	0	0	0	0	0	0	0	1	0	0	0		2014-06-21	324.2	4	7	13	54	160	319	195	63	29	0
2014-06-22	0	0	0	0	0	0	0	0.05	0	0	0	0		2014-06-22	0	0	0	0	0	0	1	0	0	0	0		2014-06-22	324.2	4	7	13	54	160	320	195	63	29	0
[truncated: 1,653 more rows]
[truncated: 31 more columns]

## Sheet: Hoja2
Date	Open	High	Low	Close	Adj Close	Volume
2008-01-02	95.35	97.43	94.7	96.25	96.25	13858700
2008-01-03	96.06	97.25	94.52	95.21	95.21	9122500
2008-01-04	93.26	93.4	88.5	88.79	88.79	10270000
2008-01-07	88.62	90.57	85.47	88.82	88.82	9981600
2008-01-08	87.55	91.83	86.93	87.88	87.88	12283300
2008-01-09	87.56	87.8	80.24	85.22	85.22	16410900
2008-01-10	83.98	85.97	82.97	84.26	84.26	11609900
2008-01-11	84.03	84.03	80.29	81.08	81.08	10624300
2008-01-14	82.18	83.32	78.87	82.87	82.87	9056100
2008-01-15	80.49	81.01	78.51	80.24	80.24	9655900
2008-01-16	79.58	82.36	78.44	80.35	80.35	12407000
2008-01-17	80.16	82.25	79.54	80.12	80.12	9900900
2008-01-18	79.93	82.31	78.04	79.76	79.76	13364300
2008-01-22	73.58	79.72	72.22	78.48	78.48	12822200
2008-01-23	75.6	76.8	69.95	73.97	73.97	20405700
2008-01-24	74.53	77.88	74.19	77.67	77.67	9886600
2008-01-25	78.69	81.43	76.33	77.6	77.6	10027600
2008-01-28	76.91	77.4	74.34	75.82	75.82	8505300
2008-01-29	75.77	75.9	72.06	73.95	73.95	9958000
2008-01-30	73.54	77.42	73.25	74.21	74.21	25298700
2008-01-31	68.91	78.87	68.84	77.7	77.7	42885900
2008-02-01	79.02	79.4	73.37	74.63	74.63	16361000
2008-02-04	74.5	76.66	73.9	73.95	73.95	9155200
2008-02-05	72.8	74.21	72	72.09	72.09	9633900
2008-02-06	72.3	72.43	68.17	68.49	68.49	12399500
2008-02-07	67.37	72.71	67.22	70.91	70.91	14501700
2008-02-08	73.4	74.6	72.52	73.5	73.5	11700400
2008-02-11	73.14	75.96	72.77	75.19	75.19	7763700
2008-02-12	75.43	77.05	73.79	74.45	74.45	9449000
2008-02-13	74.99	78.85	73.27	77.73	77.73	11070300
2008-02-14	77.73	77.88	75.18	75.8	75.8	7497200
2008-02-15	75	75.19	71.94	72.96	72.96	11120100
2008-02-19	73.54	74	71.55	72.08	72.08	7109200
2008-02-20	71.9	73.88	71.1	73.64	73.64	6450700
2008-02-21	73.94	74.21	69.37	69.9	69.9	13150800
2008-02-22	70.54	72.21	69.86	72.08	72.08	12342700
2008-02-25	72.35	73.5	71.41	73.27	73.27	7858200
2008-02-26	71.91	73.5	70.28	71.69	71.69	9891300
2008-02-27	70.68	71.48	69.57	70.87	70.87	8930500
2008-02-28	70.3	70.6	67.11	67.85	67.85	13167800
2008-02-29	67.01	67.5	63.97	64.47	64.47	11664600
2008-03-03	63.59	64.49	61.2	62.43	62.43	13721100
2008-03-04	61.67	66.6	61.23	65.34	65.34	16703600
2008-03-05	65.66	66.34	63.82	64.99	64.99	11126400
2008-03-06	64.75	65.46	62.5	62.74	62.74	8343300
2008-03-07	62.2	64.87	62.01	64.09	64.09	10438100
2008-03-10	63.9	65.15	62.91	63.47	63.47	9321000
2008-03-11	65.95	67.17	63.71	67.15	67.15	9742900
2008-03-12	66.77	68.23	65.64	66.51	66.51	7748800
2008-03-13	65.11	69.55	64.37	68.32	68.32	10707500
2008-03-14	68.61	70.68	66.06	68.22	68.22	12420700
2008-03-17	65.72	67.79	64.92	66.53	66.53	9709100
2008-03-18	68.25	71.93	67.59	71.7	71.7	9550700
2008-03-19	71.1	74	70.17	70.17	70.17	11041900
2008-03-20	70.17	73.49	69.38	73.19	73.19	11410700
2008-03-24	73.82	76.93	72.75	75.95	75.95	9395400
2008-03-25	75.83	76.29	74.05	75.17	75.17	6327500
2008-03-26	74.14	75.12	73.24	73.8	73.8	6285100
2008-03-27	74.37	74.69	70.8	70.8	70.8	7942400
2008-03-28	71	72.21	69.26	69.76	69.76	5279100
2008-03-31	70.25	71.64	69.63	71.3	71.3	5470300
2008-04-01	72.99	77.09	72.76	76.7	76.7	9734000
2008-04-02	77.08	79	76.12	77.37	77.37	8592400
2008-04-03	75.15	76.01	73.81	74.94	74.94	8149900
2008-04-04	75.26	77.83	74.28	76.87	76.87	7152800
2008-04-07	77.36	78.43	76	76.9	76.9	6672400
2008-04-08	76.4	77.61	75.5	77.3	77.3	4966000
2008-04-09	76.56	76.67	73.66	74.39	74.39	6660300
2008-04-10	74.48	75.49	72.73	74.83	74.83	6255500
2008-04-11	73.84	74.3	71.62	71.99	71.99	6785600
2008-04-14	71.7	74	71.29	72.61	72.61	4354500
2008-04-15	72.97	73.98	70.65	72.5	72.5	6813100
2008-04-16	73.02	75	72.94	74.59	74.59	6746800
2008-04-17	74.18	75.02	73.61	74.04	74.04	6220000
2008-04-18	76.48	82	76.32	80.1	80.1	16791300
2008-04-21	80.03	81.34	79.06	80.18	80.18	9335400
2008-04-22	79.94	79.94	77.54	79.6	79.6	7245000
2008-04-23	80.3	82.64	78.74	81	81	19250400
2008-04-24	77.71	80.53	76.93	77.69	77.69	21073500
2008-04-25	77.81	81.32	77.26	80.86	80.86	9456500
2008-04-28	80.64	82.5	80.12	81.97	81.97	10991900
2008-04-29	81.42	81.77	79.86	80.74	80.74	6726400
2008-04-30	80.9	81.34	77.92	78.63	78.63	7875700
2008-05-01	78.4	80.01	77.97	79.36	79.36	7197000
2008-05-02	80.3	81.2	76.4	77.31	77.31	8154900
2008-05-05	77.27	77.77	75.87	75.92	75.92	5647400
2008-05-06	75.51	76.77	75.05	75.71	75.71	6545700
2008-05-07	75.26	76.64	73.09	73.18	73.18	8376600
2008-05-08	73.73	74.16	71.56	72.79	72.79	8131300
2008-05-09	72.2	73.34	71.66	72.41	72.41	4243500
2008-05-12	73	74.93	71.78	74.53	74.53	7215400
2008-05-13	74.57	74.96	73.31	74.56	74.56	5020800
2008-05-14	74.92	75.75	73.98	74.2	74.2	4589200
2008-05-15	73.89	76.32	73.55	76.12	76.12	6917700
2008-05-16	76.42	76.83	74.86	76.46	76.46	6206700
2008-05-19	79.01	84.75	78.86	82.29	82.29	18684800
2008-05-20	82.17	82.7	80.03	80.72	80.72	7912200
2008-05-21	80.37	81.15	77.5	78.3	78.3	7070500
2008-05-22	78.68	79.69	78	79.26	79.26	5390600
2008-05-23	78.55	78.87	77.43	78.35	78.35	6331900
2008-05-27	78.26	80.9	77.97	80.62	80.62	10108200
2008-05-28	80.73	80.79	78.99	80.08	80.08	6700600
2008-05-29	80.61	81.96	80.17	80.35	80.35	6857600
2008-05-30	80.58	81.77	80.3	81.62	81.62	5270600
2008-06-02	81.15	81.57	80.05	80.23	80.23	6215200
2008-06-03	80.71	81.89	79.26	80.11	80.11	5870000
2008-06-04	80.11	81.82	79.72	81.5	81.5	6458300
2008-06-05	82.11	84.88	81.8	84.51	84.51	8938700
2008-06-06	83.24	83.64	80.56	80.63	80.63	7843700
2008-06-09	81.19	81.53	78.12	79.43	79.43	6537300
2008-06-10	78.2	81.04	78.2	79.62	79.62	6065600
2008-06-11	79.35	80	77.03	77.28	77.28	5874500
2008-06-12	78.02	79.05	75.01	76.15	76.15	6204400
2008-06-13	76.7	80	76.7	79.17	79.17	5974500
2008-06-16	78.42	82.53	78.41	81.7	81.7	5754400
2008-06-17	83.15	84.3	82.8	82.97	82.97	8802400
2008-06-18	82	83.17	81.32	82.52	82.52	6846600
2008-06-19	82.21	84.47	81.5	84.26	84.26	6717300
2008-06-20	83.1	83.46	80.51	81.1	81.1	6588900
2008-06-23	81.3	82.15	79.55	80.68	80.68	7425800
2008-06-24	79.55	80.79	77.63	79.64	79.64	7140100
2008-06-25	80.45	82.15	79.52	80.51	80.51	7393300
2008-06-26	79.1	79.89	76	76.3	76.3	11310100
2008-06-27	75.59	76.07	72.62	74.66	74.66	11840500
2008-06-30	75.03	76.12	73.21	73.33	73.33	7104100
2008-07-01	72.24	74.23	70.52	73.62	73.62	10292500
2008-07-02	74.16	74.41	71.38	71.44	71.44	7044400
2008-07-03	72.51	73.84	70.52	72	72	4248200
2008-07-07	72.37	74.4	70.76	72.49	72.49	7355500
2008-07-08	72.38	75.49	71.75	75.04	75.04	7916000
2008-07-09	74.56	74.9	70.48	70.61	70.61	6912100
2008-07-10	70.7	71.77	67.99	70.63	70.63	9941600
2008-07-11	69.4	69.99	66.74	68.54	68.54	7930000
2008-07-14	69.31	69.5	65.59	66.28	66.28	9021300
2008-07-15	65.87	68.62	62.99	67.03	67.03	11342100
2008-07-16	66.94	72.75	66.84	71.84	71.84	12038900
2008-07-17	71.2	72.38	67.74	72.11	72.11	9597400
2008-07-18	69.94	70.84	68.4	69.12	69.12	8298000
2008-07-21	69.52	69.8	66.3	68.48	68.48	6896900
2008-07-22	67.09	69.14	65.88	67.97	67.97	8795800
2008-07-23	67.46	72.07	67.46	70.54	70.54	17916200
2008-07-24	76.3	82.38	76.29	78.72	78.72	30996600
2008-07-25	79.63	80.94	78.12	78.31	78.31	9150700
2008-07-28	77.09	78.31	74.86	75.98	75.98	10480200
2008-07-29	76.49	78.8	76.16	78.21	78.21	6770900
2008-07-30	78.36	79.85	76.42	78.21	78.21	7567300
2008-07-31	76.75	78.17	76.1	76.34	76.34	5300700
2008-08-01	76.36	76.49	74.05	75.75	75.75	4774500
2008-08-04	75.99	77.3	75.01	75.71	75.71	4498200
2008-08-05	76.92	79.52	76.52	79.11	79.11	7794600
2008-08-06	78.55	78.63	76.73	78.09	78.09	6406100
2008-08-07	77.01	78.05	76	76.95	76.95	5444800
2008-08-08	76.78	81.21	76.29	80.51	80.51	9162700
2008-08-11	80.18	91.75	79.78	88.09	88.09	25070200
2008-08-12	87.32	88.48	86.1	87.25	87.25	8026500
2008-08-13	86.28	88.25	84.54	86.69	86.69	7208800
2008-08-14	85.71	88.75	85.22	88.03	88.03	6901700
2008-08-15	88.28	89.53	86.26	86.4	86.4	6871600
2008-08-18	86.09	86.28	83.04	83.11	83.11	6547400
2008-08-19	83.09	83.51	81.06	81.29	81.29	6630400
2008-08-20	82	83.25	81.2	82.13	82.13	5950600
2008-08-21	81.41	83.77	80.98	83.26	83.26	6157800
2008-08-22	84.27	85.46	83.93	85.26	85.26	4677800
2008-08-25	84.63	84.64	82.45	82.85	82.85	4356400
2008-08-26	82.74	83.12	81.25	81.76	81.76	4374200
2008-08-27	81.44	82.74	81	81.73	81.73	5627300
2008-08-28	82.21	83.65	81.8	83.42	83.42	7834100
2008-08-29	82.9	82.9	80.5	80.81	80.81	4728700
2008-09-02	83.16	84.5	81.21	81.41	81.41	6000800
2008-09-03	81.4	82	80.02	80.77	80.77	5742600
2008-09-04	80.6	80.81	78.02	78.03	78.03	8316500
2008-09-05	77.34	80.72	77.08	79.19	79.19	8069100
2008-09-08	82.25	83.75	78.85	81.16	81.16	9490600
2008-09-09	80.76	81.96	78.99	79.04	79.04	5821800
2008-09-10	80.01	80.22	76.15	76.74	76.74	9444700
2008-09-11	75.27	79.8	75.1	79.51	79.51	7813600
2008-09-12	78.81	79.6	76.62	78.3	78.3	6480100
2008-09-15	76.86	79.88	76.3	77.34	77.34	8980800
2008-09-16	76.8	79.63	76.67	78.73	78.73	13092200
2008-09-17	77.68	78.24	71.24	71.54	71.54	13165600
2008-09-18	73.08	77.5	70.08	76.5	76.5	12397200
2008-09-19	80.12	86.77	76.5	81	81	14772200
2008-09-22	81.13	81.63	74.32	74.93	74.93	7037700
2008-09-23	75.79	76.29	70.77	71.76	71.76	8594200
2008-09-24	72.3	73.65	68.94	69.96	69.96	9372400
2008-09-25	70.66	72.75	70.01	72.08	72.08	6073000
2008-09-26	69.52	71.05	68.08	70.7	70.7	6747100
2008-09-29	68.41	69.37	61.32	63.35	63.35	12004300
2008-09-30	65.84	73.12	65.32	72.76	72.76	13046900
2008-10-01	71.78	71.99	68.41	69.58	69.58	9622200
2008-10-02	67.63	68.96	65.41	67.36	67.36	8726100
2008-10-03	69.42	70.95	66.59	67	67	11228100
2008-10-06	64.06	65.89	60.47	65.23	65.23	13385500
2008-10-07	65.79	66.43	58.5	58.52	58.52	12756000
2008-10-08	55.64	62.75	55.35	61.02	61.02	14324500
2008-10-09	61.97	63.5	56	56	56	13930900
2008-10-10	52.99	59.75	51.05	56.25	56.25	18021700
2008-10-13	58.96	62.21	57.37	62.02	62.02	11194800
2008-10-14	63.5	64	54.8	55.86	55.86	17306600
2008-10-15	54.46	54.69	48.35	48.72	48.72	16257600
2008-10-16	46.4	50.7	43.39	50.29	50.29	22081100
2008-10-17	48.83	62.33	48.41	50.65	50.65	12946400
2008-10-20	52.17	53.1	49.91	52.97	52.97	8452100
2008-10-21	51.86	52.95	49.92	50.23	50.23	8669600
2008-10-22	50.05	52.47	47.9	49.99	49.99	19513200
2008-10-23	43.37	50.91	43.31	50.32	50.32	32601900
2008-10-24	44.75	52.32	44.5	48.96	48.96	19605900
2008-10-27	49	52.59	48.43	49.58	49.58	11759200
2008-10-28	51.5	56.3	49.07	56.04	56.04	14834700
2008-10-29	55.53	59.79	54.52	56.89	56.89	15196300
2008-10-30	58.76	59.89	55.08	56.71	56.71	11125700
2008-10-31	56.01	57.25	55.01	57.24	57.24	8534600
2008-11-03	56.35	57.25	55.02	55.77	55.77	7170100
2008-11-04	57.16	58.73	55.22	58.45	58.45	7663800
2008-11-05	57.47	58	51.62	51.98	51.98	11498400
2008-11-06	49.8	51.04	46.3	47.22	47.22	15487800
2008-11-07	47.76	49.79	47.01	49.21	49.21	7439600
2008-11-10	49.98	50.68	46.86	48.46	48.46	8964900
2008-11-11	47.1	48.06	44.81	46.3	46.3	9939200
2008-11-12	43.99	45.44	40.9	41.56	41.56	14768600
2008-11-13	41.4	45	38.48	44.93	44.93	16935300
2008-11-14	43.61	44.5	41.5	41.75	41.75	11949700
2008-11-17	39.91	41.26	39.07	39.69	39.69	10711800
2008-11-18	39.73	40.66	36.08	38.44	38.44	15049200
2008-11-19	37.97	39	35.75	35.84	35.84	12521100
2008-11-20	35.29	39.72	34.68	35.03	35.03	18423900
2008-11-21	36.39	39	35.72	37.87	37.87	15042700
2008-11-24	38.79	43.44	38.7	42.5	42.5	14549700
2008-11-25	42.09	42.89	39.61	42.19	42.19	13015000
2008-11-26	40.87	44	40.29	43.96	43.96	13439700
2008-11-28	44.03	44.1	42.22	42.7	42.7	3481000
2008-12-01	42	43.26	40.38	40.47	40.47	11178900
2008-12-02	41.39	41.71	38.82	41.19	41.19	8713700
2008-12-03	40.16	45.88	40.05	45.21	45.21	15675600
2008-12-04	45.94	50.5	45.75	47.32	47.32	19782300
2008-12-05	45.89	48.49	43.3	48.26	48.26	14608800
2008-12-08	49.15	52.14	47.36	51.41	51.41	10940700
2008-12-09	49.81	54.48	49.7	51.25	51.25	13314800
2008-12-10	51.46	51.5	48.34	49.7	49.7	7753800
2008-12-11	49.33	50.49	48.17	48.25	48.25	7583600
2008-12-12	47.52	51.38	47.52	51.25	51.25	8664800
2008-12-15	50.65	50.95	48.15	48.85	48.85	7285400
2008-12-16	49.62	52.96	49.29	52.63	52.63	8862900
2008-12-17	52.26	54.77	51.53	53.18	53.18	9183100
2008-12-18	53	54.85	51.2	52.08	52.08	7518100
2008-12-19	51.59	52.99	50.92	51.56	51.56	10963200
2008-12-22	51.6	52.15	48.47	49.84	49.84	8925000
2008-12-23	50.12	51.61	50.12	51.08	51.08	5845400
2008-12-24	51.66	51.95	51.01	51.44	51.44	1645500
2008-12-26	53.79	53.95	51.55	51.78	51.78	6847300
2008-12-29	51.43	51.77	48.56	49.4	49.4	6507900
2008-12-30	49.51	51.21	48.74	50.76	50.76	6601300
2008-12-31	50.74	51.69	49.91	51.28	51.28	7792200
2009-01-02	51.35	54.53	51.07	54.36	54.36	7296400
2009-01-05	55.73	55.74	53.03	54.06	54.06	9509800
2009-01-06	54.55	58.22	53.75	57.36	57.36	11080100
2009-01-07	56.29	56.95	55.35	56.2	56.2	7942700
2009-01-08	54.99	57.32	54.58	57.16	57.16	6577900
2009-01-09	56.92	57	54.7	55.51	55.51	6684100
2009-01-12	54.12	54.3	50.87	51.92	51.92	9556300
2009-01-13	50.96	53.29	50.75	51.45	51.45	7883200
2009-01-14	50.1	50.1	48.14	48.49	48.49	10442600
2009-01-15	48.56	52.23	47.63	51.44	51.44	11617300
2009-01-16	51.8	52.33	49.53	51.59	51.59	8258200
2009-01-20	50.75	51.7	48.27	48.44	48.44	6767200
2009-01-21	49.31	50.69	48.25	50.54	50.54	5829500
2009-01-22	49.42	50.88	48.26	49.94	49.94	7133300
2009-01-23	48.9	51.42	48.45	50.63	50.63	5793300
2009-01-26	50.18	50.89	48.52	49.63	49.63	7155700
2009-01-27	49.3	50.42	47.72	48.44	48.44	8738200
2009-01-28	49.72	51.49	48.97	50.36	50.36	8056600
2009-01-29	49.96	51.85	49.14	50	50	17966800
2009-01-30	57.36	59.74	57.24	58.82	58.82	39783100
2009-02-02	58.57	62	58.13	61.15	61.15	19324300
2009-02-03	60.87	64.2	60	63.59	63.59	14694600
2009-02-04	63.38	63.44	60.83	61.06	61.06	13726300
2009-02-05	61.15	63.81	60.63	63.18	63.18	10169600
2009-02-06	63.18	67	63.18	66.55	66.55	12044900
2009-02-09	66.56	67.36	65.38	66.71	66.71	9437600
2009-02-10	66.15	67.23	63.07	63.31	63.31	10700600
2009-02-11	63.1	64.9	62.25	64.35	64.35	8347300
2009-02-12	63.25	64.25	61.71	63.96	63.96	8095500
2009-02-13	63.97	64.68	62.87	63.26	63.26	4130900
2009-02-17	61.67	62.65	61.18	61.67	61.67	7126100
2009-02-18	62.27	62.78	60.52	62.35	62.35	7366000
2009-02-19	62.84	64.18	61.67	61.95	61.95	6768900
2009-02-20	61.07	64.15	60.84	63.86	63.86	9354500
2009-02-23	64.16	64.91	61.52	61.71	61.71	7336000
2009-02-24	61.97	66.1	61.89	65.6	65.6	10271400
2009-02-25	64.9	65.75	62.82	63.71	63.71	9122100
2009-02-26	64.12	64.73	62.34	62.34	62.34	7275300
2009-02-27	61.26	65.08	60.94	64.79	64.79	11488300
2009-03-02	63.94	65.52	61.51	61.99	61.99	10511900
2009-03-03	62.75	63.29	61.3	61.7	61.7	9691600
2009-03-04	62.8	65.79	62.4	64.81	64.81	11960900
2009-03-05	64.12	65.8	63.6	64.77	64.77	11770300
2009-03-06	65.2	65.5	59.82	61.69	61.69	15093800
2009-03-09	62.2	64.03	60.15	60.49	60.49	13561400
2009-03-10	62.49	65.9	61.78	65.71	65.71	15435700
2009-03-11	66.24	69.37	65.27	68.54	68.54	13881700
2009-03-12	68.35	69.87	67.25	69.58	69.58	11348900
2009-03-13	69.64	69.74	67.53	68.63	68.63	8903400
2009-03-16	68.56	69.29	66.68	66.98	66.98	9437300
2009-03-17	67.37	71.71	67	71.35	71.35	11902800
2009-03-18	70.97	73.91	70.13	71.25	71.25	10401700
2009-03-19	71.4	71.91	69.24	70.1	70.1	8819100
2009-03-20	70.39	70.89	69.08	69.96	69.96	8468100
2009-03-23	71.36	75.61	70.7	75.58	75.58	8612400
2009-03-24	74.85	75	72.31	72.81	72.81	7457900
2009-03-25	73.09	73.95	69.84	72.4	72.4	7895600
2009-03-26	73.47	74.98	72.64	73.69	73.69	6657700
2009-03-27	71.61	72.29	70.1	70.52	70.52	8568800
2009-03-30	70.4	71.67	69.75	71.44	71.44	8373100
2009-03-31	72.61	74.5	72.12	73.44	73.44	8918200
2009-04-01	73.02	75.09	71.71	73.5	73.5	7041400
2009-04-02	73.63	77.24	73.44	76.34	76.34	11066900
2009-04-03	76.42	78.32	75.5	78.17	78.17	5809900
2009-04-06	77.26	78.36	76	77.99	77.99	5751300
2009-04-07	76.97	77.08	74.88	75.51	75.51	5748800
2009-04-08	75.93	77.11	74.57	76.98	76.98	5653000
2009-04-09	77.51	80	77.26	79.77	79.77	7082300
2009-04-13	79.84	79.97	77.85	78.94	78.94	6212200
2009-04-14	78	79.46	76.94	77.22	77.22	6160400
2009-04-15	75.5	75.81	73.51	74.71	74.71	9412800
2009-04-16	75.33	77.48	75.16	77.25	77.25	7467800
2009-04-17	76.78	78.72	75.88	78.05	78.05	7426000
2009-04-20	78.44	79.79	76.83	77.57	77.57	8686900
2009-04-21	77.33	79.1	77.29	78.74	78.74	7162200
2009-04-22	78.17	82.18	77.81	79.2	79.2	8775500
2009-04-23	81.33	82.06	79.08	80.61	80.61	16187700
2009-04-24	82.03	86.68	80.73	84.46	84.46	23484300
2009-04-27	83.88	84.98	82.21	83.12	83.12	9705900
2009-04-28	82.68	85.35	82.4	82.4	82.4	7924000
2009-04-29	82.99	82.99	79.26	79.79	79.79	9735100
2009-04-30	80.93	82.67	79.89	80.52	80.52	8537600
2009-05-01	80.38	80.38	77.85	78.96	78.96	6121700
2009-05-04	80.26	81.35	78.85	79.77	79.77	7019300
2009-05-05	81.01	82	80.19	81.9	81.9	5870300
2009-05-06	82.88	83.6	79.66	81.99	81.99	8604000
2009-05-07	82.73	82.75	77.88	79.28	79.28	9632100
2009-05-08	79.69	80.23	76.31	77.95	77.95	8193000
2009-05-11	76.8	79.85	76.01	78.61	78.61	6872300
2009-05-12	78.7	78.97	76.53	77.93	77.93	5548700
2009-05-13	76.25	76.65	74.01	74.19	74.19	8770500
2009-05-14	73.79	76.06	73.31	75.11	75.11	9343600
2009-05-15	74.54	76.21	73.42	73.6	73.6	8011700
2009-05-18	73.96	75.96	73.1	75.95	75.95	6829100
2009-05-19	75.43	78.96	75.12	77.87	77.87	8028900
2009-05-20	78.5	81.11	77.42	77.97	77.97	7351000
2009-05-21	76.75	77.97	75.4	75.96	75.96	5640500
2009-05-22	76.1	77.04	75.02	75.64	75.64	3484700
2009-05-26	75.03	78.48	74.55	78.39	78.39	6699600
2009-05-27	78.51	79.5	76.75	77.1	77.1	5567100
2009-05-28	77.7	79.1	75.88	77.65	77.65	4943100
2009-05-29	77.72	78.01	76.4	77.99	77.99	5072200
2009-06-01	78.21	84.8	77.49	83.05	83.05	10796500
2009-06-02	82.42	85.45	82.1	84.93	84.93	9397000
2009-06-03	83.31	85.71	83.13	85.68	85.68	7603400
2009-06-04	85.42	86.4	84.57	85.52	85.52	5465400
2009-06-05	86.29	87.95	85.3	87.56	87.56	8263500
2009-06-08	86.75	87.18	85.11	86.36	86.36	5602100
2009-06-09	86.93	87.67	86.17	87.08	87.08	4475100
2009-06-10	87.58	88.56	84.83	86.59	86.59	6073600
2009-06-11	86.3	87.49	85.05	85.69	85.69	5009700
2009-06-12	85.03	85.2	82.01	84.08	84.08	6223000
2009-06-15	82.83	83.3	81	83.18	83.18	5401800
2009-06-16	83.7	83.95	81.28	82.15	82.15	5465800
2009-06-17	82.5	84.3	80.64	82.65	82.65	7785100
2009-06-18	82.81	82.95	81	81.6	81.6	5453100
2009-06-19	82.15	83.46	81.5	82.96	82.96	5438200
2009-06-22	82.41	82.43	78.56	79.15	79.15	9744400
2009-06-23	78.97	79.1	76.25	77.68	77.68	7415500
2009-06-24	78	80.53	77.8	79.27	79.27	6081400
2009-06-25	79.1	82.23	79.03	82.2	82.2	7360400
2009-06-26	81.9	84.14	81.13	83.88	83.88	8775300
2009-06-29	83.87	84.2	82.41	83.03	83.03	6270300
2009-06-30	83.62	84.92	82.47	83.66	83.66	7984800
2009-07-01	84.42	84.5	81.37	81.6	81.6	6981200
2009-07-02	81.11	81.37	78.51	79.32	79.32	7218600
2009-07-06	78.45	78.89	76.54	78.1	78.1	7368800
2009-07-07	78.53	78.69	75.41	75.63	75.63	6491500
2009-07-08	76.46	77.93	75.7	77.36	77.36	8540700
2009-07-09	78.25	78.54	76.82	78.1	78.1	6359500
2009-07-10	77.52	78.82	76.17	77.63	77.63	5976100
2009-07-13	78.07	81.65	78.01	81.47	81.47	8050200
2009-07-14	81.48	82.42	80.42	81.95	81.95	4543600
2009-07-15	83	84.64	82.78	84.55	84.55	6339000
2009-07-16	84.42	86.24	83.72	86.11	86.11	5361900
2009-07-17	85.8	86.5	85.2	85.85	85.85	5051600
2009-07-20	86.27	88.88	86.26	88.23	88.23	6056600
2009-07-21	88.52	89.01	87.4	89.01	89.01	7728600
2009-07-22	88.65	89.23	87.78	88.79	88.79	5329600
2009-07-23	89.84	94.4	89.59	93.87	93.87	19162100
2009-07-24	87.6	88.9	85.5	86.49	86.49	19204600
2009-07-27	86.24	86.49	83.56	84.24	84.24	11279300
2009-07-28	83.84	85.64	82.6	84.98	84.98	8774900
2009-07-29	84.47	85.5	83.52	84.34	84.34	6502900
2009-07-30	85.64	87.25	85.17	86.09	86.09	7253200
2009-07-31	85.76	86.75	84.62	85.76	85.76	5886900
2009-08-03	86.56	88.2	86.56	87.44	87.44	6663000
2009-08-04	87.48	87.48	84.93	85.8	85.8	6177900
2009-08-05	85.64	85.75	83.02	84.29	84.29	7279400
2009-08-06	84.31	84.84	83.05	84.47	84.47	4693000
2009-08-07	84.1	85.96	84.1	85.32	85.32	5628000
2009-08-10	85.01	85.47	83.27	84.44	84.44	4440600
2009-08-11	83.64	84.4	82.45	83.56	83.56	5025000
2009-08-12	83.42	86.6	83.38	85.96	85.96	5619400
2009-08-13	85.72	86.37	84.07	84.6	84.6	5712400
2009-08-14	84.11	84.17	82.78	83.58	83.58	4924700
2009-08-17	81.16	81.78	80.25	81.06	81.06	6888600
2009-08-18	81.41	82.69	80.79	82.12	82.12	5884400
2009-08-19	80.91	83	80.49	83	83	5170600
2009-08-20	82.98	84.35	82.66	84.09	84.09	5375000
2009-08-21	84.78	85.06	83.54	85	85	6130700
2009-08-24	85.17	85.59	84.24	84.5	84.5	4723200
2009-08-25	84.66	86.34	83.95	84.19	84.19	4791000
2009-08-26	84.1	84.76	83.38	84	84	3613800
2009-08-27	84.01	84.85	83.14	84.31	84.31	3997700
2009-08-28	84.78	84.99	82.57	82.76	82.76	4620700
2009-08-31	81.93	81.95	80.35	81.19	81.19	5263800
2009-09-01	80.74	82.42	79	79.16	79.16	6245800
2009-09-02	79.04	80.15	77.8	78.14	78.14	6512700
2009-09-03	78.39	78.96	77.51	78.46	78.46	4140200
2009-09-04	78.27	79.78	77.63	78.87	78.87	4671500
2009-09-08	79.86	81.04	78.87	80.9	80.9	7037600
2009-09-09	80.6	82.63	80.5	82.24	82.24	6776200
2009-09-10	82.33	84.07	82.3	83.85	83.85	7023100
2009-09-11	84.44	84.9	83.76	84.54	84.54	6006900
2009-09-14	83.81	84.57	83.46	83.86	83.86	3572000
2009-09-15	84.17	84.41	82.79	83.55	83.55	4446800
2009-09-16	85.91	90.98	85.9	90.7	90.7	13114300
2009-09-17	90.75	91.19	89	90.44	90.44	7872700
2009-09-18	90.74	91	89.47	90.28	90.28	6769500
2009-09-21	89.69	90.76	88.48	90.56	90.56	4209300
2009-09-22	91.46	94.19	91.1	93.75	93.75	8264900
2009-09-23	92.82	94.5	92.22	92.38	92.38	5685300
2009-09-24	92	92.71	90.77	92.11	92.11	5075100
2009-09-25	91.44	92.25	89.75	90.52	90.52	4256800
2009-09-28	91.04	92.81	90.6	92.21	92.21	3508000
2009-09-29	91.96	92.33	90.1	91.72	91.72	4393900
2009-09-30	92.26	94.17	91.43	93.36	93.36	8539200
2009-10-01	92.5	92.9	90.37	91.04	91.04	6645100
2009-10-02	90.05	91.14	89.58	89.85	89.85	5039400
2009-10-05	90.25	90.93	88.27	88.67	88.67	7028500
2009-10-06	89.33	91.08	88.4	90.91	90.91	6963700
2009-10-07	91.5	94.48	91.15	93.97	93.97	7445100
2009-10-08	94.8	96.72	94.23	95.22	95.22	9674300
2009-10-09	95	95.95	94.26	95.71	95.71	4694000
2009-10-12	96.17	96.25	93.07	93.6	93.6	5591400
2009-10-13	93.83	95.25	93.68	94.83	94.83	4720000
2009-10-14	96.22	97.82	96.02	97.46	97.46	5556800
2009-10-15	95.13	97.06	95.08	96.01	96.01	6242100
2009-10-16	95.3	96.12	93.61	95.32	95.32	7038400
2009-10-19	95.35	96.28	94.25	94.68	94.68	6017400
2009-10-20	95.91	96.1	94.27	94.98	94.98	7777600
2009-10-21	95.27	96.63	92.91	93.42	93.42	7761200
2009-10-22	93.66	94.1	91.7	93.45	93.45	16518500
2009-10-23	111.05	119.65	110.62	118.49	118.49	58305800
2009-10-26	119.21	125.68	118.49	124.64	124.64	32271200
2009-10-27	122.93	124.26	119.42	122.07	122.07	20304200
2009-10-28	121.57	125.12	120.76	121.64	121.64	16887700
2009-10-29	123.9	124.3	120.12	122.58	122.58	12821800
2009-10-30	121.97	122.9	118.21	118.81	118.81	13312200
2009-11-02	118.66	119.5	116.71	118.84	118.84	11280000
2009-11-03	117.67	118.88	116.63	118.37	118.37	9478500
2009-11-04	119	119.25	116.76	117.1	117.1	7617500
2009-11-05	117.46	120.95	116.25	120.61	120.61	9086800
2009-11-06	123	126.98	122.67	126.2	126.2	13226000
2009-11-09	127.11	128.32	125.59	126.67	126.67	8624200
2009-11-10	126.8	130.61	126	130.15	130.15	10529300
2009-11-11	131.08	131.31	128.33	129.91	129.91	7434200
2009-11-12	129.98	132.15	129.98	130.53	130.53	7210100
2009-11-13	131.16	132.99	129.75	132.97	132.97	7376800
2009-11-16	132.12	134.56	130.98	131.59	131.59	9018300
2009-11-17	131.4	131.85	129.32	131.25	131.25	7748000
2009-11-18	130.9	131.41	129.53	131.29	131.29	5213500
2009-11-19	130.54	130.54	128.48	128.99	128.99	5998200
2009-11-20	127.76	129.99	127.41	129.66	129.66	6652600
2009-11-23	131.05	133	131	133	133	6878100
2009-11-24	133.57	134.33	132.22	132.94	132.94	7319700
2009-11-25	133.31	134.2	132.4	134.03	134.03	5071200
2009-11-27	130.3	133	129.88	131.74	131.74	4422600
2009-11-30	132.19	136.08	132.16	135.91	135.91	10119500
2009-12-01	136.94	139.35	135.75	138.5	138.5	9657600
2009-12-02	139.15	142.67	138.96	142.25	142.25	11798000
2009-12-03	143.62	145.91	140.77	141.17	141.17	16523500
2009-12-04	143.42	143.45	135.11	137.58	137.58	14827400
2009-12-07	138	139	133.84	134.21	134.21	7837000
2009-12-08	134.3	136.08	132.87	134.11	134.11	8002800
2009-12-09	134.6	134.71	129.82	131.31	131.31	12632900
2009-12-10	132.41	136.19	132.4	135.38	135.38	11343600
2009-12-11	136.07	136.29	133.2	134.15	134.15	8046700
2009-12-14	132.5	132.61	129.35	131.38	131.38	10022900
2009-12-15	130.76	132.46	129.59	130.23	130.23	7428800
2009-12-16	130.93	131.45	127.65	128.36	128.36	10261300
2009-12-17	129.36	130.08	126.9	126.91	126.91	8476500
2009-12-18	127.91	128.79	125.65	128.48	128.48	9605400
2009-12-21	130.48	133.2	130.19	132.79	132.79	9473600
2009-12-22	133.76	135.99	132.65	133.75	133.75	8257500
2009-12-23	134.8	139.05	134.35	138.94	138.94	9546100
2009-12-24	139.2	139.7	137.54	138.47	138.47	5128800
2009-12-28	139.75	141.98	138.53	139.31	139.31	8763900
2009-12-29	141.29	142.58	138.55	139.41	139.41	8400600
2009-12-30	138.4	138.4	135.28	136.49	136.49	6913200
2009-12-31	137.09	137.28	134.52	134.52	134.52	4523000
2010-01-04	136.25	136.61	133.14	133.9	133.9	7599900
2010-01-05	133.43	135.48	131.81	134.69	134.69	8851900
2010-01-06	134.6	134.73	131.65	132.25	132.25	7178800
2010-01-07	132.01	132.32	128.8	130	130	11030200
2010-01-08	130.56	133.68	129.03	133.52	133.52	9830500
2010-01-11	132.62	132.8	129.21	130.31	130.31	8779400
2010-01-12	128.99	129.82	126.55	127.35	127.35	9096300
2010-01-13	127.9	129.71	125.75	129.11	129.11	10723200
2010-01-14	129.14	130.38	126.4	127.35	127.35	9774900
2010-01-15	129.18	129.65	127.06	127.14	127.14	15376500
2010-01-19	126.31	128	124.33	127.61	127.61	8892600
2010-01-20	127.13	129.2	125.08	125.78	125.78	9074700
2010-01-21	127.26	128.15	125	126.62	126.62	9970600
2010-01-22	125.6	127.67	120.76	121.43	121.43	11568900
2010-01-25	122.1	122.28	118.12	120.31	120.31	12023900
2010-01-26	120.56	122.98	119.06	119.48	119.48	9559000
2010-01-27	121.03	123.33	118.8	122.75	122.75	14765300
2010-01-28	124.43	127.2	122.8	126.03	126.03	27293100
2010-01-29	129.77	131.85	124.14	125.41	125.41	29471300
2010-02-01	123.18	124.86	113.82	118.87	118.87	37774400
2010-02-02	118.79	118.98	114.4	118.12	118.12	23079700
2010-02-03	117.12	119.61	116.56	119.1	119.1	12405900
2010-02-04	118.64	120.33	115.74	115.94	115.94	12784000
2010-02-05	115.88	117.65	114.1	117.39	117.39	11024800
2010-02-08	119.38	121	116.56	116.83	116.83	9890200
2010-02-09	118.2	119.09	117	118.03	118.03	9223000
2010-02-10	118	118.61	116	117.36	117.36	6233200
2010-02-11	117.21	120.42	116.5	120.09	120.09	8343500
2010-02-12	118.99	119.94	117.5	119.66	119.66	8073500
2010-02-16	120.06	120.5	117.18	117.53	117.53	8932700
2010-02-17	117.07	117.13	115.55	116.31	116.31	8944800
2010-02-18	115.84	118.51	114.82	118.08	118.08	9800100
2010-02-19	117.91	119.09	117	117.52	117.52	7115600
2010-02-22	117.37	118.97	116.18	118.01	118.01	6807300
2010-02-23	118.01	119.25	116.51	117.24	117.24	7068200
2010-02-24	117.96	119.8	117.15	119.72	119.72	7389900
2010-02-25	118.17	118.34	115.85	118.2	118.2	9533400
2010-02-26	117.88	119.43	117	118.4	118.4	5721600
2010-03-01	118.7	124.66	117.53	124.54	124.54	13296500
2010-03-02	125.01	127.35	124.8	125.53	125.53	12097500
2010-03-03	125.4	126.94	124.43	125.89	125.89	6440400
2010-03-04	125.98	128.85	125.57	128.53	128.53	7509700
2010-03-05	129.13	129.45	127.07	128.91	128.91	6769300
2010-03-08	128.3	130.85	127.71	130.11	130.11	5605900
2010-03-09	129.59	130.81	127.97	128.82	128.82	6070800
2010-03-10	129.11	131.17	128.48	130.51	130.51	5625700
2010-03-11	130.45	133.62	130.36	133.58	133.58	7240800
2010-03-12	134.2	134.2	131.18	131.82	131.82	6150800
2010-03-15	131.7	132	128.63	131.13	131.13	6329200
2010-03-16	131.24	132.29	130.5	131.79	131.79	4132500
2010-03-17	132.41	132.69	131.22	131.34	131.34	4358800
2010-03-18	131.02	132.85	130.44	132.76	132.76	5021300
2010-03-19	133.71	133.71	129.66	130.35	130.35	8905000
2010-03-22	130.2	130.96	128.64	130.47	130.47	5383400
2010-03-23	130.89	130.94	128.07	129.26	129.26	4213100
2010-03-24	128.64	129.4	127.2	128.04	128.04	4696400
2010-03-25	129.14	136.91	128.04	134.73	134.73	16209600
2010-03-26	134.9	136.99	133.76	135.06	135.06	6565700
2010-03-29	135.37	136.63	134.33	135.12	135.12	4626900
2010-03-30	135.74	138.19	135.36	136.58	136.58	6192700
2010-03-31	136	136.8	134.48	135.77	135.77	4600600
2010-04-01	135.8	136.51	131.18	131.81	131.81	8785800
2010-04-05	132.85	133.74	130.78	131.49	131.49	5816500
2010-04-06	131.23	136	131.18	135.56	135.56	7950300
2010-04-07	135.96	136.08	133.86	134.87	134.87	5945400
2010-04-08	134.71	141.25	134.71	140.96	140.96	12689100
2010-04-09	140.72	141.33	139.07	140.06	140.06	6011100
2010-04-12	140	142.91	139.68	141.2	141.2	5445300
2010-04-13	141.23	141.98	139.12	140.16	140.16	4785500
2010-04-14	140.34	144.5	139.2	144.28	144.28	7900300
2010-04-15	144.55	147.09	144	145.82	145.82	7829600
2010-04-16	144.88	147.17	141.45	142.17	142.17	8396800
2010-04-19	142.35	143.67	139.13	142.43	142.43	6022000
2010-04-20	143.83	144.64	142.1	144.2	144.2	4311700
2010-04-21	145.17	149	143.52	146.43	146.43	7374400
2010-04-22	147.01	151.09	145.88	150.09	150.09	15165800
2010-04-23	145.38	149.09	142.42	143.63	143.63	18975200
2010-04-26	143.2	147.73	142.9	147.11	147.11	9318300
2010-04-27	145.55	146.44	141.11	142.02	142.02	8639000
2010-04-28	142.59	142.75	138.69	139.35	139.35	9235300
2010-04-29	140.09	142.45	139.79	141.73	141.73	6314200
2010-04-30	141.4	141.4	136.91	137.1	137.1	6113500
2010-05-03	137.2	139.44	136.11	137.49	137.49	5654600
2010-05-04	135.62	135.81	128.38	129.83	129.83	12667800
2010-05-05	128	131.61	127.55	130.93	130.93	9458100
2010-05-06	130	132.33	120.6	128.71	128.71	10189000
2010-05-07	127.97	131.18	123.76	124.98	124.98	11927600
2010-05-10	129.73	132.21	129.26	131.29	131.29	6806100
2010-05-11	129.95	133.08	128.47	130.46	130.46	6044100
2010-05-12	131.41	134.13	129.68	133.87	133.87	5904500
2010-05-13	133.93	136.99	131	131.47	131.47	5940200
2010-05-14	130.36	131	126.76	128.53	128.53	5277800
2010-05-17	128.24	129.95	125.8	128.91	128.91	5642200
2010-05-18	130.14	131.25	125.51	126.28	126.28	5256900
2010-05-19	125.51	127.93	123.8	124.59	124.59	6463300
2010-05-20	122.64	125	118.78	119.71	119.71	8594400
2010-05-21	117.9	124.97	117.52	122.72	122.72	7966900
2010-05-24	122.57	124.5	120.65	122.12	122.12	4535900
2010-05-25	118.54	125.19	118.5	124.86	124.86	6913400
2010-05-26	125.05	125.79	122.3	123.21	123.21	6964600
2010-05-27	124.98	126.85	120.6	126.7	126.7	4747700
2010-05-28	126.07	127.6	124.01	125.46	125.46	3954800
2010-06-01	124.97	126.57	123.02	123.24	123.24	3659500
2010-06-02	124.02	126.43	121.65	126.31	126.31	4764700
2010-06-03	126.25	129.15	124.85	128.76	128.76	5276900
2010-06-04	126.33	128.2	122.18	122.77	122.77	5497700
2010-06-07	125.84	126.61	121.67	122.01	122.01	6566400
2010-06-08	122	122	115.8	118.84	118.84	11484400
2010-06-09	120.31	121.47	117.36	117.91	117.91	7369200
2010-06-10	120	123.5	119.2	123.21	123.21	6061800
2010-06-11	121.39	123.53	120.29	123.03	123.03	4204600
2010-06-14	124.24	125.7	123.5	123.83	123.83	3923000
2010-06-15	123.2	126.92	122.5	126.84	126.84	4541000
2010-06-16	125.39	127.98	125.36	126.9	126.9	3964300
2010-06-17	126.74	127.8	124.69	125.89	125.89	3479000
2010-06-18	126.48	127.48	125.07	125.83	125.83	3836000
2010-06-21	126.79	127.48	121.41	122.55	122.55	5327700
2010-06-22	122.65	125.23	121.55	122.31	122.31	6207200
2010-06-23	122.11	123.22	120.04	121.45	121.45	5455100
2010-06-24	120.61	120.85	116.8	118.33	118.33	7771100
2010-06-25	118.14	121.76	117.63	121	121	5769700
2010-06-28	118.85	120.04	117.1	117.8	117.8	5612200
2010-06-29	116.26	116.48	106.01	108.61	108.61	12866300
2010-06-30	108.58	112.68	108.11	109.26	109.26	9740700
2010-07-01	108.9	111.69	106.7	110.96	110.96	8529800
2010-07-02	110.92	111.29	108.56	109.14	109.14	4477100
2010-07-06	110.65	112.53	109	110.06	110.06	5219300
2010-07-07	109.84	113.63	109.81	113.43	113.43	4941000
2010-07-08	115.02	117.48	114.07	116.22	116.22	6775000
2010-07-09	116.55	117.4	114.65	117.26	117.26	4065100
2010-07-12	117.81	119.7	117.32	119.51	119.51	4783600
2010-07-13	120.69	124.88	120.3	123.65	123.65	7091100
2010-07-14	123.03	123.75	121.47	123.3	123.3	5257000
2010-07-15	120.13	122.48	119.26	122.06	122.06	6047700
2010-07-16	121.28	121.92	118.01	118.49	118.49	6227900
2010-07-19	118.38	120.74	117	119.94	119.94	5030900
2010-07-20	120.61	120.71	117.51	120.1	120.1	6785000
2010-07-21	120.62	121.25	117.26	117.43	117.43	5011700
2010-07-22	118.71	120.87	118.02	120.07	120.07	15003400
2010-07-23	105.93	119.28	105.8	118.87	118.87	42421100
2010-07-26	118.26	118.6	114.88	118.4	118.4	11137800
2010-07-27	118.43	118.5	115.07	117.13	117.13	7796100
2010-07-28	117	118.2	116.4	117.13	117.13	5472300
2010-07-29	117.99	118.87	115.52	116.86	116.86	6175800
2010-07-30	115.53	118.74	114.51	117.89	117.89	7077500
2010-08-02	119.15	120.38	117.57	120.07	120.07	5443700
2010-08-03	120	122.87	119.68	122.42	122.42	5953800
2010-08-04	123.06	128.47	123	127.58	127.58	9270800
2010-08-05	126.77	128	125.82	127.83	127.83	4282300
2010-08-06	126.72	128.4	125.9	128.32	128.32	5065200
2010-08-09	128.46	129.93	127.85	128.83	128.83	5085800
2010-08-10	127.95	130	127.38	130	130	5706900
2010-08-11	128.1	128.12	125.2	125.89	125.89	5541700
2010-08-12	123.76	127	123.55	126.56	126.56	4367900
2010-08-13	126.06	127.48	124.26	124.69	124.69	3976600
2010-08-16	123.61	127.37	123.04	126.07	126.07	4024700
2010-08-17	127.34	129.98	126.79	128.86	128.86	5044700
2010-08-18	129.25	130.81	128.26	129.65	129.65	7901500
2010-08-19	129.22	130.02	126.82	127.57	127.57	5582500
2010-08-20	127.2	128.04	126.02	127.76	127.76	4170100
2010-08-23	127.86	129.22	126.5	126.6	126.6	3861300
2010-08-24	125.41	125.44	123.18	124.53	124.53	5369700
2010-08-25	123.85	127.37	123.83	126.85	126.85	5344500
2010-08-26	127.15	127.59	124.82	124.86	124.86	4694500
2010-08-27	125.46	126.64	122.25	126.64	126.64	5080000
2010-08-30	126.03	126.95	123.69	123.79	123.79	3426000
2010-08-31	122.85	125.9	122.5	124.83	124.83	4225600
2010-09-01	126.36	132.6	126.17	132.49	132.49	7138300
2010-09-02	132.17	135.21	132.05	135.21	135.21	5407400
2010-09-03	136.89	139.5	136.63	138.79	138.79	6581200
2010-09-07	137.56	138.6	136.89	137.22	137.22	3883000
2010-09-08	137.93	139.7	136.45	139.14	139.14	5828500
2010-09-09	140.39	141.37	139.26	140.38	140.38	4958000
2010-09-10	140.75	142.6	140.04	142.44	142.44	5043600
2010-09-13	144.07	145.74	143.76	145.07	145.07	5077400
2010-09-14	144.5	146.7	143.83	145.75	145.75	4319400
2010-09-15	144.88	145.62	143.56	145.45	145.45	4903600
2010-09-16	145.4	148.23	145.16	148.13	148.13	5827000
2010-09-17	148.9	148.98	146.5	148.32	148.32	7259600
2010-09-20	148.7	151.95	147.35	151.3	151.3	6449400
2010-09-21	150.76	153.31	149.6	150.73	150.73	7542000
2010-09-22	149.84	152.7	149.1	151.83	151.83	6612400
2010-09-23	151.2	155.92	150.97	152.85	152.85	7065600
2010-09-24	155.43	160.89	155.42	160.73	160.73	10590600
2010-09-27	160.22	161.2	157.88	159.37	159.37	6446300
2010-09-28	159.84	160.88	154.89	159.7	159.7	8494200
2010-09-29	159.03	161.78	157.75	158.99	158.99	7287500
2010-09-30	160.01	160.93	155.6	157.06	157.06	7606000
2010-10-01	157.08	157.44	152.2	153.71	153.71	8683400
2010-10-04	153.95	155.96	152.79	155.39	155.39	5346500
2010-10-05	157.08	161.21	157.01	160.87	160.87	5620000
2010-10-06	160.6	160.68	154.6	155.4	155.4	6060800
2010-10-07	156.51	157.4	153.39	156.27	156.27	4622000
2010-10-08	155.18	156.28	152.78	155.55	155.55	6918400
2010-10-11	154.89	156.63	152.34	153.03	153.03	4486400
2010-10-12	152.51	156.95	151.4	156.48	156.48	5280800
2010-10-13	156.69	156.79	153.85	155.17	155.17	5632800
2010-10-14	155.16	156.95	154.23	155.53	155.53	4024100
2010-10-15	158.42	164.88	156.75	164.64	164.64	10135500
2010-10-18	165	165.19	161.82	163.56	163.56	6331300
2010-10-19	160.68	162.8	157	158.67	158.67	7525000
2010-10-20	158.78	159.87	156.57	158.67	158.67	5790400
2010-10-21	162.67	166.13	161.29	164.97	164.97	13482500
2010-10-22	162.45	170.17	162.27	169.13	169.13	16318400
2010-10-25	171.57	171.99	168.32	169	169	6530900
2010-10-26	167.57	171	167.5	169.95	169.95	4689600
2010-10-27	168.91	169.75	166.54	167.51	167.51	5721800
2010-10-28	168.31	168.49	165.05	166.84	166.84	4684400
2010-10-29	165.8	168.5	164.81	165.23	165.23	4998500
2010-11-01	164.45	164.58	161.52	162.58	162.58	5239900
2010-11-02	163.75	165.94	163.36	164.61	164.61	4260000
2010-11-03	165.4	168.61	162.29	168.47	168.47	6112100
2010-11-04	169.86	172.53	168.4	168.93	168.93	7395900
2010-11-05	169.35	171.65	168.59	170.77	170.77	5212200
2010-11-08	170.84	173.2	168.78	171.99	171.99	5706000
2010-11-09	172.67	173.14	169.06	170.27	170.27	3978600
2010-11-10	170.59	173.37	169.41	173.33	173.33	5440300
2010-11-11	171	172.05	169.42	170.37	170.37	5691700
2010-11-12	170.12	171.26	165.05	165.68	165.68	7160600
2010-11-15	165.16	165.35	158.56	158.9	158.9	9648600
2010-11-16	158.74	160.91	156.77	157.78	157.78	6571400
2010-11-17	157.84	160.85	157.55	158.35	158.35	4524900
2010-11-18	160.74	165	160.74	164.17	164.17	6225300
2010-11-19	163.95	164.99	162.84	164.82	164.82	4464800
2010-11-22	165.1	170.6	165	170.39	170.39	6142500
2010-11-23	168.61	168.81	164.62	168.2	168.2	6465300
2010-11-24	171.53	177.89	171.53	177.25	177.25	10042500
2010-11-26	177.36	178.38	176.16	177.2	177.2	4271600
2010-11-29	179.99	181.84	177.57	179.49	179.49	9695000
2010-11-30	176.95	177.7	174.9	175.4	175.4	6762200
2010-12-01	179.16	179.32	176	176.55	176.55	5770100
2010-12-02	176.86	177.45	173.92	176.53	176.53	5537600
2010-12-03	175.5	176.4	174.05	175.68	175.68	4907500
2010-12-06	175.52	178.43	174.6	178.05	178.05	5654200
2010-12-07	180.5	181.47	176.57	176.77	176.77	5077100
2010-12-08	177.49	178.16	175.2	176.29	176.29	3726900
2010-12-09	177.77	178.11	173.8	174.85	174.85	4555500
2010-12-10	174.88	175.95	173.36	175.62	175.62	3565500
2010-12-13	176.33	177.94	173.73	174.25	174.25	4202500
2010-12-14	174.28	175.76	173.09	173.94	173.94	3685300
2010-12-15	173.72	179	173.59	175.57	175.57	5810500
2010-12-16	175.58	178.3	175.04	178.04	178.04	4121500
2010-12-17	178.41	178.75	177.02	177.58	177.58	4507300
2010-12-20	179.27	183.98	178.04	183.29	183.29	8735300
2010-12-21	183.88	185.65	182.6	184.75	184.75	5111000
2010-12-22	185	185.45	184.11	184.76	184.76	2578100
2010-12-23	184.34	184.98	181.89	182.59	182.59	3358200
2010-12-27	181.9	183.14	180.45	182.14	182.14	2249400
2010-12-28	182.1	182.77	181.05	181.09	181.09	1975000
2010-12-29	181.8	184.35	180.41	183.37	183.37	3120100
2010-12-30	183.92	184.55	182.75	182.75	182.75	1961200
2010-12-31	181.96	182.3	179.51	180	180	3451900
2011-01-03	181.37	186	181.21	184.22	184.22	5331400
2011-01-04	186.15	187.7	183.78	185.01	185.01	5031800
2011-01-05	184.1	187.45	184.07	187.42	187.42	3418800
2011-01-06	186.5	187.41	185.25	185.86	185.86	3179700
2011-01-07	187.88	188.45	183.74	185.49	185.49	5221700
2011-01-10	185.04	185.29	182.51	184.68	184.68	3375900
2011-01-11	185.42	186	183.21	184.34	184.34	2814200
2011-01-12	185.36	185.38	183.3	184.08	184.08	2679100
2011-01-13	183.6	186.45	183.51	185.53	185.53	3367000
2011-01-14	185.5	188.94	184.92	188.75	188.75	3662800
2011-01-18	188.66	191.6	188.25	191.25	191.25	3896200
2011-01-19	190.9	191	186.21	186.87	186.87	3882400
2011-01-20	185.29	186.85	181	181.96	181.96	5709900
2011-01-21	183	183.25	176.84	177.42	177.42	6806200
2011-01-24	177.95	178.49	174.15	176.85	176.85	5600300
2011-01-25	175.5	176.75	174.28	176.7	176.7	4651000
2011-01-26	177.51	177.89	174.63	175.39	175.39	3762200
2011-01-27	177.48	185	177.31	184.45	184.45	14594400
2011-01-28	171.45	173.71	166.9	171.14	171.14	19908200
2011-01-31	170.16	171.44	167.41	169.64	169.64	6718100
2011-02-01	170.52	173.1	169.51	172.11	172.11	5085900
2011-02-02	171.42	175.2	170.87	173.53	173.53	4547500
2011-02-03	173.5	174.67	171.95	173.71	173.71	3678900
2011-02-04	174	177.19	173.75	175.93	175.93	4347800
2011-02-07	176.15	177.55	174.77	176.43	176.43	5254700
2011-02-08	176.66	183.11	176.59	183.06	183.06	7794900
2011-02-09	183.15	186.47	182.26	185.3	185.3	8312700
2011-02-10	184.39	187.24	183.6	186.21	186.21	5331400
2011-02-11	185.56	189.5	185.37	189.25	189.25	4487900
2011-02-14	189.25	191.4	188.35	190.42	190.42	4061300
2011-02-15	188.73	190.49	188.25	189.03	189.03	3890900
2011-02-16	189.77	190	186.35	186.62	186.62	4628200
2011-02-17	185.77	189.09	185.31	187.76	187.76	3425500
2011-02-18	187.54	188.5	185.13	186.5	186.5	4178600
2011-02-22	183.68	184.72	179.32	180.42	180.42	5637100
2011-02-23	180.25	181.15	174.39	176.68	176.68	5482000
2011-02-24	176.86	179.75	174.56	177.75	177.75	4656500
2011-02-25	178.95	180.75	177.1	177.24	177.24	4191400
2011-02-28	173.91	175.89	172.15	173.29	173.29	6783200
2011-03-01	173.53	173.96	168.67	169.44	169.44	5847100
2011-03-02	169.09	173.3	168.35	172.02	172.02	5185700
2011-03-03	173.71	174.46	172.05	172.79	172.79	4138200
2011-03-04	172.62	172.75	169.51	171.67	171.67	4924300
2011-03-07	171.92	172.09	166.24	169.08	169.08	5932900
2011-03-08	169.39	169.71	166.72	166.89	166.89	4219000
2011-03-09	166.67	169.75	163.9	169.05	169.05	7108900
2011-03-10	167.07	168.47	164.82	166.14	166.14	5998400
2011-03-11	165.5	169.2	164.12	168.07	168.07	4609900
2011-03-14	166.6	168.08	164.57	166.73	166.73	4022000
2011-03-15	161.39	166.88	160.76	165.08	165.08	4934500
2011-03-16	164.7	168.14	162.87	164.7	164.7	5208100
2011-03-17	165.91	166.3	160.78	160.97	160.97	6471400
2011-03-18	161.19	163.54	160.59	161.82	161.82	7442700
2011-03-21	163.37	165.79	161.72	164.52	164.52	4055100
2011-03-22	164.07	164.44	162.25	162.6	162.6	3611400
2011-03-23	162.3	166.26	160.82	165.32	165.32	4721300
2011-03-24	168.21	172	167.36	171.1	171.1	6283200
2011-03-25	171.64	173.49	170.3	170.98	170.98	4293800
2011-03-28	171.8	172.5	169.25	169.35	169.35	3400800
2011-03-29	170.73	174.84	170.07	174.62	174.62	4884600
2011-03-30	177.78	181.16	177.66	179.42	179.42	6859300
2011-03-31	179.31	181.57	178.5	180.13	180.13	4826500
2011-04-01	181.58	183.25	178.59	180.13	180.13	5684100
2011-04-04	180.89	183.61	180.69	182.94	182.94	4186400
2011-04-05	182.1	186.36	181.8	185.29	185.29	5569200
2011-04-06	186.15	188.27	181.12	182.76	182.76	5430700
2011-04-07	182.78	185.17	181.76	184.91	184.91	4564000
2011-04-08	185.26	186.22	182.78	184.71	184.71	3726400
2011-04-11	184.86	186.49	181.85	184.04	184.04	3297100
2011-04-12	183.06	184.59	179.42	180.48	180.48	5334500
2011-04-13	180.83	182.88	179.8	182.29	182.29	4216300
2011-04-14	181.39	182.08	179.36	181.82	181.82	3588200
2011-04-15	181	181.78	179.02	180.01	180.01	4272400
2011-04-18	178.38	178.91	175.37	178.34	178.34	4616500
2011-04-19	178.35	179.47	176.6	178.82	178.82	2646000
2011-04-20	181.62	185	181.59	183.87	183.87	4067500
2011-04-21	184.56	185.97	183.05	185.89	185.89	3348100
2011-04-25	185.65	186.35	183.77	185.42	185.42	3438100
2011-04-26	186.27	186.42	180.74	182.3	182.3	11200000
2011-04-27	183.2	197.8	182.75	196.63	196.63	23623000
2011-04-28	195.96	196.79	192.27	195.07	195.07	7300000
2011-04-29	194.38	196.59	193.78	195.81	195.81	6640900
2011-05-02	196.57	203.42	196.18	201.19	201.19	9398100
2011-05-03	201	202.59	196.69	198.45	198.45	6100000
2011-05-04	198.25	201.86	195.37	199.97	199.97	6550000
2011-05-05	198.66	201	196.12	197.11	197.11	4600000
2011-05-06	199.1	199.56	196.56	197.6	197.6	4013900
2011-05-09	198.34	202.36	196.78	200.8	200.8	5825400
2011-05-10	201.94	205.29	201.56	203.94	203.94	5885900
2011-05-11	203.12	205.5	202.25	204.38	204.38	4809000
2011-05-12	204.22	206.19	200.62	206.07	206.07	4800000
2011-05-13	205.7	206.39	202.36	202.56	202.56	4123700
2011-05-16	200.54	200.9	191.37	192.51	192.51	9386400
2011-05-17	191.82	195.98	191.76	194.81	194.81	7073300
2011-05-18	194.13	198.28	193.25	197.09	197.09	4955800
2011-05-19	198.33	199.95	197.55	198.8	198.8	3701200
2011-05-20	197.95	199.8	197.24	198.65	198.65	3381000
2011-05-23	195.56	197.29	192.02	196.22	196.22	4200000
2011-05-24	197	197	193	193.27	193.27	2972700
2011-05-25	193.57	194.35	191.14	192.26	192.26	4661300
2011-05-26	191.24	196.45	190.88	195	195	4075200
2011-05-27	194.76	196.12	193.5	194.13	194.13	2352600
2011-05-31	195.94	198.44	195.03	196.69	196.69	3409000
2011-06-01	196.06	197.26	192.05	192.4	192.4	3445200
2011-06-02	192.28	194.44	190.56	193.65	193.65	3044900
2011-06-03	191.23	193.21	187.62	188.32	188.32	4974500
2011-06-06	188.01	189.85	185.18	185.69	185.69	3716000
2011-06-07	185.72	190.63	185.52	187.55	187.55	4866500
2011-06-08	187.45	189.81	186.32	188.05	188.05	3716600
2011-06-09	189.74	191.76	185.71	189.68	189.68	4187300
2011-06-10	189.25	190.77	186.28	186.53	186.53	3760400
2011-06-13	186.81	189.31	184.86	186.29	186.29	3868900
2011-06-14	188.99	190.72	187.07	189.96	189.96	3960300
2011-06-15	188.04	192.45	185.3	185.98	185.98	6317700
2011-06-16	185.74	187	181.59	183.65	183.65	6032100
2011-06-17	186.51	187.39	184.64	186.37	186.37	6322200
2011-06-20	185.96	188.85	185.57	187.72	187.72	2831700
2011-06-21	188.3	195	187.12	194.23	194.23	4182600
2011-06-22	193.96	195.2	191.32	191.63	191.63	3129700
2011-06-23	189.5	194.46	188.3	194.16	194.16	4609600
2011-06-24	193.88	194.92	191.35	192.55	192.55	3614500
2011-06-27	194.5	202.58	194.03	201.25	201.25	6100700
2011-06-28	201.92	202.88	200.6	202.35	202.35	3825300
2011-06-29	202.67	206.25	201.03	204.18	204.18	4608900
2011-06-30	200.78	205.2	200.5	204.49	204.49	4448100
2011-07-01	205.55	210.27	203.61	209.49	209.49	4008700
2011-07-05	208.76	214.45	208.73	213.19	213.19	3585200
2011-07-06	212.12	214.4	211.01	214.19	214.19	2607600
2011-07-07	215.09	217.8	215.09	216.74	216.74	3144900
2011-07-08	214.3	218.32	213.25	218.28	218.28	3707900
2011-07-11	216.74	217.5	211	212.55	212.55	4033700
2011-07-12	214.64	215.65	211.12	211.23	211.23	3985700
2011-07-13	214.7	216.83	212.14	213.5	213.5	4229900
2011-07-14	213.58	215.91	209.38	210.38	210.38	3902500
2011-07-15	213.08	214.53	209.29	212.87	212.87	4072600
2011-07-18	212.53	213.39	208.29	211.53	211.53	2898100
2011-07-19	213.77	218.4	213.77	218.06	218.06	4437200
2011-07-20	220.05	220.2	214.41	215.55	215.55	3372900
2011-07-21	216.74	217.09	211.07	213.21	213.21	4545300
2011-07-22	213.86	217.95	211.11	216.52	216.52	3591700
2011-07-25	215.49	216.08	213	213.49	213.49	3342800
2011-07-26	214.99	215.6	210.35	214.18	214.18	9863600
2011-07-27	224.39	227.2	219.62	222.52	222.52	12955600
2011-07-28	223.27	225.95	220.23	223.9	223.9	5354900
2011-07-29	221.29	225.75	219.51	222.52	222.52	5167700
2011-08-01	225	227.45	217.66	221.32	221.32	5789300
2011-08-02	220.32	222.43	211.3	211.7	211.7	6586700
2011-08-03	212.97	214.83	205.54	209.96	209.96	8197100
2011-08-04	206.73	208	201.45	201.48	201.48	6579500
2011-08-05	204.67	207.32	194.84	202.7	202.7	10024000
2011-08-08	196.4	200.39	190.05	193.7	193.7	10427500
2011-08-09	196.7	205.09	190.46	205.09	205.09	10491200
2011-08-10	200.76	202.4	193.6	194.13	194.13	8757600
2011-08-11	197.01	200.85	191.36	198.36	198.36	7401900
2011-08-12	200.28	204.56	197.21	202.3	202.3	5620400
2011-08-15	202.06	205.28	198.32	202.95	202.95	4785900
2011-08-16	201.14	201.39	194.75	197.68	197.68	5205900
2011-08-17	198.53	199.6	193.74	195.93	195.93	3991100
2011-08-18	191.21	191.34	179.72	182.52	182.52	8275200
2011-08-19	180.29	190	177.55	178.93	178.93	7244200
2011-08-22	182.83	184.2	177.1	177.54	177.54	5313700
2011-08-23	178.92	194.84	178.52	193.55	193.55	7351600
2011-08-24	193.89	196.31	190.17	193.73	193.73	6248700
2011-08-25	194.41	196.99	191.07	192.03	192.03	3760800
2011-08-26	191.24	199.72	189.6	199.27	199.27	5310700
2011-08-29	202.82	206.67	202.55	206.53	206.53	4511000
2011-08-30	205.78	212.49	204.32	210.92	210.92	5915700
2011-08-31	212.27	216.17	211.35	215.23	215.23	7405000
2011-09-01	215.28	217.64	211.62	212.54	212.54	5275300
2011-09-02	208.94	210.69	207	210	210	4232000
2011-09-06	204.77	216.6	204.47	216.18	216.18	6216200
2011-09-07	218.8	220.19	214.22	219.9	219.9	5295800
2011-09-08	218.3	220.64	216.34	217.26	217.26	4397900
2011-09-09	215.05	216.96	209.75	211.39	211.39	4574300
2011-09-12	208.75	216.66	208.65	216.56	216.56	5342100
2011-09-13	217.79	219.95	215.01	219.53	219.53	4835900
2011-09-14	220.22	224.99	216.72	222.57	222.57	5881700
2011-09-15	223.99	227.2	221.25	226.78	226.78	5608800
2011-09-16	227.57	240.44	226.74	239.3	239.3	11753000
2011-09-19	237.11	244	232.88	241.69	241.69	8223300
2011-09-20	240.8	241.05	231.03	233.25	233.25	7385500
2011-09-21	234.51	240.52	231.81	231.87	231.87	5881500
2011-09-22	224.72	228.79	219	223.23	223.23	8254600
2011-09-23	220.51	224.49	219.06	223.61	223.61	6468100
2011-09-26	227.48	230.24	221.4	229.85	229.85	5794100
2011-09-27	234.22	234.75	222.4	224.21	224.21	7837500
2011-09-28	226.35	235.81	225.6	229.71	229.71	14436900
2011-09-29	234.17	234.3	216.29	222.44	222.44	9378500
2011-09-30	218.19	223	215.21	216.23	216.23	6550300
2011-10-03	217.01	221.6	211.39	211.98	211.98	6624400
2011-10-04	209.62	215	200.43	212.5	212.5	8711600
2011-10-05	212.53	220.17	208.48	219.5	219.5	6508200
2011-10-06	220.28	223.62	217.55	221.51	221.51	6849300
2011-10-07	222.48	227.9	218.41	224.74	224.74	6784300
2011-10-10	226.23	232.8	224.1	231.32	231.32	5143100
2011-10-11	230.6	236.75	229	235.48	235.48	5003700
2011-10-12	236.64	241.84	234.33	236.81	236.81	6510800
2011-10-13	237	239.68	235.23	236.15	236.15	4833500
2011-10-14	240.87	246.71	240.18	246.71	246.71	5923700
2011-10-17	244.29	246.71	240.67	242.33	242.33	4779000
2011-10-18	242.31	244.61	236.62	243.88	243.88	4609700
2011-10-19	240.67	243.33	229.25	231.53	231.53	6715100
2011-10-20	232.13	234.74	229.8	233.61	233.61	4524900
2011-10-21	236.91	237	230.6	234.78	234.78	4572500
2011-10-24	236.02	240.47	234	237.61	237.61	4975800
2011-10-25	238.59	239.01	225.89	227.15	227.15	14012600
2011-10-26	203.69	207.58	196.51	198.4	198.4	24134200
2011-10-27	204.26	208.6	201.1	206.78	206.78	10774300
2011-10-28	206.53	218.4	205.75	217.32	217.32	9880400
2011-10-31	215.79	218.89	213.04	213.51	213.51	7343300
2011-11-01	208.11	216.21	207.43	212.1	212.1	8511800
2011-11-02	215.55	216.79	212.72	215.62	215.62	6122000
2011-11-03	216.3	218.5	213.02	218.29	218.29	5315000
2011-11-04	217.65	218.23	214.33	216.48	216.48	4065800
2011-11-07	216.84	220.2	214	217	217	3860000
2011-11-08	219.2	219.35	215.21	217.99	217.99	3914500
2011-11-09	214.95	215.7	210.6	211.22	211.22	4680600
2011-11-10	213.5	214.06	208.1	210.79	210.79	5044600
2011-11-11	212.52	217.88	210.31	217.39	217.39	5163100
2011-11-14	215.65	222.35	214.25	218.93	218.93	6522200
2011-11-15	218	220.33	214.26	217.83	217.83	5739000
2011-11-16	216.27	216.97	211.23	211.99	211.99	5509400
2011-11-17	212.51	212.9	202.1	204.52	204.52	7983100
2011-11-18	205.33	205.34	197.11	197.14	197.14	8437500
2011-11-21	193.29	193.36	185.05	189.25	189.25	11321200
2011-11-22	186.95	194.04	183.58	192.34	192.34	9915600
2011-11-23	193.06	194.6	187.89	188.99	188.99	8011300
2011-11-25	190.41	190.83	181.51	182.4	182.4	4972000
2011-11-28	191.65	194.62	190.54	194.15	194.15	7207300
2011-11-29	194.78	195.5	187.3	188.39	188.39	6575100
2011-11-30	194.76	195.3	188.75	192.29	192.29	7717000
2011-12-01	191.85	198.07	191.59	197.13	197.13	7327700
2011-12-02	197.07	199.66	195.18	196.03	196.03	7526200
2011-12-05	198.86	199	193.67	196.24	196.24	5922100
2011-12-06	195.98	198.32	190.11	191.99	191.99	5202000
2011-12-07	191.03	196.71	189.12	195.32	195.32	6427300
2011-12-08	193.57	195.89	190.08	190.48	190.48	4361100
2011-12-09	191.21	193.95	188.4	193.03	193.03	5158800
2011-12-12	190.03	191.15	187.63	189.52	189.52	4343200
2011-12-13	188.56	189.68	178.5	180.51	180.51	9297300
2011-12-14	179	180.75	170.25	180.21	180.21	11614200
2011-12-15	182.05	184.8	179.53	181.26	181.26	7259900
2011-12-16	182.42	184.41	180.31	181.26	181.26	6664100
2011-12-19	182	183.17	179	179.33	179.33	4533600
2011-12-20	182.69	183.17	180.54	182.52	182.52	4600100
2011-12-21	181.92	183.5	172.49	174.35	174.35	8066700
2011-12-22	175.09	179.67	174.21	179.03	179.03	4694900
2011-12-23	179.22	179.68	175.6	177.28	177.28	3496500
2011-12-27	177.73	178.59	176.16	176.27	176.27	2950900
2011-12-28	176.39	176.65	172.28	173.89	173.89	3659500
2011-12-29	169.62	174.55	166.97	173.86	173.86	8209300
2011-12-30	173.36	175.17	172.49	173.1	173.1	4279800
2012-01-03	175.89	179.48	175.55	179.03	179.03	5110800
2012-01-04	179.21	180.5	176.07	177.51	177.51	4205200
2012-01-05	175.94	178.25	174.05	177.61	177.61	3809100
2012-01-06	178.07	184.65	177.5	182.61	182.61	7008400
2012-01-09	182.76	184.37	177	178.56	178.56	5056900
2012-01-10	181.1	182.4	177.1	179.34	179.34	3985800
2012-01-11	179.64	180.77	178.19	178.9	178.9	3102700
2012-01-12	179.42	179.49	175.75	175.93	175.93	5385800
2012-01-13	175.81	178.8	173.5	178.42	178.42	4753500
2012-01-17	180.15	183.3	178.51	181.66	181.66	5644500
2012-01-18	181.94	190.25	181.12	189.44	189.44	7473500
2012-01-19	190.88	195.94	190.36	194.45	194.45	7096000
2012-01-20	190.71	192.9	189.04	190.93	190.93	5610300
2012-01-23	190.79	191.73	185.23	186.09	186.09	4585300
2012-01-24	185	188.41	183.82	187	187	4673800
2012-01-25	186.99	188.17	184.61	187.8	187.8	4306400
2012-01-26	189.3	194.85	188.73	193.32	193.32	5873600
2012-01-27	193.09	196.5	192.33	195.37	195.37	4659000
2012-01-30	193.68	195	190.13	192.15	192.15	5424100
2012-01-31	194	195.63	189.7	194.44	194.44	12772200
2012-02-01	173.81	179.95	172	179.46	179.46	21336600
2012-02-02	179.65	181.94	176.8	181.72	181.72	8736300
2012-02-03	182.83	187.9	181.89	187.68	187.68	8120500
2012-02-06	186.28	186.56	182.92	183.14	183.14	5310000
2012-02-07	182.65	184.94	182.06	184.19	184.19	5103900
2012-02-08	184.95	186.49	182.91	185.48	185.48	5476600
2012-02-09	184.5	185.69	181.76	184.98	184.98	7189200
2012-02-10	183.42	187.63	182.52	185.54	185.54	5797100
2012-02-13	187.17	192.5	185.68	191.59	191.59	6071400
2012-02-14	191.08	193.57	186.1	191.3	191.3	9527100
2012-02-15	191.29	191.54	183.26	184.47	184.47	7794400
2012-02-16	177.79	181.68	175.14	179.93	179.93	12563800
2012-02-17	180.09	183.41	179.36	182.5	182.5	7418100
2012-02-21	182.65	184.75	180.58	182.26	182.26	6756500
2012-02-22	181.95	182.99	180.29	180.58	180.58	5785400
2012-02-23	179.64	180.75	176.96	178.89	178.89	5153800
2012-02-24	179.7	180.74	178.37	179.13	179.13	3668700
2012-02-27	177.54	179.19	176.5	178.53	178.53	3706200
2012-02-28	178.9	184.29	177.95	183.8	183.8	5764500
2012-02-29	183.89	184	179.01	179.69	179.69	5300300
2012-03-01	179.89	180.49	176.58	180.04	180.04	4936000
2012-03-02	179.48	181.84	178.92	179.3	179.3	3657800
2012-03-05	179	181.82	178.18	180.26	180.26	4682700
2012-03-06	178.68	183.5	178.04	181.09	181.09	5612200
2012-03-07	182.65	185.5	182.4	183.77	183.77	4951500
2012-03-08	184.17	188.38	183.8	187.64	187.64	4221500
2012-03-09	186.79	187.2	183.44	184.32	184.32	4510600
2012-03-12	184.13	185.4	182.2	183.39	183.39	2587600
2012-03-13	183.92	184.87	180.77	184.59	184.59	4405800
2012-03-14	183.65	184.32	181.14	182.26	182.26	3699700
2012-03-15	182.02	184.43	180.3	184.43	184.43	4160100
2012-03-16	183.28	185.68	182.35	185.05	185.05	4934000
2012-03-19	183.45	186.68	183	185.52	185.52	3903400
2012-03-20	184.88	194.41	182.88	192.33	192.33	9165400
2012-03-21	192.5	194.28	191.26	191.73	191.73	4214400
2012-03-22	190.54	194.06	190.26	192.4	192.4	3739600
2012-03-23	192.01	196.2	191.8	195.04	195.04	5984000
2012-03-26	196.48	202.97	195.5	202.87	202.87	7613700
2012-03-27	203.59	209.85	202.88	205.44	205.44	9600800
2012-03-28	206.14	207	200.31	201.16	201.16	6245000
2012-03-29	201.28	205.31	200.63	204.61	204.61	5711200
2012-03-30	205.02	206.85	201.87	202.51	202.51	4438100
2012-04-02	198.02	199.9	197	198.05	198.05	6430300
2012-04-03	198.24	202.39	197.5	199.66	199.66	5000700
2012-04-04	196.95	197.68	192.36	193.99	193.99	5456900
2012-04-05	193.55	196.03	193.55	194.39	194.39	3217500
2012-04-09	192.02	194.2	190.5	191.87	191.87	3135900
2012-04-10	192.75	193.52	186.57	186.98	186.98	4455000
2012-04-11	189.63	191.97	186.79	187.97	187.97	4337800
2012-04-12	188.06	192.26	185.61	190.69	190.69	4027900
2012-04-13	189.9	189.94	186.26	188.46	188.46	3431800
2012-04-16	189.01	189.47	183.65	185.5	185.5	4044300
2012-04-17	187.21	190.04	186.87	188.39	188.39	2829200
2012-04-18	188.82	193.45	188.74	191.07	191.07	4001900
2012-04-19	192.93	194.55	189.75	191.1	191.1	4002400
2012-04-20	192.34	193.48	189.8	189.98	189.98	3243600
2012-04-23	188.99	188.99	185.51	188.24	188.24	3481000
2012-04-24	188.68	190.7	186.51	190.33	190.33	3376300
2012-04-25	191.67	194.8	191.6	194.42	194.42	3955100
2012-04-26	193.57	196.36	193.02	195.99	195.99	10234000
2012-04-27	224.83	228.69	220.22	226.85	226.85	22116900
2012-04-30	223.95	233.84	223.05	231.9	231.9	9756900
2012-05-01	229.4	232.97	228.4	230.04	230.04	6754900
2012-05-02	227.82	231.44	227.4	230.25	230.25	4593400
2012-05-03	229.74	232.53	228.03	229.45	229.45	4055500
2012-05-04	227.8	229.72	223.74	223.99	223.99	4585200
2012-05-07	222.36	226.87	222.29	225.16	225.16	3314300
2012-05-08	223.15	225.39	218.2	223.9	223.9	4522400
2012-05-09	220.59	225.78	220.16	222.98	222.98	3712000
2012-05-10	223.91	229.08	221.95	226.69	226.69	4648400
2012-05-11	225.95	230.68	225.73	227.68	227.68	4193600
2012-05-14	225.6	227.29	222.51	222.93	222.93	3096600
2012-05-15	226.5	230.61	223	224.39	224.39	5713700
2012-05-16	225	228	222.5	224.06	224.06	5261800
2012-05-17	225.05	226	218.09	218.36	218.36	4505500
2012-05-18	219.41	219.63	212.81	213.85	213.85	5231700
2012-05-21	214.03	219.98	212.82	218.11	218.11	3579800
2012-05-22	218.31	218.87	213.96	215.33	215.33	3733100
2012-05-23	214.71	217.55	211.18	217.28	217.28	4243800
2012-05-24	216.98	217.66	212.7	215.24	215.24	3141100
2012-05-25	214.99	215.98	212.22	212.89	212.89	2171400
2012-05-29	214.3	216.55	212.29	214.75	214.75	2693900
2012-05-30	212.14	212.98	207.75	209.23	209.23	4078200
2012-05-31	209.48	213.79	207.11	212.91	212.91	4944000
2012-06-01	208.44	211.23	207.3	208.22	208.22	3951500
2012-06-04	207.4	215.35	206.37	214.57	214.57	4299600
2012-06-05	213.85	216.86	211.16	213.21	213.21	3543900
2012-06-06	214.63	218.4	214.52	217.64	217.64	2710100
2012-06-07	219.65	221.49	218.11	218.8	218.8	3503900
2012-06-08	218.61	219.42	216.66	218.48	218.48	2877000
2012-06-11	217.49	220.87	215.2	216.5	216.5	3749100
2012-06-12	217.65	218	214.52	216.42	216.42	2833300
2012-06-13	215.52	217.38	213.52	214.73	214.73	2325200
2012-06-14	215.26	216.5	212.56	214.45	214.45	3060900
2012-06-15	215.29	219.33	214.46	218.35	218.35	3785200
2012-06-18	217.28	223.76	216.73	222.66	222.66	3369600
2012-06-19	223.26	225.2	221.66	224.03	224.03	2716600
2012-06-20	224.51	224.74	220.84	223.02	223.02	2444400
2012-06-21	223.84	226.03	220.52	220.57	220.57	2843000
2012-06-22	221.83	222.51	219.35	222.16	222.16	2187500
2012-06-25	220.3	221.59	218	220.07	220.07	2382300
2012-06-26	221.45	226.39	221.45	225.61	225.61	3754100
2012-06-27	225.01	227.5	223.3	225.62	225.62	2799200
2012-06-28	223.92	224.62	218.75	221.31	221.31	2994800
2012-06-29	224.7	228.35	223.71	228.35	228.35	3614400
2012-07-02	229.3	229.34	226.34	229.32	229.32	2330700
2012-07-03	229.14	229.53	227.59	229.53	229.53	1331700
2012-07-05	228.62	230.5	226.53	227.06	227.06	2682300
2012-07-06	226.35	228.9	224.18	225.05	225.05	3203200
2012-07-09	225	226	223.45	225.05	225.05	1922000
2012-07-10	226.25	227.14	218.28	219.5	219.5	2982100
2012-07-11	218.95	221.74	215.34	218.37	218.37	2734700
2012-07-12	216.61	217.3	212.61	215.36	215.36	2616200
2012-07-13	215.63	219.31	213.88	218.39	218.39	2221900
2012-07-16	216.6	218.31	214.46	216.01	216.01	2004200
2012-07-17	217.45	217.94	213.96	216.93	216.93	1987000
2012-07-18	216.15	218.67	215.71	217.47	217.47	2093000
2012-07-19	220.73	227.5	220.69	226.17	226.17	5449400
2012-07-20	225.36	229.39	225.29	228.29	228.29	4170000
2012-07-23	224.72	226.58	221.54	226.01	226.01	5515100
2012-07-24	226.27	226.61	221.23	223.04	223.04	5008700
2012-07-25	222	222.5	215.91	217.05	217.05	3646700
2012-07-26	220	221.45	214.95	220.01	220.01	6937400
2012-07-27	225.25	238.34	224.5	237.32	237.32	11313900
2012-07-30	237	240.74	234.07	236.09	236.09	3736400
2012-07-31	235.1	236.3	231.61	233.3	233.3	3453600
2012-08-01	234.14	234.38	230.7	232.09	232.09	2543800
2012-08-02	230.56	234.34	228.66	230.81	230.81	3048100
2012-08-03	234.03	236.49	233.03	234.97	234.97	2825300
2012-08-06	235.56	235.74	233.81	233.99	233.99	1843700
2012-08-07	234.13	238	233.25	236.56	236.56	2058300
2012-08-08	235.29	236.45	233.59	234.38	234.38	1534300
2012-08-09	233.93	235.99	233.5	234.06	234.06	1548100
2012-08-10	233.08	234.85	231.43	232.75	232.75	1852500
2012-08-13	232.23	234.37	231	232.44	232.44	1997300
2012-08-14	234.71	236.72	232.62	233.19	233.19	2751000
2012-08-15	232.26	238.14	232.25	237.42	237.42	3264700
2012-08-16	237.72	242.82	236.2	241.55	241.55	4312100
2012-08-17	240.6	243.35	240.47	241.17	241.17	3085800
2012-08-20	241.37	241.65	238.2	240.35	240.35	1889900
2012-08-21	240.88	243.85	238.55	239.45	239.45	2571500
2012-08-22	239.4	244.9	238.8	243.1	243.1	2473700
2012-08-23	242.14	243.48	239.02	241.2	241.2	2453900
2012-08-24	241.68	246.87	241.36	245.74	245.74	3698800
2012-08-27	245.79	247.5	243.12	243.92	243.92	2929700
2012-08-28	243.97	246.78	243	246.11	246.11	2742300
2012-08-29	246.78	247.61	244.59	247.12	247.12	1772600
2012-08-30	246.99	250	245.25	246.22	246.22	3647500
2012-08-31	248.07	249.45	245.5	248.27	248.27	3347500
2012-09-04	248.27	251	244.66	247.88	247.88	3950800
2012-09-05	247.61	248.61	245.3	246.22	246.22	2652600
2012-09-06	248.23	252.7	247.2	251.38	251.38	5361400
2012-09-07	253.85	259.42	253.52	259.14	259.14	5029500
2012-09-10	259	260	256.82	257.09	257.09	2567200
2012-09-11	257.6	257.6	254.26	255.67	255.67	2524800
2012-09-12	256.5	257.78	253.5	255.63	255.63	2273200
2012-09-13	254.94	262	253.8	260.24	260.24	3525600
2012-09-14	261.4	264.11	259.77	261.27	261.27	3666200
2012-09-17	261.25	261.25	257	258	258	2306300
2012-09-18	258.48	260.5	257	258.75	258.75	2215000
2012-09-19	259.45	262.84	258.53	261.68	261.68	2636800
2012-09-20	260.03	260.87	258	260.81	260.81	2913600
2012-09-21	261.74	262	256.74	257.47	257.47	6059300
2012-09-24	255.22	255.6	253	254.8	254.8	2707900
2012-09-25	256.33	258.95	251.03	252.46	252.46	4405800
2012-09-26	252.4	254.61	248.23	249.67	249.67	2920500
2012-09-27	250.54	257.4	250.52	256.59	256.59	3397400
2012-09-28	256.14	257	253.2	254.32	254.32	2456600
2012-10-01	255.4	256.16	250.49	252.01	252.01	2581200
2012-10-02	252.8	253.15	249.03	250.6	250.6	2195800
2012-10-03	251.21	256.1	249.56	255.92	255.92	2745600
2012-10-04	256.01	261.52	255.87	260.47	260.47	2700400
2012-10-05	261.2	261.9	257.49	258.51	258.51	2806500
2012-10-08	257.67	259.8	255.56	259.06	259.06	1762300
2012-10-09	258.67	259.35	250.73	250.96	250.96	3494800
2012-10-10	252	252.46	244.01	244.99	244.99	3948300
2012-10-11	248	249.3	241.89	244.22	244.22	3447300
2012-10-12	243.18	245.46	241.91	242.36	242.36	2203200
2012-10-15	242.85	244.78	238.51	244.18	244.18	2959800
2012-10-16	244.87	245.77	242.08	243.94	243.94	2204100
2012-10-17	243.37	248.8	243.3	247.49	247.49	3302700
2012-10-18	247.77	250.91	242.7	244.85	244.85	5305300
2012-10-19	245.16	246.82	238.94	240	240	4395300
2012-10-22	238.81	238.95	232.32	233.78	233.78	4500000
2012-10-23	231.05	236.5	230.01	234.31	234.31	4430800
2012-10-24	235.88	235.94	227.95	228.49	228.49	3678700
2012-10-25	230.92	230.92	222.92	222.92	222.92	6741300
2012-10-26	228.6	238.71	226.69	238.24	238.24	11367500
2012-10-31	236.32	238.7	230.5	232.89	232.89	4797600
2012-11-01	234.23	234.55	231.34	232.14	232.14	3905100
2012-11-02	234.01	237.4	232.11	232.42	232.42	3374700
2012-11-05	232.04	234.83	230.11	234.33	234.33	1846100
2012-11-06	235.41	237.75	234.45	237.56	237.56	2661300
2012-11-07	235.65	235.66	229.42	232.06	232.06	3624200
2012-11-08	232.22	233.45	227.1	227.35	227.35	2982400
2012-11-09	226.26	230.97	224.6	226.31	226.31	3092500
2012-11-12	226.59	229.22	225.41	226.47	226.47	2128800
2012-11-13	225.12	227.9	224.71	226.6	226.6	2629800
2012-11-14	226.5	227.41	222.51	222.95	222.95	3034100
2012-11-15	222.3	225.16	218.18	220.6	220.6	3404700
2012-11-16	221.31	226.25	218.64	225.23	225.23	4352800
2012-11-19	228.32	232.5	227.45	229.71	229.71	3591200
2012-11-20	230	233.82	229.5	233.78	233.78	2771700
2012-11-21	233.84	238.67	232.75	238.03	238.03	2959300
2012-11-23	239.89	240	236.48	239.88	239.88	1776800
2012-11-26	240.39	244.32	238	243.62	243.62	4178300
2012-11-27	243.22	245.67	241.54	243.4	243.4	3048500
2012-11-28	242.45	247.23	241.5	247.11	247.11	2743400
2012-11-29	248.05	252.48	247.5	251.27	251.27	5310500
2012-11-30	250.38	252.65	248.27	252.05	252.05	3797400
2012-12-03	252.54	254.16	250	250.33	250.33	2990600
2012-12-04	249.94	253	248.66	252.49	252.49	3114700
2012-12-05	252.44	255.55	250.38	253.96	253.96	2852200
2012-12-06	253	255.17	251.51	253.37	253.37	3557900
2012-12-07	254.14	255.21	252.01	253.27	253.27	2170300
2012-12-10	253.1	254.78	247.3	247.77	247.77	3503800
2012-12-11	248.5	253.48	246.65	250.69	250.69	4185200
2012-12-12	251.07	254.36	250.06	251.76	251.76	2628100
2012-12-13	251.11	254.54	250.02	251.25	251.25	2460200
2012-12-14	250.11	251.9	247.79	249.19	249.19	2526900
2012-12-17	249.81	254	249.26	253.86	253.86	2277000
2012-12-18	254.57	263.11	254.57	260.4	260.4	4961000
2012-12-19	261.3	261.67	257.68	257.99	257.99	2300000
2012-12-20	258.36	262.41	256.54	261.5	261.5	2584600
2012-12-21	257.82	258.38	255.74	256.92	256.92	4704600
2012-12-24	257.3	259.5	256.96	258.62	258.62	984400
2012-12-26	257.15	257.42	248.04	248.63	248.63	4152700
2012-12-27	248.28	249.35	242.86	248.31	248.31	3639300
2012-12-28	245.85	247.44	245.05	245.18	245.18	1858700
2012-12-31	243.75	252.41	242.75	250.87	250.87	3419000
2013-01-02	256.08	258.1	253.26	257.31	257.31	3271000
2013-01-03	257.27	260.88	256.37	258.48	258.48	2750900
2013-01-04	257.58	259.8	256.65	259.15	259.15	1874200
2013-01-07	262.97	269.73	262.67	268.46	268.46	4910000
2013-01-08	267.07	268.98	263.57	266.38	266.38	3010700
2013-01-09	268.17	269.5	265.4	266.35	266.35	2265600
2013-01-10	268.54	268.74	262.3	265.34	265.34	2863400
2013-01-11	265.1	268.43	264.11	267.94	267.94	2413300
2013-01-14	268	274.26	267.54	272.73	272.73	4275000
2013-01-15	270.68	272.73	269.3	271.9	271.9	2326900
2013-01-16	270.53	271.24	267.83	268.93	268.93	2065600
2013-01-17	271.5	271.97	269.21	270.48	270.48	1884600
2013-01-18	270.83	274.5	269.6	272.12	272.12	2942000
2013-01-22	271.62	272.1	269.23	270.19	270.19	2137700
2013-01-23	270.57	271.09	266.65	268.11	268.11	2508900
2013-01-24	269.37	276.65	269.37	273.46	273.46	3417000
2013-01-25	275	284.72	274.4	283.99	283.99	4968100
2013-01-28	283.78	284.48	274.4	276.04	276.04	4321400
2013-01-29	275.35	275.46	258.35	260.35	260.35	10172600
2013-01-30	283	284.2	267.11	272.76	272.76	13075400
2013-01-31	271.04	275.94	263.7	265.5	265.5	6772100
2013-02-01	268.93	268.93	262.8	265	265	6115000
2013-02-04	262.78	264.68	259.07	259.98	259.98	3723600
2013-02-05	262	268.03	261.46	266.89	266.89	4012900
2013-02-06	265.16	266.89	261.11	262.22	262.22	2770400
2013-02-07	264.1	264.1	255.11	260.23	260.23	3975700
2013-02-08	261.4	265.25	260.55	261.95	261.95	3879200
2013-02-11	263.2	263.25	256.6	257.21	257.21	3403700
2013-02-12	259.19	260.16	257	258.7	258.7	2943700
2013-02-13	261.53	269.96	260.3	269.47	269.47	5293000
2013-02-14	267.37	270.65	265.4	269.24	269.24	3463000
2013-02-15	267.63	268.92	263.11	265.09	265.09	3979900
2013-02-19	265.91	270.11	264.5	269.75	269.75	2854200
2013-02-20	270.2	274.3	266.37	266.41	266.41	3528900
2013-02-21	265.12	269.48	263.25	265.94	265.94	3637400
2013-02-22	266.62	267.11	261.61	265.42	265.42	3124800
2013-02-25	266.94	268.69	259.65	259.87	259.87	3032400
2013-02-26	260.89	262.04	255.73	259.36	259.36	3348600
2013-02-27	259.4	265.83	256.86	263.25	263.25	2908100
2013-02-28	261.81	267	260.63	264.27	264.27	2667200
2013-03-01	263.27	266.6	261.04	265.74	265.74	2957000
2013-03-04	265.36	273.3	264.14	273.11	273.11	3453000
2013-03-05	274	276.68	269.99	275.59	275.59	3686200
2013-03-06	275.76	276.49	271.83	273.79	273.79	2050700
2013-03-07	274.1	274.8	271.85	273.88	273.88	1939000
2013-03-08	275	275.44	271.5	274.19	274.19	1879800
2013-03-11	273.43	273.99	270.4	271.24	271.24	1904900
2013-03-12	271	277.4	270.36	274.13	274.13	3246200
2013-03-13	275.24	276.5	272.64	275.1	275.1	1884200
2013-03-14	269.67	270	263.53	265.74	265.74	5226700
2013-03-15	264.98	267.26	260.05	261.82	261.82	4865900
2013-03-18	259.3	261.49	257.12	257.89	257.89	2720200
2013-03-19	258.4	259.5	252.62	256.41	256.41	3738500
2013-03-20	258.05	259.76	254.55	257.28	257.28	2738900
2013-03-21	256.11	257	252.68	253.39	253.39	2806400
2013-03-22	254.55	257.77	252.07	257.75	257.75	3124600
2013-03-25	258.58	259.43	254.5	256.02	256.02	2513900
2013-03-26	257.05	261.48	256.28	260.31	260.31	2421000
2013-03-27	258.75	265.93	257.9	265.3	265.3	2874900
2013-03-28	265.82	267.38	264.06	266.49	266.49	2473700
2013-04-01	266.98	267.4	261.01	261.61	261.61	2524800
2013-04-02	262.4	265.89	260.55	263.32	263.32	2631100
2013-04-03	262.12	263.67	257.75	259.03	259.03	2413800
2013-04-04	259.23	260.41	256.12	259.08	259.08	1964400
2013-04-05	255.72	256.18	253.67	255.48	255.48	2557400
2013-04-08	255.92	259.68	255.63	258.95	258.95	2295600
2013-04-09	258.85	262.61	257	261.14	261.14	2156600
2013-04-10	261.78	265.98	259.32	264.77	264.77	2322500
2013-04-11	264.74	270.97	264.74	269.85	269.85	3090500
2013-04-12	270.12	273.27	267.02	272.87	272.87	2866300
2013-04-15	271.08	275.12	267.1	267.72	267.72	3326000
2013-04-16	269.31	272.8	268.06	272.34	272.34	2137200
2013-04-17	270.8	270.85	264.25	267.4	267.4	3135100
2013-04-18	266.81	266.99	256.6	259.42	259.42	3137600
2013-04-19	258.16	262.88	257.5	260.32	260.32	2602500
2013-04-22	259.35	264.6	258.03	263.55	263.55	2119100
2013-04-23	264.5	269.87	264.5	268.9	268.9	2270600
2013-04-24	269.5	271.47	266.81	268.78	268.78	1852800
2013-04-25	271.53	275.8	270.5	274.7	274.7	6116500
2013-04-26	269.97	272.02	252.81	254.81	254.81	14030000
2013-04-29	254.9	257.01	249.15	249.74	249.74	7117000
2013-04-30	249.37	254.68	248.56	253.81	253.81	4248800
2013-05-01	253.9	254.2	245.75	248.23	248.23	4391400
2013-05-02	248.94	252.93	245.78	252.55	252.55	3936200
2013-05-03	256.14	259.25	254.7	258.05	258.05	3514000
2013-05-06	258.09	259.5	253.42	255.72	255.72	2347800
2013-05-07	256.31	259.74	252.91	257.73	257.73	3133700
2013-05-08	256.87	260.3	255.33	258.68	258.68	2677000
2013-05-09	258.73	263.55	256.88	260.16	260.16	2769300
2013-05-10	260.88	263.65	260.21	263.63	263.63	3145300
2013-05-13	262.77	265.88	262	264.51	264.51	2149500
2013-05-14	264.5	269.4	264.03	268.33	268.33	2700000
2013-05-15	267.07	269.05	264.56	266.56	266.56	2720500
2013-05-16	265.96	268.43	263.85	264.12	264.12	1643500
2013-05-17	265.83	269.98	265	269.9	269.9	2527300
2013-05-20	269	271.79	266.5	267.63	267.63	2209000
2013-05-21	268.74	270.77	267.66	268.86	268.86	1741200
2013-05-22	267.39	267.59	260.8	262.96	262.96	3332000
2013-05-23	260.49	263.17	259.59	261.8	261.8	2000300
2013-05-24	259.85	261.93	258.34	261.74	261.74	1696300
2013-05-28	266.48	271.1	266	267.29	267.29	3471000
2013-05-29	265.46	268.25	264.84	265.53	265.53	1903400
2013-05-30	265.71	268.57	265.61	266.83	266.83	1667500
2013-05-31	266	271.91	265.94	269.2	269.2	3374300
2013-06-03	268.96	269.11	262.95	266.88	266.88	2543900
2013-06-04	267	268.88	263.02	265.7	265.7	2088600
2013-06-05	265.81	271.66	265.02	267.17	267.17	3512300
2013-06-06	267.75	270.5	264.21	267.83	267.83	2476300
2013-06-07	269.74	280.1	269.13	276.87	276.87	4632600
2013-06-10	276.68	282.47	275.24	281.07	281.07	3086500
2013-06-11	276	278.41	274.24	274.78	274.78	3097800
2013-06-12	276.6	276.8	270.45	271.67	271.67	2238900
2013-06-13	271.5	276.8	270.29	275.79	275.79	2649800
2013-06-14	275	277.07	273.44	273.99	273.99	2150800
2013-06-17	276.35	280.2	275.65	278.06	278.06	2884000
2013-06-18	279.08	282.91	278.11	281.76	281.76	2146100
2013-06-19	281.26	283.34	277.87	278.16	278.16	2827500
2013-06-20	275.14	278.6	272.39	273.44	273.44	2984000
2013-06-21	274.57	275.84	269.79	273.36	273.36	4201000
2013-06-24	271.29	273.16	265	270.61	270.61	3863800
2013-06-25	272.3	273.47	269	272.09	272.09	2449600
2013-06-26	273.98	277.98	273.5	277.57	277.57	3029500
2013-06-27	279.18	280.2	274.54	277.55	277.55	2519500
2013-06-28	276.19	279.83	276.19	277.69	277.69	3193300
2013-07-01	279	283.29	277.16	282.1	282.1	2888200
2013-07-02	281.04	286.58	280.59	283.73	283.73	3238200
2013-07-03	282	285.4	282	284.03	284.03	1373000
2013-07-05	285	286.38	282.07	285.88	285.88	1985400
2013-07-08	286.42	291.67	286.14	290.59	290.59	3046700
2013-07-09	291	292.57	288.01	291.53	291.53	2775600
2013-07-10	291.41	293.34	289.4	292.33	292.33	1810200
2013-07-11	294.99	300.69	292.1	299.66	299.66	4007300
2013-07-12	298.69	307.55	298.5	307.55	307.55	4539300
2013-07-15	307.27	307.99	304.35	306.57	306.57	2245600
2013-07-16	307.3	309.39	305.51	306.87	306.87	2660200
2013-07-17	306.97	308.8	305.69	308.69	308.69	2029700
2013-07-18	306.27	306.34	301.87	304.11	304.11	3063800
2013-07-19	304.39	305.79	301.91	305.23	305.23	2973100
2013-07-22	309.25	309.25	302	303.48	303.48	2520700
2013-07-23	303.16	305.06	300.56	301.06	301.06	1999600
2013-07-24	303.02	303.84	298.04	298.94	298.94	2000500
2013-07-25	299	304.5	296.75	303.4	303.4	5405800
2013-07-26	299.55	313.62	295.55	312.01	312.01	8817500
2013-07-29	311.07	313	305.9	306.1	306.1	3211800
2013-07-30	307.72	309.78	301.57	302.41	302.41	3053400
2013-07-31	303.91	305.15	301	301.22	301.22	1891300
2013-08-01	303.08	306.21	298.9	305.57	305.57	2971700
2013-08-02	304.63	305.33	301.5	304.21	304.21	2502600
2013-08-05	303.4	303.62	298.3	300.99	300.99	2233200
2013-08-06	300.51	301.36	297.52	300.75	300.75	1849000
2013-08-07	300.15	300.99	296.15	296.91	296.91	1961000
2013-08-08	298.52	298.52	292.55	295.74	295.74	2343400
2013-08-09	295.68	299.27	294.3	297.26	297.26	1950300
2013-08-12	295.79	299.08	295.26	296.69	296.69	1504500
2013-08-13	295.88	296.37	290.67	293.97	293.97	2349900
2013-08-14	294.29	294.29	290.54	291.34	291.34	1415000
2013-08-15	288.79	289.3	285.15	286.47	286.47	2261400
2013-08-16	286.55	288.33	284.5	284.82	284.82	2422500
2013-08-19	285.19	289.56	283.48	285.57	285.57	2477400
2013-08-20	285.88	289.51	285.74	287.09	287.09	1586300
2013-08-21	285.09	288.5	283.83	284.57	284.57	1815300
2013-08-22	284.8	289.87	284.8	289.73	289.73	1422600
2013-08-23	291.21	291.5	287.9	290.01	290.01	1961900
2013-08-26	290.43	291.05	285.62	286.21	286.21	1711700
2013-08-27	283.87	285.28	279.74	280.93	280.93	2476000
2013-08-28	280.36	283	279.33	281.58	281.58	1457100
2013-08-29	281.45	285.98	280	283.98	283.98	1566400
2013-08-30	284.59	284.87	280	280.98	280.98	1534700
2013-09-03	284.73	291.39	284.17	288.8	288.8	2897600
2013-09-04	288.33	295.23	287.58	293.64	293.64	2438600
2013-09-05	293.63	297	292.71	294.1	294.1	1816600
2013-09-06	295.33	298.88	290.8	295.86	295.86	2292000
2013-09-09	297.22	299.96	296.6	299.71	299.71	1643600
2013-09-10	300.55	301	297.22	300.36	300.36	1778400
2013-09-11	298.91	301.86	297.84	299.64	299.64	1742600
2013-09-12	299.39	302	297.66	298.86	298.86	1606200
2013-09-13	300.14	300.22	296.2	297.92	297.92	1350600
2013-09-16	299.82	301	295.26	296.06	296.06	1808400
2013-09-17	297.63	304.65	296.01	304.17	304.17	2296500
2013-09-18	304.06	312.74	302.91	312.03	312.03	2946400
2013-09-19	313.77	314.54	311.04	312.06	312.06	2350900
2013-09-20	312.54	320.57	312.41	316.34	316.34	5302300
2013-09-23	314.01	315.9	308.77	311.49	311.49	1884900
2013-09-24	312.43	318.08	311.28	314.13	314.13	2033600
2013-09-25	314.53	316.71	310.75	312.65	312.65	2008600
2013-09-26	313.9	319.37	313.26	318.12	318.12	1989900
2013-09-27	316.92	317.21	313.35	316.01	316.01	1657500
2013-09-30	313.41	315.31	311.06	312.64	312.64	1623600
2013-10-01	314.22	321	313.65	320.95	320.95	2396400
2013-10-02	318.04	321.73	317.52	320.51	320.51	2217400
2013-10-03	320.39	322.92	313.02	314.76	314.76	2674800
2013-10-04	315.13	319.2	312.62	319.04	319.04	1815000
2013-10-07	315.24	315.34	309.74	310.03	310.03	2083200
2013-10-08	311.5	311.55	300.27	303.23	303.23	3166200
2013-10-09	303.42	303.5	296.5	298.23	298.23	3247400
2013-10-10	304.63	306.7	302.59	305.17	305.17	2555100
2013-10-11	304.77	310.93	303.84	310.89	310.89	2163100
2013-10-14	309.22	311.65	307	310.7	310.7	1939100
2013-10-15	309.87	310.79	305.26	306.4	306.4	2261100
2013-10-16	308.38	310.8	305.55	310.49	310.49	2170700
2013-10-17	307.07	311	305.24	310.77	310.77	2648400
2013-10-18	319.36	331.89	316.75	328.93	328.93	5969800
2013-10-21	329.89	330	323.8	326.44	326.44	2522300
2013-10-22	327.72	337.11	325.68	332.54	332.54	3935500
2013-10-23	330.84	331.72	324.06	326.76	326.76	2818200
2013-10-24	329.63	332.65	326.75	332.21	332.21	5884700
2013-10-25	358.6	368.4	352.62	363.39	363.39	12036800
2013-10-28	359.92	362.75	357.2	358.16	358.16	3635800
2013-10-29	358.96	362.89	356.29	362.7	362.7	2185400
2013-10-30	362.62	365	358.65	361.08	361.08	4502200
2013-10-31	361.73	366	359	364.03	364.03	2466800
2013-11-01	365.63	365.77	356.1	359	359	3331000
2013-11-04	360.12	361	354.4	358.74	358.74	1938400
2013-11-05	356.78	360.17	354.84	358.89	358.89	2007100
2013-11-06	360.45	362.87	354.5	356.18	356.18	2282300
2013-11-07	355.86	357.9	341.88	343.56	343.56	4246300
2013-11-08	345.95	351.05	344.04	350.31	350.31	2656900
2013-11-11	350.59	355.37	348.06	354.38	354.38	2261700
2013-11-12	352.99	355.48	347.28	349.53	349.53	2343100
2013-11-13	347.4	356.22	345.68	356.22	356.22	2773300
2013-11-14	357.39	368.94	356.43	367.4	367.4	4159800
2013-11-15	367.63	372.9	365.55	369.17	369.17	4491600
2013-11-18	370.28	373.49	364.67	366.18	366.18	2737400
2013-11-19	365.82	368.78	362.5	364.94	364.94	1904800
2013-11-20	367.56	367.56	360.45	362.57	362.57	1771500
2013-11-21	364.05	369.25	363.3	368.92	368.92	1964600
2013-11-22	370	374.5	366.31	372.31	372.31	2965500
2013-11-25	373.82	377.79	373.18	376.64	376.64	2972300
2013-11-26	377.61	382.5	374.82	381.37	381.37	2724400
2013-11-27	383.5	387	382.61	386.71	386.71	2269700
2013-11-29	389.1	394.1	388.62	393.62	393.62	2406000
2013-12-02	399	399	389.1	392.3	392.3	4714000
2013-12-03	390.11	390.95	383.1	384.66	384.66	3702900
2013-12-04	383.5	389.69	381.49	385.96	385.96	2355300
2013-12-05	386.65	386.65	381.37	384.49	384.49	1906500
2013-12-06	388.35	388.35	383.83	386.95	386.95	1984700
2013-12-09	388.11	388.21	382.57	384.89	384.89	2761800
2013-12-10	383.74	389.06	383.02	387.78	387.78	2736800
2013-12-11	387.34	388.98	382	382.19	382.19	2451300
2013-12-12	381.26	385	379.5	381.25	381.25	2123700
2013-12-13	385.32	389.42	383.8	384.24	384.24	3025000
2013-12-16	385.03	391.7	385	388.97	388.97	2251700
2013-12-17	390.65	391.36	386.5	387.65	387.65	2343900
2013-12-18	389.23	396.3	383.1	395.96	395.96	3489100
2013-12-19	394.27	397.29	392.6	395.19	395.19	2427200
2013-12-20	396.55	404.72	395.78	402.2	402.2	5033900
2013-12-23	403.69	405	399.2	402.92	402.92	2659500
2013-12-24	402.52	403.72	396.37	399.2	399.2	1380400
2013-12-26	401.79	404.52	396.81	404.39	404.39	1868500
2013-12-27	404.65	405.63	396.25	398.08	398.08	1986900
2013-12-30	399.41	399.92	392.45	393.37	393.37	2487100
2013-12-31	394.58	398.83	393.8	398.79	398.79	1996500
2014-01-02	398.8	399.36	394.02	397.97	397.97	2137800
2014-01-03	398.29	402.71	396.22	396.44	396.44	2210200
2014-01-06	395.85	397	388.42	393.63	393.63	3170600
2014-01-07	395.04	398.47	394.29	398.03	398.03	1916000
2014-01-08	398.47	403	396.04	401.92	401.92	2316500
2014-01-09	403.71	406.89	398.44	401.01	401.01	2103000
2014-01-10	402.53	403.76	393.8	397.66	397.66	2679500
2014-01-13	397.98	399.78	388.45	390.98	390.98	2844900
2014-01-14	392.13	398.63	391.29	397.54	397.54	2340100
2014-01-15	398.94	399.31	392.53	395.87	395.87	2678300
2014-01-16	393.68	399.29	389.41	395.8	395.8	2601200
2014-01-17	394.26	403.49	393.66	399.61	399.61	4505100
2014-01-21	403	407.8	401.6	407.05	407.05	3122100
2014-01-22	408	408.06	402	404.54	404.54	2060500
2014-01-23	401	406.17	397.79	399.87	399.87	3025400
2014-01-24	398.16	400.2	387.27	387.6	387.6	4458400
2014-01-27	390.5	394.1	380.49	386.28	386.28	3936800
2014-01-28	387.4	394.74	387.12	394.43	394.43	2894500
2014-01-29	392.16	392.85	383.24	384.2	384.2	3382300
2014-01-30	393.77	406.25	387.7	403.01	403.01	10473900
2014-01-31	371.76	375.45	357.76	358.69	358.69	16154800
2014-02-03	358.98	360.85	340.1	346.15	346.15	10280800
2014-02-04	349.59	354	344.02	347.95	347.95	4812900
2014-02-05	346	349.37	337.73	346.45	346.45	4435400
2014-02-06	347.4	354.82	347.4	354.59	354.59	3335700
2014-02-07	358.98	361.8	352.49	361.08	361.08	4330500
2014-02-10	361.61	365	359.35	360.87	360.87	3449700
2014-02-11	361.84	363.61	356.25	361.79	361.79	3222100
2014-02-12	356.43	357.75	346.32	349.25	349.25	6587700
2014-02-13	347.7	357.2	346.5	357.2	357.2	4175000
2014-02-14	359.34	359.34	353.35	357.35	357.35	3520200
2014-02-18	355.28	355.73	349.45	353.65	353.65	4998000
2014-02-19	352.64	354.54	346.1	347.38	347.38	4168100
2014-02-20	348.8	350.46	344.38	349.8	349.8	3492800
2014-02-21	352.44	354.14	346.75	346.76	346.76	4210000
2014-02-24	345.19	353	343.29	351.78	351.78	3644700
2014-02-25	353	361.08	351.58	358.32	358.32	3736400
2014-02-26	359.86	364.75	357.17	359.8	359.8	3622100
2014-02-27	357.22	360.59	355.5	360.13	360.13	3104900
2014-02-28	360.6	365.87	357.08	362.1	362.1	3882000
2014-03-03	358.74	360.96	354.48	359.78	359.78	2798300
2014-03-04	363.9	365.68	362.46	363.9	363.9	2704400
2014-03-05	364.13	372.73	363.9	372.37	372.37	3848300
2014-03-06	374.05	375.33	368.9	372.16	372.16	2926600
2014-03-07	374.58	374.99	369.53	372.06	372.06	2279800
2014-03-10	372.69	372.73	367	370.53	370.53	2105800
2014-03-11	370.99	372.8	367.28	368.82	368.82	2246100
2014-03-12	366.4	371.16	363.61	370.64	370.64	2216600
2014-03-13	376.62	383.11	368.08	371.51	371.51	6829000
2014-03-14	372.8	378.57	371.55	373.74	373.74	4402200
2014-03-17	375.72	378.85	374.88	375.04	375.04	2303000
2014-03-18	377.32	379	375	378.77	378.77	2483500
2014-03-19	378.77	379	369.42	373.23	373.23	2646700
2014-03-20	370.64	373	366.22	368.97	368.97	2558500
2014-03-21	371	372.84	358.4	360.62	360.62	5414100
2014-03-24	360.09	361.5	348.6	351.85	351.85	4873500
2014-03-25	354.03	358.97	348.84	354.71	354.71	4445700
2014-03-26	357.13	357.6	343.4	343.41	343.41	4120700
2014-03-27	343.15	344	330.88	338.47	338.47	5766400
2014-03-28	340.05	347	336.08	338.29	338.29	3986800
2014-03-31	342.4	346.29	334.06	336.37	336.37	4297500
2014-04-01	338.09	344.43	338	342.99	342.99	3600100
2014-04-02	345.99	348.3	340.38	341.96	341.96	4475500
2014-04-03	341.82	342.5	328.46	333.62	333.62	6399300
2014-04-04	335.15	335.44	315.61	323	323	12534600
2014-04-07	320.99	324.94	313.13	317.76	317.76	7077400
2014-04-08	321.88	328	318.44	327.07	327.07	6577600
2014-04-09	328.47	332.18	322.5	331.81	331.81	5056600
2014-04-10	330.6	331	316.5	317.11	317.11	6126700
2014-04-11	314	316.5	309.5	311.73	311.73	7287500
2014-04-14	317.67	320.48	311.28	315.91	315.91	4293500
2014-04-15	316.7	318.28	305.5	316.08	316.08	5398600
2014-04-16	321.17	324	314.71	323.68	323.68	4284900
2014-04-17	319.76	328.66	319.76	324.91	324.91	4299200
2014-04-21	323.97	331.15	322.31	330.87	330.87	2999400
2014-04-22	332	337.5	328.94	329.32	329.32	3711600
2014-04-23	333.06	333.13	323.39	324.58	324.58	3604600
2014-04-24	329.67	337.4	322.95	337.15	337.15	9293700
2014-04-25	316.25	316.49	302.71	303.83	303.83	16180200
2014-04-28	304	304.39	288	296.58	296.58	14479800
2014-04-29	296.44	301.84	290.45	300.38	300.38	6509300
2014-04-30	298.1	304.56	298.1	304.13	304.13	4088600
2014-05-01	304.13	310.48	304	307.89	307.89	4328600
2014-05-02	310.42	313.29	304.31	308.01	308.01	3995100
2014-05-05	306.37	310.23	305	310.05	310.05	2519900
2014-05-06	309.53	309.81	297.04	297.38	297.38	4682300
2014-05-07	295.56	296.4	286.68	292.71	292.71	7015200
2014-05-08	290.82	295.88	287.23	288.32	288.32	3848200
2014-05-09	290.57	293.68	284.38	292.24	292.24	4063000
2014-05-12	294.3	303.34	294.16	302.86	302.86	3729600
2014-05-13	302.6	305.6	300.75	304.64	304.64	3509900
2014-05-14	302.5	304.64	296.66	297.62	297.62	3323300
2014-05-15	298.02	299.2	290.38	295.19	295.19	4295100
2014-05-16	292.8	298.88	291.55	297.7	297.7	3636800
2014-05-19	295.76	299	293.81	296.76	296.76	2284200
2014-05-20	297.1	304.46	296.75	301.19	301.19	4095700
2014-05-21	302.21	305.96	301.52	305.01	305.01	3408800
2014-05-22	305.05	308.54	303.01	304.91	304.91	2576800
2014-05-23	305.46	312.35	304.9	312.24	312.24	3052900
2014-05-27	314.41	314.63	307.38	310.82	310.82	4862100
2014-05-28	309.5	313.82	307.42	310.16	310.16	2726000
2014-05-29	310.42	314.87	310.2	313.78	313.78	2365500
2014-05-30	314.43	314.65	307.57	312.55	312.55	4260200
2014-06-02	312.59	312.6	307	308.84	308.84	2203400
2014-06-03	305.75	307.92	305.07	307.19	307.19	2379200
2014-06-04	306.85	309.5	303.84	306.78	306.78	2107100
2014-06-05	308.1	327.94	306.9	323.57	323.57	7796700
2014-06-06	325	330.88	324.93	329.67	329.67	5244000
2014-06-09	331.57	333	325.65	327.5	327.5	3212200
2014-06-10	327.65	335.5	327.5	332.41	332.41	3663400
2014-06-11	336	340.72	333.88	335.2	335.2	4436800
2014-06-12	335.55	335.55	324.66	325.91	325.91	4276300
2014-06-13	327.05	329.3	323.53	326.27	326.27	2764800
2014-06-16	324.86	328.69	323.52	327.62	327.62	2449800
2014-06-17	327.54	331.34	325.23	325.62	325.62	2924100
2014-06-18	328	335.75	325	334.38	334.38	6401500
2014-06-19	335.26	338.9	325.98	327	327	5320600
2014-06-20	327.76	328.22	320.42	324.2	324.2	6054000
2014-06-23	323.33	327.55	321.41	327.24	327.24	2604800
2014-06-24	327.54	329.73	322.74	324.16	324.16	2626600
2014-06-25	324.33	328.15	321.74	327.44	327.44	2327800
2014-06-26	328.49	328.65	322.13	325.69	325.69	2699500
2014-06-27	325.88	326.52	323.27	324.57	324.57	2416200
2014-06-30	324.98	326.98	322.24	324.78	324.78	2671300
2014-07-01	325.86	333.2	325.1	332.39	332.39	3173600
2014-07-02	333.2	336.76	331.66	332.85	332.85	2681300
2014-07-03	334.83	338.3	333.08	337.49	337.49	1944300
2014-07-07	337.5	337.55	332.52	333.55	333.55	2128900
2014-07-08	333.1	333.74	321.4	323.81	323.81	4271600
2014-07-09	324.71	330.2	323.15	329.97	329.97	3166100
2014-07-10	324.34	329.98	322.65	327.92	327.92	2665000
2014-07-11	334.71	347	334.71	346.2	346.2	8300800
2014-07-14	347.03	355.77	345.36	355.32	355.32	5609900
2014-07-15	353.72	355.59	349.4	354.44	354.44	4170900
2014-07-16	355.62	359.32	353	355.9	355.9	3503600
2014-07-17	353.44	356.96	351.38	352.45	352.45	3636000
2014-07-18	354.4	359.68	352.08	358.66	358.66	3407400
2014-07-21	358.1	361.71	356.72	359.76	359.76	2278400
2014-07-22	355.25	362.93	355.25	360.84	360.84	2888900
2014-07-23	359.05	360.63	356.62	358.14	358.14	2687300
2014-07-24	359.98	364.85	358.52	358.61	358.61	7088700
2014-07-25	317.3	324.87	314.76	324.01	324.01	17846500
2014-07-28	324.25	324.82	316.5	320.41	320.41	5932000
2014-07-29	321.98	322.9	319.5	320	320	2883800
2014-07-30	321.45	322.73	318.5	322.51	322.51	3969000
2014-07-31	320.01	320.68	311.86	312.99	312.99	5192000
2014-08-01	313.69	315.83	304.59	307.06	307.06	7441500
2014-08-04	308.84	316.18	308.5	313.65	313.65	4200900
2014-08-05	313.3	314.55	310.06	312.32	312.32	2852100
2014-08-06	310.83	315.78	310.2	313.89	313.89	2296900
2014-08-07	315.21	315.88	309.65	311.45	311.45	2935600
2014-08-08	311.94	317.32	310.66	316.8	316.8	2705900
2014-08-11	318.48	320.38	316.88	318.33	318.33	2468600
2014-08-12	318.89	321.31	316.95	319.32	319.32	1915800
2014-08-13	327.6	331.72	326.14	326.28	326.28	4939100
2014-08-14	327.8	334.09	326.71	333.21	333.21	3420400
2014-08-15	334	335	328.32	333.63	333.63	3896700
2014-08-18	335.48	337.8	333.77	334.53	334.53	2485400
2014-08-19	334.87	335.81	333.01	335.13	335.13	1713800
2014-08-20	334.68	337.16	334.02	335.78	335.78	1810500
2014-08-21	336.48	336.58	332.23	332.91	332.91	1971100
2014-08-22	332.99	334.08	330.8	331.59	331.59	2211200
2014-08-25	333.21	336.77	332.71	334.02	334.02	1957700
2014-08-26	337	344.36	334.55	341.83	341.83	3654700
2014-08-27	342.09	346.67	341.34	343.18	343.18	2961600
2014-08-28	340	341.79	338.8	340.02	340.02	2252700
2014-08-29	341.76	341.82	337.68	339.04	339.04	1939500
2014-09-02	339.98	342.5	337.16	342.38	342.38	2326000
2014-09-03	342.54	343.27	337.55	339	339	1993700
2014-09-04	343.69	349.38	343.58	345.95	345.95	3965600
2014-09-05	346.3	346.83	342.5	346.38	346.38	2107000
2014-09-08	344.54	345.81	339.04	342.34	342.34	2955300
2014-09-09	341.61	341.76	329.18	329.75	329.75	4646800
2014-09-10	334.3	334.98	328.82	331.33	331.33	3797400
2014-09-11	329.94	333.01	326.39	330.52	330.52	2720200
2014-09-12	329.56	332.89	328.79	331.19	331.19	3429300
2014-09-15	330.91	331.33	319	323.89	323.89	4000400
2014-09-16	321.07	329.48	320.1	327.76	327.76	3259900
2014-09-17	327.76	328	321.52	324	324	4136000
2014-09-18	325.44	327.1	323.71	325	325	2576900
2014-09-19	327.6	332.76	325.57	331.32	331.32	6886200
2014-09-22	328.49	329.49	321.06	324.5	324.5	3109700
2014-09-23	322.46	327.6	321.25	323.63	323.63	2352600
2014-09-24	324.17	329.44	319.56	328.21	328.21	2642200
2014-09-25	327.99	328.54	321.4	321.93	321.93	2928800
2014-09-26	320.6	323.5	317.64	323.21	323.21	3638000
2014-09-29	320.5	323.75	319	321.82	321.82	1924600
2014-09-30	321.36	323.43	318.51	322.44	322.44	2636200
2014-10-01	322.04	322.17	315.55	317.46	317.46	3089100
2014-10-02	316.92	318.53	311.31	318.41	318.41	3553900
2014-10-03	320.36	325.16	319.53	322.74	322.74	3037400
2014-10-06	323.5	324.13	319.6	322.2	322.2	2290300
2014-10-07	319.43	322	316.67	316.98	316.98	2365400
2014-10-08	316.58	324.11	314.14	322.7	322.7	3452800
2014-10-09	321.49	322.27	314.52	315.37	315.37	3587900
2014-10-10	314.02	317.77	311.38	311.39	311.39	3681900
2014-10-13	309.87	313.2	303.47	306.45	306.45	4363900
2014-10-14	308	312.24	305.75	308.31	308.31	3385800
2014-10-15	304.35	307.9	299.1	305.97	305.97	5343900
2014-10-16	293.83	306.82	293.83	302.86	302.86	4731300
2014-10-17	307.15	309.2	302.72	303.64	303.64	4405100
2014-10-20	302.95	306.53	302.02	306.21	306.21	3234500
2014-10-21	309.9	315.64	307.07	315.33	315.33	3559300
2014-10-22	315.43	318.98	312.64	312.97	312.97	3125900
2014-10-23	313.4	316.8	311.4	313.18	313.18	9038200
2014-10-24	284.4	293.81	284	287.06	287.06	19801100
2014-10-27	285.7	290.42	285.02	289.97	289.97	5950600
2014-10-28	289.76	298	289.76	295.59	295.59	5572600
2014-10-29	299.11	299.61	293.07	294.12	294.12	4881900
2014-10-30	293.98	299.74	292.36	299.07	299.07	4055200
2014-10-31	305.15	305.72	301.5	305.46	305.46	4550700
2014-11-03	306.24	308.01	303.24	305.72	305.72	3242500
2014-11-04	303.99	304.25	300.17	302.81	302.81	3427400
2014-11-05	303.01	304	294.16	296.52	296.52	4674500
2014-11-06	296.69	297	292.29	296.64	296.64	3758100
2014-11-07	297.82	299.99	296.29	299.86	299.86	2647400
2014-11-10	300	305.8	300	305.11	305.11	2809100
2014-11-11	305.94	312.38	303.65	312.01	312.01	3803600
2014-11-12	310.75	312.58	308.79	311.51	311.51	2183000
2014-11-13	312	317.89	311.51	316.48	316.48	3686400
2014-11-14	317.12	332.88	316.4	327.82	327.82	8877800
2014-11-17	326.44	328	318.03	323.05	323.05	4784900
2014-11-18	323.99	329.56	323.25	324.93	324.93	3549500
2014-11-19	327.25	328.4	324.02	326.54	326.54	3281600
2014-11-20	324	332.67	323.33	330.54	330.54	3436700
2014-11-21	335.42	338.33	331.47	332.63	332.63	4466600
2014-11-24	334.78	337.39	333.6	335.64	335.64	2754200
2014-11-25	335.27	336.33	331.28	335.04	335.04	2565000
2014-11-26	333.78	334.65	331.75	333.57	333.57	1983600
2014-11-28	336.03	341.26	336.03	338.64	338.64	3051800
2014-12-01	338.12	340.64	325.93	326	326	4944900
2014-12-02	327.5	327.93	323.25	326.31	326.31	2790300
2014-12-03	325.73	326.77	314.36	316.5	316.5	5681000
2014-12-04	315.53	318.59	313.47	316.93	316.93	3290300
2014-12-05	316.8	316.93	310.84	312.63	312.63	3265200
2014-12-08	311.57	316.56	304.82	306.64	306.64	3639200
2014-12-09	302.99	313.64	301.14	312.5	312.5	4049500
2014-12-10	312	313.19	304.68	305.84	305.84	3245900
2014-12-11	307.89	312.64	306.01	307.36	307.36	3262900
2014-12-12	303.99	310.64	303.01	307.32	307.32	3153500
2014-12-15	308.87	310.86	302.15	306.07	306.07	3841600
2014-12-16	304.35	304.49	295.01	295.06	295.06	6501300
2014-12-17	296.37	299.67	293.03	298.88	298.88	4433500
2014-12-18	304.01	304.5	293.25	297.73	297.73	7738100
2014-12-19	296.91	301.54	295.52	299.9	299.9	8709100
2014-12-22	301.94	307.36	301.94	306.54	306.54	4003800
2014-12-23	306.98	307.49	303.25	306.29	306.29	2713700
2014-12-24	306.38	307	302.88	303.03	303.03	1513800
2014-12-26	305	310.78	303.81	309.09	309.09	2893800
2014-12-29	307.85	314.27	306.58	312.04	312.04	3009000
2014-12-30	309.91	313.94	309.34	310.3	310.3	2093000
2014-12-31	311.55	312.98	310.01	310.35	310.35	2048000
2015-01-02	312.58	314.75	306.96	308.52	308.52	2783200
2015-01-05	307.01	308.38	300.85	302.19	302.19	2774200
2015-01-06	302.24	303	292.38	295.29	295.29	3519000
2015-01-07	297.5	301.28	295.33	298.42	298.42	2640300
2015-01-08	300.32	303.14	296.11	300.46	300.46	3088400
2015-01-09	301.48	302.87	296.68	296.93	296.93	2592400
2015-01-12	297.56	298.51	289.28	291.41	291.41	3421400
2015-01-13	297.48	301.5	293.23	294.74	294.74	4136400
2015-01-14	291.93	295.91	286.5	293.27	293.27	5538700
2015-01-15	294	296	286.82	286.95	286.95	4419200
2015-01-16	286.28	290.79	285.25	290.74	290.74	3478200
2015-01-20	292.59	293.36	286.39	289.44	289.44	3075100
2015-01-21	289.64	306	287.26	297.25	297.25	10065100
2015-01-22	300	312.25	300	310.32	310.32	5362600
2015-01-23	308.08	316.93	307.72	312.39	312.39	4496400
2015-01-26	311.82	313	307.52	309.66	309.66	3169700
2015-01-27	306.3	310.24	302.63	306.75	306.75	2920300
2015-01-28	309.81	311.51	303.8	303.91	303.91	3063800
2015-01-29	304.73	312.8	299.33	311.78	311.78	8656600
2015-01-30	346.32	359.5	340.74	354.53	354.53	23856100
2015-02-02	350.05	365	350.01	364.47	364.47	10231900
2015-02-03	360.29	367.82	360.21	363.55	363.55	6212600
2015-02-04	358.38	367.5	358.23	364.75	364.75	4169900
2015-02-05	366	378.8	365.9	373.89	373.89	7247600
2015-02-06	374.87	375.99	371.01	374.28	374.28	3892400
2015-02-09	371	374.41	367.2	370.56	370.56	2724600
2015-02-10	371.19	374.3	368.51	373	373	2287200
2015-02-11	371.23	377.1	371.1	375.14	375.14	2786500
2015-02-12	375.1	378.51	373.15	377.17	377.17	2791100
2015-02-13	378.41	383	377.01	381.83	381.83	3475100
2015-02-17	377.72	379.99	372.67	375.43	375.43	3673200
2015-02-18	373.78	376.74	372.85	373.37	373.37	2650600
2015-02-19	373.49	381.88	373.43	379	379	2953800
2015-02-20	378.62	383.7	375.84	383.66	383.66	3258000
2015-02-23	383.44	384.54	378	380.14	380.14	2177000
2015-02-24	378.65	380.48	376.16	378.59	378.59	1920800
2015-02-25	377.27	387.85	376.54	385.37	385.37	3174500
2015-02-26	384.07	389.37	383.28	384.8	384.8	2687100
2015-02-27	384	385.99	379.79	380.16	380.16	2532300
2015-03-02	380.85	385.9	379.48	385.66	385.66	2139200
2015-03-03	383.95	386.1	381.6	384.61	384.61	1946500
2015-03-04	385.71	387.9	382.19	382.72	382.72	2259100
2015-03-05	385.61	388.42	383.89	387.83	387.83	2693500
2015-03-06	385.52	387	378.88	380.09	380.09	2627000
2015-03-09	378.4	379.33	375.28	378.56	378.56	2311400
2015-03-10	377.45	377.77	369.18	369.51	369.51	3121000
2015-03-11	370.61	373.35	366.26	366.37	366.37	2495100
2015-03-12	368.82	375.5	367.52	374.24	374.24	2810000
2015-03-13	371.52	373.99	366.68	370.58	370.58	2611700
2015-03-16	370.38	373.94	366.72	373.35	373.35	2354100
2015-03-17	371.11	374.5	369.64	371.92	371.92	2037000
2015-03-18	369.97	375.99	366.7	375.14	375.14	2654100
2015-03-19	373.87	377.11	372.19	373.24	373.24	1915700
2015-03-20	376.29	379.37	375.92	378.49	378.49	3763600
2015-03-23	378.07	381.77	374.94	375.11	375.11	2239300
2015-03-24	373.99	375.24	372.27	374.09	374.09	2228200
2015-03-25	375.17	380.5	370.29	370.96	370.96	3429500
2015-03-26	369.59	371.4	365.65	367.35	367.35	2930000
2015-03-27	367.11	373.17	366.57	370.56	370.56	2609800
2015-03-30	371.87	376.12	371.55	374.59	374.59	1820900
2015-03-31	373.24	377.7	371.51	372.1	372.1	2506100
2015-04-01	372.1	373.16	368.34	370.26	370.26	2458100
2015-04-02	370.5	373.28	369	372.25	372.25	1875300
2015-04-06	370.1	380.2	369.36	377.04	377.04	3050700
2015-04-07	376.15	379.31	374.03	374.41	374.41	1954900
2015-04-08	374.66	381.58	374.65	381.2	381.2	2636400
2015-04-09	380.66	384.42	378.8	383.54	383.54	2392300
2015-04-10	384.31	387.12	381.32	382.65	382.65	2573500
2015-04-13	383.53	385.28	380.14	382.36	382.36	1894500
2015-04-14	383.51	387.81	381.21	385.11	385.11	2583600
2015-04-15	384.65	385.78	381.64	383.45	383.45	1933200
2015-04-16	383.69	387.45	383.55	386.04	386.04	2080400
2015-04-17	382.63	383.56	374.4	375.56	375.56	3839700
2015-04-20	378.55	391.94	377	389.51	389.51	5016100
2015-04-21	391.31	394.6	386.8	391.18	391.18	4643500
2015-04-22	391.91	394.28	388	389.8	389.8	3474700
2015-04-23	390.21	391.88	386.15	389.99	389.99	7980000
2015-04-24	439	452.65	439	445.1	445.1	17176900
2015-04-27	443.86	446.99	437.41	438.56	438.56	5430900
2015-04-28	438.51	439	428.04	429.31	429.31	4140500
2015-04-29	426.75	434.24	426.03	429.37	429.37	3621700
2015-04-30	427.11	431.75	419.24	421.78	421.78	3647900
2015-05-01	423.82	425.64	416	422.87	422.87	3565800
2015-05-04	424.8	429.77	422.42	423.04	423.04	2270400
2015-05-05	422.85	427.51	421.02	421.19	421.19	2856400
2015-05-06	421.43	422.72	414.55	419.1	419.1	2552500
2015-05-07	424.15	428.5	422.85	426.88	426.88	2766100
2015-05-08	430.75	435.2	430.17	433.69	433.69	2908800
2015-05-11	432.51	439	431.37	432.85	432.85	2393700
2015-05-12	431.08	433.25	426.71	431.02	431.02	1947800
2015-05-13	429.98	433.53	425.8	426.87	426.87	1996300
2015-05-14	429.45	433	427.01	432.28	432.28	1888500
2015-05-15	428	430.4	424.3	426	426	4240300
2015-05-18	426	427.27	421.46	425.24	425.24	2390200
2015-05-19	424.87	428.24	420.63	421.71	421.71	2464200
2015-05-20	420.6	427.1	418.36	423.86	423.86	2196200
2015-05-21	428	436.9	428	431.63	431.63	4121400
2015-05-22	431.55	432.44	427.61	427.63	427.63	2020600
2015-05-26	426.2	427	422	425.47	425.47	2244200
2015-05-27	427.45	431.85	425.01	431.42	431.42	2231100
2015-05-28	429.71	431.35	425.47	426.57	426.57	1912400
2015-05-29	427.23	432.5	427.23	429.23	429.23	3016100
2015-06-01	430.4	433.16	426.2	430.92	430.92	2253300
2015-06-02	430.07	433.23	426.25	430.99	430.99	1668900
2015-06-03	434.4	438.39	432.75	436.59	436.59	2727900
2015-06-04	434.4	436.76	429.26	430.78	430.78	2510800
2015-06-05	429.66	430.8	426.5	426.95	426.95	1907900
2015-06-08	425.62	426.8	421.43	423.5	423.5	2172500
2015-06-09	422.96	427.49	419.14	425.48	425.48	2288700
2015-06-10	426.46	432.2	425.66	430.77	430.77	2172300
2015-06-11	432.29	438.89	431.47	432.97	432.97	2922500
2015-06-12	431.25	432.36	428.26	429.92	429.92	2054400
2015-06-15	427.66	428.05	422.64	423.67	423.67	2051000
2015-06-16	424.15	427.97	422.67	427.26	427.26	2296400
2015-06-17	428.36	431.35	424.75	427.81	427.81	2185900
2015-06-18	430.3	439.73	429.41	439.39	439.39	3378400
2015-06-19	440.26	444.99	433.24	434.92	434.92	4495100
2015-06-22	437	439.24	434.18	436.29	436.29	1823600
2015-06-23	435.59	447.04	433.69	445.99	445.99	3245000
2015-06-24	444.97	446.47	440.23	440.84	440.84	2620800
2015-06-25	438.07	443.47	436.39	440.1	440.1	2237500
2015-06-26	441.76	443.49	435.06	438.1	438.1	2624500
2015-06-29	434.98	437	429	429.86	429.86	2753200
2015-06-30	434.2	435.57	430.46	434.09	434.09	2596900
2015-07-01	439.35	440	435.58	437.39	437.39	1987100
2015-07-02	437	438.2	433.48	437.71	437.71	1343400
2015-07-06	435.23	439.73	433.52	436.04	436.04	1903200
2015-07-07	435.68	437.73	425.57	436.72	436.72	3454200
2015-07-08	434.35	435.99	428.83	429.7	429.7	2383100
2015-07-09	434.9	438.72	434.15	434.39	434.39	2271400
2015-07-10	440.49	444.72	439	443.51	443.51	2401000
2015-07-13	448.29	457.87	447.54	455.57	455.57	3956800
2015-07-14	462.32	469.6	458.16	465.57	465.57	4736200
2015-07-15	463.04	464.7	460.2	461.19	461.19	2987400
2015-07-16	465.5	475.88	464.8	475.48	475.48	4095600
2015-07-17	477.7	485.42	477.25	483.01	483.01	4932200
2015-07-20	492.57	493.2	485.4	488.1	488.1	4752500
2015-07-21	487.9	488.88	482.55	488	488	3181800
2015-07-22	485.99	492.5	484.9	488.27	488.27	3114900
2015-07-23	491.66	491.66	475.7	482.18	482.18	9374400
2015-07-24	578.99	580.57	529.35	529.42	529.42	21909400
2015-07-27	527.75	544.95	526.6	531.41	531.41	7491000
2015-07-28	536	536.39	523.12	526.03	526.03	5273100
2015-07-29	530.92	532.97	525.02	529	529	3752600
2015-07-30	527.65	539.2	524.29	536.76	536.76	3743100
2015-07-31	539.09	542.84	534.52	536.15	536.15	3025600
2015-08-03	537.45	540.44	529.36	535.03	535.03	3014200
2015-08-04	529.69	536.95	529.16	531.9	531.9	2934600
2015-08-05	538.8	539.14	534.12	537.01	537.01	2889400
2015-08-06	539.3	542.74	527.52	529.46	529.46	3820500
2015-08-07	529.16	529.46	518.21	522.62	522.62	3969200
2015-08-10	528.52	532.28	523	524	524	2615900
2015-08-11	523.65	528.98	522	527.46	527.46	2676600
2015-08-12	523.75	527.5	513.06	525.91	525.91	3962300
2015-08-13	527.37	534.66	525.49	529.66	529.66	2895200
2015-08-14	528.25	534.11	528.25	531.52	531.52	1994800
2015-08-17	531.29	538.74	527.12	535.22	535.22	2581700
2015-08-18	535.04	539.49	533	535.02	535.02	2071300
2015-08-19	533.74	537.25	529	532.92	532.92	2324000
2015-08-20	530.39	533.25	515.77	515.78	515.78	4408000
2015-08-21	507.36	512.33	494.47	494.47	494.47	6706500
2015-08-24	463.58	476.58	451	463.37	463.37	10097600
2015-08-25	487.49	489.44	466.25	466.37	466.37	5679300
2015-08-26	484.02	503.72	478.76	500.77	500.77	6358600
2015-08-27	513.71	522.69	507.26	518.37	518.37	6114500
2015-08-28	517.5	521.5	513.04	518.01	518.01	2746700
2015-08-31	516.44	519.41	509.07	512.89	512.89	3002300
2015-09-01	499.14	510	493.43	496.54	496.54	3864500
2015-09-02	505.09	510.86	497.72	510.55	510.55	3707100
2015-09-03	514.5	515.84	502.57	504.72	504.72	3149700
2015-09-04	497.65	502.85	495.64	499	499	2692500
2015-09-08	508.69	518.35	508.51	517.54	517.54	3810700
2015-09-09	524	529.95	515.06	516.89	516.89	4370700
2015-09-10	515.15	526.13	514.78	522.24	522.24	2576000
2015-09-11	521.07	529.44	520.61	529.44	529.44	3227900
2015-09-14	529.44	532.45	518.58	521.38	521.38	3130200
2015-09-15	523.25	527.92	517.2	522.37	522.37	2865900
2015-09-16	521.98	528.3	518.52	527.39	527.39	2252800
2015-09-17	526.98	546.97	526.57	538.87	538.87	4169500
2015-09-18	534.62	546.24	531.35	540.26	540.26	6160100
2015-09-21	544.33	549.78	539.59	548.39	548.39	3283300
2015-09-22	539.71	543.55	532.66	538.4	538.4	3841700
2015-09-23	538.3	541.21	534	536.07	536.07	2237600
2015-09-24	530.55	534.56	522.87	533.75	533.75	3501000
2015-09-25	542.57	542.8	521.4	524.25	524.25	4031000
2015-09-28	520.02	520.28	494.33	504.06	504.06	5434500
2015-09-29	506	511.48	490.5	496.07	496.07	4457500
2015-09-30	505.44	512.8	501.67	511.89	511.89	4004700
2015-10-01	511	520.8	506	520.72	520.72	3768500
2015-10-02	512.99	532.6	508.1	532.54	532.54	4597800
2015-10-05	536.99	545.91	536	543.68	543.68	3391400
2015-10-06	545.5	551.5	533.33	537.48	537.48	4502800
2015-10-07	541.79	542	529	541.94	541.94	3812100
2015-10-08	536.71	539.39	519.89	533.16	533.16	4676400
2015-10-09	534.48	541.79	530.27	539.8	539.8	3537400
2015-10-12	539.96	550.82	539.8	550.19	550.19	2776100
2015-10-13	546.26	553.2	543.1	548.9	548.9	2938000
2015-10-14	551.34	552.25	539.68	544.83	544.83	3582100
2015-10-15	547.75	563	547	562.44	562.44	4937000
2015-10-16	565.27	570.94	560.31	570.76	570.76	4315800
2015-10-19	570.76	579	567.38	573.15	573.15	4375400
2015-10-20	572	573	555.28	560.88	560.88	4346200
2015-10-21	563.87	565.25	552.52	555.77	555.77	3343600
2015-10-22	562.7	569.15	556.67	563.91	563.91	7779400
2015-10-23	617.68	619.45	595.36	599.03	599.03	10692700
2015-10-26	602.3	609.85	596.29	608.61	608.61	4269700
2015-10-27	608.6	614.71	605.53	611.01	611.01	3787100
2015-10-28	612.3	617.23	609.5	617.1	617.1	3926200
2015-10-29	617.7	627.54	615.39	626.55	626.55	3896000
2015-10-30	626.01	630.72	625.28	625.9	625.9	3874400
2015-11-02	627.13	628.63	620.41	628.35	628.35	2816500
2015-11-03	629.53	629.89	622	625.31	625.31	3246900
2015-11-04	627.76	645.93	627.35	640.95	640.95	4840500
2015-11-05	647.1	657	643.09	655.65	655.65	4723800
2015-11-06	655	662.26	652	659.37	659.37	4092200
2015-11-09	658.65	661.96	647.85	655.49	655.49	4048800
2015-11-10	651.01	660	647.26	659.68	659.68	3489500
2015-11-11	663.25	675.96	663.25	673.25	673.25	5387300
2015-11-12	673	675.64	664.22	665.6	665.6	4284700
2015-11-13	663.57	667	640.45	642.35	642.35	6261100
2015-11-16	640.92	649.99	622.29	647.81	647.81	7435900
2015-11-17	650.65	653.25	641	643.3	643.3	4320200
2015-11-18	646.51	664.88	646.37	663.54	663.54	4469800
2015-11-19	664.99	672.86	659	661.27	661.27	4705200
2015-11-20	667.94	668.87	657.57	668.45	668.45	3896100
2015-11-23	671.5	682.77	670.12	678.99	678.99	4385100
2015-11-24	674.14	675.8	661.21	671.15	671.15	4543400
2015-11-25	675	679.7	671.24	675.34	675.34	2697900
2015-11-27	680.8	680.99	672.1	673.26	673.26	1966800
2015-11-30	675.9	681.29	664.6	664.8	664.8	5693200
2015-12-01	673.75	681	667.86	679.06	679.06	4751200
2015-12-02	681	684.82	674.25	676.01	676.01	4273500
2015-12-03	679.44	682.79	661.48	666.25	666.25	5064700
2015-12-04	666	674.78	661.4	672.64	672.64	4534800
2015-12-07	674.74	675.46	660.5	669.83	669.83	3732800
2015-12-08	663.13	679.99	659.79	677.33	677.33	3651900
[truncated: 1,053 more rows]
