# Supplementary material for: Measuring information flux between social media and stock prices with Transfer Entropy
Source: PLoS One. 2021 Sep 23;16(9):e0257686. doi: 10.1371/journal.pone.0257686 (PMC8459996; doi:10.1371/journal.pone.0257686)
Supplement: S1 Data — (ZIP) [file pone.0257686.s001.zip › DATA BASES/1.-amzn/amazon5.xlsx]

## Sheet: Hoja1
fecha	Stock	util	suma -1-.9	suma -1-.75	suma -.75 -.5	suma -.5 -.25	suma -.25---- 0	suma 0---- .25	suma .25----.5	suma .5----.75	suma .75----1	suma .9---1		fecha	Stock	acum-1 -.9	acum-1´ -0.75	acum-.75 -.5	acum-.5 -.25	acum-.25---- 0	acum0---- .25	acum.25----.5	acum.5----.75	acum.75----1	acum .9---1		fecha	Stock	tot-1 -.9	tot-1´ -0.75	tot-.75 -.5	tot-.5 -.25	tot-.25---- 0	tot 0---- .25	tot .25----.5	tot .5----.75	tot .75----1	tot .9---1			fecha	Stock	-1 -.9	.9---1		Resumen
2009-01-01	0	0	0	0	0	0	-0.204762	0	0	0	0	0		2009-01-01	0	0	0	0	0	2	0	0	0	0	0		2009-01-01	51.28	0	0	0	0	2	0	0	0	0	0			2009-01-01	51.28	0	0
2009-01-02	51.07	0	0	0	0	0	-0.2225	0	0	1.3	0	0		2009-01-02	51.07	0	0	0	0	2	0	0	2	0	0		2009-01-02	54.36	0	0	0	0	4	0	0	2	0	0			2009-01-02	54.36	0	0		Estadísticas de la regresión
2009-01-03	0	0	0	0	0	0	0	0	0	0	0	0		2009-01-03	0	0	0	0	0	0	0	0	0	0	0		2009-01-03	54.36	0	0	0	0	4	0	0	2	0	0			2009-01-03	54.36	0	0		Coeficiente de correlación múltiple	0.99187
2009-01-04	0	0	0	0	0	0	0	0.05	0	0	0	0		2009-01-04	0	0	0	0	0	0	1	0	0	0	0		2009-01-04	54.36	0	0	0	0	4	1	0	2	0	0			2009-01-04	54.36	0	0		Coeficiente de determinación R^2	0.983807
2009-01-05	53.03	0	0	0	0	0	0	0.025	0	0	0.8	0		2009-01-05	53.03	0	0	0	0	0	1	0	0	1	0		2009-01-05	54.06	0	0	0	0	4	2	0	2	1	0			2009-01-05	54.06	0	0		R^2 ajustado	0.983762
2009-01-06	53.75	0.0134859	0	0	0	0	0	0.21881	0.716667	0.55	0	0		2009-01-06	53.75	0	0	0	0	0	2	2	1	0	0		2009-01-06	57.36	0	0	0	0	4	4	2	3	1	0			2009-01-06	57.36	0	0		Error típico	59.3223
2009-01-07	55.35	0.029333	0	0	0	0	0	0	0	0	0	0		2009-01-07	55.35	0	0	0	0	0	0	0	0	0	0		2009-01-07	56.2	0	0	0	0	4	4	2	3	1	0			2009-01-07	56.2	0	0		Observaciones	3652
2009-01-08	54.58	-0.0140091	0	0	0	0	0	0	0	0	0	0		2009-01-08	54.58	0	0	0	0	0	0	0	0	0	0		2009-01-08	57.16	0	0	0	0	4	4	2	3	1	0			2009-01-08	57.16	0	0
2009-01-09	54.7	0.00219618	0	0	0	0	0	0	0	0	0	0		2009-01-09	54.7	0	0	0	0	0	0	0	0	0	0		2009-01-09	55.51	0	0	0	0	4	4	2	3	1	0			2009-01-09	55.51	0	0		ANÁLISIS DE VARIANZA
2009-01-10	0	0	0	0	0	0	0	0	0	0	0	0		2009-01-10	0	0	0	0	0	0	0	0	0	0	0		2009-01-10	55.51	0	0	0	0	4	4	2	3	1	0			2009-01-10	55.51	0	0			Grados de libertad	Suma de cuadrados	Promedio de los cuadrados
2009-01-11	0	0	0	0	0	0	0	0	0	0	0	0		2009-01-11	0	0	0	0	0	0	0	0	0	0	0		2009-01-11	55.51	0	0	0	0	4	4	2	3	1	0			2009-01-11	55.51	0	0		Regresión	10	7.78461e+08	7.78461e+07
2009-01-12	50.87	0	0	0	0	0	0	0	0	0	0	0		2009-01-12	50.87	0	0	0	0	0	0	0	0	0	0		2009-01-12	51.92	0	0	0	0	4	4	2	3	1	0			2009-01-12	51.92	0	0		Residuos	3641	1.28132e+07	3519.14
2009-01-13	50.75	-0.00236172	0	0	0	0	0	0	0	0	0	0		2009-01-13	50.75	0	0	0	0	0	0	0	0	0	0		2009-01-13	51.45	0	0	0	0	4	4	2	3	1	0			2009-01-13	51.45	0	0		Total	3651	7.91274e+08
2009-01-14	48.14	-0.0527982	0	0	0	0	0	0	0	0	0	0		2009-01-14	48.14	0	0	0	0	0	0	0	0	0	0		2009-01-14	48.49	0	0	0	0	4	4	2	3	1	0			2009-01-14	48.49	0	0
2009-01-15	47.63	-0.0106506	0	0	0	0	0	0	0	0	0	0		2009-01-15	47.63	0	0	0	0	0	0	0	0	0	0		2009-01-15	51.44	0	0	0	0	4	4	2	3	1	0			2009-01-15	51.44	0	0			Coeficientes	Error típico	Estadístico t
2009-01-16	49.53	0.0391157	0	0	0	0	0	0	0	0	0	0		2009-01-16	49.53	0	0	0	0	0	0	0	0	0	0		2009-01-16	51.59	0	0	0	0	4	4	2	3	1	0			2009-01-16	51.59	0	0		Intercepción	54.6373	3.7722	14.4842
2009-01-17	0	0	0	0	0	0	0	0	0	0	0	0		2009-01-17	0	0	0	0	0	0	0	0	0	0	0		2009-01-17	51.59	0	0	0	0	4	4	2	3	1	0			2009-01-17	51.59	0	0		Variable X 1	-33.7852	4.00343	-8.43905
2009-01-18	0	0	0	0	0	0	0	0	0	0	0	0		2009-01-18	0	0	0	0	0	0	0	0	0	0	0		2009-01-18	51.59	0	0	0	0	4	4	2	3	1	0			2009-01-18	51.59	0	0		Variable X 2	39.6654	3.70001	10.7203
2009-01-19	0	0	0	0	0	0	0	0	0	0	0	0		2009-01-19	0	0	0	0	0	0	0	0	0	0	0		2009-01-19	51.59	0	0	0	0	4	4	2	3	1	0			2009-01-19	51.59	0	0		Variable X 3	0.291635	1.87207	0.155782
2009-01-20	48.27	0	0	0	0	0	0	0	0	0	0	0		2009-01-20	48.27	0	0	0	0	0	0	0	0	0	0		2009-01-20	48.44	0	0	0	0	4	4	2	3	1	0			2009-01-20	48.44	0	0		Variable X 4	35.2249	1.15323	30.5446
2009-01-21	48.25	-0.000414422	0	0	0	0	0	0	0	0	0	0		2009-01-21	48.25	0	0	0	0	0	0	0	0	0	0		2009-01-21	50.54	0	0	0	0	4	4	2	3	1	0			2009-01-21	50.54	0	0		Variable X 5	25.181	2.27109	11.0876
2009-01-22	48.26	0.000207191	0	0	0	0	0	0	0	0	0	0		2009-01-22	48.26	0	0	0	0	0	0	0	0	0	0		2009-01-22	49.94	0	0	0	0	4	4	2	3	1	0			2009-01-22	49.94	0	0		Variable X 6	6.83384	0.766086	8.92046
2009-01-23	48.45	0.00392934	0	0	0	0	0	0	0	0	0	0		2009-01-23	48.45	0	0	0	0	0	0	0	0	0	0		2009-01-23	50.63	0	0	0	0	4	4	2	3	1	0			2009-01-23	50.63	0	0		Variable X 7	3.84841	0.472152	8.15078
2009-01-24	0	0	0	0	0	0	0	0	0	0	0	0		2009-01-24	0	0	0	0	0	0	0	0	0	0	0		2009-01-24	50.63	0	0	0	0	4	4	2	3	1	0			2009-01-24	50.63	0	0		Variable X 8	17.7674	0.802438	22.1417
2009-01-25	0	0	0	0	0	0	0	0	0	0	0	0		2009-01-25	0	0	0	0	0	0	0	0	0	0	0		2009-01-25	50.63	0	0	0	0	4	4	2	3	1	0			2009-01-25	50.63	0	0		Variable X 9	-6.71662	1.02242	-6.56935
2009-01-26	48.52	0	0	0	0	0	0	0	0	0	0	0		2009-01-26	48.52	0	0	0	0	0	0	0	0	0	0		2009-01-26	49.63	0	0	0	0	4	4	2	3	1	0			2009-01-26	49.63	0	0		Variable X 10	27.4428	1.64019	16.7315
2009-01-27	47.72	-0.0166255	0	0	0	0	0	0	0	0	0	0		2009-01-27	47.72	0	0	0	0	0	0	0	0	0	0		2009-01-27	48.44	0	0	0	0	4	4	2	3	1	0			2009-01-27	48.44	0	0
2009-01-28	48.97	0.0258573	0	0	0	0	0	0	0	0	0	0		2009-01-28	48.97	0	0	0	0	0	0	0	0	0	0		2009-01-28	50.36	0	0	0	0	4	4	2	3	1	0			2009-01-28	50.36	0	0
2009-01-29	49.14	0.00346546	0	0	0	0	0	0	0	0	0	0		2009-01-29	49.14	0	0	0	0	0	0	0	0	0	0		2009-01-29	50	0	0	0	0	4	4	2	3	1	0			2009-01-29	50	0	0
2009-01-30	57.24	0.15258	0	0	0	0	0	0	0	0	0	0		2009-01-30	57.24	0	0	0	0	0	0	0	0	0	0		2009-01-30	58.82	0	0	0	0	4	4	2	3	1	0			2009-01-30	58.82	0	0		Análisis de los residuales
2009-01-31	0	0	0	0	0	0	0	0	0	0	0	0		2009-01-31	0	0	0	0	0	0	0	0	0	0	0		2009-01-31	58.82	0	0	0	0	4	4	2	3	1	0			2009-01-31	58.82	0	0
2009-02-01	0	0	0	0	0	0	0	0	0	0	0	0		2009-02-01	0	0	0	0	0	0	0	0	0	0	0		2009-02-01	58.82	0	0	0	0	4	4	2	3	1	0			2009-02-01	58.82	0	0		Observación	Pronóstico para Y	Residuos
2009-02-02	58.13	0	0	0	0	0	0	0	0	0	0	0		2009-02-02	58.13	0	0	0	0	0	0	0	0	0	0		2009-02-02	61.15	0	0	0	0	4	4	2	3	1	0			2009-02-02	61.15	0	0		1	49.4812	1.79881
2009-02-03	60	0.0316627	0	0	0	0	0	0	0	0	0	0		2009-02-03	60	0	0	0	0	0	0	0	0	0	0		2009-02-03	63.59	0	0	0	0	4	4	2	3	1	0			2009-02-03	63.59	0	0		2	66.976	-12.616
2009-02-04	60.83	0.0137386	0	0	0	0	0	0	0	0	0	0		2009-02-04	60.83	0	0	0	0	0	0	0	0	0	0		2009-02-04	61.06	0	0	0	0	4	4	2	3	1	0			2009-02-04	61.06	0	0		3	66.976	-12.616
2009-02-05	60.63	-0.00329328	0	0	0	0	0	0	0	0	0	0		2009-02-05	60.63	0	0	0	0	0	0	0	0	0	0		2009-02-05	63.18	0	0	0	0	4	4	2	3	1	0			2009-02-05	63.18	0	0		4	67.3177	-12.9577
2009-02-06	63.18	0.041198	0	0	0	0	0	0	0	0	0	0		2009-02-06	63.18	0	0	0	0	0	0	0	0	0	0		2009-02-06	66.55	0	0	0	0	4	4	2	3	1	0			2009-02-06	66.55	0	0		5	62.1153	-8.05525
2009-02-07	0	0	0	0	0	0	0	0	0	0	0	0		2009-02-07	0	0	0	0	0	0	0	0	0	0	0		2009-02-07	66.55	0	0	0	0	4	4	2	3	1	0			2009-02-07	66.55	0	0		6	76.1406	-18.7806
2009-02-08	0	0	0	0	0	0	0	0	0	0	0	0		2009-02-08	0	0	0	0	0	0	0	0	0	0	0		2009-02-08	66.55	0	0	0	0	4	4	2	3	1	0			2009-02-08	66.55	0	0		7	76.1406	-19.9406
2009-02-09	65.38	0	0	0	0	0	0	0	0	0	0	0		2009-02-09	65.38	0	0	0	0	0	0	0	0	0	0		2009-02-09	66.71	0	0	0	0	4	4	2	3	1	0			2009-02-09	66.71	0	0		8	76.1406	-18.9806
2009-02-10	63.07	-0.0359711	0	0	0	0	0	0	0	0	0	0		2009-02-10	63.07	0	0	0	0	0	0	0	0	0	0		2009-02-10	63.31	0	0	0	0	4	4	2	3	1	0			2009-02-10	63.31	0	0		9	76.1406	-20.6306
2009-02-11	62.25	-0.0130867	0	0	0	0	0	0	0	0	0	0		2009-02-11	62.25	0	0	0	0	0	0	0	0	0	0		2009-02-11	64.35	0	0	0	0	4	4	2	3	1	0			2009-02-11	64.35	0	0		10	76.1406	-20.6306
2009-02-12	61.71	-0.00871256	0	0	0	0	0	0	0	0	0	0		2009-02-12	61.71	0	0	0	0	0	0	0	0	0	0		2009-02-12	63.96	0	0	0	0	4	4	2	3	1	0			2009-02-12	63.96	0	0		11	76.1406	-20.6306
2009-02-13	62.87	0.0186231	0	0	0	0	0	0	0	0	0	0		2009-02-13	62.87	0	0	0	0	0	0	0	0	0	0		2009-02-13	63.26	0	0	0	0	4	4	2	3	1	0			2009-02-13	63.26	0	0		12	76.1406	-24.2206
2009-02-14	0	0	0	0	0	0	0	0	0	0	0	0		2009-02-14	0	0	0	0	0	0	0	0	0	0	0		2009-02-14	63.26	0	0	0	0	4	4	2	3	1	0			2009-02-14	63.26	0	0		13	76.1406	-24.6906
2009-02-15	0	0	0	0	0	0	0	0	0	0	0	0		2009-02-15	0	0	0	0	0	0	0	0	0	0	0		2009-02-15	63.26	0	0	0	0	4	4	2	3	1	0			2009-02-15	63.26	0	0		14	76.1406	-27.6506
2009-02-16	0	0	0	0	0	0	0	0	0	0	0	0		2009-02-16	0	0	0	0	0	0	0	0	0	0	0		2009-02-16	63.26	0	0	0	0	4	4	2	3	1	0			2009-02-16	63.26	0	0		15	76.1406	-24.7006
2009-02-17	61.18	0	0	0	0	0	0	0	0	0	0	0		2009-02-17	61.18	0	0	0	0	0	0	0	0	0	0		2009-02-17	61.67	0	0	0	0	4	4	2	3	1	0			2009-02-17	61.67	0	0		16	76.1406	-24.5506
2009-02-18	60.52	-0.0108464	0	0	0	0	0	0	0	0	0	0		2009-02-18	60.52	0	0	0	0	0	0	0	0	0	0		2009-02-18	62.35	0	0	0	0	4	4	2	3	1	0			2009-02-18	62.35	0	0		17	76.1406	-24.5506
2009-02-19	61.67	0.0188237	0	0	0	0	0	0	0	0	0	0		2009-02-19	61.67	0	0	0	0	0	0	0	0	0	0		2009-02-19	61.95	0	0	0	0	4	4	2	3	1	0			2009-02-19	61.95	0	0		18	76.1406	-24.5506
2009-02-20	60.84	-0.0135501	0	0	0	0	0	0	0	0	0	0		2009-02-20	60.84	0	0	0	0	0	0	0	0	0	0		2009-02-20	63.86	0	0	0	0	4	4	2	3	1	0			2009-02-20	63.86	0	0		19	76.1406	-24.5506
2009-02-21	0	0	0	0	0	0	0	0	0	0	0	0		2009-02-21	0	0	0	0	0	0	0	0	0	0	0		2009-02-21	63.86	0	0	0	0	4	4	2	3	1	0			2009-02-21	63.86	0	0		20	76.1406	-27.7006
2009-02-22	0	0	0	0	0	0	0	0	0	0	0	0		2009-02-22	0	0	0	0	0	0	0	0	0	0	0		2009-02-22	63.86	0	0	0	0	4	4	2	3	1	0			2009-02-22	63.86	0	0		21	76.1406	-25.6006
2009-02-23	61.52	0	0	0	0	0	0	0	0	0	0	0		2009-02-23	61.52	0	0	0	0	0	0	0	0	0	0		2009-02-23	61.71	0	0	0	0	4	4	2	3	1	0			2009-02-23	61.71	0	0		22	76.1406	-26.2006
2009-02-24	61.89	0.00599627	0	0	0	0	0	0	0	0	0	0		2009-02-24	61.89	0	0	0	0	0	0	0	0	0	0		2009-02-24	65.6	0	0	0	0	4	4	2	3	1	0			2009-02-24	65.6	0	0		23	76.1406	-25.5106
2009-02-25	62.82	0.0149149	0	0	0	0	0	0	0	0	0	0		2009-02-25	62.82	0	0	0	0	0	0	0	0	0	0		2009-02-25	63.71	0	0	0	0	4	4	2	3	1	0			2009-02-25	63.71	0	0		24	76.1406	-25.5106
2009-02-26	62.34	-0.00767022	0	0	0	0	0	0	0	0	0	0		2009-02-26	62.34	0	0	0	0	0	0	0	0	0	0		2009-02-26	62.34	0	0	0	0	4	4	2	3	1	0			2009-02-26	62.34	0	0		25	76.1406	-25.5106
2009-02-27	60.94	-0.0227135	0	0	0	0	0	0	0	0	0	0		2009-02-27	60.94	0	0	0	0	0	0	0	0	0	0		2009-02-27	64.79	0	0	0	0	4	4	2	3	1	0			2009-02-27	64.79	0	0		26	76.1406	-26.5106
2009-02-28	0	0	0	0	0	0	0	0	0	0	0	0		2009-02-28	0	0	0	0	0	0	0	0	0	0	0		2009-02-28	64.79	0	0	0	0	4	4	2	3	1	0			2009-02-28	64.79	0	0		27	76.1406	-27.7006
2009-03-01	0	0	0	0	0	0	0	0	0	0	0	0		2009-03-01	0	0	0	0	0	0	0	0	0	0	0		2009-03-01	64.79	0	0	0	0	4	4	2	3	1	0			2009-03-01	64.79	0	0		28	76.1406	-25.7806
2009-03-02	61.51	0	0	0	0	0	0	0	0	0	0	0		2009-03-02	61.51	0	0	0	0	0	0	0	0	0	0		2009-03-02	61.99	0	0	0	0	4	4	2	3	1	0			2009-03-02	61.99	0	0		29	76.1406	-26.1406
2009-03-03	61.3	-0.0034199	0	0	0	0	0	0	0	0	0	0		2009-03-03	61.3	0	0	0	0	0	0	0	0	0	0		2009-03-03	61.7	0	0	0	0	4	4	2	3	1	0			2009-03-03	61.7	0	0		30	76.1406	-17.3206
2009-03-04	62.4	0.0177855	0	0	0	0	0	0	0	0	0	0		2009-03-04	62.4	0	0	0	0	0	0	0	0	0	0		2009-03-04	64.81	0	0	0	0	4	4	2	3	1	0			2009-03-04	64.81	0	0		31	76.1406	-17.3206
2009-03-05	63.6	0.0190481	0	0	0	0	0	0	0	0	0	0		2009-03-05	63.6	0	0	0	0	0	0	0	0	0	0		2009-03-05	64.77	0	0	0	0	4	4	2	3	1	0			2009-03-05	64.77	0	0		32	76.1406	-17.3206
2009-03-06	59.82	-0.0612734	0	0	0	0	0	0	0	0	0	0		2009-03-06	59.82	0	0	0	0	0	0	0	0	0	0		2009-03-06	61.69	0	0	0	0	4	4	2	3	1	0			2009-03-06	61.69	0	0		33	76.1406	-14.9906
2009-03-07	0	0	0	0	0	0	0	0	0	0	0	0		2009-03-07	0	0	0	0	0	0	0	0	0	0	0		2009-03-07	61.69	0	0	0	0	4	4	2	3	1	0			2009-03-07	61.69	0	0		34	76.1406	-12.5506
2009-03-08	0	0	0	0	0	0	0	0	0	0	0	0		2009-03-08	0	0	0	0	0	0	0	0	0	0	0		2009-03-08	61.69	0	0	0	0	4	4	2	3	1	0			2009-03-08	61.69	0	0		35	76.1406	-15.0806
2009-03-09	60.15	0	0	0	0	0	0	0	0	0	0	0		2009-03-09	60.15	0	0	0	0	0	0	0	0	0	0		2009-03-09	60.49	0	0	0	0	4	4	2	3	1	0			2009-03-09	60.49	0	0		36	76.1406	-12.9606
2009-03-10	61.78	0.0267382	0	0	0	0	0	0	0	0	0	0		2009-03-10	61.78	0	0	0	0	0	0	0	0	0	0		2009-03-10	65.71	0	0	0	0	4	4	2	3	1	0			2009-03-10	65.71	0	0		37	76.1406	-9.59064
2009-03-11	65.27	0.0549528	0	0	0	0	0	0	0	0	0	0		2009-03-11	65.27	0	0	0	0	0	0	0	0	0	0		2009-03-11	68.54	0	0	0	0	4	4	2	3	1	0			2009-03-11	68.54	0	0		38	76.1406	-9.59064
2009-03-12	67.25	0.0298846	0	0	0	0	0	0	0	0	0	0		2009-03-12	67.25	0	0	0	0	0	0	0	0	0	0		2009-03-12	69.58	0	0	0	0	4	4	2	3	1	0			2009-03-12	69.58	0	0		39	76.1406	-9.59064
2009-03-13	67.53	0.00415491	0	0	0	0	0	0	0.2875	0	0	0		2009-03-13	67.53	0	0	0	0	0	0	1	0	0	0		2009-03-13	68.63	0	0	0	0	4	4	3	3	1	0			2009-03-13	68.63	0	0		40	76.1406	-9.43065
2009-03-14	0	0	0	0	0	0	0	0	0	0	0	0		2009-03-14	0	0	0	0	0	0	0	0	0	0	0		2009-03-14	68.63	0	0	0	0	4	4	3	3	1	0			2009-03-14	68.63	0	0		41	76.1406	-12.8306
2009-03-15	0	0	0	0	0	0	0	0	0	0	0	0		2009-03-15	0	0	0	0	0	0	0	0	0	0	0		2009-03-15	68.63	0	0	0	0	4	4	3	3	1	0			2009-03-15	68.63	0	0		42	76.1406	-11.7906
2009-03-16	66.68	0	0	0	0	0	0	0	0	0	0	0		2009-03-16	66.68	0	0	0	0	0	0	0	0	0	0		2009-03-16	66.98	0	0	0	0	4	4	3	3	1	0			2009-03-16	66.98	0	0		43	76.1406	-12.1806
2009-03-17	67	0.00478756	0	0	0	0	0	0	0	0	0	0		2009-03-17	67	0	0	0	0	0	0	0	0	0	0		2009-03-17	71.35	0	0	0	0	4	4	3	3	1	0			2009-03-17	71.35	0	0		44	76.1406	-12.8806
2009-03-18	70.13	0.045658	0	0	0	0	0	0	0	0	0	0		2009-03-18	70.13	0	0	0	0	0	0	0	0	0	0		2009-03-18	71.25	0	0	0	0	4	4	3	3	1	0			2009-03-18	71.25	0	0		45	76.1406	-12.8806
2009-03-19	69.24	-0.0127719	0	0	0	0	0	0	0	0	0	0		2009-03-19	69.24	0	0	0	0	0	0	0	0	0	0		2009-03-19	70.1	0	0	0	0	4	4	3	3	1	0			2009-03-19	70.1	0	0		46	76.1406	-12.8806
2009-03-20	69.08	-0.00231342	0	0	0	0	0	0	0	0	0	0		2009-03-20	69.08	0	0	0	0	0	0	0	0	0	0		2009-03-20	69.96	0	0	0	0	4	4	3	3	1	0			2009-03-20	69.96	0	0		47	76.1406	-12.8806
2009-03-21	0	0	0	0	0	0	0	0	0	0	0	0		2009-03-21	0	0	0	0	0	0	0	0	0	0	0		2009-03-21	69.96	0	0	0	0	4	4	3	3	1	0			2009-03-21	69.96	0	0		48	76.1406	-14.4706
2009-03-22	0	0	0	0	0	0	0	0	0	0	0	0		2009-03-22	0	0	0	0	0	0	0	0	0	0	0		2009-03-22	69.96	0	0	0	0	4	4	3	3	1	0			2009-03-22	69.96	0	0		49	76.1406	-13.7906
2009-03-23	70.7	0	0	0	0	0	0	0	0	0	0	0		2009-03-23	70.7	0	0	0	0	0	0	0	0	0	0		2009-03-23	75.58	0	0	0	0	4	4	3	3	1	0			2009-03-23	75.58	0	0		50	76.1406	-14.1906
2009-03-24	72.31	0.0225169	0	0	0	0	0	0	0	0	0	0		2009-03-24	72.31	0	0	0	0	0	0	0	0	0	0		2009-03-24	72.81	0	0	0	0	4	4	3	3	1	0			2009-03-24	72.81	0	0		51	76.1406	-12.2806
2009-03-25	69.84	-0.0347556	0	0	0	0	0	0	0	0	0	0		2009-03-25	69.84	0	0	0	0	0	0	0	0	0	0		2009-03-25	72.4	0	0	0	0	4	4	3	3	1	0			2009-03-25	72.4	0	0		52	76.1406	-12.2806
2009-03-26	72.64	0.0393089	0	0	0	0	0	0	0	0	0	0		2009-03-26	72.64	0	0	0	0	0	0	0	0	0	0		2009-03-26	73.69	0	0	0	0	4	4	3	3	1	0			2009-03-26	73.69	0	0		53	76.1406	-12.2806
2009-03-27	70.1	-0.035593	0	0	0	0	0	0	0	0	0	0		2009-03-27	70.1	0	0	0	0	0	0	0	0	0	0		2009-03-27	70.52	0	0	0	0	4	4	3	3	1	0			2009-03-27	70.52	0	0		54	76.1406	-14.4306
2009-03-28	0	0	0	0	0	0	0	0	0	0	0	0		2009-03-28	0	0	0	0	0	0	0	0	0	0	0		2009-03-28	70.52	0	0	0	0	4	4	3	3	1	0			2009-03-28	70.52	0	0		55	76.1406	-10.5406
2009-03-29	0	0	0	0	0	0	0	0	0	0	0	0		2009-03-29	0	0	0	0	0	0	0	0	0	0	0		2009-03-29	70.52	0	0	0	0	4	4	3	3	1	0			2009-03-29	70.52	0	0		56	76.1406	-12.4306
2009-03-30	69.75	0	0	0	0	0	0	0	0	0	0	0		2009-03-30	69.75	0	0	0	0	0	0	0	0	0	0		2009-03-30	71.44	0	0	0	0	4	4	3	3	1	0			2009-03-30	71.44	0	0		57	76.1406	-13.8006
2009-03-31	72.12	0.033414	0	0	0	0	0	0	0	0	0	0		2009-03-31	72.12	0	0	0	0	0	0	0	0	0	0		2009-03-31	73.44	0	0	0	0	4	4	3	3	1	0			2009-03-31	73.44	0	0		58	76.1406	-11.3506
2009-04-01	71.71	-0.00570125	0	0	0	0	0	0	0	0	0	0		2009-04-01	71.71	0	0	0	0	0	0	0	0	0	0		2009-04-01	73.5	0	0	0	0	4	4	3	3	1	0			2009-04-01	73.5	0	0		59	76.1406	-11.3506
2009-04-02	73.44	0.0238386	0	0	0	0	0	0	0	0	0	0		2009-04-02	73.44	0	0	0	0	0	0	0	0	0	0		2009-04-02	76.34	0	0	0	0	4	4	3	3	1	0			2009-04-02	76.34	0	0		60	76.1406	-11.3506
2009-04-03	75.5	0.0276639	0	0	0	0	0	0	0	0	0	0		2009-04-03	75.5	0	0	0	0	0	0	0	0	0	0		2009-04-03	78.17	0	0	0	0	4	4	3	3	1	0			2009-04-03	78.17	0	0		61	76.1406	-14.1506
2009-04-04	0	0	0	0	0	0	0	0	0	0	0	0		2009-04-04	0	0	0	0	0	0	0	0	0	0	0		2009-04-04	78.17	0	0	0	0	4	4	3	3	1	0			2009-04-04	78.17	0	0		62	76.1406	-14.4406
2009-04-05	0	0	0	0	0	0	0	0	0	0	0	0		2009-04-05	0	0	0	0	0	0	0	0	0	0	0		2009-04-05	78.17	0	0	0	0	4	4	3	3	1	0			2009-04-05	78.17	0	0		63	76.1406	-11.3306
2009-04-06	76	0	0	0	0	0	0	0	0	0	0	0		2009-04-06	76	0	0	0	0	0	0	0	0	0	0		2009-04-06	77.99	0	0	0	0	4	4	3	3	1	0			2009-04-06	77.99	0	0		64	76.1406	-11.3706
2009-04-07	74.88	-0.0148465	0	0	0	0	0	0	0	0	0	0		2009-04-07	74.88	0	0	0	0	0	0	0	0	0	0		2009-04-07	75.51	0	0	0	0	4	4	3	3	1	0			2009-04-07	75.51	0	0		65	76.1406	-14.4506
2009-04-08	74.57	-0.00414851	0	0	0	0	0	0	0	0	0	0		2009-04-08	74.57	0	0	0	0	0	0	0	0	0	0		2009-04-08	76.98	0	0	0	0	4	4	3	3	1	0			2009-04-08	76.98	0	0		66	76.1406	-14.4506
2009-04-09	77.26	0.0354381	0	0	0	0	0	0	0	0	0	0		2009-04-09	77.26	0	0	0	0	0	0	0	0	0	0		2009-04-09	79.77	0	0	0	0	4	4	3	3	1	0			2009-04-09	79.77	0	0		67	76.1406	-14.4506
2009-04-10	0	0	0	0	0	0	0	0	0	0	0	0		2009-04-10	0	0	0	0	0	0	0	0	0	0	0		2009-04-10	79.77	0	0	0	0	4	4	3	3	1	0			2009-04-10	79.77	0	0		68	76.1406	-15.6506
2009-04-11	0	0	0	0	0	0	0	0	0	0	0	0		2009-04-11	0	0	0	0	0	0	0	0	0	0	0		2009-04-11	79.77	0	0	0	0	4	4	3	3	1	0			2009-04-11	79.77	0	0		69	76.1406	-10.4306
2009-04-12	0	0	0	0	0	0	0	0	0	0	0	0		2009-04-12	0	0	0	0	0	0	0	0	0	0	0		2009-04-12	79.77	0	0	0	0	4	4	3	3	1	0			2009-04-12	79.77	0	0		70	76.1406	-7.60064
2009-04-13	77.85	0	0	0	0	0	0	0	0	0	0	0		2009-04-13	77.85	0	0	0	0	0	0	0	0	0	0		2009-04-13	78.94	0	0	0	0	4	4	3	3	1	0			2009-04-13	78.94	0	0		71	76.1406	-6.56064
2009-04-14	76.94	-0.0117579	0	0	0	0	0	0	0	0	0	0		2009-04-14	76.94	0	0	0	0	0	0	0	0	0	0		2009-04-14	77.22	0	0	0	0	4	4	3	3	1	0			2009-04-14	77.22	0	0		72	77.2471	-8.61707
2009-04-15	73.51	-0.0456044	0	0	0	0	0	0	0	0	0	0		2009-04-15	73.51	0	0	0	0	0	0	0	0	0	0		2009-04-15	74.71	0	0	0	0	4	4	3	3	1	0			2009-04-15	74.71	0	0		73	77.2471	-8.61707
2009-04-16	75.16	0.0221977	0	0	0	0	0	0	0	0	0	0		2009-04-16	75.16	0	0	0	0	0	0	0	0	0	0		2009-04-16	77.25	0	0	0	0	4	4	3	3	1	0			2009-04-16	77.25	0	0		74	77.2471	-8.61707
2009-04-17	75.88	0.00953388	0	0	0	0	0	0	0	0	0	0		2009-04-17	75.88	0	0	0	0	0	0	0	0	0	0		2009-04-17	78.05	0	0	0	0	4	4	3	3	1	0			2009-04-17	78.05	0	0		75	77.2471	-10.2671
2009-04-18	0	0	0	0	0	0	0	0	0	0	0	0		2009-04-18	0	0	0	0	0	0	0	0	0	0	0		2009-04-18	78.05	0	0	0	0	4	4	3	3	1	0			2009-04-18	78.05	0	0		76	77.2471	-5.89706
2009-04-19	0	0	0	0	0	0	0	0.2	0	0	0	0		2009-04-19	0	0	0	0	0	0	1	0	0	0	0		2009-04-19	78.05	0	0	0	0	4	5	3	3	1	0			2009-04-19	78.05	0	0		77	77.2471	-5.99706
2009-04-20	76.83	0	0	0	0	0	0	0.136364	0	0.6	0	0		2009-04-20	76.83	0	0	0	0	0	1	0	1	0	0		2009-04-20	77.57	0	0	0	0	4	6	3	4	1	0			2009-04-20	77.57	0	0		78	77.2471	-7.14706
2009-04-21	77.29	0.00596938	0	0	0	0	0	0	0	0	0	0		2009-04-21	77.29	0	0	0	0	0	0	0	0	0	0		2009-04-21	78.74	0	0	0	0	4	6	3	4	1	0			2009-04-21	78.74	0	0		79	77.2471	-7.28706
2009-04-22	77.81	0.00670534	0	0	0	0	0	0	0	0	0	0		2009-04-22	77.81	0	0	0	0	0	0	0	0	0	0		2009-04-22	79.2	0	0	0	0	4	6	3	4	1	0			2009-04-22	79.2	0	0		80	77.2471	-7.28706
2009-04-23	79.08	0.0161901	0	0	0	0	0	0	0	0	0	0		2009-04-23	79.08	0	0	0	0	0	0	0	0	0	0		2009-04-23	80.61	0	0	0	0	4	6	3	4	1	0			2009-04-23	80.61	0	0		81	77.2471	-7.28706
2009-04-24	80.73	0.0206503	0	0	0	0	0	0	0	0	0	0		2009-04-24	80.73	0	0	0	0	0	0	0	0	0	0		2009-04-24	84.46	0	0	0	0	4	6	3	4	1	0			2009-04-24	84.46	0	0		82	77.2471	-1.66706
2009-04-25	0	0	0	0	0	0	0	0	0	0	0	0		2009-04-25	0	0	0	0	0	0	0	0	0	0	0		2009-04-25	84.46	0	0	0	0	4	6	3	4	1	0			2009-04-25	84.46	0	0		83	77.2471	-4.43706
2009-04-26	0	0	0	0	0	0	0	0	0	0	0	0		2009-04-26	0	0	0	0	0	0	0	0	0	0	0		2009-04-26	84.46	0	0	0	0	4	6	3	4	1	0			2009-04-26	84.46	0	0		84	77.2471	-4.84706
2009-04-27	82.21	0	0	0	0	0	0	0	0.31875	0	0	0		2009-04-27	82.21	0	0	0	0	0	0	1	0	0	0		2009-04-27	83.12	0	0	0	0	4	6	4	4	1	0			2009-04-27	83.12	0	0		85	77.2471	-3.55706
2009-04-28	82.4	0.00230852	0	0	0	0	0	0	0	0	0	0		2009-04-28	82.4	0	0	0	0	0	0	0	0	0	0		2009-04-28	82.4	0	0	0	0	4	6	4	4	1	0			2009-04-28	82.4	0	0		86	77.2471	-6.72707
2009-04-29	79.26	-0.0388518	0	0	0	0	0	0	0	0	0	0		2009-04-29	79.26	0	0	0	0	0	0	0	0	0	0		2009-04-29	79.79	0	0	0	0	4	6	4	4	1	0			2009-04-29	79.79	0	0		87	77.2471	-6.72707
2009-04-30	79.89	0.00791706	0	0	0	0	0	0	0	0	0	0		2009-04-30	79.89	0	0	0	0	0	0	0	0	0	0		2009-04-30	80.52	0	0	0	0	4	6	4	4	1	0			2009-04-30	80.52	0	0		88	77.2471	-6.72707
2009-05-01	77.85	-0.0258668	0	0	0	0	0	0	0	0	0	0		2009-05-01	77.85	0	0	0	0	0	0	0	0	0	0		2009-05-01	78.96	0	0	0	0	4	6	4	4	1	0			2009-05-01	78.96	0	0		89	77.2471	-5.80706
2009-05-02	0	0	0	0	0	0	0	0	0	0	0	0		2009-05-02	0	0	0	0	0	0	0	0	0	0	0		2009-05-02	78.96	0	0	0	0	4	6	4	4	1	0			2009-05-02	78.96	0	0		90	77.2471	-3.80706
2009-05-03	0	0	0	0	0	0	0	0	0	0	0	0		2009-05-03	0	0	0	0	0	0	0	0	0	0	0		2009-05-03	78.96	0	0	0	0	4	6	4	4	1	0			2009-05-03	78.96	0	0		91	77.2471	-3.74706
2009-05-04	78.85	0	0	0	0	0	0	0.1	0	0.6	0	0		2009-05-04	78.85	0	0	0	0	0	1	0	1	0	0		2009-05-04	79.77	0	0	0	0	4	7	4	5	1	0			2009-05-04	79.77	0	0		92	77.2471	-0.907067
2009-05-05	80.19	0.0168516	0	0	0	0	0	0.136364	0	0	0	0		2009-05-05	80.19	0	0	0	0	0	1	0	0	0	0		2009-05-05	81.9	0	0	0	0	4	8	4	5	1	0			2009-05-05	81.9	0	0		93	77.2471	0.922935
2009-05-06	79.66	-0.00663122	0	0	0	0	-0.166667	0.136364	0	0	0	0		2009-05-06	79.66	0	0	0	0	1	1	0	0	0	0		2009-05-06	81.99	0	0	0	0	5	9	4	5	1	0			2009-05-06	81.99	0	0		94	77.2471	0.922935
2009-05-07	77.88	-0.0225985	0	0	0	0	0	0	0	0	0	0		2009-05-07	77.88	0	0	0	0	0	0	0	0	0	0		2009-05-07	79.28	0	0	0	0	5	9	4	5	1	0			2009-05-07	79.28	0	0		95	77.2471	0.922935
2009-05-08	76.31	-0.0203652	0	0	0	0	0	0	0	0	0	0		2009-05-08	76.31	0	0	0	0	0	0	0	0	0	0		2009-05-08	77.95	0	0	0	0	5	9	4	5	1	0			2009-05-08	77.95	0	0		96	77.2471	0.742935
2009-05-09	0	0	0	0	0	0	0	0	0	0	0	0		2009-05-09	0	0	0	0	0	0	0	0	0	0	0		2009-05-09	77.95	0	0	0	0	5	9	4	5	1	0			2009-05-09	77.95	0	0		97	77.2471	-1.73706
2009-05-10	0	0	0	0	0	0	0	0	0	0	0	0		2009-05-10	0	0	0	0	0	0	0	0	0	0	0		2009-05-10	77.95	0	0	0	0	5	9	4	5	1	0			2009-05-10	77.95	0	0		98	77.2471	-0.26706
2009-05-11	76.01	0	0	0	0	0	0	0	0	0	0	0		2009-05-11	76.01	0	0	0	0	0	0	0	0	0	0		2009-05-11	78.61	0	0	0	0	5	9	4	5	1	0			2009-05-11	78.61	0	0		99	77.2471	2.52293
2009-05-12	76.53	0.00681787	0	0	0	0	0	0	0	0	0	0		2009-05-12	76.53	0	0	0	0	0	0	0	0	0	0		2009-05-12	77.93	0	0	0	0	5	9	4	5	1	0			2009-05-12	77.93	0	0		100	77.2471	2.52293
2009-05-13	74.01	-0.0334826	0	0	0	0	0	0	0	0	0	0		2009-05-13	74.01	0	0	0	0	0	0	0	0	0	0		2009-05-13	74.19	0	0	0	0	5	9	4	5	1	0			2009-05-13	74.19	0	0		101	77.2471	2.52293
2009-05-14	73.31	-0.00950325	0	0	0	0	0	0	0	0	0	0		2009-05-14	73.31	0	0	0	0	0	0	0	0	0	0		2009-05-14	75.11	0	0	0	0	5	9	4	5	1	0			2009-05-14	75.11	0	0		102	77.2471	2.52293
2009-05-15	73.42	0.00149935	0	0	0	0	0	0	0	0	0	0		2009-05-15	73.42	0	0	0	0	0	0	0	0	0	0		2009-05-15	73.6	0	0	0	0	5	9	4	5	1	0			2009-05-15	73.6	0	0		103	77.2471	1.69294
2009-05-16	0	0	0	0	0	0	0	0	0	0	0	0		2009-05-16	0	0	0	0	0	0	0	0	0	0	0		2009-05-16	73.6	0	0	0	0	5	9	4	5	1	0			2009-05-16	73.6	0	0		104	77.2471	-0.0270619
2009-05-17	0	0	0	0	0	0	0	0	0	0	0	0		2009-05-17	0	0	0	0	0	0	0	0	0	0	0		2009-05-17	73.6	0	0	0	0	5	9	4	5	1	0			2009-05-17	73.6	0	0		105	77.2471	-2.53706
2009-05-18	73.1	0	0	0	0	0	0	0	0	0	0	0		2009-05-18	73.1	0	0	0	0	0	0	0	0	0	0		2009-05-18	75.95	0	0	0	0	5	9	4	5	1	0			2009-05-18	75.95	0	0		106	77.2471	0.00293709
2009-05-19	75.12	0.0272585	0	0	0	0	0	0	0	0	0	0		2009-05-19	75.12	0	0	0	0	0	0	0	0	0	0		2009-05-19	77.87	0	0	0	0	5	9	4	5	1	0			2009-05-19	77.87	0	0		107	77.2471	0.80294
2009-05-20	77.42	0.0301582	0	0	0	0	0	0	0	0	0.8	0		2009-05-20	77.42	0	0	0	0	0	0	0	0	1	0		2009-05-20	77.97	0	0	0	0	5	9	4	5	2	0			2009-05-20	77.97	0	0		108	77.2471	0.80294
2009-05-21	75.4	-0.0264378	0	0	0	0	0	0	0	0	0	0		2009-05-21	75.4	0	0	0	0	0	0	0	0	0	0		2009-05-21	75.96	0	0	0	0	5	9	4	5	2	0			2009-05-21	75.96	0	0		109	78.6138	-0.563827
2009-05-22	75.02	-0.0050526	0	0	0	0	0	0	0	0	0	0		2009-05-22	75.02	0	0	0	0	0	0	0	0	0	0		2009-05-22	75.64	0	0	0	0	5	9	4	5	2	0			2009-05-22	75.64	0	0		110	90.2061	-12.6361
2009-05-23	0	0	0	0	0	0	0	0	0	0	0	0		2009-05-23	0	0	0	0	0	0	0	0	0	0	0		2009-05-23	75.64	0	0	0	0	5	9	4	5	2	0			2009-05-23	75.64	0	0		111	90.2061	-11.4661
2009-05-24	0	0	0	0	0	0	0	0	0	0	0	0		2009-05-24	0	0	0	0	0	0	0	0	0	0	0		2009-05-24	75.64	0	0	0	0	5	9	4	5	2	0			2009-05-24	75.64	0	0		112	90.2061	-11.0061
2009-05-25	0	0	0	0	0	0	0	0	0	0	0	0		2009-05-25	0	0	0	0	0	0	0	0	0	0	0		2009-05-25	75.64	0	0	0	0	5	9	4	5	2	0			2009-05-25	75.64	0	0		113	90.2061	-9.59614
2009-05-26	74.55	0	0	0	0	0	0	0	0.337121	0	0	0		2009-05-26	74.55	0	0	0	0	0	0	1	0	0	0		2009-05-26	78.39	0	0	0	0	5	9	5	5	2	0			2009-05-26	78.39	0	0		114	90.2061	-5.74615
2009-05-27	76.75	0.0290833	0	0	0	0	0	0	0	0	0	0		2009-05-27	76.75	0	0	0	0	0	0	0	0	0	0		2009-05-27	77.1	0	0	0	0	5	9	5	5	2	0			2009-05-27	77.1	0	0		115	90.2061	-5.74615
2009-05-28	75.88	-0.0114003	0	0	0	0	0	0	0	0	0	0		2009-05-28	75.88	0	0	0	0	0	0	0	0	0	0		2009-05-28	77.65	0	0	0	0	5	9	5	5	2	0			2009-05-28	77.65	0	0		116	90.2061	-5.74615
2009-05-29	76.4	0.00682962	0	0	0	0	0	0	0	0	0	0		2009-05-29	76.4	0	0	0	0	0	0	0	0	0	0		2009-05-29	77.99	0	0	0	0	5	9	5	5	2	0			2009-05-29	77.99	0	0		117	91.4328	-8.31282
2009-05-30	0	0	0	0	0	0	0	0	0	0	0	0		2009-05-30	0	0	0	0	0	0	0	0	0	0	0		2009-05-30	77.99	0	0	0	0	5	9	5	5	2	0			2009-05-30	77.99	0	0		118	91.4328	-9.03282
2009-05-31	0	0	0	0	0	0	0	0	0	0	0	0		2009-05-31	0	0	0	0	0	0	0	0	0	0	0		2009-05-31	77.99	0	0	0	0	5	9	5	5	2	0			2009-05-31	77.99	0	0		119	91.4328	-11.6428
2009-06-01	77.49	0	0	0	0	0	0	0	0	0	0	0		2009-06-01	77.49	0	0	0	0	0	0	0	0	0	0		2009-06-01	83.05	0	0	0	0	5	9	5	5	2	0			2009-06-01	83.05	0	0		120	91.4328	-10.9128
2009-06-02	82.1	0.0577891	0	0	0	0	0	0	0	0	0	0		2009-06-02	82.1	0	0	0	0	0	0	0	0	0	0		2009-06-02	84.93	0	0	0	0	5	9	5	5	2	0			2009-06-02	84.93	0	0		121	91.4328	-12.4728
2009-06-03	83.13	0.0124676	0	0	0	0	0	0	0	0	0	0		2009-06-03	83.13	0	0	0	0	0	0	0	0	0	0		2009-06-03	85.68	0	0	0	0	5	9	5	5	2	0			2009-06-03	85.68	0	0		122	91.4328	-12.4728
2009-06-04	84.57	0.017174	0	0	0	0	0	0	0	0	0	0		2009-06-04	84.57	0	0	0	0	0	0	0	0	0	0		2009-06-04	85.52	0	0	0	0	5	9	5	5	2	0			2009-06-04	85.52	0	0		123	91.4328	-12.4728
2009-06-05	85.3	0.0085949	0	0	0	0	0	0	0	0	0	0		2009-06-05	85.3	0	0	0	0	0	0	0	0	0	0		2009-06-05	87.56	0	0	0	0	5	9	5	5	2	0			2009-06-05	87.56	0	0		124	102.777	-23.0066
2009-06-06	0	0	0	0	0	0	0	0	0	0	0	0		2009-06-06	0	0	0	0	0	0	0	0	0	0	0		2009-06-06	87.56	0	0	0	0	5	9	5	5	2	0			2009-06-06	87.56	0	0		125	103.709	-21.8085
2009-06-07	0	0	0	0	0	0	0	0	0	0	0	0		2009-06-07	0	0	0	0	0	0	0	0	0	0	0		2009-06-07	87.56	0	0	0	0	5	9	5	5	2	0			2009-06-07	87.56	0	0		126	100.444	-18.4536
2009-06-08	85.11	0	0	0	0	0	0	0	0	0	0	0		2009-06-08	85.11	0	0	0	0	0	0	0	0	0	0		2009-06-08	86.36	0	0	0	0	5	9	5	5	2	0			2009-06-08	86.36	0	0		127	100.444	-21.1636
2009-06-09	86.17	0.0123775	0	0	0	0	0	0	0	0	0	0		2009-06-09	86.17	0	0	0	0	0	0	0	0	0	0		2009-06-09	87.08	0	0	0	0	5	9	5	5	2	0			2009-06-09	87.08	0	0		128	100.444	-22.4936
2009-06-10	84.83	-0.0156728	0	0	0	0	0	0	0	0	0	0		2009-06-10	84.83	0	0	0	0	0	0	0	0	0	0		2009-06-10	86.59	0	0	0	0	5	9	5	5	2	0			2009-06-10	86.59	0	0		129	100.444	-22.4936
2009-06-11	85.05	0.00259008	0	0	0	0	0	0	0	0	0	0		2009-06-11	85.05	0	0	0	0	0	0	0	0	0	0		2009-06-11	85.69	0	0	0	0	5	9	5	5	2	0			2009-06-11	85.69	0	0		130	100.444	-22.4936
2009-06-12	82.01	-0.0363981	0	0	0	0	0	0	0	0	0	0		2009-06-12	82.01	0	0	0	0	0	0	0	0	0	0		2009-06-12	84.08	0	0	0	0	5	9	5	5	2	0			2009-06-12	84.08	0	0		131	100.444	-21.8336
2009-06-13	0	0	0	0	0	0	0	0	0	0	0	0		2009-06-13	0	0	0	0	0	0	0	0	0	0	0		2009-06-13	84.08	0	0	0	0	5	9	5	5	2	0			2009-06-13	84.08	0	0		132	100.444	-22.5136
2009-06-14	0	0	0	0	0	0	0	0	0	0	0	0		2009-06-14	0	0	0	0	0	0	0	0	0	0	0		2009-06-14	84.08	0	0	0	0	5	9	5	5	2	0			2009-06-14	84.08	0	0		133	100.444	-26.2536
2009-06-15	81	0	0	0	0	0	0	0	0	0	0	0		2009-06-15	81	0	0	0	0	0	0	0	0	0	0		2009-06-15	83.18	0	0	0	0	5	9	5	5	2	0			2009-06-15	83.18	0	0		134	100.444	-25.3336
2009-06-16	81.28	0.00345082	0	0	0	0	0	0	0	0	0	0		2009-06-16	81.28	0	0	0	0	0	0	0	0	0	0		2009-06-16	82.15	0	0	0	0	5	9	5	5	2	0			2009-06-16	82.15	0	0		135	100.444	-26.8436
2009-06-17	80.64	-0.00790518	0	0	0	0	0	0	0	0	0	0		2009-06-17	80.64	0	0	0	0	0	0	0	0	0	0		2009-06-17	82.65	0	0	0	0	5	9	5	5	2	0			2009-06-17	82.65	0	0		136	100.444	-26.8436
2009-06-18	81	0.00445436	0	0	0	0	0	0	0	0	0	0		2009-06-18	81	0	0	0	0	0	0	0	0	0	0		2009-06-18	81.6	0	0	0	0	5	9	5	5	2	0			2009-06-18	81.6	0	0		137	100.444	-26.8436
2009-06-19	81.5	0.00615387	0	0	0	0	0	0	0	0	0	0		2009-06-19	81.5	0	0	0	0	0	0	0	0	0	0		2009-06-19	82.96	0	0	0	0	5	9	5	5	2	0			2009-06-19	82.96	0	0		138	100.444	-24.4936
2009-06-20	0	0	0	0	0	0	0	0	0	0	0	0		2009-06-20	0	0	0	0	0	0	0	0	0	0	0		2009-06-20	82.96	0	0	0	0	5	9	5	5	2	0			2009-06-20	82.96	0	0		139	100.444	-22.5736
2009-06-21	0	0	0	0	0	0	0	0	0	0	0	0		2009-06-21	0	0	0	0	0	0	0	0	0	0	0		2009-06-21	82.96	0	0	0	0	5	9	5	5	2	0			2009-06-21	82.96	0	0		140	95.0703	-17.1003
2009-06-22	78.56	0	0	0	0	0	0	0	0	0	0	0		2009-06-22	78.56	0	0	0	0	0	0	0	0	0	0		2009-06-22	79.15	0	0	0	0	5	9	5	5	2	0			2009-06-22	79.15	0	0		141	95.0703	-19.1103
2009-06-23	76.25	-0.0298452	0	0	0	0	0	0	0	0	0	0		2009-06-23	76.25	0	0	0	0	0	0	0	0	0	0		2009-06-23	77.68	0	0	0	0	5	9	5	5	2	0			2009-06-23	77.68	0	0		142	95.0703	-19.4303
2009-06-24	77.8	0.0201241	0	0	0	0	0	0	0	0	0	0		2009-06-24	77.8	0	0	0	0	0	0	0	0	0	0		2009-06-24	79.27	0	0	0	0	5	9	5	5	2	0			2009-06-24	79.27	0	0		143	95.0703	-19.4303
2009-06-25	79.03	0.015686	0	0	0	0	0	0	0	0	0	0		2009-06-25	79.03	0	0	0	0	0	0	0	0	0	0		2009-06-25	82.2	0	0	0	0	5	9	5	5	2	0			2009-06-25	82.2	0	0		144	95.0703	-19.4303
2009-06-26	81.13	0.0262253	0	0	0	0	0	0	0	0	0	0		2009-06-26	81.13	0	0	0	0	0	0	0	0	0	0		2009-06-26	83.88	0	0	0	0	5	9	5	5	2	0			2009-06-26	83.88	0	0		145	95.0703	-19.4303
2009-06-27	0	0	0	0	0	0	0	0	0	0	0	0		2009-06-27	0	0	0	0	0	0	0	0	0	0	0		2009-06-27	83.88	0	0	0	0	5	9	5	5	2	0			2009-06-27	83.88	0	0		146	96.3677	-17.9777
2009-06-28	0	0	0	0	0	0	0	0	0	0	0	0		2009-06-28	0	0	0	0	0	0	0	0	0	0	0		2009-06-28	83.88	0	0	0	0	5	9	5	5	2	0			2009-06-28	83.88	0	0		147	96.3677	-19.2677
2009-06-29	82.41	0	0	0	0	0	0	0	0	0	0	0		2009-06-29	82.41	0	0	0	0	0	0	0	0	0	0		2009-06-29	83.03	0	0	0	0	5	9	5	5	2	0			2009-06-29	83.03	0	0		148	96.3677	-18.7177
2009-06-30	82.47	0.000727766	0	0	0	0	0	0	0	0	0	0		2009-06-30	82.47	0	0	0	0	0	0	0	0	0	0		2009-06-30	83.66	0	0	0	0	5	9	5	5	2	0			2009-06-30	83.66	0	0		149	96.3677	-18.3777
2009-07-01	81.37	-0.0134279	0	0	0	0	0	0	0	0	0	0		2009-07-01	81.37	0	0	0	0	0	0	0	0	0	0		2009-07-01	81.6	0	0	0	0	5	9	5	5	2	0			2009-07-01	81.6	0	0		150	96.3677	-18.3777
2009-07-02	78.51	-0.0357807	0	0	0	0	0	0	0	0	0	0		2009-07-02	78.51	0	0	0	0	0	0	0	0	0	0		2009-07-02	79.32	0	0	0	0	5	9	5	5	2	0			2009-07-02	79.32	0	0		151	96.3677	-18.3777
2009-07-03	0	0	0	0	0	0	0	0	0	0	0	0		2009-07-03	0	0	0	0	0	0	0	0	0	0	0		2009-07-03	79.32	0	0	0	0	5	9	5	5	2	0			2009-07-03	79.32	0	0		152	96.3677	-13.3177
2009-07-04	0	0	0	0	0	0	0	0	0	0	0	0		2009-07-04	0	0	0	0	0	0	0	0	0	0	0		2009-07-04	79.32	0	0	0	0	5	9	5	5	2	0			2009-07-04	79.32	0	0		153	96.3677	-11.4377
2009-07-05	0	0	0	0	0	0	0	0	0	0	0	0		2009-07-05	0	0	0	0	0	0	0	0	0	0	0		2009-07-05	79.32	0	0	0	0	5	9	5	5	2	0			2009-07-05	79.32	0	0		154	96.3677	-10.6877
2009-07-06	76.54	0	0	0	0	0	0	0	0	0	0	0		2009-07-06	76.54	0	0	0	0	0	0	0	0	0	0		2009-07-06	78.1	0	0	0	0	5	9	5	5	2	0			2009-07-06	78.1	0	0		155	96.3677	-10.8477
2009-07-07	75.41	-0.0148735	0	0	0	0	0	0	0.4	0	0	0		2009-07-07	75.41	0	0	0	0	0	0	1	0	0	0		2009-07-07	75.63	0	0	0	0	5	9	6	5	2	0			2009-07-07	75.63	0	0		156	96.3677	-8.80766
2009-07-08	75.7	0.00383818	0	0	0	0	0	0	0	0	0	0		2009-07-08	75.7	0	0	0	0	0	0	0	0	0	0		2009-07-08	77.36	0	0	0	0	5	9	6	5	2	0			2009-07-08	77.36	0	0		157	96.3677	-8.80766
2009-07-09	76.82	0.0146869	0	0	0	0	0	0	0	0	0	0		2009-07-09	76.82	0	0	0	0	0	0	0	0	0	0		2009-07-09	78.1	0	0	0	0	5	9	6	5	2	0			2009-07-09	78.1	0	0		158	96.3677	-8.80766
2009-07-10	76.17	-0.00849736	0	0	0	0	0	0	0	0	0	0		2009-07-10	76.17	0	0	0	0	0	0	0	0	0	0		2009-07-10	77.63	0	0	0	0	5	9	6	5	2	0			2009-07-10	77.63	0	0		159	96.3677	-10.0077
2009-07-11	0	0	0	0	0	0	0	0	0	0	0	0		2009-07-11	0	0	0	0	0	0	0	0	0	0	0		2009-07-11	77.63	0	0	0	0	5	9	6	5	2	0			2009-07-11	77.63	0	0		160	96.3677	-9.28766
2009-07-12	0	0	0	0	0	0	0	0	0	0	0	0		2009-07-12	0	0	0	0	0	0	0	0	0	0	0		2009-07-12	77.63	0	0	0	0	5	9	6	5	2	0			2009-07-12	77.63	0	0		161	96.3677	-9.77766
2009-07-13	78.01	0	0	0	0	0	0	0	0	0	0	0		2009-07-13	78.01	0	0	0	0	0	0	0	0	0	0		2009-07-13	81.47	0	0	0	0	5	9	6	5	2	0			2009-07-13	81.47	0	0		162	96.3677	-10.6777
2009-07-14	80.42	0.0304258	0	0	0	0	0	0	0	0	0	0		2009-07-14	80.42	0	0	0	0	0	0	0	0	0	0		2009-07-14	81.95	0	0	0	0	5	9	6	5	2	0			2009-07-14	81.95	0	0		163	96.3677	-12.2877
2009-07-15	82.78	0.0289236	0	0	0	0	0	0	0	0	0	0		2009-07-15	82.78	0	0	0	0	0	0	0	0	0	0		2009-07-15	84.55	0	0	0	0	5	9	6	5	2	0			2009-07-15	84.55	0	0		164	96.3677	-12.2877
2009-07-16	83.72	0.0112914	0	0	0	0	0	0	0	0	0	0		2009-07-16	83.72	0	0	0	0	0	0	0	0	0	0		2009-07-16	86.11	0	0	0	0	5	9	6	5	2	0			2009-07-16	86.11	0	0		165	96.3677	-12.2877
2009-07-17	85.2	0.0175235	0	0	0	0	0	0	0	0	0	0		2009-07-17	85.2	0	0	0	0	0	0	0	0	0	0		2009-07-17	85.85	0	0	0	0	5	9	6	5	2	0			2009-07-17	85.85	0	0		166	96.3677	-13.1877
2009-07-18	0	0	0	0	0	0	0	0	0	0	0	0		2009-07-18	0	0	0	0	0	0	0	0	0	0	0		2009-07-18	85.85	0	0	0	0	5	9	6	5	2	0			2009-07-18	85.85	0	0		167	96.3677	-14.2177
2009-07-19	0	0	0	0	0	0	0	0	0	0	0	0		2009-07-19	0	0	0	0	0	0	0	0	0	0	0		2009-07-19	85.85	0	0	0	0	5	9	6	5	2	0			2009-07-19	85.85	0	0		168	96.3677	-13.7177
2009-07-20	86.26	0	0	0	0	0	0	0	0	0.6	0	0		2009-07-20	86.26	0	0	0	0	0	0	0	1	0	0		2009-07-20	88.23	0	0	0	0	5	9	6	6	2	0			2009-07-20	88.23	0	0		169	96.3677	-14.7677
2009-07-21	87.4	0.0131293	0	0	0	0	0	0	0	0	0	0		2009-07-21	87.4	0	0	0	0	0	0	0	0	0	0		2009-07-21	89.01	0	0	0	0	5	9	6	6	2	0			2009-07-21	89.01	0	0		170	96.3677	-13.4077
2009-07-22	87.78	0.00433837	0	0	0	0	0	0	0	0	0	0		2009-07-22	87.78	0	0	0	0	0	0	0	0	0	0		2009-07-22	88.79	0	0	0	0	5	9	6	6	2	0			2009-07-22	88.79	0	0		171	96.3677	-13.4077
2009-07-23	89.59	0.02041	0	0	0	0	0	0	0	0	0	0		2009-07-23	89.59	0	0	0	0	0	0	0	0	0	0		2009-07-23	93.87	0	0	0	0	5	9	6	6	2	0			2009-07-23	93.87	0	0		172	96.3677	-13.4077
2009-07-24	85.5	-0.0467273	0	0	0	0	0	0	0	0	0	0		2009-07-24	85.5	0	0	0	0	0	0	0	0	0	0		2009-07-24	86.49	0	0	0	0	5	9	6	6	2	0			2009-07-24	86.49	0	0		173	96.3677	-17.2177
2009-07-25	0	0	0	0	0	0	0	0	0	0	0	0		2009-07-25	0	0	0	0	0	0	0	0	0	0	0		2009-07-25	86.49	0	0	0	0	5	9	6	6	2	0			2009-07-25	86.49	0	0		174	96.3677	-18.6877
2009-07-26	0	0	0	0	0	0	0	0	0	0	0	0		2009-07-26	0	0	0	0	0	0	0	0	0	0	0		2009-07-26	86.49	0	0	0	0	5	9	6	6	2	0			2009-07-26	86.49	0	0		175	96.3677	-17.0977
2009-07-27	83.56	0	0	0	0	0	0	0	0	0	0	0		2009-07-27	83.56	0	0	0	0	0	0	0	0	0	0		2009-07-27	84.24	0	0	0	0	5	9	6	6	2	0			2009-07-27	84.24	0	0		176	96.3677	-14.1677
2009-07-28	82.6	-0.0115553	0	0	0	0	0	0	0	0	0	0		2009-07-28	82.6	0	0	0	0	0	0	0	0	0	0		2009-07-28	84.98	0	0	0	0	5	9	6	6	2	0			2009-07-28	84.98	0	0		177	96.3677	-12.4877
2009-07-29	83.52	0.0110764	0	0	0	0	0	0	0	0	0	0		2009-07-29	83.52	0	0	0	0	0	0	0	0	0	0		2009-07-29	84.34	0	0	0	0	5	9	6	6	2	0			2009-07-29	84.34	0	0		178	96.3677	-12.4877
2009-07-30	85.17	0.0195631	0	0	0	0	0	0	0	0	0	0		2009-07-30	85.17	0	0	0	0	0	0	0	0	0	0		2009-07-30	86.09	0	0	0	0	5	9	6	6	2	0			2009-07-30	86.09	0	0		179	96.3677	-12.4877
2009-07-31	84.62	-0.00647855	0	0	0	0	0	0	0	0	0	0		2009-07-31	84.62	0	0	0	0	0	0	0	0	0	0		2009-07-31	85.76	0	0	0	0	5	9	6	6	2	0			2009-07-31	85.76	0	0		180	96.3677	-13.3377
2009-08-01	0	0	0	0	0	0	0	0	0	0	0	0		2009-08-01	0	0	0	0	0	0	0	0	0	0	0		2009-08-01	85.76	0	0	0	0	5	9	6	6	2	0			2009-08-01	85.76	0	0		181	96.3677	-12.7077
2009-08-02	0	0	0	0	0	0	0	0	0	0	0	0		2009-08-02	0	0	0	0	0	0	0	0	0	0	0		2009-08-02	85.76	0	0	0	0	5	9	6	6	2	0			2009-08-02	85.76	0	0		182	96.3677	-14.7677
2009-08-03	86.56	0	0	0	0	0	0	0	0	0	0	0		2009-08-03	86.56	0	0	0	0	0	0	0	0	0	0		2009-08-03	87.44	0	0	0	0	5	9	6	6	2	0			2009-08-03	87.44	0	0		183	96.3677	-17.0477
2009-08-04	84.93	-0.0190104	0	0	0	0	0	0	0	0	0	0		2009-08-04	84.93	0	0	0	0	0	0	0	0	0	0		2009-08-04	85.8	0	0	0	0	5	9	6	6	2	0			2009-08-04	85.8	0	0		184	96.3677	-17.0477
2009-08-05	83.02	-0.0227459	0	0	0	0	0	0	0	0	0	0		2009-08-05	83.02	0	0	0	0	0	0	0	0	0	0		2009-08-05	84.29	0	0	0	0	5	9	6	6	2	0			2009-08-05	84.29	0	0		185	96.3677	-17.0477
2009-08-06	83.05	0.000361366	0	0	0	0	0	0.05	0	0	0	0		2009-08-06	83.05	0	0	0	0	0	1	0	0	0	0		2009-08-06	84.47	0	0	0	0	5	10	6	6	2	0			2009-08-06	84.47	0	0		186	96.3677	-17.0477
2009-08-07	84.1	0.0125637	0	0	0	0	0	0	0	0	0	0		2009-08-07	84.1	0	0	0	0	0	0	0	0	0	0		2009-08-07	85.32	0	0	0	0	5	10	6	6	2	0			2009-08-07	85.32	0	0		187	96.3677	-18.2677
2009-08-08	0	0	0	0	0	0	0	0	0	0	0	0		2009-08-08	0	0	0	0	0	0	0	0	0	0	0		2009-08-08	85.32	0	0	0	0	5	10	6	6	2	0			2009-08-08	85.32	0	0		188	97.907	-22.277
2009-08-09	0	0	0	0	0	0	0	0	0	0	0	0		2009-08-09	0	0	0	0	0	0	0	0	0	0	0		2009-08-09	85.32	0	0	0	0	5	10	6	6	2	0			2009-08-09	85.32	0	0		189	97.907	-20.547
2009-08-10	83.27	0	0	0	0	0	0	0	0	0	0	0		2009-08-10	83.27	0	0	0	0	0	0	0	0	0	0		2009-08-10	84.44	0	0	0	0	5	10	6	6	2	0			2009-08-10	84.44	0	0		190	97.907	-19.807
2009-08-11	82.45	-0.00989629	0	0	0	0	0	0	0	0	0	0		2009-08-11	82.45	0	0	0	0	0	0	0	0	0	0		2009-08-11	83.56	0	0	0	0	5	10	6	6	2	0			2009-08-11	83.56	0	0		191	97.907	-20.277
2009-08-12	83.38	0.0112164	0	0	0	0	0	0	0	0	0	0		2009-08-12	83.38	0	0	0	0	0	0	0	0	0	0		2009-08-12	85.96	0	0	0	0	5	10	6	6	2	0			2009-08-12	85.96	0	0		192	97.907	-20.277
2009-08-13	84.07	0.00824135	0	0	0	0	0	0	0	0	0	0		2009-08-13	84.07	0	0	0	0	0	0	0	0	0	0		2009-08-13	84.6	0	0	0	0	5	10	6	6	2	0			2009-08-13	84.6	0	0		193	97.907	-20.277
2009-08-14	82.78	-0.0154633	0	0	0	0	0	0	0	0	0	0		2009-08-14	82.78	0	0	0	0	0	0	0	0	0	0		2009-08-14	83.58	0	0	0	0	5	10	6	6	2	0			2009-08-14	83.58	0	0		194	97.907	-16.437
2009-08-15	0	0	0	0	0	0	0	0	0	0	0	0		2009-08-15	0	0	0	0	0	0	0	0	0	0	0		2009-08-15	83.58	0	0	0	0	5	10	6	6	2	0			2009-08-15	83.58	0	0		195	97.907	-15.957
2009-08-16	0	0	0	0	0	0	0	0	0	0	0	0		2009-08-16	0	0	0	0	0	0	0	0	0	0	0		2009-08-16	83.58	0	0	0	0	5	10	6	6	2	0			2009-08-16	83.58	0	0		196	97.907	-13.357
2009-08-17	80.25	0	0	0	0	0	0	0	0	0	0	0		2009-08-17	80.25	0	0	0	0	0	0	0	0	0	0		2009-08-17	81.06	0	0	0	0	5	10	6	6	2	0			2009-08-17	81.06	0	0		197	97.907	-11.797
2009-08-18	80.79	0.00670645	0	0	0	0	0	0	0	0	0	0		2009-08-18	80.79	0	0	0	0	0	0	0	0	0	0		2009-08-18	82.12	0	0	0	0	5	10	6	6	2	0			2009-08-18	82.12	0	0		198	97.907	-12.057
2009-08-19	80.49	-0.00372028	0	0	0	0	0	0	0	0	0	0		2009-08-19	80.49	0	0	0	0	0	0	0	0	0	0		2009-08-19	83	0	0	0	0	5	10	6	6	2	0			2009-08-19	83	0	0		199	97.907	-12.057
2009-08-20	82.66	0.0266029	0	0	0	0	0	0	0	0	0	0		2009-08-20	82.66	0	0	0	0	0	0	0	0	0	0		2009-08-20	84.09	0	0	0	0	5	10	6	6	2	0			2009-08-20	84.09	0	0		200	97.907	-12.057
2009-08-21	83.54	0.0105897	0	0	0	0	0	0	0	0	0	0		2009-08-21	83.54	0	0	0	0	0	0	0	0	0	0		2009-08-21	85	0	0	0	0	5	10	6	6	2	0			2009-08-21	85	0	0		201	108.567	-20.3374
2009-08-22	0	0	0	0	0	0	0	0	0	0	0	0		2009-08-22	0	0	0	0	0	0	0	0	0	0	0		2009-08-22	85	0	0	0	0	5	10	6	6	2	0			2009-08-22	85	0	0		202	108.567	-19.5574
2009-08-23	0	0	0	0	0	0	0	0	0	0	0	0		2009-08-23	0	0	0	0	0	0	0	0	0	0	0		2009-08-23	85	0	0	0	0	5	10	6	6	2	0			2009-08-23	85	0	0		203	108.567	-19.7774
2009-08-24	84.24	0	0	0	0	0	0	0	0	0	0	0		2009-08-24	84.24	0	0	0	0	0	0	0	0	0	0		2009-08-24	84.5	0	0	0	0	5	10	6	6	2	0			2009-08-24	84.5	0	0		204	108.567	-14.6974
2009-08-25	83.95	-0.0034485	0	0	0	0	0	0.136364	0	0	0	0		2009-08-25	83.95	0	0	0	0	0	1	0	0	0	0		2009-08-25	84.19	0	0	0	0	5	11	6	6	2	0			2009-08-25	84.19	0	0		205	108.567	-22.0775
2009-08-26	83.38	-0.00681291	0	0	0	0	0	0	0	0	0	0		2009-08-26	83.38	0	0	0	0	0	0	0	0	0	0		2009-08-26	84	0	0	0	0	5	11	6	6	2	0			2009-08-26	84	0	0		206	108.567	-22.0775
2009-08-27	83.14	-0.00288251	0	0	0	0	0	0	0	0	0	0		2009-08-27	83.14	0	0	0	0	0	0	0	0	0	0		2009-08-27	84.31	0	0	0	0	5	11	6	6	2	0			2009-08-27	84.31	0	0		207	108.567	-22.0775
2009-08-28	82.57	-0.0068795	0	0	0	0	0	0	0	0	0	0		2009-08-28	82.57	0	0	0	0	0	0	0	0	0	0		2009-08-28	82.76	0	0	0	0	5	11	6	6	2	0			2009-08-28	82.76	0	0		208	108.567	-24.3275
2009-08-29	0	0	0	0	0	0	0	0	0	0	0	0		2009-08-29	0	0	0	0	0	0	0	0	0	0	0		2009-08-29	82.76	0	0	0	0	5	11	6	6	2	0			2009-08-29	82.76	0	0		209	108.567	-23.5874
2009-08-30	0	0	0	0	0	0	0	0	0	0	0	0		2009-08-30	0	0	0	0	0	0	0	0	0	0	0		2009-08-30	82.76	0	0	0	0	5	11	6	6	2	0			2009-08-30	82.76	0	0		210	108.567	-24.2275
2009-08-31	80.35	0	0	0	0	0	0	0.136364	0	0	0	0		2009-08-31	80.35	0	0	0	0	0	1	0	0	0	0		2009-08-31	81.19	0	0	0	0	5	12	6	6	2	0			2009-08-31	81.19	0	0		211	108.567	-22.4775
2009-09-01	79	-0.0169442	0	0	0	0	-0.131818	0	0	0	0	0		2009-09-01	79	0	0	0	0	1	0	0	0	0	0		2009-09-01	79.16	0	0	0	0	6	12	6	6	2	0			2009-09-01	79.16	0	0		212	108.567	-22.8074
2009-09-02	77.8	-0.0153064	0	0	0	0	0	0	0	0	0	0		2009-09-02	77.8	0	0	0	0	0	0	0	0	0	0		2009-09-02	78.14	0	0	0	0	6	12	6	6	2	0			2009-09-02	78.14	0	0		213	108.567	-22.8074
2009-09-03	77.51	-0.00373448	0	0	0	0	0	0	0	0	0	0		2009-09-03	77.51	0	0	0	0	0	0	0	0	0	0		2009-09-03	78.46	0	0	0	0	6	12	6	6	2	0			2009-09-03	78.46	0	0		214	108.567	-22.8074
2009-09-04	77.63	0.00154693	0	0	0	0	0	0	0	0	0	0		2009-09-04	77.63	0	0	0	0	0	0	0	0	0	0		2009-09-04	78.87	0	0	0	0	6	12	6	6	2	0			2009-09-04	78.87	0	0		215	108.567	-21.1274
2009-09-05	0	0	0	0	0	0	0	0	0	0	0	0		2009-09-05	0	0	0	0	0	0	0	0	0	0	0		2009-09-05	78.87	0	0	0	0	6	12	6	6	2	0			2009-09-05	78.87	0	0		216	108.567	-22.7674
2009-09-06	0	0	0	0	0	0	0	0	0	0	0	0		2009-09-06	0	0	0	0	0	0	0	0	0	0	0		2009-09-06	78.87	0	0	0	0	6	12	6	6	2	0			2009-09-06	78.87	0	0		217	108.567	-24.2774
2009-09-07	0	0	0	0	0	0	0	0	0	0	0	0		2009-09-07	0	0	0	0	0	0	0	0	0	0	0		2009-09-07	78.87	0	0	0	0	6	12	6	6	2	0			2009-09-07	78.87	0	0		218	108.909	-24.4391
2009-09-08	78.87	0	0	0	0	0	0	0	0	0	0	0		2009-09-08	78.87	0	0	0	0	0	0	0	0	0	0		2009-09-08	80.9	0	0	0	0	6	12	6	6	2	0			2009-09-08	80.9	0	0		219	108.909	-23.5891
2009-09-09	80.5	0.0204562	0	0	0	0	0	0	0	0	0	0		2009-09-09	80.5	0	0	0	0	0	0	0	0	0	0		2009-09-09	82.24	0	0	0	0	6	12	6	6	2	0			2009-09-09	82.24	0	0		220	108.909	-23.5891
2009-09-10	82.3	0.022114	0	0	0	0	-0.2	0	0	0	0	0		2009-09-10	82.3	0	0	0	0	1	0	0	0	0	0		2009-09-10	83.85	0	0	0	0	7	12	6	6	2	0			2009-09-10	83.85	0	0		221	108.909	-23.5891
2009-09-11	83.76	0.0175844	0	0	0	0	0	0	0	0	0	0		2009-09-11	83.76	0	0	0	0	0	0	0	0	0	0		2009-09-11	84.54	0	0	0	0	7	12	6	6	2	0			2009-09-11	84.54	0	0		222	108.909	-24.4691
2009-09-12	0	0	0	0	0	0	0	0	0	0	0	0		2009-09-12	0	0	0	0	0	0	0	0	0	0	0		2009-09-12	84.54	0	0	0	0	7	12	6	6	2	0			2009-09-12	84.54	0	0		223	108.909	-25.3491
2009-09-13	0	0	0	0	0	0	0	0	0	0	0	0		2009-09-13	0	0	0	0	0	0	0	0	0	0	0		2009-09-13	84.54	0	0	0	0	7	12	6	6	2	0			2009-09-13	84.54	0	0		224	108.909	-22.9491
2009-09-14	83.46	0	0	0	0	0	0	0	0	0	0	0		2009-09-14	83.46	0	0	0	0	0	0	0	0	0	0		2009-09-14	83.86	0	0	0	0	7	12	6	6	2	0			2009-09-14	83.86	0	0		225	108.909	-24.3091
2009-09-15	82.79	-0.00806017	0	0	0	0	0	0	0	0	0	0		2009-09-15	82.79	0	0	0	0	0	0	0	0	0	0		2009-09-15	83.55	0	0	0	0	7	12	6	6	2	0			2009-09-15	83.55	0	0		226	108.909	-25.3291
2009-09-16	85.9	0.0368766	0	0	0	0	0	0	0.318182	0	0	0		2009-09-16	85.9	0	0	0	0	0	0	1	0	0	0		2009-09-16	90.7	0	0	0	0	7	12	7	6	2	0			2009-09-16	90.7	0	0		227	108.909	-25.3291
2009-09-17	89	0.0354525	0	0	0	0	0	0	0	0	0	0		2009-09-17	89	0	0	0	0	0	0	0	0	0	0		2009-09-17	90.44	0	0	0	0	7	12	7	6	2	0			2009-09-17	90.44	0	0		228	108.909	-25.3291
2009-09-18	89.47	0.00526702	0	0	0	0	0	0	0	0	0	0		2009-09-18	89.47	0	0	0	0	0	0	0	0	0	0		2009-09-18	90.28	0	0	0	0	7	12	7	6	2	0			2009-09-18	90.28	0	0		229	108.909	-27.8491
2009-09-19	0	0	0	0	0	0	0	0	0	0	0	0		2009-09-19	0	0	0	0	0	0	0	0	0	0	0		2009-09-19	90.28	0	0	0	0	7	12	7	6	2	0			2009-09-19	90.28	0	0		230	108.909	-26.7891
2009-09-20	0	0	0	0	0	0	0	0	0	0	0	0		2009-09-20	0	0	0	0	0	0	0	0	0	0	0		2009-09-20	90.28	0	0	0	0	7	12	7	6	2	0			2009-09-20	90.28	0	0		231	108.909	-25.9091
2009-09-21	88.48	0	0	0	0	0	0	0	0	0	0	0		2009-09-21	88.48	0	0	0	0	0	0	0	0	0	0		2009-09-21	90.56	0	0	0	0	7	12	7	6	2	0			2009-09-21	90.56	0	0		232	108.909	-24.8191
2009-09-22	91.1	0.0291812	0	0	0	0	0	0	0	0	0	0		2009-09-22	91.1	0	0	0	0	0	0	0	0	0	0		2009-09-22	93.75	0	0	0	0	7	12	7	6	2	0			2009-09-22	93.75	0	0		233	108.909	-23.9091
2009-09-23	92.22	0.0122193	0	0	0	0	0	0	0	0	0	0		2009-09-23	92.22	0	0	0	0	0	0	0	0	0	0		2009-09-23	92.38	0	0	0	0	7	12	7	6	2	0			2009-09-23	92.38	0	0		234	108.909	-23.9091
2009-09-24	90.77	-0.0158482	0	0	0	0	0	0	0	0	0	0		2009-09-24	90.77	0	0	0	0	0	0	0	0	0	0		2009-09-24	92.11	0	0	0	0	7	12	7	6	2	0			2009-09-24	92.11	0	0		235	108.909	-23.9091
2009-09-25	89.75	-0.0113008	0	0	0	0	0	0	0	0	0	0		2009-09-25	89.75	0	0	0	0	0	0	0	0	0	0		2009-09-25	90.52	0	0	0	0	7	12	7	6	2	0			2009-09-25	90.52	0	0		236	108.909	-24.4091
2009-09-26	0	0	0	0	0	0	0	0	0	0	0	0		2009-09-26	0	0	0	0	0	0	0	0	0	0	0		2009-09-26	90.52	0	0	0	0	7	12	7	6	2	0			2009-09-26	90.52	0	0		237	109.841	-25.651
2009-09-27	0	0	0	0	0	0	0	0	0	0	0	0		2009-09-27	0	0	0	0	0	0	0	0	0	0	0		2009-09-27	90.52	0	0	0	0	7	12	7	6	2	0			2009-09-27	90.52	0	0		238	109.841	-25.841
2009-09-28	90.6	0	0	0	0	0	0	0	0	0	0	0		2009-09-28	90.6	0	0	0	0	0	0	0	0	0	0		2009-09-28	92.21	0	0	0	0	7	12	7	6	2	0			2009-09-28	92.21	0	0		239	109.841	-25.531
2009-09-29	90.1	-0.00553405	0	0	0	0	0	0	0	0	0	0		2009-09-29	90.1	0	0	0	0	0	0	0	0	0	0		2009-09-29	91.72	0	0	0	0	7	12	7	6	2	0			2009-09-29	91.72	0	0		240	109.841	-27.081
2009-09-30	91.43	0.0146535	0	0	0	0	0	0	0	0	0	0		2009-09-30	91.43	0	0	0	0	0	0	0	0	0	0		2009-09-30	93.36	0	0	0	0	7	12	7	6	2	0			2009-09-30	93.36	0	0		241	109.841	-27.081
2009-10-01	90.37	-0.0116613	0	0	0	0	0	0	0	0	0	0		2009-10-01	90.37	0	0	0	0	0	0	0	0	0	0		2009-10-01	91.04	0	0	0	0	7	12	7	6	2	0			2009-10-01	91.04	0	0		242	109.841	-27.081
2009-10-02	89.58	-0.00878028	0	0	0	0	0	0	0	0	0	0		2009-10-02	89.58	0	0	0	0	0	0	0	0	0	0		2009-10-02	89.85	0	0	0	0	7	12	7	6	2	0			2009-10-02	89.85	0	0		243	110.773	-29.5829
2009-10-03	0	0	0	0	0	0	0	0	0	0	0	0		2009-10-03	0	0	0	0	0	0	0	0	0	0	0		2009-10-03	89.85	0	0	0	0	7	12	7	6	2	0			2009-10-03	89.85	0	0		244	107.454	-28.2936
2009-10-04	0	0	0	0	0	0	0	0	0	0	0	0		2009-10-04	0	0	0	0	0	0	0	0	0	0	0		2009-10-04	89.85	0	0	0	0	7	12	7	6	2	0			2009-10-04	89.85	0	0		245	107.454	-29.3136
2009-10-05	88.27	0	0	0	0	0	0	0	0	0	0	0		2009-10-05	88.27	0	0	0	0	0	0	0	0	0	0		2009-10-05	88.67	0	0	0	0	7	12	7	6	2	0			2009-10-05	88.67	0	0		246	107.454	-28.9936
2009-10-06	88.4	0.00147173	0	0	0	0	0	0	0	0	0	0		2009-10-06	88.4	0	0	0	0	0	0	0	0	0	0		2009-10-06	90.91	0	0	0	0	7	12	7	6	2	0			2009-10-06	90.91	0	0		247	107.454	-28.5836
2009-10-07	91.15	0.0306345	0	0	0	0	0	0	0	0	0	0		2009-10-07	91.15	0	0	0	0	0	0	0	0	0	0		2009-10-07	93.97	0	0	0	0	7	12	7	6	2	0			2009-10-07	93.97	0	0		248	107.454	-28.5836
2009-10-08	94.23	0.0332321	0	0	0	0	0	0	0	0.6	0	0		2009-10-08	94.23	0	0	0	0	0	0	0	1	0	0		2009-10-08	95.22	0	0	0	0	7	12	7	7	2	0			2009-10-08	95.22	0	0		249	107.454	-28.5836
2009-10-09	94.26	0.000318309	0	0	0	0	0	0	0	0	0	0		2009-10-09	94.26	0	0	0	0	0	0	0	0	0	0		2009-10-09	95.71	0	0	0	0	7	12	7	7	2	0			2009-10-09	95.71	0	0		250	107.454	-28.5836
2009-10-10	0	0	0	0	0	0	0	0	0	0	0	0		2009-10-10	0	0	0	0	0	0	0	0	0	0	0		2009-10-10	95.71	0	0	0	0	7	12	7	7	2	0			2009-10-10	95.71	0	0		251	107.454	-26.5536
2009-10-11	0	0	0	0	0	0	0	0	0	0	0	0		2009-10-11	0	0	0	0	0	0	0	0	0	0	0		2009-10-11	95.71	0	0	0	0	7	12	7	7	2	0			2009-10-11	95.71	0	0		252	107.454	-25.2136
2009-10-12	93.07	0	0	0	0	0	0	0	0	0	0.8	0		2009-10-12	93.07	0	0	0	0	0	0	0	0	1	0		2009-10-12	93.6	0	0	0	0	7	12	7	7	3	0			2009-10-12	93.6	0	0		253	102.417	-18.5674
2009-10-13	93.68	0.00653282	0	0	0	0	0	0	0	0	0	0		2009-10-13	93.68	0	0	0	0	0	0	0	0	0	0		2009-10-13	94.83	0	0	0	0	7	12	7	7	3	0			2009-10-13	94.83	0	0		254	102.417	-17.8774
2009-10-14	96.02	0.0246718	0	0	0	0	0	0	0	0	0	0		2009-10-14	96.02	0	0	0	0	0	0	0	0	0	0		2009-10-14	97.46	0	0	0	0	7	12	7	7	3	0			2009-10-14	97.46	0	0		255	102.417	-17.8774
2009-10-15	95.08	-0.00983781	0	0	0	0	0	0	0	0	0	0		2009-10-15	95.08	0	0	0	0	0	0	0	0	0	0		2009-10-15	96.01	0	0	0	0	7	12	7	7	3	0			2009-10-15	96.01	0	0		256	102.417	-17.8774
2009-10-16	93.61	-0.0155814	0	0	0	0	0	0	0	0	0	0		2009-10-16	93.61	0	0	0	0	0	0	0	0	0	0		2009-10-16	95.32	0	0	0	0	7	12	7	7	3	0			2009-10-16	95.32	0	0		257	102.417	-18.5574
2009-10-17	0	0	0	0	0	0	0	0	0	0	0	0		2009-10-17	0	0	0	0	0	0	0	0	0	0	0		2009-10-17	95.32	0	0	0	0	7	12	7	7	3	0			2009-10-17	95.32	0	0		258	102.417	-18.8674
2009-10-18	0	0	0	0	0	0	0	0	0	0	0	0		2009-10-18	0	0	0	0	0	0	0	0	0	0	0		2009-10-18	95.32	0	0	0	0	7	12	7	7	3	0			2009-10-18	95.32	0	0		259	103.642	-12.9419
2009-10-19	94.25	0	0	0	0	0	0	0	0	0	0	0		2009-10-19	94.25	0	0	0	0	0	0	0	0	0	0		2009-10-19	94.68	0	0	0	0	7	12	7	7	3	0			2009-10-19	94.68	0	0		260	103.642	-13.2019
2009-10-20	94.27	0.000212147	0	0	0	0	0	0	0	0	0	0		2009-10-20	94.27	0	0	0	0	0	0	0	0	0	0		2009-10-20	94.98	0	0	0	0	7	12	7	7	3	0			2009-10-20	94.98	0	0		261	103.642	-13.3619
2009-10-21	92.91	-0.0145316	0	0	0	0	0	0	0	0	0	0		2009-10-21	92.91	0	0	0	0	0	0	0	0	0	0		2009-10-21	93.42	0	0	0	0	7	12	7	7	3	0			2009-10-21	93.42	0	0		262	103.642	-13.3619
2009-10-22	91.7	-0.013109	0	0	0	0	0	0	0	0	0	0		2009-10-22	91.7	0	0	0	0	0	0	0	0	0	0		2009-10-22	93.45	0	0	0	0	7	12	7	7	3	0			2009-10-22	93.45	0	0		263	103.642	-13.3619
2009-10-23	110.62	0.187579	0	0	0	0	0	0	0	0.525	0	0		2009-10-23	110.62	0	0	0	0	0	0	0	1	0	0		2009-10-23	118.49	0	0	0	0	7	12	7	8	3	0			2009-10-23	118.49	0	0		264	103.642	-13.0819
2009-10-24	0	0	0	0	0	0	0	0	0	0	0	0		2009-10-24	0	0	0	0	0	0	0	0	0	0	0		2009-10-24	118.49	0	0	0	0	7	12	7	8	3	0			2009-10-24	118.49	0	0		265	103.642	-9.89189
2009-10-25	0	0	0	0	0	0	-0.2	0	0	0	0	0		2009-10-25	0	0	0	0	0	1	0	0	0	0	0		2009-10-25	118.49	0	0	0	0	8	12	7	8	3	0			2009-10-25	118.49	0	0		266	103.642	-11.2619
2009-10-26	118.49	0	0	0	0	0	0	0	0	0	0	0		2009-10-26	118.49	0	0	0	0	0	0	0	0	0	0		2009-10-26	124.64	0	0	0	0	8	12	7	8	3	0			2009-10-26	124.64	0	0		267	103.642	-11.5319
2009-10-27	119.42	0.00781812	0	0	0	0	0	0	0	0	0	0		2009-10-27	119.42	0	0	0	0	0	0	0	0	0	0		2009-10-27	122.07	0	0	0	0	8	12	7	8	3	0			2009-10-27	122.07	0	0		268	103.642	-13.1219
2009-10-28	120.76	0.0111584	0	0	0	0	0	0	0	0	0	0		2009-10-28	120.76	0	0	0	0	0	0	0	0	0	0		2009-10-28	121.64	0	0	0	0	8	12	7	8	3	0			2009-10-28	121.64	0	0		269	103.642	-13.1219
2009-10-29	120.12	-0.00531385	0	0	0	0	0	0	0	0	0	0		2009-10-29	120.12	0	0	0	0	0	0	0	0	0	0		2009-10-29	122.58	0	0	0	0	8	12	7	8	3	0			2009-10-29	122.58	0	0		270	103.642	-13.1219
2009-10-30	118.21	-0.0160286	0	0	0	0	0	0	0	0	0	0		2009-10-30	118.21	0	0	0	0	0	0	0	0	0	0		2009-10-30	118.81	0	0	0	0	8	12	7	8	3	0			2009-10-30	118.81	0	0		271	103.642	-11.4319
2009-10-31	0	0	0	0	0	0	0	0	0	0	0	0		2009-10-31	0	0	0	0	0	0	0	0	0	0	0		2009-10-31	118.81	0	0	0	0	8	12	7	8	3	0			2009-10-31	118.81	0	0		272	103.642	-11.9219
2009-11-01	0	0	0	0	0	0	0	0	0	0	0	0		2009-11-01	0	0	0	0	0	0	0	0	0	0	0		2009-11-01	118.81	0	0	0	0	8	12	7	8	3	0			2009-11-01	118.81	0	0		273	103.642	-10.2819
2009-11-02	116.71	0	0	0	0	0	0	0	0	0	0	0		2009-11-02	116.71	0	0	0	0	0	0	0	0	0	0		2009-11-02	118.84	0	0	0	0	8	12	7	8	3	0			2009-11-02	118.84	0	0		274	103.642	-12.6019
2009-11-03	116.63	-0.000685712	0	0	0	0	0	0	0	0	0	0		2009-11-03	116.63	0	0	0	0	0	0	0	0	0	0		2009-11-03	118.37	0	0	0	0	8	12	7	8	3	0			2009-11-03	118.37	0	0		275	103.642	-13.7919
2009-11-04	116.76	0.00111406	0	0	0	0	0	0	0	0	0	0		2009-11-04	116.76	0	0	0	0	0	0	0	0	0	0		2009-11-04	117.1	0	0	0	0	8	12	7	8	3	0			2009-11-04	117.1	0	0		276	103.642	-13.7919
2009-11-05	116.25	-0.00437752	0	0	0	0	0	0	0	0	0	0		2009-11-05	116.25	0	0	0	0	0	0	0	0	0	0		2009-11-05	120.61	0	0	0	0	8	12	7	8	3	0			2009-11-05	120.61	0	0		277	103.642	-13.7919
2009-11-06	122.67	0.0537548	0	0	0	0	0	0	0	0	0	0		2009-11-06	122.67	0	0	0	0	0	0	0	0	0	0		2009-11-06	126.2	0	0	0	0	8	12	7	8	3	0			2009-11-06	126.2	0	0		278	103.642	-14.9719
2009-11-07	0	0	0	0	0	0	0	0	0	0	0	0		2009-11-07	0	0	0	0	0	0	0	0	0	0	0		2009-11-07	126.2	0	0	0	0	8	12	7	8	3	0			2009-11-07	126.2	0	0		279	103.642	-12.7319
2009-11-08	0	0	0	0	0	0	0	0	0	0	0	0		2009-11-08	0	0	0	0	0	0	0	0	0	0	0		2009-11-08	126.2	0	0	0	0	8	12	7	8	3	0			2009-11-08	126.2	0	0		280	103.642	-9.67189
2009-11-09	125.59	0	0	0	0	0	0	0	0	0	0	0		2009-11-09	125.59	0	0	0	0	0	0	0	0	0	0		2009-11-09	126.67	0	0	0	0	8	12	7	8	3	0			2009-11-09	126.67	0	0		281	114.302	-19.0823
2009-11-10	126	0.00325931	0	0	0	0	0	0	0.4	0	0	0		2009-11-10	126	0	0	0	0	0	0	1	0	0	0		2009-11-10	130.15	0	0	0	0	8	12	8	8	3	0			2009-11-10	130.15	0	0		282	114.302	-18.5923
2009-11-11	128.33	0.0183232	0	0	0	0	0	0	0	0	0	0		2009-11-11	128.33	0	0	0	0	0	0	0	0	0	0		2009-11-11	129.91	0	0	0	0	8	12	8	8	3	0			2009-11-11	129.91	0	0		283	114.302	-18.5923
2009-11-12	129.98	0.0127755	0	0	0	0	0	0	0	0	0	0		2009-11-12	129.98	0	0	0	0	0	0	0	0	0	0		2009-11-12	130.53	0	0	0	0	8	12	8	8	3	0			2009-11-12	130.53	0	0		284	114.302	-18.5923
2009-11-13	129.75	-0.00177104	0	0	0	0	0	0	0.4	0	0	0		2009-11-13	129.75	0	0	0	0	0	0	1	0	0	0		2009-11-13	132.97	0	0	0	0	8	12	9	8	3	0			2009-11-13	132.97	0	0		285	108.929	-15.329
2009-11-14	0	0	0	0	0	0	0	0	0	0	0	0		2009-11-14	0	0	0	0	0	0	0	0	0	0	0		2009-11-14	132.97	0	0	0	0	8	12	9	8	3	0			2009-11-14	132.97	0	0		286	108.929	-14.099
2009-11-15	0	0	0	0	0	0	0	0	0	0	0	0		2009-11-15	0	0	0	0	0	0	0	0	0	0	0		2009-11-15	132.97	0	0	0	0	8	12	9	8	3	0			2009-11-15	132.97	0	0		287	108.929	-11.469
2009-11-16	130.98	0	0	0	0	0	0	0	0	0	0	0		2009-11-16	130.98	0	0	0	0	0	0	0	0	0	0		2009-11-16	131.59	0	0	0	0	8	12	9	8	3	0			2009-11-16	131.59	0	0		288	108.929	-12.919
2009-11-17	129.32	-0.0127546	0	0	0	0	0	0	0	0	0	0		2009-11-17	129.32	0	0	0	0	0	0	0	0	0	0		2009-11-17	131.25	0	0	0	0	8	12	9	8	3	0			2009-11-17	131.25	0	0		289	108.929	-13.609
2009-11-18	129.53	0.0016225	0	0	0	0	0	0	0.4	0	0	0		2009-11-18	129.53	0	0	0	0	0	0	1	0	0	0		2009-11-18	131.29	0	0	0	0	8	12	10	8	3	0			2009-11-18	131.29	0	0		290	108.929	-13.609
2009-11-19	128.48	-0.00813929	0	0	0	0	0	0	0	0	0	0		2009-11-19	128.48	0	0	0	0	0	0	0	0	0	0		2009-11-19	128.99	0	0	0	0	8	12	10	8	3	0			2009-11-19	128.99	0	0		291	108.929	-13.609
2009-11-20	127.41	-0.00836295	0	0	0	0	0	0.125	0	0	0	0		2009-11-20	127.41	0	0	0	0	0	1	0	0	0	0		2009-11-20	129.66	0	0	0	0	8	13	10	8	3	0			2009-11-20	129.66	0	0		292	108.929	-14.249
2009-11-21	0	0	0	0	0	0	0	0	0	0	0	0		2009-11-21	0	0	0	0	0	0	0	0	0	0	0		2009-11-21	129.66	0	0	0	0	8	13	10	8	3	0			2009-11-21	129.66	0	0		293	108.929	-13.949
2009-11-22	0	0	0	0	0	0	0	0	0	0	0	0		2009-11-22	0	0	0	0	0	0	0	0	0	0	0		2009-11-22	129.66	0	0	0	0	8	13	10	8	3	0			2009-11-22	129.66	0	0		294	108.929	-15.509
2009-11-23	131	0	0	0	0	0	0	0	0.267273	0	0	0		2009-11-23	131	0	0	0	0	0	0	1	0	0	0		2009-11-23	133	0	0	0	0	8	13	11	8	3	0			2009-11-23	133	0	0		295	108.929	-15.479
2009-11-24	132.22	0.00926989	0	0	0	0	0	0.0824916	0	0	0	0		2009-11-24	132.22	0	0	0	0	0	1	0	0	0	0		2009-11-24	132.94	0	0	0	0	8	14	11	8	3	0			2009-11-24	132.94	0	0		296	118.257	0.233102
2009-11-25	132.4	0.00136039	0	0	0	0	0	0	0	0	0	0		2009-11-25	132.4	0	0	0	0	0	0	0	0	0	0		2009-11-25	134.03	0	0	0	0	8	14	11	8	3	0			2009-11-25	134.03	0	0		297	118.257	0.233102
2009-11-26	0	0	0	0	0	0	0	0	0.416667	0	0	0		2009-11-26	0	0	0	0	0	0	0	1	0	0	0		2009-11-26	134.03	0	0	0	0	8	14	12	8	3	0			2009-11-26	134.03	0	0		298	113.221	5.26931
2009-11-27	129.88	0	0	0	0	0	0	0	0	0	0	0		2009-11-27	129.88	0	0	0	0	0	0	0	0	0	0		2009-11-27	131.74	0	0	0	0	8	14	12	8	3	0			2009-11-27	131.74	0	0		299	113.221	11.4193
2009-11-28	0	0	0	0	0	0	0	0	0	0	0	0		2009-11-28	0	0	0	0	0	0	0	0	0	0	0		2009-11-28	131.74	0	0	0	0	8	14	12	8	3	0			2009-11-28	131.74	0	0		300	113.221	8.84931
2009-11-29	0	0	0	0	0	0	0	0	0	0	0	0		2009-11-29	0	0	0	0	0	0	0	0	0	0	0		2009-11-29	131.74	0	0	0	0	8	14	12	8	3	0			2009-11-29	131.74	0	0		301	113.221	8.41931
2009-11-30	132.16	0	0	0	0	0	0	0.36	0.841667	0	0.8	0		2009-11-30	132.16	0	0	0	0	0	2	2	0	1	0		2009-11-30	135.91	0	0	0	0	8	16	14	8	4	0			2009-11-30	135.91	0	0		302	113.221	9.35931
2009-12-01	135.75	0.0268016	0	0	0	0	0	0	0	0	0	0		2009-12-01	135.75	0	0	0	0	0	0	0	0	0	0		2009-12-01	138.5	0	0	0	0	8	16	14	8	4	0			2009-12-01	138.5	0	0		303	113.221	5.58931
2009-12-02	138.96	0.0233712	0	0	0	0	0	0.229762	0	0	0	0		2009-12-02	138.96	0	0	0	0	0	1	0	0	0	0		2009-12-02	142.25	0	0	0	0	8	17	14	8	4	0			2009-12-02	142.25	0	0		304	113.221	5.58931
2009-12-03	140.77	0.0129412	0	0	0	0	0	0	0	0	0	0		2009-12-03	140.77	0	0	0	0	0	0	0	0	0	0		2009-12-03	141.17	0	0	0	0	8	17	14	8	4	0			2009-12-03	141.17	0	0		305	113.221	5.58931
2009-12-04	135.11	-0.0410381	0	0	0	0	0	0	0	0	0	0		2009-12-04	135.11	0	0	0	0	0	0	0	0	0	0		2009-12-04	137.58	0	0	0	0	8	17	14	8	4	0			2009-12-04	137.58	0	0		306	113.221	5.6193
2009-12-05	0	0	0	0	0	0	0	0	0	0	0	0		2009-12-05	0	0	0	0	0	0	0	0	0	0	0		2009-12-05	137.58	0	0	0	0	8	17	14	8	4	0			2009-12-05	137.58	0	0		307	113.221	5.14931
2009-12-06	0	0	0	0	0	0	0	0	0	0	0	0		2009-12-06	0	0	0	0	0	0	0	0	0	0	0		2009-12-06	137.58	0	0	0	0	8	17	14	8	4	0			2009-12-06	137.58	0	0		308	113.221	3.87931
2009-12-07	133.84	0	0	0	0	0	0	0	0.3	0	0	0		2009-12-07	133.84	0	0	0	0	0	0	1	0	0	0		2009-12-07	134.21	0	0	0	0	8	17	15	8	4	0			2009-12-07	134.21	0	0		309	113.221	7.38931
2009-12-08	132.87	-0.00727386	0	0	0	0	0	0	0	0	0	0		2009-12-08	132.87	0	0	0	0	0	0	0	0	0	0		2009-12-08	134.11	0	0	0	0	8	17	15	8	4	0			2009-12-08	134.11	0	0		310	113.221	12.9793
2009-12-09	129.82	-0.0232222	0	-0.8	0	0	-0.175	0	0	0	1	1		2009-12-09	129.82	0	1	0	0	1	0	0	0	0	0		2009-12-09	131.31	0	1	0	0	9	17	15	8	4	0			2009-12-09	131.31	0	1		311	113.221	12.9793
2009-12-10	132.4	0.0196787	0	0	0	0	0	0.136364	0	0	0	0		2009-12-10	132.4	0	0	0	0	0	1	0	0	0	0		2009-12-10	135.38	0	1	0	0	9	18	15	8	4	0			2009-12-10	135.38	0	1		312	113.221	12.9793
2009-12-11	133.2	0.00602414	0	0	0	0	0	0	0	0	0	0		2009-12-11	133.2	0	0	0	0	0	0	0	0	0	0		2009-12-11	134.15	0	1	0	0	9	18	15	8	4	0			2009-12-11	134.15	0	1		313	113.221	13.4493
2009-12-12	0	0	0	0	0	0	0	0	0	0	0	0		2009-12-12	0	0	0	0	0	0	0	0	0	0	0		2009-12-12	134.15	0	1	0	0	9	18	15	8	4	0			2009-12-12	134.15	0	1		314	114.76	15.3899
2009-12-13	0	0	0	0	0	0	0	0	0	0	0	0		2009-12-13	0	0	0	0	0	0	0	0	0	0	0		2009-12-13	134.15	0	1	0	0	9	18	15	8	4	0			2009-12-13	134.15	0	1		315	114.76	15.1499
2009-12-14	129.35	0	0	0	0	0	0	0	0	0	0	0		2009-12-14	129.35	0	0	0	0	0	0	0	0	0	0		2009-12-14	131.38	0	1	0	0	9	18	15	8	4	0			2009-12-14	131.38	0	1		316	114.76	15.7699
2009-12-15	129.59	0.00185363	0	0	0	0	0	0	0	0	0	0		2009-12-15	129.59	0	0	0	0	0	0	0	0	0	0		2009-12-15	130.23	0	1	0	0	9	18	15	8	4	0			2009-12-15	130.23	0	1		317	116.299	16.6706
2009-12-16	127.65	-0.0150834	0	0	0	0	0	0.136364	0	0	0	0		2009-12-16	127.65	0	0	0	0	0	1	0	0	0	0		2009-12-16	128.36	0	1	0	0	9	19	15	8	4	0			2009-12-16	128.36	0	1		318	116.299	16.6706
2009-12-17	126.9	-0.00589277	0	0	0	0	0	0.2	0	0	0	0		2009-12-17	126.9	0	0	0	0	0	1	0	0	0	0		2009-12-17	126.91	0	1	0	0	9	20	15	8	4	0			2009-12-17	126.91	0	1		319	116.299	16.6706
2009-12-18	125.65	-0.00989911	0	0	0	0	0	0.2	0.311111	0	0	0		2009-12-18	125.65	0	0	0	0	0	1	1	0	0	0		2009-12-18	128.48	0	1	0	0	9	21	16	8	4	0			2009-12-18	128.48	0	1		320	116.299	15.2906
2009-12-19	0	0	0	0	0	0	0	0	0	0	0	0		2009-12-19	0	0	0	0	0	0	0	0	0	0	0		2009-12-19	128.48	0	1	0	0	9	21	16	8	4	0			2009-12-19	128.48	0	1		321	116.299	14.9506
2009-12-20	0	0	0	0	0	0	0	0	0.275	0	0	0		2009-12-20	0	0	0	0	0	0	0	1	0	0	0		2009-12-20	128.48	0	1	0	0	9	21	17	8	4	0			2009-12-20	128.48	0	1		322	117.839	13.4512
2009-12-21	130.19	0	0	0	0	0	0	0	0	0	0	0		2009-12-21	130.19	0	0	0	0	0	0	0	0	0	0		2009-12-21	132.79	0	1	0	0	9	21	17	8	4	0			2009-12-21	132.79	0	1		323	117.839	11.1512
2009-12-22	132.65	0.0187191	0	0	0	0	0	0	0	0	0	0		2009-12-22	132.65	0	0	0	0	0	0	0	0	0	0		2009-12-22	133.75	0	1	0	0	9	21	17	8	4	0			2009-12-22	133.75	0	1		324	118.693	10.967
2009-12-23	134.35	0.0127343	0	0	0	0	0	0	0	0	0	0		2009-12-23	134.35	0	0	0	0	0	0	0	0	0	0		2009-12-23	138.94	0	1	0	0	9	21	17	8	4	0			2009-12-23	138.94	0	1		325	118.693	10.967
2009-12-24	137.54	0.0234664	0	0	0	0	0	0	0	0	0	0		2009-12-24	137.54	0	0	0	0	0	0	0	0	0	0		2009-12-24	138.47	0	1	0	0	9	21	17	8	4	0			2009-12-24	138.47	0	1		326	118.693	10.967
2009-12-25	0	0	0	0	0	0	0	0	0	0	0	0		2009-12-25	0	0	0	0	0	0	0	0	0	0	0		2009-12-25	138.47	0	1	0	0	9	21	17	8	4	0			2009-12-25	138.47	0	1		327	119.722	13.2784
2009-12-26	0	0	0	0	0	0	0	0	0	0	0	0		2009-12-26	0	0	0	0	0	0	0	0	0	0	0		2009-12-26	138.47	0	1	0	0	9	21	17	8	4	0			2009-12-26	138.47	0	1		328	120.285	12.6547
2009-12-27	0	0	0	0	0	0	0	0	0	0	0	0		2009-12-27	0	0	0	0	0	0	0	0	0	0	0		2009-12-27	138.47	0	1	0	0	9	21	17	8	4	0			2009-12-27	138.47	0	1		329	120.285	13.7447
2009-12-28	138.53	0	0	0	0	0	0	0	0	0	0	0		2009-12-28	138.53	0	0	0	0	0	0	0	0	0	0		2009-12-28	139.31	0	1	0	0	9	21	17	8	4	0			2009-12-28	139.31	0	1		330	121.889	12.1412
2009-12-29	138.55	0.000144392	0	0	0	0	0	0.28	0	0	0	0		2009-12-29	138.55	0	0	0	0	0	2	0	0	0	0		2009-12-29	139.41	0	1	0	0	9	23	17	8	4	0			2009-12-29	139.41	0	1		331	121.889	9.85118
2009-12-30	135.28	-0.0238846	0	0	0	0	0	0	0	0	0	0		2009-12-30	135.28	0	0	0	0	0	0	0	0	0	0		2009-12-30	136.49	0	1	0	0	9	23	17	8	4	0			2009-12-30	136.49	0	1		332	121.889	9.85118
2009-12-31	134.52	-0.00563378	0	0	0	0	0	0	0	0	0	0		2009-12-31	134.52	0	0	0	0	0	0	0	0	0	0		2009-12-31	134.52	0	1	0	0	9	23	17	8	4	0			2009-12-31	134.52	0	1		333	121.889	9.85118
2010-01-01	0	0	0	0	0	0	0	0.2	0.35	0	0	0		2010-01-01	0	0	0	0	0	0	1	1	0	0	0		2010-01-01	134.52	0	1	0	0	9	24	18	8	4	0			2010-01-01	134.52	0	1		334	122.215	13.6952
2010-01-02	0	0	0	0	0	0	0	0	0	0	0	0		2010-01-02	0	0	0	0	0	0	0	0	0	0	0		2010-01-02	134.52	0	1	0	0	9	24	18	8	4	0			2010-01-02	134.52	0	1		335	122.215	16.2852
2010-01-03	0	0	0	0	0	0	0	0.08	0	0	0	0		2010-01-03	0	0	0	0	0	0	1	0	0	0	0		2010-01-03	134.52	0	1	0	0	9	25	18	8	4	0			2010-01-03	134.52	0	1		336	123.785	18.4651
2010-01-04	133.14	0	0	0	0	0	0	0.1	0	0	0	0		2010-01-04	133.14	0	0	0	0	0	1	0	0	0	0		2010-01-04	133.9	0	1	0	0	9	26	18	8	4	0			2010-01-04	133.9	0	1		337	123.785	17.3851
2010-01-05	131.81	-0.0100397	0	0	0	0	-0.15	0	0	0	0	0		2010-01-05	131.81	0	0	0	0	1	0	0	0	0	0		2010-01-05	134.69	0	1	0	0	10	26	18	8	4	0			2010-01-05	134.69	0	1		338	123.785	13.7951
2010-01-06	131.65	-0.00121464	0	0	0	0	0	0	0.433333	0	0	0		2010-01-06	131.65	0	0	0	0	0	0	1	0	0	0		2010-01-06	132.25	0	1	0	0	10	26	19	8	4	0			2010-01-06	132.25	0	1		339	123.785	13.7951
2010-01-07	128.8	-0.021886	0	0	0	0	0	0	0	0	0	0		2010-01-07	128.8	0	0	0	0	0	0	0	0	0	0		2010-01-07	130	0	1	0	0	10	26	19	8	4	0			2010-01-07	130	0	1		340	123.785	13.7951
2010-01-08	129.03	0.00178409	0	0	0	0	0	0	0	0	0	0		2010-01-08	129.03	0	0	0	0	0	0	0	0	0	0		2010-01-08	133.52	0	1	0	0	10	26	19	8	4	0			2010-01-08	133.52	0	1		341	124.939	9.27054
2010-01-09	0	0	0	0	0	0	0	0	0	0	0	0		2010-01-09	0	0	0	0	0	0	0	0	0	0	0		2010-01-09	133.52	0	1	0	0	10	26	19	8	4	0			2010-01-09	133.52	0	1		342	124.939	9.17054
2010-01-10	0	0	0	0	0	0	0	0	0	0	0	0		2010-01-10	0	0	0	0	0	0	0	0	0	0	0		2010-01-10	133.52	0	1	0	0	10	26	19	8	4	0			2010-01-10	133.52	0	1		343	109.527	21.7833
2010-01-11	129.21	0	0	0	0	0	-0.05	0	0	0	0	0		2010-01-11	129.21	0	0	0	0	1	0	0	0	0	0		2010-01-11	130.31	0	1	0	0	11	26	19	8	4	0			2010-01-11	130.31	0	1		344	110.459	24.9214
2010-01-12	126.55	-0.0208015	0	0	0	0	0	0.304167	0	0	0	0		2010-01-12	126.55	0	0	0	0	0	2	0	0	0	0		2010-01-12	127.35	0	1	0	0	11	28	19	8	4	0			2010-01-12	127.35	0	1		345	110.459	23.6914
2010-01-13	125.75	-0.0063417	0	0	0	0	0	0.225	0	0.6875	0	0		2010-01-13	125.75	0	0	0	0	0	1	0	1	0	0		2010-01-13	129.11	0	1	0	0	11	29	19	9	4	0			2010-01-13	129.11	0	1		346	110.459	23.6914
2010-01-14	126.4	0.00515569	0	0	0	-0.4	0	0	0	0	0	0		2010-01-14	126.4	0	0	0	1	0	0	0	0	0	0		2010-01-14	127.35	0	1	0	1	11	29	19	9	4	0			2010-01-14	127.35	0	1		347	110.459	23.6914
2010-01-15	127.06	0.0052079	0	0	0	0	0	0	0	0	0	0		2010-01-15	127.06	0	0	0	0	0	0	0	0	0	0		2010-01-15	127.14	0	1	0	1	11	29	19	9	4	0			2010-01-15	127.14	0	1		348	110.459	20.9214
2010-01-16	0	0	0	0	0	0	0	0	0	0	0	0		2010-01-16	0	0	0	0	0	0	0	0	0	0	0		2010-01-16	127.14	0	1	0	1	11	29	19	9	4	0			2010-01-16	127.14	0	1		349	110.459	19.7714
2010-01-17	0	0	0	0	0	0	0	0	0	0	0	0		2010-01-17	0	0	0	0	0	0	0	0	0	0	0		2010-01-17	127.14	0	1	0	1	11	29	19	9	4	0			2010-01-17	127.14	0	1		350	111.39	16.9696
2010-01-18	0	0	0	0	0	0	0	0	0	0	0	0		2010-01-18	0	0	0	0	0	0	0	0	0	0	0		2010-01-18	127.14	0	1	0	1	11	29	19	9	4	0			2010-01-18	127.14	0	1		351	112.757	14.1528
2010-01-19	124.33	0	0	0	0	0	0	0	0	0	0	0		2010-01-19	124.33	0	0	0	0	0	0	0	0	0	0		2010-01-19	127.61	0	1	0	1	11	29	19	9	4	0			2010-01-19	127.61	0	1		352	115.321	13.1587
2010-01-20	125.08	0.00601421	0	0	0	0	0	0	0.276515	0	0	0		2010-01-20	125.08	0	0	0	0	0	0	1	0	0	0		2010-01-20	125.78	0	1	0	1	11	29	20	9	4	0			2010-01-20	125.78	0	1		353	115.321	13.1587
2010-01-21	125	-0.000639811	0	0	0	0	0	0	0	0	0	0		2010-01-21	125	0	0	0	0	0	0	0	0	0	0		2010-01-21	126.62	0	1	0	1	11	29	20	9	4	0			2010-01-21	126.62	0	1		354	116.38	12.1004
2010-01-22	120.76	-0.0345086	0	0	0	0	0	0	0	0	0	0		2010-01-22	120.76	0	0	0	0	0	0	0	0	0	0		2010-01-22	121.43	0	1	0	1	11	29	20	9	4	0			2010-01-22	121.43	0	1		355	116.38	16.4104
2010-01-23	0	0	0	0	0	0	0	0	0	0	0	0		2010-01-23	0	0	0	0	0	0	0	0	0	0	0		2010-01-23	121.43	0	1	0	1	11	29	20	9	4	0			2010-01-23	121.43	0	1		356	116.38	17.3704
2010-01-24	0	0	0	0	0	0	0	0	0	0	0	0		2010-01-24	0	0	0	0	0	0	0	0	0	0	0		2010-01-24	121.43	0	1	0	1	11	29	20	9	4	0			2010-01-24	121.43	0	1		357	116.38	22.5604
2010-01-25	118.12	0	0	0	0	0	0	0	0	0	0	0		2010-01-25	118.12	0	0	0	0	0	0	0	0	0	0		2010-01-25	120.31	0	1	0	1	11	29	20	9	4	0			2010-01-25	120.31	0	1		358	116.38	22.0904
2010-01-26	119.06	0.00792647	0	0	0	0	-0.05	0	0	0	0	0		2010-01-26	119.06	0	0	0	0	1	0	0	0	0	0		2010-01-26	119.48	0	1	0	1	12	29	20	9	4	0			2010-01-26	119.48	0	1		359	116.38	22.0904
2010-01-27	118.8	-0.00218612	0	0	0	0	0	0	0.3	0.7	0	0		2010-01-27	118.8	0	0	0	0	0	0	1	1	0	0		2010-01-27	122.75	0	1	0	1	12	29	21	10	4	0			2010-01-27	122.75	0	1		360	116.38	22.0904
2010-01-28	122.8	0.0331156	0	0	0	0	0	0	0	0	0	0		2010-01-28	122.8	0	0	0	0	0	0	0	0	0	0		2010-01-28	126.03	0	1	0	1	12	29	21	10	4	0			2010-01-28	126.03	0	1		361	116.38	22.0904
2010-01-29	124.14	0.0108529	0	0	0	0	0	0	0	0	0	0		2010-01-29	124.14	0	0	0	0	0	0	0	0	0	0		2010-01-29	125.41	0	1	0	1	12	29	21	10	4	0			2010-01-29	125.41	0	1		362	116.38	22.9304
2010-01-30	0	0	0	0	0	0	0	0.166667	0	0	0	0		2010-01-30	0	0	0	0	0	0	1	0	0	0	0		2010-01-30	125.41	0	1	0	1	12	30	21	10	4	0			2010-01-30	125.41	0	1		363	118.293	21.1169
2010-01-31	0	0	0	0	0	0	0	0	0.35	0.6	1	1		2010-01-31	0	0	0	0	0	0	0	1	1	0	0		2010-01-31	125.41	0	1	0	1	12	30	22	11	4	0			2010-01-31	125.41	0	2		364	118.293	18.197
2010-02-01	113.82	0	0	0	0	0	0	0	0	0	0	0		2010-02-01	113.82	0	0	0	0	0	0	0	0	0	0		2010-02-01	118.87	0	1	0	1	12	30	22	11	4	0			2010-02-01	118.87	0	2		365	118.293	16.2269
2010-02-02	114.4	0.00508284	0	0	0	0	0	0	0	0	0	0		2010-02-02	114.4	0	0	0	0	0	0	0	0	0	0		2010-02-02	118.12	0	1	0	1	12	30	22	11	4	0			2010-02-02	118.12	0	2		366	121.007	13.5132
2010-02-03	116.56	0.018705	0	0	0	0	0	0	0	0	0	0		2010-02-03	116.56	0	0	0	0	0	0	0	0	0	0		2010-02-03	119.1	0	1	0	1	12	30	22	11	4	0			2010-02-03	119.1	0	2		367	121.007	13.5132
2010-02-04	115.74	-0.00705987	0	0	0	0	0	0	0	0	0	0		2010-02-04	115.74	0	0	0	0	0	0	0	0	0	0		2010-02-04	115.94	0	1	0	1	12	30	22	11	4	0			2010-02-04	115.94	0	2		368	121.553	12.9665
2010-02-05	114.1	-0.014271	0	0	0	0	0	0	0	0	0	0		2010-02-05	114.1	0	0	0	0	0	0	0	0	0	0		2010-02-05	117.39	0	1	0	1	12	30	22	11	4	0			2010-02-05	117.39	0	2		369	122.237	11.6631
2010-02-06	0	0	0	0	0	0	0	0	0	0	0	0		2010-02-06	0	0	0	0	0	0	0	0	0	0	0		2010-02-06	117.39	0	1	0	1	12	30	22	11	4	0			2010-02-06	117.39	0	2		370	118.46	16.2303
2010-02-07	0	0	0	0	0	0	0	0	0	0	0	0		2010-02-07	0	0	0	0	0	0	0	0	0	0	0		2010-02-07	117.39	0	1	0	1	12	30	22	11	4	0			2010-02-07	117.39	0	2		371	120.127	12.1227
2010-02-08	116.56	0	0	0	0	0	0	0	0	0	0	0		2010-02-08	116.56	0	0	0	0	0	0	0	0	0	0		2010-02-08	116.83	0	1	0	1	12	30	22	11	4	0			2010-02-08	116.83	0	2		372	120.127	9.87265
2010-02-09	117	0.00376779	0	0	0	0	0	0	0	0	0	0		2010-02-09	117	0	0	0	0	0	0	0	0	0	0		2010-02-09	118.03	0	1	0	1	12	30	22	11	4	0			2010-02-09	118.03	0	2		373	120.127	13.3927
2010-02-10	116	-0.00858374	0	0	0	0	0	0	0	0	0	0		2010-02-10	116	0	0	0	0	0	0	0	0	0	0		2010-02-10	117.36	0	1	0	1	12	30	22	11	4	0			2010-02-10	117.36	0	2		374	120.127	13.3927
2010-02-11	116.5	0.00430108	0	0	0	0	0	0	0	0	0	0		2010-02-11	116.5	0	0	0	0	0	0	0	0	0	0		2010-02-11	120.09	0	1	0	1	12	30	22	11	4	0			2010-02-11	120.09	0	2		375	120.127	13.3927
2010-02-12	117.5	0.00854706	0	0	0	0	0	0	0	0	0	0		2010-02-12	117.5	0	0	0	0	0	0	0	0	0	0		2010-02-12	119.66	0	1	0	1	12	30	22	11	4	0			2010-02-12	119.66	0	2		376	118.868	11.4417
2010-02-13	0	0	0	0	0	0	0	0	0	0	0	0		2010-02-13	0	0	0	0	0	0	0	0	0	0	0		2010-02-13	119.66	0	1	0	1	12	30	22	11	4	0			2010-02-13	119.66	0	2		377	120.947	6.40308
2010-02-14	0	0	0	0	0	0	0	0	0	0	0	0		2010-02-14	0	0	0	0	0	0	0	0	0	0	0		2010-02-14	119.66	0	1	0	1	12	30	22	11	4	0			2010-02-14	119.66	0	2		378	134.7	-5.58961
2010-02-15	0	0	0	0	0	0	0	0	0	0	0	0		2010-02-15	0	0	0	0	0	0	0	0	0	0	0		2010-02-15	119.66	0	1	0	1	12	30	22	11	4	0			2010-02-15	119.66	0	2		379	120.61	6.74036
2010-02-16	117.18	0	0	0	0	0	0	0	0	0	0	0		2010-02-16	117.18	0	0	0	0	0	0	0	0	0	0		2010-02-16	117.53	0	1	0	1	12	30	22	11	4	0			2010-02-16	117.53	0	2		380	120.61	6.53036
2010-02-17	115.55	-0.0140079	0	0	0	0	0	0	0	0	0	0		2010-02-17	115.55	0	0	0	0	0	0	0	0	0	0		2010-02-17	116.31	0	1	0	1	12	30	22	11	4	0			2010-02-17	116.31	0	2		381	120.61	6.53036
2010-02-18	114.82	-0.00633768	0	0	0	0	0	0	0	0	0	0		2010-02-18	114.82	0	0	0	0	0	0	0	0	0	0		2010-02-18	118.08	0	1	0	1	12	30	22	11	4	0			2010-02-18	118.08	0	2		382	120.61	6.53036
2010-02-19	117	0.0188083	0	0	0	0	0	0	0	0	0	0		2010-02-19	117	0	0	0	0	0	0	0	0	0	0		2010-02-19	117.52	0	1	0	1	12	30	22	11	4	0			2010-02-19	117.52	0	2		383	120.61	6.53036
2010-02-20	0	0	0	0	0	0	0	0	0	0	0	0		2010-02-20	0	0	0	0	0	0	0	0	0	0	0		2010-02-20	117.52	0	1	0	1	12	30	22	11	4	0			2010-02-20	117.52	0	2		384	120.61	7.00036
2010-02-21	0	0	0	0	0	0	0	0	0	0	0	0		2010-02-21	0	0	0	0	0	0	0	0	0	0	0		2010-02-21	117.52	0	1	0	1	12	30	22	11	4	0			2010-02-21	117.52	0	2		385	121.674	4.10621
2010-02-22	116.18	0	0	0	0	-0.4	0	0	0	0	0	0		2010-02-22	116.18	0	0	0	1	0	0	0	0	0	0		2010-02-22	118.01	0	1	0	2	12	30	22	11	4	0			2010-02-22	118.01	0	2		386	121.674	4.94622
2010-02-23	116.51	0.00283641	0	0	0	0	0	0	0	0	0	0		2010-02-23	116.51	0	0	0	0	0	0	0	0	0	0		2010-02-23	117.24	0	1	0	2	12	30	22	11	4	0			2010-02-23	117.24	0	2		387	121.674	-0.243786
2010-02-24	117.15	0.00547806	0	0	0	0	0	0	0	0	0	0		2010-02-24	117.15	0	0	0	0	0	0	0	0	0	0		2010-02-24	119.72	0	1	0	2	12	30	22	11	4	0			2010-02-24	119.72	0	2		388	121.674	-0.243786
2010-02-25	115.85	-0.0111589	0	0	0	0	0	0	0	0	0	0		2010-02-25	115.85	0	0	0	0	0	0	0	0	0	0		2010-02-25	118.2	0	1	0	2	12	30	22	11	4	0			2010-02-25	118.2	0	2		389	121.674	-0.243786
2010-02-26	117	0.0098777	0	0	0	0	0	0	0	0	0	0		2010-02-26	117	0	0	0	0	0	0	0	0	0	0		2010-02-26	118.4	0	1	0	2	12	30	22	11	4	0			2010-02-26	118.4	0	2		390	121.674	-1.36379
2010-02-27	0	0	0	0	0	0	0	0	0	0	0	0		2010-02-27	0	0	0	0	0	0	0	0	0	0	0		2010-02-27	118.4	0	1	0	2	12	30	22	11	4	0			2010-02-27	118.4	0	2		391	120.415	-0.934732
2010-02-28	0	0	0	0	0	0	0	0	0	0	0	0		2010-02-28	0	0	0	0	0	0	0	0	0	0	0		2010-02-28	118.4	0	1	0	2	12	30	22	11	4	0			2010-02-28	118.4	0	2		392	134.006	-11.2564
2010-03-01	117.53	0	0	0	0	0	0	0	0	0	0	0		2010-03-01	117.53	0	0	0	0	0	0	0	0	0	0		2010-03-01	124.54	0	1	0	2	12	30	22	11	4	0			2010-03-01	124.54	0	2		393	134.006	-7.97643
2010-03-02	124.8	0.0600189	0	0	0	0	0	0	0	0	0	0		2010-03-02	124.8	0	0	0	0	0	0	0	0	0	0		2010-03-02	125.53	0	1	0	2	12	30	22	11	4	0			2010-03-02	125.53	0	2		394	134.006	-8.59642
2010-03-03	124.43	-0.00296917	0	0	0	0	0	0	0	0	0	0		2010-03-03	124.43	0	0	0	0	0	0	0	0	0	0		2010-03-03	125.89	0	1	0	2	12	30	22	11	4	0			2010-03-03	125.89	0	2		395	135.145	-9.73539
2010-03-04	125.57	0.00912006	0	0	0	0	0	0	0	0	0	0		2010-03-04	125.57	0	0	0	0	0	0	0	0	0	0		2010-03-04	128.53	0	1	0	2	12	30	22	11	4	0			2010-03-04	128.53	0	2		396	167.879	-42.469
2010-03-05	127.07	0.0118747	0	0	0	0	0	0	0	0	0	0		2010-03-05	127.07	0	0	0	0	0	0	0	0	0	0		2010-03-05	128.91	0	1	0	2	12	30	22	11	4	0			2010-03-05	128.91	0	2		397	167.879	-49.009
2010-03-06	0	0	0	0	0	0	0	0	0	0	0	0		2010-03-06	0	0	0	0	0	0	0	0	0	0	0		2010-03-06	128.91	0	1	0	2	12	30	22	11	4	0			2010-03-06	128.91	0	2		398	167.879	-49.759
2010-03-07	0	0	0	0	0	0	0	0	0	0	0	0		2010-03-07	0	0	0	0	0	0	0	0	0	0	0		2010-03-07	128.91	0	1	0	2	12	30	22	11	4	0			2010-03-07	128.91	0	2		399	167.879	-48.779
2010-03-08	127.71	0	0	0	0	0	0	0	0	0	0	0		2010-03-08	127.71	0	0	0	0	0	0	0	0	0	0		2010-03-08	130.11	0	1	0	2	12	30	22	11	4	0			2010-03-08	130.11	0	2		400	167.879	-51.939
2010-03-09	127.97	0.00203381	0	0	0	0	0	0	0	0	0	0		2010-03-09	127.97	0	0	0	0	0	0	0	0	0	0		2010-03-09	128.82	0	1	0	2	12	30	22	11	4	0			2010-03-09	128.82	0	2		401	167.879	-50.489
2010-03-10	128.48	0.00397735	0	0	0	0	0	0	0.316667	0	0	0		2010-03-10	128.48	0	0	0	0	0	0	1	0	0	0		2010-03-10	130.51	0	1	0	2	12	30	23	11	4	0			2010-03-10	130.51	0	2		402	167.879	-50.489
2010-03-11	130.36	0.0145266	0	0	0	0	0	0	0	0	0	0		2010-03-11	130.36	0	0	0	0	0	0	0	0	0	0		2010-03-11	133.58	0	1	0	2	12	30	23	11	4	0			2010-03-11	133.58	0	2		403	167.879	-50.489
2010-03-12	131.18	0.00627051	0	0	0	0	0	0	0	0	0	0		2010-03-12	131.18	0	0	0	0	0	0	0	0	0	0		2010-03-12	131.82	0	1	0	2	12	30	23	11	4	0			2010-03-12	131.82	0	2		404	167.879	-51.049
2010-03-13	0	0	0	0	0	0	0	0	0	0	0	0		2010-03-13	0	0	0	0	0	0	0	0	0	0	0		2010-03-13	131.82	0	1	0	2	12	30	23	11	4	0			2010-03-13	131.82	0	2		405	167.879	-49.849
2010-03-14	0	0	0	0	0	0	0	0	0	0	0	0		2010-03-14	0	0	0	0	0	0	0	0	0	0	0		2010-03-14	131.82	0	1	0	2	12	30	23	11	4	0			2010-03-14	131.82	0	2		406	167.879	-50.519
2010-03-15	128.63	0	0	0	0	0	0	0	0	0	0	0		2010-03-15	128.63	0	0	0	0	0	0	0	0	0	0		2010-03-15	131.13	0	1	0	2	12	30	23	11	4	0			2010-03-15	131.13	0	2		407	167.879	-47.789
2010-03-16	130.5	0.0144331	0	0	0	0	0	0	0	0	0	0		2010-03-16	130.5	0	0	0	0	0	0	0	0	0	0		2010-03-16	131.79	0	1	0	2	12	30	23	11	4	0			2010-03-16	131.79	0	2		408	167.879	-48.219
2010-03-17	131.22	0.00550208	0	0	0	0	0	0	0.4	0	0	0		2010-03-17	131.22	0	0	0	0	0	0	1	0	0	0		2010-03-17	131.34	0	1	0	2	12	30	24	11	4	0			2010-03-17	131.34	0	2		409	167.879	-48.219
2010-03-18	130.44	-0.00596195	0	0	0	0	0	0	0	0	0	0		2010-03-18	130.44	0	0	0	0	0	0	0	0	0	0		2010-03-18	132.76	0	1	0	2	12	30	24	11	4	0			2010-03-18	132.76	0	2		410	167.879	-48.219
2010-03-19	129.66	-0.0059977	0	0	0	0	0	0	0	0	0	0		2010-03-19	129.66	0	0	0	0	0	0	0	0	0	0		2010-03-19	130.35	0	1	0	2	12	30	24	11	4	0			2010-03-19	130.35	0	2		411	167.879	-48.219
2010-03-20	0	0	0	0	0	0	0	0	0	0	0	0		2010-03-20	0	0	0	0	0	0	0	0	0	0	0		2010-03-20	130.35	0	1	0	2	12	30	24	11	4	0			2010-03-20	130.35	0	2		412	167.879	-50.349
2010-03-21	0	0	0	0	0	0	0	0	0	0	0	0		2010-03-21	0	0	0	0	0	0	0	0	0	0	0		2010-03-21	130.35	0	1	0	2	12	30	24	11	4	0			2010-03-21	130.35	0	2		413	167.879	-51.569
2010-03-22	128.64	0	0	0	0	0	0	0	0	0	0	0		2010-03-22	128.64	0	0	0	0	0	0	0	0	0	0		2010-03-22	130.47	0	1	0	2	12	30	24	11	4	0			2010-03-22	130.47	0	2		414	167.879	-49.799
2010-03-23	128.07	-0.00444075	0	0	0	0	0	0	0	0	0	0		2010-03-23	128.07	0	0	0	0	0	0	0	0	0	0		2010-03-23	129.26	0	1	0	2	12	30	24	11	4	0			2010-03-23	129.26	0	2		415	167.879	-50.359
2010-03-24	127.2	-0.00681642	0	0	0	0	0	0	0	0	0	0		2010-03-24	127.2	0	0	0	0	0	0	0	0	0	0		2010-03-24	128.04	0	1	0	2	12	30	24	11	4	0			2010-03-24	128.04	0	2		416	167.879	-50.359
2010-03-25	128.04	0.00658203	0	0	0	0	0	0	0.433333	0	0	0		2010-03-25	128.04	0	0	0	0	0	0	1	0	0	0		2010-03-25	134.73	0	1	0	2	12	30	25	11	4	0			2010-03-25	134.73	0	2		417	167.879	-50.359
2010-03-26	133.76	0.0437045	0	0	0	0	0	0	0	0	0.8	0		2010-03-26	133.76	0	0	0	0	0	0	0	0	1	0		2010-03-26	135.06	0	1	0	2	12	30	25	11	5	0			2010-03-26	135.06	0	2		418	153.789	-35.779
2010-03-27	0	0	0	0	0	0	0	0	0	0	0	0		2010-03-27	0	0	0	0	0	0	0	0	0	0	0		2010-03-27	135.06	0	1	0	2	12	30	25	11	5	0			2010-03-27	135.06	0	2		419	153.789	-36.549
2010-03-28	0	0	0	0	0	0	0	0	0	0	0	0		2010-03-28	0	0	0	0	0	0	0	0	0	0	0		2010-03-28	135.06	0	1	0	2	12	30	25	11	5	0			2010-03-28	135.06	0	2		420	153.789	-34.069
2010-03-29	134.33	0	0	0	0	0	0	0	0	0	0	0		2010-03-29	134.33	0	0	0	0	0	0	0	0	0	0		2010-03-29	135.12	0	1	0	2	12	30	25	11	5	0			2010-03-29	135.12	0	2		421	153.789	-35.589
2010-03-30	135.36	0.00763843	0	0	0	0	0	0	0	0	0	0		2010-03-30	135.36	0	0	0	0	0	0	0	0	0	0		2010-03-30	136.58	0	1	0	2	12	30	25	11	5	0			2010-03-30	136.58	0	2		422	153.789	-35.389
2010-03-31	134.48	-0.00652244	0	0	0	0	0	0	0	0	0	0		2010-03-31	134.48	0	0	0	0	0	0	0	0	0	0		2010-03-31	135.77	0	1	0	2	12	30	25	11	5	0			2010-03-31	135.77	0	2		423	153.789	-35.389
2010-04-01	131.18	-0.0248451	0	0	0	0	0	0	0	0	0	0		2010-04-01	131.18	0	0	0	0	0	0	0	0	0	0		2010-04-01	131.81	0	1	0	2	12	30	25	11	5	0			2010-04-01	131.81	0	2		424	153.789	-35.389
2010-04-02	0	0	0	0	0	-0.3	0	0	0.4	0	0.9	0		2010-04-02	0	0	0	0	1	0	0	1	0	1	0		2010-04-02	131.81	0	1	0	3	12	30	26	11	6	0			2010-04-02	131.81	0	2		425	153.789	-29.249
2010-04-03	0	0	0	0	0	0	0	0	0	0	0	0		2010-04-03	0	0	0	0	0	0	0	0	0	0	0		2010-04-03	131.81	0	1	0	3	12	30	26	11	6	0			2010-04-03	131.81	0	2		426	153.789	-28.259
2010-04-04	0	0	0	0	0	0	0	0	0	0	0	0		2010-04-04	0	0	0	0	0	0	0	0	0	0	0		2010-04-04	131.81	0	1	0	3	12	30	26	11	6	0			2010-04-04	131.81	0	2		427	153.789	-27.899
2010-04-05	130.78	0	0	0	0	0	0	0	0	0	0	0		2010-04-05	130.78	0	0	0	0	0	0	0	0	0	0		2010-04-05	131.49	0	1	0	3	12	30	26	11	6	0			2010-04-05	131.49	0	2		428	153.789	-25.259
2010-04-06	131.18	0.00305386	0	0	0	0	0	0.1	0	0	0	0		2010-04-06	131.18	0	0	0	0	0	1	0	0	0	0		2010-04-06	135.56	0	1	0	3	12	31	26	11	6	0			2010-04-06	135.56	0	2		429	153.789	-24.879
2010-04-07	133.86	0.0202241	0	0	0	0	0	0.05	0	0	0	0		2010-04-07	133.86	0	0	0	0	0	1	0	0	0	0		2010-04-07	134.87	0	1	0	3	12	32	26	11	6	0			2010-04-07	134.87	0	2		430	153.789	-24.879
2010-04-08	134.71	0.00632989	0	0	0	0	0	0	0	0	0	0		2010-04-08	134.71	0	0	0	0	0	0	0	0	0	0		2010-04-08	140.96	0	1	0	3	12	32	26	11	6	0			2010-04-08	140.96	0	2		431	153.789	-24.879
2010-04-09	139.07	0.0318531	0	0	0	0	0	0	0	0	0	0		2010-04-09	139.07	0	0	0	0	0	0	0	0	0	0		2010-04-09	140.06	0	1	0	3	12	32	26	11	6	0			2010-04-09	140.06	0	2		432	153.789	-23.679
2010-04-10	0	0	0	0	0	0	0	0	0	0	0	0		2010-04-10	0	0	0	0	0	0	0	0	0	0	0		2010-04-10	140.06	0	1	0	3	12	32	26	11	6	0			2010-04-10	140.06	0	2		433	153.789	-24.969
2010-04-11	0	0	0	0	0	0	0	0	0	0	0	0		2010-04-11	0	0	0	0	0	0	0	0	0	0	0		2010-04-11	140.06	0	1	0	3	12	32	26	11	6	0			2010-04-11	140.06	0	2		434	155.008	-24.4977
2010-04-12	139.68	0	0	0	0	0	0	0	0	0	0	0		2010-04-12	139.68	0	0	0	0	0	0	0	0	0	0		2010-04-12	141.2	0	1	0	3	12	32	26	11	6	0			2010-04-12	141.2	0	2		435	155.008	-21.4277
2010-04-13	139.12	-0.00401721	0	0	0	0	0	0	0	0	0	0		2010-04-13	139.12	0	0	0	0	0	0	0	0	0	0		2010-04-13	140.16	0	1	0	3	12	32	26	11	6	0			2010-04-13	140.16	0	2		436	155.008	-23.1877
2010-04-14	139.2	0.000574892	0	0	0	0	0	0	0	0	0	0		2010-04-14	139.2	0	0	0	0	0	0	0	0	0	0		2010-04-14	144.28	0	1	0	3	12	32	26	11	6	0			2010-04-14	144.28	0	2		437	155.008	-23.1877
2010-04-15	144	0.0339016	0	0	0	0	0	0	0	0	0	0		2010-04-15	144	0	0	0	0	0	0	0	0	0	0		2010-04-15	145.82	0	1	0	3	12	32	26	11	6	0			2010-04-15	145.82	0	2		438	155.008	-23.1877
2010-04-16	141.45	-0.017867	0	0	0	0	0	0	0	0	0	0		2010-04-16	141.45	0	0	0	0	0	0	0	0	0	0		2010-04-16	142.17	0	1	0	3	12	32	26	11	6	0			2010-04-16	142.17	0	2		439	155.008	-23.8777
2010-04-17	0	0	0	0	0	0	0	0	0	0	0	0		2010-04-17	0	0	0	0	0	0	0	0	0	0	0		2010-04-17	142.17	0	1	0	3	12	32	26	11	6	0			2010-04-17	142.17	0	2		440	155.008	-23.2177
2010-04-18	0	0	0	0	0	0	0	0	0	0	0	0		2010-04-18	0	0	0	0	0	0	0	0	0	0	0		2010-04-18	142.17	0	1	0	3	12	32	26	11	6	0			2010-04-18	142.17	0	2		441	156.547	-25.207
2010-04-19	139.13	0	0	0	0	0	0	0	0	0	0	0		2010-04-19	139.13	0	0	0	0	0	0	0	0	0	0		2010-04-19	142.43	0	1	0	3	12	32	26	11	6	0			2010-04-19	142.43	0	2		442	156.547	-23.787
2010-04-20	142.1	0.0211223	0	0	0	0	0	0	0	0	0	0		2010-04-20	142.1	0	0	0	0	0	0	0	0	0	0		2010-04-20	144.2	0	1	0	3	12	32	26	11	6	0			2010-04-20	144.2	0	2		443	156.547	-26.197
2010-04-21	143.52	0.00994335	0	0	0	0	0	0	0	0	0	0		2010-04-21	143.52	0	0	0	0	0	0	0	0	0	0		2010-04-21	146.43	0	1	0	3	12	32	26	11	6	0			2010-04-21	146.43	0	2		444	156.547	-26.197
2010-04-22	145.88	0.01631	0	0	0	0	0	0	0	0	0	0		2010-04-22	145.88	0	0	0	0	0	0	0	0	0	0		2010-04-22	150.09	0	1	0	3	12	32	26	11	6	0			2010-04-22	150.09	0	2		445	156.547	-26.197
2010-04-23	142.42	-0.024004	0	0	0	0	0	0	0	0	0	0		2010-04-23	142.42	0	0	0	0	0	0	0	0	0	0		2010-04-23	143.63	0	1	0	3	12	32	26	11	6	0			2010-04-23	143.63	0	2		446	156.547	-26.077
2010-04-24	0	0	0	0	0	0	0	0	0	0	0	0		2010-04-24	0	0	0	0	0	0	0	0	0	0	0		2010-04-24	143.63	0	1	0	3	12	32	26	11	6	0			2010-04-24	143.63	0	2		447	156.547	-27.287
2010-04-25	0	0	0	0	0	0	0	0	0	0	0	0		2010-04-25	0	0	0	0	0	0	0	0	0	0	0		2010-04-25	143.63	0	1	0	3	12	32	26	11	6	0			2010-04-25	143.63	0	2		448	156.547	-28.5071
2010-04-26	142.9	0	0	0	0	0	0	0	0	0	0	0		2010-04-26	142.9	0	0	0	0	0	0	0	0	0	0		2010-04-26	147.11	0	1	0	3	12	32	26	11	6	0			2010-04-26	147.11	0	2		449	158.215	-23.4847
2010-04-27	141.11	-0.0126053	0	0	0	0	0	0	0	0	0	0		2010-04-27	141.11	0	0	0	0	0	0	0	0	0	0		2010-04-27	142.02	0	1	0	3	12	32	26	11	6	0			2010-04-27	142.02	0	2		450	152.841	-17.7814
2010-04-28	138.69	-0.0172985	0	0	0	0	0	0	0	0	0	0		2010-04-28	138.69	0	0	0	0	0	0	0	0	0	0		2010-04-28	139.35	0	1	0	3	12	32	26	11	6	0			2010-04-28	139.35	0	2		451	152.841	-17.7814
2010-04-29	139.79	0.00790001	0	0	0	0	0	0	0	0	0	0		2010-04-29	139.79	0	0	0	0	0	0	0	0	0	0		2010-04-29	141.73	0	1	0	3	12	32	26	11	6	0			2010-04-29	141.73	0	2		452	152.841	-17.7814
2010-04-30	136.91	-0.0208174	0	0	0	0	0	0	0	0	0	0		2010-04-30	136.91	0	0	0	0	0	0	0	0	0	0		2010-04-30	137.1	0	1	0	3	12	32	26	11	6	0			2010-04-30	137.1	0	2		453	152.841	-17.7214
2010-05-01	0	0	0	0	0	0	0	0	0	0	0	0		2010-05-01	0	0	0	0	0	0	0	0	0	0	0		2010-05-01	137.1	0	1	0	3	12	32	26	11	6	0			2010-05-01	137.1	0	2		454	152.841	-16.2614
2010-05-02	0	0	0	0	0	0	0	0	0	0	0	0		2010-05-02	0	0	0	0	0	0	0	0	0	0	0		2010-05-02	137.1	0	1	0	3	12	32	26	11	6	0			2010-05-02	137.1	0	2		455	152.841	-17.0714
2010-05-03	136.11	0	0	0	0	0	0	0	0	0	0	0		2010-05-03	136.11	0	0	0	0	0	0	0	0	0	0		2010-05-03	137.49	0	1	0	3	12	32	26	11	6	0			2010-05-03	137.49	0	2		456	152.841	-21.0314
2010-05-04	128.38	-0.0584687	0	0	0	0	0	0	0	0	0	0		2010-05-04	128.38	0	0	0	0	0	0	0	0	0	0		2010-05-04	129.83	0	1	0	3	12	32	26	11	6	0			2010-05-04	129.83	0	2		457	137.768	-5.95832
2010-05-05	127.55	-0.00648619	0	0	0	0	0	0	0	0	0	0		2010-05-05	127.55	0	0	0	0	0	0	0	0	0	0		2010-05-05	130.93	0	1	0	3	12	32	26	11	6	0			2010-05-05	130.93	0	2		458	137.768	-5.95832
2010-05-06	120.6	-0.0560292	0	0	0	0	0	0	0	0	0	0		2010-05-06	120.6	0	0	0	0	0	0	0	0	0	0		2010-05-06	128.71	0	1	0	3	12	32	26	11	6	0			2010-05-06	128.71	0	2		459	137.768	-5.95832
2010-05-07	123.76	0.025865	0	0	0	0	0	0	0	0	0	0		2010-05-07	123.76	0	0	0	0	0	0	0	0	0	0		2010-05-07	124.98	0	1	0	3	12	32	26	11	6	0			2010-05-07	124.98	0	2		460	137.768	-6.27831
2010-05-08	0	0	0	0	0	0	0	0	0	0	0	0		2010-05-08	0	0	0	0	0	0	0	0	0	0	0		2010-05-08	124.98	0	1	0	3	12	32	26	11	6	0			2010-05-08	124.98	0	2		461	138.452	-2.8917
2010-05-09	0	0	0	0	0	0	0	0	0	0	0	0		2010-05-09	0	0	0	0	0	0	0	0	0	0	0		2010-05-09	124.98	0	1	0	3	12	32	26	11	6	0			2010-05-09	124.98	0	2		462	138.793	-3.9234
2010-05-10	129.26	0	0	0	0	0	0	0	0	0	0	0		2010-05-10	129.26	0	0	0	0	0	0	0	0	0	0		2010-05-10	131.29	0	1	0	3	12	32	26	11	6	0			2010-05-10	131.29	0	2		463	138.793	2.16661
2010-05-11	128.47	-0.00613042	0	0	0	0	0	0	0	0	0	0		2010-05-11	128.47	0	0	0	0	0	0	0	0	0	0		2010-05-11	130.46	0	1	0	3	12	32	26	11	6	0			2010-05-11	130.46	0	2		464	138.793	1.2666
2010-05-12	129.68	0.0093744	0	0	0	0	0	0	0	0	0	0		2010-05-12	129.68	0	0	0	0	0	0	0	0	0	0		2010-05-12	133.87	0	1	0	3	12	32	26	11	6	0			2010-05-12	133.87	0	2		465	138.793	1.2666
2010-05-13	131	0.0101275	0	0	0	0	0	0	0	0	0	0		2010-05-13	131	0	0	0	0	0	0	0	0	0	0		2010-05-13	131.47	0	1	0	3	12	32	26	11	6	0			2010-05-13	131.47	0	2		466	138.793	1.2666
2010-05-14	126.76	-0.0329018	0	0	0	0	0	0	0	0	0	0		2010-05-14	126.76	0	0	0	0	0	0	0	0	0	0		2010-05-14	128.53	0	1	0	3	12	32	26	11	6	0			2010-05-14	128.53	0	2		467	138.793	2.4066
2010-05-15	0	0	0	0	0	0	0	0	0	0	0	0		2010-05-15	0	0	0	0	0	0	0	0	0	0	0		2010-05-15	128.53	0	1	0	3	12	32	26	11	6	0			2010-05-15	128.53	0	2		468	138.793	1.36661
2010-05-16	0	0	0	0	0	0	0	0	0	0	0	0		2010-05-16	0	0	0	0	0	0	0	0	0	0	0		2010-05-16	128.53	0	1	0	3	12	32	26	11	6	0			2010-05-16	128.53	0	2		469	138.793	5.4866
2010-05-17	125.8	0	0	0	0	0	0	0	0	0	0	0		2010-05-17	125.8	0	0	0	0	0	0	0	0	0	0		2010-05-17	128.91	0	1	0	3	12	32	26	11	6	0			2010-05-17	128.91	0	2		470	138.793	7.02661
2010-05-18	125.51	-0.00230792	0	0	0	0	0	0	0	0	0	0		2010-05-18	125.51	0	0	0	0	0	0	0	0	0	0		2010-05-18	126.28	0	1	0	3	12	32	26	11	6	0			2010-05-18	126.28	0	2		471	138.793	3.3766
2010-05-19	123.8	-0.0137181	0	0	0	0	0	0	0	0	0	0		2010-05-19	123.8	0	0	0	0	0	0	0	0	0	0		2010-05-19	124.59	0	1	0	3	12	32	26	11	6	0			2010-05-19	124.59	0	2		472	138.793	3.3766
2010-05-20	118.78	-0.0413944	0	0	0	0	0	0	0	0	0	0		2010-05-20	118.78	0	0	0	0	0	0	0	0	0	0		2010-05-20	119.71	0	1	0	3	12	32	26	11	6	0			2010-05-20	119.71	0	2		473	138.793	3.3766
2010-05-21	117.52	-0.0106645	0	0	0	0	0	0	0	0	0	0		2010-05-21	117.52	0	0	0	0	0	0	0	0	0	0		2010-05-21	122.72	0	1	0	3	12	32	26	11	6	0			2010-05-21	122.72	0	2		474	138.793	3.6366
2010-05-22	0	0	0	0	0	0	0	0	0	0	0	0		2010-05-22	0	0	0	0	0	0	0	0	0	0	0		2010-05-22	122.72	0	1	0	3	12	32	26	11	6	0			2010-05-22	122.72	0	2		475	138.793	5.4066
2010-05-23	0	0	0	0	0	0	0	0	0	0	0	0		2010-05-23	0	0	0	0	0	0	0	0	0	0	0		2010-05-23	122.72	0	1	0	3	12	32	26	11	6	0			2010-05-23	122.72	0	2		476	138.793	7.6366
2010-05-24	120.65	0	0	0	0	0	0	0	0	0	0	0		2010-05-24	120.65	0	0	0	0	0	0	0	0	0	0		2010-05-24	122.12	0	1	0	3	12	32	26	11	6	0			2010-05-24	122.12	0	2		477	138.793	11.2966
2010-05-25	118.5	-0.0179808	0	0	0	0	0	0	0	0	0	0		2010-05-25	118.5	0	0	0	0	0	0	0	0	0	0		2010-05-25	124.86	0	1	0	3	12	32	26	11	6	0			2010-05-25	124.86	0	2		478	138.793	4.83661
2010-05-26	122.3	0.0315641	0	0	0	0	0	0	0	0	0	0		2010-05-26	122.3	0	0	0	0	0	0	0	0	0	0		2010-05-26	123.21	0	1	0	3	12	32	26	11	6	0			2010-05-26	123.21	0	2		479	138.793	4.83661
2010-05-27	120.6	-0.0139978	0	0	0	0	0	0	0	0	0	0		2010-05-27	120.6	0	0	0	0	0	0	0	0	0	0		2010-05-27	126.7	0	1	0	3	12	32	26	11	6	0			2010-05-27	126.7	0	2		480	138.793	4.83661
2010-05-28	124.01	0.027883	0	0	0	0	0	0	0	0	0	0		2010-05-28	124.01	0	0	0	0	0	0	0	0	0	0		2010-05-28	125.46	0	1	0	3	12	32	26	11	6	0			2010-05-28	125.46	0	2		481	138.793	8.31661
2010-05-29	0	0	0	0	0	0	0	0	0	0	0	0		2010-05-29	0	0	0	0	0	0	0	0	0	0	0		2010-05-29	125.46	0	1	0	3	12	32	26	11	6	0			2010-05-29	125.46	0	2		482	138.793	3.22661
2010-05-30	0	0	0	0	0	0	0	0	0	0	0	0		2010-05-30	0	0	0	0	0	0	0	0	0	0	0		2010-05-30	125.46	0	1	0	3	12	32	26	11	6	0			2010-05-30	125.46	0	2		483	138.793	0.556612
2010-05-31	0	0	0	0	0	0	0	0	0	0	0	0		2010-05-31	0	0	0	0	0	0	0	0	0	0	0		2010-05-31	125.46	0	1	0	3	12	32	26	11	6	0			2010-05-31	125.46	0	2		484	138.793	2.9366
2010-06-01	123.02	0	0	0	0	0	0	0	0	0	0	0		2010-06-01	123.02	0	0	0	0	0	0	0	0	0	0		2010-06-01	123.24	0	1	0	3	12	32	26	11	6	0			2010-06-01	123.24	0	2		485	138.793	-1.69339
2010-06-02	121.65	-0.0111988	0	0	0	0	0	0	0	0	0	0		2010-06-02	121.65	0	0	0	0	0	0	0	0	0	0		2010-06-02	126.31	0	1	0	3	12	32	26	11	6	0			2010-06-02	126.31	0	2		486	138.793	-1.69339
2010-06-03	124.85	0.0259649	0	0	0	0	0	0	0	0	0	0		2010-06-03	124.85	0	0	0	0	0	0	0	0	0	0		2010-06-03	128.76	0	1	0	3	12	32	26	11	6	0			2010-06-03	128.76	0	2		487	138.793	-1.69339
2010-06-04	122.18	-0.0216176	0	0	0	0	0	0	0	0	0	0		2010-06-04	122.18	0	0	0	0	0	0	0	0	0	0		2010-06-04	122.77	0	1	0	3	12	32	26	11	6	0			2010-06-04	122.77	0	2		488	138.793	-1.30339
2010-06-05	0	0	0	0	0	0	0	0	0	0	0	0		2010-06-05	0	0	0	0	0	0	0	0	0	0	0		2010-06-05	122.77	0	1	0	3	12	32	26	11	6	0			2010-06-05	122.77	0	2		489	138.793	-8.96339
2010-06-06	0	0	0	0	0	0	0	0	0	0	0	0		2010-06-06	0	0	0	0	0	0	0	0	0	0	0		2010-06-06	122.77	0	1	0	3	12	32	26	11	6	0			2010-06-06	122.77	0	2		490	138.793	-7.8634
2010-06-07	121.67	0	0	0	0	0	0	0	0	0	0.8	0		2010-06-07	121.67	0	0	0	0	0	0	0	0	1	0		2010-06-07	122.01	0	1	0	3	12	32	26	11	7	0			2010-06-07	122.01	0	2		491	138.793	-10.0834
2010-06-08	115.8	-0.0494479	0	0	0	0	0	0	0	0	0	0		2010-06-08	115.8	0	0	0	0	0	0	0	0	0	0		2010-06-08	118.84	0	1	0	3	12	32	26	11	7	0			2010-06-08	118.84	0	2		492	138.793	-13.8134
2010-06-09	117.36	0.0133816	0	0	0	0	0	0	0	0	0	0		2010-06-09	117.36	0	0	0	0	0	0	0	0	0	0		2010-06-09	117.91	0	1	0	3	12	32	26	11	7	0			2010-06-09	117.91	0	2		493	138.793	-13.8134
2010-06-10	119.2	0.0155566	0	0	0	0	0	0	0	0	0	0		2010-06-10	119.2	0	0	0	0	0	0	0	0	0	0		2010-06-10	123.21	0	1	0	3	12	32	26	11	7	0			2010-06-10	123.21	0	2		494	138.793	-13.8134
2010-06-11	120.29	0.00910277	0	0	0	0	0	0	0	0	0	0		2010-06-11	120.29	0	0	0	0	0	0	0	0	0	0		2010-06-11	123.03	0	1	0	3	12	32	26	11	7	0			2010-06-11	123.03	0	2		495	138.793	-7.5034
2010-06-12	0	0	0	0	0	0	0	0	0	0	0	0		2010-06-12	0	0	0	0	0	0	0	0	0	0	0		2010-06-12	123.03	0	1	0	3	12	32	26	11	7	0			2010-06-12	123.03	0	2		496	138.793	-8.33339
2010-06-13	0	0	0	0	0	0	0	0	0	0	0	0		2010-06-13	0	0	0	0	0	0	0	0	0	0	0		2010-06-13	123.03	0	1	0	3	12	32	26	11	7	0			2010-06-13	123.03	0	2		497	138.793	-4.9234
2010-06-14	123.5	0	0	0	0	0	0	0	0	0	0	0		2010-06-14	123.5	0	0	0	0	0	0	0	0	0	0		2010-06-14	123.83	0	1	0	3	12	32	26	11	7	0			2010-06-14	123.83	0	2		498	138.793	-7.32339
2010-06-15	122.5	-0.00813013	0	0	0	0	0	0	0	0	0	0		2010-06-15	122.5	0	0	0	0	0	0	0	0	0	0		2010-06-15	126.84	0	1	0	3	12	32	26	11	7	0			2010-06-15	126.84	0	2		499	138.793	-10.2634
2010-06-16	125.36	0.0230786	0	0	0	0	0	0	0.3	0	0	0		2010-06-16	125.36	0	0	0	0	0	0	1	0	0	0		2010-06-16	126.9	0	1	0	3	12	32	27	11	7	0			2010-06-16	126.9	0	2		500	138.793	-10.2634
2010-06-17	124.69	-0.00535893	0	0	0	0	0	0	0	0	0	0		2010-06-17	124.69	0	0	0	0	0	0	0	0	0	0		2010-06-17	125.89	0	1	0	3	12	32	27	11	7	0			2010-06-17	125.89	0	2		501	138.793	-10.2634
2010-06-18	125.07	0.00304291	0	0	0	0	0	0	0.4	0	0	0		2010-06-18	125.07	0	0	0	0	0	0	1	0	0	0		2010-06-18	125.83	0	1	0	3	12	32	28	11	7	0			2010-06-18	125.83	0	2		502	138.793	-9.88339
2010-06-19	0	0	0	0	0	0	0	0	0	0	0	0		2010-06-19	0	0	0	0	0	0	0	0	0	0	0		2010-06-19	125.83	0	1	0	3	12	32	28	11	7	0			2010-06-19	125.83	0	2		503	138.793	-12.5134
2010-06-20	0	0	0	0	0	0	0	0	0	0	0	0		2010-06-20	0	0	0	0	0	0	0	0	0	0	0		2010-06-20	125.83	0	1	0	3	12	32	28	11	7	0			2010-06-20	125.83	0	2		504	138.793	-14.2034
2010-06-21	121.41	0	0	0	0	0	0	0.0333333	0	0.6	0	0		2010-06-21	121.41	0	0	0	0	0	1	0	1	0	0		2010-06-21	122.55	0	1	0	3	12	33	28	12	7	0			2010-06-21	122.55	0	2		505	138.793	-19.0834
2010-06-22	121.55	0.00115244	0	0	0	0	0	0	0	0	0	0		2010-06-22	121.55	0	0	0	0	0	0	0	0	0	0		2010-06-22	122.31	0	1	0	3	12	33	28	12	7	0			2010-06-22	122.31	0	2		506	138.793	-16.0734
2010-06-23	120.04	-0.0125007	0	0	0	0	0	0	0	0	0	0		2010-06-23	120.04	0	0	0	0	0	0	0	0	0	0		2010-06-23	121.45	0	1	0	3	12	33	28	12	7	0			2010-06-23	121.45	0	2		507	138.793	-16.0734
2010-06-24	116.8	-0.0273619	0	0	0	0	0	0	0	0	0	0		2010-06-24	116.8	0	0	0	0	0	0	0	0	0	0		2010-06-24	118.33	0	1	0	3	12	33	28	12	7	0			2010-06-24	118.33	0	2		508	138.793	-16.0734
2010-06-25	117.63	0.00708098	0	0	0	0	0	0	0	0	0	0		2010-06-25	117.63	0	0	0	0	0	0	0	0	0	0		2010-06-25	121	0	1	0	3	12	33	28	12	7	0			2010-06-25	121	0	2		509	138.793	-16.6734
2010-06-26	0	0	0	0	0	0	0	0	0	0	0	0		2010-06-26	0	0	0	0	0	0	0	0	0	0	0		2010-06-26	121	0	1	0	3	12	33	28	12	7	0			2010-06-26	121	0	2		510	138.793	-13.9334
2010-06-27	0	0	0	0	0	0	0	0	0	0	0	0		2010-06-27	0	0	0	0	0	0	0	0	0	0	0		2010-06-27	121	0	1	0	3	12	33	28	12	7	0			2010-06-27	121	0	2		511	138.793	-15.5834
2010-06-28	117.1	0	0	0	0	0	0	0	0	0	0	0		2010-06-28	117.1	0	0	0	0	0	0	0	0	0	0		2010-06-28	117.8	0	1	0	3	12	33	28	12	7	0			2010-06-28	117.8	0	2		512	138.793	-12.0934
2010-06-29	106.01	-0.0994948	0	0	0	0	-0.2	0	0	0	1	1		2010-06-29	106.01	0	0	0	0	1	0	0	0	0	0		2010-06-29	108.61	0	1	0	3	13	33	28	12	7	0			2010-06-29	108.61	0	3		513	138.793	-13.3334
2010-06-30	108.11	0.0196158	0	0	0	0	0	0	0	0	0	0		2010-06-30	108.11	0	0	0	0	0	0	0	0	0	0		2010-06-30	109.26	0	1	0	3	13	33	28	12	7	0			2010-06-30	109.26	0	3		514	138.793	-13.3334
2010-07-01	106.7	-0.0131281	0	0	0	0	0	0	0	0	0	0		2010-07-01	106.7	0	0	0	0	0	0	0	0	0	0		2010-07-01	110.96	0	1	0	3	13	33	28	12	7	0			2010-07-01	110.96	0	3		515	138.793	-13.3334
2010-07-02	108.56	0.0172819	0	0	0	0	0	0	0	0.6	0	0		2010-07-02	108.56	0	0	0	0	0	0	0	1	0	0		2010-07-02	109.14	0	1	0	3	13	33	28	13	7	0			2010-07-02	109.14	0	3		516	138.793	-13.3334
2010-07-03	0	0	0	0	0	0	0	0	0	0	0	0		2010-07-03	0	0	0	0	0	0	0	0	0	0	0		2010-07-03	109.14	0	1	0	3	13	33	28	13	7	0			2010-07-03	109.14	0	3		517	138.793	-15.5534
2010-07-04	0	0	0	0	0	0	0	0	0	0	0	0		2010-07-04	0	0	0	0	0	0	0	0	0	0	0		2010-07-04	109.14	0	1	0	3	13	33	28	13	7	0			2010-07-04	109.14	0	3		518	138.793	-12.4834
2010-07-05	0	0	0	0	0	0	0	0	0	0	0	0		2010-07-05	0	0	0	0	0	0	0	0	0	0	0		2010-07-05	109.14	0	1	0	3	13	33	28	13	7	0			2010-07-05	109.14	0	3		519	138.793	-10.0334
2010-07-06	109	0	0	0	0	0	0	0	0	0	0	0		2010-07-06	109	0	0	0	0	0	0	0	0	0	0		2010-07-06	110.06	0	1	0	3	13	33	28	13	7	0			2010-07-06	110.06	0	3		520	138.793	-16.0234
2010-07-07	109.81	0.0074037	0	0	0	0	0	0	0	0	0	0		2010-07-07	109.81	0	0	0	0	0	0	0	0	0	0		2010-07-07	113.43	0	1	0	3	13	33	28	13	7	0			2010-07-07	113.43	0	3		521	138.793	-16.0234
2010-07-08	114.07	0.0380607	0	0	0	0	0	0	0	0	0	0		2010-07-08	114.07	0	0	0	0	0	0	0	0	0	0		2010-07-08	116.22	0	1	0	3	13	33	28	13	7	0			2010-07-08	116.22	0	3		522	138.793	-16.0234
2010-07-09	114.65	0.00507173	0	0	0	0	0	0	0	0	0	0		2010-07-09	114.65	0	0	0	0	0	0	0	0	0	0		2010-07-09	117.26	0	1	0	3	13	33	28	13	7	0			2010-07-09	117.26	0	3		523	133.42	-11.4101
2010-07-10	0	0	0	0	0	0	0	0	0	0	0	0		2010-07-10	0	0	0	0	0	0	0	0	0	0	0		2010-07-10	117.26	0	1	0	3	13	33	28	13	7	0			2010-07-10	117.26	0	3		524	133.42	-14.5801
2010-07-11	0	0	0	0	0	0	0	0	0	0	0	0		2010-07-11	0	0	0	0	0	0	0	0	0	0	0		2010-07-11	117.26	0	1	0	3	13	33	28	13	7	0			2010-07-11	117.26	0	3		525	133.42	-15.5101
2010-07-12	117.32	0	0	0	0	0	0	0	0	0	0	0		2010-07-12	117.32	0	0	0	0	0	0	0	0	0	0		2010-07-12	119.51	0	1	0	3	13	33	28	13	7	0			2010-07-12	119.51	0	3		526	133.42	-10.2101
2010-07-13	120.3	0.0250834	0	0	0	0	0	0	0	0	0	0		2010-07-13	120.3	0	0	0	0	0	0	0	0	0	0		2010-07-13	123.65	0	1	0	3	13	33	28	13	7	0			2010-07-13	123.65	0	3		527	133.42	-10.3901
2010-07-14	121.47	0.00967868	0	0	0	0	0	0	0	0	0	0		2010-07-14	121.47	0	0	0	0	0	0	0	0	0	0		2010-07-14	123.3	0	1	0	3	13	33	28	13	7	0			2010-07-14	123.3	0	3		528	133.42	-10.3901
2010-07-15	119.26	-0.0183613	0	0	0	0	0	0	0	0	0	0		2010-07-15	119.26	0	0	0	0	0	0	0	0	0	0		2010-07-15	122.06	0	1	0	3	13	33	28	13	7	0			2010-07-15	122.06	0	3		529	133.42	-10.3901
2010-07-16	118.01	-0.0105366	0	0	0	0	0	0	0	0	0	0		2010-07-16	118.01	0	0	0	0	0	0	0	0	0	0		2010-07-16	118.49	0	1	0	3	13	33	28	13	7	0			2010-07-16	118.49	0	3		530	133.42	-9.59009
2010-07-17	0	0	0	0	0	0	0	0	0	0	0	0		2010-07-17	0	0	0	0	0	0	0	0	0	0	0		2010-07-17	118.49	0	1	0	3	13	33	28	13	7	0			2010-07-17	118.49	0	3		531	133.42	-6.5801
2010-07-18	0	0	0	0	0	0	0	0	0	0	0	0		2010-07-18	0	0	0	0	0	0	0	0	0	0	0		2010-07-18	118.49	0	1	0	3	13	33	28	13	7	0			2010-07-18	118.49	0	3		532	134.575	-7.67462
2010-07-19	117	0	0	0	0	0	0	0.0416667	0	0	0	0		2010-07-19	117	0	0	0	0	0	1	0	0	0	0		2010-07-19	119.94	0	1	0	3	13	34	28	13	7	0			2010-07-19	119.94	0	3		533	134.575	-8.68462
2010-07-20	117.51	0.00434952	0	0	0	0	0	0	0	0	0	0		2010-07-20	117.51	0	0	0	0	0	0	0	0	0	0		2010-07-20	120.1	0	1	0	3	13	34	28	13	7	0			2010-07-20	120.1	0	3		534	136.114	-10.284
2010-07-21	117.26	-0.00212974	0	0	0	0	0	0	0	0	0	0		2010-07-21	117.26	0	0	0	0	0	0	0	0	0	0		2010-07-21	117.43	0	1	0	3	13	34	28	13	7	0			2010-07-21	117.43	0	3		535	136.114	-10.284
2010-07-22	118.02	0.00646037	0	0	0	0	0	0	0	0	0	0		2010-07-22	118.02	0	0	0	0	0	0	0	0	0	0		2010-07-22	120.07	0	1	0	3	13	34	28	13	7	0			2010-07-22	120.07	0	3		536	136.114	-10.284
2010-07-23	105.8	-0.109304	0	0	0	0	0	0	0	0	0.9	0		2010-07-23	105.8	0	0	0	0	0	0	0	0	1	0		2010-07-23	118.87	0	1	0	3	13	34	28	13	8	0			2010-07-23	118.87	0	3		537	147.002	-24.4522
2010-07-24	0	0	0	0	0	0	0	0	0	0	0	0		2010-07-24	0	0	0	0	0	0	0	0	0	0	0		2010-07-24	118.87	0	1	0	3	13	34	28	13	8	0			2010-07-24	118.87	0	3		538	147.002	-24.6922
2010-07-25	0	0	0	0	0	0	0	0	0	0	0	0		2010-07-25	0	0	0	0	0	0	0	0	0	0	0		2010-07-25	118.87	0	1	0	3	13	34	28	13	8	0			2010-07-25	118.87	0	3		539	147.002	-25.5522
2010-07-26	114.88	0	0	0	-0.6	0	0	0	0	0	0	0		2010-07-26	114.88	0	0	1	0	0	0	0	0	0	0		2010-07-26	118.4	0	1	1	3	13	34	28	13	8	0			2010-07-26	118.4	0	3		540	147.002	-28.6722
2010-07-27	115.07	0.00165256	0	0	0	0	0	0	0	0	0	0		2010-07-27	115.07	0	0	0	0	0	0	0	0	0	0		2010-07-27	117.13	0	1	1	3	13	34	28	13	8	0			2010-07-27	117.13	0	3		541	147.002	-26.0022
2010-07-28	116.4	0.0114919	0	0	0	0	0	0	0	0	0	0		2010-07-28	116.4	0	0	0	0	0	0	0	0	0	0		2010-07-28	117.13	0	1	1	3	13	34	28	13	8	0			2010-07-28	117.13	0	3		542	147.002	-26.0022
2010-07-29	115.52	-0.0075889	0	0	0	0	0	0	0	0.568182	0	0		2010-07-29	115.52	0	0	0	0	0	0	0	1	0	0		2010-07-29	116.86	0	1	1	3	13	34	28	14	8	0			2010-07-29	116.86	0	3		543	147.002	-26.0022
2010-07-30	114.51	-0.00878148	0	0	0	0	0	0	0	0	0	0		2010-07-30	114.51	0	0	0	0	0	0	0	0	0	0		2010-07-30	117.89	0	1	1	3	13	34	28	14	8	0			2010-07-30	117.89	0	3		544	147.002	-29.2022
2010-07-31	0	0	0	0	0	0	0	0	0	0	0	0		2010-07-31	0	0	0	0	0	0	0	0	0	0	0		2010-07-31	117.89	0	1	1	3	13	34	28	14	8	0			2010-07-31	117.89	0	3		545	162.692	-54.0822
2010-08-01	0	0	0	0	0	0	0	0	0	0	0	0		2010-08-01	0	0	0	0	0	0	0	0	0	0	0		2010-08-01	117.89	0	1	1	3	13	34	28	14	8	0			2010-08-01	117.89	0	3		546	162.692	-53.4322
2010-08-02	117.57	0	0	0	0	0	0	0	0.4	0	0	0		2010-08-02	117.57	0	0	0	0	0	0	1	0	0	0		2010-08-02	120.07	0	1	1	3	13	34	29	14	8	0			2010-08-02	120.07	0	3		547	162.692	-51.7322
2010-08-03	119.68	0.0177876	0	0	0	0	0	0	0	0	0	0		2010-08-03	119.68	0	0	0	0	0	0	0	0	0	0		2010-08-03	122.42	0	1	1	3	13	34	29	14	8	0			2010-08-03	122.42	0	3		548	173.353	-64.2126
2010-08-04	123	0.0273628	0	0	0	0	0	0	0	0	0	0		2010-08-04	123	0	0	0	0	0	0	0	0	0	0		2010-08-04	127.58	0	1	1	3	13	34	29	14	8	0			2010-08-04	127.58	0	3		549	173.353	-64.2126
2010-08-05	125.82	0.022668	0	0	0	0	0	0	0	0	0	0		2010-08-05	125.82	0	0	0	0	0	0	0	0	0	0		2010-08-05	127.83	0	1	1	3	13	34	29	14	8	0			2010-08-05	127.83	0	3		550	173.353	-64.2126
2010-08-06	125.9	0.000635643	0	0	0	0	0	0	0	0	0	0		2010-08-06	125.9	0	0	0	0	0	0	0	0	0	0		2010-08-06	128.32	0	1	1	3	13	34	29	14	8	0			2010-08-06	128.32	0	3		551	173.353	-64.2126
2010-08-07	0	0	0	0	0	0	0	0	0	0	0	0		2010-08-07	0	0	0	0	0	0	0	0	0	0	0		2010-08-07	128.32	0	1	1	3	13	34	29	14	8	0			2010-08-07	128.32	0	3		552	173.353	-63.2926
2010-08-08	0	0	0	0	0	0	0	0	0	0	0	0		2010-08-08	0	0	0	0	0	0	0	0	0	0	0		2010-08-08	128.32	0	1	1	3	13	34	29	14	8	0			2010-08-08	128.32	0	3		553	173.353	-59.9226
2010-08-09	127.85	0	0	0	0	0	0	0	0	0	0	0		2010-08-09	127.85	0	0	0	0	0	0	0	0	0	0		2010-08-09	128.83	0	1	1	3	13	34	29	14	8	0			2010-08-09	128.83	0	3		554	173.353	-57.1326
2010-08-10	127.38	-0.00368296	0	0	0	0	0	0	0	0	0	0		2010-08-10	127.38	0	0	0	0	0	0	0	0	0	0		2010-08-10	130	0	1	1	3	13	34	29	14	8	0			2010-08-10	130	0	3		555	173.353	-56.0926
2010-08-11	125.2	-0.0172623	0	0	0	0	0	0	0	0	0	0		2010-08-11	125.2	0	0	0	0	0	0	0	0	0	0		2010-08-11	125.89	0	1	1	3	13	34	29	14	8	0			2010-08-11	125.89	0	3		556	173.353	-56.0926
2010-08-12	123.55	-0.0132665	0	0	0	0	0	0	0	0	0	0		2010-08-12	123.55	0	0	0	0	0	0	0	0	0	0		2010-08-12	126.56	0	1	1	3	13	34	29	14	8	0			2010-08-12	126.56	0	3		557	173.353	-56.0926
2010-08-13	124.26	0.0057302	0	0	0	0	0	0	0	0	0	0		2010-08-13	124.26	0	0	0	0	0	0	0	0	0	0		2010-08-13	124.69	0	1	1	3	13	34	29	14	8	0			2010-08-13	124.69	0	3		558	173.353	-53.8426
2010-08-14	0	0	0	0	0	0	0	0	0	0	0	0		2010-08-14	0	0	0	0	0	0	0	0	0	0	0		2010-08-14	124.69	0	1	1	3	13	34	29	14	8	0			2010-08-14	124.69	0	3		559	173.353	-49.7026
2010-08-15	0	0	0	0	0	0	0	0	0	0	0	0		2010-08-15	0	0	0	0	0	0	0	0	0	0	0		2010-08-15	124.69	0	1	1	3	13	34	29	14	8	0			2010-08-15	124.69	0	3		560	173.353	-50.0526
2010-08-16	123.04	0	0	0	0	0	0	0	0	0	0	0		2010-08-16	123.04	0	0	0	0	0	0	0	0	0	0		2010-08-16	126.07	0	1	1	3	13	34	29	14	8	0			2010-08-16	126.07	0	3		561	173.353	-51.2926
2010-08-17	126.79	0.0300227	0	0	0	0	0	0	0	0	0	0		2010-08-17	126.79	0	0	0	0	0	0	0	0	0	0		2010-08-17	128.86	0	1	1	3	13	34	29	14	8	0			2010-08-17	128.86	0	3		562	173.353	-54.8626
2010-08-18	128.26	0.0115272	0	0	0	0	0	0	0	0	0	0		2010-08-18	128.26	0	0	0	0	0	0	0	0	0	0		2010-08-18	129.65	0	1	1	3	13	34	29	14	8	0			2010-08-18	129.65	0	3		563	173.353	-54.8626
2010-08-19	126.82	-0.0112907	0	0	0	0	0	0	0	0	0	0		2010-08-19	126.82	0	0	0	0	0	0	0	0	0	0		2010-08-19	127.57	0	1	1	3	13	34	29	14	8	0			2010-08-19	127.57	0	3		564	173.353	-54.8626
2010-08-20	126.02	-0.00632816	0	0	0	0	0	0	0	0	0	0		2010-08-20	126.02	0	0	0	0	0	0	0	0	0	0		2010-08-20	127.76	0	1	1	3	13	34	29	14	8	0			2010-08-20	127.76	0	3		565	173.637	-53.6974
2010-08-21	0	0	0	0	0	0	0	0	0	0	0	0		2010-08-21	0	0	0	0	0	0	0	0	0	0	0		2010-08-21	127.76	0	1	1	3	13	34	29	14	8	0			2010-08-21	127.76	0	3		566	173.637	-53.5374
2010-08-22	0	0	0	0	0	0	0	0	0	0	0	0		2010-08-22	0	0	0	0	0	0	0	0	0	0	0		2010-08-22	127.76	0	1	1	3	13	34	29	14	8	0			2010-08-22	127.76	0	3		567	173.637	-56.2074
2010-08-23	126.5	0	0	0	0	0	0	0	0	0	0	0		2010-08-23	126.5	0	0	0	0	0	0	0	0	0	0		2010-08-23	126.6	0	1	1	3	13	34	29	14	8	0			2010-08-23	126.6	0	3		568	173.637	-53.5674
2010-08-24	123.18	-0.0265956	0	0	0	0	0	0	0	0	0	0		2010-08-24	123.18	0	0	0	0	0	0	0	0	0	0		2010-08-24	124.53	0	1	1	3	13	34	29	14	8	0			2010-08-24	124.53	0	3		569	167.592	-48.7224
2010-08-25	123.83	0.00526297	0	0	0	0	0	0	0	0	0	0		2010-08-25	123.83	0	0	0	0	0	0	0	0	0	0		2010-08-25	126.85	0	1	1	3	13	34	29	14	8	0			2010-08-25	126.85	0	3		570	167.592	-48.7224
2010-08-26	124.82	0.00796303	0	0	0	0	0	0.136364	0	0	0	0		2010-08-26	124.82	0	0	0	0	0	1	0	0	0	0		2010-08-26	124.86	0	1	1	3	13	35	29	14	8	0			2010-08-26	124.86	0	3		571	167.592	-48.7224
2010-08-27	122.25	-0.0208046	0	0	0	0	0	0	0	0	0	0		2010-08-27	122.25	0	0	0	0	0	0	0	0	0	0		2010-08-27	126.64	0	1	1	3	13	35	29	14	8	0			2010-08-27	126.64	0	3		572	167.417	-49.0174
2010-08-28	0	0	0	0	0	0	0	0	0	0	0	0		2010-08-28	0	0	0	0	0	0	0	0	0	0	0		2010-08-28	126.64	0	1	1	3	13	35	29	14	8	0			2010-08-28	126.64	0	3		573	167.417	-50.2874
2010-08-29	0	0	0	0	0	0	0	0	0	0	0	0		2010-08-29	0	0	0	0	0	0	0	0	0	0	0		2010-08-29	126.64	0	1	1	3	13	35	29	14	8	0			2010-08-29	126.64	0	3		574	167.417	-50.2874
2010-08-30	123.69	0	0	0	0	0	0	0	0	0	0	0		2010-08-30	123.69	0	0	0	0	0	0	0	0	0	0		2010-08-30	123.79	0	1	1	3	13	35	29	14	8	0			2010-08-30	123.79	0	3		575	177.513	-60.6525
2010-08-31	122.5	-0.00966742	0	0	0	0	0	0	0	0	0	0		2010-08-31	122.5	0	0	0	0	0	0	0	0	0	0		2010-08-31	124.83	0	1	1	3	13	35	29	14	8	0			2010-08-31	124.83	0	3		576	177.513	-59.6225
2010-09-01	126.17	0.0295192	0	0	0	0	0	0	0	0	0	0		2010-09-01	126.17	0	0	0	0	0	0	0	0	0	0		2010-09-01	132.49	0	1	1	3	13	35	29	14	8	0			2010-09-01	132.49	0	3		577	177.513	-59.6225
2010-09-02	132.05	0.0455505	0	0	0	0	0	0	0	0	0	0		2010-09-02	132.05	0	0	0	0	0	0	0	0	0	0		2010-09-02	135.21	0	1	1	3	13	35	29	14	8	0			2010-09-02	135.21	0	3		578	177.513	-59.6225
2010-09-03	136.63	0.0340959	0	0	0	0	0	0	0	0	0	0		2010-09-03	136.63	0	0	0	0	0	0	0	0	0	0		2010-09-03	138.79	0	1	1	3	13	35	29	14	8	0			2010-09-03	138.79	0	3		579	179.052	-58.9819
2010-09-04	0	0	0	0	0	0	0	0	0	0	0	0		2010-09-04	0	0	0	0	0	0	0	0	0	0	0		2010-09-04	138.79	0	1	1	3	13	35	29	14	8	0			2010-09-04	138.79	0	3		580	179.052	-56.6319
2010-09-05	0	0	0	0	0	0	0	0	0	0	0	0		2010-09-05	0	0	0	0	0	0	0	0	0	0	0		2010-09-05	138.79	0	1	1	3	13	35	29	14	8	0			2010-09-05	138.79	0	3		581	179.052	-51.4719
2010-09-06	0	0	0	0	0	0	0	0	0	0	0	0		2010-09-06	0	0	0	0	0	0	0	0	0	0	0		2010-09-06	138.79	0	1	1	3	13	35	29	14	8	0			2010-09-06	138.79	0	3		582	179.052	-51.2219
2010-09-07	136.89	0	0	0	0	0	0	0	0	0	0	0		2010-09-07	136.89	0	0	0	0	0	0	0	0	0	0		2010-09-07	137.22	0	1	1	3	13	35	29	14	8	0			2010-09-07	137.22	0	3		583	179.052	-50.7319
2010-09-08	136.45	-0.00321945	0	0	0	0	0	0	0	0	0	0		2010-09-08	136.45	0	0	0	0	0	0	0	0	0	0		2010-09-08	139.14	0	1	1	3	13	35	29	14	8	0			2010-09-08	139.14	0	3		584	179.052	-50.7319
2010-09-09	139.26	0.0203844	0	0	0	0	0	0	0	0	0	0		2010-09-09	139.26	0	0	0	0	0	0	0	0	0	0		2010-09-09	140.38	0	1	1	3	13	35	29	14	8	0			2010-09-09	140.38	0	3		585	179.052	-50.7319
2010-09-10	140.04	0.00558539	0	0	0	0	0	0	0	0	0	0		2010-09-10	140.04	0	0	0	0	0	0	0	0	0	0		2010-09-10	142.44	0	1	1	3	13	35	29	14	8	0			2010-09-10	142.44	0	3		586	179.052	-50.2219
2010-09-11	0	0	0	0	0	0	0	0	0	0	0	0		2010-09-11	0	0	0	0	0	0	0	0	0	0	0		2010-09-11	142.44	0	1	1	3	13	35	29	14	8	0			2010-09-11	142.44	0	3		587	179.052	-49.0519
2010-09-12	0	0	0	0	0	0	0	0	0	0	0	0		2010-09-12	0	0	0	0	0	0	0	0	0	0	0		2010-09-12	142.44	0	1	1	3	13	35	29	14	8	0			2010-09-12	142.44	0	3		588	179.052	-53.1619
2010-09-13	143.76	0	0	0	0	0	0	0	0	0	0	0		2010-09-13	143.76	0	0	0	0	0	0	0	0	0	0		2010-09-13	145.07	0	1	1	3	13	35	29	14	8	0			2010-09-13	145.07	0	3		589	179.052	-52.4919
2010-09-14	143.83	0.000486853	0	0	0	0	0	0	0	0	0	0		2010-09-14	143.83	0	0	0	0	0	0	0	0	0	0		2010-09-14	145.75	0	1	1	3	13	35	29	14	8	0			2010-09-14	145.75	0	3		590	179.052	-54.3619
2010-09-15	143.56	-0.00187901	0	0	0	0	0	0	0	0	0	0		2010-09-15	143.56	0	0	0	0	0	0	0	0	0	0		2010-09-15	145.45	0	1	1	3	13	35	29	14	8	0			2010-09-15	145.45	0	3		591	179.052	-54.3619
2010-09-16	145.16	0.0110836	0	0	0	0	0	0	0	0	0	0		2010-09-16	145.16	0	0	0	0	0	0	0	0	0	0		2010-09-16	148.13	0	1	1	3	13	35	29	14	8	0			2010-09-16	148.13	0	3		592	179.052	-54.3619
2010-09-17	146.5	0.00918882	0	0	0	0	0	0	0	0	0	0		2010-09-17	146.5	0	0	0	0	0	0	0	0	0	0		2010-09-17	148.32	0	1	1	3	13	35	29	14	8	0			2010-09-17	148.32	0	3		593	179.052	-52.9819
2010-09-18	0	0	0	0	0	0	0	0	0	0	0	0		2010-09-18	0	0	0	0	0	0	0	0	0	0	0		2010-09-18	148.32	0	1	1	3	13	35	29	14	8	0			2010-09-18	148.32	0	3		594	179.052	-50.1919
2010-09-19	0	0	0	0	0	0	0	0	0	0	0	0		2010-09-19	0	0	0	0	0	0	0	0	0	0	0		2010-09-19	148.32	0	1	1	3	13	35	29	14	8	0			2010-09-19	148.32	0	3		595	179.052	-49.4019
2010-09-20	147.35	0	0	0	0	0	0	0	0	0	0	0		2010-09-20	147.35	0	0	0	0	0	0	0	0	0	0		2010-09-20	151.3	0	1	1	3	13	35	29	14	8	0			2010-09-20	151.3	0	3		596	179.052	-51.4819
2010-09-21	149.6	0.0151544	0	0	0	0	0	0	0	0	0	0		2010-09-21	149.6	0	0	0	0	0	0	0	0	0	0		2010-09-21	150.73	0	1	1	3	13	35	29	14	8	0			2010-09-21	150.73	0	3		597	179.052	-51.2919
2010-09-22	149.1	-0.00334784	0	0	0	0	0	0	0	0	0	0		2010-09-22	149.1	0	0	0	0	0	0	0	0	0	0		2010-09-22	151.83	0	1	1	3	13	35	29	14	8	0			2010-09-22	151.83	0	3		598	179.052	-51.2919
2010-09-23	150.97	0.0124639	0	0	0	0	0	0	0	0	0	0		2010-09-23	150.97	0	0	0	0	0	0	0	0	0	0		2010-09-23	152.85	0	1	1	3	13	35	29	14	8	0			2010-09-23	152.85	0	3		599	179.052	-51.2919
2010-09-24	155.42	0.02905	0	0	0	0	0	0	0	0	0	0		2010-09-24	155.42	0	0	0	0	0	0	0	0	0	0		2010-09-24	160.73	0	1	1	3	13	35	29	14	8	0			2010-09-24	160.73	0	3		600	179.052	-52.4519
2010-09-25	0	0	0	0	0	0	0	0	0	0	0	0		2010-09-25	0	0	0	0	0	0	0	0	0	0	0		2010-09-25	160.73	0	1	1	3	13	35	29	14	8	0			2010-09-25	160.73	0	3		601	179.052	-54.5219
2010-09-26	0	0	0	0	0	0	0	0	0	0	0	0		2010-09-26	0	0	0	0	0	0	0	0	0	0	0		2010-09-26	160.73	0	1	1	3	13	35	29	14	8	0			2010-09-26	160.73	0	3		602	179.052	-52.2019
2010-09-27	157.88	0	0	0	0	0	0	0	0	0	0	0		2010-09-27	157.88	0	0	0	0	0	0	0	0	0	0		2010-09-27	159.37	0	1	1	3	13	35	29	14	8	0			2010-09-27	159.37	0	3		603	179.984	-55.1238
2010-09-28	154.89	-0.0191201	0	0	0	0	0	0	0	0	0.8	0		2010-09-28	154.89	0	0	0	0	0	0	0	0	1	0		2010-09-28	159.7	0	1	1	3	13	35	29	14	9	0			2010-09-28	159.7	0	3		604	179.984	-53.3438
2010-09-29	157.75	0.0182963	0	0	0	0	0	0	0	0	0	0		2010-09-29	157.75	0	0	0	0	0	0	0	0	0	0		2010-09-29	158.99	0	1	1	3	13	35	29	14	9	0			2010-09-29	158.99	0	3		605	179.984	-53.3438
2010-09-30	155.6	-0.0137229	0	0	0	0	0	0	0	0	0	0		2010-09-30	155.6	0	0	0	0	0	0	0	0	0	0		2010-09-30	157.06	0	1	1	3	13	35	29	14	9	0			2010-09-30	157.06	0	3		606	179.984	-53.3438
2010-10-01	152.2	-0.0220932	0	0	0	0	0	0	0	0	0	0		2010-10-01	152.2	0	0	0	0	0	0	0	0	0	0		2010-10-01	153.71	0	1	1	3	13	35	29	14	9	0			2010-10-01	153.71	0	3		607	179.984	-56.1938
2010-10-02	0	0	0	0	0	0	0	0	0	0	0	0		2010-10-02	0	0	0	0	0	0	0	0	0	0	0		2010-10-02	153.71	0	1	1	3	13	35	29	14	9	0			2010-10-02	153.71	0	3		608	179.984	-55.1538
2010-10-03	0	0	0	0	0	0	0	0	0	0	0	0		2010-10-03	0	0	0	0	0	0	0	0	0	0	0		2010-10-03	153.71	0	1	1	3	13	35	29	14	9	0			2010-10-03	153.71	0	3		609	179.984	-47.4938
2010-10-04	152.79	0	0	0	0	0	0	0.2	0	0	0	0		2010-10-04	152.79	0	0	0	0	0	1	0	0	0	0		2010-10-04	155.39	0	1	1	3	13	36	29	14	9	0			2010-10-04	155.39	0	3		610	179.984	-44.7738
2010-10-05	157.01	0.0272451	0	0	0	0	0	0	0	0	0	0		2010-10-05	157.01	0	0	0	0	0	0	0	0	0	0		2010-10-05	160.87	0	1	1	3	13	36	29	14	9	0			2010-10-05	160.87	0	3		611	179.984	-41.1938
2010-10-06	154.6	-0.0154683	0	0	0	0	0	0	0	0	0	0		2010-10-06	154.6	0	0	0	0	0	0	0	0	0	0		2010-10-06	155.4	0	1	1	3	13	36	29	14	9	0			2010-10-06	155.4	0	3		612	179.984	-41.1938
2010-10-07	153.39	-0.00785748	0	0	0	0	0	0	0	0	0	0		2010-10-07	153.39	0	0	0	0	0	0	0	0	0	0		2010-10-07	156.27	0	1	1	3	13	36	29	14	9	0			2010-10-07	156.27	0	3		613	179.984	-41.1938
2010-10-08	152.78	-0.00398472	0	0	0	0	0	0	0	0	0	0		2010-10-08	152.78	0	0	0	0	0	0	0	0	0	0		2010-10-08	155.55	0	1	1	3	13	36	29	14	9	0			2010-10-08	155.55	0	3		614	179.984	-41.1938
2010-10-09	0	0	0	0	0	0	0	0	0	0	0	0		2010-10-09	0	0	0	0	0	0	0	0	0	0	0		2010-10-09	155.55	0	1	1	3	13	36	29	14	9	0			2010-10-09	155.55	0	3		615	179.984	-42.7638
2010-10-10	0	0	0	0	0	0	0	0	0	0	0	0		2010-10-10	0	0	0	0	0	0	0	0	0	0	0		2010-10-10	155.55	0	1	1	3	13	36	29	14	9	0			2010-10-10	155.55	0	3		616	179.984	-40.8438
2010-10-11	152.34	0	0	0	0	0	0	0	0	0	0	0		2010-10-11	152.34	0	0	0	0	0	0	0	0	0	0		2010-10-11	153.03	0	1	1	3	13	36	29	14	9	0			2010-10-11	153.03	0	3		617	179.984	-39.6038
2010-10-12	151.4	-0.00618954	0	0	0	0	0	0	0	0	0	0		2010-10-12	151.4	0	0	0	0	0	0	0	0	0	0		2010-10-12	156.48	0	1	1	3	13	36	29	14	9	0			2010-10-12	156.48	0	3		618	179.984	-37.5438
2010-10-13	153.85	0.0160528	0	0	0	0	0	0.2	0	0	0	0		2010-10-13	153.85	0	0	0	0	0	1	0	0	0	0		2010-10-13	155.17	0	1	1	3	13	37	29	14	9	0			2010-10-13	155.17	0	3		619	179.984	-37.5438
2010-10-14	154.23	0.00246683	0	0	0	0	0	0	0	0	0	0		2010-10-14	154.23	0	0	0	0	0	0	0	0	0	0		2010-10-14	155.53	0	1	1	3	13	37	29	14	9	0			2010-10-14	155.53	0	3		620	179.984	-37.5438
2010-10-15	156.75	0.0162072	0	0	0	0	0	0	0	0	0	0		2010-10-15	156.75	0	0	0	0	0	0	0	0	0	0		2010-10-15	164.64	0	1	1	3	13	37	29	14	9	0			2010-10-15	164.64	0	3		621	179.984	-34.9138
2010-10-16	0	0	0	0	0	0	0	0	0	0	0	0		2010-10-16	0	0	0	0	0	0	0	0	0	0	0		2010-10-16	164.64	0	1	1	3	13	37	29	14	9	0			2010-10-16	164.64	0	3		622	179.984	-34.2338
2010-10-17	0	0	0	0	0	0	0	0	0	0	0	0		2010-10-17	0	0	0	0	0	0	0	0	0	0	0		2010-10-17	164.64	0	1	1	3	13	37	29	14	9	0			2010-10-17	164.64	0	3		623	179.984	-34.5338
2010-10-18	161.82	0	0	0	0	0	0	0	0	0	0	0		2010-10-18	161.82	0	0	0	0	0	0	0	0	0	0		2010-10-18	163.56	0	1	1	3	13	37	29	14	9	0			2010-10-18	163.56	0	3		624	179.984	-31.8538
2010-10-19	157	-0.0302388	0	0	0	0	0	0	0	0	0	0		2010-10-19	157	0	0	0	0	0	0	0	0	0	0		2010-10-19	158.67	0	1	1	3	13	37	29	14	9	0			2010-10-19	158.67	0	3		625	179.984	-31.6638
2010-10-20	156.57	-0.00274257	0	0	0	0	0	0	0	0	0	0		2010-10-20	156.57	0	0	0	0	0	0	0	0	0	0		2010-10-20	158.67	0	1	1	3	13	37	29	14	9	0			2010-10-20	158.67	0	3		626	179.984	-31.6638
2010-10-21	161.29	0.0297007	0	0	0	0	0	0	0	0	0	0		2010-10-21	161.29	0	0	0	0	0	0	0	0	0	0		2010-10-21	164.97	0	1	1	3	13	37	29	14	9	0			2010-10-21	164.97	0	3		627	179.984	-31.6638
2010-10-22	162.27	0.0060577	0	0	0	0	0	0	0	0	0	0		2010-10-22	162.27	0	0	0	0	0	0	0	0	0	0		2010-10-22	169.13	0	1	1	3	13	37	29	14	9	0			2010-10-22	169.13	0	3		628	179.984	-28.6838
2010-10-23	0	0	0	0	0	0	0	0	0	0	0	0		2010-10-23	0	0	0	0	0	0	0	0	0	0	0		2010-10-23	169.13	0	1	1	3	13	37	29	14	9	0			2010-10-23	169.13	0	3		629	179.984	-29.2538
2010-10-24	0	0	0	0	0	0	0	0	0	0	0	0		2010-10-24	0	0	0	0	0	0	0	0	0	0	0		2010-10-24	169.13	0	1	1	3	13	37	29	14	9	0			2010-10-24	169.13	0	3		630	179.984	-28.1538
2010-10-25	168.32	0	0	0	0	0	0	0	0	0	0	0		2010-10-25	168.32	0	0	0	0	0	0	0	0	0	0		2010-10-25	169	0	1	1	3	13	37	29	14	9	0			2010-10-25	169	0	3		631	179.984	-27.1338
2010-10-26	167.5	-0.00488362	0	0	0	0	0	0	0	0	0	0		2010-10-26	167.5	0	0	0	0	0	0	0	0	0	0		2010-10-26	169.95	0	1	1	3	13	37	29	14	9	0			2010-10-26	169.95	0	3		632	179.984	-19.2538
2010-10-27	166.54	-0.00574787	0	0	0	0	0	0	0	0	0	0		2010-10-27	166.54	0	0	0	0	0	0	0	0	0	0		2010-10-27	167.51	0	1	1	3	13	37	29	14	9	0			2010-10-27	167.51	0	3		633	179.984	-19.2538
2010-10-28	165.05	-0.008987	0	0	0	0	0	0	0	0	0	0		2010-10-28	165.05	0	0	0	0	0	0	0	0	0	0		2010-10-28	166.84	0	1	1	3	13	37	29	14	9	0			2010-10-28	166.84	0	3		634	179.984	-19.2538
2010-10-29	164.81	-0.00145519	0	0	0	0	0	0	0	0	0	0		2010-10-29	164.81	0	0	0	0	0	0	0	0	0	0		2010-10-29	165.23	0	1	1	3	13	37	29	14	9	0			2010-10-29	165.23	0	3		635	179.984	-20.6138
2010-10-30	0	0	0	0	0	0	0	0	0	0	0	0		2010-10-30	0	0	0	0	0	0	0	0	0	0	0		2010-10-30	165.23	0	1	1	3	13	37	29	14	9	0			2010-10-30	165.23	0	3		636	174.611	-14.9105
2010-10-31	0	0	0	0	0	0	0	0	0	0	0	0		2010-10-31	0	0	0	0	0	0	0	0	0	0	0		2010-10-31	165.23	0	1	1	3	13	37	29	14	9	0			2010-10-31	165.23	0	3		637	174.611	-15.6205
2010-11-01	161.52	0	0	0	0	0	0	0	0	0	0	0		2010-11-01	161.52	0	0	0	0	0	0	0	0	0	0		2010-11-01	162.58	0	1	1	3	13	37	29	14	9	0			2010-11-01	162.58	0	3		638	174.611	-17.5505
2010-11-02	163.36	0.0113274	0	0	0	0	0	0	0	0	0	0		2010-11-02	163.36	0	0	0	0	0	0	0	0	0	0		2010-11-02	164.61	0	1	1	3	13	37	29	14	9	0			2010-11-02	164.61	0	3		639	174.611	-20.9005
2010-11-03	162.29	-0.00657155	0	0	0	0	0	0	0	0	0	0		2010-11-03	162.29	0	0	0	0	0	0	0	0	0	0		2010-11-03	168.47	0	1	1	3	13	37	29	14	9	0			2010-11-03	168.47	0	3		640	174.611	-20.9005
2010-11-04	168.4	0.0369573	0	0	0	0	0	0	0	0	0	0		2010-11-04	168.4	0	0	0	0	0	0	0	0	0	0		2010-11-04	168.93	0	1	1	3	13	37	29	14	9	0			2010-11-04	168.93	0	3		641	174.611	-20.9005
2010-11-05	168.59	0.00112764	0	0	0	0	0	0	0	0	0	0		2010-11-05	168.59	0	0	0	0	0	0	0	0	0	0		2010-11-05	170.77	0	1	1	3	13	37	29	14	9	0			2010-11-05	170.77	0	3		642	175.977	-20.5873
2010-11-06	0	0	0	0	0	0	0	0	0	0	0	0		2010-11-06	0	0	0	0	0	0	0	0	0	0	0		2010-11-06	170.77	0	1	1	3	13	37	29	14	9	0			2010-11-06	170.77	0	3		643	175.977	-15.1073
2010-11-07	0	0	0	0	0	0	0	0	0	0	0	0		2010-11-07	0	0	0	0	0	0	0	0	0	0	0		2010-11-07	170.77	0	1	1	3	13	37	29	14	9	0			2010-11-07	170.77	0	3		644	175.977	-20.5773
2010-11-08	168.78	0	0	0	0	0	0	0	0	0	0	0		2010-11-08	168.78	0	0	0	0	0	0	0	0	0	0		2010-11-08	171.99	0	1	1	3	13	37	29	14	9	0			2010-11-08	171.99	0	3		645	175.977	-19.7073
2010-11-09	169.06	0.00165758	0	0	0	-0.4	0	0	0	0	0	0		2010-11-09	169.06	0	0	0	1	0	0	0	0	0	0		2010-11-09	170.27	0	1	1	4	13	37	29	14	9	0			2010-11-09	170.27	0	3		646	175.977	-20.4273
2010-11-10	169.41	0.00206817	0	0	0	-0.4	0	0	0	0	0	0		2010-11-10	169.41	0	0	0	1	0	0	0	0	0	0		2010-11-10	173.33	0	1	1	5	13	37	29	14	9	0			2010-11-10	173.33	0	3		647	175.977	-20.4273
2010-11-11	169.42	5.89912e-05	0	0	0	0	0	0	0	0	0	0		2010-11-11	169.42	0	0	0	0	0	0	0	0	0	0		2010-11-11	170.37	0	1	1	5	13	37	29	14	9	0			2010-11-11	170.37	0	3		648	175.977	-20.4273
2010-11-12	165.05	-0.0261324	0	0	0	0	0	0	0	0	0	0		2010-11-12	165.05	0	0	0	0	0	0	0	0	0	0		2010-11-12	165.68	0	1	1	5	13	37	29	14	9	0			2010-11-12	165.68	0	3		649	175.977	-22.9473
2010-11-13	0	0	0	0	0	0	0	0	0	0	0	0		2010-11-13	0	0	0	0	0	0	0	0	0	0	0		2010-11-13	165.68	0	1	1	5	13	37	29	14	9	0			2010-11-13	165.68	0	3		650	175.977	-19.4973
2010-11-14	0	0	0	0	0	0	0	0	0	0	0	0		2010-11-14	0	0	0	0	0	0	0	0	0	0	0		2010-11-14	165.68	0	1	1	5	13	37	29	14	9	0			2010-11-14	165.68	0	3		651	177.344	-22.174
2010-11-15	158.56	0	0	0	0	0	-0.2	0	0	0	0	0		2010-11-15	158.56	0	0	0	0	1	0	0	0	0	0		2010-11-15	158.9	0	1	1	5	14	37	29	14	9	0			2010-11-15	158.9	0	3		652	177.344	-21.814
2010-11-16	156.77	-0.0113533	0	0	0	0	0	0	0	0	0	0		2010-11-16	156.77	0	0	0	0	0	0	0	0	0	0		2010-11-16	157.78	0	1	1	5	14	37	29	14	9	0			2010-11-16	157.78	0	3		653	177.344	-12.704
2010-11-17	157.55	0.0049631	0	0	0	0	0	0.16	0	0	0	0		2010-11-17	157.55	0	0	0	0	0	1	0	0	0	0		2010-11-17	158.35	0	1	1	5	14	38	29	14	9	0			2010-11-17	158.35	0	3		654	177.344	-12.704
2010-11-18	160.74	0.0200453	0	0	0	0	0	0.136364	0	0	0	0		2010-11-18	160.74	0	0	0	0	0	1	0	0	0	0		2010-11-18	164.17	0	1	1	5	14	39	29	14	9	0			2010-11-18	164.17	0	3		655	177.344	-12.704
2010-11-19	162.84	0.0129799	0	0	0	0	0	0.136364	0	0	0	0		2010-11-19	162.84	0	0	0	0	0	1	0	0	0	0		2010-11-19	164.82	0	1	1	5	14	40	29	14	9	0			2010-11-19	164.82	0	3		656	177.344	-13.784
2010-11-20	0	0	0	0	0	0	0	0	0	0	0	0		2010-11-20	0	0	0	0	0	0	0	0	0	0	0		2010-11-20	164.82	0	1	1	5	14	40	29	14	9	0			2010-11-20	164.82	0	3		657	177.344	-18.674
2010-11-21	0	0	0	0	0	0	0	0	0	0	0	0		2010-11-21	0	0	0	0	0	0	0	0	0	0	0		2010-11-21	164.82	0	1	1	5	14	40	29	14	9	0			2010-11-21	164.82	0	3		658	177.344	-18.674
2010-11-22	165	0	0	0	0	0	0	0	0	0	0	0		2010-11-22	165	0	0	0	0	0	0	0	0	0	0		2010-11-22	170.39	0	1	1	5	14	40	29	14	9	0			2010-11-22	170.39	0	3		659	177.344	-12.374
2010-11-23	164.62	-0.00230572	0	0	0	0	0	0	0	0	0	0		2010-11-23	164.62	0	0	0	0	0	0	0	0	0	0		2010-11-23	168.2	0	1	1	5	14	40	29	14	9	0			2010-11-23	168.2	0	3		660	177.344	-8.21403
2010-11-24	171.53	0.0411184	0	0	0	0	0	0	0	0	0	0		2010-11-24	171.53	0	0	0	0	0	0	0	0	0	0		2010-11-24	177.25	0	1	1	5	14	40	29	14	9	0			2010-11-24	177.25	0	3		661	177.344	-8.21403
2010-11-25	0	0	0	0	0	0	0	0	0	0	0	0		2010-11-25	0	0	0	0	0	0	0	0	0	0	0		2010-11-25	177.25	0	1	1	5	14	40	29	14	9	0			2010-11-25	177.25	0	3		662	177.344	-8.21403
2010-11-26	176.16	0	0	0	0	0	0	0	0	0	0	0		2010-11-26	176.16	0	0	0	0	0	0	0	0	0	0		2010-11-26	177.2	0	1	1	5	14	40	29	14	9	0			2010-11-26	177.2	0	3		663	177.344	-8.34404
2010-11-27	0	0	0	0	0	0	0	0	0	0	0	0		2010-11-27	0	0	0	0	0	0	0	0	0	0	0		2010-11-27	177.2	0	1	1	5	14	40	29	14	9	0			2010-11-27	177.2	0	3		664	177.344	-7.39404
2010-11-28	0	0	0	0	0	0	0	0	0	0	0	0		2010-11-28	0	0	0	0	0	0	0	0	0	0	0		2010-11-28	177.2	0	1	1	5	14	40	29	14	9	0			2010-11-28	177.2	0	3		665	177.344	-9.83404
2010-11-29	177.57	0	0	0	0	0	0	0	0	0	0	0		2010-11-29	177.57	0	0	0	0	0	0	0	0	0	0		2010-11-29	179.49	0	1	1	5	14	40	29	14	9	0			2010-11-29	179.49	0	3		666	177.344	-10.504
2010-11-30	174.9	-0.0151506	0	0	0	0	0	0	0	0	0	0		2010-11-30	174.9	0	0	0	0	0	0	0	0	0	0		2010-11-30	175.4	0	1	1	5	14	40	29	14	9	0			2010-11-30	175.4	0	3		667	177.344	-12.114
2010-12-01	176	0.00626965	0	0	0	0	-0.311111	0	0	0	0	0		2010-12-01	176	0	0	0	0	2	0	0	0	0	0		2010-12-01	176.55	0	1	1	5	16	40	29	14	9	0			2010-12-01	176.55	0	3		668	177.344	-12.114
2010-12-02	173.92	-0.0118886	0	0	0	0	0	0	0	0	0	0		2010-12-02	173.92	0	0	0	0	0	0	0	0	0	0		2010-12-02	176.53	0	1	1	5	16	40	29	14	9	0			2010-12-02	176.53	0	3		669	177.344	-12.114
2010-12-03	174.05	0.00074722	0	0	0	0	0	0	0	0	0	0		2010-12-03	174.05	0	0	0	0	0	0	0	0	0	0		2010-12-03	175.68	0	1	1	5	16	40	29	14	9	0			2010-12-03	175.68	0	3		670	177.344	-14.764
2010-12-04	0	0	0	0	0	0	0	0	0	0	0	0		2010-12-04	0	0	0	0	0	0	0	0	0	0	0		2010-12-04	175.68	0	1	1	5	16	40	29	14	9	0			2010-12-04	175.68	0	3		671	177.344	-12.734
2010-12-05	0	0	0	0	0	0	0	0	0	0	0	0		2010-12-05	0	0	0	0	0	0	0	0	0	0	0		2010-12-05	175.68	0	1	1	5	16	40	29	14	9	0			2010-12-05	175.68	0	3		672	177.344	-8.87403
2010-12-06	174.6	0	0	0	0	0	0	0	0	0	0	0		2010-12-06	174.6	0	0	0	0	0	0	0	0	0	0		2010-12-06	178.05	0	1	1	5	16	40	29	14	9	0			2010-12-06	178.05	0	3		673	177.344	-8.41404
2010-12-07	176.57	0.0112198	0	0	0	0	0	0	0	0	0	0		2010-12-07	176.57	0	0	0	0	0	0	0	0	0	0		2010-12-07	176.77	0	1	1	5	16	40	29	14	9	0			2010-12-07	176.77	0	3		674	177.344	-6.57403
2010-12-08	175.2	-0.00778928	0	0	0	0	0	0	0	0	0	0		2010-12-08	175.2	0	0	0	0	0	0	0	0	0	0		2010-12-08	176.29	0	1	1	5	16	40	29	14	9	0			2010-12-08	176.29	0	3		675	177.344	-6.57403
2010-12-09	173.8	-0.00802293	0	0	0	0	-0.155556	0	0	0	0	0		2010-12-09	173.8	0	0	0	0	1	0	0	0	0	0		2010-12-09	174.85	0	1	1	5	17	40	29	14	9	0			2010-12-09	174.85	0	3		676	177.344	-6.57403
2010-12-10	173.36	-0.00253487	0	0	0	0	0	0	0	0	0	0		2010-12-10	173.36	0	0	0	0	0	0	0	0	0	0		2010-12-10	175.62	0	1	1	5	17	40	29	14	9	0			2010-12-10	175.62	0	3		677	177.344	-5.35403
2010-12-11	0	0	0	0	0	0	0	0	0	0	0	0		2010-12-11	0	0	0	0	0	0	0	0	0	0	0		2010-12-11	175.62	0	1	1	5	17	40	29	14	9	0			2010-12-11	175.62	0	3		678	163.254	7.01593
2010-12-12	0	0	0	0	0	0	0	0	0	0	0	0		2010-12-12	0	0	0	0	0	0	0	0	0	0	0		2010-12-12	175.62	0	1	1	5	17	40	29	14	9	0			2010-12-12	175.62	0	3		679	149.164	24.1659
2010-12-13	173.73	0	0	0	0	0	0	0	0	0	0	0		2010-12-13	173.73	0	0	0	0	0	0	0	0	0	0		2010-12-13	174.25	0	1	1	5	17	40	29	14	9	0			2010-12-13	174.25	0	3		680	149.164	21.2059
2010-12-14	173.09	-0.00369068	0	0	0	0	0	0	0	0	1	1		2010-12-14	173.09	0	0	0	0	0	0	0	0	0	0		2010-12-14	173.94	0	1	1	5	17	40	29	14	9	0			2010-12-14	173.94	0	4		681	149.164	16.5159
2010-12-15	173.59	0.00288451	0	0	0	0	0	0	0	0	0	0		2010-12-15	173.59	0	0	0	0	0	0	0	0	0	0		2010-12-15	175.57	0	1	1	5	17	40	29	14	9	0			2010-12-15	175.57	0	4		682	149.164	16.5159
2010-12-16	175.04	0.00831831	0	0	0	0	0	0	0	0	0	0		2010-12-16	175.04	0	0	0	0	0	0	0	0	0	0		2010-12-16	178.04	0	1	1	5	17	40	29	14	9	0			2010-12-16	178.04	0	4		683	149.164	16.5159
2010-12-17	177.02	0.0112483	0	0	-0.6	0	0	0.1	0	0	0	0		2010-12-17	177.02	0	0	1	0	0	1	0	0	0	0		2010-12-17	177.58	0	1	2	5	17	41	29	14	9	0			2010-12-17	177.58	0	4		684	144.128	14.7721
2010-12-18	0	0	0	0	0	0	0	0	0	0	0	0		2010-12-18	0	0	0	0	0	0	0	0	0	0	0		2010-12-18	177.58	0	1	2	5	17	41	29	14	9	0			2010-12-18	177.58	0	4		685	144.128	13.6521
2010-12-19	0	0	0	0	0	0	0	0	0	0	0	0		2010-12-19	0	0	0	0	0	0	0	0	0	0	0		2010-12-19	177.58	0	1	2	5	17	41	29	14	9	0			2010-12-19	177.58	0	4		686	145.221	13.1287
2010-12-20	178.04	0	0	0	0	0	0	0	0.285714	0	0	0		2010-12-20	178.04	0	0	0	0	0	0	1	0	0	0		2010-12-20	183.29	0	1	2	5	17	41	30	14	9	0			2010-12-20	183.29	0	4		687	146.153	18.0168
2010-12-21	182.6	0.0252898	0	0	0	0	0	0	0	0	0	0		2010-12-21	182.6	0	0	0	0	0	0	0	0	0	0		2010-12-21	184.75	0	1	2	5	17	41	30	14	9	0			2010-12-21	184.75	0	4		688	147.085	17.7349
2010-12-22	184.11	0.00823541	0	0	0	0	0	0	0	0	0	0		2010-12-22	184.11	0	0	0	0	0	0	0	0	0	0		2010-12-22	184.76	0	1	2	5	17	41	30	14	9	0			2010-12-22	184.76	0	4		689	147.085	17.7349
2010-12-23	181.89	-0.0121313	0	0	0	0	-0.183333	0	0	0	0	0		2010-12-23	181.89	0	0	0	0	1	0	0	0	0	0		2010-12-23	182.59	0	1	2	5	18	41	30	14	9	0			2010-12-23	182.59	0	4		690	147.085	17.7349
2010-12-24	0	0	0	0	0	0	0	0	0	0	0	0		2010-12-24	0	0	0	0	0	0	0	0	0	0	0		2010-12-24	182.59	0	1	2	5	18	41	30	14	9	0			2010-12-24	182.59	0	4		691	147.085	23.3049
2010-12-25	0	0	0	0	0	0	0	0	0	0	0	0		2010-12-25	0	0	0	0	0	0	0	0	0	0	0		2010-12-25	182.59	0	1	2	5	18	41	30	14	9	0			2010-12-25	182.59	0	4		692	147.085	21.1149
2010-12-26	0	0	0	0	0	0	0	0	0	0	0	0		2010-12-26	0	0	0	0	0	0	0	0	0	0	0		2010-12-26	182.59	0	1	2	5	18	41	30	14	9	0			2010-12-26	182.59	0	4		693	147.085	30.1649
2010-12-27	180.45	0	0	0	0	0	-0.125	0	0	0.6	0	0		2010-12-27	180.45	0	0	0	0	1	0	0	1	0	0		2010-12-27	182.14	0	1	2	5	19	41	30	15	9	0			2010-12-27	182.14	0	4		694	147.085	30.1649
2010-12-28	181.05	0.00331954	0	0	0	0	0	0	0	0	0	0		2010-12-28	181.05	0	0	0	0	0	0	0	0	0	0		2010-12-28	181.09	0	1	2	5	19	41	30	15	9	0			2010-12-28	181.09	0	4		695	147.085	30.1149
2010-12-29	180.41	-0.00354119	0	0	0	0	0	0	0	0	0	0		2010-12-29	180.41	0	0	0	0	0	0	0	0	0	0		2010-12-29	183.37	0	1	2	5	19	41	30	15	9	0			2010-12-29	183.37	0	4		696	147.085	30.1149
2010-12-30	182.75	0.012887	0	0	0	-0.316667	0	0	0	0	0	0		2010-12-30	182.75	0	0	0	1	0	0	0	0	0	0		2010-12-30	182.75	0	1	2	6	19	41	30	15	9	0			2010-12-30	182.75	0	4		697	147.085	30.1149
2010-12-31	179.51	-0.0178882	0	0	0	0	-0.280556	0	0	0.6	0	0		2010-12-31	179.51	0	0	0	0	2	0	0	1	0	0		2010-12-31	180	0	1	2	6	21	41	30	16	9	0			2010-12-31	180	0	4		698	147.085	32.4049
2011-01-01	0	0	0	0	0	0	0	0	0	0	0	0		2011-01-01	0	0	0	0	0	0	0	0	0	0	0		2011-01-01	180	0	1	2	6	21	41	30	16	9	0			2011-01-01	180	0	4		699	147.085	28.3149
2011-01-02	0	0	0	0	0	0	0	0	0	0	0	0		2011-01-02	0	0	0	0	0	0	0	0	0	0	0		2011-01-02	180	0	1	2	6	21	41	30	16	9	0			2011-01-02	180	0	4		700	139.251	37.299
2011-01-03	181.21	0	0	0	0	0	0	0.136364	0	0	0	0		2011-01-03	181.21	0	0	0	0	0	1	0	0	0	0		2011-01-03	184.22	0	1	2	6	21	42	30	16	9	0			2011-01-03	184.22	0	4		701	139.251	37.279
2011-01-04	183.78	0.0140828	0	0	0	0	0	0	0	0	0	0		2011-01-04	183.78	0	0	0	0	0	0	0	0	0	0		2011-01-04	185.01	0	1	2	6	21	42	30	16	9	0			2011-01-04	185.01	0	4		702	139.251	36.429
2011-01-05	184.07	0.00157677	0	0	0	0	0	0	0	0	0	0		2011-01-05	184.07	0	0	0	0	0	0	0	0	0	0		2011-01-05	187.42	0	1	2	6	21	42	30	16	9	0			2011-01-05	187.42	0	4		703	139.251	36.429
2011-01-06	185.25	0.00639011	0	0	0	0	0	0	0	0	0	0		2011-01-06	185.25	0	0	0	0	0	0	0	0	0	0		2011-01-06	185.86	0	1	2	6	21	42	30	16	9	0			2011-01-06	185.86	0	4		704	139.251	36.429
2011-01-07	183.74	-0.00818452	0	0	0	0	0	0	0	0	0	0		2011-01-07	183.74	0	0	0	0	0	0	0	0	0	0		2011-01-07	185.49	0	1	2	6	21	42	30	16	9	0			2011-01-07	185.49	0	4		705	139.251	38.799
2011-01-08	0	0	0	0	0	0	0	0	0	0	0	0		2011-01-08	0	0	0	0	0	0	0	0	0	0	0		2011-01-08	185.49	0	1	2	6	21	42	30	16	9	0			2011-01-08	185.49	0	4		706	139.251	37.519
2011-01-09	0	0	0	0	0	0	0	0	0	0	0	0		2011-01-09	0	0	0	0	0	0	0	0	0	0	0		2011-01-09	185.49	0	1	2	6	21	42	30	16	9	0			2011-01-09	185.49	0	4		707	139.251	37.039
2011-01-10	182.51	0	0	0	0	0	-0.2	0	0	0	0	0		2011-01-10	182.51	0	0	0	0	1	0	0	0	0	0		2011-01-10	184.68	0	1	2	6	22	42	30	16	9	0			2011-01-10	184.68	0	4		708	135.334	39.5161
2011-01-11	183.21	0.00382814	0	0	0	0	0	0	0	0	0	0		2011-01-11	183.21	0	0	0	0	0	0	0	0	0	0		2011-01-11	184.34	0	1	2	6	22	42	30	16	9	0			2011-01-11	184.34	0	4		709	135.334	40.2861
2011-01-12	183.3	0.000491097	0	0	0	0	0	0	0	0	0	0		2011-01-12	183.3	0	0	0	0	0	0	0	0	0	0		2011-01-12	184.08	0	1	2	6	22	42	30	16	9	0			2011-01-12	184.08	0	4		710	135.334	40.2861
2011-01-13	183.51	0.00114496	0	0	0	0	0	0	0	0	0	0		2011-01-13	183.51	0	0	0	0	0	0	0	0	0	0		2011-01-13	185.53	0	1	2	6	22	42	30	16	9	0			2011-01-13	185.53	0	4		711	135.334	40.2861
2011-01-14	184.92	0.00765415	0	0	0	0	0	0	0	0	0	0		2011-01-14	184.92	0	0	0	0	0	0	0	0	0	0		2011-01-14	188.75	0	1	2	6	22	42	30	16	9	0			2011-01-14	188.75	0	4		712	135.334	38.9161
2011-01-15	0	0	0	0	0	0	0	0	0	0	0	0		2011-01-15	0	0	0	0	0	0	0	0	0	0	0		2011-01-15	188.75	0	1	2	6	22	42	30	16	9	0			2011-01-15	188.75	0	4		713	156.06	17.8798
2011-01-16	0	0	0	0	0	0	0	0	0	0	0	0		2011-01-16	0	0	0	0	0	0	0	0	0	0	0		2011-01-16	188.75	0	1	2	6	22	42	30	16	9	0			2011-01-16	188.75	0	4		714	156.06	19.5098
2011-01-17	0	0	0	0	0	0	-0.178571	0	0	0	0	0		2011-01-17	0	0	0	0	0	1	0	0	0	0	0		2011-01-17	188.75	0	1	2	6	23	42	30	16	9	0			2011-01-17	188.75	0	4		715	156.06	21.9798
2011-01-18	188.25	0	0	0	0	0	0	0	0	0	0	0		2011-01-18	188.25	0	0	0	0	0	0	0	0	0	0		2011-01-18	191.25	0	1	2	6	23	42	30	16	9	0			2011-01-18	191.25	0	4		716	156.569	21.0114
2011-01-19	186.21	-0.0108958	0	0	0	0	0	0	0	0	0	0		2011-01-19	186.21	0	0	0	0	0	0	0	0	0	0		2011-01-19	186.87	0	1	2	6	23	42	30	16	9	0			2011-01-19	186.87	0	4		717	156.569	21.0114
2011-01-20	181	-0.0283781	0	0	0	0	-0.166667	0.1	0	0	0	0		2011-01-20	181	0	0	0	0	1	1	0	0	0	0		2011-01-20	181.96	0	1	2	6	24	43	30	16	9	0			2011-01-20	181.96	0	4		718	156.569	21.0114
2011-01-21	176.84	-0.0232517	0	0	0	0	0	0	0	0	0	0		2011-01-21	176.84	0	0	0	0	0	0	0	0	0	0		2011-01-21	177.42	0	1	2	6	24	43	30	16	9	0			2011-01-21	177.42	0	4		719	157.668	25.6219
2011-01-22	0	0	0	0	0	0	0	0	0	0	0	0		2011-01-22	0	0	0	0	0	0	0	0	0	0	0		2011-01-22	177.42	0	1	2	6	24	43	30	16	9	0			2011-01-22	177.42	0	4		720	157.668	27.0819
2011-01-23	0	0	0	0	0	0	0	0	0	0	0	0		2011-01-23	0	0	0	0	0	0	0	0	0	0	0		2011-01-23	177.42	0	1	2	6	24	43	30	16	9	0			2011-01-23	177.42	0	4		721	157.668	27.0919
2011-01-24	174.15	0	0	0	0	0	0	0	0	0	0	0		2011-01-24	174.15	0	0	0	0	0	0	0	0	0	0		2011-01-24	176.85	0	1	2	6	24	43	30	16	9	0			2011-01-24	176.85	0	4		722	153.052	29.5384
2011-01-25	174.28	0.000746233	0	0	0	0	0	0	0	0	0	0		2011-01-25	174.28	0	0	0	0	0	0	0	0	0	0		2011-01-25	176.7	0	1	2	6	24	43	30	16	9	0			2011-01-25	176.7	0	4		723	153.052	29.5384
2011-01-26	174.63	0.00200628	0	0	0	0	0	0.112121	0	0	0	0		2011-01-26	174.63	0	0	0	0	0	1	0	0	0	0		2011-01-26	175.39	0	1	2	6	24	44	30	16	9	0			2011-01-26	175.39	0	4		724	153.052	29.5384
2011-01-27	177.31	0.0152301	0	0	0	0	0	0.2	0	0	0	0		2011-01-27	177.31	0	0	0	0	0	1	0	0	0	0		2011-01-27	184.45	0	1	2	6	24	45	30	16	9	0			2011-01-27	184.45	0	4		725	153.052	29.5384
2011-01-28	166.9	-0.0605048	0	0	0	0	0	0.183333	0	0	0	0		2011-01-28	166.9	0	0	0	0	0	1	0	0	0	0		2011-01-28	171.14	0	1	2	6	24	46	30	16	9	0			2011-01-28	171.14	0	4		726	160.564	21.5756
2011-01-29	0	0	0	0	0	0	0	0	0	0	0	0		2011-01-29	0	0	0	0	0	0	0	0	0	0	0		2011-01-29	171.14	0	1	2	6	24	46	30	16	9	0			2011-01-29	171.14	0	4		727	160.564	20.5256
2011-01-30	0	0	0	0	0	0	0	0	0.4	0	0	0		2011-01-30	0	0	0	0	0	0	0	1	0	0	0		2011-01-30	171.14	0	1	2	6	24	46	31	16	9	0			2011-01-30	171.14	0	4		728	160.564	22.8056
2011-01-31	167.41	0	0	0	0	0	0	0	0	0	0	0		2011-01-31	167.41	0	0	0	0	0	0	0	0	0	0		2011-01-31	169.64	0	1	2	6	24	46	31	16	9	0			2011-01-31	169.64	0	4		729	149.41	33.3402
2011-02-01	169.51	0.012466	0	0	0	0	0	0	0	0	0	0		2011-02-01	169.51	0	0	0	0	0	0	0	0	0	0		2011-02-01	172.11	0	1	2	6	24	46	31	16	9	0			2011-02-01	172.11	0	4		730	153.006	26.9944
2011-02-02	170.87	0.00799111	0	0	0	0	0	0	0	0	0	0		2011-02-02	170.87	0	0	0	0	0	0	0	0	0	0		2011-02-02	173.53	0	1	2	6	24	46	31	16	9	0			2011-02-02	173.53	0	4		731	153.006	26.9944
2011-02-03	171.95	0.00630072	0	0	0	0	0	0	0	0	0	0		2011-02-03	171.95	0	0	0	0	0	0	0	0	0	0		2011-02-03	173.71	0	1	2	6	24	46	31	16	9	0			2011-02-03	173.71	0	4		732	153.006	26.9944
2011-02-04	173.75	0.0104138	0	0	0	0	0	0	0	0	0	0		2011-02-04	173.75	0	0	0	0	0	0	0	0	0	0		2011-02-04	175.93	0	1	2	6	24	46	31	16	9	0			2011-02-04	175.93	0	4		733	153.937	30.2825
2011-02-05	0	0	0	0	0	0	0	0	0	0	0	0		2011-02-05	0	0	0	0	0	0	0	0	0	0	0		2011-02-05	175.93	0	1	2	6	24	46	31	16	9	0			2011-02-05	175.93	0	4		734	153.937	31.0725
2011-02-06	0	0	0	0	0	0	0	0	0	0	0	0		2011-02-06	0	0	0	0	0	0	0	0	0	0	0		2011-02-06	175.93	0	1	2	6	24	46	31	16	9	0			2011-02-06	175.93	0	4		735	153.937	33.4825
2011-02-07	174.77	0	0	0	0	0	0	0	0	0	0	0		2011-02-07	174.77	0	0	0	0	0	0	0	0	0	0		2011-02-07	176.43	0	1	2	6	24	46	31	16	9	0			2011-02-07	176.43	0	4		736	153.937	31.9225
2011-02-08	176.59	0.0103598	0	0	0	0	0	0	0	0	0	0		2011-02-08	176.59	0	0	0	0	0	0	0	0	0	0		2011-02-08	183.06	0	1	2	6	24	46	31	16	9	0			2011-02-08	183.06	0	4		737	153.937	31.5525
2011-02-09	182.26	0.0316036	0	0	0	0	0	0	0	0.7	0	0		2011-02-09	182.26	0	0	0	0	0	0	0	1	0	0		2011-02-09	185.3	0	1	2	6	24	46	31	17	9	0			2011-02-09	185.3	0	4		738	153.937	31.5525
2011-02-10	183.6	0.0073253	0	0	0	0	0	0	0	0	0	0		2011-02-10	183.6	0	0	0	0	0	0	0	0	0	0		2011-02-10	186.21	0	1	2	6	24	46	31	17	9	0			2011-02-10	186.21	0	4		739	153.937	31.5525
2011-02-11	185.37	0.00959429	0	0	0	0	0	0.2	0	0	0	0		2011-02-11	185.37	0	0	0	0	0	1	0	0	0	0		2011-02-11	189.25	0	1	2	6	24	47	31	17	9	0			2011-02-11	189.25	0	4		740	148.901	35.7787
2011-02-12	0	0	0	0	0	0	0	0	0	0	0	0		2011-02-12	0	0	0	0	0	0	0	0	0	0	0		2011-02-12	189.25	0	1	2	6	24	47	31	17	9	0			2011-02-12	189.25	0	4		741	148.901	35.4387
2011-02-13	0	0	0	0	0	0	0	0.0681818	0	0	0	0		2011-02-13	0	0	0	0	0	0	1	0	0	0	0		2011-02-13	189.25	0	1	2	6	24	48	31	17	9	0			2011-02-13	189.25	0	4		742	148.901	35.1787
2011-02-14	188.35	0	0	0	0	0	0	0	0	0	0	0		2011-02-14	188.35	0	0	0	0	0	0	0	0	0	0		2011-02-14	190.42	0	1	2	6	24	48	31	17	9	0			2011-02-14	190.42	0	4		743	148.901	36.6287
2011-02-15	188.25	-0.000531099	0	0	0	0	0	0	0	0	0	0		2011-02-15	188.25	0	0	0	0	0	0	0	0	0	0		2011-02-15	189.03	0	1	2	6	24	48	31	17	9	0			2011-02-15	189.03	0	4		744	148.901	39.8487
2011-02-16	186.35	-0.0101442	0	0	0	0	0	0	0	0	0	0		2011-02-16	186.35	0	0	0	0	0	0	0	0	0	0		2011-02-16	186.62	0	1	2	6	24	48	31	17	9	0			2011-02-16	186.62	0	4		745	148.901	39.8487
2011-02-17	185.31	-0.00559657	0	0	0	0	0	0	0	0	0	0		2011-02-17	185.31	0	0	0	0	0	0	0	0	0	0		2011-02-17	187.76	0	1	2	6	24	48	31	17	9	0			2011-02-17	187.76	0	4		746	148.901	39.8487
2011-02-18	185.13	-0.00097178	0	0	0	0	0	0	0	0	0	0		2011-02-18	185.13	0	0	0	0	0	0	0	0	0	0		2011-02-18	186.5	0	1	2	6	24	48	31	17	9	0			2011-02-18	186.5	0	4		747	144.405	44.3453
2011-02-19	0	0	0	0	0	0	0	0	0	0	0	0		2011-02-19	0	0	0	0	0	0	0	0	0	0	0		2011-02-19	186.5	0	1	2	6	24	48	31	17	9	0			2011-02-19	186.5	0	4		748	144.405	46.8453
2011-02-20	0	0	0	0	0	0	0	0	0	0	0	0		2011-02-20	0	0	0	0	0	0	0	0	0	0	0		2011-02-20	186.5	0	1	2	6	24	48	31	17	9	0			2011-02-20	186.5	0	4		749	144.405	42.4653
2011-02-21	0	0	0	0	0	-0.3	0	0.0681818	0	0	0	0		2011-02-21	0	0	0	0	1	0	1	0	0	0	0		2011-02-21	186.5	0	1	2	7	24	49	31	17	9	0			2011-02-21	186.5	0	4		750	140.891	41.0688
2011-02-22	179.32	0	0	0	0	0	0	0.0787879	0	0.6	0	0		2011-02-22	179.32	0	0	0	0	0	1	0	1	0	0		2011-02-22	180.42	0	1	2	7	24	50	31	18	9	0			2011-02-22	180.42	0	4		751	140.891	36.5288
2011-02-23	174.39	-0.0278778	0	0	0	0	0	0	0	0	0	0		2011-02-23	174.39	0	0	0	0	0	0	0	0	0	0		2011-02-23	176.68	0	1	2	7	24	50	31	18	9	0			2011-02-23	176.68	0	4		752	140.891	36.5288
2011-02-24	174.56	0.000974346	0	0	0	0	0	0	0	0	0	0		2011-02-24	174.56	0	0	0	0	0	0	0	0	0	0		2011-02-24	177.75	0	1	2	7	24	50	31	18	9	0			2011-02-24	177.75	0	4		753	140.891	36.5288
2011-02-25	177.1	0.0144461	0	0	0	0	0	0.1	0	0	0	0		2011-02-25	177.1	0	0	0	0	0	1	0	0	0	0		2011-02-25	177.24	0	1	2	7	24	51	31	18	9	0			2011-02-25	177.24	0	4		754	140.891	35.9588
2011-02-26	0	0	0	0	0	0	0	0	0	0	0	0		2011-02-26	0	0	0	0	0	0	0	0	0	0	0		2011-02-26	177.24	0	1	2	7	24	51	31	18	9	0			2011-02-26	177.24	0	4		755	140.891	35.8088
2011-02-27	0	0	0	0	0	-0.388889	0	0	0	0	0	0		2011-02-27	0	0	0	0	1	0	0	0	0	0	0		2011-02-27	177.24	0	1	2	8	24	51	31	18	9	0			2011-02-27	177.24	0	4		756	141.657	33.7326
2011-02-28	172.15	0	0	0	0	-0.3	0	0	0	0	0	0		2011-02-28	172.15	0	0	0	1	0	0	0	0	0	0		2011-02-28	173.29	0	1	2	9	24	51	31	18	9	0			2011-02-28	173.29	0	4		757	143.024	41.4258
2011-03-01	168.67	-0.020422	0	0	0	0	0	0	0	0	0	0		2011-03-01	168.67	0	0	0	0	0	0	0	0	0	0		2011-03-01	169.44	0	1	2	9	24	51	31	18	9	0			2011-03-01	169.44	0	4		758	144.277	26.8629
2011-03-02	168.35	-0.00189895	0	0	0	0	0	0	0	0	0	0		2011-03-02	168.35	0	0	0	0	0	0	0	0	0	0		2011-03-02	172.02	0	1	2	9	24	51	31	18	9	0			2011-03-02	172.02	0	4		759	144.277	26.8629
2011-03-03	172.05	0.02174	0	0	0	0	0	0	0	0	0	0		2011-03-03	172.05	0	0	0	0	0	0	0	0	0	0		2011-03-03	172.79	0	1	2	9	24	51	31	18	9	0			2011-03-03	172.79	0	4		760	145.816	25.3236
2011-03-04	169.51	-0.0148733	0	0	0	0	-0.2	0	0	0	0	0		2011-03-04	169.51	0	0	0	0	1	0	0	0	0	0		2011-03-04	171.67	0	1	2	9	25	51	31	18	9	0			2011-03-04	171.67	0	4		761	145.816	23.8236
2011-03-05	0	0	0	0	0	0	0	0	0	0	0	0		2011-03-05	0	0	0	0	0	0	0	0	0	0	0		2011-03-05	171.67	0	1	2	9	25	51	31	18	9	0			2011-03-05	171.67	0	4		762	145.816	26.2936
2011-03-06	0	0	0	0	0	0	0	0	0	0	0	0		2011-03-06	0	0	0	0	0	0	0	0	0	0	0		2011-03-06	171.67	0	1	2	9	25	51	31	18	9	0			2011-03-06	171.67	0	4		763	145.816	27.7136
2011-03-07	166.24	0	0	0	0	0	0	0	0	0	0	0		2011-03-07	166.24	0	0	0	0	0	0	0	0	0	0		2011-03-07	169.08	0	1	2	9	25	51	31	18	9	0			2011-03-07	169.08	0	4		764	145.816	27.8936
2011-03-08	166.72	0.00288321	0	0	0	0	0	0.2	0	0	0	0		2011-03-08	166.72	0	0	0	0	0	1	0	0	0	0		2011-03-08	166.89	0	1	2	9	25	52	31	18	9	0			2011-03-08	166.89	0	4		765	145.816	30.1136
2011-03-09	163.9	-0.0170593	0	0	0	0	0	0	0	0	0	0		2011-03-09	163.9	0	0	0	0	0	0	0	0	0	0		2011-03-09	169.05	0	1	2	9	25	52	31	18	9	0			2011-03-09	169.05	0	4		766	145.816	30.1136
2011-03-10	164.82	0.00559756	0	0	0	0	0	0	0	0	0	0		2011-03-10	164.82	0	0	0	0	0	0	0	0	0	0		2011-03-10	166.14	0	1	2	9	25	52	31	18	9	0			2011-03-10	166.14	0	4		767	145.816	30.1136
2011-03-11	164.12	-0.00425617	0	0	0	0	0	0	0	0	0	0		2011-03-11	164.12	0	0	0	0	0	0	0	0	0	0		2011-03-11	168.07	0	1	2	9	25	52	31	18	9	0			2011-03-11	168.07	0	4		768	145.816	30.6136
2011-03-12	0	0	0	0	0	0	0	0	0	0	0	0		2011-03-12	0	0	0	0	0	0	0	0	0	0	0		2011-03-12	168.07	0	1	2	9	25	52	31	18	9	0			2011-03-12	168.07	0	4		769	145.816	37.2436
2011-03-13	0	0	0	0	0	0	0	0	0	0.6	0	0		2011-03-13	0	0	0	0	0	0	0	0	1	0	0		2011-03-13	168.07	0	1	2	9	25	52	31	19	9	0			2011-03-13	168.07	0	4		770	158.254	27.0464
2011-03-14	164.57	0	0	0	0	-0.254545	0	0	0	0	0	0		2011-03-14	164.57	0	0	0	1	0	0	0	0	0	0		2011-03-14	166.73	0	1	2	10	25	52	31	19	9	0			2011-03-14	166.73	0	4		771	158.254	27.9564
2011-03-15	160.76	-0.0234235	0	0	0	0	0	0	0	0	0	0		2011-03-15	160.76	0	0	0	0	0	0	0	0	0	0		2011-03-15	165.08	0	1	2	10	25	52	31	19	9	0			2011-03-15	165.08	0	4		772	159.62	29.6296
2011-03-16	162.87	0.0130398	0	0	0	0	0	0.08	0.4	0	0.8	0		2011-03-16	162.87	0	0	0	0	0	1	1	0	1	0		2011-03-16	164.7	0	1	2	10	25	53	32	19	10	0			2011-03-16	164.7	0	4		773	159.62	29.6296
2011-03-17	160.78	-0.0129153	0	0	0	0	0	0	0	0	0	0		2011-03-17	160.78	0	0	0	0	0	0	0	0	0	0		2011-03-17	160.97	0	1	2	10	25	53	32	19	10	0			2011-03-17	160.97	0	4		774	160.086	29.1637
2011-03-18	160.59	-0.00118246	0	0	0	0	0	0	0	0	0	0		2011-03-18	160.59	0	0	0	0	0	0	0	0	0	0		2011-03-18	161.82	0	1	2	10	25	53	32	19	10	0			2011-03-18	161.82	0	4		775	160.086	30.3337
2011-03-19	0	0	0	0	0	0	0	0	0	0	0	0		2011-03-19	0	0	0	0	0	0	0	0	0	0	0		2011-03-19	161.82	0	1	2	10	25	53	32	19	10	0			2011-03-19	161.82	0	4		776	160.086	28.9437
2011-03-20	0	0	0	0	0	0	0	0	0	0	0	0		2011-03-20	0	0	0	0	0	0	0	0	0	0	0		2011-03-20	161.82	0	1	2	10	25	53	32	19	10	0			2011-03-20	161.82	0	4		777	160.086	26.5337
2011-03-21	161.72	0	0	0	0	0	0	0	0	0	0	0		2011-03-21	161.72	0	0	0	0	0	0	0	0	0	0		2011-03-21	164.52	0	1	2	10	25	53	32	19	10	0			2011-03-21	164.52	0	4		778	160.086	27.6737
2011-03-22	162.25	0.0032719	0	0	0	0	0	0.2	0	0	0	0		2011-03-22	162.25	0	0	0	0	0	1	0	0	0	0		2011-03-22	162.6	0	1	2	10	25	54	32	19	10	0			2011-03-22	162.6	0	4		779	160.086	26.4137
2011-03-23	160.82	-0.00885258	0	0	0	0	0	0	0	0	0	0		2011-03-23	160.82	0	0	0	0	0	0	0	0	0	0		2011-03-23	165.32	0	1	2	10	25	54	32	19	10	0			2011-03-23	165.32	0	4		780	160.086	26.4137
2011-03-24	167.36	0.0398614	0	0	0	0	0	0	0	0	0	0		2011-03-24	167.36	0	0	0	0	0	0	0	0	0	0		2011-03-24	171.1	0	1	2	10	25	54	32	19	10	0			2011-03-24	171.1	0	4		781	160.086	26.4137
2011-03-25	170.3	0.0174144	0	0	0	0	0	0	0	0	0	0		2011-03-25	170.3	0	0	0	0	0	0	0	0	0	0		2011-03-25	170.98	0	1	2	10	25	54	32	19	10	0			2011-03-25	170.98	0	4		782	149.985	36.5152
2011-03-26	0	0	0	0	0	0	0	0	0	0	0	0		2011-03-26	0	0	0	0	0	0	0	0	0	0	0		2011-03-26	170.98	0	1	2	10	25	54	32	19	10	0			2011-03-26	170.98	0	4		783	161.184	19.2364
2011-03-27	0	0	0	0	0	0	0	0	0.45	0	0	0		2011-03-27	0	0	0	0	0	0	0	1	0	0	0		2011-03-27	170.98	0	1	2	10	25	54	33	19	10	0			2011-03-27	170.98	0	4		784	161.184	15.4964
2011-03-28	169.25	0	0	0	0	0	0	0	0	0	0	0		2011-03-28	169.25	0	0	0	0	0	0	0	0	0	0		2011-03-28	169.35	0	1	2	10	25	54	33	19	10	0			2011-03-28	169.35	0	4		785	161.184	16.5664
2011-03-29	170.07	0.00483325	0	0	0	0	0	0	0	0	0.8	0		2011-03-29	170.07	0	0	0	0	0	0	0	0	1	0		2011-03-29	174.62	0	1	2	10	25	54	33	19	11	0			2011-03-29	174.62	0	4		786	161.867	15.373
2011-03-30	177.66	0.0436615	0	0	0	0	0	0	0	0	0	0		2011-03-30	177.66	0	0	0	0	0	0	0	0	0	0		2011-03-30	179.42	0	1	2	10	25	54	33	19	11	0			2011-03-30	179.42	0	4		787	161.867	15.373
2011-03-31	178.5	0.00471697	0	0	0	0	0	0	0	0	0	0		2011-03-31	178.5	0	0	0	0	0	0	0	0	0	0		2011-03-31	180.13	0	1	2	10	25	54	33	19	11	0			2011-03-31	180.13	0	4		788	148.168	29.0716
2011-04-01	178.59	0.000504052	0	0	0	0	0	0	0	0	0	0		2011-04-01	178.59	0	0	0	0	0	0	0	0	0	0		2011-04-01	180.13	0	1	2	10	25	54	33	19	11	0			2011-04-01	180.13	0	4		789	137.601	35.689
2011-04-02	0	0	0	0	0	0	0	0	0	0	0	0		2011-04-02	0	0	0	0	0	0	0	0	0	0	0		2011-04-02	180.13	0	1	2	10	25	54	33	19	11	0			2011-04-02	180.13	0	4		790	137.601	31.839
2011-04-03	0	0	0	0	0	0	0	0	0	0	0	0		2011-04-03	0	0	0	0	0	0	0	0	0	0	0		2011-04-03	180.13	0	1	2	10	25	54	33	19	11	0			2011-04-03	180.13	0	4		791	137.601	34.4191
2011-04-04	180.69	0	0	0	0	0	0	0	0	0	0	0		2011-04-04	180.69	0	0	0	0	0	0	0	0	0	0		2011-04-04	182.94	0	1	2	10	25	54	33	19	11	0			2011-04-04	182.94	0	4		792	137.601	35.189
2011-04-05	181.8	0.00612433	0	0	0	0	0	0	0	0	0	0		2011-04-05	181.8	0	0	0	0	0	0	0	0	0	0		2011-04-05	185.29	0	1	2	10	25	54	33	19	11	0			2011-04-05	185.29	0	4		793	132.565	39.1052
2011-04-06	181.12	-0.00374743	0	0	0	0	0	0	0.325	0	1	1		2011-04-06	181.12	0	0	0	0	0	0	1	0	0	0		2011-04-06	182.76	0	1	2	10	25	54	34	19	11	0			2011-04-06	182.76	0	5		794	132.565	39.1052
2011-04-07	181.76	0.00352734	0	0	0	0	0	0	0	0	0	0		2011-04-07	181.76	0	0	0	0	0	0	0	0	0	0		2011-04-07	184.91	0	1	2	10	25	54	34	19	11	0			2011-04-07	184.91	0	5		795	132.565	39.1052
2011-04-08	182.78	0.00559613	0	0	0	0	0	0	0.4	0	0	0		2011-04-08	182.78	0	0	0	0	0	0	1	0	0	0		2011-04-08	184.71	0	1	2	10	25	54	35	19	11	0			2011-04-08	184.71	0	5		796	132.565	36.5153
2011-04-09	0	0	0	0	0	0	0	0	0	0	0	0		2011-04-09	0	0	0	0	0	0	0	0	0	0	0		2011-04-09	184.71	0	1	2	10	25	54	35	19	11	0			2011-04-09	184.71	0	5		797	133.932	32.9585
2011-04-10	0	0	0	0	0	0	0	0	0	0	0	0		2011-04-10	0	0	0	0	0	0	0	0	0	0	0		2011-04-10	184.71	0	1	2	10	25	54	35	19	11	0			2011-04-10	184.71	0	5		798	133.932	35.1185
2011-04-11	181.85	0	0	0	0	0	0	0.1	0	0	0	0		2011-04-11	181.85	0	0	0	0	0	1	0	0	0	0		2011-04-11	184.04	0	1	2	10	25	55	35	19	11	0			2011-04-11	184.04	0	5		799	133.932	32.2085
2011-04-12	179.42	-0.0134528	0	0	0	0	0	0	0	0	0	0		2011-04-12	179.42	0	0	0	0	0	0	0	0	0	0		2011-04-12	180.48	0	1	2	10	25	55	35	19	11	0			2011-04-12	180.48	0	5		800	133.932	34.1385
2011-04-13	179.8	0.00211572	0	0	0	0	0	0	0	0	0	0		2011-04-13	179.8	0	0	0	0	0	0	0	0	0	0		2011-04-13	182.29	0	1	2	10	25	55	35	19	11	0			2011-04-13	182.29	0	5		801	133.932	34.1385
2011-04-14	179.36	-0.00245017	0	0	0	0	0	0	0	0	0	0		2011-04-14	179.36	0	0	0	0	0	0	0	0	0	0		2011-04-14	181.82	0	1	2	10	25	55	35	19	11	0			2011-04-14	181.82	0	5		802	144.592	23.4781
2011-04-15	179.02	-0.00189741	0	0	0	0	0	0	0	0	1	1		2011-04-15	179.02	0	0	0	0	0	0	0	0	0	0		2011-04-15	180.01	0	1	2	10	25	55	35	19	11	0			2011-04-15	180.01	0	6		803	135.626	31.1044
2011-04-16	0	0	0	0	0	0	0	0	0	0	0	0		2011-04-16	0	0	0	0	0	0	0	0	0	0	0		2011-04-16	180.01	0	1	2	10	25	55	35	19	11	0			2011-04-16	180.01	0	6		804	135.626	29.4544
2011-04-17	0	0	0	0	0	0	0	0	0	0	0	0		2011-04-17	0	0	0	0	0	0	0	0	0	0	0		2011-04-17	180.01	0	1	2	10	25	55	35	19	11	0			2011-04-17	180.01	0	6		805	132.338	32.3616
2011-04-18	175.37	0	0	0	0	0	0	0	0	0	0	0		2011-04-18	175.37	0	0	0	0	0	0	0	0	0	0		2011-04-18	178.34	0	1	2	10	25	55	35	19	11	0			2011-04-18	178.34	0	6		806	132.338	28.6316
2011-04-19	176.6	0.00698932	0	0	0	0	0	0	0	0	0	0		2011-04-19	176.6	0	0	0	0	0	0	0	0	0	0		2011-04-19	178.82	0	1	2	10	25	55	35	19	11	0			2011-04-19	178.82	0	6		807	132.338	29.4816
2011-04-20	181.59	0.0278641	0	0	0	0	0	0	0	0	0	0		2011-04-20	181.59	0	0	0	0	0	0	0	0	0	0		2011-04-20	183.87	0	1	2	10	25	55	35	19	11	0			2011-04-20	183.87	0	6		808	132.338	29.4816
2011-04-21	183.05	0.00800798	0	0	0	0	0	0	0	0	0	0		2011-04-21	183.05	0	0	0	0	0	0	0	0	0	0		2011-04-21	185.89	0	1	2	10	25	55	35	19	11	0			2011-04-21	185.89	0	6		809	132.338	29.4816
2011-04-22	0	0	0	0	0	0	0	0	0	0	0	0		2011-04-22	0	0	0	0	0	0	0	0	0	0	0		2011-04-22	185.89	0	1	2	10	25	55	35	19	11	0			2011-04-22	185.89	0	6		810	132.338	32.1816
2011-04-23	0	0	0	0	0	0	0	0	0	0	0	0		2011-04-23	0	0	0	0	0	0	0	0	0	0	0		2011-04-23	185.89	0	1	2	10	25	55	35	19	11	0			2011-04-23	185.89	0	6		811	133.705	28.8949
2011-04-24	0	0	0	0	0	0	0	0	0	0	0	0		2011-04-24	0	0	0	0	0	0	0	0	0	0	0		2011-04-24	185.89	0	1	2	10	25	55	35	19	11	0			2011-04-24	185.89	0	6		812	133.705	31.6149
2011-04-25	183.77	0	0	0	0	0	0	0	0	0	0	0		2011-04-25	183.77	0	0	0	0	0	0	0	0	0	0		2011-04-25	185.42	0	1	2	10	25	55	35	19	11	0			2011-04-25	185.42	0	6		813	133.705	37.3949
2011-04-26	180.74	-0.0166254	0	0	0	0	0	0	0	0	0	0		2011-04-26	180.74	0	0	0	0	0	0	0	0	0	0		2011-04-26	182.3	0	1	2	10	25	55	35	19	11	0			2011-04-26	182.3	0	6		814	133.705	37.2749
2011-04-27	182.75	0.0110595	0	0	0	0	0	0.0714286	0	0	0	0		2011-04-27	182.75	0	0	0	0	0	1	0	0	0	0		2011-04-27	196.63	0	1	2	10	25	56	35	19	11	0			2011-04-27	196.63	0	6		815	133.705	37.2749
2011-04-28	192.27	0.0507816	0	0	0	0	-0.15	0	0	0	0	0		2011-04-28	192.27	0	0	0	0	1	0	0	0	0	0		2011-04-28	195.07	0	1	2	10	26	56	35	19	11	0			2011-04-28	195.07	0	6		816	135.437	35.5431
2011-04-29	193.78	0.00782283	0	0	0	0	0	0	0	0	0	0		2011-04-29	193.78	0	0	0	0	0	0	0	0	0	0		2011-04-29	195.81	0	1	2	10	26	56	35	19	11	0			2011-04-29	195.81	0	6		817	135.437	33.9131
2011-04-30	0	0	0	0	0	0	0	0	0	0	0	0		2011-04-30	0	0	0	0	0	0	0	0	0	0	0		2011-04-30	195.81	0	1	2	10	26	56	35	19	11	0			2011-04-30	195.81	0	6		818	130.064	44.5564
2011-05-01	0	0	0	0	0	0	0	0	0	0	0	0		2011-05-01	0	0	0	0	0	0	0	0	0	0	0		2011-05-01	195.81	0	1	2	10	26	56	35	19	11	0			2011-05-01	195.81	0	6		819	130.064	49.3564
2011-05-02	196.18	0	0	0	0	0	0	0	0	0	0	0		2011-05-02	196.18	0	0	0	0	0	0	0	0	0	0		2011-05-02	201.19	0	1	2	10	26	56	35	19	11	0			2011-05-02	201.19	0	6		820	130.064	50.0664
2011-05-03	196.69	0.00259633	0	0	0	0	0	0	0	0	0	0		2011-05-03	196.69	0	0	0	0	0	0	0	0	0	0		2011-05-03	198.45	0	1	2	10	26	56	35	19	11	0			2011-05-03	198.45	0	6		821	130.064	50.0664
2011-05-04	195.37	-0.00673372	0	0	0	0	0	0	0	0	0	0		2011-05-04	195.37	0	0	0	0	0	0	0	0	0	0		2011-05-04	199.97	0	1	2	10	26	56	35	19	11	0			2011-05-04	199.97	0	6		822	130.064	50.0664
2011-05-05	196.12	0.00383152	0	0	0	0	0	0.2	0	0	0	0		2011-05-05	196.12	0	0	0	0	0	1	0	0	0	0		2011-05-05	197.11	0	1	2	10	26	57	35	19	11	0			2011-05-05	197.11	0	6		823	130.064	50.0664
2011-05-06	196.56	0.00224103	0	0	0	0	0	0	0	0.6	0	0		2011-05-06	196.56	0	0	0	0	0	0	0	1	0	0		2011-05-06	197.6	0	1	2	10	26	57	35	20	11	0			2011-05-06	197.6	0	6		824	130.064	52.8764
2011-05-07	0	0	0	0	0	0	0	0	0	0	0	0		2011-05-07	0	0	0	0	0	0	0	0	0	0	0		2011-05-07	197.6	0	1	2	10	26	57	35	20	11	0			2011-05-07	197.6	0	6		825	130.064	55.2264
2011-05-08	0	0	0	0	0	0	0	0	0	0	0	0		2011-05-08	0	0	0	0	0	0	0	0	0	0	0		2011-05-08	197.6	0	1	2	10	26	57	35	20	11	0			2011-05-08	197.6	0	6		826	152.041	30.7194
2011-05-09	196.78	0	0	0	0	0	0	0	0	0	0	0		2011-05-09	196.78	0	0	0	0	0	0	0	0	0	0		2011-05-09	200.8	0	1	2	10	26	57	35	20	11	0			2011-05-09	200.8	0	6		827	152.041	32.8694
2011-05-10	201.56	0.0240007	0	0	0	0	0	0	0	0	0	0		2011-05-10	201.56	0	0	0	0	0	0	0	0	0	0		2011-05-10	203.94	0	1	2	10	26	57	35	20	11	0			2011-05-10	203.94	0	6		828	153.58	31.1301
2011-05-11	202.25	0.00341746	0	0	0	0	0	0	0	0	0	0		2011-05-11	202.25	0	0	0	0	0	0	0	0	0	0		2011-05-11	204.38	0	1	2	10	26	57	35	20	11	0			2011-05-11	204.38	0	6		829	153.58	31.1301
2011-05-12	200.62	-0.00809201	0	0	0	0	0	0	0.416667	0	0	0		2011-05-12	200.62	0	0	0	0	0	0	1	0	0	0		2011-05-12	206.07	0	1	2	10	26	57	36	20	11	0			2011-05-12	206.07	0	6		830	153.58	31.1301
2011-05-13	202.36	0.00863575	0	0	0	0	0	0	0	0	0	0		2011-05-13	202.36	0	0	0	0	0	0	0	0	0	0		2011-05-13	202.56	0	1	2	10	26	57	36	20	11	0			2011-05-13	202.56	0	6		831	154.263	29.7767
2011-05-14	0	0	0	0	0	0	0	0	0	0	0	0		2011-05-14	0	0	0	0	0	0	0	0	0	0	0		2011-05-14	202.56	0	1	2	10	26	57	36	20	11	0			2011-05-14	202.56	0	6		832	154.263	26.2167
2011-05-15	0	0	0	0	0	0	0	0	0	0	0	0		2011-05-15	0	0	0	0	0	0	0	0	0	0	0		2011-05-15	202.56	0	1	2	10	26	57	36	20	11	0			2011-05-15	202.56	0	6		833	154.263	28.0267
2011-05-16	191.37	0	0	0	0	0	0	0	0	0	0	0		2011-05-16	191.37	0	0	0	0	0	0	0	0	0	0		2011-05-16	192.51	0	1	2	10	26	57	36	20	11	0			2011-05-16	192.51	0	6		834	154.263	27.5567
2011-05-17	191.76	0.00203586	0	0	0	0	0	0	0	0	0	0		2011-05-17	191.76	0	0	0	0	0	0	0	0	0	0		2011-05-17	194.81	0	1	2	10	26	57	36	20	11	0			2011-05-17	194.81	0	6		835	174.99	5.02046
2011-05-18	193.25	0.00774012	0	0	0	0	0	0	0	0	0	0		2011-05-18	193.25	0	0	0	0	0	0	0	0	0	0		2011-05-18	197.09	0	1	2	10	26	57	36	20	11	0			2011-05-18	197.09	0	6		836	174.99	5.02046
2011-05-19	197.55	0.022007	0	0	0	0	0	0	0.316667	0	0	0		2011-05-19	197.55	0	0	0	0	0	0	1	0	0	0		2011-05-19	198.8	0	1	2	10	26	57	37	20	11	0			2011-05-19	198.8	0	6		837	174.99	5.02046
2011-05-20	197.24	-0.00157045	0	0	0	0	0	0	0	0	0	0		2011-05-20	197.24	0	0	0	0	0	0	0	0	0	0		2011-05-20	198.65	0	1	2	10	26	57	37	20	11	0			2011-05-20	198.65	0	6		838	174.99	3.35046
2011-05-21	0	0	0	0	0	0	0	0	0	0	0	0		2011-05-21	0	0	0	0	0	0	0	0	0	0	0		2011-05-21	198.65	0	1	2	10	26	57	37	20	11	0			2011-05-21	198.65	0	6		839	174.99	3.83047
2011-05-22	0	0	0	0	0	0	0	0	0	0	0	0		2011-05-22	0	0	0	0	0	0	0	0	0	0	0		2011-05-22	198.65	0	1	2	10	26	57	37	20	11	0			2011-05-22	198.65	0	6		840	174.99	8.88046
2011-05-23	192.02	0	0	0	0	0	0	0	0	0	0	0		2011-05-23	192.02	0	0	0	0	0	0	0	0	0	0		2011-05-23	196.22	0	1	2	10	26	57	37	20	11	0			2011-05-23	196.22	0	6		841	174.99	10.9005
2011-05-24	193	0.00509063	0	0	0	0	0	0	0	0	0	0		2011-05-24	193	0	0	0	0	0	0	0	0	0	0		2011-05-24	193.27	0	1	2	10	26	57	37	20	11	0			2011-05-24	193.27	0	6		842	174.99	10.9005
2011-05-25	191.14	-0.00968405	0	0	0	0	0	0	0	0	0	0		2011-05-25	191.14	0	0	0	0	0	0	0	0	0	0		2011-05-25	192.26	0	1	2	10	26	57	37	20	11	0			2011-05-25	192.26	0	6		843	174.99	10.9005
2011-05-26	190.88	-0.00136115	0	0	0	0	0	0	0	0	0	0		2011-05-26	190.88	0	0	0	0	0	0	0	0	0	0		2011-05-26	195	0	1	2	10	26	57	37	20	11	0			2011-05-26	195	0	6		844	174.99	10.9005
2011-05-27	193.5	0.0136325	0	0	0	0	0	0	0	0	0	0		2011-05-27	193.5	0	0	0	0	0	0	0	0	0	0		2011-05-27	194.13	0	1	2	10	26	57	37	20	11	0			2011-05-27	194.13	0	6		845	174.99	10.4305
2011-05-28	0	0	0	0	0	0	0	0	0	0	0	0		2011-05-28	0	0	0	0	0	0	0	0	0	0	0		2011-05-28	194.13	0	1	2	10	26	57	37	20	11	0			2011-05-28	194.13	0	6		846	174.99	7.31047
2011-05-29	0	0	0	0	0	0	0	0	0	0	0	0		2011-05-29	0	0	0	0	0	0	0	0	0	0	0		2011-05-29	194.13	0	1	2	10	26	57	37	20	11	0			2011-05-29	194.13	0	6		847	175.478	21.1523
2011-05-30	0	0	0	0	0	0	0	0	0	0	0	0		2011-05-30	0	0	0	0	0	0	0	0	0	0	0		2011-05-30	194.13	0	1	2	10	26	57	37	20	11	0			2011-05-30	194.13	0	6		848	171.701	23.3695
2011-05-31	195.03	0	0	0	0	0	0	0	0	0	0	0		2011-05-31	195.03	0	0	0	0	0	0	0	0	0	0		2011-05-31	196.69	0	1	2	10	26	57	37	20	11	0			2011-05-31	196.69	0	6		849	171.701	24.1095
2011-06-01	192.05	-0.0153976	0	0	0	0	0	0	0	0	0	0		2011-06-01	192.05	0	0	0	0	0	0	0	0	0	0		2011-06-01	192.4	0	1	2	10	26	57	37	20	11	0			2011-06-01	192.4	0	6		850	171.701	24.1095
2011-06-02	190.56	-0.00778868	0	0	0	0	0	0	0	0	0	0		2011-06-02	190.56	0	0	0	0	0	0	0	0	0	0		2011-06-02	193.65	0	1	2	10	26	57	37	20	11	0			2011-06-02	193.65	0	6		851	171.701	24.1095
2011-06-03	187.62	-0.0155485	0	0	0	0	0	0	0	0	0	0		2011-06-03	187.62	0	0	0	0	0	0	0	0	0	0		2011-06-03	188.32	0	1	2	10	26	57	37	20	11	0			2011-06-03	188.32	0	6		852	171.701	29.4895
2011-06-04	0	0	0	0	0	0	0	0	0	0	0	0		2011-06-04	0	0	0	0	0	0	0	0	0	0	0		2011-06-04	188.32	0	1	2	10	26	57	37	20	11	0			2011-06-04	188.32	0	6		853	171.701	26.7495
2011-06-05	0	0	0	0	0	0	0	0	0	0	0	0		2011-06-05	0	0	0	0	0	0	0	0	0	0	0		2011-06-05	188.32	0	1	2	10	26	57	37	20	11	0			2011-06-05	188.32	0	6		854	171.701	28.2695
2011-06-06	185.18	0	0	0	0	0	0	0	0	0	0	0		2011-06-06	185.18	0	0	0	0	0	0	0	0	0	0		2011-06-06	185.69	0	1	2	10	26	57	37	20	11	0			2011-06-06	185.69	0	6		855	173.067	24.0427
2011-06-07	185.52	0.00183443	0	0	0	0	0	0	0.338889	0	0	0		2011-06-07	185.52	0	0	0	0	0	0	1	0	0	0		2011-06-07	187.55	0	1	2	10	26	57	38	20	11	0			2011-06-07	187.55	0	6		856	183.728	13.8723
2011-06-08	186.32	0.00430295	0	0	0	0	-0.0333333	0	0	0	0	0		2011-06-08	186.32	0	0	0	0	1	0	0	0	0	0		2011-06-08	188.05	0	1	2	10	27	57	38	20	11	0			2011-06-08	188.05	0	6		857	183.728	13.8723
2011-06-09	185.71	-0.00327931	0	0	0	0	0	0	0	0	0	0		2011-06-09	185.71	0	0	0	0	0	0	0	0	0	0		2011-06-09	189.68	0	1	2	10	27	57	38	20	11	0			2011-06-09	189.68	0	6		858	183.728	13.8723
2011-06-10	186.28	0.00306456	0	0	0	0	0	0	0	0	0	0		2011-06-10	186.28	0	0	0	0	0	0	0	0	0	0		2011-06-10	186.53	0	1	2	10	27	57	38	20	11	0			2011-06-10	186.53	0	6		859	183.728	17.0723
2011-06-11	0	0	0	0	0	0	0	0	0	0	0	0		2011-06-11	0	0	0	0	0	0	0	0	0	0	0		2011-06-11	186.53	0	1	2	10	27	57	38	20	11	0			2011-06-11	186.53	0	6		860	183.728	20.2123
2011-06-12	0	0	0	0	0	0	0	0	0	0	0	0		2011-06-12	0	0	0	0	0	0	0	0	0	0	0		2011-06-12	186.53	0	1	2	10	27	57	38	20	11	0			2011-06-12	186.53	0	6		861	183.728	20.6523
2011-06-13	184.86	0	0	-0.8	0	0	0	0	0	0	0	0		2011-06-13	184.86	0	1	0	0	0	0	0	0	0	0		2011-06-13	186.29	0	2	2	10	27	57	38	20	11	0			2011-06-13	186.29	0	6		862	185.331	20.7388
2011-06-14	187.07	0.0118841	0	0	0	0	0	0	0	0	0	0		2011-06-14	187.07	0	0	0	0	0	0	0	0	0	0		2011-06-14	189.96	0	2	2	10	27	57	38	20	11	0			2011-06-14	189.96	0	6		863	185.331	17.2288
2011-06-15	185.3	-0.00950677	0	0	0	0	0	0	0	0	0	0		2011-06-15	185.3	0	0	0	0	0	0	0	0	0	0		2011-06-15	185.98	0	2	2	10	27	57	38	20	11	0			2011-06-15	185.98	0	6		864	185.331	17.2288
2011-06-16	181.59	-0.0202248	0	0	0	0	0	0	0	0	0	0		2011-06-16	181.59	0	0	0	0	0	0	0	0	0	0		2011-06-16	183.65	0	2	2	10	27	57	38	20	11	0			2011-06-16	183.65	0	6		865	185.331	17.2288
2011-06-17	184.64	0.0166566	0	0	0	0	0	0	0	0	0	0		2011-06-17	184.64	0	0	0	0	0	0	0	0	0	0		2011-06-17	186.37	0	2	2	10	27	57	38	20	11	0			2011-06-17	186.37	0	6		866	185.331	7.17878
2011-06-18	0	0	0	0	0	0	0	0	0	0	0	0		2011-06-18	0	0	0	0	0	0	0	0	0	0	0		2011-06-18	186.37	0	2	2	10	27	57	38	20	11	0			2011-06-18	186.37	0	6		867	185.331	9.47878
2011-06-19	0	0	0	0	0	0	0	0	0	0	0	0		2011-06-19	0	0	0	0	0	0	0	0	0	0	0		2011-06-19	186.37	0	2	2	10	27	57	38	20	11	0			2011-06-19	186.37	0	6		868	185.331	11.7588
2011-06-20	185.57	0	0	0	0	0	0	0	0	0	0	0		2011-06-20	185.57	0	0	0	0	0	0	0	0	0	0		2011-06-20	187.72	0	2	2	10	27	57	38	20	11	0			2011-06-20	187.72	0	6		869	186.55	12.2501
2011-06-21	187.12	0.00831789	0	0	0	0	0	0	0	0	0	0		2011-06-21	187.12	0	0	0	0	0	0	0	0	0	0		2011-06-21	194.23	0	2	2	10	27	57	38	20	11	0			2011-06-21	194.23	0	6		870	186.55	12.1001
2011-06-22	191.32	0.0221974	0	0	0	0	0	0	0	0	0	0		2011-06-22	191.32	0	0	0	0	0	0	0	0	0	0		2011-06-22	191.63	0	2	2	10	27	57	38	20	11	0			2011-06-22	191.63	0	6		871	186.55	12.1001
2011-06-23	188.3	-0.015911	0	0	0	0	0	0	0	0	0	0		2011-06-23	188.3	0	0	0	0	0	0	0	0	0	0		2011-06-23	194.16	0	2	2	10	27	57	38	20	11	0			2011-06-23	194.16	0	6		872	186.55	12.1001
2011-06-24	191.35	0.0160678	0	0	0	0	0	0	0	0	0	0		2011-06-24	191.35	0	0	0	0	0	0	0	0	0	0		2011-06-24	192.55	0	2	2	10	27	57	38	20	11	0			2011-06-24	192.55	0	6		873	186.55	9.67012
2011-06-25	0	0	0	0	0	0	0	0	0	0	0	0		2011-06-25	0	0	0	0	0	0	0	0	0	0	0		2011-06-25	192.55	0	2	2	10	27	57	38	20	11	0			2011-06-25	192.55	0	6		874	186.55	6.72013
2011-06-26	0	0	0	0	0	0	0	0	0	0	0	0		2011-06-26	0	0	0	0	0	0	0	0	0	0	0		2011-06-26	192.55	0	2	2	10	27	57	38	20	11	0			2011-06-26	192.55	0	6		875	186.55	5.71012
2011-06-27	194.03	0	0	0	0	0	0	0	0	0	0	0		2011-06-27	194.03	0	0	0	0	0	0	0	0	0	0		2011-06-27	201.25	0	2	2	10	27	57	38	20	11	0			2011-06-27	201.25	0	6		876	186.55	8.45012
2011-06-28	200.6	0.0333001	0	0	0	0	0	0	0	0	0	0		2011-06-28	200.6	0	0	0	0	0	0	0	0	0	0		2011-06-28	202.35	0	2	2	10	27	57	38	20	11	0			2011-06-28	202.35	0	6		877	186.55	7.58013
2011-06-29	201.03	0.00214124	0	0	0	0	0	0	0	0	0	0		2011-06-29	201.03	0	0	0	0	0	0	0	0	0	0		2011-06-29	204.18	0	2	2	10	27	57	38	20	11	0			2011-06-29	204.18	0	6		878	186.55	7.58013
2011-06-30	200.5	-0.0026399	0	0	0	0	0	0	0	0	0	0		2011-06-30	200.5	0	0	0	0	0	0	0	0	0	0		2011-06-30	204.49	0	2	2	10	27	57	38	20	11	0			2011-06-30	204.49	0	6		879	186.55	7.58013
2011-07-01	203.61	0.0153922	0	0	0	0	0	0	0	0	0	0		2011-07-01	203.61	0	0	0	0	0	0	0	0	0	0		2011-07-01	209.49	0	2	2	10	27	57	38	20	11	0			2011-07-01	209.49	0	6		880	186.55	7.58013
2011-07-02	0	0	0	0	0	0	0	0	0	0	0	0		2011-07-02	0	0	0	0	0	0	0	0	0	0	0		2011-07-02	209.49	0	2	2	10	27	57	38	20	11	0			2011-07-02	209.49	0	6		881	186.55	10.1401
2011-07-03	0	0	0	0	0	0	0	0	0	0	0	0		2011-07-03	0	0	0	0	0	0	0	0	0	0	0		2011-07-03	209.49	0	2	2	10	27	57	38	20	11	0			2011-07-03	209.49	0	6		882	186.55	5.85012
2011-07-04	0	0	0	0	0	0	0	0	0	0	0	0		2011-07-04	0	0	0	0	0	0	0	0	0	0	0		2011-07-04	209.49	0	2	2	10	27	57	38	20	11	0			2011-07-04	209.49	0	6		883	186.55	7.10012
2011-07-05	208.73	0	0	0	0	0	0	0	0	0	0	0		2011-07-05	208.73	0	0	0	0	0	0	0	0	0	0		2011-07-05	213.19	0	2	2	10	27	57	38	20	11	0			2011-07-05	213.19	0	6		884	186.55	1.77013
2011-07-06	211.01	0.010864	0	0	0	0	0	0	0	0	0	0		2011-07-06	211.01	0	0	0	0	0	0	0	0	0	0		2011-07-06	214.19	0	2	2	10	27	57	38	20	11	0			2011-07-06	214.19	0	6		885	186.55	1.77013
2011-07-07	215.09	0.019151	0	0	0	0	0	0	0	0	0	0		2011-07-07	215.09	0	0	0	0	0	0	0	0	0	0		2011-07-07	216.74	0	2	2	10	27	57	38	20	11	0			2011-07-07	216.74	0	6		886	186.55	1.77013
2011-07-08	213.25	-0.00859134	0	0	0	0	0	0	0	0	0	0		2011-07-08	213.25	0	0	0	0	0	0	0	0	0	0		2011-07-08	218.28	0	2	2	10	27	57	38	20	11	0			2011-07-08	218.28	0	6		887	186.55	-0.859875
2011-07-09	0	0	0	0	0	0	0	0	0	0	0	0		2011-07-09	0	0	0	0	0	0	0	0	0	0	0		2011-07-09	218.28	0	2	2	10	27	57	38	20	11	0			2011-07-09	218.28	0	6		888	187.854	-0.304057
2011-07-10	0	0	0	0	0	0	0	0.0333333	0	0	0	0		2011-07-10	0	0	0	0	0	0	1	0	0	0	0		2011-07-10	218.28	0	2	2	10	27	58	38	20	11	0			2011-07-10	218.28	0	6		889	187.015	1.03531
2011-07-11	211	0	0	0	0	0	0	0.183333	0	0	0	0		2011-07-11	211	0	0	0	0	0	1	0	0	0	0		2011-07-11	212.55	0	2	2	10	27	59	38	20	11	0			2011-07-11	212.55	0	6		890	187.015	2.6653
2011-07-12	211.12	0.000568535	0	0	0	0	0	0	0	0	0	0		2011-07-12	211.12	0	0	0	0	0	0	0	0	0	0		2011-07-12	211.23	0	2	2	10	27	59	38	20	11	0			2011-07-12	211.23	0	6		891	187.015	-0.484693
2011-07-13	212.14	0.00481976	0	0	0	0	0	0	0	0	0	0		2011-07-13	212.14	0	0	0	0	0	0	0	0	0	0		2011-07-13	213.5	0	2	2	10	27	59	38	20	11	0			2011-07-13	213.5	0	6		892	187.015	-0.484693
2011-07-14	209.38	-0.0130956	0	0	0	0	0	0	0	0	0	0		2011-07-14	209.38	0	0	0	0	0	0	0	0	0	0		2011-07-14	210.38	0	2	2	10	27	59	38	20	11	0			2011-07-14	210.38	0	6		893	187.015	-0.484693
2011-07-15	209.29	-0.00042999	0	0	0	0	0	0	0	0	0	0		2011-07-15	209.29	0	0	0	0	0	0	0	0	0	0		2011-07-15	212.87	0	2	2	10	27	59	38	20	11	0			2011-07-15	212.87	0	6		894	155.282	31.0076
2011-07-16	0	0	0	0	0	0	0	0	0	0	0	0		2011-07-16	0	0	0	0	0	0	0	0	0	0	0		2011-07-16	212.87	0	2	2	10	27	59	38	20	11	0			2011-07-16	212.87	0	6		895	155.282	34.6776
2011-07-17	0	0	0	0	0	0	0	0	0	0	0	0		2011-07-17	0	0	0	0	0	0	0	0	0	0	0		2011-07-17	212.87	0	2	2	10	27	59	38	20	11	0			2011-07-17	212.87	0	6		896	155.282	30.6976
2011-07-18	208.29	0	0	0	0	0	0	0	0	0	0	0		2011-07-18	208.29	0	0	0	0	0	0	0	0	0	0		2011-07-18	211.53	0	2	2	10	27	59	38	20	11	0			2011-07-18	211.53	0	6		897	155.282	28.3676
2011-07-19	213.77	0.0259694	0	0	0	0	0	0	0	0	0	0		2011-07-19	213.77	0	0	0	0	0	0	0	0	0	0		2011-07-19	218.06	0	2	2	10	27	59	38	20	11	0			2011-07-19	218.06	0	6		898	155.282	31.0876
2011-07-20	214.41	0.0029894	0	0	0	0	0	0.0333333	0	0	0	0		2011-07-20	214.41	0	0	0	0	0	1	0	0	0	0		2011-07-20	215.55	0	2	2	10	27	60	38	20	11	0			2011-07-20	215.55	0	6		899	155.282	31.0876
2011-07-21	211.07	-0.0157002	0	0	0	0	0	0	0	0	0	0		2011-07-21	211.07	0	0	0	0	0	0	0	0	0	0		2011-07-21	213.21	0	2	2	10	27	60	38	20	11	0			2011-07-21	213.21	0	6		900	155.282	31.0876
2011-07-22	211.11	0.000189464	0	0	0	0	0	0	0	0	0	0		2011-07-22	211.11	0	0	0	0	0	0	0	0	0	0		2011-07-22	216.52	0	2	2	10	27	60	38	20	11	0			2011-07-22	216.52	0	6		901	155.282	32.4376
2011-07-23	0	0	0	0	0	0	0	0	0	0	0	0		2011-07-23	0	0	0	0	0	0	0	0	0	0	0		2011-07-23	216.52	0	2	2	10	27	60	38	20	11	0			2011-07-23	216.52	0	6		902	155.282	38.9476
2011-07-24	0	0	0	0	0	0	0	0	0	0	0	0		2011-07-24	0	0	0	0	0	0	0	0	0	0	0		2011-07-24	216.52	0	2	2	10	27	60	38	20	11	0			2011-07-24	216.52	0	6		903	155.282	36.3476
2011-07-25	213	0	0	0	-0.6	0	-0.125	0.142857	0	0	0	0		2011-07-25	213	0	0	1	0	1	1	0	0	0	0		2011-07-25	213.49	0	2	3	10	28	61	38	20	11	0			2011-07-25	213.49	0	6		904	155.282	38.8776
2011-07-26	210.35	-0.0125193	0	0	0	0	0	0	0	0	0	0		2011-07-26	210.35	0	0	0	0	0	0	0	0	0	0		2011-07-26	214.18	0	2	3	10	28	61	38	20	11	0			2011-07-26	214.18	0	6		905	155.282	37.2676
2011-07-27	219.62	0.0431259	0	0	0	0	0	0	0	0	0	0		2011-07-27	219.62	0	0	0	0	0	0	0	0	0	0		2011-07-27	222.52	0	2	3	10	28	61	38	20	11	0			2011-07-27	222.52	0	6		906	155.282	37.2676
2011-07-28	220.23	0.00277368	0	0	0	0	0	0	0	0	0	0		2011-07-28	220.23	0	0	0	0	0	0	0	0	0	0		2011-07-28	223.9	0	2	3	10	28	61	38	20	11	0			2011-07-28	223.9	0	6		907	155.282	37.2676
2011-07-29	219.51	-0.00327467	0	0	0	0	0	0	0	0	0	0		2011-07-29	219.51	0	0	0	0	0	0	0	0	0	0		2011-07-29	222.52	0	2	3	10	28	61	38	20	11	0			2011-07-29	222.52	0	6		908	155.282	45.9676
2011-07-30	0	0	0	0	0	0	0	0	0	0	0	0		2011-07-30	0	0	0	0	0	0	0	0	0	0	0		2011-07-30	222.52	0	2	3	10	28	61	38	20	11	0			2011-07-30	222.52	0	6		909	155.282	47.0676
2011-07-31	0	0	0	0	0	0	0	0	0	0	0	0		2011-07-31	0	0	0	0	0	0	0	0	0	0	0		2011-07-31	222.52	0	2	3	10	28	61	38	20	11	0			2011-07-31	222.52	0	6		910	155.282	48.8976
2011-08-01	217.66	0	0	0	0	0	0	0	0	0	0	0		2011-08-01	217.66	0	0	0	0	0	0	0	0	0	0		2011-08-01	221.32	0	2	3	10	28	61	38	20	11	0			2011-08-01	221.32	0	6		911	155.282	49.2076
2011-08-02	211.3	-0.0296553	0	0	0	0	0	0	0	0	0	0		2011-08-02	211.3	0	0	0	0	0	0	0	0	0	0		2011-08-02	211.7	0	2	3	10	28	61	38	20	11	0			2011-08-02	211.7	0	6		912	155.282	54.2076
2011-08-03	205.54	-0.0276383	0	0	0	0	0	0	0	0	0	0		2011-08-03	205.54	0	0	0	0	0	0	0	0	0	0		2011-08-03	209.96	0	2	3	10	28	61	38	20	11	0			2011-08-03	209.96	0	6		913	155.282	54.2076
2011-08-04	201.45	-0.0200994	0	0	0	0	0	0	0	0	0	0		2011-08-04	201.45	0	0	0	0	0	0	0	0	0	0		2011-08-04	201.48	0	2	3	10	28	61	38	20	11	0			2011-08-04	201.48	0	6		914	155.282	54.2076
2011-08-05	194.84	-0.0333625	0	0	0	0	0	0	0	0	0	0		2011-08-05	194.84	0	0	0	0	0	0	0	0	0	0		2011-08-05	202.7	0	2	3	10	28	61	38	20	11	0			2011-08-05	202.7	0	6		915	155.282	54.2076
2011-08-06	0	0	0	0	0	0	0	0	0	0	0	0		2011-08-06	0	0	0	0	0	0	0	0	0	0	0		2011-08-06	202.7	0	2	3	10	28	61	38	20	11	0			2011-08-06	202.7	0	6		916	155.282	57.9076
2011-08-07	0	0	0	0	0	0	0	0	0	0	0	0		2011-08-07	0	0	0	0	0	0	0	0	0	0	0		2011-08-07	202.7	0	2	3	10	28	61	38	20	11	0			2011-08-07	202.7	0	6		917	155.282	58.9076
2011-08-08	190.05	0	0	0	0	0	0	0	0	0	0	0		2011-08-08	190.05	0	0	0	0	0	0	0	0	0	0		2011-08-08	193.7	0	2	3	10	28	61	38	20	11	0			2011-08-08	193.7	0	6		918	155.282	61.4576
2011-08-09	190.46	0.00215502	0	0	0	0	0	0	0	0	0	0		2011-08-09	190.46	0	0	0	0	0	0	0	0	0	0		2011-08-09	205.09	0	2	3	10	28	61	38	20	11	0			2011-08-09	205.09	0	6		919	155.282	62.9976
2011-08-10	193.6	0.016352	0	0	0	0	0	0	0	0	0	0		2011-08-10	193.6	0	0	0	0	0	0	0	0	0	0		2011-08-10	194.13	0	2	3	10	28	61	38	20	11	0			2011-08-10	194.13	0	6		920	155.282	62.9976
2011-08-11	191.36	-0.0116377	0	0	0	0	0	0	0	0	0	0		2011-08-11	191.36	0	0	0	0	0	0	0	0	0	0		2011-08-11	198.36	0	2	3	10	28	61	38	20	11	0			2011-08-11	198.36	0	6		921	155.51	62.7698
2011-08-12	197.21	0.0301127	0	0	0	0	0	0	0	0	0	0		2011-08-12	197.21	0	0	0	0	0	0	0	0	0	0		2011-08-12	202.3	0	2	3	10	28	61	38	20	11	0			2011-08-12	202.3	0	6		922	156.763	55.787
2011-08-13	0	0	0	0	0	0	0	0	0	0	0	0		2011-08-13	0	0	0	0	0	0	0	0	0	0	0		2011-08-13	202.3	0	2	3	10	28	61	38	20	11	0			2011-08-13	202.3	0	6		923	156.763	54.467
2011-08-14	0	0	0	0	0	0	0	0	0	0	0	0		2011-08-14	0	0	0	0	0	0	0	0	0	0	0		2011-08-14	202.3	0	2	3	10	28	61	38	20	11	0			2011-08-14	202.3	0	6		924	156.763	56.737
2011-08-15	198.32	0	0	0	0	0	0	0	0	0	0	0		2011-08-15	198.32	0	0	0	0	0	0	0	0	0	0		2011-08-15	202.95	0	2	3	10	28	61	38	20	11	0			2011-08-15	202.95	0	6		925	156.763	53.617
2011-08-16	194.75	-0.0181652	0	0	0	0	0	0	0	0	0	0		2011-08-16	194.75	0	0	0	0	0	0	0	0	0	0		2011-08-16	197.68	0	2	3	10	28	61	38	20	11	0			2011-08-16	197.68	0	6		926	156.763	56.107
2011-08-17	193.74	-0.0051996	0	0	0	0	0	0	0	0	0	0		2011-08-17	193.74	0	0	0	0	0	0	0	0	0	0		2011-08-17	195.93	0	2	3	10	28	61	38	20	11	0			2011-08-17	195.93	0	6		927	156.763	56.107
2011-08-18	179.72	-0.075117	0	0	0	0	0	0	0	0	0	0		2011-08-18	179.72	0	0	0	0	0	0	0	0	0	0		2011-08-18	182.52	0	2	3	10	28	61	38	20	11	0			2011-08-18	182.52	0	6		928	156.763	56.107
2011-08-19	177.55	-0.0121478	0	0	0	0	0	0	0	0	0	0		2011-08-19	177.55	0	0	0	0	0	0	0	0	0	0		2011-08-19	178.93	0	2	3	10	28	61	38	20	11	0			2011-08-19	178.93	0	6		929	156.763	54.767
2011-08-20	0	0	0	0	0	0	0	0	0	0	0	0		2011-08-20	0	0	0	0	0	0	0	0	0	0	0		2011-08-20	178.93	0	2	3	10	28	61	38	20	11	0			2011-08-20	178.93	0	6		930	156.763	61.297
2011-08-21	0	0	0	0	0	0	0	0	0	0	0	0		2011-08-21	0	0	0	0	0	0	0	0	0	0	0		2011-08-21	178.93	0	2	3	10	28	61	38	20	11	0			2011-08-21	178.93	0	6		931	156.991	58.5592
2011-08-22	177.1	0	0	0	0	0	0	0	0	0	0	0		2011-08-22	177.1	0	0	0	0	0	0	0	0	0	0		2011-08-22	177.54	0	2	3	10	28	61	38	20	11	0			2011-08-22	177.54	0	6		932	156.991	56.2192
2011-08-23	178.52	0.00798608	0	0	0	0	0	0	0	0	0	0		2011-08-23	178.52	0	0	0	0	0	0	0	0	0	0		2011-08-23	193.55	0	2	3	10	28	61	38	20	11	0			2011-08-23	193.55	0	6		933	156.991	59.5292
2011-08-24	190.17	0.0632177	0	0	0	0	0	0	0	0	0	0		2011-08-24	190.17	0	0	0	0	0	0	0	0	0	0		2011-08-24	193.73	0	2	3	10	28	61	38	20	11	0			2011-08-24	193.73	0	6		934	156.991	59.5292
2011-08-25	191.07	0.00472149	0	0	0	0	0	0	0	0	0	0		2011-08-25	191.07	0	0	0	0	0	0	0	0	0	0		2011-08-25	192.03	0	2	3	10	28	61	38	20	11	0			2011-08-25	192.03	0	6		935	156.991	59.5292
2011-08-26	189.6	-0.00772327	0	0	0	0	0	0	0	0	0	0		2011-08-26	189.6	0	0	0	0	0	0	0	0	0	0		2011-08-26	199.27	0	2	3	10	28	61	38	20	11	0			2011-08-26	199.27	0	6		936	154.644	58.8455
2011-08-27	0	0	0	0	0	0	0	0	0	0	0	0		2011-08-27	0	0	0	0	0	0	0	0	0	0	0		2011-08-27	199.27	0	2	3	10	28	61	38	20	11	0			2011-08-27	199.27	0	6		937	154.644	59.5355
2011-08-28	0	0	0	0	0	0	0	0	0	0	0	0		2011-08-28	0	0	0	0	0	0	0	0	0	0	0		2011-08-28	199.27	0	2	3	10	28	61	38	20	11	0			2011-08-28	199.27	0	6		938	154.644	67.8755
2011-08-29	202.55	0	0	0	0	0	-0.155556	0	0	0	0	0		2011-08-29	202.55	0	0	0	0	1	0	0	0	0	0		2011-08-29	206.53	0	2	3	10	29	61	38	20	11	0			2011-08-29	206.53	0	6		939	154.644	69.2555
2011-08-30	204.32	0.00870064	0	0	0	0	0	0	0.3	0	0	0		2011-08-30	204.32	0	0	0	0	0	0	1	0	0	0		2011-08-30	210.92	0	2	3	10	29	61	39	20	11	0			2011-08-30	210.92	0	6		940	154.644	67.8755
2011-08-31	211.35	0.0338281	0	0	0	0	0	0	0	0	0	0		2011-08-31	211.35	0	0	0	0	0	0	0	0	0	0		2011-08-31	215.23	0	2	3	10	29	61	39	20	11	0			2011-08-31	215.23	0	6		941	154.644	67.8755
2011-09-01	211.62	0.00127663	0	0	0	0	0	0	0	0	0	0		2011-09-01	211.62	0	0	0	0	0	0	0	0	0	0		2011-09-01	212.54	0	2	3	10	29	61	39	20	11	0			2011-09-01	212.54	0	6		942	154.644	67.8755
2011-09-02	207	-0.0220734	0	0	0	0	0	0	0	0	0	0		2011-09-02	207	0	0	0	0	0	0	0	0	0	0		2011-09-02	210	0	2	3	10	29	61	39	20	11	0			2011-09-02	210	0	6		943	154.644	66.6755
2011-09-03	0	0	0	0	0	0	0	0	0	0	0	0		2011-09-03	0	0	0	0	0	0	0	0	0	0	0		2011-09-03	210	0	2	3	10	29	61	39	20	11	0			2011-09-03	210	0	6		944	154.644	57.0555
2011-09-04	0	0	0	0	0	0	0	0	0	0	0	0		2011-09-04	0	0	0	0	0	0	0	0	0	0	0		2011-09-04	210	0	2	3	10	29	61	39	20	11	0			2011-09-04	210	0	6		945	154.644	55.3155
2011-09-05	0	0	0	0	0	0	0	0	0	0	0	0		2011-09-05	0	0	0	0	0	0	0	0	0	0	0		2011-09-05	210	0	2	3	10	29	61	39	20	11	0			2011-09-05	210	0	6		946	154.644	46.8355
2011-09-06	204.47	0	0	0	0	0	0	0	0	0	0	0		2011-09-06	204.47	0	0	0	0	0	0	0	0	0	0		2011-09-06	216.18	0	2	3	10	29	61	39	20	11	0			2011-09-06	216.18	0	6		947	154.644	48.0555
2011-09-07	214.22	0.0465823	0	0	0	0	0	0.236364	0	0	0	0		2011-09-07	214.22	0	0	0	0	0	2	0	0	0	0		2011-09-07	219.9	0	2	3	10	29	63	39	20	11	0			2011-09-07	219.9	0	6		948	154.644	48.0555
2011-09-08	216.34	0.0098477	0	0	0	0	0	0.383333	0	0.7	0	0		2011-09-08	216.34	0	0	0	0	0	2	0	1	0	0		2011-09-08	217.26	0	2	3	10	29	65	39	21	11	0			2011-09-08	217.26	0	6		949	154.644	48.0555
2011-09-09	209.75	-0.0309349	0	0	0	0	0	0	0	0	0	0		2011-09-09	209.75	0	0	0	0	0	0	0	0	0	0		2011-09-09	211.39	0	2	3	10	29	65	39	21	11	0			2011-09-09	211.39	0	6		950	154.644	39.0555
2011-09-10	0	0	0	0	0	0	0	0	0	0	0	0		2011-09-10	0	0	0	0	0	0	0	0	0	0	0		2011-09-10	211.39	0	2	3	10	29	65	39	21	11	0			2011-09-10	211.39	0	6		951	154.644	50.4455
2011-09-11	0	0	0	0	0	0	-0.15	0	0	0	0	0		2011-09-11	0	0	0	0	0	1	0	0	0	0	0		2011-09-11	211.39	0	2	3	10	30	65	39	21	11	0			2011-09-11	211.39	0	6		952	154.644	39.4855
2011-09-12	208.65	0	0	0	0	0	-0.0378788	0	0	0	0	0		2011-09-12	208.65	0	0	0	0	1	0	0	0	0	0		2011-09-12	216.56	0	2	3	10	31	65	39	21	11	0			2011-09-12	216.56	0	6		953	154.644	43.7155
2011-09-13	215.01	0.0300263	0	0	0	0	0	0	0	0	0	0		2011-09-13	215.01	0	0	0	0	0	0	0	0	0	0		2011-09-13	219.53	0	2	3	10	31	65	39	21	11	0			2011-09-13	219.53	0	6		954	154.644	47.6555
2011-09-14	216.72	0.00792169	0	0	0	0	0	0	0	0	0	0		2011-09-14	216.72	0	0	0	0	0	0	0	0	0	0		2011-09-14	222.57	0	2	3	10	31	65	39	21	11	0			2011-09-14	222.57	0	6		955	154.644	47.6555
2011-09-15	221.25	0.0206871	0	0	0	0	0	0	0	0	0	0		2011-09-15	221.25	0	0	0	0	0	0	0	0	0	0		2011-09-15	226.78	0	2	3	10	31	65	39	21	11	0			2011-09-15	226.78	0	6		956	154.644	47.6555
2011-09-16	226.74	0.0245107	0	0	0	0	0	0	0	0	0	0		2011-09-16	226.74	0	0	0	0	0	0	0	0	0	0		2011-09-16	239.3	0	2	3	10	31	65	39	21	11	0			2011-09-16	239.3	0	6		957	154.644	48.3055
2011-09-17	0	0	0	0	0	0	0	0	0	0	0	0		2011-09-17	0	0	0	0	0	0	0	0	0	0	0		2011-09-17	239.3	0	2	3	10	31	65	39	21	11	0			2011-09-17	239.3	0	6		958	154.644	43.0355
2011-09-18	0	0	0	0	0	0	0	0	0	0	0	0		2011-09-18	0	0	0	0	0	0	0	0	0	0	0		2011-09-18	239.3	0	2	3	10	31	65	39	21	11	0			2011-09-18	239.3	0	6		959	154.644	41.2855
2011-09-19	232.88	0	0	0	0	0	0	0	0	0.6875	0	0		2011-09-19	232.88	0	0	0	0	0	0	0	1	0	0		2011-09-19	241.69	0	2	3	10	31	65	39	22	11	0			2011-09-19	241.69	0	6		960	154.644	27.8755
2011-09-20	231.03	-0.00797575	0	0	0	0	0	0	0	0	0	0		2011-09-20	231.03	0	0	0	0	0	0	0	0	0	0		2011-09-20	233.25	0	2	3	10	31	65	39	22	11	0			2011-09-20	233.25	0	6		961	154.644	24.2855
2011-09-21	231.81	0.00337049	0	0	0	0	0	0	0	0	0	0		2011-09-21	231.81	0	0	0	0	0	0	0	0	0	0		2011-09-21	231.87	0	2	3	10	31	65	39	22	11	0			2011-09-21	231.87	0	6		962	154.644	24.2855
2011-09-22	219	-0.0568463	0	0	0	0	0	0.136364	0	0	0	0		2011-09-22	219	0	0	0	0	0	1	0	0	0	0		2011-09-22	223.23	0	2	3	10	31	66	39	22	11	0			2011-09-22	223.23	0	6		963	154.644	24.2855
2011-09-23	219.06	0.000273926	0	0	0	0	0	0	0	0	0	0		2011-09-23	219.06	0	0	0	0	0	0	0	0	0	0		2011-09-23	223.61	0	2	3	10	31	66	39	22	11	0			2011-09-23	223.61	0	6		964	154.644	22.8955
2011-09-24	0	0	0	0	0	0	0	0	0	0	0	0		2011-09-24	0	0	0	0	0	0	0	0	0	0	0		2011-09-24	223.61	0	2	3	10	31	66	39	22	11	0			2011-09-24	223.61	0	6		965	154.644	38.9055
2011-09-25	0	0	0	0	0	0	0	0	0	0	0	0		2011-09-25	0	0	0	0	0	0	0	0	0	0	0		2011-09-25	223.61	0	2	3	10	31	66	39	22	11	0			2011-09-25	223.61	0	6		966	154.644	39.0855
2011-09-26	221.4	0	0	0	0	0	0	0	0.309091	0	0	0		2011-09-26	221.4	0	0	0	0	0	0	1	0	0	0		2011-09-26	229.85	0	2	3	10	31	66	40	22	11	0			2011-09-26	229.85	0	6		967	154.644	37.3855
2011-09-27	222.4	0.00450654	0	0	0	0	-0.075	0	0.333333	0	0	0		2011-09-27	222.4	0	0	0	0	1	0	1	0	0	0		2011-09-27	224.21	0	2	3	10	32	66	41	22	11	0			2011-09-27	224.21	0	6		968	154.644	44.6255
2011-09-28	225.6	0.014286	0	0	0	0	-0.227778	0.204545	1.46071	0	0.9	0		2011-09-28	225.6	0	0	0	0	2	2	4	0	1	0		2011-09-28	229.71	0	2	3	10	34	68	45	22	12	0			2011-09-28	229.71	0	6		969	154.644	44.6255
2011-09-29	216.29	-0.0421435	0	0	0	0	0	0.301443	0.4	0	1	1		2011-09-29	216.29	0	0	0	0	0	3	1	0	0	0		2011-09-29	222.44	0	2	3	10	34	71	46	22	12	0			2011-09-29	222.44	0	7		970	154.644	44.6255
2011-09-30	215.21	-0.00500574	0	0	0	0	0	0	0	0	0	0		2011-09-30	215.21	0	0	0	0	0	0	0	0	0	0		2011-09-30	216.23	0	2	3	10	34	71	46	22	12	0			2011-09-30	216.23	0	7		971	150.727	55.8026
2011-10-01	0	0	0	0	0	0	0	0	0	0	0	0		2011-10-01	0	0	0	0	0	0	0	0	0	0	0		2011-10-01	216.23	0	2	3	10	34	71	46	22	12	0			2011-10-01	216.23	0	7		972	151.882	59.038
2011-10-02	0	0	0	0	0	0	0	0	0	0	0	0		2011-10-02	0	0	0	0	0	0	0	0	0	0	0		2011-10-02	216.23	0	2	3	10	34	71	46	22	12	0			2011-10-02	216.23	0	7		973	151.882	63.348
2011-10-03	211.39	0	0	0	0	0	0	0	0	0	0	0		2011-10-03	211.39	0	0	0	0	0	0	0	0	0	0		2011-10-03	211.98	0	2	3	10	34	71	46	22	12	0			2011-10-03	211.98	0	7		974	151.882	60.658
2011-10-04	200.43	-0.0532397	0	0	0	0	0	0	0	0	0	0		2011-10-04	200.43	0	0	0	0	0	0	0	0	0	0		2011-10-04	212.5	0	2	3	10	34	71	46	22	12	0			2011-10-04	212.5	0	7		975	151.882	58.118
2011-10-05	208.48	0.0393781	0	0	0	0	0	0	0	0	0	0		2011-10-05	208.48	0	0	0	0	0	0	0	0	0	0		2011-10-05	219.5	0	2	3	10	34	71	46	22	12	0			2011-10-05	219.5	0	7		976	151.882	58.118
2011-10-06	217.55	0.0425856	0	0	0	0	0	0	0	0	0	0		2011-10-06	217.55	0	0	0	0	0	0	0	0	0	0		2011-10-06	221.51	0	2	3	10	34	71	46	22	12	0			2011-10-06	221.51	0	7		977	151.882	58.118
2011-10-07	218.41	0.00394533	0	0	0	0	0	0	0.383333	0	0	0		2011-10-07	218.41	0	0	0	0	0	0	1	0	0	0		2011-10-07	224.74	0	2	3	10	34	71	47	22	12	0			2011-10-07	224.74	0	7		978	151.882	58.118
2011-10-08	0	0	0	0	0	0	0	0	0	0	0	0		2011-10-08	0	0	0	0	0	0	0	0	0	0	0		2011-10-08	224.74	0	2	3	10	34	71	47	22	12	0			2011-10-08	224.74	0	7		979	151.882	64.298
2011-10-09	0	0	0	0	0	0	0	0	0	0	0	0		2011-10-09	0	0	0	0	0	0	0	0	0	0	0		2011-10-09	224.74	0	2	3	10	34	71	47	22	12	0			2011-10-09	224.74	0	7		980	153.497	66.4028
2011-10-10	224.1	0	0	0	0	0	0	0.108333	0	0	0	0		2011-10-10	224.1	0	0	0	0	0	1	0	0	0	0		2011-10-10	231.32	0	2	3	10	34	72	47	22	12	0			2011-10-10	231.32	0	7		981	168.554	48.706
2011-10-11	229	0.0216296	0	0	0	0	0	0	0	0	0	0		2011-10-11	229	0	0	0	0	0	0	0	0	0	0		2011-10-11	235.48	0	2	3	10	34	72	47	22	12	0			2011-10-11	235.48	0	7		982	168.554	42.836
2011-10-12	234.33	0.0230084	0	0	0	0	0	0	0	0	0	0		2011-10-12	234.33	0	0	0	0	0	0	0	0	0	0		2011-10-12	236.81	0	2	3	10	34	72	47	22	12	0			2011-10-12	236.81	0	7		983	168.554	42.836
2011-10-13	235.23	0.00383336	0	0	0	0	0	0	0	0	0	0		2011-10-13	235.23	0	0	0	0	0	0	0	0	0	0		2011-10-13	236.15	0	2	3	10	34	72	47	22	12	0			2011-10-13	236.15	0	7		984	164.777	46.6131
2011-10-14	240.18	0.0208249	0	0	0	0	0	0	0	0	0	0		2011-10-14	240.18	0	0	0	0	0	0	0	0	0	0		2011-10-14	246.71	0	2	3	10	34	72	47	22	12	0			2011-10-14	246.71	0	7		985	163.823	52.7369
2011-10-15	0	0	0	0	0	0	0	0	0	0	0	0		2011-10-15	0	0	0	0	0	0	0	0	0	0	0		2011-10-15	246.71	0	2	3	10	34	72	47	22	12	0			2011-10-15	246.71	0	7		986	163.823	55.7069
2011-10-16	0	0	0	0	0	0	0	0	0	0	0	0		2011-10-16	0	0	0	0	0	0	0	0	0	0	0		2011-10-16	246.71	0	2	3	10	34	72	47	22	12	0			2011-10-16	246.71	0	7		987	163.823	58.747
2011-10-17	240.67	0	0	0	0	0	0	0	0	0	0	0		2011-10-17	240.67	0	0	0	0	0	0	0	0	0	0		2011-10-17	242.33	0	2	3	10	34	72	47	22	12	0			2011-10-17	242.33	0	7		988	163.823	62.9569
2011-10-18	236.62	-0.0169712	0	0	0	0	0	0	0	0	0	0		2011-10-18	236.62	0	0	0	0	0	0	0	0	0	0		2011-10-18	243.88	0	2	3	10	34	72	47	22	12	0			2011-10-18	243.88	0	7		989	163.823	75.4769
2011-10-19	229.25	-0.0316423	0	0	0	0	0	0	0	0	0	0		2011-10-19	229.25	0	0	0	0	0	0	0	0	0	0		2011-10-19	231.53	0	2	3	10	34	72	47	22	12	0			2011-10-19	231.53	0	7		990	163.823	75.4769
2011-10-20	229.8	0.00239627	0	0	0	0	0	0	0.4375	0	0	0		2011-10-20	229.8	0	0	0	0	0	0	1	0	0	0		2011-10-20	233.61	0	2	3	10	34	72	48	22	12	0			2011-10-20	233.61	0	7		991	163.823	75.4769
2011-10-21	230.6	0.00347526	0	0	0	-0.4	0	0.136364	0	0	0	0		2011-10-21	230.6	0	0	0	1	0	1	0	0	0	0		2011-10-21	234.78	0	2	3	11	34	73	48	22	12	0			2011-10-21	234.78	0	7		992	176.038	65.6519
2011-10-22	0	0	0	0	0	0	0	0	0	0	0	0		2011-10-22	0	0	0	0	0	0	0	0	0	0	0		2011-10-22	234.78	0	2	3	11	34	73	48	22	12	0			2011-10-22	234.78	0	7		993	176.038	57.2119
2011-10-23	0	0	0	0	0	0	0	0	0.4	0	0	0		2011-10-23	0	0	0	0	0	0	0	1	0	0	0		2011-10-23	234.78	0	2	3	11	34	73	49	22	12	0			2011-10-23	234.78	0	7		994	176.038	55.8319
2011-10-24	234	0	0	0	0	0	0	0	0	0	0	0		2011-10-24	234	0	0	0	0	0	0	0	0	0	0		2011-10-24	237.61	0	2	3	11	34	73	49	22	12	0			2011-10-24	237.61	0	7		995	176.97	46.26
2011-10-25	225.89	-0.035273	0	0	0	-0.4	0	0.136364	0	0	0	0		2011-10-25	225.89	0	0	0	1	0	1	0	0	0	0		2011-10-25	227.15	0	2	3	12	34	74	49	22	12	0			2011-10-25	227.15	0	7		996	176.97	46.64
2011-10-26	196.51	-0.139335	0	0	0	0	0	0	0	0	0	0		2011-10-26	196.51	0	0	0	0	0	0	0	0	0	0		2011-10-26	198.4	0	2	3	12	34	74	49	22	12	0			2011-10-26	198.4	0	7		997	176.97	46.64
2011-10-27	201.1	0.023089	0	0	0	-0.35	0	0	0	0	0	0		2011-10-27	201.1	0	0	0	1	0	0	0	0	0	0		2011-10-27	206.78	0	2	3	13	34	74	49	22	12	0			2011-10-27	206.78	0	7		998	176.97	46.64
2011-10-28	205.75	0.0228595	0	0	0	0	0	0.233333	0	0	0	0		2011-10-28	205.75	0	0	0	0	0	1	0	0	0	0		2011-10-28	217.32	0	2	3	13	34	75	49	22	12	0			2011-10-28	217.32	0	7		999	178.16	51.6905
2011-10-29	0	0	0	0	0	0	0	0	0	0	0	0		2011-10-29	0	0	0	0	0	0	0	0	0	0	0		2011-10-29	217.32	0	2	3	13	34	75	49	22	12	0			2011-10-29	217.32	0	7		1000	177.554	46.6563
2011-10-30	0	0	0	0	0	0	0	0	0	0	0	0		2011-10-30	0	0	0	0	0	0	0	0	0	0	0		2011-10-30	217.32	0	2	3	13	34	75	49	22	12	0			2011-10-30	217.32	0	7		1001	172.792	56.9176
2011-10-31	213.04	0	0	0	0	0	-0.1	0	0.318182	0	0	0		2011-10-31	213.04	0	0	0	0	1	0	1	0	0	0		2011-10-31	213.51	0	2	3	13	35	75	50	22	12	0			2011-10-31	213.51	0	7		1002	197.118	25.322
2011-11-01	207.43	-0.026686	0	0	0	0	0	0	0	0	0	0		2011-11-01	207.43	0	0	0	0	0	0	0	0	0	0		2011-11-01	212.1	0	2	3	13	35	75	50	22	12	0			2011-11-01	212.1	0	7		1003	197.118	19.112
2011-11-02	212.72	0.0251829	0	0	0	0	0	0	0	0	0.8	0		2011-11-02	212.72	0	0	0	0	0	0	0	0	1	0		2011-11-02	215.62	0	2	3	13	35	75	50	22	13	0			2011-11-02	215.62	0	7		1004	197.118	19.112
2011-11-03	213.02	0.00140933	0	0	0	0	0	0.136364	0.4	0.6	0	0		2011-11-03	213.02	0	0	0	0	0	1	1	1	0	0		2011-11-03	218.29	0	2	3	13	35	76	51	23	13	0			2011-11-03	218.29	0	7		1005	197.118	19.112
2011-11-04	214.33	0.00613082	0	0	0	0	0	0	0	0	0	0		2011-11-04	214.33	0	0	0	0	0	0	0	0	0	0		2011-11-04	216.48	0	2	3	13	35	76	51	23	13	0			2011-11-04	216.48	0	7		1006	197.118	14.862
2011-11-05	0	0	0	0	0	0	0	0	0	0	0	0		2011-11-05	0	0	0	0	0	0	0	0	0	0	0		2011-11-05	216.48	0	2	3	13	35	76	51	23	13	0			2011-11-05	216.48	0	7		1007	197.118	15.382
2011-11-06	0	0	0	0	0	0	0	0	0	0	0	0		2011-11-06	0	0	0	0	0	0	0	0	0	0	0		2011-11-06	216.48	0	2	3	13	35	76	51	23	13	0			2011-11-06	216.48	0	7		1008	197.118	22.382
2011-11-07	214	0	0	0	0	0	0	0	0	0	0	0		2011-11-07	214	0	0	0	0	0	0	0	0	0	0		2011-11-07	217	0	2	3	13	35	76	51	23	13	0			2011-11-07	217	0	7		1009	197.118	24.392
2011-11-08	215.21	0.00563831	0	0	0	0	0	0	0.285714	0	0	0		2011-11-08	215.21	0	0	0	0	0	0	1	0	0	0		2011-11-08	217.99	0	2	3	13	35	76	52	23	13	0			2011-11-08	217.99	0	7		1010	198.593	26.1468
2011-11-09	210.6	-0.0216537	0	0	0	0	0	0.2	0	0.625	0	0		2011-11-09	210.6	0	0	0	0	0	1	0	1	0	0		2011-11-09	211.22	0	2	3	13	35	77	52	24	13	0			2011-11-09	211.22	0	7		1011	198.593	26.1468
2011-11-10	208.1	-0.0119419	0	0	0	-0.3	0	0.2	0	0	0	0		2011-11-10	208.1	0	0	0	1	0	1	0	0	0	0		2011-11-10	210.79	0	2	3	14	35	78	52	24	13	0			2011-11-10	210.79	0	7		1012	198.593	26.1468
2011-11-11	210.31	0.0105639	0	0	0	0	0	0	0	0	0	0		2011-11-11	210.31	0	0	0	0	0	0	0	0	0	0		2011-11-11	217.39	0	2	3	14	35	78	52	24	13	0			2011-11-11	217.39	0	7		1013	199.334	31.9865
2011-11-12	0	0	0	0	0	0	0	0	0	0	0	0		2011-11-12	0	0	0	0	0	0	0	0	0	0	0		2011-11-12	217.39	0	2	3	14	35	78	52	24	13	0			2011-11-12	217.39	0	7		1014	199.334	36.1465
2011-11-13	0	0	0	0	0	0	0	0	0	0	0	0		2011-11-13	0	0	0	0	0	0	0	0	0	0	0		2011-11-13	217.39	0	2	3	14	35	78	52	24	13	0			2011-11-13	217.39	0	7		1015	199.334	37.4765
2011-11-14	214.25	0	0	0	-1.4	-0.4	0	0	0	0	0	0		2011-11-14	214.25	0	0	2	1	0	0	0	0	0	0		2011-11-14	218.93	0	2	5	15	35	78	52	24	13	0			2011-11-14	218.93	0	7		1016	199.334	36.8165
2011-11-15	214.26	4.665e-05	0	0	0	0	0	0.170455	0	0	0	0		2011-11-15	214.26	0	0	0	0	0	1	0	0	0	0		2011-11-15	217.83	0	2	5	15	35	79	52	24	13	0			2011-11-15	217.83	0	7		1017	199.334	47.3765
2011-11-16	211.23	-0.0142426	0	0	0	0	0	0	0	0	0	0		2011-11-16	211.23	0	0	0	0	0	0	0	0	0	0		2011-11-16	211.99	0	2	5	15	35	79	52	24	13	0			2011-11-16	211.99	0	7		1018	199.334	47.3765
2011-11-17	202.1	-0.0441849	0	0	0	0	0	0	0	0	0	0		2011-11-17	202.1	0	0	0	0	0	0	0	0	0	0		2011-11-17	204.52	0	2	5	15	35	79	52	24	13	0			2011-11-17	204.52	0	7		1019	199.334	47.3765
2011-11-18	197.11	-0.0250007	0	0	0	0	0	0	0	0	0	0		2011-11-18	197.11	0	0	0	0	0	0	0	0	0	0		2011-11-18	197.14	0	2	5	15	35	79	52	24	13	0			2011-11-18	197.14	0	7		1020	199.334	42.9965
2011-11-19	0	0	0	0	0	0	0	0	0	0	0	0		2011-11-19	0	0	0	0	0	0	0	0	0	0	0		2011-11-19	197.14	0	2	5	15	35	79	52	24	13	0			2011-11-19	197.14	0	7		1021	199.334	44.5465
2011-11-20	0	0	0	0	0	0	0	0	0	0	0	0		2011-11-20	0	0	0	0	0	0	0	0	0	0	0		2011-11-20	197.14	0	2	5	15	35	79	52	24	13	0			2011-11-20	197.14	0	7		1022	199.334	32.1965
2011-11-21	185.05	0	0	0	0	0	0	0	0	0	0	0		2011-11-21	185.05	0	0	0	0	0	0	0	0	0	0		2011-11-21	189.25	0	2	5	15	35	79	52	24	13	0			2011-11-21	189.25	0	7		1023	201.017	32.5928
2011-11-22	183.58	-0.00797552	0	0	0	0	0	0	0	0	0	0		2011-11-22	183.58	0	0	0	0	0	0	0	0	0	0		2011-11-22	192.34	0	2	5	15	35	79	52	24	13	0			2011-11-22	192.34	0	7		1024	187.859	46.9209
2011-11-23	187.89	0.0232061	0	0	0	0	0	0	0	0	0	0		2011-11-23	187.89	0	0	0	0	0	0	0	0	0	0		2011-11-23	188.99	0	2	5	15	35	79	52	24	13	0			2011-11-23	188.99	0	7		1025	187.859	46.9209
2011-11-24	0	0	0	0	0	0	0	0	0	0	0	0		2011-11-24	0	0	0	0	0	0	0	0	0	0	0		2011-11-24	188.99	0	2	5	15	35	79	52	24	13	0			2011-11-24	188.99	0	7		1026	189.398	45.3815
2011-11-25	181.51	0	0	0	0	0	-0.15	0	0	0	0	0		2011-11-25	181.51	0	0	0	0	1	0	0	0	0	0		2011-11-25	182.4	0	2	5	15	36	79	52	24	13	0			2011-11-25	182.4	0	7		1027	189.398	48.2115
2011-11-26	0	0	0	0	0	0	0	0	0	0	0	0		2011-11-26	0	0	0	0	0	0	0	0	0	0	0		2011-11-26	182.4	0	2	5	15	36	79	52	24	13	0			2011-11-26	182.4	0	7		1028	176.24	50.9096
2011-11-27	0	0	0	0	0	0	0	0	0	0	0	0		2011-11-27	0	0	0	0	0	0	0	0	0	0	0		2011-11-27	182.4	0	2	5	15	36	79	52	24	13	0			2011-11-27	182.4	0	7		1029	176.24	22.1596
2011-11-28	190.54	0	0	0	0	0	0	0	0	0	0	0		2011-11-28	190.54	0	0	0	0	0	0	0	0	0	0		2011-11-28	194.15	0	2	5	15	36	79	52	24	13	0			2011-11-28	194.15	0	7		1030	163.912	42.8683
2011-11-29	187.3	-0.0171505	0	0	0	0	0	0	0	0	0	0		2011-11-29	187.3	0	0	0	0	0	0	0	0	0	0		2011-11-29	188.39	0	2	5	15	36	79	52	24	13	0			2011-11-29	188.39	0	7		1031	165.506	51.8138
2011-11-30	188.75	0.00771176	0	0	0	0	0	0	0	0	0	0		2011-11-30	188.75	0	0	0	0	0	0	0	0	0	0		2011-11-30	192.29	0	2	5	15	36	79	52	24	13	0			2011-11-30	192.29	0	7		1032	165.506	51.8138
2011-12-01	191.59	0.0149343	0	0	0	0	0	0	0	0	0	0		2011-12-01	191.59	0	0	0	0	0	0	0	0	0	0		2011-12-01	197.13	0	2	5	15	36	79	52	24	13	0			2011-12-01	197.13	0	7		1033	165.506	51.8138
2011-12-02	195.18	0.0185645	0	0	0	-0.4	0	0	0	0	0	0		2011-12-02	195.18	0	0	0	1	0	0	0	0	0	0		2011-12-02	196.03	0	2	5	16	36	79	52	24	13	0			2011-12-02	196.03	0	7		1034	164.213	49.2974
2011-12-03	0	0	0	0	0	0	0	0	0	0	0	0		2011-12-03	0	0	0	0	0	0	0	0	0	0	0		2011-12-03	196.03	0	2	5	16	36	79	52	24	13	0			2011-12-03	196.03	0	7		1035	164.213	47.8874
2011-12-04	0	0	0	0	0	0	-0.0651786	0	0	0	0	0		2011-12-04	0	0	0	0	0	1	0	0	0	0	0		2011-12-04	196.03	0	2	5	16	37	79	52	24	13	0			2011-12-04	196.03	0	7		1036	158.839	56.7807
2011-12-05	193.67	0	0	0	0	0	0	0	0	0	0	0		2011-12-05	193.67	0	0	0	0	0	0	0	0	0	0		2011-12-05	196.24	0	2	5	16	37	79	52	24	13	0			2011-12-05	196.24	0	7		1037	171.971	46.319
2011-12-06	190.11	-0.0185528	0	0	0	-0.4	0	0.216667	0	0	1	1		2011-12-06	190.11	0	0	0	1	0	1	0	0	0	0		2011-12-06	191.99	0	2	5	17	37	80	52	24	13	0			2011-12-06	191.99	0	8		1038	171.971	44.509
2011-12-07	189.12	-0.00522115	0	0	0	0	0	0	0	0	0	0		2011-12-07	189.12	0	0	0	0	0	0	0	0	0	0		2011-12-07	195.32	0	2	5	17	37	80	52	24	13	0			2011-12-07	195.32	0	8		1039	171.971	44.509
2011-12-08	190.08	0.00506334	0	0	0	0	0	0.16	0.45	0	0	0		2011-12-08	190.08	0	0	0	0	0	1	1	0	0	0		2011-12-08	190.48	0	2	5	17	37	81	53	24	13	0			2011-12-08	190.48	0	8		1040	171.971	44.509
2011-12-09	188.4	-0.00887772	0	0	0	0	0	0	0	0	0	0		2011-12-09	188.4	0	0	0	0	0	0	0	0	0	0		2011-12-09	193.03	0	2	5	17	37	81	53	24	13	0			2011-12-09	193.03	0	8		1041	171.971	45.029
2011-12-10	0	0	0	0	0	0	0	0	0	0	0	0		2011-12-10	0	0	0	0	0	0	0	0	0	0	0		2011-12-10	193.03	0	2	5	17	37	81	53	24	13	0			2011-12-10	193.03	0	8		1042	173.071	44.9194
2011-12-11	0	0	0	0	0	0	0	0	0	0	0	0		2011-12-11	0	0	0	0	0	0	0	0	0	0	0		2011-12-11	193.03	0	2	5	17	37	81	53	24	13	0			2011-12-11	193.03	0	8		1043	185.542	25.6781
2011-12-12	187.63	0	0	0	0	0	0	0	0	0	0	0		2011-12-12	187.63	0	0	0	0	0	0	0	0	0	0		2011-12-12	189.52	0	2	5	17	37	81	53	24	13	0			2011-12-12	189.52	0	8		1044	176.341	34.4488
2011-12-13	178.5	-0.0498834	0	0	0	0	-0.166667	0.136364	0	0	0	0		2011-12-13	178.5	0	0	0	0	1	1	0	0	0	0		2011-12-13	180.51	0	2	5	17	38	82	53	24	13	0			2011-12-13	180.51	0	8		1045	176.341	41.0488
2011-12-14	170.25	-0.0473207	0	0	0	0	-0.0777778	0	1.26667	0	0	0		2011-12-14	170.25	0	0	0	0	1	0	3	0	0	0		2011-12-14	180.21	0	2	5	17	39	82	56	24	13	0			2011-12-14	180.21	0	8		1046	176.341	41.0488
2011-12-15	179.53	0.0530744	0	0	0	-0.34375	0	0	0.3875	0	0	0		2011-12-15	179.53	0	0	0	1	0	0	1	0	0	0		2011-12-15	181.26	0	2	5	18	39	82	57	24	13	0			2011-12-15	181.26	0	8		1047	176.341	41.0488
2011-12-16	180.31	0.00433526	0	0	0	0	0	0	0	0	0	0		2011-12-16	180.31	0	0	0	0	0	0	0	0	0	0		2011-12-16	181.26	0	2	5	18	39	82	57	24	13	0			2011-12-16	181.26	0	8		1048	161.843	57.087
2011-12-17	0	0	0	0	0	0	-0.4375	0	0	0	0	0		2011-12-17	0	0	0	0	0	3	0	0	0	0	0		2011-12-17	181.26	0	2	5	18	42	82	57	24	13	0			2011-12-17	181.26	0	8		1049	163.008	54.8222
2011-12-18	0	0	0	0	0	0	0	0	0	0	0	0		2011-12-18	0	0	0	0	0	0	0	0	0	0	0		2011-12-18	181.26	0	2	5	18	42	82	57	24	13	0			2011-12-18	181.26	0	8		1050	163.008	48.9822
2011-12-19	179	0	0	0	0	0	0	0	0	0	0	0		2011-12-19	179	0	0	0	0	0	0	0	0	0	0		2011-12-19	179.33	0	2	5	18	42	82	57	24	13	0			2011-12-19	179.33	0	8		1051	163.008	41.5122
2011-12-20	180.54	0.00856652	0	0	0	0	0	0.136364	0	0	0	0		2011-12-20	180.54	0	0	0	0	0	1	0	0	0	0		2011-12-20	182.52	0	2	5	18	42	83	57	24	13	0			2011-12-20	182.52	0	8		1052	163.008	34.1322
2011-12-21	172.49	-0.045613	0	0	0	0	0	0	0.375	0	0	0		2011-12-21	172.49	0	0	0	0	0	0	1	0	0	0		2011-12-21	174.35	0	2	5	18	42	83	58	24	13	0			2011-12-21	174.35	0	8		1053	163.008	34.1322
2011-12-22	174.21	0.00992222	0	0	0	0	0	0.136364	0	0	0	0		2011-12-22	174.21	0	0	0	0	0	2	0	0	0	0		2011-12-22	179.03	0	2	5	18	42	85	58	24	13	0			2011-12-22	179.03	0	8		1054	163.008	34.1322
2011-12-23	175.6	0.00794721	0	0	0	0	0	0	0	0	0	0		2011-12-23	175.6	0	0	0	0	0	0	0	0	0	0		2011-12-23	177.28	0	2	5	18	42	85	58	24	13	0			2011-12-23	177.28	0	8		1055	163.008	26.2422
2011-12-24	0	0	0	0	0	0	0	0	0	0	0	0		2011-12-24	0	0	0	0	0	0	0	0	0	0	0		2011-12-24	177.28	0	2	5	18	42	85	58	24	13	0			2011-12-24	177.28	0	8		1056	163.008	29.3322
2011-12-25	0	0	0	0	0	0	0	0	0	0	0	0		2011-12-25	0	0	0	0	0	0	0	0	0	0	0		2011-12-25	177.28	0	2	5	18	42	85	58	24	13	0			2011-12-25	177.28	0	8		1057	163.008	25.9822
2011-12-26	0	0	0	0	0	0	-0.125	0	0	0	0	0		2011-12-26	0	0	0	0	0	1	0	0	0	0	0		2011-12-26	177.28	0	2	5	18	43	85	58	24	13	0			2011-12-26	177.28	0	8		1058	163.008	25.9822
2011-12-27	176.16	0	0	0	0	0	0	0.1	0	0	0	0		2011-12-27	176.16	0	0	0	0	0	1	0	0	0	0		2011-12-27	176.27	0	2	5	18	43	86	58	24	13	0			2011-12-27	176.27	0	8		1059	159.231	23.1693
2011-12-28	172.28	-0.0222716	0	0	0	0	-0.231818	0.0333333	0	0	0	0		2011-12-28	172.28	0	0	0	0	2	1	0	0	0	0		2011-12-28	173.89	0	2	5	18	45	87	58	24	13	0			2011-12-28	173.89	0	8		1060	159.231	23.1693
2011-12-29	166.97	-0.0313069	0	0	0	0	-0.1	0.269697	0.375	0.7	0	0		2011-12-29	166.97	0	0	0	0	1	3	1	1	0	0		2011-12-29	173.86	0	2	5	18	46	90	59	25	13	0			2011-12-29	173.86	0	8		1061	159.231	23.1693
2011-12-30	172.49	0.0325251	0	0	0	0	0	0	0	0	0	0		2011-12-30	172.49	0	0	0	0	0	0	0	0	0	0		2011-12-30	173.1	0	2	5	18	46	90	59	25	13	0			2011-12-30	173.1	0	8		1062	159.231	34.9193
2011-12-31	0	0	0	0	0	0	0	0	0	0	0	0		2011-12-31	0	0	0	0	0	0	0	0	0	0	0		2011-12-31	173.1	0	2	5	18	46	90	59	25	13	0			2011-12-31	173.1	0	8		1063	159.231	29.1593
2012-01-01	0	0	0	0	0	-0.275	0	0.166667	0.711111	0	0	0		2012-01-01	0	0	0	0	1	0	1	2	0	0	0		2012-01-01	173.1	0	2	5	19	46	91	61	25	13	0			2012-01-01	173.1	0	8		1064	159.231	33.0593
2012-01-02	0	0	0	0	0	0	0	0	0	0	0	0		2012-01-02	0	0	0	0	0	0	0	0	0	0	0		2012-01-02	173.1	0	2	5	19	46	91	61	25	13	0			2012-01-02	173.1	0	8		1065	159.231	37.8993
2012-01-03	175.55	0	0	0	0	0	0	0	0	0	0	0		2012-01-03	175.55	0	0	0	0	0	0	0	0	0	0		2012-01-03	179.03	0	2	5	19	46	91	61	25	13	0			2012-01-03	179.03	0	8		1066	145.141	50.8893
2012-01-04	176.07	0.00295776	0	0	0	0	0	0	0	0	0	0		2012-01-04	176.07	0	0	0	0	0	0	0	0	0	0		2012-01-04	177.51	0	2	5	19	46	91	61	25	13	0			2012-01-04	177.51	0	8		1067	145.141	50.8893
2012-01-05	174.05	-0.0115391	0	0	0	0	0	0	0	0.7	0	0		2012-01-05	174.05	0	0	0	0	0	0	0	1	0	0		2012-01-05	177.61	0	2	5	19	46	91	61	26	13	0			2012-01-05	177.61	0	8		1068	143.499	52.5305
2012-01-06	177.5	0.019628	0	0	0	0	0	0	0	0.6	0	0		2012-01-06	177.5	0	0	0	0	0	0	0	1	0	0		2012-01-06	182.61	0	2	5	19	46	91	61	27	13	0			2012-01-06	182.61	0	8		1069	143.499	52.7406
2012-01-07	0	0	0	0	0	0	0	0	0	0	0	0		2012-01-07	0	0	0	0	0	0	0	0	0	0	0		2012-01-07	182.61	0	2	5	19	46	91	61	27	13	0			2012-01-07	182.61	0	8		1070	151.616	40.3736
2012-01-08	0	0	0	0	0	0	0	0	0	0	0	0		2012-01-08	0	0	0	0	0	0	0	0	0	0	0		2012-01-08	182.61	0	2	5	19	46	91	61	27	13	0			2012-01-08	182.61	0	8		1071	151.616	43.7036
2012-01-09	177	0	0	0	0	0	0	0	0	0	0	0		2012-01-09	177	0	0	0	0	0	0	0	0	0	0		2012-01-09	178.56	0	2	5	19	46	91	61	27	13	0			2012-01-09	178.56	0	8		1072	154.442	36.0384
2012-01-10	177.1	0.000564846	0	0	0	0	0	0	0	0	0	0		2012-01-10	177.1	0	0	0	0	0	0	0	0	0	0		2012-01-10	179.34	0	2	5	19	46	91	61	27	13	0			2012-01-10	179.34	0	8		1073	154.442	38.5884
2012-01-11	178.19	0.00613583	0	0	0	0	0	0	0	0	0.825	0		2012-01-11	178.19	0	0	0	0	0	0	0	0	1	0		2012-01-11	178.9	0	2	5	19	46	91	61	27	14	0			2012-01-11	178.9	0	8		1074	154.442	38.5884
2012-01-12	175.75	-0.0137879	0	0	0	0	0	0	0	0	0	0		2012-01-12	175.75	0	0	0	0	0	0	0	0	0	0		2012-01-12	175.93	0	2	5	19	46	91	61	27	14	0			2012-01-12	175.93	0	8		1075	154.442	38.5884
2012-01-13	173.5	-0.0128849	0	0	0	0	-0.1125	0	0	0	0	0		2012-01-13	173.5	0	0	0	0	1	0	0	0	0	0		2012-01-13	178.42	0	2	5	19	47	91	61	27	14	0			2012-01-13	178.42	0	8		1076	154.442	35.0784
2012-01-14	0	0	0	0	0	0	0	0	0	0	0	0		2012-01-14	0	0	0	0	0	0	0	0	0	0	0		2012-01-14	178.42	0	2	5	19	47	91	61	27	14	0			2012-01-14	178.42	0	8		1077	151.177	29.3334
2012-01-15	0	0	0	0	0	0	0	0	0	0	0	0		2012-01-15	0	0	0	0	0	0	0	0	0	0	0		2012-01-15	178.42	0	2	5	19	47	91	61	27	14	0			2012-01-15	178.42	0	8		1078	154.093	26.1173
2012-01-16	0	0	0	0	0	0	0	0	0	0	0	0		2012-01-16	0	0	0	0	0	0	0	0	0	0	0		2012-01-16	178.42	0	2	5	19	47	91	61	27	14	0			2012-01-16	178.42	0	8		1079	143.475	37.7846
2012-01-17	178.51	0	0	0	0	0	0	0.233333	0	0	0	0		2012-01-17	178.51	0	0	0	0	0	1	0	0	0	0		2012-01-17	181.66	0	2	5	19	47	92	61	27	14	0			2012-01-17	181.66	0	8		1080	143.475	37.7846
2012-01-18	181.12	0.0145152	0	0	0	0	0	0.136364	0	0	0	0		2012-01-18	181.12	0	0	0	0	0	1	0	0	0	0		2012-01-18	189.44	0	2	5	19	47	93	61	27	14	0			2012-01-18	189.44	0	8		1081	132.459	48.8013
2012-01-19	190.36	0.0497573	0	0	0	0	0	0	0	0	0	0		2012-01-19	190.36	0	0	0	0	0	0	0	0	0	0		2012-01-19	194.45	0	2	5	19	47	93	61	27	14	0			2012-01-19	194.45	0	8		1082	132.459	48.8013
2012-01-20	189.04	-0.00695843	0	0	0	0	0	0	0	0	0	0		2012-01-20	189.04	0	0	0	0	0	0	0	0	0	0		2012-01-20	190.93	0	2	5	19	47	93	61	27	14	0			2012-01-20	190.93	0	8		1083	132.459	46.8713
2012-01-21	0	0	0	0	0	0	0	0	0	0	0	0		2012-01-21	0	0	0	0	0	0	0	0	0	0	0		2012-01-21	190.93	0	2	5	19	47	93	61	27	14	0			2012-01-21	190.93	0	8		1084	133.391	49.1294
2012-01-22	0	0	0	0	0	0	0	0	0	0	0	0		2012-01-22	0	0	0	0	0	0	0	0	0	0	0		2012-01-22	190.93	0	2	5	19	47	93	61	27	14	0			2012-01-22	190.93	0	8		1085	134.834	39.5162
2012-01-23	185.23	0	0	0	0	0	0	0	0	0	0	0		2012-01-23	185.23	0	0	0	0	0	0	0	0	0	0		2012-01-23	186.09	0	2	5	19	47	93	61	27	14	0			2012-01-23	186.09	0	8		1086	135.766	43.2643
2012-01-24	183.82	-0.00764122	0	0	0	0	0	0	0	0	0	0		2012-01-24	183.82	0	0	0	0	0	0	0	0	0	0		2012-01-24	187	0	2	5	19	47	93	61	27	14	0			2012-01-24	187	0	8		1087	135.766	41.5143
2012-01-25	184.61	0.00428844	0	0	0	0	0	0	0	0	0	0		2012-01-25	184.61	0	0	0	0	0	0	0	0	0	0		2012-01-25	187.8	0	2	5	19	47	93	61	27	14	0			2012-01-25	187.8	0	8		1088	135.766	41.5143
2012-01-26	188.73	0.0220719	0	0	0	0	0	0	0	0	0.8	0		2012-01-26	188.73	0	0	0	0	0	0	0	0	1	0		2012-01-26	193.32	0	2	5	19	47	93	61	27	15	0			2012-01-26	193.32	0	8		1089	135.766	41.5143
2012-01-27	192.33	0.0188953	0	0	0	0	0	0	0	0	0	0		2012-01-27	192.33	0	0	0	0	0	0	0	0	0	0		2012-01-27	195.37	0	2	5	19	47	93	61	27	15	0			2012-01-27	195.37	0	8		1090	132.618	44.662
2012-01-28	0	0	0	0	0	0	0	0	0	0	0	0		2012-01-28	0	0	0	0	0	0	0	0	0	0	0		2012-01-28	195.37	0	2	5	19	47	93	61	27	15	0			2012-01-28	195.37	0	8		1091	133.301	42.9686
2012-01-29	0	0	0	0	0	0	0	0	0	0	0	0		2012-01-29	0	0	0	0	0	0	0	0	0	0	0		2012-01-29	195.37	0	2	5	19	47	93	61	27	15	0			2012-01-29	195.37	0	8		1092	127.692	46.1982
2012-01-30	190.13	0	0	0	0	0	0	0	0	0	0	0		2012-01-30	190.13	0	0	0	0	0	0	0	0	0	0		2012-01-30	192.15	0	2	5	19	47	93	61	27	15	0			2012-01-30	192.15	0	8		1093	140.897	32.9629
2012-01-31	189.7	-0.00226421	-1	-1	0	0	-0.511111	0.319697	0.783333	0	0	0		2012-01-31	189.7	1	1	0	0	3	2	2	0	0	0		2012-01-31	194.44	1	3	5	19	50	95	63	27	15	0			2012-01-31	194.44	-1	8		1094	140.897	32.2029
2012-02-01	172	-0.0979494	0	0	0	0	-0.135185	0	0	0	1	1		2012-02-01	172	0	0	0	0	2	0	0	0	0	0		2012-02-01	179.46	1	3	5	19	52	95	63	27	15	0			2012-02-01	179.46	-1	9		1095	140.897	32.2029
2012-02-02	176.8	0.0275247	0	0	0	0	-0.1625	0	0	0	0	0		2012-02-02	176.8	0	0	0	0	1	0	0	0	0	0		2012-02-02	181.72	1	3	5	19	53	95	63	27	15	0			2012-02-02	181.72	-1	9		1096	135.086	38.0142
2012-02-03	181.89	0.0283829	0	0	0	0	0	0	0	0	0	0		2012-02-03	181.89	0	0	0	0	0	0	0	0	0	0		2012-02-03	187.68	1	3	5	19	53	95	63	27	15	0			2012-02-03	187.68	-1	9		1097	135.086	38.0142
2012-02-04	0	0	0	0	0	0	0	0	0	0	0	0		2012-02-04	0	0	0	0	0	0	0	0	0	0	0		2012-02-04	187.68	1	3	5	19	53	95	63	27	15	0			2012-02-04	187.68	-1	9		1098	135.086	43.9441
2012-02-05	0	0	0	0	0	0	0	0	0	0	0	0		2012-02-05	0	0	0	0	0	0	0	0	0	0	0		2012-02-05	187.68	1	3	5	19	53	95	63	27	15	0			2012-02-05	187.68	-1	9		1099	135.086	42.4241
2012-02-06	182.92	0	0	0	0	0	0	0	0	0	0	0		2012-02-06	182.92	0	0	0	0	0	0	0	0	0	0		2012-02-06	183.14	1	3	5	19	53	95	63	27	15	0			2012-02-06	183.14	-1	9		1100	147.523	30.087
2012-02-07	182.06	-0.0047126	0	0	0	0	-0.225	0	0.268182	0	0	0		2012-02-07	182.06	0	0	0	0	1	0	1	0	0	0		2012-02-07	184.19	1	3	5	19	54	95	64	27	15	0			2012-02-07	184.19	-1	9		1101	158.183	24.4266
2012-02-08	182.91	0.00465796	0	0	0	0	0	0	0	0	0	0		2012-02-08	182.91	0	0	0	0	0	0	0	0	0	0		2012-02-08	185.48	1	3	5	19	54	95	64	27	15	0			2012-02-08	185.48	-1	9		1102	158.183	24.4266
2012-02-09	181.76	-0.00630714	0	0	0	0	0	0	0	0	0	0		2012-02-09	181.76	0	0	0	0	0	0	0	0	0	0		2012-02-09	184.98	1	3	5	19	54	95	64	27	15	0			2012-02-09	184.98	-1	9		1103	158.183	24.4266
2012-02-10	182.52	0.00417267	0	0	0	0	0	0	0	0	0	0		2012-02-10	182.52	0	0	0	0	0	0	0	0	0	0		2012-02-10	185.54	1	3	5	19	54	95	64	27	15	0			2012-02-10	185.54	-1	9		1104	158.183	20.3766
2012-02-11	0	0	0	0	0	0	0	0	0	0	0	0		2012-02-11	0	0	0	0	0	0	0	0	0	0	0		2012-02-11	185.54	1	3	5	19	54	95	64	27	15	0			2012-02-11	185.54	-1	9		1105	158.183	21.1565
2012-02-12	0	0	0	0	0	0	0	0	0	0	0	0		2012-02-12	0	0	0	0	0	0	0	0	0	0	0		2012-02-12	185.54	1	3	5	19	54	95	64	27	15	0			2012-02-12	185.54	-1	9		1106	152.642	26.2578
2012-02-13	185.68	0	0	0	0	0	0	0	0.3	0	0	0		2012-02-13	185.68	0	0	0	0	0	0	1	0	0	0		2012-02-13	191.59	1	3	5	19	54	95	65	27	15	0			2012-02-13	191.59	-1	9		1107	152.642	23.2878
2012-02-14	186.1	0.00225947	0	0	0	0	0	0	0	0	0	0		2012-02-14	186.1	0	0	0	0	0	0	0	0	0	0		2012-02-14	191.3	1	3	5	19	54	95	65	27	15	0			2012-02-14	191.3	-1	9		1108	149.809	28.6106
2012-02-15	183.26	-0.0153783	0	0	-0.7	0	0	0	0	0	0	0		2012-02-15	183.26	0	0	1	0	0	0	0	0	0	0		2012-02-15	184.47	1	3	6	19	54	95	65	27	15	0			2012-02-15	184.47	-1	9		1109	149.809	28.6106
2012-02-16	175.14	-0.0453202	0	0	0	-0.4	0	0.172222	0	0.6	0	0		2012-02-16	175.14	0	0	0	1	0	1	0	1	0	0		2012-02-16	179.93	1	3	6	20	54	96	65	28	15	0			2012-02-16	179.93	-1	9		1110	149.809	28.6106
2012-02-17	179.36	0.0238093	0	0	0	0	0	0	0	0	0	0		2012-02-17	179.36	0	0	0	0	0	0	0	0	0	0		2012-02-17	182.5	1	3	6	20	54	96	65	28	15	0			2012-02-17	182.5	-1	9		1111	149.809	28.6106
2012-02-18	0	0	0	0	0	0	0	0	0	0	0	0		2012-02-18	0	0	0	0	0	0	0	0	0	0	0		2012-02-18	182.5	1	3	6	20	54	96	65	28	15	0			2012-02-18	182.5	-1	9		1112	151.404	30.2561
2012-02-19	0	0	0	0	0	0	0	0	0	0	0	0		2012-02-19	0	0	0	0	0	0	0	0	0	0	0		2012-02-19	182.5	1	3	6	20	54	96	65	28	15	0			2012-02-19	182.5	-1	9		1113	152.336	37.1042
2012-02-20	0	0	0	0	0	0	0	0	0	0	0	0		2012-02-20	0	0	0	0	0	0	0	0	0	0	0		2012-02-20	182.5	1	3	6	20	54	96	65	28	15	0			2012-02-20	182.5	-1	9		1114	152.336	42.1142
2012-02-21	180.58	0	0	0	0	0	0	0	0	0	0	0		2012-02-21	180.58	0	0	0	0	0	0	0	0	0	0		2012-02-21	182.26	1	3	6	20	54	96	65	28	15	0			2012-02-21	182.26	-1	9		1115	152.336	38.5942
2012-02-22	180.29	-0.00160728	0	0	0	0	0	0	0	0	0	0		2012-02-22	180.29	0	0	0	0	0	0	0	0	0	0		2012-02-22	180.58	1	3	6	20	54	96	65	28	15	0			2012-02-22	180.58	-1	9		1116	152.336	38.5942
2012-02-23	176.96	-0.0186429	0	0	0	0	0	0	0	0	0	0		2012-02-23	176.96	0	0	0	0	0	0	0	0	0	0		2012-02-23	178.89	1	3	6	20	54	96	65	28	15	0			2012-02-23	178.89	-1	9		1117	152.336	38.5942
2012-02-24	178.37	0.00793626	0	0	0	0	0	0	0	0	0	0		2012-02-24	178.37	0	0	0	0	0	0	0	0	0	0		2012-02-24	179.13	1	3	6	20	54	96	65	28	15	0			2012-02-24	179.13	-1	9		1118	152.336	33.7542
2012-02-25	0	0	0	0	0	0	0	0	0	0	0	0		2012-02-25	0	0	0	0	0	0	0	0	0	0	0		2012-02-25	179.13	1	3	6	20	54	96	65	28	15	0			2012-02-25	179.13	-1	9		1119	152.336	34.6642
2012-02-26	0	0	0	0	0	0	0	0	0	0	0	0		2012-02-26	0	0	0	0	0	0	0	0	0	0	0		2012-02-26	179.13	1	3	6	20	54	96	65	28	15	0			2012-02-26	179.13	-1	9		1120	152.336	35.4642
2012-02-27	176.5	0	0	0	0	0	0	0	0	0	0	0		2012-02-27	176.5	0	0	0	0	0	0	0	0	0	0		2012-02-27	178.53	1	3	6	20	54	96	65	28	15	0			2012-02-27	178.53	-1	9		1121	146.963	46.3575
2012-02-28	177.95	0.00818172	0	0	0	0	0	0	0	0	0	0		2012-02-28	177.95	0	0	0	0	0	0	0	0	0	0		2012-02-28	183.8	1	3	6	20	54	96	65	28	15	0			2012-02-28	183.8	-1	9		1122	146.963	48.4075
2012-02-29	179.01	0.00593905	0	0	0	0	0	0	0	0	0	0		2012-02-29	179.01	0	0	0	0	0	0	0	0	0	0		2012-02-29	179.69	1	3	6	20	54	96	65	28	15	0			2012-02-29	179.69	-1	9		1123	146.963	48.4075
2012-03-01	176.58	-0.0136676	0	0	-0.6	0	0	0	0	0	0	0		2012-03-01	176.58	0	0	1	0	0	0	0	0	0	0		2012-03-01	180.04	1	3	7	20	54	96	65	28	15	0			2012-03-01	180.04	-1	9		1124	146.963	48.4075
2012-03-02	178.92	0.0131647	0	0	0	0	0	0.125	0	0	0	0		2012-03-02	178.92	0	0	0	0	0	1	0	0	0	0		2012-03-02	179.3	1	3	7	20	54	97	65	28	15	0			2012-03-02	179.3	-1	9		1125	146.963	45.1875
2012-03-03	0	0	0	0	0	0	0	0	0.3	0	0	0		2012-03-03	0	0	0	0	0	0	0	1	0	0	0		2012-03-03	179.3	1	3	7	20	54	97	66	28	15	0			2012-03-03	179.3	-1	9		1126	133.411	61.0287
2012-03-04	0	0	0	0	0	0	0	0	0	0	0	0		2012-03-04	0	0	0	0	0	0	0	0	0	0	0		2012-03-04	179.3	1	3	7	20	54	97	66	28	15	0			2012-03-04	179.3	-1	9		1127	150.733	28.7266
2012-03-05	178.18	0	0	0	0	0	0	0	0	0	0	0		2012-03-05	178.18	0	0	0	0	0	0	0	0	0	0		2012-03-05	180.26	1	3	7	20	54	97	66	28	15	0			2012-03-05	180.26	-1	9		1128	146.642	35.0785
2012-03-06	178.04	-0.000786031	0	0	0	0	-0.125	0	0	0	0	0		2012-03-06	178.04	0	0	0	0	2	0	0	0	0	0		2012-03-06	181.09	1	3	7	20	56	97	66	28	15	0			2012-03-06	181.09	-1	9		1129	146.642	41.0385
2012-03-07	182.4	0.0241938	0	0	0	0	0	0.136364	0	0	0	0		2012-03-07	182.4	0	0	0	0	0	1	0	0	0	0		2012-03-07	183.77	1	3	7	20	56	98	66	28	15	0			2012-03-07	183.77	-1	9		1130	146.642	41.0385
2012-03-08	183.8	0.00764618	0	0	0	0	0	0	0	0	0	0		2012-03-08	183.8	0	0	0	0	0	0	0	0	0	0		2012-03-08	187.64	1	3	7	20	56	98	66	28	15	0			2012-03-08	187.64	-1	9		1131	146.642	41.0385
2012-03-09	183.44	-0.00196058	0	0	0	0	0	0	0	0	0	0		2012-03-09	183.44	0	0	0	0	0	0	0	0	0	0		2012-03-09	184.32	1	3	7	20	56	98	66	28	15	0			2012-03-09	184.32	-1	9		1132	146.642	36.4985
2012-03-10	0	0	0	0	0	0	0	0	0	0	0	0		2012-03-10	0	0	0	0	0	0	0	0	0	0	0		2012-03-10	184.32	1	3	7	20	56	98	66	28	15	0			2012-03-10	184.32	-1	9		1133	142.008	42.1821
2012-03-11	0	0	0	0	0	0	0	0	0	0	0	0		2012-03-11	0	0	0	0	0	0	0	0	0	0	0		2012-03-11	184.32	1	3	7	20	56	98	66	28	15	0			2012-03-11	184.32	-1	9		1134	142.008	43.4721
2012-03-12	182.2	0	0	0	0	0	-0.125	0.2	0.428571	0.7	0	0		2012-03-12	182.2	0	0	0	0	1	1	1	1	0	0		2012-03-12	183.39	1	3	7	20	57	99	67	29	15	0			2012-03-12	183.39	-1	9		1135	142.008	42.9721
2012-03-13	180.77	-0.00787944	0	0	0	0	0	0	0	0	0	0		2012-03-13	180.77	0	0	0	0	0	0	0	0	0	0		2012-03-13	184.59	1	3	7	20	57	99	67	29	15	0			2012-03-13	184.59	-1	9		1136	142.008	43.5321
2012-03-14	181.14	0.00204468	0	0	0	0	0	0	0	0.65	0	0		2012-03-14	181.14	0	0	0	0	0	0	0	1	0	0		2012-03-14	182.26	1	3	7	20	57	99	67	30	15	0			2012-03-14	182.26	-1	9		1137	142.008	43.5321
2012-03-15	180.3	-0.00464806	0	0	0	0	0	0	0	0	0	0		2012-03-15	180.3	0	0	0	0	0	0	0	0	0	0		2012-03-15	184.43	1	3	7	20	57	99	67	30	15	0			2012-03-15	184.43	-1	9		1138	142.008	43.5321
2012-03-16	182.35	0.0113058	0	0	0	0	0	0	0	0	0	0		2012-03-16	182.35	0	0	0	0	0	0	0	0	0	0		2012-03-16	185.05	1	3	7	20	57	99	67	30	15	0			2012-03-16	185.05	-1	9		1139	143.162	48.4276
2012-03-17	0	0	0	0	0	0	0	0	0	0	0	0		2012-03-17	0	0	0	0	0	0	0	0	0	0	0		2012-03-17	185.05	1	3	7	20	57	99	67	30	15	0			2012-03-17	185.05	-1	9		1140	143.162	48.1376
2012-03-18	0	0	0	0	0	0	0	0	0	0	0	0		2012-03-18	0	0	0	0	0	0	0	0	0	0	0		2012-03-18	185.05	1	3	7	20	57	99	67	30	15	0			2012-03-18	185.05	-1	9		1141	142.958	41.5117
2012-03-19	183	0	0	0	0	0	0	0	0	0	0	0		2012-03-19	183	0	0	0	0	0	0	0	0	0	0		2012-03-19	185.52	1	3	7	20	57	99	67	30	15	0			2012-03-19	185.52	-1	9		1142	140.706	39.2243
2012-03-20	182.88	-0.000655925	0	0	0	0	0	0	0	0	0	0		2012-03-20	182.88	0	0	0	0	0	0	0	0	0	0		2012-03-20	192.33	1	3	7	20	57	99	67	30	15	0			2012-03-20	192.33	-1	9		1143	140.706	41.7943
2012-03-21	191.26	0.0448035	0	0	0	0	0	0	0	0	0	0		2012-03-21	191.26	0	0	0	0	0	0	0	0	0	0		2012-03-21	191.73	1	3	7	20	57	99	67	30	15	0			2012-03-21	191.73	-1	9		1144	140.706	41.7943
2012-03-22	190.26	-0.0052422	0	0	0	0	0	0	0	0	0	0		2012-03-22	190.26	0	0	0	0	0	0	0	0	0	0		2012-03-22	192.4	1	3	7	20	57	99	67	30	15	0			2012-03-22	192.4	-1	9		1145	140.706	41.7943
2012-03-23	191.8	0.00806165	0	0	0	0	0	0	0	0	0	0		2012-03-23	191.8	0	0	0	0	0	0	0	0	0	0		2012-03-23	195.04	1	3	7	20	57	99	67	30	15	0			2012-03-23	195.04	-1	9		1146	140.706	41.7943
2012-03-24	0	0	0	0	0	0	0	0	0	0	0	0		2012-03-24	0	0	0	0	0	0	0	0	0	0	0		2012-03-24	195.04	1	3	7	20	57	99	67	30	15	0			2012-03-24	195.04	-1	9		1147	140.706	41.5543
2012-03-25	0	0	0	0	0	0	0	0.1875	0	0	0	0		2012-03-25	0	0	0	0	0	0	1	0	0	0	0		2012-03-25	195.04	1	3	7	20	57	100	67	30	15	0			2012-03-25	195.04	-1	9		1148	140.706	39.8743
2012-03-26	195.5	0	0	0	0	0	0	0	0	0	0	0		2012-03-26	195.5	0	0	0	0	0	0	0	0	0	0		2012-03-26	202.87	1	3	7	20	57	100	67	30	15	0			2012-03-26	202.87	-1	9		1149	140.706	38.1843
2012-03-27	202.88	0.0370543	0	0	0	0	0	0	0	0	0	0		2012-03-27	202.88	0	0	0	0	0	0	0	0	0	0		2012-03-27	205.44	1	3	7	20	57	100	67	30	15	0			2012-03-27	205.44	-1	9		1150	140.706	38.4243
2012-03-28	200.31	-0.0127485	0	0	0	0	0	0	0.268182	0	0	0		2012-03-28	200.31	0	0	0	0	0	0	1	0	0	0		2012-03-28	201.16	1	3	7	20	57	100	68	30	15	0			2012-03-28	201.16	-1	9		1151	140.706	38.4243
2012-03-29	200.63	0.00159628	0	0	0	0	0	0	0	0	0	0		2012-03-29	200.63	0	0	0	0	0	0	0	0	0	0		2012-03-29	204.61	1	3	7	20	57	100	68	30	15	0			2012-03-29	204.61	-1	9		1152	140.706	38.4243
2012-03-30	201.87	0.00616146	0	0	0	0	0	0	0	0	0	0		2012-03-30	201.87	0	0	0	0	0	0	0	0	0	0		2012-03-30	202.51	1	3	7	20	57	100	68	30	15	0			2012-03-30	202.51	-1	9		1153	140.706	37.8243
2012-03-31	0	0	0	0	0	0	0	0	0	0	0	0		2012-03-31	0	0	0	0	0	0	0	0	0	0	0		2012-03-31	202.51	1	3	7	20	57	100	68	30	15	0			2012-03-31	202.51	-1	9		1154	140.706	43.0943
2012-04-01	0	0	0	0	0	0	0	0.03125	0	0	0	0		2012-04-01	0	0	0	0	0	0	1	0	0	0	0		2012-04-01	202.51	1	3	7	20	57	101	68	30	15	0			2012-04-01	202.51	-1	9		1155	140.706	38.9843
2012-04-02	197	0	0	0	0	0	0	0	0	0	0	0		2012-04-02	197	0	0	0	0	0	0	0	0	0	0		2012-04-02	198.05	1	3	7	20	57	101	68	30	15	0			2012-04-02	198.05	-1	9		1156	140.531	39.5093
2012-04-03	197.5	0.00253486	0	0	0	0	0	0	0	0	0	0		2012-04-03	197.5	0	0	0	0	0	0	0	0	0	0		2012-04-03	199.66	1	3	7	20	57	101	68	30	15	0			2012-04-03	199.66	-1	9		1157	141.385	37.9151
2012-04-04	192.36	-0.02637	0	0	0	0	0	0	0	0	0	0		2012-04-04	192.36	0	0	0	0	0	0	0	0	0	0		2012-04-04	193.99	1	3	7	20	57	101	68	30	15	0			2012-04-04	193.99	-1	9		1158	142.539	36.7606
2012-04-05	193.55	0.00616727	0	0	0	0	0	0	0	0	0	0		2012-04-05	193.55	0	0	0	0	0	0	0	0	0	0		2012-04-05	194.39	1	3	7	20	57	101	68	30	15	0			2012-04-05	194.39	-1	9		1159	142.539	36.7606
2012-04-06	0	0	0	0	0	0	-0.075	0	0.333333	0	0	0		2012-04-06	0	0	0	0	0	1	0	1	0	0	0		2012-04-06	194.39	1	3	7	20	58	101	69	30	15	0			2012-04-06	194.39	-1	9		1160	142.539	37.7206
2012-04-07	0	0	0	0	0	0	0	0	0	0	0	0		2012-04-07	0	0	0	0	0	0	0	0	0	0	0		2012-04-07	194.39	1	3	7	20	58	101	69	30	15	0			2012-04-07	194.39	-1	9		1161	139.392	41.6982
2012-04-08	0	0	0	0	0	0	0	0	0	0	0	0		2012-04-08	0	0	0	0	0	0	0	0	0	0	0		2012-04-08	194.39	1	3	7	20	58	101	69	30	15	0			2012-04-08	194.39	-1	9		1162	140.324	43.4463
2012-04-09	190.5	0	0	0	0	0	0	0	0	0	0	0		2012-04-09	190.5	0	0	0	0	0	0	0	0	0	0		2012-04-09	191.87	1	3	7	20	58	101	69	30	15	0			2012-04-09	191.87	-1	9		1163	140.324	47.3163
2012-04-10	186.57	-0.0208457	0	0	0	0	0	0	0	0	1	1		2012-04-10	186.57	0	0	0	0	0	0	0	0	0	0		2012-04-10	186.98	1	3	7	20	58	101	69	30	15	0			2012-04-10	186.98	-1	10		1164	140.324	43.9963
2012-04-11	186.79	0.00117841	0	0	0	0	-0.158333	0	0	0	0	0		2012-04-11	186.79	0	0	0	0	1	0	0	0	0	0		2012-04-11	187.97	1	3	7	20	59	101	69	30	15	0			2012-04-11	187.97	-1	10		1165	140.324	43.9963
2012-04-12	185.61	-0.00633725	0	0	0	0	0	0	0	0	0	0		2012-04-12	185.61	0	0	0	0	0	0	0	0	0	0		2012-04-12	190.69	1	3	7	20	59	101	69	30	15	0			2012-04-12	190.69	-1	10		1166	140.324	43.9963
2012-04-13	186.26	0.00349582	0	0	0	0	0	0.1	0.333333	0	0	0		2012-04-13	186.26	0	0	0	0	0	1	1	0	0	0		2012-04-13	188.46	1	3	7	20	59	102	70	30	15	0			2012-04-13	188.46	-1	10		1167	152.629	30.7607
2012-04-14	0	0	0	0	0	0	0	0	0	0	0	0		2012-04-14	0	0	0	0	0	0	0	0	0	0	0		2012-04-14	188.46	1	3	7	20	59	102	70	30	15	0			2012-04-14	188.46	-1	10		1168	152.629	31.9607
2012-04-15	0	0	0	0	0	0	0	0.0166667	0	0	0	0		2012-04-15	0	0	0	0	0	0	1	0	0	0	0		2012-04-15	188.46	1	3	7	20	59	103	70	30	15	0			2012-04-15	188.46	-1	10		1169	164.178	18.0819
2012-04-16	183.65	0	0	0	0	0	-0.125	0	0.416667	0	1	1		2012-04-16	183.65	0	0	0	0	1	0	1	0	0	0		2012-04-16	185.5	1	3	7	20	60	103	71	30	15	0			2012-04-16	185.5	-1	11		1170	164.178	20.2519
2012-04-17	186.87	0.0173814	0	0	0	0	0	0	0	0	0	0		2012-04-17	186.87	0	0	0	0	0	0	0	0	0	0		2012-04-17	188.39	1	3	7	20	60	103	71	30	15	0			2012-04-17	188.39	-1	11		1171	164.178	20.8719
2012-04-18	188.74	0.00995727	0	0	0	0	0	0.22	0	0	0	0		2012-04-18	188.74	0	0	0	0	0	1	0	0	0	0		2012-04-18	191.07	1	3	7	20	60	104	71	30	15	0			2012-04-18	191.07	-1	11		1172	164.178	20.8719
2012-04-19	189.75	0.00533698	0	0	0	0	0	0	0	0	0	0		2012-04-19	189.75	0	0	0	0	0	0	0	0	0	0		2012-04-19	191.1	1	3	7	20	60	104	71	30	15	0			2012-04-19	191.1	-1	11		1173	164.178	20.8719
2012-04-20	189.8	0.000263486	0	0	0	0	0	0	0	0	0	0		2012-04-20	189.8	0	0	0	0	0	0	0	0	0	0		2012-04-20	189.98	1	3	7	20	60	104	71	30	15	0			2012-04-20	189.98	-1	11		1174	164.178	21.3419
2012-04-21	0	0	0	0	0	0	0	0	0	0	0	0		2012-04-21	0	0	0	0	0	0	0	0	0	0	0		2012-04-21	189.98	1	3	7	20	60	104	71	30	15	0			2012-04-21	189.98	-1	11		1175	164.178	28.1519
2012-04-22	0	0	0	0	0	0	0	0	0	0	0	0		2012-04-22	0	0	0	0	0	0	0	0	0	0	0		2012-04-22	189.98	1	3	7	20	60	104	71	30	15	0			2012-04-22	189.98	-1	11		1176	164.178	27.5519
2012-04-23	185.51	0	0	0	0	0	0	0.2	0	0	0	0		2012-04-23	185.51	0	0	0	0	0	1	0	0	0	0		2012-04-23	188.24	1	3	7	20	60	105	71	30	15	0			2012-04-23	188.24	-1	11		1177	164.178	28.2219
2012-04-24	186.51	0.00537607	0	0	0	-0.45	0	0	0	0	0	0		2012-04-24	186.51	0	0	0	1	0	0	0	0	0	0		2012-04-24	190.33	1	3	7	21	60	105	71	30	15	0			2012-04-24	190.33	-1	11		1178	164.178	30.8619
2012-04-25	191.6	0.0269251	0	0	0	0	0	0.2	0	0	0.8	0		2012-04-25	191.6	0	0	0	0	0	1	0	0	1	0		2012-04-25	194.42	1	3	7	21	60	106	71	30	16	0			2012-04-25	194.42	-1	11		1179	164.178	30.8619
2012-04-26	193.02	0.00738393	0	0	0	0	-0.140278	0	0	0	0	0		2012-04-26	193.02	0	0	0	0	2	0	0	0	0	0		2012-04-26	195.99	1	3	7	21	62	106	71	30	16	0			2012-04-26	195.99	-1	11		1180	165.459	29.5805
2012-04-27	220.22	0.131833	0	0	-0.6	0	-0.145833	0	0	0	0	0		2012-04-27	220.22	0	0	1	0	1	0	0	0	0	0		2012-04-27	226.85	1	3	8	21	63	106	71	30	16	0			2012-04-27	226.85	-1	11		1181	165.459	37.4105
2012-04-28	0	0	0	0	0	0	0	0	0	0	0	0		2012-04-28	0	0	0	0	0	0	0	0	0	0	0		2012-04-28	226.85	1	3	8	21	63	106	71	30	16	0			2012-04-28	226.85	-1	11		1182	165.459	39.9805
2012-04-29	0	0	0	0	0	0	0	0.0454545	0	0.7	0	0		2012-04-29	0	0	0	0	0	0	1	0	1	0	0		2012-04-29	226.85	1	3	8	21	63	107	71	31	16	0			2012-04-29	226.85	-1	11		1183	166.492	34.6685
2012-04-30	223.05	0	0	0	0	-0.4	0	0	0	0	0	0		2012-04-30	223.05	0	0	0	1	0	0	0	0	0	0		2012-04-30	231.9	1	3	8	22	63	107	71	31	16	0			2012-04-30	231.9	-1	11		1184	166.492	38.1185
2012-05-01	228.4	0.0237025	0	0	0	0	0	0	0	0	0	0		2012-05-01	228.4	0	0	0	0	0	0	0	0	0	0		2012-05-01	230.04	1	3	8	22	63	107	71	31	16	0			2012-05-01	230.04	-1	11		1185	166.492	36.0185
2012-05-02	227.4	-0.0043879	0	0	0	0	0	0	0	0	0	0		2012-05-02	227.4	0	0	0	0	0	0	0	0	0	0		2012-05-02	230.25	1	3	8	22	63	107	71	31	16	0			2012-05-02	230.25	-1	11		1186	166.492	36.0185
2012-05-03	228.03	0.00276664	0	0	0	0	0	0	0	0	0	0		2012-05-03	228.03	0	0	0	0	0	0	0	0	0	0		2012-05-03	229.45	1	3	8	22	63	107	71	31	16	0			2012-05-03	229.45	-1	11		1187	166.705	35.8049
2012-05-04	223.74	-0.0189925	0	0	0	0	0	0.05	0	0	0	0		2012-05-04	223.74	0	0	0	0	0	1	0	0	0	0		2012-05-04	223.99	1	3	8	22	63	108	71	31	16	0			2012-05-04	223.99	-1	11		1188	166.705	31.3449
2012-05-05	0	0	0	0	0	0	-0.166667	0	0	0	0	0		2012-05-05	0	0	0	0	0	1	0	0	0	0	0		2012-05-05	223.99	1	3	8	22	64	108	71	31	16	0			2012-05-05	223.99	-1	11		1189	166.705	32.9549
2012-05-06	0	0	0	0	0	0	0	0	0	0	0	0		2012-05-06	0	0	0	0	0	0	0	0	0	0	0		2012-05-06	223.99	1	3	8	22	64	108	71	31	16	0			2012-05-06	223.99	-1	11		1190	166.705	27.2849
2012-05-07	222.29	0	0	0	0	0	0	0	0	0	0	0		2012-05-07	222.29	0	0	0	0	0	0	0	0	0	0		2012-05-07	225.16	1	3	8	22	64	108	71	31	16	0			2012-05-07	225.16	-1	11		1191	166.705	27.6849
2012-05-08	218.2	-0.0185707	0	0	0	0	0	0	0	0	0	0		2012-05-08	218.2	0	0	0	0	0	0	0	0	0	0		2012-05-08	223.9	1	3	8	22	64	108	71	31	16	0			2012-05-08	223.9	-1	11		1192	166.099	28.2907
2012-05-09	220.16	0.00894251	0	0	0	0	0	0	0	0	0	0		2012-05-09	220.16	0	0	0	0	0	0	0	0	0	0		2012-05-09	222.98	1	3	8	22	64	108	71	31	16	0			2012-05-09	222.98	-1	11		1193	166.099	28.2907
2012-05-10	221.95	0.00809754	0	0	0	0	0	0.1	0	0	0	0		2012-05-10	221.95	0	0	0	0	0	1	0	0	0	0		2012-05-10	226.69	1	3	8	22	64	109	71	31	16	0			2012-05-10	226.69	-1	11		1194	166.099	28.2907
2012-05-11	225.73	0.0168875	0	0	0	0	0	0	0	0	0	0		2012-05-11	225.73	0	0	0	0	0	0	0	0	0	0		2012-05-11	227.68	1	3	8	22	64	109	71	31	16	0			2012-05-11	227.68	-1	11		1195	166.099	25.7707
2012-05-12	0	0	0	0	0	0	0	0	0	0	0	0		2012-05-12	0	0	0	0	0	0	0	0	0	0	0		2012-05-12	227.68	1	3	8	22	64	109	71	31	16	0			2012-05-12	227.68	-1	11		1196	186.826	0.154471
2012-05-13	0	0	0	0	0	0	0	0	0	0	0	0		2012-05-13	0	0	0	0	0	0	0	0	0	0	0		2012-05-13	227.68	1	3	8	22	64	109	71	31	16	0			2012-05-13	227.68	-1	11		1197	182.839	5.13147
2012-05-14	222.51	0	0	0	0	0	0	0.2	0	0	0	0		2012-05-14	222.51	0	0	0	0	0	1	0	0	0	0		2012-05-14	222.93	1	3	8	22	64	110	71	31	16	0			2012-05-14	222.93	-1	11		1198	182.839	7.85147
2012-05-15	223	0.00219975	0	0	0	0	0	0	0	0.6	0	0		2012-05-15	223	0	0	0	0	0	0	0	1	0	0		2012-05-15	224.39	1	3	8	22	64	110	71	32	16	0			2012-05-15	224.39	-1	11		1199	184.805	3.65529
2012-05-16	222.5	-0.00224467	0	0	0	0	-0.125	0.0722222	0	0	0	0		2012-05-16	222.5	0	0	0	0	1	1	0	0	0	0		2012-05-16	224.06	1	3	8	22	65	111	71	32	16	0			2012-05-16	224.06	-1	11		1200	184.805	3.65529
2012-05-17	218.09	-0.0200193	0	0	0	0	0	0	0	0	0	0		2012-05-17	218.09	0	0	0	0	0	0	0	0	0	0		2012-05-17	218.36	1	3	8	22	65	111	71	32	16	0			2012-05-17	218.36	-1	11		1201	184.919	3.54139
2012-05-18	212.81	-0.0245081	0	0	0	0	0	0	0	0	0	0		2012-05-18	212.81	0	0	0	0	0	0	0	0	0	0		2012-05-18	213.85	1	3	8	22	65	111	71	32	16	0			2012-05-18	213.85	-1	11		1202	204.101	-18.6007
2012-05-19	0	0	0	0	0	0	0	0	0	0	0	0		2012-05-19	0	0	0	0	0	0	0	0	0	0	0		2012-05-19	213.85	1	3	8	22	65	111	71	32	16	0			2012-05-19	213.85	-1	11		1203	204.101	-15.7107
2012-05-20	0	0	0	0	0	0	0	0	0	0	0	0		2012-05-20	0	0	0	0	0	0	0	0	0	0	0		2012-05-20	213.85	1	3	8	22	65	111	71	32	16	0			2012-05-20	213.85	-1	11		1204	205.604	-14.5341
2012-05-21	212.82	0	0	0	0	0	0	0	0	0	1	1		2012-05-21	212.82	0	0	0	0	0	0	0	0	0	0		2012-05-21	218.11	1	3	8	22	65	111	71	32	16	0			2012-05-21	218.11	-1	12		1205	205.604	-14.5041
2012-05-22	213.96	0.00534234	0	0	0	0	0	0	0	0	0	0		2012-05-22	213.96	0	0	0	0	0	0	0	0	0	0		2012-05-22	215.33	1	3	8	22	65	111	71	32	16	0			2012-05-22	215.33	-1	12		1206	205.604	-15.6242
2012-05-23	211.18	-0.0130783	0	0	0	0	0	0	0	0	0	0		2012-05-23	211.18	0	0	0	0	0	0	0	0	0	0		2012-05-23	217.28	1	3	8	22	65	111	71	32	16	0			2012-05-23	217.28	-1	12		1207	205.604	-15.6242
2012-05-24	212.7	0.00717189	0	0	0	0	0	0	0	0	0	0		2012-05-24	212.7	0	0	0	0	0	0	0	0	0	0		2012-05-24	215.24	1	3	8	22	65	111	71	32	16	0			2012-05-24	215.24	-1	12		1208	205.604	-15.6242
2012-05-25	212.22	-0.00225923	0	0	0	0	0	0	0	0	0	0		2012-05-25	212.22	0	0	0	0	0	0	0	0	0	0		2012-05-25	212.89	1	3	8	22	65	111	71	32	16	0			2012-05-25	212.89	-1	12		1209	206.971	-18.7309
2012-05-26	0	0	0	0	0	0	0	0	0	0	0	0		2012-05-26	0	0	0	0	0	0	0	0	0	0	0		2012-05-26	212.89	1	3	8	22	65	111	71	32	16	0			2012-05-26	212.89	-1	12		1210	191.12	-0.789701
2012-05-27	0	0	0	0	0	0	0	0	0	0	0	0		2012-05-27	0	0	0	0	0	0	0	0	0	0	0		2012-05-27	212.89	1	3	8	22	65	111	71	32	16	0			2012-05-27	212.89	-1	12		1211	187.113	7.30683
2012-05-28	0	0	0	0	0	0	0	0	0	0	0	0		2012-05-28	0	0	0	0	0	0	0	0	0	0	0		2012-05-28	212.89	1	3	8	22	65	111	71	32	16	0			2012-05-28	212.89	-1	12		1212	183.581	12.4092
2012-05-29	212.29	0	0	0	0	0	0	0	0	0	0	0		2012-05-29	212.29	0	0	0	0	0	0	0	0	0	0		2012-05-29	214.75	1	3	8	22	65	111	71	32	16	0			2012-05-29	214.75	-1	12		1213	179.734	47.1164
2012-05-30	207.75	-0.0216178	0	0	0	0	0	0	0	0	0	0		2012-05-30	207.75	0	0	0	0	0	0	0	0	0	0		2012-05-30	209.23	1	3	8	22	65	111	71	32	16	0			2012-05-30	209.23	-1	12		1214	179.734	47.1164
2012-05-31	207.11	-0.00308538	0	0	0	0	0	0	0.333333	0	0	0		2012-05-31	207.11	0	0	0	0	0	0	1	0	0	0		2012-05-31	212.91	1	3	8	22	65	111	72	32	16	0			2012-05-31	212.91	-1	12		1215	192.481	34.3686
2012-06-01	207.3	0.000916976	0	0	0	0	0	0	0	0	0	0		2012-06-01	207.3	0	0	0	0	0	0	0	0	0	0		2012-06-01	208.22	1	3	8	22	65	111	72	32	16	0			2012-06-01	208.22	-1	12		1216	178.391	53.5085
2012-06-02	0	0	0	0	0	0	0	0	0	0	0	0		2012-06-02	0	0	0	0	0	0	0	0	0	0	0		2012-06-02	208.22	1	3	8	22	65	111	72	32	16	0			2012-06-02	208.22	-1	12		1217	178.391	51.6485
2012-06-03	0	0	0	0	0	0	0	0	0	0	0	0		2012-06-03	0	0	0	0	0	0	0	0	0	0	0		2012-06-03	208.22	1	3	8	22	65	111	72	32	16	0			2012-06-03	208.22	-1	12		1218	178.391	51.8585
2012-06-04	206.37	0	0	0	0	0	0	0	0	0	0.761905	0		2012-06-04	206.37	0	0	0	0	0	0	0	0	1	0		2012-06-04	214.57	1	3	8	22	65	111	72	32	17	0			2012-06-04	214.57	-1	12		1219	178.391	51.0585
2012-06-05	211.16	0.0229455	0	0	0	0	0	0	0.327778	0	0	0		2012-06-05	211.16	0	0	0	0	0	0	1	0	0	0		2012-06-05	213.21	1	3	8	22	65	111	73	32	17	0			2012-06-05	213.21	-1	12		1220	178.733	45.2569
2012-06-06	214.52	0.0157868	0	0	0	0	0	0	0	0	0	0		2012-06-06	214.52	0	0	0	0	0	0	0	0	0	0		2012-06-06	217.64	1	3	8	22	65	111	73	32	17	0			2012-06-06	217.64	-1	12		1221	174.536	49.4537
2012-06-07	218.11	0.0165965	0	0	0	0	0	0	0	0	0	0		2012-06-07	218.11	0	0	0	0	0	0	0	0	0	0		2012-06-07	218.8	1	3	8	22	65	111	73	32	17	0			2012-06-07	218.8	-1	12		1222	174.536	49.4537
2012-06-08	216.66	-0.0066702	0	0	0	0	0	0	0	0	0	0		2012-06-08	216.66	0	0	0	0	0	0	0	0	0	0		2012-06-08	218.48	1	3	8	22	65	111	73	32	17	0			2012-06-08	218.48	-1	12		1223	174.536	50.6237
2012-06-09	0	0	0	0	0	0	0	0	0	0	0	0		2012-06-09	0	0	0	0	0	0	0	0	0	0	0		2012-06-09	218.48	1	3	8	22	65	111	73	32	17	0			2012-06-09	218.48	-1	12		1224	174.536	49.3637
2012-06-10	0	0	0	0	0	0	0	0	0	0	0	0		2012-06-10	0	0	0	0	0	0	0	0	0	0	0		2012-06-10	218.48	1	3	8	22	65	111	73	32	17	0			2012-06-10	218.48	-1	12		1225	174.536	48.4437
2012-06-11	215.2	0	0	0	0	0	0	0	0	0	0	0		2012-06-11	215.2	0	0	0	0	0	0	0	0	0	0		2012-06-11	216.5	1	3	8	22	65	111	73	32	17	0			2012-06-11	216.5	-1	12		1226	175.22	51.4703
2012-06-12	214.52	-0.00316482	0	0	0	0	0	0	0	0	0	0		2012-06-12	214.52	0	0	0	0	0	0	0	0	0	0		2012-06-12	216.42	1	3	8	22	65	111	73	32	17	0			2012-06-12	216.42	-1	12		1227	175.22	52.4603
2012-06-13	213.52	-0.00467247	0	0	0	0	-0.0333333	0.168182	0	0	0	0		2012-06-13	213.52	0	0	0	0	1	1	0	0	0	0		2012-06-13	214.73	1	3	8	22	66	112	73	32	17	0			2012-06-13	214.73	-1	12		1228	175.22	52.4603
2012-06-14	212.56	-0.00450623	0	0	0	0	-0.1	0	0	0	0	0		2012-06-14	212.56	0	0	0	0	2	0	0	0	0	0		2012-06-14	214.45	1	3	8	22	68	112	73	32	17	0			2012-06-14	214.45	-1	12		1229	175.22	52.4603
2012-06-15	214.46	0.00889898	0	0	0	0	0	0	0	0	0	0		2012-06-15	214.46	0	0	0	0	0	0	0	0	0	0		2012-06-15	218.35	1	3	8	22	68	112	73	32	17	0			2012-06-15	218.35	-1	12		1230	176.586	46.3435
2012-06-16	0	0	0	0	0	0	0	0	0	0	0	0		2012-06-16	0	0	0	0	0	0	0	0	0	0	0		2012-06-16	218.35	1	3	8	22	68	112	73	32	17	0			2012-06-16	218.35	-1	12		1231	187.247	37.1431
2012-06-17	0	0	0	0	0	0	0	0	0	0	0	0		2012-06-17	0	0	0	0	0	0	0	0	0	0	0		2012-06-17	218.35	1	3	8	22	68	112	73	32	17	0			2012-06-17	218.35	-1	12		1232	184.593	39.4672
2012-06-18	216.73	0	0	0	0	0	0	0	0	0	0	0		2012-06-18	216.73	0	0	0	0	0	0	0	0	0	0		2012-06-18	222.66	1	3	8	22	68	112	73	32	17	0			2012-06-18	222.66	-1	12		1233	184.593	33.7672
2012-06-19	221.66	0.0224924	0	0	0	0	0	0	0	0	0	0		2012-06-19	221.66	0	0	0	0	0	0	0	0	0	0		2012-06-19	224.03	1	3	8	22	68	112	73	32	17	0			2012-06-19	224.03	-1	12		1234	184.593	29.2572
2012-06-20	220.84	-0.00370626	0	0	0	0	0	0	0	0	0	0		2012-06-20	220.84	0	0	0	0	0	0	0	0	0	0		2012-06-20	223.02	1	3	8	22	68	112	73	32	17	0			2012-06-20	223.02	-1	12		1235	184.593	29.2572
2012-06-21	220.52	-0.00145003	0	0	0	0	0	0	0	0	0	0		2012-06-21	220.52	0	0	0	0	0	0	0	0	0	0		2012-06-21	220.57	1	3	8	22	68	112	73	32	17	0			2012-06-21	220.57	-1	12		1236	184.593	29.2572
2012-06-22	219.35	-0.00531976	0	0	0	0	0	0	0	0	0	0		2012-06-22	219.35	0	0	0	0	0	0	0	0	0	0		2012-06-22	222.16	1	3	8	22	68	112	73	32	17	0			2012-06-22	222.16	-1	12		1237	205.319	12.791
2012-06-23	0	0	0	0	0	0	0	0	0	0	0	0		2012-06-23	0	0	0	0	0	0	0	0	0	0	0		2012-06-23	222.16	1	3	8	22	68	112	73	32	17	0			2012-06-23	222.16	-1	12		1238	205.319	10.011
2012-06-24	0	0	0	0	0	0	0	0.175	0	0	0	0		2012-06-24	0	0	0	0	0	0	1	0	0	0	0		2012-06-24	222.16	1	3	8	22	68	113	73	32	17	0			2012-06-24	222.16	-1	12		1239	205.319	11.961
2012-06-25	218	0	0	0	0	0	0	0	0	0	0	0		2012-06-25	218	0	0	0	0	0	0	0	0	0	0		2012-06-25	220.07	1	3	8	22	68	113	73	32	17	0			2012-06-25	220.07	-1	12		1240	205.319	9.92098
2012-06-26	221.45	0.0157018	0	0	0	0	0	0	0.4	0	0	0		2012-06-26	221.45	0	0	0	0	0	0	1	0	0	0		2012-06-26	225.61	1	3	8	22	68	113	74	32	17	0			2012-06-26	225.61	-1	12		1241	205.319	7.57097
2012-06-27	223.3	0.00831936	0	0	0	0	0	0	0	0	0	0		2012-06-27	223.3	0	0	0	0	0	0	0	0	0	0		2012-06-27	225.62	1	3	8	22	68	113	74	32	17	0			2012-06-27	225.62	-1	12		1242	205.319	7.57097
2012-06-28	218.75	-0.0205866	0	0	0	0	0	0	0	0	0	0		2012-06-28	218.75	0	0	0	0	0	0	0	0	0	0		2012-06-28	221.31	1	3	8	22	68	113	74	32	17	0			2012-06-28	221.31	-1	12		1243	205.319	7.57097
2012-06-29	223.71	0.0224211	0	0	0	0	-0.2	0	0	0	0	0		2012-06-29	223.71	0	0	0	0	1	0	0	0	0	0		2012-06-29	228.35	1	3	8	22	69	113	74	32	17	0			2012-06-29	228.35	-1	12		1244	205.319	7.57097
2012-06-30	0	0	0	0	0	0	-0.155556	0	0	0	0	0		2012-06-30	0	0	0	0	0	1	0	0	0	0	0		2012-06-30	228.35	1	3	8	22	70	113	74	32	17	0			2012-06-30	228.35	-1	12		1245	205.319	9.43097
2012-07-01	0	0	0	0	0	0	-0.166667	0	0	0	0	0		2012-07-01	0	0	0	0	0	1	0	0	0	0	0		2012-07-01	228.35	1	3	8	22	71	113	74	32	17	0			2012-07-01	228.35	-1	12		1246	205.319	3.91097
2012-07-02	226.34	0	0	0	0	0	0	0	0.285714	0	0	0		2012-07-02	226.34	0	0	0	0	0	0	1	0	0	0		2012-07-02	229.32	1	3	8	22	71	113	75	32	17	0			2012-07-02	229.32	-1	12		1247	206.602	6.30817
2012-07-03	227.59	0.00550747	0	0	0	0	0	0	0	0	0	0		2012-07-03	227.59	0	0	0	0	0	0	0	0	0	0		2012-07-03	229.53	1	3	8	22	71	113	75	32	17	0			2012-07-03	229.53	-1	12		1248	206.602	1.61817
2012-07-04	0	0	0	0	0	0	0	0.1	0	0	0	0		2012-07-04	0	0	0	0	0	0	1	0	0	0	0		2012-07-04	229.53	1	3	8	22	71	114	75	32	17	0			2012-07-04	229.53	-1	12		1249	206.602	1.61817
2012-07-05	226.53	0	0	0	0	0	0	0	0	0	0	0		2012-07-05	226.53	0	0	0	0	0	0	0	0	0	0		2012-07-05	227.06	1	3	8	22	71	114	75	32	17	0			2012-07-05	227.06	-1	12		1250	206.602	1.61817
2012-07-06	224.18	-0.0104281	0	0	0	0	0	0	0	0.6	0	0		2012-07-06	224.18	0	0	0	0	0	0	0	1	0	0		2012-07-06	225.05	1	3	8	22	71	114	75	33	17	0			2012-07-06	225.05	-1	12		1251	201.484	13.0856
2012-07-07	0	0	0	0	0	0	0	0	0	0	0	0		2012-07-07	0	0	0	0	0	0	0	0	0	0	0		2012-07-07	225.05	1	3	8	22	71	114	75	33	17	0			2012-07-07	225.05	-1	12		1252	202.746	10.4642
2012-07-08	0	0	0	0	0	0	0	0	0.318182	0	0	0		2012-07-08	0	0	0	0	0	0	0	1	0	0	0		2012-07-08	225.05	1	3	8	22	71	114	76	33	17	0			2012-07-08	225.05	-1	12		1253	202.746	14.8942
2012-07-09	223.45	0	0	0	0	0	0	0	0	0	0	0		2012-07-09	223.45	0	0	0	0	0	0	0	0	0	0		2012-07-09	225.05	1	3	8	22	71	114	76	33	17	0			2012-07-09	225.05	-1	12		1254	202.746	16.0542
2012-07-10	218.28	-0.023409	0	0	0	0	0	0	0	0	0	0		2012-07-10	218.28	0	0	0	0	0	0	0	0	0	0		2012-07-10	219.5	1	3	8	22	71	114	76	33	17	0			2012-07-10	219.5	-1	12		1255	202.746	15.7342
2012-07-11	215.34	-0.0135605	0	0	0	0	0	0	0	0	0	0		2012-07-11	215.34	0	0	0	0	0	0	0	0	0	0		2012-07-11	218.37	1	3	8	22	71	114	76	33	17	0			2012-07-11	218.37	-1	12		1256	202.746	15.7342
2012-07-12	212.61	-0.0127586	0	0	0	0	0	0	0	0	0	0		2012-07-12	212.61	0	0	0	0	0	0	0	0	0	0		2012-07-12	215.36	1	3	8	22	71	114	76	33	17	0			2012-07-12	215.36	-1	12		1257	202.746	15.7342
2012-07-13	213.88	0.00595563	0	0	0	0	0	0	0	0	0	0		2012-07-13	213.88	0	0	0	0	0	0	0	0	0	0		2012-07-13	218.39	1	3	8	22	71	114	76	33	17	0			2012-07-13	218.39	-1	12		1258	202.746	13.7542
2012-07-14	0	0	0	0	0	0	0	0	0	0	0	0		2012-07-14	0	0	0	0	0	0	0	0	0	0	0		2012-07-14	218.39	1	3	8	22	71	114	76	33	17	0			2012-07-14	218.39	-1	12		1259	202.746	13.6742
2012-07-15	0	0	0	0	0	0	0	0	0	0	0	0		2012-07-15	0	0	0	0	0	0	0	0	0	0	0		2012-07-15	218.39	1	3	8	22	71	114	76	33	17	0			2012-07-15	218.39	-1	12		1260	203.056	11.6742
2012-07-16	214.46	0	0	0	0	0	0	0	0	0	0	0		2012-07-16	214.46	0	0	0	0	0	0	0	0	0	0		2012-07-16	216.01	1	3	8	22	71	114	76	33	17	0			2012-07-16	216.01	-1	12		1261	200.538	13.9123
2012-07-17	213.96	-0.00233416	0	0	0	0	0	0	0	0	0	0		2012-07-17	213.96	0	0	0	0	0	0	0	0	0	0		2012-07-17	216.93	1	3	8	22	71	114	76	33	17	0			2012-07-17	216.93	-1	12		1262	200.538	17.8123
2012-07-18	215.71	0.00814583	0	0	0	0	-0.0833333	0.2	0	0	0	0		2012-07-18	215.71	0	0	0	0	1	1	0	0	0	0		2012-07-18	217.47	1	3	8	22	72	115	76	33	17	0			2012-07-18	217.47	-1	12		1263	200.538	17.8123
2012-07-19	220.69	0.0228241	0	0	0	0	0	0	0	0	0	0		2012-07-19	220.69	0	0	0	0	0	0	0	0	0	0		2012-07-19	226.17	1	3	8	22	72	115	76	33	17	0			2012-07-19	226.17	-1	12		1264	200.538	17.8123
2012-07-20	225.29	0.0206294	0	0	0	0	0	0.03125	0	0	0	0		2012-07-20	225.29	0	0	0	0	0	1	0	0	0	0		2012-07-20	228.29	1	3	8	22	72	116	76	33	17	0			2012-07-20	228.29	-1	12		1265	200.538	22.1223
2012-07-21	0	0	0	0	0	0	0	0.0833333	0	0	0	0		2012-07-21	0	0	0	0	0	0	1	0	0	0	0		2012-07-21	228.29	1	3	8	22	72	117	76	33	17	0			2012-07-21	228.29	-1	12		1266	200.538	23.4923
2012-07-22	0	0	0	0	0	0	0	0	0	0	0	0		2012-07-22	0	0	0	0	0	0	0	0	0	0	0		2012-07-22	228.29	1	3	8	22	72	117	76	33	17	0			2012-07-22	228.29	-1	12		1267	200.538	22.4823
2012-07-23	221.54	0	0	0	0	0	0	0	0	0	0	0		2012-07-23	221.54	0	0	0	0	0	0	0	0	0	0		2012-07-23	226.01	1	3	8	22	72	117	76	33	17	0			2012-07-23	226.01	-1	12		1268	200.538	20.0323
2012-07-24	221.23	-0.00140026	0	0	0	0	0	0	0	0	0	0		2012-07-24	221.23	0	0	0	0	0	0	0	0	0	0		2012-07-24	223.04	1	3	8	22	72	117	76	33	17	0			2012-07-24	223.04	-1	12		1269	200.538	21.6223
2012-07-25	215.91	-0.0243412	0	0	0	0	0	0	0	0	0	0		2012-07-25	215.91	0	0	0	0	0	0	0	0	0	0		2012-07-25	217.05	1	3	8	22	72	117	76	33	17	0			2012-07-25	217.05	-1	12		1270	200.538	21.6223
2012-07-26	214.95	-0.00445624	0	0	-0.7	0	-0.226984	0.525	0.366667	0	0	0		2012-07-26	214.95	0	0	1	0	1	3	1	0	0	0		2012-07-26	220.01	1	3	9	22	73	120	77	33	17	0			2012-07-26	220.01	-1	12		1271	201.734	20.4264
2012-07-27	224.5	0.0434703	0	0	0	0	0	0	0	0	0	0		2012-07-27	224.5	0	0	0	0	0	0	0	0	0	0		2012-07-27	237.32	1	3	9	22	73	120	77	33	17	0			2012-07-27	237.32	-1	12		1272	201.734	18.3364
2012-07-28	0	0	0	0	0	0	0	0	0	0	0	0		2012-07-28	0	0	0	0	0	0	0	0	0	0	0		2012-07-28	237.32	1	3	9	22	73	120	77	33	17	0			2012-07-28	237.32	-1	12		1273	203.273	22.337
2012-07-29	0	0	0	0	0	0	0	0	0	0	0	0		2012-07-29	0	0	0	0	0	0	0	0	0	0	0		2012-07-29	237.32	1	3	9	22	73	120	77	33	17	0			2012-07-29	237.32	-1	12		1274	203.273	22.347
2012-07-30	234.07	0	0	0	0	0	0	0	0	0	0	0		2012-07-30	234.07	0	0	0	0	0	0	0	0	0	0		2012-07-30	236.09	1	3	9	22	73	120	77	33	17	0			2012-07-30	236.09	-1	12		1275	203.273	18.037
2012-07-31	231.61	-0.0105653	0	0	0	0	0	0	0	0	0	0		2012-07-31	231.61	0	0	0	0	0	0	0	0	0	0		2012-07-31	233.3	1	3	9	22	73	120	77	33	17	0			2012-07-31	233.3	-1	12		1276	198.237	30.1132
2012-08-01	230.7	-0.00393677	0	0	0	0	0	0	0	0	0	0		2012-08-01	230.7	0	0	0	0	0	0	0	0	0	0		2012-08-01	232.09	1	3	9	22	73	120	77	33	17	0			2012-08-01	232.09	-1	12		1277	194.32	34.0303
2012-08-02	228.66	-0.00888195	0	0	0	0	0	0	0	0	0	0		2012-08-02	228.66	0	0	0	0	0	0	0	0	0	0		2012-08-02	230.81	1	3	9	22	73	120	77	33	17	0			2012-08-02	230.81	-1	12		1278	190.123	38.2271
2012-08-03	233.03	0.018931	0	0	0	0	0	0	0	0	0	0		2012-08-03	233.03	0	0	0	0	0	0	0	0	0	0		2012-08-03	234.97	1	3	9	22	73	120	77	33	17	0			2012-08-03	234.97	-1	12		1279	191.222	38.0976
2012-08-04	0	0	0	0	0	0	0	0	0	0	0	0		2012-08-04	0	0	0	0	0	0	0	0	0	0	0		2012-08-04	234.97	1	3	9	22	73	120	77	33	17	0			2012-08-04	234.97	-1	12		1280	191.222	38.3076
2012-08-05	0	0	0	0	0	0	0	0	0	0	0	0		2012-08-05	0	0	0	0	0	0	0	0	0	0	0		2012-08-05	234.97	1	3	9	22	73	120	77	33	17	0			2012-08-05	234.97	-1	12		1281	191.906	37.6242
2012-08-06	233.81	0	0	0	0	0	0	0	0	0	0	0		2012-08-06	233.81	0	0	0	0	0	0	0	0	0	0		2012-08-06	233.99	1	3	9	22	73	120	77	33	17	0			2012-08-06	233.99	-1	12		1282	191.906	35.1542
2012-08-07	233.25	-0.00239797	0	0	0	0	0	0	0	0	0	0		2012-08-07	233.25	0	0	0	0	0	0	0	0	0	0		2012-08-07	236.56	1	3	9	22	73	120	77	33	17	0			2012-08-07	236.56	-1	12		1283	202.566	22.4838
2012-08-08	233.59	0.00145658	0	0	0	0	0	0.1	0	0	0	0		2012-08-08	233.59	0	0	0	0	0	1	0	0	0	0		2012-08-08	234.38	1	3	9	22	73	121	77	33	17	0			2012-08-08	234.38	-1	12		1284	202.566	22.4838
2012-08-09	233.5	-0.000385348	0	0	0	0	0	0	0	0	0	0		2012-08-09	233.5	0	0	0	0	0	0	0	0	0	0		2012-08-09	234.06	1	3	9	22	73	121	77	33	17	0			2012-08-09	234.06	-1	12		1285	203.791	21.2593
2012-08-10	231.43	-0.00890466	0	0	0	0	0	0.136364	0	0.7	0	0		2012-08-10	231.43	0	0	0	0	0	1	0	1	0	0		2012-08-10	232.75	1	3	9	22	73	122	77	34	17	0			2012-08-10	232.75	-1	12		1286	203.791	21.2593
2012-08-11	0	0	0	0	0	0	0	0	0	0	0	0		2012-08-11	0	0	0	0	0	0	0	0	0	0	0		2012-08-11	232.75	1	3	9	22	73	122	77	34	17	0			2012-08-11	232.75	-1	12		1287	203.791	15.7093
2012-08-12	0	0	0	0	0	0	0	0	0	0	0	0		2012-08-12	0	0	0	0	0	0	0	0	0	0	0		2012-08-12	232.75	1	3	9	22	73	122	77	34	17	0			2012-08-12	232.75	-1	12		1288	203.791	14.5793
2012-08-13	231	0	0	0	0	0	0	0	0	0	0	0		2012-08-13	231	0	0	0	0	0	0	0	0	0	0		2012-08-13	232.44	1	3	9	22	73	122	77	34	17	0			2012-08-13	232.44	-1	12		1289	203.791	11.5693
2012-08-14	232.62	0.00698849	0	0	0	0	0	0.214286	0	0	0	0		2012-08-14	232.62	0	0	0	0	0	1	0	0	0	0		2012-08-14	233.19	1	3	9	22	73	123	77	34	17	0			2012-08-14	233.19	-1	12		1290	203.791	14.5993
2012-08-15	232.25	-0.00159182	0	0	0	0	0	0	0.268182	0	0	0		2012-08-15	232.25	0	0	0	0	0	0	1	0	0	0		2012-08-15	237.42	1	3	9	22	73	123	78	34	17	0			2012-08-15	237.42	-1	12		1291	203.791	14.5993
2012-08-16	236.2	0.0168645	0	0	0	0	0	0.03125	0	0	0	0		2012-08-16	236.2	0	0	0	0	0	1	0	0	0	0		2012-08-16	241.55	1	3	9	22	73	124	78	34	17	0			2012-08-16	241.55	-1	12		1292	203.791	14.5993
2012-08-17	240.47	0.0179165	0	0	0	0	0	0	0	0	0	0		2012-08-17	240.47	0	0	0	0	0	0	0	0	0	0		2012-08-17	241.17	1	3	9	22	73	124	78	34	17	0			2012-08-17	241.17	-1	12		1293	203.791	12.2193
2012-08-18	0	0	0	0	0	0	0	0	0.266667	0	0	0		2012-08-18	0	0	0	0	0	0	0	1	0	0	0		2012-08-18	241.17	1	3	9	22	73	124	79	34	17	0			2012-08-18	241.17	-1	12		1294	203.791	13.1393
2012-08-19	0	0	0	0	0	0	0	0	0	0	1	1		2012-08-19	0	0	0	0	0	0	0	0	0	0	0		2012-08-19	241.17	1	3	9	22	73	124	79	34	17	0			2012-08-19	241.17	-1	13		1295	203.059	14.4109
2012-08-20	238.2	0	0	0	0	0	0	0.0916667	0.4	0	0	0		2012-08-20	238.2	0	0	0	0	0	1	1	0	0	0		2012-08-20	240.35	1	3	9	22	73	125	80	34	17	0			2012-08-20	240.35	-1	13		1296	203.059	23.1109
2012-08-21	238.55	0.0014683	0	0	0	0	0	0	0	0	0	0		2012-08-21	238.55	0	0	0	0	0	0	0	0	0	0		2012-08-21	239.45	1	3	9	22	73	125	80	34	17	0			2012-08-21	239.45	-1	13		1297	203.273	25.0174
2012-08-22	238.8	0.00104745	0	0	0	0	0	0	0	0	0	0		2012-08-22	238.8	0	0	0	0	0	0	0	0	0	0		2012-08-22	243.1	1	3	9	22	73	125	80	34	17	0			2012-08-22	243.1	-1	13		1298	203.842	24.4479
2012-08-23	239.02	0.000920853	0	0	0	0	0	0	0	0	0	0		2012-08-23	239.02	0	0	0	0	0	0	0	0	0	0		2012-08-23	241.2	1	3	9	22	73	125	80	34	17	0			2012-08-23	241.2	-1	13		1299	203.842	24.4479
2012-08-24	241.36	0.00974235	0	0	0	0	0	0	0	0	0	0		2012-08-24	241.36	0	0	0	0	0	0	0	0	0	0		2012-08-24	245.74	1	3	9	22	73	125	80	34	17	0			2012-08-24	245.74	-1	13		1300	203.842	22.1679
2012-08-25	0	0	0	0	0	0	0	0	0.4	0	0	0		2012-08-25	0	0	0	0	0	0	0	1	0	0	0		2012-08-25	245.74	1	3	9	22	73	125	81	34	17	0			2012-08-25	245.74	-1	13		1301	203.842	19.1979
2012-08-26	0	0	0	0	0	0	0	0	0	0	0	0		2012-08-26	0	0	0	0	0	0	0	0	0	0	0		2012-08-26	245.74	1	3	9	22	73	125	81	34	17	0			2012-08-26	245.74	-1	13		1302	203.842	13.2079
2012-08-27	243.12	0	0	0	0	0	0	0	0	0	0	0		2012-08-27	243.12	0	0	0	0	0	0	0	0	0	0		2012-08-27	243.92	1	3	9	22	73	125	81	34	17	0			2012-08-27	243.92	-1	13		1303	202.921	17.0889
2012-08-28	243	-0.000493685	0	0	0	0	0	0	0	0	0	0		2012-08-28	243	0	0	0	0	0	0	0	0	0	0		2012-08-28	246.11	1	3	9	22	73	125	81	34	17	0			2012-08-28	246.11	-1	13		1304	202.921	34.3989
2012-08-29	244.59	0.00652188	0	0	0	0	0	0	0	0	0	0		2012-08-29	244.59	0	0	0	0	0	0	0	0	0	0		2012-08-29	247.12	1	3	9	22	73	125	81	34	17	0			2012-08-29	247.12	-1	13		1305	202.921	34.3989
2012-08-30	245.25	0.00269478	0	0	0	0	-0.183333	0.496364	0	0	0	0		2012-08-30	245.25	0	0	0	0	1	3	0	0	0	0		2012-08-30	246.22	1	3	9	22	74	128	81	34	17	0			2012-08-30	246.22	-1	13		1306	202.921	34.3989
2012-08-31	245.5	0.00101885	0	0	0	-0.3125	0	0	0	0	0	0		2012-08-31	245.5	0	0	0	1	0	0	0	0	0	0		2012-08-31	248.27	1	3	9	23	74	128	81	34	17	0			2012-08-31	248.27	-1	13		1307	202.921	33.1689
2012-09-01	0	0	0	0	0	0	0	0	0	0	0	0		2012-09-01	0	0	0	0	0	0	0	0	0	0	0		2012-09-01	248.27	1	3	9	23	74	128	81	34	17	0			2012-09-01	248.27	-1	13		1308	202.921	30.3789
2012-09-02	0	0	0	0	0	0	0	0	0	0	0	0		2012-09-02	0	0	0	0	0	0	0	0	0	0	0		2012-09-02	248.27	1	3	9	23	74	128	81	34	17	0			2012-09-02	248.27	-1	13		1309	202.921	29.1689
2012-09-03	0	0	0	0	0	0	0	0	0	0	0.8	0		2012-09-03	0	0	0	0	0	0	0	0	0	1	0		2012-09-03	248.27	1	3	9	23	74	128	81	34	18	0			2012-09-03	248.27	-1	13		1310	202.921	27.8889
2012-09-04	244.66	0	0	0	0	0	0	0.1625	0	0	0	0		2012-09-04	244.66	0	0	0	0	0	2	0	0	0	0		2012-09-04	247.88	1	3	9	23	74	130	81	34	18	0			2012-09-04	247.88	-1	13		1311	202.921	32.0489
2012-09-05	245.3	0.00261246	0	0	0	0	0	0.136364	0	0	0	0		2012-09-05	245.3	0	0	0	0	0	1	0	0	0	0		2012-09-05	246.22	1	3	9	23	74	131	81	34	18	0			2012-09-05	246.22	-1	13		1312	202.921	32.0489
2012-09-06	247.2	0.00771575	0	0	0	0	-0.231818	1.21568	1.06818	0	0	0		2012-09-06	247.2	0	0	0	0	1	10	3	0	0	0		2012-09-06	251.38	1	3	9	23	75	141	84	34	18	0			2012-09-06	251.38	-1	13		1313	202.921	32.0489
2012-09-07	253.52	0.025245	0	0	0	0	0	0.148182	0	0	0	0		2012-09-07	253.52	0	0	0	0	0	1	0	0	0	0		2012-09-07	259.14	1	3	9	23	75	142	84	34	18	0			2012-09-07	259.14	-1	13		1314	202.921	31.0689
2012-09-08	0	0	0	0	0	0	0	0.2	0	0	0	0		2012-09-08	0	0	0	0	0	0	1	0	0	0	0		2012-09-08	259.14	1	3	9	23	75	143	84	34	18	0			2012-09-08	259.14	-1	13		1315	202.921	33.6389
2012-09-09	0	0	0	0	0	0	0	0	0	0	0	0		2012-09-09	0	0	0	0	0	0	0	0	0	0	0		2012-09-09	259.14	1	3	9	23	75	143	84	34	18	0			2012-09-09	259.14	-1	13		1316	203.605	30.7755
2012-09-10	256.82	0	0	0	0	0	0	0	0	0	0	0		2012-09-10	256.82	0	0	0	0	0	0	0	0	0	0		2012-09-10	257.09	1	3	9	23	75	143	84	34	18	0			2012-09-10	257.09	-1	13		1317	203.605	30.4555
2012-09-11	254.26	-0.0100181	0	0	0	0	0	0	0	0	0	0		2012-09-11	254.26	0	0	0	0	0	0	0	0	0	0		2012-09-11	255.67	1	3	9	23	75	143	84	34	18	0			2012-09-11	255.67	-1	13		1318	216.974	15.7764
2012-09-12	253.5	-0.00299352	0	0	0	-0.3	0	0	0	0	1	1		2012-09-12	253.5	0	0	0	1	0	0	0	0	0	0		2012-09-12	255.63	1	3	9	24	75	143	84	34	18	0			2012-09-12	255.63	-1	14		1319	216.974	15.7764
2012-09-13	253.8	0.00118274	0	0	0	0	0	0	0.2875	0	0	0		2012-09-13	253.8	0	0	0	0	0	0	1	0	0	0		2012-09-13	260.24	1	3	9	24	75	143	85	34	18	0			2012-09-13	260.24	-1	14		1320	216.974	15.7764
2012-09-14	259.77	0.02325	0	0	0	0	0	0	0	0	0	0		2012-09-14	259.77	0	0	0	0	0	0	0	0	0	0		2012-09-14	261.27	1	3	9	24	75	143	85	34	18	0			2012-09-14	261.27	-1	14		1321	216.974	15.4664
2012-09-15	0	0	0	0	0	0	0	0	0	0	0	0		2012-09-15	0	0	0	0	0	0	0	0	0	0	0		2012-09-15	261.27	1	3	9	24	75	143	85	34	18	0			2012-09-15	261.27	-1	14		1322	218.438	14.752
2012-09-16	0	0	0	0	0	0	0	0	0	0	0	0		2012-09-16	0	0	0	0	0	0	0	0	0	0	0		2012-09-16	261.27	1	3	9	24	75	143	85	34	18	0			2012-09-16	261.27	-1	14		1323	219.47	17.95
2012-09-17	257	0	0	0	0	0	0	0	0	0	0	0		2012-09-17	257	0	0	0	0	0	0	0	0	0	0		2012-09-17	258	1	3	9	24	75	143	85	34	18	0			2012-09-17	258	-1	14		1324	219.684	21.8664
2012-09-18	257	0	0	0	0	0	0	0	0.433333	0.7	0	0		2012-09-18	257	0	0	0	0	0	0	1	1	0	0		2012-09-18	258.75	1	3	9	24	75	143	86	35	18	0			2012-09-18	258.75	-1	14		1325	219.684	21.4864
2012-09-19	258.53	0.00593565	0	0	0	0	0	0	0	0	0	0		2012-09-19	258.53	0	0	0	0	0	0	0	0	0	0		2012-09-19	261.68	1	3	9	24	75	143	86	35	18	0			2012-09-19	261.68	-1	14		1326	220.71	20.4602
2012-09-20	258	-0.00205215	0	0	0	0	0	0	0.4	0	0	0		2012-09-20	258	0	0	0	0	0	0	1	0	0	0		2012-09-20	260.81	1	3	9	24	75	143	87	35	18	0			2012-09-20	260.81	-1	14		1327	241.436	-0.266056
2012-09-21	256.74	-0.00489572	0	0	0	0	0	0	0	0	0	0		2012-09-21	256.74	0	0	0	0	0	0	0	0	0	0		2012-09-21	257.47	1	3	9	24	75	143	87	35	18	0			2012-09-21	257.47	-1	14		1328	243.602	-3.25185
2012-09-22	0	0	0	0	0	0	0	0	0	0	0	0		2012-09-22	0	0	0	0	0	0	0	0	0	0	0		2012-09-22	257.47	1	3	9	24	75	143	87	35	18	0			2012-09-22	257.47	-1	14		1329	243.602	-4.15186
2012-09-23	0	0	0	0	0	0	0	0	0.3	0	0	0		2012-09-23	0	0	0	0	0	0	0	1	0	0	0		2012-09-23	257.47	1	3	9	24	75	143	88	35	18	0			2012-09-23	257.47	-1	14		1330	243.602	-0.501847
2012-09-24	253	0	0	0	0	0	0	0	0	0	0	0		2012-09-24	253	0	0	0	0	0	0	0	0	0	0		2012-09-24	254.8	1	3	9	24	75	143	88	35	18	0			2012-09-24	254.8	-1	14		1331	243.602	-2.40186
2012-09-25	251.03	-0.00781704	0	0	0	0	0	0	0	0	0	0		2012-09-25	251.03	0	0	0	0	0	0	0	0	0	0		2012-09-25	252.46	1	3	9	24	75	143	88	35	18	0			2012-09-25	252.46	-1	14		1332	243.602	2.13815
2012-09-26	248.23	-0.0112167	0	0	0	0	0	0.195238	0	0	0	0		2012-09-26	248.23	0	0	0	0	0	1	0	0	0	0		2012-09-26	249.67	1	3	9	24	75	144	88	35	18	0			2012-09-26	249.67	-1	14		1333	245.141	0.598788
2012-09-27	250.52	0.00918305	0	0	0	0	0	0.166667	0	0	0	0		2012-09-27	250.52	0	0	0	0	0	2	0	0	0	0		2012-09-27	256.59	1	3	9	24	75	146	88	35	18	0			2012-09-27	256.59	-1	14		1334	245.141	0.598788
2012-09-28	253.2	0.0106409	0	0	0	0	0	0	0	0	0	0		2012-09-28	253.2	0	0	0	0	0	0	0	0	0	0		2012-09-28	254.32	1	3	9	24	75	146	88	35	18	0			2012-09-28	254.32	-1	14		1335	245.141	-1.22122
2012-09-29	0	0	0	0	0	0	0	0	0	0	0	0		2012-09-29	0	0	0	0	0	0	0	0	0	0	0		2012-09-29	254.32	1	3	9	24	75	146	88	35	18	0			2012-09-29	254.32	-1	14		1336	245.141	0.968784
2012-09-30	0	0	0	0	0	0	0	0	0	0	0	0		2012-09-30	0	0	0	0	0	0	0	0	0	0	0		2012-09-30	254.32	1	3	9	24	75	146	88	35	18	0			2012-09-30	254.32	-1	14		1337	245.141	1.97878
2012-10-01	250.49	0	0	0	0	0	0	0	0.268182	0	0	0		2012-10-01	250.49	0	0	0	0	0	0	1	0	0	0		2012-10-01	252.01	1	3	9	24	75	146	89	35	18	0			2012-10-01	252.01	-1	14		1338	243.917	2.30324
2012-10-02	249.03	-0.00584565	0	0	0	0	0	0	0	0	0	0		2012-10-02	249.03	0	0	0	0	0	0	0	0	0	0		2012-10-02	250.6	1	3	9	24	75	146	89	35	18	0			2012-10-02	250.6	-1	14		1339	232.909	15.361
2012-10-03	249.56	0.00212599	0	0	0	0	0	0	0	0.568182	0	0		2012-10-03	249.56	0	0	0	0	0	0	0	1	0	0		2012-10-03	255.92	1	3	9	24	75	146	89	36	18	0			2012-10-03	255.92	-1	14		1340	232.909	15.361
2012-10-04	255.87	0.0249701	0	0	0	0	0	0	0	0	0	0		2012-10-04	255.87	0	0	0	0	0	0	0	0	0	0		2012-10-04	260.47	1	3	9	24	75	146	89	36	18	0			2012-10-04	260.47	-1	14		1341	232.909	15.361
2012-10-05	257.49	0.00631136	0	0	0	0	0	0	0	0	0	0		2012-10-05	257.49	0	0	0	0	0	0	0	0	0	0		2012-10-05	258.51	1	3	9	24	75	146	89	36	18	0			2012-10-05	258.51	-1	14		1342	227.536	20.7343
2012-10-06	0	0	0	0	0	0	0	0	0	0	0	0		2012-10-06	0	0	0	0	0	0	0	0	0	0	0		2012-10-06	258.51	1	3	9	24	75	146	89	36	18	0			2012-10-06	258.51	-1	14		1343	228.646	19.2338
2012-10-07	0	0	0	0	0	0	0	0	0	0	0	0		2012-10-07	0	0	0	0	0	0	0	0	0	0	0		2012-10-07	258.51	1	3	9	24	75	146	89	36	18	0			2012-10-07	258.51	-1	14		1344	229.578	16.6419
2012-10-08	255.56	0	0	0	0	0	0	0.225	0	0	0	0		2012-10-08	255.56	0	0	0	0	0	2	0	0	0	0		2012-10-08	259.06	1	3	9	24	75	148	89	36	18	0			2012-10-08	259.06	-1	14		1345	236.159	15.2208
2012-10-09	250.73	-0.0190806	0	0	0	0	0	0.1	0	0	0	0		2012-10-09	250.73	0	0	0	0	0	2	0	0	0	0		2012-10-09	250.96	1	3	9	24	75	150	89	36	18	0			2012-10-09	250.96	-1	14		1346	237.172	21.9681
2012-10-10	244.01	-0.0271675	0	0	0	0	0	0	0	0	0	0		2012-10-10	244.01	0	0	0	0	0	0	0	0	0	0		2012-10-10	244.99	1	3	9	24	75	150	89	36	18	0			2012-10-10	244.99	-1	14		1347	238.539	20.6014
2012-10-11	241.89	-0.00872611	0	0	0	0	0	0	0	0	0	0		2012-10-11	241.89	0	0	0	0	0	0	0	0	0	0		2012-10-11	244.22	1	3	9	24	75	150	89	36	18	0			2012-10-11	244.22	-1	14		1348	238.539	20.6014
2012-10-12	241.91	8.26995e-05	0	0	0	0	0	0	0	0	0	0		2012-10-12	241.91	0	0	0	0	0	0	0	0	0	0		2012-10-12	242.36	1	3	9	24	75	150	89	36	18	0			2012-10-12	242.36	-1	14		1349	238.539	18.5514
2012-10-13	0	0	0	0	0	0	0	0	0	0	0	0		2012-10-13	0	0	0	0	0	0	0	0	0	0	0		2012-10-13	242.36	1	3	9	24	75	150	89	36	18	0			2012-10-13	242.36	-1	14		1350	238.539	17.1314
2012-10-14	0	0	0	0	0	0	-0.166667	0	0	0	0	0		2012-10-14	0	0	0	0	0	1	0	0	0	0	0		2012-10-14	242.36	1	3	9	24	76	150	89	36	18	0			2012-10-14	242.36	-1	14		1351	248.697	6.93263
2012-10-15	238.51	0	0	0	0	0	0	0	0	0	0	0		2012-10-15	238.51	0	0	0	0	0	0	0	0	0	0		2012-10-15	244.18	1	3	9	24	76	150	89	36	18	0			2012-10-15	244.18	-1	14		1352	249.804	10.4362
2012-10-16	242.08	0.014857	0	0	0	0	0	0	0.35	0.6	0.8	0		2012-10-16	242.08	0	0	0	0	0	0	1	1	1	0		2012-10-16	243.94	1	3	9	24	76	150	90	37	19	0			2012-10-16	243.94	-1	14		1353	249.804	11.4662
2012-10-17	243.3	0.005027	0	0	0	0	0	0	0	0	0	0		2012-10-17	243.3	0	0	0	0	0	0	0	0	0	0		2012-10-17	247.49	1	3	9	24	76	150	90	37	19	0			2012-10-17	247.49	-1	14		1354	249.804	11.4662
2012-10-18	242.7	-0.00246916	0	0	0	0	-0.00324074	0	0	0	0	0		2012-10-18	242.7	0	0	0	0	1	0	0	0	0	0		2012-10-18	244.85	1	3	9	24	77	150	90	37	19	0			2012-10-18	244.85	-1	14		1355	249.804	11.4662
2012-10-19	238.94	-0.0156136	0	0	0	0	0	0	0.285714	0	0	0		2012-10-19	238.94	0	0	0	0	0	0	1	0	0	0		2012-10-19	240	1	3	9	24	77	150	91	37	19	0			2012-10-19	240	-1	14		1356	249.804	8.19621
2012-10-20	0	0	0	0	0	0	0	0.214286	0	0	0	0		2012-10-20	0	0	0	0	0	0	1	0	0	0	0		2012-10-20	240	1	3	9	24	77	151	91	37	19	0			2012-10-20	240	-1	14		1357	263.909	-5.1586
2012-10-21	0	0	0	0	0	0	0	0	0	0	0	0		2012-10-21	0	0	0	0	0	0	0	0	0	0	0		2012-10-21	240	1	3	9	24	77	151	91	37	19	0			2012-10-21	240	-1	14		1358	263.909	-2.22861
2012-10-22	232.32	0	0	0	0	0	0	0	0	0	0	0		2012-10-22	232.32	0	0	0	0	0	0	0	0	0	0		2012-10-22	233.78	1	3	9	24	77	151	91	37	19	0			2012-10-22	233.78	-1	14		1359	265.448	-4.63797
2012-10-23	230.01	-0.009993	0	0	0	0	0	0.2375	0	0	0	0		2012-10-23	230.01	0	0	0	0	0	1	0	0	0	0		2012-10-23	234.31	1	3	9	24	77	152	91	37	19	0			2012-10-23	234.31	-1	14		1360	265.448	-7.97797
2012-10-24	227.95	-0.00899647	0	0	0	0	0	0	0	0	0	0		2012-10-24	227.95	0	0	0	0	0	0	0	0	0	0		2012-10-24	228.49	1	3	9	24	77	152	91	37	19	0			2012-10-24	228.49	-1	14		1361	265.448	-7.97797
2012-10-25	222.92	-0.0223133	0	0	0	0	-0.322222	0.213889	0	0	0	0		2012-10-25	222.92	0	0	0	0	2	3	0	0	0	0		2012-10-25	222.92	1	3	9	24	79	155	91	37	19	0			2012-10-25	222.92	-1	14		1362	266.602	-9.13249
2012-10-26	226.69	0.0167705	0	0	0	0	-0.0625	0.0666667	0	0	0	0		2012-10-26	226.69	0	0	0	0	1	1	0	0	0	0		2012-10-26	238.24	1	3	9	24	80	156	91	37	19	0			2012-10-26	238.24	-1	14		1363	266.602	-11.8025
2012-10-27	0	0	0	0	0	0	0	0	0	0	0	0		2012-10-27	0	0	0	0	0	0	0	0	0	0	0		2012-10-27	238.24	1	3	9	24	80	156	91	37	19	0			2012-10-27	238.24	-1	14		1364	266.602	-14.1425
2012-10-28	0	0	0	0	0	0	0	0	0	0	0	0		2012-10-28	0	0	0	0	0	0	0	0	0	0	0		2012-10-28	238.24	1	3	9	24	80	156	91	37	19	0			2012-10-28	238.24	-1	14		1365	267.937	-18.2667
2012-10-29	0	0	0	0	0	-0.4	0	0	0	0	0	0		2012-10-29	0	0	0	0	1	0	0	0	0	0	0		2012-10-29	238.24	1	3	9	25	80	156	91	37	19	0			2012-10-29	238.24	-1	14		1366	269.076	-12.4857
2012-10-30	0	0	0	0	0	0	0	0.2	0	0	0	0		2012-10-30	0	0	0	0	0	0	1	0	0	0	0		2012-10-30	238.24	1	3	9	25	80	157	91	37	19	0			2012-10-30	238.24	-1	14		1367	269.076	-14.7557
2012-10-31	230.5	0	0	0	0	0	0	0	0	0	0	0		2012-10-31	230.5	0	0	0	0	0	0	0	0	0	0		2012-10-31	232.89	1	3	9	25	80	157	91	37	19	0			2012-10-31	232.89	-1	14		1368	269.076	-14.7557
2012-11-01	231.34	0.00363761	0	0	0	0	-0.155556	0	0	0	0	0		2012-11-01	231.34	0	0	0	0	1	0	0	0	0	0		2012-11-01	232.14	1	3	9	25	81	157	91	37	19	0			2012-11-01	232.14	-1	14		1369	269.076	-14.7557
2012-11-02	232.11	0.00332293	0	0	0	0	0	0	0	0	0	0		2012-11-02	232.11	0	0	0	0	0	0	0	0	0	0		2012-11-02	232.42	1	3	9	25	81	157	91	37	19	0			2012-11-02	232.42	-1	14		1370	270.108	-18.0978
2012-11-03	0	0	0	0	0	0	0	0	0	0	0	0		2012-11-03	0	0	0	0	0	0	0	0	0	0	0		2012-11-03	232.42	1	3	9	25	81	157	91	37	19	0			2012-11-03	232.42	-1	14		1371	270.108	-19.5078
2012-11-04	0	0	0	0	0	0	0	0	0	0	0	0		2012-11-04	0	0	0	0	0	0	0	0	0	0	0		2012-11-04	232.42	1	3	9	25	81	157	91	37	19	0			2012-11-04	232.42	-1	14		1372	280.203	-24.2829
2012-11-05	230.11	0	0	0	0	0	0	0.1	0.757143	0	0	0		2012-11-05	230.11	0	0	0	0	0	1	2	0	0	0		2012-11-05	234.33	1	3	9	25	81	158	93	37	19	0			2012-11-05	234.33	-1	14		1373	280.203	-19.7329
2012-11-06	234.45	0.0186849	0	0	0	0	0	0	0.3	0	0	0		2012-11-06	234.45	0	0	0	0	0	0	1	0	0	0		2012-11-06	237.56	1	3	9	25	81	158	94	37	19	0			2012-11-06	237.56	-1	14		1374	280.203	-21.6929
2012-11-07	229.42	-0.021688	0	0	0	0	0	0	0	0	0	0		2012-11-07	229.42	0	0	0	0	0	0	0	0	0	0		2012-11-07	232.06	1	3	9	25	81	158	94	37	19	0			2012-11-07	232.06	-1	14		1375	280.203	-21.6929
2012-11-08	227.1	-0.0101639	0	0	0	0	0	0.136364	0	0	0	0		2012-11-08	227.1	0	0	0	0	0	1	0	0	0	0		2012-11-08	227.35	1	3	9	25	81	159	94	37	19	0			2012-11-08	227.35	-1	14		1376	280.203	-21.6929
2012-11-09	224.6	-0.0110694	0	0	0	0	0	0	0	0	0	0		2012-11-09	224.6	0	0	0	0	0	0	0	0	0	0		2012-11-09	226.31	1	3	9	25	81	159	94	37	19	0			2012-11-09	226.31	-1	14		1377	281.74	-22.6805
2012-11-10	0	0	0	0	0	0	0	0	0	0	0	0		2012-11-10	0	0	0	0	0	0	0	0	0	0	0		2012-11-10	226.31	1	3	9	25	81	159	94	37	19	0			2012-11-10	226.31	-1	14		1378	282.424	-31.4639
2012-11-11	0	0	0	0	0	0	0	0	0	0	0	0		2012-11-11	0	0	0	0	0	0	0	0	0	0	0		2012-11-11	226.31	1	3	9	25	81	159	94	37	19	0			2012-11-11	226.31	-1	14		1379	282.424	-37.4339
2012-11-12	225.41	0	0	0	0	0	0	0.166667	0	0	0	0		2012-11-12	225.41	0	0	0	0	0	1	0	0	0	0		2012-11-12	226.47	1	3	9	25	81	160	94	37	19	0			2012-11-12	226.47	-1	14		1380	282.424	-38.2039
2012-11-13	224.71	-0.00311027	0	0	0	0	-0.1875	0	0	0	0	0		2012-11-13	224.71	0	0	0	0	1	0	0	0	0	0		2012-11-13	226.6	1	3	9	25	82	160	94	37	19	0			2012-11-13	226.6	-1	14		1381	282.424	-40.0639
2012-11-14	222.51	-0.00983869	0	0	0	0	0	0	0	0	0	0		2012-11-14	222.51	0	0	0	0	0	0	0	0	0	0		2012-11-14	222.95	1	3	9	25	82	160	94	37	19	0			2012-11-14	222.95	-1	14		1382	282.424	-40.0639
2012-11-15	218.18	-0.0196516	0	0	0	0	0	0	0	0	0	0		2012-11-15	218.18	0	0	0	0	0	0	0	0	0	0		2012-11-15	220.6	1	3	9	25	82	160	94	37	19	0			2012-11-15	220.6	-1	14		1383	278.227	-35.867
2012-11-16	218.64	0.00210616	0	0	0	0	-0.1	0	0	0	0	0		2012-11-16	218.64	0	0	0	0	1	0	0	0	0	0		2012-11-16	225.23	1	3	9	25	83	160	94	37	19	0			2012-11-16	225.23	-1	14		1384	278.227	-34.047
2012-11-17	0	0	0	0	0	0	0	0	0	0	0	0		2012-11-17	0	0	0	0	0	0	0	0	0	0	0		2012-11-17	225.23	1	3	9	25	83	160	94	37	19	0			2012-11-17	225.23	-1	14		1385	284.861	-40.9211
2012-11-18	0	0	0	0	0	0	0	0	0	0	0	0		2012-11-18	0	0	0	0	0	0	0	0	0	0	0		2012-11-18	225.23	1	3	9	25	83	160	94	37	19	0			2012-11-18	225.23	-1	14		1386	284.861	-37.3711
2012-11-19	227.45	0	0	0	-0.6	0	0	0	0	0	0	0		2012-11-19	227.45	0	0	1	0	0	0	0	0	0	0		2012-11-19	229.71	1	3	10	25	83	160	94	37	19	0			2012-11-19	229.71	-1	14		1387	284.779	-39.9295
2012-11-20	229.5	0.00897261	0	-0.875	0	0	0	0	0.4	0	0	0		2012-11-20	229.5	0	1	0	0	0	0	1	0	0	0		2012-11-20	233.78	1	4	10	25	83	160	95	37	19	0			2012-11-20	233.78	-1	14		1388	285.879	-45.879
2012-11-21	232.75	0.0140619	0	0	0	0	0	0	0	0	0	0		2012-11-21	232.75	0	0	0	0	0	0	0	0	0	0		2012-11-21	238.03	1	4	10	25	83	160	95	37	19	0			2012-11-21	238.03	-1	14		1389	287.343	-47.3434
2012-11-22	0	0	0	0	0	0	0	0	0	0	0	0		2012-11-22	0	0	0	0	0	0	0	0	0	0	0		2012-11-22	238.03	1	4	10	25	83	160	95	37	19	0			2012-11-22	238.03	-1	14		1390	287.343	-47.3434
2012-11-23	236.48	0	0	0	0	0	0	0	0	0	0	0		2012-11-23	236.48	0	0	0	0	0	0	0	0	0	0		2012-11-23	239.88	1	4	10	25	83	160	95	37	19	0			2012-11-23	239.88	-1	14		1391	287.343	-53.5634
2012-11-24	0	0	0	0	0	0	0	0	0	0	0	0		2012-11-24	0	0	0	0	0	0	0	0	0	0	0		2012-11-24	239.88	1	4	10	25	83	160	95	37	19	0			2012-11-24	239.88	-1	14		1392	288.966	-54.6565
2012-11-25	0	0	0	0	0	0	0	0	0.40625	0	0	0		2012-11-25	0	0	0	0	0	0	0	1	0	0	0		2012-11-25	239.88	1	4	10	25	83	160	96	37	19	0			2012-11-25	239.88	-1	14		1393	288.966	-60.4765
2012-11-26	238	0	0	0	0	0	-0.1	0	0	0	0	0		2012-11-26	238	0	0	0	0	1	0	0	0	0	0		2012-11-26	243.62	1	4	10	25	84	160	96	37	19	0			2012-11-26	243.62	-1	14		1394	282.314	-59.3943
2012-11-27	241.54	0.0147644	0	0	0	0	0	0.2	0	0	0	0		2012-11-27	241.54	0	0	0	0	0	1	0	0	0	0		2012-11-27	243.4	1	4	10	25	84	161	96	37	19	0			2012-11-27	243.4	-1	14		1395	281.196	-42.956
2012-11-28	241.5	-0.000165589	0	0	0	0	0	0	0	0	0	0		2012-11-28	241.5	0	0	0	0	0	0	0	0	0	0		2012-11-28	247.11	1	4	10	25	84	161	96	37	19	0			2012-11-28	247.11	-1	14		1396	281.196	-42.956
2012-11-29	247.5	0.0245411	0	0	0	0	0	0	0	0	0	0		2012-11-29	247.5	0	0	0	0	0	0	0	0	0	0		2012-11-29	251.27	1	4	10	25	84	161	96	37	19	0			2012-11-29	251.27	-1	14		1397	281.196	-42.956
2012-11-30	248.27	0.0031063	0	0	0	0	0	0	0	0	0	0		2012-11-30	248.27	0	0	0	0	0	0	0	0	0	0		2012-11-30	252.05	1	4	10	25	84	161	96	37	19	0			2012-11-30	252.05	-1	14		1398	267.106	-28.8661
2012-12-01	0	0	0	0	0	0	0	0	0	0	0	0		2012-12-01	0	0	0	0	0	0	0	0	0	0	0		2012-12-01	252.05	1	4	10	25	84	161	96	37	19	0			2012-12-01	252.05	-1	14		1399	268.473	-30.2328
2012-12-02	0	0	0	0	0	0	0	0	0	0	0	0		2012-12-02	0	0	0	0	0	0	0	0	0	0	0		2012-12-02	252.05	1	4	10	25	84	161	96	37	19	0			2012-12-02	252.05	-1	14		1400	268.473	-35.5828
2012-12-03	250	0	0	0	0	0	0	0	0	0	0	0		2012-12-03	250	0	0	0	0	0	0	0	0	0	0		2012-12-03	250.33	1	4	10	25	84	161	96	37	19	0			2012-12-03	250.33	-1	14		1401	264.556	-32.4158
2012-12-04	248.66	-0.0053744	0	0	0	0	0	0	0	0	0	0		2012-12-04	248.66	0	0	0	0	0	0	0	0	0	0		2012-12-04	252.49	1	4	10	25	84	161	96	37	19	0			2012-12-04	252.49	-1	14		1402	264.556	-32.1358
2012-12-05	250.38	0.00689327	0	0	0	0	0	0	0	0	0	0		2012-12-05	250.38	0	0	0	0	0	0	0	0	0	0		2012-12-05	253.96	1	4	10	25	84	161	96	37	19	0			2012-12-05	253.96	-1	14		1403	264.556	-32.1358
2012-12-06	251.51	0.00450295	0	0	0	0	0	0	0	0	0	0		2012-12-06	251.51	0	0	0	0	0	0	0	0	0	0		2012-12-06	253.37	1	4	10	25	84	161	96	37	19	0			2012-12-06	253.37	-1	14		1404	264.556	-32.1358
2012-12-07	252.01	0.00198602	0	0	0	0	0	0	0	0	0	0		2012-12-07	252.01	0	0	0	0	0	0	0	0	0	0		2012-12-07	253.27	1	4	10	25	84	161	96	37	19	0			2012-12-07	253.27	-1	14		1405	268.153	-33.823
2012-12-08	0	0	0	0	0	0	0	0	0	0	0	0		2012-12-08	0	0	0	0	0	0	0	0	0	0	0		2012-12-08	253.27	1	4	10	25	84	161	96	37	19	0			2012-12-08	253.27	-1	14		1406	269.307	-31.7475
2012-12-09	0	0	0	0	0	0	0	0	0	0	0	0		2012-12-09	0	0	0	0	0	0	0	0	0	0	0		2012-12-09	253.27	1	4	10	25	84	161	96	37	19	0			2012-12-09	253.27	-1	14		1407	269.307	-37.2475
2012-12-10	247.3	0	0	0	0	0	0	0	0	0	0	0		2012-12-10	247.3	0	0	0	0	0	0	0	0	0	0		2012-12-10	247.77	1	4	10	25	84	161	96	37	19	0			2012-12-10	247.77	-1	14		1408	270.239	-42.8894
2012-12-11	246.65	-0.00263188	0	0	0	0	0	0	0	0	0	0		2012-12-11	246.65	0	0	0	0	0	0	0	0	0	0		2012-12-11	250.69	1	4	10	25	84	161	96	37	19	0			2012-12-11	250.69	-1	14		1409	270.239	-43.9294
2012-12-12	250.06	0.0137306	0	0	0	0	0	0	0	0	0	0		2012-12-12	250.06	0	0	0	0	0	0	0	0	0	0		2012-12-12	251.76	1	4	10	25	84	161	96	37	19	0			2012-12-12	251.76	-1	14		1410	270.239	-43.9294
2012-12-13	250.02	-0.00015995	0	0	0	0	0	0	0	0	0	0		2012-12-13	250.02	0	0	0	0	0	0	0	0	0	0		2012-12-13	251.25	1	4	10	25	84	161	96	37	19	0			2012-12-13	251.25	-1	14		1411	270.239	-43.9294
2012-12-14	247.79	-0.00895935	0	0	0	0	0	0	0	0	0	0		2012-12-14	247.79	0	0	0	0	0	0	0	0	0	0		2012-12-14	249.19	1	4	10	25	84	161	96	37	19	0			2012-12-14	249.19	-1	14		1412	271.378	-44.9084
2012-12-15	0	0	0	0	0	0	0	0	0	0	0	0		2012-12-15	0	0	0	0	0	0	0	0	0	0	0		2012-12-15	249.19	1	4	10	25	84	161	96	37	19	0			2012-12-15	249.19	-1	14		1413	266.657	-40.0569
2012-12-16	0	0	0	0	0	0	0	0	0	0	0	0		2012-12-16	0	0	0	0	0	0	0	0	0	0	0		2012-12-16	249.19	1	4	10	25	84	161	96	37	19	0			2012-12-16	249.19	-1	14		1414	266.657	-43.7069
2012-12-17	249.26	0	0	0	0	0	0	0	0	0	0	0		2012-12-17	249.26	0	0	0	0	0	0	0	0	0	0		2012-12-17	253.86	1	4	10	25	84	161	96	37	19	0			2012-12-17	253.86	-1	14		1415	266.657	-46.0569
2012-12-18	254.57	0.0210794	0	0	0	0	0	0	0	0	0	0		2012-12-18	254.57	0	0	0	0	0	0	0	0	0	0		2012-12-18	260.4	1	4	10	25	84	161	96	37	19	0			2012-12-18	260.4	-1	14		1416	264.139	-38.9088
2012-12-19	257.68	0.0121426	-1	-1	0	0	0	0	0	0	0	0		2012-12-19	257.68	1	1	0	0	0	0	0	0	0	0		2012-12-19	257.99	2	5	10	25	84	161	96	37	19	0			2012-12-19	257.99	-2	14		1417	264.139	-38.9088
2012-12-20	256.54	-0.00443384	0	0	0	0	0	0	0	0	0	0		2012-12-20	256.54	0	0	0	0	0	0	0	0	0	0		2012-12-20	261.5	2	5	10	25	84	161	96	37	19	0			2012-12-20	261.5	-2	14		1418	264.139	-38.9088
2012-12-21	255.74	-0.00312331	0	0	0	0	0	0	0	0	0	0		2012-12-21	255.74	0	0	0	0	0	0	0	0	0	0		2012-12-21	256.92	2	5	10	25	84	161	96	37	19	0			2012-12-21	256.92	-2	14		1419	263.964	-34.2538
2012-12-22	0	0	0	0	0	0	0	0.075	0	0	0	0		2012-12-22	0	0	0	0	0	0	1	0	0	0	0		2012-12-22	256.92	2	5	10	25	84	162	96	37	19	0			2012-12-22	256.92	-2	14		1420	230.796	2.98403
2012-12-23	0	0	0	0	0	0	0	0	0	0	0	0		2012-12-23	0	0	0	0	0	0	0	0	0	0	0		2012-12-23	256.92	2	5	10	25	84	162	96	37	19	0			2012-12-23	256.92	-2	14		1421	230.796	7.23403
2012-12-24	256.96	0	0	0	0	0	0	0	0	0	0	0		2012-12-24	256.96	0	0	0	0	0	0	0	0	0	0		2012-12-24	258.62	2	5	10	25	84	162	96	37	19	0			2012-12-24	258.62	-2	14		1422	230.796	7.23403
2012-12-25	0	0	0	0	0	0	0	0.1875	0	0	0	0		2012-12-25	0	0	0	0	0	0	1	0	0	0	0		2012-12-25	258.62	2	5	10	25	84	163	96	37	19	0			2012-12-25	258.62	-2	14		1423	230.796	9.08404
2012-12-26	248.04	0	0	0	0	0	0	0	0	0	1.6	0		2012-12-26	248.04	0	0	0	0	0	0	0	0	2	0		2012-12-26	248.63	2	5	10	25	84	163	96	37	21	0			2012-12-26	248.63	-2	14		1424	230.796	9.08404
2012-12-27	242.86	-0.0211048	0	0	0	0	0	0.4275	0	0.55	0	0		2012-12-27	242.86	0	0	0	0	0	2	0	1	0	0		2012-12-27	248.31	2	5	10	25	84	165	96	38	21	0			2012-12-27	248.31	-2	14		1425	232.359	7.52062
2012-12-28	245.05	0.00897713	0	0	0	0	0	0	0	0	0	0		2012-12-28	245.05	0	0	0	0	0	0	0	0	0	0		2012-12-28	245.18	2	5	10	25	84	165	96	38	21	0			2012-12-28	245.18	-2	14		1426	229.841	13.7787
2012-12-29	0	0	0	0	0	0	0	0.166667	0	0	1	1		2012-12-29	0	0	0	0	0	0	1	0	0	0	0		2012-12-29	245.18	2	5	10	25	84	166	96	38	21	0			2012-12-29	245.18	-2	15		1427	231.208	12.1919
2012-12-30	0	0	0	0	0	0	0	0	0	0	0	0		2012-12-30	0	0	0	0	0	0	0	0	0	0	0		2012-12-30	245.18	2	5	10	25	84	166	96	38	21	0			2012-12-30	245.18	-2	15		1428	231.208	15.902
2012-12-31	242.75	0	0	0	0	0	0	0	0	0	0	0		2012-12-31	242.75	0	0	0	0	0	0	0	0	0	0		2012-12-31	250.87	2	5	10	25	84	166	96	38	21	0			2012-12-31	250.87	-2	15		1429	231.208	20.062
2013-01-01	0	0	0	0	0	-0.3	-0.0166667	0	0	0	1	1		2013-01-01	0	0	0	0	1	1	0	0	0	0	0		2013-01-01	250.87	2	5	10	26	85	166	96	38	21	0			2013-01-01	250.87	-2	16		1430	231.208	20.842
2013-01-02	253.26	0	0	0	0	-0.4	-0.175	0.125	0	0	0	0		2013-01-02	253.26	0	0	0	1	2	1	0	0	0	0		2013-01-02	257.31	2	5	10	27	87	167	96	38	21	0			2013-01-02	257.31	-2	16		1431	231.208	20.842
2013-01-03	256.37	0.0122051	0	0	0	0	0	0.275	0	0	0	0		2013-01-03	256.37	0	0	0	0	0	2	0	0	0	0		2013-01-03	258.48	2	5	10	27	87	169	96	38	21	0			2013-01-03	258.48	-2	16		1432	231.208	20.842
2013-01-04	256.65	0.00109157	0	0	0	-0.293519	0	0	0.268182	0	0	0		2013-01-04	256.65	0	0	0	1	0	0	1	0	0	0		2013-01-04	259.15	2	5	10	28	87	169	97	38	21	0			2013-01-04	259.15	-2	16		1433	231.208	19.122
2013-01-05	0	0	0	0	0	0	0	0	0	0	0	0		2013-01-05	0	0	0	0	0	0	0	0	0	0	0		2013-01-05	259.15	2	5	10	28	87	169	97	38	21	0			2013-01-05	259.15	-2	16		1434	231.208	21.282
2013-01-06	0	0	0	0	0	0	0	0.136364	0	0	0	0		2013-01-06	0	0	0	0	0	0	1	0	0	0	0		2013-01-06	259.15	2	5	10	28	87	170	97	38	21	0			2013-01-06	259.15	-2	16		1435	231.208	22.752
2013-01-07	262.67	0	0	0	0	0	0	0.36	0.4	0	0	0		2013-01-07	262.67	0	0	0	0	0	2	1	0	0	0		2013-01-07	268.46	2	5	10	28	87	172	98	38	21	0			2013-01-07	268.46	-2	16		1436	231.208	22.1619
2013-01-08	263.57	0.00342047	0	0	0	-0.4	0	0	0	0	0	0		2013-01-08	263.57	0	0	0	1	0	0	0	0	0	0		2013-01-08	266.38	2	5	10	29	87	172	98	38	21	0			2013-01-08	266.38	-2	16		1437	231.208	22.062
2013-01-09	265.4	0.00691909	0	0	0	0	0	0	0	0	0	0		2013-01-09	265.4	0	0	0	0	0	0	0	0	0	0		2013-01-09	266.35	2	5	10	29	87	172	98	38	21	0			2013-01-09	266.35	-2	16		1438	231.208	22.062
2013-01-10	262.3	-0.0117493	0	0	0	0	0	0	0	0	0	0		2013-01-10	262.3	0	0	0	0	0	0	0	0	0	0		2013-01-10	265.34	2	5	10	29	87	172	98	38	21	0			2013-01-10	265.34	-2	16		1439	231.208	22.062
2013-01-11	264.11	0.00687679	0	0	0	0	0	0	0	0	0	0		2013-01-11	264.11	0	0	0	0	0	0	0	0	0	0		2013-01-11	267.94	2	5	10	29	87	172	98	38	21	0			2013-01-11	267.94	-2	16		1440	231.208	16.562
2013-01-12	0	0	0	0	0	0	0	0	0	0	0	0		2013-01-12	0	0	0	0	0	0	0	0	0	0	0		2013-01-12	267.94	2	5	10	29	87	172	98	38	21	0			2013-01-12	267.94	-2	16		1441	231.208	19.482
2013-01-13	0	0	0	0	0	0	0	0	0	0	0	0		2013-01-13	0	0	0	0	0	0	0	0	0	0	0		2013-01-13	267.94	2	5	10	29	87	172	98	38	21	0			2013-01-13	267.94	-2	16		1442	231.208	20.5519
2013-01-14	267.54	0	0	0	0	0	0	0	0	0	0	0		2013-01-14	267.54	0	0	0	0	0	0	0	0	0	0		2013-01-14	272.73	2	5	10	29	87	172	98	38	21	0			2013-01-14	272.73	-2	16		1443	231.208	20.0419
2013-01-15	269.3	0.00655683	0	0	0	0	0	0	0.28	0	0	0		2013-01-15	269.3	0	0	0	0	0	0	1	0	0	0		2013-01-15	271.9	2	5	10	29	87	172	99	38	21	0			2013-01-15	271.9	-2	16		1444	231.208	17.982
2013-01-16	267.83	-0.00547355	0	0	0	0	0	0.0681818	0	0	0	0		2013-01-16	267.83	0	0	0	0	0	1	0	0	0	0		2013-01-16	268.93	2	5	10	29	87	173	99	38	21	0			2013-01-16	268.93	-2	16		1445	231.208	17.982
2013-01-17	269.21	0.00513931	0	0	0	0	0	0	0.4	0	0	0		2013-01-17	269.21	0	0	0	0	0	0	1	0	0	0		2013-01-17	270.48	2	5	10	29	87	173	100	38	21	0			2013-01-17	270.48	-2	16		1446	231.208	17.982
2013-01-18	269.6	0.00144769	0	0	0	0	0	0	0	0	0	0		2013-01-18	269.6	0	0	0	0	0	0	0	0	0	0		2013-01-18	272.12	2	5	10	29	87	173	100	38	21	0			2013-01-18	272.12	-2	16		1447	231.208	22.652
2013-01-19	0	0	0	0	0	0	0	0	0	0	0	0		2013-01-19	0	0	0	0	0	0	0	0	0	0	0		2013-01-19	272.12	2	5	10	29	87	173	100	38	21	0			2013-01-19	272.12	-2	16		1448	231.208	29.1919
2013-01-20	0	0	0	0	0	0	-0.05	0	0	0	0	0		2013-01-20	0	0	0	0	0	1	0	0	0	0	0		2013-01-20	272.12	2	5	10	29	88	173	100	38	21	0			2013-01-20	272.12	-2	16		1449	225.328	32.6622
2013-01-21	0	0	0	0	0	0	0	0	0	0.7	0	0		2013-01-21	0	0	0	0	0	0	0	0	1	0	0		2013-01-21	272.12	2	5	10	29	88	173	100	39	21	0			2013-01-21	272.12	-2	16		1450	225.328	36.1722
2013-01-22	269.23	0	0	0	0	0	-0.05	0.0681818	0	0	0	0		2013-01-22	269.23	0	0	0	0	1	1	0	0	0	0		2013-01-22	270.19	2	5	10	29	89	174	100	39	21	0			2013-01-22	270.19	-2	16		1451	225.328	31.5922
2013-01-23	266.65	-0.00962916	0	0	0	0	0	0	0	0	0	0		2013-01-23	266.65	0	0	0	0	0	0	0	0	0	0		2013-01-23	268.11	2	5	10	29	89	174	100	39	21	0			2013-01-23	268.11	-2	16		1452	225.84	31.0797
2013-01-24	269.37	0.010149	0	0	0	0	0	0	0	0	0	0		2013-01-24	269.37	0	0	0	0	0	0	0	0	0	0		2013-01-24	273.46	2	5	10	29	89	174	100	39	21	0			2013-01-24	273.46	-2	16		1453	225.84	31.0797
2013-01-25	274.4	0.018501	0	0	0	0	0	0	0	0	0	0		2013-01-25	274.4	0	0	0	0	0	0	0	0	0	0		2013-01-25	283.99	2	5	10	29	89	174	100	39	21	0			2013-01-25	283.99	-2	16		1454	225.84	32.7796
2013-01-26	0	0	0	0	0	0	0	0	0	0	0	0		2013-01-26	0	0	0	0	0	0	0	0	0	0	0		2013-01-26	283.99	2	5	10	29	89	174	100	39	21	0			2013-01-26	283.99	-2	16		1455	227.122	31.4983
2013-01-27	0	0	0	0	0	0	0	0	0	0	0	0		2013-01-27	0	0	0	0	0	0	0	0	0	0	0		2013-01-27	283.99	2	5	10	29	89	174	100	39	21	0			2013-01-27	283.99	-2	16		1456	216.375	32.2549
2013-01-28	274.4	0	0	0	0	0	0	0	0	0	0	0		2013-01-28	274.4	0	0	0	0	0	0	0	0	0	0		2013-01-28	276.04	2	5	10	29	89	174	100	39	21	0			2013-01-28	276.04	-2	16		1457	229.069	19.2414
2013-01-29	258.35	-0.0602716	0	0	0	-0.35	-0.171429	0.266667	0.733333	1.16875	0	0		2013-01-29	258.35	0	0	0	1	2	2	2	2	0	0		2013-01-29	260.35	2	5	10	30	91	176	102	41	21	0			2013-01-29	260.35	-2	16		1458	229.069	16.1114
2013-01-30	267.11	0.0333452	0	0	-0.625	0	-0.252778	0	0	0	0.8	0		2013-01-30	267.11	0	0	1	0	3	0	0	0	1	0		2013-01-30	272.76	2	5	11	30	94	176	102	41	22	0			2013-01-30	272.76	-2	16		1459	250.934	-5.75383
2013-01-31	263.7	-0.0128484	0	0	0	0	-0.35	0.0314815	0	0	0	0		2013-01-31	263.7	0	0	0	0	2	1	0	0	0	0		2013-01-31	265.5	2	5	11	30	96	177	102	41	22	0			2013-01-31	265.5	-2	16		1460	250.934	-5.75383
2013-02-01	262.8	-0.0034189	0	0	0	0	-0.139286	0	0	0	0.9	0		2013-02-01	262.8	0	0	0	0	2	0	0	0	1	0		2013-02-01	265	2	5	11	30	98	177	102	41	23	0			2013-02-01	265	-2	16		1461	250.934	-0.0638239
2013-02-02	0	0	0	0	0	0	0	0	0	0.6	0	0		2013-02-02	0	0	0	0	0	0	0	0	1	0	0		2013-02-02	265	2	5	11	30	98	177	102	42	23	0			2013-02-02	265	-2	16		1462	260.673	-9.80288
2013-02-03	0	0	0	0	0	0	0	0	0	0	0	0		2013-02-03	0	0	0	0	0	0	0	0	0	0	0		2013-02-03	265	2	5	11	30	98	177	102	42	23	0			2013-02-03	265	-2	16		1463	243.03	14.2795
2013-02-04	259.07	0	0	0	0	0	0	0	0	0	0	0		2013-02-04	259.07	0	0	0	0	0	0	0	0	0	0		2013-02-04	259.98	2	5	11	30	98	177	102	42	23	0			2013-02-04	259.98	-2	16		1464	244.91	13.5702
2013-02-05	261.46	0.00918295	0	0	0	0	-0.181818	0	0	0	0	0		2013-02-05	261.46	0	0	0	0	1	0	0	0	0	0		2013-02-05	266.89	2	5	11	30	99	177	102	42	23	0			2013-02-05	266.89	-2	16		1465	235.603	23.5473
2013-02-06	261.11	-0.00133956	0	0	0	0	0	0.207143	0	0	0	0		2013-02-06	261.11	0	0	0	0	0	1	0	0	0	0		2013-02-06	262.22	2	5	11	30	99	178	102	42	23	0			2013-02-06	262.22	-2	16		1466	235.603	23.5473
2013-02-07	255.11	-0.0232469	0	0	0	0	0	0.336364	0	0	0	0		2013-02-07	255.11	0	0	0	0	0	2	0	0	0	0		2013-02-07	260.23	2	5	11	30	99	180	102	42	23	0			2013-02-07	260.23	-2	16		1467	236.535	22.6154
2013-02-08	260.55	0.0210999	0	0	0	-0.375	0	0	0	0	0	0		2013-02-08	260.55	0	0	0	1	0	0	0	0	0	0		2013-02-08	261.95	2	5	11	31	99	180	102	42	23	0			2013-02-08	261.95	-2	16		1468	240.534	27.9259
2013-02-09	0	0	0	0	0	0	0	0	0	0	0	0		2013-02-09	0	0	0	0	0	0	0	0	0	0	0		2013-02-09	261.95	2	5	11	31	99	180	102	42	23	0			2013-02-09	261.95	-2	16		1469	226.444	39.9359
2013-02-10	0	0	0	0	0	0	0	0	0.833333	0	0	0		2013-02-10	0	0	0	0	0	0	0	2	0	0	0		2013-02-10	261.95	2	5	11	31	99	180	104	42	23	0			2013-02-10	261.95	-2	16		1470	226.444	39.9059
2013-02-11	256.6	0	0	0	0	0	0	0.350649	0	0	0	0		2013-02-11	256.6	0	0	0	0	0	2	0	0	0	0		2013-02-11	257.21	2	5	11	31	99	182	104	42	23	0			2013-02-11	257.21	-2	16		1471	226.444	38.8959
2013-02-12	257	0.00155761	0	0	0	0	0	0.170455	0	0	0	0		2013-02-12	257	0	0	0	0	0	1	0	0	0	0		2013-02-12	258.7	2	5	11	31	99	183	104	42	23	0			2013-02-12	258.7	-2	16		1472	226.444	41.4959
2013-02-13	260.3	0.0127587	0	0	0	0	0	0	0	0	0	0		2013-02-13	260.3	0	0	0	0	0	0	0	0	0	0		2013-02-13	269.47	2	5	11	31	99	183	104	42	23	0			2013-02-13	269.47	-2	16		1473	226.444	41.4959
2013-02-14	265.4	0.0194033	0	0	0	0	0	0	0	0	0	0		2013-02-14	265.4	0	0	0	0	0	0	0	0	0	0		2013-02-14	269.24	2	5	11	31	99	183	104	42	23	0			2013-02-14	269.24	-2	16		1474	226.444	41.4959
2013-02-15	263.11	-0.00866596	0	0	0	0	0	0	0	0	0	0		2013-02-15	263.11	0	0	0	0	0	0	0	0	0	0		2013-02-15	265.09	2	5	11	31	99	183	104	42	23	0			2013-02-15	265.09	-2	16		1475	226.444	46.2859
2013-02-16	0	0	0	0	0	0	0	0	0	0	1	1		2013-02-16	0	0	0	0	0	0	0	0	0	0	0		2013-02-16	265.09	2	5	11	31	99	183	104	42	23	0			2013-02-16	265.09	-2	17		1476	227.522	44.3783
2013-02-17	0	0	0	0	0	0	0	0	0	0	0	0		2013-02-17	0	0	0	0	0	0	0	0	0	0	0		2013-02-17	265.09	2	5	11	31	99	183	104	42	23	0			2013-02-17	265.09	-2	17		1477	227.988	40.9424
2013-02-18	0	0	0	0	0	0	-0.1	0	0	0	0	0		2013-02-18	0	0	0	0	0	1	0	0	0	0	0		2013-02-18	265.09	2	5	11	31	100	183	104	42	23	0			2013-02-18	265.09	-2	17		1478	229.527	40.953
2013-02-19	264.5	0	0	0	0	0	0	0.283333	0	0	0	0		2013-02-19	264.5	0	0	0	0	0	2	0	0	0	0		2013-02-19	269.75	2	5	11	31	100	185	104	42	23	0			2013-02-19	269.75	-2	17		1479	229.527	42.593
2013-02-20	266.37	0.00704505	0	0	0	0	-0.1	0	0	0	0	0		2013-02-20	266.37	0	0	0	0	1	0	0	0	0	0		2013-02-20	266.41	2	5	11	31	101	185	104	42	23	0			2013-02-20	266.41	-2	17		1480	229.527	42.593
2013-02-21	263.25	-0.0117821	0	0	0	0	0	0	0	0	0	0		2013-02-21	263.25	0	0	0	0	0	0	0	0	0	0		2013-02-21	265.94	2	5	11	31	101	185	104	42	23	0			2013-02-21	265.94	-2	17		1481	228.268	43.852
2013-02-22	261.61	-0.00624936	0	0	0	0	0	0	0	0.708333	0	0		2013-02-22	261.61	0	0	0	0	0	0	0	1	0	0		2013-02-22	265.42	2	5	11	31	101	185	104	43	23	0			2013-02-22	265.42	-2	17		1482	240.705	31.4149
2013-02-23	0	0	0	0	0	0	0	0	0	0	0	0		2013-02-23	0	0	0	0	0	0	0	0	0	0	0		2013-02-23	265.42	2	5	11	31	101	185	104	43	23	0			2013-02-23	265.42	-2	17		1483	239.912	30.278
2013-02-24	0	0	0	0	0	0	0	0.0681818	0	0	0	0		2013-02-24	0	0	0	0	0	0	1	0	0	0	0		2013-02-24	265.42	2	5	11	31	101	186	104	43	23	0			2013-02-24	265.42	-2	17		1484	239.912	28.198
2013-02-25	259.65	0	0	0	0	0	0	0.2	0	0	0	0		2013-02-25	259.65	0	0	0	0	0	1	0	0	0	0		2013-02-25	259.87	2	5	11	31	101	187	104	43	23	0			2013-02-25	259.87	-2	17		1485	239.912	33.548
2013-02-26	255.73	-0.0152124	0	0	0	0	0	0	0	0	0	0		2013-02-26	255.73	0	0	0	0	0	0	0	0	0	0		2013-02-26	259.36	2	5	11	31	101	187	104	43	23	0			2013-02-26	259.36	-2	17		1486	239.912	44.078
2013-02-27	256.86	0.00440895	0	0	0	0	0	0	0	0	0	0		2013-02-27	256.86	0	0	0	0	0	0	0	0	0	0		2013-02-27	263.25	2	5	11	31	101	187	104	43	23	0			2013-02-27	263.25	-2	17		1487	239.912	44.078
2013-02-28	260.63	0.0145707	0	0	0	0	0	0	0	0	0	0		2013-02-28	260.63	0	0	0	0	0	0	0	0	0	0		2013-02-28	264.27	2	5	11	31	101	187	104	43	23	0			2013-02-28	264.27	-2	17		1488	239.912	44.078
2013-03-01	261.04	0.00157189	0	0	0	0	0	0	0	0	0	0		2013-03-01	261.04	0	0	0	0	0	0	0	0	0	0		2013-03-01	265.74	2	5	11	31	101	187	104	43	23	0			2013-03-01	265.74	-2	17		1489	239.912	36.128
2013-03-02	0	0	0	0	0	0	0	0.125	0	0	0	0		2013-03-02	0	0	0	0	0	0	1	0	0	0	0		2013-03-02	265.74	2	5	11	31	101	188	104	43	23	0			2013-03-02	265.74	-2	17		1490	248.677	11.6733
2013-03-03	0	0	0	0	0	0	0	0	0	0	0	0		2013-03-03	0	0	0	0	0	0	0	0	0	0	0		2013-03-03	265.74	2	5	11	31	101	188	104	43	23	0			2013-03-03	265.74	-2	17		1491	236.756	36.0041
2013-03-04	264.14	0	0	0	0	0	0	0.2	0	0	0	0		2013-03-04	264.14	0	0	0	0	0	1	0	0	0	0		2013-03-04	273.11	2	5	11	31	101	189	104	43	23	0			2013-03-04	273.11	-2	17		1492	228.158	37.3423
2013-03-05	269.99	0.0219056	0	0	0	0	0	0	0	0	0	0		2013-03-05	269.99	0	0	0	0	0	0	0	0	0	0		2013-03-05	275.59	2	5	11	31	101	189	104	43	23	0			2013-03-05	275.59	-2	17		1493	218.605	46.3946
2013-03-06	271.83	0.00679194	0	0	0	0	0	0	0.268182	0	0	0		2013-03-06	271.83	0	0	0	0	0	0	1	0	0	0		2013-03-06	273.79	2	5	11	31	101	189	105	43	23	0			2013-03-06	273.79	-2	17		1494	229.266	35.7342
2013-03-07	271.85	7.36426e-05	0	0	0	0	0	0	0	0	0	0		2013-03-07	271.85	0	0	0	0	0	0	0	0	0	0		2013-03-07	273.88	2	5	11	31	101	189	105	43	23	0			2013-03-07	273.88	-2	17		1495	229.266	35.7342
2013-03-08	271.5	-0.00128833	0	0	0	-0.3125	0	0	0.325	0	0	0		2013-03-08	271.5	0	0	0	1	0	0	1	0	0	0		2013-03-08	274.19	2	5	11	32	101	189	106	43	23	0			2013-03-08	274.19	-2	17		1496	229.266	30.7142
2013-03-09	0	0	0	0	0	0	0	0	0	0	0	0		2013-03-09	0	0	0	0	0	0	0	0	0	0	0		2013-03-09	274.19	2	5	11	32	101	189	106	43	23	0			2013-03-09	274.19	-2	17		1497	224.687	42.2026
2013-03-10	0	0	0	0	0	0	0	0	0	0	0	0		2013-03-10	0	0	0	0	0	0	0	0	0	0	0		2013-03-10	274.19	2	5	11	32	101	189	106	43	23	0			2013-03-10	274.19	-2	17		1498	226.103	36.117
2013-03-11	270.4	0	0	0	0	0	0	0	0	0.7	0	0		2013-03-11	270.4	0	0	0	0	0	0	0	1	0	0		2013-03-11	271.24	2	5	11	32	101	189	106	44	23	0			2013-03-11	271.24	-2	17		1499	228.402	31.8283
2013-03-12	270.36	-0.000147973	0	0	0	0	0	0	0	0	0	0		2013-03-12	270.36	0	0	0	0	0	0	0	0	0	0		2013-03-12	274.13	2	5	11	32	101	189	106	44	23	0			2013-03-12	274.13	-2	17		1500	215.192	46.7577
2013-03-13	272.64	0.00839795	0	0	0	0	0	0	0	0	0	0		2013-03-13	272.64	0	0	0	0	0	0	0	0	0	0		2013-03-13	275.1	2	5	11	32	101	189	106	44	23	0			2013-03-13	275.1	-2	17		1501	215.192	46.7577
2013-03-14	263.53	-0.0339851	0	0	0	0	0	0	0	0	0	0		2013-03-14	263.53	0	0	0	0	0	0	0	0	0	0		2013-03-14	265.74	2	5	11	32	101	189	106	44	23	0			2013-03-14	265.74	-2	17		1502	218.399	43.5507
2013-03-15	260.05	-0.0132933	0	0	0	0	0	0	0	0	0	0		2013-03-15	260.05	0	0	0	0	0	0	0	0	0	0		2013-03-15	261.82	2	5	11	32	101	189	106	44	23	0			2013-03-15	261.82	-2	17		1503	220.796	36.4144
2013-03-16	0	0	0	0	0	0	0	0	0	0	0	0		2013-03-16	0	0	0	0	0	0	0	0	0	0	0		2013-03-16	261.82	2	5	11	32	101	189	106	44	23	0			2013-03-16	261.82	-2	17		1504	221.96	36.7395
2013-03-17	0	0	0	0	0	0	0	0	0.375	0	0	0		2013-03-17	0	0	0	0	0	0	0	1	0	0	0		2013-03-17	261.82	2	5	11	32	101	189	107	44	23	0			2013-03-17	261.82	-2	17		1505	221.96	47.5095
2013-03-18	257.12	0	0	0	0	0	0	0	0	0	0	0		2013-03-18	257.12	0	0	0	0	0	0	0	0	0	0		2013-03-18	257.89	2	5	11	32	101	189	107	44	23	0			2013-03-18	257.89	-2	17		1506	221.96	47.2795
2013-03-19	252.62	-0.0176565	0	0	0	0	0	0.136364	0	0	0	0		2013-03-19	252.62	0	0	0	0	0	1	0	0	0	0		2013-03-19	256.41	2	5	11	32	101	190	107	44	23	0			2013-03-19	256.41	-2	17		1507	221.96	43.1295
2013-03-20	254.55	0.00761093	0	0	0	0	0	0	0.375	0	0	0		2013-03-20	254.55	0	0	0	0	0	0	1	0	0	0		2013-03-20	257.28	2	5	11	32	101	190	108	44	23	0			2013-03-20	257.28	-2	17		1508	242.687	22.4033
2013-03-21	252.68	-0.00737345	0	0	0	0	-0.133333	0	0	0	0	0		2013-03-21	252.68	0	0	0	0	1	0	0	0	0	0		2013-03-21	253.39	2	5	11	32	102	190	108	44	23	0			2013-03-21	253.39	-2	17		1509	242.687	22.4033
2013-03-22	252.07	-0.00241698	0	0	0	0	0	0	0	0	0	0		2013-03-22	252.07	0	0	0	0	0	0	0	0	0	0		2013-03-22	257.75	2	5	11	32	102	190	108	44	23	0			2013-03-22	257.75	-2	17		1510	240.169	24.9214
2013-03-23	0	0	0	0	0	0	0	0	0	0	0	0		2013-03-23	0	0	0	0	0	0	0	0	0	0	0		2013-03-23	257.75	2	5	11	32	102	190	108	44	23	0			2013-03-23	257.75	-2	17		1511	242.105	27.6452
2013-03-24	0	0	0	0	0	0	0	0	0	0	0	0		2013-03-24	0	0	0	0	0	0	0	0	0	0	0		2013-03-24	257.75	2	5	11	32	102	190	108	44	23	0			2013-03-24	257.75	-2	17		1512	239.587	26.8233
2013-03-25	254.5	0	0	0	0	0	-0.155556	0	0	0	0	0		2013-03-25	254.5	0	0	0	0	1	0	0	0	0	0		2013-03-25	256.02	2	5	11	32	103	190	108	44	23	0			2013-03-25	256.02	-2	17		1513	239.587	26.3533
2013-03-26	256.28	0.00696976	0	0	0	0	0	0	0	0	0	0		2013-03-26	256.28	0	0	0	0	0	0	0	0	0	0		2013-03-26	260.31	2	5	11	32	103	190	108	44	23	0			2013-03-26	260.31	-2	17		1514	252.172	13.248
2013-03-27	257.9	0.0063013	0	0	0	0	0	0	0	0	0	0		2013-03-27	257.9	0	0	0	0	0	0	0	0	0	0		2013-03-27	265.3	2	5	11	32	103	190	108	44	23	0			2013-03-27	265.3	-2	17		1515	252.172	13.248
2013-03-28	264.06	0.0236045	0	0	0	0	0	0	0	0	0	0		2013-03-28	264.06	0	0	0	0	0	0	0	0	0	0		2013-03-28	266.49	2	5	11	32	103	190	108	44	23	0			2013-03-28	266.49	-2	17		1516	252.638	12.7821
2013-03-29	0	0	0	0	0	0	0	0	0	0	0	0		2013-03-29	0	0	0	0	0	0	0	0	0	0	0		2013-03-29	266.49	2	5	11	32	103	190	108	44	23	0			2013-03-29	266.49	-2	17		1517	254.005	5.86531
2013-03-30	0	0	0	0	0	0	0	0	0	0	0	0		2013-03-30	0	0	0	0	0	0	0	0	0	0	0		2013-03-30	266.49	2	5	11	32	103	190	108	44	23	0			2013-03-30	266.49	-2	17		1518	254.005	5.3553
2013-03-31	0	0	0	0	0	0	-0.05	0	0	0	0	0		2013-03-31	0	0	0	0	0	1	0	0	0	0	0		2013-03-31	266.49	2	5	11	32	104	190	108	44	23	0			2013-03-31	266.49	-2	17		1519	254.005	9.24531
2013-04-01	261.01	0	0	0	0	0	0	0	0	0	0	0		2013-04-01	261.01	0	0	0	0	0	0	0	0	0	0		2013-04-01	261.61	2	5	11	32	104	190	108	44	23	0			2013-04-01	261.61	-2	17		1520	254.005	10.2653
2013-04-02	260.55	-0.00176402	0	0	0	0	0	0	0	0	0	0		2013-04-02	260.55	0	0	0	0	0	0	0	0	0	0		2013-04-02	263.32	2	5	11	32	104	190	108	44	23	0			2013-04-02	263.32	-2	17		1521	254.005	11.7353
2013-04-03	257.75	-0.0108046	0	0	0	0	0	0	0.4	0.7	0	0		2013-04-03	257.75	0	0	0	0	0	0	1	1	0	0		2013-04-03	259.03	2	5	11	32	104	190	109	45	23	0			2013-04-03	259.03	-2	17		1522	254.859	10.8811
2013-04-04	256.12	-0.00634406	0	0	0	0	0	0	0	0	0	0		2013-04-04	256.12	0	0	0	0	0	0	0	0	0	0		2013-04-04	259.08	2	5	11	32	104	190	109	45	23	0			2013-04-04	259.08	-2	17		1523	254.859	10.8811
2013-04-05	253.67	-0.00961186	0	0	0	0	0	0	0	0	0	0		2013-04-05	253.67	0	0	0	0	0	0	0	0	0	0		2013-04-05	255.48	2	5	11	32	104	190	109	45	23	0			2013-04-05	255.48	-2	17		1524	256.226	16.8843
2013-04-06	0	0	0	0	0	0	0	0	0	0	0	0		2013-04-06	0	0	0	0	0	0	0	0	0	0	0		2013-04-06	255.48	2	5	11	32	104	190	109	45	23	0			2013-04-06	255.48	-2	17		1525	256.226	19.3643
2013-04-07	0	0	0	0	0	0	0	0	0.4	0	0	0		2013-04-07	0	0	0	0	0	0	0	1	0	0	0		2013-04-07	255.48	2	5	11	32	104	190	110	45	23	0			2013-04-07	255.48	-2	17		1526	257.258	16.5323
2013-04-08	255.63	0	0	0	0	0	0	0	0	0.7	0	0		2013-04-08	255.63	0	0	0	0	0	0	0	1	0	0		2013-04-08	258.95	2	5	11	32	104	190	110	46	23	0			2013-04-08	258.95	-2	17		1527	257.258	16.6222
2013-04-09	257	0.00534498	0	0	0	0	0	0	0	0	0	0		2013-04-09	257	0	0	0	0	0	0	0	0	0	0		2013-04-09	261.14	2	5	11	32	104	190	110	46	23	0			2013-04-09	261.14	-2	17		1528	247.501	26.6893
2013-04-10	259.32	0.00898676	0	0	0	0	0	0	0	0	0	0		2013-04-10	259.32	0	0	0	0	0	0	0	0	0	0		2013-04-10	264.77	2	5	11	32	104	190	110	46	23	0			2013-04-10	264.77	-2	17		1529	247.501	26.6893
2013-04-11	264.74	0.0206853	0	0	0	0	0	0	0	0	0	0		2013-04-11	264.74	0	0	0	0	0	0	0	0	0	0		2013-04-11	269.85	2	5	11	32	104	190	110	46	23	0			2013-04-11	269.85	-2	17		1530	247.501	26.6893
2013-04-12	267.02	0.00857535	0	0	0	0	0	0	0	0	0	0		2013-04-12	267.02	0	0	0	0	0	0	0	0	0	0		2013-04-12	272.87	2	5	11	32	104	190	110	46	23	0			2013-04-12	272.87	-2	17		1531	259.938	11.3021
2013-04-13	0	0	0	0	0	0	0	0	0	0	0	0		2013-04-13	0	0	0	0	0	0	0	0	0	0	0		2013-04-13	272.87	2	5	11	32	104	190	110	46	23	0			2013-04-13	272.87	-2	17		1532	259.938	14.1921
2013-04-14	0	0	0	0	0	0	0	0	0	0	0	0		2013-04-14	0	0	0	0	0	0	0	0	0	0	0		2013-04-14	272.87	2	5	11	32	104	190	110	46	23	0			2013-04-14	272.87	-2	17		1533	259.938	15.1621
2013-04-15	267.1	0	0	0	0	0	0	0	0.4	0	0	0		2013-04-15	267.1	0	0	0	0	0	0	1	0	0	0		2013-04-15	267.72	2	5	11	32	104	190	111	46	23	0			2013-04-15	267.72	-2	17		1534	259.938	5.80212
2013-04-16	268.06	0.00358769	0	0	0	0	0	0	0	0	0	0		2013-04-16	268.06	0	0	0	0	0	0	0	0	0	0		2013-04-16	272.34	2	5	11	32	104	190	111	46	23	0			2013-04-16	272.34	-2	17		1535	259.938	1.88214
2013-04-17	264.25	-0.0143152	0	0	0	0	0	0	0	0	0	0		2013-04-17	264.25	0	0	0	0	0	0	0	0	0	0		2013-04-17	267.4	2	5	11	32	104	190	111	46	23	0			2013-04-17	267.4	-2	17		1536	259.938	1.88214
2013-04-18	256.6	-0.0293771	0	0	0	0	0	0	0	0	0	0		2013-04-18	256.6	0	0	0	0	0	0	0	0	0	0		2013-04-18	259.42	2	5	11	32	104	190	111	46	23	0			2013-04-18	259.42	-2	17		1537	261.381	0.438982
2013-04-19	257.5	0.00350124	0	0	0	0	-0.125	0	0	0	0	0		2013-04-19	257.5	0	0	0	0	1	0	0	0	0	0		2013-04-19	260.32	2	5	11	32	105	190	111	46	23	0			2013-04-19	260.32	-2	17		1538	261.381	-3.49101
2013-04-20	0	0	0	0	0	0	0	0.045	0.875	0	0	0		2013-04-20	0	0	0	0	0	0	1	2	0	0	0		2013-04-20	260.32	2	5	11	32	105	191	113	46	23	0			2013-04-20	260.32	-2	17		1539	262.313	-5.90291
2013-04-21	0	0	0	0	0	0	0	0	0	0	0	0		2013-04-21	0	0	0	0	0	0	0	0	0	0	0		2013-04-21	260.32	2	5	11	32	105	191	113	46	23	0			2013-04-21	260.32	-2	17		1540	263.756	-6.47607
2013-04-22	258.03	0	0	0	0	0	0	0	0	0	0.8	0		2013-04-22	258.03	0	0	0	0	0	0	0	0	1	0		2013-04-22	263.55	2	5	11	32	105	191	113	46	24	0			2013-04-22	263.55	-2	17		1541	260.399	-7.0086
2013-04-23	264.5	0.0247654	0	0	0	0	0	0	0	0	0	0		2013-04-23	264.5	0	0	0	0	0	0	0	0	0	0		2013-04-23	268.9	2	5	11	32	105	191	113	46	24	0			2013-04-23	268.9	-2	17		1542	260.399	-2.6486
2013-04-24	266.81	0.00869554	0	0	0	0	0	0	0.4	0	0	0		2013-04-24	266.81	0	0	0	0	0	0	1	0	0	0		2013-04-24	268.78	2	5	11	32	105	191	114	46	24	0			2013-04-24	268.78	-2	17		1543	260.399	-2.6486
2013-04-25	270.5	0.0137353	0	0	0	-0.42	-0.1	0.136364	0.35	0	0	0		2013-04-25	270.5	0	0	0	1	1	1	1	0	0	0		2013-04-25	274.7	2	5	11	33	106	192	115	46	24	0			2013-04-25	274.7	-2	17		1544	260.399	-2.6486
2013-04-26	252.81	-0.0676339	0	0	0	0	-0.155556	0.322222	0	0	0	0		2013-04-26	252.81	0	0	0	0	1	2	0	0	0	0		2013-04-26	254.81	2	5	11	33	107	194	115	46	24	0			2013-04-26	254.81	-2	17		1545	256.482	-0.461559
2013-04-27	0	0	0	0	0	0	0	0	0.4	0	0	0		2013-04-27	0	0	0	0	0	0	0	1	0	0	0		2013-04-27	254.81	2	5	11	33	107	194	116	46	24	0			2013-04-27	254.81	-2	17		1546	256.482	3.82845
2013-04-28	0	0	0	0	0	0	0	0	0	0	0	0		2013-04-28	0	0	0	0	0	0	0	0	0	0	0		2013-04-28	254.81	2	5	11	33	107	194	116	46	24	0			2013-04-28	254.81	-2	17		1547	256.482	8.81844
2013-04-29	249.15	0	0	0	0	0	0	0	0	0	0	0		2013-04-29	249.15	0	0	0	0	0	0	0	0	0	0		2013-04-29	249.74	2	5	11	33	107	194	116	46	24	0			2013-04-29	249.74	-2	17		1548	256.482	10.0084
2013-04-30	248.56	-0.00237084	0	0	0	0	0	0.136364	0	0	0	0		2013-04-30	248.56	0	0	0	0	0	1	0	0	0	0		2013-04-30	253.81	2	5	11	33	107	195	116	46	24	0			2013-04-30	253.81	-2	17		1549	256.482	10.0084
2013-05-01	245.75	-0.0113695	0	0	0	0	0	0.112121	0	0	0	0		2013-05-01	245.75	0	0	0	0	0	1	0	0	0	0		2013-05-01	248.23	2	5	11	33	107	196	116	46	24	0			2013-05-01	248.23	-2	17		1550	256.482	10.0084
2013-05-02	245.78	0.000122064	0	0	0	0	0	0	0	0	0	0		2013-05-02	245.78	0	0	0	0	0	0	0	0	0	0		2013-05-02	252.55	2	5	11	33	107	196	116	46	24	0			2013-05-02	252.55	-2	17		1551	255.222	11.2675
2013-05-03	254.7	0.0356495	0	0	0	0	0	0.05	0	0	0	0		2013-05-03	254.7	0	0	0	0	0	1	0	0	0	0		2013-05-03	258.05	2	5	11	33	107	197	116	46	24	0			2013-05-03	258.05	-2	17		1552	255.222	6.38749
2013-05-04	0	0	0	0	0	0	0	0	0	0	0	0		2013-05-04	0	0	0	0	0	0	0	0	0	0	0		2013-05-04	258.05	2	5	11	33	107	197	116	46	24	0			2013-05-04	258.05	-2	17		1553	255.222	8.09751
2013-05-05	0	0	0	0	0	0	0	0	0	0	0	0		2013-05-05	0	0	0	0	0	0	0	0	0	0	0		2013-05-05	258.05	2	5	11	33	107	197	116	46	24	0			2013-05-05	258.05	-2	17		1554	269.199	-10.169
2013-05-06	253.42	0	0	0	0	0	0	0	0	0	0	0		2013-05-06	253.42	0	0	0	0	0	0	0	0	0	0		2013-05-06	255.72	2	5	11	33	107	197	116	46	24	0			2013-05-06	255.72	-2	17		1555	269.199	-10.119
2013-05-07	252.91	-0.00201447	0	0	0	0	0	0	0	0	0	0		2013-05-07	252.91	0	0	0	0	0	0	0	0	0	0		2013-05-07	257.73	2	5	11	33	107	197	116	46	24	0			2013-05-07	257.73	-2	17		1556	269.199	-13.719
2013-05-08	255.33	0.00952312	0	0	0	-0.4	0	0.1	0	0	0	0		2013-05-08	255.33	0	0	0	1	0	1	0	0	0	0		2013-05-08	258.68	2	5	11	34	107	198	116	46	24	0			2013-05-08	258.68	-2	17		1557	269.199	-13.719
2013-05-09	256.88	0.00605224	0	0	0	0	0	0.243182	0	0.6	0	0		2013-05-09	256.88	0	0	0	0	0	1	0	1	0	0		2013-05-09	260.16	2	5	11	34	107	199	116	47	24	0			2013-05-09	260.16	-2	17		1558	270.738	-15.2584
2013-05-10	260.21	0.0128799	0	0	0	0	0	0	0	0	0	0		2013-05-10	260.21	0	0	0	0	0	0	0	0	0	0		2013-05-10	263.63	2	5	11	34	107	199	116	47	24	0			2013-05-10	263.63	-2	17		1559	283.176	-24.2255
2013-05-11	0	0	0	0	0	0	0	0	0	0	0	0		2013-05-11	0	0	0	0	0	0	0	0	0	0	0		2013-05-11	263.63	2	5	11	34	107	199	116	47	24	0			2013-05-11	263.63	-2	17		1560	283.176	-22.0355
2013-05-12	0	0	0	0	0	0	0	0	0	0	0	0		2013-05-12	0	0	0	0	0	0	0	0	0	0	0		2013-05-12	263.63	2	5	11	34	107	199	116	47	24	0			2013-05-12	263.63	-2	17		1561	283.176	-18.4056
2013-05-13	262	0	0	0	0	0	0	0	0	0	0	0		2013-05-13	262	0	0	0	0	0	0	0	0	0	0		2013-05-13	264.51	2	5	11	34	107	199	116	47	24	0			2013-05-13	264.51	-2	17		1562	283.176	-13.3256
2013-05-14	264.03	0.00771823	0	0	0	0	0	0	0	0	0	0		2013-05-14	264.03	0	0	0	0	0	0	0	0	0	0		2013-05-14	268.33	2	5	11	34	107	199	116	47	24	0			2013-05-14	268.33	-2	17		1563	283.176	-10.3056
2013-05-15	264.56	0.00200533	0	0	0	0	0	0.272727	0	0	0	0		2013-05-15	264.56	0	0	0	0	0	2	0	0	0	0		2013-05-15	266.56	2	5	11	34	107	201	116	47	24	0			2013-05-15	266.56	-2	17		1564	283.176	-10.3056
2013-05-16	263.85	-0.00268728	0	0	0	0	0	0	0	0	0	0		2013-05-16	263.85	0	0	0	0	0	0	0	0	0	0		2013-05-16	264.12	2	5	11	34	107	201	116	47	24	0			2013-05-16	264.12	-2	17		1565	283.176	-10.3056
2013-05-17	265	0.00434904	0	0	0	0	0	0	0	0	0	0		2013-05-17	265	0	0	0	0	0	0	0	0	0	0		2013-05-17	269.9	2	5	11	34	107	201	116	47	24	0			2013-05-17	269.9	-2	17		1566	284.715	-16.9949
2013-05-18	0	0	0	0	0	0	0	0	0	0	0	0		2013-05-18	0	0	0	0	0	0	0	0	0	0	0		2013-05-18	269.9	2	5	11	34	107	201	116	47	24	0			2013-05-18	269.9	-2	17		1567	284.715	-12.3749
2013-05-19	0	0	0	0	0	0	-0.145833	0.222222	0	0	0	0		2013-05-19	0	0	0	0	0	1	1	0	0	0	0		2013-05-19	269.9	2	5	11	34	108	202	116	47	24	0			2013-05-19	269.9	-2	17		1568	284.715	-17.3149
2013-05-20	266.5	0	0	0	0	0	0	0.2	0.285714	0	0	0		2013-05-20	266.5	0	0	0	0	0	1	1	0	0	0		2013-05-20	267.63	2	5	11	34	108	203	117	47	24	0			2013-05-20	267.63	-2	17		1569	284.715	-25.2949
2013-05-21	267.66	0.00434329	0	0	0	0	0	0	0	0	0	0		2013-05-21	267.66	0	0	0	0	0	0	0	0	0	0		2013-05-21	268.86	2	5	11	34	108	203	117	47	24	0			2013-05-21	268.86	-2	17		1570	281.567	-21.2473
2013-05-22	260.8	-0.0259637	0	0	0	0	0	0.2	0	0	0	0		2013-05-22	260.8	0	0	0	0	0	1	0	0	0	0		2013-05-22	262.96	2	5	11	34	108	204	117	47	24	0			2013-05-22	262.96	-2	17		1571	285.242	-24.9222
2013-05-23	259.59	-0.00465034	0	0	0	0	-0.05	0	0	0	0	0		2013-05-23	259.59	0	0	0	0	1	0	0	0	0	0		2013-05-23	261.8	2	5	11	34	109	204	117	47	24	0			2013-05-23	261.8	-2	17		1572	285.242	-24.9222
2013-05-24	258.34	-0.00482692	0	0	0	0	0	0.1	0.3	0	0	0		2013-05-24	258.34	0	0	0	0	0	1	1	0	0	0		2013-05-24	261.74	2	5	11	34	109	205	118	47	24	0			2013-05-24	261.74	-2	17		1573	279.869	-16.3189
2013-05-25	0	0	0	0	0	0	0	0	0	0	0	0		2013-05-25	0	0	0	0	0	0	0	0	0	0	0		2013-05-25	261.74	2	5	11	34	109	205	118	47	24	0			2013-05-25	261.74	-2	17		1574	279.869	-10.9689
2013-05-26	0	0	0	0	0	0	0	0	0	0	0	0		2013-05-26	0	0	0	0	0	0	0	0	0	0	0		2013-05-26	261.74	2	5	11	34	109	205	118	47	24	0			2013-05-26	261.74	-2	17		1575	281.408	-12.6282
2013-05-27	0	0	0	0	0	0	0	0	0	0	0	0		2013-05-27	0	0	0	0	0	0	0	0	0	0	0		2013-05-27	261.74	2	5	11	34	109	205	118	47	24	0			2013-05-27	261.74	-2	17		1576	266.375	8.32551
2013-05-28	266	0	0	0	0	0	0	0	0	0	0	0		2013-05-28	266	0	0	0	0	0	0	0	0	0	0		2013-05-28	267.29	2	5	11	34	109	205	118	47	24	0			2013-05-28	267.29	-2	17		1577	264.659	-9.84947
2013-05-29	264.84	-0.00437045	0	0	0	0	0	0	0	0	0	0		2013-05-29	264.84	0	0	0	0	0	0	0	0	0	0		2013-05-29	265.53	2	5	11	34	109	205	118	47	24	0			2013-05-29	265.53	-2	17		1578	266.199	-11.3888
2013-05-30	265.61	0.00290316	0	0	0	0	0	0	0	0	0	0		2013-05-30	265.61	0	0	0	0	0	0	0	0	0	0		2013-05-30	266.83	2	5	11	34	109	205	118	47	24	0			2013-05-30	266.83	-2	17		1579	266.199	-11.3888
2013-05-31	265.94	0.00124172	0	0	0	0	0	0	0	0	0	0		2013-05-31	265.94	0	0	0	0	0	0	0	0	0	0		2013-05-31	269.2	2	5	11	34	109	205	118	47	24	0			2013-05-31	269.2	-2	17		1580	266.199	-16.4588
2013-06-01	0	0	0	0	0	0	0	0	0	0	0	0		2013-06-01	0	0	0	0	0	0	0	0	0	0	0		2013-06-01	269.2	2	5	11	34	109	205	118	47	24	0			2013-06-01	269.2	-2	17		1581	267.131	-13.3207
2013-06-02	0	0	0	0	0	0	0	0	0	0	0	0		2013-06-02	0	0	0	0	0	0	0	0	0	0	0		2013-06-02	269.2	2	5	11	34	109	205	118	47	24	0			2013-06-02	269.2	-2	17		1582	267.897	-19.6669
2013-06-03	262.95	0	0	0	0	0	0	0	0	0	0	0		2013-06-03	262.95	0	0	0	0	0	0	0	0	0	0		2013-06-03	266.88	2	5	11	34	109	205	118	47	24	0			2013-06-03	266.88	-2	17		1583	267.897	-15.3469
2013-06-04	263.02	0.000266087	0	0	0	0	0	0	0.63125	0	0	0		2013-06-04	263.02	0	0	0	0	0	0	2	0	0	0		2013-06-04	265.7	2	5	11	34	109	205	120	47	24	0			2013-06-04	265.7	-2	17		1584	268.239	-10.1886
2013-06-05	265.02	0.00757522	0	0	0	0	-0.181818	0.2	0	0	0	0		2013-06-05	265.02	0	0	0	0	1	1	0	0	0	0		2013-06-05	267.17	2	5	11	34	110	206	120	47	24	0			2013-06-05	267.17	-2	17		1585	268.239	-10.1886
2013-06-06	264.21	-0.00306105	0	0	0	0	0	0	0	0	0	0		2013-06-06	264.21	0	0	0	0	0	0	0	0	0	0		2013-06-06	267.83	2	5	11	34	110	206	120	47	24	0			2013-06-06	267.83	-2	17		1586	268.239	-10.1886
2013-06-07	269.13	0.0184503	0	0	0	0	0	0.18	0	0	0	0		2013-06-07	269.13	0	0	0	0	0	1	0	0	0	0		2013-06-07	276.87	2	5	11	34	110	207	120	47	24	0			2013-06-07	276.87	-2	17		1587	268.239	-12.5186
2013-06-08	0	0	0	0	0	0	0	0.283333	0	0	0	0		2013-06-08	0	0	0	0	0	0	2	0	0	0	0		2013-06-08	276.87	2	5	11	34	110	209	120	47	24	0			2013-06-08	276.87	-2	17		1588	268.239	-10.5086
2013-06-09	0	0	0	0	0	0	0	0	0	0	0	0		2013-06-09	0	0	0	0	0	0	0	0	0	0	0		2013-06-09	276.87	2	5	11	34	110	209	120	47	24	0			2013-06-09	276.87	-2	17		1589	254.832	3.84794
2013-06-10	275.24	0	0	0	0	0	0	0	0	0	0	0		2013-06-10	275.24	0	0	0	0	0	0	0	0	0	0		2013-06-10	281.07	2	5	11	34	110	209	120	47	24	0			2013-06-10	281.07	-2	17		1590	267.154	-6.99434
2013-06-11	274.24	-0.00363981	0	0	0	0	0	0	0	0	0	0		2013-06-11	274.24	0	0	0	0	0	0	0	0	0	0		2013-06-11	274.78	2	5	11	34	110	209	120	47	24	0			2013-06-11	274.78	-2	17		1591	267.154	-3.52434
2013-06-12	270.45	-0.0139163	0	0	0	0	0	0.393056	0	0	0	0		2013-06-12	270.45	0	0	0	0	0	2	0	0	0	0		2013-06-12	271.67	2	5	11	34	110	211	120	47	24	0			2013-06-12	271.67	-2	17		1592	267.154	-3.52434
2013-06-13	270.29	-0.000591793	0	0	0	0	0	0	0	0.7	0	0		2013-06-13	270.29	0	0	0	0	0	0	0	1	0	0		2013-06-13	275.79	2	5	11	34	110	211	120	48	24	0			2013-06-13	275.79	-2	17		1593	267.154	-3.52434
2013-06-14	273.44	0.0115867	0	0	0	0	0	0	0	0	0	0		2013-06-14	273.44	0	0	0	0	0	0	0	0	0	0		2013-06-14	273.99	2	5	11	34	110	211	120	48	24	0			2013-06-14	273.99	-2	17		1594	267.154	-2.64433
2013-06-15	0	0	0	0	0	0	0	0	0	0	0	0		2013-06-15	0	0	0	0	0	0	0	0	0	0	0		2013-06-15	273.99	2	5	11	34	110	211	120	48	24	0			2013-06-15	273.99	-2	17		1595	267.154	1.17564
2013-06-16	0	0	0	0	0	0	0	0	0	0	0	0		2013-06-16	0	0	0	0	0	0	0	0	0	0	0		2013-06-16	273.99	2	5	11	34	110	211	120	48	24	0			2013-06-16	273.99	-2	17		1596	269.018	-2.45812
2013-06-17	275.65	0	0	0	0	0	0	0	0	0	0	0		2013-06-17	275.65	0	0	0	0	0	0	0	0	0	0		2013-06-17	278.06	2	5	11	34	110	211	120	48	24	0			2013-06-17	278.06	-2	17		1597	269.018	-4.89812
2013-06-18	278.11	0.00888474	0	0	0	0	0	0	0	0	0	0		2013-06-18	278.11	0	0	0	0	0	0	0	0	0	0		2013-06-18	281.76	2	5	11	34	110	211	120	48	24	0			2013-06-18	281.76	-2	17		1598	269.018	0.881877
2013-06-19	277.87	-0.000863305	0	0	0	0	0	0.0681818	0	0	0	0		2013-06-19	277.87	0	0	0	0	0	1	0	0	0	0		2013-06-19	278.16	2	5	11	34	110	212	120	48	24	0			2013-06-19	278.16	-2	17		1599	269.018	0.881877
2013-06-20	272.39	-0.0199184	0	0	0	0	0	0	0	0	0	0		2013-06-20	272.39	0	0	0	0	0	0	0	0	0	0		2013-06-20	273.44	2	5	11	34	110	212	120	48	24	0			2013-06-20	273.44	-2	17		1600	266.865	3.03548
2013-06-21	269.79	-0.00959101	0	0	0	0	0	0	0	0	0	0		2013-06-21	269.79	0	0	0	0	0	0	0	0	0	0		2013-06-21	273.36	2	5	11	34	110	212	120	48	24	0			2013-06-21	273.36	-2	17		1601	269.331	-1.70082
2013-06-22	0	0	0	0	0	0	0	0	0	0	0	0		2013-06-22	0	0	0	0	0	0	0	0	0	0	0		2013-06-22	273.36	2	5	11	34	110	212	120	48	24	0			2013-06-22	273.36	-2	17		1602	269.331	-0.470843
2013-06-23	0	0	0	0	0	0	0	0	0	0	0	0		2013-06-23	0	0	0	0	0	0	0	0	0	0	0		2013-06-23	273.36	2	5	11	34	110	212	120	48	24	0			2013-06-23	273.36	-2	17		1603	270.698	-7.7376
2013-06-24	265	0	0	0	0	0	0	0	0	0	0	0		2013-06-24	265	0	0	0	0	0	0	0	0	0	0		2013-06-24	270.61	2	5	11	34	110	212	120	48	24	0			2013-06-24	270.61	-2	17		1604	269.439	-7.63856
2013-06-25	269	0.0149816	0	0	0	0	0	0	0	0	0	0		2013-06-25	269	0	0	0	0	0	0	0	0	0	0		2013-06-25	272.09	2	5	11	34	110	212	120	48	24	0			2013-06-25	272.09	-2	17		1605	271.276	-9.53646
2013-06-26	273.5	0.0165902	0	0	0	0	0	0	0	0	0	0		2013-06-26	273.5	0	0	0	0	0	0	0	0	0	0		2013-06-26	277.57	2	5	11	34	110	212	120	48	24	0			2013-06-26	277.57	-2	17		1606	271.276	-9.53646
2013-06-27	274.54	0.00379538	0	0	0	0	0	0	0	0	0	0		2013-06-27	274.54	0	0	0	0	0	0	0	0	0	0		2013-06-27	277.55	2	5	11	34	110	212	120	48	24	0			2013-06-27	277.55	-2	17		1607	271.276	-9.53646
2013-06-28	276.19	0.00599204	0	0	0	0	0	0.212121	0	0.6	0	0		2013-06-28	276.19	0	0	0	0	0	1	0	1	0	0		2013-06-28	277.69	2	5	11	34	110	213	120	49	24	0			2013-06-28	277.69	-2	17		1608	271.276	-9.53646
2013-06-29	0	0	0	0	0	0	0	0	0	0	0	0		2013-06-29	0	0	0	0	0	0	0	0	0	0	0		2013-06-29	277.69	2	5	11	34	110	213	120	49	24	0			2013-06-29	277.69	-2	17		1609	271.276	-3.98644
2013-06-30	0	0	0	0	0	0	0	0	0	0	0	0		2013-06-30	0	0	0	0	0	0	0	0	0	0	0		2013-06-30	277.69	2	5	11	34	110	213	120	49	24	0			2013-06-30	277.69	-2	17		1610	271.276	-5.74645
2013-07-01	277.16	0	0	0	0	0	0	0	0	0	0	0		2013-07-01	277.16	0	0	0	0	0	0	0	0	0	0		2013-07-01	282.1	2	5	11	34	110	213	120	49	24	0			2013-07-01	282.1	-2	17		1611	271.276	-4.44646
2013-07-02	280.59	0.0122995	0	0	0	0	0	0	0	0	0	0		2013-07-02	280.59	0	0	0	0	0	0	0	0	0	0		2013-07-02	283.73	2	5	11	34	110	213	120	49	24	0			2013-07-02	283.73	-2	17		1612	271.276	-2.07644
2013-07-03	282	0.00501256	0	0	0	0	0	0	0	0	0	0		2013-07-03	282	0	0	0	0	0	0	0	0	0	0		2013-07-03	284.03	2	5	11	34	110	213	120	49	24	0			2013-07-03	284.03	-2	17		1613	271.276	-2.07644
2013-07-04	0	0	0	0	0	0	0	0	0	0	0	0		2013-07-04	0	0	0	0	0	0	0	0	0	0	0		2013-07-04	284.03	2	5	11	34	110	213	120	49	24	0			2013-07-04	284.03	-2	17		1614	271.276	-2.07644
2013-07-05	282.07	0	0	0	0	0	0	0	0	0	0	0		2013-07-05	282.07	0	0	0	0	0	0	0	0	0	0		2013-07-05	285.88	2	5	11	34	110	213	120	49	24	0			2013-07-05	285.88	-2	17		1615	271.276	-4.39645
2013-07-06	0	0	0	0	0	0	0	0	0	0	0	0		2013-07-06	0	0	0	0	0	0	0	0	0	0	0		2013-07-06	285.88	2	5	11	34	110	213	120	49	24	0			2013-07-06	285.88	-2	17		1616	273.706	-8.00575
2013-07-07	0	0	0	0	0	0	0	0	0	0	0	0		2013-07-07	0	0	0	0	0	0	0	0	0	0	0		2013-07-07	285.88	2	5	11	34	110	213	120	49	24	0			2013-07-07	285.88	-2	17		1617	270.494	-3.32415
2013-07-08	286.14	0	0	0	0	0	0	0	0	0	0	0		2013-07-08	286.14	0	0	0	0	0	0	0	0	0	0		2013-07-08	290.59	2	5	11	34	110	213	120	49	24	0			2013-07-08	290.59	-2	17		1618	270.494	-2.66417
2013-07-09	288.01	0.00651398	0	0	0	0	-0.232143	0	0	0	0	0		2013-07-09	288.01	0	0	0	0	1	0	0	0	0	0		2013-07-09	291.53	2	5	11	34	111	213	120	49	24	0			2013-07-09	291.53	-2	17		1619	271.724	5.14574
2013-07-10	289.4	0.00481456	0	0	0	0	0	0	0	0	0	0		2013-07-10	289.4	0	0	0	0	0	0	0	0	0	0		2013-07-10	292.33	2	5	11	34	111	213	120	49	24	0			2013-07-10	292.33	-2	17		1620	273.661	3.20949
2013-07-11	292.1	0.00928644	0	0	0	0	0	0.316364	0	0	0	0		2013-07-11	292.1	0	0	0	0	0	3	0	0	0	0		2013-07-11	299.66	2	5	11	34	111	216	120	49	24	0			2013-07-11	299.66	-2	17		1621	273.661	3.20949
2013-07-12	298.5	0.0216737	0	0	0	0	0	0.154091	0	0	0	0		2013-07-12	298.5	0	0	0	0	0	1	0	0	0	0		2013-07-12	307.55	2	5	11	34	111	217	120	49	24	0			2013-07-12	307.55	-2	17		1622	273.661	7.4095
2013-07-13	0	0	0	0	0	0	0	0	0	0	0	0		2013-07-13	0	0	0	0	0	0	0	0	0	0	0		2013-07-13	307.55	2	5	11	34	111	217	120	49	24	0			2013-07-13	307.55	-2	17		1623	273.661	1.1195
2013-07-14	0	0	0	0	0	0	0	0	0	0	0	0		2013-07-14	0	0	0	0	0	0	0	0	0	0	0		2013-07-14	307.55	2	5	11	34	111	217	120	49	24	0			2013-07-14	307.55	-2	17		1624	276.347	-4.67657
2013-07-15	304.35	0	0	0	0	0	0	0	0.3	0	0	0		2013-07-15	304.35	0	0	0	0	0	0	1	0	0	0		2013-07-15	306.57	2	5	11	34	111	217	121	49	24	0			2013-07-15	306.57	-2	17		1625	288.784	-12.9937
2013-07-16	305.51	0.00380417	0	0	0	0	-0.1875	0	0	0	0	0		2013-07-16	305.51	0	0	0	0	1	0	0	0	0	0		2013-07-16	306.87	2	5	11	34	112	217	121	49	24	0			2013-07-16	306.87	-2	17		1626	288.784	-14.7938
2013-07-17	305.69	0.000588979	0	0	0	0	0	0	0	0	0	0		2013-07-17	305.69	0	0	0	0	0	0	0	0	0	0		2013-07-17	308.69	2	5	11	34	112	217	121	49	24	0			2013-07-17	308.69	-2	17		1627	288.784	-14.7938
2013-07-18	301.87	-0.0125751	0	0	0	0	0	0	0.4	0.6	0	0		2013-07-18	301.87	0	0	0	0	0	0	1	1	0	0		2013-07-18	304.11	2	5	11	34	112	217	122	50	24	0			2013-07-18	304.11	-2	17		1628	288.784	-14.7938
2013-07-19	301.91	0.000132528	0	0	0	0	0	0	0	0	0	0		2013-07-19	301.91	0	0	0	0	0	0	0	0	0	0		2013-07-19	305.23	2	5	11	34	112	217	122	50	24	0			2013-07-19	305.23	-2	17		1629	288.784	-10.7238
2013-07-20	0	0	0	0	0	0	0	0	0	0	0	0		2013-07-20	0	0	0	0	0	0	0	0	0	0	0		2013-07-20	305.23	2	5	11	34	112	217	122	50	24	0			2013-07-20	305.23	-2	17		1630	288.784	-7.02374
2013-07-21	0	0	0	0	0	0	0	0.05	0	0	0	0		2013-07-21	0	0	0	0	0	0	1	0	0	0	0		2013-07-21	305.23	2	5	11	34	112	218	122	50	24	0			2013-07-21	305.23	-2	17		1631	289.25	-11.0897
2013-07-22	302	0	0	0	0	0	0	0.2	0	0	0	0		2013-07-22	302	0	0	0	0	0	1	0	0	0	0		2013-07-22	303.48	2	5	11	34	112	219	122	50	24	0			2013-07-22	303.48	-2	17		1632	289.25	-15.8097
2013-07-23	300.56	-0.00477962	0	0	0	0	-0.05	0.166667	0	0	0	0		2013-07-23	300.56	0	0	0	0	1	1	0	0	0	0		2013-07-23	301.06	2	5	11	34	113	220	122	50	24	0			2013-07-23	301.06	-2	17		1633	289.25	-15.8897
2013-07-24	298.04	-0.00841966	0	0	0	0	0	0.15	0.266667	0	0	0		2013-07-24	298.04	0	0	0	0	0	1	1	0	0	0		2013-07-24	298.94	2	5	11	34	113	221	123	50	24	0			2013-07-24	298.94	-2	17		1634	289.25	-15.8897
2013-07-25	296.75	-0.0043377	0	0	0	-0.675	-0.125	0	0	0.568182	0	0		2013-07-25	296.75	0	0	0	2	1	0	0	1	0	0		2013-07-25	303.4	2	5	11	36	114	221	123	51	24	0			2013-07-25	303.4	-2	17		1635	289.25	-15.8897
2013-07-26	295.55	-0.00405205	0	0	0	-0.375	-0.0333333	0.0222222	0	0	0	0		2013-07-26	295.55	0	0	0	1	1	1	0	0	0	0		2013-07-26	312.01	2	5	11	37	115	222	123	51	24	0			2013-07-26	312.01	-2	17		1636	289.25	-18.6397
2013-07-27	0	0	0	0	0	0	0	0	0	0	0	0		2013-07-27	0	0	0	0	0	0	0	0	0	0	0		2013-07-27	312.01	2	5	11	37	115	222	123	51	24	0			2013-07-27	312.01	-2	17		1637	289.25	-17.1597
2013-07-28	0	0	0	0	0	0	0	0	0	0	0	0		2013-07-28	0	0	0	0	0	0	0	0	0	0	0		2013-07-28	312.01	2	5	11	37	115	222	123	51	24	0			2013-07-28	312.01	-2	17		1638	289.25	-11.6797
2013-07-29	305.9	0	0	0	0	0	0	0	0	0	0	0		2013-07-29	305.9	0	0	0	0	0	0	0	0	0	0		2013-07-29	306.1	2	5	11	37	115	222	123	51	24	0			2013-07-29	306.1	-2	17		1639	289.25	-11.6997
2013-07-30	301.57	-0.014256	0	0	0	0	0	0.1	0.875	0.6	0	0		2013-07-30	301.57	0	0	0	0	0	1	2	1	0	0		2013-07-30	302.41	2	5	11	37	115	223	125	52	24	0			2013-07-30	302.41	-2	17		1640	301.36	-23.6697
2013-07-31	301	-0.00189192	0	0	0	0	0	0.136364	0	0	0	0		2013-07-31	301	0	0	0	0	0	1	0	0	0	0		2013-07-31	301.22	2	5	11	37	115	224	125	52	24	0			2013-07-31	301.22	-2	17		1641	301.36	-23.6697
2013-08-01	298.9	-0.00700122	0	0	0	0	0	0.075	0	0	0	0		2013-08-01	298.9	0	0	0	0	0	1	0	0	0	0		2013-08-01	305.57	2	5	11	37	115	225	125	52	24	0			2013-08-01	305.57	-2	17		1642	301.36	-23.6697
2013-08-02	301.5	0.00866097	0	0	0	0	0	0	0	0	0	0		2013-08-02	301.5	0	0	0	0	0	0	0	0	0	0		2013-08-02	304.21	2	5	11	37	115	225	125	52	24	0			2013-08-02	304.21	-2	17		1643	301.36	-19.2597
2013-08-03	0	0	0	0	0	0	0	0	0	0	0	0		2013-08-03	0	0	0	0	0	0	0	0	0	0	0		2013-08-03	304.21	2	5	11	37	115	225	125	52	24	0			2013-08-03	304.21	-2	17		1644	301.36	-17.6297
2013-08-04	0	0	0	0	0	0	0	0	0	0	0	0		2013-08-04	0	0	0	0	0	0	0	0	0	0	0		2013-08-04	304.21	2	5	11	37	115	225	125	52	24	0			2013-08-04	304.21	-2	17		1645	301.36	-17.3297
2013-08-05	298.3	0	0	0	0	0	0	0.05	0.266667	0	0	0		2013-08-05	298.3	0	0	0	0	0	1	1	0	0	0		2013-08-05	300.99	2	5	11	37	115	226	126	52	24	0			2013-08-05	300.99	-2	17		1646	301.36	-17.3297
2013-08-06	297.52	-0.00261824	0	0	0	0	0	0.035	0.418182	0	0	0		2013-08-06	297.52	0	0	0	0	0	1	1	0	0	0		2013-08-06	300.75	2	5	11	37	115	227	127	52	24	0			2013-08-06	300.75	-2	17		1647	301.36	-15.4797
2013-08-07	296.15	-0.00461535	0	0	0	0	-0.0151515	0.214286	0	0	0	0		2013-08-07	296.15	0	0	0	0	1	1	0	0	0	0		2013-08-07	296.91	2	5	11	37	116	228	127	52	24	0			2013-08-07	296.91	-2	17		1648	301.36	-15.4797
2013-08-08	292.55	-0.0122305	0	0	0	0	0	0.2	0	0	0	0		2013-08-08	292.55	0	0	0	0	0	1	0	0	0	0		2013-08-08	295.74	2	5	11	37	116	229	127	52	24	0			2013-08-08	295.74	-2	17		1649	301.36	-15.4797
2013-08-09	294.3	0.00596406	0	0	0	0	0	0	0	0	0	0		2013-08-09	294.3	0	0	0	0	0	0	0	0	0	0		2013-08-09	297.26	2	5	11	37	116	229	127	52	24	0			2013-08-09	297.26	-2	17		1650	301.36	-10.7697
2013-08-10	0	0	0	0	0	0	-0.183333	0	0	0	0	0		2013-08-10	0	0	0	0	0	1	0	0	0	0	0		2013-08-10	297.26	2	5	11	37	117	229	127	52	24	0			2013-08-10	297.26	-2	17		1651	295.514	-3.98413
2013-08-11	0	0	0	0	0	0	0	0	0	0	0	0		2013-08-11	0	0	0	0	0	0	0	0	0	0	0		2013-08-11	297.26	2	5	11	37	117	229	127	52	24	0			2013-08-11	297.26	-2	17		1652	295.514	-3.18414
2013-08-12	295.26	0	0	0	0	0	0	0	0	0	0	0		2013-08-12	295.26	0	0	0	0	0	0	0	0	0	0		2013-08-12	296.69	2	5	11	37	117	229	127	52	24	0			2013-08-12	296.69	-2	17		1653	297.676	1.9839
2013-08-13	290.67	-0.0156677	0	0	0	0	0	0	0	0	0	0		2013-08-13	290.67	0	0	0	0	0	0	0	0	0	0		2013-08-13	293.97	2	5	11	37	117	229	127	52	24	0			2013-08-13	293.97	-2	17		1654	298.729	8.82085
2013-08-14	290.54	-0.000447356	0	0	0	0	0	0	0	0	0	0		2013-08-14	290.54	0	0	0	0	0	0	0	0	0	0		2013-08-14	291.34	2	5	11	37	117	229	127	52	24	0			2013-08-14	291.34	-2	17		1655	298.729	8.82085
2013-08-15	285.15	-0.018726	0	0	0	0	0	0.175	0	0	0	0		2013-08-15	285.15	0	0	0	0	0	1	0	0	0	0		2013-08-15	286.47	2	5	11	37	117	230	127	52	24	0			2013-08-15	286.47	-2	17		1656	298.729	8.82085
2013-08-16	284.5	-0.00228208	0	0	0	0	0	0	0	0	0	0		2013-08-16	284.5	0	0	0	0	0	0	0	0	0	0		2013-08-16	284.82	2	5	11	37	117	230	127	52	24	0			2013-08-16	284.82	-2	17		1657	299.884	6.68635
2013-08-17	0	0	0	0	0	0	0	0	0	0	0	0		2013-08-17	0	0	0	0	0	0	0	0	0	0	0		2013-08-17	284.82	2	5	11	37	117	230	127	52	24	0			2013-08-17	284.82	-2	17		1658	295.162	11.7078
2013-08-18	0	0	0	0	0	0	0	0	0	0	0	0		2013-08-18	0	0	0	0	0	0	0	0	0	0	0		2013-08-18	284.82	2	5	11	37	117	230	127	52	24	0			2013-08-18	284.82	-2	17		1659	295.162	13.5278
2013-08-19	283.48	0	0	0	0	-0.3125	-0.434722	0.025	0.333333	0	0	0		2013-08-19	283.48	0	0	0	1	3	1	1	0	0	0		2013-08-19	285.57	2	5	11	38	120	231	128	52	24	0			2013-08-19	285.57	-2	17		1660	307.362	-3.25203
2013-08-20	285.74	0.00794066	0	0	0	0	-0.125	0	1.14643	0	0	0		2013-08-20	285.74	0	0	0	0	1	0	3	0	0	0		2013-08-20	287.09	2	5	11	38	121	231	131	52	24	0			2013-08-20	287.09	-2	17		1661	307.362	-2.132
2013-08-21	283.83	-0.00670685	0	0	0	0	-0.0214286	0	0.475	0	0	0		2013-08-21	283.83	0	0	0	0	1	0	1	0	0	0		2013-08-21	284.57	2	5	11	38	122	231	132	52	24	0			2013-08-21	284.57	-2	17		1662	307.362	-2.132
2013-08-22	284.8	0.00341172	0	0	0	0	0	0	0	0	0	0		2013-08-22	284.8	0	0	0	0	0	0	0	0	0	0		2013-08-22	289.73	2	5	11	38	122	231	132	52	24	0			2013-08-22	289.73	-2	17		1663	307.704	-2.47369
2013-08-23	287.9	0.010826	0	0	0	0	0	0	0	0	0	0		2013-08-23	287.9	0	0	0	0	0	0	0	0	0	0		2013-08-23	290.01	2	5	11	38	122	231	132	52	24	0			2013-08-23	290.01	-2	17		1664	309.07	-5.59046
2013-08-24	0	0	0	0	0	0	0	0	0	0	0	0		2013-08-24	0	0	0	0	0	0	0	0	0	0	0		2013-08-24	290.01	2	5	11	38	122	231	132	52	24	0			2013-08-24	290.01	-2	17		1665	308.95	-7.89039
2013-08-25	0	0	0	0	0	0	0	0	0	0	0	0		2013-08-25	0	0	0	0	0	0	0	0	0	0	0		2013-08-25	290.01	2	5	11	38	122	231	132	52	24	0			2013-08-25	290.01	-2	17		1666	311.002	-12.0617
2013-08-26	285.62	0	0	0	0	0	0	0	0	0	0	0		2013-08-26	285.62	0	0	0	0	0	0	0	0	0	0		2013-08-26	286.21	2	5	11	38	122	231	132	52	24	0			2013-08-26	286.21	-2	17		1667	294.172	9.22763
2013-08-27	279.74	-0.0208017	0	0	0	0	0	0	0	0	0	0		2013-08-27	279.74	0	0	0	0	0	0	0	0	0	0		2013-08-27	280.93	2	5	11	38	122	231	132	52	24	0			2013-08-27	280.93	-2	17		1668	280.276	31.7345
2013-08-28	279.33	-0.00146673	0	0	0	0	-0.05	0	0	0	0	0		2013-08-28	279.33	0	0	0	0	1	0	0	0	0	0		2013-08-28	281.58	2	5	11	38	123	231	132	52	24	0			2013-08-28	281.58	-2	17		1669	280.276	31.7345
2013-08-29	280	0.00239577	0	0	0	0	0	0	0	0	0	0		2013-08-29	280	0	0	0	0	0	0	0	0	0	0		2013-08-29	283.98	2	5	11	38	123	231	132	52	24	0			2013-08-29	283.98	-2	17		1670	280.276	31.7345
2013-08-30	280	0	0	0	0	0	0	0	0	0	0	0		2013-08-30	280	0	0	0	0	0	0	0	0	0	0		2013-08-30	280.98	2	5	11	38	123	231	132	52	24	0			2013-08-30	280.98	-2	17		1671	280.276	25.8245
2013-08-31	0	0	0	0	0	0	0	0	0	0	0	0		2013-08-31	0	0	0	0	0	0	0	0	0	0	0		2013-08-31	280.98	2	5	11	38	123	231	132	52	24	0			2013-08-31	280.98	-2	17		1672	294.987	7.42331
2013-09-01	0	0	0	0	0	0	0	0	0	0	0	0		2013-09-01	0	0	0	0	0	0	0	0	0	0	0		2013-09-01	280.98	2	5	11	38	123	231	132	52	24	0			2013-09-01	280.98	-2	17		1673	295.919	5.30142
2013-09-02	0	0	0	0	0	0	0	0	0	0	0	0		2013-09-02	0	0	0	0	0	0	0	0	0	0	0		2013-09-02	280.98	2	5	11	38	123	231	132	52	24	0			2013-09-02	280.98	-2	17		1674	296.431	9.13889
2013-09-03	284.17	0	0	0	0	0	0	0	0.4	0	0	0		2013-09-03	284.17	0	0	0	0	0	0	1	0	0	0		2013-09-03	288.8	2	5	11	38	123	231	133	52	24	0			2013-09-03	288.8	-2	17		1675	296.431	7.77887
2013-09-04	287.58	0.0119283	0	0	0	0	0	0	0	0	0	0		2013-09-04	287.58	0	0	0	0	0	0	0	0	0	0		2013-09-04	293.64	2	5	11	38	123	231	133	52	24	0			2013-09-04	293.64	-2	17		1676	296.431	7.77887
2013-09-05	292.71	0.0176813	0	0	0	0	0	0	0	0	0	0		2013-09-05	292.71	0	0	0	0	0	0	0	0	0	0		2013-09-05	294.1	2	5	11	38	123	231	133	52	24	0			2013-09-05	294.1	-2	17		1677	296.431	7.77887
2013-09-06	290.8	-0.00654662	0	0	0	0	0	0.2	1.1	0	0	0		2013-09-06	290.8	0	0	0	0	0	1	3	0	0	0		2013-09-06	295.86	2	5	11	38	123	232	136	52	24	0			2013-09-06	295.86	-2	17		1678	297.799	3.19094
2013-09-07	0	0	0	0	0	0	0	0	0	0	0	0		2013-09-07	0	0	0	0	0	0	0	0	0	0	0		2013-09-07	295.86	2	5	11	38	123	232	136	52	24	0			2013-09-07	295.86	-2	17		1679	299.648	1.10243
2013-09-08	0	0	0	0	0	0	0	0.0431818	0	0	0	0		2013-09-08	0	0	0	0	0	0	1	0	0	0	0		2013-09-08	295.86	2	5	11	38	123	233	136	52	24	0			2013-09-08	295.86	-2	17		1680	300.73	-3.82043
2013-09-09	296.6	0	0	0	0	0	0	0	0	0	0	0		2013-09-09	296.6	0	0	0	0	0	0	0	0	0	0		2013-09-09	299.71	2	5	11	38	123	233	136	52	24	0			2013-09-09	299.71	-2	17		1681	302.097	-6.35721
2013-09-10	297.22	0.00208816	0	0	0	0	0	0	0	0	0	0		2013-09-10	297.22	0	0	0	0	0	0	0	0	0	0		2013-09-10	300.36	2	5	11	38	123	233	136	52	24	0			2013-09-10	300.36	-2	17		1682	302.097	-4.83719
2013-09-11	297.84	0.00208381	0	0	0	0	0	0	0	0	0	0		2013-09-11	297.84	0	0	0	0	0	0	0	0	0	0		2013-09-11	299.64	2	5	11	38	123	233	136	52	24	0			2013-09-11	299.64	-2	17		1683	297.481	-0.22067
2013-09-12	297.66	-0.000604507	0	0	0	0	0	0	0	0	0	0		2013-09-12	297.66	0	0	0	0	0	0	0	0	0	0		2013-09-12	298.86	2	5	11	38	123	233	136	52	24	0			2013-09-12	298.86	-2	17		1684	297.481	-0.22067
2013-09-13	296.2	-0.00491697	0	0	0	0	0	0	0	0	0	0		2013-09-13	296.2	0	0	0	0	0	0	0	0	0	0		2013-09-13	297.92	2	5	11	38	123	233	136	52	24	0			2013-09-13	297.92	-2	17		1685	297.481	-0.790678
2013-09-14	0	0	0	0	0	0	0	0	0	0	0	0		2013-09-14	0	0	0	0	0	0	0	0	0	0	0		2013-09-14	297.92	2	5	11	38	123	233	136	52	24	0			2013-09-14	297.92	-2	17		1686	297.481	-3.51068
2013-09-15	0	0	0	0	0	0	-0.05	0	0	0	0	0		2013-09-15	0	0	0	0	0	1	0	0	0	0	0		2013-09-15	297.92	2	5	11	38	124	233	136	52	24	0			2013-09-15	297.92	-2	17		1687	297.481	-6.14068
2013-09-16	295.26	0	0	0	0	0	-0.025	0	0	0	0	0		2013-09-16	295.26	0	0	0	0	1	0	0	0	0	0		2013-09-16	296.06	2	5	11	38	125	233	136	52	24	0			2013-09-16	296.06	-2	17		1688	298.677	-12.2066
2013-09-17	296.01	0.00253691	0	0	0	0	0	0	0	0	0	0		2013-09-17	296.01	0	0	0	0	0	0	0	0	0	0		2013-09-17	304.17	2	5	11	38	125	233	136	52	24	0			2013-09-17	304.17	-2	17		1689	298.677	-13.8566
2013-09-18	302.91	0.0230425	0	0	0	0	0	0	0	0	0	0		2013-09-18	302.91	0	0	0	0	0	0	0	0	0	0		2013-09-18	312.03	2	5	11	38	125	233	136	52	24	0			2013-09-18	312.03	-2	17		1690	298.677	-13.8566
2013-09-19	311.04	0.0264858	0	0	0	0	0	0	0	0	0	0		2013-09-19	311.04	0	0	0	0	0	0	0	0	0	0		2013-09-19	312.06	2	5	11	38	125	233	136	52	24	0			2013-09-19	312.06	-2	17		1691	298.677	-13.8566
2013-09-20	312.41	0.00439489	0	0	0	0	0	0	0	0	0	0		2013-09-20	312.41	0	0	0	0	0	0	0	0	0	0		2013-09-20	316.34	2	5	11	38	125	233	136	52	24	0			2013-09-20	316.34	-2	17		1692	278.176	7.39429
2013-09-21	0	0	0	0	0	0	0	0	0	0	0	0		2013-09-21	0	0	0	0	0	0	0	0	0	0	0		2013-09-21	316.34	2	5	11	38	125	233	136	52	24	0			2013-09-21	316.34	-2	17		1693	279.44	7.64998
2013-09-22	0	0	0	0	0	0	0	0	0	0	0	0		2013-09-22	0	0	0	0	0	0	0	0	0	0	0		2013-09-22	316.34	2	5	11	38	125	233	136	52	24	0			2013-09-22	316.34	-2	17		1694	280.728	3.84159
2013-09-23	308.77	0	0	0	0	0	0	0	0	0	0	0		2013-09-23	308.77	0	0	0	0	0	0	0	0	0	0		2013-09-23	311.49	2	5	11	38	125	233	136	52	24	0			2013-09-23	311.49	-2	17		1695	280.728	9.0016
2013-09-24	311.28	0.0080962	0	0	0	0	0	0.136364	0	0	0	0		2013-09-24	311.28	0	0	0	0	0	1	0	0	0	0		2013-09-24	314.13	2	5	11	38	125	234	136	52	24	0			2013-09-24	314.13	-2	17		1696	280.728	9.28159
2013-09-25	310.75	-0.0017041	0	0	0	0	0	0.136364	0.580303	0	0	0		2013-09-25	310.75	0	0	0	0	0	1	2	0	0	0		2013-09-25	312.65	2	5	11	38	125	235	138	52	24	0			2013-09-25	312.65	-2	17		1697	280.728	9.28159
2013-09-26	313.26	0.00804482	0	0	0	0	0	0	0	0	0	0		2013-09-26	313.26	0	0	0	0	0	0	0	0	0	0		2013-09-26	318.12	2	5	11	38	125	235	138	52	24	0			2013-09-26	318.12	-2	17		1698	280.728	9.28159
2013-09-27	313.35	0.000287247	0	0	0	0	0	0	0	0	0	0		2013-09-27	313.35	0	0	0	0	0	0	0	0	0	0		2013-09-27	316.01	2	5	11	38	125	235	138	52	24	0			2013-09-27	316.01	-2	17		1699	280.728	5.48158
2013-09-28	0	0	0	0	0	0	0	0	0	0	0	0		2013-09-28	0	0	0	0	0	0	0	0	0	0	0		2013-09-28	316.01	2	5	11	38	125	235	138	52	24	0			2013-09-28	316.01	-2	17		1700	280.728	0.201578
2013-09-29	0	0	0	0	0	0	0	0	0	0	0	0		2013-09-29	0	0	0	0	0	0	0	0	0	0	0		2013-09-29	316.01	2	5	11	38	125	235	138	52	24	0			2013-09-29	316.01	-2	17		1701	279.469	2.11062
2013-09-30	311.06	0	0	0	0	0	0	0	0	0	0	0		2013-09-30	311.06	0	0	0	0	0	0	0	0	0	0		2013-09-30	312.64	2	5	11	38	125	235	138	52	24	0			2013-09-30	312.64	-2	17		1702	279.469	4.51065
2013-10-01	313.65	0.00829188	0	0	0	0	0	0	0.375	0	0	0		2013-10-01	313.65	0	0	0	0	0	0	1	0	0	0		2013-10-01	320.95	2	5	11	38	125	235	139	52	24	0			2013-10-01	320.95	-2	17		1703	279.469	1.51065
2013-10-02	317.52	0.0122631	0	0	0	0	0	0.366364	0.318182	0	0	0		2013-10-02	317.52	0	0	0	0	0	2	1	0	0	0		2013-10-02	320.51	2	5	11	38	125	237	140	52	24	0			2013-10-02	320.51	-2	17		1704	279.469	1.51065
2013-10-03	313.02	-0.0142737	0	0	0	0	0	0	0	0	0	0		2013-10-03	313.02	0	0	0	0	0	0	0	0	0	0		2013-10-03	314.76	2	5	11	38	125	237	140	52	24	0			2013-10-03	314.76	-2	17		1705	279.469	1.51065
2013-10-04	312.62	-0.00127867	0	0	0	0	0	0	0	0	0	0		2013-10-04	312.62	0	0	0	0	0	0	0	0	0	0		2013-10-04	319.04	2	5	11	38	125	237	140	52	24	0			2013-10-04	319.04	-2	17		1706	279.469	1.51065
2013-10-05	0	0	-1	-1	0	0	0	0	0	0	0	0		2013-10-05	0	1	1	0	0	0	0	0	0	0	0		2013-10-05	319.04	3	6	11	38	125	237	140	52	24	0			2013-10-05	319.04	-3	17		1707	281.009	7.79126
2013-10-06	0	0	0	0	0	0	0	0	0	0	0	0		2013-10-06	0	0	0	0	0	0	0	0	0	0	0		2013-10-06	319.04	3	6	11	38	125	237	140	52	24	0			2013-10-06	319.04	-3	17		1708	281.009	12.6313
2013-10-07	309.74	0	0	0	0	0	0	0	0	0	0	0		2013-10-07	309.74	0	0	0	0	0	0	0	0	0	0		2013-10-07	310.03	3	6	11	38	125	237	140	52	24	0			2013-10-07	310.03	-3	17		1709	281.009	13.0913
2013-10-08	300.27	-0.0310512	0	0	0	0	0	0	0	0	0	0		2013-10-08	300.27	0	0	0	0	0	0	0	0	0	0		2013-10-08	303.23	3	6	11	38	125	237	140	52	24	0			2013-10-08	303.23	-3	17		1710	286.609	9.25124
2013-10-09	296.5	-0.0126348	0	0	0	0	0	0	0	0	0	0		2013-10-09	296.5	0	0	0	0	0	0	0	0	0	0		2013-10-09	298.23	3	6	11	38	125	237	140	52	24	0			2013-10-09	298.23	-3	17		1711	286.609	9.25124
2013-10-10	302.59	0.0203315	0	0	0	0	0	0.136364	0	0	0	0		2013-10-10	302.59	0	0	0	0	0	1	0	0	0	0		2013-10-10	305.17	3	6	11	38	125	238	140	52	24	0			2013-10-10	305.17	-3	17		1712	286.904	8.95614
2013-10-11	303.84	0.00412249	0	0	0	0	0	0	0	0	0	0		2013-10-11	303.84	0	0	0	0	0	0	0	0	0	0		2013-10-11	310.89	3	6	11	38	125	238	140	52	24	0			2013-10-11	310.89	-3	17		1713	286.904	12.8061
2013-10-12	0	0	0	0	0	0	0	0	0	0	0	0		2013-10-12	0	0	0	0	0	0	0	0	0	0	0		2013-10-12	310.89	3	6	11	38	125	238	140	52	24	0			2013-10-12	310.89	-3	17		1714	286.904	13.4561
2013-10-13	0	0	0	0	0	0	0	0	0	0	0	0		2013-10-13	0	0	0	0	0	0	0	0	0	0	0		2013-10-13	310.89	3	6	11	38	125	238	140	52	24	0			2013-10-13	310.89	-3	17		1715	286.904	12.7362
2013-10-14	307	0	0	0	0	0	0	0	0	0	0	0		2013-10-14	307	0	0	0	0	0	0	0	0	0	0		2013-10-14	310.7	3	6	11	38	125	238	140	52	24	0			2013-10-14	310.7	-3	17		1716	286.904	11.9561
2013-10-15	305.26	-0.00568384	0	0	0	0	0	0	0	0	0	0		2013-10-15	305.26	0	0	0	0	0	0	0	0	0	0		2013-10-15	306.4	3	6	11	38	125	238	140	52	24	0			2013-10-15	306.4	-3	17		1717	286.904	11.0162
2013-10-16	305.55	0.000949487	0	0	0	0	0	0	0	0	0	0		2013-10-16	305.55	0	0	0	0	0	0	0	0	0	0		2013-10-16	310.49	3	6	11	38	125	238	140	52	24	0			2013-10-16	310.49	-3	17		1718	286.904	11.0162
2013-10-17	305.24	-0.00101507	0	0	0	0	0	0	0.45	0	0	0		2013-10-17	305.24	0	0	0	0	0	0	1	0	0	0		2013-10-17	310.77	3	6	11	38	125	238	141	52	24	0			2013-10-17	310.77	-3	17		1719	285.645	12.2752
2013-10-18	316.75	0.0370145	0	0	0	0	-0.155556	0.1	0	0.6	0	0		2013-10-18	316.75	0	0	0	0	1	1	0	1	0	0		2013-10-18	328.93	3	6	11	38	126	239	141	53	24	0			2013-10-18	328.93	-3	17		1720	285.015	11.0447
2013-10-19	0	0	0	0	0	0	0	0	0	0	0	0		2013-10-19	0	0	0	0	0	0	0	0	0	0	0		2013-10-19	328.93	3	6	11	38	126	239	141	53	24	0			2013-10-19	328.93	-3	17		1721	285.015	19.1547
2013-10-20	0	0	0	0	0	-0.35	0	0	0	0	0	0		2013-10-20	0	0	0	0	1	0	0	0	0	0	0		2013-10-20	328.93	3	6	11	39	126	239	141	53	24	0			2013-10-20	328.93	-3	17		1722	285.015	27.0147
2013-10-21	323.8	0	0	0	0	0	0	0	0	0	0	0		2013-10-21	323.8	0	0	0	0	0	0	0	0	0	0		2013-10-21	326.44	3	6	11	39	126	239	141	53	24	0			2013-10-21	326.44	-3	17		1723	285.015	27.0447
2013-10-22	325.68	0.00578928	0	0	-0.714286	0	-0.0555556	0.05	0.4	0	0	0		2013-10-22	325.68	0	0	1	0	1	1	1	0	0	0		2013-10-22	332.54	3	6	12	39	127	240	142	53	24	0			2013-10-22	332.54	-3	17		1724	285.015	31.3247
2013-10-23	324.06	-0.00498661	0	0	0	0	0	0	0	0	0	0		2013-10-23	324.06	0	0	0	0	0	0	0	0	0	0		2013-10-23	326.76	3	6	12	39	127	240	142	53	24	0			2013-10-23	326.76	-3	17		1725	285.015	31.3247
2013-10-24	326.75	0.00826667	0	0	0	0	0	0.136364	0	0.625	1	1		2013-10-24	326.75	0	0	0	0	0	1	0	1	0	0		2013-10-24	332.21	3	6	12	39	127	241	142	54	24	0			2013-10-24	332.21	-3	18		1726	285.015	31.3247
2013-10-25	352.62	0.0761956	0	0	0	0	0	0.025	0.563333	0	0	0		2013-10-25	352.62	0	0	0	0	0	1	2	0	0	0		2013-10-25	363.39	3	6	12	39	127	242	144	54	24	0			2013-10-25	363.39	-3	18		1727	285.015	26.4747
2013-10-26	0	0	0	0	0	0	0	0	0	0.65	0	0		2013-10-26	0	0	0	0	0	0	0	0	1	0	0		2013-10-26	363.39	3	6	12	39	127	242	144	55	24	0			2013-10-26	363.39	-3	18		1728	285.947	28.1829
2013-10-27	0	0	0	0	0	0	0	0.136364	0	0	0	0		2013-10-27	0	0	0	0	0	0	1	0	0	0	0		2013-10-27	363.39	3	6	12	39	127	243	144	55	24	0			2013-10-27	363.39	-3	18		1729	289.112	23.5377
2013-10-28	357.2	0	0	0	0	-0.3	-0.0777778	0	0.275	0	0	0		2013-10-28	357.2	0	0	0	1	1	0	1	0	0	0		2013-10-28	358.16	3	6	12	40	128	243	145	55	24	0			2013-10-28	358.16	-3	18		1730	289.112	29.0077
2013-10-29	356.29	-0.00255085	0	0	0	0	0	0	0	0	0	0		2013-10-29	356.29	0	0	0	0	0	0	0	0	0	0		2013-10-29	362.7	3	6	12	40	128	243	145	55	24	0			2013-10-29	362.7	-3	18		1731	289.112	26.8977
2013-10-30	358.65	0.00660193	0	0	0	0	-0.075	0	0	0	0	0		2013-10-30	358.65	0	0	0	0	1	0	0	0	0	0		2013-10-30	361.08	3	6	12	40	129	243	145	55	24	0			2013-10-30	361.08	-3	18		1732	289.112	26.8977
2013-10-31	359	0.000975423	0	0	0	0	0	0	0	0	0	0		2013-10-31	359	0	0	0	0	0	0	0	0	0	0		2013-10-31	364.03	3	6	12	40	129	243	145	55	24	0			2013-10-31	364.03	-3	18		1733	289.112	26.8977
2013-11-01	356.1	-0.00811078	0	0	0	0	0	0	0	0	0	0		2013-11-01	356.1	0	0	0	0	0	0	0	0	0	0		2013-11-01	359	3	6	12	40	129	243	145	55	24	0			2013-11-01	359	-3	18		1734	289.112	23.5277
2013-11-02	0	0	0	0	0	0	0	0	0	0	0	0		2013-11-02	0	0	0	0	0	0	0	0	0	0	0		2013-11-02	359	3	6	12	40	129	243	145	55	24	0			2013-11-02	359	-3	18		1735	290.555	30.3946
2013-11-03	0	0	0	0	0	0	0	0	0	0	0	0		2013-11-03	0	0	0	0	0	0	0	0	0	0	0		2013-11-03	359	3	6	12	40	129	243	145	55	24	0			2013-11-03	359	-3	18		1736	294.284	26.2264
2013-11-04	354.4	0	0	0	0	0	0	0	0	0	0	0		2013-11-04	354.4	0	0	0	0	0	0	0	0	0	0		2013-11-04	358.74	3	6	12	40	129	243	145	55	24	0			2013-11-04	358.74	-3	18		1737	294.284	20.4764
2013-11-05	354.84	0.00124077	0	0	0	0	0	0	0	0	0	0		2013-11-05	354.84	0	0	0	0	0	0	0	0	0	0		2013-11-05	358.89	3	6	12	40	129	243	145	55	24	0			2013-11-05	358.89	-3	18		1738	294.284	24.7564
2013-11-06	354.5	-0.000958626	0	0	0	0	0	0	0.3	0	0	0		2013-11-06	354.5	0	0	0	0	0	0	1	0	0	0		2013-11-06	356.18	3	6	12	40	129	243	146	55	24	0			2013-11-06	356.18	-3	18		1739	288.403	30.6366
2013-11-07	341.88	-0.0362485	0	0	0	0	0	0.1	0	0	0	0		2013-11-07	341.88	0	0	0	0	0	1	0	0	0	0		2013-11-07	343.56	3	6	12	40	129	244	146	55	24	0			2013-11-07	343.56	-3	18		1740	288.403	30.6366
2013-11-08	344.04	0.00629814	0	0	0	0	0	0	0	0	0	0		2013-11-08	344.04	0	0	0	0	0	0	0	0	0	0		2013-11-08	350.31	3	6	12	40	129	244	146	55	24	0			2013-11-08	350.31	-3	18		1741	288.403	21.6266
2013-11-09	0	0	0	0	0	0	0	0	0	0	0	0		2013-11-09	0	0	0	0	0	0	0	0	0	0	0		2013-11-09	350.31	3	6	12	40	129	244	146	55	24	0			2013-11-09	350.31	-3	18		1742	288.403	14.8266
2013-11-10	0	0	0	0	0	0	0	0	0	0	0	0		2013-11-10	0	0	0	0	0	0	0	0	0	0	0		2013-11-10	350.31	3	6	12	40	129	244	146	55	24	0			2013-11-10	350.31	-3	18		1743	288.403	9.82664
2013-11-11	348.06	0	0	0	0	-0.3	0	0	0	0	0	0		2013-11-11	348.06	0	0	0	1	0	0	0	0	0	0		2013-11-11	354.38	3	6	12	41	129	244	146	55	24	0			2013-11-11	354.38	-3	18		1744	289.335	15.8348
2013-11-12	347.28	-0.0022435	0	0	0	0	0	0.2	0	0	0	0		2013-11-12	347.28	0	0	0	0	0	1	0	0	0	0		2013-11-12	349.53	3	6	12	41	129	245	146	55	24	0			2013-11-12	349.53	-3	18		1745	289.335	21.5548
2013-11-13	345.68	-0.0046179	0	0	0	0	0	0	0.361905	0	1	1		2013-11-13	345.68	0	0	0	0	0	0	1	0	0	0		2013-11-13	356.22	3	6	12	41	129	245	147	55	24	0			2013-11-13	356.22	-3	19		1746	289.335	21.5548
2013-11-14	356.43	0.0306244	0	0	0	0	-0.125	0	0	0	1	1		2013-11-14	356.43	0	0	0	0	1	0	0	0	0	0		2013-11-14	367.4	3	6	12	41	130	245	147	55	24	0			2013-11-14	367.4	-3	20		1747	289.335	21.5548
2013-11-15	365.55	0.0252652	0	0	0	0	0	0	0	0	0	0		2013-11-15	365.55	0	0	0	0	0	0	0	0	0	0		2013-11-15	369.17	3	6	12	41	130	245	147	55	24	0			2013-11-15	369.17	-3	20		1748	289.335	21.3648
2013-11-16	0	0	0	0	0	0	0	0	0	0	0	0		2013-11-16	0	0	0	0	0	0	0	0	0	0	0		2013-11-16	369.17	3	6	12	41	130	245	147	55	24	0			2013-11-16	369.17	-3	20		1749	289.335	17.0647
2013-11-17	0	0	0	0	0	0	0	0	0	0	0	0		2013-11-17	0	0	0	0	0	0	0	0	0	0	0		2013-11-17	369.17	3	6	12	41	130	245	147	55	24	0			2013-11-17	369.17	-3	20		1750	289.335	21.1547
2013-11-18	364.67	0	0	0	0	0	0	0	0	0	0	0		2013-11-18	364.67	0	0	0	0	0	0	0	0	0	0		2013-11-18	366.18	3	6	12	41	130	245	147	55	24	0			2013-11-18	366.18	-3	20		1751	291.067	19.7029
2013-11-19	362.5	-0.0059684	0	0	0	0	0	0	0	0	0	0		2013-11-19	362.5	0	0	0	0	0	0	0	0	0	0		2013-11-19	364.94	3	6	12	41	130	245	147	55	24	0			2013-11-19	364.94	-3	20		1752	298.494	30.4362
2013-11-20	360.45	-0.00567119	0	0	0	0	0	0	0	0	0	0		2013-11-20	360.45	0	0	0	0	0	0	0	0	0	0		2013-11-20	362.57	3	6	12	41	130	245	147	55	24	0			2013-11-20	362.57	-3	20		1753	298.494	30.4362
2013-11-21	363.3	0.00787562	0	0	0	0	0	0	0	0	0	0		2013-11-21	363.3	0	0	0	0	0	0	0	0	0	0		2013-11-21	368.92	3	6	12	41	130	245	147	55	24	0			2013-11-21	368.92	-3	20		1754	286.165	42.7649
2013-11-22	366.31	0.00825106	0	0	0	0	0	0	0	0	0	0		2013-11-22	366.31	0	0	0	0	0	0	0	0	0	0		2013-11-22	372.31	3	6	12	41	130	245	147	55	24	0			2013-11-22	372.31	-3	20		1755	286.165	40.2749
2013-11-23	0	0	0	0	0	0	0	0	0	0	0	0		2013-11-23	0	0	0	0	0	0	0	0	0	0	0		2013-11-23	372.31	3	6	12	41	130	245	147	55	24	0			2013-11-23	372.31	-3	20		1756	286.439	46.1011
2013-11-24	0	0	0	0	0	0	0	0	0	0	0	0		2013-11-24	0	0	0	0	0	0	0	0	0	0	0		2013-11-24	372.31	3	6	12	41	130	245	147	55	24	0			2013-11-24	372.31	-3	20		1757	286.439	40.3211
2013-11-25	373.18	0	0	0	0	0	0	0.0533333	0.35	0	0	0		2013-11-25	373.18	0	0	0	0	0	1	1	0	0	0		2013-11-25	376.64	3	6	12	41	130	246	148	55	24	0			2013-11-25	376.64	-3	20		1758	319.202	13.0084
2013-11-26	374.82	0.00438507	0	0	0	0	-0.2	0.420909	0.366667	0	0	0		2013-11-26	374.82	0	0	0	0	1	3	1	0	0	0		2013-11-26	381.37	3	6	12	41	131	249	149	55	24	0			2013-11-26	381.37	-3	20		1759	321.54	41.8496
2013-11-27	382.61	0.0205702	0	0	0	0	0	0	0	0	0	0		2013-11-27	382.61	0	0	0	0	0	0	0	0	0	0		2013-11-27	386.71	3	6	12	41	131	249	149	55	24	0			2013-11-27	386.71	-3	20		1760	333.089	30.3008
2013-11-28	0	0	0	0	0	0	0	0	0	0	0	0		2013-11-28	0	0	0	0	0	0	0	0	0	0	0		2013-11-28	386.71	3	6	12	41	131	249	149	55	24	0			2013-11-28	386.71	-3	20		1761	334.021	29.3689
2013-11-29	388.62	0	0	0	0	0	0	0	0	0	0	0		2013-11-29	388.62	0	0	0	0	0	0	0	0	0	0		2013-11-29	393.62	3	6	12	41	131	249	149	55	24	0			2013-11-29	393.62	-3	20		1762	322.553	35.6066
2013-11-30	0	0	0	0	0	0	0	0	0	0	0	0		2013-11-30	0	0	0	0	0	0	0	0	0	0	0		2013-11-30	393.62	3	6	12	41	131	249	149	55	24	0			2013-11-30	393.62	-3	20		1763	322.553	40.1466
2013-12-01	0	0	0	0	0	0	0	0	0	0	0.8	0		2013-12-01	0	0	0	0	0	0	0	0	0	1	0		2013-12-01	393.62	3	6	12	41	131	249	149	55	25	0			2013-12-01	393.62	-3	20		1764	320.665	40.4152
2013-12-02	389.1	0	0	0	0	0	0	0.366667	0.33	0	1.8	1		2013-12-02	389.1	0	0	0	0	0	2	1	0	1	0		2013-12-02	392.3	3	6	12	41	131	251	150	55	26	0			2013-12-02	392.3	-3	21		1765	320.665	43.3652
2013-12-03	383.1	-0.0155403	0	0	0	0	0	0.208333	0	0	0	0		2013-12-03	383.1	0	0	0	0	0	1	0	0	0	0		2013-12-03	384.66	3	6	12	41	131	252	150	55	26	0			2013-12-03	384.66	-3	21		1766	320.665	38.3352
2013-12-04	381.49	-0.00421146	0	0	0	0	0	0	0	0	0	0		2013-12-04	381.49	0	0	0	0	0	0	0	0	0	0		2013-12-04	385.96	3	6	12	41	131	252	150	55	26	0			2013-12-04	385.96	-3	21		1767	320.665	38.3352
2013-12-05	381.37	-0.000314592	0	0	0	0	0	0	0	0	0	0		2013-12-05	381.37	0	0	0	0	0	0	0	0	0	0		2013-12-05	384.49	3	6	12	41	131	252	150	55	26	0			2013-12-05	384.49	-3	21		1768	320.665	38.3352
2013-12-06	383.83	0.00642969	0	0	0	0	0	0	0	0	0	0		2013-12-06	383.83	0	0	0	0	0	0	0	0	0	0		2013-12-06	386.95	3	6	12	41	131	252	150	55	26	0			2013-12-06	386.95	-3	21		1769	320.665	38.0752
2013-12-07	0	0	0	0	0	0	0	0	0	0	0	0		2013-12-07	0	0	0	0	0	0	0	0	0	0	0		2013-12-07	386.95	3	6	12	41	131	252	150	55	26	0			2013-12-07	386.95	-3	21		1770	320.665	38.2252
2013-12-08	0	0	0	0	0	0	0	0	0	0	0	0		2013-12-08	0	0	0	0	0	0	0	0	0	0	0		2013-12-08	386.95	3	6	12	41	131	252	150	55	26	0			2013-12-08	386.95	-3	21		1771	321.819	34.3607
2013-12-09	382.57	0	0	0	0	0	0	0	0	0	0	0		2013-12-09	382.57	0	0	0	0	0	0	0	0	0	0		2013-12-09	384.89	3	6	12	41	131	252	150	55	26	0			2013-12-09	384.89	-3	21		1772	322.503	21.0573
2013-12-10	383.02	0.00117552	0	0	0	0	0	0	0	0	0	0		2013-12-10	383.02	0	0	0	0	0	0	0	0	0	0		2013-12-10	387.78	3	6	12	41	131	252	150	55	26	0			2013-12-10	387.78	-3	21		1773	322.503	27.8073
2013-12-11	382	-0.00266657	0	0	0	0	0	0	0	0	0	0		2013-12-11	382	0	0	0	0	0	0	0	0	0	0		2013-12-11	382.19	3	6	12	41	131	252	150	55	26	0			2013-12-11	382.19	-3	21		1774	322.503	27.8073
2013-12-12	379.5	-0.00656601	0	0	0	0	0	0	0	0	0	0		2013-12-12	379.5	0	0	0	0	0	0	0	0	0	0		2013-12-12	381.25	3	6	12	41	131	252	150	55	26	0			2013-12-12	381.25	-3	21		1775	322.503	27.8073
2013-12-13	383.8	0.011267	0	0	0	0	0	0	0	0	0	0		2013-12-13	383.8	0	0	0	0	0	0	0	0	0	0		2013-12-13	384.24	3	6	12	41	131	252	150	55	26	0			2013-12-13	384.24	-3	21		1776	311.935	42.4448
2013-12-14	0	0	0	0	0	0	0	0	0	0	0	0		2013-12-14	0	0	0	0	0	0	0	0	0	0	0		2013-12-14	384.24	3	6	12	41	131	252	150	55	26	0			2013-12-14	384.24	-3	21		1777	313.302	36.228
2013-12-15	0	0	0	0	0	0	-0.131818	0	0	0	0	0		2013-12-15	0	0	0	0	0	1	0	0	0	0	0		2013-12-15	384.24	3	6	12	41	132	252	150	55	26	0			2013-12-15	384.24	-3	21		1778	335.421	20.799
2013-12-16	385	0	0	0	0	0	0	0	0	0	0	0		2013-12-16	385	0	0	0	0	0	0	0	0	0	0		2013-12-16	388.97	3	6	12	41	132	252	150	55	26	0			2013-12-16	388.97	-3	21		1779	353	14.4004
2013-12-17	386.5	0.00388853	0	0	0	0	-0.233333	0	0	0	0	0		2013-12-17	386.5	0	0	0	0	1	0	0	0	0	0		2013-12-17	387.65	3	6	12	41	133	252	150	55	26	0			2013-12-17	387.65	-3	21		1780	353	16.1705
2013-12-18	383.1	-0.0088358	0	0	0	0	-0.05	0	0	0	0	0		2013-12-18	383.1	0	0	0	0	1	0	0	0	0	0		2013-12-18	395.96	3	6	12	41	134	252	150	55	26	0			2013-12-18	395.96	-3	21		1781	353	16.1705
2013-12-19	392.6	0.0244952	0	0	0	0	0	0	0	0	0	0		2013-12-19	392.6	0	0	0	0	0	0	0	0	0	0		2013-12-19	395.19	3	6	12	41	134	252	150	55	26	0			2013-12-19	395.19	-3	21		1782	353	16.1705
2013-12-20	395.78	0.0080672	0	0	0	0	0	0	0	0	0	0		2013-12-20	395.78	0	0	0	0	0	0	0	0	0	0		2013-12-20	402.2	3	6	12	41	134	252	150	55	26	0			2013-12-20	402.2	-3	21		1783	353	13.1804
2013-12-21	0	0	0	0	0	0	0	0	0	0	0	0		2013-12-21	0	0	0	0	0	0	0	0	0	0	0		2013-12-21	402.2	3	6	12	41	134	252	150	55	26	0			2013-12-21	402.2	-3	21		1784	353	11.9404
2013-12-22	0	0	0	0	0	0	0	0	0	0	0	0		2013-12-22	0	0	0	0	0	0	0	0	0	0	0		2013-12-22	402.2	3	6	12	41	134	252	150	55	26	0			2013-12-22	402.2	-3	21		1785	353	9.57044
2013-12-23	399.2	0	0	0	0	0	0	0.216667	0	0	0	0		2013-12-23	399.2	0	0	0	0	0	1	0	0	0	0		2013-12-23	402.92	3	6	12	41	134	253	150	55	26	0			2013-12-23	402.92	-3	21		1786	353	15.9205
2013-12-24	396.37	-0.00711447	0	0	0	0	0	0	0	0	0	0		2013-12-24	396.37	0	0	0	0	0	0	0	0	0	0		2013-12-24	399.2	3	6	12	41	134	253	150	55	26	0			2013-12-24	399.2	-3	21		1787	353	19.3104
2013-12-25	0	0	0	0	0	0	0	0	0	0	0	0		2013-12-25	0	0	0	0	0	0	0	0	0	0	0		2013-12-25	399.2	3	6	12	41	134	253	150	55	26	0			2013-12-25	399.2	-3	21		1788	353	19.3104
2013-12-26	396.81	0	0	0	0	0	0	0	0.409091	0	1	1		2013-12-26	396.81	0	0	0	0	0	0	1	0	0	0		2013-12-26	404.39	3	6	12	41	134	253	151	55	26	0			2013-12-26	404.39	-3	22		1789	353	19.3104
2013-12-27	396.25	-0.00141225	0	0	0	0	0	0.136364	0	0	0	0		2013-12-27	396.25	0	0	0	0	0	1	0	0	0	0		2013-12-27	398.08	3	6	12	41	134	254	151	55	26	0			2013-12-27	398.08	-3	22		1790	354.711	21.929
2013-12-28	0	0	0	0	0	0	0	0	0	0	0	0		2013-12-28	0	0	0	0	0	0	0	0	0	0	0		2013-12-28	398.08	3	6	12	41	134	254	151	55	26	0			2013-12-28	398.08	-3	22		1791	353.962	27.4077
2013-12-29	0	0	0	0	0	0	0	0	0	0	0	0		2013-12-29	0	0	0	0	0	0	0	0	0	0	0		2013-12-29	398.08	3	6	12	41	134	254	151	55	26	0			2013-12-29	398.08	-3	22		1792	353.962	32.7477
2013-12-30	392.45	0	0	0	0	0	0	0.1	0.3	0	0	0		2013-12-30	392.45	0	0	0	0	0	1	1	0	0	0		2013-12-30	393.37	3	6	12	41	134	255	152	55	26	0			2013-12-30	393.37	-3	22		1793	353.962	32.7477
2013-12-31	393.8	0.00343396	0	0	0	0	0	0.1	0	0.6	0	0		2013-12-31	393.8	0	0	0	0	0	1	0	1	0	0		2013-12-31	398.79	3	6	12	41	134	256	152	56	26	0			2013-12-31	398.79	-3	22		1794	353.962	39.6577
2014-01-01	0	0	0	0	0	0	0	0	0.433333	0	0	0		2014-01-01	0	0	0	0	0	0	0	1	0	0	0		2014-01-01	398.79	3	6	12	41	134	256	153	56	26	0			2014-01-01	398.79	-3	22		1795	353.962	39.6577
2014-01-02	394.02	0	0	0	0	0	0	0.1	0	0	0	0		2014-01-02	394.02	0	0	0	0	0	2	0	0	0	0		2014-01-02	397.97	3	6	12	41	134	258	153	56	26	0			2014-01-02	397.97	-3	22		1796	348.589	45.031
2014-01-03	396.22	0.00556797	0	0	0	0	0	0	0	0	0	0		2014-01-03	396.22	0	0	0	0	0	0	0	0	0	0		2014-01-03	396.44	3	6	12	41	134	258	153	56	26	0			2014-01-03	396.44	-3	22		1797	367.718	24.5824
2014-01-04	0	0	0	0	0	0	0	0	0	0	0	0		2014-01-04	0	0	0	0	0	0	0	0	0	0	0		2014-01-04	396.44	3	6	12	41	134	258	153	56	26	0			2014-01-04	396.44	-3	22		1798	369.141	15.5187
2014-01-05	0	0	0	0	0	0	0	0	0	0	0	0		2014-01-05	0	0	0	0	0	0	0	0	0	0	0		2014-01-05	396.44	3	6	12	41	134	258	153	56	26	0			2014-01-05	396.44	-3	22		1799	369.141	16.8187
2014-01-06	388.42	0	0	0	0	0	0	0.1	0	0	0	0		2014-01-06	388.42	0	0	0	0	0	1	0	0	0	0		2014-01-06	393.63	3	6	12	41	134	259	153	56	26	0			2014-01-06	393.63	-3	22		1800	369.141	15.3487
2014-01-07	394.29	0.0149994	0	0	0	0	0	0	0	0	0	0		2014-01-07	394.29	0	0	0	0	0	0	0	0	0	0		2014-01-07	398.03	3	6	12	41	134	259	153	56	26	0			2014-01-07	398.03	-3	22		1801	369.141	17.8087
2014-01-08	396.04	0.00442854	0	0	0	0	0	0	0	0	0	0		2014-01-08	396.04	0	0	0	0	0	0	0	0	0	0		2014-01-08	401.92	3	6	12	41	134	259	153	56	26	0			2014-01-08	401.92	-3	22		1802	369.141	17.8087
2014-01-09	398.44	0.00604169	0	0	0	0	0	0	0	0	0	0		2014-01-09	398.44	0	0	0	0	0	0	0	0	0	0		2014-01-09	401.01	3	6	12	41	134	259	153	56	26	0			2014-01-09	401.01	-3	22		1803	369.141	17.8087
2014-01-10	393.8	-0.0117138	0	0	0	0	0	0	0	0	0	0		2014-01-10	393.8	0	0	0	0	0	0	0	0	0	0		2014-01-10	397.66	3	6	12	41	134	259	153	56	26	0			2014-01-10	397.66	-3	22		1804	369.141	15.7487
2014-01-11	0	0	0	0	0	0	0	0	0	0	0	0		2014-01-11	0	0	0	0	0	0	0	0	0	0	0		2014-01-11	397.66	3	6	12	41	134	259	153	56	26	0			2014-01-11	397.66	-3	22		1805	369.141	18.6387
2014-01-12	0	0	0	0	0	0	0	0	0	0	0	0		2014-01-12	0	0	0	0	0	0	0	0	0	0	0		2014-01-12	397.66	3	6	12	41	134	259	153	56	26	0			2014-01-12	397.66	-3	22		1806	369.141	13.0487
2014-01-13	388.45	0	0	0	0	-0.3125	0	0	0	0	0	0		2014-01-13	388.45	0	0	0	1	0	0	0	0	0	0		2014-01-13	390.98	3	6	12	42	134	259	153	56	26	0			2014-01-13	390.98	-3	22		1807	369.141	12.1087
2014-01-14	391.29	0.0072845	0	0	0	0	0	0	0	0	0	0		2014-01-14	391.29	0	0	0	0	0	0	0	0	0	0		2014-01-14	397.54	3	6	12	42	134	259	153	56	26	0			2014-01-14	397.54	-3	22		1808	369.141	15.0987
2014-01-15	392.53	0.00316397	0	0	0	0	0	0	0	0	0	0		2014-01-15	392.53	0	0	0	0	0	0	0	0	0	0		2014-01-15	395.87	3	6	12	42	134	259	153	56	26	0			2014-01-15	395.87	-3	22		1809	369.141	15.0987
2014-01-16	389.41	-0.00798018	0	0	0	-0.291667	-0.155556	0	0.411111	0	0	0		2014-01-16	389.41	0	0	0	1	1	0	1	0	0	0		2014-01-16	395.8	3	6	12	43	135	259	154	56	26	0			2014-01-16	395.8	-3	22		1810	365.822	18.418
2014-01-17	393.66	0.0108548	0	0	0	0	0	0	0	0	0	0		2014-01-17	393.66	0	0	0	0	0	0	0	0	0	0		2014-01-17	399.61	3	6	12	43	135	259	154	56	26	0			2014-01-17	399.61	-3	22		1811	365.822	23.148
2014-01-18	0	0	0	0	0	0	0	0.1	0	0	0	0		2014-01-18	0	0	0	0	0	0	1	0	0	0	0		2014-01-18	399.61	3	6	12	43	135	260	154	56	26	0			2014-01-18	399.61	-3	22		1812	359.946	27.7036
2014-01-19	0	0	0	0	0	0	0	0	0	0	0	0		2014-01-19	0	0	0	0	0	0	0	0	0	0	0		2014-01-19	399.61	3	6	12	43	135	260	154	56	26	0			2014-01-19	399.61	-3	22		1813	358.687	37.2726
2014-01-20	0	0	0	0	0	0	0	0	0	0	0.8125	0		2014-01-20	0	0	0	0	0	0	0	0	0	1	0		2014-01-20	399.61	3	6	12	43	135	260	154	56	27	0			2014-01-20	399.61	-3	22		1814	358.687	36.5026
2014-01-21	401.6	0	0	0	0	0	0	0	0	0	0	0		2014-01-21	401.6	0	0	0	0	0	0	0	0	0	0		2014-01-21	407.05	3	6	12	43	135	260	154	56	27	0			2014-01-21	407.05	-3	22		1815	358.687	43.5126
2014-01-22	402	0.000995505	0	0	0	0	0	0	0	0	0	0		2014-01-22	402	0	0	0	0	0	0	0	0	0	0		2014-01-22	404.54	3	6	12	43	135	260	154	56	27	0			2014-01-22	404.54	-3	22		1816	358.687	43.5126
2014-01-23	397.79	-0.0105278	0	0	0	0	-0.155556	0	0	0	0	0		2014-01-23	397.79	0	0	0	0	1	0	0	0	0	0		2014-01-23	399.87	3	6	12	43	136	260	154	56	27	0			2014-01-23	399.87	-3	22		1817	358.687	43.5126
2014-01-24	387.27	-0.0268022	0	0	0	0	0	0	0	0	0	0		2014-01-24	387.27	0	0	0	0	0	0	0	0	0	0		2014-01-24	387.6	3	6	12	43	136	260	154	56	27	0			2014-01-24	387.6	-3	22		1818	360.168	42.752
2014-01-25	0	0	0	0	0	0	0	0	0	0	0	0		2014-01-25	0	0	0	0	0	0	0	0	0	0	0		2014-01-25	387.6	3	6	12	43	136	260	154	56	27	0			2014-01-25	387.6	-3	22		1819	360.168	39.032
2014-01-26	0	0	0	0	0	0	0	0	0	0	0	0		2014-01-26	0	0	0	0	0	0	0	0	0	0	0		2014-01-26	387.6	3	6	12	43	136	260	154	56	27	0			2014-01-26	387.6	-3	22		1820	360.168	39.032
2014-01-27	380.49	0	0	0	0	0	0	0.09375	0	0	0	0		2014-01-27	380.49	0	0	0	0	0	1	0	0	0	0		2014-01-27	386.28	3	6	12	43	136	261	154	56	27	0			2014-01-27	386.28	-3	22		1821	382.469	21.9214
2014-01-28	387.12	0.0172748	0	0	0	0	0	0	0	0	0	0		2014-01-28	387.12	0	0	0	0	0	0	0	0	0	0		2014-01-28	394.43	3	6	12	43	136	261	154	56	27	0			2014-01-28	394.43	-3	22		1822	383.401	14.6795
2014-01-29	383.24	-0.0100733	0	0	0	-0.4	0	0	0	0	0	0		2014-01-29	383.24	0	0	0	1	0	0	0	0	0	0		2014-01-29	384.2	3	6	12	44	136	261	154	56	27	0			2014-01-29	384.2	-3	22		1823	383.401	14.6795
2014-01-30	387.7	0.0115705	0	0	0	0	-0.451389	0.50355	0.75	0	0	0		2014-01-30	387.7	0	0	0	0	3	4	2	0	0	0		2014-01-30	403.01	3	6	12	44	139	265	156	56	27	0			2014-01-30	403.01	-3	22		1824	383.401	14.6795
2014-01-31	357.76	-0.0803695	0	0	0	0	0	0.465079	0.3	0.6	0	0		2014-01-31	357.76	0	0	0	0	0	3	1	1	0	0		2014-01-31	358.69	3	6	12	44	139	268	157	57	27	0			2014-01-31	358.69	-3	22		1825	385.238	8.13159
2014-02-01	0	0	0	0	0	0	0	0	0	0	0	0		2014-02-01	0	0	0	0	0	0	0	0	0	0	0		2014-02-01	358.69	3	6	12	44	139	268	157	57	27	0			2014-02-01	358.69	-3	22		1826	396.582	2.20779
2014-02-02	0	0	0	0	0	0	0	0	0	0	0	0		2014-02-02	0	0	0	0	0	0	0	0	0	0	0		2014-02-02	358.69	3	6	12	44	139	268	157	57	27	0			2014-02-02	358.69	-3	22		1827	398.25	0.540143
2014-02-03	340.1	0	0	0	0	0	0	0	0	0.625	0	0		2014-02-03	340.1	0	0	0	0	0	0	0	1	0	0		2014-02-03	346.15	3	6	12	44	139	268	157	58	27	0			2014-02-03	346.15	-3	22		1828	398.933	-0.963249
2014-02-04	344.02	0.0114601	0	0	0	0	0	0	0	0	1	1		2014-02-04	344.02	0	0	0	0	0	0	0	0	0	0		2014-02-04	347.95	3	6	12	44	139	268	157	58	27	0			2014-02-04	347.95	-3	23		1829	398.933	-2.49325
2014-02-05	337.73	-0.018453	0	0	0	0	0	0	0.323232	0	0	0		2014-02-05	337.73	0	0	0	0	0	0	1	0	0	0		2014-02-05	346.45	3	6	12	44	139	268	158	58	27	0			2014-02-05	346.45	-3	23		1830	398.933	-2.49325
2014-02-06	347.4	0.02823	0	0	0	0	0	0	0	0	0	0		2014-02-06	347.4	0	0	0	0	0	0	0	0	0	0		2014-02-06	354.59	3	6	12	44	139	268	158	58	27	0			2014-02-06	354.59	-3	23		1831	398.933	-2.49325
2014-02-07	352.49	0.0145454	0	0	0	0	0	0	0.3	0	0	0		2014-02-07	352.49	0	0	0	0	0	0	1	0	0	0		2014-02-07	361.08	3	6	12	44	139	268	159	58	27	0			2014-02-07	361.08	-3	23		1832	399.617	-5.98663
2014-02-08	0	0	0	0	0	0	0	0	0	0	0	0		2014-02-08	0	0	0	0	0	0	0	0	0	0	0		2014-02-08	361.08	3	6	12	44	139	268	159	58	27	0			2014-02-08	361.08	-3	23		1833	399.617	-1.58663
2014-02-09	0	0	0	0	0	0	0	0	0	0	0	0		2014-02-09	0	0	0	0	0	0	0	0	0	0	0		2014-02-09	361.08	3	6	12	44	139	268	159	58	27	0			2014-02-09	361.08	-3	23		1834	399.617	2.30338
2014-02-10	359.35	0	0	0	0	0	0	0	0	0	0	0		2014-02-10	359.35	0	0	0	0	0	0	0	0	0	0		2014-02-10	360.87	3	6	12	44	139	268	159	58	27	0			2014-02-10	360.87	-3	23		1835	399.617	1.39338
2014-02-11	356.25	-0.00866413	0	0	0	0	0	0.141667	0	0	0	0		2014-02-11	356.25	0	0	0	0	0	1	0	0	0	0		2014-02-11	361.79	3	6	12	44	139	269	159	58	27	0			2014-02-11	361.79	-3	23		1836	399.617	-1.95663
2014-02-12	346.32	-0.0282695	0	0	0	0	-0.155556	0	0	0	0	0		2014-02-12	346.32	0	0	0	0	1	0	0	0	0	0		2014-02-12	349.25	3	6	12	44	140	269	159	58	27	0			2014-02-12	349.25	-3	23		1837	399.617	-1.95663
2014-02-13	346.5	0.000519595	0	0	0	0	0	0	0	0	0	0		2014-02-13	346.5	0	0	0	0	0	0	0	0	0	0		2014-02-13	357.2	3	6	12	44	140	269	159	58	27	0			2014-02-13	357.2	-3	23		1838	399.617	-1.95663
2014-02-14	353.35	0.0195763	0	0	0	-0.4	0	0	0.285714	0.6	0	0		2014-02-14	353.35	0	0	0	1	0	0	1	1	0	0		2014-02-14	357.35	3	6	12	45	140	269	160	59	27	0			2014-02-14	357.35	-3	23		1839	388.609	2.37116
2014-02-15	0	0	0	0	0	0	0	0	0	0	0	0		2014-02-15	0	0	0	0	0	0	0	0	0	0	0		2014-02-15	357.35	3	6	12	45	140	269	160	59	27	0			2014-02-15	357.35	-3	23		1840	388.609	8.93116
2014-02-16	0	0	0	0	0	0	0	0.136364	0	0	0	0		2014-02-16	0	0	0	0	0	0	1	0	0	0	0		2014-02-16	357.35	3	6	12	45	140	270	160	59	27	0			2014-02-16	357.35	-3	23		1841	388.609	7.26115
2014-02-17	0	0	0	0	0	0	0	0	0	0	0	0		2014-02-17	0	0	0	0	0	0	0	0	0	0	0		2014-02-17	357.35	3	6	12	45	140	270	160	59	27	0			2014-02-17	357.35	-3	23		1842	376	19.8
2014-02-18	349.45	0	0	0	0	0	0	0	0	0	0	0		2014-02-18	349.45	0	0	0	0	0	0	0	0	0	0		2014-02-18	353.65	3	6	12	45	140	270	160	59	27	0			2014-02-18	353.65	-3	23		1843	376	23.61
2014-02-19	346.1	-0.00963276	0	0	0	-0.266667	0	0	0	0	0	0		2014-02-19	346.1	0	0	0	1	0	0	0	0	0	0		2014-02-19	347.38	3	6	12	46	140	270	160	59	27	0			2014-02-19	347.38	-3	23		1844	376.683	22.9266
2014-02-20	344.38	-0.00498205	0	0	0	0	0	0	0	0	0	0		2014-02-20	344.38	0	0	0	0	0	0	0	0	0	0		2014-02-20	349.8	3	6	12	46	140	270	160	59	27	0			2014-02-20	349.8	-3	23		1845	376.683	22.9266
2014-02-21	346.75	0.00685835	0	0	0	0	-0.216667	0	0	0	0	0		2014-02-21	346.75	0	0	0	0	1	0	0	0	0	0		2014-02-21	346.76	3	6	12	46	141	270	160	59	27	0			2014-02-21	346.76	-3	23		1846	371.226	28.3839
2014-02-22	0	0	0	0	0	0	0	0	0	0	0	0		2014-02-22	0	0	0	0	0	0	0	0	0	0	0		2014-02-22	346.76	3	6	12	46	141	270	160	59	27	0			2014-02-22	346.76	-3	23		1847	371.226	35.8239
2014-02-23	0	0	0	0	0	0	0	0	0	0	0	0		2014-02-23	0	0	0	0	0	0	0	0	0	0	0		2014-02-23	346.76	3	6	12	46	141	270	160	59	27	0			2014-02-23	346.76	-3	23		1848	371.226	33.3139
2014-02-24	343.29	0	0	0	0	0	0	0.216667	0.433333	0	0	0		2014-02-24	343.29	0	0	0	0	0	1	1	0	0	0		2014-02-24	351.78	3	6	12	46	141	271	161	59	27	0			2014-02-24	351.78	-3	23		1849	367.309	32.5609
2014-02-25	351.58	0.0238616	0	0	0	0	0	0	0	0	0	0		2014-02-25	351.58	0	0	0	0	0	0	0	0	0	0		2014-02-25	358.32	3	6	12	46	141	271	161	59	27	0			2014-02-25	358.32	-3	23		1850	367.309	20.2909
2014-02-26	357.17	0.0157747	0	0	0	0	0	0.13	0	0	0	0		2014-02-26	357.17	0	0	0	0	0	1	0	0	0	0		2014-02-26	359.8	3	6	12	46	141	272	161	59	27	0			2014-02-26	359.8	-3	23		1851	367.309	20.2909
2014-02-27	355.5	-0.00468665	0	0	0	0	0	0	0	0	0	0		2014-02-27	355.5	0	0	0	0	0	0	0	0	0	0		2014-02-27	360.13	3	6	12	46	141	272	161	59	27	0			2014-02-27	360.13	-3	23		1852	367.309	20.2909
2014-02-28	357.08	0.00443456	0	0	0	0	0	0	0	0	0	0		2014-02-28	357.08	0	0	0	0	0	0	0	0	0	0		2014-02-28	362.1	3	6	12	46	141	272	161	59	27	0			2014-02-28	362.1	-3	23		1853	367.95	18.3303
2014-03-01	0	0	0	0	0	0	0	0	0	0	0	0		2014-03-01	0	0	0	0	0	0	0	0	0	0	0		2014-03-01	362.1	3	6	12	46	141	272	161	59	27	0			2014-03-01	362.1	-3	23		1854	367.95	26.4803
2014-03-02	0	0	0	0	0	0	0	0	0	0	0	0		2014-03-02	0	0	0	0	0	0	0	0	0	0	0		2014-03-02	362.1	3	6	12	46	141	272	161	59	27	0			2014-03-02	362.1	-3	23		1855	353.86	30.3402
2014-03-03	354.48	0	0	0	0	0	0	0.223485	0	0	0	0		2014-03-03	354.48	0	0	0	0	0	1	0	0	0	0		2014-03-03	359.78	3	6	12	46	141	273	161	59	27	0			2014-03-03	359.78	-3	23		1856	348.821	54.1892
2014-03-04	362.46	0.0222621	0	0	0	0	-0.125	0	0	0	0	0		2014-03-04	362.46	0	0	0	0	1	0	0	0	0	0		2014-03-04	363.9	3	6	12	46	142	273	161	59	27	0			2014-03-04	363.9	-3	23		1857	363.814	-5.12405
2014-03-05	363.9	0.00396499	0	0	0	0	0	0	0.79	0	0	0		2014-03-05	363.9	0	0	0	0	0	0	2	0	0	0		2014-03-05	372.37	3	6	12	46	142	273	163	59	27	0			2014-03-05	372.37	-3	23		1858	363.814	-5.12405
2014-03-06	368.9	0.0136465	0	0	0	-0.359028	0	0.1	0	0.7	0	0		2014-03-06	368.9	0	0	0	1	0	1	0	1	0	0		2014-03-06	372.16	3	6	12	47	142	274	163	60	27	0			2014-03-06	372.16	-3	23		1859	363.814	-5.12405
2014-03-07	369.53	0.00170634	0	0	0	0	0	0	0	0	0	0		2014-03-07	369.53	0	0	0	0	0	0	0	0	0	0		2014-03-07	372.06	3	6	12	47	142	274	163	60	27	0			2014-03-07	372.06	-3	23		1860	374.919	-28.7687
2014-03-08	0	0	0	0	0	0	0	0	0	0	0	0		2014-03-08	0	0	0	0	0	0	0	0	0	0	0		2014-03-08	372.06	3	6	12	47	142	274	163	60	27	0			2014-03-08	372.06	-3	23		1861	395.645	-47.6949
2014-03-09	0	0	0	0	0	0	0	0	0	0	0	0		2014-03-09	0	0	0	0	0	0	0	0	0	0	0		2014-03-09	372.06	3	6	12	47	142	274	163	60	27	0			2014-03-09	372.06	-3	23		1862	396.889	-50.4388
2014-03-10	367	0	0	0	0	0	0	0	0	0	0	0		2014-03-10	367	0	0	0	0	0	0	0	0	0	0		2014-03-10	370.53	3	6	12	47	142	274	163	60	27	0			2014-03-10	370.53	-3	23		1863	396.889	-42.2988
2014-03-11	367.28	0.000762649	0	0	0	0	0	0	0	0	0	0		2014-03-11	367.28	0	0	0	0	0	0	0	0	0	0		2014-03-11	368.82	3	6	12	47	142	274	163	60	27	0			2014-03-11	368.82	-3	23		1864	398.043	-36.9633
2014-03-12	363.61	-0.0100427	0	0	0	0	0	0	0	0	0	0		2014-03-12	363.61	0	0	0	0	0	0	0	0	0	0		2014-03-12	370.64	3	6	12	47	142	274	163	60	27	0			2014-03-12	370.64	-3	23		1865	398.043	-36.9633
2014-03-13	368.08	0.0122184	0	0	0	0	0	0.175	0.295455	0	0	0		2014-03-13	368.08	0	0	0	0	0	1	1	0	0	0		2014-03-13	371.51	3	6	12	47	142	275	164	60	27	0			2014-03-13	371.51	-3	23		1866	398.043	-36.9633
2014-03-14	371.55	0.00938314	0	0	0	0	0	0	0	0	0	0		2014-03-14	371.55	0	0	0	0	0	0	0	0	0	0		2014-03-14	373.74	3	6	12	47	142	275	164	60	27	0			2014-03-14	373.74	-3	23		1867	398.043	-37.1733
2014-03-15	0	0	0	0	0	0	0	0	0.75	0	0	0		2014-03-15	0	0	0	0	0	0	0	2	0	0	0		2014-03-15	373.74	3	6	12	47	142	275	166	60	27	0			2014-03-15	373.74	-3	23		1868	399.011	-37.2215
2014-03-16	0	0	0	0	0	0	0	0	0.3	0	0	0		2014-03-16	0	0	0	0	0	0	0	1	0	0	0		2014-03-16	373.74	3	6	12	47	142	275	167	60	27	0			2014-03-16	373.74	-3	23		1869	395.094	-45.8444
2014-03-17	374.88	0	0	0	0	0	-0.155556	0	0	0	0	0		2014-03-17	374.88	0	0	0	0	1	0	0	0	0	0		2014-03-17	375.04	3	6	12	47	143	275	167	60	27	0			2014-03-17	375.04	-3	23		1870	395.094	-37.8944
2014-03-18	375	0.000320038	0	0	0	0	0	0.1	0	0	0	0		2014-03-18	375	0	0	0	0	0	1	0	0	0	0		2014-03-18	378.77	3	6	12	47	143	276	167	60	27	0			2014-03-18	378.77	-3	23		1871	392.764	-35.4144
2014-03-19	369.42	-0.0149918	0	0	0	0	0	0	0	0	0	0		2014-03-19	369.42	0	0	0	0	0	0	0	0	0	0		2014-03-19	373.23	3	6	12	47	143	276	167	60	27	0			2014-03-19	373.23	-3	23		1872	392.764	-35.4144
2014-03-20	366.22	-0.00869999	0	0	0	0	0	0	0	0	0	0		2014-03-20	366.22	0	0	0	0	0	0	0	0	0	0		2014-03-20	368.97	3	6	12	47	143	276	167	60	27	0			2014-03-20	368.97	-3	23		1873	393.696	-36.3463
2014-03-21	358.4	-0.0215846	0	0	0	0	0	0	0	0	0	0		2014-03-21	358.4	0	0	0	0	0	0	0	0	0	0		2014-03-21	360.62	3	6	12	47	143	276	167	60	27	0			2014-03-21	360.62	-3	23		1874	393.696	-36.3463
2014-03-22	0	0	0	0	0	0	0	0	0	0	0	0		2014-03-22	0	0	0	0	0	0	0	0	0	0	0		2014-03-22	360.62	3	6	12	47	143	276	167	60	27	0			2014-03-22	360.62	-3	23		1875	393.696	-40.0463
2014-03-23	0	0	0	0	0	0	0	0	0	0	0	0		2014-03-23	0	0	0	0	0	0	0	0	0	0	0		2014-03-23	360.62	3	6	12	47	143	276	167	60	27	0			2014-03-23	360.62	-3	23		1876	384.303	-36.923
2014-03-24	348.6	0	0	0	0	0	0	0	0	0	0	0		2014-03-24	348.6	0	0	0	0	0	0	0	0	0	0		2014-03-24	351.85	3	6	12	47	143	276	167	60	27	0			2014-03-24	351.85	-3	23		1877	384.303	-34.503
2014-03-25	348.84	0.000688203	0	0	0	0	0	0.136364	0	0	1	1		2014-03-25	348.84	0	0	0	0	0	1	0	0	0	0		2014-03-25	354.71	3	6	12	47	143	277	167	60	27	0			2014-03-25	354.71	-3	24		1878	378.847	-32.0871
2014-03-26	343.4	-0.0157174	0	0	0	-0.375	0	0.0010101	0	0	0	0		2014-03-26	343.4	0	0	0	1	0	1	0	0	0	0		2014-03-26	343.41	3	6	12	48	143	278	167	60	27	0			2014-03-26	343.41	-3	24		1879	378.847	-32.0871
2014-03-27	330.88	-0.0371401	0	0	0	0	0	0.268182	0.4	0	0	0		2014-03-27	330.88	0	0	0	0	0	2	1	0	0	0		2014-03-27	338.47	3	6	12	48	143	280	168	60	27	0			2014-03-27	338.47	-3	24		1880	378.847	-32.0871
2014-03-28	336.08	0.0155934	0	0	0	0	0	0	0	0	0	0		2014-03-28	336.08	0	0	0	0	0	0	0	0	0	0		2014-03-28	338.29	3	6	12	48	143	280	168	60	27	0			2014-03-28	338.29	-3	24		1881	381.995	-30.2154
2014-03-29	0	0	0	0	0	0	0	0	0	0	0	0		2014-03-29	0	0	0	0	0	0	0	0	0	0	0		2014-03-29	338.29	3	6	12	48	143	280	168	60	27	0			2014-03-29	338.29	-3	24		1882	381.995	-23.6754
2014-03-30	0	0	0	0	0	0	0	0	0	0	0	0		2014-03-30	0	0	0	0	0	0	0	0	0	0	0		2014-03-30	338.29	3	6	12	48	143	280	168	60	27	0			2014-03-30	338.29	-3	24		1883	382.884	-23.0838
2014-03-31	334.06	0	0	0	0	0	0	0	0	0	0	0		2014-03-31	334.06	0	0	0	0	0	0	0	0	0	0		2014-03-31	336.37	3	6	12	48	143	280	168	60	27	0			2014-03-31	336.37	-3	24		1884	382.884	-22.7538
2014-04-01	338	0.0117253	0	0	0	0	0	0.025	0	0	0	0		2014-04-01	338	0	0	0	0	0	1	0	0	0	0		2014-04-01	342.99	3	6	12	48	143	281	168	60	27	0			2014-04-01	342.99	-3	24		1885	382.884	-20.7838
2014-04-02	340.38	0.00701676	0	0	0	0	0	0	0	0	0.8125	0		2014-04-02	340.38	0	0	0	0	0	0	0	0	1	0		2014-04-02	341.96	3	6	12	48	143	281	168	60	28	0			2014-04-02	341.96	-3	24		1886	382.884	-20.7838
2014-04-03	328.46	-0.0356476	0	0	0	0	0	0.205808	0.3	0	0	0		2014-04-03	328.46	0	0	0	0	0	2	1	0	0	0		2014-04-03	333.62	3	6	12	48	143	283	169	60	28	0			2014-04-03	333.62	-3	24		1887	382.884	-20.7838
2014-04-04	315.61	-0.0399078	-1	-1	0	0	-0.155556	0.00222222	0.285714	0	0	0		2014-04-04	315.61	1	1	0	0	1	1	1	0	0	0		2014-04-04	323	4	7	12	48	144	284	170	60	28	0			2014-04-04	323	-4	24		1888	384.411	-24.6311
2014-04-05	0	0	0	0	0	0	0	0	0	0	0	0		2014-04-05	0	0	0	0	0	0	0	0	0	0	0		2014-04-05	323	4	7	12	48	144	284	170	60	28	0			2014-04-05	323	-4	24		1889	381.263	-17.3635
2014-04-06	0	0	0	0	0	0	0	0	0	0	0	0		2014-04-06	0	0	0	0	0	0	0	0	0	0	0		2014-04-06	323	4	7	12	48	144	284	170	60	28	0			2014-04-06	323	-4	24		1890	384.304	-11.9337
2014-04-07	313.13	0	0	0	0	0	0	0	0.4375	0	0	0		2014-04-07	313.13	0	0	0	0	0	0	1	0	0	0		2014-04-07	317.76	4	7	12	48	144	284	171	60	28	0			2014-04-07	317.76	-4	24		1891	384.778	-12.6175
2014-04-08	318.44	0.0168156	0	0	0	0	0	0.114815	0	0	0	0		2014-04-08	318.44	0	0	0	0	0	2	0	0	0	0		2014-04-08	327.07	4	7	12	48	144	286	171	60	28	0			2014-04-08	327.07	-4	24		1892	384.778	-12.7175
2014-04-09	322.5	0.0126691	0	0	0	0	0	0	0.283333	0	0	0		2014-04-09	322.5	0	0	0	0	0	0	1	0	0	0		2014-04-09	331.81	4	7	12	48	144	286	172	60	28	0			2014-04-09	331.81	-4	24		1893	384.778	-12.7175
2014-04-10	316.5	-0.0187799	0	0	-0.55	0	0	0.0293651	0.416667	0	0	0		2014-04-10	316.5	0	0	1	0	0	1	1	0	0	0		2014-04-10	317.11	4	7	13	48	144	287	173	60	28	0			2014-04-10	317.11	-4	24		1894	384.778	-12.7175
2014-04-11	309.5	-0.0223651	0	0	0	0	-0.05	0	0.35	0	0	0		2014-04-11	309.5	0	0	0	0	1	0	1	0	0	0		2014-04-11	311.73	4	7	13	48	145	287	174	60	28	0			2014-04-11	311.73	-4	24		1895	384.778	-14.2475
2014-04-12	0	0	0	0	0	0	0	0	0	0	0	0		2014-04-12	0	0	0	0	0	0	0	0	0	0	0		2014-04-12	311.73	4	7	13	48	145	287	174	60	28	0			2014-04-12	311.73	-4	24		1896	384.778	-15.9575
2014-04-13	0	0	0	0	0	0	0	0	0	0	0	0		2014-04-13	0	0	0	0	0	0	0	0	0	0	0		2014-04-13	311.73	4	7	13	48	145	287	174	60	28	0			2014-04-13	311.73	-4	24		1897	384.778	-14.1375
2014-04-14	311.28	0	0	0	0	0	0	0	0	0	0	0		2014-04-14	311.28	0	0	0	0	0	0	0	0	0	0		2014-04-14	315.91	4	7	13	48	145	287	174	60	28	0			2014-04-14	315.91	-4	24		1898	387.11	-15.6005
2014-04-15	305.5	-0.018743	0	0	0	0	0	0	0	0	0	0		2014-04-15	305.5	0	0	0	0	0	0	0	0	0	0		2014-04-15	316.08	4	7	13	48	145	287	174	60	28	0			2014-04-15	316.08	-4	24		1899	387.11	-13.3705
2014-04-16	314.71	0.0297018	0	0	0	0	0	0	0	0	0	0		2014-04-16	314.71	0	0	0	0	0	0	0	0	0	0		2014-04-16	323.68	4	7	13	48	145	287	174	60	28	0			2014-04-16	323.68	-4	24		1900	389.997	-16.2568
2014-04-17	319.76	0.0159192	0	0	0	0	-0.0777778	0	0.3	0	0	0		2014-04-17	319.76	0	0	0	0	1	0	1	0	0	0		2014-04-17	324.91	4	7	13	48	146	287	175	60	28	0			2014-04-17	324.91	-4	24		1901	391.151	-17.4113
2014-04-18	0	0	0	0	0	0	0	0	0	0	0	0		2014-04-18	0	0	0	0	0	0	0	0	0	0	0		2014-04-18	324.91	4	7	13	48	146	287	175	60	28	0			2014-04-18	324.91	-4	24		1902	387.234	-12.1942
2014-04-19	0	0	0	0	0	0	0	0	0	0	0	0		2014-04-19	0	0	0	0	0	0	0	0	0	0	0		2014-04-19	324.91	4	7	13	48	146	287	175	60	28	0			2014-04-19	324.91	-4	24		1903	387.918	-9.14765
2014-04-20	0	0	0	0	0	0	0	0	0	0	0	0		2014-04-20	0	0	0	0	0	0	0	0	0	0	0		2014-04-20	324.91	4	7	13	48	146	287	175	60	28	0			2014-04-20	324.91	-4	24		1904	387.918	-14.6876
2014-04-21	322.31	0	0	0	0	-0.4	0	0	0.3375	0.55	0	0		2014-04-21	322.31	0	0	0	1	0	0	1	1	0	0		2014-04-21	330.87	4	7	13	49	146	287	176	61	28	0			2014-04-21	330.87	-4	24		1905	387.918	-18.9476
2014-04-22	328.94	0.0203616	0	0	0	0	0	0	0	0	0	0		2014-04-22	328.94	0	0	0	0	0	0	0	0	0	0		2014-04-22	329.32	4	7	13	49	146	287	176	61	28	0			2014-04-22	329.32	-4	24		1906	387.918	-27.2976
2014-04-23	323.39	-0.0170163	0	0	0	0	-0.155556	0.528956	0.416667	0	0	0		2014-04-23	323.39	0	0	0	0	1	4	1	0	0	0		2014-04-23	324.58	4	7	13	49	147	291	177	61	28	0			2014-04-23	324.58	-4	24		1907	387.918	-27.2976
2014-04-24	322.95	-0.00136152	0	0	0	-0.3125	-0.177778	0	0.693182	0	0	0		2014-04-24	322.95	0	0	0	1	2	0	2	0	0	0		2014-04-24	337.15	4	7	13	50	149	291	179	61	28	0			2014-04-24	337.15	-4	24		1908	387.918	-27.2976
2014-04-25	302.71	-0.0647223	0	0	0	-0.35	-0.2625	0.522012	0.3	0	0	0		2014-04-25	302.71	0	0	0	1	2	3	1	0	0	0		2014-04-25	303.83	4	7	13	51	151	294	180	61	28	0			2014-04-25	303.83	-4	24		1909	387.918	-36.0676
2014-04-26	0	0	0	0	0	0	0	0	0	0	0	0		2014-04-26	0	0	0	0	0	0	0	0	0	0	0		2014-04-26	303.83	4	7	13	51	151	294	180	61	28	0			2014-04-26	303.83	-4	24		1910	409.576	-54.8657
2014-04-27	0	0	0	0	0	0	0	0	0	0	0	0		2014-04-27	0	0	0	0	0	0	0	0	0	0	0		2014-04-27	303.83	4	7	13	51	151	294	180	61	28	0			2014-04-27	303.83	-4	24		1911	396.373	-52.9633
2014-04-28	288	0	0	0	0	0	0	0.15625	0	0	0	0		2014-04-28	288	0	0	0	0	0	1	0	0	0	0		2014-04-28	296.58	4	7	13	51	151	295	180	61	28	0			2014-04-28	296.58	-4	24		1912	399.745	-61.2754
2014-04-29	290.45	0.00847101	0	0	0	0	0	0.210227	0	0	0	0		2014-04-29	290.45	0	0	0	0	0	1	0	0	0	0		2014-04-29	300.38	4	7	13	51	151	296	180	61	28	0			2014-04-29	300.38	-4	24		1913	399.745	-61.4554
2014-04-30	298.1	0.0259975	0	0	0	0	0	0.125	0.392857	0	0	0		2014-04-30	298.1	0	0	0	0	0	1	1	0	0	0		2014-04-30	304.13	4	7	13	51	151	297	181	61	28	0			2014-04-30	304.13	-4	24		1914	399.745	-61.4554
2014-05-01	304	0.0195987	0	0	0	-0.3625	0	0.136364	0.375	0	0	0		2014-05-01	304	0	0	0	1	0	1	1	0	0	0		2014-05-01	307.89	4	7	13	52	151	298	182	61	28	0			2014-05-01	307.89	-4	24		1915	399.745	-61.4554
2014-05-02	304.31	0.00101921	0	0	0	0	0	0	0.4	0	0	0		2014-05-02	304.31	0	0	0	0	0	0	1	0	0	0		2014-05-02	308.01	4	7	13	52	151	298	183	61	28	0			2014-05-02	308.01	-4	24		1916	399.745	-63.3754
2014-05-03	0	0	0	0	0	0	0	0	0	0	0	0		2014-05-03	0	0	0	0	0	0	0	0	0	0	0		2014-05-03	308.01	4	7	13	52	151	298	183	61	28	0			2014-05-03	308.01	-4	24		1917	399.916	-56.9262
2014-05-04	0	0	0	0	0	0	0	0	0	0	0	0		2014-05-04	0	0	0	0	0	0	0	0	0	0	0		2014-05-04	308.01	4	7	13	52	151	298	183	61	28	0			2014-05-04	308.01	-4	24		1918	394.459	-52.499
2014-05-05	305	0	0	0	0	0	0	0	0	0	0	0		2014-05-05	305	0	0	0	0	0	0	0	0	0	0		2014-05-05	310.05	4	7	13	52	151	298	183	61	28	0			2014-05-05	310.05	-4	24		1919	397.02	-63.3999
2014-05-06	297.04	-0.0264449	0	0	0	0	0	0	0	0	0	0		2014-05-06	297.04	0	0	0	0	0	0	0	0	0	0		2014-05-06	297.38	4	7	13	52	151	298	183	61	28	0			2014-05-06	297.38	-4	24		1920	388.337	-65.3374
2014-05-07	286.68	-0.0355003	0	0	0	0	0	0	0.4	0	0	0		2014-05-07	286.68	0	0	0	0	0	0	1	0	0	0		2014-05-07	292.71	4	7	13	52	151	298	184	61	28	0			2014-05-07	292.71	-4	24		1921	388.337	-65.3374
2014-05-08	287.23	0.00191674	0	0	0	0	0	0	0	0	0	0		2014-05-08	287.23	0	0	0	0	0	0	0	0	0	0		2014-05-08	288.32	4	7	13	52	151	298	184	61	28	0			2014-05-08	288.32	-4	24		1922	388.337	-65.3374
2014-05-09	284.38	-0.00997194	0	0	0	0	0	0	0	0	0	0		2014-05-09	284.38	0	0	0	0	0	0	0	0	0	0		2014-05-09	292.24	4	7	13	52	151	298	184	61	28	0			2014-05-09	292.24	-4	24		1923	390.021	-72.2611
2014-05-10	0	0	0	0	0	0	0	0	0	0	0	0		2014-05-10	0	0	0	0	0	0	0	0	0	0	0		2014-05-10	292.24	4	7	13	52	151	298	184	61	28	0			2014-05-10	292.24	-4	24		1924	390.806	-63.7357
2014-05-11	0	0	0	0	0	0	-0.125	0	0	0	0	0		2014-05-11	0	0	0	0	0	1	0	0	0	0	0		2014-05-11	292.24	4	7	13	52	152	298	184	61	28	0			2014-05-11	292.24	-4	24		1925	391.896	-60.0861
2014-05-12	294.16	0	0	0	0	0	0	0.2	0	0	0.8	0		2014-05-12	294.16	0	0	0	0	0	1	0	0	1	0		2014-05-12	302.86	4	7	13	52	152	299	184	61	29	0			2014-05-12	302.86	-4	24		1926	393.54	-76.4299
2014-05-13	300.75	0.0221555	0	0	0	0	0	0	0	0	0	0		2014-05-13	300.75	0	0	0	0	0	0	0	0	0	0		2014-05-13	304.64	4	7	13	52	152	299	184	61	29	0			2014-05-13	304.64	-4	24		1927	393.628	-81.8978
2014-05-14	296.66	-0.0136926	0	0	0	0	0	0	0.405714	0	0	0		2014-05-14	296.66	0	0	0	0	0	0	1	0	0	0		2014-05-14	297.62	4	7	13	52	152	299	185	61	29	0			2014-05-14	297.62	-4	24		1928	393.628	-81.8978
2014-05-15	290.38	-0.0213963	0	0	0	0	0	0.166667	0	0	0	0		2014-05-15	290.38	0	0	0	0	0	1	0	0	0	0		2014-05-15	295.19	4	7	13	52	152	300	185	61	29	0			2014-05-15	295.19	-4	24		1929	393.628	-81.8978
2014-05-16	291.55	0.00402105	0	0	0	0	0	0	0	0	0	0		2014-05-16	291.55	0	0	0	0	0	0	0	0	0	0		2014-05-16	297.7	4	7	13	52	152	300	185	61	29	0			2014-05-16	297.7	-4	24		1930	393.628	-77.7178
2014-05-17	0	0	0	0	0	0	0	0	0	0	0	0		2014-05-17	0	0	0	0	0	0	0	0	0	0	0		2014-05-17	297.7	4	7	13	52	152	300	185	61	29	0			2014-05-17	297.7	-4	24		1931	393.628	-77.5478
2014-05-18	0	0	0	0	0	0	0	0	0	0	0	0		2014-05-18	0	0	0	0	0	0	0	0	0	0	0		2014-05-18	297.7	4	7	13	52	152	300	185	61	29	0			2014-05-18	297.7	-4	24		1932	393.628	-69.9478
2014-05-19	293.81	0	0	0	0	0	0	0	0	0	0	0		2014-05-19	293.81	0	0	0	0	0	0	0	0	0	0		2014-05-19	296.76	4	7	13	52	152	300	185	61	29	0			2014-05-19	296.76	-4	24		1933	392.824	-67.9138
2014-05-20	296.75	0.00995674	0	0	0	0	0	0	0	0	0	0		2014-05-20	296.75	0	0	0	0	0	0	0	0	0	0		2014-05-20	301.19	4	7	13	52	152	300	185	61	29	0			2014-05-20	301.19	-4	24		1934	392.824	-67.9138
2014-05-21	301.52	0.0159463	0	0	0	0	0	0	0	0	0	0		2014-05-21	301.52	0	0	0	0	0	0	0	0	0	0		2014-05-21	305.01	4	7	13	52	152	300	185	61	29	0			2014-05-21	305.01	-4	24		1935	392.824	-67.9138
2014-05-22	303.01	0.00492953	0	0	0	0	0	0	0	0	0	0		2014-05-22	303.01	0	0	0	0	0	0	0	0	0	0		2014-05-22	304.91	4	7	13	52	152	300	185	61	29	0			2014-05-22	304.91	-4	24		1936	392.824	-67.9138
2014-05-23	304.9	0.00621799	0	0	0	0	0	0	0	0	0	0		2014-05-23	304.9	0	0	0	0	0	0	0	0	0	0		2014-05-23	312.24	4	7	13	52	152	300	185	61	29	0			2014-05-23	312.24	-4	24		1937	389.805	-58.9347
2014-05-24	0	0	0	0	0	0	0	0	0	0	0	0		2014-05-24	0	0	0	0	0	0	0	0	0	0	0		2014-05-24	312.24	4	7	13	52	152	300	185	61	29	0			2014-05-24	312.24	-4	24		1938	389.805	-60.4847
2014-05-25	0	0	0	0	0	0	0	0	0	0	0	0		2014-05-25	0	0	0	0	0	0	0	0	0	0	0		2014-05-25	312.24	4	7	13	52	152	300	185	61	29	0			2014-05-25	312.24	-4	24		1939	391.106	-66.526
2014-05-26	0	0	0	0	0	0	0	0	0	0	0	0		2014-05-26	0	0	0	0	0	0	0	0	0	0	0		2014-05-26	312.24	4	7	13	52	152	300	185	61	29	0			2014-05-26	312.24	-4	24		1940	378.289	-41.1392
2014-05-27	307.38	0	0	0	0	0	0	0	0.4	0	0	0		2014-05-27	307.38	0	0	0	0	0	0	1	0	0	0		2014-05-27	310.82	4	7	13	52	152	300	186	61	29	0			2014-05-27	310.82	-4	24		1941	364.072	-60.2423
2014-05-28	307.42	0.00013015	0	0	0	0	0	0	0	0	0	0		2014-05-28	307.42	0	0	0	0	0	0	0	0	0	0		2014-05-28	310.16	4	7	13	52	152	300	186	61	29	0			2014-05-28	310.16	-4	24		1942	364.072	-60.2423
2014-05-29	310.2	0.00900236	0	0	0	0	-0.05	0.115	0	0	0	0		2014-05-29	310.2	0	0	0	0	1	1	0	0	0	0		2014-05-29	313.78	4	7	13	52	153	301	186	61	29	0			2014-05-29	313.78	-4	24		1943	364.072	-60.2423
2014-05-30	307.57	-0.00851456	0	0	0	0	0	0	0	0	0	0		2014-05-30	307.57	0	0	0	0	0	0	0	0	0	0		2014-05-30	312.55	4	7	13	52	153	301	186	61	29	0			2014-05-30	312.55	-4	24		1944	365.14	-68.5601
2014-05-31	0	0	0	0	0	0	0	0.136364	0	0	0	0		2014-05-31	0	0	0	0	0	0	1	0	0	0	0		2014-05-31	312.55	4	7	13	52	153	302	186	61	29	0			2014-05-31	312.55	-4	24		1945	366.577	-66.1968
2014-06-01	0	0	0	0	0	0	0	0	0	0	0	0		2014-06-01	0	0	0	0	0	0	0	0	0	0	0		2014-06-01	312.55	4	7	13	52	153	302	186	61	29	0			2014-06-01	312.55	-4	24		1946	368.943	-64.8129
2014-06-02	307	0	0	0	0	0	0	0	0	0	0	0		2014-06-02	307	0	0	0	0	0	0	0	0	0	0		2014-06-02	308.84	4	7	13	52	153	302	186	61	29	0			2014-06-02	308.84	-4	24		1947	358.549	-50.6589
2014-06-03	305.07	-0.00630647	0	0	0	0	0	0	0	0	0	0		2014-06-03	305.07	0	0	0	0	0	0	0	0	0	0		2014-06-03	307.19	4	7	13	52	153	302	186	61	29	0			2014-06-03	307.19	-4	24		1948	360.088	-52.0782
2014-06-04	303.84	-0.00404005	0	0	0	-0.388889	0	0.261364	0.3	0	0	0		2014-06-04	303.84	0	0	0	1	0	2	1	0	0	0		2014-06-04	306.78	4	7	13	53	153	304	187	61	29	0			2014-06-04	306.78	-4	24		1949	360.088	-52.0782
2014-06-05	306.9	0.0100207	0	0	0	0	0	0	0	0	0	0		2014-06-05	306.9	0	0	0	0	0	0	0	0	0	0		2014-06-05	323.57	4	7	13	53	153	304	187	61	29	0			2014-06-05	323.57	-4	24		1950	360.088	-52.0782
2014-06-06	324.93	0.0570878	0	0	0	0	0	0	0	0	0	0		2014-06-06	324.93	0	0	0	0	0	0	0	0	0	0		2014-06-06	329.67	4	7	13	53	153	304	187	61	29	0			2014-06-06	329.67	-4	24		1951	360.088	-50.0382
2014-06-07	0	0	0	0	0	0	0	0	0	0	0	0		2014-06-07	0	0	0	0	0	0	0	0	0	0	0		2014-06-07	329.67	4	7	13	53	153	304	187	61	29	0			2014-06-07	329.67	-4	24		1952	360.088	-62.7082
2014-06-08	0	0	0	0	0	0	0	0	0	0	0	0		2014-06-08	0	0	0	0	0	0	0	0	0	0	0		2014-06-08	329.67	4	7	13	53	153	304	187	61	29	0			2014-06-08	329.67	-4	24		1953	361.628	-68.9176
2014-06-09	325.65	0	0	0	0	0	0	0	0	0	0	0		2014-06-09	325.65	0	0	0	0	0	0	0	0	0	0		2014-06-09	327.5	4	7	13	53	153	304	187	61	29	0			2014-06-09	327.5	-4	24		1954	361.628	-73.3076
2014-06-10	327.5	0.00566489	0	0	0	0	0	0	0.4	0	0	0		2014-06-10	327.5	0	0	0	0	0	0	1	0	0	0		2014-06-10	332.41	4	7	13	53	153	304	188	61	29	0			2014-06-10	332.41	-4	24		1955	361.628	-69.3876
2014-06-11	333.88	0.0192936	0	0	0	0	0	0	0	0	0	0		2014-06-11	333.88	0	0	0	0	0	0	0	0	0	0		2014-06-11	335.2	4	7	13	53	153	304	188	61	29	0			2014-06-11	335.2	-4	24		1956	361.628	-69.3876
2014-06-12	324.66	-0.0280032	0	0	0	0	0	0	0	0.65	0	0		2014-06-12	324.66	0	0	0	0	0	0	0	1	0	0		2014-06-12	325.91	4	7	13	53	153	304	188	62	29	0			2014-06-12	325.91	-4	24		1957	358.48	-66.24
2014-06-13	323.53	-0.00348665	0	0	0	0	0	0.175	0	0	0	0		2014-06-13	323.53	0	0	0	0	0	1	0	0	0	0		2014-06-13	326.27	4	7	13	53	153	305	188	62	29	0			2014-06-13	326.27	-4	24		1958	354.473	-51.6135
2014-06-14	0	0	0	0	0	0	0	0.166667	0	0	0	0		2014-06-14	0	0	0	0	0	0	1	0	0	0	0		2014-06-14	326.27	4	7	13	53	153	306	188	62	29	0			2014-06-14	326.27	-4	24		1959	354.473	-49.8334
2014-06-15	0	0	0	0	0	0	-0.1375	0.741667	0.7	0.6	0	0		2014-06-15	0	0	0	0	0	1	5	2	1	0	0		2014-06-15	326.27	4	7	13	53	154	311	190	63	29	0			2014-06-15	326.27	-4	24		1960	356.035	-58.4148
2014-06-16	323.52	0	0	0	0	-0.295	0	0.336364	0	0	0	0		2014-06-16	323.52	0	0	0	1	0	2	0	0	0	0		2014-06-16	327.62	4	7	13	54	154	313	190	63	29	0			2014-06-16	327.62	-4	24		1961	357.174	-61.9838
2014-06-17	325.23	0.00527176	0	0	0	0	-0.0833333	0.272727	0.775	0	0	0		2014-06-17	325.23	0	0	0	0	1	2	2	0	0	0		2014-06-17	325.62	4	7	13	54	155	315	192	63	29	0			2014-06-17	325.62	-4	24		1962	357.174	-59.4738
2014-06-18	325	-0.000707476	0	0	0	0	-0.400568	0.409848	0.559848	0	1	1		2014-06-18	325	0	0	0	0	4	4	2	0	0	0		2014-06-18	334.38	4	7	13	54	159	319	194	63	29	0			2014-06-18	334.38	-4	25		1963	357.174	-59.4738
2014-06-19	325.98	0.00301088	0	0	0	0	-0.175	0	0	0	0	0		2014-06-19	325.98	0	0	0	0	1	0	0	0	0	0		2014-06-19	327	4	7	13	54	160	319	194	63	29	0			2014-06-19	327	-4	25		1964	357.174	-59.4738
2014-06-20	320.42	-0.0172034	0	0	0	0	0	0	0	0	0	0		2014-06-20	320.42	0	0	0	0	0	0	0	0	0	0		2014-06-20	324.2	4	7	13	54	160	319	194	63	29	0			2014-06-20	324.2	-4	25		1965	357.174	-60.4138
2014-06-21	0	0	0	0	0	0	0	0	0.3	0	0	0		2014-06-21	0	0	0	0	0	0	0	1	0	0	0		2014-06-21	324.2	4	7	13	54	160	319	195	63	29	0			2014-06-21	324.2	-4	25		1966	357.174	-55.9838
2014-06-22	0	0	0	0	0	0	0	0.05	0	0	0	0		2014-06-22	0	0	0	0	0	0	1	0	0	0	0		2014-06-22	324.2	4	7	13	54	160	320	195	63	29	0			2014-06-22	324.2	-4	25		1967	357.174	-52.1638
[truncated: 1,685 more rows]
[truncated: 53 more columns]

## Sheet: Indices
fecha	Stock	util	suma -1-.9	suma -1-.75	suma -.75 -.5	suma -.5 -.25	suma -.25---- 0	suma 0---- .25	suma .25----.5	suma .5----.75	suma .75----1	suma .9---1		fecha	Stock	acum-1 -.9	acum-1´ -0.75	acum-.75 -.5	acum-.5 -.25	acum-.25---- 0	acum0---- .25	acum.25----.5	acum.5----.75	acum.75----1	acum .9---1		fecha	Stock	tot-1 -.9	tot-1´ -0.75	tot-.75 -.5	tot-.5 -.25	tot-.25---- 0	tot 0---- .25	tot .25----.5	tot .5----.75	tot .75----1	tot .9---1		Bull Rt Total	Bull Rt decil	Bull RT cuartil		Bear Rt Total	Bear Rt decil	Bear RT cuartil		BI TOTAL	BI DECIL
2009-01-01	0	0	0	0	0	0	-0.204762	0	0	0	0	0		2009-01-01	0	0	0	0	0	2	0	0	0	0	0		2009-01-01	51.28	0	0	0	0	2	0	0	0	0	0	0	0	0	0	0	1	0	0	0	-1.09861	0
2009-01-02	51.07	0	0	0	0	0	-0.2225	0	0	1.3	0	0		2009-01-02	51.07	0	0	0	0	2	0	0	2	0	0		2009-01-02	54.36	0	0	0	0	4	0	0	2	0	0		0.5	0	0		0.5	0	0		0	0
2009-01-03	0	0	0	0	0	0	0	0	0	0	0	0		2009-01-03	0	0	0	0	0	0	0	0	0	0	0		2009-01-03	54.36	0	0	0	0	4	0	0	2	0	0		0	0	0		0	0	0		0	0
2009-01-04	0	0	0	0	0	0	0	0.05	0	0	0	0		2009-01-04	0	0	0	0	0	0	1	0	0	0	0		2009-01-04	54.36	0	0	0	0	4	1	0	2	0	0		1	0	0		0	0	0		0.693147	0
2009-01-05	53.03	0	0	0	0	0	0	0.025	0	0	0.8	0		2009-01-05	53.03	0	0	0	0	0	1	0	0	1	0		2009-01-05	54.06	0	0	0	0	4	2	0	2	1	0		1	0	1		0	0	0		1.09861	0
2009-01-06	53.75	0.0134859	0	0	0	0	0	0.21881	0.716667	0.55	0	0		2009-01-06	53.75	0	0	0	0	0	2	2	1	0	0		2009-01-06	57.36	0	0	0	0	4	4	2	3	1	0		1	0	0		0	0	0		1.79176	0
2009-01-07	55.35	0.029333	0	0	0	0	0	0	0	0	0	0		2009-01-07	55.35	0	0	0	0	0	0	0	0	0	0		2009-01-07	56.2	0	0	0	0	4	4	2	3	1	0		0	0	0		0	0	0		0	0
2009-01-08	54.58	-0.0140091	0	0	0	0	0	0	0	0	0	0		2009-01-08	54.58	0	0	0	0	0	0	0	0	0	0		2009-01-08	57.16	0	0	0	0	4	4	2	3	1	0		0	0	0		0	0	0		0	0
2009-01-09	54.7	0.00219618	0	0	0	0	0	0	0	0	0	0		2009-01-09	54.7	0	0	0	0	0	0	0	0	0	0		2009-01-09	55.51	0	0	0	0	4	4	2	3	1	0		0	0	0		0	0	0		0	0
2009-01-10	0	0	0	0	0	0	0	0	0	0	0	0		2009-01-10	0	0	0	0	0	0	0	0	0	0	0		2009-01-10	55.51	0	0	0	0	4	4	2	3	1	0		0	0	0		0	0	0		0	0
2009-01-11	0	0	0	0	0	0	0	0	0	0	0	0		2009-01-11	0	0	0	0	0	0	0	0	0	0	0		2009-01-11	55.51	0	0	0	0	4	4	2	3	1	0		0	0	0		0	0	0		0	0
2009-01-12	50.87	0	0	0	0	0	0	0	0	0	0	0		2009-01-12	50.87	0	0	0	0	0	0	0	0	0	0		2009-01-12	51.92	0	0	0	0	4	4	2	3	1	0		0	0	0		0	0	0		0	0
2009-01-13	50.75	-0.00236172	0	0	0	0	0	0	0	0	0	0		2009-01-13	50.75	0	0	0	0	0	0	0	0	0	0		2009-01-13	51.45	0	0	0	0	4	4	2	3	1	0		0	0	0		0	0	0		0	0
2009-01-14	48.14	-0.0527982	0	0	0	0	0	0	0	0	0	0		2009-01-14	48.14	0	0	0	0	0	0	0	0	0	0		2009-01-14	48.49	0	0	0	0	4	4	2	3	1	0		0	0	0		0	0	0		0	0
2009-01-15	47.63	-0.0106506	0	0	0	0	0	0	0	0	0	0		2009-01-15	47.63	0	0	0	0	0	0	0	0	0	0		2009-01-15	51.44	0	0	0	0	4	4	2	3	1	0		0	0	0		0	0	0		0	0
2009-01-16	49.53	0.0391157	0	0	0	0	0	0	0	0	0	0		2009-01-16	49.53	0	0	0	0	0	0	0	0	0	0		2009-01-16	51.59	0	0	0	0	4	4	2	3	1	0		0	0	0		0	0	0		0	0
2009-01-17	0	0	0	0	0	0	0	0	0	0	0	0		2009-01-17	0	0	0	0	0	0	0	0	0	0	0		2009-01-17	51.59	0	0	0	0	4	4	2	3	1	0		0	0	0		0	0	0		0	0
2009-01-18	0	0	0	0	0	0	0	0	0	0	0	0		2009-01-18	0	0	0	0	0	0	0	0	0	0	0		2009-01-18	51.59	0	0	0	0	4	4	2	3	1	0		0	0	0		0	0	0		0	0
2009-01-19	0	0	0	0	0	0	0	0	0	0	0	0		2009-01-19	0	0	0	0	0	0	0	0	0	0	0		2009-01-19	51.59	0	0	0	0	4	4	2	3	1	0		0	0	0		0	0	0		0	0
2009-01-20	48.27	0	0	0	0	0	0	0	0	0	0	0		2009-01-20	48.27	0	0	0	0	0	0	0	0	0	0		2009-01-20	48.44	0	0	0	0	4	4	2	3	1	0		0	0	0		0	0	0		0	0
2009-01-21	48.25	-0.000414422	0	0	0	0	0	0	0	0	0	0		2009-01-21	48.25	0	0	0	0	0	0	0	0	0	0		2009-01-21	50.54	0	0	0	0	4	4	2	3	1	0		0	0	0		0	0	0		0	0
2009-01-22	48.26	0.000207191	0	0	0	0	0	0	0	0	0	0		2009-01-22	48.26	0	0	0	0	0	0	0	0	0	0		2009-01-22	49.94	0	0	0	0	4	4	2	3	1	0		0	0	0		0	0	0		0	0
2009-01-23	48.45	0.00392934	0	0	0	0	0	0	0	0	0	0		2009-01-23	48.45	0	0	0	0	0	0	0	0	0	0		2009-01-23	50.63	0	0	0	0	4	4	2	3	1	0		0	0	0		0	0	0		0	0
2009-01-24	0	0	0	0	0	0	0	0	0	0	0	0		2009-01-24	0	0	0	0	0	0	0	0	0	0	0		2009-01-24	50.63	0	0	0	0	4	4	2	3	1	0		0	0	0		0	0	0		0	0
2009-01-25	0	0	0	0	0	0	0	0	0	0	0	0		2009-01-25	0	0	0	0	0	0	0	0	0	0	0		2009-01-25	50.63	0	0	0	0	4	4	2	3	1	0		0	0	0		0	0	0		0	0
2009-01-26	48.52	0	0	0	0	0	0	0	0	0	0	0		2009-01-26	48.52	0	0	0	0	0	0	0	0	0	0		2009-01-26	49.63	0	0	0	0	4	4	2	3	1	0		0	0	0		0	0	0		0	0
2009-01-27	47.72	-0.0166255	0	0	0	0	0	0	0	0	0	0		2009-01-27	47.72	0	0	0	0	0	0	0	0	0	0		2009-01-27	48.44	0	0	0	0	4	4	2	3	1	0		0	0	0		0	0	0		0	0
2009-01-28	48.97	0.0258573	0	0	0	0	0	0	0	0	0	0		2009-01-28	48.97	0	0	0	0	0	0	0	0	0	0		2009-01-28	50.36	0	0	0	0	4	4	2	3	1	0		0	0	0		0	0	0		0	0
2009-01-29	49.14	0.00346546	0	0	0	0	0	0	0	0	0	0		2009-01-29	49.14	0	0	0	0	0	0	0	0	0	0		2009-01-29	50	0	0	0	0	4	4	2	3	1	0		0	0	0		0	0	0		0	0
2009-01-30	57.24	0.15258	0	0	0	0	0	0	0	0	0	0		2009-01-30	57.24	0	0	0	0	0	0	0	0	0	0		2009-01-30	58.82	0	0	0	0	4	4	2	3	1	0		0	0	0		0	0	0		0	0
2009-01-31	0	0	0	0	0	0	0	0	0	0	0	0		2009-01-31	0	0	0	0	0	0	0	0	0	0	0		2009-01-31	58.82	0	0	0	0	4	4	2	3	1	0		0	0	0		0	0	0		0	0
2009-02-01	0	0	0	0	0	0	0	0	0	0	0	0		2009-02-01	0	0	0	0	0	0	0	0	0	0	0		2009-02-01	58.82	0	0	0	0	4	4	2	3	1	0		0	0	0		0	0	0		0	0
2009-02-02	58.13	0	0	0	0	0	0	0	0	0	0	0		2009-02-02	58.13	0	0	0	0	0	0	0	0	0	0		2009-02-02	61.15	0	0	0	0	4	4	2	3	1	0		0	0	0		0	0	0		0	0
2009-02-03	60	0.0316627	0	0	0	0	0	0	0	0	0	0		2009-02-03	60	0	0	0	0	0	0	0	0	0	0		2009-02-03	63.59	0	0	0	0	4	4	2	3	1	0		0	0	0		0	0	0		0	0
2009-02-04	60.83	0.0137386	0	0	0	0	0	0	0	0	0	0		2009-02-04	60.83	0	0	0	0	0	0	0	0	0	0		2009-02-04	61.06	0	0	0	0	4	4	2	3	1	0		0	0	0		0	0	0		0	0
2009-02-05	60.63	-0.00329328	0	0	0	0	0	0	0	0	0	0		2009-02-05	60.63	0	0	0	0	0	0	0	0	0	0		2009-02-05	63.18	0	0	0	0	4	4	2	3	1	0		0	0	0		0	0	0		0	0
2009-02-06	63.18	0.041198	0	0	0	0	0	0	0	0	0	0		2009-02-06	63.18	0	0	0	0	0	0	0	0	0	0		2009-02-06	66.55	0	0	0	0	4	4	2	3	1	0		0	0	0		0	0	0		0	0
2009-02-07	0	0	0	0	0	0	0	0	0	0	0	0		2009-02-07	0	0	0	0	0	0	0	0	0	0	0		2009-02-07	66.55	0	0	0	0	4	4	2	3	1	0		0	0	0		0	0	0		0	0
2009-02-08	0	0	0	0	0	0	0	0	0	0	0	0		2009-02-08	0	0	0	0	0	0	0	0	0	0	0		2009-02-08	66.55	0	0	0	0	4	4	2	3	1	0		0	0	0		0	0	0		0	0
2009-02-09	65.38	0	0	0	0	0	0	0	0	0	0	0		2009-02-09	65.38	0	0	0	0	0	0	0	0	0	0		2009-02-09	66.71	0	0	0	0	4	4	2	3	1	0		0	0	0		0	0	0		0	0
2009-02-10	63.07	-0.0359711	0	0	0	0	0	0	0	0	0	0		2009-02-10	63.07	0	0	0	0	0	0	0	0	0	0		2009-02-10	63.31	0	0	0	0	4	4	2	3	1	0		0	0	0		0	0	0		0	0
2009-02-11	62.25	-0.0130867	0	0	0	0	0	0	0	0	0	0		2009-02-11	62.25	0	0	0	0	0	0	0	0	0	0		2009-02-11	64.35	0	0	0	0	4	4	2	3	1	0		0	0	0		0	0	0		0	0
2009-02-12	61.71	-0.00871256	0	0	0	0	0	0	0	0	0	0		2009-02-12	61.71	0	0	0	0	0	0	0	0	0	0		2009-02-12	63.96	0	0	0	0	4	4	2	3	1	0		0	0	0		0	0	0		0	0
2009-02-13	62.87	0.0186231	0	0	0	0	0	0	0	0	0	0		2009-02-13	62.87	0	0	0	0	0	0	0	0	0	0		2009-02-13	63.26	0	0	0	0	4	4	2	3	1	0		0	0	0		0	0	0		0	0
2009-02-14	0	0	0	0	0	0	0	0	0	0	0	0		2009-02-14	0	0	0	0	0	0	0	0	0	0	0		2009-02-14	63.26	0	0	0	0	4	4	2	3	1	0		0	0	0		0	0	0		0	0
2009-02-15	0	0	0	0	0	0	0	0	0	0	0	0		2009-02-15	0	0	0	0	0	0	0	0	0	0	0		2009-02-15	63.26	0	0	0	0	4	4	2	3	1	0		0	0	0		0	0	0		0	0
2009-02-16	0	0	0	0	0	0	0	0	0	0	0	0		2009-02-16	0	0	0	0	0	0	0	0	0	0	0		2009-02-16	63.26	0	0	0	0	4	4	2	3	1	0		0	0	0		0	0	0		0	0
2009-02-17	61.18	0	0	0	0	0	0	0	0	0	0	0		2009-02-17	61.18	0	0	0	0	0	0	0	0	0	0		2009-02-17	61.67	0	0	0	0	4	4	2	3	1	0		0	0	0		0	0	0		0	0
2009-02-18	60.52	-0.0108464	0	0	0	0	0	0	0	0	0	0		2009-02-18	60.52	0	0	0	0	0	0	0	0	0	0		2009-02-18	62.35	0	0	0	0	4	4	2	3	1	0		0	0	0		0	0	0		0	0
2009-02-19	61.67	0.0188237	0	0	0	0	0	0	0	0	0	0		2009-02-19	61.67	0	0	0	0	0	0	0	0	0	0		2009-02-19	61.95	0	0	0	0	4	4	2	3	1	0		0	0	0		0	0	0		0	0
2009-02-20	60.84	-0.0135501	0	0	0	0	0	0	0	0	0	0		2009-02-20	60.84	0	0	0	0	0	0	0	0	0	0		2009-02-20	63.86	0	0	0	0	4	4	2	3	1	0		0	0	0		0	0	0		0	0
2009-02-21	0	0	0	0	0	0	0	0	0	0	0	0		2009-02-21	0	0	0	0	0	0	0	0	0	0	0		2009-02-21	63.86	0	0	0	0	4	4	2	3	1	0		0	0	0		0	0	0		0	0
2009-02-22	0	0	0	0	0	0	0	0	0	0	0	0		2009-02-22	0	0	0	0	0	0	0	0	0	0	0		2009-02-22	63.86	0	0	0	0	4	4	2	3	1	0		0	0	0		0	0	0		0	0
2009-02-23	61.52	0	0	0	0	0	0	0	0	0	0	0		2009-02-23	61.52	0	0	0	0	0	0	0	0	0	0		2009-02-23	61.71	0	0	0	0	4	4	2	3	1	0		0	0	0		0	0	0		0	0
2009-02-24	61.89	0.00599627	0	0	0	0	0	0	0	0	0	0		2009-02-24	61.89	0	0	0	0	0	0	0	0	0	0		2009-02-24	65.6	0	0	0	0	4	4	2	3	1	0		0	0	0		0	0	0		0	0
2009-02-25	62.82	0.0149149	0	0	0	0	0	0	0	0	0	0		2009-02-25	62.82	0	0	0	0	0	0	0	0	0	0		2009-02-25	63.71	0	0	0	0	4	4	2	3	1	0		0	0	0		0	0	0		0	0
2009-02-26	62.34	-0.00767022	0	0	0	0	0	0	0	0	0	0		2009-02-26	62.34	0	0	0	0	0	0	0	0	0	0		2009-02-26	62.34	0	0	0	0	4	4	2	3	1	0		0	0	0		0	0	0		0	0
2009-02-27	60.94	-0.0227135	0	0	0	0	0	0	0	0	0	0		2009-02-27	60.94	0	0	0	0	0	0	0	0	0	0		2009-02-27	64.79	0	0	0	0	4	4	2	3	1	0		0	0	0		0	0	0		0	0
2009-02-28	0	0	0	0	0	0	0	0	0	0	0	0		2009-02-28	0	0	0	0	0	0	0	0	0	0	0		2009-02-28	64.79	0	0	0	0	4	4	2	3	1	0		0	0	0		0	0	0		0	0
2009-03-01	0	0	0	0	0	0	0	0	0	0	0	0		2009-03-01	0	0	0	0	0	0	0	0	0	0	0		2009-03-01	64.79	0	0	0	0	4	4	2	3	1	0		0	0	0		0	0	0		0	0
2009-03-02	61.51	0	0	0	0	0	0	0	0	0	0	0		2009-03-02	61.51	0	0	0	0	0	0	0	0	0	0		2009-03-02	61.99	0	0	0	0	4	4	2	3	1	0		0	0	0		0	0	0		0	0
2009-03-03	61.3	-0.0034199	0	0	0	0	0	0	0	0	0	0		2009-03-03	61.3	0	0	0	0	0	0	0	0	0	0		2009-03-03	61.7	0	0	0	0	4	4	2	3	1	0		0	0	0		0	0	0		0	0
2009-03-04	62.4	0.0177855	0	0	0	0	0	0	0	0	0	0		2009-03-04	62.4	0	0	0	0	0	0	0	0	0	0		2009-03-04	64.81	0	0	0	0	4	4	2	3	1	0		0	0	0		0	0	0		0	0
2009-03-05	63.6	0.0190481	0	0	0	0	0	0	0	0	0	0		2009-03-05	63.6	0	0	0	0	0	0	0	0	0	0		2009-03-05	64.77	0	0	0	0	4	4	2	3	1	0		0	0	0		0	0	0		0	0
2009-03-06	59.82	-0.0612734	0	0	0	0	0	0	0	0	0	0		2009-03-06	59.82	0	0	0	0	0	0	0	0	0	0		2009-03-06	61.69	0	0	0	0	4	4	2	3	1	0		0	0	0		0	0	0		0	0
2009-03-07	0	0	0	0	0	0	0	0	0	0	0	0		2009-03-07	0	0	0	0	0	0	0	0	0	0	0		2009-03-07	61.69	0	0	0	0	4	4	2	3	1	0		0	0	0		0	0	0		0	0
2009-03-08	0	0	0	0	0	0	0	0	0	0	0	0		2009-03-08	0	0	0	0	0	0	0	0	0	0	0		2009-03-08	61.69	0	0	0	0	4	4	2	3	1	0		0	0	0		0	0	0		0	0
2009-03-09	60.15	0	0	0	0	0	0	0	0	0	0	0		2009-03-09	60.15	0	0	0	0	0	0	0	0	0	0		2009-03-09	60.49	0	0	0	0	4	4	2	3	1	0		0	0	0		0	0	0		0	0
2009-03-10	61.78	0.0267382	0	0	0	0	0	0	0	0	0	0		2009-03-10	61.78	0	0	0	0	0	0	0	0	0	0		2009-03-10	65.71	0	0	0	0	4	4	2	3	1	0		0	0	0		0	0	0		0	0
2009-03-11	65.27	0.0549528	0	0	0	0	0	0	0	0	0	0		2009-03-11	65.27	0	0	0	0	0	0	0	0	0	0		2009-03-11	68.54	0	0	0	0	4	4	2	3	1	0		0	0	0		0	0	0		0	0
2009-03-12	67.25	0.0298846	0	0	0	0	0	0	0	0	0	0		2009-03-12	67.25	0	0	0	0	0	0	0	0	0	0		2009-03-12	69.58	0	0	0	0	4	4	2	3	1	0		0	0	0		0	0	0		0	0
2009-03-13	67.53	0.00415491	0	0	0	0	0	0	0.2875	0	0	0		2009-03-13	67.53	0	0	0	0	0	0	1	0	0	0		2009-03-13	68.63	0	0	0	0	4	4	3	3	1	0		1	0	0		0	0	0		0.693147	0
2009-03-14	0	0	0	0	0	0	0	0	0	0	0	0		2009-03-14	0	0	0	0	0	0	0	0	0	0	0		2009-03-14	68.63	0	0	0	0	4	4	3	3	1	0		0	0	0		0	0	0		0	0
2009-03-15	0	0	0	0	0	0	0	0	0	0	0	0		2009-03-15	0	0	0	0	0	0	0	0	0	0	0		2009-03-15	68.63	0	0	0	0	4	4	3	3	1	0		0	0	0		0	0	0		0	0
2009-03-16	66.68	0	0	0	0	0	0	0	0	0	0	0		2009-03-16	66.68	0	0	0	0	0	0	0	0	0	0		2009-03-16	66.98	0	0	0	0	4	4	3	3	1	0		0	0	0		0	0	0		0	0
2009-03-17	67	0.00478756	0	0	0	0	0	0	0	0	0	0		2009-03-17	67	0	0	0	0	0	0	0	0	0	0		2009-03-17	71.35	0	0	0	0	4	4	3	3	1	0		0	0	0		0	0	0		0	0
2009-03-18	70.13	0.045658	0	0	0	0	0	0	0	0	0	0		2009-03-18	70.13	0	0	0	0	0	0	0	0	0	0		2009-03-18	71.25	0	0	0	0	4	4	3	3	1	0		0	0	0		0	0	0		0	0
2009-03-19	69.24	-0.0127719	0	0	0	0	0	0	0	0	0	0		2009-03-19	69.24	0	0	0	0	0	0	0	0	0	0		2009-03-19	70.1	0	0	0	0	4	4	3	3	1	0		0	0	0		0	0	0		0	0
2009-03-20	69.08	-0.00231342	0	0	0	0	0	0	0	0	0	0		2009-03-20	69.08	0	0	0	0	0	0	0	0	0	0		2009-03-20	69.96	0	0	0	0	4	4	3	3	1	0		0	0	0		0	0	0		0	0
2009-03-21	0	0	0	0	0	0	0	0	0	0	0	0		2009-03-21	0	0	0	0	0	0	0	0	0	0	0		2009-03-21	69.96	0	0	0	0	4	4	3	3	1	0		0	0	0		0	0	0		0	0
2009-03-22	0	0	0	0	0	0	0	0	0	0	0	0		2009-03-22	0	0	0	0	0	0	0	0	0	0	0		2009-03-22	69.96	0	0	0	0	4	4	3	3	1	0		0	0	0		0	0	0		0	0
2009-03-23	70.7	0	0	0	0	0	0	0	0	0	0	0		2009-03-23	70.7	0	0	0	0	0	0	0	0	0	0		2009-03-23	75.58	0	0	0	0	4	4	3	3	1	0		0	0	0		0	0	0		0	0
2009-03-24	72.31	0.0225169	0	0	0	0	0	0	0	0	0	0		2009-03-24	72.31	0	0	0	0	0	0	0	0	0	0		2009-03-24	72.81	0	0	0	0	4	4	3	3	1	0		0	0	0		0	0	0		0	0
2009-03-25	69.84	-0.0347556	0	0	0	0	0	0	0	0	0	0		2009-03-25	69.84	0	0	0	0	0	0	0	0	0	0		2009-03-25	72.4	0	0	0	0	4	4	3	3	1	0		0	0	0		0	0	0		0	0
2009-03-26	72.64	0.0393089	0	0	0	0	0	0	0	0	0	0		2009-03-26	72.64	0	0	0	0	0	0	0	0	0	0		2009-03-26	73.69	0	0	0	0	4	4	3	3	1	0		0	0	0		0	0	0		0	0
2009-03-27	70.1	-0.035593	0	0	0	0	0	0	0	0	0	0		2009-03-27	70.1	0	0	0	0	0	0	0	0	0	0		2009-03-27	70.52	0	0	0	0	4	4	3	3	1	0		0	0	0		0	0	0		0	0
2009-03-28	0	0	0	0	0	0	0	0	0	0	0	0		2009-03-28	0	0	0	0	0	0	0	0	0	0	0		2009-03-28	70.52	0	0	0	0	4	4	3	3	1	0		0	0	0		0	0	0		0	0
2009-03-29	0	0	0	0	0	0	0	0	0	0	0	0		2009-03-29	0	0	0	0	0	0	0	0	0	0	0		2009-03-29	70.52	0	0	0	0	4	4	3	3	1	0		0	0	0		0	0	0		0	0
2009-03-30	69.75	0	0	0	0	0	0	0	0	0	0	0		2009-03-30	69.75	0	0	0	0	0	0	0	0	0	0		2009-03-30	71.44	0	0	0	0	4	4	3	3	1	0		0	0	0		0	0	0		0	0
2009-03-31	72.12	0.033414	0	0	0	0	0	0	0	0	0	0		2009-03-31	72.12	0	0	0	0	0	0	0	0	0	0		2009-03-31	73.44	0	0	0	0	4	4	3	3	1	0		0	0	0		0	0	0		0	0
2009-04-01	71.71	-0.00570125	0	0	0	0	0	0	0	0	0	0		2009-04-01	71.71	0	0	0	0	0	0	0	0	0	0		2009-04-01	73.5	0	0	0	0	4	4	3	3	1	0		0	0	0		0	0	0		0	0
2009-04-02	73.44	0.0238386	0	0	0	0	0	0	0	0	0	0		2009-04-02	73.44	0	0	0	0	0	0	0	0	0	0		2009-04-02	76.34	0	0	0	0	4	4	3	3	1	0		0	0	0		0	0	0		0	0
2009-04-03	75.5	0.0276639	0	0	0	0	0	0	0	0	0	0		2009-04-03	75.5	0	0	0	0	0	0	0	0	0	0		2009-04-03	78.17	0	0	0	0	4	4	3	3	1	0		0	0	0		0	0	0		0	0
2009-04-04	0	0	0	0	0	0	0	0	0	0	0	0		2009-04-04	0	0	0	0	0	0	0	0	0	0	0		2009-04-04	78.17	0	0	0	0	4	4	3	3	1	0		0	0	0		0	0	0		0	0
2009-04-05	0	0	0	0	0	0	0	0	0	0	0	0		2009-04-05	0	0	0	0	0	0	0	0	0	0	0		2009-04-05	78.17	0	0	0	0	4	4	3	3	1	0		0	0	0		0	0	0		0	0
2009-04-06	76	0	0	0	0	0	0	0	0	0	0	0		2009-04-06	76	0	0	0	0	0	0	0	0	0	0		2009-04-06	77.99	0	0	0	0	4	4	3	3	1	0		0	0	0		0	0	0		0	0
2009-04-07	74.88	-0.0148465	0	0	0	0	0	0	0	0	0	0		2009-04-07	74.88	0	0	0	0	0	0	0	0	0	0		2009-04-07	75.51	0	0	0	0	4	4	3	3	1	0		0	0	0		0	0	0		0	0
2009-04-08	74.57	-0.00414851	0	0	0	0	0	0	0	0	0	0		2009-04-08	74.57	0	0	0	0	0	0	0	0	0	0		2009-04-08	76.98	0	0	0	0	4	4	3	3	1	0		0	0	0		0	0	0		0	0
2009-04-09	77.26	0.0354381	0	0	0	0	0	0	0	0	0	0		2009-04-09	77.26	0	0	0	0	0	0	0	0	0	0		2009-04-09	79.77	0	0	0	0	4	4	3	3	1	0		0	0	0		0	0	0		0	0
2009-04-10	0	0	0	0	0	0	0	0	0	0	0	0		2009-04-10	0	0	0	0	0	0	0	0	0	0	0		2009-04-10	79.77	0	0	0	0	4	4	3	3	1	0		0	0	0		0	0	0		0	0
2009-04-11	0	0	0	0	0	0	0	0	0	0	0	0		2009-04-11	0	0	0	0	0	0	0	0	0	0	0		2009-04-11	79.77	0	0	0	0	4	4	3	3	1	0		0	0	0		0	0	0		0	0
2009-04-12	0	0	0	0	0	0	0	0	0	0	0	0		2009-04-12	0	0	0	0	0	0	0	0	0	0	0		2009-04-12	79.77	0	0	0	0	4	4	3	3	1	0		0	0	0		0	0	0		0	0
2009-04-13	77.85	0	0	0	0	0	0	0	0	0	0	0		2009-04-13	77.85	0	0	0	0	0	0	0	0	0	0		2009-04-13	78.94	0	0	0	0	4	4	3	3	1	0		0	0	0		0	0	0		0	0
2009-04-14	76.94	-0.0117579	0	0	0	0	0	0	0	0	0	0		2009-04-14	76.94	0	0	0	0	0	0	0	0	0	0		2009-04-14	77.22	0	0	0	0	4	4	3	3	1	0		0	0	0		0	0	0		0	0
2009-04-15	73.51	-0.0456044	0	0	0	0	0	0	0	0	0	0		2009-04-15	73.51	0	0	0	0	0	0	0	0	0	0		2009-04-15	74.71	0	0	0	0	4	4	3	3	1	0		0	0	0		0	0	0		0	0
2009-04-16	75.16	0.0221977	0	0	0	0	0	0	0	0	0	0		2009-04-16	75.16	0	0	0	0	0	0	0	0	0	0		2009-04-16	77.25	0	0	0	0	4	4	3	3	1	0		0	0	0		0	0	0		0	0
2009-04-17	75.88	0.00953388	0	0	0	0	0	0	0	0	0	0		2009-04-17	75.88	0	0	0	0	0	0	0	0	0	0		2009-04-17	78.05	0	0	0	0	4	4	3	3	1	0		0	0	0		0	0	0		0	0
2009-04-18	0	0	0	0	0	0	0	0	0	0	0	0		2009-04-18	0	0	0	0	0	0	0	0	0	0	0		2009-04-18	78.05	0	0	0	0	4	4	3	3	1	0		0	0	0		0	0	0		0	0
2009-04-19	0	0	0	0	0	0	0	0.2	0	0	0	0		2009-04-19	0	0	0	0	0	0	1	0	0	0	0		2009-04-19	78.05	0	0	0	0	4	5	3	3	1	0		1	0	0		0	0	0		0.693147	0
2009-04-20	76.83	0	0	0	0	0	0	0.136364	0	0.6	0	0		2009-04-20	76.83	0	0	0	0	0	1	0	1	0	0		2009-04-20	77.57	0	0	0	0	4	6	3	4	1	0		1	0	0		0	0	0		1.09861	0
2009-04-21	77.29	0.00596938	0	0	0	0	0	0	0	0	0	0		2009-04-21	77.29	0	0	0	0	0	0	0	0	0	0		2009-04-21	78.74	0	0	0	0	4	6	3	4	1	0		0	0	0		0	0	0		0	0
2009-04-22	77.81	0.00670534	0	0	0	0	0	0	0	0	0	0		2009-04-22	77.81	0	0	0	0	0	0	0	0	0	0		2009-04-22	79.2	0	0	0	0	4	6	3	4	1	0		0	0	0		0	0	0		0	0
2009-04-23	79.08	0.0161901	0	0	0	0	0	0	0	0	0	0		2009-04-23	79.08	0	0	0	0	0	0	0	0	0	0		2009-04-23	80.61	0	0	0	0	4	6	3	4	1	0		0	0	0		0	0	0		0	0
2009-04-24	80.73	0.0206503	0	0	0	0	0	0	0	0	0	0		2009-04-24	80.73	0	0	0	0	0	0	0	0	0	0		2009-04-24	84.46	0	0	0	0	4	6	3	4	1	0		0	0	0		0	0	0		0	0
2009-04-25	0	0	0	0	0	0	0	0	0	0	0	0		2009-04-25	0	0	0	0	0	0	0	0	0	0	0		2009-04-25	84.46	0	0	0	0	4	6	3	4	1	0		0	0	0		0	0	0		0	0
2009-04-26	0	0	0	0	0	0	0	0	0	0	0	0		2009-04-26	0	0	0	0	0	0	0	0	0	0	0		2009-04-26	84.46	0	0	0	0	4	6	3	4	1	0		0	0	0		0	0	0		0	0
2009-04-27	82.21	0	0	0	0	0	0	0	0.31875	0	0	0		2009-04-27	82.21	0	0	0	0	0	0	1	0	0	0		2009-04-27	83.12	0	0	0	0	4	6	4	4	1	0		1	0	0		0	0	0		0.693147	0
2009-04-28	82.4	0.00230852	0	0	0	0	0	0	0	0	0	0		2009-04-28	82.4	0	0	0	0	0	0	0	0	0	0		2009-04-28	82.4	0	0	0	0	4	6	4	4	1	0		0	0	0		0	0	0		0	0
2009-04-29	79.26	-0.0388518	0	0	0	0	0	0	0	0	0	0		2009-04-29	79.26	0	0	0	0	0	0	0	0	0	0		2009-04-29	79.79	0	0	0	0	4	6	4	4	1	0		0	0	0		0	0	0		0	0
2009-04-30	79.89	0.00791706	0	0	0	0	0	0	0	0	0	0		2009-04-30	79.89	0	0	0	0	0	0	0	0	0	0		2009-04-30	80.52	0	0	0	0	4	6	4	4	1	0		0	0	0		0	0	0		0	0
2009-05-01	77.85	-0.0258668	0	0	0	0	0	0	0	0	0	0		2009-05-01	77.85	0	0	0	0	0	0	0	0	0	0		2009-05-01	78.96	0	0	0	0	4	6	4	4	1	0		0	0	0		0	0	0		0	0
2009-05-02	0	0	0	0	0	0	0	0	0	0	0	0		2009-05-02	0	0	0	0	0	0	0	0	0	0	0		2009-05-02	78.96	0	0	0	0	4	6	4	4	1	0		0	0	0		0	0	0		0	0
2009-05-03	0	0	0	0	0	0	0	0	0	0	0	0		2009-05-03	0	0	0	0	0	0	0	0	0	0	0		2009-05-03	78.96	0	0	0	0	4	6	4	4	1	0		0	0	0		0	0	0		0	0
2009-05-04	78.85	0	0	0	0	0	0	0.1	0	0.6	0	0		2009-05-04	78.85	0	0	0	0	0	1	0	1	0	0		2009-05-04	79.77	0	0	0	0	4	7	4	5	1	0		1	0	0		0	0	0		1.09861	0
2009-05-05	80.19	0.0168516	0	0	0	0	0	0.136364	0	0	0	0		2009-05-05	80.19	0	0	0	0	0	1	0	0	0	0		2009-05-05	81.9	0	0	0	0	4	8	4	5	1	0		1	0	0		0	0	0		0.693147	0
2009-05-06	79.66	-0.00663122	0	0	0	0	-0.166667	0.136364	0	0	0	0		2009-05-06	79.66	0	0	0	0	1	1	0	0	0	0		2009-05-06	81.99	0	0	0	0	5	9	4	5	1	0		0.5	0	0		0.5	0	0		0	0
2009-05-07	77.88	-0.0225985	0	0	0	0	0	0	0	0	0	0		2009-05-07	77.88	0	0	0	0	0	0	0	0	0	0		2009-05-07	79.28	0	0	0	0	5	9	4	5	1	0		0	0	0		0	0	0		0	0
2009-05-08	76.31	-0.0203652	0	0	0	0	0	0	0	0	0	0		2009-05-08	76.31	0	0	0	0	0	0	0	0	0	0		2009-05-08	77.95	0	0	0	0	5	9	4	5	1	0		0	0	0		0	0	0		0	0
2009-05-09	0	0	0	0	0	0	0	0	0	0	0	0		2009-05-09	0	0	0	0	0	0	0	0	0	0	0		2009-05-09	77.95	0	0	0	0	5	9	4	5	1	0		0	0	0		0	0	0		0	0
2009-05-10	0	0	0	0	0	0	0	0	0	0	0	0		2009-05-10	0	0	0	0	0	0	0	0	0	0	0		2009-05-10	77.95	0	0	0	0	5	9	4	5	1	0		0	0	0		0	0	0		0	0
2009-05-11	76.01	0	0	0	0	0	0	0	0	0	0	0		2009-05-11	76.01	0	0	0	0	0	0	0	0	0	0		2009-05-11	78.61	0	0	0	0	5	9	4	5	1	0		0	0	0		0	0	0		0	0
2009-05-12	76.53	0.00681787	0	0	0	0	0	0	0	0	0	0		2009-05-12	76.53	0	0	0	0	0	0	0	0	0	0		2009-05-12	77.93	0	0	0	0	5	9	4	5	1	0		0	0	0		0	0	0		0	0
2009-05-13	74.01	-0.0334826	0	0	0	0	0	0	0	0	0	0		2009-05-13	74.01	0	0	0	0	0	0	0	0	0	0		2009-05-13	74.19	0	0	0	0	5	9	4	5	1	0		0	0	0		0	0	0		0	0
2009-05-14	73.31	-0.00950325	0	0	0	0	0	0	0	0	0	0		2009-05-14	73.31	0	0	0	0	0	0	0	0	0	0		2009-05-14	75.11	0	0	0	0	5	9	4	5	1	0		0	0	0		0	0	0		0	0
2009-05-15	73.42	0.00149935	0	0	0	0	0	0	0	0	0	0		2009-05-15	73.42	0	0	0	0	0	0	0	0	0	0		2009-05-15	73.6	0	0	0	0	5	9	4	5	1	0		0	0	0		0	0	0		0	0
2009-05-16	0	0	0	0	0	0	0	0	0	0	0	0		2009-05-16	0	0	0	0	0	0	0	0	0	0	0		2009-05-16	73.6	0	0	0	0	5	9	4	5	1	0		0	0	0		0	0	0		0	0
2009-05-17	0	0	0	0	0	0	0	0	0	0	0	0		2009-05-17	0	0	0	0	0	0	0	0	0	0	0		2009-05-17	73.6	0	0	0	0	5	9	4	5	1	0		0	0	0		0	0	0		0	0
2009-05-18	73.1	0	0	0	0	0	0	0	0	0	0	0		2009-05-18	73.1	0	0	0	0	0	0	0	0	0	0		2009-05-18	75.95	0	0	0	0	5	9	4	5	1	0		0	0	0		0	0	0		0	0
2009-05-19	75.12	0.0272585	0	0	0	0	0	0	0	0	0	0		2009-05-19	75.12	0	0	0	0	0	0	0	0	0	0		2009-05-19	77.87	0	0	0	0	5	9	4	5	1	0		0	0	0		0	0	0		0	0
2009-05-20	77.42	0.0301582	0	0	0	0	0	0	0	0	0.8	0		2009-05-20	77.42	0	0	0	0	0	0	0	0	1	0		2009-05-20	77.97	0	0	0	0	5	9	4	5	2	0		1	0	1		0	0	0		0.693147	0
2009-05-21	75.4	-0.0264378	0	0	0	0	0	0	0	0	0	0		2009-05-21	75.4	0	0	0	0	0	0	0	0	0	0		2009-05-21	75.96	0	0	0	0	5	9	4	5	2	0		0	0	0		0	0	0		0	0
2009-05-22	75.02	-0.0050526	0	0	0	0	0	0	0	0	0	0		2009-05-22	75.02	0	0	0	0	0	0	0	0	0	0		2009-05-22	75.64	0	0	0	0	5	9	4	5	2	0		0	0	0		0	0	0		0	0
2009-05-23	0	0	0	0	0	0	0	0	0	0	0	0		2009-05-23	0	0	0	0	0	0	0	0	0	0	0		2009-05-23	75.64	0	0	0	0	5	9	4	5	2	0		0	0	0		0	0	0		0	0
2009-05-24	0	0	0	0	0	0	0	0	0	0	0	0		2009-05-24	0	0	0	0	0	0	0	0	0	0	0		2009-05-24	75.64	0	0	0	0	5	9	4	5	2	0		0	0	0		0	0	0		0	0
2009-05-25	0	0	0	0	0	0	0	0	0	0	0	0		2009-05-25	0	0	0	0	0	0	0	0	0	0	0		2009-05-25	75.64	0	0	0	0	5	9	4	5	2	0		0	0	0		0	0	0		0	0
2009-05-26	74.55	0	0	0	0	0	0	0	0.337121	0	0	0		2009-05-26	74.55	0	0	0	0	0	0	1	0	0	0		2009-05-26	78.39	0	0	0	0	5	9	5	5	2	0		1	0	0		0	0	0		0.693147	0
2009-05-27	76.75	0.0290833	0	0	0	0	0	0	0	0	0	0		2009-05-27	76.75	0	0	0	0	0	0	0	0	0	0		2009-05-27	77.1	0	0	0	0	5	9	5	5	2	0		0	0	0		0	0	0		0	0
2009-05-28	75.88	-0.0114003	0	0	0	0	0	0	0	0	0	0		2009-05-28	75.88	0	0	0	0	0	0	0	0	0	0		2009-05-28	77.65	0	0	0	0	5	9	5	5	2	0		0	0	0		0	0	0		0	0
2009-05-29	76.4	0.00682962	0	0	0	0	0	0	0	0	0	0		2009-05-29	76.4	0	0	0	0	0	0	0	0	0	0		2009-05-29	77.99	0	0	0	0	5	9	5	5	2	0		0	0	0		0	0	0		0	0
2009-05-30	0	0	0	0	0	0	0	0	0	0	0	0		2009-05-30	0	0	0	0	0	0	0	0	0	0	0		2009-05-30	77.99	0	0	0	0	5	9	5	5	2	0		0	0	0		0	0	0		0	0
2009-05-31	0	0	0	0	0	0	0	0	0	0	0	0		2009-05-31	0	0	0	0	0	0	0	0	0	0	0		2009-05-31	77.99	0	0	0	0	5	9	5	5	2	0		0	0	0		0	0	0		0	0
2009-06-01	77.49	0	0	0	0	0	0	0	0	0	0	0		2009-06-01	77.49	0	0	0	0	0	0	0	0	0	0		2009-06-01	83.05	0	0	0	0	5	9	5	5	2	0		0	0	0		0	0	0		0	0
2009-06-02	82.1	0.0577891	0	0	0	0	0	0	0	0	0	0		2009-06-02	82.1	0	0	0	0	0	0	0	0	0	0		2009-06-02	84.93	0	0	0	0	5	9	5	5	2	0		0	0	0		0	0	0		0	0
2009-06-03	83.13	0.0124676	0	0	0	0	0	0	0	0	0	0		2009-06-03	83.13	0	0	0	0	0	0	0	0	0	0		2009-06-03	85.68	0	0	0	0	5	9	5	5	2	0		0	0	0		0	0	0		0	0
2009-06-04	84.57	0.017174	0	0	0	0	0	0	0	0	0	0		2009-06-04	84.57	0	0	0	0	0	0	0	0	0	0		2009-06-04	85.52	0	0	0	0	5	9	5	5	2	0		0	0	0		0	0	0		0	0
2009-06-05	85.3	0.0085949	0	0	0	0	0	0	0	0	0	0		2009-06-05	85.3	0	0	0	0	0	0	0	0	0	0		2009-06-05	87.56	0	0	0	0	5	9	5	5	2	0		0	0	0		0	0	0		0	0
2009-06-06	0	0	0	0	0	0	0	0	0	0	0	0		2009-06-06	0	0	0	0	0	0	0	0	0	0	0		2009-06-06	87.56	0	0	0	0	5	9	5	5	2	0		0	0	0		0	0	0		0	0
2009-06-07	0	0	0	0	0	0	0	0	0	0	0	0		2009-06-07	0	0	0	0	0	0	0	0	0	0	0		2009-06-07	87.56	0	0	0	0	5	9	5	5	2	0		0	0	0		0	0	0		0	0
2009-06-08	85.11	0	0	0	0	0	0	0	0	0	0	0		2009-06-08	85.11	0	0	0	0	0	0	0	0	0	0		2009-06-08	86.36	0	0	0	0	5	9	5	5	2	0		0	0	0		0	0	0		0	0
2009-06-09	86.17	0.0123775	0	0	0	0	0	0	0	0	0	0		2009-06-09	86.17	0	0	0	0	0	0	0	0	0	0		2009-06-09	87.08	0	0	0	0	5	9	5	5	2	0		0	0	0		0	0	0		0	0
2009-06-10	84.83	-0.0156728	0	0	0	0	0	0	0	0	0	0		2009-06-10	84.83	0	0	0	0	0	0	0	0	0	0		2009-06-10	86.59	0	0	0	0	5	9	5	5	2	0		0	0	0		0	0	0		0	0
2009-06-11	85.05	0.00259008	0	0	0	0	0	0	0	0	0	0		2009-06-11	85.05	0	0	0	0	0	0	0	0	0	0		2009-06-11	85.69	0	0	0	0	5	9	5	5	2	0		0	0	0		0	0	0		0	0
2009-06-12	82.01	-0.0363981	0	0	0	0	0	0	0	0	0	0		2009-06-12	82.01	0	0	0	0	0	0	0	0	0	0		2009-06-12	84.08	0	0	0	0	5	9	5	5	2	0		0	0	0		0	0	0		0	0
2009-06-13	0	0	0	0	0	0	0	0	0	0	0	0		2009-06-13	0	0	0	0	0	0	0	0	0	0	0		2009-06-13	84.08	0	0	0	0	5	9	5	5	2	0		0	0	0		0	0	0		0	0
2009-06-14	0	0	0	0	0	0	0	0	0	0	0	0		2009-06-14	0	0	0	0	0	0	0	0	0	0	0		2009-06-14	84.08	0	0	0	0	5	9	5	5	2	0		0	0	0		0	0	0		0	0
2009-06-15	81	0	0	0	0	0	0	0	0	0	0	0		2009-06-15	81	0	0	0	0	0	0	0	0	0	0		2009-06-15	83.18	0	0	0	0	5	9	5	5	2	0		0	0	0		0	0	0		0	0
2009-06-16	81.28	0.00345082	0	0	0	0	0	0	0	0	0	0		2009-06-16	81.28	0	0	0	0	0	0	0	0	0	0		2009-06-16	82.15	0	0	0	0	5	9	5	5	2	0		0	0	0		0	0	0		0	0
2009-06-17	80.64	-0.00790518	0	0	0	0	0	0	0	0	0	0		2009-06-17	80.64	0	0	0	0	0	0	0	0	0	0		2009-06-17	82.65	0	0	0	0	5	9	5	5	2	0		0	0	0		0	0	0		0	0
2009-06-18	81	0.00445436	0	0	0	0	0	0	0	0	0	0		2009-06-18	81	0	0	0	0	0	0	0	0	0	0		2009-06-18	81.6	0	0	0	0	5	9	5	5	2	0		0	0	0		0	0	0		0	0
2009-06-19	81.5	0.00615387	0	0	0	0	0	0	0	0	0	0		2009-06-19	81.5	0	0	0	0	0	0	0	0	0	0		2009-06-19	82.96	0	0	0	0	5	9	5	5	2	0		0	0	0		0	0	0		0	0
2009-06-20	0	0	0	0	0	0	0	0	0	0	0	0		2009-06-20	0	0	0	0	0	0	0	0	0	0	0		2009-06-20	82.96	0	0	0	0	5	9	5	5	2	0		0	0	0		0	0	0		0	0
2009-06-21	0	0	0	0	0	0	0	0	0	0	0	0		2009-06-21	0	0	0	0	0	0	0	0	0	0	0		2009-06-21	82.96	0	0	0	0	5	9	5	5	2	0		0	0	0		0	0	0		0	0
2009-06-22	78.56	0	0	0	0	0	0	0	0	0	0	0		2009-06-22	78.56	0	0	0	0	0	0	0	0	0	0		2009-06-22	79.15	0	0	0	0	5	9	5	5	2	0		0	0	0		0	0	0		0	0
2009-06-23	76.25	-0.0298452	0	0	0	0	0	0	0	0	0	0		2009-06-23	76.25	0	0	0	0	0	0	0	0	0	0		2009-06-23	77.68	0	0	0	0	5	9	5	5	2	0		0	0	0		0	0	0		0	0
2009-06-24	77.8	0.0201241	0	0	0	0	0	0	0	0	0	0		2009-06-24	77.8	0	0	0	0	0	0	0	0	0	0		2009-06-24	79.27	0	0	0	0	5	9	5	5	2	0		0	0	0		0	0	0		0	0
2009-06-25	79.03	0.015686	0	0	0	0	0	0	0	0	0	0		2009-06-25	79.03	0	0	0	0	0	0	0	0	0	0		2009-06-25	82.2	0	0	0	0	5	9	5	5	2	0		0	0	0		0	0	0		0	0
2009-06-26	81.13	0.0262253	0	0	0	0	0	0	0	0	0	0		2009-06-26	81.13	0	0	0	0	0	0	0	0	0	0		2009-06-26	83.88	0	0	0	0	5	9	5	5	2	0		0	0	0		0	0	0		0	0
2009-06-27	0	0	0	0	0	0	0	0	0	0	0	0		2009-06-27	0	0	0	0	0	0	0	0	0	0	0		2009-06-27	83.88	0	0	0	0	5	9	5	5	2	0		0	0	0		0	0	0		0	0
2009-06-28	0	0	0	0	0	0	0	0	0	0	0	0		2009-06-28	0	0	0	0	0	0	0	0	0	0	0		2009-06-28	83.88	0	0	0	0	5	9	5	5	2	0		0	0	0		0	0	0		0	0
2009-06-29	82.41	0	0	0	0	0	0	0	0	0	0	0		2009-06-29	82.41	0	0	0	0	0	0	0	0	0	0		2009-06-29	83.03	0	0	0	0	5	9	5	5	2	0		0	0	0		0	0	0		0	0
2009-06-30	82.47	0.000727766	0	0	0	0	0	0	0	0	0	0		2009-06-30	82.47	0	0	0	0	0	0	0	0	0	0		2009-06-30	83.66	0	0	0	0	5	9	5	5	2	0		0	0	0		0	0	0		0	0
2009-07-01	81.37	-0.0134279	0	0	0	0	0	0	0	0	0	0		2009-07-01	81.37	0	0	0	0	0	0	0	0	0	0		2009-07-01	81.6	0	0	0	0	5	9	5	5	2	0		0	0	0		0	0	0		0	0
2009-07-02	78.51	-0.0357807	0	0	0	0	0	0	0	0	0	0		2009-07-02	78.51	0	0	0	0	0	0	0	0	0	0		2009-07-02	79.32	0	0	0	0	5	9	5	5	2	0		0	0	0		0	0	0		0	0
2009-07-03	0	0	0	0	0	0	0	0	0	0	0	0		2009-07-03	0	0	0	0	0	0	0	0	0	0	0		2009-07-03	79.32	0	0	0	0	5	9	5	5	2	0		0	0	0		0	0	0		0	0
2009-07-04	0	0	0	0	0	0	0	0	0	0	0	0		2009-07-04	0	0	0	0	0	0	0	0	0	0	0		2009-07-04	79.32	0	0	0	0	5	9	5	5	2	0		0	0	0		0	0	0		0	0
2009-07-05	0	0	0	0	0	0	0	0	0	0	0	0		2009-07-05	0	0	0	0	0	0	0	0	0	0	0		2009-07-05	79.32	0	0	0	0	5	9	5	5	2	0		0	0	0		0	0	0		0	0
2009-07-06	76.54	0	0	0	0	0	0	0	0	0	0	0		2009-07-06	76.54	0	0	0	0	0	0	0	0	0	0		2009-07-06	78.1	0	0	0	0	5	9	5	5	2	0		0	0	0		0	0	0		0	0
2009-07-07	75.41	-0.0148735	0	0	0	0	0	0	0.4	0	0	0		2009-07-07	75.41	0	0	0	0	0	0	1	0	0	0		2009-07-07	75.63	0	0	0	0	5	9	6	5	2	0		1	0	0		0	0	0		0.693147	0
2009-07-08	75.7	0.00383818	0	0	0	0	0	0	0	0	0	0		2009-07-08	75.7	0	0	0	0	0	0	0	0	0	0		2009-07-08	77.36	0	0	0	0	5	9	6	5	2	0		0	0	0		0	0	0		0	0
2009-07-09	76.82	0.0146869	0	0	0	0	0	0	0	0	0	0		2009-07-09	76.82	0	0	0	0	0	0	0	0	0	0		2009-07-09	78.1	0	0	0	0	5	9	6	5	2	0		0	0	0		0	0	0		0	0
2009-07-10	76.17	-0.00849736	0	0	0	0	0	0	0	0	0	0		2009-07-10	76.17	0	0	0	0	0	0	0	0	0	0		2009-07-10	77.63	0	0	0	0	5	9	6	5	2	0		0	0	0		0	0	0		0	0
2009-07-11	0	0	0	0	0	0	0	0	0	0	0	0		2009-07-11	0	0	0	0	0	0	0	0	0	0	0		2009-07-11	77.63	0	0	0	0	5	9	6	5	2	0		0	0	0		0	0	0		0	0
2009-07-12	0	0	0	0	0	0	0	0	0	0	0	0		2009-07-12	0	0	0	0	0	0	0	0	0	0	0		2009-07-12	77.63	0	0	0	0	5	9	6	5	2	0		0	0	0		0	0	0		0	0
2009-07-13	78.01	0	0	0	0	0	0	0	0	0	0	0		2009-07-13	78.01	0	0	0	0	0	0	0	0	0	0		2009-07-13	81.47	0	0	0	0	5	9	6	5	2	0		0	0	0		0	0	0		0	0
2009-07-14	80.42	0.0304258	0	0	0	0	0	0	0	0	0	0		2009-07-14	80.42	0	0	0	0	0	0	0	0	0	0		2009-07-14	81.95	0	0	0	0	5	9	6	5	2	0		0	0	0		0	0	0		0	0
2009-07-15	82.78	0.0289236	0	0	0	0	0	0	0	0	0	0		2009-07-15	82.78	0	0	0	0	0	0	0	0	0	0		2009-07-15	84.55	0	0	0	0	5	9	6	5	2	0		0	0	0		0	0	0		0	0
2009-07-16	83.72	0.0112914	0	0	0	0	0	0	0	0	0	0		2009-07-16	83.72	0	0	0	0	0	0	0	0	0	0		2009-07-16	86.11	0	0	0	0	5	9	6	5	2	0		0	0	0		0	0	0		0	0
2009-07-17	85.2	0.0175235	0	0	0	0	0	0	0	0	0	0		2009-07-17	85.2	0	0	0	0	0	0	0	0	0	0		2009-07-17	85.85	0	0	0	0	5	9	6	5	2	0		0	0	0		0	0	0		0	0
2009-07-18	0	0	0	0	0	0	0	0	0	0	0	0		2009-07-18	0	0	0	0	0	0	0	0	0	0	0		2009-07-18	85.85	0	0	0	0	5	9	6	5	2	0		0	0	0		0	0	0		0	0
2009-07-19	0	0	0	0	0	0	0	0	0	0	0	0		2009-07-19	0	0	0	0	0	0	0	0	0	0	0		2009-07-19	85.85	0	0	0	0	5	9	6	5	2	0		0	0	0		0	0	0		0	0
2009-07-20	86.26	0	0	0	0	0	0	0	0	0.6	0	0		2009-07-20	86.26	0	0	0	0	0	0	0	1	0	0		2009-07-20	88.23	0	0	0	0	5	9	6	6	2	0		1	0	0		0	0	0		0.693147	0
2009-07-21	87.4	0.0131293	0	0	0	0	0	0	0	0	0	0		2009-07-21	87.4	0	0	0	0	0	0	0	0	0	0		2009-07-21	89.01	0	0	0	0	5	9	6	6	2	0		0	0	0		0	0	0		0	0
2009-07-22	87.78	0.00433837	0	0	0	0	0	0	0	0	0	0		2009-07-22	87.78	0	0	0	0	0	0	0	0	0	0		2009-07-22	88.79	0	0	0	0	5	9	6	6	2	0		0	0	0		0	0	0		0	0
2009-07-23	89.59	0.02041	0	0	0	0	0	0	0	0	0	0		2009-07-23	89.59	0	0	0	0	0	0	0	0	0	0		2009-07-23	93.87	0	0	0	0	5	9	6	6	2	0		0	0	0		0	0	0		0	0
2009-07-24	85.5	-0.0467273	0	0	0	0	0	0	0	0	0	0		2009-07-24	85.5	0	0	0	0	0	0	0	0	0	0		2009-07-24	86.49	0	0	0	0	5	9	6	6	2	0		0	0	0		0	0	0		0	0
2009-07-25	0	0	0	0	0	0	0	0	0	0	0	0		2009-07-25	0	0	0	0	0	0	0	0	0	0	0		2009-07-25	86.49	0	0	0	0	5	9	6	6	2	0		0	0	0		0	0	0		0	0
2009-07-26	0	0	0	0	0	0	0	0	0	0	0	0		2009-07-26	0	0	0	0	0	0	0	0	0	0	0		2009-07-26	86.49	0	0	0	0	5	9	6	6	2	0		0	0	0		0	0	0		0	0
2009-07-27	83.56	0	0	0	0	0	0	0	0	0	0	0		2009-07-27	83.56	0	0	0	0	0	0	0	0	0	0		2009-07-27	84.24	0	0	0	0	5	9	6	6	2	0		0	0	0		0	0	0		0	0
2009-07-28	82.6	-0.0115553	0	0	0	0	0	0	0	0	0	0		2009-07-28	82.6	0	0	0	0	0	0	0	0	0	0		2009-07-28	84.98	0	0	0	0	5	9	6	6	2	0		0	0	0		0	0	0		0	0
2009-07-29	83.52	0.0110764	0	0	0	0	0	0	0	0	0	0		2009-07-29	83.52	0	0	0	0	0	0	0	0	0	0		2009-07-29	84.34	0	0	0	0	5	9	6	6	2	0		0	0	0		0	0	0		0	0
2009-07-30	85.17	0.0195631	0	0	0	0	0	0	0	0	0	0		2009-07-30	85.17	0	0	0	0	0	0	0	0	0	0		2009-07-30	86.09	0	0	0	0	5	9	6	6	2	0		0	0	0		0	0	0		0	0
2009-07-31	84.62	-0.00647855	0	0	0	0	0	0	0	0	0	0		2009-07-31	84.62	0	0	0	0	0	0	0	0	0	0		2009-07-31	85.76	0	0	0	0	5	9	6	6	2	0		0	0	0		0	0	0		0	0
2009-08-01	0	0	0	0	0	0	0	0	0	0	0	0		2009-08-01	0	0	0	0	0	0	0	0	0	0	0		2009-08-01	85.76	0	0	0	0	5	9	6	6	2	0		0	0	0		0	0	0		0	0
2009-08-02	0	0	0	0	0	0	0	0	0	0	0	0		2009-08-02	0	0	0	0	0	0	0	0	0	0	0		2009-08-02	85.76	0	0	0	0	5	9	6	6	2	0		0	0	0		0	0	0		0	0
2009-08-03	86.56	0	0	0	0	0	0	0	0	0	0	0		2009-08-03	86.56	0	0	0	0	0	0	0	0	0	0		2009-08-03	87.44	0	0	0	0	5	9	6	6	2	0		0	0	0		0	0	0		0	0
2009-08-04	84.93	-0.0190104	0	0	0	0	0	0	0	0	0	0		2009-08-04	84.93	0	0	0	0	0	0	0	0	0	0		2009-08-04	85.8	0	0	0	0	5	9	6	6	2	0		0	0	0		0	0	0		0	0
2009-08-05	83.02	-0.0227459	0	0	0	0	0	0	0	0	0	0		2009-08-05	83.02	0	0	0	0	0	0	0	0	0	0		2009-08-05	84.29	0	0	0	0	5	9	6	6	2	0		0	0	0		0	0	0		0	0
2009-08-06	83.05	0.000361366	0	0	0	0	0	0.05	0	0	0	0		2009-08-06	83.05	0	0	0	0	0	1	0	0	0	0		2009-08-06	84.47	0	0	0	0	5	10	6	6	2	0		1	0	0		0	0	0		0.693147	0
2009-08-07	84.1	0.0125637	0	0	0	0	0	0	0	0	0	0		2009-08-07	84.1	0	0	0	0	0	0	0	0	0	0		2009-08-07	85.32	0	0	0	0	5	10	6	6	2	0		0	0	0		0	0	0		0	0
2009-08-08	0	0	0	0	0	0	0	0	0	0	0	0		2009-08-08	0	0	0	0	0	0	0	0	0	0	0		2009-08-08	85.32	0	0	0	0	5	10	6	6	2	0		0	0	0		0	0	0		0	0
2009-08-09	0	0	0	0	0	0	0	0	0	0	0	0		2009-08-09	0	0	0	0	0	0	0	0	0	0	0		2009-08-09	85.32	0	0	0	0	5	10	6	6	2	0		0	0	0		0	0	0		0	0
2009-08-10	83.27	0	0	0	0	0	0	0	0	0	0	0		2009-08-10	83.27	0	0	0	0	0	0	0	0	0	0		2009-08-10	84.44	0	0	0	0	5	10	6	6	2	0		0	0	0		0	0	0		0	0
2009-08-11	82.45	-0.00989629	0	0	0	0	0	0	0	0	0	0		2009-08-11	82.45	0	0	0	0	0	0	0	0	0	0		2009-08-11	83.56	0	0	0	0	5	10	6	6	2	0		0	0	0		0	0	0		0	0
2009-08-12	83.38	0.0112164	0	0	0	0	0	0	0	0	0	0		2009-08-12	83.38	0	0	0	0	0	0	0	0	0	0		2009-08-12	85.96	0	0	0	0	5	10	6	6	2	0		0	0	0		0	0	0		0	0
2009-08-13	84.07	0.00824135	0	0	0	0	0	0	0	0	0	0		2009-08-13	84.07	0	0	0	0	0	0	0	0	0	0		2009-08-13	84.6	0	0	0	0	5	10	6	6	2	0		0	0	0		0	0	0		0	0
2009-08-14	82.78	-0.0154633	0	0	0	0	0	0	0	0	0	0		2009-08-14	82.78	0	0	0	0	0	0	0	0	0	0		2009-08-14	83.58	0	0	0	0	5	10	6	6	2	0		0	0	0		0	0	0		0	0
2009-08-15	0	0	0	0	0	0	0	0	0	0	0	0		2009-08-15	0	0	0	0	0	0	0	0	0	0	0		2009-08-15	83.58	0	0	0	0	5	10	6	6	2	0		0	0	0		0	0	0		0	0
2009-08-16	0	0	0	0	0	0	0	0	0	0	0	0		2009-08-16	0	0	0	0	0	0	0	0	0	0	0		2009-08-16	83.58	0	0	0	0	5	10	6	6	2	0		0	0	0		0	0	0		0	0
2009-08-17	80.25	0	0	0	0	0	0	0	0	0	0	0		2009-08-17	80.25	0	0	0	0	0	0	0	0	0	0		2009-08-17	81.06	0	0	0	0	5	10	6	6	2	0		0	0	0		0	0	0		0	0
2009-08-18	80.79	0.00670645	0	0	0	0	0	0	0	0	0	0		2009-08-18	80.79	0	0	0	0	0	0	0	0	0	0		2009-08-18	82.12	0	0	0	0	5	10	6	6	2	0		0	0	0		0	0	0		0	0
2009-08-19	80.49	-0.00372028	0	0	0	0	0	0	0	0	0	0		2009-08-19	80.49	0	0	0	0	0	0	0	0	0	0		2009-08-19	83	0	0	0	0	5	10	6	6	2	0		0	0	0		0	0	0		0	0
2009-08-20	82.66	0.0266029	0	0	0	0	0	0	0	0	0	0		2009-08-20	82.66	0	0	0	0	0	0	0	0	0	0		2009-08-20	84.09	0	0	0	0	5	10	6	6	2	0		0	0	0		0	0	0		0	0
2009-08-21	83.54	0.0105897	0	0	0	0	0	0	0	0	0	0		2009-08-21	83.54	0	0	0	0	0	0	0	0	0	0		2009-08-21	85	0	0	0	0	5	10	6	6	2	0		0	0	0		0	0	0		0	0
2009-08-22	0	0	0	0	0	0	0	0	0	0	0	0		2009-08-22	0	0	0	0	0	0	0	0	0	0	0		2009-08-22	85	0	0	0	0	5	10	6	6	2	0		0	0	0		0	0	0		0	0
2009-08-23	0	0	0	0	0	0	0	0	0	0	0	0		2009-08-23	0	0	0	0	0	0	0	0	0	0	0		2009-08-23	85	0	0	0	0	5	10	6	6	2	0		0	0	0		0	0	0		0	0
2009-08-24	84.24	0	0	0	0	0	0	0	0	0	0	0		2009-08-24	84.24	0	0	0	0	0	0	0	0	0	0		2009-08-24	84.5	0	0	0	0	5	10	6	6	2	0		0	0	0		0	0	0		0	0
2009-08-25	83.95	-0.0034485	0	0	0	0	0	0.136364	0	0	0	0		2009-08-25	83.95	0	0	0	0	0	1	0	0	0	0		2009-08-25	84.19	0	0	0	0	5	11	6	6	2	0		1	0	0		0	0	0		0.693147	0
2009-08-26	83.38	-0.00681291	0	0	0	0	0	0	0	0	0	0		2009-08-26	83.38	0	0	0	0	0	0	0	0	0	0		2009-08-26	84	0	0	0	0	5	11	6	6	2	0		0	0	0		0	0	0		0	0
2009-08-27	83.14	-0.00288251	0	0	0	0	0	0	0	0	0	0		2009-08-27	83.14	0	0	0	0	0	0	0	0	0	0		2009-08-27	84.31	0	0	0	0	5	11	6	6	2	0		0	0	0		0	0	0		0	0
2009-08-28	82.57	-0.0068795	0	0	0	0	0	0	0	0	0	0		2009-08-28	82.57	0	0	0	0	0	0	0	0	0	0		2009-08-28	82.76	0	0	0	0	5	11	6	6	2	0		0	0	0		0	0	0		0	0
2009-08-29	0	0	0	0	0	0	0	0	0	0	0	0		2009-08-29	0	0	0	0	0	0	0	0	0	0	0		2009-08-29	82.76	0	0	0	0	5	11	6	6	2	0		0	0	0		0	0	0		0	0
2009-08-30	0	0	0	0	0	0	0	0	0	0	0	0		2009-08-30	0	0	0	0	0	0	0	0	0	0	0		2009-08-30	82.76	0	0	0	0	5	11	6	6	2	0		0	0	0		0	0	0		0	0
2009-08-31	80.35	0	0	0	0	0	0	0.136364	0	0	0	0		2009-08-31	80.35	0	0	0	0	0	1	0	0	0	0		2009-08-31	81.19	0	0	0	0	5	12	6	6	2	0		1	0	0		0	0	0		0.693147	0
2009-09-01	79	-0.0169442	0	0	0	0	-0.131818	0	0	0	0	0		2009-09-01	79	0	0	0	0	1	0	0	0	0	0		2009-09-01	79.16	0	0	0	0	6	12	6	6	2	0		0	0	0		1	0	0		-0.693147	0
2009-09-02	77.8	-0.0153064	0	0	0	0	0	0	0	0	0	0		2009-09-02	77.8	0	0	0	0	0	0	0	0	0	0		2009-09-02	78.14	0	0	0	0	6	12	6	6	2	0		0	0	0		0	0	0		0	0
2009-09-03	77.51	-0.00373448	0	0	0	0	0	0	0	0	0	0		2009-09-03	77.51	0	0	0	0	0	0	0	0	0	0		2009-09-03	78.46	0	0	0	0	6	12	6	6	2	0		0	0	0		0	0	0		0	0
2009-09-04	77.63	0.00154693	0	0	0	0	0	0	0	0	0	0		2009-09-04	77.63	0	0	0	0	0	0	0	0	0	0		2009-09-04	78.87	0	0	0	0	6	12	6	6	2	0		0	0	0		0	0	0		0	0
2009-09-05	0	0	0	0	0	0	0	0	0	0	0	0		2009-09-05	0	0	0	0	0	0	0	0	0	0	0		2009-09-05	78.87	0	0	0	0	6	12	6	6	2	0		0	0	0		0	0	0		0	0
2009-09-06	0	0	0	0	0	0	0	0	0	0	0	0		2009-09-06	0	0	0	0	0	0	0	0	0	0	0		2009-09-06	78.87	0	0	0	0	6	12	6	6	2	0		0	0	0		0	0	0		0	0
2009-09-07	0	0	0	0	0	0	0	0	0	0	0	0		2009-09-07	0	0	0	0	0	0	0	0	0	0	0		2009-09-07	78.87	0	0	0	0	6	12	6	6	2	0		0	0	0		0	0	0		0	0
2009-09-08	78.87	0	0	0	0	0	0	0	0	0	0	0		2009-09-08	78.87	0	0	0	0	0	0	0	0	0	0		2009-09-08	80.9	0	0	0	0	6	12	6	6	2	0		0	0	0		0	0	0		0	0
2009-09-09	80.5	0.0204562	0	0	0	0	0	0	0	0	0	0		2009-09-09	80.5	0	0	0	0	0	0	0	0	0	0		2009-09-09	82.24	0	0	0	0	6	12	6	6	2	0		0	0	0		0	0	0		0	0
2009-09-10	82.3	0.022114	0	0	0	0	-0.2	0	0	0	0	0		2009-09-10	82.3	0	0	0	0	1	0	0	0	0	0		2009-09-10	83.85	0	0	0	0	7	12	6	6	2	0		0	0	0		1	0	0		-0.693147	0
2009-09-11	83.76	0.0175844	0	0	0	0	0	0	0	0	0	0		2009-09-11	83.76	0	0	0	0	0	0	0	0	0	0		2009-09-11	84.54	0	0	0	0	7	12	6	6	2	0		0	0	0		0	0	0		0	0
2009-09-12	0	0	0	0	0	0	0	0	0	0	0	0		2009-09-12	0	0	0	0	0	0	0	0	0	0	0		2009-09-12	84.54	0	0	0	0	7	12	6	6	2	0		0	0	0		0	0	0		0	0
2009-09-13	0	0	0	0	0	0	0	0	0	0	0	0		2009-09-13	0	0	0	0	0	0	0	0	0	0	0		2009-09-13	84.54	0	0	0	0	7	12	6	6	2	0		0	0	0		0	0	0		0	0
2009-09-14	83.46	0	0	0	0	0	0	0	0	0	0	0		2009-09-14	83.46	0	0	0	0	0	0	0	0	0	0		2009-09-14	83.86	0	0	0	0	7	12	6	6	2	0		0	0	0		0	0	0		0	0
2009-09-15	82.79	-0.00806017	0	0	0	0	0	0	0	0	0	0		2009-09-15	82.79	0	0	0	0	0	0	0	0	0	0		2009-09-15	83.55	0	0	0	0	7	12	6	6	2	0		0	0	0		0	0	0		0	0
2009-09-16	85.9	0.0368766	0	0	0	0	0	0	0.318182	0	0	0		2009-09-16	85.9	0	0	0	0	0	0	1	0	0	0		2009-09-16	90.7	0	0	0	0	7	12	7	6	2	0		1	0	0		0	0	0		0.693147	0
2009-09-17	89	0.0354525	0	0	0	0	0	0	0	0	0	0		2009-09-17	89	0	0	0	0	0	0	0	0	0	0		2009-09-17	90.44	0	0	0	0	7	12	7	6	2	0		0	0	0		0	0	0		0	0
2009-09-18	89.47	0.00526702	0	0	0	0	0	0	0	0	0	0		2009-09-18	89.47	0	0	0	0	0	0	0	0	0	0		2009-09-18	90.28	0	0	0	0	7	12	7	6	2	0		0	0	0		0	0	0		0	0
2009-09-19	0	0	0	0	0	0	0	0	0	0	0	0		2009-09-19	0	0	0	0	0	0	0	0	0	0	0		2009-09-19	90.28	0	0	0	0	7	12	7	6	2	0		0	0	0		0	0	0		0	0
2009-09-20	0	0	0	0	0	0	0	0	0	0	0	0		2009-09-20	0	0	0	0	0	0	0	0	0	0	0		2009-09-20	90.28	0	0	0	0	7	12	7	6	2	0		0	0	0		0	0	0		0	0
2009-09-21	88.48	0	0	0	0	0	0	0	0	0	0	0		2009-09-21	88.48	0	0	0	0	0	0	0	0	0	0		2009-09-21	90.56	0	0	0	0	7	12	7	6	2	0		0	0	0		0	0	0		0	0
2009-09-22	91.1	0.0291812	0	0	0	0	0	0	0	0	0	0		2009-09-22	91.1	0	0	0	0	0	0	0	0	0	0		2009-09-22	93.75	0	0	0	0	7	12	7	6	2	0		0	0	0		0	0	0		0	0
2009-09-23	92.22	0.0122193	0	0	0	0	0	0	0	0	0	0		2009-09-23	92.22	0	0	0	0	0	0	0	0	0	0		2009-09-23	92.38	0	0	0	0	7	12	7	6	2	0		0	0	0		0	0	0		0	0
2009-09-24	90.77	-0.0158482	0	0	0	0	0	0	0	0	0	0		2009-09-24	90.77	0	0	0	0	0	0	0	0	0	0		2009-09-24	92.11	0	0	0	0	7	12	7	6	2	0		0	0	0		0	0	0		0	0
2009-09-25	89.75	-0.0113008	0	0	0	0	0	0	0	0	0	0		2009-09-25	89.75	0	0	0	0	0	0	0	0	0	0		2009-09-25	90.52	0	0	0	0	7	12	7	6	2	0		0	0	0		0	0	0		0	0
2009-09-26	0	0	0	0	0	0	0	0	0	0	0	0		2009-09-26	0	0	0	0	0	0	0	0	0	0	0		2009-09-26	90.52	0	0	0	0	7	12	7	6	2	0		0	0	0		0	0	0		0	0
2009-09-27	0	0	0	0	0	0	0	0	0	0	0	0		2009-09-27	0	0	0	0	0	0	0	0	0	0	0		2009-09-27	90.52	0	0	0	0	7	12	7	6	2	0		0	0	0		0	0	0		0	0
2009-09-28	90.6	0	0	0	0	0	0	0	0	0	0	0		2009-09-28	90.6	0	0	0	0	0	0	0	0	0	0		2009-09-28	92.21	0	0	0	0	7	12	7	6	2	0		0	0	0		0	0	0		0	0
2009-09-29	90.1	-0.00553405	0	0	0	0	0	0	0	0	0	0		2009-09-29	90.1	0	0	0	0	0	0	0	0	0	0		2009-09-29	91.72	0	0	0	0	7	12	7	6	2	0		0	0	0		0	0	0		0	0
2009-09-30	91.43	0.0146535	0	0	0	0	0	0	0	0	0	0		2009-09-30	91.43	0	0	0	0	0	0	0	0	0	0		2009-09-30	93.36	0	0	0	0	7	12	7	6	2	0		0	0	0		0	0	0		0	0
2009-10-01	90.37	-0.0116613	0	0	0	0	0	0	0	0	0	0		2009-10-01	90.37	0	0	0	0	0	0	0	0	0	0		2009-10-01	91.04	0	0	0	0	7	12	7	6	2	0		0	0	0		0	0	0		0	0
2009-10-02	89.58	-0.00878028	0	0	0	0	0	0	0	0	0	0		2009-10-02	89.58	0	0	0	0	0	0	0	0	0	0		2009-10-02	89.85	0	0	0	0	7	12	7	6	2	0		0	0	0		0	0	0		0	0
2009-10-03	0	0	0	0	0	0	0	0	0	0	0	0		2009-10-03	0	0	0	0	0	0	0	0	0	0	0		2009-10-03	89.85	0	0	0	0	7	12	7	6	2	0		0	0	0		0	0	0		0	0
2009-10-04	0	0	0	0	0	0	0	0	0	0	0	0		2009-10-04	0	0	0	0	0	0	0	0	0	0	0		2009-10-04	89.85	0	0	0	0	7	12	7	6	2	0		0	0	0		0	0	0		0	0
2009-10-05	88.27	0	0	0	0	0	0	0	0	0	0	0		2009-10-05	88.27	0	0	0	0	0	0	0	0	0	0		2009-10-05	88.67	0	0	0	0	7	12	7	6	2	0		0	0	0		0	0	0		0	0
2009-10-06	88.4	0.00147173	0	0	0	0	0	0	0	0	0	0		2009-10-06	88.4	0	0	0	0	0	0	0	0	0	0		2009-10-06	90.91	0	0	0	0	7	12	7	6	2	0		0	0	0		0	0	0		0	0
2009-10-07	91.15	0.0306345	0	0	0	0	0	0	0	0	0	0		2009-10-07	91.15	0	0	0	0	0	0	0	0	0	0		2009-10-07	93.97	0	0	0	0	7	12	7	6	2	0		0	0	0		0	0	0		0	0
2009-10-08	94.23	0.0332321	0	0	0	0	0	0	0	0.6	0	0		2009-10-08	94.23	0	0	0	0	0	0	0	1	0	0		2009-10-08	95.22	0	0	0	0	7	12	7	7	2	0		1	0	0		0	0	0		0.693147	0
2009-10-09	94.26	0.000318309	0	0	0	0	0	0	0	0	0	0		2009-10-09	94.26	0	0	0	0	0	0	0	0	0	0		2009-10-09	95.71	0	0	0	0	7	12	7	7	2	0		0	0	0		0	0	0		0	0
2009-10-10	0	0	0	0	0	0	0	0	0	0	0	0		2009-10-10	0	0	0	0	0	0	0	0	0	0	0		2009-10-10	95.71	0	0	0	0	7	12	7	7	2	0		0	0	0		0	0	0		0	0
2009-10-11	0	0	0	0	0	0	0	0	0	0	0	0		2009-10-11	0	0	0	0	0	0	0	0	0	0	0		2009-10-11	95.71	0	0	0	0	7	12	7	7	2	0		0	0	0		0	0	0		0	0
2009-10-12	93.07	0	0	0	0	0	0	0	0	0	0.8	0		2009-10-12	93.07	0	0	0	0	0	0	0	0	1	0		2009-10-12	93.6	0	0	0	0	7	12	7	7	3	0		1	0	1		0	0	0		0.693147	0
2009-10-13	93.68	0.00653282	0	0	0	0	0	0	0	0	0	0		2009-10-13	93.68	0	0	0	0	0	0	0	0	0	0		2009-10-13	94.83	0	0	0	0	7	12	7	7	3	0		0	0	0		0	0	0		0	0
2009-10-14	96.02	0.0246718	0	0	0	0	0	0	0	0	0	0		2009-10-14	96.02	0	0	0	0	0	0	0	0	0	0		2009-10-14	97.46	0	0	0	0	7	12	7	7	3	0		0	0	0		0	0	0		0	0
2009-10-15	95.08	-0.00983781	0	0	0	0	0	0	0	0	0	0		2009-10-15	95.08	0	0	0	0	0	0	0	0	0	0		2009-10-15	96.01	0	0	0	0	7	12	7	7	3	0		0	0	0		0	0	0		0	0
2009-10-16	93.61	-0.0155814	0	0	0	0	0	0	0	0	0	0		2009-10-16	93.61	0	0	0	0	0	0	0	0	0	0		2009-10-16	95.32	0	0	0	0	7	12	7	7	3	0		0	0	0		0	0	0		0	0
2009-10-17	0	0	0	0	0	0	0	0	0	0	0	0		2009-10-17	0	0	0	0	0	0	0	0	0	0	0		2009-10-17	95.32	0	0	0	0	7	12	7	7	3	0		0	0	0		0	0	0		0	0
2009-10-18	0	0	0	0	0	0	0	0	0	0	0	0		2009-10-18	0	0	0	0	0	0	0	0	0	0	0		2009-10-18	95.32	0	0	0	0	7	12	7	7	3	0		0	0	0		0	0	0		0	0
2009-10-19	94.25	0	0	0	0	0	0	0	0	0	0	0		2009-10-19	94.25	0	0	0	0	0	0	0	0	0	0		2009-10-19	94.68	0	0	0	0	7	12	7	7	3	0		0	0	0		0	0	0		0	0
2009-10-20	94.27	0.000212147	0	0	0	0	0	0	0	0	0	0		2009-10-20	94.27	0	0	0	0	0	0	0	0	0	0		2009-10-20	94.98	0	0	0	0	7	12	7	7	3	0		0	0	0		0	0	0		0	0
2009-10-21	92.91	-0.0145316	0	0	0	0	0	0	0	0	0	0		2009-10-21	92.91	0	0	0	0	0	0	0	0	0	0		2009-10-21	93.42	0	0	0	0	7	12	7	7	3	0		0	0	0		0	0	0		0	0
2009-10-22	91.7	-0.013109	0	0	0	0	0	0	0	0	0	0		2009-10-22	91.7	0	0	0	0	0	0	0	0	0	0		2009-10-22	93.45	0	0	0	0	7	12	7	7	3	0		0	0	0		0	0	0		0	0
2009-10-23	110.62	0.187579	0	0	0	0	0	0	0	0.525	0	0		2009-10-23	110.62	0	0	0	0	0	0	0	1	0	0		2009-10-23	118.49	0	0	0	0	7	12	7	8	3	0		1	0	0		0	0	0		0.693147	0
2009-10-24	0	0	0	0	0	0	0	0	0	0	0	0		2009-10-24	0	0	0	0	0	0	0	0	0	0	0		2009-10-24	118.49	0	0	0	0	7	12	7	8	3	0		0	0	0		0	0	0		0	0
2009-10-25	0	0	0	0	0	0	-0.2	0	0	0	0	0		2009-10-25	0	0	0	0	0	1	0	0	0	0	0		2009-10-25	118.49	0	0	0	0	8	12	7	8	3	0		0	0	0		1	0	0		-0.693147	0
2009-10-26	118.49	0	0	0	0	0	0	0	0	0	0	0		2009-10-26	118.49	0	0	0	0	0	0	0	0	0	0		2009-10-26	124.64	0	0	0	0	8	12	7	8	3	0		0	0	0		0	0	0		0	0
2009-10-27	119.42	0.00781812	0	0	0	0	0	0	0	0	0	0		2009-10-27	119.42	0	0	0	0	0	0	0	0	0	0		2009-10-27	122.07	0	0	0	0	8	12	7	8	3	0		0	0	0		0	0	0		0	0
2009-10-28	120.76	0.0111584	0	0	0	0	0	0	0	0	0	0		2009-10-28	120.76	0	0	0	0	0	0	0	0	0	0		2009-10-28	121.64	0	0	0	0	8	12	7	8	3	0		0	0	0		0	0	0		0	0
2009-10-29	120.12	-0.00531385	0	0	0	0	0	0	0	0	0	0		2009-10-29	120.12	0	0	0	0	0	0	0	0	0	0		2009-10-29	122.58	0	0	0	0	8	12	7	8	3	0		0	0	0		0	0	0		0	0
2009-10-30	118.21	-0.0160286	0	0	0	0	0	0	0	0	0	0		2009-10-30	118.21	0	0	0	0	0	0	0	0	0	0		2009-10-30	118.81	0	0	0	0	8	12	7	8	3	0		0	0	0		0	0	0		0	0
2009-10-31	0	0	0	0	0	0	0	0	0	0	0	0		2009-10-31	0	0	0	0	0	0	0	0	0	0	0		2009-10-31	118.81	0	0	0	0	8	12	7	8	3	0		0	0	0		0	0	0		0	0
2009-11-01	0	0	0	0	0	0	0	0	0	0	0	0		2009-11-01	0	0	0	0	0	0	0	0	0	0	0		2009-11-01	118.81	0	0	0	0	8	12	7	8	3	0		0	0	0		0	0	0		0	0
2009-11-02	116.71	0	0	0	0	0	0	0	0	0	0	0		2009-11-02	116.71	0	0	0	0	0	0	0	0	0	0		2009-11-02	118.84	0	0	0	0	8	12	7	8	3	0		0	0	0		0	0	0		0	0
2009-11-03	116.63	-0.000685712	0	0	0	0	0	0	0	0	0	0		2009-11-03	116.63	0	0	0	0	0	0	0	0	0	0		2009-11-03	118.37	0	0	0	0	8	12	7	8	3	0		0	0	0		0	0	0		0	0
2009-11-04	116.76	0.00111406	0	0	0	0	0	0	0	0	0	0		2009-11-04	116.76	0	0	0	0	0	0	0	0	0	0		2009-11-04	117.1	0	0	0	0	8	12	7	8	3	0		0	0	0		0	0	0		0	0
2009-11-05	116.25	-0.00437752	0	0	0	0	0	0	0	0	0	0		2009-11-05	116.25	0	0	0	0	0	0	0	0	0	0		2009-11-05	120.61	0	0	0	0	8	12	7	8	3	0		0	0	0		0	0	0		0	0
2009-11-06	122.67	0.0537548	0	0	0	0	0	0	0	0	0	0		2009-11-06	122.67	0	0	0	0	0	0	0	0	0	0		2009-11-06	126.2	0	0	0	0	8	12	7	8	3	0		0	0	0		0	0	0		0	0
2009-11-07	0	0	0	0	0	0	0	0	0	0	0	0		2009-11-07	0	0	0	0	0	0	0	0	0	0	0		2009-11-07	126.2	0	0	0	0	8	12	7	8	3	0		0	0	0		0	0	0		0	0
2009-11-08	0	0	0	0	0	0	0	0	0	0	0	0		2009-11-08	0	0	0	0	0	0	0	0	0	0	0		2009-11-08	126.2	0	0	0	0	8	12	7	8	3	0		0	0	0		0	0	0		0	0
2009-11-09	125.59	0	0	0	0	0	0	0	0	0	0	0		2009-11-09	125.59	0	0	0	0	0	0	0	0	0	0		2009-11-09	126.67	0	0	0	0	8	12	7	8	3	0		0	0	0		0	0	0		0	0
2009-11-10	126	0.00325931	0	0	0	0	0	0	0.4	0	0	0		2009-11-10	126	0	0	0	0	0	0	1	0	0	0		2009-11-10	130.15	0	0	0	0	8	12	8	8	3	0		1	0	0		0	0	0		0.693147	0
2009-11-11	128.33	0.0183232	0	0	0	0	0	0	0	0	0	0		2009-11-11	128.33	0	0	0	0	0	0	0	0	0	0		2009-11-11	129.91	0	0	0	0	8	12	8	8	3	0		0	0	0		0	0	0		0	0
2009-11-12	129.98	0.0127755	0	0	0	0	0	0	0	0	0	0		2009-11-12	129.98	0	0	0	0	0	0	0	0	0	0		2009-11-12	130.53	0	0	0	0	8	12	8	8	3	0		0	0	0		0	0	0		0	0
2009-11-13	129.75	-0.00177104	0	0	0	0	0	0	0.4	0	0	0		2009-11-13	129.75	0	0	0	0	0	0	1	0	0	0		2009-11-13	132.97	0	0	0	0	8	12	9	8	3	0		1	0	0		0	0	0		0.693147	0
2009-11-14	0	0	0	0	0	0	0	0	0	0	0	0		2009-11-14	0	0	0	0	0	0	0	0	0	0	0		2009-11-14	132.97	0	0	0	0	8	12	9	8	3	0		0	0	0		0	0	0		0	0
2009-11-15	0	0	0	0	0	0	0	0	0	0	0	0		2009-11-15	0	0	0	0	0	0	0	0	0	0	0		2009-11-15	132.97	0	0	0	0	8	12	9	8	3	0		0	0	0		0	0	0		0	0
2009-11-16	130.98	0	0	0	0	0	0	0	0	0	0	0		2009-11-16	130.98	0	0	0	0	0	0	0	0	0	0		2009-11-16	131.59	0	0	0	0	8	12	9	8	3	0		0	0	0		0	0	0		0	0
2009-11-17	129.32	-0.0127546	0	0	0	0	0	0	0	0	0	0		2009-11-17	129.32	0	0	0	0	0	0	0	0	0	0		2009-11-17	131.25	0	0	0	0	8	12	9	8	3	0		0	0	0		0	0	0		0	0
2009-11-18	129.53	0.0016225	0	0	0	0	0	0	0.4	0	0	0		2009-11-18	129.53	0	0	0	0	0	0	1	0	0	0		2009-11-18	131.29	0	0	0	0	8	12	10	8	3	0		1	0	0		0	0	0		0.693147	0
2009-11-19	128.48	-0.00813929	0	0	0	0	0	0	0	0	0	0		2009-11-19	128.48	0	0	0	0	0	0	0	0	0	0		2009-11-19	128.99	0	0	0	0	8	12	10	8	3	0		0	0	0		0	0	0		0	0
2009-11-20	127.41	-0.00836295	0	0	0	0	0	0.125	0	0	0	0		2009-11-20	127.41	0	0	0	0	0	1	0	0	0	0		2009-11-20	129.66	0	0	0	0	8	13	10	8	3	0		1	0	0		0	0	0		0.693147	0
2009-11-21	0	0	0	0	0	0	0	0	0	0	0	0		2009-11-21	0	0	0	0	0	0	0	0	0	0	0		2009-11-21	129.66	0	0	0	0	8	13	10	8	3	0		0	0	0		0	0	0		0	0
2009-11-22	0	0	0	0	0	0	0	0	0	0	0	0		2009-11-22	0	0	0	0	0	0	0	0	0	0	0		2009-11-22	129.66	0	0	0	0	8	13	10	8	3	0		0	0	0		0	0	0		0	0
2009-11-23	131	0	0	0	0	0	0	0	0.267273	0	0	0		2009-11-23	131	0	0	0	0	0	0	1	0	0	0		2009-11-23	133	0	0	0	0	8	13	11	8	3	0		1	0	0		0	0	0		0.693147	0
2009-11-24	132.22	0.00926989	0	0	0	0	0	0.0824916	0	0	0	0		2009-11-24	132.22	0	0	0	0	0	1	0	0	0	0		2009-11-24	132.94	0	0	0	0	8	14	11	8	3	0		1	0	0		0	0	0		0.693147	0
2009-11-25	132.4	0.00136039	0	0	0	0	0	0	0	0	0	0		2009-11-25	132.4	0	0	0	0	0	0	0	0	0	0		2009-11-25	134.03	0	0	0	0	8	14	11	8	3	0		0	0	0		0	0	0		0	0
2009-11-26	0	0	0	0	0	0	0	0	0.416667	0	0	0		2009-11-26	0	0	0	0	0	0	0	1	0	0	0		2009-11-26	134.03	0	0	0	0	8	14	12	8	3	0		1	0	0		0	0	0		0.693147	0
2009-11-27	129.88	0	0	0	0	0	0	0	0	0	0	0		2009-11-27	129.88	0	0	0	0	0	0	0	0	0	0		2009-11-27	131.74	0	0	0	0	8	14	12	8	3	0		0	0	0		0	0	0		0	0
2009-11-28	0	0	0	0	0	0	0	0	0	0	0	0		2009-11-28	0	0	0	0	0	0	0	0	0	0	0		2009-11-28	131.74	0	0	0	0	8	14	12	8	3	0		0	0	0		0	0	0		0	0
2009-11-29	0	0	0	0	0	0	0	0	0	0	0	0		2009-11-29	0	0	0	0	0	0	0	0	0	0	0		2009-11-29	131.74	0	0	0	0	8	14	12	8	3	0		0	0	0		0	0	0		0	0
2009-11-30	132.16	0	0	0	0	0	0	0.36	0.841667	0	0.8	0		2009-11-30	132.16	0	0	0	0	0	2	2	0	1	0		2009-11-30	135.91	0	0	0	0	8	16	14	8	4	0		1	0	1		0	0	0		1.79176	0
2009-12-01	135.75	0.0268016	0	0	0	0	0	0	0	0	0	0		2009-12-01	135.75	0	0	0	0	0	0	0	0	0	0		2009-12-01	138.5	0	0	0	0	8	16	14	8	4	0		0	0	0		0	0	0		0	0
2009-12-02	138.96	0.0233712	0	0	0	0	0	0.229762	0	0	0	0		2009-12-02	138.96	0	0	0	0	0	1	0	0	0	0		2009-12-02	142.25	0	0	0	0	8	17	14	8	4	0		1	0	0		0	0	0		0.693147	0
2009-12-03	140.77	0.0129412	0	0	0	0	0	0	0	0	0	0		2009-12-03	140.77	0	0	0	0	0	0	0	0	0	0		2009-12-03	141.17	0	0	0	0	8	17	14	8	4	0		0	0	0		0	0	0		0	0
2009-12-04	135.11	-0.0410381	0	0	0	0	0	0	0	0	0	0		2009-12-04	135.11	0	0	0	0	0	0	0	0	0	0		2009-12-04	137.58	0	0	0	0	8	17	14	8	4	0		0	0	0		0	0	0		0	0
2009-12-05	0	0	0	0	0	0	0	0	0	0	0	0		2009-12-05	0	0	0	0	0	0	0	0	0	0	0		2009-12-05	137.58	0	0	0	0	8	17	14	8	4	0		0	0	0		0	0	0		0	0
2009-12-06	0	0	0	0	0	0	0	0	0	0	0	0		2009-12-06	0	0	0	0	0	0	0	0	0	0	0		2009-12-06	137.58	0	0	0	0	8	17	14	8	4	0		0	0	0		0	0	0		0	0
2009-12-07	133.84	0	0	0	0	0	0	0	0.3	0	0	0		2009-12-07	133.84	0	0	0	0	0	0	1	0	0	0		2009-12-07	134.21	0	0	0	0	8	17	15	8	4	0		1	0	0		0	0	0		0.693147	0
2009-12-08	132.87	-0.00727386	0	0	0	0	0	0	0	0	0	0		2009-12-08	132.87	0	0	0	0	0	0	0	0	0	0		2009-12-08	134.11	0	0	0	0	8	17	15	8	4	0		0	0	0		0	0	0		0	0
2009-12-09	129.82	-0.0232222	0	-0.8	0	0	-0.175	0	0	0	1	1		2009-12-09	129.82	0	1	0	0	1	0	0	0	0	0		2009-12-09	131.31	0	1	0	0	9	17	15	8	4	0		0	1	5		1	0	-4		-1.09861	0
2009-12-10	132.4	0.0196787	0	0	0	0	0	0.136364	0	0	0	0		2009-12-10	132.4	0	0	0	0	0	1	0	0	0	0		2009-12-10	135.38	0	1	0	0	9	18	15	8	4	0		1	0	0		0	0	0		0.693147	0
2009-12-11	133.2	0.00602414	0	0	0	0	0	0	0	0	0	0		2009-12-11	133.2	0	0	0	0	0	0	0	0	0	0		2009-12-11	134.15	0	1	0	0	9	18	15	8	4	0		0	0	0		0	0	0		0	0
2009-12-12	0	0	0	0	0	0	0	0	0	0	0	0		2009-12-12	0	0	0	0	0	0	0	0	0	0	0		2009-12-12	134.15	0	1	0	0	9	18	15	8	4	0		0	0	0		0	0	0		0	0
2009-12-13	0	0	0	0	0	0	0	0	0	0	0	0		2009-12-13	0	0	0	0	0	0	0	0	0	0	0		2009-12-13	134.15	0	1	0	0	9	18	15	8	4	0		0	0	0		0	0	0		0	0
2009-12-14	129.35	0	0	0	0	0	0	0	0	0	0	0		2009-12-14	129.35	0	0	0	0	0	0	0	0	0	0		2009-12-14	131.38	0	1	0	0	9	18	15	8	4	0		0	0	0		0	0	0		0	0
2009-12-15	129.59	0.00185363	0	0	0	0	0	0	0	0	0	0		2009-12-15	129.59	0	0	0	0	0	0	0	0	0	0		2009-12-15	130.23	0	1	0	0	9	18	15	8	4	0		0	0	0		0	0	0		0	0
2009-12-16	127.65	-0.0150834	0	0	0	0	0	0.136364	0	0	0	0		2009-12-16	127.65	0	0	0	0	0	1	0	0	0	0		2009-12-16	128.36	0	1	0	0	9	19	15	8	4	0		1	0	0		0	0	0		0.693147	0
2009-12-17	126.9	-0.00589277	0	0	0	0	0	0.2	0	0	0	0		2009-12-17	126.9	0	0	0	0	0	1	0	0	0	0		2009-12-17	126.91	0	1	0	0	9	20	15	8	4	0		1	0	0		0	0	0		0.693147	0
2009-12-18	125.65	-0.00989911	0	0	0	0	0	0.2	0.311111	0	0	0		2009-12-18	125.65	0	0	0	0	0	1	1	0	0	0		2009-12-18	128.48	0	1	0	0	9	21	16	8	4	0		1	0	0		0	0	0		1.09861	0
2009-12-19	0	0	0	0	0	0	0	0	0	0	0	0		2009-12-19	0	0	0	0	0	0	0	0	0	0	0		2009-12-19	128.48	0	1	0	0	9	21	16	8	4	0		0	0	0		0	0	0		0	0
2009-12-20	0	0	0	0	0	0	0	0	0.275	0	0	0		2009-12-20	0	0	0	0	0	0	0	1	0	0	0		2009-12-20	128.48	0	1	0	0	9	21	17	8	4	0		1	0	0		0	0	0		0.693147	0
2009-12-21	130.19	0	0	0	0	0	0	0	0	0	0	0		2009-12-21	130.19	0	0	0	0	0	0	0	0	0	0		2009-12-21	132.79	0	1	0	0	9	21	17	8	4	0		0	0	0		0	0	0		0	0
2009-12-22	132.65	0.0187191	0	0	0	0	0	0	0	0	0	0		2009-12-22	132.65	0	0	0	0	0	0	0	0	0	0		2009-12-22	133.75	0	1	0	0	9	21	17	8	4	0		0	0	0		0	0	0		0	0
2009-12-23	134.35	0.0127343	0	0	0	0	0	0	0	0	0	0		2009-12-23	134.35	0	0	0	0	0	0	0	0	0	0		2009-12-23	138.94	0	1	0	0	9	21	17	8	4	0		0	0	0		0	0	0		0	0
2009-12-24	137.54	0.0234664	0	0	0	0	0	0	0	0	0	0		2009-12-24	137.54	0	0	0	0	0	0	0	0	0	0		2009-12-24	138.47	0	1	0	0	9	21	17	8	4	0		0	0	0		0	0	0		0	0
2009-12-25	0	0	0	0	0	0	0	0	0	0	0	0		2009-12-25	0	0	0	0	0	0	0	0	0	0	0		2009-12-25	138.47	0	1	0	0	9	21	17	8	4	0		0	0	0		0	0	0		0	0
2009-12-26	0	0	0	0	0	0	0	0	0	0	0	0		2009-12-26	0	0	0	0	0	0	0	0	0	0	0		2009-12-26	138.47	0	1	0	0	9	21	17	8	4	0		0	0	0		0	0	0		0	0
2009-12-27	0	0	0	0	0	0	0	0	0	0	0	0		2009-12-27	0	0	0	0	0	0	0	0	0	0	0		2009-12-27	138.47	0	1	0	0	9	21	17	8	4	0		0	0	0		0	0	0		0	0
2009-12-28	138.53	0	0	0	0	0	0	0	0	0	0	0		2009-12-28	138.53	0	0	0	0	0	0	0	0	0	0		2009-12-28	139.31	0	1	0	0	9	21	17	8	4	0		0	0	0		0	0	0		0	0
[truncated: 3,290 more rows]
[truncated: 8 more columns]

## Sheet: Hoja3
fecha	Stock	util	suma -1-.75	suma .75----1		Resumen												suma -.5 -.25	suma -.25---- 0	suma 0---- .25	suma .25----.5	suma .5----.75			Resumen											Resumen										Stock	util	suma -1-.9	suma -1-.75
[truncated: 3,676 more rows]
[truncated: 19 more columns]

[truncated: 1 more sheets: Hoja2]
