# Supplementary material for: Measuring information flux between social media and stock prices with Transfer Entropy
Source: PLoS One. 2021 Sep 23;16(9):e0257686. doi: 10.1371/journal.pone.0257686 (PMC8459996; doi:10.1371/journal.pone.0257686)
Supplement: S1 Data — (ZIP) [file pone.0257686.s001.zip › DATA BASES/1.-amzn/AMZN limpio.xlsx]

## Sheet: Sheet1
SUMMARY OUTPUT
Regression Statistics
Multiple R	0.943927
R Square	0.890999
Adjusted R Square	0.890947											h =
Standard Error	165.185
Observations	2123											1
ANOVA
	df	SS	MS	F	Significance F							p =
Regression	1	4.73069e+08	4.73069e+08	17337.5	0
Residual	2121	5.78734e+07	27285.9									0
Total	2122	5.30943e+08
	Coefficients	Standard Error	t Stat	P-value	Lower 95%	Upper 95%	Lower 95.0%	Upper 95.0%				jbstat =
Intercept	-126.194	7.05031	-17.8991	7.72032e-67	-140.021	-112.368	-140.021	-112.368
X Variable 1	3.52969	0.0268067	131.672	0	3.47712	3.58226	3.47712	3.58226				251.065
												critval =
RESIDUAL OUTPUT
												5.992
Observation	Predicted Y	Residuals
1	-126.194	260.884
2	-122.665	257.355
3	-122.665	257.355
4	-122.665	254.915
5	-122.665	256.185
6	-122.665	252.973
7	-119.135	246.485
8	-115.605	244.715
9	-115.605	242.955
10	-115.605	242.745
11	-115.605	242.745
12	-112.076	239.216
13	-112.076	239.686
14	-108.546	234.326
15	-108.546	233.956
16	-105.016	230.426
17	-105.016	223.886
18	-105.016	224.116
19	-105.016	220.956
20	-105.016	221.846
21	-105.016	225.106
22	-101.487	221.147
23	-97.9568	217.617
24	-97.9568	214.267
25	-94.4271	212.507
26	-94.4271	211.947
27	-94.4271	212.437
28	-94.4271	225.767
29	-94.4271	227.187
30	-94.4271	226.237
31	-94.4271	225.917
32	-90.8974	226.457
33	-90.8974	231.857
34	-90.8974	231.057
35	-87.3678	233.188
36	-87.3678	233.798
37	-83.8381	233.928
38	-83.8381	227.468
39	-87.3678	229.388
40	-87.3678	229.098
41	-83.8381	220.938
42	-83.8381	213.668
43	-80.3084	211.238
44	-80.3084	205.288
45	-80.3084	214.178
46	-80.3084	211.778
47	-76.7787	205.689
48	-76.7787	203.059
49	-76.7787	196.489
50	-76.7787	199.499
51	-76.7787	199.989
52	-76.7787	202.239
53	-76.7787	202.239
54	-73.249	196.489
55	-73.249	199.559
56	-73.249	202.009
57	-73.249	196.019
58	-73.249	196.019
59	-73.249	196.019
60	-69.7193	191.729
61	-69.7193	188.554
62	-69.7193	192.929
63	-69.7193	192.749
64	-66.1896	193.09
65	-62.6599	188.49
66	-62.6599	185.21
67	-62.6599	184.967
68	-62.6599	180.46
69	-59.1302	167.74
70	-59.1302	168.39
71	-55.6005	164.741
72	-55.6005	171.821
73	-55.6005	175.541
74	-52.0708	172.171
75	-52.0708	172.141
76	-52.0708	170.941
77	-52.0708	170.471
78	-52.0708	169.201
79	-52.0708	168.931
80	-48.5411	168.611
81	-48.5411	170.961
82	-48.5411	176.121
83	-48.5411	176.861
84	-48.5411	177.401
85	-48.5411	178.191
86	-48.5411	175.141
87	-48.5411	175.391
88	-45.0115	169.871
89	-45.0115	168.801
90	-41.4818	183.922
91	-37.9521	197.652
92	-34.4224	189.812
93	-30.8927	186.443
94	-27.363	182.913
95	-27.363	182.893
96	-27.363	192.003
97	-27.363	192.333
98	-27.363	196.493
99	-27.363	196.363
100	-27.363	196.293
101	-27.363	198.133
102	-27.363	198.133
103	-27.363	199.353
104	-27.363	197.633
105	-27.363	186.263
106	-23.8333	188.003
107	-23.8333	188.653
108	-23.8333	201.333
109	-23.8333	203.323
110	-23.8333	199.233
111	-23.8333	200.383
112	-23.8333	199.513
113	-27.363	202.213
114	-30.8927	206.513
115	-27.363	202.983
116	-27.363	202.983
117	-27.363	201.613
118	-27.363	201.303
119	-27.363	202.933
120	-30.8927	208.473
121	-30.8927	208.473
122	-27.363	210.653
123	-27.363	212.113
124	-27.363	209.953
125	-23.8333	205.973
126	-23.8333	204.923
127	-23.8333	207.203
128	-23.8333	206.583
129	-23.8333	220.523
130	-23.8333	216.228
131	-20.3036	213.954
132	-20.3036	208.624
133	-20.3036	208.624
134	-20.3036	205.994
135	-16.7739	204.324
136	-16.7739	204.824
137	-16.7739	203.064
138	-16.7739	206.734
139	-16.7739	202.754
140	-16.7739	204.494
141	-16.7739	208.404
142	-16.7739	233.514
143	-16.7739	235.054
144	-13.2442	225.794
145	-9.71454	220.945
146	-6.18484	224.245
147	-6.18484	221.735
148	-6.18484	219.395
149	-2.65515	219.175
150	0.874541	215.645
151	0.874541	212.615
152	0.874541	213.305
153	0.874541	176.665
154	0.874541	205.655
155	4.40423	206.516
156	7.93392	204.606
157	7.93392	208.246
158	11.4636	208.436
159	14.9933	202.267
160	14.9933	196.397
161	11.4636	199.926
162	11.4636	205.096
163	7.93392	211.596
164	7.93392	214.636
165	11.4636	215.316
166	14.9933	224.307
167	18.523	223.167
168	18.523	214.727
169	18.523	204.707
170	18.523	205.087
171	18.523	205.087
172	22.0527	201.557
173	22.0527	207.797
174	22.0527	202.157
175	22.0527	207.657
176	22.0527	200.387
177	22.0527	194.177
178	22.0527	194.177
179	22.0527	189.927
180	22.0527	190.447
181	25.5824	193.916
182	25.5824	195.928
183	29.1121	195.628
184	32.6418	198.678
185	32.6418	202.838
186	32.6418	204.168
187	32.6418	214.068
188	32.6418	214.068
189	32.6418	214.068
190	32.6418	209.688
191	32.6418	211.238
192	32.6418	200.968
193	32.6418	202.138
194	36.1715	198.609
195	36.1715	190.979
196	36.1715	162.229
197	32.6418	174.138
198	32.6418	184.678
199	32.6418	184.678
200	29.1121	184.398
201	32.6418	182.978
202	36.1715	182.119
203	36.1715	180.309
204	36.1715	180.309
205	39.7012	178.289
206	43.2308	167.989
207	39.7012	171.089
208	39.7012	177.689
209	39.7012	177.689
210	39.7012	179.229
211	43.2308	174.599
212	43.2308	161.289
213	43.2308	139.168
214	43.2308	145.159
215	43.2308	153.899
216	43.2308	152.799
217	43.2308	152.799
218	43.2308	153.009
219	46.7605	145.229
220	46.7605	148.559
221	50.2902	140.19
222	50.2902	142.74
223	50.2902	142.74
224	50.2902	139.23
225	46.7605	133.749
226	50.2902	129.92
227	50.2902	130.97
228	50.2902	130.97
229	50.2902	132.23
230	53.8199	120.53
231	53.8199	125.21
232	57.3496	119.93
233	53.8199	123.46
234	53.8199	122.45
235	53.8199	120.07
236	57.3496	116.51
237	57.3496	115.75
238	57.3496	115.75
239	60.8793	112.221
240	60.8793	118.151
241	64.409	113.101
242	64.409	113.201
243	67.9387	114.671
244	67.9387	110.621
245	67.9387	110.961
246	67.9387	110.481
247	67.9387	110.481
248	67.9387	121.501
249	67.9387	126.511
250	71.4684	119.462
251	71.4684	119.462
252	71.4684	119.462
253	71.4684	114.622
254	74.9981	118.318
255	74.9981	120.372
256	78.5278	115.912
257	78.5278	100.932
258	78.5278	103.192
259	74.9981	109.192
260	74.9981	110.542
261	74.9981	116.592
262	74.9981	116.302
263	71.4684	113.002
264	71.4684	108.462
265	71.4684	111.032
266	74.9981	103.892
267	74.9981	105.042
268	78.5278	100.772
269	78.5278	100.772
270	78.5278	100.772
271	82.0575	98.2025
272	82.0575	99.0325
273	85.5871	98.1829
274	85.5871	102.053
275	85.5871	98.7329
276	85.5871	98.7329
277	89.1168	94.2732
278	89.1168	95.4732
279	92.6465	89.6135
280	96.1762	98.8638
281	99.7059	103.164
282	99.7059	94.2841
283	99.7059	94.6841
284	99.7059	92.1641
285	103.236	83.7444
286	106.765	81.2047
287	110.295	80.395
288	113.825	74.6353
289	113.825	74.6353
290	117.354	68.1456
291	117.354	73.7156
292	117.354	72.6256
293	117.354	72.6256
294	120.884	67.3559
295	120.884	69.4459
296	120.884	73.5359
297	120.884	75.1059
298	120.884	105.966
299	120.884	105.966
300	120.884	111.016
301	124.414	105.626
302	124.414	105.836
303	124.414	105.036
304	124.414	99.5762
305	124.414	99.5762
306	124.414	100.746
307	124.414	99.4862
308	124.414	98.5662
309	127.943	98.7465
310	127.943	94.9865
311	124.414	99.9762
312	124.414	99.6462
313	127.943	85.9065
314	127.943	90.1665
315	124.414	90.9162
316	124.414	92.8662
317	124.414	90.8262
318	120.884	92.0059
319	117.354	95.5356
320	117.354	95.5356
321	117.354	95.5356
322	117.354	97.3956
323	117.354	91.8756
324	117.354	95.5556
325	117.354	90.8656
326	117.354	90.8656
327	117.354	90.8656
328	117.354	97.2156
329	117.354	95.8556
330	117.354	101.126
331	120.884	97.5959
332	120.884	95.6159
333	120.884	95.5359
334	120.884	93.8459
335	120.884	93.5659
336	120.884	102.136
337	124.414	97.7462
338	124.414	95.6562
339	127.943	97.6665
340	127.943	97.6765
341	127.943	93.3665
342	127.943	100.407
343	127.943	100.407
344	127.943	101.377
345	131.473	98.0569
346	131.473	95.5869
347	131.473	93.5769
348	135.003	90.0472
349	135.003	82.4672
350	135.003	93.2872
351	135.003	93.2872
352	135.003	93.2872
353	135.003	88.0372
354	135.003	82.0472
355	135.003	85.0072
356	135.003	102.317
357	135.003	102.317
358	135.003	98.9872
359	135.003	99.3772
360	135.003	99.0572
361	138.533	94.2175
362	142.062	91.1278
363	145.592	91.8281
364	145.592	95.9581
365	149.122	92.0484
366	152.651	88.5187
367	152.651	87.6987
368	156.181	89.559
369	156.181	87.739
370	156.181	89.929
371	156.181	90.939
372	159.711	86.5093
373	159.711	88.5593
374	163.24	85.0296
375	163.24	84.6396
376	163.24	82.9796
377	166.77	84.6099
378	170.3	88.8402
379	173.829	85.3106
380	173.829	83.2606
381	173.829	81.8406
382	173.829	81.8006
383	173.829	84.1706
384	173.829	84.9206
385	173.829	86.9806
386	173.829	83.6406
387	177.359	80.1109
388	180.889	73.9162
389	184.419	68.0415
390	184.419	65.2515
391	187.948	68.6418
392	191.478	62.8421
393	195.008	57.0024
394	195.008	60.9124
395	195.008	63.5024
396	198.537	60.5227
397	198.537	52.4227
398	198.537	46.4527
399	198.537	43.8227
400	198.537	43.8227
401	198.537	45.6427
402	202.067	41.873
403	202.067	45.423
404	202.067	42.783
405	205.597	34.4033
406	209.126	30.8736
407	209.126	30.8736
408	209.126	24.6536
409	209.126	19.3636
410	209.126	13.7936
411	209.126	29.1136
412	209.126	29.1136
413	209.126	29.1136
414	209.126	29.1136
415	212.656	25.5839
416	212.656	19.7663
417	216.186	18.1443
418	216.186	21.3743
419	219.715	7.63456
420	219.715	6.59456
421	223.245	3.22487
422	223.245	3.35487
423	223.245	-0.295132
424	223.245	1.98487
425	223.245	1.98487
426	223.245	1.98487
427	223.245	6.46487
428	219.715	14.0646
429	219.715	18.3146
430	219.715	18.3146
431	219.715	20.1646
432	219.715	23.9046
433	219.715	23.6863
434	219.715	27.3946
435	219.715	31.5546
436	216.186	35.8643
437	216.186	35.8643
438	212.656	39.3939
439	212.656	37.673
440	212.656	47.7439
441	212.656	45.3339
442	212.656	48.8439
443	212.656	44.2639
444	212.656	44.2639
445	212.656	45.9639
446	212.656	45.9639
447	216.186	32.4457
448	219.715	28.5946
449	219.715	25.4646
450	219.715	25.4646
451	219.715	25.4646
452	219.715	31.1546
453	219.715	31.1546
454	219.715	37.5946
455	219.715	38.7646
456	216.186	42.9643
457	216.186	42.9643
458	219.715	48.7438
459	219.715	46.6646
460	219.715	45.6246
461	219.715	48.2246
462	219.715	48.2246
463	223.245	48.6549
464	223.245	45.6849
465	226.775	43.7052
466	226.775	45.3452
467	226.775	45.3452
468	226.775	45.3452
469	226.775	45.3452
470	226.775	43.4152
471	226.775	46.8452
472	230.305	53.6855
473	230.305	53.6855
474	230.305	30.0455
475	230.305	42.4595
476	226.775	38.7252
477	223.245	41.7549
478	226.775	38.2252
479	223.245	43.6449
480	223.245	38.9749
481	226.775	33.4552
482	226.775	35.1752
483	230.305	31.6455
484	233.834	23.3758
485	233.834	24.8658
486	233.834	35.4058
487	237.364	27.7261
488	237.364	27.7261
489	237.364	27.7261
490	237.364	32.3861
491	237.364	29.0461
492	237.364	28.5761
493	237.364	25.8861
494	240.894	23.3764
495	244.423	21.3167
496	247.953	25.157
497	247.953	27.637
498	247.953	25.837
499	247.953	25.927
500	247.953	26.237
501	247.953	23.287
502	247.953	26.177
503	247.953	17.787
504	251.483	10.3373
505	251.483	6.40733
506	255.012	1.39764
507	255.012	2.26564
508	255.012	-1.62236
509	255.012	2.73764
510	255.012	1.00764
511	255.012	5.29764
512	255.012	11.4776
513	258.542	3.06795
514	258.542	4.77995
515	258.542	0.487949
516	258.542	0.537949
517	258.542	-3.06205
518	262.072	-6.59174
519	265.601	-6.65144
520	265.601	-0.831435
521	265.601	7.26856
522	269.131	-1.41113
523	265.601	-5.28144
524	269.131	-8.81113
525	269.131	-8.81113
526	272.661	-9.11082
527	276.191	-7.41051
528	276.191	-1.49051
529	276.191	-21.3805
530	279.72	-24.9102
531	279.72	-24.9102
532	279.72	-29.9802
533	279.72	-25.9102
534	283.25	-35.0199
535	283.25	-25.1999
536	286.78	-31.0596
537	290.309	-32.5793
538	286.78	-28.0996
539	286.78	-26.6196
540	286.78	-23.1496
541	286.78	-23.1496
542	286.78	-23.1496
543	286.78	-22.2696
544	290.309	-23.7493
545	290.309	-20.4093
546	286.78	-16.8796
547	290.309	-22.6793
548	293.839	-30.879
549	290.309	-28.5693
550	290.309	-28.5693
551	290.309	-28.5693
552	290.309	-23.0193
553	290.309	-24.7793
554	293.839	-27.009
555	293.839	-24.639
556	293.839	-24.639
557	297.369	-28.1687
558	300.898	-34.0184
559	300.898	-35.1984
560	297.369	-30.1987
561	297.369	-20.4987
562	297.369	-20.4987
563	297.369	-20.4987
564	293.839	-12.769
565	297.369	-25.6987
566	297.369	-21.5787
567	297.369	-19.2087
568	297.369	-19.7987
569	300.898	-23.2084
570	300.898	-18.7984
571	297.369	-5.83866
572	297.369	-5.03866
573	297.369	2.29134
574	297.369	10.1813
575	300.898	5.67165
576	300.898	5.97165
577	300.898	7.79165
578	304.428	-0.318046
579	304.428	0.801954
580	304.428	0.801954
581	307.958	-4.47774
582	307.958	-6.89774
583	311.487	-12.5474
584	311.487	-8.08743
585	311.487	0.52257
586	311.487	0.52257
587	307.958	-1.85774
588	311.487	-9.07743
589	315.017	-13.7971
590	315.017	-9.44712
591	315.017	-10.8071
592	315.017	-14.0271
593	315.017	-14.2671
594	315.017	-18.1071
595	311.487	-15.7474
596	311.487	-14.2274
597	311.487	-25.0174
598	311.487	-26.6674
599	311.487	-26.6674
600	315.017	-30.1971
601	311.487	-25.9174
602	315.017	-27.9271
603	315.017	-30.4471
604	315.017	-33.4371
605	318.547	-37.5668
606	318.547	-37.5668
607	318.547	-29.7468
608	318.547	-24.9068
609	318.547	-24.4468
610	322.077	-26.2165
611	322.077	-26.2165
612	322.077	-22.3665
613	322.077	-24.1565
614	322.077	-10.0425
615	322.077	-10.0165
616	322.077	-5.73651
617	325.606	-11.4762
618	329.136	-16.4859
619	332.666	-14.5456
620	336.195	-23.5553
621	339.725	-18.775
622	343.255	-22.7447
623	343.255	-24.2147
624	343.255	-24.2147
625	343.255	-33.2247
626	343.255	-38.0807
627	346.784	-36.0143
628	346.784	-17.8533
629	346.784	-17.8533
630	343.255	-14.3237
631	343.255	-16.8147
632	343.255	-10.7147
633	343.255	-16.4987
634	346.784	-14.5743
635	346.784	16.6057
636	346.784	16.6057
637	350.314	13.076
638	350.314	7.84596
639	350.314	12.386
640	350.314	10.766
641	350.314	8.68796
642	350.314	5.86596
643	350.314	-6.75404
644	350.314	4.06396
645	350.314	-0.784042
646	353.844	2.37627
647	350.314	17.082
648	350.314	26.326
649	353.844	27.5263
650	353.844	32.8663
651	353.844	32.8663
652	353.844	39.7763
653	353.844	39.7763
654	353.844	38.4563
655	353.844	30.8163
656	353.844	32.1163
657	350.314	37.336
658	350.314	44.876
659	353.844	48.3563
660	353.844	48.3563
661	357.373	45.5466
662	357.373	41.8266
663	357.373	47.0166
664	357.373	40.7066
665	357.373	40.7066
666	357.373	40.7066
667	357.373	35.9966
668	360.903	37.8869
669	360.903	37.8869
670	360.903	37.0669
671	364.433	29.1972
672	364.433	26.5472
673	367.963	29.5775
674	367.963	27.8375
675	371.492	28.1178
676	371.492	28.1178
677	367.963	31.6475
678	367.963	39.0875
679	367.963	31.9075
680	367.963	19.6375
681	367.963	19.6375
682	367.963	18.3175
683	367.963	16.2375
684	367.963	35.0475
685	371.492	-12.8022
686	371.492	-12.8022
687	371.492	-12.8022
688	371.492	-25.3422
689	371.492	-23.5422
690	375.022	-28.5719
691	375.022	-20.4319
692	375.022	-13.9419
693	375.022	-13.9419
694	375.022	-13.9419
695	378.552	-16.7616
696	375.022	-25.7719
697	378.552	-21.2016
698	378.552	-21.2016
699	382.081	-24.7313
700	382.081	-28.4313
701	378.552	-31.1716
702	375.022	-28.2619
703	378.552	-26.7716
704	378.552	-20.2316
705	378.552	-18.7516
706	382.081	-22.3013
707	378.552	-14.6516
708	382.081	-9.71127
709	385.611	-13.451
710	385.611	-13.551
711	385.611	-15.081
712	385.611	-14.101
713	389.141	-15.4007
714	392.67	-18.9303
715	392.67	-17.6303
716	392.67	-13.9003
717	392.67	-19.4403
718	392.67	-32.0503
719	392.67	-40.8203
720	396.2	-41.49
721	396.2	-52.79
722	396.2	-57.73
723	396.2	-57.91
724	396.2	-59.835
725	396.2	-53.21
726	396.2	-54.24
727	396.2	-62.58
728	396.2	-73.2
729	396.2	-73.2
730	399.73	-81.9697
731	399.73	-72.6597
732	399.73	-67.9247
733	399.73	-82.6197
734	399.73	-87.9997
735	403.259	-87.1794
736	406.789	-83.1091
737	406.789	-81.8791
738	406.789	-81.8791
739	406.789	-81.8791
740	410.319	-79.4488
741	413.848	-89.2685
742	413.848	-76.6985
743	413.848	-110.018
744	413.848	-117.268
745	413.848	-113.468
746	413.848	-109.718
747	417.378	-109.488
748	417.378	-109.368
749	417.378	-107.328
750	417.378	-119.998
751	420.908	-128.198
752	420.908	-132.588
753	420.908	-128.668
754	420.908	-128.668
755	420.908	-128.668
756	424.438	-121.578
757	424.438	-119.798
758	424.438	-126.818
759	424.438	-129.248
760	424.438	-123.248
761	424.438	-119.428
762	427.967	-123.057
763	431.497	-119.257
764	431.497	-119.257
765	431.497	-119.257
766	427.967	-117.147
767	427.967	-117.807
768	427.967	-114.187
769	427.967	-115.417
770	431.497	-118.947
771	431.497	-118.947
772	435.027	-126.187
773	435.027	-127.837
774	438.556	-131.776
775	438.556	-114.986
776	438.556	-108.886
777	442.086	-109.676
778	442.086	-106.886
779	442.086	-116.176
780	445.616	-119.346
781	449.145	-122.875
782	452.675	-126.405
783	452.675	-125.055
784	452.675	-127.055
785	452.675	-118.295
786	452.675	-125.675
787	449.145	-124.945
788	449.145	-124.945
789	449.145	-123.455
790	449.145	-124.575
791	449.145	-124.575
792	449.145	-124.365
793	452.675	-120.285
794	456.205	-123.355
795	456.205	-122.655
796	456.205	-132.395
797	456.205	-126.235
798	456.205	-128.285
799	456.205	-110.005
800	456.205	-110.005
801	456.205	-110.005
802	459.734	-104.414
803	463.264	-108.824
804	466.794	-108.134
805	470.324	-111.664
806	470.324	-111.664
807	470.324	-110.564
808	466.794	-108.654
809	466.794	-108.184
810	466.794	-142.784
811	470.324	-146.314
812	470.324	-147.814
813	470.324	-157.334
814	470.324	-163.264
815	470.324	-156.674
816	470.324	-158.004
817	473.853	-159.963
818	477.383	-165.933
819	477.383	-160.583
820	480.913	-164.113
821	477.383	-159.053
822	480.913	-154.633
823	480.913	-147.283
824	480.913	-147.283
825	480.913	-146.383
826	480.913	-145.133
827	480.913	-149.323
828	480.913	-149.323
829	480.913	-149.323
830	480.913	-146.893
831	484.442	-142.612
832	484.442	-141.262
833	484.442	-142.062
834	484.442	-145.442
835	487.972	-142.022
836	484.442	-138.062
837	487.972	-141.592
838	491.502	-149.162
839	487.972	-158.222
840	484.442	-153.112
841	484.442	-153.922
842	484.442	-153.252
843	484.442	-153.252
844	484.442	-153.252
845	484.442	-160.552
846	484.442	-156.682
847	484.442	-159.442
848	484.442	-153.122
849	484.442	-153.122
850	484.442	-160.812
851	484.442	-156.232
852	484.442	-161.232
853	484.442	-166.982
854	484.442	-166.032
855	484.442	-161.702
856	484.442	-162.242
857	484.442	-167.462
858	484.442	-161.742
859	487.972	-172.602
860	487.972	-181.522
861	487.972	-184.332
862	487.972	-172.642
863	491.502	-178.532
864	491.502	-178.322
865	491.502	-204.442
866	491.502	-204.442
867	491.502	-204.442
868	495.031	-205.061
869	495.031	-200.911
870	491.502	-192.432
871	495.031	-189.571
872	498.561	-193.101
873	498.561	-192.841
874	498.561	-195.751
875	498.561	-202.041
876	502.091	-205.451
877	502.091	-202.231
878	502.091	-202.231
879	498.561	-193.451
880	502.091	-190.081
881	502.091	-190.581
882	502.091	-185.611
883	502.091	-174.271
884	505.62	-177.8
885	505.62	-182.57
886	509.15	-184.22
887	512.68	-186.14
888	512.68	-182.14
889	512.68	-180.05
890	516.21	-183.58
891	516.21	-183.58
892	516.21	-180.57
893	519.739	-184.699
894	519.739	-186.169
895	519.739	-186.169
896	519.739	-181.099
897	519.739	-181.099
898	519.739	-193.739
899	519.739	-193.429
900	519.739	-203.239
901	519.739	-202.809
902	516.21	-203.58
903	516.21	-203.58
904	516.21	-203.58
905	516.21	-209.57
906	516.21	-203.71
907	516.21	-208.85
908	519.739	-212.419
909	523.269	-215.949
910	523.269	-217.199
911	526.799	-231.739
912	530.328	-231.448
913	533.858	-236.128
914	533.858	-233.958
915	533.858	-233.958
916	533.858	-233.958
917	533.858	-227.318
918	533.858	-227.573
919	533.858	-230.828
920	533.858	-230.828
921	533.858	-224.768
922	533.858	-224.768
923	533.858	-221.818
924	537.388	-227.088
925	537.388	-227.038
926	540.917	-232.397
927	540.917	-232.397
928	540.917	-238.727
929	540.917	-245.627
930	540.917	-240.457
931	540.917	-243.987
932	540.917	-249.507
933	540.917	-246.177
934	544.447	-251.177
935	544.447	-257.497
936	547.977	-257.237
937	547.977	-257.237
938	544.447	-253.707
939	544.447	-255.007
940	544.447	-247.197
941	547.977	-235.587
942	547.977	-235.587
943	547.977	-244.067
944	547.977	-236.197
945	547.977	-193.447
946	547.977	-193.447
947	547.977	-184.427
948	551.506	-186.756
949	555.036	-181.146
950	555.036	-180.756
951	555.036	-184.476
952	555.036	-182.041
953	555.036	-179.896
954	555.036	-177.866
955	555.036	-173.206
956	551.506	-169.676
957	551.506	-178.136
958	551.506	-167.846
959	551.506	-167.846
960	551.506	-167.846
961	551.506	-171.366
962	551.506	-172.916
963	551.506	-166.136
964	551.506	-166.706
965	551.506	-181.996
966	551.506	-177.266
967	551.506	-180.926
968	555.036	-184.456
969	555.036	-179.901
970	555.036	-181.796
971	555.036	-176.546
972	555.036	-176.546
973	558.566	-180.076
974	558.566	-183.456
975	558.566	-184.476
976	558.566	-191.216
977	562.096	-187.506
978	565.625	-193.525
979	565.625	-195.37
980	565.625	-193.375
981	569.155	-186.795
982	569.155	-193.595
983	569.155	-193.595
984	569.155	-179.645
985	572.685	-181.505
986	576.214	-186.414
987	576.214	-186.224
988	576.214	-131.114
989	576.214	-131.114
990	572.685	-127.585
991	572.685	-134.125
992	572.685	-143.375
993	572.685	-143.315
994	572.685	-150.905
995	572.685	-143.455
996	572.685	-141.765
997	572.685	-141.695
998	572.685	-136.095
999	572.685	-141.905
1000	572.685	-145.735
1001	576.214	-149.264
1002	576.214	-149.264
1003	576.214	-152.714
1004	576.214	-150.734
1005	576.214	-145.444
1006	579.744	-152.484
1007	583.274	-155.464
1008	583.274	-143.884
1009	583.274	-148.354
1010	583.274	-137.284
1011	586.803	-145.963
1012	583.274	-143.174
1013	583.274	-145.174
1014	583.274	-145.174
1015	583.274	-145.174
1016	583.274	-153.414
1017	583.274	-145.564
1018	583.274	-145.564
1019	583.274	-146.554
1020	586.803	-143.293
1021	586.803	-143.293
1022	586.803	-143.293
1023	590.333	-134.763
1024	593.863	-128.293
1025	593.863	-132.673
1026	597.392	-121.912
1027	600.922	-117.912
1028	604.452	-121.442
1029	607.982	-124.972
1030	607.982	-119.882
1031	611.511	-123.241
1032	615.041	-132.861
1033	615.041	-85.6209
1034	618.571	-89.1506
1035	618.571	-89.1506
1036	618.571	-87.1606
1037	618.571	-92.5406
1038	618.571	-89.5706
1039	622.1	-85.3403
1040	625.63	-89.48
1041	625.63	-90.6
1042	629.16	-97.2597
1043	629.16	-92.1497
1044	629.16	-99.6997
1045	629.16	-106.54
1046	632.689	-110.069
1047	636.219	-112.219
1048	636.219	-108.759
1049	639.749	-113.839
1050	639.749	-110.089
1051	643.278	-111.758
1052	643.278	-111.758
1053	643.278	-111.758
1054	646.808	-111.588
1055	646.808	-111.788
1056	643.278	-127.498
1057	646.808	-152.338
1058	650.338	-186.968
1059	650.338	-183.968
1060	650.338	-149.568
1061	646.808	-128.438
1062	646.808	-128.798
1063	650.338	-132.328
1064	650.338	-137.448
1065	650.338	-153.798
1066	650.338	-139.788
1067	650.338	-145.618
1068	650.338	-151.338
1069	646.808	-129.268
1070	650.338	-128.098
1071	650.338	-120.898
1072	650.338	-120.898
1073	650.338	-120.898
1074	646.808	-125.428
1075	646.808	-124.438
1076	646.808	-119.418
1077	646.808	-107.938
1078	650.338	-110.078
1079	650.338	-110.078
1080	653.868	-105.478
1081	657.397	-118.997
1082	657.397	-121.327
1083	657.397	-123.647
1084	657.397	-133.147
1085	657.397	-133.147
1086	657.397	-153.337
1087	660.927	-128.387
1088	660.927	-123.447
1089	664.457	-122.517
1090	667.986	-134.826
1091	667.986	-128.186
1092	667.986	-123.156
1093	667.986	-105.546
1094	667.986	-97.2263
1095	664.457	-93.6966
1096	664.457	-93.6966
1097	664.457	-91.3066
1098	667.986	-107.106
1099	671.516	-115.746
1100	671.516	-107.606
1101	675.046	-76.0157
1102	675.046	-57.9457
1103	675.046	-48.4957
1104	678.575	-52.6754
1105	678.575	-52.6754
1106	678.575	-50.2254
1107	675.046	-49.7357
1108	678.575	-22.9254
1109	678.575	-19.2054
1110	678.575	-19.2054
1111	678.575	-23.0854
1112	682.105	-22.4251
1113	682.105	-8.85508
1114	682.105	-16.5051
1115	685.635	-43.2848
1116	689.164	-41.3545
1117	692.694	-49.3942
1118	692.694	-29.1542
1119	692.694	-24.2442
1120	696.224	-27.7739
1121	696.224	-25.0739
1122	699.754	-24.4135
1123	696.224	-20.8839
1124	696.224	-22.9639
1125	696.224	-22.9639
1126	696.224	-22.9639
1127	696.224	-31.4239
1128	696.224	-17.1639
1129	699.754	-23.7435
1130	699.754	-33.5035
1131	699.754	-27.1135
1132	696.224	-23.5839
1133	699.754	-27.1135
1134	699.754	-22.4235
1135	696.224	-31.4339
1136	692.694	-30.3742
1137	692.694	-52.5442
1138	696.224	-56.0739
1139	696.224	-56.0739
1140	696.224	-37.5839
1141	696.224	-25.5739
1142	699.754	-35.6135
1143	699.754	-35.6135
1144	703.283	-39.1432
1145	703.283	-38.7732
1146	703.283	-40.1332
1147	706.813	-31.6129
1148	710.343	-16.3726
1149	713.872	-24.8023
1150	713.872	-37.9823
1151	713.872	-37.9823
1152	717.402	-41.512
1153	717.402	-41.512
1154	720.932	-83.9417
1155	720.932	-87.1417
1156	720.932	-88.2817
1157	720.932	-112.992
1158	724.461	-117.411
1159	724.461	-117.411
1160	724.461	-106.721
1161	720.932	-103.042
1162	724.461	-142.651
1163	724.461	-131.461
1164	724.461	-154.281
1165	724.461	-154.281
1166	727.991	-157.811
1167	727.991	-157.811
1168	727.991	-153.511
1169	727.991	-156.221
1170	727.991	-152.971
1171	731.521	-135.141
1172	727.991	-131.611
1173	727.991	-131.461
1174	727.991	-126.741
1175	727.991	-144.641
1176	727.991	-92.6411
1177	727.991	-140.991
1178	727.991	-140.991
1179	727.991	-153.181
1180	727.991	-175.891
1181	731.521	-200.451
1182	735.05	-198.79
1183	735.05	-232.92
1184	735.05	-246.95
1185	738.58	-256.51
1186	742.11	-251.63
1187	742.11	-238.29
1188	745.64	-238.56
1189	749.169	-242.089
1190	749.169	-242.089
1191	749.169	-228.069
1192	749.169	-215.069
1193	752.699	-227.699
1194	749.169	-214.269
1195	745.64	-210.74
1196	749.169	-189.669
1197	749.169	-196.229
1198	749.169	-195.129
1199	752.699	-197.549
1200	752.699	-197.469
1201	752.699	-197.469
1202	752.699	-197.469
1203	752.699	-200.179
1204	752.699	-173.659
1205	752.699	-172.489
1206	756.229	-178.739
1207	759.758	-184.618
1208	759.758	-184.618
1209	763.288	-200.488
1210	766.818	-206.558
1211	766.818	-207.348
1212	766.818	-207.888
1213	766.818	-197.208
1214	763.288	-189.918
1215	759.758	-182.738
1216	763.288	-189.018
1217	763.288	-203.848
1218	763.288	-211.208
1219	766.818	-212.838
1220	766.818	-206.338
1221	766.818	-197.188
1222	766.818	-183.868
1223	766.818	-183.868
1224	770.347	-176.487
1225	773.877	-175.187
1226	777.407	-183.767
1227	773.877	-175.377
1228	777.407	-178.907
1229	780.936	-187.746
1230	784.466	-198.326
1231	784.466	-182.386
1232	787.996	-196.566
1233	787.996	-193.396
1234	784.466	-189.866
1235	787.996	-192.066
1236	791.526	-176.706
1237	791.526	-170.776
1238	791.526	-165.636
1239	795.055	-169.165
1240	795.055	-169.165
1241	798.585	-163.235
1242	798.585	-170.685
1243	798.585	-165.595
1244	802.115	-171.115
1245	802.115	-181.615
1246	805.644	-185.144
1247	805.644	-185.144
1248	805.644	-179.444
1249	805.644	-188.764
1250	802.115	-195.545
1251	802.115	-200.115
1252	802.115	-142.525
1253	805.644	-146.054
1254	802.115	-142.525
1255	802.115	-118.265
1256	805.644	-134.324
1257	805.644	-134.744
1258	805.644	-146.554
1259	809.174	-135.224
1260	809.174	-135.224
1261	809.174	-135.224
1262	812.704	-132.954
1263	816.233	-113.163
1264	819.763	-106.533
1265	823.293	-105.363
1266	823.293	-113.373
1267	823.293	-113.373
1268	823.293	-113.373
1269	823.293	-112.633
1270	826.822	-131.552
1271	830.352	-132.902
1272	833.882	-135.362
1273	833.882	-131.082
1274	833.882	-131.082
1275	833.882	-131.082
1276	833.882	-137.132
1277	833.882	-129.682
1278	833.882	-125.532
1279	833.882	-118.972
1280	833.882	-121.642
1281	833.882	-121.642
1282	833.882	-121.642
1283	833.882	-121.642
1284	837.412	-114.622
1285	837.412	-117.972
1286	837.412	-109.172
1287	840.941	-115.401
1288	840.941	-115.401
1289	840.941	-114.211
1290	840.941	-117.201
1291	837.412	-110.772
1292	840.941	-113.291
1293	840.941	-123.031
1294	840.941	-123.031
1295	840.941	-123.031
1296	837.412	-122.172
1297	840.941	-121.641
1298	844.471	-130.211
1299	844.471	-126.961
1300	844.471	-138.081
1301	844.471	-138.081
1302	844.471	-130.461
1303	848.001	-132.181
1304	851.53	-140.93
1305	851.53	-129.45
1306	851.53	-152.57
1307	851.53	-152.57
1308	851.53	-160.17
1309	851.53	-143.58
1310	851.53	-135.93
1311	855.06	-139.44
1312	855.06	-129.38
1313	858.59	-120.98
1314	855.06	-118.49
1315	855.06	-109.25
1316	855.06	-109.25
1317	855.06	-101.28
1318	855.06	-106.85
1319	855.06	-112.43
1320	855.06	-119.62
1321	855.06	-109.34
1322	855.06	-110.63
1323	858.59	-113.73
1324	858.59	-113.73
1325	862.119	-117.259
1326	862.119	-122.509
1327	865.649	-130.059
1328	865.649	-128.979
1329	865.649	-113.039
1330	865.649	-106.839
1331	869.179	-101.439
1332	872.708	-118.068
1333	876.238	-115.468
1334	876.238	-110.258
1335	879.768	-113.788
1336	879.768	-113.788
1337	879.768	-113.208
1338	879.768	-111.208
1339	879.768	-108.528
1340	879.768	-107.208
1341	883.298	-110.738
1342	883.298	-110.738
1343	886.827	-118.337
1344	886.827	-122.197
1345	886.827	-122.367
1346	886.827	-129.517
1347	886.827	-129.517
1348	890.357	-133.047
1349	893.887	-134.407
1350	893.887	-122.597
1351	897.416	-128.256
1352	900.946	-130.326
1353	900.946	-128.506
1354	904.476	-132.036
1355	904.476	-132.036
1356	904.476	-132.036
1357	908.005	-119.135
1358	908.005	-123.945
1359	908.005	-147.865
1360	911.535	-151.395
1361	915.065	-143.575
1362	915.065	-154.055
1363	915.065	-153.975
1364	915.065	-136.545
1365	915.065	-136.545
1366	915.065	-139.965
1367	915.065	-134.845
1368	915.065	-125.325
1369	918.594	-113.894
1370	922.124	-116.374
1371	922.124	-116.374
1372	922.124	-122.964
1373	925.654	-109.544
1374	925.654	-96.9338
1375	925.654	-96.6038
1376	929.184	-91.8735
1377	929.184	-91.8735
1378	932.713	-95.4032
1379	936.243	-99.5029
1380	936.243	-102.213
1381	936.243	-91.8829
1382	939.773	-98.1126
1383	939.773	-100.343
1384	939.773	-100.343
1385	943.302	-103.872
1386	943.302	-101.592
1387	943.302	-112.302
1388	943.302	-109.212
1389	943.302	-114.022
1390	943.302	-120.342
1391	943.302	-120.342
1392	943.302	-120.342
1393	943.302	-130.352
1394	946.832	-129.182
1395	946.832	-129.142
1396	946.832	-136.512
1397	950.362	-131.372
1398	950.362	-131.372
1399	950.362	-131.372
1400	950.362	-112.272
1401	950.362	-115.182
1402	946.832	-124.242
1403	946.832	-128.472
1404	946.832	-170.512
1405	950.362	-174.042
1406	950.362	-174.042
1407	950.362	-160.542
1408	950.362	-164.952
1409	950.362	-184.802
1410	950.362	-183.332
1411	946.832	-191.782
1412	943.302	-188.252
1413	943.302	-188.252
1414	943.302	-158.372
1415	939.773	-197.393
1416	939.773	-200.763
1417	936.243	-197.233
1418	936.243	-217.173
1419	939.773	-183.373
1420	939.773	-179.613
1421	939.773	-179.613
1422	939.773	-179.613
1423	939.773	-159.773
1424	939.773	-154.443
1425	939.773	-159.653
1426	939.773	-159.653
1427	939.773	-159.403
1428	939.773	-159.403
1429	939.773	-173.003
1430	939.773	-177.253
1431	939.773	-189.203
1432	939.773	-196.123
1433	939.773	-199.433
1434	939.773	-180.413
1435	939.773	-175.053
1436	936.243	-165.823
1437	936.243	-167.583
1438	936.243	-167.583
1439	936.243	-176.123
1440	939.773	-165.433
1441	939.773	-170.953
1442	939.773	-182.003
1443	943.302	-185.532
1444	943.302	-185.532
1445	943.302	-177.302
1446	943.302	-172.082
1447	943.302	-182.712
1448	946.832	-186.242
1449	950.362	-178.962
1450	953.891	-181.761
1451	953.891	-188.741
1452	953.891	-204.021
1453	953.891	-204.021
1454	953.891	-204.021
1455	953.891	-204.021
1456	953.891	-200.221
1457	953.891	-196.711
1458	953.891	-173.441
1459	953.891	-157.901
1460	957.421	-161.431
1461	960.951	-164.961
1462	960.951	-164.031
1463	960.951	-165.051
1464	960.951	-161.931
1465	960.951	-147.311
1466	960.951	-143.811
1467	964.48	-147.34
1468	964.48	-157
1469	964.48	-156.15
1470	964.48	-146.6
1471	964.48	-142.04
1472	968.01	-131.49
1473	968.01	-128.86
1474	968.01	-132.24
1475	968.01	-132.24
1476	968.01	-132.24
1477	968.01	-137.63
1478	968.01	-144.53
1479	971.54	-139.19
1480	971.54	-131.59
1481	971.54	-161.34
1482	971.54	-161.34
1483	971.54	-161.34
1484	971.54	-163.9
1485	971.54	-159.04
1486	971.54	-151.83
1487	971.54	-150.18
1488	975.07	-147.61
1489	975.07	-147.61
1490	975.07	-147.61
1491	975.07	-138.54
1492	975.07	-138.68
1493	975.07	-132.37
1494	975.07	-130.93
1495	978.599	-133.529
1496	978.599	-133.529
1497	978.599	-133.529
1498	978.599	-133.529
1499	982.129	-125.689
1500	978.599	-122.989
1501	978.599	-126.409
1502	978.599	-133.359
1503	978.599	-133.359
1504	975.07	-129.83
1505	975.07	-126.43
1506	975.07	-130.03
1507	975.07	-121.99
1508	975.07	-126.16
1509	975.07	-125.19
1510	978.599	-128.719
1511	978.599	-131.989
1512	978.599	-132.579
1513	978.599	-128.099
1514	978.599	-125.599
1515	978.599	-126.139
1516	978.599	-126.139
1517	978.599	-124.009
1518	982.129	-129.599
1519	985.659	-132.689
1520	989.188	-136.878
1521	989.188	-132.218
1522	989.188	-145.988
1523	989.188	-141.128
1524	989.188	-141.808
1525	989.188	-143.578
1526	992.718	-147.108
1527	992.718	-145.898
1528	992.718	-136.718
1529	996.248	-121.928
1530	992.718	-116.378
1531	992.718	-106.178
1532	996.248	-109.708
1533	996.248	-109.708
1534	996.248	-104.738
1535	999.777	-92.9474
1536	999.777	-90.4974
1537	999.777	-101.497
1538	999.777	-104.897
1539	996.248	-101.368
1540	999.777	-104.897
1541	1003.31	-96.267
1542	1006.84	-104.477
1543	1010.37	-114.136
1544	1010.37	-125.696
1545	1013.9	-129.226
1546	1017.43	-132.756
1547	1017.43	-115.436
1548	1017.43	-113.646
1549	1017.43	-118.226
1550	1020.96	-118.896
1551	1020.96	-122.426
1552	1020.96	-122.426
1553	1020.96	-122.426
1554	1020.96	-113.336
1555	1020.96	-111.666
1556	1020.96	-102.576
1557	1020.96	-95.9655
1558	1024.49	-99.4952
1559	1024.49	-99.4952
1560	1024.49	-76.2552
1561	1028.01	-81.0749
1562	1028.01	-86.9849
1563	1028.01	-90.4849
1564	1031.54	-97.3946
1565	1031.54	-97.3946
1566	1035.07	-100.924
1567	1035.07	-86.0343
1568	1035.07	-82.2543
1569	1035.07	-86.1243
1570	1038.6	-90.984
1571	1035.07	-73.7243
1572	1038.6	-77.254
1573	1042.13	-80.7837
1574	1042.13	-84.1637
1575	1042.13	-76.0637
1576	1045.66	-100.903
1577	1045.66	-87.1734
1578	1049.19	-89.353
1579	1049.19	-89.353
1580	1049.19	-78.523
1581	1049.19	-77.653
1582	1049.19	-68.843
1583	1052.72	-59.3427
1584	1052.72	-56.9427
1585	1052.72	-56.9427
1586	1056.25	-60.4724
1587	1056.25	-60.4724
1588	1056.25	-59.5524
1589	1056.25	-61.6324
1590	1056.25	-60.3024
1591	1056.25	-49.5224
1592	1056.25	-49.5224
1593	1056.25	-49.5224
1594	1059.78	-48.4421
1595	1059.78	-56.7821
1596	1059.78	-49.7121
1597	1059.78	-49.5121
1598	1059.78	-81.4721
1599	1059.78	-81.4721
1600	1059.78	-81.4721
1601	1059.78	-94.8721
1602	1059.78	-78.9921
1603	1059.78	-83.3121
1604	1059.78	-95.6121
1605	1063.31	-75.6018
1606	1063.31	-75.6018
1607	1063.31	-75.6018
1608	1063.31	-68.1418
1609	1063.31	-70.7218
1610	1063.31	-61.0818
1611	1066.84	-65.5415
1612	1070.37	-66.6312
1613	1070.37	-66.6312
1614	1073.9	-79.9209
1615	1073.9	-97.1209
1616	1073.9	-83.5709
1617	1073.9	-97.9709
1618	1077.43	-109.431
1619	1077.43	-109.431
1620	1077.43	-109.431
1621	1077.43	-123.771
1622	1077.43	-123.771
1623	1077.43	-106.031
1624	1077.43	-112.291
1625	1077.43	-98.6706
1626	1077.43	-98.6706
1627	1077.43	-98.6706
1628	1080.96	-84.4903
1629	1080.96	-86.8303
1630	1080.96	-74.4503
1631	1080.96	-80.3303
1632	1080.96	-79.1503
1633	1080.96	-79.1503
1634	1084.49	-82.68
1635	1084.49	-74.45
1636	1084.49	-60.04
1637	1084.49	-57.62
1638	1084.49	-55.79
1639	1084.49	-58.82
1640	1084.49	-58.82
1641	1088.02	-62.3497
1642	1088.02	-49.0697
1643	1088.02	-48.1497
1644	1088.02	-35.2197
1645	1088.02	-42.0197
1646	1088.02	-67.9797
1647	1091.55	-71.5093
1648	1091.55	-71.5093
1649	1095.08	-107.299
1650	1095.08	-98.889
1651	1098.61	-102.719
1652	1098.61	-111.689
1653	1102.14	-114.558
1654	1098.61	-111.029
1655	1098.61	-111.029
1656	1098.61	-106.339
1657	1098.61	-108.769
1658	1102.14	-120.128
1659	1098.61	-141.689
1660	1095.08	-127.089
1661	1091.55	-123.559
1662	1088.02	-104.72
1663	1088.02	-105.28
1664	1088.02	-109.84
1665	1088.02	-127.45
1666	1088.02	-129.55
1667	1091.55	-133.079
1668	1091.55	-133.079
1669	1091.55	-138.259
1670	1095.08	-128.179
1671	1091.55	-133.549
1672	1091.55	-139.099
1673	1091.55	-146.289
1674	1091.55	-146.289
1675	1095.08	-149.819
1676	1098.61	-152.589
1677	1102.14	-148.078
1678	1102.14	-134.548
1679	1102.14	-121.538
1680	1102.14	-123.888
1681	1102.14	-123.888
1682	1102.14	-123.888
1683	1102.14	-123.888
1684	1102.14	-136.868
1685	1098.61	-130.809
1686	1098.61	-119.139
1687	1098.61	-132.709
1688	1102.14	-136.238
1689	1105.67	-139.768
1690	1109.2	-131.238
1691	1109.2	-126.618
1692	1109.2	-109.598
1693	1112.73	-120.517
1694	1116.26	-129.467
1695	1116.26	-129.467
1696	1116.26	-142.067
1697	1116.26	-146.397
1698	1116.26	-143.047
1699	1119.79	-155.137
1700	1123.32	-168.217
1701	1119.79	-164.687
1702	1119.79	-164.687
1703	1119.79	-179.997
1704	1123.32	-184.717
1705	1126.85	-175.976
1706	1130.38	-173.976
1707	1130.38	-169.026
1708	1133.91	-174.716
1709	1133.91	-176.806
1710	1130.38	-164.926
1711	1133.91	-153.056
1712	1133.91	-144.326
1713	1133.91	-144.326
1714	1137.44	-147.855
1715	1137.44	-146.445
1716	1137.44	-150.235
1717	1137.44	-142.435
1718	1140.97	-140.035
1719	1140.97	-138.025
1720	1144.49	-141.555
1721	1140.97	-138.025
1722	1144.49	-138.155
1723	1148.02	-138.894
1724	1148.02	-151.024
1725	1148.02	-161.414
1726	1151.55	-168.644
1727	1151.55	-168.644
1728	1151.55	-168.644
1729	1155.08	-188.784
1730	1155.08	-179.184
1731	1155.08	-182.174
1732	1158.61	-186.183
1733	1158.61	-57.6635
1734	1158.61	-57.6635
1735	1162.14	-61.1932
1736	1162.14	-51.2932
1737	1162.14	-56.8632
1738	1162.14	-58.4632
1739	1162.14	-67.9232
1740	1162.14	-50.5432
1741	1165.67	-54.0729
1742	1165.67	-54.0729
1743	1169.2	-48.5426
1744	1172.73	-49.5623
1745	1176.26	-43.382
1746	1176.26	-47.132
1747	1176.26	-50.912
1748	1176.26	-50.912
1749	1172.73	-47.3823
1750	1172.73	-43.5623
1751	1176.26	-39.422
1752	1176.26	-49.572
1753	1176.26	-38.972
1754	1176.26	-46.382
1755	1179.79	-49.9116
1756	1179.79	-53.4816
1757	1183.32	-43.8313
1758	1186.85	-30.691
1759	1190.38	-34.2207
1760	1190.38	-4.38072
1761	1190.38	-4.38072
1762	1190.38	-4.38072
1763	1190.38	5.44928
1764	1190.38	3.21928
1765	1186.85	-25.581
1766	1186.85	-10.101
1767	1183.32	-20.9713
1768	1179.79	-45.8416
1769	1179.79	-38.2216
1770	1176.26	-16.472
1771	1176.26	-14.262
1772	1176.26	-14.262
1773	1179.79	-17.7916
1774	1179.79	-10.8716
1775	1179.79	-14.7116
1776	1183.32	-19.1913
1777	1183.32	-9.06134
1778	1183.32	-4.18134
1779	1186.85	-7.71103
1780	1186.85	0.528971
1781	1186.85	-9.23103
1782	1186.85	-12.091
1783	1186.85	-18.491
1784	1190.38	-22.0207
1785	1193.91	-17.1504
1786	1193.91	-11.6504
1787	1193.91	-7.81041
1788	1193.91	-24.4404
1789	1193.91	-24.4404
1790	1193.91	-24.4404
1791	1193.91	-24.4404
1792	1193.91	-4.90041
1793	1197.44	6.7599
1794	1197.44	12.1499
1795	1197.44	31.6999
1796	1200.97	28.1702
1797	1200.97	28.1702
1798	1204.5	42.3705
1799	1204.5	48.2005
1800	1208.03	46.3008
1801	1208.03	68.6508
1802	1208.03	97.1708
1803	1208.03	97.1708
1804	1211.56	93.6411
1805	1211.56	93.6411
1806	1211.56	93.3011
1807	1215.09	79.9114
1808	1215.09	78.2314
1809	1215.09	79.4914
1810	1218.62	75.9617
1811	1218.62	143.922
1812	1222.15	135.362
1813	1222.15	155.802
1814	1222.15	179.902
1815	1222.15	179.902
1816	1225.68	176.372
1817	1225.68	192.002
1818	1225.68	212.142
1819	1225.68	225.212
1820	1225.68	164.322
1821	1229.21	200.743
1822	1232.74	197.213
1823	1236.27	193.683
1824	1239.8	150.204
1825	1239.8	203.044
1826	1243.33	173.454
1827	1239.8	110.704
1828	1239.8	99.8036
1829	1243.33	96.2739
1830	1246.86	139.374
1831	1246.86	167.654
1832	1250.39	200.665
1833	1250.39	211.375
1834	1253.92	194.775
1835	1253.92	194.775
1836	1257.44	210.905
1837	1257.44	225.475
1838	1260.97	224.365
1839	1264.5	235.496
1840	1264.5	235.496
1841	1268.03	231.966
1842	1268.03	253.916
1843	1271.56	240.416
1844	1271.56	240.886
1845	1275.09	218.357
1846	1275.09	225.157
1847	1278.62	221.627
1848	1278.62	221.627
1849	1282.15	241.457
1850	1282.15	255.487
1851	1282.15	262.847
1852	1285.68	266.178
1853	1285.68	293.208
1854	1285.68	293.208
1855	1289.21	289.678
1856	1292.74	305.648
1857	1292.74	295.438
1858	1296.27	294.729
1859	1296.27	286.049
1860	1296.27	275.409
1861	1296.27	275.409
1862	1296.27	275.409
1863	1296.27	248.659
1864	1299.8	286.709
1865	1303.33	278.529
1866	1303.33	241.589
1867	1303.33	192.229
1868	1303.33	192.229
1869	1303.33	192.229
1870	1306.86	248.999
1871	1306.86	190.189
1872	1306.86	124.559
1873	1310.39	136.95
1874	1313.92	133.42
1875	1313.92	133.42
1876	1313.92	133.42
1877	1313.92	58.0701
1878	1317.45	74.6004
1879	1317.45	93.1204
1880	1320.98	130.771
1881	1317.45	87.7804
1882	1320.98	84.2507
1883	1324.51	80.721
1884	1328.04	78.0413
1885	1331.57	104.652
1886	1331.57	95.4816
1887	1331.57	116.932
1888	1331.57	99.2216
1889	1331.57	99.2216
1890	1331.57	99.2216
1891	1331.57	109.932
1892	1335.1	168.732
1893	1338.63	189.212
1894	1338.63	218.282
1895	1342.16	185.333
1896	1342.16	185.333
1897	1342.16	185.333
1898	1342.16	175.703
1899	1342.16	117.933
1900	1342.16	118.013
1901	1345.69	172.273
1902	1349.22	223.403
1903	1349.22	223.403
1904	1352.75	219.873
1905	1352.75	213.383
1906	1352.75	229.513
1907	1352.75	219.328
1908	1356.28	224.674
1909	1356.28	224.674
1910	1356.28	224.674
1911	1356.28	243.864
1912	1356.28	236.114
1913	1359.81	248.194
1914	1363.34	245.744
1915	1363.34	239.574
1916	1366.87	236.045
1917	1366.87	236.045
1918	1366.87	234.675
1919	1370.4	205.725
1920	1373.92	213.355
1921	1377.45	204.306
1922	1377.45	196.916
1923	1377.45	208.006
1924	1377.45	203.946
1925	1380.98	220.876
1926	1377.45	225.616
1927	1377.45	232.696
1928	1377.45	232.696
1929	1380.98	229.166
1930	1377.45	232.696
1931	1377.45	235.416
1932	1380.98	243.906
1933	1380.98	248.636
1934	1384.51	257.026
1935	1384.51	257.026
1936	1384.51	257.026
1937	1388.04	277.227
1938	1388.04	308.307
1939	1388.04	307.707
1940	1388.04	301.257
1941	1391.57	292.417
1942	1388.04	295.947
1943	1388.04	295.947
1944	1391.57	297.547
1945	1395.1	303.647
1946	1398.63	306.227
1947	1398.63	325.227
1948	1398.63	317.337
1949	1395.1	328.687
1950	1395.1	339.677
1951	1395.1	354.977
1952	1395.1	335.117
1953	1395.1	320.567
1954	1395.1	320.567
1955	1395.1	320.567
1956	1395.1	268.047
1957	1395.1	295.987
1958	1395.1	265.407
1959	1398.63	302.817
1960	1398.63	301.167
1961	1398.63	301.167
1962	1402.16	297.638
1963	1402.16	311.618
1964	1405.69	288.268
1965	1405.69	288.268
1966	1405.69	294.038
1967	1405.69	304.938
1968	1405.69	337.378
1969	1405.69	349.308
1970	1405.69	390.928
1971	1405.69	407.338
1972	1405.69	407.338
1973	1405.69	407.338
1974	1409.22	413.268
1975	1412.75	431.179
1976	1412.75	430.169
1977	1416.28	396.689
1978	1416.28	397.419
1979	1416.28	397.419
1980	1416.28	397.419
1981	1412.75	389.249
[truncated: 142 more rows]

## Sheet: Sheet3
SUMMARY OUTPUT
Regression Statistics
Multiple R	0.96978
R Square	0.940473																		h =
Adjusted R Square	0.940417
Standard Error	122.099																		1
Observations	2123
ANOVA																			p =
	df	SS	MS	F	Significance F
Regression	2	4.99338e+08	2.49669e+08	16747.1	0														0
Residual	2120	3.16053e+07	14908.1
Total	2122	5.30943e+08
																			jbstat =
	Coefficients	Standard Error	t Stat	P-value	Lower 95%	Upper 95%	Lower 95.0%	Upper 95.0%
Intercept	243.142	8.59459	28.2901	1.19565e-149	226.287	259.996	226.287	259.996											164.02
index negativo	-6.52684	0.132614	-49.2169	0	-6.78691	-6.26677	-6.78691	-6.26677
index positivo	13.3144	0.228653	58.2296	0	12.866	13.7628	12.866	13.7628
																			critval =
																			5.9702
RESIDUAL OUTPUT
Observation	Predicted Y	Residuals
1	246.535	-111.845
2	253.236	-118.546
3	246.709	-112.019
4	240.182	-107.932
5	243.576	-110.056
6	237.049	-106.741
7	250.364	-123.014
8	263.678	-134.568
9	257.151	-129.801
10	250.624	-123.484
11	244.098	-116.958
12	257.412	-130.272
13	250.885	-123.275
14	257.586	-131.806
15	260.979	-135.569
16	266.357	-140.947
17	259.831	-140.961
18	253.304	-134.204
19	246.777	-130.837
20	240.25	-123.42
21	233.723	-113.633
22	247.038	-127.378
23	260.352	-140.692
24	253.825	-137.515
25	267.139	-149.059
26	260.613	-143.093
27	254.086	-136.076
28	247.559	-116.219
29	241.032	-108.272
30	234.505	-102.695
31	227.978	-96.4884
32	241.293	-105.733
33	234.766	-93.8059
34	228.239	-88.0791
35	241.553	-95.7334
36	235.027	-88.5966
37	243.381	-93.2906
38	236.854	-93.2238
39	230.327	-88.307
40	223.8	-82.0701
41	237.114	-100.014
42	230.588	-100.758
43	243.902	-112.972
44	237.375	-112.395
45	230.848	-96.9783
46	224.322	-92.8515
47	237.636	-108.726
48	231.109	-104.829
49	224.582	-104.872
50	218.055	-95.3354
51	211.529	-88.3185
52	205.002	-79.5417
53	198.475	-73.0148
54	211.789	-88.5492
55	215.183	-88.873
56	217.159	-88.3995
57	210.633	-87.8627
58	204.106	-81.3358
59	197.579	-74.809
60	210.893	-88.8833
61	204.367	-85.5315
62	197.84	-74.6297
63	191.313	-68.2828
64	204.627	-77.7272
65	217.942	-92.1116
66	216.375	-93.825
67	209.848	-87.5412
68	213.242	-95.4419
69	213.329	-104.719
70	206.802	-97.542
71	220.116	-110.976
72	213.59	-97.3695
73	207.063	-87.1227
74	220.377	-100.277
75	213.85	-93.7802
76	217.244	-98.374
77	210.717	-92.3171
78	204.19	-87.0603
79	207.584	-90.7241
80	220.898	-100.828
81	214.372	-91.9516
82	217.765	-90.1853
83	211.239	-82.9185
84	204.712	-75.8517
85	198.185	-68.5348
86	191.658	-65.058
87	185.131	-58.2812
88	198.446	-73.5855
89	191.919	-68.1287
90	205.233	-62.793
91	218.547	-58.8474
92	231.862	-76.4718
93	245.176	-89.6261
94	258.49	-102.94
95	251.964	-96.4337
96	245.437	-80.7968
97	238.91	-73.94
98	232.383	-63.2531
99	225.856	-56.8563
100	219.329	-50.3995
101	212.803	-42.0326
102	206.276	-35.5058
103	199.749	-27.7589
104	193.222	-22.9521
105	186.695	-27.7953
106	200.01	-35.8396
107	193.483	-28.6628
108	186.956	-9.45595
109	180.429	-0.939116
110	173.902	1.49772
111	167.375	9.17456
112	160.849	14.8314
113	154.322	20.5282
114	147.795	27.8251
115	161.109	14.5107
116	154.582	21.0376
117	148.056	26.1944
118	151.449	22.4906
119	144.923	30.6475
120	145.009	32.5706
121	138.483	39.0974
122	151.797	31.493
123	145.27	39.4799
124	138.743	43.8467
125	152.058	30.0824
126	150.491	30.5989
127	153.885	29.4851
128	147.358	35.392
129	146.784	49.9065
130	140.257	52.1383
131	153.571	40.0789
132	147.044	41.2758
133	140.517	47.8026
134	140.604	45.0857
135	153.919	33.6313
136	147.392	40.6582
137	140.865	45.425
138	134.338	55.6219
139	127.811	58.1687
140	121.284	66.4355
141	114.758	76.8724
142	108.231	108.509
143	101.704	116.576
144	115.018	97.5317
145	128.333	82.8973
146	141.647	76.413
147	135.12	80.4298
148	128.593	84.6166
149	141.908	74.6123
150	155.222	61.2979
151	152.002	61.4879
152	145.475	68.7047
153	138.948	38.5916
154	132.422	74.1084
155	145.736	65.184
156	159.05	53.4897
157	152.523	63.6565
158	160.878	59.0225
159	167.578	49.6818
160	161.051	50.3387
161	154.525	56.8655
162	147.998	68.5623
163	141.471	78.0592
164	134.944	87.626
165	148.258	78.5217
166	161.573	77.7273
167	174.887	66.8029
168	168.36	64.8898
169	171.754	51.476
170	165.227	58.3828
171	158.7	64.9097
172	172.015	51.5953
173	170.448	59.4019
174	170.535	53.675
175	170.622	59.0881
176	170.709	51.7312
177	174.103	42.1274
178	167.576	48.6542
179	161.049	50.9311
180	164.443	48.0573
181	177.757	41.741
182	171.23	50.2798
183	184.545	40.1954
184	197.859	33.4611
185	191.332	44.1479
186	184.805	52.0047
187	188.199	58.511
188	181.672	65.0378
189	175.145	71.5647
190	168.619	73.7115
191	162.092	81.7883
192	162.179	71.4314
193	160.612	74.168
194	173.926	60.8536
195	172.36	54.7902
196	165.833	32.567
197	159.306	47.4738
198	162.7	54.6201
199	156.173	61.1469
200	159.567	53.9431
201	172.881	42.7388
202	186.196	32.0944
203	179.669	36.8113
204	173.142	43.3381
205	186.456	31.5337
206	193.157	18.0631
207	196.551	14.2393
208	190.024	27.3662
209	183.497	33.893
210	182.639	36.2909
211	189.34	28.4903
212	182.813	21.7072
213	176.286	6.11299
214	169.759	18.6308
215	168.193	28.9374
216	161.666	34.3642
217	155.139	40.891
218	148.612	47.6279
219	152.006	39.9841
220	145.479	49.841
221	152.18	38.3003
222	145.653	47.3772
223	139.126	53.904
224	132.599	56.9208
225	135.993	44.5171
226	141.371	38.8392
227	140.513	40.7471
228	133.986	47.274
229	131.427	51.0926
230	138.128	36.2219
231	131.601	47.4288
232	144.916	32.3644
233	138.389	38.8912
234	138.476	37.7943
235	131.949	41.9412
236	136.244	37.6156
237	129.718	43.3824
238	129.805	43.2955
239	133.198	39.9017
240	136.592	42.438
241	143.293	34.2173
242	144.702	32.9077
243	154.71	27.9002
244	148.183	30.377
245	151.577	27.3233
246	145.05	33.3701
247	138.523	39.897
248	136.957	52.4835
249	130.43	64.0203
250	137.13	53.7997
251	130.603	60.3265
252	133.997	56.9328
253	127.47	58.6196
254	140.785	52.5313
255	134.258	61.1121
256	136.889	57.5515
257	134.33	45.1301
258	127.803	53.9169
259	131.197	52.9931
260	124.67	60.87
261	128.064	63.5262
262	126.497	64.8027
263	119.97	64.4996
264	121.38	58.5499
265	114.853	67.6468
266	128.168	50.7224
267	121.641	58.3993
268	134.955	44.3449
269	138.349	40.9511
270	131.822	47.478
271	145.136	35.1236
272	138.61	42.4804
273	151.924	31.8461
274	145.397	42.2429
275	138.87	45.4498
276	132.343	51.9766
277	140.697	42.6925
278	134.171	50.4194
279	147.485	34.775
280	160.799	34.2406
281	174.114	28.7563
282	167.587	26.4031
283	166.02	28.3697
284	159.494	32.3765
285	172.808	14.1721
286	176.202	11.7684
287	179.595	11.0946
288	192.91	-4.44976
289	186.383	2.07708
290	199.697	-14.1973
291	203.091	-12.021
292	196.564	-6.58421
293	190.037	-0.0573679
294	203.352	-15.1117
295	196.825	-6.49489
296	200.219	-5.79865
297	199.361	-3.37073
298	192.834	34.0161
299	186.307	40.5429
300	188.284	43.6164
301	201.598	28.442
302	195.071	35.1789
303	188.544	40.9057
304	182.017	41.9726
305	175.491	48.4994
306	168.964	56.1962
307	162.437	61.4631
308	155.91	67.0699
309	169.224	57.4656
310	162.698	60.2324
311	166.091	58.2986
312	159.565	64.4955
313	166.265	47.5848
314	169.659	48.4511
315	173.053	42.2773
316	166.526	50.7542
317	159.999	55.241
318	163.393	49.4972
319	156.866	56.0241
320	150.339	62.5509
321	143.812	69.0777
322	137.285	77.4646
323	130.759	78.4714
324	130.184	82.7259
325	129.326	78.8938
326	132.72	75.5001
327	126.193	82.0269
328	125.077	89.4925
329	128.471	84.7387
330	121.944	96.5356
331	135.259	83.2212
332	128.732	87.7681
333	122.205	94.2149
334	122.292	92.438
335	120.725	93.7245
336	114.199	108.821
337	127.513	94.647
338	120.986	99.0838
339	134.301	91.3095
340	127.774	97.8463
341	121.247	100.063
342	114.72	113.63
343	108.193	120.157
344	111.587	117.733
345	118.288	111.242
346	111.761	115.299
347	115.154	109.896
348	128.469	96.5812
349	131.863	85.6074
350	125.336	102.954
351	118.809	109.481
352	112.282	116.008
353	115.676	107.364
354	109.149	107.901
355	107.031	112.979
356	100.504	136.816
357	93.9776	143.342
358	87.4508	146.539
359	83.7584	150.622
360	77.2316	156.828
361	90.546	142.204
362	103.86	129.33
363	117.175	120.245
364	110.648	130.902
365	123.962	117.208
366	137.277	103.893
367	140.67	99.6797
368	153.985	91.7553
369	147.458	96.4621
370	140.931	105.179
371	134.404	112.716
372	142.758	103.462
373	136.231	112.039
374	149.546	98.7242
375	147.979	99.9008
376	148.066	98.1539
377	152.043	99.3365
378	165.358	93.7822
379	178.672	80.4678
380	177.814	79.2757
381	176.248	79.4223
382	173.689	81.9409
383	167.162	90.8377
384	168.572	90.1781
385	165.352	95.458
386	158.825	98.6449
387	172.139	85.3305
388	185.454	69.3512
389	198.768	53.6918
390	202.162	47.508
391	208.863	47.7274
392	222.177	32.143
393	228.878	23.1324
394	232.271	23.6487
395	225.745	32.7655
396	239.059	20.0011
397	232.532	18.428
398	226.005	18.9848
399	219.478	22.8816
400	212.952	29.4085
401	206.425	37.7553
402	219.739	24.201
403	213.212	34.2778
404	206.685	38.1646
405	220	20.0003
406	233.314	6.68591
407	226.787	13.2127
408	220.26	13.5196
409	213.734	14.7564
410	212.167	10.753
411	205.64	32.5998
412	199.113	39.1266
413	192.587	45.6535
414	186.06	52.1803
415	199.374	38.866
416	192.847	39.5752
417	201.201	33.1287
418	197.981	39.5787
419	211.296	16.0543
420	204.769	21.5412
421	218.083	8.38681
422	211.556	15.0436
423	205.03	17.9205
424	203.463	21.767
425	196.936	28.2939
426	190.409	34.8207
427	183.882	45.8275
428	183.969	49.8106
429	177.443	60.5875
430	170.916	67.1143
431	174.309	65.5706
432	175.719	67.9009
433	179.113	64.2889
434	172.586	74.524
435	166.059	85.2108
436	166.146	85.9039
437	159.619	92.4308
438	153.092	98.9576
439	146.566	103.764
440	140.039	120.361
441	133.512	124.478
442	133.599	127.901
443	127.072	129.848
444	120.545	136.375
445	114.018	144.602
446	117.412	141.208
447	124.113	124.519
448	129.987	118.323
449	123.46	121.72
450	126.853	118.327
451	120.327	124.853
452	113.8	137.07
453	109.753	141.117
454	104.644	152.666
455	102.085	156.395
456	102.172	156.978
457	102.259	156.891
458	107.637	160.823
459	101.11	165.27
460	94.5829	170.757
461	88.0561	179.884
462	81.5292	186.411
463	94.8436	177.056
464	88.3167	180.613
465	101.631	168.849
466	105.025	167.095
467	98.498	173.622
468	91.9712	180.149
469	95.365	176.755
470	88.8381	181.352
471	82.3113	191.309
472	95.6256	188.364
473	89.0988	194.891
474	89.8819	170.468
475	85.8352	186.929
476	79.3084	186.192
477	79.3953	185.605
478	92.7096	172.29
479	96.1034	170.787
480	99.4971	162.723
481	106.198	154.032
482	99.6709	162.279
483	112.985	148.965
484	119.686	137.524
485	118.119	140.581
486	111.593	157.647
487	124.907	140.183
488	128.301	136.789
489	121.774	143.316
490	125.168	144.582
491	118.641	147.769
492	112.114	153.826
493	115.508	147.742
494	122.208	142.062
495	135.523	130.217
496	148.837	124.273
497	142.31	133.28
498	142.397	131.393
499	135.87	138.01
500	139.264	134.926
501	142.658	128.582
502	136.131	137.999
503	129.604	136.136
504	142.918	118.902
505	136.392	121.498
506	149.706	106.704
507	146.014	111.264
508	139.487	113.903
509	132.96	124.79
510	126.433	129.587
511	129.827	130.483
512	123.3	143.19
513	136.614	124.996
514	140.008	123.314
515	141.418	117.612
516	134.891	124.189
517	128.364	127.116
518	141.678	113.802
519	154.993	103.957
520	148.466	116.304
521	151.86	121.01
522	165.174	102.546
523	168.568	91.7521
524	175.269	85.0515
525	168.742	91.5783
526	182.056	81.494
527	188.757	80.0233
528	187.899	86.8013
529	191.293	63.5175
530	204.607	50.2031
531	208.001	46.8094
532	208.088	41.6525
533	206.521	47.289
534	213.222	35.0084
535	206.695	51.3552
536	220.009	35.7109
537	233.324	24.4065
538	233.41	25.2696
539	236.804	23.3558
540	230.277	33.3527
541	223.75	39.8795
542	217.224	46.4063
543	210.697	53.8132
544	224.011	42.5488
545	217.484	52.4157
546	220.878	49.0219
547	227.579	40.0513
548	240.893	22.0669
549	234.366	27.3737
550	227.839	33.9006
551	231.233	30.5068
552	224.706	42.5837
553	228.1	37.4299
554	236.454	30.3758
555	229.927	39.2727
556	229.069	40.1306
557	242.384	26.8162
558	249.084	17.7956
559	251.715	13.985
560	255.109	12.0612
561	258.503	18.3674
562	255.944	20.926
563	249.417	27.4529
564	242.89	38.1797
565	256.205	15.4654
566	256.292	19.4985
567	249.765	28.3953
568	243.238	34.3321
569	256.552	21.1378
570	250.025	32.0746
571	253.419	38.1108
572	246.892	45.4377
573	250.286	49.3739
574	250.373	57.177
575	263.687	42.8827
576	257.16	49.7095
577	250.634	58.0563
578	263.948	40.162
579	257.421	47.8088
580	250.894	54.3357
581	264.209	39.2713
582	267.602	33.4575
583	274.303	24.6369
584	269.981	33.4192
585	263.454	48.556
586	256.927	55.0828
587	257.014	49.0859
588	266.36	36.0498
589	279.675	21.5455
590	283.068	22.5017
591	276.541	27.6685
592	272.219	28.7708
593	270.653	30.0973
594	270.74	26.1704
595	274.133	21.6067
596	267.606	29.6535
597	271	15.4698
598	264.473	20.3466
599	257.947	26.8734
600	271.261	13.5591
601	269.694	15.8756
602	278.048	9.04154
603	281.442	3.12778
604	274.915	6.66462
605	288.23	-7.24975
606	291.624	-10.6435
607	295.017	-6.21727
608	288.49	5.14957
609	281.964	12.1364
610	295.278	0.582043
611	288.751	7.10888
612	282.224	17.4857
613	275.697	22.2226
614	269.171	42.8634
615	262.644	49.4162
616	256.117	60.2231
617	269.431	44.6987
618	277.785	34.8646
619	291.1	27.0203
620	304.414	8.22592
621	309.792	11.158
622	318.146	2.36398
623	311.619	7.42081
624	305.092	13.9477
625	298.566	11.4645
626	301.959	3.21473
627	315.274	-4.50363
628	315.361	13.5705
629	308.834	20.0973
630	302.307	26.6241
631	295.78	30.66
632	293.221	39.3186
633	286.695	40.0614
634	292.072	40.1375
635	295.466	67.9238
636	298.86	64.53
637	312.174	51.2157
638	313.584	44.576
639	307.057	55.6428
640	300.53	60.5497
641	294.003	64.9985
642	287.477	68.7034
643	290.87	52.6896
644	284.344	70.0344
645	281.785	67.745
646	288.486	67.7344
647	291.879	75.5166
648	295.273	81.3669
649	300.084	81.2859
650	293.557	93.1527
651	287.03	99.6796
652	280.504	113.116
653	283.897	109.723
654	287.291	105.009
655	290.685	93.9751
656	284.158	101.802
657	277.631	110.019
658	271.104	124.086
659	284.419	117.781
660	277.892	124.308
661	291.206	111.714
662	284.679	114.521
663	286.089	118.301
664	286.176	111.904
665	279.649	118.431
666	279.736	118.344
667	279.823	113.547
668	286.524	112.266
669	283.965	114.825
670	282.398	115.572
671	295.713	97.9172
672	289.186	101.794
673	302.5	95.0397
674	299.28	96.5197
675	312.595	87.0153
676	306.068	93.5422
677	306.155	93.4553
678	299.628	107.422
679	293.101	106.769
680	286.574	101.026
681	286.661	100.939
682	280.134	106.146
683	273.607	110.593
684	271.394	131.616
685	276.205	82.4851
686	269.678	89.0119
687	263.151	95.5388
688	263.238	82.9119
689	261.672	86.2784
690	274.986	71.4641
691	268.459	86.1309
692	271.853	89.2271
693	275.247	85.8334
694	268.72	92.3602
695	282.034	79.7559
696	282.121	67.129
697	285.515	71.8352
698	288.909	68.4414
699	302.223	55.1271
700	295.696	57.9539
701	289.169	58.2107
702	282.642	64.1176
703	295.957	55.8232
704	289.43	68.8901
705	289.517	70.2832
706	302.831	56.9488
707	296.304	67.5956
708	303.005	69.365
709	306.399	65.7612
710	299.872	72.1881
711	293.345	77.1849
712	292.923	78.5868
713	299.624	74.1162
714	312.938	60.8018
715	306.411	68.6286
716	309.805	68.9649
717	303.278	69.9517
718	296.751	63.8685
719	290.225	61.6254
720	303.539	51.171
721	306.933	36.4773
722	308.909	29.5607
723	302.382	35.9076
724	305.776	30.5888
725	299.249	43.7406
726	297.132	44.8283
727	300.525	33.0946
728	298.959	24.0411
729	302.353	20.6473
730	315.667	2.09297
731	309.14	17.9298
732	312.534	19.271
733	309.975	7.13464
734	306.755	4.97461
735	320.07	-3.98975
736	333.384	-9.70411
737	336.778	-11.8679
738	330.251	-5.34104
739	323.724	1.1858
740	327.118	3.75204
741	330.512	-5.93172
742	328.237	8.91343
743	326.67	-22.84
744	330.064	-33.4838
745	333.458	-33.0776
746	334.867	-30.7372
747	341.568	-33.6778
748	344.962	-36.9516
749	338.435	-28.3848
750	331.908	-34.5279
751	345.222	-52.5123
752	348.616	-60.296
753	342.089	-49.8492
754	335.562	-43.3224
755	329.036	-36.7955
756	342.35	-39.4899
757	345.744	-41.1037
758	349.137	-51.5174
759	352.531	-57.3412
760	355.925	-54.7349
761	357.335	-52.3246
762	365.689	-60.7786
763	379.003	-66.763
764	372.476	-60.2362
765	372.563	-60.3231
766	373.973	-63.1527
767	375.382	-65.2223
768	375.469	-61.6892
769	375.556	-63.0061
770	380.367	-67.8171
771	379.509	-66.9592
772	383.564	-74.7243
773	377.038	-69.8475
774	381.333	-74.5531
775	378.775	-55.2045
776	372.248	-42.5777
777	380.602	-48.1918
778	374.075	-38.8749
779	370.855	-44.945
780	384.169	-57.8993
781	390.87	-64.5999
782	394.786	-68.5158
783	393.219	-65.5993
784	395.711	-70.0912
785	397.121	-62.7408
786	390.594	-63.594
787	393.988	-69.7878
788	387.461	-63.2609
789	380.934	-55.2441
790	374.407	-49.8372
791	367.88	-43.3104
792	367.967	-43.1873
793	371.361	-38.9711
794	378.062	-45.2117
795	371.535	-37.9849
796	365.008	-41.198
797	358.481	-28.5112
798	351.954	-24.0343
799	352.868	-6.66795
800	346.341	-0.141115
801	346.428	-0.228011
802	359.742	-4.42237
803	373.057	-18.6167
804	386.371	-27.7111
805	399.685	-41.0255
806	393.159	-34.4986
807	386.632	-26.8718
808	380.105	-21.9649
809	377.298	-18.6883
810	376.062	-52.0525
811	389.377	-65.3668
812	382.85	-60.34
813	386.244	-73.2538
814	379.717	-72.6569
815	383.111	-69.4607
816	376.584	-64.2639
817	383.284	-69.3945
818	396.599	-85.1488
819	390.072	-73.272
820	403.386	-86.5864
821	403.473	-85.1433
822	416.788	-90.5076
823	420.181	-86.5514
824	423.575	-89.9452
825	417.048	-82.5183
826	410.521	-74.7415
827	413.915	-82.3252
828	407.388	-75.7984
829	410.782	-79.1922
830	409.216	-75.1956
831	422.53	-80.7
832	416.003	-72.8232
833	409.476	-67.0963
834	402.949	-63.9495
835	416.264	-70.3138
836	416.351	-69.9707
837	421.729	-75.3486
838	427.106	-84.7665
839	427.193	-97.4434
840	430.587	-99.2572
841	424.06	-93.5403
842	424.147	-92.9572
843	417.62	-86.4304
844	411.094	-79.9035
845	408.535	-84.6449
846	411.929	-84.1687
847	412.016	-87.0156
848	409.898	-78.5779
849	403.371	-72.0511
850	396.844	-73.2142
851	400.238	-72.028
852	393.711	-70.5012
853	397.105	-79.6449
854	390.578	-72.1681
855	384.051	-61.3112
856	384.138	-61.9381
857	387.532	-70.5519
858	381.005	-58.3051
859	386.879	-71.509
860	380.352	-73.9021
861	373.825	-70.1853
862	377.219	-61.8891
863	380.613	-67.6428
864	380.191	-67.011
865	374.831	-87.7713
866	368.304	-81.2444
867	366.738	-79.6779
868	373.439	-83.4685
869	373.525	-79.4054
870	373.612	-74.5423
871	386.927	-81.4667
872	400.241	-94.781
873	393.714	-87.9942
874	395.124	-92.3138
875	395.211	-98.6907
876	408.525	-111.885
877	401.998	-102.138
878	405.392	-105.532
879	398.865	-93.7552
880	412.18	-100.17
881	405.653	-94.1427
882	402.433	-85.9527
883	402.52	-74.6996
884	415.834	-88.014
885	409.307	-86.2572
886	416.008	-91.0778
887	420.504	-93.9638
888	418.386	-87.8462
889	411.859	-79.2293
890	418.56	-85.9299
891	421.954	-89.3237
892	425.347	-89.7075
893	428.741	-93.7012
894	429.655	-96.0848
895	423.128	-89.558
896	416.601	-77.9612
897	410.074	-71.4343
898	403.547	-77.5475
899	401.981	-75.6709
900	398.289	-81.7886
901	401.682	-84.7523
902	401.769	-89.1392
903	395.242	-82.6124
904	388.716	-76.0855
905	388.141	-81.5011
906	385.582	-73.0825
907	387.559	-80.199
908	390.953	-83.6328
909	397.653	-90.3334
910	394.433	-88.3634
911	401.134	-106.074
912	410.48	-111.6
913	412.772	-115.042
914	406.245	-106.345
915	399.718	-99.818
916	403.112	-103.212
917	406.506	-99.9655
918	399.979	-93.6937
919	393.452	-90.4218
920	396.846	-93.8156
921	397.759	-88.6692
922	391.232	-82.1424
923	384.706	-72.6655
924	391.406	-81.1061
925	388.848	-78.4976
926	402.162	-93.6419
927	395.635	-87.1151
928	399.029	-96.8388
929	399.116	-103.826
930	399.203	-98.7426
931	402.596	-105.666
932	400.038	-108.628
933	393.511	-98.771
934	406.825	-113.555
935	400.298	-113.348
936	413.613	-122.873
937	407.086	-116.346
938	407.173	-116.433
939	404.614	-115.174
940	408.008	-110.758
941	421.322	-108.932
942	414.796	-102.406
943	418.189	-114.279
944	417.928	-106.148
945	416.813	-62.2826
946	420.206	-65.6763
947	417.648	-54.0977
948	430.962	-66.2121
949	437.663	-63.7727
950	431.136	-56.8559
951	434.53	-63.9696
952	428.003	-55.0078
953	421.476	-46.336
954	424.87	-47.6997
955	428.263	-46.4335
956	431.657	-49.8272
957	425.13	-51.7604
958	418.604	-34.9436
959	412.077	-28.4167
960	409.518	-25.8581
961	409.605	-29.465
962	403.078	-24.4882
963	401.512	-16.1416
964	394.985	-10.1848
965	388.458	-18.948
966	381.931	-7.69113
967	375.404	-4.8243
968	388.719	-18.1387
969	382.192	-7.05682
970	381.334	-8.0939
971	379.767	-1.27736
972	373.241	5.24948
973	386.555	-8.06488
974	380.028	-4.91804
975	373.501	0.588794
976	373.588	-6.2381
977	380.289	-5.69873
978	393.603	-21.5031
979	387.076	-16.8213
980	387.163	-14.9132
981	400.478	-18.1175
982	398.911	-23.351
983	402.305	-26.7447
984	399.085	-9.57477
985	412.399	-21.2191
986	419.1	-29.2998
987	421.391	-31.4012
988	421.478	23.6219
989	418.92	26.1805
990	420.329	24.7708
991	418.763	19.7974
992	415.07	14.2397
993	413.504	15.8663
994	406.977	14.8031
995	409.268	19.9617
996	405.122	25.7975
997	405.209	25.7806
998	408.603	27.9869
999	411.997	18.7831
1000	405.47	21.48
1001	418.784	8.1656
1002	412.258	14.6924
1003	412.344	11.1555
1004	405.818	19.6624
1005	399.291	31.4792
1006	405.991	21.2686
1007	412.692	15.118
1008	415.184	24.2061
1009	408.657	26.2629
1010	402.13	43.8597
1011	415.445	25.3954
1012	408.918	31.1822
1013	409.005	29.0953
1014	409.092	29.0084
1015	402.565	35.5353
1016	405.958	23.9015
1017	406.045	31.6646
1018	406.132	31.5777
1019	399.605	37.1146
1020	412.92	30.5902
1021	406.393	37.117
1022	409.787	33.7233
1023	419.133	36.4371
1024	424.511	41.0593
1025	424.598	36.5924
1026	437.912	37.568
1027	443.29	39.7201
1028	456.604	26.4058
1029	461.982	21.0279
1030	465.376	22.7241
1031	478.69	9.57975
1032	483.324	-1.14409
1033	483.146	46.2736
1034	496.461	32.9592
1035	489.934	39.486
1036	488.367	43.0426
1037	485.809	40.2212
1038	479.282	49.718
1039	489.289	47.4705
1040	495.99	40.1599
1041	489.463	45.5667
1042	489.55	42.3498
1043	492.944	44.0661
1044	489.724	39.736
1045	488.866	33.754
1046	502.18	20.4396
1047	515.495	8.50524
1048	515.582	11.8783
1049	528.896	-2.98602
1050	532.29	-2.62978
1051	545.604	-14.0841
1052	545.691	-14.171
1053	542.471	-10.9511
1054	549.172	-13.9517
1055	549.259	-14.2386
1056	542.732	-26.9518
1057	544.708	-50.2383
1058	558.023	-94.6526
1059	551.496	-85.1258
1060	550.638	-49.8679
1061	544.111	-25.741
1062	541.552	-23.5424
1063	546.93	-28.9203
1064	540.403	-27.5135
1065	540.49	-43.9504
1066	543.884	-33.3342
1067	537.357	-32.6373
1068	530.83	-31.8305
1069	530.917	-13.3774
1070	544.232	-21.9917
1071	547.625	-18.1855
1072	541.099	-11.6587
1073	544.492	-15.0524
1074	544.579	-23.1993
1075	547.973	-25.6031
1076	546.407	-19.0165
1077	547.816	-8.94618
1078	553.194	-12.9341
1079	553.281	-13.021
1080	561.635	-13.245
1081	565.029	-26.6288
1082	563.462	-27.3922
1083	556.935	-23.1854
1084	550.409	-26.1586
1085	543.882	-19.6317
1086	537.355	-33.2949
1087	550.669	-18.1293
1088	554.063	-16.583
1089	560.764	-18.8236
1090	567.464	-34.3043
1091	560.937	-21.1374
1092	564.331	-19.5012
1093	566.308	-3.86773
1094	559.781	10.9791
1095	559.868	10.8922
1096	563.262	7.49845
1097	556.735	16.4153
1098	560.128	0.751523
1099	563.522	-7.75224
1100	566.332	-2.42244
1101	573.033	25.9969
1102	566.506	50.5938
1103	559.979	66.5706
1104	568.333	57.5665
1105	561.807	64.0934
1106	565.2	63.1496
1107	558.674	66.6365
1108	562.067	93.5827
1109	555.54	103.83
1110	555.627	103.743
1111	559.021	96.4689
1112	572.335	87.3445
1113	573.024	100.226
1114	571.457	94.1429
1115	579.811	62.5388
1116	593.126	54.6845
1117	606.44	36.8601
1118	609.834	53.7064
1119	611.243	57.2067
1120	617.944	50.5061
1121	621.338	49.8123
1122	628.038	47.3017
1123	621.511	53.8285
1124	619.945	53.3151
1125	623.339	49.9213
1126	624.748	48.5117
1127	618.221	46.5785
1128	616.655	62.405
1129	623.356	52.6544
1130	626.749	39.5007
1131	630.143	42.4969
1132	623.616	49.0237
1133	636.931	35.7094
1134	637.018	40.3125
1135	640.411	24.3787
1136	640.498	21.8218
1137	641.908	-1.75783
1138	655.222	-15.0722
1139	648.695	-8.54535
1140	652.089	6.55088
1141	645.562	25.0877
1142	653.916	10.2237
1143	647.39	16.7505
1144	654.09	10.0499
1145	651.532	12.9785
1146	651.618	11.5316
1147	656.429	18.7706
1148	661.477	32.4934
1149	668.177	20.8928
1150	669.091	6.79914
1151	667.975	7.91475
1152	674.676	1.21412
1153	676.086	-0.195526
1154	679.479	-42.4893
1155	672.952	-39.1624
1156	670.394	-37.7439
1157	666.701	-58.7615
1158	673.402	-66.3521
1159	666.875	-59.8253
1160	660.348	-42.6084
1161	660.435	-42.5453
1162	664.931	-83.1214
1163	664.073	-71.0734
1164	662.507	-92.3269
1165	662.594	-92.4138
1166	669.294	-99.1144
1167	662.768	-92.5876
1168	666.161	-91.6814
1169	666.248	-94.4783
1170	659.721	-84.7014
1171	673.036	-76.6558
1172	670.477	-74.0972
1173	663.95	-67.4203
1174	667.344	-66.0941
1175	660.817	-77.4673
1176	660.126	-24.7761
1177	661.04	-74.0397
1178	654.513	-67.5128
1179	651.954	-77.1442
1180	651.38	-99.2798
1181	658.08	-127.01
1182	663.458	-127.198
1183	660.238	-158.108
1184	653.711	-165.611
1185	660.412	-178.342
1186	664.908	-174.428
1187	664.995	-161.175
1188	678.309	-171.229
1189	691.624	-184.544
1190	695.018	-187.938
1191	688.491	-167.391
1192	684.798	-150.698
1193	698.113	-173.113
1194	691.586	-156.686
1195	685.059	-150.159
1196	690.437	-130.937
1197	693.831	-140.891
1198	691.272	-137.232
1199	697.973	-142.823
1200	691.446	-136.216
1201	691.533	-136.303
1202	685.006	-129.776
1203	678.479	-125.959
1204	676.913	-97.8725
1205	670.386	-90.1757
1206	683.7	-106.21
1207	697.014	-121.874
1208	690.488	-115.348
1209	696.361	-133.561
1210	704.716	-144.456
1211	708.109	-148.639
1212	701.582	-142.652
1213	695.056	-125.446
1214	698.449	-125.079
1215	701.843	-124.823
1216	708.544	-134.274
1217	711.938	-152.498
1218	710.371	-158.291
1219	717.072	-163.092
1220	718.481	-158.001
1221	715.261	-145.631
1222	712.703	-129.753
1223	706.176	-123.226
1224	712.877	-119.017
1225	726.191	-127.501
1226	739.505	-145.865
1227	732.978	-134.478
1228	738.356	-139.856
1229	745.057	-151.867
1230	758.371	-172.231
1231	751.844	-149.764
1232	761.191	-169.761
1233	764.584	-169.984
1234	758.057	-163.457
1235	764.758	-168.828
1236	770.136	-155.316
1237	763.609	-142.859
1238	762.043	-136.153
1239	775.357	-149.467
1240	775.444	-149.554
1241	788.758	-153.408
1242	792.152	-164.252
1243	785.625	-152.635
1244	798.94	-167.94
1245	797.373	-176.873
1246	810.687	-190.187
1247	804.161	-183.661
1248	807.554	-181.354
1249	810.948	-194.068
1250	804.421	-197.851
1251	801.863	-199.863
1252	795.336	-135.746
1253	803.69	-144.1
1254	801.131	-141.541
1255	794.604	-110.754
1256	807.919	-136.599
1257	801.392	-130.492
1258	794.865	-135.775
1259	803.219	-129.269
1260	796.692	-122.742
1261	790.165	-116.215
1262	803.48	-123.73
1263	807.775	-104.705
1264	811.932	-98.7023
1265	815.326	-97.3961
1266	813.76	-103.84
1267	807.233	-97.3127
1268	805.666	-95.7462
1269	809.06	-98.3999
1270	812.454	-117.184
1271	820.808	-123.358
1272	824.202	-125.682
1273	817.675	-114.875
1274	811.148	-108.348
1275	814.542	-111.742
1276	808.015	-111.265
1277	801.488	-97.2879
1278	802.898	-94.5476
1279	802.984	-88.0745
1280	796.458	-84.2176
1281	789.931	-77.6908
1282	783.404	-71.164
1283	776.877	-64.6371
1284	781.098	-58.3076
1285	784.491	-65.0514
1286	782.925	-54.6848
1287	789.625	-64.0855
1288	783.099	-57.5586
1289	783.186	-56.4555
1290	786.579	-62.8393
1291	789.973	-63.333
1292	803.287	-75.6374
1293	806.681	-88.7712
1294	800.154	-82.2443
1295	793.627	-75.7175
1296	793.714	-78.4744
1297	802.068	-82.7684
1298	815.383	-101.123
1299	808.856	-91.346
1300	802.329	-95.9391
1301	795.802	-89.4123
1302	799.196	-85.1861
1303	812.51	-96.6904
1304	825.825	-115.225
1305	827.234	-105.154
1306	829.211	-130.251
1307	832.605	-133.645
1308	835.998	-144.638
1309	836.085	-128.135
1310	832.865	-117.265
1311	839.566	-123.946
1312	833.039	-107.359
1313	841.393	-103.783
1314	834.866	-98.2964
1315	836.843	-91.033
1316	840.237	-94.4267
1317	843.63	-89.8505
1318	843.717	-95.5074
1319	841.159	-98.5288
1320	834.632	-99.1919
1321	838.026	-92.3057
1322	833.483	-89.053
1323	840.184	-95.3236
1324	833.657	-88.7968
1325	840.357	-95.4974
1326	833.831	-94.2206
1327	847.145	-111.555
1328	840.618	-103.948
1329	839.267	-86.6572
1330	836.709	-77.8986
1331	843.409	-75.6692
1332	856.724	-102.084
1333	863.424	-102.654
1334	864.834	-98.8539
1335	878.148	-112.168
1336	871.621	-105.641
1337	868.401	-101.841
1338	861.875	-93.3146
1339	865.268	-94.0284
1340	862.71	-90.1498
1341	876.024	-103.464
1342	869.497	-96.9373
1343	876.198	-107.708
1344	874.631	-110.001
1345	878.025	-113.565
1346	878.112	-120.802
1347	879.522	-122.212
1348	892.836	-135.526
1349	906.15	-146.67
1350	899.624	-128.334
1351	912.938	-143.778
1352	926.252	-155.632
1353	919.725	-147.285
1354	933.04	-160.6
1355	926.513	-154.073
1356	924.946	-152.506
1357	930.82	-141.95
1358	924.294	-140.234
1359	921.735	-161.595
1360	928.436	-168.296
1361	936.79	-165.3
1362	930.263	-169.253
1363	927.704	-166.614
1364	921.177	-142.657
1365	922.587	-144.067
1366	925.981	-150.881
1367	927.39	-147.17
1368	925.824	-136.084
1369	939.138	-134.438
1370	952.453	-146.703
1371	945.926	-140.176
1372	939.399	-140.239
1373	944.446	-128.336
1374	941.887	-113.167
1375	941.03	-111.98
1376	954.344	-117.034
1377	952.777	-115.467
1378	966.092	-128.782
1379	979.406	-142.666
1380	972.879	-138.849
1381	972.966	-128.606
1382	979.667	-138.007
1383	983.061	-143.631
1384	976.534	-137.104
1385	989.848	-150.418
1386	983.321	-141.611
1387	981.755	-150.755
1388	985.148	-151.058
1389	983.582	-154.302
1390	980.362	-157.402
1391	983.756	-160.796
1392	987.149	-164.189
1393	985.583	-172.633
1394	990.961	-173.311
1395	994.355	-176.665
1396	994.441	-184.121
1397	1001.14	-182.152
1398	994.615	-175.625
1399	988.088	-169.098
1400	984.868	-146.778
1401	978.342	-143.162
1402	978.429	-155.839
1403	977.313	-158.953
1404	978.001	-201.681
1405	991.315	-214.995
1406	991.402	-215.082
1407	989.836	-200.016
1408	988.269	-202.859
1409	988.356	-222.796
1410	986.238	-219.208
1411	979.712	-224.662
1412	983.105	-228.055
1413	986.499	-231.449
1414	983.941	-199.011
1415	977.414	-235.034
1416	970.887	-231.877
1417	974.281	-235.271
1418	974.969	-255.899
1419	981.669	-225.269
1420	975.143	-214.983
1421	973.576	-213.416
1422	973.663	-213.503
1423	972.805	-192.805
1424	976.199	-190.869
1425	977.608	-197.488
1426	973.916	-193.796
1427	977.31	-196.94
1428	970.783	-190.413
1429	967.563	-200.793
1430	967.65	-205.13
1431	971.044	-220.474
1432	968.485	-224.835
1433	961.958	-221.618
1434	963.699	-204.339
1435	965.108	-200.388
1436	958.581	-188.161
1437	952.054	-183.394
1438	955.448	-186.788
1439	948.921	-188.801
1440	962.236	-187.896
1441	959.961	-191.141
1442	953.434	-195.664
1443	966.748	-208.978
1444	960.221	-202.451
1445	953.694	-187.694
1446	951.577	-180.357
1447	945.05	-184.46
1448	958.364	-197.774
1449	966.718	-195.318
1450	972.096	-199.966
1451	970.53	-205.38
1452	970.617	-220.747
1453	971.721	-221.851
1454	971.808	-221.938
1455	973.218	-223.348
1456	973.304	-219.634
1457	966.778	-209.598
1458	967.691	-187.241
1459	966.125	-170.135
1460	972.825	-176.835
1461	986.14	-190.15
1462	988.116	-191.196
1463	981.589	-185.689
1464	980.731	-181.711
1465	982.708	-169.068
1466	984.118	-166.978
1467	990.818	-173.678
1468	984.291	-176.811
1469	977.765	-169.435
1470	977.851	-159.971
1471	976.994	-154.554
1472	981.805	-145.285
1473	975.278	-136.128
1474	968.751	-132.981
1475	966.192	-130.422
1476	964.626	-128.856
1477	963.768	-133.388
1478	963.855	-140.375
1479	973.862	-141.512
1480	974.776	-134.826
1481	971.556	-161.356
1482	974.95	-164.75
1483	973.383	-163.183
1484	973.47	-165.83
1485	971.903	-159.403
1486	965.377	-145.667
1487	965.463	-144.103
1488	968.857	-141.397
1489	962.33	-134.87
1490	955.804	-128.344
1491	949.277	-112.747
1492	942.75	-106.36
1493	936.223	-93.523
1494	929.696	-85.5562
1495	938.05	-92.9803
1496	931.523	-86.4534
1497	924.997	-79.9266
1498	918.47	-73.3998
1499	921.864	-65.4235
1500	921.95	-66.3404
1501	915.424	-63.2336
1502	908.897	-63.6567
1503	902.37	-57.1299
1504	902.457	-57.2168
1505	899.237	-50.5968
1506	896.384	-51.3443
1507	896.471	-43.3912
1508	889.944	-41.0343
1509	883.417	-33.5375
1510	896.732	-46.8519
1511	890.205	-43.595
1512	892.182	-46.1616
1513	889.623	-39.123
1514	883.096	-30.0961
1515	886.49	-34.0299
1516	879.963	-27.503
1517	877.404	-22.8144
1518	890.719	-38.1888
1519	894.113	-41.1426
1520	907.427	-55.1169
1521	910.821	-53.8507
1522	904.294	-61.0939
1523	897.767	-49.707
1524	897.854	-50.4739
1525	891.327	-45.7171
1526	904.641	-59.0314
1527	898.115	-51.2946
1528	894.422	-38.4222
1529	898.918	-24.5983
1530	899.005	-22.6652
1531	892.478	-5.93833
1532	905.793	-19.2527
1533	899.266	-12.7259
1534	896.707	-5.19726
1535	902.085	4.74486
1536	899.06	10.2203
1537	897.493	0.78685
1538	890.966	3.91369
1539	894.36	0.519927
1540	907.674	-12.7944
1541	912.17	-5.13049
1542	920.525	-18.1646
1543	927.225	-30.9952
1544	930.619	-45.9489
1545	943.933	-59.2633
1546	952.287	-67.6174
1547	945.761	-43.7705
1548	943.202	-39.4219
1549	941.635	-42.4354
1550	954.95	-52.8898
1551	956.359	-57.8294
1552	954.793	-56.2629
1553	948.266	-49.736
1554	951.66	-44.0398
1555	948.44	-39.1498
1556	951.07	-32.6905
1557	951.546	-26.5564
1558	964.861	-39.8708
1559	958.334	-33.3439
1560	959.744	-11.5136
1561	973.058	-26.1179
1562	976.452	-35.4217
1563	969.925	-32.3948
1564	975.303	-41.1527
1565	975.39	-41.2396
1566	982.09	-47.9403
1567	979.532	-30.4917
1568	982.024	-29.2035
1569	975.497	-26.5467
1570	988.811	-41.1911
1571	982.284	-20.9342
1572	988.985	-27.6349
1573	994.363	-33.0127
1574	993.505	-35.5348
1575	990.285	-24.2148
1576	996.985	-52.2255
1577	990.459	-31.9686
1578	995.837	-35.9965
1579	989.31	-29.4697
1580	988.452	-17.7818
1581	989.365	-17.8254
1582	990.775	-10.425
1583	994.83	-1.45015
1584	995.744	0.0362403
1585	999.138	-3.35752
1586	1012.45	-16.6719
1587	1005.93	-10.145
1588	1006.54	-9.84104
1589	1004.97	-10.3545
1590	1002.42	-6.4659
1591	1004.39	2.33756
1592	997.866	8.8644
1593	996.299	10.4309
1594	1009.61	1.72658
1595	1009.7	-6.70032
1596	1006.48	3.58965
1597	1009.87	0.395889
1598	1003.35	-25.0373
1599	1006.74	-28.431
1600	1010.13	-31.8248
1601	1007.58	-42.6662
1602	1001.05	-20.2594
1603	999.483	-23.0128
1604	997.535	-33.3647
1605	1000.78	-13.0747
1606	1004.18	-16.4685
1607	1007.57	-19.8622
1608	1008.76	-13.5914
1609	1012.16	-19.5652
1610	1012.24	-10.0121
1611	1018.94	-17.6427
1612	1022.34	-18.5965
1613	1015.81	-12.0696
1614	1029.12	-35.144
1615	1026.2	-49.4246
1616	1022.98	-32.6547
1617	1016.46	-40.5278
1618	1024.81	-56.8119
1619	1018.29	-50.2851
1620	1018.37	-50.372
1621	1015.15	-61.492
1622	1008.63	-54.9651
1623	1008.71	-37.312
1624	1006.15	-41.0134
1625	1004.59	-25.8269
1626	998.06	-19.3001
1627	998.147	-19.387
1628	1002.44	-5.9726
1629	999.223	-5.09262
1630	1000.33	6.18298
1631	1001.74	-1.10666
1632	999.178	2.63194
1633	995.958	5.85191
1634	1009.27	-7.46245
1635	1007.71	2.33409
1636	1008.62	15.8305
1637	1010.03	16.8408
1638	1006.81	21.8908
1639	1002.76	22.9075
1640	996.236	29.4343
1641	1009.55	16.12
1642	1005.23	33.7222
1643	1008.62	31.2485
1644	1012.02	40.7847
1645	1011.44	34.5592
1646	1011.53	8.51229
1647	1014.92	5.11852
1648	1016.33	3.70888
1649	1023.03	-35.2517
1650	1023.12	-26.9286
1651	1027.28	-31.3855
1652	1027.36	-40.4424
1653	1040.68	-53.0968
1654	1034.15	-46.5699
1655	1027.62	-40.0431
1656	1031.02	-38.7469
1657	1024.49	-34.65
1658	1027.88	-45.8738
1659	1027.97	-71.0507
1660	1021.44	-53.4539
1661	1014.92	-46.927
1662	1015	-31.7039
1663	1012.89	-30.1462
1664	1014.3	-36.1159
1665	1017.69	-57.1196
1666	1021.08	-62.6134
1667	1021.17	-62.7003
1668	1014.64	-56.1735
1669	1008.12	-54.8266
1670	1011.51	-44.6104
1671	1011.6	-53.5973
1672	1012.7	-60.2517
1673	1009.48	-64.2217
1674	1006.92	-61.6631
1675	1013.62	-68.3637
1676	1026.94	-80.9181
1677	1032.81	-78.752
1678	1032.12	-64.5308
1679	1032.87	-52.2691
1680	1030.31	-52.0605
1681	1030.4	-52.1474
1682	1030.48	-52.2343
1683	1031.89	-53.6439
1684	1028.67	-63.4039
1685	1028.76	-60.9608
1686	1028.85	-49.3777
1687	1022.32	-56.4209
1688	1035.64	-69.7353
1689	1042.34	-76.4359
1690	1047.71	-69.7538
1691	1047.8	-65.2207
1692	1051.19	-51.5944
1693	1062.3	-70.0942
1694	1067.68	-80.8921
1695	1067.77	-80.979
1696	1067.86	-93.6659
1697	1065.74	-95.8782
1698	1059.21	-86.0014
1699	1062.61	-97.9551
1700	1064.9	-109.797
1701	1058.37	-103.27
1702	1051.84	-96.7429
1703	1049.04	-109.246
1704	1062.35	-123.751
1705	1067.16	-116.292
1706	1070.56	-114.155
1707	1064.03	-102.679
1708	1072.38	-113.193
1709	1073.07	-115.971
1710	1066.54	-101.094
1711	1072.42	-91.5679
1712	1068.73	-79.1455
1713	1062.2	-72.6186
1714	1075.51	-85.933
1715	1070.97	-79.9803
1716	1067.28	-80.0779
1717	1060.75	-65.7511
1718	1065.56	-64.6321
1719	1066.97	-64.0317
1720	1080.29	-77.3461
1721	1080.37	-77.433
1722	1083.77	-77.4267
1723	1090.47	-81.3374
1724	1088.9	-91.9008
1725	1087.33	-100.724
1726	1094.98	-112.07
1727	1088.45	-105.543
1728	1091.85	-108.937
1729	1093.26	-126.956
1730	1092.4	-116.498
1731	1094.14	-121.229
1732	1097.9	-125.47
1733	1098.38	2.57417
1734	1101.77	-0.819594
1735	1111.12	-10.1657
1736	1110.54	0.308761
1737	1104.01	1.2656
1738	1104.1	-0.421296
1739	1106.73	-12.5119
1740	1103.51	8.08804
1741	1116.83	-5.22633
1742	1110.3	1.30051
1743	1116.17	4.4866
1744	1124.53	-1.35746
1745	1127.92	4.95877
1746	1127.06	2.0667
1747	1123.37	1.97908
1748	1116.84	8.50592
1749	1120.24	5.11216
1750	1118.67	10.4987
1751	1124.05	12.7908
1752	1117.52	9.16765
1753	1118.93	18.358
1754	1119.85	10.0344
1755	1133.16	-3.27997
1756	1126.63	-0.32313
1757	1139.95	-0.457493
1758	1146.05	10.1131
1759	1152.75	3.4125
1760	1150.19	35.8111
1761	1143.66	42.3379
1762	1142.1	43.9045
1763	1144.59	51.2426
1764	1143.02	50.5791
1765	1144.76	16.5088
1766	1143.19	33.5553
1767	1144.6	17.7457
1768	1142.05	-8.09571
1769	1144.68	-3.10635
1770	1144.76	15.0268
1771	1144.85	17.1499
1772	1143.28	18.7164
1773	1149.98	12.0158
1774	1143.46	25.4626
1775	1141.89	23.1891
1776	1148.59	15.5385
1777	1142.06	32.1954
1778	1141.21	37.9333
1779	1154.52	24.6189
1780	1154.61	32.772
1781	1153.04	24.5786
1782	1146.51	28.2454
1783	1147.92	20.4357
1784	1154.62	13.7351
1785	1167.94	8.82076
1786	1161.41	20.8476
1787	1159.85	26.2541
1788	1159.93	9.53724
1789	1161.91	7.5607
1790	1164.78	4.68908
1791	1165.97	3.49989
1792	1166.66	22.3518
1793	1172.04	32.1639
1794	1174.01	35.5773
1795	1177.41	51.7336
1796	1190.72	38.4192
1797	1184.19	44.946
1798	1189	57.8651
1799	1189.09	63.6082
1800	1195.79	58.5375
1801	1198.28	78.3956
1802	1195.06	110.136
1803	1188.54	116.662
1804	1201.85	103.348
1805	1195.33	109.875
1806	1191.63	113.227
1807	1199.99	95.0132
1808	1197.87	95.4509
1809	1196.3	98.2775
1810	1204.66	89.9234
1811	1206.07	156.474
1812	1214.42	143.09
1813	1215.83	162.12
1814	1215.92	186.133
1815	1217.33	184.724
1816	1222.14	179.913
1817	1215.61	202.069
1818	1216.17	221.65
1819	1218.46	232.429
1820	1218.2	171.8
1821	1224.43	205.522
1822	1232.78	197.168
1823	1238.16	191.79
1824	1241.55	148.446
1825	1241.64	201.199
1826	1246.45	170.328
1827	1247.86	102.638
1828	1247.29	92.3128
1829	1260.6	78.9984
1830	1265.41	120.817
1831	1263.85	150.664
1832	1270.55	180.503
1833	1269.69	192.071
1834	1277.33	171.356
1835	1270.81	177.883
1836	1277.51	190.842
1837	1274.95	207.971
1838	1288.26	197.076
1839	1296.62	203.382
1840	1290.09	209.909
1841	1296.79	203.208
1842	1298.2	223.749
1843	1303.01	208.968
1844	1296.49	215.965
1845	1301.86	191.587
1846	1295.34	204.914
1847	1302.04	198.213
1848	1305.43	194.819
1849	1311.53	212.08
1850	1311.62	226.023
1851	1313.91	231.091
1852	1321.55	230.306
1853	1322.24	256.648
1854	1320.68	258.214
1855	1326.05	252.837
1856	1339.37	259.022
1857	1332.84	255.339
1858	1337.34	253.663
1859	1338.75	243.573
1860	1338.83	232.846
1861	1342.23	229.453
1862	1335.7	235.979
1863	1329.17	215.756
1864	1336.82	249.691
1865	1342.2	239.663
1866	1335.67	209.25
1867	1329.14	166.417
1868	1322.62	172.943
1869	1326.01	169.55
1870	1330.51	225.354
1871	1328.94	168.11
1872	1329.85	101.567
1873	1334.9	112.439
1874	1339.71	107.628
1875	1341.69	105.652
1876	1340.34	107.003
1877	1335.9	36.0911
1878	1339.29	52.7573
1879	1336.73	73.8359
1880	1341.03	110.72
1881	1341.12	64.1134
1882	1347.82	57.4127
1883	1351.21	54.019
1884	1364.53	41.5546
1885	1375.01	61.2147
1886	1371.31	55.7371
1887	1370.74	77.7616
1888	1370.83	59.9647
1889	1364.3	66.4915
1890	1357.77	73.0183
1891	1357.86	83.6414
1892	1361.25	142.578
1893	1365.23	162.61
1894	1366.64	190.271
1895	1372.02	155.473
1896	1370.45	157.039
1897	1373.84	153.646
1898	1377.24	140.622
1899	1378.65	81.4422
1900	1378.07	82.0967
1901	1381.86	136.096
1902	1388.56	184.055
1903	1391.96	180.662
1904	1405.27	167.347
1905	1407.25	158.881
1906	1400.72	181.538
1907	1394.2	177.879
1908	1401.84	179.109
1909	1401.93	179.022
1910	1402.01	178.935
1911	1405.41	194.731
1912	1407.39	185.005
1913	1412.2	195.804
1914	1425.51	183.57
1915	1425.6	177.313
1916	1432.3	170.612
1917	1430.73	172.179
1918	1429.87	171.667
1919	1443.19	132.932
1920	1453.67	133.612
1921	1462.02	119.738
1922	1462.11	112.261
1923	1460.54	124.918
1924	1458.98	122.424
1925	1465.68	136.184
1926	1465.76	137.307
1927	1465.85	144.3
1928	1469.24	140.906
1929	1482.56	127.592
1930	1476.03	134.119
1931	1475.17	137.697
1932	1488.49	136.402
1933	1486.92	142.699
1934	1493.62	147.918
1935	1493.71	147.831
1936	1492.14	149.398
1937	1495.54	169.734
1938	1497.83	198.523
1939	1496.26	199.489
1940	1489.73	199.566
1941	1496.43	187.555
1942	1499.83	184.162
1943	1503.22	180.768
1944	1506.62	182.504
1945	1513.32	185.433
1946	1518.69	186.165
1947	1521.19	202.674
1948	1524.58	191.39
1949	1518.05	205.737
1950	1518.14	216.64
1951	1520.63	229.448
1952	1514.11	216.115
1953	1514.19	201.478
1954	1517.59	198.084
1955	1520.98	194.69
1956	1519.86	143.286
1957	1523.26	167.832
1958	1516.73	143.779
1959	1521.03	180.423
1960	1522.44	177.364
1961	1515.91	183.891
1962	1529.22	170.576
1963	1529.31	184.469
1964	1537.66	156.295
1965	1531.14	162.822
1966	1527.92	171.812
1967	1521.39	189.239
1968	1514.86	228.206
1969	1516.27	238.726
1970	1516.75	279.87
1971	1515.89	297.138
1972	1509.37	303.665
1973	1512.76	300.271
1974	1517.81	304.684
1975	1521.86	322.069
1976	1515.33	327.586
1977	1528.65	284.321
1978	1530.63	283.075
1979	1524.1	289.602
[truncated: 144 more rows]

## Sheet: Sheet2
SUMMARY OUTPUT
Regression Statistics
Multiple R	0.322921
R Square	0.104278
Adjusted R Square	0.103856
Standard Error	473.522
Observations	2123
ANOVA
	df	SS	MS	F	Significance F
Regression	1	5.53657e+07	5.53657e+07	246.922	1.01731e-52
Residual	2121	4.75577e+08	224223
Total	2122	5.30943e+08
	Coefficients	Standard Error	t Stat	P-value	Lower 95%	Upper 95%	Lower 95.0%	Upper 95.0%
Intercept	521.864	14.0825	37.0577	3.21981e-232	494.247	549.481	494.247	549.481
X Variable 1	18.2664	1.16244	15.7138	1.01731e-52	15.9867	20.546	15.9867	20.546
RESIDUAL OUTPUT
Observation	Predicted Y	Residuals
1	594.929	-460.239
2	631.462	-496.772
3	558.396	-423.706
4	558.396	-426.146
5	594.929	-461.409
6	594.929	-464.621
7	594.929	-467.579
8	594.929	-465.819
9	631.462	-504.112
10	558.396	-431.256
11	558.396	-431.256
12	558.396	-431.256
13	558.396	-430.786
14	631.462	-505.682
15	594.929	-469.519
16	704.527	-579.117
17	558.396	-439.526
18	558.396	-439.296
19	558.396	-442.456
20	558.396	-441.566
21	558.396	-438.306
22	594.929	-475.269
23	558.396	-438.736
24	558.396	-442.086
25	594.929	-476.849
26	558.396	-440.876
27	558.396	-440.386
28	558.396	-427.056
29	558.396	-425.636
30	558.396	-426.586
31	558.396	-426.906
32	558.396	-422.836
33	594.929	-453.969
34	631.462	-491.302
35	558.396	-412.576
36	558.396	-411.966
37	667.995	-517.905
38	558.396	-414.766
39	594.929	-452.909
40	558.396	-416.666
41	558.396	-421.296
42	558.396	-428.566
43	558.396	-427.466
44	594.929	-469.949
45	558.396	-424.526
46	558.396	-426.926
47	558.396	-429.486
48	594.929	-468.649
49	558.396	-438.686
50	558.396	-435.676
51	558.396	-435.186
52	558.396	-432.936
53	594.929	-469.469
54	594.929	-471.689
55	667.995	-541.685
56	777.593	-648.833
57	558.396	-435.626
58	558.396	-435.626
59	558.396	-435.626
60	594.929	-472.919
61	558.396	-439.561
62	558.396	-435.186
63	594.929	-471.899
64	558.396	-431.496
65	558.396	-432.566
66	667.995	-545.445
67	558.396	-436.089
68	594.929	-477.129
69	631.462	-522.852
70	558.396	-449.136
71	558.396	-449.256
72	594.929	-478.709
73	558.396	-438.456
74	558.396	-438.296
75	558.396	-438.326
76	594.929	-476.059
77	558.396	-439.996
78	558.396	-441.266
79	594.929	-478.069
80	558.396	-438.326
81	558.396	-435.976
82	594.929	-467.349
83	558.396	-430.076
84	558.396	-429.536
85	558.396	-428.746
86	594.929	-468.329
87	558.396	-431.546
88	594.929	-470.069
89	558.396	-434.606
90	558.396	-415.956
91	558.396	-398.696
92	558.396	-403.006
93	594.929	-439.379
94	558.396	-402.846
95	558.396	-402.866
96	558.396	-393.756
97	631.462	-466.492
98	558.396	-389.266
99	558.396	-389.396
100	558.396	-389.466
101	558.396	-387.626
102	558.396	-387.626
103	667.995	-496.005
104	631.462	-461.192
105	558.396	-399.496
106	558.396	-394.226
107	558.396	-393.576
108	558.396	-380.896
109	558.396	-378.906
110	558.396	-382.996
111	558.396	-381.846
112	558.396	-382.716
113	594.929	-420.079
114	594.929	-419.309
115	558.396	-382.776
116	558.396	-382.776
117	631.462	-457.212
118	594.929	-420.989
119	558.396	-382.826
120	631.462	-453.882
121	558.396	-380.816
122	558.396	-375.106
123	594.929	-410.179
124	558.396	-375.806
125	558.396	-376.256
126	667.995	-486.905
127	667.995	-484.625
128	558.396	-375.646
129	887.191	-690.501
130	594.929	-402.534
131	558.396	-364.746
132	558.396	-370.076
133	558.396	-370.076
134	631.462	-445.772
135	558.396	-370.846
136	631.462	-443.412
137	631.462	-445.172
138	558.396	-368.436
139	594.929	-408.949
140	558.396	-370.676
141	558.396	-366.766
142	558.396	-341.656
143	558.396	-340.116
144	558.396	-345.846
145	558.396	-347.166
146	558.396	-340.336
147	558.396	-342.846
148	558.396	-345.186
149	558.396	-341.876
150	558.396	-341.876
151	741.06	-527.57
152	631.462	-417.282
153	558.396	-380.856
154	558.396	-351.866
155	558.396	-347.476
156	558.396	-345.856
157	631.462	-415.282
158	667.995	-448.095
159	631.462	-414.202
160	558.396	-347.006
161	594.929	-383.539
162	594.929	-378.369
163	594.929	-375.399
164	558.396	-335.826
165	558.396	-331.616
166	558.396	-319.096
167	558.396	-316.706
168	558.396	-325.146
169	594.929	-371.699
170	594.929	-371.319
171	558.396	-334.786
172	558.396	-334.786
173	667.995	-438.145
174	631.462	-407.252
175	741.06	-511.35
176	631.462	-409.022
177	667.995	-451.765
178	558.396	-342.166
179	594.929	-382.949
180	594.929	-382.429
181	558.396	-338.898
182	558.396	-336.886
183	558.396	-333.656
184	558.396	-327.076
185	558.396	-322.916
186	558.396	-321.586
187	594.929	-348.219
188	594.929	-348.219
189	558.396	-311.686
190	558.396	-316.066
191	558.396	-314.516
192	631.462	-397.852
193	667.995	-433.215
194	558.396	-323.616
195	667.995	-440.845
196	558.396	-359.996
197	594.929	-388.149
198	594.929	-377.609
199	558.396	-341.076
200	594.929	-381.419
201	558.396	-342.776
202	704.527	-486.237
203	631.462	-414.982
204	558.396	-341.916
205	558.396	-340.406
206	631.462	-420.242
207	594.929	-384.139
208	594.929	-377.539
209	558.396	-341.006
210	777.593	-558.663
211	631.462	-413.632
212	558.396	-353.876
213	558.396	-375.997
214	558.396	-370.006
215	667.995	-470.865
216	558.396	-362.366
217	558.396	-362.366
218	594.929	-398.689
219	667.995	-476.005
220	558.396	-363.076
221	631.462	-440.982
222	558.396	-365.366
223	558.396	-365.366
224	558.396	-368.876
225	594.929	-414.419
226	704.527	-524.317
227	777.593	-596.333
228	631.462	-450.202
229	704.527	-522.007
230	631.462	-457.112
231	631.462	-452.432
232	558.396	-381.116
233	594.929	-417.649
234	631.462	-455.192
235	631.462	-457.572
236	923.724	-749.864
237	558.396	-385.296
238	631.462	-458.362
239	741.06	-567.96
240	667.995	-488.965
241	631.462	-453.952
242	704.527	-526.917
243	741.06	-558.45
244	558.396	-379.836
245	594.929	-416.029
246	594.929	-416.509
247	558.396	-379.976
248	667.995	-478.555
249	631.462	-437.012
250	631.462	-440.532
251	558.396	-367.466
252	594.929	-403.999
253	558.396	-372.306
254	558.396	-365.08
255	558.396	-363.026
256	996.789	-802.349
257	704.527	-525.067
258	558.396	-376.676
259	594.929	-410.739
260	558.396	-372.856
261	594.929	-403.339
262	667.995	-476.695
263	594.929	-410.459
264	704.527	-524.597
265	594.929	-412.429
266	558.396	-379.506
267	558.396	-378.356
268	558.396	-379.096
269	594.929	-415.629
270	558.396	-379.096
271	558.396	-378.136
272	594.929	-413.839
273	558.396	-374.626
274	594.929	-407.289
275	558.396	-374.076
276	558.396	-374.076
277	667.995	-484.605
278	558.396	-373.806
279	558.396	-376.136
280	558.396	-363.356
281	558.396	-355.526
282	558.396	-364.406
283	667.995	-473.605
284	558.396	-366.526
285	558.396	-371.416
286	667.995	-480.025
287	741.06	-550.37
288	631.462	-443.002
289	558.396	-369.936
290	594.929	-409.429
291	594.929	-403.859
292	558.396	-368.416
293	558.396	-368.416
294	558.396	-370.156
295	558.396	-368.066
296	594.929	-400.509
297	777.593	-581.603
298	741.06	-514.21
299	558.396	-331.546
300	777.593	-545.693
301	558.396	-328.356
302	667.995	-437.745
303	558.396	-328.946
304	594.929	-370.939
305	558.396	-334.406
306	558.396	-333.236
307	558.396	-334.496
308	558.396	-335.416
309	558.396	-331.706
310	558.396	-335.466
311	594.929	-370.539
312	704.527	-480.467
313	631.462	-417.612
314	594.929	-376.819
315	594.929	-379.599
316	558.396	-341.116
317	558.396	-343.156
318	594.929	-382.039
319	594.929	-382.039
320	594.929	-382.039
321	558.396	-345.506
322	594.929	-380.179
323	594.929	-385.699
324	887.191	-674.281
325	1033.32	-825.102
326	594.929	-386.709
327	631.462	-423.242
328	923.724	-709.154
329	667.995	-454.785
330	558.396	-339.916
331	558.396	-339.916
332	631.462	-414.962
333	558.396	-341.976
334	631.462	-416.732
335	667.995	-453.545
336	558.396	-335.376
337	558.396	-336.236
338	558.396	-338.326
339	594.929	-369.319
340	558.396	-332.776
341	594.929	-373.619
342	558.396	-330.046
343	558.396	-330.046
344	594.929	-365.609
345	631.462	-401.932
346	558.396	-331.336
347	594.929	-369.879
348	558.396	-333.346
349	594.929	-377.459
350	594.929	-366.639
351	558.396	-330.106
352	558.396	-330.106
353	594.929	-371.889
354	558.396	-341.346
355	850.658	-630.648
356	594.929	-357.609
357	558.396	-321.076
358	558.396	-324.406
359	777.593	-543.213
360	594.929	-360.869
361	558.396	-325.646
362	558.396	-325.206
363	558.396	-320.976
364	558.396	-316.846
365	558.396	-317.226
366	558.396	-317.226
367	594.929	-354.579
368	558.396	-312.656
369	631.462	-387.542
370	594.929	-348.819
371	558.396	-311.276
372	667.995	-421.775
373	631.462	-383.192
374	558.396	-310.126
375	667.995	-420.115
376	631.462	-385.242
377	1142.92	-891.54
378	558.396	-299.256
379	558.396	-299.256
380	777.593	-520.503
381	667.995	-412.325
382	704.527	-448.897
383	558.396	-300.396
384	704.527	-445.777
385	741.06	-480.25
386	558.396	-300.926
387	558.396	-300.926
388	558.396	-303.591
389	558.396	-305.936
390	594.929	-345.259
391	631.462	-374.872
392	558.396	-304.076
393	631.462	-379.452
394	594.929	-339.009
395	631.462	-372.952
396	594.929	-335.869
397	631.462	-380.502
398	558.396	-313.406
399	594.929	-352.569
400	558.396	-316.036
401	631.462	-387.282
402	704.527	-460.587
403	558.396	-310.906
404	594.929	-350.079
405	594.929	-354.929
406	558.396	-318.396
407	558.396	-318.396
408	631.462	-397.682
409	558.396	-329.906
410	1106.39	-883.467
411	704.527	-466.287
412	558.396	-320.156
413	558.396	-320.156
414	558.396	-320.156
415	558.396	-320.156
416	631.462	-399.039
417	667.995	-433.665
418	741.06	-503.5
419	558.396	-331.046
420	558.396	-332.086
421	558.396	-331.926
422	558.396	-331.796
423	558.396	-335.446
424	667.995	-442.765
425	558.396	-333.166
426	558.396	-333.166
427	558.396	-328.686
428	631.462	-397.682
429	558.396	-320.366
430	558.396	-320.366
431	594.929	-355.049
432	704.527	-460.907
433	594.929	-351.527
434	558.396	-311.286
435	704.527	-453.257
436	631.462	-379.412
437	558.396	-306.346
438	594.929	-342.879
439	558.396	-308.067
440	558.396	-297.996
441	558.396	-300.406
442	631.462	-369.962
443	558.396	-301.476
444	558.396	-301.476
445	631.462	-372.842
446	594.929	-336.309
447	631.462	-382.83
448	814.126	-565.816
449	594.929	-349.749
450	667.995	-422.815
451	594.929	-349.749
452	777.593	-526.723
453	814.126	-563.256
454	1033.32	-776.012
455	704.527	-446.047
456	631.462	-372.312
457	631.462	-372.312
458	704.527	-436.068
459	558.396	-292.016
460	594.929	-329.589
461	558.396	-290.456
462	558.396	-290.456
463	594.929	-323.029
464	558.396	-289.466
465	558.396	-287.916
466	594.929	-322.809
467	558.396	-286.276
468	558.396	-286.276
469	594.929	-322.809
470	594.929	-324.739
471	667.995	-394.375
472	558.396	-274.406
473	558.396	-274.406
474	1215.99	-955.636
475	1106.39	-833.623
476	594.929	-329.429
477	631.462	-366.462
478	558.396	-293.396
479	594.929	-328.039
480	594.929	-332.709
481	631.462	-371.232
482	558.396	-296.446
483	594.929	-332.979
484	631.462	-374.252
485	667.995	-409.295
486	594.929	-325.689
487	558.396	-293.306
488	594.929	-329.839
489	667.995	-402.905
490	667.995	-398.245
491	631.462	-365.052
492	558.396	-292.456
493	594.929	-331.679
494	631.462	-367.192
495	558.396	-292.656
496	558.396	-285.286
497	594.929	-319.339
498	631.462	-357.672
499	558.396	-284.516
500	594.929	-320.739
501	594.929	-323.689
502	594.929	-320.799
503	558.396	-292.656
504	558.396	-296.576
505	558.396	-300.506
506	558.396	-301.986
507	777.593	-520.315
508	558.396	-305.006
509	594.929	-337.179
510	667.995	-411.975
511	594.929	-334.619
512	558.396	-291.906
513	558.396	-296.786
514	594.929	-331.607
515	704.527	-445.497
516	558.396	-299.316
517	558.396	-302.916
518	558.396	-302.916
519	558.396	-299.446
520	558.396	-293.626
521	667.995	-395.125
522	558.396	-290.676
523	594.929	-334.609
524	631.462	-371.142
525	558.396	-298.076
526	594.929	-331.379
527	631.462	-362.682
528	777.593	-502.893
529	667.995	-413.185
530	558.396	-303.586
531	594.929	-340.119
532	631.462	-381.722
533	667.995	-414.185
534	631.462	-383.232
535	558.396	-300.346
536	631.462	-375.742
537	558.396	-300.666
538	631.462	-372.782
539	667.995	-407.835
540	558.396	-294.766
541	558.396	-294.766
542	558.396	-294.766
543	558.396	-293.886
544	594.929	-328.369
545	558.396	-288.496
546	594.929	-325.029
547	631.462	-363.832
548	558.396	-295.436
549	594.929	-333.189
550	558.396	-296.656
551	594.929	-333.189
552	667.995	-400.705
553	594.929	-329.399
554	667.995	-401.165
555	667.995	-398.795
556	1033.32	-764.122
557	594.929	-325.729
558	741.06	-474.18
559	996.789	-731.089
560	594.929	-327.759
561	594.929	-318.059
562	704.527	-427.657
563	594.929	-318.059
564	594.929	-313.859
565	594.929	-323.259
566	631.462	-355.672
567	558.396	-280.236
568	558.396	-280.826
569	631.462	-353.772
570	558.396	-276.296
571	594.929	-303.399
572	594.929	-302.599
573	741.06	-441.4
574	631.462	-323.912
575	558.396	-251.826
576	594.929	-288.059
577	558.396	-249.706
578	594.929	-290.819
579	558.396	-253.166
580	558.396	-253.166
581	558.396	-254.916
582	594.929	-293.869
583	631.462	-332.522
584	850.658	-547.258
585	704.527	-392.517
586	558.396	-246.386
587	631.462	-325.362
588	704.527	-402.117
589	558.396	-257.176
590	594.929	-289.359
591	594.929	-290.719
592	850.658	-549.668
593	667.995	-367.245
594	631.462	-334.552
595	594.929	-299.189
596	558.396	-261.136
597	594.929	-308.459
598	558.396	-273.576
599	558.396	-273.576
600	558.396	-273.576
601	814.126	-528.556
602	667.995	-380.905
603	594.929	-310.359
604	558.396	-276.816
605	558.396	-277.416
606	594.929	-313.949
607	594.929	-306.129
608	558.396	-264.756
609	558.396	-264.296
610	667.995	-372.135
611	558.396	-262.536
612	558.396	-258.686
613	594.929	-297.009
614	558.396	-246.362
615	558.396	-246.336
616	594.929	-278.589
617	558.396	-244.266
618	667.995	-355.345
619	558.396	-240.276
620	558.396	-245.756
621	704.527	-383.577
622	667.995	-347.485
623	558.396	-239.356
624	558.396	-239.356
625	558.396	-248.366
626	594.929	-289.755
627	558.396	-247.626
628	741.06	-412.129
629	558.396	-229.465
630	594.929	-265.998
631	558.396	-231.956
632	704.527	-371.987
633	558.396	-231.64
634	704.527	-372.317
635	741.06	-377.67
636	594.929	-231.539
637	558.396	-195.006
638	704.527	-346.367
639	558.396	-195.696
640	558.396	-197.316
641	558.396	-199.394
642	594.929	-238.749
643	594.929	-251.369
644	667.995	-313.617
645	704.527	-354.997
646	631.462	-275.242
647	594.929	-227.533
648	594.929	-218.289
649	777.593	-396.223
650	667.995	-281.285
651	594.929	-208.219
652	631.462	-237.842
653	667.995	-274.375
654	887.191	-494.891
655	594.929	-210.269
656	558.396	-172.436
657	594.929	-207.279
658	558.396	-163.206
659	594.929	-192.729
660	558.396	-156.196
661	558.396	-155.476
662	594.929	-195.729
663	704.527	-300.137
664	631.462	-233.382
665	631.462	-233.382
666	631.462	-233.382
667	631.462	-238.092
668	850.658	-451.868
669	887.191	-488.401
670	667.995	-270.025
671	594.929	-201.299
672	558.396	-167.416
673	558.396	-160.856
674	741.06	-345.26
675	558.396	-158.786
676	558.396	-158.786
677	631.462	-231.852
678	594.929	-187.879
679	558.396	-158.526
680	558.396	-170.796
681	631.462	-243.862
682	558.396	-172.116
683	631.462	-247.262
684	1362.12	-959.107
685	777.593	-418.903
686	558.396	-199.706
687	558.396	-199.706
688	741.06	-394.91
689	667.995	-320.045
690	558.396	-211.946
691	558.396	-203.806
692	594.929	-233.849
693	594.929	-233.849
694	558.396	-197.316
695	558.396	-196.606
696	631.462	-282.212
697	667.995	-310.645
698	594.929	-237.579
699	558.396	-201.046
700	631.462	-277.812
701	594.929	-247.549
702	667.995	-321.235
703	558.396	-206.616
704	558.396	-200.076
705	631.462	-271.662
706	558.396	-198.616
707	594.929	-231.029
708	631.462	-259.092
709	667.995	-295.835
710	594.929	-222.869
711	594.929	-224.399
712	996.789	-625.279
713	631.462	-257.722
714	558.396	-184.656
715	631.462	-256.422
716	594.929	-216.159
717	558.396	-185.166
718	558.396	-197.776
719	667.995	-316.145
720	594.929	-240.219
721	594.929	-251.519
722	777.593	-439.123
723	558.396	-220.106
724	594.929	-258.564
725	594.929	-251.939
726	850.658	-508.698
727	667.995	-334.375
728	667.995	-344.995
729	594.929	-271.929
730	558.396	-240.636
731	594.929	-267.859
732	594.929	-263.124
733	704.527	-387.417
734	741.06	-429.33
735	558.396	-242.316
736	558.396	-234.716
737	594.929	-270.019
738	558.396	-233.486
739	631.462	-306.552
740	667.995	-337.125
741	814.126	-489.546
742	1033.32	-696.172
743	960.256	-656.426
744	594.929	-298.349
745	594.929	-294.549
746	704.527	-400.397
747	631.462	-323.572
748	594.929	-286.919
749	594.929	-284.879
750	558.396	-261.016
751	594.929	-302.219
752	667.995	-379.675
753	558.396	-266.156
754	558.396	-266.156
755	558.396	-266.156
756	631.462	-328.602
757	594.929	-290.289
758	594.929	-297.309
759	594.929	-299.739
760	594.929	-293.739
761	704.527	-399.517
762	667.995	-363.085
763	558.396	-246.156
764	558.396	-246.156
765	631.462	-319.222
766	704.527	-393.707
767	704.527	-394.367
768	631.462	-317.682
769	631.462	-318.912
770	777.593	-465.043
771	777.593	-465.043
772	1069.85	-761.015
773	558.396	-251.206
774	923.724	-616.944
775	704.527	-380.957
776	558.396	-228.726
777	667.995	-335.585
778	631.462	-296.262
779	741.06	-415.15
780	558.396	-232.126
781	631.462	-305.192
782	1215.99	-889.716
783	814.126	-486.506
784	923.724	-598.104
785	1252.52	-918.138
786	558.396	-231.396
787	594.929	-270.729
788	594.929	-270.729
789	558.396	-232.706
790	558.396	-233.826
791	558.396	-233.826
792	631.462	-306.682
793	667.995	-335.605
794	631.462	-298.612
795	558.396	-224.846
796	558.396	-234.586
797	558.396	-228.426
798	594.929	-267.009
799	814.126	-467.926
800	558.396	-212.196
801	631.462	-285.262
802	594.929	-239.609
803	558.396	-203.956
804	631.462	-272.802
805	558.396	-199.736
806	558.396	-199.736
807	558.396	-198.636
808	594.929	-236.789
809	1106.39	-747.777
810	1069.85	-745.845
811	558.396	-234.386
812	558.396	-235.886
813	594.929	-281.939
814	594.929	-287.869
815	594.929	-281.279
816	594.929	-282.609
817	631.462	-317.572
818	594.929	-283.479
819	558.396	-241.596
820	558.396	-241.596
821	631.462	-313.132
822	558.396	-232.116
823	594.929	-261.299
824	594.929	-261.299
825	558.396	-223.866
826	594.929	-259.149
827	594.929	-263.339
828	558.396	-226.806
829	594.929	-263.339
830	814.126	-480.106
831	558.396	-216.566
832	558.396	-215.216
833	558.396	-216.016
834	594.929	-255.929
835	594.929	-248.979
836	631.462	-285.082
837	704.527	-358.147
838	704.527	-362.187
839	741.06	-411.31
840	594.929	-263.599
841	558.396	-227.876
842	631.462	-300.272
843	558.396	-227.206
844	558.396	-227.206
845	704.527	-380.637
846	594.929	-267.169
847	631.462	-306.462
848	850.658	-519.338
849	594.929	-263.609
850	558.396	-234.766
851	594.929	-266.719
852	558.396	-235.186
853	667.995	-350.535
854	558.396	-239.986
855	558.396	-235.656
856	631.462	-309.262
857	594.929	-277.949
858	558.396	-235.696
859	814.126	-498.756
860	558.396	-251.946
861	558.396	-254.756
862	594.929	-279.599
863	667.995	-355.025
864	1471.71	-1158.53
865	1142.92	-855.86
866	558.396	-271.336
867	667.995	-380.935
868	631.462	-341.492
869	631.462	-337.342
870	631.462	-332.392
871	558.396	-252.936
872	558.396	-252.936
873	667.995	-362.275
874	704.527	-401.717
875	631.462	-334.942
876	594.929	-298.289
877	594.929	-295.069
878	594.929	-295.069
879	594.929	-289.819
880	558.396	-246.386
881	558.396	-246.886
882	741.06	-424.58
883	631.462	-303.642
884	558.396	-230.576
885	594.929	-271.879
886	631.462	-306.532
887	850.658	-524.118
888	850.658	-520.118
889	850.658	-518.028
890	631.462	-298.832
891	594.929	-262.299
892	594.929	-259.289
893	667.995	-332.955
894	814.126	-480.556
895	631.462	-297.892
896	631.462	-292.822
897	558.396	-219.756
898	594.929	-268.929
899	667.995	-341.685
900	777.593	-461.093
901	667.995	-351.065
902	631.462	-318.832
903	631.462	-318.832
904	631.462	-318.832
905	887.191	-580.551
906	704.527	-392.027
907	777.593	-470.233
908	814.126	-506.806
909	631.462	-324.142
910	741.06	-434.99
911	741.06	-446
912	704.527	-405.647
913	850.658	-552.928
914	814.126	-514.226
915	558.396	-258.496
916	594.929	-295.029
917	667.995	-361.455
918	594.929	-288.644
919	558.396	-255.366
920	594.929	-291.899
921	814.126	-505.036
922	594.929	-285.839
923	667.995	-355.955
924	631.462	-321.162
925	887.191	-576.841
926	594.929	-286.409
927	558.396	-249.876
928	594.929	-292.739
929	631.462	-336.172
930	631.462	-331.002
931	594.929	-297.999
932	704.527	-413.117
933	631.462	-336.722
934	558.396	-265.126
935	558.396	-271.446
936	558.396	-267.656
937	558.396	-267.656
938	631.462	-340.722
939	704.527	-415.087
940	741.06	-443.81
941	594.929	-282.539
942	558.396	-246.006
943	594.929	-291.019
944	1215.99	-904.206
945	923.724	-569.194
946	667.995	-313.465
947	704.527	-340.977
948	558.396	-193.646
949	631.462	-257.572
950	594.929	-220.649
951	594.929	-224.369
952	558.396	-185.401
953	594.929	-219.789
954	594.929	-217.759
955	594.929	-213.099
956	594.929	-213.099
957	558.396	-185.026
958	558.396	-174.736
959	558.396	-174.736
960	704.527	-320.867
961	631.462	-251.322
962	594.929	-216.339
963	667.995	-282.625
964	558.396	-173.596
965	558.396	-188.886
966	558.396	-184.156
967	558.396	-187.816
968	558.396	-187.816
969	558.396	-183.261
970	777.593	-404.353
971	667.995	-289.505
972	558.396	-179.906
973	558.396	-179.906
974	558.396	-183.286
975	594.929	-220.839
976	631.462	-264.112
977	631.462	-256.872
978	667.995	-295.895
979	704.527	-334.272
980	631.462	-259.212
981	558.396	-176.036
982	667.995	-292.435
983	741.06	-365.5
984	741.06	-351.55
985	558.396	-167.216
986	631.462	-241.662
987	1179.45	-789.463
988	850.658	-405.558
989	704.527	-259.427
990	704.527	-259.427
991	667.995	-229.435
992	777.593	-348.283
993	667.995	-238.625
994	631.462	-209.682
995	850.658	-421.428
996	1435.18	-1004.26
997	850.658	-419.668
998	594.929	-158.339
999	594.929	-164.149
1000	594.929	-167.979
1001	558.396	-131.446
1002	558.396	-131.446
1003	741.06	-317.56
1004	594.929	-169.449
1005	594.929	-164.159
1006	631.462	-204.202
1007	631.462	-203.652
1008	923.724	-484.334
1009	631.462	-196.542
1010	594.929	-148.939
1011	594.929	-154.089
1012	594.929	-154.829
1013	631.462	-193.362
1014	631.462	-193.362
1015	704.527	-266.427
1016	667.995	-238.135
1017	631.462	-193.752
1018	631.462	-193.752
1019	558.396	-121.676
1020	558.396	-114.886
1021	594.929	-151.419
1022	741.06	-297.55
1023	704.527	-248.957
1024	704.527	-238.957
1025	960.256	-499.066
1026	558.396	-82.9164
1027	704.527	-221.517
1028	558.396	-75.3864
1029	704.527	-221.517
1030	814.126	-326.026
1031	558.396	-70.1264
1032	1690.91	-1208.73
1033	1435.18	-905.762
1034	558.396	-28.9764
1035	558.396	-28.9764
1036	667.995	-136.585
1037	704.527	-178.497
1038	558.396	-29.3964
1039	741.06	-204.3
1040	631.462	-95.3118
1041	558.396	-23.3664
1042	631.462	-99.5618
1043	594.929	-57.9191
1044	741.06	-211.6
1045	777.593	-254.973
1046	558.396	-35.7764
1047	558.396	-34.3964
1048	631.462	-104.002
1049	558.396	-32.4864
1050	594.929	-65.2691
1051	558.396	-26.8764
1052	741.06	-209.54
1053	741.06	-209.54
1054	631.462	-96.2418
1055	741.06	-206.04
1056	667.995	-152.215
1057	777.593	-283.123
1058	558.396	-95.0264
1059	558.396	-92.0264
1060	777.593	-276.823
1061	594.929	-76.5591
1062	704.527	-186.517
1063	704.527	-186.517
1064	594.929	-82.0391
1065	631.462	-134.922
1066	667.995	-157.445
1067	704.527	-199.807
1068	631.462	-132.462
1069	631.462	-113.922
1070	558.396	-36.1564
1071	594.929	-65.4891
1072	558.396	-28.9564
1073	594.929	-65.4891
1074	631.462	-110.082
1075	667.995	-145.625
1076	667.995	-140.605
1077	704.527	-165.657
1078	704.527	-164.267
1079	631.462	-91.2018
1080	667.995	-119.605
1081	667.995	-129.595
1082	667.995	-131.925
1083	667.995	-134.245
1084	741.06	-216.81
1085	594.929	-70.6791
1086	558.396	-54.3364
1087	594.929	-62.3891
1088	594.929	-57.4491
1089	631.462	-89.5218
1090	850.658	-317.498
1091	631.462	-91.6618
1092	594.929	-50.0991
1093	777.593	-215.153
1094	741.06	-170.3
1095	631.462	-60.7018
1096	594.929	-24.1691
1097	558.396	14.7536
1098	667.995	-107.115
1099	741.06	-185.29
1100	1142.92	-579.01
1101	960.256	-361.226
1102	558.396	58.7036
1103	558.396	68.1536
1104	667.995	-42.0946
1105	667.995	-42.0946
1106	887.191	-258.841
1107	594.929	30.3809
1108	741.06	-85.41
1109	741.06	-81.69
1110	631.462	27.9082
1111	594.929	60.5609
1112	558.396	101.284
1113	923.724	-250.474
1114	667.995	-2.39457
1115	667.995	-25.6446
1116	558.396	89.4136
1117	558.396	84.9036
1118	814.126	-150.586
1119	704.527	-36.0773
1120	631.462	36.9882
1121	667.995	3.15543
1122	631.462	43.8782
1123	594.929	80.4109
1124	667.995	5.26543
1125	594.929	78.3309
1126	704.527	-31.2673
1127	558.396	106.404
1128	667.995	11.0654
1129	631.462	44.5482
1130	667.995	-1.74457
1131	667.995	4.64543
1132	594.929	77.7109
1133	558.396	114.244
1134	631.462	45.8682
1135	667.995	-3.20457
1136	631.462	30.8582
1137	704.527	-64.3773
1138	631.462	8.68817
1139	594.929	45.2209
1140	594.929	63.7109
1141	558.396	112.254
1142	667.995	-3.85457
1143	558.396	105.744
1144	631.462	32.6782
1145	704.527	-40.0173
1146	631.462	31.6882
1147	777.593	-102.393
1148	960.256	-266.286
1149	741.06	-51.99
1150	1398.65	-722.759
1151	923.724	-247.834
1152	631.462	44.4282
1153	704.527	-28.6373
1154	887.191	-250.201
1155	704.527	-70.7373
1156	704.527	-71.8773
1157	777.593	-169.653
1158	631.462	-24.4118
1159	558.396	48.6536
1160	558.396	59.3436
1161	631.462	-13.5718
1162	850.658	-268.848
1163	777.593	-184.593
1164	667.995	-97.8146
1165	631.462	-61.2818
1166	631.462	-61.2818
1167	558.396	11.7836
1168	594.929	-20.4491
1169	631.462	-59.6918
1170	631.462	-56.4418
1171	594.929	1.4509
1172	704.527	-108.147
1173	667.995	-71.4646
1174	667.995	-66.7446
1175	558.396	24.9536
1176	1763.98	-1128.63
1177	814.126	-227.126
1178	594.929	-7.9291
1179	704.527	-129.717
1180	887.191	-335.091
1181	631.462	-100.392
1182	704.527	-168.267
1183	960.256	-458.126
1184	704.527	-216.427
1185	631.462	-149.392
1186	850.658	-360.178
1187	631.462	-127.642
1188	558.396	-51.3164
1189	558.396	-51.3164
1190	594.929	-87.8491
1191	741.06	-219.96
1192	777.593	-243.493
1193	558.396	-33.3964
1194	594.929	-60.0291
1195	594.929	-60.0291
1196	704.527	-145.027
1197	667.995	-115.055
1198	704.527	-150.487
1199	631.462	-76.3118
1200	558.396	-3.16636
1201	631.462	-76.2318
1202	558.396	-3.16636
1203	704.527	-152.007
1204	667.995	-88.9546
1205	631.462	-51.2518
1206	558.396	19.0936
1207	558.396	16.7436
1208	594.929	-19.7891
1209	814.126	-251.326
1210	667.995	-107.735
1211	667.995	-108.525
1212	558.396	0.533637
1213	558.396	11.2136
1214	594.929	-21.5591
1215	594.929	-17.9091
1216	631.462	-57.1918
1217	741.06	-181.62
1218	667.995	-115.915
1219	631.462	-77.4818
1220	704.527	-144.047
1221	741.06	-171.43
1222	704.527	-121.577
1223	558.396	24.5536
1224	631.462	-37.6018
1225	667.995	-69.3046
1226	558.396	35.2436
1227	594.929	3.5709
1228	704.527	-106.027
1229	631.462	-38.2718
1230	558.396	27.7436
1231	704.527	-102.447
1232	704.527	-113.097
1233	667.995	-73.3946
1234	594.929	-0.329098
1235	631.462	-35.5318
1236	704.527	-89.7073
1237	631.462	-10.7118
1238	667.995	-42.1046
1239	594.929	30.9609
1240	631.462	-5.57183
1241	704.527	-69.1773
1242	667.995	-40.0946
1243	594.929	38.0609
1244	631.462	-0.461833
1245	814.126	-193.626
1246	558.396	62.1036
1247	631.462	-10.9618
1248	594.929	31.2709
1249	594.929	21.9509
1250	594.929	11.6409
1251	1435.18	-833.182
1252	704.527	-44.9373
1253	667.995	-8.40457
1254	704.527	-44.9373
1255	704.527	-20.6773
1256	594.929	76.3909
1257	594.929	75.9709
1258	594.929	64.1609
1259	667.995	5.95543
1260	558.396	115.554
1261	594.929	79.0209
1262	558.396	121.354
1263	923.724	-220.654
1264	996.789	-283.559
1265	741.06	-23.13
1266	814.126	-104.206
1267	667.995	41.9254
1268	667.995	41.9254
1269	594.929	115.731
1270	667.995	27.2754
1271	667.995	29.4554
1272	667.995	30.5254
1273	631.462	71.3382
1274	558.396	144.404
1275	594.929	107.871
1276	558.396	138.354
1277	667.995	36.2054
1278	704.527	3.8227
1279	631.462	83.4482
1280	558.396	153.844
1281	631.462	80.7782
1282	594.929	117.311
1283	631.462	80.7782
1284	1398.65	-675.859
1285	667.995	51.4454
1286	667.995	60.2454
1287	631.462	94.0782
1288	558.396	167.144
1289	631.462	95.2682
1290	741.06	-17.32
1291	594.929	131.711
1292	558.396	169.254
1293	594.929	122.981
1294	558.396	159.514
1295	558.396	159.514
1296	631.462	83.7782
1297	667.995	51.3054
1298	594.929	119.331
1299	704.527	12.9827
1300	558.396	147.994
1301	558.396	147.994
1302	594.929	119.081
1303	631.462	84.3582
1304	594.929	115.671
1305	704.527	17.5527
1306	777.593	-78.6328
1307	594.929	104.031
1308	667.995	23.3654
1309	631.462	76.4882
1310	741.06	-25.46
1311	631.462	84.1582
1312	558.396	167.284
1313	667.995	69.6154
1314	594.929	141.641
1315	777.593	-31.7828
1316	594.929	150.881
1317	667.995	85.7854
1318	960.256	-212.046
1319	704.527	38.1027
1320	558.396	177.044
1321	667.995	77.7254
1322	887.191	-142.761
1323	631.462	113.398
1324	558.396	186.464
1325	631.462	113.398
1326	558.396	181.214
1327	558.396	177.194
1328	667.995	68.6754
1329	1362.12	-609.507
1330	704.527	54.2827
1331	631.462	136.278
1332	594.929	159.711
1333	631.462	129.308
1334	887.191	-121.211
1335	558.396	207.584
1336	558.396	207.584
1337	741.06	25.5
1338	558.396	210.164
1339	594.929	176.311
1340	704.527	68.0327
1341	558.396	214.164
1342	594.929	177.631
1343	631.462	137.028
1344	667.995	96.6354
1345	594.929	169.531
1346	741.06	16.25
1347	704.527	52.7827
1348	558.396	198.914
1349	558.396	201.084
1350	558.396	212.894
1351	631.462	137.698
1352	558.396	212.224
1353	558.396	214.044
1354	558.396	214.044
1355	594.929	177.511
1356	667.995	104.445
1357	814.126	-25.2555
1358	558.396	225.664
1359	704.527	55.6127
1360	631.462	128.678
1361	667.995	103.495
1362	558.396	202.614
1363	704.527	56.5627
1364	594.929	183.591
1365	704.527	73.9927
1366	594.929	180.171
1367	704.527	75.6927
1368	667.995	121.745
1369	631.462	173.238
1370	558.396	247.354
1371	631.462	174.288
1372	594.929	204.231
1373	960.256	-144.146
1374	704.527	124.193
1375	777.593	51.4572
1376	594.929	242.381
1377	667.995	169.315
1378	558.396	278.914
1379	558.396	278.344
1380	558.396	275.634
1381	960.256	-115.896
1382	631.462	210.198
1383	594.929	244.501
1384	558.396	281.034
1385	558.396	281.034
1386	594.929	246.781
1387	667.995	163.005
1388	741.06	93.03
1389	667.995	161.285
1390	741.06	81.9
1391	594.929	228.031
1392	594.929	228.031
1393	667.995	144.955
1394	704.527	113.123
1395	594.929	222.761
1396	631.462	178.858
1397	631.462	187.528
1398	704.527	114.463
1399	667.995	150.995
1400	741.06	97.03
1401	594.929	240.251
1402	631.462	191.128
1403	1325.58	-507.224
1404	923.724	-147.404
1405	594.929	181.391
1406	631.462	144.858
1407	667.995	121.825
1408	667.995	117.415
1409	741.06	24.5
1410	850.658	-83.6282
1411	594.929	160.121
1412	594.929	160.121
1413	594.929	160.121
1414	704.527	80.4027
1415	667.995	74.3854
1416	558.396	180.614
1417	594.929	144.081
1418	923.724	-204.654
1419	631.462	124.938
1420	667.995	92.1654
1421	667.995	92.1654
1422	631.462	128.698
1423	777.593	2.40723
1424	594.929	190.401
1425	704.527	75.5927
1426	777.593	2.52723
1427	667.995	112.375
1428	594.929	185.441
1429	741.06	25.71
1430	631.462	131.058
1431	667.995	82.5754
1432	704.527	39.1227
1433	558.396	181.944
1434	960.256	-200.896
1435	704.527	60.1927
1436	594.929	175.491
1437	558.396	210.264
1438	594.929	173.731
1439	558.396	201.724
1440	558.396	215.944
1441	1033.32	-264.502
1442	631.462	126.308
1443	594.929	162.841
1444	594.929	162.841
1445	594.929	171.071
1446	850.658	-79.4382
1447	594.929	165.661
1448	558.396	202.194
1449	667.995	103.405
1450	704.527	67.6027
1451	960.256	-195.106
1452	850.658	-100.788
1453	996.789	-246.919
1454	850.658	-100.788
1455	887.191	-137.321
1456	631.462	122.208
1457	667.995	89.1854
1458	814.126	-33.6755
1459	814.126	-18.1355
1460	631.462	164.528
1461	594.929	201.061
1462	777.593	19.3272
1463	558.396	237.504
1464	777.593	21.4272
1465	777.593	36.0472
1466	704.527	112.613
1467	631.462	185.678
1468	594.929	212.551
1469	558.396	249.934
1470	631.462	186.418
1471	777.593	44.8472
1472	777.593	58.9272
1473	631.462	207.688
1474	667.995	167.775
1475	704.527	131.243
1476	667.995	167.775
1477	777.593	52.7872
1478	631.462	192.018
1479	741.06	91.29
1480	1690.91	-850.961
1481	741.06	69.14
1482	667.995	142.205
1483	667.995	142.205
1484	631.462	176.178
1485	667.995	144.505
1486	558.396	261.314
1487	631.462	189.898
1488	667.995	159.465
1489	558.396	269.064
1490	667.995	159.465
1491	631.462	205.068
1492	558.396	277.994
1493	594.929	247.771
1494	704.527	139.613
1495	667.995	177.075
1496	631.462	213.608
1497	631.462	213.608
1498	558.396	286.674
1499	887.191	-30.751
1500	631.462	224.148
1501	704.527	147.663
1502	667.995	177.245
1503	558.396	286.844
1504	631.462	213.778
1505	741.06	107.58
1506	1508.25	-663.207
1507	631.462	221.618
1508	594.929	253.981
1509	558.396	291.484
1510	558.396	291.484
1511	631.462	215.148
1512	777.593	68.4272
1513	704.527	145.973
1514	631.462	221.538
1515	594.929	257.531
1516	558.396	294.064
1517	704.527	150.063
1518	558.396	294.134
1519	741.06	111.91
1520	558.396	293.914
1521	594.929	262.041
1522	631.462	211.738
1523	741.06	107
1524	741.06	106.32
1525	558.396	287.214
1526	594.929	250.681
1527	631.462	215.358
1528	777.593	78.4072
1529	850.658	23.6618
1530	741.06	135.28
1531	704.527	182.013
1532	558.396	328.144
1533	558.396	328.144
1534	704.527	186.983
1535	887.191	19.639
1536	1142.92	-233.64
1537	814.126	84.1545
1538	558.396	336.484
1539	594.929	299.951
1540	558.396	336.484
1541	850.658	56.3818
1542	667.995	234.365
1543	631.462	264.768
1544	594.929	289.741
1545	558.396	326.274
1546	667.995	216.675
1547	704.527	197.463
1548	704.527	199.253
1549	667.995	231.205
1550	631.462	270.598
1551	704.527	194.003
1552	814.126	84.4045
1553	558.396	340.134
1554	594.929	312.691
1555	741.06	168.23
1556	1471.71	-553.335
1557	1142.92	-217.93
1558	558.396	366.594
1559	558.396	366.594
1560	704.527	243.703
1561	558.396	388.544
1562	667.995	273.035
1563	631.462	306.068
1564	704.527	229.623
1565	631.462	302.688
1566	631.462	302.688
1567	704.527	244.513
1568	923.724	29.0963
1569	667.995	280.955
1570	558.396	389.224
1571	814.126	147.224
1572	631.462	329.888
1573	704.527	256.823
1574	1033.32	-75.3519
1575	741.06	225.01
1576	631.462	313.298
1577	558.396	400.094
1578	704.527	255.313
1579	558.396	401.444
1580	777.593	193.077
1581	814.126	157.414
1582	704.527	275.823
1583	1069.85	-76.4747
1584	814.126	181.654
1585	594.929	400.851
1586	594.929	400.851
1587	558.396	437.384
1588	1435.18	-438.482
1589	960.256	34.3636
1590	704.527	291.423
1591	777.593	229.137
1592	558.396	448.334
1593	667.995	338.735
1594	558.396	452.944
1595	631.462	371.538
1596	741.06	269.01
1597	814.126	196.144
1598	814.126	164.184
1599	594.929	383.381
1600	667.995	310.315
1601	887.191	77.719
1602	558.396	422.394
1603	667.995	308.475
1604	996.789	-32.6192
1605	3042.62	-2054.91
1606	887.191	100.519
1607	667.995	319.715
1608	1179.45	-184.283
1609	814.126	178.464
1610	850.658	151.572
1611	850.658	150.642
1612	814.126	189.614
1613	558.396	445.344
1614	667.995	325.985
1615	923.724	53.0563
1616	741.06	249.27
1617	667.995	307.935
1618	667.995	300.005
1619	631.462	336.538
1620	631.462	336.538
1621	741.06	212.6
1622	558.396	395.264
1623	631.462	339.938
1624	887.191	77.949
1625	667.995	310.765
1626	594.929	383.831
1627	631.462	347.298
1628	923.724	72.7463
1629	741.06	253.07
1630	996.789	9.72081
1631	704.527	296.103
1632	704.527	297.283
1633	741.06	260.75
1634	594.929	406.881
1635	960.256	49.7836
1636	814.126	210.324
1637	704.527	322.343
1638	960.256	68.4436
1639	814.126	211.544
1640	558.396	467.274
1641	558.396	467.274
1642	850.658	188.292
1643	594.929	444.941
1644	814.126	238.674
1645	1252.52	-206.518
1646	850.658	169.382
1647	667.995	352.045
1648	704.527	315.513
1649	631.462	356.318
1650	741.06	255.13
1651	996.789	-0.899185
1652	960.256	26.6636
1653	558.396	429.184
1654	594.929	392.651
1655	594.929	392.651
1656	594.929	397.341
1657	667.995	321.845
1658	814.126	167.884
1659	741.06	215.86
1660	594.929	373.061
1661	594.929	373.061
1662	631.462	351.838
1663	850.658	132.082
1664	704.527	273.653
1665	741.06	219.51
1666	814.126	144.344
1667	631.462	327.008
1668	558.396	400.074
1669	631.462	321.828
1670	667.995	298.905
1671	631.462	326.538
1672	996.789	-44.3392
1673	741.06	204.2
1674	704.527	240.733
1675	631.462	313.798
1676	667.995	278.025
1677	814.126	139.934
1678	1142.92	-175.33
1679	1617.85	-637.246
1680	704.527	273.723
1681	631.462	346.788
1682	631.462	346.788
1683	704.527	273.723
1684	741.06	224.21
1685	741.06	226.74
1686	850.658	128.812
1687	667.995	297.905
1688	558.396	407.504
1689	631.462	334.438
1690	704.527	273.433
1691	850.658	131.922
1692	667.995	331.605
1693	850.658	141.552
1694	704.527	282.263
1695	631.462	355.328
1696	631.462	342.728
1697	850.658	119.202
1698	814.126	159.084
1699	960.256	4.39355
1700	850.658	104.442
1701	594.929	360.171
1702	558.396	396.704
1703	1106.39	-166.597
1704	594.929	343.671
1705	777.593	173.277
1706	887.191	69.209
1707	558.396	402.954
1708	667.995	291.195
1709	923.724	33.3763
1710	667.995	297.455
1711	814.126	166.724
1712	1033.32	-43.7419
1713	558.396	431.184
1714	558.396	431.184
1715	887.191	103.799
1716	777.593	209.607
1717	558.396	436.604
1718	777.593	223.337
1719	887.191	115.749
1720	558.396	444.544
1721	631.462	371.478
1722	814.126	192.214
1723	850.658	158.472
1724	667.995	329.005
1725	814.126	172.484
1726	777.593	205.317
1727	558.396	424.514
1728	594.929	387.981
1729	887.191	79.109
1730	777.593	198.307
1731	960.256	12.6536
1732	1508.25	-535.817
1733	1142.92	-41.9701
1734	667.995	432.955
1735	704.527	396.423
1736	887.191	223.659
1737	558.396	546.884
1738	741.06	362.62
1739	996.789	97.4308
1740	741.06	370.54
1741	558.396	553.204
1742	741.06	370.54
1743	814.126	306.534
1744	667.995	455.175
1745	667.995	464.885
1746	777.593	351.537
1747	777.593	347.757
1748	558.396	566.954
1749	594.929	530.421
1750	667.995	461.175
1751	887.191	249.649
1752	558.396	568.294
1753	887.191	250.099
1754	814.126	315.754
1755	594.929	534.951
1756	594.929	531.381
1757	558.396	581.094
1758	923.724	232.436
1759	631.462	524.698
1760	704.527	481.473
1761	558.396	627.604
1762	667.995	518.005
1763	923.724	272.106
1764	814.126	379.474
1765	960.256	201.014
1766	960.256	216.494
1767	704.527	457.823
1768	704.527	429.423
1769	996.789	144.781
1770	631.462	528.328
1771	741.06	420.94
1772	667.995	494.005
1773	631.462	530.538
1774	704.527	464.393
1775	667.995	497.085
1776	631.462	532.668
1777	631.462	542.798
1778	777.593	401.547
1779	558.396	620.744
1780	631.462	555.918
1781	667.995	509.625
1782	704.527	470.233
1783	704.527	463.833
1784	631.462	536.898
1785	594.929	581.831
1786	558.396	623.864
1787	814.126	371.974
1788	960.256	209.214
1789	777.593	391.877
1790	1215.99	-46.5156
1791	1179.45	-9.98286
1792	923.724	265.286
1793	704.527	499.673
1794	777.593	431.997
1795	667.995	561.145
1796	558.396	670.744
1797	594.929	634.211
1798	777.593	469.277
1799	631.462	621.238
1800	631.462	622.868
1801	923.724	352.956
1802	741.06	564.14
1803	558.396	746.804
1804	558.396	746.804
1805	558.396	746.804
1806	777.593	527.267
1807	667.995	627.005
1808	850.658	442.662
1809	814.126	480.454
1810	667.995	626.585
1811	704.527	658.013
1812	667.995	689.515
1813	887.191	490.759
1814	631.462	770.588
1815	704.527	697.523
1816	777.593	624.457
1817	667.995	749.685
1818	1033.32	404.498
1819	850.658	600.232
1820	1215.99	174.014
1821	1033.32	396.628
1822	667.995	761.955
1823	704.527	725.423
1824	887.191	502.809
1825	631.462	811.378
1826	777.593	639.187
1827	704.527	645.973
1828	887.191	452.409
1829	594.929	744.671
1830	777.593	608.637
1831	814.126	600.384
1832	741.06	709.99
1833	777.593	684.167
1834	777.593	671.097
1835	558.396	890.294
1836	850.658	617.692
1837	887.191	595.729
1838	558.396	926.944
1839	667.995	832.005
1840	594.929	905.071
1841	631.462	868.538
1842	887.191	634.759
1843	777.593	734.387
1844	777.593	734.857
1845	704.527	788.923
1846	558.396	941.854
1847	631.462	868.788
1848	594.929	905.321
1849	923.724	599.886
1850	631.462	906.178
1851	850.658	694.342
1852	777.593	774.267
1853	923.724	655.166
1854	667.995	910.895
1855	704.527	874.363
1856	667.995	930.395
1857	814.126	774.054
1858	850.658	740.342
1859	704.527	877.793
1860	741.06	830.62
1861	594.929	976.751
1862	667.995	903.685
1863	558.396	986.534
1864	777.593	808.917
1865	887.191	694.669
1866	558.396	986.524
1867	558.396	937.164
1868	741.06	754.5
1869	667.995	827.565
1870	850.658	705.202
1871	814.126	682.924
1872	1106.39	325.033
1873	1398.65	48.6907
1874	777.593	669.747
1875	1033.32	414.018
1876	1362.12	85.2235
1877	1215.99	156.004
1878	1033.32	358.728
1879	887.191	523.379
1880	923.724	528.026
1881	850.658	554.572
1882	631.462	773.768
1883	741.06	664.17
1884	558.396	847.684
1885	777.593	658.627
1886	777.593	649.457
1887	887.191	561.309
1888	631.462	799.328
1889	558.396	872.394
1890	594.929	835.861
1891	741.06	700.44
1892	960.256	543.574
1893	1142.92	384.92
1894	887.191	669.719
1895	704.527	822.963
1896	667.995	859.495
1897	667.995	859.495
1898	667.995	849.865
1899	887.191	572.899
1900	887.191	572.979
1901	1435.18	82.778
1902	1179.45	393.167
1903	667.995	904.625
1904	558.396	1014.22
1905	777.593	788.537
1906	777.593	804.667
1907	594.929	977.146
1908	777.593	803.357
1909	631.462	949.488
1910	631.462	949.488
1911	814.126	786.014
1912	777.593	814.797
1913	777.593	830.407
1914	631.462	977.618
1915	631.462	971.448
1916	631.462	971.448
1917	667.995	934.915
1918	777.593	823.947
1919	667.995	908.125
1920	777.593	809.687
1921	667.995	913.765
1922	741.06	833.31
1923	667.995	917.465
1924	667.995	913.405
1925	850.658	751.202
1926	631.462	971.608
1927	631.462	978.688
1928	594.929	1015.22
1929	558.396	1051.75
1930	667.995	942.155
1931	777.593	835.277
1932	558.396	1066.49
1933	667.995	961.625
1934	741.06	900.48
1935	631.462	1010.08
1936	667.995	973.545
1937	667.995	997.275
1938	850.658	845.692
1939	814.126	881.624
1940	594.929	1094.37
1941	631.462	1052.53
1942	594.929	1089.06
1943	594.929	1089.06
1944	814.126	874.994
1945	631.462	1067.29
1946	704.527	1000.33
1947	923.724	800.136
1948	667.995	1047.98
1949	594.929	1128.86
1950	741.06	993.72
1951	923.724	826.356
1952	558.396	1171.82
1953	631.462	1084.21
1954	594.929	1120.74
1955	594.929	1120.74
1956	923.724	739.426
1957	594.929	1096.16
1958	631.462	1029.05
1959	923.724	777.726
1960	704.527	995.273
1961	558.396	1141.4
1962	558.396	1141.4
1963	631.462	1082.32
1964	667.995	1025.97
1965	558.396	1135.56
1966	741.06	958.67
1967	558.396	1152.23
1968	558.396	1184.67
1969	704.527	1050.47
1970	1142.92	653.7
1971	777.593	1035.44
1972	558.396	1254.63
1973	594.929	1218.1
1974	960.256	862.234
1975	1069.85	774.075
1976	558.396	1284.52
1977	558.396	1254.57
1978	777.593	1036.11
1979	594.929	1218.77
1980	667.995	1145.71
1981	814.126	987.874
1982	704.527	1124.71
1983	1069.85	793.755
[truncated: 140 more rows]

## Sheet: Sheet4
SUMMARY OUTPUT
Regression Statistics
Multiple R	0.943927
R Square	0.890999
Adjusted R Square	0.890947
Standard Error	165.185
Observations	2123
ANOVA
	df	SS	MS	F	Significance F
Regression	1	4.73069e+08	4.73069e+08	17337.5	0
Residual	2121	5.78734e+07	27285.9
Total	2122	5.30943e+08
	Coefficients	Standard Error	t Stat	P-value	Lower 95%	Upper 95%	Lower 95.0%	Upper 95.0%
Intercept	-126.194	7.05031	-17.8991	7.72032e-67	-140.021	-112.368	-140.021	-112.368
X Variable 1	3.52969	0.0268067	131.672	0	3.47712	3.58226	3.47712	3.58226
RESIDUAL OUTPUT
Observation	Predicted Y	Residuals
1	-126.194	260.884
2	-122.665	257.355
3	-122.665	257.355
4	-122.665	254.915
5	-122.665	256.185
6	-122.665	252.973
7	-119.135	246.485
8	-115.605	244.715
9	-115.605	242.955
10	-115.605	242.745
11	-115.605	242.745
12	-112.076	239.216
13	-112.076	239.686
14	-108.546	234.326
15	-108.546	233.956
16	-105.016	230.426
17	-105.016	223.886
18	-105.016	224.116
19	-105.016	220.956
20	-105.016	221.846
21	-105.016	225.106
22	-101.487	221.147
23	-97.9568	217.617
24	-97.9568	214.267
25	-94.4271	212.507
26	-94.4271	211.947
27	-94.4271	212.437
28	-94.4271	225.767
29	-94.4271	227.187
30	-94.4271	226.237
31	-94.4271	225.917
32	-90.8974	226.457
33	-90.8974	231.857
34	-90.8974	231.057
35	-87.3678	233.188
36	-87.3678	233.798
37	-83.8381	233.928
38	-83.8381	227.468
39	-87.3678	229.388
40	-87.3678	229.098
41	-83.8381	220.938
42	-83.8381	213.668
43	-80.3084	211.238
44	-80.3084	205.288
45	-80.3084	214.178
46	-80.3084	211.778
47	-76.7787	205.689
48	-76.7787	203.059
49	-76.7787	196.489
50	-76.7787	199.499
51	-76.7787	199.989
52	-76.7787	202.239
53	-76.7787	202.239
54	-73.249	196.489
55	-73.249	199.559
56	-73.249	202.009
57	-73.249	196.019
58	-73.249	196.019
59	-73.249	196.019
60	-69.7193	191.729
61	-69.7193	188.554
62	-69.7193	192.929
63	-69.7193	192.749
64	-66.1896	193.09
65	-62.6599	188.49
66	-62.6599	185.21
67	-62.6599	184.967
68	-62.6599	180.46
69	-59.1302	167.74
70	-59.1302	168.39
71	-55.6005	164.741
72	-55.6005	171.821
73	-55.6005	175.541
74	-52.0708	172.171
75	-52.0708	172.141
76	-52.0708	170.941
77	-52.0708	170.471
78	-52.0708	169.201
79	-52.0708	168.931
80	-48.5411	168.611
81	-48.5411	170.961
82	-48.5411	176.121
83	-48.5411	176.861
84	-48.5411	177.401
85	-48.5411	178.191
86	-48.5411	175.141
87	-48.5411	175.391
88	-45.0115	169.871
89	-45.0115	168.801
90	-41.4818	183.922
91	-37.9521	197.652
92	-34.4224	189.812
93	-30.8927	186.443
94	-27.363	182.913
95	-27.363	182.893
96	-27.363	192.003
97	-27.363	192.333
98	-27.363	196.493
99	-27.363	196.363
100	-27.363	196.293
101	-27.363	198.133
102	-27.363	198.133
103	-27.363	199.353
104	-27.363	197.633
105	-27.363	186.263
106	-23.8333	188.003
107	-23.8333	188.653
108	-23.8333	201.333
109	-23.8333	203.323
110	-23.8333	199.233
111	-23.8333	200.383
112	-23.8333	199.513
113	-27.363	202.213
114	-30.8927	206.513
115	-27.363	202.983
116	-27.363	202.983
117	-27.363	201.613
118	-27.363	201.303
119	-27.363	202.933
120	-30.8927	208.473
121	-30.8927	208.473
122	-27.363	210.653
123	-27.363	212.113
124	-27.363	209.953
125	-23.8333	205.973
126	-23.8333	204.923
127	-23.8333	207.203
128	-23.8333	206.583
129	-23.8333	220.523
130	-23.8333	216.228
131	-20.3036	213.954
132	-20.3036	208.624
133	-20.3036	208.624
134	-20.3036	205.994
135	-16.7739	204.324
136	-16.7739	204.824
137	-16.7739	203.064
138	-16.7739	206.734
139	-16.7739	202.754
140	-16.7739	204.494
141	-16.7739	208.404
142	-16.7739	233.514
143	-16.7739	235.054
144	-13.2442	225.794
145	-9.71454	220.945
146	-6.18484	224.245
147	-6.18484	221.735
148	-6.18484	219.395
149	-2.65515	219.175
150	0.874541	215.645
151	0.874541	212.615
152	0.874541	213.305
153	0.874541	176.665
154	0.874541	205.655
155	4.40423	206.516
156	7.93392	204.606
157	7.93392	208.246
158	11.4636	208.436
159	14.9933	202.267
160	14.9933	196.397
161	11.4636	199.926
162	11.4636	205.096
163	7.93392	211.596
164	7.93392	214.636
165	11.4636	215.316
166	14.9933	224.307
167	18.523	223.167
168	18.523	214.727
169	18.523	204.707
170	18.523	205.087
171	18.523	205.087
172	22.0527	201.557
173	22.0527	207.797
174	22.0527	202.157
175	22.0527	207.657
176	22.0527	200.387
177	22.0527	194.177
178	22.0527	194.177
179	22.0527	189.927
180	22.0527	190.447
181	25.5824	193.916
182	25.5824	195.928
183	29.1121	195.628
184	32.6418	198.678
185	32.6418	202.838
186	32.6418	204.168
187	32.6418	214.068
188	32.6418	214.068
189	32.6418	214.068
190	32.6418	209.688
191	32.6418	211.238
192	32.6418	200.968
193	32.6418	202.138
194	36.1715	198.609
195	36.1715	190.979
196	36.1715	162.229
197	32.6418	174.138
198	32.6418	184.678
199	32.6418	184.678
200	29.1121	184.398
201	32.6418	182.978
202	36.1715	182.119
203	36.1715	180.309
204	36.1715	180.309
205	39.7012	178.289
206	43.2308	167.989
207	39.7012	171.089
208	39.7012	177.689
209	39.7012	177.689
210	39.7012	179.229
211	43.2308	174.599
212	43.2308	161.289
213	43.2308	139.168
214	43.2308	145.159
215	43.2308	153.899
216	43.2308	152.799
217	43.2308	152.799
218	43.2308	153.009
219	46.7605	145.229
220	46.7605	148.559
221	50.2902	140.19
222	50.2902	142.74
223	50.2902	142.74
224	50.2902	139.23
225	46.7605	133.749
226	50.2902	129.92
227	50.2902	130.97
228	50.2902	130.97
229	50.2902	132.23
230	53.8199	120.53
231	53.8199	125.21
232	57.3496	119.93
233	53.8199	123.46
234	53.8199	122.45
235	53.8199	120.07
236	57.3496	116.51
237	57.3496	115.75
238	57.3496	115.75
239	60.8793	112.221
240	60.8793	118.151
241	64.409	113.101
242	64.409	113.201
243	67.9387	114.671
244	67.9387	110.621
245	67.9387	110.961
246	67.9387	110.481
247	67.9387	110.481
248	67.9387	121.501
249	67.9387	126.511
250	71.4684	119.462
251	71.4684	119.462
252	71.4684	119.462
253	71.4684	114.622
254	74.9981	118.318
255	74.9981	120.372
256	78.5278	115.912
257	78.5278	100.932
258	78.5278	103.192
259	74.9981	109.192
260	74.9981	110.542
261	74.9981	116.592
262	74.9981	116.302
263	71.4684	113.002
264	71.4684	108.462
265	71.4684	111.032
266	74.9981	103.892
267	74.9981	105.042
268	78.5278	100.772
269	78.5278	100.772
270	78.5278	100.772
271	82.0575	98.2025
272	82.0575	99.0325
273	85.5871	98.1829
274	85.5871	102.053
275	85.5871	98.7329
276	85.5871	98.7329
277	89.1168	94.2732
278	89.1168	95.4732
279	92.6465	89.6135
280	96.1762	98.8638
281	99.7059	103.164
282	99.7059	94.2841
283	99.7059	94.6841
284	99.7059	92.1641
285	103.236	83.7444
286	106.765	81.2047
287	110.295	80.395
288	113.825	74.6353
289	113.825	74.6353
290	117.354	68.1456
291	117.354	73.7156
292	117.354	72.6256
293	117.354	72.6256
294	120.884	67.3559
295	120.884	69.4459
296	120.884	73.5359
297	120.884	75.1059
298	120.884	105.966
299	120.884	105.966
300	120.884	111.016
301	124.414	105.626
302	124.414	105.836
303	124.414	105.036
304	124.414	99.5762
305	124.414	99.5762
306	124.414	100.746
307	124.414	99.4862
308	124.414	98.5662
309	127.943	98.7465
310	127.943	94.9865
311	124.414	99.9762
312	124.414	99.6462
313	127.943	85.9065
314	127.943	90.1665
315	124.414	90.9162
316	124.414	92.8662
317	124.414	90.8262
318	120.884	92.0059
319	117.354	95.5356
320	117.354	95.5356
321	117.354	95.5356
322	117.354	97.3956
323	117.354	91.8756
324	117.354	95.5556
325	117.354	90.8656
326	117.354	90.8656
327	117.354	90.8656
328	117.354	97.2156
329	117.354	95.8556
330	117.354	101.126
331	120.884	97.5959
332	120.884	95.6159
333	120.884	95.5359
334	120.884	93.8459
335	120.884	93.5659
336	120.884	102.136
337	124.414	97.7462
338	124.414	95.6562
339	127.943	97.6665
340	127.943	97.6765
341	127.943	93.3665
342	127.943	100.407
343	127.943	100.407
344	127.943	101.377
345	131.473	98.0569
346	131.473	95.5869
347	131.473	93.5769
348	135.003	90.0472
349	135.003	82.4672
350	135.003	93.2872
351	135.003	93.2872
352	135.003	93.2872
353	135.003	88.0372
354	135.003	82.0472
355	135.003	85.0072
356	135.003	102.317
357	135.003	102.317
358	135.003	98.9872
359	135.003	99.3772
360	135.003	99.0572
361	138.533	94.2175
362	142.062	91.1278
363	145.592	91.8281
364	145.592	95.9581
365	149.122	92.0484
366	152.651	88.5187
367	152.651	87.6987
368	156.181	89.559
369	156.181	87.739
370	156.181	89.929
371	156.181	90.939
372	159.711	86.5093
373	159.711	88.5593
374	163.24	85.0296
375	163.24	84.6396
376	163.24	82.9796
377	166.77	84.6099
378	170.3	88.8402
379	173.829	85.3106
380	173.829	83.2606
381	173.829	81.8406
382	173.829	81.8006
383	173.829	84.1706
384	173.829	84.9206
385	173.829	86.9806
386	173.829	83.6406
387	177.359	80.1109
388	180.889	73.9162
389	184.419	68.0415
390	184.419	65.2515
391	187.948	68.6418
392	191.478	62.8421
393	195.008	57.0024
394	195.008	60.9124
395	195.008	63.5024
396	198.537	60.5227
397	198.537	52.4227
398	198.537	46.4527
399	198.537	43.8227
400	198.537	43.8227
401	198.537	45.6427
402	202.067	41.873
403	202.067	45.423
404	202.067	42.783
405	205.597	34.4033
406	209.126	30.8736
407	209.126	30.8736
408	209.126	24.6536
409	209.126	19.3636
410	209.126	13.7936
411	209.126	29.1136
412	209.126	29.1136
413	209.126	29.1136
414	209.126	29.1136
415	212.656	25.5839
416	212.656	19.7663
417	216.186	18.1443
418	216.186	21.3743
419	219.715	7.63456
420	219.715	6.59456
421	223.245	3.22487
422	223.245	3.35487
423	223.245	-0.295132
424	223.245	1.98487
425	223.245	1.98487
426	223.245	1.98487
427	223.245	6.46487
428	219.715	14.0646
429	219.715	18.3146
430	219.715	18.3146
431	219.715	20.1646
432	219.715	23.9046
433	219.715	23.6863
434	219.715	27.3946
435	219.715	31.5546
436	216.186	35.8643
437	216.186	35.8643
438	212.656	39.3939
439	212.656	37.673
440	212.656	47.7439
441	212.656	45.3339
442	212.656	48.8439
443	212.656	44.2639
444	212.656	44.2639
445	212.656	45.9639
446	212.656	45.9639
447	216.186	32.4457
448	219.715	28.5946
449	219.715	25.4646
450	219.715	25.4646
451	219.715	25.4646
452	219.715	31.1546
453	219.715	31.1546
454	219.715	37.5946
455	219.715	38.7646
456	216.186	42.9643
457	216.186	42.9643
458	219.715	48.7438
459	219.715	46.6646
460	219.715	45.6246
461	219.715	48.2246
462	219.715	48.2246
463	223.245	48.6549
464	223.245	45.6849
465	226.775	43.7052
466	226.775	45.3452
467	226.775	45.3452
468	226.775	45.3452
469	226.775	45.3452
470	226.775	43.4152
471	226.775	46.8452
472	230.305	53.6855
473	230.305	53.6855
474	230.305	30.0455
475	230.305	42.4595
476	226.775	38.7252
477	223.245	41.7549
478	226.775	38.2252
479	223.245	43.6449
480	223.245	38.9749
481	226.775	33.4552
482	226.775	35.1752
483	230.305	31.6455
484	233.834	23.3758
485	233.834	24.8658
486	233.834	35.4058
487	237.364	27.7261
488	237.364	27.7261
489	237.364	27.7261
490	237.364	32.3861
491	237.364	29.0461
492	237.364	28.5761
493	237.364	25.8861
494	240.894	23.3764
495	244.423	21.3167
496	247.953	25.157
497	247.953	27.637
498	247.953	25.837
499	247.953	25.927
500	247.953	26.237
501	247.953	23.287
502	247.953	26.177
503	247.953	17.787
504	251.483	10.3373
505	251.483	6.40733
506	255.012	1.39764
507	255.012	2.26564
508	255.012	-1.62236
509	255.012	2.73764
510	255.012	1.00764
511	255.012	5.29764
512	255.012	11.4776
513	258.542	3.06795
514	258.542	4.77995
515	258.542	0.487949
516	258.542	0.537949
517	258.542	-3.06205
518	262.072	-6.59174
519	265.601	-6.65144
520	265.601	-0.831435
521	265.601	7.26856
522	269.131	-1.41113
523	265.601	-5.28144
524	269.131	-8.81113
525	269.131	-8.81113
526	272.661	-9.11082
527	276.191	-7.41051
528	276.191	-1.49051
529	276.191	-21.3805
530	279.72	-24.9102
531	279.72	-24.9102
532	279.72	-29.9802
533	279.72	-25.9102
534	283.25	-35.0199
535	283.25	-25.1999
536	286.78	-31.0596
537	290.309	-32.5793
538	286.78	-28.0996
539	286.78	-26.6196
540	286.78	-23.1496
541	286.78	-23.1496
542	286.78	-23.1496
543	286.78	-22.2696
544	290.309	-23.7493
545	290.309	-20.4093
546	286.78	-16.8796
547	290.309	-22.6793
548	293.839	-30.879
549	290.309	-28.5693
550	290.309	-28.5693
551	290.309	-28.5693
552	290.309	-23.0193
553	290.309	-24.7793
554	293.839	-27.009
555	293.839	-24.639
556	293.839	-24.639
557	297.369	-28.1687
558	300.898	-34.0184
559	300.898	-35.1984
560	297.369	-30.1987
561	297.369	-20.4987
562	297.369	-20.4987
563	297.369	-20.4987
564	293.839	-12.769
565	297.369	-25.6987
566	297.369	-21.5787
567	297.369	-19.2087
568	297.369	-19.7987
569	300.898	-23.2084
570	300.898	-18.7984
571	297.369	-5.83866
572	297.369	-5.03866
573	297.369	2.29134
574	297.369	10.1813
575	300.898	5.67165
576	300.898	5.97165
577	300.898	7.79165
578	304.428	-0.318046
579	304.428	0.801954
580	304.428	0.801954
581	307.958	-4.47774
582	307.958	-6.89774
583	311.487	-12.5474
584	311.487	-8.08743
585	311.487	0.52257
586	311.487	0.52257
587	307.958	-1.85774
588	311.487	-9.07743
589	315.017	-13.7971
590	315.017	-9.44712
591	315.017	-10.8071
592	315.017	-14.0271
593	315.017	-14.2671
594	315.017	-18.1071
595	311.487	-15.7474
596	311.487	-14.2274
597	311.487	-25.0174
598	311.487	-26.6674
599	311.487	-26.6674
600	315.017	-30.1971
601	311.487	-25.9174
602	315.017	-27.9271
603	315.017	-30.4471
604	315.017	-33.4371
605	318.547	-37.5668
606	318.547	-37.5668
607	318.547	-29.7468
608	318.547	-24.9068
609	318.547	-24.4468
610	322.077	-26.2165
611	322.077	-26.2165
612	322.077	-22.3665
613	322.077	-24.1565
614	322.077	-10.0425
615	322.077	-10.0165
616	322.077	-5.73651
617	325.606	-11.4762
618	329.136	-16.4859
619	332.666	-14.5456
620	336.195	-23.5553
621	339.725	-18.775
622	343.255	-22.7447
623	343.255	-24.2147
624	343.255	-24.2147
625	343.255	-33.2247
626	343.255	-38.0807
627	346.784	-36.0143
628	346.784	-17.8533
629	346.784	-17.8533
630	343.255	-14.3237
631	343.255	-16.8147
632	343.255	-10.7147
633	343.255	-16.4987
634	346.784	-14.5743
635	346.784	16.6057
636	346.784	16.6057
637	350.314	13.076
638	350.314	7.84596
639	350.314	12.386
640	350.314	10.766
641	350.314	8.68796
642	350.314	5.86596
643	350.314	-6.75404
644	350.314	4.06396
645	350.314	-0.784042
646	353.844	2.37627
647	350.314	17.082
648	350.314	26.326
649	353.844	27.5263
650	353.844	32.8663
651	353.844	32.8663
652	353.844	39.7763
653	353.844	39.7763
654	353.844	38.4563
655	353.844	30.8163
656	353.844	32.1163
657	350.314	37.336
658	350.314	44.876
659	353.844	48.3563
660	353.844	48.3563
661	357.373	45.5466
662	357.373	41.8266
663	357.373	47.0166
664	357.373	40.7066
665	357.373	40.7066
666	357.373	40.7066
667	357.373	35.9966
668	360.903	37.8869
669	360.903	37.8869
670	360.903	37.0669
671	364.433	29.1972
672	364.433	26.5472
673	367.963	29.5775
674	367.963	27.8375
675	371.492	28.1178
676	371.492	28.1178
677	367.963	31.6475
678	367.963	39.0875
679	367.963	31.9075
680	367.963	19.6375
681	367.963	19.6375
682	367.963	18.3175
683	367.963	16.2375
684	367.963	35.0475
685	371.492	-12.8022
686	371.492	-12.8022
687	371.492	-12.8022
688	371.492	-25.3422
689	371.492	-23.5422
690	375.022	-28.5719
691	375.022	-20.4319
692	375.022	-13.9419
693	375.022	-13.9419
694	375.022	-13.9419
695	378.552	-16.7616
696	375.022	-25.7719
697	378.552	-21.2016
698	378.552	-21.2016
699	382.081	-24.7313
700	382.081	-28.4313
701	378.552	-31.1716
702	375.022	-28.2619
703	378.552	-26.7716
704	378.552	-20.2316
705	378.552	-18.7516
706	382.081	-22.3013
707	378.552	-14.6516
708	382.081	-9.71127
709	385.611	-13.451
710	385.611	-13.551
711	385.611	-15.081
712	385.611	-14.101
713	389.141	-15.4007
714	392.67	-18.9303
715	392.67	-17.6303
716	392.67	-13.9003
717	392.67	-19.4403
718	392.67	-32.0503
719	392.67	-40.8203
720	396.2	-41.49
721	396.2	-52.79
722	396.2	-57.73
723	396.2	-57.91
724	396.2	-59.835
725	396.2	-53.21
726	396.2	-54.24
727	396.2	-62.58
728	396.2	-73.2
729	396.2	-73.2
730	399.73	-81.9697
731	399.73	-72.6597
732	399.73	-67.9247
733	399.73	-82.6197
734	399.73	-87.9997
735	403.259	-87.1794
736	406.789	-83.1091
737	406.789	-81.8791
738	406.789	-81.8791
739	406.789	-81.8791
740	410.319	-79.4488
741	413.848	-89.2685
742	413.848	-76.6985
743	413.848	-110.018
744	413.848	-117.268
745	413.848	-113.468
746	413.848	-109.718
747	417.378	-109.488
748	417.378	-109.368
749	417.378	-107.328
750	417.378	-119.998
751	420.908	-128.198
752	420.908	-132.588
753	420.908	-128.668
754	420.908	-128.668
755	420.908	-128.668
756	424.438	-121.578
757	424.438	-119.798
758	424.438	-126.818
759	424.438	-129.248
760	424.438	-123.248
761	424.438	-119.428
762	427.967	-123.057
763	431.497	-119.257
764	431.497	-119.257
765	431.497	-119.257
766	427.967	-117.147
767	427.967	-117.807
768	427.967	-114.187
769	427.967	-115.417
770	431.497	-118.947
771	431.497	-118.947
772	435.027	-126.187
773	435.027	-127.837
774	438.556	-131.776
775	438.556	-114.986
776	438.556	-108.886
777	442.086	-109.676
778	442.086	-106.886
779	442.086	-116.176
780	445.616	-119.346
781	449.145	-122.875
782	452.675	-126.405
783	452.675	-125.055
784	452.675	-127.055
785	452.675	-118.295
786	452.675	-125.675
787	449.145	-124.945
788	449.145	-124.945
789	449.145	-123.455
790	449.145	-124.575
791	449.145	-124.575
792	449.145	-124.365
793	452.675	-120.285
794	456.205	-123.355
795	456.205	-122.655
796	456.205	-132.395
797	456.205	-126.235
798	456.205	-128.285
799	456.205	-110.005
800	456.205	-110.005
801	456.205	-110.005
802	459.734	-104.414
803	463.264	-108.824
804	466.794	-108.134
805	470.324	-111.664
806	470.324	-111.664
807	470.324	-110.564
808	466.794	-108.654
809	466.794	-108.184
810	466.794	-142.784
811	470.324	-146.314
812	470.324	-147.814
813	470.324	-157.334
814	470.324	-163.264
815	470.324	-156.674
816	470.324	-158.004
817	473.853	-159.963
818	477.383	-165.933
819	477.383	-160.583
820	480.913	-164.113
821	477.383	-159.053
822	480.913	-154.633
823	480.913	-147.283
824	480.913	-147.283
825	480.913	-146.383
826	480.913	-145.133
827	480.913	-149.323
828	480.913	-149.323
829	480.913	-149.323
830	480.913	-146.893
831	484.442	-142.612
832	484.442	-141.262
833	484.442	-142.062
834	484.442	-145.442
835	487.972	-142.022
836	484.442	-138.062
837	487.972	-141.592
838	491.502	-149.162
839	487.972	-158.222
840	484.442	-153.112
841	484.442	-153.922
842	484.442	-153.252
843	484.442	-153.252
844	484.442	-153.252
845	484.442	-160.552
846	484.442	-156.682
847	484.442	-159.442
848	484.442	-153.122
849	484.442	-153.122
850	484.442	-160.812
851	484.442	-156.232
852	484.442	-161.232
853	484.442	-166.982
854	484.442	-166.032
855	484.442	-161.702
856	484.442	-162.242
857	484.442	-167.462
858	484.442	-161.742
859	487.972	-172.602
860	487.972	-181.522
861	487.972	-184.332
862	487.972	-172.642
863	491.502	-178.532
864	491.502	-178.322
865	491.502	-204.442
866	491.502	-204.442
867	491.502	-204.442
868	495.031	-205.061
869	495.031	-200.911
870	491.502	-192.432
871	495.031	-189.571
872	498.561	-193.101
873	498.561	-192.841
874	498.561	-195.751
875	498.561	-202.041
876	502.091	-205.451
877	502.091	-202.231
878	502.091	-202.231
879	498.561	-193.451
880	502.091	-190.081
881	502.091	-190.581
882	502.091	-185.611
883	502.091	-174.271
884	505.62	-177.8
885	505.62	-182.57
886	509.15	-184.22
887	512.68	-186.14
888	512.68	-182.14
889	512.68	-180.05
890	516.21	-183.58
891	516.21	-183.58
892	516.21	-180.57
893	519.739	-184.699
894	519.739	-186.169
895	519.739	-186.169
896	519.739	-181.099
897	519.739	-181.099
898	519.739	-193.739
899	519.739	-193.429
900	519.739	-203.239
901	519.739	-202.809
902	516.21	-203.58
903	516.21	-203.58
904	516.21	-203.58
905	516.21	-209.57
906	516.21	-203.71
907	516.21	-208.85
908	519.739	-212.419
909	523.269	-215.949
910	523.269	-217.199
911	526.799	-231.739
912	530.328	-231.448
913	533.858	-236.128
914	533.858	-233.958
915	533.858	-233.958
916	533.858	-233.958
917	533.858	-227.318
918	533.858	-227.573
919	533.858	-230.828
920	533.858	-230.828
921	533.858	-224.768
922	533.858	-224.768
923	533.858	-221.818
924	537.388	-227.088
925	537.388	-227.038
926	540.917	-232.397
927	540.917	-232.397
928	540.917	-238.727
929	540.917	-245.627
930	540.917	-240.457
931	540.917	-243.987
932	540.917	-249.507
933	540.917	-246.177
934	544.447	-251.177
935	544.447	-257.497
936	547.977	-257.237
937	547.977	-257.237
938	544.447	-253.707
939	544.447	-255.007
940	544.447	-247.197
941	547.977	-235.587
942	547.977	-235.587
943	547.977	-244.067
944	547.977	-236.197
945	547.977	-193.447
946	547.977	-193.447
947	547.977	-184.427
948	551.506	-186.756
949	555.036	-181.146
950	555.036	-180.756
951	555.036	-184.476
952	555.036	-182.041
953	555.036	-179.896
954	555.036	-177.866
955	555.036	-173.206
956	551.506	-169.676
957	551.506	-178.136
958	551.506	-167.846
959	551.506	-167.846
960	551.506	-167.846
961	551.506	-171.366
962	551.506	-172.916
963	551.506	-166.136
964	551.506	-166.706
965	551.506	-181.996
966	551.506	-177.266
967	551.506	-180.926
968	555.036	-184.456
969	555.036	-179.901
970	555.036	-181.796
971	555.036	-176.546
972	555.036	-176.546
973	558.566	-180.076
974	558.566	-183.456
975	558.566	-184.476
976	558.566	-191.216
977	562.096	-187.506
978	565.625	-193.525
979	565.625	-195.37
980	565.625	-193.375
981	569.155	-186.795
982	569.155	-193.595
983	569.155	-193.595
984	569.155	-179.645
985	572.685	-181.505
986	576.214	-186.414
987	576.214	-186.224
988	576.214	-131.114
989	576.214	-131.114
990	572.685	-127.585
991	572.685	-134.125
992	572.685	-143.375
993	572.685	-143.315
994	572.685	-150.905
995	572.685	-143.455
996	572.685	-141.765
997	572.685	-141.695
998	572.685	-136.095
999	572.685	-141.905
1000	572.685	-145.735
1001	576.214	-149.264
1002	576.214	-149.264
1003	576.214	-152.714
1004	576.214	-150.734
1005	576.214	-145.444
1006	579.744	-152.484
1007	583.274	-155.464
1008	583.274	-143.884
1009	583.274	-148.354
1010	583.274	-137.284
1011	586.803	-145.963
1012	583.274	-143.174
1013	583.274	-145.174
1014	583.274	-145.174
1015	583.274	-145.174
1016	583.274	-153.414
1017	583.274	-145.564
1018	583.274	-145.564
1019	583.274	-146.554
1020	586.803	-143.293
1021	586.803	-143.293
1022	586.803	-143.293
1023	590.333	-134.763
1024	593.863	-128.293
1025	593.863	-132.673
1026	597.392	-121.912
1027	600.922	-117.912
1028	604.452	-121.442
1029	607.982	-124.972
1030	607.982	-119.882
1031	611.511	-123.241
1032	615.041	-132.861
1033	615.041	-85.6209
1034	618.571	-89.1506
1035	618.571	-89.1506
1036	618.571	-87.1606
1037	618.571	-92.5406
1038	618.571	-89.5706
1039	622.1	-85.3403
1040	625.63	-89.48
1041	625.63	-90.6
1042	629.16	-97.2597
1043	629.16	-92.1497
1044	629.16	-99.6997
1045	629.16	-106.54
1046	632.689	-110.069
1047	636.219	-112.219
1048	636.219	-108.759
1049	639.749	-113.839
1050	639.749	-110.089
1051	643.278	-111.758
1052	643.278	-111.758
1053	643.278	-111.758
1054	646.808	-111.588
1055	646.808	-111.788
1056	643.278	-127.498
1057	646.808	-152.338
1058	650.338	-186.968
1059	650.338	-183.968
1060	650.338	-149.568
1061	646.808	-128.438
1062	646.808	-128.798
1063	650.338	-132.328
1064	650.338	-137.448
1065	650.338	-153.798
1066	650.338	-139.788
1067	650.338	-145.618
1068	650.338	-151.338
1069	646.808	-129.268
1070	650.338	-128.098
1071	650.338	-120.898
1072	650.338	-120.898
1073	650.338	-120.898
1074	646.808	-125.428
1075	646.808	-124.438
1076	646.808	-119.418
1077	646.808	-107.938
1078	650.338	-110.078
1079	650.338	-110.078
1080	653.868	-105.478
1081	657.397	-118.997
1082	657.397	-121.327
1083	657.397	-123.647
1084	657.397	-133.147
1085	657.397	-133.147
1086	657.397	-153.337
1087	660.927	-128.387
1088	660.927	-123.447
1089	664.457	-122.517
1090	667.986	-134.826
1091	667.986	-128.186
1092	667.986	-123.156
1093	667.986	-105.546
1094	667.986	-97.2263
1095	664.457	-93.6966
1096	664.457	-93.6966
1097	664.457	-91.3066
1098	667.986	-107.106
1099	671.516	-115.746
1100	671.516	-107.606
1101	675.046	-76.0157
1102	675.046	-57.9457
1103	675.046	-48.4957
1104	678.575	-52.6754
1105	678.575	-52.6754
1106	678.575	-50.2254
1107	675.046	-49.7357
1108	678.575	-22.9254
1109	678.575	-19.2054
1110	678.575	-19.2054
1111	678.575	-23.0854
1112	682.105	-22.4251
1113	682.105	-8.85508
1114	682.105	-16.5051
1115	685.635	-43.2848
1116	689.164	-41.3545
1117	692.694	-49.3942
1118	692.694	-29.1542
1119	692.694	-24.2442
1120	696.224	-27.7739
1121	696.224	-25.0739
1122	699.754	-24.4135
1123	696.224	-20.8839
1124	696.224	-22.9639
1125	696.224	-22.9639
1126	696.224	-22.9639
1127	696.224	-31.4239
1128	696.224	-17.1639
1129	699.754	-23.7435
1130	699.754	-33.5035
1131	699.754	-27.1135
1132	696.224	-23.5839
1133	699.754	-27.1135
1134	699.754	-22.4235
1135	696.224	-31.4339
1136	692.694	-30.3742
1137	692.694	-52.5442
1138	696.224	-56.0739
1139	696.224	-56.0739
1140	696.224	-37.5839
1141	696.224	-25.5739
1142	699.754	-35.6135
1143	699.754	-35.6135
1144	703.283	-39.1432
1145	703.283	-38.7732
1146	703.283	-40.1332
1147	706.813	-31.6129
1148	710.343	-16.3726
1149	713.872	-24.8023
1150	713.872	-37.9823
1151	713.872	-37.9823
1152	717.402	-41.512
1153	717.402	-41.512
1154	720.932	-83.9417
1155	720.932	-87.1417
1156	720.932	-88.2817
1157	720.932	-112.992
1158	724.461	-117.411
1159	724.461	-117.411
1160	724.461	-106.721
1161	720.932	-103.042
1162	724.461	-142.651
1163	724.461	-131.461
1164	724.461	-154.281
1165	724.461	-154.281
1166	727.991	-157.811
1167	727.991	-157.811
1168	727.991	-153.511
1169	727.991	-156.221
1170	727.991	-152.971
1171	731.521	-135.141
1172	727.991	-131.611
1173	727.991	-131.461
1174	727.991	-126.741
1175	727.991	-144.641
1176	727.991	-92.6411
1177	727.991	-140.991
1178	727.991	-140.991
1179	727.991	-153.181
1180	727.991	-175.891
1181	731.521	-200.451
1182	735.05	-198.79
1183	735.05	-232.92
1184	735.05	-246.95
1185	738.58	-256.51
1186	742.11	-251.63
1187	742.11	-238.29
1188	745.64	-238.56
1189	749.169	-242.089
1190	749.169	-242.089
1191	749.169	-228.069
1192	749.169	-215.069
1193	752.699	-227.699
1194	749.169	-214.269
1195	745.64	-210.74
1196	749.169	-189.669
1197	749.169	-196.229
1198	749.169	-195.129
1199	752.699	-197.549
1200	752.699	-197.469
1201	752.699	-197.469
1202	752.699	-197.469
1203	752.699	-200.179
1204	752.699	-173.659
1205	752.699	-172.489
1206	756.229	-178.739
1207	759.758	-184.618
1208	759.758	-184.618
1209	763.288	-200.488
1210	766.818	-206.558
1211	766.818	-207.348
1212	766.818	-207.888
1213	766.818	-197.208
1214	763.288	-189.918
1215	759.758	-182.738
1216	763.288	-189.018
1217	763.288	-203.848
1218	763.288	-211.208
1219	766.818	-212.838
1220	766.818	-206.338
1221	766.818	-197.188
1222	766.818	-183.868
1223	766.818	-183.868
1224	770.347	-176.487
1225	773.877	-175.187
1226	777.407	-183.767
1227	773.877	-175.377
1228	777.407	-178.907
1229	780.936	-187.746
1230	784.466	-198.326
1231	784.466	-182.386
1232	787.996	-196.566
1233	787.996	-193.396
1234	784.466	-189.866
1235	787.996	-192.066
1236	791.526	-176.706
1237	791.526	-170.776
1238	791.526	-165.636
1239	795.055	-169.165
1240	795.055	-169.165
1241	798.585	-163.235
1242	798.585	-170.685
1243	798.585	-165.595
1244	802.115	-171.115
1245	802.115	-181.615
1246	805.644	-185.144
1247	805.644	-185.144
1248	805.644	-179.444
1249	805.644	-188.764
1250	802.115	-195.545
1251	802.115	-200.115
1252	802.115	-142.525
1253	805.644	-146.054
1254	802.115	-142.525
1255	802.115	-118.265
1256	805.644	-134.324
1257	805.644	-134.744
1258	805.644	-146.554
1259	809.174	-135.224
1260	809.174	-135.224
1261	809.174	-135.224
1262	812.704	-132.954
1263	816.233	-113.163
1264	819.763	-106.533
1265	823.293	-105.363
1266	823.293	-113.373
1267	823.293	-113.373
1268	823.293	-113.373
1269	823.293	-112.633
1270	826.822	-131.552
1271	830.352	-132.902
1272	833.882	-135.362
1273	833.882	-131.082
1274	833.882	-131.082
1275	833.882	-131.082
1276	833.882	-137.132
1277	833.882	-129.682
1278	833.882	-125.532
1279	833.882	-118.972
1280	833.882	-121.642
1281	833.882	-121.642
1282	833.882	-121.642
1283	833.882	-121.642
1284	837.412	-114.622
1285	837.412	-117.972
1286	837.412	-109.172
1287	840.941	-115.401
1288	840.941	-115.401
1289	840.941	-114.211
1290	840.941	-117.201
1291	837.412	-110.772
1292	840.941	-113.291
1293	840.941	-123.031
1294	840.941	-123.031
1295	840.941	-123.031
1296	837.412	-122.172
1297	840.941	-121.641
1298	844.471	-130.211
1299	844.471	-126.961
1300	844.471	-138.081
1301	844.471	-138.081
1302	844.471	-130.461
1303	848.001	-132.181
1304	851.53	-140.93
1305	851.53	-129.45
1306	851.53	-152.57
1307	851.53	-152.57
1308	851.53	-160.17
1309	851.53	-143.58
1310	851.53	-135.93
1311	855.06	-139.44
1312	855.06	-129.38
1313	858.59	-120.98
1314	855.06	-118.49
1315	855.06	-109.25
1316	855.06	-109.25
1317	855.06	-101.28
1318	855.06	-106.85
1319	855.06	-112.43
1320	855.06	-119.62
1321	855.06	-109.34
1322	855.06	-110.63
1323	858.59	-113.73
1324	858.59	-113.73
1325	862.119	-117.259
1326	862.119	-122.509
1327	865.649	-130.059
1328	865.649	-128.979
1329	865.649	-113.039
1330	865.649	-106.839
1331	869.179	-101.439
1332	872.708	-118.068
1333	876.238	-115.468
1334	876.238	-110.258
1335	879.768	-113.788
1336	879.768	-113.788
1337	879.768	-113.208
1338	879.768	-111.208
1339	879.768	-108.528
1340	879.768	-107.208
1341	883.298	-110.738
1342	883.298	-110.738
1343	886.827	-118.337
1344	886.827	-122.197
1345	886.827	-122.367
1346	886.827	-129.517
1347	886.827	-129.517
1348	890.357	-133.047
1349	893.887	-134.407
1350	893.887	-122.597
1351	897.416	-128.256
1352	900.946	-130.326
1353	900.946	-128.506
1354	904.476	-132.036
1355	904.476	-132.036
1356	904.476	-132.036
1357	908.005	-119.135
1358	908.005	-123.945
1359	908.005	-147.865
1360	911.535	-151.395
1361	915.065	-143.575
1362	915.065	-154.055
1363	915.065	-153.975
1364	915.065	-136.545
1365	915.065	-136.545
1366	915.065	-139.965
1367	915.065	-134.845
1368	915.065	-125.325
1369	918.594	-113.894
1370	922.124	-116.374
1371	922.124	-116.374
1372	922.124	-122.964
1373	925.654	-109.544
1374	925.654	-96.9338
1375	925.654	-96.6038
1376	929.184	-91.8735
1377	929.184	-91.8735
1378	932.713	-95.4032
1379	936.243	-99.5029
1380	936.243	-102.213
1381	936.243	-91.8829
1382	939.773	-98.1126
1383	939.773	-100.343
1384	939.773	-100.343
1385	943.302	-103.872
1386	943.302	-101.592
1387	943.302	-112.302
1388	943.302	-109.212
1389	943.302	-114.022
1390	943.302	-120.342
1391	943.302	-120.342
1392	943.302	-120.342
1393	943.302	-130.352
1394	946.832	-129.182
1395	946.832	-129.142
1396	946.832	-136.512
1397	950.362	-131.372
1398	950.362	-131.372
1399	950.362	-131.372
1400	950.362	-112.272
1401	950.362	-115.182
1402	946.832	-124.242
1403	946.832	-128.472
1404	946.832	-170.512
1405	950.362	-174.042
1406	950.362	-174.042
1407	950.362	-160.542
1408	950.362	-164.952
1409	950.362	-184.802
1410	950.362	-183.332
1411	946.832	-191.782
1412	943.302	-188.252
1413	943.302	-188.252
1414	943.302	-158.372
1415	939.773	-197.393
1416	939.773	-200.763
1417	936.243	-197.233
1418	936.243	-217.173
1419	939.773	-183.373
1420	939.773	-179.613
1421	939.773	-179.613
1422	939.773	-179.613
1423	939.773	-159.773
1424	939.773	-154.443
1425	939.773	-159.653
1426	939.773	-159.653
1427	939.773	-159.403
1428	939.773	-159.403
1429	939.773	-173.003
1430	939.773	-177.253
1431	939.773	-189.203
1432	939.773	-196.123
1433	939.773	-199.433
1434	939.773	-180.413
1435	939.773	-175.053
1436	936.243	-165.823
1437	936.243	-167.583
1438	936.243	-167.583
1439	936.243	-176.123
1440	939.773	-165.433
1441	939.773	-170.953
1442	939.773	-182.003
1443	943.302	-185.532
1444	943.302	-185.532
1445	943.302	-177.302
1446	943.302	-172.082
1447	943.302	-182.712
1448	946.832	-186.242
1449	950.362	-178.962
1450	953.891	-181.761
1451	953.891	-188.741
1452	953.891	-204.021
1453	953.891	-204.021
1454	953.891	-204.021
1455	953.891	-204.021
1456	953.891	-200.221
1457	953.891	-196.711
1458	953.891	-173.441
1459	953.891	-157.901
1460	957.421	-161.431
1461	960.951	-164.961
1462	960.951	-164.031
1463	960.951	-165.051
1464	960.951	-161.931
1465	960.951	-147.311
1466	960.951	-143.811
1467	964.48	-147.34
1468	964.48	-157
1469	964.48	-156.15
1470	964.48	-146.6
1471	964.48	-142.04
1472	968.01	-131.49
1473	968.01	-128.86
1474	968.01	-132.24
1475	968.01	-132.24
1476	968.01	-132.24
1477	968.01	-137.63
1478	968.01	-144.53
1479	971.54	-139.19
1480	971.54	-131.59
1481	971.54	-161.34
1482	971.54	-161.34
1483	971.54	-161.34
1484	971.54	-163.9
1485	971.54	-159.04
1486	971.54	-151.83
1487	971.54	-150.18
1488	975.07	-147.61
1489	975.07	-147.61
1490	975.07	-147.61
1491	975.07	-138.54
1492	975.07	-138.68
1493	975.07	-132.37
1494	975.07	-130.93
1495	978.599	-133.529
1496	978.599	-133.529
1497	978.599	-133.529
1498	978.599	-133.529
1499	982.129	-125.689
1500	978.599	-122.989
1501	978.599	-126.409
1502	978.599	-133.359
1503	978.599	-133.359
1504	975.07	-129.83
1505	975.07	-126.43
1506	975.07	-130.03
1507	975.07	-121.99
1508	975.07	-126.16
1509	975.07	-125.19
1510	978.599	-128.719
1511	978.599	-131.989
1512	978.599	-132.579
1513	978.599	-128.099
1514	978.599	-125.599
1515	978.599	-126.139
1516	978.599	-126.139
1517	978.599	-124.009
1518	982.129	-129.599
1519	985.659	-132.689
1520	989.188	-136.878
1521	989.188	-132.218
1522	989.188	-145.988
1523	989.188	-141.128
1524	989.188	-141.808
1525	989.188	-143.578
1526	992.718	-147.108
1527	992.718	-145.898
1528	992.718	-136.718
1529	996.248	-121.928
1530	992.718	-116.378
1531	992.718	-106.178
1532	996.248	-109.708
1533	996.248	-109.708
1534	996.248	-104.738
1535	999.777	-92.9474
1536	999.777	-90.4974
1537	999.777	-101.497
1538	999.777	-104.897
1539	996.248	-101.368
1540	999.777	-104.897
1541	1003.31	-96.267
1542	1006.84	-104.477
1543	1010.37	-114.136
1544	1010.37	-125.696
1545	1013.9	-129.226
1546	1017.43	-132.756
1547	1017.43	-115.436
1548	1017.43	-113.646
1549	1017.43	-118.226
1550	1020.96	-118.896
1551	1020.96	-122.426
1552	1020.96	-122.426
1553	1020.96	-122.426
1554	1020.96	-113.336
1555	1020.96	-111.666
1556	1020.96	-102.576
1557	1020.96	-95.9655
1558	1024.49	-99.4952
1559	1024.49	-99.4952
1560	1024.49	-76.2552
1561	1028.01	-81.0749
1562	1028.01	-86.9849
1563	1028.01	-90.4849
1564	1031.54	-97.3946
1565	1031.54	-97.3946
1566	1035.07	-100.924
1567	1035.07	-86.0343
1568	1035.07	-82.2543
1569	1035.07	-86.1243
1570	1038.6	-90.984
1571	1035.07	-73.7243
1572	1038.6	-77.254
1573	1042.13	-80.7837
1574	1042.13	-84.1637
1575	1042.13	-76.0637
1576	1045.66	-100.903
1577	1045.66	-87.1734
1578	1049.19	-89.353
1579	1049.19	-89.353
1580	1049.19	-78.523
1581	1049.19	-77.653
1582	1049.19	-68.843
1583	1052.72	-59.3427
1584	1052.72	-56.9427
1585	1052.72	-56.9427
1586	1056.25	-60.4724
1587	1056.25	-60.4724
1588	1056.25	-59.5524
1589	1056.25	-61.6324
1590	1056.25	-60.3024
1591	1056.25	-49.5224
1592	1056.25	-49.5224
1593	1056.25	-49.5224
1594	1059.78	-48.4421
1595	1059.78	-56.7821
1596	1059.78	-49.7121
1597	1059.78	-49.5121
1598	1059.78	-81.4721
1599	1059.78	-81.4721
1600	1059.78	-81.4721
1601	1059.78	-94.8721
1602	1059.78	-78.9921
1603	1059.78	-83.3121
1604	1059.78	-95.6121
1605	1063.31	-75.6018
1606	1063.31	-75.6018
1607	1063.31	-75.6018
1608	1063.31	-68.1418
1609	1063.31	-70.7218
1610	1063.31	-61.0818
1611	1066.84	-65.5415
1612	1070.37	-66.6312
1613	1070.37	-66.6312
1614	1073.9	-79.9209
1615	1073.9	-97.1209
1616	1073.9	-83.5709
1617	1073.9	-97.9709
1618	1077.43	-109.431
1619	1077.43	-109.431
1620	1077.43	-109.431
1621	1077.43	-123.771
1622	1077.43	-123.771
1623	1077.43	-106.031
1624	1077.43	-112.291
1625	1077.43	-98.6706
1626	1077.43	-98.6706
1627	1077.43	-98.6706
1628	1080.96	-84.4903
1629	1080.96	-86.8303
1630	1080.96	-74.4503
1631	1080.96	-80.3303
1632	1080.96	-79.1503
1633	1080.96	-79.1503
1634	1084.49	-82.68
1635	1084.49	-74.45
1636	1084.49	-60.04
1637	1084.49	-57.62
1638	1084.49	-55.79
1639	1084.49	-58.82
1640	1084.49	-58.82
1641	1088.02	-62.3497
1642	1088.02	-49.0697
1643	1088.02	-48.1497
1644	1088.02	-35.2197
1645	1088.02	-42.0197
1646	1088.02	-67.9797
1647	1091.55	-71.5093
1648	1091.55	-71.5093
1649	1095.08	-107.299
1650	1095.08	-98.889
1651	1098.61	-102.719
1652	1098.61	-111.689
1653	1102.14	-114.558
1654	1098.61	-111.029
1655	1098.61	-111.029
1656	1098.61	-106.339
1657	1098.61	-108.769
1658	1102.14	-120.128
1659	1098.61	-141.689
1660	1095.08	-127.089
1661	1091.55	-123.559
1662	1088.02	-104.72
1663	1088.02	-105.28
1664	1088.02	-109.84
1665	1088.02	-127.45
1666	1088.02	-129.55
1667	1091.55	-133.079
1668	1091.55	-133.079
1669	1091.55	-138.259
1670	1095.08	-128.179
1671	1091.55	-133.549
1672	1091.55	-139.099
1673	1091.55	-146.289
1674	1091.55	-146.289
1675	1095.08	-149.819
1676	1098.61	-152.589
1677	1102.14	-148.078
1678	1102.14	-134.548
1679	1102.14	-121.538
1680	1102.14	-123.888
1681	1102.14	-123.888
1682	1102.14	-123.888
1683	1102.14	-123.888
1684	1102.14	-136.868
1685	1098.61	-130.809
1686	1098.61	-119.139
1687	1098.61	-132.709
1688	1102.14	-136.238
1689	1105.67	-139.768
1690	1109.2	-131.238
1691	1109.2	-126.618
1692	1109.2	-109.598
1693	1112.73	-120.517
1694	1116.26	-129.467
1695	1116.26	-129.467
1696	1116.26	-142.067
1697	1116.26	-146.397
1698	1116.26	-143.047
1699	1119.79	-155.137
1700	1123.32	-168.217
1701	1119.79	-164.687
1702	1119.79	-164.687
1703	1119.79	-179.997
1704	1123.32	-184.717
1705	1126.85	-175.976
1706	1130.38	-173.976
1707	1130.38	-169.026
1708	1133.91	-174.716
1709	1133.91	-176.806
1710	1130.38	-164.926
1711	1133.91	-153.056
1712	1133.91	-144.326
1713	1133.91	-144.326
1714	1137.44	-147.855
1715	1137.44	-146.445
1716	1137.44	-150.235
1717	1137.44	-142.435
1718	1140.97	-140.035
1719	1140.97	-138.025
1720	1144.49	-141.555
1721	1140.97	-138.025
1722	1144.49	-138.155
1723	1148.02	-138.894
1724	1148.02	-151.024
1725	1148.02	-161.414
1726	1151.55	-168.644
1727	1151.55	-168.644
1728	1151.55	-168.644
1729	1155.08	-188.784
1730	1155.08	-179.184
1731	1155.08	-182.174
1732	1158.61	-186.183
1733	1158.61	-57.6635
1734	1158.61	-57.6635
1735	1162.14	-61.1932
1736	1162.14	-51.2932
1737	1162.14	-56.8632
1738	1162.14	-58.4632
1739	1162.14	-67.9232
1740	1162.14	-50.5432
1741	1165.67	-54.0729
1742	1165.67	-54.0729
1743	1169.2	-48.5426
1744	1172.73	-49.5623
1745	1176.26	-43.382
1746	1176.26	-47.132
1747	1176.26	-50.912
1748	1176.26	-50.912
1749	1172.73	-47.3823
1750	1172.73	-43.5623
1751	1176.26	-39.422
1752	1176.26	-49.572
1753	1176.26	-38.972
1754	1176.26	-46.382
1755	1179.79	-49.9116
1756	1179.79	-53.4816
1757	1183.32	-43.8313
1758	1186.85	-30.691
1759	1190.38	-34.2207
1760	1190.38	-4.38072
1761	1190.38	-4.38072
1762	1190.38	-4.38072
1763	1190.38	5.44928
1764	1190.38	3.21928
1765	1186.85	-25.581
1766	1186.85	-10.101
1767	1183.32	-20.9713
1768	1179.79	-45.8416
1769	1179.79	-38.2216
1770	1176.26	-16.472
1771	1176.26	-14.262
1772	1176.26	-14.262
1773	1179.79	-17.7916
1774	1179.79	-10.8716
1775	1179.79	-14.7116
1776	1183.32	-19.1913
1777	1183.32	-9.06134
1778	1183.32	-4.18134
1779	1186.85	-7.71103
1780	1186.85	0.528971
1781	1186.85	-9.23103
1782	1186.85	-12.091
1783	1186.85	-18.491
1784	1190.38	-22.0207
1785	1193.91	-17.1504
1786	1193.91	-11.6504
1787	1193.91	-7.81041
1788	1193.91	-24.4404
1789	1193.91	-24.4404
1790	1193.91	-24.4404
1791	1193.91	-24.4404
1792	1193.91	-4.90041
1793	1197.44	6.7599
1794	1197.44	12.1499
1795	1197.44	31.6999
1796	1200.97	28.1702
1797	1200.97	28.1702
1798	1204.5	42.3705
1799	1204.5	48.2005
1800	1208.03	46.3008
1801	1208.03	68.6508
1802	1208.03	97.1708
1803	1208.03	97.1708
1804	1211.56	93.6411
1805	1211.56	93.6411
1806	1211.56	93.3011
1807	1215.09	79.9114
1808	1215.09	78.2314
1809	1215.09	79.4914
1810	1218.62	75.9617
1811	1218.62	143.922
1812	1222.15	135.362
1813	1222.15	155.802
1814	1222.15	179.902
1815	1222.15	179.902
1816	1225.68	176.372
1817	1225.68	192.002
1818	1225.68	212.142
1819	1225.68	225.212
1820	1225.68	164.322
1821	1229.21	200.743
1822	1232.74	197.213
1823	1236.27	193.683
1824	1239.8	150.204
1825	1239.8	203.044
1826	1243.33	173.454
1827	1239.8	110.704
1828	1239.8	99.8036
1829	1243.33	96.2739
1830	1246.86	139.374
1831	1246.86	167.654
1832	1250.39	200.665
1833	1250.39	211.375
1834	1253.92	194.775
1835	1253.92	194.775
1836	1257.44	210.905
1837	1257.44	225.475
1838	1260.97	224.365
1839	1264.5	235.496
1840	1264.5	235.496
1841	1268.03	231.966
1842	1268.03	253.916
1843	1271.56	240.416
1844	1271.56	240.886
1845	1275.09	218.357
1846	1275.09	225.157
1847	1278.62	221.627
1848	1278.62	221.627
1849	1282.15	241.457
1850	1282.15	255.487
1851	1282.15	262.847
1852	1285.68	266.178
1853	1285.68	293.208
1854	1285.68	293.208
1855	1289.21	289.678
1856	1292.74	305.648
1857	1292.74	295.438
1858	1296.27	294.729
1859	1296.27	286.049
1860	1296.27	275.409
1861	1296.27	275.409
1862	1296.27	275.409
1863	1296.27	248.659
1864	1299.8	286.709
1865	1303.33	278.529
1866	1303.33	241.589
1867	1303.33	192.229
1868	1303.33	192.229
1869	1303.33	192.229
1870	1306.86	248.999
1871	1306.86	190.189
1872	1306.86	124.559
1873	1310.39	136.95
1874	1313.92	133.42
1875	1313.92	133.42
1876	1313.92	133.42
1877	1313.92	58.0701
1878	1317.45	74.6004
1879	1317.45	93.1204
1880	1320.98	130.771
1881	1317.45	87.7804
1882	1320.98	84.2507
1883	1324.51	80.721
1884	1328.04	78.0413
1885	1331.57	104.652
1886	1331.57	95.4816
1887	1331.57	116.932
1888	1331.57	99.2216
1889	1331.57	99.2216
1890	1331.57	99.2216
1891	1331.57	109.932
1892	1335.1	168.732
1893	1338.63	189.212
1894	1338.63	218.282
1895	1342.16	185.333
1896	1342.16	185.333
1897	1342.16	185.333
1898	1342.16	175.703
1899	1342.16	117.933
1900	1342.16	118.013
1901	1345.69	172.273
1902	1349.22	223.403
1903	1349.22	223.403
1904	1352.75	219.873
1905	1352.75	213.383
1906	1352.75	229.513
1907	1352.75	219.328
1908	1356.28	224.674
1909	1356.28	224.674
1910	1356.28	224.674
1911	1356.28	243.864
1912	1356.28	236.114
1913	1359.81	248.194
1914	1363.34	245.744
1915	1363.34	239.574
1916	1366.87	236.045
1917	1366.87	236.045
1918	1366.87	234.675
1919	1370.4	205.725
1920	1373.92	213.355
1921	1377.45	204.306
1922	1377.45	196.916
1923	1377.45	208.006
1924	1377.45	203.946
1925	1380.98	220.876
1926	1377.45	225.616
1927	1377.45	232.696
1928	1377.45	232.696
1929	1380.98	229.166
1930	1377.45	232.696
1931	1377.45	235.416
1932	1380.98	243.906
1933	1380.98	248.636
1934	1384.51	257.026
1935	1384.51	257.026
1936	1384.51	257.026
1937	1388.04	277.227
1938	1388.04	308.307
1939	1388.04	307.707
1940	1388.04	301.257
1941	1391.57	292.417
1942	1388.04	295.947
1943	1388.04	295.947
1944	1391.57	297.547
1945	1395.1	303.647
1946	1398.63	306.227
1947	1398.63	325.227
1948	1398.63	317.337
1949	1395.1	328.687
1950	1395.1	339.677
1951	1395.1	354.977
1952	1395.1	335.117
1953	1395.1	320.567
1954	1395.1	320.567
1955	1395.1	320.567
1956	1395.1	268.047
1957	1395.1	295.987
1958	1395.1	265.407
1959	1398.63	302.817
1960	1398.63	301.167
1961	1398.63	301.167
1962	1402.16	297.638
1963	1402.16	311.618
1964	1405.69	288.268
1965	1405.69	288.268
1966	1405.69	294.038
1967	1405.69	304.938
1968	1405.69	337.378
1969	1405.69	349.308
1970	1405.69	390.928
1971	1405.69	407.338
1972	1405.69	407.338
1973	1405.69	407.338
1974	1409.22	413.268
1975	1412.75	431.179
1976	1412.75	430.169
1977	1416.28	396.689
1978	1416.28	397.419
1979	1416.28	397.419
1980	1416.28	397.419
1981	1412.75	389.249
1982	1416.28	412.959
1983	1419.81	443.799
[truncated: 140 more rows]

## Sheet: AMZN3
fecha	sentiment		fecha	eventos	negative	neutral	positive					Stock	Index		negativo	positivo	eventos	Stock	neg	pos		SUMMARY OUTPUT											SUMMARY OUTPUT
2009-12-31	neutral		2009-12-31	4	0	2	2		0	2	2	134.69	0		0	1	4	134.69	0	1
2009-12-31	neutral		2010-01-01	6	0	2	4		1	3	4	134.69	1		0	2	6	134.69	0	3		Regression Statistics											Regression Statistics
2009-12-31	positive		2010-01-05	2	2	0	0		-1	1	2	134.69	0		0	0	2	134.69	0	3		Multiple R	0.973106										Multiple R	0.957045
2009-12-31	positive		2010-01-06	2	0	2	0		0	2	2	132.25	0		0	0	2	132.25	0	3		R Square	0.946936										R Square	0.915934
2010-01-01	neutral		2010-01-08	4	0	2	2		0	2	2	133.52	0		0	1	4	133.52	0	4		Adjusted R Square	0.946886										Adjusted R Square	0.915895
2010-01-01	neutral		2010-01-11	4	0	4	0		0	2	4	130.308	0		0	0	4	130.308	0	4		Standard Error	115.281										Standard Error	145.065
2010-01-01	positive		2010-01-12	4	0	0	4		1	3	4	127.35	1		0	0	4	127.35	0	4		Observations	2123										Observations	2123
2010-01-01	positive		2010-01-13	4	0	0	4		1	3	4	129.11	2		0	0	4	129.11	0	4
2010-01-01	positive		2010-01-14	6	4	2	0		-1	1	4	127.35	1		2	0	6	127.35	2	4		ANOVA											ANOVA
2010-01-01	positive		2010-01-15	2	0	2	0		0	2	2	127.14	1		0	0	2	127.14	2	4			df	SS	MS	F	Significance F							df	SS	MS	F	Significance F
2010-01-05	negative		2010-01-17	2	0	2	0		0	2	2	127.14	1		0	0	2	127.14	2	4		Regression	2	5.02769e+08	2.51384e+08	18915.9	0						Regression	1	4.86309e+08	4.86309e+08	23109.3	0
2010-01-05	negative		2010-01-18	2	0	0	2		1	3	2	127.14	2		0	0	2	127.14	2	4		Residual	2120	2.8174e+07	13289.6								Residual	2121	4.4634e+07	21043.8
2010-01-06	neutral		2010-01-19	2	0	2	0		0	2	2	127.61	2		0	0	2	127.61	2	4		Total	2122	5.30943e+08									Total	2122	5.30943e+08
2010-01-06	neutral		2010-01-20	6	0	2	4		1	3	4	125.78	3		0	2	6	125.78	2	6
2010-01-08	neutral		2010-01-30	4	0	2	2		0	2	2	125.41	3		0	1	4	125.41	2	7			Coefficients	Standard Error	t Stat	P-value	Lower 95%	Upper 95%	Lower 95.0%	Upper 95.0%				Coefficients	Standard Error	t Stat	P-value	Lower 95%	Upper 95%	Lower 95.0%	Upper 95.0%
2010-01-08	neutral		2010-01-31	10	0	4	6		1	3	6	125.41	4		0	1.5	10	125.41	2	8.5		Intercept	142.674	5.99751	23.7889	4.51862e-111	130.913	154.436	130.913	154.436			Intercept	-65.692	5.79092	-11.344	5.34247e-29	-77.0485	-54.3356	-77.0485	-54.3356
2010-01-08	positive		2010-02-01	2	0	2	0		0	2	2	118.87	4		0	0	2	118.87	2	8.5		X Variable 1	-13.9142	0.508559	-27.36	2.0932e-141	-14.9115	-12.9168	-14.9115	-12.9168			X Variable 1	4.18564	0.0275339	152.017	0	4.13164	4.23964	4.13164	4.23964
2010-01-08	positive		2010-02-03	2	0	2	0		0	2	2	119.1	4		0	0	2	119.1	2	8.5		X Variable 2	4.8346	0.125943	38.3872	3.08927e-245	4.58761	5.08158	4.58761	5.08158
2010-01-11	neutral		2010-02-04	2	0	2	0		0	2	2	115.94	4		0	0	2	115.94	2	8.5
2010-01-11	neutral		2010-02-08	2	0	2	0		0	2	2	116.83	4		0	0	2	116.83	2	8.5
2010-01-11	neutral		2010-02-11	2	0	2	0		0	2	2	120.09	4		0	0	2	120.09	2	8.5													RESIDUAL OUTPUT
2010-01-11	neutral		2010-02-12	4	0	0	4		1	3	4	119.66	5		0	0	4	119.66	2	8.5		RESIDUAL OUTPUT
2010-01-12	positive		2010-02-14	2	0	0	2		1	3	2	119.66	6		0	0	2	119.66	2	8.5													Observation	Predicted Y	Residuals
2010-01-12	positive		2010-02-17	2	0	2	0		0	2	2	116.31	6		0	0	2	116.31	2	8.5		Observation	Predicted Y	Residuals									1	-65.692	200.382
2010-01-12	positive		2010-02-18	4	0	0	4		1	3	4	118.08	7		0	0	4	118.08	2	8.5		1	147.509	-12.8187									2	-61.5064	196.196
2010-01-12	positive		2010-02-19	2	0	2	0		0	2	2	117.52	7		0	0	2	117.52	2	8.5		2	157.178	-22.4879									3	-65.692	200.382
2010-01-13	positive		2010-02-22	2	2	0	0		-1	1	2	118.01	6		0	0	2	118.01	2	8.5		3	157.178	-22.4879									4	-65.692	197.942
2010-01-13	positive		2010-03-17	2	0	2	0		0	2	2	131.34	6		0	0	2	131.34	2	8.5		4	157.178	-24.9279									5	-65.692	199.212
2010-01-13	positive		2010-03-18	2	0	2	0		0	2	2	132.76	6		0	0	2	132.76	2	8.5		5	162.013	-28.4925									6	-65.692	196
2010-01-13	positive		2010-04-02	2	0	2	0		0	2	2	131.81	6		0	0	2	131.81	2	8.5		6	162.013	-31.7045									7	-61.5064	188.856
2010-01-14	negative		2010-04-05	2	0	2	0		0	2	2	131.49	6		0	0	2	131.49	2	8.5		7	162.013	-34.6625									8	-57.3208	186.431
2010-01-14	negative		2010-04-06	2	0	0	2		1	3	2	135.56	7		0	0	2	135.56	2	8.5		8	162.013	-32.9025									9	-61.5064	188.856
2010-01-14	negative		2010-04-08	4	0	4	0		0	2	4	140.96	7		0	0	4	140.96	2	8.5		9	134.184	-6.83421									10	-61.5064	188.646
2010-01-14	negative		2010-04-13	6	0	6	0		0	2	6	140.16	7		0	0	6	140.16	2	8.5		10	134.184	-7.04421									11	-61.5064	188.646
2010-01-14	neutral		2010-04-15	2	0	0	2		1	3	2	145.82	8		0	0	2	145.82	2	8.5		11	134.184	-7.04421									12	-57.3208	184.461
2010-01-14	neutral		2010-04-21	2	0	2	0		0	2	2	146.43	8		0	0	2	146.43	2	8.5		12	134.184	-7.04421									13	-57.3208	184.931
2010-01-15	neutral		2010-04-22	8	2	0	6		1	3	6	150.09	9		0	0	8	150.09	2	8.5		13	134.184	-6.57421									14	-53.1351	178.915
2010-01-15	neutral		2010-04-25	2	0	2	0		0	2	2	143.63	9		0	0	2	143.63	2	8.5		14	143.853	-18.0734									15	-53.1351	178.545
2010-01-17	neutral		2010-04-27	4	2	2	0		-1	1	2	142.02	8		1	0	4	142.02	3	8.5		15	148.688	-23.278									16	-48.9495	174.359
2010-01-17	neutral		2010-04-29	2	0	2	0		0	2	2	141.73	8		0	0	2	141.73	3	8.5		16	155.94	-30.5299									17	-48.9495	167.819
2010-01-18	positive		2010-04-30	2	0	0	2		1	3	2	137.1	9		0	0	2	137.1	3	8.5		17	155.94	-37.0699									18	-48.9495	168.049
2010-01-18	positive		2010-05-04	2	0	2	0		0	2	2	129.83	9		0	0	2	129.83	3	8.5		18	155.94	-36.8399									19	-48.9495	164.889
2010-01-19	neutral		2010-05-05	2	0	0	2		1	3	2	130.93	10		0	0	2	130.93	3	8.5		19	155.94	-39.9999									20	-48.9495	165.779
2010-01-19	neutral		2010-05-07	4	0	4	0		0	2	4	124.98	10		0	0	4	124.98	3	8.5		20	155.94	-39.1099									21	-48.9495	169.039
2010-01-20	neutral		2010-05-12	2	0	2	0		0	2	2	133.87	10		0	0	2	133.87	3	8.5		21	155.94	-35.8499									22	-44.7639	164.424
2010-01-20	neutral		2010-05-13	2	0	2	0		0	2	2	131.47	10		0	0	2	131.47	3	8.5		22	155.94	-36.2799									23	-40.5782	160.238
2010-01-20	positive		2010-05-17	2	0	0	2		1	3	2	128.91	11		0	0	2	128.91	3	8.5		23	155.94	-36.2799									24	-40.5782	156.888
2010-01-20	positive		2010-05-18	4	0	4	0		0	2	4	126.28	11		0	0	4	126.28	3	8.5		24	155.94	-39.6299									25	-36.3926	154.473
2010-01-20	positive		2010-05-20	2	2	0	0		-1	1	2	119.71	10		0	0	2	119.71	3	8.5		25	155.94	-37.8599									26	-36.3926	153.913
2010-01-20	positive		2010-05-22	2	0	2	0		0	2	2	122.72	10		0	0	2	122.72	3	8.5		26	155.94	-38.4199									27	-40.5782	158.588
2010-01-30	neutral		2010-05-26	2	0	2	0		0	2	2	123.21	10		0	0	2	123.21	3	8.5		27	155.94	-37.9299									28	-40.5782	171.918
2010-01-30	neutral		2010-05-30	2	0	2	0		0	2	2	125.46	10		0	0	2	125.46	3	8.5		28	155.94	-24.5999									29	-40.5782	173.338
2010-01-30	positive		2010-05-31	4	0	4	0		0	2	4	125.46	10		0	0	4	125.46	3	8.5		29	155.94	-23.1799									30	-40.5782	172.388
2010-01-30	positive		2010-06-01	4	0	0	4		1	3	4	123.24	11		0	0	4	123.24	3	8.5		30	155.94	-24.1299									31	-40.5782	172.068
2010-01-31	neutral		2010-06-02	8	0	4	4		0	2	4	126.31	11		0	1	8	126.31	3	9.5		31	155.94	-24.4499									32	-36.3926	171.953
2010-01-31	neutral		2010-06-03	14	0	8	6		0	2	8	128.76	11		0	0.75	14	128.76	3	10.25		32	155.94	-20.3799									33	-36.3926	177.353
2010-01-31	neutral		2010-06-04	2	0	2	0		0	2	2	122.77	11		0	0	2	122.77	3	10.25		33	155.94	-14.9799									34	-36.3926	176.553
2010-01-31	neutral		2010-06-05	2	0	2	0		0	2	2	122.77	11		0	0	2	122.77	3	10.25		34	155.94	-15.7799									35	-32.2069	178.027
2010-01-31	positive		2010-06-06	2	2	0	0		-1	1	2	122.77	10		0	0	2	122.77	3	10.25		35	155.94	-10.1199									36	-32.2069	178.637
2010-01-31	positive		2010-06-07	4	0	0	4		1	3	4	122.01	11		0	0	4	122.01	3	10.25		36	155.94	-9.5099									37	-28.0213	178.111
2010-01-31	positive		2010-06-08	2	0	2	0		0	2	2	118.835	11		0	0	2	118.835	3	10.25		37	155.94	-5.8499									38	-28.0213	171.651
2010-01-31	positive		2010-06-10	2	0	2	0		0	2	2	123.21	11		0	0	2	123.21	3	10.25		38	155.94	-12.3099									39	-32.2069	174.227
2010-01-31	positive		2010-06-11	4	0	4	0		0	2	4	123.03	11		0	0	4	123.03	3	10.25		39	142.026	-0.00573907									40	-32.2069	173.937
2010-01-31	positive		2010-06-16	2	0	0	2		1	3	2	126.9	12		0	0	2	126.9	3	10.25		40	142.026	-0.295739									41	-28.0213	165.121
2010-02-01	neutral		2010-06-18	2	0	0	2		1	3	2	125.83	13		0	0	2	125.83	3	10.25		41	142.026	-4.92574									42	-28.0213	157.851
2010-02-01	neutral		2010-06-21	8	0	6	2		0	2	6	122.55	13		0	0.333333	8	122.55	3	10.5833		42	142.026	-12.1957									43	-23.8357	154.766
2010-02-03	neutral		2010-06-22	2	0	2	0		0	2	2	122.307	13		0	0	2	122.307	3	10.5833		43	142.026	-11.0957									44	-23.8357	148.816
2010-02-03	neutral		2010-06-28	4	0	2	2		0	2	2	117.8	13		0	1	4	117.8	3	11.5833		44	142.026	-17.0457									45	-23.8357	157.706
2010-02-04	neutral		2010-06-29	6	4	0	2		-1	1	4	108.61	12		0	0	6	108.61	3	11.5833		45	142.026	-8.15574									46	-23.8357	155.306
2010-02-04	neutral		2010-06-30	2	0	2	0		0	2	2	109.26	12		0	0	2	109.26	3	11.5833		46	142.026	-10.5557									47	-19.65	148.56
2010-02-08	neutral		2010-07-02	2	0	0	2		1	3	2	109.14	13		0	0	2	109.14	3	11.5833		47	142.026	-13.1157									48	-19.65	145.93
2010-02-08	neutral		2010-07-08	4	0	4	0		0	2	4	116.22	13		0	0	4	116.22	3	11.5833		48	142.026	-15.7457									49	-23.8357	143.546
2010-02-11	neutral		2010-07-19	2	0	2	0		0	2	2	119.94	13		0	0	2	119.94	3	11.5833		49	142.026	-22.3157									50	-23.8357	146.556
2010-02-11	neutral		2010-07-20	2	0	0	2		1	3	2	120.1	14		0	0	2	120.1	3	11.5833		50	142.026	-19.3057									51	-23.8357	147.046
2010-02-12	positive		2010-07-22	2	0	2	0		0	2	2	120.07	14		0	0	2	120.07	3	11.5833		51	142.026	-18.8157									52	-23.8357	149.296
2010-02-12	positive		2010-07-23	4	0	2	2		0	2	2	118.87	14		0	1	4	118.87	3	12.5833		52	142.026	-16.5657									53	-23.8357	149.296
2010-02-12	positive		2010-07-26	2	2	0	0		-1	1	2	118.4	13		0	0	2	118.4	3	12.5833		53	142.026	-16.5657									54	-19.65	142.89
2010-02-12	positive		2010-07-28	2	0	2	0		0	2	2	117.13	13		0	0	2	117.13	3	12.5833		54	142.026	-18.7857									55	-19.65	145.96
2010-02-14	positive		2010-07-29	4	0	2	2		0	2	2	116.86	13		0	1	4	116.86	3	13.5833		55	146.86	-20.5503									56	-19.65	148.41
2010-02-14	positive		2010-08-02	2	0	0	2		1	3	2	120.07	14		0	0	2	120.07	3	13.5833		56	150.486	-21.7263									57	-19.65	142.42
2010-02-17	neutral		2010-08-03	2	0	2	0		0	2	2	122.42	14		0	0	2	122.42	3	13.5833		57	150.486	-27.7163									58	-19.65	142.42
2010-02-17	neutral		2010-08-04	4	0	2	2		0	2	2	127.58	14		0	1	4	127.58	3	14.5833		58	150.486	-27.7163									59	-23.8357	146.606
2010-02-18	positive		2010-08-08	2	0	2	0		0	2	2	128.32	14		0	0	2	128.32	3	14.5833		59	150.486	-27.7163									60	-19.65	141.66
2010-02-18	positive		2010-08-17	2	0	2	0		0	2	2	128.86	14		0	0	2	128.86	3	14.5833		60	150.486	-28.4763									61	-19.65	138.485
2010-02-18	positive		2010-08-18	2	0	2	0		0	2	2	129.65	14		0	0	2	129.65	3	14.5833		61	150.486	-31.6513									62	-19.65	142.86
2010-02-18	positive		2010-08-23	4	0	4	0		0	2	4	126.6	14		0	0	4	126.6	3	14.5833		62	150.486	-27.2763									63	-19.65	142.68
2010-02-19	neutral		2010-08-25	2	0	2	0		0	2	2	126.85	14		0	0	2	126.85	3	14.5833		63	150.486	-27.4563									64	-15.4644	142.364
2010-02-19	neutral		2010-08-26	4	0	0	4		1	3	4	124.86	15		0	0	4	124.86	3	14.5833		64	150.486	-23.5863									65	-11.2787	137.109
2010-02-22	negative		2010-08-30	2	0	2	0		0	2	2	123.79	15		0	0	2	123.79	3	14.5833		65	150.486	-24.6563									66	-11.2787	133.829
2010-02-22	negative		2010-09-10	2	0	0	2		1	3	2	142.44	16		0	0	2	142.44	3	14.5833		66	152.098	-29.5478									67	-11.2787	133.586
2010-03-17	neutral		2010-09-28	2	0	0	2		1	3	2	159.7	17		0	0	2	159.7	3	14.5833		67	152.098	-29.7908									68	-11.2787	129.079
2010-03-17	neutral		2010-10-04	2	0	0	2		1	3	2	155.39	18		0	0	2	155.39	3	14.5833		68	156.932	-39.1324									69	-15.4644	124.074
2010-03-18	neutral		2010-10-08	4	0	0	4		1	3	4	155.55	19		0	0	4	155.55	3	14.5833		69	156.932	-48.3224									70	-15.4644	124.724
2010-03-18	neutral		2010-10-09	2	0	0	2		1	3	2	155.55	20		0	0	2	155.55	3	14.5833		70	156.932	-47.6724									71	-11.2787	120.419
2010-04-02	neutral		2010-10-14	2	0	2	0		0	2	2	155.53	20		0	0	2	155.53	3	14.5833		71	156.932	-47.7924									72	-11.2787	127.499
2010-04-02	neutral		2010-10-16	2	0	2	0		0	2	2	164.64	20		0	0	2	164.64	3	14.5833		72	156.932	-40.7124									73	-11.2787	131.219
2010-04-05	neutral		2010-10-21	6	0	6	0		0	2	6	164.97	20		0	0	6	164.97	3	14.5833		73	156.932	-36.9924									74	-7.0931	127.193
2010-04-05	neutral		2010-10-22	2	0	2	0		0	2	2	169.13	20		0	0	2	169.13	3	14.5833		74	156.932	-36.8324									75	-7.0931	127.163
2010-04-06	positive		2010-10-25	2	0	2	0		0	2	2	169	20		0	0	2	169	3	14.5833		75	156.932	-36.8624									76	-7.0931	125.963
2010-04-06	positive		2010-11-04	2	0	2	0		0	2	2	168.93	20		0	0	2	168.93	3	14.5833		76	161.767	-42.897									77	-11.2787	129.679
2010-04-08	neutral		2010-11-06	2	0	2	0		0	2	2	170.77	20		0	0	2	170.77	3	14.5833		77	161.767	-43.367									78	-11.2787	128.409
2010-04-08	neutral		2010-11-07	2	0	2	0		0	2	2	170.77	20		0	0	2	170.77	3	14.5833		78	161.767	-44.637									79	-11.2787	128.139
2010-04-08	neutral		2010-11-08	8	0	8	0		0	2	8	171.99	20		0	0	8	171.99	3	14.5833		79	166.602	-49.7416									80	-7.0931	127.163
2010-04-08	neutral		2010-11-09	6	2	4	0		0	2	4	170.27	20		0.5	0	6	170.27	3.5	14.5833		80	166.602	-46.5316									81	-7.0931	129.513
2010-04-13	neutral		2010-11-15	2	0	2	0		0	2	2	158.9	20		0	0	2	158.9	3.5	14.5833		81	166.602	-44.1816									82	-7.0931	134.673
2010-04-13	neutral		2010-11-18	2	0	0	2		1	3	2	164.17	21		0	0	2	164.17	3.5	14.5833		82	171.436	-43.8562									83	-7.0931	135.413
2010-04-13	neutral		2010-11-19	2	0	2	0		0	2	2	164.82	21		0	0	2	164.82	3.5	14.5833		83	171.436	-43.1162									84	-7.0931	135.953
2010-04-13	neutral		2010-11-28	2	0	2	0		0	2	2	177.5	21		0	0	2	177.5	3.5	14.5833		84	171.436	-42.5762									85	-7.0931	136.743
2010-04-13	neutral		2010-11-29	2	0	2	0		0	2	2	179.49	21		0	0	2	179.49	3.5	14.5833		85	171.436	-41.7862									86	-7.0931	133.693
2010-04-13	neutral		2010-11-30	2	0	2	0		0	2	2	175.4	21		0	0	2	175.4	3.5	14.5833		86	171.436	-44.8362									87	-7.0931	133.943
2010-04-15	positive		2010-12-01	2	2	0	0		-1	1	2	176.55	20		0	0	2	176.55	3.5	14.5833		87	171.436	-44.5862									88	-2.90746	127.767
2010-04-15	positive		2010-12-03	2	0	2	0		0	2	2	175.68	20		0	0	2	175.68	3.5	14.5833		88	171.436	-46.5762									89	-2.90746	126.697
2010-04-21	neutral		2010-12-09	4	2	2	0		-1	1	2	174.85	19		1	0	4	174.85	4.5	14.5833		89	171.436	-47.6462									90	1.27818	141.162
2010-04-21	neutral		2010-12-10	4	2	2	0		-1	1	2	175.62	18		1	0	4	175.62	5.5	14.5833		90	171.436	-28.9962									91	5.46381	154.236
2010-04-22	negative		2010-12-11	2	0	0	2		1	3	2	175.62	19		0	0	2	175.62	5.5	14.5833		91	171.436	-11.7362									92	9.64945	145.741
2010-04-22	negative		2010-12-12	2	0	2	0		0	2	2	175.62	19		0	0	2	175.62	5.5	14.5833		92	171.436	-16.0462									93	13.8351	141.715
2010-04-22	positive		2010-12-13	6	2	4	0		0	2	4	174.25	19		0.5	0	6	174.25	6	14.5833		93	171.436	-15.8862									94	18.0207	137.529
2010-04-22	positive		2010-12-14	4	0	2	2		0	2	2	173.94	19		0	1	4	173.94	6	15.5833		94	171.436	-15.8862									95	18.0207	137.509
2010-04-22	positive		2010-12-15	2	2	0	0		-1	1	2	175.57	18		0	0	2	175.57	6	15.5833		95	171.436	-15.9062									96	18.0207	146.619
2010-04-22	positive		2010-12-17	6	2	2	2		-1	1	2	177.58	17		1	1	6	177.58	7	16.5833		96	171.436	-6.79621									97	18.0207	146.949
2010-04-22	positive		2010-12-18	2	0	2	0		0	2	2	177.58	17		0	0	2	177.58	7	16.5833		97	171.436	-6.46621									98	18.0207	151.109
2010-04-22	positive		2010-12-20	2	0	0	2		1	3	2	183.29	18		0	0	2	183.29	7	16.5833		98	171.436	-2.30621									99	18.0207	150.979
2010-04-25	neutral		2010-12-21	4	0	4	0		0	2	4	184.75	18		0	0	4	184.75	7	16.5833		99	171.436	-2.43621									100	18.0207	150.909
2010-04-25	neutral		2010-12-23	2	2	0	0		-1	1	2	182.59	17		0	0	2	182.59	7	16.5833		100	171.436	-2.50621									101	18.0207	152.749
2010-04-27	negative		2010-12-27	2	0	0	2		1	3	2	182.14	18		0	0	2	182.14	7	16.5833		101	171.436	-0.666208									102	18.0207	152.749
2010-04-27	negative		2010-12-28	8	0	6	2		0	2	6	181.09	18		0	0.333333	8	181.09	7	16.9167		102	171.436	-0.666208									103	18.0207	153.969
2010-04-27	neutral		2010-12-29	8	0	4	4		0	2	4	183.37	18		0	1	8	183.37	7	17.9167		103	171.436	0.553792									104	18.0207	152.249
2010-04-27	neutral		2010-12-30	2	2	0	0		-1	1	2	182.75	17		0	0	2	182.75	7	17.9167		104	164.479	5.79087									105	18.0207	140.879
2010-04-29	neutral		2011-05-31	20	0	14	6		0	2	14	196.69	17		0	0.428571	20	196.69	7	18.3452		105	164.479	-5.57913									106	22.2064	141.964
2010-04-29	neutral		2011-06-01	4	0	4	0		0	2	4	192.395	17		0	0	4	192.395	7	18.3452		106	164.479	-0.30913									107	22.2064	142.614
2010-04-30	positive		2011-06-02	2	0	0	2		1	3	2	193.65	18		0	0	2	193.65	7	18.3452		107	164.479	0.34087									108	22.2064	155.294
2010-04-30	positive		2011-06-03	2	0	2	0		0	2	2	188.32	18		0	0	2	188.32	7	18.3452		108	164.479	13.0209									109	22.2064	157.284
2010-05-04	neutral		2011-06-05	2	0	2	0		0	2	2	188.32	18		0	0	2	188.32	7	18.3452		109	164.479	15.0109									110	22.2064	153.194
2010-05-04	neutral		2011-06-06	6	0	4	2		0	2	4	185.69	18		0	0.5	6	185.69	7	18.8452		110	164.479	10.9209									111	18.0207	158.529
2010-05-05	positive		2011-06-07	2	0	0	2		1	3	2	187.55	19		0	0	2	187.55	7	18.8452		111	164.479	12.0709									112	18.0207	157.659
2010-05-05	positive		2011-06-08	6	0	6	0		0	2	6	188.05	19		0	0	6	188.05	7	18.8452		112	164.479	11.2009									113	13.8351	161.015
2010-05-07	neutral		2011-06-13	6	2	4	0		0	2	4	186.29	19		0.5	0	6	186.29	7.5	18.8452		113	150.565	24.285									114	9.64945	165.971
2010-05-07	neutral		2011-06-14	2	0	2	0		0	2	2	189.96	19		0	0	2	189.96	7.5	18.8452		114	136.651	38.9692									115	13.8351	161.785
2010-05-07	neutral		2011-06-15	4	0	4	0		0	2	4	185.98	19		0	0	4	185.98	7.5	18.8452		115	136.651	38.9692									116	13.8351	161.785
2010-05-07	neutral		2011-06-20	2	0	2	0		0	2	2	187.72	19		0	0	2	187.72	7.5	18.8452		116	136.651	38.9692									117	13.8351	160.415
2010-05-12	neutral		2011-06-22	2	0	2	0		0	2	2	191.63	19		0	0	2	191.63	7.5	18.8452		117	129.694	44.5563									118	13.8351	160.105
2010-05-12	neutral		2011-07-07	2	0	2	0		0	2	2	216.74	19		0	0	2	216.74	7.5	18.8452		118	134.528	39.4117									119	9.64945	165.921
2010-05-13	neutral		2011-07-10	2	0	2	0		0	2	2	218.28	19		0	0	2	218.28	7.5	18.8452		119	134.528	41.0417									120	5.46381	172.116
2010-05-13	neutral		2011-07-11	2	0	0	2		1	3	2	212.55	20		0	0	2	212.55	7.5	18.8452		120	125.449	52.1312									121	5.46381	172.116
2010-05-17	positive		2011-07-12	2	0	0	2		1	3	2	211.23	21		0	0	2	211.23	7.5	18.8452		121	125.449	52.1312									122	9.64945	173.641
2010-05-17	positive		2011-07-19	2	0	0	2		1	3	2	218.06	22		0	0	2	218.06	7.5	18.8452		122	125.449	57.8412									123	9.64945	175.101
2010-05-18	neutral		2011-07-20	2	0	2	0		0	2	2	215.55	22		0	0	2	215.55	7.5	18.8452		123	125.449	59.3012									124	5.46381	177.126
2010-05-18	neutral		2011-07-21	2	0	2	0		0	2	2	213.21	22		0	0	2	213.21	7.5	18.8452		124	125.449	57.1412									125	9.64945	172.491
2010-05-18	neutral		2011-07-22	2	0	0	2		1	3	2	216.52	23		0	0	2	216.52	7.5	18.8452		125	125.449	56.6912									126	9.64945	171.441
2010-05-18	neutral		2011-07-24	2	0	0	2		1	3	2	216.52	24		0	0	2	216.52	7.5	18.8452		126	127.06	54.0297									127	9.64945	173.721
2010-05-20	negative		2011-07-25	12	4	6	2		0	2	6	213.49	24		0.666667	0.333333	12	213.49	8.16667	19.1786		127	131.895	51.4751									128	5.46381	177.286
2010-05-20	negative		2011-07-26	6	0	6	0		0	2	6	214.18	24		0	0	6	214.18	8.16667	19.1786		128	131.895	50.8551									129	5.46381	191.226
2010-05-22	neutral		2011-08-22	2	0	2	0		0	2	2	177.54	24		0	0	2	177.54	8.16667	19.1786		129	133.967	62.7231									130	5.46381	186.931
2010-05-22	neutral		2011-08-29	2	2	0	0		-1	1	2	206.53	23		0	0	2	206.53	8.16667	19.1786		130	133.967	58.4281									131	9.64945	184.001
2010-05-26	neutral		2011-08-30	2	0	0	2		1	3	2	210.92	24		0	0	2	210.92	8.16667	19.1786		131	133.967	59.6831									132	9.64945	178.671
2010-05-26	neutral		2011-09-01	2	0	0	2		1	3	2	212.54	25		0	0	2	212.54	8.16667	19.1786		132	133.967	54.3531									133	9.64945	178.671
2010-05-30	neutral		2011-09-06	6	0	6	0		0	2	6	216.18	25		0	0	6	216.18	8.16667	19.1786		133	133.967	54.3531									134	9.64945	176.041
2010-05-30	neutral		2011-09-07	8	0	2	6		1	3	6	219.9	26		0	3	8	219.9	8.16667	22.1786		134	136.384	49.3058									135	13.8351	173.715
2010-05-31	neutral		2011-09-08	6	0	2	4		1	3	4	217.26	27		0	2	6	217.26	8.16667	24.1786		135	136.384	51.1658									136	13.8351	174.215
2010-05-31	neutral		2011-09-09	2	0	2	0		0	2	2	211.39	27		0	0	2	211.39	8.16667	24.1786		136	136.384	51.6658									137	13.8351	172.455
2010-05-31	neutral		2011-09-11	4	2	2	0		-1	1	2	211.39	26		1	0	4	211.39	9.16667	24.1786		137	129.427	56.8629									138	13.8351	176.125
2010-05-31	neutral		2011-09-12	4	0	4	0		0	2	4	216.56	26		0	0	4	216.56	9.16667	24.1786		138	129.427	60.5329									139	13.8351	172.145
2010-06-01	positive		2011-09-13	4	2	2	0		-1	1	2	219.53	25		1	0	4	219.53	10.1667	24.1786		139	129.427	56.5529									140	13.8351	173.885
2010-06-01	positive		2011-09-14	2	0	2	0		0	2	2	222.57	25		0	0	2	222.57	10.1667	24.1786		140	129.427	58.2929									141	13.8351	177.795
2010-06-01	positive		2011-09-15	2	0	0	2		1	3	2	226.78	26		0	0	2	226.78	10.1667	24.1786		141	129.427	62.2029									142	13.8351	202.905
2010-06-01	positive		2011-09-17	2	0	0	2		1	3	2	239.3	27		0	0	2	239.3	10.1667	24.1786		142	129.427	87.3129									143	13.8351	204.445
2010-06-02	neutral		2011-09-19	2	0	0	2		1	3	2	241.69	28		0	0	2	241.69	10.1667	24.1786		143	129.427	88.8529									144	18.0207	194.529
2010-06-02	neutral		2011-09-20	2	0	2	0		0	2	2	233.25	28		0	0	2	233.25	10.1667	24.1786		144	129.427	83.1229									145	22.2064	189.024
2010-06-02	neutral		2011-09-22	4	0	2	2		0	2	2	223.23	28		0	1	4	223.23	10.1667	25.1786		145	129.427	81.8029									146	26.392	191.668
2010-06-02	neutral		2011-09-23	4	0	4	0		0	2	4	223.61	28		0	0	4	223.61	10.1667	25.1786		146	129.427	88.6329									147	26.392	189.158
2010-06-02	positive		2011-09-24	2	0	2	0		0	2	2	223.61	28		0	0	2	223.61	10.1667	25.1786		147	129.427	86.1229									148	26.392	186.818
2010-06-02	positive		2011-09-25	2	0	0	2		1	3	2	223.61	29		0	0	2	223.61	10.1667	25.1786		148	129.427	83.7829									149	30.5776	185.942
2010-06-02	positive		2011-09-26	8	0	6	2		0	2	6	229.85	29		0	0.333333	8	229.85	10.1667	25.5119		149	129.427	87.0929									150	34.7633	181.757
2010-06-02	positive		2011-09-27	6	0	4	2		0	2	4	224.21	29		0	0.5	6	224.21	10.1667	26.0119		150	129.427	87.0929									151	34.7633	178.727
2010-06-03	neutral		2011-09-28	12	0	8	4		0	2	8	229.71	29		0	0.5	12	229.71	10.1667	26.5119		151	121.763	91.7275									152	34.7633	179.417
2010-06-03	neutral		2011-09-29	6	0	4	2		0	2	4	222.44	29		0	0.5	6	222.44	10.1667	27.0119		152	121.763	92.4175									153	34.7633	142.777
2010-06-03	neutral		2011-09-30	8	0	4	4		0	2	4	216.23	29		0	1	8	216.23	10.1667	28.0119		153	121.763	55.7775									154	30.5776	175.952
2010-06-03	neutral		2011-10-01	2	0	2	0		0	2	2	216.23	29		0	0	2	216.23	10.1667	28.0119		154	121.763	84.7675									155	34.7633	176.157
2010-06-03	neutral		2011-10-03	4	0	4	0		0	2	4	211.98	29		0	0	4	211.98	10.1667	28.0119		155	121.763	89.1575									156	38.9489	173.591
2010-06-03	neutral		2011-10-04	4	0	2	2		0	2	2	212.5	29		0	1	4	212.5	10.1667	29.0119		156	121.763	90.7775									157	38.9489	177.231
2010-06-03	neutral		2011-10-05	2	0	0	2		1	3	2	219.498	30		0	0	2	219.498	10.1667	29.0119		157	121.763	94.4175									158	43.1346	176.765
2010-06-03	neutral		2011-10-06	2	0	2	0		0	2	2	221.51	30		0	0	2	221.51	10.1667	29.0119		158	136.266	83.6337									159	47.3202	169.94
2010-06-03	positive		2011-10-07	2	0	0	2		1	3	2	224.74	31		0	0	2	224.74	10.1667	29.0119		159	145.936	71.3245									160	47.3202	164.07
2010-06-03	positive		2011-10-10	2	0	0	2		1	3	2	231.32	32		0	0	2	231.32	10.1667	29.0119		160	145.936	65.4545									161	43.1346	168.255
2010-06-03	positive		2011-10-11	2	0	2	0		0	2	2	235.48	32		0	0	2	235.48	10.1667	29.0119		161	132.021	79.3686									162	43.1346	173.425
2010-06-03	positive		2011-10-12	2	0	2	0		0	2	2	236.81	32		0	0	2	236.81	10.1667	29.0119		162	132.021	84.5386									163	38.9489	180.581
2010-06-03	positive		2011-10-14	4	0	2	2		0	2	2	246.71	32		0	1	4	246.71	10.1667	30.0119		163	118.107	101.423									164	38.9489	183.621
2010-06-03	positive		2011-10-15	4	0	4	0		0	2	4	246.71	32		0	0	4	246.71	10.1667	30.0119		164	118.107	104.463									165	43.1346	183.645
2010-06-04	neutral		2011-10-16	2	0	2	0		0	2	2	246.71	32		0	0	2	246.71	10.1667	30.0119		165	118.107	108.673									166	47.3202	191.98
2010-06-04	neutral		2011-10-17	2	0	2	0		0	2	2	242.33	32		0	0	2	242.33	10.1667	30.0119		166	118.107	121.193									167	51.5058	190.184
2010-06-05	neutral		2011-10-18	2	0	2	0		0	2	2	243.88	32		0	0	2	243.88	10.1667	30.0119		167	118.107	123.583									168	51.5058	181.744
2010-06-05	neutral		2011-10-20	6	0	4	2		0	2	4	233.61	32		0	0.5	6	233.61	10.1667	30.5119		168	118.107	115.143									169	51.5058	171.724
2010-06-06	negative		2011-10-21	8	2	4	2		0	2	4	234.78	32		0.5	0.5	8	234.78	10.6667	31.0119		169	122.942	100.288									170	51.5058	172.104
2010-06-06	negative		2011-10-23	2	0	0	2		1	3	2	234.78	33		0	0	2	234.78	10.6667	31.0119		170	122.942	100.668									171	51.5058	172.104
2010-06-07	positive		2011-10-25	8	2	4	2		0	2	4	227.15	33		0.5	0.5	8	227.15	11.1667	31.5119		171	122.942	100.668									172	55.6915	167.919
2010-06-07	positive		2011-10-26	2	0	2	0		0	2	2	198.4	33		0	0	2	198.4	11.1667	31.5119		172	122.942	100.668									173	55.6915	174.159
2010-06-07	positive		2011-10-27	4	2	2	0		-1	1	2	206.78	32		1	0	4	206.78	12.1667	31.5119		173	124.553	105.297									174	55.6915	168.519
2010-06-07	positive		2011-10-28	4	0	2	2		0	2	2	217.32	32		0	1	4	217.32	12.1667	32.5119		174	126.971	97.2394									175	55.6915	174.019
2010-06-08	neutral		2011-10-30	2	0	2	0		0	2	2	217.32	32		0	0	2	217.32	12.1667	32.5119		175	129.388	100.322									176	55.6915	166.749
2010-06-08	neutral		2011-10-31	4	2	0	2		-1	1	2	213.51	31		0	0	4	213.51	12.1667	32.5119		176	131.805	90.6348									177	55.6915	160.539
2010-06-10	neutral		2011-11-02	2	0	0	2		1	3	2	215.62	32		0	0	2	215.62	12.1667	32.5119		177	136.64	79.5902									178	55.6915	160.539
2010-06-10	neutral		2011-11-03	10	0	0	10		1	3	10	218.29	33		0	0	10	218.29	12.1667	32.5119		178	136.64	79.5902									179	55.6915	156.289
2010-06-11	neutral		2011-11-04	6	2	4	0		0	2	4	216.48	33		0.5	0	6	216.48	12.6667	32.5119		179	136.64	75.3402									180	55.6915	156.809
2010-06-11	neutral		2011-11-05	2	2	0	0		-1	1	2	216.48	32		0	0	2	216.48	12.6667	32.5119		180	141.474	71.0256									181	59.8771	159.621
2010-06-11	neutral		2011-11-08	2	0	0	2		1	3	2	217.99	33		0	0	2	217.99	12.6667	32.5119		181	141.474	78.0236									182	59.8771	161.633
2010-06-11	neutral		2011-11-09	6	0	2	4		1	3	4	211.22	34		0	2	6	211.22	12.6667	34.5119		182	141.474	80.0356									183	64.0628	160.677
2010-06-16	positive		2011-11-10	4	2	0	2		-1	1	2	210.79	33		0	0	4	210.79	12.6667	34.5119		183	141.474	83.2656									184	68.2484	163.072
2010-06-16	positive		2011-11-11	4	0	4	0		0	2	4	217.39	33		0	0	4	217.39	12.6667	34.5119		184	141.474	89.8456									185	68.2484	167.232
2010-06-18	positive		2011-11-13	2	0	2	0		0	2	2	217.39	33		0	0	2	217.39	12.6667	34.5119		185	141.474	94.0056									186	68.2484	168.562
2010-06-18	positive		2011-11-14	14	6	4	4		-1	1	6	218.93	32		1.5	1	14	218.93	14.1667	35.5119		186	141.474	95.3356									187	68.2484	178.462
2010-06-21	neutral		2011-11-15	6	0	2	4		1	3	4	217.83	33		0	2	6	217.83	14.1667	37.5119		187	146.309	100.401									188	68.2484	178.462
2010-06-21	neutral		2011-11-17	2	0	2	0		0	2	2	204.52	33		0	0	2	204.52	14.1667	37.5119		188	146.309	100.401									189	68.2484	178.462
2010-06-21	neutral		2011-11-25	2	2	0	0		-1	1	2	182.399	32		0	0	2	182.399	14.1667	37.5119		189	146.309	100.401									190	68.2484	174.082
2010-06-21	neutral		2011-11-29	2	0	2	0		0	2	2	188.39	32		0	0	2	188.39	14.1667	37.5119		190	146.309	96.021									191	68.2484	175.632
2010-06-21	neutral		2011-12-01	8	0	6	2		0	2	6	197.13	32		0	0.333333	8	197.13	14.1667	37.8452		191	146.309	97.571									192	68.2484	165.362
2010-06-21	neutral		2011-12-02	2	2	0	0		-1	1	2	196.03	31		0	0	2	196.03	14.1667	37.8452		192	148.726	84.8837									193	68.2484	166.532
2010-06-21	positive		2011-12-04	2	0	2	0		0	2	2	196.03	31		0	0	2	196.03	14.1667	37.8452		193	144.187	90.5935									194	72.434	162.346
2010-06-21	positive		2011-12-05	4	0	4	0		0	2	4	196.24	31		0	0	4	196.24	14.1667	37.8452		194	144.187	90.5935									195	72.434	154.716
2010-06-22	neutral		2011-12-06	8	2	2	4		1	3	4	191.99	32		1	2	8	191.99	15.1667	39.8452		195	139.647	87.5032									196	72.434	125.966
2010-06-22	neutral		2011-12-07	2	0	2	0		0	2	2	195.32	32		0	0	2	195.32	15.1667	39.8452		196	139.647	58.7532									197	68.2484	138.532
2010-06-28	neutral		2011-12-08	6	0	2	4		1	3	4	190.48	33		0	2	6	190.48	15.1667	41.8452		197	125.733	81.0474									198	68.2484	149.072
2010-06-28	neutral		2011-12-09	2	0	2	0		0	2	2	193.03	33		0	0	2	193.03	15.1667	41.8452		198	130.567	86.7528									199	68.2484	149.072
2010-06-28	positive		2011-12-11	2	0	2	0		0	2	2	193.03	33		0	0	2	193.03	15.1667	41.8452		199	130.567	86.7528									200	64.0628	149.447
2010-06-28	positive		2011-12-12	2	0	2	0		0	2	2	189.52	33		0	0	2	189.52	15.1667	41.8452		200	130.567	82.9428									201	68.2484	147.372
2010-06-29	negative		2011-12-13	4	2	0	2		-1	1	2	180.51	32		0	0	4	180.51	15.1667	41.8452		201	130.567	85.0528									202	72.434	145.856
2010-06-29	negative		2011-12-14	10	0	4	6		1	3	6	180.21	33		0	1.5	10	180.21	15.1667	43.3452		202	130.567	87.7228									203	72.434	144.046
2010-06-29	negative		2011-12-15	14	2	8	4		0	2	8	181.26	33		0.25	0.5	14	181.26	15.4167	43.8452		203	123.61	92.8699									204	68.2484	148.232
2010-06-29	negative		2011-12-17	6	4	2	0		-1	1	4	181.26	32		2	0	6	181.26	17.4167	43.8452		204	123.61	92.8699									205	72.434	145.556
2010-06-29	positive		2011-12-20	10	0	8	2		0	2	8	182.52	32		0	0.25	10	182.52	17.4167	44.0952		205	123.61	94.3799									206	76.6197	134.6
2010-06-29	positive		2011-12-21	6	0	2	4		1	3	4	174.35	33		0	2	6	174.35	17.4167	46.0952		206	133.279	77.9407									207	72.434	138.356
2010-06-30	neutral		2011-12-22	6	0	6	0		0	2	6	179.03	33		0	0	6	179.03	17.4167	46.0952		207	133.279	77.5107									208	72.434	144.956
2010-06-30	neutral		2011-12-23	2	0	0	2		1	3	2	177.28	34		0	0	2	177.28	17.4167	46.0952		208	133.279	84.1107									209	72.434	144.956
2010-07-02	positive		2011-12-26	4	2	2	0		-1	1	2	177.28	33		1	0	4	177.28	18.4167	46.0952		209	133.279	84.1107									210	68.2484	150.682
2010-07-02	positive		2011-12-27	6	0	4	2		0	2	4	176.27	33		0	0.5	6	176.27	18.4167	46.5952		210	117.243	101.687									211	72.434	145.396
2010-07-08	neutral		2011-12-28	6	2	4	0		0	2	4	173.89	33		0.5	0	6	173.89	18.9167	46.5952		211	126.912	90.9181									212	72.434	132.086
2010-07-08	neutral		2011-12-29	22	2	8	12		1	3	12	173.86	34		0.25	1.5	22	173.86	19.1667	48.0952		212	126.912	77.6081									213	68.2484	114.151
2010-07-08	neutral		2011-12-30	2	0	2	0		0	2	2	173.1	34		0	0	2	173.1	19.1667	48.0952		213	126.912	55.4871									214	68.2484	120.142
2010-07-08	neutral		2011-12-31	6	0	4	2		0	2	4	173.1	34		0	0.5	6	173.1	19.1667	48.5952		214	126.912	61.4781									215	68.2484	128.882
2010-07-19	neutral		2012-01-01	12	2	4	6		1	3	6	173.1	35		0.5	1.5	12	173.1	19.6667	50.0952		215	128.523	68.6066									216	64.0628	131.967
2010-07-19	neutral		2012-01-03	8	0	4	4		0	2	4	179.03	35		0	1	8	179.03	19.6667	51.0952		216	128.523	67.5066									217	64.0628	131.967
2010-07-20	positive		2012-01-04	6	0	2	4		1	3	4	177.51	36		0	2	6	177.51	19.6667	53.0952		217	128.523	67.5066									218	64.0628	132.177
2010-07-20	positive		2012-01-05	10	2	4	4		0	2	4	177.61	36		0.5	1	10	177.61	20.1667	54.0952		218	128.523	67.7166									219	68.2484	123.742
2010-07-22	neutral		2012-01-06	12	0	2	10		1	3	10	182.61	37		0	5	12	182.61	20.1667	59.0952		219	124.278	67.7116									220	68.2484	127.072
2010-07-22	neutral		2012-01-09	2	0	2	0		0	2	2	178.56	37		0	0	2	178.56	20.1667	59.0952		220	124.278	71.0416									221	72.434	118.046
2010-07-23	neutral		2012-01-11	4	0	2	2		0	2	2	178.9	37		0	1	4	178.9	20.1667	60.0952		221	133.948	56.5324									222	72.434	120.596
2010-07-23	neutral		2012-01-13	4	4	0	0		-1	1	4	178.42	36		0	0	4	178.42	20.1667	60.0952		222	133.948	59.0824									223	72.434	120.596
2010-07-23	positive		2012-01-15	2	0	2	0		0	2	2	178.42	36		0	0	2	178.42	20.1667	60.0952		223	133.948	59.0824									224	72.434	117.086
2010-07-23	positive		2012-01-18	8	0	6	2		0	2	6	189.44	36		0	0.333333	8	189.44	20.1667	60.4286		224	133.948	55.5724									225	68.2484	112.262
2010-07-26	negative		2012-01-19	6	0	6	0		0	2	6	194.45	36		0	0	6	194.45	20.1667	60.4286		225	133.948	46.5624									226	72.434	107.776
2010-07-26	negative		2012-01-20	6	2	0	4		1	3	4	190.93	37		0	0	6	190.93	20.1667	60.4286		226	141.2	39.0105									227	72.434	108.826
2010-07-28	neutral		2012-01-21	2	0	2	0		0	2	2	190.93	37		0	0	2	190.93	20.1667	60.4286		227	140.138	41.1217									228	68.2484	113.012
2010-07-28	neutral		2012-01-22	4	0	2	2		0	2	2	190.93	37		0	1	4	190.93	20.1667	61.4286		228	112.31	68.95									229	68.2484	114.272
2010-07-29	neutral		2012-01-23	2	0	2	0		0	2	2	186.09	37		0	0	2	186.09	20.1667	61.4286		229	113.519	69.0014									230	72.434	101.916
2010-07-29	neutral		2012-01-26	2	0	0	2		1	3	2	193.316	38		0	0	2	193.316	20.1667	61.4286		230	123.188	51.1622									231	72.434	106.596
2010-07-29	positive		2012-01-29	2	0	2	0		0	2	2	195.37	38		0	0	2	195.37	20.1667	61.4286		231	123.188	55.8422									232	76.6197	100.66
2010-07-29	positive		2012-01-31	26	8	6	12		1	3	12	194.44	39		1.33333	2	26	194.44	21.5	63.4286		232	123.188	54.0922									233	72.434	104.846
2010-08-02	positive		2012-02-01	10	0	8	2		0	2	8	179.46	39		0	0.25	10	179.46	21.5	63.6786		233	109.274	68.0063									234	72.434	103.836
2010-08-02	positive		2012-02-02	2	2	0	0		-1	1	2	181.72	38		0	0	2	181.72	21.5	63.6786		234	111.691	64.579									235	72.434	101.456
2010-08-03	neutral		2012-02-07	4	2	0	2		-1	1	2	184.19	37		0	0	4	184.19	21.5	63.6786		235	104.734	69.1561									236	76.6197	97.2403
2010-08-03	neutral		2012-02-10	2	0	2	0		0	2	2	185.54	37		0	0	2	185.54	21.5	63.6786		236	108.507	65.3528									237	76.6197	96.4803
2010-08-04	neutral		2012-02-13	4	0	2	2		0	2	2	191.59	37		0	1	4	191.59	21.5	64.6786		237	108.507	64.5928									238	76.6197	96.4803
2010-08-04	neutral		2012-02-14	8	2	4	2		0	2	4	191.3	37		0.5	0.5	8	191.3	22	65.1786		238	110.925	62.1755									239	80.8053	92.2947
2010-08-04	positive		2012-02-15	4	2	2	0		-1	1	2	184.47	36		1	0	4	184.47	23	65.1786		239	111.219	61.8806									240	80.8053	98.2247
2010-08-04	positive		2012-02-16	10	2	4	4		0	2	4	179.93	36		0.5	1	10	179.93	23.5	66.1786		240	116.054	62.976									241	84.991	92.519
2010-08-08	neutral		2012-02-17	4	0	4	0		0	2	4	182.5	36		0	0	4	182.5	23.5	66.1786		241	125.723	51.7868									242	84.991	92.619
2010-08-08	neutral		2012-02-23	2	0	0	2		1	3	2	178.89	37		0	0	2	178.89	23.5	66.1786		242	123.601	54.0093									243	89.1766	93.4334
2010-08-17	neutral		2012-03-01	2	2	0	0		-1	1	2	180.04	36		0	0	2	180.04	23.5	66.1786		243	147.774	34.8363									244	89.1766	89.3834
2010-08-17	neutral		2012-03-02	2	0	0	2		1	3	2	179.3	37		0	0	2	179.3	23.5	66.1786		244	147.774	30.7863									245	89.1766	89.7234
2010-08-18	neutral		2012-03-03	4	0	2	2		0	2	2	179.3	37		0	1	4	179.3	23.5	67.1786		245	152.608	26.2917									246	84.991	93.429
2010-08-18	neutral		2012-03-04	2	0	2	0		0	2	2	179.3	37		0	0	2	179.3	23.5	67.1786		246	152.608	25.8117									247	84.991	93.429
2010-08-23	neutral		2012-03-05	2	0	0	2		1	3	2	180.26	38		0	0	2	180.26	23.5	67.1786		247	152.608	25.8117									248	84.991	104.449
2010-08-23	neutral		2012-03-06	4	0	4	0		0	2	4	181.09	38		0	0	4	181.09	23.5	67.1786		248	154.22	35.2202									249	84.991	109.459
2010-08-23	neutral		2012-03-07	2	0	0	2		1	3	2	183.77	39		0	0	2	183.77	23.5	67.1786		249	154.22	40.2302									250	89.1766	101.753
2010-08-23	neutral		2012-03-08	4	0	4	0		0	2	4	187.64	39		0	0	4	187.64	23.5	67.1786		250	154.22	36.7102									251	89.1766	101.753
2010-08-25	neutral		2012-03-09	2	0	2	0		0	2	2	184.32	39		0	0	2	184.32	23.5	67.1786		251	154.22	36.7102									252	89.1766	101.753
2010-08-25	neutral		2012-03-11	2	0	2	0		0	2	2	184.32	39		0	0	2	184.32	23.5	67.1786		252	159.054	31.8756									253	89.1766	96.9134
2010-08-26	positive		2012-03-12	8	2	0	6		1	3	6	183.39	40		0	0	8	183.39	23.5	67.1786		253	159.054	27.0356									254	93.3622	99.9538
2010-08-26	positive		2012-03-13	2	0	2	0		0	2	2	184.59	40		0	0	2	184.59	23.5	67.1786		254	159.054	34.2616									255	93.3622	102.008
2010-08-26	positive		2012-03-14	2	0	0	2		1	3	2	182.26	41		0	0	2	182.26	23.5	67.1786		255	159.054	36.3156									256	97.5479	96.8921
2010-08-26	positive		2012-03-25	2	0	0	2		1	3	2	195.04	42		0	0	2	195.04	23.5	67.1786		256	150.171	44.2686									257	97.5479	81.9121
2010-08-30	neutral		2012-03-26	2	0	0	2		1	3	2	202.87	43		0	0	2	202.87	23.5	67.1786		257	151.38	28.08									258	93.3622	88.3578
2010-08-30	neutral		2012-04-04	2	0	2	0		0	2	2	193.99	43		0	0	2	193.99	23.5	67.1786		258	151.38	30.34									259	89.1766	95.0134
2010-09-10	positive		2012-04-06	8	0	6	2		0	2	6	194.39	43		0	0.333333	8	194.39	23.5	67.5119		259	151.38	32.81									260	89.1766	96.3634
2010-09-10	positive		2012-04-09	2	2	0	0		-1	1	2	191.87	42		0	0	2	191.87	23.5	67.5119		260	151.38	34.16									261	89.1766	102.413
2010-09-28	positive		2012-04-10	2	0	0	2		1	3	2	186.98	43		0	0	2	186.98	23.5	67.5119		261	156.215	35.3754									262	89.1766	102.123
2010-09-28	positive		2012-04-11	8	2	2	4		1	3	4	187.97	44		1	2	8	187.97	24.5	69.5119		262	151.675	39.6252									263	84.991	99.479
2010-10-04	positive		2012-04-12	12	2	4	6		1	3	6	190.69	45		0.5	1.5	12	190.69	25	71.0119		263	137.761	46.7093									264	84.991	94.939
2010-10-04	positive		2012-04-13	6	0	0	6		1	3	6	188.46	46		0	0	6	188.46	25	71.0119		264	135.638	44.2918									265	84.991	97.509
2010-10-08	positive		2012-04-15	2	0	2	0		0	2	2	188.46	46		0	0	2	188.46	25	71.0119		265	135.638	46.8618									266	89.1766	89.7134
2010-10-08	positive		2012-04-16	4	0	0	4		1	3	4	185.5	47		0	0	4	185.5	25	71.0119		266	135.638	43.2518									267	84.991	95.049
2010-10-08	positive		2012-04-18	4	0	2	2		0	2	2	191.07	47		0	1	4	191.07	25	72.0119		267	135.638	44.4018									268	89.1766	90.1234
2010-10-08	positive		2012-04-20	2	0	2	0		0	2	2	189.98	47		0	0	2	189.98	25	72.0119		268	135.638	43.6618									269	89.1766	90.1234
2010-10-09	positive		2012-04-21	2	0	2	0		0	2	2	189.98	47		0	0	2	189.98	25	72.0119		269	140.473	38.8272									270	89.1766	90.1234
2010-10-09	positive		2012-04-23	2	0	0	2		1	3	2	188.24	48		0	0	2	188.24	25	72.0119		270	140.473	38.8272									271	93.3622	86.8978
2010-10-14	neutral		2012-04-24	2	2	0	0		-1	1	2	190.33	47		0	0	2	190.33	25	72.0119		271	140.473	39.7872									272	93.3622	87.7278
2010-10-14	neutral		2012-04-25	4	0	2	2		0	2	2	194.42	47		0	1	4	194.42	25	73.0119		272	140.473	40.6172									273	97.5479	86.2221
2010-10-16	neutral		2012-04-26	14	0	10	4		0	2	10	195.99	47		0	0.4	14	195.99	25	73.4119		273	140.473	43.2972									274	97.5479	90.0921
2010-10-16	neutral		2012-04-27	12	4	8	0		0	2	8	226.85	47		0.5	0	12	226.85	25.5	73.4119		274	140.473	47.1672									275	97.5479	86.7721
2010-10-21	neutral		2012-04-29	2	0	2	0		0	2	2	226.85	47		0	0	2	226.85	25.5	73.4119		275	140.473	43.8472									276	97.5479	86.7721
2010-10-21	neutral		2012-04-30	14	2	6	6		0	2	6	231.9	47		0.333333	1	14	231.9	25.8333	74.4119		276	140.473	43.8472									277	101.734	81.6565
2010-10-21	neutral		2012-05-01	2	0	0	2		1	3	2	230.04	48		0	0	2	230.04	25.8333	74.4119		277	140.473	42.9172									278	101.734	82.8565
2010-10-21	neutral		2012-05-02	8	0	8	0		0	2	8	230.25	48		0	0	8	230.25	25.8333	74.4119		278	140.473	44.1172									279	105.919	76.3409
2010-10-21	neutral		2012-05-03	2	0	2	0		0	2	2	229.45	48		0	0	2	229.45	25.8333	74.4119		279	140.473	41.7872									280	110.105	84.9352
2010-10-21	neutral		2012-05-04	4	0	4	0		0	2	4	223.99	48		0	0	4	223.99	25.8333	74.4119		280	140.473	54.5672									281	114.29	88.5796
2010-10-22	neutral		2012-05-05	2	2	0	0		-1	1	2	223.99	47		0	0	2	223.99	25.8333	74.4119		281	140.473	62.3972									282	114.29	79.6996
2010-10-22	neutral		2012-05-07	2	0	2	0		0	2	2	225.16	47		0	0	2	225.16	25.8333	74.4119		282	140.473	53.5172									283	114.29	80.0996
2010-10-25	neutral		2012-05-08	2	0	2	0		0	2	2	223.9	47		0	0	2	223.9	25.8333	74.4119		283	142.084	52.3057									284	110.105	81.7652
2010-10-25	neutral		2012-05-09	2	0	2	0		0	2	2	222.98	47		0	0	2	222.98	25.8333	74.4119		284	142.084	49.7857									285	114.29	72.6896
2010-11-04	neutral		2012-05-10	2	0	0	2		1	3	2	226.69	48		0	0	2	226.69	25.8333	74.4119		285	142.084	44.8957									286	118.476	69.4939
2010-11-04	neutral		2012-05-14	2	0	2	0		0	2	2	222.93	48		0	0	2	222.93	25.8333	74.4119		286	137.839	50.1306									287	122.662	68.0283
2010-11-06	neutral		2012-05-15	4	2	0	2		-1	1	2	224.39	47		0	0	4	224.39	25.8333	74.4119		287	138.134	52.5558									288	126.847	61.6127
2010-11-06	neutral		2012-05-16	10	2	8	0		0	2	8	224.06	47		0.25	0	10	224.06	26.0833	74.4119		288	138.134	50.3258									289	126.847	61.6127
2010-11-07	neutral		2012-05-18	6	0	2	4		1	3	4	213.85	48		0	2	6	213.85	26.0833	76.4119		289	138.134	50.3258									290	131.033	54.467
2010-11-07	neutral		2012-05-21	4	0	2	2		0	2	2	218.11	48		0	1	4	218.11	26.0833	77.4119		290	138.134	47.3658									291	131.033	60.037
2010-11-08	neutral		2012-05-22	4	2	0	2		-1	1	2	215.33	47		0	0	4	215.33	26.0833	77.4119		291	142.969	48.1012									292	131.033	58.947
2010-11-08	neutral		2012-05-23	2	0	2	0		0	2	2	217.28	47		0	0	2	217.28	26.0833	77.4119		292	142.969	47.0112									293	131.033	58.947
2010-11-08	neutral		2012-05-24	2	0	2	0		0	2	2	215.24	47		0	0	2	215.24	26.0833	77.4119		293	142.969	47.0112									294	135.219	53.0214
2010-11-08	neutral		2012-05-25	4	2	0	2		-1	1	2	212.89	46		0	0	4	212.89	26.0833	77.4119		294	142.969	45.2712									295	131.033	59.297
2010-11-08	neutral		2012-05-26	4	2	2	0		-1	1	2	212.89	45		1	0	4	212.89	27.0833	77.4119		295	142.969	47.3612									296	131.033	63.387
2010-11-08	neutral		2012-05-27	4	0	4	0		0	2	4	212.89	45		0	0	4	212.89	27.0833	77.4119		296	147.803	46.6166									297	131.033	64.957
2010-11-08	neutral		2012-05-28	2	0	2	0		0	2	2	212.89	45		0	0	2	212.89	27.0833	77.4119		297	149.737	46.2528									298	131.033	95.817
2010-11-08	neutral		2012-05-29	4	0	4	0		0	2	4	214.75	45		0	0	4	214.75	27.0833	77.4119		298	142.78	84.0698									299	131.033	95.817
2010-11-09	negative		2012-05-30	4	0	4	0		0	2	4	209.23	45		0	0	4	209.23	27.0833	77.4119		299	142.78	84.0698									300	131.033	100.867
2010-11-09	negative		2012-05-31	20	0	14	6		0	2	14	212.91	45		0	0.428571	20	212.91	27.0833	77.8405		300	142.977	88.9233									301	135.219	94.8214
2010-11-09	neutral		2012-06-01	28	4	16	8		0	2	16	208.22	45		0.25	0.5	28	208.22	27.3333	78.3405		301	142.977	87.0633									302	135.219	95.0314
2010-11-09	neutral		2012-06-02	4	0	2	2		0	2	2	208.22	45		0	1	4	208.22	27.3333	79.3405		302	142.977	87.2733									303	135.219	94.2314
2010-11-09	neutral		2012-06-03	6	2	4	0		0	2	4	208.22	45		0.5	0	6	208.22	27.8333	79.3405		303	142.977	86.4733									304	135.219	88.7714
2010-11-09	neutral		2012-06-04	22	0	16	6		0	2	16	214.57	45		0	0.375	22	214.57	27.8333	79.7155		304	142.977	81.0133									305	131.033	92.957
2010-11-15	neutral		2012-06-05	8	0	4	4		0	2	4	213.21	45		0	1	8	213.21	27.8333	80.7155		305	142.977	81.0133									306	131.033	94.127
2010-11-15	neutral		2012-06-09	2	0	2	0		0	2	2	218.48	45		0	0	2	218.48	27.8333	80.7155		306	142.977	82.1833									307	131.033	92.867
2010-11-18	positive		2012-06-10	2	0	0	2		1	3	2	218.48	46		0	0	2	218.48	27.8333	80.7155		307	142.977	80.9233									308	131.033	91.947
2010-11-18	positive		2012-06-11	6	0	6	0		0	2	6	216.5	46		0	0	6	216.5	27.8333	80.7155		308	142.977	80.0033									309	135.219	91.4714
2010-11-19	neutral		2012-06-12	2	0	2	0		0	2	2	216.42	46		0	0	2	216.42	27.8333	80.7155		309	142.977	83.7133									310	135.219	87.7114
2010-11-19	neutral		2012-06-13	6	0	4	2		0	2	4	214.73	46		0	0.5	6	214.73	27.8333	81.2155		310	142.977	79.9533									311	131.033	93.357
2010-11-28	neutral		2012-06-14	8	0	6	2		0	2	6	214.45	46		0	0.333333	8	214.45	27.8333	81.5488		311	142.977	81.4133									312	131.033	93.027
2010-11-28	neutral		2012-06-20	2	0	2	0		0	2	2	223.02	46		0	0	2	223.02	27.8333	81.5488		312	139.498	84.5618									313	135.219	78.6314
2010-11-29	neutral		2012-06-24	2	0	0	2		1	3	2	222.16	47		0	0	2	222.16	27.8333	81.5488		313	149.167	64.6826									314	135.219	82.8914
2010-11-29	neutral		2012-06-25	2	0	2	0		0	2	2	220.07	47		0	0	2	220.07	27.8333	81.5488		314	154.002	64.108									315	131.033	84.297
2010-11-30	neutral		2012-06-26	4	0	0	4		1	3	4	225.61	48		0	0	4	225.61	27.8333	81.5488		315	154.002	61.328									316	131.033	86.247
2010-11-30	neutral		2012-06-27	2	0	2	0		0	2	2	225.62	48		0	0	2	225.62	27.8333	81.5488		316	154.002	63.278									317	131.033	84.207
2010-12-01	negative		2012-06-28	4	0	4	0		0	2	4	221.31	48		0	0	4	221.31	27.8333	81.5488		317	154.002	61.238									318	126.847	86.0427
2010-12-01	negative		2012-06-30	2	2	0	0		-1	1	2	228.35	47		0	0	2	228.35	27.8333	81.5488		318	154.002	58.888									319	122.662	90.2283
2010-12-03	neutral		2012-07-01	2	2	0	0		-1	1	2	228.35	46		0	0	2	228.35	27.8333	81.5488		319	140.088	72.8022									320	122.662	90.2283
2010-12-03	neutral		2012-07-02	4	0	2	2		0	2	2	229.32	46		0	1	4	229.32	27.8333	82.5488		320	140.088	72.8022									321	122.662	90.2283
2010-12-09	negative		2012-07-04	6	0	2	4		1	3	4	229.53	47		0	2	6	229.53	27.8333	84.5488		321	140.088	72.8022									322	122.662	92.0883
2010-12-09	negative		2012-07-05	2	0	2	0		0	2	2	227.06	47		0	0	2	227.06	27.8333	84.5488		322	140.088	74.6622									323	122.662	86.5683
2010-12-09	neutral		2012-07-06	4	0	2	2		0	2	2	225.05	47		0	1	4	225.05	27.8333	85.5488		323	140.088	69.1422									324	122.662	90.2483
2010-12-09	neutral		2012-07-08	2	0	0	2		1	3	2	225.05	48		0	0	2	225.05	27.8333	85.5488		324	142.16	70.7502									325	122.662	85.5583
2010-12-10	negative		2012-07-18	4	0	2	2		0	2	2	217.47	48		0	1	4	217.47	27.8333	86.5488		325	141.099	67.1215									326	122.662	85.5583
2010-12-10	negative		2012-07-20	4	0	4	0		0	2	4	228.29	48		0	0	4	228.29	27.8333	86.5488		326	145.933	62.2869									327	122.662	85.5583
2010-12-10	neutral		2012-07-21	2	0	2	0		0	2	2	228.29	48		0	0	2	228.29	27.8333	86.5488		327	138.976	69.244									328	122.662	91.9083
2010-12-10	neutral		2012-07-22	2	0	2	0		0	2	2	228.29	48		0	0	2	228.29	27.8333	86.5488		328	140.789	73.781									329	122.662	90.5483
2010-12-11	positive		2012-07-24	4	0	2	2		0	2	2	223.04	48		0	1	4	223.04	27.8333	87.5488		329	145.624	67.5864									330	122.662	95.8183
2010-12-11	positive		2012-07-25	2	0	2	0		0	2	2	217.05	48		0	0	2	217.05	27.8333	87.5488		330	145.624	72.8564									331	126.847	91.6327
2010-12-12	neutral		2012-07-26	18	4	10	4		0	2	10	220.01	48		0.4	0.4	18	220.01	28.2333	87.9488		331	145.624	72.8564									332	126.847	89.6527
2010-12-12	neutral		2012-07-27	4	0	4	0		0	2	4	237.32	48		0	0	4	237.32	28.2333	87.9488		332	145.624	70.8764									333	126.847	89.5727
2010-12-13	negative		2012-07-29	2	0	2	0		0	2	2	237.32	48		0	0	2	237.32	28.2333	87.9488		333	145.624	70.7964									334	126.847	87.8827
2010-12-13	negative		2012-08-06	2	0	2	0		0	2	2	233.99	48		0	0	2	233.99	28.2333	87.9488		334	148.041	66.6891									335	126.847	87.6027
2010-12-13	neutral		2012-08-08	14	0	12	2		0	2	12	234.38	48		0	0.166667	14	234.38	28.2333	88.1155		335	149.652	64.7976									336	126.847	96.1727
2010-12-13	neutral		2012-08-09	4	0	4	0		0	2	4	234.06	48		0	0	4	234.06	28.2333	88.1155		336	149.652	73.3676									337	131.033	91.127
2010-12-13	neutral		2012-08-10	2	0	0	2		1	3	2	232.75	49		0	0	2	232.75	28.2333	88.1155		337	149.652	72.5076									338	131.033	89.037
2010-12-13	neutral		2012-08-14	2	0	0	2		1	3	2	233.19	50		0	0	2	233.19	28.2333	88.1155		338	149.652	70.4176									339	135.219	90.3914
2010-12-14	neutral		2012-08-15	2	0	0	2		1	3	2	237.42	51		0	0	2	237.42	28.2333	88.1155		339	149.652	75.9576									340	135.219	90.4014
2010-12-14	neutral		2012-08-16	2	0	2	0		0	2	2	241.55	51		0	0	2	241.55	28.2333	88.1155		340	149.652	75.9676									341	135.219	86.0914
2010-12-14	positive		2012-08-18	2	0	0	2		1	3	2	241.17	52		0	0	2	241.17	28.2333	88.1155		341	149.652	71.6576									342	131.033	97.317
2010-12-14	positive		2012-08-19	2	0	0	2		1	3	2	241.17	53		0	0	2	241.17	28.2333	88.1155		342	149.652	78.6976									343	126.847	101.503
2010-12-15	negative		2012-08-20	4	0	2	2		0	2	2	240.35	53		0	1	4	240.35	28.2333	89.1155		343	149.652	78.6976									344	126.847	102.473
2010-12-15	negative		2012-08-25	2	0	0	2		1	3	2	245.74	54		0	0	2	245.74	28.2333	89.1155		344	154.487	74.833									345	131.033	98.497
2010-12-17	negative		2012-08-27	6	0	6	0		0	2	6	243.92	54		0	0	6	243.92	28.2333	89.1155		345	164.156	65.3738									346	131.033	96.027
2010-12-17	negative		2012-08-28	4	0	4	0		0	2	4	246.11	54		0	0	4	246.11	28.2333	89.1155		346	164.156	62.9038									347	131.033	94.017
2010-12-17	neutral		2012-08-29	2	0	2	0		0	2	2	247.12	54		0	0	2	247.12	28.2333	89.1155		347	168.991	56.0592									348	135.219	89.8314
2010-12-17	neutral		2012-08-30	8	2	0	6		1	3	6	246.22	55		0	0	8	246.22	28.2333	89.1155		348	168.991	56.0592									349	135.219	82.2514
2010-12-17	positive		2012-08-31	6	2	4	0		0	2	4	248.27	55		0.5	0	6	248.27	28.7333	89.1155		349	173.825	43.6446									350	135.219	93.0714
2010-12-17	positive		2012-09-03	2	0	0	2		1	3	2	248.27	56		0	0	2	248.27	28.7333	89.1155		350	173.825	54.4646									351	135.219	93.0714
2010-12-18	neutral		2012-09-04	8	0	6	2		0	2	6	247.88	56		0	0.333333	8	247.88	28.7333	89.4488		351	173.825	54.4646									352	135.219	93.0714
2010-12-18	neutral		2012-09-05	6	0	4	2		0	2	4	246.22	56		0	0.5	6	246.22	28.7333	89.9488		352	173.825	54.4646									353	135.219	87.8214
2010-12-20	positive		2012-09-06	34	2	14	18		1	3	18	251.38	57		0.142857	1.28571	34	251.38	28.8762	91.2345		353	178.66	44.38									354	135.219	81.8314
2010-12-20	positive		2012-09-07	2	0	0	2		1	3	2	259.14	58		0	0	2	259.14	28.8762	91.2345		354	178.66	38.39									355	135.219	84.7914
2010-12-21	neutral		2012-09-08	2	0	0	2		1	3	2	259.14	59		0	0	2	259.14	28.8762	91.2345		355	175.028	44.9818									356	135.219	102.101
2010-12-21	neutral		2012-09-10	14	0	10	4		0	2	10	257.09	59		0	0.4	14	257.09	28.8762	91.6345		356	175.028	62.2918									357	135.219	102.101
2010-12-21	neutral		2012-09-11	8	0	6	2		0	2	6	255.67	59		0	0.333333	8	255.67	28.8762	91.9679		357	175.028	62.2918									358	135.219	98.7714
2010-12-21	neutral		2012-09-12	10	2	6	2		0	2	6	255.63	59		0.333333	0.333333	10	255.63	29.2095	92.3012		358	175.028	58.9618									359	135.219	99.1614
2010-12-23	negative		2012-09-17	2	0	2	0		0	2	2	258	59		0	0	2	258	29.2095	92.3012		359	175.834	58.546									360	135.219	98.8414
2010-12-23	negative		2012-09-18	10	2	4	4		0	2	4	258.75	59		0.5	1	10	258.75	29.7095	93.3012		360	175.834	58.226									361	139.404	93.3457
2010-12-27	positive		2012-09-20	12	4	6	2		0	2	6	260.81	59		0.666667	0.333333	12	260.81	30.3762	93.6345		361	175.834	56.916									362	143.59	89.6001
2010-12-27	positive		2012-09-21	2	0	2	0		0	2	2	257.47	59		0	0	2	257.47	30.3762	93.6345		362	175.834	57.356									363	147.776	89.6445
2010-12-28	neutral		2012-09-23	2	0	0	2		1	3	2	257.47	60		0	0	2	257.47	30.3762	93.6345		363	175.834	61.586									364	147.776	93.7745
2010-12-28	neutral		2012-09-24	2	0	0	2		1	3	2	254.805	61		0	0	2	254.805	30.3762	93.6345		364	175.834	65.716									365	151.961	89.2088
2010-12-28	neutral		2012-09-25	2	0	0	2		1	3	2	252.46	62		0	0	2	252.46	30.3762	93.6345		365	175.834	65.336									366	156.147	85.0232
2010-12-28	neutral		2012-09-26	4	0	2	2		0	2	2	249.67	62		0	1	4	249.67	30.3762	94.6345		366	175.834	65.336									367	156.147	84.2032
2010-12-28	neutral		2012-09-27	6	0	2	4		1	3	4	256.59	63		0	2	6	256.59	30.3762	96.6345		367	180.669	59.6814									368	160.332	85.4076
2010-12-28	neutral		2012-09-28	2	0	0	2		1	3	2	254.32	64		0	0	2	254.32	30.3762	96.6345		368	180.669	65.0714									369	160.332	83.5876
2010-12-28	positive		2012-10-01	6	0	2	4		1	3	4	252.01	65		0	2	6	252.01	30.3762	98.6345		369	180.669	63.2514									370	160.332	85.7776
2010-12-28	positive		2012-10-03	4	0	2	2		0	2	2	255.92	65		0	1	4	255.92	30.3762	99.6345		370	180.669	65.4414									371	160.332	86.7876
2010-12-29	neutral		2012-10-05	6	0	6	0		0	2	6	258.51	65		0	0	6	258.51	30.3762	99.6345		371	180.669	66.4514									372	164.518	81.7019
2010-12-29	neutral		2012-10-08	4	0	0	4		1	3	4	259.06	66		0	0	4	259.06	30.3762	99.6345		372	180.669	65.5514									373	164.518	83.7519
2010-12-29	neutral		2012-10-09	6	0	6	0		0	2	6	250.96	66		0	0	6	250.96	30.3762	99.6345		373	173.711	74.5585									374	168.704	79.5663
2010-12-29	neutral		2012-10-10	2	0	2	0		0	2	2	244.99	66		0	0	2	244.99	30.3762	99.6345		374	173.711	74.5585									375	168.704	79.1763
2010-12-29	positive		2012-10-12	4	0	4	0		0	2	4	242.36	66		0	0	4	242.36	30.3762	99.6345		375	175.323	72.557									376	168.704	77.5163
2010-12-29	positive		2012-10-14	2	2	0	0		-1	1	2	242.36	65		0	0	2	242.36	30.3762	99.6345		376	177.74	68.4797									377	172.889	78.4906
2010-12-29	positive		2012-10-15	6	0	6	0		0	2	6	244.18	65		0	0	6	244.18	30.3762	99.6345		377	181.969	69.4115									378	177.075	82.065
2010-12-29	positive		2012-10-16	10	0	0	10		1	3	10	243.94	66		0	0	10	243.94	30.3762	99.6345		378	181.969	77.1715									379	181.261	77.8794
2010-12-30	negative		2012-10-17	2	0	2	0		0	2	2	247.49	66		0	0	2	247.49	30.3762	99.6345		379	181.969	77.1715									380	181.261	75.8294
2010-12-30	negative		2012-10-18	4	0	4	0		0	2	4	244.85	66		0	0	4	244.85	30.3762	99.6345		380	183.902	73.1877									381	181.261	74.4094
2011-05-31	neutral		2012-10-19	4	0	0	4		1	3	4	240	67		0	0	4	240	30.3762	99.6345		381	185.514	70.1561									382	181.261	74.3694
2011-05-31	neutral		2012-10-20	2	0	0	2		1	3	2	240	68		0	0	2	240	30.3762	99.6345		382	182.487	73.1426									383	181.261	76.7394
2011-05-31	neutral		2012-10-21	2	0	2	0		0	2	2	240	68		0	0	2	240	30.3762	99.6345		383	182.487	75.5126									384	181.261	77.4894
2011-05-31	neutral		2012-10-22	6	4	2	0		-1	1	4	233.78	67		2	0	6	233.78	32.3762	99.6345		384	180.365	78.3851									385	181.261	79.5494
2011-05-31	neutral		2012-10-24	2	0	2	0		0	2	2	228.49	67		0	0	2	228.49	32.3762	99.6345		385	172.7	88.1097									386	181.261	76.2094
2011-05-31	neutral		2012-10-25	32	6	18	8		0	2	18	222.92	67		0.333333	0.444444	32	222.92	32.7095	100.079		386	172.7	84.7697									387	185.446	72.0237
2011-05-31	neutral		2012-10-26	10	0	10	0		0	2	10	238.24	67		0	0	10	238.24	32.7095	100.079		387	172.7	84.7697									388	189.632	65.1731
2011-05-31	neutral		2012-10-27	2	0	2	0		0	2	2	238.24	67		0	0	2	238.24	32.7095	100.079		388	172.7	82.1047									389	193.818	58.6424
2011-05-31	neutral		2012-10-28	2	0	2	0		0	2	2	238.24	67		0	0	2	238.24	32.7095	100.079		389	172.7	79.7597									390	193.818	55.8524
2011-05-31	neutral		2012-10-29	2	2	0	0		-1	1	2	238.24	66		0	0	2	238.24	32.7095	100.079		390	177.535	72.1351									391	198.003	58.5868
2011-05-31	neutral		2012-10-30	2	0	0	2		1	3	2	238.24	67		0	0	2	238.24	32.7095	100.079		391	187.204	69.3859									392	202.189	52.1312
2011-05-31	neutral		2012-11-03	6	0	6	0		0	2	6	232.422	67		0	0	6	232.422	32.7095	100.079		392	187.204	67.1159									393	206.374	45.6355
2011-05-31	neutral		2012-11-05	8	0	2	6		1	3	6	234.33	68		0	3	8	234.33	32.7095	103.079		393	196.873	55.1367									394	206.374	49.5455
2011-05-31	neutral		2012-11-06	12	0	10	2		0	2	10	237.56	68		0	0.2	12	237.56	32.7095	103.279		394	201.708	54.2121									395	206.374	52.1355
2011-05-31	positive		2012-11-08	2	0	0	2		1	3	2	227.35	69		0	0	2	227.35	32.7095	103.279		395	201.708	56.8021									396	210.56	48.4999
2011-05-31	positive		2012-11-11	2	0	2	0		0	2	2	226.31	69		0	0	2	226.31	32.7095	103.279		396	201.708	57.3521									397	210.56	40.3999
2011-05-31	positive		2012-11-12	2	0	0	2		1	3	2	226.47	70		0	0	2	226.47	32.7095	103.279		397	201.708	49.2521									398	210.56	34.4299
2011-05-31	positive		2012-11-13	2	2	0	0		-1	1	2	226.6	69		0	0	2	226.6	32.7095	103.279		398	201.708	43.2821									399	210.56	31.7999
2011-05-31	positive		2012-11-14	2	0	2	0		0	2	2	222.95	69		0	0	2	222.95	32.7095	103.279		399	201.708	40.6521									400	206.374	35.9855
2011-05-31	positive		2012-11-16	8	2	4	2		0	2	4	225.23	69		0.5	0.5	8	225.23	33.2095	103.779		400	201.708	40.6521									401	206.374	37.8055
2011-06-01	neutral		2012-11-17	2	0	2	0		0	2	2	225.23	69		0	0	2	225.23	33.2095	103.779		401	201.708	42.4721									402	210.56	33.3799
2011-06-01	neutral		2012-11-18	2	2	0	0		-1	1	2	225.23	68		0	0	2	225.23	33.2095	103.779		402	201.708	42.2321									403	210.56	36.9299
2011-06-01	neutral		2012-11-19	2	2	0	0		-1	1	2	229.71	67		0	0	2	229.71	33.2095	103.779		403	201.708	45.7821									404	210.56	34.2899
2011-06-01	neutral		2012-11-20	6	2	2	2		-1	1	2	233.78	66		1	1	6	233.78	34.2095	104.779		404	201.708	43.1421									405	214.746	25.2542
2011-06-02	positive		2012-11-21	2	0	2	0		0	2	2	238.03	66		0	0	2	238.03	34.2095	104.779		405	201.708	38.2921									406	218.931	21.0686
2011-06-02	positive		2012-11-22	2	0	2	0		0	2	2	238.03	66		0	0	2	238.03	34.2095	104.779		406	201.708	38.2921									407	218.931	21.0686
2011-06-03	neutral		2012-11-25	4	0	2	2		0	2	2	239.88	66		0	1	4	239.88	34.2095	105.779		407	201.708	38.2921									408	214.746	19.0342
2011-06-03	neutral		2012-11-26	10	2	4	4		0	2	4	243.62	66		0.5	1	10	243.62	34.7095	106.779		408	173.88	59.9004									409	214.746	13.7442
2011-06-05	neutral		2012-11-27	4	0	2	2		0	2	2	243.402	66		0	1	4	243.402	34.7095	107.779		409	173.88	54.6104									410	214.746	8.17425
2011-06-05	neutral		2012-11-28	2	0	2	0		0	2	2	247.11	66		0	0	2	247.11	34.7095	107.779		410	171.39	51.5298									411	214.746	23.4942
2011-06-06	neutral		2012-11-29	10	0	10	0		0	2	10	251.27	66		0	0	10	251.27	34.7095	107.779		411	171.39	66.8498									412	214.746	23.4942
2011-06-06	neutral		2012-11-30	6	2	2	2		-1	1	2	252.05	65		1	1	6	252.05	35.7095	108.779		412	171.39	66.8498									413	214.746	23.4942
2011-06-06	neutral		2012-12-01	2	0	2	0		0	2	2	252.05	65		0	0	2	252.05	35.7095	108.779		413	171.39	66.8498									414	210.56	27.6799
2011-06-06	neutral		2012-12-02	4	2	2	0		-1	1	2	252.05	64		1	0	4	252.05	36.7095	108.779		414	171.39	66.8498									415	214.746	23.4942
2011-06-06	positive		2012-12-03	2	0	2	0		0	2	2	250.329	64		0	0	2	250.329	36.7095	108.779		415	171.39	66.8498									416	214.746	17.6766
2011-06-06	positive		2012-12-18	2	0	2	0		0	2	2	260.4	64		0	0	2	260.4	36.7095	108.779		416	171.39	61.0322									417	218.931	15.3986
2011-06-07	positive		2012-12-19	2	2	0	0		-1	1	2	257.99	63		0	0	2	257.99	36.7095	108.779		417	185.894	48.436									418	218.931	18.6286
2011-06-07	positive		2012-12-20	6	0	4	2		0	2	4	261.5	63		0	0.5	6	261.5	36.7095	109.279		418	186.861	50.6991									419	223.117	4.23297
2011-06-08	neutral		2012-12-22	2	0	2	0		0	2	2	256.92	63		0	0	2	256.92	36.7095	109.279		419	186.861	40.4891									420	223.117	3.19297
2011-06-08	neutral		2012-12-23	2	0	2	0		0	2	2	256.92	63		0	0	2	256.92	36.7095	109.279		420	186.861	39.4491									421	227.303	-0.832669
2011-06-08	neutral		2012-12-24	6	0	6	0		0	2	6	258.62	63		0	0	6	258.62	36.7095	109.279		421	186.861	39.6091									422	223.117	3.48297
2011-06-08	neutral		2012-12-25	4	0	2	2		0	2	2	258.62	63		0	1	4	258.62	36.7095	110.279		422	186.861	39.7391									423	223.117	-0.16703
2011-06-08	neutral		2012-12-26	6	0	2	4		1	3	4	248.631	64		0	2	6	248.631	36.7095	112.279		423	186.861	36.0891									424	223.117	2.11297
2011-06-08	neutral		2012-12-27	16	0	6	10		1	3	10	248.31	65		0	1.66667	16	248.31	36.7095	113.946		424	182.321	42.9088									425	223.117	2.11297
2011-06-13	negative		2012-12-28	4	0	4	0		0	2	4	245.18	65		0	0	4	245.18	36.7095	113.946		425	182.321	42.9088									426	218.931	6.29861
2011-06-13	negative		2012-12-29	8	0	4	4		0	2	4	245.18	65		0	1	8	245.18	36.7095	114.946		426	182.321	42.9088									427	214.746	14.9642
2011-06-13	neutral		2012-12-30	4	0	4	0		0	2	4	245.18	65		0	0	4	245.18	36.7095	114.946		427	182.321	47.3888									428	210.56	23.2199
2011-06-13	neutral		2012-12-31	14	2	12	0		0	2	12	250.87	65		0.166667	0	14	250.87	36.8762	114.946		428	173.242	60.5384									429	210.56	27.4699
2011-06-13	neutral		2013-01-01	16	2	12	2		0	2	12	250.87	65		0.166667	0.166667	16	250.87	37.0429	115.112		429	173.242	64.7884									430	210.56	27.4699
2011-06-13	neutral		2013-01-02	28	4	22	2		0	2	22	257.31	65		0.181818	0.0909091	28	257.31	37.2247	115.203		430	173.242	64.7884									431	210.56	29.3199
2011-06-14	neutral		2013-01-03	10	0	8	2		0	2	8	258.48	65		0	0.25	10	258.48	37.2247	115.453		431	178.076	61.8038									432	210.56	33.0599
2011-06-14	neutral		2013-01-04	6	2	2	2		-1	1	2	259.15	64		1	1	6	259.15	38.2247	116.453		432	175.954	67.6663									433	210.56	32.8416
2011-06-15	neutral		2013-01-06	6	0	4	2		0	2	4	259.15	64		0	0.5	6	259.15	38.2247	116.953		433	180.788	62.6134									434	210.56	36.5499
2011-06-15	neutral		2013-01-07	10	0	4	6		1	3	6	268.459	65		0	1.5	10	268.459	38.2247	118.453		434	180.788	66.3217									435	210.56	40.7099
2011-06-15	neutral		2013-01-08	2	2	0	0		-1	1	2	266.38	64		0	0	2	266.38	38.2247	118.453		435	180.788	70.4817									436	206.374	45.6755
2011-06-15	neutral		2013-01-10	4	0	4	0		0	2	4	265.34	64		0	0	4	265.34	38.2247	118.453		436	171.709	80.3412									437	206.374	45.6755
2011-06-20	neutral		2013-01-11	2	0	2	0		0	2	2	267.94	64		0	0	2	267.94	38.2247	118.453		437	171.709	80.3412									438	202.189	49.8612
2011-06-20	neutral		2013-01-13	2	0	2	0		0	2	2	267.94	64		0	0	2	267.94	38.2247	118.453		438	157.795	94.2554									439	202.189	48.1403
2011-06-22	neutral		2013-01-15	4	0	0	4		1	3	4	271.9	65		0	0	4	271.9	38.2247	118.453		439	157.795	92.5345									440	202.189	58.2112
2011-06-22	neutral		2013-01-16	2	0	2	0		0	2	2	268.93	65		0	0	2	268.93	38.2247	118.453		440	157.795	102.605									441	198.003	59.9868
2011-07-07	neutral		2013-01-17	2	0	0	2		1	3	2	270.48	66		0	0	2	270.48	38.2247	118.453		441	157.795	100.195									442	198.003	63.4968
2011-07-07	neutral		2013-01-18	4	0	2	2		0	2	2	272.12	66		0	1	4	272.12	38.2247	119.453		442	160.212	101.288									443	198.003	58.9168
2011-07-10	neutral		2013-01-19	2	0	2	0		0	2	2	272.12	66		0	0	2	272.12	38.2247	119.453		443	160.212	96.7081									444	198.003	58.9168
2011-07-10	neutral		2013-01-20	2	0	2	0		0	2	2	272.12	66		0	0	2	272.12	38.2247	119.453		444	160.212	96.7081									445	198.003	60.6168
2011-07-11	positive		2013-01-21	4	0	2	2		0	2	2	272.12	66		0	1	4	272.12	38.2247	120.453		445	160.212	98.4081									446	198.003	60.6168
2011-07-11	positive		2013-01-22	4	0	4	0		0	2	4	270.19	66		0	0	4	270.19	38.2247	120.453		446	165.047	93.5735									447	202.189	46.4426
2011-07-12	positive		2013-01-24	8	0	8	0		0	2	8	273.62	66		0	0	8	273.62	38.2247	120.453		447	174.716	73.9157									448	206.374	41.9355
2011-07-12	positive		2013-01-25	2	0	0	2		1	3	2	283.99	67		0	0	2	283.99	38.2247	120.453		448	182.773	65.5366									449	206.374	38.8055
2011-07-19	positive		2013-01-27	2	0	2	0		0	2	2	283.99	67		0	0	2	283.99	38.2247	120.453		449	182.773	62.4066									450	206.374	38.8055
2011-07-19	positive		2013-01-29	38	6	18	14		0	2	18	260.35	67		0.333333	0.777778	38	260.35	38.558	121.231		450	187.608	57.572									451	206.374	38.8055
2011-07-20	neutral		2013-01-30	32	4	24	4		0	2	24	272.764	67		0.166667	0.166667	32	272.764	38.7247	121.398		451	187.608	57.572									452	206.374	44.4955
2011-07-20	neutral		2013-01-31	4	2	2	0		-1	1	2	265.5	66		1	0	4	265.5	39.7247	121.398		452	185.289	65.5811									453	206.374	44.4955
2011-07-21	neutral		2013-02-01	6	2	2	2		-1	1	2	265	65		1	1	6	265	40.7247	122.398		453	183.776	67.0943									454	206.374	50.9355
2011-07-21	neutral		2013-02-02	2	0	0	2		1	3	2	265	66		0	0	2	265	40.7247	122.398		454	181.685	75.6247									455	206.374	52.1055
2011-07-22	positive		2013-02-05	4	2	0	2		-1	1	2	266.89	65		0	0	4	266.89	40.7247	122.398		455	182.894	75.586									456	202.189	56.9612
2011-07-22	positive		2013-02-06	4	0	2	2		0	2	2	262.22	65		0	1	4	262.22	40.7247	123.398		456	173.814	85.3356									457	202.189	56.9612
2011-07-24	positive		2013-02-07	6	0	2	4		1	3	4	260.23	66		0	2	6	260.23	40.7247	125.398		457	176.232	82.9183									458	206.374	62.0847
2011-07-24	positive		2013-02-08	2	2	0	0		-1	1	2	261.95	65		0	0	2	261.95	40.7247	125.398		458	183.484	84.9756									459	202.189	64.1912
2011-07-25	negative		2013-02-10	4	0	0	4		1	3	4	261.95	66		0	0	4	261.95	40.7247	125.398		459	183.484	82.8964									460	202.189	63.1512
2011-07-25	negative		2013-02-11	6	0	2	4		1	3	4	257.21	67		0	2	6	257.21	40.7247	127.398		460	183.484	81.8564									461	202.189	65.7512
2011-07-25	negative		2013-02-12	8	2	4	2		0	2	4	258.7	67		0.5	0.5	8	258.7	41.2247	127.898		461	183.484	84.4564									462	202.189	65.7512
2011-07-25	negative		2013-02-14	4	0	4	0		0	2	4	269.24	67		0	0	4	269.24	41.2247	127.898		462	183.484	84.4564									463	206.374	65.5255
2011-07-25	neutral		2013-02-15	2	0	0	2		1	3	2	265.09	68		0	0	2	265.09	41.2247	127.898		463	183.484	88.4164									464	206.374	62.5555
2011-07-25	neutral		2013-02-16	4	0	2	2		0	2	2	265.09	68		0	1	4	265.09	41.2247	128.898		464	183.484	85.4464									465	210.56	59.9199
2011-07-25	neutral		2013-02-18	8	2	6	0		0	2	6	265.09	68		0.333333	0	8	265.09	41.558	128.898		465	183.484	86.9964									466	210.56	61.5599
2011-07-25	neutral		2013-02-19	8	0	4	4		0	2	4	269.75	68		0	1	8	269.75	41.558	129.898		466	188.318	83.8018									467	210.56	61.5599
2011-07-25	neutral		2013-02-20	6	4	2	0		-1	1	4	266.41	67		2	0	6	266.41	43.558	129.898		467	188.318	83.8018									468	210.56	61.5599
2011-07-25	neutral		2013-02-21	2	0	2	0		0	2	2	265.94	67		0	0	2	265.94	43.558	129.898		468	188.318	83.8018									469	210.56	61.5599
2011-07-25	positive		2013-02-27	4	0	2	2		0	2	2	263.25	67		0	1	4	263.25	43.558	130.898		469	193.153	78.9672									470	210.56	59.6299
2011-07-25	positive		2013-02-28	6	0	2	4		1	3	4	264.27	68		0	2	6	264.27	43.558	132.898		470	193.153	77.0372									471	210.56	63.0599
2011-07-26	neutral		2013-03-02	2	0	0	2		1	3	2	265.74	69		0	0	2	265.74	43.558	132.898		471	193.153	80.4672									472	214.746	69.2442
2011-07-26	neutral		2013-03-04	2	0	0	2		1	3	2	273.11	70		0	0	2	273.11	43.558	132.898		472	193.153	90.8372									473	214.746	69.2442
2011-07-26	neutral		2013-03-05	4	0	4	0		0	2	4	275.59	70		0	0	4	275.59	43.558	132.898		473	193.153	90.8372									474	214.746	45.6042
2011-07-26	neutral		2013-03-06	6	0	4	2		0	2	4	273.79	70		0	0.5	6	273.79	43.558	133.398		474	192.275	68.075									475	214.746	58.0182
2011-07-26	neutral		2013-03-07	2	0	2	0		0	2	2	273.88	70		0	0	2	273.88	43.558	133.398		475	190.762	82.0023									476	210.56	54.9399
2011-07-26	neutral		2013-03-08	4	0	2	2		0	2	2	274.19	70		0	1	4	274.19	43.558	134.398		476	176.848	88.6524									477	206.374	58.6255
2011-08-22	neutral		2013-03-11	4	0	2	2		0	2	2	271.24	70		0	1	4	271.24	43.558	135.398		477	167.768	97.232									478	210.56	54.4399
2011-08-22	neutral		2013-03-12	4	0	4	0		0	2	4	274.13	70		0	0	4	274.13	43.558	135.398		478	167.768	97.232									479	206.374	60.5155
2011-08-29	negative		2013-03-14	2	0	2	0		0	2	2	265.74	70		0	0	2	265.74	43.558	135.398		479	167.768	99.122									480	206.374	55.8455
2011-08-29	negative		2013-03-17	2	0	0	2		1	3	2	261.82	71		0	0	2	261.82	43.558	135.398		480	172.603	89.6174									481	210.56	49.6699
2011-08-30	positive		2013-03-18	2	0	2	0		0	2	2	257.89	71		0	0	2	257.89	43.558	135.398		481	182.272	77.9582									482	206.374	55.5755
2011-08-30	positive		2013-03-19	2	0	0	2		1	3	2	256.41	72		0	0	2	256.41	43.558	135.398		482	182.272	79.6782									483	210.56	51.3899
2011-09-01	positive		2013-03-20	14	0	12	2		0	2	12	257.278	72		0	0.166667	14	257.278	43.558	135.564		483	182.272	79.6782									484	214.746	42.4642
2011-09-01	positive		2013-03-21	2	2	0	0		-1	1	2	253.39	71		0	0	2	253.39	43.558	135.564		484	191.941	65.269									485	214.746	43.9542
2011-09-06	neutral		2013-03-22	4	0	4	0		0	2	4	257.75	71		0	0	4	257.75	43.558	135.564		485	187.401	71.2988									486	214.746	54.4942
2011-09-06	neutral		2013-03-25	8	2	6	0		0	2	6	256.02	71		0.333333	0	8	256.02	43.8913	135.564		486	187.401	81.8388									487	218.931	46.1586
2011-09-06	neutral		2013-03-26	4	0	2	2		0	2	2	260.31	71		0	1	4	260.31	43.8913	136.564		487	187.401	77.6888									488	218.931	46.1586
2011-09-06	neutral		2013-03-31	2	0	2	0		0	2	2	266.49	71		0	0	2	266.49	43.8913	136.564		488	192.236	72.8542									489	218.931	46.1586
2011-09-06	neutral		2013-04-01	2	0	0	2		1	3	2	261.61	72		0	0	2	261.61	43.8913	136.564		489	187.598	77.4922									490	218.931	50.8186
2011-09-06	neutral		2013-04-02	4	0	2	2		0	2	2	263.322	72		0	1	4	263.322	43.8913	137.564		490	192.432	77.3176									491	214.746	51.6642
2011-09-07	neutral		2013-04-03	10	0	6	4		0	2	6	259.03	72		0	0.666667	10	259.03	43.8913	138.231		491	164.604	101.806									492	214.746	51.1942
2011-09-07	neutral		2013-04-04	2	0	2	0		0	2	2	259.08	72		0	0	2	259.08	43.8913	138.231		492	164.604	101.336									493	214.746	48.5042
2011-09-07	positive		2013-04-06	2	0	2	0		0	2	2	255.48	72		0	0	2	255.48	43.8913	138.231		493	169.439	93.8113									494	218.931	45.3386
2011-09-07	positive		2013-04-07	2	0	0	2		1	3	2	255.48	73		0	0	2	255.48	43.8913	138.231		494	179.108	85.1621									495	223.117	42.623
2011-09-07	positive		2013-04-08	2	0	0	2		1	3	2	258.95	74		0	0	2	258.95	43.8913	138.231		495	179.108	86.6321									496	227.303	45.8073
2011-09-07	positive		2013-04-10	2	0	2	0		0	2	2	264.77	74		0	0	2	264.77	43.8913	138.231		496	179.108	94.0021									497	227.303	48.2873
2011-09-07	positive		2013-04-12	8	0	4	4		0	2	4	272.87	74		0	1	8	272.87	43.8913	139.231		497	179.108	96.4821									498	227.303	46.4873
2011-09-07	positive		2013-04-15	2	0	0	2		1	3	2	267.72	75		0	0	2	267.72	43.8913	139.231		498	181.525	92.2648									499	227.303	46.5773
2011-09-08	neutral		2013-04-19	4	2	0	2		-1	1	2	260.32	74		0	0	4	260.32	43.8913	139.231		499	181.525	92.3548									500	227.303	46.8873
2011-09-08	neutral		2013-04-20	6	0	2	4		1	3	4	260.32	75		0	2	6	260.32	43.8913	141.231		500	186.36	87.8302									501	227.303	43.9373
2011-09-08	positive		2013-04-21	2	0	2	0		0	2	2	260.32	75		0	0	2	260.32	43.8913	141.231		501	191.194	80.0456									502	227.303	46.8273
2011-09-08	positive		2013-04-22	4	0	0	4		1	3	4	263.55	76		0	0	4	263.55	43.8913	141.231		502	191.194	82.9356									503	227.303	38.4373
2011-09-08	positive		2013-04-24	6	0	2	4		1	3	4	268.78	77		0	2	6	268.78	43.8913	143.231		503	191.194	74.5456									504	231.488	30.3317
2011-09-08	positive		2013-04-25	14	4	6	4		0	2	6	274.7	77		0.666667	0.666667	14	274.7	44.558	143.898		504	191.194	70.6256									505	231.488	26.4017
2011-09-09	neutral		2013-04-26	8	0	4	4		0	2	4	254.81	77		0	1	8	254.81	44.558	144.898		505	191.194	66.6956									506	235.674	20.7361
2011-09-09	neutral		2013-04-27	2	0	0	2		1	3	2	254.81	78		0	0	2	254.81	44.558	144.898		506	191.194	65.2156									507	235.674	21.6041
2011-09-11	negative		2013-04-28	4	0	2	2		0	2	2	254.81	78		0	1	4	254.81	44.558	145.898		507	192	65.2779									508	231.488	21.9017
2011-09-11	negative		2013-04-29	6	0	4	2		0	2	4	249.74	78		0	0.5	6	249.74	44.558	146.398		508	192	61.3899									509	231.488	26.2617
2011-09-11	neutral		2013-04-30	8	2	4	2		0	2	4	253.81	78		0.5	0.5	8	253.81	45.058	146.898		509	192	65.7499									510	231.488	24.5317
2011-09-11	neutral		2013-05-01	6	0	2	4		1	3	4	248.23	79		0	2	6	248.23	45.058	148.898		510	187.362	68.6579									511	231.488	28.8217
2011-09-12	neutral		2013-05-03	2	0	2	0		0	2	2	258.05	79		0	0	2	258.05	45.058	148.898		511	192.197	68.1133									512	231.488	35.0017
2011-09-12	neutral		2013-05-06	6	0	0	6		1	3	6	255.72	80		0	0	6	255.72	45.058	148.898		512	192.197	74.2933									513	235.674	25.9361
2011-09-12	neutral		2013-05-07	2	0	0	2		1	3	2	257.73	81		0	0	2	257.73	45.058	148.898		513	192.197	69.4133									514	235.674	27.6481
2011-09-12	neutral		2013-05-08	6	2	2	2		-1	1	2	258.68	80		1	1	6	258.68	46.058	149.898		514	197.031	66.2907									515	235.674	23.3561
2011-09-13	negative		2013-05-09	8	0	4	4		0	2	4	260.16	80		0	1	8	260.16	46.058	150.898		515	200.254	58.7757									516	235.674	23.4061
2011-09-13	negative		2013-05-10	2	0	2	0		0	2	2	263.63	80		0	0	2	263.63	46.058	150.898		516	200.254	58.8257									517	235.674	19.8061
2011-09-13	neutral		2013-05-11	2	0	2	0		0	2	2	263.63	80		0	0	2	263.63	46.058	150.898		517	200.254	55.2257									518	239.86	15.6204
2011-09-13	neutral		2013-05-12	2	0	2	0		0	2	2	263.63	80		0	0	2	263.63	46.058	150.898		518	200.254	55.2257									519	244.045	14.9048
2011-09-14	neutral		2013-05-13	2	0	2	0		0	2	2	264.51	80		0	0	2	264.51	46.058	150.898		519	200.254	58.6957									520	244.045	20.7248
2011-09-14	neutral		2013-05-15	4	0	0	4		1	3	4	266.56	81		0	0	4	266.56	46.058	150.898		520	200.254	64.5157									521	244.045	28.8248
2011-09-15	positive		2013-05-17	2	0	2	0		0	2	2	269.9	81		0	0	2	269.9	46.058	150.898		521	205.089	67.7811									522	248.231	19.4891
2011-09-15	positive		2013-05-19	4	2	0	2		-1	1	2	269.9	80		0	0	4	269.9	46.058	150.898		522	205.089	62.6311									523	244.045	16.2748
2011-09-17	positive		2013-05-20	6	0	2	4		1	3	4	267.63	81		0	2	6	267.63	46.058	152.898		523	205.089	55.2311									524	248.231	12.0891
2011-09-17	positive		2013-05-22	2	0	0	2		1	3	2	262.96	82		0	0	2	262.96	46.058	152.898		524	214.758	45.5619									525	248.231	12.0891
2011-09-19	positive		2013-05-24	4	2	2	0		-1	1	2	261.74	81		1	0	4	261.74	47.058	152.898		525	214.758	45.5619									526	252.417	11.1335
2011-09-19	positive		2013-05-26	2	0	2	0		0	2	2	261.74	81		0	0	2	261.74	47.058	152.898		526	214.758	48.7919									527	256.602	12.1779
2011-09-20	neutral		2013-05-27	4	0	2	2		0	2	2	261.74	81		0	1	4	261.74	47.058	153.898		527	224.427	44.3527									528	256.602	18.0979
2011-09-20	neutral		2013-05-28	8	2	6	0		0	2	6	267.29	81		0.333333	0	8	267.29	47.3913	153.898		528	218.374	56.3257									529	256.602	-1.79214
2011-09-22	neutral		2013-05-29	4	0	2	2		0	2	2	265.53	81		0	1	4	265.53	47.3913	154.898		529	223.209	31.6011									530	260.788	-5.97778
2011-09-22	neutral		2013-05-30	8	0	2	6		1	3	6	266.83	82		0	3	8	266.83	47.3913	157.898		530	223.209	31.6011									531	260.788	-5.97778
2011-09-22	positive		2013-05-31	8	2	6	0		0	2	6	269.2	82		0.333333	0	8	269.2	47.7247	157.898		531	228.043	26.7665									532	260.788	-11.0478
2011-09-22	positive		2013-06-01	28	2	18	8		0	2	18	269.2	82		0.111111	0.444444	28	269.2	47.8358	158.342		532	230.461	19.2792									533	260.788	-6.97778
2011-09-23	neutral		2013-06-02	4	0	0	4		1	3	4	269.2	83		0	0	4	269.2	47.8358	158.342		533	225.921	27.889									534	264.973	-16.7434
2011-09-23	neutral		2013-06-03	12	0	4	8		1	3	8	266.88	84		0	2	12	266.88	47.8358	160.342		534	235.59	12.6398									535	264.973	-6.92342
2011-09-23	neutral		2013-06-04	26	2	12	12		0	2	12	265.7	84		0.166667	1	26	265.7	48.0025	161.342		535	235.59	22.4598									536	269.159	-13.4391
2011-09-23	neutral		2013-06-05	4	2	0	2		-1	1	2	267.17	83		0	0	4	267.17	48.0025	161.342		536	235.59	20.1298									537	273.345	-15.6147
2011-09-24	neutral		2013-06-07	4	0	2	2		0	2	2	276.87	83		0	1	4	276.87	48.0025	162.342		537	235.59	22.1398									538	269.159	-10.4791
2011-09-24	neutral		2013-06-08	10	0	8	2		0	2	8	276.87	83		0	0.25	10	276.87	48.0025	162.592		538	226.511	32.1694									539	269.159	-8.99906
2011-09-25	positive		2013-06-09	4	0	4	0		0	2	4	276.87	83		0	0	4	276.87	48.0025	162.592		539	231.345	28.8148									540	269.159	-5.52906
2011-09-25	positive		2013-06-10	4	2	2	0		-1	1	2	281.07	82		1	0	4	281.07	49.0025	162.592		540	231.345	32.2848									541	269.159	-5.52906
2011-09-26	neutral		2013-06-12	4	0	0	4		1	3	4	271.67	83		0	0	4	271.67	49.0025	162.592		541	231.345	32.2848									542	269.159	-5.52906
2011-09-26	neutral		2013-06-13	6	0	4	2		0	2	4	275.79	83		0	0.5	6	275.79	49.0025	163.092		542	231.345	32.2848									543	269.159	-4.64906
2011-09-26	neutral		2013-06-19	2	0	2	0		0	2	2	278.16	83		0	0	2	278.16	49.0025	163.092		543	231.345	33.1648									544	273.345	-6.7847
2011-09-26	neutral		2013-06-26	2	0	2	0		0	2	2	277.57	83		0	0	2	277.57	49.0025	163.092		544	231.345	35.2148									545	273.345	-3.4447
2011-09-26	neutral		2013-06-28	6	0	0	6		1	3	6	277.69	84		0	0	6	277.69	49.0025	163.092		545	231.345	38.5548									546	269.159	0.740944
2011-09-26	neutral		2013-07-01	2	0	2	0		0	2	2	282.1	84		0	0	2	282.1	49.0025	163.092		546	231.345	38.5548									547	273.345	-5.7147
2011-09-26	positive		2013-07-09	4	2	0	2		-1	1	2	291.53	83		0	0	4	291.53	49.0025	163.092		547	241.014	26.6156									548	277.53	-14.5703
2011-09-26	positive		2013-07-10	4	0	4	0		0	2	4	292.33	83		0	0	4	292.33	49.0025	163.092		548	241.014	21.9456									549	273.345	-11.6047
2011-09-27	neutral		2013-07-11	12	0	6	6		0	2	6	299.66	83		0	1	12	299.66	49.0025	164.092		549	227.1	34.6397									550	273.345	-11.6047
2011-09-27	neutral		2013-07-12	6	0	4	2		0	2	4	307.55	83		0	0.5	6	307.55	49.0025	164.592		550	227.1	34.6397									551	273.345	-11.6047
2011-09-27	neutral		2013-07-15	2	0	0	2		1	3	2	306.57	84		0	0	2	306.57	49.0025	164.592		551	231.935	29.8051									552	273.345	-6.0547
2011-09-27	neutral		2013-07-16	4	4	0	0		-1	1	4	306.87	83		0	0	4	306.87	49.0025	164.592		552	227.297	39.9932									553	273.345	-7.8147
2011-09-27	positive		2013-07-17	2	0	2	0		0	2	2	308.69	83		0	0	2	308.69	49.0025	164.592		553	232.131	33.3986									554	277.53	-10.7003
2011-09-27	positive		2013-07-18	4	0	0	4		1	3	4	304.11	84		0	0	4	304.11	49.0025	164.592		554	246.635	20.1948									555	277.53	-8.33033
2011-09-28	neutral		2013-07-19	2	0	2	0		0	2	2	305.23	84		0	0	2	305.23	49.0025	164.592		555	241.997	27.2029									556	277.53	-8.33033
2011-09-28	neutral		2013-07-21	2	0	2	0		0	2	2	305.23	84		0	0	2	305.23	49.0025	164.592		556	242.6	26.6002									557	281.716	-12.516
2011-09-28	neutral		2013-07-22	2	0	0	2		1	3	2	303.48	85		0	0	2	303.48	49.0025	164.592		557	242.6	26.6002									558	285.902	-19.0216
2011-09-28	neutral		2013-07-23	4	0	2	2		0	2	2	301.06	85		0	1	4	301.06	49.0025	165.592		558	252.269	14.611									559	285.902	-20.2016
2011-09-28	neutral		2013-07-24	6	0	2	4		1	3	4	298.94	86		0	2	6	298.94	49.0025	167.592		559	254.785	10.9154									560	281.716	-14.546
2011-09-28	neutral		2013-07-25	18	6	10	2		0	2	10	303.4	86		0.6	0.2	18	303.4	49.6025	167.792		560	254.785	12.3854									561	281.716	-4.84597
2011-09-28	neutral		2013-07-26	10	2	8	0		0	2	8	312.01	86		0.25	0	10	312.01	49.8525	167.792		561	259.619	17.2508									562	281.716	-4.84597
2011-09-28	neutral		2013-07-28	2	0	2	0		0	2	2	312.01	86		0	0	2	312.01	49.8525	167.792		562	260.828	16.0421									563	281.716	-4.84597
2011-09-28	positive		2013-07-29	6	2	2	2		-1	1	2	306.1	85		1	1	6	306.1	50.8525	168.792		563	260.828	16.0421									564	277.53	3.53967
2011-09-28	positive		2013-07-30	10	0	2	8		1	3	8	302.41	86		0	4	10	302.41	50.8525	172.792		564	246.914	34.1563									565	281.716	-10.046
2011-09-28	positive		2013-07-31	2	0	0	2		1	3	2	301.22	87		0	0	2	301.22	50.8525	172.792		565	246.914	24.7563									566	281.716	-5.92597
2011-09-28	positive		2013-08-01	4	0	2	2		0	2	2	305.57	87		0	1	4	305.57	50.8525	173.792		566	249.331	26.459									567	281.716	-3.55597
2011-09-29	neutral		2013-08-04	4	0	4	0		0	2	4	304.21	87		0	0	4	304.21	50.8525	173.792		567	249.331	28.829									568	281.716	-4.14597
2011-09-29	neutral		2013-08-05	18	0	16	2		0	2	16	300.99	87		0	0.125	18	300.99	50.8525	173.917		568	249.331	28.239									569	285.902	-8.21161
2011-09-29	neutral		2013-08-06	8	2	4	2		0	2	4	300.75	87		0.5	0.5	8	300.75	51.3525	174.417		569	249.331	28.359									570	285.902	-3.80161
2011-09-29	neutral		2013-08-07	6	0	4	2		0	2	4	296.91	87		0	0.5	6	296.91	51.3525	174.917		570	249.331	32.769									571	281.716	9.81403
2011-09-29	positive		2013-08-08	4	2	0	2		-1	1	2	295.74	86		0	0	4	295.74	51.3525	174.917		571	249.331	42.199									572	281.716	10.614
2011-09-29	positive		2013-08-10	2	2	0	0		-1	1	2	297.26	85		0	0	2	297.26	51.3525	174.917		572	249.331	42.999									573	281.716	17.944
2011-09-30	neutral		2013-08-15	4	0	2	2		0	2	2	286.47	85		0	1	4	286.47	51.3525	175.917		573	254.166	45.4944									574	281.716	25.834
2011-09-30	neutral		2013-08-16	2	0	2	0		0	2	2	284.82	85		0	0	2	284.82	51.3525	175.917		574	256.583	50.9671									575	285.902	20.6684
2011-09-30	neutral		2013-08-17	2	0	2	0		0	2	2	284.82	85		0	0	2	284.82	51.3525	175.917		575	256.583	49.9871									576	281.716	25.154
2011-09-30	neutral		2013-08-18	2	0	0	2		1	3	2	284.82	86		0	0	2	284.82	51.3525	175.917		576	256.583	50.2871									577	281.716	26.974
2011-09-30	positive		2013-08-19	16	6	6	4		-1	1	6	285.57	85		1	0.666667	16	285.57	52.3525	176.584		577	256.583	52.1071									578	285.902	18.2084
2011-09-30	positive		2013-08-20	8	2	0	6		1	3	6	287.09	86		0	0	8	287.09	52.3525	176.584		578	256.583	47.5271									579	285.902	19.3284
2011-09-30	positive		2013-08-21	4	0	2	2		0	2	2	284.57	86		0	1	4	284.57	52.3525	177.584		579	256.583	48.6471									580	285.902	19.3284
2011-09-30	positive		2013-08-28	2	0	2	0		0	2	2	281.58	86		0	0	2	281.58	52.3525	177.584		580	256.583	48.6471									581	290.087	13.3927
2011-10-01	neutral		2013-08-31	2	0	0	2		1	3	2	280.98	87		0	0	2	280.98	52.3525	177.584		581	256.583	46.8971									582	290.087	10.9727
2011-10-01	neutral		2013-09-01	4	0	2	2		0	2	2	280.98	87		0	1	4	280.98	52.3525	178.584		582	261.417	39.6425									583	294.273	4.66711
2011-10-03	neutral		2013-09-03	4	0	2	2		0	2	2	288.8	87		0	1	4	288.8	52.3525	179.584		583	271.087	27.8533									584	294.273	9.12711
2011-10-03	neutral		2013-09-04	2	0	2	0		0	2	2	293.64	87		0	0	2	293.64	52.3525	179.584		584	263.705	39.6949									585	294.273	17.7371
2011-10-03	neutral		2013-09-05	2	0	2	0		0	2	2	294.1	87		0	0	2	294.1	52.3525	179.584		585	260.227	51.7834									586	294.273	17.7371
2011-10-03	neutral		2013-09-06	8	0	0	8		1	3	8	295.86	88		0	0	8	295.86	52.3525	179.584		586	260.227	51.7834									587	290.087	16.0127
2011-10-04	neutral		2013-09-08	2	0	2	0		0	2	2	295.86	88		0	0	2	295.86	52.3525	179.584		587	251.147	54.953									588	294.273	8.13711
2011-10-04	neutral		2013-09-09	2	0	2	0		0	2	2	299.71	88		0	0	2	299.71	52.3525	179.584		588	270.485	31.9246									589	298.459	2.76147
2011-10-04	positive		2013-09-15	4	0	4	0		0	2	4	297.92	88		0	0	4	297.92	52.3525	179.584		589	270.485	30.7346									590	298.459	7.11147
2011-10-04	positive		2013-09-18	2	0	2	0		0	2	2	312.034	88		0	0	2	312.034	52.3525	179.584		590	275.32	30.25									591	298.459	5.75147
2011-10-05	positive		2013-09-19	2	0	2	0		0	2	2	312.06	88		0	0	2	312.06	52.3525	179.584		591	275.32	28.89									592	298.459	2.53147
2011-10-05	positive		2013-09-20	4	0	4	0		0	2	4	316.34	88		0	0	4	316.34	52.3525	179.584		592	275.924	25.0657									593	298.459	2.29147
2011-10-06	neutral		2013-09-24	2	0	0	2		1	3	2	314.13	89		0	0	2	314.13	52.3525	179.584		593	271.385	29.3655									594	298.459	-1.54853
2011-10-06	neutral		2013-09-25	8	0	2	6		1	3	6	312.65	90		0	3	8	312.65	52.3525	182.584		594	273.802	23.1082									595	294.273	1.46711
2011-10-07	positive		2013-09-26	2	0	0	2		1	3	2	318.12	91		0	0	2	318.12	52.3525	182.584		595	273.802	21.9382									596	290.087	7.17275
2011-10-07	positive		2013-09-30	2	0	0	2		1	3	2	312.64	92		0	0	2	312.64	52.3525	182.584		596	273.802	23.4582									597	290.087	-3.61725
2011-10-10	positive		2013-10-01	10	2	2	6		1	3	6	320.95	93		1	3	10	320.95	53.3525	185.584		597	278.636	7.83355									598	290.087	-5.26725
2011-10-10	positive		2013-10-02	8	0	2	6		1	3	6	320.51	94		0	3	8	320.51	53.3525	188.584		598	278.636	6.18355									599	290.087	-5.26725
2011-10-11	neutral		2013-10-04	2	0	2	0		0	2	2	319.04	94		0	0	2	319.04	53.3525	188.584		599	278.636	6.18355									600	294.273	-9.45289
2011-10-11	neutral		2013-10-05	2	2	0	0		-1	1	2	319.04	93		0	0	2	319.04	53.3525	188.584		600	278.636	6.18355									601	290.087	-4.51725
2011-10-12	neutral		2013-10-07	2	0	2	0		0	2	2	310.03	93		0	0	2	310.03	53.3525	188.584		601	267.945	17.6246									602	294.273	-7.18289
2011-10-12	neutral		2013-10-10	4	0	2	2		0	2	2	305.174	93		0	1	4	305.174	53.3525	189.584		602	267.945	19.1446									603	294.273	-9.70289
2011-10-14	neutral		2013-10-17	2	0	0	2		1	3	2	310.77	94		0	0	2	310.77	53.3525	189.584		603	272.78	11.79									604	294.273	-12.6929
2011-10-14	neutral		2013-10-18	12	2	6	4		0	2	6	328.931	94		0.333333	0.666667	12	328.931	53.6858	190.25		604	272.78	8.80005									605	298.459	-17.4785
2011-10-14	positive		2013-10-19	2	0	2	0		0	2	2	328.931	94		0	0	2	328.931	53.6858	190.25		605	272.78	8.20005									606	298.459	-17.4785
2011-10-14	positive		2013-10-20	4	2	2	0		-1	1	2	328.931	93		1	0	4	328.931	54.6858	190.25		606	277.615	3.36545									607	298.459	-9.65853
2011-10-15	neutral		2013-10-21	2	0	2	0		0	2	2	326.44	93		0	0	2	326.44	54.6858	190.25		607	282.449	6.35085									608	298.459	-4.81853
2011-10-15	neutral		2013-10-22	10	2	6	2		0	2	6	332.54	93		0.333333	0.333333	10	332.54	55.0191	190.584		608	282.449	11.1909									609	298.459	-4.35853
2011-10-15	neutral		2013-10-23	2	0	2	0		0	2	2	326.756	93		0	0	2	326.756	55.0191	190.584		609	282.449	11.6509									610	302.644	-6.78417
2011-10-15	neutral		2013-10-24	10	0	4	6		1	3	6	332.21	94		0	1.5	10	332.21	55.0191	192.084		610	282.449	13.4109									611	302.644	-6.78417
2011-10-16	neutral		2013-10-25	12	0	6	6		0	2	6	363.39	94		0	1	12	363.39	55.0191	193.084		611	282.449	13.4109									612	302.644	-2.93417
2011-10-16	neutral		2013-10-26	4	0	2	2		0	2	2	363.39	94		0	1	4	363.39	55.0191	194.084		612	282.449	17.2609									613	302.644	-4.72417
2011-10-17	neutral		2013-10-27	2	0	0	2		1	3	2	363.39	95		0	0	2	363.39	55.0191	194.084		613	282.449	15.4709									614	302.644	9.38983
2011-10-17	neutral		2013-10-28	10	2	4	4		0	2	4	358.16	95		0.5	1	10	358.16	55.5191	195.084		614	282.449	29.5849									615	302.644	9.41583
2011-10-18	neutral		2013-10-29	2	0	2	0		0	2	2	362.7	95		0	0	2	362.7	55.5191	195.084		615	282.449	29.6109									616	302.644	13.6958
2011-10-18	neutral		2013-10-30	2	0	2	0		0	2	2	361.08	95		0	0	2	361.08	55.5191	195.084		616	282.449	33.8909									617	306.83	7.30019
2011-10-20	neutral		2013-11-01	2	0	2	0		0	2	2	359.002	95		0	0	2	359.002	55.5191	195.084		617	282.449	31.6809									618	311.015	1.63456
2011-10-20	neutral		2013-11-06	4	0	4	0		0	2	4	356.18	95		0	0	4	356.18	55.5191	195.084		618	296.953	15.6971									619	315.201	2.91892
2011-10-20	neutral		2013-11-07	4	0	2	2		0	2	2	343.56	95		0	1	4	343.56	55.5191	196.084		619	296.953	21.1671									620	319.387	-6.74672
2011-10-20	neutral		2013-11-11	8	2	6	0		0	2	6	354.378	95		0.333333	0	8	354.378	55.8525	196.084		620	296.953	15.6871									621	323.572	-2.62236
2011-10-20	positive		2013-11-12	10	0	8	2		0	2	8	349.53	95		0	0.25	10	349.53	55.8525	196.334		621	297.543	23.4074									622	327.758	-7.248
2011-10-20	positive		2013-11-13	6	0	2	4		1	3	4	356.22	96		0	2	6	356.22	55.8525	198.334		622	312.046	8.46363									623	327.758	-8.718
2011-10-21	negative		2013-11-14	4	2	0	2		-1	1	2	367.396	95		0	0	4	367.396	55.8525	198.334		623	312.046	6.99363									624	323.572	-4.53236
2011-10-21	negative		2013-11-25	4	0	2	2		0	2	2	376.64	95		0	1	4	376.64	55.8525	199.334		624	312.046	6.99363									625	323.572	-13.5424
2011-10-21	neutral		2013-11-26	14	2	4	8		1	3	8	381.37	96		0.5	2	14	381.37	56.3525	201.334		625	312.046	-2.01637									626	323.572	-18.3984
2011-10-21	neutral		2013-11-27	8	2	6	0		0	2	6	386.71	96		0.333333	0	8	386.71	56.6858	201.334		626	316.881	-11.707									627	327.758	-16.988
2011-10-21	neutral		2013-11-28	4	0	4	0		0	2	4	386.71	96		0	0	4	386.71	56.6858	201.334		627	316.881	-6.11097									628	327.758	1.173
2011-10-21	neutral		2013-11-29	6	0	6	0		0	2	6	393.62	96		0	0	6	393.62	56.6858	201.334		628	315.466	13.465									629	327.758	1.173
2011-10-21	positive		2013-12-01	8	0	4	4		0	2	4	393.62	96		0	1	8	393.62	56.6858	202.334		629	315.466	13.465									630	323.572	5.35864
2011-10-21	positive		2013-12-02	20	0	10	10		0	2	10	392.3	96		0	1	20	392.3	56.6858	203.334		630	301.552	27.3792									631	323.572	2.86764
2011-10-23	positive		2013-12-03	4	0	2	2		0	2	2	384.66	96		0	1	4	384.66	56.6858	204.334		631	301.552	24.8882									632	323.572	8.96764
2011-10-23	positive		2013-12-04	2	0	2	0		0	2	2	385.96	96		0	0	2	385.96	56.6858	204.334		632	298.525	34.0147									633	323.572	3.18364
2011-10-25	negative		2013-12-17	4	2	2	0		-1	1	2	387.65	95		1	0	4	387.65	57.6858	204.334		633	298.525	28.2307									634	327.758	4.452
2011-10-25	negative		2013-12-19	2	0	2	0		0	2	2	395.19	95		0	0	2	395.19	57.6858	204.334		634	305.777	26.4328									635	327.758	35.632
2011-10-25	neutral		2013-12-20	4	0	0	4		1	3	4	402.2	96		0	0	4	402.2	57.6858	204.334		635	310.612	52.7782									636	327.758	35.632
2011-10-25	neutral		2013-12-21	2	0	2	0		0	2	2	402.2	96		0	0	2	402.2	57.6858	204.334		636	315.446	47.9436									637	331.944	31.4464
2011-10-25	neutral		2013-12-23	2	0	0	2		1	3	2	402.92	97		0	0	2	402.92	57.6858	204.334		637	315.446	47.9436									638	331.944	26.2164
2011-10-25	neutral		2013-12-24	4	0	4	0		0	2	4	399.2	97		0	0	4	399.2	57.6858	204.334		638	313.324	44.8361									639	331.944	30.7564
2011-10-25	positive		2013-12-26	10	0	6	4		0	2	6	404.39	97		0	0.666667	10	404.39	57.6858	205		639	313.324	49.3761									640	331.944	29.1364
2011-10-25	positive		2013-12-27	6	0	4	2		0	2	4	398.08	97		0	0.5	6	398.08	57.6858	205.5		640	313.324	47.7561									641	331.944	27.0584
2011-10-26	neutral		2013-12-28	6	0	6	0		0	2	6	398.08	97		0	0	6	398.08	57.6858	205.5		641	313.324	45.6781									642	331.944	24.2364
2011-10-26	neutral		2013-12-29	6	0	4	2		0	2	4	398.08	97		0	0.5	6	398.08	57.6858	206		642	313.324	42.8561									643	331.944	11.6164
2011-10-27	negative		2013-12-30	6	0	4	2		0	2	4	393.37	97		0	0.5	6	393.37	57.6858	206.5		643	318.159	25.4015									644	331.944	22.4344
2011-10-27	negative		2013-12-31	18	0	6	12		1	3	12	398.79	98		0	2	18	398.79	57.6858	208.5		644	313.52	40.8575									645	331.944	17.5864
2011-10-27	neutral		2014-01-01	20	0	16	4		0	2	16	398.79	98		0	0.25	20	398.79	57.6858	208.75		645	314.729	34.8009									646	336.129	20.0907
2011-10-27	neutral		2014-01-02	8	0	6	2		0	2	6	397.97	98		0	0.333333	8	397.97	57.6858	209.084		646	324.398	31.8217									647	331.944	35.4524
2011-10-28	neutral		2014-01-06	4	0	0	4		1	3	4	393.63	99		0	0	4	393.63	57.6858	209.084		647	324.398	42.9977									648	331.944	44.6964
2011-10-28	neutral		2014-01-13	2	2	0	0		-1	1	2	390.98	98		0	0	2	390.98	57.6858	209.084		648	329.233	47.4071									649	336.129	45.2407
2011-10-28	positive		2014-01-14	2	0	0	2		1	3	2	397.54	99		0	0	2	397.54	57.6858	209.084		649	331.945	49.425									650	336.129	50.5807
2011-10-28	positive		2014-01-16	12	8	2	2		-1	1	8	395.8	98		4	1	12	395.8	61.6858	210.084		650	327.307	59.403									651	336.129	50.5807
2011-10-30	neutral		2014-01-18	2	0	0	2		1	3	2	399.61	99		0	0	2	399.61	61.6858	210.084		651	327.307	59.403									652	336.129	57.4907
2011-10-30	neutral		2014-01-19	2	0	2	0		0	2	2	399.61	99		0	0	2	399.61	61.6858	210.084		652	327.307	66.313									653	336.129	57.4907
2011-10-31	negative		2014-01-20	6	2	2	2		-1	1	2	399.61	98		1	1	6	399.61	62.6858	211.084		653	332.142	61.4784									654	336.129	56.1707
2011-10-31	negative		2014-01-21	4	0	4	0		0	2	4	407.05	98		0	0	4	407.05	62.6858	211.084		654	336.976	55.3238									655	336.129	48.5307
2011-10-31	positive		2014-01-23	2	2	0	0		-1	1	2	399.87	97		0	0	2	399.87	62.6858	211.084		655	341.811	42.8492									656	336.129	49.8307
2011-10-31	positive		2014-01-25	2	0	2	0		0	2	2	387.6	97		0	0	2	387.6	62.6858	211.084		656	341.811	44.1492									657	331.944	55.7064
2011-11-02	positive		2014-01-26	6	0	4	2		0	2	4	387.6	97		0	0.5	6	387.6	62.6858	211.584		657	327.897	59.7534									658	331.944	63.2464
2011-11-02	positive		2014-01-27	2	0	2	0		0	2	2	386.28	97		0	0	2	386.28	62.6858	211.584		658	327.897	67.2934									659	336.129	66.0707
2011-11-03	positive		2014-01-29	6	2	4	0		0	2	4	384.2	97		0.5	0	6	384.2	63.1858	211.584		659	327.897	74.3034									660	336.129	66.0707
2011-11-03	positive		2014-01-30	46	6	30	10		0	2	30	403.01	97		0.2	0.333333	46	403.01	63.3858	211.917		660	327.897	74.3034									661	340.315	62.6051
2011-11-03	positive		2014-01-31	14	0	6	8		1	3	8	358.69	98		0	1.33333	14	358.69	63.3858	213.25		661	327.897	75.0234									662	340.315	58.8851
2011-11-03	positive		2014-02-01	2	0	2	0		0	2	2	358.69	98		0	0	2	358.69	63.3858	213.25		662	327.897	71.3034									663	340.315	64.0751
2011-11-03	positive		2014-02-02	2	0	2	0		0	2	2	358.69	98		0	0	2	358.69	63.3858	213.25		663	331.12	73.2703									664	340.315	57.7651
2011-11-03	positive		2014-02-03	12	0	8	4		0	2	8	346.15	98		0	0.5	12	346.15	63.3858	213.75		664	333.537	64.543									665	340.315	57.7651
2011-11-03	positive		2014-02-04	8	0	6	2		0	2	6	347.95	98		0	0.333333	8	347.95	63.3858	214.084		665	333.537	64.543									666	340.315	57.7651
2011-11-03	positive		2014-02-05	2	0	0	2		1	3	2	346.45	99		0	0	2	346.45	63.3858	214.084		666	335.954	62.1257									667	340.315	53.0551
2011-11-03	positive		2014-02-06	2	0	2	0		0	2	2	354.59	99		0	0	2	354.59	63.3858	214.084		667	338.372	54.9984									668	344.501	54.2894
2011-11-03	positive		2014-02-07	4	0	2	2		0	2	2	361.08	99		0	1	4	361.08	63.3858	215.084		668	348.041	50.7492									669	344.501	54.2894
2011-11-04	negative		2014-02-08	4	0	2	2		0	2	2	361.08	99		0	1	4	361.08	63.3858	216.084		669	349.249	49.5406									670	344.501	53.4694
2011-11-04	negative		2014-02-09	2	0	2	0		0	2	2	361.08	99		0	0	2	361.08	63.3858	216.084		670	350.861	47.1091									671	348.686	44.9438
2011-11-04	neutral		2014-02-11	2	0	0	2		1	3	2	361.79	100		0	0	2	361.79	63.3858	216.084		671	350.861	42.7691									672	344.501	46.4794
2011-11-04	neutral		2014-02-12	6	2	2	2		-1	1	2	349.25	99		1	1	6	349.25	64.3858	217.084		672	350.861	40.1191									673	348.686	48.8538
2011-11-04	neutral		2014-02-14	8	2	2	4		1	3	4	357.35	100		1	2	8	357.35	65.3858	219.084		673	350.861	46.6791									674	344.501	51.2994
2011-11-04	neutral		2014-02-15	4	0	2	2		0	2	2	357.35	100		0	1	4	357.35	65.3858	220.084		674	300.039	95.7611									675	348.686	50.9238
2011-11-05	negative		2014-02-16	2	0	0	2		1	3	2	357.35	101		0	0	2	357.35	65.3858	220.084		675	300.039	99.5711									676	348.686	50.9238
2011-11-05	negative		2014-02-18	6	0	6	0		0	2	6	353.65	101		0	0	6	353.65	65.3858	220.084		676	300.039	99.5711									677	344.501	55.1094
2011-11-08	positive		2014-02-19	4	2	2	0		-1	1	2	347.38	100		1	0	4	347.38	66.3858	220.084		677	290.959	108.651									678	344.501	62.5494
2011-11-08	positive		2014-02-21	8	4	4	0		-1	1	4	346.76	99		1	0	8	346.76	67.3858	220.084		678	290.959	116.091									679	340.315	59.5551
2011-11-09	neutral		2014-02-24	2	0	0	2		1	3	2	351.78	100		0	0	2	351.78	67.3858	220.084		679	290.959	108.911									680	340.315	47.2851
2011-11-09	neutral		2014-02-25	2	0	2	0		0	2	2	358.32	100		0	0	2	358.32	67.3858	220.084		680	290.959	96.6406									681	340.315	47.2851
2011-11-09	positive		2014-02-26	6	0	4	2		0	2	4	359.8	100		0	0.5	6	359.8	67.3858	220.584		681	293.377	94.2233									682	340.315	45.9651
2011-11-09	positive		2014-03-03	2	0	0	2		1	3	2	359.78	101		0	0	2	359.78	67.3858	220.584		682	293.377	92.9033									683	340.315	43.8851
2011-11-09	positive		2014-03-04	4	2	2	0		-1	1	2	363.9	100		1	0	4	363.9	68.3858	220.584		683	286.42	97.7804									684	340.315	62.6951
2011-11-09	positive		2014-03-05	6	0	2	4		1	3	4	372.37	101		0	2	6	372.37	68.3858	222.584		684	285.248	117.762									685	344.501	14.1894
2011-11-10	negative		2014-03-06	8	2	2	4		1	3	4	372.16	102		1	2	8	372.16	69.3858	224.584		685	291.694	66.9956									686	344.501	14.1894
2011-11-10	negative		2014-03-09	4	0	4	0		0	2	4	372.06	102		0	0	4	372.06	69.3858	224.584		686	291.694	66.9956									687	344.501	14.1894
2011-11-10	positive		2014-03-10	4	0	4	0		0	2	4	370.53	102		0	0	4	370.53	69.3858	224.584		687	291.694	66.9956									688	344.501	1.64945
2011-11-10	positive		2014-03-13	26	0	18	8		0	2	18	371.51	102		0	0.444444	26	371.51	69.3858	225.028		688	294.112	52.0383									689	344.501	3.44945
2011-11-11	neutral		2014-03-15	6	0	2	4		1	3	4	373.74	103		0	2	6	373.74	69.3858	227.028		689	295.723	52.2268									690	348.686	-2.23619
2011-11-11	neutral		2014-03-16	2	0	0	2		1	3	2	373.74	104		0	0	2	373.74	69.3858	227.028		690	295.723	50.7268									691	348.686	5.90381
2011-11-11	neutral		2014-03-17	6	2	4	0		0	2	4	375.04	104		0.5	0	6	375.04	69.8858	227.028		691	295.723	58.8668									692	348.686	12.3938
2011-11-11	neutral		2014-03-18	4	0	2	2		0	2	2	378.77	104		0	1	4	378.77	69.8858	228.028		692	300.558	60.5222									693	348.686	12.3938
2011-11-13	neutral		2014-03-19	2	0	2	0		0	2	2	373.23	104		0	0	2	373.23	69.8858	228.028		693	305.392	55.6876									694	348.686	12.3938
2011-11-13	neutral		2014-03-22	2	0	2	0		0	2	2	360.62	104		0	0	2	360.62	69.8858	228.028		694	305.392	55.6876									695	352.872	8.91817
2011-11-14	negative		2014-03-24	8	2	6	0		0	2	6	351.85	104		0.333333	0	8	351.85	70.2191	228.028		695	305.392	56.3976									696	348.686	0.563807
2011-11-14	negative		2014-03-25	4	0	0	4		1	3	4	354.71	105		0	0	4	354.71	70.2191	228.028		696	296.313	52.9371									697	352.872	4.47817
2011-11-14	negative		2014-03-26	4	0	2	2		0	2	2	343.41	105		0	1	4	343.41	70.2191	229.028		697	292.068	65.2821									698	352.872	4.47817
2011-11-14	negative		2014-03-27	14	0	8	6		0	2	8	338.47	105		0	0.75	14	338.47	70.2191	229.778		698	296.903	60.4475									699	357.057	0.292529
2011-11-14	negative		2014-03-28	2	0	2	0		0	2	2	338.29	105		0	0	2	338.29	70.2191	229.778		699	296.903	60.4475									700	357.057	-3.40747
2011-11-14	negative		2014-03-31	4	0	2	2		0	2	2	336.365	105		0	1	4	336.365	70.2191	230.778		700	296.903	56.7475									701	352.872	-5.49183
2011-11-14	neutral		2014-04-01	4	0	4	0		0	2	4	342.99	105		0	0	4	342.99	70.2191	230.778		701	282.988	64.3916									702	348.686	-1.92619
2011-11-14	neutral		2014-04-02	18	4	10	4		0	2	10	341.96	105		0.4	0.4	18	341.96	70.6191	231.178		702	269.074	77.6858									703	352.872	-1.09183
2011-11-14	neutral		2014-04-03	8	0	4	4		0	2	4	333.62	105		0	1	8	333.62	70.6191	232.178		703	269.074	82.7058									704	352.872	5.44817
2011-11-14	neutral		2014-04-04	8	4	2	2		-1	1	4	323	104		2	1	8	323	72.6191	233.178		704	269.074	89.2458									705	352.872	6.92817
2011-11-14	positive		2014-04-06	4	0	2	2		0	2	2	323	104		0	1	4	323	72.6191	234.178		705	271.491	88.3085									706	357.057	2.72253
2011-11-14	positive		2014-04-07	2	0	0	2		1	3	2	317.76	105		0	0	2	317.76	72.6191	234.178		706	271.491	88.2885									707	352.872	11.0282
2011-11-14	positive		2014-04-08	4	0	4	0		0	2	4	327.07	105		0	0	4	327.07	72.6191	234.178		707	257.577	106.323									708	357.057	15.3125
2011-11-14	positive		2014-04-09	4	0	2	2		0	2	2	331.805	105		0	1	4	331.805	72.6191	235.178		708	267.247	105.123									709	361.243	10.9169
2011-11-15	neutral		2014-04-10	10	2	6	2		0	2	6	317.11	105		0.333333	0.333333	10	317.11	72.9525	235.512		709	263.002	109.158									710	361.243	10.8169
2011-11-15	neutral		2014-04-11	12	0	10	2		0	2	10	311.73	105		0	0.2	12	311.73	72.9525	235.712		710	263.002	109.058									711	361.243	9.28689
2011-11-15	positive		2014-04-15	2	0	0	2		1	3	2	316.08	106		0	0	2	316.08	72.9525	235.712		711	263.002	107.528									712	361.243	10.2669
2011-11-15	positive		2014-04-16	2	0	0	2		1	3	2	323.68	107		0	0	2	323.68	72.9525	235.712		712	265.15	106.36									713	365.429	8.31125
2011-11-15	positive		2014-04-17	4	0	2	2		0	2	2	324.91	107		0	1	4	324.91	72.9525	236.712		713	274.819	98.9205									714	369.614	4.12561
2011-11-15	positive		2014-04-19	2	0	2	0		0	2	2	324.91	107		0	0	2	324.91	72.9525	236.712		714	274.819	98.9205									715	369.614	5.42561
2011-11-17	neutral		2014-04-20	6	0	6	0		0	2	6	324.91	107		0	0	6	324.91	72.9525	236.712		715	267.862	107.178									716	369.614	9.15561
2011-11-17	neutral		2014-04-21	8	2	2	4		1	3	4	330.87	108		1	2	8	330.87	73.9525	238.712		716	272.697	106.073									717	369.614	3.61561
2011-11-25	negative		2014-04-23	16	2	6	8		1	3	8	324.58	109		0.333333	1.33333	16	324.58	74.2858	240.045		717	272.697	100.533									718	369.614	-8.99439
2011-11-25	negative		2014-04-24	28	4	18	6		0	2	18	337.15	109		0.222222	0.333333	28	337.15	74.508	240.378		718	272.697	87.923									719	369.614	-17.7644
2011-11-29	neutral		2014-04-25	24	6	12	6		0	2	12	303.83	109		0.5	0.5	24	303.83	75.008	240.878		719	268.059	83.7911									720	373.8	-19.09
2011-11-29	neutral		2014-04-28	4	0	2	2		0	2	2	296.58	109		0	1	4	296.58	75.008	241.878		720	268.059	86.6511									721	373.8	-30.39
2011-12-01	neutral		2014-04-29	4	0	2	2		0	2	2	300.38	109		0	1	4	300.38	75.008	242.878		721	272.894	70.5165									722	373.8	-35.33
2011-12-01	neutral		2014-04-30	10	0	6	4		0	2	6	304.13	109		0	0.666667	10	304.13	75.008	243.545		722	276.519	61.9505									723	373.8	-35.51
2011-12-01	neutral		2014-05-01	6	2	0	4		1	3	4	307.89	110		0	0	6	307.89	75.008	243.545		723	276.519	61.7705									724	373.8	-37.435
2011-12-01	neutral		2014-05-02	4	0	2	2		0	2	2	308.01	110		0	1	4	308.01	75.008	244.545		724	281.354	55.0109									725	373.8	-30.81
2011-12-01	neutral		2014-05-05	4	0	4	0		0	2	4	310.05	110		0	0	4	310.05	75.008	244.545		725	281.354	61.6359									726	373.8	-31.84
2011-12-01	neutral		2014-05-06	2	0	2	0		0	2	2	297.38	110		0	0	2	297.38	75.008	244.545		726	277.722	64.2377									727	373.8	-40.18
2011-12-01	positive		2014-05-07	4	0	0	4		1	3	4	292.71	111		0	0	4	292.71	75.008	244.545		727	282.557	51.0631									728	369.614	-46.6144
2011-12-01	positive		2014-05-08	8	0	4	4		0	2	4	288.32	111		0	1	8	288.32	75.008	245.545		728	259.563	63.4369									729	369.614	-46.6144
2011-12-02	negative		2014-05-09	2	0	2	0		0	2	2	292.24	111		0	0	2	292.24	75.008	245.545		729	264.398	58.6023									730	373.8	-56.04
2011-12-02	negative		2014-05-10	2	0	2	0		0	2	2	292.24	111		0	0	2	292.24	75.008	245.545		730	264.398	53.3623									731	373.8	-46.73
2011-12-04	neutral		2014-05-11	2	2	0	0		-1	1	2	292.24	110		0	0	2	292.24	75.008	245.545		731	264.398	62.6723									732	373.8	-41.995
2011-12-04	neutral		2014-05-12	6	0	0	6		1	3	6	302.86	111		0	0	6	302.86	75.008	245.545		732	269.232	62.5727									733	373.8	-56.69
2011-12-05	neutral		2014-05-13	4	0	2	2		0	2	2	304.64	111		0	1	4	304.64	75.008	246.545		733	266.206	50.9042									734	373.8	-62.07
2011-12-05	neutral		2014-05-14	4	0	2	2		0	2	2	297.62	111		0	1	4	297.62	75.008	247.545		734	267.173	44.5573									735	377.986	-61.9057
2011-12-05	neutral		2014-05-15	4	0	2	2		0	2	2	295.19	111		0	1	4	295.19	75.008	248.545		735	267.173	48.9073									736	382.171	-58.4913
2011-12-05	neutral		2014-05-20	4	0	2	2		0	2	2	301.19	111		0	1	4	301.19	75.008	249.545		736	267.173	56.5073									737	382.171	-57.2613
2011-12-06	negative		2014-05-21	10	0	6	4		0	2	6	305.01	111		0	0.666667	10	305.01	75.008	250.212		737	272.007	52.9027									738	382.171	-57.2613
2011-12-06	negative		2014-05-22	8	0	2	6		1	3	6	304.91	112		0	3	8	304.91	75.008	253.212		738	272.007	52.9027									739	382.171	-57.2613
2011-12-06	neutral		2014-05-23	2	0	0	2		1	3	2	312.24	113		0	0	2	312.24	75.008	253.212		739	272.007	52.9027									740	386.357	-55.4869
2011-12-06	neutral		2014-05-25	2	2	0	0		-1	1	2	312.24	112		0	0	2	312.24	75.008	253.212		740	267.762	63.1076									741	390.543	-65.9626
2011-12-06	positive		2014-05-26	6	0	4	2		0	2	4	312.24	112		0	0.5	6	312.24	75.008	253.712		741	269.57	55.0095									742	390.543	-53.3926
2011-12-06	positive		2014-05-27	10	4	2	4		-1	1	4	310.82	111		2	2	10	310.82	77.008	255.712		742	268.09	69.06									743	390.543	-86.7126
2011-12-06	positive		2014-05-28	10	0	6	4		0	2	6	310.16	111		0	0.666667	10	310.16	77.008	256.378		743	263.55	40.2798									744	390.543	-93.9626
2011-12-06	positive		2014-05-29	6	0	4	2		0	2	4	313.78	111		0	0.5	6	313.78	77.008	256.878		744	268.385	28.1952									745	390.543	-90.1626
2011-12-07	neutral		2014-05-30	6	0	4	2		0	2	4	312.55	111		0	0.5	6	312.55	77.008	257.378		745	273.219	27.1606									746	390.543	-86.4126
2011-12-07	neutral		2014-05-31	14	0	6	8		1	3	8	312.55	112		0	1.33333	14	312.55	77.008	258.712		746	276.442	27.6876									747	394.728	-86.8382
2011-12-08	neutral		2014-06-01	14	4	6	4		0	2	6	312.55	112		0.666667	0.666667	14	312.55	77.6747	259.378		747	276.442	31.4476									748	394.728	-86.7182
2011-12-08	neutral		2014-06-02	30	0	14	16		1	3	16	308.84	113		0	1.14286	30	308.84	77.6747	260.521		748	281.277	26.733									749	394.728	-84.6782
2011-12-08	positive		2014-06-03	2	0	2	0		0	2	2	307.19	113		0	0	2	307.19	77.6747	260.521		749	281.277	28.773									750	394.728	-97.3482
2011-12-08	positive		2014-06-04	22	2	8	12		1	3	12	306.78	114		0.25	1.5	22	306.78	77.9247	262.021		750	281.277	16.103									751	398.914	-106.204
2011-12-08	positive		2014-06-05	10	0	8	2		0	2	8	323.57	114		0	0.25	10	323.57	77.9247	262.271		751	281.277	11.433									752	398.914	-110.594
2011-12-08	positive		2014-06-08	2	0	2	0		0	2	2	329.67	114		0	0	2	329.67	77.9247	262.271		752	286.112	2.20837									753	398.914	-106.674
2011-12-09	neutral		2014-06-10	8	0	2	6		1	3	6	332.41	115		0	3	8	332.41	77.9247	265.271		753	286.112	6.12837									754	398.914	-106.674
2011-12-09	neutral		2014-06-11	6	0	6	0		0	2	6	335.2	115		0	0	6	335.2	77.9247	265.271		754	286.112	6.12837									755	394.728	-102.488
2011-12-11	neutral		2014-06-12	12	0	10	2		0	2	10	325.91	115		0	0.2	12	325.91	77.9247	265.471		755	286.112	6.12837									756	398.914	-96.0539
2011-12-11	neutral		2014-06-13	2	0	0	2		1	3	2	326.27	116		0	0	2	326.27	77.9247	265.471		756	286.112	16.7484									757	398.914	-94.2739
2011-12-12	neutral		2014-06-14	6	0	2	4		1	3	4	326.27	117		0	2	6	326.27	77.9247	267.471		757	290.946	13.6938									758	398.914	-101.294
2011-12-12	neutral		2014-06-15	38	2	16	20		1	3	20	326.27	118		0.125	1.25	38	326.27	78.0497	268.721		758	295.781	1.83918									759	398.914	-103.724
2011-12-13	negative		2014-06-16	16	4	8	4		0	2	8	327.62	118		0.5	0.5	16	327.62	78.5497	269.221		759	300.615	-5.42542									760	398.914	-97.7239
2011-12-13	negative		2014-06-17	22	0	12	10		0	2	12	325.62	118		0	0.833333	22	325.62	78.5497	270.054		760	305.45	-4.26002									761	398.914	-93.9039
2011-12-13	positive		2014-06-18	40	8	16	16		0	2	16	334.38	118		0.5	1	40	334.38	79.0497	271.054		761	308.673	-3.66308									762	403.099	-98.1895
2011-12-13	positive		2014-06-19	2	2	0	0		-1	1	2	327	117		0	0	2	327	79.0497	271.054		762	323.177	-18.2669									763	407.285	-95.0451
2011-12-14	neutral		2014-06-21	4	2	0	2		-1	1	2	324.2	116		0	0	4	324.2	79.0497	271.054		763	323.177	-10.9369									764	403.099	-90.8595
2011-12-14	neutral		2014-06-22	4	0	4	0		0	2	4	324.2	116		0	0	4	324.2	79.0497	271.054		764	323.177	-10.9369									765	403.099	-90.8595
2011-12-14	neutral		2014-06-26	2	0	2	0		0	2	2	325.69	116		0	0	2	325.69	79.0497	271.054		765	325.594	-13.3542									766	398.914	-88.0939
2011-12-14	neutral		2014-06-27	2	0	2	0		0	2	2	324.57	116		0	0	2	324.57	79.0497	271.054		766	307.435	3.38494									767	398.914	-88.7539
2011-12-14	positive		2014-06-29	2	0	2	0		0	2	2	324.57	116		0	0	2	324.57	79.0497	271.054		767	310.658	-0.498123									768	398.914	-85.1339
2011-12-14	positive		2014-06-30	6	0	4	2		0	2	4	324.78	116		0	0.5	6	324.78	79.0497	271.554		768	313.075	0.704578									769	398.914	-86.3639
2011-12-14	positive		2014-07-01	8	2	2	4		1	3	4	332.39	117		1	2	8	332.39	80.0497	273.554		769	315.493	-2.94272									770	403.099	-90.5495
2011-12-14	positive		2014-07-02	6	0	2	4		1	3	4	332.85	118		0	2	6	332.85	80.0497	275.554		770	321.939	-9.38885									771	403.099	-90.5495
2011-12-14	positive		2014-07-07	2	2	0	0		-1	1	2	333.55	117		0	0	2	333.55	80.0497	275.554		771	315.886	-3.33581									772	407.285	-98.4451
2011-12-14	positive		2014-07-08	2	0	2	0		0	2	2	323.81	117		0	0	2	323.81	80.0497	275.554		772	321.411	-12.5711									773	407.285	-100.095
2011-12-15	negative		2014-07-09	2	0	2	0		0	2	2	329.97	117		0	0	2	329.97	80.0497	275.554		773	321.411	-14.2211									774	411.471	-104.691
2011-12-15	negative		2014-07-10	4	0	4	0		0	2	4	327.92	117		0	0	4	327.92	80.0497	275.554		774	325.184	-18.4044									775	411.471	-87.9008
2011-12-15	neutral		2014-07-11	16	0	10	6		0	2	10	346.2	117		0	0.6	16	346.2	80.0497	276.154		775	326.393	-2.82307									776	411.471	-81.8008
2011-12-15	neutral		2014-07-12	2	0	2	0		0	2	2	346.2	117		0	0	2	346.2	80.0497	276.154		776	326.393	3.27693									777	415.656	-83.2464
2011-12-15	neutral		2014-07-13	6	0	4	2		0	2	4	346.2	117		0	0.5	6	346.2	80.0497	276.654		777	340.897	-8.48687									778	415.656	-80.4564
2011-12-15	neutral		2014-07-14	4	0	0	4		1	3	4	355.32	118		0	0	4	355.32	80.0497	276.654		778	340.897	-5.69687									779	415.656	-89.7464
2011-12-15	neutral		2014-07-15	2	0	0	2		1	3	2	354.44	119		0	0	2	354.44	80.0497	276.654		779	341.864	-15.9538									780	419.842	-93.5721
2011-12-15	neutral		2014-07-18	6	0	0	6		1	3	6	358.66	120		0	0	6	358.66	80.0497	276.654		780	341.864	-15.5938									781	424.028	-97.7577
2011-12-15	neutral		2014-07-19	2	0	0	2		1	3	2	358.66	121		0	0	2	358.66	80.0497	276.654		781	351.533	-25.263									782	428.213	-101.943
2011-12-15	neutral		2014-07-20	2	0	2	0		0	2	2	358.66	121		0	0	2	358.66	80.0497	276.654		782	355.837	-29.567									783	428.213	-100.593
2011-12-15	positive		2014-07-21	2	0	2	0		0	2	2	359.76	121		0	0	2	359.76	80.0497	276.654		783	351.297	-23.6772									784	428.213	-102.593
2011-12-15	positive		2014-07-23	4	2	2	0		-1	1	2	358.14	120		1	0	4	358.14	81.0497	276.654		784	355.326	-29.706									785	428.213	-93.8333
2011-12-15	positive		2014-07-24	32	10	16	6		0	2	16	358.61	120		0.625	0.375	32	358.61	81.6747	277.029		785	353.204	-18.8235									786	424.028	-97.0277
2011-12-15	positive		2014-07-25	30	10	12	8		0	2	12	324.01	120		0.833333	0.666667	30	324.01	82.508	277.696		786	353.204	-26.2035									787	419.842	-95.6421
2011-12-17	negative		2014-07-26	2	0	0	2		1	3	2	324.01	121		0	0	2	324.01	82.508	277.696		787	353.204	-29.0035									788	419.842	-95.6421
2011-12-17	negative		2014-07-30	2	0	2	0		0	2	2	322.51	121		0	0	2	322.51	82.508	277.696		788	353.204	-29.0035									789	419.842	-94.1521
2011-12-17	negative		2014-07-31	4	0	2	2		0	2	2	312.99	121		0	1	4	312.99	82.508	278.696		789	353.204	-27.5135									790	419.842	-95.2721
2011-12-17	negative		2014-08-03	4	0	4	0		0	2	4	307.06	121		0	0	4	307.06	82.508	278.696		790	353.204	-28.6335									791	419.842	-95.2721
2011-12-17	neutral		2014-08-04	4	0	2	2		0	2	2	313.65	121		0	1	4	313.65	82.508	279.696		791	353.204	-28.6335									792	419.842	-95.0621
2011-12-17	neutral		2014-08-05	4	0	4	0		0	2	4	312.32	121		0	0	4	312.32	82.508	279.696		792	355.621	-30.8408									793	424.028	-91.6377
2011-12-20	neutral		2014-08-06	6	0	2	4		1	3	4	313.89	122		0	2	6	313.89	82.508	281.696		793	351.376	-18.9859									794	428.213	-95.3633
2011-12-20	neutral		2014-08-07	4	0	0	4		1	3	4	311.45	123		0	0	4	311.45	82.508	281.696		794	361.045	-28.1951									795	424.028	-90.4777
2011-12-20	neutral		2014-08-08	2	0	2	0		0	2	2	316.8	123		0	0	2	316.8	82.508	281.696		795	361.045	-27.4951									796	424.028	-100.218
2011-12-20	neutral		2014-08-10	2	0	0	2		1	3	2	316.8	124		0	0	2	316.8	82.508	281.696		796	361.045	-37.2351									797	424.028	-94.0577
2011-12-20	neutral		2014-08-11	6	2	2	2		-1	1	2	318.33	123		1	1	6	318.33	83.508	282.696		797	361.045	-31.0751									798	424.028	-96.1077
2011-12-20	neutral		2014-08-13	2	0	0	2		1	3	2	326.28	124		0	0	2	326.28	83.508	282.696		798	361.045	-33.1251									799	424.028	-77.8277
2011-12-20	neutral		2014-08-15	4	0	2	2		0	2	2	333.63	124		0	1	4	333.63	83.508	283.696		799	363.946	-17.7458									800	424.028	-77.8277
2011-12-20	neutral		2014-08-16	4	0	2	2		0	2	2	333.63	124		0	1	4	333.63	83.508	284.696		800	363.946	-17.7458									801	424.028	-77.8277
2011-12-20	positive		2014-08-18	2	0	2	0		0	2	2	334.53	124		0	0	2	334.53	83.508	284.696		801	366.363	-20.1631									802	428.213	-72.8933
2011-12-20	positive		2014-08-20	4	0	4	0		0	2	4	335.78	124		0	0	4	335.78	83.508	284.696		802	366.363	-11.0431									803	432.399	-77.959
2011-12-21	neutral		2014-08-22	4	0	2	2		0	2	2	331.59	124		0	1	4	331.59	83.508	285.696		803	366.363	-11.9231									804	436.585	-77.9246
2011-12-21	neutral		2014-08-23	2	0	2	0		0	2	2	331.59	124		0	0	2	331.59	83.508	285.696		804	366.363	-7.70312									805	440.77	-82.1102
2011-12-21	positive		2014-08-24	4	0	2	2		0	2	2	331.59	124		0	1	4	331.59	83.508	286.696		805	366.363	-7.70312									806	440.77	-82.1102
2011-12-21	positive		2014-08-25	16	0	12	4		0	2	12	334.02	124		0	0.333333	16	334.02	83.508	287.029		806	366.363	-7.70312									807	440.77	-81.0102
2011-12-21	positive		2014-08-26	2	0	0	2		1	3	2	341.83	125		0	0	2	341.83	83.508	287.029		807	366.363	-6.60312									808	436.585	-78.4446
2011-12-21	positive		2014-08-27	2	0	2	0		0	2	2	343.18	125		0	0	2	343.18	83.508	287.029		808	352.449	5.69104									809	436.585	-77.9746
2011-12-22	neutral		2014-09-02	2	0	2	0		0	2	2	342.38	125		0	0	2	342.38	83.508	287.029		809	345.566	13.0444									810	436.585	-112.575
2011-12-22	neutral		2014-09-03	4	0	4	0		0	2	4	339	125		0	0	4	339	83.508	287.029		810	337.194	-13.1835									811	440.77	-116.76
2011-12-22	neutral		2014-09-04	4	0	0	4		1	3	4	345.95	126		0	0	4	345.95	83.508	287.029		811	337.194	-13.1835									812	440.77	-118.26
2011-12-22	neutral		2014-09-05	6	2	2	2		-1	1	2	346.38	125		1	1	6	346.38	84.508	288.029		812	337.194	-14.6835									813	440.77	-127.78
2011-12-22	neutral		2014-09-06	10	0	4	6		1	3	6	346.38	126		0	1.5	10	346.38	84.508	289.529		813	342.028	-29.0381									814	440.77	-133.71
2011-12-22	neutral		2014-09-08	10	0	4	6		1	3	6	342.34	127		0	1.5	10	342.34	84.508	291.029		814	342.028	-34.9681									815	440.77	-127.12
2011-12-23	positive		2014-09-09	12	4	4	4		-1	1	4	329.75	126		1	1	12	329.75	85.508	292.029		815	346.863	-33.2127									816	440.77	-128.45
2011-12-23	positive		2014-09-10	4	2	0	2		-1	1	2	331.33	125		0	0	4	331.33	85.508	292.029		816	346.863	-34.5427									817	444.956	-131.066
2011-12-26	negative		2014-09-11	2	0	2	0		0	2	2	330.52	125		0	0	2	330.52	85.508	292.029		817	356.532	-42.6419									818	449.142	-137.692
2011-12-26	negative		2014-09-12	6	0	4	2		0	2	4	331.19	125		0	0.5	6	331.19	85.508	292.529		818	356.532	-45.0819									819	449.142	-132.342
2011-12-26	neutral		2014-09-13	2	0	2	0		0	2	2	331.19	125		0	0	2	331.19	85.508	292.529		819	356.532	-39.7319									820	453.327	-136.527
2011-12-26	neutral		2014-09-14	2	0	2	0		0	2	2	331.19	125		0	0	2	331.19	85.508	292.529		820	356.532	-39.7319									821	449.142	-130.812
2011-12-27	neutral		2014-09-15	10	2	6	2		0	2	6	323.89	125		0.333333	0.333333	10	323.89	85.8413	292.863		821	347.452	-29.1224									822	453.327	-127.047
2011-12-27	neutral		2014-09-16	4	0	2	2		0	2	2	327.76	125		0	1	4	327.76	85.8413	293.863		822	347.452	-21.1724									823	453.327	-119.697
2011-12-27	neutral		2014-09-18	6	0	4	2		0	2	4	325	125		0	0.5	6	325	85.8413	294.363		823	352.287	-18.657									824	453.327	-119.697
2011-12-27	neutral		2014-09-19	18	0	14	4		0	2	14	331.32	125		0	0.285714	18	331.32	85.8413	294.648		824	357.122	-23.4916									825	453.327	-118.797
2011-12-27	positive		2014-09-21	4	0	4	0		0	2	4	331.32	125		0	0	4	331.32	85.8413	294.648		825	357.122	-22.5916									826	453.327	-117.547
2011-12-27	positive		2014-09-23	2	0	2	0		0	2	2	323.63	125		0	0	2	323.63	85.8413	294.648		826	357.122	-21.3416									827	453.327	-121.737
2011-12-28	negative		2014-09-24	4	0	2	2		0	2	2	328.21	125		0	1	4	328.21	85.8413	295.648		827	361.956	-30.3661									828	453.327	-121.737
2011-12-28	negative		2014-09-28	2	0	2	0		0	2	2	323.21	125		0	0	2	323.21	85.8413	295.648		828	361.956	-30.3661									829	453.327	-121.737
2011-12-28	neutral		2014-10-01	8	0	4	4		0	2	4	317.46	125		0	1	8	317.46	85.8413	296.648		829	366.791	-35.2007									830	453.327	-119.307
2011-12-28	neutral		2014-10-02	2	0	2	0		0	2	2	318.41	125		0	0	2	318.41	85.8413	296.648		830	368.402	-34.3823									831	457.513	-115.683
2011-12-28	neutral		2014-10-04	2	0	2	0		0	2	2	322.74	125		0	0	2	322.74	85.8413	296.648		831	368.402	-26.5723									832	457.513	-114.333
2011-12-28	neutral		2014-10-06	6	0	4	2		0	2	4	322.2	125		0	0.5	6	322.2	85.8413	297.148		832	368.402	-25.2223									833	457.513	-115.133
2011-12-29	negative		2014-10-07	4	0	2	2		0	2	2	316.98	125		0	1	4	316.98	85.8413	298.148		833	368.402	-26.0223									834	457.513	-118.513
2011-12-29	negative		2014-10-08	2	2	0	0		-1	1	2	322.7	124		0	0	2	322.7	85.8413	298.148		834	368.402	-29.4023									835	461.698	-115.748
2011-12-29	neutral		2014-10-09	16	0	6	10		1	3	10	315.37	125		0	1.66667	16	315.37	85.8413	299.815		835	368.402	-22.4523									836	457.513	-111.133
2011-12-29	neutral		2014-10-13	2	0	2	0		0	2	2	306.45	125		0	0	2	306.45	85.8413	299.815		836	359.323	-12.9427									837	461.698	-115.318
2011-12-29	neutral		2014-10-17	2	0	2	0		0	2	2	303.64	125		0	0	2	303.64	85.8413	299.815		837	366.575	-20.1946									838	465.884	-123.544
2011-12-29	neutral		2014-10-21	4	0	2	2		0	2	2	315.33	125		0	1	4	315.33	85.8413	300.815		838	373.827	-31.4865									839	461.698	-131.948
2011-12-29	neutral		2014-10-22	8	2	2	4		1	3	4	312.97	126		1	2	8	312.97	86.8413	302.815		839	364.747	-34.997									840	457.513	-126.183
2011-12-29	neutral		2014-10-23	52	6	30	16		0	2	30	313.18	126		0.2	0.533333	52	313.18	87.0413	303.348		840	364.747	-33.417									841	457.513	-126.993
2011-12-29	neutral		2014-10-24	34	14	18	2		0	2	18	287.06	126		0.777778	0.111111	34	287.06	87.8191	303.46		841	364.747	-34.227									842	457.513	-126.323
2011-12-29	neutral		2014-10-25	2	0	2	0		0	2	2	287.06	126		0	0	2	287.06	87.8191	303.46		842	367.164	-35.9743									843	457.513	-126.323
2011-12-29	positive		2014-10-26	8	0	6	2		0	2	6	287.06	126		0	0.333333	8	287.06	87.8191	303.793		843	367.164	-35.9743									844	457.513	-126.323
2011-12-29	positive		2014-10-27	6	0	2	4		1	3	4	289.97	127		0	2	6	289.97	87.8191	305.793		844	367.164	-35.9743									845	457.513	-133.623
2011-12-29	positive		2014-10-29	6	0	4	2		0	2	4	294.12	127		0	0.5	6	294.12	87.8191	306.293		845	364.138	-40.2477									846	457.513	-129.753
2011-12-29	positive		2014-10-30	6	2	2	2		-1	1	2	299.07	126		1	1	6	299.07	88.8191	307.293		846	368.972	-41.2123									847	457.513	-132.513
2011-12-29	positive		2014-11-01	2	0	0	2		1	3	2	305.46	127		0	0	2	305.46	88.8191	307.293		847	371.39	-46.3896									848	457.513	-126.193
2011-12-29	positive		2014-11-02	2	0	0	2		1	3	2	305.46	128		0	0	2	305.46	88.8191	307.293		848	372.771	-41.4509									849	457.513	-126.193
2011-12-29	positive		2014-11-03	8	0	8	0		0	2	8	305.72	128		0	0	8	305.72	88.8191	307.293		849	372.771	-41.4509									850	457.513	-133.883
2011-12-29	positive		2014-11-04	10	2	4	4		0	2	4	302.81	128		0.5	1	10	302.81	89.3191	308.293		850	372.771	-49.1409									851	457.513	-129.303
2011-12-29	positive		2014-11-05	6	0	4	2		0	2	4	296.52	128		0	0.5	6	296.52	89.3191	308.793		851	377.606	-49.3955									852	457.513	-134.303
2011-12-29	positive		2014-11-06	4	0	0	4		1	3	4	296.64	129		0	0	4	296.64	89.3191	308.793		852	377.606	-54.3955									853	457.513	-140.053
2011-12-29	positive		2014-11-08	4	0	4	0		0	2	4	299.86	129		0	0	4	299.86	89.3191	308.793		853	382.44	-64.9801									854	457.513	-139.103
2011-12-29	positive		2014-11-09	4	0	2	2		0	2	2	299.86	129		0	1	4	299.86	89.3191	309.793		854	382.44	-64.0301									855	457.513	-134.773
2011-12-30	neutral		2014-11-10	4	2	2	0		-1	1	2	305.11	128		1	0	4	305.11	90.3191	309.793		855	382.44	-59.7001									856	457.513	-135.313
2011-12-30	neutral		2014-11-11	2	0	0	2		1	3	2	312.01	129		0	0	2	312.01	90.3191	309.793		856	384.857	-62.6574									857	457.513	-140.533
2011-12-31	neutral		2014-11-12	2	0	2	0		0	2	2	311.51	129		0	0	2	311.51	90.3191	309.793		857	389.692	-72.712									858	453.327	-130.627
2011-12-31	neutral		2014-11-13	12	6	4	2		-1	1	6	316.48	128		1.5	0.5	12	316.48	91.8191	310.293		858	389.692	-66.992									859	457.513	-142.143
2011-12-31	neutral		2014-11-14	6	0	4	2		0	2	4	327.82	128		0	0.5	6	327.82	91.8191	310.793		859	397.75	-82.3797									860	457.513	-151.063
2011-12-31	neutral		2014-11-15	2	0	0	2		1	3	2	327.82	129		0	0	2	327.82	91.8191	310.793		860	397.75	-91.2997									861	457.513	-153.873
2011-12-31	positive		2014-11-17	4	0	4	0		0	2	4	323.05	129		0	0	4	323.05	91.8191	310.793		861	397.75	-94.1097									862	457.513	-142.183
2011-12-31	positive		2014-11-18	6	0	2	4		1	3	4	324.93	130		0	2	6	324.93	91.8191	312.793		862	402.584	-87.2543									863	461.698	-148.728
2012-01-01	negative		2014-11-19	18	0	8	10		1	3	10	326.54	131		0	1.25	18	326.54	91.8191	314.043		863	398.339	-85.3693									864	461.698	-148.518
2012-01-01	negative		2014-11-20	18	2	12	4		0	2	12	330.54	131		0.166667	0.333333	18	330.54	91.9858	314.376		864	398.135	-84.955									865	461.698	-174.638
2012-01-01	neutral		2014-11-21	18	2	16	0		0	2	16	332.63	131		0.125	0	18	332.63	92.1108	314.376		865	387.85	-100.79									866	461.698	-174.638
2012-01-01	neutral		2014-11-22	6	0	2	4		1	3	4	332.63	132		0	2	6	332.63	92.1108	316.376		866	387.85	-100.79									867	461.698	-174.638
2012-01-01	neutral		2014-11-23	4	0	2	2		0	2	2	332.63	132		0	1	4	332.63	92.1108	317.376		867	389.462	-102.402									868	465.884	-175.914
2012-01-01	neutral		2014-11-24	4	0	2	2		0	2	2	335.64	132		0	1	4	335.64	92.1108	318.376		868	399.131	-109.161									869	465.884	-171.764
2012-01-01	positive		2014-11-25	8	2	2	4		1	3	4	335.04	133		1	2	8	335.04	93.1108	320.376		869	401.548	-107.428									870	461.698	-162.628
2012-01-01	positive		2014-11-26	16	2	8	6		0	2	8	333.57	133		0.25	0.75	16	333.57	93.3608	321.126		870	392.468	-93.3985									871	465.884	-160.424
2012-01-01	positive		2014-11-27	6	0	6	0		0	2	6	333.57	133		0	0	6	333.57	93.3608	321.126		871	392.468	-87.0085									872	470.07	-164.61
2012-01-01	positive		2014-11-29	6	0	6	0		0	2	6	338.64	133		0	0	6	338.64	93.3608	321.126		872	392.468	-87.0085									873	470.07	-164.35
2012-01-01	positive		2014-11-30	2	0	2	0		0	2	2	338.64	133		0	0	2	338.64	93.3608	321.126		873	392.468	-86.7485									874	470.07	-167.26
2012-01-01	positive		2014-12-01	4	0	4	0		0	2	4	326	133		0	0	4	326	93.3608	321.126		874	390.346	-87.536									875	470.07	-173.55
2012-01-03	neutral		2014-12-02	8	0	6	2		0	2	6	326.31	133		0	0.333333	8	326.31	93.3608	321.46		875	392.763	-96.2433									876	474.255	-177.615
2012-01-03	neutral		2014-12-03	14	2	10	2		0	2	10	316.5	133		0.2	0.2	14	316.5	93.5608	321.66		876	392.763	-96.1233									877	474.255	-174.395
2012-01-03	neutral		2014-12-04	8	0	4	4		0	2	4	316.93	133		0	1	8	316.93	93.5608	322.66		877	392.763	-92.9033									878	474.255	-174.395
2012-01-03	neutral		2014-12-05	6	2	2	2		-1	1	2	312.63	132		1	1	6	312.63	94.5608	323.66		878	397.598	-97.7379									879	470.07	-164.96
2012-01-03	positive		2014-12-06	6	4	2	0		-1	1	4	312.63	131		2	0	6	312.63	96.5608	323.66		879	383.684	-78.5737									880	474.255	-162.245
2012-01-03	positive		2014-12-07	6	0	6	0		0	2	6	312.63	131		0	0	6	312.63	96.5608	323.66		880	383.684	-71.6737									881	474.255	-162.745
2012-01-03	positive		2014-12-08	20	4	10	6		0	2	10	306.64	131		0.4	0.6	20	306.64	96.9608	324.26		881	383.684	-72.1737									882	470.07	-153.59
2012-01-03	positive		2014-12-09	10	0	8	2		0	2	8	312.5	131		0	0.25	10	312.5	96.9608	324.51		882	365.23	-48.7498									883	470.07	-142.25
2012-01-04	neutral		2014-12-11	14	0	8	6		0	2	8	307.36	131		0	0.75	14	307.36	96.9608	325.26		883	367.647	-39.8271									884	474.255	-146.435
2012-01-04	neutral		2014-12-12	16	4	4	8		1	3	8	307.32	132		1	2	16	307.32	97.9608	327.26		884	367.647	-39.8271									885	474.255	-151.205
2012-01-04	positive		2014-12-13	6	0	2	4		1	3	4	307.32	133		0	2	6	307.32	97.9608	329.26		885	367.647	-44.5971									886	478.441	-153.511
2012-01-04	positive		2014-12-15	12	2	8	2		0	2	8	306.07	133		0.25	0.25	12	306.07	98.2108	329.51		886	377.316	-52.3863									887	482.627	-156.087
2012-01-04	positive		2014-12-16	12	0	4	8		1	3	8	295.06	134		0	2	12	295.06	98.2108	331.51		887	383.36	-56.8195									888	482.627	-152.087
2012-01-04	positive		2014-12-17	10	0	2	8		1	3	8	298.88	135		0	4	10	298.88	98.2108	335.51		888	382.652	-52.112									889	482.627	-149.997
2012-01-05	negative		2014-12-18	18	4	6	8		1	3	8	297.73	136		0.666667	1.33333	18	297.73	98.8775	336.843		889	380.913	-48.2828									890	486.812	-154.182
2012-01-05	negative		2014-12-19	16	4	12	0		0	2	12	299.9	136		0.333333	0	16	299.9	99.2108	336.843		890	390.582	-57.952									891	486.812	-154.182
2012-01-05	neutral		2014-12-20	2	2	0	0		-1	1	2	299.9	135		0	0	2	299.9	99.2108	336.843		891	395.417	-62.7866									892	486.812	-151.172
2012-01-05	neutral		2014-12-21	4	0	2	2		0	2	2	299.9	135		0	1	4	299.9	99.2108	337.843		892	400.251	-64.6112									893	490.998	-155.958
2012-01-05	neutral		2014-12-22	8	0	4	4		0	2	4	306.54	135		0	1	8	306.54	99.2108	338.843		893	396.006	-60.9662									894	490.998	-157.428
2012-01-05	neutral		2014-12-23	4	0	4	0		0	2	4	306.285	135		0	0	4	306.285	99.2108	338.843		894	396.154	-62.5836									895	490.998	-157.428
2012-01-05	positive		2014-12-24	2	0	2	0		0	2	2	303.03	135		0	0	2	303.03	99.2108	338.843		895	396.154	-62.5836									896	490.998	-152.358
2012-01-05	positive		2014-12-25	4	0	2	2		0	2	2	303.03	135		0	1	4	303.03	99.2108	339.843		896	396.154	-57.5136									897	490.998	-152.358
2012-01-05	positive		2014-12-26	16	0	10	6		0	2	10	309.09	135		0	0.6	16	309.09	99.2108	340.443		897	396.154	-57.5136									898	490.998	-164.998
2012-01-05	positive		2014-12-28	4	0	4	0		0	2	4	309.09	135		0	0	4	309.09	99.2108	340.443		898	396.154	-70.1536									899	490.998	-164.688
2012-01-06	neutral		2014-12-29	8	0	8	0		0	2	8	312.04	135		0	0	8	312.04	99.2108	340.443		899	397.765	-71.4551									900	490.998	-174.498
2012-01-06	neutral		2014-12-30	6	0	2	4		1	3	4	310.3	136		0	2	6	310.3	99.2108	342.443		900	395.949	-79.4492									901	490.998	-174.068
2012-01-06	positive		2014-12-31	20	4	12	4		0	2	12	310.35	136		0.333333	0.333333	20	310.35	99.5441	342.776		901	400.784	-83.8538									902	486.812	-174.182
2012-01-06	positive		2015-01-02	4	0	0	4		1	3	4	308.52	137		0	0	4	308.52	99.5441	342.776		902	391.704	-79.0743									903	482.627	-169.997
2012-01-06	positive		2015-01-03	2	0	2	0		0	2	2	308.52	137		0	0	2	308.52	99.5441	342.776		903	363.876	-51.246									904	482.627	-169.997
2012-01-06	positive		2015-01-05	4	0	2	2		0	2	2	302.19	137		0	1	4	302.19	99.5441	343.776		904	363.876	-51.246									905	482.627	-175.987
2012-01-06	positive		2015-01-06	6	0	4	2		0	2	4	295.29	137		0	0.5	6	295.29	99.5441	344.276		905	361.211	-54.5711									906	482.627	-170.127
2012-01-06	positive		2015-01-08	6	0	4	2		0	2	4	300.46	137		0	0.5	6	300.46	99.5441	344.776		906	362.42	-49.9197									907	482.627	-175.267
2012-01-06	positive		2015-01-11	4	0	2	2		0	2	2	296.93	137		0	1	4	296.93	99.5441	345.776		907	366.046	-58.6857									908	486.812	-179.492
2012-01-06	positive		2015-01-12	10	2	6	2		0	2	6	291.41	137		0.333333	0.333333	10	291.41	99.8775	346.11		908	361.801	-54.4807									909	490.998	-183.678
2012-01-06	positive		2015-01-13	6	0	6	0		0	2	6	294.74	137		0	0	6	294.74	99.8775	346.11		909	371.47	-64.1499									910	490.998	-184.928
2012-01-06	positive		2015-01-14	2	0	0	2		1	3	2	293.27	138		0	0	2	293.27	99.8775	346.11		910	369.2	-63.13									911	495.184	-200.124
2012-01-09	neutral		2015-01-15	2	0	2	0		0	2	2	286.95	138		0	0	2	286.95	99.8775	346.11		911	378.869	-83.8092									912	499.369	-200.489
2012-01-09	neutral		2015-01-17	2	0	0	2		1	3	2	290.74	139		0	0	2	290.74	99.8775	346.11		912	398.208	-99.3276									913	503.555	-205.825
2012-01-11	neutral		2015-01-18	2	0	2	0		0	2	2	290.74	139		0	0	2	290.74	99.8775	346.11		913	395.378	-97.6476									914	503.555	-203.655
2012-01-11	neutral		2015-01-19	6	2	2	2		-1	1	2	290.74	138		1	1	6	290.74	100.877	347.11		914	390.74	-90.8396									915	499.369	-199.469
2012-01-11	positive		2015-01-20	10	0	8	2		0	2	8	289.44	138		0	0.25	10	289.44	100.877	347.36		915	390.74	-90.8396									916	499.369	-199.469
2012-01-11	positive		2015-01-21	12	0	6	6		0	2	6	297.25	138		0	1	12	297.25	100.877	348.36		916	395.574	-95.6742									917	499.369	-192.829
2012-01-13	negative		2015-01-23	4	0	0	4		1	3	4	312.39	139		0	0	4	312.39	100.877	348.36		917	400.409	-93.8688									918	499.369	-193.084
2012-01-13	negative		2015-01-25	2	0	2	0		0	2	2	312.39	139		0	0	2	312.39	100.877	348.36		918	400.409	-94.1238									919	499.369	-196.339
2012-01-13	negative		2015-01-28	4	0	2	2		0	2	2	303.91	139		0	1	4	303.91	100.877	349.36		919	400.409	-97.3788									920	499.369	-196.339
2012-01-13	negative		2015-01-29	38	4	22	12		0	2	22	311.78	139		0.181818	0.545455	38	311.78	101.059	349.905		920	405.243	-102.213									921	499.369	-190.279
2012-01-15	neutral		2015-01-30	22	2	14	6		0	2	14	354.53	139		0.142857	0.428571	22	354.53	101.202	350.334		921	408.144	-99.0541									922	499.369	-190.279
2012-01-15	neutral		2015-01-31	8	0	4	4		0	2	4	354.53	139		0	1	8	354.53	101.202	351.334		922	408.144	-99.0541									923	499.369	-187.329
2012-01-18	neutral		2015-02-03	10	0	8	2		0	2	8	363.55	139		0	0.25	10	363.55	101.202	351.584		923	408.144	-96.1041									924	503.555	-193.255
2012-01-18	neutral		2015-02-04	2	0	0	2		1	3	2	364.75	140		0	0	2	364.75	101.202	351.584		924	417.813	-107.513									925	503.555	-193.205
2012-01-18	neutral		2015-02-05	6	0	2	4		1	3	4	373.89	141		0	2	6	373.89	101.202	353.584		925	414.787	-104.437									926	507.74	-199.22
2012-01-18	neutral		2015-02-06	4	0	4	0		0	2	4	374.28	141		0	0	4	374.28	101.202	353.584		926	414.787	-106.267									927	507.74	-199.22
2012-01-18	neutral		2015-02-09	4	0	2	2		0	2	2	370.56	141		0	1	4	370.56	101.202	354.584		927	414.787	-106.267									928	507.74	-205.55
2012-01-18	neutral		2015-02-10	2	0	2	0		0	2	2	372.995	141		0	0	2	372.995	101.202	354.584		928	419.621	-117.431									929	507.74	-212.45
2012-01-18	positive		2015-02-11	4	0	4	0		0	2	4	375.14	141		0	0	4	375.14	101.202	354.584		929	422.039	-126.749									930	507.74	-207.28
2012-01-18	positive		2015-02-12	4	0	2	2		0	2	2	377.17	141		0	1	4	377.17	101.202	355.584		930	424.456	-123.996									931	507.74	-210.81
2012-01-19	neutral		2015-02-13	4	0	2	2		0	2	2	381.83	141		0	1	4	381.83	101.202	356.584		931	429.291	-132.361									932	507.74	-216.33
2012-01-19	neutral		2015-02-16	4	2	0	2		-1	1	2	381.83	140		0	0	4	381.83	101.202	356.584		932	426.264	-134.854									933	507.74	-213
2012-01-19	neutral		2015-02-18	2	0	2	0		0	2	2	373.37	140		0	0	2	373.37	101.202	356.584		933	426.264	-131.524									934	511.926	-218.656
2012-01-19	neutral		2015-02-20	2	0	2	0		0	2	2	383.66	140		0	0	2	383.66	101.202	356.584		934	426.264	-132.994									935	511.926	-224.976
2012-01-19	neutral		2015-02-21	2	0	2	0		0	2	2	383.66	140		0	0	2	383.66	101.202	356.584		935	426.264	-139.314									936	516.112	-225.372
2012-01-19	neutral		2015-02-22	10	0	8	2		0	2	8	383.66	140		0	0.25	10	383.66	101.202	356.834		936	426.264	-135.524									937	516.112	-225.372
2012-01-20	negative		2015-02-23	6	0	4	2		0	2	4	380.14	140		0	0.5	6	380.14	101.202	357.334		937	426.264	-135.524									938	511.926	-221.186
2012-01-20	negative		2015-02-24	4	0	4	0		0	2	4	378.59	140		0	0	4	378.59	101.202	357.334		938	417.185	-126.445									939	511.926	-222.486
2012-01-20	positive		2015-02-25	8	0	6	2		0	2	6	385.37	140		0	0.333333	8	385.37	101.202	357.667		939	418.393	-128.953									940	511.926	-214.676
2012-01-20	positive		2015-02-26	2	0	2	0		0	2	2	384.8	140		0	0	2	384.8	101.202	357.667		940	423.228	-125.978									941	516.112	-203.722
2012-01-20	positive		2015-03-10	2	0	2	0		0	2	2	369.51	140		0	0	2	369.51	101.202	357.667		941	423.228	-110.838									942	516.112	-203.722
2012-01-20	positive		2015-03-12	2	0	2	0		0	2	2	374.24	140		0	0	2	374.24	101.202	357.667		942	423.228	-110.838									943	516.112	-212.202
2012-01-21	neutral		2015-03-13	2	0	2	0		0	2	2	370.58	140		0	0	2	370.58	101.202	357.667		943	428.062	-124.152									944	516.112	-204.332
2012-01-21	neutral		2015-03-15	2	0	0	2		1	3	2	370.58	141		0	0	2	370.58	101.202	357.667		944	428.17	-116.39									945	516.112	-161.582
2012-01-22	neutral		2015-03-18	2	0	2	0		0	2	2	375.135	141		0	0	2	375.135	101.202	357.667		945	428.254	-73.7238									946	516.112	-161.582
2012-01-22	neutral		2015-03-19	14	0	10	4		0	2	10	373.24	141		0	0.4	14	373.24	101.202	358.067		946	433.088	-78.5584									947	516.112	-152.562
2012-01-22	positive		2015-03-20	8	0	6	2		0	2	6	378.49	141		0	0.333333	8	378.49	101.202	358.4		947	434.297	-70.747									948	520.297	-155.547
2012-01-22	positive		2015-03-21	2	2	0	0		-1	1	2	378.49	140		0	0	2	378.49	101.202	358.4		948	434.297	-69.547									949	524.483	-150.593
2012-01-23	neutral		2015-03-22	2	0	0	2		1	3	2	378.49	141		0	0	2	378.49	101.202	358.4		949	443.966	-70.0762									950	524.483	-150.203
2012-01-23	neutral		2015-03-23	2	0	2	0		0	2	2	375.11	141		0	0	2	375.11	101.202	358.4		950	443.966	-69.6862									951	524.483	-153.923
2012-01-26	positive		2015-03-24	4	4	0	0		-1	1	4	374.09	140		0	0	4	374.09	101.202	358.4		951	448.801	-78.2408									952	524.483	-151.488
2012-01-26	positive		2015-03-26	6	0	4	2		0	2	4	367.35	140		0	0.5	6	367.35	101.202	358.9		952	448.801	-75.8058									953	524.483	-149.343
2012-01-29	neutral		2015-03-30	6	0	2	4		1	3	4	374.59	141		0	2	6	374.59	101.202	360.9		953	448.801	-73.6608									954	524.483	-147.313
2012-01-29	neutral		2015-03-31	8	0	0	8		1	3	8	372.1	142		0	0	8	372.1	101.202	360.9		954	453.635	-76.4654									955	524.483	-142.653
2012-01-31	negative		2015-04-01	10	2	8	0		0	2	8	370.255	142		0.25	0	10	370.255	101.452	360.9		955	458.47	-76.64									956	520.297	-138.467
2012-01-31	negative		2015-04-02	6	0	4	2		0	2	4	372.25	142		0	0.5	6	372.25	101.452	361.4		956	458.47	-76.64									957	520.297	-146.927
2012-01-31	negative		2015-04-13	2	0	0	2		1	3	2	382.36	143		0	0	2	382.36	101.452	361.4		957	458.47	-85.1									958	520.297	-136.637
2012-01-31	negative		2015-04-17	8	0	6	2		0	2	6	375.56	143		0	0.333333	8	375.56	101.452	361.734		958	458.47	-74.81									959	520.297	-136.637
2012-01-31	negative		2015-04-19	12	0	6	6		0	2	6	375.56	143		0	1	12	375.56	101.452	362.734		959	458.47	-74.81									960	520.297	-136.637
2012-01-31	negative		2015-04-20	12	0	10	2		0	2	10	389.51	143		0	0.2	12	389.51	101.452	362.934		960	459.679	-76.0187									961	520.297	-140.157
2012-01-31	negative		2015-04-21	2	0	0	2		1	3	2	391.18	144		0	0	2	391.18	101.452	362.934		961	462.096	-81.956									962	520.297	-141.707
2012-01-31	negative		2015-04-22	6	0	2	4		1	3	4	389.8	145		0	2	6	389.8	101.452	364.934		962	462.096	-83.506									963	520.297	-134.927
2012-01-31	neutral		2015-04-23	36	0	20	16		0	2	20	389.99	145		0	0.8	36	389.99	101.452	365.734		963	463.708	-78.3375									964	520.297	-135.497
2012-01-31	neutral		2015-04-24	18	0	12	6		0	2	12	445.1	145		0	0.5	18	445.1	101.452	366.234		964	463.708	-78.9075									965	520.297	-150.787
2012-01-31	neutral		2015-04-25	10	0	8	2		0	2	8	445.1	145		0	0.25	10	445.1	101.452	366.484		965	463.708	-94.1975									966	520.297	-146.057
2012-01-31	neutral		2015-04-26	10	4	2	4		-1	1	4	445.1	144		2	2	10	445.1	103.452	368.484		966	463.708	-89.4675									967	520.297	-149.717
2012-01-31	neutral		2015-04-27	8	0	6	2		0	2	6	438.56	144		0	0.333333	8	438.56	103.452	368.817		967	463.708	-93.1275									968	524.483	-153.903
2012-01-31	neutral		2015-04-28	14	2	10	2		0	2	10	429.31	144		0.2	0.2	14	429.31	103.652	369.017		968	463.708	-93.1275									969	524.483	-149.348
2012-01-31	positive		2015-04-29	8	0	6	2		0	2	6	429.37	144		0	0.333333	8	429.37	103.652	369.35		969	463.708	-88.5725									970	524.483	-151.243
2012-01-31	positive		2015-04-30	6	0	6	0		0	2	6	421.78	144		0	0	6	421.78	103.652	369.35		970	465.641	-92.4013									971	524.483	-145.993
2012-01-31	positive		2015-05-31	18	0	10	8		0	2	10	429.23	144		0	0.8	18	429.23	103.652	370.15		971	467.253	-88.7629									972	520.297	-141.807
2012-01-31	positive		2015-06-01	50	2	42	6		0	2	42	430.92	144		0.047619	0.142857	50	430.92	103.7	370.293		972	467.253	-88.7629									973	524.483	-145.993
2012-01-31	positive		2015-06-02	18	0	12	6		0	2	12	430.99	144		0	0.5	18	430.99	103.7	370.793		973	467.253	-88.7629									974	524.483	-149.373
2012-01-31	positive		2015-06-03	4	0	2	2		0	2	2	436.59	144		0	1	4	436.59	103.7	371.793		974	467.253	-92.1429									975	520.297	-146.207
2012-01-31	positive		2015-06-04	4	0	2	2		0	2	2	430.78	144		0	1	4	430.78	103.7	372.793		975	467.253	-93.1629									976	520.297	-152.947
2012-01-31	positive		2015-06-05	4	0	4	0		0	2	4	426.95	144		0	0	4	426.95	103.7	372.793		976	469.67	-102.32									977	524.483	-149.893
2012-01-31	positive		2015-06-06	2	0	0	2		1	3	2	426.95	145		0	0	2	426.95	103.7	372.793		977	479.339	-104.749									978	528.669	-156.569
2012-01-31	positive		2015-06-07	2	0	2	0		0	2	2	426.95	145		0	0	2	426.95	103.7	372.793		978	479.339	-107.239									979	528.669	-158.414
2012-01-31	positive		2015-06-08	12	0	8	4		0	2	8	423.5	145		0	0.5	12	423.5	103.7	373.293		979	475.861	-105.606									980	528.669	-156.419
2012-01-31	positive		2015-06-09	4	0	4	0		0	2	4	425.48	145		0	0	4	425.48	103.7	373.293		980	478.278	-106.028									981	532.854	-150.494
2012-02-01	neutral		2015-06-10	4	0	4	0		0	2	4	430.77	145		0	0	4	430.77	103.7	373.293		981	478.278	-95.9181									982	532.854	-157.294
2012-02-01	neutral		2015-06-16	6	0	2	4		1	3	4	427.26	146		0	2	6	427.26	103.7	375.293		982	479.89	-104.33									983	532.854	-157.294
2012-02-01	neutral		2015-06-17	6	0	2	4		1	3	4	427.81	147		0	2	6	427.81	103.7	377.293		983	484.724	-109.164									984	532.854	-143.344
2012-02-01	neutral		2015-06-18	22	0	12	10		0	2	12	439.39	147		0	0.833333	22	439.39	103.7	378.126		984	485.691	-96.1812									985	537.04	-145.86
2012-02-01	neutral		2015-06-19	6	0	6	0		0	2	6	434.92	147		0	0	6	434.92	103.7	378.126		985	485.691	-94.5112									986	541.226	-151.426
2012-02-01	neutral		2015-06-23	4	0	4	0		0	2	4	445.99	147		0	0	4	445.99	103.7	378.126		986	495.36	-105.56									987	541.226	-151.236
2012-02-01	neutral		2015-06-24	4	0	0	4		1	3	4	440.84	148		0	0	4	440.84	103.7	378.126		987	499.228	-109.238									988	541.226	-96.1256
2012-02-01	neutral		2015-06-25	4	2	2	0		-1	1	2	440.1	147		1	0	4	440.1	104.7	378.126		988	501.645	-56.5454									989	541.226	-96.1256
2012-02-01	positive		2015-06-26	6	0	4	2		0	2	4	438.1	147		0	0.5	6	438.1	104.7	378.626		989	502.854	-57.754									990	537.04	-91.9399
2012-02-01	positive		2015-06-27	6	0	4	2		0	2	4	438.1	147		0	0.5	6	438.1	104.7	379.126		990	484.695	-39.5949									991	537.04	-98.4799
2012-02-02	negative		2015-06-28	10	0	10	0		0	2	10	438.1	147		0	0	10	438.1	104.7	379.126		991	486.306	-47.7464									992	537.04	-107.73
2012-02-02	negative		2015-06-29	8	0	4	4		0	2	4	429.86	147		0	1	8	429.86	104.7	380.126		992	484.491	-55.1805									993	537.04	-107.67
2012-02-07	negative		2015-07-02	6	0	4	2		0	2	4	437.71	147		0	0.5	6	437.71	104.7	380.626		993	486.102	-56.732									994	537.04	-115.26
2012-02-07	negative		2015-07-05	6	0	4	2		0	2	4	437.71	147		0	0.5	6	437.71	104.7	381.126		994	486.102	-64.322									995	537.04	-107.81
2012-02-07	positive		2015-07-07	2	0	2	0		0	2	2	436.72	147		0	0	2	436.72	104.7	381.126		995	489.97	-60.7397									996	537.04	-106.12
2012-02-07	positive		2015-07-10	2	0	0	2		1	3	2	443.51	148		0	0	2	443.51	104.7	381.126		996	489.998	-59.0778									997	537.04	-106.05
2012-02-10	neutral		2015-07-11	4	0	4	0		0	2	4	443.51	148		0	0	4	443.51	104.7	381.126		997	492.415	-61.4251									998	537.04	-100.45
2012-02-10	neutral		2015-07-12	12	0	6	6		0	2	6	443.51	148		0	1	12	443.51	104.7	382.126		998	497.25	-60.6597									999	537.04	-106.26
2012-02-13	neutral		2015-07-13	10	0	2	8		1	3	8	455.57	149		0	4	10	455.57	104.7	386.126		999	502.084	-71.3043									1000	537.04	-110.09
2012-02-13	neutral		2015-07-14	10	0	4	6		1	3	6	465.57	150		0	1.5	10	465.57	104.7	387.626		1000	502.084	-75.1343									1001	541.226	-114.276
2012-02-13	positive		2015-07-15	24	2	14	8		0	2	14	461.19	150		0.142857	0.571429	24	461.19	104.843	388.198		1001	502.084	-75.1343									1002	541.226	-114.276
2012-02-13	positive		2015-07-16	2	0	0	2		1	3	2	475.48	151		0	0	2	475.48	104.843	388.198		1002	502.084	-75.1343									1003	541.226	-117.726
2012-02-14	negative		2015-07-17	10	0	4	6		1	3	6	483.01	152		0	1.5	10	483.01	104.843	389.698		1003	504.502	-81.0016									1004	541.226	-115.746
2012-02-14	negative		2015-07-18	2	0	0	2		1	3	2	483.01	153		0	0	2	483.01	104.843	389.698		1004	504.502	-79.0216									1005	541.226	-110.456
2012-02-14	neutral		2015-07-19	10	0	4	6		1	3	6	483.01	154		0	1.5	10	483.01	104.843	391.198		1005	504.502	-73.7316									1006	545.411	-118.151
2012-02-14	neutral		2015-07-20	16	0	8	8		0	2	8	488.1	154		0	1	16	488.1	104.843	392.198		1006	514.171	-86.9108									1007	549.597	-121.787
2012-02-14	neutral		2015-07-22	2	0	0	2		1	3	2	488.27	155		0	0	2	488.27	104.843	392.198		1007	523.84	-96.03									1008	549.597	-110.207
2012-02-14	neutral		2015-07-23	64	2	26	36		1	3	36	482.18	156		0.0769231	1.38462	64	482.18	104.92	393.582		1008	527.869	-88.4788									1009	549.597	-114.677
2012-02-14	positive		2015-07-24	50	4	30	16		0	2	30	529.42	156		0.133333	0.533333	50	529.42	105.053	394.116		1009	527.869	-92.9488									1010	549.597	-103.607
2012-02-14	positive		2015-07-25	2	0	0	2		1	3	2	529.42	157		0	0	2	529.42	105.053	394.116		1010	527.869	-81.8788									1011	553.782	-112.942
2012-02-15	negative		2015-07-26	2	0	2	0		0	2	2	529.42	157		0	0	2	529.42	105.053	394.116		1011	527.869	-87.0288									1012	549.597	-109.497
2012-02-15	negative		2015-07-27	8	0	6	2		0	2	6	531.41	157		0	0.333333	8	531.41	105.053	394.449		1012	513.955	-73.8546									1013	549.597	-111.497
2012-02-15	neutral		2015-07-28	10	0	8	2		0	2	8	526.03	157		0	0.25	10	526.03	105.053	394.699		1013	516.372	-78.2719									1014	549.597	-111.497
2012-02-15	neutral		2015-07-29	2	0	2	0		0	2	2	529	157		0	0	2	529	105.053	394.699		1014	518.789	-80.6892									1015	549.597	-111.497
2012-02-16	negative		2015-07-30	12	0	2	10		1	3	10	536.76	158		0	5	12	536.76	105.053	399.699		1015	518.789	-80.6892									1016	549.597	-119.737
2012-02-16	negative		2015-07-31	6	0	2	4		1	3	4	536.15	159		0	2	6	536.15	105.053	401.699		1016	523.624	-93.7638									1017	549.597	-111.887
2012-02-16	neutral		2015-08-03	2	2	0	0		-1	1	2	535.03	158		0	0	2	535.03	105.053	401.699		1017	526.041	-88.3311									1018	549.597	-111.887
2012-02-16	neutral		2015-08-04	6	4	0	2		-1	1	4	531.9	157		0	0	6	531.9	105.053	401.699		1018	528.458	-90.7484									1019	549.597	-112.877
2012-02-16	neutral		2015-08-05	4	0	2	2		0	2	2	537.01	157		0	1	4	537.01	105.053	402.699		1019	528.458	-91.7384									1020	553.782	-110.272
2012-02-16	neutral		2015-08-06	12	0	10	2		0	2	10	529.46	157		0	0.2	12	529.46	105.053	402.899		1020	528.458	-84.9484									1021	553.782	-110.272
2012-02-16	positive		2015-08-07	14	0	10	4		0	2	10	522.62	157		0	0.4	14	522.62	105.053	403.299		1021	528.458	-84.9484									1022	553.782	-110.272
2012-02-16	positive		2015-08-09	2	0	0	2		1	3	2	522.62	158		0	0	2	522.62	105.053	403.299		1022	533.293	-89.783									1023	557.968	-102.398
2012-02-16	positive		2015-08-10	2	0	0	2		1	3	2	524	159		0	0	2	524	105.053	403.299		1023	552.631	-97.0614									1024	562.154	-96.5838
2012-02-16	positive		2015-08-11	6	0	4	2		0	2	4	527.46	159		0	0.5	6	527.46	105.053	403.799		1024	559.883	-94.3133									1025	562.154	-100.964
2012-02-17	neutral		2015-08-12	2	0	0	2		1	3	2	525.91	160		0	0	2	525.91	105.053	403.799		1025	560.658	-99.4682									1026	566.339	-90.8594
2012-02-17	neutral		2015-08-13	4	0	2	2		0	2	2	529.66	160		0	1	4	529.66	105.053	404.799		1026	560.658	-85.1782									1027	570.525	-87.515
2012-02-17	neutral		2015-08-14	2	0	0	2		1	3	2	531.52	161		0	0	2	531.52	105.053	404.799		1027	567.91	-84.9001									1028	574.711	-91.7007
2012-02-17	neutral		2015-08-15	12	0	8	4		0	2	8	531.52	161		0	0.5	12	531.52	105.053	405.299		1028	567.91	-84.9001									1029	578.896	-95.8863
2012-02-23	positive		2015-08-16	12	2	8	2		0	2	8	531.52	161		0.25	0.25	12	531.52	105.303	405.549		1029	575.162	-92.152									1030	578.896	-90.7963
2012-02-23	positive		2015-08-17	6	2	0	4		1	3	4	535.22	162		0	0	6	535.22	105.303	405.549		1030	579.997	-91.8966									1031	583.082	-94.812
2012-03-01	negative		2015-08-18	12	2	6	4		0	2	6	535.02	162		0.333333	0.666667	12	535.02	105.636	406.216		1031	579.997	-91.7266									1032	587.268	-105.088
2012-03-01	negative		2015-08-20	8	4	4	0		-1	1	4	515.78	161		1	0	8	515.78	106.636	406.216		1032	585.62	-103.44									1033	587.268	-57.8476
2012-03-02	positive		2015-08-21	14	4	4	6		1	3	6	494.47	162		1	1.5	14	494.47	107.636	407.716		1033	586.344	-56.9236									1034	591.453	-62.0332
2012-03-02	positive		2015-08-24	2	0	0	2		1	3	2	463.37	163		0	0	2	463.37	107.636	407.716		1034	586.344	-56.9236									1035	591.453	-62.0332
2012-03-03	neutral		2015-08-25	2	2	0	0		-1	1	2	466.37	162		0	0	2	466.37	107.636	407.716		1035	586.344	-56.9236									1036	591.453	-60.0432
2012-03-03	neutral		2015-08-26	14	2	8	4		0	2	8	500.77	162		0.25	0.5	14	500.77	107.886	408.216		1036	587.955	-56.5451									1037	591.453	-65.4232
2012-03-03	positive		2015-08-27	4	2	2	0		-1	1	2	518.37	161		1	0	4	518.37	108.886	408.216		1037	589.164	-63.1338									1038	591.453	-62.4532
2012-03-03	positive		2015-08-28	10	0	8	2		0	2	8	518.01	161		0	0.25	10	518.01	108.886	408.466		1038	589.164	-60.1638									1039	595.639	-58.8789
2012-03-04	neutral		2015-08-30	10	2	2	6		1	3	6	518.01	162		1	3	10	518.01	109.886	411.466		1039	613.337	-76.5767									1040	599.825	-63.6745
2012-03-04	neutral		2015-08-31	4	0	4	0		0	2	4	512.89	162		0	0	4	512.89	109.886	411.466		1040	623.006	-86.8559									1041	595.639	-60.6089
2012-03-05	positive		2015-09-01	6	0	4	2		0	2	4	496.54	162		0	0.5	6	496.54	109.886	411.966		1041	623.006	-87.9759									1042	591.453	-59.5532
2012-03-05	positive		2015-09-02	8	0	4	4		0	2	4	510.55	162		0	1	8	510.55	109.886	412.966		1042	623.006	-91.1059									1043	591.453	-54.4432
2012-03-06	neutral		2015-09-03	10	6	4	0		-1	1	6	504.72	161		1.5	0	10	504.72	111.386	412.966		1043	627.841	-90.8305									1044	591.453	-61.9932
2012-03-06	neutral		2015-09-04	6	2	4	0		0	2	4	499	161		0.5	0	6	499	111.886	412.966		1044	628.807	-99.3475									1045	591.453	-68.8332
2012-03-06	neutral		2015-09-08	6	2	2	2		-1	1	2	517.54	160		1	1	6	517.54	112.886	413.966		1045	630.741	-108.121									1046	595.639	-73.0189
2012-03-06	neutral		2015-09-10	2	0	0	2		1	3	2	522.24	161		0	0	2	522.24	112.886	413.966		1046	630.741	-108.121									1047	599.825	-75.8245
2012-03-07	positive		2015-09-11	4	0	2	2		0	2	2	529.44	161		0	1	4	529.44	112.886	414.966		1047	630.741	-106.741									1048	599.825	-72.3645
2012-03-07	positive		2015-09-12	2	0	2	0		0	2	2	529.44	161		0	0	2	529.44	112.886	414.966		1048	633.159	-105.699									1049	604.01	-78.1002
2012-03-08	neutral		2015-09-13	4	0	2	2		0	2	2	529.44	161		0	1	4	529.44	112.886	415.966		1049	633.159	-107.249									1050	604.01	-74.3502
2012-03-08	neutral		2015-09-14	6	2	2	2		-1	1	2	521.38	160		1	1	6	521.38	113.886	416.966		1050	637.993	-108.333									1051	608.196	-76.6758
2012-03-08	neutral		2015-09-15	8	0	4	4		0	2	4	522.37	160		0	1	8	522.37	113.886	417.966		1051	637.993	-106.473									1052	608.196	-76.6758
2012-03-08	neutral		2015-09-16	8	2	4	2		0	2	4	527.39	160		0.5	0.5	8	527.39	114.386	418.466		1052	640.41	-108.89									1053	608.196	-76.6758
2012-03-09	neutral		2015-09-17	10	0	6	4		0	2	6	538.87	160		0	0.666667	10	538.87	114.386	419.132		1053	638.141	-106.621									1054	612.381	-77.1614
2012-03-09	neutral		2015-09-19	10	0	4	6		1	3	6	540.26	161		0	1.5	10	540.26	114.386	420.632		1054	638.141	-102.921									1055	612.381	-77.3614
2012-03-11	neutral		2015-09-20	6	0	4	2		0	2	4	540.26	161		0	0.5	6	540.26	114.386	421.132		1055	636.726	-101.706									1056	608.196	-92.4158
2012-03-11	neutral		2015-09-21	8	0	2	6		1	3	6	548.39	162		0	3	8	548.39	114.386	424.132		1056	622.811	-107.031									1057	612.381	-117.911
2012-03-12	negative		2015-09-22	8	2	2	4		1	3	4	538.4	163		1	2	8	538.4	115.386	426.132		1057	616.149	-121.679									1058	616.567	-153.197
2012-03-12	negative		2015-09-23	8	0	6	2		0	2	6	536.07	163		0	0.333333	8	536.07	115.386	426.466		1058	616.149	-152.779									1059	612.381	-146.011
2012-03-12	positive		2015-09-24	8	2	6	0		0	2	6	533.75	163		0.333333	0	8	533.75	115.72	426.466		1059	616.149	-149.779									1060	612.381	-111.611
2012-03-12	positive		2015-09-25	12	2	10	0		0	2	10	524.25	163		0.2	0	12	524.25	115.92	426.466		1060	615.088	-114.318									1061	608.196	-89.8258
2012-03-12	positive		2015-09-26	4	0	4	0		0	2	4	524.25	163		0	0	4	524.25	115.92	426.466		1061	601.174	-82.8038									1062	608.196	-90.1858
2012-03-12	positive		2015-09-28	2	0	2	0		0	2	2	504.06	163		0	0	2	504.06	115.92	426.466		1062	602.382	-84.3725									1063	612.381	-94.3714
2012-03-12	positive		2015-10-04	4	0	0	4		1	3	4	532.54	164		0	0	4	532.54	115.92	426.466		1063	602.972	-84.9621									1064	612.381	-99.4914
2012-03-12	positive		2015-10-06	4	0	2	2		0	2	2	537.48	164		0	1	4	537.48	115.92	427.466		1064	602.972	-90.0821									1065	612.381	-115.841
2012-03-13	neutral		2015-10-07	6	0	2	4		1	3	4	541.94	165		0	2	6	541.94	115.92	429.466		1065	605.389	-108.849									1066	612.381	-101.831
2012-03-13	neutral		2015-10-08	18	0	6	12		1	3	12	533.16	166		0	2	18	533.16	115.92	431.466		1066	610.224	-99.674									1067	608.196	-103.476
2012-03-14	positive		2015-10-09	6	0	6	0		0	2	6	539.8	166		0	0	6	539.8	115.92	431.466		1067	589.353	-84.6328									1068	608.196	-109.196
2012-03-14	positive		2015-10-14	4	0	2	2		0	2	2	544.83	166		0	1	4	544.83	115.92	432.466		1068	582.396	-83.3957									1069	604.01	-86.4702
2012-03-25	positive		2015-10-15	14	0	8	6		0	2	8	562.44	166		0	0.75	14	562.44	115.92	433.216		1069	573.316	-55.7761									1070	608.196	-85.9558
2012-03-25	positive		2015-10-16	12	0	12	0		0	2	12	570.76	166		0	0	12	570.76	115.92	433.216		1070	573.316	-51.0761									1071	608.196	-78.7558
2012-03-26	positive		2015-10-17	6	2	2	2		-1	1	2	570.76	165		1	1	6	570.76	116.92	434.216		1071	578.151	-48.7107									1072	608.196	-78.7558
2012-03-26	positive		2015-10-18	4	0	2	2		0	2	2	570.76	165		0	1	4	570.76	116.92	435.216		1072	578.151	-48.7107									1073	608.196	-78.7558
2012-04-04	neutral		2015-10-19	2	0	2	0		0	2	2	573.15	165		0	0	2	573.15	116.92	435.216		1073	582.985	-53.5453									1074	604.01	-82.6302
2012-04-04	neutral		2015-10-20	8	2	2	4		1	3	4	560.88	166		1	2	8	560.88	117.92	437.216		1074	573.906	-52.5258									1075	604.01	-81.6402
2012-04-06	neutral		2015-10-21	12	2	4	6		1	3	6	555.77	167		0.5	1.5	12	555.77	118.42	438.716		1075	578.74	-56.3703									1076	604.01	-76.6202
2012-04-06	neutral		2015-10-22	34	0	18	16		0	2	18	563.91	167		0	0.888889	34	563.91	118.42	439.605		1076	574.201	-46.8106									1077	604.01	-65.1402
2012-04-06	neutral		2015-10-23	24	4	4	16		1	3	16	599.03	168		1	4	24	599.03	119.42	443.605		1077	577.424	-38.5536									1078	608.196	-67.9358
2012-04-06	neutral		2015-10-28	2	0	2	0		0	2	2	617.1	168		0	0	2	617.1	119.42	443.605		1078	584.676	-44.4155									1079	608.196	-67.9358
2012-04-06	neutral		2015-10-29	2	0	2	0		0	2	2	626.55	168		0	0	2	626.55	119.42	443.605		1079	587.093	-46.8328									1080	612.381	-63.9914
2012-04-06	neutral		2015-10-30	8	0	2	6		1	3	6	625.9	169		0	3	8	625.9	119.42	446.605		1080	601.597	-53.2066									1081	616.567	-78.1671
2012-04-06	positive		2015-11-01	8	0	8	0		0	2	8	625.9	169		0	0	8	625.9	119.42	446.605		1081	597.352	-58.9517									1082	616.567	-80.4971
2012-04-06	positive		2015-11-02	20	0	10	10		0	2	10	628.35	169		0	1	20	628.35	119.42	447.605		1082	598.963	-62.8932									1083	616.567	-82.8171
2012-04-09	negative		2015-11-03	4	2	2	0		-1	1	2	625.31	168		1	0	4	625.31	120.42	447.605		1083	594.325	-60.5751									1084	616.567	-92.3171
2012-04-09	negative		2015-11-05	12	4	2	6		1	3	6	655.65	169		2	3	12	655.65	122.42	450.605		1084	591.542	-67.2923									1085	616.567	-92.3171
2012-04-10	positive		2015-11-06	12	0	12	0		0	2	12	659.37	169		0	0	12	659.37	122.42	450.605		1085	591.542	-67.2923									1086	616.567	-112.507
2012-04-10	positive		2015-11-08	6	0	4	2		0	2	4	659.37	169		0	0.5	6	659.37	122.42	451.105		1086	591.542	-87.4823									1087	620.753	-88.2127
2012-04-11	negative		2015-11-09	4	0	2	2		0	2	2	655.49	169		0	1	4	655.49	122.42	452.105		1087	591.542	-59.0023									1088	620.753	-83.2727
2012-04-11	negative		2015-11-10	2	0	0	2		1	3	2	659.68	170		0	0	2	659.68	122.42	452.105		1088	596.377	-58.8969									1089	624.938	-82.9984
2012-04-11	neutral		2015-11-11	22	4	10	8		0	2	10	673.25	170		0.4	0.8	22	673.25	122.82	452.905		1089	606.046	-64.1061									1090	629.124	-95.964
2012-04-11	neutral		2015-11-12	8	0	6	2		0	2	6	665.6	170		0	0.333333	8	665.6	122.82	453.238		1090	615.715	-82.5553									1091	629.124	-89.324
2012-04-11	positive		2015-11-13	8	0	2	6		1	3	6	642.35	171		0	3	8	642.35	122.82	456.238		1091	615.715	-75.9153									1092	629.124	-84.294
2012-04-11	positive		2015-11-16	2	0	0	2		1	3	2	647.81	172		0	0	2	647.81	122.82	456.238		1092	620.55	-75.7199									1093	629.124	-66.684
2012-04-11	positive		2015-11-17	2	0	0	2		1	3	2	643.3	173		0	0	2	643.3	122.82	456.238		1093	624.176	-61.7358									1094	629.124	-58.364
2012-04-11	positive		2015-11-18	16	0	8	8		0	2	8	663.54	173		0	1	16	663.54	122.82	457.238		1094	624.176	-53.4158									1095	624.938	-54.1784
2012-04-12	negative		2015-11-20	10	0	6	4		0	2	6	668.45	173		0	0.666667	10	668.45	122.82	457.905		1095	615.096	-44.3363									1096	624.938	-54.1784
2012-04-12	negative		2015-11-22	6	0	2	4		1	3	4	668.45	174		0	2	6	668.45	122.82	459.905		1096	619.931	-49.1709									1097	624.938	-51.7884
2012-04-12	neutral		2015-11-24	8	0	4	4		0	2	4	671.15	174		0	1	8	671.15	122.82	460.905		1097	619.931	-46.7809									1098	629.124	-68.244
2012-04-12	neutral		2015-11-25	6	0	2	4		1	3	4	675.34	175		0	2	6	675.34	122.82	462.905		1098	615.686	-54.8059									1099	633.31	-77.5396
2012-04-12	neutral		2015-11-26	4	2	2	0		-1	1	2	675.34	174		1	0	4	675.34	123.82	462.905		1099	615.981	-60.2107									1100	633.31	-69.3996
2012-04-12	neutral		2015-11-27	8	4	2	2		-1	1	4	673.26	173		2	1	8	673.26	125.82	463.905		1100	620.278	-56.3682									1101	637.495	-38.4653
2012-04-12	positive		2015-11-28	4	0	2	2		0	2	2	673.26	173		0	1	4	673.26	125.82	464.905		1101	625.702	-26.6724									1102	637.495	-20.3953
2012-04-12	positive		2015-11-29	10	2	4	4		0	2	4	673.26	173		0.5	1	10	673.26	126.32	465.905		1102	625.702	-8.60239									1103	637.495	-10.9453
2012-04-12	positive		2015-11-30	2	0	2	0		0	2	2	664.8	173		0	0	2	664.8	126.32	465.905		1103	625.702	0.847607									1104	641.681	-15.7809
2012-04-12	positive		2015-12-01	8	0	6	2		0	2	6	679.06	173		0	0.333333	8	679.06	126.32	466.238		1104	640.206	-14.3062									1105	641.681	-15.7809
2012-04-12	positive		2015-12-02	6	2	0	4		1	3	4	676.01	174		0	0	6	676.01	126.32	466.238		1105	640.206	-14.3062									1106	641.681	-13.3309
2012-04-12	positive		2015-12-03	8	0	4	4		0	2	4	666.25	174		0	1	8	666.25	126.32	467.238		1106	645.041	-16.6908									1107	637.495	-12.1853
2012-04-13	positive		2015-12-04	8	0	4	4		0	2	4	672.64	174		0	1	8	672.64	126.32	468.238		1107	631.127	-5.81663									1108	641.681	13.9691
2012-04-13	positive		2015-12-05	4	2	2	0		-1	1	2	672.64	173		1	0	4	672.64	127.32	468.238		1108	617.802	37.8479									1109	641.681	17.6891
2012-04-13	positive		2015-12-06	2	0	0	2		1	3	2	672.64	174		0	0	2	672.64	127.32	468.238		1109	617.802	41.5679									1110	641.681	17.6891
2012-04-13	positive		2015-12-08	6	0	4	2		0	2	4	677.33	174		0	0.5	6	677.33	127.32	468.738		1110	620.219	39.1506									1111	641.681	13.8091
2012-04-13	positive		2015-12-09	8	4	0	4		-1	1	4	664.79	173		0	0	8	664.79	127.32	468.738		1111	625.054	30.436									1112	645.867	13.8135
2012-04-13	positive		2015-12-10	6	2	2	2		-1	1	2	662.32	172		1	1	6	662.32	128.32	469.738		1112	625.054	34.626									1113	645.867	27.3835
2012-04-15	neutral		2015-12-11	10	2	4	4		0	2	4	640.15	172		0.5	1	10	640.15	128.82	470.738		1113	623.356	49.894									1114	645.867	19.7335
2012-04-15	neutral		2015-12-12	6	0	0	6		1	3	6	640.15	173		0	0	6	640.15	128.82	470.738		1114	624.968	40.6324									1115	650.052	-7.70218
2012-04-16	positive		2015-12-13	4	0	4	0		0	2	4	640.15	173		0	0	4	640.15	128.82	470.738		1115	639.471	2.87866									1116	654.238	-6.42782
2012-04-16	positive		2015-12-15	4	0	2	2		0	2	2	658.64	173		0	1	4	658.64	128.82	471.738		1116	639.471	8.33866									1117	658.423	-15.1235
2012-04-16	positive		2015-12-17	2	0	2	0		0	2	2	670.65	173		0	0	2	670.65	128.82	471.738		1117	639.471	3.82866									1118	658.423	5.11654
2012-04-16	positive		2015-12-18	8	0	2	6		1	3	6	664.14	174		0	3	8	664.14	128.82	474.738		1118	644.306	19.2341									1119	658.423	10.0265
2012-04-18	neutral		2015-12-19	2	2	0	0		-1	1	2	664.14	173		0	0	2	664.14	128.82	474.738		1119	647.529	20.921									1120	662.609	5.8409
2012-04-18	neutral		2015-12-20	6	0	2	4		1	3	4	664.14	174		0	2	6	664.14	128.82	476.738		1120	657.198	11.2518									1121	662.609	8.5409
2012-04-18	positive		2015-12-21	10	0	8	2		0	2	8	664.51	174		0	0.25	10	664.51	128.82	476.988		1121	662.033	9.1172									1122	666.795	8.54526
2012-04-18	positive		2015-12-22	6	0	4	2		0	2	4	663.15	174		0	0.5	6	663.15	128.82	477.488		1122	671.702	3.638									1123	662.609	12.7309
2012-04-20	neutral		2015-12-28	14	2	4	8		1	3	8	675.2	175		0.5	2	14	675.2	129.32	479.488		1123	657.788	17.5522									1124	658.423	14.8365
2012-04-20	neutral		2015-12-29	24	2	8	14		1	3	14	693.97	176		0.25	1.75	24	693.97	129.57	481.238		1124	634.794	38.4659									1125	658.423	14.8365
2012-04-21	neutral		2015-12-30	12	0	4	8		1	3	8	689.07	177		0	2	12	689.07	129.57	483.238		1125	639.629	33.6313									1126	658.423	14.8365
2012-04-21	neutral		2015-12-31	48	12	18	18		0	2	18	675.89	177		0.666667	1	48	675.89	130.236	484.238		1126	637.506	35.7538									1127	658.423	6.37654
2012-04-23	positive		2016-01-01	22	4	12	6		0	2	12	675.89	177		0.333333	0.5	22	675.89	130.57	484.738		1127	637.506	27.2938									1128	658.423	20.6365
2012-04-23	positive		2016-01-02	6	2	0	4		1	3	4	675.89	178		0	0	6	675.89	130.57	484.738		1128	639.118	39.9422									1129	662.609	13.4009
2012-04-24	negative		2016-01-03	10	2	4	4		0	2	4	675.89	178		0.5	1	10	675.89	131.07	485.738		1129	639.118	36.8922									1130	662.609	3.6409
2012-04-24	negative		2016-01-04	20	2	8	10		1	3	10	636.99	179		0.25	1.25	20	636.99	131.32	486.988		1130	643.952	22.2976									1131	662.609	10.0309
2012-04-25	neutral		2016-01-05	10	2	8	0		0	2	8	633.79	179		0.25	0	10	633.79	131.57	486.988		1131	648.787	23.853									1132	658.423	14.2165
2012-04-25	neutral		2016-01-06	10	0	8	2		0	2	8	632.65	179		0	0.25	10	632.65	131.57	487.238		1132	634.873	37.7672									1133	662.609	10.0309
2012-04-25	positive		2016-01-07	14	4	8	2		0	2	8	607.94	179		0.5	0.25	14	607.94	132.07	487.488		1133	634.873	37.7672									1134	662.609	14.7209
2012-04-25	positive		2016-01-08	6	0	2	4		1	3	4	607.05	180		0	2	6	607.05	132.07	489.488		1134	637.29	40.0399									1135	658.423	6.36654
2012-04-26	neutral		2016-01-09	2	0	2	0		0	2	2	607.05	180		0	0	2	607.05	132.07	489.488		1135	637.29	27.4999									1136	654.238	8.08218
2012-04-26	neutral		2016-01-11	2	0	2	0		0	2	2	617.74	180		0	0	2	617.74	132.07	489.488		1136	628.211	34.1095									1137	654.238	-14.0878
2012-04-26	neutral		2016-01-12	6	2	2	2		-1	1	2	617.89	179		1	1	6	617.89	133.07	490.488		1137	626.088	14.0619									1138	658.423	-18.2735
2012-04-26	neutral		2016-01-13	18	0	8	10		1	3	10	581.81	180		0	1.25	18	581.81	133.07	491.738		1138	626.088	14.0619									1139	658.423	-18.2735
2012-04-26	neutral		2016-01-14	14	0	10	4		0	2	10	593	180		0	0.4	14	593	133.07	492.138		1139	626.088	14.0619									1140	658.423	0.216538
2012-04-26	neutral		2016-01-15	8	0	6	2		0	2	6	570.18	180		0	0.333333	8	570.18	133.07	492.471		1140	630.923	27.7173									1141	658.423	12.2265
2012-04-26	neutral		2016-01-16	6	0	4	2		0	2	4	570.18	180		0	0.5	6	570.18	133.07	492.971		1141	630.923	39.7273									1142	662.609	1.5309
2012-04-26	neutral		2016-01-17	6	0	2	4		1	3	4	570.18	181		0	2	6	570.18	133.07	494.971		1142	645.426	18.7135									1143	658.423	5.71654
2012-04-26	neutral		2016-01-18	2	0	2	0		0	2	2	570.18	181		0	0	2	570.18	133.07	494.971		1143	645.426	18.7135									1144	662.609	1.5309
2012-04-26	neutral		2016-01-19	4	0	2	2		0	2	2	574.48	181		0	1	4	574.48	133.07	495.971		1144	655.096	9.04434									1145	662.609	1.9009
2012-04-26	positive		2016-01-20	6	0	4	2		0	2	4	571.77	181		0	0.5	6	571.77	133.07	496.471		1145	656.304	8.2057									1146	662.609	0.540899
2012-04-26	positive		2016-01-21	6	2	4	0		0	2	4	575.02	181		0.5	0	6	575.02	133.57	496.471		1146	658.722	4.4284									1147	666.795	8.40526
2012-04-26	positive		2016-01-23	4	0	0	4		1	3	4	596.38	182		0	0	4	596.38	133.57	496.471		1147	661.434	13.7663									1148	670.98	22.9896
2012-04-26	positive		2016-01-24	10	4	4	2		-1	1	4	596.38	181		1	0.5	10	596.38	134.57	496.971		1148	666.416	27.5543									1149	675.166	13.904
2012-04-27	negative		2016-01-25	8	2	6	0		0	2	6	596.53	181		0.333333	0	8	596.53	134.903	496.971		1149	676.085	12.9851									1150	675.166	0.723983
2012-04-27	negative		2016-01-26	8	0	4	4		0	2	4	601.25	181		0	1	8	601.25	134.903	497.971		1150	671.643	4.24658									1151	675.166	0.723983
2012-04-27	negative		2016-01-27	2	0	2	0		0	2	2	583.35	181		0	0	2	583.35	134.903	497.971		1151	669.423	6.46734									1152	679.352	-3.46166
2012-04-27	negative		2016-01-28	68	18	30	20		0	2	30	635.35	181		0.6	0.666667	68	635.35	135.503	498.638		1152	669.423	6.46734									1153	679.352	-3.46166
2012-04-27	neutral		2016-01-29	16	0	10	6		0	2	10	587	181		0	0.6	16	587	135.503	499.238		1153	667.3	8.58982									1154	683.537	-46.5473
2012-04-27	neutral		2016-01-31	4	0	4	0		0	2	4	587	181		0	0	4	587	135.503	499.238		1154	669.865	-32.8749									1155	683.537	-49.7473
2012-04-27	neutral		2016-02-01	10	0	8	2		0	2	8	574.81	181		0	0.25	10	574.81	135.503	499.488		1155	666.386	-32.5964									1156	683.537	-50.8873
2012-04-27	neutral		2016-02-02	20	0	14	6		0	2	14	552.1	181		0	0.428571	20	552.1	135.503	499.917		1156	667.595	-34.945									1157	683.537	-75.5973
2012-04-27	neutral		2016-02-03	6	2	0	4		1	3	4	531.07	182		0	0	6	531.07	135.503	499.917		1157	661.847	-53.9066									1158	687.723	-80.6729
2012-04-27	neutral		2016-02-04	10	0	4	6		1	3	6	536.26	183		0	1.5	10	536.26	135.503	501.417		1158	671.516	-64.4658									1159	687.723	-80.6729
2012-04-27	neutral		2016-02-05	24	4	16	4		0	2	16	502.13	183		0.25	0.25	24	502.13	135.753	501.667		1159	671.516	-64.4658									1160	687.723	-69.9829
2012-04-27	neutral		2016-02-08	10	2	8	0		0	2	8	488.1	183		0.25	0	10	488.1	136.003	501.667		1160	671.516	-53.7758									1161	683.537	-65.6473
2012-04-29	neutral		2016-02-09	6	0	2	4		1	3	4	482.07	184		0	2	6	482.07	136.003	503.667		1161	662.436	-44.5462									1162	687.723	-105.913
2012-04-29	neutral		2016-02-10	18	0	8	10		1	3	10	490.48	185		0	1.25	18	490.48	136.003	504.917		1162	668.479	-86.6695									1163	687.723	-94.7229
2012-04-30	negative		2016-02-11	6	0	4	2		0	2	4	503.82	185		0	0.5	6	503.82	136.003	505.417		1163	670.413	-77.4133									1164	687.723	-117.543
2012-04-30	negative		2016-02-12	2	0	0	2		1	3	2	507.08	186		0	0	2	507.08	136.003	505.417		1164	672.025	-101.845									1165	687.723	-117.543
2012-04-30	neutral		2016-02-13	2	0	0	2		1	3	2	507.08	187		0	0	2	507.08	136.003	505.417		1165	674.442	-104.262									1166	691.909	-121.729
2012-04-30	neutral		2016-02-15	4	0	2	2		0	2	2	507.08	187		0	1	4	507.08	136.003	506.417		1166	684.111	-113.931									1167	691.909	-121.729
2012-04-30	neutral		2016-02-16	12	2	10	0		0	2	10	521.1	187		0.2	0	12	521.1	136.203	506.417		1167	684.111	-113.931									1168	691.909	-117.429
2012-04-30	neutral		2016-02-17	14	2	10	2		0	2	10	534.1	187		0.2	0.2	14	534.1	136.403	506.617		1168	688.946	-114.466									1169	691.909	-120.139
2012-04-30	neutral		2016-02-18	2	0	0	2		1	3	2	525	188		0	0	2	525	136.403	506.617		1169	691.363	-119.593									1170	691.909	-116.889
2012-04-30	neutral		2016-02-19	4	2	2	0		-1	1	2	534.9	187		1	0	4	534.9	137.403	506.617		1170	684.406	-109.386									1171	696.094	-99.7142
2012-04-30	positive		2016-02-20	4	2	2	0		-1	1	2	534.9	186		1	0	4	534.9	138.403	506.617		1171	684.406	-88.0261									1172	691.909	-95.5286
2012-04-30	positive		2016-02-22	10	0	4	6		1	3	6	559.5	187		0	1.5	10	559.5	138.403	508.117		1172	672.909	-76.5293									1173	691.909	-95.3786
2012-04-30	positive		2016-02-23	8	0	4	4		0	2	4	552.94	187		0	1	8	552.94	138.403	509.117		1173	668.271	-71.7412									1174	691.909	-90.6586
2012-04-30	positive		2016-02-24	10	0	8	2		0	2	8	554.04	187		0	0.25	10	554.04	138.403	509.367		1174	673.106	-71.8558									1175	691.909	-108.559
2012-04-30	positive		2016-02-25	6	0	2	4		1	3	4	555.15	188		0	2	6	555.15	138.403	511.367		1175	673.106	-89.7558									1176	691.909	-56.5586
2012-04-30	positive		2016-02-26	2	0	2	0		0	2	2	555.23	188		0	0	2	555.23	138.403	511.367		1176	667.98	-32.6304									1177	691.909	-104.909
2012-05-01	positive		2016-02-27	6	0	4	2		0	2	4	555.23	188		0	0.5	6	555.23	138.403	511.867		1177	670.881	-83.8812									1178	691.909	-104.909
2012-05-01	positive		2016-02-28	2	0	2	0		0	2	2	555.23	188		0	0	2	555.23	138.403	511.867		1178	670.881	-83.8812									1179	691.909	-117.099
2012-05-02	neutral		2016-02-29	10	2	8	0		0	2	8	552.52	188		0.25	0	10	552.52	138.653	511.867		1179	672.09	-97.2798									1180	691.909	-139.809
2012-05-02	neutral		2016-03-01	8	2	4	2		0	2	4	579.04	188		0.5	0.5	8	579.04	139.153	512.367		1180	674.162	-122.062									1181	696.094	-165.024
2012-05-02	neutral		2016-03-02	6	0	6	0		0	2	6	580.21	188		0	0	6	580.21	139.153	512.367		1181	674.162	-143.092									1182	700.28	-164.02
2012-05-02	neutral		2016-03-03	2	0	0	2		1	3	2	577.49	189		0	0	2	577.49	139.153	512.367		1182	681.414	-145.154									1183	700.28	-198.15
2012-05-02	neutral		2016-03-04	2	0	0	2		1	3	2	575.14	190		0	0	2	575.14	139.153	512.367		1183	679.144	-177.014									1184	700.28	-212.18
2012-05-02	neutral		2016-03-06	4	0	4	0		0	2	4	575.14	190		0	0	4	575.14	139.153	512.367		1184	675.665	-187.565									1185	704.465	-222.395
2012-05-02	neutral		2016-03-07	16	2	4	10		1	3	10	562.8	191		0.5	2.5	16	562.8	139.653	514.867		1185	685.334	-203.264									1186	708.651	-218.171
2012-05-02	neutral		2016-03-08	8	0	2	6		1	3	6	560.26	192		0	3	8	560.26	139.653	517.867		1186	691.378	-200.898									1187	708.651	-204.831
2012-05-03	neutral		2016-03-09	8	0	4	4		0	2	4	559.47	192		0	1	8	559.47	139.653	518.867		1187	693.795	-189.975									1188	712.837	-205.757
2012-05-03	neutral		2016-03-10	2	0	2	0		0	2	2	558.93	192		0	0	2	558.93	139.653	518.867		1188	693.795	-186.715									1189	717.022	-209.942
2012-05-04	neutral		2016-03-12	2	0	2	0		0	2	2	569.61	192		0	0	2	569.61	139.653	518.867		1189	693.795	-186.715									1190	717.022	-209.942
2012-05-04	neutral		2016-03-14	4	2	0	2		-1	1	2	573.37	191		0	0	4	573.37	139.653	518.867		1190	698.63	-191.55									1191	717.022	-195.922
2012-05-04	neutral		2016-03-15	4	2	0	2		-1	1	2	577.02	190		0	0	4	577.02	139.653	518.867		1191	695.847	-174.747									1192	717.022	-182.922
2012-05-04	neutral		2016-03-16	6	0	2	4		1	3	4	574.27	191		0	2	6	574.27	139.653	520.867		1192	694.031	-159.931									1193	721.208	-196.208
2012-05-05	negative		2016-03-17	12	0	6	6		0	2	6	559.44	191		0	1	12	559.44	139.653	521.867		1193	694.031	-169.031									1194	717.022	-182.122
2012-05-05	negative		2016-03-18	8	2	4	2		0	2	4	552.08	191		0.5	0.5	8	552.08	140.153	522.367		1194	680.117	-145.217									1195	712.837	-177.937
2012-05-07	neutral		2016-03-21	6	0	2	4		1	3	4	553.98	192		0	2	6	553.98	140.153	524.367		1195	666.203	-131.303									1196	717.022	-157.522
2012-05-07	neutral		2016-03-22	10	0	6	4		0	2	6	560.48	192		0	0.666667	10	560.48	140.153	525.033		1196	673.454	-113.954									1197	717.022	-164.082
2012-05-08	neutral		2016-03-23	12	2	8	2		0	2	8	569.63	192		0.25	0.25	12	569.63	140.403	525.283		1197	678.289	-125.349									1198	717.022	-162.982
2012-05-08	neutral		2016-03-24	10	2	6	2		0	2	6	582.95	192		0.333333	0.333333	10	582.95	140.736	525.617		1198	679.498	-125.458									1199	721.208	-166.058
2012-05-09	neutral		2016-03-27	2	0	2	0		0	2	2	582.95	192		0	0	2	582.95	140.736	525.617		1199	689.167	-134.017									1200	721.208	-165.978
2012-05-09	neutral		2016-03-29	6	0	2	4		1	3	4	593.86	193		0	2	6	593.86	140.736	527.617		1200	689.167	-133.937									1201	721.208	-165.978
2012-05-10	positive		2016-03-30	8	0	0	8		1	3	8	598.69	194		0	0	8	598.69	140.736	527.617		1201	691.584	-136.354									1202	721.208	-165.978
2012-05-10	positive		2016-03-31	2	0	0	2		1	3	2	593.64	195		0	0	2	593.64	140.736	527.617		1202	691.584	-136.354									1203	721.208	-168.688
2012-05-14	neutral		2016-04-01	4	2	2	0		-1	1	2	598.5	194		1	0	4	598.5	141.736	527.617		1203	688.106	-135.586									1204	721.208	-142.168
2012-05-14	neutral		2016-04-03	10	0	4	6		1	3	6	598.5	195		0	1.5	10	598.5	141.736	529.117		1204	683.566	-104.526									1205	721.208	-140.998
2012-05-15	negative		2016-04-04	6	0	2	4		1	3	4	593.19	196		0	2	6	593.19	141.736	531.117		1205	683.566	-103.356									1206	725.394	-147.904
2012-05-15	negative		2016-04-05	2	0	0	2		1	3	2	586.14	197		0	0	2	586.14	141.736	531.117		1206	683.566	-106.076									1207	729.579	-154.439
2012-05-15	positive		2016-04-06	10	2	8	0		0	2	8	602.08	197		0.25	0	10	602.08	141.986	531.117		1207	683.566	-108.426									1208	729.579	-154.439
2012-05-15	positive		2016-04-07	10	2	0	8		1	3	8	591.43	198		0	0	10	591.43	141.986	531.117		1208	683.566	-108.426									1209	733.765	-170.965
2012-05-16	negative		2016-04-08	8	0	4	4		0	2	4	594.6	198		0	1	8	594.6	141.986	532.117		1209	688.695	-125.895									1210	737.951	-177.691
2012-05-16	negative		2016-04-10	4	2	2	0		-1	1	2	594.6	197		1	0	4	594.6	142.986	532.117		1210	703.199	-142.939									1211	737.951	-178.481
2012-05-16	neutral		2016-04-11	6	2	0	4		1	3	4	595.93	198		0	0	6	595.93	142.986	532.117		1211	708.034	-148.564									1212	737.951	-179.021
2012-05-16	neutral		2016-04-13	10	0	4	6		1	3	6	614.82	199		0	1.5	10	614.82	142.986	533.617		1212	708.034	-149.104									1213	737.951	-168.341
2012-05-16	neutral		2016-04-14	6	0	6	0		0	2	6	620.75	199		0	0	6	620.75	142.986	533.617		1213	708.034	-138.424									1214	733.765	-160.395
2012-05-16	neutral		2016-04-15	8	2	4	2		0	2	4	625.89	199		0.5	0.5	8	625.89	143.486	534.117		1214	708.034	-134.664									1215	729.579	-152.559
2012-05-16	neutral		2016-04-16	4	0	0	4		1	3	4	625.89	200		0	0	4	625.89	143.486	534.117		1215	708.034	-131.014									1216	733.765	-159.495
2012-05-16	neutral		2016-04-17	6	0	4	2		0	2	4	625.89	200		0	0.5	6	625.89	143.486	534.617		1216	717.703	-143.433									1217	733.765	-174.325
2012-05-16	neutral		2016-04-18	10	0	0	10		1	3	10	635.35	201		0	0	10	635.35	143.486	534.617		1217	722.537	-163.097									1218	733.765	-181.685
2012-05-16	neutral		2016-04-19	8	0	4	4		0	2	4	627.9	201		0	1	8	627.9	143.486	535.617		1218	717.998	-165.918									1219	737.951	-183.971
2012-05-18	neutral		2016-04-20	4	0	4	0		0	2	4	632.99	201		0	0	4	632.99	143.486	535.617		1219	727.667	-173.687									1220	737.951	-177.471
2012-05-18	neutral		2016-04-21	6	0	0	6		1	3	6	631	202		0	0	6	631	143.486	535.617		1220	730.89	-170.41									1221	737.951	-168.321
2012-05-18	positive		2016-04-22	16	2	10	4		0	2	10	620.5	202		0.2	0.4	16	620.5	143.686	536.017		1221	728.62	-158.99									1222	737.951	-155.001
2012-05-18	positive		2016-04-23	2	0	0	2		1	3	2	620.5	203		0	0	2	620.5	143.686	536.017		1222	725.594	-142.644									1223	737.951	-155.001
2012-05-18	positive		2016-04-24	6	0	6	0		0	2	6	620.5	203		0	0	6	620.5	143.686	536.017		1223	725.594	-142.644									1224	742.136	-148.276
2012-05-18	positive		2016-04-25	4	0	2	2		0	2	2	626.2	203		0	1	4	626.2	143.686	537.017		1224	735.263	-141.403									1225	746.322	-147.632
2012-05-21	neutral		2016-04-26	4	0	2	2		0	2	2	616.88	203		0	1	4	616.88	143.686	538.017		1225	735.263	-136.573									1226	750.508	-156.868
2012-05-21	neutral		2016-04-27	4	2	2	0		-1	1	2	606.57	202		1	0	4	606.57	144.686	538.017		1226	735.263	-141.623									1227	746.322	-147.822
2012-05-21	positive		2016-04-28	50	4	36	10		0	2	36	602	202		0.111111	0.277778	50	602	144.797	538.294		1227	721.349	-122.849									1228	750.508	-152.008
2012-05-21	positive		2016-04-29	10	2	8	0		0	2	8	659.59	202		0.25	0	10	659.59	145.047	538.294		1228	728.6	-130.1									1229	754.693	-161.503
2012-05-22	negative		2016-04-30	8	0	2	6		1	3	6	659.59	203		0	3	8	659.59	145.047	541.294		1229	738.27	-145.08									1230	758.879	-172.739
2012-05-22	negative		2016-05-01	10	4	4	2		-1	1	4	659.59	202		1	0.5	10	659.59	146.047	541.794		1230	738.27	-152.13									1231	758.879	-156.799
2012-05-22	positive		2016-05-02	10	0	10	0		0	2	10	683.85	202		0	0	10	683.85	146.047	541.794		1231	734.791	-132.711									1232	763.064	-171.634
2012-05-22	positive		2016-05-03	4	0	0	4		1	3	4	671.32	203		0	0	4	671.32	146.047	541.794		1232	734.791	-143.361									1233	763.064	-168.464
2012-05-23	neutral		2016-05-04	4	0	4	0		0	2	4	670.9	203		0	0	4	670.9	146.047	541.794		1233	739.626	-145.026									1234	758.879	-164.279
2012-05-23	neutral		2016-05-05	4	0	4	0		0	2	4	659.09	203		0	0	4	659.09	146.047	541.794		1234	725.712	-131.112									1235	763.064	-167.134
2012-05-24	neutral		2016-05-06	8	2	0	6		1	3	6	673.95	204		0	0	8	673.95	146.047	541.794		1235	725.712	-129.782									1236	767.25	-152.43
2012-05-24	neutral		2016-05-07	2	2	0	0		-1	1	2	673.95	203		0	0	2	673.95	146.047	541.794		1236	732.963	-118.143									1237	767.25	-146.5
2012-05-25	negative		2016-05-08	4	0	4	0		0	2	4	673.95	203		0	0	4	673.95	146.047	541.794		1237	732.963	-112.213									1238	767.25	-141.36
2012-05-25	negative		2016-05-09	2	0	0	2		1	3	2	679.75	204		0	0	2	679.75	146.047	541.794		1238	728.424	-102.534									1239	771.436	-145.546
2012-05-25	positive		2016-05-10	22	2	8	12		1	3	12	703.07	205		0.25	1.5	22	703.07	146.297	543.294		1239	728.424	-102.534									1240	771.436	-145.546
2012-05-25	positive		2016-05-11	26	0	12	14		1	3	14	713.23	206		0	1.16667	26	713.23	146.297	544.461		1240	730.841	-104.951									1241	775.621	-140.271
2012-05-26	negative		2016-05-12	12	4	2	6		1	3	6	717.93	207		2	3	12	717.93	148.297	547.461		1241	730.841	-95.491									1242	775.621	-147.721
2012-05-26	negative		2016-05-13	16	2	10	4		0	2	10	709.92	207		0.2	0.4	16	709.92	148.497	547.861		1242	735.676	-107.776									1243	775.621	-142.631
2012-05-26	neutral		2016-05-14	8	0	8	0		0	2	8	709.92	207		0	0	8	709.92	148.497	547.861		1243	735.676	-102.686									1244	779.807	-148.807
2012-05-26	neutral		2016-05-15	8	0	6	2		0	2	6	709.92	207		0	0.333333	8	709.92	148.497	548.194		1244	735.676	-104.676									1245	779.807	-159.307
2012-05-27	neutral		2016-05-16	4	0	2	2		0	2	2	710.66	207		0	1	4	710.66	148.497	549.194		1245	734.827	-114.327									1246	783.993	-163.493
2012-05-27	neutral		2016-05-17	8	2	2	4		1	3	4	695.27	208		1	2	8	695.27	149.497	551.194		1246	734.827	-114.327									1247	783.993	-163.493
2012-05-27	neutral		2016-05-18	8	0	2	6		1	3	6	697.45	209		0	3	8	697.45	149.497	554.194		1247	734.827	-114.327									1248	783.993	-157.793
2012-05-27	neutral		2016-05-19	8	2	2	4		1	3	4	698.52	210		1	2	8	698.52	150.497	556.194		1248	739.661	-113.461									1249	783.993	-167.113
2012-05-28	neutral		2016-05-20	6	0	6	0		0	2	6	702.8	210		0	0	6	702.8	150.497	556.194		1249	744.496	-127.616									1250	779.807	-173.237
2012-05-28	neutral		2016-05-21	2	0	2	0		0	2	2	702.8	210		0	0	2	702.8	150.497	556.194		1250	730.582	-124.012									1251	779.807	-177.807
2012-05-29	neutral		2016-05-22	4	0	2	2		0	2	2	702.8	210		0	1	4	702.8	150.497	557.194		1251	730.379	-128.379									1252	779.807	-120.217
2012-05-29	neutral		2016-05-23	2	0	2	0		0	2	2	696.75	210		0	0	2	696.75	150.497	557.194		1252	726.9	-67.31									1253	783.993	-124.403
2012-05-29	neutral		2016-05-24	8	0	8	0		0	2	8	704.2	210		0	0	8	704.2	150.497	557.194		1253	741.404	-81.8138									1254	779.807	-120.217
2012-05-29	neutral		2016-05-25	10	0	6	4		0	2	6	708.35	210		0	0.666667	10	708.35	150.497	557.861		1254	729.907	-70.3169									1255	779.807	-95.957
2012-05-30	neutral		2016-05-26	6	0	4	2		0	2	4	714.91	210		0	0.5	6	714.91	150.497	558.361		1255	729.907	-46.0569									1256	783.993	-112.673
2012-05-30	neutral		2016-05-27	2	0	2	0		0	2	2	712.24	210		0	0	2	712.24	150.497	558.361		1256	729.907	-58.5869									1257	783.993	-113.093
2012-05-30	neutral		2016-05-28	6	0	6	0		0	2	6	712.24	210		0	0	6	712.24	150.497	558.361		1257	729.907	-59.0069									1258	783.993	-124.903
2012-05-30	neutral		2016-05-29	4	0	4	0		0	2	4	712.24	210		0	0	4	712.24	150.497	558.361		1258	729.907	-70.8169									1259	788.178	-114.228
2012-05-31	neutral		2016-05-30	6	0	6	0		0	2	6	712.24	210		0	0	6	712.24	150.497	558.361		1259	729.907	-55.9569									1260	783.993	-110.043
2012-05-31	neutral		2016-05-31	48	2	20	26		1	3	26	722.79	211		0.1	1.3	48	722.79	150.597	559.661		1260	729.907	-55.9569									1261	783.993	-110.043
2012-05-31	neutral		2016-06-01	8	0	4	4		0	2	4	719.44	211		0	1	8	719.44	150.597	560.661		1261	729.907	-55.9569									1262	788.178	-108.428
2012-05-31	neutral		2016-06-02	8	0	6	2		0	2	6	728.24	211		0	0.333333	8	728.24	150.597	560.994		1262	729.907	-50.1569									1263	792.364	-89.2939
2012-05-31	neutral		2016-06-03	6	0	2	4		1	3	4	725.54	212		0	2	6	725.54	150.597	562.994		1263	733.68	-30.6103									1264	796.55	-83.3195
2012-05-31	neutral		2016-06-04	2	0	2	0		0	2	2	725.54	212		0	0	2	725.54	150.597	562.994		1264	739.321	-26.0907									1265	800.735	-82.8052
2012-05-31	neutral		2016-06-06	6	0	4	2		0	2	4	726.73	212		0	0.5	6	726.73	150.597	563.494		1265	725.996	-8.06613									1266	800.735	-90.8152
2012-05-31	neutral		2016-06-07	12	0	6	6		0	2	6	723.74	212		0	1	12	723.74	150.597	564.494		1266	725.147	-15.2271									1267	800.735	-90.8152
2012-05-31	neutral		2016-06-08	4	2	0	2		-1	1	2	726.64	211		0	0	4	726.64	150.597	564.494		1267	725.147	-15.2271									1268	800.735	-90.8152
2012-05-31	neutral		2016-06-09	2	0	0	2		1	3	2	727.65	212		0	0	2	727.65	150.597	564.494		1268	726.759	-16.8387									1269	800.735	-90.0752
2012-05-31	neutral		2016-06-10	4	0	2	2		0	2	2	717.91	212		0	1	4	717.91	150.597	565.494		1269	731.593	-20.9333									1270	804.921	-109.651
2012-05-31	neutral		2016-06-11	2	0	2	0		0	2	2	717.91	212		0	0	2	717.91	150.597	565.494		1270	727.348	-32.0783									1271	809.106	-111.656
2012-05-31	neutral		2016-06-12	2	0	2	0		0	2	2	717.91	212		0	0	2	717.91	150.597	565.494		1271	741.852	-44.4021									1272	813.292	-114.772
2012-05-31	neutral		2016-06-13	6	2	2	2		-1	1	2	715.24	211		1	1	6	715.24	151.597	566.494		1272	737.607	-39.0871									1273	813.292	-110.492
2012-05-31	positive		2016-06-14	8	0	2	6		1	3	6	719.3	212		0	3	8	719.3	151.597	569.494		1273	737.607	-34.8071									1274	813.292	-110.492
2012-05-31	positive		2016-06-15	4	0	0	4		1	3	4	714.26	213		0	0	4	714.26	151.597	569.494		1274	737.607	-34.8071									1275	813.292	-110.492
2012-05-31	positive		2016-06-16	10	2	8	0		0	2	8	717.51	213		0.25	0	10	717.51	151.847	569.494		1275	742.442	-39.6417									1276	813.292	-116.542
2012-05-31	positive		2016-06-17	2	0	2	0		0	2	2	706.39	213		0	0	2	706.39	151.847	569.494		1276	742.442	-45.6917									1277	813.292	-109.092
2012-05-31	positive		2016-06-19	2	0	2	0		0	2	2	706.39	213		0	0	2	706.39	151.847	569.494		1277	742.442	-38.2417									1278	813.292	-104.942
2012-05-31	positive		2016-06-20	4	0	2	2		0	2	2	714.01	213		0	1	4	714.01	151.847	570.494		1278	745.665	-37.3148									1279	813.292	-98.3821
2012-06-01	negative		2016-06-21	6	0	0	6		1	3	6	715.82	214		0	0	6	715.82	151.847	570.494		1279	748.082	-33.1721									1280	813.292	-101.052
2012-06-01	negative		2016-06-22	4	0	0	4		1	3	4	710.6	215		0	0	4	710.6	151.847	570.494		1280	748.082	-35.8421									1281	813.292	-101.052
2012-06-01	negative		2016-06-23	10	0	6	4		0	2	6	722.08	215		0	0.666667	10	722.08	151.847	571.161		1281	748.082	-35.8421									1282	813.292	-101.052
2012-06-01	negative		2016-06-24	14	2	6	6		0	2	6	698.96	215		0.333333	1	14	698.96	152.181	572.161		1282	748.082	-35.8421									1283	813.292	-101.052
2012-06-01	neutral		2016-06-25	4	0	2	2		0	2	2	698.96	215		0	1	4	698.96	152.181	573.161		1283	748.082	-35.8421									1284	817.478	-94.6877
2012-06-01	neutral		2016-06-27	8	0	4	4		0	2	4	691.36	215		0	1	8	691.36	152.181	574.161		1284	752.976	-30.1857									1285	817.478	-98.0377
2012-06-01	neutral		2016-06-28	6	0	4	2		0	2	4	707.95	215		0	0.5	6	707.95	152.181	574.661		1285	757.81	-38.3703									1286	817.478	-89.2377
2012-06-01	neutral		2016-06-29	12	0	10	2		0	2	10	715.6	215		0	0.2	12	715.6	152.181	574.861		1286	759.422	-31.1818									1287	821.663	-96.1234
2012-06-01	neutral		2016-06-30	6	0	2	4		1	3	4	715.62	216		0	2	6	715.62	152.181	576.861		1287	769.091	-43.551									1288	821.663	-96.1234
2012-06-01	neutral		2016-07-01	2	2	0	0		-1	1	2	725.68	215		0	0	2	725.68	152.181	576.861		1288	769.091	-43.551									1289	821.663	-94.9334
2012-06-01	neutral		2016-07-06	8	0	2	6		1	3	6	737.61	216		0	3	8	737.61	152.181	579.861		1289	771.508	-44.7783									1290	821.663	-97.9234
2012-06-01	neutral		2016-07-07	4	2	2	0		-1	1	2	736.57	215		1	0	4	736.57	153.181	579.861		1290	776.343	-52.6029									1291	817.478	-90.8377
2012-06-01	neutral		2016-07-08	14	0	8	6		0	2	8	745.81	215		0	0.75	14	745.81	153.181	580.611		1291	776.343	-49.7029									1292	821.663	-94.0134
2012-06-01	neutral		2016-07-09	4	0	2	2		0	2	2	745.81	215		0	1	4	745.81	153.181	581.611		1292	776.343	-48.6929									1293	821.663	-103.753
2012-06-01	neutral		2016-07-11	8	0	4	4		0	2	4	753.78	215		0	1	8	753.78	153.181	582.611		1293	781.177	-63.2675									1294	821.663	-103.753
2012-06-01	neutral		2016-07-12	24	0	16	8		0	2	16	748.21	215		0	0.5	24	748.21	153.181	583.111		1294	781.177	-63.2675									1295	821.663	-103.753
2012-06-01	neutral		2016-07-13	10	0	8	2		0	2	8	742.63	215		0	0.25	10	742.63	153.181	583.361		1295	781.177	-63.2675									1296	817.478	-102.238
2012-06-01	neutral		2016-07-17	2	0	2	0		0	2	2	735.44	215		0	0	2	735.44	153.181	583.361		1296	772.098	-56.8579									1297	821.663	-102.363
2012-06-01	neutral		2016-07-20	8	0	4	4		0	2	4	745.72	215		0	1	8	745.72	153.181	584.361		1297	786.602	-67.3017									1298	825.849	-111.589
2012-06-01	neutral		2016-07-21	20	2	16	2		0	2	16	744.43	215		0.125	0.125	20	744.43	153.306	584.486		1298	786.602	-72.3417									1299	825.849	-108.339
2012-06-01	positive		2016-07-22	6	0	2	4		1	3	4	744.86	216		0	2	6	744.86	153.306	586.486		1299	783.123	-65.6132									1300	825.849	-119.459
2012-06-01	positive		2016-07-23	2	0	2	0		0	2	2	744.86	216		0	0	2	744.86	153.306	586.486		1300	783.123	-76.7332									1301	825.849	-119.459
2012-06-01	positive		2016-07-24	6	0	2	4		1	3	4	744.86	217		0	2	6	744.86	153.306	588.486		1301	783.123	-76.7332									1302	825.849	-111.839
2012-06-01	positive		2016-07-25	2	0	2	0		0	2	2	739.61	217		0	0	2	739.61	153.306	588.486		1302	787.958	-73.9478									1303	830.035	-114.215
2012-06-01	positive		2016-07-26	2	0	0	2		1	3	2	735.59	218		0	0	2	735.59	153.306	588.486		1303	787.958	-72.1378									1304	834.22	-123.62
2012-06-01	positive		2016-07-27	8	0	8	0		0	2	8	736.67	218		0	0	8	736.67	153.306	588.486		1304	787.958	-77.3578									1305	834.22	-112.14
2012-06-01	positive		2016-07-28	46	0	34	12		0	2	34	752.61	218		0	0.352941	46	752.61	153.306	588.839		1305	791.181	-69.1008									1306	834.22	-135.26
2012-06-01	positive		2016-07-29	10	0	8	2		0	2	8	758.81	218		0	0.25	10	758.81	153.306	589.089		1306	791.377	-92.4174									1307	834.22	-135.26
2012-06-02	neutral		2016-08-01	6	0	2	4		1	3	4	767.74	219		0	2	6	767.74	153.306	591.089		1307	796.212	-97.252									1308	834.22	-142.86
2012-06-02	neutral		2016-08-03	4	0	0	4		1	3	4	754.64	220		0	0	4	754.64	153.306	591.089		1308	801.047	-109.687									1309	834.22	-126.27
2012-06-02	positive		2016-08-04	6	0	2	4		1	3	4	760.77	221		0	2	6	760.77	153.306	593.089		1309	803.464	-95.5139									1310	834.22	-118.62
2012-06-02	positive		2016-08-05	20	0	12	8		0	2	12	765.98	221		0	0.666667	20	765.98	153.306	593.756		1310	804.431	-88.8308									1311	838.406	-122.786
2012-06-03	negative		2016-08-06	2	0	0	2		1	3	2	765.98	222		0	0	2	765.98	153.306	593.756		1311	814.1	-98.48									1312	834.22	-108.54
2012-06-03	negative		2016-08-07	2	0	2	0		0	2	2	765.98	222		0	0	2	765.98	153.306	593.756		1312	814.1	-88.42									1313	838.406	-100.796
2012-06-03	neutral		2016-08-08	12	2	8	2		0	2	8	766.56	222		0.25	0.25	12	766.56	153.556	594.006		1313	828.604	-90.9938									1314	834.22	-97.6503
2012-06-03	neutral		2016-08-10	2	0	2	0		0	2	2	768.56	222		0	0	2	768.56	153.556	594.006		1314	814.69	-78.1196									1315	834.22	-88.4103
2012-06-03	neutral		2016-08-11	4	0	2	2		0	2	2	771.24	222		0	1	4	771.24	153.556	595.006		1315	818.316	-72.5056									1316	834.22	-88.4103
2012-06-03	neutral		2016-08-12	10	2	6	2		0	2	6	772.56	222		0.333333	0.333333	10	772.56	153.889	595.339		1316	823.15	-77.3402									1317	834.22	-80.4403
2012-06-04	neutral		2016-08-13	2	0	0	2		1	3	2	772.56	223		0	0	2	772.56	153.889	595.339		1317	827.985	-74.2048									1318	834.22	-86.0103
2012-06-04	neutral		2016-08-14	4	0	4	0		0	2	4	772.56	223		0	0	4	772.56	153.889	595.339		1318	830.402	-82.1921									1319	834.22	-91.5903
2012-06-04	neutral		2016-08-15	6	0	2	4		1	3	4	768.49	224		0	2	6	768.49	153.889	597.339		1319	831.611	-88.9807									1320	834.22	-98.7803
2012-06-04	neutral		2016-08-17	8	0	6	2		0	2	6	764.63	224		0	0.333333	8	764.63	153.889	597.672		1320	831.611	-96.1707									1321	834.22	-88.5003
2012-06-04	neutral		2016-08-18	4	0	2	2		0	2	2	764.46	224		0	1	4	764.46	153.889	598.672		1321	836.445	-90.7253									1322	834.22	-89.7903
2012-06-04	neutral		2016-08-19	12	0	8	4		0	2	8	757.31	224		0	0.5	12	757.31	153.889	599.172		1322	835.31	-90.8804									1323	838.406	-93.5459
2012-06-04	neutral		2016-08-20	10	0	6	4		0	2	6	757.31	224		0	0.666667	10	757.31	153.889	599.839		1323	844.98	-100.12									1324	838.406	-93.5459
2012-06-04	neutral		2016-08-21	2	0	0	2		1	3	2	757.31	225		0	0	2	757.31	153.889	599.839		1324	844.98	-100.12									1325	842.592	-97.7316
2012-06-04	neutral		2016-08-22	2	0	0	2		1	3	2	759.48	226		0	0	2	759.48	153.889	599.839		1325	854.649	-109.789									1326	842.592	-102.982
2012-06-04	neutral		2016-08-29	2	0	2	0		0	2	2	771.29	226		0	0	2	771.29	153.889	599.839		1326	854.649	-115.039									1327	846.777	-111.187
2012-06-04	neutral		2016-08-31	6	0	0	6		1	3	6	769.16	227		0	0	6	769.16	153.889	599.839		1327	854.649	-119.059									1328	846.777	-110.107
2012-06-04	neutral		2016-09-01	2	0	0	2		1	3	2	770.62	228		0	0	2	770.62	153.889	599.839		1328	854.649	-117.979									1329	846.777	-94.1672
2012-06-04	neutral		2016-09-02	2	0	2	0		0	2	2	772.44	228		0	0	2	772.44	153.889	599.839		1329	856.355	-103.745									1330	846.777	-87.9672
2012-06-04	neutral		2016-09-03	2	0	0	2		1	3	2	772.44	229		0	0	2	772.44	153.889	599.839		1330	857.564	-98.7537									1331	850.963	-83.2228
2012-06-04	neutral		2016-09-04	4	0	4	0		0	2	4	772.44	229		0	0	4	772.44	153.889	599.839		1331	867.233	-99.4929									1332	855.148	-100.508
2012-06-04	neutral		2016-09-05	8	2	4	2		0	2	4	772.44	229		0.5	0.5	8	772.44	154.389	600.339		1332	867.233	-112.593									1333	859.334	-98.5641
2012-06-04	positive		2016-09-06	16	0	6	10		1	3	10	788.87	230		0	1.66667	16	788.87	154.389	602.006		1333	876.902	-116.132									1334	859.334	-93.3541
2012-06-04	positive		2016-09-08	2	0	2	0		0	2	2	784.06	230		0	0	2	784.06	154.389	602.006		1334	880.125	-114.145									1335	863.52	-97.5398
2012-06-04	positive		2016-09-10	10	0	8	2		0	2	8	760.14	230		0	0.25	10	760.14	154.389	602.256		1335	880.125	-114.145									1336	863.52	-97.5398
2012-06-04	positive		2016-09-11	6	0	2	4		1	3	4	760.14	231		0	2	6	760.14	154.389	604.256		1336	880.125	-114.145									1337	863.52	-96.9598
2012-06-04	positive		2016-09-12	8	2	0	6		1	3	6	771.49	232		0	0	8	771.49	154.389	604.256		1337	877.855	-111.295									1338	863.52	-94.9598
2012-06-04	positive		2016-09-13	2	0	2	0		0	2	2	761.01	232		0	0	2	761.01	154.389	604.256		1338	877.855	-109.295									1339	863.52	-92.2798
2012-06-05	neutral		2016-09-14	10	0	8	2		0	2	8	761.09	232		0	0.25	10	761.09	154.389	604.506		1339	882.69	-111.45									1340	863.52	-90.9598
2012-06-05	neutral		2016-09-16	4	0	4	0		0	2	4	778.52	232		0	0	4	778.52	154.389	604.506		1340	879.663	-107.103									1341	867.705	-95.1454
2012-06-05	neutral		2016-09-18	10	0	6	4		0	2	6	778.52	232		0	0.666667	10	778.52	154.389	605.172		1341	879.663	-107.103									1342	867.705	-95.1454
2012-06-05	neutral		2016-09-19	4	0	2	2		0	2	2	775.1	232		0	1	4	775.1	154.389	606.172		1342	879.663	-107.103									1343	871.891	-103.401
2012-06-05	positive		2016-09-20	10	2	4	4		0	2	4	780.22	232		0.5	1	10	780.22	154.889	607.172		1343	889.333	-120.843									1344	871.891	-107.261
2012-06-05	positive		2016-09-21	8	2	4	2		0	2	4	789.74	232		0.5	0.5	8	789.74	155.389	607.672		1344	890.944	-126.314									1345	871.891	-107.431
2012-06-05	positive		2016-09-22	6	0	0	6		1	3	6	804.7	233		0	0	6	804.7	155.389	607.672		1345	895.779	-131.319									1346	871.891	-114.581
2012-06-05	positive		2016-09-24	2	0	0	2		1	3	2	805.75	234		0	0	2	805.75	155.389	607.672		1346	898.196	-140.886									1347	871.891	-114.581
2012-06-09	neutral		2016-09-25	6	0	6	0		0	2	6	805.75	234		0	0	6	805.75	155.389	607.672		1347	901.419	-144.109									1348	876.077	-118.767
2012-06-09	neutral		2016-09-26	4	0	4	0		0	2	4	799.16	234		0	0	4	799.16	155.389	607.672		1348	901.419	-144.109									1349	880.262	-120.782
2012-06-10	positive		2016-09-27	24	4	6	14		1	3	14	816.11	235		0.666667	2.33333	24	816.11	156.056	610.006		1349	901.419	-141.939									1350	880.262	-108.972
2012-06-10	positive		2016-09-28	10	2	6	2		0	2	6	828.72	235		0.333333	0.333333	10	828.72	156.389	610.339		1350	901.419	-130.129									1351	884.448	-115.288
2012-06-11	neutral		2016-09-29	14	4	6	4		0	2	6	829.05	235		0.666667	0.666667	14	829.05	157.056	611.006		1351	901.419	-132.259									1352	888.634	-118.014
2012-06-11	neutral		2016-09-30	4	0	0	4		1	3	4	837.31	236		0	0	4	837.31	157.056	611.006		1352	901.419	-130.799									1353	888.634	-116.194
2012-06-11	neutral		2016-10-01	8	2	4	2		0	2	4	837.31	236		0.5	0.5	8	837.31	157.556	611.506		1353	901.419	-128.979									1354	892.819	-120.379
2012-06-11	neutral		2016-10-02	2	0	0	2		1	3	2	837.31	237		0	0	2	837.31	157.556	611.506		1354	901.419	-128.979									1355	892.819	-120.379
2012-06-11	neutral		2016-10-03	2	0	0	2		1	3	2	836.74	238		0	0	2	836.74	157.556	611.506		1355	901.419	-128.979									1356	892.819	-120.379
2012-06-11	neutral		2016-10-04	2	0	2	0		0	2	2	834.03	238		0	0	2	834.03	157.556	611.506		1356	896.879	-124.439									1357	897.005	-108.135
2012-06-12	neutral		2016-10-05	24	2	14	8		0	2	14	844.36	238		0.142857	0.571429	24	844.36	157.698	612.077		1357	904.937	-116.067									1358	897.005	-112.945
2012-06-12	neutral		2016-10-06	6	0	2	4		1	3	4	841.66	239		0	2	6	841.66	157.698	614.077		1358	904.937	-120.877									1359	897.005	-136.865
2012-06-13	neutral		2016-10-07	4	0	2	2		0	2	2	839.43	239		0	1	4	839.43	157.698	615.077		1359	906.146	-146.006									1360	901.191	-141.051
2012-06-13	neutral		2016-10-08	2	0	2	0		0	2	2	839.43	239		0	0	2	839.43	157.698	615.077		1360	915.815	-155.675									1361	905.376	-133.886
2012-06-13	neutral		2016-10-09	2	0	0	2		1	3	2	839.43	240		0	0	2	839.43	157.698	615.077		1361	915.815	-144.325									1362	905.376	-144.366
2012-06-13	neutral		2016-10-10	4	0	4	0		0	2	4	841.71	240		0	0	4	841.71	157.698	615.077		1362	915.815	-154.805									1363	905.376	-144.286
2012-06-13	positive		2016-10-11	8	0	6	2		0	2	6	831	240		0	0.333333	8	831	157.698	615.41		1363	917.023	-155.933									1364	905.376	-126.856
2012-06-13	positive		2016-10-12	12	0	6	6		0	2	6	834.09	240		0	1	12	834.09	157.698	616.41		1364	917.023	-138.503									1365	905.376	-126.856
2012-06-14	neutral		2016-10-13	8	2	4	2		0	2	4	829.28	240		0.5	0.5	8	829.28	158.198	616.91		1365	920.247	-141.727									1366	905.376	-130.276
2012-06-14	neutral		2016-10-14	12	0	10	2		0	2	10	822.96	240		0	0.2	12	822.96	158.198	617.11		1366	925.081	-149.981									1367	905.376	-125.156
2012-06-14	neutral		2016-10-15	4	0	2	2		0	2	2	822.96	240		0	1	4	822.96	158.198	618.11		1367	922.959	-142.739									1368	905.376	-115.636
2012-06-14	neutral		2016-10-16	4	0	2	2		0	2	2	822.96	240		0	1	4	822.96	158.198	619.11		1368	918.419	-128.679									1369	909.562	-104.862
2012-06-14	neutral		2016-10-17	8	0	6	2		0	2	6	812.95	240		0	0.333333	8	812.95	158.198	619.444		1369	918.419	-113.719									1370	913.747	-107.997
2012-06-14	neutral		2016-10-18	10	2	2	6		1	3	6	817.65	241		1	3	10	817.65	159.198	622.444		1370	918.419	-112.669									1371	913.747	-107.997
2012-06-14	positive		2016-10-19	4	0	2	2		0	2	2	817.69	241		0	1	4	817.69	159.198	623.444		1371	918.419	-112.669									1372	913.747	-114.587
2012-06-14	positive		2016-10-20	6	0	4	2		0	2	4	810.32	241		0	0.5	6	810.32	159.198	623.944		1372	918.419	-119.259									1373	917.933	-101.823
2012-06-20	neutral		2016-10-21	6	0	2	4		1	3	4	818.99	242		0	2	6	818.99	159.198	625.944		1373	920.423	-104.313									1374	917.933	-89.2131
2012-06-20	neutral		2016-10-22	10	2	8	0		0	2	8	818.99	242		0.25	0	10	818.99	159.448	625.944		1374	917.397	-88.677									1375	917.933	-88.8831
2012-06-24	positive		2016-10-23	8	2	6	0		0	2	6	818.99	242		0.333333	0	8	818.99	159.782	625.944		1375	911.344	-82.2939									1376	922.119	-84.8087
2012-06-24	positive		2016-10-24	12	2	8	2		0	2	8	838.09	242		0.25	0.25	12	838.09	160.032	626.194		1376	911.344	-74.0339									1377	922.119	-84.8087
2012-06-25	neutral		2016-10-25	4	0	4	0		0	2	4	835.18	242		0	0	4	835.18	160.032	626.194		1377	906.804	-69.4941									1378	926.304	-88.9943
2012-06-25	neutral		2016-10-26	6	2	2	2		-1	1	2	822.59	241		1	1	6	822.59	161.032	627.194		1378	906.804	-69.4941									1379	930.49	-93.75
2012-06-26	positive		2016-10-27	44	8	24	12		0	2	24	818.36	241		0.333333	0.5	44	818.36	161.365	627.694		1379	906.804	-70.0641									1380	930.49	-96.46
2012-06-26	positive		2016-10-28	22	2	12	8		0	2	12	776.32	241		0.166667	0.666667	22	776.32	161.532	628.36		1380	906.804	-72.7741									1381	930.49	-86.13
2012-06-26	positive		2016-10-29	4	0	0	4		1	3	4	776.32	242		0	0	4	776.32	161.532	628.36		1381	907.579	-63.219									1382	934.676	-93.0156
2012-06-26	positive		2016-10-30	6	0	4	2		0	2	4	776.32	242		0	0.5	6	776.32	161.532	628.86		1382	917.248	-75.5882									1383	934.676	-95.2456
2012-06-27	neutral		2016-10-31	8	2	4	2		0	2	4	789.82	242		0.5	0.5	8	789.82	162.032	629.36		1383	922.083	-82.6528									1384	934.676	-95.2456
2012-06-27	neutral		2016-11-01	8	2	4	2		0	2	4	785.41	242		0.5	0.5	8	785.41	162.532	629.86		1384	922.083	-82.6528									1385	938.861	-99.4313
2012-06-28	neutral		2016-11-02	12	0	8	4		0	2	8	765.56	242		0	0.5	12	765.56	162.532	630.36		1385	922.083	-82.6528									1386	938.861	-97.1513
2012-06-28	neutral		2016-11-03	18	0	14	4		0	2	14	767.03	242		0	0.285714	18	767.03	162.532	630.646		1386	922.083	-80.3728									1387	938.861	-107.861
2012-06-28	neutral		2016-11-04	4	2	2	0		-1	1	2	755.05	241		1	0	4	755.05	163.532	630.646		1387	923.694	-92.6944									1388	938.861	-104.771
2012-06-28	neutral		2016-11-05	4	2	0	2		-1	1	2	755.05	240		0	0	4	755.05	163.532	630.646		1388	928.529	-94.439									1389	938.861	-109.581
2012-06-30	negative		2016-11-06	4	0	2	2		0	2	2	755.05	240		0	1	4	755.05	163.532	631.646		1389	923.989	-94.7092									1390	938.861	-115.901
2012-06-30	negative		2016-11-07	10	0	8	2		0	2	8	784.93	240		0	0.25	10	784.93	163.532	631.896		1390	924.956	-101.996									1391	938.861	-115.901
2012-07-01	negative		2016-11-10	8	4	4	0		-1	1	4	742.38	239		1	0	8	742.38	164.532	631.896		1391	929.791	-106.831									1392	938.861	-115.901
2012-07-01	negative		2016-11-12	2	0	2	0		0	2	2	739.01	239		0	0	2	739.01	164.532	631.896		1392	934.625	-111.665									1393	938.861	-125.911
2012-07-02	neutral		2016-11-13	4	2	0	2		-1	1	2	739.01	238		0	0	4	739.01	164.532	631.896		1393	936.237	-123.287									1394	943.047	-125.397
2012-07-02	neutral		2016-11-14	22	2	12	8		0	2	12	719.07	238		0.166667	0.666667	22	719.07	164.698	632.563		1394	936.826	-119.176									1395	943.047	-125.357
2012-07-02	positive		2016-11-17	6	0	2	4		1	3	4	756.4	239		0	2	6	756.4	164.698	634.563		1395	941.661	-123.971									1396	943.047	-132.727
2012-07-02	positive		2016-11-18	8	0	8	0		0	2	8	760.16	239		0	0	8	760.16	164.698	634.563		1396	944.078	-133.758									1397	947.233	-128.243
2012-07-04	neutral		2016-11-19	8	0	6	2		0	2	6	760.16	239		0	0.333333	8	760.16	164.698	634.896		1397	953.748	-134.758									1398	947.233	-128.243
2012-07-04	neutral		2016-11-20	6	0	4	2		0	2	4	760.16	239		0	0.5	6	760.16	164.698	635.396		1398	950.269	-131.279									1399	947.233	-128.243
2012-07-04	positive		2016-11-21	14	0	10	4		0	2	10	780	239		0	0.4	14	780	164.698	635.796		1399	945.631	-126.641									1400	947.233	-109.143
2012-07-04	positive		2016-11-22	4	0	2	2		0	2	2	785.33	239		0	1	4	785.33	164.698	636.796		1400	943.361	-105.271									1401	947.233	-112.053
2012-07-04	positive		2016-11-23	10	0	6	4		0	2	6	780.12	239		0	0.666667	10	780.12	164.698	637.463		1401	943.361	-108.181									1402	943.047	-120.457
2012-07-04	positive		2016-11-24	14	2	10	2		0	2	10	780.12	239		0.2	0.2	14	780.12	164.898	637.663		1402	934.282	-111.692									1403	943.047	-124.687
2012-07-05	neutral		2016-11-25	8	0	4	4		0	2	4	780.37	239		0	1	8	780.37	164.898	638.663		1403	932.061	-113.701									1404	943.047	-166.727
2012-07-05	neutral		2016-11-26	4	0	4	0		0	2	4	780.37	239		0	0	4	780.37	164.898	638.663		1404	932.965	-156.645									1405	947.233	-170.913
2012-07-06	neutral		2016-11-28	12	2	8	2		0	2	8	766.77	239		0.25	0.25	12	766.77	165.148	638.913		1405	932.965	-156.645									1406	947.233	-170.913
2012-07-06	neutral		2016-11-29	6	0	4	2		0	2	4	762.52	239		0	0.5	6	762.52	165.148	639.413		1406	935.382	-159.062									1407	947.233	-157.413
2012-07-06	positive		2016-11-30	8	0	4	4		0	2	4	750.57	239		0	1	8	750.57	165.148	640.413		1407	930.842	-141.022									1408	947.233	-161.823
2012-07-06	positive		2016-12-01	10	2	6	2		0	2	6	743.65	239		0.333333	0.333333	10	743.65	165.482	640.746		1408	926.303	-140.893									1409	947.233	-181.673
2012-07-08	positive		2016-12-02	2	0	2	0		0	2	2	740.34	239		0	0	2	740.34	165.482	640.746		1409	928.72	-163.16									1410	947.233	-180.203
2012-07-08	positive		2016-12-05	24	2	12	10		0	2	12	759.36	239		0.166667	0.833333	24	759.36	165.648	641.579		1410	930.101	-163.071									1411	943.047	-187.997
2012-07-18	neutral		2016-12-06	10	0	6	4		0	2	6	764.72	239		0	0.666667	10	764.72	165.648	642.246		1411	916.187	-161.137									1412	938.861	-183.811
2012-07-18	neutral		2016-12-07	4	2	2	0		-1	1	2	770.42	238		1	0	4	770.42	166.648	642.246		1412	916.187	-161.137									1413	938.861	-183.811
2012-07-18	positive		2016-12-10	2	0	2	0		0	2	2	768.66	238		0	0	2	768.66	166.648	642.246		1413	921.022	-165.972									1414	938.861	-153.931
2012-07-18	positive		2016-12-11	4	0	2	2		0	2	2	768.66	238		0	1	4	768.66	166.648	643.246		1414	922.23	-137.3									1415	934.676	-192.296
2012-07-20	neutral		2016-12-12	2	0	2	0		0	2	2	760.12	238		0	0	2	760.12	166.648	643.246		1415	908.316	-165.936									1416	934.676	-195.666
2012-07-20	neutral		2016-12-13	2	0	0	2		1	3	2	774.34	239		0	0	2	774.34	166.648	643.246		1416	908.316	-169.306									1417	930.49	-191.48
2012-07-20	neutral		2016-12-14	28	2	20	6		0	2	20	768.82	239		0.1	0.3	28	768.82	166.748	643.546		1417	908.316	-169.306									1418	930.49	-211.42
2012-07-20	neutral		2016-12-16	6	0	6	0		0	2	6	757.77	239		0	0	6	757.77	166.748	643.546		1418	909.22	-190.15									1419	934.676	-178.276
2012-07-21	neutral		2016-12-17	4	0	0	4		1	3	4	757.77	240		0	0	4	757.77	166.748	643.546		1419	918.889	-162.489									1420	934.676	-174.516
2012-07-21	neutral		2016-12-18	4	0	4	0		0	2	4	757.77	240		0	0	4	757.77	166.748	643.546		1420	918.889	-158.729									1421	934.676	-174.516
2012-07-22	neutral		2016-12-19	4	0	4	0		0	2	4	766	240		0	0	4	766	166.748	643.546		1421	920.501	-160.341									1422	934.676	-174.516
2012-07-22	neutral		2016-12-20	18	2	12	4		0	2	12	771.22	240		0.166667	0.333333	18	771.22	166.915	643.879		1422	922.918	-162.758									1423	934.676	-154.676
2012-07-24	neutral		2016-12-23	4	0	4	0		0	2	4	760.59	240		0	0	4	760.59	166.915	643.879		1423	924.852	-144.852									1424	934.676	-149.346
2012-07-24	neutral		2016-12-24	2	0	0	2		1	3	2	760.59	241		0	0	2	760.59	166.915	643.879		1424	929.687	-144.357									1425	934.676	-154.556
2012-07-24	positive		2016-12-27	8	0	2	6		1	3	6	771.4	242		0	3	8	771.4	166.915	646.879		1425	932.91	-152.79									1426	934.676	-154.556
2012-07-24	positive		2016-12-28	10	0	4	6		1	3	6	772.13	243		0	1.5	10	772.13	166.915	648.379		1426	931.094	-150.974									1427	934.676	-154.306
2012-07-25	neutral		2016-12-29	24	2	16	6		0	2	16	765.15	243		0.125	0.375	24	765.15	167.04	648.754		1427	935.928	-155.558									1428	934.676	-154.306
2012-07-25	neutral		2016-12-30	18	0	12	6		0	2	12	749.87	243		0	0.5	18	749.87	167.04	649.254		1428	935.928	-155.558									1429	934.676	-167.906
2012-07-26	negative		2016-12-31	26	2	14	10		0	2	14	749.87	243		0.142857	0.714286	26	749.87	167.183	649.969		1429	933.658	-166.888									1430	934.676	-172.156
2012-07-26	negative		2017-01-01	18	0	12	6		0	2	12	749.87	243		0	0.5	18	749.87	167.183	650.469		1430	936.076	-173.556									1431	934.676	-184.106
2012-07-26	negative		2017-01-02	20	0	12	8		0	2	12	749.87	243		0	0.666667	20	749.87	167.183	651.135		1431	940.91	-190.34									1432	934.676	-191.026
2012-07-26	negative		2017-01-03	6	0	4	2		0	2	4	753.67	243		0	0.5	6	753.67	167.183	651.635		1432	937.884	-194.234									1433	934.676	-194.336
2012-07-26	neutral		2017-01-04	8	0	8	0		0	2	8	757.18	243		0	0	8	757.18	167.183	651.635		1433	937.884	-197.544									1434	934.676	-175.316
2012-07-26	neutral		2017-01-05	16	4	6	6		0	2	6	780.45	243		0.666667	1	16	780.45	167.85	652.635		1434	939.594	-180.234									1435	934.676	-169.956
2012-07-26	neutral		2017-01-06	16	2	10	4		0	2	10	795.99	243		0.2	0.4	16	795.99	168.05	653.035		1435	942.817	-178.097									1436	930.49	-160.07
2012-07-26	neutral		2017-01-07	6	0	2	4		1	3	4	795.99	244		0	2	6	795.99	168.05	655.035		1436	928.903	-158.483									1437	930.49	-161.83
2012-07-26	neutral		2017-01-08	4	0	0	4		1	3	4	795.99	245		0	0	4	795.99	168.05	655.035		1437	928.903	-160.243									1438	930.49	-161.83
2012-07-26	neutral		2017-01-09	14	0	8	6		0	2	8	796.92	245		0	0.75	14	796.92	168.05	655.785		1438	933.737	-165.077									1439	930.49	-170.37
2012-07-26	neutral		2017-01-10	2	0	2	0		0	2	2	795.9	245		0	0	2	795.9	168.05	655.785		1439	933.737	-173.617									1440	934.676	-160.336
2012-07-26	neutral		2017-01-11	14	2	8	4		0	2	8	799.02	245		0.25	0.5	14	799.02	168.3	656.285		1440	933.737	-159.397									1441	934.676	-165.856
2012-07-26	neutral		2017-01-12	14	2	6	6		0	2	6	813.64	245		0.333333	1	14	813.64	168.633	657.285		1441	933.796	-164.976									1442	934.676	-176.906
2012-07-26	neutral		2017-01-13	10	2	4	4		0	2	4	817.14	245		0.5	1	10	817.14	169.133	658.285		1442	933.796	-176.026									1443	938.861	-181.091
2012-07-26	positive		2017-01-14	6	0	2	4		1	3	4	817.14	246		0	2	6	817.14	169.133	660.285		1443	933.796	-176.026									1444	938.861	-181.091
2012-07-26	positive		2017-01-18	4	0	4	0		0	2	4	807.48	246		0	0	4	807.48	169.133	660.285		1444	933.796	-176.026									1445	938.861	-172.861
2012-07-26	positive		2017-01-20	2	0	2	0		0	2	2	808.33	246		0	0	2	808.33	169.133	660.285		1445	933.796	-167.796									1446	938.861	-167.641
2012-07-26	positive		2017-01-23	6	0	4	2		0	2	4	817.88	246		0	0.5	6	817.88	169.133	660.785		1446	933.089	-161.869									1447	938.861	-178.271
2012-07-27	neutral		2017-01-24	14	0	10	4		0	2	10	822.44	246		0	0.4	14	822.44	169.133	661.185		1447	933.089	-172.499									1448	943.047	-182.457
2012-07-27	neutral		2017-01-25	14	6	0	8		1	3	8	836.52	247		0	0	14	836.52	169.133	661.185		1448	933.089	-172.499									1449	947.233	-175.833
2012-07-27	neutral		2017-01-26	6	0	6	0		0	2	6	839.15	247		0	0	6	839.15	169.133	661.185		1449	947.592	-176.192									1450	951.418	-179.288
2012-07-27	neutral		2017-01-27	8	0	8	0		0	2	8	835.77	247		0	0	8	835.77	169.133	661.185		1450	954.844	-182.714									1451	951.418	-186.268
2012-07-29	neutral		2017-01-28	10	2	6	2		0	2	6	835.77	247		0.333333	0.333333	10	835.77	169.466	661.519		1451	954.918	-189.768									1452	951.418	-201.548
2012-07-29	neutral		2017-01-29	8	0	6	2		0	2	6	835.77	247		0	0.333333	8	835.77	169.466	661.852		1452	957.335	-207.465									1453	951.418	-201.548
2012-08-06	neutral		2017-01-30	14	0	10	4		0	2	10	830.38	247		0	0.4	14	830.38	169.466	662.252		1453	958.801	-208.931									1454	951.418	-201.548
2012-08-06	neutral		2017-01-31	6	0	4	2		0	2	4	823.48	247		0	0.5	6	823.48	169.466	662.752		1454	961.218	-211.348									1455	951.418	-201.548
2012-08-08	neutral		2017-02-01	12	0	2	10		1	3	10	832.35	248		0	5	12	832.35	169.466	667.752		1455	964.441	-214.571									1456	951.418	-197.748
2012-08-08	neutral		2017-02-02	64	8	32	24		0	2	32	839.95	248		0.25	0.75	64	839.95	169.716	668.502		1456	966.859	-213.189									1457	951.418	-194.238
2012-08-08	neutral		2017-02-03	12	0	10	2		0	2	10	810.2	248		0	0.2	12	810.2	169.716	668.702		1457	966.859	-209.679									1458	951.418	-170.968
2012-08-08	neutral		2017-02-04	8	0	4	4		0	2	4	810.2	248		0	1	8	810.2	169.716	669.702		1458	962.417	-181.967									1459	951.418	-155.428
2012-08-08	neutral		2017-02-05	8	0	6	2		0	2	6	810.2	248		0	0.333333	8	810.2	169.716	670.035		1459	961.568	-165.578									1460	955.604	-159.614
2012-08-08	neutral		2017-02-06	6	0	4	2		0	2	4	807.64	248		0	0.5	6	807.64	169.716	670.535		1460	971.237	-175.247									1461	959.789	-163.799
2012-08-08	neutral		2017-02-07	8	0	6	2		0	2	6	812.5	248		0	0.333333	8	812.5	169.716	670.869		1461	971.237	-175.247									1462	959.789	-162.869
2012-08-08	neutral		2017-02-08	2	0	2	0		0	2	2	819.71	248		0	0	2	819.71	169.716	670.869		1462	974.863	-177.943									1463	959.789	-163.889
2012-08-08	neutral		2017-02-09	6	0	4	2		0	2	4	821.36	248		0	0.5	6	821.36	169.716	671.369		1463	974.863	-178.963									1464	959.789	-160.769
2012-08-08	neutral		2017-02-10	8	2	2	4		1	3	4	827.46	249		1	2	8	827.46	170.716	673.369		1464	973.802	-174.782									1465	959.789	-146.149
2012-08-08	neutral		2017-02-11	2	0	2	0		0	2	2	827.46	249		0	0	2	827.46	170.716	673.369		1465	973.998	-160.358									1466	959.789	-142.649
2012-08-08	neutral		2017-02-12	8	2	6	0		0	2	6	827.46	249		0.333333	0	8	827.46	171.05	673.369		1466	971.876	-154.736									1467	963.975	-146.835
2012-08-08	positive		2017-02-13	6	0	6	0		0	2	6	836.53	249		0	0	6	836.53	171.05	673.369		1467	981.545	-164.405									1468	963.975	-156.495
2012-08-08	positive		2017-02-14	2	0	2	0		0	2	2	836.39	249		0	0	2	836.39	171.05	673.369		1468	981.545	-174.065									1469	963.975	-155.645
2012-08-09	neutral		2017-02-15	4	0	4	0		0	2	4	842.7	249		0	0	4	842.7	171.05	673.369		1469	981.545	-173.215									1470	963.975	-146.095
2012-08-09	neutral		2017-02-16	10	0	10	0		0	2	10	844.14	249		0	0	10	844.14	171.05	673.369		1470	983.962	-166.082									1471	963.975	-141.535
2012-08-09	neutral		2017-02-17	8	2	0	6		1	3	6	845.07	250		0	0	8	845.07	171.05	673.369		1471	985.896	-163.456									1472	968.161	-131.641
2012-08-09	neutral		2017-02-18	6	2	4	0		0	2	4	845.07	250		0.5	0	6	845.07	171.55	673.369		1472	985.896	-149.376									1473	968.161	-129.011
2012-08-10	positive		2017-02-19	6	2	4	0		0	2	4	845.07	250		0.5	0	6	845.07	172.05	673.369		1473	985.896	-146.746									1474	968.161	-132.391
2012-08-10	positive		2017-02-20	2	0	2	0		0	2	2	845.07	250		0	0	2	845.07	172.05	673.369		1474	985.896	-150.126									1475	968.161	-132.391
2012-08-14	positive		2017-02-21	20	2	8	10		1	3	10	856.44	251		0.25	1.25	20	856.44	172.3	674.619		1475	982.87	-147.1									1476	968.161	-132.391
2012-08-14	positive		2017-02-22	6	2	2	2		-1	1	2	855.61	250		1	1	6	855.61	173.3	675.619		1476	984.481	-148.711									1477	968.161	-137.781
2012-08-15	positive		2017-02-23	10	4	6	0		0	2	6	852.19	250		0.666667	0	10	852.19	173.966	675.619		1477	986.415	-156.035									1478	968.161	-144.681
2012-08-15	positive		2017-02-24	8	2	6	0		0	2	6	845.24	250		0.333333	0	8	845.24	174.3	675.619		1478	988.832	-165.352									1479	972.346	-139.996
2012-08-16	neutral		2017-02-25	2	0	2	0		0	2	2	845.24	250		0	0	2	845.24	174.3	675.619		1479	1013.01	-180.655									1480	972.346	-132.396
2012-08-16	neutral		2017-02-26	6	2	2	2		-1	1	2	845.24	249		1	1	6	845.24	175.3	676.619		1480	1013.15	-173.203									1481	972.346	-162.146
2012-08-18	positive		2017-02-27	12	4	6	2		0	2	6	848.64	249		0.666667	0.333333	12	848.64	175.966	676.952		1481	1014.12	-203.92									1482	972.346	-162.146
2012-08-18	positive		2017-02-28	54	8	36	10		0	2	36	845.04	249		0.222222	0.277778	54	845.04	176.189	677.23		1482	1018.95	-208.754									1483	972.346	-162.146
2012-08-19	positive		2017-03-01	6	0	4	2		0	2	4	853.08	249		0	0.5	6	853.08	176.189	677.73		1483	1020.57	-210.366									1484	972.346	-164.706
2012-08-19	positive		2017-03-02	4	0	4	0		0	2	4	848.91	249		0	0	4	848.91	176.189	677.73		1484	1022.98	-215.343									1485	972.346	-159.846
2012-08-20	neutral		2017-03-03	2	0	2	0		0	2	2	849.88	249		0	0	2	849.88	176.189	677.73		1485	1024.59	-212.095									1486	972.346	-152.636
2012-08-20	neutral		2017-03-04	2	0	0	2		1	3	2	849.88	250		0	0	2	849.88	176.189	677.73		1486	1024.59	-204.885									1487	972.346	-150.986
2012-08-20	positive		2017-03-06	6	4	2	0		-1	1	4	846.61	249		2	0	6	846.61	178.189	677.73		1487	1027.01	-205.652									1488	976.532	-149.072
2012-08-20	positive		2017-03-07	14	0	8	6		0	2	8	846.02	249		0	0.75	14	846.02	178.189	678.48		1488	1022.77	-195.307									1489	976.532	-149.072
2012-08-25	positive		2017-03-08	10	0	8	2		0	2	8	850.5	249		0	0.25	10	850.5	178.189	678.73		1489	1022.77	-195.307									1490	976.532	-149.072
2012-08-25	positive		2017-03-09	6	0	6	0		0	2	6	853	249		0	0	6	853	178.189	678.73		1490	1018.13	-190.669									1491	976.532	-140.002
2012-08-27	neutral		2017-03-10	4	0	2	2		0	2	2	852.46	249		0	1	4	852.46	178.189	679.73		1491	1018.13	-181.599									1492	976.532	-140.142
2012-08-27	neutral		2017-03-11	2	0	2	0		0	2	2	852.46	249		0	0	2	852.46	178.189	679.73		1492	1018.13	-181.739									1493	976.532	-133.832
2012-08-27	neutral		2017-03-13	10	2	6	2		0	2	6	854.59	249		0.333333	0.333333	10	854.59	178.522	680.063		1493	1018.13	-175.429									1494	976.532	-132.392
2012-08-27	neutral		2017-03-14	2	0	0	2		1	3	2	852.53	250		0	0	2	852.53	178.522	680.063		1494	1018.13	-173.989									1495	980.718	-135.648
2012-08-27	neutral		2017-03-15	12	2	4	6		1	3	6	852.97	251		0.5	1.5	12	852.97	179.022	681.563		1495	1018.13	-173.059									1496	980.718	-135.648
2012-08-27	neutral		2017-03-18	2	0	0	2		1	3	2	852.31	252		0	0	2	852.31	179.022	681.563		1496	1011.17	-166.102									1497	980.718	-135.648
2012-08-28	neutral		2017-03-20	4	0	2	2		0	2	2	856.97	252		0	1	4	856.97	179.022	682.563		1497	1004.21	-159.145									1498	980.718	-135.648
2012-08-28	neutral		2017-03-21	6	2	4	0		0	2	4	843.2	252		0.5	0	6	843.2	179.522	682.563		1498	1004.21	-159.145									1499	984.903	-128.463
2012-08-28	neutral		2017-03-22	12	2	10	0		0	2	10	848.06	252		0.2	0	12	848.06	179.722	682.563		1499	1006.78	-150.34									1500	980.718	-125.108
2012-08-28	neutral		2017-03-23	12	2	6	4		0	2	6	847.38	252		0.333333	0.666667	12	847.38	180.055	683.23		1500	997.7	-142.09									1501	980.718	-128.528
2012-08-29	neutral		2017-03-25	2	0	2	0		0	2	2	845.61	252		0	0	2	845.61	180.055	683.23		1501	988.424	-136.234									1502	980.718	-135.478
2012-08-29	neutral		2017-03-26	4	0	0	4		1	3	4	845.61	253		0	0	4	845.61	180.055	683.23		1502	983.786	-138.546									1503	980.718	-135.478
2012-08-30	negative		2017-03-27	6	2	4	0		0	2	4	846.82	253		0.5	0	6	846.82	180.555	683.23		1503	983.786	-138.546									1504	976.532	-131.292
2012-08-30	negative		2017-03-28	14	0	12	2		0	2	12	856	253		0	0.166667	14	856	180.555	683.397		1504	974.706	-129.466									1505	976.532	-127.892
2012-08-30	positive		2017-03-29	18	0	8	10		1	3	10	874.32	254		0	1.25	18	874.32	180.555	684.647		1505	967.042	-118.402									1506	976.532	-131.492
2012-08-30	positive		2017-03-30	12	4	4	4		-1	1	4	876.34	253		1	1	12	876.34	181.555	685.647		1506	965.293	-120.253									1507	976.532	-123.452
2012-08-30	positive		2017-03-31	10	0	10	0		0	2	10	886.54	253		0	0	10	886.54	181.555	685.647		1507	967.71	-114.63									1508	976.532	-127.622
2012-08-30	positive		2017-04-01	2	0	0	2		1	3	2	886.54	254		0	0	2	886.54	181.555	685.647		1508	967.71	-118.8									1509	976.532	-126.652
2012-08-30	positive		2017-04-02	2	0	2	0		0	2	2	886.54	254		0	0	2	886.54	181.555	685.647		1509	967.71	-117.83									1510	980.718	-130.838
2012-08-30	positive		2017-04-03	10	2	6	2		0	2	6	891.51	254		0.333333	0.333333	10	891.51	181.889	685.98		1510	967.71	-117.83									1511	976.532	-129.922
2012-08-31	negative		2017-04-04	20	2	6	12		1	3	12	906.83	255		0.333333	2	20	906.83	182.222	687.98		1511	939.882	-93.2716									1512	976.532	-130.512
2012-08-31	negative		2017-04-05	34	6	22	6		0	2	22	909.28	255		0.272727	0.272727	34	909.28	182.495	688.253		1512	943.508	-97.4876									1513	976.532	-126.032
2012-08-31	neutral		2017-04-06	16	4	8	4		0	2	8	898.28	255		0.5	0.5	16	898.28	182.995	688.753		1513	944.716	-94.2162									1514	976.532	-123.532
2012-08-31	neutral		2017-04-07	2	0	2	0		0	2	2	894.88	255		0	0	2	894.88	182.995	688.753		1514	944.716	-91.7162									1515	976.532	-124.072
2012-08-31	neutral		2017-04-08	4	2	0	2		-1	1	2	894.88	254		0	0	4	894.88	182.995	688.753		1515	949.551	-97.0908									1516	976.532	-124.072
2012-08-31	neutral		2017-04-09	2	0	0	2		1	3	2	894.88	255		0	0	2	894.88	182.995	688.753		1516	949.551	-97.0908									1517	976.532	-121.942
2012-09-03	positive		2017-04-10	18	0	8	10		1	3	10	907.04	256		0	1.25	18	907.04	182.995	690.003		1517	946.524	-91.9343									1518	980.718	-128.188
2012-09-03	positive		2017-04-11	8	0	2	6		1	3	6	902.36	257		0	3	8	902.36	182.995	693.003		1518	946.524	-93.9943									1519	984.903	-131.933
2012-09-04	neutral		2017-04-12	6	0	2	4		1	3	4	896.23	258		0	2	6	896.23	182.995	695.003		1519	946.819	-93.8491									1520	989.089	-136.779
2012-09-04	neutral		2017-04-13	4	0	2	2		0	2	2	884.67	258		0	1	4	884.67	182.995	696.003		1520	946.819	-94.5091									1521	989.089	-132.119
2012-09-04	neutral		2017-04-14	2	0	0	2		1	3	2	884.67	259		0	0	2	884.67	182.995	696.003		1521	951.654	-94.6837									1522	989.089	-145.889
2012-09-04	neutral		2017-04-15	8	0	2	6		1	3	6	884.67	260		0	3	8	884.67	182.995	699.003		1522	944.697	-101.497									1523	989.089	-141.029
2012-09-04	neutral		2017-04-17	10	2	8	0		0	2	8	901.99	260		0.25	0	10	901.99	183.245	699.003		1523	941.914	-93.8538									1524	989.089	-141.709
2012-09-04	neutral		2017-04-18	10	0	8	2		0	2	8	903.78	260		0	0.25	10	903.78	183.245	699.253		1524	940.499	-93.1188									1525	989.089	-143.479
2012-09-04	positive		2017-04-19	8	0	6	2		0	2	6	899.2	260		0	0.333333	8	899.2	183.245	699.586		1525	940.499	-94.8888									1526	993.275	-147.665
2012-09-04	positive		2017-04-20	6	0	0	6		1	3	6	902.06	261		0	0	6	902.06	183.245	699.586		1526	940.499	-94.8888									1527	993.275	-146.455
2012-09-05	neutral		2017-04-21	10	0	6	4		0	2	6	898.53	261		0	0.666667	10	898.53	183.245	700.253		1527	933.542	-86.7217									1528	993.275	-137.275
2012-09-05	neutral		2017-04-22	16	4	8	4		0	2	8	898.53	261		0.5	0.5	16	898.53	183.745	700.753		1528	934.348	-78.3475									1529	997.46	-123.14
2012-09-05	neutral		2017-04-23	2	2	0	0		-1	1	2	898.53	260		0	0	2	898.53	183.745	700.753		1529	940.391	-66.0708									1530	993.275	-116.935
2012-09-05	neutral		2017-04-25	4	0	2	2		0	2	2	907.62	260		0	1	4	907.62	183.745	701.753		1530	931.311	-54.9712									1531	993.275	-106.735
2012-09-05	positive		2017-04-26	12	2	8	2		0	2	8	909.29	260		0.25	0.25	12	909.29	183.995	702.003		1531	931.311	-44.7712									1532	997.46	-110.92
2012-09-05	positive		2017-04-27	52	2	26	24		0	2	26	918.38	260		0.0769231	0.923077	52	918.38	184.072	702.926		1532	931.311	-44.7712									1533	997.46	-110.92
2012-09-06	negative		2017-04-28	34	2	20	12		0	2	20	924.99	260		0.1	0.6	34	924.99	184.172	703.526		1533	931.311	-44.7712									1534	997.46	-105.95
2012-09-06	negative		2017-04-29	2	0	0	2		1	3	2	924.99	261		0	0	2	924.99	184.172	703.526		1534	928.285	-36.7747									1535	1001.65	-94.8158
2012-09-06	neutral		2017-04-30	2	0	2	0		0	2	2	924.99	261		0	0	2	924.99	184.172	703.526		1535	933.316	-26.4858									1536	1001.65	-92.3658
2012-09-06	neutral		2017-05-01	10	0	6	4		0	2	6	948.23	261		0	0.666667	10	948.23	184.172	704.192		1536	930.84	-21.5596									1537	1001.65	-103.366
2012-09-06	neutral		2017-05-02	2	0	0	2		1	3	2	946.94	262		0	0	2	946.94	184.172	704.192		1537	926.3	-28.0198									1538	1001.65	-106.766
2012-09-06	neutral		2017-05-03	8	0	4	4		0	2	4	941.03	262		0	1	8	941.03	184.172	705.192		1538	926.3	-31.4198									1539	997.46	-102.58
2012-09-06	neutral		2017-05-04	6	2	4	0		0	2	4	937.53	262		0.5	0	6	937.53	184.672	705.192		1539	926.3	-31.4198									1540	1001.65	-106.766
2012-09-06	neutral		2017-05-05	10	4	0	6		1	3	6	934.15	263		0	0	10	934.15	184.672	705.192		1540	926.3	-31.4198									1541	1005.83	-98.7915
2012-09-06	neutral		2017-05-06	6	0	4	2		0	2	4	934.15	263		0	0.5	6	934.15	184.672	705.692		1541	932.343	-25.303									1542	1010.02	-107.657
2012-09-06	neutral		2017-05-07	6	2	0	4		1	3	4	934.15	264		0	0	6	934.15	184.672	705.692		1542	946.847	-44.4868									1543	1014.2	-117.973
2012-09-06	neutral		2017-05-08	10	2	6	2		0	2	6	949.04	264		0.333333	0.333333	10	949.04	185.005	706.026		1543	956.516	-60.286									1544	1014.2	-129.533
2012-09-06	neutral		2017-05-09	22	2	10	10		0	2	10	952.82	264		0.2	1	22	952.82	185.205	707.026		1544	961.351	-76.6806									1545	1018.39	-133.718
2012-09-06	neutral		2017-05-10	8	2	6	0		0	2	6	948.95	264		0.333333	0	8	948.95	185.538	707.026		1545	961.351	-76.6806									1546	1022.57	-137.904
2012-09-06	neutral		2017-05-11	2	0	0	2		1	3	2	947.62	265		0	0	2	947.62	185.538	707.026		1546	975.854	-91.1844									1547	1022.57	-120.584
2012-09-06	neutral		2017-05-12	16	8	8	0		-1	1	8	961.35	264		1	0	16	961.35	186.538	707.026		1547	972.376	-70.3859									1548	1022.57	-118.794
2012-09-06	neutral		2017-05-13	6	0	2	4		1	3	4	961.35	265		0	2	6	961.35	186.538	709.026		1548	973.585	-69.8045									1549	1022.57	-123.374
2012-09-06	positive		2017-05-14	10	0	4	6		1	3	6	961.35	266		0	1.5	10	961.35	186.538	710.526		1549	975.196	-75.9961									1550	1026.76	-124.7
2012-09-06	positive		2017-05-15	28	0	20	8		0	2	20	957.97	266		0	0.4	28	957.97	186.538	710.926		1550	975.196	-73.1361									1551	1026.76	-128.23
2012-09-06	positive		2017-05-16	12	0	10	2		0	2	10	966.07	266		0	0.2	12	966.07	186.538	711.126		1551	978.419	-79.8891									1552	1026.76	-128.23
2012-09-06	positive		2017-05-17	6	0	2	4		1	3	4	944.76	267		0	2	6	944.76	186.538	713.126		1552	973.879	-75.3493									1553	1022.57	-124.044
2012-09-06	positive		2017-05-18	2	0	2	0		0	2	2	958.49	267		0	0	2	958.49	186.538	713.126		1553	973.879	-75.3493									1554	1022.57	-114.954
2012-09-06	positive		2017-05-19	10	2	2	6		1	3	6	959.84	268		1	3	10	959.84	187.538	716.126		1554	978.714	-71.0939									1555	1022.57	-113.284
2012-09-06	positive		2017-05-20	2	0	2	0		0	2	2	959.84	268		0	0	2	959.84	187.538	716.126		1555	976.444	-67.1541									1556	1022.57	-104.194
2012-09-06	positive		2017-05-22	14	0	10	4		0	2	10	970.67	268		0	0.4	14	970.67	187.538	716.526		1556	979.836	-61.4564									1557	1022.57	-97.584
2012-09-06	positive		2017-05-23	16	2	8	6		0	2	8	971.54	268		0.25	0.75	16	971.54	187.788	717.276		1557	981.346	-56.3558									1558	1026.76	-101.77
2012-09-06	positive		2017-05-24	10	0	6	4		0	2	6	980.35	268		0	0.666667	10	980.35	187.788	717.942		1558	981.346	-56.3558									1559	1026.76	-101.77
2012-09-06	positive		2017-05-25	30	2	12	16		1	3	16	993.38	269		0.166667	1.33333	30	993.38	187.955	719.276		1559	981.346	-56.3558									1560	1026.76	-78.5297
2012-09-06	positive		2017-05-26	16	2	8	6		0	2	8	995.78	269		0.25	0.75	16	995.78	188.205	720.026		1560	984.569	-36.3388									1561	1030.95	-84.0053
2012-09-06	positive		2017-05-27	4	0	2	2		0	2	2	995.78	269		0	1	4	995.78	188.205	721.026		1561	984.569	-37.6288									1562	1030.95	-89.9153
2012-09-06	positive		2017-05-28	4	0	0	4		1	3	4	995.78	270		0	0	4	995.78	188.205	721.026		1562	989.403	-48.3734									1563	1030.95	-93.4153
2012-09-06	positive		2017-05-29	2	2	0	0		-1	1	2	995.78	269		0	0	2	995.78	188.205	721.026		1563	982.446	-44.9164									1564	1035.13	-100.981
2012-09-06	positive		2017-05-30	50	4	28	18		0	2	28	996.7	269		0.142857	0.642857	50	996.7	188.348	721.669		1564	982.446	-48.2964									1565	1035.13	-100.981
2012-09-06	positive		2017-05-31	24	6	12	6		0	2	12	994.62	269		0.5	0.5	24	994.62	188.848	722.169		1565	984.864	-50.7137									1566	1039.32	-105.167
2012-09-06	positive		2017-06-01	10	0	8	2		0	2	8	995.95	269		0	0.25	10	995.95	188.848	722.419		1566	984.864	-50.7137									1567	1039.32	-90.2766
2012-09-07	positive		2017-06-02	14	0	8	6		0	2	8	1006.73	269		0	0.75	14	1006.73	188.848	723.169		1567	981.837	-32.7971									1568	1039.32	-86.4966
2012-09-07	positive		2017-06-03	2	0	2	0		0	2	2	1006.73	269		0	0	2	1006.73	188.848	723.169		1568	983.889	-31.0689									1569	1039.32	-90.3666
2012-09-08	positive		2017-06-04	8	2	4	2		0	2	4	1006.73	269		0.5	0.5	8	1006.73	189.348	723.669		1569	979.251	-30.3009									1570	1043.5	-95.8822
2012-09-08	positive		2017-06-05	2	0	0	2		1	3	2	1011.34	270		0	0	2	1011.34	189.348	723.669		1570	979.251	-31.6309									1571	1039.32	-77.9666
2012-09-10	neutral		2017-06-06	6	0	4	2		0	2	4	1003	270		0	0.5	6	1003	189.348	724.169		1571	965.337	-3.9867									1572	1043.5	-82.1522
2012-09-10	neutral		2017-06-07	12	2	8	2		0	2	8	1010.07	270		0.25	0.25	12	1010.07	189.598	724.419		1572	975.006	-13.6559									1573	1047.69	-86.3379
2012-09-10	neutral		2017-06-08	16	0	8	8		0	2	8	1010.27	270		0	1	16	1010.27	189.598	725.419		1573	982.258	-20.9078									1574	1047.69	-89.7179
2012-09-10	neutral		2017-06-09	16	4	12	0		0	2	12	978.31	270		0.333333	0	16	978.31	189.931	725.419		1574	984.192	-26.2216									1575	1047.69	-81.6179
2012-09-10	neutral		2017-06-10	4	0	2	2		0	2	2	978.31	270		0	1	4	978.31	189.931	726.419		1575	985.159	-19.0886									1576	1051.87	-107.114
2012-09-10	neutral		2017-06-11	8	0	4	4		0	2	4	978.31	270		0	1	8	978.31	189.931	727.419		1576	994.828	-50.0677									1577	1051.87	-93.3835
2012-09-10	neutral		2017-06-12	20	0	16	4		0	2	16	964.91	270		0	0.25	20	964.91	189.931	727.669		1577	994.828	-36.3377									1578	1056.06	-96.2191
2012-09-10	neutral		2017-06-13	2	0	2	0		0	2	2	980.79	270		0	0	2	980.79	189.931	727.669		1578	995.417	-35.5774									1579	1056.06	-96.2191
2012-09-10	neutral		2017-06-14	8	2	4	2		0	2	4	976.47	270		0.5	0.5	8	976.47	190.431	728.169		1579	995.417	-35.5774									1580	1056.06	-85.3891
2012-09-10	neutral		2017-06-15	26	6	14	6		0	2	14	964.17	270		0.428571	0.428571	26	964.17	190.86	728.597		1580	997.351	-26.6812									1581	1056.06	-84.5191
2012-09-10	positive		2017-06-16	138	12	58	68		1	3	68	987.71	271		0.206897	1.17241	138	987.71	191.067	729.77		1581	997.499	-25.9586									1582	1056.06	-75.7091
2012-09-10	positive		2017-06-17	20	0	10	10		0	2	10	987.71	271		0	1	20	987.71	191.067	730.77		1582	1000.72	-20.3717									1583	1060.24	-66.8648
2012-09-10	positive		2017-06-18	8	0	4	4		0	2	4	987.71	271		0	1	8	987.71	191.067	731.77		1583	1004.85	-11.4688									1584	1060.24	-64.4648
2012-09-10	positive		2017-06-19	36	0	22	14		0	2	22	995.17	271		0	0.636364	36	995.17	191.067	732.406		1584	1005	-9.21621									1585	1060.24	-64.4648
2012-09-11	neutral		2017-06-20	16	0	8	8		0	2	8	992.59	271		0	1	16	992.59	191.067	733.406		1585	1009.83	-14.0508									1586	1064.43	-68.6504
2012-09-11	neutral		2017-06-21	18	2	10	6		0	2	10	1002.23	271		0.2	0.6	18	1002.23	191.267	734.006		1586	1009.83	-14.0508									1587	1060.24	-64.4648
2012-09-11	neutral		2017-06-22	18	2	4	12		1	3	12	1001.3	272		0.5	3	18	1001.3	191.767	737.006		1587	1009.83	-14.0508									1588	1060.24	-63.5448
2012-09-11	neutral		2017-06-23	16	2	6	8		1	3	8	1003.74	273		0.333333	1.33333	16	1003.74	192.1	738.339		1588	1010.95	-14.251									1589	1060.24	-65.6248
2012-09-11	neutral		2017-06-25	2	0	2	0		0	2	2	1003.74	273		0	0	2	1003.74	192.1	738.339		1589	1006.41	-11.7912									1590	1060.24	-64.2948
2012-09-11	neutral		2017-06-26	8	0	0	8		1	3	8	993.98	274		0	0	8	993.98	192.1	738.339		1590	1007.62	-11.6699									1591	1060.24	-53.5148
2012-09-11	positive		2017-06-27	22	0	18	4		0	2	18	976.78	274		0	0.222222	22	976.78	192.1	738.561		1591	1011.25	-4.51585									1592	1060.24	-53.5148
2012-09-11	positive		2017-06-28	12	4	6	2		0	2	6	990.33	274		0.666667	0.333333	12	990.33	192.767	738.895		1592	1011.25	-4.51585									1593	1060.24	-53.5148
2012-09-12	negative		2017-06-29	8	0	8	0		0	2	8	975.93	274		0	0	8	975.93	192.767	738.895		1593	1006.71	0.0239322									1594	1064.43	-53.0904
2012-09-12	negative		2017-06-30	8	0	2	6		1	3	6	968	275		0	3	8	968	192.767	741.895		1594	1006.71	4.63393									1595	1064.43	-61.4304
2012-09-12	neutral		2017-07-01	6	2	4	0		0	2	4	968	275		0.5	0	6	968	193.267	741.895		1595	1009.12	-6.12337									1596	1064.43	-54.3604
2012-09-12	neutral		2017-07-02	6	0	4	2		0	2	4	968	275		0	0.5	6	968	193.267	742.395		1596	1006.85	3.21652									1597	1064.43	-54.1604
2012-09-12	neutral		2017-07-03	12	2	8	2		0	2	8	953.66	275		0.25	0.25	12	953.66	193.517	742.645		1597	1011.69	-1.41807									1598	1064.43	-86.1204
2012-09-12	neutral		2017-07-04	2	0	2	0		0	2	2	953.66	275		0	0	2	953.66	193.517	742.645		1598	1007.05	-28.74									1599	1064.43	-86.1204
2012-09-12	neutral		2017-07-05	6	0	4	2		0	2	4	971.4	275		0	0.5	6	971.4	193.517	743.145		1599	1011.88	-33.5746									1600	1064.43	-86.1204
2012-09-12	neutral		2017-07-06	20	0	16	4		0	2	16	965.14	275		0	0.25	20	965.14	193.517	743.395		1600	1016.72	-38.4092									1601	1064.43	-99.5204
2012-09-12	positive		2017-07-07	8	4	2	2		-1	1	4	978.76	274		2	1	8	978.76	195.517	744.395		1601	1017.93	-53.0179									1602	1064.43	-83.6404
2012-09-12	positive		2017-07-08	4	0	4	0		0	2	4	978.76	274		0	0	4	978.76	195.517	744.395		1602	1017.93	-37.1379									1603	1064.43	-87.9604
2012-09-17	neutral		2017-07-09	6	0	4	2		0	2	4	978.76	274		0	0.5	6	978.76	195.517	744.895		1603	1013.39	-36.9181									1604	1064.43	-100.26
2012-09-17	neutral		2017-07-10	22	0	10	12		1	3	12	996.47	275		0	1.2	22	996.47	195.517	746.095		1604	1009.5	-45.3268									1605	1068.62	-80.9061
2012-09-18	negative		2017-07-11	12	0	10	2		0	2	10	994.13	275		0	0.2	12	994.13	195.517	746.295		1605	1012.29	-24.5762									1606	1068.62	-80.9061
2012-09-18	negative		2017-07-12	26	4	12	10		0	2	12	1006.51	275		0.333333	0.833333	26	1006.51	195.85	747.128		1606	1017.12	-29.4108									1607	1068.62	-80.9061
2012-09-18	neutral		2017-07-13	10	0	6	4		0	2	6	1000.63	275		0	0.666667	10	1000.63	195.85	747.795		1607	1021.96	-34.2454									1608	1068.62	-73.4461
2012-09-18	neutral		2017-07-14	10	0	8	2		0	2	8	1001.81	275		0	0.25	10	1001.81	195.85	748.045		1608	1025.03	-29.862									1609	1068.62	-76.0261
2012-09-18	neutral		2017-07-15	12	2	8	2		0	2	8	1001.81	275		0.25	0.25	12	1001.81	196.1	748.295		1609	1029.87	-37.2766									1610	1068.62	-66.3861
2012-09-18	neutral		2017-07-16	4	0	0	4		1	3	4	1001.81	276		0	0	4	1001.81	196.1	748.295		1610	1029.98	-27.7545									1611	1072.8	-71.5017
2012-09-18	positive		2017-07-17	24	2	16	6		0	2	16	1010.04	276		0.125	0.375	24	1010.04	196.225	748.67		1611	1037.53	-36.2312									1612	1076.99	-73.2473
2012-09-18	positive		2017-07-18	16	0	10	6		0	2	10	1024.45	276		0	0.6	16	1024.45	196.225	749.27		1612	1039.34	-35.5993									1613	1076.99	-73.2473
2012-09-18	positive		2017-07-19	10	2	4	4		0	2	4	1026.87	276		0.5	1	10	1026.87	196.725	750.27		1613	1039.34	-35.5993									1614	1081.17	-87.193
2012-09-18	positive		2017-07-20	24	2	18	4		0	2	18	1028.7	276		0.111111	0.222222	24	1028.7	196.836	750.492		1614	1039.34	-45.3593									1615	1081.17	-104.393
2012-09-20	negative		2017-07-21	16	2	12	2		0	2	12	1025.67	276		0.166667	0.166667	16	1025.67	197.003	750.659		1615	1040.41	-63.6336									1616	1081.17	-90.843
2012-09-20	negative		2017-07-22	2	2	0	0		-1	1	2	1025.67	275		0	0	2	1025.67	197.003	750.659		1616	1032.75	-42.4191									1617	1081.17	-105.243
2012-09-20	negative		2017-07-23	2	0	0	2		1	3	2	1025.67	276		0	0	2	1025.67	197.003	750.659		1617	1032.75	-56.8191									1618	1085.36	-117.359
2012-09-20	negative		2017-07-24	18	0	16	2		0	2	16	1038.95	276		0	0.125	18	1038.95	197.003	750.784		1618	1047.25	-79.2529									1619	1085.36	-117.359
[truncated: 15,942 more rows]

## Sheet: ratios
num	fecha	Earnings Quality Score	Stock	Index	Gross Margin	EBITDA Margin	Operating Margin	Pretax Margin	Effective Tax Rate	Net Margin	DuPont/Earning Power	Asset Turnover	x Pretax Margin	Pretax ROA	x Leverage (Assets/Equity)	Pretax ROE	x Tax Complement	ROE	x Earnings Retention	Reinvestment Rate	Liquidity	Quick Ratio	Current Ratio	Times Interest Earned	Cash Cycle (Days)	Leverage	Assets/Equity	Debt/Equity	% LT Debt to Total Capital	(Total Debt - Cash) / EBITDA	Operating	A/R Turnover	Avg. A/R Days	Inv Turnover	Avg. Inventory Days	Avg. A/P Days	Fixed Asset Turnover	WC / Sales Growth	Bad Debt Allowance (% of A/R)	ROIC	Revenue per Employee ($)	Sales/Receivables, TTM	Revenue/Inventory, TTM	Revenue/Wk Cap, TTM	Revenue/Tot Assets, TTM	EBITDA/Comm Shr Eqty, %, TTM	EBITDA/Tot Eqty, %, TTM	EBITDA/Tot Assets, %, TTM	ROFA Fixed Assets, %, TTM
[truncated: 404 more rows]
[truncated: 27 more columns]

[truncated: 1 more sheets: time series]
