# Supplementary material for: Measuring information flux between social media and stock prices with Transfer Entropy
Source: PLoS One. 2021 Sep 23;16(9):e0257686. doi: 10.1371/journal.pone.0257686 (PMC8459996; doi:10.1371/journal.pone.0257686)
Supplement: S1 Data — (ZIP) [file pone.0257686.s001.zip › DATA BASES/1.-amzn/AMZN nuevo.xlsx]

## Sheet: AMZN3
fecha	sentiment
2009-12-30	negative
2009-12-30	negative
2009-12-09	negative
2009-12-02	negative
2009-11-05	negative
2009-10-22	negative
2009-10-22	negative
2009-09-24	negative
2009-07-17	negative
2009-07-17	negative
2009-07-17	negative
2009-05-19	negative
2009-05-19	negative
2009-04-23	negative
2009-03-12	negative
2009-02-11	negative
2009-01-29	negative
2009-11-13	negative
2009-11-10	negative
2009-12-14	negative
2009-05-04	negative
2009-12-10	negative
2009-12-10	negative
2009-12-10	negative
2009-12-10	negative
2009-12-10	negative
2009-12-10	negative
2009-12-10	negative
2009-12-10	negative
2009-12-10	negative
2009-12-09	negative
2009-12-09	negative
2009-11-17	negative
2009-10-14	negative
2009-08-28	negative
2009-07-23	negative
2009-05-29	negative
2009-03-27	negative
2009-03-11	negative
2009-02-05	negative
2009-12-28	negative
2009-07-22	negative
2009-02-09	negative
2009-10-26	negative
2009-03-22	negative
2009-12-17	negative
2009-11-05	negative
2009-10-23	negative
2009-03-06	negative
2009-01-30	negative
2009-12-31	negative
2009-12-07	negative
2009-11-06	negative
2009-12-08	negative
2009-05-19	negative
2009-12-30	negative
2009-12-04	negative
2009-12-04	negative
2009-12-03	negative
2009-11-13	negative
2009-10-29	negative
2009-10-23	negative
2009-10-23	negative
2009-09-18	negative
2009-09-16	negative
2009-06-12	negative
2009-05-20	negative
2009-05-13	negative
2009-05-06	negative
2009-04-23	negative
2009-04-23	negative
2009-03-04	negative
2009-03-04	negative
2009-03-02	negative
2009-07-17	negative
2009-03-09	negative
2009-01-13	negative
2009-12-18	negative
2009-12-02	negative
2009-07-20	negative
2009-05-08	negative
2009-01-15	negative
2009-12-09	negative
2009-11-23	negative
2009-11-17	negative
2009-10-23	negative
2009-10-15	negative
2009-07-24	negative
2009-07-23	negative
2009-07-23	negative
2009-07-23	negative
2009-07-23	negative
2009-07-14	negative
2009-07-14	negative
2009-06-01	negative
2009-05-06	negative
2009-05-06	negative
2009-03-20	negative
2009-12-16	negative
2009-12-17	negative
2009-03-12	negative
2009-10-05	negative
2009-01-16	negative
2009-10-25	negative
2009-03-09	negative
2009-03-09	negative
2009-07-24	negative
2009-10-26	negative
2009-02-06	negative
2009-04-13	negative
2009-12-17	negative
2009-12-07	negative
2009-12-07	negative
2009-12-03	negative
2009-12-02	negative
2009-11-27	negative
2009-11-18	negative
2009-11-16	negative
2009-11-12	negative
2009-11-12	negative
2009-11-11	negative
2009-11-06	negative
2009-10-28	negative
2009-10-26	negative
2009-10-26	negative
2009-10-22	negative
2009-10-22	negative
2009-10-13	negative
2009-10-13	negative
2009-10-13	negative
2009-09-21	negative
2009-09-03	negative
2009-09-03	negative
2009-09-03	negative
2009-08-28	negative
2009-08-12	negative
2009-08-10	negative
2009-07-25	negative
2009-07-24	negative
2009-07-23	negative
2009-07-22	negative
2009-07-13	negative
2009-07-13	negative
2009-07-08	negative
2009-07-08	negative
2009-07-08	negative
2009-07-08	negative
2009-06-29	negative
2009-06-04	negative
2009-05-18	negative
2009-05-16	negative
2009-05-01	negative
2009-04-27	negative
2009-04-23	negative
2009-04-23	negative
2009-04-21	negative
2009-04-13	negative
2009-04-12	negative
2009-03-19	negative
2009-03-11	negative
2009-03-11	negative
2009-03-05	negative
2009-02-25	negative
2009-02-07	negative
2009-01-29	negative
2009-01-08	negative
2009-01-06	negative
2009-02-20	negative
2009-12-17	negative
2009-12-17	negative
2009-06-05	negative
2009-12-03	negative
2009-04-14	negative
2009-10-23	negative
2009-03-18	negative
2009-07-23	negative
2009-12-22	negative
2009-12-17	negative
2009-01-30	negative
2009-09-08	negative
2009-12-14	negative
2009-11-11	negative
2009-10-23	negative
2009-10-23	negative
2009-04-03	negative
2009-03-12	negative
2009-02-09	negative
2009-11-17	negative
2009-12-17	negative
2009-12-30	negative
2009-12-30	negative
2009-12-29	negative
2009-12-16	negative
2009-12-15	negative
2009-11-06	negative
2009-10-30	negative
2009-10-26	negative
2009-10-26	negative
2009-10-24	negative
2009-10-23	negative
2009-10-22	negative
2009-10-22	negative
2009-10-16	negative
2009-10-16	negative
2009-10-16	negative
2009-10-09	negative
2009-09-25	negative
2009-08-10	negative
2009-08-07	negative
2009-07-28	negative
2009-07-23	negative
2009-07-23	negative
2009-07-23	negative
2009-07-22	negative
2009-07-02	negative
2009-06-22	negative
2009-05-08	negative
2009-05-06	negative
2009-05-01	negative
2009-04-29	negative
2009-04-23	negative
2009-03-22	negative
2009-03-11	negative
2009-02-27	negative
2009-01-31	negative
2009-01-30	negative
2009-07-18	negative
2009-01-20	negative
2009-04-26	negative
2009-07-07	negative
2009-04-23	negative
2009-12-07	negative
2009-12-07	negative
2009-11-12	negative
2009-11-12	negative
2009-10-28	negative
2009-10-07	negative
2009-06-01	negative
2009-03-18	negative
2009-03-18	negative
2009-03-11	negative
2009-03-09	negative
2009-03-30	negative
2009-10-26	negative
2009-10-23	negative
2009-10-22	negative
2009-10-22	negative
2009-11-24	negative
2009-10-27	negative
2009-10-13	negative
2009-07-01	negative
2009-06-23	negative
2009-05-07	negative
2009-05-03	negative
2009-04-29	negative
2009-03-18	negative
2009-12-02	negative
2009-10-05	negative
2009-07-23	negative
2009-03-09	negative
2009-03-09	negative
2009-04-13	negative
2009-04-02	negative
2009-04-22	negative
2009-12-09	negative
2009-07-06	negative
2009-07-06	negative
2009-04-20	negative
2009-11-06	negative
2009-11-06	negative
2009-07-23	negative
2009-07-23	negative
2009-03-13	negative
2009-12-02	negative
2009-12-02	negative
2009-11-09	negative
2009-11-09	negative
2009-10-28	negative
2009-07-23	negative
2009-07-23	negative
2009-07-23	negative
2009-07-23	negative
2009-07-23	negative
2009-07-23	negative
2009-03-25	negative
2009-03-19	negative
2009-02-24	negative
2009-03-18	negative
2009-12-14	negative
2009-11-11	negative
2009-07-27	negative
2009-07-27	negative
2009-07-23	negative
2009-03-03	negative
2009-04-23	negative
2009-07-28	negative
2009-09-17	negative
2009-12-18	negative
2009-12-02	negative
2009-11-05	negative
2009-07-22	negative
2009-06-01	negative
2009-05-04	negative
2009-05-04	negative
2009-05-04	negative
2009-02-04	negative
2009-01-27	negative
2009-01-27	negative
2009-02-09	negative
2009-12-31	negative
2009-11-05	negative
2009-10-29	negative
2009-10-01	negative
2009-07-23	negative
2009-07-23	negative
2009-07-23	negative
2009-07-23	negative
2009-07-02	negative
2009-04-13	negative
2009-11-19	negative
2009-11-04	negative
2009-10-28	negative
2009-10-27	negative
2009-10-25	negative
2009-10-25	negative
2009-10-25	negative
2009-10-25	negative
2009-10-23	negative
2009-10-21	negative
2009-10-07	negative
2009-09-21	negative
2009-09-03	negative
2009-08-13	negative
2009-07-29	negative
2009-07-24	negative
2009-07-24	negative
2009-07-24	negative
2009-07-22	negative
2009-07-22	negative
2009-07-22	negative
2009-04-23	negative
2009-04-23	negative
2009-04-19	negative
2009-04-05	negative
2009-04-05	negative
2009-03-11	negative
2009-03-09	negative
2009-03-07	negative
2009-03-04	negative
2009-03-04	negative
2009-02-07	negative
2009-01-23	negative
2009-01-20	negative
2009-10-23	negative
2009-12-11	negative
2009-12-03	negative
2009-11-30	negative
2009-11-16	negative
2009-11-09	negative
2009-11-08	negative
2009-10-07	negative
2009-07-27	negative
2009-04-13	negative
2009-10-24	negative
2009-10-22	negative
2009-12-09	negative
2009-10-23	negative
2009-10-28	negative
2009-02-23	negative
2009-03-11	negative
2009-03-11	negative
2009-11-17	negative
2009-11-17	negative
2009-12-09	negative
2009-10-23	negative
2009-07-15	negative
2009-06-29	negative
2009-05-08	negative
2009-05-01	negative
2009-05-01	negative
2009-07-24	negative
2009-12-04	negative
2009-12-03	negative
2009-02-19	negative
2009-10-26	negative
2009-12-04	negative
2009-12-31	negative
2009-12-31	negative
2009-12-29	negative
2009-12-29	negative
2009-12-23	negative
2009-12-21	negative
2009-12-18	negative
2009-12-15	negative
2009-12-07	negative
2009-12-07	negative
2009-12-01	negative
2009-11-24	negative
2009-11-09	negative
2009-11-06	negative
2009-10-29	negative
2009-10-28	negative
2009-10-23	negative
2009-10-23	negative
2009-10-23	negative
2009-10-23	negative
2009-10-23	negative
2009-10-23	negative
2009-10-22	negative
2009-10-14	negative
2009-10-07	negative
2009-09-22	negative
2009-09-16	negative
2009-08-30	negative
2009-08-07	negative
2009-08-04	negative
2009-07-31	negative
2009-07-24	negative
2009-07-24	negative
2009-07-23	negative
2009-07-22	negative
2009-07-08	negative
2009-07-08	negative
2009-07-03	negative
2009-07-03	negative
2009-07-03	negative
2009-07-03	negative
2009-05-26	negative
2009-05-26	negative
2009-05-26	negative
2009-04-23	negative
2009-04-23	negative
2009-04-21	negative
2009-04-18	negative
2009-04-15	negative
2009-03-09	negative
2009-03-03	negative
2009-03-01	negative
2009-02-26	negative
2009-02-25	negative
2009-02-23	negative
2009-02-23	negative
2009-02-12	negative
2009-01-30	negative
2009-01-30	negative
2009-01-08	negative
2009-11-04	negative
2009-02-24	negative
2009-07-23	negative
2009-06-29	negative
2009-10-23	negative
2009-10-23	negative
2009-10-23	negative
2009-12-21	negative
2009-11-04	negative
2009-07-22	negative
2009-04-24	negative
2009-04-03	negative
2009-06-23	negative
2009-10-24	negative
2009-12-31	negative
2009-10-23	negative
2009-10-23	negative
2009-08-11	negative
2009-12-03	negative
2009-07-23	negative
2009-07-23	negative
2009-10-23	negative
2009-07-22	negative
2009-07-22	negative
2009-02-04	negative
2009-10-23	negative
2009-10-21	negative
2009-10-21	negative
2009-04-13	negative
2009-11-09	negative
2009-11-06	negative
2009-11-04	negative
2009-11-03	negative
2009-11-09	negative
2009-12-17	negative
2009-04-23	negative
2009-01-28	negative
2009-07-27	negative
2009-08-13	negative
2009-10-17	negative
2009-10-17	negative
2009-09-16	negative
2009-11-06	negative
2009-12-03	negative
2009-10-22	negative
2009-01-30	negative
2009-12-06	negative
2009-08-09	negative
2009-07-23	negative
2009-06-29	negative
2009-01-29	negative
2009-12-31	negative
2009-12-18	negative
2009-12-18	negative
2009-12-09	negative
2009-12-02	negative
2009-12-02	negative
2009-11-10	negative
2009-11-09	negative
2009-11-09	negative
2009-11-07	negative
2009-11-05	negative
2009-11-05	negative
2009-11-04	negative
2009-11-04	negative
2009-11-04	negative
2009-10-29	negative
2009-10-29	negative
2009-10-28	negative
2009-10-27	negative
2009-10-26	negative
2009-10-25	negative
2009-10-25	negative
2009-10-23	negative
2009-10-23	negative
2009-10-22	negative
2009-10-22	negative
2009-10-12	negative
2009-10-10	negative
2009-09-15	negative
2009-09-15	negative
2009-09-10	negative
2009-09-10	negative
2009-09-10	negative
2009-09-10	negative
2009-09-10	negative
2009-09-10	negative
2009-09-10	negative
2009-09-10	negative
2009-09-10	negative
2009-09-10	negative
2009-09-10	negative
2009-09-10	negative
2009-09-10	negative
2009-09-10	negative
2009-09-10	negative
2009-09-10	negative
2009-09-10	negative
2009-09-10	negative
2009-09-04	negative
2009-08-20	negative
2009-08-14	negative
2009-08-04	negative
2009-07-23	negative
2009-07-23	negative
2009-07-23	negative
2009-07-22	negative
2009-07-20	negative
2009-07-08	negative
2009-06-11	negative
2009-06-03	negative
2009-06-03	negative
2009-06-03	negative
2009-06-01	negative
2009-05-29	negative
2009-05-22	negative
2009-05-08	negative
2009-05-04	negative
2009-04-28	negative
2009-04-24	negative
2009-04-24	negative
2009-04-23	negative
2009-04-23	negative
2009-04-23	negative
2009-04-15	negative
2009-04-13	negative
2009-04-08	negative
2009-03-06	negative
2009-03-05	negative
2009-03-05	negative
2009-02-18	negative
2009-02-12	negative
2009-12-18	negative
2009-12-01	negative
2009-11-23	negative
2009-07-17	negative
2009-12-24	negative
2009-03-23	negative
2009-08-18	negative
2009-03-02	negative
2009-11-17	negative
2009-10-04	negative
2009-10-26	negative
2009-11-06	negative
2009-12-22	negative
2009-10-09	negative
2009-08-05	negative
2009-01-29	negative
2009-07-20	negative
2009-12-21	negative
2009-12-15	negative
2009-12-14	negative
2009-11-17	negative
2009-11-08	negative
2009-10-30	negative
2009-10-30	negative
2009-10-30	negative
2009-10-30	negative
2009-10-30	negative
2009-10-30	negative
2009-10-30	negative
2009-10-29	negative
2009-10-28	negative
2009-10-27	negative
2009-10-26	negative
2009-10-23	negative
2009-09-22	negative
2009-07-09	negative
2009-06-22	negative
2009-05-19	negative
2009-05-19	negative
2009-04-23	negative
2009-04-17	negative
2009-03-23	negative
2009-03-23	negative
2009-03-11	negative
2009-11-30	negative
2009-10-07	negative
2009-09-22	negative
2009-05-06	negative
2009-04-23	negative
2009-12-03	negative
2009-11-05	negative
2009-11-05	negative
2009-10-27	negative
2009-08-10	negative
2009-08-04	negative
2009-08-04	negative
2009-07-23	negative
2009-04-23	negative
2009-12-21	negative
2009-12-10	negative
2009-04-24	negative
2009-12-29	negative
2009-12-11	negative
2009-12-09	negative
2009-12-09	negative
2009-12-09	negative
2009-11-10	negative
2009-11-10	negative
2009-10-29	negative
2009-09-02	negative
2009-07-22	negative
2009-04-23	negative
2009-03-15	negative
2009-11-27	negative
2009-12-18	negative
2009-10-27	negative
2009-12-02	negative
2009-10-15	negative
2009-10-15	negative
2009-08-11	negative
2009-12-31	negative
2009-12-29	negative
2009-12-26	negative
2009-12-21	negative
2009-12-15	negative
2009-12-01	negative
2009-11-29	negative
2009-11-29	negative
2009-11-27	negative
2009-11-27	negative
2009-11-25	negative
2009-11-23	negative
2009-10-29	negative
2009-10-26	negative
2009-10-23	negative
2009-10-23	negative
2009-10-23	negative
2009-10-22	negative
2009-10-16	negative
2009-10-08	negative
2009-10-07	negative
2009-09-24	negative
2009-09-22	negative
2009-07-27	negative
2009-07-24	negative
2009-07-24	negative
2009-07-22	negative
2009-05-06	negative
2009-05-06	negative
2009-04-24	negative
2009-04-23	negative
2009-03-25	negative
2009-03-14	negative
2009-03-11	negative
2009-03-06	negative
2009-03-02	negative
2009-12-01	negative
2009-12-01	negative
2009-04-22	negative
2009-03-30	negative
2009-12-04	negative
2009-09-16	negative
2009-03-05	negative
2009-12-15	negative
2009-11-27	negative
2009-07-24	negative
2009-09-14	negative
2009-09-14	negative
2009-12-30	negative
2009-10-28	negative
2009-11-15	negative
2009-07-23	negative
2009-12-23	negative
2009-11-06	negative
2009-11-05	negative
2009-07-23	negative
2009-07-23	negative
2009-07-23	negative
2009-07-23	negative
2009-07-23	negative
2009-05-21	negative
2009-12-24	negative
2009-12-21	negative
2009-12-16	negative
2009-12-15	negative
2009-12-14	negative
2009-12-10	negative
2009-12-10	negative
2009-12-10	negative
2009-12-09	negative
2009-12-09	negative
2009-12-08	negative
2009-12-07	negative
2009-12-04	negative
2009-12-04	negative
2009-12-02	negative
2009-11-27	negative
2009-11-17	negative
2009-11-17	negative
2009-11-12	negative
2009-11-09	negative
2009-10-30	negative
2009-10-30	negative
2009-10-28	negative
2009-10-28	negative
2009-10-24	negative
2009-10-23	negative
2009-10-23	negative
2009-10-23	negative
2009-10-23	negative
2009-10-23	negative
2009-10-23	negative
2009-10-23	negative
2009-10-23	negative
2009-10-09	negative
2009-10-01	negative
2009-09-22	negative
2009-08-31	negative
2009-08-24	negative
2009-08-14	negative
2009-07-23	negative
2009-07-22	negative
2009-06-26	negative
2009-06-26	negative
2009-06-15	negative
2009-05-06	negative
2009-05-05	negative
2009-04-29	negative
2009-04-24	negative
2009-04-24	negative
2009-04-23	negative
2009-04-23	negative
2009-04-21	negative
2009-04-21	negative
2009-04-19	negative
2009-04-13	negative
2009-04-01	negative
2009-03-12	negative
2009-03-06	negative
2009-02-26	negative
2009-01-30	negative
2009-01-17	negative
2009-03-05	negative
2009-06-05	negative
2009-12-15	negative
2009-12-30	negative
2009-10-23	negative
2009-08-05	negative
2009-10-23	negative
2009-10-21	negative
2009-08-05	negative
2009-11-16	negative
2009-10-23	negative
2009-07-24	negative
2009-07-24	negative
2009-07-23	negative
2009-03-23	negative
2009-12-29	negative
2009-12-23	negative
2009-12-15	negative
2009-12-01	negative
2009-11-18	negative
2009-11-17	negative
2009-11-12	negative
2009-10-29	negative
2009-10-23	negative
2009-10-23	negative
2009-10-23	negative
2009-10-23	negative
2009-10-23	negative
2009-10-12	negative
2009-10-12	negative
2009-07-22	negative
2009-07-01	negative
2009-04-24	negative
2009-04-23	negative
2009-03-09	negative
2009-02-02	negative
2009-01-07	negative
2009-01-30	negative
2009-03-23	negative
2009-12-14	negative
2009-02-07	negative
2009-01-26	negative
2009-03-19	negative
2009-03-02	negative
2009-01-06	negative
2009-07-23	negative
2009-11-06	negative
2009-11-06	negative
2009-04-29	negative
2009-10-23	negative
2009-05-15	negative
2009-10-23	negative
2009-12-02	negative
2009-11-06	negative
2009-12-09	negative
2009-10-30	negative
2009-07-17	negative
2009-08-08	negative
2009-12-29	negative
2009-12-24	negative
2009-11-24	negative
2009-11-23	negative
2009-10-23	negative
2009-09-07	negative
2009-09-07	negative
2009-09-06	negative
2009-06-22	negative
2009-06-01	negative
2009-04-23	negative
2009-03-12	negative
2009-02-10	negative
2009-04-23	negative
2009-09-01	negative
2009-09-01	negative
2009-07-06	negative
2009-04-16	negative
2009-01-02	negative
2009-12-07	negative
2009-10-26	negative
2009-10-21	negative
2009-10-21	negative
2009-07-22	negative
2009-05-26	negative
2009-12-15	negative
2009-10-26	negative
2009-12-30	negative
2009-12-29	negative
2009-12-24	negative
2009-12-03	negative
2009-11-24	negative
2009-11-18	negative
2009-11-06	negative
2009-11-06	negative
2009-11-06	negative
2009-11-06	negative
2009-11-05	negative
2009-11-05	negative
2009-11-04	negative
2009-11-03	negative
2009-10-30	negative
2009-10-30	negative
2009-10-29	negative
2009-10-28	negative
2009-10-26	negative
2009-10-23	negative
2009-10-23	negative
2009-10-23	negative
2009-10-23	negative
2009-10-23	negative
2009-10-23	negative
2009-10-23	negative
2009-10-22	negative
2009-10-19	negative
2009-10-19	negative
2009-09-23	negative
2009-09-21	negative
2009-09-15	negative
2009-09-15	negative
2009-09-15	negative
2009-09-09	negative
2009-09-03	negative
2009-09-03	negative
2009-09-02	negative
2009-08-18	negative
2009-07-24	negative
2009-07-23	negative
2009-07-17	negative
2009-06-03	negative
2009-05-18	negative
2009-05-18	negative
2009-04-24	negative
2009-04-23	negative
2009-04-23	negative
2009-04-22	negative
2009-03-31	negative
2009-03-12	negative
2009-03-04	negative
2009-02-26	negative
2009-02-20	negative
2009-02-17	negative
2009-01-30	negative
2009-01-02	negative
2009-11-23	negative
2009-06-19	negative
2009-10-23	negative
2009-09-23	negative
2009-09-23	negative
2009-12-08	negative
2009-12-08	negative
2009-11-19	negative
2009-08-04	negative
2009-10-23	negative
2009-10-15	negative
2009-05-21	negative
2009-01-13	negative
2009-12-02	negative
2009-12-22	negative
2009-12-02	negative
2009-12-02	negative
2009-11-03	negative
2009-12-16	negative
2009-02-09	negative
2009-07-20	negative
2009-12-07	negative
2009-10-29	negative
2009-12-15	negative
2009-07-24	negative
2009-05-11	negative
2009-02-23	negative
2009-02-23	negative
2009-10-27	negative
2009-07-23	negative
2009-07-23	negative
2009-12-14	negative
2009-10-02	negative
2009-06-01	negative
2009-06-01	negative
2009-12-17	negative
2009-12-16	negative
2009-12-11	negative
2009-12-08	negative
2009-12-05	negative
2009-12-04	negative
2009-12-03	negative
2009-12-02	negative
2009-11-30	negative
2009-11-27	negative
2009-11-24	negative
2009-11-23	negative
2009-11-10	negative
2009-11-08	negative
2009-11-06	negative
2009-10-30	negative
2009-10-29	negative
2009-10-27	negative
2009-10-26	negative
2009-10-26	negative
2009-10-26	negative
2009-10-26	negative
2009-10-23	negative
2009-10-23	negative
2009-10-23	negative
2009-10-23	negative
2009-10-23	negative
2009-10-22	negative
2009-10-22	negative
2009-10-22	negative
2009-10-22	negative
2009-10-22	negative
2009-10-22	negative
2009-10-16	negative
2009-10-14	negative
2009-10-14	negative
2009-10-02	negative
2009-09-22	negative
2009-09-22	negative
2009-09-16	negative
2009-09-02	negative
2009-09-01	negative
2009-09-01	negative
2009-08-25	negative
2009-07-24	negative
2009-07-23	negative
2009-07-23	negative
2009-07-23	negative
2009-07-23	negative
2009-07-01	negative
2009-06-11	negative
2009-06-04	negative
2009-05-19	negative
2009-05-18	negative
2009-05-08	negative
2009-05-08	negative
2009-05-08	negative
2009-05-05	negative
2009-05-02	negative
2009-05-02	negative
2009-04-29	negative
2009-04-23	negative
2009-04-23	negative
2009-04-23	negative
2009-04-22	negative
2009-04-20	negative
2009-04-20	negative
2009-04-07	negative
2009-03-26	negative
2009-03-26	negative
2009-03-24	negative
2009-03-09	negative
2009-02-28	negative
2009-02-23	negative
2009-02-10	negative
2009-02-06	negative
2009-01-30	negative
2009-10-08	neutral
2009-05-18	neutral
2009-07-15	neutral
2009-05-11	neutral
2009-12-29	neutral
2009-04-24	neutral
2009-04-10	neutral
2009-10-14	neutral
2009-01-02	neutral
2009-01-02	neutral
2009-11-13	neutral
2009-11-20	neutral
2009-03-12	neutral
2009-10-23	neutral
2009-12-21	neutral
2009-12-03	neutral
2009-10-14	neutral
2009-06-03	neutral
2009-04-16	neutral
2009-06-08	neutral
2009-11-04	neutral
2009-11-23	neutral
2009-03-09	neutral
2009-10-23	neutral
2009-12-03	neutral
2009-05-25	neutral
2009-02-25	neutral
2009-03-27	neutral
2009-12-30	neutral
2009-12-30	neutral
2009-12-25	neutral
2009-12-03	neutral
2009-11-29	neutral
2009-11-29	neutral
2009-11-29	neutral
2009-11-29	neutral
2009-11-25	neutral
2009-10-28	neutral
2009-10-28	neutral
2009-10-23	neutral
2009-10-23	neutral
2009-07-27	neutral
2009-07-27	neutral
2009-07-23	neutral
2009-04-02	neutral
2009-03-19	neutral
2009-03-19	neutral
2009-03-02	neutral
2009-01-29	neutral
2009-01-14	neutral
2009-07-22	neutral
2009-07-08	neutral
2009-07-08	neutral
2009-10-25	neutral
2009-04-29	neutral
2009-12-03	neutral
2009-12-17	neutral
2009-12-09	neutral
2009-12-07	neutral
2009-12-04	neutral
2009-12-01	neutral
2009-12-01	neutral
2009-11-20	neutral
2009-11-17	neutral
2009-11-13	neutral
2009-11-13	neutral
2009-11-13	neutral
2009-11-13	neutral
2009-11-13	neutral
2009-11-12	neutral
2009-11-11	neutral
2009-11-03	neutral
2009-11-02	neutral
2009-10-30	neutral
2009-10-30	neutral
2009-10-30	neutral
2009-10-28	neutral
2009-10-23	neutral
2009-10-16	neutral
2009-10-05	neutral
2009-10-01	neutral
2009-10-01	neutral
2009-07-24	neutral
2009-04-24	neutral
2009-04-15	neutral
2009-04-02	neutral
2009-03-19	neutral
2009-03-16	neutral
2009-03-02	neutral
2009-02-27	neutral
2009-02-20	neutral
2009-01-29	neutral
2009-12-31	neutral
2009-01-08	neutral
2009-10-23	neutral
2009-05-11	neutral
2009-12-18	neutral
2009-07-13	neutral
2009-03-12	neutral
2009-10-23	neutral
2009-09-16	neutral
2009-05-15	neutral
2009-12-28	neutral
2009-10-23	neutral
2009-06-03	neutral
2009-01-10	neutral
2009-07-15	neutral
2009-06-26	neutral
2009-05-06	neutral
2009-05-06	neutral
2009-01-27	neutral
2009-12-16	neutral
2009-10-26	neutral
2009-10-23	neutral
2009-04-21	neutral
2009-04-12	neutral
2009-10-15	neutral
2009-11-24	neutral
2009-11-16	neutral
2009-11-16	neutral
2009-11-13	neutral
2009-11-08	neutral
2009-10-07	neutral
2009-07-01	neutral
2009-05-24	neutral
2009-04-23	neutral
2009-12-16	neutral
2009-12-09	neutral
2009-07-23	neutral
2009-08-04	neutral
2009-12-07	neutral
2009-10-30	neutral
2009-04-23	neutral
2009-12-25	neutral
2009-12-25	neutral
2009-12-25	neutral
2009-12-25	neutral
2009-12-15	neutral
2009-12-04	neutral
2009-12-04	neutral
2009-10-23	neutral
2009-10-23	neutral
2009-10-22	neutral
2009-10-22	neutral
2009-10-22	neutral
2009-07-23	neutral
2009-06-26	neutral
2009-06-12	neutral
2009-05-29	neutral
2009-03-19	neutral
2009-03-19	neutral
2009-03-07	neutral
2009-03-05	neutral
2009-02-23	neutral
2009-02-03	neutral
2009-07-06	neutral
2009-10-01	neutral
2009-10-23	neutral
2009-02-28	neutral
2009-11-30	neutral
2009-10-26	neutral
2009-09-14	neutral
2009-05-29	neutral
2009-10-25	neutral
2009-10-25	neutral
2009-09-16	neutral
2009-09-16	neutral
2009-06-02	neutral
2009-05-14	neutral
2009-05-06	neutral
2009-03-11	neutral
2009-03-07	neutral
2009-03-07	neutral
2009-03-06	neutral
2009-03-06	neutral
2009-01-30	neutral
2009-01-30	neutral
2009-11-27	neutral
2009-11-03	neutral
2009-02-03	neutral
2009-10-23	neutral
2009-12-15	neutral
2009-12-01	neutral
2009-07-23	neutral
2009-06-23	neutral
2009-06-23	neutral
2009-03-19	neutral
2009-02-16	neutral
2009-01-15	neutral
2009-01-12	neutral
2009-01-12	neutral
2009-12-08	neutral
2009-12-31	neutral
2009-12-30	neutral
2009-12-29	neutral
2009-12-29	neutral
2009-12-29	neutral
2009-12-29	neutral
2009-12-23	neutral
2009-12-21	neutral
2009-12-21	neutral
2009-12-18	neutral
2009-12-17	neutral
2009-12-17	neutral
2009-12-16	neutral
2009-12-15	neutral
2009-12-11	neutral
2009-12-10	neutral
2009-12-09	neutral
2009-12-08	neutral
2009-12-08	neutral
2009-12-08	neutral
2009-12-04	neutral
2009-12-03	neutral
2009-12-02	neutral
2009-12-02	neutral
2009-12-02	neutral
2009-12-02	neutral
2009-12-02	neutral
2009-12-02	neutral
2009-12-01	neutral
2009-11-30	neutral
2009-11-30	neutral
2009-11-24	neutral
2009-11-21	neutral
2009-11-21	neutral
2009-11-21	neutral
2009-11-17	neutral
2009-11-16	neutral
2009-11-14	neutral
2009-11-10	neutral
2009-11-09	neutral
2009-11-09	neutral
2009-11-09	neutral
2009-11-09	neutral
2009-11-06	neutral
2009-11-06	neutral
2009-11-06	neutral
2009-11-05	neutral
2009-11-04	neutral
2009-11-04	neutral
2009-11-04	neutral
2009-11-04	neutral
2009-11-03	neutral
2009-10-26	neutral
2009-10-26	neutral
2009-10-23	neutral
2009-10-23	neutral
2009-10-23	neutral
2009-10-23	neutral
2009-10-22	neutral
2009-10-21	neutral
2009-10-21	neutral
2009-10-15	neutral
2009-10-09	neutral
2009-10-09	neutral
2009-10-07	neutral
2009-10-05	neutral
2009-10-05	neutral
2009-10-02	neutral
2009-09-23	neutral
2009-09-22	neutral
2009-09-22	neutral
2009-09-22	neutral
2009-09-21	neutral
2009-09-16	neutral
2009-09-08	neutral
2009-09-03	neutral
2009-08-19	neutral
2009-08-18	neutral
2009-08-17	neutral
2009-08-17	neutral
2009-08-16	neutral
2009-08-11	neutral
2009-08-11	neutral
2009-08-10	neutral
2009-08-10	neutral
2009-08-10	neutral
2009-08-06	neutral
2009-08-05	neutral
2009-08-05	neutral
2009-08-04	neutral
2009-08-04	neutral
2009-08-04	neutral
2009-08-03	neutral
2009-07-30	neutral
2009-07-30	neutral
2009-07-29	neutral
2009-07-29	neutral
2009-07-29	neutral
2009-07-28	neutral
2009-07-28	neutral
2009-07-23	neutral
2009-07-23	neutral
2009-07-23	neutral
2009-07-23	neutral
2009-07-22	neutral
2009-07-22	neutral
2009-07-22	neutral
2009-07-20	neutral
2009-07-13	neutral
2009-07-07	neutral
2009-07-02	neutral
2009-06-26	neutral
2009-06-03	neutral
2009-06-02	neutral
2009-05-29	neutral
2009-05-20	neutral
2009-05-19	neutral
2009-05-19	neutral
2009-05-13	neutral
2009-05-11	neutral
2009-05-08	neutral
2009-05-05	neutral
2009-05-04	neutral
2009-05-01	neutral
2009-04-23	neutral
2009-04-22	neutral
2009-04-22	neutral
2009-04-21	neutral
2009-04-13	neutral
2009-04-12	neutral
2009-03-31	neutral
2009-03-17	neutral
2009-03-17	neutral
2009-03-17	neutral
2009-03-17	neutral
2009-03-14	neutral
2009-03-13	neutral
2009-03-12	neutral
2009-03-12	neutral
2009-03-12	neutral
2009-03-11	neutral
2009-03-11	neutral
2009-03-11	neutral
2009-03-06	neutral
2009-03-05	neutral
2009-03-03	neutral
2009-03-02	neutral
2009-03-02	neutral
2009-02-25	neutral
2009-02-25	neutral
2009-02-18	neutral
2009-02-18	neutral
2009-02-18	neutral
2009-02-17	neutral
2009-02-07	neutral
2009-02-06	neutral
2009-02-02	neutral
2009-01-30	neutral
2009-01-29	neutral
2009-01-29	neutral
2009-01-26	neutral
2009-01-15	neutral
2009-01-14	neutral
2009-01-08	neutral
2009-12-23	neutral
2009-10-15	neutral
2009-12-24	neutral
2009-07-27	neutral
2009-04-21	neutral
2009-03-09	neutral
2009-11-15	neutral
2009-08-20	neutral
2009-05-06	neutral
2009-10-26	neutral
2009-12-04	neutral
2009-08-03	neutral
2009-06-19	neutral
2009-12-02	neutral
2009-10-23	neutral
2009-07-02	neutral
2009-10-01	neutral
2009-10-01	neutral
2009-12-31	neutral
2009-10-22	neutral
2009-04-23	neutral
2009-03-14	neutral
2009-10-27	neutral
2009-11-13	neutral
2009-11-02	neutral
2009-11-18	neutral
2009-11-18	neutral
2009-11-18	neutral
2009-03-17	neutral
2009-01-30	neutral
2009-08-31	neutral
2009-08-31	neutral
2009-02-27	neutral
2009-12-31	neutral
2009-11-24	neutral
2009-10-28	neutral
2009-10-28	neutral
2009-10-23	neutral
2009-09-24	neutral
2009-08-12	neutral
2009-05-19	neutral
2009-05-19	neutral
2009-03-11	neutral
2009-01-30	neutral
2009-12-28	neutral
2009-12-07	neutral
2009-12-07	neutral
2009-12-07	neutral
2009-12-07	neutral
2009-10-30	neutral
2009-05-01	neutral
2009-05-01	neutral
2009-03-13	neutral
2009-03-09	neutral
2009-07-23	neutral
2009-10-09	neutral
2009-03-21	neutral
2009-03-21	neutral
2009-02-09	neutral
2009-10-23	neutral
2009-01-29	neutral
2009-03-11	neutral
2009-05-10	neutral
2009-12-28	neutral
2009-12-31	neutral
2009-12-14	neutral
2009-08-30	neutral
2009-06-05	neutral
2009-03-06	neutral
2009-04-23	neutral
2009-08-05	neutral
2009-09-04	neutral
2009-05-07	neutral
2009-12-31	neutral
2009-12-31	neutral
2009-12-30	neutral
2009-12-21	neutral
2009-12-17	neutral
2009-12-15	neutral
2009-12-15	neutral
2009-12-14	neutral
2009-12-14	neutral
2009-12-14	neutral
2009-12-11	neutral
2009-12-10	neutral
2009-12-07	neutral
2009-12-07	neutral
2009-12-07	neutral
2009-12-04	neutral
2009-12-02	neutral
2009-11-09	neutral
2009-10-29	neutral
2009-10-29	neutral
2009-10-29	neutral
2009-10-27	neutral
2009-10-27	neutral
2009-10-27	neutral
2009-10-26	neutral
2009-10-26	neutral
2009-10-23	neutral
2009-10-23	neutral
2009-10-23	neutral
2009-10-23	neutral
2009-10-23	neutral
2009-10-23	neutral
2009-10-20	neutral
2009-10-09	neutral
2009-10-07	neutral
2009-09-22	neutral
2009-09-22	neutral
2009-09-14	neutral
2009-09-14	neutral
2009-09-11	neutral
2009-08-14	neutral
2009-08-13	neutral
2009-08-05	neutral
2009-08-04	neutral
2009-08-04	neutral
2009-08-03	neutral
2009-07-28	neutral
2009-07-28	neutral
2009-07-27	neutral
2009-07-24	neutral
2009-07-24	neutral
2009-07-23	neutral
2009-07-22	neutral
2009-07-20	neutral
2009-06-10	neutral
2009-05-19	neutral
2009-05-11	neutral
2009-05-06	neutral
2009-04-27	neutral
2009-03-11	neutral
2009-03-11	neutral
2009-03-06	neutral
2009-03-06	neutral
2009-03-03	neutral
2009-02-03	neutral
2009-01-21	neutral
2009-01-14	neutral
2009-12-10	neutral
2009-07-24	neutral
2009-07-24	neutral
2009-07-24	neutral
2009-04-24	neutral
2009-12-24	neutral
2009-09-08	neutral
2009-01-30	neutral
2009-12-17	neutral
2009-12-07	neutral
2009-11-23	neutral
2009-03-23	neutral
2009-12-17	neutral
2009-11-11	neutral
2009-01-07	neutral
2009-12-17	neutral
2009-11-21	neutral
2009-10-24	neutral
2009-12-21	neutral
2009-12-21	neutral
2009-12-19	neutral
2009-12-15	neutral
2009-12-11	neutral
2009-12-11	neutral
2009-10-30	neutral
2009-10-27	neutral
2009-10-23	neutral
2009-09-16	neutral
2009-08-16	neutral
2009-07-23	neutral
2009-07-23	neutral
2009-03-16	neutral
2009-11-10	neutral
2009-10-29	neutral
2009-10-29	neutral
2009-10-25	neutral
2009-09-22	neutral
2009-05-04	neutral
2009-08-11	neutral
2009-06-12	neutral
2009-11-18	neutral
2009-11-06	neutral
2009-10-29	neutral
2009-10-23	neutral
2009-09-03	neutral
2009-08-25	neutral
2009-08-11	neutral
2009-11-06	neutral
2009-11-04	neutral
2009-10-23	neutral
2009-12-02	neutral
2009-07-08	neutral
2009-07-08	neutral
2009-07-08	neutral
2009-07-07	neutral
2009-03-12	neutral
2009-12-21	neutral
2009-11-19	neutral
2009-10-29	neutral
2009-03-31	neutral
2009-10-23	neutral
2009-10-23	neutral
2009-04-24	neutral
2009-12-28	neutral
2009-12-01	neutral
2009-12-31	neutral
2009-12-31	neutral
2009-12-31	neutral
2009-12-31	neutral
2009-12-31	neutral
2009-12-31	neutral
2009-12-31	neutral
2009-12-31	neutral
2009-12-31	neutral
2009-12-31	neutral
2009-12-31	neutral
2009-12-31	neutral
2009-12-31	neutral
2009-12-31	neutral
2009-12-31	neutral
2009-12-31	neutral
2009-12-31	neutral
2009-12-31	neutral
2009-12-31	neutral
2009-12-31	neutral
2009-12-31	neutral
2009-12-30	neutral
2009-12-30	neutral
2009-12-30	neutral
2009-12-30	neutral
2009-12-30	neutral
2009-12-30	neutral
2009-12-30	neutral
2009-12-30	neutral
2009-12-30	neutral
2009-12-30	neutral
2009-12-30	neutral
2009-12-30	neutral
2009-12-30	neutral
2009-12-30	neutral
2009-12-30	neutral
2009-12-30	neutral
2009-12-30	neutral
2009-12-30	neutral
2009-12-30	neutral
2009-12-30	neutral
2009-12-30	neutral
2009-12-30	neutral
2009-12-30	neutral
2009-12-30	neutral
2009-12-29	neutral
2009-12-29	neutral
2009-12-29	neutral
2009-12-29	neutral
2009-12-29	neutral
2009-12-29	neutral
2009-12-29	neutral
2009-12-29	neutral
2009-12-29	neutral
2009-12-29	neutral
2009-12-29	neutral
2009-12-29	neutral
2009-12-29	neutral
2009-12-29	neutral
2009-12-29	neutral
2009-12-29	neutral
2009-12-29	neutral
2009-12-29	neutral
2009-12-29	neutral
2009-12-29	neutral
2009-12-29	neutral
2009-12-28	neutral
2009-12-28	neutral
2009-12-28	neutral
2009-12-28	neutral
2009-12-28	neutral
2009-12-28	neutral
2009-12-28	neutral
2009-12-28	neutral
2009-12-28	neutral
2009-12-28	neutral
2009-12-28	neutral
2009-12-28	neutral
2009-12-28	neutral
2009-12-28	neutral
2009-12-28	neutral
2009-12-28	neutral
2009-12-28	neutral
2009-12-28	neutral
2009-12-28	neutral
2009-12-28	neutral
2009-12-28	neutral
2009-12-28	neutral
2009-12-28	neutral
2009-12-27	neutral
2009-12-27	neutral
2009-12-27	neutral
2009-12-27	neutral
2009-12-27	neutral
2009-12-27	neutral
2009-12-27	neutral
2009-12-27	neutral
2009-12-26	neutral
2009-12-26	neutral
2009-12-26	neutral
2009-12-26	neutral
2009-12-26	neutral
2009-12-26	neutral
2009-12-26	neutral
2009-12-26	neutral
2009-12-26	neutral
2009-12-26	neutral
2009-12-26	neutral
2009-12-26	neutral
2009-12-25	neutral
2009-12-25	neutral
2009-12-24	neutral
2009-12-24	neutral
2009-12-24	neutral
2009-12-24	neutral
2009-12-24	neutral
2009-12-24	neutral
2009-12-24	neutral
2009-12-24	neutral
2009-12-24	neutral
2009-12-24	neutral
2009-12-24	neutral
2009-12-24	neutral
2009-12-24	neutral
2009-12-24	neutral
2009-12-24	neutral
2009-12-24	neutral
2009-12-24	neutral
2009-12-24	neutral
2009-12-24	neutral
2009-12-24	neutral
2009-12-23	neutral
2009-12-23	neutral
2009-12-23	neutral
2009-12-23	neutral
2009-12-23	neutral
2009-12-23	neutral
2009-12-23	neutral
2009-12-23	neutral
2009-12-23	neutral
2009-12-23	neutral
2009-12-23	neutral
2009-12-23	neutral
2009-12-23	neutral
2009-12-23	neutral
2009-12-23	neutral
2009-12-23	neutral
2009-12-23	neutral
2009-12-23	neutral
2009-12-23	neutral
2009-12-23	neutral
2009-12-23	neutral
2009-12-23	neutral
2009-12-23	neutral
2009-12-23	neutral
2009-12-23	neutral
2009-12-23	neutral
2009-12-23	neutral
2009-12-23	neutral
2009-12-23	neutral
2009-12-23	neutral
2009-12-23	neutral
2009-12-22	neutral
2009-12-22	neutral
2009-12-22	neutral
2009-12-22	neutral
2009-12-22	neutral
2009-12-22	neutral
2009-12-22	neutral
2009-12-22	neutral
2009-12-22	neutral
2009-12-22	neutral
2009-12-22	neutral
2009-12-22	neutral
2009-12-22	neutral
2009-12-22	neutral
2009-12-22	neutral
2009-12-22	neutral
2009-12-22	neutral
2009-12-22	neutral
2009-12-22	neutral
2009-12-22	neutral
2009-12-22	neutral
2009-12-22	neutral
2009-12-22	neutral
2009-12-22	neutral
2009-12-21	neutral
2009-12-21	neutral
2009-12-21	neutral
2009-12-21	neutral
2009-12-21	neutral
2009-12-21	neutral
2009-12-21	neutral
2009-12-21	neutral
2009-12-21	neutral
2009-12-21	neutral
2009-12-21	neutral
2009-12-21	neutral
2009-12-21	neutral
2009-12-21	neutral
2009-12-21	neutral
2009-12-21	neutral
2009-12-21	neutral
2009-12-21	neutral
2009-12-21	neutral
2009-12-21	neutral
2009-12-21	neutral
2009-12-21	neutral
2009-12-21	neutral
2009-12-21	neutral
2009-12-21	neutral
2009-12-21	neutral
2009-12-21	neutral
2009-12-21	neutral
2009-12-21	neutral
2009-12-21	neutral
2009-12-21	neutral
2009-12-21	neutral
2009-12-21	neutral
2009-12-21	neutral
2009-12-21	neutral
2009-12-21	neutral
2009-12-21	neutral
2009-12-21	neutral
2009-12-21	neutral
2009-12-21	neutral
2009-12-21	neutral
2009-12-21	neutral
2009-12-21	neutral
2009-12-21	neutral
2009-12-21	neutral
2009-12-21	neutral
2009-12-21	neutral
2009-12-21	neutral
2009-12-21	neutral
2009-12-21	neutral
2009-12-21	neutral
2009-12-21	neutral
2009-12-21	neutral
2009-12-21	neutral
2009-12-20	neutral
2009-12-20	neutral
2009-12-20	neutral
2009-12-20	neutral
2009-12-20	neutral
2009-12-20	neutral
2009-12-20	neutral
2009-12-20	neutral
2009-12-19	neutral
2009-12-19	neutral
2009-12-19	neutral
2009-12-19	neutral
2009-12-19	neutral
2009-12-19	neutral
2009-12-19	neutral
2009-12-19	neutral
2009-12-19	neutral
2009-12-19	neutral
2009-12-19	neutral
2009-12-19	neutral
2009-12-19	neutral
2009-12-18	neutral
2009-12-18	neutral
2009-12-18	neutral
2009-12-18	neutral
2009-12-18	neutral
2009-12-18	neutral
2009-12-18	neutral
2009-12-18	neutral
2009-12-18	neutral
2009-12-18	neutral
2009-12-18	neutral
2009-12-18	neutral
2009-12-18	neutral
2009-12-18	neutral
2009-12-18	neutral
2009-12-18	neutral
2009-12-18	neutral
2009-12-18	neutral
2009-12-18	neutral
2009-12-18	neutral
2009-12-18	neutral
2009-12-18	neutral
2009-12-18	neutral
2009-12-18	neutral
2009-12-18	neutral
2009-12-18	neutral
2009-12-18	neutral
2009-12-18	neutral
2009-12-18	neutral
2009-12-18	neutral
2009-12-18	neutral
2009-12-18	neutral
2009-12-18	neutral
2009-12-18	neutral
2009-12-17	neutral
2009-12-17	neutral
2009-12-17	neutral
2009-12-17	neutral
2009-12-17	neutral
2009-12-17	neutral
2009-12-17	neutral
2009-12-17	neutral
2009-12-17	neutral
2009-12-17	neutral
2009-12-17	neutral
2009-12-17	neutral
2009-12-17	neutral
2009-12-17	neutral
2009-12-17	neutral
2009-12-17	neutral
2009-12-17	neutral
2009-12-17	neutral
2009-12-17	neutral
2009-12-17	neutral
2009-12-17	neutral
2009-12-17	neutral
2009-12-17	neutral
2009-12-17	neutral
2009-12-17	neutral
2009-12-17	neutral
2009-12-17	neutral
2009-12-17	neutral
2009-12-16	neutral
2009-12-16	neutral
2009-12-16	neutral
2009-12-16	neutral
2009-12-16	neutral
2009-12-16	neutral
2009-12-16	neutral
2009-12-16	neutral
2009-12-16	neutral
2009-12-16	neutral
2009-12-16	neutral
2009-12-16	neutral
2009-12-16	neutral
2009-12-16	neutral
2009-12-16	neutral
2009-12-16	neutral
2009-12-16	neutral
2009-12-16	neutral
2009-12-16	neutral
2009-12-16	neutral
2009-12-16	neutral
2009-12-16	neutral
2009-12-16	neutral
2009-12-16	neutral
2009-12-16	neutral
2009-12-16	neutral
2009-12-16	neutral
2009-12-16	neutral
2009-12-16	neutral
2009-12-16	neutral
2009-12-16	neutral
2009-12-16	neutral
2009-12-16	neutral
2009-12-16	neutral
2009-12-16	neutral
2009-12-16	neutral
2009-12-16	neutral
2009-12-16	neutral
2009-12-16	neutral
2009-12-16	neutral
2009-12-16	neutral
2009-12-16	neutral
2009-12-16	neutral
2009-12-16	neutral
2009-12-16	neutral
2009-12-16	neutral
2009-12-16	neutral
2009-12-16	neutral
2009-12-15	neutral
2009-12-15	neutral
2009-12-15	neutral
2009-12-15	neutral
2009-12-15	neutral
2009-12-15	neutral
2009-12-15	neutral
2009-12-15	neutral
2009-12-15	neutral
2009-12-15	neutral
2009-12-15	neutral
2009-12-15	neutral
2009-12-15	neutral
2009-12-15	neutral
2009-12-15	neutral
2009-12-15	neutral
2009-12-15	neutral
2009-12-14	neutral
2009-12-14	neutral
2009-12-14	neutral
2009-12-14	neutral
2009-12-14	neutral
2009-12-14	neutral
2009-12-14	neutral
2009-12-14	neutral
2009-12-14	neutral
2009-12-14	neutral
2009-12-14	neutral
2009-12-14	neutral
2009-12-14	neutral
2009-12-14	neutral
2009-12-14	neutral
2009-12-14	neutral
[truncated: 8,657 more rows]
