# Supplementary material for: Measuring information flux between social media and stock prices with Transfer Entropy
Source: PLoS One. 2021 Sep 23;16(9):e0257686. doi: 10.1371/journal.pone.0257686 (PMC8459996; doi:10.1371/journal.pone.0257686)
Supplement: S1 Data — (ZIP) [file pone.0257686.s001.zip › DATA BASES/1.-amzn/Copy of amazon.xlsx]

## Sheet: Hoja1
fecha	content
2009-12-31	Amazon.com CEO Jeff Bezos is IBD's CEO of the Year for 2009. $AMZN http://bit.ly/2MvZ
2009-12-31	Should You Stick with the Top Sector of 2009? http://cnbc.com/id/34646981 $AAPL $AMZN $GLW $GOOG $MOT $RIMM $VZ #StockMarket #StockPicks
2009-12-31	As I said, Amazon $AMZN caught speeding on Kindle http://bit.ly/51rDG7 #Author #Book #Bestseller #Publishing
2010-01-01	To profit from 9 fastest growing industres of coming decade consider $AMZN, $GOOG, $ATVI and keep eye out for Skype IPO http://ow.ly/RJ14
2010-01-01	Tablets from AAPL and others that display full color web pages will... $AMZN #finance #trading http://bit.ly/8kqbs3: Tablets from AAPL a...
2010-01-01	@Hedged_In I doubt it. $AMZN Kindle e-ink display is so much easier on the eyes for long-form reading vs. color LCDs on tablets
2010-01-05	RT @PaulJSingh http://chart.ly/8phabk $AMZN - Entered $AMZN based on pullback to 50 day moving average & oversold stochastic reading.
2010-01-06	Amazon Gives The Kindle DX Global Wireless $AMZN by @jwyarow http://bit.ly/7apKZr
2010-01-08	Now Jeff Bezos Doesn't Need A Ziploc Bag To Read His Kindle In The Bathtub $AMZN by @fromedome http://bit.ly/71UZYo
2010-01-08	There Are Officially Too Damn Many E-Readers $AMZN http://bit.ly/6wDr4k
2010-01-11	http://chart.ly/yfqaec $AMZN - daily- still within triangle but closed below the 50daySMA- 125 is the line in the sand
2010-01-11	I sense an enterprise strategy in the making #AWS $AMZN http://bit.ly/8sckZh
2010-01-12	The big boys of tech are taking the heat in this selloff, although $AAPL is fairing a little better than $RIIM $AMZN and $GOOG
2010-01-12	Walmart Wants To Go After Apple Again $WMT $AAPL $NFLX $AMZN by @fromedome http://bit.ly/7OaXIv
2010-01-13	http://chart.ly/pr3hdq $AMZN - daily- bounced from 125 line in sand- has to hold or risks becoming topping pattern, imo
2010-01-13	RT @kkaech: RT @traderstewie http://chart.ly/vvx6y8 $AMZN - CHART ATTACK! /// nice chart! I'm long!<<AMZN earnings will be interesting!
2010-01-14	Harper's Delayed Kindle Release Of "Game Change" Just Blew Up In Its Face $NWS $AMZN by @jwyarow http://bit.ly/92nKTu
2010-01-14	Just like yesterday, $AMZN caught a bid around this time yesterday....
2010-01-14	Mossberg: The Sony Daily Edition Is Too Expensive $SNE $AMZN by @jwyarow http://bit.ly/7d8xxT
2010-01-15	Four Horseman of Tech overall option implied volatility; $APPL 37, $RIMM 41, $GOOG 29 and $AMZN 43
2010-01-17	Google and Amazon launch UK Android music store - Telegraph http://j.mp/6qdKPA tip @techmeme $GOOG $AMZN
2010-01-18	http://chart.ly/vqmxk7 $AMZN - I love AMZN here, reporting soon, and have a felling that 125 will hold prior. Looking for 135
2010-01-19	http://chart.ly/5292fs $AMZN - worth eyeing - bounced today, possibly putting in a double bottom
2010-01-20	$AMZN's new royalty structure is super duper pro-consumer! http://bit.ly/7aLXXT
2010-01-20	http://chart.ly/9gqdv9 $AMZN - breaking descending trendline - action very good
2010-01-20	Amazon Fires Missile At Book Industry, Launches 70% Kindle Royalty Option $AMZN by @hblodget http://bit.ly/8ABssX
2010-01-30	John Scalzi's comments on Amazon #EBook price control gambit http://bit.ly/aa7SQu via @LanceWeber $AMZN risks classic #blowback
2010-01-30	The Apple-Amazon eBook War Begins: Amazon Deletes Macmillan Books $AMZN $AAPL http://bit.ly/cxYukS
2010-01-31	Amazon Caves, Will Raise eBook Prices For Macmillan $AMZN by @jwyarow http://bit.ly/aGIJxe
2010-01-31	Why SAI is the best site on the Internet: RT @hblodget: Hey, John Sargent, CEO of Macmillan Books, Screw You! http://bit.ly/96ef3D $AMZN
2010-01-31	"Future of eReading might not be iPad, but Blio" http://bit.ly/cKigmX Ray Kurzweil flips $AAPL and $AMZN the bird?
2010-01-31	Fabulous analysis of the $AMZN/$AAPL/Macmillan #ebook fight http://bit.ly/aNgXaN Great debate in the comments too. #kindle #ipad #toc
2010-01-31	Macmillan CEO Takes Out A Full Page Ad To Explain His War With Amazon $AMZN by @jwyarow http://bit.ly/9vOpvQ
2010-02-01	Amazon's Big Kindle Cave Could Threaten Its eBook Monopoly $AMZN http://bit.ly/dD3R95
2010-02-03	Amazon Acquires Touch-screen Startup Touchco $AMZN by @jwyarow http://bit.ly/bAzEvc
2010-02-04	$AMZN buys Touchco, but @JohnPaczkowski says "I’ve Got News for You, Amazon: A Kindle With a Touchscreen Ain’t No iPad" http://bit.ly/c13dcv
2010-02-08	Amazon Hires People To Make Color Kindles $AMZN http://bit.ly/9qfhu2
2010-02-11	iBooks App Won't Come Standard With The iPad $AMZN $AAPL by @jwyarow http://bit.ly/bqn3JJ
2010-02-12	$AMZN considering free Kindle to subs. of their amzn "prime service" in efforts to compet with iPad (Techcrunch)
2010-02-12	Amazon Wants To Give A Free Kindle To All Amazon Prime Subscribers $AMZN http://bit.ly/dlqIvo
2010-02-14	http://chart.ly/bhvmbn $AMZN - Charts catching my eyes. You decide!
2010-02-17	9 Charts That Show Why Amazon Investors Have Nothing To Worry About $AMZN by @jwyarow http://bit.ly/avjI1Q
2010-02-18	The REAL Reason Apple Isn't Bundling Its E-Book Store With The iPad $AAPL $AMZN $BKS by @fromedome http://bit.ly/ckLyDE
2010-02-18	Nearly A Year After It Came To The iPhone, Kindle Comes To The BlackBerry $AMZN $RIM by @pkafka http://bit.ly/aOfAVu
2010-02-19	SEC STALKER: Jeff Bezos Unloads 2 Million Amazon Shares Worth $235 Million $AMZN by @jwyarow http://bit.ly/cnmb5L
2010-02-22	The 6 Strangest, WTFiest Products On Amazon: http://digg.com/d31JY1w?t #Amazon #WTF #Digg #DiggRT #DiggUser $AMZN
2010-03-17	A Rift at Amazon on E-Book Prices - http://nyti.ms/aZoXzd $AAPL $AMZN
2010-03-18	Being a bully only works till a bigger bully comes around. $AMZN should be courting publishers with honey not vinegar http://nyti.ms/d9K5kd
2010-04-02	RT @JohnPaczkowski: Kindle’s Killer App: A Price Cut http://ping.fm/VDk8W $AMZN $AAPL
2010-04-05	Survey: 58 Percent of iPad Owners With Kindles Say iPad Will Replace Amazon’s E-Reader http://bit.ly/dczi52 $AAPL $AMZN
2010-04-06	pm rerun: my take on the iPad as ereader @paidcontent http://cnt.to/kju plus some good comments http://bit.ly/cAzwYg $AAPL $AMZN
2010-04-08	iPhone OS 4.0: Steve Jobs Is Still Coming To Kill Us All http://bit.ly/cGBxhK $AAPL #iPhone #iPad $AMZN $MSFT
2010-04-08	Video: Apple Picks On Google, Nintendo, Sony, And Amazon http://bit.ly/dxB6MW $AAPL $GOOG $AMZN [@bcaulfield]
2010-04-13	Amazon- $AMZN/mayo/volatility flat at 43 on active volume into EPS and e-commerce outlook
2010-04-13	CHART OF THE DAY: Amazon Runs Away With Retailing Pt. II $AMZN http://bit.ly/8ZxO1V
2010-04-13	THE APPLE INVESTOR: iPad Already Killing The Kindle! $AAPL $AMZN by @hleonard76 http://bit.ly/cTBP58
2010-04-15	http://chart.ly/szdhs3 $AMZN - monthly long term- one of my favorite charts of ALL TIME - illustrates why I trade on TA
2010-04-21	Target To Begin Selling The Kindle On April 25 $AMZN by @nichcarlson http://bit.ly/dguTTm
2010-04-22	CHART OF THE DAY: Guess What? Google Doesn't Get The Most Revenue Per Employee In Tech Land $GOOG $AMZN $YHOO $EBAY http://bit.ly/dwnkto
2010-04-22	AMAZON EARNINGS PREVIEW: Wall Street Looking For Strong, In-Line Quarter $AMZN http://bit.ly/djGIrO
2010-04-22	Amazon- $AMZN options active on 200K contracts;/mayo/volatility elevated at 47 into EPS
2010-04-22	$amzn first quarter results: revenue up 46%, profit up 68% http://bit.ly/atuoje
2010-04-25	Anyone wanting to understand value of data just needs to look at $AMZN - no way in hell do they touch not-very-"open graph"
2010-04-27	CHART OF THE DAY: Books And Music No Longer Dominate Amazon Sales $AMZN http://bit.ly/bUkCGU
2010-04-27	CHART OF THE DAY: Books And Music Now Less Than Half Of Amazon's Business http://bit.ly/c1O3PQ $AMZN
2010-04-29	Amazon Looks to Widen Lead in Cloud Computing http://ow.ly/1EOle $AMZN
2010-04-30	Amazon Takes Swing At Penguin In E-Book Negotiations: Cuts New Hardcovers To $9.99 $AMZN by @jwyarow http://bit.ly/9J07vD
2010-05-04	Google Will Start Selling EBooks This Summer $GOOG $AMZN $AAPL by @jwyarow http://bit.ly/an1ihE
2010-05-05	the first and fastest movers out of a correction phase are the favorites $GMCR $aapl $amzn etc
2010-05-07	Borders’ Lower-Priced #E-Reader to Take on Amazon.com $amzn $bks $bgp http://ow.ly/1IoeR
2010-05-07	Now Borders Has A Kindle, Too: Here's The $150 'Kobo' $BGP $AMZN $AAPL by @fromedome http://bit.ly/a9LgoA
2010-05-12	124 billion objects stored in $AMZN S3. Up 25 percent in last quarter. Wow. #bessemerceosummit
2010-05-13	Netflix Downgraded To SELL: Amazon Deal Won't Happen, Says UBS $NFLX $AMZN by @fromedome http://bit.ly/aEUaTh
2010-05-17	Here's What Huge Brands Have Learned From Twitter $T $LUV $AMZN $APP by @biancamale http://bit.ly/a1Amm0
2010-05-18	Expanding the Cloud - Amazon S3 Reduced Redundancy Storage - All Things Distributed http://j.mp/bgEC3P tip @techmeme $AMZN
2010-05-18	Fight The iPad! Amazon Is On A Kindle Hiring Binge $AMZN $AAPL by @jwyarow http://bit.ly/dffm1W
2010-05-20	stocks in the green today: $dv, $amzn
2010-05-22	While $GOOG fights on the edges, $AMZN is attacking their core by @cdixon http://stk.ly/cttDYa
2010-05-26	Amazon.com Outpaces Apple, Ties With Wal-Mart Stores in U.S. Music Sales http://bit.ly/alOFmf $AMZN $AAPL $WMT
2010-05-30	Amazon Working On Thinner, Faster Kindle (Not Touch Screen, Not In Color) $AMZN $AAPL by @jwyarow http://bit.ly/b81IVC
2010-05-31	$$ Market Timing Webinar (with SPX Analog) posted here http://bit.ly/1VjQwW #options #futures $BP $AMZN
2010-05-31	http://chart.ly/wenbc4 $AMZN - Struggling still with 125.60 level. Watching
2010-06-01	I meant to say that finding a used book on $AMZN for 5¢ in VG condition is a not unpleasant experience.
2010-06-01	I really miss my old used bookstore (Wilshire Books, RIP), but finding a book in VG condition on $AMZN is a not unpleasant experience.
2010-06-02	Stocks Rally Toward the... http://bit.ly/aNdWjT $AMGN $AMZN $APPL $BP $DIS $F $GOOG $HAL $HPQ $JPM $MCO $MHP $MSFT $PSS $SLB $TGT $TM
2010-06-02	Target rolling out Kindle to all stores June 6. http://bit.ly/aG46hU $TGT $AMZN
2010-06-02	Stocks Barrel Higher, Led by Energy http://bit.ly/d10jjh $AMZN $APPL $AXP $BP $DIS $GOOG $HAL $JPM $PSS $RIG $TGT #Bonds #Consumers
2010-06-02	Happy Birthday Investing Caffeine!: Check out the year's best links on Investing Caffeine $AMZN $NVEC $WMT $PETM http://wp.me/pxctV-E6
2010-06-03	$SPY and $AMZN charts on http://www.focalequity.com make sure to register for free to blog with us! Let us know where you think markets go!
2010-06-03	http://chart.ly/z3c3a6 $AMZN - breaking this descending trendline today - keep on watch list
2010-06-03	i want money, lots and losts of money...$AAPL $GS $NFLX $EDU $VMW $AMZN
2010-06-03	Target set to sell Amazon's Kindle nationwide http://bit.ly/cumWs1 via @CNNMoney $AMZN $TGT
2010-06-03	Almost one in three copies of Stieg Larsson's The Girl Who Kicked the Hornet's nest sold as ebooks. n/a in iBookstore bit.ly/bGWsYz $AMZN
2010-06-03	$crox top 5 bestsellers in shoes on $amzn. Like the shoe or not, it is the fact. http://amzn.to/aHDJIN
2010-06-03	“@rarian: Just got my invite to test Google Storage for Developers. Free 100gb of storage, and 300gb of monthly bandwidth.” $GOOG v $AMZN
2010-06-04	Wal-Mart Pares Losses Announcing $15B Buyback Plan - Stocks To Watch Today - $WMT $AMZN $COST $TJX $TGT $PG $CL http://bit.ly/acSpJ5
2010-06-05	Go back and look in late 2007, $AAPL, $AMZN, $GOOG, these were the last stocks to top out. Once they did then the mrkt started to fall apart
2010-06-06	http://chart.ly/ybhyqh $AMZN - look for another test of the 200SMA, through tries 115
2010-06-07	I tweeted this over the wknd but worth another tweet: Tony Hsieh on why Zappos sold to Amazon http://bit.ly/abGGtF $AMZN
2010-06-07	Great piece by Tony Hsieh on "Why I sold Zappos" to $AMZN http://bit.ly/bGU9Jx (via @dcurtis)
2010-06-08	What iPhone 4 Means For Google, Microsoft, Netflix, And Amazon $AAPL $GOOG $MSFT $NFLX $AMZN by @fromedome http://bit.ly/aAP0qm
2010-06-10	E-Book Readers Bomb on College Campuses $AMZN http://ow.ly/1WRL1
2010-06-11	Watch Zappos CEO Tony Hsieh Spin His Wheels Trying To Explain Sale To Amazon $AMZN by @jwyarow http://bit.ly/9lC8PK
2010-06-11	$aapl i-pad beats $amzn kindle any day of week--have both... $AMZN soon to be taxed at state level?
2010-06-16	Amazon Wants To Become The Primary Shopping Option On Bing $AMZN $MSFT by @jwyarow http://bit.ly/d4fEtO
2010-06-18	Apple On The Cusp Of Crushing Amazon Kindle Platform http://bit.ly/arpI8U $AMZN $AAPL
2010-06-21	E-reader Prices Drop; Will Accessory Prices Follow? http://bit.ly/czRVOi $AMZN $BKS [story by @ewoyke]
2010-06-21	Amazon Slashes Price Of Kindle To $189 $AMZN $BKS by @jwyarow http://bit.ly/cSE21W
2010-06-21	Barnes & Noble Price Cut Will Force Amazon To Cut Price Of Kindle $BOKS $AMZN $AAPL by @jwyarow http://bit.ly/cKAmqi
2010-06-21	Amazon Owns A Patent On Social Networks? So Does Everybody Else $AMZN by @nichcarlson http://bit.ly/b2BTEU
2010-06-22	Should Amazon Give Up On Kindle Hardware? (POLL) $AMZN $BKS $AAPL $GOOG by @jwyarow http://bit.ly/cKm5DU
2010-06-28	Fighting Apple's iBooks, Amazon Makes The Kindle App Better $AMZN $AAPL by @jwyarow http://bit.ly/bUpZw6
2010-06-28	10 Things You Need To Know This Morning $AMZN $PALM $HPQ $GOOG $AAPL by @jwyarow http://bit.ly/aLYKwW
2010-06-29	kinda crazy how people think $aapl only deserves a 15x multiple ($50+ cash p/s) and grows eps 40%+ yet jokers like $amzn get 45x multiples
2010-06-29	Why Is Tech Taking Such A Hard Hit? http://cnbc.com/id/37997271 $AAPL $AKAM $AMZN $INTC $MELI $RIMM $T $VZ $YHOO #StockMarket #StockPicks
2010-06-29	Check Out Amazon's Awesome World Cup Viewing Room $AMZN by @jwyarow http://bit.ly/cX2vtJ
2010-06-30	Want a $99 iPod Nano? This is why Woot works, and why it just got bought by Amazon http://bit.ly/cqyaoI $AAPL $AMZN #woot [@bcaulfield]
2010-07-02	I've been waiting for this: Kindle for Android announced http://amzn.to/d6Yq9J Nice to see $AMZN pursuing kindle everywhere strategy
2010-07-08	CHART OF THE DAY: Craigslist's Traffic Crashes Into eBay $EBAY $AMZN by @jwyarow http://read.bi/bVqJyf
2010-07-08	The Internet Is NOT Doomed! $AMZN $AAPL by @nichcarlson http://read.bi/9ITiT7
2010-07-19	Kindle Sales Up By 3X In The First Half Of The Year, Says Amazon $AMZN by @jwyarow http://read.bi/cBPys2
2010-07-20	Sorry Amazon, The Fact That Kindle E-Books Are Outselling Hardcovers Isn't That Impressive $AMZN by @jwyarow http://read.bi/aXGuIF
2010-07-22	Amazon doing $1 billion a year in sales from mobile devices $AMZN by @fromedome http://read.bi/amiR4Z
2010-07-23	If you are a retail investor, @retailgeeks run a great site with excellent analysis. On $AMZN: http://stk.ly/cSVwVy
2010-07-23	Fewer Than 900,000 Kindles And 3G Nooks Activated In U.S. Last Quarter $AMZN $T $BKS by @fromedome http://read.bi/dtJkFD
2010-07-26	Forget The Disappointing Quarter, Here's Why I'm Still Bullish On Amazon $AMZN http://read.bi/detlPD
2010-07-28	10 Things You Need To Know This Morning $GOOG $AAPL $VZ $DIS $AMZN by @jwyarow http://read.bi/azmUEX
2010-07-29	Where's Amazon's Kindle App Store? "We're Working On It," Says Amazon $AMZN $AAPL by @fromedome http://read.bi/dlVyOR
2010-07-29	The best quotes from Jeff Bezos on the new Kindle. $AMZN by @jwyarow http://read.bi/9dzXOh
2010-08-02	Great comparison of @rackspace cloud vs $AMZN EC2 by @robpickering http://bit.ly/d41g7Y <hmm, #EC2 sec better than #Rackspace? #AWS
2010-08-03	CHART OF THE DAY: Amazon Web Services About To Be A Billion Dollar Business $AMZN http://read.bi/99OqOB
2010-08-04	Here's What The First Kindle Apps Look Like $AMZN by @fromedome http://read.bi/cw1H2k
2010-08-04	Hey, Dick, Stop Bashing Tech Companies To Boost Your Campaign $AAPL $GOOG $AMZN by @ncsaint http://read.bi/9iBQRQ
2010-08-08	E-Book Wars: The Specialist vs. the Multitasker http://nyti.ms/b3QlRi @nytimes hammers on $AMZN for not releasing #kindle numbers vs $AAPL
2010-08-17	No, RIM did NOT "slash" the price of the BlackBerry Torch. Amazon has been selling it for $99 all along. $AMZN $RIMM http://read.bi/aZ6klF
2010-08-18	A Lesson From Amazon: Focus On The Inputs $AMZN by @shmula http://read.bi/aSS2B0
2010-08-23	Kindle Clobbering iBooks, Says Author $AMZN $AAPL by @jwyarow http://read.bi/bme6vY
2010-08-23	10 Things You Need To Know $GOOG $AMZN $AAPL $MSFT by @jwyarow http://read.bi/aNqsRC
2010-08-25	Amazon Puts Out Another BS Press Release On The Kindle $AMZN by @jwyarow http://read.bi/doGpnG
2010-08-26	I think $AMZN's doing to PayPal what they already did to eBay: Amazon Payments is now a much better 3rd party payment system.
2010-08-26	9 Reasons David Pogue Loves The New, Cheaper Kindle $AMZN by @nichcarlson http://read.bi/dfwurV
2010-08-30	Roku Slashes Prices Ahead Of Apple iTV Launch $AAPL $NFLX $AMZN by @fromedome http://read.bi/d4gMiy
2010-09-10	THE APPLE INVESTOR: Antennagate Might Cost Apple More Than A Dime In Sept Quarter Earnings $AAPL $AMZN by @hleonard76 http://read.bi/d1sLcW
2010-09-28	Here's Why Amazon's Android App Store Is Great News $AMZN $GOOG $AAPL by @fromedome http://read.bi/bwqxAO
2010-10-04	Amazon Opens Store Inside Facebook, Reveals Next Huge Business For Facebook $AMZN by @jwyarow http://read.bi/djbbbY
2010-10-08	Bizperson of 2010 Round 1 ends today http://bit.ly/cUzXY0 #bpoy Top seeds: $JPM $AMZN $AAPL $NFLX; Cinderellas? Tata, $F, $URBN, Zynga
2010-10-08	This week's cover story: What Amazon Fears Most: Diapers $AMZN http://ow.ly/2Qhym
2010-10-09	What Amazon Fears Most: Diapers - BusinessWeek http://bit.ly/aDCCDC $AMZN tip @techmeme
2010-10-14	Taking Advantage of an Analyst’s Changed Recommendation http://stk.ly/9AfFuN via @BiggerCapital $GS $AMZN
2010-10-16	The 3 Horsemen Return | http://bit.ly/b2NUWC | via @UpsideTrader | $AMZN $GOOG $AAPL
2010-10-21	$AMZN results for Q3 http://bit.ly/dD3zMb
2010-10-21	Amazon Earnings Preview: What You Need To Know $AMZN by @MattRosoff http://read.bi/bjGp2a
2010-10-21	U.S. Stocks Rise on Earnings, Jobless Claims Data; EBay, Freeport Advance http://ow.ly/2Xdbr $MCD $EBAY $NFLX $BA $AMZN
2010-10-22	Amazon Will Let You Loan Kindle Books To A Friend -- But Publishers Can Turn It Off $AMZN by @fromedome http://read.bi/aaQKIt
2010-10-25	Amazon: New, Cheaper Kindle Has Already Beat Last Year's Christmas Sales $AMZN by @fromedome http://read.bi/b8bpDa
2010-11-04	Steve Jobs Is Less Powerful Than Bill Gates, Says Forbes $AAPL $MSFT $GOOG $AMZN by @jyarow http://read.bi/aGCx8n
2010-11-06	Amazon Is About To Buy Diapers.com For $540 Million $AMZN by @twitofgus http://read.bi/bxgq6P
2010-11-07	WEDGES WORKING $AIG, $AAPL, $AMZN http://bit.ly/cT4nKY
2010-11-08	Amazon Opens The Door For An Apple Newspaper Store $AMZN $AAPL $NYT by @fromedome http://read.bi/9nXhpj
2010-11-08	Amazon.com Agrees to Buy Diapers.com Owner for $500 Million http://ow.ly/366KO $AMZN
2010-11-08	Congrats Quidsi team! - Amazon to Acquire Diapers.com, Soap.com for $545 million $amzn #vc http://fb.me/tWcl7cXs
2010-11-08	Amazon Announces $500 Million Acquisition Of Diapers.com $AMZN by @jyarow http://read.bi/91yFdz
2010-11-09	Yahoo Hints At $3 Billion Offer For Groupon $YHOO $GOOG $EBAY $AMZN by @nichcarlson http://read.bi/afbMnF
2010-11-09	Amazon Increases Kindle Royalties to Publishers http://nyti.ms/cERnrM $amzn
2010-11-09	Amazon.com's Secret Retail Empire $AMZN by @owenthomas http://read.bi/9sKEi4
2010-11-15	Facebook Value Tops EBay, Becomes No. 3 U.S. Web Company http://ow.ly/3a3Ik $EBAY $AMZN $GOOG $YHOO $EXPE $KO
2010-11-18	Call of Duty did $650 million in 5 days, exceeding MW2 by $100mm. 2.6mm uniques on XBOX Live on 11/9. Record for $AMZN and $GME $ATVI $MSFT
2010-11-19	Groupon Said to Weigh Sale to Google Against Raising Funds for Coupon Site http://ow.ly/3cCni $GOOG $YHOO $AMZN
2010-11-28	Monthly Charts…The Chase is On! http://stk.ly/f0aHVp via @howardlindzon $BIDU $AAPL $AMZN
2010-11-29	Stocks to Watch http://yhoo.it/hTNrzy $AMZN $BP $EBAY
2010-11-30	U.S. Online Sales on Cyber Monday Climbed 19%, Coremetrics Says http://ow.ly/3hvbC $AMZN
2010-12-01	NASDAQ-100 AHI at 2161.50 (down -0.06%) movers: $JOYG, $SYMC, $AMZN, $SPLS, $VRSN http://bit.ly/aWWlH8 #nasdaq
2010-12-03	Tech Stocks' Rapid Rise Draws Some Concern http://fxn.ws/gSuYnU $AMZN $NFLX $AAPL #tech
2010-12-09	$AMZN site still up, but stock slightly down. no hackers yet.
2010-12-09	Amazon Shares Lower Following Reports it Will Be Next Target of Wikileaks Protestors. #amazon @amazon #breaking #wikileaks $AMZN
2010-12-10	Four Horseman of Tech volatility; Apple - $AAPL 33, Research in Motion - $RIMM 44, Google - $GOOG 28, Amazon - $AMZN 35
2010-12-10	3 Ways To Fix Silicon Valley’s Pathetic Net-Neutrality Lobbying $VZ $T $GOOG $AMZN by @mlitwack http://read.bi/ehlWE2
2010-12-11	Designing the Edge-in Organization http://bit.ly/frAwMv Conversation with Gary Hamel: SOA and corporate organization at $AMZN, and more
2010-12-12	Eagles feel like the banks...Dallas feels like FADS CAN ($FFIV, $AAPL, $DECK, $CRM, $CMG, $AMZN, $NFLX)
2010-12-13	Amazon Says It Has Sold "Millions" Of Kindles Already This Quarter $AMZN $AAPL by @fromedome http://read.bi/epj5yQ
2010-12-13	50 Holiday Gift Ideas For Gadget Lovers $AAPL $GOOG $AMZN $NFLX by @stevekovach http://read.bi/dKYkjv
2010-12-13	HACKTIVISTS TAKE DOWN AMAZON $AMZN by @twitofgus http://read.bi/gywW0Z
2010-12-14	Best Buy Online Sales Growth Collapses $BBY $AMZN by @fromedome http://read.bi/gu79SY
2010-12-14	It's Official: The Traditional Electronics Industry Is Getting Thrashed $BBY $AAPL $NFLX $WMT $AMZN by @thestalwart http://read.bi/dQVS12
2010-12-15	Amazon's Censorship Policy Is Still Incoherent: Incest-Themed Erotica Removed From Kindle Store $AMZN by @ncsaint http://read.bi/elyQRp
2010-12-17	The Friday Linkfest http://stk.ly/f1nAei via @abnormalreturns $JOE $AMZN $TBT $AAPL
2010-12-17	Amazon Offers Kindle-Cover Refunds After Complaints http://ow.ly/3r2MG $AMZN
2010-12-17	10 Crazy Rules That Could Get You Fired From Amazon Warehouses $AMZN by @stevekovach http://read.bi/fFdKAP
2010-12-18	The @StockTwits50 List for December 18 http://stk.ly/gOOvzN $ATML $AAPL $DE $FFIV $AMZN $OPEN
2010-12-20	Bull or Bear: Who’s Right About Netflix? http://cnbc.com/id/40752228 $AAPL $AMZN $MSFT $NFLX $SNE #Media #StockPicks #StockMarket
2010-12-21	Exclusive: #Amazon.com Is Said to Exceed #Kindle Sales Estimates by 60%; Shares Advance - http://ow.ly/3sLB7 $AMZN ^gm
2010-12-21	The 10 Asian Tech Companies That Are Putting American Ones To Shame $BIDU $GOOG $EBAY $AMZN by @pegobry http://read.bi/eZim2t
2010-12-23	WTF: Check Out Amazon's First Search Result For 'Homosexuality': http://amzn.to/g52cwD $AMZN #WTF #Homosexuality
2010-12-27	iPad Owners Are Buying (And Loving) Kindles, Too, Says Amazon CEO $AAPL $AMZN by @fromedome http://read.bi/fzR71Y
2010-12-28	"Malaria Protection Kit" just shipped from $AMZN. One step closer to India.
2010-12-28	iPad 2: Apple Working On A Smudge Proof Screen That's Better Outdoors $AAPL $AMZN by @jyarow http://read.bi/eTZtEd
2010-12-28	How Amazon Saved The Kindle $AMZN $AAPL by @fromedome http://read.bi/hDNsfD
2010-12-28	10 Things You Need To Know This Morning $AAPL $RIMM $AOL $WMT $AMZN by @jyarow http://read.bi/dSwOLa
2010-12-29	Amazon Now Making As Many Kindles As Apple Is iPads $AMZN $AAPL by @MattRosoff http://read.bi/eIbmBa
2010-12-29	Latest Kindle Estimate: 5.4 Million Since August $AMZN $AAPL by @MattRosoff http://read.bi/eIbmBa
2010-12-29	How To Run Android Apps, Including Kindle, On A Nook $AMZN $BKS $GOOG by @MattRosoff http://read.bi/eOIniA
2010-12-29	RT @AnneMarieTrades: Charts setups we're trading today http://is.gd/jHqVl $$ $AMZN, $AIG, $NFLX, $BIDU, and others > well done
2010-12-30	Hey, The Nook Isn't A Failure $BKS $AMZN $GOOG by @MattRosoff http://read.bi/dGVetR
2011-05-31	@ericschmidt: The post-PC 'platform' war is between $GOOG, $AAPL, Facebook and $AMZN http://bit.ly/PlatformWar
2011-05-31	@krishnan do you think that $amzn should get out of cloud since it is not does not create a 1% on their p&l!!!!!!
2011-05-31	Schmidt talks about a 'gang of 4' all exploiting platforms: $GOOG, $AAPL, $AMZN, FB. Too big for any 2 to pass reg muster for merger. #d9
2011-05-31	RT @hblodget: Eric Schmidt just took huge shot at $MSFT. Said 4 companies matter on Internet: $GOOG $AMZN $AAPL #Facebook
2011-05-31	$AMZN 2.6 times higher than high in 2000. Can't say the same for $CSCO.
2011-05-31	Commented on: "3 Overvalued Tech Stocks" http://seekingalpha.com/a/5ub0 $AMZN $QLIK $SFLY
2011-05-31	$AMZN after hours quote, 7:58PM EDT: 196.90 +0.21 (+0.11%).
2011-05-31	$AMZN http://chart.ly/nhxg5qt Back above 10 day - worth keeping on watch list if market continues to move higher
2011-05-31	6 Reasons to Use Amazon's S3 for Business Storage : $AMZN : http://scroli.com/profile/AMZN/
2011-05-31	$AMZN after hours quote, 7:45PM EDT: 196.71 +0.02 (+0.01%).
2011-06-01	The NYSE Starts Letting Funds Run Their Trading Software On Their Cloud Servers $VMW $NYX $AMZN by @pegobry http://read.bi/lcR5fm
2011-06-01	Google’s Schmidt Says He ‘Screwed Up’ http://bloom.bg/m9LXT4 $AAPL $AMZN $FACEBOOK $GOOG $MSFT
2011-06-02	RT @ToddSullivan REVEALED: Amazon's Groupon-Killer Is Live, And It's Not What You'd Expect http://www.businessinsider.com/amazon-local-daily-deals-livingsocial-groupon-2011-6?utm_source=twbutton&utm_medium=social&utm_term=&utm_content=&utm_campaign=sai … $AMZN $GRPN
2011-06-03	10 Things You Need To Know This Morning $GRPN $P $MSFT $AAPL $AMZN $GOOG $YHOO by @pegobry http://read.bi/iGM1IZ
2011-06-05	Sunday links: market mastery via @abnormalreturns $AAPL $GOOG $MSFT $AMZN $GRPN $INTC http://stk.ly/kICiMo
2011-06-06	Steve Jobs Using ICloud to Pick Apart PC Industry http://bloom.bg/j3cAAa $AAPL $AMZN $GOOG $MSFT
2011-06-06	Apple’s Jobs Shows New Mac Software Features http://bloom.bg/iFsTAa $AAPL $AMZN $GOOG $MSFT
2011-06-06	Apple’s Jobs Set to Unveil ICloud to Deflect Google Android http://bloom.bg/j3B7us $AAPL $AMZN $GOOG $MSFT
2011-06-07	Jeff Bezos With A Super Awesome Explanation Of Why He's Not Scared Of Failure At Amazon $AMZN by @jyarow http://read.bi/iNrWbh
2011-06-08	The Ad-Supported Kindle Is Still The Best-Selling... But Not For The 3G Version $AMZN by @fromedome http://read.bi/mEOE7P
2011-06-08	CHART OF THE DAY: The Kindle Is Starting To Be Big Part Of Amazon's Business $AMZN by @jyarow http://read.bi/isoNFa
2011-06-08	The Future Of Mobile Advertising: Less Annoying, More Useful $AAPL $GOOG $AMZN by @fromedome http://read.bi/jlgQfH
2011-06-13	Here's One Reason To Hate Amazon's Android App Store $AMZN $GOOG by @MattRosoff http://read.bi/mdmrtS
2011-06-13	America's New Big 3: The Tech Titans $AAPL $AMZN $GOOG http://th.st/5gESa
2011-06-13	Amazon Has Plans To Offer Free Streaming Movies On Its Secret Tablets $AMZN by @stevekovach http://read.bi/mpL6DJ
2011-06-14	Pandora Seeks $176.2 Million in Expanded IPO http://bloom.bg/klgGMr $AAPL $AMZN $C $GOOG $JPM $MS $P $RATE
2011-06-15	No Shortage of Bearish Setups on Chartly | http://chart.ly/streams/bearish Collectively, They Tell the Tale $BIDU $AMZN $BHI $FCX $SPY $BAC
2011-06-15	Google's Big Ecommerce Bet Is A Trainwreck $GOOG $AMZN by @pegobry http://read.bi/lLWl23
2011-06-20	YTD Performance of Tech's Big 3: $AAPL -3% | $GOOG -19% | $AMZN +3%
2011-06-22	Amazon to launch tablet PCs in August-September http://stk.ly/jCWwz7 $AMZN
2011-07-07	A federal court has denied Apple's bid to prevent Amazon from using the phrase “app store” http://bit.ly/nhiFQm $AAPL $AMZN
2011-07-10	Groupon, Living Social and the Wait to Get Paid http://stk.ly/rj8ItB via @ReformedBroker $GRPN $GOOG $AMZN
2011-07-11	Half of physical store items are available on $AMZN, third-party sellers represent more than 60% of its offerings http://bit.ly/pPkeDj
2011-07-12	Apple HDTV Could Cost Cable More Than 10% of Customers http://bit.ly/ri0AxX $AAPL $AMZN $CMCSA $CVC $MSFT $NFLX $SNE $TWX #Employment
2011-07-19	cloudy with a chance of more clouds... Amazon storing more than 449 billion objects in S3 http://stk.ly/nCA32Q via @gigaom $AMZN
2011-07-20	The Simple Reason Why Borders Failed And Barnes & Noble Didn't $BKS $AMZN by @twitofgus http://read.bi/ql8HuQ
2011-07-21	Apple Said to Consider Making Bid for Hulu http://bloom.bg/psg91s $AAPL $AMZN $DIS $GOOG $MSFT $T $YHOO
2011-07-22	Hulu Owners Want More Than $2 Billion $NWS $YHOO $DIS $CMCSA $GOOG $MSFT $AMZN by @nichcarlson http://read.bi/qAVDN8
2011-07-24	Sunday links: hitting rock bottom, sinking shipping stocks and putting yourself first. http://stk.ly/oUTK1Q $AAPL $SEA $CLX $AMZN $WMT
2011-07-25	Amazon Suspends Nintendo 3DS Sales Due To Customer Complaints $AMZN $NTDOY by @stevekovach http://read.bi/r1kQQr
2011-07-25	This Is Amazon's Sneaky Way Around Apple's App Store Subscription Rules $AMZN $AAPL by @ellishamburger http://read.bi/qO3JZS
2011-07-25	Amazon Changes Its iOS App To Conform To Apple's Digital Goods Rules $AAPL $AMZN by @jyarow http://read.bi/nXEN8e
2011-07-25	We've updated our 'how Netflix, Hulu & Amazon stack up chart' with the right info on $AMZN Instant Video titles http://cnt.to/oK4
2011-07-25	10 Things You Need To Know This Morning $AAPL $AMZN $YHOO $MSFT by @pegobry http://read.bi/pHUtW2
2011-07-25	Amazon's Cloud Business Is Growing Like Crazy $AMZN by @pegobry http://read.bi/pM44wb
2011-07-26	Inside Google's Bid For Hulu $NWS $YHOO $DIS $CMCSA $GOOG $MSFT $AMZN http://read.bi/p5j6Q2
2011-07-26	Amazon Is About To Invade India $AMZN by @pegobry http://read.bi/pZfJx8
2011-07-26	Why The Amazon Tablet Will Be Killer $AMZN $AAPL by @pegobry http://read.bi/nB9LwC
2011-08-22	Google Is Still In The $2 Billion+ Hunt For Hulu $GOOG $NWS $DIS $AMZN $CMCSA by @jyarowhttp://read.bi/n0WcGa
2011-08-29	NASDAQ-100 AHI at 2221.75 (down -0.10%) movers: $RIMM, $QCOM, $MAT, $AMZN, $CTRP http://bit.ly/aWWlH8 #nasdaq
2011-08-30	RT @taylorbuley: VC math: Dropbox is worth $4b. It's built on Amazon AWS. Amazon has mkt cap of $96 billion. Dropbox worth 4% of $AMZN?
2011-09-01	Amazon $AMZN is reportedly willing to invest up to $500M in CA to temporarily squash state efforts to tax web purchases http://fxn.ws/oXgsXO
2011-09-06	Amazon Is Installing These Automatic Package Lockers In 7-11 Stores $AMZN by @_dtl http://read.bi/nX6vQO
2011-09-06	10 Things You Need To Know This Morning $AMZN $AAPL $BIDU $GOOG $MSFT by @pegobry http://read.bi/oj9iS6
2011-09-06	Amazon's Next Tablet Will Be A Blockbuster $AMZN by @pegobryhttp://read.bi/nuMsHN
2011-09-07	How is Amazon's tablet least like the iPad? Their business models. More here: http://splatf.me/pLEk8X $AAPL $AMZN
2011-09-07	In an attempt to compete with Amazon $AMZN, #BestBuy $BBY will offer products through a new third-party marketplace http://fxn.ws/nRReVI
2011-09-07	Amazon’s Future Is So Much Bigger Than a Tablet http://stks.co/7P3 h/t @gordonbowman $AMZN
2011-09-07	BestBuy launches a 3P marketplace-> http://reut.rs/n6GvbB This is one of many coming as etailers try to keep up with $amzn
2011-09-08	Amazon reaches tentative CA taxes accord | http://bloom.bg/r6LqBd $AMZN
2011-09-08	$AMZN is no longer a startup & the need to foster online commerce has long passed. amazing they still fight to avoid taxes 13yrs later.
2011-09-08	The race to buy Hulu narrows. $AMZN, $YHOO, $DISH, $GOOG vie to control how you watch "Modern Family" online: http://mot.ly/rlOUWu
2011-09-09	Retro Text Games Are Coming To The Kindle $AMZN by @_dtl http://read.bi/nhtS8D
2011-09-11	Amazon Is Trying To Launch A Netflix-Like eBook Subscription Service $AMZN by @stevekovach http://read.bi/rbZPn3
2011-09-11	Play it slow... RT @ToddSullivan How Jeff Bezos’ long-term thinking paid off big for Amazon | VentureBeat http://stks.co/AFW $AMZN
2011-09-12	Momentum Monday Joined by @IvanHoff http://stks.co/BXv via @howardlindzon $AMZN $LNKD $GMCR $GLD $SPY
2011-09-12	Monday links: broken models, normal volatility and the new niche news media. http://stks.co/B6Q $MHP $AMZN $BRKA $BRKB $GS $FXE $EWG
2011-09-13	$AMZN needs to hook up w/ foursquare, if u check in to $BBY, they send u offer for 5% off $BBY price... game over
2011-09-13	These setups will melt your face off! http://stks.co/Bm4 via @gtotoy $APKT $AMZN $CMG $DNDN $FNSR
2011-09-14	presumably deciding what to buy on $AMZN? RT @hedgefundinvest there are 850K Americans in Walmart at any given moment
2011-09-15	E-Commerce Update: "In India, Online Retailers Take a New Tack" $AMZN $$ http://stks.co/E00
2011-09-17	Great Rally, But a Mixed Bag http://stks.co/Fwq via @UpsideTrader $AMZN $AAPL $QQQ $XLF $XME $XLF $KOL $SLX
2011-09-19	Looking at $AAPL, $AMZN, $CMG, $LULU, $MAKO, $ULTA, $LVS, $WYNN. Who needs a market 'rally' ?! Under the surface, many names lookin good!
2011-09-20	RT @howardlindzon: NEW blog post - long overdue...'markets CANNOT be tames, just managed ' http://stks.co/IVb $aapl $amzn $goog $armh $rax
2011-09-22	Support #'s to look for bounces $LVS 46, $AMZN 220, $CF 144.50, $AAPL 395, $WYNN 137.50 $MON 65.30/61.20, $POT 51/45
2011-09-22	NEW POST: IT WAS NEVER ABOUT OPERATION TWIST $AAPL, $AMZN, $SPY, $KOL, $SLX, $QQQ. $FED http://stks.co/JuD
2011-09-23	Amazon Holding Press Conference On September 28 -- Here Comes The Kindle Tablet? $AMZN by @stevekovach http://read.bi/qOcfMa
2011-09-23	Amazon’s Next Kindle To Challenge Apple IPad http://bloom.bg/nm5BBG $AAPL $AMZN $HPQ $MSFT
2011-09-24	coming this week? RT @pdm1010 '5 things we now about the Kindle tablet' http://stks.co/LwC via Information Week $AMZN
2011-09-25	Netflix Gets 57% Cheaper for Acquirer: Real M&A http://bloom.bg/nutkAR $AMZN $BLOAQ $DISH $GOOG $NFLX
2011-09-26	Guess Who Made The Highest Bid For Hulu $GOOG $DISH $YHOO $AMZN by @MattRosoff http://read.bi/mS9D5Z
2011-09-26	JPMorgan Differs With JPMorgan on Apple IPad http://bloom.bg/pE67bs $AAPL $AMZN
2011-09-26	Amazon Tablet Will Be Called The "Kindle Fire" And Look A Lot Like The PlayBook $AMZN by @_dtl http://read.bi/mTt5GQ
2011-09-26	Thanks for helping new book hit the top 1000 on $AMZN. free excerpt here: http://www.jamesaltucher.com/2011/09/the-ten-commandments-of-james-ism-or-insert-your-own-name/ … $$
2011-09-27	Doubtful Bulls can win if the best players stay on the sidelines: $AAPL, $PCLN, $GMCR, $LULU, $CMG, $AMZN
2011-09-27	Here's What To Expect At The Amazon's Kindle Fire Tablet Tomorrow $AMZN by @_dtl http://read.bi/n65sBY
2011-09-27	Amazon's Tablet Is A "Pretty Poor" "Stopgap" That The Kindle Team Didn't Even Work On $AMZN by @jyarowhttp://read.bi/rhLEzM
2011-09-28	RT @_vbp "Amazon is performing astonishing jujitsu on Google" http://stks.co/PYt $AMZN $GOOG
2011-09-28	Tony Hsieh: Don't Rule Out A Zappos Airline $AMZN by @MattRosoff http://read.bi/nbBejU
2011-09-28	Amazon Just Changed The Entire Tablet Conversation -- SAICast Explains Why $AMZN $AAPL $GOOG by @lopezlinettehttp://read.bi/pw9szp
2011-09-28	Amazon now has what every storefront lusts for: http://stks.co/PRC $AMZN $GOOG $SWEB
2011-09-28	StockTwits on CNN talking tablets, $AMZN, $DRI http://stks.co/PPs w/ @techinsidr @A_F @Grazen and more
2011-09-28	Feature article on Amazon & Jeff Bezos: "The Omnivore - BusinessWeek" $$ $AMZN http://stks.co/PF2
2011-09-29	$AMZN down as much as 5%. http://asym.co/nHhEiT
2011-09-29	Amid the $AMZN tablet buzz, where does that leave Barnes & Noble? Will the Nook get burned by Fire? http://mot.ly/oxwsKd
2011-09-29	Amazon tablet to grow market, not kill iPad | http://bloom.bg/pBDjYZ $AMZN $AAPL
2011-09-30	The World's Most Important Apple Blogger Is Pretty Impressed With Amazon's New Kindles $AAPL $AMZN http://read.bi/qOOyvg
2011-09-30	Amazon Will Lose Millions Selling The Kindle Fire, But That's The Point $AMZN by @stevekovach http://read.bi/mRWMPm
2011-09-30	10 things Apple must do in response to the Kindle Fire: http://splatf.me/pZV2nA $AAPL $AMZN
2011-09-30	RT @SAI: Amazon Is Trying To Buy Palm -- Here's Why It's A Great Idea $AMZN $HPQ by @pegobry http://read.bi/oA3m61
2011-10-01	Actually, Amazon Will Only Lose About $10 On Each Kindle Fire $AMZN by @stevekovach http://read.bi/pCvmfF
2011-10-03	10 Things You Need To Know This Morning $AAPL $YHOO $AMZN $GOOG $NWS by @jyarow http://read.bi/oyGzRY
2011-10-03	The Kindle Fire Could Be Profitable After All $AMZN by @jyarow http://read.bi/nAjyES
2011-10-04	Amazon Is Already Selling 50,000 Kindle Fires Per Day $AMZN $AAPL by @MattRosoff http://read.bi/qMpvm5
2011-10-04	10 Reasons Amazon's Kindle Fire Will Make A Huge Dent In The iPad Market $AMZN http://read.bi/nebFQM
2011-10-05	Amazon's Cloud Business Is On An Absolute Tear $AMZN by @pegobry http://read.bi/oIeIyq
2011-10-06	$AMZN, $ALXN, $CMG, $LULU, $GMCR, $AAPL I currently consider #LeadingStocks
2011-10-07	Amazon.com's Kindle Fire will never kill the iPad -- which is just fine by $AMZN. @TamaraRutter on Fire's true goal: http://mot.ly/pulikW
2011-10-10	RT @rstephens: O'Reilly's 1st ever #AndroidOpen conf & who is a main sponsor? $GOOG? No. $AMZN? No. Microsoft? Yep. http://yfrog.com/klw84rej
2011-10-11	Concerning that institutions are going back to well-known prior leaders $AMZN, $DECK, $TPX, $TSCO, $ULTA, $WFMhttp://ow.ly/6Udi9
2011-10-12	Apple Is Reportedly Working On A $250-$300 "iPad Mini" $AAPL $AMZN by @jyarow http://read.bi/nJDRyD
2011-10-14	Actually, Google Might Still Buy Hulu $NWS $DIS $YHOO $GOOG $CMCSA $AMZN by @nichcarlsonhttp://read.bi/pQ3IhF
2011-10-14	STOCKS EXPLODE HIGHER TO END THE WEEK: Here's What You Need To Know $SPY $DIA $QQQ $GOOG $AAPL $AMZN by @bySamRo http://read.bi/qZToea
2011-10-15	Screw Diversification…and The Amazon Starve Wall Street Palooza http://stks.co/dYH via @howardlindzon $AMZN
2011-10-15	Saturday links: a trader's reading list. http://stks.co/dVg via @abnormalreturns $AMZN $AAPL $GOOG
2011-10-16	NYTimes: Amazon Rewrites the Rules of Book Publishing http://me.lt/4CviI $AMZN
2011-10-17	Apple’s iBooks app rides the iPhone 4S wave, Amazon Kindle app doesn’t: http://splatf.me/psCvof $AAPL $AMZN
2011-10-18	Is Now the Time to Buy Apple? http://cnbc.com/id/44950159 $AAPL $AMZN $GOOG #Earnings #Technology #StockMarket #StockPicks
2011-10-20	$AMZN percent price advantage vs. other retailers. Awesome chart: http://bit.ly/p7N7bx
2011-10-20	#AMZN bullish ops earnings play http://www.thestreet.com/story/11283509/1/amzn-priced-for-perfection.html … @OptionsProfits @_T3Live_ @OptionPit #stockaction $AMZN $AAPL $MSFT
2011-10-20	Amazon Brings Big Guns To The Publishing War $AMZN $BKS $AAPL by @pegobry http://read.bi/pdfOe6
2011-10-21	NEW POST: "Stock #Market Recap 10/21/11 {Video}" http://stks.co/k9I $AAPL $AMZN $GMCR $IYT $JJC $QQQ $SPY $XLB $XLE $XLY $XRT
2011-10-21	Investors in $AMZN will look at earnings and operating margins, as well as forecast for Q4, the launch of Kindle Fire http://bit.ly/ot1V7P
2011-10-21	The Secret Trick To Impress Jeff Bezos During A Presentation $AMZN by @jyarowhttp://read.bi/pCCXiA
2011-10-21	The Google Rant Guy Is Back To Sing Jeff Bezos' Praises $GOOG $AMZN by @_dtl http://read.bi/nZN6D9
2011-10-23	The Kindle Edition Of The Steve Jobs Book Is Already Available $AAPL $AMZN by @jyarow http://read.bi/qkXRCM
2011-10-25	RT @BloombergNews Amazon’s Apple war costs investors $20B | http://bloom.bg/ud5cu3 $AMZN $AAPL
2011-10-25	Pros: Has Amazon Just Broken Its Trend? http://cnbc.com/id/45037641 $AMZN #StockMarket #StockPicks
2011-10-25	Since just before Jeff Bezos' BusinessWeek cover story, he has lost about $3,347,000,000. Ouch. $AMZN $$
2011-10-25	LIVE: AMAZON'S MISSES ON EARNINGS, SHARES FALL 18% $AMZN by @jyarow http://read.bi/te0Th2
2011-10-26	Former Netflix Skeptic Hits Buy Button http://cnbc.com/id/45048424 $AMZN $BP $DIS $GOOG $NFLX #StockMarket #StockPicks
2011-10-27	Amazon in talks w Chinese government to launch the Kindle in China http://tnw.co/tE28xi will it be called the "Kindle Fire-Wall" here? $amzn
2011-10-27	Valuable growth: $AMZN and $NFLX are cautionary notes! Growth is fickle and expensive growth can destroy value. http://bit.ly/s4Yb0K
2011-10-28	Metrics for a Good Business: Current Earnings or Platform for Future Earnings? http://stks.co/rHB via @biggercapital $AMZN
2011-10-28	RT @niubi: Amazon To Launch The Kindle "Fire-Wall" in China? | DigiCha http://stks.co/qg2 $AMZN
2011-10-30	Video: Mary Meeker's Mobile Internet 2011 presentation http://stks.co/sU1 $AAPL $GOOG $AMZN $BIDU $FBOOK
2011-10-31	New deal with Disney-ABC gives Amazon Prime members more content to watch. http://cnt.to/pmE $AMZN
2011-10-31	Be careful out there. Lots of red. $BAC $GS $MS $AMZN $CVX $GE. Green: $HUM $EK
2011-11-02	This a great time to get in on Amazon, writes Michael Brush $AMZN http://on.msn.com/wJq
2011-11-03	$AMZN some very interesting call buying in far OTM April 2012 $275 calls today.....stock is getting it's groove back
2011-11-03	Who needs to buy books when you can borrow them? Amazon to allow Prime users to borrow #Kindle books for free http://fxn.ws/vEprLw $AMZN
2011-11-03	Amazon's Newest Plan To Get More People Buying Kindles $AMZN by @logicalmoronhttp://read.bi/vjJZWA
2011-11-03	APPLE: The Kindle Fire Is Good For Us Because Its More Android Fragmentation $AAPL $AMZN by @jyarow http://read.bi/tQTk0z
2011-11-03	NEW POST: http://stks.co/whu $EK, $RIMM, $AAPL, $AMZN, $MF, $SPY
2011-11-04	CHART OF THE DAY: Groupon Has The Second Biggest IPO In Tech History $GRPN $GOOG $MSFT $AMZN $LNKD by @jyarowhttp://read.bi/ufaWRO
2011-11-04	$AAPL iPad, $AMZN Kindle Fire meet up for karaoke, duet on "Why Can't We Be Friends?" Unlikely tablet allies, maybe: http://mot.ly/u9cw4P
2011-11-04	Amazon Is Already Working On The Larger Next-Generation Kindle Fire $AMZN by @_dtl http://read.bi/toOCnz
2011-11-05	Today's WTF?!? Searching for "WineRack" on Amazon leads to this: http://amzn.to/tLk8Bx I guess, thats wine, and THATS a rack . . . $AMZN $$
2011-11-08	Zuckerberg on Apple, Amazon and Google Right Now http://stks.co/11lb via @ReformedBroker $AAPL $AMZN $GOOG
2011-11-09	Interesting @Fortune report on #IPO market. Can you believe $AMZN went pubic at $500m, $GRPN at $20B! http://j.mp/w28a37
2011-11-09	Amazon/mayo/Be Getting Ready To Take On Siri $AMZN by @MattRosoff http://read.bi/se6R9R
2011-11-09	The Kindle Fire Will Launch With Access To Dozens Of Must-Have Apps $AMZN by @stevekovach http://read.bi/uzgIlC
2011-11-10	Here's What Android Developers Really Think About Amazon's Appstore $AMZN by @mattlynley http://read.bi/ufTvAE
2011-11-10	Amazon Loses At Least $5 To Sell You A Kindle $AMZN by @_dtl http://read.bi/skaUpA
2011-11-11	10 Things You Need To Know This Morning $AMZN $GRPN $GOOG $AAPL by @_dtl http://read.bi/ufeIx8
2011-11-11	The reason $AMZN has a preposterous valuation is because it has no perceptible competition.
2011-11-13	Jeff Bezos on Amazon long-term road map: http://www.wired.com/magazine/2011/11/ff_bezos/all/1 … $AMZN $AAPL
2011-11-14	Jeff Bezos Owns the Web in More Ways Than You Think http://stks.co/17ga $AMZN $SWEB
2011-11-14	HANDS ON: The Kindle Fire Has Arrived! $AMZN by @stevekovach http://read.bi/vE0AhP
2011-11-14	Wal-Mart beats Target, Amazon with lower online toy prices | http://bloom.bg/ubd0YP $WMT $TGT $AMZN
2011-11-14	REVIEW ROUNDUP: Not Everyone Has Bad Things To Say About The Kindle Fire $AMZN by @_dtl http://read.bi/uRN0ge
2011-11-14	Another Bad Review For The Kindle Fire: Crappy Hardware, Laggy Software $AMZN by @jyarow http://read.bi/rGrP6f
2011-11-14	NYT Gadget Guru Rips The Kindle Fire, Says It Needs 'A Lot More Polish' $AMZN $AAPL by @jyarow http://read.bi/tfqdjy
2011-11-14	Kindle Fire’s Secret Weapon: Amazon Prime http://stks.co/16fN via @techinsidr $AMZN $AAPL $MSFT $GOOG
2011-11-15	The First 15 Apps You MUST Download For The Kindle Fire $AMZN http://read.bi/w263eX
2011-11-15	HANDS ON: Here's The New Kindle Touch! $AMZN by @_dtl http://read.bi/vBEJhf
2011-11-15	Soros adds to Amazon, Motorola Solutions stakes | http://bloom.bg/vqDwQJ $AMZN $MSI
2011-11-17	REVIEW: Amazon's Kindle Fire $AMZN by @stevekovachhttp://read.bi/tnaw7f
2011-11-25	What We Love And Hate About The Kindle Fire $AMZN by @stevekovach http://read.bi/vbj929
2011-11-29	CHOP TIL YOU DROP http://stks.co/1JWf via @upsidetrader $SPY $AAPL $AMZN $UUP $LNKD $GRPN $FXE
2011-12-01	Samsung sees chance to boost chip lead in cloud computing | http://bloom.bg/tTtYwW $AAPL $AMZN $GOOG
2011-12-01	How Reliable Is the ‘Apple Barometer’? http://cnbc.com/id/45515522 $2384 $AMZN #StockMarket #StockPicks
2011-12-01	sharp trade ideas FTW - RT @chessNwine: 2 Long & 2 Short Stock Trading Ideas http://stks.co/1Lcu $AMZN $GNC $LAD $PCLN $QQQ
2011-12-01	Columbia Biz prof Bruce Greenwald says $AMZN most tempting short; says Amazon window dresses at end of 1/4; inflating cash not paying debts
2011-12-02	Corrected Link: Kindle Fire likely to rank no. 2 in tablets | http://bloom.bg/s12sEZ $AAPL $AMZN
2011-12-04	Cheap Willl Be Smart. Expensive Will Be Dumb. http://stks.co/1NOT via @fredwilson $AAPL $GOOG $AMZN
2011-12-05	$AMZN's Kindle Fire gambit: Sell tablets at a loss today; rake in tons of revenue for years to come. http://mot.ly/sw9HO3
2011-12-05	An Amazon Executive Has Died In A Plane Crash $AMZN by @_dtlhttp://read.bi/tcImuv
2011-12-06	wow. bold move. $AMZN giving out coupons if they walk out of stores empty-handed: http://dthin.gs/rviQmi
2011-12-06	Amazon Will Pay Shoppers $5 to Walk Out of Stores Empty-Handed http://stks.co/1PVf via All Things D $AMZN
2011-12-06	The Steve Jobs Biography Is The Best Selling Book Of The Year For Amazon $AMZN by @jyarowhttp://read.bi/vflRaq
2011-12-06	User Interface Wizard Slams Kindle Fire, Calls It 'Disappointingly Poor' $AMZN by @hamburger http://read.bi/vYmYXt
2011-12-07	Amazon Customers Are Freaking Out Over Massive Reboot $AMZN by @Julie188http://read.bi/tNsZd4
2011-12-08	High Resolution iPad3 Coming In February: Analyst http://cnbc.com/id/45599506 $AAPL $AMZN $BKS #Technology #StockMarket #StockPicks
2011-12-08	10 Things You Need To Know This Morning $GOOG $MSFT $AMZN by @_dtlhttp://read.bi/tE3wEk
2011-12-08	MICROSOFT: Azure "Hits A Sweet Spot" With More And More Customers $MSFT $AMZN $GOOG $RAX by @pegobryhttp://read.bi/uBELOy
2011-12-09	Senator asks Amazon to halt price-check promo | http://bloom.bg/uhm9o2 $AMZN
2011-12-11	RT @mattmiller1973: maybe we should turn off the internet? close borders? Sen. Snowe asks $AMZN to kill price-check app http://www.bloomberg.com/news/2011-12-09/snowe-asks-amazon-to-halt-price-check-promo.html …
2011-12-12	Amazon plans software update to improve Kindle Fire screen | http://bloom.bg/w5fwMR $AMZN
2011-12-13	The S&P 500 dropped less than a percentage point, but $AMZN dropped 4.8%. Cost to #billionaire Jeff Bezos: $793 million in paper wealth.
2011-12-13	NEW POST: "Stock #Market Recap 12/13/11 {Video}" http://stks.co/1WpG $AMZN $CRM $EURJPY $EURUSD $FXE $QQQ $SPY $TLT
2011-12-14	The Top 20 Highest Rated Items On Amazon Are Absolutely Bizarre $AMZN by @hamburger http://read.bi/sZfn20
2011-12-14	CHART OF THE DAY: The Huge Rebound In E-commerce Growth $AMZN by @nichcarlson http://read.bi/uG8a8Z
2011-12-14	Holiday online spending in U.S. gains 15% | http://bloom.bg/vsmUi1 $AMZN $EBAY
2011-12-14	VMware Is Trying To Steal Some Of Microsoft's Most Loyal Customers With This Move $VMW $MSFT $AMZN by @Julie188 http://read.bi/vLeBUd
2011-12-14	Wednesday links: trading multiple markets, $GLD breaks down & currency momentum strategies. http://stks.co/1XwC $AMZN $AAPL $YHOO $MLM $VMC
2011-12-15	Now Amazon Is Offering A Massive Discount On The Galaxy Nexus $AMZN $GOOG $VZ by @stevekovachhttp://read.bi/vdVpjn
2011-12-15	Customers have bought more than 1 million Kindle readers and tablets per week | http://bloom.bg/sCClJ3 $AMZN $AAPL
2011-12-15	Thursday links: noisy currency rates, cross-country equity correlations and why the NFL rules. http://stks.co/1ZBn $EURUSD $FDX $AMZN $MSFT
2011-12-15	Ho ho hum! Santa Claus rally for bonds only http://stks.co/1ZAO via @LaMonicaBuzz $AMZN $FDX $GLD $SLV
2011-12-15	Amazon Reports Blowout Kindle Sales Numbers -- Close To The iPad's Sales Pace $AMZN $AAPL by @jyarowhttp://read.bi/uRBIko
2011-12-15	RT @julpepitone: The 15 weirdest things I could find on Amazon. Totally bizarre and fun! http://cnnmon.ie/uaUFiL via @CNNMoney $AMZN
2011-12-15	"Amazon is one expensive stock" http://j.mp/uApqK9 (A little lesson in P/E ratios & stock price: $AMZN vs. $AAPL, the intern edition.)
2011-12-17	RT @AlephBlog $AMZN Says Long Term & Means It http://stks.co/1alF Could be brilliance or idiocy.... via NYT
2011-12-17	James Stewart thinks $AMZN is punished by market for long term focus. If this is what punishment is, I would like some! http://bit.ly/sTKzeX
2011-12-17	$AMZN Says Long Term And Means It http://nyti.ms/vmJiYj Could be brilliance, or it could be idiocy. LT returns usually come w/ST returns $$
2011-12-20	Amazon Weighed Buying RIM But Interest Cooled – Amazon, RIM In Talks On Expanding Commercial Ties- Reuters $RIMM $AMZN
2011-12-20	Updated: Microsoft, Nokia, Amazon All Mulled Bids On RIM http://stks.co/1dDX via @paidcontent $MSFT $NOK $AMZN $RIMM
2011-12-20	REPORT: Amazon Thought About Buying RIM This Summer, But Wised Up And Passed $AMZN $RIMM by @jyarowhttp://read.bi/u3kv7D
2011-12-20	The age of the platform - how the gang of four changed the way we do #business. http://bit.ly/vzyWvB . $AMZN $AAPL $GOOG FB #CEO #CIO
2011-12-20	NEW POST: "Self-Reflexive Dow Components" http://stks.co/1ckN $AMZN $BA $CRM $DIA $HD $IWM $PCLN $QQQ $SPY $WMT $XOM
2011-12-21	RIM gains on reports it/mayo/have been Amazon target | http://bloom.bg/s8CxuR $RIMM $AMZN
2011-12-21	If $AMZN were to buy $RIMM, they could have a lot of fun with inflammatory product names. Kindle Torch Fire!
2011-12-21	Amazon Releases A Software Update For The Kindle Fire, Makes It Much Better $AMZN by @_dtlhttp://read.bi/rvktLS
2011-12-22	Stocks with increasing volume @ CBOE: $ECA 39K contracts, $AA 18K, $AMZN 16K
2011-12-22	Exclusive: Amazon is recruiting engineers & researchers for a new Cambridge office, slated to open in/febrero/2012: http://bo.st/uBI12s $AMZN
2011-12-22	Amazon Hiring Binge To Continue: 2,600 New Warehouse Workers Next Year $AMZN by @Julie188 http://read.bi/vnDsv4
2011-12-23	$AAPL got more traffic to its website last month than $AMZN
2011-12-26	Of the total sales growth in America in the past Q, Apple made up 7%, Walmart 10% & amazon 8% - Durban Capital's Berman $WMT $AMZN $AAPL
2011-12-26	$AMZN http://stks.co/1gVM next step lower starts under 175 w/ 168 then 161 support
2011-12-27	What things should one look out for in Amazon’s accounts beside the obvious (revenue, profit)? Inventory? Cash? Capex? $AMZN
2011-12-27	The Evidence Keeps Piling Up That Gadget Bans On Airplanes Are Complete B.S. $AMZN $AAPL $MSFT $GOOG by @jyarow http://read.bi/rAaeVA
2011-12-27	12 Internet Predictions For 2012 $GOOG $MMI $RIMM $AAPL $NOK $AMZN $JIVE by @pegobryhttp://read.bi/tVcgdL
2011-12-28	RT @Stefan_Cheplick an $AMZN social network for shoppers? Amazon Picks Up Social Expertise Through Talent Acquisition http://stks.co/1hvS
2011-12-28	$AMZN http://stks.co/1hj3 If you want to get involved long on AMZN, a break of trend-line would be our spot
2011-12-28	Online Retailers Have A New Target Customer: Drunk People $AMZN by @boonspoonhttp://read.bi/s9Mozg
2011-12-29	Goldman worried $AMZN sales/mayo/disappoint. (This analyst has good track record)
2011-12-29	#Amazon says sold "well over" 1M #Kindle's a wk in Dec, but #stock struggles as Goldman analyst says 4Q #sales/mayo/fall short $AMZN
2011-12-29	NEW POST: "Stock #Market Recap 12/29/11 {Video}" http://stks.co/1iYk $AMZN $CRM $EURJPY $EURUSD $FXE $GBX $IYT $PCLN $QQQ $SPY $TLT
2011-12-29	JP MORGAN: Goldman Sachs Is Nuts, Amazon Is Going To Crush It This Quarter $AMZN by @jyarow http://read.bi/rsmjEh
2011-12-29	Thursday links: university endowments, comparing fear indices and social media filters. http://stks.co/1iOU $VIX $GLD $DWA $AMZN $AAPL
2011-12-29	[post] First time we have ever done this: the top clicks in 2011 on Abnormal Returns. http://stks.co/1iNT $AAPL $AMZN $NFLX
2011-12-29	Amazon's Kindle Fire Sales Appear To Be Lighter Than Expected $AMZN by @jyarowhttp://read.bi/rxOWkD
2011-12-29	GOLDMAN: Amazon's Sales Are Going To Be Weaker Than You Think This Quarter $AMZN by @jyarow http://read.bi/rXiQ1x
2011-12-29	Amazon Sold More Than 4 Million Kindle Devices In December $AMZN by @stevekovach http://read.bi/v8qS1P
2011-12-29	A Bunch Of Crazy, Great Facts From Amazon About Its Holiday Sales $AMZN by @jyarowhttp://read.bi/uNORd5
2011-12-29	A Bunch Of Crazy, Great Facts From Amazon About Its Holiday Sales $AMZN by @jyarowhttp://read.bi/uNORd5
2011-12-30	Six Predictions for Digital Business in 2012 http://stks.co/1iov ) via @amcafee $AAPL $AMZN $GOOG
2011-12-31	Someone just got a simple quote on $amzn @simplestockqtes http://www.simplestockquotes.com/amzn
2011-12-31	Amazon needs to pit in a bid for Yahoo. $YHOO $AMZN
2011-12-31	$AMZN http://stks.co/1jPt The Dreaded 'Right Angle' Pattern, under 167 has lots of downside
2012-01-01	Intriguing Series of Annual Charts http://stks.co/1jZW via @1nvestor $AKAM $AMZN $AAPL $CELG $ADP with comments...
2012-01-01	RT @howardlindzon: @bpeck 2012: $FBOOK more blatantly encroaches into $GOOG, $AMZN and $AAPL 's domains. http://stks.co/1jUu
2012-01-01	madrose1: $AMZN was a classic OS bounce wasn't it: madrose1 http://bit.ly/vUa0sP
2012-01-01	Amazon Moves Ahead In Social Media; Traffic Surging $AMZN They have good data on customers, could do more http://news.investors.com/article/595480/201112211347/amazon-learns-to-like-facebook-twitter.htm?ven=rss&utm_source=dlvr.it&utm_medium=twitter …
2012-01-01	#Amazon and #baidu have had a -0.4 negative correlation past 30 days.. $amzn $bidu
2012-01-01	2012 is likely the year $FBOOK more blatantly encroaches into $GOOG, $AMZN and $AAPL 's domains... http://stks.co/1jT6
2012-01-03	The First Trading Day Of 2012 Was Great For Tech Stocks $AMZN $MSFT $GOOG $HPQ $DELL $CSCO by @MattRosoff
2012-01-03	Analysts say Amazon's Kindle Fire/mayo/have cost Apple well over $1 billion in holiday iPad sales http://fxn.ws/yh6zoA $AMZN $AAPL
2012-01-03	Kindle Fire is to iPad as VHS was to Betamax - discuss ;-) $AAPL $AMZN
2012-01-03	Morgan Keegan: The Kindle Fire Took Away 1-2 Million iPad Sales $AAPL $AMZN by @jyarowhttp://read.bi/vCDbRg
2012-01-04	NEW POST: "Stock #Market Recap 01/04/12 {Video}" http://stks.co/1mCC $AAPL $AMZN $BIDU $COH $CRM $IYT $QQQ $SPY $XLB $XLE $XLF
2012-01-04	12 ways #KindleFire can steal the show from Apple's iPad 3: http://fxn.ws/xdEjYS $AAPL $AMZN
2012-01-04	Huge Web Companies Are Willing To Go Dark In Protest Of SOPA $AMZN $GOOG $YHOO $EBAY by @_dtlhttp://read.bi/y4rf3U
2012-01-05	$AMZN http://stks.co/1n6a Held the 100sma on the weekly. Has not touched it since 2009
2012-01-05	Earnings look good? Think again. http://stks.co/1n5B via @LaMonicaBuzz $BKS $AMZN $LMCA $SBUX $RIMM $AAPL
2012-01-05	Amazon is doing its real job: Squeezing retail chains: http://splatf.me/xcsvtf $AMZN $BBY $BKS $TGT
2012-01-05	BARNES & NOBLE: Spinning Off "The Nook" Is A Terrible Idea $BKS $AMZN by @pegobry http://read.bi/x5V465
2012-01-05	FLASH: Belarus bans AMAZON and EBAY. http://www.vedomosti.ru/politics/news/2012/01/05/1469529 … $AMZN $EBAY
2012-01-06	RT @bespokeinvest Would you rather own $AAPL at $420 with a 12 forward P/E, or $AMZN at $183 with a 155 forward P/E?
2012-01-06	Would you rather own $AAPL at $420 with a 12 forward P/E, or $AMZN at $183 with a 155 forward P/E? $$
2012-01-06	$AMZN http://stks.co/1o3X We wrote last week that if you wanted long AMZN wait for trendline break. Nice break and action now
2012-01-06	Why Everybody In Seattle Suddenly Wants To Work For Amazon $AMZN by @MattRosoffhttp://read.bi/ygxMIl
2012-01-06	Best Buy missed Dec sales plan & consensus both in US & overseas. Promos likely remained high as Holiday biz came late $BBY $AMZN #retail
2012-01-06	Looking at $AAPL, $SNDK, $ARMH, $AMZN on Squawk on the Street.... Bear with me on voice, please!!
2012-01-09	I agree 100% with Grasso........like $amzn, and think $spx goes sideways to lower
2012-01-11	Very interesting piece... RT @rechtsteiner The greatest threat to $AMZN/mayo/be libraries. http://stks.co/1sWW
2012-01-11	Here's How Amazon Is Telling Apple To Take Its 30% Cut Of eBook Sales And Stuff It $AAPL $AMZN by @jyarowhttp://read.bi/ygQqNe
2012-01-13	Amazon.com : big-box retailers :: Jason Voorhees : morally deficient camp counselors. Retailer bloodbath: http://mot.ly/ADZhO6 $AMZN
2012-01-13	Equinix and other data center providers rush to expand as cloud computing puffs up. Story just out: http://ow.ly/8sONb $AMZN $COR $CRM
2012-01-15	It’s Amazon’s World and We’re All Just Living In It http://stks.co/1w4f via @kiddynamiteblog $AMZN
2012-01-18	Catch the T3Live Daily Recap w/ your truly: Traders Can't Complain About This Action! http://www.t3live.com/articles/market-analysis/2746-market-breaks-out-through-key-levels-great-action-for-traders.html … $GS $WYNN $NFLX $AMZN $AAPL $$
2012-01-18	Enterprise Hadoop: Big data processing made easier http://shar.es/WSfME #Hadoop #EnSW $IBM $AMZN ,- roundup of #BigData in the Enterprise
2012-01-18	$AMZN take a picture of that $AMZN setup and hang it on the wall in front of u. picture perfect right from my ta 101 book :-)
2012-01-18	This Is The Number One Thing People Are Using Kindle Fires For $AMZN $AAPL $GOOG by @jyarowhttp://read.bi/zZ8Rdx
2012-01-19	Recap time! How Will Big GOOG Earnings Miss Affect Market?http://www.t3live.com/articles/market-analysis/2749-google-goog-sells-off-sharply-after-big-eps-miss.html … $WYNN $GOOG $ISRG $MSFT $IBM $AMZN $NFLX $$
2012-01-19	Apple isn't the only disruptor: how Amazon is killing publishers http://tcrn.ch/A2ayPw $AAPL $AMZN #tech #innovation
2012-01-19	New ebook battlefield: "Apple Unveils Tools for Digital Textbooks" http://bits.blogs.nytimes.com/2012/01/19/apple-unveils-tools-for-digital-textbooks/ … #Education $AAPL $AMZN $$
2012-01-20	Apple heeds old lesson with iBooks-2 for schools http://bit.ly/zbkUFq @eriksherman $AAPL $GOOG $AMZN $BKS
2012-01-20	$AMZN http://stks.co/21Gb Sold rest of holdings this morning for nice gains since $173.90's $AAPL POSTED VIDEO
2012-01-20	Amazon Is So Scared Of The iPad 3 That It Cut Kindle Fire Orders In Half $AMZN $AAPL by @stevekovach http://read.bi/wks5NN
2012-01-21	RT @edcarson1: iPhone fueled Apple's holiday sales. But did Kindle Fire burn iPad? http://ow.ly/8Btm7 $AAPL $AMZN
2012-01-22	$AMZN http://stks.co/223z Even "Mom" wants to BUY this stock. Beautiful set up.
2012-01-22	One fifth of Kindles, 9% of iPads given in UK at Christmas go unused. http://tgr.ph/A5iDnZ $AMZN $AAPL #tech
2012-01-23	Amazon—Again!—Uses Cheap-Shot 'Sex Sells' Tactic For Kindle Campaign $AMZN by @Jim_Edwards http://read.bi/wOcg8w
2012-01-26	Great piece by @bradstone via @BW on Amazon's push into publishing. http://buswk.co/A6sfea $AMZN $BKS #publishing #books
2012-01-29	Don't delete those alerts! The Re-Test market http://stks.co/28iV $AMZN $x $POT $SLW
2012-01-31	Amazon Stock Going Nowhere, Dead Money: Traders http://cnbc.com/id/46204536 $AMZN #StockPicks
2012-01-31	Amazon earnings aren't awful, but stock slides 10% http://cnnmon.ie/y1vlBo $AMZN
2012-01-31	$AMZN's fourth quarter and full year results. http://phx.corporate-ir.net/phoenix.zhtml?c=176060&p=irol-newsArticle&ID=1654832&highlight= … Lots of great stuff here.
2012-01-31	@drance That'd make $AAPL $3546 a share at the same P/E ratio os $AMZN.
2012-01-31	Why Amazon's Tablet Business Is Nowhere Near As Good As Apple's (Yet) $AMZN $AAPL by @MattRosoffhttp://read.bi/Aj616x
2012-01-31	After Hours Most Active: $AMZN, $QQQ, $MNTA, $ACWX, $ARIA, $AMGN http://bit.ly/AzYaT #nasdaq
2012-01-31	Surprise, Surprise: Amazon Doesn't Say How Many Kindle Fires It Sold http://rww.to/yEgugn $AMZN $AAPL
2012-01-31	NEW POST: "Stock #Market Recap 01/31/12 {Video}" http://stks.co/2B2p $AMZN $EEM $FCX $IWM $IYT $QQQ $SPY $XLF
2012-01-31	Amazon $AMZN down 8% after beat on bottom line but miss on top line. Sees Q1 2012 revenue of $12-$13.4B, vs $13.41B
2012-01-31	RT @trending123 $AMZN Amazon reports Q4 operating margin of 1.5% vs 0.7% last qtr and 3.7% Q4 year ago
2012-01-31	#Amazon forecast for 1Q sales is $12-$13.4B...that's below estimate of $13.42B; #stock now down 9% after hours $AMZN
2012-01-31	#Amazon 4Q sales up 35% to $17.4B but estimate was for $18.26B! $AMZN down 6% after hours
2012-01-31	10 Things You Need To Know Before The Opening Bell $XOM $UPS $AMZN $HMC $AAPL $JCP by @ericgplatthttp://read.bi/yQEL1a
2012-02-01	LivingSocial lost over half a billion dollars last year - so says Amazon $AMZN in its 10K http://sec.gov/Archives/edgar/data/1018724/000119312512032846/d269317d10k.htm#tx269317_8 …
2012-02-01	LivingSocial Lost $558 Million In 2011 $AMZN $GRPN by @KTLincolnhttp://read.bi/Az6R7u
2012-02-01	Amazon isn't perfect. Sales missed but we're still up a lot. But $AMZN remains a low-margin retailer. Buzz video. http://cnnmon.ie/xPlhkM
2012-02-01	Last time $AMZN reported, it opened down $23.46 and continued lower by another $5.29 from the open to the close.
2012-02-01	Wednesday 7atSeven: risk on in January, quiescent volatility and a technology review. http://stks.co/2BSV $SPY $BID $VIX $AMZN $AAPL $FB
2012-02-02	The difference in pricing btwn $AMZN and $AAPL is that one is seen as a monopoly and the other as a commodity. Trouble is they are reversed.
2012-02-07	This could be really bad for $NFLX $AMZN is about to announce a web Video deal with Viacom. First $CSTR w $VZ now this http://www.reuters.com/article/2012/02/07/amazon-viacom-idUSL2E8D7JYF20120207 …
2012-02-07	RT @d_ramsden As ecommerce continues to grow, new trend to watch: free shipping, now 52% of vol. Deflationary. http://stks.co/2HLI $AMZN
2012-02-10	How The iPad Kicks Kindle's Butt When It Comes To Ad Traffic $AAPL $AMZN by @Jim_Edwards http://read.bi/yzB3iI
2012-02-13	This is how we trade $AMZN $WYNN $KLAC $ALTR $FTI $RHT http://stks.co/2Nep
2012-02-13	$AMZN http://stks.co/2Ndq Clearing this descending trendline buy point today - worth watching this week, needs volume
2012-02-14	$AAPL http://stks.co/2PLf This market leader continues higher $GOOG $BIDU $PETM $NKE $PCLN $NOV $MNST $CRM $AMZN posted video
2012-02-14	Weird Report From Bloomberg Makes Amazon's Shares Tank For A Second $AMZN by @jyarow http://read.bi/xjXw61
2012-02-14	BREAKING: Amazon is said to have fewer Prime subscribers than estimated | http://bloomberg.com/tv $AMZN
2012-02-14	Jim Chanos at Kynikos BUYS $AMZN, $JPM, $C Sells $JCP, $SKS #13fseason
2012-02-15	Wednesday 7atSeven: ugly bond math, HF activists' weapon of choice and Libor under fire. http://stks.co/2Pcc $AAPL $AMZN $AGG $BND
2012-02-15	This Startup Will Teach Your Kindle Touch How To Recognize Handwriting $AMZN by @_dtlhttp://read.bi/zENxuv
2012-02-16	$AAPL http://stks.co/2S8d Nice bounce off 10 day ma. today $BIDU $AMZN $AZO $LULU $DECK $CAT $ZOLL $ORLY $NOV posted video
2012-02-16	Thursday links: the zero-sum forex game, elevated sentiment and OS X gets hip to iOS. http://stks.co/2RlF $AAPL $GOOG $AMZN $VIX $DMND $MCO
2012-02-16	#Amazon $AMZN shares are down more than 4% after Morgan Stanley analysts lowered the Internet company's rating: http://fxn.ws/xkm7d6
2012-02-16	10 Things You Need To Know This Morning $AAPL $FB $AMZN $HPQ $GOOG by @_dtlhttp://read.bi/yYJV66
2012-02-16	Here's Why Amazon China Stopped Selling The iPad $AAPL $AMZN by @_dtlhttp://read.bi/yWbk3k
2012-02-17	@upsidetrader net short and cautious after $AAPL reversal http://bit.ly/yj1SyO $SPX $GOOG $AMZN $$
2012-02-17	MORGAN STANLEY: Apple Is Killing Amazon $AAPL $AMZN by @jyarowhttp://read.bi/ApQNrf
2012-02-23	RT @joshmaher More lower cost services from $AMZN encroaching on $CRM http://stks.co/2Wo1 via Amazon Web Services Blog
2012-03-01	Thursday links: a dangerous place http://stks.co/2dam via @abnormalreturns $SPX $VIX $AAPL $AMZN $BRK.A
2012-03-02	#PSA: $AAPL is only $44B in mkt cap away frm being able 2 buy $MSFT, $GOOG AND $AMZN. In other words, one product release away aka iP3. $
2012-03-03	When will tablets outsell traditional PCs? http://stks.co/2eul via @asymco $DELL $HPQ $AAPL $GOOG $AMZN
2012-03-03	direct marketing getting hit... RT @bpeck - The latest CoRise M&A Report http://stks.co/2etz $GOOG $AMZN
2012-03-04	$AMZN http://stks.co/2f9I short under 176 looking for 160
2012-03-05	Look Out, Google -- "Amazon Is Already Doing More Than $1 Billion In Ad Revenue" $AMZN $GOOG http://read.bi/AeZJV1
2012-03-06	Jeff Bezos Brain scan: Taking the long view | The Economist http://stks.co/2hV5 $AMZN
2012-03-06	Amazon Kindle Fire traffic increases 825% from 4% of tablet traffic to 33% traffic in past 3 months. Wow. $AMZN http://bit.ly/wJp45C
2012-03-07	New iPad Lifts Shares of Everything—Except Apple http://bit.ly/xKbTlc $AAPL $AMZN $BRCM $GOOG $NXPI $QCOM $T $TXN $VZ #Economy
2012-03-08	$AMZN currently holding above breakout by eod - if so, hold onto your shares overnight (or sell some here and hold the rest) suggestion
2012-03-08	Amazon said to plan launch of 7-, 10-inch tablet PCs later this year. http://bit.ly/w5OXCB $AMZN +0.61% at 184.89 premarket #stocks
2012-03-09	The Cloud Is Changing Your Life: Here's What You Need To Know $AMZN by @Julie188http://read.bi/wdWYGK
2012-03-11	here's the story on $znga switching from $amzn via @firstadopter http://www.zdnet.com/blog/btl/zyngas-play-platform-a-big-test-for-its-cloud-computing-prowess/70695 … my q: what does this say for $rax?
2012-03-12	H.P. Attempts to Take On Amazon's Cloud Service http://nyti.ms/zhM6O4 Will be a fascinating case study $HWP $AMZN
2012-03-12	Argument to short $AMZN in face of accelerating shipping losses, $AAPL competition http://read.bi/zxzcDU But not sure I'd bet against Jeff B
2012-03-12	HP Is Almost Ready To Take On Amazon And Microsoft In The Cloud $HPQ $AMZN $MSFT by @Julie188 http://read.bi/wqK1JC
2012-03-12	Amazon Is The Best Company To Short Right Now $AMZN by @firstadopter http://read.bi/yCXHw5
2012-03-13	Microsoft vs. Amazon - cast your vote! http://cnnmon.ie/wazPBh #MarchStockMania $MSFT, $AMZN
2012-03-14	For anyone seeking to better understand the "poles" of e-commerce, $amzn & $ebay @cdixon's piece a great place 2 start http://cdixon.org/2012/02/13/ebay-vs-amazon-decentralized-vs-centralized-e-commerce/ …
2012-03-25	I'd be rich if I just bought & held stock in companies my wife loves: $SBUX $COH $CMG $AAPL $AMZN. If I only figured this out sooner!
2012-03-26	Top Trade Ideas for the Week of March 26, 2012: Bonus Idea http://stks.co/34MT $AMZN
2012-04-04	Why Would You Ever Shop At http://BestBuy.com When Amazon Is 4.2% Cheaper $BBY $AMZN by @twitofgushttp://read.bi/H8q41b
2012-04-06	RUMOR: The Next Kindle Will Let You Read In The Dark $AMZN by @_dtl http://read.bi/HvpEjR
2012-04-06	Forget the CEOs: Get To Know These 10 Super Connected Employees $AMZN $CRM $HPQ $ADBE $ORCL $MSFT $T by @boonspoon http://read.bi/HXL7Xq
2012-04-06	Amazon S3 - 905 Billion Objects and 650,000 Requests/Second http://stks.co/3FbS via $AMZN Web Services Blog
2012-04-06	Google Delays Its Tablet Because It Can't Get The Price Under $250 $GOOG $AMZN $AAPL by @jyarow http://read.bi/Hjn3i8
2012-04-09	The Facebook-Instagram Deal Could Be Sad News For Amazon $AMZN $FB by @Julie188http://read.bi/IiyXoN
2012-04-10	Best of StockTwits: @eddyelfenbein @bclund @matt_sf @charlesrotblut $BBY $AMZN $AAPL $FB #instagramhttp://cnnmon.ie/HuARSF
2012-04-11	Samsung Has A Tablet That's Better Than The Kindle Fire [GALAXY TAB 2 REVIEW] $GOOG $AMZN by @stevekovachhttp://read.bi/HylRI9
2012-04-11	Wondering what to do with all those 90s CDs? @Amazon lets you send old CDs in exchange for $AMZN gift cards http://fxn.ws/I3Am3C
2012-04-11	Microsoft's Windows 8 Tablets Will Be An Utter Failure, Predicts Gartner $MSFT $AAPL $GOOG $AMZN by @MattRosoffhttp://read.bi/HHECHE
2012-04-11	Morning! Check out Amazon's plan to boost its presence in the market for cloud computing in #genomics http://bit.ly/Ierjw5 via @Wired $AMZN
2012-04-12	Microsoft Got A Bright Idea From Amazon: Selling Search As A Service $MSFT $AMZN by @Julie188http://read.bi/J1DPNS
2012-04-12	Amazon's New Search Service Is A Brilliant Slap At Google, HP, Others $AMZN by @Julie188http://read.bi/HOsoZy
2012-04-12	Amazon's Kindle Family Is In Trouble, Says Pacific Crest $AMZN by @jyarowhttp://read.bi/HuuwHU
2012-04-12	Amazon to cut e-book prices and shaking rivals http://yhoo.it/IE1ZTT $AMZN
2012-04-12	Here's Why Apple Will Probably Win Its E-Book Lawsuit $AAPL $AMZN by @jyarowhttp://read.bi/I9Iixr
2012-04-12	10 Things You Need To Know This Morning $AAPL $FB $AOL $AMZN $GOOG by @_dtl http://read.bi/I9d6OJ
2012-04-13	The 2011 $AMZN Letter to Shareholders about the tremendous enabling power of the all Amazon platforms http://wv.ly/HDx5Lj #aws #fba #kdp
2012-04-13	The most radical and transformative of inventions are often those that empower others to unleash their creativity http://wv.ly/HDx5Ljm $amzn
2012-04-13	Amazon Inflates Numbers To Make Its Streaming Video Library Seem Bigger Than It Really Is $AMZN by @_dtlhttp://read.bi/Iwu8NC
2012-04-15	cc @ianmcall MT @timoreilly: Under the radar, $AMZN is also building a social graph http://bit.ly/INl7Lj Insightful. Study the last line.
2012-04-16	Is the Best Buy in your area closing? Find out here: http://cnnmon.ie/IZC2hC $BBY $AMZN
2012-04-16	The 9 Best Tablets You Can Buy For $400 Or Less $GOOG $AMZN by @stevekovach http://read.bi/HZNckz
2012-04-18	#AWS #REC: post de @ITRoads, slides de @srlm e startup do @porto_digital com storage mais barato que $AMZN http://bit.ly/HTaMQP
2012-04-18	Amazon about to zoom past Best Buy in overall sales: http://www.readwriteweb.com/archives/amazon_vs_best_buy_a_tale_of_two_retailers.php … Some cool chart porn going back to 1995. $AMZN $BBY
2012-04-20	Here are the key stocks reporting earnings next week: http://www.bespokeinvest.com/thinkbig/2012/4/20/key-earnings-reports-next-week.html … $AAPL $CAT $BA $AMZN $XOM $$
2012-04-21	Saturday links: primed for risk. http://stks.co/3Rf8 via @abnormalreturns $SNE $NYT $AMZN $AAPL
2012-04-23	Monday Links: Assuming real risk. http://stks.co/3SyF via @abnormalreturns $AAPL $GOOG $FB $WMT $AMZN $CHK $SHLD
2012-04-24	#Amazon $AMZN a clear no.1 in online sales. The no.2 is shocking: #Staples $SPLS. $11 B & counting. #easybutton
2012-04-25	Market Preview: When Doves Lie http://ow.ly/awtl0 $AAPL $AMZN $CSTR $SBUX $DJI $SPX
2012-04-25	Are You Ready for Amazon? http://cnbc.com/id/47179605 $AMZN #StockMarket #StockPicks
2012-04-26	Amazon beats. Revenue Up 34% To $13.2B, Net Income Down 35% http://stks.co/3Xaf $AMZN
2012-04-26	Amazon’s Q1 revenue tops estimates on Kindle sales | http://bloom.bg/IUQeVE $AMZN
2012-04-26	LIVE: Amazon Reports A HUGE Beat, Stock Jumps 10% $AMZN by @MattRosoffhttp://read.bi/Kg7BzJ
2012-04-26	Amazon reports first-quarter EPS of $0.28 on revenue of $13.18 billion, watch http://Reuters.com for full story $AMZN
2012-04-26	Earnings Alert: Amazon sees Q1 EPS of $0.28 vs. $0.07 est., Q1 Revs. of $13.2B vs. $12.9B est. $AMZN Quote: http://cnb.cx/pvZVDd
2012-04-26	It's Official: Google Has Lost Control Of The Android Tablet Market $GOOG $AMZN by @jyarowhttp://read.bi/IqSWjS
2012-04-26	In 2 weeks, Apple lost one Amazon in market cap. In 1 clock tick Wednesday, it gained a Goldman Sachs $AAPL $AMZN $GShttp://tech.fortune.cnn.com/2012/04/26/the-apple-slingshot-released-57-billion-in-one-clock-tick/ …
2012-04-27	RT @thestreet: $AMZN Priced for Perfection: Should Investors Worry? http://ow.ly/az37d
2012-04-27	THE ECONOMY SLOWS AND MARKETS RALLY: Here's What You Need To Know $DIA $SPY $QQQ $AMZN $F $DECK by @bySamRohttp://read.bi/JFFr5C
2012-04-27	Let's Not Go Crazy About Amazon's Earnings http://ow.ly/ayGvm by @marekfuchs $AMZN
2012-04-27	It's hard to traffic in an equity (say being short $AMZN) when the metrics one cares about isn't what the metrics the mkt cares about.
2012-04-27	Amazon soars as digital sales boost margins http://yhoo.it/IdMyiO $AMZN
2012-04-27	Where Does Amazon's Money Come From? $AMZN by @jyarow http://read.bi/InhVew
2012-04-29	Must read. I totally agree w this new mgmt style from $AMZN $APPL. Will build Domo same way.http://www.forbes.com/sites/haydnshaughnessy/2012/04/29/why-amazon-succeeds/ …
2012-04-30	Who had better earnings -- Apple or Amazon? http://mot.ly/Kn22iz $AAPL $AMZN
2012-04-30	Why eBay stock will likely be bid higher http://on.barrons.com/IeDM76 via @barronsonline $EBAY $YHOO $AMZN
2012-04-30	An NYU Professor Conducted An Experiment And Lost $1200 To Amazon When It Went Awry $AMZN by @Julie188http://read.bi/JXxSpa
2012-04-30	Ebook news: Microsoft-Nook deal is a 'game changer' http://on.msnbc.com/ICN0rE $MSFT $BKS $AMZN
2012-04-30	Irony in the ebooks battle: $sne invented the space and is ceded to $amzn $aapl $bks and now $msft
2012-04-30	10 Things You Need To Know This Morning $MSFT $AAPL $BKS $GOOG $AMZN by @jyarowhttp://read.bi/JvYsWR
2012-04-30	Microsoft Is Investing $300 Million In Barnes &Noble! $AMZN $AAPL $BKS $MSFT by @jyarow http://read.bi/IP1QdT
2012-05-01	These Are The Best-Selling Phones On Amazon Right Now $GOOG $RIMM $AMZN by @_dtl http://read.bi/KoVvUx
2012-05-02	Target Will Stop Selling Amazon's Kindle -- Is Apple To Blame? $AAPL $AMZN $TGT http://read.bi/IGTjdW
2012-05-02	Target to stop selling Amazon's Kindle devices http://yhoo.it/IXqESE $AMZN $TGT
2012-05-02	"Target is phasing out Kindle-branded products in spring 2012" I guess $TGT caught on to the Trojan Horse thing. $AMZN
2012-05-02	Target to stop selling Kindles. http://bit.ly/K1HVtf $AMZN -0.55% at 228.78, $TGT -1.28% at 57.27 #retail #stocks
2012-05-03	Amazon Only Shipped 700,000 Kindle Fires Last Quarter $GOOG $AAPL $AMZN by @jyarowhttp://read.bi/Kxr1jK
2012-05-04	Wow, 256gig Crucial SSD for $199 at $AMZN http://www.amazon.com/Crucial-2-5-Inch-Solid-State-CT256M4SSD2/dp/B004W2JL2A/ref=sr_1_1?ie=UTF8&qid=1336164955&sr=8-1&tag=diabeticbooks …
2012-05-04	RT @FortuneMagazine: Was Amazon's Kindle Fire just a flash in the pan? http://bit.ly/Kv98l3 $AMZN
2012-05-05	#Buffett says $AMZN a powerhouse, could affect lots of businesses... Munger: it's really terrible 4 most retailers
2012-05-07	Amazon Plans Its Next Conquest: Your Closet http://stks.co/3i6K $AMZN
2012-05-08	How Books Will Survive Amazon http://bit.ly/JTPWBf #books #publishing $AMZN via @nybooks
2012-05-09	Microsoft in Transition http://stks.co/3kpV via @alphavn $MSFT $AMZN $GOOG
2012-05-10	RT @hblodget: It should now be crystal clear to all that Wall Street has no f'ing idea how to assess and monitor risk. // Or value $AMZN
2012-05-14	News Alert: Amazon aims to launch front-lit Kindle in July: Story: http://www.cnbc.com/id/47417157 $AMZN
2012-05-15	Remember everyone thought $amzn was a crazy buy at 190? Well its cloud/tech and retail one stop shopping
2012-05-15	CS upgrade of Amazon boosts stock, lifting market cap to nearly $104B. $104B...that sounds familiar #FacebookIPO $FB $AMZN
2012-05-16	David Einhorn of #hedgefund Greenlight at #irasohn : short $AMZN - future a "riddle"
2012-05-16	David Einhorn says #Amazon's future is a 'riddle' after profit lags sales $AMZN
2012-05-16	Einhorn had sharp criticism for Amazon & Martin Marietta; silence on Herbalife sent shares soaring http://cnnmon.ie/KzPEQb $AMZN $MLM $HLF
2012-05-16	$AMZN http://stks.co/3rbQ Continue chart updates and setups POSTED VIDEO II
2012-05-16	When David Einhorn speaks, the markets listen. @SheilaD_TV breaks down the hedge fund manager's powerful report http://bloom.bg/Ku6D7P $AMZN
2012-05-18	Like $FB, $AMZN was "optimally priced" on 5/17/97 The stock broke issue, and stayed below til 7/6. No one remembers. pic.twitter.com/7OLXSSdY
2012-05-18	You Can Get A Free $2 Credit To Amazon's MP3 Store Right Now $AMZN $FB by @_dtlhttp://read.bi/JcOn2m
2012-05-18	$FB's market cap on open will be slightly higher than $AMZN. Think about that.
2012-05-21	Last week: Will $FB be the new $AMZN, decoupled from reality, soaking in P/E of 185? Today: Apparently, not.
2012-05-21	EXCLUSIVE: Amazon CTO Tells Us How It Built Its Cloud Business Into The Best In The Business $AMZN by @Julie188 http://read.bi/J8RjIB
2012-05-22	Clue lies in M&S web sales - at only 6% of total, way behind John Lewis & Next at 25% on web influence, site functionality. $$ $AMZN $GPS
2012-05-22	RT @LaMonicaBuzz: Best Buy in leaderless limbo. Sales still abysmal as $BBY struggles against $AMZN. Buzz video. http://cnnmon.ie/KQqRoB
2012-05-23	$AMZN Announces Licensing Pact with Paramount Pictures for Streaming Video $NFLX
2012-05-24	Cramer’s 3 Stocks to Avoid http://cnbc.com/id/47554896 $AMZN $BBY $FSLR $YPF #StockMarket #StockPicks
2012-05-25	APPLE SLAPS BACK: Government's E-Books Case Is 'Fundamentally Flawed' $AAPL $AMZN by @owenthomashttp://read.bi/Kqhmhs
2012-05-25	@lxcid I think $AMZN has a much better argument for being a long-term play. But that p/e is still nuts.
2012-05-26	Why Advertising Could Become Amazon's Knockout Punch http://bit.ly/LQ8Yvs #publishing $AMZN #books via @johnottinger
2012-05-26	Will #3DPrinting Make Hasbro A Model Of Failure? http://twy.la/MH5CaW $AAPL $AMZN $MSFT $DIS #3dp #makerbot #Starwars
2012-05-27	Will #3DPrinting Ruin Toy Makers? | http://stks.co/3zer | $SSYS $AMZN $MSFT $DIS | #3dprinter • #3dprinter • #3dprint • #rapidprototyping |
2012-05-27	Will #3DPrinting Ruin Toy Makers? http://stks.co/3zer $AAPL $AMZN $MSFT $DIS #Fabbing #3dp #makerbot #starwars
2012-05-28	Geekwire: Amazon in talks to buy mobile ad network Jumptap - http://www.geekwire.com/2012/amazon-tinkering-with-mobile-ad-expansion/ … $AMZN
2012-05-29	Watch my 3 Horsemen $AAPL $SBUX and $AMZN - they need to bring it, or this tape is in for it
2012-05-29	Amazon Instant Video Has Arrived On The Xbox 360 $AMZN $MSFT by @_dtlhttp://read.bi/N6MpiQ
2012-05-30	$AMZN down -2.7% today; relatively low stress long position from this price
2012-05-30	RT @TMTanalyst Euro exposure for internet cos per BofA/ml $AMZN (31%), $EBAY (37%), $EXPE (29%), $GOOG (35%), $PCLN (61% of gross profit)
2012-05-31	I clearly need to read your book! If I weren't short $BKS post its jump, I would get it there! I guess $AMZN will do... @PeterDKiernan3
2012-05-31	$AMZN News: Netflix to Stream UFC in Canada http://bit.ly/LGhHup #USWwwStocks
2012-05-31	Apple's Software Edge http://www.chartlearning.com/2012/05/apples-software-edge.html … $GOOG $MSFT $AMZN $AAPL
2012-05-31	#Lovefilm heads off #Netflix again with #Universal deal http://paidcontent.org/2012/05/30/lovefilm-heads-off-netflix-again-with-universal-deal/ … $AMZN $NFLX $CMCSA
2012-05-31	current holdings: long $AAPL, $JAZZ; short $PCLN, $AMZN
2012-05-31	region PMI numbers down, Jobless claims up.maybe its just me,I dont think the jobs report tomorrow will be great.$PCLN $AMZN short overnite
2012-05-31	$SPY http://stks.co/43dQ $SPX $QQQ $IWM $AMZN $BAC $TSCO $CAT $INTC $CSCO - If we lose $SPY $130 look for $128 very quickly
2012-05-31	$AMZN,BRS,CHTP,CWTR,DHI,DSGX,FORM,HD,HES,INXN - Analysts' Ratings Reiterations for May, 31st… http://goo.gl/fb/C3q3Y
2012-05-31	nice support zone at 210 $AMZN http://stks.co/43cu
2012-05-31	RT @rechtsteiner: The $AMZN Effect. A tremendous piece from @thenation http://bit.ly/JTK356 This is must read.
2012-06-01	Sent to my Kindle Fire. Will make for gr8 reading RT @Kortaggio: How $AMZN changed the world: The Amazon effect. http://stocial.info/LOsGlC
2012-06-01	Really intersting Top 5 Articles this week. $JCP, $AMZN, colored denim, small appliances surging and more. http://www.retailgeeks.com/2012/06/01/weekly-top-5-five-articles-worth-reading-31/ …
2012-06-01	"Amazon Sharing California Tax"- beneficiaries: $AMZN & not-so-obvious $KSS-read this & more in today's top 5 articles http://bit.ly/LPslPD
2012-06-01	@julpepitone In related news, reading about Thomas' English Muffins on Amazon devices refers to tasty kindles and crannies. $AMZN $BKS
2012-06-01	mostly looking at monthly picture this am, but around, nothing new,/mayo/close some if profits, $AMZN, $LGF contenders
2012-06-01	long day and late night yesterday, had 2 fills early: Sold 1/3 $AMZN June 210/190/185 broken put fly at $4 just before 10,....
2012-06-01	An Inaugural Tweet And Competitive Taunt?!: Yes, Oracle's Ellison Is Floating On Clouds Again http://seekingalpha.com/a/dihn $AAPL $AMZN
2012-06-01	$AAPL http://stks.co/43pj $PCLN $CMG $AMZN $GOOG $MA $V $IBM $LNKD $CSCO $FFIV $ISRG - Preview of my model crunching NFP #
2012-06-01	[NEW ARTICLE] Move Over Amazon, eBay is a Better Investment http://bit.ly/M6h4Ai $AMZN $EBAY $YHOO #stocks #finance #invest @zerohedge
2012-06-01	$AMZN http://stks.co/43pE Eyes on Amazon.... Support?
2012-06-01	$AMZN News: Payrolls in US Probably Picked Up From Weakest in Six Months http://bit.ly/Nnf5o9 #AMZN #From #Months
2012-06-01	On Facebook, ‘Likes’ Become Ads http://cnbc.com/id/47641930 $AMZN $FB #PrivateEquity #StockMarket #MergersAcquisitions
2012-06-01	Will #3DPrinting Make Hasbro A Model Of Failure? http://twy.la/KSx2MP $AAPL $AMZN $MSFT $DIS #3dp #makerbot #Starwars
2012-06-01	Foreign Dividend Yield Stocks For The Contrarian Investor http://seekingalpha.com/a/dia5 $ABB $AMZN $BASFY.PK $BBL $BP $BTI $BUD $CAJ $CHL
2012-06-02	.@rakeshlobster $amzn won't pay up. super disciplined acquirer & won't pay a 'PR premium.' payments is a tough biz. genuine scale matters. $
2012-06-02	Saturday links: ETF minefields, fungible money and craving crispy foods. http://stks.co/44jO $AMZN #longreads
2012-06-03	New Technical charts posted | S&P 500, VIX, Amazon, Semis, EMC, Seagate & Arch Coal http://www.seeitmarket.com/category/chartology/ … $SPY $VIX $SMH $AMZN $EMC $STX $ACI
2012-06-03	http://www.breakoutstocks.com ) Find out if $FB , $AMZN, and $AAPL will go up or down) Get the charts
2012-06-03	Weekly Tech Business Recap: Facebook FALTERS, Apple's WWDC Yields CHATTER http://wll.st/LqnnJM $FB $AAPL $RIMM $S $AMZN $CRUS $MSFT $GOOG
2012-06-04	Amazon buys 62-year-old book publisher Avalon Books http://cnnmon.ie/Ks4YAY $AMZN
2012-06-04	EXCLUSIVE: 7 Tech Bigwigs Tell Us What's Next For Cloud Computing $MSFT $AMZN by @Julie188 http://read.bi/Ka2Xop
2012-06-04	How To Find The Best Of The Best For Silicon Valley's Hottest Job Right Now $AMZN by @mattlynley http://read.bi/K9ubeP
2012-06-04	How To Find The Best Of The Best For Silicon Valley's Hottest Job Right Now $AMZN by @mattlynley http://read.bi/K9ubeP
2012-06-04	Google: Buy Before Tablet Frenzy http://seekingalpha.com/a/dm97 $AAPL $AMZN $BIDU $MSFT $ORCL $GOOG
2012-06-04	These 8 resilient stocks could be among the future leaders once the market downturn stabilizes $AMZN $LNKD $CRM http://go-msn.com/8wE
2012-06-04	$AMZN http://stks.co/45er Know the Risk State Before Buying. $AMZN-Risk State Approaching Above Normal.
2012-06-04	$AMZN chart published by @87spider: http://www.tradingview.com/v/H4yTlIZ1/ . AMZN closer to support than resistance.
2012-06-04	Analyst Insights: Cobalt International, Altera, Plains All AMerican, Monsanto, http://Amazon.com June 4th http://wll.st/KqFZOq $MON $AMZN
2012-06-04	Stocks to Watch: BA, AMZN, M, & More http://bit.ly/Lf93HG $AMZN $BA $CLWR $F $FB $GSK $HPQ $INTC $M $NKE $ORCL $S $SNE $WLP $YHOO
2012-06-04	How To Play Retailers In The Event Of A U.S. Recession http://seekingalpha.com/a/dl9n $AMZN $JWN $KSS $ROST $SHLD $SKS $TJX $XRT $PMR $RTH
2012-06-05	RT @matterhornbob If u didnt watch '97 interview with $AMZN's Jeff Bezos when I posted it, take 5 mins, watch it NOW! http://vimeo.com/7048422
2012-06-05	CHART OF THE DAY: Interest In Amazon's Kindle Fire Collapses $AMZN $AAPL by @jyarowhttp://read.bi/MdHs8y
2012-06-05	very odd interesting out of the money call buying in $BKS, June $35 calls getting bought up, good size...who knows what? $MSFT, $AMZN?
2012-06-05	Please take @Light_Reading's social networking survey this week for a chance to win 1 of 4 $50 $AMZN gift cards: http://www.lightreading.com/survey_page.asp?survey_id=926&survey_doc_id=220313 …
2012-06-09	Will #3dprinting ruin #toy makers? http://seekingalpha.com/article/617791-dividend-desire-will-3-d-printing-make-hasbro-a-model-of-failure … #Starwars #3dp #avengers #investing $HAS $AAPL $AMZN
2012-06-10	$AMZN vid that TraderFlorida originally posted 2 - 11 - 11 if u follow him, this should be studied very carefully! http://youtu.be/Vd2bkNBiTxM
2012-06-11	Here's Who Might Buy Square If It Can't Raise $250 Million $AMZN $GOOG $AAPL $EBAY by @mattlynleyhttp://read.bi/LmJbZJ
2012-06-11	Apple Is Blowing PayPal And Amazon Away In Payments With 400 Million Accounts $AAPL $EBAY $AMZN by @owenthomas http://read.bi/LNYiZA
2012-06-11	What Tech Preannouncements DON'T Tell Us http://on.barrons.com/Ko30ev via @barronsonline $QQQ $AAPL $IBM $MSFT $T $GOOG $INTC $ORCL $VZ $QCOM $AMZN
2012-06-12	Amazon's Cloud Is So Big It Would Take You 37,000 Years To Count All The Files It Holds $AMZN by @Julie188 http://read.bi/MHByxr
2012-06-13	RT @investorsmosaic What We Learned About Amazon Today. $AMZN http://stks.co/c0PV
2012-06-13	Amazon, Google lead rush for new Web real estate http://yhoo.it/KUpevd $AMZN $GOOG
2012-06-13	Giving my book, "I Was Blind But Now I See" away for free on $AMZN for the next 5 days: http://www.amazon.com/Was-Blind-But-Now-ebook/dp/B005VPXXVM/ …
2012-06-14	#sexsells RT @jaltucher: A friend at $AMZN tells me that 25% of ALL book sales this month is one book: "50 shades of grey"
2012-06-14	A friend at $AMZN tells me that 25% of ALL book sales this month is one book: "50 shades of grey"
2012-06-14	$GOOG $AAPL $AMZN $QCOM all don't seem to care about Central bankers
2012-06-14	Apple, Google and Amazon want their own domains http://cnet.co/Lm0RTH on @CNET $AAPL $GOOG $AMZN
2012-06-20	Column: How Apple, Amazon and Netflix try to cut their local sales tax bill: @mercnews: http://www.mercurynews.com/chris-obrien/ci_20893423/obrien-tax-rebate-deals-apple-amazon-netflix-bad-communities … $AAPL $AMZN $NFLX
2012-06-24	Jeff Bezos rewrote the rules of retail. Catch the http://Amazon.com founder's documentary in full here: http://bloom.bg/LGyDTN $AMZN
2012-06-25	LEAK: This Is Google's Tablet $GOOG $AMZN $AAPL by @jyarowhttp://read.bi/MvtJbk
2012-06-26	MARKET FLASH: Amazon up more than 2% on rumors of a second generation Kindle. Track $AMZN shares in real-time: http://cnb.cx/gvVbrT
2012-06-26	Apple Is Crushing Everyone In The Tablet Market -- So Who Will Be Number Two? $AAPL $MSFT $GOOG $AMZN by @jyarowhttp://read.bi/MShFTI
2012-06-27	lot of big momentum names showing weakness today $CMG $PCLN $AAPL $MNST $LULU $UA $AMZN $SBUX
2012-06-28	Google Just Declared War On These 12 Products $GOOG $MSFT $AAPL $AMZN $FB by @mwmorettihttp://read.bi/MYBogY
2012-06-28	All the presentations from the ValueX Vail Conference pitching various stocks http://stks.co/o0jB $LINTA $BAC $AMZN $CNW $PSUN $SPLS
2012-06-30	Storm Knocks Out Amazon's Power, Taking Down Instagram, Netflix, Pinterest http://dthin.gs/QIcWoG $FB $AMZN
2012-07-01	Sunday links: half way home http://stks.co/o0pX via @abnormalreturns $MUB $VIG $VIX $AMZN $LNKD $AAPL $BAC
2012-07-02	Weekend Lightning Stung Amazon and Instagram Right Where It Hurt http://dthin.gs/NXe6Jy $AMZN
2012-07-02	Amazon Buys 3D-Mapping Company UpNext $AMZN by @mattlynley http://read.bi/N6YhTv
2012-07-04	How Apple Could Team Up With Amazon To Put More Pressure On Google Search $GOOG $AMZN $AAPL by @jyarowhttp://read.bi/MU7YVC
2012-07-04	Now The Wall Street Journal Is Also Reporting Apple Is Going To Release A Smaller iPad $AAPL $AMZN $GOOG by @jyarowhttp://read.bi/M5SV80
2012-07-04	Amazon Has Reportedly Ordered 2 Million Redesigned Kindle Fires For Early August $AMZN by @jyarowhttp://read.bi/N73Mhh
2012-07-05	Amazon Is Developing A Smartphone To Go After The iPhone And Android $AMZN by @mattlynleyhttp://read.bi/Rossq5
2012-07-06	Amazon Has No Pricing Advantage With Smartphones $AMZN $AAPL $GOOG by @jyarowhttp://read.bi/Oe9NtC
2012-07-06	There Is Zero Reason For Amazon To Release Its Own Phone $AMZN by @jyarowhttp://read.bi/OdXai4
2012-07-08	Report: New Kindle Fire Tablet With A Better Screen Launching Soon $AMZN by @stevekovachhttp://read.bi/La2art
2012-07-18	These stocks, including Amazon, have serious red flags according to @FlushDrawFool. Possible stocks to short: http://mot.ly/NxZYtL $AMZN
2012-07-18	Get ready to pay sales tax on Amazon http://yhoo.it/LyogUR $AMZN
2012-07-20	$MCD $AAPL $NFLX $T $F $AOL $BA $CAT $PEP $AMZN earnings next week. And first post-IPO report from $FB. Other than that, it should be quiet.
2012-07-20	Amazon shoppers revolt - say they'll shop elsewhere before paying sales tax on the website http://cnnmon.ie/MztgtP $AMZN
2012-07-21	Silicon Valley's Top Engineers Can Answer These 7 Ridiculous Riddles $GOOG $AMZN $FB $ADBE $MSFT by @mattlynleyhttp://read.bi/MQTfH0
2012-07-22	Earnings On Deck | Ragin' Cajun http://ibankcoin.com/rcblog/2012/07/22/earnings-on-deck-9/ … $BIDU $NFLX $UA $AMZN $DECK $CVX
2012-07-24	Apple's iPad and Amazon's Kindle Fire account for more than 60% of the tablet market #FastFact $AAPL $AMZN
2012-07-24	Tuesday links: risk, fear and worry http://stks.co/a2Sf via @abnormalreturns $UPS $AMZN $AAPL $TIP $NKY $EWP
2012-07-25	Of all the tech rivalries, $aapl and $amzn is the one to watch. Let me list the reasons. http://online.wsj.com/article/SB10000872396390443295404577547070376968192.html?KEYWORDS=vascellaro …
2012-07-26	Sorry i have been totally out of pocket..$FB, not good, $SBUX, not good. $AMZN, weird. tough night, more tomorrow
2012-07-26	Amazon is spending big for future revenue, but investors will continue to suffer along the way: http://on.mktw.net/MMm8Xl $AMZN
2012-07-26	Amazon's Profit and Revenue Miss Estimates On Warehouse Costs http://stks.co/e2mG $AMZN
2012-07-26	Amazon reported second-quarter earnings fell 96%, even as revenue rose sharply. http://on.wsj.com/MMd8BA $AMZN
2012-07-26	$AMZN misses, stock barely flinching - $FB beats, stock tanks. Bezos power
2012-07-26	Add this to one of life's great mysteries: Amazon sells $12.8 billion worth of stuff. Its profit is only $7 million. $AMZN
2012-07-26	Facebook and Amazon report earnings after the bell. What you need to know: http://on.wsj.com/MLSLEK $FB $AMZN
2012-07-26	RT @ycharts Netflix’s 91% Plunge in Profit: a Bad Quarter or the Beginning of a Bad Forever? http://stks.co/i2aI $NFLX $AMZN
2012-07-26	Apple Execs Are Starting To Feel Threatened By Amazon's App Store $AAPL $AMZN by @sfiegerman http://read.bi/PLYm0r
2012-07-27	Amazon CEO Jeff Bezos Is Spending $2.5 Million To Support Same-Sex Marriage $AMZN http://read.bi/MbiCtu
2012-07-27	10 Things You Need To Know Before The Opening Bell $FB $AMZN $MRK $BCS $CVX by @ericgplatthttp://read.bi/LUsBwY
2012-07-29	Sunday links: how the stock market works and global cash hoarding. http://stks.co/k25d via @abnormalreturns $AAPL $AMZN $EBAY $TST
2012-08-06	eBay Is Testing A Same-Day Delivery Service, Beating Amazon To The Punch $AMZN $EBAY by @owenthomashttp://read.bi/MrW2wP
2012-08-08	RT @julpepitone: Hack of @Mat Honan forces Apple & Amazon to change security policies http://cnnmon.ie/OMC63A via @CNNMoneyTech $AAPL $AMZN
2012-08-08	CHART OF THE DAY: Even At $21, Facebook Is Still Overpriced $FB $AMZN $LNKD $AAPL $GOOG by @jyarowhttp://read.bi/MzeB2e
2012-08-08	Time to sell Amazon stock? It reported 96% drop in 2Q earnings, said it would lose money in 3rd quarter. http://sm.wsj.com/PzFnBR $AMZN
2012-08-08	Amazon Is Hiring Experts To Acquire A Big Pile Of Patents $AMZN http://read.bi/MyHb3x
2012-08-08	Analysis: EBay lures big retailers in Amazon battle http://yhoo.it/RAwSNd $AMZN $EBAY
2012-08-08	EBay moves into Amazon Prime territory http://yhoo.it/S2nDRL $EBAY $AMZN
2012-08-08	Apple And Amazon Fix The Security Holes That Caused Wired Editor's Epic Hacking $AAPL $AMZN by @stevekovachhttp://read.bi/PEYESt
2012-08-09	3 reasons why @guruebby is considering Amazon for his portfolio: http://mot.ly/N6e9It $AMZN
2012-08-09	Cautionary Tale: @mat on @SquawkCNBC Friday.His entire life was hacked - Iphone, laptop, gmail all wiped! $AAPL $AMZN http://bit.ly/PB2mMO
2012-08-10	"If your enemy is in superior strength, evade him." -- Sun Tzu. Hoping $EBAY evades $AMZN. http://tech.fortune.cnn.com/2012/08/08/amazon-eba/ …
2012-08-14	Market Preview: Smart Money Skeptics http://ow.ly/cYoBD $CSCO $TGT $AMZN $JDSU $SPX $DJI
2012-08-15	Here's A Huge Hint Amazon Is Days Away From Releasing A New Kindle Fire Tablet $AMZN by @stevekovachhttp://read.bi/PkKA4v
2012-08-16	We've Got A Major Pet Peeve With Amazon's Instant Video iPad App $AMZN by @_dtl http://read.bi/NIGdgg
2012-08-18	Interesting, but no invstg insights from NYT. Rarely RT @ReformedBroker: The Death of the Daily Deal http://stks.co/f9Wg $GRPN $GOOG $AMZN
2012-08-19	The Facebook - Amazon comparison http://bit.ly/Rt2ipO A must-read for those with a sense of history + Bezos is the best $AMZN $FBOOK
2012-08-20	How To Get Free Shipping And 9 Other Things You Didn't Know Were Possible On Amazon $AMZN by @_dtlhttp://read.bi/OsV3K4
2012-08-20	BII REPORT: How Amazon Is Trying To Create A Huge Mobile Business $AMZN http://read.bi/NHNHDI
2012-08-25	Use These 6 Free Apps To Save Money When You're Out Shopping $AAPL $GOOG $AMZN by @_dtlhttp://read.bi/T8EmDu
2012-08-27	Could Amazon be the death of Netflix? http://mot.ly/PnpvUR $AMZN $NFLX
2012-08-27	Market Preview: A September to Dread? http://ow.ly/dgSUx $AAPL $AMZN $PVH $DJI $SPX
2012-08-27	The Next Big Tech Battle Could Be Apple Versus Amazon $AAPL $AMZN by @owenthomashttp://read.bi/RoFCVx
2012-08-28	$AAPL > $MSFT + $GOOG + $AMZN + $FB http://tnw.to/n3W5 via @shareables
2012-08-28	What are Apple’s next lawsuit targets? http://yhoo.it/QtwgbK @timsprinkle $AAPL $AMZN $GOOG $MSFT
2012-08-29	Job openings at Amazon web services reveal its future http://yhoo.it/Rsnvhp $AMZN
2012-08-30	LEAKED: Here's Amazon's New Kindle Fire $AMZN by @jyarowhttp://read.bi/NZflxY
2012-08-30	Pinterest-Obsessed Retailers Are Missing The Real Social Secret $AMZN by @owenthomas http://read.bi/Uefc8M
2012-08-30	Here's What Amazon Really Means When It Says The Kindle Fire Is Sold Out $AMZN by @stevekovachhttp://read.bi/UdLQY6
2012-08-30	Amazon opens at all-time high, $248.50, with market cap of $112B. $AMZN reports the Kindle Fire sold out. [QUOTE] http://cnb.cx/Q42ski
2012-08-31	Amazon developing advertising-supported tablet computer - Amazon plans to offer device at discount to similar models- WSJ $AMZN
2012-08-31	Amazon Claims It Has 22 Percent Of The U.S. Tablet Market, But What Does That Mean? $AMZN by @acocotashttp://read.bi/PV9q9f
2012-08-31	Here Is A Sneak Peek At Amazon's Newest Kindle $AMZN by @officialKLShttp://read.bi/Q7o4MD
2012-09-03	The Great Tablet War Of 2012 $GOOG $AAPL $AMZN $MSFT by @owenthomas http://read.bi/Te0XkU
2012-09-04	4 dates to circle in September, including major announcements from Apple and http://Amazon.com : http://mot.ly/TjpO6V $AAPL $AMZN
2012-09-04	Starbucks to offer deal through LivingSocial http://yhoo.it/OMgKo1 $SBUX $GRPN $GOOG $AMZN
2012-09-04	These Are The 9 Features That The Next Kindle Fire Absolutely Must Have $AMZN by @_dtl http://read.bi/Rh1Ows
2012-09-04	10 Things You Need To Know This Morning $FB $AAPL $RIMM $HP $AMZN $GOOG $NOK by @nichcarlsonhttp://read.bi/NJycNx
2012-09-05	REPORT: Amazon May Announce A New Smartphone At Its Kindle Event Tomorrow $AMZN by @stevekovachhttp://read.bi/UsXz5l
2012-09-05	Here's Everything We Know About The Tablet Amazon's Coming Out With This Week $AMZN by @_dtlhttp://read.bi/TmK4Vf
2012-09-05	With iPad Mini on the way, does Kindle Fire 2 matter? http://cnnmon.ie/RE29h9 $AAPL $AMZN
2012-09-06	Did you watch today's Amazon event? Get complete coverage here: http://tinyurl.com/8ew8r2u #Paperwhite #KindleFireHD $AMZN
2012-09-06	Here's How The New Kindle Fire HD Stacks Up Against The iPad $AMZN by @officialKLShttp://read.bi/OdSZcb
2012-09-06	Here's What The New Kindle Fires Look Like Next To The Nexus 7 $AMZN by @_dtl http://read.bi/OdSS0a
2012-09-06	Eye-Popping Images Of Amazon's New Kindle Gadgets $GOOG $AMZN by @mattlynleyhttp://read.bi/OdSnmI
2012-09-06	Before We All Get Too Crazy Over Amazon's New Tablets... $AMZN by @jyarowhttp://read.bi/PMtYAB
2012-09-06	CHART OF THE DAY: The Explosion In Kindle Book Sales $AMZN by @jyarowhttp://read.bi/PMnAcp
2012-09-06	Amazon unveils Kindle Fire HD with 8.9 inch display, 1920 x 1200 resolution. http://cnb.cx/ReH4em $AMZN
2012-09-06	Amazon Announces New Kindle Fire HD Tablet $AMZN by @stevekovachhttp://read.bi/OdFSrj
2012-09-06	Bezos: In 12 months after Kindle, people read 4.6x as much as they did in 12 months before as of 2011. http://cnb.cx/ReH4em $AMZN
2012-09-06	Amazon Unveils the Kindle Paperwhite [LIVE BLOG] http://cnb.cx/ReH4em $AMZN
2012-09-06	The new Kindle Paperwhite gets 8 weeks of battery life even if you leave the light on all the time. http://cnb.cx/Q42ski $AMZN
2012-09-06	LIVE: Amazon Announces New Tablets! $AMZN $GOOG $AAPL by @jyarow http://read.bi/OdAPaz
2012-09-06	Amazon hit an all-time high today, ahead of the expected release of the new Kindle Fire tablet: http://on.mktw.net/RPQGax $AMZN
2012-09-06	Here's What To Expect From Amazon's Huge Kindle Event Today $AMZN by @stevekovachhttp://read.bi/Odo9As
2012-09-06	Amazon trading at a new record high ahead of the expected release of the new Kindle. QUOTE: http://cnb.cx/Q42ski $AMZN
2012-09-06	Forget Apple. Amazon has 6 weapons of mass disruption that they could fire at a moment's notice: http://mot.ly/Qa77xI $AMZN
2012-09-06	10 Things You Need To Know This Morning $NOK $AMZN $MSFT by @shontelaylayhttp://read.bi/PL1fvQ
2012-09-07	Jeff Bezos' Explanation Of How Amazon Charges So Little For The Kindle Fire Is Awesome $AMZN by @jyarowhttp://read.bi/Q99mTy
2012-09-08	Forget About Amazon's Ads, Here's What Will Really Bother People About The Kindle Fire HD $AMZN by @stevekovachhttp://read.bi/O22B3T
2012-09-10	Making Money While Keeping Prices Low: Amazon CEO Jeff Bezos Explains It All (Mostly) http://dthin.gs/Rghrd6 $AMZN $$
2012-09-10	CHART OF THE DAY: The Biggest Difference Between Apple And Amazon $AAPL $AMZN by @jyarowhttp://read.bi/QyXcYk
2012-09-10	Why I Want To Trade My iPad For A Kindle Fire HD $AMZN $AAPL by @_dtlhttp://read.bi/P8iLLP
2012-09-10	9 Incredible Apps You'll Be Missing If You Buy A New Kindle Fire $AMZN by @_dtl http://read.bi/QyaX9H
2012-09-10	The difference between Apple and Amazon in one chart: http://www.readwriteweb.com/archives/the-difference-between-apple-amazon-in-one-chart.php … $AAPL $AMZN via @RWW
2012-09-10	Toys R Us unveils $150 tablet for kids: http://cnnmon.ie/RDMBpv $GOOG $AMZN $AAPL
2012-09-10	Amazon's Tablet Is Actually More Expensive Than You Think $AMZN $AAPL $GOOG by @jyarowhttp://read.bi/P7GEmJ
2012-09-11	Reviewed! Here's Amazon's New Kindle Fire HD $AMZN by @stevekovachhttp://read.bi/U6Trpw
2012-09-11	Believe It Or Not, You Can Turn Your Kindle Into A Computer Monitor $AMZN by @_dtl http://read.bi/QL33o6
2012-09-11	How Amazon Can Disrupt The Smartphone Industry $AMZN $GOOG $AAPL $MSFT by @jyarow http://read.bi/QK8nI4
2012-09-11	10 Things You Need To Know This Morning $AAPL $AMZN $GOOG $ZNGA $FB by @nichcarlsonhttp://read.bi/QIl6Lt
2012-09-12	Amazon, forced to collect a tax, is adding roots http://yhoo.it/QRt0lT $AMZN
2012-09-12	Amazon's 'Monumental Bet' $AMZN by @jyarowhttp://read.bi/Qjgyws
2012-09-12	The Most Important Apple Watcher In The World Just Called Jeff Bezos The New Steve Jobs $AAPL $AMZN by @mattlynleyhttp://read.bi/Qjdgt2
2012-09-12	MOSSBERG: The Kindle Fire HD Is Not As 'Polished, Fluid Or Versatile' As The iPad $AAPL $AMZN $GOOG by @nichcarlsonhttp://read.bi/Pi4nPq
2012-09-12	Pogue Laughs At Amazon's iPad Wannabe $AMZN $AAPL by @nichcarlsonhttp://read.bi/PqFyEj
2012-09-17	The Cheapest Solution To Apple's Obnoxious iPhone 5 Connector Problem $AAPL $AMZN by @nichcarlson http://read.bi/OSLOBW
2012-09-18	Four Easy Ways To Simplify Your Tech Life $AAPL $GOOG $NFLX $AMZN by @_dtlhttp://read.bi/OBtLz3
2012-09-18	Here's Why It's Silly To Opt Out Of Amazon Ads On Your Kindle $AMZN by @_dtl http://read.bi/OBkJBY
2012-09-18	Why Amazon's state sales tax could be good for customers http://yhoo.it/S1Amcb $AMZN @hblodget
2012-09-18	$AAPL Market Cap ($700B) > $GOOG + $MSFT + $AMZN + $FB ($655B) ht @djpad & @lubjo81
2012-09-18	Mindblowing. RT @peteryared $AAPL = $GOOG + $MSFT + $AMZN + $FB ($655B)
2012-09-20	Wal-Mart joins Target in deciding to stop selling Amazon Kindles which is probably due to pricing dispute http://cnnmon.ie/S7p2Fy $WMT $AMZN
2012-09-20	Wal-Mart stores will stop selling Amazon's Kindle devices, just as Target did several months ago: http://on.mktw.net/PXUgmF $WMT $AMZN $TGT
2012-09-20	How to trade $AMZN, other stocks, ETFs - http://www.go-tst.com/dRcCh by @RobertWeinstein
2012-09-20	Wal-Mart is reportedly ditching Amazon, telling employees today it no longer plans to carry the Kindle. http://fxn.ws/R2RDzs $WMT $AMZN
2012-09-20	Wal-Mart Will Stop Selling Amazon's Kindles $WMT $AMZN http://read.bi/R2RkEI
2012-09-20	BII REPORT: Here' s How Amazon Is Creating A Huge Mobile Business $AMZN http://read.bi/R2KhvW
2012-09-21	10 Things You Need To Know This Morning $AAPL $GOOG $FB $AMZN by @nichcarlsonhttp://read.bi/QHeMFF
2012-09-23	BARRON'S COVER STORY: Facebook Stock Is Worth $15 http://on.barrons.com/OKjTIS via @barronsonline #zuckerberg $FB $AAPL $GOOG $AMZN $LNKD
2012-09-24	Two incredible novels on your Kindle for #FREE! Download THE DARK PATH & BLACKLISTED now! http://bit.ly/PfTrmn $AMZN #Promo
2012-09-25	Two of my Kindle books are #FREE for the rest of the day! http://bit.ly/QhKqvT $AMZN #promobooks
2012-09-26	The Only 7 Tablets Worth Buying Right Now $AAPL $GOOG $BKS $AMZN by @_dtlhttp://read.bi/S7BWnM
2012-09-26	Amazon's Kindle Fire Just Became A Dud $BKS $AMZN by @stevekovachhttp://read.bi/S6H7Ex
2012-09-27	Death for your local wine store? Amazon wants to get back into the online wine business. A WSJ scoop by @gregbensinger. $amzn
2012-09-27	Amazon grows into organic/sustainable goods. Should Whole Foods start sweating? @AndrewBikes investigates: http://mot.ly/Ps4Xeu $AMZN $WFM
2012-09-27	Biz models get old and die. RadioShack's problem is obsolescence, not ppl buying batteries and speaker wire at $AMZN http://nyp.st/S1kAhV
2012-09-28	Amazon CEO Jeff Bezos says the Internet titan is planning a market place for wine sales directly to consumers http://bloom.bg/SqHeKs $AMZN
2012-10-01	Here's What The iPad Mini Looks Like Next To The Kindle Fire And Nexus 7 $AAPL $GOOG $AMZN by @officialKLShttp://read.bi/Pos7kG
2012-10-01	Netflix looks cheap, ripe for a takeover, says Tilson of T2 at the Value Investing Congress. $NFLX $AMZN http://on.mktw.net/Sh7kWC
2012-10-01	Amazon's New, Read-In-The-Dark Kindle Is A Huge Hit With Reviewers $AMZN by @nichcarlsonhttp://read.bi/PmFMIV
2012-10-03	I think a 7 to 8 inch iPad mini will pull millions of buyers of $BKS, $GOOG, $AMZN readers to $AAPL
2012-10-03	Review: Amazon's New Kindle Is The Best E-Reader You Can Buy $AMZN by @stevekovachhttp://read.bi/WjCviy
2012-10-05	Amazon Is Paying $1.16 Billion For A Sprawling Campus $AMZN by @Julie188http://read.bi/UJma4c
2012-10-05	Amazon to spend $1.16 billion to buy Seattle offices http://reut.rs/PfnPS1 $AMZN
2012-10-05	10 Things You Need To Know This Morning $AAPL $FB $ZNGA $AMZN by @nichcarlsonhttp://read.bi/RFMEoO
2012-10-08	Morgan Stanley Upgrades Netflix, Says Amazon Isn't A Direct Threat $NFLX $AMZN by @bySamRohttp://read.bi/SHzHvp
2012-10-08	Netflix surges again. Why? $NFLX up 8% today on upgrade & 26% in past week. But many risks remain. Buzz video. $AMZN http://cnnmon.ie/SNtaLe
2012-10-09	Highlighting top 10 hot growth stocks this wk on Mad Money. Last nite was $AMZN & $GOOG. Tune in 2nite w @jimcramer for the next annointed 2
2012-10-09	With Collections, Facebook Is Taking On Google And Amazon $AMZN $GOOG $FB by @meganrosedickey http://read.bi/SPK1gE
2012-10-09	Amazon Proves It Is Ready To Spend Massive Amounts Of Money To Destroy Hulu And Netflix $AMZN $NFLXhttp://read.bi/SPnXTb
2012-10-10	4 Reasons Why Amazon Will Not Fall Below 230 http://stks.co/gCq7 via @harmongreg $AMZN
2012-10-12	Cramer’s 10 Hottest Momentum Stocks http://bit.ly/R4iien $ALXN $AMZN $DEO $GILD $GOOG $MA $SHW $TSCO $ULTA $V #StockPicks #StockMarket
2012-10-12	PEAK SEARCH: Why The Google Era May Be Over $YHOO $GOOG $MSFT $AAPL $FB $AMZN $YELP by @owenthomashttp://read.bi/SPN7Wq
2012-10-14	Sunday links: value travel, subtle signs of a trend change and a big Fall for $MSFT. http://stks.co/iCx0 $SPX $IWM $GXC $KORS $WKDY $AMZN
2012-10-15	Amazon & Apple will give e-book customers a credit as part of recent price-fixing settlement. http://cnnmon.ie/SYnNci $AAPL $AMZN
2012-10-15	Amazon to buy TI's mobile chip business? Skeptics call 'BS' http://bit.ly/TnCeHF via @cnnmoneyinvest $TXN $AMZN
2012-10-15	Your 10 Trade Ideas For The Week Of 10-15-12 http://stks.co/lCWg via @bclund $AAPL $AMZN $UNG $GRPN et al.
2012-10-16	These Amazing World Maps Show Where Apple's Beating Google, Amazon, And Microsoft $AAPL $GOOG $AMZN $MSFThttp://read.bi/WwjEC5
2012-10-16	Sheesh, Even Best Buy Is Doing Its Own Tablet $BBY $AAPL $MSFT $AMZN $GOOG by @jyarowhttp://read.bi/Qo2Jfr
2012-10-16	Amazon to hire more than 50,000 for holiday season http://reut.rs/R7WYVq $AMZN
2012-10-16	Amazon plans to hire more than 50,000 holiday workers this year and keep thousands on as full-time employees http://fxn.ws/R8g6T7 $AMZN
2012-10-16	Betas $amzn $goog $aapl can play a fast "catch up" end of week. :)
2012-10-17	Google Is Planning A $99 Tablet For The Holidays $GOOG $AMZN by @jyarowhttp://read.bi/S36Ocv
2012-10-18	Hey, Wall Street, wild spending with little ROI is supposed to make $GOOG and $AMZN go up, not down.
2012-10-18	Googler Urges Boycott Of Amazon Over Pricing $GOOG $AMZN by @nichcarlson http://read.bi/QvOkxz
2012-10-19	$AMZN gets a traffic pop from #BindersFullOfWomen. 204 hilarious customer reviews for this Avery 3-ring binder. http://amzn.to/S1XaoJ
2012-10-19	Jeff Bezos: People Who Are Right Are People That Change Their Mind A Lot $AMZN by @jyarowhttp://read.bi/T5PrbX
2012-10-20	Jeff Bezos: The Smart People Change Their Minds http://ow.ly/eD2d4 #Strategy $AMZN
2012-10-21	500+ co's report earnings next week. Some to watch on the Stream: 10/22 $YHOO $CAT, 10/23 $FB, 10/24 $T $LLY, 10/25 $AAPL $AMZN, 10/26 $MCO
2012-10-22	Some Advice From Jeff Bezos http://j.mp/RhezK3 $AMZN
2012-10-22	Amazon Cloud Goes Down Taking Out Reddit, Airbnb, Netflix, Flipboard $AMZN by @Julie188 http://read.bi/PMSLcT
2012-10-22	Small Apple iPad = big problem for Amazon's Kindle Fire http://on.mktw.net/TN5bx0 $AAPL $AMZN
2012-10-24	Discount sellers on Amazon undercutting brands: http://stks.co/cCpm $AMZN
2012-10-25	Amazon reported a $274 million loss in Q3. Kindle Fire HD continues to be $AMZN best-selling product: http://on.mktw.net/SAz58H
2012-10-25	Apple Now Has $121.3 Billion In Cash: More Than Amazon’s Market Cap http://tcrn.ch/PTpGfM $AAPL $AMZN
2012-10-25	Go listen to $AMZN conference call if you want a total waste of time....
2012-10-25	Miss the market day? Fret not. Here are BTV's top ten stocks: http://bloom.bg/P6cZwT $UA $NYT $AET $ZNGA $CL $BBY $PG $AMZN $P $AAPL
2012-10-25	Maybe $AAPL should follow $AMZN lead and make no money, that's obviously how you get a reasonable P/E multiple.
2012-10-25	Amazon’s stock initially shrank by more than 9% after its disappointing quarterly report. More details here: http://fxn.ws/RZ7aPd $AMZN
2012-10-25	RT @mdudas Mind blowing that $AMZN wrote down 98% of its LivingSocial investment
2012-10-25	RT @JonErlichman: The Amazon operating margin trend: Q1: 1.5% Q2: 0.8% Q3: -0.2% $AMZN
2012-10-25	Amazon reports big quarterly net loss and shares sink after hours http://yhoo.it/Y0ba5L $AMZN
2012-10-25	Amazon reports Q3 loss of $0.60 a share; shares fall 10 percent in extended trade $AMZN
2012-10-25	BREAKING: Amazon sees 4Q sales $20.25 billion-$22.75 billion, previous outlook was $22.82 billion $AMZN
2012-10-25	$AMZN reported Q3 EPS of ($0.60), including $0.37 loss, vs ($0.08). Revs $13.81B vs $13.92B. Sees Q4 revs $20.25-22.75B vs $22.79 billion
2012-10-25	RT @OptionRunners $AMZN missed on earnings. Selling off. http://stks.co/dD1W
2012-10-25	Amazon's workforce has grown by 144% since 2010 #FastFact $AMZN
2012-10-25	Amazon vs. Apple: The Better Buy? http://video.cnbc.com/gallery/?video=3000124873&play=1 … #FuturesNow $AAPL $AMZN
2012-10-25	$AMZN $AAPL sharing some thoughts POSTED VIDEO http://stks.co/eCwb
2012-10-26	Why do investors prefer Amazon to Apple? http://stks.co/hE1X via Reuters $AMZN $AAPL
2012-10-26	$AMZN is higher because everyone is dumb except for the people complaining about it.
2012-10-26	Of all the things I don't understand & there are lots, $AMZN has to be most confusing. 6 cents total earnings in 9 mths but stk 179 -> 222?
2012-10-26	What $AMZN and $AAPL do in the next 3hrs won't matter relative to what they do after mutual fund yr end (next wk)
2012-10-26	10 Things You Need To Know This Morning $AAPL $MSFT $AMZN $P by @jyarowhttp://read.bi/QJGov4
2012-10-27	Amazon and Netflix are among the 5 stocks that make this week's 5 dumbest stock moves: http://mot.ly/Snl5Rv $AMZN $NFLX
2012-10-28	Kindle Fire vs. iPad mini, Amazon sale al ataque #tablets $AAPL $AMZN http://j.mp/TiXL3Q
2012-10-29	As Amazon Slowly Destroys Their Businesses, Random House And Penguin Books Merge $AMZN http://read.bi/YdEztl
2012-10-30	Almost Every Website On The Planet Could Be In Legal Jeopardy Now, Thanks To Zappos $AMZN by @owenthomashttp://read.bi/StvBYu
2012-11-03	Amazon's price-to-earnings ratio is now 2,767. Apple's is 13. Go figure. $AMZN $AAPL
2012-11-03	Saturday links: taxing bets, the patent bubble and encroaching wildlife. http://stks.co/kDri $VRNG $AMZN $AIG $BRKB
2012-11-03	$amzn only buy above 237 http://stks.co/bDZC
2012-11-05	IDC: Apple Only Has 50% Of The Tablet Market Now $AAPL $GOOG $AMZN by @jyarowhttp://read.bi/WroRhk
2012-11-05	iPad mini's display inferior to 7" rivals in more ways than resolution: DisplayMate $AAPL $GOOG $AMZN http://www.displaymate.com/iPad_mini_ShootOut_1.htm …
2012-11-05	Apple's Decision To Not Say How Many iPad Minis It Sold Is Pure Bologna $AAPL $GOOG $MSFT $AMZN by @jyarowhttp://read.bi/SnFP9d
2012-11-05	Negative ads seem to work better on voters than consumers. Case in point: Amazon's iPad mini attack. http://on.mktw.net/SNsQ4h $aapl $AMZN
2012-11-06	Microsoft Is Working On Its Own Smaller Tablet — A 7-Inch Xbox Surface $MSFT $AAPL $GOOG $AMZN by @jyarowhttp://read.bi/PUfW5p
2012-11-06	Report: $amzn starts monthly Prime subscriptions for $7.99 mo; includes everything same as the $79 annual membership http://goo.gl/kbfA8
2012-11-06	Amazon Just Took A Big Swipe At Hulu And Netflix $AMZN $NFLX by @officialKLShttp://read.bi/PU5r1K
2012-11-06	10 Things You Need To Know This Morning $GOOG $AMZN $MSFT $FB $AOL $YHOO by @nichcarlsonhttp://read.bi/VQbotg
2012-11-06	Trade of the Day: Bank of America http://bit.ly/YB6uVq $AAPL $AMZN $BAC $GOOG $NFLX $V $XLK #FastMoney
2012-11-06	P/E ratios: $AMZN: 2,789 $LNKD: 692 $FB: 110 $NFLX: 100 $GOOG: 21 $AAPL: 13 Wall Street approves.
2012-11-08	Consumers can order almost anything on Amazon, and now that includes wine. $AMZN rolled out a new wine service http://on.mktw.net/TNSGoM
2012-11-11	MT @erickschonfeld: Combined market cap of $APPL, $GOOG, $AMZN + $FB is ~ $800B-$900B any given week,roughly 6% of the market. #Techonomy
2012-11-12	Amazon received a $252 million demand from the French tax authorities for back taxes, interest and more. (via Reuters) $AMZN
2012-11-13	"@stalkstocks: An Amazon Engineer Had a Little Idea That Turned Into a Billion-Dollar Business http://stks.co/gFC8 $AMZN"
2012-11-14	10 Laws of Cloud Computing http://stks.co/nEdO via Bessemer Ventures $VMW $RAX $AMZN
2012-11-16	Four incredible novels to help you to turbo-charge your Kindle! http://bit.ly/XMV0iP $AMZN #books #bestsellers @LukeRomyn Great weekend! :)
2012-11-16	Working At Amazon: No Free Food, And A Low Salary $AMZN by @jyarowhttp://read.bi/SwReTS
2012-11-16	$AMZN bull and bear cases: future of retail or the world's biggest lifestyle business? http://ben-evans.com/benedictevans/2012/11/16/bull-and-bear-case-for-amazon …
2012-11-16	$AMZN "might just be the world's biggest lifestyle business, run for the entertainment of Jeff Bezos rather than enrichment of shareholders"
2012-11-17	Netflix CEO: Amazon Losing Up to $1 Billion a Year on Streaming Video http://stks.co/cESy via Allthingsd $NFLX $AMZN
2012-11-18	not only are the charts BROKEN, but $aapl accum/distr still "E" and $GOOG now "D+" and $AMZN "D+".....2-3 day rallies will be SOLD 2 HANDS!
2012-11-19	Monday links: investment diets, $FB under accumulation and why coupons drive us crazy. http://stks.co/mEyH $AAPL $CSCO $AMZN $INTC $WFC
2012-11-20	Brutal Chart For Microsoft: All The Kids Want iPads, Almost None Want The Surface $AAPL $MSFT $GOOG $AMZN by @jyarowhttp://read.bi/10nRV7E
2012-11-20	Amazon Is Selling An Unlocked Galaxy S III Mini For Cheap $AMZN by @_dtlhttp://read.bi/TdXPGX
2012-11-20	10 Things You Need To Know This Morning $GOOG $AAPL $HTC $YHOO $AMZN $MSFT by @nichcarlsonhttp://read.bi/USGiGg
2012-11-21	The Biggest Tech Flops Of 2012 $RIMM $AAPL $AMZN $GOOG $FB $YHOO $ZNGA by @jyarowhttp://read.bi/10tHFdR
2012-11-22	Here's A Holiday-Shopping Chart That Should Terrify Google Investors $AMZN $EBAY $GOOG by @owenthomashttp://read.bi/Y6BD49
2012-11-25	Can't wait to see how Wall Street will punish $AAPL on Monday for this: http://bit.ly/TnACC8 and reward $AMZN for this: http://bit.ly/TnAC56
2012-11-25	Book 2 of The Prometheus Wars is even better than the first! http://www.amazon.com/Slaves-Valhalla-Prometheus-Wars-ebook/dp/B009BLIKQ0/ref=pd_sim_b_1 … $AMZN #Kindle
2012-11-26	Miss the market day? Here are BTV's top ten stocks of the day http://bloom.bg/10K3MxZ $RIMM $CS $YHOO $KCG $AMZN $HNZ $UNH $DWA $FB $AAPL
2012-11-26	Why Amazon Is Borrowing $3 Billion $AMZN by @owenthomashttp://read.bi/QH7PJD
2012-11-26	Google Lowers Prices To Try And Kill Amazon's Cloud $GOOG $AMZN by @Julie188http://read.bi/QGOyrK
2012-11-26	How Amazon's largest distribution center works http://bloom.bg/WRLlqZ $AMZN
2012-11-26	Moody's says Amazon is raising $2.5B via the bond market...this would be $AMZN first U.S. debt sale since '99, when it raised $1.25B
2012-11-27	Foxconn Said To Be Building An Amazon Smartphone For Mid-2013 Launch $AMZN by @stevekovachhttp://read.bi/Vbr6Es
2012-11-27	AMAZON: We Doubled Kindle Sales, No We're Not Telling You What That Really Means $AMZN by @jyarowhttp://read.bi/VaWByz
2012-11-28	The Only Tablets That Mattered In 2012 $AAPL $GOOG $AMZN by @_dtlhttp://read.bi/VeAHdN
2012-11-29	A Startup Amazon Invited To Launch At Its Conference Went There And Found Out Amazon's Now Competing With It $AMZN http://read.bi/Uv1eRD
2012-11-29	RT @Storagezilla: $GOOG cut their #cloud storage prices by 20%. $AMZN cuts theirs by 25%. GOOG cuts again another 10%. IN 3 DAYS! <#newworld
2012-11-29	Obama Turns His Back On Silicon Valley $GOOG $AMZN $CSCO $AAPL $MSFT by @nichcarlsonhttp://read.bi/U4yYkd
2012-11-29	POGUE: The iPad Mini Is The Tablet You Should Buy This Christmas $AAPL $GOOG $AMZN $BN by @nichcarlsonhttp://read.bi/U4pc1w
2012-11-29	10 Things You Need To Know This Morning $AMZN $GRPN $SSNLF $FB $DELL $AAPL by @nichcarlsonhttp://read.bi/UtQxyQ
2012-11-30	Google Is Going On An Acquisition Spree To Compete With Amazon $GOOG $AMZN by @owenthomashttp://read.bi/Ug34DF
2012-11-30	The Latest Slap In The Face For Microsoft... $MSFT $AAPL $AMZN $FB $GOOG by @jyarowhttp://read.bi/UfV31y
2012-11-30	The Massive Scale Of Amazon's Distribution Operations, Revealed Through Startling Images $AMZN by @meganrosedickey http://read.bi/UfykTj
2012-12-01	Pictures of an Amazon warehouse http://imgur.com/a/q1WIO $AMZN
2012-12-02	Watching: @werner's interview w @jeffbezos, one of my fave CEOs #AWS $AMZN http://www.youtube.com/watch?v=O4MtQGRIIuA …
2012-12-02	Why I Was Wrong About Hating E-Books $AMZN $BOOKS $AAPL $GOOG by @_dtlhttp://read.bi/VdL2k5
2012-12-03	U.K. targets Google, Amazon, Starbucks on taxes http://cnnmon.ie/VfZYOD $GOOG $AMZN $SBUX
2012-12-18	A report says Amazon plans to jump into the competitive smartphone market next year: http://cnb.cx/UYNbQa $AMZN
2012-12-19	This Is A Devastating Report For Amazon's Kindle Business $AMZN $AAPL $GOOG by @jyarowhttp://read.bi/Ud4JwK
2012-12-20	$AAPL currently has a P/E ratio below 12. $AMZN: 3,462.
2012-12-20	To Fight Amazon, Google Engineers Will Even Play With Lego Toys If They Have To $GOOG $AMZN by @owenthomashttp://read.bi/Ugo0NE
2012-12-20	Our Favorite Gadgets Of 2012 $AAPL $GOOG $AMZN $IRBT $NTDOY by @_dtlhttp://read.bi/XQ26OX
2012-12-22	Got message a very expensive $AMZN package was delivered yesterday. Wasn't. Amzn rep in India was great; replacement fed-exed out 4 mon.
2012-12-23	Sunday links: having an impact. http://stks.co/fHvB via @abnormalreturns $SPX $JNK $AAPL $GOOG $PNC $AMZN
2012-12-24	Amazon And Google Are On A Collision Course In 2013 $AMZN http://read.bi/TgpaYC
2012-12-24	Tim O’Reilly’s Key to Creating the Next Big Thing http://stks.co/cGsS via Wired $AMZN $MSFT $GOOG
2012-12-24	Monday links: end of the macro age, a long-term look at $AAPL and the ultimate guide to the financial web. http://stks.co/gHsr $GOOG $AMZN
2012-12-25	Amazon is investing in original shows with six comedy pilots for its Amazon Instant Video streaming service: http://cnb.cx/UiZDOw $AMZN
2012-12-25	Reuters: Amazon vs Google 2013. $AMZN v $GOOG http://mobile.reuters.com/article/idUSBRE8BM09420121223?irpc=932 …
2012-12-26	Holiday spending not as great. It's sending retail stocks lower -- $AMZN, $COH, $KORS, $LTD, $M and others.
2012-12-26	#Netflix blames #Amazon for Christmas Eve outage (via @Reuters) http://yhoo.it/TvVidg #movies $NFLX $AMZN Cc: @YahooMovies
2012-12-26	Netflix's streaming video service experienced an outage on Christmas Eve. Netflix is blaming it on Amazon: http://cnb.cx/VcB57k $NFLX $AMZN
2012-12-27	Amazon is the most satisfying website to shop, survey says http://reut.rs/YiDkqU $AMZN
2012-12-27	$amzn 220 $aapl 470 are downside targets
2012-12-27	If you stacked every Christmas Story Leg Lamp purchased by $AMZN customers this holiday season, the height would reach the top of Mt Everest
2012-12-27	Amazon Was Selling 306 Items Every Second At Its Peak This Year $AMZN by @jyarowhttp://read.bi/Tle9VY
2012-12-27	Amazon says enough copies of “Fifty Shades” books were bought during holidays to make a stack 445x taller than Space Needle $AMZN
2012-12-27	Tablets Were More Popular Than Smartphones As Christmas Presents $AAPL $GOOG $AMZN by @jyarowhttp://read.bi/TlFh7u
2012-12-27	Survey: Amazon still best site for shopping online; JC Penney suffers largest drop in customer satisfaction: http://cnb.cx/W3qmf9 $AMZN $JCP
2012-12-27	VERY COOL GRAPHIC: How the Kindle Paperwhite Works http://nyti.ms/WTYgsU $AMZN $$
2012-12-28	http://Amazon.com signed lease to open TX distribution center by August near Alliance Airport $AMZN http://shar.es/hOk3B via @dallasnews
2012-12-28	Survey: Amazon ranks No. 1 in retail customer satisfaction this holiday period. $AMZN http://mot.ly/Uqw11F
2012-12-29	Blake Krikorian Leaves Amazon's Board Because He Just Sold His Startup To One Of Its Rivals $AMZN $MSFT $GOOG $AAPLhttp://read.bi/TwJyDM
2012-12-29	The Amazon Reviews For This Banana Slicer Are The Best Thing On The Internet Today $AMZN by @nichcarlsonhttp://read.bi/UA1qzP
2012-12-29	Money Post... % Change in Analyst Estimates Next 4 Q's http://stks.co/oHcR via @researchpuzzler $AMZN $GOOG $AAPL $FB
2012-12-29	$AMZN daily double top http://stks.co/gI57
2012-12-30	Open interest for the coming year $SPY $QQQ $GLD $AAPL $GOOG $PCLN $AMZN $XLF $AMZN @RedDogT3Live @chessNwine @1nvestor http://rrshashsss.blogspot.com/2012/12/where-are-people-putting-there-money-in.html …
2012-12-30	Sunday links: manager risk, record low yields and "I don't want to download your app." http://stks.co/gI6I $TNX $AAPL $MSFT $AMZN
2012-12-31	Synchronoss Takes Aim At Apple, Amazon And Google With NewBay Acquisition http://seekingalpha.com/a/nc83 $T $VZ $AAPL $AMZN $GOOG $SNCR
2012-12-31	RT @SAI: Amazon Explains Why It Took Netflix Offline On Christmas Eve $AMZN $NFLX by @Julie188http://flip.it/qG7DG
2012-12-31	@d2kool4real Just use TOS software and make a chart for everything I want to watch. Today was $AAPL $AMZN $QQQ $C BAC $GS $ES_F $SPY $VIX
2012-12-31	Amazon blames human error for Xmas Eve outage; Netflix vows better resiliency http://gigaom.com/cloud/amazon-blames-human-error-for-xmas-eve-outage-netflix-vows-better-resiliency/ … #AWS #Cloud #CIO #EnSW $NFLX $AMZN
2012-12-31	Traders expect $AAPL $AMZN $NFLX $C $BAC to be active in 2013
2012-12-31	Amazon Explains Why It Took Netflix Offline On Christmas Eve $AMZN $NFLX by @Julie188http://read.bi/VnXy29
2012-12-31	CHART OF THE DAY: One Of The Biggest Stories To Watch In 2013 $MSFT $AAPL $AMZN $GOOG by @jyarowhttp://read.bi/Tt8eOO
2013-01-01	$AMZN open interest - image pic.twitter.com/Mg5CALyU
2013-01-01	Despite lofty valuations, Amazon shares rise 44.9% in 2012. Current trailing P/E for $AMZN is 473x.
2013-01-01	Bruce Sterling on $GOOG, $AAPL, $FB, $MSFT, $AMZN: "vertically organized silos re-making the world in their image" http://www.theatlantic.com/technology/archive/2012/12/bruce-sterling-on-why-it-stopped-making-sense-to-talk-about-the-internet-in-2012/266674/ …
2013-01-01	Commented on StockTwits: I'd be afraid to short $AMZN - they are looking like a near-monopoly in eBooks and infrastr... http://stks.co/iIA3
2013-01-01	be aware... "@2kaykim: $AMZN Watch for some pull back to the downside (weekly chart negative divergences) http://stks.co/eHE7 "
2013-01-01	6 Tech Predictions for 2013: #Amazon Will Drop #Android and Apple Will Launch #iWatch Before iTV http://bit.ly/UFdNL1 $AMZN $AAPL
2013-01-01	Four incredible novels to help you to turbo-charge your Kindle! http://bit.ly/UGvaGS $AMZN #bestsellers #books (via @LukeRomyn)
2013-01-01	McDonald's and Yum's Impacts in China, GM Awaits the Fiscal Cliff: Consumer Biz Update http://wll.st/12Vmpjv $AMZN $DIS $GM $MCD $YUM #stocks
2013-01-02	TODAY sold $XLU $SLV $AGQ $USO $RGR $SWHC calls. bought $VIX $TLT calls and $YELP $AMZN $LNKD $SINA $CMG $PCLN $MS $BAC $XLF $LULU $EEM puts
2013-01-02	Amazon's third-party sellers scored big this holiday season: http://fxn.ws/WeJyGJ $AMZN
2013-01-02	Amazon Gets Apple's Lawsuit Over 'App Store' Tossed Out $AMZN $AAPL by @jyarowhttp://read.bi/VukFrT
2013-01-02	JUST IN: Judge says @Apple cannot bring false advertising claim against @Amazon over use of term "app store" $AMZN $AAPL
2013-01-02	eBay: Canaccord Ups Target to $56; Can Higher Growth Be Reached? - Tech Trader Daily - Barron's $EBAY $AMZN http://on.barrons.com/X0BDzt
2013-01-02	Amazon apologizes for Netflix outage. $AMZN $NFLX http://mot.ly/Wel5kU
2013-01-02	5 Names With Decreasing Analyst Expectations http://seekingalpha.com/a/ndj1 $AMZN $INTC $DECK $MCP $MSFT
2013-01-02	@biggercapital @scotwingo $amzn is the web equivalent to Simon Properties $SPG, Westfield and other retail REITS
2013-01-02	Amazon (AMZN) reports that third-party sellers from the U.S. grew sales on its website 40% Y/Y during... http://seekingalpha.com/n/fvy1 $AMZN
2013-01-02	$AMZN againing market share like crazy in marketplace. Becoming THE global selling transaction platform. Advertising revs to explode
2013-01-02	but but but I thought $AMZN 3Ps was collapsing. But but but
2013-01-02	50 Fearless Predictions For 2013 http://seekingalpha.com/a/ndgt $AA $AMZN $APOL $BAC $BBY $CHK $CMI $DELL $GOOG $GRPN $HPQ $IWM $JCP $JNJ
2013-01-02	Physical sales of CDs, DVDs, and video games fell 17.6% in the U.K. during 2012, while digital entert... http://seekingalpha.com/n/fvtl $AMZN
2013-01-02	@CNBCMelloy They're gonna have to buy back a lot of $$AAPL shares...might be taking some money out of $AMZN.
2013-01-03	#FastFact Shares of http://Amazon.com have risen 17,054% since its IPO in/mayo/1997 $AMZN
2013-01-03	Ever Wonder If A Movie Is Streaming On Netflix? This Site Will Tell You $NFLX $AMZN by @_dtlhttp://read.bi/ZgXveh
2013-01-03	Why Amazon Is The Real Reason Google Is Forcing Everyone To Join Google+ $GOOG $AMZN $FB by @Jim_Edwards http://read.bi/Zge0Ho
2013-01-03	Amazon Just Won A Minor Legal Battle Against Apple $AAPL $AMZN http://read.bi/Zfm5fl
2013-01-03	10 Things You Need To Know This Morning $GOOG $AMZN $AAPL $YHOO $EBAY by @nichcarlson http://read.bi/W5LOQj
2013-01-04	Unemployment flat, gold down, crude drops, $GM recall, A&E and $AMZN video...see what Fool news is covering today. http://mot.ly/VAzueY
2013-01-04	From my friend Matt Moran @cboe here are the VIX numbers for $AAPL, $GOOG, $IBM and $AMZN @cnbcfastmoneypic.twitter.com/UsrwJosu
2013-01-04	I just released a new eBook on $AMZN - you can get it for free this weekend: http://investingwithoptions.com/blog/2013/01/04/get-my-new-option-greeks-ebook/ … $$
2013-01-06	$AMZN the data company, not the retailer. A new post by me. http://stks.co/dHZz
2013-01-06	$AMZN over 263 has a Measured Move to 307 http://stks.co/fIZn
2013-01-06	Why The Smartphone Is Never Going To Die $AAPL $GOOG $MSFT $AMZN $FB by @jyarowhttp://read.bi/WjzGv5
2013-01-07	Amazon’s Bezos Says Free Cash Flow Trumps Margins for Investors http://stks.co/iIbP via @bloombergnews $AMZN
2013-01-07	$AMZN's stock price doesn't just move Wall Street. Why Amazon is the only unstoppable monster in tech today: http://vrge.co/Vz0Akv
2013-01-07	Analyst: Amazon's Cloud Is Really A $19 Billion Business ... And Growing $AMZN by @Julie188 http://read.bi/119aNdd
2013-01-07	Amazon stock hits all-time high (VIDEO): http://cnnmon.ie/Uw45XS $AMZN
2013-01-07	Amazon stock hits an all time $AMZN $AAPLhttp://gigaom.com/2013/01/07/amazon-stock-hits-an-all-time/ …
2013-01-08	"@firstadopter: Game on. $TGT to match $AMZN pricing all the time, effectiv immeditly "& additional 5% savings.." http://stks.co/lICg "
2013-01-10	Amazon Should AutoRip All The Books You've Bought To Your Kindle $AMZN by @meganrosedickeyhttp://read.bi/UD1j2T
2013-01-10	How about an Amazon AutoRip for books? http://www.splatf.com/2013/01/amazon-autorip/ … $AMZN $AAPL $BKS
2013-01-11	THE DEATH OF THE PC: Tablet Sales Will Beat Notebook Sales This Year $AAPL $MSFT $GOOG $AMZN by @jyarowhttp://read.bi/Ub605E
2013-01-13	Insurgent Startups Are Attacking eBay From All Sides $EBAY $AMZN $GOOG by @owenthomashttp://read.bi/UhzX41
2013-01-15	Jeff Bezos: People who seem to be right most of the time are the people who frequently change their minds. $AMZN http://37signals.com/svn/posts/3289-some-advice-from-jeff-bezos …
2013-01-15	If you think P/E is still a relevant metric for a company's stock price, stop. $AMZN = 3,632 P/E, just hit all time high. $AAPL P/E = 11
2013-01-16	MUST read: "New Mini Options Bring Big Changes For Traders" http://stks.co/hJXU via @Zentrader $SPY $AAPL $GOOG $AMZN $GLD
2013-01-17	BII REPORT: How Amazon Is Trying To Create A Huge Mobile Business $AMZN http://read.bi/UbnwXH
2013-01-18	$aapl wants to recheck lows, $amzn bear flagging on intra day, and TECH IS HEAVY.....( i am staying all cash for now)
2013-01-18	Amazon's Latest Feature Made This Startup Founder Get All Emotional $AMZN by @meganrosedickey http://read.bi/Wdv9g1
2013-01-19	12 Business Lessons You Can Learn from Amazon Founder and CEO Jeff Bezos http://blog.kissmetrics.com/lessons-from-jeff-bezos/?utm_source=feedburner&utm_medium=feed&utm_campaign=Feed%3A+KISSmetrics+%28KISSmetrics+Marketing+Blog%29 … $AMZN #CEO
2013-01-20	'Get started now to avoid regrets later' Jeff Bezos on $AMZN http://blog.kissmetrics.com/lessons-from-jeff-bezos/ …
2013-01-21	Amazon, The Data Company, Not The Retailer http://goo.gl/FmFAo Good post from @dherman76 $AMZN
2013-01-21	RT @Bill_Gross: “If you double the number of experiments you do per year you’re going to double your inventiveness.” Bezos on $AMZN testing
2013-01-22	Amazon plans to open another fulfillment center and create hundreds of jobs in California: http://fxn.ws/10oD6Qn $AMZN
2013-01-22	Amazon's Brand New Ad Business Is Already Massive $AMZN by @Jim_Edwards http://read.bi/WFXj3b
2013-01-24	A Jaw-Dropping Statistic On The Difference In Profitability Between Apple And Amazon $AAPL $AMZN by @jyarow http://read.bi/WWQ2KU
2013-01-24	Here's Why The Market Loves Amazon And Hates Apple $AAPL $AMZN by @jyarowhttp://read.bi/W2Gty6
2013-01-24	10 Apps That Changed How We Think About Shopping $SBUX $AAPL $AMZN $EBAY $TGT by @owenthomas http://read.bi/WWIpUN
2013-01-24	$NFLX $AMZN "news and surprises tend to follow the direction of the trend"
2013-01-25	In the last six weeks of 2012, $AAPL made more money than $AMZN has in 15 years. Just sayin'.
2013-01-27	How Tumblr Saved Itself ~$20 Million With One Simple Move $AMZN by @nichcarlson http://read.bi/121yLYm
2013-01-29	Why Did $AAPL Stock Go Down After Beating Earnings Estimates And $AMZN Stock Go Up After Missing? http://tcrn.ch/VptWTy by @howardlindzon
2013-01-29	#ATDBriefing 4) $AMZN/@Amazon fell short of analysts' revenue expectations for the all-important holiday quarter: http://dthin.gs/116rOGn
2013-01-29	LIVE: Amazon Misses, Stock Soars $AMZN by @shontelaylay http://read.bi/14sQLun
2013-01-29	$AMZN MT @AlexRubalcava: "Competition vs juggernaut that seems to have permission from shareholders to not turn any profits is frightening."
2013-01-29	I've never seen investors cut a company as much slack as $AMZN. Meet, miss. Doesn't matter. Simply remarkable!
2013-01-29	If $AAPL began its de-bubbling process from 705, $AMZN will begin its own from somewhere between 292 and 304.
2013-01-29	3 things that just aren't worth questioning anymore: death, taxes and $AMZN 's PE
2013-01-29	Amazon missed 4Q expectations but shares soaring +10% after hours, helped in part by the robust e-book market: http://fxn.ws/TTgdr1 $AMZN
2013-01-29	Amazon profit dropped 45%, but its stock is rallying more than 10%. Why? Sales and operating profit jumped. http://on.mktw.net/WvZj0m $AMZN
2013-01-29	Amazon misses earnings view, yet shares jump in after-hours trading. @paulvigna has details on @MarketBeat http://on.wsj.com/YfY9Vw @WSJ $AMZN
2013-01-29	You know, there's just no science to knowing how the market will respond to a particular company's results. $AMZN $AAPL
2013-01-29	stay away from what you don't understand $amzn
2013-01-29	$amzn the only stock that can get away with bad earnings- nutty- that's why i stay away
2013-01-29	Being right and losing money is the same thing as being wrong. $AMZN
2013-01-29	EARNINGS: http://Amazon.com sees 1Q net sales $15 billion-$16.6 billion, EST. $16.85 billion $AMZN
2013-01-29	More: Amazon says physical book sales experienced lowest December growth rate in 17 years. $AMZN
2013-01-29	EARNINGS ALERT: http://Amazon.com Q4 EPS $0.21 vs. $0.28 est.; Q4 Revs $21.27B vs. $22.26B est. $AMZN QUOTE: http://cnb.cx/pvZVDd
2013-01-29	Amazon Q4 sales $21.27 billion vs. I/B/E/S view $22.26 billion $AMZN
2013-01-29	Who Sold Off Apple? One Fund Company’s Multi-billion Dollar Dump http://blogs.barrons.com/focusonfunds/2013/01/29/who-sold-off-apple-one-fund-companys-multi-billion-dollar-dump/ … $AAPL $AGTHX $AMZN $ANCFX $AMCPX $ANEFX $FB
2013-01-30	$FB and $AMZN both explicitly ignoring quarterly results in favor of the long haul. Wall St isn't as myopic as people assume
2013-01-30	Two great $5,0000 profits on $ECAU are here http://profit.ly/1MnHpP & here http://profit.ly/1MnHpQ stop playing $FB $AMZN earnings guessing games
2013-01-30	$EBAY CEO on eBay vs. $AMZN WSJ video: http://on.wsj.com/TXRiTk
2013-01-30	How Amazon & CEO Jeff Bezos Trained Their Investors to Behave http://ow.ly/hgHa5 $AMZN
2013-01-30	Amazon: Defying Logic and Physics Since 1997 http://stks.co/dJVk via @reformedbroker $AMZN
2013-01-30	$AMZN misses forecast, lowers guidance, stock rockets. $VMW exceeds forecast, lowers guidance, stock crushed. Makes total sense. #whatever
2013-01-30	What is Jeff Bezos' long-term Amazon plan? @BradStone and @EmilyChangTV discuss: http://bloom.bg/11ezRju $AMZN
2013-01-30	LivingSocial (owned in part by $AMZN ) lost $650M in 2012, despite doubling revenue http://www.bizjournals.com/washington/blog/techflash/2013/01/livingsocial-lost-650-million-in.html?ana=twt … via @washbizonline
2013-01-30	Amazon and RIM are giving technology stocks a lift this morning. BlackBerry10 out soon. http://on.mktw.net/WfgjYY $AMZN $RIMM @MarketWatch
2013-01-30	Amazon confirms it will add three centers in Texas (one in Coppell) that will employ more than 1,000 http://d-news.co/hg8f1 #jobs $AMZN
2013-01-30	$amzn major pivot to base trades around this morning is $284.72- no position. will see if a trade develops long or short
2013-01-30	I heard an analyst on TV say $AMZN up because investors look at margins not top line..um, yes -always. Why investors don't trust Wall Street
2013-01-30	$AMZN PT Raised from $301 to $334 at Credit Suisse, Outperform rated
2013-01-30	7 gut checks before the open, incl. why it pays to be long on Fed day, from @bespokeinvest: http://on.mktw.net/X7LeT3 $AMZN $FB
2013-01-30	$AMZN EPS growth will be 55%+ Y/Y and margin trends lead to $11 EPS+ FY15, so 25.5X FY15, have the value further out for growth names
2013-01-30	10 Things You Need To Know This Morning $AAPL $AMZN by @shontelaylay http://read.bi/XJvOUX
2013-01-31	First Twitter, then Amazon goes down. Guess we found the catalyst for the next plunge in US GDP. #AMZN #GDP #Economics $AMZN
2013-01-31	http://Amazon.com , which pulls in $116,229.07 per minute, is down. STORY: http://cnb.cx/11nGj2Q $AMZN
2013-02-01	Meet the man who rewrote the rules of retail in this special Game Changers documentary, "Jeff Bezos Revealed" http://bloom.bg/W9cG53 $AMZN
2013-02-01	Starting in June, "Downton Abbey" streams exclusively on Amazon Prime (no more Netflix) http://reut.rs/11pUIQM $AMZN
2013-02-01	Brilliant piece by @foxjust at Harvard Biz Review - 'How Amazon Trained Its Investors' http://stks.co/iKn2 $AMZN
2013-02-02	Really nice work here--> 7 Proposed Indictments on $AMZN http://stks.co/dJor via @2traderclub
2013-02-05	#ATDBriefing 3) $AMZN unveiled a new virtual currency that sounds a lot like Facebook's failed "Credits" system: http://dthin.gs/VHzvQX
2013-02-05	Wireless War to start. FCC proposed nationwide FREE wireless spectrum. $ATT $S $VS $QCOM vs, $FB $AMZN $GOOG .Lobbyist = $$$ #P2 #UniteBlue
2013-02-06	Amazon's Executives Are Disappearing $AMZN by @owenthomas http://read.bi/14TpOAp
2013-02-06	At a certain point with $AMZN, $AAPL, $GOOG you can't be as bullish as you were or you are really doing people a disservice.
2013-02-07	eBay CEO John Donahoe Wants Employees To Stop Shopping On Amazon $EBAY $AMZN by @owenthomashttp://read.bi/11RkptM
2013-02-07	Amazon Might Start Selling Used E-Books $AMZN by @_dtlhttp://read.bi/11Q2B2k
2013-02-07	Look out #WalMart! Here comes #Amazon (New #Breakout video w/@JeffMacke) http://yhoo.it/YWcHhl $AMZN $WMT
2013-02-08	An Inside Look At The Pretty Miserable Working Conditions At An Amazon Warehouse $AMZN by @jyarowhttp://read.bi/WIrJTG
2013-02-10	Gorgeous prose + thrilling structure this week from @sarahoconnor_ in a masterpiece on $AMZN http://www.ft.com/intl/cms/s/2/ed6a985c-70bd-11e2-85d0-00144feab49a.html#slide0 … | Dear @FT, more please.
2013-02-10	Sky-high price of bonds; how Amazon holds the market's love w/o generating much profit -- this week's reads: http://mot.ly/VJvLco $AMZN
2013-02-11	NEW POST: "Stock #Market Recap 02/11/13 {Video}" http://ibankcoin.com/chessnwine/2013/02/11/stock-market-recap-021113-video/ … $AAPL $AMZN $C $FSLR $GS $QQQ $CCTY $SPY $TAN $WFC $XLF #stockaction
2013-02-11	Amazon Seen Spinning Off Cloud Computing Unit AWS http://news.investors.com/technology/021113-643908-amazon-cloud-computing-spinoff-said-likely.htm … #IBDNews via @IBDinvestors $AMZN $RAX
2013-02-11	RT @MichaelKrey: Will http://Amazon.com $AMZN spin off #AWS? Certainly, says analyst http://ow.ly/hCbld <hmm,they should but will they?
2013-02-12	Rackspace Down On Slowing Cloud Computing Growth http://news.investors.com/technology/021213-644186-rackspace-misses-q4-sales-estimates-meets-eps.htm … #IBDNews via @IBDinvestors $AMZN $CTXS $GOOG $RAX $VMW
2013-02-12	Will Amazon spin off its web services? http://bit.ly/12JTikF $AMZN
2013-02-12	'Apple Is Not A Hardware Company' $AAPL $AMZN by @owenthomas http://read.bi/Y6QHtp
2013-02-12	LIVE: Tim Cook Speaks At The Goldman Conference! $AAPL $GOOG $AMZN $GS by @jyarow http://read.bi/Z7IlbP
2013-02-14	.@ProfitBricks turns homewrecker, asks startups to break up w/ $AMZN http://j.mp/VUg2wl
2013-02-14	Amazon’s $AMZN next 10 victims – the businesses they will steamroll over. http://on-msn.com/VSALkg
2013-02-15	.@awscloud Makes Amazon #Redshift Available to All Customers ▸ http://bit.ly/XaLoMc #AWS $AMZN #Amazon #Cloud #CloudComputing #BigData
2013-02-16	Watch out HP, IBM, Teradata, Oracle: Amazon Redshift is here $hpq $ibm $orcl $amzn $tdc http://gigaom.com/2013/02/15/watch-out-hp-ibm-teradata-oracle-amazon-redshift-is-here/ … via @gigaom
2013-02-16	The Best Gadget Designs In Tech History $AAPL $GOOG $MSFT $AMZN by @stevekovach http://read.bi/Vrd1E0
2013-02-18	Hunting for good short setups: $AMZN breaks 260, visits 242 $GRMN failed twice at 40 (MA resistance) $SPY at 153 puts
2013-02-18	Amazon Web Services Is Going On A Sales Hiring Binge $AMZN by @owenthomashttp://read.bi/WIaUsb
2013-02-18	.@SteveCase on my LivingSocial skepticism: "Just you wait, my friend." Also drew parallels to how media used to bury $AMZN
2013-02-18	Now Amazon Has Fired The German Firm Accused Of Hiring 'Neo-Nazi' Guards $AMZN by @owenthomas http://read.bi/XmWf5N
2013-02-19	$AMZN - Amazon saw some of the heaviest bullish options action today, notably 1,100/mayo/$280 calls bought to open
2013-02-19	$AMZN - Amazon pulled back and held 20 week EMA after hitting first Fib. extension, next move $300 http://twitpic.com/c57u4h
2013-02-19	Tuesday links: Wall Street rules, $DBA vs. $MOO and the pleasures of being rushed. http://stks.co/fMIK $AMZN $RSH $AAPL $BRKB $HNZ $NLY
2013-02-19	How To Get Amazon's Free Android Apps On Your Smartphone $GOOG $AMZN by @stevekovachhttp://read.bi/WMahxL
2013-02-20	Investors $AMZN @LightspeedVP $JPM @GrotechVenture $TROW & @IVP own @LivingSocial; 4000 employees stock now worthless http://bit.ly/WbgsJB
2013-02-20	Check out @HowardLindzon & @Bespokeinvest on CNBC today talking $AMZN $GOOG $LNKD $CRM $TWIT http://stks.co/jMJq
2013-02-20	Amazon could be scouting Atlanta for technology center. Cobb and Buckhead being looked at. http://www.bizjournals.com/atlanta/blog/atlantech/2013/02/amazon-could-be-scouting-atlanta-for.html?ana=twt … $AMZN
2013-02-21	$AMZN Forms Bearish Wedge. $COL Tests Support in the Face of Sequester. Plus $JBHT, $NAT, $NOC, $PX http://bit.ly/11WVxSz
2013-02-27	Feeling the #AWS heat?->#VMware Top Execs Lash Out At Amazon Public #Cloud http://www.crn.com/news/cloud/240149626/vmware-top-execs-lash-out-at-amazon-public-cloud.htm … $AMZN $VMW
2013-02-27	Don't Update Your Kindle App Or Else Your Entire Library Could Be Deleted $AMZN by @_dtlhttp://read.bi/Yzrf1X
2013-02-28	Confirmation of my suspicions that $BBBY is the retailer most at risk for $AMZN show rooming. http://www.placed.com/press/aisle-to-amazon-showrooming-retail-impact?source=email_rt_mc_body … via @vitaliyk
2013-02-28	Competition from tech giants Amazon and Apple is squeezing Barnes & Noble’s digital effort http://reut.rs/XJnju8 $BSK $AAPL $AMZN
2013-02-28	These Are The Retailers Most At Risk From Amazon's 'Showrooming' Mobile Customers $AMZN by @Jim_Edwardshttp://read.bi/WmRk8C
2013-03-02	Gross-Profits-to-Assets - a ratio that explains $AMZN's stellar run despite low EPS http://stks.co/aMM4 @jasonzweigWSJ via @thestalwart
2013-03-04	Company values? Really? Yes, really -- how Amazon achieves excellence at scale (an outsider's view) http://www.crashdev.com/2013/03/how-amazon-achieves-excellence-at-scale.html … #talent $AMZN
2013-03-05	So You Want to Short Amazon, Read This or Be Doomed http://stks.co/s4Qc via @harmongreg $AMZN
2013-03-05	E-COMMERCE WAR: Google Is Entering The Ultimate Battle With Amazon And eBay $GOOG $AMZN $EBAY by @owenthomas http://read.bi/YSdBqY
2013-03-06	And The Fastest-Growing Company In Enterprise Sales Is … Amazon!?! $AMZN by @owenthomas http://read.bi/ZraLsZ
2013-03-06	Amazon's New Mobile Ad Network Is A Huge Threat To Google $FB $AMZN $GOOG by @Jim_Edwards http://read.bi/ZqfYBt
2013-03-06	Google launching same-day delivery service to rival Amazon's Prime business, according to report: http://cnb.cx/14q1wuI $GOOG $AMZN
2013-03-07	10 Things You Need To Know This Morning $GOOG $AMZN $AAPL $YHOO $SSNLF $MSFT $FB by @jyarowhttp://read.bi/XseQzi
2013-03-08	Everyone loves Amazon. That/mayo/mean it's time to get out, writes @MktwHulbert. http://on.mktw.net/12AIbM3 $AMZN
2013-03-08	If Amazon Web Services were a standalone company, it'd be worth $24B. Cool piece from @levynews http://bloom.bg/WxB4kP $AMZN
2013-03-11	Amazon Has An Estimated 10 Million Members For Its Surprisingly Profitable Prime Club $AMZN by @owenthomashttp://read.bi/15IrZWX
2013-03-11	Amazon's Smartphone Delayed Until Later In The Year $AMZN by @jyarow http://read.bi/15I8Q7m
2013-03-12	(There's only room for one long-term exception to the profit motive on Wall Street and that spot is taken by $AMZN)
2013-03-12	CBOE & C2 plan to launch Mini-Options on/marzo/18 for $AAPL $AMZN $GOOG $GLD & $SPY
2013-03-14	Amazon $AMZN shares dipped after a downgrade. Is it going Apple's $AAPL way? http://cnnmon.ie/ZPNyTI
2013-03-17	Remember tomorrow is the first day of trading for CBOE Mini Options - more info - http://www.cboe.com/minis - $AAPL $AMZN $GOOG $GLD $SPY
2013-03-18	#MiniOptions Started trading today on $AAPL $GOOG $AMZN $GLD $SPY - What are they & advantages/disadvantages http://sg22.ly/ZnCVWY #sg22
2013-03-19	NEW POST: "Stock #Market Recap 03/19/13 {Video}" http://ibankcoin.com/chessnwine/2013/03/19/stock-market-recap-031913-video/ … $AMZN $CRM $EEM $FXI $GS $LULU $MELI $QQQ $S $SPY $XLF #stockaction
2013-03-20	RT @tjreazor: As everyone talks $BBY & $AMZN, it's this stock, flying under the radar, that you might want to watch - http://ow.ly/jfDzo
2013-03-20	Amazon spending $500M to go after HBO, greenlighting 11 pilots for original shows. Details: http://bloom.bg/WBpfrG $AMZN
2013-03-20	$WMT losing ground against $AMZN. $GOOG takes big lead. It's not the NCAA, but it's a close second. #MarchStockMania http://stks.co/gPBW
2013-03-20	Amazon $AMZN founder Jeff Bezos recovers engines from Apollo 11 mission http://www.bezosexpeditions.com/updates.html
2013-03-20	Amazon On The $99 Kindle Fire Tablet: 'It's Not Happening' $AMZN http://read.bi/100lvyJ
2013-03-20	Dump your financials and load up on the likes of $AMZN, $GOOG and $FB, says this @TradingDeck contributor: http://on.mktw.net/ZKdvCl
2013-03-20	Rumor has it that the CIA has inked a cloud-computing deal with Amazon http://on.mktw.net/1608ZDv $AMZN
2013-03-21	Options active today @ CBOE; $SNA $AAPL $HPQ $BAC $AMZN $FSLR $ORCL $FB
2013-03-22	$AMZN : a short term read on the chart > cc: @seamoors . hope it helps! http://stks.co/r6GA
2013-03-22	Reuters Today: Why #Cyprus’s “moronic” rescue plan could end in euro exit & $AMZN boss explores the ocean depths: http://reut.rs/14bt0Zm
2013-03-25	Is Amazon Cloud the Web's biggest target? http://bloom.bg/10GmsPj $AMZN
2013-03-25	One down day does not change a trend but we have already watching some charts decay $GS $AMZN $GOOG
2013-03-25	$AAPL $GOOG $AMZN $FB $EBAY sharing several chart updates VIDEO http://stks.co/t6Rt
2013-03-25	10 Things You Need To Know This Morning $MSFT $GOOG $AMZN $DELL $AAPL $ORCL by @nichcarlsonhttp://read.bi/14p1wjn
2013-03-26	Here's our quarterly list of the most volatile stocks on earnings: http://www.bespokeinvest.com/thinkbig/2013/3/26/most-volatile-stocks-on-earnings.html … $TNAV $NFLX $TZOO $ISRG $AMZN $CROX $SNDK $$
2013-03-26	Up next: How did Amazon come to dominate the cloud industry? @bsurveillance hosts the roundtable: http://bloomberg.com/tv $AMZN
2013-03-31	How long can Amazon dominate cloud computing? http://bloom.bg/10JP1LT $AMZN
2013-04-01	On Trading at Noon-why $EBAY/mayo/be a better stock than $AMZN and $AAPL's investor fan-base shrinks: http://reut.rs/103n2FJ
2013-04-02	My article on Mini Options from Friday's Option Strategist is now available on our blog in its entirety http://bit.ly/12bjyoD $AMZN $AAPL
2013-04-02	10 Shopping Tricks To Make You An Amazon Ninja $AMZN by @_dtlhttp://read.bi/12aaEYq
2013-04-03	Microsoft, Amazon and the "Resource Curse" http://www.crashdev.com/2013/04/microsoft-amazon-and-resource-curse.html … $AMZN $MSFT $GOOG #stayhungry
2013-04-03	Amazon Will Give You Free MP3 Versions Of The Vinyl Records You Buy $AMZN by @stevekovachhttp://read.bi/10x1d09
2013-04-03	#Facebook's War On #Google: Ads, Apps, #Search & Beyond http://bit.ly/11lVg7e $AMZN $GOOG $YHOO $FB #SEO #SEM @TheSeek20826344
2013-04-03	Find out of $AAPL and $AMZN is still a good buy at http://www.pennystocksforever.com #ad
2013-04-03	10 Things You Need To Know This Morning $AAPL $GOOG $AMZN $EBAY $YHOO $FB $ZNGA by @nichcarlsonhttp://read.bi/Z1f0dV
2013-04-04	How's $FB stacking up in mobile war vs $GOOG, $APPL, $AMZN? http://www.reuters.com/video/2013/04/04/facebook-vulnerable-in-mobile-face-off?videoId=242071831&videoChannel=1 …
2013-04-06	Howard Lindzon Talks About StockTwits, Amazon, Apple And BlackBerry http://stks.co/q7eQ via Newfination $BBRY $AAPL $AMZN
2013-04-07	Where To Get Free Books For Your E-Reader $AMZN by @_dtlhttp://read.bi/16GfFqC
2013-04-08	ICYMI: Warren Buffett (video): a good business "makes customer's life easier," admires Amazon, http://vimeo.com/62209937 #WSJ $AMZN
2013-04-10	Google Europe, LOVEFiLM's Saul Klein @cape & UK Culture Secretary Ed Vaizey On Digital Transformation http://stks.co/r84M $AMZN $GOOG
2013-04-12	Amazon CEO Jeff Bezos is the 20th richest person in the world -- yet he earns only $81,840 a year http://bloom.bg/158dtds $AMZN
2013-04-12	Amazon CEO Jeff Bezos' salary last year? $81,840. More here from @BloombergNews http://bloom.bg/158dtdr $AMZN
2013-04-12	The Jeff Bezos Letter to Shareholders is out today, you can read it here http://stks.co/bQ9d $AMZN
2013-04-12	Gotta love Jeff Bezos. $AMZN CEO in shareholder letter: Doesn't "celebrate" stock price increase as much as "excellent customer experience."
2013-04-15	Looking for option to #Netflix or #Hulu? Free video-streaming apps got you covered. http://www.marketwatch.com/story/need-a-netflix-option-try-a-free-video-app-2013-04-15?link=MW_home_latest_news … $NFLX $AMZN
2013-04-19	Funny @GameOfThrones Infographic by @TheEconomist, showing $GOOG, $AAPL, $FB & $AMZN at each other’s throats -> http://www.economist.com/news/21567361-google-apple-facebook-and-amazon-are-each-others-throats-all-sorts-ways-another-game …
2013-04-19	"@lamonicabuzz: Ticker tape parade. Earnings deluge next week: $CAT $NFLX $T $F $BA $S $PG $QCOM $XOM $UPS $MMM $SBUX $AMZN... $AAPL."
2013-04-20	this is astounding... Amazon's Traffic In March Topped December—For The First Time Ever http://stks.co/fSIa via Fierce Retail $AMZN
2013-04-20	Wow! Last quarter, Apple's net income was $13.1 billion, or nearly 7xs Amazon's lifetime total: http://mot.ly/15oJOMX $AAPL $AMZN
2013-04-20	The 10 Most Important Companies In Cloud Computing http://www.businessinsider.com/10-most-important-in-cloud-computing-2013-4 … via @bi_enterprise #Cloud #EnSW $CRM $AMZN $VMW
2013-04-21	Apple, Netflix and Amazon among the 10 tech earnings you can't afford to miss this week: http://on.mktw.net/YAi4Oq $AAPL $NFLX $AMZN
2013-04-22	Netflix CEO says in shareholder letter that of Netflix's "top 200" titles, Amazon Prime Instant Video had 74 $NFLX $AMZN
2013-04-22	MT @jacobgoldstein: The Senate/mayo/force online retailers to charge sales tax. Amazon thinks that's great. http://n.pr/125mPTt $AMZN
2013-04-24	$AMZN - Amazon reports tomorrow after the close, Weekly 285/295/305 Call Fly 3,000X6,000X3,000 in OI from last week at $0.65
2013-04-24	Amazon announced it will launch a new TV set-top. So, should Netflix be scared? @JonErlichman weighs in: http://bloom.bg/14PFMhN $NFLX $AMZN
2013-04-24	Amazon Is Planning To Release A Set-Top Box Like Apple TV $AMZN by @jyarowhttp://read.bi/Y4wEmi
2013-04-25	Fast Money cabal bullish on AMZN, respectfully disagree as unit growth disappoints. $AMZN
2013-04-25	Amazon Q1 EPS 18 cents vs. 7 cents expected; revenue $16.07B v. $16.1B expected http://on.mktw.net/15RZsRf $AMZN
2013-04-25	EARNINGS ALERT: Amazon Q1 EPS $0.18 vs. $0.08 Est.; Q1 Revs. $16.07B vs. $16.15B Est. $AMZN QUOTE: http://cnb.cx/gvVbrT
2013-04-25	On Trading at Noon: Amazon earnings bets, plus a Reuters exclusive on Verizon's play for Vodafone: http://reut.rs/ZCvGJ1 $VZ $VOD $AMZN
2013-04-25	Earnings preview: Amazon's gross margins are the key to investors continuing to buy the Amazon story http://on.mktw.net/10f9Kms $AMZN
2013-04-25	Amazon's New Ad Network/mayo/Already Be Making $500 Million In Sales $AMZN by @Jim_Edwardshttp://read.bi/10faO9V
2013-04-25	RT @RetroWallSt: insane list of high beta names reporting today $AMZN $DECK $BIDU $CSTR $SWKS $CRUS $NTGR $EXPE $SBUX #Earnsanity
2013-04-26	[Market Close] Stocks end mixed, but finish higher for week; $AMZN tumbles, $JCP surges 11%. MORE:http://cnb.cx/ZAJXdS
2013-04-26	Today in tech stocks: Amazon sheds 6%, while Facebook and Apple both rise about 3% http://on.mktw.net/14lKLGa $AMZN $AAPL $FB
2013-04-26	Amazon Falls 8%: Bulls and Bears Debate Slowing Growth, Profit Potential http://blogs.barrons.com/techtraderdaily/2013/04/26/amazon-falls-8-bull-bear-debate-slowing-growth-profit-potential/ … $AMZN
2013-04-26	Amazon shares are down more than 6% amid signs of a slowdown http://on.mktw.net/181HSHf $AMZN
2013-04-27	i'll be reviewing my earnings trades from this week on $AAPL, $AMZN, $NFLX, $BIDU in our free webinar http://sg22.ly/VvrsjD #SG22
2013-04-28	Amazon is going to do to enterprise cloud companies exactly what it did to book stores http://stks.co/pAFn via @mims $AMZN
2013-04-28	Sunday links: dictated by luck, modeling gold and the death of the blog. http://stks.co/qA9v $GLD $LB_F $F $BRKA $AMZN $AAPL
2013-04-29	$AMZN - http://scharts.co/15WpkeE 247 is critical #DTBC
2013-04-29	Daily Market Commentary April 29, 2013 http://tmblr.co/Zld9sxjqwny8 $AAPL $GOOG $AMZN $MS $SPX $QQQ $IwM $GLD $SLV
2013-04-29	NEW POST: Stock #Market Recap 04/29/13 {Video} http://stks.co/tALQ $AAPL $AMZN $CRM $GOOG $IWM $IYT $QQQ $SMH $SPY $TLT $XHB $XLB $XLF
2013-04-30	2013: @CBOE launches mini-options on $AAPL, $AMZN, $GOOG, $GLD and $SPY http://stks.co/iTdq #CBOE40
2013-04-30	NEW POST: Stock #Market Recap 04/30/13 {Video} http://stks.co/hTkM $AMZN $EEM $IWM $LVS $MGM $QQQ $SMH $SPY $TSLA $TXRH $WYNN $XLF $XLY
2013-04-30	Amazon $AMZN AWS Glacier storage is the fastest growing service in AWS history, by number of customers, Andy Jassy says
2013-04-30	The boom in mobile advertising could put Millennial Media in play: http://bloom.bg/16ifBzv (by @olgakharif) $MM $YHOO $FB $AMZN #mna
2013-05-01	Amazon's Boom in Cloud Partners @appdynamics #aws $AMZN http://nyti.ms/1550WZk
2013-05-01	Retailer @WalMart wants you to think of it as a technology company. New home page launching next two days. http://blogs.marketwatch.com/behindthestorefront/2013/05/01/wal-mart-wants-you-to-think-of-it-as-a-technology-company/ … $WMT $AMZN
2013-05-01	Netflix vs. Amazon Instant: Which Streaming Video Service Is Better? $NFLX $AMZN by @_dtl http://read.bi/1034eU9
2013-05-03	Amazon, Inc. - $AMZN - Confident Investor Rating: Poor - http://bit.ly/125RUY2
2013-05-06	Amazon is quickly becoming a major threat to H-P, Dell and Oracle, explains @mktwcrum http://on.mktw.net/10eDNed $AMZN
2013-05-06	NEW POST: Stock #Market Recap 05/06/13 {Video} http://stks.co/iUTC $AMZN $BAC $CZR $GLD $IWM $IYT $MBI $NFLX $QQQ $SPY $XLB $XLP $XLU
2013-05-06	$AMZN a P/E of over 1,000 and they still love it http://stks.co/dSvk
2013-05-07	Everything you need to know to understand the whole internet sales tax issue. $ebay $amzn http://gigaom.com/2013/04/24/internet-sales-tax-whos-for-it-whos-against-what-comes-next/ …
2013-05-08	The Secret of Amazon: Lessons for Multichannel Retailers http://www.businessinsider.com/mckinsey-reveals-amazons-secret-sauce-2013-5#-1 … $AMZN
2013-05-08	. @Target partners with @Facebook to offer discounts, and get you to visit stores. http://on.mktw.net/16hRIIS $TGT $WMT $FB $AMZN @abullseyeview
2013-05-08	Thanks to all for the contd support of The Indomitable Investor which is about to sell out yet again on $AMZN. http://www.amazon.com/Indomitable-Investor-Succeed-Market-Everyone/dp/111811034X … $SPY
2013-05-09	Amazon is working on its own line of smartphones - including one with a 3D screen: @WSJ http://on.mktw.net/YIsD7n $AMZN
2013-05-09	Amazon is developing new gadgets, including a high-end smartphone with a 3-D screen. Full story: http://on.wsj.com/ZRUKj6 $AMZN
2013-05-09	Amazon has been developing smartphones with 3D screen, reports Dow Jones; $AMZN up 1.4% today: http://cnb.cx/pvZVDd
2013-05-09	Out of Bezos’s Shadow: 7 Startup Secrets from Amazon’s Andy Jassy | http://www.xconomy.com/boston/2013/05/09/out-of-bezoss-shadow-7-startup-secrets-from-amazons-andy-jassy/ … @amazon $AMZN
2013-05-10	Forget Apple TV or iWatch: Apple's Next Trump Card Is Mobile Payments $AAPL $SSNLF $AMZN $EBAY $GOOG http://shar.es/lRKFK via @minyanville
2013-05-11	#HFT manipulation exposed in $AMZN yesterday: http://www.nanex.net/aqck2/4185.html
2013-05-12	Amazon and Google are on a collision course http://stks.co/hVXZ via @CNNMoney $AMZN $GOOG
2013-05-13	Amazon Just Bought Liquavista, Samsung's Touchscreen Company $AMZN by @_dtlhttp://read.bi/19jGGj9
2013-05-15	"@netgarden: NEW POST: 6 Takeaways from the Google IO Keynote. http://stks.co/gVw6 $GOOG $AAPL $AMZN"
2013-05-15	LIVE NOW: Another Bitcoin? Amazon introduces virtual coin currency. @bsurveillance hosts the roundtable: http://bloomberg.com/tv $AMZN
2013-05-17	Since FB's IPO: $goog +50%, $lnkd +85%, $amzn +23%, $msft +17%, $aapl -23%, $fb -35%
2013-05-19	$AMZN is an amazing company. they will relentlessly drive down costs ...and use their scale to dominate. their moat/mayo/be unassailable...
2013-05-19	Former Amazon Employee: Working On Amazon's Cloud Can Be A Dull Job $AMZN by @Julie188 http://read.bi/111tAIe
2013-05-20	I am locked and loaded in $AMZN 275's and $V 185's for tomorrow.
2013-05-20	Forget $AAPL $FB $YHOO: @sfdtotheb nails the real clash of titans: How $AMZN's Rising Headwaters Could Threaten $GOOGhttp://readwrite.com/2013/05/20/how-amazons-rising-headwaters-could-threaten-google …
2013-05-20	$AMZN is trading at $270, right where it was b/f the earnings miss. If they never had to report it wld be a $5,000 stock
2013-05-22	THIS $AMZN GRAPH IS SO INTENSE http://tmblr.co/Z0Stbyld4Z9d
2013-05-24	In past year alone, Google has started at least three services that take aim at Amazon operations. http://on.wsj.com/18mufV0 $AMZN $GOOG
2013-05-24	"Those 2 companies are going to duke it out for a long time in just about everything." $GOOG vs. $AMZN http://on.wsj.com/10PB5fm
2013-05-26	Amazon Is Working On A Plan To Deliver Your Groceries $AMZN by @Jim_Edwardshttp://read.bi/18sftMp
2013-05-27	LA & SF next... Amazon And Grocery Delivery http://stks.co/iXFk via Business Insider $AMZN
2013-05-27	Monday links: skilled worker shortage http://stks.co/tEGU via @abnormalreturns $SPLV $BRKB $AMZN $AAPL $FB $IBB
2013-05-28	2030 prediction: $AMZN will pass $1T in revenues.
2013-05-28	Actives on open @ CBOE; $AAPL $C $GOOG $AMZN $NFLX $GS $NFLX $MRK $HPQ
2013-05-28	"@StockTwitsLinks: Why Extravagant HQs At Apple, Amazon & Facebook Are Negative Indicators http://stks.co/dVk1 via BI" $AAPL $FB $AMZN
2013-05-28	beware the edifice complex: Google, Amazon, Apple, Facebook all building fancy new HQs http://stks.co/pEQ4 #WSJ $GOOG $AMZN $AAPL $FB
2013-05-29	See The 'Jewish Baby Bibs' Everyone Is Complaining About Before Amazon Takes Them Down $AMZN by @Jim_Edwardshttp://read.bi/16pBSgh
2013-05-29	"60% of Top 25 Tech companies founded by 1st/2nd gen Americans"- Mary Meeker- e.g. $AAPL $GOOG $IBM $ORCL $AMZN - #2013InternetTrends #D11
2013-05-30	Surprised? Cloud providers bring in $2B in first quarter http://bit.ly/15n5yWL $CRM $AMZN $GOOG $MSFT #CIO
2013-05-30	Wired: How our lust for stuff is making the whole world your mall. http://bit.ly/19pTLdy #shopping #commerce #retail $AMZN
2013-05-30	Check out our Google Trends analysis on $NFLX original content vs. competitive offerings. http://www.bespokeintel.com/insights/ . $NFLX $AMZN $CSTR $$
2013-05-30	$AMZN does simple things so well... http://ow.ly/lxdbA
2013-05-31	"Up Close and Personal: The New Age of Advertising" http://stks.co/cWJS $GOOG $FB $AMZN $EBAY $PCLN
2013-05-31	Yahoo! Has Room to Grow $YHOO, $EBAY, $AMZN, $GOOGhttp://www.thestreet.com/story/11935413/1/yahoo-has-room-to-grow.html …
2013-05-31	Ordered a few items from amazon $AMZN this morning and all of them are at least 10-20% cheaper now!
2013-05-31	Monday picks: $AMZN $GOOG $SINA
2013-06-01	Barron's explains the costs of stock based compensation at the likes of $CRM $FB $AMZN: things investors don't care about -- until they do.
2013-06-01	These live trades caught on video rock! http://tim.ly/sykestrades learn to ignore $AAPL $FB $AMZN
2013-06-01	$AMZN chart by TraderRL23: http://www.tradingview.com/v/ANKTmdvl/ Amazon.
2013-06-01	Netflix bulls, bears argue about firm rejoining Nasdaq 100 http://news.investors.com/technology-click/053113-658328-netflix-rejoins-nasdaq-100-index.htm … $NFLX $AMZN $PRGO
2013-06-01	$AMZN - Amazon Stock Analysis - day trading patterns - http://www.dojispace.com/stock-picks/amazon-stock-price-AMZN.aspx …
2013-06-01	Mkt needs days like yesterday to give it a breather..interesting that $GOOG,$AAPL,& $AMZN didn't budge.. like them all from here..$OXY also
2013-06-01	$CMG $TSLA $AAPL $AMZN $SPY on top of the watch list for now will revise later
2013-06-01	"Facebook and the Future of Targeted Search" http://stks.co/dWJM by @Alex__Salomon $FB $GOOG $AAPL $AMZN $TRIP $GRPN
2013-06-01	$AMZN stock quote,/mayo/31: 269.20 +2.37 (+0.89%).
2013-06-01	Good Merrill Lynch note on $FB, $AMZN, $GOOG https://olui2.fs.ml.com/MDWSODUtility/PdfLoader.aspx?src=%2fnet%2fUtil%2fGetPdfFile%3fdockey%3d6208-11281225-07A7AI7SFS2K5P2G7VPQTPJ5LK …
2013-06-01	Must watch Options #trade strategy video - http://bit.ly/15Ffuht - $cmg $amzn #profits
2013-06-01	Adjusting #options positions - http://bit.ly/11FZACz - #stocktrading $amzn
2013-06-01	$AMZN -fri highs should get that gap filled http://scharts.co/ZAN0no [ http://yfrog.com/jw16323679p ] #stockcharts
2013-06-01	Someone just got a simple quote on $amzn @simplestockqtes http://www.simplestockquotes.com/amzn
2013-06-02	Wow this Marketwatch article I wrote is really beginning to takeoff http://tim.ly/LPVCzV goooood screw $AAPL $FB $AMZN $LNKD
2013-06-02	Top stocks that could be affected by the SAC wind-down via @zerohedge. List includes $AMZN, $Vhttp://www.zerohedge.com/news/2013-06-02/redemption-deluge-arrives-sac-bracing-massive-35-billion-withdrawals …
2013-06-03	The more value $AMZN adds to Prime (streaming, Kindle library), the greater the perception that their 2-day shipping is free; a BIG driver.
2013-06-03	"Amazon Web Services speeds can vary by up to 200X depending on region" $amzn #amazonwebservices #aws http://gkl.st/3Z-JO
2013-06-03	IBM Is Trying To Squash Amazon's $600 Million Cloud Deal With The CIA $AMZN $IBM by @Julie188http://read.bi/14oY96T
2013-06-03	How much more upside does @BestBuy have? Stock more than doubles this year to be No. 2 S&P gainer. http://on.mktw.net/18JgNe0 $BBY $AMZN $WMT
2013-06-03	Can $MSFT Windows #Azure disrupt $AMZN Amazon’s cloud? #AWS poses a real threat to all legacy IT providershttp://gigaom.com/2013/06/02/week-in-cloud-can-windows-azure-disrupt-amazon-cloud-stay-tuned/ …
2013-06-03	Amazon's Cloud Could Threaten A Whole New Area Of Enterprise Tech, Morgan Stanley Warns $AMZN by @nocompunction http://read.bi/14nIzsc
2013-06-04	Fresh off the end of its contract with Netflix, Viacom inks exclusive deal with Amazon: http://on.mktw.net/16GGLlb $AMZN $NFLX $VIA
2013-06-04	YES! Amazon Will Start Delivering Your Groceries $AMZN by @Jim_Edwards http://read.bi/11CnWGL
2013-06-04	Amazon plans major move into grocery business http://reut.rs/19G0u3h Nice exclusive from @reuters colleague @alistairmbarr $AMZN
2013-06-04	Amazon $AMZN/mayo/take AmazonFresh grocery biz outside US, if launches in LA and SF Bay Area go well this year http://www.reuters.com/article/2013/06/04/us-amazon-grocery-idUSBRE95311Q20130604 …
2013-06-04	Amazon $AMZN plans big expansion of its AmazonFresh online grocery biz beyond Seattle - first to LA and SF Bay Area http://www.reuters.com/article/2013/06/04/us-amazon-grocery-idUSBRE95311Q20130604 …
2013-06-04	These 2 Companies Are Taking on Netflix $NFLX $AMZN $VIAB http://finance.yahoo.com/blogs/talking-numbers/two-companies-taking-netflix-174916096.html … via @YahooFinance (with @richartross @enistaner @sullycnbc)
2013-06-04	$RAX is now head to head with $GOOG $AMZN & $MSFT in public cloud and $IBM in proserv. Fetch me my largest sticking fork!
2013-06-04	@TMFJMo chatting with @BarryGArmstrong about $AMZN right now! #Amazon #Stocks
2013-06-04	Swiper- no swiping but streaming OK! Via @Reuters: #Amazon writes big streaming video check for Dora, SpongeBob http://yhoo.it/13CNA19 $AMZN
2013-06-04	& Unlike $NFLX, AMZN has the cash RT @alistairmbarr: $AMZN writes biggest subscription streaming video check to $VIAB http://reut.rs/13iHhkw
2013-06-04	Amazon On Course To Make $805 Million In Ad Revenue This Year $AMZN by @Jim_Edwardshttp://read.bi/17WIR0v
2013-06-04	Remember when Netflix let go of all that Viacom content a few weeks ago? Now it's all on Amazon. Competition heads up. $VIA $NFLX $AMZN
2013-06-04	$AMZN and $VIA Announce Video Licensing Agreement; Selection of TV Shows Available Exclusively on Prime Instant http://www.benzinga.com/news/13/06/3645791/amazon-and-viacom-announce-multi-year-video-licensing-agreement-adds-a-selection- …
2013-06-05	The world's largest online retailer now wants to take over the online grocery biz. http://cnnmon.ie/10QuXIC $AMZN
2013-06-05	The online grocery business has a new and potentially scary challenger: http://on.mktw.net/11hyZ8l $AMZN
2013-06-07	$AMZN seems to be ready to re test its year high of 285 after breaking out its consolidation pattern. Rotation keeps market going still.
2013-06-07	$AMZN : updated 'CHART REQUEST' for $AMZN , posted about 1 week ago. http://stks.co/iYmw
2013-06-08	Would you order groceries on Amazon? The company is expanding its grocery-delivery business. http://on.wsj.com/17uPiqX $AMZN
2013-06-08	3D Printer Maker Stratasys In Talks To Buy MakerBot: Report http://ibdn.uz/lQxCJ $SSYS $DDD $XONE $AMZN
2013-06-08	$AMZN 300 easy next week or by end of monthly opex . 240-280 range bound for 6months longer term 375-400 by 2014 imo
2013-06-08	We can hope for the best from $AMZN, but should plan for the worst! RT @cstross: I really don’t like AMZN, because: http://www.antipope.org/charlie/blog-static/2012/04/understanding-amazons-strategy.html …
2013-06-08	Saturday links: a defense of Wall Street, job insecurity and half-read books. http://stks.co/tFvG via @abnormalreturns $COST $AMZN $DIS
2013-06-09	Watchlist VIDEO http://www.thestockgarage.com/watchlist-for-61013/ … $JAMN $UEEC $AMBS $PLUG $MPIX $TDEY $ECOB $CPST $ADXS $BLDP $OCLR $SOHU $GOOG $AMZN $PCLN $JAZZ
2013-06-09	Amazon Continues To Take Over The Retail World One Step At A Time http://stks.co/bXIn via @ivanhoff $AMZN
2013-06-10	#Amazon targets frequent shoppers with new version of #Prime service: http://yhoo.it/ZFDo8A (via @Reuters) $AMZN
2013-06-10	Here's why $AMZN should buy Pandora http://stks.co/cXNY $P $AMZN
2013-06-12	The Kindle is finally available in China. Only problem is most Chinese people aren't used to paying for books: http://on.mktw.net/11GQZNU $AMZN
2013-06-12	That Asos can re-ignite growth from flat back to +39% in its oldest, most mature UK market = strong outlook for web shopping overall $AMZN
2013-06-13	some good swing trade setups on this video http://stks.co/bXwz for Friday $TASR $CRK $AMZN $PLCM $LF $VMW
2013-06-13	Amazon joins 3D printing craze, opens online store http://ibdn.uz/m0EzT $AMZN $DDD $SPLS
2013-06-13	Amazon has launched a section on its website where consumers can purchase 3-D printers and related materials: http://cnb.cx/1a5bOWT $AMZN
2013-06-19	Live at 11:55 AM ET, Netflix & Amazon execs on the future of cloud computing http://reut.rs/11FjWGK $AMZN $NFLX @Reuters_Summits
2013-06-26	make the call where the market is headed for $FB $SCTY $AMZN $BAC + others on http://www.grademytrade.com
2013-06-28	WSJ says Random House to cancel publishing Paula Deen's new book, already a best selling title on Amazon. http://on.mktw.net/19CYzyJ $AMZN
2013-06-28	Sears is latest retailer to drop Paula Deen, but cookbooks hit top spot on Amazon http://on.mktw.net/19CYzyJ $AMZN $WMT $SHLD @FoodNetwork
2013-06-28	Nice interview: Whitney Tilson in-Depth on Value Investing http://www.valuewalk.com/2013/06/whitney-tilson-investment-style/ … via @marketfolly $AMZN $NFLX $AIG $C $BRK.A $BAC
2013-07-01	#VMware brain drain: Former sales chief moves on to #Amazon's #cloud biz http://shar.es/AoCkN via @networkworld $VMW $AMZN #AWS <hmm...
2013-07-09	What #Hulu has that so many want: http://reut.rs/11zKnTH @ReutersInsider @ReutersBiz @MorningstarInc $amzn, $dis $nwsa $nflx $cmcsa $yhoo
2013-07-09	#Apple, #Amazon agree to end their lawsuit over who had the right to use the "app store" name: http://yhoo.it/1aWkpgs (@Reuters) $AAPL $AMZN
2013-07-10	"Your margin is my opportunity" — Jeff Bezos, CEO/Founder of http://Amazon.com in conversation with another CEO #AmazonStrategy $AMZN
2013-07-10	The Nasdaq Is Back ... Is It Time To Party Like It's 1999? http://seekingalpha.com/a/x1oe $AAPL $AMZN $CSCO $EBAY $FB $GOOG $INTC $MSFT
2013-07-11	Amazon shares cross $300 for the first time; $AMZN is up 20 percent year-to-date. QUOTE: http://cnb.cx/gvVbrT
2013-07-11	Amazon shares pass the $300 mark to record a new all-time high http://on.mktw.net/10PhqAT $AMZN
2013-07-11	Tech company org. charts for the ages http://bit.ly/12GLTyx (bless you @nickwingfield) $AMZN $GOOG $FB $AAPL $ORCL $MSFT
2013-07-11	Thursday links: long live the MBA, bond ETFs vs. mutual funds and step away from the phone. http://stks.co/jcPz $AMZN $AAPL $DIS
2013-07-11	“E-Book Ruling Gives Amazon an Advantage” http://yhoo.it/12GC1EX (via @NYTimes) $AMZN $AAPL $BKS #books
2013-07-11	Holding $NFLX $BIDU $SCTY $TSLA $GS $AMZN July calls coming into today. Should be a busy morning. Members be ready for closing alerts!
2013-07-12	Momentum stocks making multi-year highs: Amazon at new record high, Netflix at two-year high, Priceline at 14-year high. $AMZN $NFLX $PCLN
2013-07-12	Roochey use atime machine for twade, make beeg $AMZN money, have waging partay dis reekend. #Dweaming #SittingOnCouchTweetingSheetInstead
2013-07-12	JPMorgan just made $6.5 billion in 90 days. Put differently, it's taken Amazon 19 years to earn $1.8 billion. $JPM $AMZN
2013-07-15	Netflix is up nearly 180% in 2013. But to justify its valuation, it needs to be more Amazon than HBO. $NFLX $AMZN http://on.wsj.com/12AOgGC
2013-07-16	Amazon, Wal-Mart still small players when it comes to online groceries; Peapod is share leader. http://on.mktw.net/14WAZbh $WMT $AMZN $COST $SWY
2013-07-16	The all Access $SPY report and a little about $AMZN http://stks.co/hdF4
2013-07-17	“How #Amazon Became the King of Audiobooks” http://yhoo.it/16JaPXo (via @TheAtlantic) $AMZN #books
2013-07-18	M/abril/Platform Now Available on Amazon Elastic MapReduce. http://goo.gl/yx01G #hadoop #aws $AMZN
2013-07-18	Will Barnes & Noble regain market share? http://fxn.ws/13R3zht $BKS, $AMZN #ebooks
2013-07-19	Here is a list of the key earnings reports set for next week: http://bespokeinvest.squarespace.com/thinkbig/2013/7/19/key-earnings-reports-next-week.html … $AAPL $F $V $AMZN $SBUX $CAT $MMM $HAL $MCD $BA $$
2013-07-21	Nearly 900 companies report earnings next week. That includes $AAPL, $MCD, $SBUX, $CAT, $FB and $AMZN http://stocktwits.com/upsidetrader/message/14702371?utm_source=twitter&utm_medium=community&utm_campaign=comment …
2013-07-22	Quarterly earnings will drive markets this week. Get ready for Facebook, Apple, Amazon... http://cnnmon.ie/15BcQWJ $AAPL $FB $AMZN
2013-07-23	Note heavy branding of $AMZN booth :-) RT @evandbrown: Thanks to @timoreilly for stopping by the #AWS booth at #oscon https://twitter.com/evandbrown/status/359849782220578816/photo/1pic.twitter.com/k1XPqCR8ZL
2013-07-23	I'm long $AMZN for life... Amazon Beat Out IBM And Won A $600 Million Cloud Computing Contract With The CIA http://read.bi/1bC9PeQ
2013-07-24	Comparison shopping on a smartphone while in-store is up 400% over last year $AMZN wins as a result of this shift. http://trib.al/0Ah7o18
2013-07-24	Thanks to smartphones, Amazon is softly killing retail shopping and is better at it than Google http://trib.al/tkdc4CE $AMZN $GOOG #iphone
2013-07-24	Apple stock price climbing to $600: Paul Meeks http://cnb.cx/14DRsDq $AAPL $AMZN $JNJ $HON $DAL $CHM $QCOM #icymi
2013-07-25	Amazon's surprise loss is actually bad news for other retailers. Bezos is investing in logistics that will only widen the gap $amzn
2013-07-25	What's the end game for $AMZN? Ppl fear maturity from $AAPL bc of margin declines, hope for it from AMZN bc of supposed expansion
2013-07-25	Amazon's second quarter sales over past 4 years: 2010: $6.6 billion 2011: $9.9 billion 2012: $12.8 billion 2013: $15.7 billion $AMZn
2013-07-25	Amazon swings to quarterly loss, but sales rise 22% http://on.mktw.net/18C1Fzt $AMZN
2013-07-25	EARNINGS ALERT: Amazon Q2 loss ($0.02) vs. $0.05 Est.; Q2 Revs. $15.70B vs. $15.73B Est. $AMZN QUOTE; http://cnb.cx/gvVbrT
2013-07-25	$AMZN valuation on par w/ $AAPL, cheaper than $NFLX? Acc to @WSJ, YES- based on ratio of debt-adjusted market value to sales (2.1x fro AMZN)
2013-07-25	Tech Stocks: Facebook's Muscle-flexing Leads to Tech Gains #nasdaq $FB $AMZN $QCOM http://bit.ly/15NumHq
2013-07-25	Best Buy names a new head for its Geek Squad service unit http://on.mktw.net/167lNch $BBY $MSFT $AAPL $AMZN
2013-07-25	56 companies in the S&P 500 report earnings today including $DOW $GM $BIIB $HOG before the open & $AMZN $EXPE $SBUX after close $$
2013-07-26	Your next meal/mayo/come compliments of Amazon: http://cnb.cx/1484tGk (via @JaneWells) $AMZN
2013-07-26	Carter Worth on Amazon: "Momentum is real... it's dangerous to be against it" -- and $AMZN is going to $335
2013-07-26	$AMZN trades around 132 times earnings. For comparison, $GOOG trades at 15 times earnings, $EBAY at 17.3 timeshttp://on.mktw.net/12Q6tNh
2013-07-26	3 honey badger stocks that don't care about the indexes being down -> $LNKD $AMZN $TSLA Nor do the buyers care about real earnings #partyon
2013-07-26	Will Amazon investors finally start to get fed up? http://on.mktw.net/1aMENy7 $AMZN
2013-07-28	Sunday links: promise of big data, cyclical/defensive ratios and debunking technopessimism. http://stks.co/acWC $NFLX $AMZN $LUK $MSFT
2013-07-29	Amazon said it is adding 7,000 jobs in 13 states: http://cnb.cx/18IRM33 $AMZN
2013-07-29	$AMZN hiring more than 7,000 in US, including 5,000 full-time for fulfillment centers. http://mot.ly/152jIQf
2013-07-29	#Amazon to add 7,000 #jobs in 13 states, beefing up staff at warehouses, in customer service: http://yhoo.it/16tExkg (@AP via @yahoo) $AMZN
2013-07-30	The moment when I remembered college kids get Amazon Prime accounts for almost free. $AMZN #PrimeIsADrug #StartEmYoung
2013-07-30	Some good stuff coming up on hot button stocks: $TSLA, $NFLX, $AMZN, $UA
2013-07-30	The 'Amazon effect' is real, but how big a role in the middle-class squeeze? http://blogs.seattletimes.com/jontalton/2013/07/30/digging-into-the-amazon-effect/ … My post @seattletimes $AMZN
2013-07-30	Looking for a job? Amazon is hiring http://bloom.bg/16yPQYr $AMZN
2013-07-30	I know people just want buy, sell hold, but three stocks don't lend themselves to this kind of analysis: $NFLX, $AMZN and $TSLA
2013-07-31	NEW POST: Stock #Market Recap 07/31/13 {Video} http://stks.co/ed3y $AMZN $AXP $CREE $GOOG $IBM $IWM $LEN $QQQ $SLB $SPY $V $XLF $XLY
2013-08-01	Jeff Bezos of Amazon is our No. 1 CEO overachiever. Top 20 ranking: http://bloom.bg/11x34oY $AMZN
2013-08-01	If a company is so unbelievably overvalued it doesn't fit in your model, maybe your model needs to adjust, not the stock $LNKD $TSLA $AMZN
2013-08-04	#FastFact Amazon rakes in $117,000 every minute. That's $1950 every second http://bloom.bg/14wxqGN $AMZN
2013-08-04	Open Interest week of August 2 - http://stks.co/ddPa $SPY $AAPL $AMZN $CMG $GOOG $LNKD $NFLX $PCLN $V $TSLA
2013-08-05	DEShaw, Jeff Bezo's old hedge fund, reduced its $WPO stock last quarter by 4% & increased $AMZN holdings by 43% https://whalewisdom.com/filer/d-e-shaw-co-inc … $WPO
2013-08-05	The Life And Awesomeness Of Jeff Bezos $AMZN by @jyarowhttp://read.bi/12VEuB5
2013-08-05	Here's Jeff Bezos Letter To Washington Post Employees $AMZN $WPO by @jyarowhttp://read.bi/16YJBO3
2013-08-05	JEFF BEZOS ON BUYING THE WASHINGTON POST: I Don't Have A Plan $AMZN by @jyarowhttp://read.bi/12VyZlK
2013-08-05	BREAKING: #Amazon CEO Jeff Bezos to purchase The Washington Post for $250M (via @cnbc) $AMZN
2013-08-05	It's gratifying to know Bob Woodward will be packing my next Amazon purchase. Use extra bubble wrap, Bob!!! $WPO $AMZN
2013-08-05	Did you miss@MariaBartiromo's intv with parents of $AMZN founder Jeff Bezos? Watch online:http://video.cnbc.com/gallery/?play=1&video=3000187571 …pic.twitter.com/SaDQpkvnOb
2013-08-05	Tech Market Cap in $ Blns $AAPL $424 $MSFT $264 $IBM $213 $AMZN $137 $INTC $113 $FB $95 $HPQ $52 $BRCM $16 $EXPE $7 #FaceBook #Sell
2013-08-05	Great story: "AmazonFresh is Jeff Bezos' Last Mile Quest For Total Domination" by @FastCompany @jmccorvey http://bit.ly/19Ie1ZP $AMZN
2013-08-06	Michael Moritz sings Jeff Bezos's praises $AAPL $AMZN http://ow.ly/nGT9c
2013-08-06	Is Tesla the next Amazon? A series of shocking similarities say "Yes." SEE: http://cnb.cx/16xjcbT $AMZN $TSLA
2013-08-06	Jeff Bezos, Tech Tycoons, Vanity Fair and Babylon: it is all here in "A new Babylon & rise of the tech tycoon" http://buff.ly/13YVgcv $AMZN
2013-08-06	$AMZN has apparently acquired 42 companies since its first acquisition in '98, plus several other investments. What shld Bezos buy next?
2013-08-07	Bezos is trying to protect $AMZN share price with a smart hedging strategy—not trying to rescue newspaper industry http://zd.net/15NTa3f
2013-08-07	(Jeff) Bezos, too, is doing what tycoons do - buying instruments of mass influence. http://trib.al/lUDermd #media #tech $AMZN
2013-08-07	In less than 5 months Amazon $AMZN could begin delivering groceries to ALL of New York City http://stks.co/rNcZ
2013-08-08	Problem with just wait & see on $AMZN profits is that you could wait forever without ever knowing if you're wrong http://ben-evans.com/benedictevans/2013/8/8/amazons-profits …
2013-08-08	WAPO $: Bezos sells 1MM $AMZN 8/1 - 8/6 for a cool $301MM to pay cash for $WPO. Barely dents his holding which now sits @ 85,970,020 shares.
2013-08-10	$AMZN Jeff Bezos quote "Your profit is my opportunity" has a missing half. Shld read "Your profit is my opportunity, & my margin, your loss"
2013-08-15	The first employees at Google, Amazon and Subway share stories of the companies' early days: http://on.wsj.com/13nPNSN $GOOG $AMZN
2013-08-15	Jeff Bezos talked to reporters back when $AMZN was ‘An Insignificant Speck In The Book-Selling Universe’ http://stks.co/ihd3
2013-08-16	Amazon's secret plan to sell you EVERYTHING! the latest from #Breakout and @JeffMacke http://yhoo.it/14RylEl $AMZN
2013-08-17	Amazon’s Bezos Has A Demanding Management Style http://stks.co/tP6R $AMZN #CEO #Management
2013-08-18	A pretty cogent argument in favor of $AMZN not ever making money. http://slate.me/14NxIYp
2013-08-19	http://Amazon.com back up after going down for U.S., Canadian users http://reut.rs/170np8r via @reuters $AMZN
2013-08-19	[Update] Amazon website working again after apparent outage earlier. $AMZN
2013-08-19	Strange times: $AMZN down. $GOOG down. GitHub Down. @twitter is humming. #youhavecomealongwaylittlebirdie
2013-08-19	Amazon Goes Down, Leaving Millions Forced To Work $AMZN http://www.benzinga.com/z/3849061
2013-08-19	ALERT: http://Amazon.com : "Website temporarily unavailable" while improvements being made, will be "open for business again soon" $AMZN
2013-08-19	First Google's website went out on Friday, and now http://Amazon.com ... $GOOG $AMZN
2013-08-19	A #Nook price slashed to $99 doesn't mean consumers will buy them. Here's why: http://www.marketwatch.com/story/nook-price-cut-may-not-boost-sales-2013-08-19?link=MW_home_latest_news … $BKS $AMZN
2013-08-19	7 clever tools to help make the most of Amazon, eBay and Craigslist http://aol.it/12i81T4 $EBAY $AMZN
2013-08-20	“Problem for Bezos: Mall Becoming Cheaper Than #Amazon” http://yhoo.it/1701Hzp (via @WSJ) $AMZN #retail
2013-08-20	You buying large TVs? Best Buy says TV sales flat after 3 yrs of declines. Stock up 10% to lead S&P. http://on.mktw.net/18HQg0z $BBY $HD $AMZN
2013-08-20	Best Buy CEO Hubert Joly told me "Amazon is an important competitor in some categories, largely irrelevant in others" $AMZN $BBY
2013-08-20	I checked $AMZN for razors the other day and found it pricier than $CVS. @WSJ story says I'm not alone. http://on.wsj.com/1eXoRJj
2013-08-21	Your Game Plan for Getting It Right in the Stock Market by Charles V. Payne..great $AMZN now send this to all your members so i can retire!
2013-08-21	Latest challenge for Jeff Bezos: brick-and-mortar stores are becoming cheaper than Amazon. http://on.wsj.com/166FAoo $AMZN
2013-08-28	RT @om: Amazon is expected to see its global ad revenues of around $840 million in 2013. $AMZN http://trib.al/0QsEmMl
2013-08-31	**FREE** The PlayBook: An Inside Look at How to Think Like a Professional Trader. A MUST READ $AMZN $SPY http://stks.co/ah4L
2013-09-01	from Bloomberg Brief: Back to School = Bah Humbug! http://stks.co/ijTj via @talentedblonde $XRT $AMZN $ANF et al
2013-09-01	“@WSJ Amazon sells more online than its next 12 biggest competitors combined, including Wal-Mart http://on.wsj.com/175MN8F $AMZN $WMT
2013-09-03	Why Amazon & Kindle continue to win and what it means for future of hardware http://trib.al/YaBlTU7 #books $AMZN
2013-09-03	Kindle is big in Japan: some lessons for hardware's future (my non Microsoft-Nokia post) http://gigaom.com/2013/09/03/kindle-is-big-in-japan-some-lessons-for-hardwares-future/ … $AMZN #kindle #japan #books
2013-09-04	The Limits of Fundamental Analysis http://stks.co/gjpC via @eddyelfenbein $STUDY $TSLA $AMZN
2013-09-05	Oyster, the Peter Thiel-backed startup launched today. Netflix for books, but what about $AMZN? http://ow.ly/oAPLI
2013-09-06	An Amazon phone? Report says online retailer is considering offering a free smartphone http://on.mktw.net/156kXgw $amzn
2013-09-06	Uh-oh, did $AMZN just blow-up the entire handset market? Free smartphones for everyone? Ouch, $AAPL http://yhoo.it/1emPDgQ
2013-09-06	Amazon wants to give away its smartphone for free. Story w/@jessicalessin http://jessicalessin.com/2013/09/06/exclusive-amazon-wants-to-offer-its-smartphone-for-free-who-will-follow/ … $amzn
2013-09-06	$amzn's trick up its sleeve for smartphone: free. Story w/@amir at http://jessicalessin.com , @Techmeme
2013-09-08	Sunday Links: Long Live Buy-and-Hold http://stks.co/pRbS via @abnormalreturns $AMZN $AAPL $CBS $MINT $EMB $SPY
2013-09-09	Amazon $AMZN likes to keep prices low, but not that low http://www.usatoday.com/story/tech/2013/09/09/amazon-no-free-phone/2789091/ …
2013-09-15	Note to Self Post : American Apparel Distribution Center Issues Resolved http://biggercapital.squarespace.com/biggercapital-investment/2013/9/15/american-apparel-distribution-center-issues-resolved.html … $APP $AMZN $spread
2013-09-15	The 20 Smartest Things Jeff Bezos Has Ever Said http://stks.co/flIh $AMZN
2013-09-18	Why does Amazon hide its cheapest prices, and where can you find them? | http://buswk.co/188wv3i $AMZN
2013-09-19	This will end badly, but in the meantime enjoy the ride - New post http://stks.co/hm20 $SPY $AAPL $GOOG $IWM $XLF $FB $TSLA $AMZN
2013-09-20	Records being smashed all over the place: Priceline $PCLN , Amazon $AMZN, Facebook $FB at all-time highs.
2013-09-20	RT @carlquintanilla: Hitting all-time highs: Amazon, Facebook, Priceline #The AnointedOnes $AMZN $FB $PCLN
2013-09-24	Wondering what was the rush to introduce $AMZN Kindle Fires today? Is $AAPL introducing new iPads soon?http://gigaom.com/2013/09/24/amazon-overhauls-it-kindle-line-up-introduces-new-faster-tablets/ …
2013-09-25	HQ hubris: are the new $AAPL, $GOOG, $FB & $AMZN headquarters a sell sign? http://on.ft.com/1ba6c0T via @shannonpareil
2013-09-25	#Amazon has "...announced a refresh of its #Kindle Fire tablet line: lighter, faster, cheaper.” http://yhoo.it/15tEvrO (via @NYTimes) $AMZN
2013-09-25	Amazon plans to unveil new line of tablets, the Kindle Fire HDX - available with 7-inch or 8.9-inch screens. http://on.wsj.com/19ENaZI $AMZN
2013-09-25	$AMZN inventing new, better ways to please customers. That's why he wins and shorts don't. http://finance.yahoo.com/news/amazon-unveils-tablets-live-video-112009238.html … via @YahooFinance
2013-09-26	Those 3 books Bezos had his top execs read & I wrote about on @LinkedInToday here? http://goo.gl/FD7u8b Now #5, #9 & #13 on $AMZN
2013-09-30	VMware and the one question that matters most in cloud marketing by @jamesurquhart $VMW $AMZN #AWS #cloudhttp://gigaom.com/2013/09/29/vmware-and-the-one-question-that-matters-most-in-cloud-marketing/ …
2013-10-01	Amazon plans to increase its holiday hiring by 40% to 70,000 full-time seasonal jobs. http://on.mktw.net/19kCluU $AMZN
2013-10-01	Amazon, Wal-Mart's latest online moves show Ecommerce will again be retail hot spot this holiday http://on.mktw.net/1aITWQx $AMZN $WMT
2013-10-01	#Amazon to hire 70,000 workers for the #holidays; Retailer's plans suggest upbeat expectations: http://yhoo.it/1eWNnyP (via @WSJ) $AMZN
2013-10-01	Amazon will be hiring 70,000 seasonal workers this year -- 40% more than in 2012. http://fxn.ws/17151th via @matthewrocco $AMZN
2013-10-01	No shutdown here. Amazon plans to hire more than 70,000 full-time workers this holiday season http://on.mktw.net/1hhGnt4 $AMZN
2013-10-02	.@jpmanga is "jazzed" about the new Kindle Fire $AMZN http://ow.ly/prkJk
2013-10-02	Here is a link to today's video recap and look ahead. $spy $spx $aapl $tsla $goog $amzn $fb $sina http://www.t3live.com/articles/market-analysis/4462-daily-recap-back-and-forth-action-continues-amid-government-stalemate.html …
2013-10-02	Amazon $AMZN, Yahoo! $YHOO, Baidu $BIDU and Netflix hit new multi-year highs ($NFLX is the top stock in the $SPY this year, up +250%).
2013-10-02	Amazon Kindle Fire HDX tablet "a device that would make me buy more digital content" from Amazon http://trib.al/ohf1QSI #kindle #ipad $AMZN
2013-10-04	Is $TWTR aping the $AMZN way? RT @ampressman Twitter isn't profitable because they're spending a fortune on R&D. http://yhoo.it/1dZi3MV
2013-10-05	Your worst competitor is 1 that has scale, balance sheet & doesn't care about profitability - $BBY, $SPLS vs $AMZN http://online.barrons.com/article/SB50001424053111903320604579107303062875772.html?mod=BOL_hps_mag …
2013-10-07	Here is a link to today's video recap and look ahead $spy $spx $aapl $tsla $xlf $xhb $goog $amzn http://www.t3live.com/articles/market-analysis/4472-daily-recap-expecting-a-bend-trying-to-avoid-a-break.html …
2013-10-10	How Amazon outmaneuvered Wal-Mart: excerpts from new book about Amazon CEO Jeff Bezos http://on.wsj.com/GNh4E9 $AMZN $WMT
2013-10-10	BREAKING: http://Amazon.com to acquire Tenmarks, no terms disclosed $AMZN
2013-10-17	$AMZN Jeff Bezos’s League of Shadows http://bit.ly/19buYcK had similar job @ $intc. incredible knowledge but need to be always-on. 2yr gig
2013-10-18	The moves in $CMG $GOOG and $AMZN were amazing today. I need to buy $AAPL $600 calls Monday
2013-10-18	RT @janetnovack: Illinois Sup Court shoots down Amazon sales tax law NY court OKed; will #SCOTUS step in? http://onforb.es/1auR8Ey $AMZN
2013-10-18	You tweet it, we trade it at 5p! Tweet your stock questions on $NFLX $MSFT $AMZN $BA $CAT ahead of earnings!
2013-10-18	52-week highs intraday today for some techs: $AMZN, $YELP, $NFLX, $P, $SNDK, $GOOG, $INTU, $FB
2013-10-18	Some tech/media stock returns (YTD): $NFLX +257% $FB +102% $YHOO +68% $CBS +56% $FOXA +53% $GOOG +41% $DIS +34% $AMZN +29% $AAPL -4%
2013-10-18	for you young kids.. this is what it was like in 1999 $OOG $CMG $LNKD $PCLN $AMZN $ATHN
2013-10-19	Since their #IPO in 2004, $GOOG is up 1100%,. Same period $AMZN +830%, $MSFT +28%, Samsung +760%, $AAPL +3300%. http://nyti.ms/1bFFfOy #Tech
2013-10-20	War between $GOOG & $AMZN will get ugly RT @arstechnica: Google’s iron grip on "open" Android http://ars.to/18pKST2
2013-10-20	How $AMZN's Jeff Bezos Makes Decisions http://bit.ly/1a0C6eZ
2013-10-21	REPORT: Amazon May Join Google Inside Facebook's Ad-Serving Platform $AMZN $GOOG $FB by @Jim_Edwardshttp://read.bi/180CFyK
2013-10-22	Amazon increased minimum order size for free shipping to $35 in effort to push customers to Prime. http://on.wsj.com/16127Yo $AMZN
2013-10-22	$AMZN has earned less than $2 billion TOTAL since coming public in 1997! It'll do $75 billion in sales this year. http://stks.co/qXx7
2013-10-22	Don't worry $AMZN longs, there is tons of valuation support at ... oh wait
2013-10-22	Sales Are Colossal, Shares Are Soaring. All #Amazon Is Missing Is a Profit $AMZN http://yhoo.it/1gBAD2k (via @NYTimes)
2013-10-22	'Sadistic' Amazon Treated Book Sellers 'The Way A Cheetah Would Pursue A Sickly Gazelle' $AMZN by @Jim_Edwardshttp://read.bi/1cbDHQQ
2013-10-23	Amazon's stock performance "violates mainstream finance theory." http://nyti.ms/1cdE11w $AMZN
2013-10-24	Thank you for making Book # 2. The 4th best selling options book on $AMZN in just 2 days.. http://www.amazon.com/gp/bestsellers/books/2672/ref=pd_zg_hrsr_b_1_4_last …pic.twitter.com/MCYhEDXp7T
2013-10-24	Here's a list of the best performing stocks since Obama first took office in 2009 --> http://stks.co/co9j $AMZN $PCLN $WFM
2013-10-24	THIS is what was being said about Amazon 14 YEARS AGO --> http://stks.co/tYDa $AMZN
2013-10-24	AMAZON HITS NEW ALL-TIME HIGHS. REVENUES CRUSH IT, $17.1B VS $16.8B. http://stks.co/bo5x $AMZN
2013-10-24	Straddle up: Options mkt awaits big moves in $MSFT, $AMZN and $ZNGA following quarterly reports http://on.wsj.com/1gJBC0x via @kaitlyn_kiernan
2013-10-25	Shares of tech companies Amazon, Microsoft and Zynga are surging after quarterly results. http://on.wsj.com/HlDuMr $AMZN $MSFT $ZNGA
2013-10-25	What are you watching? Here are #BTV's top stocks of the day: http://bloom.bg/1fZTHpH $CECO $UAL $MSFT $DIS $ZNGA $JPM $DD $AMZN $DECK $TWTR
2013-10-25	Amazon shares hit all-time high on strong Q3. $AMZN http://mot.ly/18jIfMO
2013-10-25	In $AMZN land, no matter how long ago the company started something, it's still "early." http://on.wsj.com/1ainHqO
2013-10-25	Blodget the editor reports Stifel just raised $AMZN target to $400/shr- same target Blodget the analyst set in '98!- http://tinyurl.com/mcur3fn
2013-10-25	It's a tech trifecta today! $MSFT, $AMZN, $ZNGA all rallying on strong earnings reports. Even $FB getting in on the action.
2013-10-26	Great post on Jeff Bezos and why there's more to $AMZN's profitless run than meets the eye: http://ow.ly/265jPs
2013-10-26	30% of Amazon's online sales are generated by its recommendation engine ("you may also like this") $AMZN #CMO
2013-10-27	#FastFact Amazon has opened eight million square feet of new warehouses since June $AMZN
2013-10-28	Amazing how analysts focus on the one ok thing out of 10 bad things for $AMZN and the one worrisome thing out of 10 good things for $AAPL
2013-10-28	$AAPL needs to be more like $AMZN. No eps=better stock price.
2013-10-28	$AAPL and $AMZN are a tale of two market psychologies. $AAPL - Record profit and is punished, $AMZN - Negative earnings and is rewarded.
2013-10-28	$AAPL should simply emulate $AMZN -forget about massive profits and cash flows -just report losses, dont answer questions, & get analyst luv
2013-10-28	After-hours $AAPL currently trading down +$15 or ~2.58% because the company didn’t lose money like $AMZN
2013-10-29	Bought a book from Amazon? You might qualify for an almost-free Kindle digital copy with MatchBook program. http://on.mktw.net/HdCQB1 $AMZN
2013-10-30	85% of S&P 500 stocks are trading above their 50-day moving average --the largest amount this year. $FSLR $XYL $CMG $MCK $AMZN
2013-11-01	$AMZN Launches AmazonSmile - A Simple, Automatic Way For Customers to donate a charity of choice http://on.wsj.com/1cvdjl1 #lmktg #retail
2013-11-06	Amazon Has A Plan To Get Indie Bookstores To Kill Themselves $AMZN by @jyarow http://read.bi/18YQPRp
2013-11-06	small achievement !!! after 1st day of book launch , moves into top 100K ranked book on $AMZN http://www.amazon.com/Anatomy-SPY-First-Trading-Month/dp/1493659537 …
2013-11-07	Here is the video recap and look ahead to today's faulty action $twtr $spy $iwm $aapl $amzn $xlf $spx http://www.t3live.com/articles/market-analysis/4542-daily-recap-markets-fall-on-twitter-ipo-day.html …
2013-11-07	holiday fight gears up - U.S. e-commerce titans prepare for Canadian holiday season shopping wars http://stks.co/parU $WMT $AMZN
2013-11-11	BREAKING Tom Coughlin has been replaced as NY Giants head coach by $AMZN. At least one of them can guarantee delivery on Sunday.
2013-11-11	Amazon teaming with Postal Service to offer Sunday deliveries. $AMZN http://mot.ly/1bkpj2o
2013-11-11	The Internet is ruining Wal-Mart. But it is also ruining Amazon, says tech expert @joshuaklein http://on.mktw.net/19VVg4b $AMZN
2013-11-11	$AMZN goes postal! Online retailer rolling out Sunday deliveries through #USPS. Who's the bigger winner? Vote now.. http://yhoo.it/HPQA5S
2013-11-12	If $AAPL traded like $GOOG it'd now be $1,133.83. Like $AMZN, Apple shares would be $49,654.13 with a market cap of $44.7 trillion @asymco
2013-11-12	Up 3.7% today #trading the #stockmarket $SPX $RUT $QQQ $TWTR $PCLN $FB $PCLN $AMZN
2013-11-12	We found $FB, $TSLA (and imho, $AMZN) had bubble traits. What did we miss? $FB $TSLA $AMZN http://www.marketwatch.com/story/10-investments-where-a-bubble-may-be-brewing-2013-11-12 …pic.twitter.com/zCcHQjzB07
2013-11-12	How Much Does Amazon Spend on Shipping Every Hour?: Video - Bloomberg http://bloom.bg/16Z7ZBU $AMZN $UPS #USPS
2013-11-12	How Amazon got the post office to deliver on Sunday (just in time for Festivus): http://bloom.bg/HQfGBD $AMZN
2013-11-13	Why Amazon is your best buy for 2014 $AMZN http://on-msn.com/HRrMtK
2013-11-13	I just released a book on covered call trading. It's available on $AMZN for free right now http://stks.co/scG4 $$
2013-11-13	62% of Target shoppers also visit Amazon within four weeks. Now Target is emulating Amazon: http://on.wsj.com/1a17hW1 $AMZN $TGT
2013-11-14	$AMZN a beast. Look at the 20sma bounce yesterday and follow through today. The big cap that acts like a small cap for momo
2013-11-14	Hewlett-Packard's Chromebook 11 Disappears From Best Buy, Amazon $AAPL $AMZN $BBY http://benzinga.com/z/4077712
2013-11-25	I'm checking out $AMZN #MobileTrader. But they have a crazy high P/E. Lmao follow price period.pic.twitter.com/jBQ8WBI46j
2013-11-25	Don't diss the @USPS. The postal service will be cool again. Here's why: http://ow.ly/raKA2 @YahooFinance $AMZN
2013-11-26	“@WSJmarkets @ReformedBroker @traderstewie $AAPL $AMZN $GOOG http://blogs.wsj.com/moneybeat/2013/11/26/nasdaq-4000-the-long-trip-back/ … pic.twitter.com/E5ZWEO25VO”
2013-11-26	The fact that i have liked $AMZN for about 300 points means nothing to the naysayers. Would they like it more if i said short it at $200?
2013-11-26	If QE can be infinite, then why cant $AMZN's PE ??
2013-11-26	THESE 3 COMPANIES HIT NEW ALL-TIME HIGHS TODAY 1) $AMZN $382.50/share 2) $GOOG $1061.50/share 3) $WMT $80.68/share http://stks.co/sfkb
2013-11-26	Gifting an Amazon Prime membership? Want to know what's behind this big push from Amazon? $AMZN http://cnnmon.ie/1enN0dy
2013-11-26	Amazon hit a new all-time high today at $382.22/share. THAT MEANS IT'S UP 21893% SINCE ITS 1997 IPO --> http://stks.co/hyOm $AMZN
2013-11-26	One minute on the internet= 3.5M searches, 350K tweets, 208K FB photos, $118K in $AMZN sales, 120 new LinkedIn accts: http://bit.ly/194f7un
2013-11-27	Today's Thanksgiving recap video and look ahead. $aapl $goog $tsla $nflx $amzn $fb #turkey http://www.t3live.com/component/content/article/36-daily-recap/4584-dr-11-27-13.html …
2013-11-27	The govt used to break up companies because they were too profitable. One day, I’ll bet the govt breaks up $AMZN before they’re profitable.
2013-11-27	Furby, Amazon Kindle Fire, Apple iPad among this #BlackFriday's key doorbuster items http://on.mktw.net/1giTATL $WMT $AMZN
2013-11-27	According to @ExperianMkt's Bill Tancer, #Amazon is the #1 retailer based on search & traffic. We've got a bull/bear debate on $AMZN next!
2013-11-28	$1000 investment in $AMZN in 1997 = $239,000 today pic.twitter.com/iXe9bltuKw
2013-11-28	Open Interest updates for Friday Opex - $SPY $AAPL $AMZN $BIDU $FB $GOOG $LNKD $NFLX $PCLN $TSLA $TWTR $IBB $IWM $XLF http://stks.co/hywT
2013-11-29	All Books On Amazon Are 30% Off Today With This Code $AMZN by @jyarow http://read.bi/1c1FBO2
2013-11-29	Why Amazon hides its cheapest price (and where) http://bloom.bg/1gt2E6R , via @SamGrobart #BlackFriday $AMZN
2013-11-29	An Emerging Player In The Specialty Food Industry http://seekingalpha.com/article/1868911-an-emerging-player-in-the-specialty-food-industry?source=tweet … $IVFH $CHEF $UNFI $AMZN $SYY
2013-12-01	Jeff Bezos referred to the planned cloud that Amazon Web Services is building for the CIA as a private cloud. http://gigaom.com/2013/12/01/amazon-drones-were-not-the-biggest-surprise-from-jeff-bezos-on-60-minutes/ … $AMZN
2013-12-01	THIS is how it could look when an Amazon drone delivers packages to your front door --> http://stks.co/pgvp $AMZN
2013-12-01	Amazon + Drones = Amazon Air. Great idea. I wonder what UPS/FedEx are thinking at this moment? $AMZN
2013-12-01	Amazon PrimeAir: Soaring higher than Amazon's stock price. $AMZN
2013-12-02	$AMZN's drones could take out #UPS & #FedEx:http://trib.al/LsKlX2B
2013-12-02	"I know this looks like science fiction. It's not." Jeff Bezos tests delivery by drone http://bloom.bg/1ht2mlo $AMZN pic.twitter.com/FAGH4v5qMu
2013-12-02	Happy Cyber Monday; Supreme Court Won't Hear Amazon #Sales #Tax Appeal http://onforb.es/1bbcz0O $AMZN $OSTK
2013-12-02	$AMZN (mkt cap: $180 bn) has raised, in its capital-markets lifetime, $63m of equity, $1.93b in converts, and $3.3b in debt. That’s it.
2013-12-02	Domino's has been testing drone-based pizza deliveries for more than half a year now --> http://stks.co/awRv $DPZ $AMZN
2013-12-02	Did Amazon just pull off the best PR stunt ever? http://cnb.cx/18hEfxJ (via @KatieLittle) $AMZN
2013-12-02	Real Reason Amazon Announced Delivery Drones: $3 Million In Free Advertising On Cyber Monday $AMZN http://read.bi/1cNlgOh via @nichcarlson
2013-12-02	RT @StockTwits: Amazon hit another all-time high today. $399. It's up more than 22,000% since its IPO --> http://stks.co/dwCh $AMZN
2013-12-02	Bezos: I Got Talked Into Buying The Washington Post $AMZN by @nichcarlsonhttp://read.bi/1cMOYmH
2013-12-02	Must-See: Amazon tests delivery by drone: http://bloom.bg/1k153av , via @bsurveillance $AMZN
2013-12-03	Told that $amzn warehouses have shrunk size 50% optimizing item location by size. The robots know where everything is. Humans don't have to
2013-12-03	Clever! What an #Amazon missed drone delivery attempt notice would look like (@thenextweb via @quantumpirate): $AMZN pic.twitter.com/NVElNlF5q3
2013-12-04	Drone-Captured Video Of Protests In Bangkok Will Make You Forget Amazon Prime Air $AMZN by @nichcarlsonhttp://read.bi/1gExBqC
2013-12-17	RT @julpepitone: Why and how #robots are taking over corporate America http://money.cnn.com/2013/12/17/technology/enterprise/robot-business/index.html … via @CNNMoneyTech $AMZN $GOOG
2013-12-17	It Seems Weird How Cheap Amazon Kindles Are – Until You See This Crazy Stat $AMZN by @nichcarlsonhttp://read.bi/JDhG0N
2013-12-19	STOCKS WE ARE WATCHING: $NFLX, $AAPL, $TGT, $ORCL, $AMZN, $AZN, $DRI
2013-12-20	Google retooled search page to compete with Amazon for first place users go for online shopping. http://on.wsj.com/18WEGOe $GOOG $AMZN
2013-12-20	Shares of Amazon have hit $400 for the first time ever. $AMZN QUOTE: http://cnb.cx/dronesholidaysbezosprimefresh …
2013-12-21	For any number of reasons this @ericspitznagel post on the $AMZN crackdown on "monster porn" is your read of the day. http://stks.co/i04Zh
2013-12-23	ComScore Data showing big Increase in Mobile Internet Usage *(+54% Y/Y) - Strong metrics at $FB $GOOG $LNKD $TWTR $AMZN $EBAY $TRIP $P $YELP
2013-12-24	Amazon, Online Retailers On Track To Have A Merry Christmas http://ibdn.uz/s3cTX $AMZN $EBAY $OSTKpic.twitter.com/J42lRcdV8X
2013-12-24	$AMZN is forty points from a $200 billion market cap.
2013-12-26	Tonight's #RapidRecap: •Stocks rally • $AMZN's best holiday season • $TWTR soaring WATCH: http://instagram.com/p/iZ3TMXNHm4/ |pic.twitter.com/jeGqgAZ6DX
2013-12-26	More than 1M customers become new Amazon Prime members in third week of December; $AMZN says 2013 was its best holiday season ever.
2013-12-26	Now that is 404 nobody minds. $AMZN
2013-12-26	Here is a link to today's video recap and look ahead $spx $spy $twtr $aapl $amzn $bac $goog http://www.t3live.com/component/content/article/36-daily-recap/4647-dr-12-26-13.html …
2013-12-26	Amazon boasts of Prime membership boom even as #UPSfail trends on Twitter. Drones coming to rescue? http://on.mktw.net/19knSUy $UPS $FDX $AMZN
2013-12-27	#FastFact Amazon sold 426 items per second on Cyber Monday $AMZN
2013-12-27	#Google, #Amazon and Visa hitting new all-time highs today: http://bit.ly/19QeZCJ $GOOG $AMZN $V
2013-12-27	Actives on open @ CBOE; $AAPL $DRYS $ATHN $MCP $TWTR $TSLA $FB $AMZN
2013-12-28	#FastFact Amazon shipped to 185 countries over the holiday season $AMZN
2013-12-28	Why investors don't care that Amazon keeps losing money: http://ow.ly/s6w6O $AMZN
2013-12-28	#UPS is No Santa. My @LinkedIn piece on what $AMZN debacle means http://linkd.in/1dKWEWK . Thoughts?pic.twitter.com/93PoGTF8jU
2013-12-29	#FastFact More than 50% of Amazon's customers shopped on a mobile device this season $AMZN
2013-12-29	It's Over! Move Along + 1st OPEX of 2014 $SPY $AAPL $AMZN $BIDU $FB $GOOG $LNKD $NFLX $PCLN $TSLA $TWTR http://stks.co/d02ia
2013-12-29	what will keep pushing forward 2014? $TSLA $GOOG $FB $TWTR $AMZN $AAPL $GRPN will these stock give me a year like 2013?
2013-12-30	$AMZN to $800 in 2014 http://trib.al/1ZQqm5j
2013-12-30	Amazon Prime/mayo/have saved you money during the holidays, but it could be a budget buster in 2014: http://cnb.cx/1cgNNgb • $AMZN
2013-12-30	Great story about $EBAY's approach to competing with $AMZN. Heavy emphasis on data and integration #bigdatahttp://mobile.nytimes.com/2013/12/22/magazine/ebays-strategy-for-taking-on-amazon.html?utm_source=buffer&utm_campaign=Buffer&utm_content=bufferf604b&utm_medium=twitter …
2013-12-31	Amazing year for $NFLX but with $AMZN prime competition, lets see where these two go. #stockaction
2013-12-31	$GM to buy $TSLA in 2014? Just 1 of 10 wild tech predictions http://ibdn.uz/sbswk $MSFT $GOOG $YHOO $AMZN $NFLXpic.twitter.com/1hFL3OEVEd
2013-12-31	The 10 wildest tech predictions for 2014 http://ibdn.uz/sbsnE $GM $TSLA $AMZN $MSFT $YHOO $GOOGpic.twitter.com/7DBbX1y4on
2013-12-31	Terikan's top 10 stocks for 2014 http://stks.co/qoAB $AMD $AMZN $LO $GOOG Share your thoughts.
2013-12-31	Nasdaq100 #Stocks Performance $SHLD $EQIX $BIDU $MU $GOLD $FB $LBTYA $EBAY $ADSK $BRCM $AMZN $NUAN $EXPE more@ http://12Stocks.com/QQQQ
2013-12-31	S&P100 #Stocks Performance $MS $EBAY $BHI $AMZN $TGT $AXP $UNP $AAPL $BK $LMT $NOV $COP $SLB $COF $GOOG $F more@ http://12Stocks.com/sp100
2013-12-31	$AMZN FAA approves commercial testing of drones
2013-12-31	Netflix tests lower-price streaming video offer as Amazon looms as bigger rival http://ibdn.uz/sbapJ $NFLX $AMZN pic.twitter.com/DCWsl2hnni
2013-12-31	AWS is on track to becoming a $9 billion business by 2015. http://wp.me/p10LZV-3j2D via @om $AMZN
2014-01-01	Commented on: Reading: Apple Screwed Up Big Time $AAPL $AMZN http://seekingalpha.com/a/158dj http://seekingalpha.com/author/david-jackson/stocktalk/36630511?source=st_reply_twitter …
2014-01-01	turns out that $amzn will indeed us drones in 2014 from a company they are buying. name of the company is "Skynet"
2014-01-01	What/enero/2014 Open interest looked like on Dec 30 2012 $AAPL $AMZN $GOOG $PCLN $SPY $QQQ $XHB $XLF $GLD $XLV $XLY http://stks.co/f06jE
2014-01-01	OPEX for/enero/3 update - $SPY $AAPL $AMZN $BIDU $FB $GOOG $LNKD $NFLX $PCLN $TSLA $TWTR http://stks.co/d03Hz
2014-01-01	Several incredible novels to help you to turbo-charge your Kindle! http://bit.ly/UGvaGS $AMZN #bestsellers #books (via @LukeRomyn)
2014-01-01	$AMZN - Removing Edits in a Document, and Minimizing a Bar of Icons -> http://stock-news.net/191339 #stock #stocks #stockaction
2014-01-01	Commented on StockTwits: nice piece, agreed that $AMZN has a killer captive audience, better than flix,but nowher... http://stks.co/a03IE
2014-01-01	http://Amazon.com , Inc. (AMZN) PT Lifted To $457 From $381 [REPORT] $AMZN http://bit.ly/1cmqJJE
2014-01-01	#PRCaseStudy: Amazon's PR Genius http://seekingalpha.com/article/1924121-amazons-pr-genius?source=feed_f … $AMZN (via @SeekingAlpha)
2014-01-01	$AMZN's endgame is to rent you an ad-supported matter compiler for $1/month.
2014-01-02	Amazon's Genius: How Even The Bad News Is Really Good News $AMZN by @jyarow http://read.bi/19CLQNr
2014-01-02	Online Video Ads to Surge 2014-2016, Evercore Says; PT Hiked on Twitter $TWTR, $YHOO, $AOL, $GOOG and $AMZN http://stks.co/soId
2014-01-02	Vornado Realty: Toy 'R' Us Is The Last Dog Standing http://seekingalpha.com/article/1924311-vornado-realty-toy-r-us-is-the-last-dog-standing?source=feed_f … $ALX $AMZN $BKS $DLR $ESRT $JCP $LXP $SLG $STWD $TGT $WMT $VNO
2014-01-02	John Lewis had a cracking Xmas with l-f-l up nearly 7%; but note shops up just about 1%, web sales up 23% $AMZN
2014-01-06	Apple, Amazon downgraded 'on moral and ethical grounds' http://cnb.cx/1cJnc8c $AAPL $AMZN
2014-01-06	Interesting question on @reddit What's biggest item @amazon delivers. From this pic, car? http://www.reddit.com/r/pics/comments/1ujmq0/whats_the_largest_item_you_can_have_shipped_from/ … $AMZN
2014-01-13	Closed out my $AMZN trade today for 50% of max profit! Poor Amazon, yay me!
2014-01-14	Google outspends top 5 rivals combined - $AAPL, $FB, $MSFT, $YHOO, $AMZN - in deals push, with Nest just the latest. http://bloom.bg/1anhBYR
2014-01-16	Here's what Amazon needs to do now: http://cnb.cx/1di2nVg (via @JonFortt) $AMZN
2014-01-16	Is Best Buy now a good buy with stock down 33% so far this year? http://blogs.marketwatch.com/behindthestorefront/2014/01/16/is-best-buy-now-a-good-buy/ … $BBY $AMZN $WMT
2014-01-16	Techs I follow closely w P/E ratios > 50: $AMZN $FB $LNKD $NFLX $N $PANW $P $RAX $CRM $SPLK $TMUS $VEEV $YELP $Z $ZU
2014-01-16	Workers at an Amazon workers vote down a proposal to unionize 21 to 6. http://cnnmon.ie/19vqfGg $AMZN
2014-01-16	A vote to unionize @amazon warehouse workers in the US failed last night. Our poll says its a wake-up call for $AMZN pic.twitter.com/r3FadgmSAY
2014-01-16	$BBY was matching $AMZN in pricing all Q so hard to compete with a co. with no stores & has no need to be profitable
2014-01-18	Amazon knows you so well it wants to ship your next package to you before you even order it. http://on.wsj.com/KnPKxi $AMZN
2014-01-19	Sunday links: index adherents, Canada's debt problem and replacing resolutions with rituals. http://stks.co/a07q5 $GLD $MSO $FB $AMZN $CME
2014-01-20	The @db2nightshow seeks 14 more contestants for http://ow.ly/sMjzA #DB2s GOT TALENT! RT this msg 4 a chance to win $AMZN $25GC!
2014-01-20	Open Interest for 1/24 – $AAPL, $AMZN $BIDU, $FB, $GOOG, $LNKD, $PCLN, $TSLA, $TWTR Open Interest for 1/24 – http://stks.co/rtEz
2014-01-20	Amazon could begin shipping to you before you even place your order – creepy or convenient? $AMZN
2014-01-21	BREAKING: Amazon considers online pay TV service - DJ • $AMZN - @CNBC
2014-01-21	BREAKING: Amazon considers online pay TV service - DJ • $AMZN
2014-01-23	Looks like @amazon web services took down one of the biggest names in servers. http://gigaom.com/2014/01/23/why-did-ibm-dump-its-commodity-server-biz-amazon-thats-why/ … $AMZN
2014-01-25	$AAPL $YHOO $GOOG $AMZN are some of the companies reporting earnings this coming week. Here is the list. pic.twitter.com/w5brtAQWy3
2014-01-26	Earnings Snapshots Week of 1-27 ($AAPL, $VMW, $YHOO, $FB, $LVS, $QCOM, $AMZN, $GOOG, $MA) http://www.optionshawk.com/operation%20earnings/index.php?page_name=Earnings%20Snapshots …
2014-01-26	24 of the world's biggest companies report earnings next week. Including $AMZN, $GOOG, $FB, and $AAPL: http://stks.co/j0CrU
2014-01-26	if $AMZN processed all payments in Bitcoin, they would save 1.7B per yr in credit card fees based on 70B of top line revenue
2014-01-27	$AAPL up 25% last 6-mos ahead of earns. Well above market, but below many other techies like $FB and $NFLX. On par with $GOOG and $AMZN.
2014-01-29	The payment system wars are on: $AMZN jumping in. Scooplet from @GregBensinger @WSJD http://on.wsj.com/1b8ANH8
2014-01-29	Amazon gets into the mobile payments game, chasing @square and others. @gregbensinger with the scoop. http://on.wsj.com/1iME8mQ $AMZN
2014-01-29	Amazon's growth story keeps selling http://on.wsj.com/1iMtxIE #wsj $AMZn $WMT
2014-01-30	Darn futures really taking their cue from Japan. Tired of it, frankly.. $AMZN wasn't that bad; $GOOG real good, $CMG best in show...
2014-01-30	$AMZN closed near $385 A/H, which is optimal - My View into Earnings pic.twitter.com/29LEJCPu23
2014-01-30	Got to get the great ones--$UA, $GOOG, $CMG, $AMZN not to all report the same darned day. You can't keep up!!
2014-01-30	Amazon needs to deliver either growth, profits or hope of either. The first two disappointed but there is hope. $AMZN http://on.ft.com/1cAJMoy
2014-01-30	Amazon Web Services was a $3.2 billion business in 2013 up 96% from 2012. Q4'13 revenues were over $1 billion. Congrats @Werner & team $amzn
2014-01-30	That $AMZN Prime membership might cost 50% more soon. http://on.wsj.com/1bbkKrP
2014-01-30	Amazon gets stung after results fall short of expectations, with shares falling as much as 10% after-hours $AMZN: http://on.mktw.net/1kfIroN
2014-01-30	Bezos calling in the quarterly favor from the DE Shaw boys RT @credittrader: who needs it higher...and why... $AMZN pic.twitter.com/yIgzWWTHgd
2014-01-30	Here's my Daily Recap video with good write-up from @DarsieT3Live http://www.t3live.com/component/content/article/36-daily-recap/4707-manic-week-continues-as-market-bounces-but-tech-earnings-disappoint-after-close-daily-recap.html … $SPX $AMZN $TSLA $LULU $QIHU $GOOG $CMG $UA $ZNGA
2014-01-30	I'm curious why $AMZN missing forecasts matters when no one apparently cares about valuations or profitability.
2014-01-30	Uh oh, looks like $AMZN didn't lose enough money last quarter to please shareholders....
2014-01-30	Amazon $AMZN today reported $25.59 billion in Q4 sales, up from $21.3 billion a year earlier: http://on.mktw.net/1kfqF4U
2014-01-30	Oof. Amazon's stock price is getting kicked hard. Down 11% now on earnings miss. http://on.wsj.com/LtObPQ $AMZN
2014-01-30	Denver's $CMG up 9% on earnings. Seattle's $AMZN down 11% on earnings. $AMZN now Legion of Gloom? Seahawks don't stand a chance. #sarcasm
2014-01-30	$AMZN has missed revenue estimates in 8 of the last 10 quarters.
2014-01-30	EARNINGS ALERT: Amazon Q4 EPS $0.51 vs. $0.66 Est.; Q4 Revs. $25.59B vs. $26.06B Est. • $AMZN QUOTE: http://cnb.cx/gvVbrT
2014-01-30	$AMZN earnings: consensus forecast is earnings of 74 cents a share on revenue of $26.05 billion http://on.mktw.net/1fqCapd
2014-01-30	Google, Amazon, Chipotle & Broadcom will report earnings after hours: http://on.mktw.net/1kf6BzR $GOOG $AMZN $CMG $BRCMpic.twitter.com/QiMI3yP2gv
2014-01-30	Amazon is planning to offer offer brick-and-mortar stores a checkout system using Kindle tablets. http://on.wsj.com/1ezqQmB $AMZN
2014-01-30	Ticker sticker shock. If you wanted to buy one share each of $AMZN $GOOG $CMG, it would cost about $2,000. All 3 report earnings after bell.
2014-01-30	Of 25 largest names in the S&P, 3 aren't old enough to drink, 2 can't drive, & 1 is a 9 year old. http://www.bespokeinvest.com/thinkbig/2014/1/30/not-bad-for-a-nine-year-old-facebook-fb-cracks-the-top-twent.html … $FB $GOOG $AMZN
2014-01-30	$FB $TWTR $GOOG $AMZN U.S. Morning Call: Google selling Motorola for $3 billion, Thomson Reuters: Reuters Insider http://reut.rs/MkCVoM
2014-01-30	Amazon plans to provide brick-and-mortar retailers a checkout system that uses Kindles. http://on.wsj.com/1ibUG4W $AMZN
2014-01-31	Amazon $AMZN could raise their Prime service from $79 to $119 a year. Still worth it? http://on.mktw.net/1eDI4PV
2014-01-31	Stock movers today: Amazon, Chevron, Mattel sink on earnings; Chipotle and Zynga soar http://yhoo.it/1deF3EE $ZNGA $AMZN $CMG $MAT
2014-01-31	Today we're keeping an eye on $AMZN $MAT & $WMT. Share your thoughts on our Earnings Wall. http://on.mktw.net/1eE4TCY pic.twitter.com/niHSrbIJzq
2014-01-31	$AMZN is down 10% right now. It's also at its lowest level since November, 2013. Here's a chart: http://stks.co/g0EiK
2014-01-31	Why the market is really selling EM and why it gives us a buying opportunity: http://stks.co/g0Egq $SPY $SPX $ES_F $AAPL $AMZN $TSLA
2014-01-31	Nice summary of $AMZN's business model: http://www.slate.com/articles/business/moneybox/2014/01/amazon_earnings_how_jeff_bezos_gets_investors_to_believe_in_him.single.html …
2014-01-31	Amazon/mayo/raise the $79 annual fee for its Prime two-day shipping service by as much as $40. http://on.wsj.com/1kk5Zc5 $AMZN
2014-02-01	Amazon fell short of Street expectations on both revenue and earnings per share http://onforb.es/MCoPQq $AMZN
2014-02-02	@amazon Get it here http://TinyURL.com/12thManSB48 Congrats Seattle. #Amazon $AMZN #SB48
2014-02-03	Here is the Link to today's video recap and look ahead $spy $spx $gs $bac $nflx $fb $goog $amzn $iwm $twtr http://www.t3live.com/articles/market-analysis/4715-it-could-be-worse-daily-recap.html …
2014-02-03	Amazon is considering a price increase to its Prime program. Would you pay more for Amazon Prime? Poll: http://on.wsj.com/MFXOeX $AMZN
2014-02-03	Amazon: Canary in the Coal Mine? http://stks.co/qwdu $AMZN
2014-02-03	Amazon/mayo/hike the price of prime by $40 -- that's 51%: http://cnnmon.ie/1k3S3Fu $AMZN
2014-02-03	$GRPN -/mayo/lift on this view that $AMZN/mayo/buy them out http://recode.net/2014/01/31/after-amazons-smallest-acquisition-year-since-2007-will-it-gobble-up-competitors-in-2014/ …
2014-02-03	Amazon/mayo/be overvalued but @TheKillir and @JeffMacke say that's OK because…they're @amazon ! http://yhoo.it/1bjE3PP $AMZN
2014-02-04	$AMZN - http://scharts.co/1bsbFyb Looking to buy the 335.50 1st touch HL bounce here. I'm looking to buy the 335.50 1st touch HL bounce here
2014-02-04	Did Seattle win the SuperBowl? #SB48 O yeah they did... http://TinyURL.com/12thManSB48 Gotta have it!! #Share #Retweet $AMZN
2014-02-04	#Shopping at http://is.gd/AmazonStore All #bargain #deals $AMZN
2014-02-04	Here are 5 stocks to watch if the market continues to bounce back: http://stks.co/a0Bn3 $AAPL $ARIA $TSLA $AMZN
2014-02-05	The New Social Hierarchy | Trading Algorithms with The Fly http://stks.co/e0CI1 $TWTR, $FB, $YELP, YHOO, $AMZN
2014-02-06	#FastFact: Microsoft's Azure cloud service has 39% of the market, while Amazon holds 62%. $MSFT $AMZN
2014-02-07	In the #Supernova session, @MArgersinger tells the success story of @DavidGFool and his $AMZN 100-bagger - #FoolFest #stocks #buyandhold
2014-02-07	You can now shop on @Amazon by taking photos http://yhoo.it/1fDI8ki $AMZN
2014-02-08	Satya Nadella to $MSFT employees: "Lead. Play offense. Don't even look at $AMZN. Let them be successful." http://onforb.es/1ba4BZi
2014-02-08	V-Day Open Interest for $AAPL, $AMZN, $BIDU, $FB, $GOOG, $LNKD, $NFLX, $PCLN, $TSLA, $TWTR http://stks.co/sy6C
2014-02-09	Bronte Capital: Blue Nile and Marc Andreesen's theory of public company shareholders http://brontecapital.blogspot.com/2014/02/blue-nile-and-marc-andreesens-theory-of.html?spref=tw … $NILE $AMZN @pmarca
2014-02-11	Not easy competing with Amazon in the cloud. Just ask Rackspace. Latest @WSJheard here: http://on.wsj.com/1enGZej $RAX $AMZN
2014-02-12	Amazon stocks down over concerns customers won't accept price hikes in Prime http://onforb.es/1aV4MYh $AMZN pic.twitter.com/WKsPWF2JtN
2014-02-12	$AMZN has 99 problems, including a UBS downgrade, but Prime ain't one says @JeffMacke on @YahooBreakout http://yhoo.it/ML8JU5
2014-02-12	#Amazon plans to hire more than 2,500 full-time workers across its U.S. fulfillment centers: http://fxn.ws/McaCt6 #jobs via @JBooton $AMZN
2014-02-14	Why game developers are choosing $IBM over $AMZN: http://trib.al/KnquLv6
2014-02-14	Contrary to popular belief, the book industry isn't dying. http://yhoo.it/1lPKvVh @NewYorker $BKS $AMZN @ampressmanpic.twitter.com/0kH1ydAAAK
2014-02-14	Will Amazon's "Rebels" pilot be the next House of Cards? $AMZN $NFLX #Freestyle Watch: http://fastmoney.cnbc.com
2014-02-14	Facebook Market Cap Surpasses Amazon (yeah, you heard that right) http://yahoofinance.tumblr.com/post/76630883883/facebook-market-cap-surpasses-amazon-yeah-you-heard … via @stocktwits $AMZN $FB
2014-02-15	$FB is now more valuable than $AMZN (by market cap), and it's P/E Ratio (ttm) is 1/6th. Tell me your pairs trade.
2014-02-15	Saturday links are up! http://stks.co/d0EWD $FB $AMZN $EBAY
2014-02-16	7 Biggest Mistakes I See New Traders Make http://shar.es/FnMXk $AAPL, $FB, $GOOG, $ZNGA, $SIRI, $NFLX, $AMZN, $BIDU, $MA #jasonbondpicks
2014-02-18	Sorro’s Buying $SPY Puts?/febrero/18th #SassyMusings $BIDU $REGN $TAN $TSL $FSLR $SCTY $GRMN $PCLN $QQQ $DECK $AMZN $GILD http://www.sassyoptions.com/sassymusings/
2014-02-18	'Tesla is simply not the next Amazon,' says Marek Fuchs. http://on.mktw.net/N6JJa7 #tesla #amazon $TSLA $AMZN
2014-02-18	eGifter Lets You Shop Using Bitcoins Even on Amazon http://www.dcmagnates.com/egifter-lets-you-shop-using-bitcoins-even-on-amazon/ … via @DCMagnates @egifter @coinbase $AMZN
2014-02-19	Observation: $FB is acquiring their disruption. $AMZN is disrupting themselves from the inside. $GOOG is doing both.
2014-02-19	Long before Amazon, QVC ruled home shopping. Its stock is coming back to the Nasdaq: http://cnb.cx/1m9ZWYH (via @jannarone) $AMZN
2014-02-21	Would you buy designer jeans on Amazon Prime? @EmilyChangTV @BradStone examine $AMZN's venture into luxury products http://bloom.bg/1f4IYEw
2014-02-21	The Price Hike Has Arrived: Amazon Prime Now Costs Up To $131 In Europe http://yhoo.it/1fFI16E $AMZN
2014-02-21	$GRPN needs a group hug. Competing against $AMZN $EBAY is not easy. And that Presidents Day stunt? Oy. Buzz video. http://stks.co/s01Cb
2014-02-21	Nordy web results were stellar but in-store sales awful. High-end or low, all of retail needs to come to terms with channel shift $JWN $AMZN
2014-02-24	Standpoint Cuts Apple $AAPL, Philip Morris $PM, Amazon $AMZN, Yahoo! $YHOO to Strong Sell for Moral Reasons http://stks.co/t01T5
2014-02-25	$AMZN 1,200+/mayo/370 calls bought to open for up to $16.50 this afternoon
2014-02-26	If Amazon resorts to an across-the-board price hike, there's a high likelihood of consumer revolt. http://yhoo.it/NxFdlh $AMZN
2014-02-26	Wednesday links: an abyss of chaos, $SPY vs. $RSP and surviving a conference call. http://stks.co/g0Kg6 $DBA $IBB $AMZN $AAPL $FB $JPM
2014-02-26	P&G's Pact With Amazon Angers Target http://yhoo.it/OBXaQR $PG $AMZN $TGT
2014-03-03	NEW BLOGSKY ABOUT STOCKS! "If War, I'm Russian to be Putin in More Money in Stocks" http://www.AtTheMoney.com/putin $TSLA $COST $AMZN
2014-03-04	In 2003, #Amazon & #RadioShack each had about $5b in sales". In 2013, $AMZN was $75b to $RSH at $3.5b. http://www.theatlantic.com/business/archive/2014/03/radioshack-is-doomed-and-so-is-retail/284198/ … #Retail #Tech
2014-03-04	In other news RadioShack is closing 1100 stores. Who shops in $RSH these days? Cant I get all that stuff on $AMZN?
2014-03-05	http://www.t3live.com/articles/market-analysis/4770-markets-digest-after-volatile-start-to-weak-daily-recap.html …. Here is a link to my video recap & look ahead $spy $spx $xlf $bac $ms $amzn $aapl $tsla $fb $lnkd $twtr $nflx
2014-03-05	I'd post this to Facebook if I actually liked to use Facebook. $FB is now worth more than $KO, $BAC, $AMZN, $T and $ORCL. Wow. Good night.
2014-03-05	I've owned $AAPL, $GOOG, $AMZN and nowadays $FB for many years. Much truth in this from BrianGallo: "I don't p... http://bit.ly/1i9In8n
2014-03-06	Teen trader @MaxGanik plays $AMZN, $FAS & $FB http://cnb.cx/1gVWjC3 VIDEO
2014-03-06	Want to find more time to read books? Try this: http://on.mktw.net/1jUU7gW $AMZN
2014-03-06	Here's a good look inside the Nasdaq Internet group -- http://www.bespokeinvest.com/thinkbig/2014/3/6/internet-groups-breaks-out-again.html … $GOOG $FB $YNDX $YY $AMZN $Z $TRIP $GRPN $EBAY $MELI $$
2014-03-06	Staples US comps down shocking 7%, margin down sharply. Q4 eps 33¢ vs street at 39¢. Melting in face of web challenges $SPLS $AMZN $ODP
2014-03-09	And Open Interest for $AAPL $AMZN $BIDU $CMG $FB $GOOG $LNKD $NFLX $PCLN $TSLA $TWTR – March 14th Expiration http://stks.co/t04tg
2014-03-09	Questions and answers from $MYEC's Facebook pg; everything you wanted to know. // http://bit.ly/1i0b5uc $TWTR $FB $AMZN
2014-03-10	3 Reasons TENCENT HOLDINGS Is Partnering with http://stks.co/e0Jf8 $TCEHY $TCTZF $SINA $AMZN $EBAY http://stks.co/e0Jf9
2014-03-10	Netflix surpasses YouTube as leading online video site http://news.investors.com/technology-click/031014-692664-nflx-passes-goog-youtube-as-online-video-service.htm … #IBDBlogs via @IBDinvestors $NFLX $GOOG $AMZN $TWX
2014-03-13	Profits ain't everything but 15-yr-old @salesforce lost $500M in F2013/2014. And unlike $AMZN it's buying rev growth. http://goo.gl/ZnhvuV
2014-03-13	Our morning call to short $AMZN with weekly $375 puts at $1.35 is up 359% for the day at $6.20 #BeTheHouse -- http://bit.ly/1iihlNW
2014-03-13	Rise in @Amazon's shares shows market welcomes Prime price hike: http://on.mktw.net/1gnxSzu via @MarketWatch $AMZN
2014-03-13	#FastFact Amazon has 20 million Prime subscribers $AMZN
2014-03-13	Amazon raises price of Prime to $99/year from $79/yr, cites higher fuel/transport costs http://gigaom.com/2014/03/13/amazon-is-raising-the-price-of-prime-to-99year-adds-same-day-prime-fresh-delivery-for-299year/ … $AMZN pic.twitter.com/FbrAYshMDk
2014-03-13	Raising cost of Amazon Prime to $99 will generate an estimated $374 million in annual revenue: http://on.mktw.net/1igX0c0 $AMZN
2014-03-13	RT @rickjnewman: I ordered 123 items via #Amazon #Prime during last 12 months. At $100/ year that's 81 cents shipping charge/item. $AMZN
2014-03-13	So #Amazon raises Prime rates to $99/year from $79. Prime Student will be $49/year, up from $39. $AMZN +1.9% pre-market.
2014-03-13	Amazon slaps first ever price hike on Prime to $99 http://yhoo.it/OodP9O $AMZN
2014-03-13	Join Hot Stock Minute live now with @laurenlyster and @aarontask for the latest premarket headlines http://yhoo.it/N9xLw5 $GM $AMZN
2014-03-13	No one understands the behavior of their customers better than $AMZN. You can bet $99 for Prime is not a shot in the dark.
2014-03-13	Hearing that @amazon has raised prices on its Prime service from $79 to $99 $AMZN
2014-03-13	Amazon Prime members will pay $99 per year on their annual renewal date and Amazon Student members will pay $49. $AMZN
2014-03-15	Amazon raised Prime subscription price to $99 a year: http://on.wsj.com/1iKOGDZ $AMZN
2014-03-15	Amazon Prime is raising its price by $20, to $99 per year. Is membership still worth it? http://cnb.cx/1oUq3lT (via @kelligrant) $AMZN
2014-03-15	Our 5 "Free Samples" of 2/10 turned $1,280 into $14,811 in 30 days: $ABX $AMZN $CI $IBM $ISRG $SLW $SSO - Get More @http://www.philstockworld.com/2014/03/15/psw-february-trade-review-part-ii/ …
2014-03-16	Is Amazon Prime worth another $20 a year? Watch a rundown of the numbers: http://on.wsj.com/1gjYTiW $AMZN
2014-03-17	Retailers still playing catch up when it comes to giving shoppers what they want http://on.mktw.net/1iw1Fae $AMZN $WMTpic.twitter.com/rIbi8qaiFE
2014-03-17	There’s a gap between what consumers want and what retailers are offering http://on.mktw.net/1iw1Fae $AMZN $WMT $Mpic.twitter.com/h1okry0mqg
2014-03-17	S&P 500 Q1 Earnings Growth Revised Down By 85% Of Companies http://www.valuewalk.com/2014/03/q1-2014-sp-earnings-growth-revised-downward-factset/ … $SPY $SPX $AMZN $NWS $CLFpic.twitter.com/wPoJ1LYy53
2014-03-18	#Amazon is reportedly planning to launch a #TV device in early April that would stream video: http://fxn.ws/1p7ReJS $AMZN via @MatthewRocco
2014-03-18	Amazon to Ship Video-Streaming Device in April http://yhoo.it/1efNFjg $AMZN
2014-03-19	Wednesday links: thinking for themselves and streaming news. http://stks.co/c0LhZ via @abnormalreturns $AAPL $AMZN $TWTR $GOOG
2014-03-22	Saturday links: the discomfort of alpha, the automatic corporation and teaching kids 'grit.' http://stks.co/e0MP8 $CMG $AMZN
2014-03-24	$NFLX Not Likely A Loser in $AAPL/$CMCSA Deal. But $TWC and $AMZN Could Feel Pain http://stks.co/e0Mie
2014-03-24	Amazon stores? The possibility is one of 3 reasons strip malls won't die: http://cnb.cx/1roGfjb (via @Matt_SquawkCNBC) $AMZN
2014-03-24	Amazon's going to flex its cloud-computing arm this week. http://on.mktw.net/1hUMTav #Amazon #aws $AMZN
2014-03-24	The Nasdaq Horsemen, loosing steam, $TSLA - 4.01% $NFLX - 3.36% $TWTR -3.14 $LNKD - 2.58% $GMCR - 1.89% $FB - 1.86% $AMZN - 1.15%
2014-03-25	NEW POST: Stock #Market Recap 03/25/14 {Video} http://stks.co/r08fj $AMZN $BIS $CELG $CSCO $GS $IBB $IBM $IWM $JNJ $NFLX $QQQ $SPY $TSLA
2014-03-25	Good news for Amazon customers! You might have a credit for e-books you bought! http://cnnmon.ie/1eK5xD5 $AMZN
2014-03-26	The ongoing price war between $GOOG and $AMZN on public clouds is excellent news for startups.
2014-03-26	Toys ‘R’ Us sales fell to lowest level since at least 2009. New CEO’s idea to stem drops: 'Be realistic’ http://on.mktw.net/1p78jFZ $WMT $AMZN
2014-03-27	Dan Niles: 'My favorite stock, bar none' http://cnb.cx/1gGK3Jq $FB $GOOG $AMZN $MSFT $NOK $AAPL $IBM
2014-03-27	http://Amazon.com plans free, ad-supported streaming TV & music service in coming months - DJ • $AMZN
2014-03-27	the buying spree of $FB $AMZN $GOOGpic.twitter.com/Lw3uAkYIth
2014-03-27	Amazon invites reporters to a press conference on Wednesday, April 2, to give an update on $AMZN's video business. (h/t @JonFortt)
2014-03-27	And $AMZN sends invites to a 4/2 event in NYC to discuss video. Looks like streaming video hardware @CNBC http://ow.ly/i/52EY9
2014-03-27	Big $AMZN news re new AWS S3 pricing. Mulling how to pass on to @Picturelife customers. http://aws.typepad.com/aws/2014/03/aws-price-reduction-42-ec2-s3-rds-elasticache-and-elastic-mapreduce.html …
2014-03-27	Such a nice graphic WSJ MT @elanazak: look at $GOOG, $AAPL, $FB & $AMZN buying spree http://on.wsj.com/OXzIgy pic.twitter.com/d0CwGRtxrb
2014-03-28	Amazon is up 2% following news it could launch an ad-supported streaming video service. http://on.mktw.net/P8VCNC $AMZN pic.twitter.com/K7ljfNiuJ9
2014-03-31	Amazon announced it has picked up six shows based on pilots watched by more than 2 million viewers. http://on.wsj.com/PawSow $AMZN
2014-03-31	Amazon workers on strike in Germany http://yhoo.it/O8mRXU $AMZN
2014-04-01	Why Amazon has one chance to win the living room: http://cnb.cx/1iXghPv (via @CadieThompson) $AMZN
2014-04-01	How iPad, Samsung Galaxy and Kindle Fire owners use their tablets: http://on.wsj.com/1hskxGG $AMZN $AAPLpic.twitter.com/3U8jeYSKkQ
2014-04-02	Amazon throws a firebomb in the battle for your living room http://bit.ly/1pOKu5U $AMZN
2014-04-02	Two big selling points of Amazon's FireTV: Voice-activated search and gaming capabilities. http://on.wsj.com/1i2df9o $AMZN
2014-04-02	Amazon Fire TV first impressions: $AMZN delivers gaming, streaming and voice search at lightning speeds http://tnw.to/c4eNE by @nattgarun
2014-04-02	#Amazon Fire TV takes on #Apple TV, #Roku, #Google Chromecast with video/gaming set-top box http://ibdn.uz/vlLqQ $AMZN $AAPL $GOOG
2014-04-02	Amazon TV shares name with online porn site: http://cnb.cx/1dNrZ0j (via @MorrisatLarge) $AMZN
2014-04-02	Amazon's FireTV will sell for $99 and begin shipping today: http://cnb.cx/1gOos10 (via @dfindles) $AMZN
2014-04-02	Amazon unveils video-streaming device "FireTV" to compete with Chromecast, Roku and Apple TV. http://on.wsj.com/OdmFXv $AMZN
2014-04-02	Very interesting! “@engadget: $AMZN (@Amazon) introduces Amazon Fire TV http://engt.co/1oqe30m pic.twitter.com/5F0Kf094De”
2014-04-02	Amazon announces $AMZN Fire TV pic.twitter.com/ow0OfX7tc7
2014-04-03	I demoed $AMZN Fire TV on @CNBC @SquawkStreet, including voice search. Success or crash & burn?http://ow.ly/3iT3fW
2014-04-03	Interesting theory on $AMZN from @MollyWood: "If Amazon is going this hard into an ecosystem play [re: Fire TV], a phone has gotta be next."
2014-04-03	Thursday links: skill and knowledge, $XLU strength and the new Amazon Fire TV. http://stks.co/i0Sn0 $MSFT $GOOG $KO $AMZN
2014-04-03	RT @RiCHi: Amazon Fire TV is on FIRE ~ #ITBW for @Computerworld $AMZN ~~~ http://goo.gl/news/JnHB
2014-04-04	High-flyers in bear territory: $AMZN down 20% from 52w high, $P down 30% from 52w high http://on.mktw.net/1guCnED pic.twitter.com/LiVIxmr4dd
2014-04-04	Some of the biggest momentum names are getting trounced right now: $TSLA -6% $YELP -7% $AMZN -4% $FB -5% http://stks.co/s0B2B
2014-04-04	Amazon is down another 2% today, and that means it's now fallen 18% since the start of the year http://stks.co/f0T8I $AMZN
2014-04-04	My worst mistakes, and lessons learned: http://stks.co/g0TBr $SBUX $MNST $ISRG $AMZN $NFLX
2014-04-06	Amazon has picked up six shows based on pilots watched by more than 2 million viewers. http://on.wsj.com/OijCgB $AMZN
2014-04-06	How iPad, Samsung Galaxy and Kindle Fire owners use their tablets: http://on.wsj.com/1i8cGL3 $AMZN $AAPLpic.twitter.com/IPZNQCddqQ
2014-04-07	Microsoft, Yahoo latest to fund original Internet TV shows. http://ibdn.uz/vxGlF $MSFT $SNE $YHOO $NFLX $AMZN $AOLpic.twitter.com/CdK5nq9zWq
2014-04-08	Amazon says video streams on its Prime Instant Video service nearly tripled year-over-year. http://on.wsj.com/1e8k90U $AMZN
2014-04-08	Coatue's top 20 holdings as of 12/31 were down an average of 7.5% in March and 4.1% MTD through April. $CBS $AAPL $TWX $AMZN $BIDU $FB
2014-04-09	"[Amazon] also goes out of its way to keep customer data away from third party companies and ad exchanges" https://www.theinformation.com/Amazon-Ad-Business-Sparks-Controversy … $AMZN
2014-04-09	This is a rare look inside $amzn's controversial ad business. Must read for digital media world @cityofthetown.http://www.theverge.com/2014/4/9/5599016/apples-human-interface-boss-departing-amid-reported-scuffle …
2014-04-10	Amazon Cost Explorer Provides Deeper Insight Into Cloud Spending: http://goo.gl/RUOSxp #aws $AMZN
2014-04-10	Netflix stock heading to $100, analyst says http://cnb.cx/1eeilnk $NFLX $AMZN $YHOO
2014-04-10	Stocks slammed. NASDAQ has its worst day since 2011 as tech stocks sell-off. $FB, $GOOG, $AMZN, $TSLA get crushed.
2014-04-10	Thousands call on @amazonsmile to suspend support for @boyscouts until they end their ban on gay adults: http://www.change.org/amazonscouts?utm_source=social_media&utm_medium=twitter&utm_campaign=us … $AMZN #LGBT
2014-04-10	Amazon rolling out Sunday delivery to large portion of U.S. this year, testing fifth and sixth-generation drones. $AMZN down 2 pct.
2014-04-11	People who have viewed the phone note v. cool eye-tracking features, images can enlarge as you pull phone closer to your face $amzn
2014-04-11	Bears Partying it up today #Stocks #Trading #Bears $FB $AAPL $TWTR $TSLA $AMZN pic.twitter.com/hfCYknuvwc
2014-04-11	#Amazon employees are getting paid to walk away: http://bit.ly/1kCqMLO $AMZN
2014-04-11	http://Amazon.com $AMZN/octubre/$400 calls bought to open $7.85 - $8.20 for 5,000X y'day, trade another 4,000 this afternoon bought $6.95.
2014-04-11	With the acquisition of comiXology, I hope that Amazon will be working on delivering packages through superhero-themed drones $AMZN
2014-04-11	Interesting strategy to weed out unhappy workers $AMZN Employees offered $5k to quit- by @chrisidore @CNNMoneyhttp://cnnmon.ie/1erwCgM
2014-04-15	Alibaba makes more money than $AMZN and $EBAY combined. $3.6 billion 2013 net income vs $3.1 billion.
2014-04-16	The Quiet Before More Storm #SassyMusings 4/16/14 $SPY $GOOG $GOOGL $TLT $AGN $IBB $IWM $QQQ $AMZN $AAPL $PCLN http://stks.co/j0VWY
2014-04-17	Stocks to own for the next 25 years http://cnb.cx/Rtfop7 $AMZN $ORCL $MSFT $SCHW $MNST $DJIA $GE $HON $BTC
2014-04-17	Porter Stansberry sits down with "The Smartest Man in the Financial World" @JamesGRickards $TSLA $AMZN $TWTR http://ow.ly/vTGDs
2014-04-19	Saturday links: systems vs. goals, and the robo-advisor bubble http://stks.co/e0SPc $AOL $GOOG $AMZN $TWTR $STZ
2014-04-20	Firehost, Linode news shows IaaS life beyond #aws $amzn http://gigaom.com/2014/04/20/firehost-linode-news-shows-iaas-life-beyond-amazon-web-services/ … via @gigaom
2014-04-20	#Netflix Q1 earnings report: What to look for http://ibdn.uz/vY94C $NFLX $AMZN pic.twitter.com/KtLDwkFIVD
2014-04-20	BIG Week: Earnings Snapshots $NFLX, $VMW, $AAPL, $FFIV, $FB, $QCOM, $CAT, $AMZN, $BIDU, $V http://www.optionshawk.com/operation%20earnings/index.php?page_name=Earnings%20Snapshots …
2014-04-21	Netflix, Amazon Prime can co-exist. 'It's not a zero-sum game,' says Reed Hastings $NFLX $AMZN http://blogs.marketwatch.com/thetell/2014/04/21/live-blog-netflixs-first-quarter-earnings-results/ …
2014-04-21	($IBM) news: Risks Accelerating: Sell IBM - via @salphatrending ($RAX $GOOG $GOOGL $AMZN) Story here: http://bit.ly/1jxgdEP
2014-04-21	Uh oh, Amazon: when states collect sales tax online, households cut spending at $AMZN by 9.5%, other retailers win http://bit.ly/1jrIMC5
2014-04-21	Nice cheat sheet here “@Benzinga: #Earnings For The Week Of 4/21: $AAPL, $FB, $GM And More $AMZN $F http://stks.co/i0W76 #premarket”
2014-04-23	A blow to Netflix: HBO to allow Amazon to stream older shows. $NFLX drops 5%. http://on.wsj.com/1i9pt4q $NFLX $AMZN $TWXpic.twitter.com/MxyiMv1kkX
2014-04-23	Amazon to stream HBO shows. http://on.mktw.net/1lFozjj $AMZN
2014-04-23	Fans of 'The Wire" and "The Sopranos" just got a new reason to go Prime http://bloom.bg/1l23uNm $AMZN
2014-04-23	Reunited with @carlquintanilla and @jonsteinberg at 11a on @SquawkStreet after quick jaunt to STL. Talking $AMZN, $FB, $AAPL, etc.!
2014-04-23	HBO hits like 'The Sopranos' and 'The Wire' are headed to Amazon, not Netflix: http://cnnmon.ie/PtlV12 $AMZN, $NFLXpic.twitter.com/n4uRqm0a7u
2014-04-23	Amazon snares classic shows in deal with HBO http://yhoo.it/1iKRSNW $AMZN
2014-04-23	Amazon & HBO sign exclusive multi-year deal, giving $AMZN online-only rights to some HBO series. $NFLX down 3%:http://cnb.cx/pId31J
2014-04-23	Big... Netflix $NFLX down a quick 3% after Amazon $AMZN announced a content licensing agreement with HBO http://stks.co/p0F33
2014-04-24	Amazon has had 51 consecutive quarters of double-digit growth. http://qz.com/202958 $AMZN pic.twitter.com/CvdCU7lLkW
2014-04-24	$MINE OTC stand out for tomorrow- watch list is up http://www.thestockgarage.com/watchlist-for-42514/ … $AMZN $MINE $NTEK $PCLN $GLD
2014-04-24	Scrutiny is increasing around Amazon's strategy and its treatment of workers http://trib.al/Ba02KXM $AMZN via @moorehn
2014-04-24	HBO deal could turn Amazon into the "king of original content," says analyst. http://trib.al/dHyCPZ2 $AMZN
2014-04-24	$SPX is forming a bearish rising pennant. $AMZN $BIDU/mayo/do what $NFLX $CMG did: reversing down big from ER gap. Sell in May, Go Away?
2014-04-24	Gross Profit Margin, Dec 31, 2013: $AMZN: 26.50%, $AAPL: 37.93%, $GOOG: 61.34%, $MSFT: 66.21%, $YHOO: 71.15%, $FB: 81.01%.
2014-04-24	Amazon says its AWS price cut is the 42nd its made - more on our earnings call live blog http://on.mktw.net/1rqkoqF @benpimentel $AMZN
2014-04-24	Thursday Wrap: What the Numbers Mean http://stks.co/s0FEr $AMZN $MSFT $P $SBUX $V
2014-04-24	$AMZN - Too many minute to minute play by play tweeters making fools of themselves. Wait til it shakes out b4 over commenting.
2014-04-24	http://Amazon.com reports Q1 sales up 23 percent to $19.74 billion #breaking $AMZN
2014-04-24	Amazon $AMZN is expected to post earnings of 22 cents a share on revenue of $19.42 billion. Track results here: http://on.mktw.net/1pu1a67
2014-04-24	What to watch for in Amazon's earnings call: http://on.wsj.com/QItKRo $AMZN
2014-04-24	Amazon $AMZN, Starbucks $SBUX and Microsoft $MSFT all take the stage later today. Check out #EarningsWall: http://on.mktw.net/1gUfwmT
2014-04-24	The holy grail for e-commerce is same-day delivery. $AMZN is getting close, testing a distro system in SF. scoop: http://on.wsj.com/1gUpl4l
2014-04-25	#FastFact Amazon controls 6% of the Chinese online retail market $AMZN
2014-04-25	I love @michaelsantoli's early 2005 analog -- $EBAY -45%, $YHOO -20%, $AMZN -30%, even $GOOGL couldn't rally until a monster Q1 print.
2014-04-25	Seeing $AAPL hold earnings gap during turmoil elsewhere $FB $NFLX $AMZN in tech is extremely bullish. Seems like it trades on its own island
2014-04-25	$AMZN sell-off has been so bad, It actually has a P/E now. . . RT: @bespokeinvest
2014-04-25	Some crazy stats on Amazon. A one of a kind business RT @michaelbatnick Some data and thoughts on the state of $AMZN http://stks.co/g0XbV
2014-04-25	Friday links: home biases, $HYG vs. $TLT and the ongoing taco wars. http://stks.co/r0Fb2 $AMZN $AAPL $KO $BRKA $BRKB $KKR $RSX $CMG $YUM
2014-04-25	This Morning: Kinder, Gentler MSFT, AMZN Drops 10%, Apple’s ‘Other Obligations’ -Tech Trader Daily -$AAPL $AMZN $MSFThttp://on.barrons.com/1kcFRR4
2014-04-25	Retail stocks in 2014. | $RTH @CNBC • $AMZN: -23% • $BBBY: -22% • $BBY: -39% • $SPLS: -24% • $LULU: -21% • $GME: -20% • $DSW: -21%
2014-04-25	New @Forbes >> Anemic Amazon: Wall Street Tires Of Jeff Bezos' Aversion To Profit http://onforb.es/1faYtC7 $AMZN pic.twitter.com/2o6WwUEDhA
2014-04-25	Porn site sues Amazon: http://cnb.cx/1iik1w3 (via @MorrisatLarge) $AMZN
2014-04-25	I sold my $AMZN position. Fuck Bezos and his non-profit organization. I've had enough of his shit
2014-04-25	Amazon $AMZN off 21% since January, downgrades and lowered price targets across the Street today
2014-04-28	Here's a look at our trading range screen for the 30 largest Nasdaq Internet stocks: http://www.bespokeinvest.com/thinkbig/2014/4/28/internet-group-crashes.html … $FB $NFLX $AMZN $GOOGL $P $YY
2014-04-28	Good news for bargain hunters! With big $AMZN pullback in past two days, stock now trades at only 220 times '14 earnings estimates! #sarcasm
2014-04-29	You now have a hot new first date spot: six $AMZN warehouses are now open to public tours. See where the magic happens!
2014-04-29	Amazon Wearables Store http://www.amazon.com/b?ie=UTF8&node=9013937011 … $AMZN #jawbone #fitbit #samsung #wearabletechpic.twitter.com/cVhvqlyrix
2014-04-30	Imagine if all these money-losing internet start-ups that use $AMZN AWS started going under? What happens to AWS sales growth then? Hmm
2014-04-30	@Hedgeye Cartoon of the Day: Goldilocks http://app.hedgeye.com/unlocked_content/35183-cartoon-of-the-day-goldilocks … #GDP #HousingSlowdown #Bubbles $TWTR $YELP $AMZN $FBpic.twitter.com/2J9OnTqsJU
2014-04-30	I am sure momentum stock traders have learned this lesson by themselves, right? $TWTR $AMZN $FB $P $TSLA $NFLX $QQQpic.twitter.com/8V8KaVHyFs
2014-04-30	RT @wallstcynic: $AMZN joins $GOOG, others, in designing its own chips. Not good for 60% gross-margined $INTC.http://gigaom.com/2014/04/28/amazon-joins-other-web-giants-trying-to-design-its-own-chips/ …
2014-04-30	Apple's Q1 sales ($44B) is larger than $GOOG, $AMZN & $FB COMBINED. http://www.businessinsider.com/mind-blowing-facts-about-apple-2014-4 … $AAPL
2014-05-01	Amazon's new smartphone $AMZN pic.twitter.com/C74Bqh9cps
2014-05-01	Apple generated $43.7 billion in sales during the first three months of 2014. That's more than $GOOG, $AMZN, and $FB COMBINED. $AAPL
2014-05-01	seeing people downplay $AMZN phone effort bzc it "looks like every other phone" .. what's it supposed to look like? A fucking sneaker?
2014-05-02	"@T3Live: http://stks.co/t0HOh @LazT3Live does the Daily Recap $SPY $IWM $QQQ $DIA $NFLX $AMZN $AAPL @RedDogT3Live"
2014-05-02	@tastytrade Did a great segment on #Calendars & then traded 1 in $AMZN. That's how a real financial network does it http://www.tastytrade.com/tt/shows/wdis-trading-with-liz-jny/episodes/140502_wdis-liz-and-jny …
2014-05-05	Tweet to buy? How Amazon is letting customers add items to their carts with a tweet: http://on.wsj.com/1hs86Yk $AMZN $TWTR
2014-05-05	Internet cos including $AMZN, $FB & $GOOG are getting into drones. Now so are industrial cos like Union Pacific. http://bloom.bg/1q5DTI2
2014-05-06	Twitter teams up with Amazon for shopping http://bloom.bg/1kIdeK6 $AMZN $TWTR
2014-05-07	25 top and bottom contributors to the Russell 1000 year to date: http://www.bespokeinvest.com/thinkbig/2014/5/7/best-and-worst-russell-1000-contributors-this-year.html … $IWB $AAPL $JNJ $WFC $AMZN $C $JPM $$
2014-05-07	Your Favorite Beloved Tech Stock Was Just a Giant Macro Bet http://stks.co/e0Wid via @MercenaryJack $AMZN $YELP $CRM $TWTR
2014-05-08	No rest for these 15 cities that are now getting Amazon delivery http://bit.ly/1l38Nvd $AMZN
2014-05-08	Taking a photo against a white background? @Amazon owns the patent on that http://trib.al/UkeeRup $AMZN via @qz
2014-05-08	#Amazon is expanding Sunday delivery service to 15 more cities $amzn http://on.mktw.net/1ivxuMw pic.twitter.com/oBbKePgrOX
2014-05-08	You no longer have to be in NY or LA to get Sunday deliveries from Amazon. 15 more cities added to the list! $AMZN http://stks.co/a0X1W
2014-05-09	This week, @CourtReagan put "same-day delivery" to the test - find out whether $AMZN or $GOOG won!http://video.cnbc.com/gallery/?video=3000274158&play=1 …
2014-05-10	Google is trying to become the worlds largest commerce store http://buff.ly/SCFeHO #ecommerce #retail $amzn $goog
2014-05-11	Alibaba: a Frankenstein of $GOOG, $AMZN, $EBAY, @Uber, +dozen other tech co's http://www.datafox.co/blog/alibaba-vs-silicon-valley/ … on @datafoxcopic.twitter.com/f9iYvHgcaL
2014-05-12	Who’s Winning the Cloud Wars? @CoryTV & @bitglass CEO talk costs, security. WATCH: http://bloom.bg/1hIrh0e $RAX $IBM $MSFT $AMZN
2014-05-12	What a great post - $TWTR $LNKD $AMZN $TSLA http://stks.co/a0XlX
2014-05-12	"You don't really know whose product it is." How knockoffs could end up in your Amazon shopping cart: http://trib.al/DZoJtBR $AMZN
2014-05-13	I analyzed $AMZN $IYR $XLY and much more in my video market recap from earlier: http://stks.co/s0K1V $SPY $STUDY
2014-05-13	RHT, VMW Can Ride OpenStack as ‘Snowden Effect’ Chills Cloud: Mizuho - Tech Trader Daily - $RHT $VMW $EMC $HPQ $AMZN http://on.barrons.com/1qAcL4d
2014-05-14	Walmart’s online sales growth outpaces Amazon: http://cnb.cx/1lnHiKi | #retail #REITs #omnichannel $DDR $WMT $AMZN pic.twitter.com/pWKcY6CSMO
2014-05-14	.@jimcramer we couldnt agree more with cramer's call: short $amzn/long #alibaba; in fact, alibaba/mayo/be single best stock to own anywhere
2014-05-15	@ValaAfshar More scary? ALIBABA sold more than AMAZON, EBAY, and GROUPON combined http://www.privco.com/private-company/alibaba-group-holding-ltd … #alibaba $amzn #ebay $GRPN
2014-05-15	$RAX hires $MS as revenue slows; fears that $GOOG, $AMZN are undercutting them on price. Story to come. @sherman4949 scoop.
2014-05-20	$AMZN in talks to buy $GRPN for 7B. $FB should have bought them instead of Oculus. Will $GOOG step in?
2014-05-20	Amazon $AMZN with more than 1,000 June 13th (W) $310 calls bought $5.40 to $5.60
2014-05-21	$AMZN joins $GOOG, $MSFT and $AAPL in list of top global brands http://bit.ly/1m5ErJ5 -> 6 out of top 10 are tech companies
2014-05-21	Here is a link to today's video recap and look ahead $spy $qqq $iwm $fb $googl $nflx $amzn $aapl http://www.t3live.com/articles/market-analysis/4889-market-rallies-through-key-short-term-resistance-daily-recap.html …
2014-05-21	Great to see @davidrichter at the mid market offices of @uber - a company with the ambition and execution of $AMZN-early days.
2014-05-21	$AMZN has 96 fulfillment centers across the world and will have 10,000 Kiva robots rolled out in them by the end of this year
2014-05-21	Amazon shares edged up 1% as $AMZN added HBO programming to its Prime Instant Video options: http://on.mktw.net/1nf84eF pic.twitter.com/d1vzFXV6wa
2014-05-22	Here's one thing Best Buy has that Amazon doesn't: http://on.mktw.net/1n50oZV Photo/Getty $BBY $AMZN pic.twitter.com/lkcIcalvwX
2014-05-22	F%ck your books $AMZN pic.twitter.com/fMgnt6bTvv
2014-05-22	Using stores as shipping portals is giving retailers like Best Buy a leg up on Amazon http://on.mktw.net/1qY5GKN $AMZN $BBY $M $WMT
2014-05-22	Best Buy has a weapon that its key rival Amazon doesn’t have —and it’s using it to its advantage http://on.mktw.net/1qY5GKN $WMT $BBY $AMZN
2014-05-23	At new highs its not the time to get exited. Its when pivots set up like(this week) $nflx $354 $googl $535 $amzn $299 $aapl $575 then $597
2014-05-25	Sunday links: slowing things down, $BRKB hints and the power of $GOOG algorithms. http://stks.co/i0eOB $BRKA $AMZN $HPQ $AAPL $SALE
2014-05-26	Amazon escalates its battle against Hachette. http://bloom.bg/TDg0ti #Bwest $AMZN
2014-05-26	Check out these stock options http://www.daytradersgroupofamerica.com/#!current-positions-5-22-14jpg/zoom/c1k7w/imageui6 … sign up 4 a 7 day trial 2 trade 'em $AAPL $NFLX $FB $TSLA $AMZN $LNKD $SPY $QQQ $XLF $F
2014-05-26	Great opportunity for $AMZN competitors RT @superwuster Assuming NY Times story is true, Amazon is making me angry http://ow.ly/xe9MX
2014-05-27	8. $AMZN -1% on a raging green perf chase day - still bearish #ConsumerSlowing there
2014-05-27	Excellent piece by @adamlashinsky on how the customer comes last at $AMZN. http://tech.fortune.cnn.com/2014/05/27/in-the-standoff-between-amazon-and-hachette-the-customer-comes-last/ …
2014-05-27	Why Apple/Beats Partnership Will Change Competitive Landscape For Music Streaming http://seekingalpha.com/article/2238893-why-apple-beats-partnership-will-change-competitive-landscape-for-music-streaming?source=feed_f … $AMZN $GOOG $P $GOOGL $AAPL
2014-05-27	bulls make money, bears make money but folks that don't take gains on todays pop are crazy $AAPL $FB $SPY $GOOG $QQQ $XLK $MU $TSLA $AMZN
2014-05-27	Those of us in publishing realized that the real monopolist wasn't $APPL, it was $AMZN. Nice of them to prove it. http://lat.ms/1insASB
2014-05-28	Check out our very Latest #Stock #options positions http://www.daytradersgroupofamerica.com/#!matrix2/c1k7w $PCLN $AAPL $SPY $MU $FB $NFLX $TSLA $AMZN $GLD $BAC $XLF $VXX $F
2014-05-28	$FB has become a four-horsemen of tech, along with $GOOG, $AAPL and $AMZN, exactly as I'd predicted back in a ... http://bit.ly/1nVG77w
2014-05-28	Hachette rejects Amazon proposal for jointly financed author fund $amzn http://on.wsj.com/1kgy5SI
2014-05-28	Valuation arguments aside, there is no entity today w/the logistics & fulfillment expertise Amazon has & continues to develop. Period. $AMZN
2014-05-28	Mary Meeker's Annual Comprehensive State of the Internet Slideshow http://stks.co/a0bLu $GOOG $AAPL $FB $TWTR $YHOO $AMZN et al...
2014-05-29	I am looking at the June and July 330s and 335s along with the October 400s on $AMZN. Breakout coming, as long as the market cooperates.
2014-05-29	$AMZN looks like it wants to breakout. Many high flyers have broken out, $AMZN has not yet.
2014-05-29	watch list for friday $MSFT & $AMZN in focus http://www.thestockgarage.com/watchlist-for-53014/ … $PAL $ICLD $ORCL $YGE $NBY $MSFT $AMZN $BBY
2014-05-30	Techquity: #Amazon to carry tunes, Google limiting search- WATCH: http://reut.rs/1o7qrym @RtrsTechquity @Benioff $AMZN $MSFT $CRM $AAPL
2014-05-30	Amazon's streaming music service won't be a Pandora killer http://reut.rs/1kQSt1v $AMZN
2014-05-30	How to get a better bargain at http://Amazon.com http://aol.it/TU1ldi $AMZN
2014-05-31	How to get a better bargain at http://Amazon.com http://aol.it/TU1ldi $AMZN
2014-05-31	Subscribers saw our Penny Stock Picks gain over 4,000% this year! Subscribe Today: http://www.pennystockdream.com/blog/within-4-months-subscribers-to-our-penny-stock-newsletter-platform-saw-our-alerts-gain-more … $AMZN $QCOM $CSCO
2014-05-31	Mindblown: Robots at work at Amazon warehouses. $AMZN http://www.theverge.com/2014/5/28/5756934/amazon-using-10000-robots …
2014-05-31	Apple generated $43.7 billion in sales during first 3 months of 2014; more than Google, Amazon, and Facebook COMBINED. $AAPL $GOOG $AMZN
2014-05-31	60% of Top 25 Tech Companies Founded by 1st & 2nd generation Americans (Immigrants) -> $AAPL $GOOG $ORCL $AMZN $EBAYpic.twitter.com/PzJvvddfsH
2014-05-31	$AMZN Stock Forecast Based on Algorithms: Chart of the Last 2 Months http://ow.ly/xjAnz #hitech #markets #traders #stocks #investments
2014-05-31	New #fintech Sandbox #incubator in Boston from $AMZN $TRI and Fidelity http://www.necn.com/05/29/14/On-the-Record-Jim-Klocke/landing_mobile.html?blockID=867182&feedID=11126 …
2014-06-01	#MortalKombatX teased on @Amazon UK's site (by @anthony256) $AMZN http://tweaktown.to/1knYAdC
2014-06-01	Why Is http://Amazon.com , Inc. Launching a Meager Music Streaming Service? $AMZN http://bit.ly/1hqwaAP
2014-06-01	$AAPL Up 100+ $NFLX Up 100+ $GOOGL Up 65+ $PCLN Up 150+ $TSLA Up 35. so which on hasn't moved. $AMZN Next. 345 coming SAMtastic happens
2014-06-01	Major step forward for utility computing! $CRM, $AMZN are becoming the new utilities ... http://goo.gl/46cm7t Thanks @benkepes @Forbes
2014-06-01	@CynicInvestor Everyone should be worried about $AMZN. But it's highly unlikely that $AMZN will truly be THE one stop shop.
2014-06-01	Starting the 3rd. season of #Deadwood on $AMZN Prime. Has been a great series, so far!
2014-06-01	Get Graded! Does your investment portfolio pass or flunk? Ron DeLegge tells you. http://www.etfguide.com/portfolio-report-card … $GLD $DIA $SPY $QQQ $IWM $TSLA $AMZN
2014-06-02	$AMZN Amazon in talks to buy $GRPN Groupon for 7B over $8 a share!! Will $FB Facebook or $GOOG Google step in? #GROUPONMERGER
2014-06-02	Monday links: signature strengths, investor sentiment and making better predictions. http://stks.co/s0O0R $SPX $MSFT $AAPL $KKR $FM $AMZN
2014-06-02	There's a Vetr way to invest. Sign on now: http://www.vetr.com #StartUp #FinTech #Invest #Stocks #WallStreet $AAPL $MCD $AMZN $FB $SPY
2014-06-02	$AMZN - 5 Startups Set to Shake Up Big Business and Who They Threaten -> http://stock-news.net/1153504 #stock #stocks #stockaction
2014-06-02	Out of $amzn -3000 fucking sucks great day turned to ok done for day +2400 should have been much better sitting on my hands
2014-06-02	Horizon Kinetics: What is a Large Cap Stock? http://stks.co/h0fya $AMZN $FB $HD $KO $PCLN $NFLX $X $GM $X
2014-06-02	$AMZN Weekly holds above 307.72-309.54 could be nice spot to be long vs. low risk stop.
2014-06-02	On watch today : $TWTR $BIDU $AAPL - and looking for $AMZN to break out above 314.75
2014-06-02	ScotiaMcleod's Mike Newton's picks: Toyota Motors $TM , WesternOne $WEQ and Amazon $AMZN http://bit.ly/1m5ojnY @NewtonGroupSM @BNN
2014-06-02	WATCH: Why keeping all your investments in one place isn't smart https://www.youtube.com/watch?v=Q-OxkpxEmRc&feature=youtu.be … $GOOG $AMZN $QQQ $DIA $IWM $SPY $MSFT
2014-06-02	$WMT gets in the ring w/ Amazon&Hachette. $AMZN blocks preorder on Hachette books, incl. #JKRowling's #thesilkworm. $WMT offers them 40% off
2014-06-02	https://www.tradingview.com/x/wbQPXcO2 $AMZN actually holding up very well. Looks like/mayo/be a breakout test the gap play this week... keep eye. #WSBD
2014-06-02	Watchlist: $AMZN $GOOGL $TNA $FAS $YY $FB $SPY Good China PMI data. $AAPL WWDC starts 2day. AAPL, $NFLX, $TSLA/mayo/need a few days rest :)
2014-06-02	RT @SeekingAlpha: Amazon's Competitive Advantage Quantified http://etoro.tw/1u7xTNy $AMZN
2014-06-02	An Alternate Way To Profit Off Bitcoin http://seekingalpha.com/article/2247873-an-alternate-way-to-profit-off-bitcoin?source=feed_f … $EBAY $MA $MGI $OSTK $V $WU $AMZN $BITCN
2014-06-03	Google challenges Amazon with overnight delivery for NorCal http://seekingalpha.com/news/1783943-google-challenges-amazon-with-overnight-delivery-for-norcal?source=tweet … $GOOG $GOOGL $AMZN
2014-06-04	Actions By 3 Fortune 500 Companies Signal Bitcoin's Price/mayo/Surge In 2014 $AAPL $AMZN $DISH http://benzinga.com/z/4605694 via @benzinga
2014-06-04	MT @aarontask Whoa. @BloombergNews says Amazon to unveil smartphone at June 18 event to compete with iPhone: http://yhoo.it/1l71Aew $AMZN
2014-06-04	Amazon Planning to Unveil Smartphone to Vie With Apple's by @satariano via @BloombergNews http://bloom.bg/1nPzJ66 $AAPL $AMZN
2014-06-04	$AMZN Not looking to compete w aapl. Aapl's ecosystem. They looking for a 10-15% margin product that takes total margins higher
2014-06-04	Infor Seen Emerging As Tough Rival To Oracle And SAP http://news.investors.com/technology/060414-703387-oracle-and-sap-face-new-software-rival-infor.htm … #IBDNews via @IBDinvestors $DATA $CRM $WDAY $SAP $ORCL $AMZN
2014-06-04	June 18th launch of $AMZN phone and $APP shareholder meeting. Going to be fun
2014-06-04	$AMZN teasing a new product launch at 6/18 event with this YouTube video. Where's Gary Busey? Gary Busey and a drone? http://bit.ly/1kyo6gl
2014-06-04	BREAKING: Amazon to hold a launch event on June 18. http://cnb.cx/1mTDd2j • $AMZN
2014-06-04	$AAPL Q1 profits ($10.2bn) are higher than $AMZN's alltime
2014-06-04	Why are @Yahoo + @Amazon interested in @Vevo? Exclusive on sale talks + co's topsy turvy history. https://www.theinformation.com/Vevo-on-the-Block-Failed-Bid-Independence … $amzn $yhoo
2014-06-04	I dont think $fb is interested right now in getting into a $grpn like Biz. $amzn is definitely a better fit to buy $grpn
2014-06-05	$MSFT cloud threat to $AMZN? FBR, in upgrade of MSFT, says Azure "close on heels" of AMZN Web Svcs. PT to $49. Analyst on @CNBCFastMoney 5p
2014-06-05	$AMZN is up 3% today and climbing higher. They plan to release their first-ever smartphone on June 18th. http://stks.co/t0OoJ
2014-06-05	$AMZN break over $314 key, next test is the $322.95 GAP FILL from April
2014-06-05	Amazon is holding an event where it could reveal its long-awaited smartphone, possibly with a 3D interface. http://on.wsj.com/1nPEBZd $AMZN
2014-06-05	Softbank launches human-like robot, welcomes $S/$TMUS merger with open arms. $GM $AMZN http://reut.rs/1l8g3qF VIDEOpic.twitter.com/RfacnRYxcF
2014-06-08	Amazon's got a 3-D threat. Apple, watch your back $AMZN http://on.mktw.net/1jcdxeX
2014-06-10	$Amzn IF you missed this run it's ok, go buy cd for .75% because you don't get mkt. Then move Seattle, they will pay you $15 minimum wage
2014-06-10	Try Chaikin Analytics Today For Free http://goo.gl/SDmBFt $FB $AAPL $TWTR $GOOG $AMZN $GRPN $MINE $IBM $SPY $SCRC $DNAX $ITKH $NFLX $TSLA
2014-06-10	With 9X more cash, is $msft poised to disrupt $amzn's AWS? @ktbenner goes through the numbers.https://www.theinformation.com/Can-Microsoft-Cash-Dent-Amazons-Cloud …
2014-06-10	PayPal president departs eBay for Facebook as Amazon gets in on online payments service http://pulse.me/s/1r9yop $EBAY $AMZN $FB
2014-06-11	so, why compete w. $AMZN? how could a founder do so? always revisit this post from @jeff_jordan re. such questions:http://jeff.a16z.com/2013/10/25/so-you-want-to-compete-against-amazon/ …
2014-06-11	Here's a list of the 14 biggest analyst upgrades that happened today --> http://stks.co/h0hxq $TAP $COP $AMZN
2014-06-11	Amazon is one of today's tech winners, up 2% after $GS put $AMZN on its "Conviction Buy" list: http://on.mktw.net/TJI4Lo pic.twitter.com/27pnENLmms
2014-06-12	Does streaming music make Amazon Prime more attractive? @CateyHill http://on.mktw.net/1ktn6FV $AMZN
2014-06-12	Bob Olstein: Amazon Has 'No Business Plan To Make a Profit' http://www.valuewalk.com/2014/06/olstein-amazon-business-plan-make-profit/ … $AMZN
2014-06-12	Here's a link to today's video recap and look ahead $spy $spx $aapl $fb $twtr $yelp $iyt $xlf $amzn http://www.t3live.com/videos.html
2014-06-12	UNCANNY--> Todd Harrison: Capitulation in the Bear Camp $NFLX $AMZN $TSLA http://shar.es/Pwx5k via @minyanville
2014-06-12	Why Pandora and Apple Investors Should Fear Amazon Prime Music http://stks.co/q0QFh $AMZN $AAPL $P
2014-06-12	Amazon quietly unveils streaming music service: http://cnb.cx/1pmPwt8 $AMZN
2014-06-13	Top Tech Stocks: 7.51% Average Gain in 1 Month | http://ow.ly/xVyMl #investment #invest #Tech #stocks $TSLA #Tesla #Google $GOOG $AMZN
2014-06-14	Added $BBY to ***THE MAGIC PORTFOLIO*** $SPY $IWM $QQQ $DIA $BBY $BAC $MGM $AER $FEYE $AMZN http://magikevtrader.blogspot.ca pic.twitter.com/p4Wz3GW7ba
2014-06-14	$AMZN's insanely fast service: behind the cheery hype about its logistical brilliance is robber-baronish exploitation http://gizmodo.com/u-s-government-investigates-recent-worker-deaths-at-am-1590865203 …
2014-06-14	.@eBay's got 99 problems and @Amazon Payments is just one http://yhoo.it/1lhodJ0 $EBAY $AMZN
2014-06-15	Apple Stock News: Should Amazon Phone Rumors Scare Apple and the Mighty iPhone? http://ow.ly/xOalu $amzn $aapl
2014-06-15	No named executive makes more than $175,000 base salary at $AMZN. Remember that next time you invest in a small cap with CEO making $350k+.
2014-06-15	Don't laugh at Amazon's smartphone - you're going to want it http://aol.it/1nAlm2z $AMZN
2014-06-15	RBC: why might $AMZN phone be on the way? Kindle owners spend about 30% more than non-Kindle owners
2014-06-15	$AVAV FAA OKs first commercial #drone flights http://www.cnn.com/2014/06/10/us/faa-commercial-drone-approval/ … $IRBT $AMZN $DDD $SSYS $ONVO $KNDI $GM $F $Z $TSLA $FSLR $ISR $FB $PLUG
2014-06-15	Here the weekend recap covering $AMZN $AAPL $BA $FB $NFLX $YELP $LNKD $SPY $TWTR $YHOO $BAC $BBY $TSLA $WLT $MU http://stks.co/q0R2s
2014-06-15	Why $AMZN’s #StreamingMusic Service Is A Bigger Deal Than You Might Think | Music Industry Blog http://ln.is/bit.ly/gGD5c $$
2014-06-15	$AMZN "Game of Thrones" Passes "Sopranos" As HBO's Most Popular Show Ever http://yhoo.it/1n0QkxB
2014-06-15	Why A Higher Bid For OpenTable Is Likely http://seekingalpha.com/article/2269463-why-a-higher-bid-for-opentable-is-likely?source=feed_f … $AMZN $EXPE $FB $GOOG $GOOGL $PCLN $YELP $YHOO $OPEN
2014-06-15	Be a Trader. Learn the way. Only at http://bit.ly/1eWXci4 $aapl $bbry $Googl $tsla $twtr $p $lnkd $nflx $amzn
2014-06-15	$AMBS Buy? Click here to find out if $AMBS is a buy hold or sell. Watching these stocks. $USO $ILMN $AMZN $EBAhttp://investorshangout.com/post/view?id=1587608 …
2014-06-15	***THE MAGIC PORTFOLIO*** June 16th $SPY $IWM $QQQ $DIA $SBUX $AMZN $GS $PCLN $FB $GOOGL $CLDX 30% $GALE $ARWR @ http://magikevtrader.blogspot.ca
2014-06-15	$EBAY Daily Chart $EBAY Most recent stock chart and technical analysis. $DE $AMZN $USO $EBAY $CSCO $UTX http:/ http://investorshangout.com/post/view?id=1587556 …
2014-06-15	@ACInvestorBlog $amzn to announce phone on 18th my money says its a $bbry
2014-06-15	Publishers Fight Amazon http://buff.ly/1sfYDhn The irony is that $AMZN has done amazing things for book readers.
2014-06-15	Stocks on http://investor.hedgechatter.com/ with spike in news coverage: $MDT $NKE $AAPL $GOOCV $AMZN
2014-06-15	Markets Overview updated on ***THE MAGIC PORTFOLIO** $SPY $IWM $QQQ $DIA $SBUX $AMZN $GS $PCLN http://magikevtrader.blogspot.ca https://twitter.com/MagicAlerts/status/477582842113703936/photo/1pic.twitter.com/7YLZP8FGW2
2014-06-15	Top Tech Stocks: 7.51% Average Gain in 1 Month | http://ow.ly/xVz3o #investment #invest #Tech #stocks $TSLA #Tesla #Google $GOOG $AMZN
2014-06-15	How Amazon Could Attack Android http://seekingalpha.com/article/2269093-how-amazon-could-attack-android?source=feed_f … $AAPL #APPLE $GOOG $MSFT $GOOGL $AMZN
2014-06-16	“We really want to bring every piece of selection in the world and serve every customer in the world,” $AMZN http://www.wired.com/2014/06/inside-amazon-warehouse/ …
2014-06-16	Jasko: When you can buy anything from $AMZN and have it delivered in 24 hours, you start to expect that level of service everywhere. #wxb
2014-06-16	Amazon smartphone gimmick/mayo/pay off $AMZN http://on.mktw.net/1lsPE2J
2014-06-16	New Wave Asset Managers: Google, Amazon, Says KPMG by @MarkMelin http://www.valuewalk.com/2014/06/asset-managers-google-amazon-kpmg/ … $GOOG $GOOGL $AMZN
2014-06-16	Here is a link to today's video recap and look ahead. $spy $spx $tsla $aapl $fb $twtr $wb $tsla $amzn $googl http://www.t3live.com/articles/market-analysis/4925-daily-recap-june-16th-2014.html …
2014-06-16	@Amazon has two workplace deaths, will lead to expensive workers compensation rates. $AMZN #insurance #workcomphttp://ow.ly/y6ztz
2014-06-16	$AMZN Web Services Cloud War: AWS had 37% global mkt 2013. Market growing by abt 45%, which is SLOWER than AWS growth rate of 60% (Evercore)
2014-06-16	Amazon brags about its Appstore ahead of highly speculated smartphone launch: http://bit.ly/1i0ZTjI (h/t @TechCrunch) $AMZN
2014-06-17	Three huge events happening Wednesday 1. $FDX earnings 7:30 AM 2. $AMZN phone release 1:30 PM ET 3. FOMC 2:00 PM http://stks.co/p0Rhw
2014-06-17	I analyzed $AMZN $SCTY $TSLA and much more in my video market recap from earlier: http://stks.co/i0j70 $SPY $STUDY
2014-06-17	Lab126 is the division of Amazon that works on the company's hardware products http://www.businessinsider.com/amazon-lab126-secret-products-2014-6 … $AMZN
2014-06-17	Let me be the 1st to predict that $AMZN may, before year’s end, offer a WiFi-only version of the phone. Would make sense
2014-06-17	Amazon smartphone no threat to Apple: Pro http://cnb.cx/1iF18A9 $AMZN $AAPL $T by @Kris10Cwalinski
2014-06-17	CyPhyWorks is probably the current leader in small commercial delivery #Drones http://robotenomics.com/2014/06/17/the-economics-of-amazons-delivery-drones/ … $AMZN cc @helengreiner
2014-06-17	The economics of Amazon’s delivery drones http://wp.me/p3WZ87-bh via @robotenomics #Drones $AMZN #Amazon
2014-06-17	Amazon Has Been Flexing Its Muscle And This Assertiveness Will Reward Shareholders - . $AMZN $spy $qqq | http://ow.ly/y8Szm
[truncated: 6,794 more rows]
