# Supplementary material for: Measuring information flux between social media and stock prices with Transfer Entropy
Source: PLoS One. 2021 Sep 23;16(9):e0257686. doi: 10.1371/journal.pone.0257686 (PMC8459996; doi:10.1371/journal.pone.0257686)
Supplement: S1 Data — (ZIP) [file pone.0257686.s001.zip › DATA BASES/1.-amzn/lm.xlsx]

## Sheet: Hoja1
Stock	n	p
54.36	-0.427262	1.3
54.06	-0.427262	2.175
57.36	-0.427262	3.66048
56.2	-0.427262	3.66048
57.16	-0.427262	3.66048
55.51	-0.427262	3.66048
51.92	-0.427262	3.66048
51.45	-0.427262	3.66048
48.49	-0.427262	3.66048
51.44	-0.427262	3.66048
51.59	-0.427262	3.66048
48.44	-0.427262	3.66048
50.54	-0.427262	3.66048
49.94	-0.427262	3.66048
50.63	-0.427262	3.66048
49.63	-0.427262	3.66048
48.44	-0.427262	3.66048
50.36	-0.427262	3.66048
50	-0.427262	3.66048
58.82	-0.427262	3.66048
61.15	-0.427262	3.66048
63.59	-0.427262	3.66048
61.06	-0.427262	3.66048
63.18	-0.427262	3.66048
66.55	-0.427262	3.66048
66.71	-0.427262	3.66048
63.31	-0.427262	3.66048
64.35	-0.427262	3.66048
63.96	-0.427262	3.66048
63.26	-0.427262	3.66048
61.67	-0.427262	3.66048
62.35	-0.427262	3.66048
61.95	-0.427262	3.66048
63.86	-0.427262	3.66048
61.71	-0.427262	3.66048
65.6	-0.427262	3.66048
63.71	-0.427262	3.66048
62.34	-0.427262	3.66048
64.79	-0.427262	3.66048
61.99	-0.427262	3.66048
61.7	-0.427262	3.66048
64.81	-0.427262	3.66048
64.77	-0.427262	3.66048
61.69	-0.427262	3.66048
60.49	-0.427262	3.66048
65.71	-0.427262	3.66048
68.54	-0.427262	3.66048
69.58	-0.427262	3.66048
68.63	-0.427262	3.94798
66.98	-0.427262	3.94798
71.35	-0.427262	3.94798
71.25	-0.427262	3.94798
70.1	-0.427262	3.94798
69.96	-0.427262	3.94798
75.58	-0.427262	3.94798
72.81	-0.427262	3.94798
72.4	-0.427262	3.94798
73.69	-0.427262	3.94798
70.52	-0.427262	3.94798
71.44	-0.427262	3.94798
73.44	-0.427262	3.94798
73.5	-0.427262	3.94798
76.34	-0.427262	3.94798
78.17	-0.427262	3.94798
77.99	-0.427262	3.94798
75.51	-0.427262	3.94798
76.98	-0.427262	3.94798
79.77	-0.427262	3.94798
78.94	-0.427262	3.94798
77.22	-0.427262	3.94798
74.71	-0.427262	3.94798
77.25	-0.427262	3.94798
78.05	-0.427262	3.94798
77.57	-0.427262	4.88434
78.74	-0.427262	4.88434
79.2	-0.427262	4.88434
80.61	-0.427262	4.88434
84.46	-0.427262	4.88434
83.12	-0.427262	5.20309
82.4	-0.427262	5.20309
79.79	-0.427262	5.20309
80.52	-0.427262	5.20309
78.96	-0.427262	5.20309
79.77	-0.427262	5.90309
81.9	-0.427262	6.03945
81.99	-0.593929	6.17582
79.28	-0.593929	6.17582
77.95	-0.593929	6.17582
78.61	-0.593929	6.17582
77.93	-0.593929	6.17582
74.19	-0.593929	6.17582
75.11	-0.593929	6.17582
73.6	-0.593929	6.17582
75.95	-0.593929	6.17582
77.87	-0.593929	6.17582
77.97	-0.593929	6.97582
75.96	-0.593929	6.97582
75.64	-0.593929	6.97582
78.39	-0.593929	7.31294
77.1	-0.593929	7.31294
77.65	-0.593929	7.31294
77.99	-0.593929	7.31294
83.05	-0.593929	7.31294
84.93	-0.593929	7.31294
85.68	-0.593929	7.31294
85.52	-0.593929	7.31294
87.56	-0.593929	7.31294
86.36	-0.593929	7.31294
87.08	-0.593929	7.31294
86.59	-0.593929	7.31294
85.69	-0.593929	7.31294
84.08	-0.593929	7.31294
83.18	-0.593929	7.31294
82.15	-0.593929	7.31294
82.65	-0.593929	7.31294
81.6	-0.593929	7.31294
82.96	-0.593929	7.31294
79.15	-0.593929	7.31294
77.68	-0.593929	7.31294
79.27	-0.593929	7.31294
82.2	-0.593929	7.31294
83.88	-0.593929	7.31294
83.03	-0.593929	7.31294
83.66	-0.593929	7.31294
81.6	-0.593929	7.31294
79.32	-0.593929	7.31294
78.1	-0.593929	7.31294
75.63	-0.593929	7.71294
77.36	-0.593929	7.71294
78.1	-0.593929	7.71294
77.63	-0.593929	7.71294
81.47	-0.593929	7.71294
81.95	-0.593929	7.71294
84.55	-0.593929	7.71294
86.11	-0.593929	7.71294
85.85	-0.593929	7.71294
88.23	-0.593929	8.31294
89.01	-0.593929	8.31294
88.79	-0.593929	8.31294
93.87	-0.593929	8.31294
86.49	-0.593929	8.31294
84.24	-0.593929	8.31294
84.98	-0.593929	8.31294
84.34	-0.593929	8.31294
86.09	-0.593929	8.31294
85.76	-0.593929	8.31294
87.44	-0.593929	8.31294
85.8	-0.593929	8.31294
84.29	-0.593929	8.31294
84.47	-0.593929	8.36294
85.32	-0.593929	8.36294
84.44	-0.593929	8.36294
83.56	-0.593929	8.36294
85.96	-0.593929	8.36294
84.6	-0.593929	8.36294
83.58	-0.593929	8.36294
81.06	-0.593929	8.36294
82.12	-0.593929	8.36294
83	-0.593929	8.36294
84.09	-0.593929	8.36294
85	-0.593929	8.36294
84.5	-0.593929	8.36294
84.19	-0.593929	8.4993
84	-0.593929	8.4993
84.31	-0.593929	8.4993
82.76	-0.593929	8.4993
81.19	-0.593929	8.63567
79.16	-0.725747	8.63567
78.14	-0.725747	8.63567
78.46	-0.725747	8.63567
78.87	-0.725747	8.63567
80.9	-0.725747	8.63567
82.24	-0.725747	8.63567
83.85	-0.925747	8.63567
84.54	-0.925747	8.63567
83.86	-0.925747	8.63567
83.55	-0.925747	8.63567
90.7	-0.925747	8.95385
90.44	-0.925747	8.95385
90.28	-0.925747	8.95385
90.56	-0.925747	8.95385
93.75	-0.925747	8.95385
92.38	-0.925747	8.95385
92.11	-0.925747	8.95385
90.52	-0.925747	8.95385
92.21	-0.925747	8.95385
91.72	-0.925747	8.95385
93.36	-0.925747	8.95385
91.04	-0.925747	8.95385
89.85	-0.925747	8.95385
88.67	-0.925747	8.95385
90.91	-0.925747	8.95385
93.97	-0.925747	8.95385
95.22	-0.925747	9.55385
95.71	-0.925747	9.55385
93.6	-0.925747	10.3538
94.83	-0.925747	10.3538
97.46	-0.925747	10.3538
96.01	-0.925747	10.3538
95.32	-0.925747	10.3538
94.68	-0.925747	10.3538
94.98	-0.925747	10.3538
93.42	-0.925747	10.3538
93.45	-0.925747	10.3538
118.49	-0.925747	10.8788
124.64	-1.12575	10.8788
122.07	-1.12575	10.8788
121.64	-1.12575	10.8788
122.58	-1.12575	10.8788
118.81	-1.12575	10.8788
118.84	-1.12575	10.8788
118.37	-1.12575	10.8788
117.1	-1.12575	10.8788
120.61	-1.12575	10.8788
126.2	-1.12575	10.8788
126.67	-1.12575	10.8788
130.15	-1.12575	11.2788
129.91	-1.12575	11.2788
130.53	-1.12575	11.2788
132.97	-1.12575	11.6788
131.59	-1.12575	11.6788
131.25	-1.12575	11.6788
131.29	-1.12575	12.0788
128.99	-1.12575	12.0788
129.66	-1.12575	12.2038
133	-1.12575	12.4711
132.94	-1.12575	12.5536
134.03	-1.12575	12.5536
131.74	-1.12575	12.9703
135.91	-1.12575	14.9719
138.5	-1.12575	14.9719
142.25	-1.12575	15.2017
141.17	-1.12575	15.2017
137.58	-1.12575	15.2017
134.21	-1.12575	15.5017
134.11	-1.12575	15.5017
131.31	-2.10075	17.5017
135.38	-2.10075	17.6381
134.15	-2.10075	17.6381
131.38	-2.10075	17.6381
130.23	-2.10075	17.6381
128.36	-2.10075	17.7744
126.91	-2.10075	17.9744
128.48	-2.10075	18.4855
132.79	-2.10075	18.7605
133.75	-2.10075	18.7605
138.94	-2.10075	18.7605
138.47	-2.10075	18.7605
139.31	-2.10075	18.7605
139.41	-2.10075	19.0405
136.49	-2.10075	19.0405
134.52	-2.10075	19.0405
133.9	-2.10075	19.2205
134.69	-2.25075	19.2205
132.25	-2.25075	19.6539
130	-2.25075	19.6539
133.52	-2.25075	19.6539
130.31	-2.30075	19.6539
127.35	-2.30075	19.958
129.11	-2.30075	20.8705
127.35	-2.70075	20.8705
127.14	-2.70075	20.8705
127.61	-2.70075	20.8705
125.78	-2.70075	21.1471
126.62	-2.70075	21.1471
121.43	-2.70075	21.1471
120.31	-2.70075	21.1471
119.48	-2.75075	21.1471
122.75	-2.75075	22.1471
126.03	-2.75075	22.1471
125.41	-2.75075	22.1471
118.87	-2.75075	25.0971
118.12	-2.75075	25.0971
119.1	-2.75075	25.0971
115.94	-2.75075	25.0971
117.39	-2.75075	25.0971
116.83	-2.75075	25.0971
118.03	-2.75075	25.0971
117.36	-2.75075	25.0971
120.09	-2.75075	25.0971
119.66	-2.75075	25.0971
117.53	-2.75075	25.0971
116.31	-2.75075	25.0971
118.08	-2.75075	25.0971
117.52	-2.75075	25.0971
118.01	-3.15075	25.0971
117.24	-3.15075	25.0971
119.72	-3.15075	25.0971
118.2	-3.15075	25.0971
118.4	-3.15075	25.0971
124.54	-3.15075	25.0971
125.53	-3.15075	25.0971
125.89	-3.15075	25.0971
128.53	-3.15075	25.0971
128.91	-3.15075	25.0971
130.11	-3.15075	25.0971
128.82	-3.15075	25.0971
130.51	-3.15075	25.4137
133.58	-3.15075	25.4137
131.82	-3.15075	25.4137
131.13	-3.15075	25.4137
131.79	-3.15075	25.4137
131.34	-3.15075	25.8137
132.76	-3.15075	25.8137
130.35	-3.15075	25.8137
130.47	-3.15075	25.8137
129.26	-3.15075	25.8137
128.04	-3.15075	25.8137
134.73	-3.15075	26.2471
135.06	-3.15075	27.0471
135.12	-3.15075	27.0471
136.58	-3.15075	27.0471
135.77	-3.15075	27.0471
131.81	-3.15075	27.0471
131.49	-3.15075	27.0471
135.56	-3.15075	27.1471
134.87	-3.15075	27.1971
140.96	-3.15075	27.1971
140.06	-3.15075	27.1971
141.2	-3.15075	27.1971
140.16	-3.15075	27.1971
144.28	-3.15075	27.1971
145.82	-3.15075	27.1971
142.17	-3.15075	27.1971
142.43	-3.15075	27.1971
144.2	-3.15075	27.1971
146.43	-3.15075	27.1971
150.09	-3.15075	27.1971
143.63	-3.15075	27.1971
147.11	-3.15075	27.1971
142.02	-3.15075	27.1971
139.35	-3.15075	27.1971
141.73	-3.15075	27.1971
137.1	-3.15075	27.1971
137.49	-3.15075	27.1971
129.83	-3.15075	27.1971
130.93	-3.15075	27.1971
128.71	-3.15075	27.1971
124.98	-3.15075	27.1971
131.29	-3.15075	27.1971
130.46	-3.15075	27.1971
133.87	-3.15075	27.1971
131.47	-3.15075	27.1971
128.53	-3.15075	27.1971
128.91	-3.15075	27.1971
126.28	-3.15075	27.1971
124.59	-3.15075	27.1971
119.71	-3.15075	27.1971
122.72	-3.15075	27.1971
122.12	-3.15075	27.1971
124.86	-3.15075	27.1971
123.21	-3.15075	27.1971
126.7	-3.15075	27.1971
125.46	-3.15075	27.1971
123.24	-3.15075	27.1971
126.31	-3.15075	27.1971
128.76	-3.15075	27.1971
122.77	-3.15075	27.1971
122.01	-3.15075	27.9971
118.84	-3.15075	27.9971
117.91	-3.15075	27.9971
123.21	-3.15075	27.9971
123.03	-3.15075	27.9971
123.83	-3.15075	27.9971
126.84	-3.15075	27.9971
126.9	-3.15075	28.2971
125.89	-3.15075	28.2971
125.83	-3.15075	28.6971
122.55	-3.15075	29.3304
122.31	-3.15075	29.3304
121.45	-3.15075	29.3304
118.33	-3.15075	29.3304
121	-3.15075	29.3304
117.8	-3.15075	29.3304
108.61	-3.35075	31.3304
109.26	-3.35075	31.3304
110.96	-3.35075	31.3304
109.14	-3.35075	31.9304
110.06	-3.35075	31.9304
113.43	-3.35075	31.9304
116.22	-3.35075	31.9304
117.26	-3.35075	31.9304
119.51	-3.35075	31.9304
123.65	-3.35075	31.9304
123.3	-3.35075	31.9304
122.06	-3.35075	31.9304
118.49	-3.35075	31.9304
119.94	-3.35075	31.9721
120.1	-3.35075	31.9721
117.43	-3.35075	31.9721
120.07	-3.35075	31.9721
118.87	-3.35075	32.8721
118.4	-3.95075	32.8721
117.13	-3.95075	32.8721
117.13	-3.95075	32.8721
116.86	-3.95075	33.4402
117.89	-3.95075	33.4402
120.07	-3.95075	33.8402
122.42	-3.95075	33.8402
127.58	-3.95075	33.8402
127.83	-3.95075	33.8402
128.32	-3.95075	33.8402
128.83	-3.95075	33.8402
130	-3.95075	33.8402
125.89	-3.95075	33.8402
126.56	-3.95075	33.8402
124.69	-3.95075	33.8402
126.07	-3.95075	33.8402
128.86	-3.95075	33.8402
129.65	-3.95075	33.8402
127.57	-3.95075	33.8402
127.76	-3.95075	33.8402
126.6	-3.95075	33.8402
124.53	-3.95075	33.8402
126.85	-3.95075	33.8402
124.86	-3.95075	33.9766
126.64	-3.95075	33.9766
123.79	-3.95075	33.9766
124.83	-3.95075	33.9766
132.49	-3.95075	33.9766
135.21	-3.95075	33.9766
138.79	-3.95075	33.9766
137.22	-3.95075	33.9766
139.14	-3.95075	33.9766
140.38	-3.95075	33.9766
142.44	-3.95075	33.9766
145.07	-3.95075	33.9766
145.75	-3.95075	33.9766
145.45	-3.95075	33.9766
148.13	-3.95075	33.9766
148.32	-3.95075	33.9766
151.3	-3.95075	33.9766
150.73	-3.95075	33.9766
151.83	-3.95075	33.9766
152.85	-3.95075	33.9766
160.73	-3.95075	33.9766
159.37	-3.95075	33.9766
159.7	-3.95075	34.7766
158.99	-3.95075	34.7766
157.06	-3.95075	34.7766
153.71	-3.95075	34.7766
155.39	-3.95075	34.9766
160.87	-3.95075	34.9766
155.4	-3.95075	34.9766
156.27	-3.95075	34.9766
155.55	-3.95075	34.9766
153.03	-3.95075	34.9766
156.48	-3.95075	34.9766
155.17	-3.95075	35.1766
155.53	-3.95075	35.1766
164.64	-3.95075	35.1766
163.56	-3.95075	35.1766
158.67	-3.95075	35.1766
158.67	-3.95075	35.1766
164.97	-3.95075	35.1766
169.13	-3.95075	35.1766
169	-3.95075	35.1766
169.95	-3.95075	35.1766
167.51	-3.95075	35.1766
166.84	-3.95075	35.1766
165.23	-3.95075	35.1766
162.58	-3.95075	35.1766
164.61	-3.95075	35.1766
168.47	-3.95075	35.1766
168.93	-3.95075	35.1766
170.77	-3.95075	35.1766
171.99	-3.95075	35.1766
170.27	-4.35075	35.1766
173.33	-4.75075	35.1766
170.37	-4.75075	35.1766
165.68	-4.75075	35.1766
158.9	-4.95075	35.1766
157.78	-4.95075	35.1766
158.35	-4.95075	35.3366
164.17	-4.95075	35.473
164.82	-4.95075	35.6093
170.39	-4.95075	35.6093
168.2	-4.95075	35.6093
177.25	-4.95075	35.6093
177.2	-4.95075	35.6093
179.49	-4.95075	35.6093
175.4	-4.95075	35.6093
176.55	-5.26186	35.6093
176.53	-5.26186	35.6093
175.68	-5.26186	35.6093
178.05	-5.26186	35.6093
176.77	-5.26186	35.6093
176.29	-5.26186	35.6093
174.85	-5.41741	35.6093
175.62	-5.41741	35.6093
174.25	-5.41741	35.6093
173.94	-5.41741	37.6093
175.57	-5.41741	37.6093
178.04	-5.41741	37.6093
177.58	-6.01741	37.7093
183.29	-6.01741	37.995
184.75	-6.01741	37.995
184.76	-6.01741	37.995
182.59	-6.20075	37.995
182.14	-6.32575	38.595
181.09	-6.32575	38.595
183.37	-6.32575	38.595
182.75	-6.64241	38.595
180	-6.92297	39.195
184.22	-6.92297	39.3314
185.01	-6.92297	39.3314
187.42	-6.92297	39.3314
185.86	-6.92297	39.3314
185.49	-6.92297	39.3314
184.68	-7.12297	39.3314
184.34	-7.12297	39.3314
184.08	-7.12297	39.3314
185.53	-7.12297	39.3314
188.75	-7.12297	39.3314
191.25	-7.30154	39.3314
186.87	-7.30154	39.3314
181.96	-7.46821	39.4314
177.42	-7.46821	39.4314
176.85	-7.46821	39.4314
176.7	-7.46821	39.4314
175.39	-7.46821	39.5435
184.45	-7.46821	39.7435
171.14	-7.46821	39.9269
169.64	-7.46821	40.3269
172.11	-7.46821	40.3269
173.53	-7.46821	40.3269
173.71	-7.46821	40.3269
175.93	-7.46821	40.3269
176.43	-7.46821	40.3269
183.06	-7.46821	40.3269
185.3	-7.46821	41.0269
186.21	-7.46821	41.0269
189.25	-7.46821	41.2269
190.42	-7.46821	41.295
189.03	-7.46821	41.295
186.62	-7.46821	41.295
187.76	-7.46821	41.295
186.5	-7.46821	41.295
180.42	-7.76821	42.042
176.68	-7.76821	42.042
177.75	-7.76821	42.042
177.24	-7.76821	42.142
173.29	-8.4571	42.142
169.44	-8.4571	42.142
172.02	-8.4571	42.142
172.79	-8.4571	42.142
171.67	-8.6571	42.142
169.08	-8.6571	42.142
166.89	-8.6571	42.342
169.05	-8.6571	42.342
166.14	-8.6571	42.342
168.07	-8.6571	42.342
166.73	-8.91164	42.942
165.08	-8.91164	42.942
164.7	-8.91164	44.222
160.97	-8.91164	44.222
161.82	-8.91164	44.222
164.52	-8.91164	44.222
162.6	-8.91164	44.422
165.32	-8.91164	44.422
171.1	-8.91164	44.422
170.98	-8.91164	44.422
169.35	-8.91164	44.872
174.62	-8.91164	45.672
179.42	-8.91164	45.672
180.13	-8.91164	45.672
180.13	-8.91164	45.672
182.94	-8.91164	45.672
185.29	-8.91164	45.672
182.76	-8.91164	47.997
184.91	-8.91164	47.997
184.71	-8.91164	48.397
184.04	-8.91164	48.497
180.48	-8.91164	48.497
182.29	-8.91164	48.497
181.82	-8.91164	48.497
180.01	-8.91164	50.497
178.34	-8.91164	50.497
178.82	-8.91164	50.497
183.87	-8.91164	50.497
185.89	-8.91164	50.497
185.42	-8.91164	50.497
182.3	-8.91164	50.497
196.63	-8.91164	50.5684
195.07	-9.06164	50.5684
195.81	-9.06164	50.5684
201.19	-9.06164	50.5684
198.45	-9.06164	50.5684
199.97	-9.06164	50.5684
197.11	-9.06164	50.7684
197.6	-9.06164	51.3684
200.8	-9.06164	51.3684
203.94	-9.06164	51.3684
204.38	-9.06164	51.3684
206.07	-9.06164	51.7851
202.56	-9.06164	51.7851
192.51	-9.06164	51.7851
194.81	-9.06164	51.7851
197.09	-9.06164	51.7851
198.8	-9.06164	52.1018
198.65	-9.06164	52.1018
196.22	-9.06164	52.1018
193.27	-9.06164	52.1018
192.26	-9.06164	52.1018
195	-9.06164	52.1018
194.13	-9.06164	52.1018
196.69	-9.06164	52.1018
192.4	-9.06164	52.1018
193.65	-9.06164	52.1018
188.32	-9.06164	52.1018
185.69	-9.06164	52.1018
187.55	-9.06164	52.4407
188.05	-9.09497	52.4407
189.68	-9.09497	52.4407
186.53	-9.09497	52.4407
186.29	-9.89497	52.4407
189.96	-9.89497	52.4407
185.98	-9.89497	52.4407
183.65	-9.89497	52.4407
186.37	-9.89497	52.4407
187.72	-9.89497	52.4407
194.23	-9.89497	52.4407
191.63	-9.89497	52.4407
194.16	-9.89497	52.4407
192.55	-9.89497	52.4407
201.25	-9.89497	52.4407
202.35	-9.89497	52.4407
204.18	-9.89497	52.4407
204.49	-9.89497	52.4407
209.49	-9.89497	52.4407
213.19	-9.89497	52.4407
214.19	-9.89497	52.4407
216.74	-9.89497	52.4407
218.28	-9.89497	52.4407
212.55	-9.89497	52.6573
211.23	-9.89497	52.6573
213.5	-9.89497	52.6573
210.38	-9.89497	52.6573
212.87	-9.89497	52.6573
211.53	-9.89497	52.6573
218.06	-9.89497	52.6573
215.55	-9.89497	52.6907
213.21	-9.89497	52.6907
216.52	-9.89497	52.6907
213.49	-10.62	52.8335
214.18	-10.62	52.8335
222.52	-10.62	52.8335
223.9	-10.62	52.8335
222.52	-10.62	52.8335
221.32	-10.62	52.8335
211.7	-10.62	52.8335
209.96	-10.62	52.8335
201.48	-10.62	52.8335
202.7	-10.62	52.8335
193.7	-10.62	52.8335
205.09	-10.62	52.8335
194.13	-10.62	52.8335
198.36	-10.62	52.8335
202.3	-10.62	52.8335
202.95	-10.62	52.8335
197.68	-10.62	52.8335
195.93	-10.62	52.8335
182.52	-10.62	52.8335
178.93	-10.62	52.8335
177.54	-10.62	52.8335
193.55	-10.62	52.8335
193.73	-10.62	52.8335
192.03	-10.62	52.8335
199.27	-10.62	52.8335
206.53	-10.7755	52.8335
210.92	-10.7755	53.1335
215.23	-10.7755	53.1335
212.54	-10.7755	53.1335
210	-10.7755	53.1335
216.18	-10.7755	53.1335
219.9	-10.7755	53.3699
217.26	-10.7755	54.4532
211.39	-10.7755	54.4532
216.56	-10.9634	54.4532
219.53	-10.9634	54.4532
222.57	-10.9634	54.4532
226.78	-10.9634	54.4532
239.3	-10.9634	54.4532
241.69	-10.9634	55.1407
233.25	-10.9634	55.1407
231.87	-10.9634	55.1407
223.23	-10.9634	55.2771
223.61	-10.9634	55.2771
229.85	-10.9634	55.5862
224.21	-11.0384	55.9195
229.71	-11.2662	58.4848
222.44	-11.2662	61.1862
216.23	-11.2662	61.1862
211.98	-11.2662	61.1862
212.5	-11.2662	61.1862
219.5	-11.2662	61.1862
221.51	-11.2662	61.1862
224.74	-11.2662	61.5695
231.32	-11.2662	61.6779
235.48	-11.2662	61.6779
236.81	-11.2662	61.6779
236.15	-11.2662	61.6779
246.71	-11.2662	61.6779
242.33	-11.2662	61.6779
243.88	-11.2662	61.6779
231.53	-11.2662	61.6779
233.61	-11.2662	62.1154
234.78	-11.6662	62.2517
237.61	-11.6662	62.6517
227.15	-12.0662	62.7881
198.4	-12.0662	62.7881
206.78	-12.4162	62.7881
217.32	-12.4162	63.0214
213.51	-12.5162	63.3396
212.1	-12.5162	63.3396
215.62	-12.5162	64.1396
218.29	-12.5162	65.276
216.48	-12.5162	65.276
217	-12.5162	65.276
217.99	-12.5162	65.5617
211.22	-12.5162	66.3867
210.79	-12.8162	66.5867
217.39	-12.8162	66.5867
218.93	-14.6162	66.5867
217.83	-14.6162	66.7572
211.99	-14.6162	66.7572
204.52	-14.6162	66.7572
197.14	-14.6162	66.7572
189.25	-14.6162	66.7572
192.34	-14.6162	66.7572
188.99	-14.6162	66.7572
182.4	-14.7662	66.7572
194.15	-14.7662	66.7572
188.39	-14.7662	66.7572
192.29	-14.7662	66.7572
197.13	-14.7662	66.7572
196.03	-15.1662	66.7572
196.24	-15.2314	66.7572
191.99	-15.6314	68.9738
195.32	-15.6314	68.9738
190.48	-15.6314	69.5838
193.03	-15.6314	69.5838
189.52	-15.6314	69.5838
180.51	-15.798	69.7202
180.21	-15.8758	70.9869
181.26	-16.2196	71.3744
181.26	-16.2196	71.3744
179.33	-16.2196	71.3744
182.52	-16.2196	71.5107
174.35	-16.2196	71.8857
179.03	-16.2196	72.0221
177.28	-16.2196	72.0221
176.27	-16.3446	72.1221
173.89	-16.5764	72.1554
173.86	-16.6764	73.5001
173.1	-16.6764	73.5001
179.03	-16.6764	73.5001
177.51	-16.6764	73.5001
177.61	-16.6764	74.2001
182.61	-16.6764	74.8001
178.56	-16.6764	74.8001
179.34	-16.6764	74.8001
178.9	-16.6764	75.6251
175.93	-16.6764	75.6251
178.42	-16.7889	75.6251
181.66	-16.7889	75.8584
189.44	-16.7889	75.9948
194.45	-16.7889	75.9948
190.93	-16.7889	75.9948
186.09	-16.7889	75.9948
187	-16.7889	75.9948
187.8	-16.7889	75.9948
193.32	-16.7889	76.7948
195.37	-16.7889	76.7948
192.15	-16.7889	76.7948
194.44	-18.3	77.8978
179.46	-18.4352	79.8978
181.72	-18.5977	79.8978
187.68	-18.5977	79.8978
183.14	-18.5977	79.8978
184.19	-18.8227	80.166
185.48	-18.8227	80.166
184.98	-18.8227	80.166
185.54	-18.8227	80.166
191.59	-18.8227	80.466
191.3	-18.8227	80.466
184.47	-19.5227	80.466
179.93	-19.9227	81.2382
182.5	-19.9227	81.2382
182.26	-19.9227	81.2382
180.58	-19.9227	81.2382
178.89	-19.9227	81.2382
179.13	-19.9227	81.2382
178.53	-19.9227	81.2382
183.8	-19.9227	81.2382
179.69	-19.9227	81.2382
180.04	-20.5227	81.2382
179.3	-20.5227	81.3632
180.26	-20.5227	81.3632
181.09	-20.6477	81.3632
183.77	-20.6477	81.4996
187.64	-20.6477	81.4996
184.32	-20.6477	81.4996
183.39	-20.7727	82.8282
184.59	-20.7727	82.8282
182.26	-20.7727	83.4782
184.43	-20.7727	83.4782
185.05	-20.7727	83.4782
185.52	-20.7727	83.4782
192.33	-20.7727	83.4782
191.73	-20.7727	83.4782
192.4	-20.7727	83.4782
195.04	-20.7727	83.4782
202.87	-20.7727	83.6657
205.44	-20.7727	83.6657
201.16	-20.7727	83.9339
204.61	-20.7727	83.9339
202.51	-20.7727	83.9339
198.05	-20.7727	83.9651
199.66	-20.7727	83.9651
193.99	-20.7727	83.9651
194.39	-20.7727	83.9651
191.87	-20.7727	83.9651
186.98	-20.7727	85.9651
187.97	-20.931	85.9651
190.69	-20.931	85.9651
188.46	-20.931	86.3984
185.5	-21.056	88.8318
188.39	-21.056	88.8318
191.07	-21.056	89.0518
191.1	-21.056	89.0518
189.98	-21.056	89.0518
188.24	-21.056	89.2518
190.33	-21.506	89.2518
194.42	-21.506	90.2518
195.99	-21.6463	90.2518
226.85	-22.3921	90.2518
231.9	-22.7921	90.9972
230.04	-22.7921	90.9972
230.25	-22.7921	90.9972
229.45	-22.7921	90.9972
223.99	-22.7921	91.0472
225.16	-22.7921	91.0472
223.9	-22.7921	91.0472
222.98	-22.7921	91.0472
226.69	-22.7921	91.1472
227.68	-22.7921	91.1472
222.93	-22.7921	91.3472
224.39	-22.7921	91.9472
224.06	-22.9171	92.0195
218.36	-22.9171	92.0195
213.85	-22.9171	92.0195
218.11	-22.9171	94.0195
215.33	-22.9171	94.0195
217.28	-22.9171	94.0195
215.24	-22.9171	94.0195
212.89	-22.9171	94.0195
214.75	-22.9171	94.0195
209.23	-22.9171	94.0195
212.91	-22.9171	94.3528
208.22	-22.9171	94.3528
214.57	-22.9171	95.1147
213.21	-22.9171	95.4425
217.64	-22.9171	95.4425
218.8	-22.9171	95.4425
218.48	-22.9171	95.4425
216.5	-22.9171	95.4425
216.42	-22.9171	95.4425
214.73	-22.9505	95.6106
214.45	-23.0505	95.6106
218.35	-23.0505	95.6106
222.66	-23.0505	95.6106
224.03	-23.0505	95.6106
223.02	-23.0505	95.6106
220.57	-23.0505	95.6106
222.16	-23.0505	95.6106
220.07	-23.0505	95.7856
225.61	-23.0505	96.1856
225.62	-23.0505	96.1856
221.31	-23.0505	96.1856
228.35	-23.2505	96.1856
229.32	-23.4171	96.4714
229.53	-23.4171	96.4714
227.06	-23.4171	96.5714
225.05	-23.4171	97.1714
225.05	-23.4171	97.4895
219.5	-23.4171	97.4895
218.37	-23.4171	97.4895
215.36	-23.4171	97.4895
218.39	-23.4171	97.4895
216.01	-23.4171	97.4895
216.93	-23.4171	97.4895
217.47	-23.5005	97.6895
226.17	-23.5005	97.6895
228.29	-23.5005	97.7208
226.01	-23.5005	97.7208
223.04	-23.5005	97.7208
217.05	-23.5005	97.7208
220.01	-24.4274	98.6125
237.32	-24.4274	98.6125
236.09	-24.4274	98.6125
233.3	-24.4274	98.6125
232.09	-24.4274	98.6125
230.81	-24.4274	98.6125
234.97	-24.4274	98.6125
233.99	-24.4274	98.6125
236.56	-24.4274	98.6125
234.38	-24.4274	98.7125
234.06	-24.4274	98.7125
232.75	-24.4274	99.5488
232.44	-24.4274	99.5488
233.19	-24.4274	99.7631
237.42	-24.4274	100.031
241.55	-24.4274	100.063
241.17	-24.4274	100.063
240.35	-24.4274	102.554
239.45	-24.4274	102.554
243.1	-24.4274	102.554
241.2	-24.4274	102.554
245.74	-24.4274	102.554
243.92	-24.4274	102.554
246.11	-24.4274	102.554
247.12	-24.4274	102.554
246.22	-24.6108	103.051
248.27	-24.9233	103.051
247.88	-24.9233	104.013
246.22	-24.9233	104.149
251.38	-25.1551	106.433
259.14	-25.1551	106.581
257.09	-25.1551	106.581
255.67	-25.1551	106.581
255.63	-25.4551	108.581
260.24	-25.4551	108.869
261.27	-25.4551	108.869
258	-25.4551	108.869
258.75	-25.4551	110.002
261.68	-25.4551	110.002
260.81	-25.4551	110.402
257.47	-25.4551	110.402
254.8	-25.4551	110.702
252.46	-25.4551	110.702
249.67	-25.4551	110.898
256.59	-25.4551	111.064
254.32	-25.4551	111.064
252.01	-25.4551	111.332
250.6	-25.4551	111.332
255.92	-25.4551	111.901
260.47	-25.4551	111.901
258.51	-25.4551	111.901
259.06	-25.4551	112.126
250.96	-25.4551	112.226
244.99	-25.4551	112.226
244.22	-25.4551	112.226
242.36	-25.4551	112.226
244.18	-25.6218	112.226
243.94	-25.6218	113.976
247.49	-25.6218	113.976
244.85	-25.625	113.976
240	-25.625	114.261
233.78	-25.625	114.261
234.31	-25.625	114.499
228.49	-25.625	114.499
222.92	-25.9472	114.713
238.24	-26.0097	114.779
232.89	-26.0097	114.979
232.14	-26.1653	114.979
232.42	-26.1653	114.979
234.33	-26.1653	115.836
237.56	-26.1653	116.136
232.06	-26.1653	116.136
227.35	-26.1653	116.273
226.31	-26.1653	116.273
226.47	-26.1653	116.44
226.6	-26.3528	116.44
222.95	-26.3528	116.44
220.6	-26.3528	116.44
225.23	-26.4528	116.44
229.71	-27.0528	116.44
233.78	-27.9278	116.84
238.03	-27.9278	116.84
239.88	-27.9278	116.84
243.62	-28.0278	117.246
243.4	-28.0278	117.446
247.11	-28.0278	117.446
251.27	-28.0278	117.446
252.05	-28.0278	117.446
250.33	-28.0278	117.446
252.49	-28.0278	117.446
253.96	-28.0278	117.446
253.37	-28.0278	117.446
253.27	-28.0278	117.446
247.77	-28.0278	117.446
250.69	-28.0278	117.446
251.76	-28.0278	117.446
251.25	-28.0278	117.446
249.19	-28.0278	117.446
253.86	-28.0278	117.446
260.4	-28.0278	117.446
257.99	-29.0278	117.446
261.5	-29.0278	117.446
256.92	-29.0278	117.446
258.62	-29.0278	117.446
248.63	-29.0278	119.233
248.31	-29.0278	120.211
245.18	-29.0278	120.211
250.87	-29.0278	120.211
257.31	-29.9194	122.336
258.48	-29.9194	122.611
259.15	-30.213	122.879
268.46	-30.213	123.775
266.38	-30.613	123.775
266.35	-30.613	123.775
265.34	-30.613	123.775
267.94	-30.613	123.775
272.73	-30.613	123.775
271.9	-30.613	124.055
268.93	-30.613	124.124
270.48	-30.613	124.524
272.12	-30.613	124.524
270.19	-30.663	125.292
268.11	-30.663	125.292
273.46	-30.663	125.292
283.99	-30.663	125.292
276.04	-30.663	125.292
260.35	-31.1844	127.46
272.76	-32.0622	128.26
265.5	-32.4122	128.292
265	-32.5515	129.192
259.98	-32.5515	129.192
266.89	-32.7333	129.192
262.22	-32.7333	129.399
260.23	-32.7333	129.735
261.95	-33.1083	129.735
257.21	-33.1083	130.919
258.7	-33.1083	131.09
269.47	-33.1083	131.09
269.24	-33.1083	131.09
265.09	-33.1083	131.09
269.75	-33.2083	131.373
266.41	-33.3083	131.373
265.94	-33.3083	131.373
265.42	-33.3083	132.082
259.87	-33.3083	132.35
259.36	-33.3083	132.35
263.25	-33.3083	132.35
264.27	-33.3083	132.35
265.74	-33.3083	132.35
273.11	-33.3083	132.55
275.59	-33.3083	132.55
273.79	-33.3083	132.818
273.88	-33.3083	132.818
274.19	-33.6208	133.143
271.24	-33.6208	133.843
274.13	-33.6208	133.843
275.1	-33.6208	133.843
265.74	-33.6208	133.843
261.82	-33.6208	133.843
257.89	-33.6208	134.218
256.41	-33.6208	134.354
257.28	-33.6208	134.729
253.39	-33.7541	134.729
257.75	-33.7541	134.729
256.02	-33.9097	134.729
260.31	-33.9097	134.729
265.3	-33.9097	134.729
266.49	-33.9097	134.729
261.61	-33.9597	134.729
263.32	-33.9597	134.729
259.03	-33.9597	135.829
259.08	-33.9597	135.829
255.48	-33.9597	135.829
258.95	-33.9597	136.929
261.14	-33.9597	136.929
264.77	-33.9597	136.929
269.85	-33.9597	136.929
272.87	-33.9597	136.929
267.72	-33.9597	137.329
272.34	-33.9597	137.329
267.4	-33.9597	137.329
259.42	-33.9597	137.329
260.32	-34.0847	137.329
263.55	-34.0847	138.129
268.9	-34.0847	138.129
268.78	-34.0847	138.529
274.7	-34.6047	139.016
254.81	-34.7602	139.338
249.74	-34.7602	139.338
253.81	-34.7602	139.474
248.23	-34.7602	139.586
252.55	-34.7602	139.586
258.05	-34.7602	139.636
255.72	-34.7602	139.636
257.73	-34.7602	139.636
258.68	-35.1602	139.736
260.16	-35.1602	140.58
263.63	-35.1602	140.58
264.51	-35.1602	140.58
268.33	-35.1602	140.58
266.56	-35.1602	140.852
264.12	-35.1602	140.852
269.9	-35.1602	140.852
267.63	-35.306	141.56
268.86	-35.306	141.56
262.96	-35.306	141.76
261.8	-35.356	141.76
261.74	-35.356	142.16
267.29	-35.356	142.16
265.53	-35.356	142.16
266.83	-35.356	142.16
269.2	-35.356	142.16
266.88	-35.356	142.16
265.7	-35.356	142.791
267.17	-35.5379	142.991
267.83	-35.5379	142.991
276.87	-35.5379	143.171
281.07	-35.5379	143.171
274.78	-35.5379	143.171
271.67	-35.5379	143.564
275.79	-35.5379	144.264
273.99	-35.5379	144.264
278.06	-35.5379	144.264
281.76	-35.5379	144.264
278.16	-35.5379	144.333
273.44	-35.5379	144.333
273.36	-35.5379	144.333
270.61	-35.5379	144.333
272.09	-35.5379	144.333
277.57	-35.5379	144.333
277.55	-35.5379	144.333
277.69	-35.5379	145.145
282.1	-35.5379	145.145
283.73	-35.5379	145.145
284.03	-35.5379	145.145
285.88	-35.5379	145.145
290.59	-35.5379	145.145
291.53	-35.77	145.145
292.33	-35.77	145.145
299.66	-35.77	145.461
307.55	-35.77	145.615
306.57	-35.77	145.915
306.87	-35.9575	145.915
308.69	-35.9575	145.915
304.11	-35.9575	146.915
305.23	-35.9575	146.915
303.48	-35.9575	147.165
301.06	-36.0075	147.332
298.94	-36.0075	147.749
303.4	-36.8075	148.317
312.01	-37.2158	148.339
306.1	-37.2158	148.339
302.41	-37.2158	149.914
301.22	-37.2158	150.05
305.57	-37.2158	150.125
304.21	-37.2158	150.125
300.99	-37.2158	150.442
300.75	-37.2158	150.895
296.91	-37.231	151.109
295.74	-37.231	151.309
297.26	-37.231	151.309
296.69	-37.231	151.309
293.97	-37.231	151.309
291.34	-37.231	151.309
286.47	-37.231	151.484
284.82	-37.231	151.484
285.57	-37.9782	151.843
287.09	-38.1032	152.989
284.57	-38.1246	153.464
289.73	-38.1246	153.464
290.01	-38.1246	153.464
286.21	-38.1246	153.464
280.93	-38.1246	153.464
281.58	-38.1746	153.464
283.98	-38.1746	153.464
280.98	-38.1746	153.464
288.8	-38.1746	153.864
293.64	-38.1746	153.864
294.1	-38.1746	153.864
295.86	-38.1746	155.164
299.71	-38.1746	155.207
300.36	-38.1746	155.207
299.64	-38.1746	155.207
298.86	-38.1746	155.207
297.92	-38.1746	155.207
296.06	-38.2496	155.207
304.17	-38.2496	155.207
312.03	-38.2496	155.207
312.06	-38.2496	155.207
316.34	-38.2496	155.207
311.49	-38.2496	155.207
314.13	-38.2496	155.344
312.65	-38.2496	156.06
318.12	-38.2496	156.06
316.01	-38.2496	156.06
312.64	-38.2496	156.06
320.95	-38.2496	156.435
320.51	-38.2496	157.12
314.76	-38.2496	157.12
319.04	-38.2496	157.12
310.03	-38.2496	157.12
303.23	-38.2496	157.12
298.23	-38.2496	157.12
305.17	-38.2496	157.256
310.89	-38.2496	157.256
310.7	-38.2496	157.256
306.4	-38.2496	157.256
310.49	-38.2496	157.256
310.77	-38.2496	157.706
328.93	-38.4052	158.406
326.44	-38.7552	158.406
332.54	-39.525	158.856
326.76	-39.525	158.856
332.21	-39.525	161.618
363.39	-39.525	162.206
358.16	-39.9028	162.617
362.7	-39.9028	162.617
361.08	-39.9778	162.617
364.03	-39.9778	162.617
359	-39.9778	162.617
358.74	-39.9778	162.617
358.89	-39.9778	162.617
356.18	-39.9778	162.917
343.56	-39.9778	163.017
350.31	-39.9778	163.017
354.38	-40.2778	163.017
349.53	-40.2778	163.217
356.22	-40.2778	165.579
367.4	-40.4028	167.579
369.17	-40.4028	167.579
366.18	-40.4028	167.579
364.94	-40.4028	167.579
362.57	-40.4028	167.579
368.92	-40.4028	167.579
372.31	-40.4028	167.579
376.64	-40.4028	167.983
381.37	-40.6028	168.77
386.71	-40.6028	168.77
393.62	-40.6028	168.77
392.3	-40.6028	173.067
384.66	-40.6028	173.275
385.96	-40.6028	173.275
384.49	-40.6028	173.275
386.95	-40.6028	173.275
384.89	-40.6028	173.275
387.78	-40.6028	173.275
382.19	-40.6028	173.275
381.25	-40.6028	173.275
384.24	-40.6028	173.275
388.97	-40.7346	173.275
387.65	-40.968	173.275
395.96	-41.018	173.275
395.19	-41.018	173.275
402.2	-41.018	173.275
402.92	-41.018	173.492
399.2	-41.018	173.492
404.39	-41.018	175.901
398.08	-41.018	176.037
393.37	-41.018	176.437
398.79	-41.018	177.137
397.97	-41.018	177.671
396.44	-41.018	177.671
393.63	-41.018	177.771
398.03	-41.018	177.771
401.92	-41.018	177.771
401.01	-41.018	177.771
397.66	-41.018	177.771
390.98	-41.3305	177.771
397.54	-41.3305	177.771
395.87	-41.3305	177.771
395.8	-41.7777	178.182
399.61	-41.7777	178.182
407.05	-41.7777	178.994
404.54	-41.7777	178.994
399.87	-41.9332	178.994
387.6	-41.9332	178.994
386.28	-41.9332	179.088
394.43	-41.9332	179.088
384.2	-42.3332	179.088
403.01	-42.7846	180.342
358.69	-42.7846	181.707
346.15	-42.7846	182.332
347.95	-42.7846	184.332
346.45	-42.7846	184.655
354.59	-42.7846	184.655
361.08	-42.7846	184.955
360.87	-42.7846	184.955
361.79	-42.7846	185.097
349.25	-42.9402	185.097
357.2	-42.9402	185.097
357.35	-43.3402	185.982
353.65	-43.3402	185.982
347.38	-43.6069	185.982
349.8	-43.6069	185.982
346.76	-43.8235	185.982
351.78	-43.8235	186.632
358.32	-43.8235	186.632
359.8	-43.8235	186.762
360.13	-43.8235	186.762
362.1	-43.8235	186.762
359.78	-43.8235	186.986
363.9	-43.9485	186.986
372.37	-43.9485	187.776
372.16	-44.3076	188.576
372.06	-44.3076	188.576
370.53	-44.3076	188.576
368.82	-44.3076	188.576
370.64	-44.3076	188.576
371.51	-44.3076	189.046
373.74	-44.3076	189.046
375.04	-44.4631	189.346
378.77	-44.4631	189.446
373.23	-44.4631	189.446
368.97	-44.4631	189.446
360.62	-44.4631	189.446
351.85	-44.4631	189.446
354.71	-44.4631	191.583
343.41	-44.8381	191.584
338.47	-44.8381	192.252
338.29	-44.8381	192.252
336.37	-44.8381	192.252
342.99	-44.8381	192.277
341.96	-44.8381	193.089
333.62	-44.8381	193.595
323	-45.9937	193.883
317.76	-45.9937	194.321
327.07	-45.9937	194.435
331.81	-45.9937	194.719
317.11	-46.5437	195.165
311.73	-46.5937	195.515
315.91	-46.5937	195.515
316.08	-46.5937	195.515
323.68	-46.5937	195.515
324.91	-46.6714	195.815
330.87	-47.0714	196.702
329.32	-47.0714	196.702
324.58	-47.227	197.648
337.15	-47.7173	198.341
303.83	-48.3298	199.163
296.58	-48.3298	199.319
300.38	-48.3298	199.529
304.13	-48.3298	200.047
307.89	-48.6923	200.559
308.01	-48.6923	200.959
310.05	-48.6923	200.959
297.38	-48.6923	200.959
292.71	-48.6923	201.359
288.32	-48.6923	201.359
292.24	-48.6923	201.359
302.86	-48.8173	202.359
304.64	-48.8173	202.359
297.62	-48.8173	202.764
295.19	-48.8173	202.931
297.7	-48.8173	202.931
296.76	-48.8173	202.931
301.19	-48.8173	202.931
305.01	-48.8173	202.931
304.91	-48.8173	202.931
312.24	-48.8173	202.931
310.82	-48.8173	203.331
310.16	-48.8173	203.331
313.78	-48.8673	203.446
312.55	-48.8673	203.446
308.84	-48.8673	203.446
307.19	-48.8673	203.446
306.78	-49.2562	204.007
323.57	-49.2562	204.007
329.67	-49.2562	204.007
327.5	-49.2562	204.007
332.41	-49.2562	204.407
335.2	-49.2562	204.407
325.91	-49.2562	205.057
326.27	-49.2562	205.232
327.62	-49.6887	207.61
325.62	-49.772	208.658
334.38	-50.1726	211.628
327	-50.3476	211.628
324.2	-50.3476	211.628
327.24	-50.3476	211.678
324.16	-50.3476	211.678
327.44	-50.3476	211.678
325.69	-50.3476	211.678
324.57	-50.3476	211.678
324.78	-50.3642	212.128
332.39	-50.8525	212.631
332.85	-50.8525	213.081
337.49	-50.8525	213.081
333.55	-50.9525	213.081
323.81	-50.9525	213.081
329.97	-50.9525	213.081
327.92	-50.9525	213.081
346.2	-50.9525	214.462
355.32	-50.9525	215.499
354.44	-50.9525	216.149
355.9	-50.9525	216.149
352.45	-50.9525	216.149
358.66	-50.9525	216.797
359.76	-50.9525	216.849
360.84	-50.9525	216.849
358.14	-51.5525	216.849
358.61	-52.471	217.224
324.01	-53.4933	218.138
320.41	-53.4933	218.138
320	-53.4933	218.138
322.51	-53.4933	218.138
312.99	-53.4933	218.938
307.06	-53.4933	218.938
313.65	-53.4933	219.058
312.32	-53.4933	219.058
313.89	-53.4933	219.594
311.45	-53.4933	220.682
316.8	-53.4933	220.757
318.33	-53.6488	220.757
319.32	-53.6488	220.757
326.28	-53.6488	220.893
333.21	-53.6488	220.893
333.63	-53.6488	221.293
334.53	-53.6488	221.293
335.13	-53.6488	221.293
335.78	-53.6488	221.293
332.91	-53.6488	221.293
331.59	-53.6488	221.443
334.02	-53.6988	222.618
341.83	-53.6988	223.218
343.18	-53.6988	223.218
340.02	-53.6988	223.218
339.04	-53.6988	223.218
342.38	-53.6988	223.218
339	-53.7766	223.218
345.95	-53.7766	223.418
346.38	-53.7766	223.418
342.34	-53.7766	223.721
329.75	-54.0877	224.174
331.33	-54.2433	224.401
330.52	-54.2433	224.401
331.19	-54.2433	224.401
323.89	-54.3988	224.535
327.76	-54.3988	224.729
324	-54.3988	224.729
325	-54.3988	224.895
331.32	-54.3988	225.213
324.5	-54.4488	225.213
323.63	-54.5113	225.213
328.21	-54.5113	225.427
321.93	-54.5113	225.427
323.21	-54.5113	225.427
321.82	-54.5113	225.427
322.44	-54.5113	225.427
317.46	-54.5113	225.824
318.41	-54.5113	225.824
322.74	-54.5113	225.824
322.2	-54.5113	226.374
316.98	-54.5113	226.574
322.7	-54.6363	226.574
315.37	-54.6363	227.191
311.39	-54.6363	227.191
306.45	-54.6363	227.191
308.31	-54.6363	227.191
305.97	-54.6363	227.191
302.86	-54.6363	227.191
303.64	-54.6363	227.191
306.21	-54.6363	227.191
315.33	-54.6363	227.291
312.97	-54.803	227.416
313.18	-55.4657	228.933
287.06	-57.9143	229.655
289.97	-57.9143	229.815
295.59	-57.9143	229.815
294.12	-57.9143	229.951
299.07	-58.2893	229.951
305.46	-58.2893	229.951
305.72	-58.2893	230.237
302.81	-58.4602	230.662
296.52	-58.4602	231.237
296.64	-58.4602	231.979
299.86	-58.4602	231.979
305.11	-58.6685	231.979
312.01	-58.6685	232.579
311.51	-58.6685	232.579
316.48	-59.3787	232.783
327.82	-59.3787	232.783
323.05	-59.4037	232.783
324.93	-59.4037	233.933
326.54	-59.4287	234.383
330.54	-59.8564	234.655
332.63	-60.2064	234.802
335.64	-60.3083	235.002
335.04	-60.5611	235.873
333.57	-60.8611	238.59
338.64	-60.9166	238.59
326	-60.9166	238.59
326.31	-60.9791	238.815
316.5	-61.5181	238.987
316.93	-61.5181	239.355
312.63	-61.7959	239.755
306.64	-62.0709	242.028
312.5	-62.0709	242.028
305.84	-62.0709	242.028
307.36	-62.0709	242.278
307.32	-62.4681	243.003
306.07	-63.1681	243.103
295.06	-63.1866	243.453
298.88	-63.1866	246.334
297.73	-63.4052	247.016
299.9	-63.5552	247.016
306.54	-63.5552	247.016
306.29	-63.5552	247.016
303.03	-63.7833	247.016
309.09	-64.1708	248.053
312.04	-64.1708	248.953
310.3	-64.3041	249.683
310.35	-66.3041	249.683
308.52	-66.3041	250.338
302.19	-66.3041	250.538
295.29	-66.3041	250.865
298.42	-66.3041	250.865
300.46	-66.3041	251.07
296.93	-66.3041	251.07
291.41	-66.5708	251.545
294.74	-66.5708	251.593
293.27	-66.5708	252.026
286.95	-66.5708	252.026
290.74	-66.5708	252.026
289.44	-66.8708	252.921
297.25	-66.9041	253.121
310.32	-66.9041	253.121
312.39	-66.9041	254.155
309.66	-66.9041	254.155
306.75	-66.9041	254.155
303.91	-66.9041	254.383
311.78	-67.0041	256.253
354.53	-67.0041	257.337
364.47	-67.0041	257.337
363.55	-67.0041	258.037
364.75	-67.0041	258.337
373.89	-67.0041	259.148
374.28	-67.0041	259.148
370.56	-67.0041	259.148
373	-67.0041	259.148
375.14	-67.0613	259.148
377.17	-67.0613	259.341
381.83	-67.0613	260.041
375.43	-67.2168	260.241
373.37	-67.2168	260.241
379	-67.2168	260.241
383.66	-67.2168	260.241
380.14	-67.2236	260.241
378.59	-67.2486	260.241
385.37	-67.2486	260.341
384.8	-67.2486	260.341
380.16	-67.2486	260.341
385.66	-67.2486	260.341
384.61	-67.2486	260.341
382.72	-67.2486	260.341
387.83	-67.2486	260.341
380.09	-67.2486	260.341
378.56	-67.2486	260.341
369.51	-67.2486	260.341
366.37	-67.2486	260.341
374.24	-67.2486	260.341
370.58	-67.2486	260.341
373.35	-67.2486	260.574
371.92	-67.2486	260.574
375.14	-67.2486	260.574
373.24	-67.2486	260.888
378.49	-67.2486	261.263
375.11	-67.2486	261.63
374.09	-67.2486	261.93
370.96	-67.2486	261.93
367.35	-67.2486	262.263
370.56	-67.2486	262.263
374.59	-67.2486	262.631
372.1	-67.2486	263.254
370.26	-67.2486	263.254
372.25	-67.2486	263.679
377.04	-67.2486	263.679
374.41	-67.2486	263.679
381.2	-67.2486	263.679
383.54	-67.2486	263.679
382.65	-67.2486	263.906
382.36	-67.3145	264.962
385.11	-67.4395	265.131
383.45	-67.4395	265.291
386.04	-67.4395	265.291
375.56	-67.5092	265.579
389.51	-67.5092	266.131
391.18	-67.5092	266.131
389.8	-67.5092	266.231
389.99	-67.5092	268.316
445.1	-67.5092	268.861
438.56	-67.6092	270.161
429.31	-67.8092	270.161
429.37	-67.8092	270.161
421.78	-67.8092	270.161
422.87	-67.8092	271.061
423.04	-67.8092	271.061
421.19	-67.8092	271.061
419.1	-67.8717	271.497
426.88	-67.8717	271.497
433.69	-67.8717	271.497
432.85	-67.8717	271.497
431.02	-67.8717	271.497
426.87	-67.8717	271.497
432.28	-67.8717	271.497
426	-67.8717	271.497
425.24	-67.8717	271.497
421.71	-67.8717	271.497
423.86	-67.8717	271.497
431.63	-67.8717	272.197
427.63	-68.0383	272.497
425.47	-68.0383	273.397
431.42	-68.4383	273.397
426.57	-68.4383	273.897
429.23	-68.5458	274.194
430.92	-68.5458	274.262
430.99	-68.5458	274.449
436.59	-68.5458	274.649
430.78	-68.5458	274.786
426.95	-68.5458	274.786
423.5	-68.5458	275.186
425.48	-68.5458	275.186
430.77	-68.5458	275.186
432.97	-68.5458	275.186
429.92	-68.5458	275.186
423.67	-68.5458	275.186
427.26	-68.5458	275.322
427.81	-68.5458	276.015
439.39	-68.5508	276.825
434.92	-68.5508	276.892
436.29	-68.5508	276.892
445.99	-68.5508	276.892
440.84	-68.5508	279.192
440.1	-68.7008	279.192
438.1	-68.7008	279.192
429.86	-68.7258	279.696
434.09	-68.7258	279.696
437.39	-68.7258	279.696
437.71	-68.7258	280.136
436.04	-68.7258	280.336
436.72	-68.7258	280.336
429.7	-68.7258	280.336
434.39	-68.7258	280.336
443.51	-68.7258	280.436
455.57	-68.7258	283.704
465.57	-68.7258	284.339
461.19	-68.7258	285.439
475.48	-68.7258	285.822
483.01	-68.7258	286.822
488.1	-68.7258	288.022
488	-68.7258	288.022
488.27	-68.7258	288.422
482.18	-69.1633	294.084
529.42	-69.6092	299.005
531.41	-69.6092	299.494
526.03	-69.7092	299.634
529	-69.7092	299.634
536.76	-69.7092	301.028
536.15	-69.7092	303.143
535.03	-70.4092	303.143
531.9	-70.5092	303.293
537.01	-70.5092	303.429
529.46	-70.5092	303.629
522.62	-70.5467	303.704
524	-70.5467	304.241
527.46	-70.5467	304.341
525.91	-70.5467	304.341
529.66	-70.5467	304.477
531.52	-70.5467	304.477
535.22	-70.8467	305.897
535.02	-71.3133	306.647
532.92	-71.3133	306.647
515.78	-72.5321	306.647
494.47	-72.7967	307.213
463.37	-72.7967	307.668
466.37	-73.1967	307.668
500.77	-73.2031	307.668
518.37	-74.0031	307.668
518.01	-74.0531	309.668
512.89	-74.2406	310.155
496.54	-74.2406	310.721
510.55	-74.2406	311.156
504.72	-74.9668	311.156
499	-75.123	311.156
517.54	-75.3647	311.292
516.89	-75.3647	311.292
522.24	-75.3647	311.449
529.44	-75.3647	311.449
521.38	-75.5147	312.449
522.37	-75.5147	312.708
527.39	-75.7564	313.108
538.87	-75.7564	313.746
540.26	-75.7564	313.746
548.39	-75.7564	314.604
538.4	-75.7564	315.204
536.07	-75.7564	315.554
533.75	-76.1564	315.554
524.25	-76.1564	315.666
504.06	-76.1564	315.666
496.07	-76.1564	315.666
511.89	-76.1564	315.666
520.72	-76.1564	315.966
532.54	-76.1564	315.966
543.68	-76.1564	316.502
537.48	-76.1564	316.639
541.94	-76.1564	316.911
533.16	-76.1564	318.926
539.8	-76.1564	318.926
550.19	-76.1564	318.926
548.9	-76.1564	318.926
544.83	-76.1564	318.926
562.44	-76.1564	319.616
570.76	-76.2099	319.616
573.15	-76.2099	319.816
560.88	-76.3654	320.46
555.77	-76.5571	322.86
563.91	-76.5571	324.794
599.03	-76.8376	327.398
608.61	-76.8376	327.398
611.01	-76.8376	327.398
617.1	-76.8376	327.398
626.55	-76.8376	327.482
625.9	-76.8376	328.298
628.35	-76.9154	329.768
625.31	-76.9154	329.768
640.95	-76.9154	329.768
655.65	-76.9154	330.25
659.37	-76.9932	330.333
655.49	-76.9932	331.033
659.68	-76.9932	331.033
673.25	-77.2953	331.854
665.6	-77.2953	332.104
642.35	-77.2953	332.629
647.81	-77.2953	332.914
643.3	-77.2953	333.051
663.54	-77.2953	334.151
661.27	-77.2953	334.151
668.45	-77.2953	334.151
678.99	-77.2953	334.551
671.15	-77.2953	334.886
675.34	-77.2953	334.886
673.26	-77.8515	335.171
664.8	-77.8515	335.308
679.06	-77.8515	335.658
676.01	-78.0334	337.794
666.25	-78.0334	338.67
672.64	-78.0334	339.406
669.83	-78.0334	339.725
677.33	-78.0334	339.725
664.79	-78.8001	340.287
662.32	-79.2001	340.479
640.15	-79.3001	340.61
657.91	-79.3001	340.61
658.64	-79.3001	340.61
675.77	-79.3001	340.61
670.65	-79.3001	340.61
664.14	-79.3001	341.51
664.51	-79.3473	343.96
663.15	-79.3473	344.76
663.7	-79.3473	344.76
662.79	-79.3473	344.76
675.2	-79.4473	346.262
693.97	-79.8473	349.246
689.07	-79.8473	349.383
675.89	-81.8612	350.298
636.99	-82.3834	351.666
633.79	-82.4834	351.716
632.65	-82.4834	352.116
607.94	-82.8167	352.116
607.05	-82.8167	352.516
617.74	-82.8167	352.516
617.89	-83.2445	352.516
581.81	-83.5445	353.64
593	-83.5945	353.821
570.18	-83.5945	354.271
574.48	-83.5945	354.338
571.77	-83.9945	354.913
575.02	-84.1695	354.913
596.38	-84.1695	354.913
596.53	-84.6945	355.313
601.25	-84.6945	355.485
583.35	-84.6945	356.023
635.35	-87.997	363.445
587	-88.3845	367.814
574.81	-88.3845	367.814
552.1	-88.3845	367.947
531.07	-88.5095	368.265
536.26	-88.5095	368.84
502.13	-89.3873	369.752
488.1	-89.5429	369.8
482.07	-89.5429	370.1
490.48	-89.5429	370.772
503.82	-89.5429	370.872
507.08	-89.5429	371.154
521.1	-89.9818	371.154
534.1	-90.1068	371.587
525	-90.1068	371.754
534.9	-90.4386	371.754
559.5	-90.4386	372.354
552.94	-90.4386	373.005
554.04	-90.4386	373.573
555.15	-90.4386	373.842
555.23	-90.4386	373.842
552.52	-90.7553	373.842
579.04	-90.8553	374.392
580.21	-90.8553	374.392
577.49	-90.8553	374.392
575.14	-90.8553	374.606
562.8	-91.0108	375.442
560.26	-91.0108	376.254
559.47	-91.0108	376.879
558.93	-91.0108	376.879
569.61	-91.0108	376.879
573.37	-91.4108	376.991
577.02	-92.0775	377.127
574.27	-92.4108	377.127
559.44	-92.4108	377.697
552.08	-92.5358	377.797
553.98	-92.5858	380.378
560.48	-92.5858	380.378
569.63	-92.7414	380.378
582.95	-92.7414	380.478
579.87	-92.7414	380.59
593.86	-92.7414	381.849
598.69	-92.7414	381.849
593.64	-92.7414	381.849
598.5	-92.7414	381.849
593.19	-92.7414	382.061
586.14	-92.7414	382.368
602.08	-93.1247	382.995
591.43	-93.1247	383.132
594.6	-93.1247	383.132
595.93	-93.1247	383.607
603.17	-93.1247	383.607
614.82	-93.1247	384.283
620.75	-93.1247	384.333
625.89	-93.1247	384.521
635.35	-93.1247	385.757
627.9	-93.1247	386.382
632.99	-93.1747	386.382
631	-93.1747	387.304
620.5	-93.4747	387.304
626.2	-93.5247	387.44
616.88	-93.5247	387.44
606.57	-93.6247	387.44
602	-93.8803	388.591
659.59	-94.0886	388.591
683.85	-95.2292	389.628
671.32	-95.2292	389.794
670.9	-95.4113	389.794
659.09	-95.453	389.857
673.95	-95.5946	390.707
679.75	-95.5946	391.14
703.07	-95.5976	393.001
713.23	-95.5976	393.437
717.93	-95.9726	394.036
709.92	-96.056	394.433
710.66	-96.056	395.283
695.27	-96.156	396.442
697.45	-96.156	396.727
698.52	-96.156	396.727
702.8	-96.156	396.727
696.75	-96.156	396.727
704.2	-96.156	396.915
708.35	-96.156	397.315
714.91	-96.156	397.315
712.24	-96.156	397.315
722.79	-96.156	397.627
719.44	-96.156	397.806
728.24	-96.156	397.806
725.54	-96.156	398.124
726.73	-96.156	398.824
723.74	-96.156	399.581
726.64	-96.306	399.581
727.65	-96.306	401.581
717.91	-96.306	401.899
715.24	-96.606	401.899
719.3	-96.606	404.723
714.26	-96.606	405.88
717.51	-96.906	405.88
706.39	-96.906	405.88
714.01	-96.956	406.093
715.82	-96.956	406.379
710.6	-96.956	406.379
722.08	-96.956	406.783
698.96	-97.156	407.246
691.36	-97.156	407.832
707.95	-97.156	407.832
715.6	-97.156	408.04
715.62	-97.156	408.59
725.68	-97.394	408.59
728.1	-97.394	408.59
737.61	-97.394	409.24
736.57	-97.394	409.24
745.81	-97.4253	410.442
753.78	-97.4253	410.728
748.21	-97.4503	412.928
742.63	-97.4503	412.928
741.2	-97.4503	412.928
735.44	-97.4503	412.928
736.07	-97.4503	412.928
739.95	-97.4503	412.928
745.72	-97.4503	413.533
744.43	-97.767	413.533
744.86	-97.767	414.044
739.61	-97.767	414.694
735.59	-97.767	416.694
736.67	-97.767	416.694
752.61	-97.767	418.16
758.81	-97.767	418.46
767.74	-97.767	421.26
760.58	-97.767	421.26
754.64	-97.767	422.096
760.77	-97.767	423.23
765.98	-97.7795	424.223
766.56	-98.1295	424.373
768.31	-98.1295	424.373
768.56	-98.1295	424.373
771.24	-98.192	425.073
772.56	-98.392	425.198
768.49	-98.392	425.198
764.04	-98.392	425.198
764.63	-98.392	425.323
764.46	-98.392	427.323
757.31	-98.392	429.623
759.48	-98.392	429.896
762.45	-98.392	429.896
757.25	-98.392	429.896
759.22	-98.392	429.896
769	-98.392	429.896
771.29	-98.392	429.896
767.58	-98.392	429.896
769.16	-98.392	432.033
770.62	-98.392	432.333
772.44	-98.392	432.333
788.87	-98.5795	433.892
784.48	-98.5795	433.892
784.06	-98.5795	433.961
760.14	-98.5795	433.961
771.49	-99.2795	435.12
761.01	-99.2795	435.12
761.09	-99.2795	435.12
769.69	-99.2795	435.12
778.52	-99.2795	435.12
775.1	-99.3378	435.87
780.22	-99.5545	436.17
789.74	-99.6645	436.87
804.7	-99.6645	437.432
805.75	-99.6645	437.432
799.16	-99.6645	437.432
816.11	-99.977	439.602
828.72	-100.377	439.83
829.05	-100.823	439.95
837.31	-100.823	440.898
836.74	-100.823	441.058
834.03	-100.823	441.058
844.36	-101.27	442.083
841.66	-101.27	442.558
839.43	-101.27	442.814
841.71	-101.27	443.114
831	-101.27	443.314
834.09	-101.27	443.884
829.28	-101.47	444.027
822.96	-101.47	444.867
812.95	-101.47	445.617
817.65	-101.595	446.392
817.69	-101.595	446.692
810.32	-101.595	446.792
818.99	-101.595	447.107
838.09	-102.52	447.319
835.18	-102.57	447.319
822.59	-102.695	447.555
818.36	-103.544	449.842
776.32	-103.544	449.842
789.82	-103.544	449.992
785.41	-103.711	450.209
765.56	-103.833	450.549
767.03	-103.9	451.25
755.05	-104.5	451.25
784.93	-104.5	451.25
787.75	-104.5	451.25
771.88	-104.5	451.25
742.38	-104.727	451.25
739.01	-104.727	451.25
719.07	-104.977	452.017
743.24	-104.977	452.017
746.49	-104.977	452.017
756.4	-104.977	452.867
760.16	-104.977	452.867
780	-104.977	453.535
785.33	-104.977	453.548
780.12	-104.977	453.896
780.37	-104.977	454.967
766.77	-105.186	454.967
762.52	-105.186	455.767
750.57	-105.186	456.491
743.65	-105.361	456.75
740.34	-105.361	456.75
759.36	-105.961	458.283
764.72	-105.961	458.556
770.42	-106.161	458.556
767.33	-106.161	458.556
[truncated: 517 more rows]
