# Supplementary material for: Measuring information flux between social media and stock prices with Transfer Entropy
Source: PLoS One. 2021 Sep 23;16(9):e0257686. doi: 10.1371/journal.pone.0257686 (PMC8459996; doi:10.1371/journal.pone.0257686)
Supplement: S1 Data — (ZIP) [file pone.0257686.s001.zip › DATA BASES/10.-INTEL/int.xlsx]

## Sheet: Sheet1
fecha	Eventos	Stock	neg	pos
2009-03-30	1	14.72	0	1
2009-03-31	0	15.03	0	1
2009-04-01	0	15.03	0	1
2009-04-02	0	15.7	0	1
2009-04-03	0	15.95	0	1
2009-04-04	0	15.95	0	1
2009-04-05	0	15.95	0	1
2009-04-06	0	15.86	0	1
2009-04-07	0	15.45	0	1
2009-04-08	0	15.27	0	1
2009-04-09	0	15.98	0	1
2009-04-10	0	15.98	0	1
2009-04-11	0	15.98	0	1
2009-04-12	0	15.98	0	1
2009-04-13	0	15.98	0	1
2009-04-14	0	16.01	0	1
2009-04-15	0	15.62	0	1
2009-04-16	0	15.89	0	1
2009-04-17	0	15.6	0	1
2009-04-18	0	15.6	0	1
2009-04-19	0	15.6	0	1
2009-04-20	0	15	0	1
2009-04-21	0	15.36	0	1
2009-04-22	0	15.67	0	1
2009-04-23	0	15.53	0	1
2009-04-24	0	15.62	0	1
2009-04-25	0	15.62	0	1
2009-04-26	0	15.62	0	1
2009-04-27	0	15.28	0	1
2009-04-28	0	15.05	0	1
2009-04-29	0	15.35	0	1
2009-04-30	0	15.78	0	1
2009-05-01	0	15.81	0	1
2009-05-02	0	15.81	0	1
2009-05-03	0	15.81	0	1
2009-05-04	0	16.66	0	1
2009-05-05	0	16.16	0	1
2009-05-06	0	16.12	0	1
2009-05-07	0	15.77	0	1
2009-05-08	0	15.29	0	1
2009-05-09	0	15.29	0	1
2009-05-10	0	15.29	0	1
2009-05-11	0	15.37	0	1
2009-05-12	0	15.21	0	1
2009-05-13	0	15.13	0	1
2009-05-14	0	15.54	0	1
2009-05-15	0	15.19	0	1
2009-05-16	0	15.19	0	1
2009-05-17	0	15.19	0	1
2009-05-18	0	15.52	0	1
2009-05-19	1	15.65	0	2
2009-05-20	0	15.58	0	2
2009-05-21	0	15.18	0	2
2009-05-22	0	15.05	0	2
2009-05-23	0	15.05	0	2
2009-05-24	0	15.05	0	2
2009-05-25	0	15.05	0	2
2009-05-26	0	15.48	0	2
2009-05-27	0	15.46	0	2
2009-05-28	0	15.72	0	2
2009-05-29	1	15.72	0	3
2009-05-30	0	15.72	0	3
2009-05-31	0	15.72	0	3
2009-06-01	0	16.5	0	3
2009-06-02	0	16.19	0	3
2009-06-03	0	15.94	0	3
2009-06-04	0	16.13	0	3
2009-06-05	0	15.92	0	3
2009-06-06	0	15.92	0	3
2009-06-07	0	15.92	0	3
2009-06-08	0	15.92	0	3
2009-06-09	0	16.42	0	3
2009-06-10	0	16.46	0	3
2009-06-11	0	16.35	0	3
2009-06-12	1	16.31	0	4
2009-06-13	0	16.31	0	4
2009-06-14	0	16.31	0	4
2009-06-15	0	15.98	0	4
2009-06-16	0	15.86	0	4
2009-06-17	0	16.14	0	4
2009-06-18	1	15.87	0	5
2009-06-19	0	16.01	0	5
2009-06-20	0	16.01	0	5
2009-06-21	0	16.01	0	5
2009-06-22	0	15.68	0	5
2009-06-23	0	15.81	0	5
2009-06-24	0	16.1	0	5
2009-06-25	0	16.31	0	5
2009-06-26	0	16.29	0	5
2009-06-27	0	16.29	0	5
2009-06-28	0	16.29	0	5
2009-06-29	0	16.38	0	5
2009-06-30	0	16.55	0	5
2009-07-01	0	17.04	0	5
2009-07-02	0	16.72	0	5
2009-07-03	0	16.72	0	5
2009-07-04	0	16.72	0	5
2009-07-05	0	16.72	0	5
2009-07-06	0	16.54	0	5
2009-07-07	0	16.25	0	5
2009-07-08	0	15.94	0	5
2009-07-09	0	16.02	0	5
2009-07-10	0	16.04	0	5
2009-07-11	0	16.04	0	5
2009-07-12	0	16.04	0	5
2009-07-13	0	16.49	0	5
2009-07-14	0	16.83	0	5
2009-07-15	0	18.05	0	5
2009-07-16	0	18.5	0	5
2009-07-17	0	18.79	0	5
2009-07-18	0	18.79	0	5
2009-07-19	0	18.79	0	5
2009-07-20	0	18.9	0	5
2009-07-21	0	18.9	0	5
2009-07-22	0	19.14	0	5
2009-07-23	0	19.48	0	5
2009-07-24	0	19.36	0	5
2009-07-25	0	19.36	0	5
2009-07-26	0	19.36	0	5
2009-07-27	0	19.47	0	5
2009-07-28	0	19.37	0	5
2009-07-29	0	19.4	0	5
2009-07-30	0	19.33	0	5
2009-07-31	0	19.25	0	5
2009-08-01	0	19.25	0	5
2009-08-02	0	19.25	0	5
2009-08-03	0	19.37	0	5
2009-08-04	0	19.32	0	5
2009-08-05	0	18.86	0	5
2009-08-06	0	18.7	0	5
2009-08-07	0	18.5	0	5
2009-08-08	0	18.5	0	5
2009-08-09	1	18.5	0	6
2009-08-10	0	18.76	0	6
2009-08-11	0	18.64	0	6
2009-08-12	0	18.81	0	6
2009-08-13	0	19.05	0	6
2009-08-14	0	18.77	0	6
2009-08-15	0	18.77	0	6
2009-08-16	0	18.77	0	6
2009-08-17	0	18.45	0	6
2009-08-18	0	18.77	0	6
2009-08-19	0	18.8	0	6
2009-08-20	0	18.71	0	6
2009-08-21	1	18.89	0	7
2009-08-22	0	18.89	0	7
2009-08-23	0	18.89	0	7
2009-08-24	0	18.76	0	7
2009-08-25	0	19.1	0	7
2009-08-26	0	19.43	0	7
2009-08-27	0	19.47	0	7
2009-08-28	0	20.25	0	7
2009-08-29	0	20.25	0	7
2009-08-30	0	20.25	0	7
2009-08-31	0	20.32	0	7
2009-09-01	0	19.72	0	7
2009-09-02	0	19.47	0	7
2009-09-03	0	19.42	0	7
2009-09-04	0	19.64	0	7
2009-09-05	0	19.64	0	7
2009-09-06	0	19.64	0	7
2009-09-07	0	19.64	0	7
2009-09-08	0	19.8	0	7
2009-09-09	0	19.93	0	7
2009-09-10	0	19.76	0	7
2009-09-11	0	19.51	0	7
2009-09-12	0	19.51	0	7
2009-09-13	0	19.51	0	7
2009-09-14	0	19.36	0	7
2009-09-15	0	19.55	0	7
2009-09-16	0	19.65	0	7
2009-09-17	0	19.41	0	7
2009-09-18	0	19.56	0	7
2009-09-19	0	19.56	0	7
2009-09-20	0	19.56	0	7
2009-09-21	1	19.54	0	8
2009-09-22	0	19.53	0	8
2009-09-23	0	19.88	0	8
2009-09-24	0	19.54	0	8
2009-09-25	0	19.37	0	8
2009-09-26	0	19.37	0	8
2009-09-27	0	19.37	0	8
2009-09-28	0	19.74	0	8
2009-09-29	0	19.48	0	8
2009-09-30	0	19.57	0	8
2009-10-01	0	18.9	0	8
2009-10-02	0	18.97	0	8
2009-10-03	0	18.97	0	8
2009-10-04	0	18.97	0	8
2009-10-05	0	19.1	0	8
2009-10-06	0	19.63	0	8
2009-10-07	0	19.75	0	8
2009-10-08	1	19.88	1	8
2009-10-09	0	20.17	1	8
2009-10-10	0	20.17	1	8
2009-10-11	0	20.17	1	8
2009-10-12	0	20.4	1	8
2009-10-13	0	20.49	1	8
2009-10-14	0	20.83	1	8
2009-10-15	0	20.67	1	8
2009-10-16	0	20.18	1	8
2009-10-17	0	20.18	1	8
2009-10-18	0	20.18	1	8
2009-10-19	0	20.41	1	8
2009-10-20	1	20.18	1	9
2009-10-21	0	19.86	1	9
2009-10-22	0	20.12	1	9
2009-10-23	0	19.78	1	9
2009-10-24	0	19.78	1	9
2009-10-25	0	19.78	1	9
2009-10-26	0	19.83	1	9
2009-10-27	0	19.74	1	9
2009-10-28	0	19.03	1	9
2009-10-29	0	19.22	1	9
2009-10-30	0	19.11	1	9
2009-10-31	0	19.11	1	9
2009-11-01	0	19.11	1	9
2009-11-02	0	19.01	1	9
2009-11-03	0	18.5	1	9
2009-11-04	0	18.59	1	9
2009-11-05	0	18.89	1	9
2009-11-06	0	18.93	1	9
2009-11-07	0	18.93	1	9
2009-11-08	0	18.93	1	9
2009-11-09	0	19.46	1	9
2009-11-10	0	19.5	1	9
2009-11-11	0	19.84	1	9
2009-11-12	1	19.68	1	10
2009-11-13	0	19.82	1	10
2009-11-14	0	19.82	1	10
2009-11-15	0	19.82	1	10
2009-11-16	0	20.23	1	10
2009-11-17	0	20.32	1	10
2009-11-18	0	20.12	1	10
2009-11-19	0	19.3	1	10
2009-11-20	0	19.24	1	10
2009-11-21	0	19.24	1	10
2009-11-22	0	19.24	1	10
2009-11-23	0	19.4	1	10
2009-11-24	0	19.39	1	10
2009-11-25	0	19.34	1	10
2009-11-26	0	19.34	1	10
2009-11-27	0	19.11	1	10
2009-11-28	0	19.11	1	10
2009-11-29	0	19.11	1	10
2009-11-30	0	19.2	1	10
2009-12-01	0	19.66	1	10
2009-12-02	0	19.72	1	10
2009-12-03	0	19.87	1	10
2009-12-04	0	20.46	1	10
2009-12-05	0	20.46	1	10
2009-12-06	0	20.46	1	10
2009-12-07	0	20.37	1	10
2009-12-08	0	19.99	1	10
2009-12-09	0	20.01	1	10
2009-12-10	0	20.15	1	10
2009-12-11	0	19.9	1	10
2009-12-12	0	19.9	1	10
2009-12-13	0	19.9	1	10
2009-12-14	0	19.98	1	10
2009-12-15	0	19.8	1	10
2009-12-16	0	19.38	1	10
2009-12-17	0	19.07	1	10
2009-12-18	0	19.63	1	10
2009-12-19	0	19.63	1	10
2009-12-20	0	19.63	1	10
2009-12-21	0	20.09	1	10
2009-12-22	0	20.04	1	10
2009-12-23	0	20.1	1	10
2009-12-24	0	20.33	1	10
2009-12-25	0	20.33	1	10
2009-12-26	0	20.33	1	10
2009-12-27	0	20.33	1	10
2009-12-28	0	20.3	1	10
2009-12-29	0	20.4	1	10
2009-12-30	0	20.59	1	10
2009-12-31	0	20.4	1	10
2010-01-01	0	20.4	1	10
2010-01-02	0	20.4	1	10
2010-01-03	0	20.4	1	10
2010-01-04	0	20.88	1	10
2010-01-05	0	20.87	1	10
2010-01-06	0	20.8	1	10
2010-01-07	0	20.6	1	10
2010-01-08	0	20.83	1	10
2010-01-09	0	20.83	1	10
2010-01-10	0	20.83	1	10
2010-01-11	1	20.95	1	11
2010-01-12	0	20.61	1	11
2010-01-13	0	20.96	1	11
2010-01-14	0	21.48	1	11
2010-01-15	0	20.8	1	11
2010-01-16	0	20.8	1	11
2010-01-17	0	20.8	1	11
2010-01-18	0	20.8	1	11
2010-01-19	0	21.05	1	11
2010-01-20	0	21.08	1	11
2010-01-21	0	20.84	1	11
2010-01-22	0	19.91	1	11
2010-01-23	0	19.91	1	11
2010-01-24	0	19.91	1	11
2010-01-25	0	20.32	1	11
2010-01-26	0	20	1	11
2010-01-27	0	20.24	1	11
2010-01-28	0	19.92	1	11
2010-01-29	0	19.4	1	11
2010-01-30	0	19.4	1	11
2010-01-31	0	19.4	1	11
2010-02-01	0	19.61	1	11
2010-02-02	0	19.91	1	11
2010-02-03	0	19.68	1	11
2010-02-04	0	19.02	1	11
2010-02-05	0	19.47	1	11
2010-02-06	0	19.47	1	11
2010-02-07	0	19.47	1	11
2010-02-08	0	19.35	1	11
2010-02-09	0	19.65	1	11
2010-02-10	0	19.69	1	11
2010-02-11	0	20.06	1	11
2010-02-12	0	20.43	1	11
2010-02-13	0	20.43	1	11
2010-02-14	0	20.43	1	11
2010-02-15	0	20.43	1	11
2010-02-16	0	20.72	1	11
2010-02-17	0	20.66	1	11
2010-02-18	0	20.84	1	11
2010-02-19	0	20.82	1	11
2010-02-20	0	20.82	1	11
2010-02-21	0	20.82	1	11
2010-02-22	0	20.87	1	11
2010-02-23	0	20.39	1	11
2010-02-24	0	20.7	1	11
2010-02-25	0	20.63	1	11
2010-02-26	0	20.53	1	11
2010-02-27	0	20.53	1	11
2010-02-28	0	20.53	1	11
2010-03-01	0	20.87	1	11
2010-03-02	0	20.7	1	11
2010-03-03	0	20.52	1	11
2010-03-04	0	20.53	1	11
2010-03-05	0	20.79	1	11
2010-03-06	0	20.79	1	11
2010-03-07	0	20.79	1	11
2010-03-08	0	20.77	1	11
2010-03-09	0	20.94	1	11
2010-03-10	0	21.19	1	11
2010-03-11	0	21.25	1	11
2010-03-12	0	21.27	1	11
2010-03-13	0	21.27	1	11
2010-03-14	0	21.27	1	11
2010-03-15	0	21.17	1	11
2010-03-16	0	22.01	1	11
2010-03-17	0	22.24	1	11
2010-03-18	0	22.2	1	11
2010-03-19	0	21.99	1	11
2010-03-20	0	21.99	1	11
2010-03-21	0	21.99	1	11
2010-03-22	0	22.24	1	11
2010-03-23	0	22.67	1	11
2010-03-24	0	22.43	1	11
2010-03-25	0	22.35	1	11
2010-03-26	0	22.24	1	11
2010-03-27	0	22.24	1	11
2010-03-28	0	22.24	1	11
2010-03-29	0	22.33	1	11
2010-03-30	0	22.34	1	11
2010-03-31	0	22.29	1	11
2010-04-01	0	22.39	1	11
2010-04-02	0	22.39	1	11
2010-04-03	0	22.39	1	11
2010-04-04	0	22.39	1	11
2010-04-05	0	22.59	1	11
2010-04-06	0	22.4	1	11
2010-04-07	0	22.45	1	11
2010-04-08	0	22.31	1	11
2010-04-09	0	22.55	1	11
2010-04-10	0	22.55	1	11
2010-04-11	0	22.55	1	11
2010-04-12	0	22.54	1	11
2010-04-13	0	22.77	1	11
2010-04-14	0	23.52	1	11
2010-04-15	0	24.22	1	11
2010-04-16	0	23.92	1	11
2010-04-17	0	23.92	1	11
2010-04-18	0	23.92	1	11
2010-04-19	0	24	1	11
2010-04-20	0	24.12	1	11
2010-04-21	0	23.8	1	11
2010-04-22	0	23.99	1	11
2010-04-23	0	24.04	1	11
2010-04-24	0	24.04	1	11
2010-04-25	0	24.04	1	11
2010-04-26	0	23.82	1	11
2010-04-27	0	23.35	1	11
2010-04-28	0	23.26	1	11
2010-04-29	0	23.49	1	11
2010-04-30	0	22.84	1	11
2010-05-01	0	22.84	1	11
2010-05-02	0	22.84	1	11
2010-05-03	0	23.26	1	11
2010-05-04	0	22.56	1	11
2010-05-05	0	22.17	1	11
2010-05-06	0	21.51	1	11
2010-05-07	0	21.31	1	11
2010-05-08	0	21.31	1	11
2010-05-09	0	21.31	1	11
2010-05-10	0	22.55	1	11
2010-05-11	0	22.28	1	11
2010-05-12	0	23.09	1	11
2010-05-13	0	22.5	1	11
2010-05-14	0	21.89	1	11
2010-05-15	0	21.89	1	11
2010-05-16	0	21.89	1	11
2010-05-17	0	22.02	1	11
2010-05-18	0	21.43	1	11
2010-05-19	0	21.6	1	11
2010-05-20	0	20.79	1	11
2010-05-21	0	20.91	1	11
2010-05-22	0	20.91	1	11
2010-05-23	0	20.91	1	11
2010-05-24	0	20.67	1	11
2010-05-25	0	20.85	1	11
2010-05-26	0	20.7	1	11
2010-05-27	0	21.76	1	11
2010-05-28	0	21.42	1	11
2010-05-29	0	21.42	1	11
2010-05-30	0	21.42	1	11
2010-05-31	0	21.42	1	11
2010-06-01	0	21.18	1	11
2010-06-02	0	21.81	1	11
2010-06-03	0	21.9	1	11
2010-06-04	0	20.95	1	11
2010-06-05	0	20.95	1	11
2010-06-06	0	20.95	1	11
2010-06-07	0	20.31	1	11
2010-06-08	0	20.18	1	11
2010-06-09	0	19.93	1	11
2010-06-10	0	20.55	1	11
2010-06-11	0	20.64	1	11
2010-06-12	0	20.64	1	11
2010-06-13	0	20.64	1	11
2010-06-14	0	20.89	1	11
2010-06-15	0	21.48	1	11
2010-06-16	0	21.49	1	11
2010-06-17	0	21.52	1	11
2010-06-18	0	21.4	1	11
2010-06-19	0	21.4	1	11
2010-06-20	0	21.4	1	11
2010-06-21	0	21.19	1	11
2010-06-22	0	20.98	1	11
2010-06-23	0	20.81	1	11
2010-06-24	0	20.32	1	11
2010-06-25	0	20.03	1	11
2010-06-26	0	20.03	1	11
2010-06-27	0	20.03	1	11
2010-06-28	0	20.36	1	11
2010-06-29	0	19.79	1	11
2010-06-30	0	19.45	1	11
2010-07-01	0	19.25	1	11
2010-07-02	0	19.2	1	11
2010-07-03	0	19.2	1	11
2010-07-04	0	19.2	1	11
2010-07-05	0	19.2	1	11
2010-07-06	0	19.48	1	11
2010-07-07	0	20.14	1	11
2010-07-08	0	20.1	1	11
2010-07-09	0	20.24	1	11
2010-07-10	0	20.24	1	11
2010-07-11	0	20.24	1	11
2010-07-12	0	20.57	1	11
2010-07-13	1	21.01	1	12
2010-07-14	0	21.36	1	12
2010-07-15	1	21.51	1	13
2010-07-16	0	21.02	1	13
2010-07-17	0	21.02	1	13
2010-07-18	0	21.02	1	13
2010-07-19	1	21.59	1	14
2010-07-20	0	21.65	1	14
2010-07-21	0	21.26	1	14
2010-07-22	0	21.78	1	14
2010-07-23	0	21.69	1	14
2010-07-24	0	21.69	1	14
2010-07-25	0	21.69	1	14
2010-07-26	0	21.71	1	14
2010-07-27	0	21.58	1	14
2010-07-28	0	21.33	1	14
2010-07-29	0	21.03	1	14
2010-07-30	0	20.6	1	14
2010-07-31	0	20.6	1	14
2010-08-01	0	20.6	1	14
2010-08-02	0	21.15	1	14
2010-08-03	0	20.87	1	14
2010-08-04	0	20.73	1	14
2010-08-05	0	20.67	1	14
2010-08-06	0	20.65	1	14
2010-08-07	0	20.65	1	14
2010-08-08	0	20.65	1	14
2010-08-09	0	20.65	1	14
2010-08-10	0	19.82	1	14
2010-08-11	0	19.43	1	14
2010-08-12	0	19.45	1	14
2010-08-13	0	19.15	1	14
2010-08-14	0	19.15	1	14
2010-08-15	0	19.15	1	14
2010-08-16	0	19.47	1	14
2010-08-17	0	19.53	1	14
2010-08-18	0	19.59	1	14
2010-08-19	0	18.9	1	14
2010-08-20	0	18.91	1	14
2010-08-21	0	18.91	1	14
2010-08-22	0	18.91	1	14
2010-08-23	0	18.7	1	14
2010-08-24	0	18.41	1	14
2010-08-25	0	18.48	1	14
2010-08-26	0	18.18	1	14
2010-08-27	1	18.37	2	14
2010-08-28	0	18.37	2	14
2010-08-29	0	18.37	2	14
2010-08-30	1	17.96	3	14
2010-08-31	0	17.67	3	14
2010-09-01	0	18.14	3	14
2010-09-02	0	18.28	3	14
2010-09-03	0	18.43	3	14
2010-09-04	0	18.43	3	14
2010-09-05	0	18.43	3	14
2010-09-06	0	18.43	3	14
2010-09-07	0	18.12	3	14
2010-09-08	0	17.9	3	14
2010-09-09	0	18	3	14
2010-09-10	0	17.97	3	14
2010-09-11	0	17.97	3	14
2010-09-12	0	17.97	3	14
2010-09-13	0	18.56	3	14
2010-09-14	1	18.74	3	15
2010-09-15	0	18.72	3	15
2010-09-16	0	18.97	3	15
2010-09-17	0	18.81	3	15
2010-09-18	0	18.81	3	15
2010-09-19	0	18.81	3	15
2010-09-20	0	18.93	3	15
2010-09-21	0	19.14	3	15
2010-09-22	1	19.01	3	16
2010-09-23	1	18.98	3	17
2010-09-24	0	19.42	3	17
2010-09-25	1	19.42	4	17
2010-09-26	0	19.42	4	17
2010-09-27	0	19.24	4	17
2010-09-28	0	19.51	4	17
2010-09-29	0	19.24	4	17
2010-09-30	0	19.2	4	17
2010-10-01	0	19.32	4	17
2010-10-02	0	19.32	4	17
2010-10-03	0	19.32	4	17
2010-10-04	0	18.87	4	17
2010-10-05	0	19.15	4	17
2010-10-06	0	19.31	4	17
2010-10-07	0	19.4	4	17
2010-10-08	0	19.52	4	17
2010-10-09	0	19.52	4	17
2010-10-10	0	19.52	4	17
2010-10-11	0	19.56	4	17
2010-10-12	1	19.77	5	17
2010-10-13	2	19.24	5	18
2010-10-14	1	19.32	5	19
2010-10-15	0	19.32	5	19
2010-10-16	0	19.32	5	19
2010-10-17	0	19.32	5	19
2010-10-18	0	19.19	5	19
2010-10-19	0	19.21	5	19
2010-10-20	0	19.64	5	19
2010-10-21	0	19.76	5	19
2010-10-22	0	19.84	5	19
2010-10-23	0	19.84	5	19
2010-10-24	0	19.84	5	19
2010-10-25	0	19.87	5	19
2010-10-26	0	20.04	5	19
2010-10-27	0	20.19	5	19
2010-10-28	0	20.47	5	19
2010-10-29	0	20.05	5	19
2010-10-30	0	20.05	5	19
2010-10-31	0	20.05	5	19
2010-11-01	0	20.57	5	19
2010-11-02	0	20.34	5	19
2010-11-03	0	20.48	5	19
2010-11-04	0	20.97	5	19
2010-11-05	0	21.24	5	19
2010-11-06	0	21.24	5	19
2010-11-07	0	21.24	5	19
2010-11-08	0	21.23	5	19
2010-11-09	0	21.16	5	19
2010-11-10	0	21.04	5	19
2010-11-11	0	21.21	5	19
2010-11-12	0	21.53	5	19
2010-11-13	0	21.53	5	19
2010-11-14	0	21.53	5	19
2010-11-15	0	21.3	5	19
2010-11-16	0	21.07	5	19
2010-11-17	0	21.08	5	19
2010-11-18	0	21.02	5	19
2010-11-19	0	21.14	5	19
2010-11-20	0	21.14	5	19
2010-11-21	0	21.14	5	19
2010-11-22	0	21.25	5	19
2010-11-23	0	21.09	5	19
2010-11-24	0	21.39	5	19
2010-11-25	0	21.39	5	19
2010-11-26	0	21.34	5	19
2010-11-27	0	21.34	5	19
2010-11-28	0	21.34	5	19
2010-11-29	0	21.33	5	19
2010-11-30	0	21.16	5	19
2010-12-01	0	21.48	5	19
2010-12-02	0	21.7	5	19
2010-12-03	0	21.69	5	19
2010-12-04	0	21.69	5	19
2010-12-05	0	21.69	5	19
2010-12-06	0	21.7	5	19
2010-12-07	0	21.58	5	19
2010-12-08	0	21.82	5	19
2010-12-09	0	21.81	5	19
2010-12-10	0	21.91	5	19
2010-12-11	0	21.91	5	19
2010-12-12	0	21.91	5	19
2010-12-13	0	21.5	5	19
2010-12-14	0	21.47	5	19
2010-12-15	0	21.28	5	19
2010-12-16	0	21.3	5	19
2010-12-17	0	21.46	5	19
2010-12-18	0	21.46	5	19
2010-12-19	0	21.46	5	19
2010-12-20	0	21.23	5	19
2010-12-21	0	21.1	5	19
2010-12-22	0	20.89	5	19
2010-12-23	0	20.84	5	19
2010-12-24	0	20.84	5	19
2010-12-25	0	20.84	5	19
2010-12-26	0	20.84	5	19
2010-12-27	0	20.84	5	19
2010-12-28	0	20.88	5	19
2010-12-29	0	20.94	5	19
2010-12-30	1	21.02	5	20
2010-12-31	0	21.03	5	20
2011-01-01	0	21.03	5	20
2011-01-02	0	21.03	5	20
2011-01-03	0	20.85	5	20
2011-01-04	0	21.15	5	20
2011-01-05	0	20.94	5	20
2011-01-06	0	20.77	5	20
2011-01-07	0	20.66	5	20
2011-01-08	0	20.66	5	20
2011-01-09	0	20.66	5	20
2011-01-10	0	20.69	5	20
2011-01-11	0	21.05	5	20
2011-01-12	0	21.3	5	20
2011-01-13	2	21.29	5.5	20.5
2011-01-14	0	21.08	5.5	20.5
2011-01-15	0	21.08	5.5	20.5
2011-01-16	0	21.08	5.5	20.5
2011-01-17	0	21.08	5.5	20.5
2011-01-18	0	21.08	5.5	20.5
2011-01-19	1	21.01	5.5	21.5
2011-01-20	0	20.95	5.5	21.5
2011-01-21	0	20.82	5.5	21.5
2011-01-22	0	20.82	5.5	21.5
2011-01-23	0	20.82	5.5	21.5
2011-01-24	0	21.24	5.5	21.5
2011-01-25	0	21.55	5.5	21.5
2011-01-26	0	21.75	5.5	21.5
2011-01-27	0	21.75	5.5	21.5
2011-01-28	0	21.46	5.5	21.5
2011-01-29	0	21.46	5.5	21.5
2011-01-30	0	21.46	5.5	21.5
2011-01-31	0	21.46	5.5	21.5
2011-02-01	0	21.48	5.5	21.5
2011-02-02	2	21.56	5.5	22.5
2011-02-03	0	21.57	5.5	22.5
2011-02-04	0	21.68	5.5	22.5
2011-02-05	0	21.68	5.5	22.5
2011-02-06	0	21.68	5.5	22.5
2011-02-07	0	21.69	5.5	22.5
2011-02-08	0	21.64	5.5	22.5
2011-02-09	0	21.46	5.5	22.5
2011-02-10	0	21.8	5.5	22.5
2011-02-11	0	21.76	5.5	22.5
2011-02-12	0	21.76	5.5	22.5
2011-02-13	0	21.76	5.5	22.5
2011-02-14	0	21.57	5.5	22.5
2011-02-15	0	21.45	5.5	22.5
2011-02-16	0	21.75	5.5	22.5
2011-02-17	0	21.97	5.5	22.5
2011-02-18	0	22.14	5.5	22.5
2011-02-19	0	22.14	5.5	22.5
2011-02-20	0	22.14	5.5	22.5
2011-02-21	0	22.14	5.5	22.5
2011-02-22	0	21.81	5.5	22.5
2011-02-23	0	21.15	5.5	22.5
2011-02-24	0	21.29	5.5	22.5
2011-02-25	0	21.86	5.5	22.5
2011-02-26	0	21.86	5.5	22.5
2011-02-27	0	21.86	5.5	22.5
2011-02-28	0	21.47	5.5	22.5
2011-03-01	1	21.39	5.5	23.5
2011-03-02	0	21.49	5.5	23.5
2011-03-03	0	21.79	5.5	23.5
2011-03-04	0	21.56	5.5	23.5
2011-03-05	0	21.56	5.5	23.5
2011-03-06	0	21.56	5.5	23.5
2011-03-07	0	21.21	5.5	23.5
2011-03-08	0	21.13	5.5	23.5
2011-03-09	0	21.2	5.5	23.5
2011-03-10	0	20.79	5.5	23.5
2011-03-11	0	20.87	5.5	23.5
2011-03-12	0	20.87	5.5	23.5
2011-03-13	0	20.87	5.5	23.5
2011-03-14	1	20.84	5.5	24.5
2011-03-15	0	20.18	5.5	24.5
2011-03-16	0	19.81	5.5	24.5
2011-03-17	0	19.9	5.5	24.5
2011-03-18	0	19.93	5.5	24.5
2011-03-19	0	19.93	5.5	24.5
2011-03-20	0	19.93	5.5	24.5
2011-03-21	0	20.19	5.5	24.5
2011-03-22	1	20.15	5.5	25.5
2011-03-23	1	20.29	5.5	26.5
2011-03-24	0	20.38	5.5	26.5
2011-03-25	1	20.37	5.5	27.5
2011-03-26	0	20.37	5.5	27.5
2011-03-27	0	20.37	5.5	27.5
2011-03-28	2	20.34	5.5	28.5
2011-03-29	0	20.28	5.5	28.5
2011-03-30	0	20.46	5.5	28.5
2011-03-31	0	20.18	5.5	28.5
2011-04-01	0	19.72	5.5	28.5
2011-04-02	0	19.72	5.5	28.5
2011-04-03	0	19.72	5.5	28.5
2011-04-04	0	19.49	5.5	28.5
2011-04-05	0	19.71	5.5	28.5
2011-04-06	1	19.95	6.5	28.5
2011-04-07	0	20.03	6.5	28.5
2011-04-08	0	20.02	6.5	28.5
2011-04-09	0	20.02	6.5	28.5
2011-04-10	0	20.02	6.5	28.5
2011-04-11	2	20.12	7	29
2011-04-12	0	19.76	7	29
2011-04-13	1	19.78	7	30
2011-04-14	0	19.58	7	30
2011-04-15	1	19.75	7	31
2011-04-16	0	19.75	7	31
2011-04-17	0	19.75	7	31
2011-04-18	0	19.62	7	31
2011-04-19	1	19.86	7	32
2011-04-20	2	21.41	7	33
2011-04-21	0	21.46	7	33
2011-04-22	0	21.46	7	33
2011-04-23	0	21.46	7	33
2011-04-24	0	21.46	7	33
2011-04-25	0	21.94	7	33
2011-04-26	0	22.48	7	33
2011-04-27	0	22.63	7	33
2011-04-28	0	22.8	7	33
2011-04-29	0	23.15	7	33
2011-04-30	1	23.15	7	34
2011-05-01	0	23.15	7	34
2011-05-02	0	22.91	7	34
2011-05-03	0	23.23	7	34
2011-05-04	0	23.5	7	34
2011-05-05	1	23.61	7	35
2011-05-06	0	23.25	7	35
2011-05-07	0	23.25	7	35
2011-05-08	0	23.25	7	35
2011-05-09	0	22.76	7	35
2011-05-10	0	23.03	7	35
2011-05-11	0	23.41	7	35
2011-05-12	0	23.71	7	35
2011-05-13	0	23.41	7	35
2011-05-14	0	23.41	7	35
2011-05-15	0	23.41	7	35
2011-05-16	0	23.64	7	35
2011-05-17	0	23.55	7	35
2011-05-18	0	23.88	7	35
2011-05-19	0	23.54	7	35
2011-05-20	0	23.22	7	35
2011-05-21	0	23.22	7	35
2011-05-22	0	23.22	7	35
2011-05-23	0	22.86	7	35
2011-05-24	0	22.61	7	35
2011-05-25	0	22.68	7	35
2011-05-26	0	22.5	7	35
2011-05-27	0	22.21	7	35
2011-05-28	1	22.21	7	36
2011-05-29	0	22.21	7	36
2011-05-30	0	22.21	7	36
2011-05-31	0	22.51	7	36
2011-06-01	0	22	7	36
2011-06-02	0	22.09	7	36
2011-06-03	0	21.73	7	36
2011-06-04	0	21.73	7	36
2011-06-05	0	21.73	7	36
2011-06-06	1	21.83	7	37
2011-06-07	2	22.06	7	38
2011-06-08	0	21.82	7	38
2011-06-09	0	21.76	7	38
2011-06-10	1	21.38	8	38
2011-06-11	0	21.38	8	38
2011-06-12	0	21.38	8	38
2011-06-13	0	21.39	8	38
2011-06-14	0	21.82	8	38
2011-06-15	0	21.42	8	38
2011-06-16	0	21.42	8	38
2011-06-17	0	21.19	8	38
2011-06-18	0	21.19	8	38
2011-06-19	0	21.19	8	38
2011-06-20	1	21.33	8	39
2011-06-21	0	21.65	8	39
2011-06-22	0	21.4	8	39
2011-06-23	0	21.71	8	39
2011-06-24	0	21.2	8	39
2011-06-25	0	21.2	8	39
2011-06-26	0	21.2	8	39
2011-06-27	0	21.34	8	39
2011-06-28	0	21.49	8	39
2011-06-29	0	21.39	8	39
2011-06-30	0	22.16	8	39
2011-07-01	0	22.53	8	39
2011-07-02	0	22.53	8	39
2011-07-03	0	22.53	8	39
2011-07-04	0	22.53	8	39
2011-07-05	0	22.44	8	39
2011-07-06	0	22.75	8	39
2011-07-07	0	23.23	8	39
2011-07-08	0	23.09	8	39
2011-07-09	0	23.09	8	39
2011-07-10	0	23.09	8	39
2011-07-11	0	22.85	8	39
2011-07-12	1	22.45	8	40
2011-07-13	0	22.48	8	40
2011-07-14	0	22.27	8	40
2011-07-15	1	22.37	8	41
2011-07-16	0	22.37	8	41
2011-07-17	0	22.37	8	41
2011-07-18	1	22.28	8	42
2011-07-19	0	23.06	8	42
2011-07-20	2	22.99	8	43
2011-07-21	0	22.81	8	43
2011-07-22	0	23.13	8	43
2011-07-23	0	23.13	8	43
2011-07-24	0	23.13	8	43
2011-07-25	0	23.03	8	43
2011-07-26	0	22.9	8	43
2011-07-27	0	22.53	8	43
2011-07-28	0	22.55	8	43
2011-07-29	0	22.33	8	43
2011-07-30	0	22.33	8	43
2011-07-31	0	22.33	8	43
2011-08-01	0	22.24	8	43
2011-08-02	0	21.72	8	43
2011-08-03	0	21.81	8	43
2011-08-04	0	20.85	8	43
2011-08-05	0	20.79	8	43
2011-08-06	0	20.79	8	43
2011-08-07	0	20.79	8	43
2011-08-08	1	20.11	9	43
2011-08-09	0	20.6	9	43
2011-08-10	2	19.93	9	44
2011-08-11	1	20.76	9	45
2011-08-12	1	20.65	9	46
2011-08-13	0	20.65	9	46
2011-08-14	1	20.65	9	47
2011-08-15	0	20.89	9	47
2011-08-16	0	20.79	9	47
2011-08-17	0	20.67	9	47
2011-08-18	0	19.77	9	47
2011-08-19	0	19.19	9	47
2011-08-20	0	19.19	9	47
2011-08-21	0	19.19	9	47
2011-08-22	0	19.38	9	47
2011-08-23	0	19.71	9	47
2011-08-24	0	19.8	9	47
2011-08-25	0	19.42	9	47
2011-08-26	0	19.77	9	47
2011-08-27	0	19.77	9	47
2011-08-28	0	19.77	9	47
2011-08-29	1	20.3	9	48
2011-08-30	0	20.24	9	48
2011-08-31	1	20.13	9	49
2011-09-01	0	19.99	9	49
2011-09-02	0	19.64	9	49
2011-09-03	0	19.64	9	49
2011-09-04	0	19.64	9	49
2011-09-05	0	19.64	9	49
2011-09-06	0	19.54	9	49
2011-09-07	1	20.08	9	50
2011-09-08	0	19.9	9	50
2011-09-09	0	19.7	9	50
2011-09-10	0	19.7	9	50
2011-09-11	0	19.7	9	50
2011-09-12	1	20.28	9	51
2011-09-13	0	20.76	9	51
2011-09-14	2	21.12	9	52
2011-09-15	0	21.54	9	52
2011-09-16	0	21.97	9	52
2011-09-17	0	21.97	9	52
2011-09-18	0	21.97	9	52
2011-09-19	0	21.93	9	52
2011-09-20	2	22.2	9	53
2011-09-21	0	21.94	9	53
2011-09-22	0	21.62	9	53
2011-09-23	0	22.16	9	53
2011-09-24	0	22.16	9	53
2011-09-25	0	22.16	9	53
2011-09-26	0	22.24	9	53
2011-09-27	0	22.54	9	53
2011-09-28	0	22.31	9	53
2011-09-29	0	22.21	9	53
2011-09-30	0	21.34	9	53
2011-10-01	0	21.34	9	53
2011-10-02	0	21.34	9	53
2011-10-03	0	20.62	9	53
2011-10-04	0	21.22	9	53
2011-10-05	0	21.85	9	53
2011-10-06	1	22.03	9	54
2011-10-07	0	22.29	9	54
2011-10-08	0	22.29	9	54
2011-10-09	0	22.29	9	54
2011-10-10	0	22.88	9	54
2011-10-11	0	22.99	9	54
2011-10-12	1	23.12	9	55
2011-10-13	0	23.39	9	55
2011-10-14	0	23.5	9	55
2011-10-15	0	23.5	9	55
2011-10-16	0	23.5	9	55
2011-10-17	0	23.28	9	55
2011-10-18	0	23.4	9	55
2011-10-19	1	24.24	9	56
2011-10-20	2	23.61	9	57
2011-10-21	0	24.03	9	57
2011-10-22	0	24.03	9	57
2011-10-23	0	24.03	9	57
2011-10-24	0	24.59	9	57
2011-10-25	0	24.63	9	57
2011-10-26	0	24.7	9	57
2011-10-27	1	25.13	9	58
2011-10-28	0	24.98	9	58
2011-10-29	0	24.98	9	58
2011-10-30	0	24.98	9	58
2011-10-31	0	24.54	9	58
2011-11-01	0	23.9	9	58
2011-11-02	1	23.85	9	59
2011-11-03	1	24.2	9	60
2011-11-04	0	23.74	9	60
2011-11-05	0	23.74	9	60
2011-11-06	0	23.74	9	60
2011-11-07	0	24.28	9	60
2011-11-08	0	24.75	9	60
2011-11-09	0	23.84	9	60
2011-11-10	0	24.06	9	60
2011-11-11	0	24.85	9	60
2011-11-12	0	24.85	9	60
2011-11-13	0	24.85	9	60
2011-11-14	1	24.63	9	61
2011-11-15	1	25.34	10	61
2011-11-16	0	24.94	10	61
2011-11-17	0	24.34	10	61
2011-11-18	0	24.29	10	61
2011-11-19	1	24.29	10	62
2011-11-20	0	24.29	10	62
2011-11-21	0	23.57	10	62
2011-11-22	0	23.24	10	62
2011-11-23	0	22.7	10	62
2011-11-24	0	22.7	10	62
2011-11-25	1	22.73	10	63
2011-11-26	0	22.73	10	63
2011-11-27	0	22.73	10	63
2011-11-28	1	23.46	10	64
2011-11-29	0	23.58	10	64
2011-11-30	2	24.91	10	65
2011-12-01	0	24.92	10	65
2011-12-02	0	24.64	10	65
2011-12-03	0	24.64	10	65
2011-12-04	0	24.64	10	65
2011-12-05	1	25.01	10	66
2011-12-06	0	25.35	10	66
2011-12-07	0	25.66	10	66
2011-12-08	0	24.71	10	66
2011-12-09	0	25.01	10	66
2011-12-10	0	25.01	10	66
2011-12-11	0	25.01	10	66
2011-12-12	3	24	10.3333	66.6667
2011-12-13	4	23.56	10.3333	67.6667
2011-12-14	2	23.31	10.3333	68.6667
2011-12-15	0	23.31	10.3333	68.6667
2011-12-16	2	23.23	10.3333	69.6667
2011-12-17	1	23.23	10.3333	70.6667
2011-12-18	1	23.23	10.3333	71.6667
2011-12-19	1	23.1	10.3333	72.6667
2011-12-20	1	23.84	11.3333	72.6667
2011-12-21	1	23.68	11.3333	73.6667
2011-12-22	1	24.02	11.3333	74.6667
2011-12-23	2	24.4	11.3333	75.6667
2011-12-24	1	24.4	11.3333	76.6667
2011-12-25	1	24.4	11.3333	77.6667
2011-12-26	2	24.4	11.3333	78.6667
2011-12-27	0	24.56	11.3333	78.6667
2011-12-28	0	24.23	11.3333	78.6667
2011-12-29	0	24.55	11.3333	78.6667
2011-12-30	0	24.25	11.3333	78.6667
2011-12-31	0	24.25	11.3333	78.6667
2012-01-01	0	24.25	11.3333	78.6667
2012-01-02	0	24.25	11.3333	78.6667
2012-01-03	0	24.54	11.3333	78.6667
2012-01-04	0	25.11	11.3333	78.6667
2012-01-05	0	25.4	11.3333	78.6667
2012-01-06	1	25.25	11.3333	79.6667
2012-01-07	0	25.25	11.3333	79.6667
2012-01-08	0	25.25	11.3333	79.6667
2012-01-09	0	25.47	11.3333	79.6667
2012-01-10	1	25.59	11.3333	80.6667
2012-01-11	0	25.8	11.3333	80.6667
2012-01-12	1	25.75	11.3333	81.6667
2012-01-13	0	25.14	11.3333	81.6667
2012-01-14	0	25.14	11.3333	81.6667
2012-01-15	0	25.14	11.3333	81.6667
2012-01-16	0	25.14	11.3333	81.6667
2012-01-17	1	25.04	11.3333	82.6667
2012-01-18	0	25.39	11.3333	82.6667
2012-01-19	1	25.63	11.3333	83.6667
2012-01-20	0	26.38	11.3333	83.6667
2012-01-21	0	26.38	11.3333	83.6667
2012-01-22	0	26.38	11.3333	83.6667
2012-01-23	1	26.71	11.3333	84.6667
2012-01-24	0	26.9	11.3333	84.6667
2012-01-25	0	26.9	11.3333	84.6667
2012-01-26	1	26.75	11.3333	85.6667
2012-01-27	2	26.73	11.3333	86.6667
2012-01-28	1	26.73	11.3333	87.6667
2012-01-29	1	26.73	11.3333	88.6667
2012-01-30	1	26.74	11.3333	89.6667
2012-01-31	0	26.42	11.3333	89.6667
2012-02-01	0	26.55	11.3333	89.6667
2012-02-02	1	26.49	11.3333	90.6667
2012-02-03	2	26.74	11.3333	91.6667
2012-02-04	0	26.74	11.3333	91.6667
2012-02-05	0	26.74	11.3333	91.6667
2012-02-06	4	26.72	11.3333	92.6667
2012-02-07	13	26.64	11.3333	93.6667
2012-02-08	6	26.85	11.3333	94.6667
2012-02-09	3	26.86	11.3333	95.6667
2012-02-10	0	26.7	11.3333	95.6667
2012-02-11	0	26.7	11.3333	95.6667
2012-02-12	1	26.7	11.3333	96.6667
2012-02-13	12	26.7	11.3333	97.6667
2012-02-14	2	26.78	11.3333	98.6667
2012-02-15	8	26.58	11.4583	99.5417
2012-02-16	20	26.83	11.6083	100.392
2012-02-17	9	27.37	11.6083	101.392
2012-02-18	0	27.37	11.6083	101.392
2012-02-19	0	27.37	11.6083	101.392
2012-02-20	1	27.37	11.6083	102.392
2012-02-21	8	27.16	11.7333	103.267
2012-02-22	0	26.73	11.7333	103.267
2012-02-23	0	26.66	11.7333	103.267
2012-02-24	2	26.7	11.7333	104.267
2012-02-25	0	26.7	11.7333	104.267
2012-02-26	0	26.7	11.7333	104.267
2012-02-27	7	26.89	12.3048	104.695
2012-02-28	9	27.24	12.3048	105.695
2012-02-29	1	26.88	12.3048	106.695
2012-03-01	2	26.86	12.8048	107.195
2012-03-02	3	26.92	12.8048	108.195
2012-03-03	0	26.92	12.8048	108.195
2012-03-04	0	26.92	12.8048	108.195
2012-03-05	5	26.54	13.0048	108.995
2012-03-06	0	26.61	13.0048	108.995
2012-03-07	2	26.91	13.0048	109.995
2012-03-08	2	26.84	13.0048	110.995
2012-03-09	2	27.07	13.0048	111.995
2012-03-10	0	27.07	13.0048	111.995
2012-03-11	0	27.07	13.0048	111.995
2012-03-12	1	26.99	13.0048	112.995
2012-03-13	16	27.49	13.0048	113.995
2012-03-14	8	27.46	13.0048	114.995
2012-03-15	6	27.75	13.6714	115.329
2012-03-16	5	27.73	13.8714	116.129
2012-03-17	0	27.73	13.8714	116.129
2012-03-18	1	27.73	13.8714	117.129
2012-03-19	0	27.74	13.8714	117.129
2012-03-20	2	27.75	13.8714	118.129
2012-03-21	9	27.78	14.5381	118.462
2012-03-22	0	27.9	14.5381	118.462
2012-03-23	0	27.88	14.5381	118.462
2012-03-24	0	27.88	14.5381	118.462
2012-03-25	0	27.88	14.5381	118.462
2012-03-26	2	28.19	14.5381	119.462
2012-03-27	14	28.19	14.5381	120.462
2012-03-28	3	27.8	14.5381	121.462
2012-03-29	4	28.16	14.7881	122.212
2012-03-30	7	28.12	14.931	123.069
2012-03-31	0	28.12	14.931	123.069
2012-04-01	0	28.12	14.931	123.069
2012-04-02	0	28.38	14.931	123.069
2012-04-03	2	28.11	14.931	124.069
2012-04-04	9	27.93	15.5976	124.402
2012-04-05	0	28.07	15.5976	124.402
2012-04-06	0	28.07	15.5976	124.402
2012-04-07	0	28.07	15.5976	124.402
2012-04-08	0	28.07	15.5976	124.402
2012-04-09	1	27.76	15.5976	125.402
2012-04-10	8	27.45	15.5976	126.402
2012-04-11	5	27.85	15.7976	127.202
2012-04-12	1	28.48	15.7976	128.202
2012-04-13	2	28.09	16.2976	128.702
2012-04-14	0	28.09	16.2976	128.702
2012-04-15	1	28.09	17.2976	128.702
2012-04-16	2	28.41	17.2976	129.702
2012-04-17	6	28.47	17.631	130.369
2012-04-18	4	27.95	17.631	131.369
2012-04-19	8	27.69	17.631	132.369
2012-04-20	0	27.6	17.631	132.369
2012-04-21	0	27.6	17.631	132.369
2012-04-22	0	27.6	17.631	132.369
2012-04-23	7	27.45	17.7738	133.226
2012-04-24	4	27.31	18.0238	133.976
2012-04-25	6	27.86	18.1905	134.81
2012-04-26	1	28.22	19.1905	134.81
2012-04-27	4	28.38	19.1905	135.81
2012-04-28	0	28.38	19.1905	135.81
2012-04-29	2	28.38	19.1905	136.81
2012-04-30	0	28.4	19.1905	136.81
2012-05-01	7	28.95	19.619	137.381
2012-05-02	4	29.18	19.869	138.131
2012-05-03	5	28.56	19.869	139.131
2012-05-04	0	27.9	19.869	139.131
2012-05-05	0	27.9	19.869	139.131
2012-05-06	1	27.9	19.869	140.131
2012-05-07	1	27.76	19.869	141.131
2012-05-08	0	27.37	19.869	141.131
2012-05-09	2	27.19	19.869	142.131
2012-05-10	0	27.24	19.869	142.131
2012-05-11	0	27.63	19.869	142.131
2012-05-12	0	27.63	19.869	142.131
2012-05-13	0	27.63	19.869	142.131
2012-05-14	1	27.02	19.869	143.131
2012-05-15	0	26.88	19.869	143.131
2012-05-16	1	26.5	19.869	144.131
2012-05-17	0	26.19	19.869	144.131
2012-05-18	0	26.07	19.869	144.131
2012-05-19	0	26.07	19.869	144.131
2012-05-20	0	26.07	19.869	144.131
2012-05-21	1	26.15	19.869	145.131
2012-05-22	4	26.03	19.869	146.131
2012-05-23	4	25.44	19.869	147.131
2012-05-24	0	25.65	19.869	147.131
2012-05-25	2	25.74	19.869	148.131
2012-05-26	3	25.74	19.869	149.131
2012-05-27	3	25.74	19.869	150.131
2012-05-28	1	25.74	19.869	151.131
2012-05-29	1	26.09	19.869	152.131
2012-05-30	0	26.13	19.869	152.131
2012-05-31	2	25.84	19.869	153.131
2012-06-01	0	25.14	19.869	153.131
2012-06-02	2	25.14	19.869	154.131
2012-06-03	0	25.14	19.869	154.131
2012-06-04	0	25.04	19.869	154.131
2012-06-05	1	25.43	19.869	155.131
2012-06-06	1	26.07	19.869	156.131
2012-06-07	2	25.94	19.869	157.131
2012-06-08	1	26.41	19.869	158.131
2012-06-09	0	26.41	19.869	158.131
2012-06-10	0	26.41	19.869	158.131
2012-06-11	2	25.99	19.869	159.131
2012-06-12	1	26.52	19.869	160.131
2012-06-13	0	26.54	19.869	160.131
2012-06-14	1	26.98	19.869	161.131
2012-06-15	0	27.34	19.869	161.131
2012-06-16	0	27.34	19.869	161.131
2012-06-17	1	27.34	19.869	162.131
2012-06-18	5	27.42	19.869	163.131
2012-06-19	2	27.51	19.869	164.131
2012-06-20	1	27.64	19.869	165.131
2012-06-21	0	26.71	19.869	165.131
2012-06-22	0	26.94	19.869	165.131
2012-06-23	1	26.94	19.869	166.131
2012-06-24	1	26.94	19.869	167.131
2012-06-25	3	26.05	19.869	168.131
2012-06-26	2	26.01	19.869	169.131
2012-06-27	0	26.22	19.869	169.131
2012-06-28	0	25.83	19.869	169.131
2012-06-29	2	26.65	19.869	170.131
2012-06-30	3	26.65	19.869	171.131
2012-07-01	0	26.65	19.869	171.131
2012-07-02	0	26.67	19.869	171.131
2012-07-03	0	26.86	19.869	171.131
2012-07-04	1	26.86	19.869	172.131
2012-07-05	0	26.55	19.869	172.131
2012-07-06	1	26.16	19.869	173.131
2012-07-07	0	26.16	19.869	173.131
2012-07-08	1	26.16	19.869	174.131
2012-07-09	4	26.17	20.119	174.881
2012-07-10	1	25.56	20.119	175.881
2012-07-11	1	25.39	20.119	176.881
2012-07-12	6	24.74	20.119	177.881
2012-07-13	1	25.25	20.119	178.881
2012-07-14	0	25.25	20.119	178.881
2012-07-15	0	25.25	20.119	178.881
2012-07-16	2	25.13	20.119	179.881
2012-07-17	3	25.38	20.119	180.881
2012-07-18	2	26.21	20.119	181.881
2012-07-19	0	26.06	20.119	181.881
2012-07-20	0	25.52	20.119	181.881
2012-07-21	1	25.52	20.119	182.881
2012-07-22	1	25.52	20.119	183.881
2012-07-23	5	25.26	20.519	184.481
2012-07-24	0	25.01	20.519	184.481
2012-07-25	1	25.13	20.519	185.481
2012-07-26	2	25.5	20.519	186.481
2012-07-27	2	26.02	20.519	187.481
2012-07-28	0	26.02	20.519	187.481
2012-07-29	0	26.02	20.519	187.481
2012-07-30	0	25.76	20.519	187.481
2012-07-31	0	25.7	20.519	187.481
2012-08-01	0	25.93	20.519	187.481
2012-08-02	0	25.91	20.519	187.481
2012-08-03	1	26.23	20.519	188.481
2012-08-04	3	26.23	20.519	189.481
2012-08-05	0	26.23	20.519	189.481
2012-08-06	1	26.31	20.519	190.481
2012-08-07	0	26.5	20.519	190.481
2012-08-08	3	26.6	20.519	191.481
2012-08-09	0	26.7	20.519	191.481
2012-08-10	1	26.88	20.519	192.481
2012-08-11	0	26.88	20.519	192.481
2012-08-12	1	26.88	20.519	193.481
2012-08-13	0	26.69	20.519	193.481
2012-08-14	0	26.48	20.519	193.481
2012-08-15	0	26.27	20.519	193.481
2012-08-16	1	26.59	20.519	194.481
2012-08-17	0	26.33	20.519	194.481
2012-08-18	0	26.33	20.519	194.481
2012-08-19	0	26.33	20.519	194.481
2012-08-20	0	26.23	20.519	194.481
2012-08-21	0	26.11	20.519	194.481
2012-08-22	5	25.73	21.519	194.481
2012-08-23	0	25.04	21.519	194.481
2012-08-24	0	24.91	21.519	194.481
2012-08-25	1	24.91	21.519	195.481
2012-08-26	1	24.91	22.519	195.481
2012-08-27	0	24.84	22.519	195.481
2012-08-28	1	25	23.519	195.481
2012-08-29	0	24.67	23.519	195.481
2012-08-30	0	24.27	23.519	195.481
2012-08-31	0	24.83	23.519	195.481
2012-09-01	0	24.83	23.519	195.481
2012-09-02	0	24.83	23.519	195.481
2012-09-03	0	24.83	23.519	195.481
2012-09-04	0	24.42	23.519	195.481
2012-09-05	2	24.39	23.519	196.481
2012-09-06	1	25.1	23.519	197.481
2012-09-07	0	24.19	23.519	197.481
2012-09-08	0	24.19	23.519	197.481
2012-09-09	0	24.19	23.519	197.481
2012-09-10	2	23.26	23.519	198.481
2012-09-11	0	23.34	23.519	198.481
2012-09-12	0	23.19	23.519	198.481
2012-09-13	1	23.36	23.519	199.481
2012-09-14	2	23.37	23.519	200.481
2012-09-15	0	23.37	23.519	200.481
2012-09-16	0	23.37	23.519	200.481
2012-09-17	0	23.31	23.519	200.481
2012-09-18	3	23.37	23.8524	201.148
2012-09-19	7	23.15	23.8524	202.148
2012-09-20	0	23.18	23.8524	202.148
2012-09-21	2	23.13	23.8524	203.148
2012-09-22	0	23.13	23.8524	203.148
2012-09-23	0	23.13	23.8524	203.148
2012-09-24	0	22.8	23.8524	203.148
2012-09-25	0	22.54	23.8524	203.148
2012-09-26	2	22.65	23.8524	204.148
2012-09-27	2	23.09	23.8524	205.148
2012-09-28	2	22.66	23.8524	206.148
2012-09-29	0	22.66	23.8524	206.148
2012-09-30	1	22.66	23.8524	207.148
2012-10-01	1	22.76	23.8524	208.148
2012-10-02	0	22.84	23.8524	208.148
2012-10-03	3	22.55	23.8524	209.148
2012-10-04	1	22.47	23.8524	210.148
2012-10-05	2	22.68	23.8524	211.148
2012-10-06	1	22.68	23.8524	212.148
2012-10-07	0	22.68	23.8524	212.148
2012-10-08	0	22.51	23.8524	212.148
2012-10-09	0	21.9	23.8524	212.148
2012-10-10	0	21.76	23.8524	212.148
2012-10-11	0	21.68	23.8524	212.148
2012-10-12	1	21.48	23.8524	213.148
2012-10-13	0	21.48	23.8524	213.148
2012-10-14	2	21.48	23.8524	214.148
2012-10-15	1	21.73	24.8524	214.148
2012-10-16	2	22.35	24.8524	215.148
2012-10-17	0	21.79	24.8524	215.148
2012-10-18	0	21.67	24.8524	215.148
2012-10-19	3	21.27	24.8524	216.148
2012-10-20	1	21.27	24.8524	217.148
2012-10-21	0	21.27	24.8524	217.148
2012-10-22	1	21.46	24.8524	218.148
2012-10-23	0	21.59	24.8524	218.148
2012-10-24	0	21.46	24.8524	218.148
2012-10-25	2	21.69	25.3524	218.648
2012-10-26	3	21.95	25.3524	219.648
2012-10-27	1	21.95	25.3524	220.648
2012-10-28	0	21.95	25.3524	220.648
2012-10-29	1	21.95	25.3524	221.648
2012-10-30	3	21.95	25.3524	222.648
2012-10-31	3	21.63	25.6857	223.314
2012-11-01	0	22.26	25.6857	223.314
2012-11-02	1	22.06	25.6857	224.314
2012-11-03	3	22.06	26.019	224.981
2012-11-04	2	22.06	26.019	225.981
2012-11-05	3	21.84	26.019	226.981
2012-11-06	2	21.73	26.019	227.981
2012-11-07	1	20.91	26.019	228.981
2012-11-08	1	20.83	26.019	229.981
2012-11-09	1	20.8	26.019	230.981
2012-11-10	1	20.8	26.019	231.981
2012-11-11	1	20.8	26.019	232.981
2012-11-12	1	20.77	26.019	233.981
2012-11-13	4	20.28	26.269	234.731
2012-11-14	1	19.96	26.269	235.731
2012-11-15	3	20.03	26.269	236.731
2012-11-16	2	20.19	26.269	237.731
2012-11-17	0	20.19	26.269	237.731
2012-11-18	1	20.19	26.269	238.731
2012-11-19	2	20.25	26.769	239.231
2012-11-20	2	19.51	26.769	240.231
2012-11-21	4	19.36	26.769	241.231
2012-11-22	0	19.36	26.769	241.231
2012-11-23	2	19.72	26.769	242.231
2012-11-24	0	19.72	26.769	242.231
2012-11-25	1	19.72	26.769	243.231
2012-11-26	2	19.89	26.769	244.231
2012-11-27	0	19.93	26.769	244.231
2012-11-28	0	20.09	26.769	244.231
2012-11-29	1	19.53	26.769	245.231
2012-11-30	0	19.57	26.769	245.231
2012-12-01	2	19.57	26.769	246.231
2012-12-02	1	19.57	26.769	247.231
2012-12-03	0	19.54	26.769	247.231
2012-12-04	0	19.97	26.769	247.231
2012-12-05	3	19.85	26.769	248.231
2012-12-06	3	20.16	26.769	249.231
2012-12-07	1	20.16	26.769	250.231
2012-12-08	1	20.16	26.769	251.231
2012-12-09	2	20.16	26.769	252.231
2012-12-10	0	20.08	26.769	252.231
2012-12-11	1	20.65	26.769	253.231
2012-12-12	4	20.67	26.769	254.231
2012-12-13	3	20.49	26.769	255.231
2012-12-14	1	20.53	26.769	256.231
2012-12-15	3	20.53	26.769	257.231
2012-12-16	2	20.53	26.769	258.231
2012-12-17	0	20.57	26.769	258.231
2012-12-18	0	20.96	26.769	258.231
2012-12-19	1	21.1	26.769	259.231
2012-12-20	3	21.03	26.769	260.231
2012-12-21	2	20.77	26.769	261.231
2012-12-22	2	20.77	26.769	262.231
2012-12-23	1	20.77	26.769	263.231
2012-12-24	0	20.64	26.769	263.231
2012-12-25	0	20.64	26.769	263.231
2012-12-26	3	20.65	26.769	264.231
2012-12-27	0	20.51	26.769	264.231
2012-12-28	1	20.23	26.769	265.231
2012-12-29	1	20.23	26.769	266.231
2012-12-30	0	20.23	26.769	266.231
2012-12-31	0	20.62	26.769	266.231
2013-01-01	1	20.62	26.769	267.231
2013-01-02	0	21.38	26.769	267.231
2013-01-03	2	21.32	26.769	268.231
2013-01-04	0	21.16	26.769	268.231
2013-01-05	1	21.16	26.769	269.231
2013-01-06	1	21.16	26.769	270.231
2013-01-07	1	21.25	26.769	271.231
2013-01-08	6	21.09	26.9357	272.064
2013-01-09	0	21.45	26.9357	272.064
2013-01-10	0	21.8	26.9357	272.064
2013-01-11	1	22	26.9357	273.064
2013-01-12	0	22	26.9357	273.064
2013-01-13	1	22	27.9357	273.064
2013-01-14	0	22	27.9357	273.064
2013-01-15	3	21.88	28.6024	273.398
2013-01-16	1	22.11	28.6024	274.398
2013-01-17	3	22.68	28.6024	275.398
2013-01-18	6	21.25	28.769	276.231
2013-01-19	0	21.25	28.769	276.231
2013-01-20	3	21.25	28.769	277.231
2013-01-21	1	21.25	28.769	278.231
2013-01-22	3	21.17	28.769	279.231
2013-01-23	2	21.11	28.769	280.231
2013-01-24	1	20.95	28.769	281.231
2013-01-25	1	20.96	29.769	281.231
2013-01-26	2	20.96	29.769	282.231
2013-01-27	1	20.96	29.769	283.231
2013-01-28	1	21.05	29.769	284.231
2013-01-29	0	21.28	29.769	284.231
2013-01-30	5	21.37	29.769	285.231
2013-01-31	1	21.04	29.769	286.231
2013-02-01	2	21.36	29.769	287.231
2013-02-02	2	21.36	29.769	288.231
2013-02-03	0	21.36	29.769	288.231
2013-02-04	0	21.16	29.769	288.231
2013-02-05	1	21.18	29.769	289.231
2013-02-06	5	20.99	29.769	290.231
2013-02-07	2	20.81	29.769	291.231
2013-02-08	1	21	29.769	292.231
2013-02-09	2	21	29.769	293.231
2013-02-10	0	21	29.769	293.231
2013-02-11	0	21.03	29.769	293.231
2013-02-12	1	21.19	29.769	294.231
2013-02-13	2	21.25	29.769	295.231
2013-02-14	3	21.23	30.1024	295.898
2013-02-15	1	21.12	30.1024	296.898
2013-02-16	1	21.12	30.1024	297.898
2013-02-17	0	21.12	30.1024	297.898
2013-02-18	1	21.12	30.1024	298.898
2013-02-19	3	21.09	30.1024	299.898
2013-02-20	0	20.73	30.1024	299.898
2013-02-21	2	20.25	30.1024	300.898
2013-02-22	1	20.42	30.1024	301.898
2013-02-23	2	20.42	30.1024	302.898
2013-02-24	1	20.42	30.1024	303.898
2013-02-25	0	20.23	30.1024	303.898
2013-02-26	2	20.58	30.1024	304.898
2013-02-27	2	20.93	30.1024	305.898
2013-02-28	1	20.88	30.1024	306.898
2013-03-01	0	21.03	30.1024	306.898
2013-03-02	2	21.03	30.1024	307.898
2013-03-03	0	21.03	30.1024	307.898
2013-03-04	2	21.27	30.1024	308.898
2013-03-05	2	21.51	30.1024	309.898
2013-03-06	1	21.75	30.1024	310.898
2013-03-07	0	21.89	30.1024	310.898
2013-03-08	0	21.58	30.1024	310.898
2013-03-09	0	21.58	30.1024	310.898
2013-03-10	1	21.58	30.1024	311.898
2013-03-11	3	21.69	30.1024	312.898
2013-03-12	0	21.64	30.1024	312.898
2013-03-13	3	21.66	30.1024	313.898
2013-03-14	2	21.65	30.1024	314.898
2013-03-15	0	21.38	30.1024	314.898
2013-03-16	1	21.38	30.1024	315.898
2013-03-17	2	21.38	30.1024	316.898
2013-03-18	0	21.26	30.1024	316.898
2013-03-19	2	21.14	30.1024	317.898
2013-03-20	4	21.18	30.1024	318.898
2013-03-21	0	21.04	30.1024	318.898
2013-03-22	0	21.33	30.1024	318.898
2013-03-23	1	21.33	30.1024	319.898
2013-03-24	2	21.33	30.1024	320.898
2013-03-25	0	21.15	30.1024	320.898
2013-03-26	0	21.77	30.1024	320.898
2013-03-27	0	21.83	30.1024	320.898
2013-03-28	1	21.84	30.1024	321.898
2013-03-29	0	21.84	30.1024	321.898
2013-03-30	0	21.84	30.1024	321.898
2013-03-31	2	21.84	30.1024	322.898
2013-04-01	1	21.43	30.1024	323.898
2013-04-02	6	21.46	30.1024	324.898
2013-04-03	2	21.05	30.1024	325.898
2013-04-04	1	21.14	30.1024	326.898
2013-04-05	1	20.94	30.1024	327.898
2013-04-06	1	20.94	30.1024	328.898
2013-04-07	1	20.94	30.1024	329.898
2013-04-08	0	21.09	30.1024	329.898
2013-04-09	1	21.75	30.1024	330.898
2013-04-10	2	22.26	30.6024	331.398
2013-04-11	1	21.83	30.6024	332.398
2013-04-12	3	21.68	30.6024	333.398
2013-04-13	1	21.68	30.6024	334.398
2013-04-14	2	21.68	30.6024	335.398
2013-04-15	2	21.38	30.6024	336.398
2013-04-16	1	21.92	30.6024	337.398
2013-04-17	3	21.93	30.6024	338.398
2013-04-18	1	22.24	30.6024	339.398
2013-04-19	1	22.44	30.6024	340.398
2013-04-20	0	22.44	30.6024	340.398
2013-04-21	0	22.44	30.6024	340.398
2013-04-22	2	22.88	30.6024	341.398
2013-04-23	1	23.38	30.6024	342.398
2013-04-24	4	23.66	30.6024	343.398
2013-04-25	0	23.38	30.6024	343.398
2013-04-26	1	23.4	30.6024	344.398
2013-04-27	1	23.4	30.6024	345.398
2013-04-28	1	23.4	30.6024	346.398
2013-04-29	1	23.76	30.6024	347.398
2013-04-30	4	23.95	30.6024	348.398
2013-05-01	4	23.99	30.6024	349.398
2013-05-02	2	24.11	31.1024	349.898
2013-05-03	0	23.96	31.1024	349.898
2013-05-04	1	23.96	32.1024	349.898
2013-05-05	2	23.96	32.1024	350.898
2013-05-06	1	23.91	32.1024	351.898
2013-05-07	4	24.15	32.1024	352.898
2013-05-08	7	24.25	32.2452	353.755
2013-05-09	4	24.36	32.2452	354.755
2013-05-10	5	24.5	32.2452	355.755
2013-05-11	3	24.5	32.5786	356.421
2013-05-12	0	24.5	32.5786	356.421
2013-05-13	2	24.08	32.5786	357.421
2013-05-14	3	23.84	32.5786	358.421
2013-05-15	1	24.2	32.5786	359.421
2013-05-16	1	23.94	32.5786	360.421
2013-05-17	1	24.04	32.5786	361.421
2013-05-18	0	24.04	32.5786	361.421
2013-05-19	2	24.04	32.5786	362.421
2013-05-20	3	24.08	32.9119	363.088
2013-05-21	3	24.15	32.9119	364.088
2013-05-22	1	24.07	32.9119	365.088
2013-05-23	2	24.05	32.9119	366.088
2013-05-24	0	23.92	32.9119	366.088
2013-05-25	0	23.92	32.9119	366.088
2013-05-26	0	23.92	32.9119	366.088
2013-05-27	1	23.92	32.9119	367.088
2013-05-28	0	24.08	32.9119	367.088
2013-05-29	3	24.27	32.9119	368.088
2013-05-30	2	24.21	32.9119	369.088
2013-05-31	0	24.28	32.9119	369.088
2013-06-01	1	24.28	32.9119	370.088
2013-06-02	0	24.28	32.9119	370.088
2013-06-03	2	25.24	32.9119	371.088
2013-06-04	6	25.36	33.0786	371.921
2013-06-05	1	24.7	34.0786	371.921
2013-06-06	3	24.65	34.0786	372.921
2013-06-07	2	24.59	34.0786	373.921
2013-06-08	1	24.59	34.0786	374.921
2013-06-09	1	24.59	34.0786	375.921
2013-06-10	4	25.01	34.0786	376.921
2013-06-11	1	24.71	34.0786	377.921
2013-06-12	1	24.46	34.0786	378.921
2013-06-13	0	24.99	34.0786	378.921
2013-06-14	0	24.92	34.0786	378.921
2013-06-15	0	24.92	34.0786	378.921
2013-06-16	0	24.92	34.0786	378.921
2013-06-17	0	25.1	34.0786	378.921
2013-06-18	2	25.47	34.0786	379.921
2013-06-19	3	25	34.4119	380.588
2013-06-20	1	24.19	34.4119	381.588
2013-06-21	0	24.2	34.4119	381.588
2013-06-22	1	24.2	35.4119	381.588
2013-06-23	0	24.2	35.4119	381.588
2013-06-24	0	23.58	35.4119	381.588
2013-06-25	2	23.88	35.4119	382.588
2013-06-26	0	24.01	35.4119	382.588
2013-06-27	2	24.05	35.4119	383.588
2013-06-28	2	24.23	35.4119	384.588
2013-06-29	0	24.23	35.4119	384.588
2013-06-30	0	24.23	35.4119	384.588
2013-07-01	0	23.89	35.4119	384.588
2013-07-02	4	23.72	35.4119	385.588
2013-07-03	0	23.76	35.4119	385.588
2013-07-04	0	23.76	35.4119	385.588
2013-07-05	0	24.06	35.4119	385.588
2013-07-06	0	24.06	35.4119	385.588
2013-07-07	0	24.06	35.4119	385.588
2013-07-08	0	23.19	35.4119	385.588
2013-07-09	2	23.14	35.4119	386.588
2013-07-10	2	23.25	35.9119	387.088
2013-07-11	4	23.99	36.1619	387.838
2013-07-12	4	23.9	36.6619	388.338
2013-07-13	1	23.9	36.6619	389.338
2013-07-14	2	23.9	36.6619	390.338
2013-07-15	2	23.94	37.6619	390.338
2013-07-16	2	24.25	37.6619	391.338
2013-07-17	5	24.15	37.8619	392.138
2013-07-18	0	23.24	37.8619	392.138
2013-07-19	0	23.04	37.8619	392.138
2013-07-20	0	23.04	37.8619	392.138
2013-07-21	2	23.04	37.8619	393.138
2013-07-22	0	22.77	37.8619	393.138
2013-07-23	1	22.75	37.8619	394.138
2013-07-24	0	22.93	37.8619	394.138
2013-07-25	2	23.06	37.8619	395.138
2013-07-26	0	23.26	37.8619	395.138
2013-07-27	0	23.26	37.8619	395.138
2013-07-28	0	23.26	37.8619	395.138
2013-07-29	0	23.24	37.8619	395.138
2013-07-30	2	23.38	37.8619	396.138
2013-07-31	0	23.34	37.8619	396.138
2013-08-01	3	23.2	37.8619	397.138
2013-08-02	0	23.22	37.8619	397.138
2013-08-03	0	23.22	37.8619	397.138
2013-08-04	0	23.22	37.8619	397.138
2013-08-05	2	22.92	37.8619	398.138
2013-08-06	0	22.8	37.8619	398.138
2013-08-07	1	22.7	37.8619	399.138
2013-08-08	0	22.45	37.8619	399.138
2013-08-09	2	22.51	37.8619	400.138
2013-08-10	0	22.51	37.8619	400.138
2013-08-11	0	22.51	37.8619	400.138
2013-08-12	0	22.64	37.8619	400.138
2013-08-13	0	22.52	37.8619	400.138
2013-08-14	0	22.57	37.8619	400.138
2013-08-15	0	22.03	37.8619	400.138
2013-08-16	0	21.91	37.8619	400.138
2013-08-17	0	21.91	37.8619	400.138
2013-08-18	0	21.91	37.8619	400.138
2013-08-19	2	22.28	37.8619	401.138
2013-08-20	0	22.52	37.8619	401.138
2013-08-21	2	22.17	37.8619	402.138
2013-08-22	0	22.26	37.8619	402.138
2013-08-23	0	22.44	37.8619	402.138
2013-08-24	0	22.44	37.8619	402.138
2013-08-25	0	22.44	37.8619	402.138
2013-08-26	0	22.27	37.8619	402.138
2013-08-27	0	22.19	37.8619	402.138
2013-08-28	1	22.29	37.8619	403.138
2013-08-29	0	22.06	37.8619	403.138
2013-08-30	0	21.98	37.8619	403.138
2013-08-31	0	21.98	37.8619	403.138
2013-09-01	0	21.98	37.8619	403.138
2013-09-02	0	21.98	37.8619	403.138
2013-09-03	0	22.07	37.8619	403.138
2013-09-04	1	22.64	37.8619	404.138
2013-09-05	0	22.6	37.8619	404.138
2013-09-06	0	22.67	37.8619	404.138
2013-09-07	0	22.67	37.8619	404.138
2013-09-08	0	22.67	37.8619	404.138
2013-09-09	1	22.91	37.8619	405.138
2013-09-10	0	22.98	37.8619	405.138
2013-09-11	2	22.81	37.8619	406.138
2013-09-12	0	22.63	37.8619	406.138
2013-09-13	1	23.44	37.8619	407.138
2013-09-14	0	23.44	37.8619	407.138
2013-09-15	0	23.44	37.8619	407.138
2013-09-16	0	23.39	37.8619	407.138
2013-09-17	1	23.74	38.8619	407.138
2013-09-18	0	23.9	38.8619	407.138
2013-09-19	0	23.91	38.8619	407.138
2013-09-20	0	23.77	38.8619	407.138
2013-09-21	0	23.77	38.8619	407.138
2013-09-22	0	23.77	38.8619	407.138
2013-09-23	0	23.62	38.8619	407.138
2013-09-24	4	23.7	38.8619	408.138
2013-09-25	0	23.7	38.8619	408.138
2013-09-26	2	23.41	38.8619	409.138
2013-09-27	0	22.98	38.8619	409.138
2013-09-28	0	22.98	38.8619	409.138
2013-09-29	0	22.98	38.8619	409.138
2013-09-30	0	22.92	38.8619	409.138
2013-10-01	0	22.83	38.8619	409.138
2013-10-02	0	22.89	38.8619	409.138
2013-10-03	0	22.6	38.8619	409.138
2013-10-04	1	22.81	38.8619	410.138
2013-10-05	0	22.81	38.8619	410.138
2013-10-06	0	22.81	38.8619	410.138
2013-10-07	0	22.83	38.8619	410.138
2013-10-08	0	22.48	38.8619	410.138
2013-10-09	0	22.59	38.8619	410.138
2013-10-10	0	23.1	38.8619	410.138
2013-10-11	1	23.26	38.8619	411.138
2013-10-12	0	23.26	38.8619	411.138
2013-10-13	0	23.26	38.8619	411.138
2013-10-14	0	23.45	38.8619	411.138
2013-10-15	0	23.39	38.8619	411.138
2013-10-16	1	23.7	39.8619	411.138
2013-10-17	0	23.92	39.8619	411.138
2013-10-18	1	23.88	39.8619	412.138
2013-10-19	0	23.88	39.8619	412.138
2013-10-20	0	23.88	39.8619	412.138
2013-10-21	0	24.14	39.8619	412.138
2013-10-22	1	24.07	39.8619	413.138
2013-10-23	0	23.74	39.8619	413.138
2013-10-24	0	23.78	39.8619	413.138
2013-10-25	0	24.24	39.8619	413.138
2013-10-26	0	24.24	39.8619	413.138
2013-10-27	7	24.24	40.8619	413.138
2013-10-28	2	24.36	41.8619	413.138
2013-10-29	4	24.52	42.1119	413.888
2013-10-30	0	24.5	42.1119	413.888
2013-10-31	0	24.47	42.1119	413.888
2013-11-01	0	24.33	42.1119	413.888
2013-11-02	0	24.33	42.1119	413.888
2013-11-03	0	24.33	42.1119	413.888
2013-11-04	0	24.26	42.1119	413.888
2013-11-05	0	24.03	42.1119	413.888
2013-11-06	1	24.25	42.1119	414.888
2013-11-07	1	24.06	42.1119	415.888
2013-11-08	1	24.09	42.1119	416.888
2013-11-09	2	24.09	42.1119	417.888
2013-11-10	0	24.09	42.1119	417.888
2013-11-11	1	24.17	42.1119	418.888
2013-11-12	0	24.43	42.1119	418.888
2013-11-13	0	24.6	42.1119	418.888
2013-11-14	1	24.39	42.1119	419.888
2013-11-15	1	24.52	42.1119	420.888
2013-11-16	2	24.52	42.1119	421.888
2013-11-17	0	24.52	42.1119	421.888
2013-11-18	2	24.6	42.1119	422.888
2013-11-19	2	24.7	42.1119	423.888
2013-11-20	1	24.56	42.1119	424.888
2013-11-21	1	25.23	43.1119	424.888
2013-11-22	4	23.87	43.1119	425.888
2013-11-23	2	23.87	43.6119	426.388
2013-11-24	0	23.87	43.6119	426.388
2013-11-25	1	23.75	43.6119	427.388
2013-11-26	1	23.65	43.6119	428.388
2013-11-27	1	23.9	43.6119	429.388
2013-11-28	0	23.9	43.6119	429.388
2013-11-29	1	23.84	43.6119	430.388
2013-11-30	1	23.84	43.6119	431.388
2013-12-01	0	23.84	43.6119	431.388
2013-12-02	0	23.7	43.6119	431.388
2013-12-03	2	23.55	43.6119	432.388
2013-12-04	3	23.74	43.6119	433.388
2013-12-05	0	24.26	43.6119	433.388
2013-12-06	3	24.82	43.6119	434.388
2013-12-07	0	24.82	43.6119	434.388
2013-12-08	1	24.82	43.6119	435.388
2013-12-09	1	24.93	43.6119	436.388
2013-12-10	3	24.82	43.6119	437.388
2013-12-11	2	24.42	43.6119	438.388
2013-12-12	1	24.47	43.6119	439.388
2013-12-13	2	24.29	43.6119	440.388
2013-12-14	6	24.29	43.6119	441.388
2013-12-15	0	24.29	43.6119	441.388
2013-12-16	2	24.45	43.6119	442.388
2013-12-17	8	24.66	43.6119	443.388
2013-12-18	7	25.15	43.6119	444.388
2013-12-19	1	25.14	43.6119	445.388
2013-12-20	1	25.06	44.6119	445.388
2013-12-21	0	25.06	44.6119	445.388
2013-12-22	0	25.06	44.6119	445.388
2013-12-23	1	25.32	44.6119	446.388
2013-12-24	1	25.43	45.6119	446.388
2013-12-25	0	25.43	45.6119	446.388
2013-12-26	0	25.7	45.6119	446.388
2013-12-27	0	25.6	45.6119	446.388
2013-12-28	1	25.6	45.6119	447.388
2013-12-29	0	25.6	45.6119	447.388
2013-12-30	1	25.85	45.6119	448.388
2013-12-31	0	25.96	45.6119	448.388
2014-01-01	0	25.96	45.6119	448.388
2014-01-02	0	25.79	45.6119	448.388
2014-01-03	0	25.78	45.6119	448.388
2014-01-04	0	25.78	45.6119	448.388
2014-01-05	0	25.78	45.6119	448.388
2014-01-06	2	25.46	46.1119	448.888
2014-01-07	0	25.59	46.1119	448.888
2014-01-08	0	25.43	46.1119	448.888
2014-01-09	10	25.31	46.2119	449.788
2014-01-10	3	25.53	46.5452	450.455
2014-01-11	0	25.53	46.5452	450.455
2014-01-12	1	25.53	46.5452	451.455
2014-01-13	2	25.5	47.0452	451.955
2014-01-14	3	26.51	47.0452	452.955
2014-01-15	1	26.67	48.0452	452.955
2014-01-16	10	26.54	48.0452	453.955
2014-01-17	3	25.85	48.0452	454.955
2014-01-18	1	25.85	48.0452	455.955
2014-01-19	0	25.85	48.0452	455.955
2014-01-20	0	25.85	48.0452	455.955
2014-01-21	2	25.59	48.0452	456.955
2014-01-22	3	25.31	48.3786	457.621
2014-01-23	1	25.13	49.3786	457.621
2014-01-24	0	24.81	49.3786	457.621
2014-01-25	0	24.81	49.3786	457.621
2014-01-26	0	24.81	49.3786	457.621
2014-01-27	1	24.72	49.3786	458.621
2014-01-28	0	24.9	49.3786	458.621
2014-01-29	1	24.68	49.3786	459.621
2014-01-30	0	24.74	49.3786	459.621
2014-01-31	3	24.54	49.7119	460.288
2014-02-01	0	24.54	49.7119	460.288
2014-02-02	0	24.54	49.7119	460.288
2014-02-03	1	23.95	49.7119	461.288
2014-02-04	4	23.82	49.7119	462.288
2014-02-05	2	23.52	49.7119	463.288
2014-02-06	2	23.99	49.7119	464.288
2014-02-07	1	24.21	50.7119	464.288
2014-02-08	0	24.21	50.7119	464.288
2014-02-09	1	24.21	50.7119	465.288
2014-02-10	6	24.29	50.8786	466.121
2014-02-11	4	24.47	51.1286	466.871
2014-02-12	1	24.55	51.1286	467.871
2014-02-13	1	24.7	52.1286	467.871
2014-02-14	4	24.76	52.1286	468.871
2014-02-15	1	24.76	52.1286	469.871
2014-02-16	1	24.76	53.1286	469.871
2014-02-17	0	24.76	53.1286	469.871
2014-02-18	2	24.76	53.1286	470.871
2014-02-19	3	24.5	53.4619	471.538
2014-02-20	1	24.74	53.4619	472.538
2014-02-21	1	24.42	53.4619	473.538
2014-02-22	0	24.42	53.4619	473.538
2014-02-23	0	24.42	53.4619	473.538
2014-02-24	1	24.63	53.4619	474.538
2014-02-25	0	24.62	53.4619	474.538
2014-02-26	0	24.8	53.4619	474.538
2014-02-27	1	24.76	53.4619	475.538
2014-02-28	2	24.76	53.9619	476.038
2014-03-01	1	24.76	53.9619	477.038
2014-03-02	2	24.76	54.9619	477.038
2014-03-03	1	24.5	54.9619	478.038
2014-03-04	5	24.61	55.3619	478.638
2014-03-05	0	24.5	55.3619	478.638
2014-03-06	7	24.63	55.5048	479.495
2014-03-07	0	24.64	55.5048	479.495
2014-03-08	1	24.64	55.5048	480.495
2014-03-09	3	24.64	55.8381	481.162
2014-03-10	1	24.84	55.8381	482.162
2014-03-11	3	24.73	55.8381	483.162
2014-03-12	1	24.76	56.8381	483.162
2014-03-13	2	24.57	56.8381	484.162
2014-03-14	0	24.5	56.8381	484.162
2014-03-15	1	24.5	56.8381	485.162
2014-03-16	0	24.5	56.8381	485.162
2014-03-17	3	24.7	56.8381	486.162
2014-03-18	1	24.82	56.8381	487.162
2014-03-19	0	25.02	56.8381	487.162
2014-03-20	7	25.43	56.981	488.019
2014-03-21	0	25.17	56.981	488.019
2014-03-22	1	25.17	56.981	489.019
2014-03-23	1	25.17	56.981	490.019
2014-03-24	0	25.12	56.981	490.019
2014-03-25	6	25.46	56.981	491.019
2014-03-26	1	25.38	56.981	492.019
2014-03-27	0	25.31	56.981	492.019
2014-03-28	0	25.62	56.981	492.019
2014-03-29	2	25.62	56.981	493.019
2014-03-30	0	25.62	56.981	493.019
2014-03-31	0	25.81	56.981	493.019
2014-04-01	0	25.99	56.981	493.019
2014-04-02	0	25.89	56.981	493.019
2014-04-03	10	26.41	56.981	494.019
2014-04-04	1	26.16	56.981	495.019
2014-04-05	1	26.16	56.981	496.019
2014-04-06	1	26.16	57.981	496.019
2014-04-07	0	26.49	57.981	496.019
2014-04-08	2	26.91	57.981	497.019
2014-04-09	1	26.98	57.981	498.019
2014-04-10	1	26.43	57.981	499.019
2014-04-11	6	26.18	58.3143	499.686
2014-04-12	1	26.18	58.3143	500.686
2014-04-13	0	26.18	58.3143	500.686
2014-04-14	0	26.56	58.3143	500.686
2014-04-15	0	26.77	58.3143	500.686
2014-04-16	0	26.93	58.3143	500.686
2014-04-17	1	27.04	58.3143	501.686
2014-04-18	0	27.04	58.3143	501.686
2014-04-19	2	27.04	58.3143	502.686
2014-04-20	0	27.04	58.3143	502.686
2014-04-21	0	26.95	58.3143	502.686
2014-04-22	6	26.84	58.8143	503.186
2014-04-23	2	26.75	59.3143	503.686
2014-04-24	2	26.75	59.8143	504.186
2014-04-25	0	26.26	59.8143	504.186
2014-04-26	2	26.26	59.8143	505.186
2014-04-27	0	26.26	59.8143	505.186
2014-04-28	1	26.33	59.8143	506.186
2014-04-29	1	26.48	59.8143	507.186
2014-04-30	1	26.69	59.8143	508.186
2014-05-01	0	26.45	59.8143	508.186
2014-05-02	7	26.41	59.8143	509.186
2014-05-03	1	26.41	59.8143	510.186
2014-05-04	0	26.41	59.8143	510.186
2014-05-05	3	26.17	60.1476	510.852
2014-05-06	3	26.2	60.1476	511.852
2014-05-07	11	26.37	60.3294	512.671
2014-05-08	5	26.34	60.3294	513.671
2014-05-09	1	26.3	60.3294	514.671
2014-05-10	1	26.3	60.3294	515.671
2014-05-11	0	26.3	60.3294	515.671
2014-05-12	1	26.37	60.3294	516.671
2014-05-13	2	26.45	60.3294	517.671
2014-05-14	0	26.33	60.3294	517.671
2014-05-15	0	26.01	60.3294	517.671
2014-05-16	0	25.82	60.3294	517.671
2014-05-17	1	25.82	60.3294	518.671
2014-05-18	0	25.82	60.3294	518.671
2014-05-19	14	26.04	60.4723	519.528
2014-05-20	0	26.04	60.4723	519.528
2014-05-21	0	26.2	60.4723	519.528
2014-05-22	0	26.15	60.4723	519.528
2014-05-23	0	26.29	60.4723	519.528
2014-05-24	1	26.29	60.4723	520.528
2014-05-25	0	26.29	60.4723	520.528
2014-05-26	0	26.29	60.4723	520.528
2014-05-27	1	26.71	60.4723	521.528
2014-05-28	0	26.88	60.4723	521.528
2014-05-29	0	26.96	60.4723	521.528
2014-05-30	2	27.32	60.4723	522.528
2014-05-31	1	27.32	60.4723	523.528
2014-06-01	0	27.32	60.4723	523.528
2014-06-02	5	27.26	60.4723	524.528
2014-06-03	0	27.66	60.4723	524.528
2014-06-04	0	27.6	60.4723	524.528
2014-06-05	0	27.66	60.4723	524.528
2014-06-06	5	28.17	60.4723	525.528
2014-06-07	1	28.17	60.4723	526.528
2014-06-08	0	28.17	60.4723	526.528
2014-06-09	5	27.91	60.8723	527.128
2014-06-10	0	28.24	60.8723	527.128
2014-06-11	1	27.93	60.8723	528.128
2014-06-12	0	27.96	60.8723	528.128
2014-06-13	0	29.87	60.8723	528.128
2014-06-14	1	29.87	60.8723	529.128
2014-06-15	1	29.87	60.8723	530.128
2014-06-16	8	30.01	60.8723	531.128
2014-06-17	1	29.95	60.8723	532.128
2014-06-18	1	29.93	60.8723	533.128
2014-06-19	0	30.09	60.8723	533.128
2014-06-20	2	30.2	60.8723	534.128
2014-06-21	7	30.2	60.8723	535.128
2014-06-22	0	30.2	60.8723	535.128
2014-06-23	4	30.23	60.8723	536.128
2014-06-24	0	30.5	60.8723	536.128
2014-06-25	0	30.88	60.8723	536.128
2014-06-26	2	30.78	60.8723	537.128
2014-06-27	0	30.93	60.8723	537.128
2014-06-28	1	30.93	60.8723	538.128
2014-06-29	0	30.93	60.8723	538.128
2014-06-30	2	30.9	60.8723	539.128
2014-07-01	0	30.98	60.8723	539.128
2014-07-02	0	30.98	60.8723	539.128
2014-07-03	0	31.14	60.8723	539.128
2014-07-04	0	31.14	60.8723	539.128
2014-07-05	1	31.14	60.8723	540.128
2014-07-06	0	31.14	60.8723	540.128
2014-07-07	1	31.03	60.8723	541.128
2014-07-08	1	30.79	60.8723	542.128
2014-07-09	0	30.89	60.8723	542.128
2014-07-10	7	31.26	61.0152	542.985
2014-07-11	0	31.25	61.0152	542.985
2014-07-12	1	31.25	61.0152	543.985
2014-07-13	0	31.25	61.0152	543.985
2014-07-14	3	31.49	61.0152	544.985
2014-07-15	5	31.71	61.0152	545.985
2014-07-16	1	34.65	61.0152	546.985
2014-07-17	1	33.7	61.0152	547.985
2014-07-18	1	33.7	62.0152	547.985
2014-07-19	1	33.7	62.0152	548.985
2014-07-20	0	33.7	62.0152	548.985
2014-07-21	0	34.06	62.0152	548.985
2014-07-22	2	34.79	62.0152	549.985
2014-07-23	0	34.5	62.0152	549.985
2014-07-24	4	34.25	62.0152	550.985
2014-07-25	0	34.25	62.0152	550.985
2014-07-26	2	34.25	62.0152	551.985
2014-07-27	1	34.25	62.0152	552.985
2014-07-28	1	34.23	62.0152	553.985
2014-07-29	3	34.19	62.0152	554.985
2014-07-30	1	34.35	62.0152	555.985
2014-07-31	3	33.89	62.0152	556.985
2014-08-01	1	33.74	62.0152	557.985
2014-08-02	3	33.74	62.0152	558.985
2014-08-03	1	33.74	63.0152	558.985
2014-08-04	0	34.05	63.0152	558.985
2014-08-05	2	32.82	64.0152	558.985
2014-08-06	6	32.85	64.1818	559.818
2014-08-07	1	32.68	64.1818	560.818
2014-08-08	4	32.6	64.1818	561.818
2014-08-09	5	32.6	64.1818	562.818
2014-08-10	0	32.6	64.1818	562.818
2014-08-11	6	33.02	64.3485	563.652
2014-08-12	0	33.13	64.3485	563.652
2014-08-13	0	34.1	64.3485	563.652
2014-08-14	3	33.94	64.3485	564.652
2014-08-15	0	34.17	64.3485	564.652
2014-08-16	2	34.17	64.3485	565.652
2014-08-17	0	34.17	64.3485	565.652
2014-08-18	1	34.41	64.3485	566.652
2014-08-19	0	34.34	64.3485	566.652
2014-08-20	0	34.5	64.3485	566.652
2014-08-21	8	35.15	64.4735	567.527
2014-08-22	0	34.94	64.4735	567.527
2014-08-23	1	34.94	64.4735	568.527
2014-08-24	0	34.94	64.4735	568.527
2014-08-25	0	34.81	64.4735	568.527
2014-08-26	0	34.8	64.4735	568.527
2014-08-27	0	34.79	64.4735	568.527
2014-08-28	1	34.65	64.4735	569.527
2014-08-29	0	34.92	64.4735	569.527
2014-08-30	1	34.92	64.4735	570.527
2014-08-31	0	34.92	64.4735	570.527
2014-09-01	1	34.92	64.4735	571.527
2014-09-02	0	34.57	64.4735	571.527
2014-09-03	0	34.57	64.4735	571.527
2014-09-04	4	34.91	64.7235	572.277
2014-09-05	1	35	64.7235	573.277
2014-09-06	2	35	64.7235	574.277
2014-09-07	2	35	64.7235	575.277
2014-09-08	1	35.33	64.7235	576.277
2014-09-09	0	34.91	64.7235	576.277
2014-09-10	1	35.02	64.7235	577.277
2014-09-11	0	35.02	64.7235	577.277
2014-09-12	0	34.62	64.7235	577.277
2014-09-13	1	34.62	64.7235	578.277
2014-09-14	0	34.62	64.7235	578.277
2014-09-15	0	34.54	64.7235	578.277
2014-09-16	1	34.93	64.7235	579.277
2014-09-17	2	34.98	64.7235	580.277
2014-09-18	0	35.17	64.7235	580.277
[truncated: 1,566 more rows]
