# Supplementary material for: Measuring information flux between social media and stock prices with Transfer Entropy
Source: PLoS One. 2021 Sep 23;16(9):e0257686. doi: 10.1371/journal.pone.0257686 (PMC8459996; doi:10.1371/journal.pone.0257686)
Supplement: S1 Data — (ZIP) [file pone.0257686.s001.zip › DATA BASES/10.-INTEL/intel.xlsx]

## Sheet: SheetJS
fecha	tweet
2009-03-30	in September Piper Jaffary put a buy on $INTL siting lack of competition in the market, and now... http://bit.ly/YbkuV
2009-03-30	Didn't close my short $FAS options and didn't sell my $INTL. look to adding some to $FAS, $PDS, and $INTL on the open / wtching $AFAM, $MCK
2009-05-19	NIA up to a new high today of 3249.08 (+46.6%) Curn't stocks $drys $intl $f http://bit.ly/1l4VJ
2009-05-29	NIA up 3% today to 3305.59 (+49.2%) - a new high. Current stocks- $F $INTL $RF $SNV $AMD $DRYS $PINVX http://cli.gs/nV0H9v
2009-06-12	Though they are poised to increase market share ahead of $INTL, $AMD closed below the 5 and 20 EMA on 2x normal volume
2009-06-18	RT @timoreilly: ... how far open source has come that the top sponsors at OSCON are Microsoft and Intel: http://bit.ly/ngmnX $MSFT $INTL
2009-08-09	$dell, $intl & $msft busy screwing consumers over the wildly successful #netbook http://bit.ly/1cizBc
2009-08-21	#QCOM spending 21% on R&D highest compared to $MSFT $CSCO $INTL $GOOG
2009-09-21	Amngst PR and reprts of semiconductor (secular) prfrmnce growth...going hvy and lng on $AMD...mayb to pck up $INTL..Mon shld be intersting..
2009-10-08	Chipmaker Rebound No Sure Thing http://bit.ly/2GC2KO #EFCG $INTL $AMD #Tech
2009-10-20	STMicro Posts Loss But Outlook Tops Expectations http://bit.ly/3hbmot $INTL $MSFT $TI #Earnings #Technology #WesternEurope #CorporateNews
2009-11-12	RT @WSJ: Intel Settles With AMD for $1.25 Billion http://bit.ly/SFeU9 $intl $amd $$
2010-01-11	$GOOG up $7 points in million share vol in 1 minute - 3 million on 5 min chart ... positioning ahead of earnings next wk and $INTL dis wk.
2010-07-13	$INTL Intel swings to profit with revenue up to $10.8 billion, beating expectations #eotpro
2010-07-15	$JPM and $INTL remain broken despite GREAT earnings $$
2010-07-19	U.S. stocks finish with gains; Intel, Boeing are biggest advancers on Dow $INTL $BA #eotpro
2010-08-27	So story goes... $INTL was asked to lower targets to help goose the market and squeeze stupid bears... to protect the 1050.. $$ $ES_F
2010-08-30	Wait, was $AMD really up big on Friday because $INTL's business tanked? I don't even half understand that 'un: http://tinyurl.com/29pfupc
2010-09-14	Whoops, I meant $MSFT, not $INTL. RT @FlyingUrchin: I wonder if $AAPL will be pressured to hand out dividend given $INTL and $CSCO moves.
2010-09-22	Intel Testing Net-Upgradeable Processors: http://bit.ly/bDz0xo #Intel #Processors #Tech #Digg #DiggRT $INTL
2010-09-23	Data weighs on market but tech cushions #Nasdaq http://yhoo.it/d1pwKY $BIDU $BBBY $AAPL $INTL $$
2010-09-25	October Could Be Tough on Tech Shares http://bit.ly/97gJeM $INTL $AAPL $NSM $SLAB
2010-10-12	“@jonfingas: Intel admits the iPad is having a slight effect on its PC sales! http://is.gd/fZgRT $INTL $AAPL”
2010-10-13	$INTL $JPM stocks that are beating earnings are selling off, that's a definitive sign the market is ready for a pullback.
2010-10-13	Did $INTL's earnings edge or leap forward? Depends on which media outlook was doing the talking: http://tinyurl.com/2bg9c6h $AMD $NVDA
2010-10-14	AMD narrows loss, but spinoff weighs on chip maker http://yhoo.it/9UGwfV $AMD $INTL $$
2010-12-30	Why I'm Betting Cisco Will Rise Above $22/Share Soon http://seekingalpha.com/a/58d6 $CSCO $GLD $GOOG $INTL $REE $SLV
2011-01-13	$INTL - an interesting play on growth in commodities and alternative assets trading. can't find another stock in that space.
2011-01-13	tip-akcie: earnings of intel $INTL today expected 55 cents pe... http://tip-akcie.blogspot.com/2011/01/earnings-of-intel-intl-today-expected.html?spref=tw …
2011-01-19	Intel posted record revenue last year - update on TSI Network: http://bit.ly/feISIE $INTL
2011-02-02	Can't believe I used $INTL for Intel earlier today, when I meant $INTC.
2011-02-02	Looks like, I might get a deal on my computer memory given the glut caused by $INTL sandy bridge recall. Hmm, might be close to upgrading
2011-03-01	Intel Completes Acquisition of McAfee $INTL$MFE http://bit.ly/eFy4ps
2011-03-14	@cnbcfastmoney $QCOM over $INTL...$QCOM chips are in tablets & smartphones, which are gaining traction in sales over laptops
2011-03-22	Welcome back to @Thunderbird, $INTL Chairman & founder Diego Veitia'66
2011-03-23	"HP Supports Customers Despite Oracle’s Anti-customer Actions" http://bit.ly/eHjs5J $HPQ $ORCL $INTL http://techme.me/BKVN
2011-03-25	2 min sell on $INTL
2011-03-28	Who is the most evil? Cisco's great firewall or McAfee? #security $csco $intl http://on.wsj.com/fPLbkG
2011-03-28	Dividend Yields: 100 Best Growth Stocks – Part II ++ http://long-term-investments.blogspot.com/2011/03/100-best-growth-stocks-part-ii.html?spref=tw … ++ $PCLN $SOHU $THOR $AFAM $FSYS $DGIT $HOGS $AAPL $INTL $LPHI
2011-04-06	$INTL: [video] Cheering chip stocks, http://tinyurl.com/3h6ya6n #stock #trade #investment #News #INTL
2011-04-11	$INTL picking up more here #TradingWings
2011-04-11	$INTL starting off weak - will play 2 min low if holds bar #
2011-04-13	$INTL under 86 -10cents stop #TradingWings
2011-04-15	Intel will leave "ARM suppliers scrambling to keep up with the process wars" http://is.gd/wOqRL5 Moore's law still at work with Intel. $INTL
2011-04-19	Sadness. I'm almost out of the wonderful tea that Florrie sent me. Found it online, though $intl'shipping > $tea./05/be worth it anyhow.
2011-04-20	Equities Market Recap: Stocks Surge on Earnings News $AAPL $PII $TIVO $JNG $INTL http://bit.ly/g90Lgc #IQ $$
2011-04-20	$SYNA could have a good day on $INTL results. Laptops aren't dead...yet...
2011-04-30	$INTL: ICE Cocoa Issues and Stops for Delivery for April 28, http://tinyurl.com/3h6ya6n #stock #trade #investment #News #INTL
2011-05-05	Short squeeze this morning in tech on $INTL news. Look at $SMH.
2011-05-28	#LoMoSo the start of the end for the PC. $APPL revenge is sweet. $INTL and $MSFT are in real trouble. http://yfrog.com/h75negoj
2011-06-06	Coverage list includes: $LEDR, $SA, $BLX, $ACU, $REX, $GFF, $MLR, $INTL.
2011-06-07	RT @JackKu: Barton Biggs says stocks are cheap now, especially $CSCO $INTL $AAPL $QCOM http://bloom.bg/imMEHZ <--CSCO will stay cheap
2011-06-07	Barton Biggs says stocks are cheap now, especially $CSCO $INTL $AAPL $QCOM http://bloom.bg/imMEHZ
2011-06-10	"@jimcramer: Trying not to be too downbeat.. It's rough out there!!!!!"<<<<<Yaaaay TECH...wait til summer is over $AMD, $ENTG, $INTL
2011-06-20	$INTL: At/Below gPivotL3[23.39],200DaySMA[+23.42]:7M, lm:-2, 0NearLo, AtgPivL3, ch:-1.2%, LowFlt[15.3M]; TLM:25; cl-op-; vl:2
2011-07-12	$INTL: ICE Cotton Issues and Stops for Delivery for July 12, http://tinyurl.com/3h6ya6n #stock #trade #investment #News #INTL
2011-07-15	Value Fund Manager Brian Bares on 'The Small-Cap Advantage' http://seekingalpha.com/a/5zqz $HALL $ININ $INTL $TZOO $WINA
2011-07-18	2 High-Conviction Bets by Noted Small-Cap Value Manager http://seekingalpha.com/a/5zz1 $HALL $INTL
2011-07-20	RT @Intelman $INTL to acquire $FIO shortly ~$37 Love it, name your sources
2011-07-20	need $INTL to pick up $QCOM
2011-08-08	Techs getting crushed pre-market: $AAPL down 2.3%, $MSFT down 3%, $IBM down 2.8%, $INTL down 3%, $GOOG down 2.4%, $RIMM down 3.6%
2011-08-10	Davis Rea also likes $ORCL b/c it's grown earnings more than 10% annually last 10 yrs. $INTL and $ORCL yield more than 30-yr bonds, no debt.
2011-08-10	Reading David Rea chairman's note on meltdown, says $INTL purchase price yields 4% and has more cash than most Cdn companies are worth.
2011-08-11	Hi @Liston -re: your tweet on $INTL: Here's a free tool to compare $INTL performance vs. S&P500 - http://ow.ly/60ZzS
2011-08-12	$INTL INTL FCStone Inc. Board of Directors Authorizes 1 Million Share... http://www.noodls.com/view/5FD2A38AC6A61A8DE810E5651ACF09906933EAE3 …
2011-08-14	Ian Cumming - Leucadia National Q2-2011 Fund Portfolio + http://long-term-investments.blogspot.com/2011/08/ian-cumming-leucadia-national-q2-2011.html?spref=tw … + $JEF $MLI $INTL $COWN $GLPW
2011-08-29	$INTL INTL FCStone Announces Agenda and Speaker Lineup for 2011... http://www.noodls.com/view/35BA9AC60AF718E4E6DF65EEF51FB66211A44582 …
2011-08-31	$INTL INTL FCStone Completes Acquisition of Ambrian Commodities http://www.noodls.com/view/6886AAE13BE8EE1021D8322DC05665F0F595EFDB …
2011-09-07	5 Stock Picks By Super Investor Ian Cumming http://seekingalpha.com/a/69ig $ACF $COWN $INTL $JEF $MLI
2011-09-12	Technology Stocks Attracting Major Trading Interest http://wll.st/poIxxs $MSFT $IBM $ORCL $INTL $XLK $QCOM #mkt #stocks #trading #investing
2011-09-14	Everything you want to know about who's making waves in Semi-Conductors.. http://bit.ly/r9WrqC $APPL $INTL $ISUPPLI $MSFT $TXN
2011-09-14	Intel previews Haswell chipset w/ super low power consumption. 24 hr battery life? http://zite.to/oyQYsb $INTL @Intel
2011-09-20	#thunderbolt is great and all but it's still based on copper, I'm waiting to see what throughput the optical spec will bring. $AVGO $INTL
2011-09-20	$INTL INTL FCStone Inc. Names Marcio Pepino Managing Director in... http://www.noodls.com/view/6EBC028124DF8C02ADC2CB1D819416F9797CC03F …
2011-10-06	John Buckingham shares Top 10 stocks for long-term investors, like $CTB $BGG $BBT $MSFT $INTL and more... Read: http://tinyurl.com/6j2e9v6
2011-10-12	$INTL INTL Provident Group Advises HKR Co., Ltd. in Its Sale to... http://www.noodls.com/view/8B8CCFFA1FBC68212A2AC0BED69E1A0FB4966C56 …
2011-10-19	Dow Jones shares showing strong upward shift in the trend: $XOM, $INTL, $WMT. Others: $T, $CVX, $CSCO, $GE, $HD, $JPM
2011-10-20	@SeekingAlpha $CSCO vs $JNPR but $INTL in both.
2011-10-20	$INTL Tovin Honeysett Named Energy Risk Management Consultant With... http://www.noodls.com/view/7607835960C5021EEA5651205B2E4CA46995D952 …
2011-10-27	Glad my wife now works for $INTL and not $MF given this stock price chart / faceplant! http://www.google.com//finance?chdnp=1&chdd=1&chds=1&chdv=1&chvs=maximized&chdeh=0&chfdeh=0&chdet=1319745600000&chddm=25415&chls=IntervalBasedLine&q=NYSE:MF&ntsp=0 …
2011-11-02	Here’s A Good Question For Analysts and Ratings Agencies | via @PointsnFigures http://stks.co/vDA $MF $INTL
2011-11-03	MF Global Clients Face Day of Reckoning as Margins Call http://cnbc.com/id/45159102 $INTL #Bankruptcy #Economy #WallStreet #StockMarket
2011-11-14	@MandyCNBC Guessing either $AA , $INTL , a home builder or some obscure stock most of us have never even heard of!
2011-11-15	We are back playing penny stocks except for $AAPL $INTL ...that hardly changes and $GOOG ...
2011-11-19	http://twitgoo.com/4vqpea better view...yet I could not fit all the cranes in one picture $INTL
2011-11-25	$INTL INTL FCStone Agrees to Acquire MF Global's Metals Division http://www.noodls.com/view/955B2C1716467F9B85F75E393F34BDEEC17A3EC9 …
2011-11-28	$INTL INTL FCStone Agrees to Acquire MF Global's Metals Division http://www.noodls.com/view/F3F5F83E89E978BCC967594877A18F6E85C93235 …
2011-11-30	Looking to sell shares of $GOOG and add to $BRK.B, $STX, and $INTL http://twurl.nl/pazfaa
2011-11-30	Looking to sell shares of $GOOG and add to $BRK.B, $STX, and $INTL
2011-12-05	$INTL Why Intel Could Be The Best Dividend Play On The Market Today - Seeking Alpha http://bit.ly/sFSyHK
2011-12-12	10 Hot Stocks Hitting Our Trading Screens for/12/12th http://bit.ly/vxFLGB $DMND $ENDP $FCEL $INTC $INTL $ARE $BAC $BH $GOM $NX
2011-12-12	Intel warns Q4 Revenue will be below expectations due to hard drive supply shortage. $intl #nasdaq
2011-12-12	Morning Investment Services Bottom 5 Stocks 12/12/2011 $MS $GFIG $PJC $FXCM $INTL #stockmarket http://bit.ly/sVUT6f
2011-12-13	Investment Services Top 5 Stocks 12/13/2011 $GFIG $IBKR $JEF $INTL $LAZ #stockmarket http://bit.ly/vMDzJW
2011-12-13	$INTL INTL FCStone Inc. Reports Fiscal Fourth Quarter and Full Year... http://www.noodls.com/view/5F317CB467E35785B368CFBE62CCE5F7376F6898 …
2011-12-13	INTL FCStone Inc. $INTL Q4 [actual $0.39] [est $0.43] [diff -$0.04] @ 4:15pm #Earnings PR: http://goo.gl/fb/1cYXy
2011-12-13	#Earnings after the bell from ABM Industries, INTL FCStone. $ABM $INTL #stocks
2011-12-14	Morning Investment Services Top 5 Stocks 12/14/2011 $GLCH $OPY $INTL $FBRC $GS #stockmarket http://bit.ly/tNsQPM
2011-12-14	Listen to $INTL Q4 2011 earnings call - live at 09:00 AM, ondemand after - http://stks.co/1XTc
2011-12-16	Investment Services Bottom 5 Stocks 12/16/2011 $INTL $FXCM $COWN $ETFC $GS #stockmarket http://bit.ly/sd2euu
2011-12-16	Morning Investment Services Bottom 5 Stocks 12/16/2011 $ETFC $COWN $INTL $KCG $FBRC #stockmarket http://bit.ly/ssJR7Q
2011-12-17	Investment Services Bottom 5 Stocks 12/17/2011 $INTL $FXCM $COWN $ETFC $GS #stockmarket http://bit.ly/s6D53y
2011-12-18	Investment Services Bottom 5 Stocks 12/18/2011 $INTL $FXCM $COWN $ETFC $GS #stockmarket http://bit.ly/uwyooK
2011-12-19	Morning Investment Services Bottom 5 Stocks 12/19/2011 $GLCH $MS $PJC $JEF $INTL #stockmarket http://bit.ly/t9BHr8
2011-12-20	$INTL INTL FCStone in Negotiations to Acquire TRX Futures Limited http://www.noodls.com/view/3FB9A1276A483B09F577010CEDD5A977112557F5 …
2011-12-21	Morning Investment Services Bottom 5 Stocks 12/21/2011 $MKTX $GLCH $JEF $INTL $FXCM #stockmarket http://bit.ly/vp1Bmx
2011-12-22	Investment Services Top 5 Stocks 12/22/2011 $MS $LAZ $COWN $INTL $SF #stockmarket http://bit.ly/s3blt1
2011-12-23	Investment Services Bottom 5 Stocks 12/23/2011 $INTL $COWN $FBRC $GFIG $PJC #stockmarket http://bit.ly/uq8Hu1
2011-12-23	Morning Investment Services Bottom 5 Stocks 12/23/2011 $FBRC $INTL $GS $NYX $COWN #stockmarket http://bit.ly/tRqOTZ
2011-12-24	Investment Services Bottom 5 Stocks 12/24/2011 $INTL $COWN $FBRC $GFIG $PJC #stockmarket http://bit.ly/uUPxKi
2011-12-25	Investment Services Bottom 5 Stocks 12/25/2011 $INTL $COWN $FBRC $GFIG $PJC #stockmarket http://bit.ly/vSoD8w
2011-12-26	Investment Services Bottom 5 Stocks 12/26/2011 $INTL $COWN $FBRC $GFIG $PJC #stockmarket http://bit.ly/tWfGX7
2011-12-26	Morning Investment Services Bottom 5 Stocks 12/26/2011 $INTL $COWN $FBRC $GFIG $PJC #stockmarket http://bit.ly/w2kwrg
2012-01-06	Top Buys in the Last Quarter from John Hussman: $NKE, $IBM, $MA, $XOM, $INTL http://bit.ly/w2NGVU
2012-01-10	New 52-week highs: Intel $INTL, Kraft $KFT, Home Depot $HD, CVS $CVS, Starbucks $SBUX, YUM! Brands $YUM, Monsanto $MON
2012-01-12	Morning Investment Services Top 5 Stocks 1/12/2012 $JEF $ICE $CME $ETFC $INTL #stockmarket http://bit.ly/wRwZul
2012-01-17	A Complete Checklist For This Week's Big #Earnings Announcements /via @businessinsider http://read.bi/AdrknD $MS $MSFT $GOOG $INTL $GS
2012-01-19	Morning Investment Services Bottom 5 Stocks 1/19/2012 $GLCH $GFIG $FXCM $INTL $COWN #stockmarket http://bit.ly/zreWtL
2012-01-23	3 Tech Stocks Promising Upside%2C 2 To Avoid For Now - Seeking Alpha http%3A%2F%2Fbit.ly%2Fyo1GnT $INTL $MSFT $YHOO $RIM $NOK
2012-01-26	Investment Services Top 5 Stocks 1/26/2012 $GLCH $PJC $LAZ $GFIG $INTL #stockmarket http://bit.ly/xu8Uoz
2012-01-27	Investment Services Bottom 5 Stocks 1/27/2012 $OPY $JEF $AMP $INTL $ICE #stockmarket http://bit.ly/zef3kY
2012-01-27	Morning Investment Services Bottom 5 Stocks 1/27/2012 $INTL $OPY $AMP $AMTD $ICE #stockmarket http://bit.ly/yTPFMT
2012-01-28	Investment Services Bottom 5 Stocks 1/28/2012 $OPY $JEF $AMP $INTL $ICE #stockmarket http://bit.ly/yEP63l
2012-01-29	Investment Services Bottom 5 Stocks 1/29/2012 $OPY $JEF $AMP $INTL $ICE #stockmarket http://bit.ly/zE7zgc
2012-01-30	Investment Services Top 5 Stocks 1/30/2012 $ETFC $INTL $PJC $ITG $FBRC #stockmarket http://bit.ly/yGI295
2012-02-02	Investment Services Top 5 Stocks 2/2/2012 $CME $ICE $ETFC $FBRC $INTL #stockmarket http://bit.ly/z99qqx
2012-02-03	Morning Investment Services Bottom 5 Stocks 2/3/2012 $INTL $LAZ $FXCM $IBKR $NYX #stockmarket http://bit.ly/zUioN2
2012-02-03	$INTL INTL FCStone Inc. Announces Date for 2012 Fiscal First Quarter... http://www.noodls.com/view/7403161B1F5DA658880FE35F678E4E9D0A6EAB7A …
2012-02-06	~ $INTL ~ Earnings posted, pending or coming soon! In Charts and Links Below! [color=G http://investorshub.advfn.com/boards/read_msg.aspx?message_id=71790538 …
2012-02-06	~ $INTL ~ Earnings posted, pending or coming soon! In Charts and Links Below! [color=G http://investorshub.advfn.com/boards/read_msg.aspx?message_id=71790522 …
2012-02-06	Investment Services Top 5 Stocks 2/6/2012 $INTL $AMP $NDAQ $MS $NYX #stockmarket http://bit.ly/xgR4Rp
2012-02-06	Morning Investment Services Top 5 Stocks 2/6/2012 $FBRC $NYX $INTL $NDAQ $ICE #stockmarket http://bit.ly/zh8V5e
2012-02-07	$INTL : $APII ~ Issues Update on Corporate Filings: Company completes year-end financial statements and pre http://investorshub.advfn.com/boards/read_msg.aspx?message_id=71813857 …
2012-02-07	$INTL : $APII ~ Issues Update on Corporate Filings: Company completes year-end financial statements and pre http://investorshub.advfn.com/boards/read_msg.aspx?message_id=71813750 …
2012-02-07	$INTL : APII big news out!!!! Core Wafer Systems Adds Third Revenue Stream with Third-Party Alliance PR Newswire & http://investorshub.advfn.com/boards/read_msg.aspx?message_id=71800448 …
2012-02-07	$INTL : APII big news out!!!! Core Wafer Systems Adds Third Revenue Stream with Third-Party Alliance PR Newswire & http://investorshub.advfn.com/boards/read_msg.aspx?message_id=71799731 …
2012-02-07	$INTL : APII NEWWS JUST HIT!! NEWS Core Wafer Systems Adds Third Revenue Stream with Third-Party Alliance PrintAler http://investorshub.advfn.com/boards/read_msg.aspx?message_id=71799096 …
2012-02-07	$INTL : APII NEWWS JUST HIT!! NEWS Core Wafer Systems Adds Third Revenue Stream with Third-Party Alliance PrintAler http://investorshub.advfn.com/boards/read_msg.aspx?message_id=71799082 …
2012-02-07	$INTL : APII NEWWS JUST HIT!! NEWS Core Wafer Systems Adds Third Revenue Stream with Third-Party Alliance PrintAler http://investorshub.advfn.com/boards/read_msg.aspx?message_id=71799065 …
2012-02-07	$INTL : APII NEWWS JUST HIT!! NEWS Core Wafer Systems Adds Third Revenue Stream with Third-Party Alliance PrintAler http://investorshub.advfn.com/boards/read_msg.aspx?message_id=71799035 …
2012-02-07	$INTL : APII NEWS!!! Core Wafer Systems Adds Third Revenue Stream with Third-Party Alliance PrintAlert Action http://investorshub.advfn.com/boards/read_msg.aspx?message_id=71798903 …
2012-02-07	$INTL : APII NEWS! Core Wafer Systems Adds Third Revenue Stream with Third-Party Alliance PR Newswire & http://investorshub.advfn.com/boards/read_msg.aspx?message_id=71798896 …
2012-02-07	$INTL : NEWS Core Wafer Systems Adds Third Revenue Stream with Third-Party Alliance PrintAlert Action Prods Int http://investorshub.advfn.com/boards/read_msg.aspx?message_id=71798838 …
2012-02-07	$INTL : APII NEWS OUT Core Wafer Systems Adds Third Revenue Stream with Third-Party Alliance PR Newswire &#16 http://investorshub.advfn.com/boards/read_msg.aspx?message_id=71798805 …
2012-02-07	$INTL : APII big news out!!!! Core Wafer Systems Adds Third Revenue Stream with Third-Party Alliance PR Newswire&# http://investorshub.advfn.com/boards/read_msg.aspx?message_id=71798774 …
2012-02-08	UPDATE 3-$INTL FCStone swings into red on lower commod revenue Feb 8 (Reuters) - U.S.-based $INTL FCStone swung http://investorshub.advfn.com/boards/read_msg.aspx?message_id=71892357 …
2012-02-08	UPDATE 3-$INTL FCStone swings into red on lower commod revenue Feb 8 (Reuters) - U.S.-based $INTL FCStone swung http://investorshub.advfn.com/boards/read_msg.aspx?message_id=71892354 …
2012-02-08	Morning Investment Services Bottom 5 Stocks 2/8/2012 $LPLA $CBOE $OPY $INTL $KBW #stockmarket http://bit.ly/zMpchJ
2012-02-08	ITSI.OB 0.52 0.00 0.00% 283 Chart, Message, Profile, more... $INTL LOTT & TOTL SYS - - - - - http://investorshub.advfn.com/boards/read_msg.aspx?message_id=71861529 …
2012-02-08	ITSI.OB 0.52 0.00 0.00% 283 Chart, Message, Profile, more... $INTL LOTT & TOTL SYS - - - - - http://investorshub.advfn.com/boards/read_msg.aspx?message_id=71861357 …
2012-02-08	~ $INTL ~ Earnings posted, pending or coming soon! In Charts and Links Below! [color=G http://investorshub.advfn.com/boards/read_msg.aspx?message_id=71842447 …
2012-02-09	Jeffery P. made a pick on Stocial. Short $INTL at 22.55. http://stocial.me/szbOuc
2012-02-09	09:56 Pops: $INTL +3.1%
2012-02-09	UPDATE 1-$INTL FCStone swings into red on lower commod revenue Feb 8 (Reuters) - U.S.-based $INTL FCStone swung http://investorshub.advfn.com/boards/read_msg.aspx?message_id=71892858 …
2012-02-12	$INTL : $APII ~ Issues Update on Corporate Filings: Company completes year-end financial statements and pre http://investorshub.advfn.com/boards/read_msg.aspx?message_id=72020803 …
2012-02-13	$INTL : $APII ~ Issues Update on Corporate Filings: Company completes year-end financial statements and prepares fo http://investorshub.advfn.com/boards/read_msg.aspx?message_id=72041757 …
2012-02-13	$INTL : $APII ~ Issues Update on Corporate Filings: Company completes year-end financial statements and prepares fo http://investorshub.advfn.com/boards/read_msg.aspx?message_id=72041746 …
2012-02-13	$INTL : $APII ~ Issues Update on Corporate Filings: Company completes year-end financial statements and prepares fo http://investorshub.advfn.com/boards/read_msg.aspx?message_id=72041733 …
2012-02-13	$INTL : $APII ~ Issues Update on Corporate Filings: Company completes year-end financial statements and pre http://investorshub.advfn.com/boards/read_msg.aspx?message_id=72041256 …
2012-02-13	$INTL : $APII ~ Issues Update on Corporate Filings: Company completes year-end financial statements and pre http://investorshub.advfn.com/boards/read_msg.aspx?message_id=72041215 …
2012-02-13	$INTL chart http://stockcharts.com/c-sc/sc?p=D&amp;yr=0&amp;mn=6&amp;dy=0&amp;i=p76541462123&amp;r=8696&amp …; http://investorshub.advfn.com/boards/read_msg.aspx?message_id=72038804 …
2012-02-13	$INTL : Action Products International Announces Search for Chairman of the Board Action Products International to http://investorshub.advfn.com/boards/read_msg.aspx?message_id=72034494 …
2012-02-13	$INTL : Action Products International Announces Search for Chairman of the Board Date : 02/13/2012 @ 10:00AM Source http://investorshub.advfn.com/boards/read_msg.aspx?message_id=72034273 …
2012-02-13	$INTL : Action Products International Announces Search for Chairman of the Board Date : 02/13/2012 @ 10:00AM Source http://investorshub.advfn.com/boards/read_msg.aspx?message_id=72034261 …
2012-02-13	$INTL : Action Products International Announces Search for Chairman of the Board Date : 02/13/2012 @ 10:00AM Source http://investorshub.advfn.com/boards/read_msg.aspx?message_id=72034249 …
2012-02-13	$INTL : APII news: Action Products International Announces Search for Chairman of the Board PR Newswire &#16 http://investorshub.advfn.com/boards/read_msg.aspx?message_id=72033914 …
2012-02-13	$INTL : $APII ~ Issues Update on Corporate Filings: Company completes year-end financial statements and pre http://investorshub.advfn.com/boards/read_msg.aspx?message_id=72028335 …
2012-02-14	$INTL : The Ax The most important market maker to look for is called the ax. This is the market maker that controls http://investorshub.advfn.com/boards/read_msg.aspx?message_id=72101544 …
2012-02-14	$INTL : Action Products International Announces Search for Chairman of the Board Date : 02/13/2012 @ 10:00AM Sourc http://investorshub.advfn.com/boards/read_msg.aspx?message_id=72090592 …
2012-02-15	$INTL : this is our IR team then? The Global Online Investment Community - GLX provides interactive advertising, confe http://investorshub.advfn.com/boards/read_msg.aspx?message_id=72183426 …
2012-02-15	$INTL : APII Action Products International Announces Search for Chairman of the Board Action Products Internationa http://investorshub.advfn.com/boards/read_msg.aspx?message_id=72183043 …
2012-02-15	$INTL : Action Products International Announces Search for Chairman of the Board Action Products Internation http://investorshub.advfn.com/boards/read_msg.aspx?message_id=72182839 …
2012-02-15	$INTL : Action Products International Announces Search for Chairman of the Board Action Products Internation http://investorshub.advfn.com/boards/read_msg.aspx?message_id=72182770 …
2012-02-15	$INTL : APII Action Products International Announces Search for Chairman of the Board Action Products International t http://investorshub.advfn.com/boards/read_msg.aspx?message_id=72176444 …
2012-02-15	$INTL : APII Action Products International Announces Search for Chairman of the Board Action Products International t http://investorshub.advfn.com/boards/read_msg.aspx?message_id=72176434 …
2012-02-15	$INTL : APII Action Products International Announces Search for Chairman of the Board Action Products Intern http://investorshub.advfn.com/boards/read_msg.aspx?message_id=72173337 …
2012-02-15	$INTL : GTXO - .09 Small gap-up with this today...but they have Dutchess financing which I don't like. Anyway, I have http://investorshub.advfn.com/boards/read_msg.aspx?message_id=72139905 …
2012-02-16	$INTL : SNEY.PK 0.0050 0.0006 10.71% 8,105,992 Chart, Message, Profile, more... SUNERGY INC - 16-Feb-11 - - - AR http://investorshub.advfn.com/boards/read_msg.aspx?message_id=72218744 …
2012-02-16	$INTL : APII Issues Update on Corporate Filings: Company completes year-end financial statements and prepares for http://investorshub.advfn.com/boards/read_msg.aspx?message_id=72205383 …
2012-02-16	$INTL : APII Issues Update on Corporate Filings: Company completes year-end financial statements and prepares for http://investorshub.advfn.com/boards/read_msg.aspx?message_id=72205323 …
2012-02-16	$INTL : Action Products International Announces Search for Chairman of the Board Action Products International Anno http://investorshub.advfn.com/boards/read_msg.aspx?message_id=72204891 …
2012-02-16	$INTL : $APII ~ Issues Update on Corporate Filings: Company completes year-end financial statements and prepares fo http://investorshub.advfn.com/boards/read_msg.aspx?message_id=72205100 …
2012-02-16	$INTL : $APII ~ Issues Update on Corporate Filings: Company completes year-end financial statements and prepares fo http://investorshub.advfn.com/boards/read_msg.aspx?message_id=72205096 …
2012-02-16	$INTL : Action Products International Announces Search for Chairman of the Board Action Products International Anno http://investorshub.advfn.com/boards/read_msg.aspx?message_id=72204885 …
2012-02-16	$INTL : $APII ~ Issues Update on Corporate Filings: Company completes year-end financial statements and prepares fo http://investorshub.advfn.com/boards/read_msg.aspx?message_id=72205091 …
2012-02-16	$INTL : Copper (3.7632) Futures Slump On Greece, Euro Feb 16, 2012 By Tatyana Shumsky Of DOW JONES NEWSWIRES http://investorshub.advfn.com/boards/read_msg.aspx?message_id=72202070 …
2012-02-16	$INTL : 3.7632 Copper Futures Slump On Greece, Euro Feb 16, 2012 By Tatyana Shumsky Of DOW JONES NEWSWIRES http://investorshub.advfn.com/boards/read_msg.aspx?message_id=72202038 …
2012-02-16	$INTL : Copper (3.7632) Futures Slump On Greece, Euro Feb 16, 2012 By Tatyana Shumsky Of DOW JONES NEWSWIRES http://investorshub.advfn.com/boards/read_msg.aspx?message_id=72201988 …
2012-02-16	$INTL : DJ BASE METALS: Copper Futures Slump On Greece, Euro Feb 16, 2012 By Tatyana Shumsky Of DOW JONES NEWS http://investorshub.advfn.com/boards/read_msg.aspx?message_id=72201909 …
2012-02-16	$INTL : APII past news Action Products International, Inc. Issues Update on Corporate Filings Action Products Inter http://investorshub.advfn.com/boards/read_msg.aspx?message_id=72200346 …
2012-02-16	$INTL : Past news: Action Products International, Inc. Issues Update on Corporate Filings Action Products Internatio http://investorshub.advfn.com/boards/read_msg.aspx?message_id=72200295 …
2012-02-16	$INTL : APII Action Products International Announces Search for Chairman of the Board Action Products Internation http://investorshub.advfn.com/boards/read_msg.aspx?message_id=72192897 …
2012-02-16	$INTL : APII Action Products International Announces Search for Chairman of the Board Action Products Internation http://investorshub.advfn.com/boards/read_msg.aspx?message_id=72192859 …
2012-02-16	$INTL : Looking for updates here IMO!! Action Products International Announces Search for Chairman of the Board Ac http://investorshub.advfn.com/boards/read_msg.aspx?message_id=72190434 …
2012-02-16	$INTL : APII give it a look IMO Action Products International Announces Search for Chairman of the Board Action Pro http://investorshub.advfn.com/boards/read_msg.aspx?message_id=72190136 …
2012-02-16	$INTL : APII give it a look IMO Action Products International Announces Search for Chairman of the Board Action Pro http://investorshub.advfn.com/boards/read_msg.aspx?message_id=72190107 …
2012-02-16	$INTL Chart http://stockcharts.com/c-sc/sc?s=$INTL&amp;p=d&amp;yr=0&amp;mn=6&amp;dy=0&amp;id=p7164558224 … http://investorshub.advfn.com/boards/read_msg.aspx?message_id=72185460 …
2012-02-17	$INTL : APII financials out: News Alert: Action Products International, Inc. Files Fiscal 2011 Financial Statements http://investorshub.advfn.com/boards/read_msg.aspx?message_id=72258857 …
2012-02-17	$INTL : News Alert: Action Products International, Inc. Files Fiscal 2011 Financial Statements Company fil http://investorshub.advfn.com/boards/read_msg.aspx?message_id=72258256 …
2012-02-17	$INTL : APII more news out, Financials: ction Products International, Inc. Files Fiscal 2011 Financial Statements http://investorshub.advfn.com/boards/read_msg.aspx?message_id=72257776 …
2012-02-17	$INTL : APII - Float 7,716,509 a/o/10/27, 2011 News- Action Products Shares Exclusive Interview With CE http://investorshub.advfn.com/boards/read_msg.aspx?message_id=72255233 …
2012-02-17	$INTL : APII news Action Products Shares Exclusive Interview With CEO, Gary Polistena Date : 02/17/2 http://investorshub.advfn.com/boards/read_msg.aspx?message_id=72254843 …
2012-02-17	$INTL : APII NEWS OUT: Action Products Shares Exclusive Interview With CEO, Gary Polistena PR Newswire "Pre http://investorshub.advfn.com/boards/read_msg.aspx?message_id=72246757 …
2012-02-17	$INTL : APII more news out: Action Products Shares Exclusive Interview With CEO, Gary Polistena PR Newswire &qu http://investorshub.advfn.com/boards/read_msg.aspx?message_id=72246698 …
2012-02-17	$INTL : APII more newsssss Action Products Shares Exclusive Interview With CEO, Gary Polistena PR Newswire & http://investorshub.advfn.com/boards/read_msg.aspx?message_id=72245500 …
2012-02-17	$INTL : NEWS OUT: Action Products Shares Exclusive Interview With CEO, Gary Polistena PR Newswire &#160 http://investorshub.advfn.com/boards/read_msg.aspx?message_id=72245283 …
2012-02-20	$INTL : Replay of Doug Godshall’s 2-16-12 Conf-Call… <b>Heartware 4th Qtr. 2011 Conf. Call – 2-16-2012</b& http://investorshub.advfn.com/boards/read_msg.aspx?message_id=72317322 …
2012-02-21	FXIT.OB 0.04 0.02 100.00% 14,700 Chart, Message, Profile, more... FOREX $INTL TRADING - - - - - GENM.OB 0 http://investorshub.advfn.com/boards/read_msg.aspx?message_id=72365529 …
2012-02-21	FXIT.OB 0.04 0.02 100.00% 14,700 Chart, Message, Profile, more... FOREX $INTL TRADING - - - - - GENM.OB 0 http://investorshub.advfn.com/boards/read_msg.aspx?message_id=72365517 …
2012-02-21	AXPW.OB 0.4050 0.0050 1.25% 285,865 Chart, Message, Profile, more... AXION POWER $INTL INC - - - - - AXSI http://investorshub.advfn.com/boards/read_msg.aspx?message_id=72365207 …
2012-02-21	AXPW.OB 0.4050 0.0050 1.25% 285,865 Chart, Message, Profile, more... AXION POWER $INTL INC - - - - - AXSI http://investorshub.advfn.com/boards/read_msg.aspx?message_id=72365197 …
2012-02-21	$INTL : ATTD.OB 0.01 0.00 11.32% 235,667,196 Chart, Message, Profile, more... ATTITUDE DRINKS INC - - - - - AVIT http://investorshub.advfn.com/boards/read_msg.aspx?message_id=72365180 …
2012-02-21	$INTL : ATTD.OB 0.01 0.00 11.32% 235,667,196 Chart, Message, Profile, more... ATTITUDE DRINKS INC - - - - - AVIT http://investorshub.advfn.com/boards/read_msg.aspx?message_id=72365167 …
2012-02-21	$INTL Global Commodity Issues Take Center Stage at INTL FCStone's... http://www.noodls.com/view/97CC6B30ABBE37A577A9164028BFA191420F3D8B …
2012-02-21	MGUY.PK 0.02 0.00 0.00% 0 Chart, Message, Profile, more... MOGUL ENERGY $INTL http://investorshub.advfn.com/boards/read_msg.aspx?message_id=72342505 …
2012-02-24	$INTL : IHGP.PK 0.0130 0.0030 30.00% 36,000 Chart, Message, Profile, more... INTERACT HOLDING GRP - 16-Feb-11 - - http://investorshub.advfn.com/boards/read_msg.aspx?message_id=72499272 …
2012-02-24	$INTL : The Ax The most important market maker to look for is called the ax. This is the market maker that controls t http://investorshub.advfn.com/boards/read_msg.aspx?message_id=72492236 …
2012-02-27	INTL FCStone implied rating from Kamakura is BB- today. $INTL http://stks.co/2ZtC
2012-02-27	$INTL : 3.8680 - Copper Eases Amid G-20 Disappointment Feb 27, 2012 By Tatyana Shumsky Of DOW JONES NEWSWIRES http://investorshub.advfn.com/boards/read_msg.aspx?message_id=72576322 …
2012-02-27	$INTL : 3.8680 Copper Eases Amid G-20 Disappointment Feb 27, 2012 By Tatyana Shumsky Of DOW JONES NEWSWIRES http://investorshub.advfn.com/boards/read_msg.aspx?message_id=72576284 …
2012-02-27	$INTL : Copper Eases Amid G-20 Disappointment Feb 27, 2012 By Tatyana Shumsky Of DOW JONES NEWSWIRES --C http://investorshub.advfn.com/boards/read_msg.aspx?message_id=72576209 …
2012-02-27	$INTL : DJ BASE METALS: Copper Eases Amid G-20 Disappointment Feb 27, 2012 By Tatyana Shumsky Of DOW JONES NEW http://investorshub.advfn.com/boards/read_msg.aspx?message_id=72576160 …
2012-02-27	IBII.PK 0.1450 0.00 0.00% 0 Chart, Message, Profile, more... ISLAND BREEZE $INTL - - - - - http://investorshub.advfn.com/boards/read_msg.aspx?message_id=72574864 …
2012-02-27	RESORT CLUBS $INTL INC RTCID : OTC1 : 10002/27/2012 http://investorshub.advfn.com/boards/read_msg.aspx?message_id=72562684 …
2012-02-28	$INTL : Silver 36.18, Gold 1779.10 , Silver Futures Advance Feb 28, 2012 By Tatyana Shumsky Of DOW JONES NEWSW http://investorshub.advfn.com/boards/read_msg.aspx?message_id=72617170 …
2012-02-28	$INTL : Spot Silver 36.17, Gold 1778.60 , Silver Futures Advance Feb 28, 2012 By Tatyana Shumsky Of DOW JONES http://investorshub.advfn.com/boards/read_msg.aspx?message_id=72617109 …
2012-02-28	$INTL : Silver 36.17, Gold 1778.60 , Silver Futures Advance Feb 28, 2012 By Tatyana Shumsky Of DOW JONES NEWSW http://investorshub.advfn.com/boards/read_msg.aspx?message_id=72617059 …
2012-02-28	$INTL : Spot Gold 1777.60, Silver 36.14, Silver Futures Advance Feb 28, 2012 By Tatyana Shumsky Of DOW JONES N http://investorshub.advfn.com/boards/read_msg.aspx?message_id=72616929 …
2012-02-28	$INTL : Comex Gold 1777.60, Silver 36.14, Silver Futures Advance Feb 28, 2012 By Tatyana Shumsky Of DOW JONES http://investorshub.advfn.com/boards/read_msg.aspx?message_id=72616873 …
2012-02-28	$INTL : Gold 1777.60, Silver 36.14, Silver Futures Advance Feb 28, 2012 By Tatyana Shumsky Of DOW JONES NEWSWI http://investorshub.advfn.com/boards/read_msg.aspx?message_id=72616776 …
2012-02-28	$INTL : Comex Gold 1777.60, Silver 36.14, Silver Futures Advance Feb 28, 2012 By Tatyana Shumsky Of DOW JONES http://investorshub.advfn.com/boards/read_msg.aspx?message_id=72616734 …
2012-02-28	$INTL : DJ PRECIOUS METALS: Comex Gold, Silver Futures Advance Feb 28, 2012 By Tatyana Shumsky Of DOW JONES NE http://investorshub.advfn.com/boards/read_msg.aspx?message_id=72616558 …
2012-02-28	RJA = a nice trade? I trade RJA ELEMENTS ROGERS $INTL FOOD COMMODITY INDEX. It is weighted for USA usage http://investorshub.advfn.com/boards/read_msg.aspx?message_id=72612052 …
2012-02-29	Finding Quality Value Stocks That Missed The Rally http://seekingalpha.com/a/8l1l $AEO $CSH $HGG $NAFC $ARLP $DV $INTL $NEU $BGFV $GME $KR
2012-03-01	$INTL : Rank Company Revenues($ millions) Profits($ millions) 1 Wal-Mart Stores 421,849.0 16,389.0 2 Exxon Mobil http://investorshub.advfn.com/boards/read_msg.aspx?message_id=72734359 …
2012-03-01	$INTL INTL FCStone Board Elects John Radziwill as Chairman and Pete... http://www.noodls.com/view/402A0C945139C3F6F6E03B8672B3AE1D5ECD16E6 …
2012-03-02	$INTL jhn, that is wonderful. You sure know how to hold. http://investorshub.advfn.com/boards/read_msg.aspx?message_id=72826016 …
2012-03-02	$INTL sold today @ 22.60 for over 100% gain. Held since 2009. Only reason I sold was that I needed the money. http://investorshub.advfn.com/boards/read_msg.aspx?message_id=72825977 …
2012-03-02	$INTL : You'll be pleased to know ( I think ) that you got a PERSONAL shoutout in a survey I completed this morning ie http://investorshub.advfn.com/boards/read_msg.aspx?message_id=72782336 …
2012-03-05	$INTL : Copper (3.8374) Slips On China, Europe Demand Worry Mar 05, 2012 By Matt Day Of DOW JONES NEWSWIRES http://investorshub.advfn.com/boards/read_msg.aspx?message_id=72871494 …
2012-03-05	$INTL : Copper 3.8374 - Slips On China, Europe Demand Worry Mar 05, 2012 By Matt Day Of DOW JONES NEWSWIRES http://investorshub.advfn.com/boards/read_msg.aspx?message_id=72871421 …
2012-03-05	$INTL : Copper (3.8374) Slips On China, Europe Demand Worry Mar 05, 2012 By Matt Day Of DOW JONES NEWSWIRES http://investorshub.advfn.com/boards/read_msg.aspx?message_id=72871341 …
2012-03-05	$INTL : DJ BASE METALS: Comex Copper Slips On China, Europe Demand Worry Mar 05, 2012 By Matt Day Of DOW JONES http://investorshub.advfn.com/boards/read_msg.aspx?message_id=72871158 …
2012-03-05	$INTL : DIARY-U.S. MEETINGS / DAY AHEAD 03/05 07:05 AM ----------------------------------------- http://investorshub.advfn.com/boards/read_msg.aspx?message_id=72864979 …
2012-03-07	$UBS expects $INTL's Romley/Xeon E5 to price above $1663/unit for hi perf 2-socket, a 4-socket to follow. Reit http://investorshub.advfn.com/boards/read_msg.aspx?message_id=72963534 …
2012-03-07	$UBS expects $INTL's Romley/Xeon E5 to price above $1663/unit for hi perf 2-socket, a 4-socket to follow. Reiterates buy same $34 tgt.
2012-03-08	$INTL : ~GTXO .108 News... been a steady climb, maybe next resistance goes today, GTX Corp and AllStar Deals™ Pa http://investorshub.advfn.com/boards/read_msg.aspx?message_id=73017281 …
2012-03-08	And today we have: $TVIX $SGS $RWT $RF-Z $JBSS $BHL $INTL $USB-H $AMRC $PXD. More details at http://randomstocks.buckmaster.ca
2012-03-09	$INTL : Action Products International, Inc. Files Initial Company Information Disclosure Statement PrintAlert A http://investorshub.advfn.com/boards/read_msg.aspx?message_id=73079576 …
2012-03-09	$INTL : Action Products International, Inc. Files Initial Company Information Disclosure Statement Action Pr http://investorshub.advfn.com/boards/read_msg.aspx?message_id=73076792 …
2012-03-12	AQUASIL $INTL INC. (AQUS.PK)-Other OTC 0.01 0.00(0.00% •Oveldi Plans New Software Installation in South Chin http://investorshub.advfn.com/boards/read_msg.aspx?message_id=73184045 …
2012-03-13	$INTL : APII on the radar. Huge news today. ((Read this and ask yourself A man with this kind of caliber, wh http://investorshub.advfn.com/boards/read_msg.aspx?message_id=73240423 …
2012-03-13	$INTL : APII on the radar. Huge news today Action Products Elects Decorated Space, Technology and Consulting Ve http://investorshub.advfn.com/boards/read_msg.aspx?message_id=73240330 …
2012-03-13	$INTL : APII on the radar. Huge news today Action Products Elects Decorated Space, Technology and Consulting Ve http://investorshub.advfn.com/boards/read_msg.aspx?message_id=73240223 …
2012-03-13	$INTL : APII 9k shares at .152 news is out! ------&gt; Action Products International, Inc. (OTC Pink: APII) is http://investorshub.advfn.com/boards/read_msg.aspx?message_id=73201328 …
2012-03-13	$INTL : APII Huge news~ The appointment of Lt. General Thomas P. Stafford USAF (Ret.) NASA Astronaut (Former http://investorshub.advfn.com/boards/read_msg.aspx?message_id=73199012 …
2012-03-13	$INTL : APII NEWS~ The appointment of Lt. General Thomas P. Stafford USAF (Ret.) NASA Astronaut (Former) http://investorshub.advfn.com/boards/read_msg.aspx?message_id=73198875 …
2012-03-13	$INTL : APII nice news: Action Products Elects Decorated Space, Technology and Consulting Veteran to Board of Direct http://investorshub.advfn.com/boards/read_msg.aspx?message_id=73197555 …
2012-03-13	$INTL : Checkout what the new CEO of APII has to say about the company! General Stafford continues, &quot;T http://investorshub.advfn.com/boards/read_msg.aspx?message_id=73196821 …
2012-03-13	$INTL : WoW New leader of APII sounds very confident!! General Stafford continues, &quot;The opportunities that ar http://investorshub.advfn.com/boards/read_msg.aspx?message_id=73196745 …
2012-03-13	$INTL : APII News!! WoW New leader of APII sounds confident!! General Stafford continues, &quot;The opportu http://investorshub.advfn.com/boards/read_msg.aspx?message_id=73196557 …
2012-03-13	$INTL : General Stafford continues, &quot;The opportunities that are available in the technology industry are unlim http://investorshub.advfn.com/boards/read_msg.aspx?message_id=73196528 …
2012-03-13	$INTL : APII News New CEO !! Boomage Coming!! WoW New leader of APII sounds confident!! General Stafford co http://investorshub.advfn.com/boards/read_msg.aspx?message_id=73196481 …
2012-03-13	$INTL : APII great News released this morning!! WoW New leader of APII sounds confident!! General Stafford http://investorshub.advfn.com/boards/read_msg.aspx?message_id=73196455 …
2012-03-13	$INTL : WoW New leader of APII sounds confident!! General Stafford continues, &quot;The opportunities that are avail http://investorshub.advfn.com/boards/read_msg.aspx?message_id=73196107 …
2012-03-13	$INTL : APII Huge News out! Action Products Elects Decorated Space, Technology and Consulting Veteran to Boa http://investorshub.advfn.com/boards/read_msg.aspx?message_id=73195872 …
2012-03-13	$INTL : This is great news for APII people!!! Action Products Elects Decorated Space, Technology and Co http://investorshub.advfn.com/boards/read_msg.aspx?message_id=73195841 …
2012-03-14	$INTL : APII News: Lt. General Thomas P. Stafford, USAF (Ret.), NASA Astronaut, as Chairman at Action Products Inte http://investorshub.advfn.com/boards/read_msg.aspx?message_id=73288219 …
2012-03-14	$INTL : APII News: Lt. General Thomas P. Stafford, USAF (Ret.), NASA Astronaut, as Chairman at Action Products Inte http://investorshub.advfn.com/boards/read_msg.aspx?message_id=73287161 …
2012-03-14	$INTL : APII News: Lt. General Thomas P. Stafford, USAF (Ret.), NASA Astronaut, as Chairman at Action Products Inte http://investorshub.advfn.com/boards/read_msg.aspx?message_id=73287144 …
2012-03-14	$INTL : NEWS: Lt. General Thomas P. Stafford, USAF (Ret.), NASA Astronaut, as Chairman at Action Products Internati http://investorshub.advfn.com/boards/read_msg.aspx?message_id=73279253 …
2012-03-14	$INTL : NEWS: Lt. General Thomas P. Stafford, USAF (Ret.), NASA Astronaut, as Chairman at Action Products Internati http://investorshub.advfn.com/boards/read_msg.aspx?message_id=73279168 …
2012-03-14	$INTL : Lt. General Thomas P. Stafford, USAF (Ret.), NASA Astronaut, as Chairman at Action Products International, http://investorshub.advfn.com/boards/read_msg.aspx?message_id=73279044 …
2012-03-14	$INTL : been chatting on this one some; getting some love today...BRZL.PK 0.0005 0.0002 66.67% 410,000 Chart, News, St http://investorshub.advfn.com/boards/read_msg.aspx?message_id=73267130 …
2012-03-14	$INTL : been chatting on this one some; getting some love today...BRZL.PK 0.0005 0.0002 66.67% 410,000 Chart, News, http://investorshub.advfn.com/boards/read_msg.aspx?message_id=73266825 …
2012-03-15	$INTL INTL FCStone UK Subsidiary Agrees to Purchase TRX Futures Limited http://www.noodls.com/view/8797912D5486C584C765974E2FB4D9CA8421ABB3 …
2012-03-15	$INTL : APII NEWS Lt. General Thomas P. Stafford, USAF (Ret.), NASA Astronaut, as Chairman at Action Products Int http://investorshub.advfn.com/boards/read_msg.aspx?message_id=73298686 …
2012-03-15	$INTL : APII Two items that should send her: First, tier change from OTC Pink Limited to Pink: http://www.otcmarke http://investorshub.advfn.com/boards/read_msg.aspx?message_id=73296455 …
2012-03-15	$INTL : APII Two items that should send her: First, tier change from OTC Pink Limited to Pink: http://www.otcmarke http://investorshub.advfn.com/boards/read_msg.aspx?message_id=73296362 …
2012-03-15	$INTL : APII Two items that should send her: First, tier change from OTC Pink Limited to Pink: http://www.otcmarke http://investorshub.advfn.com/boards/read_msg.aspx?message_id=73296240 …
2012-03-15	$INTL : SUNRISE, Fla., March 15, 2012 (GLOBE NEWSWIRE) -- Bioheart, Inc. (BHRT.OB) announced today that it has success http://investorshub.advfn.com/boards/read_msg.aspx?message_id=73295611 …
2012-03-16	never recovered from r/s; ARTS.PK 0.0001 0.00 0.00% 1,135,699 Chart, News, Stats, Board ARTFEST $INTL INC http://investorshub.advfn.com/boards/read_msg.aspx?message_id=73353436 …
2012-03-16	ARTS.PK 0.0001 0.00 0.00% 1,135,699 Chart, News, Stats, Board ARTFEST $INTL INC http://investorshub.advfn.com/boards/read_msg.aspx?message_id=73353409 …
2012-03-16	could be a huge lotto one day; BRZL.PK 0.0003 -0.00 -25.00% 550 Chart, News, Stats, Board BRAZOS $INTL EXPL INC http://investorshub.advfn.com/boards/read_msg.aspx?message_id=73353334 …
2012-03-16	could be a huge lotto one day; BRZL.PK 0.0003 -0.00 -25.00% 550 Chart, News, Stats, Board BRAZOS $INTL EXPL INC http://investorshub.advfn.com/boards/read_msg.aspx?message_id=73353292 …
2012-03-16	$INTL : (APII) FORMER ASTRONAUT .17 Action Products is now a Fully Current Pink Sheet Company and Begins http://investorshub.advfn.com/boards/read_msg.aspx?message_id=73341522 …
2012-03-18	$INTL: INTL FCStone to add TRX Futures to its buying spree, http://tinyurl.com/3h6ya6n #stock #trade #investment #News #INTL
2012-03-20	this one a ten wit some t.l.c. BRZL.PK 0.0003 0.00 0.00% 0 Chart, News, Stats, Board BRAZOS $INTL EXPL INC http://investorshub.advfn.com/boards/read_msg.aspx?message_id=73476747 …
2012-03-20	CALIFORNIA GRAPES $INTL INC NEW 9:37:24 AM EDT Symbol T Bid AskLast Change Volume FSI CA http://investorshub.advfn.com/boards/read_msg.aspx?message_id=73462016 …
2012-03-21	EGIL.PK 0.0009 0.00 0.00% 25,478 Chart, Stats, Board EDGETECH $INTL INC http://investorshub.advfn.com/boards/read_msg.aspx?message_id=73534457 …
2012-03-21	$INTL : Silver 32.17, Gold 1655.10, Climbs On Weak Dollar Ahead Of Bernanke Mar 21, 2012 By Tatyana Shumsky O http://investorshub.advfn.com/boards/read_msg.aspx?message_id=73515983 …
2012-03-21	$INTL : DJ PRECIOUS METALS: Silver 32.17, Gold 1655.10, Climbs On Weak Dollar Ahead Of Bernanke Mar 21, 2012 http://investorshub.advfn.com/boards/read_msg.aspx?message_id=73515955 …
2012-03-21	$INTL : DJ Silver 32.17, Gold 1655.10, Climbs On Weak Dollar Ahead Of Bernanke Mar 21, 2012 By Tatyana Shumsk http://investorshub.advfn.com/boards/read_msg.aspx?message_id=73515936 …
2012-03-21	$INTL : DJ Gold 1655.10, Silver 32.14 Climbs On Weak Dollar Ahead Of Bernanke Mar 21, 2012 By Tatyana Shumsky http://investorshub.advfn.com/boards/read_msg.aspx?message_id=73515828 …
2012-03-21	$INTL : Gold 1655.10, Silver 32.14 Climbs On Weak Dollar Ahead Of Bernanke Mar 21, 2012 By Tatyana Shumsky Of http://investorshub.advfn.com/boards/read_msg.aspx?message_id=73515764 …
2012-03-21	$INTL : Gold 1655.10, Silver 32.14 Climbs On Weak Dollar Ahead Of Bernanke Mar 21, 2012 By Tatyana Shumsky Of http://investorshub.advfn.com/boards/read_msg.aspx?message_id=73515725 …
2012-03-21	$INTL : DJ Gold 1655.10, Silver 32.14 Climbs On Weak Dollar Ahead Of Bernanke Mar 21, 2012 By Tatyana Shumsky http://investorshub.advfn.com/boards/read_msg.aspx?message_id=73515688 …
2012-03-21	$INTL : DJ PRECIOUS METALS: Gold Climbs On Weak Dollar Ahead Of Bernanke Mar 21, 2012 By Tatyana Shumsky Of DO http://investorshub.advfn.com/boards/read_msg.aspx?message_id=73515477 …
2012-03-26	BAZI.OB 0.06 0.01 20.00% 19,914 Chart, News, Stats, Board BAZI $INTL INC http://investorshub.advfn.com/boards/read_msg.aspx?message_id=73700957 …
2012-03-26	still churping; BRZL.PK 0.0004 0.00 0.00% 10,000 Chart, News, Stats, Board BRAZOS $INTL EXPL INC http://investorshub.advfn.com/boards/read_msg.aspx?message_id=73692262 …
2012-03-27	TRADING "TRICK" PROFITS YOU 100-200% GAINS PER WEEK http://www.goo.gl/r1PCL $INDY $INO $INTC $INTL $IPG $IRL $ISRG $ISTA $IVE $IVV $IWM
2012-03-27	$INTL : APII ~ Action Products International Initiates Name and Symbol Change Process Action Prods Intl (PC) http://investorshub.advfn.com/boards/read_msg.aspx?message_id=73743668 …
2012-03-27	$INTL : APII ~ Action Products International Initiates Name and Symbol Change Process Action Prods Intl (PC) http://investorshub.advfn.com/boards/read_msg.aspx?message_id=73743639 …
2012-03-27	$INTL : APII news 3.27 ~ Action Products International Initiates Name and Symbol Change Process The p http://investorshub.advfn.com/boards/read_msg.aspx?message_id=73742787 …
2012-03-27	$INTL : Action Products International Initiates Name and Symbol Change Process Action Prods Intl (PC) (USOTC http://investorshub.advfn.com/boards/read_msg.aspx?message_id=73740763 …
2012-03-27	$INTL : Action Products International Initiates Name and Symbol Change Process Action Prods Intl (PC) (USOTC http://investorshub.advfn.com/boards/read_msg.aspx?message_id=73740611 …
2012-03-27	$INTL : DJ PRECIOUS METALS: Silver 32.99, Gold 1692.20, Continues Rally, Focus On Bernanke Mar 27, 2012 By Ta http://investorshub.advfn.com/boards/read_msg.aspx?message_id=73727987 …
2012-03-27	$INTL : DJ PRECIOUS METALS: Silver 32.99, Gold 1692.20, Continues Rally, Focus On Bernanke Mar 27, 2012 By Ta http://investorshub.advfn.com/boards/read_msg.aspx?message_id=73727919 …
2012-03-27	$INTL : DJ PRECIOUS - Silver 32.99, Gold 1692.20, Continues Rally, Focus On Bernanke Mar 27, 2012 By Tatyana http://investorshub.advfn.com/boards/read_msg.aspx?message_id=73727845 …
2012-03-27	$INTL : DJ PRECIOUS METALS: Gold 1693.40, Silver 33.05 Continues Rally, Focus On Bernanke Mar 27, 2012 By Taty http://investorshub.advfn.com/boards/read_msg.aspx?message_id=73727634 …
2012-03-27	$INTL : DJ Gold 1693.40, Silver 33.05 Continues Rally, Focus On Bernanke Mar 27, 2012 By Tatyana Shumsky Of DO http://investorshub.advfn.com/boards/read_msg.aspx?message_id=73727586 …
2012-03-27	$INTL : Gold 1693.40, Silver 33.05 Continues Rally, Focus On Bernanke Mar 27, 2012 By Tatyana Shumsky Of DOW J http://investorshub.advfn.com/boards/read_msg.aspx?message_id=73727512 …
2012-03-27	$INTL : DJ Gold 1693.40, Silver 33.05 Continues Rally, Focus On Bernanke Mar 27, 2012 By Tatyana Shumsky Of DO http://investorshub.advfn.com/boards/read_msg.aspx?message_id=73727474 …
2012-03-27	$INTL : DJ PRECIOUS METALS: Gold Continues Rally, Focus On Bernanke Mar 27, 2012 By Tatyana Shumsky Of DOW JON http://investorshub.advfn.com/boards/read_msg.aspx?message_id=73727326 …
2012-03-28	GECKOSYSTEMS $INTL CO (GOSY) Period:Mar 28, 2012 -/03/28, 2012Generated Volume:UNKNOWN Promoter:P http://investorshub.advfn.com/boards/read_msg.aspx?message_id=73806528 …
2012-03-28	$INTL : Wow, $100k paid to promote the stock. Wonder how much of that was plowed back into buys today. Yeah, GOSY http://investorshub.advfn.com/boards/read_msg.aspx?message_id=73805877 …
2012-03-28	$DDD 3D Printer Cranks Out Exquisite Structures Smaller Than Dust Mites http://singularityhub.com/2012/03/22/3d-printer-cranks-out-exquisite-structures-smaller-than-dust-mites-and-sets-a-new-world-record/ … $AMLN $APPL $INTL $SPY
2012-03-29	$INTL : It's called the truth. The promoter fraudsters would know nothing about that. PVSP is a sinking ship and a wor http://investorshub.advfn.com/boards/read_msg.aspx?message_id=73839117 …
2012-03-29	They just printed .004 to the bid over my bid probably BS trade Symbol BUTLQ Description BUTLER $INTL http://investorshub.advfn.com/boards/read_msg.aspx?message_id=73837984 …
2012-03-29	$INTL : As usual the fraud promoters know nothing about VOIP or profits. Nobody is going to download this APP for http://investorshub.advfn.com/boards/read_msg.aspx?message_id=73835949 …
2012-03-29	TRADING "TRICK" PROFITS YOU 100-200% GAINS PER WEEK http://www.goo.gl/r1PCL $INDY $INO $INTC $INTL $IPG $IRL $ISRG $ISTA $IVE $IVV $IWM a1
2012-03-30	$INTL : Copper - 3.8370 Futures Climb On Euro-Zone Deal Mar 30, 2012 By Tatyana Shumsky Of DOW JONES NEWSWIRES http://investorshub.advfn.com/boards/read_msg.aspx?message_id=73880635 …
2012-03-30	$INTL : 3.8370 Copper Futures Climb On Euro-Zone Deal Mar 30, 2012 By Tatyana Shumsky Of DOW JONES NEWSWIRES http://investorshub.advfn.com/boards/read_msg.aspx?message_id=73880607 …
2012-03-30	$INTL : Copper (3.8370) Futures Climb On Euro-Zone Deal Mar 30, 2012 By Tatyana Shumsky Of DOW JONES NEWSWIRE http://investorshub.advfn.com/boards/read_msg.aspx?message_id=73880557 …
2012-03-30	$INTL : DJ BASE METALS: Copper Futures Climb On Euro-Zone Deal Mar 30, 2012 By Tatyana Shumsky Of DOW JONES NE http://investorshub.advfn.com/boards/read_msg.aspx?message_id=73880468 …
2012-03-30	$INTL : Action Products International Initiates Name and Symbol Change Process Action Products International http://investorshub.advfn.com/boards/read_msg.aspx?message_id=73860045 …
2012-03-30	$INTL : Action Products is now a Fully Current Pink Sheet Company and Begins Preparations for Up-listing Act http://investorshub.advfn.com/boards/read_msg.aspx?message_id=73859995 …
2012-03-30	$INTL : Action Products Shares Exclusive Interview With CEO, Gary Polistena Action Prods Intl (PC) (USOTC:AP http://investorshub.advfn.com/boards/read_msg.aspx?message_id=73859852 …
2012-04-03	$INTL got filled and left, now it looks like HDSN maybe handling some conversions and VNDM is unloading, too. http://investorshub.advfn.com/boards/read_msg.aspx?message_id=73990703 …
2012-04-03	$INTL : Yesterday was my first time with TADF but VFIN was no where to be found and he's not there today, either. Also http://investorshub.advfn.com/boards/read_msg.aspx?message_id=73988659 …
2012-04-04	$INTL INTL Provident Group USA Advises Grupo Tha in Its Equity... http://www.noodls.com/view/E61F9A9CBA294513484AB5E44D4660AC565C6DEE …
2012-04-04	$INTL : Silver 31.34, Gold 1617.60, Falls 3%, Silver Down 4.7% Apr 04, 2012 By Tatyana Shumsky Of DOW JONES N http://investorshub.advfn.com/boards/read_msg.aspx?message_id=74045130 …
2012-04-04	$INTL : Comex Silver 31.34, Gold 1617.60, Falls 3%, Silver Down 4.7% Apr 04, 2012 By Tatyana Shumsky Of DOW J http://investorshub.advfn.com/boards/read_msg.aspx?message_id=74045070 …
2012-04-04	$INTL : Comex Silver 31.34, Gold 1617.60, Falls 3%, Silver Down 4.7% Apr 04, 2012 By Tatyana Shumsky Of DOW J http://investorshub.advfn.com/boards/read_msg.aspx?message_id=74045001 …
2012-04-04	$INTL : Gold 1621.30, Silver 31.42 Falls 3%, Silver Down 4.7% Apr 04, 2012 By Tatyana Shumsky Of DOW JONES NEW http://investorshub.advfn.com/boards/read_msg.aspx?message_id=74044684 …
2012-04-04	$INTL : DJ PRECIOUS METALS: Comex Gold 1622.20, Silver 31.48 Falls 3%, Silver Down 4.7% Apr 04, 2012 By Tatyan http://investorshub.advfn.com/boards/read_msg.aspx?message_id=74044818 …
2012-04-04	$INTL : Comex Gold 1622.20, Silver 31.48 Falls 3%, Silver Down 4.7% Apr 04, 2012 By Tatyana Shumsky Of DOW JO http://investorshub.advfn.com/boards/read_msg.aspx?message_id=74044784 …
2012-04-04	$INTL : Gold 1622.20, Silver 31.48 Falls 3%, Silver Down 4.7% Apr 04, 2012 By Tatyana Shumsky Of DOW JONES NEW http://investorshub.advfn.com/boards/read_msg.aspx?message_id=74044571 …
2012-04-04	$INTL : DJ PRECIOUS METALS: Comex Gold Falls 3%, Silver Down 4.7% Apr 04, 2012 By Tatyana Shumsky Of DOW JONES http://investorshub.advfn.com/boards/read_msg.aspx?message_id=74044446 …
2012-04-09	HFT is the new highway of the markets and you are the pavement. $USDJPY $TLT $MSFT $FXE $INTL $FB $GLD http://icont.ac/ZlXT
2012-04-10	Intel Eyes the Developing World http://wll.st/HxfHJ4 $INTL $MSFT $GOOG $ARMH $AAPL #mkt #stocks
2012-04-10	$INTL : Comex Silver 31.67, Gold 1656.00, Steady As Traders Mull Bernanke, India Apr 10, 2012 By Tatyan http://investorshub.advfn.com/boards/read_msg.aspx?message_id=74226592 …
2012-04-10	$INTL : DJ PRECIOUS METALS: Silver 31.67, Gold 1656.00, Steady As Traders Mull Bernanke, India Apr 10, http://investorshub.advfn.com/boards/read_msg.aspx?message_id=74226519 …
2012-04-10	$INTL : DJ PRECIOUS METALS: Gold 1653.80, Silver 31.63, Steady As Traders Mull Bernanke, India Apr 10, http://investorshub.advfn.com/boards/read_msg.aspx?message_id=74226274 …
2012-04-10	$INTL : DJ Gold 1653.80, Silver 31.63, Steady As Traders Mull Bernanke, India Apr 10, 2012 By Tatyana S http://investorshub.advfn.com/boards/read_msg.aspx?message_id=74226229 …
2012-04-10	$INTL : Gold 1653.80, Silver 31.63, Steady As Traders Mull Bernanke, India Apr 10, 2012 By Tatyana Shum http://investorshub.advfn.com/boards/read_msg.aspx?message_id=74226196 …
2012-04-10	$INTL : Comex Gold 1653.80, Silver 31.63, Steady As Traders Mull Bernanke, India Apr 10, 2012 By Tatyan http://investorshub.advfn.com/boards/read_msg.aspx?message_id=74226149 …
2012-04-10	$INTL : DJ PRECIOUS METALS: Gold Steady As Traders Mull Bernanke, India Apr 10, 2012 By Tatyana Shumsky http://investorshub.advfn.com/boards/read_msg.aspx?message_id=74226043 …
2012-04-11	Stocks that Have Hit 52-Week Lows for/04/11th: CHU HGT HUSA IDCC INTL http://bit.ly/IRFCVM $IDCC $INTL $CHU $HGT $HUSA
2012-04-11	$INTL : APIIAction Products is now a Fully Current Pink Sheet Company and Begins Preparations for Up-lis http://investorshub.advfn.com/boards/read_msg.aspx?message_id=74269945 …
2012-04-11	$INTL : APII Action Products is now a Fully Current Pink Sheet Company and Begins Preparations for Up-li http://investorshub.advfn.com/boards/read_msg.aspx?message_id=74269913 …
2012-04-11	$INTL : Action Products is now a Fully Current Pink Sheet Company and Begins Preparations for Up-listing 10:13 http://investorshub.advfn.com/boards/read_msg.aspx?message_id=74269771 …
2012-04-11	$INTL : Lt. General Thomas P. Stafford, USAF (Ret.), NASA Astronaut, as Chairman at Action Products Internation http://investorshub.advfn.com/boards/read_msg.aspx?message_id=74269675 …
2012-04-12	$INTL chart http://stockcharts.com/c-sc/sc?p=D&amp;yr=0&amp;mn=6&amp;dy=0&amp;i=p76541462123&amp;r=86 … http://investorshub.advfn.com/boards/read_msg.aspx?message_id=74339666 …
2012-04-13	Intel: Here's the Future of Retina Displays http://wll.st/HRfwC1 $INTL $AAPL $GOOG $MSFT #mkt #stocks #trading
2012-04-13	@cubbiefan6442 I can see that interpretation. I'd argue there's a lot of green space. $INTL lacks SW though.
2012-04-15	Other #Earnings of importance #Tech: $IBM $INTL $YHOO $ASML $NOK $MSFT.
2012-04-16	$INTL : in INTC 30's .. looks strong ER's tomorrow amc http://investorshub.advfn.com/boards/read_msg.aspx?message_id=74433569 …
2012-04-16	#Tech#Earnings of importance: $IBM $INTL $YHOO $ASML $NOK $MSFT.
2012-04-17	$INTL INTL FCStone's Pete Anderson Inducted Into the Kansas... http://www.noodls.com/view/FD03847B9DF68FDDE73EE074AB1F5D58CA932DB6 …
2012-04-17	$INTL : DJ BASE METALS: Copper 3.6852 Slips On US Industrial-Production Data Apr 17, 2012 By Tatyana Shumsky O http://investorshub.advfn.com/boards/read_msg.aspx?message_id=74488155 …
2012-04-17	$INTL : 3.6852 Copper Slips On US Industrial-Production Data Apr 17, 2012 By Tatyana Shumsky Of DOW JONES NEWS http://investorshub.advfn.com/boards/read_msg.aspx?message_id=74488007 …
2012-04-17	$INTL : Comex Copper 3.6852 Slips On US Industrial-Production Data Apr 17, 2012 By Tatyana Shumsky Of DOW JONE http://investorshub.advfn.com/boards/read_msg.aspx?message_id=74487960 …
2012-04-17	$INTL : DJ BASE METALS: Copper Slips On US Industrial-Production Data Apr 17, 2012 By Tatyana Shumsky Of DOW J http://investorshub.advfn.com/boards/read_msg.aspx?message_id=74487871 …
2012-04-17	Revise the analysis for GOSY.PK Research and union has been in progress GECKOSYSTEMS $INTL (GOSY.PK). http://investorshub.advfn.com/boards/read_msg.aspx?message_id=74484560 …
2012-04-18	Syncronys Solar provides a dependable water source anywhere in the world! $INTL SALES coming in! "W http://investorshub.advfn.com/boards/read_msg.aspx?message_id=74552258 …
2012-04-18	Yahoo, Intel head in opposite directions on Wall Street after quarterly earnings reports. $YHOO $INTL http://www.mercurynews.com/business/ci_20425131/yahoo-intel-stocks-head-opposite-directions-after-earnings …
2012-04-18	Bill Gunderson's daily market radio show will be live in 15 min. $PII $INTL $IBM etc. http://stks.co/3OYZ
2012-04-18	Well, here's some good news today @ummiabdullah $INTL announced their earnings today which were better than expected. That's +17% to us
2012-04-19	Commented on: "IPO Preview: Proofpoint" http://seekingalpha.com/a/aywz $CSCO $EMC $GOOG $HPQ $INTL $MSFT $SYMC $VMW $PFPT
2012-04-19	Goldman Employee Investigated for Insider Trading http://bit.ly/ITnP06 $AAPL $GS $INTL #InsiderTrading #Regulations #CorporateGovernance
2012-04-19	★IPO Preview: Proofpoint http://seekingalpha.com/a/aywz $CSCO $EMC $GOOG $HPQ $INTL $MSFT $SYMC $VMW $PFPT
2012-04-19	IPO Preview: Proofpoint http://seekingalpha.com/a/aywz $CSCO $EMC $GOOG $HPQ $INTL $MSFT $SYMC $VMW $PFPT
2012-04-19	CAL-BAY $INTL INC NEW 9:48:35 AM EDT Symbol T Bid AskLast Change Volume FSI CBYI US V + http://investorshub.advfn.com/boards/read_msg.aspx?message_id=74583513 …
2012-04-19	$INTL : Action Products Shares Exclusive Interview With CEO, Gary Polistena Action Products Shares Exclusive http://investorshub.advfn.com/boards/read_msg.aspx?message_id=74576188 …
2012-04-19	$INTL : Action Products is now a Fully Current Pink Sheet Company and Begins Preparations for Up-listing Act http://investorshub.advfn.com/boards/read_msg.aspx?message_id=74576102 …
2012-04-19	$INTL : Action Products International Initiates Name and Symbol Change Process Action Products International http://investorshub.advfn.com/boards/read_msg.aspx?message_id=74576071 …
2012-04-23	$INTL : Action Products International Initiates Name and Symbol Change Action Products International Initiates Nam http://investorshub.advfn.com/boards/read_msg.aspx?message_id=74756132 …
2012-04-23	$INTL : Action Products International Initiates Name and Symbol Change Action Products International Initiates Nam http://investorshub.advfn.com/boards/read_msg.aspx?message_id=74756128 …
2012-04-23	$INTL : Action Products International Initiates Name and Symbol Change Action Products International Initiates Nam http://investorshub.advfn.com/boards/read_msg.aspx?message_id=74756124 …
2012-04-23	$INTL : Action Products Shares Exclusive Interview With CEO, Gary Polistena Action Products Shares Exclusive http://investorshub.advfn.com/boards/read_msg.aspx?message_id=74751282 …
2012-04-23	$INTL : Action Products is now a Fully Current Pink Sheet Company and Begins Preparations for Up-listing PR http://investorshub.advfn.com/boards/read_msg.aspx?message_id=74751097 …
2012-04-23	$INTL : Action Products International Initiates Name and Symbol Change Action Products International Initiat http://investorshub.advfn.com/boards/read_msg.aspx?message_id=74751018 …
2012-04-23	$INTL : GRBT .0001 Feb. 2, 2012 /PRNewswire/ -- Green Bridge Technologies International, Inc. (Pink Shee http://investorshub.advfn.com/boards/read_msg.aspx?message_id=74707364 …
2012-04-24	$INTL : The MM's List Is Long Bro....To Tell You Which Are Favorable &amp; Why Would Be Time Consuming,However Go Over http://investorshub.advfn.com/boards/read_msg.aspx?message_id=74800559 …
2012-04-24	$INTL : 4-24-12: Smallcapnetwork article on HTWR/thor/abmd… 4-24-12: &lt;b&gt;”Can Heart Pump Stocks Pump Up Your P http://investorshub.advfn.com/boards/read_msg.aspx?message_id=74800492 …
2012-04-24	$SEFE $INTL http://www.marketwatch.com/story/must-own-patent-portfolio-plays-motorola-mobility-holdings-inc-mmi-intel-corp-intc-general-electric-co-ge-sefe-inc-sefe-2012-04-24?siteid=bigcharts&dist=bigcharts …
2012-04-24	$INTL : Action Products International Initiates Name and Symbol Change Process Action Products International http://investorshub.advfn.com/boards/read_msg.aspx?message_id=74757940 …
2012-04-25	$INTL : Our parent company is now up for the day too. We could have a nice finish with both stocks right through Frida http://investorshub.advfn.com/boards/read_msg.aspx?message_id=74841179 …
2012-04-25	$INTL : NEW YORK (Dow Jones)--Copper futures edged higher Wednesday, as upbeat sentiment in equities markets and a fir http://investorshub.advfn.com/boards/read_msg.aspx?message_id=74817801 …
2012-04-25	$INTL : DJ BASE METALS: Copper Advances Again With Euro, Traders Await FOMC Apr 25, 2012 By Matt Day Of DOW JO http://investorshub.advfn.com/boards/read_msg.aspx?message_id=74815879 …
2012-04-25	$INTL : Copper - 3.7698 Advances Again With Euro, Traders Await FOMC Apr 25, 2012 By Matt Day Of DOW JONES NEW http://investorshub.advfn.com/boards/read_msg.aspx?message_id=74816124 …
2012-04-25	$INTL : 3.7698 Copper Advances Again With Euro, Traders Await FOMC Apr 25, 2012 By Matt Day Of DOW JONES NEWSW http://investorshub.advfn.com/boards/read_msg.aspx?message_id=74816055 …
2012-04-25	$INTL : Copper 3.7698 Advances Again With Euro, Traders Await FOMC Apr 25, 2012 By Matt Day Of DOW JONES NEWSW http://investorshub.advfn.com/boards/read_msg.aspx?message_id=74815989 …
2012-04-26	Samsung's Secret Weapon Will Chip Away at Qualcomm http://wll.st/JCiJv2 $QCOM $NVDA $TXN $ARMH $INTL $GOOG #mkt #stocks
2012-04-27	$AWRE is gonna sell pattents to $INTL for 75 m... shares up 65%
2012-04-27	$INTL : Action Products Shares Exclusive Interview With CEO, Gary Polistena Action Products Shares Exclusive http://investorshub.advfn.com/boards/read_msg.aspx?message_id=74912751 …
2012-04-27	$INTL : Action Products is now a Fully Current Pink Sheet Company and Begins Preparations for Up-listing NEW http://investorshub.advfn.com/boards/read_msg.aspx?message_id=74912622 …
2012-04-27	$INTL : Action Products International Initiates Name and Symbol Change Process Action Products International http://investorshub.advfn.com/boards/read_msg.aspx?message_id=74912563 …
2012-04-29	$INTL : Hey Gtober,,How ya beee? Ya.. I'm starting to see ads for cheap 17&quot; laptops..HP, etc.. 500 HD, dual, Qua http://investorshub.advfn.com/boards/read_msg.aspx?message_id=74985799 …
2012-04-29	ACTION PROD $INTL (APII.PK) Short Report Source: http://otcshortreport.com/APII I would say we have ou http://investorshub.advfn.com/boards/read_msg.aspx?message_id=74974303 …
2012-05-01	$INTL INTL FCStone Closes on Purchase of TRX Futures Limited http://www.noodls.com/view/10C2D6E38D1F7DD88BCE24A381D0B0B314A48A81 …
2012-05-01	$INTL : DJ BASE METALS: Copper Gains On Upbeat US Manufacturing Data May 01, 2012 By Matt Day Of DOW JONES NEWSWIRES http://investorshub.advfn.com/boards/read_msg.aspx?message_id=75064798 …
2012-05-01	$INTL : Copper - 3.8842 Gains On Upbeat US Manufacturing Data May 01, 2012 By Matt Day Of DOW JONES NEWSWIRES http://investorshub.advfn.com/boards/read_msg.aspx?message_id=75055469 …
2012-05-01	$INTL : 3.8842 Copper Gains On Upbeat US Manufacturing Data May 01, 2012 By Matt Day Of DOW JONES NEWSWIRES http://investorshub.advfn.com/boards/read_msg.aspx?message_id=75055389 …
2012-05-01	$INTL : Copper 3.8842 Gains On Upbeat US Manufacturing Data May 01, 2012 By Matt Day Of DOW JONES NEWSWIRES http://investorshub.advfn.com/boards/read_msg.aspx?message_id=75055355 …
2012-05-01	$INTL : DJ BASE METALS: Copper Gains On Upbeat US Manufacturing Data May 01, 2012 By Matt Day Of DOW JONES NEW http://investorshub.advfn.com/boards/read_msg.aspx?message_id=75055267 …
2012-05-01	Interested in $INTL $ARM $NVDS etc? Here is an article with a good comparing table. http://ow.ly/aCN1j #stocks #tech
2012-05-02	Yes typical stuff when shorters like VNDM or $INTL are around. They downtick on ask after most buys just to mak http://investorshub.advfn.com/boards/read_msg.aspx?message_id=75122179 …
2012-05-02	~SNET~ has Hercules Stocks involved. At least thats what the rumor is. Heard that have $INTL clout. http://investorshub.advfn.com/boards/read_msg.aspx?message_id=75114696 …
2012-05-02	RT @peterbokiaer: $INTL actual and consensus earnings. Room for improvement? Tablets and Smartphones might boost reven http://pinterest.com/pin/135248795029814787/ …
2012-05-02	$INTL actual and consensus earnings. Room for improvement? Tablets and Smartphones might boost reven http://pinterest.com/pin/135248795029814787/ …
2012-05-03	$INTL INTL FCStone Inc. Announces Date for 2012 Fiscal Second Quarter... http://www.noodls.com/view/748226EB503BA6DA1582D8E73AB1A7C85A053F74 …
2012-05-03	Can Microsoft and Intel Revive PC Demand? http://wll.st/KfulWm $INTL $MSFT $AAPL #mkt #stocks #trading
2012-05-03	$INTL : Action Products is now a Fully Current Pink Sheet Company and Begins Preparations for Up-listing PR http://investorshub.advfn.com/boards/read_msg.aspx?message_id=75142891 …
2012-05-03	$INTL : Action Products International Initiates Name and Symbol Change Process Action Products International http://investorshub.advfn.com/boards/read_msg.aspx?message_id=75142884 …
2012-05-03	ACTION PROD $INTL (APII.PK) Short Report Source: http://otcshortreport.com/APII I would say we have o http://investorshub.advfn.com/boards/read_msg.aspx?message_id=75142874 …
2012-05-06	$INTL : 200 day ma scan .0009-.009 (5 days or more consolidation) Scan results: 1. HBRM - HERBORIUM GROUP htt http://investorshub.advfn.com/boards/read_msg.aspx?message_id=75256852 …
2012-05-07	MasterCard Takes a Swipe at Google Wallet http://wll.st/IyMycp $MA $RIMM $INTL $NOK $SNE $GOOG $V
2012-05-09	$INTL INTL FCStone Inc. Reports Fiscal 2012 Second Quarter Financial... http://www.noodls.com/view/3F694E04309670903EC84D1A816C219D9EACFAF5 …
2012-05-09	INTL FCStone Inc. $INTL Q2 [actual $0.12] [est $0.37] [diff -$0.25] @ 4:20pm #Earnings PR: http://goo.gl/fb/4Uymh
2012-05-14	Will Intel's Windows 8 Tablets Help Microsoft Catch Up? http://wll.st/JOochz $INTL $MSFT $ARMH $AMD $MMI $NVDA $QCOM $TXN
2012-05-16	$INTL INTL FCStone Expands Trade and Export Finance Group http://www.noodls.com/view/8926070669CADDAFFF2152250AF0DBC345041741 …
2012-05-21	$INTL - International Assets Stock Analysis - day trading school - http://www.dojispace.com/stock-picks/international-assets-stock-price-INTL.aspx …
2012-05-22	$INTL - International Assets Stock Analysis - automated stock trading - http://www.dojispace.com/stock-picks/international-assets-stock-price-INTL.aspx …
2012-05-22	$INTL - International Assets Stock Analysis - - http://www.traderscreener.com/stocks/nasdaq-INTL.aspx …
2012-05-22	Adam Smith, Disruptive Tech & the Factory that isn't $AAPL $NKE $INTL #3dprinting #makerbot
2012-05-22	$INTL - International Assets Stock Analysis - day trading chat room - http://www.dojispace.com/stock-picks/international-assets-stock-price-INTL.aspx …
2012-05-23	IPO Preview: Corsair Components http://seekingalpha.com/a/d5lh $INTL $LOGI $MSFT $MU $SNDK $SNE $STX $WDC $CRSR
2012-05-23	$INTL - International Assets Stock Analysis - - http://www.traderscreener.com/stocks/nasdaq-INTL.aspx …
2012-05-23	$INTL - International Assets Stock Analysis - - http://www.dojispace.com/stock-picks/international-assets-stock-price-INTL.aspx …
2012-05-23	$INTL INTL FCStone Inc. Expands Syndicated Loan Facility http://www.noodls.com/view/98FAE8E88B3C6604AF088FFA2AA93C083FCCCD12 …
2012-05-25	$INTL - International Assets Stock Analysis - best penny - http://www.dojispace.com/stock-picks/international-assets-stock-price-INTL.aspx …
2012-05-25	$INTL INTL FCStone Inc. Retracts Translations of Press Release http://www.noodls.com/view/0CF161091699169C16A34B19523240A68682868C …
2012-05-26	Are the #insiders buying or selling these #Financials $EVR $CME $PNSN $BBVA $FXCM $JMP $SBNY $DUF $INTL http://t.co/s1 http://goo.gl/WIpQk
2012-05-26	Adam Smith, Disruptive Tech & the Factory that isn't $AAPL $NKE $INTL #3dprinting #makerbot
2012-05-26	$INTL - International Assets Stock Analysis - day trading emini - http://www.dojispace.com/stock-picks/international-assets-stock-price-INTL.aspx …
2012-05-27	$INTL - International Assets Stock Analysis - new stocks on the market - http://www.dojispace.com/stock-picks/international-assets-stock-price-INTL.aspx …
2012-05-27	$INTL - International Assets Stock Analysis - trading tips - http://www.dojispace.com/stock-picks/international-assets-stock-price-INTL.aspx …
2012-05-27	$INTL - International Assets Stock Analysis - practice day trading - http://www.dojispace.com/stock-picks/international-assets-stock-price-INTL.aspx …
2012-05-28	$INTL - International Assets Stock Analysis - day trading profit - http://www.dojispace.com/stock-picks/international-assets-stock-price-INTL.aspx …
2012-05-29	$INTL - International Assets Stock Analysis - - http://www.traderscreener.com/stocks/nasdaq-INTL.aspx …
2012-05-31	$INTL - International Assets Stock Analysis - day trading workstation - http://www.dojispace.com/stock-picks/international-assets-stock-price-INTL.aspx …
2012-05-31	$INTL - International Assets Stock Analysis - best day trader - http://www.dojispace.com/stock-picks/international-assets-stock-price-INTL.aspx …
2012-06-02	$INTL - International Assets Stock Analysis - top ten stocks - http://www.dojispace.com/stock-picks/international-assets-stock-price-INTL.aspx …
2012-06-02	$INTL - International Assets Stock Analysis - - http://www.traderscreener.com/stocks/nasdaq-INTL.aspx …
2012-06-05	$INTL - International Assets Stock Analysis - penny stock trade - http://www.dojispace.com/stock-picks/international-assets-stock-price-INTL.aspx …
2012-06-06	$INTL - International Assets Stock Analysis - day trading tax rate - http://www.dojispace.com/stock-picks/international-assets-stock-price-INTL.aspx …
2012-06-07	$INTL - International Assets Stock Analysis - - http://www.traderscreener.com/stocks/nasdaq-INTL.aspx …
2012-06-07	$INTL - International Assets Stock Analysis - - http://www.traderscreener.com/stocks/nasdaq-INTL.aspx …
2012-06-08	Oracle: Buy Before These 2 Things Happen http://seekingalpha.com/a/dvqv $CRM $HPQ $INTL $SAP $ORCL
2012-06-11	$INTL - International Assets Stock Analysis - basics of day trading - http://www.dojispace.com/stock-picks/international-assets-stock-price-INTL.aspx …
2012-06-11	$INTL - International Assets Stock Analysis - stock market for today - http://www.dojispace.com/stock-picks/international-assets-stock-price-INTL.aspx …
2012-06-12	Finance_Wire:Review the #trading activity on these #Financials $GS $IXG $KRE $LAZ $CS $ETFC $MKTX $GFIG $INTL http://goo.gl/iJsTe Very i...
2012-06-14	$intl - international assets stock analysis - - http://www.stockmarketwinners.org/stock-trading/stock-analysis/intl-analysis.aspx …
2012-06-17	$INTL - International Assets Stock Analysis - - http://www.traderscreener.com/stocks/nasdaq-INTL.aspx …
2012-06-18	$INTL - International Assets Stock Analysis - - http://www.traderscreener.com/stocks/nasdaq-INTL.aspx …
2012-06-18	$INTL - International Assets Stock Analysis - invest in stocks - http://www.dojispace.com/stock-picks/international-assets-stock-price-INTL.aspx …
2012-06-18	4 Undervalued Small Cap Financials With Analyst Love http://bit.ly/Mmwkoj $AEL $DLLR $INTL $PHH @ZetaKap
2012-06-18	4 Undervalued Small Cap Financials With Analyst Love http://seekingalpha.com/a/eapr $AEL $DLLR $INTL $PHH
2012-06-18	$INTL - International Assets Stock Analysis - stock picks - http://www.dojispace.com/stock-picks/international-assets-stock-price-INTL.aspx …
2012-06-19	$INTL - International Assets Stock Analysis - trading market - http://www.dojispace.com/stock-picks/international-assets-stock-price-INTL.aspx …
2012-06-19	$INTL INTL Provident Group USA Advises Trade One, LLC in Asset Sale http://www.noodls.com/view/75F6F5A8090C6D6E067D44558244109DBDCC07C1 …
2012-06-20	$INTL - International Assets Stock Analysis - - http://www.traderscreener.com/stocks/nasdaq-INTL.aspx …
2012-06-23	$INTL - International Assets Stock Analysis - - http://www.traderscreener.com/stocks/nasdaq-INTL.aspx …
2012-06-24	$INTL - International Assets Stock Analysis - - http://www.traderscreener.com/stocks/nasdaq-INTL.aspx …
2012-06-25	$INTL - International Assets Stock Analysis - stock watch list website - http://www.dojispace.com/stock-picks/international-assets-stock-price-INTL.aspx …
2012-06-25	$INTL - International Assets Stock Analysis - - http://www.traderscreener.com/stocks/nasdaq-INTL.aspx …
2012-06-25	$INTL Ron O'Brien Named Dairy Risk Management Consultant With... http://www.noodls.com/view/C2C2EFB2828639DCEA9C13BDB5137DF0C7FFCE36 …
2012-06-26	Check out the most widely held #Financial #Stocks $SKF $FBRC $KRE $IYG $JEF $BGCP $PIC $SCHW $INTL http://t.co/AdIzL7a http://goo.gl/3YR5V
2012-06-26	$INTL - International Assets Stock Analysis - top stocks to buy - http://www.dojispace.com/stock-picks/international-assets-stock-price-INTL.aspx …
2012-06-29	$INTL - International Assets Stock Analysis - stock analysis - http://www.dojispace.com/stock-picks/international-assets-stock-price-INTL.aspx …
2012-06-29	$INTL - International Assets Stock Analysis - trading - http://www.dojispace.com/stock-picks/international-assets-stock-price-INTL.aspx …
2012-06-30	Finance_Wire:Whats the latest on these #Financial #Stocks $PJC $PJB $KRE $GLCH $CS $CSH $PIC $GFIG $INTL http://goo.gl/3LZFn Very intere...
2012-06-30	$INTL - International Assets Stock Analysis - best online trading - http://www.dojispace.com/stock-picks/international-assets-stock-price-INTL.aspx …
2012-06-30	$INTL - International Assets Stock Analysis - stock quotes for today - http://www.dojispace.com/stock-picks/international-assets-stock-price-INTL.aspx …
2012-07-04	$INTL - International Assets Stock Analysis - expert stock picks - http://www.dojispace.com/stock-picks/international-assets-stock-price-INTL.aspx …
2012-07-06	$INTL - International Assets Stock Analysis - how to day trade stock - http://www.dojispace.com/stock-picks/international-assets-stock-price-INTL.aspx …
2012-07-08	$INTL - International Assets Stock Analysis - online trading - http://www.dojispace.com/stock-picks/international-assets-stock-price-INTL.aspx …
2012-07-09	$INTL - International Assets Stock Analysis - silver stocks to watch - http://www.dojispace.com/stock-picks/international-assets-stock-price-INTL.aspx …
2012-07-09	if $AMD is lowering guidance, $INTL $BRCM and those microchip companies better watch out. Shorts are gonna be on the prowl.
2012-07-09	#InsideTrade: MILLER ROBERT A (Other): Filed Form 4 for $INTL (INTL FCSTONE INC.) on Mon, 09/07/2012 08:29:26 EDT http://bit.ly/NCdvOC
2012-07-09	$INTL - International Assets Stock Analysis - day trading tutorial - http://www.dojispace.com/stock-picks/international-assets-stock-price-INTL.aspx …
2012-07-10	$INTL - International Assets Stock Analysis - microsoft stocks - http://www.dojispace.com/stock-picks/international-assets-stock-price-INTL.aspx …
2012-07-11	$INTL - International Assets Stock Analysis - market stock today - http://www.dojispace.com/stock-picks/international-assets-stock-price-INTL.aspx …
2012-07-12	The 25 Highest-Paying Tech Companies Of 2012 http://www.businessinsider.com/the-25-highest-paying-companies-in-technology-2012-7#25-rackspace-has-a-fantastic-workplace-but-the-average-salary-does-seem-quite-low-1 … $GRPN $INTL $RIMM
2012-07-12	Advanced Micro Devices Does Not Excite Me At All http://seekingalpha.com/a/fdzn $AAPL $AMZN $GOOG $INTL $MSFT $AMD
2012-07-12	$INTL - International Assets Stock Analysis - the day trader - http://www.dojispace.com/stock-picks/international-assets-stock-price-INTL.aspx …
2012-07-12	$INTL - International Assets Stock Analysis - oil penny stocks - http://www.dojispace.com/stock-picks/international-assets-stock-price-INTL.aspx …
2012-07-12	$INTL - International Assets Stock Analysis - boeing stock - http://www.dojispace.com/stock-picks/international-assets-stock-price-INTL.aspx …
2012-07-12	$INTL - International Assets Stock Analysis - stock advice - http://www.dojispace.com/stock-picks/international-assets-stock-price-INTL.aspx …
2012-07-13	$INTL - International Assets Stock Analysis - stock picks for 2011 - http://www.dojispace.com/stock-picks/international-assets-stock-price-INTL.aspx …
2012-07-16	$INTL - International Assets Stock Analysis - best penny stock today - http://www.dojispace.com/stock-picks/international-assets-stock-price-INTL.aspx …
2012-07-16	Most watched cos reporting tomorrow: $GS, $INTL, $JNJ, $KO, $MAT, $YHOO. I'll also watch $STT closely.
2012-07-17	$INTL - International Assets Stock Analysis - stock market today - http://www.dojispace.com/stock-picks/international-assets-stock-price-INTL.aspx …
2012-07-17	Cos Reporting Earnings after the Close 7/17: $AAR $ALB $CSX $FIS $FBC $INTL $IBKR $URI $WYNN $YHOO
2012-07-17	$INTL - International Assets Stock Analysis - watch stock market - http://www.dojispace.com/stock-picks/international-assets-stock-price-INTL.aspx …
2012-07-18	$INTL - International Assets Stock Analysis - cheap stocks to buy - http://www.dojispace.com/stock-picks/international-assets-stock-price-INTL.aspx …
2012-07-18	Check out the most widely held #Financial #Stocks $PJC $HF $KRE $COWN $RKH $BGCP $PIC $SF $INTL http://goo.gl/3LZFn http://goo.gl/QRdp9
2012-07-21	$INTL - International Assets Stock Analysis - - http://www.traderscreener.com/stocks/nasdaq-INTL.aspx …
2012-07-22	Is it time to #Buy or #Sell these #Financial stocks $SIEB $NYX $KRE $VFH $JEF $CSH $ICE $MS $INTL http://goo.gl/iJsTe http://goo.gl/27zd1
2012-07-23	$INTL - International Assets Stock Analysis - best swing trade stocks - http://www.dojispace.com/stock-picks/international-assets-stock-price-INTL.aspx …
2012-07-23	For Brokers Like Peregrine, From Bad Times to Worse http://bit.ly/MCwmJT $CME $GS $INTL $JEF $JPM $KCG $PNSN #Banking #HedgeFunds
2012-07-23	$INTL: Analysis: For brokers like Peregrine, from bad times to worse, http://tinyurl.com/3h6ya6n #stock #trade #investment #News #INTL
2012-07-23	$INTL - International Assets Stock Analysis - pattern day trader futures - http://www.dojispace.com/stock-picks/international-assets-stock-price-INTL.aspx …
2012-07-23	$INTL - International Assets Stock Analysis - penny stock today - http://www.dojispace.com/stock-picks/international-assets-stock-price-INTL.aspx …
2012-07-25	$INTL - International Assets Stock Analysis - hot stock - http://www.dojispace.com/stock-picks/international-assets-stock-price-INTL.aspx …
2012-07-26	Finance_Wire:#Financial #Stock News alert on$SIEB$NYX$UYG$PBCT$XLF$PGF$KBE$BXS$INTLhttp://goo.gl/3LZFn Very interesting !
2012-07-26	$INTL - International Assets Stock Analysis - - http://www.traderscreener.com/stocks/nasdaq-INTL.aspx …
2012-07-27	$INTL - International Assets Stock Analysis - ipo stocks to watch - http://www.dojispace.com/stock-picks/international-assets-stock-price-INTL.aspx …
2012-07-27	$INTL - International Assets Stock Analysis - how to make money from stocks - http://www.dojispace.com/stock-picks/international-assets-stock-price-INTL.aspx …
2012-08-03	$INTL - International Assets Stock Analysis - - http://www.traderscreener.com/stocks/nasdaq-INTL.aspx …
2012-08-04	Finance_Wire:Is it time to #Buy or #Sell these #Financial stocks $SKF $FBRC $IYF $COWN $PFI $FXO $DHIL $ING $INTL http://goo.gl/iJsTe Ve...
2012-08-04	$INTL - International Assets Stock Analysis - investing stocks - http://www.dojispace.com/stock-picks/international-assets-stock-price-INTL.aspx …
2012-08-04	$INTL - International Assets Stock Analysis - day trade online - http://www.dojispace.com/stock-picks/international-assets-stock-price-INTL.aspx …
2012-08-06	$INTL Know more about our estimates on http://bit.ly/P1fuA9 http://stmz.it/Rgoi4l
2012-08-08	$INTL Short set-up http://fsc.bz/OHf #WORDEN
2012-08-08	$INTL INTL FCStone Inc. Reports Fiscal 2012 Third Quarter Financial... http://www.noodls.com/view/13F2605C43E901676711C39EDD1A3187DF4F8AE6 …
2012-08-08	INTL FCStone Inc. $INTL Q3 [actual $0.23] [est $0.34] [diff -$0.11] @ 4:30pm #Earnings PR: http://goo.gl/fb/AnlCv
2012-08-10	$intl - international assets stock analysis - learn about trading stocks - http://is.gd/yo2HrB
2012-08-12	$INTL chart on watch! Bottom scan for 8-13-2012 http://images.investorshub.advfn.com/images/uploads/2012/8/ … http://investorshub.advfn.com/boards/read_msg.aspx?message_id=78445396 …
2012-08-16	$intl - international assets stock analysis - gold stocks to watch - http://is.gd/yo2HrB
2012-08-22	RT @Financebanter: Drawing the Wrong Inferences from Economic Data http://thebntr.net/O42pBB $$ $CAT $ITW $ORCL $INTL
2012-08-22	RT @Financebanter: Drawing the Wrong Inferences from Economic Data http://thebntr.net/O42pBB $$ $CAT $ITW $ORCL $INTL
2012-08-22	RT @Financebanter: Drawing the Wrong Inferences from Economic Data http://thebntr.net/O42pBB $$ $CAT $ITW $ORCL $INTL
2012-08-22	RT @Financebanter: Drawing the Wrong Inferences from Economic Data http://thebntr.net/O42pBB $$ $CAT $ITW $ORCL $INTL
2012-08-22	RT @Financebanter: Drawing the Wrong Inferences from Economic Data http://thebntr.net/O42pBB $$ $CAT $ITW $ORCL $INTL
2012-08-25	$intl - international assets stock analysis - online trades - http://is.gd/yo2HrB
2012-08-26	$intl - international assets stock analysis - market watch stock game - http://is.gd/yo2HrB
2012-08-28	#InsideTrades #4 | BUNTE BRENT (Other): Filed Form 4 for $INTL (INTL FCSTONE INC.) on Tue, 28/08/2012 17:32:11 EDT http://bit.ly/OoeEus
2012-09-05	Goooooo Time for $RFMK Get in where you fit in! I love MM $INTL 31s printing
2012-09-05	$RFMK about to go ballistic! 29s up! $INTL showing the big boys whats up
2012-09-06	$intl - international assets stock analysis - swing trading ideas - http://is.gd/yo2HrB
2012-09-10	$INTL -5% ▁▃█▃▁▁ ▁17.6% RTH Price Changes 2012-01-01 to 2012-9-10 Find chance of hitting price target by using http://XLSim.com
2012-09-10	@jimcramer I like $INTC at this level p/e<10, 3.7%div and have made $ in $ORCL after its runup.. Good move to move from $ORCL to $INTL?
2012-09-13	$intl - international assets stock analysis - best stock investing - http://is.gd/yo2HrB
2012-09-14	@DanaBlankenhorn Enjoy the ride while it lasts :-) $INTL's decline will be swift and unstoppable when it happens.
2012-09-14	@CherylMcKinnon @poneillforr @danablankenhorn And just wait till ARM based servers takeoff. Time to short $INTL
2012-09-18	$intl - international assets stock analysis - day trading simulator - http://is.gd/yo2HrB
2012-09-18	Maverick: If Intel were not to change dramatically, $INTL stock price would easily shed by at least 50% in a few... http://fb.me/RcpNVGSE
2012-09-18	Broadcom, Intel, NVIDIA, Texas Instruments cut to sector perform from outperform at RBC. $BRCM $INTL $NVDA $TXN #stocks #tech
2012-09-19	There's A Reason Why EMC Is At The Top Of Its Industry, Long Jan '13 27 Calls http://seekingalpha.com/a/is37 $INTL $EMC
2012-09-19	There's A Reason Why EMC Is At The Top Of Its Industry http://seekingalpha.com/a/is37 $INTL $EMC
2012-09-19	Great stuff RT @HBarnekow: There's A Reason Why #EMC Is At The Top Of Its Industry http://seekingalpha.com/a/is37 $INTL $EMC
2012-09-19	There's A Reason Why #EMC Is At The Top Of Its Industry http://seekingalpha.com/a/is37 $INTL $EMC
2012-09-19	There's A Reason Why EMC Is At The Top Of Its Industry http://seekingalpha.com/a/is37 $INTL $EMC
2012-09-19	There's A Reason Why EMC Is At The Top Of Its Industry http://seekingalpha.com/a/is37 $INTL $EMC
2012-09-19	There's A Reason Why EMC Is At The Top Of Its Industry http://seekingalpha.com/a/is37 $INTL $EMC
2012-09-21	There's A Reason Why EMC Is At The Top Of Its Industry http://seekingalpha.com/a/is37 $INTL $EMC #emc
2012-09-21	There's A Reason Why EMC Is At The Top Of Its Industry http://seekingalpha.com/a/is37 $INTL $EMC
2012-09-26	Intel isn't dead money. Tablets and smart phones can't do what most people and corps use real computers for. Unless you're short $INTL...
2012-09-26	$INTL - International Assets Stock Analysis - practice stock trading - http://www.dojispace.com/stock-picks/international-assets-stock-price-INTL.aspx …
2012-09-27	$INTL - International Assets Stock Analysis - stock advice - http://www.dojispace.com/stock-picks/international-assets-stock-price-INTL.aspx …
2012-09-27	$INTL - International Assets Stock Analysis - day to day trader - http://www.dojispace.com/stock-picks/international-assets-stock-price-INTL.aspx …
2012-09-28	$INTL - International Assets Stock Analysis - best stock trading - http://www.dojispace.com/stock-picks/international-assets-stock-price-INTL.aspx …
2012-09-28	$INTL - International Assets Stock Analysis - http://street.com - http://www.dojispace.com/stock-picks/international-assets-stock-price-INTL.aspx …
2012-09-30	$INTL - International Assets Stock Analysis - how to stock market trading - http://www.dojispace.com/stock-picks/international-assets-stock-price-INTL.aspx …
2012-10-01	$INTL - International Assets Stock Analysis - - http://www.traderscreener.com/stocks/nasdaq-INTL.aspx …
2012-10-03	$INTL - International Assets Stock Analysis - penny stock fortunes - http://www.dojispace.com/stock-picks/international-assets-stock-price-INTL.aspx …
2012-10-03	$INTL - International Assets Stock Analysis - stock of the day - http://www.dojispace.com/stock-picks/international-assets-stock-price-INTL.aspx …
2012-10-03	@Ktr8der -Kevin, I know ur an $INTL watcher. I like it, but want to buy below 22. U still holding? Do u think it'll go lower if correction?
2012-10-04	$INTL - International Assets Stock Analysis - search stocks - http://www.dojispace.com/stock-picks/international-assets-stock-price-INTL.aspx …
2012-10-05	Next Linux kernel release supports more ARMs with less code < One more step towards $INTL's #ARMageddon http://feeds.arstechnica.com/~r/arstechnica/index/~3/g_lR60onCy8/ …
2012-10-05	$INTL - International Assets Stock Analysis - how to trade a stock - http://www.dojispace.com/stock-picks/international-assets-stock-price-INTL.aspx …
2012-10-06	$INTL - International Assets Stock Analysis - online swing trading - http://www.dojispace.com/stock-picks/international-assets-stock-price-INTL.aspx …
2012-10-12	$INTL - International Assets Stock Analysis - - http://www.traderscreener.com/stocks/nasdaq-INTL.aspx …
2012-10-14	$INTL - International Assets Stock Analysis - trading with forex - http://www.dojispace.com/stock-picks/international-assets-stock-price-INTL.aspx …
2012-10-14	As PC era fades, good times/05/be over at $Intl http://j.mp/Qm67tg < Only 2 yrs late @Reuters http://bit.ly/SXo7rP :-) #ARMageddon
2012-10-15	$INTL and other U.S. based chipmakers need to diversify the use of their chips from just the PC market #tech #stocks #business #economy #Dow
2012-10-16	RT @MrEvanYu $IBM vs $INTL after the bell. Who's going to win?
2012-10-16	#Financial #Stock News alert on $NTRS $PLCC $IAI $VFH $LPLA $ETFC $KBE $SCHW $INTL http://goo.gl/mzb9n http://goo.gl/6FmLM
2012-10-19	$INTL - International Assets Stock Analysis - best stock - http://www.dojispace.com/stock-picks/international-assets-stock-price-INTL.aspx …
2012-10-19	$INTL - International Assets Stock Analysis - - http://www.traderscreener.com/stocks/nasdaq-INTL.aspx …
2012-10-19	$INTL - International Assets Stock Analysis - stock trading information - http://www.dojispace.com/stock-picks/international-assets-stock-price-INTL.aspx …
2012-10-20	$INTL - International Assets Stock Analysis - stock trading tips - http://www.dojispace.com/stock-picks/international-assets-stock-price-INTL.aspx …
2012-10-22	My weekly update! $AAPL, $GOOG, $MCD, $IBM, $INTL. enjoy. http://www.vodickagroup.com/vgroup/weekly-update-october-19-2012/ …
2012-10-25	RT @gigaom: Red Hat-Applied Micro deal is another vote for ARM in the data center http://flpbd.it/BXko4 < #ARMageddon for $INTL gets closer
2012-10-25	$INTL - International Assets Stock Analysis - - http://www.dojispace.com/stock-picks/international-assets-stock-price-INTL.aspx …
2012-10-26	$INTL - International Assets Stock Analysis - - http://www.traderscreener.com/stocks/nasdaq-INTL.aspx …
2012-10-26	$INTL - International Assets Stock Analysis - trading the forex market - http://www.dojispace.com/stock-picks/international-assets-stock-price-INTL.aspx …
2012-10-26	INTL FCStone quietly assembles growing array of impressive specialty fin. svcs. capabilities for middle mkt cos http://stks.co/mDNu $INTL
2012-10-27	$intl - international assets stock analysis - analysis from stock market - http://is.gd/yo2HrB
2012-10-29	$INTL - International Assets Stock Analysis - swing trading pdf - http://www.dojispace.com/stock-picks/international-assets-stock-price-INTL.aspx …
2012-10-30	ARM goes 64-bit with new Cortex-A5X designs < $INTL against ARM ecosystem - watch those margins just evaporate http://feeds.arstechnica.com/~r/arstechnica/index/~3/jE6TrLoZcck/ …
2012-10-30	$INTL - International Assets Stock Analysis - - http://www.dojispace.com/stock-picks/international-assets-stock-price-INTL.aspx …
2012-10-30	BBC News - AMD in chip tie-up with UK's ARM < Yet more signs of an approaching ARMageddon for $INTL http://www.bbc.co.uk/news/technology-20137041 …
2012-10-31	$intl - international assets stock analysis - how buy stock - http://is.gd/yo2HrB
2012-10-31	$INTL: Scrap-Steel Prices Expected to Rebound, INTL FCStone Says, http://tinyurl.com/3h6ya6n #stock #trade #investment #News #INTL
2012-10-31	$INTL - International Assets Stock Analysis - trade stocks for free - http://www.dojispace.com/stock-picks/international-assets-stock-price-INTL.aspx …
2012-11-02	$intl - international assets stock analysis - trade futures - http://is.gd/yo2HrB
2012-11-03	$INTL working on 48 core processor for smartphones due 2018 to 2023 < No wonder #ARM is eating their lunch http://feedproxy.google.com/~r/blogspot/advancednano/~3/gxosmGeF9F4/intel-working-on-48-core-processor-for.html …
2012-11-03	$INTL - International Assets Stock Analysis - stock trading simulator - http://www.dojispace.com/stock-picks/international-assets-stock-price-INTL.aspx …
2012-11-03	$INTL - International Assets Stock Analysis - - http://www.traderscreener.com/stocks/nasdaq-INTL.aspx …
2012-11-04	Facebook Joins Linaro Linux-on-ARM Effort http://j.mp/VM9gml < Ouch! The begining of the end for $INTL's datacenter sever biz?
2012-11-04	$INTL - International Assets Stock Analysis - - http://www.traderscreener.com/stocks/nasdaq-INTL.aspx …
2012-11-05	$INTL - International Assets Stock Analysis - learn to trade the market - http://www.dojispace.com/stock-picks/international-assets-stock-price-INTL.aspx …
2012-11-05	$INTL - International Assets Stock Analysis - learn a trade - http://www.dojispace.com/stock-picks/international-assets-stock-price-INTL.aspx …
2012-11-05	$INTL - International Assets Stock Analysis - stock picking - http://www.dojispace.com/stock-picks/international-assets-stock-price-INTL.aspx …
2012-11-06	$INTL - International Assets Stock Analysis - stocks watch list - http://www.dojispace.com/stock-picks/international-assets-stock-price-INTL.aspx …
2012-11-06	Reportedly, Apple Is Considering Switch From Intel Chips in Future Macs http://www.macrumors.com/2012/11/05/apple-considering-switch-from-intel-chips-in-future-macs/ … $AAPL $INTL
2012-11-07	$INTL - International Assets Stock Analysis - how to learn about stock market - http://www.dojispace.com/stock-picks/international-assets-stock-price-INTL.aspx …
2012-11-08	$INTL - International Assets Stock Analysis - free online trading - http://www.dojispace.com/stock-picks/international-assets-stock-price-INTL.aspx …
2012-11-09	$INTL - International Assets Stock Analysis - day trading requirements - http://www.dojispace.com/stock-picks/international-assets-stock-price-INTL.aspx …
2012-11-10	$INTL - International Assets Stock Analysis - - http://www.traderscreener.com/stocks/nasdaq-INTL.aspx …
2012-11-11	$intl - international assets stock analysis - best stock today - http://is.gd/yo2HrB
2012-11-12	$INTL - International Assets Stock Analysis - - http://www.traderscreener.com/stocks/nasdaq-INTL.aspx …
2012-11-13	$INTL - International Assets Stock Analysis - stock market 2012 - http://www.dojispace.com/stock-picks/international-assets-stock-price-INTL.aspx …
2012-11-13	$INTL - International Assets Stock Analysis - - http://www.traderscreener.com/stocks/nasdaq-INTL.aspx …
2012-11-13	$INTL - International Assets Stock Analysis - long term stock picks - http://www.dojispace.com/stock-picks/international-assets-stock-price-INTL.aspx …
2012-11-13	$INTL - International Assets Stock Analysis - forex signals - http://www.dojispace.com/stock-picks/international-assets-stock-price-INTL.aspx …
2012-11-14	$INTL - International Assets Stock Analysis - stock symbols - http://www.dojispace.com/stock-picks/international-assets-stock-price-INTL.aspx …
2012-11-15	$INTL - International Assets Stock Analysis - - http://www.traderscreener.com/stocks/nasdaq-INTL.aspx …
2012-11-15	$INTL - International Assets Stock Analysis - stock watch list website - http://www.dojispace.com/stock-picks/international-assets-stock-price-INTL.aspx …
2012-11-15	$INTL - International Assets Stock Analysis - stock technical analysis tools - http://www.dojispace.com/stock-picks/international-assets-stock-price-INTL.aspx …
2012-11-16	$INTL - International Assets Stock Analysis - online stock trading for beginners - http://www.dojispace.com/stock-picks/international-assets-stock-price-INTL.aspx …
2012-11-16	$INTL - International Assets Stock Analysis - - http://www.traderscreener.com/stocks/nasdaq-INTL.aspx …
2012-11-18	$INTL - International Assets Stock Analysis - learning to day trade - http://www.dojispace.com/stock-picks/international-assets-stock-price-INTL.aspx …
2012-11-19	Great article by @mims on why $INTL's next CEO should come from Israel http://qz.com/29176/why-intels-next-ceo-should-come-from-israel/ … #IntelsARMageddon
2012-11-19	As $INTL CEO plans on retiring, here's a little #chart for context;pic.twitter.com/brtSsWTP
2012-11-20	$INTL - International Assets Stock Analysis - stock trading classes - http://www.dojispace.com/stock-picks/international-assets-stock-price-INTL.aspx …
2012-11-20	$INTL - International Assets Stock Analysis - - http://www.traderscreener.com/stocks/nasdaq-INTL.aspx …
2012-11-21	$INTL - International Assets Stock Analysis - cheap shares - http://www.dojispace.com/stock-picks/international-assets-stock-price-INTL.aspx …
2012-11-21	$INTL - International Assets Stock Analysis - day trade strategies - http://www.dojispace.com/stock-picks/international-assets-stock-price-INTL.aspx …
2012-11-21	$INTL - International Assets Stock Analysis - day trading success stories - http://www.dojispace.com/stock-picks/international-assets-stock-price-INTL.aspx …
2012-11-21	$INTL - International Assets Stock Analysis - day trading news - http://www.dojispace.com/stock-picks/international-assets-stock-price-INTL.aspx …
2012-11-23	$intl - international assets stock analysis - invest penny stocks - http://is.gd/yo2HrB
2012-11-23	$INTL - International Assets Stock Analysis - - http://www.traderscreener.com/stocks/nasdaq-INTL.aspx …
2012-11-25	$INTL - International Assets Stock Analysis - - http://www.traderscreener.com/stocks/nasdaq-INTL.aspx …
2012-11-26	$INTL - International Assets Stock Analysis - best stocks - http://www.dojispace.com/stock-picks/international-assets-stock-price-INTL.aspx …
2012-11-26	$INTL - International Assets Stock Analysis - trading futures - http://www.dojispace.com/stock-picks/international-assets-stock-price-INTL.aspx …
2012-11-29	$intl - international assets stock analysis - online stock trading - http://is.gd/yo2HrB
2012-12-01	$INTL - International Assets Stock Analysis - stock trades - http://www.dojispace.com/stock-picks/international-assets-stock-price-INTL.aspx …
2012-12-01	$INTL - International Assets Stock Analysis - how to find stocks - http://www.dojispace.com/stock-picks/international-assets-stock-price-INTL.aspx …
2012-12-02	$INTL - International Assets Stock Analysis - how to buy shares - http://www.dojispace.com/stock-picks/international-assets-stock-price-INTL.aspx …
2012-12-05	$INTL - International Assets Stock Analysis - - http://www.traderscreener.com/stocks/nasdaq-INTL.aspx …
2012-12-05	$INTL - International Assets Stock Analysis - - http://www.traderscreener.com/stocks/nasdaq-INTL.aspx …
2012-12-05	Shows the way: $INTL Raises $6 Billion in Bond Sale to Buy Back Stock - Bloomberg http://ow.ly/fPV2X #stocks
2012-12-06	$STX $MU $NVDA $MRVL $INTL all look good
2012-12-06	INTL FCStone Inc. Announces Date for 2012 Fiscal Fourth Quarter Earnings Conference Call $INTL #Technology #Telecommun http://goo.gl/3wyg8
2012-12-06	$INTL INTL FCStone Inc. Announces Date for 2012 Fiscal Fourth Quarter Earnings Con.. http://boardvote.com/sym/INTL/143384
2012-12-07	$INTL - International Assets Stock Analysis - - http://www.traderscreener.com/stocks/nasdaq-INTL.aspx …
2012-12-08	Mary Meeker @kpcb on internet @StanfordBiz http://ow.ly/1Q5gD4 Android eating into WinTel. $INTL $MSFT long term decline? Did i say so? :)
2012-12-09	$INTL - International Assets Stock Analysis - how to play the stock market - http://www.dojispace.com/stock-picks/international-assets-stock-price-INTL.aspx …
2012-12-09	$intl - international assets stock analysis - swing trading signals - http://is.gd/yo2HrB
2012-12-11	Earnings: $COST $JOY $OPAY $AVNR $RH $INTL $MNR $FEIM $UWN
2012-12-12	INTL FCStone Inc. $INTL Q4 [actual $0.42] [est $0.52] [diff -$0.10] @ 4:30pm #Earnings PR: http://goo.gl/fb/enqCc
2012-12-12	INTL Fcstone (INTL): FQ4 EPS of $0.42 beats by $0.09. Revenue of $118M (+9% Y/Y) misses by $15M. (PR) http://seekingalpha.com/n/fd4j $INTL
2012-12-12	INTL FCStone Inc. Reports Fiscal Fourth Quarter and Full Year 2012 Financial Results $INTL #Telecommunications #Techno http://goo.gl/UF1q6
2012-12-12	$INTL INTL FCStone Inc. Reports Fiscal Fourth Quarter and Full Year 2012 Financial.. http://boardvote.com/sym/INTL/150727
2012-12-13	$INTL - International Assets Stock Analysis - how to be a day trader - http://www.dojispace.com/stock-picks/international-assets-stock-price-INTL.aspx …
2012-12-13	$INTL - International Assets Stock Analysis - current stock market news - http://www.dojispace.com/stock-picks/international-assets-stock-price-INTL.aspx …
2012-12-13	$INTL - International Assets Stock Analysis - day trader account - http://www.dojispace.com/stock-picks/international-assets-stock-price-INTL.aspx …
2012-12-14	$INTL - International Assets Stock Analysis - - http://www.traderscreener.com/stocks/nasdaq-INTL.aspx …
2012-12-15	$INTL - International Assets Stock Analysis - - http://www.traderscreener.com/stocks/nasdaq-INTL.aspx …
2012-12-15	$INTL - International Assets Stock Analysis - automatic trading - http://www.dojispace.com/stock-picks/international-assets-stock-price-INTL.aspx …
2012-12-15	$INTL - International Assets Stock Analysis - how to trade from home - http://www.dojispace.com/stock-picks/international-assets-stock-price-INTL.aspx …
2012-12-16	$INTL - International Assets Stock Analysis - stocks to buy - http://www.dojispace.com/stock-picks/international-assets-stock-price-INTL.aspx …
2012-12-16	$INTL - International Assets Stock Analysis - t mobile stocks - http://www.dojispace.com/stock-picks/international-assets-stock-price-INTL.aspx …
2012-12-19	$INTL vs market -0.379 http://www.paranumeral.com/companies/13850
2012-12-20	$INTL - International Assets Stock Analysis - swing trading etf - http://www.dojispace.com/stock-picks/international-assets-stock-price-INTL.aspx …
2012-12-20	$INTL vs market -0.375 http://www.paranumeral.com/companies/13850
2012-12-20	$INTL - International Assets Stock Analysis - stock trading technical analysis - http://www.dojispace.com/stock-picks/international-assets-stock-price-INTL.aspx …
2012-12-21	$INTL vs market -0.375 http://www.paranumeral.com/companies/13850
2012-12-21	$INTL - International Assets Stock Analysis - learn about the stock market - http://www.dojispace.com/stock-picks/international-assets-stock-price-INTL.aspx …
2012-12-22	$INTL - International Assets Stock Analysis - best day trading schools - http://www.dojispace.com/stock-picks/international-assets-stock-price-INTL.aspx …
2012-12-22	$INTL - International Assets Stock Analysis - free daily stock picks - http://www.dojispace.com/stock-picks/international-assets-stock-price-INTL.aspx …
2012-12-23	$INTL - International Assets Stock Analysis - day trading program - http://www.dojispace.com/stock-picks/international-assets-stock-price-INTL.aspx …
2012-12-26	$INTL: INTL FCStone arranges $35 mln of Junior Notes for South Street Securities http://bit.ly/Vy7K6g
2012-12-26	$INTL - International Assets Stock Analysis - stock day trading - http://www.dojispace.com/stock-picks/international-assets-stock-price-INTL.aspx …
2012-12-26	$INTL INTL FCStone Securities Inc. Arranges $35 Million of Junior... http://www.noodls.com/view/6B19C264DA40B5732FB3A80676ED930DCB317384 …
2012-12-28	$INTL - International Assets Stock Analysis - - http://www.traderscreener.com/stocks/nasdaq-INTL.aspx …
2012-12-29	$INTL - International Assets Stock Analysis - penny stocks for tomorrow - http://www.dojispace.com/stock-picks/international-assets-stock-price-INTL.aspx …
2013-01-01	$INTL - International Assets Stock Analysis - best penny stock websites - http://www.dojispace.com/stock-picks/international-assets-stock-price-INTL.aspx …
2013-01-03	$INTL - International Assets Stock Analysis - free stock watch list - http://www.dojispace.com/stock-picks/international-assets-stock-price-INTL.aspx …
2013-01-03	$INTL - International Assets Stock Analysis - penny stock newsletter - http://www.dojispace.com/stock-picks/international-assets-stock-price-INTL.aspx …
2013-01-05	$INTL - International Assets Stock Analysis - gorilla stock picks - http://www.dojispace.com/stock-picks/international-assets-stock-price-INTL.aspx …
2013-01-06	$INTL - International Assets Stock Analysis - trader s guide - http://www.dojispace.com/stock-picks/international-assets-stock-price-INTL.aspx …
2013-01-07	$INTL - International Assets Stock Analysis - day trading monitors - http://www.dojispace.com/stock-picks/international-assets-stock-price-INTL.aspx …
2013-01-08	$INTL: INTL FCStone reacts to Sentinel judgment http://bit.ly/VR6yfV
2013-01-08	$INTL INTL FCStone Reacts to Sentinel Judgment http://www.noodls.com/view/FDB2572238B141FD49BB3DECC4CAFE79AC70172B …
2013-01-08	Depcom: Long term $CSCO and $INTL (Cisco & Intel) http://dlvr.it/2m96Zw
2013-01-08	Long term $CSCO and $INTL (Cisco &amp; Intel) are both supposed to have very good years. $AMD as a potential a http://investorshub.advfn.com/boards/read_msg.aspx?message_id=83165491 …
2013-01-08	Long term $CSCO and $INTL (Cisco &amp; Intel) are both supposed to have very good years. $AMD as a potential a http://investorshub.advfn.com/boards/read_msg.aspx?message_id=83165476 …
2013-01-08	$INTL - International Assets Stock Analysis - investing stock market - http://www.dojispace.com/stock-picks/international-assets-stock-price-INTL.aspx …
2013-01-11	$INTL - International Assets Stock Analysis - e trading - http://www.dojispace.com/stock-picks/international-assets-stock-price-INTL.aspx …
2013-01-13	$AAPL Apple cuts orders for iPhone parts citing "weak demand" uh-oh. $CRUS $INTL $QCOM I bet this draws a pull back for blow out earnings
2013-01-15	$INTL - International Assets Stock Analysis - day trading crude oil futures - http://www.dojispace.com/stock-picks/international-assets-stock-price-INTL.aspx …
2013-01-15	It’s #disruption, protect lower tier of market, see $INTL & Celeron RT @SeekingAlpha Why $AAPL Needs A Cheaper iPhonehttp://seekingalpha.com/a/nu1r
2013-01-15	A weaker yen is the point. Weaker yen = $intl_competitiveness++. Default unlikely b/c printing press, debt's in yen: http://www.bloomberg.com/video/ex-soros-adviser-japan-could-face-fiscal-collapse-RgMTEl86Sc2KwJD~ncEgAQ.html …
2013-01-16	Retailers to consumers: We’ll be watching you. Systems from @Intel to @ShopperTrak involve video analytics. http://on.mktw.net/11ztQO5 $INTL
2013-01-17	$INTL - International Assets Stock Analysis - business financial news - http://www.dojispace.com/stock-picks/international-assets-stock-price-INTL.aspx …
2013-01-17	$INTL #eotpro Intel shares rise after hours as chip maker reports profit that beat estimates
2013-01-17	$INTL & $AXP report after the close.
2013-01-18	++RT @RossTucker: Top Tickers of the Week:/01/18 | The Exchange - Yahoo! Finance http://finance.yahoo.com/blogs/the-exchange/big-tickers-week-jan-18-181959550.html … via @YahooFinance $AAPL $BAC $INTL .
2013-01-18	Top Tickers of the Week:/01/18 | The Exchange - Yahoo! Finance http://finance.yahoo.com/blogs/the-exchange/big-tickers-week-jan-18-181959550.html … via @YahooFinance $AAPL $BAC $INTL $NOK $RIM $FB
2013-01-18	$INTL: INTL FCStone intends to appeal Sentinel decision http://bit.ly/VbHLIG
2013-01-18	$INTL - International Assets Stock Analysis - stocks trading strategies - http://www.dojispace.com/stock-picks/international-assets-stock-price-INTL.aspx …
2013-01-18	$INTL INTL FCStone Inc. Intends to Appeal Sentinel Decision http://www.noodls.com/view/ADE3B8A01010CCC567978214F5520A46858F00ED …
2013-01-18	$INTL down 6% pre-mkt, $AAPL below 500 now, next target 485.82, There is a diff. between saying #AAPL down to 485, and quoting a pt in chart
2013-01-20	$INTL - International Assets Stock Analysis - where can i buy penny stocks - http://www.dojispace.com/stock-picks/international-assets-stock-price-INTL.aspx …
2013-01-20	$INTL - International Assets Stock Analysis - stocks to watch this week - http://www.dojispace.com/stock-picks/international-assets-stock-price-INTL.aspx …
2013-01-20	$INTL - International Assets Stock Analysis - gold stocks - http://www.dojispace.com/stock-picks/international-assets-stock-price-INTL.aspx …
2013-01-21	$INTL - International Assets Stock Analysis - how to buy stocks online - http://www.dojispace.com/stock-picks/international-assets-stock-price-INTL.aspx …
2013-01-22	$INTL - International Assets Stock Analysis - - http://www.traderscreener.com/stocks/nasdaq-INTL.aspx …
2013-01-22	$INTL - International Assets Stock Analysis - - http://www.traderscreener.com/stocks/nasdaq-INTL.aspx …
2013-01-22	$INTL - International Assets Stock Analysis - - http://www.traderscreener.com/stocks/nasdaq-INTL.aspx …
2013-01-23	$INTL - International Assets Stock Analysis - where can i buy penny stocks - http://www.dojispace.com/stock-picks/international-assets-stock-price-INTL.aspx …
2013-01-23	$INTL - International Assets Stock Analysis - e trade - http://www.dojispace.com/stock-picks/international-assets-stock-price-INTL.aspx …
2013-01-24	$INTL - International Assets Stock Analysis - - http://www.traderscreener.com/stocks/nasdaq-INTL.aspx …
2013-01-25	@PeterBoKiaer Wrong symbol on your 12/5 $INTL post... $6B's a bit large for sub $400M market cap... but INTL is impr... http://stks.co/dJB7
2013-01-26	$INTL - International Assets Stock Analysis - fibonacci day trading - http://www.dojispace.com/stock-picks/international-assets-stock-price-INTL.aspx …
2013-01-26	Ten stocks, randomly selected as every day: $SFN $CCJ $DFS $EQIX $COBZ $INTL $L $MAB $TRLG $VISN. More details at http://randomstocks.buckmaster.ca
2013-01-27	$INTL - International Assets Stock Analysis - trading stocks for a living - http://www.dojispace.com/stock-picks/international-assets-stock-price-INTL.aspx …
2013-01-28	$INTL - International Assets Stock Analysis - how to stock market - http://www.dojispace.com/stock-picks/international-assets-stock-price-INTL.aspx …
2013-01-30	$INTL - International Assets Stock Analysis - day trading career - http://www.dojispace.com/stock-picks/international-assets-stock-price-INTL.aspx …
2013-01-30	$INTL - International Assets Stock Analysis - how day trading works - http://www.dojispace.com/stock-picks/international-assets-stock-price-INTL.aspx …
2013-01-30	$intl - international assets stock analysis - day trading forex currency - http://is.gd/yo2HrB
2013-01-30	$INTL - International Assets Stock Analysis - coffee stocks - http://www.dojispace.com/stock-picks/international-assets-stock-price-INTL.aspx …
2013-01-30	$INTL - International Assets Stock Analysis - today s best penny stocks - http://www.dojispace.com/stock-picks/international-assets-stock-price-INTL.aspx …
2013-01-31	$INTL INTL FCStone Inc. Announces Date for 2013 Fiscal First Quarter Earnings Conf.. http://boardvote.com/sym/INTL/202572
2013-02-01	$INTL - International Assets Stock Analysis - commodity trading day - http://www.dojispace.com/stock-picks/international-assets-stock-price-INTL.aspx …
2013-02-01	$INTL - International Assets Stock Analysis - divergence day trading - http://www.dojispace.com/stock-picks/international-assets-stock-price-INTL.aspx …
2013-02-02	$INTL - International Assets Stock Analysis - how to by stock - http://www.dojispace.com/stock-picks/international-assets-stock-price-INTL.aspx …
2013-02-02	$INTL - International Assets Stock Analysis - australian stock - http://www.dojispace.com/stock-picks/international-assets-stock-price-INTL.aspx …
2013-02-05	$INTL - International Assets Stock Analysis - stock investment - http://www.dojispace.com/stock-picks/international-assets-stock-price-INTL.aspx …
2013-02-06	$INTL - International Assets #INTL Releases Quarterly Earnings Results http://goo.gl/fb/VcSPD
2013-02-06	$INTL - International Assets #INTL Releases Quarterly Earnings Results http://goo.gl/fb/mcewS
2013-02-06	$INTL - International Assets Stock Analysis - buying stock - http://www.dojispace.com/stock-picks/international-assets-stock-price-INTL.aspx …
2013-02-06	INTL FCStone (INTL): FQ1 EPS of $0.68 beats by $0.31. Revenue of $125.7M (+31% Y/Y) misses by $3M. (PR) http://seekingalpha.com/n/hd7t $INTL
2013-02-06	$INTL INTL FCStone Inc. Reports Fiscal 2013 First Quarter Financial Results.. http://boardvote.com/sym/INTL/210191
2013-02-07	$INTL - International Assets Stock Analysis - forex swing trading - http://www.dojispace.com/stock-picks/international-assets-stock-price-INTL.aspx …
2013-02-07	INTL FCStone Management Discusses Q1 2013 Results - Earnings Call now available at http://conferencecalltranscripts.org/?co=INTL.US $INTL
2013-02-08	$INTL Q1 Adj. rev's +25% to $116.5M; Adj. Net Income $7.5M vs. ($2.4M) http://stks.co/t2AC #commodities #financialservices #currencies
2013-02-09	$INTL - International Assets Stock Analysis - most profitable stocks - http://www.dojispace.com/stock-picks/international-assets-stock-price-INTL.aspx …
2013-02-09	$INTL - International Assets Stock Analysis - buffett stock picks - http://www.dojispace.com/stock-picks/international-assets-stock-price-INTL.aspx …
2013-02-12	$intl - international assets stock analysis - uranium stocks - http://is.gd/yo2HrB
2013-02-13	$INTL - International Assets Stock Analysis - day market online stock trading - http://www.dojispace.com/stock-picks/international-assets-stock-price-INTL.aspx …
2013-02-13	$INTL - International Assets Stock Analysis - - http://www.traderscreener.com/stocks/nasdaq-INTL.aspx …
2013-02-14	New SC 13G/A from BARES CAPITAL MANAGEMENT, INC. concerning $INTL. See details at http://tinyurl.com/amnd4ud
2013-02-14	$intl - international assets stock analysis - stock watch game - http://is.gd/yo2HrB
2013-02-14	$INTL vs market -0.220 http://www.paranumeral.com/companies/13850
2013-02-15	$INTL - International Assets Stock Analysis - 2011 stocks to watch - http://www.dojispace.com/stock-picks/international-assets-stock-price-INTL.aspx …
2013-02-16	$INTL - International Assets Stock Analysis - pennystocks - http://www.dojispace.com/stock-picks/international-assets-stock-price-INTL.aspx …
2013-02-18	$intl - international assets stock analysis - dr penny stock - http://is.gd/yo2HrB
2013-02-19	$INTL - International Assets Stock Analysis - - http://www.traderscreener.com/stocks/nasdaq-INTL.aspx …
2013-02-19	$INTL INTL FCStone Inc. Announces Filing of Universal Shelf Registration Statement.. http://boardvote.com/sym/INTL/224277
2013-02-19	$INTL - International Assets Stock Analysis - hot stocks - http://www.dojispace.com/stock-picks/international-assets-stock-price-INTL.aspx …
2013-02-21	$INTL - International Assets Stock Analysis - day to day trader - http://www.dojispace.com/stock-picks/international-assets-stock-price-INTL.aspx …
2013-02-21	I love Intel's ambition to disrupt TV, and hope it works, but this is very far from their core capabilities. Red flag? $INTL
2013-02-22	$INTL - International Assets Stock Analysis - automatic day trading software - http://www.dojispace.com/stock-picks/international-assets-stock-price-INTL.aspx …
2013-02-23	$INTL - International Assets Stock Analysis - how to trade stocks for free - http://www.dojispace.com/stock-picks/international-assets-stock-price-INTL.aspx …
2013-02-23	$INTL - International Assets Stock Analysis - stock market quotes - http://www.dojispace.com/stock-picks/international-assets-stock-price-INTL.aspx …
2013-02-24	$INTL - International Assets Stock Analysis - toronto stock exchange - http://www.dojispace.com/stock-picks/international-assets-stock-price-INTL.aspx …
2013-02-26	New alert tomorrow after 220% gains in the past week! Sign up today! Fresh blog: http://www.psno.org … $AMZN $BAC $INTL $ENYC $FB $SIRI
2013-02-26	The more the better! Intel getting into Big Data software biz with Hadoop Dist optimized for SDD. #bigdata $INTL http://gigaom.com/2013/02/26/cloudera-who-intel-announces-its-own-hadoop-distribution …
2013-02-27	$INTL Intl Fcstone Inc Files 8-K : Departure of Directors or Certain Officers; Ele.. http://boardvote.com/sym/INTL/238359
2013-02-27	$INTL - International Assets Stock Analysis - stock markets - http://www.dojispace.com/stock-picks/international-assets-stock-price-INTL.aspx …
2013-02-28	$intl - international assets stock analysis - tech stock picks - http://is.gd/yo2HrB
2013-03-02	$INTL - International Assets Stock Analysis - day trading on line - http://www.dojispace.com/stock-picks/international-assets-stock-price-INTL.aspx …
2013-03-02	@BlueGreenCap Thanks for the follow; I'm partial to value & SS - like $GSL $APRI $INTL $EBIX despite the noise, $VVTV, $KDX / $KLNDF
2013-03-04	$intl - international assets stock analysis - day trading secrets revealed - http://is.gd/yo2HrB
2013-03-04	$INTL - International Assets Stock Analysis - day trading software review - http://www.dojispace.com/stock-picks/international-assets-stock-price-INTL.aspx …
2013-03-05	$INTL - International Assets Stock Analysis - how to get into day trading - http://www.dojispace.com/stock-picks/international-assets-stock-price-INTL.aspx …
2013-03-05	$intl - international assets stock analysis - stocks that are doing well - http://is.gd/yo2HrB
2013-03-06	$INTL CEO Exercises options for 67k shares; sells 3k and retains balance. Options were to expire in 1-3 days. #insider #commodities
2013-03-10	$INTL - International Assets Stock Analysis - money market stock - http://www.dojispace.com/stock-picks/international-assets-stock-price-INTL.aspx …
2013-03-11	$INTL - International Assets Stock Analysis - forex signals - http://www.dojispace.com/stock-picks/international-assets-stock-price-INTL.aspx …
2013-03-11	$INTL: INTL FCStone universal shelf registration statement declared effective by SEC http://bit.ly/10uJsyY
2013-03-11	$INTL INTL FCStone Universal Shelf Registration Statement Declared Effective by SE.. http://boardvote.com/sym/INTL/254301
2013-03-13	$intl - international assets stock analysis - short term swing trading - http://is.gd/yo2HrB
2013-03-13	$INTL - International Assets Stock Analysis - forex stocks - http://www.dojispace.com/stock-picks/international-assets-stock-price-INTL.aspx …
2013-03-13	$INTL - International Assets Stock Analysis - stock watch - http://www.dojispace.com/stock-picks/international-assets-stock-price-INTL.aspx …
2013-03-14	$INTL - International Assets Stock Analysis - - http://www.traderscreener.com/stocks/nasdaq-INTL.aspx …
2013-03-14	$intl - international assets stock analysis - daily stock pick - http://is.gd/yo2HrB
2013-03-16	$INTL - International Assets Stock Analysis - how to forex trade - http://www.dojispace.com/stock-picks/international-assets-stock-price-INTL.aspx …
2013-03-17	$intl - international assets stock analysis - stock charts - http://www.dojispace.com/stock-picks/international-assets-stock-price-intl.aspx …
2013-03-17	$INTL - International Assets Stock Analysis - penny stock trader - http://www.dojispace.com/stock-picks/international-assets-stock-price-INTL.aspx …
2013-03-19	$INTL - International Assets Stock Analysis - day trading info - http://www.dojispace.com/stock-picks/international-assets-stock-price-INTL.aspx …
2013-03-19	$INTL - International Assets Stock Analysis - stock watching software - http://www.dojispace.com/stock-picks/international-assets-stock-price-INTL.aspx …
2013-03-20	$INTL - International Assets Stock Analysis - - http://www.traderscreener.com/stocks/nasdaq-INTL.aspx …
2013-03-20	$intl - international assets stock analysis - good stocks - http://www.dojispace.com/stock-picks/international-assets-stock-price-intl.aspx …
2013-03-20	$intl - international assets stock analysis - oliver velez swing trading - http://is.gd/yo2HrB
2013-03-20	Intel Diversifies http://prsm.tc/1UcS7z via @prismatic < Investors in $intl should be very concerned.
2013-03-23	$INTL - International Assets Stock Analysis - stocks market watch - http://www.dojispace.com/stock-picks/international-assets-stock-price-INTL.aspx …
2013-03-24	$INTL - International Assets Stock Analysis - trade stocks online for free - http://www.dojispace.com/stock-picks/international-assets-stock-price-INTL.aspx …
2013-03-24	$INTL - International Assets Stock Analysis - penny stocks for beginners - http://www.dojispace.com/stock-picks/international-assets-stock-price-INTL.aspx …
2013-03-28	$INTL - International Assets Stock Analysis - - http://www.traderscreener.com/stocks/nasdaq-INTL.aspx …
2013-03-31	$INTL - International Assets Stock Analysis - stock market for dummies - http://www.dojispace.com/stock-picks/international-assets-stock-price-INTL.aspx …
2013-03-31	$INTL - International Assets Stock Analysis - day online trading - http://www.dojispace.com/stock-picks/international-assets-stock-price-INTL.aspx …
2013-04-01	$INTL - International Assets Stock Analysis - what is a stock exchange - http://www.dojispace.com/stock-picks/international-assets-stock-price-INTL.aspx …
2013-04-02	$INTL - International Assets Stock Analysis - stocks day trading - http://www.dojispace.com/stock-picks/international-assets-stock-price-INTL.aspx …
2013-04-02	what? collusion in Silicon Valley? http://stks.co/t7DD $FB $GOOG $AAPL $INTL $INTU
2013-04-02	$INTL - International Assets Stock Analysis - - http://www.traderscreener.com/stocks/nasdaq-INTL.aspx …
2013-04-02	@robustcloud +1 and openness only applies where we don't make money! Don't see $INTL open sourcing their fab technology! #deploycon
2013-04-02	Yh y?"@phemmymak: @jienel04 are u in his $intl std?"
2013-04-02	@jienel04 are u in his $intl std?
2013-04-03	$INTL - International Assets Stock Analysis - it technical analysis - http://www.dojispace.com/stock-picks/international-assets-stock-price-INTL.aspx …
2013-04-03	$INTL - International Assets Stock Analysis - penny stock to watch 2011 - http://www.dojispace.com/stock-picks/international-assets-stock-price-INTL.aspx …
2013-04-04	$INTL - International Assets Stock Analysis - how do stocks work - http://www.dojispace.com/stock-picks/international-assets-stock-price-INTL.aspx …
2013-04-05	$intl - international assets stock analysis - tomorrow stock picks - http://is.gd/FJVTft
2013-04-06	$INTL - International Assets Stock Analysis - - http://www.traderscreener.com/stocks/nasdaq-INTL.aspx …
2013-04-07	$INTL - International Assets Stock Analysis - stock picks penny - http://www.dojispace.com/stock-picks/international-assets-stock-price-INTL.aspx …
2013-04-09	$INTL INTL FCStone Inc. Updates on FCStone Class Action Lawsuit.. http://boardvote.com/sym/INTL/291273
2013-04-10	$INTL - International Assets Stock Analysis - winning stock picks - http://www.dojispace.com/stock-picks/international-assets-stock-price-INTL.aspx …
2013-04-10	Intel Cooks Up Future of TV -- a Potential Mess for Cable | Media - http://pulse.me/s/ktO9a #disruption $INTL
2013-04-11	5 top stocks on NASDAQ: $ROYL, $INTL, $QTEC, $SYNC, $CPHD http://stks.co/q892
2013-04-12	$INTL - International Assets Stock Analysis - - http://www.traderscreener.com/stocks/nasdaq-INTL.aspx …
2013-04-12	How two halves of the 'Wintel' duopoly missed the boat with mobile $Msft $intl http://on.wsj.com/ZPJ5wh
2013-04-12	$INTL - International Assets Stock Analysis - nyse exchange - http://www.dojispace.com/stock-picks/international-assets-stock-price-INTL.aspx …
2013-04-13	Making elephants dance ? :) “@shukla: How two halves of the 'Wintel' duopoly missed the boat with mobile $Msft $intl http://on.wsj.com/ZPJ5wh ”
2013-04-14	$INTL - International Assets Stock Analysis - day trading for dummies - http://www.dojispace.com/stock-picks/international-assets-stock-price-INTL.aspx …
2013-04-14	$INTL - International Assets Stock Analysis - trade penny stock - http://www.dojispace.com/stock-picks/international-assets-stock-price-INTL.aspx …
2013-04-15	$INTL - International Assets Stock Analysis - how to trade penny stocks - http://www.dojispace.com/stock-picks/international-assets-stock-price-INTL.aspx …
2013-04-15	$INTL - International Assets Stock Analysis - day trading firms in nyc - http://www.dojispace.com/stock-picks/international-assets-stock-price-INTL.aspx …
2013-04-16	CEO & CFO of INTL FCStone marketing in Chicago & Minneapolis today/tomorrow with Catalyst & Singular Research $INTL #financials #commodities
2013-04-17	Mashery CEO: Intel’s buyout will expand its horizons http://prsm.tc/Eflawg via @prismatic <More acts of desperation from $INTL.
2013-04-17	$INTL - International Assets Stock Analysis - live market - http://www.dojispace.com/stock-picks/international-assets-stock-price-INTL.aspx …
2013-04-17	$INTL - International Assets Stock Analysis - day trading stories - http://www.dojispace.com/stock-picks/international-assets-stock-price-INTL.aspx …
2013-04-18	Commodity risk & hedging consultants: INTL FCStone on beef supplies: http://stks.co/hSEi $INTL #livestock #commodities #beef
2013-04-19	@GirlsDoStocks2 We work with compelling stock ideas of diff. shapes, sizes, styles: $VVTV, $KDX.TO, $WAVX, $INTL, $OPAY Happy to tell more
2013-04-22	$INTL - International Assets Stock Analysis - stock strategies - http://www.dojispace.com/stock-picks/international-assets-stock-price-INTL.aspx …
2013-04-22	$INTL - International Assets Stock Analysis - - http://www.traderscreener.com/stocks/nasdaq-INTL.aspx …
2013-04-23	@tlmontana @govefinance @mjd007 $aapl report was as exciting as $intl reports. I can't understand why buy yet...
2013-04-24	U.S Debt Markets to Get Bite of Apple. But How Big? - Forbes http://ow.ly/koPDu $AAPL $NKE $INTL #spcapiq (free)
2013-04-24	U.S Debt Markets to Get Bite of Apple. But How Big? - Forbes http://ow.ly/koPBW $AAPL $NKE $INTL #spcapiq (free)
2013-04-24	@uncliggett and $INTL...shhhh
2013-04-24	$intl - international assets stock analysis - s&p day trading - http://is.gd/FJVTft
2013-04-26	$INTL - International Assets Stock Analysis - day trading stock market - http://www.dojispace.com/stock-picks/international-assets-stock-price-INTL.aspx …
2013-04-27	$INTL - International Assets Stock Analysis - the best penny stock - http://www.dojispace.com/stock-picks/international-assets-stock-price-INTL.aspx …
2013-04-28	$INTL - International Assets Stock Analysis - swing trading blog - http://www.dojispace.com/stock-picks/international-assets-stock-price-INTL.aspx …
2013-04-29	$INTL - International Assets Stock Analysis - what are penny stocks - http://www.dojispace.com/stock-picks/international-assets-stock-price-INTL.aspx …
2013-04-30	$INTL - International Assets Stock Analysis - selling penny stocks - http://www.dojispace.com/stock-picks/international-assets-stock-price-INTL.aspx …
2013-04-30	$INTL - International Assets Stock Analysis - forex day trading - http://www.dojispace.com/stock-picks/international-assets-stock-price-INTL.aspx …
2013-04-30	$intl - international assets stock analysis - swing trade indicators - http://is.gd/FJVTft
2013-04-30	$intl new #atom quad-core coming soon to #windows and #android. Puts pressure on $armh at entry-level costs. http://ow.ly/kzVti
2013-05-01	$INTL - International Assets Stock Analysis - trader day - http://www.dojispace.com/stock-picks/international-assets-stock-price-INTL.aspx …
2013-05-01	$INTL INTL FCStone Inc. Announces Date for 2013 Fiscal Second Quarter Earnings Con.. http://boardvote.com/sym/INTL/315387
2013-05-01	@wealthsafe Thx for follow. @KlondexIR $KLNDF OTCQX is Nevada's next #gold #silver mine, wort look as is commodities risk manager $INTL
2013-05-01	$INTL - International Assets Stock Analysis - top stock picks - http://www.dojispace.com/stock-picks/international-assets-stock-price-INTL.aspx …
2013-05-02	$INTL base metals team departure is non-issue. Biz did $9M in rev's in FY '12 < 2% of total & much less in Q1 '13 http://stks.co/eSqK
2013-05-02	$INTL is on our radar - amazing track record and an impressive franchise in risk management/commodities/hedging etc.
2013-05-04	Commodities #trading / #hedging / risk management firm INTL FCStone's CoffeeNetwork comments on #coffee indy: http://stks.co/iUGP $INTL
2013-05-05	$INTL - International Assets Stock Analysis - - http://www.traderscreener.com/stocks/nasdaq-INTL.aspx …
2013-05-05	$INTL - International Assets Stock Analysis - - http://www.traderscreener.com/stocks/nasdaq-INTL.aspx …
2013-05-06	$INTL - International Assets Stock Analysis - - http://www.traderscreener.com/stocks/nasdaq-INTL.aspx …
2013-05-07	Very interesting perspective on #Intel @CoryTV: $AMD CEO Hector Ruiz on the future of $INTL - http://ow.ly/kLHQ9
2013-05-07	$AMD CEO Hector Ruiz on the future of $INTL - http://ow.ly/kLHQ9
2013-05-07	$INTL - International Assets Stock Analysis - - http://www.traderscreener.com/stocks/nasdaq-INTL.aspx …
2013-05-07	$INTL - International Assets Stock Analysis - swing trading ideas - http://www.dojispace.com/stock-picks/international-assets-stock-price-INTL.aspx …
2013-05-08	$INTL - International Assets Stock Analysis - day trading calculator - http://www.dojispace.com/stock-picks/international-assets-stock-price-INTL.aspx …
2013-05-08	$INTL INTL FCStone Securities Inc. Executes Account Transfer... http://www.noodls.com/view/6E1971C9C6BB7EA3C99096E9166F3EB411DF3FD4 …
2013-05-08	INTL FCStone (INTL): Q1 EPS of $0.08 misses by $0.37. Revenue of $117.3M misses by $18.5M. (PR) http://seekingalpha.com/n/lolz $INTL
2013-05-08	$INTL Intl Fcstone Inc Files 8-K : Results of Operations and Financial Condition, .. http://boardvote.com/sym/INTL/327204
2013-05-08	$INTL INTL FCStone Inc. Reports Fiscal 2013 Second Quarter Financial Results.. http://boardvote.com/sym/INTL/327039
2013-05-08	$INTL - International Assets Stock Analysis - small stocks to watch - http://www.dojispace.com/stock-picks/international-assets-stock-price-INTL.aspx …
2013-05-08	$INTL - International Assets Stock Analysis - hot stock picks - http://www.dojispace.com/stock-picks/international-assets-stock-price-INTL.aspx …
2013-05-09	$INTL - International Assets Stock Analysis - swing trade stock picks - http://www.dojispace.com/stock-picks/international-assets-stock-price-INTL.aspx …
2013-05-09	$INTL Q2 Results disappoint but create attractive entry point below book value? Conference call script here: http://stks.co/aTpE
2013-05-09	Check out questions provided regarding $INTL conference transcript http://www.conferencecalltranscripts.org/include?location=http://seekingalpha.com/article/1419131-intl-fcstone-management-discusses-q2-2013-results-earnings-call-transcript …
2013-05-09	$INTL - International Assets Stock Analysis - traders - http://www.dojispace.com/stock-picks/international-assets-stock-price-INTL.aspx …
2013-05-10	$INTL - International Assets Stock Analysis - - http://www.traderscreener.com/stocks/nasdaq-INTL.aspx …
2013-05-10	$INTL - International Assets Stock Analysis - latest stock market news - http://www.dojispace.com/stock-picks/international-assets-stock-price-INTL.aspx …
2013-05-10	$INTL - International Assets Stock Analysis - penny stock investment - http://www.dojispace.com/stock-picks/international-assets-stock-price-INTL.aspx …
2013-05-10	$INTL - International Assets Stock Analysis - stock pick - http://www.dojispace.com/stock-picks/international-assets-stock-price-INTL.aspx …
2013-05-10	$INTL - International Assets Stock Analysis - swing trading charts - http://www.dojispace.com/stock-picks/international-assets-stock-price-INTL.aspx …
2013-05-11	Sorry, should be $INTC, not $INTL
2013-05-11	@PeterGhostine Had to leave but the $INTL chart looks like the classic "W" pattern with a higher second down leg then up, as you show
2013-05-11	$INTL - International Assets Stock Analysis - - http://www.traderscreener.com/stocks/nasdaq-INTL.aspx …
2013-05-13	$INTL INTL FCStone Inc. Names Scott Branch as President.. http://boardvote.com/sym/INTL/332846
2013-05-13	$INTL Intl Fcstone Inc Files 8-K : Departure of Directors or Certain Officers; Ele.. http://boardvote.com/sym/INTL/332829
2013-05-14	INTL FCStone to Acquire Up to 90% of Equity Interest of Cleartrade Exchange http://www.benzinga.com/news/13/05/3586141/intl-fcstone-to-acquire-up-to-90-of-equity-interest-of-cleartrade-exchange … $INTL
2013-05-14	$INTL: INTL FCStone to acquire control of Cleartrade Exchange http://bit.ly/13uPZNq
2013-05-14	$INTL INTL FCStone Inc. to Acquire Control of Cleartrade Exchange.. http://boardvote.com/sym/INTL/334125
2013-05-15	$INTL - International Assets Stock Analysis - hot penny stocks - http://www.dojispace.com/stock-picks/international-assets-stock-price-INTL.aspx …
2013-05-16	$INTL INTL FCStone Inc. Announces Advisory & Project Finance Engagement for Succes.. http://boardvote.com/sym/INTL/337776
2013-05-17	$INTL - International Assets Stock Analysis - successful day trading - http://www.dojispace.com/stock-picks/international-assets-stock-price-INTL.aspx …
2013-05-19	Commented on StockTwits: $INTL is a great value story in specialty finance - were you thinking $INTC? http://stks.co/sDN6
2013-05-19	Commented on StockTwits: $INTL continues to build its footprint with value-oriented acquisitions. http://stks.co/pDT6
2013-05-20	Commented on StockTwits: hey, just saw this, not sure what in reference to on $INTL or $INTC. I like $INTC here... http://stks.co/tDXu
2013-05-20	$INTL - International Assets Stock Analysis - daytrading software - http://www.dojispace.com/stock-picks/international-assets-stock-price-INTL.aspx …
2013-05-20	Inter-Tel $INTL upstreak now 5 days. http://bit.ly/SPYD35
2013-05-21	$INTL - International Assets Stock Analysis - today s best stock picks - http://www.dojispace.com/stock-picks/international-assets-stock-price-INTL.aspx …
2013-05-21	Intel’s New CEO Shakes Up the Joint ▸ http://bit.ly/11aiAlY $INTL #Intel @intel @IntelITS
2013-05-21	Inter-Tel $INTL upstreak has ended. http://bit.ly/SPYD35
2013-05-22	$INTL - International Assets Stock Analysis - top 50 stocks - http://www.dojispace.com/stock-picks/international-assets-stock-price-INTL.aspx …
2013-05-23	$INTL - International Assets Stock Analysis - de stock - http://www.dojispace.com/stock-picks/international-assets-stock-price-INTL.aspx …
2013-05-23	RT @MaureenOGara: Intel’s New CEO Shakes Up the Joint▸ http://bit.ly/11aiAlY $INTL #Intel #intelit @intel @IntelvPro
2013-05-27	$INTL - International Assets Stock Analysis - learn about the stock market - http://www.dojispace.com/stock-picks/international-assets-stock-price-INTL.aspx …
2013-05-29	$INTL: INTL FCStone announced that its wholly-owned subsidiary has reached a settlement with the CTFC; settlement... http://bit.ly/11yP1Ao
2013-05-29	$INTL - International Assets Stock Analysis - day trading monitors - http://www.dojispace.com/stock-picks/international-assets-stock-price-INTL.aspx …
2013-05-29	$INTL FCStone LLC Reaches Settlement With CFTC.. http://boardvote.com/sym/INTL/351638
2013-05-30	$INTL - International Assets Stock Analysis - - http://www.traderscreener.com/stocks/nasdaq-INTL.aspx …
2013-05-30	Commented on StockTwits: I think I was clarifying that $INTL is a great spec. financial company and NOT $INTC - fr... http://stks.co/fXhA
2013-06-01	$INTL - International Assets Stock Analysis - day trading stocks - http://www.dojispace.com/stock-picks/international-assets-stock-price-INTL.aspx …
2013-06-03	$INTL - International Assets Stock Analysis - trading stocks online - http://www.dojispace.com/stock-picks/international-assets-stock-price-INTL.aspx …
2013-06-03	Shine bright like $INTL! Potential to go up to $50 a share! http://goo.gl/RXT34
2013-06-04	Putting together a good exit strategy for $AMD and looking at $NVDA & $INTL.
2013-06-04	$INTL - International Assets Stock Analysis - http://street.com - http://www.dojispace.com/stock-picks/international-assets-stock-price-INTL.aspx …
2013-06-04	$INTL - International Assets Stock Analysis - nyse - http://www.dojispace.com/stock-picks/international-assets-stock-price-INTL.aspx …
2013-06-04	$INTL Intl Fcstone Inc Files 8-K : Entry into a Material Definitive Agreement, Fin.. http://boardvote.com/sym/INTL/357234
2013-06-04	What is the story behind $INTL? It's a commodity trading company right? There has got to be strategic value in all that flow.
2013-06-04	@TheBubbleBubble Thanks for follow! No bubbles here!! @KlondexIR $KLNDF @WaveSystems $WAVXV @ShopNBC $VVTV INTL FCStone $INTL
2013-06-05	$INTL Global Food Issues Take Center Stage at INTL FCStone's 2013 Outlook Conferen.. http://boardvote.com/sym/INTL/358621
2013-06-06	$INTL - International Assets Stock Analysis - top stock picks for 2011 - http://www.dojispace.com/stock-picks/international-assets-stock-price-INTL.aspx …
2013-06-06	$INTL - International Assets Stock Analysis - online trading sites - http://www.dojispace.com/stock-picks/international-assets-stock-price-INTL.aspx …
2013-06-06	$INTL - International Assets Stock Analysis - stock picking software - http://www.dojispace.com/stock-picks/international-assets-stock-price-INTL.aspx …
2013-06-07	$intl - international assets stock analysis - share - http://www.dojispace.com/stock-picks/international-assets-stock-price-intl.aspx …
2013-06-07	Advanced Micro Devices, Inc. - Good Time To Short http://seekingalpha.com/a/vvvy $NVDA $INTL $AMD
2013-06-08	$INTL - International Assets Stock Analysis - trading stock market - http://www.dojispace.com/stock-picks/international-assets-stock-price-INTL.aspx …
2013-06-09	$INTL - International Assets Stock Analysis - biotech stocks to watch - http://www.dojispace.com/stock-picks/international-assets-stock-price-INTL.aspx …
2013-06-10	$INTL - International Assets Stock Analysis - trading money - http://www.dojispace.com/stock-picks/international-assets-stock-price-INTL.aspx …
2013-06-10	Kim Stevenson - Intel on #theCUBE @ IBM Edge 2013 onDemand #IBMEdge http://youtu.be/Qgr7psmfhbg #SiliconANGLE #Wikibon $IBM #IBM $INTL #INTEL
2013-06-10	Commented on: "Advanced Micro Devices, Inc. - Good Time To Short" http://seekingalpha.com/a/vvvy $AMD $NVDA $INTL
2013-06-10	$intl - international assets stock analysis - online stock news - http://is.gd/FJVTft
2013-06-11	Soft Commodities/Grain Expert INTL FCStone on European Wheat http://stks.co/rGE0 $INTL #Wheat #grain #Europe #EU #hedging
2013-06-12	@LaurenLyster $INTL
2013-06-18	@bloombergtv Assume strength in farming is good for INTL FCStone $INTL ?
2013-06-18	@bloombergtv Assume strength in farming is good for INTL FCStone $INTL ?
2013-06-19	Leucadia reduces INTL FCStone position to 918k 4.8% after purchase of Jefferies, a commodities competitor http://stks.co/pHMD $INTL $LUK
2013-06-19	$INTL Global Food Issues Take Center Stage at INTL FCStone's 2013 Outlook Conferen.. http://boardvote.com/sym/INTL/370528
2013-06-19	New SC 13D/A from LEUCADIA NATIONAL CORP concerning $INTL. See details at http://tinyurl.com/3v5fqou
2013-06-20	Like a good marine, $INTL is holding the line today
2013-06-22	Coming Soon: Intel's Must-See TV http://on.barrons.com/1a0yY22 via @barronsonline long $intl
2013-06-25	$INTL INTL FCStone Inc. Announces the Placement of a US $70.2 MM Performance Bond .. http://boardvote.com/sym/INTL/374853
2013-06-25	@gmiguelps Thx for follow - we have 2 relevant clients: a leading gold trader $INTL & a new Nevada gold producer $KLNDF or $KDX.CA #gold
2013-06-27	$INTL Dairy Market Volatility Seen Continuing in Near Term.. http://boardvote.com/sym/INTL/376842
2013-06-27	@BIGMONEYMIKE6 We can't guarantee anything but we do like these stocks $VVTV $WAVX $KLNDF $KDX.CA $OPAY $INTL $BKYI $NICE $GSL $TWER $EBIX
2013-06-28	All Americano top 3 workplaces in India. http://zite.to/12a0Rwv $GOOG $INTL $AXP #India
2013-06-28	Check Out Our Favorite Stocks for 2013 $amzn $tsla $goog $intl https://s3.amazonaws.com/easel.ly/all_easels/159488/FavStocks/image.jpg …
2013-07-02	David Einhorn could take out all stock sellers all way up2 $10 & still sell CO. 4 $16 -$20 aShare @FiboZero $CSCO $DELL $INTL $HPQ $ORCL
2013-07-02	SanDisk Acquires Enterprise SSD Maker - @FiboZero http://247wallst.com/2013/07/02/sandisk-acquires-enterprise-solid-state-drive-maker/ … $CSCO $DELL $INTL $MSFT $GOOG $SNE $AAPL $HPQ $ORCL $MU $AMD $WDC
2013-07-02	Don't say No one told you when it explodes 2000% @FiboZero $CSCO $DELL $INTL $MSFT $GOOG $SNE $AAPL $HPQ $ORCL $MU $AMD $WDC $EA $SCTY $FB
2013-07-02	$MU Don't Over Look $OCZ SSD @$1.50's who might be interested to Buyout for penny's ? $CSCO $DELL $INTL $MSFT $GOOG $SNE $AAPL $HPQ $ORCL
2013-07-09	INTL FCStone Article on Seeking Alpha http://stks.co/caWe $INTL #commodities #riskmanagement
2013-07-09	INTL FCStone Poised To Benefit From Industry Shakeup http://seekingalpha.com/a/x0ls $INTL
2013-07-10	$INTL: INTL FCStone modifies structure of proposed relationship with Cleartrade Exchange due to regulatory... http://bit.ly/12ZKQNp
2013-07-10	$INTL INTL FCStone Modifies Structure of Proposed Relationship With Cleartrade Exc.. http://boardvote.com/sym/INTL/387662
2013-07-11	$INTL: INTL FCStone announces underwritten public offering of senior notes due 2020 http://bit.ly/1dmiYos
2013-07-11	$INTL @INTLFCStone Files Senior Note Offering via Sterne Agee & Janney Montgomery
2013-07-11	$INTL INTL FCStone Inc. Announces Public Offering of Senior Notes.. http://boardvote.com/sym/INTL/388009
2013-07-11	$INTL Intl Fcstone Inc Files 8-K : Financial Statements and Exhibits, ..... http://boardvote.com/sym/INTL/387985
2013-07-12	MASSIVE mobile disruption - #Samsung teaming w/ $INTL on #Tizen #Linux based operating system to boot $GOOG #Android http://ow.ly/mV3UA
2013-07-12	$INTL Intl Fcstone Inc Files 8-K : Other Events, Financial Statements and Exhibits.. http://boardvote.com/sym/INTL/389178
2013-07-12	$C $KO $GS $IBM $INTL $JNJ$ $MSFT $YHOO & more report #earnings next week. See the full schedule @ http://bit.ly/15B0sI6
2013-07-12	The analyst who took down #Intel $INTL :http://bloom.bg/1amajpN
2013-07-13	$KO $GS $IBM $INTL $JNJ $MSFT $YHOO & more report #earnings next week. See the full schedule @ http://bit.ly/15B0sI6
2013-07-14	$C $GS $IBM $INTL $JNJ $MSFT $YHOO & more report #earnings next week
2013-07-14	$C $GS $IBM $INTL $JNJ $MSFT $YHOO & more report #earnings next week. See the full schedule @ http://bit.ly/15B0sI6
2013-07-15	$INTL: INTL FCStone prices public offering of $40 mln of 8.50% senior notes due 2020 http://bit.ly/18hlxI5
2013-07-15	$INTL INTL FCStone Inc. Prices Public Offering of $40 Million of Senior Notes Due .. http://boardvote.com/sym/INTL/390468
2013-07-16	$INTL Daily: Diamond Bottom http://bit.ly/1bGd17H
2013-07-16	INTL FCStone Prices $40M offering of 8.5% senior notes http://stks.co/pKK4 $INTL #commodities #riskmanagement #securities
2013-07-17	$EBAY hit after hours, $INTL & $IBM both up after hours
2013-07-17	$INTL dropping newswire service next quarter. Going straight to IR page one minute after the bell starting in Q3. #earnings #mentalnote
2013-07-17	$INTL keeping it traditional with pre-call music. I still kinda like the indie vibe on yesterday's $YHOO call…and that was it. #earnings
2013-07-17	Declining Revenues don't matter, Many alternative methods to grow #profit, only Earnings matter... right? $HP $IBM $INTL $EBAY $CVLT
2013-07-17	$CVLT Vulnerable 50% drop, +20% growth required to sustain ridiculously high PE? $ACN $ORCL $IBM $INTL $SYMC $HP indicators of Tech trend
2013-07-21	@kirkbones Everybody missed their quarters, $GOOG $MSFT $INTL $EBAY
2013-07-21	Buy S&P 500, Avoid Nasdaq http://seekingalpha.com/a/xfvs $AMD $GE $GOOG $INTL $MSFT $SPY $QQQ
2013-07-23	$INTL Intl Fcstone Inc Files 8-K : Entry into a Material Definitive Agreement, Oth.. http://boardvote.com/sym/INTL/395834
2013-07-25	Small-cap stocks with bullish 50/200-day moving ave crossovers - $BCRX $DLIA $GMAN $INTL - More stocks: http://crystalequityresearch.com/SmCpStr/ - #smallcap
2013-07-25	$INTL INTL FCStone Inc. Announces Advisory and Project Finance Engagement for Refi.. http://boardvote.com/sym/INTL/399487
2013-07-30	$INTL INTL FCStone Inc. Advises Panama NG Power S.A. in the Signing of 20-Year Pow.. http://boardvote.com/sym/INTL/403357
2013-07-30	INTL FCStone's Edward Meir topped Apex leaderboard for #zinc price predictions in Q3' 13 @ 100% http://stks.co/dceU $INTL #metals
2013-08-01	$INTL INTL FCStone Announces Hedge Fund Capital Raising Team.. http://boardvote.com/sym/INTL/406853
2013-08-01	Yet another of a positive sentiment test tweet about a great ticker for $GOOG and $INTL see what happens #bigdatabe
2013-08-01	$INTL INTL FCStone Inc. Announces Date for 2013 Fiscal Third Quarter Earnings Conf.. http://boardvote.com/sym/INTL/406415
2013-08-05	$INTL Intl Fcstone Inc Files 8-K : Entry into a Material Definitive Agreement, Fin.. http://boardvote.com/sym/INTL/409873
2013-08-05	“The UI for us is definitely going to be a very important part of the value proposition.” $INTL's Carvill. Does that constitute a moat?
2013-08-07	INTL FCStone misses by $0.32, misses on revenues http://seekingalpha.com/f/n/ptxk $INTL
2013-08-09	$INTL Intl Fcstone Inc Files 8-K : Entry into a Material Definitive Agreement, Oth.. http://boardvote.com/sym/INTL/415179
2013-08-09	$INTL INTL FCStone Inc. Reports Fiscal 2013 Third Quarter Financial Results.. http://boardvote.com/sym/INTL/414657
2013-08-19	@SeekingAlpha ur story just now about $INTL is actually about $ INTC. #wrongstocksymbol
2013-08-19	Does The Street Really Have Good 'Intel' On Intel? http://seekingalpha.com/f/a/z958 $INTL
2013-08-21	Ethanol’s Discount to Gasoline Tightens on Lower Production Rate http://www.businessweek.com/news/2013-08-21/ethanol-s-discount-to-gasoline-tightens-on-lower-production-rate … $PEIX $REX $INTL
2013-08-21	Qualcomm Is The Next Intel http://seekingalpha.com/f/a/zcxm $AAPL $BBRY $GOOG $NOK $INTL $QCOM
2013-08-28	$INTL - INTL FCStone CEO Sean Michael Oconnor Sells 3,551 Shares #INTL http://goo.gl/fb/VlnBd
2013-09-04	$INTL leading the Dow today ... good thing we bought it yesterday http://bit.ly/17Etaae #TTTHedge
2013-09-09	$INTL INTL FCStone Inc. Advises LNG Group Panama, S.A. in Selection of Contractors.. http://boardvote.com/sym/INTL/436264
2013-09-11	Breaking: #SAP announces #bigdata initiative w/ #HANA, #Hadoop http://wp.me/p3DO4j-27y $INTL $SAP HT @jamesafisher @nstevenlucas #SBOUC2013
2013-09-11	$INTL nice move
2013-09-13	$INTL reportedly acquires Indisys, gets an edge in natural language recognition (update: official) http://www.engadget.com/2013/09/13/intel-reportedly-acquires-indisys/?utm_medium=feed&utm_source=feedly …
2013-09-17	Working hard on next pick./05/beat our last pick $WCRS 600% gains! Why trade $MSTF $INTL $GOOG $AAPL $BAC? Sign up! http://Stockyahtzee.com
2013-09-24	$INTL: INTL FCStone announces new three year credit facility http://bit.ly/14EtTsX
2013-09-24	Intl Fcstone Inc. Announces New Three Year Credit Facility http://www.conferencecalltranscripts.org/summary/?id=640059 … $INTL
2013-09-24	$INTL Intl Fcstone Inc Files 8-K : Entry into a Material Definitive Agreement, Fin.. http://boardvote.com/sym/INTL/448891
2013-09-24	$INTL INTL FCStone Inc. Announces New Three Year Credit Facility.. http://boardvote.com/sym/INTL/448839
2013-09-26	Cisco's New NCS: Big Leap Into The 'Internet Of Things' Market. $CSCO $HPQ $IBM $INTL http://seekingalpha.com/article/1715732?source=ipadportfolioapp_twitter …
2013-09-26	Cisco's New NCS: Big Leap Into The 'Internet Of Things' Market. http://seekingalpha.com/f/a/10rv8 $HPQ $IBM $INTL $CSCO
2013-10-04	INTL FCStone Inc. insider just sold 52,165 shares http://www.conferencecalltranscripts.org/summary/?id=619536 … $INTL
2013-10-11	INTL FCStone Inc. insider just picked up 10,000 shares http://www.conferencecalltranscripts.org/summary/?id=663529 … $INTL
2013-10-16	1/2 Great Q3 earning season .. $JPM , $WFC , $ PEP , $JNJ , $INTl ... Too bad investors ( & I'm one of them) are growing fearful of the
2013-10-18	INTL FCStone Inc. insider just sold 43,332 shares http://www.conferencecalltranscripts.org/summary/?id=704539 … $INTL
2013-10-22	INTL FCStone Inc. director just picked up 575 shares http://www.conferencecalltranscripts.org/summary/?id=723410 … $INTL
2013-10-27	Commented on: "The iPhone 5S's Graphics Are Insane" http://seekingalpha.com/a/123c4 $AAPL $INTL $NVDA $SSNLF
2013-10-27	The iPhone 5S's Graphics Are Insane $AAPL $INTL $NVDA $SSNLF http://seekingalpha.com/article/1777252?source=ipadportfolioapp_twitter …
2013-10-27	Commented on: "The iPhone 5S's Graphics Are Insane" http://seekingalpha.com/a/123c4 $AAPL $INTL $NVDA $SSNLF
2013-10-27	The iPhone 5S's Graphics Are Insane $AAPL $INTL $NVDA $SSNLF http://seekingalpha.com/article/1777252?source=ipadportfolioapp_twitter …
2013-10-27	The iPhone 5S's Graphics Are Insane $AAPL $INTL $NVDA $SSNLF http://seekingalpha.com/article/1777252?source=iphoneportfolioapp_twitter …
2013-10-27	The iPhone 5S's Graphics Are Insane $AAPL $INTL $NVDA $SSNLF http://seekingalpha.com/article/1777252?source=iphoneportfolioapp_twitter …
2013-10-27	The iPhone 5S's Graphics Are Insane http://seekingalpha.com/article/1777252-the-iphone-5ss-graphics-are-insane?source=f … $INTL $NVDA $SSNLF $AAPL
2013-10-28	The iPhone 5S's Graphics Are Insane http://seekingalpha.com/article/1777252-the-iphone-5ss-graphics-are-insane?source=tweet … $INTL $NVDA $SSNLF $AAPL
2013-10-28	The iPhone 5S's Graphics Are Insane: http://seekingalpha.com/article/1777252-the-iphone-5ss-graphics-are-insane?source=tweet … $INTL $NVDA $SSNLF $AAPL
2013-10-29	$intl - Irony alert Intel to make quad core 64 bit ARM chip http://pulse.me/s/w0pC1
2013-10-29	The iPhone 5S's Graphics Are Insane http://seekingalpha.com/article/1777252-the-iphone-5ss-graphics-are-insane?source=tweet … $INTL $NVDA $SSNLF $AAPL
2013-10-29	$HPQ $DELL and $LNVGY account for 43% of $INTL revenues. What’s Inside Intel: http://goo.gl/cbNift
2013-10-29	[As predicted. $INTL to become major ARM fab] Intel will produce ARM 64 bit core chips http://feedproxy.google.com/~r/blogspot/advancednano/~3/NhmSGLViFy0/intel-will-produce-arm-64-bit-core.html …
2013-11-06	Get #Quant edge! #ICHIMOKU #MACD #RSI #VWAP http://stks.co/eqQX $INOD $INPH $INSM $INSY $INTC $INTG $INTL $INTU $INTX $INVE $INWK $INXB
2013-11-07	$INTL or $ARMH ????????????
2013-11-08	$INTL - Ethanol Jumps After U.S. Corn Production Outlook Misses Estimate -> http://stock-news.net/10922 #stock #stocks #INTL
2013-11-09	#Video How to Calculate #ICHIMOKU in Excel http://stks.co/dr6K $INFN $ININ $INOC $INOD $INPH $INSM $INSY $INTC $INTG $INTL $INTU
2013-11-09	Hot Tweets Relevant to $INTL on 11/10/2013 http://bit.ly/HJAcDw
2013-11-11	How to Calculate #Aroon in Excel #VIDEO http://stks.co/arfR $INOD $INPH $INSM $INSY $INTC $INTG $INTL $INTU $INTX $INVE $INWK $INXB
2013-11-14	#VIDEO How to Calculate #VWAP in Excel http://stks.co/aseW $INOD $INPH $INSM $INSY $INTC $INTG $INTL $INTU $INTX $INVE $INWK $INXB
2013-11-15	#VIDEO How to Calculate #STOCHASTIC #RSI in Excel http://stks.co/dsaF $INOD $INPH $INSM $INSY $INTC $INTG $INTL $INTU $INTX $INVE $INWK
2013-11-16	Looking for research on $JBSS? Get started here: http://bit.ly/17ambIk Also see $ARRY $ECOL $LCUT $INTL
2013-11-16	Looking for research on $PSMT? Get started here: http://bit.ly/1fIQjga Also see $INTL $ISIG $MSON $FUBC
2013-11-18	Looking for research on $PENN? Get started here: http://bit.ly/I08J0x Also see $INTL $STML $AXDX $SMRT
2013-11-18	The Most Popular in Twitter About $INTL on 11/18/2013 http://bit.ly/HYZpKc
2013-11-19	Looking for research on $NLSN? Get started here: http://bit.ly/1dfUJ0I Also see $MATR $FCVA $ESSX $INTL
2013-11-19	#Video How to create #Trading #Envelopes in Excel http://stks.co/btQB $INOD $INPH $INSM $INSY $INTC $INTG $INTL $INTU $INTX $INVE $INWK
2013-11-20	Looking for research on $ONNN? Get started here: http://bit.ly/I4hrLl Also see $IBTX $GIGA $INTL $PRIM
2013-11-21	$INTL - INTL FCSTONE INC. Files SEC form 8-K, Entry into a Material Definitive... -> http://stock-news.net/60114 #stock #stocks #INTL
2013-11-22	#VIDEO Apply #Excel's #GoalSeek to your #TradingStrategy http://stks.co/buIj $INOD $INPH $INSM $INSY $INTC $INTG $INTL $INTU $INTX $INVE
2013-11-22	$INTL, $HPQ, $CSCO: not cyclical
2013-11-22	Popular Tweets Related to $INTL on 11/22/2013 http://bit.ly/1elQjlU
2013-11-22	$ARM getting a helping hand from $INTL comments about series of strategy shifts to mobile devices last night
2013-11-23	#NewVideo Calculate the #Intraday #MOMOIndex in #Excel http://stks.co/augp $INPH $INSM $INSY $INTC $INTG $INTL $INTU $INTX $INVE $INWK
2013-11-23	[Should be present tense "Has lost"] $INTL Chairman Andy Bryant Says Chipmaker Had Seemed to Lose its Way http://buff.ly/18w7kc0
2013-11-25	#VIDEO How to Calculate #ICHIMOKU #CLOUDS in Excel http://stks.co/sfV4 $INPH $INSM $INSY $INTC $INTG $INTL $INTU $INTX $INVE $INWK $INXB
2013-11-26	$INTL INTL FCStone Inc. Names Peter Rizzo Deputy CEO, Asia.. http://boardvote.com/sym/INTL/495277
2013-11-27	Profit with #Aroon Learn to plot it in Excel http://stks.co/qgE7 #VIDEO $IKAN $INPH $INSM $INSY $INTC $INTG $INTL $INTU $INTX $INVE $INWK
2013-11-29	Do you know how to use the #TRIX indicator? Learn how in #Excel http://stks.co/dvqM $INPH $INSM $INSY $INTC $INTG $INTL $INTU $INTX $INVE
2013-11-30	Get research on $AL $FXEN $IEX $INTL $VRSN Must see http://bit.ly/Ifnj4e
2013-12-03	Use the #IntradayMOMO for OVER[bought/sold] levels #VIDEO http://stks.co/cwkk $INPH $INSM $INSY $INTC $INTG $INTL $INTU $INTX $INVE $INWK
2013-12-03	Get the latest on $SEE $CHDX $SPG $INTL $DWA Must see http://bit.ly/IavaQM
2013-12-04	$WNTR Stock Forum! Get Started Here: http://bit.ly/1dQEsj8 Also see $CRNT $INTL $WTFCW $EDS
2013-12-04	$FRZT Stock Forum! Get Started Here: http://bit.ly/1g7uAS4 Also see $CDW $GLPIV $INTL $CDNS
2013-12-04	Buy or sell? $ASCA $CWEI $LUFK $INTL $SIX Try this http://bit.ly/1exgt5f
2013-12-06	Get #Stock Market Reports on $INTL $TAYC $OFI $ROCM Check out http://bit.ly/18p2ddy
2013-12-06	Popular Tweets About $INTL on 12/06/2013 http://bit.ly/IPJiia
2013-12-06	$INTC Stock Forum! Get Started Click Here: http://bit.ly/1bNCf6q Also see $ULTR $INTL $TRIB $LFUS
2013-12-08	Get more info on $INTL $SUNH $FB $GEL $RF $EXPO Goto http://bit.ly/1gPplnJ
2013-12-09	Prevalent Tweets Related to $INTL on 12/09/2013 http://bit.ly/1dhLnwX
2013-12-10	Share your opinions on $WLB Get started here: http://bit.ly/18BLIuN Also see $CHSCO $ORBK $INTL $CORT
2013-12-10	#Pennystock Research on $PRLB $AEGR $DMRC $INTL $TRX Try this Goto http://bit.ly/1gneVOI
2013-12-10	Seasonal charts of companies reporting earnings today $SWHC $PLAB $PPHM $MIND $IRET $INTL $HRB $CENT $TOL $JW.A $AZO: http://stks.co/i01Q6
2013-12-11	Share your opinions on $KYTH Get started here: http://bit.ly/1hNn3IP Also see $INTL $WSCI $BLRX $ADTN
2013-12-11	$ATMI Daily Chart $ATMI Most recent stock chart and technical analysis. $EGRW $CSTE $AMBA $INTL $GTWN $PRPH http://investorshangout.com/post/1109167/-ATMI-Daily-Chart-ATMI-Most-recent-stock-chart-and …
2013-12-12	Share your opinions on $RUDR Get started here: http://bit.ly/1h2nlJ4 Also see $INTL $MANH $CBST $NVDQ
2013-12-13	Share your opinions on $INTL Get started here: http://bit.ly/18KuwDa Also see $MERC $BELFA $NXST $ASTM
2013-12-13	Share your opinions on $ARKR Get started here: http://bit.ly/1dbqMdt Also see $CEMI $INTL $ADP $VRNG
2013-12-14	Share your opinions on $EAC Get started here: http://bit.ly/1hU2Wsq Also see $WWD $INTL $CTG $MERC
2013-12-14	Share your opinions on $FEIM Get started here: http://bit.ly/18Mep8h Also see $NVEE $INTL $TUES $CLWT
2013-12-14	[Another step towards $INTL's #ARMageddon] Why Google Might Drop Intel for ARM http://prsm.tc/c2FuuA via @prismatic
2013-12-14	Share your opinions on $EMIF Get started here: http://bit.ly/1bOwX8Z Also see $ERS $INTL $MEOH $SAFT
2013-12-14	Share your opinions on $HSTM Get started here: http://bit.ly/1fd4gT7 Also see $UNAM $CALL $INTL $OSIS
2013-12-14	Share your opinions on $AVID Get started here: http://bit.ly/1bDyvyc Also see $INTL $PDII $MERC $ALGT
2013-12-16	$INTL - A Quick Guide to Choosing the Right Way to Use Hadoop -> http://stock-news.net/138307 #stock #stocks #INTL
2013-12-16	Hot Tweets Relevant to $INTL on 12/16/2013 http://bit.ly/1hdmogZ
2013-12-17	$INTL - Accounting errors hit INTL FCStone -> http://stock-news.net/146985 #stock #stocks #INTL
2013-12-17	$INTL - Law Offices of Howard G. Smith Announces Investigation on Behalf of In... -> http://stock-news.net/146984 #stock #stocks #INTL
2013-12-17	$INTL - INTL FCStone Inc. Announces Form 12b-25 Filing -> http://stock-news.net/145695 #stock #stocks #INTL
2013-12-17	$INTL - 2:00 pm INTL FCStone files Form 12b-25 stating that the co was not abl... -> http://stock-news.net/145571 #stock #stocks #INTL
2013-12-17	$INTL INTL FCStone files to delay 10-K: Full Story http://bit.ly/1dKDpNf
2013-12-17	$INTL - INTL FCStone Inc. Announces Form 12b-25 Filing -> http://stock-news.net/145523 #stock #stocks #INTL
2013-12-17	$INTL INTL FCStone Inc. Announces Form 12b-25 Filing.. http://boardvote.com/sym/INTL/505949
2013-12-17	INTL FCStone/05/have to restate earnings http://seekingalpha.com/currents/post/1468071?source=feed_f … #premarket $INTL
2013-12-18	#VIDEO My #TradingEnvelopes #Strategy in #Excel http://stks.co/tlRy $INPH $INSM $INSY $INTC $INTG $INTL $INTU $INTX $INVE $INWK $INXB
2013-12-18	$INTL - Harwood Feffer LLP Announces Investigation of INTL FCStone Inc. -> http://stock-news.net/151570 #stock #stocks #INTL
2013-12-18	We love this stock symbol, look at $INTL now http://ow.ly/rSNdN
2013-12-18	We love this stock symbol, look at $INTL now http://ow.ly/rSNq4
2013-12-18	$INTL - INTL FCStone Inc. Investment Banking Division Advises Cargill AgHorizo... -> http://stock-news.net/149464 #stock #stocks #INTL
2013-12-18	$INTL - INTL FCStone Inc. Investment Banking Division Advises Cargill AgHorizo... -> http://stock-news.net/149401 #stock #stocks #INTL
2013-12-18	$INTL INTL FCStone Inc. Investment Banking Division Advises Cargill AgHorizons.. http://boardvote.com/sym/INTL/507412
2013-12-19	$INTL - Glancy Binkow & Goldberg LLP Announces Investigation of INTL FCStone I... -> http://stock-news.net/154619 #stock #stocks #INTL
2013-12-20	$INTL - SHAREHOLDER ALERT: Pomerantz Law Firm Investigates Claims On Behalf of... -> http://stock-news.net/154620 #stock #stocks #INTL
2013-12-23	#NEW #VIDEO My #PriceChannel Strategy in #Excel http://stks.co/g05BI $INPH $INSM $INSY $INTC $INTG $INTL $INTU $INTX $INVE $INWK $INXB
2013-12-24	$INTL - EQUITY ALERT: The Rosen Law Firm Announces Investigation of Securities... -> http://stock-news.net/173523 #stock #stocks #stockaction
2013-12-28	Leading Tweets About $INTL on 12/28/2013 http://bit.ly/1loXriL
2013-12-30	$INTL - New Leader Ideas 2013: Get The Job. Onboard Well. Be BRAVE. -> http://stock-news.net/183378 #stock #stocks #stockaction
2014-01-06	The Rosen Law Firm Announces Investigation of Securities Fraud Claims Against Intl FCStone, Inc. --- $INTL http://ow.ly/saaX5
2014-01-06	solid future $SCTY $SSYS $DDD $INTL
2014-01-09	$INTL - INTL FCStone Management Discusses Q4 2013 Results - Earnings Call Tran... -> http://stock-news.net/229584 #stock #stocks #stockaction
2014-01-09	$GOOG Google May Be The Most Overrated Stock [ $AAPL $INTL ] - @SeekingAlphahttp://seekingalpha.com/article/1936351-google-may-be-the-most-overrated-stock?source=email_rt_article_readmore …
2014-01-09	$INTL - INTL FCStone Inc. Reports Fiscal Fourth Quarter and Full Year 2013 Fin... -> http://stock-news.net/224646 #stock #stocks #stockaction
2014-01-09	$INTL - INTL FCStone Inc. Announces Conference Call Later Today for 2013 Fisca... -> http://stock-news.net/224252 #stock #stocks #stockaction
2014-01-09	$INTL - INTL FCSTONE INC. Files SEC form 8-K, Results of Operations and Financ... -> http://stock-news.net/224748 #stock #stocks #stockaction
2014-01-09	$INTL INTL FCStone reports Q4 EPS 4c, may not compare to one estimate 65c: Full Story http://bit.ly/1ikJ7Zb
2014-01-09	INTL FCStone FQ4 EPS of $0.04 http://seekingalpha.com/news/1499591-intl-fcstone-fq4-eps-of-0_04?source=feed_f … #premarket $INTL
2014-01-09	$INTL INTL FCStone Inc. Reports Fiscal Fourth Quarter and Full Year 2013 Financial.. http://boardvote.com/sym/INTL/525514
2014-01-09	$INTL INTL FCStone Inc. Announces Conference Call Later Today for 2013 Fiscal Four.. http://boardvote.com/sym/INTL/525418
2014-01-09	$INTL - Metals trader Malcolm Freemans brokerage approved by regulator -> http://stock-news.net/224033 #stock #stocks #stockaction
2014-01-10	$INTL - The Shuman Law Firm Investigates INTL FCStone, Inc. -> http://stock-news.net/235021 #stock #stocks #stockaction
2014-01-10	#Intel switches to conflict-free metals in its microprocessors http://itincanadaonline.net/index.php/c-level-insight/353-intel-switches-to-conflict-free-metals-in-its-microprocessors … via @RealITinCanada $INTL #conflictminerals
2014-01-10	Hottest Tweets Relevant to $INTL on 01/10/2014 http://bit.ly/1hChnBK
2014-01-12	Get more info on $GALT $VAL $TMO $VSR $INTL $HALL http://bit.ly/1kwmRjz
2014-01-13	$INTL - Ryan & Maniskas, LLP Announces Class Action Lawsuit Against INTL FCSto... -> http://stock-news.net/243151 #stock #stocks #stockaction
2014-01-13	$INTL - Pomerantz Law Firm Has Filed a Class Action Against INTL FCStone, Inc.... -> http://stock-news.net/241596 #stock #stocks #stockaction
2014-01-14	$INTL - INTL FCStone Inc. Considers Class Action Suit to be Without Merit -> http://stock-news.net/244823 #stock #stocks #stockaction
2014-01-14	$INTL INTL FCStone Inc. Considers Class Action Suit to be Without Merit.. http://boardvote.com/sym/INTL/528886
2014-01-14	$INTL - 8:09 am INTL FCStone announces two purported class action lawsuits hav... -> http://stock-news.net/244822 #stock #stocks #stockaction
2014-01-15	$INTL - INTL FCSTONE INC. Files SEC form 10-K, Annual Report -> http://stock-news.net/255012 #stock #stocks #stockaction
2014-01-16	Class Action Filed: $INTL FCStone Inc. Accused of Misleading Investors http://prn.to/1b6WkiX
2014-01-16	Insider Trading news on $HTLD $STRM $INTL $NUGT View now http://bit.ly/1ja19A7
2014-01-16	Class Action Filed: $INTL FCStone Inc. Accused of Misleading Investors http://prn.to/1b6WkiX
2014-01-16	$ARMH $INTL Why ARM has the upper hand over Intel: analysts http://blogs.marketwatch.com/thetell/2014/01/16/why-arm-has-the-upper-hand-over-intel-analysts/ … via @MarketWatch
2014-01-16	$INTL - Attention INTL FCStone Inc. Investors: INTL FCStone Misled Investors A... -> http://stock-news.net/262792 #stock #stocks #stockaction
2014-01-16	Class Action Filed: $INTL FCStone Inc. Accused of Misleading Investors http://prn.to/1b6WkiX
2014-01-16	@CNBC I swear someone leaked $INTL numbers beforehand...
2014-01-16	If $INTL misses estimates someone leaked the news early!!
2014-01-16	@Stalingrad_Poor tomorrow it will all be $INTL s fault. $SPY
2014-01-16	$INTL - Top Trial Firm Cohen, Placitella & Roth, PC Investigating Intl FCStone... -> http://stock-news.net/259581 #stock #stocks #stockaction
2014-01-17	$INTL - SHAREHOLDER ALERT: Brower Piven Encourages Investors Who Have Losses i... -> http://stock-news.net/268187 #stock #stocks #stockaction
2014-01-17	Exclusive: Intel says to reduce global workforce by 5 percent in 2014 http://reut.rs/1dD27RQ via @reuters $INTL
2014-01-17	$ARMH $INTL Why ARM has the upper hand over Intel: analysts via @MarketWatch http://ow.ly/sFtrl
2014-01-18	"Overbought signal $BAC ,$FAS , $INTL , $RUS, $SPY, $XLF - need MACD for confirmation" — TheHawk http://disq.us/8gy70m
2014-01-21	Insider Selling: Diego J. Veitia Sells 23,542 Shares of INTL FCStone Stock $INTL http://ift.tt/1mq1s74
2014-01-21	Insider Selling: Diego J. Veitia Sells 23,542 Shares of INTL FCStone Stock $INTL http://ift.tt/KBg6gc
2014-01-22	Most Popular Tweets Related to $INTL on 01/23/2014 http://bit.ly/LIu2Fn
2014-01-22	$INTL - EQUITY ALERT: The Rosen Law Firm Announces Filing of Securities Class ... -> http://stock-news.net/282497 #stock #stocks #stockaction
2014-01-22	$INTL - COLUMN-Analysts focus on shifting supply stories: Andy Home -> http://stock-news.net/280387 #stock #stocks #stockaction
2014-01-23	$INTL - INTL FCSTONE INC. SHAREHOLDERS: The Alexander Firm P.C. Announces Inve... -> http://stock-news.net/290212 #stock #stocks #stockaction
2014-01-27	Looking for research on $NQ? Get started here: http://bit.ly/1jARL8Y Also see $INTL $AMCC $FTDDV $OREX
2014-01-29	Should you hold $MRLN $INTL $TRR $FUEL Try this http://bit.ly/La4v7k
2014-01-31	$INTL - SHAREHOLDER ALERT: Brower Piven Encourages Investors Who Have Losses i... -> http://stock-news.net/327078 #stock #stocks #stockaction
2014-01-31	$INTL - SHAREHOLDER ALERT: Pomerantz Law Firm Reminds Shareholders With Losses... -> http://stock-news.net/326334 #stock #stocks #stockaction
2014-01-31	Get more winners like $AGO $INTL $LUK $BBRY View now http://bit.ly/1lq6eWZ
2014-02-03	$ANR Volume Get started here: http://bit.ly/1ly1uPn Also see $ZION $INTL $SAFM $ASUR
2014-02-04	$INTL - How new CEO Nadella will affect Microsoft products, consumers -> http://stock-news.net/339109 #stock #stocks #stockaction
2014-02-04	$INTL - INTL FCStone Inc. Announces Date for 2014 Fiscal First Quarter Earning... -> http://stock-news.net/337683 #stock #stocks #stockaction
2014-02-04	$INTL Intl Fcstone Inc files Form 8-K (Events or Changes Between Quarterly Reports.. http://boardvote.com/sym/INTL/548760
2014-02-04	$INTL - Glancy Binkow & Goldberg LLP Announces Class Action Lawsuit on Behalf ... -> http://stock-news.net/336205 #stock #stocks #stockaction
2014-02-05	$INTL - INTL FCStone Inc. Subsidiary Acquires Sinclair & Company -> http://stock-news.net/342771 #stock #stocks #stockaction
2014-02-05	INTL FCStone adds Sinclair & Co., expands futures capabilities http://bit.ly/1lAKaJv $INTL
2014-02-06	$INTL - FCStone brokerage boss quits amid stress from regulations -CEO -> http://stock-news.net/353751 #stock #stocks #stockaction
2014-02-06	$EDXC Stock Price Get started here: http://bit.ly/1ncnJpl Also see $CLUB $HFBL $INTL $LFVN
2014-02-07	$INTL - SHAREHOLDER ALERT: Pomerantz Law Firm has filed a Class Action Against... -> http://stock-news.net/359098 #stock #stocks #stockaction
2014-02-09	@infoarbitrage @pmarca $TXN equally good example of reinvention; $INTL going for 3rd.
2014-02-10	$INTL - INTL FCSTONE INC. Files SEC form 8-K, Regulation FD Disclosure -> http://stock-news.net/366386 #stock #stocks #stockaction
2014-02-10	$INTL - Ryan & Maniskas, LLP Announces Class Action Lawsuit Against Montage Te... -> http://stock-news.net/367439 #stock #stocks #stockaction
2014-02-10	INTL FCStone Inc. misses on revenue http://seekingalpha.com/news/1559391-intl-fcstone-inc-misses-on-revenue?source=feed_f … $INTL
2014-02-10	$INTL - INTL FCStone Inc. Reports Fiscal 2014 First Quarter Financial Results -> http://stock-news.net/366079 #stock #stocks #stockaction
2014-02-10	$PHOT Open Get started here: http://bit.ly/1h4iE4Y Also see $PHIIK $COVS $ZN $INTL
2014-02-10	$INTL - Q1 2014 INTL FCStone Inc Earnings Release - After Market Close -> http://stock-news.net/362355 #stock #stocks #stockaction
2014-02-11	Radiant Logistics, Inc. : Radiant Logistics Sets Date to Release 2nd Quarter Financial Results http://www.4-traders.com/RADIANT-LOGISTICS-INC-9780229/news/Radiant-Logistics-Inc--Radiant-Logistics-Sets-Date-to-Release-2nd-Quarter-Financial-Results-17933060/ … $RLGT $INTL
2014-02-11	$INTL - INTL FCStones CEO Discusses F1Q 2014 Results - Earnings Call Transcrip... -> http://stock-news.net/371636 #stock #stocks #stockaction
2014-02-11	INTL FCStone Q1 revenues down 10% from last year. Details at LeapRate http://www.leaprate.com/forex-industry-news/entry/intl-fcstone-q1-revenues-down-10-from-last-year.html … @INTLFCStone $INTL #forex
2014-02-11	$INTL - Law Offices of Howard G. Smith Announces Class Action Lawsuit Against ... -> http://stock-news.net/369478 #stock #stocks #stockaction
2014-02-12	$INTL - INTL FCStone Inc. Subsidiary #1 Market Maker in More Than 2,000 Securi... -> http://stock-news.net/376442 #stock #stocks #stockaction
2014-02-13	$INTL SC 13G Filed By: Ameriprise Financial Inc, Subject: Intl Fcstone Inc. http://www.sec.gov/Archives/edgar/data/913760/000119312514050851/0001193125-14-050851-index.htm …
2014-02-14	Insider Selling: INTL FCStone VP Sells 14,667 Shares of Stock $INTL http://ift.tt/1nAn8hy
2014-02-14	Insider Selling: INTL FCStone VP Sells 14,667 Shares of Stock $INTL http://ift.tt/1cGKAEA
2014-02-14	$T Investor Opinions Get started here: http://bit.ly/1cGlV2X Also see $CPHD $INTL $ASTC $CLBH
2014-02-14	13F filed by Private Capital Management, Llc http://specsituations.com/files/13F-HR/0001588456-20140214-1590463906.pdf … New Buys: $ACT $NE $INTL $ACIW Sells: $NE $WCRX $UTIW $DDE
2014-02-15	$INTL - This Technology Is Our Only Real Shot at Addressing Climate Change, an... -> http://stock-news.net/394049 #stock #stocks #stockaction
2014-02-16	$INTL - EQUITY ALERT: The Rosen Law Firm Reminds INTL FCStone, Inc. Shareholde... -> http://stock-news.net/394496 #stock #stocks #stockaction
2014-02-18	$INTL chart by KLang: http://www.tradingview.com/v/qowWt8li/ INTL.
2014-02-18	$INTL Shark https://www.tradingview.com/x/xKwIALWx/
2014-02-19	INTL Fcstone Inc : SHAREHOLDER ALERT: Pomerantz Law Firm has filed a Class Action Against INTL FCStone, Inc... http://www.4-traders.com/INTL-FCSTONE-INC-7010788/news/INTL-Fcstone-Inc--SHAREHOLDER-ALERT-Pomerantz-Law-Firm-has-filed-a-Class-Action-Against-INTL-FCSto-17973890/ … $INTL
2014-02-19	$INTL - Glancy Binkow & Goldberg Reminds Investors of the Lead Plaintiff Deadl... -> http://stock-news.net/399292 #stock #stocks #stockaction
2014-02-19	$INTL - Deadline on March 14, 2014 in Lawsuit for Investors in INTL FCStone In... -> http://stock-news.net/399293 #stock #stocks #stockaction
2014-02-20	@Dan_Momoh.It does bcos if d CBN gov can't be certain about hw much is remitted, it amnts 2 loss of confidence on Investors $intl comm
2014-02-21	Next big step for cellular networks isn’t 5G. It’s the cloud $CHL $INTL @PhilipEtienne meet @ianmausner http://gigaom.com/2014/02/21/the-next-stop-for-cellular-networks-isnt-5g-its-the-cloud/ …
2014-02-24	Milk carton-sized antenna array shown by $INTL in Barcelona could spell superfast #wireless speeds. http://ow.ly/tXtfQ
2014-02-27	$INTL INTL Stock Charts Last: +0.23 Thursday, February 27, 2014 at 11:29:22 PM $INTL 1 Month Chart 3 Month Chart 6 M http://investorshangout.com/boards/message?id=1263382 …
2014-02-28	Decreased bullishness in $INTL (sentiment score of 1.90 on a scale of 0-4)
2014-02-28	$INTL's Jarvis wearable headset personal assistant won't rely on the cloud. http://ow.ly/u6NRU
2014-03-01	$INTL Information for INTL FCStone
2014-03-02	$INTL - SHAREHOLDER ALERT: Pomerantz Law Firm Reminds Shareholders With Losses... -> http://stock-news.net/460607 #stock #stocks #stockaction
2014-03-02	INTL Fcstone Inc : SHAREHOLDER ALERT: Pomerantz Law Firm Reminds Shareholders With Losses on Their Investme... http://www.4-traders.com/INTL-FCSTONE-INC-7010788/news/INTL-Fcstone-Inc--SHAREHOLDER-ALERT-Pomerantz-Law-Firm-Reminds-Shareholders-With-Losses-on-Their-I-18027725/ … $INTL
2014-03-03	$INTL's Reliance Point super-secure data "locker" could be a potential disruptor for corporate data sharing. http://ow.ly/ucleR
2014-03-04	These Top 25 Stocks Interns Make an Absurd Amount of Money! $FB $TWTR $MSFT $EBAY $GOOG $AAPL $AMZN $YHOO $INTL http://fous.ly/top25interns
2014-03-04	$INTL buys @Basis for $100-$150 million; gains instant 7% share of health-tracking #wearables market. http://ow.ly/ueTV5
2014-03-04	$INTL - INTL FCSTONE INC. Files SEC form 8-K, Submission of Matters to a Vote ... -> http://stock-news.net/473759 #stock #stocks #stockaction
2014-03-04	$AAPL $GOOG $INTL even Palm and Lucalfilm. All did it. Engineers Allege Hiring Collusion in Silicon Valley http://www.cnbc.com/id/101457858
2014-03-04	Weekly Smallcap #Stocks Performance $SWFT $FRP $INTL $COR $ARC $KEYW $ACW $CHFN $XOMA $AFOP $BIRT $SUNS more@ http://12Stocks.com/smallcap
2014-03-06	$INTL - LEAD PLAINTIFF DEADLINE: The Alexander Firm P.C. Announces Upcoming Le... -> http://stock-news.net/487101 #stock #stocks #stockaction
2014-03-06	$INTL - INTL FCStone Subsidiary Arranges R$30.6 million Local Securitization f... -> http://stock-news.net/485491 #stock #stocks #stockaction
2014-03-06	$INTL INTL FCStone Subsidiary Arranges R$30.6 million Local Securitization for Brazilian Subsidiary of Ecom Agroindustrial
2014-03-06	$INTL, 13G filed by Duke University http://www.filingsanalysis.com/sec/46116V105/2013/09/30/ …
2014-03-06	$INTL New SEC Document(s) for INTL FCStone
2014-03-06	INTL FCStone Inc. just filed a General Statement of acquisition of beneficial ownership $INTL
2014-03-06	$INTL - SHAREHOLDER ALERT: Law Offices of Howard G. Smith Encourages Investors... -> http://stock-news.net/483283 #stock #stocks #stockaction
2014-03-08	$INTL Information for INTL FCStone
2014-03-09	$INTL - ALERT: The Rosen Law Firm Reminds Intl FCStone, Inc. Investors of Impo... -> http://stock-news.net/493718 #stock #stocks #stockaction
2014-03-09	$INTL chart by KLang: http://www.tradingview.com/v/EhXeAfnR/ INTL.
2014-03-09	$INTL Updated. Met 1st tgt https://www.tradingview.com/x/j5G7MXfo/ from http://www.tradingview.com/
2014-03-10	$INTL New SEC Document(s) for INTL FCStone
2014-03-11	$INTL - INTL FCStone Subsidiary Advises Korea Flour Mills/DongA One Corporatio... -> http://stock-news.net/501445 #stock #stocks #stockaction
2014-03-11	INTL Fcstone Inc : INTL FCStone Subsidiary Advises Korea Flour Mills/DongA One Corporation in Strategic Inv... http://www.4-traders.com/INTL-FCSTONE-INC-7010788/news/INTL-Fcstone-Inc--INTL-FCStone-Subsidiary-Advises-Korea-Flour-MillsDongA-One-Corporation-in-Strate-18081168/ … $INTL
2014-03-11	$INTL INTL FCStone Subsidiary Advises Korea Flour Mills/DongA One Corporation in Strategic Investment Transaction
2014-03-12	INTL Fcstone : LEAD PLAINTIFF DEADLINE: The Alexander Firm P.C. Announces Upcoming Lead Plaintiff Deadline ... http://www.4-traders.com/INTL-FCSTONE-INC-7010788/news/INTL-Fcstone--LEAD-PLAINTIFF-DEADLINE-The-Alexander-Firm-PC-Announces-Upcoming-Lead-Plaintiff-De-18091215/ … $INTL
2014-03-13	$INTL Latest Intl Fcstone Inc (INTL) Headlines INTL FCStone Subsidiary Advises Korea Flour Mills/DongA One Corporati http://investorshangout.com/boards/message?id=1328594 …
2014-03-13	Chosen completely blind: $KMP $AME $WIRE $ELA $PNC $DV $BVA $INTL $CMCSK $SA. More details at http://randomstocks.buckmaster.ca
2014-03-15	$INTL Information for INTL FCStone
2014-03-17	INTL FCStone downgraded by TheStreet to hold. http://ift.tt/1fTqoor $INTL #INTL
2014-03-17	INTL FCStone downgraded by TheStreet to hold. http://ift.tt/1fTqoor $INTL #INTL
2014-03-17	Analyst Bajikar has a history in the #semiconductor sector & says BUY $INTL. Learn more about his past performances http://tinyurl.com/of4ofmk
2014-03-18	INTL FCStone Downgraded by TheStreet to Hold $INTL http://ift.tt/1cVLm6s
2014-03-20	$INTL - 8:16 am INTL FCStone announces its subsidiary, FCStone was completely ... -> http://stock-news.net/544418 #stock #stocks #stockaction
2014-03-20	Intl FCStone wins Sentinel bankruptcy appeal and saves $15.6M. Details at LeapRate http://www.leaprate.com/forex-industry-news/entry/intl-fcstone-wins-sentinel-bankruptcy-appeal.html … @INTLFCStone #forex $INTL
2014-03-20	$INTL: INTL FCStone announces its subsidiary, FCStone was completely successful in its appeal of a January 2013... http://bit.ly/1fJwG5j
2014-03-20	$INTL - INTL FCSTONE INC. Files SEC form 8-K, Regulation FD Disclosure -> http://stock-news.net/544198 #stock #stocks #stockaction
2014-03-20	$INTL New SEC Document(s) for INTL FCStone
2014-03-20	INTL FCSTONE : Regulation FD Disclosure (form 8-K) http://www.4-traders.com/INTL-FCSTONE-INC-7010788/news/INTL-FCSTONE--Regulation-FD-Disclosure-form-8-K-18130050/ … $INTL
2014-03-20	$INTL Intl Fcstone Inc files Form 8-K (Events or Changes Between Quarterly Reports.. http://boardvote.com/sym/INTL/585128
2014-03-22	$INTL Information for INTL FCStone
2014-03-23	$intl still leads global #semiconductor sales, #samsung strengthens hold on second position. http://www.arirang.co.kr/Mobile/News_Detail.asp?nseq=159671 …
2014-03-25	$INTL - INTL FCStone to Consolidate Two UK Subsidiaries -> http://stock-news.net/561589 #stock #stocks #stockaction
2014-03-25	$INTL - INTL FCStone to Consolidate Two UK Subsidiaries -> http://stock-news.net/561537 #stock #stocks #stockaction
2014-03-25	INTL FCStone to Consolidate Two UK Subsidiaries http://www.4-traders.com/INTL-FCSTONE-INC-7010788/news/INTL-FCStone-to-Consolidate-Two-UK-Subsidiaries-18150434/ … $INTL
2014-03-25	$INTL INTL FCStone to Consolidate Two UK Subsidiaries
2014-03-25	$INTL INTL FCStone to Consolidate Two UK Subsidiaries.. http://boardvote.com/sym/INTL/588895
2014-03-25	$INTL INTL FCStone to Consolidate Two UK Subsidiaries.. http://boardvote.com/sym/INTL/588894
2014-03-26	Remember when traders would confuse $INTL and $INTC?
2014-03-29	what's really going on at Intel $INTL http://www.davidmcwilliams.ie/2014/03/29/game-is-all-set-to-change-in-battle-for-our-hearts-and-minds …
2014-03-29	$INTL Information for INTL FCStone
2014-04-03	#Wolfpack just a heads up none weed stock $REVO rumored to be making deal with $INTL. Would send this stock skyrocketing if conformed later.
2014-04-03	In search of revenue, new markets, $INTL sets $100M China fund to invest in #wearables, #IoT, #mobile. http://ow.ly/vnbn3
2014-04-03	$INTL - 8:34 am INTL FCStone announced that its wholly owned subsidiary, FCSto... -> http://stock-news.net/606645 #stock #stocks #stockaction
2014-04-03	$INTL: INTL FCStone announced that its wholly owned subsidiary, FCStone Group, Inc., has acquired Forward Insight... http://bit.ly/1mD8Wp7
2014-04-03	$INTL - INTL FCStone Inc. Subsidiary Acquires Forward Insight Commodities, LLC -> http://stock-news.net/606420 #stock #stocks #stockaction
2014-04-03	$INTL INTL FCStone Inc. Subsidiary Acquires Forward Insight Commodities, LLC.. http://boardvote.com/sym/INTL/601847
2014-04-03	$INTL INTL FCStone Inc. Subsidiary Acquires Forward Insight Commodities, LLC.. http://boardvote.com/sym/INTL/601846
2014-04-03	INTL FCStone : Subsidiary Acquires Forward Insight Commodities, LLC http://www.4-traders.com/INTL-FCSTONE-INC-7010788/news/INTL-FCStone--Subsidiary-Acquires-Forward-Insight-Commodities-LLC-18205107/ … $INTL
2014-04-03	INTL FCStone Inc. Subsidiary Acquires Forward Insight Commodities, LLC $INTL http://myallies.com
2014-04-03	$INTL INTL FCStone Inc. Subsidiary Acquires Forward Insight Commodities, LLC
2014-04-04	Brokerage names pummeled on boosted HFT concerns http://seekingalpha.com/news/1661463-brokerage-names-pummeled-on-boosted-hft-concerns?source=feed_f … $IBKR $KCG $INTL
2014-04-05	$INTL Information for INTL FCStone
2014-04-06	If you want to see a sub-sector that was particularly bad Thur-Fri, look a mid-cap trading charts $GCAP $FXCM $INTL $IBKR for example
2014-04-08	Non-banks notch a win in long-running derivatives battle http://www.4-traders.com/NOMURA-HOLDINGS-INC-6492527/news/Non-banks-notch-a-win-in-long-running-derivatives-battle-18229973/ … $8604 $INTL $RDSA
2014-04-08	$INTL - Non-banks notch a win in long-running derivatives battle -> http://stock-news.net/636823 #stock #stocks #stockaction
2014-04-09	$INTL - Non-banks notch win in long-running derivatives battle -> http://stock-news.net/638912 #stock #stocks #stockaction
2014-04-10	$INTL - [video] Poaching wars in Silicon Valley -> http://stock-news.net/644310 #stock #stocks #stockaction
2014-04-11	Most Popular Tweets About $INTL on 04/11/2014 http://bit.ly/RaWbIy
2014-04-11	$INTL - INTL FCSTONE INC. Files SEC form 8-K, Entry into a Material Definitive... -> http://stock-news.net/653895 #stock #stocks #stockaction
2014-04-11	$INTL INTL FCSTONE INC. Files SEC form 8-K, Entry into a Material Defini http://financenews.us/?http://biz.yahoo.com/e/140411/intl8-k.html …
2014-04-11	$INTL New SEC Document(s) for INTL FCStone
2014-04-11	INTL FCSTONE : Entry into a Material Definitive Agreement (form 8-K) http://www.4-traders.com/INTL-FCSTONE-INC-7010788/news/INTL-FCSTONE--Entry-into-a-Material-Definitive-Agreement-form-8-K-18249092/ … $INTL
2014-04-11	$INTL Intl Fcstone Inc files Form 8-K (Events or Changes Between Quarterly Reports.. http://boardvote.com/sym/INTL/611444
2014-04-12	$INTL Information for INTL FCStone
2014-04-17	Intl Fcstone Inc (INTL) 18.77 $INTL INTL FCStone Inc. Subsidiary Acquires Forward Insight Commodities, LLC Glo http://investorshangout.com/post/view?id=1428618 …
2014-04-19	$INTL Information for INTL FCStone
2014-04-19	INTL 18.77 Stock Charts $INTL INTL FCStone Inc. (NASDAQ) INTL Stock Chart - 1 Month http://bigcharts.marketwat http://investorshangout.com/post/view?id=1435200 …
2014-04-22	$INTL INTL FCSTONE INC. Files SEC form 8-K, Entry into a Material Defini http://financenews.us/?http://biz.yahoo.com/e/140422/intl8-k.html …
2014-04-22	$INTL - INTL FCSTONE INC. Files SEC form 8-K, Entry into a Material Definitive... -> http://stock-news.net/696290 #stock #stocks #stockaction
2014-04-22	$INTL New SEC Document(s) for INTL FCStone
2014-04-22	INTL FCSTONE : Entry into a Material Definitive Agreement (form 8-K) http://www.4-traders.com/INTL-FCSTONE-INC-7010788/news/INTL-FCSTONE--Entry-into-a-Material-Definitive-Agreement-form-8-K-18307536/ … $INTL
2014-04-22	$INTL Intl Fcstone Inc files Form 8-K (Events or Changes Between Quarterly Reports) SEC Filing.. http://bdvt.co/dKr4
2014-04-22	Weekly Smallcap #Stocks Performance $FRP $INTL $ARC $KEYW $ACW $CHFN $XOMA $AFOP $LLEN $BIRT $SUNS more@ http://12Stocks.com/smallcap
2014-04-23	$INTL INTL FCSTONE INC. Files SEC form 8-K, Entry into a Material Defini http://financenews.us/?http://biz.yahoo.com/e/140422/intl8-k.html …
2014-04-23	Weekly Smallcap #Stocks Performance $FRP $INTL $ARC $KEYW $ACW $CHFN $XOMA $AFOP $LLEN $BIRT $SUNS more@ http://12Stocks.com/smallcap
2014-04-24	$INTL INTL FCSTONE INC. Files SEC form 8-K, Entry into a Material Defini http://financenews.us/?http://biz.yahoo.com/e/140422/intl8-k.html …
2014-04-24	Weekly Smallcap #Stocks Performance $FRP $INTL $ARC $KEYW $ACW $CHFN $XOMA $AFOP $LLEN $BIRT $SUNS more@ http://12Stocks.com/smallcap
2014-04-26	Fascinating reality. In 2000, top five NASDAQ stocks were $CSCO $MSFT $INTL $QCOM $ORCL. Now, it’s $AAPL $GOOG $MSFT $AMZN and $FB.
2014-04-26	$INTL Information for INTL FCStone
2014-04-28	$INTL - Ukraine may keep the gold bulls out in force -> http://stock-news.net/730395 #stock #stocks #stockaction
2014-04-29	$INTL New SEC Document(s) for INTL FCStone
2014-04-30	$INTL Ukraine may keep the gold bulls out in force http://financenews.us/?http://www.cnbc.com/id/101621739 …
2014-05-02	$INTL New SEC Document(s) for INTL FCStone
2014-05-02	INTL FCStone Inc. Announces Date for 2014 Fiscal Second Quarter Earnings Conference Call $INTL http://www.myallies.com
2014-05-02	$INTL - INTL FCStone Inc. Announces Date for 2014 Fiscal Second Quarter Earnin... -> http://stock-news.net/763617 #stock #stocks #stockaction
2014-05-02	$INTL INTL FCStone Inc. Announces Date for 2014 Fiscal Second Quarter Earnings Conference Call
2014-05-02	INTL FCStone : Announces Date for 2014 Fiscal Second Quarter Earnings Conference Call http://www.4-traders.com/INTL-FCSTONE-INC-7010788/news/INTL-FCStone--Announces-Date-for-2014-Fiscal-Second-Quarter-Earnings-Conference-Call-18370430/ … $INTL
2014-05-02	$INTL INTL FCStone Inc. Announces Date for 2014 Fiscal Second Quarter Earnings Conference Call.. http://bdvt.co/dM2v
2014-05-02	$INTL INTL FCStone Inc. Announces Date for 2014 Fiscal Second Quarter Earnings Conference Call.. http://bdvt.co/dM2u
2014-05-03	$INTL Information for INTL FCStone
2014-05-05	$INTL - INTL FCSTONE INC. Files SEC form 8-K, Entry into a Material Definitive... -> http://stock-news.net/775568 #stock #stocks #stockaction
2014-05-05	$INTL New SEC Document(s) for INTL FCStone
2014-05-05	INTL FCSTONE : Entry into a Material Definitive Agreement (form 8-K) http://www.4-traders.com/INTL-FCSTONE-INC-7010788/news/INTL-FCSTONE--Entry-into-a-Material-Definitive-Agreement-form-8-K-18383062/ … $INTL
2014-05-06	INTL FCStone Given New $26.00 Price Target at Singular Research $INTL http://ift.tt/1o2BjAA
2014-05-06	INTL FCStone's PT raised by Singular Research to $26.00. buy rating. http://ift.tt/1j8orGb $INTL #INTL
2014-05-06	INTL FCStone's PT raised by Singular Research to $26.00. buy rating. http://ift.tt/1j8orGb $INTL #INTL
2014-05-07	$INTL "INTL FCSTONE INC." filed a new #XBRL report to the #SEC. http://www.xbrl4.org/regulators/seeReport.jsp?documentKey=http://www.sec.gov/Archives/edgar/data/913760/000091376014000077/intl-20140331.xml …
2014-05-07	$INTL - INTL FCSTONE INC. Files SEC form 8-K, Regulation FD Disclosure -> http://stock-news.net/792224 #stock #stocks #stockaction
2014-05-07	Is $INTL a BUY? Singular Research thinks so:http://stks.co/p0ItY
2014-05-07	INTL FCSTONE : Management's Discussion and Analysis of Financial Condition and Results of Operations (form ... http://www.4-traders.com/INTL-FCSTONE-INC-7010788/news/INTL-FCSTONE--Managements-Discussion-and-Analysis-of-Financial-Condition-and-Results-of-Operations-18398749/ … $INTL
2014-05-07	$INTL New SEC Document(s) for INTL FCStone
2014-05-07	$INTL INTL FCStone Inc. Reports Fiscal 2014 Second Quarter Financial Results.. http://bdvt.co/dO4x
2014-05-07	$INTL INTL FCStone Inc. Reports Fiscal 2014 Second Quarter Financial Results
2014-05-07	INTL FCStone Inc. Reports Fiscal 2014 Second Quarter Financial Results $INTL http://www.myallies.com
2014-05-07	INTL FCStone Inc $INTL expected to report earnings of $N/A today, after hours. #stocks #earnings #report
2014-05-07	INTL FCStone Price Target Increased to $26.00 by Analysts at Singular Research $INTL http://ift.tt/1hxPEO8
2014-05-07	$INTL - Q2 2014 INTL FCStone Inc Earnings Release - After Market Close -> http://stock-news.net/786789 #stock #stocks #stockaction
2014-05-08	$INTL: INTL FCStones (INTL) CEO Sean OConnor on Q2 2014 Results - Earnings Ca... http://top10stocks2buy.com/i.php?http://seekingalpha.com/article/2204563-intl-fcstones-intl-ceo-sean-oconnor-on-q2-2014-results-earnings-call-transcript&t6t=INTL …
2014-05-08	$INTL - INTL FCStones (INTL) CEO Sean OConnor on Q2 2014 Results - Earnings Ca... -> http://stock-news.net/813453 #stock #stocks #stockaction
2014-05-08	INTL Fcstone Inc: The stock is testing its lows. $INTL http://www.4-traders.com//INTL-FCSTONE-INC-7010788/ …pic.twitter.com/sIxCqr4wSy
2014-05-08	INTL Fcstone Inc: The stock is testing its highs. $INTL http://www.4-traders.com//INTL-FCSTONE-INC-7010788/ …pic.twitter.com/Izo1juGJ6c
2014-05-08	INTL Fcstone Inc: Unusual volume for INTL Fcstone Inc stock. $INTL http://www.4-traders.com//INTL-FCSTONE-INC-7010788/ …pic.twitter.com/nxyTg5R7Cj
2014-05-09	#BigTech New-age tech out, Old-age tech in. 2014 the year of old-age!! $MSFT $INTL $ORCL $CSCO $IBM in / $FB, $TWTR $LNKD $BIDU $GOOG out.
2014-05-10	$INTL Information for INTL FCStone
2014-05-12	Trending Tweets Concerning $INTL on 05/13/2014 http://bit.ly/1g2F1rx
2014-05-13	INTL 19.01 Stock Charts $INTL INTL FCStone Inc. (NASDAQ) Last Updated: 05/13/2014 11:52:10 INTL Stock Chart - http://investorshangout.com/post/view?id=1511777 …
2014-05-13	Intl Fcstone Inc (INTL) 19.05 $INTL INTL FCStone Inc. Reports Fiscal 2014 Second Quarter Financial Results Glo http://investorshangout.com/post/view?id=1509819 …
2014-05-17	$INTL Information for INTL FCStone From our Stock News Alerts App
2014-05-19	$INTL - Sentinel trustees petition for rehearing is denied -> http://stock-news.net/978869 #stock #stocks #stockaction
2014-05-19	$INTL: INTL FCStone announces that the U.S. Court of Appeals has denied the petition by the Liquidation Trustee of... http://bit.ly/1jwGjMf
2014-05-19	$INTL - INTL FCSTONE INC. Files SEC form 8-K, Regulation FD Disclosure -> http://stock-news.net/974567 #stock #stocks #stockaction
2014-05-19	$INTL New SEC Document(s) for INTL FCStone From our Stock News Alerts App
2014-05-19	$INTL Sentinel Trustee's Petition for Rehearing is Denied From our Stock News Alerts App
2014-05-19	Sentinel Trustee's Petition for Rehearing is Denied $INTL http://www.myallies.com
2014-05-19	INTL FCSTONE : Regulation FD Disclosure (form 8-K) http://www.4-traders.com/INTL-FCSTONE-INC-7010788/news/INTL-FCSTONE--Regulation-FD-Disclosure-form-8-K-18465062/ … $INTL
2014-05-19	$INTL Intl Fcstone Inc files Form 8-K (Events or Changes Between Quarterly Reports) SEC Filing.. http://bdvt.co/dSC8
2014-05-19	$INTL - Sentinel Trustees Petition for Rehearing is Denied -> http://stock-news.net/973953 #stock #stocks #stockaction
2014-05-19	$INTL Sentinel trustee's petition for rehearing is denied: Full Story http://bit.ly/1mOWnbP
2014-05-19	INTL Fcstone : Sentinel Trustee's Petition for Rehearing is Denied http://www.4-traders.com/INTL-FCSTONE-INC-7010788/news/INTL-Fcstone--Sentinel-Trustees-Petition-for-Rehearing-is-Denied-18464922/ … $INTL
2014-05-19	$INTL Sentinel Trustee's Petition for Rehearing is Denied.. http://bdvt.co/dSCt
2014-05-19	$INTL Sentinel Trustee's Petition for Rehearing is Denied.. http://bdvt.co/dSCs
2014-05-19	$INTL - Intel Corporation (NASDAQ:INTL): Stepping Towards Diversification - http://wp.me/p4pzr9-5TT
2014-05-24	$INTL Information for INTL FCStone From our Stock News Alerts App
2014-05-27	$INTL - Intel Corporation (NASDAQ:INTL) Helps Software Defined Infrastructure Ensure Reliability - http://ustrademedia.com/?p=6550
2014-05-30	$INTL New SEC Document(s) for INTL FCStone From our Stock News Alerts App
2014-05-30	$INTL $GOOG $AAPL $VOXX $GM $F Intel unveils new tech for self-driving cars Hardware & Software http://stks.co/t0Naf All shifting to cars
2014-05-31	$INTL Information for INTL FCStone From our Stock News Alerts App
2014-06-02	$INTL INTL FCStone's Annual Dairy Outlook Conference Set for June 18, 19 in Chicago http://goo.gl/WDxrDa
2014-06-02	$INTL - INTL FCStones Annual Dairy Outlook Conference Set for June 18, 19 in C... -> http://stock-news.net/1153079 #stock #stocks #stockaction
2014-06-02	INTL FCStone : Annual Dairy Outlook Conference Set for June 18, 19 in Chicago http://www.4-traders.com/INTL-FCSTONE-INC-7010788/news/INTL-FCStone--Annual-Dairy-Outlook-Conference-Set-for-June-18-19-in-Chicago-18531344/ … $INTL
2014-06-02	$INTL INTL FCStone's Annual Dairy Outlook Conference Set for June 18, 19 in Chicago.. http://bdvt.co/dWcw
2014-06-02	$INTL INTL FCStone's Annual Dairy Outlook Conference Set for June 18, 19 in Chicago From our Stock News Alerts App
2014-06-06	$INTL - INTL FCStones Subsidiary Expands Coffee Risk Management Team -> http://stock-news.net/1179603 #stock #stocks #stockaction
2014-06-06	$INTL INTL FCStone's Subsidiary Expands Coffee Risk Management Team http://goo.gl/WDxrDa
2014-06-06	INTL FCStone : Subsidiary Expands Coffee Risk Management Team http://www.4-traders.com/INTL-FCSTONE-INC-7010788/news/INTL-FCStone--Subsidiary-Expands-Coffee-Risk-Management-Team-18556933/ … $INTL
2014-06-06	$INTL INTL FCStone's Subsidiary Expands Coffee Risk Management Team From our Stock News Alerts App
2014-06-06	$INTL INTL FCStone's Subsidiary Expands Coffee Risk Management Team.. http://bdvt.co/dXCr
2014-06-07	$INTL Information for INTL FCStone From our Stock News Alerts App
2014-06-09	INTL FCSTONE : Regulation FD Disclosure (form 8-K) http://www.4-traders.com/INTL-FCSTONE-INC-7010788/news/INTL-FCSTONE--Regulation-FD-Disclosure-form-8-K-18566628/ … $INTL
2014-06-09	$INTL - INTL FCSTONE INC. Files SEC form 8-K, Regulation FD Disclosure -> http://stock-news.net/1189110 #stock #stocks #stockaction
2014-06-09	$INTL - Current Report Filing (8-k) http://uk.advfn.com/news/EDGAR/2014/article/62502548?xref=newsalerttweet&adw=1126416 …
2014-06-09	$INTL Intl Fcstone Inc files Form 8-K (Events or Changes Between Quarterly Reports) SEC Filing.. http://bdvt.co/dYdJ
2014-06-09	@ZDNet Device-oriented AV is dying fast, [ie. $SYMC $INTL Lookout]. Cloud-based security may have the ability to keep pace IMHO
2014-06-11	Intel is doing a good job reinventing itself, new report says. @steveatmercnews reports: $INTL http://www.siliconbeat.com/2014/06/11/intel-changes-lauded-by-research-firm/ …
2014-06-14	$INTL Information for INTL FCStone From our Stock News Alerts App
2014-06-15	Hottest Tweets for $INTL on 06/16/2014 http://bit.ly/1lFc5X5
2014-06-16	Insider Selling: INTL FCStone Director Sells 1,600 Shares of Stock $INTL http://ift.tt/1oyafuz
2014-06-16	$INTL New SEC Document(s) for INTL FCStone From our Stock News Alerts App
2014-06-16	$INTL - Statement of Changes in Beneficial Ownership (4) http://uk.advfn.com/news/EDGAR/2014/article/62586773?xref=newsalerttweet&adw=1126416 …
2014-06-16	INTL FCStone Inc. director just disposed of 1,600 shares $INTL
2014-06-16	INTL FCStone : 11th Annual Dairy Outlook Conference http://www.4-traders.com/INTL-FCSTONE-INC-7010788/news/INTL-FCStone--11th-Annual-Dairy-Outlook-Conference-18596929/ … $INTL
2014-06-16	$INTL INTL FCStone's 11th Annual Dairy Outlook Conference.. http://bdvt.co/dZOA
2014-06-16	$INTL: 4 Stocks Breaking Out on Unusual Volume http:///i.php?http://www.thestreet.com/story/12742463/1/4-stocks-breaking-out-on-huge-volume.html&t6t=INTL …
2014-06-16	$INTL - 4 Stocks Breaking Out on Unusual Volume -> http://stock-news.net/1222656 #stock #stocks #stockaction
2014-06-17	Insider Selling: John Moore Fowler Unloads 1,600 Shares of INTL FCStone Stock $INTL http://ift.tt/1r1z1Aj
2014-06-18	INTL FCStone Director Unloads $30,400 in Stock $INTL http://ift.tt/1oFnb1K
2014-06-20	$INTL looks very interesting. No idea what they do, I've run into it before when looking to pull up $INTC chart - lol
2014-06-20	$INTL - Dow 30 Stock Roundup: Intel Ups Q2 Guidance, Boeing Set to Win China E... -> http://stock-news.net/1251650 #stock #stocks #stockaction
2014-06-21	$INTL Weekly. Potential IHS https://www.tradingview.com/x/wZiVAQvF/ via @tradingview $INTL
2014-06-21	$INSM Insmed Inc (INSM) 18.74 -0.06 (-0.32%) $INTL $BAGR $SWIR http://investorshangout.com/post/view?id=1602720 …
2014-06-21	CHCI Stock Chart $CHCI $EDS $RDVY $PNRG $SOFO $GPRE $VIAS $LSBI $AMZN $OVRL $USMD $RDNT $ACHN $INTL $ARMH $GAGhttp://investorshangout.com/post/view?id=1602474 …
2014-06-21	danrocks: $INTL Showing on my streamers $LBTYK $EXLP $GDEF http://bit.ly/1m7Gwp6
2014-06-21	$INTL Showing on my streamers $LBTYK $EXLP $GDEF $HYGS $SAAS http://investorshangout.com/post/view?id=1602329 …
2014-06-21	$INTL Information for INTL FCStone From our Stock News Alerts App
2014-06-21	$CPHD Opinion Today Click here to find out if $CPHD is a buy hold or sell. Watching these stocks. $INTL $FORTY http://investorshangout.com/post/view?id=1601489 …
2014-06-23	$INTL - INTL FCStone Subsidiary Advises Plains Cotton Cooperative Association -> http://stock-news.net/1260549 #stock #stocks #stockaction
2014-06-23	INTL FCStone : Subsidiary Advises Plains Cotton Cooperative Association http://www.4-traders.com/INTL-FCSTONE-INC-7010788/news/INTL-FCStone--Subsidiary-Advises-Plains-Cotton-Cooperative-Association-18631242/ … $INTL
2014-06-23	$INTL INTL FCStone Subsidiary Advises Plains Cotton Cooperative Association From our Stock News Alerts App
2014-06-23	$INTL INTL FCStone Subsidiary Advises Plains Cotton Cooperative Association.. http://bdvt.co/d1Mj
2014-06-26	INTL FCStone initiated by Sidoti at buy. http://ift.tt/1lZp1Zb $INTL #INTL
2014-06-26	INTL FCStone initiated by Sidoti at buy. http://ift.tt/1lZp1Zb $INTL #INTL
2014-06-28	$INTL Information for INTL FCStone From our Stock News Alerts App
2014-06-30	$INTL - Why Google Capital Placed Its Hadoop Bet On MapR -> http://stock-news.net/1289705 #stock #stocks #stockaction
2014-06-30	INTL FCStone Now Covered by Analysts at Sidoti $INTL http://ift.tt/1r4SO4L
2014-07-05	$INTL Information for INTL FCStone From our Stock News Alerts App
2014-07-07	INTL FCStone Now Covered by Analysts at Sidoti $INTL http://tickerreport.com/banking-finance/240633/intl-fcstone-now-covered-by-analysts-at-sidoti-intl/ … via @INTLFCStone
2014-07-08	“@PeeCheeOliveros: $INTL In LA (Check$ & Balance$ Promo) I come out in the beginning of the video http://youtu.be/1eFPaY8KmrY ” @kpthe90skid
2014-07-10	$INTL, 13G filed by Nine Ten Partners LP http://www.filingsanalysis.com/sec/46116V105/2014/03/31/ …
2014-07-10	$INTL New SEC Document(s) for INTL FCStone From our Stock News Alerts App
2014-07-10	$INTL SC 13G Filed By: Nine Ten Partners Lp, Subject: Intl Fcstone Inc. http://www.sec.gov/Archives/edgar/data/1603715/000160371514000004/0001603715-14-000004-index.htm …
2014-07-10	$INTL - Statement of Ownership (sc 13g) http://uk.advfn.com/news/EDGAR/2014/article/62870584?xref=newsalerttweet&adw=1126416 …
2014-07-10	$INTL, 13G filed by Bares Capital Management, Inc. http://www.filingsanalysis.com/sec/46116V105/2014/03/31/ …
2014-07-10	$INTL - Amended Statement of Ownership (sc 13g/a) http://uk.advfn.com/news/EDGAR/2014/article/62870224?xref=newsalerttweet&adw=1126416 …
2014-07-10	$INTL New SEC Document(s) for INTL FCStone From our Stock News Alerts App
2014-07-12	$INTL Information for INTL FCStone From our Stock News Alerts App
2014-07-14	$INTL "INTL FCSTONE INC." filed a new #XBRL report to the #SEC. http://www.xbrl4.org/regulators/seeReport.jsp?documentKey=http://www.sec.gov/Archives/edgar/data/913760/000091376012000079/intl-20120630.xml …
2014-07-14	Great #FinancialSector #Buys Most w/BIG Divs $OZM $AFSI $JGW $AMG $GLRE $TAXI $KKR $TRV $INTL $AXS $OPY $APO $RE #NYSE #NASDAQ #StockPicker
2014-07-14	Breaking: Top 5 FINANCIAL stks trading UP ranked by HIGHEST vol-spike $INTL $BKMU $C $PNX $CTT +more (hit 'view') http://stks.co/f0oie
2014-07-15	$INTL promising big second half of 2014 for new chips, 2-in-1 devices, form factor refresh #earnings
2014-07-15	$INTL CEO pleased with Q2 #earnings results, esp. enterprise, but consumer PC space remains the one to watch.
2014-07-15	$INTL CEO: 10 million tablets shipped in Q2; on track to 40M goal by end of 2014 #earnings
2014-07-15	With $INTL and $YHOO/Alibaba, summer tech #earnings season is in full swing. More on @ZDNet: http://www.zdnet.com/yahoos-q2-earnings-disappoint-mayer-admits-we-are-not-satisfied-7000031571/ …
2014-07-15	INTL 19.44 Stock Charts $INTL INTL FCStone Inc. (NASDAQ) Last Updated: 07/15/2014 06:43:57 INTL Stock Chart - http://investorshangout.com/post/view?id=1656489 …
2014-07-16	@katie_martin_FX Hi - ever talk w/ team @ $INTL? Impressive group building middle market powerhouse in risk mgmt. etc. (client prospect)
2014-07-17	@GingerGander $INTL is a very compelling stock - in commodities & risk management for middle market co's - not a client but we have hope!
2014-07-18	$INTL - [video] Cramer: Microsoft has wrong workers -> http://stock-news.net/1378295 #stock #stocks #stockaction
2014-07-19	$INTL Information for INTL FCStone From our Stock News Alerts App
2014-07-22	How the Heck does $INTL do great and $MSFT flop??? Seriously?!?
2014-07-22	@DARKBLUETRADER Should you boycott $INTL, $AAPL, $CSCO, $MSFT, etc.?
2014-07-24	Edward Meir Garners Metal Bulletin's Top Analyst Ranking http://www.4-traders.com/INTL-FCSTONE-INC-7010788/news/Edward-Meir-Garners-Metal-Bulletins-Top-Analyst-Ranking-18791909/ … $INTL
2014-07-24	$INTL - Edward Meir Garners Metal Bulletin's Top Analyst Ranking http://uk.advfn.com/news/GLOBE/2014/article/63019607?xref=newsalerttweet&adw=1126416 …
2014-07-24	$INTL Edward Meir Garners Metal Bulletin's Top Analyst Ranking From our Stock News Alerts App
2014-07-24	$INTL Edward Meir Garners Metal Bulletin's Top Analyst Ranking.. http://bdvt.co/d9uU
2014-07-26	$INTL Information for INTL FCStone From our Stock News Alerts App
2014-07-26	$INTL - Edward Meir Garners Metal Bulletins Top Analyst Ranking -> http://stock-news.net/1419263 #stock #stocks #stockaction
2014-07-27	Prevalent Tweets for $INTL on 07/27/2014 http://bit.ly/1l5xy8k
2014-07-28	What do you think of $intl? Time to sell? @jimcramer
2014-07-29	INTL FCStone : Securities Inc.'s Investment Banking Division Advises South Street Securities in the Placeme... http://www.4-traders.com/INTL-FCSTONE-INC-7010788/news/INTL-FCStone--Securities-Incs-Investment-Banking-Division-Advises-South-Street-Securities-in-the-18811793/ … $INTL
2014-07-29	$INTL INTL FCStone Securities Inc.'s Investment Banking Division Advises South Street Securities in the Place From our Stock News Alerts App
2014-07-29	$INTL INTL FCStone Securities Inc.'s Investment Banking Division Advises South Street Securities in th.. http://bdvt.co/eaws
2014-07-30	$INTL - INTL FCStone Securities Inc.s Investment Banking Division Advises Sout... -> http://stock-news.net/1440937 #stock #stocks #stockaction
2014-07-31	$INTL - INTL FCStone Inc. Announces Date for 2014 Fiscal Third Quarter Earning... -> http://stock-news.net/1457240 #stock #stocks #stockaction
2014-07-31	$INTL INTL FCStone Inc. Announces Date for 2014 Fiscal Third Quarter Earnings Conference Call From our Stock News Alerts App
2014-07-31	$INTL INTL FCStone Inc. Announces Date for 2014 Fiscal Third Quarter Earnings Conference Call.. http://bdvt.co/ebLV
2014-08-01	$INTL New SEC Document(s) for INTL FCStone From our Stock News Alerts App
2014-08-02	Earnings Wed $AGU $ANR $AOL $CF $CHK $DVN $GMCR $HFC $INTL $JACK $MDLZ $PRU $RIG $RL $SD $TAP $TWX $VIA $YY
2014-08-02	$INTL looks interesting
2014-08-02	$INTL Information for INTL FCStone From our Stock News Alerts App
2014-08-03	$INTL Following ER, share price were DOWN 7 times out of last 11 Qtrs.http://stks.co/q0cRR
2014-08-05	$INTL Historical price reaction in Earnings suggests 63% probability to go DOWN.http://stks.co/i0tmZ
2014-08-05	$INTL Historical price reaction in Earnings suggests 63% probability to go DOWN.http://stks.co/f0tze
2014-08-06	$INTL New SEC Document(s) for INTL FCStone From our Stock News Alerts App
2014-08-06	$INTL: INTL FCSTONE INC. filed a form 8-K. http://www.jivedata.com/filings/INTL/
2014-08-06	INTL FCStone misses by $0.08, misses on revenue http://seekingalpha.com/news/1908025-intl-fcstone-misses-by-0_08-misses-on-revenue?source=feed_f … $INTL
2014-08-06	$INTL INTL FCStone Inc. Reports Fiscal 2014 Third Quarter Financial Results From our Stock News Alerts App
2014-08-06	$INTL INTL FCStone Inc. Reports Fiscal 2014 Third Quarter Financial Results.. http://bdvt.co/edmP
2014-08-06	$INTL Following ER, share price were DOWN 7 times out of last 11 Qtrs. http://ow.ly/zZ8Dr
2014-08-07	$INTL Makes Notable Cross Below Critical Moving Average $EES #stocks http://bit.ly/1u1zLtr
2014-08-08	$INTL INTL FCStone Inc. Reports Fiscal 2014 http://stockalertsnow.com/?http://www.noodls.com/view/C5C9B4E7142F709E4E9DAAD54101C38407EEFA66 …
2014-08-08	$INTL INTL FCStone Inc. Reports Fiscal 2014 http://stockalertsnow.com/?http://www.noodls.com/view/C5C9B4E7142F709E4E9DAAD54101C38407EEFA66 …
2014-08-08	"@kpthe90skid: $INTL" send me a shirt
2014-08-08	$INTL Customer activity was lower in the structured OTC and physical commodities markets
2014-08-09	$INTL INTL FCStone Inc. Reports Fiscal 2014 http://stockalertsnow.com/?http://www.noodls.com/view/C5C9B4E7142F709E4E9DAAD54101C38407EEFA66 …
2014-08-09	$INTL INTL FCStone Inc. Reports Fiscal 2014 http://stockalertsnow.com/?http://www.noodls.com/view/C5C9B4E7142F709E4E9DAAD54101C38407EEFA66 …
2014-08-09	$INTL INTL FCStone Inc. Reports Fiscal 2014 http://stockalertsnow.com/?http://www.noodls.com/view/C5C9B4E7142F709E4E9DAAD54101C38407EEFA66 …
2014-08-09	$INTL INTL FCStone Inc. Reports Fiscal 2014 http://stockalertsnow.com/?http://www.noodls.com/view/C5C9B4E7142F709E4E9DAAD54101C38407EEFA66 …
2014-08-09	$INTL INTL FCStone Inc. Reports Fiscal 2014 http://stockalertsnow.com/?http://www.noodls.com/view/C5C9B4E7142F709E4E9DAAD54101C38407EEFA66 …
2014-08-11	$INTL Intl Fcstone Inc files Form 8-K (Events or Changes Between Quarterly Reports) SEC Filing.. http://bdvt.co/eeys
2014-08-11	$INTL - Current Report Filing (8-k) http://uk.advfn.com/news/EDGAR/2014/article/63216694?xref=newsalerttweet&adw=1126416 …
2014-08-11	$INTL: INTL FCSTONE INC. filed a form 8-K. http://www.jivedata.com/filings/INTL/
2014-08-11	INTL FCStone : Names Leading Institutional Investor Edward J. Grzybowski, Formerly CIO of TIAA-CREF, to Boa... http://www.4-traders.com/INTL-FCSTONE-INC-7010788/news/INTL-FCStone--Names-Leading-Institutional-Investor-Edward-J-Grzybowski-Formerly-CIO-of-TIAA-CREF-18882479/ … $INTL
2014-08-11	$INTL INTL FCStone Names Leading Institutional Investor Edward J. Grzybowski, Formerly CIO of TIAA-CRE.. http://bdvt.co/eexS
2014-08-11	$INTL INTL FCStone Names Leading Institutional Investor Edward J. Grzybowski, Formerly CIO of TIAA-CRE.. http://bdvt.co/eexR
2014-08-14	@TMFAeassa $OVTI buyout offer today from Hua Capital Management. I think if a deal goes through it will be by $AAPL $SSNLF $INTL $SNE
2014-08-14	$INTL INTL FCStone Inc. Completes Consolidation of Two U.K. Subsidiaries From our Stock News Alerts App
2014-08-14	$INTL INTL FCStone Inc. Completes Consolidation of Two U.K. Subsidiaries.. http://bdvt.co/efuB
2014-08-16	$INTL Information for INTL FCStone From our Stock News Alerts App
2014-08-16	INTL 19.41 Stock Charts $INTL INTL FCStone Inc. (NASDAQ) Last Updated: 08/16/2014 06:21:12 INTL Stock Chart - http://investorshangout.com/post/view?id=1865716 …
2014-08-18	28 Tech Stars Who Graduated From @Stanford University #Tech #SiliconValley $GOOG $LNKD $YHOO $HPQ $CSCO $INTL http://www.businessinsider.my/tech-stars-who-graduated-from-stanford-2014-8/#.U_G-vkvnsds …
2014-08-21	$INTL New SEC Document(s) for INTL FCStone From our Stock News Alerts App
2014-08-21	INTL FCSTONE : Regulation FD Disclosure (form 8-K) http://www.4-traders.com/INTL-FCSTONE-INC-7010788/news/INTL-FCSTONE--Regulation-FD-Disclosure-form-8-K-18935622/ … $INTL
2014-08-21	$INTL - Current Report Filing (8-k) http://uk.advfn.com/news/EDGAR/2014/article/63334145?xref=newsalerttweet&adw=1126416 …
2014-08-21	$INTL: INTL FCSTONE INC. filed a form 8-K. http://www.jivedata.com/filings/INTL/
2014-08-21	$INTL Intl Fcstone Inc files Form 8-K (Events or Changes Between Quarterly Reports) SEC Filing.. http://bdvt.co/ehhY
2014-08-21	$INTL Appeal Decision in Favor of INTL FCStone in Sentinel Case Becomes Final.. http://bdvt.co/ehhx
2014-08-21	INTL Fcstone : Appeal Decision in Favor of INTL FCStone in Sentinel Case Becomes Final http://www.4-traders.com/INTL-FCSTONE-INC-7010788/news/INTL-Fcstone--Appeal-Decision-in-Favor-of-INTL-FCStone-in-Sentinel-Case-Becomes-Final-18935463/ … $INTL
2014-08-21	$INTL Appeal Decision in Favor of INTL FCStone in Sentinel Case Becomes Final From our Stock News Alerts App
2014-08-23	$INTL Information for INTL FCStone From our Stock News Alerts App
2014-08-28	Forget the #smartwatch, $INTL is going high-end with it's upcming #smartbracelet. #wearables http://bit.ly/1tQ8Dum
2014-08-30	$INTL Information for INTL FCStone From our Stock News Alerts App
2014-09-01	Trending in Twitter Related to $INTL (INTL FCSTONE INC symbol INTL) on 09/01/2014 http://bit.ly/1qwj0mP
2014-09-04	The future of $INTL is not computers, it is wearables, servers and the Internet of things. http://ow.ly/B744G
2014-09-04	The future of $INTL is not computers, it is wearables, servers and the Internet of things. http://12valuestocks.com/2014/09/the-future-of-intel-is-not-computers-it-is-wearables-servers-and-the-internet-of-things/ …
2014-09-04	#Stocks opened higher, #Nasdaq snapped into the green w/ $NKE, $INTL leading 1% , #Jobs struggling w/ jobless cl…http://ow.ly/2MVtxg
2014-09-04	New $INTL-powered Asus #ZenBook is ultra thin, plus it's resolution puts it in direct competition with the $AAPL Air.http://bit.ly/1t05yHu
2014-09-05	Fossil teams up with Intel to produce its line of wearables http://flip.it/PdF4e $INTL $FOSL
2014-09-06	$INTL "INTL FCSTONE INC." filed a new #XBRL report to the #SEC. http://www.xbrl4.org/regulators/seeReport.jsp?documentKey=http://www.sec.gov/Archives/edgar/data/913760/000091376013000026/intl-20121231.xml …
2014-09-06	$INTL Information for INTL FCStone From our Stock News Alerts App
2014-09-07	Top #tech events this week: Why Tuesday Sept. 9 is the nexus of all things high-tech http://flip.it/BB2gI $AAPL $INTL $BABA
2014-09-07	@SaraEisen NYC-based $INTL is a great source on #forex and global payments.
2014-09-08	$FOSL partners with $INTL to make wearables
2014-09-10	“@Recode: Stephen Hawking, @Intel Unveil a Connected Wheelchair / by @jtemple / http://on.recode.net/1wfkfeN $INTL #Oregon
2014-09-13	$INTL Information for INTL FCStone From our Stock News Alerts App
2014-09-16	$INTL New SEC Document(s) for INTL FCStone From our Stock News Alerts App
2014-09-17	INTL 18.05 Stock Charts $INTL INTL FCStone Inc. (NASDAQ) Last Updated: 09/17/2014 21:42:48 INTL Stock Chart - http://investorshangout.com/post/view?id=2023212 …
2014-09-17	http://InvestorsHangout.com chartguy89: Stock Charts: INTL 17.95 Stock Charts $INTL INTL FCStone Inc. http://bit.ly/1snoHBE
2014-09-20	$INTL Information for INTL FCStone From our Stock News Alerts App
2014-09-23	$INTL - Initial Statement of Beneficial Ownership (3) http://uk.advfn.com/news/EDGAR/2014/article/63783853?xref=newsalerttweet&adw=1126416 …
2014-09-23	$INTL New SEC Document(s) for INTL FCStone From our Stock News Alerts App
2014-09-24	Hottest Tweets Regarding $INTL on 09/24/2014 http://bit.ly/1CgKq5p
2014-09-26	$INTL "INTL FCSTONE INC." filed a new #XBRL report to the #SEC. http://www.xbrl4.org/regulators/seeReport.jsp?documentKey=http://www.sec.gov/Archives/edgar/data/913760/000091376014000006/intl-20130930.xml …
2014-09-27	$INTL Information for INTL FCStone From our Stock News Alerts App
2014-09-29	$INTL "INTL FCSTONE INC." filed a new #XBRL report to the #SEC. http://www.xbrl4.org/regulators/seeReport.jsp?documentKey=http://www.sec.gov/Archives/edgar/data/913760/000091376014000029/intl-20131231.xml …
2014-10-03	$INTL @kpthe90skid
2014-10-04	$INTL Information for INTL FCStone From our Stock News Alerts App
2014-10-08	@INTLFCStone $INTL is the stock symbol for this impressive #commodities trading & risk management #riskmanagement firm for the middle mkt.
2014-10-08	@kpthe90skid Well, nuff said! You got my support for life $INTL
2014-10-10	Faber on #BNN talking about semiconductors smackdown: http://www.bnn.ca/Video/player.aspx?vid=464264 … #stocks #panicbutton $INTL $CY $MU
2014-10-11	$INTL Information for INTL FCStone From our Stock News Alerts App
2014-10-16	$INTL An analysis of the earnings released so far. http://amigobulls.com/news/q3-earnings-scorecard-as-of-october-15-2014-earnings-trends …
2014-10-18	$INTL Information for INTL FCStone From our Stock News Alerts App
2014-10-19	Most Popular Tweets Pertaining to $INTL (Intl Fcstone Inc symbol INTL) on 10/19/2014 http://bit.ly/1t0ckjg
2014-10-22	Intl Fcstone Inc (INTL) 16.97 $INTL Appeal Decision in Favor of INTL FCStone in Sentinel Case Becomes Final Gl http://stockrelay.com/post/view?id=6724 …
2014-10-22	INTL 16.97 Stock Charts $INTL INTL FCStone Inc. (NASDAQ) Last Updated: 10/22/2014 23:36:35 INTL Stock Chart - http://stockrelay.com/post/view?id=5852 …
2014-10-25	Intl Fcstone Inc (INTL) 17.13 $INTL Appeal Decision in Favor of INTL FCStone in Sentinel Case Becomes Final Gl http://stockrelay.com/post/view?id=32713 …
2014-10-25	$INTL Information for INTL FCStone From our Stock News Alerts App
2014-10-26	$INTL new Edison http://tinyurl.com/kxp98ac is good news for $GOSY $.0035 OTC #artificialintelligence #Robotics #stocks https://twitter.com/GrandpaRobot/status/524924220946808833/photo/1pic.twitter.com/BBhPFQunBG
2014-10-27	$INTL "Edison" SBC .@intlCES .@intel game changer in IoT & embedded sys. Reduces our SafePath™ "collision proof" w'chair MSRP by 1/3 $GOSY
2014-10-28	$INTL up 3.1% to 17.72 possible bullish reversal? #stocks #options #trading http://bit.ly/133lim9
2014-10-28	Intl Fcstone Inc (INTL) 17.18 $INTL Appeal Decision in Favor of INTL FCStone in Sentinel Case Becomes Final Gl http://stockrelay.com/post/view?id=48536 …
2014-10-29	$INTL new Edison http://tinyurl.com/kxp98ac is good news for $GOSY $.0030 OTC #artificialintelligence #robotics #stocks https://twitter.com/GrandpaRobot/status/524924220946808833/photo/1pic.twitter.com/BBhPFQunBG
2014-10-29	Most Popular in Twitter About $INTL (Intl Fcstone Inc symbol INTL) on 10/29/2014 http://bit.ly/1pYhozZ
2014-10-29	$INTL "Edison" SBC .@intlCES .@intel game changer in IoT & embedded sys. Reduces our SafePath™ "collision proof" whlchair MSRP by 1/3 $GOSY
2014-10-29	Intl Fcstone Inc (INTL) 17.95 $INTL Appeal Decision in Favor of INTL FCStone in Sentinel Case Becomes Final Gl http://stockrelay.com/post/view?id=52646 …
2014-10-31	$INTL new Edison SBC http://tinyurl.com/kxp98ac good news for $GOSY $.0025 OTC #artificialintelligence #robotics #stocks https://twitter.com/GrandpaRobot/status/524924220946808833/photo/1pic.twitter.com/BBhPFQunBG
2014-10-31	Intl Fcstone Inc (INTL) 18.07 $INTL Appeal Decision in Favor of INTL FCStone in Sentinel Case Becomes Final Gl http://stockrelay.com/post/view?id=67527 …
2014-11-01	$INTL Information for INTL FCStone From our Stock News Alerts App
2014-11-02	Photoset: The Elite Zone members enjoyed last week’s rally with a successful trade setup in $INTL,... http://tmblr.co/Z9DU4s1UeGXwU
2014-11-04	$INTL New SEC Document(s) for INTL FCStone From our Stock News Alerts App
2014-11-05	@CNBCFastMoney ...wished @petenajarian had more time to debate that guy's ↓ call on $INTL #debates
2014-11-05	CIBT Education : Engages INTL FCStone for Project Financing http://www.4-traders.com/CIBT-EDUCATION-GROUP-INC-1409560/news/CIBT-Education--Engages-INTL-FCStone-for-Project-Financing-19338437/ … $MBA $INTL
2014-11-05	Trending Tweets Related to $INTL (Intl Fcstone Inc symbol INTL) on 11/05/2014 http://bit.ly/10UHo9G
2014-11-08	$INTL Information for INTL FCStone From our Stock News Alerts App
2014-11-11	$intl: INTL FCStone Advises Gavilon, LLC in Asset Sale http://www.stockmoo.com/intl/intl-fcstone-advises-gavilon-llc-in-asset-sale/2f785851-510e-3d30-952d-465a8397cb1c …
2014-11-11	$INTL INTL FCStone Advises Gavilon, LLC in Asset Sale From our Stock News Alerts App
2014-11-11	INTL 17.51 Stock Charts $INTL INTL FCStone Inc. (NASDAQ) Last Updated: 11/11/2014 08:58:25 INTL Stock Chart - http://investorshangout.com/post/view?id=2223267 …
2014-11-12	$INTL INTL FCStone Inc. Acquires G.X. Clarke & Co., an Institutional Dealer in U.S. Government Securities, Fe From our Stock News Alerts App
2014-11-12	Most Popular Tweets Pertaining to $INTL (Intl Fcstone Inc symbol INTL) on 11/12/2014 http://bit.ly/10V1wI3
2014-11-13	INTL 18.04 Intl Fcstone Inc $INTL added to my watch list. Right now with INTL I am watching the last price 18. http://investorshangout.com/post/view?id=2243824 …
2014-11-13	$INTL INTL 18.04 Intl Fcstone Inc $INTL added to my watch list. Right now with INTL I am watching the last price 18. http://investorshangout.com/post/view?id=2243819 …
2014-11-13	$INTL: INTL FCStone acquires G.X. Clarke & Co http://bit.ly/1zlUs3j
2014-11-13	INTL FCStone acquires G.X. Clarke & Co. http://seekingalpha.com/news/2123225-intl-fcstone-acquires-g-x-clarke-and-co?source=feed_f … #premarket $INTL
2014-11-14	INTL 17.94 Stock Charts $INTL INTL FCStone Inc. (NASDAQ) Last Updated: 11/14/2014 08:00:38 INTL Stock Chart - http://investorshangout.com/post/view?id=2249898 …
2014-11-14	$INTL New SEC Document(s) for INTL FCStone From our Stock News Alerts App
2014-11-15	$INTL Information for INTL FCStone From our Stock News Alerts App
2014-11-19	Hot in Twitter Related to $INTL (Intl Fcstone Inc symbol INTL) on 11/19/2014 http://bit.ly/1p1iBew
2014-11-20	$INTL 2015 40 mil tablets coming with increase of DIV payment
2014-11-20	$INTL increase Dividend
2014-11-21	$INTL New SEC Document(s) for INTL FCStone From our Stock News Alerts App
2014-11-21	$INTL - Statement of Changes in Beneficial Ownership (4) http://uk.advfn.com/news/EDGAR/2014/article/64527338?xref=newsalerttweet&adw=1126416 …
2014-11-21	$INTL - Statement of Changes in Beneficial Ownership (4) http://uk.advfn.com/news/EDGAR/2014/article/64527342?xref=newsalerttweet&adw=1126416 …
2014-11-22	$INTL Information for INTL FCStone From our Stock News Alerts App
2014-11-24	Our June $TSMC report & Sept $ARM report found $INTL's mobile strategy will pay off in '16 and sees more threats in the server chip market
2014-11-25	clayton: INTL 18.15 Intl Fcstone Inc $INTL added to my http://bit.ly/1Cb1bSP
2014-11-25	INTL 18.15 Intl Fcstone Inc $INTL added to my watch list. Right now with INTL I am watching the last price 18. http://investorshangout.com/post/view?id=2332126 …
2014-11-25	$INTL INTL 18.15 Intl Fcstone Inc $INTL stock added to my watch list. Right now with INTL I am watching the last pri http://investorshangout.com/post/view?id=2332123 …
2014-11-25	jim50: $INTL INTL FCStone Inc.: INTL Stock Gapped up +0.04 $INTL Last Price 18.15 http://bit.ly/1CaGXIL
2014-11-25	INTL Gapped up +0.04 $INTL Last Price 18.15 Day High 18.15 Day Low 18.15 Change +0.05 Volume 258 Today 69 stoc http://investorshangout.com/post/view?id=2331177 …
2014-11-25	$INTL INTL Stock Gapped up +0.04 $INTL Last Price 18.15 Day High 18.15 Day Low 18.15 Change +0.05 Volume 258 Today 6 http://investorshangout.com/post/view?id=2331172 …
2014-11-25	There must be a plan behind this $intl with this timing cause we can't find a graphic designer for shit but the ideas on fuego
2014-11-26	Hottest Tweets Relevant to $INTL (Intl Fcstone Inc symbol INTL) on 11/26/2014 http://bit.ly/1pmGTjo
2014-11-28	$INTL New SEC Document(s) for INTL FCStone From our Stock News Alerts App
2014-11-28	$INTL - Current Report Filing (8-k) http://uk.advfn.com/news/EDGAR/2014/article/64604897?xref=newsalerttweet&adw=1126416 …
2014-11-28	$INTL Intl Fcstone Inc files Form 8-K (Events or Changes Between Quarterly Reports) SEC Filing.. http://bdvt.co/eAhT
2014-11-28	$INTL: INTL FCSTONE INC. filed a form 8-K. http://www.jivedata.com/filings/INTL/
2014-11-29	$INTL Information for INTL FCStone From our Stock News Alerts App
2014-12-01	$INTL New SEC Document(s) for INTL FCStone From our Stock News Alerts App
2014-12-01	$INTL - Statement of Changes in Beneficial Ownership (4) http://uk.advfn.com/news/EDGAR/2014/article/64627864?xref=newsalerttweet&adw=1126416 …
2014-12-02	@Intel Inside @Google Glass doodle $intl $goog @googleglass #GoogleDoodlepic.twitter.com/aPQT5lckcR
2014-12-02	@daringfireball Intel Inside Google Glass doodle $intl $goog #googleglasspic.twitter.com/aPQT5lckcR
2014-12-03	INTL FCStone : Announces Date for 2014 Fiscal Fourth Quarter Earnings Conference Call http://www.4-traders.com/INTL-FCSTONE-INC-7010788/news/INTL-FCStone--Announces-Date-for-2014-Fiscal-Fourth-Quarter-Earnings-Conference-Call-19490346/ … $INTL
2014-12-03	$INTL INTL FCStone Inc. Announces Date for 2014 Fiscal Fourth Quarter Earnings Conference Call From our Stock News Alerts App
2014-12-03	Popular Tweets Regarding $INTL (Intl Fcstone Inc symbol INTL) on 12/03/2014 http://bit.ly/1tM1b1j
2014-12-04	$INTL New SEC Document(s) for INTL FCStone From our Stock News Alerts App
2014-12-05	$INTL New SEC Document(s) for INTL FCStone From our Stock News Alerts App
2014-12-05	$INTL - Statement of Changes in Beneficial Ownership (4) http://uk.advfn.com/news/EDGAR/2014/article/64692953?xref=newsalerttweet&adw=1126416 …
2014-12-06	$INTL Information for INTL FCStone From our Stock News Alerts App
2014-12-07	INTL -0.39% Stock Charts $INTL INTL FCStone Inc. (NASDAQ) Any opinions on INTL? Please reply to this post. Las http://investorshangout.com/post/view?id=2411205 …
2014-12-09	Right now INTL is number 245 for the largest percentage gain out of 250 stocks. $INTL INTL is up +4.27% in the http://investorshangout.com/post/view?id=2424470 …
2014-12-09	$INTL INTL Stock is number 245 for the largest percentage gain out of 250 stocks. $INTL INTL is up +4.27% in the las http://investorshangout.com/post/view?id=2424468 …
2014-12-10	$INTL: INTL FCStone beats Q4 estimates http://bit.ly/1zxNs4V
2014-12-10	$INTL: INTL FCStone Inc. Reports Fiscal 2014 Fourth Quarter Financial ... http://www.stocknewswires.com/2014/12/intl-intl-fcstone-inc-reports-fiscal-2014-fourth-quarter-financial-1.html …pic.twitter.com/7RLJTyP2V0
2014-12-10	INTL FCSTONE : Management's Discussion and Analysis of Financial Condition and Results of Operations (form ... http://www.4-traders.com/INTL-FCSTONE-INC-7010788/news/INTL-FCSTONE--Managements-Discussion-and-Analysis-of-Financial-Condition-and-Results-of-Operations-19526653/ … $INTL
2014-12-10	$INTL Intl Fcstone Inc files Form 10-K (Annual Reports) SEC Filing.. http://bdvt.co/eBud
2014-12-10	$INTL: INTL FC Stone reports record operating revenues in Q4, 17% up YoY http://www.stocknewswires.com/2014/12/intl-intl-fc-stone-reports-record-operating-revenues-in-q4-17-up-yoy.html …pic.twitter.com/5NurWhpKyt
2014-12-10	$INTL New SEC Document(s) for INTL FCStone From our Stock News Alerts App
2014-12-10	INTL FCStone beats by $0.08, beats on revenue http://seekingalpha.com/news/2171735-intl-fcstone-beats-by-0_08-beats-on-revenue?source=feed_f … $INTL
2014-12-10	$INTL Intl Fcstone Inc files Form 8-K (Events or Changes Between Quarterly Reports) SEC Filing.. http://bdvt.co/eBtf
2014-12-10	$INTL: INTL FCStone Inc. Reports Fiscal 2014 Fourth Quarter Financial ... http://www.stocknewswires.com/2014/12/intl-intl-fcstone-inc-reports-fiscal-2014-fourth-quarter-financial.html …pic.twitter.com/ztnhKijqNs
2014-12-10	$INTL: INTL FCSTONE INC. filed a form 8-K. http://www.jivedata.com/filings/INTL/
2014-12-10	$INTL INTL FCStone Inc. Reports Fiscal 2014 Fourth Quarter Financial Results From our Stock News Alerts App
2014-12-10	$INTL - INTL FCStone Inc. Reports Fiscal 2014 Fourth Quarter Financial Results http://uk.advfn.com/news/GLOBE/2014/article/64749325?xref=newsalerttweet&adw=1126416 …
2014-12-10	Reporting EPS tonight after close: $WTSL, $PPHM, $RH, $MW, $IRET, $CASY, $AVNW, $SIGM, $MNR, $CMTL, $OXM, $SGU, $INTL http://stks.co/b1LdE
2014-12-10	Earnings after the bell tonight: $CASY $CMTL $INTL $IRET $KMG $MW $OXM $RH $SIGM; Earnings tomorrow morning: $CIEN $LULU $MEI
2014-12-10	#Earnings after the close today : $AVNW, $CASY, $CMTL, $INTL, $IRET, $MW, $MNR, $OXM, $PPHM, $SIGM, $RH, $SGU, $STRP, $WTSL
2014-12-10	Leading in Twitter About $INTL (Intl Fcstone Inc symbol INTL) on 12/10/2014 http://bit.ly/1vEXbAx
2014-12-10	Long $INTL starting at 18.25 (when it breaks a strong resistance line and trend line) going into earning report... http://fb.me/1pj3DS6kT
2014-12-10	$INTL Earnings out tonight AMC EPS Estimate 0.21
2014-12-10	$INTL Earnings out tonight AMC EPS Estimate 0.21
2014-12-11	INTL Fcstone announces earnings. $0.29 EPS. Beats estimates. http://ift.tt/13ceUtg $INTL #INTL
2014-12-12	INTL Fcstone Lifted to “Buy” at TheStreet $INTL http://ift.tt/1w0n7LX
2014-12-12	INTL Fcstone Upgraded to “Buy” at TheStreet $INTL http://ift.tt/1yJzU7u
2014-12-12	INTL Fcstone Upgraded by TheStreet to “Buy” $INTL http://ift.tt/1qFlQJF
2014-12-12	TheStreet Upgrades INTL Fcstone to Buy $INTL http://ift.tt/1uwvmdf
2014-12-13	$INTL Information for INTL FCStone From our Stock News Alerts App
2014-12-15	SmallCap #Stocks Trend $FRO $CRUS $CCXI $OPK $IMN $WMAR $ABCO $TNK $PTRY $IDT $DFRG $BURL $RH $INTL more@ http://12Stocks.com/smallcap
2014-12-15	INTL FCSTONE INC. $INTL 10-K now available
2014-12-16	$INTL New SEC Document(s) for INTL FCStone From our Stock News Alerts App
2014-12-16	$INTL - Current Report Filing (8-k) http://uk.advfn.com/news/EDGAR/2014/article/64822005?xref=newsalerttweet&adw=1126416 …
2014-12-16	$INTL: INTL FCSTONE INC. filed a form 8-K. http://www.jivedata.com/filings/INTL/
2014-12-16	INTL FCSTONE INC. $INTL 8-K now available
2014-12-16	$INTL Intl Fcstone Inc files Form 8-K (Events or Changes Between Quarterly Reports) SEC Filing.. http://bdvt.co/eCjP
2014-12-17	$INTL: Insider Selling: Philip Andrew Smith Unloads 13664 Shares of INTL ... http://www.stocknewswires.com/2014/12/intl-insider-selling-philip-andrew-smith-unloads-13664-shares-of-intl.html …pic.twitter.com/nJjXn9Un09
2014-12-17	INTL Fcstone CEO Philip Andrew Smith Unloads 13,664 Shares $INTL http://ift.tt/13AznrL
2014-12-17	INTL Fcstone CEO Philip Andrew Smith Unloads 13,664 Shares $INTL http://ift.tt/1wjFxYj
2014-12-17	$INTL: INTL Fcstone CEO Philip Andrew Smith Unloads 13664 Shares (INTL) http://www.stocknewswires.com/2014/12/intl-intl-fcstone-ceo-philip-andrew-smith-unloads-13664-shares-intl.html …pic.twitter.com/xOkd7qNndE
2014-12-17	Popular Tweets About $INTL (Intl Fcstone Inc symbol INTL) on 12/17/2014 http://bit.ly/1C144le
2014-12-17	$INTL New SEC Document(s) for INTL FCStone From our Stock News Alerts App
2014-12-17	$INTL: Smith Philip Andrew sold a net $251,957 in INTL FCSTONE INC.. http://www.jivedata.com/insiders/INTL/ #jivesearch
2014-12-17	AGN Insider Disclosure $AGN $QIHU $ONVO $AXP $INTL Buy or Sell Opinion,Current Price,Volume,Headlines,On Watch http://investorshangout.com/post/view?id=2455801 …
2014-12-17	lookn4wins: $INTL 50 Simple Moving Average $INTL Most recent http://bit.ly/1BZ6QaM
2014-12-17	lookn4wins: $INTL 50 Simple Moving Average $INTL Most recent http://bit.ly/1BZ6QaM
2014-12-17	$INTL 50 Simple Moving Average $INTL Most recent stock chart and technical analysis. $GILD $KITE $WMIH $V $YPFhttp://investorshangout.com/post/view?id=2455493 …
2014-12-17	danrocks: $WDAY keeping this on watch $DRIV $INTL $FB $XLP http://bit.ly/1DOovqe
2014-12-17	danrocks: $WDAY keeping this on watch $DRIV $INTL $FB $XLP http://bit.ly/1DOovqe
2014-12-17	$WDAY keeping this on watch $DRIV $INTL $FB $XLP $COP http://investorshangout.com/post/view?id=2454444 …
2014-12-17	$XLK Daily Chart $XLK Most recent stock chart and technical analysis. $NKE $OCAT $PBR $INTL $WDAY $GILD http:/ http://investorshangout.com/post/view?id=2454006 …
2014-12-17	Stock_Tracker: $INTL Recent Headlines Retailers to consumers: http://bit.ly/1BY8F7X
2014-12-17	Stock_Tracker: $INTL Recent Headlines Retailers to consumers: http://bit.ly/1BY8F7X
2014-12-18	$INTL: INTL Fcstone CEO Unloads $251964 in Stock (INTL) http://www.stocknewswires.com/2014/12/intl-intl-fcstone-ceo-unloads-251964-in-stock-intl.html …pic.twitter.com/pot16R7q1n
2014-12-18	$INTL chart: Huge profits in Elite Zone's Crab setup. http://www.tradingview.com/v/rEVvd7x5/
2014-12-19	$INTL: Insider Selling: INTL Fcstone CEO Sells 13664 Shares of Stock (INTL) http://www.stocknewswires.com/2014/12/intl-insider-selling-intl-fcstone-ceo-sells-13664-shares-of-stock-intl.html …pic.twitter.com/AKWpDZQNCI
2014-12-20	$INTL Information for INTL FCStone From our Stock News Alerts App
2014-12-22	$INTL: INTL Fcstone CEO Unloads $601200 in Stock (INTL) http://www.stocknewswires.com/2014/12/intl-intl-fcstone-ceo-unloads-601200-in-stock-intl.html …pic.twitter.com/W9s4Zaao9O
2014-12-22	INTL Fcstone CEO Sean Michael Oconnor Unloads 30,000 Shares $INTL http://ift.tt/1t3Bdgu
2014-12-22	INTL Fcstone CEO Sean Michael Oconnor Unloads 30,000 Shares $INTL http://ift.tt/1xFOexC
2014-12-22	$INTL: INTL Fcstone CEO Sean Michael Oconnor Unloads 30000 Shares ... http://www.stocknewswires.com/2014/12/intl-intl-fcstone-ceo-sean-michael-oconnor-unloads-30000-shares.html …pic.twitter.com/0EjWSG0Ix0
2014-12-22	SEAN OCONNOR MICHAEL, CEO of INTL FCStone Inc. Sells $601,191 Worth of $INTL - #Form4 #InsiderTrading - http://www.insidertradingwire.com/sean-oconnor-michael-ceo-of-intl-fcstone-inc-sells-601191-worth-of-intl-form4-insidertrading/ …
2014-12-22	$INTL: OCONNOR SEAN MICHAEL sold a net $601,191 in INTL FCSTONE INC.. http://www.jivedata.com/insiders/INTL/ #jivesearch
2014-12-25	The Top in Twitter Related to $INTL (Intl Fcstone Inc symbol INTL) on 12/25/2014 http://bit.ly/1zBpAiy
2014-12-25	Intl Fcstone Inc (INTL) 19.91 $INTL Intl Fcstone (INTL) Upgraded From Hold to Buy at The Street - Sun/12/14, http://investorshangout.com/post/view?id=2491024 …
2014-12-27	$INTL Information for INTL FCStone From our Stock News Alerts App
2014-12-27	INTL +0.55% Stock Charts $INTL INTL FCStone Inc. (NASDAQ) Last Updated: 12/27/2014 04:44:19 INTL Stock Chart - http://investorshangout.com/post/view?id=2501044 …
2014-12-29	Which semiconductor stocks are recommended for 2015? Find out which to Buy, Sell, or Hold. http://goo.gl/HLyyRm $INTL $MRVL $AMBA
2015-01-01	INTL -0.63% Stock Charts $INTL INTL FCStone Inc. (NASDAQ) Last Updated: 01/01/2015 23:58:18 INTL Stock Chart - http://investorshangout.com/post/view?id=2511667 …
2015-01-02	Trending Tweets Concerning $INTL (Intl Fcstone Inc symbol INTL) on 01/02/2015 http://bit.ly/141vgVn
2015-01-03	$INTL Information for INTL FCStone From our Stock News Alerts App
2015-01-03	$INTL $WFC: Wells Fargo (NYSE:WFC)'s 2015 Outlook on the Semiconductor ... http://www.stocknewswires.com/2015/01/intl-wfc-wells-fargo-nysewfcs-2015-outlook-on-the-semiconductor.html …pic.twitter.com/vmgMSesyRN
2015-01-05	$INTL: New Insider Transaction on INTL by CEO - subsidiary entity Lyon Charles M: http://insideri.com/1620576_000091376015000002_0000913760-15-000002 …pic.twitter.com/Jq28oejNoK
2015-01-05	$INTL INTL FCStone Inc. Completes the Acquisition of G.X. Clarke & Co., an Institutional Dealer in U.S. Govern... http://goo.gl/eDMFhZ
2015-01-05	$INTL INTL FCStone Inc. Completes the Acquisition of G.X. Clarke & Co., an Institutional Dealer in U.S. Gover From our Stock News Alerts App
2015-01-07	$INTL New SEC Document(s) for INTL FCStone From our Stock News Alerts App
2015-01-07	$INTL 8K filed by: Intl Fcstone Inc. , re: Regulation FD Disclosure http://www.sec.gov/Archives/edgar/data/913760/000091376015000004/0000913760-15-000004-index.htm …
2015-01-07	$INTL - Current Report Filing (8-k) http://uk.advfn.com/news/EDGAR/2015/article/65019995?xref=newsalerttweet&adw=1126416 …
2015-01-07	$INTL: INTL FCSTONE INC. filed a form 8-K. http://www.jivedata.com/filings/INTL/
2015-01-07	$INTL Intl Fcstone Inc files Form 8-K (Events or Changes Between Quarterly Reports) SEC Filing.. http://bdvt.co/eEvK
2015-01-07	INTL FCSTONE INC. $INTL 8-K now available
2015-01-07	$INTL: New SEC Filing for INTL: Form 8-K, No. 0000913760-15-000004 http://stocknewsflow.com/913760_000091376015000004_0000913760-15-000004 …pic.twitter.com/goWPntdUbs
2015-01-07	Here's your ace briefing on this morning's market news. http://ow.ly/GWep2 @YahooFinance $INTL $SONC $MU $JCP
2015-01-07	$INTL INTL FCStone Inc. to Present at the Sidoti & Company Emerging Growth Institutional Investor Forum From our Stock News Alerts App
2015-01-07	$INTL INTL FCStone Inc. to Present at the Sidoti & Company Emerging Growth Institutional Investor Forum http://goo.gl/eDMFhZ
2015-01-07	$INTL - INTL FCStone Inc. to Present at the Sidoti & Company Emerging Growth Institutional Investor Forum http://uk.advfn.com/news/GLOBE/2015/article/65016414?xref=newsalerttweet&adw=1126416 …
2015-01-07	Time to short Intel $INTL imho http://nyti.ms/1s4avn3
2015-01-08	$SFB Short Sales Click Here: http://bit.ly/1DrNdeV Also See: $SYA $INTL $MON $PRFT ~
2015-01-08	$VGI Prev Close Click Here: http://bit.ly/1x1Nw7H Also See: $CHCI $CDE $INTL $GGB ~
2015-01-08	#INTL Fcstone : Iron ore declines likely to persist as supply exceeds demand http://www.4-traders.com/INTL-FCSTONE-INC-7010788/news/INTL-Fcstone--Iron-ore-declines-likely-to-persist-as-supply-exceeds-demand-19639580/ … $INTL
2015-01-08	$NIHD Yield Click Here: http://bit.ly/1HYYWBo Also See: $TGH $ED $BMLH $INTL ~
2015-01-08	INTL -0.63% Stock Charts $INTL INTL FCStone Inc. (NASDAQ) Last Updated: 01/08/2015 17:59:03 INTL Stock Chart - http://investorshangout.com/post/view?id=2533727 …
2015-01-08	@halpjoe Hey Joe - familiar with INTL FCStone? $INTL - great co. I've been chasing on the IR front. Any synergies there? Hope U are well.
2015-01-09	$INTL Financials Click Here: http://bit.ly/1yJm7hB Also See: $CMCSK $PPO $BACD $XOOM ~
2015-01-10	$INTL Information for INTL FCStone From our Stock News Alerts App
2015-01-10	Prevalent Tweets for $INTL (Intl Fcstone Inc symbol INTL) on 01/10/2015 http://bit.ly/1IApmIc
2015-01-12	$INTL - Statement of Changes in Beneficial Ownership (4) http://uk.advfn.com/news/EDGAR/2015/article/65074126?xref=newsalerttweet&adw=1126416 …
2015-01-12	$INTL - Annual Statement of Changes in Beneficial Ownership (5) http://uk.advfn.com/news/EDGAR/2015/article/65074099?xref=newsalerttweet&adw=1126416 …
2015-01-12	$INTL New SEC Document(s) for INTL FCStone From our Stock News Alerts App
2015-01-12	$INTL: New Insider Transaction on INTL by Group Controller Schroeder Aaron: http://insideri.com/1423229_000091376015000010_0000913760-15-000010 …pic.twitter.com/1dV9dvyBr3
2015-01-12	Trending #Biotech topics include $INTL, $CTIC, #Pc2 #stocks #invest See more http://trendcache.com
2015-01-12	$INTL 8K filed by: Intl Fcstone Inc. , re: Completion of Acquisition/Disposition of Assets http://www.sec.gov/Archives/edgar/data/913760/000091376015000006/0000913760-15-000006-index.htm …
2015-01-12	$INTL New SEC Document(s) for INTL FCStone From our Stock News Alerts App
2015-01-12	$INTL - Amended Current Report Filing (8-k/a) http://uk.advfn.com/news/EDGAR/2015/article/65063663?xref=newsalerttweet&adw=1126416 …
2015-01-13	$INTL: INTL Fcstone Inc Short Interest Update http://www.stocknewswires.com/2015/01/intl-intl-fcstone-inc-short-interest-update.html …
2015-01-14	$ACF $INTL: Justin Wheeler Appointed Chief Executive Officer of Berkadia http://www.stocknewswires.com/2015/01/acf-intl-justin-wheeler-appointed-chief-executive-officer-of-berkadia.html …
2015-01-15	Small-cap stocks with bullish 50/200 day Mov Ave Crossovers, Thur/01/15th - $TLSY $SNOW $INTL - More: http://crystalequityresearch.com/SmCpStr/ - #smallcap
2015-01-16	Don't Wait Untill 2016 To Realize This POWERFUL Stock Service http://PennyStockSecret.com .. $BRKL $INTL $SIMG
2015-01-16	$INTL: INTL FCStone announces that it has had no material market exposure to the Swiss Franc during the period of... http://bit.ly/1KQjJtl
2015-01-16	$INTL: INTL FCStone Inc. Issues Statement on Recent Currency Volatility http://www.stocknewswires.com/2015/01/intl-intl-fcstone-inc-issues-statement-on-recent-currency-volatility-1.html …
2015-01-16	INTL FCStone: No material exposure to Swiss franc http://seekingalpha.com/news/2227076-intl-fcstone-no-material-exposure-to-swiss-franc?source=feed_f … $INTL
2015-01-16	$INTL: INTL FCStone Inc. Issues Statement on Recent Currency Volatility http://www.stocknewswires.com/2015/01/intl-intl-fcstone-inc-issues-statement-on-recent-currency-volatility.html …
2015-01-16	$INTL - INTL FCStone Inc. Issues Statement on Recent Currency Volatility http://uk.advfn.com/news/GLOBE/2015/article/65132356?xref=newsalerttweet&adw=1126416 …
2015-01-16	$INTL INTL FCStone Inc. Issues Statement on Recent Currency Volatility http://goo.gl/eDMFhZ
2015-01-16	$INTL INTL FCStone Inc. Issues Statement on Recent Currency Volatility From our Stock News Alerts App
2015-01-16	$INTL New SEC Document(s) for INTL FCStone From our Stock News Alerts App
2015-01-16	$INTL - Annual Report to Security Holders (ars) http://uk.advfn.com/news/EDGAR/2015/article/65131990?xref=newsalerttweet&adw=1126416 …
2015-01-16	$INTL - Proxy Statement (definitive) (def 14a) http://uk.advfn.com/news/EDGAR/2015/article/65131867?xref=newsalerttweet&adw=1126416 …
2015-01-16	$INTL: New SEC Filing for INTL: Form DEF 14A, No. 0000913760-15-000013 http://stocknewsflow.com/913760_000091376015000013_0000913760-15-000013 …pic.twitter.com/otsnjRupEP
2015-01-17	Stocks Trending Now: http://investorshangout.com/whatshot/activeboard … $CTMLF $RDY $ATSG $AITVF $INTL $KSKTF $CPXX $IT $CTZA $FRCV $ORGC $MNRO ~
2015-01-17	$INTL Information for INTL FCStone From our Stock News Alerts App
2015-01-18	Prevalent Tweets About $INTL (Intl Fcstone Inc symbol INTL) on 01/18/2015 http://bit.ly/1IWVXbh
2015-01-19	$HASI $INTL: Underperforming Companies for the Week: Hannon Armstrong ... http://www.stocknewswires.com/2015/01/hasi-intl-underperforming-companies-for-the-week-hannon-armstrong.html …
2015-01-22	Stocks with strong multiple_bottom pattern: $INTL, $BWX, $CRV, $QEPM
2015-01-24	INTL n/a Stock Charts $INTL INTL FCStone Inc. (NASDAQ) Last Updated: 01/24/2015 23:57:40 INTL Stock Chart - 1 http://investorshangout.com/post/view?id=2587584 …
2015-01-24	$INTL Information for INTL FCStone From our Stock News Alerts App
2015-01-26	Prevalent Tweets for $INTL (Intl Fcstone Inc symbol INTL) on 01/27/2015 http://bit.ly/1CtOoce
2015-01-26	This Guy Turned $100 into over $10,000 In Just 30 Days! http://PennyStockSecret.com .. $BRKL $INTL $SIMG
2015-01-27	Stocks Trending Now: http://investorshangout.com/whatshot/activeboard … $DALXF $ICDZF $PARXF $AWP $CPAC $MCBP $OERLF $SIIYF $SBFM $WJAFF $INTL $GOOGL ~
2015-01-27	$INTL: Gold rises on soft dollar ahead of Fed rate meeting: http://www.stocknewswires.com/2015/01/intl-gold-rises-on-soft-dollar-ahead-of-fed-rate-meeting.html …
2015-01-27	Bloody Tuesday in US stocks market; Dow collapses over 300 points in future market. $MSFT $HPQ $UTX $INTL, $CAT $DD $PG sharply down
2015-01-28	$INTL: INTL FCStone Inc. Asian Subsidiary Appoints Christian Marston as ...: http://www.stocknewswires.com/2015/01/intl-intl-fcstone-inc-asian-subsidiary-appoints-christian-marston-as.html …
2015-01-28	$INTL INTL FCStone Inc. Asian Subsidiary Appoints Christian Marston as New Head of Physical Coal Trading From our Stock News Alerts App
2015-01-29	$MGLO E.P.S. Click Here: http://bit.ly/1vcyXo2 Also See: $NCGDF $INTL $FUFOF $NKRN ~
2015-01-29	Stocks Trending Now: http://investorshangout.com/whatshot/activeboard … $MMED $RKAGY $CHOB $SCNP $ADFMF $AGRT $INTL $BLL $SAPX $HDY $GTOMY $WSH ~
2015-01-29	$INTL: INTL Fcstone Inc. Asian Subsidiary Appoints Christian Marston As ...: http://www.stocknewswires.com/2015/01/intl-intl-fcstone-inc-asian-subsidiary-appoints-christian-marston-as-1.html …
2015-01-30	INTL +1.03% Stock Charts $INTL INTL FCStone Inc. (NASDAQ) Last Updated: 01/30/2015 06:38:15 INTL Stock Chart - http://investorshangout.com/post/view?id=2598814 …
2015-01-31	$INTL Information for INTL FCStone From our Stock News Alerts App
2015-02-02	$INTL, 13G filed by Royce & Associates LLC http://www.filingsanalysis.com/sec/46116V105/2013/06/30/ …
2015-02-02	$INTL New SEC Document(s) for INTL FCStone From our Stock News Alerts App
2015-02-02	Stocks Trending Now: http://investorshangout.com/whatshot/activeboard … $CPNFF $SGBI $SLF $AMARD $CMLP $WFGPY $TSCDY $PVDRF $TK $TWGL $SCAL $INTL ~
2015-02-03	EXCELLENT TRADING ALERTS - TURNED $1000 INTO 1.4 MILLION HIGHLY RECOMMENDED!! http://PennyStockSecret.com .. $BRKL $INTL $SIMG
2015-02-03	$INTL: New Insider Transaction on INTL by Director FOWLER JOHN MOORE: http://insideri.com/1318349_000091376015000023_0000913760-15-000023 …pic.twitter.com/3W0L1Yohqz
2015-02-03	$INTL: INTL FCStone Inc. Announces Date for 2015 Fiscal First Quarter ...: http://www.stocknewswires.com/2015/02/intl-intl-fcstone-inc-announces-date-for-2015-fiscal-first-quarter.html …
2015-02-03	$INTL INTL FCStone Inc. Announces Date for 2015 Fiscal First Quarter Earnings Conference Call http://goo.gl/eDMFhZ
2015-02-03	$INTL INTL FCStone Inc. Announces Date for 2015 Fiscal First Quarter Earnings Conference Call From our Stock News Alerts App
2015-02-04	$INTL: Gold extends gains on Greece uncertainty, US data eyed: http://www.stocknewswires.com/2015/02/intl-gold-extends-gains-on-greece-uncertainty-us-data-eyed.html …
2015-02-04	$EPGL meeting with ATT! Already has agreement with $INTL and $COO. Great time to get in imo.
2015-02-07	$INTL Information for INTL FCStone From our Stock News Alerts App
2015-02-09	$INTL Earnings result is already out. Check out historical price reaction after ER. http://ow.ly/IHQQ2
2015-02-09	INTL Fcstone $INTL Releases Quarterly Earnings Results, Beats Estimates By $0.21 EPS http://ift.tt/1ETx0jx
2015-02-09	$INTL: INTL Fcstone (INTL) Releases Quarterly Earnings Results, Beats ...: http://www.stocknewswires.com/2015/02/intl-intl-fcstone-intl-releases-quarterly-earnings-results-beats.html …
2015-02-09	$INTL: INTL Fcstone (INTL) Announces Earnings Results: http://www.stocknewswires.com/2015/02/intl-intl-fcstone-intl-announces-earnings-results.html …
2015-02-09	INTL Fcstone $INTL Announces Earnings Results http://ift.tt/1z2bPVp
2015-02-09	INTL Fcstone announces earnings. $0.49 EPS. Beats estimates. $137.50m revenue. http://ift.tt/1M7pq6L $INTL #INTL
2015-02-09	$INTL: INTL FCStone Inc. Reports Fiscal 2015 First Quarter Financial Results: http://www.stocknewswires.com/2015/02/intl-intl-fcstone-inc-reports-fiscal-2015-first-quarter-financial-results-4.html …
2015-02-09	$INTL: INTL FCStone Inc. Reports Fiscal 2015 First Quarter Financial Results: http://www.stocknewswires.com/2015/02/intl-intl-fcstone-inc-reports-fiscal-2015-first-quarter-financial-results-3.html …
2015-02-09	$INTL New SEC Document(s) for INTL FCStone From our Stock News Alerts App
2015-02-09	$INTL: INTL FCStone Inc. Reports Fiscal 2015 First Quarter Financial Results: http://www.stocknewswires.com/2015/02/intl-intl-fcstone-inc-reports-fiscal-2015-first-quarter-financial-results-2.html …
2015-02-09	$INTL 8K filed by: Intl Fcstone Inc. , re: Results of Operations and Financial Condition http://www.sec.gov/Archives/edgar/data/913760/000091376015000027/0000913760-15-000027-index.htm …
2015-02-09	INTL FCSTONE INC. $INTL 10-Q now available
2015-02-09	$INTL New SEC Document(s) for INTL FCStone From our Stock News Alerts App
2015-02-09	$INTL INTL FCStone Inc. Reports Fiscal 2015 First Quarter Financial Results http://goo.gl/eDMFhZ
2015-02-09	$INTL: INTL FCSTONE INC. filed a form 8-K. http://www.jivedata.com/filings/INTL/
2015-02-09	$INTL: INTL FCStone Inc. Reports Fiscal 2015 First Quarter Financial Results: http://www.stocknewswires.com/2015/02/intl-intl-fcstone-inc-reports-fiscal-2015-first-quarter-financial-results-1.html …
2015-02-09	INTL FCSTONE INC. $INTL 8-K now available
2015-02-09	$INTL - INTL FCStone Inc. Reports Fiscal 2015 First Quarter Financial Results http://uk.advfn.com/news/GLOBE/2015/article/65414601?xref=newsalerttweet&adw=1126416 …
2015-02-09	INTL FCStone beats by $0.21, misses on revenue http://seekingalpha.com/news/2284376-intl-fcstone-beats-by-0_21-misses-on-revenue?source=feed_f … $INTL
2015-02-09	$INTL: New SEC Filing for INTL: Form 8-K, No. 0000913760-15-000027 http://stocknewsflow.com/913760_000091376015000027_0000913760-15-000027 …pic.twitter.com/KIhw6juJyV
2015-02-09	$INTL INTL FCStone Inc. Reports Fiscal 2015 First Quarter Financial Results From our Stock News Alerts App
2015-02-09	$INTL: INTL FCStone Inc. Reports Fiscal 2015 First Quarter Financial Results: http://www.stocknewswires.com/2015/02/intl-intl-fcstone-inc-reports-fiscal-2015-first-quarter-financial-results.html …
2015-02-09	$QRRY Volume Click Here: http://bit.ly/1DUs6it Also See: $ADRXF $SKDTF $INTL $PIRS ~
2015-02-10	This Guy Turned $100 Into Over $10,000 In Just 30 Days!!! http://PennyStockSecret.com .. $BRKL $INTL $SIMG
2015-02-10	$INTL is showing its highest volume following earnings in at least two quarters.
2015-02-10	Stocks with strong multiple_bottom pattern: $MGN, $INTL, $GRR, $XVIX
2015-02-11	INTL Year to date has changed -0.19% percent. +2.45% in the last 30 days. $INTL Intl Fcstone Inc Full breakdow http://investorshangout.com/post/view?id=2638258 …
2015-02-11	$INTL INTL Stock year to date has changed -0.19% percent. +2.45% in the last 30 days. $INTL Intl Fcstone Inc Full br http://investorshangout.com/post/view?id=2638256 …
2015-02-11	INTL 20.53 Intl Fcstone Inc Stock Charts $INTL Last Updated: 02/10/15 Last price: 20.53 Total volume: 353,333 http://investorshangout.com/post/view?id=2638157 …
2015-02-11	$INTL INTL 20.53 Intl Fcstone Inc Stock Charts $INTL Last Updated: 02/10/15 Last price: 20.53 Total volume: 353,333 http://investorshangout.com/post/view?id=2638155 …
2015-02-12	@WallStProphet $INTL, Closed @ $22.97, up +10.59%! Maintain longs...BULLISH!
2015-02-12	Smallcap #Stocks Performance $FXEN $SCOR $OWW $STMP $EDMC $SIGA $LXFT $ANV $RTI $MCP $INTL $SWM $OMEX more@ http://12Stocks.com/smallcap
2015-02-12	$INTL: Revenue EPS Update on INTL Fcstone Inc: http://www.stocknewswires.com/2015/02/intl-revenue-eps-update-on-intl-fcstone-inc.html …
2015-02-12	"BUY" signal confirmed for the following issue: INTL FC Stone Inc, $INTL, Last trading @$ 21.85, up +5.20%...BULLISH!
2015-02-12	$INTL, 13G filed by Private Capital Management, LLC http://www.filingsanalysis.com/sec/46116V105/2014/09/30/ …, http://www.filingsanalysis.com/managers.php?id=0001588456 …
2015-02-12	$INTL New SEC Document(s) for INTL FCStone From our Stock News Alerts App
2015-02-12	$INTL: New SEC Filing for INTL: Form SC 13G, No. 0001214659-15-001235 http://stocknewsflow.com/913760_000121465915001235_0001214659-15-001235 …pic.twitter.com/fSSwJYXsdp
2015-02-12	$INTL: New SEC Filing for INTL: Form SC 13G, No. 0001214659-15-001235 http://stocknewsflow.com/913760_000121465915001235_0001214659-15-001235 …pic.twitter.com/hjmHdwfjya
2015-02-12	$INTL: Gold edges up from 5-week low on weaker dollar: http://www.stocknewswires.com/2015/02/intl-gold-edges-up-from-5-week-low-on-weaker-dollar.html …
2015-02-12	INTL Year to date has changed +0.97% percent. +3.64% in the last 30 days. $INTL Intl Fcstone Inc Full breakdow http://investorshangout.com/post/view?id=2643981 …
2015-02-12	$INTL INTL Stock year to date has changed +0.97% percent. +3.64% in the last 30 days. $INTL Intl Fcstone Inc Full br http://investorshangout.com/post/view?id=2643980 …
2015-02-12	INTL 20.77 Intl Fcstone Inc Stock Charts $INTL Last Updated: 02/11/15 Last price: 20.77 Total volume: 135,795 http://investorshangout.com/post/view?id=2643891 …
2015-02-12	$INTL INTL 20.77 Intl Fcstone Inc Stock Charts $INTL Last Updated: 02/11/15 Last price: 20.77 Total volume: 135,795 http://investorshangout.com/post/view?id=2643888 …
2015-02-13	@WallStProphet #FCStone Inc, $INTL, Closed @ $23.43, up +2.00%! Maintain longs...BULLISH!
2015-02-13	INTL Year to date has changed +11.67% percent. +15.83% in the last 30 days. $INTL Intl Fcstone Inc Full breakd http://investorshangout.com/post/view?id=2650563 …
2015-02-13	$INTL INTL Stock year to date has changed +11.67% percent. +15.83% in the last 30 days. $INTL Intl Fcstone Inc Full http://investorshangout.com/post/view?id=2650561 …
2015-02-13	INTL 22.97 Intl Fcstone Inc Stock Charts $INTL Last Updated: 02/12/15 Last price: 22.97 Total volume: 250,686 http://investorshangout.com/post/view?id=2650393 …
2015-02-13	$INTL INTL 22.97 Intl Fcstone Inc Stock Charts $INTL Last Updated: 02/12/15 Last price: 22.97 Total volume: 250,686 http://investorshangout.com/post/view?id=2650392 …
2015-02-14	$INTL Information for INTL FCStone From our Stock News Alerts App
2015-02-14	INTL Year to date has changed +13.90% percent. +17.38% in the last 30 days. $INTL Intl Fcstone Inc Full breakd http://investorshangout.com/post/view?id=2666869 …
2015-02-14	$INTL INTL Stock year to date has changed +13.90% percent. +17.38% in the last 30 days. $INTL Intl Fcstone Inc Full http://investorshangout.com/post/view?id=2666860 …
2015-02-14	INTL +2.00% Stock Charts $INTL INTL FCStone Inc. (NASDAQ) Last Updated: 02/14/2015 04:30:15 INTL Stock Chart - http://investorshangout.com/post/view?id=2663448 …
2015-02-16	Weekly Picks: $INTL $FLWS $INTL $MFLX
2015-02-16	$INTL: Share Price of INTL Fcstone Inc Rally 17.74%: http://www.stocknewswires.com/2015/02/intl-share-price-of-intl-fcstone-inc-rally-1774.html …
2015-02-17	$INTL New SEC Document(s) for INTL FCStone From our Stock News Alerts App
2015-02-17	$INTL: New Insider Transaction on INTL by CEO - subsidiary entity: http://www.stocknewswires.com/2015/02/intl-new-insider-transaction-on-intl-by-ceo-subsidiary-entity.html …
2015-02-17	NEW insider transaction on $INTL reported a moment ago: http://insideri.com/1620576_000091376015000037_0000913760-15-000037 …
2015-02-17	$INTL: Lyon Charles M bought a net $165,059 in INTL FCSTONE INC.. http://www.jivedata.com/insiders/INTL/
2015-02-17	$INTL New SEC Document(s) for INTL FCStone From our Stock News Alerts App
2015-02-17	$INTL: Nguyen Xuong sold a net $60,339 in INTL FCSTONE INC.. http://www.jivedata.com/insiders/INTL/
2015-02-17	$INTL: New SEC Filing for INTL: Form SC 13G/A (No. 0001140361-15-007269): http://www.stocknewswires.com/2015/02/intl-new-sec-filing-for-intl-form-sc-13ga-no-0001140361-15-007269.html …
2015-02-17	@WallStProphet #FCStone Inc, $INTL, Last trading @ $24.42, up +4.23%, maintain longs...BULLISH!
2015-02-17	$INTL New SEC Document(s) for INTL FCStone From our Stock News Alerts App
2015-02-17	$INTL: New Insider Transaction on INTL by CEO: http://www.stocknewswires.com/2015/02/intl-new-insider-transaction-on-intl-by-ceo.html …
2015-02-17	NEW insider transaction on $INTL reported a moment ago: http://insideri.com/1208362_000091376015000033_0000913760-15-000033 …
2015-02-17	$INTL: OCONNOR SEAN MICHAEL sold a net $460,000 in INTL FCSTONE INC.. http://www.jivedata.com/insiders/INTL/
2015-02-17	$INTL New SEC Document(s) for INTL FCStone From our Stock News Alerts App
2015-02-17	$INTL - Amended Statement of Ownership (sc 13g/a) http://uk.advfn.com/news/EDGAR/2015/article/65514800?xref=newsalerttweet&adw=1126416 …
2015-02-18	Video: Wednesday 2/18 Insider Buying Report: $L $INTL #stocks http://bit.ly/1AGKE8F
2015-02-18	$BG $INTL: Egypt Cancels Wheat Tender as U.S. Prices Too High to Compete: http://www.stocknewswires.com/2015/02/bg-intl-egypt-cancels-wheat-tender-as-us-prices-too-high-to-compete.html …
2015-02-18	@WallStProphet #FCStone Inc., $INTL, Last trading @ $24.81, up another +2.01%, maintain longs...BULLISH!
2015-02-18	SmallCap #Stocks Trend $MFLX $IOSP $CUR $WWWW $EBIX $RCAP $INTL $SALE $RM $HW $VHC $JOUT $ITCI $MEG more@ http://12Stocks.com/smallcap
2015-02-18	Sean Michael Oconnor Sells 20,000 Shares of INTL Fcstone Stock $INTL http://ift.tt/19wgzNh
2015-02-18	my watchlist for tmrw , long with $INTL , $ZU, short on $Z
2015-02-19	Right now INTL is number 46 for the largest percentage gain out of 250 stocks. $INTL INTL is up +20.37% in the http://investorshangout.com/post/view?id=2686345 …
2015-02-19	$INTL INTL Stock is number 46 for the largest percentage gain out of 250 stocks. $INTL INTL is up +20.37% in the las http://investorshangout.com/post/view?id=2686341 …
2015-02-19	$INTL: INTL Fcstone CEO Sells $460000.00 in Stock (INTL): http://www.stocknewswires.com/2015/02/intl-intl-fcstone-ceo-sells-46000000-in-stock-intl.html …
2015-02-20	$INTL: Insider Selling: INTL Fcstone CEO Xuong Nguyen Sells 4025 ...: http://www.stocknewswires.com/2015/02/intl-insider-selling-intl-fcstone-ceo-xuong-nguyen-sells-4025.html …
2015-02-20	$INTL New SEC Document(s) for INTL FCStone From our Stock News Alerts App
2015-02-20	SEAN OCONNOR MICHAEL CEO Sells $500,000 Worth of $INTL INTL FCStone Inc. - #Form4 #InsiderTrading - http://www.insidertradingwire.com/sean-oconnor-michael-ceo-sells-500000-worth-of-intl-intl-fcstone-inc-form4-insidertrading/ …
2015-02-20	$INTL: Nguyen Xuong sold a net $100,625 in INTL FCSTONE INC.. http://www.jivedata.com/insiders/INTL/
2015-02-20	$INTL: OCONNOR SEAN MICHAEL sold a net $500,000 in INTL FCSTONE INC.. http://www.jivedata.com/insiders/INTL/
2015-02-20	Right now INTL is number 175 for the largest percentage gain out of 250 stocks. $INTL INTL is up +9.97% in the http://investorshangout.com/post/view?id=2697375 …
2015-02-20	$INTL INTL Stock is number 175 for the largest percentage gain out of 250 stocks. $INTL INTL is up +9.97% in the las http://investorshangout.com/post/view?id=2697373 …
2015-02-21	$INTL Information for INTL FCStone From our Stock News Alerts App
2015-02-23	@WallStProphet #FCStone Inc., $INTL, Last trading @ $25.99, up +3.13%, maintain longs...BULLISH!
2015-02-23	Right now INTL is number 92 for the largest percentage gain out of 245 stocks. $INTL INTL is up +7.00% in the http://investorshangout.com/post/view?id=2700735 …
2015-02-23	$INTL INTL Stock is number 92 for the largest percentage gain out of 245 stocks. $INTL INTL is up +7.00% in the last http://investorshangout.com/post/view?id=2700733 …
2015-02-23	Insider Selling: Xuong Nguyen Sells 4,025 Shares of INTL Fcstone Stock $INTL http://ift.tt/1EnecYA
2015-02-23	Weekly Picks: $INTL $INTL $INTL $MFLX
2015-02-24	$INTL $C: Copper Jumps Most in a Week Amid Supply Concern, Dollar Drop: http://www.stocknewswires.com/2015/02/intl-c-copper-jumps-most-in-a-week-amid-supply-concern-dollar-drop.html …
2015-02-24	INTL 26.50 Intl Fcstone Inc $INTL added to my watch list. Right now with INTL I am watching the last price 26. http://investorshangout.com/post/view?id=2716055 …
2015-02-24	$INTL INTL 26.50 Intl Fcstone Inc $INTL stock added to my watch list. Right now with INTL I am watching the last pri http://investorshangout.com/post/view?id=2716049 …
2015-02-24	Future Macs won’t run on #Silicon chips | Cult of Mac $INTL $AAPL $ARM.L #Gallium #Indium http://bit.ly/1FoVpKA pic.twitter.com/1zApNXj6lM
2015-02-24	Right now INTL is number 136 for the largest percentage gain out of 250 stocks. $INTL INTL is up +11.31% in th http://investorshangout.com/post/view?id=2715238 …
2015-02-24	$INTL INTL Stock is number 136 for the largest percentage gain out of 250 stocks. $INTL INTL is up +11.31% in the la http://investorshangout.com/post/view?id=2715231 …
2015-02-24	Looking forward: $INTL to move away from #Silicon chips at 7nm @Intel http://bit.ly/1ApIR5U
2015-02-24	DennyT: INTL Stock 26.81 Intl Fcstone Inc $INTL Hit a 52 http://bit.ly/1DkKdij
2015-02-24	INTL Stock 26.81 Intl Fcstone Inc $INTL Hit a 52 week high of 26.87 Closing the day 09:44 at 26.81 +0.73 +2.80 http://investorshangout.com/post/view?id=2714068 …
2015-02-24	$INTL INTL 26.81 Intl Fcstone Inc $INTL Hit a 52 week high of 26.87 Closing the day 09:44 at 26.81 +0.73 +2.80% With http://investorshangout.com/post/view?id=2714059 …
2015-02-24	Insider Selling: INTL Fcstone CEO Sells $100,625.00 in Stock $INTL http://ift.tt/1BlH988
2015-02-24	@WallStProphet #FCStone Inc., $INTL, Last trading @ $27.30, up +4.68% or $1.22 per share, maintain longs...BULLISH!
2015-02-25	Right now INTL is number 64 for the largest percentage gain out of 245 stocks. $INTL INTL is up +8.18% in the http://investorshangout.com/post/view?id=2718011 …
2015-02-25	$INTL INTL Stock is number 64 for the largest percentage gain out of 245 stocks. $INTL INTL is up +8.18% in the last http://investorshangout.com/post/view?id=2718009 …
2015-02-26	anybody watching this $INTL Lil steep
2015-02-26	$CRM ERP King? $SAP $IBM $INTL $ORCL
2015-02-26	This Guy Turned $100 Into Over $10,000 In Just 30 Days!!! http://PennyStockSecret.com ... $BRKL $INTL $SIMG
2015-02-26	INTL Year to date has changed +33.64% percent. +41.41% in the last 30 days. $INTL Intl Fcstone Inc Full breakd http://investorshangout.com/post/view?id=2722014 …
2015-02-26	$INTL INTL Stock year to date has changed +33.64% percent. +41.41% in the last 30 days. $INTL Intl Fcstone Inc Full http://investorshangout.com/post/view?id=2722012 …
2015-02-26	INTL 27.49 Intl Fcstone Inc Stock Charts $INTL Last Updated: 02/25/15 Last price: 27.49 Total volume: 288,523 http://investorshangout.com/post/view?id=2721855 …
2015-02-26	$INTL INTL 27.49 Intl Fcstone Inc Stock Charts $INTL Last Updated: 02/25/15 Last price: 27.49 Total volume: 288,523 http://investorshangout.com/post/view?id=2721854 …
2015-02-27	$INTL New SEC Document(s) for INTL FCStone From our Stock News Alerts App
2015-02-27	$INTL: New Insider Transaction on INTL by Director: http://www.stocknewswires.com/2015/02/intl-new-insider-transaction-on-intl-by-director.html …
2015-02-27	NEW insider transaction on $INTL reported a moment ago: http://insideri.com/1380759_000091376015000053_0000913760-15-000053 …
2015-02-27	In the swing account I started some short in to $INTL wanted to wait but its hard to pass on a +91 daily RSI
2015-02-27	#FCStone Inc., $INTL, Last trading @ $27.95, up +2%, now expecting a Wave 4 correction towards $24.50, that said, maintain longs... BULLISH!
2015-02-27	#FCStone Inc., $INTL, Last trading @ $27.95, up +2%, expecting a Wave 4 correction towards $24.50, that said, maintain longs... BULLISH!
2015-02-27	@WallStProphet #FCStone Inc., $INTL, Last trading @ $27.95, up +2%, expecting a Wave 4 correction, however, maintain longs... BULLISH!
2015-02-27	$INTL may be worth a short swing with this 91 daily RSI Ive struggled more with the grinder types like this as opposed to 3 day paras
2015-02-28	$INTL Information for INTL FCStone From our Stock News Alerts App
2015-02-28	INTL Year to date has changed +32.38% percent. +40.29% in the last 30 days. $INTL Intl Fcstone Inc Full breakd http://investorshangout.com/post/view?id=2733974 …
2015-02-28	$INTL INTL Stock year to date has changed +32.38% percent. +40.29% in the last 30 days. $INTL Intl Fcstone Inc Full http://investorshangout.com/post/view?id=2733972 …
2015-02-28	chartguy89: INTL 27.23 Intl Fcstone Inc Stock Charts $INTL http://bit.ly/1DCmrhW
2015-02-28	chartguy89: INTL 27.23 Intl Fcstone Inc Stock Charts $INTL http://bit.ly/1DCmpqn
2015-02-28	chartguy89: INTL 27.23 Intl Fcstone Inc Stock Charts $INTL http://bit.ly/1DCmrhW
2015-02-28	chartguy89: INTL 27.23 Intl Fcstone Inc Stock Charts $INTL http://bit.ly/1DCmpqn
2015-02-28	INTL 27.23 Intl Fcstone Inc Stock Charts $INTL Last Updated: 02/27/15 Last price: 27.23 Total volume: 208,458 http://investorshangout.com/post/view?id=2733865 …
2015-02-28	$INTL INTL 27.23 Intl Fcstone Inc Stock Charts $INTL Last Updated: 02/27/15 Last price: 27.23 Total volume: 208,458 http://investorshangout.com/post/view?id=2733864 …
2015-03-01	$INTL: Share Price of INTL FCStone Inc. Rally 8.06%: http://www.stocknewswires.com/2015/03/intl-share-price-of-intl-fcstone-inc-rally-806.html …
2015-03-01	INTL -0.64% Stock Charts $INTL INTL FCStone Inc. (NASDAQ) Last Updated: 03/01/2015 01:12:50 INTL Stock Chart - http://investorshangout.com/post/view?id=2740252 …
2015-03-02	Weekly Picks: $INTL $INTL $INTL $MFLX
2015-03-02	@WallStProphet #FCStone Inc., $INTL, Last trading @ $28.28, up another +3.86%, maintain longs...BULLISH!
2015-03-02	$INTL $CHE: Companies Record Yearly Highs: INTL FCStone Inc. , Chemed Corp ...: http://www.stocknewswires.com/2015/03/intl-che-companies-record-yearly-highs-intl-fcstone-inc-chemed-corp.html …
2015-03-03	beautiful reversal on $INTL today daily looks pretty good for a short
2015-03-03	$INTL INTL FCStone Hosts Agricultural & Economics and Latin American Outlook Conference http://goo.gl/eDMFhZ
2015-03-03	$INTL INTL FCStone Hosts Agricultural & Economics and Latin American Outlook Conference From our Stock News Alerts App
2015-03-03	$INTL New SEC Document(s) for INTL FCStone From our Stock News Alerts App
2015-03-03	$INTL - Current Report Filing (8-k) http://uk.advfn.com/news/EDGAR/2015/article/65697768?xref=newsalerttweet&adw=1126416 …
2015-03-03	INTL 28.30 Intl Fcstone Inc Stock Charts $INTL Last Updated: 03/02/15 Last price: 28.30 Total volume: 281,383 http://investorshangout.com/post/view?id=2749504 …
2015-03-03	$INTL INTL 28.30 Intl Fcstone Inc Stock Charts $INTL Last Updated: 03/02/15 Last price: 28.30 Total volume: 281,383 http://investorshangout.com/post/view?id=2749503 …
2015-03-05	$INTL: INTL Fcstone Director Paul G. Anderson Sells 35000 Shares (INTL): http://www.stocknewswires.com/2015/03/intl-intl-fcstone-director-paul-g-anderson-sells-35000-shares-intl-1.html …
2015-03-05	INTL Fcstone Director Paul G. Anderson Sells 35,000 Shares $INTL http://ift.tt/1H2m8hl
2015-03-05	$INTL: INTL Fcstone Director Paul G. Anderson Sells 35000 Shares (INTL): http://www.stocknewswires.com/2015/03/intl-intl-fcstone-director-paul-g-anderson-sells-35000-shares-intl.html …
2015-03-05	$INTL #stocks showing rising momentum #stockmarket #technicalanalysis #Nasdaqpic.twitter.com/OsBlWyAVom
2015-03-05	fallondpicks - 39 breakouts: $CLDN (gap), $FOR (gap), $HRTG (gap), $INTL, ... | StockTwits: 39 breakouts: $CLD... http://bit.ly/1G3qTq3
2015-03-05	fallondpicks - 39 breakouts: $CLDN (gap), $FOR (gap), $HRTG (gap), $INTL, ... | StockTwits: 39 breakouts: $CLD... http://bit.ly/1G3qTq3
2015-03-05	$INTL New SEC Document(s) for INTL FCStone From our Stock News Alerts App
2015-03-05	$INTL: New Insider Transaction on INTL by Director: http://www.stocknewswires.com/2015/03/intl-new-insider-transaction-on-intl-by-director.html …
2015-03-05	NEW insider transaction on $INTL reported a moment ago: http://insideri.com/1315173_000091376015000059_0000913760-15-000059 …
2015-03-05	$INTL: Anderson Paul G sold a net $309,808 in INTL FCSTONE INC.. http://www.jivedata.com/insiders/INTL/
2015-03-05	@tonyhesse How fitting... INTL FC STONE, $INTL, See- https://twitter.com/WallStProphet/status/565931330970861568 … "BUY" signal confirmed for the following issue: INTL FC Stone Inc, $INTL, Last trading @$ 21.85, up +5.20%...BULLISH!
2015-03-05	How fitting, Futres Broker / FCM, INTL FC Stone, $INTL, https://www.intlfcstone.com See:https://twitter.com/WallStProphet/status/565931330970861568 … "BUY" signal confirmed for the following issue: INTL FC Stone Inc, $INTL, Last trading @$ 21.85, up +5.20%...BULLISH!
2015-03-05	How fitting, Futres Broker / FCM, INTL FC Stone, $INTL, https://www.intlfcstone.com See:https://twitter.com/WallStProphet/status/565931330970861568 … "BUY" signal confirmed for the following issue: INTL FC Stone Inc, $INTL, Last trading @$ 21.85, up +5.20%...BULLISH!
2015-03-05	How fitting, Futres Broker / FCM, INTL FC Stone, $INTL, https://www.intlfcstone.com See:https://twitter.com/WallStProphet/status/565931330970861568 … "BUY" signal confirmed for the following issue: INTL FC Stone Inc, $INTL, Last trading @$ 21.85, up +5.20%...BULLISH!
2015-03-05	#FCStone Inc., $INTL, Last trading @ $29.17, up another +5.12%, may sound like a broken record, however, maintain longs... BULLISH!
2015-03-05	Notable Mid-morning Movers: (Up) $BITA +7.8% $MNK +4.1% $INTL +3.6% (Down) $SMTC -10.2% $ERJ -8.6% $JOY -6.7% $DRII -2.7%
2015-03-05	Yesterday We Made $89,000 In Just One Trade More Info Here http://PennyStockSecret.com .. $BRKL $INTL $SIMG
2015-03-06	$INTL: Insider Selling: Sean Michael Oconnor Sells 20000 Shares of INTL ...: http://www.stocknewswires.com/2015/03/intl-insider-selling-sean-michael-oconnor-sells-20000-shares-of-intl.html …
2015-03-06	Insider Selling: Sean Michael Oconnor Sells 20,000 Shares of INTL Fcstone Stock $INTL http://ift.tt/1wMX4KX
2015-03-06	$INTL New SEC Document(s) for INTL FCStone From our Stock News Alerts App
2015-03-06	SEAN OCONNOR MICHAEL CEO Sells $580,000 Worth of $INTL INTL FCStone Inc. - #Form4 #InsiderTrading - http://www.insidertradingwire.com/sean-oconnor-michael-ceo-sells-580000-worth-of-intl-intl-fcstone-inc-form4-insidertrading/ …
2015-03-06	Right now INTL is number 176 for the largest percentage gain out of 250 stocks. $INTL INTL is up +8.15% in the http://investorshangout.com/post/view?id=2773505 …
2015-03-06	$INTL INTL Stock is number 176 for the largest percentage gain out of 250 stocks. $INTL INTL is up +8.15% in the las http://investorshangout.com/post/view?id=2773500 …
2015-03-06	INTL Stock 29.70 Intl Fcstone Inc $INTL Hit a 52 week high of 29.74 Closing the day 09:44 at 29.70 +0.44 +1.50 http://investorshangout.com/post/view?id=2771814 …
2015-03-06	$INTL INTL 29.70 Intl Fcstone Inc $INTL Hit a 52 week high of 29.74 Closing the day 09:44 at 29.70 +0.44 +1.50% With http://investorshangout.com/post/view?id=2771812 …
2015-03-06	Insider Selling: Paul G. Anderson Sells 35,000 Shares of INTL Fcstone Stock $INTL http://ift.tt/1DSkmvW
2015-03-06	chartguy89: INTL 29.26 Intl Fcstone Inc Stock Charts $INTL http://ift.tt/1Kw9g8V
2015-03-07	$INTL Information for INTL FCStone From our Stock News Alerts App
2015-03-08	$INTL: Company Shares of INTL FCStone Inc. Rally 8.08%: http://www.stocknewswires.com/2015/03/intl-company-shares-of-intl-fcstone-inc-rally-808.html …
2015-03-09	INTL Year to date has changed +43.51% percent. +48.49% in the last 30 days. $INTL Intl Fcstone Inc Full breakd http://investorshangout.com/post/view?id=2779386 …
2015-03-09	$INTL INTL Stock year to date has changed +43.51% percent. +48.49% in the last 30 days. $INTL Intl Fcstone Inc Full http://investorshangout.com/post/view?id=2779385 …
2015-03-09	INTL 29.52 Intl Fcstone Inc Stock Charts $INTL Last Updated: 03/09/15 Last price: 29.52 Total volume: 229,395 http://investorshangout.com/post/view?id=2779306 …
2015-03-09	$INTL INTL 29.52 Intl Fcstone Inc Stock Charts $INTL Last Updated: 03/09/15 Last price: 29.52 Total volume: 229,395 http://investorshangout.com/post/view?id=2779305 …
2015-03-09	Weekly Picks: $INTL $INTL $NEWT $BBW
2015-03-09	$INTL: INTL FCStone Inc. Insider Transaction Update: Sean Oconnor Sells ...: http://www.stocknewswires.com/2015/03/intl-intl-fcstone-inc-insider-transaction-update-sean-oconnor-sells.html …
2015-03-10	$FBRC, $OPY, $CAPP, $INTL, $COWN Book Value Trend Comparison http://lite.capitalmarketlabs.com/cmld3b/mc.php?company_id_list=FBRC,OPY,CAPP,INTL,COWN&financial_ratio=Book%20Value%20per%20Share%20(US$)&start_date=01/01/2000&end_date=03/06/2015&sk=9bb249cdbbdfdf2c6d26fc4915160e03 …https://cards.twitter.com/cards/18ce53y9x5o/e2l5 …
2015-03-10	Right now INTL is number 126 for the largest percentage gain out of 250 stocks. $INTL INTL is up +7.89% in the http://investorshangout.com/post/view?id=2781640 …
2015-03-10	$INTL INTL Stock is number 126 for the largest percentage gain out of 250 stocks. $INTL INTL is up +7.89% in the las http://investorshangout.com/post/view?id=2781637 …
2015-03-10	$COWN, $MC, $INTL, $CAPP, $RCAP EPS Trend Comparison #CML http://lite.capitalmarketlabs.com/cmld3b/mc.php?company_id_list=COWN,MC,INTL,CAPP,RCAP&financial_ratio=EPS%20-%20Net(Diluted)%20TTM%20&start_date=01/01/2000&end_date=03/06/2015&sk=375ba6ec15eb40da9e5a24ace4a690b1 …
2015-03-11	$FBRC, $OPY, $CAPP, $INTL, $COWN Book Value Trend Comparison #CML http://lite.capitalmarketlabs.com/cmld3b/mc.php?company_id_list=FBRC,OPY,CAPP,INTL,COWN&financial_ratio=Book%20Value%20per%20Share%20(US$)&start_date=01/01/2000&end_date=03/06/2015&sk=9bb249cdbbdfdf2c6d26fc4915160e03 …
2015-03-11	$INTL: INTL Fcstone insider Brian T. Sephton Sells 3815 Shares (INTL): http://www.stocknewswires.com/2015/03/intl-intl-fcstone-insider-brian-t-sephton-sells-3815-shares-intl.html …
2015-03-11	INTL Fcstone insider Brian T. Sephton Sells 3,815 Shares $INTL http://ift.tt/1HFEZix
2015-03-11	INTL Fcstone insider Sells $112,733.25 in Stock $INTL http://ift.tt/1GGqVaT
2015-03-11	$INTL: INTL Fcstone insider Sells $112733.25 in Stock (INTL): http://www.stocknewswires.com/2015/03/intl-intl-fcstone-insider-sells-11273325-in-stock-intl.html …
2015-03-11	INTL Fcstone insider Sells $112,733.25 in Stock $INTL http://ift.tt/1BssG8x
2015-03-11	$INTL New SEC Document(s) for INTL FCStone From our Stock News Alerts App
2015-03-11	$INTL: sephton brian T sold a net $112,733 in INTL FCSTONE INC.. http://www.jivedata.com/insiders/INTL/
2015-03-11	$COWN, $MC, $INTL, $CAPP, $RCAP EPS Trend Comparison #CML http://lite.capitalmarketlabs.com/cmld3b/mc.php?company_id_list=COWN,MC,INTL,CAPP,RCAP&financial_ratio=EPS%20-%20Net(Diluted)%20TTM%20&start_date=01/01/2000&end_date=03/06/2015&sk=375ba6ec15eb40da9e5a24ace4a690b1 …
2015-03-12	$intl looking for profit taking http://finviz.com/quote.ashx?t=INTL&ty=c&ta=1&p=d&b=1 …
2015-03-12	$INTL: Insider Selling: Brian T. Sephton Sells 3815 Shares of INTL Fcstone ...: http://www.stocknewswires.com/2015/03/intl-insider-selling-brian-t-sephton-sells-3815-shares-of-intl-fcstone.html …
2015-03-12	$INTL #stocks upmove continues as expected #stockmarket #trading #tradealerts #Nasdaqpic.twitter.com/hZese5U9Zo
2015-03-12	$COWN, $MC, $INTL, $CAPP, $RCAP EPS Trend Comparison #CML http://lite.capitalmarketlabs.com/cmld3b/mc.php?company_id_list=COWN,MC,INTL,CAPP,RCAP&financial_ratio=EPS%20-%20Net(Diluted)%20TTM%20&start_date=01/01/2000&end_date=03/06/2015&sk=375ba6ec15eb40da9e5a24ace4a690b1 …
2015-03-12	$IBKR 34.19 $LEVY 1.35 $ATRO 73.47 $VIPS 26.23 $INTL 30.07 $CATY 27.20$PAM 16.41 $SNV 28.50 open to new highs
2015-03-12	$INTL: INTL FCStone Inc. Short Interest Disclosure: http://www.stocknewswires.com/2015/03/intl-intl-fcstone-inc-short-interest-disclosure.html …
2015-03-13	INTL Year to date has changed +45.02% percent. +27.32% in the last 30 days. $INTL Intl Fcstone Inc Full breakd http://investorshangout.com/post/view?id=2791708 …
2015-03-13	$INTL INTL Stock year to date has changed +45.02% percent. +27.32% in the last 30 days. $INTL Intl Fcstone Inc Full http://investorshangout.com/post/view?id=2791702 …
2015-03-13	INTL 29.83 Intl Fcstone Inc Stock Charts $INTL Last Updated: 03/13/15 Last price: 29.83 Total volume: 170,993 http://investorshangout.com/post/view?id=2791231 …
2015-03-13	$INTL INTL 29.83 Intl Fcstone Inc Stock Charts $INTL Last Updated: 03/13/15 Last price: 29.83 Total volume: 170,993 http://investorshangout.com/post/view?id=2791226 …
2015-03-13	INTL Stock 29.83 Intl Fcstone Inc $INTL Hit a 52 week high of 30.73 Closing the day 03/13/15 at 29.83 -0.43 -1 http://investorshangout.com/post/view?id=2788733 …
2015-03-13	$INTL INTL 29.83 Intl Fcstone Inc $INTL Hit a 52 week high of 30.73 Closing the day 03/13/15 at 29.83 -0.43 -1.42% W http://investorshangout.com/post/view?id=2788728 …
2015-03-13	$INTL: INTL Fcstone insider Sells $112733.25 in Stock (INTL): http://www.stocknewswires.com/2015/03/intl-intl-fcstone-insider-sells-11273325-in-stock-intl-1.html …
2015-03-14	$INTL Information for INTL FCStone From our Stock News Alerts App
2015-03-15	$SCPJ Dividend Click Here: http://bit.ly/1Au5zXb Also See: $INTL $NGLPF $FDI $JGCCF ~
2015-03-16	Weekly Picks: $INTL $CISG $NEWT $MHLD
2015-03-16	$INTL 8K filed by: Intl Fcstone Inc. , re: Financial Statements and Exhibits. http://www.sec.gov/Archives/edgar/data/913760/000091376015000070/0000913760-15-000070-index.htm …
2015-03-16	$INTL Intl Fcstone Inc files Form 8-K/A (Events or Changes Between Quarterly Reports) SEC Filing.. http://bdvt.co/eOAo
2015-03-16	$INTL: New SEC Filing for INTL: Form 8-K/A (No. 0000913760-15-000070): http://www.stocknewswires.com/2015/03/intl-new-sec-filing-for-intl-form-8-ka-no-0000913760-15-000070.html …
2015-03-16	NEW SEC Filing for $INTL filed a moment ago: http://stocknewsflow.com/913760_000091376015000070_0000913760-15-000070 …pic.twitter.com/KJuyX91JuT
2015-03-16	$INTL: BRANCH SCOTT J sold a net $301,975 in INTL FCSTONE INC.. http://www.jivedata.com/insiders/INTL/
2015-03-17	$INTL Has A New Way of Avoiding Conflict At Work #Tin #Tantalum and #Tungsten @FastCompany http://bit.ly/1EuxBG1
2015-03-17	This Guy Turned $100 Into Over $10,000 In Just 30 Days!!! http://PennyStockSecret.com .. $BRKL $INTL $SIMG
2015-03-22	INTL +2.98% Stock Charts $INTL INTL FCStone Inc. (NASDAQ) Last Updated: 03/22/2015 03:59:10 INTL Stock Chart - http://investorshangout.com/post/view?id=2822981 …
2015-03-23	Weekly Picks: $INTL $NEWT $NEWT $TLYS $AFAM; 5 picks now
2015-03-25	$FXCM, $FBRC, $OPY, $CAPP, $INTL Cash from Operations Trend Comparison http://lite.capitalmarketlabs.com/cmld3b/mc.php?company_id_list=FXCM,FBRC,OPY,CAPP,INTL&financial_ratio=Cash%20from%20Operations%20(TTM%20US$%20Millions)&start_date=01/01/2000&end_date=03/06/2015&sk=b17be287ad1d798d61e9c334e9d49649 …https://cards.twitter.com/cards/18ce53y9x5o/e2l5 …
2015-03-25	Yesterday We Made $94,000 In Just One Trade More Info Here http://PennyStockSecret.com .. $BRKL $INTL $SIMG
2015-03-27	$Altera - $INTL is buying???
2015-03-28	$INTL Information for INTL FCStone From our Stock News Alerts App
2015-03-30	More Weakness In Store For Semiconductor Stocks? http://seekingalpha.com/article/3037806-more-weakness-in-store-for-semiconductor-stocks?source=feed_f … $INTL $SNDK $TSM
2015-04-01	Premium Alerts Ranked #1 For Gains 2834% Last Week http://PennyStockSecret.com .. $BRKL $INTL $SIMG
2015-04-03	$INTL 8K filed by: Intl Fcstone Inc. , re: Entry into Material Definitive Agreement http://www.sec.gov/Archives/edgar/data/913760/000091376015000072/0000913760-15-000072-index.htm …
2015-04-03	$INTL New SEC Document(s) for INTL FCStone From our Stock News Alerts App
2015-04-03	$INTL - Current Report Filing (8-k) http://uk.advfn.com/news/EDGAR/2015/article/66201205?xref=newsalerttweet&adw=1126416 …
2015-04-06	Weekly Picks: $CMT $TLYS $CMT $INTL $CMT
2015-04-07	Insider Selling: INTL Fcstone President Scott J. Branch Sells 30,000 Shares of Stock $INTL http://ift.tt/1H3kI8g
2015-04-07	$INTL: Insider Selling: INTL Fcstone President Scott J. Branch Sells 30000 ...: http://www.stocknewswires.com/2015/04/intl-insider-selling-intl-fcstone-president-scott-j-branch-sells-30000.html …
2015-04-07	INTL Fcstone President Sells $900,000.00 in Stock $INTL http://ift.tt/1HOBTZo
2015-04-07	INTL Fcstone President Sells $900,000.00 in Stock $INTL http://ift.tt/1FjthqO
2015-04-07	What Kind of Thing Is Moore’s Law? $IBM $INTL - IEEE Spectrum http://bit.ly/1a3n89H
2015-04-07	$INTL: Insider Transaction: INTL Fcstone Inc (NASDAQ:INTL)'s President ...: http://www.stocknewswires.com/2015/04/intl-insider-transaction-intl-fcstone-inc-nasdaqintls-president.html …
2015-04-07	$INTL: New Insider Transaction on INTL by President: http://www.stocknewswires.com/2015/04/intl-new-insider-transaction-on-intl-by-president.html …
2015-04-07	NEW insider transaction on $INTL reported a moment ago: http://insideri.com/1206304_000091376015000074_0000913760-15-000074 …
2015-04-07	$INTL New SEC Document(s) for INTL FCStone From our Stock News Alerts App
2015-04-07	$INTL - Statement of Changes in Beneficial Ownership (4) http://uk.advfn.com/news/EDGAR/2015/article/66268245?xref=newsalerttweet&adw=1126416 …
2015-04-07	$INTL: BRANCH SCOTT J sold a net $900,000 in INTL FCSTONE INC.. http://www.jivedata.com/insiders/INTL/
2015-04-07	SCOTT BRANCH J Pres Sells $900,000 Worth of $INTL INTL FCStone Inc. - #Form4 #InsiderTrading - http://www.insidertradingwire.com/scott-branch-j-pres-sells-900000-worth-of-intl-intl-fcstone-inc-form4-insidertrading/ …
2015-04-07	$INTL: Oil Prices Rise Ahead of Supply Data: http://www.stocknewswires.com/2015/04/intl-oil-prices-rise-ahead-of-supply-data.html …
2015-04-07	names going well from list below $CYBR, $DTSI etc, add $INTL too that, lot of names on watchlist not moving well. bifurcated mkt
2015-04-07	$INTL resuming the uptrend (thin)
2015-04-08	Took a position in $INTL today following yesterday's pocket pivot. Earnings up triple digits in last 2 quarters and RS 97. Thinly traded
2015-04-08	$INTL - http://InsiderInsights.com Daily Round Up 4/7/15: OPK, AGCO, LUB http://uk.advfn.com/news/SEEK/2015/article/66287281?xref=newsalerttweet&adw=1126416 …
2015-04-08	$INTL big vol
2015-04-08	$INTL doing it multi day high break
2015-04-08	in $INTL 30.83
2015-04-08	$INTL 30.73 break
2015-04-08	EXCELLENT TRADING ALERTS - TURNED $1000 INTO 1.4 MILLION HIGHLY RECOMMENDED!! http://PennyStockSecret.com .. $BRKL $INTL $SIMG
2015-04-08	Scott J. Branch Sells 30,000 Shares of INTL Fcstone Stock $INTL http://ift.tt/1CeQo4U
2015-04-08	$INTL: INTL FCStone Inc. Discloses Insider Transaction: http://www.stocknewswires.com/2015/04/intl-intl-fcstone-inc-discloses-insider-transaction.html …
2015-04-09	If $ALTR turned down $INTL's $50 share offer... would make $ALTR worth $15B. Hmmm. Current valuation: about $12B.
2015-04-09	Intel, Altera could not agree on price - CNBC citing sources $INTL $ALTR
2015-04-09	Merger talks are over between Intel Corp and Altera - CNBC citing sources $ALTR $INTL
2015-04-11	That $INTL was from last June - didn't work out as I expected, totally forgot about it.
2015-04-11	$INTL chart https://www.tradingview.com/x/ZitODtuw/ viahttp://www.tradingview.com
2015-04-11	$INTL Information for INTL FCStone From our Stock News Alerts App
2015-04-14	$INTL is attempting to breakout of a high tight flag with a classic pivot at 30.73
2015-04-15	$GOOG $MSFT $INTL: EU hits Google with antitrust double-whammy: http://www.stocknewswires.com/2015/04/goog-msft-intl-eu-hits-google-with-antitrust-double-whammy.html …
2015-04-16	@BlueshiftRsch released several industry in the last year. Recent earnings reporters $GWW $FAST $CSX $INTL $FBO & $GBX were all covered
2015-04-17	INTL Year to date has changed +51.58% percent. +5.48% in the last 30 days. $INTL Intl Fcstone Inc Full breakdo http://investorshangout.com/post/view?id=2879236 …
2015-04-17	$INTL INTL Stock year to date has changed +51.58% percent. +5.48% in the last 30 days. $INTL Intl Fcstone Inc Full b http://investorshangout.com/post/view?id=2879231 …
2015-04-17	INTL 31.18 Intl Fcstone Inc Stock Charts $INTL Last Updated: 04/17/15 Last price: 31.18 Total volume: 179,848 http://investorshangout.com/post/view?id=2879050 …
2015-04-17	$INTL INTL 31.18 Intl Fcstone Inc Stock Charts $INTL Last Updated: 04/17/15 Last price: 31.18 Total volume: 179,848 http://investorshangout.com/post/view?id=2879046 …
2015-04-17	INTL Stock 31.18 Intl Fcstone Inc $INTL Hit a 52 week high of 31.44 Closing the day 04/17/15 at 31.18 +0.15 +0 http://investorshangout.com/post/view?id=2878078 …
2015-04-17	$INTL INTL 31.18 Intl Fcstone Inc $INTL Hit a 52 week high of 31.44 Closing the day 04/17/15 at 31.18 +0.15 +0.48% W http://investorshangout.com/post/view?id=2878074 …
2015-04-18	$IVRO Volume Click Here: http://bit.ly/1CZyx16 Also See: $DMTA $PUK.P $INTL $CFNB ~
2015-04-18	$INTL Information for INTL FCStone From our Stock News Alerts App
2015-04-19	These are some of the few setups I found for this week: $KRFT $CAPN $HLF $ITG $RTRX $EMES $INTL $CTB $HAR
2015-04-20	INTL FC Stone Inc, $INTL, Closed @$ 31.53, up +1.14% & another new 52 week high, maintain longs... BULLISH! See- https://www.youtube.com/watch?v=C46OJnFRHu0#t=88 …
2015-04-20	@Derivalores #FCStone Inc., $INTL, Last trading @ $31.46, up +1.14%, maintain longs...BULLISH! https://www.youtube.com/watch?v=C46OJnFRHu0#t=88 …
2015-04-20	$INTL Ask Click Here: http://bit.ly/1bmXJt6 Also See: $OUTKY $JBFCY $BFCFB $NOMNF ~
2015-04-20	DennyT: INTL Stock 31.53 Intl Fcstone Inc $INTL Hit a 52 http://dlvr.it/9TGrC9
2015-04-20	DennyT: INTL 31.53 Intl Fcstone Inc $INTL Hit a 52 week http://dlvr.it/9TGtsr
2015-04-20	DennyT: INTL Stock 31.53 Intl Fcstone Inc $INTL Hit a 52 http://dlvr.it/9TGm7B
2015-04-20	DennyT: INTL 31.53 Intl Fcstone Inc $INTL Hit a 52 week http://dlvr.it/9TGtwd
2015-04-20	INTL Stock 31.53 Intl Fcstone Inc $INTL Hit a 52 week high of 31.57 Closing the day 12:03 at 31.53 +0.35 +1.12 http://investorshangout.com/post/view?id=2886180 …
2015-04-20	$INTL INTL 31.53 Intl Fcstone Inc $INTL Hit a 52 week high of 31.57 Closing the day 12:03 at 31.53 +0.35 +1.12% With http://investorshangout.com/post/view?id=2886176 …
2015-04-21	INTL Stock 31.63 Intl Fcstone Inc $INTL Hit a 52 week high of 31.70 Closing the day 04/21/15 at 31.63 +0.17 +0 http://investorshangout.com/post/view?id=2890594 …
2015-04-21	$INTL INTL 31.63 Intl Fcstone Inc $INTL Hit a 52 week high of 31.70 Closing the day 04/21/15 at 31.63 +0.17 +0.54% W http://investorshangout.com/post/view?id=2890592 …
2015-04-22	strong move in Brokers in US, holding $INTL. both $ETFC, $IBKR to names look ok too
2015-04-22	$INTL was no.5 on last week's Top 10 Setups in Bases: http://stks.co/f2An7
2015-04-22	Breakouts galore among today's biggest Gainers on Volume: http://stks.co/i2As3 $BRCM $MA $INTL
2015-04-22	INTL +2.94% Stock Charts $INTL INTL FCStone Inc. (NASDAQ) Last Updated: 04/22/2015 18:29:43 INTL Stock Chart - http://investorshangout.com/post/view?id=2895168 …
2015-04-22	INTL Stock up +3.73% percent Today $INTL High is at 32.85 and the Low 31.64 with current volume of 155,008. In http://investorshangout.com/post/view?id=2894412 …
2015-04-22	$INTL INTL up +3.73% percent Today $INTL Stock High is at 32.85 and the Low 31.64 with current volume of 155,008. In http://investorshangout.com/post/view?id=2894406 …
2015-04-22	INTL Stock 32.81 Intl Fcstone Inc $INTL Hit a 52 week high of 32.85 Closing the day 14:45 at 32.81 +1.18 +3.73 http://investorshangout.com/post/view?id=2893515 …
2015-04-22	$INTL INTL 32.81 Intl Fcstone Inc $INTL Hit a 52 week high of 32.85 Closing the day 14:45 at 32.81 +1.18 +3.73% With http://investorshangout.com/post/view?id=2893513 …
2015-04-22	INTL 32.80 Intl Fcstone Inc $INTL added to my watch list. Right now with INTL I am watching the last price 32. http://investorshangout.com/post/view?id=2893236 …
2015-04-22	$INTL INTL 32.80 Intl Fcstone Inc $INTL stock added to my watch list. Right now with INTL I am watching the last pri http://investorshangout.com/post/view?id=2893232 …
2015-04-22	@WallStProphet INTL FCStone Inc., $INTL, Last trading @ $32.90, up +4.02%, and a new 52 week high, maintain longs...BULLISH!
2015-04-22	@WallStProphet INTL FCStone Inc., $INTL, Last trading @ $32.90, up +4.02%, and a new 52 week high, maintain longs...BULLISH!
2015-04-22	$INTL 32.98 +1.35 new high
2015-04-22	UPDATED POST: How to effectively manage EOD trailing stops http://chartyourtrade.com/community/topic/exit-strategies/#post-24956 … our example uses $intl
2015-04-22	@WallStProphet INTL FCStone Inc., $INTL, Last trading @ $32.17, up another +1.70%...maintain longs...BULLISH!
2015-04-22	@Derivalores INTL FCStone Inc., $INTL, Last trading @ $32.17, up another +1.70%...maintain longs...BULLISH!
2015-04-22	@WallStProphet INTL FCStone Inc., $INTL, Last trading @ $32.17, up another +1.70%...maintain longs...BULLISH!
2015-04-22	$BRCM and $INTL both gave earnings surprises to the longs. $SWKS best at this chip game… will they surprise too?! Go baby! MOO!
2015-04-22	$FCBE Ask Size Click Here: http://bit.ly/1DcH1SF Also See: $CRK $HBKRF $INTL $MDRA ~
2015-04-24	$DYN Market Cap Click Here: http://bit.ly/1DlXeFk Also See: $DATA $NVDQ $ONCE $INTL #stockmarket #invest #stocks ~
2015-04-24	$BBT Ideas Click Here: http://bit.ly/1DlFCJF Also See: $INTL $AAP $CYN $PBF #stockmarket #invest #stocks ~
2015-04-24	Investor opinions on $INTL Click Here: http://bit.ly/1Gst5vp Also See: $ACH $ARO $WBC $WGP ~
2015-04-24	$MAC News Click Here: http://bit.ly/1OPND0b Also See: $VMI $INTL $JCI $GPK ~
2015-04-24	$PSX Ask Click Here: http://bit.ly/1HAZZbN Also See: $ATML $BA $GPRO $INTL ~
2015-04-24	$LPI Market Cap Click Here: http://bit.ly/1boIWgT Also See: $PLT $FOR $INTL $MASI ~
2015-04-24	$KO 52Wk Low Click Here: http://bit.ly/1KcJuSY Also See: $INTL $LF $JPM $ROSE ~
2015-04-24	$INTL 52Wk Low Click Here: http://bit.ly/1GoLsP8 Also See: $CCI $HSBC $MACK $BRK.B ~
2015-04-25	$INTL Information for INTL FCStone From our Stock News Alerts App
2015-04-26	INTL +0.63% Stock Charts $INTL INTL FCStone Inc. (NASDAQ) Last Updated: 04/26/2015 15:03:16 INTL Stock Chart - http://investorshangout.com/post/view?id=2902857 …
2015-04-26	Intl Fcstone Inc (INTL) 32.16 $INTL Uptrend Call Working As INTL FCStone Stock Rises 51.2% (INTL) Comtex SmarT http://investorshangout.com/post/view?id=2902784 …
[truncated: 5,578 more rows]

## Sheet: Sheet1
May 23	https://boardtownblast.com/markets-slide-as-panasonic-joins-list-of-firms-walking-away-from-huawei/ … #TheGuardian #Huawei #China #AsiaPacific #WorldNews #UK #US #gov #Panasonic #tradewar $GOOGL $INTL $QCOM $PCRFY #Security #INFOSEC #COMSEC #Tech #Communications #DefenseIndustrialBase #GovernmentFacilities
May 23	Short sale vol (not short interest) for $BGCP on 2019-05-22 is 47%. http://shortvolumes.com/?t=BGCP $HF 28% $INTL 41% $NDAQ 62%
May 21	Intl Fcstone Inc $INTL Stock Sentiment Increases https://makdaily.com/intl-fcstone-inc-nasdaqintl-stock-sentiment-increases/ …
May 21	Intl Fcstone Inc $INTL Institutional Investors 2018 Q4 Sentiment https://investtribune.com/intl-fcstone-inc-nasdaqintl-institutional-investors-2018-q4-sentiment/ …
May 21	Inter Tel Delaware Inc $INTL: Positive Stock Sentiment https://makdaily.com/inter-tel-delaware-inc-nasdaqintl-positive-stock-sentiment/ …
May 21	Sentiment Change Report: Inter Tel Delaware Inc $INTL https://investtribune.com/sentiment-change-report-inter-tel-delaware-inc-nasdaqintl/ …
May 20	Investor Ideas #AIEYE - Intel (NASDAQ: $INTL) Awards $75K Prize for Machine Learning Tech and CEVA (NASDAQ: $CEVA) Makes SLAM Platform Available for DSPs and #AI Processors- Global Automotive #AI Market to Reach $8.8 Billion by 2025 https://www.investorideas.com/news/2019/artificial-intelligence/05201AIEye-INTL-CEVA.asp …
May 20	Investor Ideas The #AIEYE; Intel (NASDAQ: $INTL) Awards $75K Prize for Machine Learning Tech and CEVA (NASDAQ: $CEVA) Makes SLAM Platform Available for DSPs and #AI Processors- Global Automotive #AI Market to Reach $8.8 Billion by 2025 https://www.investorideas.com/news/2019/artificial-intelligence/05201AIEye-INTL-CEVA.asp …pic.twitter.com/nnGdVAUfEL
May 20	Investor Ideas The #AIEYE: Intel (NASDAQ: $INTL) Awards $75K Prize for Machine Learning Tech and CEVA (NASDAQ: $CEVA) Makes SLAM Platform Available for DSPs and #AI Processors- Global Automotive #AI Market to Reach $8.8 Billion by 2025 https://www.investorideas.com/news/2019/artificial-intelligence/05201AIEye-INTL-CEVA.asp …pic.twitter.com/l1rB4Zuj9l
May 20	https://boardtownblast.com/zombieload-how-intels-latest-side-channel-bug-was-discovered-and-disclosed/ … #Kaspersky #ThreatPost $INTL #vuln #exploit #ZombieLoad #Spectre #Meltdown #sidechannel #attack #speculativeexecution #MDS #threatintel #Security #INFOSEC #NETSEC #CriticalInfrastructure #InformationTechnology
May 20	https://boardtownblast.com/behind-the-naming-of-zombieload-and-other-intel-spectre-like-flaws/ … #Kaspersky #ThreatPost $INTL #vuln #exploit #ZombieLoad #Spectre #Meltdown #naming #Security #INFOSEC #OPSEC #NETSEC #CriticalInfrastructure #InformationTechnology
May 20	Investor Ideas #AIEYE; Intel (NASDAQ: $INTL) Awards $75K Prize for Machine Learning Tech and CEVA (NASDAQ: $CEVA) Makes SLAM Platform Available for DSPs and #AI Processors- Global Automotive #AI Market to Reach $8.8 Billion by 2025 https://www.investorideas.com/news/2019/artificial-intelligence/05201AIEye-INTL-CEVA.asp …
May 20	https://boardtownblast.com/us-tech-giants-google-intel-qualcomm-broadcom-break-up-with-huawei/ … #TheHackersNews $GOOGL $INTL #Qualcomm #Broadcom #Huawei #China #whitehouse #gov #China #ban #mobile #telecom #5G #Security #INFOSEC #COMSEC #MOBSEC #CriticalInfrastructure #Communications #CriticalManufacturing #InformationTechnology
May 20	$INTL $UBER $LYFT $YMM19 $ESM19 $NQM19: Need to Know: How a ‘leftist takeover’ of the Democrats could ultimatel…: https://www.StockNewsWires.com/intl-uber-lyft-ymm19-esm19-nqm19-need-to-know-how-a-leftist-takeover-of-the-democrats-could-ultimately-crush-the-bull-market/ …
May 19	Short sale volume(not short interest) for $BGCP on 2019-05-17 is 39%. http://shortvolumes.com/?t=BGCP $HF 25% $INTL 51% $ICE 54%
May 19	INTL Fcstone $INTL Cut to “Sell” at ValuEngine http://www.dailypolitical.com/?p=2915000
May 19	INTL Fcstone $INTL Cut to “Sell” at ValuEngine http://tickerreport.com/?p=4346140
May 18	Intl Fcstone Inc $INTL Shorts Decreased by 10.46% After Short Covering https://makdaily.com/intl-fcstone-inc-nasdaqintl-shorts-decreased-by-10-46-after-short-covering/ …
May 18	Intl Fcstone Inc $INTL’s Trend Up, Especially After Decreased Shorts https://investtribune.com/intl-fcstone-inc-nasdaqintls-trend-up-especially-after-decreased-shorts/ …
May 17	https://boardtownblast.com/mds-zombieload-attacks-against-intel-cpus-whats-your-patch-status/ … #ZDNet $INTL #microprocessor #CPU #vuln #exploit #MDS #ZombieLoad #RIDL #Fallout #patch #Security #INFOSEC #NETSEC
May 17	https://boardtownblast.com/how-to-test-mds-zombieload-patch-status-on-windows-systems/ … #ZDNet $INTL #microprocessor #CPU #vuln #exploit #MDS #ZombieLoad #patch #PowerShell #script #howto $MSFT #Windows #Security #INFOSEC #NETSEC #CriticalInfrastructure #InformationTechnology
May 17	INTL Fcstone $INTL Lowered to “Sell” at ValuEngine http://zolmax.com/?p=3086462
May 16	https://boardtownblast.com/another-intel-chip-flaw/ … #Schneier #BruceSchneier $INTL #CPU #vuln #exploit #microprocessor #threat #Security #INFOSEC #NETSEC #CriticalInfrastructure #InformationTechnology
May 16	INTL Fcstone $INTL Stock Rating Lowered by ValuEngine http://wkrb13.com/?p=1096053 #markets
May 16	$SMH Consolidating into $NVDA earnings this afternoon. $QQQ & $XLF stepping up big the last two days to HARD Carry $SPY. $QQQ will need to consolidate tomorrow. Just in time for $SMH to pick up the slack for tech? $INTL Bottoming? $NVDA Held yesterdays lows this morning... Clue?pic.twitter.com/KbGSdWa6sI
May 16	Analysts See $-0.44 EPS for Abercrombie & Fitch Co. $ANF; Intl Fcstone $INTL Has 1.44 Sentiment https://enherald.com/analysts-see-0-44-eps-for-abercrombie-fitch-co-anf-intl-fcstone-intl-has-1-44-sentiment/ …
May 15	$spy $spx $es_f $uvxy $tvix $vix #es_f #spx #spy #tvix #vix #tvix ...anyone associated or sells to Huawei ..so plausible short plays r $mu $intl $sea $wdc $avgo $qcom
May 15	https://boardtownblast.com/intel-rolls-out-clear-linux-developer-edition/ … #ZDNet $INTL #ClearLinux #distro #opensource #OSINT #AI #ML #dev #Security #INFOSEC #DEVSEC #NETSEC #APPSEC
May 15	https://boardtownblast.com/intel-zombieload-side-channel-attack-10-takeaways/ … #Kaspersky #ThreatPost $INTL #ZombieLoad #sidechannel #attack #SpeculativeExecution #vuln #exploit #threatintel #Security #INFOSEC #NETSEC #CriticalInfrastructure #InformationTechnology
May 15	Intl Fcstone Inc $INTL: Stock Institutional Investors Are Bullish About https://makdaily.com/intl-fcstone-inc-nasdaqintl-stock-institutional-investors-are-bullish-about/ …
May 15	Inter Tel Delaware Inc $INTL Stock Sentiment Increases https://makdaily.com/inter-tel-delaware-inc-nasdaqintl-stock-sentiment-increases/ …
May 14	As Easy As Pie_BioTime $BTX To Receive Upfront Cash Payment, Merger & Acquisition Talks Ongoing In Denver, PR Coming https://rumormurmursbuzz.blogspot.com/2019/05/warrenbuffett-best.html … $RFIL $BURG $TEGY $CART $BMLpI $CHFS $NGVC $CGBD $NEBU $BRSI $CWBR $INTL $AAU $MHI $NCAP $DTEA $GSpB $PASO $MSBI $RDEIY $BDGE $XCOMQ
May 14	https://boardtownblast.com/intel-releases-security-updates-mitigations-for-multiple-products/ … #USCERT #CISA #gov $INTL #vuln #exploit #patch #Security #INFOSEC #NETSEC #APPSEC
May 14	https://boardtownblast.com/intel-discloses-four-new-microarchitectural-data-sampling-mds-vulnerabilities/ … #Softpedia $INTL #CPU #vuln #exploit #MicroarchitecturalDataSampling #MDS #Security #INFOSEC #NETSEC #CriticalInfrastructure #InformationTechnology
May 14	https://boardtownblast.com/new-speculative-execution-bug-leaks-data-from-intel-chips-internal-buffers/ … #ArsTechnica $INTL #speculative #execution #vuln #exploit #hardware #Security #INFOSEC #NETSEC #DATASEC #CriticalInfrastructure #InformationTechnology
May 14	Raymond James Financial Services Advisors Decreased Public Storage $PSA Stake; Cove Street Capital Increased Intl Fcstone $INTL Holding https://cryptocoinstribune.com/raymond-james-financial-services-advisors-decreased-public-storage-psa-stake-cove-street-capital-increased-intl-fcstone-intl-holding/ …
May 14	$BIXT Bioxytran Inc. Announces Appointment of Ex Bristol-Myers Squibb Executive to Scientific Advisory Board @frontpagestocks https://finance.yahoo.com/news/bioxytran-inc-announces-appointment-ex-110826145.html … $AMD $INTL $SIRI $AAPL $ZNGA $TSLA $FB $QCOM $QQQ $VSAR $VTL $VTAE $XBIT $XLRN $XNCR $XNPT $ZFGN $AMRN $BPAX $ECYT $GRFS $ONTYpic.twitter.com/LLhFxPAx7j
May 14	#NASDAQ $HOTH #news to Jointly Develop a Product to Treat #Lupus #LupusAwarenessMonth #lupusawareness #ZylöTherapeutics $AMD $INTL $SIRI $AAPL $ZNGA $TSLA $FB $QCOM $QQQ $VSAR $VTL $VTAE $XBIT $XLRN $XNCR $XNPT $ZFGN $AMRN $BPAX $ECYT $GRFS $ONTY $SCLN $SGNT $ALXA
May 13	Short sale vol (not short interest) for $BGCP on 2019-05-13 is 39%. http://shortvolumes.com/?t=BGCP $NDAQ 57% $HF 27% $INTL 59%
May 13	You won't believe what those millennial humans are up to now. That's why you need to close your position in INTL FCStone Inc. $INTL #JustSaying
May 11	INTL Fcstone $INTL Rating Lowered to C at TheStreet http://weekherald.com/?p=3692822
May 11	INTL Fcstone $INTL Rating Lowered to C at TheStreet http://thelincolnianonline.com/?p=2886420
May 11	Spf Beheer Bv Stake in Thermo Fisher Scient $TMO Has Cut by $1.24 Million; Cove Street Capital Increased Holding in Intl Fcstone $INTL https://cryptocoinstribune.com/spf-beheer-bv-stake-in-thermo-fisher-scient-tmo-has-cut-by-1-24-million-cove-street-capital-increased-holding-in-intl-fcstone-intl/ …
May 10	INTL Fcstone $INTL Rating Lowered to C at TheStreet http://zpr.io/g3Pfq
May 10	The E-Sports Boom, And The Numbers Behind The Sector's Explosive Growth $KO $INTL $SAP $ATVI $DIS $NTDOY https://talkmarkets.com/content/stocks--equities/the-e-sports-boom-and-the-numbers-behind-the-sectors-explosive-growth?post=220644 …
May 10	$INTL Weekly Summary Alert for INTL FCStone From our Stock News Alerts App
May 10	INTL Fcstone $INTL Downgraded by TheStreet to C http://www.thestockobserver.com/?p=2120366
May 10	INTL Fcstone $INTL Downgraded by TheStreet to C http://www.thestockobserver.com/?p=2120366 #investing
May 9	I guess, they didn't listen the second time either, $INTL https://twitter.com/offendall/status/1121532568153858050 … THIS IS MY TOLD YOU ALL< $INTL Stay away from the #CHIP SECTOR. #Igotpee
May 9	INTL Fcstone $INTL Announces Quarterly Earnings Results http://theolympiareport.com/?p=1626486
May 9	$INTL New Form S-3 for INTL FCStone From our Stock News Alerts App
May 9	$INTL New Form 10-Q for INTL FCStone From our Stock News Alerts App
May 8	INTL Fcstone $INTL Posts Earnings Results http://thelincolnianonline.com/?p=2882287
May 8	INTL Fcstone $INTL Announces Quarterly Earnings Results http://americanbankingnews.com/?p=10440130 #stocks
May 8	INTL Fcstone $INTL Issues Earnings Results http://www.thestockobserver.com/?p=2118525
May 8	INTL Fcstone $INTL Issues Earnings Results http://www.thestockobserver.com/?p=2118525 #investing
May 8	$INTL SHAREHOLDER ALERT: Purcell Julie & Lefkowitz LLP Is Investigating INTL FCStone Inc. for Potential Breaches Of Fiduciary Duty By Its Board of Directors https://blueequity.io/r/33736
May 8	Outside Day today: $EQC $MUB $ADM $BMCH $CCS $GLDM $INTL $NXTD ...https://swingtradebot.com/alerts/28-outside-day …
May 8	$INTL Qualitative Analysis of recent earnings identified INTL FCStone Inc (INTL) business focus on (income,interest), (revenues,year-to-date), (earnings,revenues) , (earnings,income) https://www.sitefocus.com/cif/cifqbainq?ajencparm=Y0ngTYu0J%2F76zcEFbLYSdCKGBXIwR%2BowwiHJk2WTfiysuQGYoOgLhuhXTHWEcAYP0gugJPrZq5TNsgZ1dgBrEXK5PgdN …
May 8	$INTL: INTL FCStone Inc. (INTL) CEO Sean O’Connor on Q2 2019 Results …: https://www.StockNewsWires.com/intl-intl-fcstone-inc-intl-ceo-sean-oconnor-on-q2-2019-results/ …
May 8	Summary for the INTL FCStone Inc. earnings call. $INTL #earnings #INTLFCStoneIncpic.twitter.com/V7b1d7ClUF
May 8	$INTL - INTL FCStone Inc. (INTL) CEO Sean O'Connor on Q2 2019 Results - Earnings Call Transcript https://seekingalpha.com/article/4261492-intl-fcstone-inc-intl-ceo-sean-oconnor-q2-2019-results-earnings-call-transcript?source=feed_f …
May 8	$INTL: Intl FCStone Inc (INTL) Q2 2019 Earnings Call Transcript: https://www.StockNewsWires.com/intl-intl-fcstone-inc-intl-q2-2019-earnings-call-transcript/ …
May 8	$INTL - INTL FCStone Inc. 2019 Q2 - Results - Earnings Call Slides https://seekingalpha.com/article/4261395-intl-fcstone-inc-2019-q2-results-earnings-call-slides?source=feed_f …
May 8	Inter Tel Delaware Inc $INTL Institutional Investors Sentiment Index Improved in Q4 2018 http://kensingtonkettle.com/inter-tel-delaware-inc-nasdaqintl-institutional-investors-sentiment-index-improved-in-q4-2018/ …
May 8	Do Institutional Investors Love Inter Tel Delaware Inc $INTL? http://lvshakes.com/do-institutional-investors-love-inter-tel-delaware-inc-nasdaqintl/ …
May 8	Inter Tel Delaware Inc $INTL: Stock Institutional Investors Feel Good About http://qxcsn.com/inter-tel-delaware-inc-nasdaqintl-stock-institutional-investors-feel-good-about/ …
May 8	Inter Tel Delaware Inc $INTL 2018 Q4 Sentiment Report http://makdaily.com/inter-tel-delaware-inc-nasdaqintl-2018-q4-sentiment-report/ …
May 8	Inter Tel Delaware Inc $INTL Sentiment Improved in 2018 Q4 http://qxcsn.com/inter-tel-delaware-inc-nasdaqintl-sentiment-improved-in-2018-q4/ …
May 7	$INTL New Form 8-K for INTL FCStone From our Stock News Alerts App
May 7	$INTL - INTL FCStone reports Q2 results https://seekingalpha.com/news/3460309-intl-fcstone-reports-q2-results?source=feed_f …
May 7	$INTL INTL FCStone Inc. Reports Fiscal 2019 Second Quarter Financial Results Nasdaq:INTL http://www.globenewswire.com/news-release/2019/05/07/1818883/0/en/INTL-FCStone-Inc-Reports-Fiscal-2019-Second-Quarter-Financial-Results.html …
May 7	$INTL INTL FCStone Inc. Reports Fiscal 2019 Second Quarter Financial Results From our Stock News Alerts App
May 7	$INTL $VCTR $HT: Here’s What Hedge Funds Think About INTL Fcstone Inc (INTL)?: https://www.StockNewsWires.com/intl-vctr-ht-heres-what-hedge-funds-think-about-intl-fcstone-inc-intl/ …
May 7	$INTL $VCTR $HT: Here’s What Hedge Funds Think About German American Bancorp …: https://www.StockNewsWires.com/intl-vctr-ht-heres-what-hedge-funds-think-about-german-american-bancorp/ …
May 7	Watch out $MU $NVDA $AMD $QCOM $INTL https://twitter.com/HuXijin_GT/status/1125765836843569159 … Although the Chinese delegation decided to go to the US for negotiations, as far as I know, the situation is more tense than the Western media speculated. The possibility of an escalation of China-US trade war is seriously increasing.
May 7	Analysts See $0.11 EPS for Office Depot, Inc. $ODP; Intl Fcstone $INTL Has 1.44 Sentiment http://nbonews.com/analysts-see-0-11-eps-for-office-depot-inc-odp-intl-fcstone-intl-has-1-44-sentiment/ …
May 7	The market will rally by Friday. $mu, $amd, $intl, $amat, $teva, $nio, $baba, $momo, $huya.
May 6	$INTL pic.twitter.com/MfZpSlmWb1
May 6	Friday could be worse for $MU, $AMD, $INTL, $NVDA, $MOMO, $BABA.
May 5	Carry the can_Darkstar Ventures $DAVC To Confirm Non Toxic Line Of Credit From Bank Of America $BOA https://rumormurmursbuzz.blogspot.com/2019/05/carry-candarkstar-ventures-davc-to.html … $RFIL $BURG $TEGY $CART $BMLpI $CHFS $NGVC $CGBD $NEBU $BRSI $CWBR $INTL $AAU $MHI $NCAP $DTEA $GSpB $PASO $MSBI $RDEIY $BDGE $XCOMQ
May 5	INTL Fcstone $INTL Scheduled to Post Earnings on Tuesday http://weekherald.com/?p=3684000
May 4	BidaskScore Reports Exxon Mobil $XOM Downgrade; Inter Tel Delaware $INTL Sentiment Is 1.44 http://enherald.com/bidaskscore-reports-exxon-mobil-xom-downgrade-inter-tel-delaware-intl-sentiment-is-1-44/ …
May 3	$INTL Weekly Summary Alert for INTL FCStone From our Stock News Alerts App
May 3	$VERB @VerbTech_Co Due For A Bounce http://bit.ly/2JfEuWu @timothysykes @yinyangmusicpa $FB $TWTR $SIRI $AMAZN $AAPL $BOXL $CYOU $XENT $SOHU $NFLX $BAC $INTL $BLDP $MTP $SNAP $ADBE $CRM $QCOM $ZNGA $cmgo $hiph $vyst $vibi $vrus $gxxm $nwbo $igmb $acb $amrn @RyJad @yyywoody
May 3	$VERB NEWS OUT http://bit.ly/2J15NEu @timothysykes @yinyangmusicpa $FB $TWTR $SIRI $AMAZN $AAPL $BOXL $CYOU $XENT $SOHU $NFLX $BAC $INTL $BLDP $MTP $SNAP $ADBE $CRM $QCOM $ZNGA
May 3	INTL Fcstone $INTL to Release Earnings on Tuesday http://dispatchtribunal.com/?p=2744806
May 3	$VERB: NEVER BE AFRAID TO BUT GREATNESS AT DEEP DISCOUNTS FLOAT=6M RSI=30 52 WK HIGH=$45.00 GROSSLY OVERSOLD BEEN POUNDING THE TABLE HERE $FB $TWTR $SIRI $AMAZN $AAPL $BOXL $CYOU $XENT $SOHU $NFLX $BAC $INTL $BLDP $MTP $SNAP $ADBE $CRM $QCOM $ZNGApic.twitter.com/I1u9E8eKAW
May 2	$INTL New Form 4 for INTL FCStone From our Stock News Alerts App
May 2	$VERB: NEVER BE AFRAID TO BUT GREATNESS AT DEEP DISCOUNTS FLOAT=6M RSI=30 52 WK HIGH=$45.00 GROSSLY OVERSOLD BEEN POUNDING THE TABLE HERE $FB $TWTR $SIRI $AMAZN $AAPL $BOXL $CYOU $XENT $SOHU $NFLX $BAC $INTL $BLDP $MTP $SNAP $ADBE $CRM $QCOM $ZNGApic.twitter.com/M2kEKY5mjO
May 1	$INTL INTL FCStone Inc. Announces Date for 2019 Fiscal Second Quarter Earnings Conference Call Nasdaq:INTL http://www.globenewswire.com/news-release/2019/05/01/1813715/0/en/INTL-FCStone-Inc-Announces-Date-for-2019-Fiscal-Second-Quarter-Earnings-Conference-Call.html …
May 1	$INTL INTL FCStone Inc. Announces Date for 2019 Fiscal Second Quarter Earnings Conference Call From our Stock News Alerts App
Apr 29	You Miss, $INTL $MMM $GOOGL $XLNX automatic 10%_
Apr 29	$VERB: NEVER BE AFRAID TO BUT GREATNESS AT DEEP DISCOUNTS FLOAT=6M RSI=25 52 WK HIGH=$45.00 GROSSLY OVERSOLD BEEN POUNDING THE TABLE HERE $FB $TWTR $SIRI $AMAZN $AAPL $BOXL $CYOU $XENT $SOHU $NFLX $BAC $INTL $BLDP $MTP $SNAP $ADBE $CRM $QCOM $ZNGApic.twitter.com/mn1ToxOkwh
Apr 28	BIG NEWS: @Apple $AAPL will likely close a deal to purchase @intel $INTL's mobile chip company. This is a big step forward in Apple's future as they will be able to make their own chips now, though it is believed they closed a #5G deal with @Qualcomm after #ApplevQualcomm.
Apr 27	Baby Boomer_PepsiCo $PEP To Confirm Significant Investment In Company From Bank Of America $BOA https://rumormurmursbuzz.blogspot.com/2019/04/baby-boomerpepsico-pep-to-confirm.html … $RFIL $BURG $TEGY $CART $BMLpI $CHFS $NGVC $CGBD $NEBU $BRSI $CWBR $INTL $AAU $MHI $NCAP $DTEA $GSpB $PASO $MSBI $RDEIY $BDGE $XCOMQ
Apr 26	$INTL has only a medium technical rating, but it does show a decent setup pattern. https://www.chartmill.com/analyze.php?utm_source=twitterUS&utm_medium=TA&utm_content=SETUP&utm_campaign=social_tracking#/INTL?key=d96044b1-5dfa-484b-997f-37a3d8fcfaf2 …pic.twitter.com/N4y40tkcD9
Apr 26	$INTL Weekly Summary Alert for INTL FCStone From our Stock News Alerts App
Apr 26	On our Top 50 Bearish List today: $ROLL $RBC $BATRK $INTL $VCEL $MLAB $PRK $AXDX $EWBC $BIO ...https://swingtradebot.com/scans/top-fifty-bearish?selected_date=2019-04-26 …
Apr 26	I was talking about it earlier, I can't pull a trigger on a short. I had $Intl within my riffle scope before earnings.
Apr 26	makes sense, but in these areas I can grab a quick 5-7% in the mornings, if I get the $ES correct in this environment. I don't like anything out there. I called $INTL. I didn't partake! A little skittish on being short things, not to quick to pull the trigger. Using Risk mgmt.
Apr 26	Called IT! $INTL https://twitter.com/zerohedge/status/1121772693223878656 … INTC worst day since 2008
Apr 25	The Pattern is eliminated, til one arises from the ashes? Still, within wedge. Can they, catch it? $INTL was dagger in the heart! https://twitter.com/mcm_ct/status/1121567772276940801 … Based on the after hours action this is where the $SPX is now int he throw over and should break the whole pattern down tomorrow pic.twitter.com/NHkvgOnLsK
Apr 25	Unlikely, Who would buy into this forecast, when the #Chip sector lead the way. F.A.A.N.G going to save us? I called $INTL prior to following you. #DataCenters you called BS with $MU.https://twitter.com/VolumeDynamics/status/1121593646606716929 … From Friday's $SPX Forecast - "we know from our NR7 signal a wide range day is due, now that could be tomorrow as we did get most of the earnings report…
Apr 25	THIS IS MY TOLD YOU ALL< $INTL Stay away from the #CHIP SECTOR. #Igotpee
Apr 25	We/05/get a break,/05/not. But Volatility is here to stay! And, that is where I NEST! We will see how hard they try to hold! That $INTL #China report, bad! Eventually, the lipstick is going to wear off the pig. $MMM is a bad sign.
Apr 25	2904 with $INTL china headline. We Hold 29, or #UBER drops IPO.
Apr 25	Did they say "data center" you were spot on! $INTL $MU $XLNX
Apr 25	$INTL I warned, big miss! Chip sector imploding, warned against that too.
Apr 25	$INTL nailed it! $AMZN as well.
Apr 25	People bought $ZOOM thinking is $ZM People bought $MRVL thinking is Marvel People bought $INTL thinking is Intel $INTC
Apr 25	$INTL has a nice investment in $AMD they need them. Just like $MSFT used to need $APPL back in the day. $AMD no competition to #NVDA. #ATI graphics are still a shit show. Worst acquisition!
Apr 25	Midday Most Tweeted Small Caps, check out Gambiste Top 10: $NBEV $VFF $VKTX $GNFT $SUPV $HIIQ $NEPT $INTL $AVCOhttp://gambiste.com/index.php/stock-data/ …
Apr 25	Morning Most Tweeted Small Caps, check out Gambiste Top 10: $NBEV $SUPV $INTL $VFF $OSTK $AVCO $FEX $GNFT $SFLY http://gambiste.com/index.php/stock-data/ …
Apr 24	$INTC, not $INTL...
Apr 24	Scoop(s): Layoffs at $INTL self-driving vehicle unit. Also, @Mobileye, once an anti-lidar firm, quietly bought a lidar-related company. http://thein.fo/c36196620dc2455f … by @aatilley
Apr 24	Confirms my #Chip Sector! $AMD $INTL https://twitter.com/Saburgs/status/1121148778092822528 … $XLNX #underwater. Watch out<123 pic.twitter.com/MC9f7QH9MH
Apr 24	#CHIP sector, watch earnings. $AMD $INTL etc. Don't trust it. Been saying for over 3 weeks. https://twitter.com/VolatilityWiz/status/1121083900778954753 … $QCOM hit a meteor out in space this AM: pic.twitter.com/ZKXi3tiEnb
Apr 23	$INTL - INTL FCStone forms prime brokerage division https://seekingalpha.com/news/3453030-intl-fcstone-forms-prime-brokerage-division?source=feed_f …
Apr 23	$MCGID NICE BID SUPPORT @ .95 D drops this week! 10K still on track for THIS WEEK! $RFIL $BURG $TEGY $CART $BMLpI $CHFS $NGVC $CGBD $NEBU $BRSI $CWBR $INTL $AAU $MHI $NCAP $DTEA #Pennystocks $ACRL $HVCW $DKGR $LVXI $DSCR $PGUS $MCGi $PAOG $UBQU $JPEX $SPDL $RMRK $GETHpic.twitter.com/2Nk3rIRYNy
Apr 23	$INTL INTL FCStone Financial Launches Prime Brokerage Division From our Stock News Alerts App
Apr 22	$MCGID NICE BID SUPPORT @ .95 D drops this week! 10K still on track for THIS WEEK! $RFIL $BURG $TEGY $CART $BMLpI $CHFS $NGVC $CGBD $NEBU $BRSI $CWBR $INTL $AAU $MHI $NCAP $DTEA #Pennystocks $ACRL $HVCW $DKGR $LVXI $DSCR $PGUS $MCGi $PAOG $UBQU $JPEX $SPDL $RMRK $GETHpic.twitter.com/jEuE0Pmt2g
Apr 22	$MCGID NICE BID SUPPORT @ .95 D drops this week! 10K still on track for THIS WEEK! $BAC $TSLA $AAPL $C $AMD $C $JD $GS $CSCO $UNH $TWTR $CHK $MA $FB $AMZN $T $CIEN $LVS $BIDU $ACB $ROKU $GOOGL $CRON $TWLO $SNAP $V $BMY $CNC $CGC $NVDA $CAT $AMAT $BB $SBUX $PCG $CRM $INTL pic.twitter.com/TcAGersJyf
Apr 21	You're Off Your Rocker_Bank Of America $BOA Public Relations Will Confirm New Non Toxic Shareholder Friendly Line Of Credit For NORTHSTAR ELECTRONICS $NEIK https://rumormurmursbuzz.blogspot.com/2019/04/youre-off-your-rockerbank-of-america.html … $RFIL $BURG $TEGY $CART $BMLpI $CHFS $NGVC $CGBD $NEBU $BRSI $CWBR $INTL $AAU $MHI $NCAP $DTEA
Apr 21	The Debt to Equity ratio for $INTL is way better than the industry averages. https://www.chartmill.com/analyze.php?utm_source=twitterUS&utm_medium=FA&utm_content=HEALTH&utm_campaign=social_tracking#/INTL?r=fa&key=d96044b1-5dfa-484b-997f-37a3d8fcfaf2 …pic.twitter.com/PAlQK0ySaN
Apr 19	$INTL Weekly Summary Alert for INTL FCStone From our Stock News Alerts App
Apr 17	https://boardtownblast.com/apple-resolves-dispute-with-qualcomm-as-intel-admits-defeat/ … #SDxCentral $AAPL #embeddedchipsets #Qualcomm $INTL #Security #INFOSEC
Apr 17	Unless they settle, there are more in the pipeline.. the nearest one is about $qcom alleging that $aapl sent their source code to $intl and not agreeing for software audit. Regarding #ip litigation history, There was $qcom vs. $brcm too at the ITC @aaplq… https://buff.ly/2VMrN8P
Apr 17	20 DMA Support today: $XEC $TRNX $NNVC $ADVM $INTL ... https://swingtradebot.com/alerts/34-20-dma-support …
Apr 17	$MCGID 10K otw 9M+ Revs Exp! PRs&10Q due In April ! $BAC $TSLA $AAPL $C $AMD $C $JD $BABA $LYFT $BA $JPM $GE $GS $CSCO $UNH $TWTR $CHK $MA $FB $AMZN $T $CIEN $LVS $BIDU $ACB $ROKU $INTC $SQ $GOOGL $CRON $TWLO $SNAP $V $BMY $CNC $CGC $NVDA $CAT $AMAT $BB $SBUX $PCG $CRM $Intl pic.twitter.com/rbqpuUO9Km
Apr 17	Applied Matls $AMAT Holder Edgemoor Investment Advisors Has Decreased Its Stake by $1.09 Million; Commonwealth Bank Of Australia Cut Holding in Intl Fcstone $INTL as Shares Rose https://hinewulm.com/2019/04/17/applied-matls-amat-holder-edgemoor-investment-advisors-has-decreased-its-stake-by-1-09-million-commonwealth-bank-of-australia-cut-holding-in-intl-fcstone-intl-as-shares-rose/ …
Apr 17	If $intl had announced it was exiting 5G modems first, $aapl would clearly have been forced to settle with $qcom — but that wasn’t the order of events. Apple & Qcom striking a deal meant there was no more market for Intel’s 5G. There‘s not much of a market for premium Qcom!
Apr 16	Is Intl Fcstone Inc $INTL Going to Burn These Institutional Investors? https://www.mmahotstuff.com/2019/04/16/is-intl-fcstone-inc-nasdaqintl-going-to-burn-these-institutional-investors.html …
Apr 16	Lawyer's world: Fact-chipset vendors e.g. $intl don't need license from $qcom $aapl-$qcom doesn't license #patents to $INTC & that is illegal $QCOM-We don't charge $INTC they can use our patents without paying us. I am an engineer ..so.. #aaplqcom #aaplqcom2
Apr 16	$MCGID 10K otw 9M+Revs. exp! https://globenewswire.com/news-release/2019/04/01/1790828/0/en/The-4Less-Corp-Increases-Direct-Sales-On-Website-By-40.html … $BAC $TSLA $AAPL $C $AMD $C $JD $BABA $LYFT $BA $JPM $GE $GS $CSCO $UNH $TWTR $CHK $MA $FB $AMZN $T $CIEN $LVS $BIDU $ACB $ROKU $INTC $SQ $GOOGL $CRON $TWLO $SNAP $V $BMY $CNC $CGC $NVDA $CAT $AMAT $BB $SBUX $PCG $CRM $Intl
Apr 16	$MCGID 10K otw 9M+ Revs Exp! PRs&10Q due In April ! $BAC $TSLA $AAPL $C $AMD $C $JD $BABA $LYFT $BA $JPM $GE $GS $CSCO $UNH $TWTR $CHK $MA $FB $AMZN $T $CIEN $LVS $BIDU $ACB $ROKU $INTC $SQ $GOOGL $CRON $TWLO $SNAP $V $BMY $CNC $CGC $NVDA $CAT $AMAT $BB $SBUX $PCG $CRM $Intl pic.twitter.com/BUZ40O7MVI
Apr 16	Intl Fcstone $INTL Position Held by Punch & Associates Investment Management Inc; Adobe Systems $ADBE Market Valuation Rose While Nwi Management LP Decreased by $25.22 Million Its Positionhttps://hinewulm.com/2019/04/16/intl-fcstone-intl-position-held-by-punch-adobe-systems-adbe-market-valuation-rose-while-nwi-management-lp-decreased-by-25-22-million-its-position/ …
Apr 15	Short sale volume(not short interest) for $BGCP on 2019-04-15 is 50%. http://shortvolumes.com/?t=BGCP $INTL 62% $NDAQ 43% $HF 32%
Apr 15	It Seems Intl Fcstone Inc $INTL Will Go Up. Just Reported Less Shorted Shares https://www.mmahotstuff.com/2019/04/15/it-seems-intl-fcstone-inc-nasdaqintl-will-go-up-just-reported-less-shorted-shares.html …
Apr 15	Punch & Associates Investment Management Has Boosted Its Intl Fcstone $INTL Position by $2.17 Million; As Chegg $CHGG Market Valuation Rose, Artemis Investment Management Llp Cut by $3.79 Million Its Stakehttps://finheadlines.com/2019/04/15/punch-as-chegg-chgg-market-valuation-rose-artemis-investment-management-llp-cut-by-3-79-million-it/ …
Apr 15	Fmr Raised Intl Fcstone $INTL Holding; General Electric Co $GE Shareholder Old Point Trust & Financial Services N A Trimmed Holding by $393,190https://hinewulm.com/2019/04/15/fmr-raised-intl-fcstone-intl-holding-general-electric-co-ge-shareholder-old-point-trust-financial-services-n-a-trimmed-holding-by-393190/ …
Apr 15	$C $GS $AAPL $INTL $QCOM: Jim Cramer’s Breaking Down Goldman Sachs, Citigroup, Huawei and Apple: https://www.StockNewsWires.com/c-gs-aapl-intl-qcom-jim-cramers-breaking-down-goldman-sachs-citigroup-huawei-and-apple/ …
Apr 15	$AAPL $INTL $QCOM: China’s Huawei Reportedly Open to Selling 5G Chips to Apple: https://www.StockNewsWires.com/aapl-intl-qcom-chinas-huawei-reportedly-open-to-selling-5g-chips-to-apple/ …
Apr 14	Unless they settle, there are more in the pipeline.. the nearest one is about $qcom alleging that $aapl sent their source code to $intl and not agreeing for software audit. Regarding #ip litigation history, There was $qcom vs. $brcm too at the ITC @aaplqcom2https://twitter.com/lynnettewrites/status/1117580706543099904 … Is this really the ugliest patent battle @Qualcomm has ever had? I remember t…
Apr 14	As International Business Machs $IBM Shares Rose, Credit Agricole S A Has Lifted Stake by $328,265; As Intl Fcstone $INTL Stock Price Rose, Cove Street Capital Lifted by $2.35 Million Its Stake https://endigest.com/2019/04/14/as-international-business-machs-ibm-shares-rose-credit-agricole-s-a-has-lifted-stake-by-328265-as-intl-fcstone-intl-stock-price-rose-cove-street-capital-lifted-by-2-35-milli…
Apr 13	As Intl Fcstone $INTL Shares Rose, Van Berkom & Associates Increased by $1.09 Million Its Holding; Milestone Group Has Raised Its Microsoft $MSFT Position by $577,013 https://yomiblog.com/2019/04/13/as-intl-fcstone-intl-shares-rose-van-berkom-milestone-group-has-raised-its-microsoft-msft-position-by-577013/ …
Apr 13	Institutional Investor's Pro-Inter Tel Delaware Inc $INTL Sentiment In Q4 2018 https://reurope.com/2019/04/13/institutional-investors-pro-inter-tel-delaware-inc-nasdaqintl-sentiment-in-q4-2018/ …
Apr 12	$INTL Weekly Summary Alert for INTL FCStone From our Stock News Alerts App
Apr 11	$INTL expands its offerings to instutional clients...more offering, more clients? That's the hope. #INTL #Fintech #investment #clientshttps://www.prnewswire.com/news-releases/intl-fcstone-fixed-income-group-expands-offerings-300827626.html …
Apr 10	https://boardtownblast.com/intel-addresses-flaws-found-across-four-products/ … #SCMag $INTL #vuln #exploit #Security #INFOSEC #NETSEC
Apr 10	Big Money Are Buying Intl Fcstone Inc $INTL, Sentiment at 1.44 https://enbulletin.com/2019/04/10/big-money-are-buying-intl-fcstone-inc-nasdaqintl-sentiment-at-1-44/ …
Apr 9	$INTL INTL FCStone Fixed Income Group Expands Offerings From our Stock News Alerts App
Apr 9	$INTL: INTL FCStone Fixed Income Group Expands Offerings: https://www.StockNewsWires.com/intl-intl-fcstone-fixed-income-group-expands-offerings/ …
Apr 9	Intl Fcstone Inc $INTL on Focus After Report of Less Shorts https://www.mmahotstuff.com/2019/04/09/intl-fcstone-inc-nasdaqintl-on-focus-after-report-of-less-shorts.html …
Apr 9	Today Intl Fcstone Inc $INTL Reported Decrease in Shorted Shares http://whatsonthorold.com/2019/04/09/today-intl-fcstone-inc-nasdaqintl-reported-decrease-in-shorted-shares/ …
Apr 9	How Analysts Feel About Intl Fcstone Inc $INTL After Decrease in Sellers? https://www.bibeypost.com/how-analysts-feel-about-intl-fcstone-inc-nasdaqintl-after-decrease-in-sellers/ …
Apr 9	After Reaching Milestone, Is Intl Fcstone Inc $INTL’s Short Interest Revealing Something? https://reurope.com/2019/04/09/after-reaching-milestone-is-intl-fcstone-inc-nasdaqintls-short-interest-revealing-something/ …
Apr 9	#Bitcoin about to get very cheap. Interesting to see $amd, $mu, $intl trading when bitcoin is gone for good.
Apr 8	Intl Fcstone Inc $INTL Institutional Investors 2018 Q4 Sentiment https://www.mmahotstuff.com/2019/04/08/intl-fcstone-inc-nasdaqintl-institutional-investors-2018-q4-sentiment.html …
Apr 8	Intl Fcstone Inc $INTL Stock Price While Sentiment Increases https://www.bibeypost.com/intl-fcstone-inc-nasdaqintl-stock-price-while-sentiment-increases/ …
Apr 8	1.44 is Intl Fcstone Inc's $INTL Institutional Investor Sentiment https://reurope.com/2019/04/08/1-44-is-intl-fcstone-incs-nasdaqintl-institutional-investor-sentiment/ …
Apr 8	Inter Tel Delaware Inc $INTL Sentiment Increased in 2018 Q4 https://reurope.com/2019/04/08/inter-tel-delaware-inc-nasdaqintl-sentiment-increased-in-2018-q4/ …
Apr 5	The Disappearing Small Cap IPO $INTL $AMZN $LYFT $UBER $GOOGL $FB $TWTR $PINS $BABA $MSFT https://talkmarkets.com/content/stocks--equities/the-disappearing-small-cap-ipo?post=216697 …
Apr 5	$INTL Weekly Summary Alert for INTL FCStone From our Stock News Alerts App
Apr 5	$INTL: New SEC Filing for INTL: Form 13F-HR (No. 0000913760-19-000063): http://stocknewsflow.com/913760_000091376019000063_0000913760-19-000063 …
Apr 5	$INTL New Form 13F-HR for INTL FCStone From our Stock News Alerts App
Apr 5	$INTL INTL FCStone Inc. SEC Filing: Form 13F-HR http://www.sec.gov/Archives/edgar/data/913760/000091376019000063/xslForm13F_X01/primary_doc.xml …
Apr 5	Johnson Outdoors $JOUT to pay $0.14 on/04/25, 2019; Inter Tel Delaware $INTL Has 1.44 Sentiment https://hinewulm.com/2019/04/05/johnson-outdoors-jout-to-pay-0-14-on-apr-25-2019-inter-tel-delaware-intl-has-1-44-sentiment/ …
Apr 4	Intl Fcstone Inc $INTL Stock Price Up as Sentiment Increases https://www.mmahotstuff.com/2019/04/04/intl-fcstone-inc-nasdaqintl-stock-price-up-as-sentiment-increases.html …
Apr 4	Sentiment Change Report: Intl Fcstone Inc $INTL http://whatsonthorold.com/2019/04/04/sentiment-change-report-intl-fcstone-inc-nasdaqintl/ …
Apr 4	Institutional Investors Sentiment Indicator of Intl Fcstone Inc $INTL Increases in 2018 Q4 https://www.bibeypost.com/institutional-investors-sentiment-indicator-of-intl-fcstone-inc-nasdaqintl-increases-in-2018-q4/ …
Apr 4	Inter Tel Delaware Inc $INTL 2018 Q4 Sentiment Report https://www.mmahotstuff.com/2019/04/04/inter-tel-delaware-inc-nasdaqintl-2018-q4-sentiment-report.html …
Apr 4	Inter Tel Delaware Inc $INTL Stock Sentiment Increases https://www.bibeypost.com/inter-tel-delaware-inc-nasdaqintl-stock-sentiment-increases/ …
Apr 3	Investor Ideas #AIEYE - Microsoft ( $MSFT) Partners with OpenClassrooms to Train #AI Workforce, Intel ( $INTL) Announces Product Portfolio Including 2nd Gen Xeon https://www.investorideas.com/news/2019/artificial-intelligence/04031AIEye-MSFT-INTL.asp …
Apr 3	Investor Ideas The #AIEYE; Microsoft ( $MSFT) Partners with OpenClassrooms to Train #AI Workforce, Intel ( $INTL) Announces Product Portfolio Including 2nd Gen Xeon https://www.investorideas.com/news/2019/artificial-intelligence/04031AIEye-MSFT-INTL.asp …pic.twitter.com/JbPLHhhJWe
Apr 3	Investor Ideas The #AIEYE: Microsoft ( $MSFT) Partners with OpenClassrooms to Train #AI Workforce, Intel ( $INTL) Announces Product Portfolio Including 2nd Gen Xeon https://www.investorideas.com/news/2019/artificial-intelligence/04031AIEye-MSFT-INTL.asp …pic.twitter.com/RwgCxJAjGi
Apr 3	Investor Ideas #AIEYE; Microsoft ( $MSFT) Partners with OpenClassrooms to Train #AI Workforce, Intel ( $INTL) Announces Product Portfolio Including 2nd Gen Xeon https://www.investorideas.com/news/2019/artificial-intelligence/04031AIEye-MSFT-INTL.asp …
Apr 3	INTL FCStone Inc. $INTL and Its Rivals Contrasting side by side. https://yomiblog.com/2019/04/03/intl-fcstone-inc-intl-and-its-rivals-contrasting-side-by-side/ …
Apr 2	Last year I said that $INTL will have more revenue than $AMD with optane alone because cloud machines learning need a shit load of fast memory That’s the roadmap https://twitter.com/IanCutress/status/1113214895657574401 … So just to be clear, on the 8280: 8280 with 1.5TB support: $10009 8280M with 2.0TB support: $13012…
Apr 1	INTL FCStone Inc. $INTL Reaches $40.53 After 3.00% Up Move; Crestwood Capital Management LP Has Trimmed By $2.62 Million Its Visa $V Holding https://hinewulm.com/2019/04/01/intl-fcstone-inc-intl-reaches-40-53-after-3-00-up-move-crestwood-capital-management-lp-has-trimmed-by-2-62-million-its-visa-v-holding/ …
Apr 1	Insider Buying: INTL Fcstone Inc $INTL Director Acquires $19,375.00 in Stock http://macondaily.com/?p=1649305
Apr 1	Insider Buying: INTL Fcstone Inc $INTL Director Acquires 500 Shares of Stock http://zpr.io/gyFiq
Mar 31	Marathon Petroleum $MPC Analysts See $0.58 EPS; Cove Street Capital Raised By $2.35 Million Its Intl Fcstone $INTL Stake https://yomiblog.com/2019/03/31/marathon-petroleum-mpc-analysts-see-0-58-eps-cove-street-capital-raised-by-2-35-million-its-intl-fcstone-intl-stake/ …
Mar 31	John Moore Fowler Acquires 500 Shares of INTL Fcstone Inc $INTL Stock http://zpr.io/gyKm9
Mar 31	INTL Fcstone Inc $INTL Director Acquires $19,375.00 in Stock http://www.thestockobserver.com/?p=2047128
Mar 31	INTL Fcstone Inc $INTL Director Acquires $19,375.00 in Stock http://www.thestockobserver.com/?p=2047128 #investing
Mar 30	INTL Fcstone $INTL Downgraded by BidaskClub http://dakotafinancialnews.com/?p=943134
Mar 30	INTL Fcstone $INTL Downgraded by BidaskClub http://macondaily.com/?p=1646274
Mar 30	Intl Fcstone Inc $INTL Stock Sentiment Increases https://www.bibeypost.com/intl-fcstone-inc-nasdaqintl-stock-sentiment-increases/ …
Mar 30	Intl Fcstone Inc $INTL Stock Sentiment Improves https://reurope.com/2019/03/31/intl-fcstone-inc-nasdaqintl-stock-sentiment-improves/ …
Mar 30	Inter Tel Delaware Inc $INTL Institutional Investor Sentiment Is 1.44 https://reurope.com/2019/03/31/inter-tel-delaware-inc-nasdaqintl-institutional-investor-sentiment-is-1-44/ …
Mar 30	INTL Fcstone $INTL Cut to Strong Sell at BidaskClub http://zpr.io/gyEik
Mar 30	INTL Fcstone Inc $INTL Director John Moore Fowler Acquires 500 Shares of Stock http://wkrb13.com/?p=1012879 #markets
Mar 29	$INTL Weekly Summary Alert for INTL FCStone From our Stock News Alerts App
Mar 29	Insider Buying: INTL Fcstone Inc $INTL Director Buys 500 Shares of Stock http://weekherald.com/?p=3612997
Mar 29	John Moore Fowler Acquires 500 Shares of INTL Fcstone Inc $INTL Stock http://theolympiareport.com/?p=1550368
Mar 29	John Moore Fowler Acquires 500 Shares of INTL Fcstone Inc $INTL Stock http://americanbankingnews.com/?p=10009960 #stocks
Mar 29	The director of INTL FCStone Inc. $INTL, John Fowler Invested in 500 Shares; New Vernon Investment Management Decreased Its Hartford Finl Svcs Group $HIG Stake https://hinewulm.com/2019/03/29/the-director-of-intl-fcstone-inc-intl-john-fowler-invested-in-500-shares-new-vernon-investment-management-decreased-its-hartford-finl-svcs-group-hig-stake/ …
Mar 29	$INTL New Form 4 for INTL FCStone From our Stock News Alerts App
Mar 29	$INTL: New Insider Filing on Director JOHN MOORE FOWLER: http://insideri.com/1318349_000091376019000061_0000913760-19-000061 …
Mar 29	As Wells Fargo & Co New $WFC Stock Value Declined, Shareholder Grisanti Capital Management Lowered by $899,300 Its Position; Cove Street Capital Upped Intl Fcstone $INTL Holding https://reurope.com/2019/03/29/as-wells-fargo-cove-street-capital-upped-intl-fcstone-intl-holding/ …
Mar 29	Cove Street Capital Raised Its Position in Intl Fcstone $INTL by $2.35 Million as Shares Rose; Constellation Brands $STZ Holder Maverick Capital LTD Has Cut Holding https://whatsonthorold.com/2019/03/29/cove-street-capital-raised-its-position-in-intl-fcstone-intl-by-2-35-million-as-shares-rose-constellation-brands-stz-holder-maverick-capital-ltd-has-cut-holding/ …
Mar 29	INTL Fcstone $INTL Rating Lowered to Strong Sell at BidaskClub http://zolmax.com/?p=2998585
Mar 29	INTL Fcstone $INTL Rating Lowered to Strong Sell at BidaskClub http://wkrb13.com/?p=1009473 #markets
Mar 28	INTL Fcstone $INTL Stock Rating Lowered by BidaskClub http://theolympiareport.com/?p=1546495
Mar 28	INTL Fcstone $INTL Lowered to Strong Sell at BidaskClub http://dispatchtribunal.com/?p=2672452
Mar 27	Ajo LP Trimmed Position in Republic Bancorp $RBCAA by $582,730; Van Berkom & Associates Has Upped Its Intl Fcstone $INTL Stake by $1.09 Million https://finreviewer.com/2019/03/27/ajo-lp-trimmed-position-in-republic-bancorp-rbcaa-by-582730-van-berkom-associates-has-upped-its-intl-fcstone-intl-stake-by-1-09-million/ …
Mar 27	$INTL: INTL FCStone Know-Risk Platform Now Open to Broader Market: https://www.StockNewsWires.com/intl-intl-fcstone-know-risk-platform-now-open-to-broader-market/ …
Mar 27	$INTL INTL FCStone Know-Risk Platform Now Open to Broader Market From our Stock News Alerts App
Mar 27	INTL Fcstone $INTL Lowered to “Strong Sell” at BidaskClub http://zpr.io/gAJbq
Mar 27	INTL Fcstone $INTL Lowered to “Strong Sell” at BidaskClub http://www.thestockobserver.com/?p=2036415
Mar 27	INTL Fcstone $INTL Lowered to “Strong Sell” at BidaskClub http://www.thestockobserver.com/?p=2036415 #investing
Mar 26	Intl Fcstone Inc $INTL Stock Price Up as Sentiment Increases, now at 1.44 https://kreviewer.com/2019/03/26/intl-fcstone-inc-nasdaqintl-stock-price-up-as-sentiment-increases-now-at-1-44/ …
Mar 26	Big Money Are Betting On Inter Tel Delaware Inc $INTL, Sentiment at 1.44 https://kreviewer.com/2019/03/26/big-money-are-betting-on-inter-tel-delaware-inc-nasdaqintl-sentiment-at-1-44/ …
Mar 26	Inter Tel Delaware Inc $INTL: Positive Stock Sentiment at 1.44 https://ztribune.com/2019/03/26/inter-tel-delaware-inc-nasdaqintl-positive-stock-sentiment-at-1-44/ …
Mar 26	50 DMA Resistance today: $OCN $FL $HMSY $ITGR $TMHC $TPH $NNVC $CFRX $PLYA $UNF $NMRD $INNT $TAST $LSTR $CAT $INTL $IIVI $EBR $VERI ...https://swingtradebot.com/alerts/39-50-dma-resistance …
Mar 25	Intl Fcstone $INTL Shareholder Van Berkom & Associates Upped Its Holding by $1.09 Million; As Electronics For Imaging $EFII Stock Value Declined, Skyline Asset Management LP Increased Stakehttps://reurope.com/2019/03/25/intl-fcstone-intl-shareholder-van-berkom-as-electronics-for-imaging-efii-stock-value-declined-skyline-asset-management-lp-increased-stake/ …
Mar 25	Short sale volume(not short interest) for $BGCP on 2019-03-22 is 52%. http://shortvolumes.com/?t=BGCP $HF 49% $INTL 47% $ICE 33%
Mar 24	I am, so old school! I was a National Sales rep, for $AMD. I watched our stock, drop to $2. $intl was below $10 as well. I had to sell #Tri_cores, because the 4th failed within the bus.
Mar 24	10.46% Less Intl Fcstone Inc $INTL Short Interest https://ztribune.com/2019/03/24/10-46-less-intl-fcstone-inc-nasdaqintl-short-interest/ …
Mar 24	Intl Fcstone Inc $INTL Sellers Reduced By 10.46% Their Shorts https://enbulletin.com/2019/03/24/intl-fcstone-inc-nasdaqintl-sellers-reduced-by-10-46-their-shorts-2/ …
Mar 23	2019-03-22 Short sale volume (not short interest) for $BGCP is 52%. http://shortvolumes.com/?t=BGCP $NDAQ 65% $INTL 47% $HF 49%
Mar 23	Intl Fcstone Inc $INTL Reports Decline in Sellers; Strong Momentum for Longs https://whatsonthorold.com/2019/03/23/intl-fcstone-inc-nasdaqintl-reports-decline-in-sellers-strong-momentum-for-longs/ …
Mar 23	Reviewing GAIN Capital Holdings Inc. $INTL's results https://finexaminer.com/2019/03/23/reviewing-gain-capital-holdings-inc-gcaps-and-intl-fcstone-inc-nasdaqintls-results/ …
Mar 22	$INTL Weekly Summary Alert for INTL FCStone From our Stock News Alerts App
Mar 22	Fell Below 50 DMA today: $NWSA $VJET $RXN $R $INTL $BIB $UHAL $DCI $GTE $JLL $AYR $RGLS $UBIO $MTOR $FNJN $CENX $ALLY $CHNR $SCWX $TOPS ...https://swingtradebot.com/alerts/20-fell-below-50-dma …
Mar 22	Intl Fcstone Inc $INTL: Positive Stock Sentiment at 1.44 https://kreviewer.com/2019/03/22/intl-fcstone-inc-nasdaqintl-positive-stock-sentiment-at-1-44/ …
Mar 22	Intl Fcstone Inc $INTL Sentiment Increased in Q4 2018 to 1.44 https://ztribune.com/2019/03/22/intl-fcstone-inc-nasdaqintl-sentiment-increased-in-q4-2018-to-1-44/ …
Mar 22	Inter Tel Delaware Inc $INTL Sentiment Improved in 2018 Q4 to 1.44 https://kreviewer.com/2019/03/22/inter-tel-delaware-inc-nasdaqintl-sentiment-improved-in-2018-q4-to-1-44/ …
Mar 22	Inter Tel Delaware Inc $INTL Big Money Quarterly Sentiment at 1.44 https://ztribune.com/2019/03/22/inter-tel-delaware-inc-nasdaqintl-big-money-quarterly-sentiment-at-1-44/ …
Mar 21	TD Ameritrade Holding Corporation $INTL Comparison side by side https://finheadlines.com/2019/03/22/td-ameritrade-holding-corporation-amtd-and-intl-fcstone-inc-nasdaqintl-comparison-side-by-side/ …
Mar 21	Back To Square One_INSPYR THERAPEUTICS $NSPX CEOTo Confirm Of Insider Buying As New Share Buy Back Program Announced https://rumormurmursbuzz.blogspot.com/2019/03/back-to-square-oneinspyr-therapeutics.html … $MLSS $AFSIpF $RFIL $BURG $TEGY $CART $BMLpI $CHFS $NGVC $CGBD $NEBU $BRSI $CWBR $INTL $AAU $MHI $NCAP $DTEA $GSpB $PASO $MSBI $RDEIY
Mar 21	Prospector Partners Has Upped Federated Invs Pa $FII Position By $613,600; Intl Fcstone $INTL Sentiment Is 1.44 https://finexaminer.com/2019/03/21/prospector-partners-has-upped-federated-invs-pa-fii-position-by-613600-intl-fcstone-intl-sentiment-is-1-44/ …
Mar 21	Sphere 3D Corp. $ANY Reaches $2.77 After 5.00% Up Move; Inter Tel Delaware $INTL Sentiment Is 1.44 https://yomiblog.com/2019/03/21/sphere-3d-corp-any-reaches-2-77-after-5-00-up-move-inter-tel-delaware-intl-sentiment-is-1-44/ …
Mar 21	Cove Street Capital Has Boosted Its Intl Fcstone $INTL Holding; Immuron Limited - American Depositary Shares $IMRN Sellers Decreased By 53.57% Their Shortshttps://finheadlines.com/2019/03/21/cove-street-capital-has-boosted-its-intl-fcstone-intl-holding-immuron-limited-american-depositary-shares-imrn-sellers-decreased-by-53-57-their-shorts/ …
Mar 21	INTL FCStone Inc. $INTL and Its Peers Contrasting side by side. https://hinewulm.com/2019/03/21/intl-fcstone-inc-intl-and-its-peers-contrasting-side-by-side/ …
Mar 20	$FB $AAPL $AMZN $GOOG $MSFT $INTL and others are under attack by EU. $NFLX will soon have 30% state mandated content production deal, is a tailored tax. EU has not been very friendly to the USA despite their friendly media blitz! #stocks #markets #TradeWar
Mar 19	Thanks, Santa! $AMD up 12pct ($26) on the back of $GOOG announcement to power its game streaming service using $AMD GPU’s. $AMD will likely take more DC business away from $INTL. https://finance.yahoo.com/news/why-amd-stock-surged-today-203100599.html?.tsrc=applewf …https://twitter.com/JaehunYun/status/1062111120075309056 … For what reasons, exactly? $AAPL outlook based on supplier rumor? Anythin…
Mar 19	Flow Traders Us Has Lowered Its Credit Suisse Ag/Nassau $ZIV Holding by $844,740; Shares Rose; As Intl Fcstone $INTL Stock Value Rose, Van Berkom & Associates Has Upped by $1.09 Million Its Position https://reurope.com/2019/03/19/flow-traders-us-has-lowered-its-credit-suisse-ag-nassau-ziv-holding-by-844740-shares-rose-as-intl-fcstone-intl-stock-value-rose-van-berkom-associates-has-upped-by-1-09-m…
Mar 19	20 DMA Support today: $UTSL $WDRW $ETR $D $AMTD $PH $INTL $PBJ $CAR $GBT $PPG $KO ...https://swingtradebot.com/alerts/34-20-dma-support …
Mar 19	$INTL: INTL FCStone to acquire the futures and options brokerage and clearing business of UOB Bullion and Futures... http://bit.ly/2Cpfjwo
Mar 19	$INTL - UOB Bullion and Futures to sell brokerage and clearing business to INTL FCStone https://seekingalpha.com/news/3444014-uob-bullion-futures-sell-brokerage-clearing-business-intl-fcstone?source=feed_f …
Mar 19	$INTL INTL FCStone Acquires the Futures and Options Brokerage and Clearing Business of UOB Bullion and Future From our Stock News Alerts App
Mar 19	$INTL: INTL FCStone Acquires the Futures and Options Brokerage and …: https://www.StockNewsWires.com/intl-intl-fcstone-acquires-the-futures-and-options-brokerage-and/ …
Mar 19	$INTL Acquires the Futures and Options Brokerage and Clearing Business of UOB Bullion and Futures Limited in Singapore http://crweworld.com/symbol/INTL
Mar 18	https://boardtownblast.com/intel-releases-patches-for-code-execution-vulnerabilities/ … #Sophos $INTL #code #execution #vulnerability #patch #Security #INFOSEC
Mar 17	Short sale volume (not short interest) for $BGCP on 2019-03-15 is 41%. http://shortvolumes.com/?t=BGCP $ICE 48% $HF 77% $HF 78% $HF 78% $INTL 46% $INTL 46% $INTL 46% $ICE 46% $ICE 46% $HF 78% $HF 78% $INTL 46% $INTL 46% $ICE 46% $ICE 46%
Mar 17	Run For Your Money_VIEWRAY $VRAY Confirmation Of Merger Discussions With Top US "HouseHold Name" Company As Early As Next Week https://stockratings.blogspot.com/2019/03/run-for-your-moneyviewray-vray.html … $MLSS $AFSIpF $RFIL $BURG $TEGY $CART $BMLpI $CHFS $NGVC $CGBD $NEBU $BRSI $CWBR $INTL $AAU $MHI $NCAP $DTEA $GSpB $PASO $MSBI
Mar 17	INTL FCStone Inc. $INTL Fall to $41.32 on Mar, 17 https://enbulletin.com/2019/03/17/intl-fcstone-inc-intl-fall-to-41-32-on-mar-17/ …
Mar 17	INTL FCStone Inc. $INTL Dropped to $41.32 on Mar, 17 https://ztribune.com/2019/03/17/intl-fcstone-inc-intl-dropped-to-41-32-on-mar-17/ …
Mar 17	10.46% Less Intl Fcstone Inc $INTL Shorted Shares https://ztribune.com/2019/03/17/10-46-less-intl-fcstone-inc-nasdaqintl-shorted-shares/ …
Mar 17	Big Money's Pro-Intl Fcstone Inc $INTL Sentiment In 2018 Q4, now at 1.44 https://kreviewer.com/2019/03/17/big-moneys-pro-intl-fcstone-inc-nasdaqintl-sentiment-in-2018-q4-now-at-1-44-2/ …
Mar 17	Could INTL FCStone Inc. $INTL Change Direction After Today's Significant Decline? https://whatsonthorold.com/2019/03/17/could-intl-fcstone-inc-intl-change-direction-after-todays-significant-decline/ …
Mar 17	What Next for INTL FCStone Inc. $INTL Stock After Today's Big Decline? https://www.bibeypost.com/what-next-for-intl-fcstone-inc-intl-stock-after-todays-big-decline/ …
Mar 17	Intl Fcstone Inc $INTL Institutional Investors Quarterly Sentiment https://reurope.com/2019/03/17/intl-fcstone-inc-nasdaqintl-institutional-investors-quarterly-sentiment/ …
Mar 17	Inter Tel Delaware Inc $INTL Institutional Investor Positioning Change https://reurope.com/2019/03/17/inter-tel-delaware-inc-nasdaqintl-institutional-investor-positioning-change/ …
Mar 17	INTL FCStone Inc. $INTL Reaches $41.32 After 9.00% Down Move; Allianzgi Convertible & Income Fund II $NCZ Has 1.27 Sentiment https://hinewulm.com/2019/03/17/intl-fcstone-inc-intl-reaches-41-32-after-9-00-down-move-allianzgi-convertible-income-fund-ii-ncz-has-1-27-sentiment/ …
Mar 17	Analysts See $0.21 EPS for Secoo Holding Limited $SECO; Punch & Associates Investment Management Boosted Intl Fcstone $INTL Holding By $2.17 Million https://hinewulm.com/2019/03/17/analysts-see-0-21-eps-for-secoo-holding-limited-seco-punch-associates-investment-management-boosted-intl-fcstone-intl-holding-by-2-17-million/ …
Mar 17	Intl Fcstone $INTL Stake Held by Cove Street Capital Llc; Cipher Capital LP Upped Its Genesee & Wyo $GWR Holdinghttps://yomiblog.com/2019/03/17/intl-fcstone-intl-stake-held-by-cove-street-capital-llc-cipher-capital-lp-upped-its-genesee-wyo-gwr-holding/ …
Mar 16	2019-03-15 Short sale volume (not short interest) for $BGCP is 41%. http://shortvolumes.com/?t=BGCP $NDAQ 68% $HF 77% $NDAQ 68% $INTL 46% $INTL 46% $NDAQ 68% $INTL 46% $HF 78% $NDAQ 68% $HF 78% $NDAQ 67% $INTL 46% $INTL 46% $HF 78% $HF 78%
Mar 15	$INTL Weekly Summary Alert for INTL FCStone From our Stock News Alerts App
Mar 15	Vontobel Asset Management Lowered Its O Reilly Automotive New $ORLY Position; Intl Fcstone $INTL Sellers Decreased By 10.46% Their Shorts https://finreviewer.com/2019/03/15/vontobel-asset-management-lowered-its-o-reilly-automotive-new-orly-position-intl-fcstone-intl-sellers-decreased-by-10-46-their-shorts/ …
Mar 15	INTL FCStone Inc. $INTL's Trend Down, Especially After Today's Weak Session https://www.bibeypost.com/intl-fcstone-inc-intls-trend-down-especially-after-todays-weak-session/ …
Mar 15	INTL FCStone Inc. $INTL's Trend Down, Especially After Today's Weak Session https://reurope.com/2019/03/15/intl-fcstone-inc-intls-trend-down-especially-after-todays-weak-session-2/ …
Mar 15	INTL FCStone Inc. $INTL Reaches $41.32 After 9.00% Down Move; 5 Analysts Are Bullish Delphi Technologies PLC $DLPH Last Week https://finheadlines.com/2019/03/15/intl-fcstone-inc-intl-reaches-41-32-after-9-00-down-move-5-analysts-are-bullish-delphi-technologies-plc-dlph-last-week/ …
Mar 15	Cove Street Capital Has Increased Intl Fcstone $INTL Holding by $2.35 Million as Market Valuation Rose; Retirement Systems Of Alabama Holding in Ecolab $ECL Has Decreased as Stock Value Rose https://yomiblog.com/2019/03/15/cove-street-capital-has-increased-intl-fcstone-intl-holding-by-2-35-million-as-market-valuation-rose-retirement-systems-of-alabama-holding-in-ecolab-ecl-has-decreased-as-stock-…
Mar 15	Autozone $AZO Stock Value Rose While Beutel Goodman & Co LTD Has Lowered Its Stake by $4.09 Million; Intl Fcstone $INTL Market Value Rose While Shell Asset Management Co Has Cut Its Position by $1.51 Million https://hinewulm.com/2019/03/15/autozone-azo-stock-value-rose-while-beutel-goodman-intl-fcstone-intl-market-value-rose-while-shell-asset-management-co-has-cut-its-position-by-1-5/ …
Mar 14	INTL Fcstone Sees Unusually High Options Volume $INTL http://macondaily.com/?p=1607555
Mar 14	INTL Fcstone Sees Unusually High Options Volume $INTL http://dakotafinancialnews.com/?p=904163
Mar 14	CME Group Inc. $INTL Contrasting side by side https://endigest.com/2019/03/15/cme-group-inc-cme-and-intl-fcstone-inc-nasdaqintl-contrasting-side-by-side/ …
Mar 14	Traders Buy Large Volume of Call Options on INTL Fcstone $INTL http://www.thestockobserver.com/?p=2005855
Mar 14	Traders Buy Large Volume of Call Options on INTL Fcstone $INTL http://www.thestockobserver.com/?p=2005855 #investing
Mar 14	Traders Buy Large Volume of Call Options on INTL Fcstone $INTL http://zpr.io/gmSg5
Mar 14	Random stock tip. Not #FakeNews! Time to exit INTL FCStone Inc. $INTL #Wallstreet
Mar 14	Davis R M Decreased Its Holding in Carnival $CCL by $1.17 Million; Punch & Associates Investment Management Lifted Intl Fcstone $INTL Holding by $2.17 Million https://hinewulm.com/2019/03/14/davis-r-m-decreased-its-holding-in-carnival-ccl-by-1-17-million-punch-associates-investment-management-lifted-intl-fcstone-intl-holding-by-2-17-million/ …
Mar 14	Traders Purchase Large Volume of Call Options on INTL Fcstone $INTL http://americanbankingnews.com/?p=9807173 #stocks
Mar 14	Amedisys $AMED Share Value Declined While Kohlberg Kravis Roberts & Company LP Trimmed Holding by $270.19 Million; As Intl Fcstone $INTL Market Valuation Rose, Cove Street Capital Has Upped Its Holding https://finheadlines.com/2019/03/14/amedisys-amed-share-value-declined-while-kohlberg-kravis-roberts-as-intl-fcstone-intl-market-valuation-rose-cove-street-capital-has-upped-its-hold/ …
Mar 13	$AMD $INTL did $25B in Server chips - AMD 0.5b - huge TAM - will get 20% share in 2 years. ROME server chip 20% lower ASPs & faster
Mar 13	INTL FCStone Inc. $INTL Increased to $42.09 https://kreviewer.com/2019/03/13/intl-fcstone-inc-intl-increased-to-42-09/ …
Mar 13	INTL FCStone Inc. $INTL Trading at $42.09 after Move Up on Mar, 13 https://enbulletin.com/2019/03/13/intl-fcstone-inc-intl-trading-at-42-09-after-move-up-on-mar-13/ …
Mar 13	INTL FCStone Inc. $INTL Reaches $42.09 After 4.00% Up Move; American Financial Group Upped Nexstar Media Group $NXST Holdinghttps://finheadlines.com/2019/03/13/intl-fcstone-inc-intl-reaches-42-09-after-4-00-up-move-american-financial-group-upped-nexstar-media-group-nxst-holding/ …
Mar 13	$INTL Nowhere but up.... http://bit.ly/2T3TU17
Mar 13	1.44 is Intl Fcstone Inc's $INTL Institutional Investor Sentiment https://whatsonthorold.com/2019/03/13/1-44-is-intl-fcstone-incs-nasdaqintl-institutional-investor-sentiment/ …
Mar 13	Inter Tel Delaware Inc $INTL Sentiment Improved, Because https://whatsonthorold.com/2019/03/13/inter-tel-delaware-inc-nasdaqintl-sentiment-improved-because/ …
Mar 13	$INTL: INTL FCStone to acquire CoinInvest GmbH and European Precious Metal Trading GmbH; terms not disclosed http://bit.ly/2T2PnvG
Mar 13	$INTL: INTL FCStone Acquires CoinInvest GmbH and European Precious …: https://www.StockNewsWires.com/intl-intl-fcstone-acquires-coininvest-gmbh-and-european-precious/ …
Mar 13	$INTL: INTL FCStone acquires online precious metals providers: https://www.StockNewsWires.com/intl-intl-fcstone-acquires-online-precious-metals-providers/ …
Mar 13	$INTL - INTL FCStone acquires online precious metals providers https://seekingalpha.com/news/3442241-intl-fcstone-acquires-online-precious-metals-providers?source=feed_f …
Mar 13	$INTL INTL FCStone Acquires CoinInvest GmbH and European Precious Metal Trading GmbH From our Stock News Alerts App
Mar 12	Van Berkom & Associates Holds Holding in Intl Fcstone $INTL; Alaska Air Group $ALK Holder Scout Investments Has Lowered Its Stake as Valuation Declined https://finexaminer.com/2019/03/12/van-berkom-alaska-air-group-alk-holder-scout-investments-has-lowered-its-stake-as-valuation-declined/ …
Mar 12	Intl Fcstone Inc $INTL Sentiment Increased in 2018 Q4 to 1.44 https://ztribune.com/2019/03/12/intl-fcstone-inc-nasdaqintl-sentiment-increased-in-2018-q4-to-1-44/ …
Mar 12	Big Money Positive on Inter Tel Delaware Inc $INTL, Sentiment at 1.44 https://kreviewer.com/2019/03/12/big-money-positive-on-inter-tel-delaware-inc-nasdaqintl-sentiment-at-1-44/ …
Mar 12	Inter Tel Delaware Inc $INTL Stock Price While Sentiment Increases to 1.44 https://ztribune.com/2019/03/12/inter-tel-delaware-inc-nasdaqintl-stock-price-while-sentiment-increases-to-1-44/ …
Mar 11	Riverhead Capital Management Trimmed By $2.11 Million Its Total System Services $TSS Position; Van Berkom & Associates Has Lifted Intl Fcstone $INTL Stake https://endigest.com/2019/03/11/riverhead-capital-management-trimmed-by-2-11-million-its-total-system-services-tss-position-van-berkom-associates-has-lifted-intl-fcstone-intl-stake/ …
Mar 11	First Industrial Realty Trust, Inc. $FR Reaches $34.31 52-Week High; Inter Tel Delaware $INTL Sentiment Is 1.44 https://finreviewer.com/2019/03/11/first-industrial-realty-trust-inc-fr-reaches-34-31-52-week-high-inter-tel-delaware-intl-sentiment-is-1-44/ …
Mar 10	The Bees Knees_Kraig Biocraft Laboratories $KBLB Share Price To Rise As Zach's Raises Short Term Price Target To TEN Cents https://rumormurmursbuzz.blogspot.com/2019/03/the-bees-kneeskraig-biocraft.html … $MLSS $AFSIpF $RFIL $BURG $TEGY $CART $BMLpI $CHFS $NGVC $CGBD $NEBU $BRSI $CWBR $INTL $AAU $MHI $NCAP $DTEA $GSpB $PASO $MSBI
Mar 9	INTL FCStone Inc. $INTL on Focus After Crashing In Today's Session https://whatsonthorold.com/2019/03/09/intl-fcstone-inc-intl-on-focus-after-crashing-in-todays-session/ …
Mar 9	What Next for INTL FCStone Inc. $INTL Stock After Today's Big Decline? https://ztribune.com/2019/03/09/what-next-for-intl-fcstone-inc-intl-stock-after-todays-big-decline/ …
Mar 9	What's Next for Intl Fcstone Inc $INTL After Having Less Shares Shorted? https://www.mmahotstuff.com/2019/03/09/whats-next-for-intl-fcstone-inc-nasdaqintl-after-having-less-shares-shorted.html …
Mar 9	Intl Fcstone Inc $INTL Shifting Institutional Investors Sentiment https://www.mmahotstuff.com/2019/03/09/intl-fcstone-inc-nasdaqintl-shifting-institutional-investors-sentiment.html …
Mar 9	Intl Fcstone Inc $INTL Stock Price Up as Sentiment Improves https://reurope.com/2019/03/09/intl-fcstone-inc-nasdaqintl-stock-price-up-as-sentiment-improves/ …
Mar 9	Inter Tel Delaware Inc $INTL Shifting Institutional Investors Sentiment https://www.mmahotstuff.com/2019/03/09/inter-tel-delaware-inc-nasdaqintl-shifting-institutional-investors-sentiment.html …
Mar 9	Inter Tel Delaware Inc $INTL: Institutional Investor Sentiment Up to 1.44 https://reurope.com/2019/03/09/inter-tel-delaware-inc-nasdaqintl-institutional-investor-sentiment-up-to-1-44/ …
Mar 9	Intl Fcstone $INTL Holder Punch & Associates Investment Management Has Boosted Holding; Srb Has Boosted Axis Capital Holdings LTD $AXS Stakehttps://hinewulm.com/2019/03/09/intl-fcstone-intl-holder-punch-srb-has-boosted-axis-capital-holdings-ltd-axs-stake/ …
Mar 8	$INTL Weekly Summary Alert for INTL FCStone From our Stock News Alerts App
Mar 8	INTL FCStone Inc. $INTL and Its Rivals Contrasting side by side. https://yomiblog.com/2019/03/08/intl-fcstone-inc-intl-and-its-rivals-contrasting-side-by-side/ …
Mar 8	Van Berkom & Associates Increases Position in Intl Fcstone $INTL; Financial Advisory Service Lifted Its Amazon Com $AMZN Position https://hinewulm.com/2019/03/08/van-berkom-financial-advisory-service-lifted-its-amazon-com-amzn-position/ …
Mar 8	Intl Fcstone $INTL Shareholder Punch & Associates Investment Management Has Upped Position; Rr Advisors Has Trimmed Enlink Midstream $ENLC Holding by $4.00 Millionhttps://finheadlines.com/2019/03/08/intl-fcstone-intl-shareholder-punch-rr-advisors-has-trimmed-enlink-midstream-enlc-holding-by-4-00-million/ …
Mar 6	$INTL - INTL FCStone to roll out FXePrice platform to 350+ bank network https://seekingalpha.com/news/3440414-intl-fcstone-roll-fxeprice-platform-350-plus-bank-network?source=feed_f …
Mar 6	https://www.oodaloop.com/briefs/2019/03/06/all-intel-chips-open-to-new-spoiler-non-spectre-attack-dont-expect-a-quick-fix/ … #infosec #security #vulnerability #Spoiler $INTL
Mar 6	$INTL INTL FCStone's FXePrice Trading Platform to be Expanded Beyond Initial Rollout to Full 350+ Corresponde From our Stock News Alerts App
Mar 5	Guidewire Software, Inc. $GWRE Reaches $88.18 After 8.00% Up Move; Inter Tel Delaware $INTL Sentiment Is 1.44 https://finreviewer.com/2019/03/05/guidewire-software-inc-gwre-reaches-88-18-after-8-00-up-move-inter-tel-delaware-intl-sentiment-is-1-44/ …
Mar 5	You’re dealing with a lot of silly people in the marketplace https://askwarrenhq.blogspot.com/2019/03/youre-dealing-with-lot-of-silly-people.html … The Best Stock Investment For 2019 https://askwarrenhq.blogspot.com/p/14-reasons-why-progressive-care-rxmd-is.html … $RXMD $BRSI $CWBR $INTL $AAU $MHI $NCAP $DTEA $GSpB $PASO $MSBI $RDEIY $BDGE $FSB $IDEXY $COFpD $BGH $WRLSU $MERpP $TFECF $APRE $MBWM
Mar 4	Intl Fcstone INC $INTL Shareholder Van Berkom & Associates INC Increased Stake by $3.88 Million as Shares Declined https://kreviewer.com/2019/03/04/intl-fcstone-inc-intl-shareholder-van-berkom-associates-inc-increased-stake-by-3-88-million-as-shares-declined-2/ …
Mar 3	Today Intl Fcstone Inc $INTL Reported Decrease in Shorted Shares https://whatsonthorold.com/2019/03/03/today-intl-fcstone-inc-nasdaqintl-reported-decrease-in-shorted-shares/ …
Mar 2	$ZNGA YTD gains 48% And I got heat from this pick. Love the Underdogs! IMO we got more to run... Look at $GLUU it's Priced higher. Same argument I made with $SQ vs $PYPL & $AMD vs $INTL pic.twitter.com/H2ORPosn3G
Mar 2	Van Berkom & Associates INC Has Lifted Position in Intl Fcstone INC $INTL by $3.88 Million https://www.bibeypost.com/van-berkom-associates-inc-has-lifted-position-in-intl-fcstone-inc-intl-by-3-88-million/ …
Mar 1	$INTL Weekly Summary Alert for INTL FCStone From our Stock News Alerts App
Feb 28	Intl Fcstone Inc $INTL: Institutional Investors Aren't Crazy About It https://www.mmahotstuff.com/2019/02/28/intl-fcstone-inc-nasdaqintl-institutional-investors-arent-crazy-about-it.html …
Feb 28	Intl Fcstone Inc $INTL Stock Sentiment Worsens https://www.bibeypost.com/intl-fcstone-inc-nasdaqintl-stock-sentiment-worsens/ …
Feb 28	Inter Tel Delaware Inc $INTL Stock Sentiment Worsens https://www.mmahotstuff.com/2019/02/28/inter-tel-delaware-inc-nasdaqintl-stock-sentiment-worsens.html …
Feb 28	Inter Tel Delaware Inc $INTL Stock Sentiment Worsens https://whatsonthorold.com/2019/02/28/inter-tel-delaware-inc-nasdaqintl-stock-sentiment-worsens/ …
Feb 28	Blb&B Advisors Has Lifted Its Facebook $FB Holding; Intl Fcstone $INTL Shorts Down By 44% https://finexaminer.com/2019/02/28/blb-intl-fcstone-intl-shorts-down-by-44/ …
Feb 28	Inter Tel Delaware Inc $INTL Stock Sentiment Worsens https://www.bibeypost.com/inter-tel-delaware-inc-nasdaqintl-stock-sentiment-worsens/ …
Feb 28	Do Institutional Investors Hate Inter Tel Delaware Inc $INTL? https://reurope.com/2019/02/28/do-institutional-investors-hate-inter-tel-delaware-inc-nasdaqintl/ …
Feb 27	$INTL New Form 8-K for INTL FCStone From our Stock News Alerts App
Feb 27	$INTL INTL FCStone Inc. (NASDAQ:INTL) Files An 8-K Entry into a Material Definitive Agreement https://marketexclusive.com/intl-fcstone-inc-nasdaqintl-files-an-8-k-entry-into-a-material-definitive-agreement-2/2019/02/ …
Feb 27	Stock tip not found. Instead, just invest your son's college fund in INTL FCStone Inc. $INTL #JustSaying
Feb 27	Intl Fcstone Inc $INTL Big Money Sentiment Index Falls in Q3 2018 to 1.33 https://kreviewer.com/2019/02/27/intl-fcstone-inc-nasdaqintl-big-money-sentiment-index-falls-in-q3-2018-to-1-33/ …
Feb 27	1.33 is Inter Tel Delaware Inc's $INTL Big Money Sentiment https://kreviewer.com/2019/02/27/1-33-is-inter-tel-delaware-incs-nasdaqintl-big-money-sentiment/ …
Feb 27	Big Money Are Not Betting On Inter Tel Delaware Inc $INTL, Sentiment at 1.33 https://ztribune.com/2019/02/27/big-money-are-not-betting-on-inter-tel-delaware-inc-nasdaqintl-sentiment-at-1-33/ …
Feb 27	2019-02-26 Short sale volume (not short interest) for $BGCP is 33%. http://shortvolumes.com/?t=BGCP $HF 28% $ICE 31% $ITG 37% $INTL 42%
Feb 26	Intl Fcstone INC $INTL Holder Van Berkom & Associates INC Boosted Its Holding https://reurope.com/2019/02/26/intl-fcstone-inc-intl-holder-van-berkom-associates-inc-boosted-its-holding/ …
Feb 26	Oxford Lane Capital $OXLC to pay $0.14 on/03/29, 2019; Inter Tel Delaware $INTL Sentiment Is 1.33 https://hinewulm.com/2019/02/26/oxford-lane-capital-oxlc-to-pay-0-14-on-mar-29-2019-inter-tel-delaware-intl-sentiment-is-1-33/ …
Feb 26	Intl Fcstone INC $INTL Shareholder Van Berkom & Associates INC Increased Stake by $3.88 Million as Shares Declined https://kreviewer.com/2019/02/26/intl-fcstone-inc-intl-shareholder-van-berkom-associates-inc-increased-stake-by-3-88-million-as-shares-declined/ …
Feb 26	Ladenburg Thalmann Financial Services Inc. $INTL Comparison side by side https://finreviewer.com/2019/02/26/ladenburg-thalmann-financial-services-inc-lts-and-intl-fcstone-inc-nasdaqintl-comparison-side-by-side/ …
Feb 25	#MadMoneyEspresso $DHR$GOLD$GS$CRI$TRX$ETSY$FB— $INTL$XLNX$SWKS$LRCX— $KHC— $LPSN— $DB— $TRMB— $SRPT—hold $FL— $NKE— $CSCO— $CVS— $ZEN— up too much $NOW— $WDAY— $SPLK— $ADBE— $COUP— $NEWR— $AMZN— $OKTA— pic.twitter.com/7riDaLO5mA
Feb 25	Rose Above Upper Bollinger Band today: $INTL $HCP $CCCL ...https://swingtradebot.com/alerts/23-rose-above-upper-bollinger-band …
Feb 25	$INTL - INTL Fcstone announces new three-year credit facility https://seekingalpha.com/news/3436591-intl-fcstone-announces-new-three-year-credit-facility?source=feed_f …
Feb 25	$INTL - INTL Fcstone announces new three-year credit facility https://seekingalpha.com/news/3436590-intl-fcstone-announces-new-three-year-credit-facility?source=feed_f …
Feb 25	$INTL INTL FCStone Inc. Announces New Three-Year Credit Facility From our Stock News Alerts App
Feb 24	Compared to an average industry price book ratio of 2.48, $INTL is valued rather cheaply. https://www.chartmill.com/analyze.php?utm_source=twitterUS&utm_medium=FA&utm_content=VALUATION&utm_campaign=social_tracking#/INTL?r=fa&key=d96044b1-5dfa-484b-997f-37a3d8fcfaf2 …pic.twitter.com/ZTGgMFROJZ
Feb 24	INTL Fcstone $INTL Raised to Sell at BidaskClub http://macondaily.com/?p=1561082
Feb 23	Short sale vol (not short interest) for $BGCP on 2019-02-22 is 40%. http://shortvolumes.com/?t=BGCP $HF 41% $ITG 43% $INTL 47% $ICE 38%
Feb 23	INTL Fcstone $INTL Lifted to Sell at BidaskClub http://thelincolnianonline.com/?p=2721965
Feb 23	Intl Fcstone INC $INTL Shareholder Van Berkom & Associates INC Increased Its Stake by $3.88 Million as Shares Declined https://kreviewer.com/2019/02/23/intl-fcstone-inc-intl-shareholder-van-berkom-associates-inc-increased-its-stake-by-3-88-million-as-shares-declined/ …
Feb 22	$INTL: New SEC Filing for INTL: Form S-8 (No. 0000913760-19-000057): http://stocknewsflow.com/https:__www.sec.gov_Archives_edgar_data_913760_000091376019000057_0000913760-19-000057 …
Feb 22	$INTL New Form S-8 for INTL FCStone From our Stock News Alerts App
Feb 22	Could Intl Fcstone Inc $INTL See a Reversal After Less Sellers Came In? https://whatsonthorold.com/2019/02/22/could-intl-fcstone-inc-nasdaqintl-see-a-reversal-after-less-sellers-came-in/ …
Feb 22	Do Institutional Investors Hate Intl Fcstone Inc $INTL? https://www.bibeypost.com/do-institutional-investors-hate-intl-fcstone-inc-nasdaqintl/ …
Feb 22	Institutional Investors Sentiment Indicator of Inter Tel Delaware Inc $INTL Falls in 2018 Q3 https://www.mmahotstuff.com/2019/02/22/institutional-investors-sentiment-indicator-of-inter-tel-delaware-inc-nasdaqintl-falls-in-2018-q3.html …
Feb 22	Inter Tel Delaware Inc $INTL Sentiment Worsened, Despite https://www.bibeypost.com/inter-tel-delaware-inc-nasdaqintl-sentiment-worsened-despite/ …
Feb 22	Intl Fcstone INC $INTL Holder Van Berkom & Associates INC Has Raised Holding by $3.88 Million https://www.mmahotstuff.com/2019/02/22/intl-fcstone-inc-intl-holder-van-berkom-associates-inc-has-raised-holding-by-3-88-million.html …
Feb 22	Intl Fcstone INC $INTL Holding Has Raised by Van Berkom & Associates Inc https://reurope.com/2019/02/22/intl-fcstone-inc-intl-holding-has-raised-by-van-berkom-associates-inc/ …
Feb 22	INTL FCStone Announces Featured Speakers for Second Annual Global Markets Outlook Conference. $INTL https://blueequity.io/r/21900
Feb 22	$INTL INTL FCStone Announces Featured Speakers for Second Annual Global Markets Outlook Conference From our Stock News Alerts App
Feb 22	Intl Fcstone $INTL Shareholder Jupiter Asset Management LTD Has Cut Stake by $313,392; International Flavors&Fragra $IFF Holder Chesapeake Asset Management Increased Position https://finexaminer.com/2019/02/22/intl-fcstone-intl-shareholder-jupiter-asset-management-ltd-has-cut-stake-by-313392-international-flavorsfragra-iff-holder-chesapeake-asset-management-increased-position/ …
Feb 22	Golar LNG Partners LP $GMLP Analysts See $0.30 EPS; Intl Fcstone $INTL Shorts Down By 44% https://yomiblog.com/2019/02/22/golar-lng-partners-lp-gmlp-analysts-see-0-30-eps-intl-fcstone-intl-shorts-down-by-44/ …
Feb 21	Sec. Elaine Chao in @Automotive_News: A speedier path for innovation. $INTL @Mobileye. @BoschGlobal. #AISIN. #Denso. #CollisionWarning or #TurnOnTheBrakes, if it going to collide with anything? #selfdriving / #CarSafety for fewer killed in road accidentshttps://www.autonews.com/commentary/elaine-chao-speedier-path-innovation …
Feb 21	Intl Fcstone Inc $INTL Shares Shorted Reduced By 44% https://ztribune.com/2019/02/21/intl-fcstone-inc-nasdaqintl-shares-shorted-reduced-by-44/ …
Feb 21	INTL Fcstone $INTL Stock Rating Upgraded by BidaskClub http://dispatchtribunal.com/?p=2591503
Feb 21	INTL Fcstone $INTL Upgraded to Sell by BidaskClub http://zpr.io/gXvNb
Feb 21	INTL Fcstone $INTL Upgraded to Sell by BidaskClub http://theenterpriseleader.com/?p=1898840
Feb 20	As Adobe $ADBE Market Value Declined, Winslow Capital Management Lifted by $29.44 Million Its Position; Van Berkom & Associates Has Lifted Its Stake in Intl Fcstone $INTL by $3.88 Million as Stock Value Declined https://finexaminer.com/2019/02/20/as-adobe-adbe-market-value-declined-winslow-capital-management-lifted-by-29-44-million-its-position-van-berkom-associates-has-lifted-its-stake-in-intl-f…
Feb 20	INTL Fcstone $INTL Stock Rating Upgraded by BidaskClub http://baseballnewssource.com/?p=3229583
Feb 19	BidaskScore Hits INTL FCStone $INTL Hard With Today’s Downgrade https://www.bibeypost.com/bidaskscore-hits-intl-fcstone-nasdaqintl-hard-with-todays-downgrade/ …
Feb 19	INTL FCStone $INTL Seems to Be a Stock That BidaskScore Is a Bit Wary of; Firm Downgrades Shares https://reurope.com/2019/02/19/intl-fcstone-nasdaqintl-seems-to-be-a-stock-that-bidaskscore-is-a-bit-wary-of-firm-downgrades-shares/ …
Feb 19	Ahead of #MWC19 , @Qualcomm announced its second-gen #5G modem and said it would start shipping in commercial devices before a similar product from Intel. https://www.lightreading.com/mobile/5g/qualcomms-second-gen-chip-takes-5g-to-7-gbit-s/d/d-id/749513 …? $Qcom $intl
Feb 18	Jupiter Asset Management LTD Decreased Holding in Intl Fcstone $INTL by $313,392 as Valuation Declined; Greatmark Investment Partners Stake In Qualcomm Com $QCOM Was Has Raisedhttps://finheadlines.com/2019/02/18/jupiter-asset-management-ltd-decreased-holding-in-intl-fcstone-intl-by-313392-as-valuation-declined-greatmark-investment-partners-stake-in-qualcomm-com-qcom-was-has-raised/ …
Feb 18	Van Berkom & Associates INC Maintains Holding in Intl Fcstone INC $INTL https://www.mmahotstuff.com/2019/02/18/van-berkom-associates-inc-maintains-holding-in-intl-fcstone-inc-intl.html …
Feb 18	Intl Fcstone INC $INTL Holding Boosted by Van Berkom & Associates Inc https://whatsonthorold.com/2019/02/18/intl-fcstone-inc-intl-holding-boosted-by-van-berkom-associates-inc/ …
Feb 18	Van Berkom & Associates INC Increases Position in Intl Fcstone INC $INTL https://www.bibeypost.com/van-berkom-associates-inc-increases-position-in-intl-fcstone-inc-intl/ …
Feb 18	Intl Fcstone Inc $INTL Sentiment Dropped to 1.33, Despite https://ztribune.com/2019/02/18/intl-fcstone-inc-nasdaqintl-sentiment-dropped-to-1-33-despite/ …
Feb 18	Convinced that US vs Huawei CFO is the lynchpin for China/US trade & consequently the "4th Industrial Revolution". Huge effect on intl security/data/intelligence/markets. Hearing for Huawei CFO is/03/6. 5G auctions in process already. $ERIC $CSCO $AAPL $T $INTL $NOK $SMSN
Feb 18	Van Berkom & Associates INC Increased Intl Fcstone INC $INTL Stake by $3.88 Million; Shares Declined https://kreviewer.com/2019/02/18/van-berkom-shares-declined/ …
Feb 18	Van Berkom & Associates INC Increased Its Intl Fcstone INC $INTL Stake by $3.88 Million as Shares Declined https://enbulletin.com/2019/02/18/van-berkom-associates-inc-increased-its-intl-fcstone-inc-intl-stake-by-3-88-million-as-shares-declined/ …
Feb 16	As Intl Fcstone INC $INTL Stock Declined, Van Berkom & Associates INC Raised by $3.88 Million Its Stake https://www.bibeypost.com/as-intl-fcstone-inc-intl-stock-declined-van-berkom-associates-inc-raised-by-3-88-million-its-stake/ …
Feb 16	As Illumina $ILMN Market Value Declined, De Burlo Group Has Lifted Stake; Intl Fcstone $INTL Shareholder Commonwealth Bank Of Australia Raised Position by $340,800 https://finheadlines.com/2019/02/16/as-illumina-ilmn-market-value-declined-de-burlo-group-has-lifted-stake-intl-fcstone-intl-shareholder-commonwealth-bank-of-australia-raised-position-by-340800/ …
Feb 16	Van Berkom & Associates INC Increased Stake in Intl Fcstone INC $INTL https://kreviewer.com/2019/02/16/van-berkom-associates-inc-increased-stake-in-intl-fcstone-inc-intl/ …
Feb 16	Intl Fcstone INC $INTL Shareholder Van Berkom & Associates INC Increased Its Stake by $3.88 Million https://ztribune.com/2019/02/16/intl-fcstone-inc-intl-shareholder-van-berkom-associates-inc-increased-its-stake-by-3-88-million/ …
Feb 15	$INTL Weekly Summary Alert for INTL FCStone From our Stock News Alerts App
Feb 15	$INTL New Form 4 for INTL FCStone From our Stock News Alerts App
Feb 15	$INTL: New Insider Filing on Director ERIC PARTHEMORE: http://insideri.com/https:__www.sec.gov_Archives_edgar_data_1315233_000091376019000040_0000913760-19-000040 …
Feb 15	$INTL INTL FCStone Inc. SEC Filing: Form 4 http://www.sec.gov/Archives/edgar/data/913760/000091376019000033/xslF345X03/wf-form4_155026641366519.xml …
Feb 15	$INTL New Form 8-K for INTL FCStone From our Stock News Alerts App
Feb 15	$INTL: New SEC Filing for INTL: Form 8-K (No. 0000913760-19-000024): http://stocknewsflow.com/https:__www.sec.gov_Archives_edgar_data_913760_000091376019000024_0000913760-19-000024 …
Feb 14	Intl Fcstone INC $INTL Holder Van Berkom & Associates INC Increased Holding by $3.88 Million as Share Price Declined https://reurope.com/2019/02/14/intl-fcstone-inc-intl-holder-van-berkom-associates-inc-increased-holding-by-3-88-million-as-share-price-declined/ …
Feb 14	Intl Fcstone Inc $INTL: Negative Stock Sentiment at 1.33 https://kreviewer.com/2019/02/14/intl-fcstone-inc-nasdaqintl-negative-stock-sentiment-at-1-33/ …
Feb 14	As of/02/14, 2019 Intl Fcstone Inc $INTL Shorts Declined By 44% https://kreviewer.com/2019/02/14/as-of-feb-14-2019-intl-fcstone-inc-nasdaqintl-shorts-declined-by-44/ …
Feb 14	Inter Tel Delaware Inc $INTL Big Money Quarterly Sentiment at 1.33 https://kreviewer.com/2019/02/14/inter-tel-delaware-inc-nasdaqintl-big-money-quarterly-sentiment-at-1-33/ …
Feb 14	@dror76 if its 2m float it should surpass 3 easily. Don't want to hype things but could go $5 because float way tooo low with $intl news
Feb 14	$intl $rbz I'm gonna guess intel took the stake because Reebonz doing some blockchain solution etc..https://finance.yahoo.com/news/reebonz-adopt-blockchain-solution-help-143357365.html …
Feb 14	NO idea why Intel $INTL took a stake in $rbz i'll take a lunch money gamble...
Feb 14	Intl Fcstone $INTL Holder Shell Asset Management Co Lifted Holding by $413,760; Howe & Rusling Holding in Intercontinental Exchange In $ICE Lowered by $3.37 Millionhttps://finheadlines.com/2019/02/14/intl-fcstone-intl-holder-shell-asset-management-co-lifted-holding-by-413760-howe-rusling-holding-in-intercontinental-exchange-in-ice-lowered-by-3-37-million/ …
Feb 13	Intl Fcstone INC $INTL Shareholder Van Berkom & Associates INC Increased Stake by $3.88 Million as Shares Declined https://ztribune.com/2019/02/13/intl-fcstone-inc-intl-shareholder-van-berkom-associates-inc-increased-stake-by-3-88-million-as-shares-declined/ …
Feb 13	Van Berkom & Associates Upped Intl Fcstone $INTL Position; Ashford Hospitality Trust $AHT's Sentiment Is 0.99 https://finexaminer.com/2019/02/13/van-berkom-ashford-hospitality-trust-ahts-sentiment-is-0-99/ …
Feb 12	$INTL INTL FCStone Financial Ranked #1 Market Maker for International Equities Traded OTC for Fourth Consecut From our Stock News Alerts App
Feb 11	$INTL New Form SC 13G for INTL FCStone From our Stock News Alerts App
Feb 11	$INTL: New SEC Filing for INTL: Form SC 13G (No. 0001524408-19-000008): http://stocknewsflow.com/https:__www.sec.gov_Archives_edgar_data_913760_000152440819000008_0001524408-19-000008 …
Feb 11	Van Berkom & Associates Inc. files 13G disclosing 8.96% stake in $INTL http://www.sec.gov/Archives/edgar/data/913760/000152440819000008/SEC13GDec312018INTL.txt …
Feb 11	Bluestein R H & Company Has Trimmed By $7.26 Million Its Netflix $NFLX Stake; Intl Fcstone $INTL Shorts Down By 44% https://finheadlines.com/2019/02/11/bluestein-r-h-intl-fcstone-intl-shorts-down-by-44/ …
Feb 11	President Trump versus Bears: What to Expect in Febr... $AAPL $BRK-B $FB $AMZN $NFLX $GOOG $NVDA $AMD $INTL $MU $SPY https://marketrealist.com/2019/02/president-trump-versus-bears-what-to-expect-in-february …pic.twitter.com/KHqZLZJOUU
Feb 11	Van Berkom & Associates INC Has Raised Its Holding in Intl Fcstone INC $INTL by $3.88 Million https://www.bibeypost.com/van-berkom-associates-inc-has-raised-its-holding-in-intl-fcstone-inc-intl-by-3-88-million/ …
Feb 11	Van Berkom & Associates INC Stake in Intl Fcstone INC $INTL Increased by $3.88 Million; Shares Declined https://kreviewer.com/2019/02/11/van-berkom-shares-declined-2/ …
Feb 11	Van Berkom & Associates INC Increased Its Intl Fcstone INC $INTL Stake by $3.88 Million as Shares Declined https://ztribune.com/2019/02/11/van-berkom-associates-inc-increased-its-intl-fcstone-inc-intl-stake-by-3-88-million-as-shares-declined/ …
Feb 10	As Intl Fcstone $INTL Stock Declined, Van Berkom & Associates Boosted Stake by $3.88 Million; Agf Investments America Has Trimmed Nvidia Corp. $NVDA Stake as Market Valuation Declinedhttps://yomiblog.com/2019/02/10/as-intl-fcstone-intl-stock-declined-van-berkom-agf-investments-america-has-trimmed-nvidia-corp-nvda-stake-as-market-valuation-declined/ …
Feb 8	Crack The Whip_WORLD MOTO $FARE CEO Confirmation Of Covert Acquisition Discussions Ongoing In Thailand https://rumormurmursbuzz.blogspot.com/2019/02/crack-whipworld-moto-fare-ceo.html … $BRSI $CWBR $INTL $AAU $MHI $NCAP $DTEA $GSpB $PASO $MSBI $RDEIY $BDGE
Feb 8	$INTL Weekly Summary Alert for INTL FCStone From our Stock News Alerts App
Feb 8	KalVista Pharmaceuticals, Inc. $KALV EPS Estimated At $-0.51; Intl Fcstone $INTL Sentiment Is 1.33 https://finreviewer.com/2019/02/08/kalvista-pharmaceuticals-inc-kalv-eps-estimated-at-0-51-intl-fcstone-intl-sentiment-is-1-33/ …
Feb 8	American Capital Management Lowered Fortinet $FTNT Position; Inter Tel Delaware $INTL Has 1.33 Sentiment https://finexaminer.com/2019/02/08/american-capital-management-lowered-fortinet-ftnt-position-inter-tel-delaware-intl-has-1-33-sentiment/ …
Feb 8	INTL Fcstone $INTL Posts Earnings Results http://zpr.io/gjamf
Feb 8	INTL Fcstone $INTL Posts Earnings Results http://theenterpriseleader.com/?p=1866970
Feb 8	Apple is reportedly planning to build its own cellular modems, including for #5G and that effort might include hiring engineers from the likes of Qualcomm and Intel. ⁦@Qualcomm⁩ $qcom $intl hat tip ⁦@anshelsag⁩ @intelhttps://www.lightreading.com/mobile/5g/apple-could-poach-5g-modem-experts-from-qualcomm-intel-in-san-diego/d/d-id/749366 …
Feb 7	INTL Fcstone $INTL Announces Quarterly Earnings Results http://thelincolnianonline.com/?p=2681074
Feb 7	INTL Fcstone $INTL Releases Earnings Results http://theolympiareport.com/?p=1425163
Feb 7	INTL Fcstone $INTL Announces Quarterly Earnings Results http://dispatchtribunal.com/?p=2556403
Feb 7	$INTL: INTL FCStone, Inc. (INTL) CEO Sean O’Connor on Q1 2019 Results …: https://www.StockNewsWires.com/intl-intl-fcstone-inc-intl-ceo-sean-oconnor-on-q1-2019-results/ …
Feb 7	$INTL - INTL FCStone Inc. 2019 Q1 - Results - Earnings Call Slides https://seekingalpha.com/article/4239105-intl-fcstone-inc-2019-q1-results-earnings-call-slides?source=feed_f …
Feb 7	$INTL - INTL FCStone, Inc. (INTL) CEO Sean O'Connor on Q1 2019 Results - Earnings Call Transcript https://seekingalpha.com/article/4239084-intl-fcstone-inc-intl-ceo-sean-oconnor-q1-2019-results-earnings-call-transcript?source=feed_f …
Feb 7	$INTL: Intl FCStone Inc (INTL) Q1 2019 Earnings Conference Call Transcript: https://www.StockNewsWires.com/intl-intl-fcstone-inc-intl-q1-2019-earnings-conference-call-transcript/ …
Feb 7	INTL Fcstone $INTL Releases Quarterly Earnings Results http://baseballnewssource.com/?p=3197700
Feb 7	INTL Fcstone $INTL Releases Quarterly Earnings Results http://americanbankingnews.com/?p=9450518 #stocks
Feb 7	Intl Fcstone INC $INTL Shareholder Van Berkom & Associates INC Increased Stake https://ztribune.com/2019/02/07/intl-fcstone-inc-intl-shareholder-van-berkom-associates-inc-increased-stake/ …
Feb 7	$INTL New Form 10-Q for INTL FCStone From our Stock News Alerts App
Feb 6	$INTL: New SEC Filing for INTL: Form 8-K (No. 0000913760-19-000020): http://stocknewsflow.com/https:__www.sec.gov_Archives_edgar_data_913760_000091376019000020_0000913760-19-000020 …
Feb 6	$INTL New Form 8-K for INTL FCStone From our Stock News Alerts App
Feb 6	Tower Bridge Advisors Increases Stake in Kinder Morgan $KMI; As Intl Fcstone $INTL Valuation Declined, Van Berkom & Associates Has Lifted Holding by $3.88 Million https://yomiblog.com/2019/02/06/tower-bridge-advisors-increases-stake-in-kinder-morgan-kmi-as-intl-fcstone-intl-valuation-declined-van-berkom-associates-has-lifted-holding-by-3-88-million/ …
Feb 6	$INTL INTL FCStone Inc. Reports Fiscal 2019 First Quarter Financial Results From our Stock News Alerts App
Feb 6	$INTL - INTL FCStone reports Q1 results https://seekingalpha.com/news/3430457-intl-fcstone-reports-q1-results?source=feed_f …
Feb 6	$INTL INTL FCStone Inc. Reports Fiscal 2019 First Quarter Financial Results Nasdaq:INTL http://www.globenewswire.com/news-release/2019/02/06/1711750/0/en/INTL-FCStone-Inc-Reports-Fiscal-2019-First-Quarter-Financial-Results.html …
Feb 6	... $enta $sono $pahc $psdo $ntgr $csgs $ttmi $form $gbdc $intl $eplus $knl $osur $acls $echo $mtrx $dht $ichr $ainv $gpro >#AGM r2 $200B $MktCap: $Rbs $imp.uk IR: $eqnr.no $shb.a $fortum.fi...
Feb 5	1.33 is Intl Fcstone Inc's $INTL Institutional Investor Sentiment https://www.mmahotstuff.com/2019/02/05/1-33-is-intl-fcstone-incs-nasdaqintl-institutional-investor-sentiment.html …
Feb 5	Institutional Investors Sentiment Indicator of Inter Tel Delaware Inc $INTL Drops in Q3 2018 https://www.mmahotstuff.com/2019/02/05/institutional-investors-sentiment-indicator-of-inter-tel-delaware-inc-nasdaqintl-drops-in-q3-2018.html …
Feb 5	INTL Fcstone $INTL Set to Announce Earnings on Wednesday http://zolmax.com/?p=2874925
Feb 5	INTL Fcstone $INTL Set to Announce Earnings on Wednesday http://www.dailypolitical.com/?p=2694818
Feb 4	$INTL New Form 4 for INTL FCStone From our Stock News Alerts App
Feb 4	$INTL INTL FCStone Inc. SEC Filing: Form 4 http://www.sec.gov/Archives/edgar/data/913760/000091376019000016/xslF345X03/wf-form4_154931542894497.xml …
Feb 4	Best Signals today 020419 #ExtremesAlgorithm INTRADAY $INTL , $PAYX check them out http://bit.ly/2WEleWF pic.twitter.com/n0G8l0e9La
Feb 4	Best Signals today 020419 #ExtremesAlgorithm INTRADAY $INTL , $PAYX check them out http://bit.ly/2WEleWF pic.twitter.com/bYv9y5209A
Feb 4	Intl Fcstone Inc $INTL Sellers Declined By 44% Their Shorts https://ztribune.com/2019/02/04/intl-fcstone-inc-nasdaqintl-sellers-declined-by-44-their-shorts/ …
Feb 4	Intl Fcstone INC $INTL Share Price Declined While Van Berkom & Associates INC Has Increased by $3.88 Million Its Stake https://www.mmahotstuff.com/2019/02/04/intl-fcstone-inc-intl-share-price-declined-while-van-berkom-associates-inc-has-increased-by-3-88-million-its-stake.html …
Feb 4	Holder Van Berkom & Associates INC Raised Intl Fcstone INC $INTL Position https://whatsonthorold.com/2019/02/04/holder-van-berkom-associates-inc-raised-intl-fcstone-inc-intl-position/ …
Feb 4	As Intl Fcstone INC $INTL Shares Declined, Van Berkom & Associates INC Increased by $3.88 Million Its Stake https://kreviewer.com/2019/02/04/as-intl-fcstone-inc-intl-shares-declined-van-berkom-associates-inc-increased-by-3-88-million-its-stake/ …
Feb 4	INTL Fcstone $INTL Set to Announce Earnings on Wednesday http://weekherald.com/?p=3484134
Feb 4	INTL Fcstone $INTL Set to Announce Earnings on Wednesday http://thelincolnianonline.com/?p=2671527
Feb 3	Analysts See $-0.43 EPS for Invitae $NVTA; Inter Tel Delaware $INTL Has 1.33 Sentiment https://hinewulm.com/2019/02/03/analysts-see-0-43-eps-for-invitae-nvta-inter-tel-delaware-intl-has-1-33-sentiment/ …
Feb 3	INTL Fcstone $INTL Stock Rating Lowered by BidaskClub http://macondaily.com/?p=1508068
Feb 3	INTL Fcstone $INTL Stock Rating Lowered by BidaskClub http://zpr.io/gzfye
Feb 2	Don't Shoot Me, I'm Just The Messenger_VERUS INTL $VRUS CEO TO Detail Huge Partnership Agreement With Leading US Company As Early As Monday https://rumormurmursbuzz.blogspot.com/2019/02/dont-shoot-me-im-just-messengerverus.html … $BRSI $CWBR $INTL $AAU $MHI $NCAP $DTEA $GSpB $PASO $MSBI $RDEIY $BDGE
Feb 2	INTL Fcstone $INTL Stock Rating Lowered by BidaskClub http://zpr.io/gzPuM
Feb 2	INTL Fcstone $INTL Stock Rating Lowered by BidaskClub http://theenterpriseleader.com/?p=1851304
Feb 2	Van Berkom & Associates INC Increased Stake in Intl Fcstone INC $INTL by $3.88 Million as Shares Declined https://kreviewer.com/2019/02/02/van-berkom-associates-inc-increased-stake-in-intl-fcstone-inc-intl-by-3-88-million-as-shares-declined/ …
Feb 2	Van Berkom & Associates INC Increased Intl Fcstone INC $INTL Stake by $3.88 Million; Shares Declined https://enbulletin.com/2019/02/02/van-berkom-shares-declined/ …
Feb 1	$INTL Weekly Summary Alert for INTL FCStone From our Stock News Alerts App
Feb 1	Short sale volume (not short interest) for $BGCP at 2019-01-31 is 39%. http://shortvolumes.com/?t=BGCP $INTL 66% $ITG 40% $NDAQ 71% $HF 44%
Feb 1	INTL Fcstone $INTL Set to Announce Earnings on Wednesday http://zpr.io/g7P24
Feb 1	INTL Fcstone $INTL Set to Announce Earnings on Wednesday http://theenterpriseleader.com/?p=1848286
Jan 31	INTL Fcstone $INTL Stock Rating Lowered by BidaskClub http://dispatchtribunal.com/?p=2539382
Jan 31	INTL Fcstone $INTL Stock Rating Lowered by BidaskClub http://thelincolnianonline.com/?p=2663818
Jan 31	When will $AMD buy $INTL?
Jan 31	$INTL INTL FCStone Inc. Announces Date for 2019 Fiscal First Quarter Earnings Conference Call From our Stock News Alerts App
Jan 31	$INTL INTL FCStone Inc. Announces Date for 2019 Fiscal First Quarter Earnings Conference Call Nasdaq:INTL http://www.globenewswire.com/news-release/2019/01/31/1708809/0/en/INTL-FCStone-Inc-Announces-Date-for-2019-Fiscal-First-Quarter-Earnings-Conference-Call.html …
Jan 31	Heard convo on $INTL @HalftimeReport - the choice for safe (and likely realistic and honest) vs a so called visionary (likely with #conman tendencies like a proclivity to lie) makes me want to buy #Intel. So I disagree with the panel, except for smarty pants @ReformedBroker.
Jan 31	INTL Fcstone $INTL Stock Rating Lowered by BidaskClub http://baseballnewssource.com/?p=3179510
Jan 31	Intel finally names a new CEO! I believe that this will be good for @Intel adding stability at the top of the company! Robert (Bob) Swan’s Email to Intel Employees, Customers and Partners on First Day as CEO | Intel Newsroom https://buff.ly/2DN1Qzr #Intel $INTL #CEOpic.twitter.com/INSjUP5716
Jan 31	BREAKING: $INTL QUALIFIED TO THE FINAL PHASE TO ACQUIRE $MLNX AMONG COUPLE OTHER SUITORS ACCORDING TO CALCALIST. INTEL WERE NOTIFIED TWO DAYS AGO
Jan 30	BidaskClub Downgrades INTL Fcstone $INTL to Strong Sell http://weekherald.com/?p=3471117
Jan 30	BidaskClub Downgrades INTL Fcstone $INTL to Strong Sell http://theolympiareport.com/?p=1402984
Jan 29	Breaking news: $MLNX TO BE ACQUIRED BY INTEL $INTL FOR $6BN IN CASH AND STOCK DEAL
Jan 29	Intl Fcstone Inc $INTL 2018 Q3 Sentiment Change, Now at 1.33 https://kreviewer.com/2019/01/29/intl-fcstone-inc-nasdaqintl-2018-q3-sentiment-change-now-at-1-33/ …
Jan 29	Do Big Money Love Inter Tel Delaware Inc $INTL, Sentiment at 1.33 https://kreviewer.com/2019/01/29/do-big-money-love-inter-tel-delaware-inc-nasdaqintl-sentiment-at-1-33/ …
Jan 29	United Contl Holdings $UAL Stock Rose While Mayo Investment Advisers Trimmed by $667,500 Its Stake; Intl Fcstone $INTL Share Value Declined While Bank Of New York Mellon Has Raised Its Stake https://finreviewer.com/2019/01/29/united-contl-holdings-ual-stock-rose-while-mayo-investment-advisers-trimmed-by-667500-its-stake-intl-fcstone-intl-share-value-declined-while-bank-of-new-york-mellon-has-rais…
Jan 28	$INTL New Form SC 13G/A for INTL FCStone From our Stock News Alerts App
Jan 28	Van Berkom & Associates INC Lifted Intl Fcstone INC $INTL Stake by $3.88 Million; Share Value Declined https://www.bibeypost.com/van-berkom-share-value-declined/ …
Jan 28	$INTL: INTL FCStone Consultant Edward Meir recognized by Metal Bulletin …: https://www.StockNewsWires.com/intl-intl-fcstone-consultant-edward-meir-recognized-by-metal-bulletin/ …
Jan 28	$INTL INTL FCStone Consultant Edward Meir recognized by Metal Bulletin as Top Base Metals Analyst for 2018 From our Stock News Alerts App
Jan 28	@FerroTV @tomkeene $INTL missed, $CAT missed, Banks missed. $Appl issued profit warning. At what point will $JPM and $BAC and $GS learn and start lowering those valuations???
Jan 28	$INTL missed, $CAT missed, Banks missed. $Appl issued profit warning. At what point will $JPM and $BAC and $GS learn and start lowering those valuations???
Jan 27	Van Berkom & Associates INC Stake In Intl Fcstone INC $INTL Was Increased https://ztribune.com/2019/01/27/van-berkom-associates-inc-stake-in-intl-fcstone-inc-intl-was-increased/ …
Jan 27	Bury The Hatchet_Kali $KALY Announce New Revenue Sharing Agreement With Fortune 500 Company, Announcement Pending https://rumormurmursbuzz.blogspot.com/2019/01/bury-hatchetkali-kaly-announce-new_27.html … $BRSI $CWBR $INTL $AAU $MHI $NCAP $DTEA $GSpB $PASO $MSBI $RDEIY $BDGE
Jan 26	Sentiment Report: Intl Fcstone Inc $INTL https://www.mmahotstuff.com/2019/01/26/sentiment-report-intl-fcstone-inc-nasdaqintl.html …
Jan 26	Inter Tel Delaware Inc $INTL: Negative Stock Sentiment https://www.mmahotstuff.com/2019/01/26/inter-tel-delaware-inc-nasdaqintl-negative-stock-sentiment.html …
Jan 26	Sentiment Report: Inter Tel Delaware Inc $INTL https://reurope.com/2019/01/26/sentiment-report-inter-tel-delaware-inc-nasdaqintl/ …
Jan 25	$INTL Weekly Summary Alert for INTL FCStone From our Stock News Alerts App
Jan 25	I'm still bullish on chips and compute growth as they will be key to #5G, #AI and so much more. So any slowdown...I see as temporary -> @Intel Projects Slower Revenue Growth This Year https://buff.ly/2sJjKg9 $INTL #Techpic.twitter.com/BLzMOATsas
Jan 25	50 DMA Resistance today: $INTL $SINA $CADE $SRLP $CBAY $TOT ...https://swingtradebot.com/alerts/39-50-dma-resistance …
Jan 25	$INTL https://www.cnbc.com/2019/01/25/intel-tanks-after-revenue-miss-and-weak-guidance.html?__source=yahoo%7Cfinance%7Cheadline%7Cstory%7C&par=yahoo&yptr=yahoo … Intel tanks after revenue miss and weak guidance
Jan 25	Pre Market Gainers 1/25/19: $RAND $CLRO $CODA $WGP $INTL $APTO $MUNI $WDC $BKS $LTRX http://www.daytradingnation.com pic.twitter.com/M5vS6m9Uy0
Jan 25	Intel misses on Q4 2018 earnings due to 'weaker modem demand' likely attributable to the iPhone $INTL $AAPLhttps://9to5mac.com/2019/01/24/intel-q4-earnings-iphone-demand/ …
Jan 25	Symantec $SYMC At $20.03 Forms Bottom; Intl Fcstone $INTL's Sentiment Is 1.33 https://hinewulm.com/2019/01/25/symantec-symc-at-20-03-forms-bottom-intl-fcstone-intls-sentiment-is-1-33/ …
Jan 24	IBD Big Picture January 24, 2019 @IBDinvestors Market in Confirmed Uptrend Thursday action Mostly up Distribution Days SP 500 2- Nasdaq 1 Leaders Up in Volume $XLNX Xilinx $INTL Intel $QSR Restaurant Brands $KEYS Keysight Technologies $UNP Union Pacific
Jan 24	“Daily Digest: Asian Open – Dow Jones Flat & Nasdaq Higher” https://twitter.com/i/moments/1088567421613400064 … @axitrader $SPX $DJIA $NASDAQ $AUDUSD $OIL $GOLD #ausbiz #ironore $EURUSD $USDJPY #forex $INTL #Brexit #tradewar #Bitcoin Losses/05/exceed deposits
Jan 24	Tough quarter. Hopefully finalizing new CEO will help guide stronger numbers ahead. Intel forecasts first-quarter below estimates, shares fall https://buff.ly/2Wgjra4 $INTL #Tech #semiconductorspic.twitter.com/LPRLpO0Kcu
Jan 24	#StockMarket #SPX Earnings setting up bad for big next week. $INTL a disaster
Jan 24	$INTL at 46.31 To think all you had to do was press this link anytime during the last year. (lol) https://t.me/joinchat/AAAAAEVFr-doPtlZN_iWNQ …pic.twitter.com/lduX9jx1iN
Jan 24	Intel $Intl is falling as it ought. Off $3 a share -6% after hours. You bullish ignoramoses on the shitty Bloomberg and CNBC will have liability. They are drinking Starbucks, waiting at the FOOD BANK!! WAKE THE FUCK UP!!!
Jan 23	$0.81 EPS Expected for Brookfield Infrastructure Partners L.P. $BIP; Intl Fcstone $INTL Shorts Down By 44% https://finheadlines.com/2019/01/23/0-81-eps-expected-for-brookfield-infrastructure-partners-l-p-bip-intl-fcstone-intl-shorts-down-by-44/ …
Jan 23	Does Intl Fcstone Inc $INTL Have Gas After Even Less Sellers Involved? https://www.mmahotstuff.com/2019/01/23/does-intl-fcstone-inc-nasdaqintl-have-gas-after-even-less-sellers-involved.html …
Jan 23	It Seems Intl Fcstone Inc $INTL Will Go Up. Just Reported Less Shorted Shares https://www.bibeypost.com/it-seems-intl-fcstone-inc-nasdaqintl-will-go-up-just-reported-less-shorted-shares/ …
Jan 22	Great to see @Intel leading the way in eliminating the pay gap! Intel Just Closed Its Pay Gap Again—This Time Taking Stock Options Into Account https://buff.ly/2MnkBMn $INTL #WomenInTechpic.twitter.com/he9kynLlry
Jan 22	Intl Fcstone Inc $INTL Sellers Decreased Their Shorts By 44% https://ztribune.com/2019/01/22/intl-fcstone-inc-nasdaqintl-sellers-decreased-their-shorts-by-44/ …
Jan 22	As of/01/22, 2019 Intl Fcstone Inc $INTL Shorts Reduced By 44% https://enbulletin.com/2019/01/22/as-of-jan-22-2019-intl-fcstone-inc-nasdaqintl-shorts-reduced-by-44/ …
Jan 22	Intl Fcstone INC $INTL Shares Declined While Van Berkom & Associates INC Increased Stake https://kreviewer.com/2019/01/22/intl-fcstone-inc-intl-shares-declined-while-van-berkom-associates-inc-increased-stake/ …
Jan 22	Intl Fcstone INC $INTL Shares Declined While Van Berkom & Associates INC Increased Stake by $3.88 Million https://ztribune.com/2019/01/22/intl-fcstone-inc-intl-shares-declined-while-van-berkom-associates-inc-increased-stake-by-3-88-million/ …
Jan 21	2018 Q3 Sentiment Intl Fcstone Inc $INTL https://reurope.com/2019/01/21/2018-q3-sentiment-intl-fcstone-inc-nasdaqintl/ …
Jan 21	Inter Tel Delaware Inc $INTL Stock Price Down as Sentiment Falls https://reurope.com/2019/01/21/inter-tel-delaware-inc-nasdaqintl-stock-price-down-as-sentiment-falls/ …
Jan 20	INTL Fcstone $INTL Stock Rating Upgraded by TheStreet http://dispatchtribunal.com/?p=2511558
Jan 20	INTL Fcstone $INTL Stock Rating Upgraded by TheStreet http://zpr.io/gHnZM
Jan 20	INTL Fcstone $INTL Stock Rating Upgraded by TheStreet http://theenterpriseleader.com/?p=1819641
Jan 19	INTL Fcstone $INTL Upgraded at TheStreet http://theolympiareport.com/?p=1378416
Jan 19	INTL Fcstone $INTL Upgraded to B- at TheStreet http://weekherald.com/?p=3446827
Jan 18	INTL Fcstone $INTL Stock Rating Upgraded by TheStreet http://zpr.io/gtJVg
Jan 18	$INTL Weekly Summary Alert for INTL FCStone From our Stock News Alerts App
Jan 18	INTL Fcstone $INTL Upgraded by TheStreet to “B-“ http://thelincolnianonline.com/?p=2632023
Jan 18	Institutional Investors Sentiment Indicator of Intl Fcstone Inc $INTL Drops in 2018 Q3 https://www.mmahotstuff.com/2019/01/18/institutional-investors-sentiment-indicator-of-intl-fcstone-inc-nasdaqintl-drops-in-2018-q3.html …
Jan 18	Inter Tel Delaware Inc's $INTL Sentiment is 1.33 https://www.mmahotstuff.com/2019/01/18/inter-tel-delaware-incs-nasdaqintl-sentiment-is-1-33.html …
Jan 17	EPS for U.S. Xpress Enterprises, Inc. $USX Expected At $0.40; Inter Tel Delaware $INTL Sentiment Is 1.33 https://yomiblog.com/2019/01/17/eps-for-u-s-xpress-enterprises-inc-usx-expected-at-0-40-inter-tel-delaware-intl-sentiment-is-1-33/ …
Jan 17	$INTL: INTL FCStone Inc. to Host Second Annual Global Markets Outlook …: https://www.StockNewsWires.com/intl-intl-fcstone-inc-to-host-second-annual-global-markets-outlook/ …
Jan 17	$INTL INTL FCStone Inc. to Host Second Annual Global Markets Outlook Conference From our Stock News Alerts App
Jan 16	Intl Fcstone Inc $INTL on Focus After Report of Less Shorts https://www.mmahotstuff.com/2019/01/16/intl-fcstone-inc-nasdaqintl-on-focus-after-report-of-less-shorts.html …
Jan 16	It Seems Intl Fcstone Inc $INTL Will Go Up. Just Reported Less Shorted Shares https://whatsonthorold.com/2019/01/16/it-seems-intl-fcstone-inc-nasdaqintl-will-go-up-just-reported-less-shorted-shares/ …
Jan 16	What's Intl Fcstone Inc $INTL Upside After This Short Interest Decrease? https://www.bibeypost.com/whats-intl-fcstone-inc-nasdaqintl-upside-after-this-short-interest-decrease/ …
Jan 16	Intl Fcstone Inc $INTL Has Decline in Shorts https://reurope.com/2019/01/16/intl-fcstone-inc-nasdaqintl-has-decline-in-shorts/ …
Jan 16	Intl Fcstone $INTL Shareholder Van Berkom & Associates Has Lifted Its Stake by $3.88 Million as Shares Declined; As Lpl Financial Holdings $LPLA Valuation Declined, Globeflex Capital LP Has Increased Position by $590,016 https://yomiblog.com/2019/01/16/intl-fcstone-intl-shareholder-van-berkom-as-lpl-financial-holdings-lpla-valuation-declined-globeflex-capital-lp-has-increase/ …
Jan 15	$INTL: INTL FCStone Inc. Completes Acquisition of GMP’s US-based Fixed …: https://www.StockNewsWires.com/intl-intl-fcstone-inc-completes-acquisition-of-gmps-us-based-fixed/ …
Jan 15	$INTL INTL FCStone Inc. Completes Acquisition of GMP’s US-based Fixed Income Trading Business, formerly known From our Stock News Alerts App
Jan 15	$INTL New Form 13F-HR for INTL FCStone From our Stock News Alerts App
Jan 11	$INTL Weekly Summary Alert for INTL FCStone From our Stock News Alerts App
Jan 11	An Altman-Z score of 4.05 indicates that $INTL is not in any danger for bankruptcy at the moment. https://www.chartmill.com/analyze.php?utm_source=twitterUS&utm_medium=FA&utm_content=HEALTH&utm_campaign=social_tracking#/INTL?r=fa&key=d96044b1-5dfa-484b-997f-37a3d8fcfaf2 …pic.twitter.com/tTxJfAz98w
Jan 9	Chip companies are likely looking at a tough quarter. Re: $AMD (@AMD) Cc: $NVDA, $INTL http://ow.ly/C2hZ30neKG9
Jan 9	The Debt to Equity ratio for $INTL is way better than the industry averages. https://www.chartmill.com/analyze.php?utm_source=twitterUS&utm_medium=FA&utm_content=HEALTH&utm_campaign=social_tracking#/INTL?r=fa&key=d96044b1-5dfa-484b-997f-37a3d8fcfaf2 …pic.twitter.com/bMUHJ7BLRV
Jan 9	Van Berkom & Associates INC Increases Stake in Intl Fcstone INC $INTL - https://www.mmahotstuff.com/2019/01/09/van-berkom-associates-inc-increases-stake-in-intl-fcstone-inc-intl.html …
Jan 9	As Intl Fcstone INC $INTL Stock Value Declined, Van Berkom & Associates INC Lifted Holding - https://www.bibeypost.com/as-intl-fcstone-inc-intl-stock-value-declined-van-berkom-associates-inc-lifted-holding/ …
Jan 8	On Equal Footing_EXACT Sciences $EXAS Will Be Confirming New Partnership Agreement With Daiichi Sankyo $DSNKY As Early As Next Week https://rumormurmursbuzz.blogspot.com/2019/01/on-equal-footingexact-sciences-exas.html … $BRSI $CWBR $INTL $AAU $MHI $NCAP $DTEA $GSpB $PASO $MSBI $RDEIY $BDGE $FSB $IDEXY $COFpD $BGH $WRLSU $MERpP $TFECF $APRE
Jan 8	Inter Tel Delaware Inc $INTL Institutional Investor Sentiment Trend - https://www.mmahotstuff.com/2019/01/08/inter-tel-delaware-inc-nasdaqintl-institutional-investor-sentiment-trend.html …
Jan 8	20 DMA Support today: $SBAC $WEN $PPA $GPOR $HFC $MPWR $UNFI $HSC $INTL $LRCX $DNLI $GOOS ...https://swingtradebot.com/alerts/34-20-dma-support …
Jan 7	Check out REDUCED! ELEGANT! - Lavender VERA WANG Slingback - Kitten Heels -GET IT NOW! #VeraWang #Gaga #GoldenGlobes #Lavender #shoes #Women #Kitten #Heels $HES $AYX $INTL $CPE $MLI $XNCR $CYBR $PCG $VXX $VIIX https://ebay.us/YeUsv5 via @eBay
Jan 7	Some after hour movers on watch: $CTXR $RHE $SMMT $ECOR $ALQA $SCPH $AXSM $INTL $MYND $DPW $QUIK $FAT $EMESpic.twitter.com/wNEwJ8hG6f
Jan 7	20 DMA Support today: $RGNX $ACIM $INTL $AXON ...https://swingtradebot.com/alerts/34-20-dma-support …
Jan 5	Your Name Is Mud_ACORN ENERGY $ACFN Confirmation Of Merger Discussions With Top US "HouseHold Name" Company As Early As Next Week https://rumormurmursbuzz.blogspot.com/2019/01/your-name-is-mudacorn-energy-acfn.html … $MLSS $AFSIpF $RFIL $BURG $TEGY $CART $BMLpI $CHFS $NGVC $CGBD $NEBU $BRSI $CWBR $INTL $AAU $MHI $NCAP $DTEA $GSpB $PASO
Jan 5	Intl Fcstone INC $INTL Holder Van Berkom & Associates INC Upped Stake - https://www.mmahotstuff.com/2019/01/05/intl-fcstone-inc-intl-holder-van-berkom-associates-inc-upped-stake.html …
Jan 5	Van Berkom & Associates INC Has Raised Intl Fcstone INC $INTL Position by $3.88 Million as Stock Price Declined - https://www.bibeypost.com/van-berkom-associates-inc-has-raised-intl-fcstone-inc-intl-position-by-3-88-million-as-stock-price-declined/ …
Jan 5	Van Berkom & Associates INC Holds Position in Intl Fcstone INC $INTL https://reurope.com/2019/01/05/van-berkom-associates-inc-holds-position-in-intl-fcstone-inc-intl/ …
Jan 5	Rivernorth Capital Management Trimmed Garrison Cap $GARS Position by $384,840 as Share Price Declined; As Intl Fcstone $INTL Share Value Declined, Van Berkom & Associates Has Boosted Holding https://finexaminer.com/2019/01/05/rivernorth-capital-management-trimmed-garrison-cap-gars-position-by-384840-as-share-price-declined-as-intl-fcstone-intl-share-value-declined-van-berkom-associates-has-booste…
Jan 4	AMD is facing a 'pretty sizable' earnings mess, analyst says ($AMD, $NVDA, $INTL ) https://markets.businessinsider.com/currencies/news/amd-stock-price-earnings-mess-ahead-analyst-says-2019-1-1027845093 …
Jan 4	$INTL Weekly Summary Alert for INTL FCStone From our Stock News Alerts App
Jan 4	Markets: Are Bulls Set for Sweet Revenge Today? $INTL $NFLX $SPY $AMZN https://marketrealist.com/2019/01/markets-are-bulls-set-for-sweet-revenge-today …pic.twitter.com/TVSQ2eF36Y
Jan 3	2019-01-03 Short sale volume (not short interest) for $BGCP is 53%. http://shortvolumes.com/?t=BGCP $ITG 50% $INTL 71% $ICE 57% $HF 60%
Jan 3	$INTL New Form ARS for INTL FCStone From our Stock News Alerts App
Jan 3	$INTL INTL FCStone Inc. SEC Filing: Form ARS http://www.sec.gov/Archives/edgar/data/913760/000091376019000004/a2018annualreport.htm …
Jan 3	$INTL New Form DEF 14A for INTL FCStone From our Stock News Alerts App
Jan 2	Outside Day today: $BIS $SKF $VV $DXD $SPXL $SDS $CRI $BOOT $VCR $SSO $MPWR $AXGN $CSIQ $PKB $SQ $DIA $BIB $INTL $AXON $ADSK ...https://swingtradebot.com/alerts/28-outside-day …
Jan 2	Schnitzer Steel Industries, Inc. $SCHN EPS Estimated At $0.64; Intl Fcstone $INTL Sentiment Is 1.33 https://finreviewer.com/2019/01/02/schnitzer-steel-industries-inc-schn-eps-estimated-at-0-64-intl-fcstone-intl-sentiment-is-1-33/ …pic.twitter.com/dYOPGuhKyH
Jan 1	All For One, One For All_Anthera Pharmaceutical $ANTH CEO To Announce New Partnership Agreement With Meridian Bioscience $VIVO This Thursday Negotiations In Cincinnati, OH https://rumormurmursbuzz.blogspot.com/2018/12/all-for-one-one-for-allanthera.html … $BRSI $CWBR $INTL $AAU $MHI $NCAP $DTEA $GSpB $PASO $MSBI $RDEIY $BDGE $XCOMQ
Jan 1	Short sale volume (not short interest) for $BGCP at 2018-12-31 is 38%. http://shortvolumes.com/?t=BGCP $HF 62% $ITG 54% $NDAQ 64% $INTL 74%
May 24	$INTL Weekly Summary Alert for INTL FCStone From our Stock News Alerts App
May 20	Ahora con #BanorteMóvil puedes solicitar efectivo de tu Tarjeta de Crédito y enviarlo a tu Tarjeta de Débito en instantes. Descarga y usa https://bit.ly/2SjIIRz . Aplican restricciones. #BanorteTuBancopic.twitter.com/4QnrgBn6V6
