# Supplementary material for: Measuring information flux between social media and stock prices with Transfer Entropy
Source: PLoS One. 2021 Sep 23;16(9):e0257686. doi: 10.1371/journal.pone.0257686 (PMC8459996; doi:10.1371/journal.pone.0257686)
Supplement: S1 Data — (ZIP) [file pone.0257686.s001.zip › DATA BASES/10.-INTEL/intel3.xlsx]

## Sheet: intel3
fecha	sentiment	polarity		fecha	Eventos	negative	neutral	positive	-	+	neg	pos	index				Stock
2013-10-27	negative	-1		2009-03-30	1	0	1	0	0	0	0	0	0	0	2	1	14.72
2013-10-27	negative	-1		2009-05-19	1	0	0	1	0	0	0	0	1	1	3	1	15.65
2013-10-27	negative	-1		2009-05-29	1	0	1	0	0	0	0	0	1	0	2	1	15.72
2013-10-27	negative	-1		2009-06-12	1	0	1	0	0	0	0	0	1	0	2	1	16.31
2013-10-27	negative	-1		2009-06-18	1	0	0	1	0	0	0	0	2	1	3	1	15.87
2013-10-27	negative	-1		2009-08-09	1	0	0	1	0	0	0	0	3	1	3	1	18.5
2013-10-27	negative	-1		2009-08-21	1	0	1	0	0	0	0	0	3	0	2	1	18.89
2013-10-28	negative	-1		2009-09-21	1	0	1	0	0	0	0	0	3	0	2	1	19.54
2013-10-28	negative	-1		2009-10-08	1	1	0	0	0	0	0	0	2	-1	1	1	19.88
2013-10-29	negative	-1		2009-10-20	1	0	1	0	0	0	0	0	2	0	2	1	20.18
2015-07-14	negative	-1		2009-11-12	1	0	1	0	0	0	0	0	2	0	2	1	19.68
2015-07-15	negative	-1		2010-01-11	1	0	1	0	0	0	0	0	2	0	2	1	20.95
2015-07-16	negative	-1		2010-07-13	1	0	1	0	0	0	0	0	2	0	2	1	21.01
2015-07-17	negative	-1		2010-07-15	1	0	0	1	0	0	0	0	3	1	3	1	21.51
2015-07-18	negative	-1		2010-07-19	1	0	1	0	0	0	0	0	3	0	2	1	21.59
2015-07-19	negative	-1		2010-08-27	1	1	0	0	0	0	0	0	2	-1	1	1	18.37
2015-07-20	negative	-1		2010-08-30	1	0	1	0	0	0	0	0	2	0	2	1	17.96
2015-07-21	negative	-1		2010-09-14	1	0	1	0	0	0	0	0	2	0	2	1	18.74
2015-07-22	negative	-1		2010-09-22	1	0	1	0	0	0	0	0	2	0	2	1	19.01
2015-07-23	negative	-1		2010-09-23	1	0	1	0	0	0	0	0	2	0	2	1	18.98
2015-07-25	negative	-1		2010-09-25	1	1	0	0	0	0	0	0	1	-1	1	1	19.42
2015-07-26	negative	-1		2010-10-12	1	1	0	0	0	0	0	0	0	-1	1	1	19.77
2015-07-27	negative	-1		2010-10-13	2	0	1	1	0	1	0	1	0	0	2	1	19.24
2015-07-28	negative	-1		2010-10-14	1	0	1	0	0	0	0	1	0	0	2	1	19.32
2015-07-29	negative	-1		2010-12-30	1	0	1	0	0	0	0	1	0	0	2	1	21.02
2015-08-03	negative	-1		2011-01-13	2	1	0	1	0	0	0	1	-1	-1	1	1	21.29
2015-08-05	negative	-1		2011-01-19	1	0	1	0	0	0	0	1	-1	0	2	1	21.01
2015-08-07	negative	-1		2011-02-02	2	0	2	0	0	0	0	1	-1	0	2	2	21.56
2015-08-08	negative	-1		2011-03-01	1	0	1	0	0	0	0	1	-1	0	2	1	21.39
2015-08-10	negative	-1		2011-03-14	1	0	1	0	0	0	0	1	-1	0	2	1	20.84
2015-08-11	negative	-1		2011-03-22	1	0	0	1	0	0	0	1	0	1	3	1	20.15
2015-08-14	negative	-1		2011-03-23	1	0	1	0	0	0	0	1	0	0	2	1	20.29
2015-08-15	negative	-1		2011-03-25	1	0	1	0	0	0	0	1	0	0	2	1	20.37
2012-02-16	negative	-0.8		2011-03-28	2	0	0	2	0	0	0	1	1	1	3	2	20.34
2012-03-01	negative	-0.8		2011-04-06	1	1	0	0	0	0	0	1	0	-1	1	1	19.95
2012-03-05	negative	-0.8		2011-04-11	2	1	0	1	0	0	0	1	-1	-1	1	1	20.12
2012-03-30	negative	-0.8		2011-04-13	1	0	1	0	0	0	0	1	-1	0	2	1	19.78
2012-04-17	negative	-0.8		2011-04-15	1	0	1	0	0	0	0	1	-1	0	2	1	19.75
2012-04-17	negative	-0.8		2011-04-19	1	0	0	1	0	0	0	1	0	1	3	1	19.86
2012-04-25	negative	-0.8		2011-04-20	2	0	1	1	0	1	0	2	0	0	2	1	21.41
2012-05-01	negative	-0.8		2011-04-30	1	0	1	0	0	0	0	2	0	0	2	1	23.15
2010-08-27	negative	-0.8		2011-05-05	1	0	1	0	0	0	0	2	0	0	2	1	23.61
2011-04-06	negative	-0.75		2011-05-28	1	0	1	0	0	0	0	2	0	0	2	1	22.21
2015-05-16	negative	-0.7		2011-06-06	1	0	1	0	0	0	0	2	0	0	2	1	21.83
2016-01-17	negative	-0.7		2011-06-07	2	0	0	2	0	0	0	2	1	1	3	2	22.06
2016-02-14	negative	-0.7		2011-06-10	1	1	0	0	0	0	0	2	0	-1	1	1	21.38
2014-04-06	negative	-0.7		2011-06-20	1	0	1	0	0	0	0	2	0	0	2	1	21.33
2012-02-27	negative	-0.6		2011-07-12	1	0	1	0	0	0	0	2	0	0	2	1	22.45
2012-02-27	negative	-0.6		2011-07-15	1	0	1	0	0	0	0	2	0	0	2	1	22.37
2012-02-27	negative	-0.6		2011-07-18	1	0	1	0	0	0	0	2	0	0	2	1	22.28
2018-05-22	negative	-0.6		2011-07-20	2	0	1	1	0	1	0	3	0	0	2	1	22.99
2018-12-22	negative	-0.6		2011-08-08	1	1	0	0	0	0	0	3	-1	-1	1	1	20.11
2018-03-01	negative	-0.5625		2011-08-10	2	0	0	2	0	0	0	3	0	1	3	2	19.93
2012-07-23	negative	-0.55		2011-08-11	1	0	0	1	0	0	0	3	1	1	3	1	20.76
2012-07-23	negative	-0.55		2011-08-12	1	0	1	0	0	0	0	3	1	0	2	1	20.65
2013-01-15	negative	-0.5		2011-08-14	1	0	1	0	0	0	0	3	1	0	2	1	20.65
2013-05-11	negative	-0.5		2011-08-29	1	0	1	0	0	0	0	3	1	0	2	1	20.3
2014-07-18	negative	-0.5		2011-08-31	1	0	1	0	0	0	0	3	1	0	2	1	20.13
2015-10-13	negative	-0.5		2011-09-07	1	0	0	1	0	0	0	3	2	1	3	1	20.08
2018-01-03	negative	-0.5		2011-09-12	1	0	1	0	0	0	0	3	2	0	2	1	20.28
2018-02-11	negative	-0.5		2011-09-14	2	0	1	1	0	1	0	4	2	0	2	1	21.12
2018-02-21	negative	-0.5		2011-09-20	2	0	1	1	0	1	0	5	2	0	2	1	22.2
2018-02-26	negative	-0.5		2011-10-06	1	0	0	1	0	0	0	5	3	1	3	1	22.03
2018-02-26	negative	-0.5		2011-10-12	1	0	1	0	0	0	0	5	3	0	2	1	23.12
2018-03-23	negative	-0.5		2011-10-19	1	0	0	1	0	0	0	5	4	1	3	1	24.24
2018-04-22	negative	-0.5		2011-10-20	2	0	2	0	0	0	0	5	4	0	2	2	23.61
2016-08-05	negative	-0.4375		2011-10-27	1	0	0	1	0	0	0	5	5	1	3	1	25.13
2016-08-05	negative	-0.4375		2011-11-02	1	0	0	1	0	0	0	5	6	1	3	1	23.85
2016-08-05	negative	-0.4375		2011-11-03	1	0	1	0	0	0	0	5	6	0	2	1	24.2
2012-02-27	negative	-0.421212		2011-11-14	1	0	0	1	0	0	0	5	7	1	3	1	24.63
2012-04-26	negative	-0.4		2011-11-15	1	1	0	0	0	0	0	5	6	-1	1	1	25.34
2014-02-28	negative	-0.4		2011-11-19	1	0	0	1	0	0	0	5	7	1	3	1	24.29
2014-10-27	negative	-0.4		2011-11-25	1	0	1	0	0	0	0	5	7	0	2	1	22.73
2014-10-29	negative	-0.4		2011-11-28	1	0	1	0	0	0	0	5	7	0	2	1	23.46
2015-04-07	negative	-0.4		2011-11-30	2	0	2	0	0	0	0	5	7	0	2	2	24.91
2015-12-04	negative	-0.4		2011-12-05	1	0	0	1	0	0	0	5	8	1	3	1	25.01
2017-01-13	negative	-0.4		2011-12-12	3	1	1	1	1	1	1	6	7	-1	1	1	24
2018-05-30	negative	-0.4		2011-12-13	4	0	2	2	0	1	1	7	7	0	2	2	23.56
2018-06-19	negative	-0.4		2011-12-14	2	0	0	2	0	0	1	7	8	1	3	2	23.31
2018-07-01	negative	-0.4		2011-12-16	2	0	2	0	0	0	1	7	8	0	2	2	23.23
2018-07-15	negative	-0.4		2011-12-17	1	0	1	0	0	0	1	7	8	0	2	1	23.23
2018-08-14	negative	-0.4		2011-12-18	1	0	1	0	0	0	1	7	8	0	2	1	23.23
2018-08-27	negative	-0.4		2011-12-19	1	0	1	0	0	0	1	7	8	0	2	1	23.1
2018-08-28	negative	-0.4		2011-12-20	1	0	1	0	0	0	1	7	8	0	2	1	23.84
2018-09-09	negative	-0.4		2011-12-21	1	0	1	0	0	0	1	7	8	0	2	1	23.68
2018-09-17	negative	-0.4		2011-12-22	1	0	0	1	0	0	1	7	9	1	3	1	24.02
2018-09-22	negative	-0.4		2011-12-23	2	0	2	0	0	0	1	7	9	0	2	2	24.4
2010-09-25	negative	-0.388889		2011-12-24	1	0	1	0	0	0	1	7	9	0	2	1	24.4
2017-03-13	negative	-0.388889		2011-12-25	1	0	1	0	0	0	1	7	9	0	2	1	24.4
2018-05-28	negative	-0.3875		2011-12-26	2	0	2	0	0	0	1	7	9	0	2	2	24.4
2012-03-21	negative	-0.375		2012-01-06	1	0	0	1	0	0	1	7	10	1	3	1	25.25
2012-03-21	negative	-0.375		2012-01-10	1	0	0	1	0	0	1	7	11	1	3	1	25.59
2012-03-21	negative	-0.375		2012-01-12	1	0	0	1	0	0	1	7	12	1	3	1	25.75
2012-03-21	negative	-0.375		2012-01-17	1	0	1	0	0	0	1	7	12	0	2	1	25.04
2012-03-21	negative	-0.375		2012-01-19	1	0	1	0	0	0	1	7	12	0	2	1	25.63
2012-03-21	negative	-0.375		2012-01-23	1	0	0	1	0	0	1	7	13	1	3	1	26.71
2017-07-24	negative	-0.364583		2012-01-26	1	0	0	1	0	0	1	7	14	1	3	1	26.75
2017-12-20	negative	-0.35496		2012-01-27	2	0	2	0	0	0	1	7	14	0	2	2	26.73
2018-11-20	negative	-0.35		2012-01-28	1	0	1	0	0	0	1	7	14	0	2	1	26.73
2013-01-15	negative	-0.35		2012-01-29	1	0	1	0	0	0	1	7	14	0	2	1	26.73
2015-11-13	negative	-0.35		2012-01-30	1	0	0	1	0	0	1	7	15	1	3	1	26.74
2015-11-18	negative	-0.35		2012-02-02	1	0	0	1	0	0	1	7	16	1	3	1	26.49
2012-05-01	negative	-0.331818		2012-02-03	2	0	1	1	0	1	1	8	16	0	2	1	26.74
2013-05-02	negative	-0.322222		2012-02-06	4	0	2	2	0	1	1	9	16	0	2	2	26.72
2015-01-27	negative	-0.318519		2012-02-07	13	0	13	0	0	0	1	9	16	0	2	13	26.64
2018-12-11	negative	-0.318333		2012-02-08	6	0	4	2	0	0.5	1	9.5	16	0	2	4	26.85
2011-06-10	negative	-0.305176		2012-02-09	3	0	3	0	0	0	1	9.5	16	0	2	3	26.86
2017-04-26	negative	-0.3		2012-02-12	1	0	1	0	0	0	1	9.5	16	0	2	1	26.7
2012-05-02	negative	-0.3		2012-02-13	12	0	12	0	0	0	1	9.5	16	0	2	12	26.7
2015-06-03	negative	-0.3		2012-02-14	2	0	1	1	0	1	1	10.5	16	0	2	1	26.78
2017-03-02	negative	-0.3		2012-02-15	8	1	7	0	0.142857	0	1.14286	10.5	16	0	2	7	26.58
2018-05-05	negative	-0.3		2012-02-16	20	1	18	1	0.0555556	0.0555556	1.19841	10.5556	16	0	2	18	26.83
2018-05-14	negative	-0.3		2012-02-17	9	0	2	7	0	3.5	1.19841	14.0556	17	1	3	7	27.37
2018-12-22	negative	-0.3		2012-02-20	1	0	1	0	0	0	1.19841	14.0556	17	0	2	1	27.37
2018-06-08	negative	-0.275		2012-02-21	8	0	1	7	0	7	1.19841	21.0556	18	1	3	7	27.16
2016-01-19	negative	-0.27		2012-02-24	2	0	0	2	0	0	1.19841	21.0556	19	1	3	2	26.7
2013-10-16	negative	-0.266667		2012-02-27	7	4	2	1	2	0.5	3.19841	21.5556	18	-1	1	4	26.89
2009-10-08	negative	-0.25		2012-02-28	9	0	7	2	0	0.285714	3.19841	21.8413	18	0	2	7	27.24
2012-02-15	negative	-0.25		2012-02-29	1	0	1	0	0	0	3.19841	21.8413	18	0	2	1	26.88
2012-03-29	negative	-0.25		2012-03-01	2	1	1	0	1	0	4.19841	21.8413	17	-1	1	1	26.86
2013-05-20	negative	-0.25		2012-03-02	3	0	1	2	0	2	4.19841	23.8413	18	1	3	2	26.92
2017-03-05	negative	-0.25		2012-03-05	5	1	4	0	0.25	0	4.44841	23.8413	18	0	2	4	26.54
2018-06-06	negative	-0.25		2012-03-07	2	0	2	0	0	0	4.44841	23.8413	18	0	2	2	26.91
2018-11-17	negative	-0.25		2012-03-08	2	0	1	1	0	1	4.44841	24.8413	18	0	2	1	26.84
2018-02-21	negative	-0.24375		2012-03-09	2	0	2	0	0	0	4.44841	24.8413	18	0	2	2	27.07
2018-10-14	negative	-0.24375		2012-03-12	1	0	0	1	0	0	4.44841	24.8413	19	1	3	1	26.99
2011-12-12	negative	-0.208333		2012-03-13	16	0	2	14	0	7	4.44841	31.8413	20	1	3	14	27.49
2010-10-12	negative	-0.208333		2012-03-14	8	0	6	2	0	0.333333	4.44841	32.1746	20	0	2	6	27.46
2014-11-25	negative	-0.2		2012-03-15	6	0	5	1	0	0.2	4.44841	32.3746	20	0	2	5	27.75
2012-04-13	negative	-0.2		2012-03-16	5	1	2	2	0.5	1	4.94841	33.3746	20	0	2	2	27.73
2012-08-26	negative	-0.2		2012-03-18	1	0	1	0	0	0	4.94841	33.3746	20	0	2	1	27.73
2013-02-14	negative	-0.2		2012-03-20	2	0	1	1	0	1	4.94841	34.3746	20	0	2	1	27.75
2013-05-04	negative	-0.2		2012-03-21	9	6	3	0	2	0	6.94841	34.3746	19	-1	1	6	27.78
2013-12-20	negative	-0.2		2012-03-26	2	0	2	0	0	0	6.94841	34.3746	19	0	2	2	28.19
2013-12-24	negative	-0.2		2012-03-27	14	0	9	5	0	0.555556	6.94841	34.9302	19	0	2	9	28.19
2014-01-06	negative	-0.2		2012-03-28	3	0	1	2	0	2	6.94841	36.9302	20	1	3	2	27.8
2014-01-10	negative	-0.2		2012-03-29	4	1	3	0	0.333333	0	7.28175	36.9302	20	0	2	3	28.16
2014-01-22	negative	-0.2		2012-03-30	7	1	5	1	0.2	0.2	7.48175	37.1302	20	0	2	5	28.12
2014-01-23	negative	-0.2		2012-04-03	2	0	0	2	0	0	7.48175	37.1302	21	1	3	2	28.11
2014-01-31	negative	-0.2		2012-04-04	9	4	3	2	1.33333	0.666667	8.81508	37.7968	20	-1	1	4	27.93
2014-02-16	negative	-0.2		2012-04-09	1	0	0	1	0	0	8.81508	37.7968	21	1	3	1	27.76
2014-03-02	negative	-0.2		2012-04-10	8	0	1	7	0	7	8.81508	44.7968	22	1	3	7	27.45
2014-03-02	negative	-0.2		2012-04-11	5	0	5	0	0	0	8.81508	44.7968	22	0	2	5	27.85
2014-03-06	negative	-0.2		2012-04-12	1	0	1	0	0	0	8.81508	44.7968	22	0	2	1	28.48
2014-03-09	negative	-0.2		2012-04-13	2	1	1	0	1	0	9.81508	44.7968	21	-1	1	1	28.09
2014-03-12	negative	-0.2		2012-04-15	1	1	0	0	0	0	9.81508	44.7968	20	-1	1	1	28.09
2015-04-19	negative	-0.2		2012-04-16	2	0	1	1	0	1	9.81508	45.7968	20	0	2	1	28.41
2015-05-17	negative	-0.2		2012-04-17	6	2	4	0	0.5	0	10.3151	45.7968	20	0	2	4	28.47
2015-08-14	negative	-0.2		2012-04-18	4	0	3	1	0	0.333333	10.3151	46.1302	20	0	2	3	27.95
2018-01-23	negative	-0.2		2012-04-19	8	0	6	2	0	0.333333	10.3151	46.4635	20	0	2	6	27.69
2018-02-13	negative	-0.2		2012-04-23	7	1	5	1	0.2	0.2	10.5151	46.6635	20	0	2	5	27.45
2018-05-25	negative	-0.2		2012-04-24	4	0	4	0	0	0	10.5151	46.6635	20	0	2	4	27.31
2018-05-30	negative	-0.2		2012-04-25	6	1	2	3	0.5	1.5	11.0151	48.1635	21	1	3	3	27.86
2018-06-23	negative	-0.2		2012-04-26	1	1	0	0	0	0	11.0151	48.1635	20	-1	1	1	28.22
2018-07-22	negative	-0.2		2012-04-27	4	0	3	1	0	0.333333	11.0151	48.4968	20	0	2	3	28.38
2018-08-07	negative	-0.2		2012-04-29	2	0	1	1	0	1	11.0151	49.4968	20	0	2	1	28.38
2018-11-21	negative	-0.2		2012-05-01	7	2	4	1	0.5	0.25	11.5151	49.7468	20	0	2	4	28.95
2018-11-23	negative	-0.2		2012-05-02	4	1	2	1	0.5	0.5	12.0151	50.2468	20	0	2	2	29.18
2018-11-23	negative	-0.2		2012-05-03	5	0	5	0	0	0	12.0151	50.2468	20	0	2	5	28.56
2018-12-11	negative	-0.2		2012-05-06	1	0	0	1	0	0	12.0151	50.2468	21	1	3	1	27.9
2015-05-20	negative	-0.196667		2012-05-07	1	0	1	0	0	0	12.0151	50.2468	21	0	2	1	27.76
2017-08-21	negative	-0.194444		2012-05-09	2	0	2	0	0	0	12.0151	50.2468	21	0	2	2	27.19
2015-09-23	negative	-0.191667		2012-05-14	1	0	1	0	0	0	12.0151	50.2468	21	0	2	1	27.02
2018-10-30	negative	-0.188889		2012-05-16	1	0	1	0	0	0	12.0151	50.2468	21	0	2	1	26.5
2012-11-19	negative	-0.1875		2012-05-21	1	0	1	0	0	0	12.0151	50.2468	21	0	2	1	26.15
2013-01-13	negative	-0.1875		2012-05-22	4	0	4	0	0	0	12.0151	50.2468	21	0	2	4	26.03
2016-05-09	negative	-0.178333		2012-05-23	4	0	4	0	0	0	12.0151	50.2468	21	0	2	4	25.44
2016-06-28	negative	-0.178333		2012-05-25	2	0	1	1	0	1	12.0151	51.2468	21	0	2	1	25.74
2016-07-25	negative	-0.178333		2012-05-26	3	0	3	0	0	0	12.0151	51.2468	21	0	2	3	25.74
2013-07-17	negative	-0.17		2012-05-27	3	0	3	0	0	0	12.0151	51.2468	21	0	2	3	25.74
2013-11-23	negative	-0.166667		2012-05-28	1	0	1	0	0	0	12.0151	51.2468	21	0	2	1	25.74
2017-08-08	negative	-0.166667		2012-05-29	1	0	1	0	0	0	12.0151	51.2468	21	0	2	1	26.09
2018-02-22	negative	-0.166667		2012-05-31	2	0	1	1	0	1	12.0151	52.2468	21	0	2	1	25.84
2018-05-30	negative	-0.166667		2012-06-02	2	0	1	1	0	1	12.0151	53.2468	21	0	2	1	25.14
2018-07-06	negative	-0.166667		2012-06-05	1	0	1	0	0	0	12.0151	53.2468	21	0	2	1	25.43
2018-07-06	negative	-0.166667		2012-06-06	1	0	1	0	0	0	12.0151	53.2468	21	0	2	1	26.07
2018-07-06	negative	-0.166667		2012-06-07	2	0	2	0	0	0	12.0151	53.2468	21	0	2	2	25.94
2018-07-31	negative	-0.166667		2012-06-08	1	0	1	0	0	0	12.0151	53.2468	21	0	2	1	26.41
2018-08-02	negative	-0.166667		2012-06-11	2	0	2	0	0	0	12.0151	53.2468	21	0	2	2	25.99
2018-10-17	negative	-0.166667		2012-06-12	1	0	0	1	0	0	12.0151	53.2468	22	1	3	1	26.52
2018-11-23	negative	-0.166667		2012-06-14	1	0	1	0	0	0	12.0151	53.2468	22	0	2	1	26.98
2018-11-23	negative	-0.166667		2012-06-17	1	0	1	0	0	0	12.0151	53.2468	22	0	2	1	27.34
2015-02-12	negative	-0.15625		2012-06-18	5	0	3	2	0	0.666667	12.0151	53.9135	22	0	2	3	27.42
2015-02-13	negative	-0.15625		2012-06-19	2	0	2	0	0	0	12.0151	53.9135	22	0	2	2	27.51
2018-08-03	negative	-0.15625		2012-06-20	1	0	1	0	0	0	12.0151	53.9135	22	0	2	1	27.64
2012-04-04	negative	-0.155556		2012-06-23	1	0	1	0	0	0	12.0151	53.9135	22	0	2	1	26.94
2012-04-04	negative	-0.155556		2012-06-24	1	0	1	0	0	0	12.0151	53.9135	22	0	2	1	26.94
2012-04-04	negative	-0.155556		2012-06-25	3	0	3	0	0	0	12.0151	53.9135	22	0	2	3	26.05
2012-04-04	negative	-0.155556		2012-06-26	2	0	0	2	0	0	12.0151	53.9135	23	1	3	2	26.01
2013-07-12	negative	-0.155556		2012-06-29	2	0	2	0	0	0	12.0151	53.9135	23	0	2	2	26.65
2015-07-28	negative	-0.155556		2012-06-30	3	0	1	2	0	2	12.0151	55.9135	24	1	3	2	26.65
2015-07-31	negative	-0.155556		2012-07-04	1	0	1	0	0	0	12.0151	55.9135	24	0	2	1	26.86
2015-08-03	negative	-0.155556		2012-07-06	1	0	1	0	0	0	12.0151	55.9135	24	0	2	1	26.16
2015-08-06	negative	-0.155556		2012-07-08	1	0	1	0	0	0	12.0151	55.9135	24	0	2	1	26.16
2015-08-12	negative	-0.155556		2012-07-09	4	1	2	1	0.5	0.5	12.5151	56.4135	24	0	2	2	26.17
2015-08-18	negative	-0.155556		2012-07-10	1	0	1	0	0	0	12.5151	56.4135	24	0	2	1	25.56
2016-07-20	negative	-0.155556		2012-07-11	1	0	1	0	0	0	12.5151	56.4135	24	0	2	1	25.39
2016-12-10	negative	-0.155556		2012-07-12	6	0	5	1	0	0.2	12.5151	56.6135	24	0	2	5	24.74
2017-04-27	negative	-0.155556		2012-07-13	1	0	1	0	0	0	12.5151	56.6135	24	0	2	1	25.25
2018-05-08	negative	-0.155556		2012-07-16	2	0	0	2	0	0	12.5151	56.6135	25	1	3	2	25.13
2018-05-30	negative	-0.155556		2012-07-17	3	0	3	0	0	0	12.5151	56.6135	25	0	2	3	25.38
2018-06-12	negative	-0.155556		2012-07-18	2	0	0	2	0	0	12.5151	56.6135	26	1	3	2	26.21
2018-07-27	negative	-0.155556		2012-07-21	1	0	1	0	0	0	12.5151	56.6135	26	0	2	1	25.52
2018-09-21	negative	-0.155556		2012-07-22	1	0	1	0	0	0	12.5151	56.6135	26	0	2	1	25.52
2018-09-21	negative	-0.155556		2012-07-23	5	2	2	1	1	0.5	13.5151	57.1135	25	-1	1	2	25.26
2018-09-23	negative	-0.155556		2012-07-25	1	0	0	1	0	0	13.5151	57.1135	26	1	3	1	25.13
2018-09-23	negative	-0.155556		2012-07-26	2	0	1	1	0	1	13.5151	58.1135	26	0	2	1	25.5
2018-12-22	negative	-0.155556		2012-07-27	2	0	2	0	0	0	13.5151	58.1135	26	0	2	2	26.02
2018-12-22	negative	-0.155556		2012-08-03	1	0	1	0	0	0	13.5151	58.1135	26	0	2	1	26.23
2018-02-21	negative	-0.15		2012-08-04	3	0	3	0	0	0	13.5151	58.1135	26	0	2	3	26.23
2018-07-13	negative	-0.15		2012-08-06	1	0	0	1	0	0	13.5151	58.1135	27	1	3	1	26.31
2018-07-26	negative	-0.15		2012-08-08	3	0	3	0	0	0	13.5151	58.1135	27	0	2	3	26.6
2012-03-16	negative	-0.15		2012-08-10	1	0	1	0	0	0	13.5151	58.1135	27	0	2	1	26.88
2012-08-22	negative	-0.15		2012-08-12	1	0	1	0	0	0	13.5151	58.1135	27	0	2	1	26.88
2012-08-22	negative	-0.15		2012-08-16	1	0	1	0	0	0	13.5151	58.1135	27	0	2	1	26.59
2012-08-22	negative	-0.15		2012-08-22	5	5	0	0	0	0	13.5151	58.1135	26	-1	1	5	25.73
2012-08-22	negative	-0.15		2012-08-25	1	0	1	0	0	0	13.5151	58.1135	26	0	2	1	24.91
2012-08-22	negative	-0.15		2012-08-26	1	1	0	0	0	0	13.5151	58.1135	25	-1	1	1	24.91
2015-02-10	negative	-0.15		2012-08-28	1	1	0	0	0	0	13.5151	58.1135	24	-1	1	1	25
2015-05-01	negative	-0.15		2012-09-05	2	0	1	1	0	1	13.5151	59.1135	24	0	2	1	24.39
2015-05-16	negative	-0.15		2012-09-06	1	0	1	0	0	0	13.5151	59.1135	24	0	2	1	25.1
2015-08-14	negative	-0.15		2012-09-10	2	0	1	1	0	1	13.5151	60.1135	24	0	2	1	23.26
2015-11-17	negative	-0.15		2012-09-13	1	0	0	1	0	0	13.5151	60.1135	25	1	3	1	23.36
2015-12-15	negative	-0.15		2012-09-14	2	0	1	1	0	1	13.5151	61.1135	25	0	2	1	23.37
2016-02-11	negative	-0.15		2012-09-18	3	0	3	0	0	0	13.5151	61.1135	25	0	2	3	23.37
2016-02-11	negative	-0.15		2012-09-19	7	0	0	7	0	0	13.5151	61.1135	26	1	3	7	23.15
2016-02-26	negative	-0.15		2012-09-21	2	0	0	2	0	0	13.5151	61.1135	27	1	3	2	23.13
2011-08-08	negative	-0.147619		2012-09-26	2	0	1	1	0	1	13.5151	62.1135	27	0	2	1	22.65
2011-11-15	negative	-0.145833		2012-09-27	2	0	2	0	0	0	13.5151	62.1135	27	0	2	2	23.09
2015-07-02	negative	-0.145833		2012-09-28	2	0	1	1	0	1	13.5151	63.1135	27	0	2	1	22.66
2013-01-25	negative	-0.142857		2012-09-30	1	0	1	0	0	0	13.5151	63.1135	27	0	2	1	22.66
2018-11-19	negative	-0.141111		2012-10-01	1	0	1	0	0	0	13.5151	63.1135	27	0	2	1	22.76
2018-07-30	negative	-0.136944		2012-10-03	3	0	3	0	0	0	13.5151	63.1135	27	0	2	3	22.55
2017-12-31	negative	-0.136364		2012-10-04	1	0	1	0	0	0	13.5151	63.1135	27	0	2	1	22.47
2018-01-02	negative	-0.136364		2012-10-05	2	0	1	1	0	1	13.5151	64.1135	27	0	2	1	22.68
2018-04-27	negative	-0.136364		2012-10-06	1	0	1	0	0	0	13.5151	64.1135	27	0	2	1	22.68
2018-07-28	negative	-0.136364		2012-10-12	1	0	1	0	0	0	13.5151	64.1135	27	0	2	1	21.48
2017-11-12	negative	-0.135714		2012-10-14	2	0	1	1	0	1	13.5151	65.1135	27	0	2	1	21.48
2015-02-10	negative	-0.133333		2012-10-15	1	1	0	0	0	0	13.5151	65.1135	26	-1	1	1	21.73
2015-04-08	negative	-0.133333		2012-10-16	2	0	1	1	0	1	13.5151	66.1135	26	0	2	1	22.35
2018-06-06	negative	-0.131818		2012-10-19	3	0	2	1	0	0.5	13.5151	66.6135	26	0	2	2	21.27
2011-04-11	negative	-0.125		2012-10-20	1	0	1	0	0	0	13.5151	66.6135	26	0	2	1	21.27
2012-04-15	negative	-0.125		2012-10-22	1	0	0	1	0	0	13.5151	66.6135	27	1	3	1	21.46
2012-07-09	negative	-0.125		2012-10-25	2	0	2	0	0	0	13.5151	66.6135	27	0	2	2	21.69
2012-08-28	negative	-0.125		2012-10-26	3	0	2	1	0	0.5	13.5151	67.1135	27	0	2	2	21.95
2012-10-15	negative	-0.125		2012-10-27	1	0	1	0	0	0	13.5151	67.1135	27	0	2	1	21.95
2012-11-03	negative	-0.125		2012-10-29	1	0	1	0	0	0	13.5151	67.1135	27	0	2	1	21.95
2013-05-08	negative	-0.125		2012-10-30	3	0	1	2	0	2	13.5151	69.1135	28	1	3	2	21.95
2013-07-10	negative	-0.125		2012-10-31	3	1	1	1	1	1	14.5151	70.1135	27	-1	1	1	21.63
2015-04-27	negative	-0.125		2012-11-02	1	0	1	0	0	0	14.5151	70.1135	27	0	2	1	22.06
2015-04-27	negative	-0.125		2012-11-03	3	1	2	0	0.5	0	15.0151	70.1135	27	0	2	2	22.06
2015-04-27	negative	-0.125		2012-11-04	2	0	2	0	0	0	15.0151	70.1135	27	0	2	2	22.06
2015-04-27	negative	-0.125		2012-11-05	3	0	3	0	0	0	15.0151	70.1135	27	0	2	3	21.84
2015-05-19	negative	-0.125		2012-11-06	2	0	2	0	0	0	15.0151	70.1135	27	0	2	2	21.73
2015-10-08	negative	-0.125		2012-11-07	1	0	1	0	0	0	15.0151	70.1135	27	0	2	1	20.91
2015-11-10	negative	-0.125		2012-11-08	1	0	0	1	0	0	15.0151	70.1135	28	1	3	1	20.83
2015-11-11	negative	-0.125		2012-11-09	1	0	1	0	0	0	15.0151	70.1135	28	0	2	1	20.8
2015-11-19	negative	-0.125		2012-11-10	1	0	1	0	0	0	15.0151	70.1135	28	0	2	1	20.8
2016-01-15	negative	-0.125		2012-11-11	1	0	0	1	0	0	15.0151	70.1135	29	1	3	1	20.8
2016-02-15	negative	-0.125		2012-11-12	1	0	1	0	0	0	15.0151	70.1135	29	0	2	1	20.77
2016-09-16	negative	-0.125		2012-11-13	4	0	4	0	0	0	15.0151	70.1135	29	0	2	4	20.28
2016-09-16	negative	-0.125		2012-11-14	1	0	1	0	0	0	15.0151	70.1135	29	0	2	1	19.96
2016-09-16	negative	-0.125		2012-11-15	3	0	3	0	0	0	15.0151	70.1135	29	0	2	3	20.03
2017-02-06	negative	-0.125		2012-11-16	2	0	2	0	0	0	15.0151	70.1135	29	0	2	2	20.19
2017-12-11	negative	-0.125		2012-11-18	1	0	1	0	0	0	15.0151	70.1135	29	0	2	1	20.19
2018-02-24	negative	-0.125		2012-11-19	2	1	0	1	0	0	15.0151	70.1135	28	-1	1	1	20.25
2018-10-22	negative	-0.125		2012-11-20	2	0	2	0	0	0	15.0151	70.1135	28	0	2	2	19.51
2018-10-23	negative	-0.125		2012-11-21	4	0	2	2	0	1	15.0151	71.1135	28	0	2	2	19.36
2018-05-21	negative	-0.12		2012-11-23	2	0	2	0	0	0	15.0151	71.1135	28	0	2	2	19.72
2018-06-02	negative	-0.12		2012-11-25	1	0	1	0	0	0	15.0151	71.1135	28	0	2	1	19.72
2018-12-11	negative	-0.1125		2012-11-26	2	0	1	1	0	1	15.0151	72.1135	28	0	2	1	19.89
2018-07-06	negative	-0.108333		2012-11-29	1	0	1	0	0	0	15.0151	72.1135	28	0	2	1	19.53
2018-05-11	negative	-0.107143		2012-12-01	2	0	2	0	0	0	15.0151	72.1135	28	0	2	2	19.57
2015-06-27	negative	-0.10625		2012-12-02	1	0	1	0	0	0	15.0151	72.1135	28	0	2	1	19.57
2013-01-18	negative	-0.103704		2012-12-05	3	0	3	0	0	0	15.0151	72.1135	28	0	2	3	19.85
2012-04-23	negative	-0.1		2012-12-06	3	0	2	1	0	0.5	15.0151	72.6135	28	0	2	2	20.16
2011-01-13	negative	-0.1		2012-12-07	1	0	1	0	0	0	15.0151	72.6135	28	0	2	1	20.16
2012-10-31	negative	-0.1		2012-12-08	1	0	0	1	0	0	15.0151	72.6135	29	1	3	1	20.16
2013-11-21	negative	-0.1		2012-12-09	2	0	2	0	0	0	15.0151	72.6135	29	0	2	2	20.16
2014-01-09	negative	-0.1		2012-12-11	1	0	0	1	0	0	15.0151	72.6135	30	1	3	1	20.65
2014-01-15	negative	-0.1		2012-12-12	4	0	2	2	0	1	15.0151	73.6135	30	0	2	2	20.67
2014-02-10	negative	-0.1		2012-12-13	3	0	3	0	0	0	15.0151	73.6135	30	0	2	3	20.49
2014-03-04	negative	-0.1		2012-12-14	1	0	1	0	0	0	15.0151	73.6135	30	0	2	1	20.53
2014-03-20	negative	-0.1		2012-12-15	3	0	3	0	0	0	15.0151	73.6135	30	0	2	3	20.53
2014-04-11	negative	-0.1		2012-12-16	2	0	2	0	0	0	15.0151	73.6135	30	0	2	2	20.53
2014-04-11	negative	-0.1		2012-12-19	1	0	1	0	0	0	15.0151	73.6135	30	0	2	1	21.1
2014-04-22	negative	-0.1		2012-12-20	3	0	3	0	0	0	15.0151	73.6135	30	0	2	3	21.03
2014-04-22	negative	-0.1		2012-12-21	2	0	2	0	0	0	15.0151	73.6135	30	0	2	2	20.77
2014-04-22	negative	-0.1		2012-12-22	2	0	0	2	0	0	15.0151	73.6135	31	1	3	2	20.77
2014-04-23	negative	-0.1		2012-12-23	1	0	1	0	0	0	15.0151	73.6135	31	0	2	1	20.77
2014-04-24	negative	-0.1		2012-12-26	3	0	3	0	0	0	15.0151	73.6135	31	0	2	3	20.65
2014-05-05	negative	-0.1		2012-12-28	1	0	1	0	0	0	15.0151	73.6135	31	0	2	1	20.23
2014-05-07	negative	-0.1		2012-12-29	1	0	1	0	0	0	15.0151	73.6135	31	0	2	1	20.23
2014-05-07	negative	-0.1		2013-01-01	1	0	0	1	0	0	15.0151	73.6135	32	1	3	1	20.62
2014-05-19	negative	-0.1		2013-01-03	2	0	1	1	0	1	15.0151	74.6135	32	0	2	1	21.32
2014-05-19	negative	-0.1		2013-01-05	1	0	1	0	0	0	15.0151	74.6135	32	0	2	1	21.16
2014-06-09	negative	-0.1		2013-01-06	1	0	1	0	0	0	15.0151	74.6135	32	0	2	1	21.16
2014-06-09	negative	-0.1		2013-01-07	1	0	1	0	0	0	15.0151	74.6135	32	0	2	1	21.25
2014-08-11	negative	-0.1		2013-01-08	6	0	4	2	0	0.5	15.0151	75.1135	32	0	2	4	21.09
2014-08-21	negative	-0.1		2013-01-11	1	0	1	0	0	0	15.0151	75.1135	32	0	2	1	22
2014-11-28	negative	-0.1		2013-01-13	1	1	0	0	0	0	15.0151	75.1135	31	-1	1	1	22
2014-12-10	negative	-0.1		2013-01-15	3	2	1	0	2	0	17.0151	75.1135	30	-1	1	2	21.88
2014-12-10	negative	-0.1		2013-01-16	1	0	1	0	0	0	17.0151	75.1135	30	0	2	1	22.11
2014-12-16	negative	-0.1		2013-01-17	3	0	3	0	0	0	17.0151	75.1135	30	0	2	3	22.68
2015-01-07	negative	-0.1		2013-01-18	6	1	3	2	0.333333	0.666667	17.3484	75.7802	30	0	2	3	21.25
2015-03-12	negative	-0.1		2013-01-20	3	0	3	0	0	0	17.3484	75.7802	30	0	2	3	21.25
2015-03-16	negative	-0.1		2013-01-21	1	0	1	0	0	0	17.3484	75.7802	30	0	2	1	21.25
2015-04-08	negative	-0.1		2013-01-22	3	0	3	0	0	0	17.3484	75.7802	30	0	2	3	21.17
2016-12-15	negative	-0.1		2013-01-23	2	0	2	0	0	0	17.3484	75.7802	30	0	2	2	21.11
2016-12-15	negative	-0.1		2013-01-24	1	0	1	0	0	0	17.3484	75.7802	30	0	2	1	20.95
2017-02-07	negative	-0.1		2013-01-25	1	1	0	0	0	0	17.3484	75.7802	29	-1	1	1	20.96
2017-02-07	negative	-0.1		2013-01-26	2	0	2	0	0	0	17.3484	75.7802	29	0	2	2	20.96
2017-02-07	negative	-0.1		2013-01-27	1	0	1	0	0	0	17.3484	75.7802	29	0	2	1	20.96
2017-05-06	negative	-0.1		2013-01-28	1	0	1	0	0	0	17.3484	75.7802	29	0	2	1	21.05
2017-07-01	negative	-0.1		2013-01-30	5	0	4	1	0	0.25	17.3484	76.0302	29	0	2	4	21.37
2017-08-07	negative	-0.1		2013-01-31	1	0	0	1	0	0	17.3484	76.0302	30	1	3	1	21.04
2017-08-27	negative	-0.1		2013-02-01	2	0	2	0	0	0	17.3484	76.0302	30	0	2	2	21.36
2017-11-02	negative	-0.1		2013-02-02	2	0	2	0	0	0	17.3484	76.0302	30	0	2	2	21.36
2017-11-13	negative	-0.1		2013-02-05	1	0	1	0	0	0	17.3484	76.0302	30	0	2	1	21.18
2017-11-14	negative	-0.1		2013-02-06	5	0	4	1	0	0.25	17.3484	76.2802	30	0	2	4	20.99
2017-12-13	negative	-0.1		2013-02-07	2	0	1	1	0	1	17.3484	77.2802	30	0	2	1	20.81
2017-12-18	negative	-0.1		2013-02-08	1	0	1	0	0	0	17.3484	77.2802	30	0	2	1	21
2017-12-18	negative	-0.1		2013-02-09	2	0	1	1	0	1	17.3484	78.2802	30	0	2	1	21
2017-12-26	negative	-0.1		2013-02-12	1	0	1	0	0	0	17.3484	78.2802	30	0	2	1	21.19
2017-12-28	negative	-0.1		2013-02-13	2	0	2	0	0	0	17.3484	78.2802	30	0	2	2	21.25
2018-02-01	negative	-0.1		2013-02-14	3	1	1	1	1	1	18.3484	79.2802	29	-1	1	1	21.23
2018-02-27	negative	-0.1		2013-02-15	1	0	1	0	0	0	18.3484	79.2802	29	0	2	1	21.12
2018-03-04	negative	-0.1		2013-02-16	1	0	1	0	0	0	18.3484	79.2802	29	0	2	1	21.12
2018-03-14	negative	-0.1		2013-02-18	1	0	1	0	0	0	18.3484	79.2802	29	0	2	1	21.12
2018-03-15	negative	-0.1		2013-02-19	3	0	2	1	0	0.5	18.3484	79.7802	29	0	2	2	21.09
2018-04-19	negative	-0.1		2013-02-21	2	0	1	1	0	1	18.3484	80.7802	29	0	2	1	20.25
2018-05-11	negative	-0.1		2013-02-22	1	0	1	0	0	0	18.3484	80.7802	29	0	2	1	20.42
2018-05-15	negative	-0.1		2013-02-23	2	0	1	1	0	1	18.3484	81.7802	29	0	2	1	20.42
2018-06-08	negative	-0.1		2013-02-24	1	0	1	0	0	0	18.3484	81.7802	29	0	2	1	20.42
2018-06-08	negative	-0.1		2013-02-26	2	0	1	1	0	1	18.3484	82.7802	29	0	2	1	20.58
2018-06-18	negative	-0.1		2013-02-27	2	0	1	1	0	1	18.3484	83.7802	29	0	2	1	20.93
2018-06-26	negative	-0.1		2013-02-28	1	0	1	0	0	0	18.3484	83.7802	29	0	2	1	20.88
2018-06-27	negative	-0.1		2013-03-02	2	0	2	0	0	0	18.3484	83.7802	29	0	2	2	21.03
2018-07-05	negative	-0.1		2013-03-04	2	0	2	0	0	0	18.3484	83.7802	29	0	2	2	21.27
2018-07-19	negative	-0.1		2013-03-05	2	0	2	0	0	0	18.3484	83.7802	29	0	2	2	21.51
2018-09-12	negative	-0.1		2013-03-06	1	0	1	0	0	0	18.3484	83.7802	29	0	2	1	21.75
2018-10-02	negative	-0.1		2013-03-10	1	0	1	0	0	0	18.3484	83.7802	29	0	2	1	21.58
2018-10-03	negative	-0.1		2013-03-11	3	0	1	2	0	2	18.3484	85.7802	30	1	3	2	21.69
2018-10-22	negative	-0.1		2013-03-13	3	0	3	0	0	0	18.3484	85.7802	30	0	2	3	21.66
2018-10-30	negative	-0.1		2013-03-14	2	0	2	0	0	0	18.3484	85.7802	30	0	2	2	21.65
2018-11-02	negative	-0.1		2013-03-16	1	0	1	0	0	0	18.3484	85.7802	30	0	2	1	21.38
2018-11-02	negative	-0.1		2013-03-17	2	0	2	0	0	0	18.3484	85.7802	30	0	2	2	21.38
2018-12-08	negative	-0.1		2013-03-19	2	0	2	0	0	0	18.3484	85.7802	30	0	2	2	21.14
2018-12-11	negative	-0.1		2013-03-20	4	0	2	2	0	1	18.3484	86.7802	30	0	2	2	21.18
2018-12-17	negative	-0.1		2013-03-23	1	0	1	0	0	0	18.3484	86.7802	30	0	2	1	21.33
2018-12-17	negative	-0.1		2013-03-24	2	0	1	1	0	1	18.3484	87.7802	30	0	2	1	21.33
2018-12-21	negative	-0.1		2013-03-28	1	0	1	0	0	0	18.3484	87.7802	30	0	2	1	21.84
2018-06-09	neutral	-0.1		2013-03-31	2	0	2	0	0	0	18.3484	87.7802	30	0	2	2	21.84
2018-07-12	neutral	-0.1		2013-04-01	1	0	1	0	0	0	18.3484	87.7802	30	0	2	1	21.43
2018-09-12	neutral	-0.0976562		2013-04-02	6	0	6	0	0	0	18.3484	87.7802	30	0	2	6	21.46
2013-09-17	neutral	-0.0972222		2013-04-03	2	0	2	0	0	0	18.3484	87.7802	30	0	2	2	21.05
2015-02-27	neutral	-0.0972222		2013-04-04	1	0	1	0	0	0	18.3484	87.7802	30	0	2	1	21.14
2018-08-17	neutral	-0.09375		2013-04-05	1	0	1	0	0	0	18.3484	87.7802	30	0	2	1	20.94
2010-08-30	neutral	-0.0833333		2013-04-06	1	0	1	0	0	0	18.3484	87.7802	30	0	2	1	20.94
2014-02-13	neutral	-0.0833333		2013-04-07	1	0	1	0	0	0	18.3484	87.7802	30	0	2	1	20.94
2014-07-10	neutral	-0.0833333		2013-04-09	1	0	0	1	0	0	18.3484	87.7802	31	1	3	1	21.75
2015-05-31	neutral	-0.0833333		2013-04-10	2	0	1	1	0	1	18.3484	88.7802	31	0	2	1	22.26
2015-06-09	neutral	-0.0833333		2013-04-11	1	0	0	1	0	0	18.3484	88.7802	32	1	3	1	21.83
2018-05-30	neutral	-0.0833333		2013-04-12	3	0	3	0	0	0	18.3484	88.7802	32	0	2	3	21.68
2018-07-31	neutral	-0.0833333		2013-04-13	1	0	0	1	0	0	18.3484	88.7802	33	1	3	1	21.68
2018-10-30	neutral	-0.0833333		2013-04-14	2	0	2	0	0	0	18.3484	88.7802	33	0	2	2	21.68
2018-12-09	neutral	-0.0833333		2013-04-15	2	0	2	0	0	0	18.3484	88.7802	33	0	2	2	21.38
2014-02-11	neutral	-0.0777778		2013-04-16	1	0	1	0	0	0	18.3484	88.7802	33	0	2	1	21.92
2014-08-05	neutral	-0.0777778		2013-04-17	3	0	3	0	0	0	18.3484	88.7802	33	0	2	3	21.93
2014-08-05	neutral	-0.0777778		2013-04-18	1	0	1	0	0	0	18.3484	88.7802	33	0	2	1	22.24
2015-05-05	neutral	-0.0777778		2013-04-19	1	0	0	1	0	0	18.3484	88.7802	34	1	3	1	22.44
2015-08-01	neutral	-0.0777778		2013-04-22	2	0	2	0	0	0	18.3484	88.7802	34	0	2	2	22.88
2015-08-04	neutral	-0.0777778		2013-04-23	1	0	0	1	0	0	18.3484	88.7802	35	1	3	1	23.38
2015-09-04	neutral	-0.0777778		2013-04-24	4	0	2	2	0	1	18.3484	89.7802	35	0	2	2	23.66
2015-12-14	neutral	-0.0777778		2013-04-26	1	0	1	0	0	0	18.3484	89.7802	35	0	2	1	23.4
2015-12-14	neutral	-0.0777778		2013-04-27	1	0	0	1	0	0	18.3484	89.7802	36	1	3	1	23.4
2015-12-17	neutral	-0.0777778		2013-04-28	1	0	1	0	0	0	18.3484	89.7802	36	0	2	1	23.4
2015-12-17	neutral	-0.0777778		2013-04-29	1	0	1	0	0	0	18.3484	89.7802	36	0	2	1	23.76
2015-12-17	neutral	-0.0777778		2013-04-30	4	0	3	1	0	0.333333	18.3484	90.1135	36	0	2	3	23.95
2015-12-17	neutral	-0.0777778		2013-05-01	4	0	3	1	0	0.333333	18.3484	90.4468	36	0	2	3	23.99
2016-01-07	neutral	-0.0777778		2013-05-02	2	1	0	1	0	0	18.3484	90.4468	35	-1	1	1	24.11
2016-01-11	neutral	-0.0777778		2013-05-04	1	1	0	0	0	0	18.3484	90.4468	34	-1	1	1	23.96
2016-01-11	neutral	-0.0777778		2013-05-05	2	0	2	0	0	0	18.3484	90.4468	34	0	2	2	23.96
2016-01-13	neutral	-0.0777778		2013-05-06	1	0	1	0	0	0	18.3484	90.4468	34	0	2	1	23.91
2016-01-13	neutral	-0.0777778		2013-05-07	4	0	3	1	0	0.333333	18.3484	90.7802	34	0	2	3	24.15
2016-01-13	neutral	-0.0777778		2013-05-08	7	1	5	1	0.2	0.2	18.5484	90.9802	34	0	2	5	24.25
2016-02-08	neutral	-0.0777778		2013-05-09	4	0	3	1	0	0.333333	18.5484	91.3135	34	0	2	3	24.36
2016-08-03	neutral	-0.0777778		2013-05-10	5	0	4	1	0	0.25	18.5484	91.5635	34	0	2	4	24.5
2017-02-07	neutral	-0.0777778		2013-05-11	3	1	2	0	0.5	0	19.0484	91.5635	34	0	2	2	24.5
2017-02-08	neutral	-0.0777778		2013-05-13	2	0	1	1	0	1	19.0484	92.5635	34	0	2	1	24.08
2017-02-15	neutral	-0.0777778		2013-05-14	3	0	3	0	0	0	19.0484	92.5635	34	0	2	3	23.84
2018-03-05	neutral	-0.0777778		2013-05-15	1	0	0	1	0	0	19.0484	92.5635	35	1	3	1	24.2
2018-03-05	neutral	-0.0777778		2013-05-16	1	0	1	0	0	0	19.0484	92.5635	35	0	2	1	23.94
2018-03-05	neutral	-0.0777778		2013-05-17	1	0	0	1	0	0	19.0484	92.5635	36	1	3	1	24.04
2018-03-05	neutral	-0.0777778		2013-05-19	2	0	1	1	0	1	19.0484	93.5635	36	0	2	1	24.04
2018-07-06	neutral	-0.0777778		2013-05-20	3	1	2	0	0.5	0	19.5484	93.5635	36	0	2	2	24.08
2018-07-24	neutral	-0.0777778		2013-05-21	3	0	1	2	0	2	19.5484	95.5635	37	1	3	2	24.15
2018-07-31	neutral	-0.0777778		2013-05-22	1	0	0	1	0	0	19.5484	95.5635	38	1	3	1	24.07
2018-11-23	neutral	-0.0777778		2013-05-23	2	0	1	1	0	1	19.5484	96.5635	38	0	2	1	24.05
2018-12-31	neutral	-0.0777778		2013-05-27	1	0	1	0	0	0	19.5484	96.5635	38	0	2	1	23.92
2018-12-20	neutral	-0.075		2013-05-29	3	0	3	0	0	0	19.5484	96.5635	38	0	2	3	24.27
2011-12-20	neutral	-0.0714286		2013-05-30	2	0	1	1	0	1	19.5484	97.5635	38	0	2	1	24.21
2012-03-15	neutral	-0.0714286		2013-06-01	1	0	1	0	0	0	19.5484	97.5635	38	0	2	1	24.28
2012-05-01	neutral	-0.0714286		2013-06-03	2	0	1	1	0	1	19.5484	98.5635	38	0	2	1	25.24
2018-06-01	neutral	-0.0666667		2013-06-04	6	0	4	2	0	0.5	19.5484	99.0635	38	0	2	4	25.36
2018-06-06	neutral	-0.0666667		2013-06-05	1	0	1	0	0	0	19.5484	99.0635	38	0	2	1	24.7
2016-03-31	neutral	-0.0666667		2013-06-06	3	0	2	1	0	0.5	19.5484	99.5635	38	0	2	2	24.65
2016-03-31	neutral	-0.0666667		2013-06-07	2	0	1	1	0	1	19.5484	100.563	38	0	2	1	24.59
2013-07-11	neutral	-0.0625		2013-06-08	1	0	1	0	0	0	19.5484	100.563	38	0	2	1	24.59
2013-07-12	neutral	-0.0625		2013-06-09	1	0	1	0	0	0	19.5484	100.563	38	0	2	1	24.59
2013-07-15	neutral	-0.0625		2013-06-10	4	0	3	1	0	0.333333	19.5484	100.897	38	0	2	3	25.01
2013-07-15	neutral	-0.0625		2013-06-11	1	0	1	0	0	0	19.5484	100.897	38	0	2	1	24.71
2014-03-04	neutral	-0.0625		2013-06-12	1	0	1	0	0	0	19.5484	100.897	38	0	2	1	24.46
2016-03-16	neutral	-0.0625		2013-06-18	2	0	0	2	0	0	19.5484	100.897	39	1	3	2	25.47
2018-10-22	neutral	-0.0625		2013-06-19	3	0	2	1	0	0.5	19.5484	101.397	39	0	2	2	25
2018-10-22	neutral	-0.0625		2013-06-20	1	0	0	1	0	0	19.5484	101.397	40	1	3	1	24.19
2018-10-22	neutral	-0.0625		2013-06-22	1	0	1	0	0	0	19.5484	101.397	40	0	2	1	24.2
2013-04-10	neutral	-0.0583333		2013-06-25	2	0	1	1	0	1	19.5484	102.397	40	0	2	1	23.88
2013-06-04	neutral	-0.0571429		2013-06-27	2	0	0	2	0	0	19.5484	102.397	41	1	3	2	24.05
2017-02-27	neutral	-0.0568182		2013-06-28	2	0	0	2	0	0	19.5484	102.397	42	1	3	2	24.23
2017-02-27	neutral	-0.0568182		2013-07-02	4	0	3	1	0	0.333333	19.5484	102.73	42	0	2	3	23.72
2018-05-16	neutral	-0.0568182		2013-07-09	2	0	2	0	0	0	19.5484	102.73	42	0	2	2	23.14
2018-06-01	neutral	-0.0568182		2013-07-10	2	1	1	0	1	0	20.5484	102.73	41	-1	1	1	23.25
2018-06-08	neutral	-0.0568182		2013-07-11	4	0	4	0	0	0	20.5484	102.73	41	0	2	4	23.99
2018-06-18	neutral	-0.0568182		2013-07-12	4	1	2	1	0.5	0.5	21.0484	103.23	41	0	2	2	23.9
2018-06-19	neutral	-0.0568182		2013-07-13	1	0	0	1	0	0	21.0484	103.23	42	1	3	1	23.9
2018-07-19	neutral	-0.0568182		2013-07-14	2	0	0	2	0	0	21.0484	103.23	43	1	3	2	23.9
2018-07-20	neutral	-0.0568182		2013-07-15	2	0	2	0	0	0	21.0484	103.23	43	0	2	2	23.94
2014-09-04	neutral	-0.0545455		2013-07-16	2	0	2	0	0	0	21.0484	103.23	43	0	2	2	24.25
2014-08-03	neutral	-0.0518519		2013-07-17	5	1	3	1	0.333333	0.333333	21.3817	103.563	43	0	2	3	24.15
2014-08-06	neutral	-0.0518519		2013-07-21	2	0	2	0	0	0	21.3817	103.563	43	0	2	2	23.04
2012-02-21	neutral	-0.05		2013-07-23	1	0	1	0	0	0	21.3817	103.563	43	0	2	1	22.75
2012-04-11	neutral	-0.05		2013-07-25	2	0	1	1	0	1	21.3817	104.563	43	0	2	1	23.06
2012-04-24	neutral	-0.05		2013-07-30	2	0	2	0	0	0	21.3817	104.563	43	0	2	2	23.38
2012-10-25	neutral	-0.05		2013-08-01	3	0	2	1	0	0.5	21.3817	105.063	43	0	2	2	23.2
2013-01-08	neutral	-0.05		2013-08-05	2	0	1	1	0	1	21.3817	106.063	43	0	2	1	22.92
2013-06-05	neutral	-0.05		2013-08-07	1	0	1	0	0	0	21.3817	106.063	43	0	2	1	22.7
2013-06-19	neutral	-0.05		2013-08-09	2	0	2	0	0	0	21.3817	106.063	43	0	2	2	22.51
2013-06-22	neutral	-0.05		2013-08-19	2	0	1	1	0	1	21.3817	107.063	43	0	2	1	22.28
2014-01-13	neutral	-0.05		2013-08-21	2	0	2	0	0	0	21.3817	107.063	43	0	2	2	22.17
2014-02-07	neutral	-0.05		2013-08-28	1	0	1	0	0	0	21.3817	107.063	43	0	2	1	22.29
2014-02-19	neutral	-0.05		2013-09-04	1	0	0	1	0	0	21.3817	107.063	44	1	3	1	22.64
2015-10-08	neutral	-0.05		2013-09-09	1	0	1	0	0	0	21.3817	107.063	44	0	2	1	22.91
2018-11-19	neutral	-0.0472222		2013-09-11	2	0	1	1	0	1	21.3817	108.063	44	0	2	1	22.81
2018-02-12	neutral	-0.0416667		2013-09-13	1	0	0	1	0	0	21.3817	108.063	45	1	3	1	23.44
2018-06-26	neutral	-0.0416667		2013-09-17	1	0	1	0	0	0	21.3817	108.063	45	0	2	1	23.74
2017-10-30	neutral	-0.0404762		2013-09-24	4	0	1	3	0	3	21.3817	111.063	46	1	3	3	23.7
2018-03-20	neutral	-0.0375		2013-09-26	2	0	2	0	0	0	21.3817	111.063	46	0	2	2	23.41
2015-04-11	neutral	-0.0333333		2013-10-04	1	0	1	0	0	0	21.3817	111.063	46	0	2	1	22.81
2016-01-14	neutral	-0.0333333		2013-10-11	1	0	1	0	0	0	21.3817	111.063	46	0	2	1	23.26
2018-07-27	neutral	-0.0333333		2013-10-16	1	1	0	0	0	0	21.3817	111.063	45	-1	1	1	23.7
2015-03-05	neutral	-0.0333333		2013-10-18	1	0	1	0	0	0	21.3817	111.063	45	0	2	1	23.88
2018-08-18	neutral	-0.0303571		2013-10-22	1	0	1	0	0	0	21.3817	111.063	45	0	2	1	24.07
2016-02-16	neutral	-0.0302083		2013-10-27	7	7	0	0	0	0	21.3817	111.063	44	-1	1	7	24.24
2016-02-11	neutral	-0.03		2013-10-28	2	2	0	0	0	0	21.3817	111.063	43	-1	1	2	24.36
2015-08-14	neutral	-0.0277778		2013-10-29	4	1	3	0	0.333333	0	21.7151	111.063	43	0	2	3	24.52
2015-05-11	neutral	-0.0263889		2013-11-06	1	0	1	0	0	0	21.7151	111.063	43	0	2	1	24.25
2012-11-13	neutral	-0.025		2013-11-07	1	0	1	0	0	0	21.7151	111.063	43	0	2	1	24.06
2015-02-18	neutral	-0.025		2013-11-08	1	0	1	0	0	0	21.7151	111.063	43	0	2	1	24.09
2012-09-18	neutral	-0.0222222		2013-11-09	2	0	1	1	0	1	21.7151	112.063	43	0	2	1	24.09
2018-01-21	neutral	-0.0166667		2013-11-11	1	0	1	0	0	0	21.7151	112.063	43	0	2	1	24.17
2018-12-17	neutral	-0.0130952		2013-11-14	1	0	1	0	0	0	21.7151	112.063	43	0	2	1	24.39
2012-02-16	neutral	-0.01		2013-11-15	1	0	1	0	0	0	21.7151	112.063	43	0	2	1	24.52
2012-02-16	neutral	-0.01		2013-11-16	2	0	2	0	0	0	21.7151	112.063	43	0	2	2	24.52
2012-04-04	neutral	-0.00959596		2013-11-18	2	0	1	1	0	1	21.7151	113.063	43	0	2	1	24.6
2012-04-04	neutral	-0.00959596		2013-11-19	2	0	2	0	0	0	21.7151	113.063	43	0	2	2	24.7
2018-11-12	neutral	-0.00959596		2013-11-20	1	0	1	0	0	0	21.7151	113.063	43	0	2	1	24.56
2012-03-15	neutral	-0.00535714		2013-11-21	1	1	0	0	0	0	21.7151	113.063	42	-1	1	1	25.23
2012-03-15	neutral	-0.00535714		2013-11-22	4	0	3	1	0	0.333333	21.7151	113.397	42	0	2	3	23.87
2012-03-15	neutral	-0.00535714		2013-11-23	2	1	1	0	1	0	22.7151	113.397	41	-1	1	1	23.87
2018-05-30	neutral	-0.00333333		2013-11-25	1	0	1	0	0	0	22.7151	113.397	41	0	2	1	23.75
2009-03-30	neutral	0		2013-11-26	1	0	1	0	0	0	22.7151	113.397	41	0	2	1	23.65
2009-08-21	neutral	0		2013-11-27	1	0	1	0	0	0	22.7151	113.397	41	0	2	1	23.9
2009-09-21	neutral	0		2013-11-29	1	0	1	0	0	0	22.7151	113.397	41	0	2	1	23.84
2009-10-20	neutral	0		2013-11-30	1	0	1	0	0	0	22.7151	113.397	41	0	2	1	23.84
2009-11-12	neutral	0		2013-12-03	2	0	1	1	0	1	22.7151	114.397	41	0	2	1	23.55
2010-01-11	neutral	0		2013-12-04	3	0	3	0	0	0	22.7151	114.397	41	0	2	3	23.74
2010-07-13	neutral	0		2013-12-06	3	0	2	1	0	0.5	22.7151	114.897	41	0	2	2	24.82
2010-07-19	neutral	0		2013-12-08	1	0	0	1	0	0	22.7151	114.897	42	1	3	1	24.82
2010-09-14	neutral	0		2013-12-09	1	0	1	0	0	0	22.7151	114.897	42	0	2	1	24.93
2010-09-22	neutral	0		2013-12-10	3	0	3	0	0	0	22.7151	114.897	42	0	2	3	24.82
2010-09-23	neutral	0		2013-12-11	2	0	1	1	0	1	22.7151	115.897	42	0	2	1	24.42
2010-10-13	neutral	0		2013-12-12	1	0	1	0	0	0	22.7151	115.897	42	0	2	1	24.47
2010-10-14	neutral	0		2013-12-13	2	0	2	0	0	0	22.7151	115.897	42	0	2	2	24.29
2010-12-30	neutral	0		2013-12-14	6	0	5	1	0	0.2	22.7151	116.097	42	0	2	5	24.29
2011-01-19	neutral	0		2013-12-16	2	0	0	2	0	0	22.7151	116.097	43	1	3	2	24.45
2011-02-02	neutral	0		2013-12-17	8	0	7	1	0	0.142857	22.7151	116.24	43	0	2	7	24.66
2011-02-02	neutral	0		2013-12-18	7	0	5	2	0	0.4	22.7151	116.64	43	0	2	5	25.15
2011-03-01	neutral	0		2013-12-19	1	0	1	0	0	0	22.7151	116.64	43	0	2	1	25.14
2011-03-14	neutral	0		2013-12-20	1	1	0	0	0	0	22.7151	116.64	42	-1	1	1	25.06
2011-03-23	neutral	0		2013-12-23	1	0	0	1	0	0	22.7151	116.64	43	1	3	1	25.32
2011-03-25	neutral	0		2013-12-24	1	1	0	0	0	0	22.7151	116.64	42	-1	1	1	25.43
2011-04-13	neutral	0		2013-12-28	1	0	1	0	0	0	22.7151	116.64	42	0	2	1	25.6
2011-04-15	neutral	0		2013-12-30	1	0	0	1	0	0	22.7151	116.64	43	1	3	1	25.85
2011-04-20	neutral	0		2014-01-06	2	1	1	0	1	0	23.7151	116.64	42	-1	1	1	25.46
2011-04-30	neutral	0		2014-01-09	10	1	5	4	0.2	0.8	23.9151	117.44	42	0	2	5	25.31
2011-05-05	neutral	0		2014-01-10	3	1	1	1	1	1	24.9151	118.44	41	-1	1	1	25.53
2011-06-06	neutral	0		2014-01-12	1	0	0	1	0	0	24.9151	118.44	42	1	3	1	25.53
2011-06-20	neutral	0		2014-01-13	2	0	1	1	0	1	24.9151	119.44	42	0	2	1	25.5
2011-07-12	neutral	0		2014-01-14	3	0	0	3	0	0	24.9151	119.44	43	1	3	3	26.51
2011-07-15	neutral	0		2014-01-15	1	1	0	0	0	0	24.9151	119.44	42	-1	1	1	26.67
2011-07-18	neutral	0		2014-01-16	10	0	5	5	0	1	24.9151	120.44	42	0	2	5	26.54
2011-07-20	neutral	0		2014-01-17	3	0	3	0	0	0	24.9151	120.44	42	0	2	3	25.85
2011-08-12	neutral	0		2014-01-18	1	0	1	0	0	0	24.9151	120.44	42	0	2	1	25.85
2011-08-14	neutral	0		2014-01-21	2	0	2	0	0	0	24.9151	120.44	42	0	2	2	25.59
2011-08-29	neutral	0		2014-01-22	3	1	1	1	1	1	25.9151	121.44	41	-1	1	1	25.31
2011-08-31	neutral	0		2014-01-23	1	1	0	0	0	0	25.9151	121.44	40	-1	1	1	25.13
2011-09-14	neutral	0		2014-01-27	1	0	1	0	0	0	25.9151	121.44	40	0	2	1	24.72
2011-09-20	neutral	0		2014-01-29	1	0	1	0	0	0	25.9151	121.44	40	0	2	1	24.68
2011-10-12	neutral	0		2014-01-31	3	1	1	1	1	1	26.9151	122.44	39	-1	1	1	24.54
2011-10-20	neutral	0		2014-02-03	1	0	1	0	0	0	26.9151	122.44	39	0	2	1	23.95
2011-10-20	neutral	0		2014-02-04	4	0	1	3	0	3	26.9151	125.44	40	1	3	3	23.82
2011-11-03	neutral	0		2014-02-05	2	0	2	0	0	0	26.9151	125.44	40	0	2	2	23.52
2011-11-25	neutral	0		2014-02-06	2	0	2	0	0	0	26.9151	125.44	40	0	2	2	23.99
2011-11-28	neutral	0		2014-02-07	1	0	1	0	0	0	26.9151	125.44	40	0	2	1	24.21
2011-11-30	neutral	0		2014-02-09	1	0	0	1	0	0	26.9151	125.44	41	1	3	1	24.21
2011-11-30	neutral	0		2014-02-10	6	1	3	2	0.333333	0.666667	27.2484	126.106	41	0	2	3	24.29
2011-12-12	neutral	0		2014-02-11	4	0	3	1	0	0.333333	27.2484	126.44	41	0	2	3	24.47
2011-12-13	neutral	0		2014-02-12	1	0	0	1	0	0	27.2484	126.44	42	1	3	1	24.55
2011-12-13	neutral	0		2014-02-13	1	0	1	0	0	0	27.2484	126.44	42	0	2	1	24.7
2011-12-16	neutral	0		2014-02-14	4	0	4	0	0	0	27.2484	126.44	42	0	2	4	24.76
2011-12-16	neutral	0		2014-02-15	1	0	0	1	0	0	27.2484	126.44	43	1	3	1	24.76
2011-12-17	neutral	0		2014-02-16	1	1	0	0	0	0	27.2484	126.44	42	-1	1	1	24.76
2011-12-18	neutral	0		2014-02-18	2	0	2	0	0	0	27.2484	126.44	42	0	2	2	24.76
2011-12-19	neutral	0		2014-02-19	3	0	3	0	0	0	27.2484	126.44	42	0	2	3	24.5
2011-12-21	neutral	0		2014-02-20	1	0	0	1	0	0	27.2484	126.44	43	1	3	1	24.74
2011-12-23	neutral	0		2014-02-21	1	0	1	0	0	0	27.2484	126.44	43	0	2	1	24.42
2011-12-23	neutral	0		2014-02-24	1	0	1	0	0	0	27.2484	126.44	43	0	2	1	24.63
2011-12-24	neutral	0		2014-02-27	1	0	1	0	0	0	27.2484	126.44	43	0	2	1	24.76
2011-12-25	neutral	0		2014-02-28	2	1	1	0	1	0	28.2484	126.44	42	-1	1	1	24.76
2011-12-26	neutral	0		2014-03-01	1	0	1	0	0	0	28.2484	126.44	42	0	2	1	24.76
2011-12-26	neutral	0		2014-03-02	2	2	0	0	0	0	28.2484	126.44	41	-1	1	2	24.76
2012-01-19	neutral	0		2014-03-03	1	0	1	0	0	0	28.2484	126.44	41	0	2	1	24.5
2012-01-27	neutral	0		2014-03-04	5	1	3	1	0.333333	0.333333	28.5817	126.773	41	0	2	3	24.61
2012-01-27	neutral	0		2014-03-06	7	1	6	0	0.166667	0	28.7484	126.773	41	0	2	6	24.63
2012-01-28	neutral	0		2014-03-08	1	0	1	0	0	0	28.7484	126.773	41	0	2	1	24.64
2012-01-29	neutral	0		2014-03-09	3	1	2	0	0.5	0	29.2484	126.773	41	0	2	2	24.64
2012-02-03	neutral	0		2014-03-10	1	0	1	0	0	0	29.2484	126.773	41	0	2	1	24.84
2012-02-06	neutral	0		2014-03-11	3	0	3	0	0	0	29.2484	126.773	41	0	2	3	24.73
2012-02-06	neutral	0		2014-03-12	1	1	0	0	0	0	29.2484	126.773	40	-1	1	1	24.76
2012-02-07	neutral	0		2014-03-13	2	0	1	1	0	1	29.2484	127.773	40	0	2	1	24.57
2012-02-07	neutral	0		2014-03-15	1	0	1	0	0	0	29.2484	127.773	40	0	2	1	24.5
2012-02-07	neutral	0		2014-03-17	3	0	2	1	0	0.5	29.2484	128.273	40	0	2	2	24.7
2012-02-07	neutral	0		2014-03-18	1	0	1	0	0	0	29.2484	128.273	40	0	2	1	24.82
2012-02-07	neutral	0		2014-03-20	7	1	3	3	0.333333	1	29.5817	129.273	40	0	2	3	25.43
2012-02-07	neutral	0		2014-03-22	1	0	1	0	0	0	29.5817	129.273	40	0	2	1	25.17
2012-02-07	neutral	0		2014-03-23	1	0	1	0	0	0	29.5817	129.273	40	0	2	1	25.17
2012-02-07	neutral	0		2014-03-25	6	0	6	0	0	0	29.5817	129.273	40	0	2	6	25.46
2012-02-07	neutral	0		2014-03-26	1	0	1	0	0	0	29.5817	129.273	40	0	2	1	25.38
2012-02-07	neutral	0		2014-03-29	2	0	1	1	0	1	29.5817	130.273	40	0	2	1	25.62
2012-02-07	neutral	0		2014-04-03	10	0	9	1	0	0.111111	29.5817	130.384	40	0	2	9	26.41
2012-02-08	neutral	0		2014-04-04	1	0	1	0	0	0	29.5817	130.384	40	0	2	1	26.16
2012-02-08	neutral	0		2014-04-05	1	0	1	0	0	0	29.5817	130.384	40	0	2	1	26.16
2012-02-08	neutral	0		2014-04-06	1	1	0	0	0	0	29.5817	130.384	39	-1	1	1	26.16
2012-02-08	neutral	0		2014-04-08	2	0	0	2	0	0	29.5817	130.384	40	1	3	2	26.91
2012-02-09	neutral	0		2014-04-09	1	0	0	1	0	0	29.5817	130.384	41	1	3	1	26.98
2012-02-09	neutral	0		2014-04-10	1	0	1	0	0	0	29.5817	130.384	41	0	2	1	26.43
2012-02-09	neutral	0		2014-04-11	6	2	3	1	0.666667	0.333333	30.2484	130.717	41	0	2	3	26.18
2012-02-12	neutral	0		2014-04-12	1	0	1	0	0	0	30.2484	130.717	41	0	2	1	26.18
2012-02-13	neutral	0		2014-04-17	1	0	1	0	0	0	30.2484	130.717	41	0	2	1	27.04
2012-02-13	neutral	0		2014-04-19	2	0	2	0	0	0	30.2484	130.717	41	0	2	2	27.04
2012-02-13	neutral	0		2014-04-22	6	3	2	1	1.5	0.5	31.7484	131.217	40	-1	1	3	26.84
2012-02-13	neutral	0		2014-04-23	2	1	0	1	0	0	31.7484	131.217	39	-1	1	1	26.75
2012-02-13	neutral	0		2014-04-24	2	1	0	1	0	0	31.7484	131.217	38	-1	1	1	26.75
2012-02-13	neutral	0		2014-04-26	2	0	1	1	0	1	31.7484	132.217	38	0	2	1	26.26
2012-02-13	neutral	0		2014-04-28	1	0	1	0	0	0	31.7484	132.217	38	0	2	1	26.33
2012-02-15	neutral	0		2014-04-29	1	0	1	0	0	0	31.7484	132.217	38	0	2	1	26.48
2012-02-16	neutral	0		2014-04-30	1	0	1	0	0	0	31.7484	132.217	38	0	2	1	26.69
2012-02-16	neutral	0		2014-05-02	7	0	7	0	0	0	31.7484	132.217	38	0	2	7	26.41
2012-02-16	neutral	0		2014-05-03	1	0	1	0	0	0	31.7484	132.217	38	0	2	1	26.41
2012-02-16	neutral	0		2014-05-05	3	1	2	0	0.5	0	32.2484	132.217	38	0	2	2	26.17
2012-02-16	neutral	0		2014-05-06	3	0	2	1	0	0.5	32.2484	132.717	38	0	2	2	26.2
2012-02-16	neutral	0		2014-05-07	11	2	9	0	0.222222	0	32.4706	132.717	38	0	2	9	26.37
2012-02-16	neutral	0		2014-05-08	5	0	4	1	0	0.25	32.4706	132.967	38	0	2	4	26.34
2012-02-16	neutral	0		2014-05-09	1	0	1	0	0	0	32.4706	132.967	38	0	2	1	26.3
2012-02-16	neutral	0		2014-05-10	1	0	1	0	0	0	32.4706	132.967	38	0	2	1	26.3
2012-02-20	neutral	0		2014-05-12	1	0	1	0	0	0	32.4706	132.967	38	0	2	1	26.37
2012-02-27	neutral	0		2014-05-13	2	0	2	0	0	0	32.4706	132.967	38	0	2	2	26.45
2012-02-27	neutral	0		2014-05-17	1	0	1	0	0	0	32.4706	132.967	38	0	2	1	25.82
2012-02-28	neutral	0		2014-05-19	14	2	11	1	0.181818	0.0909091	32.6525	133.058	38	0	2	11	26.04
2012-02-28	neutral	0		2014-05-24	1	0	1	0	0	0	32.6525	133.058	38	0	2	1	26.29
2012-02-28	neutral	0		2014-05-27	1	0	1	0	0	0	32.6525	133.058	38	0	2	1	26.71
2012-02-28	neutral	0		2014-05-30	2	0	1	1	0	1	32.6525	134.058	38	0	2	1	27.32
2012-02-28	neutral	0		2014-05-31	1	0	1	0	0	0	32.6525	134.058	38	0	2	1	27.32
2012-02-28	neutral	0		2014-06-02	5	0	5	0	0	0	32.6525	134.058	38	0	2	5	27.26
2012-02-28	neutral	0		2014-06-06	5	0	5	0	0	0	32.6525	134.058	38	0	2	5	28.17
2012-02-29	neutral	0		2014-06-07	1	0	1	0	0	0	32.6525	134.058	38	0	2	1	28.17
2012-03-01	neutral	0		2014-06-09	5	2	2	1	1	0.5	33.6525	134.558	37	-1	1	2	27.91
2012-03-02	neutral	0		2014-06-11	1	0	0	1	0	0	33.6525	134.558	38	1	3	1	27.93
2012-03-05	neutral	0		2014-06-14	1	0	1	0	0	0	33.6525	134.558	38	0	2	1	29.87
2012-03-05	neutral	0		2014-06-15	1	0	1	0	0	0	33.6525	134.558	38	0	2	1	29.87
2012-03-05	neutral	0		2014-06-16	8	0	6	2	0	0.333333	33.6525	134.892	38	0	2	6	30.01
2012-03-05	neutral	0		2014-06-17	1	0	1	0	0	0	33.6525	134.892	38	0	2	1	29.95
2012-03-07	neutral	0		2014-06-18	1	0	1	0	0	0	33.6525	134.892	38	0	2	1	29.93
2012-03-07	neutral	0		2014-06-20	2	0	0	2	0	0	33.6525	134.892	39	1	3	2	30.2
2012-03-13	neutral	0		2014-06-21	7	0	7	0	0	0	33.6525	134.892	39	0	2	7	30.2
2012-03-16	neutral	0		2014-06-23	4	0	4	0	0	0	33.6525	134.892	39	0	2	4	30.23
2012-03-16	neutral	0		2014-06-26	2	0	2	0	0	0	33.6525	134.892	39	0	2	2	30.78
2012-03-18	neutral	0		2014-06-28	1	0	1	0	0	0	33.6525	134.892	39	0	2	1	30.93
2012-03-20	neutral	0		2014-06-30	2	0	2	0	0	0	33.6525	134.892	39	0	2	2	30.9
2012-03-21	neutral	0		2014-07-05	1	0	1	0	0	0	33.6525	134.892	39	0	2	1	31.14
2012-03-26	neutral	0		2014-07-07	1	0	1	0	0	0	33.6525	134.892	39	0	2	1	31.03
2012-03-26	neutral	0		2014-07-08	1	0	1	0	0	0	33.6525	134.892	39	0	2	1	30.79
2012-03-27	neutral	0		2014-07-10	7	0	7	0	0	0	33.6525	134.892	39	0	2	7	31.26
2012-03-27	neutral	0		2014-07-12	1	0	1	0	0	0	33.6525	134.892	39	0	2	1	31.25
2012-03-27	neutral	0		2014-07-14	3	0	1	2	0	2	33.6525	136.892	40	1	3	2	31.49
2012-03-27	neutral	0		2014-07-15	5	0	3	2	0	0.666667	33.6525	137.558	40	0	2	3	31.71
2012-03-28	neutral	0		2014-07-16	1	0	0	1	0	0	33.6525	137.558	41	1	3	1	34.65
2012-03-29	neutral	0		2014-07-17	1	0	0	1	0	0	33.6525	137.558	42	1	3	1	33.7
2012-03-29	neutral	0		2014-07-18	1	1	0	0	0	0	33.6525	137.558	41	-1	1	1	33.7
2012-03-29	neutral	0		2014-07-19	1	0	1	0	0	0	33.6525	137.558	41	0	2	1	33.7
2012-03-30	neutral	0		2014-07-22	2	0	1	1	0	1	33.6525	138.558	41	0	2	1	34.79
2012-03-30	neutral	0		2014-07-24	4	0	0	4	0	0	33.6525	138.558	42	1	3	4	34.25
2012-03-30	neutral	0		2014-07-26	2	0	1	1	0	1	33.6525	139.558	42	0	2	1	34.25
2012-03-30	neutral	0		2014-07-27	1	0	1	0	0	0	33.6525	139.558	42	0	2	1	34.25
2012-04-04	neutral	0		2014-07-28	1	0	1	0	0	0	33.6525	139.558	42	0	2	1	34.23
2012-04-10	neutral	0		2014-07-29	3	0	3	0	0	0	33.6525	139.558	42	0	2	3	34.19
2012-04-11	neutral	0		2014-07-30	1	0	1	0	0	0	33.6525	139.558	42	0	2	1	34.35
2012-04-11	neutral	0		2014-07-31	3	0	3	0	0	0	33.6525	139.558	42	0	2	3	33.89
2012-04-11	neutral	0		2014-08-01	1	0	1	0	0	0	33.6525	139.558	42	0	2	1	33.74
2012-04-12	neutral	0		2014-08-02	3	0	2	1	0	0.5	33.6525	140.058	42	0	2	2	33.74
2012-04-13	neutral	0		2014-08-03	1	0	1	0	0	0	33.6525	140.058	42	0	2	1	33.74
2012-04-16	neutral	0		2014-08-05	2	0	2	0	0	0	33.6525	140.058	42	0	2	2	32.82
2012-04-17	neutral	0		2014-08-06	6	0	6	0	0	0	33.6525	140.058	42	0	2	6	32.85
2012-04-17	neutral	0		2014-08-07	1	0	1	0	0	0	33.6525	140.058	42	0	2	1	32.68
2012-04-17	neutral	0		2014-08-08	4	0	4	0	0	0	33.6525	140.058	42	0	2	4	32.6
2012-04-17	neutral	0		2014-08-09	5	0	5	0	0	0	33.6525	140.058	42	0	2	5	32.6
2012-04-18	neutral	0		2014-08-11	6	1	5	0	0.2	0	33.8525	140.058	42	0	2	5	33.02
2012-04-18	neutral	0		2014-08-14	3	0	3	0	0	0	33.8525	140.058	42	0	2	3	33.94
2012-04-19	neutral	0		2014-08-16	2	0	2	0	0	0	33.8525	140.058	42	0	2	2	34.17
2012-04-19	neutral	0		2014-08-18	1	0	1	0	0	0	33.8525	140.058	42	0	2	1	34.41
2012-04-19	neutral	0		2014-08-21	8	1	7	0	0.142857	0	33.9953	140.058	42	0	2	7	35.15
2012-04-19	neutral	0		2014-08-23	1	0	1	0	0	0	33.9953	140.058	42	0	2	1	34.94
2012-04-19	neutral	0		2014-08-28	1	0	1	0	0	0	33.9953	140.058	42	0	2	1	34.65
2012-04-23	neutral	0		2014-08-30	1	0	1	0	0	0	33.9953	140.058	42	0	2	1	34.92
2012-04-24	neutral	0		2014-09-01	1	0	1	0	0	0	33.9953	140.058	42	0	2	1	34.92
2012-04-24	neutral	0		2014-09-04	4	0	4	0	0	0	33.9953	140.058	42	0	2	4	34.91
2012-04-25	neutral	0		2014-09-05	1	0	1	0	0	0	33.9953	140.058	42	0	2	1	35
2012-04-25	neutral	0		2014-09-06	2	0	2	0	0	0	33.9953	140.058	42	0	2	2	35
2012-04-27	neutral	0		2014-09-07	2	0	0	2	0	0	33.9953	140.058	43	1	3	2	35
2012-05-01	neutral	0		2014-09-08	1	0	1	0	0	0	33.9953	140.058	43	0	2	1	35.33
2012-05-01	neutral	0		2014-09-10	1	0	1	0	0	0	33.9953	140.058	43	0	2	1	35.02
2012-05-01	neutral	0		2014-09-13	1	0	1	0	0	0	33.9953	140.058	43	0	2	1	34.62
2012-05-02	neutral	0		2014-09-16	1	0	1	0	0	0	33.9953	140.058	43	0	2	1	34.93
2012-05-02	neutral	0		2014-09-17	2	0	2	0	0	0	33.9953	140.058	43	0	2	2	34.98
2012-05-03	neutral	0		2014-09-20	1	0	1	0	0	0	33.9953	140.058	43	0	2	1	34.82
2012-05-03	neutral	0		2014-09-23	2	0	2	0	0	0	33.9953	140.058	43	0	2	2	34.42
2012-05-03	neutral	0		2014-09-24	1	0	1	0	0	0	33.9953	140.058	43	0	2	1	34.75
2012-05-07	neutral	0		2014-09-26	1	0	1	0	0	0	33.9953	140.058	43	0	2	1	34.26
2012-05-09	neutral	0		2014-09-27	1	0	1	0	0	0	33.9953	140.058	43	0	2	1	34.26
2012-05-09	neutral	0		2014-09-29	1	0	1	0	0	0	33.9953	140.058	43	0	2	1	34.9
2012-05-14	neutral	0		2014-10-03	1	0	1	0	0	0	33.9953	140.058	43	0	2	1	34.03
2012-05-16	neutral	0		2014-10-04	1	0	1	0	0	0	33.9953	140.058	43	0	2	1	34.03
2012-05-21	neutral	0		2014-10-08	2	0	1	1	0	1	33.9953	141.058	43	0	2	1	34.27
2012-05-22	neutral	0		2014-10-10	1	0	1	0	0	0	33.9953	141.058	43	0	2	1	31.91
2012-05-22	neutral	0		2014-10-11	1	0	1	0	0	0	33.9953	141.058	43	0	2	1	31.91
2012-05-22	neutral	0		2014-10-16	1	0	0	1	0	0	33.9953	141.058	44	1	3	1	30.85
2012-05-22	neutral	0		2014-10-18	1	0	1	0	0	0	33.9953	141.058	44	0	2	1	31.38
2012-05-23	neutral	0		2014-10-19	1	0	0	1	0	0	33.9953	141.058	45	1	3	1	31.38
2012-05-23	neutral	0		2014-10-22	2	0	2	0	0	0	33.9953	141.058	45	0	2	2	32.27
2012-05-23	neutral	0		2014-10-25	2	0	2	0	0	0	33.9953	141.058	45	0	2	2	33.18
2012-05-23	neutral	0		2014-10-26	1	0	0	1	0	0	33.9953	141.058	46	1	3	1	33.18
2012-05-25	neutral	0		2014-10-27	1	1	0	0	0	0	33.9953	141.058	45	-1	1	1	33.2
2012-05-26	neutral	0		2014-10-28	2	0	2	0	0	0	33.9953	141.058	45	0	2	2	33.74
2012-05-26	neutral	0		2014-10-29	4	1	1	2	1	2	34.9953	143.058	46	1	3	2	33.92
2012-05-26	neutral	0		2014-10-31	2	0	1	1	0	1	34.9953	144.058	46	0	2	1	34.01
2012-05-27	neutral	0		2014-11-01	1	0	1	0	0	0	34.9953	144.058	46	0	2	1	34.01
2012-05-27	neutral	0		2014-11-02	1	0	0	1	0	0	34.9953	144.058	47	1	3	1	34.01
2012-05-28	neutral	0		2014-11-04	1	0	1	0	0	0	34.9953	144.058	47	0	2	1	34.54
2012-05-29	neutral	0		2014-11-05	3	0	2	1	0	0.5	34.9953	144.558	47	0	2	2	33.76
2012-05-31	neutral	0		2014-11-08	1	0	1	0	0	0	34.9953	144.558	47	0	2	1	33.58
2012-06-02	neutral	0		2014-11-11	3	0	3	0	0	0	34.9953	144.558	47	0	2	3	33.31
2012-06-05	neutral	0		2014-11-12	2	0	1	1	0	1	34.9953	145.558	47	0	2	1	33.38
2012-06-06	neutral	0		2014-11-13	4	0	2	2	0	1	34.9953	146.558	47	0	2	2	33.68
2012-06-07	neutral	0		2014-11-14	2	0	2	0	0	0	34.9953	146.558	47	0	2	2	33.95
2012-06-07	neutral	0		2014-11-15	1	0	1	0	0	0	34.9953	146.558	47	0	2	1	33.95
2012-06-08	neutral	0		2014-11-19	1	0	0	1	0	0	34.9953	146.558	48	1	3	1	34.35
2012-06-11	neutral	0		2014-11-20	2	0	2	0	0	0	34.9953	146.558	48	0	2	2	35.95
2012-06-11	neutral	0		2014-11-21	3	0	3	0	0	0	34.9953	146.558	48	0	2	3	35.59
2012-06-14	neutral	0		2014-11-22	1	0	1	0	0	0	34.9953	146.558	48	0	2	1	35.59
2012-06-17	neutral	0		2014-11-24	1	0	0	1	0	0	34.9953	146.558	49	1	3	1	36.25
2012-06-18	neutral	0		2014-11-25	7	1	4	2	0.25	0.5	35.2453	147.058	49	0	2	4	36.32
2012-06-18	neutral	0		2014-11-26	1	0	0	1	0	0	35.2453	147.058	50	1	3	1	36.9
2012-06-18	neutral	0		2014-11-28	4	1	3	0	0.333333	0	35.5786	147.058	50	0	2	3	37.25
2012-06-19	neutral	0		2014-11-29	1	0	1	0	0	0	35.5786	147.058	50	0	2	1	37.25
2012-06-19	neutral	0		2014-12-01	2	0	2	0	0	0	35.5786	147.058	50	0	2	2	37.17
2012-06-20	neutral	0		2014-12-02	2	0	2	0	0	0	35.5786	147.058	50	0	2	2	37.6
2012-06-23	neutral	0		2014-12-03	3	0	2	1	0	0.5	35.5786	147.558	50	0	2	2	37.43
2012-06-24	neutral	0		2014-12-04	1	0	1	0	0	0	35.5786	147.558	50	0	2	1	37.46
2012-06-25	neutral	0		2014-12-05	2	0	2	0	0	0	35.5786	147.558	50	0	2	2	37.67
2012-06-25	neutral	0		2014-12-06	1	0	1	0	0	0	35.5786	147.558	50	0	2	1	37.67
2012-06-25	neutral	0		2014-12-07	1	0	1	0	0	0	35.5786	147.558	50	0	2	1	37.67
2012-06-29	neutral	0		2014-12-09	2	0	1	1	0	1	35.5786	148.558	50	0	2	1	36.89
2012-06-29	neutral	0		2014-12-10	19	2	16	1	0.125	0.0625	35.7036	148.621	50	0	2	16	36.42
2012-06-30	neutral	0		2014-12-11	1	0	1	0	0	0	35.7036	148.621	50	0	2	1	36.7
2012-07-04	neutral	0		2014-12-12	4	0	4	0	0	0	35.7036	148.621	50	0	2	4	36.23
2012-07-06	neutral	0		2014-12-13	1	0	1	0	0	0	35.7036	148.621	50	0	2	1	36.23
2012-07-08	neutral	0		2014-12-15	2	0	0	2	0	0	35.7036	148.621	51	1	3	2	35.92
2012-07-09	neutral	0		2014-12-16	5	1	3	1	0.333333	0.333333	36.037	148.954	51	0	2	3	35.56
2012-07-09	neutral	0		2014-12-17	17	0	15	2	0	0.133333	36.037	149.088	51	0	2	15	36.24
2012-07-10	neutral	0		2014-12-18	2	0	1	1	0	1	36.037	150.088	51	0	2	1	37.02
2012-07-11	neutral	0		2014-12-19	1	0	1	0	0	0	36.037	150.088	51	0	2	1	36.37
2012-07-12	neutral	0		2014-12-20	1	0	1	0	0	0	36.037	150.088	51	0	2	1	36.37
2012-07-12	neutral	0		2014-12-22	6	0	5	1	0	0.2	36.037	150.288	51	0	2	5	37.21
2012-07-12	neutral	0		2014-12-25	2	0	1	1	0	1	36.037	151.288	51	0	2	1	37.44
2012-07-12	neutral	0		2014-12-27	2	0	2	0	0	0	36.037	151.288	51	0	2	2	37.55
2012-07-12	neutral	0		2014-12-29	1	0	1	0	0	0	36.037	151.288	51	0	2	1	37.18
2012-07-13	neutral	0		2015-01-01	1	0	1	0	0	0	36.037	151.288	51	0	2	1	36.29
2012-07-17	neutral	0		2015-01-02	1	0	1	0	0	0	36.037	151.288	51	0	2	1	36.36
2012-07-17	neutral	0		2015-01-03	2	0	2	0	0	0	36.037	151.288	51	0	2	2	36.36
2012-07-17	neutral	0		2015-01-05	3	0	2	1	0	0.5	36.037	151.788	51	0	2	2	35.95
2012-07-21	neutral	0		2015-01-07	12	1	10	1	0.1	0.1	36.137	151.888	51	0	2	10	36.02
2012-07-22	neutral	0		2015-01-08	6	0	5	1	0	0.2	36.137	152.088	51	0	2	5	36.69
2012-07-23	neutral	0		2015-01-09	1	0	1	0	0	0	36.137	152.088	51	0	2	1	36.76
2012-07-23	neutral	0		2015-01-10	2	0	2	0	0	0	36.137	152.088	51	0	2	2	36.76
2012-07-26	neutral	0		2015-01-12	8	0	6	2	0	0.333333	36.137	152.421	51	0	2	6	36.6
2012-07-27	neutral	0		2015-01-13	1	0	1	0	0	0	36.137	152.421	51	0	2	1	36.5
2012-07-27	neutral	0		2015-01-14	1	0	1	0	0	0	36.137	152.421	51	0	2	1	36.35
2012-08-03	neutral	0		2015-01-15	1	0	0	1	0	0	36.137	152.421	52	1	3	1	36.19
2012-08-04	neutral	0		2015-01-16	12	0	11	1	0	0.0909091	36.137	152.512	52	0	2	11	36.45
2012-08-04	neutral	0		2015-01-17	2	0	2	0	0	0	36.137	152.512	52	0	2	2	36.45
2012-08-04	neutral	0		2015-01-18	1	0	1	0	0	0	36.137	152.512	52	0	2	1	36.45
2012-08-08	neutral	0		2015-01-19	1	0	1	0	0	0	36.137	152.512	52	0	2	1	36.45
2012-08-08	neutral	0		2015-01-22	1	0	0	1	0	0	36.137	152.512	53	1	3	1	36.91
2012-08-08	neutral	0		2015-01-24	2	0	2	0	0	0	36.137	152.512	53	0	2	2	36.45
2012-08-10	neutral	0		2015-01-26	2	0	2	0	0	0	36.137	152.512	53	0	2	2	35.81
2012-08-12	neutral	0		2015-01-27	3	1	1	1	1	1	37.137	153.512	52	-1	1	1	34.19
2012-08-16	neutral	0		2015-01-28	2	0	2	0	0	0	37.137	153.512	52	0	2	2	33.78
2012-08-25	neutral	0		2015-01-29	3	0	3	0	0	0	37.137	153.512	52	0	2	3	34.21
2012-09-05	neutral	0		2015-01-30	1	0	1	0	0	0	37.137	153.512	52	0	2	1	33.04
2012-09-06	neutral	0		2015-01-31	1	0	1	0	0	0	37.137	153.512	52	0	2	1	33.04
2012-09-10	neutral	0		2015-02-02	3	0	3	0	0	0	37.137	153.512	52	0	2	3	33.65
2012-09-14	neutral	0		2015-02-03	5	0	0	5	0	0	37.137	153.512	53	1	3	5	33.7
2012-09-18	neutral	0		2015-02-04	2	0	1	1	0	1	37.137	154.512	53	0	2	1	33.6
2012-09-18	neutral	0		2015-02-07	1	0	1	0	0	0	37.137	154.512	53	0	2	1	33.3
2012-09-26	neutral	0		2015-02-09	23	0	13	10	0	0.769231	37.137	155.281	53	0	2	13	32.93
2012-09-27	neutral	0		2015-02-10	3	2	1	0	2	0	39.137	155.281	52	-1	1	2	33.7
2012-09-27	neutral	0		2015-02-11	4	0	2	2	0	1	39.137	156.281	52	0	2	2	33.55
2012-09-28	neutral	0		2015-02-12	13	1	8	4	0.125	0.5	39.262	156.781	52	0	2	8	34.13
2012-09-30	neutral	0		2015-02-13	5	1	2	2	0.5	1	39.762	157.781	52	0	2	2	34.36
2012-10-01	neutral	0		2015-02-14	4	0	2	2	0	1	39.762	158.781	52	0	2	2	34.36
2012-10-03	neutral	0		2015-02-16	2	0	2	0	0	0	39.762	158.781	52	0	2	2	34.36
2012-10-03	neutral	0		2015-02-17	14	0	10	4	0	0.4	39.762	159.181	52	0	2	10	34.74
2012-10-03	neutral	0		2015-02-18	6	0	4	2	0	0.5	39.762	159.681	52	0	2	4	34.27
2012-10-04	neutral	0		2015-02-19	3	0	2	1	0	0.5	39.762	160.181	52	0	2	2	34.21
2012-10-05	neutral	0		2015-02-20	7	0	5	2	0	0.4	39.762	160.581	52	0	2	5	34.41
2012-10-06	neutral	0		2015-02-21	1	0	1	0	0	0	39.762	160.581	52	0	2	1	34.41
2012-10-12	neutral	0		2015-02-23	5	0	4	1	0	0.25	39.762	160.831	52	0	2	4	33.76
2012-10-14	neutral	0		2015-02-24	12	0	6	6	0	1	39.762	161.831	52	0	2	6	34.41
2012-10-16	neutral	0		2015-02-25	2	0	1	1	0	1	39.762	162.831	52	0	2	1	33.95
2012-10-19	neutral	0		2015-02-26	7	0	5	2	0	0.4	39.762	163.231	52	0	2	5	33.65
2012-10-19	neutral	0		2015-02-27	8	0	5	3	0	0.6	39.762	163.831	52	0	2	5	33.25
2012-10-20	neutral	0		2015-02-28	9	0	7	2	0	0.285714	39.762	164.117	52	0	2	7	33.25
2012-10-25	neutral	0		2015-03-01	2	0	2	0	0	0	39.762	164.117	52	0	2	2	33.25
2012-10-26	neutral	0		2015-03-02	3	0	3	0	0	0	39.762	164.117	52	0	2	3	34.06
2012-10-26	neutral	0		2015-03-03	7	0	6	1	0	0.166667	39.762	164.283	52	0	2	6	34.1
2012-10-27	neutral	0		2015-03-05	17	0	10	7	0	0.7	39.762	164.983	52	0	2	10	33.73
2012-10-29	neutral	0		2015-03-06	10	0	6	4	0	0.666667	39.762	165.65	52	0	2	6	33.19
2012-10-30	neutral	0		2015-03-07	1	0	1	0	0	0	39.762	165.65	52	0	2	1	33.19
2012-10-31	neutral	0		2015-03-08	1	0	1	0	0	0	39.762	165.65	52	0	2	1	33.19
2012-11-02	neutral	0		2015-03-09	6	0	4	2	0	0.5	39.762	166.15	52	0	2	4	32.72
2012-11-03	neutral	0		2015-03-10	4	0	3	1	0	0.333333	39.762	166.483	52	0	2	3	31.7
2012-11-03	neutral	0		2015-03-11	9	0	9	0	0	0	39.762	166.483	52	0	2	9	32.33
2012-11-04	neutral	0		2015-03-12	6	1	5	0	0.2	0	39.962	166.483	52	0	2	5	30.8
2012-11-04	neutral	0		2015-03-13	7	0	3	4	0	1.33333	39.962	167.817	53	1	3	4	30.93
2012-11-05	neutral	0		2015-03-14	1	0	1	0	0	0	39.962	167.817	53	0	2	1	30.93
2012-11-05	neutral	0		2015-03-15	1	0	1	0	0	0	39.962	167.817	53	0	2	1	30.93
2012-11-05	neutral	0		2015-03-16	6	1	5	0	0.2	0	40.162	167.817	53	0	2	5	30.83
2012-11-06	neutral	0		2015-03-17	2	0	1	1	0	1	40.162	168.817	53	0	2	1	30.59
2012-11-06	neutral	0		2015-03-22	1	0	1	0	0	0	40.162	168.817	53	0	2	1	31.31
2012-11-07	neutral	0		2015-03-23	1	0	1	0	0	0	40.162	168.817	53	0	2	1	31.2
2012-11-09	neutral	0		2015-03-25	2	0	1	1	0	1	40.162	169.817	53	0	2	1	29.89
2012-11-10	neutral	0		2015-03-27	1	0	1	0	0	0	40.162	169.817	53	0	2	1	32
2012-11-12	neutral	0		2015-03-28	1	0	1	0	0	0	40.162	169.817	53	0	2	1	32
2012-11-13	neutral	0		2015-03-30	1	0	0	1	0	0	40.162	169.817	54	1	3	1	31.46
2012-11-13	neutral	0		2015-04-01	1	0	1	0	0	0	40.162	169.817	54	0	2	1	30.81
2012-11-13	neutral	0		2015-04-03	3	0	3	0	0	0	40.162	169.817	54	0	2	3	30.81
2012-11-14	neutral	0		2015-04-06	1	0	1	0	0	0	40.162	169.817	54	0	2	1	31.04
2012-11-15	neutral	0		2015-04-07	15	1	10	4	0.1	0.4	40.262	170.217	54	0	2	10	31.26
2012-11-15	neutral	0		2015-04-08	9	2	5	2	0.4	0.4	40.662	170.617	54	0	2	5	31.31
2012-11-15	neutral	0		2015-04-09	3	0	3	0	0	0	40.662	170.617	54	0	2	3	31.24
2012-11-16	neutral	0		2015-04-11	3	0	3	0	0	0	40.662	170.617	54	0	2	3	31.93
2012-11-16	neutral	0		2015-04-14	1	0	1	0	0	0	40.662	170.617	54	0	2	1	31.49
2012-11-18	neutral	0		2015-04-15	1	0	1	0	0	0	40.662	170.617	54	0	2	1	32.83
2012-11-20	neutral	0		2015-04-16	1	0	1	0	0	0	40.662	170.617	54	0	2	1	32.87
2012-11-20	neutral	0		2015-04-17	6	0	2	4	0	2	40.662	172.617	55	1	3	4	32.47
2012-11-21	neutral	0		2015-04-18	2	0	2	0	0	0	40.662	172.617	55	0	2	2	32.47
2012-11-21	neutral	0		2015-04-19	1	1	0	0	0	0	40.662	172.617	54	-1	1	1	32.47
2012-11-23	neutral	0		2015-04-20	9	0	7	2	0	0.285714	40.662	172.902	54	0	2	7	32.73
2012-11-23	neutral	0		2015-04-21	2	0	0	2	0	0	40.662	172.902	55	1	3	2	32.43
2012-11-25	neutral	0		2015-04-22	19	0	8	11	0	1.375	40.662	174.277	56	1	3	11	32.7
2012-11-26	neutral	0		2015-04-24	8	0	7	1	0	0.142857	40.662	174.42	56	0	2	7	32.08
2012-11-29	neutral	0		2015-04-25	1	0	1	0	0	0	40.662	174.42	56	0	2	1	32.08
2012-12-01	neutral	0		2015-04-26	2	0	1	1	0	1	40.662	175.42	56	0	2	1	32.08
2012-12-01	neutral	0		2015-04-27	9	4	4	1	1	0.25	41.662	175.67	55	-1	1	4	32.5
2012-12-02	neutral	0		2015-04-28	2	0	0	2	0	0	41.662	175.67	56	1	3	2	33.02
2012-12-05	neutral	0		2015-04-29	7	0	5	2	0	0.4	41.662	176.07	56	0	2	5	32.89
2012-12-05	neutral	0		2015-04-30	3	0	3	0	0	0	41.662	176.07	56	0	2	3	32.55
2012-12-05	neutral	0		2015-05-01	5	1	2	2	0.5	1	42.162	177.07	56	0	2	2	33.42
2012-12-06	neutral	0		2015-05-02	2	0	2	0	0	0	42.162	177.07	56	0	2	2	33.42
2012-12-06	neutral	0		2015-05-03	2	0	2	0	0	0	42.162	177.07	56	0	2	2	33.42
2012-12-07	neutral	0		2015-05-04	1	0	1	0	0	0	42.162	177.07	56	0	2	1	33.43
2012-12-09	neutral	0		2015-05-05	5	0	5	0	0	0	42.162	177.07	56	0	2	5	32.64
2012-12-09	neutral	0		2015-05-06	7	0	7	0	0	0	42.162	177.07	56	0	2	7	32.22
2012-12-12	neutral	0		2015-05-07	9	0	7	2	0	0.285714	42.162	177.356	56	0	2	7	32.24
2012-12-12	neutral	0		2015-05-08	2	0	0	2	0	0	42.162	177.356	57	1	3	2	32.8
2012-12-13	neutral	0		2015-05-09	1	0	1	0	0	0	42.162	177.356	57	0	2	1	32.8
2012-12-13	neutral	0		2015-05-10	4	0	4	0	0	0	42.162	177.356	57	0	2	4	32.8
2012-12-13	neutral	0		2015-05-11	31	0	27	4	0	0.148148	42.162	177.504	57	0	2	27	32.69
2012-12-14	neutral	0		2015-05-12	18	0	17	1	0	0.0588235	42.162	177.563	57	0	2	17	32.25
2012-12-15	neutral	0		2015-05-13	18	0	14	4	0	0.285714	42.162	177.849	57	0	2	14	32.64
2012-12-15	neutral	0		2015-05-14	1	0	0	1	0	0	42.162	177.849	58	1	3	1	32.97
2012-12-15	neutral	0		2015-05-15	12	0	11	1	0	0.0909091	42.162	177.94	58	0	2	11	32.99
2012-12-16	neutral	0		2015-05-16	56	2	49	5	0.0408163	0.102041	42.2028	178.042	58	0	2	49	32.99
2012-12-16	neutral	0		2015-05-17	38	1	34	3	0.0294118	0.0882353	42.2322	178.13	58	0	2	34	32.99
2012-12-19	neutral	0		2015-05-18	18	0	17	1	0	0.0588235	42.2322	178.189	58	0	2	17	33.41
2012-12-20	neutral	0		2015-05-19	50	1	48	1	0.0208333	0.0208333	42.253	178.21	58	0	2	48	33.15
2012-12-20	neutral	0		2015-05-20	29	1	24	4	0.0416667	0.166667	42.2947	178.376	58	0	2	24	33.37
2012-12-20	neutral	0		2015-05-21	14	0	14	0	0	0	42.2947	178.376	58	0	2	14	33.55
2012-12-21	neutral	0		2015-05-22	16	0	16	0	0	0	42.2947	178.376	58	0	2	16	33.45
2012-12-21	neutral	0		2015-05-23	3	0	3	0	0	0	42.2947	178.376	58	0	2	3	33.45
2012-12-23	neutral	0		2015-05-24	1	0	1	0	0	0	42.2947	178.376	58	0	2	1	33.45
2012-12-26	neutral	0		2015-05-25	2	0	2	0	0	0	42.2947	178.376	58	0	2	2	33.45
2012-12-26	neutral	0		2015-05-26	5	0	5	0	0	0	42.2947	178.376	58	0	2	5	33.1
2012-12-26	neutral	0		2015-05-27	14	0	11	3	0	0.272727	42.2947	178.649	58	0	2	11	33.71
2012-12-28	neutral	0		2015-05-28	4	0	4	0	0	0	42.2947	178.649	58	0	2	4	34.01
2012-12-29	neutral	0		2015-05-29	5	0	4	1	0	0.25	42.2947	178.899	58	0	2	4	34.46
2013-01-03	neutral	0		2015-05-30	1	0	1	0	0	0	42.2947	178.899	58	0	2	1	34.46
2013-01-05	neutral	0		2015-05-31	15	0	12	3	0	0.25	42.2947	179.149	58	0	2	12	34.46
2013-01-06	neutral	0		2015-06-01	4	0	4	0	0	0	42.2947	179.149	58	0	2	4	33.91
2013-01-07	neutral	0		2015-06-02	2	0	2	0	0	0	42.2947	179.149	58	0	2	2	33.27
2013-01-08	neutral	0		2015-06-03	13	1	10	2	0.1	0.2	42.3947	179.349	58	0	2	10	32.73
2013-01-08	neutral	0		2015-06-04	3	0	3	0	0	0	42.3947	179.349	58	0	2	3	32.31
2013-01-08	neutral	0		2015-06-06	1	0	1	0	0	0	42.3947	179.349	58	0	2	1	31.84
2013-01-11	neutral	0		2015-06-07	1	0	1	0	0	0	42.3947	179.349	58	0	2	1	31.84
2013-01-15	neutral	0		2015-06-08	1	0	1	0	0	0	42.3947	179.349	58	0	2	1	31.3
2013-01-16	neutral	0		2015-06-09	6	0	5	1	0	0.2	42.3947	179.549	58	0	2	5	31.25
2013-01-17	neutral	0		2015-06-13	1	0	1	0	0	0	42.3947	179.549	58	0	2	1	31.32
2013-01-17	neutral	0		2015-06-15	2	0	2	0	0	0	42.3947	179.549	58	0	2	2	31.39
2013-01-17	neutral	0		2015-06-16	2	0	2	0	0	0	42.3947	179.549	58	0	2	2	31.64
2013-01-18	neutral	0		2015-06-19	2	0	2	0	0	0	42.3947	179.549	58	0	2	2	32.07
2013-01-18	neutral	0		2015-06-20	2	0	1	1	0	1	42.3947	180.549	58	0	2	1	32.07
2013-01-18	neutral	0		2015-06-21	3	0	2	1	0	0.5	42.3947	181.049	58	0	2	2	32.07
2013-01-20	neutral	0		2015-06-22	1	0	0	1	0	0	42.3947	181.049	59	1	3	1	32.26
2013-01-20	neutral	0		2015-06-24	4	0	4	0	0	0	42.3947	181.049	59	0	2	4	31.91
2013-01-20	neutral	0		2015-06-25	12	0	12	0	0	0	42.3947	181.049	59	0	2	12	31.99
2013-01-21	neutral	0		2015-06-26	2	0	2	0	0	0	42.3947	181.049	59	0	2	2	31.02
2013-01-22	neutral	0		2015-06-27	3	1	1	1	1	1	43.3947	182.049	58	-1	1	1	31.02
2013-01-22	neutral	0		2015-06-28	5	0	4	1	0	0.25	43.3947	182.299	58	0	2	4	31.02
2013-01-22	neutral	0		2015-06-29	1	0	0	1	0	0	43.3947	182.299	59	1	3	1	30.39
2013-01-23	neutral	0		2015-06-30	2	0	2	0	0	0	43.3947	182.299	59	0	2	2	30.42
2013-01-23	neutral	0		2015-07-01	11	0	11	0	0	0	43.3947	182.299	59	0	2	11	30.18
2013-01-24	neutral	0		2015-07-02	2	1	0	1	0	0	43.3947	182.299	58	-1	1	1	30.56
2013-01-26	neutral	0		2015-07-04	5	0	5	0	0	0	43.3947	182.299	58	0	2	5	30.56
2013-01-26	neutral	0		2015-07-06	1	0	0	1	0	0	43.3947	182.299	59	1	3	1	30.04
2013-01-27	neutral	0		2015-07-07	3	0	3	0	0	0	43.3947	182.299	59	0	2	3	29.9
2013-01-28	neutral	0		2015-07-09	3	0	3	0	0	0	43.3947	182.299	59	0	2	3	28.93
2013-01-30	neutral	0		2015-07-10	2	0	2	0	0	0	43.3947	182.299	59	0	2	2	29.17
2013-01-30	neutral	0		2015-07-11	2	0	2	0	0	0	43.3947	182.299	59	0	2	2	29.17
2013-01-30	neutral	0		2015-07-13	3	0	3	0	0	0	43.3947	182.299	59	0	2	3	29.73
2013-01-30	neutral	0		2015-07-14	3	1	2	0	0.5	0	43.8947	182.299	59	0	2	2	29.65
2013-02-01	neutral	0		2015-07-15	2	1	1	0	1	0	44.8947	182.299	58	-1	1	1	29.69
2013-02-01	neutral	0		2015-07-16	5	1	3	1	0.333333	0.333333	45.228	182.632	58	0	2	3	29.9
2013-02-02	neutral	0		2015-07-17	3	1	1	1	1	1	46.228	183.632	57	-1	1	1	29.47
2013-02-02	neutral	0		2015-07-18	3	1	2	0	0.5	0	46.728	183.632	57	0	2	2	29.47
2013-02-05	neutral	0		2015-07-19	1	1	0	0	0	0	46.728	183.632	56	-1	1	1	29.47
2013-02-06	neutral	0		2015-07-20	3	1	1	1	1	1	47.728	184.632	55	-1	1	1	29.1
2013-02-06	neutral	0		2015-07-21	1	1	0	0	0	0	47.728	184.632	54	-1	1	1	28.72
2013-02-06	neutral	0		2015-07-22	2	1	0	1	0	0	47.728	184.632	53	-1	1	1	28.61
2013-02-06	neutral	0		2015-07-23	1	1	0	0	0	0	47.728	184.632	52	-1	1	1	28.6
2013-02-07	neutral	0		2015-07-25	2	1	1	0	1	0	48.728	184.632	51	-1	1	1	28.06
2013-02-08	neutral	0		2015-07-26	2	1	1	0	1	0	49.728	184.632	50	-1	1	1	28.06
2013-02-09	neutral	0		2015-07-27	1	1	0	0	0	0	49.728	184.632	49	-1	1	1	28.35
2013-02-12	neutral	0		2015-07-28	5	2	3	0	0.666667	0	50.3947	184.632	49	0	2	3	28.96
2013-02-13	neutral	0		2015-07-29	3	1	2	0	0.5	0	50.8947	184.632	49	0	2	2	29.01
2013-02-13	neutral	0		2015-07-30	7	0	6	1	0	0.166667	50.8947	184.799	49	0	2	6	28.91
2013-02-14	neutral	0		2015-07-31	1	1	0	0	0	0	50.8947	184.799	48	-1	1	1	28.95
2013-02-15	neutral	0		2015-08-01	2	0	2	0	0	0	50.8947	184.799	48	0	2	2	28.95
2013-02-16	neutral	0		2015-08-03	2	2	0	0	0	0	50.8947	184.799	47	-1	1	2	29.05
2013-02-18	neutral	0		2015-08-04	3	0	2	1	0	0.5	50.8947	185.299	47	0	2	2	29.13
2013-02-19	neutral	0		2015-08-05	12	1	11	0	0.0909091	0	50.9856	185.299	47	0	2	11	29.12
2013-02-19	neutral	0		2015-08-06	5	1	2	2	0.5	1	51.4856	186.299	47	0	2	2	29.01
2013-02-21	neutral	0		2015-08-07	1	1	0	0	0	0	51.4856	186.299	46	-1	1	1	28.88
2013-02-22	neutral	0		2015-08-08	2	1	1	0	1	0	52.4856	186.299	45	-1	1	1	28.88
2013-02-23	neutral	0		2015-08-10	2	1	1	0	1	0	53.4856	186.299	44	-1	1	1	29.64
2013-02-24	neutral	0		2015-08-11	3	1	0	2	0	0	53.4856	186.299	45	1	3	2	28.97
2013-02-27	neutral	0		2015-08-12	6	1	3	2	0.333333	0.666667	53.8189	186.966	45	0	2	3	29.46
2013-02-28	neutral	0		2015-08-14	8	3	4	1	0.75	0.25	54.5689	187.216	45	0	2	4	29.02
2013-03-02	neutral	0		2015-08-15	2	1	1	0	1	0	55.5689	187.216	44	-1	1	1	29.02
2013-03-04	neutral	0		2015-08-17	3	0	3	0	0	0	55.5689	187.216	44	0	2	3	29.08
2013-03-04	neutral	0		2015-08-18	5	1	2	2	0.5	1	56.0689	188.216	44	0	2	2	28.91
2013-03-05	neutral	0		2015-08-19	3	0	1	2	0	2	56.0689	190.216	45	1	3	2	28.36
2013-03-05	neutral	0		2015-08-20	2	0	2	0	0	0	56.0689	190.216	45	0	2	2	27.53
2013-03-06	neutral	0		2015-08-21	1	0	1	0	0	0	56.0689	190.216	45	0	2	1	26.56
2013-03-10	neutral	0		2015-08-22	1	0	1	0	0	0	56.0689	190.216	45	0	2	1	26.56
2013-03-11	neutral	0		2015-08-23	1	0	0	1	0	0	56.0689	190.216	46	1	3	1	26.56
2013-03-13	neutral	0		2015-08-25	6	0	4	2	0	0.5	56.0689	190.716	46	0	2	4	25.87
2013-03-13	neutral	0		2015-08-26	6	0	5	1	0	0.2	56.0689	190.916	46	0	2	5	27.3
2013-03-13	neutral	0		2015-08-27	1	0	1	0	0	0	56.0689	190.916	46	0	2	1	27.72
2013-03-14	neutral	0		2015-08-28	9	0	6	3	0	0.5	56.0689	191.416	46	0	2	6	28.42
2013-03-14	neutral	0		2015-08-29	2	0	2	0	0	0	56.0689	191.416	46	0	2	2	28.42
2013-03-16	neutral	0		2015-08-30	2	0	2	0	0	0	56.0689	191.416	46	0	2	2	28.42
2013-03-17	neutral	0		2015-08-31	3	0	2	1	0	0.5	56.0689	191.916	46	0	2	2	28.54
2013-03-17	neutral	0		2015-09-02	2	0	0	2	0	0	56.0689	191.916	47	1	3	2	28.6
2013-03-19	neutral	0		2015-09-04	1	0	1	0	0	0	56.0689	191.916	47	0	2	1	28.52
2013-03-19	neutral	0		2015-09-05	2	0	2	0	0	0	56.0689	191.916	47	0	2	2	28.52
2013-03-20	neutral	0		2015-09-06	1	0	1	0	0	0	56.0689	191.916	47	0	2	1	28.52
2013-03-20	neutral	0		2015-09-08	2	0	2	0	0	0	56.0689	191.916	47	0	2	2	29.5
2013-03-23	neutral	0		2015-09-10	2	0	1	1	0	1	56.0689	192.916	47	0	2	1	29.27
2013-03-24	neutral	0		2015-09-12	1	0	1	0	0	0	56.0689	192.916	47	0	2	1	29.47
2013-03-28	neutral	0		2015-09-13	1	0	1	0	0	0	56.0689	192.916	47	0	2	1	29.47
2013-03-31	neutral	0		2015-09-15	8	0	8	0	0	0	56.0689	192.916	47	0	2	8	29.73
2013-03-31	neutral	0		2015-09-16	8	0	6	2	0	0.333333	56.0689	193.249	47	0	2	6	29.77
2013-04-01	neutral	0		2015-09-17	1	0	1	0	0	0	56.0689	193.249	47	0	2	1	29.71
2013-04-02	neutral	0		2015-09-18	1	0	1	0	0	0	56.0689	193.249	47	0	2	1	29.02
2013-04-02	neutral	0		2015-09-19	1	0	1	0	0	0	56.0689	193.249	47	0	2	1	29.02
2013-04-02	neutral	0		2015-09-23	1	1	0	0	0	0	56.0689	193.249	46	-1	1	1	28.74
2013-04-02	neutral	0		2015-09-25	1	0	1	0	0	0	56.0689	193.249	46	0	2	1	28.81
2013-04-02	neutral	0		2015-09-26	1	0	1	0	0	0	56.0689	193.249	46	0	2	1	28.81
2013-04-02	neutral	0		2015-09-30	1	0	1	0	0	0	56.0689	193.249	46	0	2	1	30.14
2013-04-03	neutral	0		2015-10-02	1	0	1	0	0	0	56.0689	193.249	46	0	2	1	30.51
2013-04-03	neutral	0		2015-10-03	1	0	1	0	0	0	56.0689	193.249	46	0	2	1	30.51
2013-04-04	neutral	0		2015-10-05	2	0	2	0	0	0	56.0689	193.249	46	0	2	2	31.21
2013-04-05	neutral	0		2015-10-07	2	0	2	0	0	0	56.0689	193.249	46	0	2	2	32.32
2013-04-06	neutral	0		2015-10-08	3	1	1	1	1	1	57.0689	194.249	45	-1	1	1	32.52
2013-04-07	neutral	0		2015-10-09	1	0	1	0	0	0	57.0689	194.249	45	0	2	1	32.14
2013-04-12	neutral	0		2015-10-10	1	0	1	0	0	0	57.0689	194.249	45	0	2	1	32.14
2013-04-12	neutral	0		2015-10-12	1	0	1	0	0	0	57.0689	194.249	45	0	2	1	32.21
2013-04-12	neutral	0		2015-10-13	9	1	3	5	0.333333	1.66667	57.4023	195.916	46	1	3	5	32.04
2013-04-14	neutral	0		2015-10-14	9	0	6	3	0	0.5	57.4023	196.416	46	0	2	6	32.8
2013-04-14	neutral	0		2015-10-15	3	0	2	1	0	0.5	57.4023	196.916	46	0	2	2	32.75
2013-04-15	neutral	0		2015-10-16	1	0	1	0	0	0	57.4023	196.916	46	0	2	1	33.04
2013-04-15	neutral	0		2015-10-17	1	0	1	0	0	0	57.4023	196.916	46	0	2	1	33.04
2013-04-16	neutral	0		2015-10-19	2	0	2	0	0	0	57.4023	196.916	46	0	2	2	33.59
2013-04-17	neutral	0		2015-10-20	7	0	6	1	0	0.166667	57.4023	197.082	46	0	2	6	33.44
2013-04-17	neutral	0		2015-10-24	1	0	1	0	0	0	57.4023	197.082	46	0	2	1	34.9
2013-04-18	neutral	0		2015-10-26	1	0	0	1	0	0	57.4023	197.082	47	1	3	1	34.59
2013-04-22	neutral	0		2015-10-27	3	0	3	0	0	0	57.4023	197.082	47	0	2	3	34.47
2013-04-22	neutral	0		2015-10-29	1	0	1	0	0	0	57.4023	197.082	47	0	2	1	34.03
2013-04-24	neutral	0		2015-10-31	1	0	1	0	0	0	57.4023	197.082	47	0	2	1	33.86
2013-04-24	neutral	0		2015-11-01	1	0	1	0	0	0	57.4023	197.082	47	0	2	1	33.86
2013-04-26	neutral	0		2015-11-02	1	0	1	0	0	0	57.4023	197.082	47	0	2	1	34.11
2013-04-28	neutral	0		2015-11-03	1	0	1	0	0	0	57.4023	197.082	47	0	2	1	34.31
2013-04-29	neutral	0		2015-11-04	1	0	1	0	0	0	57.4023	197.082	47	0	2	1	34.15
2013-04-30	neutral	0		2015-11-07	1	0	1	0	0	0	57.4023	197.082	47	0	2	1	33.84
2013-04-30	neutral	0		2015-11-09	4	0	2	2	0	1	57.4023	198.082	47	0	2	2	33.35
2013-04-30	neutral	0		2015-11-10	36	1	31	4	0.0322581	0.129032	57.4345	198.211	47	0	2	31	33.21
2013-05-01	neutral	0		2015-11-11	59	1	51	7	0.0196078	0.137255	57.4541	198.349	47	0	2	51	32.86
2013-05-01	neutral	0		2015-11-12	26	0	26	0	0	0	57.4541	198.349	47	0	2	26	32.4
2013-05-01	neutral	0		2015-11-13	24	1	18	5	0.0555556	0.277778	57.5097	198.626	47	0	2	18	32.11
2013-05-05	neutral	0		2015-11-14	10	0	6	4	0	0.666667	57.5097	199.293	47	0	2	6	32.11
2013-05-05	neutral	0		2015-11-15	16	0	16	0	0	0	57.5097	199.293	47	0	2	16	32.11
2013-05-06	neutral	0		2015-11-16	38	0	35	3	0	0.0857143	57.5097	199.379	47	0	2	35	32.1
2013-05-07	neutral	0		2015-11-17	36	1	31	4	0.0322581	0.129032	57.542	199.508	47	0	2	31	32.64
2013-05-07	neutral	0		2015-11-18	35	1	30	4	0.0333333	0.133333	57.5753	199.641	47	0	2	30	33.16
2013-05-07	neutral	0		2015-11-19	36	1	31	4	0.0322581	0.129032	57.6076	199.77	47	0	2	31	34.3
2013-05-08	neutral	0		2015-11-20	5	0	4	1	0	0.25	57.6076	200.02	47	0	2	4	34.66
2013-05-08	neutral	0		2015-11-21	1	0	1	0	0	0	57.6076	200.02	47	0	2	1	34.66
2013-05-08	neutral	0		2015-11-22	2	0	2	0	0	0	57.6076	200.02	47	0	2	2	34.66
2013-05-08	neutral	0		2015-11-23	8	0	5	3	0	0.6	57.6076	200.62	47	0	2	5	34.48
2013-05-08	neutral	0		2015-11-24	3	0	3	0	0	0	57.6076	200.62	47	0	2	3	34.36
2013-05-09	neutral	0		2015-11-25	3	0	2	1	0	0.5	57.6076	201.12	47	0	2	2	34.45
2013-05-09	neutral	0		2015-11-26	2	0	1	1	0	1	57.6076	202.12	47	0	2	1	34.45
2013-05-09	neutral	0		2015-11-27	8	0	7	1	0	0.142857	57.6076	202.263	47	0	2	7	34.46
2013-05-10	neutral	0		2015-11-28	2	0	2	0	0	0	57.6076	202.263	47	0	2	2	34.46
2013-05-10	neutral	0		2015-11-30	3	0	3	0	0	0	57.6076	202.263	47	0	2	3	34.77
2013-05-10	neutral	0		2015-12-01	3	0	3	0	0	0	57.6076	202.263	47	0	2	3	35.09
2013-05-10	neutral	0		2015-12-02	4	0	4	0	0	0	57.6076	202.263	47	0	2	4	34.83
2013-05-11	neutral	0		2015-12-03	10	0	9	1	0	0.111111	57.6076	202.374	47	0	2	9	34.04
2013-05-13	neutral	0		2015-12-04	1	1	0	0	0	0	57.6076	202.374	46	-1	1	1	34.94
2013-05-14	neutral	0		2015-12-05	1	0	1	0	0	0	57.6076	202.374	46	0	2	1	34.94
2013-05-14	neutral	0		2015-12-07	3	0	2	1	0	0.5	57.6076	202.874	46	0	2	2	34.99
2013-05-14	neutral	0		2015-12-08	3	0	3	0	0	0	57.6076	202.874	46	0	2	3	34.75
2013-05-16	neutral	0		2015-12-09	16	0	13	3	0	0.230769	57.6076	203.105	46	0	2	13	34.81
2013-05-19	neutral	0		2015-12-10	3	0	2	1	0	0.5	57.6076	203.605	46	0	2	2	34.77
2013-05-20	neutral	0		2015-12-11	2	0	2	0	0	0	57.6076	203.605	46	0	2	2	34.27
2013-05-20	neutral	0		2015-12-12	2	0	2	0	0	0	57.6076	203.605	46	0	2	2	34.27
2013-05-21	neutral	0		2015-12-13	6	0	6	0	0	0	57.6076	203.605	46	0	2	6	34.27
2013-05-23	neutral	0		2015-12-14	12	0	10	2	0	0.2	57.6076	203.805	46	0	2	10	34.47
2013-05-27	neutral	0		2015-12-15	5	1	4	0	0.25	0	57.8576	203.805	46	0	2	4	35.18
2013-05-29	neutral	0		2015-12-16	5	0	4	1	0	0.25	57.8576	204.055	46	0	2	4	35.3
2013-05-29	neutral	0		2015-12-17	8	0	8	0	0	0	57.8576	204.055	46	0	2	8	34.91
2013-05-29	neutral	0		2015-12-18	8	0	8	0	0	0	57.8576	204.055	46	0	2	8	33.87
2013-05-30	neutral	0		2015-12-19	2	0	1	1	0	1	57.8576	205.055	46	0	2	1	33.87
2013-06-01	neutral	0		2015-12-20	2	0	1	1	0	1	57.8576	206.055	46	0	2	1	33.87
2013-06-03	neutral	0		2015-12-21	5	0	4	1	0	0.25	57.8576	206.305	46	0	2	4	34.24
2013-06-04	neutral	0		2015-12-22	1	0	0	1	0	0	57.8576	206.305	47	1	3	1	34.73
2013-06-04	neutral	0		2015-12-23	8	0	5	3	0	0.6	57.8576	206.905	47	0	2	5	35
2013-06-04	neutral	0		2015-12-25	1	0	0	1	0	0	57.8576	206.905	48	1	3	1	34.98
2013-06-06	neutral	0		2015-12-26	1	0	1	0	0	0	57.8576	206.905	48	0	2	1	34.98
2013-06-06	neutral	0		2015-12-31	1	0	1	0	0	0	57.8576	206.905	48	0	2	1	34.45
2013-06-07	neutral	0		2016-01-02	2	0	2	0	0	0	57.8576	206.905	48	0	2	2	34.45
2013-06-08	neutral	0		2016-01-04	2	0	2	0	0	0	57.8576	206.905	48	0	2	2	33.99
2013-06-09	neutral	0		2016-01-05	1	0	1	0	0	0	57.8576	206.905	48	0	2	1	33.83
2013-06-10	neutral	0		2016-01-06	1	0	1	0	0	0	57.8576	206.905	48	0	2	1	33.08
2013-06-10	neutral	0		2016-01-07	1	0	1	0	0	0	57.8576	206.905	48	0	2	1	31.84
2013-06-10	neutral	0		2016-01-08	3	0	3	0	0	0	57.8576	206.905	48	0	2	3	31.51
2013-06-12	neutral	0		2016-01-09	1	0	1	0	0	0	57.8576	206.905	48	0	2	1	31.51
2013-06-19	neutral	0		2016-01-11	4	0	4	0	0	0	57.8576	206.905	48	0	2	4	32.06
2013-06-25	neutral	0		2016-01-12	2	0	1	1	0	1	57.8576	207.905	48	0	2	1	32.68
2013-07-02	neutral	0		2016-01-13	4	0	4	0	0	0	57.8576	207.905	48	0	2	4	31.91
2013-07-02	neutral	0		2016-01-14	10	0	8	2	0	0.25	57.8576	208.155	48	0	2	8	32.74
2013-07-02	neutral	0		2016-01-15	11	1	9	1	0.111111	0.111111	57.9687	208.266	48	0	2	9	29.76
2013-07-09	neutral	0		2016-01-16	3	0	2	1	0	0.5	57.9687	208.766	48	0	2	2	29.76
2013-07-09	neutral	0		2016-01-17	12	1	8	3	0.125	0.375	58.0937	209.141	48	0	2	8	29.76
2013-07-10	neutral	0		2016-01-18	21	0	20	1	0	0.05	58.0937	209.191	48	0	2	20	29.76
2013-07-11	neutral	0		2016-01-19	12	1	10	1	0.1	0.1	58.1937	209.291	48	0	2	10	29.8
2013-07-11	neutral	0		2016-01-20	5	0	5	0	0	0	58.1937	209.291	48	0	2	5	29.59
2013-07-11	neutral	0		2016-01-21	7	0	6	1	0	0.166667	58.1937	209.458	48	0	2	6	29.66
2013-07-12	neutral	0		2016-01-23	1	0	1	0	0	0	58.1937	209.458	48	0	2	1	29.93
2013-07-16	neutral	0		2016-01-24	1	0	1	0	0	0	58.1937	209.458	48	0	2	1	29.93
2013-07-16	neutral	0		2016-01-25	1	0	1	0	0	0	58.1937	209.458	48	0	2	1	29.6
2013-07-17	neutral	0		2016-01-26	3	0	2	1	0	0.5	58.1937	209.958	48	0	2	2	29.94
2013-07-17	neutral	0		2016-01-28	2	0	2	0	0	0	58.1937	209.958	48	0	2	2	29.97
2013-07-21	neutral	0		2016-01-30	1	0	1	0	0	0	58.1937	209.958	48	0	2	1	31.02
2013-07-21	neutral	0		2016-02-02	3	0	1	2	0	2	58.1937	211.958	49	1	3	2	29.8
2013-07-23	neutral	0		2016-02-03	5	0	2	3	0	1.5	58.1937	213.458	50	1	3	3	29.34
2013-07-25	neutral	0		2016-02-06	1	0	1	0	0	0	58.1937	213.458	50	0	2	1	29.04
2013-07-30	neutral	0		2016-02-08	2	0	2	0	0	0	58.1937	213.458	50	0	2	2	28.82
2013-07-30	neutral	0		2016-02-09	10	0	6	4	0	0.666667	58.1937	214.124	50	0	2	6	28.81
2013-08-01	neutral	0		2016-02-10	13	0	8	5	0	0.625	58.1937	214.749	50	0	2	8	28.23
2013-08-01	neutral	0		2016-02-11	15	2	12	1	0.166667	0.0833333	58.3603	214.833	50	0	2	12	28.22
2013-08-05	neutral	0		2016-02-12	7	0	5	2	0	0.4	58.3603	215.233	50	0	2	5	28.64
2013-08-07	neutral	0		2016-02-13	6	0	4	2	0	0.5	58.3603	215.733	50	0	2	4	28.64
2013-08-09	neutral	0		2016-02-14	6	1	5	0	0.2	0	58.5603	215.733	50	0	2	5	28.64
2013-08-09	neutral	0		2016-02-15	5	1	2	2	0.5	1	59.0603	216.733	50	0	2	2	28.64
2013-08-19	neutral	0		2016-02-16	4	0	2	2	0	1	59.0603	217.733	50	0	2	2	28.78
2013-08-21	neutral	0		2016-02-17	5	0	4	1	0	0.25	59.0603	217.983	50	0	2	4	29.47
2013-08-21	neutral	0		2016-02-18	8	0	8	0	0	0	59.0603	217.983	50	0	2	8	29.42
2013-08-28	neutral	0		2016-02-19	2	0	2	0	0	0	59.0603	217.983	50	0	2	2	28.71
2013-09-09	neutral	0		2016-02-20	2	0	2	0	0	0	59.0603	217.983	50	0	2	2	28.71
2013-09-11	neutral	0		2016-02-21	4	0	4	0	0	0	59.0603	217.983	50	0	2	4	28.71
2013-09-24	neutral	0		2016-02-22	6	0	6	0	0	0	59.0603	217.983	50	0	2	6	29.35
2013-10-04	neutral	0		2016-02-23	4	0	4	0	0	0	59.0603	217.983	50	0	2	4	28.8
2013-10-11	neutral	0		2016-02-24	1	0	1	0	0	0	59.0603	217.983	50	0	2	1	29.19
2013-10-18	neutral	0		2016-02-25	3	0	3	0	0	0	59.0603	217.983	50	0	2	3	29.62
2013-10-22	neutral	0		2016-02-26	7	1	6	0	0.166667	0	59.227	217.983	50	0	2	6	29.8
2013-10-29	neutral	0		2016-02-27	6	0	6	0	0	0	59.227	217.983	50	0	2	6	29.8
2013-10-29	neutral	0		2016-02-28	5	0	4	1	0	0.25	59.227	218.233	50	0	2	4	29.8
2013-11-06	neutral	0		2016-02-29	3	0	3	0	0	0	59.227	218.233	50	0	2	3	29.59
2013-11-07	neutral	0		2016-03-01	4	0	2	2	0	1	59.227	219.233	50	0	2	2	30.37
2013-11-08	neutral	0		2016-03-02	2	0	1	1	0	1	59.227	220.233	50	0	2	1	30.54
2013-11-09	neutral	0		2016-03-03	4	0	3	1	0	0.333333	59.227	220.566	50	0	2	3	30.58
2013-11-11	neutral	0		2016-03-04	1	0	0	1	0	0	59.227	220.566	51	1	3	1	30.63
2013-11-14	neutral	0		2016-03-05	1	0	1	0	0	0	59.227	220.566	51	0	2	1	30.63
2013-11-15	neutral	0		2016-03-07	8	0	8	0	0	0	59.227	220.566	51	0	2	8	30.94
2013-11-16	neutral	0		2016-03-09	6	0	6	0	0	0	59.227	220.566	51	0	2	6	30.87
2013-11-16	neutral	0		2016-03-10	4	0	4	0	0	0	59.227	220.566	51	0	2	4	31.25
2013-11-18	neutral	0		2016-03-11	3	0	3	0	0	0	59.227	220.566	51	0	2	3	31.76
2013-11-19	neutral	0		2016-03-12	4	0	4	0	0	0	59.227	220.566	51	0	2	4	31.76
2013-11-19	neutral	0		2016-03-13	1	0	1	0	0	0	59.227	220.566	51	0	2	1	31.76
2013-11-20	neutral	0		2016-03-14	4	0	2	2	0	1	59.227	221.566	51	0	2	2	31.43
2013-11-22	neutral	0		2016-03-15	6	0	5	1	0	0.2	59.227	221.766	51	0	2	5	31.65
2013-11-22	neutral	0		2016-03-16	6	0	5	1	0	0.2	59.227	221.966	51	0	2	5	31.69
2013-11-22	neutral	0		2016-03-17	3	0	3	0	0	0	59.227	221.966	51	0	2	3	31.98
2013-11-23	neutral	0		2016-03-18	4	0	4	0	0	0	59.227	221.966	51	0	2	4	32.68
2013-11-25	neutral	0		2016-03-19	5	0	5	0	0	0	59.227	221.966	51	0	2	5	32.68
2013-11-26	neutral	0		2016-03-20	2	0	2	0	0	0	59.227	221.966	51	0	2	2	32.68
2013-11-27	neutral	0		2016-03-21	2	0	1	1	0	1	59.227	222.966	51	0	2	1	32.34
2013-11-29	neutral	0		2016-03-23	16	0	7	9	0	1.28571	59.227	224.252	52	1	3	9	32
2013-11-30	neutral	0		2016-03-26	1	0	1	0	0	0	59.227	224.252	52	0	2	1	31.88
2013-12-03	neutral	0		2016-03-27	1	0	1	0	0	0	59.227	224.252	52	0	2	1	31.88
2013-12-04	neutral	0		2016-03-28	2	0	1	1	0	1	59.227	225.252	52	0	2	1	31.9
2013-12-04	neutral	0		2016-03-31	2	0	2	0	0	0	59.227	225.252	52	0	2	2	32.35
2013-12-04	neutral	0		2016-04-01	1	0	1	0	0	0	59.227	225.252	52	0	2	1	32.45
2013-12-06	neutral	0		2016-04-02	3	0	3	0	0	0	59.227	225.252	52	0	2	3	32.45
2013-12-06	neutral	0		2016-04-03	1	0	1	0	0	0	59.227	225.252	52	0	2	1	32.45
2013-12-09	neutral	0		2016-04-05	1	0	0	1	0	0	59.227	225.252	53	1	3	1	31.9
2013-12-10	neutral	0		2016-04-09	1	0	1	0	0	0	59.227	225.252	53	0	2	1	31.63
2013-12-10	neutral	0		2016-04-11	2	0	2	0	0	0	59.227	225.252	53	0	2	2	31.67
2013-12-10	neutral	0		2016-04-12	1	0	0	1	0	0	59.227	225.252	54	1	3	1	31.86
2013-12-11	neutral	0		2016-04-14	1	0	1	0	0	0	59.227	225.252	54	0	2	1	31.8
2013-12-12	neutral	0		2016-04-15	1	0	1	0	0	0	59.227	225.252	54	0	2	1	31.46
2013-12-13	neutral	0		2016-04-16	1	0	1	0	0	0	59.227	225.252	54	0	2	1	31.46
2013-12-13	neutral	0		2016-04-19	3	0	1	2	0	2	59.227	227.252	55	1	3	2	31.6
2013-12-14	neutral	0		2016-04-20	1	0	1	0	0	0	59.227	227.252	55	0	2	1	32
2013-12-14	neutral	0		2016-04-21	2	0	1	1	0	1	59.227	228.252	55	0	2	1	31.97
2013-12-14	neutral	0		2016-04-23	2	0	2	0	0	0	59.227	228.252	55	0	2	2	31.64
2013-12-14	neutral	0		2016-04-24	2	0	2	0	0	0	59.227	228.252	55	0	2	2	31.64
2013-12-14	neutral	0		2016-04-25	2	0	0	2	0	0	59.227	228.252	56	1	3	2	31.39
2013-12-17	neutral	0		2016-04-26	2	0	2	0	0	0	59.227	228.252	56	0	2	2	31.4
2013-12-17	neutral	0		2016-04-27	1	0	0	1	0	0	59.227	228.252	57	1	3	1	31.75
2013-12-17	neutral	0		2016-04-28	4	0	4	0	0	0	59.227	228.252	57	0	2	4	31.11
2013-12-17	neutral	0		2016-04-30	1	0	1	0	0	0	59.227	228.252	57	0	2	1	30.28
2013-12-17	neutral	0		2016-05-02	4	0	0	4	0	0	59.227	228.252	58	1	3	4	30.61
2013-12-17	neutral	0		2016-05-03	2	0	1	1	0	1	59.227	229.252	58	0	2	1	30.36
2013-12-17	neutral	0		2016-05-04	5	0	5	0	0	0	59.227	229.252	58	0	2	5	29.85
2013-12-18	neutral	0		2016-05-05	3	0	1	2	0	2	59.227	231.252	59	1	3	2	29.9
2013-12-18	neutral	0		2016-05-07	1	0	1	0	0	0	59.227	231.252	59	0	2	1	30.04
2013-12-18	neutral	0		2016-05-09	2	1	0	1	0	0	59.227	231.252	58	-1	1	1	29.8
2013-12-18	neutral	0		2016-05-10	2	0	0	2	0	0	59.227	231.252	59	1	3	2	30.14
2013-12-18	neutral	0		2016-05-11	12	0	7	5	0	0.714286	59.227	231.966	59	0	2	7	30.06
2013-12-19	neutral	0		2016-05-13	2	0	2	0	0	0	59.227	231.966	59	0	2	2	29.91
2013-12-28	neutral	0		2016-05-14	1	0	1	0	0	0	59.227	231.966	59	0	2	1	29.91
2014-01-06	neutral	0		2016-05-16	1	0	1	0	0	0	59.227	231.966	59	0	2	1	30.39
2014-01-09	neutral	0		2016-05-18	1	0	1	0	0	0	59.227	231.966	59	0	2	1	29.99
2014-01-09	neutral	0		2016-05-19	2	0	1	1	0	1	59.227	232.966	59	0	2	1	29.63
2014-01-09	neutral	0		2016-05-21	1	0	1	0	0	0	59.227	232.966	59	0	2	1	30.15
2014-01-09	neutral	0		2016-05-23	6	0	4	2	0	0.5	59.227	233.466	59	0	2	4	30.23
2014-01-09	neutral	0		2016-05-27	1	0	0	1	0	0	59.227	233.466	60	1	3	1	31.57
2014-01-10	neutral	0		2016-05-28	1	0	1	0	0	0	59.227	233.466	60	0	2	1	31.57
2014-01-16	neutral	0		2016-05-30	2	0	0	2	0	0	59.227	233.466	61	1	3	2	31.57
2014-01-16	neutral	0		2016-05-31	4	0	2	2	0	1	59.227	234.466	61	0	2	2	31.59
2014-01-16	neutral	0		2016-06-02	2	0	2	0	0	0	59.227	234.466	61	0	2	2	31.76
2014-01-16	neutral	0		2016-06-04	1	0	1	0	0	0	59.227	234.466	61	0	2	1	31.62
2014-01-16	neutral	0		2016-06-06	3	0	1	2	0	2	59.227	236.466	62	1	3	2	31.68
2014-01-17	neutral	0		2016-06-09	6	0	4	2	0	0.5	59.227	236.966	62	0	2	4	31.94
2014-01-17	neutral	0		2016-06-10	1	0	1	0	0	0	59.227	236.966	62	0	2	1	32.04
2014-01-17	neutral	0		2016-06-11	2	0	2	0	0	0	59.227	236.966	62	0	2	2	32.04
2014-01-18	neutral	0		2016-06-13	12	0	5	7	0	1.4	59.227	238.366	63	1	3	7	32.17
2014-01-21	neutral	0		2016-06-17	1	0	0	1	0	0	59.227	238.366	64	1	3	1	31.76
2014-01-21	neutral	0		2016-06-18	6	0	2	4	0	2	59.227	240.366	65	1	3	4	31.76
2014-01-22	neutral	0		2016-06-21	5	0	3	2	0	0.666667	59.227	241.033	65	0	2	3	32.32
2014-01-27	neutral	0		2016-06-22	1	0	1	0	0	0	59.227	241.033	65	0	2	1	32.29
2014-01-29	neutral	0		2016-06-23	2	0	1	1	0	1	59.227	242.033	65	0	2	1	32.99
2014-01-31	neutral	0		2016-06-25	1	0	1	0	0	0	59.227	242.033	65	0	2	1	31.55
2014-02-03	neutral	0		2016-06-27	30	0	14	16	0	1.14286	59.227	243.175	66	1	3	16	30.72
2014-02-04	neutral	0		2016-06-28	8	1	4	3	0.25	0.75	59.477	243.925	66	0	2	4	31.19
2014-02-05	neutral	0		2016-06-30	1	0	1	0	0	0	59.477	243.925	66	0	2	1	32.8
2014-02-05	neutral	0		2016-07-01	6	0	0	6	0	0	59.477	243.925	67	1	3	6	32.75
2014-02-06	neutral	0		2016-07-02	1	0	1	0	0	0	59.477	243.925	67	0	2	1	32.75
2014-02-06	neutral	0		2016-07-03	1	0	0	1	0	0	59.477	243.925	68	1	3	1	32.75
2014-02-10	neutral	0		2016-07-05	9	0	5	4	0	0.8	59.477	244.725	68	0	2	5	32.68
2014-02-10	neutral	0		2016-07-06	2	0	2	0	0	0	59.477	244.725	68	0	2	2	32.97
2014-02-10	neutral	0		2016-07-08	1	0	1	0	0	0	59.477	244.725	68	0	2	1	34
2014-02-11	neutral	0		2016-07-09	1	0	1	0	0	0	59.477	244.725	68	0	2	1	34
2014-02-11	neutral	0		2016-07-11	2	0	1	1	0	1	59.477	245.725	68	0	2	1	34.38
2014-02-14	neutral	0		2016-07-12	4	0	3	1	0	0.333333	59.477	246.059	68	0	2	3	34.94
2014-02-14	neutral	0		2016-07-13	6	0	0	6	0	0	59.477	246.059	69	1	3	6	35.01
2014-02-14	neutral	0		2016-07-14	1	0	1	0	0	0	59.477	246.059	69	0	2	1	35.2
2014-02-18	neutral	0		2016-07-15	1	0	0	1	0	0	59.477	246.059	70	1	3	1	35.07
2014-02-18	neutral	0		2016-07-16	1	0	1	0	0	0	59.477	246.059	70	0	2	1	35.07
2014-02-19	neutral	0		2016-07-18	1	0	0	1	0	0	59.477	246.059	71	1	3	1	35.05
2014-02-19	neutral	0		2016-07-20	5	1	0	4	0	0	59.477	246.059	72	1	3	4	35.69
2014-02-21	neutral	0		2016-07-23	1	0	1	0	0	0	59.477	246.059	72	0	2	1	34.66
2014-02-24	neutral	0		2016-07-24	3	0	3	0	0	0	59.477	246.059	72	0	2	3	34.66
2014-02-27	neutral	0		2016-07-25	1	1	0	0	0	0	59.477	246.059	71	-1	1	1	34.69
2014-02-28	neutral	0		2016-07-26	1	0	1	0	0	0	59.477	246.059	71	0	2	1	35.09
2014-03-01	neutral	0		2016-07-27	4	0	4	0	0	0	59.477	246.059	71	0	2	4	34.83
2014-03-03	neutral	0		2016-07-30	1	0	1	0	0	0	59.477	246.059	71	0	2	1	34.86
2014-03-04	neutral	0		2016-08-01	4	0	4	0	0	0	59.477	246.059	71	0	2	4	34.85
2014-03-04	neutral	0		2016-08-02	7	0	4	3	0	0.75	59.477	246.809	71	0	2	4	34.56
2014-03-06	neutral	0		2016-08-03	7	0	5	2	0	0.4	59.477	247.209	71	0	2	5	34.25
2014-03-06	neutral	0		2016-08-04	1	0	1	0	0	0	59.477	247.209	71	0	2	1	34.58
2014-03-06	neutral	0		2016-08-05	4	3	0	1	0	0	59.477	247.209	70	-1	1	3	34.98
2014-03-06	neutral	0		2016-08-06	2	0	2	0	0	0	59.477	247.209	70	0	2	2	34.98
2014-03-08	neutral	0		2016-08-09	1	0	0	1	0	0	59.477	247.209	71	1	3	1	34.92
2014-03-09	neutral	0		2016-08-10	2	0	0	2	0	0	59.477	247.209	72	1	3	2	34.53
2014-03-09	neutral	0		2016-08-12	2	0	1	1	0	1	59.477	248.209	72	0	2	1	34.57
2014-03-11	neutral	0		2016-08-13	1	0	1	0	0	0	59.477	248.209	72	0	2	1	34.57
2014-03-11	neutral	0		2016-08-15	5	0	4	1	0	0.25	59.477	248.459	72	0	2	4	34.91
2014-03-11	neutral	0		2016-08-16	1	0	0	1	0	0	59.477	248.459	73	1	3	1	35.21
2014-03-13	neutral	0		2016-08-17	2	0	1	1	0	1	59.477	249.459	73	0	2	1	35.02
2014-03-15	neutral	0		2016-08-18	1	0	0	1	0	0	59.477	249.459	74	1	3	1	34.97
2014-03-17	neutral	0		2016-08-19	1	0	0	1	0	0	59.477	249.459	75	1	3	1	35.24
2014-03-17	neutral	0		2016-08-20	2	0	1	1	0	1	59.477	250.459	75	0	2	1	35.24
2014-03-18	neutral	0		2016-08-22	2	0	0	2	0	0	59.477	250.459	76	1	3	2	35.36
2014-03-20	neutral	0		2016-08-23	6	0	4	2	0	0.5	59.477	250.959	76	0	2	4	35.4
2014-03-20	neutral	0		2016-08-24	3	0	2	1	0	0.5	59.477	251.459	76	0	2	2	35.15
2014-03-22	neutral	0		2016-08-25	1	0	1	0	0	0	59.477	251.459	76	0	2	1	35.09
2014-03-23	neutral	0		2016-08-27	1	0	1	0	0	0	59.477	251.459	76	0	2	1	35.26
2014-03-25	neutral	0		2016-08-29	1	0	0	1	0	0	59.477	251.459	77	1	3	1	35.55
2014-03-25	neutral	0		2016-08-30	5	0	1	4	0	4	59.477	255.459	78	1	3	4	35.7
2014-03-25	neutral	0		2016-08-31	1	0	0	1	0	0	59.477	255.459	79	1	3	1	35.89
2014-03-25	neutral	0		2016-09-01	3	0	1	2	0	2	59.477	257.459	80	1	3	2	36.02
2014-03-25	neutral	0		2016-09-02	9	0	6	3	0	0.5	59.477	257.959	80	0	2	6	36.08
2014-03-25	neutral	0		2016-09-03	2	0	2	0	0	0	59.477	257.959	80	0	2	2	36.08
2014-03-26	neutral	0		2016-09-05	6	0	4	2	0	0.5	59.477	258.459	80	0	2	4	36.08
2014-03-29	neutral	0		2016-09-06	3	0	0	3	0	0	59.477	258.459	81	1	3	3	36.57
2014-04-03	neutral	0		2016-09-07	5	0	2	3	0	1.5	59.477	259.959	82	1	3	3	36.46
2014-04-03	neutral	0		2016-09-08	21	0	10	11	0	1.1	59.477	261.059	83	1	3	11	36.44
2014-04-03	neutral	0		2016-09-09	3	0	0	3	0	0	59.477	261.059	84	1	3	3	35.44
2014-04-03	neutral	0		2016-09-10	1	0	1	0	0	0	59.477	261.059	84	0	2	1	35.44
2014-04-03	neutral	0		2016-09-11	1	0	0	1	0	0	59.477	261.059	85	1	3	1	35.44
2014-04-03	neutral	0		2016-09-12	6	0	5	1	0	0.2	59.477	261.259	85	0	2	5	36.08
2014-04-03	neutral	0		2016-09-13	4	0	3	1	0	0.333333	59.477	261.592	85	0	2	3	35.61
2014-04-03	neutral	0		2016-09-14	4	0	1	3	0	3	59.477	264.592	86	1	3	3	35.62
2014-04-03	neutral	0		2016-09-16	13	3	8	2	0.375	0.25	59.852	264.842	86	0	2	8	37.67
2014-04-04	neutral	0		2016-09-17	3	0	1	2	0	2	59.852	266.842	87	1	3	2	37.67
2014-04-05	neutral	0		2016-09-18	4	0	1	3	0	3	59.852	269.842	88	1	3	3	37.67
2014-04-10	neutral	0		2016-09-19	3	0	2	1	0	0.5	59.852	270.342	88	0	2	2	37.16
2014-04-11	neutral	0		2016-09-20	5	0	3	2	0	0.666667	59.852	271.009	88	0	2	3	37.14
2014-04-11	neutral	0		2016-09-22	4	0	0	4	0	0	59.852	271.009	89	1	3	4	37.55
2014-04-12	neutral	0		2016-09-23	5	0	0	5	0	0	59.852	271.009	90	1	3	5	37.19
2014-04-17	neutral	0		2016-09-24	5	0	1	4	0	4	59.852	275.009	91	1	3	4	37.19
2014-04-19	neutral	0		2016-09-25	2	0	0	2	0	0	59.852	275.009	92	1	3	2	37.19
2014-04-19	neutral	0		2016-09-26	8	0	4	4	0	1	59.852	276.009	92	0	2	4	36.65
2014-04-22	neutral	0		2016-09-27	6	0	2	4	0	2	59.852	278.009	93	1	3	4	37.18
2014-04-26	neutral	0		2016-10-01	5	0	1	4	0	4	59.852	282.009	94	1	3	4	37.75
2014-04-28	neutral	0		2016-10-02	1	0	0	1	0	0	59.852	282.009	95	1	3	1	37.75
2014-04-30	neutral	0		2016-10-03	2	0	0	2	0	0	59.852	282.009	96	1	3	2	37.66
2014-05-02	neutral	0		2016-10-06	1	0	0	1	0	0	59.852	282.009	97	1	3	1	38.07
2014-05-02	neutral	0		2016-10-07	3	0	3	0	0	0	59.852	282.009	97	0	2	3	38.1
2014-05-02	neutral	0		2016-10-08	2	0	1	1	0	1	59.852	283.009	97	0	2	1	38.1
2014-05-02	neutral	0		2016-10-11	2	0	2	0	0	0	59.852	283.009	97	0	2	2	37.27
2014-05-02	neutral	0		2016-10-13	2	0	2	0	0	0	59.852	283.009	97	0	2	2	36.97
2014-05-02	neutral	0		2016-10-14	1	0	1	0	0	0	59.852	283.009	97	0	2	1	37.45
2014-05-03	neutral	0		2016-10-15	2	0	2	0	0	0	59.852	283.009	97	0	2	2	37.45
2014-05-05	neutral	0		2016-10-16	1	0	1	0	0	0	59.852	283.009	97	0	2	1	37.45
2014-05-06	neutral	0		2016-10-17	4	0	0	4	0	0	59.852	283.009	98	1	3	4	37.29
2014-05-06	neutral	0		2016-10-18	4	0	2	2	0	1	59.852	284.009	98	0	2	2	37.75
2014-05-07	neutral	0		2016-10-19	2	0	0	2	0	0	59.852	284.009	99	1	3	2	35.51
2014-05-07	neutral	0		2016-10-20	3	0	3	0	0	0	59.852	284.009	99	0	2	3	35.43
2014-05-07	neutral	0		2016-10-22	1	0	1	0	0	0	59.852	284.009	99	0	2	1	35.15
2014-05-07	neutral	0		2016-10-24	5	0	3	2	0	0.666667	59.852	284.675	99	0	2	3	35.26
2014-05-07	neutral	0		2016-10-26	1	0	1	0	0	0	59.852	284.675	99	0	2	1	34.92
2014-05-07	neutral	0		2016-10-28	3	0	2	1	0	0.5	59.852	285.175	99	0	2	2	34.74
2014-05-07	neutral	0		2016-10-29	3	0	3	0	0	0	59.852	285.175	99	0	2	3	34.74
2014-05-08	neutral	0		2016-10-30	3	0	3	0	0	0	59.852	285.175	99	0	2	3	34.74
2014-05-08	neutral	0		2016-10-31	2	0	0	2	0	0	59.852	285.175	100	1	3	2	34.87
2014-05-08	neutral	0		2016-11-01	8	0	4	4	0	1	59.852	286.175	100	0	2	4	34.52
2014-05-08	neutral	0		2016-11-02	1	0	1	0	0	0	59.852	286.175	100	0	2	1	34.6
2014-05-09	neutral	0		2016-11-03	3	0	3	0	0	0	59.852	286.175	100	0	2	3	33.93
2014-05-10	neutral	0		2016-11-04	1	0	1	0	0	0	59.852	286.175	100	0	2	1	33.61
2014-05-12	neutral	0		2016-11-05	5	0	2	3	0	1.5	59.852	287.675	101	1	3	3	33.61
2014-05-13	neutral	0		2016-11-10	2	0	2	0	0	0	59.852	287.675	101	0	2	2	34.5
2014-05-13	neutral	0		2016-11-11	1	0	0	1	0	0	59.852	287.675	102	1	3	1	34.61
2014-05-17	neutral	0		2016-11-12	1	0	1	0	0	0	59.852	287.675	102	0	2	1	34.61
2014-05-19	neutral	0		2016-11-14	2	0	0	2	0	0	59.852	287.675	103	1	3	2	34.48
2014-05-19	neutral	0		2016-11-15	1	0	1	0	0	0	59.852	287.675	103	0	2	1	34.91
2014-05-19	neutral	0		2016-11-16	1	0	0	1	0	0	59.852	287.675	104	1	3	1	34.84
2014-05-19	neutral	0		2016-11-17	4	0	3	1	0	0.333333	59.852	288.009	104	0	2	3	35.02
2014-05-19	neutral	0		2016-11-18	1	0	1	0	0	0	59.852	288.009	104	0	2	1	34.95
2014-05-19	neutral	0		2016-11-19	1	0	1	0	0	0	59.852	288.009	104	0	2	1	34.95
2014-05-19	neutral	0		2016-11-21	2	0	1	1	0	1	59.852	289.009	104	0	2	1	34.98
2014-05-19	neutral	0		2016-11-23	7	0	2	5	0	2.5	59.852	291.509	105	1	3	5	35.2
2014-05-19	neutral	0		2016-11-24	1	0	0	1	0	0	59.852	291.509	106	1	3	1	35.2
2014-05-19	neutral	0		2016-11-25	6	0	4	2	0	0.5	59.852	292.009	106	0	2	4	35.44
2014-05-24	neutral	0		2016-11-26	1	0	1	0	0	0	59.852	292.009	106	0	2	1	35.44
2014-05-27	neutral	0		2016-11-28	3	0	1	2	0	2	59.852	294.009	107	1	3	2	35.51
2014-05-31	neutral	0		2016-11-29	2	0	1	1	0	1	59.852	295.009	107	0	2	1	35.31
2014-06-02	neutral	0		2016-11-30	9	0	4	5	0	1.25	59.852	296.259	108	1	3	5	34.7
2014-06-02	neutral	0		2016-12-01	2	0	2	0	0	0	59.852	296.259	108	0	2	2	33.76
2014-06-02	neutral	0		2016-12-02	2	0	0	2	0	0	59.852	296.259	109	1	3	2	34.16
2014-06-02	neutral	0		2016-12-03	1	0	1	0	0	0	59.852	296.259	109	0	2	1	34.16
2014-06-02	neutral	0		2016-12-06	1	0	0	1	0	0	59.852	296.259	110	1	3	1	34.72
2014-06-06	neutral	0		2016-12-07	9	0	6	3	0	0.5	59.852	296.759	110	0	2	6	35.5
2014-06-06	neutral	0		2016-12-08	10	0	7	3	0	0.428571	59.852	297.187	110	0	2	7	35.7
2014-06-06	neutral	0		2016-12-09	3	0	2	1	0	0.5	59.852	297.687	110	0	2	2	35.76
2014-06-06	neutral	0		2016-12-10	3	1	2	0	0.5	0	60.352	297.687	110	0	2	2	35.76
2014-06-06	neutral	0		2016-12-12	3	0	1	2	0	2	60.352	299.687	111	1	3	2	35.97
2014-06-07	neutral	0		2016-12-13	4	0	1	3	0	3	60.352	302.687	112	1	3	3	36.8
2014-06-09	neutral	0		2016-12-14	19	0	13	6	0	0.461538	60.352	303.149	112	0	2	13	36.55
2014-06-09	neutral	0		2016-12-15	9	2	7	0	0.285714	0	60.6377	303.149	112	0	2	7	36.79
2014-06-14	neutral	0		2016-12-16	3	0	1	2	0	2	60.6377	305.149	113	1	3	2	36.31
2014-06-15	neutral	0		2016-12-17	1	0	1	0	0	0	60.6377	305.149	113	0	2	1	36.31
2014-06-16	neutral	0		2016-12-19	2	0	1	1	0	1	60.6377	306.149	113	0	2	1	36.89
2014-06-16	neutral	0		2016-12-20	2	0	1	1	0	1	60.6377	307.149	113	0	2	1	37.21
2014-06-16	neutral	0		2016-12-21	6	0	3	3	0	1	60.6377	308.149	113	0	2	3	36.98
2014-06-16	neutral	0		2016-12-22	5	0	5	0	0	0	60.6377	308.149	113	0	2	5	36.93
2014-06-16	neutral	0		2016-12-24	1	0	1	0	0	0	60.6377	308.149	113	0	2	1	36.97
2014-06-17	neutral	0		2016-12-26	1	0	1	0	0	0	60.6377	308.149	113	0	2	1	36.97
2014-06-18	neutral	0		2016-12-28	1	0	0	1	0	0	60.6377	308.149	114	1	3	1	36.63
2014-06-21	neutral	0		2016-12-29	2	0	2	0	0	0	60.6377	308.149	114	0	2	2	36.66
2014-06-21	neutral	0		2016-12-30	2	0	0	2	0	0	60.6377	308.149	115	1	3	2	36.27
2014-06-21	neutral	0		2016-12-31	2	0	2	0	0	0	60.6377	308.149	115	0	2	2	36.27
2014-06-21	neutral	0		2017-01-04	1	0	1	0	0	0	60.6377	308.149	115	0	2	1	36.41
2014-06-21	neutral	0		2017-01-05	2	0	2	0	0	0	60.6377	308.149	115	0	2	2	36.35
2014-06-21	neutral	0		2017-01-07	2	0	2	0	0	0	60.6377	308.149	115	0	2	2	36.48
2014-06-21	neutral	0		2017-01-10	1	0	0	1	0	0	60.6377	308.149	116	1	3	1	36.54
2014-06-23	neutral	0		2017-01-11	1	0	1	0	0	0	60.6377	308.149	116	0	2	1	36.95
2014-06-23	neutral	0		2017-01-12	3	0	2	1	0	0.5	60.6377	308.649	116	0	2	2	36.71
2014-06-23	neutral	0		2017-01-13	2	1	1	0	1	0	61.6377	308.649	115	-1	1	1	36.79
2014-06-23	neutral	0		2017-01-14	2	0	2	0	0	0	61.6377	308.649	115	0	2	2	36.79
2014-06-26	neutral	0		2017-01-19	3	0	3	0	0	0	61.6377	308.649	115	0	2	3	36.57
2014-06-26	neutral	0		2017-01-21	1	0	1	0	0	0	61.6377	308.649	115	0	2	1	36.94
2014-06-28	neutral	0		2017-01-23	3	0	3	0	0	0	61.6377	308.649	115	0	2	3	36.77
2014-06-30	neutral	0		2017-01-24	4	0	3	1	0	0.333333	61.6377	308.982	115	0	2	3	37.62
2014-06-30	neutral	0		2017-01-25	7	0	6	1	0	0.166667	61.6377	309.149	115	0	2	6	37.8
2014-07-05	neutral	0		2017-01-26	6	0	4	2	0	0.5	61.6377	309.649	115	0	2	4	37.56
2014-07-07	neutral	0		2017-01-27	3	0	3	0	0	0	61.6377	309.649	115	0	2	3	37.98
2014-07-08	neutral	0		2017-01-28	1	0	1	0	0	0	61.6377	309.649	115	0	2	1	37.98
2014-07-10	neutral	0		2017-01-29	1	0	1	0	0	0	61.6377	309.649	115	0	2	1	37.98
2014-07-10	neutral	0		2017-01-30	4	0	4	0	0	0	61.6377	309.649	115	0	2	4	37.42
2014-07-10	neutral	0		2017-01-31	5	0	5	0	0	0	61.6377	309.649	115	0	2	5	36.82
2014-07-10	neutral	0		2017-02-01	5	0	3	2	0	0.666667	61.6377	310.316	115	0	2	3	36.52
2014-07-12	neutral	0		2017-02-02	6	0	5	1	0	0.2	61.6377	310.516	115	0	2	5	36.68
2014-07-15	neutral	0		2017-02-03	2	0	2	0	0	0	61.6377	310.516	115	0	2	2	36.52
2014-07-15	neutral	0		2017-02-04	2	0	2	0	0	0	61.6377	310.516	115	0	2	2	36.52
2014-07-19	neutral	0		2017-02-06	4	1	3	0	0.333333	0	61.971	310.516	115	0	2	3	36.27
2014-07-22	neutral	0		2017-02-07	6	3	3	0	1	0	62.971	310.516	114	-1	1	3	36.35
2014-07-26	neutral	0		2017-02-08	14	0	12	2	0	0.166667	62.971	310.682	114	0	2	12	36.38
2014-07-27	neutral	0		2017-02-09	8	0	5	3	0	0.6	62.971	311.282	114	0	2	5	35.46
2014-07-28	neutral	0		2017-02-10	12	0	8	4	0	0.5	62.971	311.782	114	0	2	8	35.34
2014-07-29	neutral	0		2017-02-11	1	0	1	0	0	0	62.971	311.782	114	0	2	1	35.34
2014-07-29	neutral	0		2017-02-13	3	0	3	0	0	0	62.971	311.782	114	0	2	3	35.8
2014-07-29	neutral	0		2017-02-14	2	0	2	0	0	0	62.971	311.782	114	0	2	2	35.93
2014-07-30	neutral	0		2017-02-15	6	0	5	1	0	0.2	62.971	311.982	114	0	2	5	36.05
2014-07-31	neutral	0		2017-02-16	2	0	2	0	0	0	62.971	311.982	114	0	2	2	36.41
2014-07-31	neutral	0		2017-02-17	2	0	2	0	0	0	62.971	311.982	114	0	2	2	36.48
2014-07-31	neutral	0		2017-02-18	1	0	1	0	0	0	62.971	311.982	114	0	2	1	36.48
2014-08-02	neutral	0		2017-02-19	2	0	1	1	0	1	62.971	312.982	114	0	2	1	36.48
2014-08-02	neutral	0		2017-02-20	2	0	2	0	0	0	62.971	312.982	114	0	2	2	36.48
2014-08-06	neutral	0		2017-02-21	2	0	2	0	0	0	62.971	312.982	114	0	2	2	36.52
2014-08-06	neutral	0		2017-02-22	5	0	2	3	0	1.5	62.971	314.482	115	1	3	3	36.07
2014-08-06	neutral	0		2017-02-23	1	0	1	0	0	0	62.971	314.482	115	0	2	1	36.18
2014-08-06	neutral	0		2017-02-24	3	0	2	1	0	0.5	62.971	314.982	115	0	2	2	36.53
2014-08-08	neutral	0		2017-02-25	1	0	1	0	0	0	62.971	314.982	115	0	2	1	36.53
2014-08-08	neutral	0		2017-02-26	2	0	1	1	0	1	62.971	315.982	115	0	2	1	36.53
2014-08-08	neutral	0		2017-02-27	22	0	8	14	0	1.75	62.971	317.732	116	1	3	14	36.51
2014-08-08	neutral	0		2017-02-28	7	0	3	4	0	1.33333	62.971	319.066	117	1	3	4	36.2
2014-08-09	neutral	0		2017-03-02	1	1	0	0	0	0	62.971	319.066	116	-1	1	1	35.91
2014-08-09	neutral	0		2017-03-03	1	0	0	1	0	0	62.971	319.066	117	1	3	1	35.9
2014-08-09	neutral	0		2017-03-04	2	0	2	0	0	0	62.971	319.066	117	0	2	2	35.9
2014-08-09	neutral	0		2017-03-05	11	1	8	2	0.125	0.25	63.096	319.316	117	0	2	8	35.9
2014-08-09	neutral	0		2017-03-06	1	0	1	0	0	0	63.096	319.316	117	0	2	1	35.57
2014-08-11	neutral	0		2017-03-07	1	0	1	0	0	0	63.096	319.316	117	0	2	1	35.8
2014-08-11	neutral	0		2017-03-08	1	0	1	0	0	0	63.096	319.316	117	0	2	1	35.62
2014-08-11	neutral	0		2017-03-11	1	0	1	0	0	0	63.096	319.316	117	0	2	1	35.91
2014-08-11	neutral	0		2017-03-13	8	1	5	2	0.2	0.4	63.296	319.716	117	0	2	5	35.16
2014-08-11	neutral	0		2017-03-14	1	0	1	0	0	0	63.296	319.716	117	0	2	1	35.18
2014-08-14	neutral	0		2017-03-15	4	0	4	0	0	0	63.296	319.716	117	0	2	4	35.1
2014-08-14	neutral	0		2017-03-16	2	0	2	0	0	0	63.296	319.716	117	0	2	2	35.14
2014-08-14	neutral	0		2017-03-17	3	0	2	1	0	0.5	63.296	320.216	117	0	2	2	35.27
2014-08-16	neutral	0		2017-03-18	1	0	1	0	0	0	63.296	320.216	117	0	2	1	35.27
2014-08-16	neutral	0		2017-03-19	2	0	0	2	0	0	63.296	320.216	118	1	3	2	35.27
2014-08-18	neutral	0		2017-03-20	1	0	1	0	0	0	63.296	320.216	118	0	2	1	35.43
2014-08-21	neutral	0		2017-03-21	2	0	2	0	0	0	63.296	320.216	118	0	2	2	35.04
2014-08-21	neutral	0		2017-03-22	1	0	1	0	0	0	63.296	320.216	118	0	2	1	35.37
2014-08-21	neutral	0		2017-03-23	5	0	4	1	0	0.25	63.296	320.466	118	0	2	4	35.27
2014-08-21	neutral	0		2017-03-24	1	0	1	0	0	0	63.296	320.466	118	0	2	1	35.16
2014-08-21	neutral	0		2017-03-25	1	0	1	0	0	0	63.296	320.466	118	0	2	1	35.16
2014-08-21	neutral	0		2017-03-27	2	0	2	0	0	0	63.296	320.466	118	0	2	2	35.39
2014-08-23	neutral	0		2017-03-28	1	0	1	0	0	0	63.296	320.466	118	0	2	1	35.6
2014-08-28	neutral	0		2017-03-29	1	0	1	0	0	0	63.296	320.466	118	0	2	1	35.57
2014-08-30	neutral	0		2017-03-30	1	0	1	0	0	0	63.296	320.466	118	0	2	1	35.75
2014-09-01	neutral	0		2017-03-31	2	0	1	1	0	1	63.296	321.466	118	0	2	1	36.07
2014-09-04	neutral	0		2017-04-01	1	0	1	0	0	0	63.296	321.466	118	0	2	1	36.07
2014-09-04	neutral	0		2017-04-03	4	0	3	1	0	0.333333	63.296	321.799	118	0	2	3	36.16
2014-09-05	neutral	0		2017-04-04	1	0	1	0	0	0	63.296	321.799	118	0	2	1	36.28
2014-09-06	neutral	0		2017-04-05	1	0	1	0	0	0	63.296	321.799	118	0	2	1	36.22
2014-09-08	neutral	0		2017-04-06	1	0	1	0	0	0	63.296	321.799	118	0	2	1	36.03
2014-09-10	neutral	0		2017-04-07	3	0	1	2	0	2	63.296	323.799	119	1	3	2	36.03
2014-09-13	neutral	0		2017-04-08	1	0	1	0	0	0	63.296	323.799	119	0	2	1	36.03
2014-09-17	neutral	0		2017-04-09	1	0	0	1	0	0	63.296	323.799	120	1	3	1	36.03
2014-09-17	neutral	0		2017-04-10	4	0	2	2	0	1	63.296	324.799	120	0	2	2	35.8
2014-09-20	neutral	0		2017-04-11	2	0	2	0	0	0	63.296	324.799	120	0	2	2	35.74
2014-09-23	neutral	0		2017-04-12	1	0	1	0	0	0	63.296	324.799	120	0	2	1	35.63
2014-09-24	neutral	0		2017-04-13	2	0	2	0	0	0	63.296	324.799	120	0	2	2	35.25
2014-09-27	neutral	0		2017-04-14	1	0	1	0	0	0	63.296	324.799	120	0	2	1	35.25
2014-10-03	neutral	0		2017-04-15	1	0	1	0	0	0	63.296	324.799	120	0	2	1	35.25
2014-10-04	neutral	0		2017-04-17	3	0	3	0	0	0	63.296	324.799	120	0	2	3	35.48
2014-10-08	neutral	0		2017-04-18	3	0	1	2	0	2	63.296	326.799	121	1	3	2	35.77
2014-10-10	neutral	0		2017-04-19	3	0	3	0	0	0	63.296	326.799	121	0	2	3	35.91
2014-10-11	neutral	0		2017-04-20	2	0	1	1	0	1	63.296	327.799	121	0	2	1	36.18
2014-10-18	neutral	0		2017-04-21	3	0	3	0	0	0	63.296	327.799	121	0	2	3	36.32
2014-10-22	neutral	0		2017-04-22	1	0	1	0	0	0	63.296	327.799	121	0	2	1	36.32
2014-10-22	neutral	0		2017-04-25	3	0	3	0	0	0	63.296	327.799	121	0	2	3	36.87
2014-10-25	neutral	0		2017-04-26	4	1	2	1	0.5	0.5	63.796	328.299	121	0	2	2	36.93
2014-10-25	neutral	0		2017-04-27	6	1	4	1	0.25	0.25	64.046	328.549	121	0	2	4	37.43
2014-10-28	neutral	0		2017-04-28	1	0	1	0	0	0	64.046	328.549	121	0	2	1	36.15
2014-10-28	neutral	0		2017-04-29	2	0	2	0	0	0	64.046	328.549	121	0	2	2	36.15
2014-10-29	neutral	0		2017-05-01	4	0	4	0	0	0	64.046	328.549	121	0	2	4	36.31
2014-10-31	neutral	0		2017-05-02	5	0	4	1	0	0.25	64.046	328.799	121	0	2	4	36.97
2014-11-01	neutral	0		2017-05-03	4	0	4	0	0	0	64.046	328.799	121	0	2	4	36.98
2014-11-05	neutral	0		2017-05-04	5	0	5	0	0	0	64.046	328.799	121	0	2	5	36.85
2014-11-05	neutral	0		2017-05-05	2	0	2	0	0	0	64.046	328.799	121	0	2	2	36.82
2014-11-08	neutral	0		2017-05-06	3	1	2	0	0.5	0	64.546	328.799	121	0	2	2	36.82
2014-11-11	neutral	0		2017-05-08	2	0	2	0	0	0	64.546	328.799	121	0	2	2	36.54
2014-11-11	neutral	0		2017-05-09	3	0	3	0	0	0	64.546	328.799	121	0	2	3	36.37
2014-11-11	neutral	0		2017-05-10	10	0	10	0	0	0	64.546	328.799	121	0	2	10	36.01
2014-11-12	neutral	0		2017-05-11	6	0	4	2	0	0.5	64.546	329.299	121	0	2	4	35.69
2014-11-13	neutral	0		2017-05-12	3	0	2	1	0	0.5	64.546	329.799	121	0	2	2	35.53
2014-11-13	neutral	0		2017-05-13	2	0	2	0	0	0	64.546	329.799	121	0	2	2	35.53
2014-11-14	neutral	0		2017-05-14	1	0	1	0	0	0	64.546	329.799	121	0	2	1	35.53
2014-11-15	neutral	0		2017-05-15	4	0	4	0	0	0	64.546	329.799	121	0	2	4	35.63
2014-11-20	neutral	0		2017-05-16	2	0	2	0	0	0	64.546	329.799	121	0	2	2	35.82
2014-11-20	neutral	0		2017-05-17	2	0	2	0	0	0	64.546	329.799	121	0	2	2	35.04
2014-11-21	neutral	0		2017-05-18	2	0	2	0	0	0	64.546	329.799	121	0	2	2	35.22
2014-11-21	neutral	0		2017-05-19	2	0	2	0	0	0	64.546	329.799	121	0	2	2	35.4
2014-11-22	neutral	0		2017-05-20	1	0	1	0	0	0	64.546	329.799	121	0	2	1	35.4
2014-11-25	neutral	0		2017-05-22	1	0	0	1	0	0	64.546	329.799	122	1	3	1	35.77
2014-11-25	neutral	0		2017-05-23	13	0	13	0	0	0	64.546	329.799	122	0	2	13	35.86
2014-11-28	neutral	0		2017-05-24	13	0	13	0	0	0	64.546	329.799	122	0	2	13	36.12
2014-11-28	neutral	0		2017-05-25	1	0	1	0	0	0	64.546	329.799	122	0	2	1	36.26
2014-11-29	neutral	0		2017-05-26	2	0	2	0	0	0	64.546	329.799	122	0	2	2	36.26
2014-12-01	neutral	0		2017-05-27	3	0	3	0	0	0	64.546	329.799	122	0	2	3	36.26
2014-12-02	neutral	0		2017-05-29	2	0	2	0	0	0	64.546	329.799	122	0	2	2	36.26
2014-12-02	neutral	0		2017-05-30	3	0	2	1	0	0.5	64.546	330.299	122	0	2	2	36.18
2014-12-03	neutral	0		2017-05-31	5	0	2	3	0	1.5	64.546	331.799	123	1	3	3	36.11
2014-12-03	neutral	0		2017-06-01	3	0	3	0	0	0	64.546	331.799	123	0	2	3	36.12
2014-12-05	neutral	0		2017-06-02	2	0	2	0	0	0	64.546	331.799	123	0	2	2	36.32
2014-12-06	neutral	0		2017-06-03	2	0	1	1	0	1	64.546	332.799	123	0	2	1	36.32
2014-12-07	neutral	0		2017-06-04	1	0	0	1	0	0	64.546	332.799	124	1	3	1	36.32
2014-12-09	neutral	0		2017-06-05	4	0	2	2	0	1	64.546	333.799	124	0	2	2	36.34
2014-12-10	neutral	0		2017-06-06	2	0	2	0	0	0	64.546	333.799	124	0	2	2	36.13
2014-12-10	neutral	0		2017-06-07	4	0	4	0	0	0	64.546	333.799	124	0	2	4	36.26
2014-12-10	neutral	0		2017-06-08	2	0	2	0	0	0	64.546	333.799	124	0	2	2	36.48
2014-12-10	neutral	0		2017-06-09	4	0	4	0	0	0	64.546	333.799	124	0	2	4	35.71
2014-12-10	neutral	0		2017-06-10	1	0	1	0	0	0	64.546	333.799	124	0	2	1	35.71
2014-12-10	neutral	0		2017-06-12	4	0	4	0	0	0	64.546	333.799	124	0	2	4	35.73
2014-12-10	neutral	0		2017-06-13	2	0	2	0	0	0	64.546	333.799	124	0	2	2	35.88
2014-12-10	neutral	0		2017-06-14	2	0	2	0	0	0	64.546	333.799	124	0	2	2	35.53
2014-12-10	neutral	0		2017-06-15	2	0	2	0	0	0	64.546	333.799	124	0	2	2	35.31
2014-12-10	neutral	0		2017-06-16	2	0	2	0	0	0	64.546	333.799	124	0	2	2	35.21
2014-12-10	neutral	0		2017-06-17	1	0	1	0	0	0	64.546	333.799	124	0	2	1	35.21
2014-12-10	neutral	0		2017-06-19	2	0	2	0	0	0	64.546	333.799	124	0	2	2	35.51
2014-12-10	neutral	0		2017-06-20	1	0	1	0	0	0	64.546	333.799	124	0	2	1	34.86
2014-12-10	neutral	0		2017-06-21	1	0	1	0	0	0	64.546	333.799	124	0	2	1	34.58
2014-12-10	neutral	0		2017-06-22	2	0	2	0	0	0	64.546	333.799	124	0	2	2	34.36
2014-12-11	neutral	0		2017-06-23	4	0	3	1	0	0.333333	64.546	334.132	124	0	2	3	34.19
2014-12-12	neutral	0		2017-06-24	1	0	1	0	0	0	64.546	334.132	124	0	2	1	34.19
2014-12-12	neutral	0		2017-06-26	4	0	4	0	0	0	64.546	334.132	124	0	2	4	34.07
2014-12-12	neutral	0		2017-06-27	1	0	1	0	0	0	64.546	334.132	124	0	2	1	33.65
2014-12-12	neutral	0		2017-06-28	1	0	1	0	0	0	64.546	334.132	124	0	2	1	34.2
2014-12-13	neutral	0		2017-06-29	1	0	1	0	0	0	64.546	334.132	124	0	2	1	33.54
2014-12-16	neutral	0		2017-06-30	1	0	1	0	0	0	64.546	334.132	124	0	2	1	33.74
2014-12-16	neutral	0		2017-07-01	6	1	2	3	0.5	1.5	65.046	335.632	125	1	3	3	33.74
2014-12-17	neutral	0		2017-07-03	3	0	3	0	0	0	65.046	335.632	125	0	2	3	33.46
2014-12-17	neutral	0		2017-07-04	1	0	1	0	0	0	65.046	335.632	125	0	2	1	33.46
2014-12-17	neutral	0		2017-07-05	2	0	2	0	0	0	65.046	335.632	125	0	2	2	34.34
2014-12-17	neutral	0		2017-07-06	2	0	2	0	0	0	65.046	335.632	125	0	2	2	33.63
2014-12-17	neutral	0		2017-07-07	1	0	1	0	0	0	65.046	335.632	125	0	2	1	33.88
2014-12-17	neutral	0		2017-07-08	1	0	1	0	0	0	65.046	335.632	125	0	2	1	33.88
2014-12-17	neutral	0		2017-07-10	4	0	2	2	0	1	65.046	336.632	125	0	2	2	33.65
2014-12-17	neutral	0		2017-07-11	2	0	1	1	0	1	65.046	337.632	125	0	2	1	33.92
2014-12-17	neutral	0		2017-07-12	1	0	1	0	0	0	65.046	337.632	125	0	2	1	34.25
2014-12-17	neutral	0		2017-07-13	2	0	2	0	0	0	65.046	337.632	125	0	2	2	34.24
2014-12-17	neutral	0		2017-07-14	3	0	3	0	0	0	65.046	337.632	125	0	2	3	34.68
2014-12-18	neutral	0		2017-07-15	1	0	1	0	0	0	65.046	337.632	125	0	2	1	34.68
2014-12-19	neutral	0		2017-07-16	1	0	0	1	0	0	65.046	337.632	126	1	3	1	34.68
2014-12-20	neutral	0		2017-07-17	2	0	1	1	0	1	65.046	338.632	126	0	2	1	34.47
2014-12-22	neutral	0		2017-07-18	1	0	1	0	0	0	65.046	338.632	126	0	2	1	34.53
2014-12-22	neutral	0		2017-07-19	1	0	1	0	0	0	65.046	338.632	126	0	2	1	34.56
2014-12-22	neutral	0		2017-07-20	1	0	1	0	0	0	65.046	338.632	126	0	2	1	34.75
2014-12-22	neutral	0		2017-07-21	2	0	1	1	0	1	65.046	339.632	126	0	2	1	34.73
2014-12-22	neutral	0		2017-07-22	1	0	1	0	0	0	65.046	339.632	126	0	2	1	34.73
2014-12-25	neutral	0		2017-07-24	3	1	2	0	0.5	0	65.546	339.632	126	0	2	2	34.5
2014-12-27	neutral	0		2017-07-25	4	0	4	0	0	0	65.546	339.632	126	0	2	4	34.67
2014-12-27	neutral	0		2017-07-26	2	0	1	1	0	1	65.546	340.632	126	0	2	1	34.75
2014-12-29	neutral	0		2017-07-27	3	0	3	0	0	0	65.546	340.632	126	0	2	3	34.97
2015-01-01	neutral	0		2017-07-28	2	0	2	0	0	0	65.546	340.632	126	0	2	2	35.31
2015-01-02	neutral	0		2017-07-29	1	0	1	0	0	0	65.546	340.632	126	0	2	1	35.31
2015-01-03	neutral	0		2017-07-30	1	0	1	0	0	0	65.546	340.632	126	0	2	1	35.31
2015-01-03	neutral	0		2017-07-31	3	0	3	0	0	0	65.546	340.632	126	0	2	3	35.47
2015-01-05	neutral	0		2017-08-01	6	0	5	1	0	0.2	65.546	340.832	126	0	2	5	36.35
2015-01-05	neutral	0		2017-08-02	2	0	2	0	0	0	65.546	340.832	126	0	2	2	36.64
2015-01-07	neutral	0		2017-08-03	2	0	2	0	0	0	65.546	340.832	126	0	2	2	36.49
2015-01-07	neutral	0		2017-08-04	4	0	2	2	0	1	65.546	341.832	126	0	2	2	36.3
2015-01-07	neutral	0		2017-08-05	1	0	1	0	0	0	65.546	341.832	126	0	2	1	36.3
2015-01-07	neutral	0		2017-08-07	4	1	2	1	0.5	0.5	66.046	342.332	126	0	2	2	36.43
2015-01-07	neutral	0		2017-08-08	12	1	11	0	0.0909091	0	66.137	342.332	126	0	2	11	36.41
2015-01-07	neutral	0		2017-08-09	10	0	8	2	0	0.25	66.137	342.582	126	0	2	8	36.59
2015-01-07	neutral	0		2017-08-10	3	0	2	1	0	0.5	66.137	343.082	126	0	2	2	36.14
2015-01-07	neutral	0		2017-08-11	2	0	2	0	0	0	66.137	343.082	126	0	2	2	35.87
2015-01-08	neutral	0		2017-08-12	1	0	1	0	0	0	66.137	343.082	126	0	2	1	35.87
2015-01-08	neutral	0		2017-08-13	2	0	2	0	0	0	66.137	343.082	126	0	2	2	35.87
2015-01-08	neutral	0		2017-08-14	1	0	1	0	0	0	66.137	343.082	126	0	2	1	36.34
2015-01-08	neutral	0		2017-08-15	4	0	4	0	0	0	66.137	343.082	126	0	2	4	36
2015-01-08	neutral	0		2017-08-16	1	0	1	0	0	0	66.137	343.082	126	0	2	1	35.81
2015-01-09	neutral	0		2017-08-17	1	0	1	0	0	0	66.137	343.082	126	0	2	1	35.17
2015-01-10	neutral	0		2017-08-18	2	0	2	0	0	0	66.137	343.082	126	0	2	2	35.01
2015-01-10	neutral	0		2017-08-19	1	0	1	0	0	0	66.137	343.082	126	0	2	1	35.01
2015-01-12	neutral	0		2017-08-20	1	0	1	0	0	0	66.137	343.082	126	0	2	1	35.01
2015-01-12	neutral	0		2017-08-21	6	1	4	1	0.25	0.25	66.387	343.332	126	0	2	4	34.92
2015-01-12	neutral	0		2017-08-22	5	0	4	1	0	0.25	66.387	343.582	126	0	2	4	34.65
2015-01-12	neutral	0		2017-08-23	3	0	2	1	0	0.5	66.387	344.082	126	0	2	2	34.66
2015-01-13	neutral	0		2017-08-24	3	0	3	0	0	0	66.387	344.082	126	0	2	3	34.71
2015-01-14	neutral	0		2017-08-25	2	0	2	0	0	0	66.387	344.082	126	0	2	2	34.67
2015-01-16	neutral	0		2017-08-26	1	0	1	0	0	0	66.387	344.082	126	0	2	1	34.67
2015-01-16	neutral	0		2017-08-27	5	1	3	1	0.333333	0.333333	66.7203	344.416	126	0	2	3	34.67
2015-01-16	neutral	0		2017-08-28	2	0	2	0	0	0	66.7203	344.416	126	0	2	2	34.65
2015-01-16	neutral	0		2017-08-29	3	0	3	0	0	0	66.7203	344.416	126	0	2	3	34.73
2015-01-16	neutral	0		2017-08-30	4	0	3	1	0	0.333333	66.7203	344.749	126	0	2	3	34.89
2015-01-16	neutral	0		2017-08-31	4	0	4	0	0	0	66.7203	344.749	126	0	2	4	35.07
2015-01-16	neutral	0		2017-09-01	2	0	2	0	0	0	66.7203	344.749	126	0	2	2	35.09
2015-01-16	neutral	0		2017-09-02	1	0	1	0	0	0	66.7203	344.749	126	0	2	1	35.09
2015-01-16	neutral	0		2017-09-04	2	0	2	0	0	0	66.7203	344.749	126	0	2	2	35.09
2015-01-17	neutral	0		2017-09-05	2	0	2	0	0	0	66.7203	344.749	126	0	2	2	35.02
2015-01-17	neutral	0		2017-09-06	3	0	3	0	0	0	66.7203	344.749	126	0	2	3	35.76
2015-01-18	neutral	0		2017-09-07	3	0	2	1	0	0.5	66.7203	345.249	126	0	2	2	35.54
2015-01-19	neutral	0		2017-09-08	3	0	3	0	0	0	66.7203	345.249	126	0	2	3	35.19
2015-01-24	neutral	0		2017-09-09	1	0	1	0	0	0	66.7203	345.249	126	0	2	1	35.19
2015-01-24	neutral	0		2017-09-11	2	0	1	1	0	1	66.7203	346.249	126	0	2	1	35.77
2015-01-26	neutral	0		2017-09-12	1	0	1	0	0	0	66.7203	346.249	126	0	2	1	36.09
2015-01-26	neutral	0		2017-09-13	1	0	1	0	0	0	66.7203	346.249	126	0	2	1	36.33
2015-01-27	neutral	0		2017-09-14	1	0	1	0	0	0	66.7203	346.249	126	0	2	1	36.48
2015-01-28	neutral	0		2017-09-15	1	0	1	0	0	0	66.7203	346.249	126	0	2	1	37
2015-01-29	neutral	0		2017-09-16	1	0	1	0	0	0	66.7203	346.249	126	0	2	1	37
2015-01-29	neutral	0		2017-09-18	1	0	1	0	0	0	66.7203	346.249	126	0	2	1	37
2015-01-29	neutral	0		2017-09-19	1	0	1	0	0	0	66.7203	346.249	126	0	2	1	37.23
2015-01-30	neutral	0		2017-09-20	3	0	3	0	0	0	66.7203	346.249	126	0	2	3	37.07
2015-01-31	neutral	0		2017-09-21	2	0	2	0	0	0	66.7203	346.249	126	0	2	2	37.2
2015-02-02	neutral	0		2017-09-22	1	0	1	0	0	0	66.7203	346.249	126	0	2	1	37.18
2015-02-02	neutral	0		2017-09-23	2	0	2	0	0	0	66.7203	346.249	126	0	2	2	37.18
2015-02-04	neutral	0		2017-09-25	1	0	1	0	0	0	66.7203	346.249	126	0	2	1	37.16
2015-02-07	neutral	0		2017-09-26	2	0	1	1	0	1	66.7203	347.249	126	0	2	1	37.47
2015-02-09	neutral	0		2017-09-27	1	0	1	0	0	0	66.7203	347.249	126	0	2	1	37.54
2015-02-09	neutral	0		2017-09-28	1	0	1	0	0	0	66.7203	347.249	126	0	2	1	37.83
2015-02-09	neutral	0		2017-09-29	2	0	1	1	0	1	66.7203	348.249	126	0	2	1	38.08
2015-02-09	neutral	0		2017-09-30	2	0	1	1	0	1	66.7203	349.249	126	0	2	1	38.08
2015-02-09	neutral	0		2017-10-01	1	0	1	0	0	0	66.7203	349.249	126	0	2	1	38.08
2015-02-09	neutral	0		2017-10-02	1	0	1	0	0	0	66.7203	349.249	126	0	2	1	39.04
2015-02-09	neutral	0		2017-10-03	1	0	1	0	0	0	66.7203	349.249	126	0	2	1	39.38
2015-02-09	neutral	0		2017-10-04	1	0	1	0	0	0	66.7203	349.249	126	0	2	1	39.34
2015-02-09	neutral	0		2017-10-05	1	0	1	0	0	0	66.7203	349.249	126	0	2	1	39.53
2015-02-09	neutral	0		2017-10-06	2	0	2	0	0	0	66.7203	349.249	126	0	2	2	39.63
2015-02-10	neutral	0		2017-10-07	1	0	1	0	0	0	66.7203	349.249	126	0	2	1	39.63
2015-02-11	neutral	0		2017-10-08	1	0	0	1	0	0	66.7203	349.249	127	1	3	1	39.63
2015-02-11	neutral	0		2017-10-09	6	0	3	3	0	1	66.7203	350.249	127	0	2	3	39.86
2015-02-12	neutral	0		2017-10-10	4	0	2	2	0	1	66.7203	351.249	127	0	2	2	39.65
2015-02-12	neutral	0		2017-10-11	4	0	4	0	0	0	66.7203	351.249	127	0	2	4	39.3
2015-02-12	neutral	0		2017-10-12	2	0	1	1	0	1	66.7203	352.249	127	0	2	1	39.19
2015-02-12	neutral	0		2017-10-13	1	0	1	0	0	0	66.7203	352.249	127	0	2	1	39.67
2015-02-12	neutral	0		2017-10-14	2	0	2	0	0	0	66.7203	352.249	127	0	2	2	39.67
2015-02-13	neutral	0		2017-10-15	1	0	1	0	0	0	66.7203	352.249	127	0	2	1	39.67
2015-02-13	neutral	0		2017-10-16	2	0	2	0	0	0	66.7203	352.249	127	0	2	2	39.76
2015-02-14	neutral	0		2017-10-17	2	0	2	0	0	0	66.7203	352.249	127	0	2	2	39.79
2015-02-14	neutral	0		2017-10-18	1	0	1	0	0	0	66.7203	352.249	127	0	2	1	40.25
2015-02-16	neutral	0		2017-10-19	3	0	1	2	0	2	66.7203	354.249	128	1	3	2	40.09
2015-02-16	neutral	0		2017-10-20	1	0	1	0	0	0	66.7203	354.249	128	0	2	1	40.43
2015-02-17	neutral	0		2017-10-21	2	0	1	1	0	1	66.7203	355.249	128	0	2	1	40.43
2015-02-17	neutral	0		2017-10-22	1	0	1	0	0	0	66.7203	355.249	128	0	2	1	40.43
2015-02-17	neutral	0		2017-10-23	2	0	2	0	0	0	66.7203	355.249	128	0	2	2	40.83
2015-02-17	neutral	0		2017-10-24	2	0	2	0	0	0	66.7203	355.249	128	0	2	2	40.95
2015-02-17	neutral	0		2017-10-25	2	0	2	0	0	0	66.7203	355.249	128	0	2	2	40.78
2015-02-18	neutral	0		2017-10-26	5	0	4	1	0	0.25	66.7203	355.499	128	0	2	4	41.35
2015-02-18	neutral	0		2017-10-27	3	0	2	1	0	0.5	66.7203	355.999	128	0	2	2	44.4
2015-02-18	neutral	0		2017-10-28	1	0	1	0	0	0	66.7203	355.999	128	0	2	1	44.4
2015-02-19	neutral	0		2017-10-29	1	0	1	0	0	0	66.7203	355.999	128	0	2	1	44.4
2015-02-19	neutral	0		2017-10-30	3	0	2	1	0	0.5	66.7203	356.499	128	0	2	2	44.37
2015-02-20	neutral	0		2017-10-31	3	0	3	0	0	0	66.7203	356.499	128	0	2	3	45.49
2015-02-20	neutral	0		2017-11-01	1	0	1	0	0	0	66.7203	356.499	128	0	2	1	46.71
2015-02-20	neutral	0		2017-11-02	6	1	3	2	0.333333	0.666667	67.0536	357.166	128	0	2	3	47.1
2015-02-20	neutral	0		2017-11-03	4	0	4	0	0	0	67.0536	357.166	128	0	2	4	46.34
2015-02-21	neutral	0		2017-11-04	1	0	1	0	0	0	67.0536	357.166	128	0	2	1	46.34
2015-02-23	neutral	0		2017-11-06	4	0	4	0	0	0	67.0536	357.166	128	0	2	4	46.7
2015-02-23	neutral	0		2017-11-07	2	0	2	0	0	0	67.0536	357.166	128	0	2	2	46.78
2015-02-23	neutral	0		2017-11-08	1	0	1	0	0	0	67.0536	357.166	128	0	2	1	46.7
2015-02-23	neutral	0		2017-11-09	4	0	1	3	0	3	67.0536	360.166	129	1	3	3	46.3
2015-02-24	neutral	0		2017-11-10	2	0	2	0	0	0	67.0536	360.166	129	0	2	2	45.58
2015-02-24	neutral	0		2017-11-11	2	0	2	0	0	0	67.0536	360.166	129	0	2	2	45.58
2015-02-24	neutral	0		2017-11-12	6	1	3	2	0.333333	0.666667	67.387	360.832	129	0	2	3	45.58
2015-02-24	neutral	0		2017-11-13	5	1	4	0	0.25	0	67.637	360.832	129	0	2	4	45.75
2015-02-24	neutral	0		2017-11-14	6	1	5	0	0.2	0	67.837	360.832	129	0	2	5	45.86
2015-02-24	neutral	0		2017-11-15	3	0	3	0	0	0	67.837	360.832	129	0	2	3	45.46
2015-02-25	neutral	0		2017-11-16	4	0	4	0	0	0	67.837	360.832	129	0	2	4	45.65
2015-02-26	neutral	0		2017-11-17	7	0	5	2	0	0.4	67.837	361.232	129	0	2	5	44.63
2015-02-26	neutral	0		2017-11-18	1	0	1	0	0	0	67.837	361.232	129	0	2	1	44.63
2015-02-26	neutral	0		2017-11-19	1	0	0	1	0	0	67.837	361.232	130	1	3	1	44.63
2015-02-26	neutral	0		2017-11-20	2	0	2	0	0	0	67.837	361.232	130	0	2	2	44.62
2015-02-26	neutral	0		2017-11-21	4	0	4	0	0	0	67.837	361.232	130	0	2	4	44.94
2015-02-27	neutral	0		2017-11-22	2	0	2	0	0	0	67.837	361.232	130	0	2	2	44.65
2015-02-27	neutral	0		2017-11-23	2	0	2	0	0	0	67.837	361.232	130	0	2	2	44.65
2015-02-27	neutral	0		2017-11-24	2	0	2	0	0	0	67.837	361.232	130	0	2	2	44.75
2015-02-28	neutral	0		2017-11-25	2	0	2	0	0	0	67.837	361.232	130	0	2	2	44.75
2015-02-28	neutral	0		2017-11-27	2	0	2	0	0	0	67.837	361.232	130	0	2	2	44.49
2015-02-28	neutral	0		2017-11-28	3	0	3	0	0	0	67.837	361.232	130	0	2	3	44.73
2015-02-28	neutral	0		2017-11-29	4	0	4	0	0	0	67.837	361.232	130	0	2	4	43.95
2015-02-28	neutral	0		2017-11-30	3	0	2	1	0	0.5	67.837	361.732	130	0	2	2	44.84
2015-02-28	neutral	0		2017-12-01	2	0	2	0	0	0	67.837	361.732	130	0	2	2	44.68
2015-02-28	neutral	0		2017-12-02	2	0	1	1	0	1	67.837	362.732	130	0	2	1	44.68
2015-03-01	neutral	0		2017-12-04	2	0	2	0	0	0	67.837	362.732	130	0	2	2	44.49
2015-03-01	neutral	0		2017-12-05	2	0	2	0	0	0	67.837	362.732	130	0	2	2	43.44
2015-03-02	neutral	0		2017-12-06	2	0	2	0	0	0	67.837	362.732	130	0	2	2	43.45
2015-03-02	neutral	0		2017-12-07	2	0	2	0	0	0	67.837	362.732	130	0	2	2	43.08
2015-03-02	neutral	0		2017-12-08	5	0	5	0	0	0	67.837	362.732	130	0	2	5	43.35
2015-03-03	neutral	0		2017-12-09	2	0	2	0	0	0	67.837	362.732	130	0	2	2	43.35
2015-03-03	neutral	0		2017-12-10	2	0	1	1	0	1	67.837	363.732	130	0	2	1	43.35
2015-03-03	neutral	0		2017-12-11	4	1	3	0	0.333333	0	68.1703	363.732	130	0	2	3	43.66
2015-03-03	neutral	0		2017-12-12	3	0	2	1	0	0.5	68.1703	364.232	130	0	2	2	43.33
2015-03-03	neutral	0		2017-12-13	19	1	14	4	0.0714286	0.285714	68.2417	364.518	130	0	2	14	43.34
2015-03-05	neutral	0		2017-12-14	9	0	7	2	0	0.285714	68.2417	364.804	130	0	2	7	43.26
2015-03-05	neutral	0		2017-12-15	5	0	2	3	0	1.5	68.2417	366.304	131	1	3	3	44.56
2015-03-05	neutral	0		2017-12-16	7	0	7	0	0	0	68.2417	366.304	131	0	2	7	44.56
2015-03-05	neutral	0		2017-12-17	3	0	3	0	0	0	68.2417	366.304	131	0	2	3	44.56
2015-03-05	neutral	0		2017-12-18	7	2	4	1	0.5	0.25	68.7417	366.554	131	0	2	4	46.26
2015-03-05	neutral	0		2017-12-19	6	0	6	0	0	0	68.7417	366.554	131	0	2	6	47.04
2015-03-05	neutral	0		2017-12-20	6	1	4	1	0.25	0.25	68.9917	366.804	131	0	2	4	47.56
2015-03-06	neutral	0		2017-12-21	4	0	3	1	0	0.333333	68.9917	367.137	131	0	2	3	46.76
2015-03-06	neutral	0		2017-12-22	4	0	4	0	0	0	68.9917	367.137	131	0	2	4	46.7
2015-03-06	neutral	0		2017-12-23	2	0	2	0	0	0	68.9917	367.137	131	0	2	2	46.7
2015-03-06	neutral	0		2017-12-25	6	0	6	0	0	0	68.9917	367.137	131	0	2	6	46.7
2015-03-06	neutral	0		2017-12-26	7	1	5	1	0.2	0.2	69.1917	367.337	131	0	2	5	46.08
2015-03-07	neutral	0		2017-12-27	2	0	2	0	0	0	69.1917	367.337	131	0	2	2	46.11
2015-03-08	neutral	0		2017-12-28	5	1	3	1	0.333333	0.333333	69.525	367.67	131	0	2	3	46.22
2015-03-09	neutral	0		2017-12-29	12	0	11	1	0	0.0909091	69.525	367.761	131	0	2	11	46.16
2015-03-09	neutral	0		2017-12-30	9	0	9	0	0	0	69.525	367.761	131	0	2	9	46.16
2015-03-09	neutral	0		2017-12-31	6	1	5	0	0.2	0	69.725	367.761	131	0	2	5	46.16
2015-03-09	neutral	0		2018-01-01	23	0	22	1	0	0.0454545	69.725	367.807	131	0	2	22	46.16
2015-03-10	neutral	0		2018-01-02	9	1	6	2	0.166667	0.333333	69.8917	368.14	131	0	2	6	46.85
2015-03-10	neutral	0		2018-01-03	8	1	6	1	0.166667	0.166667	70.0584	368.307	131	0	2	6	45.26
2015-03-10	neutral	0		2018-01-04	13	0	12	1	0	0.0833333	70.0584	368.39	131	0	2	12	44.43
2015-03-11	neutral	0		2018-01-05	7	0	7	0	0	0	70.0584	368.39	131	0	2	7	44.74
2015-03-11	neutral	0		2018-01-06	13	0	13	0	0	0	70.0584	368.39	131	0	2	13	44.74
2015-03-11	neutral	0		2018-01-07	3	0	3	0	0	0	70.0584	368.39	131	0	2	3	44.74
2015-03-11	neutral	0		2018-01-08	5	0	5	0	0	0	70.0584	368.39	131	0	2	5	44.74
2015-03-11	neutral	0		2018-01-09	17	0	15	2	0	0.133333	70.0584	368.523	131	0	2	15	43.62
2015-03-11	neutral	0		2018-01-10	12	0	12	0	0	0	70.0584	368.523	131	0	2	12	42.5
2015-03-11	neutral	0		2018-01-11	13	0	12	1	0	0.0833333	70.0584	368.607	131	0	2	12	43.41
2015-03-11	neutral	0		2018-01-12	19	0	17	2	0	0.117647	70.0584	368.724	131	0	2	17	43.24
2015-03-12	neutral	0		2018-01-13	12	0	12	0	0	0	70.0584	368.724	131	0	2	12	43.24
2015-03-12	neutral	0		2018-01-14	6	0	6	0	0	0	70.0584	368.724	131	0	2	6	43.24
2015-03-12	neutral	0		2018-01-15	11	0	11	0	0	0	70.0584	368.724	131	0	2	11	43.24
2015-03-12	neutral	0		2018-01-16	16	0	16	0	0	0	70.0584	368.724	131	0	2	16	43.14
2015-03-13	neutral	0		2018-01-17	8	0	8	0	0	0	70.0584	368.724	131	0	2	8	44.39
2015-03-13	neutral	0		2018-01-18	13	0	12	1	0	0.0833333	70.0584	368.808	131	0	2	12	44.48
2015-03-13	neutral	0		2018-01-19	13	0	12	1	0	0.0833333	70.0584	368.891	131	0	2	12	44.82
2015-03-14	neutral	0		2018-01-20	7	0	7	0	0	0	70.0584	368.891	131	0	2	7	44.82
2015-03-15	neutral	0		2018-01-21	6	0	6	0	0	0	70.0584	368.891	131	0	2	6	44.82
2015-03-16	neutral	0		2018-01-22	6	0	6	0	0	0	70.0584	368.891	131	0	2	6	45.75
2015-03-16	neutral	0		2018-01-23	16	1	14	1	0.0714286	0.0714286	70.1298	368.962	131	0	2	14	46.06
2015-03-16	neutral	0		2018-01-24	13	0	13	0	0	0	70.1298	368.962	131	0	2	13	45.51
2015-03-17	neutral	0		2018-01-25	6	0	6	0	0	0	70.1298	368.962	131	0	2	6	45.3
2015-03-22	neutral	0		2018-01-26	8	0	7	1	0	0.142857	70.1298	369.105	131	0	2	7	50.08
2015-03-23	neutral	0		2018-01-27	6	0	6	0	0	0	70.1298	369.105	131	0	2	6	50.08
2015-03-25	neutral	0		2018-01-28	4	0	4	0	0	0	70.1298	369.105	131	0	2	4	50.08
2015-03-27	neutral	0		2018-01-29	15	0	13	2	0	0.153846	70.1298	369.259	131	0	2	13	49.98
2015-03-28	neutral	0		2018-01-30	5	0	2	3	0	1.5	70.1298	370.759	132	1	3	3	48.79
2015-04-01	neutral	0		2018-01-31	9	0	7	2	0	0.285714	70.1298	371.045	132	0	2	7	48.14
2015-04-03	neutral	0		2018-02-01	19	1	17	1	0.0588235	0.0588235	70.1886	371.104	132	0	2	17	47.65
2015-04-03	neutral	0		2018-02-02	6	0	5	1	0	0.2	70.1886	371.304	132	0	2	5	46.15
2015-04-06	neutral	0		2018-02-03	6	0	6	0	0	0	70.1886	371.304	132	0	2	6	46.15
2015-04-07	neutral	0		2018-02-04	4	0	4	0	0	0	70.1886	371.304	132	0	2	4	46.15
2015-04-07	neutral	0		2018-02-05	8	0	7	1	0	0.142857	70.1886	371.447	132	0	2	7	44.52
2015-04-07	neutral	0		2018-02-06	7	0	6	1	0	0.166667	70.1886	371.613	132	0	2	6	44.91
2015-04-07	neutral	0		2018-02-07	7	0	5	2	0	0.4	70.1886	372.013	132	0	2	5	45.2
2015-04-07	neutral	0		2018-02-08	11	0	6	5	0	0.833333	70.1886	372.847	132	0	2	6	42.75
2015-04-07	neutral	0		2018-02-09	7	0	7	0	0	0	70.1886	372.847	132	0	2	7	43.95
2015-04-07	neutral	0		2018-02-10	3	0	2	1	0	0.5	70.1886	373.347	132	0	2	2	43.95
2015-04-07	neutral	0		2018-02-11	6	1	4	1	0.25	0.25	70.4386	373.597	132	0	2	4	43.95
2015-04-07	neutral	0		2018-02-12	7	0	7	0	0	0	70.4386	373.597	132	0	2	7	44.83
2015-04-08	neutral	0		2018-02-13	10	1	7	2	0.142857	0.285714	70.5815	373.882	132	0	2	7	44.46
2015-04-08	neutral	0		2018-02-14	3	0	3	0	0	0	70.5815	373.882	132	0	2	3	45.38
2015-04-08	neutral	0		2018-02-15	4	0	3	1	0	0.333333	70.5815	374.216	132	0	2	3	45.92
2015-04-08	neutral	0		2018-02-16	8	0	4	4	0	1	70.5815	375.216	132	0	2	4	45.56
2015-04-08	neutral	0		2018-02-17	4	0	3	1	0	0.333333	70.5815	375.549	132	0	2	3	45.56
2015-04-09	neutral	0		2018-02-19	3	0	2	1	0	0.5	70.5815	376.049	132	0	2	2	45.56
2015-04-09	neutral	0		2018-02-20	5	0	4	1	0	0.25	70.5815	376.299	132	0	2	4	46.32
2015-04-11	neutral	0		2018-02-21	10	3	5	2	0.6	0.4	71.1815	376.699	132	0	2	5	45.94
2015-04-11	neutral	0		2018-02-22	13	1	8	4	0.125	0.5	71.3065	377.199	132	0	2	8	45.8
2015-04-15	neutral	0		2018-02-23	2	0	2	0	0	0	71.3065	377.199	132	0	2	2	47.73
2015-04-17	neutral	0		2018-02-24	2	1	1	0	1	0	72.3065	377.199	131	-1	1	1	47.73
2015-04-17	neutral	0		2018-02-25	2	0	2	0	0	0	72.3065	377.199	131	0	2	2	47.73
2015-04-18	neutral	0		2018-02-26	7	2	5	0	0.4	0	72.7065	377.199	131	0	2	5	49.11
2015-04-18	neutral	0		2018-02-27	8	1	5	2	0.2	0.4	72.9065	377.599	131	0	2	5	49.91
2015-04-20	neutral	0		2018-02-28	12	0	4	8	0	2	72.9065	379.599	132	1	3	8	49.29
2015-04-20	neutral	0		2018-03-01	7	1	3	3	0.333333	1	73.2398	380.599	132	0	2	3	47.84
2015-04-20	neutral	0		2018-03-02	14	0	4	10	0	2.5	73.2398	383.099	133	1	3	10	48.98
2015-04-20	neutral	0		2018-03-03	7	0	0	7	0	0	73.2398	383.099	134	1	3	7	48.98
2015-04-20	neutral	0		2018-03-04	19	1	6	12	0.166667	2	73.4065	385.099	135	1	3	12	48.98
2015-04-20	neutral	0		2018-03-05	20	0	15	5	0	0.333333	73.4065	385.432	135	0	2	15	49.75
2015-04-22	neutral	0		2018-03-06	7	0	6	1	0	0.166667	73.4065	385.599	135	0	2	6	50.71
2015-04-22	neutral	0		2018-03-07	16	0	12	4	0	0.333333	73.4065	385.932	135	0	2	12	51.32
2015-04-22	neutral	0		2018-03-08	12	0	8	4	0	0.5	73.4065	386.432	135	0	2	8	50.74
2015-04-22	neutral	0		2018-03-09	10	0	5	5	0	1	73.4065	387.432	135	0	2	5	52.19
2015-04-22	neutral	0		2018-03-10	7	0	6	1	0	0.166667	73.4065	387.599	135	0	2	6	52.19
2015-04-22	neutral	0		2018-03-11	7	0	3	4	0	1.33333	73.4065	388.932	136	1	3	4	52.19
2015-04-24	neutral	0		2018-03-12	14	0	8	6	0	0.75	73.4065	389.682	136	0	2	8	51.52
2015-04-24	neutral	0		2018-03-13	25	0	17	8	0	0.470588	73.4065	390.153	136	0	2	17	51.78
2015-04-24	neutral	0		2018-03-14	15	1	12	2	0.0833333	0.166667	73.4898	390.32	136	0	2	12	51.86
2015-04-24	neutral	0		2018-03-15	9	1	4	4	0.25	1	73.7398	391.32	136	0	2	4	50.88
2015-04-24	neutral	0		2018-03-16	3	0	1	2	0	2	73.7398	393.32	137	1	3	2	51.17
2015-04-24	neutral	0		2018-03-17	4	0	4	0	0	0	73.7398	393.32	137	0	2	4	51.17
2015-04-24	neutral	0		2018-03-18	8	0	8	0	0	0	73.7398	393.32	137	0	2	8	51.17
2015-04-25	neutral	0		2018-03-19	3	0	3	0	0	0	73.7398	393.32	137	0	2	3	50.83
2015-04-26	neutral	0		2018-03-20	5	0	4	1	0	0.25	73.7398	393.57	137	0	2	4	51.55
2015-04-27	neutral	0		2018-03-21	6	0	6	0	0	0	73.7398	393.57	137	0	2	6	51.56
2015-04-27	neutral	0		2018-03-22	2	0	1	1	0	1	73.7398	394.57	137	0	2	1	50.83
2015-04-27	neutral	0		2018-03-23	3	1	2	0	0.5	0	74.2398	394.57	137	0	2	2	49.36
2015-04-29	neutral	0		2018-03-24	3	0	1	2	0	2	74.2398	396.57	138	1	3	2	49.36
2015-04-29	neutral	0		2018-03-25	2	0	2	0	0	0	74.2398	396.57	138	0	2	2	49.36
2015-04-29	neutral	0		2018-03-26	2	0	1	1	0	1	74.2398	397.57	138	0	2	1	52.48
2015-04-29	neutral	0		2018-03-27	3	0	3	0	0	0	74.2398	397.57	138	0	2	3	51.19
2015-04-29	neutral	0		2018-03-28	6	0	5	1	0	0.2	74.2398	397.77	138	0	2	5	49.6
2015-04-30	neutral	0		2018-03-29	5	0	5	0	0	0	74.2398	397.77	138	0	2	5	52.08
2015-04-30	neutral	0		2018-03-30	7	0	7	0	0	0	74.2398	397.77	138	0	2	7	52.08
2015-04-30	neutral	0		2018-03-31	6	0	5	1	0	0.2	74.2398	397.97	138	0	2	5	52.08
2015-05-01	neutral	0		2018-04-01	3	0	2	1	0	0.5	74.2398	398.47	138	0	2	2	52.08
2015-05-02	neutral	0		2018-04-02	8	0	5	3	0	0.6	74.2398	399.07	138	0	2	5	48.92
2015-05-02	neutral	0		2018-04-03	4	0	4	0	0	0	74.2398	399.07	138	0	2	4	49.75
2015-05-03	neutral	0		2018-04-04	4	0	2	2	0	1	74.2398	400.07	138	0	2	2	49.99
2015-05-03	neutral	0		2018-04-05	1	0	1	0	0	0	74.2398	400.07	138	0	2	1	50.38
2015-05-04	neutral	0		2018-04-06	3	0	3	0	0	0	74.2398	400.07	138	0	2	3	48.79
2015-05-05	neutral	0		2018-04-07	7	0	4	3	0	0.75	74.2398	400.82	138	0	2	4	48.79
2015-05-05	neutral	0		2018-04-09	1	0	1	0	0	0	74.2398	400.82	138	0	2	1	49.55
2015-05-05	neutral	0		2018-04-10	5	0	4	1	0	0.25	74.2398	401.07	138	0	2	4	51.27
2015-05-06	neutral	0		2018-04-11	2	0	2	0	0	0	74.2398	401.07	138	0	2	2	51.1
2015-05-06	neutral	0		2018-04-12	10	0	10	0	0	0	74.2398	401.07	138	0	2	10	52.72
2015-05-06	neutral	0		2018-04-13	1	0	1	0	0	0	74.2398	401.07	138	0	2	1	51.86
2015-05-06	neutral	0		2018-04-14	4	0	4	0	0	0	74.2398	401.07	138	0	2	4	51.86
2015-05-06	neutral	0		2018-04-15	1	0	1	0	0	0	74.2398	401.07	138	0	2	1	51.86
2015-05-06	neutral	0		2018-04-16	2	0	1	1	0	1	74.2398	402.07	138	0	2	1	52.4
2015-05-07	neutral	0		2018-04-17	9	0	9	0	0	0	74.2398	402.07	138	0	2	9	53.54
2015-05-07	neutral	0		2018-04-18	1	0	1	0	0	0	74.2398	402.07	138	0	2	1	53.61
2015-05-07	neutral	0		2018-04-19	9	1	8	0	0.125	0	74.3648	402.07	138	0	2	8	52.22
2015-05-07	neutral	0		2018-04-20	5	0	5	0	0	0	74.3648	402.07	138	0	2	5	51.53
2015-05-07	neutral	0		2018-04-21	3	0	3	0	0	0	74.3648	402.07	138	0	2	3	51.53
2015-05-07	neutral	0		2018-04-22	11	1	10	0	0.1	0	74.4648	402.07	138	0	2	10	51.53
2015-05-09	neutral	0		2018-04-23	12	0	12	0	0	0	74.4648	402.07	138	0	2	12	51.1
2015-05-10	neutral	0		2018-04-24	7	0	7	0	0	0	74.4648	402.07	138	0	2	7	51.45
2015-05-10	neutral	0		2018-04-25	5	0	5	0	0	0	74.4648	402.07	138	0	2	5	51.38
2015-05-10	neutral	0		2018-04-26	7	0	7	0	0	0	74.4648	402.07	138	0	2	7	53.05
2015-05-10	neutral	0		2018-04-27	4	1	3	0	0.333333	0	74.7982	402.07	138	0	2	3	52.73
2015-05-11	neutral	0		2018-04-28	7	0	7	0	0	0	74.7982	402.07	138	0	2	7	52.73
2015-05-11	neutral	0		2018-04-29	5	0	5	0	0	0	74.7982	402.07	138	0	2	5	52.73
2015-05-11	neutral	0		2018-04-30	4	0	4	0	0	0	74.7982	402.07	138	0	2	4	51.62
2015-05-11	neutral	0		2018-05-01	2	0	1	1	0	1	74.7982	403.07	138	0	2	1	53.33
2015-05-11	neutral	0		2018-05-02	5	0	5	0	0	0	74.7982	403.07	138	0	2	5	52.31
2015-05-11	neutral	0		2018-05-03	1	0	1	0	0	0	74.7982	403.07	138	0	2	1	52.28
2015-05-11	neutral	0		2018-05-04	2	0	2	0	0	0	74.7982	403.07	138	0	2	2	52.78
2015-05-11	neutral	0		2018-05-05	8	1	7	0	0.142857	0	74.941	403.07	138	0	2	7	52.78
2015-05-11	neutral	0		2018-05-06	4	0	4	0	0	0	74.941	403.07	138	0	2	4	52.78
2015-05-11	neutral	0		2018-05-07	9	0	7	2	0	0.285714	74.941	403.355	138	0	2	7	53.33
2015-05-11	neutral	0		2018-05-08	22	1	20	1	0.05	0.05	74.991	403.405	138	0	2	20	53.63
2015-05-11	neutral	0		2018-05-09	21	0	15	6	0	0.4	74.991	403.805	138	0	2	15	54.34
2015-05-11	neutral	0		2018-05-10	19	0	17	2	0	0.117647	74.991	403.923	138	0	2	17	54.98
2015-05-11	neutral	0		2018-05-11	26	2	21	3	0.0952381	0.142857	75.0863	404.066	138	0	2	21	54.67
2015-05-11	neutral	0		2018-05-12	20	0	17	3	0	0.176471	75.0863	404.242	138	0	2	17	54.67
2015-05-11	neutral	0		2018-05-13	18	0	16	2	0	0.125	75.0863	404.367	138	0	2	16	54.67
2015-05-11	neutral	0		2018-05-14	15	1	11	3	0.0909091	0.272727	75.1772	404.64	138	0	2	11	54.9
2015-05-11	neutral	0		2018-05-15	20	1	16	3	0.0625	0.1875	75.2397	404.827	138	0	2	16	53.92
2015-05-11	neutral	0		2018-05-16	15	0	15	0	0	0	75.2397	404.827	138	0	2	15	54.64
2015-05-11	neutral	0		2018-05-17	13	0	11	2	0	0.181818	75.2397	405.009	138	0	2	11	54.81
2015-05-11	neutral	0		2018-05-18	7	0	7	0	0	0	75.2397	405.009	138	0	2	7	53.5
2015-05-11	neutral	0		2018-05-19	4	0	4	0	0	0	75.2397	405.009	138	0	2	4	53.5
2015-05-12	neutral	0		2018-05-20	6	0	6	0	0	0	75.2397	405.009	138	0	2	6	53.5
2015-05-12	neutral	0		2018-05-21	8	1	7	0	0.142857	0	75.3825	405.009	138	0	2	7	54.32
2015-05-12	neutral	0		2018-05-22	24	1	17	6	0.0588235	0.352941	75.4413	405.362	138	0	2	17	54.45
2015-05-12	neutral	0		2018-05-23	12	0	10	2	0	0.2	75.4413	405.562	138	0	2	10	55.21
2015-05-12	neutral	0		2018-05-24	8	0	7	1	0	0.142857	75.4413	405.705	138	0	2	7	54.75
2015-05-12	neutral	0		2018-05-25	16	1	14	1	0.0714286	0.0714286	75.5128	405.776	138	0	2	14	55.44
2015-05-12	neutral	0		2018-05-26	12	0	10	2	0	0.2	75.5128	405.976	138	0	2	10	55.44
2015-05-12	neutral	0		2018-05-27	10	0	8	2	0	0.25	75.5128	406.226	138	0	2	8	55.44
2015-05-12	neutral	0		2018-05-28	4	1	3	0	0.333333	0	75.8461	406.226	138	0	2	3	55.44
2015-05-12	neutral	0		2018-05-29	5	0	4	1	0	0.25	75.8461	406.476	138	0	2	4	55.32
2015-05-12	neutral	0		2018-05-30	22	4	15	3	0.266667	0.2	76.1128	406.676	138	0	2	15	55.68
2015-05-12	neutral	0		2018-05-31	8	0	7	1	0	0.142857	76.1128	406.819	138	0	2	7	55.2
2015-05-12	neutral	0		2018-06-01	23	0	15	8	0	0.533333	76.1128	407.353	138	0	2	15	57.08
2015-05-12	neutral	0		2018-06-02	14	1	10	3	0.1	0.3	76.2128	407.653	138	0	2	10	57.08
2015-05-12	neutral	0		2018-06-03	7	0	5	2	0	0.4	76.2128	408.053	138	0	2	5	57.08
2015-05-12	neutral	0		2018-06-04	16	0	6	10	0	1.66667	76.2128	409.719	139	1	3	10	56.83
2015-05-13	neutral	0		2018-06-05	7	0	3	4	0	1.33333	76.2128	411.053	140	1	3	4	56.53
2015-05-13	neutral	0		2018-06-06	19	2	14	3	0.142857	0.214286	76.3556	411.267	140	0	2	14	57.03
2015-05-13	neutral	0		2018-06-07	4	0	1	3	0	3	76.3556	414.267	141	1	3	3	55.88
2015-05-13	neutral	0		2018-06-08	27	3	15	9	0.2	0.6	76.5556	414.867	141	0	2	15	55.05
2015-05-13	neutral	0		2018-06-09	11	0	5	6	0	1.2	76.5556	416.067	142	1	3	6	55.05
2015-05-13	neutral	0		2018-06-10	15	0	10	5	0	0.5	76.5556	416.567	142	0	2	10	55.05
2015-05-13	neutral	0		2018-06-11	9	0	7	2	0	0.285714	76.5556	416.853	142	0	2	7	54.52
2015-05-13	neutral	0		2018-06-12	4	1	1	2	1	2	77.5556	418.853	143	1	3	2	54.82
2015-05-13	neutral	0		2018-06-13	25	0	18	7	0	0.388889	77.5556	419.242	143	0	2	18	55.03
2015-05-13	neutral	0		2018-06-14	12	0	7	5	0	0.714286	77.5556	419.956	143	0	2	7	55.54
2015-05-13	neutral	0		2018-06-15	23	0	13	10	0	0.769231	77.5556	420.725	143	0	2	13	55.11
2015-05-13	neutral	0		2018-06-16	24	0	19	5	0	0.263158	77.5556	420.988	143	0	2	19	55.11
2015-05-13	neutral	0		2018-06-17	7	0	5	2	0	0.4	77.5556	421.388	143	0	2	5	55.11
2015-05-15	neutral	0		2018-06-18	24	1	18	5	0.0555556	0.277778	77.6112	421.666	143	0	2	18	53.22
2015-05-15	neutral	0		2018-06-19	29	1	18	10	0.0555556	0.555556	77.6667	422.222	143	0	2	18	52.93
2015-05-15	neutral	0		2018-06-20	19	0	15	4	0	0.266667	77.6667	422.488	143	0	2	15	53.46
2015-05-15	neutral	0		2018-06-21	11	0	9	2	0	0.222222	77.6667	422.71	143	0	2	9	52.19
2015-05-15	neutral	0		2018-06-22	14	0	5	9	0	1.8	77.6667	424.51	144	1	3	9	52.5
2015-05-15	neutral	0		2018-06-23	6	1	4	1	0.25	0.25	77.9167	424.76	144	0	2	4	52.5
2015-05-15	neutral	0		2018-06-24	2	0	1	1	0	1	77.9167	425.76	144	0	2	1	52.5
2015-05-15	neutral	0		2018-06-25	2	0	2	0	0	0	77.9167	425.76	144	0	2	2	50.71
2015-05-15	neutral	0		2018-06-26	6	1	3	2	0.333333	0.666667	78.2501	426.427	144	0	2	3	49.67
2015-05-15	neutral	0		2018-06-27	8	1	4	3	0.25	0.75	78.5001	427.177	144	0	2	4	48.76
2015-05-15	neutral	0		2018-06-28	2	0	1	1	0	1	78.5001	428.177	144	0	2	1	49.25
2015-05-16	neutral	0		2018-06-29	3	0	1	2	0	2	78.5001	430.177	145	1	3	2	49.71
2015-05-16	neutral	0		2018-06-30	1	0	1	0	0	0	78.5001	430.177	145	0	2	1	49.71
2015-05-16	neutral	0		2018-07-01	7	1	5	1	0.2	0.2	78.7001	430.377	145	0	2	5	49.71
2015-05-16	neutral	0		2018-07-02	3	0	2	1	0	0.5	78.7001	430.877	145	0	2	2	50.2
2015-05-16	neutral	0		2018-07-03	4	0	2	2	0	1	78.7001	431.877	145	0	2	2	49.47
2015-05-16	neutral	0		2018-07-04	2	0	2	0	0	0	78.7001	431.877	145	0	2	2	49.47
2015-05-16	neutral	0		2018-07-05	11	1	7	3	0.142857	0.428571	78.8429	432.306	145	0	2	7	50.75
2015-05-16	neutral	0		2018-07-06	13	4	9	0	0.444444	0	79.2874	432.306	145	0	2	9	51.37
2015-05-16	neutral	0		2018-07-07	4	0	3	1	0	0.333333	79.2874	432.639	145	0	2	3	51.37
2015-05-16	neutral	0		2018-07-08	1	0	1	0	0	0	79.2874	432.639	145	0	2	1	51.37
2015-05-16	neutral	0		2018-07-09	3	0	1	2	0	2	79.2874	434.639	146	1	3	2	51.86
2015-05-16	neutral	0		2018-07-10	2	0	1	1	0	1	79.2874	435.639	146	0	2	1	52.16
2015-05-16	neutral	0		2018-07-11	8	0	8	0	0	0	79.2874	435.639	146	0	2	8	51.2
2015-05-16	neutral	0		2018-07-12	8	0	4	4	0	1	79.2874	436.639	146	0	2	4	52.35
2015-05-16	neutral	0		2018-07-13	11	1	6	4	0.166667	0.666667	79.454	437.306	146	0	2	6	52.22
2015-05-16	neutral	0		2018-07-14	5	0	1	4	0	4	79.454	441.306	147	1	3	4	52.22
2015-05-16	neutral	0		2018-07-15	10	1	4	5	0.25	1.25	79.704	442.556	148	1	3	5	52.22
2015-05-16	neutral	0		2018-07-16	11	0	5	6	0	1.2	79.704	443.756	149	1	3	6	52.01
2015-05-16	neutral	0		2018-07-17	5	0	3	2	0	0.666667	79.704	444.422	149	0	2	3	51.75
2015-05-16	neutral	0		2018-07-18	6	0	3	3	0	1	79.704	445.422	149	0	2	3	51.72
2015-05-16	neutral	0		2018-07-19	14	1	7	6	0.142857	0.857143	79.8469	446.28	149	0	2	7	51.98
2015-05-16	neutral	0		2018-07-20	11	0	10	1	0	0.1	79.8469	446.38	149	0	2	10	51.91
2015-05-16	neutral	0		2018-07-21	3	0	3	0	0	0	79.8469	446.38	149	0	2	3	51.91
2015-05-16	neutral	0		2018-07-22	7	1	6	0	0.166667	0	80.0136	446.38	149	0	2	6	51.91
2015-05-16	neutral	0		2018-07-23	5	0	3	2	0	0.666667	80.0136	447.046	149	0	2	3	52.31
2015-05-16	neutral	0		2018-07-24	8	0	1	7	0	7	80.0136	454.046	150	1	3	7	52.18
2015-05-16	neutral	0		2018-07-25	5	0	1	4	0	4	80.0136	458.046	151	1	3	4	52.43
2015-05-16	neutral	0		2018-07-26	6	1	1	4	1	4	81.0136	462.046	152	1	3	4	52.16
2015-05-16	neutral	0		2018-07-27	8	1	4	3	0.25	0.75	81.2636	462.796	152	0	2	4	47.68
2015-05-16	neutral	0		2018-07-28	6	1	5	0	0.2	0	81.4636	462.796	152	0	2	5	47.68
2015-05-16	neutral	0		2018-07-29	1	0	0	1	0	0	81.4636	462.796	153	1	3	1	47.68
2015-05-16	neutral	0		2018-07-30	5	1	1	3	1	3	82.4636	465.796	154	1	3	3	47.69
2015-05-16	neutral	0		2018-07-31	9	1	7	1	0.142857	0.142857	82.6064	465.939	154	0	2	7	48.1
2015-05-16	neutral	0		2018-08-01	7	0	3	4	0	1.33333	82.6064	467.272	155	1	3	4	48.81
2015-05-16	neutral	0		2018-08-02	19	1	10	8	0.1	0.8	82.7064	468.072	155	0	2	10	49.48
2015-05-16	neutral	0		2018-08-03	8	1	4	3	0.25	0.75	82.9564	468.822	155	0	2	4	49.63
2015-05-16	neutral	0		2018-08-04	2	0	1	1	0	1	82.9564	469.822	155	0	2	1	49.63
2015-05-16	neutral	0		2018-08-05	4	0	3	1	0	0.333333	82.9564	470.156	155	0	2	3	49.63
2015-05-16	neutral	0		2018-08-06	14	0	11	3	0	0.272727	82.9564	470.428	155	0	2	11	49.3
2015-05-16	neutral	0		2018-08-07	13	1	8	4	0.125	0.5	83.0814	470.928	155	0	2	8	49.7
2015-05-16	neutral	0		2018-08-08	6	0	2	4	0	2	83.0814	472.928	156	1	3	4	49.96
2015-05-16	neutral	0		2018-08-09	4	0	1	3	0	3	83.0814	475.928	157	1	3	3	50.14
2015-05-16	neutral	0		2018-08-10	4	0	3	1	0	0.333333	83.0814	476.262	157	0	2	3	48.85
2015-05-16	neutral	0		2018-08-11	2	0	1	1	0	1	83.0814	477.262	157	0	2	1	48.85
2015-05-16	neutral	0		2018-08-12	3	0	1	2	0	2	83.0814	479.262	158	1	3	2	48.85
2015-05-16	neutral	0		2018-08-13	7	0	3	4	0	1.33333	83.0814	480.595	159	1	3	4	48.45
2015-05-16	neutral	0		2018-08-14	4	1	0	3	0	0	83.0814	480.595	160	1	3	3	48.12
2015-05-16	neutral	0		2018-08-15	1	0	0	1	0	0	83.0814	480.595	161	1	3	1	47.46
2015-05-16	neutral	0		2018-08-17	10	0	8	2	0	0.25	83.0814	480.845	161	0	2	8	47.1
2015-05-17	neutral	0		2018-08-18	3	0	2	1	0	0.5	83.0814	481.345	161	0	2	2	47.1
2015-05-17	neutral	0		2018-08-20	4	0	2	2	0	1	83.0814	482.345	161	0	2	2	46.5
2015-05-17	neutral	0		2018-08-21	1	0	1	0	0	0	83.0814	482.345	161	0	2	1	47.62
2015-05-17	neutral	0		2018-08-22	2	0	2	0	0	0	83.0814	482.345	161	0	2	2	47.05
2015-05-17	neutral	0		2018-08-24	2	0	1	1	0	1	83.0814	483.345	161	0	2	1	47.66
2015-05-17	neutral	0		2018-08-26	1	0	1	0	0	0	83.0814	483.345	161	0	2	1	47.66
2015-05-17	neutral	0		2018-08-27	2	1	0	1	0	0	83.0814	483.345	160	-1	1	1	48.35
2015-05-17	neutral	0		2018-08-28	3	1	2	0	0.5	0	83.5814	483.345	160	0	2	2	48.57
2015-05-17	neutral	0		2018-08-29	2	0	1	1	0	1	83.5814	484.345	160	0	2	1	48.75
2015-05-17	neutral	0		2018-08-30	4	0	2	2	0	1	83.5814	485.345	160	0	2	2	48.24
2015-05-17	neutral	0		2018-08-31	6	0	4	2	0	0.5	83.5814	485.845	160	0	2	4	48.43
2015-05-17	neutral	0		2018-09-01	2	0	0	2	0	0	83.5814	485.845	161	1	3	2	48.43
2015-05-17	neutral	0		2018-09-02	2	0	1	1	0	1	83.5814	486.845	161	0	2	1	48.43
2015-05-17	neutral	0		2018-09-03	1	0	1	0	0	0	83.5814	486.845	161	0	2	1	48.43
2015-05-17	neutral	0		2018-09-04	12	0	3	9	0	3	83.5814	489.845	162	1	3	9	47.96
2015-05-17	neutral	0		2018-09-05	7	0	5	2	0	0.4	83.5814	490.245	162	0	2	5	47.72
2015-05-17	neutral	0		2018-09-06	6	0	5	1	0	0.2	83.5814	490.445	162	0	2	5	47.26
2015-05-17	neutral	0		2018-09-07	3	0	2	1	0	0.5	83.5814	490.945	162	0	2	2	46.45
2015-05-17	neutral	0		2018-09-09	24	1	11	12	0.0909091	1.09091	83.6723	492.036	163	1	3	12	46.45
2015-05-17	neutral	0		2018-09-10	2	0	1	1	0	1	83.6723	493.036	163	0	2	1	46.3
2015-05-17	neutral	0		2018-09-11	5	0	4	1	0	0.25	83.6723	493.286	163	0	2	4	44.93
2015-05-17	neutral	0		2018-09-12	12	1	9	2	0.111111	0.222222	83.7834	493.508	163	0	2	9	44.93
2015-05-17	neutral	0		2018-09-13	4	0	3	1	0	0.333333	83.7834	493.842	163	0	2	3	45.57
2015-05-17	neutral	0		2018-09-14	14	0	5	9	0	1.8	83.7834	495.642	164	1	3	9	45.54
2015-05-17	neutral	0		2018-09-15	1	0	1	0	0	0	83.7834	495.642	164	0	2	1	45.54
2015-05-17	neutral	0		2018-09-16	2	0	2	0	0	0	83.7834	495.642	164	0	2	2	45.54
2015-05-17	neutral	0		2018-09-17	2	1	1	0	1	0	84.7834	495.642	163	-1	1	1	45.42
2015-05-17	neutral	0		2018-09-18	2	0	1	1	0	1	84.7834	496.642	163	0	2	1	46.1
2015-05-17	neutral	0		2018-09-19	7	0	0	7	0	0	84.7834	496.642	164	1	3	7	46.15
2015-05-17	neutral	0		2018-09-20	6	0	5	1	0	0.2	84.7834	496.842	164	0	2	5	47.2
2015-05-17	neutral	0		2018-09-21	10	2	3	5	0.666667	1.66667	85.4501	498.508	165	1	3	5	46.66
2015-05-17	neutral	0		2018-09-22	3	1	2	0	0.5	0	85.9501	498.508	165	0	2	2	46.66
2015-05-17	neutral	0		2018-09-23	6	2	3	1	0.666667	0.333333	86.6168	498.842	165	0	2	3	46.66
2015-05-17	neutral	0		2018-09-24	8	0	3	5	0	1.66667	86.6168	500.508	166	1	3	5	46.91
2015-05-18	neutral	0		2018-09-26	1	0	1	0	0	0	86.6168	500.508	166	0	2	1	45.7
2015-05-18	neutral	0		2018-09-27	2	0	2	0	0	0	86.6168	500.508	166	0	2	2	45.88
2015-05-18	neutral	0		2018-09-28	16	0	15	1	0	0.0666667	86.6168	500.575	166	0	2	15	47.29
2015-05-18	neutral	0		2018-09-29	4	0	1	3	0	3	86.6168	503.575	167	1	3	3	47.29
2015-05-18	neutral	0		2018-10-01	3	0	3	0	0	0	86.6168	503.575	167	0	2	3	46.45
2015-05-18	neutral	0		2018-10-02	5	1	3	1	0.333333	0.333333	86.9501	503.908	167	0	2	3	48.1
2015-05-18	neutral	0		2018-10-03	4	1	1	2	1	2	87.9501	505.908	168	1	3	2	48.76
2015-05-18	neutral	0		2018-10-04	4	0	1	3	0	3	87.9501	508.908	169	1	3	3	48.13
2015-05-18	neutral	0		2018-10-05	4	0	4	0	0	0	87.9501	508.908	169	0	2	4	47.03
2015-05-18	neutral	0		2018-10-06	2	0	2	0	0	0	87.9501	508.908	169	0	2	2	47.03
2015-05-18	neutral	0		2018-10-07	1	0	0	1	0	0	87.9501	508.908	170	1	3	1	47.03
2015-05-18	neutral	0		2018-10-12	4	0	2	2	0	1	87.9501	509.908	170	0	2	2	44.88
2015-05-18	neutral	0		2018-10-14	2	1	1	0	1	0	88.9501	509.908	169	-1	1	1	44.88
2015-05-18	neutral	0		2018-10-15	1	0	1	0	0	0	88.9501	509.908	169	0	2	1	44.53
2015-05-19	neutral	0		2018-10-17	2	1	0	1	0	0	88.9501	509.908	168	-1	1	1	45.89
2015-05-19	neutral	0		2018-10-18	1	0	0	1	0	0	88.9501	509.908	169	1	3	1	44.97
2015-05-19	neutral	0		2018-10-19	4	0	2	2	0	1	88.9501	510.908	169	0	2	2	44
2015-05-19	neutral	0		2018-10-21	1	0	1	0	0	0	88.9501	510.908	169	0	2	1	44
2015-05-19	neutral	0		2018-10-22	9	2	6	1	0.333333	0.166667	89.2834	511.075	169	0	2	6	45.01
2015-05-19	neutral	0		2018-10-23	3	1	2	0	0.5	0	89.7834	511.075	169	0	2	2	44.5
2015-05-19	neutral	0		2018-10-25	5	0	2	3	0	1.5	89.7834	512.575	170	1	3	3	44.31
2015-05-19	neutral	0		2018-10-26	3	0	1	2	0	2	89.7834	514.575	171	1	3	2	45.69
2015-05-19	neutral	0		2018-10-27	3	0	1	2	0	2	89.7834	516.575	172	1	3	2	45.69
2015-05-19	neutral	0		2018-10-28	1	0	0	1	0	0	89.7834	516.575	173	1	3	1	45.69
2015-05-19	neutral	0		2018-10-30	15	2	11	2	0.181818	0.181818	89.9653	516.757	173	0	2	11	47.76
2015-05-19	neutral	0		2018-10-31	1	0	1	0	0	0	89.9653	516.757	173	0	2	1	46.88
2015-05-19	neutral	0		2018-11-02	8	2	2	4	1	2	90.9653	518.757	174	1	3	4	47.11
2015-05-19	neutral	0		2018-11-03	3	0	2	1	0	0.5	90.9653	519.257	174	0	2	2	47.11
2015-05-19	neutral	0		2018-11-05	1	0	0	1	0	0	90.9653	519.257	175	1	3	1	47.97
2015-05-19	neutral	0		2018-11-06	9	0	7	2	0	0.285714	90.9653	519.542	175	0	2	7	47.25
2015-05-19	neutral	0		2018-11-07	1	0	1	0	0	0	90.9653	519.542	175	0	2	1	48.72
2015-05-19	neutral	0		2018-11-08	3	0	3	0	0	0	90.9653	519.542	175	0	2	3	48.99
2015-05-19	neutral	0		2018-11-09	3	0	3	0	0	0	90.9653	519.542	175	0	2	3	48.11
2015-05-19	neutral	0		2018-11-10	3	0	3	0	0	0	90.9653	519.542	175	0	2	3	48.11
2015-05-19	neutral	0		2018-11-11	1	0	1	0	0	0	90.9653	519.542	175	0	2	1	48.11
2015-05-19	neutral	0		2018-11-12	3	0	3	0	0	0	90.9653	519.542	175	0	2	3	46.65
2015-05-19	neutral	0		2018-11-13	2	0	2	0	0	0	90.9653	519.542	175	0	2	2	47.39
2015-05-19	neutral	0		2018-11-14	2	0	1	1	0	1	90.9653	520.542	175	0	2	1	47.09
2015-05-19	neutral	0		2018-11-15	2	0	2	0	0	0	90.9653	520.542	175	0	2	2	48.11
2015-05-19	neutral	0		2018-11-16	2	0	2	0	0	0	90.9653	520.542	175	0	2	2	48.83
2015-05-19	neutral	0		2018-11-17	8	1	4	3	0.25	0.75	91.2153	521.292	175	0	2	4	48.83
2015-05-19	neutral	0		2018-11-19	9	1	5	3	0.2	0.6	91.4153	521.892	175	0	2	5	48
2015-05-19	neutral	0		2018-11-20	5	1	1	3	1	3	92.4153	524.892	176	1	3	3	47.39
2015-05-19	neutral	0		2018-11-21	7	1	3	3	0.333333	1	92.7486	525.892	176	0	2	3	47.03
2015-05-19	neutral	0		2018-11-22	2	0	1	1	0	1	92.7486	526.892	176	0	2	1	47.03
2015-05-19	neutral	0		2018-11-23	9	4	4	1	1	0.25	93.7486	527.142	175	-1	1	4	46.54
2015-05-19	neutral	0		2018-11-24	3	0	3	0	0	0	93.7486	527.142	175	0	2	3	46.54
2015-05-19	neutral	0		2018-11-26	2	0	2	0	0	0	93.7486	527.142	175	0	2	2	47.45
2015-05-19	neutral	0		2018-11-27	6	0	6	0	0	0	93.7486	527.142	175	0	2	6	48.07
2015-05-19	neutral	0		2018-11-28	3	0	2	1	0	0.5	93.7486	527.642	175	0	2	2	48.86
2015-05-19	neutral	0		2018-11-29	3	0	2	1	0	0.5	93.7486	528.142	175	0	2	2	47.7
2015-05-19	neutral	0		2018-11-30	6	0	5	1	0	0.2	93.7486	528.342	175	0	2	5	49.31
2015-05-19	neutral	0		2018-12-02	2	0	2	0	0	0	93.7486	528.342	175	0	2	2	49.31
2015-05-19	neutral	0		2018-12-04	5	0	3	2	0	0.666667	93.7486	529.009	175	0	2	3	47.75
2015-05-19	neutral	0		2018-12-05	5	0	5	0	0	0	93.7486	529.009	175	0	2	5	47.75
2015-05-19	neutral	0		2018-12-07	1	0	1	0	0	0	93.7486	529.009	175	0	2	1	46.24
2015-05-19	neutral	0		2018-12-08	6	1	5	0	0.2	0	93.9486	529.009	175	0	2	5	46.24
2015-05-19	neutral	0		2018-12-09	5	0	4	1	0	0.25	93.9486	529.259	175	0	2	4	46.24
2015-05-20	neutral	0		2018-12-10	2	0	1	1	0	1	93.9486	530.259	175	0	2	1	47.21
2015-05-20	neutral	0		2018-12-11	13	4	5	4	0.8	0.8	94.7486	531.059	175	0	2	5	47.38
2015-05-20	neutral	0		2018-12-12	16	0	12	4	0	0.333333	94.7486	531.392	175	0	2	12	47.83
2015-05-20	neutral	0		2018-12-13	5	0	5	0	0	0	94.7486	531.392	175	0	2	5	48.29
2015-05-20	neutral	0		2018-12-14	5	0	5	0	0	0	94.7486	531.392	175	0	2	5	47.86
2015-05-20	neutral	0		2018-12-15	8	0	8	0	0	0	94.7486	531.392	175	0	2	8	47.86
2015-05-20	neutral	0		2018-12-16	3	0	3	0	0	0	94.7486	531.392	175	0	2	3	47.86
2015-05-20	neutral	0		2018-12-17	5	2	2	1	1	0.5	95.7486	531.892	174	-1	1	2	47.08
2015-05-20	neutral	0		2018-12-18	5	0	4	1	0	0.25	95.7486	532.142	174	0	2	4	47.74
2015-05-20	neutral	0		2018-12-19	2	0	2	0	0	0	95.7486	532.142	174	0	2	2	45.57
2015-05-20	neutral	0		2018-12-20	1	0	1	0	0	0	95.7486	532.142	174	0	2	1	45.54
2015-05-20	neutral	0		2018-12-21	4	1	1	2	1	2	96.7486	534.142	175	1	3	2	44.84
2015-05-20	neutral	0		2018-12-22	8	4	4	0	1	0	97.7486	534.142	174	-1	1	4	44.84
2015-05-20	neutral	0		2018-12-23	1	0	1	0	0	0	97.7486	534.142	174	0	2	1	44.84
2015-05-20	neutral	0		2018-12-24	7	0	6	1	0	0.166667	97.7486	534.309	174	0	2	6	43.59
2015-05-20	neutral	0		2018-12-25	1	0	1	0	0	0	97.7486	534.309	174	0	2	1	43.59
2015-05-20	neutral	0		2018-12-26	3	0	3	0	0	0	97.7486	534.309	174	0	2	3	46.19
2015-05-20	neutral	0		2018-12-27	4	0	4	0	0	0	97.7486	534.309	174	0	2	4	46.36
2015-05-20	neutral	0		2018-12-28	4	0	2	2	0	1	97.7486	535.309	174	0	2	2	46.75
2015-05-20	neutral	0		2018-12-30	5	0	5	0	0	0	97.7486	535.309	174	0	2	5	46.75
2015-05-20	neutral	0		2018-12-31	1	0	1	0	0	0	97.7486	535.309	174	0	2	1	46.93
2015-05-20	neutral	0
2015-05-20	neutral	0
2015-05-20	neutral	0
2015-05-21	neutral	0
2015-05-21	neutral	0
2015-05-21	neutral	0
2015-05-21	neutral	0
2015-05-21	neutral	0
2015-05-21	neutral	0
2015-05-21	neutral	0
2015-05-21	neutral	0
2015-05-21	neutral	0
2015-05-21	neutral	0
2015-05-21	neutral	0
2015-05-21	neutral	0
2015-05-21	neutral	0
2015-05-22	neutral	0
2015-05-22	neutral	0
2015-05-22	neutral	0
2015-05-22	neutral	0
2015-05-22	neutral	0
2015-05-22	neutral	0
2015-05-22	neutral	0
2015-05-22	neutral	0
2015-05-22	neutral	0
2015-05-22	neutral	0
2015-05-22	neutral	0
2015-05-22	neutral	0
2015-05-22	neutral	0
2015-05-22	neutral	0
2015-05-22	neutral	0
2015-05-22	neutral	0
2015-05-23	neutral	0
2015-05-23	neutral	0
2015-05-23	neutral	0
2015-05-24	neutral	0
2015-05-25	neutral	0
2015-05-25	neutral	0
2015-05-26	neutral	0
2015-05-26	neutral	0
2015-05-26	neutral	0
2015-05-26	neutral	0
2015-05-26	neutral	0
2015-05-27	neutral	0
2015-05-27	neutral	0
2015-05-27	neutral	0
2015-05-27	neutral	0
2015-05-27	neutral	0
2015-05-27	neutral	0
2015-05-27	neutral	0
2015-05-27	neutral	0
2015-05-27	neutral	0
2015-05-27	neutral	0
2015-05-27	neutral	0
2015-05-28	neutral	0
2015-05-28	neutral	0
2015-05-28	neutral	0
2015-05-28	neutral	0
2015-05-29	neutral	0
2015-05-29	neutral	0
2015-05-29	neutral	0
2015-05-29	neutral	0
2015-05-30	neutral	0
2015-05-31	neutral	0
2015-05-31	neutral	0
2015-05-31	neutral	0
2015-05-31	neutral	0
2015-05-31	neutral	0
2015-05-31	neutral	0
2015-05-31	neutral	0
2015-05-31	neutral	0
2015-05-31	neutral	0
2015-05-31	neutral	0
2015-05-31	neutral	0
2015-06-01	neutral	0
2015-06-01	neutral	0
2015-06-01	neutral	0
2015-06-01	neutral	0
2015-06-03	neutral	0
2015-06-03	neutral	0
2015-06-03	neutral	0
[truncated: 5,577 more rows]

## Sheet: time series
Date	Open	High	Low	Close	Adj Close	Volume
2009-03-30	15.09	15.1	14.48	14.72	10.6858	55433000
2009-03-31	14.91	15.37	14.9	15.03	10.9108	62044500
2009-04-01	14.77	15.32	14.62	15.03	10.9108	75052800
2009-04-02	15.38	16	15.26	15.7	11.3972	77688000
2009-04-03	15.63	15.96	15.35	15.95	11.5787	51137100
2009-04-06	15.65	15.87	15.45	15.86	11.5133	47650800
2009-04-07	15.6	15.78	15.26	15.45	11.2157	52741800
2009-04-08	15.35	15.73	15.15	15.27	11.085	68332300
2009-04-09	15.62	16.07	15.6	15.98	11.6004	58560100
2009-04-13	15.81	16.09	15.56	15.98	11.6004	45423200
2009-04-14	15.98	16.39	15.8	16.01	11.6222	92083600
2009-04-15	15.36	15.68	15.11	15.62	11.3391	152727500
2009-04-16	15.84	15.93	15.4	15.89	11.5351	68775100
2009-04-17	15.88	15.89	15.45	15.6	11.3246	67299700
2009-04-20	15.36	15.37	15	15	10.889	66489000
2009-04-21	14.98	15.52	14.96	15.36	11.1504	85204200
2009-04-22	15.19	16.11	15.08	15.67	11.3754	95293600
2009-04-23	15.68	15.79	15.1	15.53	11.2738	74517400
2009-04-24	15.61	15.74	15.3	15.62	11.3391	67621900
2009-04-27	15.31	15.63	15.21	15.28	11.0923	64601800
2009-04-28	15.12	15.41	15.04	15.05	10.9253	55510200
2009-04-29	15.2	15.55	15.07	15.35	11.1431	60855600
2009-04-30	15.61	16.16	15.5	15.78	11.4552	77775200
2009-05-01	15.76	15.85	15.48	15.81	11.477	50861600
2009-05-04	16.29	16.74	16.14	16.66	12.0941	88096300
2009-05-05	16.53	16.53	15.93	16.16	11.8305	67894300
2009-05-06	16.43	16.44	15.97	16.12	11.8012	66328400
2009-05-07	16.31	16.37	15.48	15.77	11.545	90338200
2009-05-08	15.87	15.93	15.2	15.29	11.1936	94098000
2009-05-11	15.09	15.63	15	15.37	11.2522	69490100
2009-05-12	15.49	15.53	15	15.21	11.135	73714000
2009-05-13	15.36	15.47	15.09	15.13	11.0765	75872500
2009-05-14	15.16	15.69	15.15	15.54	11.3766	71224300
2009-05-15	15.54	15.61	15.15	15.19	11.1204	61813300
2009-05-18	15.32	15.55	15.18	15.52	11.362	44691600
2009-05-19	15.47	15.91	15.27	15.65	11.4572	59048200
2009-05-20	15.81	16.05	15.49	15.58	11.4059	60337700
2009-05-21	15.36	15.43	15.05	15.18	11.1131	59548500
2009-05-22	15.23	15.26	15.01	15.05	11.0179	44344900
2009-05-26	15.01	15.51	15	15.48	11.3327	64342900
2009-05-27	15.5	15.86	15.34	15.46	11.3181	60488000
2009-05-28	15.56	15.72	15.15	15.72	11.5084	59109200
2009-05-29	15.75	15.79	15.24	15.72	11.5084	77293300
2009-06-01	16.03	16.59	15.97	16.5	12.0794	75465600
2009-06-02	16.25	16.54	16.05	16.19	11.8525	58397000
2009-06-03	15.97	16.04	15.72	15.94	11.6695	49799000
2009-06-04	15.98	16.25	15.88	16.13	11.8086	49080500
2009-06-05	16.3	16.45	15.79	15.92	11.6548	62834200
2009-06-08	15.86	16.1	15.61	15.92	11.6548	44070000
2009-06-09	16.21	16.61	16.13	16.42	12.0209	64051300
2009-06-10	16.58	16.61	16.15	16.46	12.0501	48782300
2009-06-11	16.49	16.7	16.3	16.35	11.9696	53221200
2009-06-12	16.24	16.31	16.02	16.31	11.9403	47621900
2009-06-15	16.05	16.17	15.72	15.98	11.6987	60420500
2009-06-16	16.05	16.19	15.8	15.86	11.6109	54084700
2009-06-17	15.83	16.29	15.81	16.14	11.8159	59351300
2009-06-18	16.16	16.22	15.84	15.87	11.6182	57990500
2009-06-19	16.05	16.18	15.85	16.01	11.7207	71511000
2009-06-22	15.9	16.17	15.63	15.68	11.4791	70833600
2009-06-23	15.88	15.99	15.61	15.81	11.5743	70659600
2009-06-24	16.04	16.32	15.99	16.1	11.7866	53321600
2009-06-25	16.05	16.35	15.91	16.31	11.9403	55503100
2009-06-26	16.18	16.43	16.14	16.29	11.9257	70252000
2009-06-29	16.45	16.66	16.27	16.38	11.9916	59308200
2009-06-30	16.38	16.64	16.24	16.55	12.116	67489500
2009-07-01	16.67	17.31	16.67	17.04	12.4748	92515000
2009-07-02	16.87	16.95	16.68	16.72	12.2405	54945500
2009-07-06	16.61	16.84	16.37	16.54	12.1087	47324300
2009-07-07	16.83	16.93	16.2	16.25	11.8964	69194600
2009-07-08	16.31	16.36	15.78	15.94	11.6695	80897100
2009-07-09	16.09	16.28	15.96	16.02	11.728	65658200
2009-07-10	15.98	16.22	15.86	16.04	11.7427	51148600
2009-07-13	16.15	16.54	15.9	16.49	12.0721	61791800
2009-07-14	16.5	16.89	16.46	16.83	12.321	95548700
2009-07-15	17.99	18.19	17.72	18.05	13.2142	186137900
2009-07-16	17.94	18.59	17.94	18.5	13.5436	90052900
2009-07-17	18.5	18.81	18.25	18.79	13.7559	84212400
2009-07-20	18.86	18.93	18.52	18.9	13.8364	77865900
2009-07-21	18.9	18.92	18.51	18.9	13.8364	63780400
2009-07-22	18.87	19.28	18.84	19.14	14.0121	141096200
2009-07-23	19.09	19.58	18.99	19.48	14.261	151443300
2009-07-24	19.13	19.4	19.01	19.36	14.1732	51683400
2009-07-27	19.29	19.49	19.15	19.47	14.2537	42326100
2009-07-28	19.29	19.46	19.05	19.37	14.1805	60037100
2009-07-29	19.29	19.44	19.11	19.4	14.2025	50331700
2009-07-30	19.57	19.8	19.3	19.33	14.1512	60640900
2009-07-31	19.34	19.56	19.25	19.25	14.0927	47557600
2009-08-03	19.48	19.56	19.18	19.37	14.1805	44330800
2009-08-04	19.21	19.38	19.15	19.32	14.1439	46880800
2009-08-05	19.27	19.3	18.86	18.86	13.9079	60035000
2009-08-06	18.93	19.18	18.56	18.7	13.7899	66862100
2009-08-07	18.91	19	18.5	18.5	13.6425	59429500
2009-08-10	18.6	18.83	18.56	18.76	13.8342	46899600
2009-08-11	18.7	18.95	18.62	18.64	13.7457	32772600
2009-08-12	18.69	19.09	18.66	18.81	13.8711	52940100
2009-08-13	18.97	19.08	18.78	19.05	14.048	44091800
2009-08-14	18.97	19	18.58	18.77	13.8416	43590800
2009-08-17	18.43	18.58	18.41	18.45	13.6056	48360500
2009-08-18	18.5	18.87	18.46	18.77	13.8416	42482600
2009-08-19	18.55	18.89	18.51	18.8	13.8637	48165500
2009-08-20	18.73	18.81	18.56	18.71	13.7973	44858000
2009-08-21	18.89	18.92	18.55	18.89	13.9301	55163300
2009-08-24	18.97	19	18.66	18.76	13.8342	38709600
2009-08-25	18.76	19.25	18.74	19.1	14.0849	62060100
2009-08-26	19.21	19.49	19.13	19.43	14.3283	61587600
2009-08-27	19.35	19.53	19.16	19.47	14.3578	51412600
2009-08-28	20.26	20.65	20.17	20.25	14.933	105102800
2009-08-31	20.09	20.38	19.97	20.32	14.9846	53486200
2009-09-01	20.22	20.58	19.66	19.72	14.5421	74478300
2009-09-02	19.62	19.83	19.47	19.47	14.3578	41572500
2009-09-03	19.61	19.63	19.23	19.42	14.3209	47507500
2009-09-04	19.43	19.69	19.28	19.64	14.4831	47277800
2009-09-08	19.88	19.99	19.55	19.8	14.6011	45582000
2009-09-09	19.8	20.15	19.61	19.93	14.697	48804700
2009-09-10	19.88	20.08	19.65	19.76	14.5716	49461000
2009-09-11	19.9	19.94	19.37	19.51	14.3873	59413200
2009-09-14	19.31	19.49	19.28	19.36	14.2766	52416900
2009-09-15	19.54	19.71	19.36	19.55	14.4168	48283500
2009-09-16	19.7	19.75	19.44	19.65	14.4905	49554100
2009-09-17	19.63	19.89	19.22	19.41	14.3135	64594100
2009-09-18	19.52	19.7	19.37	19.56	14.4241	53493800
2009-09-21	19.47	19.76	19.42	19.54	14.4094	36161000
2009-09-22	19.63	19.73	19.45	19.53	14.402	38173500
2009-09-23	19.63	20.24	19.6	19.88	14.6601	72090600
2009-09-24	19.9	20	19.45	19.54	14.4094	52362100
2009-09-25	19.45	19.59	19.3	19.37	14.284	39476400
2009-09-28	19.41	19.93	19.4	19.74	14.5569	37809400
2009-09-29	19.67	19.78	19.44	19.48	14.3651	42035200
2009-09-30	19.61	19.79	19.25	19.57	14.4315	64725300
2009-10-01	19.49	19.53	18.89	18.9	13.9374	70648800
2009-10-02	18.95	19.22	18.95	18.97	13.989	58171800
2009-10-05	19.12	19.27	18.95	19.1	14.0849	56630400
2009-10-06	19.3	19.78	19.28	19.63	14.4758	74185400
2009-10-07	19.63	19.87	19.47	19.75	14.5642	49526400
2009-10-08	19.74	19.98	19.5	19.88	14.6601	74199400
2009-10-09	19.84	20.32	19.81	20.17	14.874	55944900
2009-10-12	20.38	20.65	20.24	20.4	15.0436	65087300
2009-10-13	20.51	20.69	20.35	20.49	15.1099	116652700
2009-10-14	21.26	21.27	20.78	20.83	15.3607	164972400
2009-10-15	20.81	20.93	20.54	20.67	15.2427	80532900
2009-10-16	20.47	20.57	20.02	20.18	14.8813	75760800
2009-10-19	20.29	20.48	20.05	20.41	15.0509	68147600
2009-10-20	20.47	20.58	20.11	20.18	14.8813	67829000
2009-10-21	20.17	20.42	19.66	19.86	14.6454	88171800
2009-10-22	19.87	20.18	19.62	20.12	14.8371	66659000
2009-10-23	20.4	20.4	19.61	19.78	14.5864	82639200
2009-10-26	19.78	20.04	19.56	19.83	14.6232	63005700
2009-10-27	20.01	20.13	19.67	19.74	14.5569	68171500
2009-10-28	19.6	19.75	19.02	19.03	14.0333	87595200
2009-10-29	19.17	19.41	19.1	19.22	14.1734	77273500
2009-10-30	19.31	19.34	18.74	19.11	14.0923	92276300
2009-11-02	19.05	19.15	18.75	19.01	14.0185	63613700
2009-11-03	18.63	18.65	18.31	18.5	13.6425	101618400
2009-11-04	18.61	18.83	18.5	18.59	13.8134	85837100
2009-11-05	18.72	19.11	18.62	18.89	14.0363	66146600
2009-11-06	18.81	19.11	18.74	18.93	14.066	44158900
2009-11-09	19.15	19.46	19.12	19.46	14.4598	51383100
2009-11-10	19.43	19.69	19.42	19.5	14.4895	59517800
2009-11-11	19.65	19.9	19.64	19.84	14.7422	61333700
2009-11-12	20	20.5	19.63	19.68	14.6233	77009600
2009-11-13	19.72	19.95	19.58	19.82	14.7273	43957400
2009-11-16	20.11	20.32	20.01	20.23	15.032	64782200
2009-11-17	20.1	20.35	20	20.32	15.0988	37596600
2009-11-18	20.24	20.28	20	20.12	14.9502	43215700
2009-11-19	19.4	19.4	18.95	19.3	14.3409	108665100
2009-11-20	19.16	19.31	19.08	19.24	14.2963	49130500
2009-11-23	19.48	19.5	19.32	19.4	14.4152	42994500
2009-11-24	19.44	19.5	19.25	19.39	14.4078	52428500
2009-11-25	19.49	19.5	19.28	19.34	14.3707	46706900
2009-11-27	18.91	19.25	18.82	19.11	14.1998	35747700
2009-11-30	19.11	19.26	19	19.2	14.2666	48593600
2009-12-01	19.46	19.69	19.45	19.66	14.6084	47225800
2009-12-02	19.7	19.84	19.55	19.72	14.653	35774000
2009-12-03	19.76	20.08	19.7	19.87	14.7645	49758300
2009-12-04	20.19	20.59	20.15	20.46	15.2029	86311300
2009-12-07	20.21	20.51	20.19	20.37	15.136	47082900
2009-12-08	20.25	20.28	19.8	19.99	14.8536	63988900
2009-12-09	19.99	20.08	19.71	20.01	14.8685	53660100
2009-12-10	20.16	20.23	20.03	20.15	14.9725	43211800
2009-12-11	20.2	20.23	19.81	19.9	14.7868	39141600
2009-12-14	20.02	20.11	19.9	19.98	14.8462	35705000
2009-12-15	19.84	20.06	19.68	19.8	14.7125	43142500
2009-12-16	19.5	19.8	19.28	19.38	14.4004	96648500
2009-12-17	19.24	19.29	19.07	19.07	14.17	52267400
2009-12-18	19.21	19.71	19.1	19.63	14.5861	98974800
2009-12-21	19.98	20.33	19	20.09	14.9279	56874600
2009-12-22	20.15	20.3	19.95	20.04	14.8908	36092900
2009-12-23	20.06	20.24	20.03	20.1	14.9354	30573800
2009-12-24	20.2	20.35	20.18	20.33	15.1063	12189200
2009-12-28	20.41	20.5	20.16	20.3	15.084	27397000
2009-12-29	20.41	20.48	20.23	20.4	15.1583	29331800
2009-12-30	20.25	20.6	20.25	20.59	15.2995	26273600
2009-12-31	20.6	20.72	20.4	20.4	15.1583	26429200
2010-01-04	20.79	21.03	20.73	20.88	15.515	47800900
2010-01-05	20.94	20.99	20.6	20.87	15.5075	52357700
2010-01-06	20.81	20.93	20.67	20.8	15.4555	40037400
2010-01-07	20.73	20.76	20.34	20.6	15.3069	54041500
2010-01-08	20.54	20.89	20.4	20.83	15.4778	48234700
2010-01-11	21.11	21.15	20.82	20.95	15.567	51086400
2010-01-12	20.87	20.9	20.38	20.61	15.3143	69958400
2010-01-13	20.72	21.08	20.44	20.96	15.5744	71446700
2010-01-14	21.11	21.55	21.05	21.48	15.9608	150821600
2010-01-15	21.39	21.4	20.77	20.8	15.4555	198078600
2010-01-19	20.9	21.17	20.85	21.05	15.6413	82573500
2010-01-20	20.99	21.14	20.85	21.08	15.6636	65670100
2010-01-21	21.15	21.31	20.68	20.84	15.4852	73633300
2010-01-22	20.77	20.79	19.81	19.91	14.7942	116302400
2010-01-25	20.24	20.58	20.14	20.32	15.0988	73785600
2010-01-26	20.18	20.38	19.95	20	14.8611	65298900
2010-01-27	20	20.33	19.82	20.24	15.0394	74926200
2010-01-28	20.3	20.39	19.68	19.92	14.8016	76974600
2010-01-29	20.13	20.23	19.3	19.4	14.4152	96053900
2010-02-01	19.47	19.75	19.44	19.61	14.5713	50338300
2010-02-02	19.68	20.04	19.56	19.91	14.7942	63332500
2010-02-03	19.78	19.88	19.47	19.68	14.7403	45582300
2010-02-04	19.57	19.58	18.95	19.02	14.2459	90931100
2010-02-05	19.1	19.58	19	19.47	14.583	88711700
2010-02-08	19.48	19.79	19.3	19.35	14.4931	62563200
2010-02-09	19.64	19.89	19.44	19.65	14.7178	69454100
2010-02-10	19.59	19.87	19.45	19.69	14.7478	56250600
2010-02-11	19.63	20.2	19.55	20.06	15.0249	58837300
2010-02-12	19.96	20.68	19.79	20.43	15.302	91108900
2010-02-16	20.62	20.85	20.55	20.72	15.5192	69083400
2010-02-17	20.86	20.86	20.53	20.66	15.4743	47296700
2010-02-18	20.64	20.85	20.55	20.84	15.6091	42613600
2010-02-19	20.72	20.97	20.58	20.82	15.5941	40760000
2010-02-22	20.95	20.96	20.65	20.87	15.6316	38730600
2010-02-23	20.84	20.95	20.29	20.39	15.2721	62245300
2010-02-24	20.52	20.81	20.5	20.7	15.5042	51070100
2010-02-25	20.37	20.66	20.22	20.63	15.4518	48789400
2010-02-26	20.6	20.68	20.43	20.53	15.3769	47795300
2010-03-01	20.68	20.94	20.62	20.87	15.6316	51203300
2010-03-02	20.99	21.09	20.58	20.7	15.5042	59399000
2010-03-03	20.76	20.82	20.44	20.52	15.3694	49909900
2010-03-04	20.6	20.61	20.26	20.53	15.3769	62750100
2010-03-05	20.66	20.84	20.45	20.79	15.5716	45879700
2010-03-08	20.81	20.88	20.7	20.77	15.5567	35742100
2010-03-09	20.68	21.2	20.66	20.94	15.684	83168700
2010-03-10	20.95	21.29	20.91	21.19	15.8713	58435600
2010-03-11	21.14	21.27	20.99	21.25	15.9162	53778700
2010-03-12	21.31	21.37	21.18	21.27	15.9312	39584500
2010-03-15	21.16	21.32	21.05	21.17	15.8563	34378000
2010-03-16	21.23	22.04	21.2	22.01	16.4854	123060900
2010-03-17	22.06	22.35	21.91	22.24	16.6577	77805900
2010-03-18	22.19	22.35	22.01	22.2	16.6277	54458500
2010-03-19	22.25	22.39	21.81	21.99	16.4704	77998500
2010-03-22	21.87	22.3	21.84	22.24	16.6577	47405700
2010-03-23	22.39	22.75	22.36	22.67	16.9798	64740900
2010-03-24	22.53	22.67	22.32	22.43	16.8	54729000
2010-03-25	22.69	22.73	22.31	22.35	16.7401	52428700
2010-03-26	22.43	22.59	22.07	22.24	16.6577	45700500
2010-03-29	22.42	22.49	22.26	22.33	16.7251	34467900
2010-03-30	22.4	22.54	22.18	22.34	16.7326	37886300
2010-03-31	22.32	22.5	22.2	22.29	16.6951	45983800
2010-04-01	22.4	22.64	22.2	22.39	16.7701	45491000
2010-04-05	22.48	22.65	22.34	22.59	16.9198	34942900
2010-04-06	22.43	22.48	22.26	22.4	16.7775	47056500
2010-04-07	22.43	22.68	22.25	22.45	16.815	62539800
2010-04-08	22.38	22.41	22.16	22.31	16.7101	40824500
2010-04-09	22.4	22.57	22.36	22.55	16.8899	45528700
2010-04-12	22.69	22.73	22.44	22.54	16.8824	49353000
2010-04-13	22.65	22.82	22.47	22.77	17.0547	122395600
2010-04-14	23.57	23.69	23.27	23.52	17.6164	159980600
2010-04-15	23.83	24.37	23.8	24.22	18.1407	110819600
2010-04-16	24.06	24.16	23.77	23.92	17.916	102974900
2010-04-19	23.91	24.04	23.54	24	17.9759	71310800
2010-04-20	24.2	24.25	23.9	24.12	18.0658	65991400
2010-04-21	24.1	24.13	23.54	23.8	17.8261	73899300
2010-04-22	23.55	24.06	23.32	23.99	17.9684	73666100
2010-04-23	23.95	24.06	23.73	24.04	18.0059	56963700
2010-04-26	24.08	24.13	23.81	23.82	17.8411	57727600
2010-04-27	23.73	23.88	23.3	23.35	17.4891	78937600
2010-04-28	23.41	23.46	22.91	23.26	17.4217	109052100
2010-04-29	23.33	23.51	23.3	23.49	17.5939	59059400
2010-04-30	23.45	23.46	22.81	22.84	17.1071	81864000
2010-05-03	22.98	23.44	22.9	23.26	17.4217	55449900
2010-05-04	22.93	22.95	22.4	22.56	16.8974	90704300
2010-05-05	22.1	22.38	21.9	22.17	16.7224	96854100
2010-05-06	22.15	22.38	19.9	21.51	16.2246	160695900
2010-05-07	21.26	21.7	20.46	21.31	16.0737	139360500
2010-05-10	22.29	22.56	22.16	22.55	17.009	112607400
2010-05-11	22.32	22.86	22.1	22.28	16.8054	102689700
2010-05-12	22.6	23.14	22.49	23.09	17.4163	83343400
2010-05-13	23.03	23.17	22.36	22.5	16.9713	62099000
2010-05-14	22.19	22.21	21.53	21.89	16.5112	83526200
2010-05-17	21.75	22.05	21.41	22.02	16.6092	64550400
2010-05-18	22.14	22.23	21.33	21.43	16.1642	76636100
2010-05-19	21.52	21.71	21	21.6	16.2924	89530600
2010-05-20	21.02	21.24	20.63	20.79	15.6815	106551000
2010-05-21	20.41	21.17	20.18	20.91	15.772	111769100
2010-05-24	20.95	21.22	20.61	20.67	15.591	56436100
2010-05-25	20.12	20.87	20.03	20.85	15.7267	96151400
2010-05-26	21.1	21.5	20.7	20.7	15.6136	85666800
2010-05-27	21.16	21.8	21.12	21.76	16.4131	83236800
2010-05-28	21.68	21.75	21.23	21.42	16.1567	72712600
2010-06-01	21.3	21.74	21.13	21.18	15.9756	57164500
2010-06-02	21.39	21.83	21.16	21.81	16.4508	61537200
2010-06-03	21.96	22	21.47	21.9	16.5187	54614400
2010-06-04	21.54	21.6	20.79	20.95	15.8022	67919400
2010-06-07	20.94	21.03	20.24	20.31	15.3194	65435200
2010-06-08	20.22	20.23	19.74	20.18	15.2214	91377800
2010-06-09	20.39	20.6	19.86	19.93	15.0328	58981200
2010-06-10	20.35	20.6	20.25	20.55	15.5004	57168300
2010-06-11	20.31	20.75	20.28	20.64	15.5683	49491800
2010-06-14	20.95	21.14	20.82	20.89	15.7569	68877500
2010-06-15	21.11	21.56	21.01	21.48	16.2019	62082000
2010-06-16	21.41	21.65	21.21	21.49	16.2095	43764600
2010-06-17	21.59	21.69	21.2	21.52	16.2321	37270900
2010-06-18	21.56	21.65	21.18	21.4	16.1416	64872600
2010-06-21	21.67	21.69	21.06	21.19	15.9832	48844300
2010-06-22	21.13	21.33	20.86	20.98	15.8248	58831100
2010-06-23	20.94	21.02	20.66	20.81	15.6966	61352400
2010-06-24	20.62	20.79	20.2	20.32	15.327	62003900
2010-06-25	20.4	20.41	19.89	20.03	15.1082	94683200
2010-06-28	20.11	20.59	19.91	20.36	15.3571	54468400
2010-06-29	20	20.05	19.65	19.79	14.9272	79050800
2010-06-30	19.7	20.03	19.4	19.45	14.6707	64294700
2010-07-01	19.43	19.62	19	19.25	14.5199	88020000
2010-07-02	19.21	19.37	18.96	19.2	14.4822	58093400
2010-07-06	19.55	19.76	19.25	19.48	14.6934	60697600
2010-07-07	19.46	20.17	19.39	20.14	15.1912	72806800
2010-07-08	20.34	20.36	19.83	20.1	15.161	65407600
2010-07-09	20.06	20.28	19.96	20.24	15.2666	52843800
2010-07-12	20.31	20.65	20.3	20.57	15.5155	56587900
2010-07-13	20.97	22.28	20.82	21.01	15.8474	103191800
2010-07-14	22.06	22.25	21.28	21.36	16.1114	199002600
2010-07-15	21.34	21.59	21.01	21.51	16.2246	118558200
2010-07-16	21.43	21.48	21	21.02	15.855	80451500
2010-07-19	21.17	21.61	21.16	21.59	16.2849	63430400
2010-07-20	21.16	21.73	21.1	21.65	16.3302	72666400
2010-07-21	21.57	21.65	21.18	21.26	16.036	71775300
2010-07-22	21.35	21.98	21.34	21.78	16.4282	74465500
2010-07-23	21.64	21.72	21.33	21.69	16.3603	62115500
2010-07-26	21.68	21.74	21.41	21.71	16.3754	50929500
2010-07-27	21.68	21.74	21.39	21.58	16.2774	53975800
2010-07-28	21.64	21.69	21.29	21.33	16.0888	51673900
2010-07-29	21.39	21.48	20.76	21.03	15.8625	83811400
2010-07-30	20.77	20.92	20.58	20.6	15.5382	67395900
2010-08-02	20.9	21.28	20.73	21.15	15.953	50316200
2010-08-03	21.01	21.03	20.71	20.87	15.7418	60929200
2010-08-04	20.81	20.86	20.45	20.73	15.7555	85639700
2010-08-05	20.64	20.79	20.46	20.67	15.7099	44475000
2010-08-06	20.45	20.81	20.41	20.65	15.6947	50833800
2010-08-09	20.79	20.79	20.41	20.65	15.6947	46082800
2010-08-10	20.11	20.17	19.7	19.82	15.0639	136352400
2010-08-11	19.53	19.58	19.3	19.43	14.7675	99079200
2010-08-12	19.17	19.73	19.08	19.45	14.7827	86580600
2010-08-13	19.33	19.49	19.15	19.15	14.5546	57384800
2010-08-16	19.14	19.56	19.11	19.47	14.7979	48721100
2010-08-17	19.72	19.87	19.5	19.53	14.8435	60836400
2010-08-18	19.53	19.78	19.47	19.59	14.8891	58982400
2010-08-19	18.97	19.13	18.81	18.9	14.3646	159900400
2010-08-20	18.92	19	18.76	18.91	14.3722	95174400
2010-08-23	18.92	18.98	18.6	18.7	14.2126	71954400
2010-08-24	18.56	18.68	18.39	18.41	13.9922	75107400
2010-08-25	18.26	18.59	18.18	18.48	14.0454	63350600
2010-08-26	18.6	18.61	18.12	18.18	13.8174	69586000
2010-08-27	18.23	18.52	17.81	18.37	13.9618	135184300
2010-08-30	18.25	18.31	17.94	17.96	13.6502	73718900
2010-08-31	17.88	17.92	17.6	17.67	13.4298	111601400
2010-09-01	17.94	18.27	17.89	18.14	13.787	73611500
2010-09-02	18.23	18.33	18.08	18.28	13.8934	53192100
2010-09-03	18.52	18.59	18.2	18.43	14.0074	59143200
2010-09-07	18.36	18.41	18.05	18.12	13.7718	58636500
2010-09-08	18.04	18.05	17.75	17.9	13.6046	101747000
2010-09-09	18.05	18.08	17.93	18	13.6806	65019600
2010-09-10	17.95	18.1	17.84	17.97	13.6578	68814700
2010-09-13	18.22	18.56	18.2	18.56	14.1062	73870900
2010-09-14	18.53	18.8	18.34	18.74	14.243	64479500
2010-09-15	18.73	18.77	18.54	18.72	14.2278	56107300
2010-09-16	18.7	18.98	18.58	18.97	14.4178	69165800
2010-09-17	19.03	19.08	18.67	18.81	14.2962	70436600
2010-09-20	18.89	18.96	18.69	18.93	14.3874	44935100
2010-09-21	18.88	19.27	18.84	19.14	14.547	69131400
2010-09-22	19.04	19.25	18.89	19.01	14.4482	61569400
2010-09-23	18.85	19.31	18.75	18.98	14.4254	51954700
2010-09-24	19.23	19.45	19.18	19.42	14.7599	55749300
2010-09-27	19.4	19.43	19.18	19.24	14.623	51071000
2010-09-28	19.31	19.57	19.1	19.51	14.8283	61019600
2010-09-29	19.48	19.62	19.12	19.24	14.623	62484300
2010-09-30	19.34	19.6	19.11	19.2	14.5927	75382200
2010-10-01	19.47	20.35	18.88	19.32	14.6838	41275000
2010-10-04	19.25	19.3	18.77	18.87	14.3418	67082000
2010-10-05	19.08	19.29	19.03	19.15	14.5546	61004600
2010-10-06	19.21	19.37	19.13	19.31	14.6762	54990000
2010-10-07	19.37	19.54	19.21	19.4	14.7447	51794600
2010-10-08	19.4	19.58	19.21	19.52	14.8359	46528700
2010-10-11	19.59	19.75	19.53	19.56	14.8663	52722400
2010-10-12	19.65	19.8	19.44	19.77	15.0259	94743400
2010-10-13	19.98	20.03	19.16	19.24	14.623	173827300
2010-10-14	19.31	19.46	19.2	19.32	14.6838	59255900
2010-10-15	19.44	19.47	19.2	19.32	14.6838	64052800
2010-10-18	19.26	19.32	18.97	19.19	14.585	54985100
2010-10-19	19.01	19.39	18.9	19.21	14.6002	85409800
2010-10-20	19.3	19.78	19.29	19.64	14.9271	84884600
2010-10-21	19.75	19.86	19.57	19.76	15.0183	74287500
2010-10-22	19.79	19.93	19.75	19.84	15.0791	50129800
2010-10-25	19.95	20	19.8	19.87	15.1019	45769400
2010-10-26	19.79	20.11	19.73	20.04	15.2311	56344600
2010-10-27	19.93	20.2	19.81	20.19	15.3451	48151900
2010-10-28	20.29	20.53	20.02	20.47	15.5579	71144000
2010-10-29	20.45	20.56	20.01	20.05	15.2387	60774400
2010-11-01	20.35	20.67	20.34	20.57	15.6339	51593700
2010-11-02	20.64	20.7	20.29	20.34	15.4591	60959100
2010-11-03	20.34	20.52	20.22	20.48	15.6874	53044600
2010-11-04	20.66	21.02	20.56	20.97	16.0627	66048200
2010-11-05	21.01	21.29	20.97	21.24	16.2695	55960500
2010-11-08	21.34	21.5	21.17	21.23	16.2618	53006900
2010-11-09	21.2	21.35	21.03	21.16	16.2082	46639500
2010-11-10	21.15	21.17	20.82	21.04	16.1163	48072100
2010-11-11	20.69	21.23	20.55	21.21	16.2465	69682800
2010-11-12	21.44	21.81	21.33	21.53	16.4916	100662400
2010-11-15	21.65	21.66	21.26	21.3	16.3155	50076900
2010-11-16	21.13	21.27	20.88	21.07	16.1393	62890100
2010-11-17	21.02	21.22	20.93	21.08	16.1469	44262100
2010-11-18	21.05	21.24	20.92	21.02	16.101	68847000
2010-11-19	20.97	21.2	20.88	21.14	16.1929	49134200
2010-11-22	20.92	21.28	20.88	21.25	16.2772	40328600
2010-11-23	21.04	21.22	20.81	21.09	16.1546	44856200
2010-11-24	21.23	21.57	21.17	21.39	16.3844	42449700
2010-11-26	21.24	21.43	21.1	21.34	16.3461	19147500
2010-11-29	21.15	21.45	21.12	21.33	16.3384	46887900
2010-11-30	21.18	21.3	21.07	21.16	16.2082	52406500
2010-12-01	21.46	21.6	21.42	21.48	16.4533	52939300
2010-12-02	21.5	21.77	21.48	21.7	16.6219	48095800
2010-12-03	21.63	21.78	21.62	21.69	16.6142	43907400
2010-12-06	21.61	21.76	21.55	21.7	16.6219	31861200
2010-12-07	21.84	21.86	21.58	21.58	16.5299	46991400
2010-12-08	21.69	21.9	21.66	21.82	16.7138	68959600
2010-12-09	22.01	22.07	21.72	21.81	16.7061	79874700
2010-12-10	21.91	21.98	21.8	21.91	16.7827	52407700
2010-12-13	22.01	22.02	21.34	21.5	16.4687	78296300
2010-12-14	21.4	21.56	21.3	21.47	16.4457	41699300
2010-12-15	21.35	21.5	21.28	21.28	16.3001	42701400
2010-12-16	21.35	21.39	21.25	21.3	16.3155	35224900
2010-12-17	21.31	21.49	21.27	21.46	16.438	57138100
2010-12-20	21.39	21.43	21.2	21.23	16.2618	34211900
2010-12-21	21.27	21.27	21.08	21.1	16.1623	34102300
2010-12-22	20.95	21.02	20.81	20.89	16.0014	49206900
2010-12-23	20.84	20.92	20.7	20.84	15.9631	27960800
2010-12-27	20.75	20.86	20.65	20.84	15.9631	18604300
2010-12-28	20.81	20.93	20.76	20.88	15.9937	21169600
2010-12-29	20.94	21.06	20.88	20.94	16.0397	20848400
2010-12-30	20.95	21.08	20.93	21.02	16.101	18876000
2010-12-31	21.03	21.06	20.94	21.03	16.1086	15743700
2011-01-03	21.01	21.05	20.78	20.85	15.9708	58223800
2011-01-04	21.12	21.2	21.05	21.15	16.2006	75206200
2011-01-05	21.19	21.21	20.9	20.94	16.0397	61810500
2011-01-06	20.67	20.82	20.55	20.77	15.9095	116669000
2011-01-07	20.71	20.77	20.27	20.66	15.8252	74806100
2011-01-10	20.71	20.77	20.57	20.69	15.8482	51449700
2011-01-11	20.83	21.12	20.74	21.05	16.124	64452600
2011-01-12	21.27	21.33	21.07	21.3	16.3155	53380600
2011-01-13	21.26	21.32	21.08	21.29	16.3078	104066300
2011-01-14	21.35	21.42	20.97	21.08	16.1469	154888800
2011-01-18	21.03	21.2	20.94	21.08	16.1469	55272100
2011-01-19	21.07	21.13	20.95	21.01	16.0933	43339000
2011-01-20	20.94	20.95	20.62	20.95	16.0474	56170800
2011-01-21	20.95	21.04	20.81	20.82	15.9478	63697600
2011-01-24	21.03	21.24	20.93	21.24	16.2695	82375700
2011-01-25	21.28	21.57	21.17	21.55	16.5069	72327200
2011-01-26	21.77	21.9	21.66	21.75	16.6602	57196100
2011-01-27	21.76	21.94	21.65	21.75	16.6602	58069200
2011-01-28	21.76	21.89	21.35	21.46	16.438	55193100
2011-01-31	21.55	21.64	21.03	21.46	16.438	90844300
2011-02-01	21.49	21.7	21.28	21.48	16.4533	60971000
2011-02-02	21.48	21.71	21.47	21.56	16.5146	46928100
2011-02-03	21.41	21.65	21.3	21.57	16.6621	39846000
2011-02-04	21.47	21.7	21.43	21.68	16.7471	39353500
2011-02-07	21.74	21.86	21.63	21.69	16.7548	43643100
2011-02-08	21.65	21.68	21.4	21.64	16.7162	48215100
2011-02-09	21.53	21.6	21.42	21.46	16.5772	44601400
2011-02-10	21.43	21.84	21.35	21.8	16.8398	56661800
2011-02-11	21.63	21.85	21.52	21.76	16.8089	43716600
2011-02-14	21.63	21.8	21.5	21.57	16.6621	45134600
2011-02-15	21.48	21.55	21.28	21.45	16.5695	50640200
2011-02-16	21.57	21.88	21.43	21.75	16.8012	55214100
2011-02-17	21.68	22.06	21.67	21.97	16.9711	50185500
2011-02-18	22.09	22.21	22.01	22.14	17.1025	55060500
2011-02-22	21.95	22.19	21.73	21.81	16.8475	64515600
2011-02-23	21.7	21.72	21.01	21.15	16.3377	83648300
2011-02-24	21.1	21.41	21.03	21.29	16.4459	54496400
2011-02-25	21.52	22	21.46	21.86	16.8862	53475700
2011-02-28	21.75	21.84	21.37	21.47	16.5849	66390100
2011-03-01	21.61	21.69	21.35	21.39	16.5231	57987400
2011-03-02	21.42	21.7	21.4	21.49	16.6004	52192300
2011-03-03	21.66	21.88	21.65	21.79	16.8321	50504000
2011-03-04	21.88	22.08	21.4	21.56	16.6544	64664800
2011-03-07	21.69	21.74	21.08	21.21	16.3841	57520200
2011-03-08	21.26	21.26	21.02	21.13	16.3223	57165700
2011-03-09	21.08	21.34	20.94	21.2	16.3763	60415900
2011-03-10	20.94	21.02	20.72	20.79	16.0596	69121300
2011-03-11	20.63	20.96	20.61	20.87	16.1214	45640700
2011-03-14	20.66	20.88	20.62	20.84	16.0982	48954200
2011-03-15	20.23	20.33	20.01	20.18	15.5884	80464000
2011-03-16	20.03	20.37	19.71	19.81	15.3026	84812700
2011-03-17	20.02	20.06	19.8	19.9	15.3721	59048300
2011-03-18	19.98	20.15	19.88	19.93	15.3953	74001300
2011-03-21	19.9	20.39	19.88	20.19	15.5961	43392300
2011-03-22	20.18	20.21	19.98	20.15	15.5652	45962800
2011-03-23	20.09	20.36	20.01	20.29	15.6734	37924600
2011-03-24	20.51	20.51	20.28	20.38	15.7429	49378300
2011-03-25	20.3	20.6	20.21	20.37	15.7352	52478400
2011-03-28	20.44	20.66	20.33	20.34	15.712	37109400
2011-03-29	20.27	20.29	19.98	20.28	15.6657	59545200
2011-03-30	20.42	20.46	20.11	20.46	15.8047	54565700
2011-03-31	20.29	20.37	19.94	20.18	15.5884	87528000
2011-04-01	20.38	20.38	19.56	19.72	15.2331	82621500
2011-04-04	19.79	19.8	19.36	19.49	15.0554	69372800
2011-04-05	19.59	19.88	19.55	19.71	15.2254	62605700
2011-04-06	19.86	19.95	19.71	19.95	15.4108	56267400
2011-04-07	19.92	20.09	19.82	20.03	15.4725	51606400
2011-04-08	20.04	20.2	19.95	20.02	15.4648	46474900
2011-04-11	20.07	20.2	20.01	20.12	15.5421	43166300
2011-04-12	20.01	20.07	19.69	19.76	15.264	52110300
2011-04-13	19.88	19.95	19.72	19.78	15.2794	38977500
2011-04-14	19.64	19.66	19.41	19.58	15.1249	52706900
2011-04-15	19.6	19.75	19.53	19.75	15.2563	44283000
2011-04-18	19.53	19.74	19.45	19.62	15.1558	46481400
2011-04-19	19.67	19.98	19.62	19.86	15.3412	81426500
2011-04-20	21.21	21.44	20.94	21.41	16.5386	174554500
2011-04-21	21.39	21.49	21.19	21.46	16.5772	77640100
2011-04-25	21.37	22.01	21.33	21.94	16.948	81676700
2011-04-26	21.82	22.53	21.81	22.48	17.3651	105300000
2011-04-27	22.54	22.68	22.33	22.63	17.481	68452900
2011-04-28	22.45	22.87	22.45	22.8	17.6123	55000000
2011-04-29	22.8	23.19	22.63	23.15	17.8827	156189000
2011-05-02	23.02	23.18	22.81	22.91	17.6973	71970500
2011-05-03	22.81	23.46	22.67	23.23	17.9445	110500000
2011-05-04	23.05	23.56	22.72	23.5	18.2956	137107200
2011-05-05	23.43	23.86	23.17	23.61	18.3812	94292200
2011-05-06	23.46	23.59	23.13	23.25	18.1009	100005900
2011-05-09	23.13	23.2	22.65	22.76	17.7194	73296400
2011-05-10	22.85	23.2	22.82	23.03	17.9297	66314300
2011-05-11	23.29	23.63	23.2	23.41	18.2255	85800000
2011-05-12	23.25	23.83	23.23	23.71	18.4591	66300000
2011-05-13	23.66	23.8	23.36	23.41	18.2255	53099500
2011-05-16	23.32	23.95	23.27	23.64	18.4046	74471600
2011-05-17	23.37	23.57	23.08	23.55	18.3345	86074100
2011-05-18	23.6	23.96	23.52	23.88	18.5914	65592900
2011-05-19	23.32	23.87	23.2	23.54	18.3267	98367500
2011-05-20	23.46	23.54	23.15	23.22	18.0776	63124700
2011-05-23	22.92	23.03	22.76	22.86	17.7973	64900000
2011-05-24	22.89	22.91	22.59	22.61	17.6027	51736300
2011-05-25	22.52	22.83	22.41	22.68	17.6572	49375900
2011-05-26	22.62	22.64	22.45	22.5	17.517	44432200
2011-05-27	22.46	22.52	22.11	22.21	17.2913	67162300
2011-05-31	22.45	22.64	22.32	22.51	17.5248	59575300
2011-06-01	22.45	22.48	21.98	22	17.1278	56011400
2011-06-02	22.01	22.33	21.86	22.09	17.1978	53445700
2011-06-03	21.79	22.1	21.67	21.73	16.9176	53937700
2011-06-06	21.74	21.95	21.66	21.83	16.9954	49667100
2011-06-07	22.04	22.44	22	22.06	17.1745	60300000
2011-06-08	21.96	22.13	21.73	21.82	16.9876	49513200
2011-06-09	21.87	22.01	21.7	21.76	16.9409	36986100
2011-06-10	21.73	21.8	21.26	21.38	16.6451	53233300
2011-06-13	21.43	21.6	21.28	21.39	16.6529	43550000
2011-06-14	21.6	21.92	21.55	21.82	16.9876	51995000
2011-06-15	21.68	21.83	21.4	21.42	16.6762	48556700
2011-06-16	21.46	21.79	21.27	21.42	16.6762	53634800
2011-06-17	21.68	21.68	21.07	21.19	16.4972	96504000
2011-06-20	21.19	21.42	21.17	21.33	16.6062	37358400
2011-06-21	21.46	21.69	21.22	21.65	16.8553	55384300
2011-06-22	21.54	21.61	21.38	21.4	16.6606	37679600
2011-06-23	21.2	21.72	21.06	21.71	16.902	54189000
2011-06-24	21.61	21.74	21.18	21.2	16.5049	124407700
2011-06-27	21.17	21.48	21	21.34	16.6139	45183400
2011-06-28	21.42	21.54	21.26	21.49	16.7307	36515100
2011-06-29	21.53	21.57	21.31	21.39	16.6529	31660400
2011-06-30	21.48	22.22	21.48	22.16	17.2523	53930200
2011-07-01	22.21	22.58	22.1	22.53	17.5404	35837100
2011-07-05	22.69	22.69	22.36	22.44	17.4703	33358200
2011-07-06	22.45	22.82	22.44	22.75	17.7117	43269800
2011-07-07	22.89	23.39	22.86	23.23	18.0854	53107000
2011-07-08	22.96	23.2	22.81	23.09	17.9764	35838800
2011-07-11	22.84	22.98	22.73	22.85	17.7895	34663100
2011-07-12	22.62	22.72	22.24	22.45	17.4781	51048100
2011-07-13	22.57	22.73	22.32	22.48	17.5015	43265500
2011-07-14	22.56	22.7	22.21	22.27	17.338	47571900
2011-07-15	22.27	22.56	22.2	22.37	17.4158	49959400
2011-07-18	22.29	22.43	22.08	22.28	17.3458	45195400
2011-07-19	22.44	23.1	22.44	23.06	17.953	55706900
2011-07-20	23.1	23.22	22.9	22.99	17.8985	57158800
2011-07-21	22.35	22.88	22.17	22.81	17.7584	80125400
2011-07-22	22.94	23.25	22.78	23.13	18.0075	45085500
2011-07-25	22.94	23.28	22.8	23.03	17.9297	40716100
2011-07-26	23.03	23.15	22.83	22.9	17.8285	45573600
2011-07-27	22.65	22.75	22.35	22.53	17.5404	59198500
2011-07-28	22.47	22.88	22.33	22.55	17.556	36736700
2011-07-29	22.35	22.62	22.22	22.33	17.3847	51897500
2011-08-01	22.57	22.69	21.9	22.24	17.3146	51674300
2011-08-02	22.01	22.19	21.71	21.72	16.9098	56976600
2011-08-03	21.6	21.97	21.35	21.81	17.1456	65640300
2011-08-04	21.47	21.81	20.84	20.85	16.3909	86743900
2011-08-05	21	21.2	20.21	20.79	16.3438	101800300
2011-08-08	20.24	20.87	20.08	20.11	15.8092	137491600
2011-08-09	20.28	20.62	19.52	20.6	16.1944	116628500
2011-08-10	20.27	20.51	19.77	19.93	15.6677	95403800
2011-08-11	20.14	21	20.07	20.76	16.3202	75327100
2011-08-12	20.78	20.91	20.56	20.65	16.2337	54183200
2011-08-15	20.75	20.93	20.63	20.89	16.4224	46288900
2011-08-16	20.74	21.07	20.5	20.79	16.3438	44763700
2011-08-17	20.58	20.98	20.4	20.67	16.2494	51304900
2011-08-18	20.15	20.18	19.55	19.77	15.5419	92196400
2011-08-19	19.61	19.96	19.16	19.19	15.0859	79157400
2011-08-22	19.55	19.68	19.26	19.38	15.2353	48904000
2011-08-23	19.36	19.71	19.3	19.71	15.4947	54210800
2011-08-24	19.58	19.88	19.37	19.8	15.5655	53521400
2011-08-25	19.83	19.88	19.4	19.42	15.2668	51597200
2011-08-26	19.43	19.97	19.27	19.77	15.5419	53819400
2011-08-29	19.94	20.31	19.83	20.3	15.9586	40646100
2011-08-30	20.19	20.35	19.92	20.24	15.9114	39098800
2011-08-31	20.23	20.41	20.02	20.13	15.8249	55288500
2011-09-01	20.28	20.35	19.99	19.99	15.7149	40781200
2011-09-02	19.8	19.93	19.57	19.64	15.4397	42807600
2011-09-06	19.25	19.58	19.16	19.54	15.3611	44255600
2011-09-07	20.02	20.14	19.86	20.08	15.7856	46090100
2011-09-08	20.05	20.3	19.81	19.9	15.6441	42985100
2011-09-09	19.75	20.22	19.66	19.7	15.4869	61406600
2011-09-12	19.53	20.29	19.52	20.28	15.9428	53318000
2011-09-13	20.32	20.9	20.21	20.76	16.3202	60222400
2011-09-14	20.89	21.4	20.71	21.12	16.6032	58352700
2011-09-15	21.31	21.67	21.22	21.54	16.9334	53239300
2011-09-16	21.65	22.09	21.43	21.97	17.2714	90738900
2011-09-19	21.77	22.06	21.63	21.93	17.24	57738000
2011-09-20	21.99	22.47	21.86	22.2	17.4522	71495200
2011-09-21	22.18	22.5	21.9	21.94	17.2478	66811700
2011-09-22	21.55	21.9	21.34	21.62	16.9963	94232800
2011-09-23	21.39	22.27	21.22	22.16	17.4208	74135600
2011-09-26	22.16	22.44	21.79	22.24	17.4837	64847800
2011-09-27	22.5	22.98	22.37	22.54	17.7195	88219700
2011-09-28	22.61	22.71	22.3	22.31	17.5387	74789100
2011-09-29	22.38	22.6	21.87	22.21	17.4601	85510500
2011-09-30	21.93	22.07	21.33	21.34	16.7761	64453700
2011-10-03	21.18	21.4	20.57	20.62	16.2101	95768300
2011-10-04	20.45	21.27	20.4	21.22	16.6818	77896900
2011-10-05	21.25	21.97	21.06	21.85	17.1771	70932100
2011-10-06	21.92	22.05	21.67	22.03	17.3186	58483000
2011-10-07	22.07	22.5	21.91	22.29	17.523	58425800
2011-10-10	22.48	22.89	22.47	22.88	17.9868	40172800
2011-10-11	22.76	23	22.61	22.99	18.0733	50604700
2011-10-12	23	23.28	22.98	23.12	18.1755	59913300
2011-10-13	23.02	23.46	22.96	23.39	18.3877	51288900
2011-10-14	23.44	23.5	23.25	23.5	18.4742	44894100
2011-10-17	23.32	23.6	23.14	23.28	18.3012	47936100
2011-10-18	23.17	23.49	23.07	23.4	18.3956	85272200
2011-10-19	24.01	24.5	23.86	24.24	19.0559	139956200
2011-10-20	23.88	23.88	23.35	23.61	18.5607	88682000
2011-10-21	23.86	24.25	23.8	24.03	18.8908	123273100
2011-10-24	24.05	24.79	24.02	24.59	19.3311	138273600
2011-10-25	24.47	24.85	24.39	24.63	19.3625	60939200
2011-10-26	24.8	24.84	24.34	24.7	19.4176	58249900
2011-10-27	24.93	25.2	24.85	25.13	19.7556	84559200
2011-10-28	24.87	25.03	24.73	24.98	19.6377	44897400
2011-10-31	24.57	24.92	24.49	24.54	19.2918	43121800
2011-11-01	24.11	24.35	23.82	23.9	18.7886	68002400
2011-11-02	24.02	24.06	23.55	23.85	18.7493	56626000
2011-11-03	23.79	24.23	23.28	24.2	19.1935	58297700
2011-11-04	24.04	24.07	23.66	23.74	18.8286	46476000
2011-11-07	23.7	24.31	23.63	24.28	19.2569	51137900
2011-11-08	24.48	24.77	24.26	24.75	19.6297	55961900
2011-11-09	24.24	24.32	23.8	23.84	18.908	56872200
2011-11-10	24.14	24.25	23.74	24.06	19.0824	45508700
2011-11-11	24.31	24.9	24.3	24.85	19.709	43867200
2011-11-14	24.78	24.9	24.48	24.63	19.5345	49418100
2011-11-15	24.66	25.46	24.62	25.34	20.0976	77391300
2011-11-16	25.13	25.5	24.88	24.94	19.7804	74241700
2011-11-17	24.9	24.95	24.12	24.34	19.3045	62125300
2011-11-18	24.17	24.43	24.02	24.29	19.2649	45683600
2011-11-21	24.03	24.15	23.35	23.57	18.6938	58579300
2011-11-22	23.38	23.53	23.09	23.24	18.4321	48479200
2011-11-23	23.04	23.14	22.69	22.7	18.0038	52698400
2011-11-25	22.55	23.22	22.51	22.73	18.0276	28346900
2011-11-28	23.28	23.57	23.25	23.46	18.6066	39753000
2011-11-29	23.49	23.9	23.42	23.58	18.7018	44191100
2011-11-30	24.28	24.94	24.23	24.91	19.7566	73450200
2011-12-01	24.87	24.97	24.4	24.92	19.7645	51820400
2011-12-02	25.01	25.14	24.6	24.64	19.5425	41486500
2011-12-05	25.03	25.2	24.79	25.01	19.8359	42526800
2011-12-06	25.09	25.48	25	25.35	20.1056	49516000
2011-12-07	25.33	25.78	25.13	25.66	20.3514	54791500
2011-12-08	25.45	25.53	24.63	24.71	19.598	58000600
2011-12-09	24.41	25.1	24.38	25.01	19.8359	44071500
2011-12-12	24.18	24.29	23.61	24	19.0349	94831300
2011-12-13	24.05	24.06	23.42	23.56	18.6859	78519000
2011-12-14	23.48	23.56	23.14	23.31	18.4876	56395100
2011-12-15	23.58	23.67	23.25	23.31	18.4876	38692600
2011-12-16	23.47	23.89	23.23	23.23	18.4242	94567200
2011-12-19	23.39	23.48	23.05	23.1	18.321	42243000
2011-12-20	23.49	23.98	23.44	23.84	18.908	46309500
2011-12-21	23.95	24.09	23.43	23.68	18.7811	45222100
2011-12-22	23.83	24.1	23.76	24.02	19.0507	32002200
2011-12-23	24.13	24.4	24.04	24.4	19.3521	24832700
2011-12-27	24.45	24.7	24.4	24.56	19.479	24136000
2011-12-28	24.52	24.56	24.18	24.23	19.2173	23703400
2011-12-29	24.36	24.58	24.28	24.55	19.4711	22319300
2011-12-30	24.43	24.62	24.25	24.25	19.2331	21710100
2012-01-03	24.62	24.89	24.39	24.54	19.4631	44845600
2012-01-04	24.57	25.13	24.53	25.11	19.9152	47504000
2012-01-05	25.06	25.45	24.98	25.4	20.1452	49490600
2012-01-06	25.21	25.4	25.01	25.25	20.0263	36343500
2012-01-09	25.4	25.56	25.22	25.47	20.2007	47478600
2012-01-10	25.71	25.92	25.51	25.59	20.2959	41060900
2012-01-11	25.43	25.89	25.34	25.8	20.4625	57170000
2012-01-12	25.85	25.9	25.54	25.75	20.4228	44420500
2012-01-13	25.69	25.72	25.1	25.14	19.939	63313400
2012-01-17	25.18	25.4	24.97	25.04	19.8597	60438600
2012-01-18	25.13	25.48	25.01	25.39	20.1373	62687000
2012-01-19	25.52	25.68	25.37	25.63	20.3276	64946300
2012-01-20	25.87	26.47	25.5	26.38	20.9225	101272500
2012-01-23	26.35	26.89	26.34	26.71	21.1842	69663500
2012-01-24	26.7	26.98	26.61	26.9	21.3349	56220400
2012-01-25	26.84	26.95	26.5	26.9	21.3349	54757900
2012-01-26	26.95	27	26.6	26.75	21.2159	61678200
2012-01-27	26.66	26.84	26.59	26.73	21.2001	50587400
2012-01-30	26.51	26.8	26.27	26.74	21.208	60694100
2012-01-31	26.79	26.8	26.28	26.42	20.9542	45325300
2012-02-01	26.74	26.84	26.51	26.55	21.0573	46330600
2012-02-02	26.59	26.74	26.46	26.49	21.0097	34780300
2012-02-03	26.67	26.95	26.58	26.74	21.3775	42191600
2012-02-06	26.55	26.73	26.36	26.72	21.3615	36772600
2012-02-07	26.63	26.74	26.43	26.64	21.2975	33101300
2012-02-08	26.66	26.99	26.61	26.85	21.4654	37072100
2012-02-09	26.91	27	26.79	26.86	21.4734	35754200
2012-02-10	26.74	26.79	26.45	26.7	21.3455	33616000
2012-02-13	26.83	26.84	26.52	26.7	21.3455	24723000
2012-02-14	26.57	26.78	26.5	26.78	21.4095	25409300
2012-02-15	26.88	26.88	26.5	26.58	21.2496	35832700
2012-02-16	26.4	26.95	26.35	26.83	21.4494	42450700
2012-02-17	26.86	27.5	26.82	27.37	21.8811	74254100
2012-02-21	27.34	27.37	27.01	27.16	21.7132	34911800
2012-02-22	27.06	27.35	26.51	26.73	21.3695	51973800
2012-02-23	26.56	26.86	26.35	26.66	21.3135	33800100
2012-02-24	26.72	26.8	26.45	26.7	21.3455	39309500
2012-02-27	26.52	27.2	26.45	26.89	21.4974	46022400
2012-02-28	26.93	27.3	26.82	27.24	21.7772	32820500
2012-02-29	27.25	27.3	26.84	26.88	21.4894	41856200
2012-03-01	27.06	27.14	26.71	26.86	21.4734	39413000
2012-03-02	26.9	27.03	26.77	26.92	21.5214	29632800
2012-03-05	26.91	26.91	26.36	26.54	21.2176	32332200
2012-03-06	26.25	26.63	26.2	26.61	21.2735	37196700
2012-03-07	26.58	27	26.52	26.91	21.5134	32720900
2012-03-08	27	27.04	26.75	26.84	21.4574	37261600
2012-03-09	26.94	27.17	26.87	27.07	21.6413	29396700
2012-03-12	27	27.08	26.91	26.99	21.5773	24006900
2012-03-13	27.12	27.5	27.12	27.49	21.9771	33796800
2012-03-14	27.45	27.9	27.34	27.46	21.9531	46835700
2012-03-15	27.5	27.85	27.43	27.75	22.1849	34191900
2012-03-16	27.82	27.96	27.7	27.73	22.1689	54672100
2012-03-19	27.66	27.9	27.54	27.74	22.1769	26937200
2012-03-20	27.65	27.9	27.56	27.75	22.1849	22684900
2012-03-21	27.79	27.89	27.7	27.78	22.2089	22212900
2012-03-22	27.73	27.95	27.61	27.9	22.3048	23395100
2012-03-23	27.94	27.99	27.68	27.88	22.2889	24899500
2012-03-26	28.01	28.26	27.96	28.19	22.5367	32799700
2012-03-27	28.24	28.28	28.07	28.19	22.5367	24365100
2012-03-28	28.13	28.25	27.8	27.8	22.2249	35152000
2012-03-29	27.75	28.18	27.67	28.16	22.5127	39616000
2012-03-30	28.39	28.45	28.02	28.12	22.4807	43024400
2012-04-02	28.04	28.45	27.99	28.38	22.6886	28853500
2012-04-03	28.31	28.37	27.95	28.11	22.4727	34152500
2012-04-04	27.87	28.03	27.6	27.93	22.3288	30845100
2012-04-05	27.87	28.1	27.8	28.07	22.4408	22033800
2012-04-09	27.73	27.9	27.59	27.76	22.1929	22965500
2012-04-10	27.7	27.86	27.41	27.45	21.9451	36272100
2012-04-11	27.68	28	27.63	27.85	22.2649	26668200
2012-04-12	27.97	28.52	27.93	28.48	22.7685	37053200
2012-04-13	28.35	28.39	28.08	28.09	22.4567	34480900
2012-04-16	28.26	28.55	28.14	28.41	22.7126	37480000
2012-04-17	28.45	28.78	28.41	28.47	22.7605	61288000
2012-04-18	27.58	28.11	27.46	27.95	22.3448	72249100
2012-04-19	27.87	28.09	27.44	27.69	22.137	43035900
2012-04-20	27.72	27.97	27.57	27.6	22.065	38058500
2012-04-23	27.33	27.57	27.24	27.45	21.9451	37791200
2012-04-24	27.35	27.6	27.24	27.31	21.8332	35010600
2012-04-25	27.43	27.91	27.35	27.86	22.2729	40854600
2012-04-26	27.8	28.3	27.75	28.22	22.5607	46644900
2012-04-27	28.11	28.53	28.1	28.38	22.6886	33310200
2012-04-30	28.42	28.54	28.29	28.4	22.7046	28810500
2012-05-01	28.47	29.05	28.37	28.95	23.1443	43316200
2012-05-02	28.82	29.27	28.72	29.18	23.3282	40434700
2012-05-03	29.26	29.27	28.42	28.56	22.998	41219000
2012-05-04	28.32	28.38	27.84	27.9	22.4665	34573600
2012-05-07	27.83	27.98	27.65	27.76	22.3538	37385900
2012-05-08	27.48	27.6	27.01	27.37	22.0398	53087400
2012-05-09	27.08	27.35	26.75	27.19	21.8948	40599300
2012-05-10	27.34	27.46	26.96	27.24	21.9351	36239000
2012-05-11	27.26	27.95	27.2	27.63	22.2491	34937400
2012-05-14	27.35	27.4	26.88	27.02	21.7579	39447300
2012-05-15	27.05	27.25	26.82	26.88	21.6452	35712100
2012-05-16	26.91	26.99	26.49	26.5	21.3392	44629300
2012-05-17	26.47	26.66	26.19	26.19	21.0896	31503200
2012-05-18	26.24	26.57	26.05	26.07	20.9929	43444900
2012-05-21	26.06	26.19	25.68	26.15	21.0573	41389400
2012-05-22	26.27	26.28	25.78	26.03	20.9607	46037700
2012-05-23	25.47	25.51	24.92	25.44	20.4856	61969600
2012-05-24	25.57	25.78	25.31	25.65	20.6547	37129200
2012-05-25	25.72	25.85	25.57	25.74	20.7272	19122200
2012-05-29	26.04	26.32	25.86	26.09	21.009	35052800
2012-05-30	25.9	26.19	25.8	26.13	21.0412	33089800
2012-05-31	25.78	26.07	25.7	25.84	20.8077	42240200
2012-06-01	25.4	25.71	25.12	25.14	20.244	40246400
2012-06-04	25.28	25.36	24.84	25.04	20.1635	39903700
2012-06-05	25.04	25.57	25	25.43	20.4776	29491300
2012-06-06	25.51	26.11	25.43	26.07	20.9929	33553600
2012-06-07	26.37	26.43	25.89	25.94	20.8882	29534200
2012-06-08	25.88	26.48	25.85	26.41	21.2667	26750500
2012-06-11	26.55	26.63	25.96	25.99	20.9285	28041300
2012-06-12	26.12	26.54	26.05	26.52	21.3553	29132000
2012-06-13	26.46	26.87	26.34	26.54	21.3714	30496500
2012-06-14	26.58	27.06	26.42	26.98	21.7257	38301200
2012-06-15	27.02	27.44	26.88	27.34	22.0156	51838900
2012-06-18	27.29	27.61	27.22	27.42	22.08	30432300
2012-06-19	27.59	27.63	27.25	27.51	22.1525	30060200
2012-06-20	27.48	27.75	27.38	27.64	22.2572	28164900
2012-06-21	27.51	27.59	26.61	26.71	21.5083	47571100
2012-06-22	26.88	26.96	26.67	26.94	21.6935	100360700
2012-06-25	26.6	26.65	25.88	26.05	20.9768	41787800
2012-06-26	26.16	26.28	25.74	26.01	20.9446	34935400
2012-06-27	26.11	26.34	26.06	26.22	21.1137	23642100
2012-06-28	26	26.03	25.45	25.83	20.7997	40166600
2012-06-29	26.28	26.65	26.21	26.65	21.46	35082300
2012-07-02	26.51	26.73	26.39	26.67	21.4761	21739700
2012-07-03	26.72	26.86	26.56	26.86	21.6291	12515500
2012-07-05	26.81	26.84	26.37	26.55	21.3794	20324500
2012-07-06	26.44	26.5	25.93	26.16	21.0654	32515300
2012-07-09	26.05	26.21	25.81	26.17	21.0734	27910200
2012-07-10	25.85	26.42	25.44	25.56	20.5822	47231600
2012-07-11	25.57	25.62	25.22	25.39	20.4453	34809100
2012-07-12	25.16	25.17	24.68	24.74	19.9219	53147600
2012-07-13	24.8	25.39	24.76	25.25	20.3326	35972100
2012-07-16	25.23	25.31	25	25.13	20.236	36984500
2012-07-17	25.33	25.66	24.85	25.38	20.4373	63631500
2012-07-18	25.2	26.42	25.05	26.21	21.1057	67503500
2012-07-19	26.35	26.35	25.82	26.06	20.9849	36555800
2012-07-20	25.87	26	25.5	25.52	20.55	48844000
2012-07-23	25.05	25.36	24.8	25.26	20.3407	36378200
2012-07-24	25.19	25.22	24.79	25.01	20.1394	33637600
2012-07-25	25.02	25.53	25	25.13	20.236	34407600
2012-07-26	25.59	25.84	25.34	25.5	20.5339	37808200
2012-07-27	25.68	26.07	25.47	26.02	20.9527	33344000
2012-07-30	25.98	26.2	25.68	25.76	20.7433	25878100
2012-07-31	25.76	26.04	25.7	25.7	20.695	26616900
2012-08-01	25.83	26	25.67	25.93	20.8802	29207700
2012-08-02	25.74	26.26	25.68	25.91	20.8641	34309900
2012-08-03	26.25	26.35	25.98	26.23	21.3068	30692600
2012-08-06	26.22	26.56	26.2	26.31	21.3718	24613200
2012-08-07	26.46	26.64	26.35	26.5	21.5261	27077800
2012-08-08	26.48	26.74	26.3	26.6	21.6073	27034400
2012-08-09	26.64	26.89	26.57	26.7	21.6886	26465300
2012-08-10	26.7	26.9	26.53	26.88	21.8348	24930300
2012-08-13	26.76	26.83	26.41	26.69	21.6804	23619700
2012-08-14	26.8	26.81	26.38	26.48	21.5099	27470400
2012-08-15	26.23	26.47	26.19	26.27	21.3393	26081000
2012-08-16	26.44	26.65	26.34	26.59	21.5992	25699700
2012-08-17	26.57	26.63	26.21	26.33	21.388	30376900
2012-08-20	26.22	26.33	26.1	26.23	21.3068	25600800
2012-08-21	26.33	26.34	25.99	26.11	21.2093	31661300
2012-08-22	25.89	26.01	25.66	25.73	20.9006	33619400
2012-08-23	25.58	25.59	24.93	25.04	20.3401	51397600
2012-08-24	25.05	25.07	24.7	24.91	20.2345	45187500
2012-08-27	24.86	24.94	24.75	24.84	20.1777	34424700
2012-08-28	24.79	25.01	24.68	25	20.3077	33119500
2012-08-29	24.93	24.96	24.54	24.67	20.0396	60462600
2012-08-30	24.57	24.64	24.15	24.27	19.7147	37182200
2012-08-31	24.5	25	24.48	24.83	20.1696	43447800
2012-09-04	25.03	25.06	24.27	24.42	19.8365	40688000
2012-09-05	24.4	24.78	24.19	24.39	19.8121	38595800
2012-09-06	24.47	25.1	24.46	25.1	20.3889	40187600
2012-09-07	24.13	24.7	24.01	24.19	19.6497	86282100
2012-09-10	23.95	24.6	23.17	23.26	18.8942	80584600
2012-09-11	23.3	23.65	23.2	23.34	18.9592	54237700
2012-09-12	23.39	23.58	23.06	23.19	18.8374	44862700
2012-09-13	23.01	23.41	22.83	23.36	18.9755	52998300
2012-09-14	23.45	23.54	23.23	23.37	18.9836	47983700
2012-09-17	23.29	23.44	23.16	23.31	18.9349	36169000
2012-09-18	23.31	23.52	23.14	23.37	18.9836	41948200
2012-09-19	23.5	23.51	23.14	23.15	18.8049	39459800
2012-09-20	23.09	23.18	22.99	23.18	18.8293	33083000
2012-09-21	23.22	23.27	23.01	23.13	18.7886	56246600
2012-09-24	22.93	22.95	22.52	22.8	18.5206	48846500
2012-09-25	22.95	22.97	22.51	22.54	18.3094	49535100
2012-09-26	22.57	22.75	22.48	22.65	18.3987	49734700
2012-09-27	22.76	23.14	22.65	23.09	18.7561	43872200
2012-09-28	23.06	23.06	22.59	22.66	18.4069	47920800
2012-10-01	22.75	23.17	22.68	22.76	18.4881	55261300
2012-10-02	22.89	23	22.66	22.84	18.5531	36381100
2012-10-03	22.86	22.97	22.49	22.55	18.3175	49772700
2012-10-04	22.58	22.62	22.27	22.47	18.2525	52980100
2012-10-05	22.66	22.9	22.58	22.68	18.4231	38344600
2012-10-08	22.62	22.62	22.4	22.51	18.285	29698200
2012-10-09	22.16	22.19	21.85	21.9	17.7895	66317400
2012-10-10	21.9	22	21.7	21.76	17.6758	47188900
2012-10-11	21.87	21.88	21.52	21.68	17.6108	36817700
2012-10-12	21.58	21.85	21.4	21.48	17.4483	46274000
2012-10-15	21.53	21.9	21.5	21.73	17.6514	49513800
2012-10-16	21.99	22.47	21.95	22.35	18.155	80707000
2012-10-17	21.27	21.98	21.27	21.79	17.7001	99053800
2012-10-18	21.82	21.86	21.6	21.67	17.6027	42921800
2012-10-19	21.67	21.69	21.22	21.27	17.2777	55622300
2012-10-22	21.4	21.57	21.3	21.46	17.4321	36500300
2012-10-23	21.32	21.77	21.3	21.59	17.5377	47194400
2012-10-24	21.73	21.74	21.41	21.46	17.4321	33237800
2012-10-25	21.58	21.75	21.51	21.69	17.6189	79226400
2012-10-26	21.77	22.02	21.6	21.95	17.8301	92415400
2012-10-31	22.01	22.09	21.59	21.63	17.5702	40612800
2012-11-01	21.76	22.41	21.72	22.26	18.0819	50359300
2012-11-02	22.39	22.54	22.02	22.06	17.9195	51737600
2012-11-05	22.02	22.11	21.72	21.84	17.9236	48797400
2012-11-06	21.73	22	21.63	21.73	17.8333	49860500
2012-11-07	21.54	21.55	20.9	20.91	17.1603	70960100
2012-11-08	20.9	21.13	20.82	20.83	17.0947	38090000
2012-11-09	20.81	21.14	20.8	20.8	17.0701	35017900
2012-11-12	20.88	20.91	20.65	20.77	17.0455	27267000
2012-11-13	20.57	20.82	20.18	20.28	16.6433	56379200
2012-11-14	20.42	20.5	19.95	19.96	16.3807	58961300
2012-11-15	20.01	20.29	19.98	20.03	16.4382	45733800
2012-11-16	20.07	20.26	19.77	20.19	16.5695	50855500
2012-11-19	19.99	20.45	19.73	20.25	16.6187	69433800
2012-11-20	19.88	19.88	19.35	19.51	16.0114	85743300
2012-11-21	19.52	19.55	19.23	19.36	15.8883	95636000
2012-11-23	19.53	19.84	19.51	19.72	16.1837	51711900
2012-11-26	19.69	19.92	19.62	19.89	16.3233	67047900
2012-11-27	19.95	20.19	19.92	19.93	16.3561	44893200
2012-11-28	19.89	20.11	19.64	20.09	16.4874	43226300
2012-11-29	19.83	20.04	19.46	19.53	16.0278	64926300
2012-11-30	19.63	19.77	19.42	19.57	16.0606	51427800
2012-12-03	19.88	19.92	19.5	19.54	16.036	50637000
2012-12-04	19.63	20.05	19.61	19.97	16.3889	57942400
2012-12-05	19.94	20.02	19.74	19.85	16.2904	45847000
2012-12-06	19.99	20.29	19.97	20.16	16.5448	46291200
2012-12-07	20.33	20.36	20.03	20.16	16.5448	41701200
2012-12-10	20.15	20.17	19.98	20.08	16.4792	27273200
2012-12-11	20.16	20.74	20.15	20.65	16.947	51036500
2012-12-12	20.86	20.99	20.54	20.67	16.9634	48354700
2012-12-13	20.63	20.92	20.44	20.49	16.8157	41607600
2012-12-14	20.52	20.74	20.35	20.53	16.8485	34149500
2012-12-17	20.55	20.69	20.36	20.57	16.8813	34959900
2012-12-18	20.68	20.99	20.57	20.96	17.2014	41601200
2012-12-19	21.07	21.31	20.86	21.1	17.3163	52804600
2012-12-20	21.21	21.24	20.88	21.03	17.2588	34005500
2012-12-21	20.66	20.85	20.48	20.77	17.0455	61993100
2012-12-24	20.65	20.73	20.51	20.64	16.9388	14193100
2012-12-26	20.74	20.93	20.64	20.65	16.947	22488700
2012-12-27	20.7	20.76	20.31	20.51	16.8321	31704300
2012-12-28	20.35	20.49	20.21	20.23	16.6023	25906900
2012-12-31	20.25	20.66	20.16	20.62	16.9224	41139500
2013-01-02	21.15	21.38	21.05	21.38	17.5461	47623000
2013-01-03	21.4	21.48	21.14	21.32	17.4968	41054100
2013-01-04	21.36	21.39	21.05	21.16	17.3655	30142500
2013-01-07	21.28	21.45	21.18	21.25	17.4394	36352100
2013-01-08	21.23	21.56	21.02	21.09	17.3081	48672000
2013-01-09	21.22	21.47	21.2	21.45	17.6035	34290000
2013-01-10	21.61	21.82	21.53	21.8	17.8907	44621600
2013-01-11	21.8	22.07	21.77	22	18.0549	44944700
2013-01-14	21.98	22.13	21.75	22	18.0549	35724500
2013-01-15	21.95	22.13	21.78	21.88	17.9564	33990300
2013-01-16	21.91	22.2	21.85	22.11	18.1452	36763700
2013-01-17	22.12	23.06	22.11	22.68	18.6129	101020600
2013-01-18	21.36	21.44	21.03	21.25	17.4394	143760400
2013-01-22	21.28	21.29	21.03	21.17	17.3737	51127400
2013-01-23	21.2	21.22	21.04	21.11	17.3245	42432300
2013-01-24	21.1	21.18	20.93	20.95	17.1932	58396800
2013-01-25	21.04	21.07	20.88	20.96	17.2014	107632800
2013-01-28	21.01	21.09	20.99	21.05	17.2752	105398300
2013-01-29	21.09	21.3	21.01	21.28	17.464	105703100
2013-01-30	21.29	21.46	21.22	21.37	17.5379	34151300
2013-01-31	21.3	21.32	21.02	21.04	17.267	36534100
2013-02-01	21.19	21.36	21.09	21.36	17.5297	31867100
2013-02-04	21.3	21.38	21.15	21.16	17.3655	38345600
2013-02-05	21.14	21.33	21.06	21.18	17.5687	30076500
2013-02-06	21.16	21.2	20.91	20.99	17.4111	32361000
2013-02-07	20.97	20.97	20.7	20.81	17.2618	41015200
2013-02-08	20.9	21.09	20.88	21	17.4194	28150100
2013-02-11	21	21.06	20.92	21.03	17.4443	18897200
2013-02-12	21.03	21.25	20.99	21.19	17.577	28391400
2013-02-13	21.22	21.3	21.15	21.25	17.6268	21267200
2013-02-14	21.13	21.28	21.06	21.23	17.6102	35262200
2013-02-15	21.23	21.3	20.99	21.12	17.519	33809100
2013-02-19	21.18	21.21	21.06	21.09	17.4941	31061600
2013-02-20	21.09	21.1	20.7	20.73	17.1955	46119800
2013-02-21	20.75	20.76	20.12	20.25	16.7973	60754500
2013-02-22	20.32	20.49	20.1	20.42	16.9383	34534800
2013-02-25	20.57	20.65	20.23	20.23	16.7807	41525600
2013-02-26	20.49	20.85	20.41	20.58	17.071	67247100
2013-02-27	20.6	21.04	20.51	20.93	17.3614	46966600
2013-02-28	20.91	21.08	20.82	20.88	17.3199	34808000
2013-03-01	20.79	21.19	20.66	21.03	17.4443	45695700
2013-03-04	21.16	21.29	20.96	21.27	17.6434	47545800
2013-03-05	21.34	21.59	21.3	21.51	17.8425	38796400
2013-03-06	21.53	21.79	21.51	21.75	18.0416	37188900
2013-03-07	21.8	21.99	21.75	21.89	18.1577	42380000
2013-03-08	21.95	22.04	21.47	21.58	17.9005	44990500
2013-03-11	21.53	21.74	21.28	21.69	17.9918	42148200
2013-03-12	21.66	21.73	21.45	21.64	17.9503	28617300
2013-03-13	21.56	21.7	21.46	21.66	17.9669	24617400
2013-03-14	21.74	21.85	21.51	21.65	17.9586	28836500
2013-03-15	21.61	21.7	21.27	21.38	17.7346	52949600
2013-03-18	21.24	21.49	21.19	21.26	17.6351	35154400
2013-03-19	21.26	21.36	21.01	21.14	17.5356	42546000
2013-03-20	21.31	21.36	21.11	21.18	17.5687	29919000
2013-03-21	21.01	21.14	20.9	21.04	17.4526	32607200
2013-03-22	21.15	21.34	21.08	21.33	17.6932	30803200
2013-03-25	21.39	21.42	21.08	21.15	17.5438	32740700
2013-03-26	21.28	21.77	21.25	21.77	18.0581	39548500
2013-03-27	21.62	21.98	21.51	21.83	18.1079	45370900
2013-03-28	21.85	21.91	21.6	21.84	18.1162	33336700
2013-04-01	21.67	21.7	21.32	21.43	17.7761	33718100
2013-04-02	21.52	21.58	21.32	21.46	17.801	28166700
2013-04-03	21.45	21.5	21.01	21.05	17.4609	36620800
2013-04-04	21.05	21.19	20.96	21.14	17.5356	28702500
2013-04-05	20.94	20.97	20.75	20.94	17.3697	36721600
2013-04-08	20.89	21.09	20.8	21.09	17.4941	34213000
2013-04-09	21.11	21.89	21.06	21.75	18.0416	61518700
2013-04-10	21.72	22.42	21.71	22.26	18.4646	67102900
2013-04-11	21.73	21.91	21.49	21.83	18.1079	59295600
2013-04-12	21.74	21.8	21.47	21.68	17.9835	34028000
2013-04-15	21.5	21.71	21.36	21.38	17.7346	38459200
2013-04-16	21.47	21.93	21.42	21.92	18.1826	64767000
2013-04-17	21.79	22.14	21.57	21.93	18.1909	79461200
2013-04-18	22.05	22.4	21.9	22.24	18.448	76237300
2013-04-19	22.27	22.45	22.21	22.44	18.6139	49101000
2013-04-22	22.48	22.94	22.35	22.88	18.9789	52817000
2013-04-23	22.98	23.45	22.93	23.38	19.3936	62494100
2013-04-24	23.28	23.79	23.25	23.66	19.6259	54282000
2013-04-25	23.65	23.87	23.32	23.38	19.3936	109178000
2013-04-26	23.31	23.56	23.14	23.4	19.4102	101377300
2013-04-29	23.44	23.83	23.4	23.76	19.7088	102141600
2013-04-30	23.72	24	23.64	23.95	19.8664	41468900
2013-05-01	23.82	24.17	23.81	23.99	19.8996	38373800
2013-05-02	23.73	24.15	23.67	24.11	19.9992	33486300
2013-05-03	24.22	24.22	23.95	23.96	20.062	30085800
2013-05-06	24.17	24.21	23.85	23.91	20.0201	31009100
2013-05-07	23.97	24.25	23.94	24.15	20.2211	38605600
2013-05-08	24.04	24.29	23.96	24.25	20.3048	24900600
2013-05-09	24.2	24.57	24.1	24.36	20.3969	31333900
2013-05-10	24.42	24.54	24.35	24.5	20.5141	22554800
2013-05-13	24.41	24.49	24.03	24.08	20.1624	28535200
2013-05-14	24.08	24.17	23.78	23.84	19.9615	36694400
2013-05-15	23.89	24.2	23.81	24.2	20.2629	33568900
2013-05-16	24.06	24.4	23.93	23.94	20.0452	29812900
2013-05-17	24.12	24.22	23.9	24.04	20.1289	36277400
2013-05-20	24.08	24.25	24	24.08	20.1624	31324400
2013-05-21	24.1	24.25	24	24.15	20.2211	37917900
2013-05-22	24.13	24.53	23.94	24.07	20.1541	49686400
2013-05-23	23.88	24.12	23.84	24.05	20.1373	38132900
2013-05-24	23.92	24.04	23.58	23.92	20.0285	30861700
2013-05-28	24.16	24.4	24	24.08	20.1624	31153700
2013-05-29	23.96	24.38	23.89	24.27	20.3215	31653900
2013-05-30	24.28	24.5	24.21	24.21	20.2713	26299900
2013-05-31	24.23	24.71	24.13	24.28	20.3299	47793200
2013-06-03	24.88	25.45	24.83	25.24	21.1337	76493500
2013-06-04	25.56	25.98	25.35	25.36	21.2342	68515500
2013-06-05	25.11	25.28	24.65	24.7	20.6816	53335200
2013-06-06	24.75	24.94	24.27	24.65	20.6397	40020000
2013-06-07	24.4	24.7	24.22	24.59	20.5895	35539400
2013-06-10	24.71	25.09	24.64	25.01	20.9411	29780800
2013-06-11	24.83	25.08	24.63	24.71	20.69	27077800
2013-06-12	24.96	25	24.41	24.46	20.4806	24535200
2013-06-13	24.46	25.01	24.4	24.99	20.9244	27707000
2013-06-14	25.02	25.14	24.84	24.92	20.8658	24762700
2013-06-17	25.11	25.35	24.91	25.1	21.0165	42643200
2013-06-18	25.07	25.65	25.07	25.47	21.3263	36674300
2013-06-19	25.49	25.68	25	25	20.9328	28843900
2013-06-20	24.73	24.75	24.1	24.19	20.2545	63565700
2013-06-21	24.31	24.35	24.09	24.2	20.2629	67754000
2013-06-24	24.08	24.22	23.41	23.58	19.7438	49145200
2013-06-25	23.83	23.94	23.57	23.88	19.995	34571300
2013-06-26	24.2	24.24	23.89	24.01	20.1038	33645000
2013-06-27	24.1	24.35	24.01	24.05	20.1373	25564500
2013-06-28	23.93	24.41	23.73	24.23	20.288	80413900
2013-07-01	24.35	24.42	23.84	23.89	20.0034	29698200
2013-07-02	23.87	24.04	23.54	23.72	19.861	28290100
2013-07-03	23.7	23.9	23.45	23.76	19.8945	18167200
2013-07-05	23.95	24.08	23.68	24.06	20.1457	17830400
2013-07-08	23.86	23.91	23.03	23.19	19.4172	68826600
2013-07-09	23.3	23.42	23.11	23.14	19.3754	34739800
2013-07-10	23.14	23.3	22.64	23.25	19.4675	50037500
2013-07-11	23.56	24	23.47	23.99	20.0871	41313800
2013-07-12	23.95	24	23.65	23.9	20.0117	34561900
2013-07-15	23.84	23.97	23.76	23.94	20.0452	25650100
2013-07-16	24	24.3	23.9	24.25	20.3048	34496100
2013-07-17	24.3	24.43	24.04	24.15	20.2211	44084200
2013-07-18	23.47	23.61	23.16	23.24	19.4591	77863900
2013-07-19	23.11	23.15	22.81	23.04	19.2916	45866700
2013-07-22	23.07	23.12	22.73	22.77	19.0656	35890900
2013-07-23	22.85	22.99	22.64	22.75	19.0488	28521400
2013-07-24	22.93	23	22.63	22.93	19.1995	33432700
2013-07-25	22.85	23.06	22.82	23.06	19.3084	114558100
2013-07-26	22.94	23.26	22.9	23.26	19.4759	110474500
2013-07-29	23.17	23.3	23.07	23.24	19.4591	85543100
2013-07-30	23.3	23.5	23.28	23.38	19.5763	28855200
2013-07-31	23.37	23.46	23.26	23.34	19.5428	27679200
2013-08-01	23.41	23.49	23.02	23.2	19.4256	37832700
2013-08-02	23.18	23.22	23	23.22	19.4424	36242100
2013-08-05	23	23.02	22.85	22.92	19.3789	20869000
2013-08-06	22.88	22.93	22.71	22.8	19.2775	28843300
2013-08-07	22.71	22.79	22.55	22.7	19.1929	23350900
2013-08-08	22.75	22.78	22.41	22.45	18.9816	34792500
2013-08-09	22.41	22.55	22.31	22.51	19.0323	25145400
2013-08-12	22.48	22.7	22.45	22.64	19.1422	23520400
2013-08-13	22.69	22.7	22.39	22.52	19.0407	26099200
2013-08-14	22.4	22.74	22.35	22.57	19.083	23202500
2013-08-15	22.28	22.41	21.97	22.03	18.6264	40451200
2013-08-16	22.06	22.19	21.89	21.91	18.525	30079000
2013-08-19	22.08	22.7	22.05	22.28	18.8378	43412200
2013-08-20	22.31	22.68	22.3	22.52	19.0407	32084300
2013-08-21	22.54	22.58	22.06	22.17	18.7448	32403300
2013-08-22	22.26	22.39	22.17	22.26	18.8209	17380600
2013-08-23	22.34	22.57	22.33	22.44	18.9731	23088700
2013-08-26	22.4	22.52	22.23	22.27	18.8294	22267800
2013-08-27	22.12	22.22	22	22.19	18.7617	37638500
2013-08-28	22.2	22.41	22.13	22.29	18.8463	28090000
2013-08-29	22.24	22.43	22.05	22.06	18.6518	28303500
2013-08-30	22.24	22.25	21.9	21.98	18.5842	33896300
2013-09-03	22.21	22.24	21.97	22.07	18.6603	26427300
2013-09-04	22.38	22.78	22.28	22.64	19.1422	37941800
2013-09-05	22.68	22.73	22.49	22.6	19.1084	22552800
2013-09-06	22.69	22.82	22.4	22.67	19.1676	27606600
2013-09-09	22.72	23.03	22.7	22.91	19.3705	27770600
2013-09-10	23.07	23.13	22.93	22.98	19.4297	31705400
2013-09-11	22.91	22.98	22.71	22.81	19.2859	45815300
2013-09-12	22.78	22.84	22.6	22.63	19.1337	29517900
2013-09-13	23.05	23.46	23.04	23.44	19.8186	61134800
2013-09-16	23.63	23.71	23.35	23.39	19.7763	30088500
2013-09-17	23.69	23.89	23.67	23.74	20.0723	37540700
2013-09-18	23.85	23.92	23.56	23.9	20.2075	31975400
2013-09-19	23.96	24.09	23.84	23.91	20.216	28261400
2013-09-20	23.94	23.96	23.57	23.77	20.0976	47069000
2013-09-23	23.7	23.85	23.61	23.62	19.9708	22437100
2013-09-24	23.58	23.85	23.58	23.7	20.0384	24410100
2013-09-25	23.78	23.81	23.58	23.7	20.0384	19879900
2013-09-26	23.75	23.8	23.2	23.41	19.7932	32003300
2013-09-27	23.21	23.39	22.88	22.98	19.4297	28924100
2013-09-30	22.72	23.17	22.6	22.92	19.3789	32489600
2013-10-01	22.94	23.04	22.7	22.83	19.3029	25888800
2013-10-02	22.71	22.9	22.67	22.89	19.3536	23205400
2013-10-03	22.82	22.84	22.5	22.6	19.1084	34888500
2013-10-04	22.6	22.85	22.6	22.81	19.2859	22550000
2013-10-07	22.71	23	22.57	22.83	19.3029	21321300
2013-10-08	22.87	22.88	22.48	22.48	19.0069	36111200
2013-10-09	22.51	22.96	22.48	22.59	19.0999	40435400
2013-10-10	22.99	23.22	22.92	23.1	19.5311	39189400
2013-10-11	22.83	23.26	22.82	23.26	19.6664	24550600
2013-10-14	23.09	23.49	23.03	23.45	19.8271	27176700
2013-10-15	23.4	23.59	23.32	23.39	19.7763	42957700
2013-10-16	23.26	23.74	23.22	23.7	20.0384	47723400
2013-10-17	23.58	23.94	23.49	23.92	20.2244	28694900
2013-10-18	23.86	23.98	23.68	23.88	20.1906	29579100
2013-10-21	23.94	24.17	23.82	24.14	20.4105	35297600
2013-10-22	24.17	24.2	24.01	24.07	20.3513	29010800
2013-10-23	23.93	24.05	23.56	23.74	20.0723	31651100
2013-10-24	23.86	23.97	23.78	23.78	20.1061	47590200
2013-10-25	24.11	24.24	24.02	24.24	20.495	59634700
2013-10-28	24.18	24.49	24.17	24.36	20.5965	65581600
2013-10-29	24.4	24.67	24.35	24.52	20.7318	29961700
2013-10-30	24.53	24.68	24.4	24.5	20.7148	24091800
2013-10-31	24.52	24.73	24.43	24.47	20.6895	30901400
2013-11-01	24.51	24.65	24.22	24.33	20.5711	28302100
2013-11-04	24.32	24.4	24.15	24.26	20.5119	26639800
2013-11-05	23.92	24.11	23.77	24.03	20.5077	22849900
2013-11-06	24.06	24.31	23.89	24.25	20.6954	25525700
2013-11-07	24.37	24.38	24	24.06	20.5333	25631100
2013-11-08	24.03	24.12	23.84	24.09	20.5589	31502900
2013-11-11	24.04	24.29	23.93	24.17	20.6271	19236500
2013-11-12	23.99	24.5	23.98	24.43	20.849	37813500
2013-11-13	24.25	24.62	24.2	24.6	20.9941	22990300
2013-11-14	24.43	24.5	24.35	24.39	20.8149	20198900
2013-11-15	24.4	24.55	24.25	24.52	20.9258	22866500
2013-11-18	24.61	24.7	24.48	24.6	20.9941	24712500
2013-11-19	24.74	24.87	24.61	24.7	21.0794	24870200
2013-11-20	24.7	24.82	24.46	24.56	20.96	20288600
2013-11-21	24.61	25.29	24.52	25.23	21.5317	44050600
2013-11-22	24.5	24.51	23.84	23.87	20.3711	77908100
2013-11-25	24.02	24.02	23.5	23.75	20.2687	43389300
2013-11-26	23.79	23.84	23.52	23.65	20.1834	30600800
2013-11-27	23.64	23.92	23.52	23.9	20.3967	28419200
2013-11-29	23.9	23.99	23.76	23.84	20.3455	13802900
2013-12-02	24	24	23.65	23.7	20.226	25685300
2013-12-03	23.69	23.73	23.4	23.55	20.098	35066400
2013-12-04	23.52	23.85	23.52	23.74	20.2602	43501500
2013-12-05	23.82	24.35	23.75	24.26	20.7039	45399100
2013-12-06	24.97	25.25	24.75	24.82	21.1819	53871400
2013-12-09	24.84	25.08	24.68	24.93	21.2757	29614700
2013-12-10	24.89	24.97	24.66	24.82	21.1819	18203700
2013-12-11	24.74	24.88	24.4	24.42	20.8405	24682400
2013-12-12	24.72	24.89	24.42	24.47	20.8832	21917800
2013-12-13	24.21	24.49	24.16	24.29	20.7295	20631200
2013-12-16	24.33	24.71	24.33	24.45	20.8661	25061100
2013-12-17	24.42	24.77	24.38	24.66	21.0453	28158500
2013-12-18	24.71	25.2	24.53	25.15	21.4635	42680500
2013-12-19	25.12	25.24	24.89	25.14	21.4549	31880600
2013-12-20	25.11	25.35	25.04	25.06	21.3867	55380100
2013-12-23	25.27	25.43	25.18	25.32	21.6086	28120800
2013-12-24	25.38	25.62	25.35	25.43	21.7024	12157900
2013-12-26	25.43	25.7	25.43	25.7	21.9329	16957000
2013-12-27	25.75	25.8	25.48	25.6	21.8475	12970600
2013-12-30	25.67	25.85	25.6	25.85	22.0609	19787200
2013-12-31	25.81	26.04	25.77	25.96	22.1547	22808100
2014-01-02	25.78	25.82	25.47	25.79	22.0097	31833300
2014-01-03	25.86	25.9	25.6	25.78	22.0011	27796700
2014-01-06	25.77	25.79	25.45	25.46	21.728	28682300
2014-01-07	25.54	25.73	25.47	25.59	21.839	19665100
2014-01-08	25.64	25.71	25.3	25.43	21.7024	29680500
2014-01-09	25.42	25.55	25.25	25.31	21.6	20878000
2014-01-10	25.5	25.85	25.5	25.53	21.7878	30588800
2014-01-13	25.63	25.99	25.42	25.5	21.7622	40274500
2014-01-14	26.01	26.55	25.9	26.51	22.6241	74142900
2014-01-15	26.72	27.12	26.61	26.67	22.7607	58277700
2014-01-16	26.64	26.74	26.33	26.54	22.6497	48960800
2014-01-17	25.36	25.86	25.25	25.85	22.0609	111758900
2014-01-21	25.79	25.8	25.27	25.59	21.839	42286400
2014-01-22	25.39	25.54	25.15	25.31	21.6	48749900
2014-01-23	25.17	25.25	24.9	25.13	21.4464	40241000
2014-01-24	24.88	25.19	24.79	24.81	21.1733	34838700
2014-01-27	24.77	24.99	24.66	24.72	21.0965	32564900
2014-01-28	24.71	25.05	24.57	24.9	21.2501	32453800
2014-01-29	24.75	24.96	24.63	24.68	21.0624	27145700
2014-01-30	24.75	24.89	24.54	24.74	21.1136	24610100
2014-01-31	24.45	24.65	24.4	24.54	20.9429	28623300
2014-02-03	24.5	24.51	23.89	23.95	20.4394	52868200
2014-02-04	23.99	24.04	23.58	23.82	20.3284	50816300
2014-02-05	23.7	23.76	23.5	23.52	20.2638	32476200
2014-02-06	23.6	24.08	23.55	23.99	20.6687	28008400
2014-02-07	24.2	24.26	23.77	24.21	20.8583	30808400
2014-02-10	24.11	24.37	24.06	24.29	20.9272	24571300
2014-02-11	24.35	24.52	24.33	24.47	21.0823	17911700
2014-02-12	24.51	24.69	24.37	24.55	21.1512	25874100
2014-02-13	24.43	24.74	24.31	24.7	21.2805	22922000
2014-02-14	24.58	24.76	24.41	24.76	21.3321	20539700
2014-02-18	24.67	24.78	24.55	24.76	21.3321	17738100
2014-02-19	24.65	24.72	24.42	24.5	21.1081	25686000
2014-02-20	24.54	24.85	24.5	24.74	21.3149	20193800
2014-02-21	24.95	24.96	24.35	24.42	21.0392	30579800
2014-02-24	24.51	24.88	24.41	24.63	21.2201	24145500
2014-02-25	24.67	24.71	24.46	24.62	21.2115	21539100
2014-02-26	24.74	24.98	24.61	24.8	21.3666	19820200
2014-02-27	24.8	24.8	24.51	24.76	21.3321	20863900
2014-02-28	24.79	24.85	24.57	24.76	21.3321	23482700
2014-03-03	24.55	24.59	24.3	24.5	21.1081	25728500
2014-03-04	24.72	24.78	24.5	24.61	21.2029	23661200
2014-03-05	24.7	24.71	24.4	24.5	21.1081	21036200
2014-03-06	24.57	24.65	24.38	24.63	21.2201	22371700
2014-03-07	24.7	24.85	24.57	24.64	21.2288	25373400
2014-03-10	24.61	24.89	24.58	24.84	21.4011	24908100
2014-03-11	24.78	24.85	24.61	24.73	21.3063	26656800
2014-03-12	24.65	24.88	24.61	24.76	21.3321	21244800
2014-03-13	24.8	25	24.43	24.57	21.1685	26243300
2014-03-14	24.48	24.65	24.4	24.5	21.1081	21807200
2014-03-17	24.64	24.82	24.49	24.7	21.2805	18525800
2014-03-18	24.68	24.9	24.55	24.82	21.3838	26344000
2014-03-19	24.85	25.25	24.77	25.02	21.5561	34229400
2014-03-20	25	25.59	24.94	25.43	21.9094	37009100
2014-03-21	25.61	25.68	25.16	25.17	21.6854	56861900
2014-03-24	25.21	25.38	24.92	25.12	21.6423	36950600
2014-03-25	25.19	25.67	25.17	25.46	21.9352	32317400
2014-03-26	25.59	25.74	25.32	25.38	21.8663	26442800
2014-03-27	25.36	25.75	25.29	25.31	21.806	27201100
2014-03-28	25.41	25.81	25.32	25.62	22.0731	22884500
2014-03-31	25.65	26.06	25.62	25.81	22.2368	29336300
2014-04-01	25.8	26	25.64	25.99	22.3919	23778700
2014-04-02	25.96	26.05	25.64	25.89	22.3057	22464700
2014-04-03	26.15	26.46	26.14	26.41	22.7537	38581300
2014-04-04	26.49	26.73	26.11	26.16	22.5383	47918000
2014-04-07	26.3	26.74	26.2	26.49	22.8226	49813500
2014-04-08	26.36	26.98	26.35	26.91	23.1845	56699500
2014-04-09	26.93	27.02	26.73	26.98	23.2448	34481800
2014-04-10	27.01	27.09	26.36	26.43	22.7709	40478200
2014-04-11	26.27	26.59	26.17	26.18	22.5556	36121100
2014-04-14	26.31	26.65	26.14	26.56	22.883	26957900
2014-04-15	26.51	26.83	26.36	26.77	23.0639	45074400
2014-04-16	26.98	27.24	26.6	26.93	23.2017	59033600
2014-04-17	26.88	27.16	26.79	27.04	23.2965	38108500
2014-04-21	27.05	27.05	26.73	26.95	23.219	20398600
2014-04-22	26.91	26.98	26.66	26.84	23.1242	29601600
2014-04-23	26.8	26.97	26.72	26.75	23.0466	25574300
2014-04-24	26.81	26.96	26.64	26.75	23.0466	25432800
2014-04-25	26.65	26.72	26.19	26.26	22.6245	33614400
2014-04-28	26.17	26.39	26.01	26.33	22.6848	33472800
2014-04-29	26.36	26.66	26.35	26.48	22.814	22146000
2014-04-30	26.32	26.7	26.22	26.69	22.995	25863900
2014-05-01	26.51	26.67	26.39	26.45	22.7882	19755200
2014-05-02	26.56	26.64	26.4	26.41	22.7537	24235200
2014-05-05	26.16	26.26	25.99	26.17	22.7407	20738900
2014-05-06	26.16	26.38	26	26.2	22.7667	21818000
2014-05-07	26.26	26.45	26.22	26.37	22.9145	24692800
2014-05-08	26.32	26.53	26.22	26.34	22.8884	24166900
2014-05-09	26.37	26.41	26.22	26.3	22.8536	20324400
2014-05-12	26.41	26.54	26.3	26.37	22.9145	20607800
2014-05-13	26.49	26.54	26.33	26.45	22.984	20525000
2014-05-14	26.49	26.52	26.33	26.33	22.8797	17811900
2014-05-15	26.33	26.5	26.01	26.01	22.6017	31752700
2014-05-16	26.05	26.07	25.74	25.82	22.4365	30017200
2014-05-19	25.75	26.09	25.75	26.04	22.6277	22679600
2014-05-20	26.02	26.17	25.88	26.04	22.6277	22292600
2014-05-21	26.1	26.25	26	26.2	22.7667	18721300
2014-05-22	26.21	26.27	26.08	26.15	22.7233	15926500
2014-05-23	26.15	26.3	26.14	26.29	22.845	17172200
2014-05-27	26.33	26.74	26.18	26.71	23.2099	27271900
2014-05-28	26.7	26.94	26.66	26.88	23.3576	27150100
2014-05-29	26.91	26.96	26.72	26.96	23.4272	20638900
2014-05-30	26.94	27.32	26.93	27.32	23.74	43641000
2014-06-02	27.31	27.35	27.12	27.26	23.6878	20264900
2014-06-03	27.22	27.7	27.12	27.66	24.0354	33256300
2014-06-04	27.51	27.76	27.5	27.6	23.9833	21612500
2014-06-05	27.56	27.66	27.43	27.66	24.0354	26546200
2014-06-06	27.78	28.21	27.73	28.17	24.4786	34795600
2014-06-09	28.1	28.42	27.83	27.91	24.2527	39933000
2014-06-10	27.85	28.33	27.72	28.24	24.5394	34256900
2014-06-11	28.14	28.21	27.8	27.93	24.27	27747700
2014-06-12	27.86	28.1	27.77	27.96	24.2961	31211400
2014-06-13	29.75	30.06	29.56	29.87	25.9558	122194300
2014-06-16	29.72	30.15	29.67	30.01	26.0775	36407800
2014-06-17	29.88	30.1	29.84	29.95	26.0253	28440600
2014-06-18	29.88	29.98	29.67	29.93	26.008	34412300
2014-06-19	29.97	30.09	29.89	30.09	26.147	27166600
2014-06-20	30.07	30.2	30.03	30.2	26.2426	39826400
2014-06-23	30.1	30.31	29.85	30.23	26.2687	26528900
2014-06-24	30.16	30.83	30.09	30.5	26.5033	53397600
2014-06-25	30.48	31	30.45	30.88	26.8335	44293300
2014-06-26	30.81	30.9	30.61	30.78	26.7466	26722300
2014-06-27	30.87	31	30.7	30.93	26.8769	30776300
2014-06-30	30.87	31	30.66	30.9	26.8509	21558400
2014-07-01	30.99	31.09	30.87	30.98	26.9204	28240000
2014-07-02	30.99	31.05	30.8	30.98	26.9204	16831200
2014-07-03	31.08	31.36	31.02	31.14	27.0594	20437600
2014-07-07	31.09	31.2	30.92	31.03	26.9638	22233400
2014-07-08	31	31.08	30.7	30.79	26.7553	37608700
2014-07-09	30.84	30.98	30.69	30.89	26.8422	28302400
2014-07-10	30.6	31.33	30.44	31.26	27.1637	32455100
2014-07-11	31.26	31.45	31.04	31.25	27.155	20045000
2014-07-14	31.41	31.58	31.34	31.49	27.3635	24244600
2014-07-15	31.58	31.8	31.16	31.71	27.5547	61006100
2014-07-16	33.31	34.74	33.21	34.65	30.1095	135834600
2014-07-17	34.2	34.36	33.63	33.7	29.284	70591100
2014-07-18	33.8	33.84	33.39	33.7	29.284	46528800
2014-07-21	33.55	34.23	33.54	34.06	29.5968	32097200
2014-07-22	34.16	34.83	34.07	34.79	30.2311	42915100
2014-07-23	34.68	34.71	34.3	34.5	29.9791	26077000
2014-07-24	34.38	34.67	34.1	34.25	29.7619	33180400
2014-07-25	34.15	34.37	33.93	34.25	29.7619	31614000
2014-07-28	34.23	34.32	33.88	34.23	29.7445	30972200
2014-07-29	34.27	34.37	34.09	34.19	29.7097	26141700
2014-07-30	34.31	34.57	34.04	34.35	29.8488	32782800
2014-07-31	34.09	34.25	33.81	33.89	29.4491	35431200
2014-08-01	33.75	34.03	33.61	33.74	29.3187	33472400
2014-08-04	33.79	34.09	33.55	34.05	29.5881	27250100
2014-08-05	33.76	33.78	32.6	32.82	28.709	49845100
2014-08-06	32.6	33.19	32.39	32.85	28.7352	27923900
2014-08-07	32.93	33.15	32.54	32.68	28.5865	27820100
2014-08-08	32.78	33	32.54	32.6	28.5165	35484000
2014-08-11	32.82	33.24	32.81	33.02	28.8839	27718600
2014-08-12	32.91	33.15	32.68	33.13	28.9801	24805600
2014-08-13	33.24	34.15	33.23	34.1	29.8286	36291000
2014-08-14	34.05	34.23	33.74	33.94	29.6887	25458000
2014-08-15	34.1	34.21	33.71	34.17	29.8899	28577600
2014-08-18	34.26	34.47	33.98	34.41	30.0998	27232200
2014-08-19	34.5	34.5	34.25	34.34	30.0386	29281900
2014-08-20	34.23	34.51	34.18	34.5	30.1785	27140300
2014-08-21	34.46	35.19	34.45	35.15	30.7471	37164900
2014-08-22	35.2	35.2	34.91	34.94	30.5634	21196700
2014-08-25	35.09	35.15	34.65	34.81	30.4497	18614500
2014-08-26	34.79	35.05	34.69	34.8	30.441	19664700
2014-08-27	34.89	34.94	34.63	34.79	30.4322	17168900
2014-08-28	34.61	34.81	34.61	34.65	30.3097	18908900
2014-08-29	34.81	34.94	34.67	34.92	30.5459	32302800
2014-09-02	34.76	34.91	34.43	34.57	30.2398	32094800
2014-09-03	34.82	34.88	34.45	34.57	30.2398	26668800
2014-09-04	34.53	35.09	34.52	34.91	30.5372	27632400
2014-09-05	34.92	35.12	34.83	35	30.6159	20841900
2014-09-08	34.96	35.56	34.88	35.33	30.9046	24859600
2014-09-09	35.29	35.29	34.85	34.91	30.5372	22333100
2014-09-10	34.85	35.13	34.67	35.02	30.6334	19964200
2014-09-11	34.79	35.02	34.53	35.02	30.6334	21949000
2014-09-12	34.9	34.91	34.5	34.62	30.2835	26732600
2014-09-15	34.71	34.77	34.23	34.54	30.2135	22438000
2014-09-16	34.47	35.08	34.47	34.93	30.5547	20875700
2014-09-17	34.91	35.2	34.74	34.98	30.5984	26278900
2014-09-18	35.12	35.17	34.86	35.17	30.7646	23809600
2014-09-19	35.16	35.22	34.82	34.82	30.4585	46851900
2014-09-22	34.78	35.03	34.55	34.71	30.3622	25447700
2014-09-23	34.71	34.71	34.38	34.42	30.1086	25690700
2014-09-24	34.4	34.85	34.37	34.75	30.3972	18829000
2014-09-25	34.68	34.79	33.88	34.14	29.8636	34639700
2014-09-26	34.26	34.36	33.63	34.26	29.9686	25882300
2014-09-29	34.06	34.99	33.94	34.9	30.5284	29003100
2014-09-30	34.9	35	34.41	34.82	30.4585	35274600
2014-10-01	34.61	34.78	33.84	33.99	29.7324	35086600
2014-10-02	33.96	34	33.26	33.52	29.3213	32910800
2014-10-03	33.66	34.18	33.47	34.03	29.7674	25834600
2014-10-06	34.15	34.48	33.87	34.11	29.8374	24321100
2014-10-07	34.04	34.05	33.42	33.47	29.2776	25972100
2014-10-08	33.49	34.37	33.14	34.27	29.9774	34960600
2014-10-09	34.15	34.43	33.58	33.62	29.4088	28185700
2014-10-10	32.62	32.86	30.5	31.91	27.913	80917600
2014-10-13	31.72	32.37	31.47	31.47	27.5281	42110200
2014-10-14	31.99	32.67	31.71	32.14	28.1141	68671000
2014-10-15	30.54	31.65	29.65	31.28	27.3619	92305200
2014-10-16	30.89	31.51	30.75	30.85	26.9857	47787400
2014-10-17	31.2	31.71	30.97	31.38	27.4493	37504500
2014-10-20	31.04	31.7	30.9	31.58	27.6243	30523700
2014-10-21	31.67	32.62	31.58	32.61	28.5253	33278400
2014-10-22	32.66	32.87	32.22	32.27	28.2279	26725600
2014-10-23	32.72	32.91	32.6	32.69	28.5953	22254900
2014-10-24	32.72	33.33	32.57	33.18	29.0239	27814300
2014-10-27	33.08	33.3	32.77	33.2	29.0414	23751900
2014-10-28	33.23	33.75	33.23	33.74	29.5137	21857800
2014-10-29	33.76	33.97	33.51	33.92	29.6712	24615200
2014-10-30	33.58	33.61	32.4	32.58	28.499	55217900
2014-10-31	33.74	34.01	32.63	34.01	29.7499	52089700
2014-11-03	33.81	34.48	33.79	34.31	30.0123	28703600
2014-11-04	34.25	34.78	34.21	34.54	30.2135	34695900
2014-11-05	34.05	34.1	33.6	33.76	29.7249	34705500
2014-11-06	33.69	34.23	33.41	33.82	29.7777	25240600
2014-11-07	33.98	34	33.19	33.58	29.5664	27604500
2014-11-10	33.43	33.49	33.08	33.26	29.2846	30653600
2014-11-11	33.36	33.54	33.2	33.31	29.3286	19676600
2014-11-12	33.23	33.42	33	33.38	29.3903	22864200
2014-11-13	33.35	33.86	33.34	33.68	29.6544	26449300
2014-11-14	33.75	33.97	33.35	33.95	29.8922	18104600
2014-11-17	33.82	34.25	33.76	34.24	30.1475	17646300
2014-11-18	34.19	34.9	34.16	34.71	30.5613	30674800
2014-11-19	34.69	34.79	34.25	34.35	30.2443	21289600
2014-11-20	34.14	35.97	34	35.95	31.6531	61994700
2014-11-21	35.98	36.46	35.5	35.59	31.3361	56721600
2014-11-24	35.89	36.43	35.84	36.25	31.9172	33321100
2014-11-25	36.36	36.48	36.15	36.32	31.9789	29093200
2014-11-26	36.37	36.99	36.28	36.9	32.4896	24060000
2014-11-28	37.04	37.69	36.94	37.25	32.7977	19128500
2014-12-01	37.21	37.62	36.9	37.17	32.7273	30904000
2014-12-02	37.18	37.6	37.18	37.6	33.1059	28361100
2014-12-03	37.68	37.89	37.41	37.43	32.9562	30660800
2014-12-04	37.4	37.46	37.04	37.46	32.9826	23359100
2014-12-05	37.57	37.9	37.52	37.67	33.1675	20527600
2014-12-08	37.46	37.73	36.94	37.2	32.7537	28134800
2014-12-09	36.67	37.09	36.3	36.89	32.4807	28487300
2014-12-10	36.93	37.02	36.3	36.42	32.0669	27499900
2014-12-11	36.5	37.21	36.44	36.7	32.3135	25088200
2014-12-12	36.45	36.82	36.22	36.23	31.8996	29322500
2014-12-15	36.39	36.78	35.9	35.92	31.6267	30633400
2014-12-16	35.86	36.5	35.56	35.56	31.3097	31166300
2014-12-17	35.62	36.33	35.33	36.24	31.9084	31637700
2014-12-18	36.75	37.02	36.43	37.02	32.5952	32128100
2014-12-19	37.02	37.16	36.23	36.37	32.0229	76786800
2014-12-22	36.39	37.26	36.39	37.21	32.7625	29227100
2014-12-23	37.4	37.7	37.3	37.43	32.9562	22169700
2014-12-24	37.47	37.6	37.18	37.44	32.965	12109100
2014-12-26	37.52	37.74	37.52	37.55	33.0619	14037200
2014-12-29	37.45	37.52	37.17	37.18	32.7361	12203300
2014-12-30	37.08	37.19	36.76	36.76	32.3663	15214100
2014-12-31	36.63	37.04	36.29	36.29	31.9525	20393600
2015-01-02	36.67	37.16	36.11	36.36	32.0141	23605600
2015-01-05	36.2	36.45	35.94	35.95	31.6531	32785000
2015-01-06	36.08	36.23	35.26	35.28	31.0632	30847600
2015-01-07	35.64	36.07	35.27	36.02	31.7147	27725200
2015-01-08	36.37	37	36.26	36.69	32.3047	31765400
2015-01-09	36.77	37.11	36.4	36.76	32.3663	22850500
2015-01-12	36.9	37	36.23	36.6	32.2254	29400800
2015-01-13	36.87	37.49	36.29	36.5	32.1374	31478000
2015-01-14	36.33	36.91	35.91	36.35	32.0053	34250300
2015-01-15	36.53	36.88	36.03	36.19	31.8644	47181800
2015-01-16	36.12	36.66	35.51	36.45	32.0933	62812200
2015-01-20	36.1	36.46	35.57	36.09	31.7764	35929400
2015-01-21	35.85	36.68	35.77	36.48	32.1198	27442600
2015-01-22	36.56	37	36.14	36.91	32.4984	31809900
2015-01-23	36.96	37.03	36.38	36.45	32.0933	27427100
2015-01-26	36.19	36.3	35.57	35.81	31.5298	30906800
2015-01-27	34.4	34.72	33.55	34.19	30.1035	58456200
2015-01-28	34.47	34.7	33.72	33.78	29.7425	34929100
2015-01-29	33.84	34.28	33.46	34.21	30.1211	29569400
2015-01-30	33.7	33.99	33	33.04	29.0909	38719700
2015-02-02	33.06	33.75	32.65	33.65	29.628	38733800
2015-02-03	33.78	34.05	32.61	33.7	29.672	36038300
2015-02-04	33.67	33.84	33.3	33.6	29.7962	25052800
2015-02-05	33.68	33.99	33.45	33.94	30.0977	20491400
2015-02-06	33.92	34	33.14	33.3	29.5301	29342400
2015-02-09	33	33.24	32.67	32.93	29.202	28705500
2015-02-10	33.2	33.73	33.05	33.7	29.8849	20200000
2015-02-11	33.67	33.76	33.32	33.55	29.7518	18364200
2015-02-12	33.98	34.13	33.76	34.13	30.2662	20056700
2015-02-13	34.25	34.37	33.95	34.36	30.4701	18037900
2015-02-17	34.4	34.75	34.26	34.74	30.8071	19374100
2015-02-18	34.65	34.71	34.19	34.27	30.3903	19992900
2015-02-19	34.25	34.42	34.05	34.21	30.3371	11017500
2015-02-20	34.15	34.57	33.91	34.41	30.5145	20955600
2015-02-23	34.4	34.5	33.58	33.76	29.9381	25565500
2015-02-24	33.61	34.49	33.51	34.41	30.5145	29607500
2015-02-25	34.03	34.15	33.73	33.95	30.1066	24686300
2015-02-26	33.62	33.88	33.43	33.65	29.8405	25928400
2015-02-27	33.63	33.64	33.21	33.25	29.4858	24427300
2015-03-02	33.29	34.13	33.12	34.06	30.2041	25406400
2015-03-03	33.95	34.38	33.91	34.1	30.2396	27332000
2015-03-04	33.86	34.41	33.72	34.12	30.2573	23005800
2015-03-05	34.26	34.5	33.59	33.73	29.9115	21225800
2015-03-06	33.54	33.68	33.08	33.19	29.4326	32373100
2015-03-09	33.2	33.27	32.48	32.72	29.0158	33058800
2015-03-10	32.24	32.41	31.5	31.7	28.1113	50278900
2015-03-11	31.97	32.96	31.95	32.33	28.67	49683600
2015-03-12	31.01	31.6	30.58	30.8	27.3132	107402400
2015-03-13	30.63	30.98	30.36	30.93	27.4285	47954700
2015-03-16	30.93	31.11	30.65	30.83	27.3398	33074600
2015-03-17	30.58	30.73	30.41	30.59	27.1269	29215600
2015-03-18	30.41	31.2	30.3	30.89	27.393	39834100
2015-03-19	30.78	31.1	30.69	30.74	27.26	27414200
2015-03-20	30.99	31.62	30.93	31.31	27.7654	64777100
2015-03-23	31.29	31.79	31.2	31.2	27.6679	29694000
2015-03-24	31.16	31.32	30.74	30.79	27.3043	28471400
2015-03-25	30.81	30.89	29.86	29.89	26.5062	37691000
2015-03-26	29.5	30.4	29.31	30.08	26.6747	45450100
2015-03-27	30.01	33	29.85	32	28.3773	73857200
2015-03-30	31.66	32.1	31.3	31.46	27.8984	51391500
2015-03-31	31.43	31.93	31.2	31.27	27.73	32098500
2015-04-01	31.13	31.32	30.65	30.81	27.322	31532100
2015-04-02	30.8	31.23	30.67	30.81	27.322	20909600
2015-04-06	30.81	31.25	30.45	31.04	27.526	21490900
2015-04-07	31.07	31.59	31	31.26	27.7211	23258300
2015-04-08	31.23	31.56	31.06	31.31	27.7654	18250300
2015-04-09	30.68	31.62	30.57	31.24	27.7034	34167600
2015-04-10	31.33	31.94	31.33	31.93	28.3152	28084900
2015-04-13	31.81	32.05	31.71	31.73	28.1379	23489000
2015-04-14	31.68	31.94	31.27	31.49	27.9251	39754000
2015-04-15	32.26	32.99	32.07	32.83	29.1134	61083500
2015-04-16	32.85	32.99	32.7	32.87	29.1488	28903200
2015-04-17	32.51	32.7	32.22	32.47	28.7941	30593600
2015-04-20	32.61	32.79	32.53	32.73	29.0247	20649300
2015-04-21	32.93	32.97	32.28	32.43	28.7586	19023800
2015-04-22	32.41	32.72	32.03	32.7	28.9981	21144200
2015-04-23	32.04	32.41	32.01	32.35	28.6877	23775300
2015-04-24	32.41	32.48	32.02	32.08	28.4483	22759900
2015-04-27	32.08	32.69	32.08	32.5	28.8207	25869600
2015-04-28	32.3	33.04	32.23	33.02	29.2818	29572800
2015-04-29	32.56	33	32.55	32.89	29.1666	21819000
2015-04-30	32.71	32.85	32.3	32.55	28.8651	22013300
2015-05-01	32.63	33.49	32.62	33.42	29.6366	27091200
2015-05-04	33.27	33.5	33.22	33.43	29.6454	21397300
2015-05-05	33	33.1	32.57	32.64	29.1542	29779200
2015-05-06	32.5	32.79	31.93	32.22	28.779	31985400
2015-05-07	32.27	32.63	32.18	32.24	28.7969	21475300
2015-05-08	32.51	32.88	32.34	32.8	29.2971	26926500
2015-05-11	32.68	32.71	32.43	32.69	29.1988	18358600
2015-05-12	32.44	32.5	32	32.25	28.8058	24530200
2015-05-13	32.27	32.9	32.27	32.64	29.1542	20470800
2015-05-14	32.86	33.13	32.77	32.97	29.4489	21098900
2015-05-15	33.09	33.12	32.75	32.99	29.4668	17149700
2015-05-18	32.98	33.41	32.85	33.41	29.8419	23689500
2015-05-19	33.36	33.38	32.99	33.15	29.6097	21867100
2015-05-20	33.06	33.5	33.01	33.37	29.8062	21359800
2015-05-21	33.21	33.56	33.07	33.55	29.967	21269800
2015-05-22	33.47	33.51	33.32	33.45	29.8777	20845000
2015-05-26	33.27	33.29	32.84	33.1	29.565	28594500
2015-05-27	33.2	33.85	33.13	33.71	30.1099	30172700
2015-05-28	33.74	34.15	33.68	34.01	30.3779	27065700
2015-05-29	34.24	34.75	34.21	34.46	30.7798	43545500
2015-06-01	34.37	34.59	33.68	33.91	30.2885	46734500
2015-06-02	33.64	33.75	33.14	33.27	29.7169	36351100
2015-06-03	33.17	33.24	32.59	32.73	29.2346	38138700
2015-06-04	32.51	32.72	32.2	32.31	28.8594	33761800
2015-06-05	32.28	32.3	31.83	31.84	28.4396	27778500
2015-06-08	31.81	31.95	31.21	31.3	27.9573	38171600
2015-06-09	31.33	31.66	31.15	31.25	27.9126	33976700
2015-06-10	31.46	32.16	31.37	31.82	28.4217	33336800
2015-06-11	31.95	32.1	31.84	31.85	28.4485	24293600
2015-06-12	31.72	32.1	31.2	31.32	27.9751	31629800
2015-06-15	31.12	31.51	30.94	31.39	28.0377	23175000
2015-06-16	31.26	31.76	31.13	31.64	28.261	20254500
2015-06-17	31.75	32.09	31.69	31.95	28.5379	28194200
2015-06-18	32.08	32.5	32	32.38	28.9219	27722400
2015-06-19	32.4	32.57	31.96	32.07	28.645	39008400
2015-06-22	32.26	32.39	32.08	32.26	28.8147	23608400
2015-06-23	32.31	32.34	31.93	32.09	28.6629	17995900
2015-06-24	32.15	32.15	31.88	31.91	28.5021	23313900
2015-06-25	32.02	32.32	31.99	31.99	28.5736	22743300
2015-06-26	31.51	31.53	30.76	31.02	27.7072	62157200
2015-06-29	30.7	30.98	30.31	30.39	27.1445	35194500
2015-06-30	30.63	30.69	30.15	30.42	27.1713	34412200
2015-07-01	30.49	30.55	30.01	30.18	26.9569	27178900
2015-07-02	30.18	30.92	30.1	30.56	27.2963	27105200
2015-07-06	30.24	30.45	29.84	30.04	26.8318	32468100
2015-07-07	29.87	29.93	29.09	29.9	26.7068	43833700
2015-07-08	29.4	29.67	29.15	29.5	26.3495	45223800
2015-07-09	29.72	29.89	28.82	28.93	25.8404	47167800
2015-07-10	29.2	29.35	28.94	29.17	26.0548	31423800
2015-07-13	29.27	29.82	29.19	29.73	26.5549	26452400
2015-07-14	29.66	30.11	29.44	29.65	26.4835	39778300
2015-07-15	29.65	29.99	29.47	29.69	26.5192	47852500
2015-07-16	30.47	30.48	29.1	29.9	26.7068	81166700
2015-07-17	29.66	29.8	29.1	29.47	26.3227	43697600
2015-07-20	29.62	29.62	29.07	29.1	25.9922	33812900
2015-07-21	28.96	29.26	28.67	28.72	25.6528	45191000
2015-07-22	28.57	28.85	28.43	28.61	25.5546	36387200
2015-07-23	28.66	28.97	28.43	28.6	25.5456	33775200
2015-07-24	28.53	28.64	28.06	28.06	25.0633	31621000
2015-07-27	28.07	28.42	27.62	28.35	25.3223	42161100
2015-07-28	28.51	29.18	28.44	28.96	25.8672	33182400
2015-07-29	28.95	29.13	28.79	29.01	25.9118	26470200
2015-07-30	29.1	29.45	28.85	28.91	25.8225	26582400
2015-07-31	29.12	29.12	28.77	28.95	25.8582	27158800
2015-08-03	29	29.35	28.9	29.05	25.9476	26213600
2015-08-04	28.98	29.15	28.86	29.13	26.019	25741700
2015-08-05	29.19	29.39	29.02	29.12	26.2262	23622700
2015-08-06	29.16	29.23	28.85	29.01	26.1271	27958200
2015-08-07	28.8	28.96	28.69	28.88	26.01	25606100
2015-08-10	29.07	29.68	29.06	29.64	26.6945	22807400
2015-08-11	29.47	29.48	28.96	28.97	26.0911	23758900
2015-08-12	28.66	29.57	28.66	29.46	26.5324	33589100
2015-08-13	29.4	29.45	28.87	28.87	26.001	18821900
2015-08-14	28.92	29.04	28.82	29.02	26.1361	14302700
2015-08-17	28.83	29.2	28.71	29.08	26.1901	15548300
2015-08-18	28.95	29.05	28.8	28.91	26.037	19182600
2015-08-19	28.65	28.8	28.28	28.36	25.5417	30530100
2015-08-20	28.03	28.24	27.53	27.53	24.7942	31936600
2015-08-21	27.33	27.63	26.56	26.56	23.9206	52288400
2015-08-24	25.2	27.63	24.87	26.25	23.6414	83234200
2015-08-25	27.04	27.15	25.87	25.87	23.2991	59371900
2015-08-26	26.51	27.34	26.08	27.3	24.587	47386700
2015-08-27	27.72	27.91	27.01	27.72	24.9653	38649400
2015-08-28	27.67	28.61	27.45	28.42	25.5957	43452400
2015-08-31	28.33	29.13	28.16	28.54	25.7038	42401800
2015-09-01	27.91	28.17	27.66	27.82	25.0554	44144000
2015-09-02	28.35	28.6	28.14	28.6	25.7578	34618800
2015-09-03	28.8	29.42	28.69	29.08	26.1901	38665900
2015-09-04	28.57	28.9	28.41	28.52	25.6858	29116500
2015-09-08	28.98	29.5	28.95	29.5	26.5684	27805000
2015-09-09	29.72	30.12	29.17	29.24	26.3342	30774100
2015-09-10	29.18	29.66	28.9	29.27	26.3613	25195800
2015-09-11	29.08	29.52	29.04	29.47	26.5414	21786900
2015-09-14	29.47	29.53	29.09	29.39	26.4693	24065100
2015-09-15	29.56	29.94	29.48	29.73	26.7755	29819000
2015-09-16	29.62	29.79	29.4	29.77	26.8116	25957800
2015-09-17	29.62	30.2	29.55	29.71	26.7575	29805200
2015-09-18	29.22	29.42	28.81	29.02	26.1361	60693400
2015-09-21	29.09	29.34	28.94	29.16	26.2622	24417100
2015-09-22	28.67	28.9	28.48	28.67	25.8209	28576200
2015-09-23	29.02	29.09	28.59	28.74	25.8839	25984000
2015-09-24	28.38	28.67	27.87	28.48	25.6498	32754700
2015-09-25	28.94	29.12	28.63	28.81	25.947	29192300
2015-09-28	28.68	29.36	28.64	28.76	25.9019	42291000
2015-09-29	28.83	29.35	28.76	29.24	26.3342	34169600
2015-09-30	29.56	30.32	29.54	30.14	27.1448	41051700
2015-10-01	30.21	30.28	29.46	30	27.0187	29832800
2015-10-02	29.67	30.53	29.53	30.51	27.478	27901500
2015-10-05	30.73	31.38	30.56	31.21	28.1085	34842500
2015-10-06	31.16	31.85	31.11	31.74	28.5858	34899800
2015-10-07	32	32.42	31.72	32.32	29.1082	36930100
2015-10-08	32.23	32.6	31.98	32.52	29.2883	27794600
2015-10-09	32.37	32.55	31.94	32.14	28.9461	24209900
2015-10-12	32.16	32.32	32	32.21	29.0091	18795000
2015-10-13	32.03	32.48	31.98	32.04	28.856	35588600
2015-10-14	31.39	32.93	30.85	32.8	29.5405	75954800
2015-10-15	32.84	33.06	32.46	32.75	29.4954	37634800
2015-10-16	32.75	33.2	32.48	33.04	29.7566	29371300
2015-10-19	32.88	33.62	32.87	33.59	30.252	37624000
2015-10-20	33.4	33.7	33.31	33.44	30.1169	24416100
2015-10-21	33.67	34.05	33.32	33.37	30.0538	31928800
2015-10-22	33.7	34.5	33.59	34.4	30.9815	39572600
2015-10-23	34.54	35.03	34.4	34.9	31.4318	42796600
2015-10-26	34.77	34.96	34.55	34.59	31.1526	22646900
2015-10-27	34.41	34.55	34.31	34.47	31.0445	22630100
2015-10-28	34.47	34.71	34.12	34.71	31.2606	21908400
2015-10-29	34.2	34.29	33.77	34.03	30.6482	21325200
2015-10-30	34.1	34.29	33.86	33.86	30.4951	24693900
2015-11-02	33.73	34.28	33.64	34.11	30.7203	21743100
2015-11-03	34	34.41	33.98	34.31	30.9004	18167000
2015-11-04	34.27	34.27	33.9	34.15	30.973	20762100
2015-11-05	34.1	34.2	33.73	34	30.8369	16486100
2015-11-06	33.93	33.97	33.41	33.84	30.6918	23701700
2015-11-09	33.6	33.83	33.08	33.35	30.2474	24168700
2015-11-10	33.17	33.27	32.81	33.21	30.1204	22451700
2015-11-11	33.16	33.38	32.8	32.86	29.803	19864700
2015-11-12	32.71	32.92	32.39	32.4	29.3858	23265400
2015-11-13	32.27	32.38	31.96	32.11	29.1227	23673200
2015-11-16	32.09	32.26	31.93	32.1	29.1137	29899700
2015-11-17	32.15	32.88	32.01	32.64	29.6034	22636400
2015-11-18	32.73	33.24	32.62	33.16	30.0751	18619800
2015-11-19	33.22	34.73	33.13	34.3	31.109	45381600
2015-11-20	34.48	35.29	34.48	34.66	31.4355	41137700
2015-11-23	34.66	34.85	34.41	34.48	31.2723	20152900
2015-11-24	34.33	34.44	33.9	34.36	31.1634	21413500
2015-11-25	34.26	34.74	34.14	34.45	31.245	17939400
2015-11-27	34.54	34.68	34.4	34.46	31.2541	6620900
2015-11-30	34.55	34.9	34.43	34.77	31.5353	21785800
2015-12-01	35	35.2	34.71	35.09	31.8255	23560200
2015-12-02	35.09	35.41	34.81	34.83	31.5897	18688200
2015-12-03	34.97	34.99	34	34.04	30.8732	30131100
2015-12-04	34.11	35.03	34	34.94	31.6895	24901000
2015-12-07	34.79	35.17	34.75	34.99	31.7348	17731900
2015-12-08	34.67	34.95	34.42	34.75	31.5171	13380200
2015-12-09	34.88	35.22	34.51	34.81	31.5716	22548300
2015-12-10	34.85	35.07	34.66	34.77	31.5353	17400700
2015-12-11	34.31	34.65	34.2	34.27	31.0818	21251400
2015-12-14	34.38	34.48	33.88	34.47	31.2632	19357100
2015-12-15	34.65	35.35	34.64	35.18	31.9071	24365900
2015-12-16	35.36	35.47	34.77	35.3	32.016	23257900
2015-12-17	35.32	35.37	34.76	34.91	31.6623	24963600
2015-12-18	34.73	34.75	33.86	33.87	30.719	41336600
2015-12-21	34.11	34.3	33.82	34.24	31.0546	18006800
2015-12-22	34.36	34.78	34.27	34.73	31.499	18422000
2015-12-23	34.95	35.05	34.78	35	31.7439	12526500
2015-12-24	35.07	35.26	34.96	34.98	31.7257	5893800
2015-12-28	34.95	35	34.57	34.93	31.6804	9449400
2015-12-29	35.01	35.59	35.01	35.44	32.143	14188600
2015-12-30	35.38	35.45	34.95	34.99	31.7348	11566800
2015-12-31	34.82	34.96	34.44	34.45	31.245	14736700
2016-01-04	33.88	34.01	33.46	33.99	30.8278	27882200
2016-01-05	33.96	34	33.53	33.83	30.6827	16709500
2016-01-06	33.25	33.52	32.8	33.08	30.0025	25491300
2016-01-07	32.28	33.01	31.84	31.84	28.8779	37680500
2016-01-08	32.09	32.22	31.43	31.51	28.5786	29953800
2016-01-11	31.81	32.22	31.68	32.06	29.0774	27732400
2016-01-12	32.76	32.89	32.27	32.68	29.6397	28587700
2016-01-13	32.76	32.93	31.83	31.91	28.9414	34445700
2016-01-14	31.97	32.87	31.8	32.74	29.6941	48728200
2016-01-15	29.73	30.5	29.45	29.76	26.9914	76373900
2016-01-19	29.98	30.06	29.48	29.8	27.0276	28878100
2016-01-20	29.35	29.87	29.21	29.59	26.8372	39598200
2016-01-21	29.65	30.03	29.24	29.66	26.9007	30157400
2016-01-22	30.12	30.24	29.51	29.93	27.1456	25326500
2016-01-25	29.99	30.22	29.57	29.6	26.8463	26441000
2016-01-26	29.61	30.05	29.61	29.94	27.1546	24754900
2016-01-27	29.88	30.22	29.64	29.81	27.0367	26384100
2016-01-28	30.02	30.18	29.75	29.97	27.1818	22028100
2016-01-29	30.21	31.03	30.1	31.02	28.1342	38311400
2016-02-01	30.72	31.12	30.64	30.82	27.9528	19015100
2016-02-02	30.45	30.49	29.63	29.8	27.0276	24994300
2016-02-03	29.72	29.72	28.52	29.34	26.8447	44660100
2016-02-04	29.14	29.88	29.11	29.77	27.2381	29257800
2016-02-05	29.58	29.76	28.91	29.04	26.5702	27957500
2016-02-08	28.74	28.98	28.3	28.82	26.3689	28725900
2016-02-09	28.49	29.15	28.41	28.81	26.3597	22902600
2016-02-10	28.88	29	28.19	28.23	25.8291	27267800
2016-02-11	27.83	28.41	27.68	28.22	25.8199	28450200
2016-02-12	28.57	28.7	28.14	28.64	26.2042	19699000
2016-02-16	28.75	28.95	28.36	28.78	26.3323	30705200
2016-02-17	28.86	29.62	28.73	29.47	26.9636	27691700
2016-02-18	29.53	29.76	29.38	29.42	26.9179	20623300
2016-02-19	29.2	29.33	28.71	28.71	26.2682	42056700
2016-02-22	29.11	29.54	29	29.35	26.8538	23893100
2016-02-23	29.3	29.35	28.6	28.8	26.3506	26638200
2016-02-24	28.52	29.3	28.38	29.19	26.7074	21593600
2016-02-25	29.32	29.62	28.95	29.62	27.1008	17571400
2016-02-26	29.88	30.08	29.7	29.8	27.2655	19902200
2016-02-29	29.72	30.14	29.58	29.59	27.0734	22903100
2016-03-01	29.93	30.53	29.75	30.37	27.7871	25502600
2016-03-02	30.3	30.87	30.12	30.54	27.9426	23779800
2016-03-03	31.13	31.35	30.54	30.58	27.9792	25625200
2016-03-04	30.5	30.86	30.05	30.63	28.0249	20356800
2016-03-07	30.59	31.12	30.5	30.94	28.3086	18858200
2016-03-08	30.83	30.88	30.38	30.56	27.9609	19104900
2016-03-09	30.83	31.04	30.67	30.87	28.2445	14707800
2016-03-10	31.14	31.4	30.38	31.25	28.5922	29584800
2016-03-11	31.67	31.79	31.53	31.76	29.0588	22811200
2016-03-14	31.66	31.69	31.3	31.43	28.7569	17438600
2016-03-15	31.34	31.65	31.06	31.65	28.9582	16927700
2016-03-16	31.49	31.8	31.17	31.69	28.9948	26298400
2016-03-17	31.76	32.17	31.7	31.98	29.2601	22865300
2016-03-18	32.16	32.69	32.06	32.68	29.9006	49934200
2016-03-21	32.23	32.42	31.95	32.34	29.5895	21760900
2016-03-22	32.16	32.46	31.95	32.32	29.5712	22200400
2016-03-23	32.47	32.47	31.98	32	29.2784	18765300
2016-03-24	31.87	31.95	31.7	31.88	29.1686	14211900
2016-03-28	31.87	32	31.62	31.9	29.1869	11433000
2016-03-29	31.93	32.44	31.73	32.38	29.6261	15313200
2016-03-30	32.45	32.75	32.29	32.71	29.928	16598000
2016-03-31	32.53	32.66	32.32	32.35	29.5987	17880000
2016-04-01	32.27	32.47	32.1	32.45	29.6902	18049700
2016-04-04	32.2	32.38	31.74	32	29.2784	21581600
2016-04-05	31.89	32.12	31.72	31.9	29.1869	20080000
2016-04-06	31.97	32.23	31.77	32.08	29.3516	15740600
2016-04-07	31.89	31.9	31.35	31.55	28.8667	23738200
2016-04-08	31.76	32.02	31.48	31.63	28.9399	17031900
2016-04-11	31.9	32.34	31.66	31.67	28.9765	19707700
2016-04-12	31.88	31.94	31.38	31.86	29.1503	16774200
2016-04-13	31.97	32.18	31.95	32.13	29.3974	19968100
2016-04-14	31.78	31.89	31.55	31.8	29.0954	21620900
2016-04-15	31.79	31.89	31.38	31.46	28.7844	28782800
2016-04-18	31.43	31.72	31.38	31.65	28.9582	21566600
2016-04-19	31.7	31.81	31.4	31.6	28.9124	33619300
2016-04-20	31.32	32.26	31.25	32	29.2784	57629800
2016-04-21	31.94	32.06	31.81	31.97	29.251	28431400
2016-04-22	31.74	31.86	31.22	31.64	28.949	29625600
2016-04-25	31.36	31.5	31.2	31.39	28.7203	19315700
2016-04-26	31.39	31.7	31.17	31.4	28.7295	20976400
2016-04-27	31.25	31.8	31.19	31.75	29.0497	20006200
2016-04-28	31.45	31.71	31.03	31.11	28.4641	25146400
2016-04-29	30.86	30.87	30.1	30.28	27.7047	36443700
2016-05-02	30.45	30.69	30.36	30.61	28.0066	21086600
2016-05-03	30.41	30.56	30.09	30.36	27.7779	27111100
2016-05-04	30.17	30.21	29.7	29.85	27.5472	23278800
2016-05-05	29.87	30.02	29.75	29.9	27.5933	23393300
2016-05-06	29.61	30.11	29.52	30.04	27.7225	19632200
2016-05-09	30.08	30.17	29.76	29.8	27.5011	16888300
2016-05-10	30	30.18	29.82	30.14	27.8148	17013800
2016-05-11	30.16	30.25	29.97	30.06	27.741	15754200
2016-05-12	30.11	30.24	29.57	29.76	27.4641	20826700
2016-05-13	29.86	30.2	29.84	29.91	27.6026	19999600
2016-05-16	29.9	30.56	29.88	30.39	28.0455	21826100
2016-05-17	30.57	30.57	29.86	29.98	27.6672	25709900
2016-05-18	30.03	30.25	29.78	29.99	27.6764	22469900
2016-05-19	29.77	29.93	29.5	29.63	27.3442	21740900
2016-05-20	29.73	30.38	29.7	30.15	27.824	22777300
2016-05-23	30.23	30.48	30.13	30.23	27.8979	20881900
2016-05-24	30.5	31.12	30.45	31.06	28.6638	23699200
2016-05-25	31.2	31.57	31.15	31.39	28.9684	18359600
2016-05-26	31.49	31.63	31.4	31.49	29.0607	12692300
2016-05-27	31.6	31.65	31.45	31.57	29.1345	13341300
2016-05-31	31.51	31.65	31.31	31.59	29.153	23040200
2016-06-01	31.62	31.72	31.47	31.66	29.2176	17753500
2016-06-02	31.56	31.76	31.45	31.76	29.3098	14140100
2016-06-03	31.74	31.74	31.4	31.62	29.1806	15777500
2016-06-06	31.64	31.82	31.58	31.68	29.236	15139600
2016-06-07	31.75	32.02	31.7	31.88	29.4206	19339100
2016-06-08	31.8	32	31.79	31.89	29.4298	12732100
2016-06-09	31.68	32	31.68	31.94	29.476	11276800
2016-06-10	31.7	32.24	31.65	32.04	29.5682	35749100
2016-06-13	32.05	32.5	32.04	32.17	29.6882	23004800
2016-06-14	32.01	32.24	31.79	32.14	29.6605	18754300
2016-06-15	32.25	32.26	31.59	31.61	29.1714	23783300
2016-06-16	31.44	31.77	31.22	31.69	29.2452	18547900
2016-06-17	31.73	31.81	31.47	31.76	29.3098	27047900
2016-06-20	32.07	32.44	32.01	32.17	29.6882	21961600
2016-06-21	32.26	32.38	32.09	32.32	29.8266	15476500
2016-06-22	32.3	32.63	32.25	32.29	29.799	18304800
2016-06-23	32.58	33	32.5	32.99	30.445	22048800
2016-06-24	31.8	32.32	31.4	31.55	29.116	38094300
2016-06-27	31.41	31.41	30.44	30.72	28.3501	34965100
2016-06-28	30.97	31.2	30.81	31.19	28.7838	23693900
2016-06-29	31.35	31.98	31.31	31.93	29.4667	22771100
2016-06-30	32	32.88	31.97	32.8	30.2696	34528900
2016-07-01	32.64	32.89	32.47	32.75	30.2235	17084600
2016-07-05	32.5	32.73	32.46	32.68	30.1589	20107200
2016-07-06	32.8	33	32.38	32.97	30.4265	21070200
2016-07-07	32.96	33.55	32.96	33.2	30.6388	26119400
2016-07-08	33.65	34	33.5	34	31.377	23341900
2016-07-11	34.04	34.5	34.04	34.38	31.7277	23820700
2016-07-12	34.51	34.97	34.48	34.94	32.2445	28064100
2016-07-13	35.04	35.25	34.88	35.01	32.3091	29120900
2016-07-14	35.13	35.3	34.96	35.2	32.4845	25296400
2016-07-15	35.26	35.29	34.9	35.07	32.3645	23661900
2016-07-18	35.18	35.2	34.95	35.05	32.346	19347200
2016-07-19	34.89	35.16	34.85	35.15	32.4383	20395400
2016-07-20	35.3	35.93	35.06	35.69	32.9367	42994200
2016-07-21	34.33	34.49	33.86	34.27	31.6262	63708600
2016-07-22	34.38	34.7	34.26	34.66	31.9861	33033700
2016-07-25	34.62	34.76	34.57	34.69	32.0138	20277700
2016-07-26	34.75	35.23	34.7	35.09	32.383	29644400
2016-07-27	35	35.28	34.63	34.83	32.143	23601800
2016-07-28	34.83	34.83	34.52	34.77	32.0876	21667400
2016-07-29	34.77	34.92	34.6	34.86	32.1707	18171200
2016-08-01	34.82	34.91	34.56	34.85	32.1615	18824400
2016-08-02	34.81	34.87	34.33	34.56	31.8938	20057300
2016-08-03	34.1	34.28	33.99	34.25	31.8473	18388800
2016-08-04	34.29	34.62	34.22	34.58	32.1542	16362600
2016-08-05	34.8	35.13	34.7	34.98	32.5261	20046200
2016-08-08	34.9	35.17	34.86	35.04	32.5819	19497300
2016-08-09	35.04	35.16	34.84	34.92	32.4703	12578900
2016-08-10	35	35	34.5	34.53	32.1077	19579000
2016-08-11	34.66	34.74	34.49	34.68	32.2472	16364100
2016-08-12	34.52	34.76	34.44	34.57	32.1449	15708300
2016-08-15	34.7	35.16	34.63	34.91	32.461	18931100
2016-08-16	34.77	35.21	34.77	35.21	32.74	16320900
2016-08-17	35.17	35.21	34.77	35.02	32.5633	18221600
2016-08-18	34.96	35.09	34.75	34.97	32.5168	16085200
2016-08-19	34.84	35.27	34.74	35.24	32.7679	16417600
2016-08-22	35.2	35.45	35.12	35.36	32.8795	14941400
2016-08-23	35.5	35.69	35.3	35.4	32.9167	18316000
2016-08-24	35.32	35.41	35.02	35.15	32.6842	16343500
2016-08-25	35.05	35.22	34.9	35.09	32.6284	12428000
2016-08-26	35.11	35.58	35.05	35.26	32.7865	14469900
2016-08-29	35.48	35.67	35.15	35.55	33.0561	15264300
2016-08-30	35.59	35.74	35.52	35.7	33.1956	15183200
2016-08-31	35.62	35.9	35.58	35.89	33.3723	20562700
2016-09-01	35.99	36.04	35.58	36.02	33.4932	18925800
2016-09-02	36.21	36.33	35.95	36.08	33.549	16726700
2016-09-06	36.38	36.6	36.17	36.57	34.0046	22337800
2016-09-07	36.65	36.65	36.38	36.46	33.9023	18495600
2016-09-08	36.35	36.59	36.12	36.44	33.8837	20356500
2016-09-09	36.1	36.39	35.44	35.44	32.9539	29457900
2016-09-12	35.19	36.12	35.06	36.08	33.549	22796600
2016-09-13	35.75	35.88	35.32	35.61	33.1119	23591300
2016-09-14	35.51	35.82	35.4	35.62	33.1212	14074500
2016-09-15	35.74	36.65	35.54	36.56	33.9953	23736000
2016-09-16	37.72	38.05	37.25	37.67	35.0274	74577900
2016-09-19	37.69	38.02	37.09	37.16	34.5532	30531700
2016-09-20	37.42	37.43	36.94	37.14	34.5346	24796900
2016-09-21	37.21	37.46	36.86	37.45	34.8229	21233700
2016-09-22	37.6	37.83	37.44	37.55	34.9158	17013400
2016-09-23	37.45	37.65	37.12	37.19	34.5811	18062500
2016-09-26	36.92	36.94	36.6	36.65	34.079	25518800
2016-09-27	36.9	37.22	36.63	37.18	34.5718	22391600
2016-09-28	37.31	37.5	37.15	37.44	34.8136	19020800
2016-09-29	37.49	37.53	37	37.32	34.702	17675000
2016-09-30	37.47	37.92	37.44	37.75	35.1018	24279300
2016-10-03	37.69	37.95	37.53	37.66	35.0181	14113600
2016-10-04	37.77	37.94	37.33	37.54	34.9065	14393100
2016-10-05	37.75	38.31	37.64	37.99	35.325	22420800
2016-10-06	37.84	38.16	37.58	38.07	35.3994	15171400
2016-10-07	38.08	38.22	37.78	38.1	35.4273	16942500
2016-10-10	38.25	38.36	37.9	38.02	35.3529	14954300
2016-10-11	37.91	38	36.82	37.27	34.6555	27650500
2016-10-12	37.2	37.25	36.81	37.13	34.5253	14053900
2016-10-13	36.85	37.13	36.46	36.97	34.3765	16936000
2016-10-14	37.19	37.7	37.16	37.45	34.8229	19123900
2016-10-17	37.55	37.72	37.24	37.29	34.6741	15788100
2016-10-18	37.97	38.05	37.53	37.75	35.1018	42907800
2016-10-19	36.07	36.09	35.23	35.51	33.019	75229000
2016-10-20	35.41	35.67	35.1	35.43	32.9446	25669500
2016-10-21	35.21	35.4	34.81	35.15	32.6842	20813200
2016-10-24	35.43	35.49	35.11	35.26	32.7865	21524700
2016-10-25	35.14	35.25	35.01	35.1	32.6377	17860300
2016-10-26	35.04	35.21	34.74	34.92	32.4703	19977600
2016-10-27	35.1	35.23	34.75	34.81	32.3681	14634700
2016-10-28	34.87	35.17	34.71	34.74	32.303	22296400
2016-10-31	34.92	35.08	34.84	34.87	32.4238	19188600
2016-11-01	34.9	35.16	34.27	34.52	32.0984	25368200
2016-11-02	34.6	34.9	34.47	34.6	32.1728	21416400
2016-11-03	34.45	34.52	33.87	33.93	31.7887	19400000
2016-11-04	33.53	33.93	33.42	33.61	31.4889	21914700
2016-11-07	34.24	34.75	34.15	34.69	32.5007	19296600
2016-11-08	34.6	34.95	34.49	34.74	32.5475	14833100
2016-11-09	34.13	34.85	33.67	34.75	32.5569	25999400
2016-11-10	34.95	34.95	34.03	34.5	32.3227	28249900
2016-11-11	34.57	34.87	34.34	34.61	32.4258	22665000
2016-11-14	34.56	34.73	34.2	34.48	32.304	22558900
2016-11-15	34.64	35.29	34.61	34.91	32.7068	20676100
2016-11-16	34.9	34.92	34.54	34.84	32.6412	18565500
2016-11-17	34.81	35.02	34.63	35.02	32.8099	15748500
2016-11-18	34.9	35	34.64	34.95	32.7443	16806900
2016-11-21	35.1	35.2	34.84	34.98	32.7724	14259500
2016-11-22	35.18	35.5	35.11	35.48	33.2408	22327400
2016-11-23	35.48	35.52	35.1	35.2	32.9785	15843100
2016-11-25	35.11	35.45	35.11	35.44	33.2034	6372800
2016-11-28	35.43	35.66	35.21	35.51	33.269	13549000
2016-11-29	35.64	35.64	35.27	35.31	33.0816	19581000
2016-11-30	35.2	35.3	34.7	34.7	32.5101	27016100
2016-12-01	34.86	34.93	33.56	33.76	31.6294	29618700
2016-12-02	33.72	34.26	33.6	34.16	32.0042	21492500
2016-12-05	34.31	34.42	33.97	34.39	32.2196	14462000
2016-12-06	34.39	34.75	34.3	34.72	32.5288	15297700
2016-12-07	34.67	35.57	34.45	35.5	33.2596	21710300
2016-12-08	35.48	36.03	35.22	35.7	33.447	19966500
2016-12-09	35.75	35.9	35.59	35.76	33.5032	16326900
2016-12-12	35.78	36.09	35.67	35.97	33.6999	21985800
2016-12-13	36.01	36.89	35.93	36.8	34.4775	35773600
2016-12-14	36.7	36.89	36.46	36.55	34.2433	30819400
2016-12-15	36.74	37.16	36.53	36.79	34.4682	23721500
2016-12-16	36.72	36.87	36.09	36.31	34.0185	38212800
2016-12-19	36.34	36.95	36.27	36.89	34.5619	18744300
2016-12-20	36.95	37.24	36.89	37.21	34.8617	18551800
2016-12-21	37.25	37.35	36.91	36.98	34.6462	14323600
2016-12-22	37.23	37.24	36.81	36.93	34.5993	10793900
2016-12-23	36.93	36.98	36.77	36.97	34.6368	6287300
2016-12-27	36.91	37.33	36.91	37.07	34.7305	9033700
2016-12-28	37.1	37.2	36.58	36.63	34.3183	12868600
2016-12-29	36.51	36.72	36.43	36.66	34.3464	8447300
2016-12-30	36.79	36.8	36.2	36.27	33.981	17468000
2017-01-03	36.61	36.93	36.27	36.6	34.2902	20196500
2017-01-04	36.71	36.77	36.34	36.41	34.1122	15915700
2017-01-05	36.45	36.72	36.31	36.35	34.0559	13986000
2017-01-06	36.59	36.68	36.19	36.48	34.1777	15114000
2017-01-09	36.48	36.89	36.48	36.61	34.2995	19461400
2017-01-10	36.55	36.93	36.53	36.54	34.2339	15918800
2017-01-11	36.51	37	36.51	36.95	34.6181	22398400
2017-01-12	36.83	36.83	36.32	36.71	34.3932	20391900
2017-01-13	36.71	36.86	36.62	36.79	34.4682	15072200
2017-01-17	36.67	36.83	36.59	36.8	34.4775	20195200
2017-01-18	36.89	37.01	36.61	36.76	34.4401	15382500
2017-01-19	36.51	36.91	36.51	36.57	34.2621	13654500
2017-01-20	36.76	37.03	36.58	36.94	34.6087	23950900
2017-01-23	37.07	37.21	36.55	36.77	34.4494	27752600
2017-01-24	36.84	37.74	36.81	37.62	35.2458	35140900
2017-01-25	37.87	38	37.52	37.8	35.4144	32276400
2017-01-26	37.82	37.92	37.42	37.56	35.1896	34144800
2017-01-27	38	38.45	37.81	37.98	35.5831	44368600
2017-01-30	37.74	37.84	37.33	37.42	35.0584	23954700
2017-01-31	37.22	37.37	36.64	36.82	34.4963	27059100
2017-02-01	36.82	36.95	36.02	36.52	34.2152	28380600
2017-02-02	36.26	36.7	36.2	36.68	34.3651	31916900
2017-02-03	36.69	36.82	36.45	36.52	34.4595	21038100
2017-02-06	36.51	36.51	36.15	36.27	34.2236	21427000
2017-02-07	36.45	36.52	36.24	36.35	34.2991	18581900
2017-02-08	36.34	36.65	36.14	36.38	34.3274	20807400
2017-02-09	36.5	36.5	35.4	35.46	33.4593	47802700
2017-02-10	35.26	35.43	34.84	35.34	33.346	44106500
2017-02-13	35.57	35.85	35.34	35.8	33.7801	28180600
2017-02-14	35.84	35.96	35.53	35.93	33.9028	25734800
2017-02-15	35.98	36.06	35.67	36.05	34.016	18452200
2017-02-16	36.18	36.56	36.1	36.41	34.3557	21317500
2017-02-17	36.32	36.48	36.1	36.48	34.4217	18909900
2017-02-21	36.53	36.65	36.33	36.52	34.4595	20556000
2017-02-22	36.34	36.4	35.79	36.07	34.0349	29904400
2017-02-23	36.24	36.3	35.9	36.18	34.1387	22775000
2017-02-24	36.14	36.53	35.95	36.53	34.4689	18617600
2017-02-27	36.42	36.68	36.27	36.51	34.45	14065200
2017-02-28	36.42	36.46	36	36.2	34.1575	24977000
2017-03-01	35.85	36.1	35.44	35.93	33.9028	34085900
2017-03-02	35.93	36.02	35.65	35.91	33.8839	23602100
2017-03-03	35.94	36.09	35.67	35.9	33.8744	17538100
2017-03-06	35.79	35.8	35.42	35.57	33.5631	24416700
2017-03-07	35.54	35.8	35.39	35.8	33.7801	23434900
[truncated: 587 more rows]
