# Supplementary material for: Measuring information flux between social media and stock prices with Transfer Entropy
Source: PLoS One. 2021 Sep 23;16(9):e0257686. doi: 10.1371/journal.pone.0257686 (PMC8459996; doi:10.1371/journal.pone.0257686)
Supplement: S1 Data — (ZIP) [file pone.0257686.s001.zip › DATA BASES/10.-INTEL/intel4.xlsx]

## Sheet: intel3
fecha	sentiment	polarity		fecha	POL	Eventos	negative	neutral	positive	-	+	neg	pos	index				Stock			SUMMARY OUTPUT										SUMMARY OUTPUT
2013-10-27	negative	-1		2009-01-01	0	0	0	0	0	0	0	0	0	0	0	2	0	#N/A
2013-10-27	negative	-1		2009-01-02	0	0	0	0	0	0	0	0	0	0	0	2	0	#N/A	#N/A		Regression Statistics										Regression Statistics
2013-10-27	negative	-1		2009-01-03	0	0	0	0	0	0	0	0	0	0	0	2	0	#N/A	#N/A		Multiple R	0.922973									Multiple R	0.911637
2013-10-27	negative	-1		2009-01-04	0	0	0	0	0	0	0	0	0	0	0	2	0	#N/A	#N/A		R Square	0.851879									R Square	0.831083
2013-10-27	negative	-1		2009-01-05	0	0	0	0	0	0	0	0	0	0	0	2	0	#N/A	#N/A		Adjusted R Square	0.851796									Adjusted R Square	0.831035
2013-10-27	negative	-1		2009-01-06	0	0	0	0	0	0	0	0	0	0	0	2	0	#N/A	#N/A		Standard Error	3.57038									Standard Error	3.81226
2013-10-27	negative	-1		2009-01-07	0	0	0	0	0	0	0	0	0	0	0	2	0	#N/A	#N/A		Observations	3565									Observations	3565
2013-10-28	negative	-1		2009-01-08	0	0	0	0	0	0	0	0	0	0	0	2	0	#N/A	#N/A
2013-10-28	negative	-1		2009-01-09	0	0	0	0	0	0	0	0	0	0	0	2	0	#N/A	#N/A		ANOVA										ANOVA
2013-10-29	negative	-1		2009-01-10	0	0	0	0	0	0	0	0	0	0	0	2	0	#N/A	#N/A			df	SS	MS	F	Significance F						df	SS	MS	F	Significance F
2015-07-14	negative	-1		2009-01-11	0	0	0	0	0	0	0	0	0	0	0	2	0	#N/A	#N/A		Regression	2	261146	130573	10242.9	0					Regression	1	254771	254771	17530.2	0
2015-07-15	negative	-1		2009-01-12	0	0	0	0	0	0	0	0	0	0	0	2	0	#N/A	#N/A		Residual	3562	45407.1	12.7476							Residual	3563	51782.1	14.5333
2015-07-16	negative	-1		2009-01-13	0	0	0	0	0	0	0	0	0	0	0	2	0	#N/A	#N/A		Total	3564	306553								Total	3564	306553
2015-07-17	negative	-1		2009-01-14	0	0	0	0	0	0	0	0	0	0	0	2	0	#N/A	#N/A
2015-07-18	negative	-1		2009-01-15	0	0	0	0	0	0	0	0	0	0	0	2	0	#N/A	#N/A			Coefficients	Standard Error	t Stat	P-value	Lower 95%	Upper 95%	Lower 95.0%	Upper 95.0%			Coefficients	Standard Error	t Stat	P-value	Lower 95%	Upper 95%	Lower 95.0%	Upper 95.0%
2015-07-19	negative	-1		2009-01-16	0	0	0	0	0	0	0	0	0	0	0	2	0	#N/A	#N/A		Intercept	20.556	0.091474	224.72	0	20.3767	20.7354	20.3767	20.7354		Intercept	20.6473	0.0920632	224.273	0	20.4668	20.8278	20.4668	20.8278
2015-07-20	negative	-1		2009-01-17	0	0	0	0	0	0	0	0	0	0	0	2	0	#N/A	#N/A		X Variable 1	-0.00953012	0.00984935	-0.967588	0.333316	-0.0288411	0.00978082	-0.0288411	0.00978082		X Variable 1	0.169594	0.00128091	132.402	0	0.167083	0.172106	0.167083	0.172106
2015-07-21	negative	-1		2009-01-18	0	0	0	0	0	0	0	0	0	0	0	2	0	#N/A	#N/A		X Variable 2	0.0597869	0.00191612	31.202	3.67909e-189	0.0560301	0.0635437	0.0560301	0.0635437
2015-07-22	negative	-1		2009-01-19	0	0	0	0	0	0	0	0	0	0	0	2	0	#N/A	#N/A
2015-07-23	negative	-1		2009-01-20	0	0	0	0	0	0	0	0	0	0	0	2	0	#N/A	#N/A
2015-07-25	negative	-1		2009-01-21	0	0	0	0	0	0	0	0	0	0	0	2	0	#N/A	#N/A
2015-07-26	negative	-1		2009-01-22	0	0	0	0	0	0	0	0	0	0	0	2	0	#N/A	#N/A
2015-07-27	negative	-1		2009-01-23	0	0	0	0	0	0	0	0	0	0	0	2	0	#N/A	#N/A
2015-07-28	negative	-1		2009-01-24	0	0	0	0	0	0	0	0	0	0	0	2	0	#N/A	#N/A
2015-07-29	negative	-1		2009-01-25	0	0	0	0	0	0	0	0	0	0	0	2	0	#N/A	#N/A
2015-08-03	negative	-1		2009-01-26	0	0	0	0	0	0	0	0	0	0	0	2	0	#N/A	#N/A
2015-08-05	negative	-1		2009-01-27	0	0	0	0	0	0	0	0	0	0	0	2	0	#N/A	#N/A
2015-08-07	negative	-1		2009-01-28	0	0	0	0	0	0	0	0	0	0	0	2	0	#N/A	#N/A
2015-08-08	negative	-1		2009-01-29	0	0	0	0	0	0	0	0	0	0	0	2	0	#N/A	#N/A
2015-08-10	negative	-1		2009-01-30	0	0	0	0	0	0	0	0	0	0	0	2	0	#N/A	#N/A
2015-08-11	negative	-1		2009-01-31	0	0	0	0	0	0	0	0	0	0	0	2	0	#N/A	#N/A
2015-08-14	negative	-1		2009-02-01	0	0	0	0	0	0	0	0	0	0	0	2	0	#N/A	#N/A
2015-08-15	negative	-1		2009-02-02	0	0	0	0	0	0	0	0	0	0	0	2	0	#N/A	#N/A
2012-02-16	negative	-0.8		2009-02-03	0	0	0	0	0	0	0	0	0	0	0	2	0	#N/A	#N/A
2012-03-01	negative	-0.8		2009-02-04	0	0	0	0	0	0	0	0	0	0	0	2	0	#N/A	#N/A
2012-03-05	negative	-0.8		2009-02-05	0	0	0	0	0	0	0	0	0	0	0	2	0	#N/A	#N/A
2012-03-30	negative	-0.8		2009-02-06	0	0	0	0	0	0	0	0	0	0	0	2	0	#N/A	#N/A
2012-04-17	negative	-0.8		2009-02-07	0	0	0	0	0	0	0	0	0	0	0	2	0	#N/A	#N/A
2012-04-17	negative	-0.8		2009-02-08	0	0	0	0	0	0	0	0	0	0	0	2	0	#N/A	#N/A
2012-04-25	negative	-0.8		2009-02-09	0	0	0	0	0	0	0	0	0	0	0	2	0	#N/A	#N/A
2012-05-01	negative	-0.8		2009-02-10	0	0	0	0	0	0	0	0	0	0	0	2	0	#N/A	#N/A
2010-08-27	negative	-0.8		2009-02-11	0	0	0	0	0	0	0	0	0	0	0	2	0	#N/A	#N/A
2011-04-06	negative	-0.75		2009-02-12	0	0	0	0	0	0	0	0	0	0	0	2	0	#N/A	#N/A
2015-05-16	negative	-0.7		2009-02-13	0	0	0	0	0	0	0	0	0	0	0	2	0	#N/A	#N/A
2016-01-17	negative	-0.7		2009-02-14	0	0	0	0	0	0	0	0	0	0	0	2	0	#N/A	#N/A
2016-02-14	negative	-0.7		2009-02-15	0	0	0	0	0	0	0	0	0	0	0	2	0	#N/A	#N/A
2014-04-06	negative	-0.7		2009-02-16	0	0	0	0	0	0	0	0	0	0	0	2	0	#N/A	#N/A
2012-02-27	negative	-0.6		2009-02-17	0	0	0	0	0	0	0	0	0	0	0	2	0	#N/A	#N/A
2012-02-27	negative	-0.6		2009-02-18	0	0	0	0	0	0	0	0	0	0	0	2	0	#N/A	#N/A
2012-02-27	negative	-0.6		2009-02-19	0	0	0	0	0	0	0	0	0	0	0	2	0	#N/A	#N/A
2018-05-22	negative	-0.6		2009-02-20	0	0	0	0	0	0	0	0	0	0	0	2	0	#N/A	#N/A
2018-12-22	negative	-0.6		2009-02-21	0	0	0	0	0	0	0	0	0	0	0	2	0	#N/A	#N/A
2018-03-01	negative	-0.5625		2009-02-22	0	0	0	0	0	0	0	0	0	0	0	2	0	#N/A	#N/A
2012-07-23	negative	-0.55		2009-02-23	0	0	0	0	0	0	0	0	0	0	0	2	0	#N/A	#N/A
2012-07-23	negative	-0.55		2009-02-24	0	0	0	0	0	0	0	0	0	0	0	2	0	#N/A	#N/A
2013-01-15	negative	-0.5		2009-02-25	0	0	0	0	0	0	0	0	0	0	0	2	0	#N/A	#N/A
2013-05-11	negative	-0.5		2009-02-26	0	0	0	0	0	0	0	0	0	0	0	2	0	#N/A	#N/A
2014-07-18	negative	-0.5		2009-02-27	0	0	0	0	0	0	0	0	0	0	0	2	0	#N/A	#N/A
2015-10-13	negative	-0.5		2009-02-28	0	0	0	0	0	0	0	0	0	0	0	2	0	#N/A	#N/A
2018-01-03	negative	-0.5		2009-03-01	0	0	0	0	0	0	0	0	0	0	0	2	0	#N/A	#N/A
2018-02-11	negative	-0.5		2009-03-02	0	0	0	0	0	0	0	0	0	0	0	2	0	#N/A	#N/A
2018-02-21	negative	-0.5		2009-03-03	0	0	0	0	0	0	0	0	0	0	0	2	0	#N/A	#N/A
2018-02-26	negative	-0.5		2009-03-04	0	0	0	0	0	0	0	0	0	0	0	2	0	#N/A	#N/A
2018-02-26	negative	-0.5		2009-03-05	0	0	0	0	0	0	0	0	0	0	0	2	0	#N/A	#N/A
2018-03-23	negative	-0.5		2009-03-06	0	0	0	0	0	0	0	0	0	0	0	2	0	#N/A	#N/A
2018-04-22	negative	-0.5		2009-03-07	0	0	0	0	0	0	0	0	0	0	0	2	0	#N/A	#N/A
2016-08-05	negative	-0.4375		2009-03-08	0	0	0	0	0	0	0	0	0	0	0	2	0	#N/A	#N/A
2016-08-05	negative	-0.4375		2009-03-09	0	0	0	0	0	0	0	0	0	0	0	2	0	#N/A	#N/A
2016-08-05	negative	-0.4375		2009-03-10	0	0	0	0	0	0	0	0	0	0	0	2	0	#N/A	#N/A
2012-02-27	negative	-0.421212		2009-03-11	0	0	0	0	0	0	0	0	0	0	0	2	0	#N/A	#N/A
2012-04-26	negative	-0.4		2009-03-12	0	0	0	0	0	0	0	0	0	0	0	2	0	#N/A	#N/A
2014-02-28	negative	-0.4		2009-03-13	0	0	0	0	0	0	0	0	0	0	0	2	0	#N/A	#N/A
2014-10-27	negative	-0.4		2009-03-14	0	0	0	0	0	0	0	0	0	0	0	2	0	#N/A	#N/A
2014-10-29	negative	-0.4		2009-03-15	0	0	0	0	0	0	0	0	0	0	0	2	0	#N/A	#N/A
2015-04-07	negative	-0.4		2009-03-16	0	0	0	0	0	0	0	0	0	0	0	2	0	#N/A	#N/A
2015-12-04	negative	-0.4		2009-03-17	0	0	0	0	0	0	0	0	0	0	0	2	0	#N/A	#N/A
2017-01-13	negative	-0.4		2009-03-18	0	0	0	0	0	0	0	0	0	0	0	2	0	#N/A	#N/A
2018-05-30	negative	-0.4		2009-03-19	0	0	0	0	0	0	0	0	0	0	0	2	0	#N/A	#N/A
2018-06-19	negative	-0.4		2009-03-20	0	0	0	0	0	0	0	0	0	0	0	2	0	#N/A	#N/A
2018-07-01	negative	-0.4		2009-03-21	0	0	0	0	0	0	0	0	0	0	0	2	0	#N/A	#N/A
2018-07-15	negative	-0.4		2009-03-22	0	0	0	0	0	0	0	0	0	0	0	2	0	#N/A	#N/A
2018-08-14	negative	-0.4		2009-03-23	0	0	0	0	0	0	0	0	0	0	0	2	0	#N/A	#N/A
2018-08-27	negative	-0.4		2009-03-24	0	0	0	0	0	0	0	0	0	0	0	2	0	#N/A	#N/A
2018-08-28	negative	-0.4		2009-03-25	0	0	0	0	0	0	0	0	0	0	0	2	0	#N/A	#N/A
2018-09-09	negative	-0.4		2009-03-26	0	0	0	0	0	0	0	0	0	0	0	2	0	#N/A	#N/A
2018-09-17	negative	-0.4		2009-03-27	0	0	0	0	0	0	0	0	0	0	0	2	0	#N/A	#N/A
2018-09-22	negative	-0.4		2009-03-28	0	0	0	0	0	0	0	0	0	0	0	2	0	#N/A	#N/A
2010-09-25	negative	-0.388889		2009-03-29	0	0	0	0	0	0	0	0	0	0	0	2	0	#N/A	#N/A
2017-03-13	negative	-0.388889		2009-03-30	0	1	0	0	1	0	1	0	1	1	1	3	1	14.72	#N/A
2018-05-28	negative	-0.3875		2009-03-31	0	0	0	0	0	0	0	0	1	1	0	2	0	15.03	0.31
2012-03-21	negative	-0.375		2009-04-01	0	0	0	0	0	0	0	0	1	1	0	2	0	15.03	0
2012-03-21	negative	-0.375		2009-04-02	0	0	0	0	0	0	0	0	1	1	0	2	0	15.7	0.67
2012-03-21	negative	-0.375		2009-04-03	0	0	0	0	0	0	0	0	1	1	0	2	0	15.95	0.25
2012-03-21	negative	-0.375		2009-04-04	0	0	0	0	0	0	0	0	1	1	0	2	0	15.95	0
2012-03-21	negative	-0.375		2009-04-05	0	0	0	0	0	0	0	0	1	1	0	2	0	15.95	0
2012-03-21	negative	-0.375		2009-04-06	0	0	0	0	0	0	0	0	1	1	0	2	0	15.86	-0.09
2017-07-24	negative	-0.364583		2009-04-07	0	0	0	0	0	0	0	0	1	1	0	2	0	15.45	-0.41
2017-12-20	negative	-0.35496		2009-04-08	0	0	0	0	0	0	0	0	1	1	0	2	0	15.27	-0.18
2018-11-20	negative	-0.35		2009-04-09	0	0	0	0	0	0	0	0	1	1	0	2	0	15.98	0.71
2013-01-15	negative	-0.35		2009-04-10	0	0	0	0	0	0	0	0	1	1	0	2	0	15.98	0
2015-11-13	negative	-0.35		2009-04-11	0	0	0	0	0	0	0	0	1	1	0	2	0	15.98	0
2015-11-18	negative	-0.35		2009-04-12	0	0	0	0	0	0	0	0	1	1	0	2	0	15.98	0
2012-05-01	negative	-0.331818		2009-04-13	0	0	0	0	0	0	0	0	1	1	0	2	0	15.98	0
2013-05-02	negative	-0.322222		2009-04-14	0	0	0	0	0	0	0	0	1	1	0	2	0	16.01	0.03
2015-01-27	negative	-0.318519		2009-04-15	0	0	0	0	0	0	0	0	1	1	0	2	0	15.62	-0.39
2018-12-11	negative	-0.318333		2009-04-16	0	0	0	0	0	0	0	0	1	1	0	2	0	15.89	0.27
2011-06-10	negative	-0.305176		2009-04-17	0	0	0	0	0	0	0	0	1	1	0	2	0	15.6	-0.29
2017-04-26	negative	-0.3		2009-04-18	0	0	0	0	0	0	0	0	1	1	0	2	0	15.6	0
2012-05-02	negative	-0.3		2009-04-19	0	0	0	0	0	0	0	0	1	1	0	2	0	15.6	0
2015-06-03	negative	-0.3		2009-04-20	0	0	0	0	0	0	0	0	1	1	0	2	0	15	-0.6
2017-03-02	negative	-0.3		2009-04-21	0	0	0	0	0	0	0	0	1	1	0	2	0	15.36	0.36
2018-05-05	negative	-0.3		2009-04-22	0	0	0	0	0	0	0	0	1	1	0	2	0	15.67	0.31
2018-05-14	negative	-0.3		2009-04-23	0	0	0	0	0	0	0	0	1	1	0	2	0	15.53	-0.14
2018-12-22	negative	-0.3		2009-04-24	0	0	0	0	0	0	0	0	1	1	0	2	0	15.62	0.09
2018-06-08	negative	-0.275		2009-04-25	0	0	0	0	0	0	0	0	1	1	0	2	0	15.62	0
2016-01-19	negative	-0.27		2009-04-26	0	0	0	0	0	0	0	0	1	1	0	2	0	15.62	0
2013-10-16	negative	-0.266667		2009-04-27	0	0	0	0	0	0	0	0	1	1	0	2	0	15.28	-0.34
2009-10-08	negative	-0.25		2009-04-28	0	0	0	0	0	0	0	0	1	1	0	2	0	15.05	-0.23
2012-02-15	negative	-0.25		2009-04-29	0	0	0	0	0	0	0	0	1	1	0	2	0	15.35	0.3
2012-03-29	negative	-0.25		2009-04-30	0	0	0	0	0	0	0	0	1	1	0	2	0	15.78	0.43
2013-05-20	negative	-0.25		2009-05-01	0	0	0	0	0	0	0	0	1	1	0	2	0	15.81	0.03
2017-03-05	negative	-0.25		2009-05-02	0	0	0	0	0	0	0	0	1	1	0	2	0	15.81	0
2018-06-06	negative	-0.25		2009-05-03	0	0	0	0	0	0	0	0	1	1	0	2	0	15.81	0
2018-11-17	negative	-0.25		2009-05-04	0	0	0	0	0	0	0	0	1	1	0	2	0	16.66	0.85
2018-02-21	negative	-0.24375		2009-05-05	0	0	0	0	0	0	0	0	1	1	0	2	0	16.16	-0.5
2018-10-14	negative	-0.24375		2009-05-06	0	0	0	0	0	0	0	0	1	1	0	2	0	16.12	-0.039999
2011-12-12	negative	-0.208333		2009-05-07	0	0	0	0	0	0	0	0	1	1	0	2	0	15.77	-0.350001
2010-10-12	negative	-0.208333		2009-05-08	0	0	0	0	0	0	0	0	1	1	0	2	0	15.29	-0.48
2014-11-25	negative	-0.2		2009-05-09	0	0	0	0	0	0	0	0	1	1	0	2	0	15.29	0
2012-04-13	negative	-0.2		2009-05-10	0	0	0	0	0	0	0	0	1	1	0	2	0	15.29	0
2012-08-26	negative	-0.2		2009-05-11	0	0	0	0	0	0	0	0	1	1	0	2	0	15.37	0.08
2013-02-14	negative	-0.2		2009-05-12	0	0	0	0	0	0	0	0	1	1	0	2	0	15.21	-0.16
2013-05-04	negative	-0.2		2009-05-13	0	0	0	0	0	0	0	0	1	1	0	2	0	15.13	-0.08
2013-12-20	negative	-0.2		2009-05-14	0	0	0	0	0	0	0	0	1	1	0	2	0	15.54	0.41
2013-12-24	negative	-0.2		2009-05-15	0	0	0	0	0	0	0	0	1	1	0	2	0	15.19	-0.35
2014-01-06	negative	-0.2		2009-05-16	0	0	0	0	0	0	0	0	1	1	0	2	0	15.19	0
2014-01-10	negative	-0.2		2009-05-17	0	0	0	0	0	0	0	0	1	1	0	2	0	15.19	0
2014-01-22	negative	-0.2		2009-05-18	0	0	0	0	0	0	0	0	1	1	0	2	0	15.52	0.33
2014-01-23	negative	-0.2		2009-05-19	0.148182	1	0	0	1	0	1	0	2	2	1	3	1	15.65	0.13
2014-01-31	negative	-0.2		2009-05-20	0	0	0	0	0	0	0	0	2	2	0	2	0	15.58	-0.07
2014-02-16	negative	-0.2		2009-05-21	0	0	0	0	0	0	0	0	2	2	0	2	0	15.18	-0.4
2014-03-02	negative	-0.2		2009-05-22	0	0	0	0	0	0	0	0	2	2	0	2	0	15.05	-0.13
2014-03-02	negative	-0.2		2009-05-23	0	0	0	0	0	0	0	0	2	2	0	2	0	15.05	0
2014-03-06	negative	-0.2		2009-05-24	0	0	0	0	0	0	0	0	2	2	0	2	0	15.05	0
2014-03-09	negative	-0.2		2009-05-25	0	0	0	0	0	0	0	0	2	2	0	2	0	15.05	0
2014-03-12	negative	-0.2		2009-05-26	0	0	0	0	0	0	0	0	2	2	0	2	0	15.48	0.43
2015-04-19	negative	-0.2		2009-05-27	0	0	0	0	0	0	0	0	2	2	0	2	0	15.46	-0.02
2015-05-17	negative	-0.2		2009-05-28	0	0	0	0	0	0	0	0	2	2	0	2	0	15.72	0.26
2015-08-14	negative	-0.2		2009-05-29	0.0987879	1	0	0	1	0	1	0	3	3	1	3	1	15.72	0
2018-01-23	negative	-0.2		2009-05-30	0	0	0	0	0	0	0	0	3	3	0	2	0	15.72	0
2018-02-13	negative	-0.2		2009-05-31	0	0	0	0	0	0	0	0	3	3	0	2	0	15.72	0
2018-05-25	negative	-0.2		2009-06-01	0	0	0	0	0	0	0	0	3	3	0	2	0	16.5	0.78
2018-05-30	negative	-0.2		2009-06-02	0	0	0	0	0	0	0	0	3	3	0	2	0	16.19	-0.309999
2018-06-23	negative	-0.2		2009-06-03	0	0	0	0	0	0	0	0	3	3	0	2	0	15.94	-0.250001
2018-07-22	negative	-0.2		2009-06-04	0	0	0	0	0	0	0	0	3	3	0	2	0	16.13	0.189999
2018-08-07	negative	-0.2		2009-06-05	0	0	0	0	0	0	0	0	3	3	0	2	0	15.92	-0.209999
2018-11-21	negative	-0.2		2009-06-06	0	0	0	0	0	0	0	0	3	3	0	2	0	15.92	0
2018-11-23	negative	-0.2		2009-06-07	0	0	0	0	0	0	0	0	3	3	0	2	0	15.92	0
2018-11-23	negative	-0.2		2009-06-08	0	0	0	0	0	0	0	0	3	3	0	2	0	15.92	0
2018-12-11	negative	-0.2		2009-06-09	0	0	0	0	0	0	0	0	3	3	0	2	0	16.42	0.5
2015-05-20	negative	-0.196667		2009-06-10	0	0	0	0	0	0	0	0	3	3	0	2	0	16.46	0.039999
2017-08-21	negative	-0.194444		2009-06-11	0	0	0	0	0	0	0	0	3	3	0	2	0	16.35	-0.109999
2015-09-23	negative	-0.191667		2009-06-12	0.025	1	0	0	1	0	1	0	4	4	1	3	1	16.31	-0.040001
2018-10-30	negative	-0.188889		2009-06-13	0	0	0	0	0	0	0	0	4	4	0	2	0	16.31	0
2012-11-19	negative	-0.1875		2009-06-14	0	0	0	0	0	0	0	0	4	4	0	2	0	16.31	0
2013-01-13	negative	-0.1875		2009-06-15	0	0	0	0	0	0	0	0	4	4	0	2	0	15.98	-0.329999
2016-05-09	negative	-0.178333		2009-06-16	0	0	0	0	0	0	0	0	4	4	0	2	0	15.86	-0.12
2016-06-28	negative	-0.178333		2009-06-17	0	0	0	0	0	0	0	0	4	4	0	2	0	16.14	0.279999
2016-07-25	negative	-0.178333		2009-06-18	0.2	1	0	0	1	0	1	0	5	5	1	3	1	15.87	-0.269999
2013-07-17	negative	-0.17		2009-06-19	0	0	0	0	0	0	0	0	5	5	0	2	0	16.01	0.14
2013-11-23	negative	-0.166667		2009-06-20	0	0	0	0	0	0	0	0	5	5	0	2	0	16.01	0
2017-08-08	negative	-0.166667		2009-06-21	0	0	0	0	0	0	0	0	5	5	0	2	0	16.01	0
2018-02-22	negative	-0.166667		2009-06-22	0	0	0	0	0	0	0	0	5	5	0	2	0	15.68	-0.33
2018-05-30	negative	-0.166667		2009-06-23	0	0	0	0	0	0	0	0	5	5	0	2	0	15.81	0.13
2018-07-06	negative	-0.166667		2009-06-24	0	0	0	0	0	0	0	0	5	5	0	2	0	16.1	0.29
2018-07-06	negative	-0.166667		2009-06-25	0	0	0	0	0	0	0	0	5	5	0	2	0	16.31	0.209999
2018-07-06	negative	-0.166667		2009-06-26	0	0	0	0	0	0	0	0	5	5	0	2	0	16.29	-0.019998
2018-07-31	negative	-0.166667		2009-06-27	0	0	0	0	0	0	0	0	5	5	0	2	0	16.29	0
2018-08-02	negative	-0.166667		2009-06-28	0	0	0	0	0	0	0	0	5	5	0	2	0	16.29	0
2018-10-17	negative	-0.166667		2009-06-29	0	0	0	0	0	0	0	0	5	5	0	2	0	16.38	0.089998
2018-11-23	negative	-0.166667		2009-06-30	0	0	0	0	0	0	0	0	5	5	0	2	0	16.55	0.17
2018-11-23	negative	-0.166667		2009-07-01	0	0	0	0	0	0	0	0	5	5	0	2	0	17.04	0.490002
2015-02-12	negative	-0.15625		2009-07-02	0	0	0	0	0	0	0	0	5	5	0	2	0	16.72	-0.320002
2015-02-13	negative	-0.15625		2009-07-03	0	0	0	0	0	0	0	0	5	5	0	2	0	16.72	0
2018-08-03	negative	-0.15625		2009-07-04	0	0	0	0	0	0	0	0	5	5	0	2	0	16.72	0
2012-04-04	negative	-0.155556		2009-07-05	0	0	0	0	0	0	0	0	5	5	0	2	0	16.72	0
2012-04-04	negative	-0.155556		2009-07-06	0	0	0	0	0	0	0	0	5	5	0	2	0	16.54	-0.179998
2012-04-04	negative	-0.155556		2009-07-07	0	0	0	0	0	0	0	0	5	5	0	2	0	16.25	-0.290001
2012-04-04	negative	-0.155556		2009-07-08	0	0	0	0	0	0	0	0	5	5	0	2	0	15.94	-0.31
2013-07-12	negative	-0.155556		2009-07-09	0	0	0	0	0	0	0	0	5	5	0	2	0	16.02	0.08
2015-07-28	negative	-0.155556		2009-07-10	0	0	0	0	0	0	0	0	5	5	0	2	0	16.04	0.020001
2015-07-31	negative	-0.155556		2009-07-11	0	0	0	0	0	0	0	0	5	5	0	2	0	16.04	0
2015-08-03	negative	-0.155556		2009-07-12	0	0	0	0	0	0	0	0	5	5	0	2	0	16.04	0
2015-08-06	negative	-0.155556		2009-07-13	0	0	0	0	0	0	0	0	5	5	0	2	0	16.49	0.449999
2015-08-12	negative	-0.155556		2009-07-14	0	0	0	0	0	0	0	0	5	5	0	2	0	16.83	0.34
2015-08-18	negative	-0.155556		2009-07-15	0	0	0	0	0	0	0	0	5	5	0	2	0	18.05	1.22
2016-07-20	negative	-0.155556		2009-07-16	0	0	0	0	0	0	0	0	5	5	0	2	0	18.5	0.450001
2016-12-10	negative	-0.155556		2009-07-17	0	0	0	0	0	0	0	0	5	5	0	2	0	18.79	0.290001
2017-04-27	negative	-0.155556		2009-07-18	0	0	0	0	0	0	0	0	5	5	0	2	0	18.79	0
2018-05-08	negative	-0.155556		2009-07-19	0	0	0	0	0	0	0	0	5	5	0	2	0	18.79	0
2018-05-30	negative	-0.155556		2009-07-20	0	0	0	0	0	0	0	0	5	5	0	2	0	18.9	0.109999
2018-06-12	negative	-0.155556		2009-07-21	0	0	0	0	0	0	0	0	5	5	0	2	0	18.9	0
2018-07-27	negative	-0.155556		2009-07-22	0	0	0	0	0	0	0	0	5	5	0	2	0	19.14	0.239999
2018-09-21	negative	-0.155556		2009-07-23	0	0	0	0	0	0	0	0	5	5	0	2	0	19.48	0.340001
2018-09-21	negative	-0.155556		2009-07-24	0	0	0	0	0	0	0	0	5	5	0	2	0	19.36	-0.119999
2018-09-23	negative	-0.155556		2009-07-25	0	0	0	0	0	0	0	0	5	5	0	2	0	19.36	0
2018-09-23	negative	-0.155556		2009-07-26	0	0	0	0	0	0	0	0	5	5	0	2	0	19.36	0
2018-12-22	negative	-0.155556		2009-07-27	0	0	0	0	0	0	0	0	5	5	0	2	0	19.47	0.109998
2018-12-22	negative	-0.155556		2009-07-28	0	0	0	0	0	0	0	0	5	5	0	2	0	19.37	-0.099998
2018-02-21	negative	-0.15		2009-07-29	0	0	0	0	0	0	0	0	5	5	0	2	0	19.4	0.029999
2018-07-13	negative	-0.15		2009-07-30	0	0	0	0	0	0	0	0	5	5	0	2	0	19.33	-0.07
2018-07-26	negative	-0.15		2009-07-31	0	0	0	0	0	0	0	0	5	5	0	2	0	19.25	-0.08
2012-03-16	negative	-0.15		2009-08-01	0	0	0	0	0	0	0	0	5	5	0	2	0	19.25	0
2012-08-22	negative	-0.15		2009-08-02	0	0	0	0	0	0	0	0	5	5	0	2	0	19.25	0
2012-08-22	negative	-0.15		2009-08-03	0	0	0	0	0	0	0	0	5	5	0	2	0	19.37	0.120001
2012-08-22	negative	-0.15		2009-08-04	0	0	0	0	0	0	0	0	5	5	0	2	0	19.32	-0.050001
2012-08-22	negative	-0.15		2009-08-05	0	0	0	0	0	0	0	0	5	5	0	2	0	18.86	-0.459999
2012-08-22	negative	-0.15		2009-08-06	0	0	0	0	0	0	0	0	5	5	0	2	0	18.7	-0.16
2015-02-10	negative	-0.15		2009-08-07	0	0	0	0	0	0	0	0	5	5	0	2	0	18.5	-0.200001
2015-05-01	negative	-0.15		2009-08-08	0	0	0	0	0	0	0	0	5	5	0	2	0	18.5	0
2015-05-16	negative	-0.15		2009-08-09	0.425	1	0	0	1	0	1	0	6	6	1	3	1	18.5	0
2015-08-14	negative	-0.15		2009-08-10	0	0	0	0	0	0	0	0	6	6	0	2	0	18.76	0.26
2015-11-17	negative	-0.15		2009-08-11	0	0	0	0	0	0	0	0	6	6	0	2	0	18.64	-0.120001
2015-12-15	negative	-0.15		2009-08-12	0	0	0	0	0	0	0	0	6	6	0	2	0	18.81	0.17
2016-02-11	negative	-0.15		2009-08-13	0	0	0	0	0	0	0	0	6	6	0	2	0	19.05	0.24
2016-02-11	negative	-0.15		2009-08-14	0	0	0	0	0	0	0	0	6	6	0	2	0	18.77	-0.279999
2016-02-26	negative	-0.15		2009-08-15	0	0	0	0	0	0	0	0	6	6	0	2	0	18.77	0
2011-08-08	negative	-0.147619		2009-08-16	0	0	0	0	0	0	0	0	6	6	0	2	0	18.77	0
2011-11-15	negative	-0.145833		2009-08-17	0	0	0	0	0	0	0	0	6	6	0	2	0	18.45	-0.319999
2015-07-02	negative	-0.145833		2009-08-18	0	0	0	0	0	0	0	0	6	6	0	2	0	18.77	0.319999
2013-01-25	negative	-0.142857		2009-08-19	0	0	0	0	0	0	0	0	6	6	0	2	0	18.8	0.029999
2018-11-19	negative	-0.141111		2009-08-20	0	0	0	0	0	0	0	0	6	6	0	2	0	18.71	-0.09
2018-07-30	negative	-0.136944		2009-08-21	0	1	0	0	1	0	1	0	7	7	1	3	1	18.89	0.18
2017-12-31	negative	-0.136364		2009-08-22	0	0	0	0	0	0	0	0	7	7	0	2	0	18.89	0
2018-01-02	negative	-0.136364		2009-08-23	0	0	0	0	0	0	0	0	7	7	0	2	0	18.89	0
2018-04-27	negative	-0.136364		2009-08-24	0	0	0	0	0	0	0	0	7	7	0	2	0	18.76	-0.129999
2018-07-28	negative	-0.136364		2009-08-25	0	0	0	0	0	0	0	0	7	7	0	2	0	19.1	0.34
2017-11-12	negative	-0.135714		2009-08-26	0	0	0	0	0	0	0	0	7	7	0	2	0	19.43	0.33
2015-02-10	negative	-0.133333		2009-08-27	0	0	0	0	0	0	0	0	7	7	0	2	0	19.47	0.039999
2015-04-08	negative	-0.133333		2009-08-28	0	0	0	0	0	0	0	0	7	7	0	2	0	20.25	0.780001
2018-06-06	negative	-0.131818		2009-08-29	0	0	0	0	0	0	0	0	7	7	0	2	0	20.25	0
2011-04-11	negative	-0.125		2009-08-30	0	0	0	0	0	0	0	0	7	7	0	2	0	20.25	0
2012-04-15	negative	-0.125		2009-08-31	0	0	0	0	0	0	0	0	7	7	0	2	0	20.32	0.07
2012-07-09	negative	-0.125		2009-09-01	0	0	0	0	0	0	0	0	7	7	0	2	0	19.72	-0.600001
2012-08-28	negative	-0.125		2009-09-02	0	0	0	0	0	0	0	0	7	7	0	2	0	19.47	-0.25
2012-10-15	negative	-0.125		2009-09-03	0	0	0	0	0	0	0	0	7	7	0	2	0	19.42	-0.049999
2012-11-03	negative	-0.125		2009-09-04	0	0	0	0	0	0	0	0	7	7	0	2	0	19.64	0.219999
2013-05-08	negative	-0.125		2009-09-05	0	0	0	0	0	0	0	0	7	7	0	2	0	19.64	0
2013-07-10	negative	-0.125		2009-09-06	0	0	0	0	0	0	0	0	7	7	0	2	0	19.64	0
2015-04-27	negative	-0.125		2009-09-07	0	0	0	0	0	0	0	0	7	7	0	2	0	19.64	0
2015-04-27	negative	-0.125		2009-09-08	0	0	0	0	0	0	0	0	7	7	0	2	0	19.8	0.16
2015-04-27	negative	-0.125		2009-09-09	0	0	0	0	0	0	0	0	7	7	0	2	0	19.93	0.130001
2015-04-27	negative	-0.125		2009-09-10	0	0	0	0	0	0	0	0	7	7	0	2	0	19.76	-0.17
2015-05-19	negative	-0.125		2009-09-11	0	0	0	0	0	0	0	0	7	7	0	2	0	19.51	-0.25
2015-10-08	negative	-0.125		2009-09-12	0	0	0	0	0	0	0	0	7	7	0	2	0	19.51	0
2015-11-10	negative	-0.125		2009-09-13	0	0	0	0	0	0	0	0	7	7	0	2	0	19.51	0
2015-11-11	negative	-0.125		2009-09-14	0	0	0	0	0	0	0	0	7	7	0	2	0	19.36	-0.149999
2015-11-19	negative	-0.125		2009-09-15	0	0	0	0	0	0	0	0	7	7	0	2	0	19.55	0.189998
2016-01-15	negative	-0.125		2009-09-16	0	0	0	0	0	0	0	0	7	7	0	2	0	19.65	0.100001
2016-02-15	negative	-0.125		2009-09-17	0	0	0	0	0	0	0	0	7	7	0	2	0	19.41	-0.24
2016-09-16	negative	-0.125		2009-09-18	0	0	0	0	0	0	0	0	7	7	0	2	0	19.56	0.149999
2016-09-16	negative	-0.125		2009-09-19	0	0	0	0	0	0	0	0	7	7	0	2	0	19.56	0
2016-09-16	negative	-0.125		2009-09-20	0	0	0	0	0	0	0	0	7	7	0	2	0	19.56	0
2017-02-06	negative	-0.125		2009-09-21	0	1	0	0	1	0	1	0	8	8	1	3	1	19.54	-0.019998
2017-12-11	negative	-0.125		2009-09-22	0	0	0	0	0	0	0	0	8	8	0	2	0	19.53	-0.01
2018-02-24	negative	-0.125		2009-09-23	0	0	0	0	0	0	0	0	8	8	0	2	0	19.88	0.349998
2018-10-22	negative	-0.125		2009-09-24	0	0	0	0	0	0	0	0	8	8	0	2	0	19.54	-0.339998
2018-10-23	negative	-0.125		2009-09-25	0	0	0	0	0	0	0	0	8	8	0	2	0	19.37	-0.17
2018-05-21	negative	-0.12		2009-09-26	0	0	0	0	0	0	0	0	8	8	0	2	0	19.37	0
2018-06-02	negative	-0.12		2009-09-27	0	0	0	0	0	0	0	0	8	8	0	2	0	19.37	0
2018-12-11	negative	-0.1125		2009-09-28	0	0	0	0	0	0	0	0	8	8	0	2	0	19.74	0.369999
2018-07-06	negative	-0.108333		2009-09-29	0	0	0	0	0	0	0	0	8	8	0	2	0	19.48	-0.26
2018-05-11	negative	-0.107143		2009-09-30	0	0	0	0	0	0	0	0	8	8	0	2	0	19.57	0.09
2015-06-27	negative	-0.10625		2009-10-01	0	0	0	0	0	0	0	0	8	8	0	2	0	18.9	-0.67
2013-01-18	negative	-0.103704		2009-10-02	0	0	0	0	0	0	0	0	8	8	0	2	0	18.97	0.069999
2012-04-23	negative	-0.1		2009-10-03	0	0	0	0	0	0	0	0	8	8	0	2	0	18.97	0
2011-01-13	negative	-0.1		2009-10-04	0	0	0	0	0	0	0	0	8	8	0	2	0	18.97	0
2012-10-31	negative	-0.1		2009-10-05	0	0	0	0	0	0	0	0	8	8	0	2	0	19.1	0.130001
2013-11-21	negative	-0.1		2009-10-06	0	0	0	0	0	0	0	0	8	8	0	2	0	19.63	0.529999
2014-01-09	negative	-0.1		2009-10-07	0	0	0	0	0	0	0	0	8	8	0	2	0	19.75	0.120001
2014-01-15	negative	-0.1		2009-10-08	-0.25	1	1	0	0	1	0	1	8	7	-1	1	1	19.88	0.129999
2014-02-10	negative	-0.1		2009-10-09	0	0	0	0	0	0	0	1	8	7	0	2	0	20.17	0.290001
2014-03-04	negative	-0.1		2009-10-10	0	0	0	0	0	0	0	1	8	7	0	2	0	20.17	0
2014-03-20	negative	-0.1		2009-10-11	0	0	0	0	0	0	0	1	8	7	0	2	0	20.17	0
2014-04-11	negative	-0.1		2009-10-12	0	0	0	0	0	0	0	1	8	7	0	2	0	20.4	0.23
2014-04-11	negative	-0.1		2009-10-13	0	0	0	0	0	0	0	1	8	7	0	2	0	20.49	0.09
2014-04-22	negative	-0.1		2009-10-14	0	0	0	0	0	0	0	1	8	7	0	2	0	20.83	0.34
2014-04-22	negative	-0.1		2009-10-15	0	0	0	0	0	0	0	1	8	7	0	2	0	20.67	-0.16
2014-04-22	negative	-0.1		2009-10-16	0	0	0	0	0	0	0	1	8	7	0	2	0	20.18	-0.49
2014-04-23	negative	-0.1		2009-10-17	0	0	0	0	0	0	0	1	8	7	0	2	0	20.18	0
2014-04-24	negative	-0.1		2009-10-18	0	0	0	0	0	0	0	1	8	7	0	2	0	20.18	0
2014-05-05	negative	-0.1		2009-10-19	0	0	0	0	0	0	0	1	8	7	0	2	0	20.41	0.23
2014-05-07	negative	-0.1		2009-10-20	0	1	0	0	1	0	1	1	9	8	1	3	1	20.18	-0.23
2014-05-07	negative	-0.1		2009-10-21	0	0	0	0	0	0	0	1	9	8	0	2	0	19.86	-0.319999
2014-05-19	negative	-0.1		2009-10-22	0	0	0	0	0	0	0	1	9	8	0	2	0	20.12	0.26
2014-05-19	negative	-0.1		2009-10-23	0	0	0	0	0	0	0	1	9	8	0	2	0	19.78	-0.34
2014-06-09	negative	-0.1		2009-10-24	0	0	0	0	0	0	0	1	9	8	0	2	0	19.78	0
2014-06-09	negative	-0.1		2009-10-25	0	0	0	0	0	0	0	1	9	8	0	2	0	19.78	0
2014-08-11	negative	-0.1		2009-10-26	0	0	0	0	0	0	0	1	9	8	0	2	0	19.83	0.049999
2014-08-21	negative	-0.1		2009-10-27	0	0	0	0	0	0	0	1	9	8	0	2	0	19.74	-0.09
2014-11-28	negative	-0.1		2009-10-28	0	0	0	0	0	0	0	1	9	8	0	2	0	19.03	-0.709999
2014-12-10	negative	-0.1		2009-10-29	0	0	0	0	0	0	0	1	9	8	0	2	0	19.22	0.189998
2014-12-10	negative	-0.1		2009-10-30	0	0	0	0	0	0	0	1	9	8	0	2	0	19.11	-0.109998
2014-12-16	negative	-0.1		2009-10-31	0	0	0	0	0	0	0	1	9	8	0	2	0	19.11	0
2015-01-07	negative	-0.1		2009-11-01	0	0	0	0	0	0	0	1	9	8	0	2	0	19.11	0
2015-03-12	negative	-0.1		2009-11-02	0	0	0	0	0	0	0	1	9	8	0	2	0	19.01	-0.100001
2015-03-16	negative	-0.1		2009-11-03	0	0	0	0	0	0	0	1	9	8	0	2	0	18.5	-0.51
2015-04-08	negative	-0.1		2009-11-04	0	0	0	0	0	0	0	1	9	8	0	2	0	18.59	0.09
2016-12-15	negative	-0.1		2009-11-05	0	0	0	0	0	0	0	1	9	8	0	2	0	18.89	0.299999
2016-12-15	negative	-0.1		2009-11-06	0	0	0	0	0	0	0	1	9	8	0	2	0	18.93	0.040001
2017-02-07	negative	-0.1		2009-11-07	0	0	0	0	0	0	0	1	9	8	0	2	0	18.93	0
2017-02-07	negative	-0.1		2009-11-08	0	0	0	0	0	0	0	1	9	8	0	2	0	18.93	0
2017-02-07	negative	-0.1		2009-11-09	0	0	0	0	0	0	0	1	9	8	0	2	0	19.46	0.529999
2017-05-06	negative	-0.1		2009-11-10	0	0	0	0	0	0	0	1	9	8	0	2	0	19.5	0.040001
2017-07-01	negative	-0.1		2009-11-11	0	0	0	0	0	0	0	1	9	8	0	2	0	19.84	0.34
2017-08-07	negative	-0.1		2009-11-12	0	1	0	0	1	0	1	1	10	9	1	3	1	19.68	-0.16
2017-08-27	negative	-0.1		2009-11-13	0	0	0	0	0	0	0	1	10	9	0	2	0	19.82	0.14
2017-11-02	negative	-0.1		2009-11-14	0	0	0	0	0	0	0	1	10	9	0	2	0	19.82	0
2017-11-13	negative	-0.1		2009-11-15	0	0	0	0	0	0	0	1	10	9	0	2	0	19.82	0
2017-11-14	negative	-0.1		2009-11-16	0	0	0	0	0	0	0	1	10	9	0	2	0	20.23	0.41
2017-12-13	negative	-0.1		2009-11-17	0	0	0	0	0	0	0	1	10	9	0	2	0	20.32	0.09
2017-12-18	negative	-0.1		2009-11-18	0	0	0	0	0	0	0	1	10	9	0	2	0	20.12	-0.199999
2017-12-18	negative	-0.1		2009-11-19	0	0	0	0	0	0	0	1	10	9	0	2	0	19.3	-0.820002
2017-12-26	negative	-0.1		2009-11-20	0	0	0	0	0	0	0	1	10	9	0	2	0	19.24	-0.059999
2017-12-28	negative	-0.1		2009-11-21	0	0	0	0	0	0	0	1	10	9	0	2	0	19.24	0
2018-02-01	negative	-0.1		2009-11-22	0	0	0	0	0	0	0	1	10	9	0	2	0	19.24	0
2018-02-27	negative	-0.1		2009-11-23	0	0	0	0	0	0	0	1	10	9	0	2	0	19.4	0.16
2018-03-04	negative	-0.1		2009-11-24	0	0	0	0	0	0	0	1	10	9	0	2	0	19.39	-0.010001
2018-03-14	negative	-0.1		2009-11-25	0	0	0	0	0	0	0	1	10	9	0	2	0	19.34	-0.049999
2018-03-15	negative	-0.1		2009-11-26	0	0	0	0	0	0	0	1	10	9	0	2	0	19.34	0
2018-04-19	negative	-0.1		2009-11-27	0	0	0	0	0	0	0	1	10	9	0	2	0	19.11	-0.229999
2018-05-11	negative	-0.1		2009-11-28	0	0	0	0	0	0	0	1	10	9	0	2	0	19.11	0
2018-05-15	negative	-0.1		2009-11-29	0	0	0	0	0	0	0	1	10	9	0	2	0	19.11	0
2018-06-08	negative	-0.1		2009-11-30	0	0	0	0	0	0	0	1	10	9	0	2	0	19.2	0.09
2018-06-08	negative	-0.1		2009-12-01	0	0	0	0	0	0	0	1	10	9	0	2	0	19.66	0.459999
2018-06-18	negative	-0.1		2009-12-02	0	0	0	0	0	0	0	1	10	9	0	2	0	19.72	0.059999
2018-06-26	negative	-0.1		2009-12-03	0	0	0	0	0	0	0	1	10	9	0	2	0	19.87	0.150002
2018-06-27	negative	-0.1		2009-12-04	0	0	0	0	0	0	0	1	10	9	0	2	0	20.46	0.589998
2018-07-05	negative	-0.1		2009-12-05	0	0	0	0	0	0	0	1	10	9	0	2	0	20.46	0
2018-07-19	negative	-0.1		2009-12-06	0	0	0	0	0	0	0	1	10	9	0	2	0	20.46	0
2018-09-12	negative	-0.1		2009-12-07	0	0	0	0	0	0	0	1	10	9	0	2	0	20.37	-0.089998
2018-10-02	negative	-0.1		2009-12-08	0	0	0	0	0	0	0	1	10	9	0	2	0	19.99	-0.380001
2018-10-03	negative	-0.1		2009-12-09	0	0	0	0	0	0	0	1	10	9	0	2	0	20.01	0.02
2018-10-22	negative	-0.1		2009-12-10	0	0	0	0	0	0	0	1	10	9	0	2	0	20.15	0.14
2018-10-30	negative	-0.1		2009-12-11	0	0	0	0	0	0	0	1	10	9	0	2	0	19.9	-0.25
2018-11-02	negative	-0.1		2009-12-12	0	0	0	0	0	0	0	1	10	9	0	2	0	19.9	0
2018-11-02	negative	-0.1		2009-12-13	0	0	0	0	0	0	0	1	10	9	0	2	0	19.9	0
2018-12-08	negative	-0.1		2009-12-14	0	0	0	0	0	0	0	1	10	9	0	2	0	19.98	0.08
2018-12-11	negative	-0.1		2009-12-15	0	0	0	0	0	0	0	1	10	9	0	2	0	19.8	-0.180001
2018-12-17	negative	-0.1		2009-12-16	0	0	0	0	0	0	0	1	10	9	0	2	0	19.38	-0.42
2018-12-17	negative	-0.1		2009-12-17	0	0	0	0	0	0	0	1	10	9	0	2	0	19.07	-0.309999
2018-12-21	negative	-0.1		2009-12-18	0	0	0	0	0	0	0	1	10	9	0	2	0	19.63	0.559999
2018-06-09	negative	-0.1		2009-12-19	0	0	0	0	0	0	0	1	10	9	0	2	0	19.63	0
2018-07-12	negative	-0.1		2009-12-20	0	0	0	0	0	0	0	1	10	9	0	2	0	19.63	0
2018-09-12	negative	-0.0976562		2009-12-21	0	0	0	0	0	0	0	1	10	9	0	2	0	20.09	0.460001
2013-09-17	negative	-0.0972222		2009-12-22	0	0	0	0	0	0	0	1	10	9	0	2	0	20.04	-0.049999
2015-02-27	negative	-0.0972222		2009-12-23	0	0	0	0	0	0	0	1	10	9	0	2	0	20.1	0.059999
2018-08-17	negative	-0.09375		2009-12-24	0	0	0	0	0	0	0	1	10	9	0	2	0	20.33	0.23
2010-08-30	negative	-0.0833333		2009-12-25	0	0	0	0	0	0	0	1	10	9	0	2	0	20.33	0
2014-02-13	negative	-0.0833333		2009-12-26	0	0	0	0	0	0	0	1	10	9	0	2	0	20.33	0
2014-07-10	negative	-0.0833333		2009-12-27	0	0	0	0	0	0	0	1	10	9	0	2	0	20.33	0
2015-05-31	negative	-0.0833333		2009-12-28	0	0	0	0	0	0	0	1	10	9	0	2	0	20.3	-0.030001
2015-06-09	negative	-0.0833333		2009-12-29	0	0	0	0	0	0	0	1	10	9	0	2	0	20.4	0.100001
2018-05-30	negative	-0.0833333		2009-12-30	0	0	0	0	0	0	0	1	10	9	0	2	0	20.59	0.19
2018-07-31	negative	-0.0833333		2009-12-31	0	0	0	0	0	0	0	1	10	9	0	2	0	20.4	-0.19
2018-10-30	negative	-0.0833333		2010-01-01	0	0	0	0	0	0	0	1	10	9	0	2	0	20.4	0
2018-12-09	negative	-0.0833333		2010-01-02	0	0	0	0	0	0	0	1	10	9	0	2	0	20.4	0
2014-02-11	negative	-0.0777778		2010-01-03	0	0	0	0	0	0	0	1	10	9	0	2	0	20.4	0
2014-08-05	negative	-0.0777778		2010-01-04	0	0	0	0	0	0	0	1	10	9	0	2	0	20.88	0.479999
2014-08-05	negative	-0.0777778		2010-01-05	0	0	0	0	0	0	0	1	10	9	0	2	0	20.87	-0.009998
2015-05-05	negative	-0.0777778		2010-01-06	0	0	0	0	0	0	0	1	10	9	0	2	0	20.8	-0.070002
2015-08-01	negative	-0.0777778		2010-01-07	0	0	0	0	0	0	0	1	10	9	0	2	0	20.6	-0.199999
2015-08-04	negative	-0.0777778		2010-01-08	0	0	0	0	0	0	0	1	10	9	0	2	0	20.83	0.23
2015-09-04	negative	-0.0777778		2010-01-09	0	0	0	0	0	0	0	1	10	9	0	2	0	20.83	0
2015-12-14	negative	-0.0777778		2010-01-10	0	0	0	0	0	0	0	1	10	9	0	2	0	20.83	0
2015-12-14	negative	-0.0777778		2010-01-11	0	1	0	0	1	0	1	1	11	10	1	3	1	20.95	0.120001
2015-12-17	negative	-0.0777778		2010-01-12	0	0	0	0	0	0	0	1	11	10	0	2	0	20.61	-0.34
2015-12-17	negative	-0.0777778		2010-01-13	0	0	0	0	0	0	0	1	11	10	0	2	0	20.96	0.349998
2015-12-17	negative	-0.0777778		2010-01-14	0	0	0	0	0	0	0	1	11	10	0	2	0	21.48	0.520001
2015-12-17	negative	-0.0777778		2010-01-15	0	0	0	0	0	0	0	1	11	10	0	2	0	20.8	-0.680001
2016-01-07	negative	-0.0777778		2010-01-16	0	0	0	0	0	0	0	1	11	10	0	2	0	20.8	0
2016-01-11	negative	-0.0777778		2010-01-17	0	0	0	0	0	0	0	1	11	10	0	2	0	20.8	0
2016-01-11	negative	-0.0777778		2010-01-18	0	0	0	0	0	0	0	1	11	10	0	2	0	20.8	0
2016-01-13	negative	-0.0777778		2010-01-19	0	0	0	0	0	0	0	1	11	10	0	2	0	21.05	0.25
2016-01-13	negative	-0.0777778		2010-01-20	0	0	0	0	0	0	0	1	11	10	0	2	0	21.08	0.030001
2016-01-13	negative	-0.0777778		2010-01-21	0	0	0	0	0	0	0	1	11	10	0	2	0	20.84	-0.24
2016-02-08	negative	-0.0777778		2010-01-22	0	0	0	0	0	0	0	1	11	10	0	2	0	19.91	-0.93
2016-08-03	negative	-0.0777778		2010-01-23	0	0	0	0	0	0	0	1	11	10	0	2	0	19.91	0
2017-02-07	negative	-0.0777778		2010-01-24	0	0	0	0	0	0	0	1	11	10	0	2	0	19.91	0
2017-02-08	negative	-0.0777778		2010-01-25	0	0	0	0	0	0	0	1	11	10	0	2	0	20.32	0.41
2017-02-15	negative	-0.0777778		2010-01-26	0	0	0	0	0	0	0	1	11	10	0	2	0	20	-0.32
2018-03-05	negative	-0.0777778		2010-01-27	0	0	0	0	0	0	0	1	11	10	0	2	0	20.24	0.24
2018-03-05	negative	-0.0777778		2010-01-28	0	0	0	0	0	0	0	1	11	10	0	2	0	19.92	-0.32
2018-03-05	negative	-0.0777778		2010-01-29	0	0	0	0	0	0	0	1	11	10	0	2	0	19.4	-0.52
2018-03-05	negative	-0.0777778		2010-01-30	0	0	0	0	0	0	0	1	11	10	0	2	0	19.4	0
2018-07-06	negative	-0.0777778		2010-01-31	0	0	0	0	0	0	0	1	11	10	0	2	0	19.4	0
2018-07-24	negative	-0.0777778		2010-02-01	0	0	0	0	0	0	0	1	11	10	0	2	0	19.61	0.210001
2018-07-31	negative	-0.0777778		2010-02-02	0	0	0	0	0	0	0	1	11	10	0	2	0	19.91	0.299999
2018-11-23	negative	-0.0777778		2010-02-03	0	0	0	0	0	0	0	1	11	10	0	2	0	19.68	-0.23
2018-12-31	negative	-0.0777778		2010-02-04	0	0	0	0	0	0	0	1	11	10	0	2	0	19.02	-0.66
2018-12-20	negative	-0.075		2010-02-05	0	0	0	0	0	0	0	1	11	10	0	2	0	19.47	0.449999
2011-12-20	negative	-0.0714286		2010-02-06	0	0	0	0	0	0	0	1	11	10	0	2	0	19.47	0
2012-03-15	negative	-0.0714286		2010-02-07	0	0	0	0	0	0	0	1	11	10	0	2	0	19.47	0
2012-05-01	negative	-0.0714286		2010-02-08	0	0	0	0	0	0	0	1	11	10	0	2	0	19.35	-0.119999
2018-06-01	negative	-0.0666667		2010-02-09	0	0	0	0	0	0	0	1	11	10	0	2	0	19.65	0.3
2018-06-06	negative	-0.0666667		2010-02-10	0	0	0	0	0	0	0	1	11	10	0	2	0	19.69	0.040001
2016-03-31	negative	-0.0666667		2010-02-11	0	0	0	0	0	0	0	1	11	10	0	2	0	20.06	0.369998
2016-03-31	negative	-0.0666667		2010-02-12	0	0	0	0	0	0	0	1	11	10	0	2	0	20.43	0.370001
2013-07-11	negative	-0.0625		2010-02-13	0	0	0	0	0	0	0	1	11	10	0	2	0	20.43	0
2013-07-12	negative	-0.0625		2010-02-14	0	0	0	0	0	0	0	1	11	10	0	2	0	20.43	0
2013-07-15	negative	-0.0625		2010-02-15	0	0	0	0	0	0	0	1	11	10	0	2	0	20.43	0
2013-07-15	negative	-0.0625		2010-02-16	0	0	0	0	0	0	0	1	11	10	0	2	0	20.72	0.289999
2014-03-04	negative	-0.0625		2010-02-17	0	0	0	0	0	0	0	1	11	10	0	2	0	20.66	-0.059999
2016-03-16	negative	-0.0625		2010-02-18	0	0	0	0	0	0	0	1	11	10	0	2	0	20.84	0.18
2018-10-22	negative	-0.0625		2010-02-19	0	0	0	0	0	0	0	1	11	10	0	2	0	20.82	-0.02
2018-10-22	negative	-0.0625		2010-02-20	0	0	0	0	0	0	0	1	11	10	0	2	0	20.82	0
2018-10-22	negative	-0.0625		2010-02-21	0	0	0	0	0	0	0	1	11	10	0	2	0	20.82	0
2013-04-10	negative	-0.0583333		2010-02-22	0	0	0	0	0	0	0	1	11	10	0	2	0	20.87	0.050001
2013-06-04	negative	-0.0571429		2010-02-23	0	0	0	0	0	0	0	1	11	10	0	2	0	20.39	-0.480002
2017-02-27	negative	-0.0568182		2010-02-24	0	0	0	0	0	0	0	1	11	10	0	2	0	20.7	0.310002
2017-02-27	negative	-0.0568182		2010-02-25	0	0	0	0	0	0	0	1	11	10	0	2	0	20.63	-0.070002
2018-05-16	negative	-0.0568182		2010-02-26	0	0	0	0	0	0	0	1	11	10	0	2	0	20.53	-0.099998
2018-06-01	negative	-0.0568182		2010-02-27	0	0	0	0	0	0	0	1	11	10	0	2	0	20.53	0
2018-06-08	negative	-0.0568182		2010-02-28	0	0	0	0	0	0	0	1	11	10	0	2	0	20.53	0
2018-06-18	negative	-0.0568182		2010-03-01	0	0	0	0	0	0	0	1	11	10	0	2	0	20.87	0.34
2018-06-19	negative	-0.0568182		2010-03-02	0	0	0	0	0	0	0	1	11	10	0	2	0	20.7	-0.17
2018-07-19	negative	-0.0568182		2010-03-03	0	0	0	0	0	0	0	1	11	10	0	2	0	20.52	-0.180001
2018-07-20	negative	-0.0568182		2010-03-04	0	0	0	0	0	0	0	1	11	10	0	2	0	20.53	0.010001
2014-09-04	negative	-0.0545455		2010-03-05	0	0	0	0	0	0	0	1	11	10	0	2	0	20.79	0.26
2014-08-03	negative	-0.0518519		2010-03-06	0	0	0	0	0	0	0	1	11	10	0	2	0	20.79	0
2014-08-06	negative	-0.0518519		2010-03-07	0	0	0	0	0	0	0	1	11	10	0	2	0	20.79	0
2012-02-21	negative	-0.05		2010-03-08	0	0	0	0	0	0	0	1	11	10	0	2	0	20.77	-0.020001
2012-04-11	negative	-0.05		2010-03-09	0	0	0	0	0	0	0	1	11	10	0	2	0	20.94	0.170001
2012-04-24	negative	-0.05		2010-03-10	0	0	0	0	0	0	0	1	11	10	0	2	0	21.19	0.25
2012-10-25	negative	-0.05		2010-03-11	0	0	0	0	0	0	0	1	11	10	0	2	0	21.25	0.059999
2013-01-08	negative	-0.05		2010-03-12	0	0	0	0	0	0	0	1	11	10	0	2	0	21.27	0.02
2013-06-05	negative	-0.05		2010-03-13	0	0	0	0	0	0	0	1	11	10	0	2	0	21.27	0
2013-06-19	negative	-0.05		2010-03-14	0	0	0	0	0	0	0	1	11	10	0	2	0	21.27	0
2013-06-22	negative	-0.05		2010-03-15	0	0	0	0	0	0	0	1	11	10	0	2	0	21.17	-0.1
2014-01-13	negative	-0.05		2010-03-16	0	0	0	0	0	0	0	1	11	10	0	2	0	22.01	0.84
2014-02-07	negative	-0.05		2010-03-17	0	0	0	0	0	0	0	1	11	10	0	2	0	22.24	0.23
2014-02-19	negative	-0.05		2010-03-18	0	0	0	0	0	0	0	1	11	10	0	2	0	22.2	-0.039999
2015-10-08	negative	-0.05		2010-03-19	0	0	0	0	0	0	0	1	11	10	0	2	0	21.99	-0.210001
2018-11-19	negative	-0.0472222		2010-03-20	0	0	0	0	0	0	0	1	11	10	0	2	0	21.99	0
2018-02-12	negative	-0.0416667		2010-03-21	0	0	0	0	0	0	0	1	11	10	0	2	0	21.99	0
2018-06-26	negative	-0.0416667		2010-03-22	0	0	0	0	0	0	0	1	11	10	0	2	0	22.24	0.25
2017-10-30	negative	-0.0404762		2010-03-23	0	0	0	0	0	0	0	1	11	10	0	2	0	22.67	0.43
2018-03-20	negative	-0.0375		2010-03-24	0	0	0	0	0	0	0	1	11	10	0	2	0	22.43	-0.24
2015-04-11	negative	-0.0333333		2010-03-25	0	0	0	0	0	0	0	1	11	10	0	2	0	22.35	-0.08
2016-01-14	negative	-0.0333333		2010-03-26	0	0	0	0	0	0	0	1	11	10	0	2	0	22.24	-0.11
2018-07-27	negative	-0.0333333		2010-03-27	0	0	0	0	0	0	0	1	11	10	0	2	0	22.24	0
2015-03-05	negative	-0.0333333		2010-03-28	0	0	0	0	0	0	0	1	11	10	0	2	0	22.24	0
2018-08-18	negative	-0.0303571		2010-03-29	0	0	0	0	0	0	0	1	11	10	0	2	0	22.33	0.09
2016-02-16	negative	-0.0302083		2010-03-30	0	0	0	0	0	0	0	1	11	10	0	2	0	22.34	0.01
2016-02-11	negative	-0.03		2010-03-31	0	0	0	0	0	0	0	1	11	10	0	2	0	22.29	-0.049999
2015-08-14	negative	-0.0277778		2010-04-01	0	0	0	0	0	0	0	1	11	10	0	2	0	22.39	0.099998
2015-05-11	negative	-0.0263889		2010-04-02	0	0	0	0	0	0	0	1	11	10	0	2	0	22.39	0
2012-11-13	negative	-0.025		2010-04-03	0	0	0	0	0	0	0	1	11	10	0	2	0	22.39	0
2015-02-18	negative	-0.025		2010-04-04	0	0	0	0	0	0	0	1	11	10	0	2	0	22.39	0
2012-09-18	negative	-0.0222222		2010-04-05	0	0	0	0	0	0	0	1	11	10	0	2	0	22.59	0.200001
2018-01-21	negative	-0.0166667		2010-04-06	0	0	0	0	0	0	0	1	11	10	0	2	0	22.4	-0.19
2018-12-17	negative	-0.0130952		2010-04-07	0	0	0	0	0	0	0	1	11	10	0	2	0	22.45	0.050001
2012-02-16	negative	-0.01		2010-04-08	0	0	0	0	0	0	0	1	11	10	0	2	0	22.31	-0.140002
2012-02-16	negative	-0.01		2010-04-09	0	0	0	0	0	0	0	1	11	10	0	2	0	22.55	0.24
2012-04-04	negative	-0.00959596		2010-04-10	0	0	0	0	0	0	0	1	11	10	0	2	0	22.55	0
2012-04-04	negative	-0.00959596		2010-04-11	0	0	0	0	0	0	0	1	11	10	0	2	0	22.55	0
2018-11-12	negative	-0.00959596		2010-04-12	0	0	0	0	0	0	0	1	11	10	0	2	0	22.54	-0.009998
2012-03-15	negative	-0.00535714		2010-04-13	0	0	0	0	0	0	0	1	11	10	0	2	0	22.77	0.229999
2012-03-15	negative	-0.00535714		2010-04-14	0	0	0	0	0	0	0	1	11	10	0	2	0	23.52	0.75
2012-03-15	negative	-0.00535714		2010-04-15	0	0	0	0	0	0	0	1	11	10	0	2	0	24.22	0.699999
2018-05-30	negative	-0.00333333		2010-04-16	0	0	0	0	0	0	0	1	11	10	0	2	0	23.92	-0.299999
2009-03-30	positive	0		2010-04-17	0	0	0	0	0	0	0	1	11	10	0	2	0	23.92	0
2009-08-21	positive	0		2010-04-18	0	0	0	0	0	0	0	1	11	10	0	2	0	23.92	0
2009-09-21	positive	0		2010-04-19	0	0	0	0	0	0	0	1	11	10	0	2	0	24	0.08
2009-10-20	positive	0		2010-04-20	0	0	0	0	0	0	0	1	11	10	0	2	0	24.12	0.120001
2009-11-12	positive	0		2010-04-21	0	0	0	0	0	0	0	1	11	10	0	2	0	23.8	-0.320002
2010-01-11	positive	0		2010-04-22	0	0	0	0	0	0	0	1	11	10	0	2	0	23.99	0.190001
2010-07-13	positive	0		2010-04-23	0	0	0	0	0	0	0	1	11	10	0	2	0	24.04	0.050001
2010-07-19	positive	0		2010-04-24	0	0	0	0	0	0	0	1	11	10	0	2	0	24.04	0
2010-09-14	positive	0		2010-04-25	0	0	0	0	0	0	0	1	11	10	0	2	0	24.04	0
2010-09-22	positive	0		2010-04-26	0	0	0	0	0	0	0	1	11	10	0	2	0	23.82	-0.220001
2010-09-23	positive	0		2010-04-27	0	0	0	0	0	0	0	1	11	10	0	2	0	23.35	-0.47
2010-10-13	positive	0		2010-04-28	0	0	0	0	0	0	0	1	11	10	0	2	0	23.26	-0.09
2010-10-14	positive	0		2010-04-29	0	0	0	0	0	0	0	1	11	10	0	2	0	23.49	0.23
2010-12-30	positive	0		2010-04-30	0	0	0	0	0	0	0	1	11	10	0	2	0	22.84	-0.65
2011-01-19	positive	0		2010-05-01	0	0	0	0	0	0	0	1	11	10	0	2	0	22.84	0
2011-02-02	positive	0		2010-05-02	0	0	0	0	0	0	0	1	11	10	0	2	0	22.84	0
2011-02-02	positive	0		2010-05-03	0	0	0	0	0	0	0	1	11	10	0	2	0	23.26	0.42
2011-03-01	positive	0		2010-05-04	0	0	0	0	0	0	0	1	11	10	0	2	0	22.56	-0.700001
2011-03-14	positive	0		2010-05-05	0	0	0	0	0	0	0	1	11	10	0	2	0	22.17	-0.389999
2011-03-23	positive	0		2010-05-06	0	0	0	0	0	0	0	1	11	10	0	2	0	21.51	-0.66
2011-03-25	positive	0		2010-05-07	0	0	0	0	0	0	0	1	11	10	0	2	0	21.31	-0.200001
2011-04-13	positive	0		2010-05-08	0	0	0	0	0	0	0	1	11	10	0	2	0	21.31	0
2011-04-15	positive	0		2010-05-09	0	0	0	0	0	0	0	1	11	10	0	2	0	21.31	0
2011-04-20	positive	0		2010-05-10	0	0	0	0	0	0	0	1	11	10	0	2	0	22.55	1.24
2011-04-30	positive	0		2010-05-11	0	0	0	0	0	0	0	1	11	10	0	2	0	22.28	-0.269998
2011-05-05	positive	0		2010-05-12	0	0	0	0	0	0	0	1	11	10	0	2	0	23.09	0.809999
2011-06-06	positive	0		2010-05-13	0	0	0	0	0	0	0	1	11	10	0	2	0	22.5	-0.59
2011-06-20	positive	0		2010-05-14	0	0	0	0	0	0	0	1	11	10	0	2	0	21.89	-0.610001
2011-07-12	positive	0		2010-05-15	0	0	0	0	0	0	0	1	11	10	0	2	0	21.89	0
2011-07-15	positive	0		2010-05-16	0	0	0	0	0	0	0	1	11	10	0	2	0	21.89	0
2011-07-18	positive	0		2010-05-17	0	0	0	0	0	0	0	1	11	10	0	2	0	22.02	0.130001
2011-07-20	positive	0		2010-05-18	0	0	0	0	0	0	0	1	11	10	0	2	0	21.43	-0.59
2011-08-12	positive	0		2010-05-19	0	0	0	0	0	0	0	1	11	10	0	2	0	21.6	0.17
2011-08-14	positive	0		2010-05-20	0	0	0	0	0	0	0	1	11	10	0	2	0	20.79	-0.809999
2011-08-29	positive	0		2010-05-21	0	0	0	0	0	0	0	1	11	10	0	2	0	20.91	0.119999
2011-08-31	positive	0		2010-05-22	0	0	0	0	0	0	0	1	11	10	0	2	0	20.91	0
2011-09-14	positive	0		2010-05-23	0	0	0	0	0	0	0	1	11	10	0	2	0	20.91	0
2011-09-20	positive	0		2010-05-24	0	0	0	0	0	0	0	1	11	10	0	2	0	20.67	-0.24
2011-10-12	positive	0		2010-05-25	0	0	0	0	0	0	0	1	11	10	0	2	0	20.85	0.18
2011-10-20	positive	0		2010-05-26	0	0	0	0	0	0	0	1	11	10	0	2	0	20.7	-0.149999
2011-10-20	positive	0		2010-05-27	0	0	0	0	0	0	0	1	11	10	0	2	0	21.76	1.06
2011-11-03	positive	0		2010-05-28	0	0	0	0	0	0	0	1	11	10	0	2	0	21.42	-0.34
2011-11-25	positive	0		2010-05-29	0	0	0	0	0	0	0	1	11	10	0	2	0	21.42	0
2011-11-28	positive	0		2010-05-30	0	0	0	0	0	0	0	1	11	10	0	2	0	21.42	0
2011-11-30	positive	0		2010-05-31	0	0	0	0	0	0	0	1	11	10	0	2	0	21.42	0
2011-11-30	positive	0		2010-06-01	0	0	0	0	0	0	0	1	11	10	0	2	0	21.18	-0.24
2011-12-12	positive	0		2010-06-02	0	0	0	0	0	0	0	1	11	10	0	2	0	21.81	0.629999
2011-12-13	positive	0		2010-06-03	0	0	0	0	0	0	0	1	11	10	0	2	0	21.9	0.090001
2011-12-13	positive	0		2010-06-04	0	0	0	0	0	0	0	1	11	10	0	2	0	20.95	-0.949999
2011-12-16	positive	0		2010-06-05	0	0	0	0	0	0	0	1	11	10	0	2	0	20.95	0
2011-12-16	positive	0		2010-06-06	0	0	0	0	0	0	0	1	11	10	0	2	0	20.95	0
2011-12-17	positive	0		2010-06-07	0	0	0	0	0	0	0	1	11	10	0	2	0	20.31	-0.640002
2011-12-18	positive	0		2010-06-08	0	0	0	0	0	0	0	1	11	10	0	2	0	20.18	-0.129999
2011-12-19	positive	0		2010-06-09	0	0	0	0	0	0	0	1	11	10	0	2	0	19.93	-0.25
2011-12-21	positive	0		2010-06-10	0	0	0	0	0	0	0	1	11	10	0	2	0	20.55	0.619999
2011-12-23	positive	0		2010-06-11	0	0	0	0	0	0	0	1	11	10	0	2	0	20.64	0.09
2011-12-23	positive	0		2010-06-12	0	0	0	0	0	0	0	1	11	10	0	2	0	20.64	0
2011-12-24	positive	0		2010-06-13	0	0	0	0	0	0	0	1	11	10	0	2	0	20.64	0
2011-12-25	positive	0		2010-06-14	0	0	0	0	0	0	0	1	11	10	0	2	0	20.89	0.25
2011-12-26	positive	0		2010-06-15	0	0	0	0	0	0	0	1	11	10	0	2	0	21.48	0.590001
2011-12-26	positive	0		2010-06-16	0	0	0	0	0	0	0	1	11	10	0	2	0	21.49	0.01
2012-01-19	positive	0		2010-06-17	0	0	0	0	0	0	0	1	11	10	0	2	0	21.52	0.03
2012-01-27	positive	0		2010-06-18	0	0	0	0	0	0	0	1	11	10	0	2	0	21.4	-0.12
2012-01-27	positive	0		2010-06-19	0	0	0	0	0	0	0	1	11	10	0	2	0	21.4	0
2012-01-28	positive	0		2010-06-20	0	0	0	0	0	0	0	1	11	10	0	2	0	21.4	0
2012-01-29	positive	0		2010-06-21	0	0	0	0	0	0	0	1	11	10	0	2	0	21.19	-0.209999
2012-02-03	positive	0		2010-06-22	0	0	0	0	0	0	0	1	11	10	0	2	0	20.98	-0.210001
2012-02-06	positive	0		2010-06-23	0	0	0	0	0	0	0	1	11	10	0	2	0	20.81	-0.170001
2012-02-06	positive	0		2010-06-24	0	0	0	0	0	0	0	1	11	10	0	2	0	20.32	-0.489999
2012-02-07	positive	0		2010-06-25	0	0	0	0	0	0	0	1	11	10	0	2	0	20.03	-0.289999
2012-02-07	positive	0		2010-06-26	0	0	0	0	0	0	0	1	11	10	0	2	0	20.03	0
2012-02-07	positive	0		2010-06-27	0	0	0	0	0	0	0	1	11	10	0	2	0	20.03	0
2012-02-07	positive	0		2010-06-28	0	0	0	0	0	0	0	1	11	10	0	2	0	20.36	0.33
2012-02-07	positive	0		2010-06-29	0	0	0	0	0	0	0	1	11	10	0	2	0	19.79	-0.57
2012-02-07	positive	0		2010-06-30	0	0	0	0	0	0	0	1	11	10	0	2	0	19.45	-0.34
2012-02-07	positive	0		2010-07-01	0	0	0	0	0	0	0	1	11	10	0	2	0	19.25	-0.200001
2012-02-07	positive	0		2010-07-02	0	0	0	0	0	0	0	1	11	10	0	2	0	19.2	-0.049999
2012-02-07	positive	0		2010-07-03	0	0	0	0	0	0	0	1	11	10	0	2	0	19.2	0
2012-02-07	positive	0		2010-07-04	0	0	0	0	0	0	0	1	11	10	0	2	0	19.2	0
2012-02-07	positive	0		2010-07-05	0	0	0	0	0	0	0	1	11	10	0	2	0	19.2	0
2012-02-08	positive	0		2010-07-06	0	0	0	0	0	0	0	1	11	10	0	2	0	19.48	0.279999
2012-02-08	positive	0		2010-07-07	0	0	0	0	0	0	0	1	11	10	0	2	0	20.14	0.659999
2012-02-08	positive	0		2010-07-08	0	0	0	0	0	0	0	1	11	10	0	2	0	20.1	-0.039999
2012-02-08	positive	0		2010-07-09	0	0	0	0	0	0	0	1	11	10	0	2	0	20.24	0.14
2012-02-09	positive	0		2010-07-10	0	0	0	0	0	0	0	1	11	10	0	2	0	20.24	0
2012-02-09	positive	0		2010-07-11	0	0	0	0	0	0	0	1	11	10	0	2	0	20.24	0
2012-02-09	positive	0		2010-07-12	0	0	0	0	0	0	0	1	11	10	0	2	0	20.57	0.33
2012-02-12	positive	0		2010-07-13	0	1	0	0	1	0	1	1	12	11	1	3	1	21.01	0.44
2012-02-13	positive	0		2010-07-14	0	0	0	0	0	0	0	1	12	11	0	2	0	21.36	0.350001
2012-02-13	positive	0		2010-07-15	0.2	1	0	0	1	0	1	1	13	12	1	3	1	21.51	0.149999
2012-02-13	positive	0		2010-07-16	0	0	0	0	0	0	0	1	13	12	0	2	0	21.02	-0.49
2012-02-13	positive	0		2010-07-17	0	0	0	0	0	0	0	1	13	12	0	2	0	21.02	0
2012-02-13	positive	0		2010-07-18	0	0	0	0	0	0	0	1	13	12	0	2	0	21.02	0
2012-02-13	positive	0		2010-07-19	0	1	0	0	1	0	1	1	14	13	1	3	1	21.59	0.57
2012-02-13	positive	0		2010-07-20	0	0	0	0	0	0	0	1	14	13	0	2	0	21.65	0.06
2012-02-15	positive	0		2010-07-21	0	0	0	0	0	0	0	1	14	13	0	2	0	21.26	-0.39
2012-02-16	positive	0		2010-07-22	0	0	0	0	0	0	0	1	14	13	0	2	0	21.78	0.520001
2012-02-16	positive	0		2010-07-23	0	0	0	0	0	0	0	1	14	13	0	2	0	21.69	-0.09
2012-02-16	positive	0		2010-07-24	0	0	0	0	0	0	0	1	14	13	0	2	0	21.69	0
2012-02-16	positive	0		2010-07-25	0	0	0	0	0	0	0	1	14	13	0	2	0	21.69	0
2012-02-16	positive	0		2010-07-26	0	0	0	0	0	0	0	1	14	13	0	2	0	21.71	0.019998
2012-02-16	positive	0		2010-07-27	0	0	0	0	0	0	0	1	14	13	0	2	0	21.58	-0.129999
2012-02-16	positive	0		2010-07-28	0	0	0	0	0	0	0	1	14	13	0	2	0	21.33	-0.25
2012-02-16	positive	0		2010-07-29	0	0	0	0	0	0	0	1	14	13	0	2	0	21.03	-0.299999
2012-02-16	positive	0		2010-07-30	0	0	0	0	0	0	0	1	14	13	0	2	0	20.6	-0.430001
2012-02-20	positive	0		2010-07-31	0	0	0	0	0	0	0	1	14	13	0	2	0	20.6	0
2012-02-27	positive	0		2010-08-01	0	0	0	0	0	0	0	1	14	13	0	2	0	20.6	0
2012-02-27	positive	0		2010-08-02	0	0	0	0	0	0	0	1	14	13	0	2	0	21.15	0.55
2012-02-28	positive	0		2010-08-03	0	0	0	0	0	0	0	1	14	13	0	2	0	20.87	-0.279999
2012-02-28	positive	0		2010-08-04	0	0	0	0	0	0	0	1	14	13	0	2	0	20.73	-0.140001
2012-02-28	positive	0		2010-08-05	0	0	0	0	0	0	0	1	14	13	0	2	0	20.67	-0.06
2012-02-28	positive	0		2010-08-06	0	0	0	0	0	0	0	1	14	13	0	2	0	20.65	-0.02
2012-02-28	positive	0		2010-08-07	0	0	0	0	0	0	0	1	14	13	0	2	0	20.65	0
2012-02-28	positive	0		2010-08-08	0	0	0	0	0	0	0	1	14	13	0	2	0	20.65	0
2012-02-28	positive	0		2010-08-09	0	0	0	0	0	0	0	1	14	13	0	2	0	20.65	0
2012-02-29	positive	0		2010-08-10	0	0	0	0	0	0	0	1	14	13	0	2	0	19.82	-0.83
2012-03-01	positive	0		2010-08-11	0	0	0	0	0	0	0	1	14	13	0	2	0	19.43	-0.39
2012-03-02	positive	0		2010-08-12	0	0	0	0	0	0	0	1	14	13	0	2	0	19.45	0.020001
2012-03-05	positive	0		2010-08-13	0	0	0	0	0	0	0	1	14	13	0	2	0	19.15	-0.300001
2012-03-05	positive	0		2010-08-14	0	0	0	0	0	0	0	1	14	13	0	2	0	19.15	0
2012-03-05	positive	0		2010-08-15	0	0	0	0	0	0	0	1	14	13	0	2	0	19.15	0
2012-03-05	positive	0		2010-08-16	0	0	0	0	0	0	0	1	14	13	0	2	0	19.47	0.319999
2012-03-07	positive	0		2010-08-17	0	0	0	0	0	0	0	1	14	13	0	2	0	19.53	0.060002
2012-03-07	positive	0		2010-08-18	0	0	0	0	0	0	0	1	14	13	0	2	0	19.59	0.059999
2012-03-13	positive	0		2010-08-19	0	0	0	0	0	0	0	1	14	13	0	2	0	18.9	-0.69
2012-03-16	positive	0		2010-08-20	0	0	0	0	0	0	0	1	14	13	0	2	0	18.91	0.01
2012-03-16	positive	0		2010-08-21	0	0	0	0	0	0	0	1	14	13	0	2	0	18.91	0
2012-03-18	positive	0		2010-08-22	0	0	0	0	0	0	0	1	14	13	0	2	0	18.91	0
2012-03-20	positive	0		2010-08-23	0	0	0	0	0	0	0	1	14	13	0	2	0	18.7	-0.209999
2012-03-21	positive	0		2010-08-24	0	0	0	0	0	0	0	1	14	13	0	2	0	18.41	-0.290001
2012-03-26	positive	0		2010-08-25	0	0	0	0	0	0	0	1	14	13	0	2	0	18.48	0.07
2012-03-26	positive	0		2010-08-26	0	0	0	0	0	0	0	1	14	13	0	2	0	18.18	-0.3
2012-03-27	positive	0		2010-08-27	-0.8	1	1	0	0	1	0	2	14	12	-1	1	1	18.37	0.190001
2012-03-27	positive	0		2010-08-28	0	0	0	0	0	0	0	2	14	12	0	2	0	18.37	0
2012-03-27	positive	0		2010-08-29	0	0	0	0	0	0	0	2	14	12	0	2	0	18.37	0
2012-03-27	positive	0		2010-08-30	-0.0833333	1	1	0	0	1	0	3	14	11	-1	1	1	17.96	-0.410002
2012-03-28	positive	0		2010-08-31	0	0	0	0	0	0	0	3	14	11	0	2	0	17.67	-0.289999
2012-03-29	positive	0		2010-09-01	0	0	0	0	0	0	0	3	14	11	0	2	0	18.14	0.469999
2012-03-29	positive	0		2010-09-02	0	0	0	0	0	0	0	3	14	11	0	2	0	18.28	0.140002
2012-03-29	positive	0		2010-09-03	0	0	0	0	0	0	0	3	14	11	0	2	0	18.43	0.149999
2012-03-30	positive	0		2010-09-04	0	0	0	0	0	0	0	3	14	11	0	2	0	18.43	0
2012-03-30	positive	0		2010-09-05	0	0	0	0	0	0	0	3	14	11	0	2	0	18.43	0
2012-03-30	positive	0		2010-09-06	0	0	0	0	0	0	0	3	14	11	0	2	0	18.43	0
2012-03-30	positive	0		2010-09-07	0	0	0	0	0	0	0	3	14	11	0	2	0	18.12	-0.309999
2012-04-04	positive	0		2010-09-08	0	0	0	0	0	0	0	3	14	11	0	2	0	17.9	-0.220001
2012-04-10	positive	0		2010-09-09	0	0	0	0	0	0	0	3	14	11	0	2	0	18	0.1
2012-04-11	positive	0		2010-09-10	0	0	0	0	0	0	0	3	14	11	0	2	0	17.97	-0.030001
2012-04-11	positive	0		2010-09-11	0	0	0	0	0	0	0	3	14	11	0	2	0	17.97	0
2012-04-11	positive	0		2010-09-12	0	0	0	0	0	0	0	3	14	11	0	2	0	17.97	0
2012-04-12	positive	0		2010-09-13	0	0	0	0	0	0	0	3	14	11	0	2	0	18.56	0.59
2012-04-13	positive	0		2010-09-14	0	1	0	0	1	0	1	3	15	12	1	3	1	18.74	0.180001
2012-04-16	positive	0		2010-09-15	0	0	0	0	0	0	0	3	15	12	0	2	0	18.72	-0.020001
2012-04-17	positive	0		2010-09-16	0	0	0	0	0	0	0	3	15	12	0	2	0	18.97	0.25
2012-04-17	positive	0		2010-09-17	0	0	0	0	0	0	0	3	15	12	0	2	0	18.81	-0.16
2012-04-17	positive	0		2010-09-18	0	0	0	0	0	0	0	3	15	12	0	2	0	18.81	0
2012-04-17	positive	0		2010-09-19	0	0	0	0	0	0	0	3	15	12	0	2	0	18.81	0
2012-04-18	positive	0		2010-09-20	0	0	0	0	0	0	0	3	15	12	0	2	0	18.93	0.120001
2012-04-18	positive	0		2010-09-21	0	0	0	0	0	0	0	3	15	12	0	2	0	19.14	0.209999
2012-04-19	positive	0		2010-09-22	0	1	0	0	1	0	1	3	16	13	1	3	1	19.01	-0.129999
2012-04-19	positive	0		2010-09-23	0	1	0	0	1	0	1	3	17	14	1	3	1	18.98	-0.03
2012-04-19	positive	0		2010-09-24	0	0	0	0	0	0	0	3	17	14	0	2	0	19.42	0.44
2012-04-19	positive	0		2010-09-25	-0.388889	1	1	0	0	1	0	4	17	13	-1	1	1	19.42	0
2012-04-19	positive	0		2010-09-26	0	0	0	0	0	0	0	4	17	13	0	2	0	19.42	0
2012-04-23	positive	0		2010-09-27	0	0	0	0	0	0	0	4	17	13	0	2	0	19.24	-0.18
2012-04-24	positive	0		2010-09-28	0	0	0	0	0	0	0	4	17	13	0	2	0	19.51	0.27
2012-04-24	positive	0		2010-09-29	0	0	0	0	0	0	0	4	17	13	0	2	0	19.24	-0.27
2012-04-25	positive	0		2010-09-30	0	0	0	0	0	0	0	4	17	13	0	2	0	19.2	-0.039999
2012-04-25	positive	0		2010-10-01	0	0	0	0	0	0	0	4	17	13	0	2	0	19.32	0.119999
2012-04-27	positive	0		2010-10-02	0	0	0	0	0	0	0	4	17	13	0	2	0	19.32	0
2012-05-01	positive	0		2010-10-03	0	0	0	0	0	0	0	4	17	13	0	2	0	19.32	0
2012-05-01	positive	0		2010-10-04	0	0	0	0	0	0	0	4	17	13	0	2	0	18.87	-0.449999
2012-05-01	positive	0		2010-10-05	0	0	0	0	0	0	0	4	17	13	0	2	0	19.15	0.279999
2012-05-02	positive	0		2010-10-06	0	0	0	0	0	0	0	4	17	13	0	2	0	19.31	0.159999
2012-05-02	positive	0		2010-10-07	0	0	0	0	0	0	0	4	17	13	0	2	0	19.4	0.090001
2012-05-03	positive	0		2010-10-08	0	0	0	0	0	0	0	4	17	13	0	2	0	19.52	0.12
2012-05-03	positive	0		2010-10-09	0	0	0	0	0	0	0	4	17	13	0	2	0	19.52	0
2012-05-03	positive	0		2010-10-10	0	0	0	0	0	0	0	4	17	13	0	2	0	19.52	0
2012-05-07	positive	0		2010-10-11	0	0	0	0	0	0	0	4	17	13	0	2	0	19.56	0.039999
2012-05-09	positive	0		2010-10-12	-0.208333	1	1	0	0	1	0	5	17	12	-1	1	1	19.77	0.210001
2012-05-09	positive	0		2010-10-13	0.2	2	0	0	2	0	1	5	18	13	1	3	2	19.24	-0.53
2012-05-14	positive	0		2010-10-14	0	1	0	0	1	0	1	5	19	14	1	3	1	19.32	0.08
2012-05-16	positive	0		2010-10-15	0	0	0	0	0	0	0	5	19	14	0	2	0	19.32	0
2012-05-21	positive	0		2010-10-16	0	0	0	0	0	0	0	5	19	14	0	2	0	19.32	0
2012-05-22	positive	0		2010-10-17	0	0	0	0	0	0	0	5	19	14	0	2	0	19.32	0
2012-05-22	positive	0		2010-10-18	0	0	0	0	0	0	0	5	19	14	0	2	0	19.19	-0.129999
2012-05-22	positive	0		2010-10-19	0	0	0	0	0	0	0	5	19	14	0	2	0	19.21	0.019998
2012-05-22	positive	0		2010-10-20	0	0	0	0	0	0	0	5	19	14	0	2	0	19.64	0.43
2012-05-23	positive	0		2010-10-21	0	0	0	0	0	0	0	5	19	14	0	2	0	19.76	0.120001
2012-05-23	positive	0		2010-10-22	0	0	0	0	0	0	0	5	19	14	0	2	0	19.84	0.08
2012-05-23	positive	0		2010-10-23	0	0	0	0	0	0	0	5	19	14	0	2	0	19.84	0
2012-05-23	positive	0		2010-10-24	0	0	0	0	0	0	0	5	19	14	0	2	0	19.84	0
2012-05-25	positive	0		2010-10-25	0	0	0	0	0	0	0	5	19	14	0	2	0	19.87	0.030001
2012-05-26	positive	0		2010-10-26	0	0	0	0	0	0	0	5	19	14	0	2	0	20.04	0.17
2012-05-26	positive	0		2010-10-27	0	0	0	0	0	0	0	5	19	14	0	2	0	20.19	0.15
2012-05-26	positive	0		2010-10-28	0	0	0	0	0	0	0	5	19	14	0	2	0	20.47	0.279998
2012-05-27	positive	0		2010-10-29	0	0	0	0	0	0	0	5	19	14	0	2	0	20.05	-0.42
2012-05-27	positive	0		2010-10-30	0	0	0	0	0	0	0	5	19	14	0	2	0	20.05	0
2012-05-28	positive	0		2010-10-31	0	0	0	0	0	0	0	5	19	14	0	2	0	20.05	0
2012-05-29	positive	0		2010-11-01	0	0	0	0	0	0	0	5	19	14	0	2	0	20.57	0.520001
2012-05-31	positive	0		2010-11-02	0	0	0	0	0	0	0	5	19	14	0	2	0	20.34	-0.23
2012-06-02	positive	0		2010-11-03	0	0	0	0	0	0	0	5	19	14	0	2	0	20.48	0.14
2012-06-05	positive	0		2010-11-04	0	0	0	0	0	0	0	5	19	14	0	2	0	20.97	0.489999
2012-06-06	positive	0		2010-11-05	0	0	0	0	0	0	0	5	19	14	0	2	0	21.24	0.270001
2012-06-07	positive	0		2010-11-06	0	0	0	0	0	0	0	5	19	14	0	2	0	21.24	0
2012-06-07	positive	0		2010-11-07	0	0	0	0	0	0	0	5	19	14	0	2	0	21.24	0
2012-06-08	positive	0		2010-11-08	0	0	0	0	0	0	0	5	19	14	0	2	0	21.23	-0.01
2012-06-11	positive	0		2010-11-09	0	0	0	0	0	0	0	5	19	14	0	2	0	21.16	-0.07
2012-06-11	positive	0		2010-11-10	0	0	0	0	0	0	0	5	19	14	0	2	0	21.04	-0.119999
2012-06-14	positive	0		2010-11-11	0	0	0	0	0	0	0	5	19	14	0	2	0	21.21	0.169998
2012-06-17	positive	0		2010-11-12	0	0	0	0	0	0	0	5	19	14	0	2	0	21.53	0.320002
2012-06-18	positive	0		2010-11-13	0	0	0	0	0	0	0	5	19	14	0	2	0	21.53	0
2012-06-18	positive	0		2010-11-14	0	0	0	0	0	0	0	5	19	14	0	2	0	21.53	0
2012-06-18	positive	0		2010-11-15	0	0	0	0	0	0	0	5	19	14	0	2	0	21.3	-0.230002
2012-06-19	positive	0		2010-11-16	0	0	0	0	0	0	0	5	19	14	0	2	0	21.07	-0.229999
2012-06-19	positive	0		2010-11-17	0	0	0	0	0	0	0	5	19	14	0	2	0	21.08	0.01
2012-06-20	positive	0		2010-11-18	0	0	0	0	0	0	0	5	19	14	0	2	0	21.02	-0.06
2012-06-23	positive	0		2010-11-19	0	0	0	0	0	0	0	5	19	14	0	2	0	21.14	0.119999
2012-06-24	positive	0		2010-11-20	0	0	0	0	0	0	0	5	19	14	0	2	0	21.14	0
2012-06-25	positive	0		2010-11-21	0	0	0	0	0	0	0	5	19	14	0	2	0	21.14	0
2012-06-25	positive	0		2010-11-22	0	0	0	0	0	0	0	5	19	14	0	2	0	21.25	0.110001
2012-06-25	positive	0		2010-11-23	0	0	0	0	0	0	0	5	19	14	0	2	0	21.09	-0.16
2012-06-29	positive	0		2010-11-24	0	0	0	0	0	0	0	5	19	14	0	2	0	21.39	0.299999
2012-06-29	positive	0		2010-11-25	0	0	0	0	0	0	0	5	19	14	0	2	0	21.39	0
2012-06-30	positive	0		2010-11-26	0	0	0	0	0	0	0	5	19	14	0	2	0	21.34	-0.049999
2012-07-04	positive	0		2010-11-27	0	0	0	0	0	0	0	5	19	14	0	2	0	21.34	0
2012-07-06	positive	0		2010-11-28	0	0	0	0	0	0	0	5	19	14	0	2	0	21.34	0
2012-07-08	positive	0		2010-11-29	0	0	0	0	0	0	0	5	19	14	0	2	0	21.33	-0.01
2012-07-09	positive	0		2010-11-30	0	0	0	0	0	0	0	5	19	14	0	2	0	21.16	-0.17
2012-07-09	positive	0		2010-12-01	0	0	0	0	0	0	0	5	19	14	0	2	0	21.48	0.32
2012-07-10	positive	0		2010-12-02	0	0	0	0	0	0	0	5	19	14	0	2	0	21.7	0.220001
2012-07-11	positive	0		2010-12-03	0	0	0	0	0	0	0	5	19	14	0	2	0	21.69	-0.01
2012-07-12	positive	0		2010-12-04	0	0	0	0	0	0	0	5	19	14	0	2	0	21.69	0
2012-07-12	positive	0		2010-12-05	0	0	0	0	0	0	0	5	19	14	0	2	0	21.69	0
2012-07-12	positive	0		2010-12-06	0	0	0	0	0	0	0	5	19	14	0	2	0	21.7	0.01
2012-07-12	positive	0		2010-12-07	0	0	0	0	0	0	0	5	19	14	0	2	0	21.58	-0.120001
2012-07-12	positive	0		2010-12-08	0	0	0	0	0	0	0	5	19	14	0	2	0	21.82	0.24
2012-07-13	positive	0		2010-12-09	0	0	0	0	0	0	0	5	19	14	0	2	0	21.81	-0.010001
2012-07-17	positive	0		2010-12-10	0	0	0	0	0	0	0	5	19	14	0	2	0	21.91	0.100001
2012-07-17	positive	0		2010-12-11	0	0	0	0	0	0	0	5	19	14	0	2	0	21.91	0
2012-07-17	positive	0		2010-12-12	0	0	0	0	0	0	0	5	19	14	0	2	0	21.91	0
2012-07-21	positive	0		2010-12-13	0	0	0	0	0	0	0	5	19	14	0	2	0	21.5	-0.41
2012-07-22	positive	0		2010-12-14	0	0	0	0	0	0	0	5	19	14	0	2	0	21.47	-0.030001
2012-07-23	positive	0		2010-12-15	0	0	0	0	0	0	0	5	19	14	0	2	0	21.28	-0.189998
2012-07-23	positive	0		2010-12-16	0	0	0	0	0	0	0	5	19	14	0	2	0	21.3	0.019998
2012-07-26	positive	0		2010-12-17	0	0	0	0	0	0	0	5	19	14	0	2	0	21.46	0.16
2012-07-27	positive	0		2010-12-18	0	0	0	0	0	0	0	5	19	14	0	2	0	21.46	0
2012-07-27	positive	0		2010-12-19	0	0	0	0	0	0	0	5	19	14	0	2	0	21.46	0
2012-08-03	positive	0		2010-12-20	0	0	0	0	0	0	0	5	19	14	0	2	0	21.23	-0.229999
2012-08-04	positive	0		2010-12-21	0	0	0	0	0	0	0	5	19	14	0	2	0	21.1	-0.13
2012-08-04	positive	0		2010-12-22	0	0	0	0	0	0	0	5	19	14	0	2	0	20.89	-0.210001
2012-08-04	positive	0		2010-12-23	0	0	0	0	0	0	0	5	19	14	0	2	0	20.84	-0.049999
2012-08-08	positive	0		2010-12-24	0	0	0	0	0	0	0	5	19	14	0	2	0	20.84	0
2012-08-08	positive	0		2010-12-25	0	0	0	0	0	0	0	5	19	14	0	2	0	20.84	0
2012-08-08	positive	0		2010-12-26	0	0	0	0	0	0	0	5	19	14	0	2	0	20.84	0
2012-08-10	positive	0		2010-12-27	0	0	0	0	0	0	0	5	19	14	0	2	0	20.84	0
2012-08-12	positive	0		2010-12-28	0	0	0	0	0	0	0	5	19	14	0	2	0	20.88	0.039999
2012-08-16	positive	0		2010-12-29	0	0	0	0	0	0	0	5	19	14	0	2	0	20.94	0.060002
2012-08-25	positive	0		2010-12-30	0	1	0	0	1	0	1	5	20	15	1	3	1	21.02	0.079999
2012-09-05	positive	0		2010-12-31	0	0	0	0	0	0	0	5	20	15	0	2	0	21.03	0.010001
2012-09-06	positive	0		2011-01-01	0	0	0	0	0	0	0	5	20	15	0	2	0	21.03	0
2012-09-10	positive	0		2011-01-02	0	0	0	0	0	0	0	5	20	15	0	2	0	21.03	0
2012-09-14	positive	0		2011-01-03	0	0	0	0	0	0	0	5	20	15	0	2	0	20.85	-0.180001
2012-09-18	positive	0		2011-01-04	0	0	0	0	0	0	0	5	20	15	0	2	0	21.15	0.3
2012-09-18	positive	0		2011-01-05	0	0	0	0	0	0	0	5	20	15	0	2	0	20.94	-0.209999
2012-09-26	positive	0		2011-01-06	0	0	0	0	0	0	0	5	20	15	0	2	0	20.77	-0.170001
2012-09-27	positive	0		2011-01-07	0	0	0	0	0	0	0	5	20	15	0	2	0	20.66	-0.11
2012-09-27	positive	0		2011-01-08	0	0	0	0	0	0	0	5	20	15	0	2	0	20.66	0
2012-09-28	positive	0		2011-01-09	0	0	0	0	0	0	0	5	20	15	0	2	0	20.66	0
2012-09-30	positive	0		2011-01-10	0	0	0	0	0	0	0	5	20	15	0	2	0	20.69	0.030001
2012-10-01	positive	0		2011-01-11	0	0	0	0	0	0	0	5	20	15	0	2	0	21.05	0.359998
2012-10-03	positive	0		2011-01-12	0	0	0	0	0	0	0	5	20	15	0	2	0	21.3	0.25
2012-10-03	positive	0		2011-01-13	0.4	2	1	0	1	0.5	0.5	5.5	20.5	14	-1	1	1	21.29	-0.009998
2012-10-03	positive	0		2011-01-14	0	0	0	0	0	0	0	5.5	20.5	14	0	2	0	21.08	-0.210001
2012-10-04	positive	0		2011-01-15	0	0	0	0	0	0	0	5.5	20.5	14	0	2	0	21.08	0
2012-10-05	positive	0		2011-01-16	0	0	0	0	0	0	0	5.5	20.5	14	0	2	0	21.08	0
2012-10-06	positive	0		2011-01-17	0	0	0	0	0	0	0	5.5	20.5	14	0	2	0	21.08	0
2012-10-12	positive	0		2011-01-18	0	0	0	0	0	0	0	5.5	20.5	14	0	2	0	21.08	0
2012-10-14	positive	0		2011-01-19	0	1	0	0	1	0	1	5.5	21.5	15	1	3	1	21.01	-0.07
2012-10-16	positive	0		2011-01-20	0	0	0	0	0	0	0	5.5	21.5	15	0	2	0	20.95	-0.059999
2012-10-19	positive	0		2011-01-21	0	0	0	0	0	0	0	5.5	21.5	15	0	2	0	20.82	-0.130001
2012-10-19	positive	0		2011-01-22	0	0	0	0	0	0	0	5.5	21.5	15	0	2	0	20.82	0
2012-10-20	positive	0		2011-01-23	0	0	0	0	0	0	0	5.5	21.5	15	0	2	0	20.82	0
2012-10-25	positive	0		2011-01-24	0	0	0	0	0	0	0	5.5	21.5	15	0	2	0	21.24	0.42
2012-10-26	positive	0		2011-01-25	0	0	0	0	0	0	0	5.5	21.5	15	0	2	0	21.55	0.309999
2012-10-26	positive	0		2011-01-26	0	0	0	0	0	0	0	5.5	21.5	15	0	2	0	21.75	0.200001
2012-10-27	positive	0		2011-01-27	0	0	0	0	0	0	0	5.5	21.5	15	0	2	0	21.75	0
2012-10-29	positive	0		2011-01-28	0	0	0	0	0	0	0	5.5	21.5	15	0	2	0	21.46	-0.290001
2012-10-30	positive	0		2011-01-29	0	0	0	0	0	0	0	5.5	21.5	15	0	2	0	21.46	0
2012-10-31	positive	0		2011-01-30	0	0	0	0	0	0	0	5.5	21.5	15	0	2	0	21.46	0
2012-11-02	positive	0		2011-01-31	0	0	0	0	0	0	0	5.5	21.5	15	0	2	0	21.46	0
2012-11-03	positive	0		2011-02-01	0	0	0	0	0	0	0	5.5	21.5	15	0	2	0	21.48	0.020001
2012-11-03	positive	0		2011-02-02	0	2	0	0	2	0	1	5.5	22.5	16	1	3	2	21.56	0.079999
2012-11-04	positive	0		2011-02-03	0	0	0	0	0	0	0	5.5	22.5	16	0	2	0	21.57	0.010001
2012-11-04	positive	0		2011-02-04	0	0	0	0	0	0	0	5.5	22.5	16	0	2	0	21.68	0.11
2012-11-05	positive	0		2011-02-05	0	0	0	0	0	0	0	5.5	22.5	16	0	2	0	21.68	0
2012-11-05	positive	0		2011-02-06	0	0	0	0	0	0	0	5.5	22.5	16	0	2	0	21.68	0
2012-11-05	positive	0		2011-02-07	0	0	0	0	0	0	0	5.5	22.5	16	0	2	0	21.69	0.010001
2012-11-06	positive	0		2011-02-08	0	0	0	0	0	0	0	5.5	22.5	16	0	2	0	21.64	-0.050002
2012-11-06	positive	0		2011-02-09	0	0	0	0	0	0	0	5.5	22.5	16	0	2	0	21.46	-0.18
2012-11-07	positive	0		2011-02-10	0	0	0	0	0	0	0	5.5	22.5	16	0	2	0	21.8	0.34
2012-11-09	positive	0		2011-02-11	0	0	0	0	0	0	0	5.5	22.5	16	0	2	0	21.76	-0.039999
2012-11-10	positive	0		2011-02-12	0	0	0	0	0	0	0	5.5	22.5	16	0	2	0	21.76	0
2012-11-12	positive	0		2011-02-13	0	0	0	0	0	0	0	5.5	22.5	16	0	2	0	21.76	0
2012-11-13	positive	0		2011-02-14	0	0	0	0	0	0	0	5.5	22.5	16	0	2	0	21.57	-0.19
2012-11-13	positive	0		2011-02-15	0	0	0	0	0	0	0	5.5	22.5	16	0	2	0	21.45	-0.119999
2012-11-13	positive	0		2011-02-16	0	0	0	0	0	0	0	5.5	22.5	16	0	2	0	21.75	0.299999
2012-11-14	positive	0		2011-02-17	0	0	0	0	0	0	0	5.5	22.5	16	0	2	0	21.97	0.219999
2012-11-15	positive	0		2011-02-18	0	0	0	0	0	0	0	5.5	22.5	16	0	2	0	22.14	0.17
2012-11-15	positive	0		2011-02-19	0	0	0	0	0	0	0	5.5	22.5	16	0	2	0	22.14	0
2012-11-15	positive	0		2011-02-20	0	0	0	0	0	0	0	5.5	22.5	16	0	2	0	22.14	0
2012-11-16	positive	0		2011-02-21	0	0	0	0	0	0	0	5.5	22.5	16	0	2	0	22.14	0
2012-11-16	positive	0		2011-02-22	0	0	0	0	0	0	0	5.5	22.5	16	0	2	0	21.81	-0.33
2012-11-18	positive	0		2011-02-23	0	0	0	0	0	0	0	5.5	22.5	16	0	2	0	21.15	-0.659999
2012-11-20	positive	0		2011-02-24	0	0	0	0	0	0	0	5.5	22.5	16	0	2	0	21.29	0.140001
2012-11-20	positive	0		2011-02-25	0	0	0	0	0	0	0	5.5	22.5	16	0	2	0	21.86	0.57
2012-11-21	positive	0		2011-02-26	0	0	0	0	0	0	0	5.5	22.5	16	0	2	0	21.86	0
2012-11-21	positive	0		2011-02-27	0	0	0	0	0	0	0	5.5	22.5	16	0	2	0	21.86	0
2012-11-23	positive	0		2011-02-28	0	0	0	0	0	0	0	5.5	22.5	16	0	2	0	21.47	-0.390002
2012-11-23	positive	0		2011-03-01	0	1	0	0	1	0	1	5.5	23.5	17	1	3	1	21.39	-0.08
2012-11-25	positive	0		2011-03-02	0	0	0	0	0	0	0	5.5	23.5	17	0	2	0	21.49	0.100001
2012-11-26	positive	0		2011-03-03	0	0	0	0	0	0	0	5.5	23.5	17	0	2	0	21.79	0.300001
2012-11-29	positive	0		2011-03-04	0	0	0	0	0	0	0	5.5	23.5	17	0	2	0	21.56	-0.230002
2012-12-01	positive	0		2011-03-05	0	0	0	0	0	0	0	5.5	23.5	17	0	2	0	21.56	0
2012-12-01	positive	0		2011-03-06	0	0	0	0	0	0	0	5.5	23.5	17	0	2	0	21.56	0
2012-12-02	positive	0		2011-03-07	0	0	0	0	0	0	0	5.5	23.5	17	0	2	0	21.21	-0.35
2012-12-05	positive	0		2011-03-08	0	0	0	0	0	0	0	5.5	23.5	17	0	2	0	21.13	-0.08
2012-12-05	positive	0		2011-03-09	0	0	0	0	0	0	0	5.5	23.5	17	0	2	0	21.2	0.070002
2012-12-05	positive	0		2011-03-10	0	0	0	0	0	0	0	5.5	23.5	17	0	2	0	20.79	-0.41
2012-12-06	positive	0		2011-03-11	0	0	0	0	0	0	0	5.5	23.5	17	0	2	0	20.87	0.08
2012-12-06	positive	0		2011-03-12	0	0	0	0	0	0	0	5.5	23.5	17	0	2	0	20.87	0
2012-12-07	positive	0		2011-03-13	0	0	0	0	0	0	0	5.5	23.5	17	0	2	0	20.87	0
2012-12-09	positive	0		2011-03-14	0	1	0	0	1	0	1	5.5	24.5	18	1	3	1	20.84	-0.030001
2012-12-09	positive	0		2011-03-15	0	0	0	0	0	0	0	5.5	24.5	18	0	2	0	20.18	-0.66
2012-12-12	positive	0		2011-03-16	0	0	0	0	0	0	0	5.5	24.5	18	0	2	0	19.81	-0.370001
2012-12-12	positive	0		2011-03-17	0	0	0	0	0	0	0	5.5	24.5	18	0	2	0	19.9	0.090001
2012-12-13	positive	0		2011-03-18	0	0	0	0	0	0	0	5.5	24.5	18	0	2	0	19.93	0.03
2012-12-13	positive	0		2011-03-19	0	0	0	0	0	0	0	5.5	24.5	18	0	2	0	19.93	0
2012-12-13	positive	0		2011-03-20	0	0	0	0	0	0	0	5.5	24.5	18	0	2	0	19.93	0
2012-12-14	positive	0		2011-03-21	0	0	0	0	0	0	0	5.5	24.5	18	0	2	0	20.19	0.260001
2012-12-15	positive	0		2011-03-22	0.4	1	0	0	1	0	1	5.5	25.5	19	1	3	1	20.15	-0.040001
2012-12-15	positive	0		2011-03-23	0	1	0	0	1	0	1	5.5	26.5	20	1	3	1	20.29	0.140001
2012-12-15	positive	0		2011-03-24	0	0	0	0	0	0	0	5.5	26.5	20	0	2	0	20.38	0.089998
2012-12-16	positive	0		2011-03-25	0	1	0	0	1	0	1	5.5	27.5	21	1	3	1	20.37	-0.009998
2012-12-16	positive	0		2011-03-26	0	0	0	0	0	0	0	5.5	27.5	21	0	2	0	20.37	0
2012-12-19	positive	0		2011-03-27	0	0	0	0	0	0	0	5.5	27.5	21	0	2	0	20.37	0
2012-12-20	positive	0		2011-03-28	1.1	2	0	0	2	0	1	5.5	28.5	22	1	3	2	20.34	-0.030001
2012-12-20	positive	0		2011-03-29	0	0	0	0	0	0	0	5.5	28.5	22	0	2	0	20.28	-0.059999
2012-12-20	positive	0		2011-03-30	0	0	0	0	0	0	0	5.5	28.5	22	0	2	0	20.46	0.179998
2012-12-21	positive	0		2011-03-31	0	0	0	0	0	0	0	5.5	28.5	22	0	2	0	20.18	-0.279999
2012-12-21	positive	0		2011-04-01	0	0	0	0	0	0	0	5.5	28.5	22	0	2	0	19.72	-0.460001
2012-12-23	positive	0		2011-04-02	0	0	0	0	0	0	0	5.5	28.5	22	0	2	0	19.72	0
2012-12-26	positive	0		2011-04-03	0	0	0	0	0	0	0	5.5	28.5	22	0	2	0	19.72	0
2012-12-26	positive	0		2011-04-04	0	0	0	0	0	0	0	5.5	28.5	22	0	2	0	19.49	-0.229999
2012-12-26	positive	0		2011-04-05	0	0	0	0	0	0	0	5.5	28.5	22	0	2	0	19.71	0.219999
2012-12-28	positive	0		2011-04-06	-0.75	1	1	0	0	1	0	6.5	28.5	21	-1	1	1	19.95	0.240002
2012-12-29	positive	0		2011-04-07	0	0	0	0	0	0	0	6.5	28.5	21	0	2	0	20.03	0.08
2013-01-03	positive	0		2011-04-08	0	0	0	0	0	0	0	6.5	28.5	21	0	2	0	20.02	-0.010001
2013-01-05	positive	0		2011-04-09	0	0	0	0	0	0	0	6.5	28.5	21	0	2	0	20.02	0
2013-01-06	positive	0		2011-04-10	0	0	0	0	0	0	0	6.5	28.5	21	0	2	0	20.02	0
2013-01-07	positive	0		2011-04-11	0.375	2	1	0	1	0.5	0.5	7	29	20	-1	1	1	20.12	0.100001
2013-01-08	positive	0		2011-04-12	0	0	0	0	0	0	0	7	29	20	0	2	0	19.76	-0.360001
2013-01-08	positive	0		2011-04-13	0	1	0	0	1	0	1	7	30	21	1	3	1	19.78	0.020001
2013-01-08	positive	0		2011-04-14	0	0	0	0	0	0	0	7	30	21	0	2	0	19.58	-0.200001
2013-01-11	positive	0		2011-04-15	0	1	0	0	1	0	1	7	31	22	1	3	1	19.75	0.17
2013-01-15	positive	0		2011-04-16	0	0	0	0	0	0	0	7	31	22	0	2	0	19.75	0
2013-01-16	positive	0		2011-04-17	0	0	0	0	0	0	0	7	31	22	0	2	0	19.75	0
2013-01-17	positive	0		2011-04-18	0	0	0	0	0	0	0	7	31	22	0	2	0	19.62	-0.129999
2013-01-17	positive	0		2011-04-19	0.65	1	0	0	1	0	1	7	32	23	1	3	1	19.86	0.24
2013-01-17	positive	0		2011-04-20	0.7	2	0	0	2	0	1	7	33	24	1	3	2	21.41	1.55
2013-01-18	positive	0		2011-04-21	0	0	0	0	0	0	0	7	33	24	0	2	0	21.46	0.049999
2013-01-18	positive	0		2011-04-22	0	0	0	0	0	0	0	7	33	24	0	2	0	21.46	0
2013-01-18	positive	0		2011-04-23	0	0	0	0	0	0	0	7	33	24	0	2	0	21.46	0
2013-01-20	positive	0		2011-04-24	0	0	0	0	0	0	0	7	33	24	0	2	0	21.46	0
2013-01-20	positive	0		2011-04-25	0	0	0	0	0	0	0	7	33	24	0	2	0	21.94	0.480002
2013-01-20	positive	0		2011-04-26	0	0	0	0	0	0	0	7	33	24	0	2	0	22.48	0.539999
2013-01-21	positive	0		2011-04-27	0	0	0	0	0	0	0	7	33	24	0	2	0	22.63	0.149999
2013-01-22	positive	0		2011-04-28	0	0	0	0	0	0	0	7	33	24	0	2	0	22.8	0.17
2013-01-22	positive	0		2011-04-29	0	0	0	0	0	0	0	7	33	24	0	2	0	23.15	0.350001
2013-01-22	positive	0		2011-04-30	0	1	0	0	1	0	1	7	34	25	1	3	1	23.15	0
2013-01-23	positive	0		2011-05-01	0	0	0	0	0	0	0	7	34	25	0	2	0	23.15	0
2013-01-23	positive	0		2011-05-02	0	0	0	0	0	0	0	7	34	25	0	2	0	22.91	-0.24
2013-01-24	positive	0		2011-05-03	0	0	0	0	0	0	0	7	34	25	0	2	0	23.23	0.32
2013-01-26	positive	0		2011-05-04	0	0	0	0	0	0	0	7	34	25	0	2	0	23.5	0.27
2013-01-26	positive	0		2011-05-05	0	1	0	0	1	0	1	7	35	26	1	3	1	23.61	0.110001
2013-01-27	positive	0		2011-05-06	0	0	0	0	0	0	0	7	35	26	0	2	0	23.25	-0.360001
2013-01-28	positive	0		2011-05-07	0	0	0	0	0	0	0	7	35	26	0	2	0	23.25	0
2013-01-30	positive	0		2011-05-08	0	0	0	0	0	0	0	7	35	26	0	2	0	23.25	0
2013-01-30	positive	0		2011-05-09	0	0	0	0	0	0	0	7	35	26	0	2	0	22.76	-0.49
2013-01-30	positive	0		2011-05-10	0	0	0	0	0	0	0	7	35	26	0	2	0	23.03	0.270001
2013-01-30	positive	0		2011-05-11	0	0	0	0	0	0	0	7	35	26	0	2	0	23.41	0.379999
2013-02-01	positive	0		2011-05-12	0	0	0	0	0	0	0	7	35	26	0	2	0	23.71	0.299999
2013-02-01	positive	0		2011-05-13	0	0	0	0	0	0	0	7	35	26	0	2	0	23.41	-0.299999
2013-02-02	positive	0		2011-05-14	0	0	0	0	0	0	0	7	35	26	0	2	0	23.41	0
2013-02-02	positive	0		2011-05-15	0	0	0	0	0	0	0	7	35	26	0	2	0	23.41	0
2013-02-05	positive	0		2011-05-16	0	0	0	0	0	0	0	7	35	26	0	2	0	23.64	0.229999
2013-02-06	positive	0		2011-05-17	0	0	0	0	0	0	0	7	35	26	0	2	0	23.55	-0.09
2013-02-06	positive	0		2011-05-18	0	0	0	0	0	0	0	7	35	26	0	2	0	23.88	0.33
2013-02-06	positive	0		2011-05-19	0	0	0	0	0	0	0	7	35	26	0	2	0	23.54	-0.339998
2013-02-06	positive	0		2011-05-20	0	0	0	0	0	0	0	7	35	26	0	2	0	23.22	-0.320002
2013-02-07	positive	0		2011-05-21	0	0	0	0	0	0	0	7	35	26	0	2	0	23.22	0
2013-02-08	positive	0		2011-05-22	0	0	0	0	0	0	0	7	35	26	0	2	0	23.22	0
2013-02-09	positive	0		2011-05-23	0	0	0	0	0	0	0	7	35	26	0	2	0	22.86	-0.359998
2013-02-12	positive	0		2011-05-24	0	0	0	0	0	0	0	7	35	26	0	2	0	22.61	-0.25
2013-02-13	positive	0		2011-05-25	0	0	0	0	0	0	0	7	35	26	0	2	0	22.68	0.069999
2013-02-13	positive	0		2011-05-26	0	0	0	0	0	0	0	7	35	26	0	2	0	22.5	-0.18
2013-02-14	positive	0		2011-05-27	0	0	0	0	0	0	0	7	35	26	0	2	0	22.21	-0.290001
2013-02-15	positive	0		2011-05-28	0.025	1	0	0	1	0	1	7	36	27	1	3	1	22.21	0
2013-02-16	positive	0		2011-05-29	0	0	0	0	0	0	0	7	36	27	0	2	0	22.21	0
2013-02-18	positive	0		2011-05-30	0	0	0	0	0	0	0	7	36	27	0	2	0	22.21	0
2013-02-19	positive	0		2011-05-31	0	0	0	0	0	0	0	7	36	27	0	2	0	22.51	0.300001
2013-02-19	positive	0		2011-06-01	0	0	0	0	0	0	0	7	36	27	0	2	0	22	-0.51
2013-02-21	positive	0		2011-06-02	0	0	0	0	0	0	0	7	36	27	0	2	0	22.09	0.09
2013-02-22	positive	0		2011-06-03	0	0	0	0	0	0	0	7	36	27	0	2	0	21.73	-0.36
2013-02-23	positive	0		2011-06-04	0	0	0	0	0	0	0	7	36	27	0	2	0	21.73	0
2013-02-24	positive	0		2011-06-05	0	0	0	0	0	0	0	7	36	27	0	2	0	21.73	0
2013-02-27	positive	0		2011-06-06	0	1	0	0	1	0	1	7	37	28	1	3	1	21.83	0.1
2013-02-28	positive	0		2011-06-07	0.466667	2	0	0	2	0	1	7	38	29	1	3	2	22.06	0.229999
2013-03-02	positive	0		2011-06-08	0	0	0	0	0	0	0	7	38	29	0	2	0	21.82	-0.239999
2013-03-04	positive	0		2011-06-09	0	0	0	0	0	0	0	7	38	29	0	2	0	21.76	-0.06
2013-03-04	positive	0		2011-06-10	-0.305176	1	1	0	0	1	0	8	38	28	-1	1	1	21.38	-0.380001
2013-03-05	positive	0		2011-06-11	0	0	0	0	0	0	0	8	38	28	0	2	0	21.38	0
2013-03-05	positive	0		2011-06-12	0	0	0	0	0	0	0	8	38	28	0	2	0	21.38	0
2013-03-06	positive	0		2011-06-13	0	0	0	0	0	0	0	8	38	28	0	2	0	21.39	0.01
2013-03-10	positive	0		2011-06-14	0	0	0	0	0	0	0	8	38	28	0	2	0	21.82	0.430001
2013-03-11	positive	0		2011-06-15	0	0	0	0	0	0	0	8	38	28	0	2	0	21.42	-0.4
2013-03-13	positive	0		2011-06-16	0	0	0	0	0	0	0	8	38	28	0	2	0	21.42	0
2013-03-13	positive	0		2011-06-17	0	0	0	0	0	0	0	8	38	28	0	2	0	21.19	-0.229999
2013-03-13	positive	0		2011-06-18	0	0	0	0	0	0	0	8	38	28	0	2	0	21.19	0
2013-03-14	positive	0		2011-06-19	0	0	0	0	0	0	0	8	38	28	0	2	0	21.19	0
2013-03-14	positive	0		2011-06-20	0	1	0	0	1	0	1	8	39	29	1	3	1	21.33	0.139999
2013-03-16	positive	0		2011-06-21	0	0	0	0	0	0	0	8	39	29	0	2	0	21.65	0.32
2013-03-17	positive	0		2011-06-22	0	0	0	0	0	0	0	8	39	29	0	2	0	21.4	-0.25
2013-03-17	positive	0		2011-06-23	0	0	0	0	0	0	0	8	39	29	0	2	0	21.71	0.309999
2013-03-19	positive	0		2011-06-24	0	0	0	0	0	0	0	8	39	29	0	2	0	21.2	-0.509998
2013-03-19	positive	0		2011-06-25	0	0	0	0	0	0	0	8	39	29	0	2	0	21.2	0
2013-03-20	positive	0		2011-06-26	0	0	0	0	0	0	0	8	39	29	0	2	0	21.2	0
2013-03-20	positive	0		2011-06-27	0	0	0	0	0	0	0	8	39	29	0	2	0	21.34	0.139999
2013-03-23	positive	0		2011-06-28	0	0	0	0	0	0	0	8	39	29	0	2	0	21.49	0.15
2013-03-24	positive	0		2011-06-29	0	0	0	0	0	0	0	8	39	29	0	2	0	21.39	-0.100001
2013-03-28	positive	0		2011-06-30	0	0	0	0	0	0	0	8	39	29	0	2	0	22.16	0.770001
2013-03-31	positive	0		2011-07-01	0	0	0	0	0	0	0	8	39	29	0	2	0	22.53	0.370001
2013-03-31	positive	0		2011-07-02	0	0	0	0	0	0	0	8	39	29	0	2	0	22.53	0
2013-04-01	positive	0		2011-07-03	0	0	0	0	0	0	0	8	39	29	0	2	0	22.53	0
2013-04-02	positive	0		2011-07-04	0	0	0	0	0	0	0	8	39	29	0	2	0	22.53	0
2013-04-02	positive	0		2011-07-05	0	0	0	0	0	0	0	8	39	29	0	2	0	22.44	-0.09
2013-04-02	positive	0		2011-07-06	0	0	0	0	0	0	0	8	39	29	0	2	0	22.75	0.309999
2013-04-02	positive	0		2011-07-07	0	0	0	0	0	0	0	8	39	29	0	2	0	23.23	0.48
2013-04-02	positive	0		2011-07-08	0	0	0	0	0	0	0	8	39	29	0	2	0	23.09	-0.14
2013-04-02	positive	0		2011-07-09	0	0	0	0	0	0	0	8	39	29	0	2	0	23.09	0
2013-04-03	positive	0		2011-07-10	0	0	0	0	0	0	0	8	39	29	0	2	0	23.09	0
2013-04-03	positive	0		2011-07-11	0	0	0	0	0	0	0	8	39	29	0	2	0	22.85	-0.24
2013-04-04	positive	0		2011-07-12	0	1	0	0	1	0	1	8	40	30	1	3	1	22.45	-0.399999
2013-04-05	positive	0		2011-07-13	0	0	0	0	0	0	0	8	40	30	0	2	0	22.48	0.029999
2013-04-06	positive	0		2011-07-14	0	0	0	0	0	0	0	8	40	30	0	2	0	22.27	-0.21
2013-04-07	positive	0		2011-07-15	0	1	0	0	1	0	1	8	41	31	1	3	1	22.37	0.100001
2013-04-12	positive	0		2011-07-16	0	0	0	0	0	0	0	8	41	31	0	2	0	22.37	0
2013-04-12	positive	0		2011-07-17	0	0	0	0	0	0	0	8	41	31	0	2	0	22.37	0
2013-04-12	positive	0		2011-07-18	0	1	0	0	1	0	1	8	42	32	1	3	1	22.28	-0.09
2013-04-14	positive	0		2011-07-19	0	0	0	0	0	0	0	8	42	32	0	2	0	23.06	0.779998
2013-04-14	positive	0		2011-07-20	0.5	2	0	0	2	0	1	8	43	33	1	3	2	22.99	-0.069999
2013-04-15	positive	0		2011-07-21	0	0	0	0	0	0	0	8	43	33	0	2	0	22.81	-0.180001
2013-04-15	positive	0		2011-07-22	0	0	0	0	0	0	0	8	43	33	0	2	0	23.13	0.32
2013-04-16	positive	0		2011-07-23	0	0	0	0	0	0	0	8	43	33	0	2	0	23.13	0
2013-04-17	positive	0		2011-07-24	0	0	0	0	0	0	0	8	43	33	0	2	0	23.13	0
2013-04-17	positive	0		2011-07-25	0	0	0	0	0	0	0	8	43	33	0	2	0	23.03	-0.099998
2013-04-18	positive	0		2011-07-26	0	0	0	0	0	0	0	8	43	33	0	2	0	22.9	-0.130001
2013-04-22	positive	0		2011-07-27	0	0	0	0	0	0	0	8	43	33	0	2	0	22.53	-0.369999
2013-04-22	positive	0		2011-07-28	0	0	0	0	0	0	0	8	43	33	0	2	0	22.55	0.019998
2013-04-24	positive	0		2011-07-29	0	0	0	0	0	0	0	8	43	33	0	2	0	22.33	-0.219999
2013-04-24	positive	0		2011-07-30	0	0	0	0	0	0	0	8	43	33	0	2	0	22.33	0
2013-04-26	positive	0		2011-07-31	0	0	0	0	0	0	0	8	43	33	0	2	0	22.33	0
2013-04-28	positive	0		2011-08-01	0	0	0	0	0	0	0	8	43	33	0	2	0	22.24	-0.09
2013-04-29	positive	0		2011-08-02	0	0	0	0	0	0	0	8	43	33	0	2	0	21.72	-0.520001
2013-04-30	positive	0		2011-08-03	0	0	0	0	0	0	0	8	43	33	0	2	0	21.81	0.09
2013-04-30	positive	0		2011-08-04	0	0	0	0	0	0	0	8	43	33	0	2	0	20.85	-0.959999
2013-04-30	positive	0		2011-08-05	0	0	0	0	0	0	0	8	43	33	0	2	0	20.79	-0.059999
2013-05-01	positive	0		2011-08-06	0	0	0	0	0	0	0	8	43	33	0	2	0	20.79	0
2013-05-01	positive	0		2011-08-07	0	0	0	0	0	0	0	8	43	33	0	2	0	20.79	0
2013-05-01	positive	0		2011-08-08	-0.147619	1	1	0	0	1	0	9	43	32	-1	1	1	20.11	-0.68
2013-05-05	positive	0		2011-08-09	0	0	0	0	0	0	0	9	43	32	0	2	0	20.6	0.489999
2013-05-05	positive	0		2011-08-10	0.766667	2	0	0	2	0	1	9	44	33	1	3	2	19.93	-0.67
2013-05-06	positive	0		2011-08-11	0.4	1	0	0	1	0	1	9	45	34	1	3	1	20.76	0.83
2013-05-07	positive	0		2011-08-12	0	1	0	0	1	0	1	9	46	35	1	3	1	20.65	-0.11
2013-05-07	positive	0		2011-08-13	0	0	0	0	0	0	0	9	46	35	0	2	0	20.65	0
2013-05-07	positive	0		2011-08-14	0	1	0	0	1	0	1	9	47	36	1	3	1	20.65	0
2013-05-08	positive	0		2011-08-15	0	0	0	0	0	0	0	9	47	36	0	2	0	20.89	0.239999
2013-05-08	positive	0		2011-08-16	0	0	0	0	0	0	0	9	47	36	0	2	0	20.79	-0.099998
2013-05-08	positive	0		2011-08-17	0	0	0	0	0	0	0	9	47	36	0	2	0	20.67	-0.120001
2013-05-08	positive	0		2011-08-18	0	0	0	0	0	0	0	9	47	36	0	2	0	19.77	-0.9
2013-05-08	positive	0		2011-08-19	0	0	0	0	0	0	0	9	47	36	0	2	0	19.19	-0.579999
2013-05-09	positive	0		2011-08-20	0	0	0	0	0	0	0	9	47	36	0	2	0	19.19	0
2013-05-09	positive	0		2011-08-21	0	0	0	0	0	0	0	9	47	36	0	2	0	19.19	0
2013-05-09	positive	0		2011-08-22	0	0	0	0	0	0	0	9	47	36	0	2	0	19.38	0.189998
2013-05-10	positive	0		2011-08-23	0	0	0	0	0	0	0	9	47	36	0	2	0	19.71	0.33
2013-05-10	positive	0		2011-08-24	0	0	0	0	0	0	0	9	47	36	0	2	0	19.8	0.09
2013-05-10	positive	0		2011-08-25	0	0	0	0	0	0	0	9	47	36	0	2	0	19.42	-0.379999
2013-05-10	positive	0		2011-08-26	0	0	0	0	0	0	0	9	47	36	0	2	0	19.77	0.35
2013-05-11	positive	0		2011-08-27	0	0	0	0	0	0	0	9	47	36	0	2	0	19.77	0
2013-05-13	positive	0		2011-08-28	0	0	0	0	0	0	0	9	47	36	0	2	0	19.77	0
2013-05-14	positive	0		2011-08-29	0	1	0	0	1	0	1	9	48	37	1	3	1	20.3	0.529999
2013-05-14	positive	0		2011-08-30	0	0	0	0	0	0	0	9	48	37	0	2	0	20.24	-0.059999
2013-05-14	positive	0		2011-08-31	0	1	0	0	1	0	1	9	49	38	1	3	1	20.13	-0.110001
2013-05-16	positive	0		2011-09-01	0	0	0	0	0	0	0	9	49	38	0	2	0	19.99	-0.139999
2013-05-19	positive	0		2011-09-02	0	0	0	0	0	0	0	9	49	38	0	2	0	19.64	-0.350001
2013-05-20	positive	0		2011-09-03	0	0	0	0	0	0	0	9	49	38	0	2	0	19.64	0
2013-05-20	positive	0		2011-09-04	0	0	0	0	0	0	0	9	49	38	0	2	0	19.64	0
2013-05-21	positive	0		2011-09-05	0	0	0	0	0	0	0	9	49	38	0	2	0	19.64	0
2013-05-23	positive	0		2011-09-06	0	0	0	0	0	0	0	9	49	38	0	2	0	19.54	-0.099998
2013-05-27	positive	0		2011-09-07	0.333333	1	0	0	1	0	1	9	50	39	1	3	1	20.08	0.539999
2013-05-29	positive	0		2011-09-08	0	0	0	0	0	0	0	9	50	39	0	2	0	19.9	-0.18
2013-05-29	positive	0		2011-09-09	0	0	0	0	0	0	0	9	50	39	0	2	0	19.7	-0.199999
2013-05-29	positive	0		2011-09-10	0	0	0	0	0	0	0	9	50	39	0	2	0	19.7	0
2013-05-30	positive	0		2011-09-11	0	0	0	0	0	0	0	9	50	39	0	2	0	19.7	0
2013-06-01	positive	0		2011-09-12	0.0625	1	0	0	1	0	1	9	51	40	1	3	1	20.28	0.58
2013-06-03	positive	0		2011-09-13	0	0	0	0	0	0	0	9	51	40	0	2	0	20.76	0.479999
2013-06-04	positive	0		2011-09-14	0.166667	2	0	0	2	0	1	9	52	41	1	3	2	21.12	0.360001
2013-06-04	positive	0		2011-09-15	0	0	0	0	0	0	0	9	52	41	0	2	0	21.54	0.42
2013-06-04	positive	0		2011-09-16	0	0	0	0	0	0	0	9	52	41	0	2	0	21.97	0.429998
2013-06-06	positive	0		2011-09-17	0	0	0	0	0	0	0	9	52	41	0	2	0	21.97	0
2013-06-06	positive	0		2011-09-18	0	0	0	0	0	0	0	9	52	41	0	2	0	21.97	0
2013-06-07	positive	0		2011-09-19	0	0	0	0	0	0	0	9	52	41	0	2	0	21.93	-0.039999
2013-06-08	positive	0		2011-09-20	0.8	2	0	0	2	0	1	9	53	42	1	3	2	22.2	0.270001
2013-06-09	positive	0		2011-09-21	0	0	0	0	0	0	0	9	53	42	0	2	0	21.94	-0.26
2013-06-10	positive	0		2011-09-22	0	0	0	0	0	0	0	9	53	42	0	2	0	21.62	-0.32
2013-06-10	positive	0		2011-09-23	0	0	0	0	0	0	0	9	53	42	0	2	0	22.16	0.539999
2013-06-10	positive	0		2011-09-24	0	0	0	0	0	0	0	9	53	42	0	2	0	22.16	0
2013-06-12	positive	0		2011-09-25	0	0	0	0	0	0	0	9	53	42	0	2	0	22.16	0
2013-06-19	positive	0		2011-09-26	0	0	0	0	0	0	0	9	53	42	0	2	0	22.24	0.08
2013-06-25	positive	0		2011-09-27	0	0	0	0	0	0	0	9	53	42	0	2	0	22.54	0.300001
2013-07-02	positive	0		2011-09-28	0	0	0	0	0	0	0	9	53	42	0	2	0	22.31	-0.230002
2013-07-02	positive	0		2011-09-29	0	0	0	0	0	0	0	9	53	42	0	2	0	22.21	-0.1
2013-07-02	positive	0		2011-09-30	0	0	0	0	0	0	0	9	53	42	0	2	0	21.34	-0.869999
2013-07-09	positive	0		2011-10-01	0	0	0	0	0	0	0	9	53	42	0	2	0	21.34	0
2013-07-09	positive	0		2011-10-02	0	0	0	0	0	0	0	9	53	42	0	2	0	21.34	0
2013-07-10	positive	0		2011-10-03	0	0	0	0	0	0	0	9	53	42	0	2	0	20.62	-0.719999
2013-07-11	positive	0		2011-10-04	0	0	0	0	0	0	0	9	53	42	0	2	0	21.22	0.599998
2013-07-11	positive	0		2011-10-05	0	0	0	0	0	0	0	9	53	42	0	2	0	21.85	0.630001
2013-07-11	positive	0		2011-10-06	0.5	1	0	0	1	0	1	9	54	43	1	3	1	22.03	0.180001
2013-07-12	positive	0		2011-10-07	0	0	0	0	0	0	0	9	54	43	0	2	0	22.29	0.26
2013-07-16	positive	0		2011-10-08	0	0	0	0	0	0	0	9	54	43	0	2	0	22.29	0
2013-07-16	positive	0		2011-10-09	0	0	0	0	0	0	0	9	54	43	0	2	0	22.29	0
2013-07-17	positive	0		2011-10-10	0	0	0	0	0	0	0	9	54	43	0	2	0	22.88	0.589998
2013-07-17	positive	0		2011-10-11	0	0	0	0	0	0	0	9	54	43	0	2	0	22.99	0.110001
2013-07-21	positive	0		2011-10-12	0	1	0	0	1	0	1	9	55	44	1	3	1	23.12	0.130001
2013-07-21	positive	0		2011-10-13	0	0	0	0	0	0	0	9	55	44	0	2	0	23.39	0.269998
2013-07-23	positive	0		2011-10-14	0	0	0	0	0	0	0	9	55	44	0	2	0	23.5	0.110001
2013-07-25	positive	0		2011-10-15	0	0	0	0	0	0	0	9	55	44	0	2	0	23.5	0
2013-07-30	positive	0		2011-10-16	0	0	0	0	0	0	0	9	55	44	0	2	0	23.5	0
2013-07-30	positive	0		2011-10-17	0	0	0	0	0	0	0	9	55	44	0	2	0	23.28	-0.219999
2013-08-01	positive	0		2011-10-18	0	0	0	0	0	0	0	9	55	44	0	2	0	23.4	0.119999
2013-08-01	positive	0		2011-10-19	0.433333	1	0	0	1	0	1	9	56	45	1	3	1	24.24	0.84
2013-08-05	positive	0		2011-10-20	0	2	0	0	2	0	1	9	57	46	1	3	2	23.61	-0.629999
2013-08-07	positive	0		2011-10-21	0	0	0	0	0	0	0	9	57	46	0	2	0	24.03	0.42
2013-08-09	positive	0		2011-10-22	0	0	0	0	0	0	0	9	57	46	0	2	0	24.03	0
2013-08-09	positive	0		2011-10-23	0	0	0	0	0	0	0	9	57	46	0	2	0	24.03	0
2013-08-19	positive	0		2011-10-24	0	0	0	0	0	0	0	9	57	46	0	2	0	24.59	0.559999
2013-08-21	positive	0		2011-10-25	0	0	0	0	0	0	0	9	57	46	0	2	0	24.63	0.039999
2013-08-21	positive	0		2011-10-26	0	0	0	0	0	0	0	9	57	46	0	2	0	24.7	0.070002
2013-08-28	positive	0		2011-10-27	0.625	1	0	0	1	0	1	9	58	47	1	3	1	25.13	0.429998
2013-09-09	positive	0		2011-10-28	0	0	0	0	0	0	0	9	58	47	0	2	0	24.98	-0.149999
2013-09-11	positive	0		2011-10-29	0	0	0	0	0	0	0	9	58	47	0	2	0	24.98	0
2013-09-24	positive	0		2011-10-30	0	0	0	0	0	0	0	9	58	47	0	2	0	24.98	0
2013-10-04	positive	0		2011-10-31	0	0	0	0	0	0	0	9	58	47	0	2	0	24.54	-0.439999
2013-10-11	positive	0		2011-11-01	0	0	0	0	0	0	0	9	58	47	0	2	0	23.9	-0.640001
2013-10-18	positive	0		2011-11-02	0.7	1	0	0	1	0	1	9	59	48	1	3	1	23.85	-0.05
2013-10-22	positive	0		2011-11-03	0	1	0	0	1	0	1	9	60	49	1	3	1	24.2	0.350001
2013-10-29	positive	0		2011-11-04	0	0	0	0	0	0	0	9	60	49	0	2	0	23.74	-0.460001
2013-10-29	positive	0		2011-11-05	0	0	0	0	0	0	0	9	60	49	0	2	0	23.74	0
2013-11-06	positive	0		2011-11-06	0	0	0	0	0	0	0	9	60	49	0	2	0	23.74	0
2013-11-07	positive	0		2011-11-07	0	0	0	0	0	0	0	9	60	49	0	2	0	24.28	0.540001
2013-11-08	positive	0		2011-11-08	0	0	0	0	0	0	0	9	60	49	0	2	0	24.75	0.469999
2013-11-09	positive	0		2011-11-09	0	0	0	0	0	0	0	9	60	49	0	2	0	23.84	-0.91
2013-11-11	positive	0		2011-11-10	0	0	0	0	0	0	0	9	60	49	0	2	0	24.06	0.219999
2013-11-14	positive	0		2011-11-11	0	0	0	0	0	0	0	9	60	49	0	2	0	24.85	0.790001
2013-11-15	positive	0		2011-11-12	0	0	0	0	0	0	0	9	60	49	0	2	0	24.85	0
2013-11-16	positive	0		2011-11-13	0	0	0	0	0	0	0	9	60	49	0	2	0	24.85	0
2013-11-16	positive	0		2011-11-14	0.625	1	0	0	1	0	1	9	61	50	1	3	1	24.63	-0.220001
2013-11-18	positive	0		2011-11-15	-0.145833	1	1	0	0	1	0	10	61	49	-1	1	1	25.34	0.710001
2013-11-19	positive	0		2011-11-16	0	0	0	0	0	0	0	10	61	49	0	2	0	24.94	-0.399999
2013-11-19	positive	0		2011-11-17	0	0	0	0	0	0	0	10	61	49	0	2	0	24.34	-0.600001
2013-11-20	positive	0		2011-11-18	0	0	0	0	0	0	0	10	61	49	0	2	0	24.29	-0.049999
2013-11-22	positive	0		2011-11-19	0.15	1	0	0	1	0	1	10	62	50	1	3	1	24.29	0
2013-11-22	positive	0		2011-11-20	0	0	0	0	0	0	0	10	62	50	0	2	0	24.29	0
2013-11-22	positive	0		2011-11-21	0	0	0	0	0	0	0	10	62	50	0	2	0	23.57	-0.720001
2013-11-23	positive	0		2011-11-22	0	0	0	0	0	0	0	10	62	50	0	2	0	23.24	-0.33
2013-11-25	positive	0		2011-11-23	0	0	0	0	0	0	0	10	62	50	0	2	0	22.7	-0.539999
2013-11-26	positive	0		2011-11-24	0	0	0	0	0	0	0	10	62	50	0	2	0	22.7	0
2013-11-27	positive	0		2011-11-25	0	1	0	0	1	0	1	10	63	51	1	3	1	22.73	0.029999
2013-11-29	positive	0		2011-11-26	0	0	0	0	0	0	0	10	63	51	0	2	0	22.73	0
2013-11-30	positive	0		2011-11-27	0	0	0	0	0	0	0	10	63	51	0	2	0	22.73	0
2013-12-03	positive	0		2011-11-28	0	1	0	0	1	0	1	10	64	52	1	3	1	23.46	0.729999
2013-12-04	positive	0		2011-11-29	0	0	0	0	0	0	0	10	64	52	0	2	0	23.58	0.120001
2013-12-04	positive	0		2011-11-30	0	2	0	0	2	0	1	10	65	53	1	3	2	24.91	1.33
2013-12-04	positive	0		2011-12-01	0	0	0	0	0	0	0	10	65	53	0	2	0	24.92	0.01
2013-12-06	positive	0		2011-12-02	0	0	0	0	0	0	0	10	65	53	0	2	0	24.64	-0.280001
2013-12-06	positive	0		2011-12-03	0	0	0	0	0	0	0	10	65	53	0	2	0	24.64	0
2013-12-09	positive	0		2011-12-04	0	0	0	0	0	0	0	10	65	53	0	2	0	24.64	0
2013-12-10	positive	0		2011-12-05	1	1	0	0	1	0	1	10	66	54	1	3	1	25.01	0.370001
2013-12-10	positive	0		2011-12-06	0	0	0	0	0	0	0	10	66	54	0	2	0	25.35	0.34
2013-12-10	positive	0		2011-12-07	0	0	0	0	0	0	0	10	66	54	0	2	0	25.66	0.31
2013-12-11	positive	0		2011-12-08	0	0	0	0	0	0	0	10	66	54	0	2	0	24.71	-0.950001
2013-12-12	positive	0		2011-12-09	0	0	0	0	0	0	0	10	66	54	0	2	0	25.01	0.300001
2013-12-13	positive	0		2011-12-10	0	0	0	0	0	0	0	10	66	54	0	2	0	25.01	0
2013-12-13	positive	0		2011-12-11	0	0	0	0	0	0	0	10	66	54	0	2	0	25.01	0
2013-12-14	positive	0		2011-12-12	0.0416667	3	1	0	2	0.333333	0.666667	10.3333	66.6667	55	1	3	2	24	-1.01
2013-12-14	positive	0		2011-12-13	0.675	4	0	0	4	0	1	10.3333	67.6667	56	1	3	4	23.56	-0.440001
2013-12-14	positive	0		2011-12-14	0.636364	2	0	0	2	0	1	10.3333	68.6667	57	1	3	2	23.31	-0.25
2013-12-14	positive	0		2011-12-15	0	0	0	0	0	0	0	10.3333	68.6667	57	0	2	0	23.31	0
2013-12-14	positive	0		2011-12-16	0	2	0	0	2	0	1	10.3333	69.6667	58	1	3	2	23.23	-0.079999
2013-12-17	positive	0		2011-12-17	0	1	0	0	1	0	1	10.3333	70.6667	59	1	3	1	23.23	0
2013-12-17	positive	0		2011-12-18	0	1	0	0	1	0	1	10.3333	71.6667	60	1	3	1	23.23	0
2013-12-17	positive	0		2011-12-19	0	1	0	0	1	0	1	10.3333	72.6667	61	1	3	1	23.1	-0.13
2013-12-17	positive	0		2011-12-20	-0.0714286	1	1	0	0	1	0	11.3333	72.6667	60	-1	1	1	23.84	0.74
2013-12-17	positive	0		2011-12-21	0	1	0	0	1	0	1	11.3333	73.6667	61	1	3	1	23.68	-0.16
2013-12-17	positive	0		2011-12-22	0.5	1	0	0	1	0	1	11.3333	74.6667	62	1	3	1	24.02	0.34
2013-12-17	positive	0		2011-12-23	0	2	0	0	2	0	1	11.3333	75.6667	63	1	3	2	24.4	0.38
2013-12-18	positive	0		2011-12-24	0	1	0	0	1	0	1	11.3333	76.6667	64	1	3	1	24.4	0
2013-12-18	positive	0		2011-12-25	0	1	0	0	1	0	1	11.3333	77.6667	65	1	3	1	24.4	0
2013-12-18	positive	0		2011-12-26	0	2	0	0	2	0	1	11.3333	78.6667	66	1	3	2	24.4	0
2013-12-18	positive	0		2011-12-27	0	0	0	0	0	0	0	11.3333	78.6667	66	0	2	0	24.56	0.159999
2013-12-18	positive	0		2011-12-28	0	0	0	0	0	0	0	11.3333	78.6667	66	0	2	0	24.23	-0.329999
2013-12-19	positive	0		2011-12-29	0	0	0	0	0	0	0	11.3333	78.6667	66	0	2	0	24.55	0.319999
2013-12-28	positive	0		2011-12-30	0	0	0	0	0	0	0	11.3333	78.6667	66	0	2	0	24.25	-0.299999
2014-01-06	positive	0		2011-12-31	0	0	0	0	0	0	0	11.3333	78.6667	66	0	2	0	24.25	0
2014-01-09	positive	0		2012-01-01	0	0	0	0	0	0	0	11.3333	78.6667	66	0	2	0	24.25	0
2014-01-09	positive	0		2012-01-02	0	0	0	0	0	0	0	11.3333	78.6667	66	0	2	0	24.25	0
2014-01-09	positive	0		2012-01-03	0	0	0	0	0	0	0	11.3333	78.6667	66	0	2	0	24.54	0.290001
2014-01-09	positive	0		2012-01-04	0	0	0	0	0	0	0	11.3333	78.6667	66	0	2	0	25.11	0.57
2014-01-09	positive	0		2012-01-05	0	0	0	0	0	0	0	11.3333	78.6667	66	0	2	0	25.4	0.289999
2014-01-10	positive	0		2012-01-06	0.25	1	0	0	1	0	1	11.3333	79.6667	67	1	3	1	25.25	-0.15
2014-01-16	positive	0		2012-01-07	0	0	0	0	0	0	0	11.3333	79.6667	67	0	2	0	25.25	0
2014-01-16	positive	0		2012-01-08	0	0	0	0	0	0	0	11.3333	79.6667	67	0	2	0	25.25	0
2014-01-16	positive	0		2012-01-09	0	0	0	0	0	0	0	11.3333	79.6667	67	0	2	0	25.47	0.219999
2014-01-16	positive	0		2012-01-10	0.170455	1	0	0	1	0	1	11.3333	80.6667	68	1	3	1	25.59	0.120001
2014-01-16	positive	0		2012-01-11	0	0	0	0	0	0	0	11.3333	80.6667	68	0	2	0	25.8	0.209999
2014-01-17	positive	0		2012-01-12	0.5	1	0	0	1	0	1	11.3333	81.6667	69	1	3	1	25.75	-0.049999
2014-01-17	positive	0		2012-01-13	0	0	0	0	0	0	0	11.3333	81.6667	69	0	2	0	25.14	-0.610001
2014-01-17	positive	0		2012-01-14	0	0	0	0	0	0	0	11.3333	81.6667	69	0	2	0	25.14	0
2014-01-18	positive	0		2012-01-15	0	0	0	0	0	0	0	11.3333	81.6667	69	0	2	0	25.14	0
2014-01-21	positive	0		2012-01-16	0	0	0	0	0	0	0	11.3333	81.6667	69	0	2	0	25.14	0
2014-01-21	positive	0		2012-01-17	0.05	1	0	0	1	0	1	11.3333	82.6667	70	1	3	1	25.04	-0.099998
2014-01-22	positive	0		2012-01-18	0	0	0	0	0	0	0	11.3333	82.6667	70	0	2	0	25.39	0.349998
2014-01-27	positive	0		2012-01-19	0	1	0	0	1	0	1	11.3333	83.6667	71	1	3	1	25.63	0.24
2014-01-29	positive	0		2012-01-20	0	0	0	0	0	0	0	11.3333	83.6667	71	0	2	0	26.38	0.75
2014-01-31	positive	0		2012-01-21	0	0	0	0	0	0	0	11.3333	83.6667	71	0	2	0	26.38	0
2014-02-03	positive	0		2012-01-22	0	0	0	0	0	0	0	11.3333	83.6667	71	0	2	0	26.38	0
2014-02-04	positive	0		2012-01-23	0.2	1	0	0	1	0	1	11.3333	84.6667	72	1	3	1	26.71	0.33
2014-02-05	positive	0		2012-01-24	0	0	0	0	0	0	0	11.3333	84.6667	72	0	2	0	26.9	0.190001
2014-02-05	positive	0		2012-01-25	0	0	0	0	0	0	0	11.3333	84.6667	72	0	2	0	26.9	0
2014-02-06	positive	0		2012-01-26	0.5	1	0	0	1	0	1	11.3333	85.6667	73	1	3	1	26.75	-0.15
2014-02-06	positive	0		2012-01-27	0	2	0	0	2	0	1	11.3333	86.6667	74	1	3	2	26.73	-0.02
2014-02-10	positive	0		2012-01-28	0	1	0	0	1	0	1	11.3333	87.6667	75	1	3	1	26.73	0
2014-02-10	positive	0		2012-01-29	0	1	0	0	1	0	1	11.3333	88.6667	76	1	3	1	26.73	0
2014-02-10	positive	0		2012-01-30	0.5	1	0	0	1	0	1	11.3333	89.6667	77	1	3	1	26.74	0.01
2014-02-11	positive	0		2012-01-31	0	0	0	0	0	0	0	11.3333	89.6667	77	0	2	0	26.42	-0.32
2014-02-11	positive	0		2012-02-01	0	0	0	0	0	0	0	11.3333	89.6667	77	0	2	0	26.55	0.129999
2014-02-14	positive	0		2012-02-02	0.5	1	0	0	1	0	1	11.3333	90.6667	78	1	3	1	26.49	-0.059999
2014-02-14	positive	0		2012-02-03	0.25	2	0	0	2	0	1	11.3333	91.6667	79	1	3	2	26.74	0.25
2014-02-14	positive	0		2012-02-04	0	0	0	0	0	0	0	11.3333	91.6667	79	0	2	0	26.74	0
2014-02-18	positive	0		2012-02-05	0	0	0	0	0	0	0	11.3333	91.6667	79	0	2	0	26.74	0
2014-02-18	positive	0		2012-02-06	1	4	0	0	4	0	1	11.3333	92.6667	80	1	3	4	26.72	-0.020001
2014-02-19	positive	0		2012-02-07	0.1	13	0	0	13	0	1	11.3333	93.6667	81	1	3	13	26.64	-0.08
2014-02-19	positive	0		2012-02-08	1	6	0	0	6	0	1	11.3333	94.6667	82	1	3	6	26.85	0.210001
2014-02-21	positive	0		2012-02-09	0	3	0	0	3	0	1	11.3333	95.6667	83	1	3	3	26.86	0.010001
2014-02-24	positive	0		2012-02-10	0	0	0	0	0	0	0	11.3333	95.6667	83	0	2	0	26.7	-0.16
2014-02-27	positive	0		2012-02-11	0	0	0	0	0	0	0	11.3333	95.6667	83	0	2	0	26.7	0
2014-02-28	positive	0		2012-02-12	0	1	0	0	1	0	1	11.3333	96.6667	84	1	3	1	26.7	0
2014-03-01	positive	0		2012-02-13	0.25	12	0	0	12	0	1	11.3333	97.6667	85	1	3	12	26.7	0
2014-03-03	positive	0		2012-02-14	0.5	2	0	0	2	0	1	11.3333	98.6667	86	1	3	2	26.78	0.08
2014-03-04	positive	0		2012-02-15	0.116667	8	1	0	7	0.125	0.875	11.4583	99.5417	87	1	3	7	26.58	-0.200001
2014-03-04	positive	0		2012-02-16	0.0966667	20	3	0	17	0.15	0.85	11.6083	100.392	88	1	3	17	26.83	0.25
2014-03-06	positive	0		2012-02-17	1.23333	9	0	0	9	0	1	11.6083	101.392	89	1	3	9	27.37	0.540001
2014-03-06	positive	0		2012-02-18	0	0	0	0	0	0	0	11.6083	101.392	89	0	2	0	27.37	0
2014-03-06	positive	0		2012-02-19	0	0	0	0	0	0	0	11.6083	101.392	89	0	2	0	27.37	0
2014-03-06	positive	0		2012-02-20	0	1	0	0	1	0	1	11.6083	102.392	90	1	3	1	27.37	0
2014-03-08	positive	0		2012-02-21	3.45	8	1	0	7	0.125	0.875	11.7333	103.267	91	1	3	7	27.16	-0.210001
2014-03-09	positive	0		2012-02-22	0	0	0	0	0	0	0	11.7333	103.267	91	0	2	0	26.73	-0.43
2014-03-09	positive	0		2012-02-23	0	0	0	0	0	0	0	11.7333	103.267	91	0	2	0	26.66	-0.07
2014-03-11	positive	0		2012-02-24	0.95	2	0	0	2	0	1	11.7333	104.267	92	1	3	2	26.7	0.040001
2014-03-11	positive	0		2012-02-25	0	0	0	0	0	0	0	11.7333	104.267	92	0	2	0	26.7	0
2014-03-11	positive	0		2012-02-26	0	0	0	0	0	0	0	11.7333	104.267	92	0	2	0	26.7	0
2014-03-13	positive	0		2012-02-27	-1.72121	7	4	0	3	0.571429	0.428571	12.3048	104.695	91	-1	1	4	26.89	0.189998
2014-03-15	positive	0		2012-02-28	1.1	9	0	0	9	0	1	12.3048	105.695	92	1	3	9	27.24	0.350001
2014-03-17	positive	0		2012-02-29	0	1	0	0	1	0	1	12.3048	106.695	93	1	3	1	26.88	-0.360001
2014-03-17	positive	0		2012-03-01	-0.8	2	1	0	1	0.5	0.5	12.8048	107.195	92	-1	1	1	26.86	-0.019998
2014-03-18	positive	0		2012-03-02	1	3	0	0	3	0	1	12.8048	108.195	93	1	3	3	26.92	0.059999
2014-03-20	positive	0		2012-03-03	0	0	0	0	0	0	0	12.8048	108.195	93	0	2	0	26.92	0
2014-03-20	positive	0		2012-03-04	0	0	0	0	0	0	0	12.8048	108.195	93	0	2	0	26.92	0
2014-03-22	positive	0		2012-03-05	-0.8	5	1	0	4	0.2	0.8	13.0048	108.995	94	1	3	4	26.54	-0.379999
2014-03-23	positive	0		2012-03-06	0	0	0	0	0	0	0	13.0048	108.995	94	0	2	0	26.61	0.07
2014-03-25	positive	0		2012-03-07	0	2	0	0	2	0	1	13.0048	109.995	95	1	3	2	26.91	0.299999
2014-03-25	positive	0		2012-03-08	0.583333	2	0	0	2	0	1	13.0048	110.995	96	1	3	2	26.84	-0.07
2014-03-25	positive	0		2012-03-09	0.0833333	2	0	0	2	0	1	13.0048	111.995	97	1	3	2	27.07	0.23
2014-03-25	positive	0		2012-03-10	0	0	0	0	0	0	0	13.0048	111.995	97	0	2	0	27.07	0
2014-03-25	positive	0		2012-03-11	0	0	0	0	0	0	0	13.0048	111.995	97	0	2	0	27.07	0
2014-03-25	positive	0		2012-03-12	0.136364	1	0	0	1	0	1	13.0048	112.995	98	1	3	1	26.99	-0.08
2014-03-26	positive	0		2012-03-13	4.00925	16	0	0	16	0	1	13.0048	113.995	99	1	3	16	27.49	0.5
2014-03-29	positive	0		2012-03-14	1.425	8	0	0	8	0	1	13.0048	114.995	100	1	3	8	27.46	-0.030001
2014-04-03	positive	0		2012-03-15	0.2875	6	4	0	2	0.666667	0.333333	13.6714	115.329	99	-1	1	4	27.75	0.290001
2014-04-03	positive	0		2012-03-16	0.65	5	1	0	4	0.2	0.8	13.8714	116.129	100	1	3	4	27.73	-0.02
2014-04-03	positive	0		2012-03-17	0	0	0	0	0	0	0	13.8714	116.129	100	0	2	0	27.73	0
2014-04-03	positive	0		2012-03-18	0	1	0	0	1	0	1	13.8714	117.129	101	1	3	1	27.73	0
2014-04-03	positive	0		2012-03-19	0	0	0	0	0	0	0	13.8714	117.129	101	0	2	0	27.74	0.01
2014-04-03	positive	0		2012-03-20	0.136364	2	0	0	2	0	1	13.8714	118.129	102	1	3	2	27.75	0.01
2014-04-03	positive	0		2012-03-21	-2.125	9	6	0	3	0.666667	0.333333	14.5381	118.462	101	-1	1	6	27.78	0.030001
2014-04-03	positive	0		2012-03-22	0	0	0	0	0	0	0	14.5381	118.462	101	0	2	0	27.9	0.119999
2014-04-03	positive	0		2012-03-23	0	0	0	0	0	0	0	14.5381	118.462	101	0	2	0	27.88	-0.020001
2014-04-04	positive	0		2012-03-24	0	0	0	0	0	0	0	14.5381	118.462	101	0	2	0	27.88	0
2014-04-05	positive	0		2012-03-25	0	0	0	0	0	0	0	14.5381	118.462	101	0	2	0	27.88	0
2014-04-10	positive	0		2012-03-26	0	2	0	0	2	0	1	14.5381	119.462	102	1	3	2	28.19	0.310002
2014-04-11	positive	0		2012-03-27	2.81667	14	0	0	14	0	1	14.5381	120.462	103	1	3	14	28.19	0
2014-04-11	positive	0		2012-03-28	0.6	3	0	0	3	0	1	14.5381	121.462	104	1	3	3	27.8	-0.390002
2014-04-12	positive	0		2012-03-29	-0.25	4	1	0	3	0.25	0.75	14.7881	122.212	105	1	3	3	28.16	0.360001
2014-04-17	positive	0		2012-03-30	-0.65	7	1	0	6	0.142857	0.857143	14.931	123.069	106	1	3	6	28.12	-0.039999
2014-04-19	positive	0		2012-03-31	0	0	0	0	0	0	0	14.931	123.069	106	0	2	0	28.12	0
2014-04-19	positive	0		2012-04-01	0	0	0	0	0	0	0	14.931	123.069	106	0	2	0	28.12	0
2014-04-22	positive	0		2012-04-02	0	0	0	0	0	0	0	14.931	123.069	106	0	2	0	28.38	0.259998
2014-04-26	positive	0		2012-04-03	0.45	2	0	0	2	0	1	14.931	124.069	107	1	3	2	28.11	-0.269998
2014-04-28	positive	0		2012-04-04	-0.29697	9	6	0	3	0.666667	0.333333	15.5976	124.402	106	-1	1	6	27.93	-0.180001
2014-04-30	positive	0		2012-04-05	0	0	0	0	0	0	0	15.5976	124.402	106	0	2	0	28.07	0.14
2014-05-02	positive	0		2012-04-06	0	0	0	0	0	0	0	15.5976	124.402	106	0	2	0	28.07	0
2014-05-02	positive	0		2012-04-07	0	0	0	0	0	0	0	15.5976	124.402	106	0	2	0	28.07	0
2014-05-02	positive	0		2012-04-08	0	0	0	0	0	0	0	15.5976	124.402	106	0	2	0	28.07	0
2014-05-02	positive	0		2012-04-09	0.136364	1	0	0	1	0	1	15.5976	125.402	107	1	3	1	27.76	-0.31
2014-05-02	positive	0		2012-04-10	1.66667	8	0	0	8	0	1	15.5976	126.402	108	1	3	8	27.45	-0.309999
2014-05-02	positive	0		2012-04-11	0.025	5	1	0	4	0.2	0.8	15.7976	127.202	109	1	3	4	27.85	0.399999
2014-05-03	positive	0		2012-04-12	0	1	0	0	1	0	1	15.7976	128.202	110	1	3	1	28.48	0.63
2014-05-05	positive	0		2012-04-13	-0.2	2	1	0	1	0.5	0.5	16.2976	128.702	109	-1	1	1	28.09	-0.39
2014-05-06	positive	0		2012-04-14	0	0	0	0	0	0	0	16.2976	128.702	109	0	2	0	28.09	0
2014-05-06	positive	0		2012-04-15	-0.125	1	1	0	0	1	0	17.2976	128.702	108	-1	1	1	28.09	0
2014-05-07	positive	0		2012-04-16	0.433333	2	0	0	2	0	1	17.2976	129.702	109	1	3	2	28.41	0.32
2014-05-07	positive	0		2012-04-17	-1.6	6	2	0	4	0.333333	0.666667	17.631	130.369	110	1	3	4	28.47	0.059999
2014-05-07	positive	0		2012-04-18	0.434848	4	0	0	4	0	1	17.631	131.369	111	1	3	4	27.95	-0.519998
2014-05-07	positive	0		2012-04-19	0.286364	8	0	0	8	0	1	17.631	132.369	112	1	3	8	27.69	-0.26
2014-05-07	positive	0		2012-04-20	0	0	0	0	0	0	0	17.631	132.369	112	0	2	0	27.6	-0.090001
2014-05-07	positive	0		2012-04-21	0	0	0	0	0	0	0	17.631	132.369	112	0	2	0	27.6	0
2014-05-07	positive	0		2012-04-22	0	0	0	0	0	0	0	17.631	132.369	112	0	2	0	27.6	0
2014-05-08	positive	0		2012-04-23	0.2	7	1	0	6	0.142857	0.857143	17.7738	133.226	113	1	3	6	27.45	-0.149999
2014-05-08	positive	0		2012-04-24	0	4	1	0	3	0.25	0.75	18.0238	133.976	114	1	3	3	27.31	-0.140002
2014-05-08	positive	0		2012-04-25	-0.0275974	6	1	0	5	0.166667	0.833333	18.1905	134.81	115	1	3	5	27.86	0.550002
2014-05-08	positive	0		2012-04-26	-0.4	1	1	0	0	1	0	19.1905	134.81	114	-1	1	1	28.22	0.359998
2014-05-09	positive	0		2012-04-27	0.184091	4	0	0	4	0	1	19.1905	135.81	115	1	3	4	28.38	0.16
2014-05-10	positive	0		2012-04-28	0	0	0	0	0	0	0	19.1905	135.81	115	0	2	0	28.38	0
2014-05-12	positive	0		2012-04-29	0.25	2	0	0	2	0	1	19.1905	136.81	116	1	3	2	28.38	0
2014-05-13	positive	0		2012-04-30	0	0	0	0	0	0	0	19.1905	136.81	116	0	2	0	28.4	0.020001
2014-05-13	positive	0		2012-05-01	-0.728247	7	3	0	4	0.428571	0.571429	19.619	137.381	117	1	3	4	28.95	0.550001
2014-05-17	positive	0		2012-05-02	-0.133333	4	1	0	3	0.25	0.75	19.869	138.131	118	1	3	3	29.18	0.229999
2014-05-19	positive	0		2012-05-03	0.1	5	0	0	5	0	1	19.869	139.131	119	1	3	5	28.56	-0.620001
2014-05-19	positive	0		2012-05-04	0	0	0	0	0	0	0	19.869	139.131	119	0	2	0	27.9	-0.659999
2014-05-19	positive	0		2012-05-05	0	0	0	0	0	0	0	19.869	139.131	119	0	2	0	27.9	0
2014-05-19	positive	0		2012-05-06	0.5	1	0	0	1	0	1	19.869	140.131	120	1	3	1	27.9	0
2014-05-19	positive	0		2012-05-07	0	1	0	0	1	0	1	19.869	141.131	121	1	3	1	27.76	-0.14
2014-05-19	positive	0		2012-05-08	0	0	0	0	0	0	0	19.869	141.131	121	0	2	0	27.37	-0.389999
2014-05-19	positive	0		2012-05-09	0	2	0	0	2	0	1	19.869	142.131	122	1	3	2	27.19	-0.18
2014-05-19	positive	0		2012-05-10	0	0	0	0	0	0	0	19.869	142.131	122	0	2	0	27.24	0.049999
2014-05-19	positive	0		2012-05-11	0	0	0	0	0	0	0	19.869	142.131	122	0	2	0	27.63	0.389999
2014-05-19	positive	0		2012-05-12	0	0	0	0	0	0	0	19.869	142.131	122	0	2	0	27.63	0
2014-05-24	positive	0		2012-05-13	0	0	0	0	0	0	0	19.869	142.131	122	0	2	0	27.63	0
2014-05-27	positive	0		2012-05-14	0	1	0	0	1	0	1	19.869	143.131	123	1	3	1	27.02	-0.609999
2014-05-31	positive	0		2012-05-15	0	0	0	0	0	0	0	19.869	143.131	123	0	2	0	26.88	-0.140001
2014-06-02	positive	0		2012-05-16	0	1	0	0	1	0	1	19.869	144.131	124	1	3	1	26.5	-0.379999
2014-06-02	positive	0		2012-05-17	0	0	0	0	0	0	0	19.869	144.131	124	0	2	0	26.19	-0.309999
2014-06-02	positive	0		2012-05-18	0	0	0	0	0	0	0	19.869	144.131	124	0	2	0	26.07	-0.120001
2014-06-02	positive	0		2012-05-19	0	0	0	0	0	0	0	19.869	144.131	124	0	2	0	26.07	0
2014-06-02	positive	0		2012-05-20	0	0	0	0	0	0	0	19.869	144.131	124	0	2	0	26.07	0
2014-06-06	positive	0		2012-05-21	0	1	0	0	1	0	1	19.869	145.131	125	1	3	1	26.15	0.08
2014-06-06	positive	0		2012-05-22	0	4	0	0	4	0	1	19.869	146.131	126	1	3	4	26.03	-0.119999
2014-06-06	positive	0		2012-05-23	0	4	0	0	4	0	1	19.869	147.131	127	1	3	4	25.44	-0.59
2014-06-06	positive	0		2012-05-24	0	0	0	0	0	0	0	19.869	147.131	127	0	2	0	25.65	0.209999
2014-06-06	positive	0		2012-05-25	0.5	2	0	0	2	0	1	19.869	148.131	128	1	3	2	25.74	0.09
2014-06-07	positive	0		2012-05-26	0	3	0	0	3	0	1	19.869	149.131	129	1	3	3	25.74	0
2014-06-09	positive	0		2012-05-27	0.0681818	3	0	0	3	0	1	19.869	150.131	130	1	3	3	25.74	0
2014-06-09	positive	0		2012-05-28	0	1	0	0	1	0	1	19.869	151.131	131	1	3	1	25.74	0
2014-06-14	positive	0		2012-05-29	0	1	0	0	1	0	1	19.869	152.131	132	1	3	1	26.09	0.35
2014-06-15	positive	0		2012-05-30	0	0	0	0	0	0	0	19.869	152.131	132	0	2	0	26.13	0.039999
2014-06-16	positive	0		2012-05-31	0.5	2	0	0	2	0	1	19.869	153.131	133	1	3	2	25.84	-0.289999
2014-06-16	positive	0		2012-06-01	0	0	0	0	0	0	0	19.869	153.131	133	0	2	0	25.14	-0.700001
2014-06-16	positive	0		2012-06-02	0.166667	2	0	0	2	0	1	19.869	154.131	134	1	3	2	25.14	0
2014-06-16	positive	0		2012-06-03	0	0	0	0	0	0	0	19.869	154.131	134	0	2	0	25.14	0
2014-06-16	positive	0		2012-06-04	0	0	0	0	0	0	0	19.869	154.131	134	0	2	0	25.04	-0.099998
2014-06-17	positive	0		2012-06-05	0	1	0	0	1	0	1	19.869	155.131	135	1	3	1	25.43	0.389999
2014-06-18	positive	0		2012-06-06	0	1	0	0	1	0	1	19.869	156.131	136	1	3	1	26.07	0.64
2014-06-21	positive	0		2012-06-07	0	2	0	0	2	0	1	19.869	157.131	137	1	3	2	25.94	-0.129999
2014-06-21	positive	0		2012-06-08	0	1	0	0	1	0	1	19.869	158.131	138	1	3	1	26.41	0.469999
2014-06-21	positive	0		2012-06-09	0	0	0	0	0	0	0	19.869	158.131	138	0	2	0	26.41	0
2014-06-21	positive	0		2012-06-10	0	0	0	0	0	0	0	19.869	158.131	138	0	2	0	26.41	0
2014-06-21	positive	0		2012-06-11	0	2	0	0	2	0	1	19.869	159.131	139	1	3	2	25.99	-0.42
2014-06-21	positive	0		2012-06-12	0.2	1	0	0	1	0	1	19.869	160.131	140	1	3	1	26.52	0.53
2014-06-21	positive	0		2012-06-13	0	0	0	0	0	0	0	19.869	160.131	140	0	2	0	26.54	0.020001
2014-06-23	positive	0		2012-06-14	0	1	0	0	1	0	1	19.869	161.131	141	1	3	1	26.98	0.439999
2014-06-23	positive	0		2012-06-15	0	0	0	0	0	0	0	19.869	161.131	141	0	2	0	27.34	0.36
2014-06-23	positive	0		2012-06-16	0	0	0	0	0	0	0	19.869	161.131	141	0	2	0	27.34	0
2014-06-23	positive	0		2012-06-17	0	1	0	0	1	0	1	19.869	162.131	142	1	3	1	27.34	0
2014-06-26	positive	0		2012-06-18	0.25	5	0	0	5	0	1	19.869	163.131	143	1	3	5	27.42	0.08
2014-06-26	positive	0		2012-06-19	0	2	0	0	2	0	1	19.869	164.131	144	1	3	2	27.51	0.09
2014-06-28	positive	0		2012-06-20	0	1	0	0	1	0	1	19.869	165.131	145	1	3	1	27.64	0.129999
2014-06-30	positive	0		2012-06-21	0	0	0	0	0	0	0	19.869	165.131	145	0	2	0	26.71	-0.93
2014-06-30	positive	0		2012-06-22	0	0	0	0	0	0	0	19.869	165.131	145	0	2	0	26.94	0.230002
2014-07-05	positive	0		2012-06-23	0	1	0	0	1	0	1	19.869	166.131	146	1	3	1	26.94	0
2014-07-07	positive	0		2012-06-24	0	1	0	0	1	0	1	19.869	167.131	147	1	3	1	26.94	0
2014-07-08	positive	0		2012-06-25	0	3	0	0	3	0	1	19.869	168.131	148	1	3	3	26.05	-0.890002
2014-07-10	positive	0		2012-06-26	0.383333	2	0	0	2	0	1	19.869	169.131	149	1	3	2	26.01	-0.039999
2014-07-10	positive	0		2012-06-27	0	0	0	0	0	0	0	19.869	169.131	149	0	2	0	26.22	0.209999
2014-07-10	positive	0		2012-06-28	0	0	0	0	0	0	0	19.869	169.131	149	0	2	0	25.83	-0.389999
2014-07-10	positive	0		2012-06-29	0	2	0	0	2	0	1	19.869	170.131	150	1	3	2	26.65	0.82
2014-07-12	positive	0		2012-06-30	0.733333	3	0	0	3	0	1	19.869	171.131	151	1	3	3	26.65	0
2014-07-15	positive	0		2012-07-01	0	0	0	0	0	0	0	19.869	171.131	151	0	2	0	26.65	0
2014-07-15	positive	0		2012-07-02	0	0	0	0	0	0	0	19.869	171.131	151	0	2	0	26.67	0.02
2014-07-19	positive	0		2012-07-03	0	0	0	0	0	0	0	19.869	171.131	151	0	2	0	26.86	0.190001
2014-07-22	positive	0		2012-07-04	0	1	0	0	1	0	1	19.869	172.131	152	1	3	1	26.86	0
2014-07-26	positive	0		2012-07-05	0	0	0	0	0	0	0	19.869	172.131	152	0	2	0	26.55	-0.310002
2014-07-27	positive	0		2012-07-06	0	1	0	0	1	0	1	19.869	173.131	153	1	3	1	26.16	-0.389999
2014-07-28	positive	0		2012-07-07	0	0	0	0	0	0	0	19.869	173.131	153	0	2	0	26.16	0
2014-07-29	positive	0		2012-07-08	0	1	0	0	1	0	1	19.869	174.131	154	1	3	1	26.16	0
2014-07-29	positive	0		2012-07-09	0.375	4	1	0	3	0.25	0.75	20.119	174.881	155	1	3	3	26.17	0.01
2014-07-29	positive	0		2012-07-10	0	1	0	0	1	0	1	20.119	175.881	156	1	3	1	25.56	-0.610001
2014-07-30	positive	0		2012-07-11	0	1	0	0	1	0	1	20.119	176.881	157	1	3	1	25.39	-0.17
2014-07-31	positive	0		2012-07-12	0.4	6	0	0	6	0	1	20.119	177.881	158	1	3	6	24.74	-0.649999
2014-07-31	positive	0		2012-07-13	0	1	0	0	1	0	1	20.119	178.881	159	1	3	1	25.25	0.51
2014-07-31	positive	0		2012-07-14	0	0	0	0	0	0	0	20.119	178.881	159	0	2	0	25.25	0
2014-08-02	positive	0		2012-07-15	0	0	0	0	0	0	0	20.119	178.881	159	0	2	0	25.25	0
2014-08-02	positive	0		2012-07-16	1	2	0	0	2	0	1	20.119	179.881	160	1	3	2	25.13	-0.120001
2014-08-06	positive	0		2012-07-17	0	3	0	0	3	0	1	20.119	180.881	161	1	3	3	25.38	0.25
2014-08-06	positive	0		2012-07-18	0.333333	2	0	0	2	0	1	20.119	181.881	162	1	3	2	26.21	0.83
2014-08-06	positive	0		2012-07-19	0	0	0	0	0	0	0	20.119	181.881	162	0	2	0	26.06	-0.15
2014-08-06	positive	0		2012-07-20	0	0	0	0	0	0	0	20.119	181.881	162	0	2	0	25.52	-0.539999
2014-08-08	positive	0		2012-07-21	0	1	0	0	1	0	1	20.119	182.881	163	1	3	1	25.52	0
2014-08-08	positive	0		2012-07-22	0	1	0	0	1	0	1	20.119	183.881	164	1	3	1	25.52	0
2014-08-08	positive	0		2012-07-23	-0.6	5	2	0	3	0.4	0.6	20.519	184.481	165	1	3	3	25.26	-0.26
2014-08-08	positive	0		2012-07-24	0	0	0	0	0	0	0	20.519	184.481	165	0	2	0	25.01	-0.25
2014-08-09	positive	0		2012-07-25	0.125	1	0	0	1	0	1	20.519	185.481	166	1	3	1	25.13	0.119999
2014-08-09	positive	0		2012-07-26	0.8125	2	0	0	2	0	1	20.519	186.481	167	1	3	2	25.5	0.370001
2014-08-09	positive	0		2012-07-27	0	2	0	0	2	0	1	20.519	187.481	168	1	3	2	26.02	0.52
2014-08-09	positive	0		2012-07-28	0	0	0	0	0	0	0	20.519	187.481	168	0	2	0	26.02	0
2014-08-09	positive	0		2012-07-29	0	0	0	0	0	0	0	20.519	187.481	168	0	2	0	26.02	0
2014-08-11	positive	0		2012-07-30	0	0	0	0	0	0	0	20.519	187.481	168	0	2	0	25.76	-0.26
2014-08-11	positive	0		2012-07-31	0	0	0	0	0	0	0	20.519	187.481	168	0	2	0	25.7	-0.059999
2014-08-11	positive	0		2012-08-01	0	0	0	0	0	0	0	20.519	187.481	168	0	2	0	25.93	0.229999
2014-08-11	positive	0		2012-08-02	0	0	0	0	0	0	0	20.519	187.481	168	0	2	0	25.91	-0.02
2014-08-11	positive	0		2012-08-03	0	1	0	0	1	0	1	20.519	188.481	169	1	3	1	26.23	0.32
2014-08-14	positive	0		2012-08-04	0	3	0	0	3	0	1	20.519	189.481	170	1	3	3	26.23	0
2014-08-14	positive	0		2012-08-05	0	0	0	0	0	0	0	20.519	189.481	170	0	2	0	26.23	0
2014-08-14	positive	0		2012-08-06	0.5	1	0	0	1	0	1	20.519	190.481	171	1	3	1	26.31	0.079999
2014-08-16	positive	0		2012-08-07	0	0	0	0	0	0	0	20.519	190.481	171	0	2	0	26.5	0.190001
2014-08-16	positive	0		2012-08-08	0	3	0	0	3	0	1	20.519	191.481	172	1	3	3	26.6	0.1
2014-08-18	positive	0		2012-08-09	0	0	0	0	0	0	0	20.519	191.481	172	0	2	0	26.7	0.100001
2014-08-21	positive	0		2012-08-10	0	1	0	0	1	0	1	20.519	192.481	173	1	3	1	26.88	0.179998
2014-08-21	positive	0		2012-08-11	0	0	0	0	0	0	0	20.519	192.481	173	0	2	0	26.88	0
2014-08-21	positive	0		2012-08-12	0	1	0	0	1	0	1	20.519	193.481	174	1	3	1	26.88	0
2014-08-21	positive	0		2012-08-13	0	0	0	0	0	0	0	20.519	193.481	174	0	2	0	26.69	-0.189998
2014-08-21	positive	0		2012-08-14	0	0	0	0	0	0	0	20.519	193.481	174	0	2	0	26.48	-0.210001
2014-08-21	positive	0		2012-08-15	0	0	0	0	0	0	0	20.519	193.481	174	0	2	0	26.27	-0.21
2014-08-23	positive	0		2012-08-16	0	1	0	0	1	0	1	20.519	194.481	175	1	3	1	26.59	0.32
2014-08-28	positive	0		2012-08-17	0	0	0	0	0	0	0	20.519	194.481	175	0	2	0	26.33	-0.26
2014-08-30	positive	0		2012-08-18	0	0	0	0	0	0	0	20.519	194.481	175	0	2	0	26.33	0
2014-09-01	positive	0		2012-08-19	0	0	0	0	0	0	0	20.519	194.481	175	0	2	0	26.33	0
2014-09-04	positive	0		2012-08-20	0	0	0	0	0	0	0	20.519	194.481	175	0	2	0	26.23	-0.1
2014-09-04	positive	0		2012-08-21	0	0	0	0	0	0	0	20.519	194.481	175	0	2	0	26.11	-0.119999
2014-09-05	positive	0		2012-08-22	-0.75	5	5	0	0	1	0	21.519	194.481	174	-1	1	5	25.73	-0.380001
2014-09-06	positive	0		2012-08-23	0	0	0	0	0	0	0	21.519	194.481	174	0	2	0	25.04	-0.689999
2014-09-08	positive	0		2012-08-24	0	0	0	0	0	0	0	21.519	194.481	174	0	2	0	24.91	-0.130001
2014-09-10	positive	0		2012-08-25	0	1	0	0	1	0	1	21.519	195.481	175	1	3	1	24.91	0
2014-09-13	positive	0		2012-08-26	-0.2	1	1	0	0	1	0	22.519	195.481	174	-1	1	1	24.91	0
2014-09-17	positive	0		2012-08-27	0	0	0	0	0	0	0	22.519	195.481	174	0	2	0	24.84	-0.07
2014-09-17	positive	0		2012-08-28	-0.125	1	1	0	0	1	0	23.519	195.481	173	-1	1	1	25	0.16
2014-09-20	positive	0		2012-08-29	0	0	0	0	0	0	0	23.519	195.481	173	0	2	0	24.67	-0.33
2014-09-23	positive	0		2012-08-30	0	0	0	0	0	0	0	23.519	195.481	173	0	2	0	24.27	-0.4
2014-09-24	positive	0		2012-08-31	0	0	0	0	0	0	0	23.519	195.481	173	0	2	0	24.83	0.56
2014-09-27	positive	0		2012-09-01	0	0	0	0	0	0	0	23.519	195.481	173	0	2	0	24.83	0
2014-10-03	positive	0		2012-09-02	0	0	0	0	0	0	0	23.519	195.481	173	0	2	0	24.83	0
2014-10-04	positive	0		2012-09-03	0	0	0	0	0	0	0	23.519	195.481	173	0	2	0	24.83	0
2014-10-08	positive	0		2012-09-04	0	0	0	0	0	0	0	23.519	195.481	173	0	2	0	24.42	-0.41
2014-10-10	positive	0		2012-09-05	0.5	2	0	0	2	0	1	23.519	196.481	174	1	3	2	24.39	-0.030001
2014-10-11	positive	0		2012-09-06	0	1	0	0	1	0	1	23.519	197.481	175	1	3	1	25.1	0.710001
2014-10-18	positive	0		2012-09-07	0	0	0	0	0	0	0	23.519	197.481	175	0	2	0	24.19	-0.909999
2014-10-22	positive	0		2012-09-08	0	0	0	0	0	0	0	23.519	197.481	175	0	2	0	24.19	0
2014-10-22	positive	0		2012-09-09	0	0	0	0	0	0	0	23.519	197.481	175	0	2	0	24.19	0
2014-10-25	positive	0		2012-09-10	0.7	2	0	0	2	0	1	23.519	198.481	176	1	3	2	23.26	-0.930001
2014-10-25	positive	0		2012-09-11	0	0	0	0	0	0	0	23.519	198.481	176	0	2	0	23.34	0.08
2014-10-28	positive	0		2012-09-12	0	0	0	0	0	0	0	23.519	198.481	176	0	2	0	23.19	-0.149999
2014-10-28	positive	0		2012-09-13	0.5	1	0	0	1	0	1	23.519	199.481	177	1	3	1	23.36	0.17
2014-10-29	positive	0		2012-09-14	0.45	2	0	0	2	0	1	23.519	200.481	178	1	3	2	23.37	0.01
2014-10-31	positive	0		2012-09-15	0	0	0	0	0	0	0	23.519	200.481	178	0	2	0	23.37	0
2014-11-01	positive	0		2012-09-16	0	0	0	0	0	0	0	23.519	200.481	178	0	2	0	23.37	0
2014-11-05	positive	0		2012-09-17	0	0	0	0	0	0	0	23.519	200.481	178	0	2	0	23.31	-0.060002
2014-11-05	positive	0		2012-09-18	-0.0222222	3	1	0	2	0.333333	0.666667	23.8524	201.148	179	1	3	2	23.37	0.060002
2014-11-08	positive	0		2012-09-19	3.375	7	0	0	7	0	1	23.8524	202.148	180	1	3	7	23.15	-0.220001
2014-11-11	positive	0		2012-09-20	0	0	0	0	0	0	0	23.8524	202.148	180	0	2	0	23.18	0.03
2014-11-11	positive	0		2012-09-21	1	2	0	0	2	0	1	23.8524	203.148	181	1	3	2	23.13	-0.050001
2014-11-11	positive	0		2012-09-22	0	0	0	0	0	0	0	23.8524	203.148	181	0	2	0	23.13	0
2014-11-12	positive	0		2012-09-23	0	0	0	0	0	0	0	23.8524	203.148	181	0	2	0	23.13	0
2014-11-13	positive	0		2012-09-24	0	0	0	0	0	0	0	23.8524	203.148	181	0	2	0	22.8	-0.33
2014-11-13	positive	0		2012-09-25	0	0	0	0	0	0	0	23.8524	203.148	181	0	2	0	22.54	-0.259998
2014-11-14	positive	0		2012-09-26	0.142857	2	0	0	2	0	1	23.8524	204.148	182	1	3	2	22.65	0.109999
2014-11-15	positive	0		2012-09-27	0	2	0	0	2	0	1	23.8524	205.148	183	1	3	2	23.09	0.44
2014-11-20	positive	0		2012-09-28	0.5	2	0	0	2	0	1	23.8524	206.148	184	1	3	2	22.66	-0.43
2014-11-20	positive	0		2012-09-29	0	0	0	0	0	0	0	23.8524	206.148	184	0	2	0	22.66	0
2014-11-21	positive	0		2012-09-30	0	1	0	0	1	0	1	23.8524	207.148	185	1	3	1	22.66	0
2014-11-21	positive	0		2012-10-01	0	1	0	0	1	0	1	23.8524	208.148	186	1	3	1	22.76	0.1
2014-11-22	positive	0		2012-10-02	0	0	0	0	0	0	0	23.8524	208.148	186	0	2	0	22.84	0.08
2014-11-25	positive	0		2012-10-03	0	3	0	0	3	0	1	23.8524	209.148	187	1	3	3	22.55	-0.290001
2014-11-25	positive	0		2012-10-04	0	1	0	0	1	0	1	23.8524	210.148	188	1	3	1	22.47	-0.08
2014-11-28	positive	0		2012-10-05	0.208333	2	0	0	2	0	1	23.8524	211.148	189	1	3	2	22.68	0.210001
2014-11-28	positive	0		2012-10-06	0	1	0	0	1	0	1	23.8524	212.148	190	1	3	1	22.68	0
2014-11-29	positive	0		2012-10-07	0	0	0	0	0	0	0	23.8524	212.148	190	0	2	0	22.68	0
2014-12-01	positive	0		2012-10-08	0	0	0	0	0	0	0	23.8524	212.148	190	0	2	0	22.51	-0.17
2014-12-02	positive	0		2012-10-09	0	0	0	0	0	0	0	23.8524	212.148	190	0	2	0	21.9	-0.61
2014-12-02	positive	0		2012-10-10	0	0	0	0	0	0	0	23.8524	212.148	190	0	2	0	21.76	-0.14
2014-12-03	positive	0		2012-10-11	0	0	0	0	0	0	0	23.8524	212.148	190	0	2	0	21.68	-0.08
2014-12-03	positive	0		2012-10-12	0	1	0	0	1	0	1	23.8524	213.148	191	1	3	1	21.48	-0.2
2014-12-05	positive	0		2012-10-13	0	0	0	0	0	0	0	23.8524	213.148	191	0	2	0	21.48	0
2014-12-06	positive	0		2012-10-14	0.225	2	0	0	2	0	1	23.8524	214.148	192	1	3	2	21.48	0
2014-12-07	positive	0		2012-10-15	-0.125	1	1	0	0	1	0	24.8524	214.148	191	-1	1	1	21.73	0.25
2014-12-09	positive	0		2012-10-16	0.8	2	0	0	2	0	1	24.8524	215.148	192	1	3	2	22.35	0.62
2014-12-10	positive	0		2012-10-17	0	0	0	0	0	0	0	24.8524	215.148	192	0	2	0	21.79	-0.559999
2014-12-10	positive	0		2012-10-18	0	0	0	0	0	0	0	24.8524	215.148	192	0	2	0	21.67	-0.120001
2014-12-10	positive	0		2012-10-19	0.5	3	0	0	3	0	1	24.8524	216.148	193	1	3	3	21.27	-0.4
2014-12-10	positive	0		2012-10-20	0	1	0	0	1	0	1	24.8524	217.148	194	1	3	1	21.27	0
2014-12-10	positive	0		2012-10-21	0	0	0	0	0	0	0	24.8524	217.148	194	0	2	0	21.27	0
2014-12-10	positive	0		2012-10-22	0.4	1	0	0	1	0	1	24.8524	218.148	195	1	3	1	21.46	0.189999
2014-12-10	positive	0		2012-10-23	0	0	0	0	0	0	0	24.8524	218.148	195	0	2	0	21.59	0.130001
2014-12-10	positive	0		2012-10-24	0	0	0	0	0	0	0	24.8524	218.148	195	0	2	0	21.46	-0.130001
2014-12-10	positive	0		2012-10-25	-0.05	2	1	0	1	0.5	0.5	25.3524	218.648	194	-1	1	1	21.69	0.230002
2014-12-10	positive	0		2012-10-26	0.333333	3	0	0	3	0	1	25.3524	219.648	195	1	3	3	21.95	0.26
2014-12-10	positive	0		2012-10-27	0	1	0	0	1	0	1	25.3524	220.648	196	1	3	1	21.95	0
2014-12-10	positive	0		2012-10-28	0	0	0	0	0	0	0	25.3524	220.648	196	0	2	0	21.95	0
2014-12-10	positive	0		2012-10-29	0	1	0	0	1	0	1	25.3524	221.648	197	1	3	1	21.95	0
2014-12-10	positive	0		2012-10-30	0.386364	3	0	0	3	0	1	25.3524	222.648	198	1	3	3	21.95	0
2014-12-10	positive	0		2012-10-31	0.1	3	1	0	2	0.333333	0.666667	25.6857	223.314	199	1	3	2	21.63	-0.320002
2014-12-11	positive	0		2012-11-01	0	0	0	0	0	0	0	25.6857	223.314	199	0	2	0	22.26	0.630001
2014-12-12	positive	0		2012-11-02	0	1	0	0	1	0	1	25.6857	224.314	200	1	3	1	22.06	-0.200001
2014-12-12	positive	0		2012-11-03	-0.125	3	1	0	2	0.333333	0.666667	26.019	224.981	201	1	3	2	22.06	0
2014-12-12	positive	0		2012-11-04	0	2	0	0	2	0	1	26.019	225.981	202	1	3	2	22.06	0
2014-12-12	positive	0		2012-11-05	0	3	0	0	3	0	1	26.019	226.981	203	1	3	3	21.84	-0.219999
2014-12-13	positive	0		2012-11-06	0	2	0	0	2	0	1	26.019	227.981	204	1	3	2	21.73	-0.11
2014-12-16	positive	0		2012-11-07	0	1	0	0	1	0	1	26.019	228.981	205	1	3	1	20.91	-0.82
2014-12-16	positive	0		2012-11-08	0.2	1	0	0	1	0	1	26.019	229.981	206	1	3	1	20.83	-0.08
2014-12-17	positive	0		2012-11-09	0	1	0	0	1	0	1	26.019	230.981	207	1	3	1	20.8	-0.030001
2014-12-17	positive	0		2012-11-10	0	1	0	0	1	0	1	26.019	231.981	208	1	3	1	20.8	0
2014-12-17	positive	0		2012-11-11	0.5	1	0	0	1	0	1	26.019	232.981	209	1	3	1	20.8	0
2014-12-17	positive	0		2012-11-12	0	1	0	0	1	0	1	26.019	233.981	210	1	3	1	20.77	-0.029999
2014-12-17	positive	0		2012-11-13	-0.025	4	1	0	3	0.25	0.75	26.269	234.731	211	1	3	3	20.28	-0.489999
2014-12-17	positive	0		2012-11-14	0	1	0	0	1	0	1	26.269	235.731	212	1	3	1	19.96	-0.320002
2014-12-17	positive	0		2012-11-15	0	3	0	0	3	0	1	26.269	236.731	213	1	3	3	20.03	0.070002
2014-12-17	positive	0		2012-11-16	0	2	0	0	2	0	1	26.269	237.731	214	1	3	2	20.19	0.16
2014-12-17	positive	0		2012-11-17	0	0	0	0	0	0	0	26.269	237.731	214	0	2	0	20.19	0
2014-12-17	positive	0		2012-11-18	0	1	0	0	1	0	1	26.269	238.731	215	1	3	1	20.19	0
2014-12-17	positive	0		2012-11-19	0.2125	2	1	0	1	0.5	0.5	26.769	239.231	214	-1	1	1	20.25	0.059999
2014-12-18	positive	0		2012-11-20	0	2	0	0	2	0	1	26.769	240.231	215	1	3	2	19.51	-0.74
2014-12-19	positive	0		2012-11-21	0.35	4	0	0	4	0	1	26.769	241.231	216	1	3	4	19.36	-0.149999
2014-12-20	positive	0		2012-11-22	0	0	0	0	0	0	0	26.769	241.231	216	0	2	0	19.36	0
2014-12-22	positive	0		2012-11-23	0	2	0	0	2	0	1	26.769	242.231	217	1	3	2	19.72	0.359998
2014-12-22	positive	0		2012-11-24	0	0	0	0	0	0	0	26.769	242.231	217	0	2	0	19.72	0
2014-12-22	positive	0		2012-11-25	0	1	0	0	1	0	1	26.769	243.231	218	1	3	1	19.72	0
2014-12-22	positive	0		2012-11-26	0.5	2	0	0	2	0	1	26.769	244.231	219	1	3	2	19.89	0.17
2014-12-22	positive	0		2012-11-27	0	0	0	0	0	0	0	26.769	244.231	219	0	2	0	19.93	0.040001
2014-12-25	positive	0		2012-11-28	0	0	0	0	0	0	0	26.769	244.231	219	0	2	0	20.09	0.16
2014-12-27	positive	0		2012-11-29	0	1	0	0	1	0	1	26.769	245.231	220	1	3	1	19.53	-0.559999
2014-12-27	positive	0		2012-11-30	0	0	0	0	0	0	0	26.769	245.231	220	0	2	0	19.57	0.039999
2014-12-29	positive	0		2012-12-01	0	2	0	0	2	0	1	26.769	246.231	221	1	3	2	19.57	0
2015-01-01	positive	0		2012-12-02	0	1	0	0	1	0	1	26.769	247.231	222	1	3	1	19.57	0
2015-01-02	positive	0		2012-12-03	0	0	0	0	0	0	0	26.769	247.231	222	0	2	0	19.54	-0.029999
2015-01-03	positive	0		2012-12-04	0	0	0	0	0	0	0	26.769	247.231	222	0	2	0	19.97	0.429998
2015-01-03	positive	0		2012-12-05	0	3	0	0	3	0	1	26.769	248.231	223	1	3	3	19.85	-0.119999
2015-01-05	positive	0		2012-12-06	0.7	3	0	0	3	0	1	26.769	249.231	224	1	3	3	20.16	0.31
2015-01-05	positive	0		2012-12-07	0	1	0	0	1	0	1	26.769	250.231	225	1	3	1	20.16	0
2015-01-07	positive	0		2012-12-08	0.225	1	0	0	1	0	1	26.769	251.231	226	1	3	1	20.16	0
2015-01-07	positive	0		2012-12-09	0	2	0	0	2	0	1	26.769	252.231	227	1	3	2	20.16	0
2015-01-07	positive	0		2012-12-10	0	0	0	0	0	0	0	26.769	252.231	227	0	2	0	20.08	-0.08
2015-01-07	positive	0		2012-12-11	0.8	1	0	0	1	0	1	26.769	253.231	228	1	3	1	20.65	0.57
2015-01-07	positive	0		2012-12-12	0.233333	4	0	0	4	0	1	26.769	254.231	229	1	3	4	20.67	0.02
2015-01-07	positive	0		2012-12-13	0	3	0	0	3	0	1	26.769	255.231	230	1	3	3	20.49	-0.18
2015-01-07	positive	0		2012-12-14	0	1	0	0	1	0	1	26.769	256.231	231	1	3	1	20.53	0.040001
2015-01-07	positive	0		2012-12-15	0	3	0	0	3	0	1	26.769	257.231	232	1	3	3	20.53	0
2015-01-08	positive	0		2012-12-16	0	2	0	0	2	0	1	26.769	258.231	233	1	3	2	20.53	0
2015-01-08	positive	0		2012-12-17	0	0	0	0	0	0	0	26.769	258.231	233	0	2	0	20.57	0.039999
2015-01-08	positive	0		2012-12-18	0	0	0	0	0	0	0	26.769	258.231	233	0	2	0	20.96	0.389999
2015-01-08	positive	0		2012-12-19	0	1	0	0	1	0	1	26.769	259.231	234	1	3	1	21.1	0.140001
2015-01-08	positive	0		2012-12-20	0	3	0	0	3	0	1	26.769	260.231	235	1	3	3	21.03	-0.069999
2015-01-09	positive	0		2012-12-21	0	2	0	0	2	0	1	26.769	261.231	236	1	3	2	20.77	-0.260001
2015-01-10	positive	0		2012-12-22	0.633333	2	0	0	2	0	1	26.769	262.231	237	1	3	2	20.77	0
2015-01-10	positive	0		2012-12-23	0	1	0	0	1	0	1	26.769	263.231	238	1	3	1	20.77	0
2015-01-12	positive	0		2012-12-24	0	0	0	0	0	0	0	26.769	263.231	238	0	2	0	20.64	-0.130001
2015-01-12	positive	0		2012-12-25	0	0	0	0	0	0	0	26.769	263.231	238	0	2	0	20.64	0
2015-01-12	positive	0		2012-12-26	0	3	0	0	3	0	1	26.769	264.231	239	1	3	3	20.65	0.010001
2015-01-12	positive	0		2012-12-27	0	0	0	0	0	0	0	26.769	264.231	239	0	2	0	20.51	-0.14
2015-01-13	positive	0		2012-12-28	0	1	0	0	1	0	1	26.769	265.231	240	1	3	1	20.23	-0.28
2015-01-14	positive	0		2012-12-29	0	1	0	0	1	0	1	26.769	266.231	241	1	3	1	20.23	0
2015-01-16	positive	0		2012-12-30	0	0	0	0	0	0	0	26.769	266.231	241	0	2	0	20.23	0
2015-01-16	positive	0		2012-12-31	0	0	0	0	0	0	0	26.769	266.231	241	0	2	0	20.62	0.390001
2015-01-16	positive	0		2013-01-01	0.5	1	0	0	1	0	1	26.769	267.231	242	1	3	1	20.62	0
2015-01-16	positive	0		2013-01-02	0	0	0	0	0	0	0	26.769	267.231	242	0	2	0	21.38	0.759998
2015-01-16	positive	0		2013-01-03	0.2	2	0	0	2	0	1	26.769	268.231	243	1	3	2	21.32	-0.059999
2015-01-16	positive	0		2013-01-04	0	0	0	0	0	0	0	26.769	268.231	243	0	2	0	21.16	-0.16
2015-01-16	positive	0		2013-01-05	0	1	0	0	1	0	1	26.769	269.231	244	1	3	1	21.16	0
2015-01-16	positive	0		2013-01-06	0	1	0	0	1	0	1	26.769	270.231	245	1	3	1	21.16	0
2015-01-16	positive	0		2013-01-07	0	1	0	0	1	0	1	26.769	271.231	246	1	3	1	21.25	0.09
2015-01-17	positive	0		2013-01-08	0.523333	6	1	0	5	0.166667	0.833333	26.9357	272.064	247	1	3	5	21.09	-0.16
2015-01-17	positive	0		2013-01-09	0	0	0	0	0	0	0	26.9357	272.064	247	0	2	0	21.45	0.360001
2015-01-18	positive	0		2013-01-10	0	0	0	0	0	0	0	26.9357	272.064	247	0	2	0	21.8	0.349998
2015-01-19	positive	0		2013-01-11	0	1	0	0	1	0	1	26.9357	273.064	248	1	3	1	22	0.200001
2015-01-24	positive	0		2013-01-12	0	0	0	0	0	0	0	26.9357	273.064	248	0	2	0	22	0
2015-01-24	positive	0		2013-01-13	-0.1875	1	1	0	0	1	0	27.9357	273.064	247	-1	1	1	22	0
2015-01-26	positive	0		2013-01-14	0	0	0	0	0	0	0	27.9357	273.064	247	0	2	0	22	0
2015-01-26	positive	0		2013-01-15	-0.85	3	2	0	1	0.666667	0.333333	28.6024	273.398	246	-1	1	2	21.88	-0.120001
2015-01-27	positive	0		2013-01-16	0	1	0	0	1	0	1	28.6024	274.398	247	1	3	1	22.11	0.230002
2015-01-28	positive	0		2013-01-17	0	3	0	0	3	0	1	28.6024	275.398	248	1	3	3	22.68	0.569999
2015-01-29	positive	0		2013-01-18	1.1463	6	1	0	5	0.166667	0.833333	28.769	276.231	249	1	3	5	21.25	-1.43
2015-01-29	positive	0		2013-01-19	0	0	0	0	0	0	0	28.769	276.231	249	0	2	0	21.25	0
2015-01-29	positive	0		2013-01-20	0	3	0	0	3	0	1	28.769	277.231	250	1	3	3	21.25	0
2015-01-30	positive	0		2013-01-21	0	1	0	0	1	0	1	28.769	278.231	251	1	3	1	21.25	0
2015-01-31	positive	0		2013-01-22	0	3	0	0	3	0	1	28.769	279.231	252	1	3	3	21.17	-0.08
2015-02-02	positive	0		2013-01-23	0	2	0	0	2	0	1	28.769	280.231	253	1	3	2	21.11	-0.059999
2015-02-02	positive	0		2013-01-24	0	1	0	0	1	0	1	28.769	281.231	254	1	3	1	20.95	-0.16
2015-02-04	positive	0		2013-01-25	-0.142857	1	1	0	0	1	0	29.769	281.231	253	-1	1	1	20.96	0.009998
2015-02-07	positive	0		2013-01-26	0	2	0	0	2	0	1	29.769	282.231	254	1	3	2	20.96	0
2015-02-09	positive	0		2013-01-27	0	1	0	0	1	0	1	29.769	283.231	255	1	3	1	20.96	0
2015-02-09	positive	0		2013-01-28	0	1	0	0	1	0	1	29.769	284.231	256	1	3	1	21.05	0.09
2015-02-09	positive	0		2013-01-29	0	0	0	0	0	0	0	29.769	284.231	256	0	2	0	21.28	0.230002
2015-02-09	positive	0		2013-01-30	0.5	5	0	0	5	0	1	29.769	285.231	257	1	3	5	21.37	0.09
2015-02-09	positive	0		2013-01-31	0.25	1	0	0	1	0	1	29.769	286.231	258	1	3	1	21.04	-0.33
2015-02-09	positive	0		2013-02-01	0	2	0	0	2	0	1	29.769	287.231	259	1	3	2	21.36	0.32
2015-02-09	positive	0		2013-02-02	0	2	0	0	2	0	1	29.769	288.231	260	1	3	2	21.36	0
2015-02-09	positive	0		2013-02-03	0	0	0	0	0	0	0	29.769	288.231	260	0	2	0	21.36	0
2015-02-09	positive	0		2013-02-04	0	0	0	0	0	0	0	29.769	288.231	260	0	2	0	21.16	-0.200001
2015-02-09	positive	0		2013-02-05	0	1	0	0	1	0	1	29.769	289.231	261	1	3	1	21.18	0.02
2015-02-10	positive	0		2013-02-06	0.125	5	0	0	5	0	1	29.769	290.231	262	1	3	5	20.99	-0.19
2015-02-11	positive	0		2013-02-07	0.4	2	0	0	2	0	1	29.769	291.231	263	1	3	2	20.81	-0.180001
2015-02-11	positive	0		2013-02-08	0	1	0	0	1	0	1	29.769	292.231	264	1	3	1	21	0.190001
2015-02-12	positive	0		2013-02-09	0.25	2	0	0	2	0	1	29.769	293.231	265	1	3	2	21	0
2015-02-12	positive	0		2013-02-10	0	0	0	0	0	0	0	29.769	293.231	265	0	2	0	21	0
2015-02-12	positive	0		2013-02-11	0	0	0	0	0	0	0	29.769	293.231	265	0	2	0	21.03	0.030001
2015-02-12	positive	0		2013-02-12	0	1	0	0	1	0	1	29.769	294.231	266	1	3	1	21.19	0.16
2015-02-12	positive	0		2013-02-13	0	2	0	0	2	0	1	29.769	295.231	267	1	3	2	21.25	0.059999
2015-02-13	positive	0		2013-02-14	-0.0636364	3	1	0	2	0.333333	0.666667	30.1024	295.898	268	1	3	2	21.23	-0.02
2015-02-13	positive	0		2013-02-15	0	1	0	0	1	0	1	30.1024	296.898	269	1	3	1	21.12	-0.109999
2015-02-14	positive	0		2013-02-16	0	1	0	0	1	0	1	30.1024	297.898	270	1	3	1	21.12	0
2015-02-14	positive	0		2013-02-17	0	0	0	0	0	0	0	30.1024	297.898	270	0	2	0	21.12	0
2015-02-16	positive	0		2013-02-18	0	1	0	0	1	0	1	30.1024	298.898	271	1	3	1	21.12	0
2015-02-16	positive	0		2013-02-19	0.125	3	0	0	3	0	1	30.1024	299.898	272	1	3	3	21.09	-0.030001
2015-02-17	positive	0		2013-02-20	0	0	0	0	0	0	0	30.1024	299.898	272	0	2	0	20.73	-0.36
2015-02-17	positive	0		2013-02-21	0.21	2	0	0	2	0	1	30.1024	300.898	273	1	3	2	20.25	-0.48
2015-02-17	positive	0		2013-02-22	0	1	0	0	1	0	1	30.1024	301.898	274	1	3	1	20.42	0.17
2015-02-17	positive	0		2013-02-23	0.2	2	0	0	2	0	1	30.1024	302.898	275	1	3	2	20.42	0
2015-02-17	positive	0		2013-02-24	0	1	0	0	1	0	1	30.1024	303.898	276	1	3	1	20.42	0
2015-02-18	positive	0		2013-02-25	0	0	0	0	0	0	0	30.1024	303.898	276	0	2	0	20.23	-0.19
2015-02-18	positive	0		2013-02-26	0.390246	2	0	0	2	0	1	30.1024	304.898	277	1	3	2	20.58	0.35
2015-02-18	positive	0		2013-02-27	0.214286	2	0	0	2	0	1	30.1024	305.898	278	1	3	2	20.93	0.35
2015-02-19	positive	0		2013-02-28	0	1	0	0	1	0	1	30.1024	306.898	279	1	3	1	20.88	-0.050001
2015-02-19	positive	0		2013-03-01	0	0	0	0	0	0	0	30.1024	306.898	279	0	2	0	21.03	0.150002
2015-02-20	positive	0		2013-03-02	0.05	2	0	0	2	0	1	30.1024	307.898	280	1	3	2	21.03	0
2015-02-20	positive	0		2013-03-03	0	0	0	0	0	0	0	30.1024	307.898	280	0	2	0	21.03	0
2015-02-20	positive	0		2013-03-04	0	2	0	0	2	0	1	30.1024	308.898	281	1	3	2	21.27	0.239999
2015-02-20	positive	0		2013-03-05	0	2	0	0	2	0	1	30.1024	309.898	282	1	3	2	21.51	0.24
2015-02-21	positive	0		2013-03-06	0	1	0	0	1	0	1	30.1024	310.898	283	1	3	1	21.75	0.24
2015-02-23	positive	0		2013-03-07	0	0	0	0	0	0	0	30.1024	310.898	283	0	2	0	21.89	0.139999
2015-02-23	positive	0		2013-03-08	0	0	0	0	0	0	0	30.1024	310.898	283	0	2	0	21.58	-0.309999
2015-02-23	positive	0		2013-03-09	0	0	0	0	0	0	0	30.1024	310.898	283	0	2	0	21.58	0
2015-02-23	positive	0		2013-03-10	0	1	0	0	1	0	1	30.1024	311.898	284	1	3	1	21.58	0
2015-02-24	positive	0		2013-03-11	0.466667	3	0	0	3	0	1	30.1024	312.898	285	1	3	3	21.69	0.110001
2015-02-24	positive	0		2013-03-12	0	0	0	0	0	0	0	30.1024	312.898	285	0	2	0	21.64	-0.050002
2015-02-24	positive	0		2013-03-13	0	3	0	0	3	0	1	30.1024	313.898	286	1	3	3	21.66	0.020001
2015-02-24	positive	0		2013-03-14	0	2	0	0	2	0	1	30.1024	314.898	287	1	3	2	21.65	-0.01
2015-02-24	positive	0		2013-03-15	0	0	0	0	0	0	0	30.1024	314.898	287	0	2	0	21.38	-0.270001
2015-02-24	positive	0		2013-03-16	0	1	0	0	1	0	1	30.1024	315.898	288	1	3	1	21.38	0
2015-02-25	positive	0		2013-03-17	0	2	0	0	2	0	1	30.1024	316.898	289	1	3	2	21.38	0
2015-02-26	positive	0		2013-03-18	0	0	0	0	0	0	0	30.1024	316.898	289	0	2	0	21.26	-0.119999
2015-02-26	positive	0		2013-03-19	0	2	0	0	2	0	1	30.1024	317.898	290	1	3	2	21.14	-0.120001
2015-02-26	positive	0		2013-03-20	0.55	4	0	0	4	0	1	30.1024	318.898	291	1	3	4	21.18	0.040001
2015-02-26	positive	0		2013-03-21	0	0	0	0	0	0	0	30.1024	318.898	291	0	2	0	21.04	-0.139999
2015-02-26	positive	0		2013-03-22	0	0	0	0	0	0	0	30.1024	318.898	291	0	2	0	21.33	0.289999
2015-02-27	positive	0		2013-03-23	0	1	0	0	1	0	1	30.1024	319.898	292	1	3	1	21.33	0
2015-02-27	positive	0		2013-03-24	0.2	2	0	0	2	0	1	30.1024	320.898	293	1	3	2	21.33	0
2015-02-27	positive	0		2013-03-25	0	0	0	0	0	0	0	30.1024	320.898	293	0	2	0	21.15	-0.18
2015-02-28	positive	0		2013-03-26	0	0	0	0	0	0	0	30.1024	320.898	293	0	2	0	21.77	0.62
2015-02-28	positive	0		2013-03-27	0	0	0	0	0	0	0	30.1024	320.898	293	0	2	0	21.83	0.06
2015-02-28	positive	0		2013-03-28	0	1	0	0	1	0	1	30.1024	321.898	294	1	3	1	21.84	0.01
2015-02-28	positive	0		2013-03-29	0	0	0	0	0	0	0	30.1024	321.898	294	0	2	0	21.84	0
2015-02-28	positive	0		2013-03-30	0	0	0	0	0	0	0	30.1024	321.898	294	0	2	0	21.84	0
2015-02-28	positive	0		2013-03-31	0	2	0	0	2	0	1	30.1024	322.898	295	1	3	2	21.84	0
2015-02-28	positive	0		2013-04-01	0	1	0	0	1	0	1	30.1024	323.898	296	1	3	1	21.43	-0.41
2015-03-01	positive	0		2013-04-02	0	6	0	0	6	0	1	30.1024	324.898	297	1	3	6	21.46	0.029999
2015-03-01	positive	0		2013-04-03	0	2	0	0	2	0	1	30.1024	325.898	298	1	3	2	21.05	-0.41
2015-03-02	positive	0		2013-04-04	0	1	0	0	1	0	1	30.1024	326.898	299	1	3	1	21.14	0.09
2015-03-02	positive	0		2013-04-05	0	1	0	0	1	0	1	30.1024	327.898	300	1	3	1	20.94	-0.199998
2015-03-02	positive	0		2013-04-06	0	1	0	0	1	0	1	30.1024	328.898	301	1	3	1	20.94	0
2015-03-03	positive	0		2013-04-07	0	1	0	0	1	0	1	30.1024	329.898	302	1	3	1	20.94	0
2015-03-03	positive	0		2013-04-08	0	0	0	0	0	0	0	30.1024	329.898	302	0	2	0	21.09	0.149999
2015-03-03	positive	0		2013-04-09	0.1	1	0	0	1	0	1	30.1024	330.898	303	1	3	1	21.75	0.66
2015-03-03	positive	0		2013-04-10	0.191667	2	1	0	1	0.5	0.5	30.6024	331.398	302	-1	1	1	22.26	0.51
2015-03-03	positive	0		2013-04-11	0.5	1	0	0	1	0	1	30.6024	332.398	303	1	3	1	21.83	-0.43
2015-03-05	positive	0		2013-04-12	0	3	0	0	3	0	1	30.6024	333.398	304	1	3	3	21.68	-0.15
2015-03-05	positive	0		2013-04-13	0.5	1	0	0	1	0	1	30.6024	334.398	305	1	3	1	21.68	0
2015-03-05	positive	0		2013-04-14	0	2	0	0	2	0	1	30.6024	335.398	306	1	3	2	21.68	0
2015-03-05	positive	0		2013-04-15	0	2	0	0	2	0	1	30.6024	336.398	307	1	3	2	21.38	-0.300001
2015-03-05	positive	0		2013-04-16	0	1	0	0	1	0	1	30.6024	337.398	308	1	3	1	21.92	0.540001
2015-03-05	positive	0		2013-04-17	0.0681818	3	0	0	3	0	1	30.6024	338.398	309	1	3	3	21.93	0.01
2015-03-05	positive	0		2013-04-18	0	1	0	0	1	0	1	30.6024	339.398	310	1	3	1	22.24	0.31
2015-03-06	positive	0		2013-04-19	0.533333	1	0	0	1	0	1	30.6024	340.398	311	1	3	1	22.44	0.200001
2015-03-06	positive	0		2013-04-20	0	0	0	0	0	0	0	30.6024	340.398	311	0	2	0	22.44	0
2015-03-06	positive	0		2013-04-21	0	0	0	0	0	0	0	30.6024	340.398	311	0	2	0	22.44	0
2015-03-06	positive	0		2013-04-22	0	2	0	0	2	0	1	30.6024	341.398	312	1	3	2	22.88	0.439998
2015-03-06	positive	0		2013-04-23	0.3	1	0	0	1	0	1	30.6024	342.398	313	1	3	1	23.38	0.5
2015-03-07	positive	0		2013-04-24	0.4	4	0	0	4	0	1	30.6024	343.398	314	1	3	4	23.66	0.280001
2015-03-08	positive	0		2013-04-25	0	0	0	0	0	0	0	30.6024	343.398	314	0	2	0	23.38	-0.280001
2015-03-09	positive	0		2013-04-26	0	1	0	0	1	0	1	30.6024	344.398	315	1	3	1	23.4	0.020001
2015-03-09	positive	0		2013-04-27	0.5	1	0	0	1	0	1	30.6024	345.398	316	1	3	1	23.4	0
2015-03-09	positive	0		2013-04-28	0	1	0	0	1	0	1	30.6024	346.398	317	1	3	1	23.4	0
2015-03-09	positive	0		2013-04-29	0	1	0	0	1	0	1	30.6024	347.398	318	1	3	1	23.76	0.36
2015-03-10	positive	0		2013-04-30	0.136364	4	0	0	4	0	1	30.6024	348.398	319	1	3	4	23.95	0.190001
2015-03-10	positive	0		2013-05-01	0.25	4	0	0	4	0	1	30.6024	349.398	320	1	3	4	23.99	0.039999
2015-03-10	positive	0		2013-05-02	0.477778	2	1	0	1	0.5	0.5	31.1024	349.898	319	-1	1	1	24.11	0.120001
2015-03-11	positive	0		2013-05-03	0	0	0	0	0	0	0	31.1024	349.898	319	0	2	0	23.96	-0.150002
2015-03-11	positive	0		2013-05-04	-0.2	1	1	0	0	1	0	32.1024	349.898	318	-1	1	1	23.96	0
2015-03-11	positive	0		2013-05-05	0	2	0	0	2	0	1	32.1024	350.898	319	1	3	2	23.96	0
2015-03-11	positive	0		2013-05-06	0	1	0	0	1	0	1	32.1024	351.898	320	1	3	1	23.91	-0.049999
2015-03-11	positive	0		2013-05-07	0.325	4	0	0	4	0	1	32.1024	352.898	321	1	3	4	24.15	0.24
2015-03-11	positive	0		2013-05-08	0	7	1	0	6	0.142857	0.857143	32.2452	353.755	322	1	3	6	24.25	0.1
2015-03-11	positive	0		2013-05-09	0.8	4	0	0	4	0	1	32.2452	354.755	323	1	3	4	24.36	0.110001
2015-03-11	positive	0		2013-05-10	0.25	5	0	0	5	0	1	32.2452	355.755	324	1	3	5	24.5	0.139999
2015-03-12	positive	0		2013-05-11	-0.434722	3	1	0	2	0.333333	0.666667	32.5786	356.421	325	1	3	2	24.5	0
2015-03-12	positive	0		2013-05-12	0	0	0	0	0	0	0	32.5786	356.421	325	0	2	0	24.5	0
2015-03-12	positive	0		2013-05-13	0.214286	2	0	0	2	0	1	32.5786	357.421	326	1	3	2	24.08	-0.42
2015-03-12	positive	0		2013-05-14	0	3	0	0	3	0	1	32.5786	358.421	327	1	3	3	23.84	-0.24
2015-03-13	positive	0		2013-05-15	0.125	1	0	0	1	0	1	32.5786	359.421	328	1	3	1	24.2	0.360001
2015-03-13	positive	0		2013-05-16	0	1	0	0	1	0	1	32.5786	360.421	329	1	3	1	23.94	-0.26
2015-03-13	positive	0		2013-05-17	0.375	1	0	0	1	0	1	32.5786	361.421	330	1	3	1	24.04	0.1
2015-03-14	positive	0		2013-05-18	0	0	0	0	0	0	0	32.5786	361.421	330	0	2	0	24.04	0
2015-03-15	positive	0		2013-05-19	0.8	2	0	0	2	0	1	32.5786	362.421	331	1	3	2	24.04	0
2015-03-16	positive	0		2013-05-20	-0.25	3	1	0	2	0.333333	0.666667	32.9119	363.088	332	1	3	2	24.08	0.039999
2015-03-16	positive	0		2013-05-21	0.636364	3	0	0	3	0	1	32.9119	364.088	333	1	3	3	24.15	0.07
2015-03-16	positive	0		2013-05-22	0.25	1	0	0	1	0	1	32.9119	365.088	334	1	3	1	24.07	-0.08
2015-03-17	positive	0		2013-05-23	0.136364	2	0	0	2	0	1	32.9119	366.088	335	1	3	2	24.05	-0.020001
2015-03-22	positive	0		2013-05-24	0	0	0	0	0	0	0	32.9119	366.088	335	0	2	0	23.92	-0.129999
2015-03-23	positive	0		2013-05-25	0	0	0	0	0	0	0	32.9119	366.088	335	0	2	0	23.92	0
2015-03-25	positive	0		2013-05-26	0	0	0	0	0	0	0	32.9119	366.088	335	0	2	0	23.92	0
2015-03-27	positive	0		2013-05-27	0	1	0	0	1	0	1	32.9119	367.088	336	1	3	1	23.92	0
2015-03-28	positive	0		2013-05-28	0	0	0	0	0	0	0	32.9119	367.088	336	0	2	0	24.08	0.16
2015-04-01	positive	0		2013-05-29	0	3	0	0	3	0	1	32.9119	368.088	337	1	3	3	24.27	0.19
2015-04-03	positive	0		2013-05-30	0.4	2	0	0	2	0	1	32.9119	369.088	338	1	3	2	24.21	-0.060001
2015-04-03	positive	0		2013-05-31	0	0	0	0	0	0	0	32.9119	369.088	338	0	2	0	24.28	0.070002
2015-04-06	positive	0		2013-06-01	0	1	0	0	1	0	1	32.9119	370.088	339	1	3	1	24.28	0
2015-04-07	positive	0		2013-06-02	0	0	0	0	0	0	0	32.9119	370.088	339	0	2	0	24.28	0
2015-04-07	positive	0		2013-06-03	0.4375	2	0	0	2	0	1	32.9119	371.088	340	1	3	2	25.24	0.959999
2015-04-07	positive	0		2013-06-04	1.03348	6	1	0	5	0.166667	0.833333	33.0786	371.921	341	1	3	5	25.36	0.120001
2015-04-07	positive	0		2013-06-05	-0.05	1	1	0	0	1	0	34.0786	371.921	340	-1	1	1	24.7	-0.66
2015-04-07	positive	0		2013-06-06	0.25	3	0	0	3	0	1	34.0786	372.921	341	1	3	3	24.65	-0.050001
2015-04-07	positive	0		2013-06-07	0.366667	2	0	0	2	0	1	34.0786	373.921	342	1	3	2	24.59	-0.06
2015-04-07	positive	0		2013-06-08	0	1	0	0	1	0	1	34.0786	374.921	343	1	3	1	24.59	0
2015-04-07	positive	0		2013-06-09	0	1	0	0	1	0	1	34.0786	375.921	344	1	3	1	24.59	0
2015-04-07	positive	0		2013-06-10	0.366667	4	0	0	4	0	1	34.0786	376.921	345	1	3	4	25.01	0.42
2015-04-08	positive	0		2013-06-11	0.05	1	0	0	1	0	1	34.0786	377.921	346	1	3	1	24.71	-0.300001
2015-04-08	positive	0		2013-06-12	0	1	0	0	1	0	1	34.0786	378.921	347	1	3	1	24.46	-0.25
2015-04-08	positive	0		2013-06-13	0	0	0	0	0	0	0	34.0786	378.921	347	0	2	0	24.99	0.530001
2015-04-08	positive	0		2013-06-14	0	0	0	0	0	0	0	34.0786	378.921	347	0	2	0	24.92	-0.07
2015-04-08	positive	0		2013-06-15	0	0	0	0	0	0	0	34.0786	378.921	347	0	2	0	24.92	0
2015-04-09	positive	0		2013-06-16	0	0	0	0	0	0	0	34.0786	378.921	347	0	2	0	24.92	0
2015-04-09	positive	0		2013-06-17	0	0	0	0	0	0	0	34.0786	378.921	347	0	2	0	25.1	0.18
2015-04-11	positive	0		2013-06-18	1.4	2	0	0	2	0	1	34.0786	379.921	348	1	3	2	25.47	0.369999
2015-04-11	positive	0		2013-06-19	0.0863636	3	1	0	2	0.333333	0.666667	34.4119	380.588	349	1	3	2	25	-0.469999
2015-04-15	positive	0		2013-06-20	0.7	1	0	0	1	0	1	34.4119	381.588	350	1	3	1	24.19	-0.809999
2015-04-17	positive	0		2013-06-21	0	0	0	0	0	0	0	34.4119	381.588	350	0	2	0	24.2	0.01
2015-04-17	positive	0		2013-06-22	-0.05	1	1	0	0	1	0	35.4119	381.588	349	-1	1	1	24.2	0
2015-04-18	positive	0		2013-06-23	0	0	0	0	0	0	0	35.4119	381.588	349	0	2	0	24.2	0
2015-04-18	positive	0		2013-06-24	0	0	0	0	0	0	0	35.4119	381.588	349	0	2	0	23.58	-0.620001
2015-04-20	positive	0		2013-06-25	0.268182	2	0	0	2	0	1	35.4119	382.588	350	1	3	2	23.88	0.299999
2015-04-20	positive	0		2013-06-26	0	0	0	0	0	0	0	35.4119	382.588	350	0	2	0	24.01	0.130001
2015-04-20	positive	0		2013-06-27	0.7	2	0	0	2	0	1	35.4119	383.588	351	1	3	2	24.05	0.039999
2015-04-20	positive	0		2013-06-28	1	2	0	0	2	0	1	35.4119	384.588	352	1	3	2	24.23	0.180001
2015-04-20	positive	0		2013-06-29	0	0	0	0	0	0	0	35.4119	384.588	352	0	2	0	24.23	0
2015-04-20	positive	0		2013-06-30	0	0	0	0	0	0	0	35.4119	384.588	352	0	2	0	24.23	0
2015-04-22	positive	0		2013-07-01	0	0	0	0	0	0	0	35.4119	384.588	352	0	2	0	23.89	-0.340001
2015-04-22	positive	0		2013-07-02	0.25	4	0	0	4	0	1	35.4119	385.588	353	1	3	4	23.72	-0.17
2015-04-22	positive	0		2013-07-03	0	0	0	0	0	0	0	35.4119	385.588	353	0	2	0	23.76	0.040001
2015-04-22	positive	0		2013-07-04	0	0	0	0	0	0	0	35.4119	385.588	353	0	2	0	23.76	0
2015-04-22	positive	0		2013-07-05	0	0	0	0	0	0	0	35.4119	385.588	353	0	2	0	24.06	0.299999
2015-04-22	positive	0		2013-07-06	0	0	0	0	0	0	0	35.4119	385.588	353	0	2	0	24.06	0
2015-04-24	positive	0		2013-07-07	0	0	0	0	0	0	0	35.4119	385.588	353	0	2	0	24.06	0
2015-04-24	positive	0		2013-07-08	0	0	0	0	0	0	0	35.4119	385.588	353	0	2	0	23.19	-0.869998
2015-04-24	positive	0		2013-07-09	0	2	0	0	2	0	1	35.4119	386.588	354	1	3	2	23.14	-0.050002
2015-04-24	positive	0		2013-07-10	-0.125	2	1	0	1	0.5	0.5	35.9119	387.088	353	-1	1	1	23.25	0.110001
2015-04-24	positive	0		2013-07-11	-0.0625	4	1	0	3	0.25	0.75	36.1619	387.838	354	1	3	3	23.99	0.74
2015-04-24	positive	0		2013-07-12	0.0652778	4	2	0	2	0.5	0.5	36.6619	388.338	353	-1	1	2	23.9	-0.09
2015-04-24	positive	0		2013-07-13	0.283333	1	0	0	1	0	1	36.6619	389.338	354	1	3	1	23.9	0
2015-04-25	positive	0		2013-07-14	0.533333	2	0	0	2	0	1	36.6619	390.338	355	1	3	2	23.9	0
2015-04-26	positive	0		2013-07-15	-0.125	2	2	0	0	1	0	37.6619	390.338	354	-1	1	2	23.94	0.040001
2015-04-27	positive	0		2013-07-16	0	2	0	0	2	0	1	37.6619	391.338	355	1	3	2	24.25	0.309999
2015-04-27	positive	0		2013-07-17	0.158571	5	1	0	4	0.2	0.8	37.8619	392.138	356	1	3	4	24.15	-0.1
2015-04-27	positive	0		2013-07-18	0	0	0	0	0	0	0	37.8619	392.138	356	0	2	0	23.24	-0.91
2015-04-29	positive	0		2013-07-19	0	0	0	0	0	0	0	37.8619	392.138	356	0	2	0	23.04	-0.199999
2015-04-29	positive	0		2013-07-20	0	0	0	0	0	0	0	37.8619	392.138	356	0	2	0	23.04	0
2015-04-29	positive	0		2013-07-21	0	2	0	0	2	0	1	37.8619	393.138	357	1	3	2	23.04	0
2015-04-29	positive	0		2013-07-22	0	0	0	0	0	0	0	37.8619	393.138	357	0	2	0	22.77	-0.270001
2015-04-29	positive	0		2013-07-23	0	1	0	0	1	0	1	37.8619	394.138	358	1	3	1	22.75	-0.02
2015-04-30	positive	0		2013-07-24	0	0	0	0	0	0	0	37.8619	394.138	358	0	2	0	22.93	0.18
2015-04-30	positive	0		2013-07-25	0.5	2	0	0	2	0	1	37.8619	395.138	359	1	3	2	23.06	0.129999
2015-04-30	positive	0		2013-07-26	0	0	0	0	0	0	0	37.8619	395.138	359	0	2	0	23.26	0.200001
2015-05-01	positive	0		2013-07-27	0	0	0	0	0	0	0	37.8619	395.138	359	0	2	0	23.26	0
2015-05-02	positive	0		2013-07-28	0	0	0	0	0	0	0	37.8619	395.138	359	0	2	0	23.26	0
2015-05-02	positive	0		2013-07-29	0	0	0	0	0	0	0	37.8619	395.138	359	0	2	0	23.24	-0.02
2015-05-03	positive	0		2013-07-30	0	2	0	0	2	0	1	37.8619	396.138	360	1	3	2	23.38	0.139999
2015-05-03	positive	0		2013-07-31	0	0	0	0	0	0	0	37.8619	396.138	360	0	2	0	23.34	-0.039999
2015-05-04	positive	0		2013-08-01	0.513636	3	0	0	3	0	1	37.8619	397.138	361	1	3	3	23.2	-0.139999
2015-05-05	positive	0		2013-08-02	0	0	0	0	0	0	0	37.8619	397.138	361	0	2	0	23.22	0.019998
2015-05-05	positive	0		2013-08-03	0	0	0	0	0	0	0	37.8619	397.138	361	0	2	0	23.22	0
2015-05-05	positive	0		2013-08-04	0	0	0	0	0	0	0	37.8619	397.138	361	0	2	0	23.22	0
2015-05-06	positive	0		2013-08-05	0.26	2	0	0	2	0	1	37.8619	398.138	362	1	3	2	22.92	-0.299999
2015-05-06	positive	0		2013-08-06	0	0	0	0	0	0	0	37.8619	398.138	362	0	2	0	22.8	-0.120001
2015-05-06	positive	0		2013-08-07	0	1	0	0	1	0	1	37.8619	399.138	363	1	3	1	22.7	-0.099998
2015-05-06	positive	0		2013-08-08	0	0	0	0	0	0	0	37.8619	399.138	363	0	2	0	22.45	-0.25
2015-05-06	positive	0		2013-08-09	0	2	0	0	2	0	1	37.8619	400.138	364	1	3	2	22.51	0.059999
2015-05-06	positive	0		2013-08-10	0	0	0	0	0	0	0	37.8619	400.138	364	0	2	0	22.51	0
2015-05-07	positive	0		2013-08-11	0	0	0	0	0	0	0	37.8619	400.138	364	0	2	0	22.51	0
2015-05-07	positive	0		2013-08-12	0	0	0	0	0	0	0	37.8619	400.138	364	0	2	0	22.64	0.129999
2015-05-07	positive	0		2013-08-13	0	0	0	0	0	0	0	37.8619	400.138	364	0	2	0	22.52	-0.119999
2015-05-07	positive	0		2013-08-14	0	0	0	0	0	0	0	37.8619	400.138	364	0	2	0	22.57	0.05
2015-05-07	positive	0		2013-08-15	0	0	0	0	0	0	0	37.8619	400.138	364	0	2	0	22.03	-0.539999
2015-05-07	positive	0		2013-08-16	0	0	0	0	0	0	0	37.8619	400.138	364	0	2	0	21.91	-0.120001
2015-05-09	positive	0		2013-08-17	0	0	0	0	0	0	0	37.8619	400.138	364	0	2	0	21.91	0
2015-05-10	positive	0		2013-08-18	0	0	0	0	0	0	0	37.8619	400.138	364	0	2	0	21.91	0
2015-05-10	positive	0		2013-08-19	0.45	2	0	0	2	0	1	37.8619	401.138	365	1	3	2	22.28	0.370001
2015-05-10	positive	0		2013-08-20	0	0	0	0	0	0	0	37.8619	401.138	365	0	2	0	22.52	0.239999
2015-05-10	positive	0		2013-08-21	0	2	0	0	2	0	1	37.8619	402.138	366	1	3	2	22.17	-0.35
2015-05-11	positive	0		2013-08-22	0	0	0	0	0	0	0	37.8619	402.138	366	0	2	0	22.26	0.09
2015-05-11	positive	0		2013-08-23	0	0	0	0	0	0	0	37.8619	402.138	366	0	2	0	22.44	0.180001
2015-05-11	positive	0		2013-08-24	0	0	0	0	0	0	0	37.8619	402.138	366	0	2	0	22.44	0
2015-05-11	positive	0		2013-08-25	0	0	0	0	0	0	0	37.8619	402.138	366	0	2	0	22.44	0
2015-05-11	positive	0		2013-08-26	0	0	0	0	0	0	0	37.8619	402.138	366	0	2	0	22.27	-0.170001
2015-05-11	positive	0		2013-08-27	0	0	0	0	0	0	0	37.8619	402.138	366	0	2	0	22.19	-0.079999
2015-05-11	positive	0		2013-08-28	0	1	0	0	1	0	1	37.8619	403.138	367	1	3	1	22.29	0.1
2015-05-11	positive	0		2013-08-29	0	0	0	0	0	0	0	37.8619	403.138	367	0	2	0	22.06	-0.230002
2015-05-11	positive	0		2013-08-30	0	0	0	0	0	0	0	37.8619	403.138	367	0	2	0	21.98	-0.079999
2015-05-11	positive	0		2013-08-31	0	0	0	0	0	0	0	37.8619	403.138	367	0	2	0	21.98	0
2015-05-11	positive	0		2013-09-01	0	0	0	0	0	0	0	37.8619	403.138	367	0	2	0	21.98	0
2015-05-11	positive	0		2013-09-02	0	0	0	0	0	0	0	37.8619	403.138	367	0	2	0	21.98	0
2015-05-11	positive	0		2013-09-03	0	0	0	0	0	0	0	37.8619	403.138	367	0	2	0	22.07	0.09
2015-05-11	positive	0		2013-09-04	0.7	1	0	0	1	0	1	37.8619	404.138	368	1	3	1	22.64	0.569999
2015-05-11	positive	0		2013-09-05	0	0	0	0	0	0	0	37.8619	404.138	368	0	2	0	22.6	-0.039999
2015-05-11	positive	0		2013-09-06	0	0	0	0	0	0	0	37.8619	404.138	368	0	2	0	22.67	0.07
2015-05-11	positive	0		2013-09-07	0	0	0	0	0	0	0	37.8619	404.138	368	0	2	0	22.67	0
2015-05-11	positive	0		2013-09-08	0	0	0	0	0	0	0	37.8619	404.138	368	0	2	0	22.67	0
2015-05-11	positive	0		2013-09-09	0	1	0	0	1	0	1	37.8619	405.138	369	1	3	1	22.91	0.24
2015-05-11	positive	0		2013-09-10	0	0	0	0	0	0	0	37.8619	405.138	369	0	2	0	22.98	0.07
2015-05-11	positive	0		2013-09-11	0.6	2	0	0	2	0	1	37.8619	406.138	370	1	3	2	22.81	-0.170001
2015-05-11	positive	0		2013-09-12	0	0	0	0	0	0	0	37.8619	406.138	370	0	2	0	22.63	-0.18
2015-05-12	positive	0		2013-09-13	0.1	1	0	0	1	0	1	37.8619	407.138	371	1	3	1	23.44	0.810002
2015-05-12	positive	0		2013-09-14	0	0	0	0	0	0	0	37.8619	407.138	371	0	2	0	23.44	0
2015-05-12	positive	0		2013-09-15	0	0	0	0	0	0	0	37.8619	407.138	371	0	2	0	23.44	0
2015-05-12	positive	0		2013-09-16	0	0	0	0	0	0	0	37.8619	407.138	371	0	2	0	23.39	-0.050002
2015-05-12	positive	0		2013-09-17	-0.0972222	1	1	0	0	1	0	38.8619	407.138	370	-1	1	1	23.74	0.350001
2015-05-12	positive	0		2013-09-18	0	0	0	0	0	0	0	38.8619	407.138	370	0	2	0	23.9	0.16
2015-05-12	positive	0		2013-09-19	0	0	0	0	0	0	0	38.8619	407.138	370	0	2	0	23.91	0.01
2015-05-12	positive	0		2013-09-20	0	0	0	0	0	0	0	38.8619	407.138	370	0	2	0	23.77	-0.14
2015-05-12	positive	0		2013-09-21	0	0	0	0	0	0	0	38.8619	407.138	370	0	2	0	23.77	0
2015-05-12	positive	0		2013-09-22	0	0	0	0	0	0	0	38.8619	407.138	370	0	2	0	23.77	0
2015-05-12	positive	0		2013-09-23	0	0	0	0	0	0	0	38.8619	407.138	370	0	2	0	23.62	-0.149999
2015-05-12	positive	0		2013-09-24	0.409091	4	0	0	4	0	1	38.8619	408.138	371	1	3	4	23.7	0.08
2015-05-12	positive	0		2013-09-25	0	0	0	0	0	0	0	38.8619	408.138	371	0	2	0	23.7	0
2015-05-12	positive	0		2013-09-26	0.136364	2	0	0	2	0	1	38.8619	409.138	372	1	3	2	23.41	-0.290001
2015-05-12	positive	0		2013-09-27	0	0	0	0	0	0	0	38.8619	409.138	372	0	2	0	22.98	-0.43
2015-05-12	positive	0		2013-09-28	0	0	0	0	0	0	0	38.8619	409.138	372	0	2	0	22.98	0
2015-05-13	positive	0		2013-09-29	0	0	0	0	0	0	0	38.8619	409.138	372	0	2	0	22.98	0
2015-05-13	positive	0		2013-09-30	0	0	0	0	0	0	0	38.8619	409.138	372	0	2	0	22.92	-0.06
2015-05-13	positive	0		2013-10-01	0	0	0	0	0	0	0	38.8619	409.138	372	0	2	0	22.83	-0.09
2015-05-13	positive	0		2013-10-02	0	0	0	0	0	0	0	38.8619	409.138	372	0	2	0	22.89	0.059999
2015-05-13	positive	0		2013-10-03	0	0	0	0	0	0	0	38.8619	409.138	372	0	2	0	22.6	-0.289999
2015-05-13	positive	0		2013-10-04	0	1	0	0	1	0	1	38.8619	410.138	373	1	3	1	22.81	0.209999
2015-05-13	positive	0		2013-10-05	0	0	0	0	0	0	0	38.8619	410.138	373	0	2	0	22.81	0
2015-05-13	positive	0		2013-10-06	0	0	0	0	0	0	0	38.8619	410.138	373	0	2	0	22.81	0
2015-05-13	positive	0		2013-10-07	0	0	0	0	0	0	0	38.8619	410.138	373	0	2	0	22.83	0.020001
2015-05-13	positive	0		2013-10-08	0	0	0	0	0	0	0	38.8619	410.138	373	0	2	0	22.48	-0.35
2015-05-13	positive	0		2013-10-09	0	0	0	0	0	0	0	38.8619	410.138	373	0	2	0	22.59	0.11
2015-05-13	positive	0		2013-10-10	0	0	0	0	0	0	0	38.8619	410.138	373	0	2	0	23.1	0.51
2015-05-13	positive	0		2013-10-11	0	1	0	0	1	0	1	38.8619	411.138	374	1	3	1	23.26	0.16
2015-05-15	positive	0		2013-10-12	0	0	0	0	0	0	0	38.8619	411.138	374	0	2	0	23.26	0
2015-05-15	positive	0		2013-10-13	0	0	0	0	0	0	0	38.8619	411.138	374	0	2	0	23.26	0
2015-05-15	positive	0		2013-10-14	0	0	0	0	0	0	0	38.8619	411.138	374	0	2	0	23.45	0.190001
2015-05-15	positive	0		2013-10-15	0	0	0	0	0	0	0	38.8619	411.138	374	0	2	0	23.39	-0.060002
2015-05-15	positive	0		2013-10-16	-0.266667	1	1	0	0	1	0	39.8619	411.138	373	-1	1	1	23.7	0.310002
2015-05-15	positive	0		2013-10-17	0	0	0	0	0	0	0	39.8619	411.138	373	0	2	0	23.92	0.219999
2015-05-15	positive	0		2013-10-18	0	1	0	0	1	0	1	39.8619	412.138	374	1	3	1	23.88	-0.040001
2015-05-15	positive	0		2013-10-19	0	0	0	0	0	0	0	39.8619	412.138	374	0	2	0	23.88	0
2015-05-15	positive	0		2013-10-20	0	0	0	0	0	0	0	39.8619	412.138	374	0	2	0	23.88	0
2015-05-15	positive	0		2013-10-21	0	0	0	0	0	0	0	39.8619	412.138	374	0	2	0	24.14	0.26
2015-05-15	positive	0		2013-10-22	0	1	0	0	1	0	1	39.8619	413.138	375	1	3	1	24.07	-0.069999
2015-05-16	positive	0		2013-10-23	0	0	0	0	0	0	0	39.8619	413.138	375	0	2	0	23.74	-0.33
2015-05-16	positive	0		2013-10-24	0	0	0	0	0	0	0	39.8619	413.138	375	0	2	0	23.78	0.040001
2015-05-16	positive	0		2013-10-25	0	0	0	0	0	0	0	39.8619	413.138	375	0	2	0	24.24	0.459999
2015-05-16	positive	0		2013-10-26	0	0	0	0	0	0	0	39.8619	413.138	375	0	2	0	24.24	0
2015-05-16	positive	0		2013-10-27	-7	7	7	0	0	1	0	40.8619	413.138	374	-1	1	7	24.24	0
2015-05-16	positive	0		2013-10-28	-2	2	2	0	0	1	0	41.8619	413.138	373	-1	1	2	24.36	0.120001
2015-05-16	positive	0		2013-10-29	-0.9375	4	1	0	3	0.25	0.75	42.1119	413.888	374	1	3	3	24.52	0.159999
2015-05-16	positive	0		2013-10-30	0	0	0	0	0	0	0	42.1119	413.888	374	0	2	0	24.5	-0.02
2015-05-16	positive	0		2013-10-31	0	0	0	0	0	0	0	42.1119	413.888	374	0	2	0	24.47	-0.030001
2015-05-16	positive	0		2013-11-01	0	0	0	0	0	0	0	42.1119	413.888	374	0	2	0	24.33	-0.139999
2015-05-16	positive	0		2013-11-02	0	0	0	0	0	0	0	42.1119	413.888	374	0	2	0	24.33	0
2015-05-16	positive	0		2013-11-03	0	0	0	0	0	0	0	42.1119	413.888	374	0	2	0	24.33	0
2015-05-16	positive	0		2013-11-04	0	0	0	0	0	0	0	42.1119	413.888	374	0	2	0	24.26	-0.07
2015-05-16	positive	0		2013-11-05	0	0	0	0	0	0	0	42.1119	413.888	374	0	2	0	24.03	-0.229999
2015-05-16	positive	0		2013-11-06	0	1	0	0	1	0	1	42.1119	414.888	375	1	3	1	24.25	0.219999
2015-05-16	positive	0		2013-11-07	0	1	0	0	1	0	1	42.1119	415.888	376	1	3	1	24.06	-0.190001
2015-05-16	positive	0		2013-11-08	0	1	0	0	1	0	1	42.1119	416.888	377	1	3	1	24.09	0.030001
2015-05-16	positive	0		2013-11-09	0.325	2	0	0	2	0	1	42.1119	417.888	378	1	3	2	24.09	0
2015-05-16	positive	0		2013-11-10	0	0	0	0	0	0	0	42.1119	417.888	378	0	2	0	24.09	0
2015-05-16	positive	0		2013-11-11	0	1	0	0	1	0	1	42.1119	418.888	379	1	3	1	24.17	0.08
2015-05-16	positive	0		2013-11-12	0	0	0	0	0	0	0	42.1119	418.888	379	0	2	0	24.43	0.26
2015-05-16	positive	0		2013-11-13	0	0	0	0	0	0	0	42.1119	418.888	379	0	2	0	24.6	0.17
2015-05-16	positive	0		2013-11-14	0	1	0	0	1	0	1	42.1119	419.888	380	1	3	1	24.39	-0.210001
2015-05-16	positive	0		2013-11-15	0	1	0	0	1	0	1	42.1119	420.888	381	1	3	1	24.52	0.130001
2015-05-16	positive	0		2013-11-16	0	2	0	0	2	0	1	42.1119	421.888	382	1	3	2	24.52	0
2015-05-16	positive	0		2013-11-17	0	0	0	0	0	0	0	42.1119	421.888	382	0	2	0	24.52	0
2015-05-16	positive	0		2013-11-18	0.55	2	0	0	2	0	1	42.1119	422.888	383	1	3	2	24.6	0.08
2015-05-16	positive	0		2013-11-19	0	2	0	0	2	0	1	42.1119	423.888	384	1	3	2	24.7	0.100001
2015-05-16	positive	0		2013-11-20	0	1	0	0	1	0	1	42.1119	424.888	385	1	3	1	24.56	-0.140002
2015-05-16	positive	0		2013-11-21	-0.1	1	1	0	0	1	0	43.1119	424.888	384	-1	1	1	25.23	0.670001
2015-05-16	positive	0		2013-11-22	0.3	4	0	0	4	0	1	43.1119	425.888	385	1	3	4	23.87	-1.36
2015-05-16	positive	0		2013-11-23	-0.166667	2	1	0	1	0.5	0.5	43.6119	426.388	384	-1	1	1	23.87	0
2015-05-16	positive	0		2013-11-24	0	0	0	0	0	0	0	43.6119	426.388	384	0	2	0	23.87	0
2015-05-16	positive	0		2013-11-25	0	1	0	0	1	0	1	43.6119	427.388	385	1	3	1	23.75	-0.120001
2015-05-16	positive	0		2013-11-26	0	1	0	0	1	0	1	43.6119	428.388	386	1	3	1	23.65	-0.1
2015-05-16	positive	0		2013-11-27	0	1	0	0	1	0	1	43.6119	429.388	387	1	3	1	23.9	0.25
2015-05-16	positive	0		2013-11-28	0	0	0	0	0	0	0	43.6119	429.388	387	0	2	0	23.9	0
2015-05-16	positive	0		2013-11-29	0	1	0	0	1	0	1	43.6119	430.388	388	1	3	1	23.84	-0.06
2015-05-16	positive	0		2013-11-30	0	1	0	0	1	0	1	43.6119	431.388	389	1	3	1	23.84	0
2015-05-16	positive	0		2013-12-01	0	0	0	0	0	0	0	43.6119	431.388	389	0	2	0	23.84	0
2015-05-16	positive	0		2013-12-02	0	0	0	0	0	0	0	43.6119	431.388	389	0	2	0	23.7	-0.139999
2015-05-16	positive	0		2013-12-03	0.5	2	0	0	2	0	1	43.6119	432.388	390	1	3	2	23.55	-0.150002
2015-05-16	positive	0		2013-12-04	0	3	0	0	3	0	1	43.6119	433.388	391	1	3	3	23.74	0.190001
2015-05-16	positive	0		2013-12-05	0	0	0	0	0	0	0	43.6119	433.388	391	0	2	0	24.26	0.52
2015-05-16	positive	0		2013-12-06	0.6	3	0	0	3	0	1	43.6119	434.388	392	1	3	3	24.82	0.56
2015-05-16	positive	0		2013-12-07	0	0	0	0	0	0	0	43.6119	434.388	392	0	2	0	24.82	0
2015-05-16	positive	0		2013-12-08	0.5	1	0	0	1	0	1	43.6119	435.388	393	1	3	1	24.82	0
2015-05-16	positive	0		2013-12-09	0	1	0	0	1	0	1	43.6119	436.388	394	1	3	1	24.93	0.11
2015-05-16	positive	0		2013-12-10	0	3	0	0	3	0	1	43.6119	437.388	395	1	3	3	24.82	-0.11
2015-05-17	positive	0		2013-12-11	0.125	2	0	0	2	0	1	43.6119	438.388	396	1	3	2	24.42	-0.4
2015-05-17	positive	0		2013-12-12	0	1	0	0	1	0	1	43.6119	439.388	397	1	3	1	24.47	0.049999
2015-05-17	positive	0		2013-12-13	0	2	0	0	2	0	1	43.6119	440.388	398	1	3	2	24.29	-0.179998
2015-05-17	positive	0		2013-12-14	0.25	6	0	0	6	0	1	43.6119	441.388	399	1	3	6	24.29	0
2015-05-17	positive	0		2013-12-15	0	0	0	0	0	0	0	43.6119	441.388	399	0	2	0	24.29	0
2015-05-17	positive	0		2013-12-16	0.634524	2	0	0	2	0	1	43.6119	442.388	400	1	3	2	24.45	0.16
2015-05-17	positive	0		2013-12-17	0.35	8	0	0	8	0	1	43.6119	443.388	401	1	3	8	24.66	0.209999
2015-05-17	positive	0		2013-12-18	1	7	0	0	7	0	1	43.6119	444.388	402	1	3	7	25.15	0.49
2015-05-17	positive	0		2013-12-19	0	1	0	0	1	0	1	43.6119	445.388	403	1	3	1	25.14	-0.010001
2015-05-17	positive	0		2013-12-20	-0.2	1	1	0	0	1	0	44.6119	445.388	402	-1	1	1	25.06	-0.08
2015-05-17	positive	0		2013-12-21	0	0	0	0	0	0	0	44.6119	445.388	402	0	2	0	25.06	0
2015-05-17	positive	0		2013-12-22	0	0	0	0	0	0	0	44.6119	445.388	402	0	2	0	25.06	0
2015-05-17	positive	0		2013-12-23	0.136364	1	0	0	1	0	1	44.6119	446.388	403	1	3	1	25.32	0.260001
2015-05-17	positive	0		2013-12-24	-0.2	1	1	0	0	1	0	45.6119	446.388	402	-1	1	1	25.43	0.11
2015-05-17	positive	0		2013-12-25	0	0	0	0	0	0	0	45.6119	446.388	402	0	2	0	25.43	0
2015-05-17	positive	0		2013-12-26	0	0	0	0	0	0	0	45.6119	446.388	402	0	2	0	25.7	0.270001
2015-05-17	positive	0		2013-12-27	0	0	0	0	0	0	0	45.6119	446.388	402	0	2	0	25.6	-0.100001
2015-05-17	positive	0		2013-12-28	0	1	0	0	1	0	1	45.6119	447.388	403	1	3	1	25.6	0
2015-05-17	positive	0		2013-12-29	0	0	0	0	0	0	0	45.6119	447.388	403	0	2	0	25.6	0
2015-05-17	positive	0		2013-12-30	0.468182	1	0	0	1	0	1	45.6119	448.388	404	1	3	1	25.85	0.25
2015-05-17	positive	0		2013-12-31	0	0	0	0	0	0	0	45.6119	448.388	404	0	2	0	25.96	0.109999
2015-05-17	positive	0		2014-01-01	0	0	0	0	0	0	0	45.6119	448.388	404	0	2	0	25.96	0
2015-05-17	positive	0		2014-01-02	0	0	0	0	0	0	0	45.6119	448.388	404	0	2	0	25.79	-0.169998
2015-05-17	positive	0		2014-01-03	0	0	0	0	0	0	0	45.6119	448.388	404	0	2	0	25.78	-0.01
2015-05-17	positive	0		2014-01-04	0	0	0	0	0	0	0	45.6119	448.388	404	0	2	0	25.78	0
2015-05-17	positive	0		2014-01-05	0	0	0	0	0	0	0	45.6119	448.388	404	0	2	0	25.78	0
2015-05-17	positive	0		2014-01-06	-0.2	2	1	0	1	0.5	0.5	46.1119	448.888	403	-1	1	1	25.46	-0.320002
2015-05-17	positive	0		2014-01-07	0	0	0	0	0	0	0	46.1119	448.888	403	0	2	0	25.59	0.130001
2015-05-17	positive	0		2014-01-08	0	0	0	0	0	0	0	46.1119	448.888	403	0	2	0	25.43	-0.16
2015-05-17	positive	0		2014-01-09	1.04167	10	1	0	9	0.1	0.9	46.2119	449.788	404	1	3	9	25.31	-0.120001
2015-05-17	positive	0		2014-01-10	0.2	3	1	0	2	0.333333	0.666667	46.5452	450.455	405	1	3	2	25.53	0.220002
2015-05-17	positive	0		2014-01-11	0	0	0	0	0	0	0	46.5452	450.455	405	0	2	0	25.53	0
2015-05-17	positive	0		2014-01-12	0.5	1	0	0	1	0	1	46.5452	451.455	406	1	3	1	25.53	0
2015-05-17	positive	0		2014-01-13	0.05	2	1	0	1	0.5	0.5	47.0452	451.955	405	-1	1	1	25.5	-0.030001
2015-05-18	positive	0		2014-01-14	0.3	3	0	0	3	0	1	47.0452	452.955	406	1	3	3	26.51	1.01
2015-05-18	positive	0		2014-01-15	-0.1	1	1	0	0	1	0	48.0452	452.955	405	-1	1	1	26.67	0.16
2015-05-18	positive	0		2014-01-16	0.60625	10	0	0	10	0	1	48.0452	453.955	406	1	3	10	26.54	-0.129999
2015-05-18	positive	0		2014-01-17	0	3	0	0	3	0	1	48.0452	454.955	407	1	3	3	25.85	-0.690001
2015-05-18	positive	0		2014-01-18	0	1	0	0	1	0	1	48.0452	455.955	408	1	3	1	25.85	0
2015-05-18	positive	0		2014-01-19	0	0	0	0	0	0	0	48.0452	455.955	408	0	2	0	25.85	0
2015-05-18	positive	0		2014-01-20	0	0	0	0	0	0	0	48.0452	455.955	408	0	2	0	25.85	0
2015-05-18	positive	0		2014-01-21	0	2	0	0	2	0	1	48.0452	456.955	409	1	3	2	25.59	-0.26
2015-05-18	positive	0		2014-01-22	0.166667	3	1	0	2	0.333333	0.666667	48.3786	457.621	410	1	3	2	25.31	-0.280001
2015-05-18	positive	0		2014-01-23	-0.2	1	1	0	0	1	0	49.3786	457.621	409	-1	1	1	25.13	-0.18
2015-05-18	positive	0		2014-01-24	0	0	0	0	0	0	0	49.3786	457.621	409	0	2	0	24.81	-0.32
2015-05-18	positive	0		2014-01-25	0	0	0	0	0	0	0	49.3786	457.621	409	0	2	0	24.81	0
2015-05-18	positive	0		2014-01-26	0	0	0	0	0	0	0	49.3786	457.621	409	0	2	0	24.81	0
2015-05-18	positive	0		2014-01-27	0	1	0	0	1	0	1	49.3786	458.621	410	1	3	1	24.72	-0.09
2015-05-19	positive	0		2014-01-28	0	0	0	0	0	0	0	49.3786	458.621	410	0	2	0	24.9	0.180001
2015-05-19	positive	0		2014-01-29	0	1	0	0	1	0	1	49.3786	459.621	411	1	3	1	24.68	-0.22
2015-05-19	positive	0		2014-01-30	0	0	0	0	0	0	0	49.3786	459.621	411	0	2	0	24.74	0.06
2015-05-19	positive	0		2014-01-31	0.3	3	1	0	2	0.333333	0.666667	49.7119	460.288	412	1	3	2	24.54	-0.199999
2015-05-19	positive	0		2014-02-01	0	0	0	0	0	0	0	49.7119	460.288	412	0	2	0	24.54	0
2015-05-19	positive	0		2014-02-02	0	0	0	0	0	0	0	49.7119	460.288	412	0	2	0	24.54	0
2015-05-19	positive	0		2014-02-03	0	1	0	0	1	0	1	49.7119	461.288	413	1	3	1	23.95	-0.59
2015-05-19	positive	0		2014-02-04	0.486364	4	0	0	4	0	1	49.7119	462.288	414	1	3	4	23.82	-0.130001
2015-05-19	positive	0		2014-02-05	0	2	0	0	2	0	1	49.7119	463.288	415	1	3	2	23.52	-0.3
2015-05-19	positive	0		2014-02-06	0	2	0	0	2	0	1	49.7119	464.288	416	1	3	2	23.99	0.47
2015-05-19	positive	0		2014-02-07	-0.05	1	1	0	0	1	0	50.7119	464.288	415	-1	1	1	24.21	0.219999
2015-05-19	positive	0		2014-02-08	0	0	0	0	0	0	0	50.7119	464.288	415	0	2	0	24.21	0
2015-05-19	positive	0		2014-02-09	0.35	1	0	0	1	0	1	50.7119	465.288	416	1	3	1	24.21	0
2015-05-19	positive	0		2014-02-10	0.125	6	1	0	5	0.166667	0.833333	50.8786	466.121	417	1	3	5	24.29	0.080002
2015-05-19	positive	0		2014-02-11	0.0222222	4	1	0	3	0.25	0.75	51.1286	466.871	418	1	3	3	24.47	0.179998
2015-05-19	positive	0		2014-02-12	0.5	1	0	0	1	0	1	51.1286	467.871	419	1	3	1	24.55	0.08
2015-05-19	positive	0		2014-02-13	-0.0833333	1	1	0	0	1	0	52.1286	467.871	418	-1	1	1	24.7	0.150002
2015-05-19	positive	0		2014-02-14	0.0681818	4	0	0	4	0	1	52.1286	468.871	419	1	3	4	24.76	0.059999
2015-05-19	positive	0		2014-02-15	0.1	1	0	0	1	0	1	52.1286	469.871	420	1	3	1	24.76	0
2015-05-19	positive	0		2014-02-16	-0.2	1	1	0	0	1	0	53.1286	469.871	419	-1	1	1	24.76	0
2015-05-19	positive	0		2014-02-17	0	0	0	0	0	0	0	53.1286	469.871	419	0	2	0	24.76	0
2015-05-19	positive	0		2014-02-18	0	2	0	0	2	0	1	53.1286	470.871	420	1	3	2	24.76	0
2015-05-19	positive	0		2014-02-19	-0.05	3	1	0	2	0.333333	0.666667	53.4619	471.538	421	1	3	2	24.5	-0.26
2015-05-19	positive	0		2014-02-20	0.207143	1	0	0	1	0	1	53.4619	472.538	422	1	3	1	24.74	0.24
2015-05-19	positive	0		2014-02-21	0	1	0	0	1	0	1	53.4619	473.538	423	1	3	1	24.42	-0.32
2015-05-19	positive	0		2014-02-22	0	0	0	0	0	0	0	53.4619	473.538	423	0	2	0	24.42	0
2015-05-19	positive	0		2014-02-23	0	0	0	0	0	0	0	53.4619	473.538	423	0	2	0	24.42	0
2015-05-19	positive	0		2014-02-24	0	1	0	0	1	0	1	53.4619	474.538	424	1	3	1	24.63	0.209999
2015-05-19	positive	0		2014-02-25	0	0	0	0	0	0	0	53.4619	474.538	424	0	2	0	24.62	-0.009998
2015-05-19	positive	0		2014-02-26	0	0	0	0	0	0	0	53.4619	474.538	424	0	2	0	24.8	0.179998
2015-05-19	positive	0		2014-02-27	0	1	0	0	1	0	1	53.4619	475.538	425	1	3	1	24.76	-0.039999
2015-05-19	positive	0		2014-02-28	-0.4	2	1	0	1	0.5	0.5	53.9619	476.038	424	-1	1	1	24.76	0
2015-05-19	positive	0		2014-03-01	0	1	0	0	1	0	1	53.9619	477.038	425	1	3	1	24.76	0
2015-05-19	positive	0		2014-03-02	-0.4	2	2	0	0	1	0	54.9619	477.038	424	-1	1	2	24.76	0
2015-05-19	positive	0		2014-03-03	0	1	0	0	1	0	1	54.9619	478.038	425	1	3	1	24.5	-0.26
2015-05-19	positive	0		2014-03-04	0.3375	5	2	0	3	0.4	0.6	55.3619	478.638	426	1	3	3	24.61	0.110001
2015-05-19	positive	0		2014-03-05	0	0	0	0	0	0	0	55.3619	478.638	426	0	2	0	24.5	-0.110001
2015-05-19	positive	0		2014-03-06	-0.131818	7	1	0	6	0.142857	0.857143	55.5048	479.495	427	1	3	6	24.63	0.129999
2015-05-19	positive	0		2014-03-07	0	0	0	0	0	0	0	55.5048	479.495	427	0	2	0	24.64	0.01
2015-05-19	positive	0		2014-03-08	0	1	0	0	1	0	1	55.5048	480.495	428	1	3	1	24.64	0
2015-05-19	positive	0		2014-03-09	-0.2	3	1	0	2	0.333333	0.666667	55.8381	481.162	429	1	3	2	24.64	0
2015-05-19	positive	0		2014-03-10	0.0181818	1	0	0	1	0	1	55.8381	482.162	430	1	3	1	24.84	0.200001
2015-05-19	positive	0		2014-03-11	0	3	0	0	3	0	1	55.8381	483.162	431	1	3	3	24.73	-0.11
2015-05-19	positive	0		2014-03-12	-0.2	1	1	0	0	1	0	56.8381	483.162	430	-1	1	1	24.76	0.03
2015-05-20	positive	0		2014-03-13	0.5	2	0	0	2	0	1	56.8381	484.162	431	1	3	2	24.57	-0.19
2015-05-20	positive	0		2014-03-14	0	0	0	0	0	0	0	56.8381	484.162	431	0	2	0	24.5	-0.07
2015-05-20	positive	0		2014-03-15	0	1	0	0	1	0	1	56.8381	485.162	432	1	3	1	24.5	0
2015-05-20	positive	0		2014-03-16	0	0	0	0	0	0	0	56.8381	485.162	432	0	2	0	24.5	0
2015-05-20	positive	0		2014-03-17	0.125	3	0	0	3	0	1	56.8381	486.162	433	1	3	3	24.7	0.200001
2015-05-20	positive	0		2014-03-18	0	1	0	0	1	0	1	56.8381	487.162	434	1	3	1	24.82	0.119999
2015-05-20	positive	0		2014-03-19	0	0	0	0	0	0	0	56.8381	487.162	434	0	2	0	25.02	0.2
2015-05-20	positive	0		2014-03-20	1.06818	7	1	0	6	0.142857	0.857143	56.981	488.019	435	1	3	6	25.43	0.41
2015-05-20	positive	0		2014-03-21	0	0	0	0	0	0	0	56.981	488.019	435	0	2	0	25.17	-0.26
2015-05-20	positive	0		2014-03-22	0	1	0	0	1	0	1	56.981	489.019	436	1	3	1	25.17	0
2015-05-20	positive	0		2014-03-23	0	1	0	0	1	0	1	56.981	490.019	437	1	3	1	25.17	0
2015-05-20	positive	0		2014-03-24	0	0	0	0	0	0	0	56.981	490.019	437	0	2	0	25.12	-0.049999
2015-05-20	positive	0		2014-03-25	0	6	0	0	6	0	1	56.981	491.019	438	1	3	6	25.46	0.339998
2015-05-20	positive	0		2014-03-26	0	1	0	0	1	0	1	56.981	492.019	439	1	3	1	25.38	-0.08
2015-05-20	positive	0		2014-03-27	0	0	0	0	0	0	0	56.981	492.019	439	0	2	0	25.31	-0.07
2015-05-20	positive	0		2014-03-28	0	0	0	0	0	0	0	56.981	492.019	439	0	2	0	25.62	0.310002
2015-05-20	positive	0		2014-03-29	0.2	2	0	0	2	0	1	56.981	493.019	440	1	3	2	25.62	0
2015-05-20	positive	0		2014-03-30	0	0	0	0	0	0	0	56.981	493.019	440	0	2	0	25.62	0
2015-05-20	positive	0		2014-03-31	0	0	0	0	0	0	0	56.981	493.019	440	0	2	0	25.81	0.189998
2015-05-20	positive	0		2014-04-01	0	0	0	0	0	0	0	56.981	493.019	440	0	2	0	25.99	0.180001
2015-05-20	positive	0		2014-04-02	0	0	0	0	0	0	0	56.981	493.019	440	0	2	0	25.89	-0.100001
2015-05-20	positive	0		2014-04-03	0.136364	10	0	0	10	0	1	56.981	494.019	441	1	3	10	26.41	0.520001
2015-05-20	positive	0		2014-04-04	0	1	0	0	1	0	1	56.981	495.019	442	1	3	1	26.16	-0.25
2015-05-20	positive	0		2014-04-05	0	1	0	0	1	0	1	56.981	496.019	443	1	3	1	26.16	0
2015-05-21	positive	0		2014-04-06	-0.7	1	1	0	0	1	0	57.981	496.019	442	-1	1	1	26.16	0
2015-05-21	positive	0		2014-04-07	0	0	0	0	0	0	0	57.981	496.019	442	0	2	0	26.49	0.33
2015-05-21	positive	0		2014-04-08	1.6	2	0	0	2	0	1	57.981	497.019	443	1	3	2	26.91	0.42
2015-05-21	positive	0		2014-04-09	0.8	1	0	0	1	0	1	57.981	498.019	444	1	3	1	26.98	0.07
2015-05-21	positive	0		2014-04-10	0	1	0	0	1	0	1	57.981	499.019	445	1	3	1	26.43	-0.55
2015-05-21	positive	0		2014-04-11	0.368182	6	2	0	4	0.333333	0.666667	58.3143	499.686	446	1	3	4	26.18	-0.25
2015-05-21	positive	0		2014-04-12	0	1	0	0	1	0	1	58.3143	500.686	447	1	3	1	26.18	0
2015-05-21	positive	0		2014-04-13	0	0	0	0	0	0	0	58.3143	500.686	447	0	2	0	26.18	0
2015-05-21	positive	0		2014-04-14	0	0	0	0	0	0	0	58.3143	500.686	447	0	2	0	26.56	0.379999
2015-05-21	positive	0		2014-04-15	0	0	0	0	0	0	0	58.3143	500.686	447	0	2	0	26.77	0.210001
2015-05-21	positive	0		2014-04-16	0	0	0	0	0	0	0	58.3143	500.686	447	0	2	0	26.93	0.16
2015-05-21	positive	0		2014-04-17	0	1	0	0	1	0	1	58.3143	501.686	448	1	3	1	27.04	0.110001
2015-05-21	positive	0		2014-04-18	0	0	0	0	0	0	0	58.3143	501.686	448	0	2	0	27.04	0
2015-05-22	positive	0		2014-04-19	0	2	0	0	2	0	1	58.3143	502.686	449	1	3	2	27.04	0
2015-05-22	positive	0		2014-04-20	0	0	0	0	0	0	0	58.3143	502.686	449	0	2	0	27.04	0
2015-05-22	positive	0		2014-04-21	0	0	0	0	0	0	0	58.3143	502.686	449	0	2	0	26.95	-0.09
2015-05-22	positive	0		2014-04-22	0.218182	6	3	0	3	0.5	0.5	58.8143	503.186	448	-1	1	3	26.84	-0.110001
2015-05-22	positive	0		2014-04-23	0.4	2	1	0	1	0.5	0.5	59.3143	503.686	447	-1	1	1	26.75	-0.09
2015-05-22	positive	0		2014-04-24	0.4	2	1	0	1	0.5	0.5	59.8143	504.186	446	-1	1	1	26.75	0
2015-05-22	positive	0		2014-04-25	0	0	0	0	0	0	0	59.8143	504.186	446	0	2	0	26.26	-0.49
2015-05-22	positive	0		2014-04-26	0.6	2	0	0	2	0	1	59.8143	505.186	447	1	3	2	26.26	0
2015-05-22	positive	0		2014-04-27	0	0	0	0	0	0	0	59.8143	505.186	447	0	2	0	26.26	0
2015-05-22	positive	0		2014-04-28	0	1	0	0	1	0	1	59.8143	506.186	448	1	3	1	26.33	0.07
2015-05-22	positive	0		2014-04-29	0.0181818	1	0	0	1	0	1	59.8143	507.186	449	1	3	1	26.48	0.15
2015-05-22	positive	0		2014-04-30	0	1	0	0	1	0	1	59.8143	508.186	450	1	3	1	26.69	0.210001
2015-05-22	positive	0		2014-05-01	0	0	0	0	0	0	0	59.8143	508.186	450	0	2	0	26.45	-0.24
2015-05-22	positive	0		2014-05-02	0.0181818	7	0	0	7	0	1	59.8143	509.186	451	1	3	7	26.41	-0.040001
2015-05-22	positive	0		2014-05-03	0	1	0	0	1	0	1	59.8143	510.186	452	1	3	1	26.41	0
2015-05-22	positive	0		2014-05-04	0	0	0	0	0	0	0	59.8143	510.186	452	0	2	0	26.41	0
2015-05-23	positive	0		2014-05-05	-0.0818182	3	1	0	2	0.333333	0.666667	60.1476	510.852	453	1	3	2	26.17	-0.24
2015-05-23	positive	0		2014-05-06	0.136364	3	0	0	3	0	1	60.1476	511.852	454	1	3	3	26.2	0.030001
2015-05-23	positive	0		2014-05-07	-0.163636	11	2	0	9	0.181818	0.818182	60.3294	512.671	455	1	3	9	26.37	0.17
2015-05-24	positive	0		2014-05-08	0.2	5	0	0	5	0	1	60.3294	513.671	456	1	3	5	26.34	-0.030001
2015-05-25	positive	0		2014-05-09	0	1	0	0	1	0	1	60.3294	514.671	457	1	3	1	26.3	-0.040001
2015-05-25	positive	0		2014-05-10	0	1	0	0	1	0	1	60.3294	515.671	458	1	3	1	26.3	0
2015-05-26	positive	0		2014-05-11	0	0	0	0	0	0	0	60.3294	515.671	458	0	2	0	26.3	0
2015-05-26	positive	0		2014-05-12	0	1	0	0	1	0	1	60.3294	516.671	459	1	3	1	26.37	0.070002
2015-05-26	positive	0		2014-05-13	0	2	0	0	2	0	1	60.3294	517.671	460	1	3	2	26.45	0.08
2015-05-26	positive	0		2014-05-14	0	0	0	0	0	0	0	60.3294	517.671	460	0	2	0	26.33	-0.120001
2015-05-26	positive	0		2014-05-15	0	0	0	0	0	0	0	60.3294	517.671	460	0	2	0	26.01	-0.32
2015-05-27	positive	0		2014-05-16	0	0	0	0	0	0	0	60.3294	517.671	460	0	2	0	25.82	-0.19
2015-05-27	positive	0		2014-05-17	0	1	0	0	1	0	1	60.3294	518.671	461	1	3	1	25.82	0
2015-05-27	positive	0		2014-05-18	0	0	0	0	0	0	0	60.3294	518.671	461	0	2	0	25.82	0
2015-05-27	positive	0		2014-05-19	0.168182	14	2	0	12	0.142857	0.857143	60.4723	519.528	462	1	3	12	26.04	0.220001
2015-05-27	positive	0		2014-05-20	0	0	0	0	0	0	0	60.4723	519.528	462	0	2	0	26.04	0
2015-05-27	positive	0		2014-05-21	0	0	0	0	0	0	0	60.4723	519.528	462	0	2	0	26.2	0.16
2015-05-27	positive	0		2014-05-22	0	0	0	0	0	0	0	60.4723	519.528	462	0	2	0	26.15	-0.050001
2015-05-27	positive	0		2014-05-23	0	0	0	0	0	0	0	60.4723	519.528	462	0	2	0	26.29	0.140001
2015-05-27	positive	0		2014-05-24	0	1	0	0	1	0	1	60.4723	520.528	463	1	3	1	26.29	0
2015-05-27	positive	0		2014-05-25	0	0	0	0	0	0	0	60.4723	520.528	463	0	2	0	26.29	0
2015-05-27	positive	0		2014-05-26	0	0	0	0	0	0	0	60.4723	520.528	463	0	2	0	26.29	0
2015-05-28	positive	0		2014-05-27	0	1	0	0	1	0	1	60.4723	521.528	464	1	3	1	26.71	0.419998
2015-05-28	positive	0		2014-05-28	0	0	0	0	0	0	0	60.4723	521.528	464	0	2	0	26.88	0.17
2015-05-28	positive	0		2014-05-29	0	0	0	0	0	0	0	60.4723	521.528	464	0	2	0	26.96	0.08
2015-05-28	positive	0		2014-05-30	0.154545	2	0	0	2	0	1	60.4723	522.528	465	1	3	2	27.32	0.360001
2015-05-29	positive	0		2014-05-31	0	1	0	0	1	0	1	60.4723	523.528	466	1	3	1	27.32	0
2015-05-29	positive	0		2014-06-01	0	0	0	0	0	0	0	60.4723	523.528	466	0	2	0	27.32	0
2015-05-29	positive	0		2014-06-02	0	5	0	0	5	0	1	60.4723	524.528	467	1	3	5	27.26	-0.06
2015-05-29	positive	0		2014-06-03	0	0	0	0	0	0	0	60.4723	524.528	467	0	2	0	27.66	0.4
2015-05-30	positive	0		2014-06-04	0	0	0	0	0	0	0	60.4723	524.528	467	0	2	0	27.6	-0.06
2015-05-31	positive	0		2014-06-05	0	0	0	0	0	0	0	60.4723	524.528	467	0	2	0	27.66	0.06
2015-05-31	positive	0		2014-06-06	0	5	0	0	5	0	1	60.4723	525.528	468	1	3	5	28.17	0.51
2015-05-31	positive	0		2014-06-07	0	1	0	0	1	0	1	60.4723	526.528	469	1	3	1	28.17	0
2015-05-31	positive	0		2014-06-08	0	0	0	0	0	0	0	60.4723	526.528	469	0	2	0	28.17	0
2015-05-31	positive	0		2014-06-09	0	5	2	0	3	0.4	0.6	60.8723	527.128	470	1	3	3	27.91	-0.26
2015-05-31	positive	0		2014-06-10	0	0	0	0	0	0	0	60.8723	527.128	470	0	2	0	28.24	0.33
2015-05-31	positive	0		2014-06-11	0.418182	1	0	0	1	0	1	60.8723	528.128	471	1	3	1	27.93	-0.31
2015-05-31	positive	0		2014-06-12	0	0	0	0	0	0	0	60.8723	528.128	471	0	2	0	27.96	0.029999
2015-05-31	positive	0		2014-06-13	0	0	0	0	0	0	0	60.8723	528.128	471	0	2	0	29.87	1.91
2015-05-31	positive	0		2014-06-14	0	1	0	0	1	0	1	60.8723	529.128	472	1	3	1	29.87	0
2015-05-31	positive	0		2014-06-15	0	1	0	0	1	0	1	60.8723	530.128	473	1	3	1	29.87	0
2015-06-01	positive	0		2014-06-16	0.418182	8	0	0	8	0	1	60.8723	531.128	474	1	3	8	30.01	0.139999
2015-06-01	positive	0		2014-06-17	0	1	0	0	1	0	1	60.8723	532.128	475	1	3	1	29.95	-0.059999
2015-06-01	positive	0		2014-06-18	0	1	0	0	1	0	1	60.8723	533.128	476	1	3	1	29.93	-0.020001
2015-06-01	positive	0		2014-06-19	0	0	0	0	0	0	0	60.8723	533.128	476	0	2	0	30.09	0.16
2015-06-03	positive	0		2014-06-20	1.525	2	0	0	2	0	1	60.8723	534.128	477	1	3	2	30.2	0.110001
2015-06-03	positive	0		2014-06-21	0	7	0	0	7	0	1	60.8723	535.128	478	1	3	7	30.2	0
2015-06-03	positive	0		2014-06-22	0	0	0	0	0	0	0	60.8723	535.128	478	0	2	0	30.2	0
[truncated: 5,577 more rows]

## Sheet: Sheet2
fecha	POL	Eventos	negative	neutral	positive	-	+	neg	pos	index				Stock
39902	0	1	0	0	1	0	1	0	1	1	1	3	1	14.72	0
39903	0	0	0	0	0	0	0	0	1	1	0	2	0	15.03	0.31
39904	0	0	0	0	0	0	0	0	1	1	0	2	0	15.03	0
39905	0	0	0	0	0	0	0	0	1	1	0	2	0	15.7	0.67
39906	0	0	0	0	0	0	0	0	1	1	0	2	0	15.95	0.25
39907	0	0	0	0	0	0	0	0	1	1	0	2	0	15.95	0
39908	0	0	0	0	0	0	0	0	1	1	0	2	0	15.95	0
39909	0	0	0	0	0	0	0	0	1	1	0	2	0	15.86	-0.09
39910	0	0	0	0	0	0	0	0	1	1	0	2	0	15.45	-0.41
39911	0	0	0	0	0	0	0	0	1	1	0	2	0	15.27	-0.18
39912	0	0	0	0	0	0	0	0	1	1	0	2	0	15.98	0.71
39913	0	0	0	0	0	0	0	0	1	1	0	2	0	15.98	0
39914	0	0	0	0	0	0	0	0	1	1	0	2	0	15.98	0
39915	0	0	0	0	0	0	0	0	1	1	0	2	0	15.98	0
39916	0	0	0	0	0	0	0	0	1	1	0	2	0	15.98	0
39917	0	0	0	0	0	0	0	0	1	1	0	2	0	16.01	0.03
39918	0	0	0	0	0	0	0	0	1	1	0	2	0	15.62	-0.39
39919	0	0	0	0	0	0	0	0	1	1	0	2	0	15.89	0.27
39920	0	0	0	0	0	0	0	0	1	1	0	2	0	15.6	-0.29
39921	0	0	0	0	0	0	0	0	1	1	0	2	0	15.6	0
39922	0	0	0	0	0	0	0	0	1	1	0	2	0	15.6	0
39923	0	0	0	0	0	0	0	0	1	1	0	2	0	15	-0.6
39924	0	0	0	0	0	0	0	0	1	1	0	2	0	15.36	0.36
39925	0	0	0	0	0	0	0	0	1	1	0	2	0	15.67	0.31
39926	0	0	0	0	0	0	0	0	1	1	0	2	0	15.53	-0.14
39927	0	0	0	0	0	0	0	0	1	1	0	2	0	15.62	0.09
39928	0	0	0	0	0	0	0	0	1	1	0	2	0	15.62	0
39929	0	0	0	0	0	0	0	0	1	1	0	2	0	15.62	0
39930	0	0	0	0	0	0	0	0	1	1	0	2	0	15.28	-0.34
39931	0	0	0	0	0	0	0	0	1	1	0	2	0	15.05	-0.23
39932	0	0	0	0	0	0	0	0	1	1	0	2	0	15.35	0.3
39933	0	0	0	0	0	0	0	0	1	1	0	2	0	15.78	0.43
39934	0	0	0	0	0	0	0	0	1	1	0	2	0	15.81	0.03
39935	0	0	0	0	0	0	0	0	1	1	0	2	0	15.81	0
39936	0	0	0	0	0	0	0	0	1	1	0	2	0	15.81	0
39937	0	0	0	0	0	0	0	0	1	1	0	2	0	16.66	0.85
39938	0	0	0	0	0	0	0	0	1	1	0	2	0	16.16	-0.5
39939	0	0	0	0	0	0	0	0	1	1	0	2	0	16.12	-0.039999
39940	0	0	0	0	0	0	0	0	1	1	0	2	0	15.77	-0.350001
39941	0	0	0	0	0	0	0	0	1	1	0	2	0	15.29	-0.48
39942	0	0	0	0	0	0	0	0	1	1	0	2	0	15.29	0
39943	0	0	0	0	0	0	0	0	1	1	0	2	0	15.29	0
39944	0	0	0	0	0	0	0	0	1	1	0	2	0	15.37	0.08
39945	0	0	0	0	0	0	0	0	1	1	0	2	0	15.21	-0.16
39946	0	0	0	0	0	0	0	0	1	1	0	2	0	15.13	-0.08
39947	0	0	0	0	0	0	0	0	1	1	0	2	0	15.54	0.41
39948	0	0	0	0	0	0	0	0	1	1	0	2	0	15.19	-0.35
39949	0	0	0	0	0	0	0	0	1	1	0	2	0	15.19	0
39950	0	0	0	0	0	0	0	0	1	1	0	2	0	15.19	0
39951	0	0	0	0	0	0	0	0	1	1	0	2	0	15.52	0.33
39952	0.148182	1	0	0	1	0	1	0	2	2	1	3	1	15.65	0.13
39953	0	0	0	0	0	0	0	0	2	2	0	2	0	15.58	-0.07
39954	0	0	0	0	0	0	0	0	2	2	0	2	0	15.18	-0.4
39955	0	0	0	0	0	0	0	0	2	2	0	2	0	15.05	-0.13
39956	0	0	0	0	0	0	0	0	2	2	0	2	0	15.05	0
39957	0	0	0	0	0	0	0	0	2	2	0	2	0	15.05	0
39958	0	0	0	0	0	0	0	0	2	2	0	2	0	15.05	0
39959	0	0	0	0	0	0	0	0	2	2	0	2	0	15.48	0.43
39960	0	0	0	0	0	0	0	0	2	2	0	2	0	15.46	-0.02
39961	0	0	0	0	0	0	0	0	2	2	0	2	0	15.72	0.26
39962	0.0987879	1	0	0	1	0	1	0	3	3	1	3	1	15.72	0
39963	0	0	0	0	0	0	0	0	3	3	0	2	0	15.72	0
39964	0	0	0	0	0	0	0	0	3	3	0	2	0	15.72	0
39965	0	0	0	0	0	0	0	0	3	3	0	2	0	16.5	0.78
39966	0	0	0	0	0	0	0	0	3	3	0	2	0	16.19	-0.309999
39967	0	0	0	0	0	0	0	0	3	3	0	2	0	15.94	-0.250001
39968	0	0	0	0	0	0	0	0	3	3	0	2	0	16.13	0.189999
39969	0	0	0	0	0	0	0	0	3	3	0	2	0	15.92	-0.209999
39970	0	0	0	0	0	0	0	0	3	3	0	2	0	15.92	0
39971	0	0	0	0	0	0	0	0	3	3	0	2	0	15.92	0
39972	0	0	0	0	0	0	0	0	3	3	0	2	0	15.92	0
39973	0	0	0	0	0	0	0	0	3	3	0	2	0	16.42	0.5
39974	0	0	0	0	0	0	0	0	3	3	0	2	0	16.46	0.039999
39975	0	0	0	0	0	0	0	0	3	3	0	2	0	16.35	-0.109999
39976	0.025	1	0	0	1	0	1	0	4	4	1	3	1	16.31	-0.040001
39977	0	0	0	0	0	0	0	0	4	4	0	2	0	16.31	0
39978	0	0	0	0	0	0	0	0	4	4	0	2	0	16.31	0
39979	0	0	0	0	0	0	0	0	4	4	0	2	0	15.98	-0.329999
39980	0	0	0	0	0	0	0	0	4	4	0	2	0	15.86	-0.12
39981	0	0	0	0	0	0	0	0	4	4	0	2	0	16.14	0.279999
39982	0.2	1	0	0	1	0	1	0	5	5	1	3	1	15.87	-0.269999
39983	0	0	0	0	0	0	0	0	5	5	0	2	0	16.01	0.14
39984	0	0	0	0	0	0	0	0	5	5	0	2	0	16.01	0
39985	0	0	0	0	0	0	0	0	5	5	0	2	0	16.01	0
39986	0	0	0	0	0	0	0	0	5	5	0	2	0	15.68	-0.33
39987	0	0	0	0	0	0	0	0	5	5	0	2	0	15.81	0.13
39988	0	0	0	0	0	0	0	0	5	5	0	2	0	16.1	0.29
39989	0	0	0	0	0	0	0	0	5	5	0	2	0	16.31	0.209999
39990	0	0	0	0	0	0	0	0	5	5	0	2	0	16.29	-0.019998
39991	0	0	0	0	0	0	0	0	5	5	0	2	0	16.29	0
39992	0	0	0	0	0	0	0	0	5	5	0	2	0	16.29	0
39993	0	0	0	0	0	0	0	0	5	5	0	2	0	16.38	0.089998
39994	0	0	0	0	0	0	0	0	5	5	0	2	0	16.55	0.17
39995	0	0	0	0	0	0	0	0	5	5	0	2	0	17.04	0.490002
39996	0	0	0	0	0	0	0	0	5	5	0	2	0	16.72	-0.320002
39997	0	0	0	0	0	0	0	0	5	5	0	2	0	16.72	0
39998	0	0	0	0	0	0	0	0	5	5	0	2	0	16.72	0
39999	0	0	0	0	0	0	0	0	5	5	0	2	0	16.72	0
40000	0	0	0	0	0	0	0	0	5	5	0	2	0	16.54	-0.179998
40001	0	0	0	0	0	0	0	0	5	5	0	2	0	16.25	-0.290001
40002	0	0	0	0	0	0	0	0	5	5	0	2	0	15.94	-0.31
40003	0	0	0	0	0	0	0	0	5	5	0	2	0	16.02	0.08
40004	0	0	0	0	0	0	0	0	5	5	0	2	0	16.04	0.020001
40005	0	0	0	0	0	0	0	0	5	5	0	2	0	16.04	0
40006	0	0	0	0	0	0	0	0	5	5	0	2	0	16.04	0
40007	0	0	0	0	0	0	0	0	5	5	0	2	0	16.49	0.449999
40008	0	0	0	0	0	0	0	0	5	5	0	2	0	16.83	0.34
40009	0	0	0	0	0	0	0	0	5	5	0	2	0	18.05	1.22
40010	0	0	0	0	0	0	0	0	5	5	0	2	0	18.5	0.450001
40011	0	0	0	0	0	0	0	0	5	5	0	2	0	18.79	0.290001
40012	0	0	0	0	0	0	0	0	5	5	0	2	0	18.79	0
40013	0	0	0	0	0	0	0	0	5	5	0	2	0	18.79	0
40014	0	0	0	0	0	0	0	0	5	5	0	2	0	18.9	0.109999
40015	0	0	0	0	0	0	0	0	5	5	0	2	0	18.9	0
40016	0	0	0	0	0	0	0	0	5	5	0	2	0	19.14	0.239999
40017	0	0	0	0	0	0	0	0	5	5	0	2	0	19.48	0.340001
40018	0	0	0	0	0	0	0	0	5	5	0	2	0	19.36	-0.119999
40019	0	0	0	0	0	0	0	0	5	5	0	2	0	19.36	0
40020	0	0	0	0	0	0	0	0	5	5	0	2	0	19.36	0
40021	0	0	0	0	0	0	0	0	5	5	0	2	0	19.47	0.109998
40022	0	0	0	0	0	0	0	0	5	5	0	2	0	19.37	-0.099998
40023	0	0	0	0	0	0	0	0	5	5	0	2	0	19.4	0.029999
40024	0	0	0	0	0	0	0	0	5	5	0	2	0	19.33	-0.07
40025	0	0	0	0	0	0	0	0	5	5	0	2	0	19.25	-0.08
40026	0	0	0	0	0	0	0	0	5	5	0	2	0	19.25	0
40027	0	0	0	0	0	0	0	0	5	5	0	2	0	19.25	0
40028	0	0	0	0	0	0	0	0	5	5	0	2	0	19.37	0.120001
40029	0	0	0	0	0	0	0	0	5	5	0	2	0	19.32	-0.050001
40030	0	0	0	0	0	0	0	0	5	5	0	2	0	18.86	-0.459999
40031	0	0	0	0	0	0	0	0	5	5	0	2	0	18.7	-0.16
40032	0	0	0	0	0	0	0	0	5	5	0	2	0	18.5	-0.200001
40033	0	0	0	0	0	0	0	0	5	5	0	2	0	18.5	0
40034	0.425	1	0	0	1	0	1	0	6	6	1	3	1	18.5	0
40035	0	0	0	0	0	0	0	0	6	6	0	2	0	18.76	0.26
40036	0	0	0	0	0	0	0	0	6	6	0	2	0	18.64	-0.120001
40037	0	0	0	0	0	0	0	0	6	6	0	2	0	18.81	0.17
40038	0	0	0	0	0	0	0	0	6	6	0	2	0	19.05	0.24
40039	0	0	0	0	0	0	0	0	6	6	0	2	0	18.77	-0.279999
40040	0	0	0	0	0	0	0	0	6	6	0	2	0	18.77	0
40041	0	0	0	0	0	0	0	0	6	6	0	2	0	18.77	0
40042	0	0	0	0	0	0	0	0	6	6	0	2	0	18.45	-0.319999
40043	0	0	0	0	0	0	0	0	6	6	0	2	0	18.77	0.319999
40044	0	0	0	0	0	0	0	0	6	6	0	2	0	18.8	0.029999
40045	0	0	0	0	0	0	0	0	6	6	0	2	0	18.71	-0.09
40046	0	1	0	0	1	0	1	0	7	7	1	3	1	18.89	0.18
40047	0	0	0	0	0	0	0	0	7	7	0	2	0	18.89	0
40048	0	0	0	0	0	0	0	0	7	7	0	2	0	18.89	0
40049	0	0	0	0	0	0	0	0	7	7	0	2	0	18.76	-0.129999
40050	0	0	0	0	0	0	0	0	7	7	0	2	0	19.1	0.34
40051	0	0	0	0	0	0	0	0	7	7	0	2	0	19.43	0.33
40052	0	0	0	0	0	0	0	0	7	7	0	2	0	19.47	0.039999
40053	0	0	0	0	0	0	0	0	7	7	0	2	0	20.25	0.780001
40054	0	0	0	0	0	0	0	0	7	7	0	2	0	20.25	0
40055	0	0	0	0	0	0	0	0	7	7	0	2	0	20.25	0
40056	0	0	0	0	0	0	0	0	7	7	0	2	0	20.32	0.07
40057	0	0	0	0	0	0	0	0	7	7	0	2	0	19.72	-0.600001
40058	0	0	0	0	0	0	0	0	7	7	0	2	0	19.47	-0.25
40059	0	0	0	0	0	0	0	0	7	7	0	2	0	19.42	-0.049999
40060	0	0	0	0	0	0	0	0	7	7	0	2	0	19.64	0.219999
40061	0	0	0	0	0	0	0	0	7	7	0	2	0	19.64	0
40062	0	0	0	0	0	0	0	0	7	7	0	2	0	19.64	0
40063	0	0	0	0	0	0	0	0	7	7	0	2	0	19.64	0
40064	0	0	0	0	0	0	0	0	7	7	0	2	0	19.8	0.16
40065	0	0	0	0	0	0	0	0	7	7	0	2	0	19.93	0.130001
40066	0	0	0	0	0	0	0	0	7	7	0	2	0	19.76	-0.17
40067	0	0	0	0	0	0	0	0	7	7	0	2	0	19.51	-0.25
40068	0	0	0	0	0	0	0	0	7	7	0	2	0	19.51	0
40069	0	0	0	0	0	0	0	0	7	7	0	2	0	19.51	0
40070	0	0	0	0	0	0	0	0	7	7	0	2	0	19.36	-0.149999
40071	0	0	0	0	0	0	0	0	7	7	0	2	0	19.55	0.189998
40072	0	0	0	0	0	0	0	0	7	7	0	2	0	19.65	0.100001
40073	0	0	0	0	0	0	0	0	7	7	0	2	0	19.41	-0.24
40074	0	0	0	0	0	0	0	0	7	7	0	2	0	19.56	0.149999
40075	0	0	0	0	0	0	0	0	7	7	0	2	0	19.56	0
40076	0	0	0	0	0	0	0	0	7	7	0	2	0	19.56	0
40077	0	1	0	0	1	0	1	0	8	8	1	3	1	19.54	-0.019998
40078	0	0	0	0	0	0	0	0	8	8	0	2	0	19.53	-0.01
40079	0	0	0	0	0	0	0	0	8	8	0	2	0	19.88	0.349998
40080	0	0	0	0	0	0	0	0	8	8	0	2	0	19.54	-0.339998
40081	0	0	0	0	0	0	0	0	8	8	0	2	0	19.37	-0.17
40082	0	0	0	0	0	0	0	0	8	8	0	2	0	19.37	0
40083	0	0	0	0	0	0	0	0	8	8	0	2	0	19.37	0
40084	0	0	0	0	0	0	0	0	8	8	0	2	0	19.74	0.369999
40085	0	0	0	0	0	0	0	0	8	8	0	2	0	19.48	-0.26
40086	0	0	0	0	0	0	0	0	8	8	0	2	0	19.57	0.09
40087	0	0	0	0	0	0	0	0	8	8	0	2	0	18.9	-0.67
40088	0	0	0	0	0	0	0	0	8	8	0	2	0	18.97	0.069999
40089	0	0	0	0	0	0	0	0	8	8	0	2	0	18.97	0
40090	0	0	0	0	0	0	0	0	8	8	0	2	0	18.97	0
40091	0	0	0	0	0	0	0	0	8	8	0	2	0	19.1	0.130001
40092	0	0	0	0	0	0	0	0	8	8	0	2	0	19.63	0.529999
40093	0	0	0	0	0	0	0	0	8	8	0	2	0	19.75	0.120001
40094	-0.25	1	1	0	0	1	0	1	8	7	-1	1	1	19.88	0.129999
40095	0	0	0	0	0	0	0	1	8	7	0	2	0	20.17	0.290001
40096	0	0	0	0	0	0	0	1	8	7	0	2	0	20.17	0
40097	0	0	0	0	0	0	0	1	8	7	0	2	0	20.17	0
40098	0	0	0	0	0	0	0	1	8	7	0	2	0	20.4	0.23
40099	0	0	0	0	0	0	0	1	8	7	0	2	0	20.49	0.09
40100	0	0	0	0	0	0	0	1	8	7	0	2	0	20.83	0.34
40101	0	0	0	0	0	0	0	1	8	7	0	2	0	20.67	-0.16
40102	0	0	0	0	0	0	0	1	8	7	0	2	0	20.18	-0.49
40103	0	0	0	0	0	0	0	1	8	7	0	2	0	20.18	0
40104	0	0	0	0	0	0	0	1	8	7	0	2	0	20.18	0
40105	0	0	0	0	0	0	0	1	8	7	0	2	0	20.41	0.23
40106	0	1	0	0	1	0	1	1	9	8	1	3	1	20.18	-0.23
40107	0	0	0	0	0	0	0	1	9	8	0	2	0	19.86	-0.319999
40108	0	0	0	0	0	0	0	1	9	8	0	2	0	20.12	0.26
40109	0	0	0	0	0	0	0	1	9	8	0	2	0	19.78	-0.34
40110	0	0	0	0	0	0	0	1	9	8	0	2	0	19.78	0
40111	0	0	0	0	0	0	0	1	9	8	0	2	0	19.78	0
40112	0	0	0	0	0	0	0	1	9	8	0	2	0	19.83	0.049999
40113	0	0	0	0	0	0	0	1	9	8	0	2	0	19.74	-0.09
40114	0	0	0	0	0	0	0	1	9	8	0	2	0	19.03	-0.709999
40115	0	0	0	0	0	0	0	1	9	8	0	2	0	19.22	0.189998
40116	0	0	0	0	0	0	0	1	9	8	0	2	0	19.11	-0.109998
40117	0	0	0	0	0	0	0	1	9	8	0	2	0	19.11	0
40118	0	0	0	0	0	0	0	1	9	8	0	2	0	19.11	0
40119	0	0	0	0	0	0	0	1	9	8	0	2	0	19.01	-0.100001
40120	0	0	0	0	0	0	0	1	9	8	0	2	0	18.5	-0.51
40121	0	0	0	0	0	0	0	1	9	8	0	2	0	18.59	0.09
40122	0	0	0	0	0	0	0	1	9	8	0	2	0	18.89	0.299999
40123	0	0	0	0	0	0	0	1	9	8	0	2	0	18.93	0.040001
40124	0	0	0	0	0	0	0	1	9	8	0	2	0	18.93	0
40125	0	0	0	0	0	0	0	1	9	8	0	2	0	18.93	0
40126	0	0	0	0	0	0	0	1	9	8	0	2	0	19.46	0.529999
40127	0	0	0	0	0	0	0	1	9	8	0	2	0	19.5	0.040001
40128	0	0	0	0	0	0	0	1	9	8	0	2	0	19.84	0.34
40129	0	1	0	0	1	0	1	1	10	9	1	3	1	19.68	-0.16
40130	0	0	0	0	0	0	0	1	10	9	0	2	0	19.82	0.14
40131	0	0	0	0	0	0	0	1	10	9	0	2	0	19.82	0
40132	0	0	0	0	0	0	0	1	10	9	0	2	0	19.82	0
40133	0	0	0	0	0	0	0	1	10	9	0	2	0	20.23	0.41
40134	0	0	0	0	0	0	0	1	10	9	0	2	0	20.32	0.09
40135	0	0	0	0	0	0	0	1	10	9	0	2	0	20.12	-0.199999
40136	0	0	0	0	0	0	0	1	10	9	0	2	0	19.3	-0.820002
40137	0	0	0	0	0	0	0	1	10	9	0	2	0	19.24	-0.059999
40138	0	0	0	0	0	0	0	1	10	9	0	2	0	19.24	0
40139	0	0	0	0	0	0	0	1	10	9	0	2	0	19.24	0
40140	0	0	0	0	0	0	0	1	10	9	0	2	0	19.4	0.16
40141	0	0	0	0	0	0	0	1	10	9	0	2	0	19.39	-0.010001
40142	0	0	0	0	0	0	0	1	10	9	0	2	0	19.34	-0.049999
40143	0	0	0	0	0	0	0	1	10	9	0	2	0	19.34	0
40144	0	0	0	0	0	0	0	1	10	9	0	2	0	19.11	-0.229999
40145	0	0	0	0	0	0	0	1	10	9	0	2	0	19.11	0
40146	0	0	0	0	0	0	0	1	10	9	0	2	0	19.11	0
40147	0	0	0	0	0	0	0	1	10	9	0	2	0	19.2	0.09
40148	0	0	0	0	0	0	0	1	10	9	0	2	0	19.66	0.459999
40149	0	0	0	0	0	0	0	1	10	9	0	2	0	19.72	0.059999
40150	0	0	0	0	0	0	0	1	10	9	0	2	0	19.87	0.150002
40151	0	0	0	0	0	0	0	1	10	9	0	2	0	20.46	0.589998
40152	0	0	0	0	0	0	0	1	10	9	0	2	0	20.46	0
40153	0	0	0	0	0	0	0	1	10	9	0	2	0	20.46	0
40154	0	0	0	0	0	0	0	1	10	9	0	2	0	20.37	-0.089998
40155	0	0	0	0	0	0	0	1	10	9	0	2	0	19.99	-0.380001
40156	0	0	0	0	0	0	0	1	10	9	0	2	0	20.01	0.02
40157	0	0	0	0	0	0	0	1	10	9	0	2	0	20.15	0.14
40158	0	0	0	0	0	0	0	1	10	9	0	2	0	19.9	-0.25
40159	0	0	0	0	0	0	0	1	10	9	0	2	0	19.9	0
40160	0	0	0	0	0	0	0	1	10	9	0	2	0	19.9	0
40161	0	0	0	0	0	0	0	1	10	9	0	2	0	19.98	0.08
40162	0	0	0	0	0	0	0	1	10	9	0	2	0	19.8	-0.180001
40163	0	0	0	0	0	0	0	1	10	9	0	2	0	19.38	-0.42
40164	0	0	0	0	0	0	0	1	10	9	0	2	0	19.07	-0.309999
40165	0	0	0	0	0	0	0	1	10	9	0	2	0	19.63	0.559999
40166	0	0	0	0	0	0	0	1	10	9	0	2	0	19.63	0
40167	0	0	0	0	0	0	0	1	10	9	0	2	0	19.63	0
40168	0	0	0	0	0	0	0	1	10	9	0	2	0	20.09	0.460001
40169	0	0	0	0	0	0	0	1	10	9	0	2	0	20.04	-0.049999
40170	0	0	0	0	0	0	0	1	10	9	0	2	0	20.1	0.059999
40171	0	0	0	0	0	0	0	1	10	9	0	2	0	20.33	0.23
40172	0	0	0	0	0	0	0	1	10	9	0	2	0	20.33	0
40173	0	0	0	0	0	0	0	1	10	9	0	2	0	20.33	0
40174	0	0	0	0	0	0	0	1	10	9	0	2	0	20.33	0
40175	0	0	0	0	0	0	0	1	10	9	0	2	0	20.3	-0.030001
40176	0	0	0	0	0	0	0	1	10	9	0	2	0	20.4	0.100001
40177	0	0	0	0	0	0	0	1	10	9	0	2	0	20.59	0.19
40178	0	0	0	0	0	0	0	1	10	9	0	2	0	20.4	-0.19
40179	0	0	0	0	0	0	0	1	10	9	0	2	0	20.4	0
40180	0	0	0	0	0	0	0	1	10	9	0	2	0	20.4	0
40181	0	0	0	0	0	0	0	1	10	9	0	2	0	20.4	0
40182	0	0	0	0	0	0	0	1	10	9	0	2	0	20.88	0.479999
40183	0	0	0	0	0	0	0	1	10	9	0	2	0	20.87	-0.009998
40184	0	0	0	0	0	0	0	1	10	9	0	2	0	20.8	-0.070002
40185	0	0	0	0	0	0	0	1	10	9	0	2	0	20.6	-0.199999
40186	0	0	0	0	0	0	0	1	10	9	0	2	0	20.83	0.23
40187	0	0	0	0	0	0	0	1	10	9	0	2	0	20.83	0
40188	0	0	0	0	0	0	0	1	10	9	0	2	0	20.83	0
40189	0	1	0	0	1	0	1	1	11	10	1	3	1	20.95	0.120001
40190	0	0	0	0	0	0	0	1	11	10	0	2	0	20.61	-0.34
40191	0	0	0	0	0	0	0	1	11	10	0	2	0	20.96	0.349998
40192	0	0	0	0	0	0	0	1	11	10	0	2	0	21.48	0.520001
40193	0	0	0	0	0	0	0	1	11	10	0	2	0	20.8	-0.680001
40194	0	0	0	0	0	0	0	1	11	10	0	2	0	20.8	0
40195	0	0	0	0	0	0	0	1	11	10	0	2	0	20.8	0
40196	0	0	0	0	0	0	0	1	11	10	0	2	0	20.8	0
40197	0	0	0	0	0	0	0	1	11	10	0	2	0	21.05	0.25
40198	0	0	0	0	0	0	0	1	11	10	0	2	0	21.08	0.030001
40199	0	0	0	0	0	0	0	1	11	10	0	2	0	20.84	-0.24
40200	0	0	0	0	0	0	0	1	11	10	0	2	0	19.91	-0.93
40201	0	0	0	0	0	0	0	1	11	10	0	2	0	19.91	0
40202	0	0	0	0	0	0	0	1	11	10	0	2	0	19.91	0
40203	0	0	0	0	0	0	0	1	11	10	0	2	0	20.32	0.41
40204	0	0	0	0	0	0	0	1	11	10	0	2	0	20	-0.32
40205	0	0	0	0	0	0	0	1	11	10	0	2	0	20.24	0.24
40206	0	0	0	0	0	0	0	1	11	10	0	2	0	19.92	-0.32
40207	0	0	0	0	0	0	0	1	11	10	0	2	0	19.4	-0.52
40208	0	0	0	0	0	0	0	1	11	10	0	2	0	19.4	0
40209	0	0	0	0	0	0	0	1	11	10	0	2	0	19.4	0
40210	0	0	0	0	0	0	0	1	11	10	0	2	0	19.61	0.210001
40211	0	0	0	0	0	0	0	1	11	10	0	2	0	19.91	0.299999
40212	0	0	0	0	0	0	0	1	11	10	0	2	0	19.68	-0.23
40213	0	0	0	0	0	0	0	1	11	10	0	2	0	19.02	-0.66
40214	0	0	0	0	0	0	0	1	11	10	0	2	0	19.47	0.449999
40215	0	0	0	0	0	0	0	1	11	10	0	2	0	19.47	0
40216	0	0	0	0	0	0	0	1	11	10	0	2	0	19.47	0
40217	0	0	0	0	0	0	0	1	11	10	0	2	0	19.35	-0.119999
40218	0	0	0	0	0	0	0	1	11	10	0	2	0	19.65	0.3
40219	0	0	0	0	0	0	0	1	11	10	0	2	0	19.69	0.040001
40220	0	0	0	0	0	0	0	1	11	10	0	2	0	20.06	0.369998
40221	0	0	0	0	0	0	0	1	11	10	0	2	0	20.43	0.370001
40222	0	0	0	0	0	0	0	1	11	10	0	2	0	20.43	0
40223	0	0	0	0	0	0	0	1	11	10	0	2	0	20.43	0
40224	0	0	0	0	0	0	0	1	11	10	0	2	0	20.43	0
40225	0	0	0	0	0	0	0	1	11	10	0	2	0	20.72	0.289999
40226	0	0	0	0	0	0	0	1	11	10	0	2	0	20.66	-0.059999
40227	0	0	0	0	0	0	0	1	11	10	0	2	0	20.84	0.18
40228	0	0	0	0	0	0	0	1	11	10	0	2	0	20.82	-0.02
40229	0	0	0	0	0	0	0	1	11	10	0	2	0	20.82	0
40230	0	0	0	0	0	0	0	1	11	10	0	2	0	20.82	0
40231	0	0	0	0	0	0	0	1	11	10	0	2	0	20.87	0.050001
40232	0	0	0	0	0	0	0	1	11	10	0	2	0	20.39	-0.480002
40233	0	0	0	0	0	0	0	1	11	10	0	2	0	20.7	0.310002
40234	0	0	0	0	0	0	0	1	11	10	0	2	0	20.63	-0.070002
40235	0	0	0	0	0	0	0	1	11	10	0	2	0	20.53	-0.099998
40236	0	0	0	0	0	0	0	1	11	10	0	2	0	20.53	0
40237	0	0	0	0	0	0	0	1	11	10	0	2	0	20.53	0
40238	0	0	0	0	0	0	0	1	11	10	0	2	0	20.87	0.34
40239	0	0	0	0	0	0	0	1	11	10	0	2	0	20.7	-0.17
40240	0	0	0	0	0	0	0	1	11	10	0	2	0	20.52	-0.180001
40241	0	0	0	0	0	0	0	1	11	10	0	2	0	20.53	0.010001
40242	0	0	0	0	0	0	0	1	11	10	0	2	0	20.79	0.26
40243	0	0	0	0	0	0	0	1	11	10	0	2	0	20.79	0
40244	0	0	0	0	0	0	0	1	11	10	0	2	0	20.79	0
40245	0	0	0	0	0	0	0	1	11	10	0	2	0	20.77	-0.020001
40246	0	0	0	0	0	0	0	1	11	10	0	2	0	20.94	0.170001
40247	0	0	0	0	0	0	0	1	11	10	0	2	0	21.19	0.25
40248	0	0	0	0	0	0	0	1	11	10	0	2	0	21.25	0.059999
40249	0	0	0	0	0	0	0	1	11	10	0	2	0	21.27	0.02
40250	0	0	0	0	0	0	0	1	11	10	0	2	0	21.27	0
40251	0	0	0	0	0	0	0	1	11	10	0	2	0	21.27	0
40252	0	0	0	0	0	0	0	1	11	10	0	2	0	21.17	-0.1
40253	0	0	0	0	0	0	0	1	11	10	0	2	0	22.01	0.84
40254	0	0	0	0	0	0	0	1	11	10	0	2	0	22.24	0.23
40255	0	0	0	0	0	0	0	1	11	10	0	2	0	22.2	-0.039999
40256	0	0	0	0	0	0	0	1	11	10	0	2	0	21.99	-0.210001
40257	0	0	0	0	0	0	0	1	11	10	0	2	0	21.99	0
40258	0	0	0	0	0	0	0	1	11	10	0	2	0	21.99	0
40259	0	0	0	0	0	0	0	1	11	10	0	2	0	22.24	0.25
40260	0	0	0	0	0	0	0	1	11	10	0	2	0	22.67	0.43
40261	0	0	0	0	0	0	0	1	11	10	0	2	0	22.43	-0.24
40262	0	0	0	0	0	0	0	1	11	10	0	2	0	22.35	-0.08
40263	0	0	0	0	0	0	0	1	11	10	0	2	0	22.24	-0.11
40264	0	0	0	0	0	0	0	1	11	10	0	2	0	22.24	0
40265	0	0	0	0	0	0	0	1	11	10	0	2	0	22.24	0
40266	0	0	0	0	0	0	0	1	11	10	0	2	0	22.33	0.09
40267	0	0	0	0	0	0	0	1	11	10	0	2	0	22.34	0.01
40268	0	0	0	0	0	0	0	1	11	10	0	2	0	22.29	-0.049999
40269	0	0	0	0	0	0	0	1	11	10	0	2	0	22.39	0.099998
40270	0	0	0	0	0	0	0	1	11	10	0	2	0	22.39	0
40271	0	0	0	0	0	0	0	1	11	10	0	2	0	22.39	0
40272	0	0	0	0	0	0	0	1	11	10	0	2	0	22.39	0
40273	0	0	0	0	0	0	0	1	11	10	0	2	0	22.59	0.200001
40274	0	0	0	0	0	0	0	1	11	10	0	2	0	22.4	-0.19
40275	0	0	0	0	0	0	0	1	11	10	0	2	0	22.45	0.050001
40276	0	0	0	0	0	0	0	1	11	10	0	2	0	22.31	-0.140002
40277	0	0	0	0	0	0	0	1	11	10	0	2	0	22.55	0.24
40278	0	0	0	0	0	0	0	1	11	10	0	2	0	22.55	0
40279	0	0	0	0	0	0	0	1	11	10	0	2	0	22.55	0
40280	0	0	0	0	0	0	0	1	11	10	0	2	0	22.54	-0.009998
40281	0	0	0	0	0	0	0	1	11	10	0	2	0	22.77	0.229999
40282	0	0	0	0	0	0	0	1	11	10	0	2	0	23.52	0.75
40283	0	0	0	0	0	0	0	1	11	10	0	2	0	24.22	0.699999
40284	0	0	0	0	0	0	0	1	11	10	0	2	0	23.92	-0.299999
40285	0	0	0	0	0	0	0	1	11	10	0	2	0	23.92	0
40286	0	0	0	0	0	0	0	1	11	10	0	2	0	23.92	0
40287	0	0	0	0	0	0	0	1	11	10	0	2	0	24	0.08
40288	0	0	0	0	0	0	0	1	11	10	0	2	0	24.12	0.120001
40289	0	0	0	0	0	0	0	1	11	10	0	2	0	23.8	-0.320002
40290	0	0	0	0	0	0	0	1	11	10	0	2	0	23.99	0.190001
40291	0	0	0	0	0	0	0	1	11	10	0	2	0	24.04	0.050001
40292	0	0	0	0	0	0	0	1	11	10	0	2	0	24.04	0
40293	0	0	0	0	0	0	0	1	11	10	0	2	0	24.04	0
40294	0	0	0	0	0	0	0	1	11	10	0	2	0	23.82	-0.220001
40295	0	0	0	0	0	0	0	1	11	10	0	2	0	23.35	-0.47
40296	0	0	0	0	0	0	0	1	11	10	0	2	0	23.26	-0.09
40297	0	0	0	0	0	0	0	1	11	10	0	2	0	23.49	0.23
40298	0	0	0	0	0	0	0	1	11	10	0	2	0	22.84	-0.65
40299	0	0	0	0	0	0	0	1	11	10	0	2	0	22.84	0
40300	0	0	0	0	0	0	0	1	11	10	0	2	0	22.84	0
40301	0	0	0	0	0	0	0	1	11	10	0	2	0	23.26	0.42
40302	0	0	0	0	0	0	0	1	11	10	0	2	0	22.56	-0.700001
40303	0	0	0	0	0	0	0	1	11	10	0	2	0	22.17	-0.389999
40304	0	0	0	0	0	0	0	1	11	10	0	2	0	21.51	-0.66
40305	0	0	0	0	0	0	0	1	11	10	0	2	0	21.31	-0.200001
40306	0	0	0	0	0	0	0	1	11	10	0	2	0	21.31	0
40307	0	0	0	0	0	0	0	1	11	10	0	2	0	21.31	0
40308	0	0	0	0	0	0	0	1	11	10	0	2	0	22.55	1.24
40309	0	0	0	0	0	0	0	1	11	10	0	2	0	22.28	-0.269998
40310	0	0	0	0	0	0	0	1	11	10	0	2	0	23.09	0.809999
40311	0	0	0	0	0	0	0	1	11	10	0	2	0	22.5	-0.59
40312	0	0	0	0	0	0	0	1	11	10	0	2	0	21.89	-0.610001
40313	0	0	0	0	0	0	0	1	11	10	0	2	0	21.89	0
40314	0	0	0	0	0	0	0	1	11	10	0	2	0	21.89	0
40315	0	0	0	0	0	0	0	1	11	10	0	2	0	22.02	0.130001
40316	0	0	0	0	0	0	0	1	11	10	0	2	0	21.43	-0.59
40317	0	0	0	0	0	0	0	1	11	10	0	2	0	21.6	0.17
40318	0	0	0	0	0	0	0	1	11	10	0	2	0	20.79	-0.809999
40319	0	0	0	0	0	0	0	1	11	10	0	2	0	20.91	0.119999
40320	0	0	0	0	0	0	0	1	11	10	0	2	0	20.91	0
40321	0	0	0	0	0	0	0	1	11	10	0	2	0	20.91	0
40322	0	0	0	0	0	0	0	1	11	10	0	2	0	20.67	-0.24
40323	0	0	0	0	0	0	0	1	11	10	0	2	0	20.85	0.18
40324	0	0	0	0	0	0	0	1	11	10	0	2	0	20.7	-0.149999
40325	0	0	0	0	0	0	0	1	11	10	0	2	0	21.76	1.06
40326	0	0	0	0	0	0	0	1	11	10	0	2	0	21.42	-0.34
40327	0	0	0	0	0	0	0	1	11	10	0	2	0	21.42	0
40328	0	0	0	0	0	0	0	1	11	10	0	2	0	21.42	0
40329	0	0	0	0	0	0	0	1	11	10	0	2	0	21.42	0
40330	0	0	0	0	0	0	0	1	11	10	0	2	0	21.18	-0.24
40331	0	0	0	0	0	0	0	1	11	10	0	2	0	21.81	0.629999
40332	0	0	0	0	0	0	0	1	11	10	0	2	0	21.9	0.090001
40333	0	0	0	0	0	0	0	1	11	10	0	2	0	20.95	-0.949999
40334	0	0	0	0	0	0	0	1	11	10	0	2	0	20.95	0
40335	0	0	0	0	0	0	0	1	11	10	0	2	0	20.95	0
40336	0	0	0	0	0	0	0	1	11	10	0	2	0	20.31	-0.640002
40337	0	0	0	0	0	0	0	1	11	10	0	2	0	20.18	-0.129999
40338	0	0	0	0	0	0	0	1	11	10	0	2	0	19.93	-0.25
40339	0	0	0	0	0	0	0	1	11	10	0	2	0	20.55	0.619999
40340	0	0	0	0	0	0	0	1	11	10	0	2	0	20.64	0.09
40341	0	0	0	0	0	0	0	1	11	10	0	2	0	20.64	0
40342	0	0	0	0	0	0	0	1	11	10	0	2	0	20.64	0
40343	0	0	0	0	0	0	0	1	11	10	0	2	0	20.89	0.25
40344	0	0	0	0	0	0	0	1	11	10	0	2	0	21.48	0.590001
40345	0	0	0	0	0	0	0	1	11	10	0	2	0	21.49	0.01
40346	0	0	0	0	0	0	0	1	11	10	0	2	0	21.52	0.03
40347	0	0	0	0	0	0	0	1	11	10	0	2	0	21.4	-0.12
40348	0	0	0	0	0	0	0	1	11	10	0	2	0	21.4	0
40349	0	0	0	0	0	0	0	1	11	10	0	2	0	21.4	0
40350	0	0	0	0	0	0	0	1	11	10	0	2	0	21.19	-0.209999
40351	0	0	0	0	0	0	0	1	11	10	0	2	0	20.98	-0.210001
40352	0	0	0	0	0	0	0	1	11	10	0	2	0	20.81	-0.170001
40353	0	0	0	0	0	0	0	1	11	10	0	2	0	20.32	-0.489999
40354	0	0	0	0	0	0	0	1	11	10	0	2	0	20.03	-0.289999
40355	0	0	0	0	0	0	0	1	11	10	0	2	0	20.03	0
40356	0	0	0	0	0	0	0	1	11	10	0	2	0	20.03	0
40357	0	0	0	0	0	0	0	1	11	10	0	2	0	20.36	0.33
40358	0	0	0	0	0	0	0	1	11	10	0	2	0	19.79	-0.57
40359	0	0	0	0	0	0	0	1	11	10	0	2	0	19.45	-0.34
40360	0	0	0	0	0	0	0	1	11	10	0	2	0	19.25	-0.200001
40361	0	0	0	0	0	0	0	1	11	10	0	2	0	19.2	-0.049999
40362	0	0	0	0	0	0	0	1	11	10	0	2	0	19.2	0
40363	0	0	0	0	0	0	0	1	11	10	0	2	0	19.2	0
40364	0	0	0	0	0	0	0	1	11	10	0	2	0	19.2	0
40365	0	0	0	0	0	0	0	1	11	10	0	2	0	19.48	0.279999
40366	0	0	0	0	0	0	0	1	11	10	0	2	0	20.14	0.659999
40367	0	0	0	0	0	0	0	1	11	10	0	2	0	20.1	-0.039999
40368	0	0	0	0	0	0	0	1	11	10	0	2	0	20.24	0.14
40369	0	0	0	0	0	0	0	1	11	10	0	2	0	20.24	0
40370	0	0	0	0	0	0	0	1	11	10	0	2	0	20.24	0
40371	0	0	0	0	0	0	0	1	11	10	0	2	0	20.57	0.33
40372	0	1	0	0	1	0	1	1	12	11	1	3	1	21.01	0.44
40373	0	0	0	0	0	0	0	1	12	11	0	2	0	21.36	0.350001
40374	0.2	1	0	0	1	0	1	1	13	12	1	3	1	21.51	0.149999
40375	0	0	0	0	0	0	0	1	13	12	0	2	0	21.02	-0.49
40376	0	0	0	0	0	0	0	1	13	12	0	2	0	21.02	0
40377	0	0	0	0	0	0	0	1	13	12	0	2	0	21.02	0
40378	0	1	0	0	1	0	1	1	14	13	1	3	1	21.59	0.57
40379	0	0	0	0	0	0	0	1	14	13	0	2	0	21.65	0.06
40380	0	0	0	0	0	0	0	1	14	13	0	2	0	21.26	-0.39
40381	0	0	0	0	0	0	0	1	14	13	0	2	0	21.78	0.520001
40382	0	0	0	0	0	0	0	1	14	13	0	2	0	21.69	-0.09
40383	0	0	0	0	0	0	0	1	14	13	0	2	0	21.69	0
40384	0	0	0	0	0	0	0	1	14	13	0	2	0	21.69	0
40385	0	0	0	0	0	0	0	1	14	13	0	2	0	21.71	0.019998
40386	0	0	0	0	0	0	0	1	14	13	0	2	0	21.58	-0.129999
40387	0	0	0	0	0	0	0	1	14	13	0	2	0	21.33	-0.25
40388	0	0	0	0	0	0	0	1	14	13	0	2	0	21.03	-0.299999
40389	0	0	0	0	0	0	0	1	14	13	0	2	0	20.6	-0.430001
40390	0	0	0	0	0	0	0	1	14	13	0	2	0	20.6	0
40391	0	0	0	0	0	0	0	1	14	13	0	2	0	20.6	0
40392	0	0	0	0	0	0	0	1	14	13	0	2	0	21.15	0.55
40393	0	0	0	0	0	0	0	1	14	13	0	2	0	20.87	-0.279999
40394	0	0	0	0	0	0	0	1	14	13	0	2	0	20.73	-0.140001
40395	0	0	0	0	0	0	0	1	14	13	0	2	0	20.67	-0.06
40396	0	0	0	0	0	0	0	1	14	13	0	2	0	20.65	-0.02
40397	0	0	0	0	0	0	0	1	14	13	0	2	0	20.65	0
40398	0	0	0	0	0	0	0	1	14	13	0	2	0	20.65	0
40399	0	0	0	0	0	0	0	1	14	13	0	2	0	20.65	0
40400	0	0	0	0	0	0	0	1	14	13	0	2	0	19.82	-0.83
40401	0	0	0	0	0	0	0	1	14	13	0	2	0	19.43	-0.39
40402	0	0	0	0	0	0	0	1	14	13	0	2	0	19.45	0.020001
40403	0	0	0	0	0	0	0	1	14	13	0	2	0	19.15	-0.300001
40404	0	0	0	0	0	0	0	1	14	13	0	2	0	19.15	0
40405	0	0	0	0	0	0	0	1	14	13	0	2	0	19.15	0
40406	0	0	0	0	0	0	0	1	14	13	0	2	0	19.47	0.319999
40407	0	0	0	0	0	0	0	1	14	13	0	2	0	19.53	0.060002
40408	0	0	0	0	0	0	0	1	14	13	0	2	0	19.59	0.059999
40409	0	0	0	0	0	0	0	1	14	13	0	2	0	18.9	-0.69
40410	0	0	0	0	0	0	0	1	14	13	0	2	0	18.91	0.01
40411	0	0	0	0	0	0	0	1	14	13	0	2	0	18.91	0
40412	0	0	0	0	0	0	0	1	14	13	0	2	0	18.91	0
40413	0	0	0	0	0	0	0	1	14	13	0	2	0	18.7	-0.209999
40414	0	0	0	0	0	0	0	1	14	13	0	2	0	18.41	-0.290001
40415	0	0	0	0	0	0	0	1	14	13	0	2	0	18.48	0.07
40416	0	0	0	0	0	0	0	1	14	13	0	2	0	18.18	-0.3
40417	-0.8	1	1	0	0	1	0	2	14	12	-1	1	1	18.37	0.190001
40418	0	0	0	0	0	0	0	2	14	12	0	2	0	18.37	0
40419	0	0	0	0	0	0	0	2	14	12	0	2	0	18.37	0
40420	-0.0833333	1	1	0	0	1	0	3	14	11	-1	1	1	17.96	-0.410002
40421	0	0	0	0	0	0	0	3	14	11	0	2	0	17.67	-0.289999
40422	0	0	0	0	0	0	0	3	14	11	0	2	0	18.14	0.469999
40423	0	0	0	0	0	0	0	3	14	11	0	2	0	18.28	0.140002
40424	0	0	0	0	0	0	0	3	14	11	0	2	0	18.43	0.149999
40425	0	0	0	0	0	0	0	3	14	11	0	2	0	18.43	0
40426	0	0	0	0	0	0	0	3	14	11	0	2	0	18.43	0
40427	0	0	0	0	0	0	0	3	14	11	0	2	0	18.43	0
40428	0	0	0	0	0	0	0	3	14	11	0	2	0	18.12	-0.309999
40429	0	0	0	0	0	0	0	3	14	11	0	2	0	17.9	-0.220001
40430	0	0	0	0	0	0	0	3	14	11	0	2	0	18	0.1
40431	0	0	0	0	0	0	0	3	14	11	0	2	0	17.97	-0.030001
40432	0	0	0	0	0	0	0	3	14	11	0	2	0	17.97	0
40433	0	0	0	0	0	0	0	3	14	11	0	2	0	17.97	0
40434	0	0	0	0	0	0	0	3	14	11	0	2	0	18.56	0.59
40435	0	1	0	0	1	0	1	3	15	12	1	3	1	18.74	0.180001
40436	0	0	0	0	0	0	0	3	15	12	0	2	0	18.72	-0.020001
40437	0	0	0	0	0	0	0	3	15	12	0	2	0	18.97	0.25
40438	0	0	0	0	0	0	0	3	15	12	0	2	0	18.81	-0.16
40439	0	0	0	0	0	0	0	3	15	12	0	2	0	18.81	0
40440	0	0	0	0	0	0	0	3	15	12	0	2	0	18.81	0
40441	0	0	0	0	0	0	0	3	15	12	0	2	0	18.93	0.120001
40442	0	0	0	0	0	0	0	3	15	12	0	2	0	19.14	0.209999
40443	0	1	0	0	1	0	1	3	16	13	1	3	1	19.01	-0.129999
40444	0	1	0	0	1	0	1	3	17	14	1	3	1	18.98	-0.03
40445	0	0	0	0	0	0	0	3	17	14	0	2	0	19.42	0.44
40446	-0.388889	1	1	0	0	1	0	4	17	13	-1	1	1	19.42	0
40447	0	0	0	0	0	0	0	4	17	13	0	2	0	19.42	0
40448	0	0	0	0	0	0	0	4	17	13	0	2	0	19.24	-0.18
40449	0	0	0	0	0	0	0	4	17	13	0	2	0	19.51	0.27
40450	0	0	0	0	0	0	0	4	17	13	0	2	0	19.24	-0.27
40451	0	0	0	0	0	0	0	4	17	13	0	2	0	19.2	-0.039999
40452	0	0	0	0	0	0	0	4	17	13	0	2	0	19.32	0.119999
40453	0	0	0	0	0	0	0	4	17	13	0	2	0	19.32	0
40454	0	0	0	0	0	0	0	4	17	13	0	2	0	19.32	0
40455	0	0	0	0	0	0	0	4	17	13	0	2	0	18.87	-0.449999
40456	0	0	0	0	0	0	0	4	17	13	0	2	0	19.15	0.279999
40457	0	0	0	0	0	0	0	4	17	13	0	2	0	19.31	0.159999
40458	0	0	0	0	0	0	0	4	17	13	0	2	0	19.4	0.090001
40459	0	0	0	0	0	0	0	4	17	13	0	2	0	19.52	0.12
40460	0	0	0	0	0	0	0	4	17	13	0	2	0	19.52	0
40461	0	0	0	0	0	0	0	4	17	13	0	2	0	19.52	0
40462	0	0	0	0	0	0	0	4	17	13	0	2	0	19.56	0.039999
40463	-0.208333	1	1	0	0	1	0	5	17	12	-1	1	1	19.77	0.210001
40464	0.2	2	0	0	2	0	1	5	18	13	1	3	2	19.24	-0.53
40465	0	1	0	0	1	0	1	5	19	14	1	3	1	19.32	0.08
40466	0	0	0	0	0	0	0	5	19	14	0	2	0	19.32	0
40467	0	0	0	0	0	0	0	5	19	14	0	2	0	19.32	0
40468	0	0	0	0	0	0	0	5	19	14	0	2	0	19.32	0
40469	0	0	0	0	0	0	0	5	19	14	0	2	0	19.19	-0.129999
40470	0	0	0	0	0	0	0	5	19	14	0	2	0	19.21	0.019998
40471	0	0	0	0	0	0	0	5	19	14	0	2	0	19.64	0.43
40472	0	0	0	0	0	0	0	5	19	14	0	2	0	19.76	0.120001
40473	0	0	0	0	0	0	0	5	19	14	0	2	0	19.84	0.08
40474	0	0	0	0	0	0	0	5	19	14	0	2	0	19.84	0
40475	0	0	0	0	0	0	0	5	19	14	0	2	0	19.84	0
40476	0	0	0	0	0	0	0	5	19	14	0	2	0	19.87	0.030001
40477	0	0	0	0	0	0	0	5	19	14	0	2	0	20.04	0.17
40478	0	0	0	0	0	0	0	5	19	14	0	2	0	20.19	0.15
40479	0	0	0	0	0	0	0	5	19	14	0	2	0	20.47	0.279998
40480	0	0	0	0	0	0	0	5	19	14	0	2	0	20.05	-0.42
40481	0	0	0	0	0	0	0	5	19	14	0	2	0	20.05	0
40482	0	0	0	0	0	0	0	5	19	14	0	2	0	20.05	0
40483	0	0	0	0	0	0	0	5	19	14	0	2	0	20.57	0.520001
40484	0	0	0	0	0	0	0	5	19	14	0	2	0	20.34	-0.23
40485	0	0	0	0	0	0	0	5	19	14	0	2	0	20.48	0.14
40486	0	0	0	0	0	0	0	5	19	14	0	2	0	20.97	0.489999
40487	0	0	0	0	0	0	0	5	19	14	0	2	0	21.24	0.270001
40488	0	0	0	0	0	0	0	5	19	14	0	2	0	21.24	0
40489	0	0	0	0	0	0	0	5	19	14	0	2	0	21.24	0
40490	0	0	0	0	0	0	0	5	19	14	0	2	0	21.23	-0.01
40491	0	0	0	0	0	0	0	5	19	14	0	2	0	21.16	-0.07
40492	0	0	0	0	0	0	0	5	19	14	0	2	0	21.04	-0.119999
40493	0	0	0	0	0	0	0	5	19	14	0	2	0	21.21	0.169998
40494	0	0	0	0	0	0	0	5	19	14	0	2	0	21.53	0.320002
40495	0	0	0	0	0	0	0	5	19	14	0	2	0	21.53	0
40496	0	0	0	0	0	0	0	5	19	14	0	2	0	21.53	0
40497	0	0	0	0	0	0	0	5	19	14	0	2	0	21.3	-0.230002
40498	0	0	0	0	0	0	0	5	19	14	0	2	0	21.07	-0.229999
40499	0	0	0	0	0	0	0	5	19	14	0	2	0	21.08	0.01
40500	0	0	0	0	0	0	0	5	19	14	0	2	0	21.02	-0.06
40501	0	0	0	0	0	0	0	5	19	14	0	2	0	21.14	0.119999
40502	0	0	0	0	0	0	0	5	19	14	0	2	0	21.14	0
40503	0	0	0	0	0	0	0	5	19	14	0	2	0	21.14	0
40504	0	0	0	0	0	0	0	5	19	14	0	2	0	21.25	0.110001
40505	0	0	0	0	0	0	0	5	19	14	0	2	0	21.09	-0.16
40506	0	0	0	0	0	0	0	5	19	14	0	2	0	21.39	0.299999
40507	0	0	0	0	0	0	0	5	19	14	0	2	0	21.39	0
40508	0	0	0	0	0	0	0	5	19	14	0	2	0	21.34	-0.049999
40509	0	0	0	0	0	0	0	5	19	14	0	2	0	21.34	0
40510	0	0	0	0	0	0	0	5	19	14	0	2	0	21.34	0
40511	0	0	0	0	0	0	0	5	19	14	0	2	0	21.33	-0.01
40512	0	0	0	0	0	0	0	5	19	14	0	2	0	21.16	-0.17
40513	0	0	0	0	0	0	0	5	19	14	0	2	0	21.48	0.32
40514	0	0	0	0	0	0	0	5	19	14	0	2	0	21.7	0.220001
40515	0	0	0	0	0	0	0	5	19	14	0	2	0	21.69	-0.01
40516	0	0	0	0	0	0	0	5	19	14	0	2	0	21.69	0
40517	0	0	0	0	0	0	0	5	19	14	0	2	0	21.69	0
40518	0	0	0	0	0	0	0	5	19	14	0	2	0	21.7	0.01
40519	0	0	0	0	0	0	0	5	19	14	0	2	0	21.58	-0.120001
40520	0	0	0	0	0	0	0	5	19	14	0	2	0	21.82	0.24
40521	0	0	0	0	0	0	0	5	19	14	0	2	0	21.81	-0.010001
40522	0	0	0	0	0	0	0	5	19	14	0	2	0	21.91	0.100001
40523	0	0	0	0	0	0	0	5	19	14	0	2	0	21.91	0
40524	0	0	0	0	0	0	0	5	19	14	0	2	0	21.91	0
40525	0	0	0	0	0	0	0	5	19	14	0	2	0	21.5	-0.41
40526	0	0	0	0	0	0	0	5	19	14	0	2	0	21.47	-0.030001
40527	0	0	0	0	0	0	0	5	19	14	0	2	0	21.28	-0.189998
40528	0	0	0	0	0	0	0	5	19	14	0	2	0	21.3	0.019998
40529	0	0	0	0	0	0	0	5	19	14	0	2	0	21.46	0.16
40530	0	0	0	0	0	0	0	5	19	14	0	2	0	21.46	0
40531	0	0	0	0	0	0	0	5	19	14	0	2	0	21.46	0
40532	0	0	0	0	0	0	0	5	19	14	0	2	0	21.23	-0.229999
40533	0	0	0	0	0	0	0	5	19	14	0	2	0	21.1	-0.13
40534	0	0	0	0	0	0	0	5	19	14	0	2	0	20.89	-0.210001
40535	0	0	0	0	0	0	0	5	19	14	0	2	0	20.84	-0.049999
40536	0	0	0	0	0	0	0	5	19	14	0	2	0	20.84	0
40537	0	0	0	0	0	0	0	5	19	14	0	2	0	20.84	0
40538	0	0	0	0	0	0	0	5	19	14	0	2	0	20.84	0
40539	0	0	0	0	0	0	0	5	19	14	0	2	0	20.84	0
40540	0	0	0	0	0	0	0	5	19	14	0	2	0	20.88	0.039999
40541	0	0	0	0	0	0	0	5	19	14	0	2	0	20.94	0.060002
40542	0	1	0	0	1	0	1	5	20	15	1	3	1	21.02	0.079999
40543	0	0	0	0	0	0	0	5	20	15	0	2	0	21.03	0.010001
40544	0	0	0	0	0	0	0	5	20	15	0	2	0	21.03	0
40545	0	0	0	0	0	0	0	5	20	15	0	2	0	21.03	0
40546	0	0	0	0	0	0	0	5	20	15	0	2	0	20.85	-0.180001
40547	0	0	0	0	0	0	0	5	20	15	0	2	0	21.15	0.3
40548	0	0	0	0	0	0	0	5	20	15	0	2	0	20.94	-0.209999
40549	0	0	0	0	0	0	0	5	20	15	0	2	0	20.77	-0.170001
40550	0	0	0	0	0	0	0	5	20	15	0	2	0	20.66	-0.11
40551	0	0	0	0	0	0	0	5	20	15	0	2	0	20.66	0
40552	0	0	0	0	0	0	0	5	20	15	0	2	0	20.66	0
40553	0	0	0	0	0	0	0	5	20	15	0	2	0	20.69	0.030001
40554	0	0	0	0	0	0	0	5	20	15	0	2	0	21.05	0.359998
40555	0	0	0	0	0	0	0	5	20	15	0	2	0	21.3	0.25
40556	0.4	2	1	0	1	0.5	0.5	5.5	20.5	14	-1	1	1	21.29	-0.009998
40557	0	0	0	0	0	0	0	5.5	20.5	14	0	2	0	21.08	-0.210001
40558	0	0	0	0	0	0	0	5.5	20.5	14	0	2	0	21.08	0
40559	0	0	0	0	0	0	0	5.5	20.5	14	0	2	0	21.08	0
40560	0	0	0	0	0	0	0	5.5	20.5	14	0	2	0	21.08	0
40561	0	0	0	0	0	0	0	5.5	20.5	14	0	2	0	21.08	0
40562	0	1	0	0	1	0	1	5.5	21.5	15	1	3	1	21.01	-0.07
40563	0	0	0	0	0	0	0	5.5	21.5	15	0	2	0	20.95	-0.059999
40564	0	0	0	0	0	0	0	5.5	21.5	15	0	2	0	20.82	-0.130001
40565	0	0	0	0	0	0	0	5.5	21.5	15	0	2	0	20.82	0
40566	0	0	0	0	0	0	0	5.5	21.5	15	0	2	0	20.82	0
40567	0	0	0	0	0	0	0	5.5	21.5	15	0	2	0	21.24	0.42
40568	0	0	0	0	0	0	0	5.5	21.5	15	0	2	0	21.55	0.309999
40569	0	0	0	0	0	0	0	5.5	21.5	15	0	2	0	21.75	0.200001
40570	0	0	0	0	0	0	0	5.5	21.5	15	0	2	0	21.75	0
40571	0	0	0	0	0	0	0	5.5	21.5	15	0	2	0	21.46	-0.290001
40572	0	0	0	0	0	0	0	5.5	21.5	15	0	2	0	21.46	0
40573	0	0	0	0	0	0	0	5.5	21.5	15	0	2	0	21.46	0
40574	0	0	0	0	0	0	0	5.5	21.5	15	0	2	0	21.46	0
40575	0	0	0	0	0	0	0	5.5	21.5	15	0	2	0	21.48	0.020001
40576	0	2	0	0	2	0	1	5.5	22.5	16	1	3	2	21.56	0.079999
40577	0	0	0	0	0	0	0	5.5	22.5	16	0	2	0	21.57	0.010001
40578	0	0	0	0	0	0	0	5.5	22.5	16	0	2	0	21.68	0.11
40579	0	0	0	0	0	0	0	5.5	22.5	16	0	2	0	21.68	0
40580	0	0	0	0	0	0	0	5.5	22.5	16	0	2	0	21.68	0
40581	0	0	0	0	0	0	0	5.5	22.5	16	0	2	0	21.69	0.010001
40582	0	0	0	0	0	0	0	5.5	22.5	16	0	2	0	21.64	-0.050002
40583	0	0	0	0	0	0	0	5.5	22.5	16	0	2	0	21.46	-0.18
40584	0	0	0	0	0	0	0	5.5	22.5	16	0	2	0	21.8	0.34
40585	0	0	0	0	0	0	0	5.5	22.5	16	0	2	0	21.76	-0.039999
40586	0	0	0	0	0	0	0	5.5	22.5	16	0	2	0	21.76	0
40587	0	0	0	0	0	0	0	5.5	22.5	16	0	2	0	21.76	0
40588	0	0	0	0	0	0	0	5.5	22.5	16	0	2	0	21.57	-0.19
40589	0	0	0	0	0	0	0	5.5	22.5	16	0	2	0	21.45	-0.119999
40590	0	0	0	0	0	0	0	5.5	22.5	16	0	2	0	21.75	0.299999
40591	0	0	0	0	0	0	0	5.5	22.5	16	0	2	0	21.97	0.219999
40592	0	0	0	0	0	0	0	5.5	22.5	16	0	2	0	22.14	0.17
40593	0	0	0	0	0	0	0	5.5	22.5	16	0	2	0	22.14	0
40594	0	0	0	0	0	0	0	5.5	22.5	16	0	2	0	22.14	0
40595	0	0	0	0	0	0	0	5.5	22.5	16	0	2	0	22.14	0
40596	0	0	0	0	0	0	0	5.5	22.5	16	0	2	0	21.81	-0.33
40597	0	0	0	0	0	0	0	5.5	22.5	16	0	2	0	21.15	-0.659999
40598	0	0	0	0	0	0	0	5.5	22.5	16	0	2	0	21.29	0.140001
40599	0	0	0	0	0	0	0	5.5	22.5	16	0	2	0	21.86	0.57
40600	0	0	0	0	0	0	0	5.5	22.5	16	0	2	0	21.86	0
40601	0	0	0	0	0	0	0	5.5	22.5	16	0	2	0	21.86	0
40602	0	0	0	0	0	0	0	5.5	22.5	16	0	2	0	21.47	-0.390002
40603	0	1	0	0	1	0	1	5.5	23.5	17	1	3	1	21.39	-0.08
40604	0	0	0	0	0	0	0	5.5	23.5	17	0	2	0	21.49	0.100001
40605	0	0	0	0	0	0	0	5.5	23.5	17	0	2	0	21.79	0.300001
40606	0	0	0	0	0	0	0	5.5	23.5	17	0	2	0	21.56	-0.230002
40607	0	0	0	0	0	0	0	5.5	23.5	17	0	2	0	21.56	0
40608	0	0	0	0	0	0	0	5.5	23.5	17	0	2	0	21.56	0
40609	0	0	0	0	0	0	0	5.5	23.5	17	0	2	0	21.21	-0.35
40610	0	0	0	0	0	0	0	5.5	23.5	17	0	2	0	21.13	-0.08
40611	0	0	0	0	0	0	0	5.5	23.5	17	0	2	0	21.2	0.070002
40612	0	0	0	0	0	0	0	5.5	23.5	17	0	2	0	20.79	-0.41
40613	0	0	0	0	0	0	0	5.5	23.5	17	0	2	0	20.87	0.08
40614	0	0	0	0	0	0	0	5.5	23.5	17	0	2	0	20.87	0
40615	0	0	0	0	0	0	0	5.5	23.5	17	0	2	0	20.87	0
40616	0	1	0	0	1	0	1	5.5	24.5	18	1	3	1	20.84	-0.030001
40617	0	0	0	0	0	0	0	5.5	24.5	18	0	2	0	20.18	-0.66
40618	0	0	0	0	0	0	0	5.5	24.5	18	0	2	0	19.81	-0.370001
40619	0	0	0	0	0	0	0	5.5	24.5	18	0	2	0	19.9	0.090001
40620	0	0	0	0	0	0	0	5.5	24.5	18	0	2	0	19.93	0.03
40621	0	0	0	0	0	0	0	5.5	24.5	18	0	2	0	19.93	0
40622	0	0	0	0	0	0	0	5.5	24.5	18	0	2	0	19.93	0
40623	0	0	0	0	0	0	0	5.5	24.5	18	0	2	0	20.19	0.260001
40624	0.4	1	0	0	1	0	1	5.5	25.5	19	1	3	1	20.15	-0.040001
40625	0	1	0	0	1	0	1	5.5	26.5	20	1	3	1	20.29	0.140001
40626	0	0	0	0	0	0	0	5.5	26.5	20	0	2	0	20.38	0.089998
40627	0	1	0	0	1	0	1	5.5	27.5	21	1	3	1	20.37	-0.009998
40628	0	0	0	0	0	0	0	5.5	27.5	21	0	2	0	20.37	0
40629	0	0	0	0	0	0	0	5.5	27.5	21	0	2	0	20.37	0
40630	1.1	2	0	0	2	0	1	5.5	28.5	22	1	3	2	20.34	-0.030001
40631	0	0	0	0	0	0	0	5.5	28.5	22	0	2	0	20.28	-0.059999
40632	0	0	0	0	0	0	0	5.5	28.5	22	0	2	0	20.46	0.179998
40633	0	0	0	0	0	0	0	5.5	28.5	22	0	2	0	20.18	-0.279999
40634	0	0	0	0	0	0	0	5.5	28.5	22	0	2	0	19.72	-0.460001
40635	0	0	0	0	0	0	0	5.5	28.5	22	0	2	0	19.72	0
40636	0	0	0	0	0	0	0	5.5	28.5	22	0	2	0	19.72	0
40637	0	0	0	0	0	0	0	5.5	28.5	22	0	2	0	19.49	-0.229999
40638	0	0	0	0	0	0	0	5.5	28.5	22	0	2	0	19.71	0.219999
40639	-0.75	1	1	0	0	1	0	6.5	28.5	21	-1	1	1	19.95	0.240002
40640	0	0	0	0	0	0	0	6.5	28.5	21	0	2	0	20.03	0.08
40641	0	0	0	0	0	0	0	6.5	28.5	21	0	2	0	20.02	-0.010001
40642	0	0	0	0	0	0	0	6.5	28.5	21	0	2	0	20.02	0
40643	0	0	0	0	0	0	0	6.5	28.5	21	0	2	0	20.02	0
40644	0.375	2	1	0	1	0.5	0.5	7	29	20	-1	1	1	20.12	0.100001
40645	0	0	0	0	0	0	0	7	29	20	0	2	0	19.76	-0.360001
40646	0	1	0	0	1	0	1	7	30	21	1	3	1	19.78	0.020001
40647	0	0	0	0	0	0	0	7	30	21	0	2	0	19.58	-0.200001
40648	0	1	0	0	1	0	1	7	31	22	1	3	1	19.75	0.17
40649	0	0	0	0	0	0	0	7	31	22	0	2	0	19.75	0
40650	0	0	0	0	0	0	0	7	31	22	0	2	0	19.75	0
40651	0	0	0	0	0	0	0	7	31	22	0	2	0	19.62	-0.129999
40652	0.65	1	0	0	1	0	1	7	32	23	1	3	1	19.86	0.24
40653	0.7	2	0	0	2	0	1	7	33	24	1	3	2	21.41	1.55
40654	0	0	0	0	0	0	0	7	33	24	0	2	0	21.46	0.049999
40655	0	0	0	0	0	0	0	7	33	24	0	2	0	21.46	0
40656	0	0	0	0	0	0	0	7	33	24	0	2	0	21.46	0
40657	0	0	0	0	0	0	0	7	33	24	0	2	0	21.46	0
40658	0	0	0	0	0	0	0	7	33	24	0	2	0	21.94	0.480002
40659	0	0	0	0	0	0	0	7	33	24	0	2	0	22.48	0.539999
40660	0	0	0	0	0	0	0	7	33	24	0	2	0	22.63	0.149999
40661	0	0	0	0	0	0	0	7	33	24	0	2	0	22.8	0.17
40662	0	0	0	0	0	0	0	7	33	24	0	2	0	23.15	0.350001
40663	0	1	0	0	1	0	1	7	34	25	1	3	1	23.15	0
40664	0	0	0	0	0	0	0	7	34	25	0	2	0	23.15	0
40665	0	0	0	0	0	0	0	7	34	25	0	2	0	22.91	-0.24
40666	0	0	0	0	0	0	0	7	34	25	0	2	0	23.23	0.32
40667	0	0	0	0	0	0	0	7	34	25	0	2	0	23.5	0.27
40668	0	1	0	0	1	0	1	7	35	26	1	3	1	23.61	0.110001
40669	0	0	0	0	0	0	0	7	35	26	0	2	0	23.25	-0.360001
40670	0	0	0	0	0	0	0	7	35	26	0	2	0	23.25	0
40671	0	0	0	0	0	0	0	7	35	26	0	2	0	23.25	0
40672	0	0	0	0	0	0	0	7	35	26	0	2	0	22.76	-0.49
40673	0	0	0	0	0	0	0	7	35	26	0	2	0	23.03	0.270001
40674	0	0	0	0	0	0	0	7	35	26	0	2	0	23.41	0.379999
40675	0	0	0	0	0	0	0	7	35	26	0	2	0	23.71	0.299999
40676	0	0	0	0	0	0	0	7	35	26	0	2	0	23.41	-0.299999
40677	0	0	0	0	0	0	0	7	35	26	0	2	0	23.41	0
40678	0	0	0	0	0	0	0	7	35	26	0	2	0	23.41	0
40679	0	0	0	0	0	0	0	7	35	26	0	2	0	23.64	0.229999
40680	0	0	0	0	0	0	0	7	35	26	0	2	0	23.55	-0.09
40681	0	0	0	0	0	0	0	7	35	26	0	2	0	23.88	0.33
40682	0	0	0	0	0	0	0	7	35	26	0	2	0	23.54	-0.339998
40683	0	0	0	0	0	0	0	7	35	26	0	2	0	23.22	-0.320002
40684	0	0	0	0	0	0	0	7	35	26	0	2	0	23.22	0
40685	0	0	0	0	0	0	0	7	35	26	0	2	0	23.22	0
40686	0	0	0	0	0	0	0	7	35	26	0	2	0	22.86	-0.359998
40687	0	0	0	0	0	0	0	7	35	26	0	2	0	22.61	-0.25
40688	0	0	0	0	0	0	0	7	35	26	0	2	0	22.68	0.069999
40689	0	0	0	0	0	0	0	7	35	26	0	2	0	22.5	-0.18
40690	0	0	0	0	0	0	0	7	35	26	0	2	0	22.21	-0.290001
40691	0.025	1	0	0	1	0	1	7	36	27	1	3	1	22.21	0
40692	0	0	0	0	0	0	0	7	36	27	0	2	0	22.21	0
40693	0	0	0	0	0	0	0	7	36	27	0	2	0	22.21	0
40694	0	0	0	0	0	0	0	7	36	27	0	2	0	22.51	0.300001
40695	0	0	0	0	0	0	0	7	36	27	0	2	0	22	-0.51
40696	0	0	0	0	0	0	0	7	36	27	0	2	0	22.09	0.09
40697	0	0	0	0	0	0	0	7	36	27	0	2	0	21.73	-0.36
40698	0	0	0	0	0	0	0	7	36	27	0	2	0	21.73	0
40699	0	0	0	0	0	0	0	7	36	27	0	2	0	21.73	0
40700	0	1	0	0	1	0	1	7	37	28	1	3	1	21.83	0.1
40701	0.466667	2	0	0	2	0	1	7	38	29	1	3	2	22.06	0.229999
40702	0	0	0	0	0	0	0	7	38	29	0	2	0	21.82	-0.239999
40703	0	0	0	0	0	0	0	7	38	29	0	2	0	21.76	-0.06
40704	-0.305176	1	1	0	0	1	0	8	38	28	-1	1	1	21.38	-0.380001
40705	0	0	0	0	0	0	0	8	38	28	0	2	0	21.38	0
40706	0	0	0	0	0	0	0	8	38	28	0	2	0	21.38	0
40707	0	0	0	0	0	0	0	8	38	28	0	2	0	21.39	0.01
40708	0	0	0	0	0	0	0	8	38	28	0	2	0	21.82	0.430001
40709	0	0	0	0	0	0	0	8	38	28	0	2	0	21.42	-0.4
40710	0	0	0	0	0	0	0	8	38	28	0	2	0	21.42	0
40711	0	0	0	0	0	0	0	8	38	28	0	2	0	21.19	-0.229999
40712	0	0	0	0	0	0	0	8	38	28	0	2	0	21.19	0
40713	0	0	0	0	0	0	0	8	38	28	0	2	0	21.19	0
40714	0	1	0	0	1	0	1	8	39	29	1	3	1	21.33	0.139999
40715	0	0	0	0	0	0	0	8	39	29	0	2	0	21.65	0.32
40716	0	0	0	0	0	0	0	8	39	29	0	2	0	21.4	-0.25
40717	0	0	0	0	0	0	0	8	39	29	0	2	0	21.71	0.309999
40718	0	0	0	0	0	0	0	8	39	29	0	2	0	21.2	-0.509998
40719	0	0	0	0	0	0	0	8	39	29	0	2	0	21.2	0
40720	0	0	0	0	0	0	0	8	39	29	0	2	0	21.2	0
40721	0	0	0	0	0	0	0	8	39	29	0	2	0	21.34	0.139999
40722	0	0	0	0	0	0	0	8	39	29	0	2	0	21.49	0.15
40723	0	0	0	0	0	0	0	8	39	29	0	2	0	21.39	-0.100001
40724	0	0	0	0	0	0	0	8	39	29	0	2	0	22.16	0.770001
40725	0	0	0	0	0	0	0	8	39	29	0	2	0	22.53	0.370001
40726	0	0	0	0	0	0	0	8	39	29	0	2	0	22.53	0
40727	0	0	0	0	0	0	0	8	39	29	0	2	0	22.53	0
40728	0	0	0	0	0	0	0	8	39	29	0	2	0	22.53	0
40729	0	0	0	0	0	0	0	8	39	29	0	2	0	22.44	-0.09
40730	0	0	0	0	0	0	0	8	39	29	0	2	0	22.75	0.309999
40731	0	0	0	0	0	0	0	8	39	29	0	2	0	23.23	0.48
40732	0	0	0	0	0	0	0	8	39	29	0	2	0	23.09	-0.14
40733	0	0	0	0	0	0	0	8	39	29	0	2	0	23.09	0
40734	0	0	0	0	0	0	0	8	39	29	0	2	0	23.09	0
40735	0	0	0	0	0	0	0	8	39	29	0	2	0	22.85	-0.24
40736	0	1	0	0	1	0	1	8	40	30	1	3	1	22.45	-0.399999
40737	0	0	0	0	0	0	0	8	40	30	0	2	0	22.48	0.029999
40738	0	0	0	0	0	0	0	8	40	30	0	2	0	22.27	-0.21
40739	0	1	0	0	1	0	1	8	41	31	1	3	1	22.37	0.100001
40740	0	0	0	0	0	0	0	8	41	31	0	2	0	22.37	0
40741	0	0	0	0	0	0	0	8	41	31	0	2	0	22.37	0
40742	0	1	0	0	1	0	1	8	42	32	1	3	1	22.28	-0.09
40743	0	0	0	0	0	0	0	8	42	32	0	2	0	23.06	0.779998
40744	0.5	2	0	0	2	0	1	8	43	33	1	3	2	22.99	-0.069999
40745	0	0	0	0	0	0	0	8	43	33	0	2	0	22.81	-0.180001
40746	0	0	0	0	0	0	0	8	43	33	0	2	0	23.13	0.32
40747	0	0	0	0	0	0	0	8	43	33	0	2	0	23.13	0
40748	0	0	0	0	0	0	0	8	43	33	0	2	0	23.13	0
40749	0	0	0	0	0	0	0	8	43	33	0	2	0	23.03	-0.099998
40750	0	0	0	0	0	0	0	8	43	33	0	2	0	22.9	-0.130001
40751	0	0	0	0	0	0	0	8	43	33	0	2	0	22.53	-0.369999
40752	0	0	0	0	0	0	0	8	43	33	0	2	0	22.55	0.019998
40753	0	0	0	0	0	0	0	8	43	33	0	2	0	22.33	-0.219999
40754	0	0	0	0	0	0	0	8	43	33	0	2	0	22.33	0
40755	0	0	0	0	0	0	0	8	43	33	0	2	0	22.33	0
40756	0	0	0	0	0	0	0	8	43	33	0	2	0	22.24	-0.09
40757	0	0	0	0	0	0	0	8	43	33	0	2	0	21.72	-0.520001
40758	0	0	0	0	0	0	0	8	43	33	0	2	0	21.81	0.09
40759	0	0	0	0	0	0	0	8	43	33	0	2	0	20.85	-0.959999
40760	0	0	0	0	0	0	0	8	43	33	0	2	0	20.79	-0.059999
40761	0	0	0	0	0	0	0	8	43	33	0	2	0	20.79	0
40762	0	0	0	0	0	0	0	8	43	33	0	2	0	20.79	0
40763	-0.147619	1	1	0	0	1	0	9	43	32	-1	1	1	20.11	-0.68
40764	0	0	0	0	0	0	0	9	43	32	0	2	0	20.6	0.489999
40765	0.766667	2	0	0	2	0	1	9	44	33	1	3	2	19.93	-0.67
40766	0.4	1	0	0	1	0	1	9	45	34	1	3	1	20.76	0.83
40767	0	1	0	0	1	0	1	9	46	35	1	3	1	20.65	-0.11
40768	0	0	0	0	0	0	0	9	46	35	0	2	0	20.65	0
40769	0	1	0	0	1	0	1	9	47	36	1	3	1	20.65	0
40770	0	0	0	0	0	0	0	9	47	36	0	2	0	20.89	0.239999
40771	0	0	0	0	0	0	0	9	47	36	0	2	0	20.79	-0.099998
40772	0	0	0	0	0	0	0	9	47	36	0	2	0	20.67	-0.120001
40773	0	0	0	0	0	0	0	9	47	36	0	2	0	19.77	-0.9
40774	0	0	0	0	0	0	0	9	47	36	0	2	0	19.19	-0.579999
40775	0	0	0	0	0	0	0	9	47	36	0	2	0	19.19	0
40776	0	0	0	0	0	0	0	9	47	36	0	2	0	19.19	0
40777	0	0	0	0	0	0	0	9	47	36	0	2	0	19.38	0.189998
40778	0	0	0	0	0	0	0	9	47	36	0	2	0	19.71	0.33
40779	0	0	0	0	0	0	0	9	47	36	0	2	0	19.8	0.09
40780	0	0	0	0	0	0	0	9	47	36	0	2	0	19.42	-0.379999
40781	0	0	0	0	0	0	0	9	47	36	0	2	0	19.77	0.35
40782	0	0	0	0	0	0	0	9	47	36	0	2	0	19.77	0
40783	0	0	0	0	0	0	0	9	47	36	0	2	0	19.77	0
40784	0	1	0	0	1	0	1	9	48	37	1	3	1	20.3	0.529999
40785	0	0	0	0	0	0	0	9	48	37	0	2	0	20.24	-0.059999
40786	0	1	0	0	1	0	1	9	49	38	1	3	1	20.13	-0.110001
40787	0	0	0	0	0	0	0	9	49	38	0	2	0	19.99	-0.139999
40788	0	0	0	0	0	0	0	9	49	38	0	2	0	19.64	-0.350001
40789	0	0	0	0	0	0	0	9	49	38	0	2	0	19.64	0
40790	0	0	0	0	0	0	0	9	49	38	0	2	0	19.64	0
40791	0	0	0	0	0	0	0	9	49	38	0	2	0	19.64	0
40792	0	0	0	0	0	0	0	9	49	38	0	2	0	19.54	-0.099998
40793	0.333333	1	0	0	1	0	1	9	50	39	1	3	1	20.08	0.539999
40794	0	0	0	0	0	0	0	9	50	39	0	2	0	19.9	-0.18
40795	0	0	0	0	0	0	0	9	50	39	0	2	0	19.7	-0.199999
40796	0	0	0	0	0	0	0	9	50	39	0	2	0	19.7	0
40797	0	0	0	0	0	0	0	9	50	39	0	2	0	19.7	0
40798	0.0625	1	0	0	1	0	1	9	51	40	1	3	1	20.28	0.58
40799	0	0	0	0	0	0	0	9	51	40	0	2	0	20.76	0.479999
40800	0.166667	2	0	0	2	0	1	9	52	41	1	3	2	21.12	0.360001
40801	0	0	0	0	0	0	0	9	52	41	0	2	0	21.54	0.42
40802	0	0	0	0	0	0	0	9	52	41	0	2	0	21.97	0.429998
40803	0	0	0	0	0	0	0	9	52	41	0	2	0	21.97	0
40804	0	0	0	0	0	0	0	9	52	41	0	2	0	21.97	0
40805	0	0	0	0	0	0	0	9	52	41	0	2	0	21.93	-0.039999
40806	0.8	2	0	0	2	0	1	9	53	42	1	3	2	22.2	0.270001
40807	0	0	0	0	0	0	0	9	53	42	0	2	0	21.94	-0.26
40808	0	0	0	0	0	0	0	9	53	42	0	2	0	21.62	-0.32
40809	0	0	0	0	0	0	0	9	53	42	0	2	0	22.16	0.539999
40810	0	0	0	0	0	0	0	9	53	42	0	2	0	22.16	0
40811	0	0	0	0	0	0	0	9	53	42	0	2	0	22.16	0
40812	0	0	0	0	0	0	0	9	53	42	0	2	0	22.24	0.08
40813	0	0	0	0	0	0	0	9	53	42	0	2	0	22.54	0.300001
40814	0	0	0	0	0	0	0	9	53	42	0	2	0	22.31	-0.230002
40815	0	0	0	0	0	0	0	9	53	42	0	2	0	22.21	-0.1
40816	0	0	0	0	0	0	0	9	53	42	0	2	0	21.34	-0.869999
40817	0	0	0	0	0	0	0	9	53	42	0	2	0	21.34	0
40818	0	0	0	0	0	0	0	9	53	42	0	2	0	21.34	0
40819	0	0	0	0	0	0	0	9	53	42	0	2	0	20.62	-0.719999
40820	0	0	0	0	0	0	0	9	53	42	0	2	0	21.22	0.599998
40821	0	0	0	0	0	0	0	9	53	42	0	2	0	21.85	0.630001
40822	0.5	1	0	0	1	0	1	9	54	43	1	3	1	22.03	0.180001
40823	0	0	0	0	0	0	0	9	54	43	0	2	0	22.29	0.26
40824	0	0	0	0	0	0	0	9	54	43	0	2	0	22.29	0
40825	0	0	0	0	0	0	0	9	54	43	0	2	0	22.29	0
40826	0	0	0	0	0	0	0	9	54	43	0	2	0	22.88	0.589998
40827	0	0	0	0	0	0	0	9	54	43	0	2	0	22.99	0.110001
40828	0	1	0	0	1	0	1	9	55	44	1	3	1	23.12	0.130001
40829	0	0	0	0	0	0	0	9	55	44	0	2	0	23.39	0.269998
40830	0	0	0	0	0	0	0	9	55	44	0	2	0	23.5	0.110001
40831	0	0	0	0	0	0	0	9	55	44	0	2	0	23.5	0
40832	0	0	0	0	0	0	0	9	55	44	0	2	0	23.5	0
40833	0	0	0	0	0	0	0	9	55	44	0	2	0	23.28	-0.219999
40834	0	0	0	0	0	0	0	9	55	44	0	2	0	23.4	0.119999
40835	0.433333	1	0	0	1	0	1	9	56	45	1	3	1	24.24	0.84
40836	0	2	0	0	2	0	1	9	57	46	1	3	2	23.61	-0.629999
40837	0	0	0	0	0	0	0	9	57	46	0	2	0	24.03	0.42
40838	0	0	0	0	0	0	0	9	57	46	0	2	0	24.03	0
40839	0	0	0	0	0	0	0	9	57	46	0	2	0	24.03	0
40840	0	0	0	0	0	0	0	9	57	46	0	2	0	24.59	0.559999
40841	0	0	0	0	0	0	0	9	57	46	0	2	0	24.63	0.039999
40842	0	0	0	0	0	0	0	9	57	46	0	2	0	24.7	0.070002
40843	0.625	1	0	0	1	0	1	9	58	47	1	3	1	25.13	0.429998
40844	0	0	0	0	0	0	0	9	58	47	0	2	0	24.98	-0.149999
40845	0	0	0	0	0	0	0	9	58	47	0	2	0	24.98	0
40846	0	0	0	0	0	0	0	9	58	47	0	2	0	24.98	0
40847	0	0	0	0	0	0	0	9	58	47	0	2	0	24.54	-0.439999
40848	0	0	0	0	0	0	0	9	58	47	0	2	0	23.9	-0.640001
40849	0.7	1	0	0	1	0	1	9	59	48	1	3	1	23.85	-0.05
40850	0	1	0	0	1	0	1	9	60	49	1	3	1	24.2	0.350001
40851	0	0	0	0	0	0	0	9	60	49	0	2	0	23.74	-0.460001
40852	0	0	0	0	0	0	0	9	60	49	0	2	0	23.74	0
40853	0	0	0	0	0	0	0	9	60	49	0	2	0	23.74	0
40854	0	0	0	0	0	0	0	9	60	49	0	2	0	24.28	0.540001
40855	0	0	0	0	0	0	0	9	60	49	0	2	0	24.75	0.469999
40856	0	0	0	0	0	0	0	9	60	49	0	2	0	23.84	-0.91
40857	0	0	0	0	0	0	0	9	60	49	0	2	0	24.06	0.219999
40858	0	0	0	0	0	0	0	9	60	49	0	2	0	24.85	0.790001
40859	0	0	0	0	0	0	0	9	60	49	0	2	0	24.85	0
40860	0	0	0	0	0	0	0	9	60	49	0	2	0	24.85	0
40861	0.625	1	0	0	1	0	1	9	61	50	1	3	1	24.63	-0.220001
40862	-0.145833	1	1	0	0	1	0	10	61	49	-1	1	1	25.34	0.710001
40863	0	0	0	0	0	0	0	10	61	49	0	2	0	24.94	-0.399999
40864	0	0	0	0	0	0	0	10	61	49	0	2	0	24.34	-0.600001
40865	0	0	0	0	0	0	0	10	61	49	0	2	0	24.29	-0.049999
40866	0.15	1	0	0	1	0	1	10	62	50	1	3	1	24.29	0
40867	0	0	0	0	0	0	0	10	62	50	0	2	0	24.29	0
40868	0	0	0	0	0	0	0	10	62	50	0	2	0	23.57	-0.720001
40869	0	0	0	0	0	0	0	10	62	50	0	2	0	23.24	-0.33
40870	0	0	0	0	0	0	0	10	62	50	0	2	0	22.7	-0.539999
40871	0	0	0	0	0	0	0	10	62	50	0	2	0	22.7	0
40872	0	1	0	0	1	0	1	10	63	51	1	3	1	22.73	0.029999
40873	0	0	0	0	0	0	0	10	63	51	0	2	0	22.73	0
40874	0	0	0	0	0	0	0	10	63	51	0	2	0	22.73	0
40875	0	1	0	0	1	0	1	10	64	52	1	3	1	23.46	0.729999
40876	0	0	0	0	0	0	0	10	64	52	0	2	0	23.58	0.120001
40877	0	2	0	0	2	0	1	10	65	53	1	3	2	24.91	1.33
40878	0	0	0	0	0	0	0	10	65	53	0	2	0	24.92	0.01
40879	0	0	0	0	0	0	0	10	65	53	0	2	0	24.64	-0.280001
40880	0	0	0	0	0	0	0	10	65	53	0	2	0	24.64	0
40881	0	0	0	0	0	0	0	10	65	53	0	2	0	24.64	0
40882	1	1	0	0	1	0	1	10	66	54	1	3	1	25.01	0.370001
40883	0	0	0	0	0	0	0	10	66	54	0	2	0	25.35	0.34
40884	0	0	0	0	0	0	0	10	66	54	0	2	0	25.66	0.31
40885	0	0	0	0	0	0	0	10	66	54	0	2	0	24.71	-0.950001
40886	0	0	0	0	0	0	0	10	66	54	0	2	0	25.01	0.300001
40887	0	0	0	0	0	0	0	10	66	54	0	2	0	25.01	0
40888	0	0	0	0	0	0	0	10	66	54	0	2	0	25.01	0
40889	0.0416667	3	1	0	2	0.333333	0.666667	10.3333	66.6667	55	1	3	2	24	-1.01
40890	0.675	4	0	0	4	0	1	10.3333	67.6667	56	1	3	4	23.56	-0.440001
40891	0.636364	2	0	0	2	0	1	10.3333	68.6667	57	1	3	2	23.31	-0.25
40892	0	0	0	0	0	0	0	10.3333	68.6667	57	0	2	0	23.31	0
40893	0	2	0	0	2	0	1	10.3333	69.6667	58	1	3	2	23.23	-0.079999
40894	0	1	0	0	1	0	1	10.3333	70.6667	59	1	3	1	23.23	0
40895	0	1	0	0	1	0	1	10.3333	71.6667	60	1	3	1	23.23	0
40896	0	1	0	0	1	0	1	10.3333	72.6667	61	1	3	1	23.1	-0.13
40897	-0.0714286	1	1	0	0	1	0	11.3333	72.6667	60	-1	1	1	23.84	0.74
40898	0	1	0	0	1	0	1	11.3333	73.6667	61	1	3	1	23.68	-0.16
40899	0.5	1	0	0	1	0	1	11.3333	74.6667	62	1	3	1	24.02	0.34
40900	0	2	0	0	2	0	1	11.3333	75.6667	63	1	3	2	24.4	0.38
40901	0	1	0	0	1	0	1	11.3333	76.6667	64	1	3	1	24.4	0
40902	0	1	0	0	1	0	1	11.3333	77.6667	65	1	3	1	24.4	0
40903	0	2	0	0	2	0	1	11.3333	78.6667	66	1	3	2	24.4	0
40904	0	0	0	0	0	0	0	11.3333	78.6667	66	0	2	0	24.56	0.159999
40905	0	0	0	0	0	0	0	11.3333	78.6667	66	0	2	0	24.23	-0.329999
40906	0	0	0	0	0	0	0	11.3333	78.6667	66	0	2	0	24.55	0.319999
40907	0	0	0	0	0	0	0	11.3333	78.6667	66	0	2	0	24.25	-0.299999
40908	0	0	0	0	0	0	0	11.3333	78.6667	66	0	2	0	24.25	0
40909	0	0	0	0	0	0	0	11.3333	78.6667	66	0	2	0	24.25	0
40910	0	0	0	0	0	0	0	11.3333	78.6667	66	0	2	0	24.25	0
40911	0	0	0	0	0	0	0	11.3333	78.6667	66	0	2	0	24.54	0.290001
40912	0	0	0	0	0	0	0	11.3333	78.6667	66	0	2	0	25.11	0.57
40913	0	0	0	0	0	0	0	11.3333	78.6667	66	0	2	0	25.4	0.289999
40914	0.25	1	0	0	1	0	1	11.3333	79.6667	67	1	3	1	25.25	-0.15
40915	0	0	0	0	0	0	0	11.3333	79.6667	67	0	2	0	25.25	0
40916	0	0	0	0	0	0	0	11.3333	79.6667	67	0	2	0	25.25	0
40917	0	0	0	0	0	0	0	11.3333	79.6667	67	0	2	0	25.47	0.219999
40918	0.170455	1	0	0	1	0	1	11.3333	80.6667	68	1	3	1	25.59	0.120001
40919	0	0	0	0	0	0	0	11.3333	80.6667	68	0	2	0	25.8	0.209999
40920	0.5	1	0	0	1	0	1	11.3333	81.6667	69	1	3	1	25.75	-0.049999
40921	0	0	0	0	0	0	0	11.3333	81.6667	69	0	2	0	25.14	-0.610001
40922	0	0	0	0	0	0	0	11.3333	81.6667	69	0	2	0	25.14	0
40923	0	0	0	0	0	0	0	11.3333	81.6667	69	0	2	0	25.14	0
40924	0	0	0	0	0	0	0	11.3333	81.6667	69	0	2	0	25.14	0
40925	0.05	1	0	0	1	0	1	11.3333	82.6667	70	1	3	1	25.04	-0.099998
40926	0	0	0	0	0	0	0	11.3333	82.6667	70	0	2	0	25.39	0.349998
40927	0	1	0	0	1	0	1	11.3333	83.6667	71	1	3	1	25.63	0.24
40928	0	0	0	0	0	0	0	11.3333	83.6667	71	0	2	0	26.38	0.75
40929	0	0	0	0	0	0	0	11.3333	83.6667	71	0	2	0	26.38	0
40930	0	0	0	0	0	0	0	11.3333	83.6667	71	0	2	0	26.38	0
40931	0.2	1	0	0	1	0	1	11.3333	84.6667	72	1	3	1	26.71	0.33
40932	0	0	0	0	0	0	0	11.3333	84.6667	72	0	2	0	26.9	0.190001
40933	0	0	0	0	0	0	0	11.3333	84.6667	72	0	2	0	26.9	0
40934	0.5	1	0	0	1	0	1	11.3333	85.6667	73	1	3	1	26.75	-0.15
40935	0	2	0	0	2	0	1	11.3333	86.6667	74	1	3	2	26.73	-0.02
40936	0	1	0	0	1	0	1	11.3333	87.6667	75	1	3	1	26.73	0
40937	0	1	0	0	1	0	1	11.3333	88.6667	76	1	3	1	26.73	0
40938	0.5	1	0	0	1	0	1	11.3333	89.6667	77	1	3	1	26.74	0.01
40939	0	0	0	0	0	0	0	11.3333	89.6667	77	0	2	0	26.42	-0.32
40940	0	0	0	0	0	0	0	11.3333	89.6667	77	0	2	0	26.55	0.129999
40941	0.5	1	0	0	1	0	1	11.3333	90.6667	78	1	3	1	26.49	-0.059999
40942	0.25	2	0	0	2	0	1	11.3333	91.6667	79	1	3	2	26.74	0.25
40943	0	0	0	0	0	0	0	11.3333	91.6667	79	0	2	0	26.74	0
40944	0	0	0	0	0	0	0	11.3333	91.6667	79	0	2	0	26.74	0
40945	1	4	0	0	4	0	1	11.3333	92.6667	80	1	3	4	26.72	-0.020001
40946	0.1	13	0	0	13	0	1	11.3333	93.6667	81	1	3	13	26.64	-0.08
40947	1	6	0	0	6	0	1	11.3333	94.6667	82	1	3	6	26.85	0.210001
40948	0	3	0	0	3	0	1	11.3333	95.6667	83	1	3	3	26.86	0.010001
40949	0	0	0	0	0	0	0	11.3333	95.6667	83	0	2	0	26.7	-0.16
40950	0	0	0	0	0	0	0	11.3333	95.6667	83	0	2	0	26.7	0
40951	0	1	0	0	1	0	1	11.3333	96.6667	84	1	3	1	26.7	0
40952	0.25	12	0	0	12	0	1	11.3333	97.6667	85	1	3	12	26.7	0
40953	0.5	2	0	0	2	0	1	11.3333	98.6667	86	1	3	2	26.78	0.08
40954	0.116667	8	1	0	7	0.125	0.875	11.4583	99.5417	87	1	3	7	26.58	-0.200001
40955	0.0966667	20	3	0	17	0.15	0.85	11.6083	100.392	88	1	3	17	26.83	0.25
40956	1.23333	9	0	0	9	0	1	11.6083	101.392	89	1	3	9	27.37	0.540001
40957	0	0	0	0	0	0	0	11.6083	101.392	89	0	2	0	27.37	0
40958	0	0	0	0	0	0	0	11.6083	101.392	89	0	2	0	27.37	0
40959	0	1	0	0	1	0	1	11.6083	102.392	90	1	3	1	27.37	0
40960	3.45	8	1	0	7	0.125	0.875	11.7333	103.267	91	1	3	7	27.16	-0.210001
40961	0	0	0	0	0	0	0	11.7333	103.267	91	0	2	0	26.73	-0.43
40962	0	0	0	0	0	0	0	11.7333	103.267	91	0	2	0	26.66	-0.07
40963	0.95	2	0	0	2	0	1	11.7333	104.267	92	1	3	2	26.7	0.040001
40964	0	0	0	0	0	0	0	11.7333	104.267	92	0	2	0	26.7	0
40965	0	0	0	0	0	0	0	11.7333	104.267	92	0	2	0	26.7	0
40966	-1.72121	7	4	0	3	0.571429	0.428571	12.3048	104.695	91	-1	1	4	26.89	0.189998
40967	1.1	9	0	0	9	0	1	12.3048	105.695	92	1	3	9	27.24	0.350001
40968	0	1	0	0	1	0	1	12.3048	106.695	93	1	3	1	26.88	-0.360001
40969	-0.8	2	1	0	1	0.5	0.5	12.8048	107.195	92	-1	1	1	26.86	-0.019998
40970	1	3	0	0	3	0	1	12.8048	108.195	93	1	3	3	26.92	0.059999
40971	0	0	0	0	0	0	0	12.8048	108.195	93	0	2	0	26.92	0
40972	0	0	0	0	0	0	0	12.8048	108.195	93	0	2	0	26.92	0
40973	-0.8	5	1	0	4	0.2	0.8	13.0048	108.995	94	1	3	4	26.54	-0.379999
40974	0	0	0	0	0	0	0	13.0048	108.995	94	0	2	0	26.61	0.07
40975	0	2	0	0	2	0	1	13.0048	109.995	95	1	3	2	26.91	0.299999
40976	0.583333	2	0	0	2	0	1	13.0048	110.995	96	1	3	2	26.84	-0.07
40977	0.0833333	2	0	0	2	0	1	13.0048	111.995	97	1	3	2	27.07	0.23
40978	0	0	0	0	0	0	0	13.0048	111.995	97	0	2	0	27.07	0
40979	0	0	0	0	0	0	0	13.0048	111.995	97	0	2	0	27.07	0
40980	0.136364	1	0	0	1	0	1	13.0048	112.995	98	1	3	1	26.99	-0.08
40981	4.00925	16	0	0	16	0	1	13.0048	113.995	99	1	3	16	27.49	0.5
40982	1.425	8	0	0	8	0	1	13.0048	114.995	100	1	3	8	27.46	-0.030001
40983	0.2875	6	4	0	2	0.666667	0.333333	13.6714	115.329	99	-1	1	4	27.75	0.290001
40984	0.65	5	1	0	4	0.2	0.8	13.8714	116.129	100	1	3	4	27.73	-0.02
40985	0	0	0	0	0	0	0	13.8714	116.129	100	0	2	0	27.73	0
40986	0	1	0	0	1	0	1	13.8714	117.129	101	1	3	1	27.73	0
40987	0	0	0	0	0	0	0	13.8714	117.129	101	0	2	0	27.74	0.01
40988	0.136364	2	0	0	2	0	1	13.8714	118.129	102	1	3	2	27.75	0.01
40989	-2.125	9	6	0	3	0.666667	0.333333	14.5381	118.462	101	-1	1	6	27.78	0.030001
40990	0	0	0	0	0	0	0	14.5381	118.462	101	0	2	0	27.9	0.119999
40991	0	0	0	0	0	0	0	14.5381	118.462	101	0	2	0	27.88	-0.020001
40992	0	0	0	0	0	0	0	14.5381	118.462	101	0	2	0	27.88	0
40993	0	0	0	0	0	0	0	14.5381	118.462	101	0	2	0	27.88	0
40994	0	2	0	0	2	0	1	14.5381	119.462	102	1	3	2	28.19	0.310002
40995	2.81667	14	0	0	14	0	1	14.5381	120.462	103	1	3	14	28.19	0
40996	0.6	3	0	0	3	0	1	14.5381	121.462	104	1	3	3	27.8	-0.390002
40997	-0.25	4	1	0	3	0.25	0.75	14.7881	122.212	105	1	3	3	28.16	0.360001
40998	-0.65	7	1	0	6	0.142857	0.857143	14.931	123.069	106	1	3	6	28.12	-0.039999
40999	0	0	0	0	0	0	0	14.931	123.069	106	0	2	0	28.12	0
41000	0	0	0	0	0	0	0	14.931	123.069	106	0	2	0	28.12	0
41001	0	0	0	0	0	0	0	14.931	123.069	106	0	2	0	28.38	0.259998
41002	0.45	2	0	0	2	0	1	14.931	124.069	107	1	3	2	28.11	-0.269998
41003	-0.29697	9	6	0	3	0.666667	0.333333	15.5976	124.402	106	-1	1	6	27.93	-0.180001
41004	0	0	0	0	0	0	0	15.5976	124.402	106	0	2	0	28.07	0.14
41005	0	0	0	0	0	0	0	15.5976	124.402	106	0	2	0	28.07	0
41006	0	0	0	0	0	0	0	15.5976	124.402	106	0	2	0	28.07	0
41007	0	0	0	0	0	0	0	15.5976	124.402	106	0	2	0	28.07	0
41008	0.136364	1	0	0	1	0	1	15.5976	125.402	107	1	3	1	27.76	-0.31
41009	1.66667	8	0	0	8	0	1	15.5976	126.402	108	1	3	8	27.45	-0.309999
41010	0.025	5	1	0	4	0.2	0.8	15.7976	127.202	109	1	3	4	27.85	0.399999
41011	0	1	0	0	1	0	1	15.7976	128.202	110	1	3	1	28.48	0.63
41012	-0.2	2	1	0	1	0.5	0.5	16.2976	128.702	109	-1	1	1	28.09	-0.39
41013	0	0	0	0	0	0	0	16.2976	128.702	109	0	2	0	28.09	0
41014	-0.125	1	1	0	0	1	0	17.2976	128.702	108	-1	1	1	28.09	0
41015	0.433333	2	0	0	2	0	1	17.2976	129.702	109	1	3	2	28.41	0.32
41016	-1.6	6	2	0	4	0.333333	0.666667	17.631	130.369	110	1	3	4	28.47	0.059999
41017	0.434848	4	0	0	4	0	1	17.631	131.369	111	1	3	4	27.95	-0.519998
41018	0.286364	8	0	0	8	0	1	17.631	132.369	112	1	3	8	27.69	-0.26
41019	0	0	0	0	0	0	0	17.631	132.369	112	0	2	0	27.6	-0.090001
41020	0	0	0	0	0	0	0	17.631	132.369	112	0	2	0	27.6	0
41021	0	0	0	0	0	0	0	17.631	132.369	112	0	2	0	27.6	0
41022	0.2	7	1	0	6	0.142857	0.857143	17.7738	133.226	113	1	3	6	27.45	-0.149999
41023	0	4	1	0	3	0.25	0.75	18.0238	133.976	114	1	3	3	27.31	-0.140002
41024	-0.0275974	6	1	0	5	0.166667	0.833333	18.1905	134.81	115	1	3	5	27.86	0.550002
41025	-0.4	1	1	0	0	1	0	19.1905	134.81	114	-1	1	1	28.22	0.359998
41026	0.184091	4	0	0	4	0	1	19.1905	135.81	115	1	3	4	28.38	0.16
41027	0	0	0	0	0	0	0	19.1905	135.81	115	0	2	0	28.38	0
41028	0.25	2	0	0	2	0	1	19.1905	136.81	116	1	3	2	28.38	0
41029	0	0	0	0	0	0	0	19.1905	136.81	116	0	2	0	28.4	0.020001
41030	-0.728247	7	3	0	4	0.428571	0.571429	19.619	137.381	117	1	3	4	28.95	0.550001
41031	-0.133333	4	1	0	3	0.25	0.75	19.869	138.131	118	1	3	3	29.18	0.229999
41032	0.1	5	0	0	5	0	1	19.869	139.131	119	1	3	5	28.56	-0.620001
41033	0	0	0	0	0	0	0	19.869	139.131	119	0	2	0	27.9	-0.659999
41034	0	0	0	0	0	0	0	19.869	139.131	119	0	2	0	27.9	0
41035	0.5	1	0	0	1	0	1	19.869	140.131	120	1	3	1	27.9	0
41036	0	1	0	0	1	0	1	19.869	141.131	121	1	3	1	27.76	-0.14
41037	0	0	0	0	0	0	0	19.869	141.131	121	0	2	0	27.37	-0.389999
41038	0	2	0	0	2	0	1	19.869	142.131	122	1	3	2	27.19	-0.18
41039	0	0	0	0	0	0	0	19.869	142.131	122	0	2	0	27.24	0.049999
41040	0	0	0	0	0	0	0	19.869	142.131	122	0	2	0	27.63	0.389999
41041	0	0	0	0	0	0	0	19.869	142.131	122	0	2	0	27.63	0
41042	0	0	0	0	0	0	0	19.869	142.131	122	0	2	0	27.63	0
41043	0	1	0	0	1	0	1	19.869	143.131	123	1	3	1	27.02	-0.609999
41044	0	0	0	0	0	0	0	19.869	143.131	123	0	2	0	26.88	-0.140001
41045	0	1	0	0	1	0	1	19.869	144.131	124	1	3	1	26.5	-0.379999
41046	0	0	0	0	0	0	0	19.869	144.131	124	0	2	0	26.19	-0.309999
41047	0	0	0	0	0	0	0	19.869	144.131	124	0	2	0	26.07	-0.120001
41048	0	0	0	0	0	0	0	19.869	144.131	124	0	2	0	26.07	0
41049	0	0	0	0	0	0	0	19.869	144.131	124	0	2	0	26.07	0
41050	0	1	0	0	1	0	1	19.869	145.131	125	1	3	1	26.15	0.08
41051	0	4	0	0	4	0	1	19.869	146.131	126	1	3	4	26.03	-0.119999
41052	0	4	0	0	4	0	1	19.869	147.131	127	1	3	4	25.44	-0.59
41053	0	0	0	0	0	0	0	19.869	147.131	127	0	2	0	25.65	0.209999
41054	0.5	2	0	0	2	0	1	19.869	148.131	128	1	3	2	25.74	0.09
41055	0	3	0	0	3	0	1	19.869	149.131	129	1	3	3	25.74	0
41056	0.0681818	3	0	0	3	0	1	19.869	150.131	130	1	3	3	25.74	0
41057	0	1	0	0	1	0	1	19.869	151.131	131	1	3	1	25.74	0
41058	0	1	0	0	1	0	1	19.869	152.131	132	1	3	1	26.09	0.35
41059	0	0	0	0	0	0	0	19.869	152.131	132	0	2	0	26.13	0.039999
41060	0.5	2	0	0	2	0	1	19.869	153.131	133	1	3	2	25.84	-0.289999
41061	0	0	0	0	0	0	0	19.869	153.131	133	0	2	0	25.14	-0.700001
41062	0.166667	2	0	0	2	0	1	19.869	154.131	134	1	3	2	25.14	0
41063	0	0	0	0	0	0	0	19.869	154.131	134	0	2	0	25.14	0
41064	0	0	0	0	0	0	0	19.869	154.131	134	0	2	0	25.04	-0.099998
41065	0	1	0	0	1	0	1	19.869	155.131	135	1	3	1	25.43	0.389999
41066	0	1	0	0	1	0	1	19.869	156.131	136	1	3	1	26.07	0.64
41067	0	2	0	0	2	0	1	19.869	157.131	137	1	3	2	25.94	-0.129999
41068	0	1	0	0	1	0	1	19.869	158.131	138	1	3	1	26.41	0.469999
41069	0	0	0	0	0	0	0	19.869	158.131	138	0	2	0	26.41	0
41070	0	0	0	0	0	0	0	19.869	158.131	138	0	2	0	26.41	0
41071	0	2	0	0	2	0	1	19.869	159.131	139	1	3	2	25.99	-0.42
41072	0.2	1	0	0	1	0	1	19.869	160.131	140	1	3	1	26.52	0.53
41073	0	0	0	0	0	0	0	19.869	160.131	140	0	2	0	26.54	0.020001
41074	0	1	0	0	1	0	1	19.869	161.131	141	1	3	1	26.98	0.439999
41075	0	0	0	0	0	0	0	19.869	161.131	141	0	2	0	27.34	0.36
41076	0	0	0	0	0	0	0	19.869	161.131	141	0	2	0	27.34	0
41077	0	1	0	0	1	0	1	19.869	162.131	142	1	3	1	27.34	0
41078	0.25	5	0	0	5	0	1	19.869	163.131	143	1	3	5	27.42	0.08
41079	0	2	0	0	2	0	1	19.869	164.131	144	1	3	2	27.51	0.09
41080	0	1	0	0	1	0	1	19.869	165.131	145	1	3	1	27.64	0.129999
41081	0	0	0	0	0	0	0	19.869	165.131	145	0	2	0	26.71	-0.93
41082	0	0	0	0	0	0	0	19.869	165.131	145	0	2	0	26.94	0.230002
41083	0	1	0	0	1	0	1	19.869	166.131	146	1	3	1	26.94	0
41084	0	1	0	0	1	0	1	19.869	167.131	147	1	3	1	26.94	0
41085	0	3	0	0	3	0	1	19.869	168.131	148	1	3	3	26.05	-0.890002
41086	0.383333	2	0	0	2	0	1	19.869	169.131	149	1	3	2	26.01	-0.039999
41087	0	0	0	0	0	0	0	19.869	169.131	149	0	2	0	26.22	0.209999
41088	0	0	0	0	0	0	0	19.869	169.131	149	0	2	0	25.83	-0.389999
41089	0	2	0	0	2	0	1	19.869	170.131	150	1	3	2	26.65	0.82
41090	0.733333	3	0	0	3	0	1	19.869	171.131	151	1	3	3	26.65	0
41091	0	0	0	0	0	0	0	19.869	171.131	151	0	2	0	26.65	0
41092	0	0	0	0	0	0	0	19.869	171.131	151	0	2	0	26.67	0.02
41093	0	0	0	0	0	0	0	19.869	171.131	151	0	2	0	26.86	0.190001
41094	0	1	0	0	1	0	1	19.869	172.131	152	1	3	1	26.86	0
41095	0	0	0	0	0	0	0	19.869	172.131	152	0	2	0	26.55	-0.310002
41096	0	1	0	0	1	0	1	19.869	173.131	153	1	3	1	26.16	-0.389999
41097	0	0	0	0	0	0	0	19.869	173.131	153	0	2	0	26.16	0
41098	0	1	0	0	1	0	1	19.869	174.131	154	1	3	1	26.16	0
41099	0.375	4	1	0	3	0.25	0.75	20.119	174.881	155	1	3	3	26.17	0.01
41100	0	1	0	0	1	0	1	20.119	175.881	156	1	3	1	25.56	-0.610001
41101	0	1	0	0	1	0	1	20.119	176.881	157	1	3	1	25.39	-0.17
41102	0.4	6	0	0	6	0	1	20.119	177.881	158	1	3	6	24.74	-0.649999
41103	0	1	0	0	1	0	1	20.119	178.881	159	1	3	1	25.25	0.51
41104	0	0	0	0	0	0	0	20.119	178.881	159	0	2	0	25.25	0
41105	0	0	0	0	0	0	0	20.119	178.881	159	0	2	0	25.25	0
41106	1	2	0	0	2	0	1	20.119	179.881	160	1	3	2	25.13	-0.120001
41107	0	3	0	0	3	0	1	20.119	180.881	161	1	3	3	25.38	0.25
41108	0.333333	2	0	0	2	0	1	20.119	181.881	162	1	3	2	26.21	0.83
41109	0	0	0	0	0	0	0	20.119	181.881	162	0	2	0	26.06	-0.15
41110	0	0	0	0	0	0	0	20.119	181.881	162	0	2	0	25.52	-0.539999
41111	0	1	0	0	1	0	1	20.119	182.881	163	1	3	1	25.52	0
41112	0	1	0	0	1	0	1	20.119	183.881	164	1	3	1	25.52	0
41113	-0.6	5	2	0	3	0.4	0.6	20.519	184.481	165	1	3	3	25.26	-0.26
41114	0	0	0	0	0	0	0	20.519	184.481	165	0	2	0	25.01	-0.25
41115	0.125	1	0	0	1	0	1	20.519	185.481	166	1	3	1	25.13	0.119999
41116	0.8125	2	0	0	2	0	1	20.519	186.481	167	1	3	2	25.5	0.370001
41117	0	2	0	0	2	0	1	20.519	187.481	168	1	3	2	26.02	0.52
41118	0	0	0	0	0	0	0	20.519	187.481	168	0	2	0	26.02	0
41119	0	0	0	0	0	0	0	20.519	187.481	168	0	2	0	26.02	0
41120	0	0	0	0	0	0	0	20.519	187.481	168	0	2	0	25.76	-0.26
41121	0	0	0	0	0	0	0	20.519	187.481	168	0	2	0	25.7	-0.059999
41122	0	0	0	0	0	0	0	20.519	187.481	168	0	2	0	25.93	0.229999
41123	0	0	0	0	0	0	0	20.519	187.481	168	0	2	0	25.91	-0.02
41124	0	1	0	0	1	0	1	20.519	188.481	169	1	3	1	26.23	0.32
41125	0	3	0	0	3	0	1	20.519	189.481	170	1	3	3	26.23	0
41126	0	0	0	0	0	0	0	20.519	189.481	170	0	2	0	26.23	0
41127	0.5	1	0	0	1	0	1	20.519	190.481	171	1	3	1	26.31	0.079999
41128	0	0	0	0	0	0	0	20.519	190.481	171	0	2	0	26.5	0.190001
41129	0	3	0	0	3	0	1	20.519	191.481	172	1	3	3	26.6	0.1
41130	0	0	0	0	0	0	0	20.519	191.481	172	0	2	0	26.7	0.100001
41131	0	1	0	0	1	0	1	20.519	192.481	173	1	3	1	26.88	0.179998
41132	0	0	0	0	0	0	0	20.519	192.481	173	0	2	0	26.88	0
41133	0	1	0	0	1	0	1	20.519	193.481	174	1	3	1	26.88	0
41134	0	0	0	0	0	0	0	20.519	193.481	174	0	2	0	26.69	-0.189998
41135	0	0	0	0	0	0	0	20.519	193.481	174	0	2	0	26.48	-0.210001
41136	0	0	0	0	0	0	0	20.519	193.481	174	0	2	0	26.27	-0.21
41137	0	1	0	0	1	0	1	20.519	194.481	175	1	3	1	26.59	0.32
41138	0	0	0	0	0	0	0	20.519	194.481	175	0	2	0	26.33	-0.26
41139	0	0	0	0	0	0	0	20.519	194.481	175	0	2	0	26.33	0
41140	0	0	0	0	0	0	0	20.519	194.481	175	0	2	0	26.33	0
41141	0	0	0	0	0	0	0	20.519	194.481	175	0	2	0	26.23	-0.1
41142	0	0	0	0	0	0	0	20.519	194.481	175	0	2	0	26.11	-0.119999
41143	-0.75	5	5	0	0	1	0	21.519	194.481	174	-1	1	5	25.73	-0.380001
41144	0	0	0	0	0	0	0	21.519	194.481	174	0	2	0	25.04	-0.689999
41145	0	0	0	0	0	0	0	21.519	194.481	174	0	2	0	24.91	-0.130001
41146	0	1	0	0	1	0	1	21.519	195.481	175	1	3	1	24.91	0
41147	-0.2	1	1	0	0	1	0	22.519	195.481	174	-1	1	1	24.91	0
41148	0	0	0	0	0	0	0	22.519	195.481	174	0	2	0	24.84	-0.07
41149	-0.125	1	1	0	0	1	0	23.519	195.481	173	-1	1	1	25	0.16
41150	0	0	0	0	0	0	0	23.519	195.481	173	0	2	0	24.67	-0.33
41151	0	0	0	0	0	0	0	23.519	195.481	173	0	2	0	24.27	-0.4
41152	0	0	0	0	0	0	0	23.519	195.481	173	0	2	0	24.83	0.56
41153	0	0	0	0	0	0	0	23.519	195.481	173	0	2	0	24.83	0
41154	0	0	0	0	0	0	0	23.519	195.481	173	0	2	0	24.83	0
41155	0	0	0	0	0	0	0	23.519	195.481	173	0	2	0	24.83	0
41156	0	0	0	0	0	0	0	23.519	195.481	173	0	2	0	24.42	-0.41
41157	0.5	2	0	0	2	0	1	23.519	196.481	174	1	3	2	24.39	-0.030001
41158	0	1	0	0	1	0	1	23.519	197.481	175	1	3	1	25.1	0.710001
41159	0	0	0	0	0	0	0	23.519	197.481	175	0	2	0	24.19	-0.909999
41160	0	0	0	0	0	0	0	23.519	197.481	175	0	2	0	24.19	0
41161	0	0	0	0	0	0	0	23.519	197.481	175	0	2	0	24.19	0
41162	0.7	2	0	0	2	0	1	23.519	198.481	176	1	3	2	23.26	-0.930001
41163	0	0	0	0	0	0	0	23.519	198.481	176	0	2	0	23.34	0.08
41164	0	0	0	0	0	0	0	23.519	198.481	176	0	2	0	23.19	-0.149999
41165	0.5	1	0	0	1	0	1	23.519	199.481	177	1	3	1	23.36	0.17
41166	0.45	2	0	0	2	0	1	23.519	200.481	178	1	3	2	23.37	0.01
41167	0	0	0	0	0	0	0	23.519	200.481	178	0	2	0	23.37	0
41168	0	0	0	0	0	0	0	23.519	200.481	178	0	2	0	23.37	0
41169	0	0	0	0	0	0	0	23.519	200.481	178	0	2	0	23.31	-0.060002
41170	-0.0222222	3	1	0	2	0.333333	0.666667	23.8524	201.148	179	1	3	2	23.37	0.060002
41171	3.375	7	0	0	7	0	1	23.8524	202.148	180	1	3	7	23.15	-0.220001
41172	0	0	0	0	0	0	0	23.8524	202.148	180	0	2	0	23.18	0.03
41173	1	2	0	0	2	0	1	23.8524	203.148	181	1	3	2	23.13	-0.050001
41174	0	0	0	0	0	0	0	23.8524	203.148	181	0	2	0	23.13	0
41175	0	0	0	0	0	0	0	23.8524	203.148	181	0	2	0	23.13	0
41176	0	0	0	0	0	0	0	23.8524	203.148	181	0	2	0	22.8	-0.33
41177	0	0	0	0	0	0	0	23.8524	203.148	181	0	2	0	22.54	-0.259998
41178	0.142857	2	0	0	2	0	1	23.8524	204.148	182	1	3	2	22.65	0.109999
41179	0	2	0	0	2	0	1	23.8524	205.148	183	1	3	2	23.09	0.44
41180	0.5	2	0	0	2	0	1	23.8524	206.148	184	1	3	2	22.66	-0.43
41181	0	0	0	0	0	0	0	23.8524	206.148	184	0	2	0	22.66	0
41182	0	1	0	0	1	0	1	23.8524	207.148	185	1	3	1	22.66	0
41183	0	1	0	0	1	0	1	23.8524	208.148	186	1	3	1	22.76	0.1
41184	0	0	0	0	0	0	0	23.8524	208.148	186	0	2	0	22.84	0.08
41185	0	3	0	0	3	0	1	23.8524	209.148	187	1	3	3	22.55	-0.290001
41186	0	1	0	0	1	0	1	23.8524	210.148	188	1	3	1	22.47	-0.08
41187	0.208333	2	0	0	2	0	1	23.8524	211.148	189	1	3	2	22.68	0.210001
41188	0	1	0	0	1	0	1	23.8524	212.148	190	1	3	1	22.68	0
41189	0	0	0	0	0	0	0	23.8524	212.148	190	0	2	0	22.68	0
41190	0	0	0	0	0	0	0	23.8524	212.148	190	0	2	0	22.51	-0.17
41191	0	0	0	0	0	0	0	23.8524	212.148	190	0	2	0	21.9	-0.61
41192	0	0	0	0	0	0	0	23.8524	212.148	190	0	2	0	21.76	-0.14
41193	0	0	0	0	0	0	0	23.8524	212.148	190	0	2	0	21.68	-0.08
41194	0	1	0	0	1	0	1	23.8524	213.148	191	1	3	1	21.48	-0.2
41195	0	0	0	0	0	0	0	23.8524	213.148	191	0	2	0	21.48	0
41196	0.225	2	0	0	2	0	1	23.8524	214.148	192	1	3	2	21.48	0
41197	-0.125	1	1	0	0	1	0	24.8524	214.148	191	-1	1	1	21.73	0.25
41198	0.8	2	0	0	2	0	1	24.8524	215.148	192	1	3	2	22.35	0.62
41199	0	0	0	0	0	0	0	24.8524	215.148	192	0	2	0	21.79	-0.559999
41200	0	0	0	0	0	0	0	24.8524	215.148	192	0	2	0	21.67	-0.120001
41201	0.5	3	0	0	3	0	1	24.8524	216.148	193	1	3	3	21.27	-0.4
41202	0	1	0	0	1	0	1	24.8524	217.148	194	1	3	1	21.27	0
41203	0	0	0	0	0	0	0	24.8524	217.148	194	0	2	0	21.27	0
41204	0.4	1	0	0	1	0	1	24.8524	218.148	195	1	3	1	21.46	0.189999
41205	0	0	0	0	0	0	0	24.8524	218.148	195	0	2	0	21.59	0.130001
41206	0	0	0	0	0	0	0	24.8524	218.148	195	0	2	0	21.46	-0.130001
41207	-0.05	2	1	0	1	0.5	0.5	25.3524	218.648	194	-1	1	1	21.69	0.230002
41208	0.333333	3	0	0	3	0	1	25.3524	219.648	195	1	3	3	21.95	0.26
41209	0	1	0	0	1	0	1	25.3524	220.648	196	1	3	1	21.95	0
41210	0	0	0	0	0	0	0	25.3524	220.648	196	0	2	0	21.95	0
41211	0	1	0	0	1	0	1	25.3524	221.648	197	1	3	1	21.95	0
41212	0.386364	3	0	0	3	0	1	25.3524	222.648	198	1	3	3	21.95	0
41213	0.1	3	1	0	2	0.333333	0.666667	25.6857	223.314	199	1	3	2	21.63	-0.320002
41214	0	0	0	0	0	0	0	25.6857	223.314	199	0	2	0	22.26	0.630001
41215	0	1	0	0	1	0	1	25.6857	224.314	200	1	3	1	22.06	-0.200001
41216	-0.125	3	1	0	2	0.333333	0.666667	26.019	224.981	201	1	3	2	22.06	0
41217	0	2	0	0	2	0	1	26.019	225.981	202	1	3	2	22.06	0
41218	0	3	0	0	3	0	1	26.019	226.981	203	1	3	3	21.84	-0.219999
41219	0	2	0	0	2	0	1	26.019	227.981	204	1	3	2	21.73	-0.11
41220	0	1	0	0	1	0	1	26.019	228.981	205	1	3	1	20.91	-0.82
41221	0.2	1	0	0	1	0	1	26.019	229.981	206	1	3	1	20.83	-0.08
41222	0	1	0	0	1	0	1	26.019	230.981	207	1	3	1	20.8	-0.030001
41223	0	1	0	0	1	0	1	26.019	231.981	208	1	3	1	20.8	0
41224	0.5	1	0	0	1	0	1	26.019	232.981	209	1	3	1	20.8	0
41225	0	1	0	0	1	0	1	26.019	233.981	210	1	3	1	20.77	-0.029999
41226	-0.025	4	1	0	3	0.25	0.75	26.269	234.731	211	1	3	3	20.28	-0.489999
41227	0	1	0	0	1	0	1	26.269	235.731	212	1	3	1	19.96	-0.320002
41228	0	3	0	0	3	0	1	26.269	236.731	213	1	3	3	20.03	0.070002
41229	0	2	0	0	2	0	1	26.269	237.731	214	1	3	2	20.19	0.16
41230	0	0	0	0	0	0	0	26.269	237.731	214	0	2	0	20.19	0
41231	0	1	0	0	1	0	1	26.269	238.731	215	1	3	1	20.19	0
41232	0.2125	2	1	0	1	0.5	0.5	26.769	239.231	214	-1	1	1	20.25	0.059999
41233	0	2	0	0	2	0	1	26.769	240.231	215	1	3	2	19.51	-0.74
41234	0.35	4	0	0	4	0	1	26.769	241.231	216	1	3	4	19.36	-0.149999
41235	0	0	0	0	0	0	0	26.769	241.231	216	0	2	0	19.36	0
41236	0	2	0	0	2	0	1	26.769	242.231	217	1	3	2	19.72	0.359998
41237	0	0	0	0	0	0	0	26.769	242.231	217	0	2	0	19.72	0
41238	0	1	0	0	1	0	1	26.769	243.231	218	1	3	1	19.72	0
41239	0.5	2	0	0	2	0	1	26.769	244.231	219	1	3	2	19.89	0.17
41240	0	0	0	0	0	0	0	26.769	244.231	219	0	2	0	19.93	0.040001
41241	0	0	0	0	0	0	0	26.769	244.231	219	0	2	0	20.09	0.16
41242	0	1	0	0	1	0	1	26.769	245.231	220	1	3	1	19.53	-0.559999
41243	0	0	0	0	0	0	0	26.769	245.231	220	0	2	0	19.57	0.039999
41244	0	2	0	0	2	0	1	26.769	246.231	221	1	3	2	19.57	0
41245	0	1	0	0	1	0	1	26.769	247.231	222	1	3	1	19.57	0
41246	0	0	0	0	0	0	0	26.769	247.231	222	0	2	0	19.54	-0.029999
41247	0	0	0	0	0	0	0	26.769	247.231	222	0	2	0	19.97	0.429998
41248	0	3	0	0	3	0	1	26.769	248.231	223	1	3	3	19.85	-0.119999
41249	0.7	3	0	0	3	0	1	26.769	249.231	224	1	3	3	20.16	0.31
41250	0	1	0	0	1	0	1	26.769	250.231	225	1	3	1	20.16	0
41251	0.225	1	0	0	1	0	1	26.769	251.231	226	1	3	1	20.16	0
41252	0	2	0	0	2	0	1	26.769	252.231	227	1	3	2	20.16	0
41253	0	0	0	0	0	0	0	26.769	252.231	227	0	2	0	20.08	-0.08
41254	0.8	1	0	0	1	0	1	26.769	253.231	228	1	3	1	20.65	0.57
41255	0.233333	4	0	0	4	0	1	26.769	254.231	229	1	3	4	20.67	0.02
41256	0	3	0	0	3	0	1	26.769	255.231	230	1	3	3	20.49	-0.18
41257	0	1	0	0	1	0	1	26.769	256.231	231	1	3	1	20.53	0.040001
41258	0	3	0	0	3	0	1	26.769	257.231	232	1	3	3	20.53	0
41259	0	2	0	0	2	0	1	26.769	258.231	233	1	3	2	20.53	0
41260	0	0	0	0	0	0	0	26.769	258.231	233	0	2	0	20.57	0.039999
41261	0	0	0	0	0	0	0	26.769	258.231	233	0	2	0	20.96	0.389999
41262	0	1	0	0	1	0	1	26.769	259.231	234	1	3	1	21.1	0.140001
41263	0	3	0	0	3	0	1	26.769	260.231	235	1	3	3	21.03	-0.069999
41264	0	2	0	0	2	0	1	26.769	261.231	236	1	3	2	20.77	-0.260001
41265	0.633333	2	0	0	2	0	1	26.769	262.231	237	1	3	2	20.77	0
41266	0	1	0	0	1	0	1	26.769	263.231	238	1	3	1	20.77	0
41267	0	0	0	0	0	0	0	26.769	263.231	238	0	2	0	20.64	-0.130001
41268	0	0	0	0	0	0	0	26.769	263.231	238	0	2	0	20.64	0
41269	0	3	0	0	3	0	1	26.769	264.231	239	1	3	3	20.65	0.010001
41270	0	0	0	0	0	0	0	26.769	264.231	239	0	2	0	20.51	-0.14
41271	0	1	0	0	1	0	1	26.769	265.231	240	1	3	1	20.23	-0.28
41272	0	1	0	0	1	0	1	26.769	266.231	241	1	3	1	20.23	0
41273	0	0	0	0	0	0	0	26.769	266.231	241	0	2	0	20.23	0
41274	0	0	0	0	0	0	0	26.769	266.231	241	0	2	0	20.62	0.390001
41275	0.5	1	0	0	1	0	1	26.769	267.231	242	1	3	1	20.62	0
41276	0	0	0	0	0	0	0	26.769	267.231	242	0	2	0	21.38	0.759998
41277	0.2	2	0	0	2	0	1	26.769	268.231	243	1	3	2	21.32	-0.059999
41278	0	0	0	0	0	0	0	26.769	268.231	243	0	2	0	21.16	-0.16
41279	0	1	0	0	1	0	1	26.769	269.231	244	1	3	1	21.16	0
41280	0	1	0	0	1	0	1	26.769	270.231	245	1	3	1	21.16	0
41281	0	1	0	0	1	0	1	26.769	271.231	246	1	3	1	21.25	0.09
41282	0.523333	6	1	0	5	0.166667	0.833333	26.9357	272.064	247	1	3	5	21.09	-0.16
41283	0	0	0	0	0	0	0	26.9357	272.064	247	0	2	0	21.45	0.360001
41284	0	0	0	0	0	0	0	26.9357	272.064	247	0	2	0	21.8	0.349998
41285	0	1	0	0	1	0	1	26.9357	273.064	248	1	3	1	22	0.200001
41286	0	0	0	0	0	0	0	26.9357	273.064	248	0	2	0	22	0
41287	-0.1875	1	1	0	0	1	0	27.9357	273.064	247	-1	1	1	22	0
41288	0	0	0	0	0	0	0	27.9357	273.064	247	0	2	0	22	0
41289	-0.85	3	2	0	1	0.666667	0.333333	28.6024	273.398	246	-1	1	2	21.88	-0.120001
41290	0	1	0	0	1	0	1	28.6024	274.398	247	1	3	1	22.11	0.230002
41291	0	3	0	0	3	0	1	28.6024	275.398	248	1	3	3	22.68	0.569999
41292	1.1463	6	1	0	5	0.166667	0.833333	28.769	276.231	249	1	3	5	21.25	-1.43
41293	0	0	0	0	0	0	0	28.769	276.231	249	0	2	0	21.25	0
41294	0	3	0	0	3	0	1	28.769	277.231	250	1	3	3	21.25	0
41295	0	1	0	0	1	0	1	28.769	278.231	251	1	3	1	21.25	0
41296	0	3	0	0	3	0	1	28.769	279.231	252	1	3	3	21.17	-0.08
41297	0	2	0	0	2	0	1	28.769	280.231	253	1	3	2	21.11	-0.059999
41298	0	1	0	0	1	0	1	28.769	281.231	254	1	3	1	20.95	-0.16
41299	-0.142857	1	1	0	0	1	0	29.769	281.231	253	-1	1	1	20.96	0.009998
41300	0	2	0	0	2	0	1	29.769	282.231	254	1	3	2	20.96	0
41301	0	1	0	0	1	0	1	29.769	283.231	255	1	3	1	20.96	0
41302	0	1	0	0	1	0	1	29.769	284.231	256	1	3	1	21.05	0.09
41303	0	0	0	0	0	0	0	29.769	284.231	256	0	2	0	21.28	0.230002
41304	0.5	5	0	0	5	0	1	29.769	285.231	257	1	3	5	21.37	0.09
41305	0.25	1	0	0	1	0	1	29.769	286.231	258	1	3	1	21.04	-0.33
41306	0	2	0	0	2	0	1	29.769	287.231	259	1	3	2	21.36	0.32
41307	0	2	0	0	2	0	1	29.769	288.231	260	1	3	2	21.36	0
41308	0	0	0	0	0	0	0	29.769	288.231	260	0	2	0	21.36	0
41309	0	0	0	0	0	0	0	29.769	288.231	260	0	2	0	21.16	-0.200001
41310	0	1	0	0	1	0	1	29.769	289.231	261	1	3	1	21.18	0.02
41311	0.125	5	0	0	5	0	1	29.769	290.231	262	1	3	5	20.99	-0.19
41312	0.4	2	0	0	2	0	1	29.769	291.231	263	1	3	2	20.81	-0.180001
41313	0	1	0	0	1	0	1	29.769	292.231	264	1	3	1	21	0.190001
41314	0.25	2	0	0	2	0	1	29.769	293.231	265	1	3	2	21	0
41315	0	0	0	0	0	0	0	29.769	293.231	265	0	2	0	21	0
41316	0	0	0	0	0	0	0	29.769	293.231	265	0	2	0	21.03	0.030001
41317	0	1	0	0	1	0	1	29.769	294.231	266	1	3	1	21.19	0.16
41318	0	2	0	0	2	0	1	29.769	295.231	267	1	3	2	21.25	0.059999
41319	-0.0636364	3	1	0	2	0.333333	0.666667	30.1024	295.898	268	1	3	2	21.23	-0.02
41320	0	1	0	0	1	0	1	30.1024	296.898	269	1	3	1	21.12	-0.109999
41321	0	1	0	0	1	0	1	30.1024	297.898	270	1	3	1	21.12	0
41322	0	0	0	0	0	0	0	30.1024	297.898	270	0	2	0	21.12	0
41323	0	1	0	0	1	0	1	30.1024	298.898	271	1	3	1	21.12	0
41324	0.125	3	0	0	3	0	1	30.1024	299.898	272	1	3	3	21.09	-0.030001
41325	0	0	0	0	0	0	0	30.1024	299.898	272	0	2	0	20.73	-0.36
41326	0.21	2	0	0	2	0	1	30.1024	300.898	273	1	3	2	20.25	-0.48
41327	0	1	0	0	1	0	1	30.1024	301.898	274	1	3	1	20.42	0.17
41328	0.2	2	0	0	2	0	1	30.1024	302.898	275	1	3	2	20.42	0
41329	0	1	0	0	1	0	1	30.1024	303.898	276	1	3	1	20.42	0
41330	0	0	0	0	0	0	0	30.1024	303.898	276	0	2	0	20.23	-0.19
41331	0.390246	2	0	0	2	0	1	30.1024	304.898	277	1	3	2	20.58	0.35
41332	0.214286	2	0	0	2	0	1	30.1024	305.898	278	1	3	2	20.93	0.35
41333	0	1	0	0	1	0	1	30.1024	306.898	279	1	3	1	20.88	-0.050001
41334	0	0	0	0	0	0	0	30.1024	306.898	279	0	2	0	21.03	0.150002
41335	0.05	2	0	0	2	0	1	30.1024	307.898	280	1	3	2	21.03	0
41336	0	0	0	0	0	0	0	30.1024	307.898	280	0	2	0	21.03	0
41337	0	2	0	0	2	0	1	30.1024	308.898	281	1	3	2	21.27	0.239999
41338	0	2	0	0	2	0	1	30.1024	309.898	282	1	3	2	21.51	0.24
41339	0	1	0	0	1	0	1	30.1024	310.898	283	1	3	1	21.75	0.24
41340	0	0	0	0	0	0	0	30.1024	310.898	283	0	2	0	21.89	0.139999
41341	0	0	0	0	0	0	0	30.1024	310.898	283	0	2	0	21.58	-0.309999
41342	0	0	0	0	0	0	0	30.1024	310.898	283	0	2	0	21.58	0
41343	0	1	0	0	1	0	1	30.1024	311.898	284	1	3	1	21.58	0
41344	0.466667	3	0	0	3	0	1	30.1024	312.898	285	1	3	3	21.69	0.110001
41345	0	0	0	0	0	0	0	30.1024	312.898	285	0	2	0	21.64	-0.050002
41346	0	3	0	0	3	0	1	30.1024	313.898	286	1	3	3	21.66	0.020001
41347	0	2	0	0	2	0	1	30.1024	314.898	287	1	3	2	21.65	-0.01
41348	0	0	0	0	0	0	0	30.1024	314.898	287	0	2	0	21.38	-0.270001
41349	0	1	0	0	1	0	1	30.1024	315.898	288	1	3	1	21.38	0
41350	0	2	0	0	2	0	1	30.1024	316.898	289	1	3	2	21.38	0
41351	0	0	0	0	0	0	0	30.1024	316.898	289	0	2	0	21.26	-0.119999
41352	0	2	0	0	2	0	1	30.1024	317.898	290	1	3	2	21.14	-0.120001
41353	0.55	4	0	0	4	0	1	30.1024	318.898	291	1	3	4	21.18	0.040001
41354	0	0	0	0	0	0	0	30.1024	318.898	291	0	2	0	21.04	-0.139999
41355	0	0	0	0	0	0	0	30.1024	318.898	291	0	2	0	21.33	0.289999
41356	0	1	0	0	1	0	1	30.1024	319.898	292	1	3	1	21.33	0
41357	0.2	2	0	0	2	0	1	30.1024	320.898	293	1	3	2	21.33	0
41358	0	0	0	0	0	0	0	30.1024	320.898	293	0	2	0	21.15	-0.18
41359	0	0	0	0	0	0	0	30.1024	320.898	293	0	2	0	21.77	0.62
41360	0	0	0	0	0	0	0	30.1024	320.898	293	0	2	0	21.83	0.06
41361	0	1	0	0	1	0	1	30.1024	321.898	294	1	3	1	21.84	0.01
41362	0	0	0	0	0	0	0	30.1024	321.898	294	0	2	0	21.84	0
41363	0	0	0	0	0	0	0	30.1024	321.898	294	0	2	0	21.84	0
41364	0	2	0	0	2	0	1	30.1024	322.898	295	1	3	2	21.84	0
41365	0	1	0	0	1	0	1	30.1024	323.898	296	1	3	1	21.43	-0.41
41366	0	6	0	0	6	0	1	30.1024	324.898	297	1	3	6	21.46	0.029999
41367	0	2	0	0	2	0	1	30.1024	325.898	298	1	3	2	21.05	-0.41
41368	0	1	0	0	1	0	1	30.1024	326.898	299	1	3	1	21.14	0.09
41369	0	1	0	0	1	0	1	30.1024	327.898	300	1	3	1	20.94	-0.199998
41370	0	1	0	0	1	0	1	30.1024	328.898	301	1	3	1	20.94	0
41371	0	1	0	0	1	0	1	30.1024	329.898	302	1	3	1	20.94	0
41372	0	0	0	0	0	0	0	30.1024	329.898	302	0	2	0	21.09	0.149999
41373	0.1	1	0	0	1	0	1	30.1024	330.898	303	1	3	1	21.75	0.66
41374	0.191667	2	1	0	1	0.5	0.5	30.6024	331.398	302	-1	1	1	22.26	0.51
41375	0.5	1	0	0	1	0	1	30.6024	332.398	303	1	3	1	21.83	-0.43
41376	0	3	0	0	3	0	1	30.6024	333.398	304	1	3	3	21.68	-0.15
41377	0.5	1	0	0	1	0	1	30.6024	334.398	305	1	3	1	21.68	0
41378	0	2	0	0	2	0	1	30.6024	335.398	306	1	3	2	21.68	0
41379	0	2	0	0	2	0	1	30.6024	336.398	307	1	3	2	21.38	-0.300001
41380	0	1	0	0	1	0	1	30.6024	337.398	308	1	3	1	21.92	0.540001
41381	0.0681818	3	0	0	3	0	1	30.6024	338.398	309	1	3	3	21.93	0.01
41382	0	1	0	0	1	0	1	30.6024	339.398	310	1	3	1	22.24	0.31
41383	0.533333	1	0	0	1	0	1	30.6024	340.398	311	1	3	1	22.44	0.200001
41384	0	0	0	0	0	0	0	30.6024	340.398	311	0	2	0	22.44	0
41385	0	0	0	0	0	0	0	30.6024	340.398	311	0	2	0	22.44	0
41386	0	2	0	0	2	0	1	30.6024	341.398	312	1	3	2	22.88	0.439998
41387	0.3	1	0	0	1	0	1	30.6024	342.398	313	1	3	1	23.38	0.5
41388	0.4	4	0	0	4	0	1	30.6024	343.398	314	1	3	4	23.66	0.280001
41389	0	0	0	0	0	0	0	30.6024	343.398	314	0	2	0	23.38	-0.280001
41390	0	1	0	0	1	0	1	30.6024	344.398	315	1	3	1	23.4	0.020001
41391	0.5	1	0	0	1	0	1	30.6024	345.398	316	1	3	1	23.4	0
41392	0	1	0	0	1	0	1	30.6024	346.398	317	1	3	1	23.4	0
41393	0	1	0	0	1	0	1	30.6024	347.398	318	1	3	1	23.76	0.36
41394	0.136364	4	0	0	4	0	1	30.6024	348.398	319	1	3	4	23.95	0.190001
41395	0.25	4	0	0	4	0	1	30.6024	349.398	320	1	3	4	23.99	0.039999
41396	0.477778	2	1	0	1	0.5	0.5	31.1024	349.898	319	-1	1	1	24.11	0.120001
41397	0	0	0	0	0	0	0	31.1024	349.898	319	0	2	0	23.96	-0.150002
41398	-0.2	1	1	0	0	1	0	32.1024	349.898	318	-1	1	1	23.96	0
41399	0	2	0	0	2	0	1	32.1024	350.898	319	1	3	2	23.96	0
41400	0	1	0	0	1	0	1	32.1024	351.898	320	1	3	1	23.91	-0.049999
41401	0.325	4	0	0	4	0	1	32.1024	352.898	321	1	3	4	24.15	0.24
41402	0	7	1	0	6	0.142857	0.857143	32.2452	353.755	322	1	3	6	24.25	0.1
41403	0.8	4	0	0	4	0	1	32.2452	354.755	323	1	3	4	24.36	0.110001
41404	0.25	5	0	0	5	0	1	32.2452	355.755	324	1	3	5	24.5	0.139999
41405	-0.434722	3	1	0	2	0.333333	0.666667	32.5786	356.421	325	1	3	2	24.5	0
41406	0	0	0	0	0	0	0	32.5786	356.421	325	0	2	0	24.5	0
41407	0.214286	2	0	0	2	0	1	32.5786	357.421	326	1	3	2	24.08	-0.42
41408	0	3	0	0	3	0	1	32.5786	358.421	327	1	3	3	23.84	-0.24
41409	0.125	1	0	0	1	0	1	32.5786	359.421	328	1	3	1	24.2	0.360001
41410	0	1	0	0	1	0	1	32.5786	360.421	329	1	3	1	23.94	-0.26
41411	0.375	1	0	0	1	0	1	32.5786	361.421	330	1	3	1	24.04	0.1
41412	0	0	0	0	0	0	0	32.5786	361.421	330	0	2	0	24.04	0
41413	0.8	2	0	0	2	0	1	32.5786	362.421	331	1	3	2	24.04	0
41414	-0.25	3	1	0	2	0.333333	0.666667	32.9119	363.088	332	1	3	2	24.08	0.039999
41415	0.636364	3	0	0	3	0	1	32.9119	364.088	333	1	3	3	24.15	0.07
41416	0.25	1	0	0	1	0	1	32.9119	365.088	334	1	3	1	24.07	-0.08
41417	0.136364	2	0	0	2	0	1	32.9119	366.088	335	1	3	2	24.05	-0.020001
41418	0	0	0	0	0	0	0	32.9119	366.088	335	0	2	0	23.92	-0.129999
41419	0	0	0	0	0	0	0	32.9119	366.088	335	0	2	0	23.92	0
41420	0	0	0	0	0	0	0	32.9119	366.088	335	0	2	0	23.92	0
41421	0	1	0	0	1	0	1	32.9119	367.088	336	1	3	1	23.92	0
41422	0	0	0	0	0	0	0	32.9119	367.088	336	0	2	0	24.08	0.16
41423	0	3	0	0	3	0	1	32.9119	368.088	337	1	3	3	24.27	0.19
41424	0.4	2	0	0	2	0	1	32.9119	369.088	338	1	3	2	24.21	-0.060001
41425	0	0	0	0	0	0	0	32.9119	369.088	338	0	2	0	24.28	0.070002
41426	0	1	0	0	1	0	1	32.9119	370.088	339	1	3	1	24.28	0
41427	0	0	0	0	0	0	0	32.9119	370.088	339	0	2	0	24.28	0
41428	0.4375	2	0	0	2	0	1	32.9119	371.088	340	1	3	2	25.24	0.959999
41429	1.03348	6	1	0	5	0.166667	0.833333	33.0786	371.921	341	1	3	5	25.36	0.120001
41430	-0.05	1	1	0	0	1	0	34.0786	371.921	340	-1	1	1	24.7	-0.66
41431	0.25	3	0	0	3	0	1	34.0786	372.921	341	1	3	3	24.65	-0.050001
41432	0.366667	2	0	0	2	0	1	34.0786	373.921	342	1	3	2	24.59	-0.06
41433	0	1	0	0	1	0	1	34.0786	374.921	343	1	3	1	24.59	0
41434	0	1	0	0	1	0	1	34.0786	375.921	344	1	3	1	24.59	0
41435	0.366667	4	0	0	4	0	1	34.0786	376.921	345	1	3	4	25.01	0.42
41436	0.05	1	0	0	1	0	1	34.0786	377.921	346	1	3	1	24.71	-0.300001
41437	0	1	0	0	1	0	1	34.0786	378.921	347	1	3	1	24.46	-0.25
41438	0	0	0	0	0	0	0	34.0786	378.921	347	0	2	0	24.99	0.530001
41439	0	0	0	0	0	0	0	34.0786	378.921	347	0	2	0	24.92	-0.07
41440	0	0	0	0	0	0	0	34.0786	378.921	347	0	2	0	24.92	0
41441	0	0	0	0	0	0	0	34.0786	378.921	347	0	2	0	24.92	0
41442	0	0	0	0	0	0	0	34.0786	378.921	347	0	2	0	25.1	0.18
41443	1.4	2	0	0	2	0	1	34.0786	379.921	348	1	3	2	25.47	0.369999
41444	0.0863636	3	1	0	2	0.333333	0.666667	34.4119	380.588	349	1	3	2	25	-0.469999
41445	0.7	1	0	0	1	0	1	34.4119	381.588	350	1	3	1	24.19	-0.809999
41446	0	0	0	0	0	0	0	34.4119	381.588	350	0	2	0	24.2	0.01
41447	-0.05	1	1	0	0	1	0	35.4119	381.588	349	-1	1	1	24.2	0
41448	0	0	0	0	0	0	0	35.4119	381.588	349	0	2	0	24.2	0
41449	0	0	0	0	0	0	0	35.4119	381.588	349	0	2	0	23.58	-0.620001
41450	0.268182	2	0	0	2	0	1	35.4119	382.588	350	1	3	2	23.88	0.299999
41451	0	0	0	0	0	0	0	35.4119	382.588	350	0	2	0	24.01	0.130001
41452	0.7	2	0	0	2	0	1	35.4119	383.588	351	1	3	2	24.05	0.039999
41453	1	2	0	0	2	0	1	35.4119	384.588	352	1	3	2	24.23	0.180001
41454	0	0	0	0	0	0	0	35.4119	384.588	352	0	2	0	24.23	0
41455	0	0	0	0	0	0	0	35.4119	384.588	352	0	2	0	24.23	0
41456	0	0	0	0	0	0	0	35.4119	384.588	352	0	2	0	23.89	-0.340001
41457	0.25	4	0	0	4	0	1	35.4119	385.588	353	1	3	4	23.72	-0.17
41458	0	0	0	0	0	0	0	35.4119	385.588	353	0	2	0	23.76	0.040001
41459	0	0	0	0	0	0	0	35.4119	385.588	353	0	2	0	23.76	0
41460	0	0	0	0	0	0	0	35.4119	385.588	353	0	2	0	24.06	0.299999
41461	0	0	0	0	0	0	0	35.4119	385.588	353	0	2	0	24.06	0
41462	0	0	0	0	0	0	0	35.4119	385.588	353	0	2	0	24.06	0
41463	0	0	0	0	0	0	0	35.4119	385.588	353	0	2	0	23.19	-0.869998
41464	0	2	0	0	2	0	1	35.4119	386.588	354	1	3	2	23.14	-0.050002
41465	-0.125	2	1	0	1	0.5	0.5	35.9119	387.088	353	-1	1	1	23.25	0.110001
41466	-0.0625	4	1	0	3	0.25	0.75	36.1619	387.838	354	1	3	3	23.99	0.74
41467	0.0652778	4	2	0	2	0.5	0.5	36.6619	388.338	353	-1	1	2	23.9	-0.09
41468	0.283333	1	0	0	1	0	1	36.6619	389.338	354	1	3	1	23.9	0
41469	0.533333	2	0	0	2	0	1	36.6619	390.338	355	1	3	2	23.9	0
41470	-0.125	2	2	0	0	1	0	37.6619	390.338	354	-1	1	2	23.94	0.040001
41471	0	2	0	0	2	0	1	37.6619	391.338	355	1	3	2	24.25	0.309999
41472	0.158571	5	1	0	4	0.2	0.8	37.8619	392.138	356	1	3	4	24.15	-0.1
41473	0	0	0	0	0	0	0	37.8619	392.138	356	0	2	0	23.24	-0.91
41474	0	0	0	0	0	0	0	37.8619	392.138	356	0	2	0	23.04	-0.199999
41475	0	0	0	0	0	0	0	37.8619	392.138	356	0	2	0	23.04	0
41476	0	2	0	0	2	0	1	37.8619	393.138	357	1	3	2	23.04	0
41477	0	0	0	0	0	0	0	37.8619	393.138	357	0	2	0	22.77	-0.270001
41478	0	1	0	0	1	0	1	37.8619	394.138	358	1	3	1	22.75	-0.02
41479	0	0	0	0	0	0	0	37.8619	394.138	358	0	2	0	22.93	0.18
41480	0.5	2	0	0	2	0	1	37.8619	395.138	359	1	3	2	23.06	0.129999
41481	0	0	0	0	0	0	0	37.8619	395.138	359	0	2	0	23.26	0.200001
41482	0	0	0	0	0	0	0	37.8619	395.138	359	0	2	0	23.26	0
41483	0	0	0	0	0	0	0	37.8619	395.138	359	0	2	0	23.26	0
41484	0	0	0	0	0	0	0	37.8619	395.138	359	0	2	0	23.24	-0.02
41485	0	2	0	0	2	0	1	37.8619	396.138	360	1	3	2	23.38	0.139999
41486	0	0	0	0	0	0	0	37.8619	396.138	360	0	2	0	23.34	-0.039999
41487	0.513636	3	0	0	3	0	1	37.8619	397.138	361	1	3	3	23.2	-0.139999
41488	0	0	0	0	0	0	0	37.8619	397.138	361	0	2	0	23.22	0.019998
41489	0	0	0	0	0	0	0	37.8619	397.138	361	0	2	0	23.22	0
41490	0	0	0	0	0	0	0	37.8619	397.138	361	0	2	0	23.22	0
41491	0.26	2	0	0	2	0	1	37.8619	398.138	362	1	3	2	22.92	-0.299999
41492	0	0	0	0	0	0	0	37.8619	398.138	362	0	2	0	22.8	-0.120001
41493	0	1	0	0	1	0	1	37.8619	399.138	363	1	3	1	22.7	-0.099998
41494	0	0	0	0	0	0	0	37.8619	399.138	363	0	2	0	22.45	-0.25
41495	0	2	0	0	2	0	1	37.8619	400.138	364	1	3	2	22.51	0.059999
41496	0	0	0	0	0	0	0	37.8619	400.138	364	0	2	0	22.51	0
41497	0	0	0	0	0	0	0	37.8619	400.138	364	0	2	0	22.51	0
41498	0	0	0	0	0	0	0	37.8619	400.138	364	0	2	0	22.64	0.129999
41499	0	0	0	0	0	0	0	37.8619	400.138	364	0	2	0	22.52	-0.119999
41500	0	0	0	0	0	0	0	37.8619	400.138	364	0	2	0	22.57	0.05
41501	0	0	0	0	0	0	0	37.8619	400.138	364	0	2	0	22.03	-0.539999
41502	0	0	0	0	0	0	0	37.8619	400.138	364	0	2	0	21.91	-0.120001
41503	0	0	0	0	0	0	0	37.8619	400.138	364	0	2	0	21.91	0
41504	0	0	0	0	0	0	0	37.8619	400.138	364	0	2	0	21.91	0
41505	0.45	2	0	0	2	0	1	37.8619	401.138	365	1	3	2	22.28	0.370001
41506	0	0	0	0	0	0	0	37.8619	401.138	365	0	2	0	22.52	0.239999
41507	0	2	0	0	2	0	1	37.8619	402.138	366	1	3	2	22.17	-0.35
41508	0	0	0	0	0	0	0	37.8619	402.138	366	0	2	0	22.26	0.09
41509	0	0	0	0	0	0	0	37.8619	402.138	366	0	2	0	22.44	0.180001
41510	0	0	0	0	0	0	0	37.8619	402.138	366	0	2	0	22.44	0
41511	0	0	0	0	0	0	0	37.8619	402.138	366	0	2	0	22.44	0
41512	0	0	0	0	0	0	0	37.8619	402.138	366	0	2	0	22.27	-0.170001
41513	0	0	0	0	0	0	0	37.8619	402.138	366	0	2	0	22.19	-0.079999
41514	0	1	0	0	1	0	1	37.8619	403.138	367	1	3	1	22.29	0.1
41515	0	0	0	0	0	0	0	37.8619	403.138	367	0	2	0	22.06	-0.230002
41516	0	0	0	0	0	0	0	37.8619	403.138	367	0	2	0	21.98	-0.079999
41517	0	0	0	0	0	0	0	37.8619	403.138	367	0	2	0	21.98	0
41518	0	0	0	0	0	0	0	37.8619	403.138	367	0	2	0	21.98	0
41519	0	0	0	0	0	0	0	37.8619	403.138	367	0	2	0	21.98	0
41520	0	0	0	0	0	0	0	37.8619	403.138	367	0	2	0	22.07	0.09
41521	0.7	1	0	0	1	0	1	37.8619	404.138	368	1	3	1	22.64	0.569999
41522	0	0	0	0	0	0	0	37.8619	404.138	368	0	2	0	22.6	-0.039999
41523	0	0	0	0	0	0	0	37.8619	404.138	368	0	2	0	22.67	0.07
41524	0	0	0	0	0	0	0	37.8619	404.138	368	0	2	0	22.67	0
41525	0	0	0	0	0	0	0	37.8619	404.138	368	0	2	0	22.67	0
41526	0	1	0	0	1	0	1	37.8619	405.138	369	1	3	1	22.91	0.24
41527	0	0	0	0	0	0	0	37.8619	405.138	369	0	2	0	22.98	0.07
41528	0.6	2	0	0	2	0	1	37.8619	406.138	370	1	3	2	22.81	-0.170001
41529	0	0	0	0	0	0	0	37.8619	406.138	370	0	2	0	22.63	-0.18
41530	0.1	1	0	0	1	0	1	37.8619	407.138	371	1	3	1	23.44	0.810002
41531	0	0	0	0	0	0	0	37.8619	407.138	371	0	2	0	23.44	0
41532	0	0	0	0	0	0	0	37.8619	407.138	371	0	2	0	23.44	0
41533	0	0	0	0	0	0	0	37.8619	407.138	371	0	2	0	23.39	-0.050002
41534	-0.0972222	1	1	0	0	1	0	38.8619	407.138	370	-1	1	1	23.74	0.350001
41535	0	0	0	0	0	0	0	38.8619	407.138	370	0	2	0	23.9	0.16
41536	0	0	0	0	0	0	0	38.8619	407.138	370	0	2	0	23.91	0.01
41537	0	0	0	0	0	0	0	38.8619	407.138	370	0	2	0	23.77	-0.14
41538	0	0	0	0	0	0	0	38.8619	407.138	370	0	2	0	23.77	0
41539	0	0	0	0	0	0	0	38.8619	407.138	370	0	2	0	23.77	0
41540	0	0	0	0	0	0	0	38.8619	407.138	370	0	2	0	23.62	-0.149999
41541	0.409091	4	0	0	4	0	1	38.8619	408.138	371	1	3	4	23.7	0.08
41542	0	0	0	0	0	0	0	38.8619	408.138	371	0	2	0	23.7	0
41543	0.136364	2	0	0	2	0	1	38.8619	409.138	372	1	3	2	23.41	-0.290001
41544	0	0	0	0	0	0	0	38.8619	409.138	372	0	2	0	22.98	-0.43
41545	0	0	0	0	0	0	0	38.8619	409.138	372	0	2	0	22.98	0
41546	0	0	0	0	0	0	0	38.8619	409.138	372	0	2	0	22.98	0
41547	0	0	0	0	0	0	0	38.8619	409.138	372	0	2	0	22.92	-0.06
41548	0	0	0	0	0	0	0	38.8619	409.138	372	0	2	0	22.83	-0.09
41549	0	0	0	0	0	0	0	38.8619	409.138	372	0	2	0	22.89	0.059999
41550	0	0	0	0	0	0	0	38.8619	409.138	372	0	2	0	22.6	-0.289999
41551	0	1	0	0	1	0	1	38.8619	410.138	373	1	3	1	22.81	0.209999
41552	0	0	0	0	0	0	0	38.8619	410.138	373	0	2	0	22.81	0
41553	0	0	0	0	0	0	0	38.8619	410.138	373	0	2	0	22.81	0
41554	0	0	0	0	0	0	0	38.8619	410.138	373	0	2	0	22.83	0.020001
41555	0	0	0	0	0	0	0	38.8619	410.138	373	0	2	0	22.48	-0.35
41556	0	0	0	0	0	0	0	38.8619	410.138	373	0	2	0	22.59	0.11
41557	0	0	0	0	0	0	0	38.8619	410.138	373	0	2	0	23.1	0.51
41558	0	1	0	0	1	0	1	38.8619	411.138	374	1	3	1	23.26	0.16
41559	0	0	0	0	0	0	0	38.8619	411.138	374	0	2	0	23.26	0
41560	0	0	0	0	0	0	0	38.8619	411.138	374	0	2	0	23.26	0
41561	0	0	0	0	0	0	0	38.8619	411.138	374	0	2	0	23.45	0.190001
41562	0	0	0	0	0	0	0	38.8619	411.138	374	0	2	0	23.39	-0.060002
41563	-0.266667	1	1	0	0	1	0	39.8619	411.138	373	-1	1	1	23.7	0.310002
41564	0	0	0	0	0	0	0	39.8619	411.138	373	0	2	0	23.92	0.219999
41565	0	1	0	0	1	0	1	39.8619	412.138	374	1	3	1	23.88	-0.040001
41566	0	0	0	0	0	0	0	39.8619	412.138	374	0	2	0	23.88	0
41567	0	0	0	0	0	0	0	39.8619	412.138	374	0	2	0	23.88	0
41568	0	0	0	0	0	0	0	39.8619	412.138	374	0	2	0	24.14	0.26
41569	0	1	0	0	1	0	1	39.8619	413.138	375	1	3	1	24.07	-0.069999
41570	0	0	0	0	0	0	0	39.8619	413.138	375	0	2	0	23.74	-0.33
41571	0	0	0	0	0	0	0	39.8619	413.138	375	0	2	0	23.78	0.040001
41572	0	0	0	0	0	0	0	39.8619	413.138	375	0	2	0	24.24	0.459999
41573	0	0	0	0	0	0	0	39.8619	413.138	375	0	2	0	24.24	0
41574	-7	7	7	0	0	1	0	40.8619	413.138	374	-1	1	7	24.24	0
41575	-2	2	2	0	0	1	0	41.8619	413.138	373	-1	1	2	24.36	0.120001
41576	-0.9375	4	1	0	3	0.25	0.75	42.1119	413.888	374	1	3	3	24.52	0.159999
41577	0	0	0	0	0	0	0	42.1119	413.888	374	0	2	0	24.5	-0.02
41578	0	0	0	0	0	0	0	42.1119	413.888	374	0	2	0	24.47	-0.030001
41579	0	0	0	0	0	0	0	42.1119	413.888	374	0	2	0	24.33	-0.139999
41580	0	0	0	0	0	0	0	42.1119	413.888	374	0	2	0	24.33	0
41581	0	0	0	0	0	0	0	42.1119	413.888	374	0	2	0	24.33	0
41582	0	0	0	0	0	0	0	42.1119	413.888	374	0	2	0	24.26	-0.07
41583	0	0	0	0	0	0	0	42.1119	413.888	374	0	2	0	24.03	-0.229999
41584	0	1	0	0	1	0	1	42.1119	414.888	375	1	3	1	24.25	0.219999
41585	0	1	0	0	1	0	1	42.1119	415.888	376	1	3	1	24.06	-0.190001
41586	0	1	0	0	1	0	1	42.1119	416.888	377	1	3	1	24.09	0.030001
41587	0.325	2	0	0	2	0	1	42.1119	417.888	378	1	3	2	24.09	0
41588	0	0	0	0	0	0	0	42.1119	417.888	378	0	2	0	24.09	0
41589	0	1	0	0	1	0	1	42.1119	418.888	379	1	3	1	24.17	0.08
41590	0	0	0	0	0	0	0	42.1119	418.888	379	0	2	0	24.43	0.26
41591	0	0	0	0	0	0	0	42.1119	418.888	379	0	2	0	24.6	0.17
41592	0	1	0	0	1	0	1	42.1119	419.888	380	1	3	1	24.39	-0.210001
41593	0	1	0	0	1	0	1	42.1119	420.888	381	1	3	1	24.52	0.130001
41594	0	2	0	0	2	0	1	42.1119	421.888	382	1	3	2	24.52	0
41595	0	0	0	0	0	0	0	42.1119	421.888	382	0	2	0	24.52	0
41596	0.55	2	0	0	2	0	1	42.1119	422.888	383	1	3	2	24.6	0.08
41597	0	2	0	0	2	0	1	42.1119	423.888	384	1	3	2	24.7	0.100001
41598	0	1	0	0	1	0	1	42.1119	424.888	385	1	3	1	24.56	-0.140002
41599	-0.1	1	1	0	0	1	0	43.1119	424.888	384	-1	1	1	25.23	0.670001
41600	0.3	4	0	0	4	0	1	43.1119	425.888	385	1	3	4	23.87	-1.36
41601	-0.166667	2	1	0	1	0.5	0.5	43.6119	426.388	384	-1	1	1	23.87	0
41602	0	0	0	0	0	0	0	43.6119	426.388	384	0	2	0	23.87	0
41603	0	1	0	0	1	0	1	43.6119	427.388	385	1	3	1	23.75	-0.120001
41604	0	1	0	0	1	0	1	43.6119	428.388	386	1	3	1	23.65	-0.1
41605	0	1	0	0	1	0	1	43.6119	429.388	387	1	3	1	23.9	0.25
41606	0	0	0	0	0	0	0	43.6119	429.388	387	0	2	0	23.9	0
41607	0	1	0	0	1	0	1	43.6119	430.388	388	1	3	1	23.84	-0.06
41608	0	1	0	0	1	0	1	43.6119	431.388	389	1	3	1	23.84	0
41609	0	0	0	0	0	0	0	43.6119	431.388	389	0	2	0	23.84	0
41610	0	0	0	0	0	0	0	43.6119	431.388	389	0	2	0	23.7	-0.139999
41611	0.5	2	0	0	2	0	1	43.6119	432.388	390	1	3	2	23.55	-0.150002
41612	0	3	0	0	3	0	1	43.6119	433.388	391	1	3	3	23.74	0.190001
41613	0	0	0	0	0	0	0	43.6119	433.388	391	0	2	0	24.26	0.52
41614	0.6	3	0	0	3	0	1	43.6119	434.388	392	1	3	3	24.82	0.56
41615	0	0	0	0	0	0	0	43.6119	434.388	392	0	2	0	24.82	0
41616	0.5	1	0	0	1	0	1	43.6119	435.388	393	1	3	1	24.82	0
41617	0	1	0	0	1	0	1	43.6119	436.388	394	1	3	1	24.93	0.11
41618	0	3	0	0	3	0	1	43.6119	437.388	395	1	3	3	24.82	-0.11
41619	0.125	2	0	0	2	0	1	43.6119	438.388	396	1	3	2	24.42	-0.4
41620	0	1	0	0	1	0	1	43.6119	439.388	397	1	3	1	24.47	0.049999
41621	0	2	0	0	2	0	1	43.6119	440.388	398	1	3	2	24.29	-0.179998
41622	0.25	6	0	0	6	0	1	43.6119	441.388	399	1	3	6	24.29	0
41623	0	0	0	0	0	0	0	43.6119	441.388	399	0	2	0	24.29	0
41624	0.634524	2	0	0	2	0	1	43.6119	442.388	400	1	3	2	24.45	0.16
41625	0.35	8	0	0	8	0	1	43.6119	443.388	401	1	3	8	24.66	0.209999
41626	1	7	0	0	7	0	1	43.6119	444.388	402	1	3	7	25.15	0.49
41627	0	1	0	0	1	0	1	43.6119	445.388	403	1	3	1	25.14	-0.010001
41628	-0.2	1	1	0	0	1	0	44.6119	445.388	402	-1	1	1	25.06	-0.08
41629	0	0	0	0	0	0	0	44.6119	445.388	402	0	2	0	25.06	0
41630	0	0	0	0	0	0	0	44.6119	445.388	402	0	2	0	25.06	0
41631	0.136364	1	0	0	1	0	1	44.6119	446.388	403	1	3	1	25.32	0.260001
41632	-0.2	1	1	0	0	1	0	45.6119	446.388	402	-1	1	1	25.43	0.11
41633	0	0	0	0	0	0	0	45.6119	446.388	402	0	2	0	25.43	0
41634	0	0	0	0	0	0	0	45.6119	446.388	402	0	2	0	25.7	0.270001
41635	0	0	0	0	0	0	0	45.6119	446.388	402	0	2	0	25.6	-0.100001
41636	0	1	0	0	1	0	1	45.6119	447.388	403	1	3	1	25.6	0
41637	0	0	0	0	0	0	0	45.6119	447.388	403	0	2	0	25.6	0
41638	0.468182	1	0	0	1	0	1	45.6119	448.388	404	1	3	1	25.85	0.25
41639	0	0	0	0	0	0	0	45.6119	448.388	404	0	2	0	25.96	0.109999
41640	0	0	0	0	0	0	0	45.6119	448.388	404	0	2	0	25.96	0
41641	0	0	0	0	0	0	0	45.6119	448.388	404	0	2	0	25.79	-0.169998
41642	0	0	0	0	0	0	0	45.6119	448.388	404	0	2	0	25.78	-0.01
41643	0	0	0	0	0	0	0	45.6119	448.388	404	0	2	0	25.78	0
41644	0	0	0	0	0	0	0	45.6119	448.388	404	0	2	0	25.78	0
41645	-0.2	2	1	0	1	0.5	0.5	46.1119	448.888	403	-1	1	1	25.46	-0.320002
41646	0	0	0	0	0	0	0	46.1119	448.888	403	0	2	0	25.59	0.130001
41647	0	0	0	0	0	0	0	46.1119	448.888	403	0	2	0	25.43	-0.16
41648	1.04167	10	1	0	9	0.1	0.9	46.2119	449.788	404	1	3	9	25.31	-0.120001
41649	0.2	3	1	0	2	0.333333	0.666667	46.5452	450.455	405	1	3	2	25.53	0.220002
41650	0	0	0	0	0	0	0	46.5452	450.455	405	0	2	0	25.53	0
41651	0.5	1	0	0	1	0	1	46.5452	451.455	406	1	3	1	25.53	0
41652	0.05	2	1	0	1	0.5	0.5	47.0452	451.955	405	-1	1	1	25.5	-0.030001
41653	0.3	3	0	0	3	0	1	47.0452	452.955	406	1	3	3	26.51	1.01
41654	-0.1	1	1	0	0	1	0	48.0452	452.955	405	-1	1	1	26.67	0.16
41655	0.60625	10	0	0	10	0	1	48.0452	453.955	406	1	3	10	26.54	-0.129999
41656	0	3	0	0	3	0	1	48.0452	454.955	407	1	3	3	25.85	-0.690001
41657	0	1	0	0	1	0	1	48.0452	455.955	408	1	3	1	25.85	0
41658	0	0	0	0	0	0	0	48.0452	455.955	408	0	2	0	25.85	0
41659	0	0	0	0	0	0	0	48.0452	455.955	408	0	2	0	25.85	0
41660	0	2	0	0	2	0	1	48.0452	456.955	409	1	3	2	25.59	-0.26
41661	0.166667	3	1	0	2	0.333333	0.666667	48.3786	457.621	410	1	3	2	25.31	-0.280001
41662	-0.2	1	1	0	0	1	0	49.3786	457.621	409	-1	1	1	25.13	-0.18
41663	0	0	0	0	0	0	0	49.3786	457.621	409	0	2	0	24.81	-0.32
41664	0	0	0	0	0	0	0	49.3786	457.621	409	0	2	0	24.81	0
41665	0	0	0	0	0	0	0	49.3786	457.621	409	0	2	0	24.81	0
41666	0	1	0	0	1	0	1	49.3786	458.621	410	1	3	1	24.72	-0.09
41667	0	0	0	0	0	0	0	49.3786	458.621	410	0	2	0	24.9	0.180001
41668	0	1	0	0	1	0	1	49.3786	459.621	411	1	3	1	24.68	-0.22
41669	0	0	0	0	0	0	0	49.3786	459.621	411	0	2	0	24.74	0.06
41670	0.3	3	1	0	2	0.333333	0.666667	49.7119	460.288	412	1	3	2	24.54	-0.199999
41671	0	0	0	0	0	0	0	49.7119	460.288	412	0	2	0	24.54	0
41672	0	0	0	0	0	0	0	49.7119	460.288	412	0	2	0	24.54	0
41673	0	1	0	0	1	0	1	49.7119	461.288	413	1	3	1	23.95	-0.59
41674	0.486364	4	0	0	4	0	1	49.7119	462.288	414	1	3	4	23.82	-0.130001
41675	0	2	0	0	2	0	1	49.7119	463.288	415	1	3	2	23.52	-0.3
41676	0	2	0	0	2	0	1	49.7119	464.288	416	1	3	2	23.99	0.47
41677	-0.05	1	1	0	0	1	0	50.7119	464.288	415	-1	1	1	24.21	0.219999
41678	0	0	0	0	0	0	0	50.7119	464.288	415	0	2	0	24.21	0
41679	0.35	1	0	0	1	0	1	50.7119	465.288	416	1	3	1	24.21	0
41680	0.125	6	1	0	5	0.166667	0.833333	50.8786	466.121	417	1	3	5	24.29	0.080002
41681	0.0222222	4	1	0	3	0.25	0.75	51.1286	466.871	418	1	3	3	24.47	0.179998
41682	0.5	1	0	0	1	0	1	51.1286	467.871	419	1	3	1	24.55	0.08
41683	-0.0833333	1	1	0	0	1	0	52.1286	467.871	418	-1	1	1	24.7	0.150002
41684	0.0681818	4	0	0	4	0	1	52.1286	468.871	419	1	3	4	24.76	0.059999
41685	0.1	1	0	0	1	0	1	52.1286	469.871	420	1	3	1	24.76	0
41686	-0.2	1	1	0	0	1	0	53.1286	469.871	419	-1	1	1	24.76	0
41687	0	0	0	0	0	0	0	53.1286	469.871	419	0	2	0	24.76	0
41688	0	2	0	0	2	0	1	53.1286	470.871	420	1	3	2	24.76	0
41689	-0.05	3	1	0	2	0.333333	0.666667	53.4619	471.538	421	1	3	2	24.5	-0.26
41690	0.207143	1	0	0	1	0	1	53.4619	472.538	422	1	3	1	24.74	0.24
41691	0	1	0	0	1	0	1	53.4619	473.538	423	1	3	1	24.42	-0.32
41692	0	0	0	0	0	0	0	53.4619	473.538	423	0	2	0	24.42	0
41693	0	0	0	0	0	0	0	53.4619	473.538	423	0	2	0	24.42	0
41694	0	1	0	0	1	0	1	53.4619	474.538	424	1	3	1	24.63	0.209999
41695	0	0	0	0	0	0	0	53.4619	474.538	424	0	2	0	24.62	-0.009998
41696	0	0	0	0	0	0	0	53.4619	474.538	424	0	2	0	24.8	0.179998
41697	0	1	0	0	1	0	1	53.4619	475.538	425	1	3	1	24.76	-0.039999
41698	-0.4	2	1	0	1	0.5	0.5	53.9619	476.038	424	-1	1	1	24.76	0
41699	0	1	0	0	1	0	1	53.9619	477.038	425	1	3	1	24.76	0
41700	-0.4	2	2	0	0	1	0	54.9619	477.038	424	-1	1	2	24.76	0
41701	0	1	0	0	1	0	1	54.9619	478.038	425	1	3	1	24.5	-0.26
41702	0.3375	5	2	0	3	0.4	0.6	55.3619	478.638	426	1	3	3	24.61	0.110001
41703	0	0	0	0	0	0	0	55.3619	478.638	426	0	2	0	24.5	-0.110001
41704	-0.131818	7	1	0	6	0.142857	0.857143	55.5048	479.495	427	1	3	6	24.63	0.129999
41705	0	0	0	0	0	0	0	55.5048	479.495	427	0	2	0	24.64	0.01
41706	0	1	0	0	1	0	1	55.5048	480.495	428	1	3	1	24.64	0
41707	-0.2	3	1	0	2	0.333333	0.666667	55.8381	481.162	429	1	3	2	24.64	0
41708	0.0181818	1	0	0	1	0	1	55.8381	482.162	430	1	3	1	24.84	0.200001
41709	0	3	0	0	3	0	1	55.8381	483.162	431	1	3	3	24.73	-0.11
41710	-0.2	1	1	0	0	1	0	56.8381	483.162	430	-1	1	1	24.76	0.03
41711	0.5	2	0	0	2	0	1	56.8381	484.162	431	1	3	2	24.57	-0.19
41712	0	0	0	0	0	0	0	56.8381	484.162	431	0	2	0	24.5	-0.07
41713	0	1	0	0	1	0	1	56.8381	485.162	432	1	3	1	24.5	0
41714	0	0	0	0	0	0	0	56.8381	485.162	432	0	2	0	24.5	0
41715	0.125	3	0	0	3	0	1	56.8381	486.162	433	1	3	3	24.7	0.200001
41716	0	1	0	0	1	0	1	56.8381	487.162	434	1	3	1	24.82	0.119999
41717	0	0	0	0	0	0	0	56.8381	487.162	434	0	2	0	25.02	0.2
41718	1.06818	7	1	0	6	0.142857	0.857143	56.981	488.019	435	1	3	6	25.43	0.41
41719	0	0	0	0	0	0	0	56.981	488.019	435	0	2	0	25.17	-0.26
41720	0	1	0	0	1	0	1	56.981	489.019	436	1	3	1	25.17	0
41721	0	1	0	0	1	0	1	56.981	490.019	437	1	3	1	25.17	0
41722	0	0	0	0	0	0	0	56.981	490.019	437	0	2	0	25.12	-0.049999
41723	0	6	0	0	6	0	1	56.981	491.019	438	1	3	6	25.46	0.339998
41724	0	1	0	0	1	0	1	56.981	492.019	439	1	3	1	25.38	-0.08
41725	0	0	0	0	0	0	0	56.981	492.019	439	0	2	0	25.31	-0.07
41726	0	0	0	0	0	0	0	56.981	492.019	439	0	2	0	25.62	0.310002
41727	0.2	2	0	0	2	0	1	56.981	493.019	440	1	3	2	25.62	0
41728	0	0	0	0	0	0	0	56.981	493.019	440	0	2	0	25.62	0
41729	0	0	0	0	0	0	0	56.981	493.019	440	0	2	0	25.81	0.189998
41730	0	0	0	0	0	0	0	56.981	493.019	440	0	2	0	25.99	0.180001
41731	0	0	0	0	0	0	0	56.981	493.019	440	0	2	0	25.89	-0.100001
41732	0.136364	10	0	0	10	0	1	56.981	494.019	441	1	3	10	26.41	0.520001
41733	0	1	0	0	1	0	1	56.981	495.019	442	1	3	1	26.16	-0.25
41734	0	1	0	0	1	0	1	56.981	496.019	443	1	3	1	26.16	0
41735	-0.7	1	1	0	0	1	0	57.981	496.019	442	-1	1	1	26.16	0
41736	0	0	0	0	0	0	0	57.981	496.019	442	0	2	0	26.49	0.33
41737	1.6	2	0	0	2	0	1	57.981	497.019	443	1	3	2	26.91	0.42
41738	0.8	1	0	0	1	0	1	57.981	498.019	444	1	3	1	26.98	0.07
41739	0	1	0	0	1	0	1	57.981	499.019	445	1	3	1	26.43	-0.55
41740	0.368182	6	2	0	4	0.333333	0.666667	58.3143	499.686	446	1	3	4	26.18	-0.25
41741	0	1	0	0	1	0	1	58.3143	500.686	447	1	3	1	26.18	0
41742	0	0	0	0	0	0	0	58.3143	500.686	447	0	2	0	26.18	0
41743	0	0	0	0	0	0	0	58.3143	500.686	447	0	2	0	26.56	0.379999
41744	0	0	0	0	0	0	0	58.3143	500.686	447	0	2	0	26.77	0.210001
41745	0	0	0	0	0	0	0	58.3143	500.686	447	0	2	0	26.93	0.16
41746	0	1	0	0	1	0	1	58.3143	501.686	448	1	3	1	27.04	0.110001
41747	0	0	0	0	0	0	0	58.3143	501.686	448	0	2	0	27.04	0
41748	0	2	0	0	2	0	1	58.3143	502.686	449	1	3	2	27.04	0
41749	0	0	0	0	0	0	0	58.3143	502.686	449	0	2	0	27.04	0
41750	0	0	0	0	0	0	0	58.3143	502.686	449	0	2	0	26.95	-0.09
41751	0.218182	6	3	0	3	0.5	0.5	58.8143	503.186	448	-1	1	3	26.84	-0.110001
41752	0.4	2	1	0	1	0.5	0.5	59.3143	503.686	447	-1	1	1	26.75	-0.09
41753	0.4	2	1	0	1	0.5	0.5	59.8143	504.186	446	-1	1	1	26.75	0
41754	0	0	0	0	0	0	0	59.8143	504.186	446	0	2	0	26.26	-0.49
41755	0.6	2	0	0	2	0	1	59.8143	505.186	447	1	3	2	26.26	0
41756	0	0	0	0	0	0	0	59.8143	505.186	447	0	2	0	26.26	0
41757	0	1	0	0	1	0	1	59.8143	506.186	448	1	3	1	26.33	0.07
41758	0.0181818	1	0	0	1	0	1	59.8143	507.186	449	1	3	1	26.48	0.15
41759	0	1	0	0	1	0	1	59.8143	508.186	450	1	3	1	26.69	0.210001
41760	0	0	0	0	0	0	0	59.8143	508.186	450	0	2	0	26.45	-0.24
41761	0.0181818	7	0	0	7	0	1	59.8143	509.186	451	1	3	7	26.41	-0.040001
41762	0	1	0	0	1	0	1	59.8143	510.186	452	1	3	1	26.41	0
41763	0	0	0	0	0	0	0	59.8143	510.186	452	0	2	0	26.41	0
41764	-0.0818182	3	1	0	2	0.333333	0.666667	60.1476	510.852	453	1	3	2	26.17	-0.24
41765	0.136364	3	0	0	3	0	1	60.1476	511.852	454	1	3	3	26.2	0.030001
41766	-0.163636	11	2	0	9	0.181818	0.818182	60.3294	512.671	455	1	3	9	26.37	0.17
41767	0.2	5	0	0	5	0	1	60.3294	513.671	456	1	3	5	26.34	-0.030001
41768	0	1	0	0	1	0	1	60.3294	514.671	457	1	3	1	26.3	-0.040001
41769	0	1	0	0	1	0	1	60.3294	515.671	458	1	3	1	26.3	0
41770	0	0	0	0	0	0	0	60.3294	515.671	458	0	2	0	26.3	0
41771	0	1	0	0	1	0	1	60.3294	516.671	459	1	3	1	26.37	0.070002
41772	0	2	0	0	2	0	1	60.3294	517.671	460	1	3	2	26.45	0.08
41773	0	0	0	0	0	0	0	60.3294	517.671	460	0	2	0	26.33	-0.120001
41774	0	0	0	0	0	0	0	60.3294	517.671	460	0	2	0	26.01	-0.32
41775	0	0	0	0	0	0	0	60.3294	517.671	460	0	2	0	25.82	-0.19
41776	0	1	0	0	1	0	1	60.3294	518.671	461	1	3	1	25.82	0
41777	0	0	0	0	0	0	0	60.3294	518.671	461	0	2	0	25.82	0
41778	0.168182	14	2	0	12	0.142857	0.857143	60.4723	519.528	462	1	3	12	26.04	0.220001
41779	0	0	0	0	0	0	0	60.4723	519.528	462	0	2	0	26.04	0
41780	0	0	0	0	0	0	0	60.4723	519.528	462	0	2	0	26.2	0.16
41781	0	0	0	0	0	0	0	60.4723	519.528	462	0	2	0	26.15	-0.050001
41782	0	0	0	0	0	0	0	60.4723	519.528	462	0	2	0	26.29	0.140001
41783	0	1	0	0	1	0	1	60.4723	520.528	463	1	3	1	26.29	0
41784	0	0	0	0	0	0	0	60.4723	520.528	463	0	2	0	26.29	0
41785	0	0	0	0	0	0	0	60.4723	520.528	463	0	2	0	26.29	0
41786	0	1	0	0	1	0	1	60.4723	521.528	464	1	3	1	26.71	0.419998
41787	0	0	0	0	0	0	0	60.4723	521.528	464	0	2	0	26.88	0.17
41788	0	0	0	0	0	0	0	60.4723	521.528	464	0	2	0	26.96	0.08
41789	0.154545	2	0	0	2	0	1	60.4723	522.528	465	1	3	2	27.32	0.360001
41790	0	1	0	0	1	0	1	60.4723	523.528	466	1	3	1	27.32	0
41791	0	0	0	0	0	0	0	60.4723	523.528	466	0	2	0	27.32	0
41792	0	5	0	0	5	0	1	60.4723	524.528	467	1	3	5	27.26	-0.06
41793	0	0	0	0	0	0	0	60.4723	524.528	467	0	2	0	27.66	0.4
41794	0	0	0	0	0	0	0	60.4723	524.528	467	0	2	0	27.6	-0.06
41795	0	0	0	0	0	0	0	60.4723	524.528	467	0	2	0	27.66	0.06
41796	0	5	0	0	5	0	1	60.4723	525.528	468	1	3	5	28.17	0.51
41797	0	1	0	0	1	0	1	60.4723	526.528	469	1	3	1	28.17	0
41798	0	0	0	0	0	0	0	60.4723	526.528	469	0	2	0	28.17	0
41799	0	5	2	0	3	0.4	0.6	60.8723	527.128	470	1	3	3	27.91	-0.26
41800	0	0	0	0	0	0	0	60.8723	527.128	470	0	2	0	28.24	0.33
41801	0.418182	1	0	0	1	0	1	60.8723	528.128	471	1	3	1	27.93	-0.31
41802	0	0	0	0	0	0	0	60.8723	528.128	471	0	2	0	27.96	0.029999
41803	0	0	0	0	0	0	0	60.8723	528.128	471	0	2	0	29.87	1.91
41804	0	1	0	0	1	0	1	60.8723	529.128	472	1	3	1	29.87	0
41805	0	1	0	0	1	0	1	60.8723	530.128	473	1	3	1	29.87	0
41806	0.418182	8	0	0	8	0	1	60.8723	531.128	474	1	3	8	30.01	0.139999
41807	0	1	0	0	1	0	1	60.8723	532.128	475	1	3	1	29.95	-0.059999
41808	0	1	0	0	1	0	1	60.8723	533.128	476	1	3	1	29.93	-0.020001
41809	0	0	0	0	0	0	0	60.8723	533.128	476	0	2	0	30.09	0.16
41810	1.525	2	0	0	2	0	1	60.8723	534.128	477	1	3	2	30.2	0.110001
41811	0	7	0	0	7	0	1	60.8723	535.128	478	1	3	7	30.2	0
41812	0	0	0	0	0	0	0	60.8723	535.128	478	0	2	0	30.2	0
41813	0	4	0	0	4	0	1	60.8723	536.128	479	1	3	4	30.23	0.029999
41814	0	0	0	0	0	0	0	60.8723	536.128	479	0	2	0	30.5	0.27
41815	0	0	0	0	0	0	0	60.8723	536.128	479	0	2	0	30.88	0.379999
41816	0	2	0	0	2	0	1	60.8723	537.128	480	1	3	2	30.78	-0.099998
41817	0	0	0	0	0	0	0	60.8723	537.128	480	0	2	0	30.93	0.149999
41818	0	1	0	0	1	0	1	60.8723	538.128	481	1	3	1	30.93	0
41819	0	0	0	0	0	0	0	60.8723	538.128	481	0	2	0	30.93	0
41820	0	2	0	0	2	0	1	60.8723	539.128	482	1	3	2	30.9	-0.03
41821	0	0	0	0	0	0	0	60.8723	539.128	482	0	2	0	30.98	0.08
41822	0	0	0	0	0	0	0	60.8723	539.128	482	0	2	0	30.98	0
41823	0	0	0	0	0	0	0	60.8723	539.128	482	0	2	0	31.14	0.159999
41824	0	0	0	0	0	0	0	60.8723	539.128	482	0	2	0	31.14	0
41825	0	1	0	0	1	0	1	60.8723	540.128	483	1	3	1	31.14	0
41826	0	0	0	0	0	0	0	60.8723	540.128	483	0	2	0	31.14	0
41827	0	1	0	0	1	0	1	60.8723	541.128	484	1	3	1	31.03	-0.109998
41828	0	1	0	0	1	0	1	60.8723	542.128	485	1	3	1	30.79	-0.24
41829	0	0	0	0	0	0	0	60.8723	542.128	485	0	2	0	30.89	0.099998
41830	-0.0469697	7	1	0	6	0.142857	0.857143	61.0152	542.985	486	1	3	6	31.26	0.370001
41831	0	0	0	0	0	0	0	61.0152	542.985	486	0	2	0	31.25	-0.01
41832	0	1	0	0	1	0	1	61.0152	543.985	487	1	3	1	31.25	0
41833	0	0	0	0	0	0	0	61.0152	543.985	487	0	2	0	31.25	0
41834	1.00152	3	0	0	3	0	1	61.0152	544.985	488	1	3	3	31.49	0.24
41835	0.958939	5	0	0	5	0	1	61.0152	545.985	489	1	3	5	31.71	0.219999
41836	0.5	1	0	0	1	0	1	61.0152	546.985	490	1	3	1	34.65	2.94
41837	0.195	1	0	0	1	0	1	61.0152	547.985	491	1	3	1	33.7	-0.950001
41838	-0.5	1	1	0	0	1	0	62.0152	547.985	490	-1	1	1	33.7	0
41839	0	1	0	0	1	0	1	62.0152	548.985	491	1	3	1	33.7	0
41840	0	0	0	0	0	0	0	62.0152	548.985	491	0	2	0	33.7	0
41841	0	0	0	0	0	0	0	62.0152	548.985	491	0	2	0	34.06	0.36
41842	0.191667	2	0	0	2	0	1	62.0152	549.985	492	1	3	2	34.79	0.73
41843	0	0	0	0	0	0	0	62.0152	549.985	492	0	2	0	34.5	-0.290001
41844	2	4	0	0	4	0	1	62.0152	550.985	493	1	3	4	34.25	-0.25
41845	0	0	0	0	0	0	0	62.0152	550.985	493	0	2	0	34.25	0
41846	0.5	2	0	0	2	0	1	62.0152	551.985	494	1	3	2	34.25	0
41847	0	1	0	0	1	0	1	62.0152	552.985	495	1	3	1	34.25	0
41848	0	1	0	0	1	0	1	62.0152	553.985	496	1	3	1	34.23	-0.02
41849	0	3	0	0	3	0	1	62.0152	554.985	497	1	3	3	34.19	-0.040001
41850	0	1	0	0	1	0	1	62.0152	555.985	498	1	3	1	34.35	0.159999
41851	0	3	0	0	3	0	1	62.0152	556.985	499	1	3	3	33.89	-0.459999
41852	0.0181818	1	0	0	1	0	1	62.0152	557.985	500	1	3	1	33.74	-0.149997
41853	0.5	3	0	0	3	0	1	62.0152	558.985	501	1	3	3	33.74	0
41854	-0.0518519	1	1	0	0	1	0	63.0152	558.985	500	-1	1	1	33.74	0
41855	0	0	0	0	0	0	0	63.0152	558.985	500	0	2	0	34.05	0.309997
41856	-0.155556	2	2	0	0	1	0	64.0152	558.985	499	-1	1	2	32.82	-1.23
41857	-0.03367	6	1	0	5	0.166667	0.833333	64.1818	559.818	500	1	3	5	32.85	0.029998
41858	0.0875	1	0	0	1	0	1	64.1818	560.818	501	1	3	1	32.68	-0.169998
41859	0	4	0	0	4	0	1	64.1818	561.818	502	1	3	4	32.6	-0.080002
41860	0	5	0	0	5	0	1	64.1818	562.818	503	1	3	5	32.6	0
41861	0	0	0	0	0	0	0	64.1818	562.818	503	0	2	0	32.6	0
41862	-0.1	6	1	0	5	0.166667	0.833333	64.3485	563.652	504	1	3	5	33.02	0.420002
41863	0	0	0	0	0	0	0	64.3485	563.652	504	0	2	0	33.13	0.110001
41864	0	0	0	0	0	0	0	64.3485	563.652	504	0	2	0	34.1	0.969997
41865	0	3	0	0	3	0	1	64.3485	564.652	505	1	3	3	33.94	-0.159999
41866	0	0	0	0	0	0	0	64.3485	564.652	505	0	2	0	34.17	0.229999
41867	0	2	0	0	2	0	1	64.3485	565.652	506	1	3	2	34.17	0
41868	0	0	0	0	0	0	0	64.3485	565.652	506	0	2	0	34.17	0
41869	0	1	0	0	1	0	1	64.3485	566.652	507	1	3	1	34.41	0.240002
41870	0	0	0	0	0	0	0	64.3485	566.652	507	0	2	0	34.34	-0.07
41871	0	0	0	0	0	0	0	64.3485	566.652	507	0	2	0	34.5	0.16
41872	-0.0818182	8	1	0	7	0.125	0.875	64.4735	567.527	508	1	3	7	35.15	0.650002
41873	0	0	0	0	0	0	0	64.4735	567.527	508	0	2	0	34.94	-0.210003
41874	0	1	0	0	1	0	1	64.4735	568.527	509	1	3	1	34.94	0
41875	0	0	0	0	0	0	0	64.4735	568.527	509	0	2	0	34.94	0
41876	0	0	0	0	0	0	0	64.4735	568.527	509	0	2	0	34.81	-0.129998
41877	0	0	0	0	0	0	0	64.4735	568.527	509	0	2	0	34.8	-0.010002
41878	0	0	0	0	0	0	0	64.4735	568.527	509	0	2	0	34.79	-0.009998
41879	0	1	0	0	1	0	1	64.4735	569.527	510	1	3	1	34.65	-0.139999
41880	0	0	0	0	0	0	0	64.4735	569.527	510	0	2	0	34.92	0.269996
41881	0	1	0	0	1	0	1	64.4735	570.527	511	1	3	1	34.92	0
41882	0	0	0	0	0	0	0	64.4735	570.527	511	0	2	0	34.92	0
41883	0	1	0	0	1	0	1	64.4735	571.527	512	1	3	1	34.92	0
41884	0	0	0	0	0	0	0	64.4735	571.527	512	0	2	0	34.57	-0.349998
41885	0	0	0	0	0	0	0	64.4735	571.527	512	0	2	0	34.57	0
41886	-0.0295455	4	1	0	3	0.25	0.75	64.7235	572.277	513	1	3	3	34.91	0.34
41887	0	1	0	0	1	0	1	64.7235	573.277	514	1	3	1	35	0.09
41888	0.0181818	2	0	0	2	0	1	64.7235	574.277	515	1	3	2	35	0
41889	0.9	2	0	0	2	0	1	64.7235	575.277	516	1	3	2	35	0
41890	0	1	0	0	1	0	1	64.7235	576.277	517	1	3	1	35.33	0.330002
41891	0	0	0	0	0	0	0	64.7235	576.277	517	0	2	0	34.91	-0.420002
41892	0	1	0	0	1	0	1	64.7235	577.277	518	1	3	1	35.02	0.11
41893	0	0	0	0	0	0	0	64.7235	577.277	518	0	2	0	35.02	0
41894	0	0	0	0	0	0	0	64.7235	577.277	518	0	2	0	34.62	-0.400001
41895	0	1	0	0	1	0	1	64.7235	578.277	519	1	3	1	34.62	0
41896	0	0	0	0	0	0	0	64.7235	578.277	519	0	2	0	34.62	0
41897	0	0	0	0	0	0	0	64.7235	578.277	519	0	2	0	34.54	-0.079998
41898	0.0181818	1	0	0	1	0	1	64.7235	579.277	520	1	3	1	34.93	0.389999
41899	0	2	0	0	2	0	1	64.7235	580.277	521	1	3	2	34.98	0.05
41900	0	0	0	0	0	0	0	64.7235	580.277	521	0	2	0	35.17	0.189998
[truncated: 1,566 more rows]

## Sheet: time series
Date	Open	High	Low	Close	Adj Close	Volume
2009-03-30	15.09	15.1	14.48	14.72	10.6858	55433000
2009-03-31	14.91	15.37	14.9	15.03	10.9108	62044500
2009-04-01	14.77	15.32	14.62	15.03	10.9108	75052800
2009-04-02	15.38	16	15.26	15.7	11.3972	77688000
2009-04-03	15.63	15.96	15.35	15.95	11.5787	51137100
2009-04-06	15.65	15.87	15.45	15.86	11.5133	47650800
2009-04-07	15.6	15.78	15.26	15.45	11.2157	52741800
2009-04-08	15.35	15.73	15.15	15.27	11.085	68332300
2009-04-09	15.62	16.07	15.6	15.98	11.6004	58560100
2009-04-13	15.81	16.09	15.56	15.98	11.6004	45423200
2009-04-14	15.98	16.39	15.8	16.01	11.6222	92083600
2009-04-15	15.36	15.68	15.11	15.62	11.3391	152727500
2009-04-16	15.84	15.93	15.4	15.89	11.5351	68775100
2009-04-17	15.88	15.89	15.45	15.6	11.3246	67299700
2009-04-20	15.36	15.37	15	15	10.889	66489000
2009-04-21	14.98	15.52	14.96	15.36	11.1504	85204200
2009-04-22	15.19	16.11	15.08	15.67	11.3754	95293600
2009-04-23	15.68	15.79	15.1	15.53	11.2738	74517400
2009-04-24	15.61	15.74	15.3	15.62	11.3391	67621900
2009-04-27	15.31	15.63	15.21	15.28	11.0923	64601800
2009-04-28	15.12	15.41	15.04	15.05	10.9253	55510200
2009-04-29	15.2	15.55	15.07	15.35	11.1431	60855600
2009-04-30	15.61	16.16	15.5	15.78	11.4552	77775200
2009-05-01	15.76	15.85	15.48	15.81	11.477	50861600
2009-05-04	16.29	16.74	16.14	16.66	12.0941	88096300
2009-05-05	16.53	16.53	15.93	16.16	11.8305	67894300
2009-05-06	16.43	16.44	15.97	16.12	11.8012	66328400
2009-05-07	16.31	16.37	15.48	15.77	11.545	90338200
2009-05-08	15.87	15.93	15.2	15.29	11.1936	94098000
2009-05-11	15.09	15.63	15	15.37	11.2522	69490100
2009-05-12	15.49	15.53	15	15.21	11.135	73714000
2009-05-13	15.36	15.47	15.09	15.13	11.0765	75872500
2009-05-14	15.16	15.69	15.15	15.54	11.3766	71224300
2009-05-15	15.54	15.61	15.15	15.19	11.1204	61813300
2009-05-18	15.32	15.55	15.18	15.52	11.362	44691600
2009-05-19	15.47	15.91	15.27	15.65	11.4572	59048200
2009-05-20	15.81	16.05	15.49	15.58	11.4059	60337700
2009-05-21	15.36	15.43	15.05	15.18	11.1131	59548500
2009-05-22	15.23	15.26	15.01	15.05	11.0179	44344900
2009-05-26	15.01	15.51	15	15.48	11.3327	64342900
2009-05-27	15.5	15.86	15.34	15.46	11.3181	60488000
2009-05-28	15.56	15.72	15.15	15.72	11.5084	59109200
2009-05-29	15.75	15.79	15.24	15.72	11.5084	77293300
2009-06-01	16.03	16.59	15.97	16.5	12.0794	75465600
2009-06-02	16.25	16.54	16.05	16.19	11.8525	58397000
2009-06-03	15.97	16.04	15.72	15.94	11.6695	49799000
2009-06-04	15.98	16.25	15.88	16.13	11.8086	49080500
2009-06-05	16.3	16.45	15.79	15.92	11.6548	62834200
2009-06-08	15.86	16.1	15.61	15.92	11.6548	44070000
2009-06-09	16.21	16.61	16.13	16.42	12.0209	64051300
2009-06-10	16.58	16.61	16.15	16.46	12.0501	48782300
2009-06-11	16.49	16.7	16.3	16.35	11.9696	53221200
2009-06-12	16.24	16.31	16.02	16.31	11.9403	47621900
2009-06-15	16.05	16.17	15.72	15.98	11.6987	60420500
2009-06-16	16.05	16.19	15.8	15.86	11.6109	54084700
2009-06-17	15.83	16.29	15.81	16.14	11.8159	59351300
2009-06-18	16.16	16.22	15.84	15.87	11.6182	57990500
2009-06-19	16.05	16.18	15.85	16.01	11.7207	71511000
2009-06-22	15.9	16.17	15.63	15.68	11.4791	70833600
2009-06-23	15.88	15.99	15.61	15.81	11.5743	70659600
2009-06-24	16.04	16.32	15.99	16.1	11.7866	53321600
2009-06-25	16.05	16.35	15.91	16.31	11.9403	55503100
2009-06-26	16.18	16.43	16.14	16.29	11.9257	70252000
2009-06-29	16.45	16.66	16.27	16.38	11.9916	59308200
2009-06-30	16.38	16.64	16.24	16.55	12.116	67489500
2009-07-01	16.67	17.31	16.67	17.04	12.4748	92515000
2009-07-02	16.87	16.95	16.68	16.72	12.2405	54945500
2009-07-06	16.61	16.84	16.37	16.54	12.1087	47324300
2009-07-07	16.83	16.93	16.2	16.25	11.8964	69194600
2009-07-08	16.31	16.36	15.78	15.94	11.6695	80897100
2009-07-09	16.09	16.28	15.96	16.02	11.728	65658200
2009-07-10	15.98	16.22	15.86	16.04	11.7427	51148600
2009-07-13	16.15	16.54	15.9	16.49	12.0721	61791800
2009-07-14	16.5	16.89	16.46	16.83	12.321	95548700
2009-07-15	17.99	18.19	17.72	18.05	13.2142	186137900
2009-07-16	17.94	18.59	17.94	18.5	13.5436	90052900
2009-07-17	18.5	18.81	18.25	18.79	13.7559	84212400
2009-07-20	18.86	18.93	18.52	18.9	13.8364	77865900
2009-07-21	18.9	18.92	18.51	18.9	13.8364	63780400
2009-07-22	18.87	19.28	18.84	19.14	14.0121	141096200
2009-07-23	19.09	19.58	18.99	19.48	14.261	151443300
2009-07-24	19.13	19.4	19.01	19.36	14.1732	51683400
2009-07-27	19.29	19.49	19.15	19.47	14.2537	42326100
2009-07-28	19.29	19.46	19.05	19.37	14.1805	60037100
2009-07-29	19.29	19.44	19.11	19.4	14.2025	50331700
2009-07-30	19.57	19.8	19.3	19.33	14.1512	60640900
2009-07-31	19.34	19.56	19.25	19.25	14.0927	47557600
2009-08-03	19.48	19.56	19.18	19.37	14.1805	44330800
2009-08-04	19.21	19.38	19.15	19.32	14.1439	46880800
2009-08-05	19.27	19.3	18.86	18.86	13.9079	60035000
2009-08-06	18.93	19.18	18.56	18.7	13.7899	66862100
2009-08-07	18.91	19	18.5	18.5	13.6425	59429500
2009-08-10	18.6	18.83	18.56	18.76	13.8342	46899600
2009-08-11	18.7	18.95	18.62	18.64	13.7457	32772600
2009-08-12	18.69	19.09	18.66	18.81	13.8711	52940100
2009-08-13	18.97	19.08	18.78	19.05	14.048	44091800
2009-08-14	18.97	19	18.58	18.77	13.8416	43590800
2009-08-17	18.43	18.58	18.41	18.45	13.6056	48360500
2009-08-18	18.5	18.87	18.46	18.77	13.8416	42482600
2009-08-19	18.55	18.89	18.51	18.8	13.8637	48165500
2009-08-20	18.73	18.81	18.56	18.71	13.7973	44858000
2009-08-21	18.89	18.92	18.55	18.89	13.9301	55163300
2009-08-24	18.97	19	18.66	18.76	13.8342	38709600
2009-08-25	18.76	19.25	18.74	19.1	14.0849	62060100
2009-08-26	19.21	19.49	19.13	19.43	14.3283	61587600
2009-08-27	19.35	19.53	19.16	19.47	14.3578	51412600
2009-08-28	20.26	20.65	20.17	20.25	14.933	105102800
2009-08-31	20.09	20.38	19.97	20.32	14.9846	53486200
2009-09-01	20.22	20.58	19.66	19.72	14.5421	74478300
2009-09-02	19.62	19.83	19.47	19.47	14.3578	41572500
2009-09-03	19.61	19.63	19.23	19.42	14.3209	47507500
2009-09-04	19.43	19.69	19.28	19.64	14.4831	47277800
2009-09-08	19.88	19.99	19.55	19.8	14.6011	45582000
2009-09-09	19.8	20.15	19.61	19.93	14.697	48804700
2009-09-10	19.88	20.08	19.65	19.76	14.5716	49461000
2009-09-11	19.9	19.94	19.37	19.51	14.3873	59413200
2009-09-14	19.31	19.49	19.28	19.36	14.2766	52416900
2009-09-15	19.54	19.71	19.36	19.55	14.4168	48283500
2009-09-16	19.7	19.75	19.44	19.65	14.4905	49554100
2009-09-17	19.63	19.89	19.22	19.41	14.3135	64594100
2009-09-18	19.52	19.7	19.37	19.56	14.4241	53493800
2009-09-21	19.47	19.76	19.42	19.54	14.4094	36161000
2009-09-22	19.63	19.73	19.45	19.53	14.402	38173500
2009-09-23	19.63	20.24	19.6	19.88	14.6601	72090600
2009-09-24	19.9	20	19.45	19.54	14.4094	52362100
2009-09-25	19.45	19.59	19.3	19.37	14.284	39476400
2009-09-28	19.41	19.93	19.4	19.74	14.5569	37809400
2009-09-29	19.67	19.78	19.44	19.48	14.3651	42035200
2009-09-30	19.61	19.79	19.25	19.57	14.4315	64725300
2009-10-01	19.49	19.53	18.89	18.9	13.9374	70648800
2009-10-02	18.95	19.22	18.95	18.97	13.989	58171800
2009-10-05	19.12	19.27	18.95	19.1	14.0849	56630400
2009-10-06	19.3	19.78	19.28	19.63	14.4758	74185400
2009-10-07	19.63	19.87	19.47	19.75	14.5642	49526400
2009-10-08	19.74	19.98	19.5	19.88	14.6601	74199400
2009-10-09	19.84	20.32	19.81	20.17	14.874	55944900
2009-10-12	20.38	20.65	20.24	20.4	15.0436	65087300
2009-10-13	20.51	20.69	20.35	20.49	15.1099	116652700
2009-10-14	21.26	21.27	20.78	20.83	15.3607	164972400
2009-10-15	20.81	20.93	20.54	20.67	15.2427	80532900
2009-10-16	20.47	20.57	20.02	20.18	14.8813	75760800
2009-10-19	20.29	20.48	20.05	20.41	15.0509	68147600
2009-10-20	20.47	20.58	20.11	20.18	14.8813	67829000
2009-10-21	20.17	20.42	19.66	19.86	14.6454	88171800
2009-10-22	19.87	20.18	19.62	20.12	14.8371	66659000
2009-10-23	20.4	20.4	19.61	19.78	14.5864	82639200
2009-10-26	19.78	20.04	19.56	19.83	14.6232	63005700
2009-10-27	20.01	20.13	19.67	19.74	14.5569	68171500
2009-10-28	19.6	19.75	19.02	19.03	14.0333	87595200
2009-10-29	19.17	19.41	19.1	19.22	14.1734	77273500
2009-10-30	19.31	19.34	18.74	19.11	14.0923	92276300
2009-11-02	19.05	19.15	18.75	19.01	14.0185	63613700
2009-11-03	18.63	18.65	18.31	18.5	13.6425	101618400
2009-11-04	18.61	18.83	18.5	18.59	13.8134	85837100
2009-11-05	18.72	19.11	18.62	18.89	14.0363	66146600
2009-11-06	18.81	19.11	18.74	18.93	14.066	44158900
2009-11-09	19.15	19.46	19.12	19.46	14.4598	51383100
2009-11-10	19.43	19.69	19.42	19.5	14.4895	59517800
2009-11-11	19.65	19.9	19.64	19.84	14.7422	61333700
2009-11-12	20	20.5	19.63	19.68	14.6233	77009600
2009-11-13	19.72	19.95	19.58	19.82	14.7273	43957400
2009-11-16	20.11	20.32	20.01	20.23	15.032	64782200
2009-11-17	20.1	20.35	20	20.32	15.0988	37596600
2009-11-18	20.24	20.28	20	20.12	14.9502	43215700
2009-11-19	19.4	19.4	18.95	19.3	14.3409	108665100
2009-11-20	19.16	19.31	19.08	19.24	14.2963	49130500
2009-11-23	19.48	19.5	19.32	19.4	14.4152	42994500
2009-11-24	19.44	19.5	19.25	19.39	14.4078	52428500
2009-11-25	19.49	19.5	19.28	19.34	14.3707	46706900
2009-11-27	18.91	19.25	18.82	19.11	14.1998	35747700
2009-11-30	19.11	19.26	19	19.2	14.2666	48593600
2009-12-01	19.46	19.69	19.45	19.66	14.6084	47225800
2009-12-02	19.7	19.84	19.55	19.72	14.653	35774000
2009-12-03	19.76	20.08	19.7	19.87	14.7645	49758300
2009-12-04	20.19	20.59	20.15	20.46	15.2029	86311300
2009-12-07	20.21	20.51	20.19	20.37	15.136	47082900
2009-12-08	20.25	20.28	19.8	19.99	14.8536	63988900
2009-12-09	19.99	20.08	19.71	20.01	14.8685	53660100
2009-12-10	20.16	20.23	20.03	20.15	14.9725	43211800
2009-12-11	20.2	20.23	19.81	19.9	14.7868	39141600
2009-12-14	20.02	20.11	19.9	19.98	14.8462	35705000
2009-12-15	19.84	20.06	19.68	19.8	14.7125	43142500
2009-12-16	19.5	19.8	19.28	19.38	14.4004	96648500
2009-12-17	19.24	19.29	19.07	19.07	14.17	52267400
2009-12-18	19.21	19.71	19.1	19.63	14.5861	98974800
2009-12-21	19.98	20.33	19	20.09	14.9279	56874600
2009-12-22	20.15	20.3	19.95	20.04	14.8908	36092900
2009-12-23	20.06	20.24	20.03	20.1	14.9354	30573800
2009-12-24	20.2	20.35	20.18	20.33	15.1063	12189200
2009-12-28	20.41	20.5	20.16	20.3	15.084	27397000
2009-12-29	20.41	20.48	20.23	20.4	15.1583	29331800
2009-12-30	20.25	20.6	20.25	20.59	15.2995	26273600
2009-12-31	20.6	20.72	20.4	20.4	15.1583	26429200
2010-01-04	20.79	21.03	20.73	20.88	15.515	47800900
2010-01-05	20.94	20.99	20.6	20.87	15.5075	52357700
2010-01-06	20.81	20.93	20.67	20.8	15.4555	40037400
2010-01-07	20.73	20.76	20.34	20.6	15.3069	54041500
2010-01-08	20.54	20.89	20.4	20.83	15.4778	48234700
2010-01-11	21.11	21.15	20.82	20.95	15.567	51086400
2010-01-12	20.87	20.9	20.38	20.61	15.3143	69958400
2010-01-13	20.72	21.08	20.44	20.96	15.5744	71446700
2010-01-14	21.11	21.55	21.05	21.48	15.9608	150821600
2010-01-15	21.39	21.4	20.77	20.8	15.4555	198078600
2010-01-19	20.9	21.17	20.85	21.05	15.6413	82573500
2010-01-20	20.99	21.14	20.85	21.08	15.6636	65670100
2010-01-21	21.15	21.31	20.68	20.84	15.4852	73633300
2010-01-22	20.77	20.79	19.81	19.91	14.7942	116302400
2010-01-25	20.24	20.58	20.14	20.32	15.0988	73785600
2010-01-26	20.18	20.38	19.95	20	14.8611	65298900
2010-01-27	20	20.33	19.82	20.24	15.0394	74926200
2010-01-28	20.3	20.39	19.68	19.92	14.8016	76974600
2010-01-29	20.13	20.23	19.3	19.4	14.4152	96053900
2010-02-01	19.47	19.75	19.44	19.61	14.5713	50338300
2010-02-02	19.68	20.04	19.56	19.91	14.7942	63332500
2010-02-03	19.78	19.88	19.47	19.68	14.7403	45582300
2010-02-04	19.57	19.58	18.95	19.02	14.2459	90931100
2010-02-05	19.1	19.58	19	19.47	14.583	88711700
2010-02-08	19.48	19.79	19.3	19.35	14.4931	62563200
2010-02-09	19.64	19.89	19.44	19.65	14.7178	69454100
2010-02-10	19.59	19.87	19.45	19.69	14.7478	56250600
2010-02-11	19.63	20.2	19.55	20.06	15.0249	58837300
2010-02-12	19.96	20.68	19.79	20.43	15.302	91108900
2010-02-16	20.62	20.85	20.55	20.72	15.5192	69083400
2010-02-17	20.86	20.86	20.53	20.66	15.4743	47296700
2010-02-18	20.64	20.85	20.55	20.84	15.6091	42613600
2010-02-19	20.72	20.97	20.58	20.82	15.5941	40760000
2010-02-22	20.95	20.96	20.65	20.87	15.6316	38730600
2010-02-23	20.84	20.95	20.29	20.39	15.2721	62245300
2010-02-24	20.52	20.81	20.5	20.7	15.5042	51070100
2010-02-25	20.37	20.66	20.22	20.63	15.4518	48789400
2010-02-26	20.6	20.68	20.43	20.53	15.3769	47795300
2010-03-01	20.68	20.94	20.62	20.87	15.6316	51203300
2010-03-02	20.99	21.09	20.58	20.7	15.5042	59399000
2010-03-03	20.76	20.82	20.44	20.52	15.3694	49909900
2010-03-04	20.6	20.61	20.26	20.53	15.3769	62750100
2010-03-05	20.66	20.84	20.45	20.79	15.5716	45879700
2010-03-08	20.81	20.88	20.7	20.77	15.5567	35742100
2010-03-09	20.68	21.2	20.66	20.94	15.684	83168700
2010-03-10	20.95	21.29	20.91	21.19	15.8713	58435600
2010-03-11	21.14	21.27	20.99	21.25	15.9162	53778700
2010-03-12	21.31	21.37	21.18	21.27	15.9312	39584500
2010-03-15	21.16	21.32	21.05	21.17	15.8563	34378000
2010-03-16	21.23	22.04	21.2	22.01	16.4854	123060900
2010-03-17	22.06	22.35	21.91	22.24	16.6577	77805900
2010-03-18	22.19	22.35	22.01	22.2	16.6277	54458500
2010-03-19	22.25	22.39	21.81	21.99	16.4704	77998500
2010-03-22	21.87	22.3	21.84	22.24	16.6577	47405700
2010-03-23	22.39	22.75	22.36	22.67	16.9798	64740900
2010-03-24	22.53	22.67	22.32	22.43	16.8	54729000
2010-03-25	22.69	22.73	22.31	22.35	16.7401	52428700
2010-03-26	22.43	22.59	22.07	22.24	16.6577	45700500
2010-03-29	22.42	22.49	22.26	22.33	16.7251	34467900
2010-03-30	22.4	22.54	22.18	22.34	16.7326	37886300
2010-03-31	22.32	22.5	22.2	22.29	16.6951	45983800
2010-04-01	22.4	22.64	22.2	22.39	16.7701	45491000
2010-04-05	22.48	22.65	22.34	22.59	16.9198	34942900
2010-04-06	22.43	22.48	22.26	22.4	16.7775	47056500
2010-04-07	22.43	22.68	22.25	22.45	16.815	62539800
2010-04-08	22.38	22.41	22.16	22.31	16.7101	40824500
2010-04-09	22.4	22.57	22.36	22.55	16.8899	45528700
2010-04-12	22.69	22.73	22.44	22.54	16.8824	49353000
2010-04-13	22.65	22.82	22.47	22.77	17.0547	122395600
2010-04-14	23.57	23.69	23.27	23.52	17.6164	159980600
2010-04-15	23.83	24.37	23.8	24.22	18.1407	110819600
2010-04-16	24.06	24.16	23.77	23.92	17.916	102974900
2010-04-19	23.91	24.04	23.54	24	17.9759	71310800
2010-04-20	24.2	24.25	23.9	24.12	18.0658	65991400
2010-04-21	24.1	24.13	23.54	23.8	17.8261	73899300
2010-04-22	23.55	24.06	23.32	23.99	17.9684	73666100
2010-04-23	23.95	24.06	23.73	24.04	18.0059	56963700
2010-04-26	24.08	24.13	23.81	23.82	17.8411	57727600
2010-04-27	23.73	23.88	23.3	23.35	17.4891	78937600
2010-04-28	23.41	23.46	22.91	23.26	17.4217	109052100
2010-04-29	23.33	23.51	23.3	23.49	17.5939	59059400
2010-04-30	23.45	23.46	22.81	22.84	17.1071	81864000
2010-05-03	22.98	23.44	22.9	23.26	17.4217	55449900
2010-05-04	22.93	22.95	22.4	22.56	16.8974	90704300
2010-05-05	22.1	22.38	21.9	22.17	16.7224	96854100
2010-05-06	22.15	22.38	19.9	21.51	16.2246	160695900
2010-05-07	21.26	21.7	20.46	21.31	16.0737	139360500
2010-05-10	22.29	22.56	22.16	22.55	17.009	112607400
2010-05-11	22.32	22.86	22.1	22.28	16.8054	102689700
2010-05-12	22.6	23.14	22.49	23.09	17.4163	83343400
2010-05-13	23.03	23.17	22.36	22.5	16.9713	62099000
2010-05-14	22.19	22.21	21.53	21.89	16.5112	83526200
2010-05-17	21.75	22.05	21.41	22.02	16.6092	64550400
2010-05-18	22.14	22.23	21.33	21.43	16.1642	76636100
2010-05-19	21.52	21.71	21	21.6	16.2924	89530600
2010-05-20	21.02	21.24	20.63	20.79	15.6815	106551000
2010-05-21	20.41	21.17	20.18	20.91	15.772	111769100
2010-05-24	20.95	21.22	20.61	20.67	15.591	56436100
2010-05-25	20.12	20.87	20.03	20.85	15.7267	96151400
2010-05-26	21.1	21.5	20.7	20.7	15.6136	85666800
2010-05-27	21.16	21.8	21.12	21.76	16.4131	83236800
2010-05-28	21.68	21.75	21.23	21.42	16.1567	72712600
2010-06-01	21.3	21.74	21.13	21.18	15.9756	57164500
2010-06-02	21.39	21.83	21.16	21.81	16.4508	61537200
2010-06-03	21.96	22	21.47	21.9	16.5187	54614400
2010-06-04	21.54	21.6	20.79	20.95	15.8022	67919400
2010-06-07	20.94	21.03	20.24	20.31	15.3194	65435200
2010-06-08	20.22	20.23	19.74	20.18	15.2214	91377800
2010-06-09	20.39	20.6	19.86	19.93	15.0328	58981200
2010-06-10	20.35	20.6	20.25	20.55	15.5004	57168300
2010-06-11	20.31	20.75	20.28	20.64	15.5683	49491800
2010-06-14	20.95	21.14	20.82	20.89	15.7569	68877500
2010-06-15	21.11	21.56	21.01	21.48	16.2019	62082000
2010-06-16	21.41	21.65	21.21	21.49	16.2095	43764600
2010-06-17	21.59	21.69	21.2	21.52	16.2321	37270900
2010-06-18	21.56	21.65	21.18	21.4	16.1416	64872600
2010-06-21	21.67	21.69	21.06	21.19	15.9832	48844300
2010-06-22	21.13	21.33	20.86	20.98	15.8248	58831100
2010-06-23	20.94	21.02	20.66	20.81	15.6966	61352400
2010-06-24	20.62	20.79	20.2	20.32	15.327	62003900
2010-06-25	20.4	20.41	19.89	20.03	15.1082	94683200
2010-06-28	20.11	20.59	19.91	20.36	15.3571	54468400
2010-06-29	20	20.05	19.65	19.79	14.9272	79050800
2010-06-30	19.7	20.03	19.4	19.45	14.6707	64294700
2010-07-01	19.43	19.62	19	19.25	14.5199	88020000
2010-07-02	19.21	19.37	18.96	19.2	14.4822	58093400
2010-07-06	19.55	19.76	19.25	19.48	14.6934	60697600
2010-07-07	19.46	20.17	19.39	20.14	15.1912	72806800
2010-07-08	20.34	20.36	19.83	20.1	15.161	65407600
2010-07-09	20.06	20.28	19.96	20.24	15.2666	52843800
2010-07-12	20.31	20.65	20.3	20.57	15.5155	56587900
2010-07-13	20.97	22.28	20.82	21.01	15.8474	103191800
2010-07-14	22.06	22.25	21.28	21.36	16.1114	199002600
2010-07-15	21.34	21.59	21.01	21.51	16.2246	118558200
2010-07-16	21.43	21.48	21	21.02	15.855	80451500
2010-07-19	21.17	21.61	21.16	21.59	16.2849	63430400
2010-07-20	21.16	21.73	21.1	21.65	16.3302	72666400
2010-07-21	21.57	21.65	21.18	21.26	16.036	71775300
2010-07-22	21.35	21.98	21.34	21.78	16.4282	74465500
2010-07-23	21.64	21.72	21.33	21.69	16.3603	62115500
2010-07-26	21.68	21.74	21.41	21.71	16.3754	50929500
2010-07-27	21.68	21.74	21.39	21.58	16.2774	53975800
2010-07-28	21.64	21.69	21.29	21.33	16.0888	51673900
2010-07-29	21.39	21.48	20.76	21.03	15.8625	83811400
2010-07-30	20.77	20.92	20.58	20.6	15.5382	67395900
2010-08-02	20.9	21.28	20.73	21.15	15.953	50316200
2010-08-03	21.01	21.03	20.71	20.87	15.7418	60929200
2010-08-04	20.81	20.86	20.45	20.73	15.7555	85639700
2010-08-05	20.64	20.79	20.46	20.67	15.7099	44475000
2010-08-06	20.45	20.81	20.41	20.65	15.6947	50833800
2010-08-09	20.79	20.79	20.41	20.65	15.6947	46082800
2010-08-10	20.11	20.17	19.7	19.82	15.0639	136352400
2010-08-11	19.53	19.58	19.3	19.43	14.7675	99079200
2010-08-12	19.17	19.73	19.08	19.45	14.7827	86580600
2010-08-13	19.33	19.49	19.15	19.15	14.5546	57384800
2010-08-16	19.14	19.56	19.11	19.47	14.7979	48721100
2010-08-17	19.72	19.87	19.5	19.53	14.8435	60836400
2010-08-18	19.53	19.78	19.47	19.59	14.8891	58982400
2010-08-19	18.97	19.13	18.81	18.9	14.3646	159900400
2010-08-20	18.92	19	18.76	18.91	14.3722	95174400
2010-08-23	18.92	18.98	18.6	18.7	14.2126	71954400
2010-08-24	18.56	18.68	18.39	18.41	13.9922	75107400
2010-08-25	18.26	18.59	18.18	18.48	14.0454	63350600
2010-08-26	18.6	18.61	18.12	18.18	13.8174	69586000
2010-08-27	18.23	18.52	17.81	18.37	13.9618	135184300
2010-08-30	18.25	18.31	17.94	17.96	13.6502	73718900
2010-08-31	17.88	17.92	17.6	17.67	13.4298	111601400
2010-09-01	17.94	18.27	17.89	18.14	13.787	73611500
2010-09-02	18.23	18.33	18.08	18.28	13.8934	53192100
2010-09-03	18.52	18.59	18.2	18.43	14.0074	59143200
2010-09-07	18.36	18.41	18.05	18.12	13.7718	58636500
2010-09-08	18.04	18.05	17.75	17.9	13.6046	101747000
2010-09-09	18.05	18.08	17.93	18	13.6806	65019600
2010-09-10	17.95	18.1	17.84	17.97	13.6578	68814700
2010-09-13	18.22	18.56	18.2	18.56	14.1062	73870900
2010-09-14	18.53	18.8	18.34	18.74	14.243	64479500
2010-09-15	18.73	18.77	18.54	18.72	14.2278	56107300
2010-09-16	18.7	18.98	18.58	18.97	14.4178	69165800
2010-09-17	19.03	19.08	18.67	18.81	14.2962	70436600
2010-09-20	18.89	18.96	18.69	18.93	14.3874	44935100
2010-09-21	18.88	19.27	18.84	19.14	14.547	69131400
2010-09-22	19.04	19.25	18.89	19.01	14.4482	61569400
2010-09-23	18.85	19.31	18.75	18.98	14.4254	51954700
2010-09-24	19.23	19.45	19.18	19.42	14.7599	55749300
2010-09-27	19.4	19.43	19.18	19.24	14.623	51071000
2010-09-28	19.31	19.57	19.1	19.51	14.8283	61019600
2010-09-29	19.48	19.62	19.12	19.24	14.623	62484300
2010-09-30	19.34	19.6	19.11	19.2	14.5927	75382200
2010-10-01	19.47	20.35	18.88	19.32	14.6838	41275000
2010-10-04	19.25	19.3	18.77	18.87	14.3418	67082000
2010-10-05	19.08	19.29	19.03	19.15	14.5546	61004600
2010-10-06	19.21	19.37	19.13	19.31	14.6762	54990000
2010-10-07	19.37	19.54	19.21	19.4	14.7447	51794600
2010-10-08	19.4	19.58	19.21	19.52	14.8359	46528700
2010-10-11	19.59	19.75	19.53	19.56	14.8663	52722400
2010-10-12	19.65	19.8	19.44	19.77	15.0259	94743400
2010-10-13	19.98	20.03	19.16	19.24	14.623	173827300
2010-10-14	19.31	19.46	19.2	19.32	14.6838	59255900
2010-10-15	19.44	19.47	19.2	19.32	14.6838	64052800
2010-10-18	19.26	19.32	18.97	19.19	14.585	54985100
2010-10-19	19.01	19.39	18.9	19.21	14.6002	85409800
2010-10-20	19.3	19.78	19.29	19.64	14.9271	84884600
2010-10-21	19.75	19.86	19.57	19.76	15.0183	74287500
2010-10-22	19.79	19.93	19.75	19.84	15.0791	50129800
2010-10-25	19.95	20	19.8	19.87	15.1019	45769400
2010-10-26	19.79	20.11	19.73	20.04	15.2311	56344600
2010-10-27	19.93	20.2	19.81	20.19	15.3451	48151900
2010-10-28	20.29	20.53	20.02	20.47	15.5579	71144000
2010-10-29	20.45	20.56	20.01	20.05	15.2387	60774400
2010-11-01	20.35	20.67	20.34	20.57	15.6339	51593700
2010-11-02	20.64	20.7	20.29	20.34	15.4591	60959100
2010-11-03	20.34	20.52	20.22	20.48	15.6874	53044600
2010-11-04	20.66	21.02	20.56	20.97	16.0627	66048200
2010-11-05	21.01	21.29	20.97	21.24	16.2695	55960500
2010-11-08	21.34	21.5	21.17	21.23	16.2618	53006900
2010-11-09	21.2	21.35	21.03	21.16	16.2082	46639500
2010-11-10	21.15	21.17	20.82	21.04	16.1163	48072100
2010-11-11	20.69	21.23	20.55	21.21	16.2465	69682800
2010-11-12	21.44	21.81	21.33	21.53	16.4916	100662400
2010-11-15	21.65	21.66	21.26	21.3	16.3155	50076900
2010-11-16	21.13	21.27	20.88	21.07	16.1393	62890100
2010-11-17	21.02	21.22	20.93	21.08	16.1469	44262100
2010-11-18	21.05	21.24	20.92	21.02	16.101	68847000
2010-11-19	20.97	21.2	20.88	21.14	16.1929	49134200
2010-11-22	20.92	21.28	20.88	21.25	16.2772	40328600
2010-11-23	21.04	21.22	20.81	21.09	16.1546	44856200
2010-11-24	21.23	21.57	21.17	21.39	16.3844	42449700
2010-11-26	21.24	21.43	21.1	21.34	16.3461	19147500
2010-11-29	21.15	21.45	21.12	21.33	16.3384	46887900
2010-11-30	21.18	21.3	21.07	21.16	16.2082	52406500
2010-12-01	21.46	21.6	21.42	21.48	16.4533	52939300
2010-12-02	21.5	21.77	21.48	21.7	16.6219	48095800
2010-12-03	21.63	21.78	21.62	21.69	16.6142	43907400
2010-12-06	21.61	21.76	21.55	21.7	16.6219	31861200
2010-12-07	21.84	21.86	21.58	21.58	16.5299	46991400
2010-12-08	21.69	21.9	21.66	21.82	16.7138	68959600
2010-12-09	22.01	22.07	21.72	21.81	16.7061	79874700
2010-12-10	21.91	21.98	21.8	21.91	16.7827	52407700
2010-12-13	22.01	22.02	21.34	21.5	16.4687	78296300
2010-12-14	21.4	21.56	21.3	21.47	16.4457	41699300
2010-12-15	21.35	21.5	21.28	21.28	16.3001	42701400
2010-12-16	21.35	21.39	21.25	21.3	16.3155	35224900
2010-12-17	21.31	21.49	21.27	21.46	16.438	57138100
2010-12-20	21.39	21.43	21.2	21.23	16.2618	34211900
2010-12-21	21.27	21.27	21.08	21.1	16.1623	34102300
2010-12-22	20.95	21.02	20.81	20.89	16.0014	49206900
2010-12-23	20.84	20.92	20.7	20.84	15.9631	27960800
2010-12-27	20.75	20.86	20.65	20.84	15.9631	18604300
2010-12-28	20.81	20.93	20.76	20.88	15.9937	21169600
2010-12-29	20.94	21.06	20.88	20.94	16.0397	20848400
2010-12-30	20.95	21.08	20.93	21.02	16.101	18876000
2010-12-31	21.03	21.06	20.94	21.03	16.1086	15743700
2011-01-03	21.01	21.05	20.78	20.85	15.9708	58223800
2011-01-04	21.12	21.2	21.05	21.15	16.2006	75206200
2011-01-05	21.19	21.21	20.9	20.94	16.0397	61810500
2011-01-06	20.67	20.82	20.55	20.77	15.9095	116669000
2011-01-07	20.71	20.77	20.27	20.66	15.8252	74806100
2011-01-10	20.71	20.77	20.57	20.69	15.8482	51449700
2011-01-11	20.83	21.12	20.74	21.05	16.124	64452600
2011-01-12	21.27	21.33	21.07	21.3	16.3155	53380600
2011-01-13	21.26	21.32	21.08	21.29	16.3078	104066300
2011-01-14	21.35	21.42	20.97	21.08	16.1469	154888800
2011-01-18	21.03	21.2	20.94	21.08	16.1469	55272100
2011-01-19	21.07	21.13	20.95	21.01	16.0933	43339000
2011-01-20	20.94	20.95	20.62	20.95	16.0474	56170800
2011-01-21	20.95	21.04	20.81	20.82	15.9478	63697600
2011-01-24	21.03	21.24	20.93	21.24	16.2695	82375700
2011-01-25	21.28	21.57	21.17	21.55	16.5069	72327200
2011-01-26	21.77	21.9	21.66	21.75	16.6602	57196100
2011-01-27	21.76	21.94	21.65	21.75	16.6602	58069200
2011-01-28	21.76	21.89	21.35	21.46	16.438	55193100
2011-01-31	21.55	21.64	21.03	21.46	16.438	90844300
2011-02-01	21.49	21.7	21.28	21.48	16.4533	60971000
2011-02-02	21.48	21.71	21.47	21.56	16.5146	46928100
2011-02-03	21.41	21.65	21.3	21.57	16.6621	39846000
2011-02-04	21.47	21.7	21.43	21.68	16.7471	39353500
2011-02-07	21.74	21.86	21.63	21.69	16.7548	43643100
2011-02-08	21.65	21.68	21.4	21.64	16.7162	48215100
2011-02-09	21.53	21.6	21.42	21.46	16.5772	44601400
2011-02-10	21.43	21.84	21.35	21.8	16.8398	56661800
2011-02-11	21.63	21.85	21.52	21.76	16.8089	43716600
2011-02-14	21.63	21.8	21.5	21.57	16.6621	45134600
2011-02-15	21.48	21.55	21.28	21.45	16.5695	50640200
2011-02-16	21.57	21.88	21.43	21.75	16.8012	55214100
2011-02-17	21.68	22.06	21.67	21.97	16.9711	50185500
2011-02-18	22.09	22.21	22.01	22.14	17.1025	55060500
2011-02-22	21.95	22.19	21.73	21.81	16.8475	64515600
2011-02-23	21.7	21.72	21.01	21.15	16.3377	83648300
2011-02-24	21.1	21.41	21.03	21.29	16.4459	54496400
2011-02-25	21.52	22	21.46	21.86	16.8862	53475700
2011-02-28	21.75	21.84	21.37	21.47	16.5849	66390100
2011-03-01	21.61	21.69	21.35	21.39	16.5231	57987400
2011-03-02	21.42	21.7	21.4	21.49	16.6004	52192300
2011-03-03	21.66	21.88	21.65	21.79	16.8321	50504000
2011-03-04	21.88	22.08	21.4	21.56	16.6544	64664800
2011-03-07	21.69	21.74	21.08	21.21	16.3841	57520200
2011-03-08	21.26	21.26	21.02	21.13	16.3223	57165700
2011-03-09	21.08	21.34	20.94	21.2	16.3763	60415900
2011-03-10	20.94	21.02	20.72	20.79	16.0596	69121300
2011-03-11	20.63	20.96	20.61	20.87	16.1214	45640700
2011-03-14	20.66	20.88	20.62	20.84	16.0982	48954200
2011-03-15	20.23	20.33	20.01	20.18	15.5884	80464000
2011-03-16	20.03	20.37	19.71	19.81	15.3026	84812700
2011-03-17	20.02	20.06	19.8	19.9	15.3721	59048300
2011-03-18	19.98	20.15	19.88	19.93	15.3953	74001300
2011-03-21	19.9	20.39	19.88	20.19	15.5961	43392300
2011-03-22	20.18	20.21	19.98	20.15	15.5652	45962800
2011-03-23	20.09	20.36	20.01	20.29	15.6734	37924600
2011-03-24	20.51	20.51	20.28	20.38	15.7429	49378300
2011-03-25	20.3	20.6	20.21	20.37	15.7352	52478400
2011-03-28	20.44	20.66	20.33	20.34	15.712	37109400
2011-03-29	20.27	20.29	19.98	20.28	15.6657	59545200
2011-03-30	20.42	20.46	20.11	20.46	15.8047	54565700
2011-03-31	20.29	20.37	19.94	20.18	15.5884	87528000
2011-04-01	20.38	20.38	19.56	19.72	15.2331	82621500
2011-04-04	19.79	19.8	19.36	19.49	15.0554	69372800
2011-04-05	19.59	19.88	19.55	19.71	15.2254	62605700
2011-04-06	19.86	19.95	19.71	19.95	15.4108	56267400
2011-04-07	19.92	20.09	19.82	20.03	15.4725	51606400
2011-04-08	20.04	20.2	19.95	20.02	15.4648	46474900
2011-04-11	20.07	20.2	20.01	20.12	15.5421	43166300
2011-04-12	20.01	20.07	19.69	19.76	15.264	52110300
2011-04-13	19.88	19.95	19.72	19.78	15.2794	38977500
2011-04-14	19.64	19.66	19.41	19.58	15.1249	52706900
2011-04-15	19.6	19.75	19.53	19.75	15.2563	44283000
2011-04-18	19.53	19.74	19.45	19.62	15.1558	46481400
2011-04-19	19.67	19.98	19.62	19.86	15.3412	81426500
2011-04-20	21.21	21.44	20.94	21.41	16.5386	174554500
2011-04-21	21.39	21.49	21.19	21.46	16.5772	77640100
2011-04-25	21.37	22.01	21.33	21.94	16.948	81676700
2011-04-26	21.82	22.53	21.81	22.48	17.3651	105300000
2011-04-27	22.54	22.68	22.33	22.63	17.481	68452900
2011-04-28	22.45	22.87	22.45	22.8	17.6123	55000000
2011-04-29	22.8	23.19	22.63	23.15	17.8827	156189000
2011-05-02	23.02	23.18	22.81	22.91	17.6973	71970500
2011-05-03	22.81	23.46	22.67	23.23	17.9445	110500000
2011-05-04	23.05	23.56	22.72	23.5	18.2956	137107200
2011-05-05	23.43	23.86	23.17	23.61	18.3812	94292200
2011-05-06	23.46	23.59	23.13	23.25	18.1009	100005900
2011-05-09	23.13	23.2	22.65	22.76	17.7194	73296400
2011-05-10	22.85	23.2	22.82	23.03	17.9297	66314300
2011-05-11	23.29	23.63	23.2	23.41	18.2255	85800000
2011-05-12	23.25	23.83	23.23	23.71	18.4591	66300000
2011-05-13	23.66	23.8	23.36	23.41	18.2255	53099500
2011-05-16	23.32	23.95	23.27	23.64	18.4046	74471600
2011-05-17	23.37	23.57	23.08	23.55	18.3345	86074100
2011-05-18	23.6	23.96	23.52	23.88	18.5914	65592900
2011-05-19	23.32	23.87	23.2	23.54	18.3267	98367500
2011-05-20	23.46	23.54	23.15	23.22	18.0776	63124700
2011-05-23	22.92	23.03	22.76	22.86	17.7973	64900000
2011-05-24	22.89	22.91	22.59	22.61	17.6027	51736300
2011-05-25	22.52	22.83	22.41	22.68	17.6572	49375900
2011-05-26	22.62	22.64	22.45	22.5	17.517	44432200
2011-05-27	22.46	22.52	22.11	22.21	17.2913	67162300
2011-05-31	22.45	22.64	22.32	22.51	17.5248	59575300
2011-06-01	22.45	22.48	21.98	22	17.1278	56011400
2011-06-02	22.01	22.33	21.86	22.09	17.1978	53445700
2011-06-03	21.79	22.1	21.67	21.73	16.9176	53937700
2011-06-06	21.74	21.95	21.66	21.83	16.9954	49667100
2011-06-07	22.04	22.44	22	22.06	17.1745	60300000
2011-06-08	21.96	22.13	21.73	21.82	16.9876	49513200
2011-06-09	21.87	22.01	21.7	21.76	16.9409	36986100
2011-06-10	21.73	21.8	21.26	21.38	16.6451	53233300
2011-06-13	21.43	21.6	21.28	21.39	16.6529	43550000
2011-06-14	21.6	21.92	21.55	21.82	16.9876	51995000
2011-06-15	21.68	21.83	21.4	21.42	16.6762	48556700
2011-06-16	21.46	21.79	21.27	21.42	16.6762	53634800
2011-06-17	21.68	21.68	21.07	21.19	16.4972	96504000
2011-06-20	21.19	21.42	21.17	21.33	16.6062	37358400
2011-06-21	21.46	21.69	21.22	21.65	16.8553	55384300
2011-06-22	21.54	21.61	21.38	21.4	16.6606	37679600
2011-06-23	21.2	21.72	21.06	21.71	16.902	54189000
2011-06-24	21.61	21.74	21.18	21.2	16.5049	124407700
2011-06-27	21.17	21.48	21	21.34	16.6139	45183400
2011-06-28	21.42	21.54	21.26	21.49	16.7307	36515100
2011-06-29	21.53	21.57	21.31	21.39	16.6529	31660400
2011-06-30	21.48	22.22	21.48	22.16	17.2523	53930200
2011-07-01	22.21	22.58	22.1	22.53	17.5404	35837100
2011-07-05	22.69	22.69	22.36	22.44	17.4703	33358200
2011-07-06	22.45	22.82	22.44	22.75	17.7117	43269800
2011-07-07	22.89	23.39	22.86	23.23	18.0854	53107000
2011-07-08	22.96	23.2	22.81	23.09	17.9764	35838800
2011-07-11	22.84	22.98	22.73	22.85	17.7895	34663100
2011-07-12	22.62	22.72	22.24	22.45	17.4781	51048100
2011-07-13	22.57	22.73	22.32	22.48	17.5015	43265500
2011-07-14	22.56	22.7	22.21	22.27	17.338	47571900
2011-07-15	22.27	22.56	22.2	22.37	17.4158	49959400
2011-07-18	22.29	22.43	22.08	22.28	17.3458	45195400
2011-07-19	22.44	23.1	22.44	23.06	17.953	55706900
2011-07-20	23.1	23.22	22.9	22.99	17.8985	57158800
2011-07-21	22.35	22.88	22.17	22.81	17.7584	80125400
2011-07-22	22.94	23.25	22.78	23.13	18.0075	45085500
2011-07-25	22.94	23.28	22.8	23.03	17.9297	40716100
2011-07-26	23.03	23.15	22.83	22.9	17.8285	45573600
2011-07-27	22.65	22.75	22.35	22.53	17.5404	59198500
2011-07-28	22.47	22.88	22.33	22.55	17.556	36736700
2011-07-29	22.35	22.62	22.22	22.33	17.3847	51897500
2011-08-01	22.57	22.69	21.9	22.24	17.3146	51674300
2011-08-02	22.01	22.19	21.71	21.72	16.9098	56976600
2011-08-03	21.6	21.97	21.35	21.81	17.1456	65640300
2011-08-04	21.47	21.81	20.84	20.85	16.3909	86743900
2011-08-05	21	21.2	20.21	20.79	16.3438	101800300
2011-08-08	20.24	20.87	20.08	20.11	15.8092	137491600
2011-08-09	20.28	20.62	19.52	20.6	16.1944	116628500
2011-08-10	20.27	20.51	19.77	19.93	15.6677	95403800
2011-08-11	20.14	21	20.07	20.76	16.3202	75327100
2011-08-12	20.78	20.91	20.56	20.65	16.2337	54183200
2011-08-15	20.75	20.93	20.63	20.89	16.4224	46288900
2011-08-16	20.74	21.07	20.5	20.79	16.3438	44763700
2011-08-17	20.58	20.98	20.4	20.67	16.2494	51304900
2011-08-18	20.15	20.18	19.55	19.77	15.5419	92196400
2011-08-19	19.61	19.96	19.16	19.19	15.0859	79157400
2011-08-22	19.55	19.68	19.26	19.38	15.2353	48904000
2011-08-23	19.36	19.71	19.3	19.71	15.4947	54210800
2011-08-24	19.58	19.88	19.37	19.8	15.5655	53521400
2011-08-25	19.83	19.88	19.4	19.42	15.2668	51597200
2011-08-26	19.43	19.97	19.27	19.77	15.5419	53819400
2011-08-29	19.94	20.31	19.83	20.3	15.9586	40646100
2011-08-30	20.19	20.35	19.92	20.24	15.9114	39098800
2011-08-31	20.23	20.41	20.02	20.13	15.8249	55288500
2011-09-01	20.28	20.35	19.99	19.99	15.7149	40781200
2011-09-02	19.8	19.93	19.57	19.64	15.4397	42807600
2011-09-06	19.25	19.58	19.16	19.54	15.3611	44255600
2011-09-07	20.02	20.14	19.86	20.08	15.7856	46090100
2011-09-08	20.05	20.3	19.81	19.9	15.6441	42985100
2011-09-09	19.75	20.22	19.66	19.7	15.4869	61406600
2011-09-12	19.53	20.29	19.52	20.28	15.9428	53318000
2011-09-13	20.32	20.9	20.21	20.76	16.3202	60222400
2011-09-14	20.89	21.4	20.71	21.12	16.6032	58352700
2011-09-15	21.31	21.67	21.22	21.54	16.9334	53239300
2011-09-16	21.65	22.09	21.43	21.97	17.2714	90738900
2011-09-19	21.77	22.06	21.63	21.93	17.24	57738000
2011-09-20	21.99	22.47	21.86	22.2	17.4522	71495200
2011-09-21	22.18	22.5	21.9	21.94	17.2478	66811700
2011-09-22	21.55	21.9	21.34	21.62	16.9963	94232800
2011-09-23	21.39	22.27	21.22	22.16	17.4208	74135600
2011-09-26	22.16	22.44	21.79	22.24	17.4837	64847800
2011-09-27	22.5	22.98	22.37	22.54	17.7195	88219700
2011-09-28	22.61	22.71	22.3	22.31	17.5387	74789100
2011-09-29	22.38	22.6	21.87	22.21	17.4601	85510500
2011-09-30	21.93	22.07	21.33	21.34	16.7761	64453700
2011-10-03	21.18	21.4	20.57	20.62	16.2101	95768300
2011-10-04	20.45	21.27	20.4	21.22	16.6818	77896900
2011-10-05	21.25	21.97	21.06	21.85	17.1771	70932100
2011-10-06	21.92	22.05	21.67	22.03	17.3186	58483000
2011-10-07	22.07	22.5	21.91	22.29	17.523	58425800
2011-10-10	22.48	22.89	22.47	22.88	17.9868	40172800
2011-10-11	22.76	23	22.61	22.99	18.0733	50604700
2011-10-12	23	23.28	22.98	23.12	18.1755	59913300
2011-10-13	23.02	23.46	22.96	23.39	18.3877	51288900
2011-10-14	23.44	23.5	23.25	23.5	18.4742	44894100
2011-10-17	23.32	23.6	23.14	23.28	18.3012	47936100
2011-10-18	23.17	23.49	23.07	23.4	18.3956	85272200
2011-10-19	24.01	24.5	23.86	24.24	19.0559	139956200
2011-10-20	23.88	23.88	23.35	23.61	18.5607	88682000
2011-10-21	23.86	24.25	23.8	24.03	18.8908	123273100
2011-10-24	24.05	24.79	24.02	24.59	19.3311	138273600
2011-10-25	24.47	24.85	24.39	24.63	19.3625	60939200
2011-10-26	24.8	24.84	24.34	24.7	19.4176	58249900
2011-10-27	24.93	25.2	24.85	25.13	19.7556	84559200
2011-10-28	24.87	25.03	24.73	24.98	19.6377	44897400
2011-10-31	24.57	24.92	24.49	24.54	19.2918	43121800
2011-11-01	24.11	24.35	23.82	23.9	18.7886	68002400
2011-11-02	24.02	24.06	23.55	23.85	18.7493	56626000
2011-11-03	23.79	24.23	23.28	24.2	19.1935	58297700
2011-11-04	24.04	24.07	23.66	23.74	18.8286	46476000
2011-11-07	23.7	24.31	23.63	24.28	19.2569	51137900
2011-11-08	24.48	24.77	24.26	24.75	19.6297	55961900
2011-11-09	24.24	24.32	23.8	23.84	18.908	56872200
2011-11-10	24.14	24.25	23.74	24.06	19.0824	45508700
2011-11-11	24.31	24.9	24.3	24.85	19.709	43867200
2011-11-14	24.78	24.9	24.48	24.63	19.5345	49418100
2011-11-15	24.66	25.46	24.62	25.34	20.0976	77391300
2011-11-16	25.13	25.5	24.88	24.94	19.7804	74241700
2011-11-17	24.9	24.95	24.12	24.34	19.3045	62125300
2011-11-18	24.17	24.43	24.02	24.29	19.2649	45683600
2011-11-21	24.03	24.15	23.35	23.57	18.6938	58579300
2011-11-22	23.38	23.53	23.09	23.24	18.4321	48479200
2011-11-23	23.04	23.14	22.69	22.7	18.0038	52698400
2011-11-25	22.55	23.22	22.51	22.73	18.0276	28346900
2011-11-28	23.28	23.57	23.25	23.46	18.6066	39753000
2011-11-29	23.49	23.9	23.42	23.58	18.7018	44191100
2011-11-30	24.28	24.94	24.23	24.91	19.7566	73450200
2011-12-01	24.87	24.97	24.4	24.92	19.7645	51820400
2011-12-02	25.01	25.14	24.6	24.64	19.5425	41486500
2011-12-05	25.03	25.2	24.79	25.01	19.8359	42526800
2011-12-06	25.09	25.48	25	25.35	20.1056	49516000
2011-12-07	25.33	25.78	25.13	25.66	20.3514	54791500
2011-12-08	25.45	25.53	24.63	24.71	19.598	58000600
2011-12-09	24.41	25.1	24.38	25.01	19.8359	44071500
2011-12-12	24.18	24.29	23.61	24	19.0349	94831300
2011-12-13	24.05	24.06	23.42	23.56	18.6859	78519000
2011-12-14	23.48	23.56	23.14	23.31	18.4876	56395100
2011-12-15	23.58	23.67	23.25	23.31	18.4876	38692600
2011-12-16	23.47	23.89	23.23	23.23	18.4242	94567200
2011-12-19	23.39	23.48	23.05	23.1	18.321	42243000
2011-12-20	23.49	23.98	23.44	23.84	18.908	46309500
2011-12-21	23.95	24.09	23.43	23.68	18.7811	45222100
2011-12-22	23.83	24.1	23.76	24.02	19.0507	32002200
2011-12-23	24.13	24.4	24.04	24.4	19.3521	24832700
2011-12-27	24.45	24.7	24.4	24.56	19.479	24136000
2011-12-28	24.52	24.56	24.18	24.23	19.2173	23703400
2011-12-29	24.36	24.58	24.28	24.55	19.4711	22319300
2011-12-30	24.43	24.62	24.25	24.25	19.2331	21710100
2012-01-03	24.62	24.89	24.39	24.54	19.4631	44845600
2012-01-04	24.57	25.13	24.53	25.11	19.9152	47504000
2012-01-05	25.06	25.45	24.98	25.4	20.1452	49490600
2012-01-06	25.21	25.4	25.01	25.25	20.0263	36343500
2012-01-09	25.4	25.56	25.22	25.47	20.2007	47478600
2012-01-10	25.71	25.92	25.51	25.59	20.2959	41060900
2012-01-11	25.43	25.89	25.34	25.8	20.4625	57170000
2012-01-12	25.85	25.9	25.54	25.75	20.4228	44420500
2012-01-13	25.69	25.72	25.1	25.14	19.939	63313400
2012-01-17	25.18	25.4	24.97	25.04	19.8597	60438600
2012-01-18	25.13	25.48	25.01	25.39	20.1373	62687000
2012-01-19	25.52	25.68	25.37	25.63	20.3276	64946300
2012-01-20	25.87	26.47	25.5	26.38	20.9225	101272500
2012-01-23	26.35	26.89	26.34	26.71	21.1842	69663500
2012-01-24	26.7	26.98	26.61	26.9	21.3349	56220400
2012-01-25	26.84	26.95	26.5	26.9	21.3349	54757900
2012-01-26	26.95	27	26.6	26.75	21.2159	61678200
2012-01-27	26.66	26.84	26.59	26.73	21.2001	50587400
2012-01-30	26.51	26.8	26.27	26.74	21.208	60694100
2012-01-31	26.79	26.8	26.28	26.42	20.9542	45325300
2012-02-01	26.74	26.84	26.51	26.55	21.0573	46330600
2012-02-02	26.59	26.74	26.46	26.49	21.0097	34780300
2012-02-03	26.67	26.95	26.58	26.74	21.3775	42191600
2012-02-06	26.55	26.73	26.36	26.72	21.3615	36772600
2012-02-07	26.63	26.74	26.43	26.64	21.2975	33101300
2012-02-08	26.66	26.99	26.61	26.85	21.4654	37072100
2012-02-09	26.91	27	26.79	26.86	21.4734	35754200
2012-02-10	26.74	26.79	26.45	26.7	21.3455	33616000
2012-02-13	26.83	26.84	26.52	26.7	21.3455	24723000
2012-02-14	26.57	26.78	26.5	26.78	21.4095	25409300
2012-02-15	26.88	26.88	26.5	26.58	21.2496	35832700
2012-02-16	26.4	26.95	26.35	26.83	21.4494	42450700
2012-02-17	26.86	27.5	26.82	27.37	21.8811	74254100
2012-02-21	27.34	27.37	27.01	27.16	21.7132	34911800
2012-02-22	27.06	27.35	26.51	26.73	21.3695	51973800
2012-02-23	26.56	26.86	26.35	26.66	21.3135	33800100
2012-02-24	26.72	26.8	26.45	26.7	21.3455	39309500
2012-02-27	26.52	27.2	26.45	26.89	21.4974	46022400
2012-02-28	26.93	27.3	26.82	27.24	21.7772	32820500
2012-02-29	27.25	27.3	26.84	26.88	21.4894	41856200
2012-03-01	27.06	27.14	26.71	26.86	21.4734	39413000
2012-03-02	26.9	27.03	26.77	26.92	21.5214	29632800
2012-03-05	26.91	26.91	26.36	26.54	21.2176	32332200
2012-03-06	26.25	26.63	26.2	26.61	21.2735	37196700
2012-03-07	26.58	27	26.52	26.91	21.5134	32720900
2012-03-08	27	27.04	26.75	26.84	21.4574	37261600
2012-03-09	26.94	27.17	26.87	27.07	21.6413	29396700
2012-03-12	27	27.08	26.91	26.99	21.5773	24006900
2012-03-13	27.12	27.5	27.12	27.49	21.9771	33796800
2012-03-14	27.45	27.9	27.34	27.46	21.9531	46835700
2012-03-15	27.5	27.85	27.43	27.75	22.1849	34191900
2012-03-16	27.82	27.96	27.7	27.73	22.1689	54672100
2012-03-19	27.66	27.9	27.54	27.74	22.1769	26937200
2012-03-20	27.65	27.9	27.56	27.75	22.1849	22684900
2012-03-21	27.79	27.89	27.7	27.78	22.2089	22212900
2012-03-22	27.73	27.95	27.61	27.9	22.3048	23395100
2012-03-23	27.94	27.99	27.68	27.88	22.2889	24899500
2012-03-26	28.01	28.26	27.96	28.19	22.5367	32799700
2012-03-27	28.24	28.28	28.07	28.19	22.5367	24365100
2012-03-28	28.13	28.25	27.8	27.8	22.2249	35152000
2012-03-29	27.75	28.18	27.67	28.16	22.5127	39616000
2012-03-30	28.39	28.45	28.02	28.12	22.4807	43024400
2012-04-02	28.04	28.45	27.99	28.38	22.6886	28853500
2012-04-03	28.31	28.37	27.95	28.11	22.4727	34152500
2012-04-04	27.87	28.03	27.6	27.93	22.3288	30845100
2012-04-05	27.87	28.1	27.8	28.07	22.4408	22033800
2012-04-09	27.73	27.9	27.59	27.76	22.1929	22965500
2012-04-10	27.7	27.86	27.41	27.45	21.9451	36272100
2012-04-11	27.68	28	27.63	27.85	22.2649	26668200
2012-04-12	27.97	28.52	27.93	28.48	22.7685	37053200
2012-04-13	28.35	28.39	28.08	28.09	22.4567	34480900
2012-04-16	28.26	28.55	28.14	28.41	22.7126	37480000
2012-04-17	28.45	28.78	28.41	28.47	22.7605	61288000
2012-04-18	27.58	28.11	27.46	27.95	22.3448	72249100
2012-04-19	27.87	28.09	27.44	27.69	22.137	43035900
2012-04-20	27.72	27.97	27.57	27.6	22.065	38058500
2012-04-23	27.33	27.57	27.24	27.45	21.9451	37791200
2012-04-24	27.35	27.6	27.24	27.31	21.8332	35010600
2012-04-25	27.43	27.91	27.35	27.86	22.2729	40854600
2012-04-26	27.8	28.3	27.75	28.22	22.5607	46644900
2012-04-27	28.11	28.53	28.1	28.38	22.6886	33310200
2012-04-30	28.42	28.54	28.29	28.4	22.7046	28810500
2012-05-01	28.47	29.05	28.37	28.95	23.1443	43316200
2012-05-02	28.82	29.27	28.72	29.18	23.3282	40434700
2012-05-03	29.26	29.27	28.42	28.56	22.998	41219000
2012-05-04	28.32	28.38	27.84	27.9	22.4665	34573600
2012-05-07	27.83	27.98	27.65	27.76	22.3538	37385900
2012-05-08	27.48	27.6	27.01	27.37	22.0398	53087400
2012-05-09	27.08	27.35	26.75	27.19	21.8948	40599300
2012-05-10	27.34	27.46	26.96	27.24	21.9351	36239000
2012-05-11	27.26	27.95	27.2	27.63	22.2491	34937400
2012-05-14	27.35	27.4	26.88	27.02	21.7579	39447300
2012-05-15	27.05	27.25	26.82	26.88	21.6452	35712100
2012-05-16	26.91	26.99	26.49	26.5	21.3392	44629300
2012-05-17	26.47	26.66	26.19	26.19	21.0896	31503200
2012-05-18	26.24	26.57	26.05	26.07	20.9929	43444900
2012-05-21	26.06	26.19	25.68	26.15	21.0573	41389400
2012-05-22	26.27	26.28	25.78	26.03	20.9607	46037700
2012-05-23	25.47	25.51	24.92	25.44	20.4856	61969600
2012-05-24	25.57	25.78	25.31	25.65	20.6547	37129200
2012-05-25	25.72	25.85	25.57	25.74	20.7272	19122200
2012-05-29	26.04	26.32	25.86	26.09	21.009	35052800
2012-05-30	25.9	26.19	25.8	26.13	21.0412	33089800
2012-05-31	25.78	26.07	25.7	25.84	20.8077	42240200
2012-06-01	25.4	25.71	25.12	25.14	20.244	40246400
2012-06-04	25.28	25.36	24.84	25.04	20.1635	39903700
2012-06-05	25.04	25.57	25	25.43	20.4776	29491300
2012-06-06	25.51	26.11	25.43	26.07	20.9929	33553600
2012-06-07	26.37	26.43	25.89	25.94	20.8882	29534200
2012-06-08	25.88	26.48	25.85	26.41	21.2667	26750500
2012-06-11	26.55	26.63	25.96	25.99	20.9285	28041300
2012-06-12	26.12	26.54	26.05	26.52	21.3553	29132000
2012-06-13	26.46	26.87	26.34	26.54	21.3714	30496500
2012-06-14	26.58	27.06	26.42	26.98	21.7257	38301200
2012-06-15	27.02	27.44	26.88	27.34	22.0156	51838900
2012-06-18	27.29	27.61	27.22	27.42	22.08	30432300
2012-06-19	27.59	27.63	27.25	27.51	22.1525	30060200
2012-06-20	27.48	27.75	27.38	27.64	22.2572	28164900
2012-06-21	27.51	27.59	26.61	26.71	21.5083	47571100
2012-06-22	26.88	26.96	26.67	26.94	21.6935	100360700
2012-06-25	26.6	26.65	25.88	26.05	20.9768	41787800
2012-06-26	26.16	26.28	25.74	26.01	20.9446	34935400
2012-06-27	26.11	26.34	26.06	26.22	21.1137	23642100
2012-06-28	26	26.03	25.45	25.83	20.7997	40166600
2012-06-29	26.28	26.65	26.21	26.65	21.46	35082300
2012-07-02	26.51	26.73	26.39	26.67	21.4761	21739700
2012-07-03	26.72	26.86	26.56	26.86	21.6291	12515500
2012-07-05	26.81	26.84	26.37	26.55	21.3794	20324500
2012-07-06	26.44	26.5	25.93	26.16	21.0654	32515300
2012-07-09	26.05	26.21	25.81	26.17	21.0734	27910200
2012-07-10	25.85	26.42	25.44	25.56	20.5822	47231600
2012-07-11	25.57	25.62	25.22	25.39	20.4453	34809100
2012-07-12	25.16	25.17	24.68	24.74	19.9219	53147600
2012-07-13	24.8	25.39	24.76	25.25	20.3326	35972100
2012-07-16	25.23	25.31	25	25.13	20.236	36984500
2012-07-17	25.33	25.66	24.85	25.38	20.4373	63631500
2012-07-18	25.2	26.42	25.05	26.21	21.1057	67503500
2012-07-19	26.35	26.35	25.82	26.06	20.9849	36555800
2012-07-20	25.87	26	25.5	25.52	20.55	48844000
2012-07-23	25.05	25.36	24.8	25.26	20.3407	36378200
2012-07-24	25.19	25.22	24.79	25.01	20.1394	33637600
2012-07-25	25.02	25.53	25	25.13	20.236	34407600
2012-07-26	25.59	25.84	25.34	25.5	20.5339	37808200
2012-07-27	25.68	26.07	25.47	26.02	20.9527	33344000
2012-07-30	25.98	26.2	25.68	25.76	20.7433	25878100
2012-07-31	25.76	26.04	25.7	25.7	20.695	26616900
2012-08-01	25.83	26	25.67	25.93	20.8802	29207700
2012-08-02	25.74	26.26	25.68	25.91	20.8641	34309900
2012-08-03	26.25	26.35	25.98	26.23	21.3068	30692600
2012-08-06	26.22	26.56	26.2	26.31	21.3718	24613200
2012-08-07	26.46	26.64	26.35	26.5	21.5261	27077800
2012-08-08	26.48	26.74	26.3	26.6	21.6073	27034400
2012-08-09	26.64	26.89	26.57	26.7	21.6886	26465300
2012-08-10	26.7	26.9	26.53	26.88	21.8348	24930300
2012-08-13	26.76	26.83	26.41	26.69	21.6804	23619700
2012-08-14	26.8	26.81	26.38	26.48	21.5099	27470400
2012-08-15	26.23	26.47	26.19	26.27	21.3393	26081000
2012-08-16	26.44	26.65	26.34	26.59	21.5992	25699700
2012-08-17	26.57	26.63	26.21	26.33	21.388	30376900
2012-08-20	26.22	26.33	26.1	26.23	21.3068	25600800
2012-08-21	26.33	26.34	25.99	26.11	21.2093	31661300
2012-08-22	25.89	26.01	25.66	25.73	20.9006	33619400
2012-08-23	25.58	25.59	24.93	25.04	20.3401	51397600
2012-08-24	25.05	25.07	24.7	24.91	20.2345	45187500
2012-08-27	24.86	24.94	24.75	24.84	20.1777	34424700
2012-08-28	24.79	25.01	24.68	25	20.3077	33119500
2012-08-29	24.93	24.96	24.54	24.67	20.0396	60462600
2012-08-30	24.57	24.64	24.15	24.27	19.7147	37182200
2012-08-31	24.5	25	24.48	24.83	20.1696	43447800
2012-09-04	25.03	25.06	24.27	24.42	19.8365	40688000
2012-09-05	24.4	24.78	24.19	24.39	19.8121	38595800
2012-09-06	24.47	25.1	24.46	25.1	20.3889	40187600
2012-09-07	24.13	24.7	24.01	24.19	19.6497	86282100
2012-09-10	23.95	24.6	23.17	23.26	18.8942	80584600
2012-09-11	23.3	23.65	23.2	23.34	18.9592	54237700
2012-09-12	23.39	23.58	23.06	23.19	18.8374	44862700
2012-09-13	23.01	23.41	22.83	23.36	18.9755	52998300
2012-09-14	23.45	23.54	23.23	23.37	18.9836	47983700
2012-09-17	23.29	23.44	23.16	23.31	18.9349	36169000
2012-09-18	23.31	23.52	23.14	23.37	18.9836	41948200
2012-09-19	23.5	23.51	23.14	23.15	18.8049	39459800
2012-09-20	23.09	23.18	22.99	23.18	18.8293	33083000
2012-09-21	23.22	23.27	23.01	23.13	18.7886	56246600
2012-09-24	22.93	22.95	22.52	22.8	18.5206	48846500
2012-09-25	22.95	22.97	22.51	22.54	18.3094	49535100
2012-09-26	22.57	22.75	22.48	22.65	18.3987	49734700
2012-09-27	22.76	23.14	22.65	23.09	18.7561	43872200
2012-09-28	23.06	23.06	22.59	22.66	18.4069	47920800
2012-10-01	22.75	23.17	22.68	22.76	18.4881	55261300
2012-10-02	22.89	23	22.66	22.84	18.5531	36381100
2012-10-03	22.86	22.97	22.49	22.55	18.3175	49772700
2012-10-04	22.58	22.62	22.27	22.47	18.2525	52980100
2012-10-05	22.66	22.9	22.58	22.68	18.4231	38344600
2012-10-08	22.62	22.62	22.4	22.51	18.285	29698200
2012-10-09	22.16	22.19	21.85	21.9	17.7895	66317400
2012-10-10	21.9	22	21.7	21.76	17.6758	47188900
2012-10-11	21.87	21.88	21.52	21.68	17.6108	36817700
2012-10-12	21.58	21.85	21.4	21.48	17.4483	46274000
2012-10-15	21.53	21.9	21.5	21.73	17.6514	49513800
2012-10-16	21.99	22.47	21.95	22.35	18.155	80707000
2012-10-17	21.27	21.98	21.27	21.79	17.7001	99053800
2012-10-18	21.82	21.86	21.6	21.67	17.6027	42921800
2012-10-19	21.67	21.69	21.22	21.27	17.2777	55622300
2012-10-22	21.4	21.57	21.3	21.46	17.4321	36500300
2012-10-23	21.32	21.77	21.3	21.59	17.5377	47194400
2012-10-24	21.73	21.74	21.41	21.46	17.4321	33237800
2012-10-25	21.58	21.75	21.51	21.69	17.6189	79226400
2012-10-26	21.77	22.02	21.6	21.95	17.8301	92415400
2012-10-31	22.01	22.09	21.59	21.63	17.5702	40612800
2012-11-01	21.76	22.41	21.72	22.26	18.0819	50359300
2012-11-02	22.39	22.54	22.02	22.06	17.9195	51737600
2012-11-05	22.02	22.11	21.72	21.84	17.9236	48797400
2012-11-06	21.73	22	21.63	21.73	17.8333	49860500
2012-11-07	21.54	21.55	20.9	20.91	17.1603	70960100
2012-11-08	20.9	21.13	20.82	20.83	17.0947	38090000
2012-11-09	20.81	21.14	20.8	20.8	17.0701	35017900
2012-11-12	20.88	20.91	20.65	20.77	17.0455	27267000
2012-11-13	20.57	20.82	20.18	20.28	16.6433	56379200
2012-11-14	20.42	20.5	19.95	19.96	16.3807	58961300
2012-11-15	20.01	20.29	19.98	20.03	16.4382	45733800
2012-11-16	20.07	20.26	19.77	20.19	16.5695	50855500
2012-11-19	19.99	20.45	19.73	20.25	16.6187	69433800
2012-11-20	19.88	19.88	19.35	19.51	16.0114	85743300
2012-11-21	19.52	19.55	19.23	19.36	15.8883	95636000
2012-11-23	19.53	19.84	19.51	19.72	16.1837	51711900
2012-11-26	19.69	19.92	19.62	19.89	16.3233	67047900
2012-11-27	19.95	20.19	19.92	19.93	16.3561	44893200
2012-11-28	19.89	20.11	19.64	20.09	16.4874	43226300
2012-11-29	19.83	20.04	19.46	19.53	16.0278	64926300
2012-11-30	19.63	19.77	19.42	19.57	16.0606	51427800
2012-12-03	19.88	19.92	19.5	19.54	16.036	50637000
2012-12-04	19.63	20.05	19.61	19.97	16.3889	57942400
2012-12-05	19.94	20.02	19.74	19.85	16.2904	45847000
2012-12-06	19.99	20.29	19.97	20.16	16.5448	46291200
2012-12-07	20.33	20.36	20.03	20.16	16.5448	41701200
2012-12-10	20.15	20.17	19.98	20.08	16.4792	27273200
2012-12-11	20.16	20.74	20.15	20.65	16.947	51036500
2012-12-12	20.86	20.99	20.54	20.67	16.9634	48354700
2012-12-13	20.63	20.92	20.44	20.49	16.8157	41607600
2012-12-14	20.52	20.74	20.35	20.53	16.8485	34149500
2012-12-17	20.55	20.69	20.36	20.57	16.8813	34959900
2012-12-18	20.68	20.99	20.57	20.96	17.2014	41601200
2012-12-19	21.07	21.31	20.86	21.1	17.3163	52804600
2012-12-20	21.21	21.24	20.88	21.03	17.2588	34005500
2012-12-21	20.66	20.85	20.48	20.77	17.0455	61993100
2012-12-24	20.65	20.73	20.51	20.64	16.9388	14193100
2012-12-26	20.74	20.93	20.64	20.65	16.947	22488700
2012-12-27	20.7	20.76	20.31	20.51	16.8321	31704300
2012-12-28	20.35	20.49	20.21	20.23	16.6023	25906900
2012-12-31	20.25	20.66	20.16	20.62	16.9224	41139500
2013-01-02	21.15	21.38	21.05	21.38	17.5461	47623000
2013-01-03	21.4	21.48	21.14	21.32	17.4968	41054100
2013-01-04	21.36	21.39	21.05	21.16	17.3655	30142500
2013-01-07	21.28	21.45	21.18	21.25	17.4394	36352100
2013-01-08	21.23	21.56	21.02	21.09	17.3081	48672000
2013-01-09	21.22	21.47	21.2	21.45	17.6035	34290000
2013-01-10	21.61	21.82	21.53	21.8	17.8907	44621600
2013-01-11	21.8	22.07	21.77	22	18.0549	44944700
2013-01-14	21.98	22.13	21.75	22	18.0549	35724500
2013-01-15	21.95	22.13	21.78	21.88	17.9564	33990300
2013-01-16	21.91	22.2	21.85	22.11	18.1452	36763700
2013-01-17	22.12	23.06	22.11	22.68	18.6129	101020600
2013-01-18	21.36	21.44	21.03	21.25	17.4394	143760400
2013-01-22	21.28	21.29	21.03	21.17	17.3737	51127400
2013-01-23	21.2	21.22	21.04	21.11	17.3245	42432300
2013-01-24	21.1	21.18	20.93	20.95	17.1932	58396800
2013-01-25	21.04	21.07	20.88	20.96	17.2014	107632800
2013-01-28	21.01	21.09	20.99	21.05	17.2752	105398300
2013-01-29	21.09	21.3	21.01	21.28	17.464	105703100
2013-01-30	21.29	21.46	21.22	21.37	17.5379	34151300
2013-01-31	21.3	21.32	21.02	21.04	17.267	36534100
2013-02-01	21.19	21.36	21.09	21.36	17.5297	31867100
2013-02-04	21.3	21.38	21.15	21.16	17.3655	38345600
2013-02-05	21.14	21.33	21.06	21.18	17.5687	30076500
2013-02-06	21.16	21.2	20.91	20.99	17.4111	32361000
2013-02-07	20.97	20.97	20.7	20.81	17.2618	41015200
2013-02-08	20.9	21.09	20.88	21	17.4194	28150100
2013-02-11	21	21.06	20.92	21.03	17.4443	18897200
2013-02-12	21.03	21.25	20.99	21.19	17.577	28391400
2013-02-13	21.22	21.3	21.15	21.25	17.6268	21267200
2013-02-14	21.13	21.28	21.06	21.23	17.6102	35262200
2013-02-15	21.23	21.3	20.99	21.12	17.519	33809100
2013-02-19	21.18	21.21	21.06	21.09	17.4941	31061600
2013-02-20	21.09	21.1	20.7	20.73	17.1955	46119800
2013-02-21	20.75	20.76	20.12	20.25	16.7973	60754500
2013-02-22	20.32	20.49	20.1	20.42	16.9383	34534800
2013-02-25	20.57	20.65	20.23	20.23	16.7807	41525600
2013-02-26	20.49	20.85	20.41	20.58	17.071	67247100
2013-02-27	20.6	21.04	20.51	20.93	17.3614	46966600
2013-02-28	20.91	21.08	20.82	20.88	17.3199	34808000
2013-03-01	20.79	21.19	20.66	21.03	17.4443	45695700
2013-03-04	21.16	21.29	20.96	21.27	17.6434	47545800
2013-03-05	21.34	21.59	21.3	21.51	17.8425	38796400
2013-03-06	21.53	21.79	21.51	21.75	18.0416	37188900
2013-03-07	21.8	21.99	21.75	21.89	18.1577	42380000
2013-03-08	21.95	22.04	21.47	21.58	17.9005	44990500
2013-03-11	21.53	21.74	21.28	21.69	17.9918	42148200
2013-03-12	21.66	21.73	21.45	21.64	17.9503	28617300
2013-03-13	21.56	21.7	21.46	21.66	17.9669	24617400
2013-03-14	21.74	21.85	21.51	21.65	17.9586	28836500
2013-03-15	21.61	21.7	21.27	21.38	17.7346	52949600
2013-03-18	21.24	21.49	21.19	21.26	17.6351	35154400
2013-03-19	21.26	21.36	21.01	21.14	17.5356	42546000
2013-03-20	21.31	21.36	21.11	21.18	17.5687	29919000
2013-03-21	21.01	21.14	20.9	21.04	17.4526	32607200
2013-03-22	21.15	21.34	21.08	21.33	17.6932	30803200
2013-03-25	21.39	21.42	21.08	21.15	17.5438	32740700
2013-03-26	21.28	21.77	21.25	21.77	18.0581	39548500
2013-03-27	21.62	21.98	21.51	21.83	18.1079	45370900
2013-03-28	21.85	21.91	21.6	21.84	18.1162	33336700
2013-04-01	21.67	21.7	21.32	21.43	17.7761	33718100
2013-04-02	21.52	21.58	21.32	21.46	17.801	28166700
2013-04-03	21.45	21.5	21.01	21.05	17.4609	36620800
2013-04-04	21.05	21.19	20.96	21.14	17.5356	28702500
2013-04-05	20.94	20.97	20.75	20.94	17.3697	36721600
2013-04-08	20.89	21.09	20.8	21.09	17.4941	34213000
2013-04-09	21.11	21.89	21.06	21.75	18.0416	61518700
2013-04-10	21.72	22.42	21.71	22.26	18.4646	67102900
2013-04-11	21.73	21.91	21.49	21.83	18.1079	59295600
2013-04-12	21.74	21.8	21.47	21.68	17.9835	34028000
2013-04-15	21.5	21.71	21.36	21.38	17.7346	38459200
2013-04-16	21.47	21.93	21.42	21.92	18.1826	64767000
2013-04-17	21.79	22.14	21.57	21.93	18.1909	79461200
2013-04-18	22.05	22.4	21.9	22.24	18.448	76237300
2013-04-19	22.27	22.45	22.21	22.44	18.6139	49101000
2013-04-22	22.48	22.94	22.35	22.88	18.9789	52817000
2013-04-23	22.98	23.45	22.93	23.38	19.3936	62494100
2013-04-24	23.28	23.79	23.25	23.66	19.6259	54282000
2013-04-25	23.65	23.87	23.32	23.38	19.3936	109178000
2013-04-26	23.31	23.56	23.14	23.4	19.4102	101377300
2013-04-29	23.44	23.83	23.4	23.76	19.7088	102141600
2013-04-30	23.72	24	23.64	23.95	19.8664	41468900
2013-05-01	23.82	24.17	23.81	23.99	19.8996	38373800
2013-05-02	23.73	24.15	23.67	24.11	19.9992	33486300
2013-05-03	24.22	24.22	23.95	23.96	20.062	30085800
2013-05-06	24.17	24.21	23.85	23.91	20.0201	31009100
2013-05-07	23.97	24.25	23.94	24.15	20.2211	38605600
2013-05-08	24.04	24.29	23.96	24.25	20.3048	24900600
2013-05-09	24.2	24.57	24.1	24.36	20.3969	31333900
2013-05-10	24.42	24.54	24.35	24.5	20.5141	22554800
2013-05-13	24.41	24.49	24.03	24.08	20.1624	28535200
2013-05-14	24.08	24.17	23.78	23.84	19.9615	36694400
2013-05-15	23.89	24.2	23.81	24.2	20.2629	33568900
2013-05-16	24.06	24.4	23.93	23.94	20.0452	29812900
2013-05-17	24.12	24.22	23.9	24.04	20.1289	36277400
2013-05-20	24.08	24.25	24	24.08	20.1624	31324400
2013-05-21	24.1	24.25	24	24.15	20.2211	37917900
2013-05-22	24.13	24.53	23.94	24.07	20.1541	49686400
2013-05-23	23.88	24.12	23.84	24.05	20.1373	38132900
2013-05-24	23.92	24.04	23.58	23.92	20.0285	30861700
2013-05-28	24.16	24.4	24	24.08	20.1624	31153700
2013-05-29	23.96	24.38	23.89	24.27	20.3215	31653900
2013-05-30	24.28	24.5	24.21	24.21	20.2713	26299900
2013-05-31	24.23	24.71	24.13	24.28	20.3299	47793200
2013-06-03	24.88	25.45	24.83	25.24	21.1337	76493500
2013-06-04	25.56	25.98	25.35	25.36	21.2342	68515500
2013-06-05	25.11	25.28	24.65	24.7	20.6816	53335200
2013-06-06	24.75	24.94	24.27	24.65	20.6397	40020000
2013-06-07	24.4	24.7	24.22	24.59	20.5895	35539400
2013-06-10	24.71	25.09	24.64	25.01	20.9411	29780800
2013-06-11	24.83	25.08	24.63	24.71	20.69	27077800
2013-06-12	24.96	25	24.41	24.46	20.4806	24535200
2013-06-13	24.46	25.01	24.4	24.99	20.9244	27707000
2013-06-14	25.02	25.14	24.84	24.92	20.8658	24762700
2013-06-17	25.11	25.35	24.91	25.1	21.0165	42643200
2013-06-18	25.07	25.65	25.07	25.47	21.3263	36674300
2013-06-19	25.49	25.68	25	25	20.9328	28843900
2013-06-20	24.73	24.75	24.1	24.19	20.2545	63565700
2013-06-21	24.31	24.35	24.09	24.2	20.2629	67754000
2013-06-24	24.08	24.22	23.41	23.58	19.7438	49145200
2013-06-25	23.83	23.94	23.57	23.88	19.995	34571300
2013-06-26	24.2	24.24	23.89	24.01	20.1038	33645000
2013-06-27	24.1	24.35	24.01	24.05	20.1373	25564500
2013-06-28	23.93	24.41	23.73	24.23	20.288	80413900
2013-07-01	24.35	24.42	23.84	23.89	20.0034	29698200
2013-07-02	23.87	24.04	23.54	23.72	19.861	28290100
2013-07-03	23.7	23.9	23.45	23.76	19.8945	18167200
2013-07-05	23.95	24.08	23.68	24.06	20.1457	17830400
2013-07-08	23.86	23.91	23.03	23.19	19.4172	68826600
2013-07-09	23.3	23.42	23.11	23.14	19.3754	34739800
2013-07-10	23.14	23.3	22.64	23.25	19.4675	50037500
2013-07-11	23.56	24	23.47	23.99	20.0871	41313800
2013-07-12	23.95	24	23.65	23.9	20.0117	34561900
2013-07-15	23.84	23.97	23.76	23.94	20.0452	25650100
2013-07-16	24	24.3	23.9	24.25	20.3048	34496100
2013-07-17	24.3	24.43	24.04	24.15	20.2211	44084200
2013-07-18	23.47	23.61	23.16	23.24	19.4591	77863900
2013-07-19	23.11	23.15	22.81	23.04	19.2916	45866700
2013-07-22	23.07	23.12	22.73	22.77	19.0656	35890900
2013-07-23	22.85	22.99	22.64	22.75	19.0488	28521400
2013-07-24	22.93	23	22.63	22.93	19.1995	33432700
2013-07-25	22.85	23.06	22.82	23.06	19.3084	114558100
2013-07-26	22.94	23.26	22.9	23.26	19.4759	110474500
2013-07-29	23.17	23.3	23.07	23.24	19.4591	85543100
2013-07-30	23.3	23.5	23.28	23.38	19.5763	28855200
2013-07-31	23.37	23.46	23.26	23.34	19.5428	27679200
2013-08-01	23.41	23.49	23.02	23.2	19.4256	37832700
2013-08-02	23.18	23.22	23	23.22	19.4424	36242100
2013-08-05	23	23.02	22.85	22.92	19.3789	20869000
2013-08-06	22.88	22.93	22.71	22.8	19.2775	28843300
2013-08-07	22.71	22.79	22.55	22.7	19.1929	23350900
2013-08-08	22.75	22.78	22.41	22.45	18.9816	34792500
2013-08-09	22.41	22.55	22.31	22.51	19.0323	25145400
2013-08-12	22.48	22.7	22.45	22.64	19.1422	23520400
2013-08-13	22.69	22.7	22.39	22.52	19.0407	26099200
2013-08-14	22.4	22.74	22.35	22.57	19.083	23202500
2013-08-15	22.28	22.41	21.97	22.03	18.6264	40451200
2013-08-16	22.06	22.19	21.89	21.91	18.525	30079000
2013-08-19	22.08	22.7	22.05	22.28	18.8378	43412200
2013-08-20	22.31	22.68	22.3	22.52	19.0407	32084300
2013-08-21	22.54	22.58	22.06	22.17	18.7448	32403300
2013-08-22	22.26	22.39	22.17	22.26	18.8209	17380600
2013-08-23	22.34	22.57	22.33	22.44	18.9731	23088700
2013-08-26	22.4	22.52	22.23	22.27	18.8294	22267800
2013-08-27	22.12	22.22	22	22.19	18.7617	37638500
2013-08-28	22.2	22.41	22.13	22.29	18.8463	28090000
2013-08-29	22.24	22.43	22.05	22.06	18.6518	28303500
2013-08-30	22.24	22.25	21.9	21.98	18.5842	33896300
2013-09-03	22.21	22.24	21.97	22.07	18.6603	26427300
2013-09-04	22.38	22.78	22.28	22.64	19.1422	37941800
2013-09-05	22.68	22.73	22.49	22.6	19.1084	22552800
2013-09-06	22.69	22.82	22.4	22.67	19.1676	27606600
2013-09-09	22.72	23.03	22.7	22.91	19.3705	27770600
2013-09-10	23.07	23.13	22.93	22.98	19.4297	31705400
2013-09-11	22.91	22.98	22.71	22.81	19.2859	45815300
2013-09-12	22.78	22.84	22.6	22.63	19.1337	29517900
2013-09-13	23.05	23.46	23.04	23.44	19.8186	61134800
2013-09-16	23.63	23.71	23.35	23.39	19.7763	30088500
2013-09-17	23.69	23.89	23.67	23.74	20.0723	37540700
2013-09-18	23.85	23.92	23.56	23.9	20.2075	31975400
2013-09-19	23.96	24.09	23.84	23.91	20.216	28261400
2013-09-20	23.94	23.96	23.57	23.77	20.0976	47069000
2013-09-23	23.7	23.85	23.61	23.62	19.9708	22437100
2013-09-24	23.58	23.85	23.58	23.7	20.0384	24410100
2013-09-25	23.78	23.81	23.58	23.7	20.0384	19879900
2013-09-26	23.75	23.8	23.2	23.41	19.7932	32003300
2013-09-27	23.21	23.39	22.88	22.98	19.4297	28924100
2013-09-30	22.72	23.17	22.6	22.92	19.3789	32489600
2013-10-01	22.94	23.04	22.7	22.83	19.3029	25888800
2013-10-02	22.71	22.9	22.67	22.89	19.3536	23205400
2013-10-03	22.82	22.84	22.5	22.6	19.1084	34888500
2013-10-04	22.6	22.85	22.6	22.81	19.2859	22550000
2013-10-07	22.71	23	22.57	22.83	19.3029	21321300
2013-10-08	22.87	22.88	22.48	22.48	19.0069	36111200
2013-10-09	22.51	22.96	22.48	22.59	19.0999	40435400
2013-10-10	22.99	23.22	22.92	23.1	19.5311	39189400
2013-10-11	22.83	23.26	22.82	23.26	19.6664	24550600
2013-10-14	23.09	23.49	23.03	23.45	19.8271	27176700
2013-10-15	23.4	23.59	23.32	23.39	19.7763	42957700
2013-10-16	23.26	23.74	23.22	23.7	20.0384	47723400
2013-10-17	23.58	23.94	23.49	23.92	20.2244	28694900
2013-10-18	23.86	23.98	23.68	23.88	20.1906	29579100
2013-10-21	23.94	24.17	23.82	24.14	20.4105	35297600
2013-10-22	24.17	24.2	24.01	24.07	20.3513	29010800
2013-10-23	23.93	24.05	23.56	23.74	20.0723	31651100
2013-10-24	23.86	23.97	23.78	23.78	20.1061	47590200
2013-10-25	24.11	24.24	24.02	24.24	20.495	59634700
2013-10-28	24.18	24.49	24.17	24.36	20.5965	65581600
2013-10-29	24.4	24.67	24.35	24.52	20.7318	29961700
2013-10-30	24.53	24.68	24.4	24.5	20.7148	24091800
2013-10-31	24.52	24.73	24.43	24.47	20.6895	30901400
2013-11-01	24.51	24.65	24.22	24.33	20.5711	28302100
2013-11-04	24.32	24.4	24.15	24.26	20.5119	26639800
2013-11-05	23.92	24.11	23.77	24.03	20.5077	22849900
2013-11-06	24.06	24.31	23.89	24.25	20.6954	25525700
2013-11-07	24.37	24.38	24	24.06	20.5333	25631100
2013-11-08	24.03	24.12	23.84	24.09	20.5589	31502900
2013-11-11	24.04	24.29	23.93	24.17	20.6271	19236500
2013-11-12	23.99	24.5	23.98	24.43	20.849	37813500
2013-11-13	24.25	24.62	24.2	24.6	20.9941	22990300
2013-11-14	24.43	24.5	24.35	24.39	20.8149	20198900
2013-11-15	24.4	24.55	24.25	24.52	20.9258	22866500
2013-11-18	24.61	24.7	24.48	24.6	20.9941	24712500
2013-11-19	24.74	24.87	24.61	24.7	21.0794	24870200
2013-11-20	24.7	24.82	24.46	24.56	20.96	20288600
2013-11-21	24.61	25.29	24.52	25.23	21.5317	44050600
2013-11-22	24.5	24.51	23.84	23.87	20.3711	77908100
2013-11-25	24.02	24.02	23.5	23.75	20.2687	43389300
2013-11-26	23.79	23.84	23.52	23.65	20.1834	30600800
2013-11-27	23.64	23.92	23.52	23.9	20.3967	28419200
2013-11-29	23.9	23.99	23.76	23.84	20.3455	13802900
2013-12-02	24	24	23.65	23.7	20.226	25685300
2013-12-03	23.69	23.73	23.4	23.55	20.098	35066400
2013-12-04	23.52	23.85	23.52	23.74	20.2602	43501500
2013-12-05	23.82	24.35	23.75	24.26	20.7039	45399100
2013-12-06	24.97	25.25	24.75	24.82	21.1819	53871400
2013-12-09	24.84	25.08	24.68	24.93	21.2757	29614700
2013-12-10	24.89	24.97	24.66	24.82	21.1819	18203700
2013-12-11	24.74	24.88	24.4	24.42	20.8405	24682400
2013-12-12	24.72	24.89	24.42	24.47	20.8832	21917800
2013-12-13	24.21	24.49	24.16	24.29	20.7295	20631200
2013-12-16	24.33	24.71	24.33	24.45	20.8661	25061100
2013-12-17	24.42	24.77	24.38	24.66	21.0453	28158500
2013-12-18	24.71	25.2	24.53	25.15	21.4635	42680500
2013-12-19	25.12	25.24	24.89	25.14	21.4549	31880600
2013-12-20	25.11	25.35	25.04	25.06	21.3867	55380100
2013-12-23	25.27	25.43	25.18	25.32	21.6086	28120800
2013-12-24	25.38	25.62	25.35	25.43	21.7024	12157900
2013-12-26	25.43	25.7	25.43	25.7	21.9329	16957000
2013-12-27	25.75	25.8	25.48	25.6	21.8475	12970600
2013-12-30	25.67	25.85	25.6	25.85	22.0609	19787200
2013-12-31	25.81	26.04	25.77	25.96	22.1547	22808100
2014-01-02	25.78	25.82	25.47	25.79	22.0097	31833300
2014-01-03	25.86	25.9	25.6	25.78	22.0011	27796700
2014-01-06	25.77	25.79	25.45	25.46	21.728	28682300
2014-01-07	25.54	25.73	25.47	25.59	21.839	19665100
2014-01-08	25.64	25.71	25.3	25.43	21.7024	29680500
2014-01-09	25.42	25.55	25.25	25.31	21.6	20878000
2014-01-10	25.5	25.85	25.5	25.53	21.7878	30588800
2014-01-13	25.63	25.99	25.42	25.5	21.7622	40274500
2014-01-14	26.01	26.55	25.9	26.51	22.6241	74142900
2014-01-15	26.72	27.12	26.61	26.67	22.7607	58277700
2014-01-16	26.64	26.74	26.33	26.54	22.6497	48960800
2014-01-17	25.36	25.86	25.25	25.85	22.0609	111758900
2014-01-21	25.79	25.8	25.27	25.59	21.839	42286400
2014-01-22	25.39	25.54	25.15	25.31	21.6	48749900
2014-01-23	25.17	25.25	24.9	25.13	21.4464	40241000
2014-01-24	24.88	25.19	24.79	24.81	21.1733	34838700
2014-01-27	24.77	24.99	24.66	24.72	21.0965	32564900
2014-01-28	24.71	25.05	24.57	24.9	21.2501	32453800
2014-01-29	24.75	24.96	24.63	24.68	21.0624	27145700
2014-01-30	24.75	24.89	24.54	24.74	21.1136	24610100
2014-01-31	24.45	24.65	24.4	24.54	20.9429	28623300
2014-02-03	24.5	24.51	23.89	23.95	20.4394	52868200
2014-02-04	23.99	24.04	23.58	23.82	20.3284	50816300
2014-02-05	23.7	23.76	23.5	23.52	20.2638	32476200
2014-02-06	23.6	24.08	23.55	23.99	20.6687	28008400
2014-02-07	24.2	24.26	23.77	24.21	20.8583	30808400
2014-02-10	24.11	24.37	24.06	24.29	20.9272	24571300
2014-02-11	24.35	24.52	24.33	24.47	21.0823	17911700
2014-02-12	24.51	24.69	24.37	24.55	21.1512	25874100
2014-02-13	24.43	24.74	24.31	24.7	21.2805	22922000
2014-02-14	24.58	24.76	24.41	24.76	21.3321	20539700
2014-02-18	24.67	24.78	24.55	24.76	21.3321	17738100
2014-02-19	24.65	24.72	24.42	24.5	21.1081	25686000
2014-02-20	24.54	24.85	24.5	24.74	21.3149	20193800
2014-02-21	24.95	24.96	24.35	24.42	21.0392	30579800
2014-02-24	24.51	24.88	24.41	24.63	21.2201	24145500
2014-02-25	24.67	24.71	24.46	24.62	21.2115	21539100
2014-02-26	24.74	24.98	24.61	24.8	21.3666	19820200
2014-02-27	24.8	24.8	24.51	24.76	21.3321	20863900
2014-02-28	24.79	24.85	24.57	24.76	21.3321	23482700
2014-03-03	24.55	24.59	24.3	24.5	21.1081	25728500
2014-03-04	24.72	24.78	24.5	24.61	21.2029	23661200
2014-03-05	24.7	24.71	24.4	24.5	21.1081	21036200
2014-03-06	24.57	24.65	24.38	24.63	21.2201	22371700
2014-03-07	24.7	24.85	24.57	24.64	21.2288	25373400
2014-03-10	24.61	24.89	24.58	24.84	21.4011	24908100
2014-03-11	24.78	24.85	24.61	24.73	21.3063	26656800
2014-03-12	24.65	24.88	24.61	24.76	21.3321	21244800
2014-03-13	24.8	25	24.43	24.57	21.1685	26243300
2014-03-14	24.48	24.65	24.4	24.5	21.1081	21807200
2014-03-17	24.64	24.82	24.49	24.7	21.2805	18525800
2014-03-18	24.68	24.9	24.55	24.82	21.3838	26344000
2014-03-19	24.85	25.25	24.77	25.02	21.5561	34229400
2014-03-20	25	25.59	24.94	25.43	21.9094	37009100
2014-03-21	25.61	25.68	25.16	25.17	21.6854	56861900
2014-03-24	25.21	25.38	24.92	25.12	21.6423	36950600
2014-03-25	25.19	25.67	25.17	25.46	21.9352	32317400
2014-03-26	25.59	25.74	25.32	25.38	21.8663	26442800
2014-03-27	25.36	25.75	25.29	25.31	21.806	27201100
2014-03-28	25.41	25.81	25.32	25.62	22.0731	22884500
2014-03-31	25.65	26.06	25.62	25.81	22.2368	29336300
2014-04-01	25.8	26	25.64	25.99	22.3919	23778700
2014-04-02	25.96	26.05	25.64	25.89	22.3057	22464700
2014-04-03	26.15	26.46	26.14	26.41	22.7537	38581300
2014-04-04	26.49	26.73	26.11	26.16	22.5383	47918000
2014-04-07	26.3	26.74	26.2	26.49	22.8226	49813500
2014-04-08	26.36	26.98	26.35	26.91	23.1845	56699500
2014-04-09	26.93	27.02	26.73	26.98	23.2448	34481800
2014-04-10	27.01	27.09	26.36	26.43	22.7709	40478200
2014-04-11	26.27	26.59	26.17	26.18	22.5556	36121100
2014-04-14	26.31	26.65	26.14	26.56	22.883	26957900
2014-04-15	26.51	26.83	26.36	26.77	23.0639	45074400
2014-04-16	26.98	27.24	26.6	26.93	23.2017	59033600
2014-04-17	26.88	27.16	26.79	27.04	23.2965	38108500
2014-04-21	27.05	27.05	26.73	26.95	23.219	20398600
2014-04-22	26.91	26.98	26.66	26.84	23.1242	29601600
2014-04-23	26.8	26.97	26.72	26.75	23.0466	25574300
2014-04-24	26.81	26.96	26.64	26.75	23.0466	25432800
2014-04-25	26.65	26.72	26.19	26.26	22.6245	33614400
2014-04-28	26.17	26.39	26.01	26.33	22.6848	33472800
2014-04-29	26.36	26.66	26.35	26.48	22.814	22146000
2014-04-30	26.32	26.7	26.22	26.69	22.995	25863900
2014-05-01	26.51	26.67	26.39	26.45	22.7882	19755200
2014-05-02	26.56	26.64	26.4	26.41	22.7537	24235200
2014-05-05	26.16	26.26	25.99	26.17	22.7407	20738900
2014-05-06	26.16	26.38	26	26.2	22.7667	21818000
2014-05-07	26.26	26.45	26.22	26.37	22.9145	24692800
2014-05-08	26.32	26.53	26.22	26.34	22.8884	24166900
2014-05-09	26.37	26.41	26.22	26.3	22.8536	20324400
2014-05-12	26.41	26.54	26.3	26.37	22.9145	20607800
2014-05-13	26.49	26.54	26.33	26.45	22.984	20525000
2014-05-14	26.49	26.52	26.33	26.33	22.8797	17811900
2014-05-15	26.33	26.5	26.01	26.01	22.6017	31752700
2014-05-16	26.05	26.07	25.74	25.82	22.4365	30017200
2014-05-19	25.75	26.09	25.75	26.04	22.6277	22679600
2014-05-20	26.02	26.17	25.88	26.04	22.6277	22292600
2014-05-21	26.1	26.25	26	26.2	22.7667	18721300
2014-05-22	26.21	26.27	26.08	26.15	22.7233	15926500
2014-05-23	26.15	26.3	26.14	26.29	22.845	17172200
2014-05-27	26.33	26.74	26.18	26.71	23.2099	27271900
2014-05-28	26.7	26.94	26.66	26.88	23.3576	27150100
2014-05-29	26.91	26.96	26.72	26.96	23.4272	20638900
2014-05-30	26.94	27.32	26.93	27.32	23.74	43641000
2014-06-02	27.31	27.35	27.12	27.26	23.6878	20264900
2014-06-03	27.22	27.7	27.12	27.66	24.0354	33256300
2014-06-04	27.51	27.76	27.5	27.6	23.9833	21612500
2014-06-05	27.56	27.66	27.43	27.66	24.0354	26546200
2014-06-06	27.78	28.21	27.73	28.17	24.4786	34795600
2014-06-09	28.1	28.42	27.83	27.91	24.2527	39933000
2014-06-10	27.85	28.33	27.72	28.24	24.5394	34256900
2014-06-11	28.14	28.21	27.8	27.93	24.27	27747700
2014-06-12	27.86	28.1	27.77	27.96	24.2961	31211400
2014-06-13	29.75	30.06	29.56	29.87	25.9558	122194300
2014-06-16	29.72	30.15	29.67	30.01	26.0775	36407800
2014-06-17	29.88	30.1	29.84	29.95	26.0253	28440600
2014-06-18	29.88	29.98	29.67	29.93	26.008	34412300
2014-06-19	29.97	30.09	29.89	30.09	26.147	27166600
2014-06-20	30.07	30.2	30.03	30.2	26.2426	39826400
2014-06-23	30.1	30.31	29.85	30.23	26.2687	26528900
2014-06-24	30.16	30.83	30.09	30.5	26.5033	53397600
2014-06-25	30.48	31	30.45	30.88	26.8335	44293300
2014-06-26	30.81	30.9	30.61	30.78	26.7466	26722300
2014-06-27	30.87	31	30.7	30.93	26.8769	30776300
2014-06-30	30.87	31	30.66	30.9	26.8509	21558400
2014-07-01	30.99	31.09	30.87	30.98	26.9204	28240000
2014-07-02	30.99	31.05	30.8	30.98	26.9204	16831200
2014-07-03	31.08	31.36	31.02	31.14	27.0594	20437600
2014-07-07	31.09	31.2	30.92	31.03	26.9638	22233400
2014-07-08	31	31.08	30.7	30.79	26.7553	37608700
2014-07-09	30.84	30.98	30.69	30.89	26.8422	28302400
2014-07-10	30.6	31.33	30.44	31.26	27.1637	32455100
2014-07-11	31.26	31.45	31.04	31.25	27.155	20045000
2014-07-14	31.41	31.58	31.34	31.49	27.3635	24244600
2014-07-15	31.58	31.8	31.16	31.71	27.5547	61006100
2014-07-16	33.31	34.74	33.21	34.65	30.1095	135834600
2014-07-17	34.2	34.36	33.63	33.7	29.284	70591100
2014-07-18	33.8	33.84	33.39	33.7	29.284	46528800
2014-07-21	33.55	34.23	33.54	34.06	29.5968	32097200
2014-07-22	34.16	34.83	34.07	34.79	30.2311	42915100
2014-07-23	34.68	34.71	34.3	34.5	29.9791	26077000
2014-07-24	34.38	34.67	34.1	34.25	29.7619	33180400
2014-07-25	34.15	34.37	33.93	34.25	29.7619	31614000
2014-07-28	34.23	34.32	33.88	34.23	29.7445	30972200
2014-07-29	34.27	34.37	34.09	34.19	29.7097	26141700
2014-07-30	34.31	34.57	34.04	34.35	29.8488	32782800
2014-07-31	34.09	34.25	33.81	33.89	29.4491	35431200
2014-08-01	33.75	34.03	33.61	33.74	29.3187	33472400
2014-08-04	33.79	34.09	33.55	34.05	29.5881	27250100
2014-08-05	33.76	33.78	32.6	32.82	28.709	49845100
2014-08-06	32.6	33.19	32.39	32.85	28.7352	27923900
2014-08-07	32.93	33.15	32.54	32.68	28.5865	27820100
2014-08-08	32.78	33	32.54	32.6	28.5165	35484000
2014-08-11	32.82	33.24	32.81	33.02	28.8839	27718600
2014-08-12	32.91	33.15	32.68	33.13	28.9801	24805600
2014-08-13	33.24	34.15	33.23	34.1	29.8286	36291000
2014-08-14	34.05	34.23	33.74	33.94	29.6887	25458000
2014-08-15	34.1	34.21	33.71	34.17	29.8899	28577600
2014-08-18	34.26	34.47	33.98	34.41	30.0998	27232200
2014-08-19	34.5	34.5	34.25	34.34	30.0386	29281900
2014-08-20	34.23	34.51	34.18	34.5	30.1785	27140300
2014-08-21	34.46	35.19	34.45	35.15	30.7471	37164900
2014-08-22	35.2	35.2	34.91	34.94	30.5634	21196700
2014-08-25	35.09	35.15	34.65	34.81	30.4497	18614500
2014-08-26	34.79	35.05	34.69	34.8	30.441	19664700
2014-08-27	34.89	34.94	34.63	34.79	30.4322	17168900
2014-08-28	34.61	34.81	34.61	34.65	30.3097	18908900
2014-08-29	34.81	34.94	34.67	34.92	30.5459	32302800
2014-09-02	34.76	34.91	34.43	34.57	30.2398	32094800
2014-09-03	34.82	34.88	34.45	34.57	30.2398	26668800
2014-09-04	34.53	35.09	34.52	34.91	30.5372	27632400
2014-09-05	34.92	35.12	34.83	35	30.6159	20841900
2014-09-08	34.96	35.56	34.88	35.33	30.9046	24859600
2014-09-09	35.29	35.29	34.85	34.91	30.5372	22333100
2014-09-10	34.85	35.13	34.67	35.02	30.6334	19964200
2014-09-11	34.79	35.02	34.53	35.02	30.6334	21949000
2014-09-12	34.9	34.91	34.5	34.62	30.2835	26732600
2014-09-15	34.71	34.77	34.23	34.54	30.2135	22438000
2014-09-16	34.47	35.08	34.47	34.93	30.5547	20875700
2014-09-17	34.91	35.2	34.74	34.98	30.5984	26278900
2014-09-18	35.12	35.17	34.86	35.17	30.7646	23809600
2014-09-19	35.16	35.22	34.82	34.82	30.4585	46851900
2014-09-22	34.78	35.03	34.55	34.71	30.3622	25447700
2014-09-23	34.71	34.71	34.38	34.42	30.1086	25690700
2014-09-24	34.4	34.85	34.37	34.75	30.3972	18829000
2014-09-25	34.68	34.79	33.88	34.14	29.8636	34639700
2014-09-26	34.26	34.36	33.63	34.26	29.9686	25882300
2014-09-29	34.06	34.99	33.94	34.9	30.5284	29003100
2014-09-30	34.9	35	34.41	34.82	30.4585	35274600
2014-10-01	34.61	34.78	33.84	33.99	29.7324	35086600
2014-10-02	33.96	34	33.26	33.52	29.3213	32910800
2014-10-03	33.66	34.18	33.47	34.03	29.7674	25834600
2014-10-06	34.15	34.48	33.87	34.11	29.8374	24321100
2014-10-07	34.04	34.05	33.42	33.47	29.2776	25972100
2014-10-08	33.49	34.37	33.14	34.27	29.9774	34960600
2014-10-09	34.15	34.43	33.58	33.62	29.4088	28185700
2014-10-10	32.62	32.86	30.5	31.91	27.913	80917600
2014-10-13	31.72	32.37	31.47	31.47	27.5281	42110200
2014-10-14	31.99	32.67	31.71	32.14	28.1141	68671000
2014-10-15	30.54	31.65	29.65	31.28	27.3619	92305200
2014-10-16	30.89	31.51	30.75	30.85	26.9857	47787400
2014-10-17	31.2	31.71	30.97	31.38	27.4493	37504500
2014-10-20	31.04	31.7	30.9	31.58	27.6243	30523700
2014-10-21	31.67	32.62	31.58	32.61	28.5253	33278400
2014-10-22	32.66	32.87	32.22	32.27	28.2279	26725600
2014-10-23	32.72	32.91	32.6	32.69	28.5953	22254900
2014-10-24	32.72	33.33	32.57	33.18	29.0239	27814300
2014-10-27	33.08	33.3	32.77	33.2	29.0414	23751900
2014-10-28	33.23	33.75	33.23	33.74	29.5137	21857800
2014-10-29	33.76	33.97	33.51	33.92	29.6712	24615200
2014-10-30	33.58	33.61	32.4	32.58	28.499	55217900
2014-10-31	33.74	34.01	32.63	34.01	29.7499	52089700
2014-11-03	33.81	34.48	33.79	34.31	30.0123	28703600
2014-11-04	34.25	34.78	34.21	34.54	30.2135	34695900
2014-11-05	34.05	34.1	33.6	33.76	29.7249	34705500
2014-11-06	33.69	34.23	33.41	33.82	29.7777	25240600
2014-11-07	33.98	34	33.19	33.58	29.5664	27604500
2014-11-10	33.43	33.49	33.08	33.26	29.2846	30653600
2014-11-11	33.36	33.54	33.2	33.31	29.3286	19676600
2014-11-12	33.23	33.42	33	33.38	29.3903	22864200
2014-11-13	33.35	33.86	33.34	33.68	29.6544	26449300
2014-11-14	33.75	33.97	33.35	33.95	29.8922	18104600
2014-11-17	33.82	34.25	33.76	34.24	30.1475	17646300
2014-11-18	34.19	34.9	34.16	34.71	30.5613	30674800
2014-11-19	34.69	34.79	34.25	34.35	30.2443	21289600
2014-11-20	34.14	35.97	34	35.95	31.6531	61994700
2014-11-21	35.98	36.46	35.5	35.59	31.3361	56721600
2014-11-24	35.89	36.43	35.84	36.25	31.9172	33321100
2014-11-25	36.36	36.48	36.15	36.32	31.9789	29093200
2014-11-26	36.37	36.99	36.28	36.9	32.4896	24060000
2014-11-28	37.04	37.69	36.94	37.25	32.7977	19128500
2014-12-01	37.21	37.62	36.9	37.17	32.7273	30904000
2014-12-02	37.18	37.6	37.18	37.6	33.1059	28361100
2014-12-03	37.68	37.89	37.41	37.43	32.9562	30660800
2014-12-04	37.4	37.46	37.04	37.46	32.9826	23359100
2014-12-05	37.57	37.9	37.52	37.67	33.1675	20527600
2014-12-08	37.46	37.73	36.94	37.2	32.7537	28134800
2014-12-09	36.67	37.09	36.3	36.89	32.4807	28487300
2014-12-10	36.93	37.02	36.3	36.42	32.0669	27499900
2014-12-11	36.5	37.21	36.44	36.7	32.3135	25088200
2014-12-12	36.45	36.82	36.22	36.23	31.8996	29322500
2014-12-15	36.39	36.78	35.9	35.92	31.6267	30633400
2014-12-16	35.86	36.5	35.56	35.56	31.3097	31166300
2014-12-17	35.62	36.33	35.33	36.24	31.9084	31637700
2014-12-18	36.75	37.02	36.43	37.02	32.5952	32128100
2014-12-19	37.02	37.16	36.23	36.37	32.0229	76786800
2014-12-22	36.39	37.26	36.39	37.21	32.7625	29227100
2014-12-23	37.4	37.7	37.3	37.43	32.9562	22169700
2014-12-24	37.47	37.6	37.18	37.44	32.965	12109100
2014-12-26	37.52	37.74	37.52	37.55	33.0619	14037200
2014-12-29	37.45	37.52	37.17	37.18	32.7361	12203300
2014-12-30	37.08	37.19	36.76	36.76	32.3663	15214100
2014-12-31	36.63	37.04	36.29	36.29	31.9525	20393600
2015-01-02	36.67	37.16	36.11	36.36	32.0141	23605600
2015-01-05	36.2	36.45	35.94	35.95	31.6531	32785000
2015-01-06	36.08	36.23	35.26	35.28	31.0632	30847600
2015-01-07	35.64	36.07	35.27	36.02	31.7147	27725200
2015-01-08	36.37	37	36.26	36.69	32.3047	31765400
2015-01-09	36.77	37.11	36.4	36.76	32.3663	22850500
2015-01-12	36.9	37	36.23	36.6	32.2254	29400800
2015-01-13	36.87	37.49	36.29	36.5	32.1374	31478000
2015-01-14	36.33	36.91	35.91	36.35	32.0053	34250300
2015-01-15	36.53	36.88	36.03	36.19	31.8644	47181800
2015-01-16	36.12	36.66	35.51	36.45	32.0933	62812200
2015-01-20	36.1	36.46	35.57	36.09	31.7764	35929400
2015-01-21	35.85	36.68	35.77	36.48	32.1198	27442600
2015-01-22	36.56	37	36.14	36.91	32.4984	31809900
2015-01-23	36.96	37.03	36.38	36.45	32.0933	27427100
2015-01-26	36.19	36.3	35.57	35.81	31.5298	30906800
2015-01-27	34.4	34.72	33.55	34.19	30.1035	58456200
2015-01-28	34.47	34.7	33.72	33.78	29.7425	34929100
2015-01-29	33.84	34.28	33.46	34.21	30.1211	29569400
2015-01-30	33.7	33.99	33	33.04	29.0909	38719700
2015-02-02	33.06	33.75	32.65	33.65	29.628	38733800
2015-02-03	33.78	34.05	32.61	33.7	29.672	36038300
2015-02-04	33.67	33.84	33.3	33.6	29.7962	25052800
2015-02-05	33.68	33.99	33.45	33.94	30.0977	20491400
2015-02-06	33.92	34	33.14	33.3	29.5301	29342400
2015-02-09	33	33.24	32.67	32.93	29.202	28705500
2015-02-10	33.2	33.73	33.05	33.7	29.8849	20200000
2015-02-11	33.67	33.76	33.32	33.55	29.7518	18364200
2015-02-12	33.98	34.13	33.76	34.13	30.2662	20056700
2015-02-13	34.25	34.37	33.95	34.36	30.4701	18037900
2015-02-17	34.4	34.75	34.26	34.74	30.8071	19374100
2015-02-18	34.65	34.71	34.19	34.27	30.3903	19992900
2015-02-19	34.25	34.42	34.05	34.21	30.3371	11017500
2015-02-20	34.15	34.57	33.91	34.41	30.5145	20955600
2015-02-23	34.4	34.5	33.58	33.76	29.9381	25565500
2015-02-24	33.61	34.49	33.51	34.41	30.5145	29607500
2015-02-25	34.03	34.15	33.73	33.95	30.1066	24686300
2015-02-26	33.62	33.88	33.43	33.65	29.8405	25928400
2015-02-27	33.63	33.64	33.21	33.25	29.4858	24427300
2015-03-02	33.29	34.13	33.12	34.06	30.2041	25406400
2015-03-03	33.95	34.38	33.91	34.1	30.2396	27332000
2015-03-04	33.86	34.41	33.72	34.12	30.2573	23005800
2015-03-05	34.26	34.5	33.59	33.73	29.9115	21225800
2015-03-06	33.54	33.68	33.08	33.19	29.4326	32373100
2015-03-09	33.2	33.27	32.48	32.72	29.0158	33058800
2015-03-10	32.24	32.41	31.5	31.7	28.1113	50278900
2015-03-11	31.97	32.96	31.95	32.33	28.67	49683600
2015-03-12	31.01	31.6	30.58	30.8	27.3132	107402400
2015-03-13	30.63	30.98	30.36	30.93	27.4285	47954700
2015-03-16	30.93	31.11	30.65	30.83	27.3398	33074600
2015-03-17	30.58	30.73	30.41	30.59	27.1269	29215600
2015-03-18	30.41	31.2	30.3	30.89	27.393	39834100
2015-03-19	30.78	31.1	30.69	30.74	27.26	27414200
2015-03-20	30.99	31.62	30.93	31.31	27.7654	64777100
2015-03-23	31.29	31.79	31.2	31.2	27.6679	29694000
2015-03-24	31.16	31.32	30.74	30.79	27.3043	28471400
2015-03-25	30.81	30.89	29.86	29.89	26.5062	37691000
2015-03-26	29.5	30.4	29.31	30.08	26.6747	45450100
2015-03-27	30.01	33	29.85	32	28.3773	73857200
2015-03-30	31.66	32.1	31.3	31.46	27.8984	51391500
2015-03-31	31.43	31.93	31.2	31.27	27.73	32098500
2015-04-01	31.13	31.32	30.65	30.81	27.322	31532100
2015-04-02	30.8	31.23	30.67	30.81	27.322	20909600
2015-04-06	30.81	31.25	30.45	31.04	27.526	21490900
2015-04-07	31.07	31.59	31	31.26	27.7211	23258300
2015-04-08	31.23	31.56	31.06	31.31	27.7654	18250300
2015-04-09	30.68	31.62	30.57	31.24	27.7034	34167600
2015-04-10	31.33	31.94	31.33	31.93	28.3152	28084900
2015-04-13	31.81	32.05	31.71	31.73	28.1379	23489000
2015-04-14	31.68	31.94	31.27	31.49	27.9251	39754000
2015-04-15	32.26	32.99	32.07	32.83	29.1134	61083500
2015-04-16	32.85	32.99	32.7	32.87	29.1488	28903200
2015-04-17	32.51	32.7	32.22	32.47	28.7941	30593600
2015-04-20	32.61	32.79	32.53	32.73	29.0247	20649300
2015-04-21	32.93	32.97	32.28	32.43	28.7586	19023800
2015-04-22	32.41	32.72	32.03	32.7	28.9981	21144200
2015-04-23	32.04	32.41	32.01	32.35	28.6877	23775300
2015-04-24	32.41	32.48	32.02	32.08	28.4483	22759900
2015-04-27	32.08	32.69	32.08	32.5	28.8207	25869600
2015-04-28	32.3	33.04	32.23	33.02	29.2818	29572800
2015-04-29	32.56	33	32.55	32.89	29.1666	21819000
2015-04-30	32.71	32.85	32.3	32.55	28.8651	22013300
2015-05-01	32.63	33.49	32.62	33.42	29.6366	27091200
2015-05-04	33.27	33.5	33.22	33.43	29.6454	21397300
2015-05-05	33	33.1	32.57	32.64	29.1542	29779200
2015-05-06	32.5	32.79	31.93	32.22	28.779	31985400
2015-05-07	32.27	32.63	32.18	32.24	28.7969	21475300
2015-05-08	32.51	32.88	32.34	32.8	29.2971	26926500
2015-05-11	32.68	32.71	32.43	32.69	29.1988	18358600
2015-05-12	32.44	32.5	32	32.25	28.8058	24530200
2015-05-13	32.27	32.9	32.27	32.64	29.1542	20470800
2015-05-14	32.86	33.13	32.77	32.97	29.4489	21098900
2015-05-15	33.09	33.12	32.75	32.99	29.4668	17149700
2015-05-18	32.98	33.41	32.85	33.41	29.8419	23689500
2015-05-19	33.36	33.38	32.99	33.15	29.6097	21867100
2015-05-20	33.06	33.5	33.01	33.37	29.8062	21359800
2015-05-21	33.21	33.56	33.07	33.55	29.967	21269800
2015-05-22	33.47	33.51	33.32	33.45	29.8777	20845000
2015-05-26	33.27	33.29	32.84	33.1	29.565	28594500
2015-05-27	33.2	33.85	33.13	33.71	30.1099	30172700
2015-05-28	33.74	34.15	33.68	34.01	30.3779	27065700
2015-05-29	34.24	34.75	34.21	34.46	30.7798	43545500
2015-06-01	34.37	34.59	33.68	33.91	30.2885	46734500
2015-06-02	33.64	33.75	33.14	33.27	29.7169	36351100
2015-06-03	33.17	33.24	32.59	32.73	29.2346	38138700
2015-06-04	32.51	32.72	32.2	32.31	28.8594	33761800
2015-06-05	32.28	32.3	31.83	31.84	28.4396	27778500
2015-06-08	31.81	31.95	31.21	31.3	27.9573	38171600
2015-06-09	31.33	31.66	31.15	31.25	27.9126	33976700
2015-06-10	31.46	32.16	31.37	31.82	28.4217	33336800
2015-06-11	31.95	32.1	31.84	31.85	28.4485	24293600
2015-06-12	31.72	32.1	31.2	31.32	27.9751	31629800
2015-06-15	31.12	31.51	30.94	31.39	28.0377	23175000
2015-06-16	31.26	31.76	31.13	31.64	28.261	20254500
2015-06-17	31.75	32.09	31.69	31.95	28.5379	28194200
2015-06-18	32.08	32.5	32	32.38	28.9219	27722400
2015-06-19	32.4	32.57	31.96	32.07	28.645	39008400
2015-06-22	32.26	32.39	32.08	32.26	28.8147	23608400
2015-06-23	32.31	32.34	31.93	32.09	28.6629	17995900
2015-06-24	32.15	32.15	31.88	31.91	28.5021	23313900
2015-06-25	32.02	32.32	31.99	31.99	28.5736	22743300
2015-06-26	31.51	31.53	30.76	31.02	27.7072	62157200
2015-06-29	30.7	30.98	30.31	30.39	27.1445	35194500
2015-06-30	30.63	30.69	30.15	30.42	27.1713	34412200
2015-07-01	30.49	30.55	30.01	30.18	26.9569	27178900
2015-07-02	30.18	30.92	30.1	30.56	27.2963	27105200
2015-07-06	30.24	30.45	29.84	30.04	26.8318	32468100
2015-07-07	29.87	29.93	29.09	29.9	26.7068	43833700
2015-07-08	29.4	29.67	29.15	29.5	26.3495	45223800
2015-07-09	29.72	29.89	28.82	28.93	25.8404	47167800
2015-07-10	29.2	29.35	28.94	29.17	26.0548	31423800
2015-07-13	29.27	29.82	29.19	29.73	26.5549	26452400
2015-07-14	29.66	30.11	29.44	29.65	26.4835	39778300
2015-07-15	29.65	29.99	29.47	29.69	26.5192	47852500
2015-07-16	30.47	30.48	29.1	29.9	26.7068	81166700
2015-07-17	29.66	29.8	29.1	29.47	26.3227	43697600
2015-07-20	29.62	29.62	29.07	29.1	25.9922	33812900
2015-07-21	28.96	29.26	28.67	28.72	25.6528	45191000
2015-07-22	28.57	28.85	28.43	28.61	25.5546	36387200
2015-07-23	28.66	28.97	28.43	28.6	25.5456	33775200
2015-07-24	28.53	28.64	28.06	28.06	25.0633	31621000
2015-07-27	28.07	28.42	27.62	28.35	25.3223	42161100
2015-07-28	28.51	29.18	28.44	28.96	25.8672	33182400
2015-07-29	28.95	29.13	28.79	29.01	25.9118	26470200
2015-07-30	29.1	29.45	28.85	28.91	25.8225	26582400
2015-07-31	29.12	29.12	28.77	28.95	25.8582	27158800
2015-08-03	29	29.35	28.9	29.05	25.9476	26213600
2015-08-04	28.98	29.15	28.86	29.13	26.019	25741700
2015-08-05	29.19	29.39	29.02	29.12	26.2262	23622700
2015-08-06	29.16	29.23	28.85	29.01	26.1271	27958200
2015-08-07	28.8	28.96	28.69	28.88	26.01	25606100
2015-08-10	29.07	29.68	29.06	29.64	26.6945	22807400
2015-08-11	29.47	29.48	28.96	28.97	26.0911	23758900
2015-08-12	28.66	29.57	28.66	29.46	26.5324	33589100
2015-08-13	29.4	29.45	28.87	28.87	26.001	18821900
2015-08-14	28.92	29.04	28.82	29.02	26.1361	14302700
2015-08-17	28.83	29.2	28.71	29.08	26.1901	15548300
2015-08-18	28.95	29.05	28.8	28.91	26.037	19182600
2015-08-19	28.65	28.8	28.28	28.36	25.5417	30530100
2015-08-20	28.03	28.24	27.53	27.53	24.7942	31936600
2015-08-21	27.33	27.63	26.56	26.56	23.9206	52288400
2015-08-24	25.2	27.63	24.87	26.25	23.6414	83234200
2015-08-25	27.04	27.15	25.87	25.87	23.2991	59371900
2015-08-26	26.51	27.34	26.08	27.3	24.587	47386700
2015-08-27	27.72	27.91	27.01	27.72	24.9653	38649400
2015-08-28	27.67	28.61	27.45	28.42	25.5957	43452400
2015-08-31	28.33	29.13	28.16	28.54	25.7038	42401800
2015-09-01	27.91	28.17	27.66	27.82	25.0554	44144000
2015-09-02	28.35	28.6	28.14	28.6	25.7578	34618800
2015-09-03	28.8	29.42	28.69	29.08	26.1901	38665900
2015-09-04	28.57	28.9	28.41	28.52	25.6858	29116500
2015-09-08	28.98	29.5	28.95	29.5	26.5684	27805000
2015-09-09	29.72	30.12	29.17	29.24	26.3342	30774100
2015-09-10	29.18	29.66	28.9	29.27	26.3613	25195800
2015-09-11	29.08	29.52	29.04	29.47	26.5414	21786900
2015-09-14	29.47	29.53	29.09	29.39	26.4693	24065100
2015-09-15	29.56	29.94	29.48	29.73	26.7755	29819000
2015-09-16	29.62	29.79	29.4	29.77	26.8116	25957800
2015-09-17	29.62	30.2	29.55	29.71	26.7575	29805200
2015-09-18	29.22	29.42	28.81	29.02	26.1361	60693400
2015-09-21	29.09	29.34	28.94	29.16	26.2622	24417100
2015-09-22	28.67	28.9	28.48	28.67	25.8209	28576200
2015-09-23	29.02	29.09	28.59	28.74	25.8839	25984000
2015-09-24	28.38	28.67	27.87	28.48	25.6498	32754700
2015-09-25	28.94	29.12	28.63	28.81	25.947	29192300
2015-09-28	28.68	29.36	28.64	28.76	25.9019	42291000
2015-09-29	28.83	29.35	28.76	29.24	26.3342	34169600
2015-09-30	29.56	30.32	29.54	30.14	27.1448	41051700
2015-10-01	30.21	30.28	29.46	30	27.0187	29832800
2015-10-02	29.67	30.53	29.53	30.51	27.478	27901500
2015-10-05	30.73	31.38	30.56	31.21	28.1085	34842500
2015-10-06	31.16	31.85	31.11	31.74	28.5858	34899800
2015-10-07	32	32.42	31.72	32.32	29.1082	36930100
2015-10-08	32.23	32.6	31.98	32.52	29.2883	27794600
2015-10-09	32.37	32.55	31.94	32.14	28.9461	24209900
2015-10-12	32.16	32.32	32	32.21	29.0091	18795000
2015-10-13	32.03	32.48	31.98	32.04	28.856	35588600
2015-10-14	31.39	32.93	30.85	32.8	29.5405	75954800
2015-10-15	32.84	33.06	32.46	32.75	29.4954	37634800
2015-10-16	32.75	33.2	32.48	33.04	29.7566	29371300
2015-10-19	32.88	33.62	32.87	33.59	30.252	37624000
2015-10-20	33.4	33.7	33.31	33.44	30.1169	24416100
2015-10-21	33.67	34.05	33.32	33.37	30.0538	31928800
2015-10-22	33.7	34.5	33.59	34.4	30.9815	39572600
2015-10-23	34.54	35.03	34.4	34.9	31.4318	42796600
2015-10-26	34.77	34.96	34.55	34.59	31.1526	22646900
2015-10-27	34.41	34.55	34.31	34.47	31.0445	22630100
2015-10-28	34.47	34.71	34.12	34.71	31.2606	21908400
2015-10-29	34.2	34.29	33.77	34.03	30.6482	21325200
2015-10-30	34.1	34.29	33.86	33.86	30.4951	24693900
2015-11-02	33.73	34.28	33.64	34.11	30.7203	21743100
2015-11-03	34	34.41	33.98	34.31	30.9004	18167000
2015-11-04	34.27	34.27	33.9	34.15	30.973	20762100
2015-11-05	34.1	34.2	33.73	34	30.8369	16486100
2015-11-06	33.93	33.97	33.41	33.84	30.6918	23701700
2015-11-09	33.6	33.83	33.08	33.35	30.2474	24168700
2015-11-10	33.17	33.27	32.81	33.21	30.1204	22451700
2015-11-11	33.16	33.38	32.8	32.86	29.803	19864700
2015-11-12	32.71	32.92	32.39	32.4	29.3858	23265400
2015-11-13	32.27	32.38	31.96	32.11	29.1227	23673200
2015-11-16	32.09	32.26	31.93	32.1	29.1137	29899700
2015-11-17	32.15	32.88	32.01	32.64	29.6034	22636400
2015-11-18	32.73	33.24	32.62	33.16	30.0751	18619800
2015-11-19	33.22	34.73	33.13	34.3	31.109	45381600
2015-11-20	34.48	35.29	34.48	34.66	31.4355	41137700
2015-11-23	34.66	34.85	34.41	34.48	31.2723	20152900
2015-11-24	34.33	34.44	33.9	34.36	31.1634	21413500
2015-11-25	34.26	34.74	34.14	34.45	31.245	17939400
2015-11-27	34.54	34.68	34.4	34.46	31.2541	6620900
2015-11-30	34.55	34.9	34.43	34.77	31.5353	21785800
2015-12-01	35	35.2	34.71	35.09	31.8255	23560200
2015-12-02	35.09	35.41	34.81	34.83	31.5897	18688200
2015-12-03	34.97	34.99	34	34.04	30.8732	30131100
2015-12-04	34.11	35.03	34	34.94	31.6895	24901000
2015-12-07	34.79	35.17	34.75	34.99	31.7348	17731900
2015-12-08	34.67	34.95	34.42	34.75	31.5171	13380200
2015-12-09	34.88	35.22	34.51	34.81	31.5716	22548300
2015-12-10	34.85	35.07	34.66	34.77	31.5353	17400700
2015-12-11	34.31	34.65	34.2	34.27	31.0818	21251400
2015-12-14	34.38	34.48	33.88	34.47	31.2632	19357100
2015-12-15	34.65	35.35	34.64	35.18	31.9071	24365900
2015-12-16	35.36	35.47	34.77	35.3	32.016	23257900
2015-12-17	35.32	35.37	34.76	34.91	31.6623	24963600
2015-12-18	34.73	34.75	33.86	33.87	30.719	41336600
2015-12-21	34.11	34.3	33.82	34.24	31.0546	18006800
2015-12-22	34.36	34.78	34.27	34.73	31.499	18422000
2015-12-23	34.95	35.05	34.78	35	31.7439	12526500
2015-12-24	35.07	35.26	34.96	34.98	31.7257	5893800
2015-12-28	34.95	35	34.57	34.93	31.6804	9449400
2015-12-29	35.01	35.59	35.01	35.44	32.143	14188600
2015-12-30	35.38	35.45	34.95	34.99	31.7348	11566800
2015-12-31	34.82	34.96	34.44	34.45	31.245	14736700
2016-01-04	33.88	34.01	33.46	33.99	30.8278	27882200
2016-01-05	33.96	34	33.53	33.83	30.6827	16709500
2016-01-06	33.25	33.52	32.8	33.08	30.0025	25491300
2016-01-07	32.28	33.01	31.84	31.84	28.8779	37680500
2016-01-08	32.09	32.22	31.43	31.51	28.5786	29953800
2016-01-11	31.81	32.22	31.68	32.06	29.0774	27732400
2016-01-12	32.76	32.89	32.27	32.68	29.6397	28587700
2016-01-13	32.76	32.93	31.83	31.91	28.9414	34445700
2016-01-14	31.97	32.87	31.8	32.74	29.6941	48728200
2016-01-15	29.73	30.5	29.45	29.76	26.9914	76373900
2016-01-19	29.98	30.06	29.48	29.8	27.0276	28878100
2016-01-20	29.35	29.87	29.21	29.59	26.8372	39598200
2016-01-21	29.65	30.03	29.24	29.66	26.9007	30157400
2016-01-22	30.12	30.24	29.51	29.93	27.1456	25326500
2016-01-25	29.99	30.22	29.57	29.6	26.8463	26441000
2016-01-26	29.61	30.05	29.61	29.94	27.1546	24754900
2016-01-27	29.88	30.22	29.64	29.81	27.0367	26384100
2016-01-28	30.02	30.18	29.75	29.97	27.1818	22028100
2016-01-29	30.21	31.03	30.1	31.02	28.1342	38311400
2016-02-01	30.72	31.12	30.64	30.82	27.9528	19015100
2016-02-02	30.45	30.49	29.63	29.8	27.0276	24994300
2016-02-03	29.72	29.72	28.52	29.34	26.8447	44660100
2016-02-04	29.14	29.88	29.11	29.77	27.2381	29257800
2016-02-05	29.58	29.76	28.91	29.04	26.5702	27957500
2016-02-08	28.74	28.98	28.3	28.82	26.3689	28725900
2016-02-09	28.49	29.15	28.41	28.81	26.3597	22902600
2016-02-10	28.88	29	28.19	28.23	25.8291	27267800
2016-02-11	27.83	28.41	27.68	28.22	25.8199	28450200
2016-02-12	28.57	28.7	28.14	28.64	26.2042	19699000
2016-02-16	28.75	28.95	28.36	28.78	26.3323	30705200
2016-02-17	28.86	29.62	28.73	29.47	26.9636	27691700
2016-02-18	29.53	29.76	29.38	29.42	26.9179	20623300
2016-02-19	29.2	29.33	28.71	28.71	26.2682	42056700
2016-02-22	29.11	29.54	29	29.35	26.8538	23893100
2016-02-23	29.3	29.35	28.6	28.8	26.3506	26638200
2016-02-24	28.52	29.3	28.38	29.19	26.7074	21593600
2016-02-25	29.32	29.62	28.95	29.62	27.1008	17571400
2016-02-26	29.88	30.08	29.7	29.8	27.2655	19902200
2016-02-29	29.72	30.14	29.58	29.59	27.0734	22903100
2016-03-01	29.93	30.53	29.75	30.37	27.7871	25502600
2016-03-02	30.3	30.87	30.12	30.54	27.9426	23779800
2016-03-03	31.13	31.35	30.54	30.58	27.9792	25625200
2016-03-04	30.5	30.86	30.05	30.63	28.0249	20356800
2016-03-07	30.59	31.12	30.5	30.94	28.3086	18858200
2016-03-08	30.83	30.88	30.38	30.56	27.9609	19104900
2016-03-09	30.83	31.04	30.67	30.87	28.2445	14707800
2016-03-10	31.14	31.4	30.38	31.25	28.5922	29584800
2016-03-11	31.67	31.79	31.53	31.76	29.0588	22811200
2016-03-14	31.66	31.69	31.3	31.43	28.7569	17438600
2016-03-15	31.34	31.65	31.06	31.65	28.9582	16927700
2016-03-16	31.49	31.8	31.17	31.69	28.9948	26298400
2016-03-17	31.76	32.17	31.7	31.98	29.2601	22865300
2016-03-18	32.16	32.69	32.06	32.68	29.9006	49934200
2016-03-21	32.23	32.42	31.95	32.34	29.5895	21760900
2016-03-22	32.16	32.46	31.95	32.32	29.5712	22200400
2016-03-23	32.47	32.47	31.98	32	29.2784	18765300
2016-03-24	31.87	31.95	31.7	31.88	29.1686	14211900
2016-03-28	31.87	32	31.62	31.9	29.1869	11433000
2016-03-29	31.93	32.44	31.73	32.38	29.6261	15313200
2016-03-30	32.45	32.75	32.29	32.71	29.928	16598000
2016-03-31	32.53	32.66	32.32	32.35	29.5987	17880000
2016-04-01	32.27	32.47	32.1	32.45	29.6902	18049700
2016-04-04	32.2	32.38	31.74	32	29.2784	21581600
2016-04-05	31.89	32.12	31.72	31.9	29.1869	20080000
2016-04-06	31.97	32.23	31.77	32.08	29.3516	15740600
2016-04-07	31.89	31.9	31.35	31.55	28.8667	23738200
2016-04-08	31.76	32.02	31.48	31.63	28.9399	17031900
2016-04-11	31.9	32.34	31.66	31.67	28.9765	19707700
2016-04-12	31.88	31.94	31.38	31.86	29.1503	16774200
2016-04-13	31.97	32.18	31.95	32.13	29.3974	19968100
2016-04-14	31.78	31.89	31.55	31.8	29.0954	21620900
2016-04-15	31.79	31.89	31.38	31.46	28.7844	28782800
2016-04-18	31.43	31.72	31.38	31.65	28.9582	21566600
2016-04-19	31.7	31.81	31.4	31.6	28.9124	33619300
2016-04-20	31.32	32.26	31.25	32	29.2784	57629800
2016-04-21	31.94	32.06	31.81	31.97	29.251	28431400
2016-04-22	31.74	31.86	31.22	31.64	28.949	29625600
2016-04-25	31.36	31.5	31.2	31.39	28.7203	19315700
2016-04-26	31.39	31.7	31.17	31.4	28.7295	20976400
2016-04-27	31.25	31.8	31.19	31.75	29.0497	20006200
2016-04-28	31.45	31.71	31.03	31.11	28.4641	25146400
2016-04-29	30.86	30.87	30.1	30.28	27.7047	36443700
2016-05-02	30.45	30.69	30.36	30.61	28.0066	21086600
2016-05-03	30.41	30.56	30.09	30.36	27.7779	27111100
2016-05-04	30.17	30.21	29.7	29.85	27.5472	23278800
2016-05-05	29.87	30.02	29.75	29.9	27.5933	23393300
2016-05-06	29.61	30.11	29.52	30.04	27.7225	19632200
2016-05-09	30.08	30.17	29.76	29.8	27.5011	16888300
2016-05-10	30	30.18	29.82	30.14	27.8148	17013800
2016-05-11	30.16	30.25	29.97	30.06	27.741	15754200
2016-05-12	30.11	30.24	29.57	29.76	27.4641	20826700
2016-05-13	29.86	30.2	29.84	29.91	27.6026	19999600
2016-05-16	29.9	30.56	29.88	30.39	28.0455	21826100
2016-05-17	30.57	30.57	29.86	29.98	27.6672	25709900
2016-05-18	30.03	30.25	29.78	29.99	27.6764	22469900
2016-05-19	29.77	29.93	29.5	29.63	27.3442	21740900
2016-05-20	29.73	30.38	29.7	30.15	27.824	22777300
2016-05-23	30.23	30.48	30.13	30.23	27.8979	20881900
2016-05-24	30.5	31.12	30.45	31.06	28.6638	23699200
2016-05-25	31.2	31.57	31.15	31.39	28.9684	18359600
2016-05-26	31.49	31.63	31.4	31.49	29.0607	12692300
2016-05-27	31.6	31.65	31.45	31.57	29.1345	13341300
2016-05-31	31.51	31.65	31.31	31.59	29.153	23040200
2016-06-01	31.62	31.72	31.47	31.66	29.2176	17753500
2016-06-02	31.56	31.76	31.45	31.76	29.3098	14140100
2016-06-03	31.74	31.74	31.4	31.62	29.1806	15777500
2016-06-06	31.64	31.82	31.58	31.68	29.236	15139600
2016-06-07	31.75	32.02	31.7	31.88	29.4206	19339100
2016-06-08	31.8	32	31.79	31.89	29.4298	12732100
2016-06-09	31.68	32	31.68	31.94	29.476	11276800
2016-06-10	31.7	32.24	31.65	32.04	29.5682	35749100
2016-06-13	32.05	32.5	32.04	32.17	29.6882	23004800
2016-06-14	32.01	32.24	31.79	32.14	29.6605	18754300
2016-06-15	32.25	32.26	31.59	31.61	29.1714	23783300
2016-06-16	31.44	31.77	31.22	31.69	29.2452	18547900
2016-06-17	31.73	31.81	31.47	31.76	29.3098	27047900
2016-06-20	32.07	32.44	32.01	32.17	29.6882	21961600
2016-06-21	32.26	32.38	32.09	32.32	29.8266	15476500
2016-06-22	32.3	32.63	32.25	32.29	29.799	18304800
2016-06-23	32.58	33	32.5	32.99	30.445	22048800
2016-06-24	31.8	32.32	31.4	31.55	29.116	38094300
2016-06-27	31.41	31.41	30.44	30.72	28.3501	34965100
2016-06-28	30.97	31.2	30.81	31.19	28.7838	23693900
2016-06-29	31.35	31.98	31.31	31.93	29.4667	22771100
2016-06-30	32	32.88	31.97	32.8	30.2696	34528900
2016-07-01	32.64	32.89	32.47	32.75	30.2235	17084600
2016-07-05	32.5	32.73	32.46	32.68	30.1589	20107200
2016-07-06	32.8	33	32.38	32.97	30.4265	21070200
2016-07-07	32.96	33.55	32.96	33.2	30.6388	26119400
2016-07-08	33.65	34	33.5	34	31.377	23341900
2016-07-11	34.04	34.5	34.04	34.38	31.7277	23820700
2016-07-12	34.51	34.97	34.48	34.94	32.2445	28064100
2016-07-13	35.04	35.25	34.88	35.01	32.3091	29120900
2016-07-14	35.13	35.3	34.96	35.2	32.4845	25296400
2016-07-15	35.26	35.29	34.9	35.07	32.3645	23661900
2016-07-18	35.18	35.2	34.95	35.05	32.346	19347200
2016-07-19	34.89	35.16	34.85	35.15	32.4383	20395400
2016-07-20	35.3	35.93	35.06	35.69	32.9367	42994200
2016-07-21	34.33	34.49	33.86	34.27	31.6262	63708600
2016-07-22	34.38	34.7	34.26	34.66	31.9861	33033700
2016-07-25	34.62	34.76	34.57	34.69	32.0138	20277700
2016-07-26	34.75	35.23	34.7	35.09	32.383	29644400
2016-07-27	35	35.28	34.63	34.83	32.143	23601800
2016-07-28	34.83	34.83	34.52	34.77	32.0876	21667400
2016-07-29	34.77	34.92	34.6	34.86	32.1707	18171200
2016-08-01	34.82	34.91	34.56	34.85	32.1615	18824400
2016-08-02	34.81	34.87	34.33	34.56	31.8938	20057300
2016-08-03	34.1	34.28	33.99	34.25	31.8473	18388800
2016-08-04	34.29	34.62	34.22	34.58	32.1542	16362600
2016-08-05	34.8	35.13	34.7	34.98	32.5261	20046200
2016-08-08	34.9	35.17	34.86	35.04	32.5819	19497300
2016-08-09	35.04	35.16	34.84	34.92	32.4703	12578900
2016-08-10	35	35	34.5	34.53	32.1077	19579000
2016-08-11	34.66	34.74	34.49	34.68	32.2472	16364100
2016-08-12	34.52	34.76	34.44	34.57	32.1449	15708300
2016-08-15	34.7	35.16	34.63	34.91	32.461	18931100
2016-08-16	34.77	35.21	34.77	35.21	32.74	16320900
2016-08-17	35.17	35.21	34.77	35.02	32.5633	18221600
2016-08-18	34.96	35.09	34.75	34.97	32.5168	16085200
2016-08-19	34.84	35.27	34.74	35.24	32.7679	16417600
2016-08-22	35.2	35.45	35.12	35.36	32.8795	14941400
2016-08-23	35.5	35.69	35.3	35.4	32.9167	18316000
2016-08-24	35.32	35.41	35.02	35.15	32.6842	16343500
2016-08-25	35.05	35.22	34.9	35.09	32.6284	12428000
2016-08-26	35.11	35.58	35.05	35.26	32.7865	14469900
2016-08-29	35.48	35.67	35.15	35.55	33.0561	15264300
2016-08-30	35.59	35.74	35.52	35.7	33.1956	15183200
2016-08-31	35.62	35.9	35.58	35.89	33.3723	20562700
2016-09-01	35.99	36.04	35.58	36.02	33.4932	18925800
2016-09-02	36.21	36.33	35.95	36.08	33.549	16726700
2016-09-06	36.38	36.6	36.17	36.57	34.0046	22337800
2016-09-07	36.65	36.65	36.38	36.46	33.9023	18495600
2016-09-08	36.35	36.59	36.12	36.44	33.8837	20356500
2016-09-09	36.1	36.39	35.44	35.44	32.9539	29457900
2016-09-12	35.19	36.12	35.06	36.08	33.549	22796600
2016-09-13	35.75	35.88	35.32	35.61	33.1119	23591300
2016-09-14	35.51	35.82	35.4	35.62	33.1212	14074500
2016-09-15	35.74	36.65	35.54	36.56	33.9953	23736000
2016-09-16	37.72	38.05	37.25	37.67	35.0274	74577900
2016-09-19	37.69	38.02	37.09	37.16	34.5532	30531700
2016-09-20	37.42	37.43	36.94	37.14	34.5346	24796900
2016-09-21	37.21	37.46	36.86	37.45	34.8229	21233700
2016-09-22	37.6	37.83	37.44	37.55	34.9158	17013400
2016-09-23	37.45	37.65	37.12	37.19	34.5811	18062500
2016-09-26	36.92	36.94	36.6	36.65	34.079	25518800
2016-09-27	36.9	37.22	36.63	37.18	34.5718	22391600
2016-09-28	37.31	37.5	37.15	37.44	34.8136	19020800
2016-09-29	37.49	37.53	37	37.32	34.702	17675000
2016-09-30	37.47	37.92	37.44	37.75	35.1018	24279300
2016-10-03	37.69	37.95	37.53	37.66	35.0181	14113600
2016-10-04	37.77	37.94	37.33	37.54	34.9065	14393100
2016-10-05	37.75	38.31	37.64	37.99	35.325	22420800
2016-10-06	37.84	38.16	37.58	38.07	35.3994	15171400
2016-10-07	38.08	38.22	37.78	38.1	35.4273	16942500
2016-10-10	38.25	38.36	37.9	38.02	35.3529	14954300
2016-10-11	37.91	38	36.82	37.27	34.6555	27650500
2016-10-12	37.2	37.25	36.81	37.13	34.5253	14053900
2016-10-13	36.85	37.13	36.46	36.97	34.3765	16936000
2016-10-14	37.19	37.7	37.16	37.45	34.8229	19123900
2016-10-17	37.55	37.72	37.24	37.29	34.6741	15788100
2016-10-18	37.97	38.05	37.53	37.75	35.1018	42907800
2016-10-19	36.07	36.09	35.23	35.51	33.019	75229000
2016-10-20	35.41	35.67	35.1	35.43	32.9446	25669500
2016-10-21	35.21	35.4	34.81	35.15	32.6842	20813200
2016-10-24	35.43	35.49	35.11	35.26	32.7865	21524700
2016-10-25	35.14	35.25	35.01	35.1	32.6377	17860300
2016-10-26	35.04	35.21	34.74	34.92	32.4703	19977600
2016-10-27	35.1	35.23	34.75	34.81	32.3681	14634700
2016-10-28	34.87	35.17	34.71	34.74	32.303	22296400
2016-10-31	34.92	35.08	34.84	34.87	32.4238	19188600
2016-11-01	34.9	35.16	34.27	34.52	32.0984	25368200
2016-11-02	34.6	34.9	34.47	34.6	32.1728	21416400
2016-11-03	34.45	34.52	33.87	33.93	31.7887	19400000
2016-11-04	33.53	33.93	33.42	33.61	31.4889	21914700
2016-11-07	34.24	34.75	34.15	34.69	32.5007	19296600
2016-11-08	34.6	34.95	34.49	34.74	32.5475	14833100
2016-11-09	34.13	34.85	33.67	34.75	32.5569	25999400
2016-11-10	34.95	34.95	34.03	34.5	32.3227	28249900
2016-11-11	34.57	34.87	34.34	34.61	32.4258	22665000
2016-11-14	34.56	34.73	34.2	34.48	32.304	22558900
2016-11-15	34.64	35.29	34.61	34.91	32.7068	20676100
2016-11-16	34.9	34.92	34.54	34.84	32.6412	18565500
2016-11-17	34.81	35.02	34.63	35.02	32.8099	15748500
2016-11-18	34.9	35	34.64	34.95	32.7443	16806900
2016-11-21	35.1	35.2	34.84	34.98	32.7724	14259500
2016-11-22	35.18	35.5	35.11	35.48	33.2408	22327400
2016-11-23	35.48	35.52	35.1	35.2	32.9785	15843100
2016-11-25	35.11	35.45	35.11	35.44	33.2034	6372800
2016-11-28	35.43	35.66	35.21	35.51	33.269	13549000
2016-11-29	35.64	35.64	35.27	35.31	33.0816	19581000
2016-11-30	35.2	35.3	34.7	34.7	32.5101	27016100
2016-12-01	34.86	34.93	33.56	33.76	31.6294	29618700
2016-12-02	33.72	34.26	33.6	34.16	32.0042	21492500
2016-12-05	34.31	34.42	33.97	34.39	32.2196	14462000
2016-12-06	34.39	34.75	34.3	34.72	32.5288	15297700
2016-12-07	34.67	35.57	34.45	35.5	33.2596	21710300
2016-12-08	35.48	36.03	35.22	35.7	33.447	19966500
2016-12-09	35.75	35.9	35.59	35.76	33.5032	16326900
2016-12-12	35.78	36.09	35.67	35.97	33.6999	21985800
2016-12-13	36.01	36.89	35.93	36.8	34.4775	35773600
2016-12-14	36.7	36.89	36.46	36.55	34.2433	30819400
2016-12-15	36.74	37.16	36.53	36.79	34.4682	23721500
2016-12-16	36.72	36.87	36.09	36.31	34.0185	38212800
2016-12-19	36.34	36.95	36.27	36.89	34.5619	18744300
2016-12-20	36.95	37.24	36.89	37.21	34.8617	18551800
2016-12-21	37.25	37.35	36.91	36.98	34.6462	14323600
2016-12-22	37.23	37.24	36.81	36.93	34.5993	10793900
2016-12-23	36.93	36.98	36.77	36.97	34.6368	6287300
2016-12-27	36.91	37.33	36.91	37.07	34.7305	9033700
2016-12-28	37.1	37.2	36.58	36.63	34.3183	12868600
2016-12-29	36.51	36.72	36.43	36.66	34.3464	8447300
2016-12-30	36.79	36.8	36.2	36.27	33.981	17468000
2017-01-03	36.61	36.93	36.27	36.6	34.2902	20196500
2017-01-04	36.71	36.77	36.34	36.41	34.1122	15915700
2017-01-05	36.45	36.72	36.31	36.35	34.0559	13986000
2017-01-06	36.59	36.68	36.19	36.48	34.1777	15114000
2017-01-09	36.48	36.89	36.48	36.61	34.2995	19461400
2017-01-10	36.55	36.93	36.53	36.54	34.2339	15918800
2017-01-11	36.51	37	36.51	36.95	34.6181	22398400
2017-01-12	36.83	36.83	36.32	36.71	34.3932	20391900
2017-01-13	36.71	36.86	36.62	36.79	34.4682	15072200
2017-01-17	36.67	36.83	36.59	36.8	34.4775	20195200
2017-01-18	36.89	37.01	36.61	36.76	34.4401	15382500
2017-01-19	36.51	36.91	36.51	36.57	34.2621	13654500
2017-01-20	36.76	37.03	36.58	36.94	34.6087	23950900
2017-01-23	37.07	37.21	36.55	36.77	34.4494	27752600
2017-01-24	36.84	37.74	36.81	37.62	35.2458	35140900
2017-01-25	37.87	38	37.52	37.8	35.4144	32276400
2017-01-26	37.82	37.92	37.42	37.56	35.1896	34144800
2017-01-27	38	38.45	37.81	37.98	35.5831	44368600
2017-01-30	37.74	37.84	37.33	37.42	35.0584	23954700
2017-01-31	37.22	37.37	36.64	36.82	34.4963	27059100
2017-02-01	36.82	36.95	36.02	36.52	34.2152	28380600
2017-02-02	36.26	36.7	36.2	36.68	34.3651	31916900
2017-02-03	36.69	36.82	36.45	36.52	34.4595	21038100
2017-02-06	36.51	36.51	36.15	36.27	34.2236	21427000
2017-02-07	36.45	36.52	36.24	36.35	34.2991	18581900
2017-02-08	36.34	36.65	36.14	36.38	34.3274	20807400
2017-02-09	36.5	36.5	35.4	35.46	33.4593	47802700
2017-02-10	35.26	35.43	34.84	35.34	33.346	44106500
2017-02-13	35.57	35.85	35.34	35.8	33.7801	28180600
2017-02-14	35.84	35.96	35.53	35.93	33.9028	25734800
2017-02-15	35.98	36.06	35.67	36.05	34.016	18452200
2017-02-16	36.18	36.56	36.1	36.41	34.3557	21317500
2017-02-17	36.32	36.48	36.1	36.48	34.4217	18909900
2017-02-21	36.53	36.65	36.33	36.52	34.4595	20556000
2017-02-22	36.34	36.4	35.79	36.07	34.0349	29904400
2017-02-23	36.24	36.3	35.9	36.18	34.1387	22775000
2017-02-24	36.14	36.53	35.95	36.53	34.4689	18617600
2017-02-27	36.42	36.68	36.27	36.51	34.45	14065200
2017-02-28	36.42	36.46	36	36.2	34.1575	24977000
2017-03-01	35.85	36.1	35.44	35.93	33.9028	34085900
2017-03-02	35.93	36.02	35.65	35.91	33.8839	23602100
2017-03-03	35.94	36.09	35.67	35.9	33.8744	17538100
2017-03-06	35.79	35.8	35.42	35.57	33.5631	24416700
2017-03-07	35.54	35.8	35.39	35.8	33.7801	23434900
[truncated: 587 more rows]
