# Supplementary material for: Measuring information flux between social media and stock prices with Transfer Entropy
Source: PLoS One. 2021 Sep 23;16(9):e0257686. doi: 10.1371/journal.pone.0257686 (PMC8459996; doi:10.1371/journal.pone.0257686)
Supplement: S1 Data — (ZIP) [file pone.0257686.s001.zip › DATA BASES/11.-BRKA/berk.xlsx]

## Sheet: Sheet1
stock	neg	pos
102.4	1.66667	17.3333
102.4	1.66667	17.3333
102.4	1.66667	17.3333
102.6	1.66667	17.3333
101.7	1.66667	17.3333
101.76	1.66667	18.3333
102	1.66667	18.3333
102.055	1.66667	18.3333
102.055	1.66667	18.3333
102.055	1.66667	18.3333
103	1.66667	18.3333
103.1	1.66667	19.3333
103.875	1.66667	19.3333
103.895	1.66667	19.3333
103.25	1.66667	19.3333
103.25	1.66667	19.3333
103.25	1.66667	19.3333
103.38	1.66667	19.3333
102.7	1.66667	20.3333
102.008	1.66667	20.3333
102.008	1.66667	20.3333
101.001	1.66667	20.3333
101.001	1.66667	20.3333
101.001	1.66667	20.3333
100.6	1.66667	20.3333
100.45	1.66667	20.3333
100.06	1.66667	20.3333
99	1.66667	20.3333
99.689	1.66667	21.3333
99.689	1.66667	21.3333
99.689	1.66667	21.3333
99.5	1.66667	21.3333
99.748	1.66667	21.3333
98.5	1.66667	21.3333
98.399	1.66667	21.3333
99	1.66667	21.3333
99	1.66667	21.3333
99	1.66667	21.3333
99.4	1.66667	22.3333
99.5	1.66667	22.3333
99.825	1.66667	22.3333
98.989	1.66667	22.3333
100.899	1.66667	22.3333
100.899	1.66667	22.3333
100.899	1.66667	22.3333
98.8	1.66667	22.3333
98.9	1.66667	22.3333
98.725	2.66667	22.3333
98.895	2.66667	22.3333
98.895	2.66667	22.3333
98.895	2.66667	22.3333
98.895	2.66667	22.3333
98.53	2.66667	22.3333
98.55	2.66667	22.3333
98.7	2.66667	22.3333
99.2	2.66667	22.3333
99.2	2.66667	22.3333
99.2	2.66667	23.3333
99.2	2.66667	24.3333
99.6	2.66667	24.3333
99.71	3.16667	24.8333
99.85	3.16667	25.8333
100	3.66667	26.3333
100.3	3.66667	26.3333
100.3	3.66667	26.3333
100.3	3.66667	27.3333
99.999	3.66667	27.3333
99.35	3.66667	27.3333
99.15	3.66667	27.3333
99	4.66667	27.3333
97.5	4.66667	28.3333
97.5	5.66667	28.3333
97.5	5.66667	29.3333
97.5	5.66667	29.3333
100.03	5.66667	29.3333
104.2	5.66667	29.3333
108.85	5.66667	30.3333
105	5.66667	30.3333
105	5.66667	30.3333
105	5.66667	30.3333
103.2	5.66667	31.3333
101.751	5.66667	32.3333
107	5.66667	33.3333
111	5.66667	33.3333
114.6	5.66667	33.3333
114.6	5.66667	33.3333
114.6	5.66667	33.3333
113.138	5.66667	33.3333
112.8	5.66667	33.3333
111.7	5.66667	33.3333
108.9	5.66667	34.3333
110	5.66667	34.3333
110	5.66667	34.3333
110	5.66667	34.3333
111.111	5.66667	35.3333
111.7	5.66667	35.3333
111.55	5.66667	35.3333
114.95	5.66667	35.3333
114	5.66667	36.3333
114	5.66667	37.3333
114	5.66667	38.3333
114	5.66667	38.3333
113.964	5.66667	39.3333
114.5	5.66667	40.3333
115	5.66667	41.3333
117.75	5.66667	41.3333
117.75	5.66667	41.3333
117.75	5.66667	41.3333
119.26	5.66667	41.3333
118.4	5.66667	41.3333
119.5	5.66667	41.3333
118.8	5.66667	42.3333
119.8	5.66667	43.3333
119.8	5.66667	44.3333
119.8	5.66667	44.3333
122.801	5.66667	44.3333
121	5.66667	44.3333
124.45	5.66667	45.3333
124.08	5.66667	46.3333
125	5.66667	47.3333
125	5.66667	47.3333
125	5.66667	47.3333
123.8	5.66667	47.3333
123.59	5.66667	47.3333
123.25	5.66667	47.3333
123.453	5.66667	47.3333
123.2	5.66667	47.3333
123.2	5.66667	47.3333
123.2	5.66667	47.3333
123	5.66667	47.3333
123.575	6.66667	47.3333
123.757	6.66667	47.3333
123.356	6.66667	47.3333
122.625	6.66667	47.3333
122.625	6.66667	47.3333
122.625	6.66667	47.3333
123.5	6.66667	47.3333
123.43	6.66667	47.3333
122.09	6.66667	47.3333
122.65	6.66667	47.3333
121.988	6.66667	47.3333
121.988	6.66667	47.3333
121.988	6.66667	47.3333
122.6	6.66667	47.3333
122.459	6.66667	48.3333
121.8	6.66667	48.3333
122.42	6.66667	48.3333
122.42	6.66667	48.3333
122.42	6.66667	48.3333
122.42	6.66667	48.3333
121.7	6.66667	48.3333
121.205	6.66667	48.3333
119.8	6.66667	48.3333
119.4	6.66667	48.3333
121.05	6.66667	48.3333
121.05	6.66667	48.3333
121.05	6.66667	48.3333
120.465	6.66667	48.3333
120.855	6.66667	48.3333
121.1	6.66667	48.3333
119.75	6.66667	48.3333
118.4	7.66667	48.3333
118.4	7.66667	48.3333
118.4	7.66667	48.3333
119.135	7.66667	48.3333
119.6	7.66667	48.3333
118.28	7.66667	48.3333
118.4	7.66667	48.3333
119	7.66667	49.3333
119	7.66667	49.3333
119	7.66667	49.3333
118.76	7.66667	49.3333
114.95	7.66667	49.3333
115.625	7.66667	50.3333
116.801	7.66667	51.3333
115.325	7.66667	51.3333
115.325	8	52
115.325	8	52
117.43	9	52
114.8	9	53
114.95	9.5	53.5
113.5	9.5	53.5
111.5	9.5	53.5
111.5	9.5	53.5
111.5	9.5	53.5
117.29	9.5	53.5
116.1	9.5	54.5
117	9.5	54.5
115.9	9.5	54.5
114.15	9.5	54.5
114.15	9.5	54.5
114.15	9.5	54.5
114.225	9.5	54.5
113.3	9.5	54.5
113.7	9.5	54.5
108.65	9.5	54.5
109	9.5	54.5
109	9.5	54.5
109	9.5	54.5
106.102	9.5	54.5
105.625	9.5	55.5
105.075	9.5	55.5
109.625	9.5	55.5
105.91	9.5	55.5
105.91	9.5	55.5
105.91	9.5	55.5
105.91	9.5	55.5
105.131	9.5	55.5
108.5	9.5	55.5
108.48	9.5	55.5
104.95	9.5	55.5
104.95	9.5	55.5
104.95	9.5	55.5
105.12	9.5	55.5
109.2	10.5	55.5
107.766	10.5	55.5
111.05	10.5	55.5
111.3	10.5	56.5
111.3	10.5	56.5
111.3	10.5	56.5
112.2	10.5	57.5
115.55	10.5	57.5
116.455	10.5	57.5
118.97	10.5	57.5
120	10.5	57.5
120	10.5	57.5
120	10.5	57.5
119.375	10.5	57.5
118.775	10.5	57.5
118.305	10.5	57.5
118.2	10.5	57.5
122.3	10.5	57.5
122.3	10.5	57.5
122.3	10.5	57.5
121.2	10.5	57.5
120.199	10.5	58.5
120	10.5	59.5
118.095	10.5	60.5
115.5	10.5	60.5
115.5	10.5	60.5
115.5	10.5	60.5
115.5	10.5	60.5
116.505	10.5	60.5
119.889	10.5	60.5
118.9	10.5	60.5
119.7	10.5	60.5
119.7	10.5	60.5
119.7	10.5	60.5
119.205	10.5	60.5
119.844	10.5	60.5
119.02	10.5	60.5
119.67	10.5	60.5
115.815	10.5	60.5
115.815	10.5	60.5
115.815	10.5	61.5
116.141	10.5	61.5
117.35	10.5	61.5
114.875	10.5	61.5
117.6	10.5	61.5
118.014	10.5	62.5
118.014	10.5	62.5
118.014	10.5	62.5
118	10.5	62.5
117.7	10.5	62.5
116.615	10.5	62.5
116.866	10.5	63.5
117	10.5	64.5
117	10.5	64.5
117	10.5	64.5
119.9	10.5	65.5
119.704	10.5	65.5
121.2	10.5	66.5
121.385	10.5	66.5
120.6	10.5	66.5
120.6	10.5	66.5
120.6	10.5	66.5
121.039	10.5	66.5
119.74	10.5	66.5
116.48	10.5	66.5
115.531	10.5	67.5
115.18	10.5	67.5
115.18	10.5	67.5
115.18	10.5	67.5
115.26	10.5	68.5
116.39	10.5	68.5
118.455	11	69
116.305	11	69
116.7	11	69
116.7	11	69
116.7	11	69
115.89	11	69
114.995	11	69
115.106	11	69
114.433	11	69
118.1	11	69
118.1	11	70
118.1	11	70
116.858	11	70
118.675	11	70
121.3	11	70
121	11	70
122.3	11	70
122.3	11	70
122.3	11	70
122.3	11	70
121.15	11	70
122.411	11	70
123.5	11	70
123.977	11	71
123.977	11	71
123.977	11	71
125	11.5	71.5
124.51	11.5	71.5
125.3	11.5	71.5
125.21	11.5	72.5
125	11.5	73.5
125	11.5	73.5
125	11.5	73.5
125.16	11.5	74.5
124.865	11.5	75.5
123.82	11.5	75.5
121.785	11.5	76.5
124.85	11.5	76.5
124.85	11.5	76.5
124.85	11.5	76.5
124.22	12.5	76.5
124.495	12.5	76.5
123.617	12.5	77.5
124.5	12.5	77.5
123.914	12.5	77.5
123.914	12.5	77.5
123.914	12.5	77.5
123.2	12.5	77.5
125.035	12.5	77.5
125.136	12.5	77.5
124.65	12.5	78.5
124.625	12.5	78.5
124.625	12.5	78.5
124.625	12.5	78.5
124.32	12.5	78.5
124.967	12.5	78.5
125.41	12.5	78.5
125.612	12.5	79.5
124.8	13.5	79.5
124.8	13.5	79.5
124.8	13.5	79.5
125.15	13.5	80.5
123.5	13.5	80.5
124.235	13.5	80.5
124.461	13.5	81.5
124.98	13.5	81.5
124.98	13.5	81.5
124.98	13.5	81.5
125.03	13.5	82.5
123.455	13.5	83.5
120.655	13.5	83.5
120.025	13.5	83.5
119.3	13.5	83.5
119.3	13.5	83.5
119.3	13.5	83.5
119.7	13.5	84.5
120.694	13.5	85.5
121.805	13.5	86.5
124.48	13.5	87.5
125.56	13.5	87.5
125.56	13.5	87.5
125.56	13.5	87.5
123.365	13.5	88.5
121.265	13.5	88.5
122.6	13.5	88.5
121.525	13.5	88.5
120.351	13.5	88.5
120.351	13.5	88.5
120.351	13.5	88.5
120.145	13.5	89.5
120.039	13.5	89.5
119.31	13.5	89.5
121.215	13.5	89.5
121.3	13.5	89.5
121.3	13.5	89.5
121.3	13.5	89.5
119.98	13.5	89.5
118.575	13.5	89.5
120.5	14.5	89.5
120.5	14.5	89.5
119.45	14.5	89.5
119.45	14.5	89.5
119.45	14.5	89.5
119.75	14.5	89.5
120.2	14.5	89.5
121.1	14.5	89.5
122	14.5	89.5
121.4	14.5	89.5
121.4	14.5	89.5
121.4	14.5	89.5
120.7	14.5	89.5
119.715	14.5	89.5
120.775	14.5	89.5
120.75	14.5	90.5
120.8	15.5	90.5
120.8	15.5	90.5
120.8	15.5	90.5
120.3	15.5	90.5
120.2	15.5	90.5
119.2	15.5	90.5
119.68	15.5	90.5
119.15	15.5	90.5
119.15	15.5	90.5
119.15	15.5	90.5
119.5	15.5	90.5
120.75	15.5	91.5
120.171	15.5	91.5
119.75	15.5	92.5
119.75	15.5	92.5
119.75	15.5	92.5
119.75	15.5	92.5
120.16	15.5	93.5
119.925	15.5	93.5
119.7	15.5	94.5
119.1	15.5	94.5
120.45	15.75	95.25
120.45	15.75	96.25
120.45	15.75	96.25
120.498	15.75	97.25
120.2	15.75	97.25
121.3	15.75	98.25
120.6	15.75	98.25
119.681	15.75	99.25
119.681	15.75	99.25
119.681	15.75	100.25
119.558	16.75	100.25
119.005	16.75	100.25
120.91	16.75	100.25
121.2	16.75	100.25
122.475	16.75	100.25
122.475	16.75	100.25
122.475	16.75	101.25
122.475	16.75	101.25
122.81	16.75	101.25
121.25	16.75	101.25
121.05	16.75	101.25
120.526	16.75	101.25
120.526	16.75	101.25
120.526	16.75	101.25
124.4	16.75	101.25
124.68	17.75	101.25
124.55	17.75	101.25
124.3	17.75	101.25
122.624	17.75	102.25
122.624	17.75	102.25
122.624	17.75	102.25
122.425	17.75	102.25
125.2	17.75	102.25
123.71	17.75	102.25
124.6	17.75	102.25
124.89	17.75	102.25
124.89	17.75	102.25
124.89	17.75	102.25
126.2	17.75	102.25
126.437	17.75	102.25
125.83	17.75	102.25
126.65	17.75	102.25
127.4	17.75	102.25
127.4	17.75	102.25
127.4	17.75	102.25
127.85	17.75	102.25
127.51	17.75	102.25
127.275	17.75	102.25
127.44	17.75	103.25
127.64	17.75	104.25
127.64	17.75	104.25
127.64	17.75	104.25
127.64	17.75	104.25
125.055	17.75	104.25
124.208	17.75	105.25
125.028	17.75	105.25
127.55	17.75	105.25
127.55	17.75	105.25
127.55	17.75	105.25
131.3	18.25	105.75
128.05	18.25	106.75
127.4	18.25	106.75
130.015	18.25	106.75
128.2	18.25	107.75
128.2	18.25	107.75
128.2	18.25	108.75
127.63	18.25	108.75
129.538	18.25	109.75
129.074	19.25	109.75
127.69	19.25	109.75
128	19.25	109.75
128	19.25	109.75
128	19.25	109.75
126.4	19.25	109.75
123.6	19.25	109.75
121.6	19.25	109.75
124.025	19.25	109.75
124.7	19.25	109.75
124.7	19.25	109.75
124.7	19.25	109.75
127.776	19.25	109.75
127.415	20.25	109.75
127.157	20.25	109.75
127.75	20.25	109.75
127.869	20.25	109.75
127.869	20.25	109.75
127.869	20.25	109.75
126.63	20.25	109.75
127.01	20.25	109.75
128.103	20.25	109.75
125.3	20.25	109.75
125.36	20.25	109.75
125.36	20.25	109.75
125.36	20.25	109.75
124.653	20.25	109.75
123.1	20.25	109.75
122.942	20.25	110.75
122.887	20.25	110.75
122.775	20.25	111.75
122.775	20.25	111.75
122.775	20.25	111.75
123.497	20.25	111.75
122.545	20.25	111.75
121.227	20.25	111.75
121.247	20.25	111.75
121.266	21.25	111.75
121.266	21.25	112.75
121.266	21.25	112.75
120.525	21.75	113.25
120.759	21.75	114.25
122.472	21.75	114.25
123.691	21.75	114.25
123.691	21.75	115.25
123.691	21.75	115.25
123.691	21.75	115.25
123.445	21.75	115.25
124.45	21.75	116.25
124.449	22.25	116.75
124.805	22.25	117.75
124.75	22.25	118.75
124.75	22.25	118.75
124.75	22.25	118.75
122.832	22.25	119.75
123.44	22.25	119.75
122.31	22.25	119.75
119.355	22.25	119.75
120.28	22.25	119.75
120.28	22.25	119.75
120.28	22.25	120.75
121.19	22.25	120.75
121.924	22.25	120.75
120.175	22.25	120.75
121.02	22.25	121.75
119.493	22.25	121.75
119.493	22.25	121.75
119.493	22.25	121.75
119.1	22.25	121.75
118.334	22.25	121.75
119.345	22.25	121.75
118.861	22.25	121.75
118.045	22.25	121.75
118.045	22.25	121.75
118.045	22.25	121.75
116.975	22.25	121.75
116.375	22.25	121.75
117.2	22.25	121.75
117.598	22.25	121.75
117.095	22.25	121.75
117.095	22.25	121.75
117.095	22.25	121.75
117.095	22.25	121.75
118.775	22.25	121.75
115.705	22.25	121.75
115.79	22.25	121.75
114.38	22.25	121.75
114.38	22.25	121.75
114.38	22.25	121.75
113.052	22.25	121.75
112.12	22.25	122.75
111.515	22.25	122.75
112.548	22.25	122.75
111.045	22.25	122.75
111.045	22.25	122.75
111.045	22.25	122.75
111.495	22.25	122.75
112.702	22.25	122.75
110.7	22.25	122.75
113	22.25	122.75
113.25	22.25	122.75
113.25	22.25	122.75
113.25	22.25	122.75
114.25	22.25	122.75
114.79	22.25	122.75
114.122	22.25	122.75
113.415	22.25	122.75
113.1	22.25	122.75
113.1	22.25	122.75
113.1	22.25	122.75
113.6	22.25	122.75
114.65	22.25	122.75
115.54	22.25	122.75
116.105	22.25	122.75
117.05	22.25	123.75
117.05	22.25	123.75
117.05	22.25	123.75
117.05	22.25	123.75
115.86	22.25	123.75
114.8	22.25	124.75
116.64	22.25	124.75
115.05	22.25	124.75
115.05	22.25	124.75
115.05	22.25	124.75
112.95	22.25	124.75
113.6	22.25	124.75
114.85	22.25	124.75
114.1	22.25	124.75
113.05	22.25	124.75
113.05	22.25	124.75
113.05	22.25	124.75
112.65	22.25	124.75
114.321	22.25	125.75
114.15	22.25	125.75
115.92	22.25	125.75
115.75	22.25	125.75
115.75	22.25	125.75
115.75	22.25	125.75
113.845	22.25	125.75
113.29	22.25	125.75
112.05	22.25	125.75
112.336	22.25	125.75
111.5	22.25	125.75
111.5	22.25	125.75
111.5	22.25	125.75
112.25	22.25	125.75
110.4	22.25	125.75
110.957	22.25	126.75
106.75	22.25	127.75
107.3	22.25	127.75
107.3	22.25	128.75
107.3	22.25	128.75
101	22.75	129.25
109.1	22.75	129.25
102.45	22.75	129.25
107.1	22.75	130.25
107.6	22.75	130.25
107.6	22.75	130.25
107.6	22.75	130.25
108.6	22.75	130.25
107.839	22.75	131.25
108.575	22.75	131.25
104.814	22.75	131.25
102.6	22.75	132.25
102.6	22.75	133.25
102.6	22.75	133.25
101.88	22.75	133.25
103.85	22.75	134.25
106.35	22.75	134.25
103.491	22.75	135.25
104.764	22.75	135.25
104.764	22.75	135.25
104.764	22.75	135.25
109.34	22.75	135.25
108.715	22.75	135.25
109.769	22.75	135.25
107.228	22.75	135.25
104	22.75	135.25
104	22.75	135.25
104	22.75	135.25
104	22.75	135.25
102.575	22.75	135.25
106.12	22.75	136.25
104.5	22.75	136.25
102.272	22.75	136.25
102.272	22.75	136.25
102.272	22.75	136.25
103.8	22.75	137.25
103.46	22.75	137.25
104.4	22.75	138.25
106.3	22.75	138.25
107.1	22.75	138.25
107.1	22.75	138.25
107.1	22.75	138.25
104.308	22.75	138.25
104.535	22.75	138.25
101.25	22.75	138.25
100	22.75	138.25
100.32	22.75	138.25
100.32	22.75	138.25
100.32	22.75	138.25
108.449	22.75	139.25
108.02	22.75	139.25
106.5	22.75	139.25
109.2	22.75	139.25
106.8	22.75	139.25
106.8	22.75	139.25
106.8	22.75	139.25
105.8	22.75	139.25
110.3	22.75	139.25
110.1	22.75	139.25
110.8	22.75	139.25
108.1	22.75	139.25
108.1	22.75	139.25
108.1	22.75	139.25
111.52	22.75	139.25
110.2	22.75	139.25
111.93	22.75	139.25
111.55	22.75	139.25
112.2	22.75	139.25
112.2	22.75	140.25
112.2	22.75	140.25
109.69	22.75	140.25
112.6	22.75	141.25
111.44	22.75	141.25
113.65	22.75	141.25
116.329	22.75	141.25
116.329	22.75	141.25
116.329	22.75	141.25
116.15	22.75	141.25
113.63	22.75	141.25
117.1	22.75	141.25
120.38	22.75	142.25
120	22.75	142.25
120	22.75	142.25
120	22.75	142.25
116.95	22.75	142.25
113.649	22.75	142.25
116.479	22.75	142.25
118.3	22.75	142.25
115.806	22.75	142.25
115.806	22.75	143.25
115.806	22.75	143.25
115.6	22.75	143.25
117.2	23.75	143.25
113.325	23.75	143.25
114.102	23.75	143.25
115.461	23.75	143.25
115.461	23.75	143.25
115.461	23.75	143.25
113.921	24	144
114.001	24	144
112.212	24	145
111.7	24	145
112.89	24	145
112.89	24	145
112.89	24	145
112.2	24	145
112.2	24	145
110.525	24	145
110.525	24	145
111.3	24	145
111.3	24	145
111.3	24	145
113.805	25	145
113	25	145
118.5	25	146
116.925	25	146
116.475	25	147
116.475	25	147
116.475	25	147
117.5	25	148
117.425	25	148
118.24	25	149
115.75	25	150
116.235	25.5	150.5
116.235	25.5	151.5
116.235	25.5	152.5
114.625	25.5	152.5
113.7	25.5	153.5
113.2	25.5	153.5
112.4	25.5	154.5
112.325	25.5	154.5
112.325	25.5	154.5
112.325	25.5	154.5
111.316	25.5	155.5
114.069	25.5	156.5
114.425	26.5	156.5
115.25	26.5	156.5
116.53	26.5	156.5
116.53	26.5	156.5
116.53	26.5	156.5
116.53	26.5	156.5
115.962	26.5	156.5
114.8	26.5	156.5
115.325	27.5	156.5
114.755	27.5	156.5
114.755	27.5	156.5
114.755	27.5	157.5
114.755	27.7	158.3
116.32	27.7833	159.217
115.21	28.0333	159.967
115.65	28.0333	160.967
114.5	28.0333	160.967
114.5	28.0333	160.967
114.5	28.0333	160.967
114.5	28.0333	160.967
115.9	28.0333	160.967
116.914	28.0333	160.967
117.85	28.0333	160.967
116.52	28.0333	160.967
116.52	28.0333	160.967
116.52	28.0333	160.967
116.52	28.0333	160.967
116.95	28.0333	160.967
118.215	28.0333	160.967
119.36	28.0333	160.967
119.775	28.0333	160.967
119.775	28.0333	160.967
119.775	28.0333	160.967
118.83	28.0333	161.967
117.574	28.0333	162.967
119.95	28.0333	163.967
119.45	28.0333	163.967
119.211	28.0333	163.967
119.211	28.0333	163.967
119.211	28.0333	163.967
117.925	28.0333	163.967
117.925	28.0333	164.967
117.8	28.0333	164.967
118.12	28.0333	164.967
119.8	28.0333	164.967
119.8	28.0333	164.967
119.8	28.0333	164.967
119.84	28.0333	164.967
119.875	28.0333	164.967
119.475	28.0333	164.967
118.855	28.0333	164.967
117.98	28.0333	164.967
117.98	28.0333	165.967
117.98	28.0333	165.967
119.23	28.0333	166.967
118.475	28.0333	166.967
116.91	28.0333	167.967
118.34	28.0333	168.967
119.19	28.0333	169.967
119.19	28.0333	169.967
119.19	28.0333	169.967
119.19	28.0333	169.967
119.375	28.0333	170.967
118.17	28.0333	170.967
119	28.0333	170.967
120	28.0333	171.967
120	28.2333	172.767
120	28.2333	172.767
120.35	28.2333	173.767
119.265	28.2333	173.767
117.934	28.2333	173.767
118.36	28.2333	173.767
117.434	28.2333	174.767
117.434	28.2333	174.767
117.434	28.2333	174.767
118.895	28.2333	174.767
117.855	28.2333	174.767
118.005	28.2333	174.767
118.43	28.2333	174.767
119.065	28.2333	174.767
119.065	28.2333	174.767
119.065	28.2333	174.767
119.235	29.2333	174.767
121.25	29.2333	175.767
121.074	29.2333	175.767
122	29.2333	175.767
122.19	29.2333	175.767
122.19	29.2333	175.767
122.19	29.2333	175.767
122.115	29.2333	176.767
122.189	29.2333	176.767
121.74	29.2333	177.767
121.479	29.2333	177.767
122.17	29.2333	177.767
122.17	29.2333	177.767
122.17	29.2333	177.767
123.555	29.2333	178.767
122.659	29.2333	178.767
122.775	29.2333	178.767
122.49	30.2333	178.767
121.9	30.2333	178.767
121.9	30.2333	178.767
121.9	30.2333	178.767
122.693	30.2333	178.767
122.357	30.2333	178.767
121.75	30.2333	178.767
121.295	30.2333	178.767
121.295	30.2333	178.767
121.295	30.2333	178.767
121.295	30.2333	178.767
119.7	30.2333	178.767
118.195	30.2333	178.767
118.725	30.2333	178.767
120.173	30.2333	178.767
118.385	30.2333	178.767
118.385	30.2333	178.767
118.385	30.2333	178.767
119.525	30.2333	178.767
121.31	30.9	179.1
119.75	30.9	180.1
119.05	30.9	181.1
118.58	30.9	181.1
118.58	30.9	181.1
118.58	30.9	181.1
118.294	30.9	181.1
119.7	30.9	181.1
119.756	30.9	181.1
120.7	30.9	182.1
120.925	30.9	183.1
120.925	30.9	183.1
120.925	30.9	184.1
120.8	30.9	184.1
122.185	30.9	184.1
121.775	31.9	184.1
121.8	31.9	184.1
121.95	31.9	185.1
121.95	31.9	186.1
121.95	31.9	186.1
123.676	31.9	186.1
123.744	31.9	186.1
122.56	31.9	186.1
122.95	31.9	186.1
122.795	31.9	186.1
122.795	31.9	186.1
122.795	31.9	186.1
121.675	31.9	187.1
121.425	31.9	187.1
121.8	31.9	187.1
120.85	31.9	188.1
119.85	31.9	188.1
119.85	31.9	188.1
119.85	31.9	188.1
120.22	31.9	188.1
120.55	31.9	188.1
120.455	31.9	188.1
120.217	31.9	188.1
119.5	31.9	189.1
119.5	31.9	189.1
119.5	31.9	189.1
119.5	31.9	189.1
120.133	31.9	189.1
119.25	31.9	189.1
118.85	32.4	189.6
119.845	32.4	189.6
119.845	32.4	190.6
119.845	32.4	190.6
119.183	33.0667	190.933
118.905	33.0667	190.933
120.741	33.0667	190.933
121.175	33.0667	190.933
122	33.0667	191.933
122	33.0667	191.933
122	33.0667	191.933
120.715	33.0667	192.933
121.74	33.0667	192.933
120.855	33.0667	193.933
122.6	33.0667	194.933
123.375	33.0667	194.933
123.375	33.0667	194.933
123.375	33.0667	194.933
123.276	33.0667	194.933
124.44	33.0667	195.933
123.75	33.0667	196.933
121.744	33.0667	196.933
122.67	33.0667	196.933
122.67	33.0667	196.933
122.67	33.0667	197.933
120.7	33.0667	197.933
122.129	33.0667	198.933
122.95	33.0667	199.933
123.435	33.0667	200.933
124.945	33.0667	200.933
124.945	33.0667	200.933
124.945	33.0667	201.933
125.495	33.0667	201.933
125.5	33.0667	202.933
125.5	33.0667	203.933
124.81	33.0667	203.933
123.898	33.0667	203.933
123.898	33.0667	204.933
123.898	33.0667	204.933
124.901	33.0667	204.933
124.985	33.0667	204.933
125.936	33.0667	204.933
125.321	33.0667	204.933
126.625	33.0667	204.933
126.625	33.0667	204.933
126.625	33.0667	204.933
125.937	33.0667	204.933
127.655	33.0667	204.933
127.389	34.0667	204.933
126.995	34.0667	204.933
125.73	34.0667	204.933
125.73	34.0667	204.933
125.73	34.0667	204.933
125.458	34.0667	204.933
125.47	34.0667	204.933
126	34.0667	204.933
127.15	34.0667	204.933
127.735	34.0667	204.933
127.735	34.0667	204.933
127.735	34.0667	204.933
127.95	34.0667	204.933
127.445	34.0667	204.933
127.4	34.0667	205.933
126.29	34.0667	205.933
128.479	34.0667	206.933
128.479	34.0667	206.933
128.479	34.0667	206.933
127.789	34.0667	206.933
127.02	34.0667	206.933
127	34.0667	206.933
126.8	34.0667	206.933
127.175	34.0667	206.933
127.175	34.0667	206.933
127.175	34.0667	206.933
127.38	34.0667	206.933
127.375	34.0667	206.933
127.007	34.0667	206.933
127.655	34.0667	206.933
128.88	34.0667	206.933
128.88	34.0667	206.933
128.88	34.0667	206.933
128.6	34.0667	206.933
128	34.0667	206.933
128.605	34.0667	206.933
127.8	34.0667	206.933
128.225	34.0667	206.933
128.225	34.0667	206.933
128.225	34.0667	206.933
128.198	34.0667	206.933
127.502	34.0667	206.933
126.8	34.0667	206.933
126.183	34.0667	207.933
126.56	34.0667	207.933
126.56	34.0667	208.933
126.56	34.0667	208.933
126.56	34.0667	208.933
126.279	34.0667	208.933
127.77	34.0667	208.933
129.597	34.0667	209.933
129.942	34.0667	210.933
129.942	34.0667	210.933
129.942	34.0667	210.933
129.7	34.0667	210.933
130.17	34.0667	210.933
130.15	34.0667	211.933
132.851	34.0667	211.933
133	34.0667	212.933
133	34.0667	212.933
133	34.0667	212.933
132.685	34.0667	212.933
132.898	34.0667	212.933
133.3	34.0667	212.933
133.816	34.0667	213.933
134.584	34.0667	213.933
134.584	34.0667	213.933
134.584	34.0667	213.933
133.034	34.0667	213.933
132.485	34.0667	213.933
132.49	34.0667	214.933
132.408	34.0667	214.933
132.7	35.0667	214.933
132.7	35.0667	214.933
132.7	35.0667	214.933
133	35.0667	214.933
133.227	35.0667	214.933
134.065	35.0667	214.933
135.281	35.0667	215.933
135.555	35.0667	215.933
135.555	35.0667	215.933
135.555	35.0667	215.933
135.4	36.0667	215.933
133.88	36.0667	216.933
133.066	36.0667	216.933
133.013	36.0667	216.933
132.502	36.0667	216.933
132.502	36.0667	216.933
132.502	36.0667	216.933
133.605	37.0667	216.933
134.85	37.0667	216.933
135.766	37.0667	216.933
135.4	37.0667	216.933
133.841	38.0667	216.933
133.841	38.0667	216.933
133.841	38.0667	216.933
132.609	38.0667	216.933
130.57	39.0667	216.933
130.445	39.0667	216.933
130.582	39.0667	216.933
129.725	39.0667	217.933
129.725	39.0667	217.933
129.725	39.0667	217.933
129.725	39.0667	217.933
129.725	39.0667	217.933
129.505	39.0667	217.933
131.4	39.0667	218.933
130.55	39.0667	218.933
130.55	39.0667	218.933
130.55	39.0667	218.933
130.3	39.0667	219.933
130.673	39.0667	219.933
128.359	39.0667	219.933
126.9	39.0667	220.933
127.585	39.0667	221.933
127.585	39.0667	221.933
127.585	39.0667	221.933
128.16	39.0667	221.933
128.925	39.0667	222.933
128.15	39.0667	223.933
128.178	39.0667	223.933
129.345	39.0667	224.933
129.345	39.0667	224.933
129.345	39.0667	224.933
130	39.0667	224.933
130.203	39.0667	224.933
131.31	39.0667	225.933
131.31	39.0667	225.933
132.606	39.0667	225.933
132.606	39.0667	225.933
132.606	39.0667	225.933
132.411	39.0667	225.933
132.004	39.0667	225.933
132.291	39.0667	226.933
131.875	39.0667	227.933
131.916	39.0667	228.933
131.916	40.0667	228.933
131.916	40.0667	228.933
131.89	40.0667	228.933
130.89	40.0667	228.933
131.444	40.0667	229.933
131.24	40.0667	229.933
131.09	40.0667	230.933
131.09	40.0667	230.933
131.09	40.0667	230.933
130.788	40.0667	230.933
130.831	40.0667	231.933
134	40.0667	232.933
134.2	40.0667	233.933
133.795	40.0667	234.933
133.795	40.0667	234.933
133.795	40.0667	234.933
134.85	40.0667	235.933
135.7	40.0667	235.933
135.2	40.0667	236.933
135.936	40.0667	236.933
134.8	41.0667	236.933
134.8	41.0667	236.933
134.8	41.0667	236.933
134.66	41.0667	237.933
134.66	41.0667	237.933
133.927	41.0667	238.933
133.9	41.0667	238.933
133	41.0667	239.933
133	41.0667	239.933
133	41.0667	240.933
134.06	41.0667	241.933
134.06	41.0667	242.933
139.61	41.0667	243.933
140.549	41.0667	244.933
140.803	41.0667	245.933
140.803	41.0667	245.933
140.803	41.0667	246.933
140.19	41.0667	247.933
141	41.0667	248.933
140	41.0667	249.933
141.768	41.0667	250.933
141.525	41.0667	251.933
141.525	41.0667	251.933
141.525	41.0667	251.933
143	41.4667	252.533
143.205	41.4667	252.533
142.964	41.4667	253.533
143.484	41.4667	254.533
143.502	41.9667	255.033
143.502	41.9667	256.033
143.502	41.9667	256.033
143.502	41.9667	256.033
144.805	42.1333	256.867
145.568	42.1333	257.867
146.227	42.1333	258.867
147.29	42.1333	258.867
147.29	42.1333	258.867
147.29	42.1333	258.867
146.72	42.1333	259.867
146.495	42.1333	260.867
145.505	42.1333	260.867
145.875	42.1333	261.867
147.086	42.1333	262.867
147.086	42.1333	262.867
147.086	42.1333	262.867
145.01	42.4667	263.533
146.825	42.4667	263.533
146.735	42.4667	263.533
146.26	42.8	264.2
146.374	42.8	264.2
146.374	42.8	264.2
146.374	43.3	264.7
145.835	44.3	264.7
147.125	44.3	265.7
147.75	44.3	265.7
149.24	44.3	266.7
150.141	44.6333	267.367
150.141	44.6333	267.367
150.141	44.6333	267.367
150.141	44.6333	267.367
152.498	44.6333	268.367
151	44.6333	268.367
150.5	44.6333	268.367
152.009	45.6333	268.367
152.009	45.6333	268.367
152.009	45.6333	268.367
149.9	45.6333	268.367
148.32	45.6333	268.367
151.916	45.6333	268.367
152.6	45.6333	268.367
152.75	45.6333	269.367
152.75	45.6333	269.367
152.75	45.6333	270.367
152.955	45.6333	271.367
154.425	45.6333	272.367
155.095	45.6333	273.367
155.21	45.6333	274.367
155.411	45.6333	275.367
155.411	45.6333	276.367
155.411	45.6333	276.367
155.978	45.6333	276.367
154.346	45.6333	276.367
155.431	45.6333	276.367
155.99	45.6333	277.367
153.5	45.6333	278.367
153.5	45.6333	278.367
153.5	45.6333	278.367
153.241	45.6333	279.367
152.571	45.6333	279.367
153.397	45.6333	280.367
153	45.6333	281.367
153.741	45.6333	281.367
153.741	45.6333	281.367
153.741	45.6333	281.367
153.784	45.6333	282.367
155.708	45.6333	283.367
154.63	46.6333	283.367
156.28	46.6333	284.367
156.28	46.6333	284.367
156.28	46.6333	284.367
156.28	46.6333	284.367
155.253	46.6333	285.367
157.55	46.6333	285.367
156.4	46.6333	285.367
157.557	46.6333	286.367
156.33	46.6333	286.367
156.33	46.6333	286.367
156.33	46.6333	286.367
158	46.6333	286.367
157.57	46.6333	286.367
159.4	46.6333	286.367
159.935	46.6333	286.367
160.525	46.6333	287.367
160.525	46.6333	287.367
160.525	46.6333	287.367
157	46.6333	288.367
161	46.6333	289.367
157.7	46.6333	289.367
154.526	46.6333	289.367
157.861	46.6333	289.367
157.861	46.6333	289.367
157.861	46.6333	289.367
157.342	46.6333	289.367
159.98	46.6333	290.367
159.95	46.6333	291.367
161.025	46.6333	292.367
160.618	46.6333	293.367
160.618	46.6333	294.367
160.618	46.6333	294.367
159.7	46.6333	294.367
159	46.6333	295.367
159.699	46.6333	295.367
160.857	46.6333	295.367
162.904	46.6333	296.367
162.904	46.6333	296.367
162.904	46.6333	297.367
164.99	46.6333	298.367
164.69	46.6333	298.367
166.273	46.6333	299.367
166.1	46.6333	299.367
167.78	46.6333	299.367
167.78	46.6333	299.367
167.78	46.6333	299.367
167.38	46.6333	299.367
169.267	46.6333	299.367
168.94	46.6333	300.367
167.303	46.6333	301.367
169.4	46.6333	302.367
169.4	46.6333	302.367
169.4	46.6333	302.367
169.2	46.6333	303.367
169.189	46.6333	304.367
167.6	46.6333	304.367
166.98	46.6333	304.367
166.02	46.6333	305.367
166.02	46.6333	305.367
166.02	46.6333	305.367
166.02	46.6333	305.367
168.4	46.6333	305.367
169.402	46.6333	305.367
172.2	46.6333	305.367
171.3	46.6333	305.367
171.3	46.6333	305.367
171.3	46.6333	305.367
170.911	46.6333	306.367
169.85	46.6333	306.367
167.4	46.6333	306.367
169.877	46.6333	306.367
172.9	46.6333	306.367
172.9	46.6333	306.367
172.9	46.6333	306.367
172.875	46.6333	306.367
170.15	46.6333	306.367
169.195	46.6333	306.367
172.604	46.6333	306.367
171.259	46.6333	306.367
171.259	46.6333	306.367
171.259	46.6333	307.367
172.71	46.6333	307.367
172.581	46.6333	307.367
170.952	46.6333	307.367
167.9	46.6333	307.367
168.2	46.6333	307.367
168.2	46.6333	308.367
168.2	46.6333	308.367
166.439	46.6333	308.367
168.314	46.6333	308.367
169.36	46.6333	308.367
169.326	47.6333	308.367
168.6	47.6333	308.367
168.6	47.6333	308.367
168.6	47.6333	308.367
169.622	47.6333	308.367
168.799	47.6333	309.367
168.976	47.6333	309.367
168.976	47.6333	309.367
172.201	47.6333	309.367
172.201	47.6333	309.367
172.201	47.6333	309.367
172.5	47.6333	309.367
173.741	47.6333	309.367
172.605	47.6333	309.367
175.644	47.6333	310.367
175.505	47.6333	310.367
175.505	47.6333	310.367
175.505	47.6333	310.367
175.877	47.6333	311.367
175.849	47.9667	312.033
176.341	47.9667	312.033
177.678	47.9667	312.033
178.275	47.9667	312.033
178.275	47.9667	312.033
178.275	47.9667	312.033
178.223	47.9667	312.033
177.249	47.9667	312.033
174.581	47.9667	313.033
175.441	48.9667	313.033
175.926	48.9667	313.033
175.926	48.9667	314.033
175.926	48.9667	314.033
174.505	48.9667	314.033
173.566	48.9667	314.033
173.9	49.9667	314.033
175.7	49.9667	314.033
176.5	49.9667	315.033
176.5	49.9667	315.033
176.5	50.9667	315.033
177.3	50.9667	315.033
176.855	50.9667	315.033
175.2	50.9667	315.033
176.551	50.9667	315.033
175.1	50.9667	316.033
175.1	50.9667	316.033
175.1	50.9667	316.033
175.748	50.9667	316.033
175.725	50.9667	317.033
174.755	50.9667	317.033
172.8	50.9667	317.033
173.122	51.9667	317.033
173.122	51.9667	318.033
173.122	51.9667	318.033
171.501	51.9667	318.033
173	51.9667	319.033
170.8	51.9667	320.033
172.206	51.9667	320.033
171.32	51.9667	320.033
171.32	51.9667	320.033
171.32	51.9667	321.033
171	51.9667	321.033
167.35	51.9667	322.033
168.586	51.9667	322.033
168.05	51.9667	322.033
167.05	51.9667	322.033
167.05	51.9667	322.033
167.05	51.9667	322.033
167.05	51.9667	322.033
167.993	51.9667	322.033
168.259	51.9667	322.033
168.241	51.9667	322.033
167.565	51.9667	322.033
167.565	51.9667	322.033
167.565	51.9667	322.033
168.88	51.9667	322.033
170.489	51.9667	322.033
171.34	51.9667	322.033
170	51.9667	322.033
170.155	51.9667	322.033
170.155	51.9667	322.033
170.155	51.9667	322.033
172.5	51.9667	323.033
173.299	51.9667	323.033
175.005	51.9667	323.033
175.826	51.9667	323.033
175	51.9667	323.033
175	51.9667	323.033
175	51.9667	323.033
173.54	51.9667	323.033
172.5	51.9667	323.033
173.368	51.9667	323.033
173.6	51.9667	323.033
172.21	51.9667	323.033
172.21	52.4667	323.533
172.21	52.4667	323.533
170.41	52.4667	324.533
171.028	52.4667	324.533
171.5	52.4667	324.533
169.995	52.4667	324.533
170.743	52.4667	324.533
170.743	52.4667	324.533
170.743	52.4667	324.533
169.455	52.4667	324.533
167.452	52.4667	324.533
168.205	52.4667	324.533
172.485	52.4667	324.533
173.605	52.4667	324.533
173.605	52.4667	324.533
173.605	52.4667	324.533
174.2	52.4667	325.533
171.92	52.4667	325.533
174.872	52.4667	326.533
175.286	52.4667	326.533
175.4	52.4667	326.533
175.4	52.4667	326.533
175.4	52.4667	326.533
175.12	52.4667	327.533
176.14	52.9667	328.033
174.6	52.9667	328.033
175.021	52.9667	328.033
175.435	52.9667	328.033
175.435	52.9667	328.033
175.435	52.9667	329.033
175.4	52.9667	330.033
175.991	52.9667	330.033
174.34	52.9667	330.033
172.995	52.9667	330.033
173.122	52.9667	331.033
173.122	52.9667	331.033
173.122	52.9667	331.033
172.089	53.3	331.7
171.754	53.3	332.7
172.22	54.3	332.7
171.09	55.3	332.7
173.201	55.3	332.7
173.201	55.3	332.7
173.201	55.3	333.7
173.485	55.3	334.7
171.211	55.3	334.7
172.15	55.3	335.7
173.32	55.3	336.7
174.3	55.3	336.7
174.3	55.3	337.7
174.3	55.3	337.7
173.81	55.3	338.7
173.76	55.3	339.7
172.48	55.8	340.2
174.621	55.8	340.2
174.85	55.8	341.2
174.85	55.8	341.2
174.85	55.8	342.2
173.311	55.8	343.2
174.84	55.8	343.2
174.625	55.8	343.2
174.625	55.8	343.2
174.75	55.8	343.2
174.75	55.8	343.2
174.75	55.8	343.2
172.94	55.8	343.2
172.131	55.8	344.2
173.5	56.3	344.7
173	56.3	345.7
174.94	56.3	345.7
174.94	56.3	345.7
174.94	56.3	346.7
175.735	56.3	346.7
173.47	56.3	346.7
171.63	56.3	347.7
171.5	56.3	347.7
171.1	56.3	347.7
171.1	56.3	347.7
171.1	56.3	347.7
171.139	56.3	347.7
170.42	56.3	348.7
174.25	56.3	348.7
174.649	56.3	348.7
175.6	56.3	348.7
175.6	56.3	348.7
175.6	56.3	348.7
175.898	56.3	349.7
176.01	56.3	350.7
176.01	56.3	350.7
176.9	56.3	351.7
177.16	56.3	351.7
177.16	56.3	352.7
177.16	56.3	352.7
177.069	56.3	352.7
177.9	56.3	353.7
177.9	56.3909	354.609
176.32	56.3909	355.609
176.336	56.3909	356.609
176.336	56.3909	356.609
176.336	56.3909	356.609
174.5	56.5159	357.484
174.195	56.5159	358.484
173.284	56.5159	359.484
172.965	56.5159	359.484
172.54	56.5159	360.484
172.54	56.5159	360.484
172.54	56.5159	360.484
170.893	56.5159	361.484
172.25	56.5159	361.484
173.665	56.8492	362.151
172.773	56.8492	363.151
172.35	56.8492	363.151
172.35	56.8492	363.151
172.35	56.8492	363.151
172.35	56.8492	364.151
172.5	56.8492	365.151
172.895	56.8492	365.151
170.31	56.8492	365.151
168.5	56.8492	365.151
168.5	56.8492	365.151
168.5	56.8492	365.151
168.211	56.8492	365.151
169.212	56.8492	365.151
168.748	56.8492	365.151
170.45	56.8492	365.151
169.512	56.8492	365.151
169.512	56.8492	365.151
169.512	56.8492	366.151
165.265	56.8492	366.151
164.817	56.8492	366.151
164.075	56.8492	366.151
166	56.8492	366.151
169.01	56.8492	366.151
169.01	56.8492	366.151
169.01	56.8492	366.151
169.12	56.8492	366.151
170.515	56.8492	366.151
170.14	56.8492	366.151
172.222	56.8492	367.151
172.425	56.8492	368.151
172.425	57.3492	368.651
172.425	57.3492	368.651
172.425	57.3492	368.651
172.292	57.3492	368.651
170.08	57.3492	368.651
169.844	57.3492	369.651
170.12	57.3492	369.651
170.12	57.3492	369.651
170.12	57.3492	369.651
170.006	57.3492	370.651
170.721	57.3492	370.651
170.473	57.3492	370.651
171.73	57.3492	370.651
173.708	57.3492	370.651
173.708	57.3492	371.651
173.708	57.3492	371.651
174.5	58.3492	371.651
177.989	58.3492	371.651
178.655	58.3492	372.651
182.175	58.3492	372.651
183.772	58.3492	373.651
183.772	58.3492	373.651
183.772	58.3492	374.651
186.4	58.3492	375.651
187.101	58.3492	375.651
187.75	58.3492	376.651
185.75	58.3492	377.651
183.86	58.3492	377.651
183.86	58.3492	377.651
183.86	58.3492	377.651
185.05	58.3492	377.651
184.86	58.3492	378.651
183.86	58.3492	378.651
186.54	58.3492	379.651
187.85	58.3492	380.651
187.85	58.3492	380.651
187.85	58.3492	381.651
186.52	58.3492	381.651
186.587	58.3492	382.651
184.54	58.3492	382.651
185.2	58.3492	382.651
185.149	58.3492	382.651
185.149	58.8492	383.151
185.149	58.8492	383.151
187.35	58.8492	383.151
187.213	58.8492	383.151
186.759	58.8492	384.151
186.287	58.8492	384.151
185.753	58.8492	384.151
185.753	58.8492	384.151
185.753	58.8492	384.151
184.7	58.8492	384.151
184.64	58.8492	384.151
185.897	58.8492	384.151
183.402	58.8492	385.151
182.76	58.8492	386.151
182.76	58.8492	386.151
182.76	58.8492	386.151
183.212	58.8492	387.151
185.64	58.8492	388.151
188.9	58.8492	389.151
190.639	58.8492	389.151
190.639	58.8492	389.151
190.639	58.8492	389.151
190.639	58.8492	389.151
189.482	58.8492	389.151
190.72	58.8492	389.151
190.8	59.3492	389.651
190.5	59.3492	389.651
190.686	59.3492	389.651
190.686	59.3492	389.651
190.686	59.3492	390.651
191.4	59.3492	390.651
192.545	59.3492	391.651
193.275	59.3492	391.651
193.483	59.3492	391.651
192.255	59.3492	392.651
192.255	59.3492	393.651
192.255	60.3492	393.651
189.79	60.3492	393.651
187.375	60.3492	393.651
191.55	60.3492	393.651
190.1	60.3492	393.651
190.883	60.3492	393.651
190.883	60.3492	394.651
190.883	60.3492	394.651
191.115	60.3492	394.651
191.826	60.3492	394.651
191.42	60.3492	395.651
189.371	60.3492	395.651
190.21	60.3492	396.651
190.21	60.3492	396.651
190.21	60.3492	396.651
190.4	60.3492	397.651
189.201	60.3492	397.651
189.975	60.3492	397.651
190.535	61.3492	397.651
190.205	61.3492	398.651
190.205	61.3492	398.651
190.205	62.3492	398.651
190.205	62.3492	399.651
191.3	62.3492	399.651
191.356	62.3492	399.651
192.3	62.8492	400.151
192	62.8492	401.151
192	62.8492	401.151
192	62.8492	401.151
191.748	62.8492	401.151
190.417	62.8492	401.151
190.766	62.8492	402.151
192.1	62.8492	402.151
192.895	62.8492	403.151
192.895	62.8492	403.151
192.895	62.8492	403.151
191.917	63.3492	403.651
192.307	63.3492	404.651
192.357	63.3492	404.651
190.95	63.3492	405.651
189.52	63.3492	405.651
189.52	63.3492	405.651
189.52	63.3492	406.651
189.25	63.3492	407.651
188.99	63.3492	407.651
190.675	63.3492	408.651
190.491	63.3492	409.651
190.5	63.7492	410.251
190.5	63.7492	411.251
190.5	63.7492	412.251
189.9	64.7492	412.251
190.171	64.7492	413.251
190.66	64.7492	413.251
190.576	64.7492	414.251
190.559	64.7492	414.251
190.559	64.7492	415.251
190.559	64.7492	415.251
189.9	64.7492	415.251
190.5	64.7492	415.251
191.499	64.7492	415.251
193.6	64.7492	415.251
193.6	64.7492	415.251
193.6	64.7492	416.251
193.6	64.7492	416.251
193	64.7492	416.251
192.4	64.7492	416.251
193.04	64.7492	416.251
192.5	64.7492	416.251
192.9	64.7492	416.251
192.9	64.7492	416.251
192.9	64.7492	417.251
193.38	64.7492	417.251
192.776	64.7492	418.251
192.072	65.7492	418.251
189.811	65.7492	418.251
192.487	65.7492	418.251
192.487	65.7492	418.251
192.487	65.7492	418.251
193.03	65.7492	419.251
192.64	65.7492	420.251
192.205	65.7492	421.251
192.441	65.7492	422.251
191.225	65.7492	422.251
191.225	65.7492	422.251
191.225	65.7492	422.251
192.58	65.7492	422.251
191.158	65.7492	423.251
191.716	65.7492	423.251
188.124	65.7492	424.251
189.279	65.7492	425.251
189.279	65.7492	425.251
189.279	65.7492	425.251
194.305	65.7492	426.251
192.499	65.7492	426.251
193.7	65.7492	426.251
194.001	65.7492	427.251
196.253	65.7492	427.251
196.253	65.7492	427.251
196.253	65.7492	427.251
198	66.7492	427.251
199.562	66.7492	428.251
199.609	66.7492	429.251
202.85	66.9492	430.051
201.227	66.9492	431.051
201.227	66.9492	432.051
201.227	66.9492	432.051
202.419	67.2826	432.717
202.6	67.2826	433.717
202.388	67.2826	433.717
205.159	67.2826	433.717
203.532	67.2826	434.717
203.532	67.2826	434.717
203.532	67.2826	434.717
204.579	67.2826	434.717
204.577	67.2826	434.717
204.741	67.2826	434.717
204.04	67.2826	434.717
205.88	67.2826	434.717
205.88	67.2826	434.717
205.88	67.2826	434.717
205.88	67.2826	434.717
206.74	67.2826	434.717
206.438	67.2826	434.717
206.82	67.2826	435.717
206.7	67.2826	435.717
206.7	67.2826	435.717
206.7	67.2826	435.717
207.2	67.2826	435.717
205.305	67.2826	435.717
206.75	67.2826	436.717
206.85	67.2826	436.717
205.635	67.2826	437.717
205.635	67.2826	437.717
205.635	67.2826	437.717
207.11	67.2826	438.717
207.745	67.2826	438.717
209	67.2826	438.717
212.075	67.2826	438.717
212	67.2826	438.717
212	68.2826	438.717
212	68.2826	438.717
208.9	68.2826	439.717
208.445	68.2826	439.717
209.85	68.2826	439.717
206	68.2826	439.717
208.133	68.2826	439.717
208.133	68.2826	439.717
208.133	68.2826	439.717
207.321	68.2826	440.717
206.9	68.5326	441.467
204.855	68.5326	442.467
206.25	68.5326	443.467
208.75	68.5326	443.467
208.75	68.5326	444.467
208.75	68.5326	444.467
208.585	68.5326	444.467
205.035	68.5326	444.467
209.95	68.5326	445.467
205.85	68.5326	445.467
205.15	68.5326	445.467
205.15	68.5326	445.467
205.15	68.5326	446.467
204.913	68.5326	447.467
206.025	68.5326	448.467
203.8	68.5326	448.467
202	68.5326	449.467
205.505	68.5326	449.467
205.505	68.5326	449.467
205.505	68.5326	449.467
205.85	68.5326	449.467
208.33	68.5326	450.467
206.525	68.5326	451.467
208.109	68.5326	451.467
209.251	68.5326	452.467
209.251	68.5326	452.467
209.251	68.5326	452.467
209.222	68.5326	452.467
210.57	68.5326	452.467
209.6	68.5326	453.467
209.031	68.5326	453.467
210	68.5326	453.467
210	68.5326	453.467
210	68.5326	453.467
211.1	68.5326	454.467
213	68.5326	454.467
214.155	68.5326	454.467
214.8	69.5326	454.467
214.97	69.5326	455.467
214.97	69.5326	455.467
214.97	69.5326	455.467
217.5	69.5326	456.467
217.353	69.5326	457.467
218.101	69.5326	457.467
219.3	69.5326	458.467
218.023	70.0326	458.967
218.023	70.0326	459.967
218.023	70.0326	459.967
218.54	70.0326	459.967
218.868	70.0326	459.967
218.545	70.0326	459.967
218.25	70.0326	460.967
219.935	70.0326	461.967
219.935	70.0326	461.967
219.935	70.0326	461.967
221.053	70.0326	462.967
221.725	70.0326	463.967
222.411	70.0326	464.967
222.411	71.0326	464.967
223.065	71.0326	464.967
223.065	71.0326	464.967
223.065	71.0326	465.967
222.525	72.0326	465.967
225	72.0326	466.967
224.485	72.0326	467.967
225.215	72.0326	468.967
225.64	72.0326	468.967
225.64	72.0326	469.967
225.64	72.0326	469.967
227.8	73.0326	469.967
225.334	73.5326	470.467
223.65	73.5326	470.467
224.8	73.5326	470.467
219	73.5326	471.467
219	73.5326	471.467
219	73.5326	471.467
219.073	73.5326	472.467
218.46	73.5326	472.467
222.8	73.5326	473.467
229.3	73.5326	473.467
227.886	73.5326	473.467
227.886	73.5326	473.467
227.886	73.5326	474.467
227.72	73.5326	475.467
227.63	73.5326	476.467
226.515	73.5326	476.467
226.515	73.5326	476.467
226.5	73.5326	477.467
226.5	73.5326	477.467
226.5	73.5326	477.467
228.165	73.5326	477.467
228.255	73.5326	478.467
226	73.5326	479.467
226	73.604	480.396
223.6	73.7469	481.253
223.6	73.7469	481.253
223.6	73.7469	481.253
220.98	73.8183	482.182
220.45	74.104	482.896
223.48	75.104	482.896
226.68	75.104	483.896
224.675	75.104	484.896
224.675	75.104	485.896
224.675	75.4373	486.563
222.424	75.4373	487.563
223	75.4373	488.563
221.878	75.9373	489.063
221.51	75.9373	489.063
223.615	75.9373	489.063
223.615	75.9373	490.063
223.615	75.9373	490.063
223.615	75.9373	490.063
222.636	75.9373	490.063
220.895	75.9373	491.063
224.915	75.9373	492.063
223.751	75.9373	493.063
223.751	75.9373	493.063
223.751	75.9373	494.063
224.184	75.9373	495.063
221.511	76.4373	495.563
217.16	76.4373	495.563
219.998	76.4373	495.563
215.865	76.4373	495.563
215.865	76.4373	495.563
215.865	76.4373	495.563
220.1	76.4373	495.563
222.183	76.4373	496.563
221.027	76.4373	496.563
224.56	76.4373	496.563
224.88	76.4373	496.563
224.88	76.4373	496.563
224.88	76.4373	496.563
224	76.4373	497.563
225.14	76.4373	498.563
224.393	76.7707	499.229
224.46	76.7707	500.229
222.555	76.7707	500.229
222.555	77.7707	500.229
222.555	77.7707	500.229
222.555	77.7707	501.229
223.3	77.7707	502.229
222.8	77.7707	503.229
221.495	77.7707	503.229
223.1	77.7707	504.229
223.1	77.7707	504.229
223.1	77.7707	504.229
221	77.7707	505.229
223.405	77.7707	505.229
222.855	77.9373	506.063
222.25	78.4373	506.563
221.18	78.4373	507.563
221.18	78.5802	508.42
221.18	78.5802	509.42
220.365	78.5802	509.42
219	78.5802	510.42
217.612	78.5802	511.42
219.5	78.5802	512.42
218.811	78.5802	512.42
218.811	78.5802	512.42
218.811	78.5802	512.42
220.5	78.5802	513.42
217.4	78.5802	514.42
217.5	78.5802	515.42
219.898	78.5802	515.42
217.118	78.5802	515.42
217.118	78.5802	515.42
217.118	78.5802	516.42
219.502	78.5802	516.42
218.6	78.5802	517.42
219.699	78.5802	517.42
218	78.5802	517.42
218.3	78.5802	517.42
218.3	78.5802	517.42
218.3	78.5802	517.42
218.646	78.5802	517.42
217.005	78.5802	517.42
217	78.5802	517.42
216.24	79.5802	517.42
217	79.5802	517.42
217	79.5802	517.42
217	79.5802	517.42
219.7	79.5802	517.42
217.5	79.5802	517.42
216.3	79.5802	518.42
216.5	79.5802	518.42
216.5	79.5802	518.42
216.5	79.5802	518.42
216.5	79.5802	518.42
216.275	79.5802	519.42
215.5	79.5802	519.42
214.828	79.5802	519.42
215.523	79.5802	520.42
215.211	79.5802	520.42
215.211	79.5802	521.42
215.211	79.5802	522.42
215.95	79.8302	523.17
214.42	79.8302	524.17
214.675	79.8302	524.17
214.35	79.8302	524.17
212.982	79.8302	524.17
212.982	79.8302	524.17
212.982	79.8302	524.17
214.1	79.8302	524.17
213.44	79.8302	524.17
214.789	79.8302	525.17
214.74	79.8302	525.17
214.49	79.8302	525.17
214.49	79.8302	526.17
214.49	79.8302	526.17
212.585	79.8302	527.17
[truncated: 1,000 more rows]
