# Supplementary material for: Measuring information flux between social media and stock prices with Transfer Entropy
Source: PLoS One. 2021 Sep 23;16(9):e0257686. doi: 10.1371/journal.pone.0257686 (PMC8459996; doi:10.1371/journal.pone.0257686)
Supplement: S1 Data — (ZIP) [file pone.0257686.s001.zip › DATA BASES/11.-BRKA/BRKA3.xlsx]

## Sheet: BRKA3
fecha	tweet	TextBlob	clean	subjectivity	sentiment	polarity		fecha	POL	eventos	negative	positive	-	+	neg	pos	Index				stock	UTIL	POL		SUMMARY OUTPUT										SUMMARY OUTPUT
2016-04-08	Berkshire after Buffett isn't the worst thing that could happen to the company http://yhoo.it/25Pd8KgÃ‚Â $BRKA pic.twitter.com/9ygFL6jfB3	berkshire after buffett isn't the worst thing that could happen to the company $brka pic.twitter.com/9ygfl6jfb3	berkshire after buffett isn't the worst thing that could happen to the company $brka pic.twitter.com/9ygfl6jfb3	1	negative	-1		2008-06-25	0	0	0	0	0	0	0	0	0	0	2	0	122	0
2015-12-21	Warren Buffett's Berkshire Hathaway is on track for its worst year since 2008 http://cnnmon.ie/1S5ndfIÃ‚Â $BRKA pic.twitter.com/wsJtNNreVj	warren buffett's berkshire hathaway is on track for its worst year since 2008 $brka pic.twitter.com/wsjtnnrevj	warren buffett's berkshire hathaway is on track for its worst year since 2008 $brka pic.twitter.com/wsjtnnrevj	1	negative	-1		2008-06-26	0	0	0	0	0	0	0	0	0	0	2	0	120.71	-1.29	0		Regression Statistics										Regression Statistics
2009-12-23	Randall Forsyth says cash -- the worst asset class of 2009 -- might end up the winner of 2010. $BRKA $BRKB $GS $TIP http://bit.ly/5RFt1f	randall forsyth says cash -- the worst asset class of 2009 -- might end up the winner of 2010. $brka $brkb $gs $tip	randall forsyth says cash -- the worst asset class of 2009 -- might end up the winner of 2010. $brka $brkb $gs $tip	1	negative	-1		2008-06-27	0	0	0	0	0	0	0	0	0	0	2	0	120.6	-0.11	0		Multiple R	0.977223									Multiple R	0.978386
2009-02-28	RT @WSJ In annual letter, #Buffett's $BRKA discloses its worst loss ever. http://bit.ly/XsNvH	rt @wsj in annual letter, #buffett's $brka discloses its worst loss ever.	rt @wsj in annual letter, #buffett's $brka discloses its worst loss ever.	1	negative	-1		2008-06-28	0	0	0	0	0	0	0	0	0	0	2	0	120.6	0	0		R Square	0.954965									R Square	0.957239
2014-03-03	@pschiller what $VW #volkswage is not part of this?! Stupid vw...@VW do something about it, I want apple's CarPlay too!	@pschiller what $vw #volkswage is not part of this?! stupid vw...@vw do something about it, i want apple's carplay too!	@pschiller what $vw #volkswage is not part of this?! stupid vw...@vw do something about it, i want apple's carplay too!	1	negative	-1		2008-06-29	0	0	0	0	0	0	0	0	0	0	2	0	120.6	0	0		Adjusted R Square	0.954953									Adjusted R Square	0.957217
2018-08-29	This is horrifying. Flesh-eating bacterial infection of the genitals linked to best-selling diabetes drugs (like $AZN's Farxiga, $JNJ's Invokana and $LLY's Jardiance). Just a dozen cases in the 5 years on the market, but all severe and one death. Yikes. Be cautious.	this is horrifying. flesh-eating bacterial infection of the genitals linked to best-selling diabetes drugs (like $azn's farxiga, $jnj's invokana and $lly's jardiance). just a dozen cases in the 5 years on the market, but all severe and one death. yikes. be cautious.	this is horrifying. flesh-eating bacterial infection of the genitals linked to best-selling diabetes drugs (like $azn's farxiga, $jnj's invokana and $lly's jardiance). just a dozen cases in the 5 years on the market, but all severe and one death. yikes. be cautious.	1	negative	-0.9		2008-06-30	0	0	0	0	0	0	0	0	0	0	2	0	120.75	0.15	0		Standard Error	14.2828									Standard Error	13.9193
2016-01-03	10 Undervalued Dividend Champions For 2016: Be Greedy When Others Are Fearful http://seekingalpha.com/article/3773626-10-undervalued-dividend-champions-for-2016-be-greedy-when-others-are-fearful?source=tweetÃ‚Â Ã¢â‚¬Â¦ $ABBV $ADM $AFL $BEN $EMR $HCP $JNJ	10 undervalued dividend champions for 2016: be greedy when others are fearful $abbv $adm $afl $ben $emr $hcp $jnj	10 undervalued dividend champions for 2016: be greedy when others are fearful $abbv $adm $afl $ben $emr $hcp $jnj	1	negative	-0.9		2008-07-01	0	1	0	1	0	1	0	1	0	0	2	1	120.1	-0.65	0		Observations	3856									Observations	3856
2015-09-20	bloody monday for $VW #volkswagenpic.twitter.com/86e12JOjGn	bloody monday for $vw #volkswagenpic.twitter.com/86e12jojgn	bloody monday for $vw #volkswagenpic.twitter.com/86e12jojgn	0.9	negative	-0.8		2008-07-02	0	0	0	0	0	0	0	1	0	0	2	0	118.665	-1.435	0
2015-10-14	market reactions on bad news are brutal these days. fear and panic. $VW $WMT $TWTR $NFLX ...	market reactions on bad news are brutal these days. fear and panic. $vw $wmt $twtr $nflx ...	market reactions on bad news are brutal these days. fear and panic. $vw $wmt $twtr $nflx ...	0.833333	negative	-0.7875		2008-07-03	0	0	0	0	0	0	0	1	0	0	2	0	116.7	-1.965	0		ANOVA										ANOVA
2013-07-16	J&J beats, raises forecast; $JNJ STORY: http://cnb.cx/18lau3OÃ‚Â (via @EarningsCentral)	j&j beats, raises forecast; $jnj story: (via @earningscentral)	j&j beats, raises forecast; $jnj story: (via @earningscentral)	1	negative	-0.75		2008-07-04	0	0	0	0	0	0	0	1	0	0	2	0	116.7	0	0			df	SS	MS	F	Significance F						df	SS	MS	F	Significance F
2015-10-06	See what you've done VW? #CleanDiesel $VW https://twitter.com/reuterscommods/status/651408083642507264Ã‚Â Ã¢â‚¬Â¦ U.S. EIA official sees VW scandal boosting crude demand http://reut.rs/1OiC7x4	see what you've done vw? #cleandiesel $vw you.s. eia official sees vw scandal boosting crude demand	see what you've done vw? #cleandiesel $vw you.s. eia official sees vw scandal boosting crude demand	1	negative	-0.7		2008-07-05	0	0	0	0	0	0	0	1	0	0	2	0	116.7	0	0		Regression	1	1.66715e+07	1.66715e+07	81723.4	0					Regression	2	1.67112e+07	8.35561e+06	43126.3	0
2013-02-07	Worst kept secret? Amgen confirms it's developing biosimilars of Humira and Remicade. $AMGN $JNJ $MRK $ABBV	worst kept secret? amgen confirms it's developing biosimilars of humira and remicade. $amgn $jnj $mrk $abbv	worst kept secret? amgen confirms it's developing biosimilars of humira and remicade. $amgn $jnj $mrk $abbv	0.85	negative	-0.7		2008-07-06	0	0	0	0	0	0	0	1	0	0	2	0	116.7	0	0		Residual	3854	786213	203.999							Residual	3853	746509	193.747
2016-09-10	$SPY $MCD $VW $F $XOM $BP $GE $AA $KO $MCK $FB $JPM $JNJ Some companies that agree 100% with this statement. Us too.https://twitter.com/Ruptly/status/774583250740281344Ã‚Â Ã¢â‚¬Â¦ "If we got along with Russia that wouldn't be so bad would it?" says Trump http://ow.ly/X9oA30456QLÃ‚Â pic.twitter.com/DVCQrbDrxh	$spy $mcd $vw $f $xom $bp $ge $aa $ko $mck $fb $jpm $jnj some companies that agree 100% with this statement. us too. "if we got along with russia that wouldn't be so bad would it?" says trump pic.twitter.com/dvcqrbdrxh	$spy $mcd $vw $f $xom $bp $ge $aa $ko $mck $fb $jpm $jnj some companies that agree 100% with this statement. us too. "if we got along with russia that wouldn't be so bad would it?" says trump pic.twitter.com/dvcqrbdrxh	0.666667	negative	-0.7		2008-07-07	0	0	0	0	0	0	0	1	0	0	2	0	118.44	1.74	0		Total	3855	1.74577e+07								Total	3855	1.74577e+07
2017-09-05	$CLLS CD123 CAR-T death could be bad news for others looking at this target inc. $JNJ $NVS $MGNX, via @EPVantage http://www.epvantage.com/Universal/View.aspx?type=Story&id=729139&isEPVantage=yesÃ‚Â Ã¢â‚¬Â¦pic.twitter.com/Vpf9U1C1Ho	$clls cd123 car-t death could be bad news for others looking at this target inc. $jnj $nvs $mgnx, via @epvantage	$clls cd123 car-t death could be bad news for others looking at this target inc. $jnj $nvs $mgnx, via @epvantage	0.666667	negative	-0.7		2008-07-08	0	0	0	0	0	0	0	1	0	0	2	0	118.75	0.31	0
2011-12-29	Is it me or do this year's Dogs of the Dow don't look that bad? $T $VZ $MRK $PFE $GE $DD $JNJ $INTC $PG $KFT . None have cash problems.	is it me or do this year's dogs of the dow don't look that bad? $t $vz $mrk $pfe $ge $dd $jnj $intc $pg $kft . none have cash problems.	is it me or do this year's dogs of the dow don't look that bad? $t $vz $mrk $pfe $ge $dd $jnj $intc $pg $kft . none have cash problems.	0.666667	negative	-0.7		2008-07-09	0	0	0	0	0	0	0	1	0	0	2	0	119.4	0.65	0			Coefficients	Standard Error	t Stat	P-value	Lower 95%	Upper 95%	Lower 95.0%	Upper 95.0%			Coefficients	Standard Error	t Stat	P-value	Lower 95%	Upper 95%	Lower 95.0%	Upper 95.0%
2014-08-14	Berkshire Hathaway is breaking out, is that bad news for stocks? http://jlfmi.tumblr.com/post/94740591770/berkshire-hathaway-is-breaking-out-bad-news-forÃ‚Â Ã¢â‚¬Â¦ via @JLyonsFundMgmt $BRKA pic.twitter.com/wHEIkMJ3A1	berkshire hathaway is breaking out, is that bad news for stocks? via @jlyonsfundmgmt $brka pic.twitter.com/wheikmj3a1	berkshire hathaway is breaking out, is that bad news for stocks? via @jlyonsfundmgmt $brka pic.twitter.com/wheikmj3a1	0.666667	negative	-0.7		2008-07-10	0	0	0	0	0	0	0	1	0	0	2	0	119.25	-0.15	0		Intercept	97.0621	0.364681	266.156	0	96.3472	97.7771	96.3472	97.7771		Intercept	110.07	0.324067	339.653	0	109.435	110.706	109.435	110.706
2011-03-22	Investing Rules and Missed Opportunities, Too Bad http://stk.ly/gV8FfP via @ReformedBroker $AAPL $KO $GE $MSFT $BRKA	investing rules and missed opportunities, too bad via @reformedbroker $aapl $ko $ge $msft $brka	investing rules and missed opportunities, too bad via @reformedbroker $aapl $ko $ge $msft $brka	0.666667	negative	-0.7		2008-07-11	0	0	0	0	0	0	0	1	0	0	2	0	117.5	-1.75	0		X Variable 1	1.04241	0.0036464	285.873	0	1.03526	1.04956	1.03526	1.04956		X Variable 1	-3.70923	0.0807283	-45.9471	0	-3.86751	-3.55096	-3.86751	-3.55096
2016-06-24	Of $VW could man up and buy $TSLA and move to Fremont, CA baby. Sorry about r diesels and G'bye Zoo-ropa! #Brexit	of $vw could man up and buy $tsla and move to fremont, ca baby. sorry about are diesels and g'bye zoo-ropa! #brexit	of $vw could man up and buy $tsla and move to fremont, ca baby. sorry about are diesels and g'bye zoo-ropa! #brexit	1	negative	-0.625		2008-07-12	0	0	0	0	0	0	0	1	0	0	2	0	117.5	0	0												X Variable 2	1.6713	0.0223633	74.7338	0	1.62745	1.71514	1.62745	1.71514
2019-01-14	Unhappy With @Ford's Performance, CEO Jim Hackett Looks to @VW for Relief Ã¢â‚¬ËœWe would never sell the Ford brandÃ¢â‚¬â„¢ #NAIAS2019 $F $VW https://www.bloomberg.com/news/articles/2019-01-14/unhappy-with-ford-s-performance-ceo-looks-to-rival-for-reliefÃ‚Â Ã¢â‚¬Â¦	unhappy with @ford's performance, ceo jim hackett looks to @vw for relief we would never sell the ford brand #naias2019 $f $vw	unhappy with @ford's performance, ceo jim hackett looks to @vw for relief we would never sell the ford brand #naias2019 $f $vw	0.9	negative	-0.6		2008-07-13	0	0	0	0	0	0	0	1	0	0	2	0	117.5	0	0
2018-01-27	Watch Dirty Money on @netflix , $VW is , and always be a Nazi company .. #boycottgermany	watch dirty money on @netflix , $vw is , and always be a nazi company .. #boycottgermany	watch dirty money on @netflix , $vw is , and always be a nazi company .. #boycottgermany	0.8	negative	-0.6		2008-07-14	0	0	0	0	0	0	0	1	0	0	2	0	116	-1.5	0
2015-11-13	..and then immediately ran over by a $VW with a dirty exhaust. https://twitter.com/howardlindzon/status/665199877324804097Ã‚Â Ã¢â‚¬Â¦	..and then immediately ran over by a $vw with a dirty exhaust.	..and then immediately ran over by a $vw with a dirty exhaust.	0.8	negative	-0.6		2008-07-15	0	0	0	0	0	0	0	1	0	0	2	0	114.81	-1.19	0
2015-09-22	Just bought $VW must be crazy	just bought $vw must be crazy	just bought $vw must be crazy	0.9	negative	-0.6		2008-07-16	0	0	0	0	0	0	0	1	0	0	2	0	114.95	0.14	0
2018-09-07	Johnson & Johnson to work with the Indian government to compensate patients who suffered from artificial hip implants recalled eight years ago https://reut.rs/2Cs4AUjÃ‚Â by @adityakalra $JNJ pic.twitter.com/uCWJjHIwXv	johnson & johnson to work with the indian government to compensate patients who suffered from artificial hip implants recalled eight years ago by @adityakalra $jnj pic.twitter.com/ucwjjhiwxv	johnson & johnson to work with the indian government to compensate patients who suffered from artificial hip implants recalled eight years ago by @adityakalra $jnj pic.twitter.com/ucwjjhiwxv	1	negative	-0.6		2008-07-17	0	0	0	0	0	0	0	1	0	0	2	0	116.2	1.25	0
2018-03-09	#JnJ Hit With $35M Verdict in Pelvic #Mesh Case, verdict says "dangerous pelvic mesh implant device" $JnJ @JnJNews https://at.law.com/wiiA9s?cmp=share_twitterÃ‚Â Ã¢â‚¬Â¦ via @TheNLJ	#jnj hit with $35m verdict in pelvic #mesh case, verdict says "dangerous pelvic mesh implant device" $jnj @jnjnews via @thenlj	#jnj hit with $35m verdict in pelvic #mesh case, verdict says "dangerous pelvic mesh implant device" $jnj @jnjnews via @thenlj	0.9	negative	-0.6		2008-07-18	0	0	0	0	0	0	0	1	0	0	2	0	117.29	1.09	0
2013-02-11	Why Investors Should Be Cautious Of 'Artificial' Dividend Growth http://seekingalpha.com/a/p4djÃ‚Â $AVP $JNJ $WM	why investors should be cautious of 'artificial' dividend growth $avp $jnj $wm	why investors should be cautious of 'artificial' dividend growth $avp $jnj $wm	1	negative	-0.6		2008-07-19	0	0	0	0	0	0	0	1	0	0	2	0	117.29	0	0
2012-01-03	Families await artificial pancreas - http://usat.ly/ABS4hSÃ‚Â <--USA Today on the artificial pancreas program $JNJ and $DXCM are involved with.	families await artificial pancreas - <--usa today on the artificial pancreas program $jnj and $dxcm are involved with.	families await artificial pancreas - <--usa today on the artificial pancreas program $jnj and $dxcm are involved with.	1	negative	-0.6		2008-07-20	0	0	0	0	0	0	0	1	0	0	2	0	117.29	0	0
2010-11-24	J&J McNeil Unit Recalls Some Tylenol Cold Products Over Labeling Mistake http://ow.ly/3f4bd $JNJ	j&j mcneil unit recalls some tylenol cold products over labeling mistake $jnj	j&j mcneil unit recalls some tylenol cold products over labeling mistake $jnj	1	negative	-0.6		2008-07-21	0	0	0	0	0	0	0	1	0	0	2	0	117.9	0.61	0
2018-01-23	$JNJ SHARES DOWN 4.1 PCT IN WHAT COULD BE THEIR WORST DAY SINCE MARCH 2009	$jnj shares down 4.1 pct in what could be their worst day since march 2009	$jnj shares down 4.1 pct in what could be their worst day since march 2009	0.644444	negative	-0.577778		2008-07-22	0	0	0	0	0	0	0	1	0	0	2	0	118.4	0.5	0
2018-06-27	If you believe that, I feel sorry for you son. $VW CEO knew what was up. They have the evidence.	if you believe that, i feel sorry for you son. $vw ceo knew what was up. they have the evidence.	if you believe that, i feel sorry for you son. $vw ceo knew what was up. they have the evidence.	1	negative	-0.5		2008-07-23	0	0	0	0	0	0	0	1	0	0	2	0	118.45	0.05	0
2018-04-18	Does $TSLA think the German/Japanese car companies will surrender. _x000D_ $BMW, $Daimler, $Audi, $VW,$Porsche, $Toyota, $Mitsubishi, $Honda, have put billions into R&D. Despite the (unnecessary!) cheats they will work to fade out of gasoline/diesel and adapt their employee-structure	does $tsla think the german/japanese car companies will surrender. _x000D_ $bmw, $daimler, $audi, $vw,$porsche, $toyota, $mitsubishi, $honda, have put billions into are&d. despite the (unnecessary!) cheats they will work to fade out of gasoline/diesel and adapt their employee-structure	does $tsla think the german/japanese car companies will surrender. _x000D_ $bmw, $daimler, $audi, $vw,$porsche, $toyota, $mitsubishi, $honda, have put billions into are&d. despite the (unnecessary!) cheats they will work to fade out of gasoline/diesel and adapt their employee-structure	0.9	negative	-0.5		2008-07-24	0	0	0	0	0	0	0	1	0	0	2	0	115.25	-3.2	0
2017-01-11	$vw to plead guilty and pay $4.3bn in emissions scandal. #Dieselgate #BREAKING http://www.teletrader.com/vw-to-plead-guilty-and-pay-4-3bn-in-emissions-sca/news/details/37301620Ã‚Â Ã¢â‚¬Â¦	$vw to plead guilty and pay $4.3bn in emissions scandal. #dieselgate #breaking	$vw to plead guilty and pay $4.3bn in emissions scandal. #dieselgate #breaking	1	negative	-0.5		2008-07-25	0	0	0	0	0	0	0	1	0	0	2	0	113	-2.25	0
2016-09-09	#Volkswagen Engineer Pleads Guilty To Fraud Charge #DieselGate via @davidntracy @jalopnik #DoTheRightThing #ESG $VW https://lnkd.in/eW6Kb4k	#volkswagen engineer pleads guilty to fraud charge #dieselgate via @davidntracy @jalopnik #dotherightthing #esg $vw	#volkswagen engineer pleads guilty to fraud charge #dieselgate via @davidntracy @jalopnik #dotherightthing #esg $vw	1	negative	-0.5		2008-07-26	0	0	0	0	0	0	0	1	0	0	2	0	113	0	0
2015-12-09	This just got really twisted - VW says carbon emission claims unfounded http://www.news.com.au/news/vw-says-carbon-emission-claims-unfounded/news-story/29b1c4b3ba8a0a9253bec4716063c0c4Ã‚Â Ã¢â‚¬Â¦ #volkswagonscandal #audi $VW #emissions	this just got really twisted - vw says carbon emission claims unfounded #volkswagonscandal #audi $vw #emissions	this just got really twisted - vw says carbon emission claims unfounded #volkswagonscandal #audi $vw #emissions	1	negative	-0.5		2008-07-27	0	0	0	0	0	0	0	1	0	0	2	0	113	0	0
2015-11-06	.@FTLex #Volkswagen: sorry silence http://on.ft.com/1kd1KolÃ‚Â pic.twitter.com/fXxJGKP0HF #VW $VW #DIESELGATE #EMISSIONS	.@ftlex #volkswagen: sorry silence pic.twitter.com/fxxjgkp0hf #vw $vw #dieselgate #emissions	.@ftlex #volkswagen: sorry silence pic.twitter.com/fxxjgkp0hf #vw $vw #dieselgate #emissions	1	negative	-0.5		2008-07-28	0	0	0	0	0	0	0	1	0	0	2	0	111.9	-1.1	0
2015-09-23	UK, France and Germany lobbied for flawed car emissions tests, documents reveal http://www.theguardian.com/environment/2015/sep/24/uk-france-and-germany-lobbied-for-flawed-car-emissions-tests-documents-reveal?CMP=twt_a-environment_b-gdnecoÃ‚Â Ã¢â‚¬Â¦ $VW	uk, france and germany lobbied for flawed car emissions tests, documents reveal $vw	uk, france and germany lobbied for flawed car emissions tests, documents reveal $vw	0.5	negative	-0.5		2008-07-29	0	0	0	0	0	0	0	1	0	0	2	0	111.75	-0.15	0
2018-12-14	$JNJ (-2.1% pre) J&J Failed To Tell FDA Of Talc Tests Showing Asbestos From 1970s - Reuters	$jnj (-2.1% pre) j&j failed to tell fda of talc tests showing asbestos from 1970s - reuters	$jnj (-2.1% pre) j&j failed to tell fda of talc tests showing asbestos from 1970s - reuters	0.3	negative	-0.5		2008-07-30	0	0	0	0	0	0	0	1	0	0	2	0	113.9	2.15	0
2018-09-24	Gift of Vision_x000D_ #StemCell #PhotodynamicTherapy #epigenetics can stop #MacularDegeneration_x000D_ #AI #ML #BigData #IoT #robotics #3dp #HPC #nanobiotech #genomics #scientists pl invent #Apps #treatments fr #blind_x000D_ $GOOG $MSFT $AAPL $MRK $PFE $JNJ $ABT $AZN $BMY $GSK $LLY #CELG_x000D_ #Milliaspic.twitter.com/B6YVEesYUQ	gift of vision_x000D_ #stemcell #photodynamictherapy #epigenetics can stop #maculardegeneration_x000D_ #ai #ml #bigdata #iot #robotics #3dp #hpc #nanobiotech #genomics #scientists pl invent #apps #treatments fr #blind_x000D_ $goog $msft $aapl $mrk $pfe $jnj $abt $azn $bmy $gsk $lly #celg_x000D_ #milliaspic.twitter.com/b6yveesyuq	gift of vision_x000D_ #stemcell #photodynamictherapy #epigenetics can stop #maculardegeneration_x000D_ #ai #ml #bigdata #iot #robotics #3dp #hpc #nanobiotech #genomics #scientists pl invent #apps #treatments fr #blind_x000D_ $goog $msft $aapl $mrk $pfe $jnj $abt $azn $bmy $gsk $lly #celg_x000D_ #milliaspic.twitter.com/b6yveesyuq	0.666667	negative	-0.5		2008-07-31	0	0	0	0	0	0	0	1	0	0	2	0	114.45	0.55	0
2017-07-12	$TGTX no reason 1101/ibrutinib should not be approved $ABBV $JNJ #FDA -SHORTS dangerous game as jefferies pointed outpic.twitter.com/wo5XC1I43L	$tgtx no reason 1101/ibrutinib should not be approved $abbv $jnj #fda -shorts dangerous game as jefferies pointed outpic.twitter.com/wo5xc1i43l	$tgtx no reason 1101/ibrutinib should not be approved $abbv $jnj #fda -shorts dangerous game as jefferies pointed outpic.twitter.com/wo5xc1i43l	0.65	negative	-0.5		2008-08-01	0	0	0	0	0	0	0	1	0	0	2	0	116.5	2.05	0
2017-05-09	Criminal behavior, getting away with murder & making Billions! We are not a cost of doing business. #Mesh $JnJ #Shareholders need to know!pic.twitter.com/SKueW7FMgw	criminal behavior, getting away with murder & making billions! we are not a cost of doing business. #mesh $jnj #shareholders need to know!pic.twitter.com/skuew7fmgw	criminal behavior, getting away with murder & making billions! we are not a cost of doing business. #mesh $jnj #shareholders need to know!pic.twitter.com/skuew7fmgw	0.55	negative	-0.5		2008-08-02	0	0	0	0	0	0	0	1	0	0	2	0	116.5	0	0
2017-01-01	Johnson & Johnson: #Expensive But Still a Buy? #stockanalysis @seekingalpha #dividend $JNJ http://seekingalpha.com/article/4005554-run-johnson-and-johnson-still-buyÃ‚Â Ã¢â‚¬Â¦pic.twitter.com/bLi8FU9ZKi	johnson & johnson: #expensive but still a buy? #stockanalysis @seekingalpha #dividend $jnj	johnson & johnson: #expensive but still a buy? #stockanalysis @seekingalpha #dividend $jnj	0.7	negative	-0.5		2008-08-03	0	0	0	0	0	0	0	1	0	0	2	0	116.5	0	0
2016-01-02	Intrsting Comp: $JNJ Xarelta and $BMY Eliquis failed. Will $PTLA Betrixaban work? Ph 3 in March cc: @adamfeuersteinpic.twitter.com/b1Av4RkSvy	intrsting comp: $jnj xarelta and $bmy eliquis failed. will $ptla betrixaban work? ph 3 in march cc: @adamfeuersteinpic.twitter.com/b1av4rksvy	intrsting comp: $jnj xarelta and $bmy eliquis failed. will $ptla betrixaban work? ph 3 in march cc: @adamfeuersteinpic.twitter.com/b1av4rksvy	0.3	negative	-0.5		2008-08-04	0	0	0	0	0	0	0	1	0	0	2	0	114.5	-2	0
2014-05-22	OncoGenex Retrenches, and Searches for Answers, After Failed Trial http://www.xconomy.com/seattle/2014/05/22/oncogenex-retrenches-and-searches-for-answers-after-failed-trial/Ã‚Â Ã¢â‚¬Â¦ $OGXI $MDVN $JNJ $TEVA	oncogenex retrenches, and searches for answers, after failed trial $ogxi $mdvn $jnj $teva	oncogenex retrenches, and searches for answers, after failed trial $ogxi $mdvn $jnj $teva	0.3	negative	-0.5		2008-08-05	0	0	0	0	0	0	0	1	0	0	2	0	115.46	0.96	0
2013-10-22	@ianestepan Absolutely wrong. Uros will use Xtandi and not Zytiga because of the steroids required for Zytiga. $MDVN $JNJ	@ianestepan absolutely wrong. uros will use xtandi and not zytiga because of the steroids required for zytiga. $mdvn $jnj	@ianestepan absolutely wrong. uros will use xtandi and not zytiga because of the steroids required for zytiga. $mdvn $jnj	0.9	negative	-0.5		2008-08-06	0	0	0	0	0	0	0	1	0	0	2	0	116.1	0.64	0
2012-06-04	Johnson & Johnson Prostate Drug Fails Clinical Trial #asco12 http://ht.ly/blfjuÃ‚Â $JNJ $DNDN $MDVN	johnson & johnson prostate drug fails clinical trial #asco12 $jnj $dndn $mdvn	johnson & johnson prostate drug fails clinical trial #asco12 $jnj $dndn $mdvn	0.3	negative	-0.5		2008-08-07	0	0	0	0	0	0	0	1	0	0	2	0	115.475	-0.625	0
2010-09-13	Doctors Given Millions By Device Industry Fail to Disclose Pay in Research http://ow.ly/2DDCW $JNJ $SYK $BMET $ZMH $PFE $MDT	doctors given millions by device industry fail to disclose pay in research $jnj $syk $bmet $zmh $pfe $mdt	doctors given millions by device industry fail to disclose pay in research $jnj $syk $bmet $zmh $pfe $mdt	0.3	negative	-0.5		2008-08-08	0	0	0	0	0	0	0	1	0	0	2	0	115.75	0.275	0
2017-06-27	Anyone claiming that $BRKA investing in $HCG somehow discredits @AlderLaneeggs fails to see the genius of both investors.	anyone claiming that $brka investing in $hcg somehow discredits @alderlaneeggs fails to see the genius of both investors.	anyone claiming that $brka investing in $hcg somehow discredits @alderlaneeggs fails to see the genius of both investors.	0.3	negative	-0.5		2008-08-09	0	0	0	0	0	0	0	1	0	0	2	0	115.75	0	0
2016-01-25	Here's something scary: Warren Buffett's stock Berkshire Hathaway is almost in a bear market @FortuneMagazine http://for.tn/1P6NPfgÃ‚Â $BRKA	here's something scary: warren buffett's stock berkshire hathaway is almost in a bear market @fortunemagazine $brka	here's something scary: warren buffett's stock berkshire hathaway is almost in a bear market @fortunemagazine $brka	1	negative	-0.5		2008-08-10	0	0	0	0	0	0	0	1	0	0	2	0	115.75	0	0
2013-09-28	i hate the roosters. i hate the roosters cause of the fans. and $VW. but mainly the $BW fans.	i hate the roosters. i hate the roosters cause of the fans. and $vw. but mainly the $bw fans.	i hate the roosters. i hate the roosters cause of the fans. and $vw. but mainly the $bw fans.	0.711111	negative	-0.477778		2008-08-11	0	0	0	0	0	0	0	1	0	0	2	0	117.8	2.05	0
2009-11-03	Have to wonder Y #stock #futures can't rally with the $BRKA/$BNI and #Stanley/#blackdecker takeover news?? (Answer, $USD & mrkt is weak!) $$	have to wonder y #stock #futures can't rally with the $brka/$bni and #stanley/#blackdecker takeover news?? (answer, $usd & mrkt is weak!) $$	have to wonder y #stock #futures can't rally with the $brka/$bni and #stanley/#blackdecker takeover news?? (answer, $usd & mrkt is weak!) $$	0.625	negative	-0.46875		2008-08-12	0	0	0	0	0	0	0	1	0	0	2	0	116.8	-1	0
2018-06-25	And managers of $VW and $Audi go to jail for producing stupid products that burn dinosaur biomass that kills humans.	and managers of $vw and $audi go to jail for producing stupid products that burn dinosaur biomass that kills humans.	and managers of $vw and $audi go to jail for producing stupid products that burn dinosaur biomass that kills humans.	0.5	negative	-0.45		2008-08-13	0	0	0	0	0	0	0	1	0	0	2	0	114.44	-2.36	0
2010-01-05	drugs are bad $JNJ heiress dead at 30 http://bit.ly/5c3ztY	drugs are bad $jnj heiress dead at 30	drugs are bad $jnj heiress dead at 30	0.533333	negative	-0.45		2008-08-14	0	0	0	0	0	0	0	1	0	0	2	0	116.2	1.76	0
2016-01-06	RT TheStreetTV: $VW owns up at #CES2016! "We disappointed our customers and the American people, for which I am truly sorry."	rt thestreettv: $vw owns up at #ces2016! "we disappointed our customers and the american people, for which i am truly sorry."	rt thestreettv: $vw owns up at #ces2016! "we disappointed our customers and the american people, for which i am truly sorry."	0.583333	negative	-0.416667		2008-08-15	0	0	0	0	0	0	0	1	0	0	2	0	120.1	3.9	0
2016-01-06	$VW owns up at #CES2016!_x000D_ "We disappointed our customers and the American people, for which I am truly sorry."pic.twitter.com/HqHsIT8jWs	$vw owns up at #ces2016!_x000D_ "we disappointed our customers and the american people, for which i am truly sorry."pic.twitter.com/hqhsit8jws	$vw owns up at #ces2016!_x000D_ "we disappointed our customers and the american people, for which i am truly sorry."pic.twitter.com/hqhsit8jws	0.583333	negative	-0.416667		2008-08-16	0	0	0	0	0	0	0	1	0	0	2	0	120.1	0	0
2018-09-15	$VW is literally a criminal enterprise who has killed thousands with their dirty diesel	$vw is literally a criminal enterprise who has killed thousands with their dirty diesel	$vw is literally a criminal enterprise who has killed thousands with their dirty diesel	0.45	negative	-0.4		2008-08-17	0	0	0	0	0	0	0	1	0	0	2	0	120.1	0	0
2017-11-16	@morning_joe conservative @senatebanking @usedgov alumnus register false fronts llc ltd #expertisematter @insidehighered .ass #lookUdid #ultrafast @DellInnovators @DeptofDefense honorable discharges #thebest devices @apple $vw #art @att @adt bruches strokes @HouseIntelComm	@morning_joe conservative @senatebanking @usedgov alumnus register false fronts llc ltd #expertisematter @insidehighered .ass #lookudid #ultrafast @dellinnovators @deptofdefense honorable discharges #thebest devices @apple $vw #art @att @adt bruches strokes @houseintelcomm	@morning_joe conservative @senatebanking @usedgov alumnus register false fronts llc ltd #expertisematter @insidehighered .ass #lookudid #ultrafast @dellinnovators @deptofdefense honorable discharges #thebest devices @apple $vw #art @att @adt bruches strokes @houseintelcomm	0.6	negative	-0.4		2008-08-18	0	0	0	0	0	0	0	1	0	0	2	0	117.1	-3	0
2018-06-20	The end game for $tsla is they will probably have the 4th or 5th nicest EV by 2020 and thereÃ¢â‚¬â„¢s no way they can spend the capital to keep up with $GM $VW	the end game for $tsla is they will probably have the 4th or 5th nicest ev by 2020 and theres no way they can spend the capital to keep up with $gm $vw	the end game for $tsla is they will probably have the 4th or 5th nicest ev by 2020 and theres no way they can spend the capital to keep up with $gm $vw	0.4	negative	-0.4		2008-08-19	0	0	0	0	0	0	0	1	0	0	2	0	116.75	-0.35	0
2017-06-13	$vw tsla stock hitting home run after home run. vw & $daimler doing fuck all...	$vw tsla stock hitting home run after home run. vw & $daimler doing fuck all...	$vw tsla stock hitting home run after home run. vw & $daimler doing fuck all...	0.6	negative	-0.4		2008-08-20	0	0	0	0	0	0	0	1	0	0	2	0	116.69	-0.06	0
2016-08-30	Yes, driverless cars will learn to hate us human pedestrians too $VW $GOOGL $TSLA https://www.tematicaresearch.com/2016/08/30/yes-driverless-cars-will-learn-to-hate-us-human-pedestrians-too-vw-googl-tsla/#.V8XlFbkoFcM.twitterÃ‚Â Ã¢â‚¬Â¦	yes, driverless cars will learn to hate us human pedestrians too $vw $googl $tsla #.v8xlfbkofcm.twitter	yes, driverless cars will learn to hate us human pedestrians too $vw $googl $tsla #.v8xlfbkofcm.twitter	0.5	negative	-0.4		2008-08-21	0	0	0	0	0	0	0	1	0	0	2	0	115	-1.69	0
2016-08-30	Yes, driverless cars will learn to hate us human pedestrians too $VW $GOOGL $TSLA https://www.tematicaresearch.com/2016/08/30/yes-driverless-cars-will-learn-to-hate-us-human-pedestrians-too-vw-googl-tsla/#.V8Xk8JGwNT4.twitterÃ‚Â Ã¢â‚¬Â¦	yes, driverless cars will learn to hate us human pedestrians too $vw $googl $tsla #.v8xk8jgwnt4.twitter	yes, driverless cars will learn to hate us human pedestrians too $vw $googl $tsla #.v8xk8jgwnt4.twitter	0.5	negative	-0.4		2008-08-22	0	0	0	0	0	0	0	1	0	0	2	0	116.1	1.1	0
2015-11-20	The $VW emissions scandal is worse than anticipated, effecting 7 years of cars http://bit.ly/1S9oi3YÃ‚Â pic.twitter.com/bvvSlIfYTA	the $vw emissions scandal is worse than anticipated, effecting 7 years of cars	the $vw emissions scandal is worse than anticipated, effecting 7 years of cars	0.6	negative	-0.4		2008-08-23	0	0	0	0	0	0	0	1	0	0	2	0	116.1	0	0
2015-09-23	Why is $VW scandal worse than $GM scandal? Nobody died with $VW. @jimcramer @BeckyQuick @Lebeaucarnews @carlquintanilla @davidfaber	why is $vw scandal worse than $gm scandal? nobody died with $vw. @jimcramer @beckyquick @lebeaucarnews @carlquintanilla @davidfaber	why is $vw scandal worse than $gm scandal? nobody died with $vw. @jimcramer @beckyquick @lebeaucarnews @carlquintanilla @davidfaber	0.6	negative	-0.4		2008-08-24	0	0	0	0	0	0	0	1	0	0	2	0	116.1	0	0
2015-09-22	Even worse, I would say $VW was the face of the diesel movement.. Seems majority of their commercials were based around 800 trips in TDI	even worse, i would say $vw was the face of the diesel movement.. seems majority of their commercials were based around 800 trips in tdi	even worse, i would say $vw was the face of the diesel movement.. seems majority of their commercials were based around 800 trips in tdi	0.6	negative	-0.4		2008-08-25	0	0	0	0	0	0	0	1	0	0	2	0	115.35	-0.75	0
2013-01-14	China's Xinhua Slams $YUM &amp; $VW for Poor Quality Standards - http://bit.ly/XxX0bH	china's xinhua slams $yum &amp; $vw for poor quality standards -	china's xinhua slams $yum &amp; $vw for poor quality standards -	0.6	negative	-0.4		2008-08-26	0	0	0	0	0	0	0	1	0	0	2	0	115	-0.35	0
2018-12-18	Just When you thought it couldn't get any worse $JNJ https://www.theguardian.com/global-development/2018/may/23/western-consumers-fund-extremism-by-buying-talcum-powder-claims-studyÃ‚Â Ã¢â‚¬Â¦	just when you thought it couldn't get any worse $jnj	just when you thought it couldn't get any worse $jnj	0.6	negative	-0.4		2008-08-27	0	0	0	0	0	0	0	1	0	0	2	0	115.3	0.3	0
2018-01-01	Johnson & Johnson $JNJ Shareholder Cape Cod Five Cents Savings Bank Decreased Its Position as Share Value R...	johnson & johnson $jnj shareholder cape cod five cents savings bank decreased its position as share value are...	johnson & johnson $jnj shareholder cape cod five cents savings bank decreased its position as share value are...	0.7	negative	-0.4		2008-08-28	0	0	0	0	0	0	0	1	0	0	2	0	117.74	2.44	0
2017-10-03	J&J lines up its 4-in-1 HIV pill for FDA behind rivals from Gilead, GSK https://buff.ly/2xI98lFÃ‚Â $JNJ $GILD $GSK #HIV #FDApic.twitter.com/HrZH1IgY0m	j&j lines up its 4-in-1 hiv pill for fda behind rivals from gilead, gsk $jnj $gild $gsk #hiv #fdapic.twitter.com/hrzh1igy0m	j&j lines up its 4-in-1 hiv pill for fda behind rivals from gilead, gsk $jnj $gild $gsk #hiv #fdapic.twitter.com/hrzh1igy0m	0.7	negative	-0.4		2008-08-29	0	0	0	0	0	0	0	1	0	0	2	0	116.6	-1.14	0
2014-06-23	ChartSmarter Monday Game Plan: http://stks.co/t0SRAÃ‚Â "healthcare led the way Friday" $XLV $JNJ $SYK http://stks.co/p0Shr	chartsmarter monday game plan: "healthcare led the way friday" $xlv $jnj $syk	chartsmarter monday game plan: "healthcare led the way friday" $xlv $jnj $syk	0.4	negative	-0.4		2008-08-30	0	0	0	0	0	0	0	1	0	0	2	0	116.6	0	0
2013-08-04	Ã¢â‚¬Å“@SeekingAlpha: Avoid The Poor House With Dividend Growth Stocks http://seekingalpha.com/f/a/ycp6Ã‚Â $AAPL $NLY $PG $CVX $JNJ $T $XOM $KOÃ¢â‚¬ï¿½	@seekingalpha: avoid the poor house with dividend growth stocks $aapl $nly $pg $cvx $jnj $t $xom $ko	@seekingalpha: avoid the poor house with dividend growth stocks $aapl $nly $pg $cvx $jnj $t $xom $ko	0.6	negative	-0.4		2008-08-31	0	0	0	0	0	0	0	1	0	0	2	0	116.6	0	0
2012-05-31	Goldman Slacks making the case that JNJ should be broken up into three parts this AM ( Pharma, Consumer and MD&D) #stockaction $JNJ	goldman slacks making the case that jnj should be broken up into three parts this am ( pharma, consumer and md&d) #stockaction $jnj	goldman slacks making the case that jnj should be broken up into three parts this am ( pharma, consumer and md&d) #stockaction $jnj	0.4	negative	-0.4		2008-09-01	0	0	0	0	0	0	0	1	0	0	2	0	116.6	0	0
2010-06-08	Already under govt investigation cloud, J&J misses deadline to submit docs about secret recall to Congress http://bit.ly/c2Q4QY $JNJ	already under govt investigation cloud, j&j misses deadline to submit docs about secret recall to congress $jnj	already under govt investigation cloud, j&j misses deadline to submit docs about secret recall to congress $jnj	0.7	negative	-0.4		2008-09-02	0	0	0	0	0	0	0	1	0	0	2	0	119.999	3.399	0
2016-06-01	Jeff Bezos is almost richer than Warren Buffett: http://money.cnn.com/2016/06/01/investing/amazon-all-time-high-jeff-bezos-warren-buffett/index.htmlÃ‚Â Ã¢â‚¬Â¦ Thanks to the insanely overvalued Amazon stock bubble. $AMZN $BRKA	jeff bezos is almost richer than warren buffett: thanks to the insanely overvalued amazon stock bubble. $amzn $brka	jeff bezos is almost richer than warren buffett: thanks to the insanely overvalued amazon stock bubble. $amzn $brka	0.6	negative	-0.4		2008-09-03	0	0	0	0	0	0	0	1	0	0	2	0	120.3	0.301	0
2016-02-26	Warren Buffett's annual letter comes out tomorrow. Can he explain poor returns? http://money.cnn.com/2016/02/26/investing/warren-buffett-berkshire-hathaway-annual-shareholder-letter/index.htmlÃ‚Â Ã¢â‚¬Â¦ $BRKA pic.twitter.com/4jcKkOUpl5	warren buffett's annual letter comes out tomorrow. can he explain poor returns? $brka pic.twitter.com/4jckkoupl5	warren buffett's annual letter comes out tomorrow. can he explain poor returns? $brka pic.twitter.com/4jckkoupl5	0.6	negative	-0.4		2008-09-04	0	0	0	0	0	0	0	1	0	0	2	0	119.35	-0.95	0
2010-01-05	EA Sports Moves Forward with Tiger Game Rollout http://bit.ly/7C6hw1 $ACN $BRK'A $BRKA $ERTS $NKE $PG $T $TLC $TLCV #VideoGames #Sports	ea sports moves forward with tiger game rollout $acn $brk'a $brka $erts $nke $pg $t $tlc $tlcv #videogames #sports	ea sports moves forward with tiger game rollout $acn $brk'a $brka $erts $nke $pg $t $tlc $tlcv #videogames #sports	0.4	negative	-0.4		2008-09-05	0	0	0	0	0	0	0	1	0	0	2	0	118.1	-1.25	0
2012-07-18	Wednesday links: trading is a tough game http://stks.co/g28NÃ‚Â via @abnormalreturns $SPX $VIX $GS $BRKA $YHOO $AMJ	wednesday links: trading is a tough game via @abnormalreturns $spx $vix $gs $brka $yhoo $amj	wednesday links: trading is a tough game via @abnormalreturns $spx $vix $gs $brka $yhoo $amj	0.616667	negative	-0.394444		2008-09-06	0	0	0	0	0	0	0	1	0	0	2	0	118.1	0	0
2011-04-27	$JNJ did something right? This purchase of Synthes for an outrageous amount at least gives $JNJ some growth!! Dow stock	$jnj did something right? this purchase of synthes for an outrageous amount at least gives $jnj some growth!! dow stock	$jnj did something right? this purchase of synthes for an outrageous amount at least gives $jnj some growth!! dow stock	0.645238	negative	-0.394345		2008-09-07	0	0	0	0	0	0	0	1	0	0	2	0	118.1	0	0
2015-01-01	@lomu_j Also, $mrk bought $idix. $jnj has nuc too. So who would buy $achn? $bmy still scorned by $inhx deal. $gild? Tough Q 2 answer.	@lomu_j also, $mrk bought $idix. $jnj has nuc too. so who would buy $achn? $bmy still scorned by $inhx deal. $gild? tough q 2 answer.	@lomu_j also, $mrk bought $idix. $jnj has nuc too. so who would buy $achn? $bmy still scorned by $inhx deal. $gild? tough q 2 answer.	0.833333	negative	-0.388889		2008-09-08	0	0	0	0	0	0	0	1	0	0	2	0	119.65	1.55	0
2015-04-30	Buffett has a tough act to follow - himself http://on.wsj.com/1GzBkR2Ã‚Â $BRKB $BRKA @wsjpic.twitter.com/iWJliCyIn2	buffett has a tough act to follow - himself $brkb $brka @wsjpic.twitter.com/iwjlicyin2	buffett has a tough act to follow - himself $brkb $brka @wsjpic.twitter.com/iwjlicyin2	0.833333	negative	-0.388889		2008-09-09	0	0	0	0	0	0	0	1	0	0	2	0	118	-1.65	0
2015-09-23	$VW The EPA expectations for diesel engines don't take into account how dirty some diesel is. Saudi's sour Oil is way worse than Bitumen.	$vw the epa expectations for diesel engines don't take into account how dirty some diesel is. saudi's sour oil is way worse than bitumen.	$vw the epa expectations for diesel engines don't take into account how dirty some diesel is. saudi's sour oil is way worse than bitumen.	0.5	negative	-0.383333		2008-09-10	0	0	0	0	0	0	0	1	0	0	2	0	117	-1	0
2014-01-06	Pre-Market Pulse: $JNJ boosts Dow, $GM down on disappointing sales & $AAPL drags on NASDAQ. Alan Knuckman reports $$ http://bit.ly/1ef7aFH	pre-market pulse: $jnj boosts dow, $gm down on disappointing sales & $aapl drags on nasdaq. alan knuckman reports $$	pre-market pulse: $jnj boosts dow, $gm down on disappointing sales & $aapl drags on nasdaq. alan knuckman reports $$	0.494444	negative	-0.377778		2008-09-11	0	0	0	0	0	0	0	1	0	0	2	0	117.5	0.5	0
2015-10-27	Reckoned $VW was alone in pondering bringing small diesels to the US? You'd be wrong - but others scrapped plans: http://on.ft.com/1jOAZ9w	reckoned $vw was alone in pondering bringing small diesels to the us? you'd be wrong - but others scrapped plans:	reckoned $vw was alone in pondering bringing small diesels to the us? you'd be wrong - but others scrapped plans:	0.65	negative	-0.375		2008-09-12	0	0	0	0	0	0	0	1	0	0	2	0	119.5	2	0
2016-12-08	Will the rising Dollar (/DX $UUP) negatively effect Multinationals?! $F $GM $GE $YUM $JNJ $X $MCD just a few.pic.twitter.com/rq6aTsXBIS	will the rising dollar (/dx $uup) negatively effect multinationals?! $f $gm $ge $yum $jnj $x $mcd just a few.pic.twitter.com/rq6atsxbis	will the rising dollar (/dx $uup) negatively effect multinationals?! $f $gm $ge $yum $jnj $x $mcd just a few.pic.twitter.com/rq6atsxbis	0.4	negative	-0.375		2008-09-13	0	0	0	0	0	0	0	1	0	0	2	0	119.5	0	0
2015-12-11	We warned yÃ¢â‚¬â„¢all that stopping the Zytiga frontline trial early was a BAD idea. So it sadly came to pass. $mdvn $jnj	we warned yall that stopping the zytiga frontline trial early was a bad idea. so it sadly came to pass. $mdvn $jnj	we warned yall that stopping the zytiga frontline trial early was a bad idea. so it sadly came to pass. $mdvn $jnj	0.655556	negative	-0.366667		2008-09-14	0	0	0	0	0	0	0	1	0	0	2	0	119.5	0	0
2013-01-22	J&J: Investors sick over low 2013 profit forecast, despite rebound in Q4 http://bit.ly/Wd25HzÃ‚Â $JNJ	j&j: investors sick over low 2013 profit forecast, despite rebound in q4 $jnj	j&j: investors sick over low 2013 profit forecast, despite rebound in q4 $jnj	0.578571	negative	-0.357143		2008-09-15	0	0	0	0	0	0	0	1	0	0	2	0	119.9	0.4	0
2015-09-26	$VW Still not a good value. Don't catch this falling knife. http://pinestreetjournal.com/vwÃ‚Â #STOCKS #INVESTING #VALUE	$vw still not a good value. don't catch this falling knife. #stocks #investing #value	$vw still not a good value. don't catch this falling knife. #stocks #investing #value	0.6	negative	-0.35		2008-09-16	0	0	0	0	0	0	0	1	0	0	2	0	125	5.1	0
2015-09-22	$VW The EPA will also not grant VW a Ã¢â‚¬Å“certificate of conformityÃ¢â‚¬ï¿½ for the 2016 cars, so they cannot be sold either._x000D_ THAT IS NOT GOOD	$vw the epa will also not grant vw a certificate of conformity for the 2016 cars, so they cannot be sold either._x000D_ that is not good	$vw the epa will also not grant vw a certificate of conformity for the 2016 cars, so they cannot be sold either._x000D_ that is not good	0.6	negative	-0.35		2008-09-17	0	0	0	0	0	0	0	1	0	0	2	0	124.8	-0.2	0
2012-02-25	Buffett on housing: I was "dead wrong." $BRKA http://bit.ly/AsEYlo	buffett on housing: i was "dead wrong." $brka	buffett on housing: i was "dead wrong." $brka	0.65	negative	-0.35		2008-09-18	0	0	0	0	0	0	0	1	0	0	2	0	128.01	3.21	0
2017-09-29	Think what #TomPrice did was bad? Look at #FDA @SGottliebFDA who profited from @NEA funding medical device fraud. #Acclarent #Essure $JNJ pic.twitter.com/GnhygQKNgG	think what #tomprice did was bad? look at #fda @sgottliebfda who profited from @nea funding medical device fraud. #acclarent #essure $jnj pic.twitter.com/gnhygqkngg	think what #tomprice did was bad? look at #fda @sgottliebfda who profited from @nea funding medical device fraud. #acclarent #essure $jnj pic.twitter.com/gnhygqkngg	0.333333	negative	-0.35		2008-09-19	0	0	0	0	0	0	0	1	0	0	2	0	147	18.99	0
2016-03-31	Drug makers paid fewer fines for bad behavior in recent years.. read the analysis here.. https://www.statnews.com/pharmalot/2016/03/31/pharma-fraud-kickbacks/Ã‚Â Ã¢â‚¬Â¦ #pharma $GSK $PFE $JNJ	drug makers paid fewer fines for bad behavior in recent years.. read the analysis here.. #pharma $gsk $pfe $jnj	drug makers paid fewer fines for bad behavior in recent years.. read the analysis here.. #pharma $gsk $pfe $jnj	0.458333	negative	-0.35		2008-09-20	0	0	0	0	0	0	0	1	0	0	2	0	147	0	0
2015-12-02	Sorry we got caught. $vw #climate #,#COP21Parishttps://twitter.com/FastCoExist/status/672069842690772996Ã‚Â Ã¢â‚¬Â¦ These fake ads on Paris billboards mock #COP21's corporate sponsors: http://buff.ly/1N3xkfmÃ‚Â pic.twitter.com/G0Z7ksL6xc	sorry we got caught. $vw #climate #,#cop21paris these fake ads on paris billboards mock #cop21's corporate sponsors: pic.twitter.com/g0z7ksl6xc	sorry we got caught. $vw #climate #,#cop21paris these fake ads on paris billboards mock #cop21's corporate sponsors: pic.twitter.com/g0z7ksl6xc	0.666667	negative	-0.333333		2008-09-21	0	0	0	0	0	0	0	1	0	0	2	0	147	0	0
2014-04-23	$VW truck overhaul looking shaky as another Scania holder rejects- Bloomberg via @BloombergNews http://bloom.bg/1hnuP73	$vw truck overhaul looking shaky as another scania holder rejects- bloomberg via @bloombergnews	$vw truck overhaul looking shaky as another scania holder rejects- bloomberg via @bloombergnews	0.5	negative	-0.333333		2008-09-22	0	0	0	0	0	0	0	1	0	0	2	0	131	-16	0
2014-06-20	Boehringer exits HCV (h/t @SeekingAlpha): http://www.boehringer-ingelheim.com/news/news_releases/press_releases/2014/20_june_2014_hepatitis.htmlÃ‚Â Ã¢â‚¬Â¦ leaving as serious contenders $GILD, $ABBV, $MRK; thoughts on $BMY? $JNJ?	boehringer exits hcv (h/t @seekingalpha): leaving as serious contenders $gild, $abbv, $mrk; thoughts on $bmy? $jnj?	boehringer exits hcv (h/t @seekingalpha): leaving as serious contenders $gild, $abbv, $mrk; thoughts on $bmy? $jnj?	0.666667	negative	-0.333333		2008-09-23	0	0	0	0	0	0	0	1	0	0	2	0	128.8	-2.2	0
2013-07-25	Millennium Takeda orteronel (tak-700) fails ph 3 prostate cancer (post chemo). One less competitor for $MDVN & $JNJ drugs.	millennium takeda orteronel (tak-700) fails ph 3 prostate cancer (post chemo). one less competitor for $mdvn & $jnj drugs.	millennium takeda orteronel (tak-700) fails ph 3 prostate cancer (post chemo). one less competitor for $mdvn & $jnj drugs.	0.183333	negative	-0.333333		2008-09-24	0	0	0	0	0	0	0	1	0	0	2	0	133.3	4.5	0
2011-12-21	He said it. RT @charlesornstein: Seriously? Another recall? @Reuters_Health: J&J pulls 12 million Motrin bottles http://reut.rs/s6ZBC8Ã‚Â $JNJ	he said it. rt @charlesornstein: seriously? another recall? @reuters_health: j&j pulls 12 million motrin bottles $jnj	he said it. rt @charlesornstein: seriously? another recall? @reuters_health: j&j pulls 12 million motrin bottles $jnj	0.666667	negative	-0.333333		2008-09-25	0	0	0	0	0	0	0	1	0	0	2	0	133.1	-0.2	0
2018-08-29	Tencent, Saudis, $VW and me. A lot of cash wanting in on the leader in #EV and #FSD $TSLAhttps://twitter.com/FedsDead/status/1034799057049473024Ã‚Â Ã¢â‚¬Â¦ $TSLA WTF??? Who keeps buying this pos... unbelievable...	tencent, saudis, $vw and me. a lot of cash wanting in on the leader in #ev and #fsd $tsla $tsla what the fuck??? who keeps buying this pos... unbelievable...	tencent, saudis, $vw and me. a lot of cash wanting in on the leader in #ev and #fsd $tsla $tsla what the fuck??? who keeps buying this pos... unbelievable...	0.8	negative	-0.325		2008-09-26	0	0	0	0	0	0	0	1	0	0	2	0	135	1.9	0
2015-10-13	Not sure why it was so tough to tell $VW messed with the emissions controls @HalftimeReportpic.twitter.com/8ITWA0RvKK	not sure why it was so tough to tell $vw messed with the emissions controls @halftimereportpic.twitter.com/8itwa0rvkk	not sure why it was so tough to tell $vw messed with the emissions controls @halftimereportpic.twitter.com/8itwa0rvkk	0.861111	negative	-0.319444		2008-09-27	0	0	0	0	0	0	0	1	0	0	2	0	135	0	0
2011-03-09	J&J Hip-Replacement Failure Rate May Be 49%, U.K. Orthopedists' Group Says - http://ow.ly/4bc3u $JNJ ^nm	j&j hip-replacement failure rate may be 49%, you.OK. orthopedists' group says - $jnj ^nm	j&j hip-replacement failure rate may be 49%, you.OK. orthopedists' group says - $jnj ^nm	0.3	negative	-0.316667		2008-09-28	0	0	0	0	0	0	0	1	0	0	2	0	135	0	0
2018-02-26	The ten WORST Dow stocks of 2018 _x000D_ General Electric $GE -20%_x000D_ Chevron $CVX -12%_x000D_ Proctor & Gamble $PG -11%_x000D_ Verizon $VZ -10%_x000D_ Exxon $XOM -9%_x000D_ McDonald's $MCD -6%_x000D_ Walmart $WMT -6%_x000D_ Johnson & Johnson $JNJ -5%_x000D_ Disney $DIS -4%_x000D_ Coca-Cola $KO -3%https://stocktwits.com/suriNotes/message/114057468Ã‚Â Ã¢â‚¬Â¦	the ten worst dow stocks of 2018 _x000D_ general electric $ge -20%_x000D_ chevron $cvx -12%_x000D_ proctor & gamble $pg -11%_x000D_ verizon $vz -10%_x000D_ exxon $xom -9%_x000D_ mcdonald's $mcd -6%_x000D_ walmart $wmt -6%_x000D_ johnson & johnson $jnj -5%_x000D_ disney $dis -4%_x000D_ coca-cola $ko -3%	the ten worst dow stocks of 2018 _x000D_ general electric $ge -20%_x000D_ chevron $cvx -12%_x000D_ proctor & gamble $pg -11%_x000D_ verizon $vz -10%_x000D_ exxon $xom -9%_x000D_ mcdonald's $mcd -6%_x000D_ walmart $wmt -6%_x000D_ johnson & johnson $jnj -5%_x000D_ disney $dis -4%_x000D_ coca-cola $ko -3%	0.5	negative	-0.316667		2008-09-29	0	0	0	0	0	0	0	1	0	0	2	0	133.8	-1.2	0
2017-05-01	#MeshAwarenessDay _x000D_ No more hush & hiding! Plastic hurts people._x000D_ #BoycottJNJ #CleanUpYourMesh _x000D_ $JnJ genital mutilators_x000D_ #SerialKillerCEO Shamepic.twitter.com/z0ZWAHAkoE	#meshawarenessday _x000D_ no more hush & hiding! plastic hurts people._x000D_ #boycottjnj #cleanupyourmesh _x000D_ $jnj genital mutilators_x000D_ #serialkillerceo shamepic.twitter.com/z0zwahakoe	#meshawarenessday _x000D_ no more hush & hiding! plastic hurts people._x000D_ #boycottjnj #cleanupyourmesh _x000D_ $jnj genital mutilators_x000D_ #serialkillerceo shamepic.twitter.com/z0zwahakoe	0.5	negative	-0.3125		2008-09-30	0	0	0	0	0	0	0	1	0	0	2	0	130.6	-3.2	0
2018-03-09	Another Jury Panel finds #JnJ guilty and awards#mesh victim $25M for Punitive Damages alone! VERDICTS DON'T LIE! $JnJ @JnJNewshttps://www.meshmedicaldevicenewsdesk.com/ethicon-prolift-pelvic-mesh-case-begin-monday-indiana/Ã‚Â Ã¢â‚¬Â¦	another jury panel finds #jnj guilty and awards#mesh victim $25m for punitive damages alone! verdicts don't lie! $jnj @jnjnews	another jury panel finds #jnj guilty and awards#mesh victim $25m for punitive damages alone! verdicts don't lie! $jnj @jnjnews	0.525	negative	-0.308594		2008-10-01	0	0	0	0	0	0	0	1	0	0	2	0	137	6.4	0
2016-11-03	BaronVonClutch: (Con'd) Those numbers do not take into account loss in new car sales as well as loss in market cap from fall in $VW share pÃ¢â‚¬Â¦	baronvonclutch: (con'd) those numbers do not take into account loss in new car sales as well as loss in market cap from fall in $vw share p	baronvonclutch: (con'd) those numbers do not take into account loss in new car sales as well as loss in market cap from fall in $vw share p	0.727273	negative	-0.306818		2008-10-02	0	0	0	0	0	0	0	1	0	0	2	0	137.9	0.9	0
2018-08-02	https://www.google.com/amp/s/mobile.reuters.com/article/amp/idUSTRE49R3I920081028Ã‚Â Ã¢â‚¬Â¦ 10 years ago, but I remember this situation with $VW well. $TSLA Short sellers are playing a risky game. IMO. Valuation metrics were, and still can be, useless in situations like this.	10 years ago, but i remember this situation with $vw well. $tsla short sellers are playing a risky game. imo. valuation metrics were, and still can be, useless in situations like this.	10 years ago, but i remember this situation with $vw well. $tsla short sellers are playing a risky game. imo. valuation metrics were, and still can be, useless in situations like this.	0.3	negative	-0.3		2008-10-03	0	0	0	0	0	0	0	1	0	0	2	0	138.5	0.6	0
2016-04-24	$VW How much should Saudi Arabia pay because the Diesel produced from their crude is such a Sulfur heavy pollutant crap?	$vw how much should saudi arabia pay because the diesel produced from their crude is such a sulfur heavy pollutant crap?	$vw how much should saudi arabia pay because the diesel produced from their crude is such a sulfur heavy pollutant crap?	0.6	negative	-0.3		2008-10-04	0	0	0	0	0	0	0	1	0	0	2	0	138.5	0	0
2015-10-11	Volkswagen scandal could kill off diesel cars. http://www.telegraph.co.uk/finance/newsbysector/industry/11883719/Volkswagen-scandal-could-kill-off-diesel-cars.htmlÃ‚Â Ã¢â‚¬Â¦. $VW. #Industrial sector probably negative for CMI.	volkswagen scandal could kill off diesel cars. $vw. #industrial sector probably negative for cmi.	volkswagen scandal could kill off diesel cars. $vw. #industrial sector probably negative for cmi.	0.4	negative	-0.3		2008-10-05	0	0	0	0	0	0	0	1	0	0	2	0	138.5	0	0
2015-09-24	Diesel fuel IS a crappy dirty fuel (think french fries and dinosaurs) and you DO have to cheat to make it work. Thx $VW for clarifying.	diesel fuel is a crappy dirty fuel (think french fries and dinosaurs) and you do have to cheat to make it work. thx $vw for clarifying.	diesel fuel is a crappy dirty fuel (think french fries and dinosaurs) and you do have to cheat to make it work. thx $vw for clarifying.	0.4	negative	-0.3		2008-10-06	0	0	0	0	0	0	0	1	0	0	2	0	130.8	-7.7	0
2015-09-24	Is $VW our #Lehman moment? If I was Dick Fuld I woulda copyrighted that to at least make some $.	is $vw our #lehman moment? if i was dick fuld i woulda copyrighted that to at least make some $.	is $vw our #lehman moment? if i was dick fuld i woulda copyrighted that to at least make some $.	0.4	negative	-0.3		2008-10-07	0	0	0	0	0	0	0	1	0	0	2	0	124	-6.8	0
2018-12-19	$JNJ LOSES BID TO OVERTURN A $4.7 BILLION BABY POWDER VERDICT - NY	$jnj loses bid to overturn a $4.7 billion baby powder verdict - ny	$jnj loses bid to overturn a $4.7 billion baby powder verdict - ny	0.1	negative	-0.3		2008-10-08	0	0	0	0	0	0	0	1	0	0	2	0	118	-6	0
2018-12-20	Johnson & Johnson loses bid to have $4.7 billion talc verdict set aside, vows to appeal https://reut.rs/2CnS462Ã‚Â by @TinaBellon Read the Reuters investigation: http://reut.rs/2rAz2TOÃ‚Â $JNJ pic.twitter.com/O1bXNoD7Rm	johnson & johnson loses bid to have $4.7 billion talc verdict set aside, vows to appeal by @tinabellon read the reuters investigation: $jnj pic.twitter.com/o1bxnod7rm	johnson & johnson loses bid to have $4.7 billion talc verdict set aside, vows to appeal by @tinabellon read the reuters investigation: $jnj pic.twitter.com/o1bxnod7rm	0.1	negative	-0.3		2008-10-09	0	0	0	0	0	0	0	1	0	0	2	0	114	-4	0
2018-03-08	#EASL2018 late breaker titles out:_x000D_ #HBV will be the focus with data from 3 programs -> $ASMB $JNJ $RHBBY_x000D_ $CBAY PPARÃŽÂ´ Ph2 PBC_x000D_ $NVS FXR Ph2 PBC_x000D_ $GALT Ph2 NASH_x000D_ TaiwanJ TLR4 Ph2 NASH_x000D_ NGM FGF19 Ph2 PSCpic.twitter.com/q5qelu0WKy	#easl2018 late breaker titles out:_x000D_ #hbv will be the focus with data from 3 programs -> $asmb $jnj $rhbby_x000D_ $cbay ppar ph2 pbc_x000D_ $nvs fxr ph2 pbc_x000D_ $galt ph2 nash_x000D_ taiwanj tlr4 ph2 nash_x000D_ ngm fgf19 ph2 pscpic.twitter.com/q5qelu0wky	#easl2018 late breaker titles out:_x000D_ #hbv will be the focus with data from 3 programs -> $asmb $jnj $rhbby_x000D_ $cbay ppar ph2 pbc_x000D_ $nvs fxr ph2 pbc_x000D_ $galt ph2 nash_x000D_ taiwanj tlr4 ph2 nash_x000D_ ngm fgf19 ph2 pscpic.twitter.com/q5qelu0wky	0.6	negative	-0.3		2008-10-10	0	0	0	0	0	0	0	1	0	0	2	0	113.1	-0.9	0
2017-11-21	#ASH17 late breakers out_x000D_ https://ash.confex.com/ash/2017/webprogram/Session12037.htmlÃ‚Â Ã¢â‚¬Â¦_x000D_ $ABLX Caplacizumab Ph3 Hercules_x000D_ $ABBV Venetoclax Ph3 Murano _x000D_ $JNJ $GEN Daratumumab Ph3 ALCYONE	#ash17 late breakers out_x000D_ _x000D_ $ablx caplacizumab ph3 hercules_x000D_ $abbv venetoclax ph3 murano _x000D_ $jnj $gen daratumumab ph3 alcyone	#ash17 late breakers out_x000D_ _x000D_ $ablx caplacizumab ph3 hercules_x000D_ $abbv venetoclax ph3 murano _x000D_ $jnj $gen daratumumab ph3 alcyone	0.6	negative	-0.3		2008-10-11	0	0	0	0	0	0	0	1	0	0	2	0	113.1	0	0
2017-03-03	J&J may be late to the psoriasis drug market party, but itÃ¢â‚¬â„¢s planning to make a splash with guselkumab_x000D_ $JNJ_x000D_ https://endpts.com/jj-may-be-late-to-the-psoriasis-drug-market-party-but-its-planning-to-make-a-splash-with-guselkumab/Ã‚Â Ã¢â‚¬Â¦	j&j may be late to the psoriasis drug market party, but its planning to make a splash with guselkumab_x000D_ $jnj_x000D_	j&j may be late to the psoriasis drug market party, but its planning to make a splash with guselkumab_x000D_ $jnj_x000D_	0.6	negative	-0.3		2008-10-12	0	0	0	0	0	0	0	1	0	0	2	0	113.1	0	0
2016-04-26	$XOM loses AAA credit rating. And then there were two: $JNJ, $MSFT. (via @TheDomino)	$xom loses aaa credit rating. and then there were two: $jnj, $msft. (via @thedomino)	$xom loses aaa credit rating. and then there were two: $jnj, $msft. (via @thedomino)	0.1	negative	-0.3		2008-10-13	0	0	0	0	0	0	0	1	0	0	2	0	118	4.9	0
2014-03-29	#ACC14 Could use 4 factor Prothrombin Complex Concentrate to reverse $JNJ #Xarelto if you crash the racecarpic.twitter.com/YOyNm02sYC	#acc14 could use 4 factor prothrombin complex concentrate to reverse $jnj #xarelto if you crash the racecarpic.twitter.com/yoynm02syc	#acc14 could use 4 factor prothrombin complex concentrate to reverse $jnj #xarelto if you crash the racecarpic.twitter.com/yoynm02syc	0.4	negative	-0.3		2008-10-14	0	0	0	0	0	0	0	1	0	0	2	0	118.85	0.85	0
2014-01-15	What do @Exxonmobil, @GE, @ATT & @JNJNews have in common? Hint: @InvescoUS @PowerShares $NYCC #ETF. http://bit.ly/1dQyHvJÃ‚Â $XOM $JNJ $GE $T	what do @exxonmobil, @ge, @att & @jnjnews have in common? hint: @invescous @powershares $nycc #etf. $xom $jnj $ge $t	what do @exxonmobil, @ge, @att & @jnjnews have in common? hint: @invescous @powershares $nycc #etf. $xom $jnj $ge $t	0.5	negative	-0.3		2008-10-15	0	0	0	0	0	0	0	1	0	0	2	0	113.4	-5.45	0
2013-11-04	$JNJ to pay $2.2B, plead guilty to misdemeanor in Risperdal case; involved probe into alleged kickbacks to pharmacists. - @ScottCohnCNBC	$jnj to pay $2.2b, plead guilty to misdemeanor in risperdal case; involved probe into alleged kickbacks to pharmacists. - @scottcohncnbc	$jnj to pay $2.2b, plead guilty to misdemeanor in risperdal case; involved probe into alleged kickbacks to pharmacists. - @scottcohncnbc	0.55	negative	-0.3		2008-10-16	0	0	0	0	0	0	0	1	0	0	2	0	113.15	-0.25	0
2010-12-10	Could those corporate cost cutting programs now start to show up as quality control problems? Ck out this $JNJ story http://bit.ly/fOAdxM	could those corporate cost cutting programs now start to show up as quality control problems? ck out this $jnj story	could those corporate cost cutting programs now start to show up as quality control problems? ck out this $jnj story	0.45	negative	-0.3		2008-10-17	0	0	0	0	0	0	0	1	0	0	2	0	119.8	6.65	0
2011-08-08	S&P cut its ratings outlook on Warren Buffett's conglomerate Berkshire Hathaway to "negative" http://reut.rs/qSbmqPÃ‚Â $BRKa	s&p cut its ratings outlook on warren buffett's conglomerate berkshire hathaway to "negative" $brka	s&p cut its ratings outlook on warren buffett's conglomerate berkshire hathaway to "negative" $brka	0.4	negative	-0.3		2008-10-18	0	0	0	0	0	0	0	1	0	0	2	0	119.8	0	0
2010-01-14	What Warren Buffett & George Soros have in common http://bit.ly/7tJAG3 $BRKA	what warren buffett & george soros have in common $brka	what warren buffett & george soros have in common $brka	0.5	negative	-0.3		2008-10-19	0	0	0	0	0	0	0	1	0	0	2	0	119.8	0	0
2011-02-28	hearing $JNJ for $MCD... or $MCD for $JNJ... tough to tell who the buyer is into the close! look at these stocks being marked up, sad	hearing $jnj for $mcd... or $mcd for $jnj... tough to tell who the buyer is into the close! look at these stocks being marked up, sad	hearing $jnj for $mcd... or $mcd for $jnj... tough to tell who the buyer is into the close! look at these stocks being marked up, sad	0.811111	negative	-0.29537		2008-10-20	0	0	0	0	0	0	0	1	0	0	2	0	123.5	3.7	0
2016-02-24	Painful misapplication of US Tort Law to healthcare plumbs new depths as $72m damages awarded for using talc: http://www.bbc.co.uk/news/world-us-canada-35648252Ã‚Â Ã¢â‚¬Â¦ $JNJ	painful misapplication of us tort law to healthcare plumbs new depths as $72m damages awarded for using talc: $jnj	painful misapplication of us tort law to healthcare plumbs new depths as $72m damages awarded for using talc: $jnj	0.677273	negative	-0.281818		2008-10-21	0	0	0	0	0	0	0	1	0	0	2	0	121.55	-1.95	0
2017-12-20	Loopholes keep drug prices sky high for sick patients as safety programs become weapon against generics coming to market. @cynthiakoons @RobertLangreth http://ow.ly/EBJ830hlxneÃ‚Â $CELG $JNJ $JAZZ $AGN	loopholes keep drug prices sky high for sick patients as safety programs become weapon against generics coming to market. @cynthiakoons @robertlangreth $celg $jnj $jazz $agn	loopholes keep drug prices sky high for sick patients as safety programs become weapon against generics coming to market. @cynthiakoons @robertlangreth $celg $jnj $jazz $agn	0.698571	negative	-0.277143		2008-10-22	0	0	0	0	0	0	0	1	0	0	2	0	117.95	-3.6	0
2016-07-19	shorting $VW wouldn't hurt - a long term hold to see how the emission trial affects it - they are guilty and could pay billions for it	shorting $vw wouldn't hurt - a long term hold to see how the emission trial affects it - they are guilty and could pay billions for it	shorting $vw wouldn't hurt - a long term hold to see how the emission trial affects it - they are guilty and could pay billions for it	0.7	negative	-0.275		2008-10-23	0	0	0	0	0	0	0	1	0	0	2	0	115.1	-2.85	0
2017-01-05	$JNJ another move higher out of a base	$jnj another move higher out of a base	$jnj another move higher out of a base	0.75	negative	-0.275		2008-10-24	0	0	0	0	0	0	0	1	0	0	2	0	111.9	-3.2	0
2018-03-02	Let's talk about the 'base effect' in euro credit issuance. We'll be comparing this month's supply to Mar 2017, when $VW returned to the public market after Dieselgate, and Mar 2016, when $ABIBB set a record with its SABMiller-related Ã¢â€šÂ¬ shortly after the CSPP announcement	let's talk about the 'base effect' in euro credit issuance. we'll be comparing this month's supply to mar 2017, when $vw returned to the public market after dieselgate, and mar 2016, when $abibb set a record with its sabmiller-related shortly after the cspp announcement	let's talk about the 'base effect' in euro credit issuance. we'll be comparing this month's supply to mar 2017, when $vw returned to the public market after dieselgate, and mar 2016, when $abibb set a record with its sabmiller-related shortly after the cspp announcement	0.455556	negative	-0.266667		2008-10-25	0	0	0	0	0	0	0	1	0	0	2	0	111.9	0	0
2017-10-06	In a setback, Bayer, J&J say their big PhIII secondary stroke trial for Xarelto failed_x000D_ $JNJ_x000D_ https://endpts.com/in-a-setback-bayer-jj-say-their-big-phiii-secondary-stroke-trial-for-xarelto-failed/Ã‚Â Ã¢â‚¬Â¦	in a setback, bayer, j&j say their big phiii secondary stroke trial for xarelto failed_x000D_ $jnj_x000D_	in a setback, bayer, j&j say their big phiii secondary stroke trial for xarelto failed_x000D_ $jnj_x000D_	0.233333	negative	-0.266667		2008-10-26	0	0	0	0	0	0	0	1	0	0	2	0	111.9	0	0
2017-03-15	Crazy action from $JNJ lately pic.twitter.com/NGj7JejLuV	crazy action from $jnj lately pic.twitter.com/ngj7jejluv	crazy action from $jnj lately pic.twitter.com/ngj7jejluv	0.533333	negative	-0.266667		2008-10-27	0	0	0	0	0	0	0	1	0	0	2	0	105.126	-6.774	0
2016-06-01	$VW down 17.2% with $GM & #Ford Car Sales Crash How Weak is The US Consumer? http://traderscommunity.com/forum/index.php?topic=267.msg1986#msg1986Ã‚Â Ã¢â‚¬Â¦	$vw down 17.2% with $gm & #ford car sales crash how weak is the us consumer? #msg1986	$vw down 17.2% with $gm & #ford car sales crash how weak is the us consumer? #msg1986	0.456944	negative	-0.265278		2008-10-28	0	0	0	0	0	0	0	1	0	0	2	0	107.9	2.774	0
2018-09-21	$DRYS_x000D_ $VW_x000D_ $LFIN_x000D_ $HMNY_x000D_ Come to mind. Not sure if the time scale competes.	$drys_x000D_ $vw_x000D_ $lfin_x000D_ $hmny_x000D_ come to mind. not sure if the time scale competes.	$drys_x000D_ $vw_x000D_ $lfin_x000D_ $hmny_x000D_ come to mind. not sure if the time scale competes.	0.888889	negative	-0.25		2008-10-29	0	0	0	0	0	0	0	1	0	0	2	0	110.4	2.5	0
2017-11-14	inter team not hacking as per #eula #capitalism data through your frequency $vw @att @windowsserver @appleinsider small town .us A-ward #expertisematter tier 9 @dev_101 $spdr $baba $spy .nt @enterprisecares .ass #lookUdid @longandfosterdc @FishbowlLabs fiddler crab @AFVofficialpic.twitter.com/1aexuobukt	inter team not hacking as per #eula #capitalism data through your frequency $vw @att @windowsserver @appleinsider small town .us a-ward #expertisematter tier 9 @dev_101 $spdr $baba $spy .nt @enterprisecares .ass #lookudid @longandfosterdc @fishbowllabs fiddler crab @afvofficialpic.twitter.com/1aexuobukt	inter team not hacking as per #eula #capitalism data through your frequency $vw @att @windowsserver @appleinsider small town .us a-ward #expertisematter tier 9 @dev_101 $spdr $baba $spy .nt @enterprisecares .ass #lookudid @longandfosterdc @fishbowllabs fiddler crab @afvofficialpic.twitter.com/1aexuobukt	0.4	negative	-0.25		2008-10-30	0	0	0	0	0	0	0	1	0	0	2	0	111.7	1.3	0
2017-08-04	$VW exec who oversaw U.S. environmental compliance pleads guilty to lesser charges http://www.autonews.com/article/20170804/OEM11/170809810/Ã‚Â Ã¢â‚¬Â¦ via @Automotive_News #automotive	$vw exec who oversaw you.s. environmental compliance pleads guilty to lesser charges via @automotive_news #automotive	$vw exec who oversaw you.s. environmental compliance pleads guilty to lesser charges via @automotive_news #automotive	0.75	negative	-0.25		2008-10-31	0	0	0	0	0	0	0	1	0	0	2	0	115.49	3.79	0
2016-12-03	What Tesla is unable to do: $BMW $Daimler #Ford $VW building European #EV charging network - $F $GM $TSLA https://lnkd.in/gjGiVCP	what tesla is unable to do: $bmw $daimler #ford $vw building european #ev charging network - $f $gm $tsla	what tesla is unable to do: $bmw $daimler #ford $vw building european #ev charging network - $f $gm $tsla	0.25	negative	-0.25		2008-11-01	0	0	0	0	0	0	0	1	0	0	2	0	115.49	0	0
2016-11-03	$VW fires company historian who dredged up Nazi past http://www.nytimes.com/2016/11/03/world/europe/volkswagen-vw-emissions-scandal-nazi.html?ref=business&_r=0Ã‚Â Ã¢â‚¬Â¦	$vw fires company historian who dredged up nazi past	$vw fires company historian who dredged up nazi past	0.25	negative	-0.25		2008-11-02	0	0	0	0	0	0	0	1	0	0	2	0	115.49	0	0
2016-09-19	Is $CVX 's dirty fuel the real culprit in the $VW scandal? Dirty Chinese Diesel didn't meet the sulphur test.	is $cvx 's dirty fuel the real culprit in the $vw scandal? dirty chinese diesel didn't meet the sulphur test.	is $cvx 's dirty fuel the real culprit in the $vw scandal? dirty chinese diesel didn't meet the sulphur test.	0.475	negative	-0.25		2008-11-03	0	0	0	0	0	0	0	1	0	0	2	0	117.5	2.01	0
2016-08-15	Is VW cruising past #dieselgate? http://buff.ly/2bsmeHbÃ‚Â (note: your capital is at risk) $VW pic.twitter.com/rpkTtxlNwG	is vw cruising past #dieselgate? (note: your capital is at risk) $vw pic.twitter.com/rpkttxlnwg	is vw cruising past #dieselgate? (note: your capital is at risk) $vw pic.twitter.com/rpkttxlnwg	0.25	negative	-0.25		2008-11-04	0	0	0	0	0	0	0	1	0	0	2	0	118.4	0.9	0
2015-12-02	Consumers values & attitudes have changed recently, $VW nov sales -25%. Betrayal sentiment & activism will harm them https://twitter.com/businessinsider/status/671909274377920512Ã‚Â Ã¢â‚¬Â¦ The world's biggest anti-ad campaign is taking over Paris with provocative fake ads http://buff.ly/1ltMweHÃ‚Â pic.twitter.com/FH82anqTaj	consumers values & attitudes have changed recently, $vw nov sales -25%. betrayal sentiment & activism will harm them the world's biggest anti-ad campaign is taking over paris with provocative fake ads pic.twitter.com/fh82anqtaj	consumers values & attitudes have changed recently, $vw nov sales -25%. betrayal sentiment & activism will harm them the world's biggest anti-ad campaign is taking over paris with provocative fake ads pic.twitter.com/fh82anqtaj	0.625	negative	-0.25		2008-11-05	0	0	0	0	0	0	0	1	0	0	2	0	117.1	-1.3	0
2015-07-24	@nofreefood It's only the beginning of the game.Stay tuned. Of course $WMT $KR $BMW $VW $HD $FDX @Sysco could be wrong @wind4me	@nofreefood it's only the beginning of the game.stay tuned. of course $wmt $kr $bmw $vw $hd $fdx @sysco could be wrong @wind4me	@nofreefood it's only the beginning of the game.stay tuned. of course $wmt $kr $bmw $vw $hd $fdx @sysco could be wrong @wind4me	0.95	negative	-0.25		2008-11-06	0	0	0	0	0	0	0	1	0	0	2	0	112.2	-4.9	0
2015-07-13	@wind4me U do realize this Hydrogen thing is just a fad - it will never last. $WMT $HD $PG $BMW $NKE $VW $FDX U.S. gov't are ALL wrong.	@wind4me you do realize this hydrogen thing is just a fad - it will never last. $wmt $hd $pg $bmw $nke $vw $fdx you.s. gov't are all wrong.	@wind4me you do realize this hydrogen thing is just a fad - it will never last. $wmt $hd $pg $bmw $nke $vw $fdx you.s. gov't are all wrong.	0.483333	negative	-0.25		2008-11-07	0	0	0	0	0	0	0	1	0	0	2	0	113	0.8	0
2012-03-12	Small Cap ETF Gems: Russell Factor ETFs Shine - Seeking Alpha http://stks.co/2nvbÃ‚Â $IWM $VW $VB $IWR $SHBT #etf @Russell_News #smallcap $JKJ	small cap etf gems: russell factor etfs shine - seeking alpha $iwm $vw $vb $iwr $shbt #etf @russell_news #smallcap $jkj	small cap etf gems: russell factor etfs shine - seeking alpha $iwm $vw $vb $iwr $shbt #etf @russell_news #smallcap $jkj	0.4	negative	-0.25		2008-11-08	0	0	0	0	0	0	0	1	0	0	2	0	113	0	0
2016-06-21	Yellen: The Fed is diversified. We buy $AAPL, $JNJ, $SPX, $QQQ, and $TWTR for a small spec play	yellen: the fed is diversified. we buy $aapl, $jnj, $spx, $qqq, and $twtr for a small spec play	yellen: the fed is diversified. we buy $aapl, $jnj, $spx, $qqq, and $twtr for a small spec play	0.4	negative	-0.25		2008-11-09	0	0	0	0	0	0	0	1	0	0	2	0	113	0	0
2015-01-11	Why Johnson & Johnson Is Cheering on This Small Biotech Stock $JNJ #stocks $PTLA : http://www.fool.com/investing/general/2015/01/11/why-johnson-johnson-is-cheering-on-this-small-biot.aspx#.VLKWlwJSjHg.twitterÃ‚Â Ã¢â‚¬Â¦ via @themotleyfool	why johnson & johnson is cheering on this small biotech stock $jnj #stocks $ptla : #.vlkwlwjsjhg.twitter via @themotleyfool	why johnson & johnson is cheering on this small biotech stock $jnj #stocks $ptla : #.vlkwlwjsjhg.twitter via @themotleyfool	0.4	negative	-0.25		2008-11-10	0	0	0	0	0	0	0	1	0	0	2	0	109.999	-3.001	0
2012-12-21	Was Buffett wrong about this blue chip healthcare stock? http://mot.ly/Vd9ZvFÃ‚Â $MRK $ABT $JNJ	was buffett wrong about this blue chip healthcare stock? $mrk $abt $jnj	was buffett wrong about this blue chip healthcare stock? $mrk $abt $jnj	0.5	negative	-0.25		2008-11-11	0	0	0	0	0	0	0	1	0	0	2	0	106.72	-3.279	0
2012-01-02	17 Scary Numbers From The Fourth Quarter $BAC $JNJ $MMM $RIMM: Despite exhibiting hints of optimism for 2012, th... http://bit.ly/w4VHxc	17 scary numbers from the fourth quarter $bac $jnj $mmm $rimm: despite exhibiting hints of optimism for 2012, th...	17 scary numbers from the fourth quarter $bac $jnj $mmm $rimm: despite exhibiting hints of optimism for 2012, th...	0.5	negative	-0.25		2008-11-12	0	0	0	0	0	0	0	1	0	0	2	0	103.333	-3.387	0
2017-08-07	if stocks aren't expensive as Buffett recently claimed, you have to wonder why $BRKA $BRKB cash pile keeps growing?_x000D_ https://www.bloomberg.com/news/articles/2017-08-07/buffett-nears-a-milestone-he-doesn-t-want-100-billion-in-cashÃ‚Â Ã¢â‚¬Â¦pic.twitter.com/TV6nfQQKFI	if stocks aren't expensive as buffett recently claimed, you have to wonder why $brka $brkb cash pile keeps growing?_x000D_	if stocks aren't expensive as buffett recently claimed, you have to wonder why $brka $brkb cash pile keeps growing?_x000D_	0.475	negative	-0.25		2008-11-13	0	0	0	0	0	0	0	1	0	0	2	0	102.8	-0.533	0
2018-07-02	#CATL - a lot of batteries to make and very little #lithium secured. CATL is headed for bottlenecks. $BMW $VW and others assume CATL has lithium sourcing covered at their peril. ChinaÃ¢â‚¬â„¢s No.1 maker of battery cells for EVs to build plant in Germany http://bit.ly/2lJuOGM	#catl - a lot of batteries to make and very little #lithium secured. catl is headed for bottlenecks. $bmw $vw and others assume catl has lithium sourcing covered at their peril. chinas no.1 maker of battery cells for evs to build plant in germany	#catl - a lot of batteries to make and very little #lithium secured. catl is headed for bottlenecks. $bmw $vw and others assume catl has lithium sourcing covered at their peril. chinas no.1 maker of battery cells for evs to build plant in germany	0.65	negative	-0.24375		2008-11-14	0	0	0	0	0	0	0	1	0	0	2	0	101	-1.8	0
2018-12-21	India's drug regulator orders Johnson & Johnson to stop using raw material to make Baby Powder in India https://reut.rs/2EEB5OFÃ‚Â by @ranarahulsng @krishnadas56 $JNJ pic.twitter.com/qmkAIeKIN6	india's drug regulator orders johnson & johnson to stop using raw material to make baby powder in india by @ranarahulsng @krishnadas56 $jnj pic.twitter.com/qmkaiekin6	india's drug regulator orders johnson & johnson to stop using raw material to make baby powder in india by @ranarahulsng @krishnadas56 $jnj pic.twitter.com/qmkaiekin6	0.461538	negative	-0.230769		2008-11-15	0	0	0	0	0	0	0	1	0	0	2	0	101	0	0
2015-09-24	$VW needs a guy like Al "Chainsaw" Duncan come in,clean up the mess. EPA is the problem,NOT $VW. CO2 harmless,without it trees die.SCAM!	$vw needs a guy like al "chainsaw" duncan come in,clean up the mess. epa is the problem,not $vw. co2 harmless,without it trees die.scam!	$vw needs a guy like al "chainsaw" duncan come in,clean up the mess. epa is the problem,not $vw. co2 harmless,without it trees die.scam!	0.175	negative	-0.21875		2008-11-16	0	0	0	0	0	0	0	1	0	0	2	0	101	0	0
2010-10-15	Random factoid: Today is Global Handwashing Day, sponsored by the United Nations. How's $JNJ's stock trading today? - down 0.4%.	random factoid: today is global handwashing day, sponsored by the united nations. how's $jnj's stock trading today? - down 0.4%.	random factoid: today is global handwashing day, sponsored by the united nations. how's $jnj's stock trading today? - down 0.4%.	0.262963	negative	-0.218519		2008-11-17	0	0	0	0	0	0	0	1	0	0	2	0	95.615	-5.385	0
2012-10-15	Weak economists with no B#lls miss that Lagarde is moving to REDUCE Austerity_x000D_ $SPY $VW $F Long	weak economists with no b#lls miss that lagarde is moving to reduce austerity_x000D_ $spy $vw $f long	weak economists with no b#lls miss that lagarde is moving to reduce austerity_x000D_ $spy $vw $f long	0.5125	negative	-0.2125		2008-11-18	0	0	0	0	0	0	0	1	0	0	2	0	95.55	-0.065	0
2016-11-02	BaronVonClutch: [REPORT] $VW Group Supervisory Board to hold extraordinary board meeting as company is poised for Ã¢â‚¬Â¦ http://reut.rs/2fiz9LF	baronvonclutch: [report] $vw group supervisory board to hold extraordinary board meeting as company is poised for	baronvonclutch: [report] $vw group supervisory board to hold extraordinary board meeting as company is poised for	1	negative	-0.208333		2008-11-19	0	0	0	0	0	0	0	1	0	0	2	0	84	-11.55	0
2018-03-31	Stay Tuned #GEMRoyalty Co. #Copper PP - #Green #Energy #Metals #Royalty Company #TNRGold Corp. $TNR.v #Solar #ESS #KirillKlip http://kirillklip.blogspot.com/2018/03/introducing-gem-royalty-co-green-energy.html#.WrimXtTzMJM.twitterÃ‚Â Ã¢â‚¬Â¦ #Tesla #EVs #ILC #Ganfeng #Copper #Gold #BYD #CATL $ALB $FMC $SQM $LIT $JJC $MUX $GDX $GDXJ $ABX $NG $FCX $BHP $RIO $VW @businesspic.twitter.com/3B5dugcBMF	stay tuned #gemroyalty co. #copper pp - #green #energy #metals #royalty company #tnrgold corp. $tnr.v #solar #ess #kirillklip #.wrimxttzmjm.twitter #tesla #evs #ilc #ganfeng #copper #gold #byd #catl $alb $fmc $sqm $lit $jjc $mux $gdx $gdxj $abx $ng $fcx $bhp $rio $vw @businesspic.twitter.com/3b5dugcbmf	stay tuned #gemroyalty co. #copper pp - #green #energy #metals #royalty company #tnrgold corp. $tnr.v #solar #ess #kirillklip #.wrimxttzmjm.twitter #tesla #evs #ilc #ganfeng #copper #gold #byd #catl $alb $fmc $sqm $lit $jjc $mux $gdx $gdxj $abx $ng $fcx $bhp $rio $vw @businesspic.twitter.com/3b5dugcbmf	0.3	negative	-0.2		2008-11-20	0	0	0	0	0	0	0	1	0	0	2	0	77.5	-6.5	0
2018-03-01	Yawn...by the time Porche had 5km/hr over Teslas now speed then Tesla will be a few years ahead of those figures.._x000D_ Catch up time Mr $Porche & $VW $ $Mercedes._x000D_ But dont Mercedes make the Tesla Powertrains?	yawn...by the time porche had 5km/hr over teslas now speed then tesla will be a few years ahead of those figures.._x000D_ catch up time mr $porche & $vw $ $mercedes._x000D_ but dont mercedes make the tesla powertrains?	yawn...by the time porche had 5km/hr over teslas now speed then tesla will be a few years ahead of those figures.._x000D_ catch up time mr $porche & $vw $ $mercedes._x000D_ but dont mercedes make the tesla powertrains?	0.1	negative	-0.2		2008-11-21	0	0	0	0	0	0	0	1	0	0	2	0	90	12.5	0
2017-11-17	#China's spending round on #electrification is separate, carmaker says._x000D_ $VW $VOW $DAX #ElectricCars #selfdriving #driverless_x000D_ https://news.teletrader.com/volkswagen-sets-34bn-for-electric-driverless-tech/news/details/41181018Ã‚Â Ã¢â‚¬Â¦	#china's spending round on #electrification is separate, carmaker says._x000D_ $vw $vow $dax #electriccars #selfdriving #driverless_x000D_	#china's spending round on #electrification is separate, carmaker says._x000D_ $vw $vow $dax #electriccars #selfdriving #driverless_x000D_	0.4	negative	-0.2		2008-11-22	0	0	0	0	0	0	0	1	0	0	2	0	90	0	0
2017-11-17	TeleTraderNews: #China's spending round on #electrification is separate, carmaker says._x000D_ $VW $VOW $DAX #ElectricCars #selfdriving #driverless_x000D_ https://news.teletrader.com/volkswagen-sets-34bn-for-electric-driverless-tech/news/details/41181018Ã‚Â Ã¢â‚¬Â¦	teletradernews: #china's spending round on #electrification is separate, carmaker says._x000D_ $vw $vow $dax #electriccars #selfdriving #driverless_x000D_	teletradernews: #china's spending round on #electrification is separate, carmaker says._x000D_ $vw $vow $dax #electriccars #selfdriving #driverless_x000D_	0.4	negative	-0.2		2008-11-23	0	0	0	0	0	0	0	1	0	0	2	0	90	0	0
2017-11-02	Why does $VW make it so difficult for victims of their intentional fraud, to collect? As far as I am concerned, thatÃ¢â‚¬â„¢s another scam.	why does $vw make it so difficult for victims of their intentional fraud, to collect? as far as i am concerned, that is another scam.	why does $vw make it so difficult for victims of their intentional fraud, to collect? as far as i am concerned, that is another scam.	1	negative	-0.2		2008-11-24	0	0	0	0	0	0	0	1	0	0	2	0	87.5	-2.5	0
2017-01-11	good thing DOJ had a slow news day to announce the $VW guilty plea https://twitter.com/TheJusticeDept/status/819250965245263876Ã‚Â Ã¢â‚¬Â¦ VW Agrees to Plead Guilty, Pay $4.3B Criminal & Civil Penalties; 6 VW Execs & Employees Indicted for Conspiracy https://www.justice.gov/opa/pr/volkswagen-ag-agrees-plead-guilty-and-pay-43-billion-criminal-and-civil-penalties-sixÃ‚Â Ã¢â‚¬Â¦	good thing doj had a slow news day to announce the $vw guilty plea vw agrees to plead guilty, pay $4.3b criminal & civil penalties; 6 vw execs & employees indicted for conspiracy	good thing doj had a slow news day to announce the $vw guilty plea vw agrees to plead guilty, pay $4.3b criminal & civil penalties; 6 vw execs & employees indicted for conspiracy	0.71	negative	-0.2		2008-11-25	0	0	0	0	0	0	0	1	0	0	2	0	96.4	8.9	0
2016-10-03	$VW, $FB, $TSLA, and a few others are on the radar this morning: http://wire.kapitall.com/investment-idea/the-morning-hype-vw-netflix-tesla-and-columbia/Ã‚Â Ã¢â‚¬Â¦	$vw, $fb, $tsla, and a few others are on the radar this morning:	$vw, $fb, $tsla, and a few others are on the radar this morning:	0.1	negative	-0.2		2008-11-26	0	0	0	0	0	0	0	1	0	0	2	0	100.7	4.3	0
2016-09-06	Auto emissions trouble x2 $VW to invest in $NAVhttps://lnkd.in/dPep_W7	auto emissions trouble x2 $vw to invest in $nav	auto emissions trouble x2 $vw to invest in $nav	0.2	negative	-0.2		2008-11-27	0	0	0	0	0	0	0	1	0	0	2	0	100.7	0	0
2016-02-19	Could $VW face another round of penalties? http://cnb.cx/1WuUh0rÃ‚Â pic.twitter.com/ueARxlKHxq http://fb.me/7PocpFQQL	could $vw face another round of penalties? pic.twitter.com/uearxlkhxq	could $vw face another round of penalties? pic.twitter.com/uearxlkhxq	0.4	negative	-0.2		2008-11-28	0	0	0	0	0	0	0	1	0	0	2	0	104	3.3	0
2016-02-19	Could $VW face another round of penalties? http://cnb.cx/1WuUh0rÃ‚Â pic.twitter.com/PCeu0EzVhh	could $vw face another round of penalties?	could $vw face another round of penalties?	0.4	negative	-0.2		2008-11-29	0	0	0	0	0	0	0	1	0	0	2	0	104	0	0
2016-02-19	RT CNBC: Could $VW face another round of penalties? http://cnb.cx/1WuUh0rÃ‚Â Ã‚Â pic.twitter.com/CwjJbfSr1n	rt cnbc: could $vw face another round of penalties?	rt cnbc: could $vw face another round of penalties?	0.4	negative	-0.2		2008-11-30	0	0	0	0	0	0	0	1	0	0	2	0	104	0	0
2016-02-19	rt: CNBC: Could $VW face another round of penalties? http://cnb.cx/1WuUh0rÃ‚Â pic.twitter.com/A4nR6JkoKG	rt: cnbc: could $vw face another round of penalties?	rt: cnbc: could $vw face another round of penalties?	0.4	negative	-0.2		2008-12-01	0	0	0	0	0	0	0	1	0	0	2	0	98	-6	0
2016-02-19	Could $VW face another round of penalties? #Forex	could $vw face another round of penalties? #forex	could $vw face another round of penalties? #forex	0.4	negative	-0.2		2008-12-02	0	0	0	0	0	0	0	1	0	0	2	0	101.499	3.499	0
2016-02-19	Could $VW face another round of penalties? http://cnb.cx/1WuUh0rÃ‚Â pic.twitter.com/kjj4WqLl5H	could $vw face another round of penalties?	could $vw face another round of penalties?	0.4	negative	-0.2		2008-12-03	0	0	0	0	0	0	0	1	0	0	2	0	102	0.501	0
2016-01-05	Market rumor: $VW could reach out-of-court settlement in a few weeks Ã¢â‚¬â€œ $15-18 billion. Stock price under pressure. #dieselgate	market rumor: $vw could reach out-of-court settlement in a few weeks $15-18 billion. stock price under pressure. #dieselgate	market rumor: $vw could reach out-of-court settlement in a few weeks $15-18 billion. stock price under pressure. #dieselgate	0.1	negative	-0.2		2008-12-04	0	0	0	0	0	0	0	1	0	0	2	0	98.4	-3.6	0
2015-12-17	@WarrenPies @PainCapital @parsimony16 problems w/ $VW Diesel engines will only make matters worse out the curve also	@warrenpies @paincapital @parsimony16 problems w/ $vw diesel engines will only make matters worse out the curve also	@warrenpies @paincapital @parsimony16 problems w/ $vw diesel engines will only make matters worse out the curve also	0.8	negative	-0.2		2008-12-05	0	0	0	0	0	0	0	1	0	0	2	0	102.7	4.3	0
2015-09-24	I don't know about Europe, but $VW is dead in America.	i don't know about europe, but $vw is dead in america.	i don't know about europe, but $vw is dead in america.	0.4	negative	-0.2		2008-12-06	0	0	0	0	0	0	0	1	0	0	2	0	102.7	0	0
2015-09-22	This is why $VW is in shit http://bbc.in/1L3k1A6	this is why $vw is in shit	this is why $vw is in shit	0.8	negative	-0.2		2008-12-07	0	0	0	0	0	0	0	1	0	0	2	0	102.7	0	0
2015-02-11	@elonmusk missing the #HydrogenFuel train this morning with $VW ?? $TSLA	@elonmusk missing the #hydrogenfuel train this morning with $vw ?? $tsla	@elonmusk missing the #hydrogenfuel train this morning with $vw ?? $tsla	0.05	negative	-0.2		2008-12-08	0	0	0	0	0	0	0	1	0	0	2	0	107	4.3	0
2017-07-18	Retail Support Shows the Dead Can Rise Again: Market Recon $NFLX $M $KSS $SPX $RUT $GS $BAC $JNJ $HOG https://www.thestreet.com/story/14232177/1/retail-support-shows-the-dead-can-rise-again-market-recon.htmlÃ‚Â Ã¢â‚¬Â¦ via @TheStreet	retail support shows the dead can rise again: market recon $nflx $m $kss $spx $rut $gs $bac $jnj $hog via @thestreet	retail support shows the dead can rise again: market recon $nflx $m $kss $spx $rut $gs $bac $jnj $hog via @thestreet	0.4	negative	-0.2		2008-12-09	0	0	0	0	0	0	0	1	0	0	2	0	107.5	0.5	0
2015-10-28	Imagine $JNJ may get into the dealmaking game soon. They missed on $PCYC. On their last call:pic.twitter.com/XDe4DpgJZ4	imagine $jnj may get into the dealmaking game soon. they missed on $pcyc. on their last call:pic.twitter.com/xde4dpgjz4	imagine $jnj may get into the dealmaking game soon. they missed on $pcyc. on their last call:pic.twitter.com/xde4dpgjz4	0.233333	negative	-0.2		2008-12-10	0	0	0	0	0	0	0	1	0	0	2	0	104.59	-2.91	0
2015-03-26	$CELG dumps MorphoSys' anti-CD38, guess somewhat expected given slow progress vs. $JNJ $GEN.CO & $SNY CD38 programs_x000D_ http://finance.yahoo.com/news/morphosys-ag-morphosys-celgene-mutually-162251741.htmlÃ‚Â Ã¢â‚¬Â¦	$celg dumps morphosys' anti-cd38, guess somewhat expected given slow progress vs. $jnj $gen.co & $sny cd38 programs_x000D_	$celg dumps morphosys' anti-cd38, guess somewhat expected given slow progress vs. $jnj $gen.co & $sny cd38 programs_x000D_	0.4	negative	-0.2		2008-12-11	0	0	0	0	0	0	0	1	0	0	2	0	99.5	-5.09	0
2014-07-16	1 billion people use Johnson & Johnson items everyday http://bloom.bg/UaEHgbÃ‚Â $JNJ	1 billion people use johnson & johnson items everyday $jnj	1 billion people use johnson & johnson items everyday $jnj	0.6	negative	-0.2		2008-12-12	0	0	0	0	0	0	0	1	0	0	2	0	98.39	-1.11	0
2013-02-15	Prostate Cancer Drug Winners and Losers at ASCO GU: Guest post from @3NT http://www.xconomy.com/national/2013/02/15/prostate-cancer-drug-winners-and-losers-at-asco-gu/Ã‚Â Ã¢â‚¬Â¦ $MDVN $JNJ #cancer	prostate cancer drug winners and losers at asco gu: guest post from @3nt $mdvn $jnj #cancer	prostate cancer drug winners and losers at asco gu: guest post from @3nt $mdvn $jnj #cancer	0.2	negative	-0.2		2008-12-13	0	0	0	0	0	0	0	1	0	0	2	0	98.39	0	0
2012-10-08	Lightning Round: Equinix, EOG Resources, Hospira... http://bit.ly/SJBbY6Ã‚Â $CLF $CSC $DEO $EOG $EQIX $ESRX $GLD $HSP $JNJ $NG $OSUR $QCOR	lightning round: equinix, eog resources, hospira... $clf $csc $deo $eog $eqix $esrx $gld $hsp $jnj $ng $osur $qcor	lightning round: equinix, eog resources, hospira... $clf $csc $deo $eog $eqix $esrx $gld $hsp $jnj $ng $osur $qcor	0.4	negative	-0.2		2008-12-14	0	0	0	0	0	0	0	1	0	0	2	0	98.39	0	0
2011-04-15	$JNJ in talks to buy Swiss firm for $20 bln http://stk.ly/hhOCQC	$jnj in talks to buy swiss firm for $20 bln	$jnj in talks to buy swiss firm for $20 bln	0.4	negative	-0.2		2008-12-15	0	0	0	0	0	0	0	1	0	0	2	0	94.951	-3.439	0
2011-01-10	Truly Unnecessary Back Surgery That Costs A Bundle $MDT $JNJ http://ow.ly/3BlIj	truly unnecessary back surgery that costs a bundle $mdt $jnj	truly unnecessary back surgery that costs a bundle $mdt $jnj	0.45	negative	-0.2		2008-12-16	0	0	0	0	0	0	0	1	0	0	2	0	101.3	6.349	0
2018-11-12	Why is Warren Buffett and $BRKA investing in this #fintech firm?https://www.investopedia.com/tech/what-stoneco-ltd-and-why-berkshire-hathaway-invested-it/Ã‚Â Ã¢â‚¬Â¦	why is warren buffett and $brka investing in this #fintech firm?	why is warren buffett and $brka investing in this #fintech firm?	0.4	negative	-0.2		2008-12-17	0	0	0	0	0	0	0	1	0	0	2	0	99	-2.3	0
2015-01-14	4 Reasons Warren Buffett Should Fear Oil's Plunge (and a Few Reasons He'll Like It) $BRKA http://bloom.bg/1B0Jap1Ã‚Â via @business	4 reasons warren buffett should fear oil's plunge (and a few reasons he'll like it) $brka via @business	4 reasons warren buffett should fear oil's plunge (and a few reasons he'll like it) $brka via @business	0.1	negative	-0.2		2008-12-18	0	0	0	0	0	0	0	1	0	0	2	0	97.8	-1.2	0
2015-01-06	3 Sectors That Could Get Killed By Lower Oil Prices $BA $BRKA $CSX http://benzinga.com/z/5117750Ã‚Â via @benzinga	3 sectors that could get killed by lower oil prices $ba $brka $csx via @benzinga	3 sectors that could get killed by lower oil prices $ba $brka $csx via @benzinga	0	negative	-0.2		2008-12-19	0	0	0	0	0	0	0	1	0	0	2	0	96.54	-1.26	0
2014-08-18	Even Warren Buffett gets killed in the stock market http://bencarlsonyahoofinance.tumblr.com/post/94816381525/even-warren-buffett-gets-killed-in-the-stock-marketÃ‚Â Ã¢â‚¬Â¦ via @awealthofcs $BRKA pic.twitter.com/Sa9QAsIUiU	even warren buffett gets killed in the stock market via @awealthofcs $brka pic.twitter.com/sa9qasiuiu	even warren buffett gets killed in the stock market via @awealthofcs $brka pic.twitter.com/sa9qasiuiu	0	negative	-0.2		2008-12-20	0	0	0	0	0	0	0	1	0	0	2	0	96.54	0	0
2014-02-15	If you missed: Berkshire Hathaway joins cable frenzy, buys into Malone firm: http://on.wsj.com/1eXLy5oÃ‚Â $brka	if you missed: berkshire hathaway joins cable frenzy, buys into malone firm: $brka	if you missed: berkshire hathaway joins cable frenzy, buys into malone firm: $brka	0.4	negative	-0.2		2008-12-21	0	0	0	0	0	0	0	1	0	0	2	0	96.54	0	0
2010-04-16	Buffet Loses $950 Million In One Day On Goldman SEC Charges http://bit.ly/9pKJX7 $GS $BRKA	buffet loses $950 million in one day on goldman sec charges $gs $brka	buffet loses $950 million in one day on goldman sec charges $gs $brka	0.35	negative	-0.2		2008-12-22	0	0	0	0	0	0	0	1	0	0	2	0	94.5	-2.04	0
2015-02-11	@KeystoneIDEAS #HydrogenFuelCells #Ideas $VW signed with $BLDP, watch what $PLUG does next few weeks!!! $FDX, $HD, $NIK to sign	@keystoneideas #hydrogenfuelcells #ideas $vw signed with $bldp, watch what $plug does next few weeks!!! $fdx, $hd, $nik to sign	@keystoneideas #hydrogenfuelcells #ideas $vw signed with $bldp, watch what $plug does next few weeks!!! $fdx, $hd, $nik to sign	0.05	negative	-0.195312		2008-12-23	0	0	0	0	0	0	0	1	0	0	2	0	96.9	2.4	0
2015-01-27	sorry @CNBCFastMoney U just don't get it... cash flow is king. Start thinking about $BRKA, not "high expectations" re: $AAPL #simple	sorry @cnbcfastmoney you just don't get it... cash flow is king. start thinking about $brka, not "high expectations" re: $aapl #simple	sorry @cnbcfastmoney you just don't get it... cash flow is king. start thinking about $brka, not "high expectations" re: $aapl #simple	0.632381	negative	-0.193333		2008-12-24	0	0	0	0	0	0	0	1	0	0	2	0	94	-2.9	0
2017-08-15	that's BS @AlexGorsky $JNJ I'll find other businesses to support. It's gone way past the ' change from within' argument.	that's bs @alexgorsky $jnj i'll find other businesses to support. it's gone way past the ' change from within' argument.	that's bs @alexgorsky $jnj i'll find other businesses to support. it's gone way past the ' change from within' argument.	0.3125	negative	-0.1875		2008-12-25	0	0	0	0	0	0	0	1	0	0	2	0	94	0	0
2017-08-15	*JOHNSON & JOHNSON CEO ALEX GORSKY TO REMAIN ON TRUMP COUNCIL_x000D_ *J&J CEO SAYS RESPECTS DECISION OF OTHERS WHO'VE LEFT COUNCIL_x000D_ WEAK ASS $JNJ	*johnson & johnson ceo alex gorsky to remain on trump council_x000D_ *j&j ceo says respects decision of others who've left council_x000D_ weak ass $jnj	*johnson & johnson ceo alex gorsky to remain on trump council_x000D_ *j&j ceo says respects decision of others who've left council_x000D_ weak ass $jnj	0.3125	negative	-0.1875		2008-12-26	0	0	0	0	0	0	0	1	0	0	2	0	93.4	-0.6	0
2018-09-03	As per "dirty money" Netflix doc. $VW apparently put monkeys in cages for testing emissions to prove they aren't harmful. Obv that was lie and plan before that was to test it on humans. And $TSLA in it's go private deal considered $30B from VW? $TSLAQ	as per "dirty money" netflix doc. $vw apparently put monkeys in cages for testing emissions to prove they aren't harmful. obv that was lie and plan before that was to test it on humans. and $tsla in it's go private deal considered $30b from vw? $tslaq	as per "dirty money" netflix doc. $vw apparently put monkeys in cages for testing emissions to prove they aren't harmful. obv that was lie and plan before that was to test it on humans. and $tsla in it's go private deal considered $30b from vw? $tslaq	0.508333	negative	-0.183333		2008-12-27	0	0	0	0	0	0	0	1	0	0	2	0	93.4	0	0
2015-05-07	$JNJ getting tight, keep on watch pic.twitter.com/WHeGhKWB5m	$jnj getting tight, keep on watch pic.twitter.com/wheghkwb5m	$jnj getting tight, keep on watch pic.twitter.com/wheghkwb5m	0.285714	negative	-0.178571		2008-12-28	0	0	0	0	0	0	0	1	0	0	2	0	93.4	0	0
2016-06-16	When #dieselgate struck $vw few understood added importance of their existing #greeninfrastructure initiatives ,whatchem dbl down now $plug	when #dieselgate struck $vw few understood added importance of their existing #greeninfrastructure initiatives ,whatchem dbl down now $plug	when #dieselgate struck $vw few understood added importance of their existing #greeninfrastructure initiatives ,whatchem dbl down now $plug	0.194444	negative	-0.177778		2008-12-29	0	0	0	0	0	0	0	1	0	0	2	0	92.59	-0.81	0
2015-09-09	$VW's $POR has new base Carrera turbos by $BWAhttps://twitter.com/evomagazine/status/641522270947647488Ã‚Â Ã¢â‚¬Â¦ Porsche's new turbocharged engine features a polycarbonate oil sump, saves 2kg. Turbos by Borg Warner pic.twitter.com/Iv1fGS7sft	$vw's $por has new base carrera turbos by $bwa porsche's new turbocharged engine features a polycarbonate oil sump, saves 2kg. turbos by borg warner pic.twitter.com/iv1fgs7sft	$vw's $por has new base carrera turbos by $bwa porsche's new turbocharged engine features a polycarbonate oil sump, saves 2kg. turbos by borg warner pic.twitter.com/iv1fgs7sft	0.636364	negative	-0.175758		2008-12-30	0	0	0	0	0	0	0	1	0	0	2	0	92	-0.59	0
2015-09-22	#europeans should apparently B grateful 2 #USA 4catching thugs@ @vw @volkswagen $vw. apparently #EU turned blind eye!http://www.heise.de/newsticker/meldung/Kommentar-zu-VW-Luschige-Abgas-Kontrollen-2822648.htmlÃ‚Â Ã¢â‚¬Â¦	#europeans should apparently b grateful 2 #usa 4catching thugs@ @vw @volkswagen $vw. apparently #eu turned blind eye!	#europeans should apparently b grateful 2 #usa 4catching thugs@ @vw @volkswagen $vw. apparently #eu turned blind eye!	0.455556	negative	-0.175		2008-12-31	0	0	0	0	0	0	0	1	0	0	2	0	96.6	4.6	0
2015-09-24	@ReformedBroker Correlation of $VW $Porsche $BMW $DAI approaching 1. Not Good	@reformedbroker correlation of $vw $porsche $bmw $dai approaching 1. not good	@reformedbroker correlation of $vw $porsche $bmw $dai approaching 1. not good	0.3	negative	-0.175		2009-01-01	0	0	0	0	0	0	0	1	0	0	2	0	96.6	0	0
2016-01-21	Thursday links: $AAPL vs. $GOOGL, $TWTR as takeover bait and the mess that is $IBM. http://stks.co/x6MrÃ‚Â $BRKB $BRKA $AMZN $FB $MSFT $GE	thursday links: $aapl vs. $googl, $twtr as takeover bait and the mess that is $ibm. $brkb $brka $amzn $fb $msft $ge	thursday links: $aapl vs. $googl, $twtr as takeover bait and the mess that is $ibm. $brkb $brka $amzn $fb $msft $ge	0.175	negative	-0.175		2009-01-02	0	0	0	0	0	0	0	1	0	0	2	0	99.99	3.39	0
2012-04-17	How Warren Buffett spent the week he found out he has prostate cancer: Business as usual. By Carol Loomis http://bit.ly/HQYHvqÃ‚Â $BRKA	how warren buffett spent the week he found out he has prostate cancer: business as usual. by carol loomis $brka	how warren buffett spent the week he found out he has prostate cancer: business as usual. by carol loomis $brka	0.175	negative	-0.175		2009-01-03	0	0	0	0	0	0	0	1	0	0	2	0	99.99	0	0
2017-01-11	$VW not out of the woods yet. Stock still highly overpriced._x000D_ #Volkswagen To Plead Guilty, Pay $4.3B Settlement - https://n.pr/2igtKG8	$vw not out of the woods yet. stock still highly overpriced._x000D_ #volkswagen to plead guilty, pay $4.3b settlement -	$vw not out of the woods yet. stock still highly overpriced._x000D_ #volkswagen to plead guilty, pay $4.3b settlement -	0.77	negative	-0.17		2009-01-04	0	0	0	0	0	0	0	1	0	0	2	0	99.99	0	0
2010-09-27	Buffett took control of $BRKA right at the time where we are now in the Mad Men universe. Two topics, the connection has been made.	buffett took control of $brka right at the time where we are now in the mad men universe. two topics, the connection has been made.	buffett took control of $brka right at the time where we are now in the mad men universe. two topics, the connection has been made.	0.767857	negative	-0.169643		2009-01-05	0	0	0	0	0	0	0	1	0	0	2	0	102.6	2.61	0
2018-12-07	VW To Now Build 15Mln Vehicles Up From Previous 10Mln View $VW	vw to now build 15mln vehicles up from previous 10mln view $vw	vw to now build 15mln vehicles up from previous 10mln view $vw	0.166667	negative	-0.166667		2009-01-06	0	0	0	0	0	0	0	1	0	0	2	0	100.09	-2.51	0
2015-10-08	$VW A 1.6 liter diesel still pollutes WAY less than a 5.7 liter pickup.. so how exctly does the EPA justify this?	$vw a 1.6 liter diesel still pollutes way less than a 5.7 liter pickup.. so how exctly does the epa justify this?	$vw a 1.6 liter diesel still pollutes way less than a 5.7 liter pickup.. so how exctly does the epa justify this?	0.0666667	negative	-0.166667		2009-01-07	0	0	0	0	0	0	0	1	0	0	2	0	96.49	-3.6	0
2013-08-16	@EquityNYC $VW? If so, that almost destroyed my previous firm...what a costly lesson to learn	@equitynyc $vw? if so, that almost destroyed my previous firm...what a costly lesson to learn	@equitynyc $vw? if so, that almost destroyed my previous firm...what a costly lesson to learn	0.166667	negative	-0.166667		2009-01-08	0	0	0	0	0	0	0	1	0	0	2	0	98.7	2.21	0
2018-01-01	#Mesh Victims united worldwide, raising awareness about the dangers of toxic mesh implants & the hidden facts. #MyResolution #BoycottJnJ #BigPharma $JnJ pic.twitter.com/LeXJA157eI	#mesh victims united worldwide, raising awareness about the dangers of toxic mesh implants & the hidden facts. #myresolution #boycottjnj #bigpharma $jnj pic.twitter.com/lexja157ei	#mesh victims united worldwide, raising awareness about the dangers of toxic mesh implants & the hidden facts. #myresolution #boycottjnj #bigpharma $jnj pic.twitter.com/lexja157ei	0.333333	negative	-0.166667		2009-01-09	0	0	0	0	0	0	0	1	0	0	2	0	94.75	-3.95	0
2016-09-27	Updated: $AMGN hit with a setback as Kyprolis fails a key frontline trial for multiple myeloma_x000D_ $CELG $JNJ etc_x000D_ http://endpts.com/amgen-hit-with-a-setback-as-kyprolis-fails-a-key-frontline-trial-for-multiple-myeloma/Ã‚Â Ã¢â‚¬Â¦	updated: $amgn hit with a setback as kyprolis fails a key frontline trial for multiple myeloma_x000D_ $celg $jnj etc_x000D_	updated: $amgn hit with a setback as kyprolis fails a key frontline trial for multiple myeloma_x000D_ $celg $jnj etc_x000D_	0.433333	negative	-0.166667		2009-01-10	0	0	0	0	0	0	0	1	0	0	2	0	94.75	0	0
2015-11-03	$JNJ $ABBV Janssen Submits Application to the EMA to Expand Use of IMBRUVICA in Previously Untreated CLL Patientshttp://www.businesswire.com/news/home/20151103006143/en/Janssen-Submits-Application-EMA-Expand-IMBRUVICA%C2%AE-ibrutinib#.VjjCH2M3aoo.twitterÃ‚Â Ã¢â‚¬Â¦	$jnj $abbv janssen submits application to the ema to expand use of imbruvica in previously untreated cll patients#.vjjch2m3aoo.twitter	$jnj $abbv janssen submits application to the ema to expand use of imbruvica in previously untreated cll patients#.vjjch2m3aoo.twitter	0.166667	negative	-0.166667		2009-01-11	0	0	0	0	0	0	0	1	0	0	2	0	94.75	0	0
2015-02-25	Warren Buffett's $BRKA -least transparent US firm in our MNC report- under pressure to open up. via @browninglynnleyhttp://www.newsweek.com/2015/03/06/berkshire-hathaways-transparency-problem-309127.htmlÃ‚Â Ã¢â‚¬Â¦	warren buffett's $brka -least transparent us firm in our mnc report- under pressure to open up. via @browninglynnley	warren buffett's $brka -least transparent us firm in our mnc report- under pressure to open up. via @browninglynnley	0.433333	negative	-0.166667		2009-01-12	0	0	0	0	0	0	0	1	0	0	2	0	94.324	-0.426	0
2013-03-27	BuffettÃ¢â‚¬â„¢s Career in Less Than 1000 Words http://stks.co/t6jRÃ‚Â via @AlephBlog $BRKA	buffetts career in less than 1000 words via @alephblog $brka	buffetts career in less than 1000 words via @alephblog $brka	0.0666667	negative	-0.166667		2009-01-13	0	0	0	0	0	0	0	1	0	0	2	0	95.3	0.976	0
2017-07-04	$dai $vw 10-15pct undervalued from here. thats being prudent. vw us sales +15pct june despite autos being flat negative. $dai +1pct.	$dai $vw 10-15pct undervalued from here. that is being prudent. vw us sales +15pct june despite autos being flat negative. $dai +1pct.	$dai $vw 10-15pct undervalued from here. that is being prudent. vw us sales +15pct june despite autos being flat negative. $dai +1pct.	0.2625	negative	-0.1625		2009-01-14	0	0	0	0	0	0	0	1	0	0	2	0	93.15	-2.15	0
2010-08-18	Lilly #Alzheimer Failure Threatens Prospects for Similar Drugs http://ow.ly/2rbeK $LLY $PFE $JNJ	lilly #alzheimer failure threatens prospects for similar drugs $lly $pfe $jnj	lilly #alzheimer failure threatens prospects for similar drugs $lly $pfe $jnj	0.35	negative	-0.158333		2009-01-15	0	0	0	0	0	0	0	1	0	0	2	0	92.9	-0.25	0
2016-04-21	$VW forced to buy back half a million cars just as $TSLA PRESOLD half million cars @elonmusk #justdesserts	$vw forced to buy back half a million cars just as $tsla presold half million cars @elonmusk #justdesserts	$vw forced to buy back half a million cars just as $tsla presold half million cars @elonmusk #justdesserts	0.133333	negative	-0.158333		2009-01-16	0	0	0	0	0	0	0	1	0	0	2	0	90.66	-2.24	0
2015-09-22	#Volkswagen scandal, #biotech political risk and weak #Europe drag on #stocks http://www.cmcmarkets.ca/en/blog/2015/09/22/volkswagen-scandal-biotech-political-risk-and-weak-europe-drag-stocks-andÃ‚Â Ã¢â‚¬Â¦ $VW #Dax #Dow #WTI #markets #trading	#volkswagen scandal, #biotech political risk and weak #europe drag on #stocks $vw #dax #dow #wti #markets #trading	#volkswagen scandal, #biotech political risk and weak #europe drag on #stocks $vw #dax #dow #wti #markets #trading	0.265278	negative	-0.158333		2009-01-17	0	0	0	0	0	0	0	1	0	0	2	0	90.66	0	0
2017-06-05	Ben's only faults are his choice of sports teams and refusal to eat dead animals. He's a heck of doc and writer. $JNJ https://twitter.com/daviesbj/status/871843299010785280Ã‚Â Ã¢â‚¬Â¦ Abiraterone With Dramatic Results, Now the Financial Toxicity? http://www.forbes.com/sites/benjamindavies/2017/06/05/prostate-cancer-drug-about-to-confront-insurers-with-sovaldi-size-problem/Ã‚Â Ã¢â‚¬Â¦	ben's only faults are his choice of sports teams and refusal to eat dead animals. he's a heck of doc and writer. $jnj abiraterone with dramatic results, now the financial toxicity?	ben's only faults are his choice of sports teams and refusal to eat dead animals. he's a heck of doc and writer. $jnj abiraterone with dramatic results, now the financial toxicity?	0.5	negative	-0.158333		2009-01-18	0	0	0	0	0	0	0	1	0	0	2	0	90.66	0	0
2017-12-01	@MadMoneyOnCNBC relevance @time for .ass #expertisematter @themasters *he #art 123 #hi what mean @ApplePodcasts $vw admin #dail9 for import export control #31dec69 1+1 big boys and girls @ABCSharkTankpic.twitter.com/U4dDr3Foid	@madmoneyoncnbc relevance @time for .ass #expertisematter @themasters *he #art 123 #hi what mean @applepodcasts $vw admin #dail9 for import export control #31dec69 1+1 big boys and girls @abcsharktankpic.twitter.com/u4ddr3foid	@madmoneyoncnbc relevance @time for .ass #expertisematter @themasters *he #art 123 #hi what mean @applepodcasts $vw admin #dail9 for import export control #31dec69 1+1 big boys and girls @abcsharktankpic.twitter.com/u4ddr3foid	0.39375	negative	-0.15625		2009-01-19	0	0	0	0	0	0	0	1	0	0	2	0	90.66	0	0
2019-01-11	Volkswagen: -/diciembre/Group Deliveries Down 5.6 Pct In Europe, Down 6.2 Pct In Germany, Down 3.4 Pct In U.S., Down 12.5 Pct In China $VW	volkswagen: -/diciembre/group deliveries down 5.6 pct in europe, down 6.2 pct in germany, down 3.4 pct in you.s., down 12.5 pct in china $vw	volkswagen: -/diciembre/group deliveries down 5.6 pct in europe, down 6.2 pct in germany, down 3.4 pct in you.s., down 12.5 pct in china $vw	0.288889	negative	-0.155556		2009-01-20	0	0	0	0	0	0	0	1	0	0	2	0	86.25	-4.41	0
2019-01-11	Volkswagen: December Group Deliveries Down 8.4 Percent At 916,200 Vehicles $VW	volkswagen: december group deliveries down 8.4 percent at 916,200 vehicles $vw	volkswagen: december group deliveries down 8.4 percent at 916,200 vehicles $vw	0.288889	negative	-0.155556		2009-01-21	0.1	1	0	1	0	1	0	2	0	0	2	1	88.35	2.1	0.1
2018-12-06	VW Delivered 564,500 Vehicles In November Worldwide, Decrease Of 5 Pct; Europe Sales Up 1.2 Pct, China Down 8 Pct $VW	vw delivered 564,500 vehicles in november worldwide, decrease of 5 pct; europe sales up 1.2 pct, china down 8 pct $vw	vw delivered 564,500 vehicles in november worldwide, decrease of 5 pct; europe sales up 1.2 pct, china down 8 pct $vw	0.288889	negative	-0.155556		2009-01-22	0	0	0	0	0	0	0	2	0	0	2	0	88.8	0.45	0
2018-10-09	Volkswagen Brand Sales Down 42.6 Pct In Europe, Down 4.8 Pct In U.S., Down 10.5 Pct In China In September $VW	volkswagen brand sales down 42.6 pct in europe, down 4.8 pct in you.s., down 10.5 pct in china in september $vw	volkswagen brand sales down 42.6 pct in europe, down 4.8 pct in you.s., down 10.5 pct in china in september $vw	0.288889	negative	-0.155556		2009-01-23	0.15	1	0	1	0	1	0	3	0	0	2	1	86.25	-2.55	0.15
2018-10-09	Volkswagen Brand Sales Down 18.3 Pct To 485,000 Vehicles In September $VW	volkswagen brand sales down 18.3 pct to 485,000 vehicles in september $vw	volkswagen brand sales down 18.3 pct to 485,000 vehicles in september $vw	0.288889	negative	-0.155556		2009-01-24	0	0	0	0	0	0	0	3	0	0	2	0	86.25	0	0
2017-04-14	$FCAU $GM $VW $Fhttps://twitter.com/TheEconomist/status/852764688609796097Ã‚Â Ã¢â‚¬Â¦ By coming together, carmakers drive down the cost of engines and components http://econ.st/2p6xFN7	$fcau $gm $vw $f by coming together, carmakers drive down the cost of engines and components	$fcau $gm $vw $f by coming together, carmakers drive down the cost of engines and components	0.288889	negative	-0.155556		2009-01-25	0	0	0	0	0	0	0	3	0	0	2	0	86.25	0	0
2015-11-20	i knew it -- *VOLKSWAGEN LOWERS INVESTMENT BUDGET FOR 2016 TO EU12 BLN -- down from 17.1 bln. $VW	i knew it -- *volkswagen lowers investment budget for 2016 to eu12 bln -- down from 17.1 bln. $vw	i knew it -- *volkswagen lowers investment budget for 2016 to eu12 bln -- down from 17.1 bln. $vw	0.288889	negative	-0.155556		2009-01-26	0	0	0	0	0	0	0	3	0	0	2	0	85.001	-1.249	0
2015-09-24	How uni students took down #Volkswagen and #germany wobbles http://www.news.com.au/technology/innovation/the-who-what-and-why-of-volkswagens-diesel-scandal/story-fnjwucvh-1227542137162Ã‚Â Ã¢â‚¬Â¦ #westvirgnia $VW #research	how uni students took down #volkswagen and #germany wobbles #westvirgnia $vw #research	how uni students took down #volkswagen and #germany wobbles #westvirgnia $vw #research	0.288889	negative	-0.155556		2009-01-27	0	0	0	0	0	0	0	3	0	0	2	0	86.112	1.111	0
2015-09-23	.@NBCNews #Volkswagen CEO stepping down amid #emissions scandal http://nbcnews.to/1KP2PfMÃ‚Â pic.twitter.com/jaumDAWhyr $VW #VW @NicTrades	.@nbcnews #volkswagen ceo stepping down amid #emissions scandal pic.twitter.com/jaumdawhyr $vw #vw @nictrades	.@nbcnews #volkswagen ceo stepping down amid #emissions scandal pic.twitter.com/jaumdawhyr $vw #vw @nictrades	0.288889	negative	-0.155556		2009-01-28	0	0	0	0	0	0	0	3	0	0	2	0	90.3	4.188	0
2015-09-21	$VW stock down 20%+ after diesel emissions scandal. Credit opened 15-25 bps wider, now 40-50bps wider.	$vw stock down 20%+ after diesel emissions scandal. credit opened 15-25 bps wider, now 40-50bps wider.	$vw stock down 20%+ after diesel emissions scandal. credit opened 15-25 bps wider, now 40-50bps wider.	0.288889	negative	-0.155556		2009-01-29	0	0	0	0	0	0	0	3	0	0	2	0	87.4	-2.9	0
2015-09-21	Damn. $VW got slaughtered after the emission scam. Down 23%.	damn. $vw got slaughtered after the emission scam. down 23%.	damn. $vw got slaughtered after the emission scam. down 23%.	0.288889	negative	-0.155556		2009-01-30	0	0	0	0	0	0	0	3	0	0	2	0	89.502	2.102	0
2018-12-14	Bombshell investigative report from Reuters on J&J and asbestos. $JNJ down 4% this morning. https://www.reuters.com/investigates/special-report/johnsonandjohnson-cancer/Ã‚Â Ã¢â‚¬Â¦	bombshell investigative report from reuters on j&j and asbestos. $jnj down 4% this morning.	bombshell investigative report from reuters on j&j and asbestos. $jnj down 4% this morning.	0.288889	negative	-0.155556		2009-01-31	0	0	0	0	0	0	0	3	0	0	2	0	89.502	0	0
2018-12-14	$JNJ shares extending drop, down over 4.1%, after Reuters report says the company knew for decades about asbestos in baby powder talc supply http://cnbc.com/id/105622829Ã‚Â pic.twitter.com/ybsB6VDR2x	$jnj shares extending drop, down over 4.1%, after reuters report says the company knew for decades about asbestos in baby powder talc supply	$jnj shares extending drop, down over 4.1%, after reuters report says the company knew for decades about asbestos in baby powder talc supply	0.288889	negative	-0.155556		2009-02-01	0	0	0	0	0	0	0	3	0	0	2	0	89.502	0	0
2018-04-18	Kentucky sues $JNJ, accuses company of devising deceptive opioid marketing scheme._x000D_ (via @Reuters)_x000D_ stock down 2.5%	kentucky sues $jnj, accuses company of devising deceptive opioid marketing scheme._x000D_ (via @reuters)_x000D_ stock down 2.5%	kentucky sues $jnj, accuses company of devising deceptive opioid marketing scheme._x000D_ (via @reuters)_x000D_ stock down 2.5%	0.288889	negative	-0.155556		2009-02-02	0	0	0	0	0	0	0	3	0	0	2	0	89.4	-0.102	0
2016-01-04	Dragging down the Dow now..._x000D_ $GS Ã¢â€“Â¼ 3.2%_x000D_ $JPM Ã¢â€“Â¼ 2.95%_x000D_ $AXP Ã¢â€“Â¼ 2.83%_x000D_ $JNJ Ã¢â€“Â¼ 2.6%_x000D_ $BA Ã¢â€“Â¼ 2.5%_x000D_ $CSCO Ã¢â€“Â¼ 2.5%_x000D_ $V Ã¢â€“Â¼ 2.4%_x000D_ $TRV Ã¢â€“Â¼ 2.4%	dragging down the dow now..._x000D_ $gs 3.2%_x000D_ $jpm 2.95%_x000D_ $axp 2.83%_x000D_ $jnj 2.6%_x000D_ $ba 2.5%_x000D_ $csco 2.5%_x000D_ $v 2.4%_x000D_ $trv 2.4%	dragging down the dow now..._x000D_ $gs 3.2%_x000D_ $jpm 2.95%_x000D_ $axp 2.83%_x000D_ $jnj 2.6%_x000D_ $ba 2.5%_x000D_ $csco 2.5%_x000D_ $v 2.4%_x000D_ $trv 2.4%	0.288889	negative	-0.155556		2009-02-03	0	0	0	0	0	0	0	3	0	0	2	0	90.5	1.1	0
2014-12-09	Stop Waiting for Johnson & Johnson to Break Up or Down http://dragonflycap.tumblr.com/post/104778517962/stop-waiting-for-johnson-johnson-to-break-up-orÃ‚Â Ã¢â‚¬Â¦ via @harmongreg $JNJ pic.twitter.com/pDw06HhsV5	stop waiting for johnson & johnson to break up or down via @harmongreg $jnj pic.twitter.com/pdw06hhsv5	stop waiting for johnson & johnson to break up or down via @harmongreg $jnj pic.twitter.com/pdw06hhsv5	0.288889	negative	-0.155556		2009-02-04	0	0	0	0	0	0	0	3	0	0	2	0	90.29	-0.21	0
2014-09-30	$ACHN down 4.4% after $JNJ acquisition of Alios, another nuc-maker	$achn down 4.4% after $jnj acquisition of alios, another nuc-maker	$achn down 4.4% after $jnj acquisition of alios, another nuc-maker	0.288889	negative	-0.155556		2009-02-05	0	0	0	0	0	0	0	3	0	0	2	0	87.02	-3.27	0
2012-10-19	KISS: when stocks like $MRK $JNJ & $PFE shoot the moon, while the momo goes down the drain $AAPL & $CMG - risk tolerances have shifted	kiss: when stocks like $mrk $jnj & $pfe shoot the moon, while the momo goes down the drain $aapl & $cmg - risk tolerances have shifted	kiss: when stocks like $mrk $jnj & $pfe shoot the moon, while the momo goes down the drain $aapl & $cmg - risk tolerances have shifted	0.288889	negative	-0.155556		2009-02-06	0	0	0	0	0	0	0	3	0	0	2	0	89.35	2.33	0
2012-01-04	J&J $JNJ, CR Bard $BCR Ordered to Study Injuries from Vaginal Implants -Bloomberg; BCR shares down 1.2%, JNJ down 0.9%	j&j $jnj, cr bard $bcr ordered to study injuries from vaginal implants -bloomberg; bcr shares down 1.2%, jnj down 0.9%	j&j $jnj, cr bard $bcr ordered to study injuries from vaginal implants -bloomberg; bcr shares down 1.2%, jnj down 0.9%	0.288889	negative	-0.155556		2009-02-07	0	0	0	0	0	0	0	3	0	0	2	0	89.35	0	0
2011-12-09	$PCYC down 15% after $975M deal w $JNJ. Twitterverse attributes to profit-taking, lack of 2012 milestones, acquisition off the table.	$pcyc down 15% after $975m deal w $jnj. twitterverse attributes to profit-taking, lack of 2012 milestones, acquisition off the table.	$pcyc down 15% after $975m deal w $jnj. twitterverse attributes to profit-taking, lack of 2012 milestones, acquisition off the table.	0.288889	negative	-0.155556		2009-02-08	0	0	0	0	0	0	0	3	0	0	2	0	89.35	0	0
2011-01-25	No tears? Oh, there may be tears. J&J earnings meet but revenues miss & '11 forecast is below expectations. $JNJ down about 1.6% pre-market.	no tears? oh, there may be tears. j&j earnings meet but revenues miss & '11 forecast is below expectations. $jnj down about 1.6% pre-market.	no tears? oh, there may be tears. j&j earnings meet but revenues miss & '11 forecast is below expectations. $jnj down about 1.6% pre-market.	0.288889	negative	-0.155556		2009-02-09	0	1	0	1	0	1	0	4	0	0	2	1	90	0.65	0
2010-01-05	$JNJ breaking down on 30 min chart, take some Tylenol "Rollover" Pain Caplets , or buy a put $$	$jnj breaking down on 30 min chart, take some tylenol "rollover" pain caplets , or buy a put $$	$jnj breaking down on 30 min chart, take some tylenol "rollover" pain caplets , or buy a put $$	0.288889	negative	-0.155556		2009-02-10	0	0	0	0	0	0	0	4	0	0	2	0	88.1	-1.9	0
2014-05-25	Sunday links: slowing things down, $BRKB hints and the power of $GOOG algorithms. http://stks.co/i0eOBÃ‚Â $BRKA $AMZN $HPQ $AAPL $SALE	sunday links: slowing things down, $brkb hints and the power of $goog algorithms. $brka $amzn $hpq $aapl $sale	sunday links: slowing things down, $brkb hints and the power of $goog algorithms. $brka $amzn $hpq $aapl $sale	0.288889	negative	-0.155556		2009-02-11	0	0	0	0	0	0	0	4	0	0	2	0	90.4	2.3	0
2016-11-08	Ã¢â‚¬Å“No more social media campaigns. No more calling up the senator who calls the CEO who then gives you the drugÃ¢â‚¬ï¿½ https://www.statnews.com/2016/11/08/cancer-drug-compassionate-use/Ã‚Â Ã¢â‚¬Â¦ $JNJ	no more social media campaigns. no more calling up the senator who calls the ceo who then gives you the drug $jnj	no more social media campaigns. no more calling up the senator who calls the ceo who then gives you the drug $jnj	0.355556	negative	-0.155556		2009-02-12	0	0	0	0	0	0	0	4	0	0	2	0	89.182	-1.218	0
2018-07-11	$JNJ $ABBV Janssen Provides Update on IMBRUVICAÃ‚Â® P 3 PHOENIX Trial in Newly Diagnosed Non-Germinal Center B Cell (Non-GCB) Subtype of DLBCL #failhttps://www.prnewswire.com/news-releases/janssen-provides-update-on-imbruvica-ibrutinib-phase-3-phoenix-trial-in-newly-diagnosed-non-germinal-center-b-cell-non-gcb-subtype-of-diffuse-large-b-cell-lymphoma-dlbcl-300679111.htmlÃ‚Â Ã¢â‚¬Â¦	$jnj $abbv janssen provides update on imbruvica p 3 phoenix trial in newly diagnosed non-germinal center b cell (non-gcb) subtype of dlbcl #fail	$jnj $abbv janssen provides update on imbruvica p 3 phoenix trial in newly diagnosed non-germinal center b cell (non-gcb) subtype of dlbcl #fail	0.284848	negative	-0.154545		2009-02-13	0	0	0	0	0	0	0	4	0	0	2	0	88.14	-1.042	0
2018-03-14	Added new pay numbers for $JNJ and $ABBV, where shares jumped last year:_x000D_ Lousy year for shareholders, but Allergan CEO Brent Saunders sprints past Gorsky, Gonzalez with $32M pay packagehttps://endpts.com/stock-down-mohawk-deal-in-tatters-but-brent-saunders-and-the-team-at-allergan-earned-big-hikes-in-compensation/Ã‚Â Ã¢â‚¬Â¦	added new pay numbers for $jnj and $abbv, where shares jumped last year:_x000D_ lousy year for shareholders, but allergan ceo brent saunders sprints past gorsky, gonzalez with $32m pay package	added new pay numbers for $jnj and $abbv, where shares jumped last year:_x000D_ lousy year for shareholders, but allergan ceo brent saunders sprints past gorsky, gonzalez with $32m pay package	0.317803	negative	-0.153409		2009-02-14	0	0	0	0	0	0	0	4	0	0	2	0	88.14	0	0
2012-03-29	New orders for German machinery and plant engineering ind. decreased by 16% in Feb. - $MAN looks expensive (+43 YTD) but rem. $VW in back	new orders for german machinery and plant engineering ind. decreased by 16% in feb. - $man looks expensive (+43 ytd) but rem. $vw in back	new orders for german machinery and plant engineering ind. decreased by 16% in feb. - $man looks expensive (+43 ytd) but rem. $vw in back	0.370909	negative	-0.152727		2009-02-15	0	1	0	1	0	1	0	5	0	0	2	1	88.14	0	0
2015-09-21	This is craziness -- and deserves criminal sanction >> $VW Denied Deception to EPA for Nearly a Year http://www.nytimes.com/2015/09/22/business/international/volkswagen-shares-recall.html?smprod=nytcore-ipad&smid=nytcore-ipad-shareÃ‚Â Ã¢â‚¬Â¦	this is craziness -- and deserves criminal sanction >> $vw denied deception to epa for nearly a year	this is craziness -- and deserves criminal sanction >> $vw denied deception to epa for nearly a year	0.475	negative	-0.15		2009-02-16	0	0	0	0	0	0	0	5	0	0	2	0	88.14	0	0
2012-12-01	Complete Monday Game Plan http://stks.co/gGBkÃ‚Â $ABV $TRIP $HSY $IT $NEE $DTV $PAG $JNJ $SNI $BMS $OI $CAKE $BECN $UA	complete monday game plan $abv $trip $hsy $it $nee $dtv $pag $jnj $sni $bms $oi $cake $becn $ua	complete monday game plan $abv $trip $hsy $it $nee $dtv $pag $jnj $sni $bms $oi $cake $becn $ua	0.4	negative	-0.15		2009-02-17	0	0	0	0	0	0	0	5	0	0	2	0	84	-4.14	0
2012-10-23	Complete Wednesday Game Plan http://stks.co/lDAGÃ‚Â $AFL $ITW $AZPN $AGU $MAS $JNJ $TGT $EXPE $WMT $JAH $SCSS $PEP $IPI $WWW	complete wednesday game plan $afl $itw $azpn $agu $mas $jnj $tgt $expe $wmt $jah $scss $pep $ipi $www	complete wednesday game plan $afl $itw $azpn $agu $mas $jnj $tgt $expe $wmt $jah $scss $pep $ipi $www	0.4	negative	-0.15		2009-02-18	0	0	0	0	0	0	0	5	0	0	2	0	80	-4	0
2017-11-09	@thef35 service plans $vw Schmidt dark Templars #mi6 @TempleOwls of course i,,lose @who are you #hi6 say #dail9	@thef35 service plans $vw schmidt dark templars #mi6 @templeowls of course i,,lose @who are you #hi6 say #dail9	@thef35 service plans $vw schmidt dark templars #mi6 @templeowls of course i,,lose @who are you #hi6 say #dail9	0.4	negative	-0.15		2009-02-19	0	0	0	0	0	0	0	5	0	0	2	0	78.6	-1.4	0
2017-04-08	$SPY ....and suddenly you will realize that common transport was a dream, you will be driving your $GM $F $VW to the mall, and packing stuff	$spy ....and suddenly you will realize that common transport was a dream, you will be driving your $gm $f $vw to the mall, and packing stuff	$spy ....and suddenly you will realize that common transport was a dream, you will be driving your $gm $f $vw to the mall, and packing stuff	0.5	negative	-0.15		2009-02-20	-0.0851852	3	1	2	0.333333	0.666667	0.333333	5.66667	0	0	2	2	77	-1.6	-0.0851852
2015-10-07	Expect that R&D budget to be wiped out for years to pay for legal fees. $VW #CleanDieselhttps://twitter.com/AJInsight/status/651779988883140608Ã‚Â Ã¢â‚¬Â¦ Volkswagen = world's #1 R&D spender at $15.1B (2x Apple)_x000D_ But $ irrelevant if no integrityÃ¢â‚¬Â¦	expect that are&d budget to be wiped out for years to pay for legal fees. $vw #cleandiesel volkswagen = world's #1 are&d spender at $15.1b (2x apple)_x000D_ but $ irrelevant if no integrity	expect that are&d budget to be wiped out for years to pay for legal fees. $vw #cleandiesel volkswagen = world's #1 are&d spender at $15.1b (2x apple)_x000D_ but $ irrelevant if no integrity	0.6	negative	-0.15		2009-02-21	0	0	0	0	0	0	0.333333	5.66667	0	0	2	0	77	0	0
2015-09-22	"Volkswagen scandal is a dark stain on the legacy of the company's founder, Adolf Hitler."_x000D_ s/o @DaveSFoley _x000D_ $VW #VWGate #dieselgate	"volkswagen scandal is a dark stain on the legacy of the company's founder, adolf hitler."_x000D_ s/o @davesfoley _x000D_ $vw #vwgate #dieselgate	"volkswagen scandal is a dark stain on the legacy of the company's founder, adolf hitler."_x000D_ s/o @davesfoley _x000D_ $vw #vwgate #dieselgate	0.4	negative	-0.15		2009-02-22	0	0	0	0	0	0	0.333333	5.66667	0	0	2	0	77	0	0
2015-08-06	Not far behind the $VW #Kuka solution, we finally see the prototype #robot snake charger from $TSLA. http://arkinv.st/1SVezmz	not far behind the $vw #kuka solution, we finally see the prototype #robot snake charger from $tsla.	not far behind the $vw #kuka solution, we finally see the prototype #robot snake charger from $tsla.	0.9	negative	-0.15		2009-02-23	0	0	0	0	0	0	0.333333	5.66667	0	0	2	0	75.6	-1.4	0
2015-02-14	@jimcramer $AAPL is the LEAST of its "opponents." Try $VW Group, $GM, $BMW, $DAI.DE, etc. $TSLA will be the pioneer with arrows in its back.	@jimcramer $aapl is the least of its "opponents." try $vw group, $gm, $bmw, $dai.de, etc. $tsla will be the pioneer with arrows in its back.	@jimcramer $aapl is the least of its "opponents." try $vw group, $gm, $bmw, $dai.de, etc. $tsla will be the pioneer with arrows in its back.	0.2	negative	-0.15		2009-02-24	0	0	0	0	0	0	0.333333	5.66667	0	0	2	0	79.9	4.3	0
2018-12-05	$JNJ negative RSI divergence on weekly and daily chart pic.twitter.com/yW46xzGurJ	$jnj negative rsi divergence on weekly and daily chart pic.twitter.com/yw46xzgurj	$jnj negative rsi divergence on weekly and daily chart pic.twitter.com/yw46xzgurj	0.2	negative	-0.15		2009-02-25	0	0	0	0	0	0	0.333333	5.66667	0	0	2	0	79.995	0.095	0
2018-11-10	$SPX executives and directors filing to sell at least 5% last week. $ADS $CMG $BDX $MSFT $AKAM $LMT $MGM $EL $AMZN $HPQ $FFIV $AXP $JNJ $ARE $EA $CTXS $EQR $IDXX $AON $CI $HAS $ESRX $WLTW $VRSN $ACN $BLL $PG $AVB $NOC $IPG $PKI $BBT $NSC $WCGpic.twitter.com/qcCkaL9inS	$spx executives and directors filing to sell at least 5% last week. $ads $cmg $bdx $msft $akam $lmt $mgm $el $amzn $hpq $ffiv $axp $jnj $are $ea $ctxs $eqr $idxx $aon $ci $has $esrx $wltw $vrsn $acn $bll $pg $avb $noc $ipg $pki $bbt $nsc $wcgpic.twitter.com/qcckal9ins	$spx executives and directors filing to sell at least 5% last week. $ads $cmg $bdx $msft $akam $lmt $mgm $el $amzn $hpq $ffiv $axp $jnj $are $ea $ctxs $eqr $idxx $aon $ci $has $esrx $wltw $vrsn $acn $bll $pg $avb $noc $ipg $pki $bbt $nsc $wcgpic.twitter.com/qcckal9ins	0.233333	negative	-0.15		2009-02-26	0	0	0	0	0	0	0.333333	5.66667	0	0	2	0	78.35	-1.645	0
2017-12-31	Johnson & Johnson Gets Average Rating of Hold from Analysts $JNJ http://ift.tt/2podczQ	johnson & johnson gets average rating of hold from analysts $jnj	johnson & johnson gets average rating of hold from analysts $jnj	0.4	negative	-0.15		2009-02-27	0	0	0	0	0	0	0.333333	5.66667	0	0	2	0	78.6	0.25	0
2016-10-17	$PFE/Celltrion to launch its #biosimilar infliximab in late November, only 15% discount to $JNJ Remicade WAC price._x000D_ http://www.businesswire.com/news/home/20161017006422/en/Pfizer-Announces-U.S.-Availability-Biosimilar-INFLECTRA%C2%AE-infliximab-dyyb#.WAUvryZcAW0.twitterÃ‚Â Ã¢â‚¬Â¦	$pfe/celltrion to launch its #biosimilar infliximab in late november, only 15% discount to $jnj remicade wac price._x000D_ #.wauvryzcaw0.twitter	$pfe/celltrion to launch its #biosimilar infliximab in late november, only 15% discount to $jnj remicade wac price._x000D_ #.wauvryzcaw0.twitter	0.8	negative	-0.15		2009-02-28	-0.8125	3	1	2	0.333333	0.666667	0.666667	6.33333	0	0	2	2	78.6	0	-0.8125
2015-01-07	$JNJ is third to bring #Ebola vaccine to trials, but is it too late? http://www.fiercevaccines.com/story/johnson-johnson-third-bring-ebola-vaccine-trials-it-too-late/2015-01-06Ã‚Â Ã¢â‚¬Â¦ #pharma #vaccines by @AmirahFierce	$jnj is third to bring #ebola vaccine to trials, but is it too late? #pharma #vaccines by @amirahfierce	$jnj is third to bring #ebola vaccine to trials, but is it too late? #pharma #vaccines by @amirahfierce	0.3	negative	-0.15		2009-03-01	0	0	0	0	0	0	0.666667	6.33333	0	0	2	0	78.6	0	0
2010-12-31	#Tecnnicals: on 12-31, 2 of 25 $XPH (#pharma) stocks completed bearish moving average crossovers. Names: $NKTR & $JNJ	#tecnnicals: on 12-31, 2 of 25 $xph (#pharma) stocks completed bearish moving average crossovers. names: $nktr & $jnj	#tecnnicals: on 12-31, 2 of 25 $xph (#pharma) stocks completed bearish moving average crossovers. names: $nktr & $jnj	0.4	negative	-0.15		2009-03-02	0	0	0	0	0	0	0.666667	6.33333	0	0	2	0	75.75	-2.85	0
2015-01-06	#BerkshireHathaway's Book Value beat the #S&P500 in 43 out of 44 years on a five-year rolling average basis. $SPY $BRKA $BRKB	#berkshirehathaway's book value beat the #s&p500 in 43 out of 44 years on a five-year rolling average basis. $spy $brka $brkb	#berkshirehathaway's book value beat the #s&p500 in 43 out of 44 years on a five-year rolling average basis. $spy $brka $brkb	0.4	negative	-0.15		2009-03-03	0	0	0	0	0	0	0.666667	6.33333	0	0	2	0	75	-0.75	0
2018-09-12	$vw $dai daimler i cant believe how market only focuses on anything that is weak with these two names. current shareprice has 0 factored in for any inovation going foward - such as electric or mere balance sheet, cost saving, restructuring potential, just 0. RECORD beating sales!	$vw $dai daimler i can not believe how market only focuses on anything that is weak with these two names. current shareprice has 0 factored in for any inovation going foward - such as electric or mere balance sheet, cost saving, restructuring potential, just 0. record beating sales!	$vw $dai daimler i can not believe how market only focuses on anything that is weak with these two names. current shareprice has 0 factored in for any inovation going foward - such as electric or mere balance sheet, cost saving, restructuring potential, just 0. record beating sales!	0.670833	negative	-0.145833		2009-03-04	0	0	0	0	0	0	0.666667	6.33333	0	0	2	0	75.025	0.025	0
2010-03-16	The Tuesday linkfest is up. A historically dull market, $GS, $AIG & $BRKA recs, and everyone is short the $EURUSD. http://stk.ly/cci5Dv $$	the tuesday linkfest is up. a historically dull market, $gs, $aig & $brka recs, and everyone is short the $eurusd. $$	the tuesday linkfest is up. a historically dull market, $gs, $aig & $brka recs, and everyone is short the $eurusd. $$	0.4	negative	-0.145833		2009-03-05	0	0	0	0	0	0	0.666667	6.33333	0	0	2	0	72.4	-2.625	0
2018-12-19	$AGN $JNJ merger soon? Two wrongs make a right? Multiply 2 negatives it makes a positive? Double your odds of harming your customers but increase the customer base so percentage is less?_x000D_ IÃ¢â‚¬â„¢ll bring it to the BOD_x000D_ #fundingsecured	$agn $jnj merger soon? two wrongs make a right? multiply 2 negatives it makes a positive? double your odds of harming your customers but increase the customer base so percentage is less?_x000D_ ill bring it to the bod_x000D_ #fundingsecured	$agn $jnj merger soon? two wrongs make a right? multiply 2 negatives it makes a positive? double your odds of harming your customers but increase the customer base so percentage is less?_x000D_ ill bring it to the bod_x000D_ #fundingsecured	0.449691	negative	-0.13624		2009-03-06	0	0	0	0	0	0	0.666667	6.33333	0	0	2	0	73.195	0.795	0
2015-09-22	.@Public_Citizen to DOJ: Make $VW plead guilty. No deferred prosecution, JAIL for those responsible. http://www.citizen.org/pressroom/pressroomredirect.cfm?ID=5640Ã‚Â Ã¢â‚¬Â¦	.@public_citizen to doj: make $vw plead guilty. no deferred prosecution, jail for those responsible.	.@public_citizen to doj: make $vw plead guilty. no deferred prosecution, jail for those responsible.	0.516667	negative	-0.133333		2009-03-07	0	0	0	0	0	0	0.666667	6.33333	0	0	2	0	73.195	0	0
2018-12-14	ORDER FLOW SENTIMENT IN ACTIVE NAMES: $AAPL $BAC $JNJ $MSFT $FB $AMZN $TSLA $BABA $NFLX $GE $AMD $MU $JD $C $ADBE $NVDA $V $AAL $EBAY $T $SQ $FDC $INTC $TWTR $GS $FCXpic.twitter.com/IFkvSt2GxA	order flow sentiment in active names: $aapl $bac $jnj $msft $fb $amzn $tsla $baba $nflx $ge $amd $mu $jd $c $adbe $nvda $v $aal $ebay $t $sq $fdc $intc $twtr $gs $fcxpic.twitter.com/ifkvst2gxa	order flow sentiment in active names: $aapl $bac $jnj $msft $fb $amzn $tsla $baba $nflx $ge $amd $mu $jd $c $adbe $nvda $v $aal $ebay $t $sq $fdc $intc $twtr $gs $fcxpic.twitter.com/ifkvst2gxa	0.6	negative	-0.133333		2009-03-08	0	0	0	0	0	0	0.666667	6.33333	0	0	2	0	73.195	0	0
2018-09-21	ORDER FLOW SENTIMENT IN ACTIVE NAMES: $MU $AAPL $AMD $RIG $FTV $NFLX $AMZN $BAC $BABA $MDXG $MSFT $NVDA $T $TSLA $INTC $C $NBEV $JNJ $SBUX $CSCO $JPM $TWTR $BXpic.twitter.com/GaHBUoFSkL	order flow sentiment in active names: $mu $aapl $amd $rig $ftv $nflx $amzn $bac $baba $mdxg $msft $nvda $t $tsla $intc $c $nbev $jnj $sbux $csco $jpm $twtr $bxpic.twitter.com/gahbuofskl	order flow sentiment in active names: $mu $aapl $amd $rig $ftv $nflx $amzn $bac $baba $mdxg $msft $nvda $t $tsla $intc $c $nbev $jnj $sbux $csco $jpm $twtr $bxpic.twitter.com/gahbuofskl	0.6	negative	-0.133333		2009-03-09	0	0	0	0	0	0	0.666667	6.33333	0	0	2	0	73.195	0	0
2017-06-13	Actually, TFK is a fully owned subsidiary of Big #Pharma $JNJ. In a way, that's even worse than being #tobacco tax spongers	actually, tfk is a fully owned subsidiary of big #pharma $jnj. in a way, that's even worse than being #tobacco tax spongers	actually, tfk is a fully owned subsidiary of big #pharma $jnj. in a way, that's even worse than being #tobacco tax spongers	0.266667	negative	-0.133333		2009-03-10	0.35	1	0	1	0	1	0.666667	7.33333	0	0	2	1	84.844	11.649	0.35
2017-02-23	TODAY'S FLOW IN ACTIVE NAMES .._x000D_ $NVDA $TSLA $AAPL $BAC $FB $AMD $AMZN $JNJ $CLF $CHK $X $JCP $PFE $CSX $BABApic.twitter.com/w53e4S47wU	today's flow in active names .._x000D_ $nvda $tsla $aapl $bac $fb $amd $amzn $jnj $clf $chk $x $jcp $pfe $csx $babapic.twitter.com/w53e4s47wu	today's flow in active names .._x000D_ $nvda $tsla $aapl $bac $fb $amd $amzn $jnj $clf $chk $x $jcp $pfe $csx $babapic.twitter.com/w53e4s47wu	0.6	negative	-0.133333		2009-03-11	0	0	0	0	0	0	0.666667	7.33333	0	0	2	0	83.7	-1.144	0
2013-11-20	Active puts @ CBOE; $ZNGA/diciembre/4 $PBR Jan 13 $JNJ/diciembre/110 $COH 12/6/13 54 $WM/diciembre/45	active puts @ cboe; $znga/diciembre/4 $pbr jan 13 $jnj/diciembre/110 $coh 12/6/13 54 $wm/diciembre/45	active puts @ cboe; $znga/diciembre/4 $pbr jan 13 $jnj/diciembre/110 $coh 12/6/13 54 $wm/diciembre/45	0.6	negative	-0.133333		2009-03-12	0	1	0	1	0	1	0.666667	8.33333	0	0	2	1	85.7	2	0
2012-06-04	New Cancer Data Shine Spotlight On The Secret Committees That Make Medicine's Toughest Decisions http://onforb.es/MbwrERÃ‚Â $DNDN $JNJ #ASCO12	new cancer data shine spotlight on the secret committees that make medicine's toughest decisions $dndn $jnj #asco12	new cancer data shine spotlight on the secret committees that make medicine's toughest decisions $dndn $jnj #asco12	0.577273	negative	-0.131818		2009-03-13	0	0	0	0	0	0	0.666667	8.33333	0	0	2	0	83.55	-2.15	0
2011-04-18	The #Dow closed down 140 points after S&P slashed its outlook for U.S. sovereign #debt. http://fxn.ws/eNErQf $C $JNJ	the #dow closed down 140 points after s&p slashed its outlook for you.s. sovereign #debt. $c $jnj	the #dow closed down 140 points after s&p slashed its outlook for you.s. sovereign #debt. $c $jnj	0.194444	negative	-0.127778		2009-03-14	0	0	0	0	0	0	0.666667	8.33333	0	0	2	0	83.55	0	0
2018-11-22	$GM or $F - domestics. $VW foreign. In order: $VW, $F, $GM,	$gm or $f - domestics. $vw foreign. in order: $vw, $f, $gm,	$gm or $f - domestics. $vw foreign. in order: $vw, $f, $gm,	0.125	negative	-0.125		2009-03-15	0	0	0	0	0	0	0.666667	8.33333	0	0	2	0	83.55	0	0
2018-08-26	$TSLA agree this is how I read it too. $VW and other automakers and big oil wanted a pice of the future and @elonmusk said FU.https://twitter.com/CGasparino/status/1033709808887767042Ã‚Â Ã¢â‚¬Â¦ so based on this @Tesla story the company had secured financing from various sources; musk was just uncomfortable w their demands and the optics of taking money from players like car cos. if the... https:…	$tsla agree this is how i read it too. $vw and other automakers and big oil wanted a pice of the future and @elonmusk said fu. so based on this @tesla story the company had secured financing from various sources; musk was just uncomfortable w their demands and the optics of taking money from players like car cos. if the...	$tsla agree this is how i read it too. $vw and other automakers and big oil wanted a pice of the future and @elonmusk said fu. so based on this @tesla story the company had secured financing from various sources; musk was just uncomfortable w their demands and the optics of taking money from players like car cos. if the...	0.42	negative	-0.125		2009-03-16	0	0	0	0	0	0	0.666667	8.33333	0	0	2	0	81.69	-1.86	0
2018-08-25	Looks like $VW and other approached $TSLA for a $420 buyout but @elonmusk said no._x000D_ https://www.nytimes.com/2018/08/25/business/elon-musk-tesla-private.htmlÃ‚Â Ã¢â‚¬Â¦pic.twitter.com/Uz5imN8Abb	looks like $vw and other approached $tsla for a $420 buyout but @elonmusk said no._x000D_	looks like $vw and other approached $tsla for a $420 buyout but @elonmusk said no._x000D_	0.375	negative	-0.125		2009-03-17	0	0	0	0	0	0	0.666667	8.33333	0	0	2	0	82.2	0.51	0
2018-08-25	This implies that $VW and other automakers offered to buy $TSLA at $420 but @elonmusk said no.	this implies that $vw and other automakers offered to buy $tsla at $420 but @elonmusk said no.	this implies that $vw and other automakers offered to buy $tsla at $420 but @elonmusk said no.	0.375	negative	-0.125		2009-03-18	0	0	0	0	0	0	0.666667	8.33333	0	0	2	0	83.35	1.15	0
2017-12-01	Assuming pay due service @usps mailer dÃƒÂ¦mon #socialism letter cant afford keep @water on A $T + $Tmus #thebest network $mgmt $vw fidget spinner #science conservative industry industry leading #AIRmen #itsbusiness #MENatwork @MastercardNews @MasterLockSport follow @money not #mook	assuming pay due service @usps mailer dmon #socialism letter can not afford keep @water on a $t + $tmus #thebest network $mgmt $vw fidget spinner #science conservative industry industry leading #airmen #itsbusiness #menatwork @mastercardnews @masterlocksport follow @money not #mook	assuming pay due service @usps mailer dmon #socialism letter can not afford keep @water on a $t + $tmus #thebest network $mgmt $vw fidget spinner #science conservative industry industry leading #airmen #itsbusiness #menatwork @mastercardnews @masterlocksport follow @money not #mook	0.375	negative	-0.125		2009-03-19	0	0	0	0	0	0	0.666667	8.33333	0	0	2	0	85	1.65	0
2017-11-20	Now playing: "The First #Lithium Inquisition" courtesy of @VWGroup The sparsely attended event is unlikely to yield the desired results. $VW $TSLA $GM $BMWpic.twitter.com/b8bpdtlTXd	now playing: "the first #lithium inquisition" courtesy of @vwgroup the sparsely attended event is unlikely to yield the desired results. $vw $tsla $gm $bmwpic.twitter.com/b8bpdtltxd	now playing: "the first #lithium inquisition" courtesy of @vwgroup the sparsely attended event is unlikely to yield the desired results. $vw $tsla $gm $bmwpic.twitter.com/b8bpdtltxd	0.416667	negative	-0.125		2009-03-20	0	0	0	0	0	0	0.666667	8.33333	0	0	2	0	84.574	-0.426	0
2016-09-07	$NAV Navistar callable bonds due 2021 jump 15 points Tuesday on $VW investment http://www.wsj.com/articles/volkswagen-taking-16-6-stake-in-navistar-1473163659Ã‚Â Ã¢â‚¬Â¦pic.twitter.com/eA8Mi6TH5b	$nav navistar callable bonds due 2021 jump 15 points tuesday on $vw investment	$nav navistar callable bonds due 2021 jump 15 points tuesday on $vw investment	0.375	negative	-0.125		2009-03-21	0	0	0	0	0	0	0.666667	8.33333	0	0	2	0	84.574	0	0
2015-09-22	@MzzTbaby @WSJ this is just an estimate 4 #USA. #EU& other countries will realize they were cheated2. #VWGATE #EMISSIONS $vw @volkswagen @vw	@mzztbaby @wsj this is just an estimate 4 #usa. #eu& other countries will realize they were cheated2. #vwgate #emissions $vw @volkswagen @vw	@mzztbaby @wsj this is just an estimate 4 #usa. #eu& other countries will realize they were cheated2. #vwgate #emissions $vw @volkswagen @vw	0.375	negative	-0.125		2009-03-22	0	0	0	0	0	0	0.666667	8.33333	0	0	2	0	84.574	0	0
2014-11-14	Porsche Capping 911 Styles Shows Limits to Endless Choice http://bloom.bg/1EI7kDLÃ‚Â $VW	porsche capping 911 styles shows limits to endless choice $vw	porsche capping 911 styles shows limits to endless choice $vw	0.75	negative	-0.125		2009-03-23	0	0	0	0	0	0	0.666667	8.33333	0	0	2	0	90	5.426	0
2018-12-19	Johnson & Johnson lost its bid to set aside a verdict awarding a record $4.7 billion to women who said the use of the company's Baby Powder and other talc products caused their cancer. https://reut.rs/2EzKerJÃ‚Â Read the @Reuters investigation https://reut.rs/2CoqwxjÃ‚Â $JNJ pic.twitter.com/X4YhrF3Z50	johnson & johnson lost its bid to set aside a verdict awarding a record $4.7 billion to women who said the use of the company's baby powder and other talc products caused their cancer. read the @reuters investigation $jnj pic.twitter.com/x4yhrf3z50	johnson & johnson lost its bid to set aside a verdict awarding a record $4.7 billion to women who said the use of the company's baby powder and other talc products caused their cancer. read the @reuters investigation $jnj pic.twitter.com/x4yhrf3z50	0.375	negative	-0.125		2009-03-24	0	0	0	0	0	0	0.666667	8.33333	0	0	2	0	88.5	-1.5	0
2018-09-14	Jefferies dropping all US pharma research coverage due to resource reallocation_x000D_ $ABBV $BMY $LLY $JNJ $MRK $PFE $ZTS	jefferies dropping all us pharma research coverage due to resource reallocation_x000D_ $abbv $bmy $lly $jnj $mrk $pfe $zts	jefferies dropping all us pharma research coverage due to resource reallocation_x000D_ $abbv $bmy $lly $jnj $mrk $pfe $zts	0.375	negative	-0.125		2009-03-25	0	0	0	0	0	0	0.666667	8.33333	0	0	2	0	86.85	-1.65	0
2018-05-26	Another I/O combo bites the dust... _x000D_ $JNJ discontinues anti-CD38 + anti-PD-(L)1 combo due to lack of benefit and numerical increase in mortality_x000D_ https://twitter.com/Genmab/status/1000287926427770880Ã‚Â Ã¢â‚¬Â¦ Genmab Announces that Janssen Will Stop Studies of Daratumumab in Combination with Anti-PD-(L)1 http://ir.genmab.com/releasedetail.cfm?ReleaseID=1068554Ã‚Â Ã¢â‚¬Â¦	another i/o combo bites the dust... _x000D_ $jnj discontinues anti-cd38 + anti-pd-(l)1 combo due to lack of benefit and numerical increase in mortality_x000D_ genmab announces that janssen will stop studies of daratumumab in combination with anti-pd-(l)1	another i/o combo bites the dust... _x000D_ $jnj discontinues anti-cd38 + anti-pd-(l)1 combo due to lack of benefit and numerical increase in mortality_x000D_ genmab announces that janssen will stop studies of daratumumab in combination with anti-pd-(l)1	0.375	negative	-0.125		2009-03-26	0	0	0	0	0	0	0.666667	8.33333	0	0	2	0	91.9	5.05	0
2016-09-19	Is it due to BM tox like what's observed in CD123 CART preclinical model?_x000D_ $JNJ $MGNX $XNCRhttps://twitter.com/JacobPlieth/status/777787739890675712Ã‚Â Ã¢â‚¬Â¦ Severe adverse event -> suspension of $JNJ $GEN CD123 bispecific JNJ-63709178. (H/t Nordea) $NVS $XNCR $MGNX $CLLS pic.twitter.com/4q2bTAhv2d	is it due to bm tox like what's observed in cd123 cart preclinical model?_x000D_ $jnj $mgnx $xncr severe adverse event -> suspension of $jnj $gen cd123 bispecific jnj-63709178. (h/t nordea) $nvs $xncr $mgnx $clls pic.twitter.com/4q2btahv2d	is it due to bm tox like what's observed in cd123 cart preclinical model?_x000D_ $jnj $mgnx $xncr severe adverse event -> suspension of $jnj $gen cd123 bispecific jnj-63709178. (h/t nordea) $nvs $xncr $mgnx $clls pic.twitter.com/4q2btahv2d	0.375	negative	-0.125		2009-03-27	0	0	0	0	0	0	0.666667	8.33333	0	0	2	0	89.6	-2.3	0
2016-02-24	WATCH: $JNJ hit with $72m damages in talc-cancer case Ã¢â‚¬â€œ will other suits come up? http://yhoo.it/1mXhOecÃ‚Â pic.twitter.com/0MotqqMQKD	watch: $jnj hit with $72m damages in talc-cancer case will other suits come up?	watch: $jnj hit with $72m damages in talc-cancer case will other suits come up?	0.375	negative	-0.125		2009-03-28	0	0	0	0	0	0	0.666667	8.33333	0	0	2	0	89.6	0	0
2015-10-23	I like the other AXON neuro-biotech Alzheimer anti-tau approach: http://bit.ly/1LsIPyzÃ‚Â . No $JNJ / ACImmune data on ACI-35 PhI yet though?	i like the other axon neuro-biotech alzheimer anti-tau approach: no $jnj / acimmune data on aci-35 phi yet though?	i like the other axon neuro-biotech alzheimer anti-tau approach: no $jnj / acimmune data on aci-35 phi yet though?	0.375	negative	-0.125		2009-03-29	0	0	0	0	0	0	0.666667	8.33333	0	0	2	0	89.6	0	0
2014-08-11	$INTC, $MKC, $PG, $KMB, $JNJ plus other stocks to get dividends every month: http://mykip.co/Vxu8QD	$intc, $mkc, $pg, $kmb, $jnj plus other stocks to get dividends every month:	$intc, $mkc, $pg, $kmb, $jnj plus other stocks to get dividends every month:	0.375	negative	-0.125		2009-03-30	0	0	0	0	0	0	0.666667	8.33333	0	0	2	0	85.6	-4	0
2011-11-08	China Just Picked A Fight With Another Foreign Brand: J&J $JNJ by @chinahearsay http://read.bi/w0Q783	china just picked a fight with another foreign brand: j&j $jnj by @chinahearsay	china just picked a fight with another foreign brand: j&j $jnj by @chinahearsay	0.125	negative	-0.125		2009-03-31	0	0	0	0	0	0	0.666667	8.33333	0	0	2	0	86.7	1.1	0
2017-04-28	> @serwer's sit-down with @WarrenBuffett and his top two money managers:_x000D_ (h/t @ReformedBroker) $BRKA_x000D_ https://finance.yahoo.com/news/warren-buffetts-money-managers-todd-combs-ted-weschler-speak-142643892.html?soc_src=mail&soc_trk=maÃ‚Â Ã¢â‚¬Â¦pic.twitter.com/am0cwYXmya	> @serwer's sit-down with @warrenbuffett and his top two money managers:_x000D_ (h/t @reformedbroker) $brka_x000D_	> @serwer's sit-down with @warrenbuffett and his top two money managers:_x000D_ (h/t @reformedbroker) $brka_x000D_	0.75	negative	-0.125		2009-04-01	0	0	0	0	0	0	0.666667	8.33333	0	0	2	0	87.6	0.9	0
2015-02-28	Warren Buffett on (other) managers: http://www.marketwatch.com/story/a-half-centurys-worth-of-wisdom-from-warren-buffett-2015-02-27Ã‚Â Ã¢â‚¬Â¦ $BRKA $BRKBpic.twitter.com/V81HHd6131	warren buffett on (other) managers: $brka $brkbpic.twitter.com/v81hhd6131	warren buffett on (other) managers: $brka $brkbpic.twitter.com/v81hhd6131	0.375	negative	-0.125		2009-04-02	0	0	0	0	0	0	0.666667	8.33333	0	0	2	0	90.01	2.41	0
2014-08-14	Warren Buffett's Berkshire $BRKA adds Charter Comm. $CHTR stake and makes other stock moves http://cnb.cx/1rch0DJ	warren buffett's berkshire $brka adds charter comm. $chtr stake and makes other stock moves	warren buffett's berkshire $brka adds charter comm. $chtr stake and makes other stock moves	0.375	negative	-0.125		2009-04-03	0	0	0	0	0	0	0.666667	8.33333	0	0	2	0	92.49	2.48	0
2014-05-04	Don't let climate change govern investments, 5 other things we learned at Buffett's annual meeting this year $BRKA http://bit.ly/1q3yQrz	don't let climate change govern investments, 5 other things we learned at buffett's annual meeting this year $brka	don't let climate change govern investments, 5 other things we learned at buffett's annual meeting this year $brka	0.375	negative	-0.125		2009-04-04	0	0	0	0	0	0	0.666667	8.33333	0	0	2	0	92.49	0	0
2013-02-04	When I told Warren Buffett to buy In-N-Out Burger back in 2000 he told me the co. was too small for $BRKA http://flip.it/2hHc1	when i told warren buffett to buy in-n-out burger back in 2000 he told me the co. was too small for $brka	when i told warren buffett to buy in-n-out burger back in 2000 he told me the co. was too small for $brka	0.2	negative	-0.125		2009-04-05	0	0	0	0	0	0	0.666667	8.33333	0	0	2	0	92.49	0	0
2010-05-05	+1 Charlie Munger says Indian government favours paralysis and endless due process $BRKA http://is.gd/bVgRN #buffett @wolfejosh	+1 charlie munger says indian government favours paralysis and endless due process $brka #buffett @wolfejosh	+1 charlie munger says indian government favours paralysis and endless due process $brka #buffett @wolfejosh	0.5625	negative	-0.125		2009-04-06	0	0	0	0	0	0	0.666667	8.33333	0	0	2	0	91.4	-1.09	0
2010-05-03	Someone still loves $GS & it is none other than Warren Buffett. Support from Oracle of Omaha at $BRKA/$BRKB weekend may also be helping $GS.	someone still loves $gs & it is none other than warren buffett. support from oracle of omaha at $brka/$brkb weekend may also be helping $gs.	someone still loves $gs & it is none other than warren buffett. support from oracle of omaha at $brka/$brkb weekend may also be helping $gs.	0.375	negative	-0.125		2009-04-07	0	0	0	0	0	0	0.666667	8.33333	0	0	2	0	89	-2.4	0
2018-12-17	Watching the interview with the $JNJ CEO, as God as My witness, IÃ¢â‚¬â„¢ve never heard of Ã¢â‚¬Å“Talc Mining Ã¢â‚¬Å“ ThereÃ¢â‚¬â„¢s been a disaster down at the Talc Mine!! The what? The Mine where they git the baby powder next to the asbestos!! Oh	watching the interview with the $jnj ceo, as god as my witness, i have never heard of talc mining theres been a disaster down at the talc mine!! the what? the mine where they git the baby powder next to the asbestos!! oh	watching the interview with the $jnj ceo, as god as my witness, i have never heard of talc mining theres been a disaster down at the talc mine!! the what? the mine where they git the baby powder next to the asbestos!! oh	0.144444	negative	-0.121528		2009-04-08	0	0	0	0	0	0	0.666667	8.33333	0	0	2	0	88.96	-0.04	0
2018-08-26	$JNJ Xarelto MARINER fails --> $PTLA finally taking a breakhttps://twitter.com/ByMadeleineA/status/1033693590797643776Ã‚Â Ã¢â‚¬Â¦ Mariner trial of Xarelto fails to meet primary endpoint Ã¢â‚¬â€œ does not show benefit on VTEs and related deaths in high-risk patients discharged from hospital $JNJ $BAYN #ESCCongress pic.twitter.com/K7OL4Gm2tp	$jnj xarelto mariner fails --> $ptla finally taking a break mariner trial of xarelto fails to meet primary endpoint does not show benefit on vtes and related deaths in high-risk patients discharged from hospital $jnj $bayn #esccongress pic.twitter.com/k7ol4gm2tp	$jnj xarelto mariner fails --> $ptla finally taking a break mariner trial of xarelto fails to meet primary endpoint does not show benefit on vtes and related deaths in high-risk patients discharged from hospital $jnj $bayn #esccongress pic.twitter.com/k7ol4gm2tp	0.5	negative	-0.12		2009-04-09	0	0	0	0	0	0	0.666667	8.33333	0	0	2	0	92.4	3.44	0
2018-08-09	Something like that but in the Ã‚Â£ market today as $VW goes for a long-3Y benchmark in pounds https://twitter.com/tasosvos/status/1027091768528044032Ã‚Â Ã¢â‚¬Â¦ Leg down in $VW Ã¢â€šÂ¬ issues on the secondary market as a wild triple-trancher appears	something like that but in the market today as $vw goes for a long-3y benchmark in pounds leg down in $vw issues on the secondary market as a wild triple-trancher appears	something like that but in the market today as $vw goes for a long-3y benchmark in pounds leg down in $vw issues on the secondary market as a wild triple-trancher appears	0.32963	negative	-0.118519		2009-04-10	0	0	0	0	0	0	0.666667	8.33333	0	0	2	0	92.4	0	0
2018-08-08	Leg down in $VW Ã¢â€šÂ¬ issues on the secondary market as a wild triple-trancher appears	leg down in $vw issues on the secondary market as a wild triple-trancher appears	leg down in $vw issues on the secondary market as a wild triple-trancher appears	0.32963	negative	-0.118519		2009-04-11	0	0	0	0	0	0	0.666667	8.33333	0	0	2	0	92.4	0	0
2018-07-18	To everyone that wants to short $ETP: Reminder that you must actually survive the short squeeze to end up making money off of the subsequent crash. _x000D_ See the $VW chart in 2008 for an example of what insane short squeezes can look like. pic.twitter.com/DS1jwmpgaB	to everyone that wants to short $etp: reminder that you must actually survive the short squeeze to end up making money off of the subsequent crash. _x000D_ see the $vw chart in 2008 for an example of what insane short squeezes can look like. pic.twitter.com/ds1jwmpgab	to everyone that wants to short $etp: reminder that you must actually survive the short squeeze to end up making money off of the subsequent crash. _x000D_ see the $vw chart in 2008 for an example of what insane short squeezes can look like. pic.twitter.com/ds1jwmpgab	0.307143	negative	-0.114286		2009-04-12	0	0	0	0	0	0	0.666667	8.33333	0	0	2	0	92.4	0	0
2016-01-26	Not something you see everyday. Negative sales! $JNJ https://twitter.com/bio_clouseau/status/691965166771146752Ã‚Â Ã¢â‚¬Â¦ $JNJ Negative 1M in US HCV sales! Did they have to give someone 1M to buy Olysio? :) pic.twitter.com/yamPqjR2X3	not something you see everyday. negative sales! $jnj $jnj negative 1m in us hcv sales! did they have to give someone 1m to buy olysio? :) pic.twitter.com/yampqjr2x3	not something you see everyday. negative sales! $jnj $jnj negative 1m in us hcv sales! did they have to give someone 1m to buy olysio? :) pic.twitter.com/yampqjr2x3	0.6	negative	-0.1125		2009-04-13	0	0	0	0	0	0	0.666667	8.33333	0	0	2	0	92.49	0.09	0
2015-09-23	I vote for Sepp Blatter as new $VW CEO!!! No more fiascos again as he will bribe everyone!!!	i vote for sepp blatter as new $vw ceo!!! no more fiascos again as he will bribe everyone!!!	i vote for sepp blatter as new $vw ceo!!! no more fiascos again as he will bribe everyone!!!	0.477273	negative	-0.110973		2009-04-14	0	0	0	0	0	0	0.666667	8.33333	0	0	2	0	90.7	-1.79	0
2013-11-07	Rate Cut Coincidence that yesterday Toyota raises guidance on weak #YEN Volkswagan worried about high #euro? $EURJPY $TYM $VW	rate cut coincidence that yesterday toyota raises guidance on weak #yen volkswagan worried about high #euro? $eurjpy $tym $vw	rate cut coincidence that yesterday toyota raises guidance on weak #yen volkswagan worried about high #euro? $eurjpy $tym $vw	0.5825	negative	-0.1075		2009-04-15	0	0	0	0	0	0	0.666667	8.33333	0	0	2	0	91.305	0.605	0
2016-04-22	@CNN @FoxNews ...What kind of WORTHLESS pollution law was agreed yesterday? What can the UN say now? $VW $SPX #eurohttps://twitter.com/SkyNewsBiz/status/723504325792813057Ã‚Â Ã¢â‚¬Â¦ VW Diesel Scandal Cost Raised To Ã‚Â£12.7bn http://trib.al/8F1iKTaÃ‚Â pic.twitter.com/ec5N6MLOwK	@cnn @foxnews ...what kind of worthless pollution law was agreed yesterday? what can the un say now? $vw $spx #euro vw diesel scandal cost raised to 12.7bn pic.twitter.com/ec5n6mlowk	@cnn @foxnews ...what kind of worthless pollution law was agreed yesterday? what can the un say now? $vw $spx #euro vw diesel scandal cost raised to 12.7bn pic.twitter.com/ec5n6mlowk	0.9	negative	-0.1		2009-04-16	0	0	0	0	0	0	0.666667	8.33333	0	0	2	0	91.45	0.145	0
2017-05-31	$vw pfff 0 again. i guess this will do fuck all same as last year and suddenly spike 20pct. nov 2016 - jan 2017	$vw pfff 0 again. i guess this will do fuck all same as last year and suddenly spike 20pct. nov 2016 - jan 2017	$vw pfff 0 again. i guess this will do fuck all same as last year and suddenly spike 20pct. nov 2016 - jan 2017	0.322917	negative	-0.1		2009-04-17	0	0	0	0	0	0	0.666667	8.33333	0	0	2	0	90.3	-1.15	0
2017-04-21	Verizon remains hungry for fiber in the wake of its rough earnings call. We've got details over at @CableFAX. http://www.cablefax.com/distribution/verizon-earnings-2Ã‚Â Ã¢â‚¬Â¦ $VW	verizon remains hungry for fiber in the wake of its rough earnings call. we've got details over at @cablefax. $vw	verizon remains hungry for fiber in the wake of its rough earnings call. we've got details over at @cablefax. $vw	0.4	negative	-0.1		2009-04-18	0	0	0	0	0	0	0.666667	8.33333	0	0	2	0	90.3	0	0
2016-03-29	@sfef84 $VW issues have nothing to do with $CDTI biz...VW issues are rigged software not real emission solutions	@sfef84 $vw issues have nothing to do with $cdti biz...vw issues are rigged software not real emission solutions	@sfef84 $vw issues have nothing to do with $cdti biz...vw issues are rigged software not real emission solutions	0.3	negative	-0.1		2009-04-19	0	0	0	0	0	0	0.666667	8.33333	0	0	2	0	90.3	0	0
2015-11-24	Might be easier than expected to fix #VolkswagenScandal. Software update to 70% of $VW cars http://read.bi/21elOaPÃ‚Â pic.twitter.com/bjutTjDdRW	might be easier than expected to fix #volkswagenscandal. software update to 70% of $vw cars	might be easier than expected to fix #volkswagenscandal. software update to 70% of $vw cars	0.4	negative	-0.1		2009-04-20	0	0	0	0	0	0	0.666667	8.33333	0	0	2	0	89	-1.3	0
2015-10-09	closed $VW 124,70	closed $vw 124,70	closed $vw 124,70	0.1	negative	-0.1		2009-04-21	0	0	0	0	0	0	0.666667	8.33333	0	0	2	0	88.15	-0.85	0
2015-10-07	closed $vw closed $daimler	closed $vw closed $daimler	closed $vw closed $daimler	0.1	negative	-0.1		2009-04-22	0	0	0	0	0	0	0.666667	8.33333	0	0	2	0	85.05	-3.1	0
2015-09-22	$VW Is it the car or the fuel that ACTUALLY creates the emissions? Sulphur heavy Mid-east Texas Oil is part of the Diesel problem..	$vw is it the car or the fuel that actually creates the emissions? sulphur heavy mid-east texas oil is part of the diesel problem..	$vw is it the car or the fuel that actually creates the emissions? sulphur heavy mid-east texas oil is part of the diesel problem..	0.3	negative	-0.1		2009-04-23	0	0	0	0	0	0	0.666667	8.33333	0	0	2	0	85.59	0.54	0
2015-09-22	$VW, $Credit Suisse - Not to be tolerated. Enough with scandals, #Markets can NOT accept these egregious acts. They should pay heavily.	$vw, $credit suisse - not to be tolerated. enough with scandals, #markets can not accept these egregious acts. they should pay heavily.	$vw, $credit suisse - not to be tolerated. enough with scandals, #markets can not accept these egregious acts. they should pay heavily.	0.5	negative	-0.1		2009-04-24	0	0	0	0	0	0	0.666667	8.33333	0	0	2	0	88.25	2.66	0
2015-09-21	Rough day for $VW (-25%)._x000D_ Meanwhile, Norwegians drive in electric verhicles._x000D_ $TSLApic.twitter.com/1giF3zoWKP	rough day for $vw (-25%)._x000D_ meanwhile, norwegians drive in electric verhicles._x000D_ $tslapic.twitter.com/1gif3zowkp	rough day for $vw (-25%)._x000D_ meanwhile, norwegians drive in electric verhicles._x000D_ $tslapic.twitter.com/1gif3zowkp	0.4	negative	-0.1		2009-04-25	0	0	0	0	0	0	0.666667	8.33333	0	0	2	0	88.25	0	0
2018-04-18	#AACR18 Ã¢â‚¬â€œ Poseida tries to stand out from the crowd $JNJ pic.twitter.com/t8FpDQMJaR	#aacr18 poseida tries to stand out from the crowd $jnj pic.twitter.com/t8fpdqmjar	#aacr18 poseida tries to stand out from the crowd $jnj pic.twitter.com/t8fpdqmjar	0.4	negative	-0.1		2009-04-26	0	0	0	0	0	0	0.666667	8.33333	0	0	2	0	88.25	0	0
2017-12-31	Johnson & Johnson $JNJ Expected to Announce Earnings of $1.72 Per Share http://ift.tt/2C5NFC4	johnson & johnson $jnj expected to announce earnings of $1.72 per share	johnson & johnson $jnj expected to announce earnings of $1.72 per share	0.4	negative	-0.1		2009-04-27	0	0	0	0	0	0	0.666667	8.33333	0	0	2	0	90	1.75	0
2017-12-31	Johnson & Johnson $JNJ Expected to Announce Earnings of $1.72 Per Share http://ift.tt/2CoUFgP	johnson & johnson $jnj expected to announce earnings of $1.72 per share	johnson & johnson $jnj expected to announce earnings of $1.72 per share	0.4	negative	-0.1		2009-04-28	0	0	0	0	0	0	0.666667	8.33333	0	0	2	0	89	-1	0
2017-11-02	ChartSmarter Friday Game Plan: http://www.chartsmarter.com/2017/11/02/chartsmarter-friday-game-plan-2/Ã‚Â Ã¢â‚¬Â¦ "Nasdaq going for EIGHT straight Friday advance" $NBIX $JNJ $MB $IBM $WPX $LM $NTRSpic.twitter.com/mV8mpX6jfO	chartsmarter friday game plan: "nasdaq going for eight straight friday advance" $nbix $jnj $mb $ibm $wpx $lm $ntrspic.twitter.com/mv8mpx6jfo	chartsmarter friday game plan: "nasdaq going for eight straight friday advance" $nbix $jnj $mb $ibm $wpx $lm $ntrspic.twitter.com/mv8mpx6jfo	0.4	negative	-0.1		2009-04-29	0	0	0	0	0	0	0.666667	8.33333	0	0	2	0	93.4	4.4	0
2017-05-17	$JNJ IO portfolio heavy on bispecific. Disclosed 2nd bispecific licensed from $MGNX JNJ-9383 (MGD015) is for lung cancer and heme malignancypic.twitter.com/Ukl7FjnAJ5	$jnj io portfolio heavy on bispecific. disclosed 2nd bispecific licensed from $mgnx jnj-9383 (mgd015) is for lung cancer and heme malignancypic.twitter.com/ukl7fjnaj5	$jnj io portfolio heavy on bispecific. disclosed 2nd bispecific licensed from $mgnx jnj-9383 (mgd015) is for lung cancer and heme malignancypic.twitter.com/ukl7fjnaj5	0.25	negative	-0.1		2009-04-30	0	0	0	0	0	0	0.666667	8.33333	0	0	2	0	94	0.6	0
2017-02-27	Last Week's Performance of all Dow 30 stocks: Winners: $WMT $UNH $JNJ $DD Losers: $CAT $GS $XOM pic.twitter.com/TYHqBd9qTM	last week's performance of all dow 30 stocks: winners: $wmt $unh $jnj $dd losers: $cat $gs $xom pic.twitter.com/tyhqbd9qtm	last week's performance of all dow 30 stocks: winners: $wmt $unh $jnj $dd losers: $cat $gs $xom pic.twitter.com/tyhqbd9qtm	0.133333	negative	-0.1		2009-05-01	0	0	0	0	0	0	0.666667	8.33333	0	0	2	0	92.005	-1.995	0
2016-12-07	The only Dow components not in the green today? $JNJ $MRK $PFE. Industry vet @jmaxlevin joins @CNBCClosingBell today to discuss Trump effect	the only dow components not in the green today? $jnj $mrk $pfe. industry vet @jmaxlevin joins @cnbcclosingbell today to discuss trump effect	the only dow components not in the green today? $jnj $mrk $pfe. industry vet @jmaxlevin joins @cnbcclosingbell today to discuss trump effect	0.65	negative	-0.1		2009-05-02	0	0	0	0	0	0	0.666667	8.33333	0	0	2	0	92.005	0	0
2016-12-02	#stock movers: $F recalls 680K vehicles; $SQ upgrade; $JNJ ordered to pay $1B; $SWHC sinks; $AAL $SBUX https://yhoo.it/2gIQCP4Ã‚Â @SeanaNSmithpic.twitter.com/ARvcpxtcBZ	#stock movers: $f recalls 680k vehicles; $sq upgrade; $jnj ordered to pay $1b; $swhc sinks; $aal $sbux @seanansmithpic.twitter.com/arvcpxtcbz	#stock movers: $f recalls 680k vehicles; $sq upgrade; $jnj ordered to pay $1b; $swhc sinks; $aal $sbux @seanansmithpic.twitter.com/arvcpxtcbz	0	negative	-0.1		2009-05-03	0.5	1	0	1	0	1	0.666667	9.33333	0	0	2	1	92.005	0	0.5
2016-03-31	Women are Suing Johnson & Johnson $JNJ for Allegedly Covering Up Baby Powder Cancer Risk http://bit.ly/1VVYDA6Ã‚Â pic.twitter.com/3HNxaI0e4z	women are suing johnson & johnson $jnj for allegedly covering up baby powder cancer risk pic.twitter.com/3hnxai0e4z	women are suing johnson & johnson $jnj for allegedly covering up baby powder cancer risk pic.twitter.com/3hnxai0e4z	0.1	negative	-0.1		2009-05-04	0	0	0	0	0	0	0.666667	9.33333	0	0	2	0	93.7	1.695	0
2016-02-24	Midday #stock movers: $JPM drops; $F downgrade; $RIG sinks; $ETSY $DWA $CHK jump; $TGT $JNJ http://yhoo.it/1QcXZbrÃ‚Â pic.twitter.com/WQrkeGOyhJ	midday #stock movers: $jpm drops; $f downgrade; $rig sinks; $etsy $dwa $chk jump; $tgt $jnj	midday #stock movers: $jpm drops; $f downgrade; $rig sinks; $etsy $dwa $chk jump; $tgt $jnj	0	negative	-0.1		2009-05-05	0	0	0	0	0	0	0.666667	9.33333	0	0	2	0	94.5	0.8	0
2015-10-13	Just so you know, as the #OldWall cheer-leads the $JNJ quarter, Revenues were $17.1B vs FactSet $17.45B expected	just so you know, as the #oldwall cheer-leads the $jnj quarter, revenues were $17.1b vs factset $17.45b expected	just so you know, as the #oldwall cheer-leads the $jnj quarter, revenues were $17.1b vs factset $17.45b expected	0.4	negative	-0.1		2009-05-06	0	0	0	0	0	0	0.666667	9.33333	0	0	2	0	94.9	0.4	0
2014-05-29	Rodin bags a $12.9M A round to think big about CNS therapies. http://www.fiercebiotech.com/story/rodin-bags-129m-round-think-big-about-cns-therapies/2014-05-29Ã‚Â Ã¢â‚¬Â¦ by @DamianFierce $JNJ	rodin bags a $12.9m a round to think big about cns therapies. by @damianfierce $jnj	rodin bags a $12.9m a round to think big about cns therapies. by @damianfierce $jnj	0.25	negative	-0.1		2009-05-07	0	0	0	0	0	0	0.666667	9.33333	0	0	2	0	94.39	-0.51	0
2014-01-01	J&J moves forward with its plan to make Doxil in part of the closed Ben Venue plant: http://www.fiercepharmamanufacturing.com/story/jj-moves-forward-its-plan-make-doxil-part-closed-ben-venue-plant/2013-12-30?utm_campaign=AddThis&utm_medium=AddThis&utm_source=twitter#.UsS7tZCBXjY.twitterÃ‚Â Ã¢â‚¬Â¦ $JNJ by @EricPFierce	j&j moves forward with its plan to make doxil in part of the closed ben venue plant: #.uss7tzcbxjy.twitter $jnj by @ericpfierce	j&j moves forward with its plan to make doxil in part of the closed ben venue plant: #.uss7tzcbxjy.twitter $jnj by @ericpfierce	0.1	negative	-0.1		2009-05-08	0	0	0	0	0	0	0.666667	9.33333	0	0	2	0	95.295	0.905	0
2013-12-04	Here's an index fund with zero fees. Buy theses six stocks; $WFC $XOM $JNJ $IBM $PG $T. Deviation from index will be minimal.	here's an index fund with zero fees. buy theses six stocks; $wfc $xom $jnj $ibm $pg $t. deviation from index will be minimal.	here's an index fund with zero fees. buy theses six stocks; $wfc $xom $jnj $ibm $pg $t. deviation from index will be minimal.	0.6	negative	-0.1		2009-05-09	0	0	0	0	0	0	0.666667	9.33333	0	0	2	0	95.295	0	0
2013-06-27	J&J Cuts Ribbon on Boston Innovation Center, Touts Startup Deals http://www.xconomy.com/boston/2013/06/27/jj-cuts-ribbon-on-boston-innovation-center/Ã‚Â Ã¢â‚¬Â¦ $JNJ	j&j cuts ribbon on boston innovation center, touts startup deals $jnj	j&j cuts ribbon on boston innovation center, touts startup deals $jnj	0.1	negative	-0.1		2009-05-10	0	0	0	0	0	0	0.666667	9.33333	0	0	2	0	95.295	0	0
2013-02-10	176 Stocks Closed at All Time Highs on Friday "@Fibline: All Time Highs ~ http://stks.co/p2FXÃ‚Â $GOOG $JNJ $GIS $MMM et al	176 stocks closed at all time highs on friday "@fibline: all time highs ~ $goog $jnj $gis $mmm et al	176 stocks closed at all time highs on friday "@fibline: all time highs ~ $goog $jnj $gis $mmm et al	0.1	negative	-0.1		2009-05-11	0	0	0	0	0	0	0.666667	9.33333	0	0	2	0	90.1	-5.195	0
2012-09-28	$ASTX $JNJ receive EU approval for Dacogen for elderly AML (as expected). Triggers $5m milestone	$astx $jnj receive eu approval for dacogen for elderly aml (as expected). triggers $5m milestone	$astx $jnj receive eu approval for dacogen for elderly aml (as expected). triggers $5m milestone	0.4	negative	-0.1		2009-05-12	0	0	0	0	0	0	0.666667	9.33333	0	0	2	0	90	-0.1	0
2011-11-28	[post] Monday videos: Mark Holowesko, Seth Klarman and the "icy finger of death." http://stks.co/1HySÃ‚Â $JNJ $XOM	[post] monday videos: mark holowesko, seth klarman and the "icy finger of death." $jnj $xom	[post] monday videos: mark holowesko, seth klarman and the "icy finger of death." $jnj $xom	0.1	negative	-0.1		2009-05-13	0	0	0	0	0	0	0.666667	9.33333	0	0	2	0	88.6	-1.4	0
2018-07-17	Warren Buffett has donated roughly $3.4 billion of Berkshire Hathaway stock to Gates' and family charities https://reut.rs/2urWowHÃ‚Â $BRKa pic.twitter.com/qi53yeQifp	warren buffett has donated roughly $3.4 billion of berkshire hathaway stock to gates' and family charities $brka pic.twitter.com/qi53yeqifp	warren buffett has donated roughly $3.4 billion of berkshire hathaway stock to gates' and family charities $brka pic.twitter.com/qi53yeqifp	0.4	negative	-0.1		2009-05-14	0	0	0	0	0	0	0.666667	9.33333	0	0	2	0	89.6	1	0
2018-02-14	JUST IN: Berkshire Hathaway ups share stake in Apple by 23.3 percent to 165.3 million shares - SEC filing $AAPL $BRKa pic.twitter.com/IU6ywjBIXY	just in: berkshire hathaway ups share stake in apple by 23.3 percent to 165.3 million shares - sec filing $aapl $brka pic.twitter.com/iu6ywjbixy	just in: berkshire hathaway ups share stake in apple by 23.3 percent to 165.3 million shares - sec filing $aapl $brka pic.twitter.com/iu6ywjbixy	0.6	negative	-0.1		2009-05-15	0	0	0	0	0	0	0.666667	9.33333	0	0	2	0	89.12	-0.48	0
2016-02-27	BerkshireÃ¢â‚¬â„¢s updated book value/share is $155,501. Its buyback level is $186,601. $BRKA closed yesterday at 198,191 http://blogs.wsj.com/moneybeat/2016/02/27/warren-buffetts-letter-to-berkshire-shareholders-live-analysis/#entry_8Ã‚Â Ã¢â‚¬Â¦	berkshires updated book value/share is $155,501. its buyback level is $186,601. $brka closed yesterday at 198,191 #entry_8	berkshires updated book value/share is $155,501. its buyback level is $186,601. $brka closed yesterday at 198,191 #entry_8	0.1	negative	-0.1		2009-05-16	0	0	0	0	0	0	0.666667	9.33333	0	0	2	0	89.12	0	0
2014-12-08	@MotherCabriniNY curious why Ack didn't hit Berkshire's MLMs. oh yes, that elephant gun. $HLF $BRKA	@mothercabrininy curious why ack didn't hit berkshire's mlms. oh yes, that elephant gun. $hlf $brka	@mothercabrininy curious why ack didn't hit berkshire's mlms. oh yes, that elephant gun. $hlf $brka	1	negative	-0.1		2009-05-17	0	0	0	0	0	0	0.666667	9.33333	0	0	2	0	89.12	0	0
2014-11-06	Buffett Partnership, 1957-69. Warren was 39 when he closed his fund, investors given option to convert into $BRKA: pic.twitter.com/J8k1RD8LTp	buffett partnership, 1957-69. warren was 39 when he closed his fund, investors given option to convert into $brka: pic.twitter.com/j8k1rd8ltp	buffett partnership, 1957-69. warren was 39 when he closed his fund, investors given option to convert into $brka: pic.twitter.com/j8k1rd8ltp	0.1	negative	-0.1		2009-05-18	0	0	0	0	0	0	0.666667	9.33333	0	0	2	0	92	2.88	0
2014-08-14	Here's a look at how Berkshire's stock has trended in the last few decades. $BRKA pic.twitter.com/D2Lwycq36p	here's a look at how berkshire's stock has trended in the last few decades. $brka pic.twitter.com/d2lwycq36p	here's a look at how berkshire's stock has trended in the last few decades. $brka pic.twitter.com/d2lwycq36p	0.0833333	negative	-0.1		2009-05-19	0	0	0	0	0	0	0.666667	9.33333	0	0	2	0	92.1	0.1	0
2012-04-17	Berkshire Hathaway says Buffett's condition isn't "remotely life threatening" $$ $BRKA	berkshire hathaway says buffett's condition isn't "remotely life threatening" $$ $brka	berkshire hathaway says buffett's condition isn't "remotely life threatening" $$ $brka	0.2	negative	-0.1		2009-05-20	0	0	0	0	0	0	0.666667	9.33333	0	0	2	0	92.998	0.898	0
2009-02-20	@DougKass $BRKA is still short puts? Not wrong, just early :( Time for $WFC to snap???	@dougkass $brka is still short puts? not wrong, just early :( time for $wfc to snap???	@dougkass $brka is still short puts? not wrong, just early :( time for $wfc to snap???	0.625	negative	-0.1		2009-05-21	0.5	1	0	1	0	1	0.666667	10.3333	0	0	2	1	90	-2.998	0.5
2017-02-08	$VW The vehicle is said to have no moving parts, operates on negative Energy, and works especially well on snowy hills. Drone version extra. pic.twitter.com/XsYCnYI9l0	$vw the vehicle is said to have no moving parts, operates on negative energy, and works especially well on snowy hills. drone version extra. pic.twitter.com/xsycnyi9l0	$vw the vehicle is said to have no moving parts, operates on negative energy, and works especially well on snowy hills. drone version extra. pic.twitter.com/xsycnyi9l0	0.5	negative	-0.1		2009-05-22	0	0	0	0	0	0	0.666667	10.3333	0	0	2	0	89.2	-0.8	0
2018-08-26	#US #President have a LONG history appointing ambassadorships to #shady #af peeps, #Buy back for campaign #Donations 1/3 of #America #ambassadors have _x000D_ N diplomatic #experience except for rolling the #money in for Presidential candidates. $JNJ #JNJ_x000D_ #medicaldevice #Europe #UKpic.twitter.com/rYxyK5N7YI	#us #president have a long history appointing ambassadorships to #shady #af peeps, #buy back for campaign #donations 1/3 of #america #ambassadors have _x000D_ n diplomatic #experience except for rolling the #money in for presidential candidates. $jnj #jnj_x000D_ #medicaldevice #europe #ukpic.twitter.com/ryxyk5n7yi	#us #president have a long history appointing ambassadorships to #shady #af peeps, #buy back for campaign #donations 1/3 of #america #ambassadors have _x000D_ n diplomatic #experience except for rolling the #money in for presidential candidates. $jnj #jnj_x000D_ #medicaldevice #europe #ukpic.twitter.com/ryxyk5n7yi	0.341667	negative	-0.1		2009-05-23	0	0	0	0	0	0	0.666667	10.3333	0	0	2	0	89.2	0	0
2016-11-12	Wells Fargo is Ã¢â‚¬Å“a great bank that made a terrible mistakeÃ¢â‚¬ï¿½ - @WarrenBuffett to @PoppyHarlowCNN http://cnnmon.ie/2fjWJuFÃ‚Â $WFC $BRKA $BRKBpic.twitter.com/i1B26e64Rs	wells fargo is a great bank that made a terrible mistake - @warrenbuffett to @poppyharlowcnn $wfc $brka $brkbpic.twitter.com/i1b26e64rs	wells fargo is a great bank that made a terrible mistake - @warrenbuffett to @poppyharlowcnn $wfc $brka $brkbpic.twitter.com/i1b26e64rs	0.875	negative	-0.1		2009-05-24	0	0	0	0	0	0	0.666667	10.3333	0	0	2	0	89.2	0	0
2016-12-22	In a spate of negative news for $VW in December, #stock price increases by almost 15%. Bad publicity is good for @Volkswagen after all.	in a spate of negative news for $vw in december, #stock price increases by almost 15%. bad publicity is good for @volkswagen after all.	in a spate of negative news for $vw in december, #stock price increases by almost 15%. bad publicity is good for @volkswagen after all.	0.555556	negative	-0.1		2009-05-25	0	0	0	0	0	0	0.666667	10.3333	0	0	2	0	89.2	0	0
2016-03-17	More Bad News for $VW Stock? http://ow.ly/ZBjJxÃ‚Â @Volkswagen #ProfitCopic.twitter.com/Lw7qURpZtu	more bad news for $vw stock? @volkswagen #profitcopic.twitter.com/lw7qurpztu	more bad news for $vw stock? @volkswagen #profitcopic.twitter.com/lw7qurpztu	0.583333	negative	-0.1		2009-05-26	0	0	0	0	0	0	0.666667	10.3333	0	0	2	0	91.8	2.6	0
2011-11-14	RT @LaMonicaBuzz: Bad omen for Europe: Latest in Italy, Greece & Spain. Plus a look at $JCP and $BRKA stake in $IBM. http://cnnmon.ie/s1vWxG	rt @lamonicabuzz: bad omen for europe: latest in italy, greece & spain. plus a look at $jcp and $brka stake in $ibm.	rt @lamonicabuzz: bad omen for europe: latest in italy, greece & spain. plus a look at $jcp and $brka stake in $ibm.	0.783333	negative	-0.1		2009-05-27	0	0	0	0	0	0	0.666667	10.3333	0	0	2	0	91.15	-0.65	0
2015-10-23	Wolfsburg Germany is pairing back spending due to expected lower tax revenue, as half the cities 125k people are employed at Volkswagon $VW	wolfsburg germany is pairing back spending due to expected lower tax revenue, as half the cities 125k people are employed at volkswagon $vw	wolfsburg germany is pairing back spending due to expected lower tax revenue, as half the cities 125k people are employed at volkswagon $vw	0.235417	negative	-0.0979167		2009-05-28	0	0	0	0	0	0	0.666667	10.3333	0	0	2	0	91.25	0.1	0
2014-06-09	Who is left to buy $ACHN? Any thoughts? $JNJ? $ABBV? Hard to imagine $BMY making another big HepC acquisition. What about $GILD?	who is left to buy $achn? any thoughts? $jnj? $abbv? hard to imagine $bmy making another big hepc acquisition. what about $gild?	who is left to buy $achn? any thoughts? $jnj? $abbv? hard to imagine $bmy making another big hepc acquisition. what about $gild?	0.213889	negative	-0.0972222		2009-05-29	0	0	0	0	0	0	0.666667	10.3333	0	0	2	0	91.6	0.35	0
2016-11-07	White Collar law firm @CovingtonLLP runs @HillaryClinton's Super PAC @prioritiesUSA & DEFENDS corrupt pharma & banks $JNJ_x000D_ #PodestaEmails33pic.twitter.com/4ZYXNYv4yW	white collar law firm @covingtonllp runs @hillaryclinton's super pac @prioritiesusa & defends corrupt pharma & banks $jnj_x000D_ #podestaemails33pic.twitter.com/4zyxnyv4yw	white collar law firm @covingtonllp runs @hillaryclinton's super pac @prioritiesusa & defends corrupt pharma & banks $jnj_x000D_ #podestaemails33pic.twitter.com/4zyxnyv4yw	0.516667	negative	-0.0916667		2009-05-30	0	0	0	0	0	0	0.666667	10.3333	0	0	2	0	91.6	0	0
2010-05-01	$BRKA auditor is Deloitte. Same as Merrill Lynch, Bear Stearns, WaMu, Parmalat and some mess in Milan. And the Fed. http://bit.ly/cfnLRV	$brka auditor is deloitte. same as merrill lynch, bear stearns, wamu, parmalat and some mess in milan. and the fed.	$brka auditor is deloitte. same as merrill lynch, bear stearns, wamu, parmalat and some mess in milan. and the fed.	0.15	negative	-0.0875		2009-05-31	0	0	0	0	0	0	0.666667	10.3333	0	0	2	0	91.6	0	0
2018-12-06	Volkswagen's Core Brand: Aim For Operative Margin Of 6 Pct In 2022, 3 Yrs Earlier Than Previously Planned $VW	volkswagen's core brand: aim for operative margin of 6 pct in 2022, 3 yrs earlier than previously planned $vw	volkswagen's core brand: aim for operative margin of 6 pct in 2022, 3 yrs earlier than previously planned $vw	0.333333	negative	-0.0833333		2009-06-01	0	0	0	0	0	0	0.666667	10.3333	0	0	2	0	91.88	0.28	0
2018-11-08	Tesla demonstrated that there is demand for electric vehicles now VW rebounds from their diesel fraud to potentially take the lead with mass market EVs. $TSLA $VW https://twitter.com/Reuters/status/1060699684950413312Ã‚Â Ã¢â‚¬Â¦ VW plans to sell electric Tesla rival for less than $23,000: source https://reut.rs/2QuR5poÃ‚Â pic.twitter.com/TYN6bLmBjb	tesla demonstrated that there is demand for electric vehicles now vw rebounds from their diesel fraud to potentially take the lead with mass market evs. $tsla $vw vw plans to sell electric tesla rival for less than $23,000: source pic.twitter.com/tyn6blmbjb	tesla demonstrated that there is demand for electric vehicles now vw rebounds from their diesel fraud to potentially take the lead with mass market evs. $tsla $vw vw plans to sell electric tesla rival for less than $23,000: source pic.twitter.com/tyn6blmbjb	0.533333	negative	-0.0833333		2009-06-02	0	0	0	0	0	0	0.666667	10.3333	0	0	2	0	91.976	0.096	0
2018-09-18	actually ...when $DDS was $55, analysts said it would FALL by 40-50%. instead, it SPIKED from $55 to $100. Same reasons as $VW. if $55 to $100 for a troubled stock is a disappointment, then your needs are far greater than mine. btw $DDS now at $78.http://www.moxreports.com	actually ...when $dds was $55, analysts said it would fall by 40-50%. instead, it spiked from $55 to $100. same reasons as $vw. if $55 to $100 for a troubled stock is a disappointment, then your needs are far greater than mine. btw $dds now at $78.	actually ...when $dds was $55, analysts said it would fall by 40-50%. instead, it spiked from $55 to $100. same reasons as $vw. if $55 to $100 for a troubled stock is a disappointment, then your needs are far greater than mine. btw $dds now at $78.	0.520833	negative	-0.0833333		2009-06-03	0	0	0	0	0	0	0.666667	10.3333	0	0	2	0	89.5	-2.476	0
2015-01-05	Isis: Unfortunate name for company. (Also the dog on Downton Abbey.) But $ISIS is red hot biotech stock. Up 8.5% today on $JNJ partnership.	isis: unfortunate name for company. (also the dog on downton abbey.) but $isis is red hot biotech stock. up 8.5% today on $jnj partnership.	isis: unfortunate name for company. (also the dog on downton abbey.) but $isis is red hot biotech stock. up 8.5% today on $jnj partnership.	0.616667	negative	-0.0833333		2009-06-04	0	0	0	0	0	0	0.666667	10.3333	0	0	2	0	90.2	0.7	0
2017-01-12	Fiat Chrysler may be a buy. $FCAU shares down 10% on fear it may be the next $VW. But diesel problem could be overblown and nothing like VW.	fiat chrysler may be a buy. $fcau shares down 10% on fear it may be the next $vw. but diesel problem could be overblown and nothing like vw.	fiat chrysler may be a buy. $fcau shares down 10% on fear it may be the next $vw. but diesel problem could be overblown and nothing like vw.	0.144444	negative	-0.0777778		2009-06-05	0	0	0	0	0	0	0.666667	10.3333	0	0	2	0	89.8	-0.4	0
2015-11-04	The Ã¢â‚¬Å“emission scandalÃ¢â‚¬ï¿½ continues: Volkswagen down 8% now. Chart: $VW versus DAX in last 3 months pic.twitter.com/Trny3nvcln	the emission scandal continues: volkswagen down 8% now. chart: $vw versus dax in last 3 months pic.twitter.com/trny3nvcln	the emission scandal continues: volkswagen down 8% now. chart: $vw versus dax in last 3 months pic.twitter.com/trny3nvcln	0.177778	negative	-0.0777778		2009-06-06	0	0	0	0	0	0	0.666667	10.3333	0	0	2	0	89.8	0	0
2015-09-24	$GLEN + $VW + $BMW + $PBR = Gross down everywhere (DL)	$glen + $vw + $bmw + $pbr = gross down everywhere (dl)	$glen + $vw + $bmw + $pbr = gross down everywhere (dl)	0.144444	negative	-0.0777778		2009-06-07	0	0	0	0	0	0	0.666667	10.3333	0	0	2	0	89.8	0	0
2014-12-01	EU $VW Interest rate credit tiers were slowing down the European economy. When lower rates are passed on to consumer, Auto Sales will boom	eu $vw interest rate credit tiers were slowing down the european economy. when lower rates are passed on to consumer, auto sales will boom	eu $vw interest rate credit tiers were slowing down the european economy. when lower rates are passed on to consumer, auto sales will boom	0.144444	negative	-0.0777778		2009-06-08	0	0	0	0	0	0	0.666667	10.3333	0	0	2	0	90.351	0.551	0
2018-12-17	UPDATE: J&J shares extend fall, last down about 4.1 percent after @Reuters report that company knew for decades that asbestos lurked in its Baby Powder $JNJ pic.twitter.com/hhsyEq4XjH	update: j&j shares extend fall, last down about 4.1 percent after @reuters report that company knew for decades that asbestos lurked in its baby powder $jnj pic.twitter.com/hhsyeq4xjh	update: j&j shares extend fall, last down about 4.1 percent after @reuters report that company knew for decades that asbestos lurked in its baby powder $jnj pic.twitter.com/hhsyeq4xjh	0.177778	negative	-0.0777778		2009-06-09	0	0	0	0	0	0	0.666667	10.3333	0	0	2	0	91.45	1.099	0
2017-01-04	$-Flows: Buying on Weakness: Among stocks that were down Wed-these have the largest net INFLOWS of $: $IDXX $PK $VZ $XOM $T $CVX $PM $JNJ	$-flows: buying on weakness: among stocks that were down wed-these have the largest net inflows of $: $idxx $pk $vz $xom $t $cvx $pm $jnj	$-flows: buying on weakness: among stocks that were down wed-these have the largest net inflows of $: $idxx $pk $vz $xom $t $cvx $pm $jnj	0.144444	negative	-0.0777778		2009-06-10	0	0	0	0	0	0	0.666667	10.3333	0	0	2	0	90.45	-1	0
2016-12-14	Actelion is down about 9% this morning on last night's $JNJ news. https://docs.google.com/spreadsheets/d/16joA-S8rzL5KjV_30e_qWw0ThE-8FJisO7w-_DQ0YHI/edit?usp=sharingÃ‚Â Ã¢â‚¬Â¦	actelion is down about 9% this morning on last night's $jnj news.	actelion is down about 9% this morning on last night's $jnj news.	0.177778	negative	-0.0777778		2009-06-11	0	0	0	0	0	0	0.666667	10.3333	0	0	2	0	91.849	1.399	0
2018-07-04	$vw $vow taking a 200e conservative price target. (most have projected 220 and above) volkswagen trading 40 + prct below that level now.. i hate to say it but it looks like this will dick around for couple of months before suddenly popping 20- 30 e as they ussualy do. patience!	$vw $vow taking a 200e conservative price target. (most have projected 220 and above) volkswagen trading 40 + prct below that level now.. i hate to say it but it looks like this will dick around for couple of months before suddenly popping 20- 30 e as they ussualy do. patience!	$vw $vow taking a 200e conservative price target. (most have projected 220 and above) volkswagen trading 40 + prct below that level now.. i hate to say it but it looks like this will dick around for couple of months before suddenly popping 20- 30 e as they ussualy do. patience!	0.5	negative	-0.075		2009-06-12	0	0	0	0	0	0	0.666667	10.3333	0	0	2	0	90.87	-0.979	0
2013-11-06	"Nothing says Im innocent like paying $2.2bn" -- @jimcramer connoting that $JNJ Risperdal settlement very questionable.	"nothing says i am innocent like paying $2.2bn" -- @jimcramer connoting that $jnj risperdal settlement very questionable.	"nothing says i am innocent like paying $2.2bn" -- @jimcramer connoting that $jnj risperdal settlement very questionable.	0.85	negative	-0.075		2009-06-13	0	0	0	0	0	0	0.666667	10.3333	0	0	2	0	90.87	0	0
2013-01-14	Shelves empty too long after recalls RT @NBCNewsHealth: Drugstore CVS drops Tylenol in some stores http://nbcnews.to/X9kWjpÃ‚Â #pharma $JNJ	shelves empty too long after recalls rt @nbcnewshealth: drugstore cvs drops tylenol in some stores #pharma $jnj	shelves empty too long after recalls rt @nbcnewshealth: drugstore cvs drops tylenol in some stores #pharma $jnj	0.45	negative	-0.075		2009-06-14	0	0	0	0	0	0	0.666667	10.3333	0	0	2	0	90.87	0	0
2015-01-02	Our Penny Stock Picks Gained Over 968% In the Past 5 Weeks! Get our next pick early: http://tinyurl.com/p46mnk2Ã‚Â $GD $JNJ $MOR.DE	our penny stock picks gained over 968% in the past 5 weeks! get our next pick early: $gd $jnj $mor.de	our penny stock picks gained over 968% in the past 5 weeks! get our next pick early: $gd $jnj $mor.de	0.183333	negative	-0.0708333		2009-06-15	0	0	0	0	0	0	0.666667	10.3333	0	0	2	0	90.7	-0.17	0
2015-11-26	Hope @MartinShkreli knows the implications of his actions. Last time a short squeeze happened, Adolf Merckle killed himself. $KBIO = $VW ??	hope @martinshkreli knows the implications of his actions. last time a short squeeze happened, adolf merckle killed himself. $kbio = $vw ??	hope @martinshkreli knows the implications of his actions. last time a short squeeze happened, adolf merckle killed himself. $kbio = $vw ??	0.122222	negative	-0.0666667		2009-06-16	0	0	0	0	0	0	0.666667	10.3333	0	0	2	0	89.84	-0.86	0
2018-12-14	SOMEONE ALWAYS KNOWS $JNJ Accumulators showed heavy selling starting on 11/30 and accelerated selling into the highs last week and this. $SPYpic.twitter.com/eHaI487DxE	someone always knows $jnj accumulators showed heavy selling starting on 11/30 and accelerated selling into the highs last week and this. $spypic.twitter.com/ehai487dxe	someone always knows $jnj accumulators showed heavy selling starting on 11/30 and accelerated selling into the highs last week and this. $spypic.twitter.com/ehai487dxe	0.222222	negative	-0.0666667		2009-06-17	0.0729167	1	0	1	0	1	0.666667	11.3333	0	0	2	1	88.05	-1.79	0.0729167
2017-01-04	Goldman Expects Oncology M&A To Be Active In 2017, Sees $GILD $JNJ $PFE $MRK $NVS $SNY $LLY As Possible Acquirershttp://ooc.bz/l/8459	goldman expects oncology m&a to be active in 2017, sees $gild $jnj $pfe $mrk $nvs $sny $lly as possible acquirers	goldman expects oncology m&a to be active in 2017, sees $gild $jnj $pfe $mrk $nvs $sny $lly as possible acquirers	0.8	negative	-0.0666667		2009-06-18	0	0	0	0	0	0	0.666667	11.3333	0	0	2	0	87.625	-0.425	0
2018-02-24	This accounting change could easily double or eliminate operating income for any given quarter. But the impact of marketable securities can be tracked in real time, and broken out, so the earnings chop of $BRKA won't be the prototypical earnings surprise. pic.twitter.com/ry27GbvXjf	this accounting change could easily double or eliminate operating income for any given quarter. but the impact of marketable securities can be tracked in real time, and broken out, so the earnings chop of $brka won't be the prototypical earnings surprise. pic.twitter.com/ry27gbvxjf	this accounting change could easily double or eliminate operating income for any given quarter. but the impact of marketable securities can be tracked in real time, and broken out, so the earnings chop of $brka won't be the prototypical earnings surprise. pic.twitter.com/ry27gbvxjf	0.233333	negative	-0.0666667		2009-06-19	0	0	0	0	0	0	0.666667	11.3333	0	0	2	0	87.25	-0.375	0
2013-02-11	Here is the link to the Buffett white paper I referenced: http://www.seasholes.com/files/Martin_Puthenpurackal_2008_WP_Berkshire_Style_Analysis.pdfÃ‚Â Ã¢â‚¬Â¦ Imitation is Sincerest form of Flattery $BRKA $$	here is the link to the buffett white paper i referenced: imitation is sincerest form of flattery $brka $$	here is the link to the buffett white paper i referenced: imitation is sincerest form of flattery $brka $$	0	negative	-0.0666667		2009-06-20	0	0	0	0	0	0	0.666667	11.3333	0	0	2	0	87.25	0	0
2015-11-05	@PaRRGlobal reports more bad news for $VW as the German supreme court confirms $Porsche abused its dominant position http://goo.gl/W6m1cK	@parrglobal reports more bad news for $vw as the german supreme court confirms $porsche abused its dominant position	@parrglobal reports more bad news for $vw as the german supreme court confirms $porsche abused its dominant position	0.388889	negative	-0.0666667		2009-06-21	0	0	0	0	0	0	0.666667	11.3333	0	0	2	0	87.25	0	0
2019-01-10	$vw $vow is seriously undervalued here by a good 20e bare minimum... this is a 200e stock base line scenario.. they have come a very long way from diesel. JV with ford.. is just going to further bolster argument that they are present virtualy everywhere..	$vw $vow is seriously undervalued here by a good 20e bare minimum... this is a 200e stock base line scenario.. they have come a very long way from diesel. jv with ford.. is just going to further bolster argument that they are present virtualy everywhere..	$vw $vow is seriously undervalued here by a good 20e bare minimum... this is a 200e stock base line scenario.. they have come a very long way from diesel. jv with ford.. is just going to further bolster argument that they are present virtualy everywhere..	0.48381	negative	-0.0640476		2009-06-22	0	0	0	0	0	0	0.666667	11.3333	0	0	2	0	86.51	-0.74	0
2018-01-05	Goldman: Setting the stage for oncology M&A in 2018_x000D_ Tax reform unlocks ~$160bn ex-US cash for potential M&A_x000D_ Potential top 5 acquirers: $CELG, $PFE, $GILD, $MRK, $JNJ_x000D_ ...expect the M&A focus to shift to ..: _x000D_ ( $AGIO (NDA filed), $CLVS, $EXEL, $INCY, $PBYI, $SGEN and $TSRO).	goldman: setting the stage for oncology m&a in 2018_x000D_ tax reform unlocks ~$160bn ex-us cash for potential m&a_x000D_ potential top 5 acquirers: $celg, $pfe, $gild, $mrk, $jnj_x000D_ ...expect the m&a focus to shift to ..: _x000D_ ( $agio (nda filed), $clvs, $exel, $incy, $pbyi, $sgen and $tsro).	goldman: setting the stage for oncology m&a in 2018_x000D_ tax reform unlocks ~$160bn ex-us cash for potential m&a_x000D_ potential top 5 acquirers: $celg, $pfe, $gild, $mrk, $jnj_x000D_ ...expect the m&a focus to shift to ..: _x000D_ ( $agio (nda filed), $clvs, $exel, $incy, $pbyi, $sgen and $tsro).	0.875	negative	-0.0625		2009-06-23	0	0	0	0	0	0	0.666667	11.3333	0	0	2	0	85.8	-0.71	0
2010-01-16	$JNJ - Information Update: Rolaids Antacid Tablets Packaged in Bottles Recalled Due to Possible Health Risks http://tinyurl.com/yd4j9s4	$jnj - information update: rolaids antacid tablets packaged in bottles recalled due to possible health risks	$jnj - information update: rolaids antacid tablets packaged in bottles recalled due to possible health risks	0.6875	negative	-0.0625		2009-06-24	0	0	0	0	0	0	0.666667	11.3333	0	0	2	0	86.8	1	0
2018-12-24	I hope that all $BRKA and $BRKB shareholders now realize that there never has been and never will be a Ã¢â‚¬Å“floorÃ¢â‚¬ï¿½ on the stock due to potential repurchases.	i hope that all $brka and $brkb shareholders now realize that there never has been and never will be a floor on the stock due to potential repurchases.	i hope that all $brka and $brkb shareholders now realize that there never has been and never will be a floor on the stock due to potential repurchases.	0.6875	negative	-0.0625		2009-06-25	0	0	0	0	0	0	0.666667	11.3333	0	0	2	0	86.705	-0.095	0
2016-08-15	Other investors are reducing bets on Apple. But Berkshire takes a bigger bite: http://reut.rs/2aOYj6EÃ‚Â $AAPL $BRKA pic.twitter.com/5kd44vqp9S	other investors are reducing bets on apple. but berkshire takes a bigger bite: $aapl $brka pic.twitter.com/5kd44vqp9s	other investors are reducing bets on apple. but berkshire takes a bigger bite: $aapl $brka pic.twitter.com/5kd44vqp9s	0.4375	negative	-0.0625		2009-06-26	0	0	0	0	0	0	0.666667	11.3333	0	0	2	0	86.21	-0.495	0
2017-07-24	$vw before earnings.. i am not doing anything.. carrying only half position. we might see 125 or 145 from here. same with $dai. 55 or 65	$vw before earnings.. i am not doing anything.. carrying only half position. we might see 125 or 145 from here. same with $dai. 55 or 65	$vw before earnings.. i am not doing anything.. carrying only half position. we might see 125 or 145 from here. same with $dai. 55 or 65	0.430556	negative	-0.0555556		2009-06-27	0	0	0	0	0	0	0.666667	11.3333	0	0	2	0	86.21	0	0
2018-05-25	$ZYME has reached my $20 price target less than 6 months following initial coverage, translating into 140% in profits or 280% on an annualized basis. $AKAO $CELG $GSK $JNJ $LLY $MRKhttps://seekingalpha.com/article/4136047-zymeworks-protein-proficiency-discount?source=tweetÃ‚Â Ã¢â‚¬Â¦	$zyme has reached my $20 price target less than 6 months following initial coverage, translating into 140% in profits or 280% on an annualized basis. $akao $celg $gsk $jnj $lly $mrk	$zyme has reached my $20 price target less than 6 months following initial coverage, translating into 140% in profits or 280% on an annualized basis. $akao $celg $gsk $jnj $lly $mrk	0.0555556	negative	-0.0555556		2009-06-28	0	0	0	0	0	0	0.666667	11.3333	0	0	2	0	86.21	0	0
2015-09-24	Ã¢â‚¬Å“@JakeCatskill: $VW is the new $LEH.Ã¢â‚¬ï¿½<~ $VLKAY is prob more $BP than $LEH IMHO. BAD thoughÃ¢â‚¬Â¦ going to pull down $EWG GDP.	@jakecatskill: $vw is the new $leh.<~ $vlkay is prob more $bp than $leh imho. bad though going to pull down $ewg gdp.	@jakecatskill: $vw is the new $leh.<~ $vlkay is prob more $bp than $leh imho. bad though going to pull down $ewg gdp.	0.477525	negative	-0.054798		2009-06-29	0	0	0	0	0	0	0.666667	11.3333	0	0	2	0	88.7	2.49	0
2015-09-24	The irony of this $vw debacle is that they were immensely helped by a weak $EUR, which was largely aided by pain in Greece/southern Europe	the irony of this $vw debacle is that they were immensely helped by a weak $eur, which was largely aided by pain in greece/southern europe	the irony of this $vw debacle is that they were immensely helped by a weak $eur, which was largely aided by pain in greece/southern europe	0.684524	negative	-0.0535714		2009-06-30	0	0	0	0	0	0	0.666667	11.3333	0	0	2	0	90	1.3	0
2016-08-23	$VW had production halted due to supplier stopping supply! Apparently, agreement reached this morning. http://bloom.bg/2bapE3r	$vw had production halted due to supplier stopping supply! apparently, agreement reached this morning.	$vw had production halted due to supplier stopping supply! apparently, agreement reached this morning.	0.3625	negative	-0.053125		2009-07-01	0	0	0	0	0	0	0.666667	11.3333	0	0	2	0	90.49	0.49	0
2015-07-06	The coming rainstorm of PRs: $HD $VW $PG $FDX $NDE will feel like they will NEVER stop but they will, temporarilyhttps://twitter.com/StockSherlock/status/617882352363171840Ã‚Â Ã¢â‚¬Â¦ A few bears forget we climbed from .12cents to 11.72 shorted down to 2.25 & with executed growth perfectly capable of going OVER 11.72 $PLUG	the coming rainstorm of prs: $hd $vw $pg $fdx $nde will feel like they will never stop but they will, temporarily a few bears forget we climbed from .12cents to 11.72 shorted down to 2.25 & with executed growth perfectly capable of going over 11.72 $plug	the coming rainstorm of prs: $hd $vw $pg $fdx $nde will feel like they will never stop but they will, temporarily a few bears forget we climbed from .12cents to 11.72 shorted down to 2.25 & with executed growth perfectly capable of going over 11.72 $plug	0.262963	negative	-0.0518519		2009-07-02	0	0	0	0	0	0	0.666667	11.3333	0	0	2	0	89.384	-1.106	0
2015-09-22	$VW CEO Martin #Winterkorn set to resign on Friday; according to German news reports. Shares paring earlier loss of -21%, now down c. 18%.	$vw ceo martin #winterkorn set to resign on friday; according to german news reports. shares paring earlier loss of -21%, now down c. 18%.	$vw ceo martin #winterkorn set to resign on friday; according to german news reports. shares paring earlier loss of -21%, now down c. 18%.	0.262963	negative	-0.0518519		2009-07-03	0	0	0	0	0	0	0.666667	11.3333	0	0	2	0	89.384	0	0
2018-01-23	Johnson & Johnson tops Q4 EPS by 2c. $JNJ reports a big quarterly loss on $13.6 billion tax-related charge. Shares currently trade down -2.5%._x000D_ https://stocktwits.com/symbol/JNJÃ‚Â pic.twitter.com/5LzoUL8953	johnson & johnson tops q4 eps by 2c. $jnj reports a big quarterly loss on $13.6 billion tax-related charge. shares currently trade down -2.5%._x000D_	johnson & johnson tops q4 eps by 2c. $jnj reports a big quarterly loss on $13.6 billion tax-related charge. shares currently trade down -2.5%._x000D_	0.262963	negative	-0.0518519		2009-07-04	0	0	0	0	0	0	0.666667	11.3333	0	0	2	0	89.384	0	0
2018-09-07	How long until $GM $VW $TM announce cutbacks in production?	how long until $gm $vw $tm announce cutbacks in production?	how long until $gm $vw $tm announce cutbacks in production?	0.4	negative	-0.05		2009-07-05	0	0	0	0	0	0	0.666667	11.3333	0	0	2	0	89.384	0	0
2017-01-10	The Morning Risk Report: VW ExecutiveÃ¢â‚¬â„¢s Arrest Stirs Compliance Liability Concerns #Compliance #Fintech $VW http://blogs.wsj.com/riskandcompliance/2017/01/10/the-morning-risk-report-vw-executives-arrest-stirs-compliance-liability-concernsÃ‚Â Ã¢â‚¬Â¦	the morning risk report: vw executives arrest stirs compliance liability concerns #compliance #fintech $vw	the morning risk report: vw executives arrest stirs compliance liability concerns #compliance #fintech $vw	0	negative	-0.05		2009-07-06	0	0	0	0	0	0	0.666667	11.3333	0	0	2	0	88.475	-0.909	0
2017-01-10	The Morning Risk Report: VW ExecutiveÃ¢â‚¬â„¢s Arrest Stirs Compliance Liability Concerns #Compliance #Fintech $VW http://blogs.wsj.com/riskandcompliance/2017/01/10/the-morning-risk-report-vw-executives-arrest-stirs-compliance-liability-concernsÃ‚Â Ã¢â‚¬Â¦ #ResidÃ¢â‚¬Â¦	the morning risk report: vw executives arrest stirs compliance liability concerns #compliance #fintech $vw #resid	the morning risk report: vw executives arrest stirs compliance liability concerns #compliance #fintech $vw #resid	0	negative	-0.05		2009-07-07	0	0	0	0	0	0	0.666667	11.3333	0	0	2	0	87.2	-1.275	0
2017-01-10	$VW ExecutiveÃ¢â‚¬â„¢s Arrest Stirs #Compliance Liability Concerns_x000D_ http://blogs.wsj.com/riskandcompliance/2017/01/10/the-morning-risk-report-vw-executives-arrest-stirs-compliance-liability-concerns/Ã‚Â Ã¢â‚¬Â¦_x000D_ Our #Fintech VERIFIES your KYC data. Are you @ risk?pic.twitter.com/fARwsgBSdK	$vw executives arrest stirs #compliance liability concerns_x000D_ _x000D_ our #fintech verifies your kyc data. are you @ risk?pic.twitter.com/farwsgbsdk	$vw executives arrest stirs #compliance liability concerns_x000D_ _x000D_ our #fintech verifies your kyc data. are you @ risk?pic.twitter.com/farwsgbsdk	0	negative	-0.05		2009-07-08	0	0	0	0	0	0	0.666667	11.3333	0	0	2	0	87	-0.2	0
2016-02-22	$BMW 75,00 and $VW 105,00 Long	$bmw 75,00 and $vw 105,00 long	$bmw 75,00 and $vw 105,00 long	0.4	negative	-0.05		2009-07-09	0	0	0	0	0	0	0.666667	11.3333	0	0	2	0	85.6	-1.4	0
2015-09-23	$VW = Tip of the Icy Mountain, but the big boy in the Classroom._x000D_ ~#Automobile #Emissions~_x000D_ http://www.telegraph.co.uk/finance/newsbysector/industry/11883829/VW-is-now-in-mortal-danger-but-its-not-the-only-one.htmlÃ‚Â Ã¢â‚¬Â¦pic.twitter.com/yt3hCrnzIL	$vw = tip of the icy mountain, but the big boy in the classroom._x000D_ ~#automobile #emissions~_x000D_	$vw = tip of the icy mountain, but the big boy in the classroom._x000D_ ~#automobile #emissions~_x000D_	0.1	negative	-0.05		2009-07-10	0	0	0	0	0	0	0.666667	11.3333	0	0	2	0	85.125	-0.475	0
2017-12-10	How long until numero uno? 1. $BABA 2. $JNJ 3. $JPM 4. $XOM 5. $BAC 6. $WFC 7. $WMT 8. $BTC 8. $V 9. $PG 10. $CVX pic.twitter.com/jVuadMA6BR	how long until numero uno? 1. $baba 2. $jnj 3. $jpm 4. $xom 5. $bac 6. $wfc 7. $wmt 8. $btc 8. $v 9. $pg 10. $cvx pic.twitter.com/jvuadma6br	how long until numero uno? 1. $baba 2. $jnj 3. $jpm 4. $xom 5. $bac 6. $wfc 7. $wmt 8. $btc 8. $v 9. $pg 10. $cvx pic.twitter.com/jvuadma6br	0.4	negative	-0.05		2009-07-11	0	0	0	0	0	0	0.666667	11.3333	0	0	2	0	85.125	0	0
2017-01-04	$JNJ swing long odds http://tinyurl.com/bs7xgo9Ã‚Â pic.twitter.com/NDW7kta8x4	$jnj swing long odds	$jnj swing long odds	0.4	negative	-0.05		2009-07-12	0	0	0	0	0	0	0.666667	11.3333	0	0	2	0	85.125	0	0
2017-01-03	Long setups $JNJ $UTX $FIS $ZAYO $XOM $POP $BMY $INCY $ABBV_x000D_ http://finviz.com/screener.ashx?v=211&t=JNJ,UTX,FIS,ZAYO,XOM,PEP,BMY,INCY,ABBVÃ‚Â Ã¢â‚¬Â¦pic.twitter.com/feV3a6BWDg	long setups $jnj $utx $fis $zayo $xom $pop $bmy $incy $abbv_x000D_	long setups $jnj $utx $fis $zayo $xom $pop $bmy $incy $abbv_x000D_	0.4	negative	-0.05		2009-07-13	0	0	0	0	0	0	0.666667	11.3333	0	0	2	0	88.495	3.37	0
2016-10-14	expected beats next week - $PHM $HA $AAL $LVS $INTC $ISRG $ABCB $KMI $JNJ $SKX $AMD $TACO http://eps.sh/calÃ‚Â pic.twitter.com/htUamBa3Rc	expected beats next week - $phm $ha $aal $lvs $intc $isrg $abcb $kmi $jnj $skx $amd $taco	expected beats next week - $phm $ha $aal $lvs $intc $isrg $abcb $kmi $jnj $skx $amd $taco	0.2	negative	-0.05		2009-07-14	0	0	0	0	0	0	0.666667	11.3333	0	0	2	0	89.4	0.905	0
2014-06-20	What to do with a multibillion dollar research budget? @JNJInnovation casts a wide net http://bit.ly/1lG02drÃ‚Â $JNJ	what to do with a multibillion dollar research budget? @jnjinnovation casts a wide net $jnj	what to do with a multibillion dollar research budget? @jnjinnovation casts a wide net $jnj	0.2	negative	-0.05		2009-07-15	0	0	0	0	0	0	0.666667	11.3333	0	0	2	0	90.56	1.16	0
2013-02-22	Johnson & Johnson opens Boston Innovation Center, run by former director of MIT's cancer institute: http://www.boston.com/business/technology/innoeco/2013/02/johnson_johnson_opens_innovati.htmlÃ‚Â Ã¢â‚¬Â¦ $JNJ	johnson & johnson opens boston innovation center, run by former director of mit's cancer institute: $jnj	johnson & johnson opens boston innovation center, run by former director of mit's cancer institute: $jnj	0.05	negative	-0.05		2009-07-16	0	0	0	0	0	0	0.666667	11.3333	0	0	2	0	90.245	-0.315	0
2012-05-02	Long Opportunity: The Abbott Labs Split Strategy http://seekingalpha.com/article/544061-long-opportunity-the-abbott-labs-split-strategyÃ‚Â Ã¢â‚¬Â¦ $ABT $JNJ $BMY $MDT #Dividends #Investing @ReTweet_bot	long opportunity: the abbott labs split strategy $abt $jnj $bmy $mdt #dividends #investing @retweet_bot	long opportunity: the abbott labs split strategy $abt $jnj $bmy $mdt #dividends #investing @retweet_bot	0.4	negative	-0.05		2009-07-17	0	0	0	0	0	0	0.666667	11.3333	0	0	2	0	90.5	0.255	0
2010-01-07	Trading idea for Thu/enero/7 long $JNJ target 67.18 - 67.95 $$	trading idea for thu/enero/7 long $jnj target 67.18 - 67.95 $$	trading idea for thu/enero/7 long $jnj target 67.18 - 67.95 $$	0.4	negative	-0.05		2009-07-18	0	0	0	0	0	0	0.666667	11.3333	0	0	2	0	90.5	0	0
2013-07-31	Strange bedfellows: Warren Buffett & Keith Richards @ #BreakingBad premiere in NYC. #RollingStones $BRKa pic.twitter.com/1BBkKUpxnz	strange bedfellows: warren buffett & keith richards @ #breakingbad premiere in nyc. #rollingstones $brka pic.twitter.com/1bbkkupxnz	strange bedfellows: warren buffett & keith richards @ #breakingbad premiere in nyc. #rollingstones $brka pic.twitter.com/1bbkkupxnz	0.15	negative	-0.05		2009-07-19	0	0	0	0	0	0	0.666667	11.3333	0	0	2	0	90.5	0	0
2017-01-12	$VW Not once did they charge Chevron during the whole diesel issue with produce dirty diesel with higher levels of Sulfur, questioning EPA.	$vw not once did they charge chevron during the whole diesel issue with produce dirty diesel with higher levels of sulfur, questioning epa.	$vw not once did they charge chevron during the whole diesel issue with produce dirty diesel with higher levels of sulfur, questioning epa.	0.566667	negative	-0.05		2009-07-20	0	0	0	0	0	0	0.666667	11.3333	0	0	2	0	91.15	0.65	0
2015-11-12	Need moar VW cars, ASAP! $VW #OILhttps://twitter.com/Brenda_Kelly/status/664835429334704128Ã‚Â Ã¢â‚¬Â¦ *CRUDE OIL INVENTORIES ROSE 4.22 MLN BARRELS, EIA SAYS	need moar vw cars, asap! $vw #oil *crude oil inventories rose 4.22 mln barrels, eia says	need moar vw cars, asap! $vw #oil *crude oil inventories rose 4.22 mln barrels, eia says	0.975	negative	-0.05		2009-07-21	0	0	0	0	0	0	0.666667	11.3333	0	0	2	0	91.75	0.6	0
2017-12-27	$ONCS $MRK $JNJ J.P. Morgan sees a continuation of M&A in 2018. Companies need to stay on the cutting edge to survive. Thinking outside the box is essential. Hybrid companies like Oncosec fit that bill. Not just science fiction now. MRK+ONCS in 2018 = $$$$ https://www.jpmorgan.com/global/cib/2018-ma-outlookÃ‚Â Ã¢â‚¬Â¦	$oncs $mrk $jnj j.p. morgan sees a continuation of m&a in 2018. companies need to stay on the cutting edge to survive. thinking outside the box is essential. hybrid companies like oncosec fit that bill. not just science fiction now. mrk+oncs in 2018 = $$$$	$oncs $mrk $jnj j.p. morgan sees a continuation of m&a in 2018. companies need to stay on the cutting edge to survive. thinking outside the box is essential. hybrid companies like oncosec fit that bill. not just science fiction now. mrk+oncs in 2018 = $$$$	0.4125	negative	-0.05		2009-07-22	0	0	0	0	0	0	0.666667	11.3333	0	0	2	0	92	0.25	0
2016-01-19	$JNJ cutting 3,000 jobs and restructuring medical-device segment to save $800mn or more annually, will take $600mn charge in 4Q	$jnj cutting 3,000 jobs and restructuring medical-device segment to save $800mn or more annually, will take $600mn charge in 4q	$jnj cutting 3,000 jobs and restructuring medical-device segment to save $800mn or more annually, will take $600mn charge in 4q	0.7	negative	-0.05		2009-07-23	0	0	0	0	0	0	0.666667	11.3333	0	0	2	0	93.5	1.5	0
2015-11-01	Can we just get back to trashing $VW and move on from $VRX? Says the guy with nothing invested in the former and a little in the latter. Me.	can we just get back to trashing $vw and move on from $vrx? says the guy with nothing invested in the former and a little in the latter. me.	can we just get back to trashing $vw and move on from $vrx? says the guy with nothing invested in the former and a little in the latter. me.	0.125	negative	-0.046875		2009-07-24	0	0	0	0	0	0	0.666667	11.3333	0	0	2	0	95.3	1.8	0
2015-09-25	#Palladium which I have singled out since the short recommendation & bottoming process, is gaining a big lift due to $VW diesel disaster.	#palladium which i have singled out since the short recommendation & bottoming process, is gaining a big lift due to $vw diesel disaster.	#palladium which i have singled out since the short recommendation & bottoming process, is gaining a big lift due to $vw diesel disaster.	0.258333	negative	-0.0416667		2009-07-25	0	0	0	0	0	0	0.666667	11.3333	0	0	2	0	95.3	0	0
2015-09-22	$VW denies reports that CEO #Winterkorn to be fired on Friday; says "ridiculous". Report first carried by Germany's Tagesspiegel Newspaper	$vw denies reports that ceo #winterkorn to be fired on friday; says "ridiculous". report first carried by germany's tagesspiegel newspaper	$vw denies reports that ceo #winterkorn to be fired on friday; says "ridiculous". report first carried by germany's tagesspiegel newspaper	0.666667	negative	-0.0416667		2009-07-26	0	1	0	1	0	1	0.666667	12.3333	0	0	2	1	95.3	0	0
2016-09-12	$GERN $JNJ Per Q2 transcript seems no disclosure except for significant trial mod or essentially bad news pic.twitter.com/g3ifxJpOY5	$gern $jnj per q2 transcript seems no disclosure except for significant trial mod or essentially bad news pic.twitter.com/g3ifxjpoy5	$gern $jnj per q2 transcript seems no disclosure except for significant trial mod or essentially bad news pic.twitter.com/g3ifxjpoy5	0.647222	negative	-0.0416667		2009-07-27	0	0	0	0	0	0	0.666667	12.3333	0	0	2	0	95.7	0.4	0
2017-11-14	$JNJ to offer sale of 18.4M shares (entire stake) - no new shares from $ACHN	$jnj to offer sale of 18.4m shares (entire stake) - no new shares from $achn	$jnj to offer sale of 18.4m shares (entire stake) - no new shares from $achn	0.539773	negative	-0.0340909		2009-07-28	0	0	0	0	0	0	0.666667	12.3333	0	0	2	0	95.397	-0.303	0
2017-05-17	$vw langer atem gefragt. Long and deep breath needed here. Long.	$vw langer atem gefragt. long and deep breath needed here. long.	$vw langer atem gefragt. long and deep breath needed here. long.	0.4	negative	-0.0333333		2009-07-29	0	0	0	0	0	0	0.666667	12.3333	0	0	2	0	95.25	-0.147	0
2016-04-22	A car typically consists of 30,000 parts these days. One of them costs $VW Ã¢â€šÂ¬16 Billion so far. https://twitter.com/business/status/723498101454036992Ã‚Â Ã¢â‚¬Â¦ BREAKING: Volkswagen raises provisions for emissions scandal to Ã¢â€šÂ¬16 billion ($18 billion) http://bloom.bg/1VLzM2NÃ‚Â pic.twitter.com/p8V3QnFvXi	a car typically consists of 30,000 parts these days. one of them costs $vw 16 billion so far. breaking: volkswagen raises provisions for emissions scandal to 16 billion ($18 billion) pic.twitter.com/p8v3qnfvxi	a car typically consists of 30,000 parts these days. one of them costs $vw 16 billion so far. breaking: volkswagen raises provisions for emissions scandal to 16 billion ($18 billion) pic.twitter.com/p8v3qnfvxi	0.75	negative	-0.0333333		2009-07-30	0	0	0	0	0	0	0.666667	12.3333	0	0	2	0	96.795	1.545	0
2018-01-26	$PDXP $CHIT Due Diligence shows these two companies have acquired over 200million in assets and not stated on balance sheet. Low float, undervalued and low volume. Purchase now while prices are low._x000D_ $SPY $GE $JNJ $FNMA $AKAO $SRMX $DRGN $DIA $DIS $GDX $VIX $VXX $SANP $AMZN $AAPL	$pdxp $chit due diligence shows these two companies have acquired over 200million in assets and not stated on balance sheet. low float, undervalued and low volume. purchase now while prices are low._x000D_ $spy $ge $jnj $fnma $akao $srmx $drgn $dia $dis $gdx $vix $vxx $sanp $amzn $aapl	$pdxp $chit due diligence shows these two companies have acquired over 200million in assets and not stated on balance sheet. low float, undervalued and low volume. purchase now while prices are low._x000D_ $spy $ge $jnj $fnma $akao $srmx $drgn $dia $dis $gdx $vix $vxx $sanp $amzn $aapl	0.31875	negative	-0.03125		2009-07-31	0	0	0	0	0	0	0.666667	12.3333	0	0	2	0	97	0.205	0
2017-02-08	$VW 's new magnetic pulse self-driving vehicle the ladybug, also nkicknamed the Keister Saucer, is a single person sit down magnetic hit. pic.twitter.com/UWFHZuftv7	$vw 's new magnetic pulse self-driving vehicle the ladybug, also nkicknamed the keister saucer, is a single person sit down magnetic hit. pic.twitter.com/uwfhzuftv7	$vw 's new magnetic pulse self-driving vehicle the ladybug, also nkicknamed the keister saucer, is a single person sit down magnetic hit. pic.twitter.com/uwfhzuftv7	0.31924	negative	-0.0302068		2009-08-01	0	0	0	0	0	0	0.666667	12.3333	0	0	2	0	97	0	0
2018-03-20	$VW CDS widen the most since last July on Tuesday, reach their widest level since late October!!!_x000D_ But then you expand the chart to 5Y for a bit of perspective...	$vw cds widen the most since last july on tuesday, reach their widest level since late october!!!_x000D_ but then you expand the chart to 5y for a bit of perspective...	$vw cds widen the most since last july on tuesday, reach their widest level since late october!!!_x000D_ but then you expand the chart to 5y for a bit of perspective...	0.388889	negative	-0.0286458		2009-08-02	0	0	0	0	0	0	0.666667	12.3333	0	0	2	0	97	0	0
2014-11-27	$GM $VW A little number to remind the world of reality..China will be adding 24 Million new drivers this tear. And yes, they run on Gas	$gm $vw a little number to remind the world of reality..china will be adding 24 million new drivers this tear. and yes, they run on gas	$gm $vw a little number to remind the world of reality..china will be adding 24 million new drivers this tear. and yes, they run on gas	0.477273	negative	-0.0255682		2009-08-03	0	0	0	0	0	0	0.666667	12.3333	0	0	2	0	100	3	0
2017-10-26	$vw tomorrow we will know either 150e+ or range bound 135- 145e for the next 2 months. 2 years after the diesel fiasco. VW remains no1. long	$vw tomorrow we will know either 150e+ or range bound 135- 145e for the next 2 months. 2 years after the diesel fiasco. vw remains no1. long	$vw tomorrow we will know either 150e+ or range bound 135- 145e for the next 2 months. 2 years after the diesel fiasco. vw remains no1. long	0.2	negative	-0.025		2009-08-04	0	0	0	0	0	0	0.666667	12.3333	0	0	2	0	100.31	0.31	0
2017-04-27	Xarelto $BAYN $JNJ explains flat US sales, $BAYN explains as accounting difference from $JNJ , says $BAYN Xarelto volumes are up	xarelto $bayn $jnj explains flat us sales, $bayn explains as accounting difference from $jnj , says $bayn xarelto volumes are up	xarelto $bayn $jnj explains flat us sales, $bayn explains as accounting difference from $jnj , says $bayn xarelto volumes are up	0.125	negative	-0.025		2009-08-05	0.375	1	0	1	0	1	0.666667	13.3333	0	0	2	1	104.8	4.49	0.375
2014-09-20	Somebody long term bullish $CLVS Ã‚Â» RT @BiotechMoney18: $CLVS $OMED $JNJ $AZN $ECYT $GSK bios to watch next wk #ESMO14pic.twitter.com/JuTQqK0yAB	somebody long term bullish $clvs rt @biotechmoney18: $clvs $omed $jnj $azn $ecyt $gsk bios to watch next wk #esmo14pic.twitter.com/jutqqk0yab	somebody long term bullish $clvs rt @biotechmoney18: $clvs $omed $jnj $azn $ecyt $gsk bios to watch next wk #esmo14pic.twitter.com/jutqqk0yab	0.2	negative	-0.025		2009-08-06	0	0	0	0	0	0	0.666667	13.3333	0	0	2	0	106.95	2.15	0
2018-08-26	That's my interpretation as well. Be careful Charlie this is catnip for $TSLA shorts. _x000D_ It's clear $VW, other automakers and big oil wanted a piece of the future and @elonmusk said FU.pic.twitter.com/1diOW7Sov8	that's my interpretation as well. be careful charlie this is catnip for $tsla shorts. _x000D_ it's clear $vw, other automakers and big oil wanted a piece of the future and @elonmusk said fu.pic.twitter.com/1diow7sov8	that's my interpretation as well. be careful charlie this is catnip for $tsla shorts. _x000D_ it's clear $vw, other automakers and big oil wanted a piece of the future and @elonmusk said fu.pic.twitter.com/1diow7sov8	0.396667	negative	-0.025		2009-08-07	0	0	0	0	0	0	0.666667	13.3333	0	0	2	0	108.1	1.15	0
2017-08-12	M&A Deals from 2017 -can this list really stay this small $DERM $ARIA I see no $MRK $AMGN $GILD $NVS $JNJ $NVS $BMY ETC all who needs topic.twitter.com/Df5oOA71cM	m&a deals from 2017 -can this list really stay this small $derm $aria i see no $mrk $amgn $gild $nvs $jnj $nvs $bmy etc all who needs topic.twitter.com/df5ooa71cm	m&a deals from 2017 -can this list really stay this small $derm $aria i see no $mrk $amgn $gild $nvs $jnj $nvs $bmy etc all who needs topic.twitter.com/df5ooa71cm	0.3	negative	-0.025		2009-08-08	0	0	0	0	0	0	0.666667	13.3333	0	0	2	0	108.1	0	0
2015-09-22	Corcelli's 30 Second Mkt Update NEGATIVE NEWS $baba $vw $oil POSITIVE NEWS $yinn $p $gild $crm $vxx @outsizedreturnpic.twitter.com/WynkdqQh1X	corcelli's 30 second mkt update negative news $baba $vw $oil positive news $yinn $p $gild $crm $vxx @outsizedreturnpic.twitter.com/wynkdqqh1x	corcelli's 30 second mkt update negative news $baba $vw $oil positive news $yinn $p $gild $crm $vxx @outsizedreturnpic.twitter.com/wynkdqqh1x	0.315152	negative	-0.0242424		2009-08-09	0	0	0	0	0	0	0.666667	13.3333	0	0	2	0	108.1	0	0
2018-10-26	SCOOP: Ã¢ï¿½Â¦@FordÃ¢ï¿½Â© Says Talks With @VW Are Freewheeling to Reverse Fortunes Ã¢â‚¬ËœWeÃ¢â‚¬â„¢re having a very broad set of discussions about how we can help each otherÃ¢â‚¬â„¢ $F $VW https://www.bloomberg.com/news/articles/2018-10-26/ford-says-talks-with-vw-are-freewheeling-to-reverse-fortunesÃ‚Â Ã¢â‚¬Â¦	scoop: @ford says talks with @vw are freewheeling to reverse fortunes were having a very broad set of discussions about how we can help each other $f $vw	scoop: @ford says talks with @vw are freewheeling to reverse fortunes were having a very broad set of discussions about how we can help each other $f $vw	0.390625	negative	-0.021875		2009-08-10	0	0	0	0	0	0	0.666667	13.3333	0	0	2	0	104	-4.1	0
2015-09-21	So what if $vw is down >20%? Why aren't people talking about how much value owners are losing. As a lifelong v-dub fan, I'm sorely pissed.	so what if $vw is down >20%? why aren't people talking about how much value owners are losing. as a lifelong v-dub fan, i'm sorely pissed.	so what if $vw is down >20%? why aren't people talking about how much value owners are losing. as a lifelong v-dub fan, i'm sorely pissed.	0.362963	negative	-0.0185185		2009-08-11	0	0	0	0	0	0	0.666667	13.3333	0	0	2	0	100.9	-3.1	0
2018-05-31	"The kid in me is going ape shit by what we are seeing in the charger and particularly in the motor drive unit." Your move $GM $VW https://twitter.com/evtv/status/1000822355525029891Ã‚Â Ã¢â‚¬Â¦ http://evtv.me/2018/05/tesla-model-3-gone-battshit/Ã‚Â Ã¢â‚¬Â¦	"the kid in me is going ape shit by what we are seeing in the charger and particularly in the motor drive unit." your move $gm $vw	"the kid in me is going ape shit by what we are seeing in the charger and particularly in the motor drive unit." your move $gm $vw	0.566667	negative	-0.0166667		2009-08-12	0	0	0	0	0	0	0.666667	13.3333	0	0	2	0	101	0.1	0
2018-11-14	$NFLX...tips to those holding and hoping...when your big name company gets news coverage for something that's potentially bad...look to short...make money from the ones that are scared, not hope and see your long gains tank. Examples.. $VW emissions scandal $CMG outbreakpic.twitter.com/tgZGPBMLrm	$nflx...tips to those holding and hoping...when your big name company gets news coverage for something that's potentially bad...look to short...make money from the ones that are scared, not hope and see your long gains tank. examples.. $vw emissions scandal $cmg outbreakpic.twitter.com/tgzgpbmlrm	$nflx...tips to those holding and hoping...when your big name company gets news coverage for something that's potentially bad...look to short...make money from the ones that are scared, not hope and see your long gains tank. examples.. $vw emissions scandal $cmg outbreakpic.twitter.com/tgzgpbmlrm	0.5	negative	-0.0166667		2009-08-13	0	0	0	0	0	0	0.666667	13.3333	0	0	2	0	102.15	1.15	0
2015-09-23	Would take some guts to go long $VW. "Scandal-driven stock collapses usually mean-revert higher": http://fw.to/ORVoCWi	would take some guts to go long $vw. "scandal-driven stock collapses usually mean-revert higher":	would take some guts to go long $vw. "scandal-driven stock collapses usually mean-revert higher":	0.383333	negative	-0.0166667		2009-08-14	0	0	0	0	0	0	0.666667	13.3333	0	0	2	0	101.4	-0.75	0
2015-09-24	Lots of bad corp news despite generally strong macro data. $CAT having trouble. $VW scandal huge. Shows indv co ops drive their stocks.	lots of bad corp news despite generally strong macro data. $cat having trouble. $vw scandal huge. shows indv co ops drive their stocks.	lots of bad corp news despite generally strong macro data. $cat having trouble. $vw scandal huge. shows indv co ops drive their stocks.	0.625	negative	-0.0166667		2009-08-15	0	0	0	0	0	0	0.666667	13.3333	0	0	2	0	101.4	0	0
2015-04-13	No major companies reporting tonight but tomorrow sees $JPM, $JNJ, $WFC and $INTC all report earnings. Big day	no major companies reporting tonight but tomorrow sees $jpm, $jnj, $wfc and $intc all report earnings. big day	no major companies reporting tonight but tomorrow sees $jpm, $jnj, $wfc and $intc all report earnings. big day	0.3	negative	-0.015625		2009-08-16	0	0	0	0	0	0	0.666667	13.3333	0	0	2	0	101.4	0	0
2017-11-14	$HALO _x000D_ #Enhanze Collaborations_x000D_ 1. Recurring mid single digit royalties on net sales_x000D_ 2. Milestones on approvals of Subcutaneous formulation:_x000D_ $456 $RHHBY (9)_x000D_ $510M $PFE (6)_x000D_ $565M $JNJ (5)_x000D_ $1,170M $ABBV (9)_x000D_ $800M $LLY (5)_x000D_ $1,760M $BMY (11)_x000D_ $5.2B in total (45 possible SC indications)	$halo _x000D_ #enhanze collaborations_x000D_ 1. recurring mid single digit royalties on net sales_x000D_ 2. milestones on approvals of subcutaneous formulation:_x000D_ $456 $rhhby (9)_x000D_ $510m $pfe (6)_x000D_ $565m $jnj (5)_x000D_ $1,170m $abbv (9)_x000D_ $800m $lly (5)_x000D_ $1,760m $bmy (11)_x000D_ $5.2b in total (45 possible sc indications)	$halo _x000D_ #enhanze collaborations_x000D_ 1. recurring mid single digit royalties on net sales_x000D_ 2. milestones on approvals of subcutaneous formulation:_x000D_ $456 $rhhby (9)_x000D_ $510m $pfe (6)_x000D_ $565m $jnj (5)_x000D_ $1,170m $abbv (9)_x000D_ $800m $lly (5)_x000D_ $1,760m $bmy (11)_x000D_ $5.2b in total (45 possible sc indications)	0.392857	negative	-0.0142857		2009-08-17	0	0	0	0	0	0	0.666667	13.3333	0	0	2	0	99	-2.4	0
2018-06-19	In Europe $VW stands out on downside on double whammy of 1. wariness #Trump could go ahead with #tariffs on European carmakers as threatened in May 2. Arrest of #Audi CEO Stadler. Interim boss named. Non-vtg shrs dn 4% nr 3mth low ^KO	in europe $vw stands out on downside on double whammy of 1. wariness #trump could go ahead with #tariffs on european carmakers as threatened in may 2. arrest of #audi ceo stadler. interim boss named. non-vtg shrs dn 4% nr 3mth low ^ko	in europe $vw stands out on downside on double whammy of 1. wariness #trump could go ahead with #tariffs on european carmakers as threatened in may 2. arrest of #audi ceo stadler. interim boss named. non-vtg shrs dn 4% nr 3mth low ^ko	0.075	negative	-0.0125		2009-08-18	0	0	0	0	0	0	0.666667	13.3333	0	0	2	0	100.94	1.94	0
2018-11-15	United Therapeutics expands pulmonary hypertension portfolio, picks up ralinepag from Arena Pharmaceuticals. We forecast a launch in 2023, offers QD dosing vs $JNJ Uptravi (selexipag). Adds to $UTHR other oral prostacyclin, Orenitram (treprostinil). $ARNA #PAHpic.twitter.com/JGTAF5NMsQ	united therapeutics expands pulmonary hypertension portfolio, picks up ralinepag from arena pharmaceuticals. we forecast a launch in 2023, offers qd dosing vs $jnj uptravi (selexipag). adds to $uthr other oral prostacyclin, orenitram (treprostinil). $arna #pahpic.twitter.com/jgtaf5nmsq	united therapeutics expands pulmonary hypertension portfolio, picks up ralinepag from arena pharmaceuticals. we forecast a launch in 2023, offers qd dosing vs $jnj uptravi (selexipag). adds to $uthr other oral prostacyclin, orenitram (treprostinil). $arna #pahpic.twitter.com/jgtaf5nmsq	0.1875	negative	-0.0125		2009-08-19	0	0	0	0	0	0	0.666667	13.3333	0	0	2	0	100.1	-0.84	0
2016-11-16	$VW still a moveable feast of bad news. Latest: U.S. class action filed on #Audi. Stock has barely moved this week, -55% since March 2015	$vw still a moveable feast of bad news. latest: you.s. class action filed on #audi. stock has barely moved this week, -55% since march 2015	$vw still a moveable feast of bad news. latest: you.s. class action filed on #audi. stock has barely moved this week, -55% since march 2015	0.441667	negative	-0.0125		2009-08-20	0	0	0	0	0	0	0.666667	13.3333	0	0	2	0	100	-0.1	0
2018-03-14	Auto giant sees few years of 'severe challenges' for main brand_x000D_ $VW $VOW #automotive $DAX #ElectricCars #Volkswagen #CO2 #WTLP_x000D_ https://breakingthenews.net/vw-warns-of-surging-costs-leans-on-suvs/news/details/42556896Ã‚Â Ã¢â‚¬Â¦	auto giant sees few years of 'severe challenges' for main brand_x000D_ $vw $vow #automotive $dax #electriccars #volkswagen #co2 #wtlp_x000D_	auto giant sees few years of 'severe challenges' for main brand_x000D_ $vw $vow #automotive $dax #electriccars #volkswagen #co2 #wtlp_x000D_	0.477778	negative	-0.0111111		2009-08-21	0	0	0	0	0	0	0.666667	13.3333	0	0	2	0	101.4	1.4	0
2015-02-26	[new] Longform links: Graham-and-Doddsville revisited, shaking up car rentals and dumbing things down. http://stks.co/a1mnfÃ‚Â $TGT $GS $BRKA	[new] longform links: graham-and-doddsville revisited, shaking up car rentals and dumbing things down. $tgt $gs $brka	[new] longform links: graham-and-doddsville revisited, shaking up car rentals and dumbing things down. $tgt $gs $brka	0.371717	negative	-0.00959596		2009-08-22	0	0	0	0	0	0	0.666667	13.3333	0	0	2	0	101.4	0	0
2015-04-28	Porsche-Piech Clan Rift Sets Up Scramble to Fill VW Vacuum http://bloom.bg/1b7LEXKÃ‚Â via @business $VW	porsche-piech clan rift sets up scramble to fill vw vacuum via @business $vw	porsche-piech clan rift sets up scramble to fill vw vacuum via @business $vw	0	negative	-0.00833333		2009-08-23	0	0	0	0	0	0	0.666667	13.3333	0	0	2	0	101.4	0	0
2015-12-02	$VW new car registration in #Germany down by 2%, 2nd drop in a row. #Volkswagen #dieselgate	$vw new car registration in #germany down by 2%, 2nd drop in a row. #volkswagen #dieselgate	$vw new car registration in #germany down by 2%, 2nd drop in a row. #volkswagen #dieselgate	0.247811	negative	-0.00639731		2009-08-24	0	0	0	0	0	0	0.666667	13.3333	0	0	2	0	100.9	-0.5	0
2016-04-25	After a tough 2015, Warren Buffett is back in a familiar position: Beating the market. http://cnnmon.ie/24fKzE8Ã‚Â $BRKA pic.twitter.com/8YshAZwqnd	after a tough 2015, warren buffett is back in a familiar position: beating the market. $brka pic.twitter.com/8yshazwqnd	after a tough 2015, warren buffett is back in a familiar position: beating the market. $brka pic.twitter.com/8yshazwqnd	0.444444	negative	-0.00462963		2009-08-25	0	0	0	0	0	0	0.666667	13.3333	0	0	2	0	101.15	0.25	0
2017-01-11	Volkswagen pleads guilty in emissions scandal. Will pay $2.8 billion criminal fine (no jail time) along with a $1.5 billion civil fine. $VW	volkswagen pleads guilty in emissions scandal. will pay $2.8 billion criminal fine (no jail time) along with a $1.5 billion civil fine. $vw	volkswagen pleads guilty in emissions scandal. will pay $2.8 billion criminal fine (no jail time) along with a $1.5 billion civil fine. $vw	0.51	negative	-0.00333333		2009-08-26	0	0	0	0	0	0	0.666667	13.3333	0	0	2	0	100.388	-0.762	0
2018-12-14	This is exactly why GRIZZLE believes the S&P 500 is busted:_x000D_ J&J ( $JNJ) is down -7% today on the back of news stating they KNEW for decades that asbestos was in their baby powder! _x000D_ Let's contextualize this: that's $30B wiped out, roughly the size of the cannabis sector...	this is exactly why grizzle believes the s&p 500 is busted:_x000D_ j&j ( $jnj) is down -7% today on the back of news stating they knew for decades that asbestos was in their baby powder! _x000D_ let's contextualize this: that's $30b wiped out, roughly the size of the cannabis sector...	this is exactly why grizzle believes the s&p 500 is busted:_x000D_ j&j ( $jnj) is down -7% today on the back of news stating they knew for decades that asbestos was in their baby powder! _x000D_ let's contextualize this: that's $30b wiped out, roughly the size of the cannabis sector...	0.234722	negative	-0.00138889		2009-08-27	0	0	0	0	0	0	0.666667	13.3333	0	0	2	0	99.7	-0.688	0
2013-01-18	$DJIA joins $SPX, closes at a 5-year high today. 5 Dow stocks close at new (at least) 52-wk highs: $HD, $JNJ, $MMM, $TRV, $UTX	$djia joins $spx, closes at a 5-year high today. 5 dow stocks close at new (at least) 52-wk highs: $hd, $jnj, $mmm, $trv, $utx	$djia joins $spx, closes at a 5-year high today. 5 dow stocks close at new (at least) 52-wk highs: $hd, $jnj, $mmm, $trv, $utx	0.464848	negative	-0.00121212		2009-08-28	0	0	0	0	0	0	0.666667	13.3333	0	0	2	0	100.4	0.7	0
2016-01-06	@QuoththeRavenSA yup. happens each month round options expiry_x000D_ u'd think @SEC would tune in. but no - skinimax moar fun_x000D_ $hlf $vrx $brka $gs	@quoththeravensa yup. happens each month round options expiry_x000D_ you'd think @sec would tune in. but no - skinimax moar fun_x000D_ $hlf $vrx $brka $gs	@quoththeravensa yup. happens each month round options expiry_x000D_ you'd think @sec would tune in. but no - skinimax moar fun_x000D_ $hlf $vrx $brka $gs	0.4	negative	-1.85037e-17		2009-08-29	0	0	0	0	0	0	0.666667	13.3333	0	0	2	0	100.4	0	0
2018-11-12	I wouldn't be surprised to hear that orders for $VW's Ã¢â€šÂ¬ tranches are coming thick and fast pic.twitter.com/QNdUaSlgUR	i wouldn't be surprised to hear that orders for $vw's tranches are coming thick and fast pic.twitter.com/qnduaslgur	i wouldn't be surprised to hear that orders for $vw's tranches are coming thick and fast pic.twitter.com/qnduaslgur	0.658333	negative	-9.25186e-18		2009-08-30	0	0	0	0	0	0	0.666667	13.3333	0	0	2	0	100.4	0	0
2019-01-11	Volkswagen: Jan-Dec Group Deliveries Up 0.9 Pct At 10.8 Mln Vehicles $VW	volkswagen: jan-dec group deliveries up 0.9 pct at 10.8 mln vehicles $vw	volkswagen: jan-dec group deliveries up 0.9 pct at 10.8 mln vehicles $vw	0	positive	0		2009-08-31	0	0	0	0	0	0	0.666667	13.3333	0	0	2	0	100.85	0.45	0
2019-01-08	Key European Broker Upgrades/Downgrades This Morning: $VW _x000D_ Vodafone : RBC goes from outperformance to underperformance with a target of 260 to 125 GBp._x000D_ Volkswagen : Jefferies lowered its target by 200 to 180 euros by remaining a buyer._x000D_ https://www.zonebourse.com/actualite-bourse/Avis-d-analystes-du-jour-Peugeot-Bouygues-Nexans-Schneider-SMCP-Daimler-Ahold---27835757/Ã‚Â Ã¢â‚¬…	key european broker upgrades/downgrades this morning: $vw _x000D_ vodafone : rbc goes from outperformance to underperformance with a target of 260 to 125 gbp._x000D_ volkswagen : jefferies lowered its target by 200 to 180 euros by remaining a buyer._x000D_	key european broker upgrades/downgrades this morning: $vw _x000D_ vodafone : rbc goes from outperformance to underperformance with a target of 260 to 125 gbp._x000D_ volkswagen : jefferies lowered its target by 200 to 180 euros by remaining a buyer._x000D_	0.5	positive	0		2009-09-01	0	0	0	0	0	0	0.666667	13.3333	0	0	2	0	98.6	-2.25	0
2019-01-03	$vw $dai volkswagen & daimler - have a feeling these are bottoming out here!	$vw $dai volkswagen & daimler - have a feeling these are bottoming out here!	$vw $dai volkswagen & daimler - have a feeling these are bottoming out here!	0	positive	0		2009-09-02	0	0	0	0	0	0	0.666667	13.3333	0	0	2	0	98.2	-0.4	0
2018-12-11	Chinese Vice Premier Liu said Beijing would reduce auto tariff in Monday call with Ambassador Lighthizer, Treasury Secretary Mnuchin https://www.wsj.com/articles/china-agrees-to-reduce-tariffs-on-u-s-autos-11544548658Ã‚Â Ã¢â‚¬Â¦ via @WSJ $F $FCAU $GM $BMW $Daimler $VW	chinese vice premier liu said beijing would reduce auto tariff in monday call with ambassador lighthizer, treasury secretary mnuchin via @wsj $f $fcau $gm $bmw $daimler $vw	chinese vice premier liu said beijing would reduce auto tariff in monday call with ambassador lighthizer, treasury secretary mnuchin via @wsj $f $fcau $gm $bmw $daimler $vw	0	positive	0		2009-09-03	0	0	0	0	0	0	0.666667	13.3333	0	0	2	0	97.85	-0.35	0
2018-12-04	KUDLOW: AUTO TARIFF AGREEMENT 'COMING,' 'HASNT BEEN SEALED' YET $TSLA $GM $F $VW https://www.stockme.info/newsitem/5c06840f1e7bf93424940d02Ã‚Â Ã¢â‚¬Â¦	kudlow: auto tariff agreement 'coming,' 'hasnt been sealed' yet $tsla $gm $f $vw	kudlow: auto tariff agreement 'coming,' 'hasnt been sealed' yet $tsla $gm $f $vw	0	positive	0		2009-09-04	0	0	0	0	0	0	0.666667	13.3333	0	0	2	0	98	0.15	0
2018-12-04	ROSS: GOAL IS TO INCREASE GERMAN AUTO PRODUCTION IN U.S. $GM $VW $TSLA $F	ross: goal is to increase german auto production in you.s. $gm $vw $tsla $f	ross: goal is to increase german auto production in you.s. $gm $vw $tsla $f	0	positive	0		2009-09-05	0	0	0	0	0	0	0.666667	13.3333	0	0	2	0	98	0	0
2018-12-03	wellÃ¢â‚¬Â¦that sounds a bit different *MNUCHIN SAYS CARS DISCUSSED IN MEETING WITH CHINA $F $FCAU $GM $BMW.DE $VW $DAI.DEhttps://twitter.com/realDonaldTrump/status/1069441198157455360Ã‚Â Ã¢â‚¬Â¦ China has agreed to reduce and remove tariffs on cars coming into China from the U.S. Currently the tariff is 40%.	wellthat sounds a bit different *mnuchin says cars discussed in meeting with china $f $fcau $gm $bmw.de $vw $dai.de china has agreed to reduce and remove tariffs on cars coming into china from the you.s. currently the tariff is 40%.	wellthat sounds a bit different *mnuchin says cars discussed in meeting with china $f $fcau $gm $bmw.de $vw $dai.de china has agreed to reduce and remove tariffs on cars coming into china from the you.s. currently the tariff is 40%.	0.5	positive	0		2009-09-06	0	0	0	0	0	0	0.666667	13.3333	0	0	2	0	98	0	0
2018-11-29	German car bosses finalizing White House meeting next week https://reut.rs/2FXJIWSÃ‚Â $BMW $VW $Daimler	german car bosses finalizing white house meeting next week $bmw $vw $daimler	german car bosses finalizing white house meeting next week $bmw $vw $daimler	0	positive	0		2009-09-07	0	0	0	0	0	0	0.666667	13.3333	0	0	2	0	98	0	0
2018-11-29	VW plans to boost e-car production in North America _x000D_ $VW #ElectricVehicle #ElectricVehicles #electriccars _x000D_ https://breakingthenews.net/vw-plans-to-boost-e-car-production-in-n-america/news/details/45899324Ã‚Â Ã¢â‚¬Â¦	vw plans to boost e-car production in north america _x000D_ $vw #electricvehicle #electricvehicles #electriccars _x000D_	vw plans to boost e-car production in north america _x000D_ $vw #electricvehicle #electricvehicles #electriccars _x000D_	0	positive	0		2009-09-08	0	0	0	0	0	0	0.666667	13.3333	0	0	2	0	97.56	-0.44	0
2018-11-20	WHITE HOUSE SAID TO INVITE GERMAN AUTO CEOS FOR TALKS, PLANS TALKS AFTER NOV. 22 $VW $GM $TSLA $F #AUTO	white house said to invite german auto ceos for talks, plans talks after nov. 22 $vw $gm $tsla $f #auto	white house said to invite german auto ceos for talks, plans talks after nov. 22 $vw $gm $tsla $f #auto	0	positive	0		2009-09-09	0	0	0	0	0	0	0.666667	13.3333	0	0	2	0	98.4	0.84	0
2018-11-13	Volkswagen will make 50 million electric cars Ã¢â‚¬â€ $TSLA $VW https://qz.com/1460673/volkswagen-will-make-50-million-electric-cars/Ã‚Â Ã¢â‚¬Â¦	volkswagen will make 50 million electric cars $tsla $vw	volkswagen will make 50 million electric cars $tsla $vw	0	positive	0		2009-09-10	0	0	0	0	0	0	0.666667	13.3333	0	0	2	0	99.09	0.69	0
2018-11-12	Volkswagen: Have Taken Back Or Repaired Almost 90Pct Of Cars Affected By Diesel Issues Ã¢â‚¬â€œ AutomobilWoche $VW_x000D_ -Will Offer Cheaper Electric Vehicles Than Tesla, Will Have Big Scale Effects	volkswagen: have taken back or repaired almost 90pct of cars affected by diesel issues automobilwoche $vw_x000D_ -will offer cheaper electric vehicles than tesla, will have big scale effects	volkswagen: have taken back or repaired almost 90pct of cars affected by diesel issues automobilwoche $vw_x000D_ -will offer cheaper electric vehicles than tesla, will have big scale effects	0.05	positive	0		2009-09-11	0	0	0	0	0	0	0.666667	13.3333	0	0	2	0	99	-0.09	0
2018-10-30	VW CFO: October Sales Still To Be Impacted By Emission Tests $VW	vw cfo: october sales still to be impacted by emission tests $vw	vw cfo: october sales still to be impacted by emission tests $vw	0	positive	0		2009-09-12	0	0	0	0	0	0	0.666667	13.3333	0	0	2	0	99	0	0
2018-10-30	VW CFO: Deliveries Should Pick Up In November, December $VW	vw cfo: deliveries should pick up in november, december $vw	vw cfo: deliveries should pick up in november, december $vw	0	positive	0		2009-09-13	0	0	0	0	0	0	0.666667	13.3333	0	0	2	0	99	0	0
2018-10-16	$VW is copying $TSLA sale model without dealers. What do you say to that you Shorties?https://www.fleeteurope.com/en/manufacturers/belgium/news/soon-you-can-buy-vw-online-belgiumÃ‚Â Ã¢â‚¬Â¦	$vw is copying $tsla sale model without dealers. what do you say to that you shorties?	$vw is copying $tsla sale model without dealers. what do you say to that you shorties?	0	positive	0		2009-09-14	0	0	0	0	0	0	0.666667	13.3333	0	0	2	0	98.75	-0.25	0
2018-10-16	VW Brand Sales Chief: Sees Delivery Process Normalized By 4Q $VW_x000D_ -WLTP Process Is Not Affecting Car Demand	vw brand sales chief: sees delivery process normalized by 4q $vw_x000D_ -wltp process is not affecting car demand	vw brand sales chief: sees delivery process normalized by 4q $vw_x000D_ -wltp process is not affecting car demand	0	positive	0		2009-09-15	0	0	0	0	0	0	0.666667	13.3333	0	0	2	0	100	1.25	0
2018-10-15	$vw $vow volkswagen considering possible floating part of porsche which is estimated a value of 60-70 bill euros alone. That would be the current entire market cap of the VW group that has 12 brands in total alone! Puts things into perpective of how undervalued VW group realy is!	$vw $vow volkswagen considering possible floating part of porsche which is estimated a value of 60-70 bill euros alone. that would be the current entire market cap of the vw group that has 12 brands in total alone! puts things into perpective of how undervalued vw group realy is!	$vw $vow volkswagen considering possible floating part of porsche which is estimated a value of 60-70 bill euros alone. that would be the current entire market cap of the vw group that has 12 brands in total alone! puts things into perpective of how undervalued vw group realy is!	0.69375	positive	0		2009-09-16	0	1	0	1	0	1	0.666667	14.3333	0	0	2	1	103	3	0
2018-09-23	Porsche CEO vows not to produce diesel engines _x000D_ $VW #Porche #dieselgate _x000D_ https://breakingthenews.net/porsche-ceo-vows-not-to-produce-diesel-engines/news/details/44958805Ã‚Â Ã¢â‚¬Â¦	porsche ceo vows not to produce diesel engines _x000D_ $vw #porche #dieselgate _x000D_	porsche ceo vows not to produce diesel engines _x000D_ $vw #porche #dieselgate _x000D_	0	positive	0		2009-09-17	0	0	0	0	0	0	0.666667	14.3333	0	0	2	0	102.99	-0.01	0
2018-09-17	I'd like to announce that I, personally, am planning to make 15 million #EV by 2025._x000D_ $VW $TSLA	i'd like to announce that i, personally, am planning to make 15 million #ev by 2025._x000D_ $vw $tsla	i'd like to announce that i, personally, am planning to make 15 million #ev by 2025._x000D_ $vw $tsla	0.3	positive	0		2009-09-18	0	0	0	0	0	0	0.666667	14.3333	0	0	2	0	102.2	-0.79	0
2018-09-09	I agree but it's either buy $TSLA or watch your vehicle sales plummet... $GM $F $VW $TM_x000D_ $TSLA is going to monopolize every vehicle category:pic.twitter.com/uV1UWTvzOt	i agree but it's either buy $tsla or watch your vehicle sales plummet... $gm $f $vw $tm_x000D_ $tsla is going to monopolize every vehicle category:pic.twitter.com/uv1uwtvzot	i agree but it's either buy $tsla or watch your vehicle sales plummet... $gm $f $vw $tm_x000D_ $tsla is going to monopolize every vehicle category:pic.twitter.com/uv1uwtvzot	0	positive	0		2009-09-19	0	0	0	0	0	0	0.666667	14.3333	0	0	2	0	102.2	0	0
2018-09-09	Agree. It makes $VW spending $30B for $TSLA a #NoBrainer	agree. it makes $vw spending $30b for $tsla a #nobrainer	agree. it makes $vw spending $30b for $tsla a #nobrainer	0	positive	0		2009-09-20	0	0	0	0	0	0	0.666667	14.3333	0	0	2	0	102.2	0	0
2018-09-06	Yes! Let's do it! $TSLA going to put all Legacy ICE automakers out of business. RIP $F $GM $VW.	yes! let's do it! $tsla going to put all legacy ice automakers out of business. rip $f $gm $vw.	yes! let's do it! $tsla going to put all legacy ice automakers out of business. rip $f $gm $vw.	0	positive	0		2009-09-21	0	0	0	0	0	0	0.666667	14.3333	0	0	2	0	100.66	-1.54	0
2018-09-03	$F -> $GM -> $VW -> $TM because of $TSLA #Model3_x000D_ Then for SUV #ModelY_x000D_ Then for Truck #TeslaTruckpic.twitter.com/lovKo28H7p	$f -> $gm -> $vw -> $tm because of $tsla #model3_x000D_ then for suv #modely_x000D_ then for truck #teslatruckpic.twitter.com/lovko28h7p	$f -> $gm -> $vw -> $tm because of $tsla #model3_x000D_ then for suv #modely_x000D_ then for truck #teslatruckpic.twitter.com/lovko28h7p	0	positive	0		2009-09-22	0	0	0	0	0	0	0.666667	14.3333	0	0	2	0	102.9	2.24	0
2018-09-02	I can't wait to see the look on the $VW CEO face when $TSLA puts a gigafactory in thier backyard.pic.twitter.com/fS7V09IvnG	i can't wait to see the look on the $vw ceo face when $tsla puts a gigafactory in thier backyard.pic.twitter.com/fs7v09ivng	i can't wait to see the look on the $vw ceo face when $tsla puts a gigafactory in thier backyard.pic.twitter.com/fs7v09ivng	0	positive	0		2009-09-23	0	0	0	0	0	0	0.666667	14.3333	0	0	2	0	102	-0.9	0
2018-08-27	Silver lake and $VW we're in for $30 billion. Did you even read the WSJ article?	silver lake and $vw we're in for $30 billion. did you even read the wsj article?	silver lake and $vw we're in for $30 billion. did you even read the wsj article?	0	positive	0		2009-09-24	0	0	0	0	0	0	0.666667	14.3333	0	0	2	0	101.03	-0.97	0
2018-08-25	$VW buy out offer?	$vw buy out offer?	$vw buy out offer?	0	positive	0		2009-09-25	0	0	0	0	0	0	0.666667	14.3333	0	0	2	0	99.112	-1.918	0
2018-08-25	And yet $VW wanted to buy $TSLA at $420._x000D_ https://www.nytimes.com/2018/08/25/business/elon-musk-tesla-private.html?action=click&module=Top%20Stories&pgtype=HomepageÃ‚Â Ã¢â‚¬Â¦pic.twitter.com/intlKveRhk	and yet $vw wanted to buy $tsla at $420._x000D_	and yet $vw wanted to buy $tsla at $420._x000D_	0	positive	0		2009-09-26	0	0	0	0	0	0	0.666667	14.3333	0	0	2	0	99.112	0	0
2018-07-20	$vow $vw i have a feeling that the last dip to buy here. trade deal coming on autos next week!	$vow $vw i have a feeling that the last dip to buy here. trade deal coming on autos next week!	$vow $vw i have a feeling that the last dip to buy here. trade deal coming on autos next week!	0.0333333	positive	0		2009-09-27	0	0	0	0	0	0	0.666667	14.3333	0	0	2	0	99.112	0	0
2018-07-02	Change is scheduled to be implemented at beginning of 2019_x000D_ $VW $VOW #automotive #ElectricCar #Skoda #Volkswagen #components https://lnkd.in/ecAWFRQÃ‚Â https://www.breakingthenews.net/vw-to-set-components-division-push-electrification/news/details/43941370Ã‚Â Ã¢â‚¬Â¦	change is scheduled to be implemented at beginning of 2019_x000D_ $vw $vow #automotive #electriccar #skoda #volkswagen #components	change is scheduled to be implemented at beginning of 2019_x000D_ $vw $vow #automotive #electriccar #skoda #volkswagen #components	0	positive	0		2009-09-28	0	0	0	0	0	0	0.666667	14.3333	0	0	2	0	100.26	1.148	0
2018-07-02	Change is scheduled to be implemented at beginning of 2019_x000D_ $VW $VOW #automotive #ElectricCar #Skoda #Volkswagen #components_x000D_ https://www.breakingthenews.net/vw-to-set-components-division-push-electrification/news/details/43941370Ã‚Â Ã¢â‚¬Â¦	change is scheduled to be implemented at beginning of 2019_x000D_ $vw $vow #automotive #electriccar #skoda #volkswagen #components_x000D_	change is scheduled to be implemented at beginning of 2019_x000D_ $vw $vow #automotive #electriccar #skoda #volkswagen #components_x000D_	0	positive	0		2009-09-29	0	0	0	0	0	0	0.666667	14.3333	0	0	2	0	101.55	1.29	0
2018-06-22	#TradeWar $hog $levi #bourbon 25% #tariffs in Europe from today only the start ... #Cars $vw next it will be #technology	#tradewar $hog $levi #bourbon 25% #tariffs in europe from today only the start ... #cars $vw next it will be #technology	#tradewar $hog $levi #bourbon 25% #tariffs in europe from today only the start ... #cars $vw next it will be #technology	0.5	positive	0		2009-09-30	0	0	0	0	0	0	0.666667	14.3333	0	0	2	0	101	-0.55	0
2018-06-19	Last week @Volkswagen were fined Ã¢â€šÂ¬1B over the 2015 #emissions scandal and yesterday, Audi's CEO was arrested under suspicion of withholding evidence._x000D_ How will an ongoing probe affect their #stock? _x000D_ Follow & trade $VW on Fondex: https://goo.gl/smBXVVÃ‚Â _x000D_ Capital is at risk.pic.twitter.com/jAv49fLDZZ	last week @volkswagen were fined 1b over the 2015 #emissions scandal and yesterday, audi's ceo was arrested under suspicion of withholding evidence._x000D_ how will an ongoing probe affect their #stock? _x000D_ follow & trade $vw on fondex: _x000D_ capital is at risk.pic.twitter.com/jav49fldzz	last week @volkswagen were fined 1b over the 2015 #emissions scandal and yesterday, audi's ceo was arrested under suspicion of withholding evidence._x000D_ how will an ongoing probe affect their #stock? _x000D_ follow & trade $vw on fondex: _x000D_ capital is at risk.pic.twitter.com/jav49fldzz	0.0666667	positive	0		2009-10-01	0	0	0	0	0	0	0.666667	14.3333	0	0	2	0	99.85	-1.15	0
2018-06-13	Dear passive Ã¢â€šÂ¬ IG investor, pay attention to what's going to happen with AT&T and its debt. $T accounts for 1.71% of the $EEXF, the fourth largest weight after $ABIBB and Germany's Dynamic Duo ('80s boxing reference just for you @misterjamieb), $DAIGR and $VW	dear passive ig investor, pay attention to what's going to happen with at&t and its debt. $t accounts for 1.71% of the $eexf, the fourth largest weight after $abibb and germany's dynamic duo ('80s boxing reference just for you @misterjamieb), $daigr and $vw	dear passive ig investor, pay attention to what's going to happen with at&t and its debt. $t accounts for 1.71% of the $eexf, the fourth largest weight after $abibb and germany's dynamic duo ('80s boxing reference just for you @misterjamieb), $daigr and $vw	0.0833333	positive	0		2009-10-02	0	0	0	0	0	0	0.666667	14.3333	0	0	2	0	99.5	-0.35	0
2018-05-24	Where auto stocks ended today after Trump threatened tariffs on imports:_x000D_ Ford $F +1.6%_x000D_ $GM +1.4_x000D_ Tesla $TSLA -0.4_x000D_ Fiat Chrysler $FCAU -0.9_x000D_ $BMW -1.7_x000D_ Toyota $TM -1.8_x000D_ Honda $HMC -1.9_x000D_ Daimler $DMLRY -2.3_x000D_ $VW -2.9	where auto stocks ended today after trump threatened tariffs on imports:_x000D_ ford $f +1.6%_x000D_ $gm +1.4_x000D_ tesla $tsla -0.4_x000D_ fiat chrysler $fcau -0.9_x000D_ $bmw -1.7_x000D_ toyota $tm -1.8_x000D_ honda $hmc -1.9_x000D_ daimler $dmlry -2.3_x000D_ $vw -2.9	where auto stocks ended today after trump threatened tariffs on imports:_x000D_ ford $f +1.6%_x000D_ $gm +1.4_x000D_ tesla $tsla -0.4_x000D_ fiat chrysler $fcau -0.9_x000D_ $bmw -1.7_x000D_ toyota $tm -1.8_x000D_ honda $hmc -1.9_x000D_ daimler $dmlry -2.3_x000D_ $vw -2.9	0	positive	0		2009-10-03	0	0	0	0	0	0	0.666667	14.3333	0	0	2	0	99.5	0	0
2018-05-05	Tesla will need all the moats it has to survive Audi's competition. $TSLA $BRK $VW	tesla will need all the moats it has to survive audi's competition. $tsla $brk $vw	tesla will need all the moats it has to survive audi's competition. $tsla $brk $vw	0	positive	0		2009-10-04	0	0	0	0	0	0	0.666667	14.3333	0	0	2	0	99.5	0	0
2018-04-26	$FB Facebook shares rocketing after scandal? Remember investors look at profit not noise. Remember what happen to $VW?	$fb facebook shares rocketing after scandal? remember investors look at profit not noise. remember what happen to $vw?	$fb facebook shares rocketing after scandal? remember investors look at profit not noise. remember what happen to $vw?	0	positive	0		2009-10-05	0	0	0	0	0	0	0.666667	14.3333	0	0	2	0	100	0.5	0
2018-04-25	#Volkswagen reports Q1 revenue of Ã¢â€šÂ¬58.2B, up 3.6% YoY_x000D_ $VW_x000D_ https://breakingthenews.net/volkswagen-reports-q1-revenue-of-58-2b-up-3-6-yoy/news/details/43095398Ã‚Â Ã¢â‚¬Â¦	#volkswagen reports q1 revenue of 58.2b, up 3.6% yoy_x000D_ $vw_x000D_	#volkswagen reports q1 revenue of 58.2b, up 3.6% yoy_x000D_ $vw_x000D_	0	positive	0		2009-10-06	0	0	0	0	0	0	0.666667	14.3333	0	0	2	0	100.255	0.255	0
2018-04-04	Must be Bullish!!_x000D_ Can't wait for the market to open to buy some shares... of $VW (and add some extrapolated Shorts in another company).	must be bullish!!_x000D_ can't wait for the market to open to buy some shares... of $vw (and add some extrapolated shorts in another company).	must be bullish!!_x000D_ can't wait for the market to open to buy some shares... of $vw (and add some extrapolated shorts in another company).	0.5	positive	0		2009-10-07	0	0	0	0	0	0	0.666667	14.3333	0	0	2	0	100.4	0.145	0
2018-03-23	Next up.....repayment from California to $VW Volkswagen for failing to control sulfur levels in Diesel fuel.	next up.....repayment from california to $vw volkswagen for failing to control sulfur levels in diesel fuel.	next up.....repayment from california to $vw volkswagen for failing to control sulfur levels in diesel fuel.	0	positive	0		2009-10-08	0	0	0	0	0	0	0.666667	14.3333	0	0	2	0	100.402	0.002	0
2018-03-13	$vw the thing with vw... is that it can do f... all for months until all of a sudden it jumps 10 -15 euros! be patient... dividend pay out looming around the corner!	$vw the thing with vw... is that it can do f... all for months until all of a sudden it jumps 10 -15 euros! be patient... dividend pay out looming around the corner!	$vw the thing with vw... is that it can do f... all for months until all of a sudden it jumps 10 -15 euros! be patient... dividend pay out looming around the corner!	0.5	positive	0		2009-10-09	0	0	0	0	0	0	0.666667	14.3333	0	0	2	0	100	-0.402	0
2018-03-07	$VW "picks" $CATL. _x000D_ The ESECS showing the Big Players._x000D_ CATL $265 mill profit 2017. Increase 1,000% to $2.65 Billion 2025 100GW!?_x000D_ #Lithium #cobalt #nickel #Manganese #copper_x000D_ @ASX @kirillklip @ProfRayWills @benchmarkmin @elonmusk @kochie_online @jczuleta_x000D_ https://www.caixinglobal.com/2018-03-08/volkswagen-picks-chinese-battery-maker-in-ev-push-101218260.html?cxg=wa…	$vw "picks" $catl. _x000D_ the esecs showing the big players._x000D_ catl $265 mill profit 2017. increase 1,000% to $2.65 billion 2025 100gw!?_x000D_ #lithium #cobalt #nickel #manganese #copper_x000D_ @asx @kirillklip @profraywills @benchmarkmin @elonmusk @kochie_online @jczuleta_x000D_	$vw "picks" $catl. _x000D_ the esecs showing the big players._x000D_ catl $265 mill profit 2017. increase 1,000% to $2.65 billion 2025 100gw!?_x000D_ #lithium #cobalt #nickel #manganese #copper_x000D_ @asx @kirillklip @profraywills @benchmarkmin @elonmusk @kochie_online @jczuleta_x000D_	0.1	positive	0		2009-10-10	0	0	0	0	0	0	0.666667	14.3333	0	0	2	0	100	0	0
2018-03-05	+1.8% profit $VW in downtrend #Investors #investment #investorseurope #stocks #stocksmarket _x000D_ https://www.facebook.com/groups/125457684817606/Ã‚Â Ã¢â‚¬Â¦pic.twitter.com/iAKlk6AZBD	+1.8% profit $vw in downtrend #investors #investment #investorseurope #stocks #stocksmarket _x000D_	+1.8% profit $vw in downtrend #investors #investment #investorseurope #stocks #stocksmarket _x000D_	0	positive	0		2009-10-11	0	0	0	0	0	0	0.666667	14.3333	0	0	2	0	100	0	0
2018-03-03	Passengers wouldn't require pilot license, sales head Von Platen says_x000D_ $VW $VOW $DAX #Porsche_x000D_ #pilotless #AI #ArtificialIntelligence #technology #FlyingTaxi #FlyingTaxis #drones #PassengerDrones_x000D_ https://news.teletrader.com/porsche-exec-touts-flying-highly-automated-taxi/news/details/42418094Ã‚Â Ã¢â‚¬Â¦	passengers wouldn't require pilot license, sales head von platen says_x000D_ $vw $vow $dax #porsche_x000D_ #pilotless #ai #artificialintelligence #technology #flyingtaxi #flyingtaxis #drones #passengerdrones_x000D_	passengers wouldn't require pilot license, sales head von platen says_x000D_ $vw $vow $dax #porsche_x000D_ #pilotless #ai #artificialintelligence #technology #flyingtaxi #flyingtaxis #drones #passengerdrones_x000D_	0	positive	0		2009-10-12	0	0	0	0	0	0	0.666667	14.3333	0	0	2	0	99.95	-0.05	0
2018-02-07	$vw if u wanted - were hoping for a dip.. HERE is the DIP. Volkswagen at 168 is not the same as 188! PT 200e +	$vw if you wanted - were hoping for a dip.. here is the dip. volkswagen at 168 is not the same as 188! pt 200e +	$vw if you wanted - were hoping for a dip.. here is the dip. volkswagen at 168 is not the same as 188! pt 200e +	0.125	positive	0		2009-10-13	0	0	0	0	0	0	0.666667	14.3333	0	0	2	0	100.59	0.64	0
2018-02-01	Daimler and its carmaker rivals may be stuck in second gear for some time @LiamWardProud $DAIG $VW $BMWhttps://www.breakingviews.com/considered-view/daimler-liam/Ã‚Â Ã¢â‚¬Â¦	daimler and its carmaker rivals may be stuck in second gear for some time @liamwardproud $daig $vw $bmw	daimler and its carmaker rivals may be stuck in second gear for some time @liamwardproud $daig $vw $bmw	0	positive	0		2009-10-14	0	0	0	0	0	0	0.666667	14.3333	0	0	2	0	102	1.41	0
2018-01-26	$TSLA accidents: Cops Say Tesla Drivers CanÃ¢â‚¬â„¢t Blame Crashes On Autopilot $F $GM $VW $SPY $QQQhttp://flip.it/gQLwlo	$tsla accidents: cops say tesla drivers can not blame crashes on autopilot $f $gm $vw $spy $qqq	$tsla accidents: cops say tesla drivers can not blame crashes on autopilot $f $gm $vw $spy $qqq	0	positive	0		2009-10-15	0	0	0	0	0	0	0.666667	14.3333	0	0	2	0	102.37	0.37	0
2018-01-23	Not if buy phone with card card owner get discount device #therich investment strategies i,,bootsÃ‚Â§ i,,own i,,pay for i,,do i,,want 1 of... @NYFedResearch @BogoTA $vw @VW @WaysMeansCmte @citi #powerpolitics	not if buy phone with card card owner get discount device #therich investment strategies i,,boots i,,own i,,pay for i,,do i,,want 1 of... @nyfedresearch @bogota $vw @vw @waysmeanscmte @citi #powerpolitics	not if buy phone with card card owner get discount device #therich investment strategies i,,boots i,,own i,,pay for i,,do i,,want 1 of... @nyfedresearch @bogota $vw @vw @waysmeanscmte @citi #powerpolitics	0	positive	0		2009-10-16	0	0	0	0	0	0	0.666667	14.3333	0	0	2	0	100.557	-1.813	0
2018-01-10	$vw $dai you will get another chance buying lower again..	$vw $dai you will get another chance buying lower again..	$vw $dai you will get another chance buying lower again..	0	positive	0		2009-10-17	0	0	0	0	0	0	0.666667	14.3333	0	0	2	0	100.557	0	0
2018-01-03	After #Porsche entered the accelerator business with AxelSpringer ( #Plugandplay), now there is O2 ( #Wayra) starting to work with #Volkswagen writes deutsche-startups.de https://buff.ly/2oURoAFÃ‚Â #accelerator #Automotive #startups #vw $VW pic.twitter.com/542pjbPDhE	after #porsche entered the accelerator business with axelspringer ( #plugandplay), now there is o2 ( #wayra) starting to work with #volkswagen writes deutsche-startups.de #accelerator #automotive #startups #vw $vw pic.twitter.com/542pjbpdhe	after #porsche entered the accelerator business with axelspringer ( #plugandplay), now there is o2 ( #wayra) starting to work with #volkswagen writes deutsche-startups.de #accelerator #automotive #startups #vw $vw pic.twitter.com/542pjbpdhe	0.1	positive	0		2009-10-18	0	0	0	0	0	0	0.666667	14.3333	0	0	2	0	100.557	0	0
2018-01-01	After #Porsche entered the accelerator business with AxelSpringer ( #Plugandplay), now there is O2 ( #Wayra) starting to work with #Volkswagen writes deutsche-startups.de https://buff.ly/2oRPNeAÃ‚Â #accelerator #Automotive #startups #vw $VW pic.twitter.com/F6l97NPWlO	after #porsche entered the accelerator business with axelspringer ( #plugandplay), now there is o2 ( #wayra) starting to work with #volkswagen writes deutsche-startups.de #accelerator #automotive #startups #vw $vw pic.twitter.com/f6l97npwlo	after #porsche entered the accelerator business with axelspringer ( #plugandplay), now there is o2 ( #wayra) starting to work with #volkswagen writes deutsche-startups.de #accelerator #automotive #startups #vw $vw pic.twitter.com/f6l97npwlo	0.1	positive	0		2009-10-19	0	0	0	0	0	0	0.666667	14.3333	0	0	2	0	101	0.443	0
2017-12-29	After #Porsche entered the accelerator business with AxelSpringer ( #Plugandplay), now there is O2 ( #Wayra) starting to work with #Volkswagen writes deutsche-startups.de https://buff.ly/2oVwG3AÃ‚Â #accelerator #Automotive #startups #vw $VW	after #porsche entered the accelerator business with axelspringer ( #plugandplay), now there is o2 ( #wayra) starting to work with #volkswagen writes deutsche-startups.de #accelerator #automotive #startups #vw $vw	after #porsche entered the accelerator business with axelspringer ( #plugandplay), now there is o2 ( #wayra) starting to work with #volkswagen writes deutsche-startups.de #accelerator #automotive #startups #vw $vw	0.1	positive	0		2009-10-20	0	0	0	0	0	0	0.666667	14.3333	0	0	2	0	100.29	-0.71	0
2017-12-28	After #Porsche entered the accelerator business with AxelSpringer ( #Plugandplay), now there is O2 ( #Wayra) starting to work with #Volkswagen writes deutsche-startups.de https://buff.ly/2oVwG3AÃ‚Â #accelerator #Automotive #startups #vw $VW	after #porsche entered the accelerator business with axelspringer ( #plugandplay), now there is o2 ( #wayra) starting to work with #volkswagen writes deutsche-startups.de #accelerator #automotive #startups #vw $vw	after #porsche entered the accelerator business with axelspringer ( #plugandplay), now there is o2 ( #wayra) starting to work with #volkswagen writes deutsche-startups.de #accelerator #automotive #startups #vw $vw	0.1	positive	0		2009-10-21	0	0	0	0	0	0	0.666667	14.3333	0	0	2	0	100	-0.29	0
2017-12-27	After #Porsche entered the accelerator business with AxelSpringer ( #Plugandplay), now there is O2 ( #Wayra) starting to work with #Volkswagen writes deutsche-startups.de https://buff.ly/2oVwG3AÃ‚Â #accelerator #Automotive #startups #vw $VW	after #porsche entered the accelerator business with axelspringer ( #plugandplay), now there is o2 ( #wayra) starting to work with #volkswagen writes deutsche-startups.de #accelerator #automotive #startups #vw $vw	after #porsche entered the accelerator business with axelspringer ( #plugandplay), now there is o2 ( #wayra) starting to work with #volkswagen writes deutsche-startups.de #accelerator #automotive #startups #vw $vw	0.1	positive	0		2009-10-22	0.2	1	0	1	0	1	0.666667	15.3333	0	0	2	1	101.2	1.2	0.2
2017-12-21	After #Porsche entered the accelerator business with AxelSpringer ( #Plugandplay), now there is O2 ( #Wayra) starting to work with #Volkswagen writes deutsche-startups.de https://buff.ly/2oVwG3AÃ‚Â #accelerator #Automotive #startups #vw $VW	after #porsche entered the accelerator business with axelspringer ( #plugandplay), now there is o2 ( #wayra) starting to work with #volkswagen writes deutsche-startups.de #accelerator #automotive #startups #vw $vw	after #porsche entered the accelerator business with axelspringer ( #plugandplay), now there is o2 ( #wayra) starting to work with #volkswagen writes deutsche-startups.de #accelerator #automotive #startups #vw $vw	0.1	positive	0		2009-10-23	0	0	0	0	0	0	0.666667	15.3333	0	0	2	0	100.6	-0.6	0
2017-12-20	After #Porsche entered the accelerator business with AxelSpringer ( #Plugandplay), now there is O2 ( #Wayra) starting to work with #Volkswagen writes deutsche-startups.de https://buff.ly/2oVyDgqÃ‚Â #accelerator #Automotive #startups #vw $VW pic.twitter.com/Jtlq4T57Sh	after #porsche entered the accelerator business with axelspringer ( #plugandplay), now there is o2 ( #wayra) starting to work with #volkswagen writes deutsche-startups.de #accelerator #automotive #startups #vw $vw pic.twitter.com/jtlq4t57sh	after #porsche entered the accelerator business with axelspringer ( #plugandplay), now there is o2 ( #wayra) starting to work with #volkswagen writes deutsche-startups.de #accelerator #automotive #startups #vw $vw pic.twitter.com/jtlq4t57sh	0.1	positive	0		2009-10-24	0	0	0	0	0	0	0.666667	15.3333	0	0	2	0	100.6	0	0
2017-12-20	After #Porsche entered the accelerator business with AxelSpringer ( #Plugandplay), now there is O2 ( #Wayra) starting to work with #Volkswagen writes deutsche-startups.de https://buff.ly/2oVwG3AÃ‚Â #accelerator #Automotive #startups #vw $VW	after #porsche entered the accelerator business with axelspringer ( #plugandplay), now there is o2 ( #wayra) starting to work with #volkswagen writes deutsche-startups.de #accelerator #automotive #startups #vw $vw	after #porsche entered the accelerator business with axelspringer ( #plugandplay), now there is o2 ( #wayra) starting to work with #volkswagen writes deutsche-startups.de #accelerator #automotive #startups #vw $vw	0.1	positive	0		2009-10-25	0	0	0	0	0	0	0.666667	15.3333	0	0	2	0	100.6	0	0
2017-12-18	$vw $dai and up they go!	$vw $dai and up they go!	$vw $dai and up they go!	0	positive	0		2009-10-26	0	0	0	0	0	0	0.666667	15.3333	0	0	2	0	100.07	-0.53	0
2017-12-17	Mr Toyoda still in a Kodak Mentality?_x000D_ Underlings the Kodak Poison?_x000D_ Now sees a once in 100 year shift. _x000D_ @ASX $Toyota $BYD $Tesla $VW $Mercedes_x000D_ @Toyota @Tesla @BYDCompany @VWGroup @MercedesBenz_x000D_ @GM @Ford @Kia_Motors @ABC_x000D_ https://www.wsj.com/articles/toyota-sees-half-of-sales-coming-from-hybrids-evs-1513164966Ã‚Â Ã¢â‚¬Â¦ via @WSJ	mr toyoda still in a kodak mentality?_x000D_ underlings the kodak poison?_x000D_ now sees a once in 100 year shift. _x000D_ @asx $toyota $byd $tesla $vw $mercedes_x000D_ @toyota @tesla @bydcompany @vwgroup @mercedesbenz_x000D_ @gm @ford @kia_motors @abc_x000D_ via @wsj	mr toyoda still in a kodak mentality?_x000D_ underlings the kodak poison?_x000D_ now sees a once in 100 year shift. _x000D_ @asx $toyota $byd $tesla $vw $mercedes_x000D_ @toyota @tesla @bydcompany @vwgroup @mercedesbenz_x000D_ @gm @ford @kia_motors @abc_x000D_ via @wsj	0	positive	0		2009-10-27	0	0	0	0	0	0	0.666667	15.3333	0	0	2	0	100	-0.07	0
2017-12-12	Value of material grew 120% in market from start of year._x000D_ #cobalt #Glencore #Volkswagen #Tesla #Apple $GLEN $AAPL $VW $TSLA_x000D_ https://news.teletrader.com/glencore-to-double-cobalt-output-on-battery-demand/news/details/41458408Ã‚Â Ã¢â‚¬Â¦	value of material grew 120% in market from start of year._x000D_ #cobalt #glencore #volkswagen #tesla #apple $glen $aapl $vw $tsla_x000D_	value of material grew 120% in market from start of year._x000D_ #cobalt #glencore #volkswagen #tesla #apple $glen $aapl $vw $tsla_x000D_	0	positive	0		2009-10-28	0	0	0	0	0	0	0.666667	15.3333	0	0	2	0	99.79	-0.21	0
2017-12-06	Now now $vw dont go opening legions llc declare as conglomerate $tmus validated in purchase agreements announced for industrial sabotage collect vendor listing devices embed software applications espionage hold stoopid ignorant lesser @500Startups to account through accessibility	now now $vw dont go opening legions llc declare as conglomerate $tmus validated in purchase agreements announced for industrial sabotage collect vendor listing devices embed software applications espionage hold stoopid ignorant lesser @500startups to account through accessibility	now now $vw dont go opening legions llc declare as conglomerate $tmus validated in purchase agreements announced for industrial sabotage collect vendor listing devices embed software applications espionage hold stoopid ignorant lesser @500startups to account through accessibility	0.5	positive	0		2009-10-29	0	0	0	0	0	0	0.666667	15.3333	0	0	2	0	100.18	0.39	0
2017-12-01	Outside US, criteria for #securities fraud can be lower eg UK $RBS, Germany $VW, Japan don't require investors to prove reliance - that they relied on the information to make the investment - Olav Haazen, Grant & Eisenhofer PAÃ‚Â #Activism	outside us, criteria for #securities fraud can be lower eg uk $rbs, germany $vw, japan don't require investors to prove reliance - that they relied on the information to make the investment - olav haazen, grant & eisenhofer pa#activism	outside us, criteria for #securities fraud can be lower eg uk $rbs, germany $vw, japan don't require investors to prove reliance - that they relied on the information to make the investment - olav haazen, grant & eisenhofer pa#activism	0.05	positive	0		2009-10-30	0	0	0	0	0	0	0.666667	15.3333	0	0	2	0	99	-1.18	0
2017-11-21	$vw just went up 20e from last weeks lows! monster	$vw just went up 20e from last weeks lows! monster	$vw just went up 20e from last weeks lows! monster	0.0666667	positive	0		2009-10-31	0	0	0	0	0	0	0.666667	15.3333	0	0	2	0	99	0	0
2017-11-16	TeleTraderNews: Producers are developing plans to meet quotas introduced by government together with carbon credit scheme._x000D_ $VW #Volkswagen #JACMotors #ElectricCars_x000D_ https://news.teletrader.com/vw-to-invest-10bn-in-electric-cars-in-china/news/details/41156422Ã‚Â Ã¢â‚¬Â¦	teletradernews: producers are developing plans to meet quotas introduced by government together with carbon credit scheme._x000D_ $vw #volkswagen #jacmotors #electriccars_x000D_	teletradernews: producers are developing plans to meet quotas introduced by government together with carbon credit scheme._x000D_ $vw #volkswagen #jacmotors #electriccars_x000D_	0	positive	0		2009-11-01	0.4	1	0	1	0	1	0.666667	16.3333	0	0	2	1	99	0	0.4
2017-11-16	Producers are developing plans to meet quotas introduced by government together with carbon credit scheme._x000D_ $VW #Volkswagen #JACMotors #ElectricCars_x000D_ https://news.teletrader.com/vw-to-invest-10bn-in-electric-cars-in-china/news/details/41156422Ã‚Â Ã¢â‚¬Â¦	producers are developing plans to meet quotas introduced by government together with carbon credit scheme._x000D_ $vw #volkswagen #jacmotors #electriccars_x000D_	producers are developing plans to meet quotas introduced by government together with carbon credit scheme._x000D_ $vw #volkswagen #jacmotors #electriccars_x000D_	0	positive	0		2009-11-02	0	0	0	0	0	0	0.666667	16.3333	0	0	2	0	98.75	-0.25	0
2017-11-12	$vw 170-180 euros by year end into next earnings earnings? doable.	$vw 170-180 euros by year end into next earnings earnings? doable.	$vw 170-180 euros by year end into next earnings earnings? doable.	0	positive	0		2009-11-03	-0.46875	1	1	0	1	0	1.66667	16.3333	-1	-1	1	1	100.45	1.7	-0.46875
2017-11-11	$vw as they say. Dont trade it. Hold it.	$vw as they say. dont trade it. hold it.	$vw as they say. dont trade it. hold it.	0	positive	0		2009-11-04	0	1	0	1	0	1	1.66667	17.3333	-1	0	2	1	101.53	1.08	0
2017-11-10	$vw this is the dip/ correction to buy	$vw this is the dip/ correction to buy	$vw this is the dip/ correction to buy	0	positive	0		2009-11-05	0	0	0	0	0	0	1.66667	17.3333	-1	0	2	0	101.9	0.37	0
2017-11-09	$vw @vwtoronto $y need @make i,,contact @apple bump stock proxy #whorunsthesenodes #expertisematter T.A.X. #ppp @att @time	$vw @vwtoronto $y need @make i,,contact @apple bump stock proxy #whorunsthesenodes #expertisematter t.a.x. #ppp @att @time	$vw @vwtoronto $y need @make i,,contact @apple bump stock proxy #whorunsthesenodes #expertisematter t.a.x. #ppp @att @time	0	positive	0		2009-11-06	0	0	0	0	0	0	1.66667	17.3333	-1	0	2	0	102.4	0.5	0
2017-11-08	$vw buying all the dips here we are seeing 170e/ 180e towards year end.	$vw buying all the dips here we are seeing 170e/ 180e towards year end.	$vw buying all the dips here we are seeing 170e/ 180e towards year end.	0	positive	0		2009-11-07	0	0	0	0	0	0	1.66667	17.3333	-1	0	2	0	102.4	0	0
2017-11-06	@tmobile not have control 500+llc for frequencies rights purchase $vw #thebest network @sprint allows1%slip thru coverageÃ‚Â§#dail9 outside .nt	@tmobile not have control 500+llc for frequencies rights purchase $vw #thebest network @sprint allows1%slip thru coverage#dail9 outside .nt	@tmobile not have control 500+llc for frequencies rights purchase $vw #thebest network @sprint allows1%slip thru coverage#dail9 outside .nt	0.05	positive	0		2009-11-08	0	0	0	0	0	0	1.66667	17.3333	-1	0	2	0	102.4	0	0
2017-11-02	$vw is now trading at 2015 level when diesel crisis broke. remains no1. auto manufacturer 170/ 180 now in sight.	$vw is now trading at 2015 level when diesel crisis broke. remains no1. auto manufacturer 170/ 180 now in sight.	$vw is now trading at 2015 level when diesel crisis broke. remains no1. auto manufacturer 170/ 180 now in sight.	0	positive	0		2009-11-09	0	0	0	0	0	0	1.66667	17.3333	-1	0	2	0	102.6	0.2	0
2017-11-02	$vw da geht noch was. party is not over yet. see a 170E coming.	$vw da geht noch was. party is not over yet. see a 170e coming.	$vw da geht noch was. party is not over yet. see a 170e coming.	0	positive	0		2009-11-10	0	0	0	0	0	0	1.66667	17.3333	-1	0	2	0	101.7	-0.9	0
2017-11-01	http://cityofinvestment.comÃ‚Â "Meanwhile #DAX outpaces all global indices. +242pts as US car sales lift #BMW, #DAIMLER & esp. $VW. Its N. Amer sÃ¢â‚¬Â¦	"meanwhile #dax outpaces all global indices. +242pts as us car sales lift #bmw, #daimler & esp. $vw. its n. amer s	"meanwhile #dax outpaces all global indices. +242pts as us car sales lift #bmw, #daimler & esp. $vw. its n. amer s	0	positive	0		2009-11-11	0.4375	1	0	1	0	1	1.66667	18.3333	-1	0	2	1	101.76	0.06	0.4375
2017-11-01	Meanwhile #DAX outpaces all global indices. +242pts as US car sales lift #BMW, #DAIMLER & esp. $VW. Its N. Amer sales up 12% Y/Y in Oct ^KO	meanwhile #dax outpaces all global indices. +242pts as us car sales lift #bmw, #daimler & esp. $vw. its n. amer sales up 12% y/y in oct ^ko	meanwhile #dax outpaces all global indices. +242pts as us car sales lift #bmw, #daimler & esp. $vw. its n. amer sales up 12% y/y in oct ^ko	0	positive	0		2009-11-12	0	0	0	0	0	0	1.66667	18.3333	-1	0	2	0	102	0.24	0
2017-10-19	VW is building an electric racecar to try and break a record: http://ow.ly/98dE30fZqYTÃ‚Â | Via @verge #Tech #Automotive $VW	vw is building an electric racecar to try and break a record: | via @verge #tech #automotive $vw	vw is building an electric racecar to try and break a record: | via @verge #tech #automotive $vw	0	positive	0		2009-11-13	0	0	0	0	0	0	1.66667	18.3333	-1	0	2	0	102.055	0.055	0
2017-10-17	Cobalt stand-off key to future of electric vehicles https://www.ft.com/content/ebf70f78-b014-11e7-aab9-abaa44b1e130Ã‚Â Ã¢â‚¬Â¦ _x000D_ #cobalt #EV $KBLT $TSLA $VW $F $GLEN @FirstCobalt	cobalt stand-off key to future of electric vehicles _x000D_ #cobalt #ev $kblt $tsla $vw $f $glen @firstcobalt	cobalt stand-off key to future of electric vehicles _x000D_ #cobalt #ev $kblt $tsla $vw $f $glen @firstcobalt	0.5625	positive	0		2009-11-14	0	0	0	0	0	0	1.66667	18.3333	-1	0	2	0	102.055	0	0
2017-10-06	$vw $dai both look just about to burst to the upside 165e $ 77-80e price target year end	$vw $dai both look just about to burst to the upside 165e $ 77-80e price target year end	$vw $dai both look just about to burst to the upside 165e $ 77-80e price target year end	0	positive	0		2009-11-15	0	0	0	0	0	0	1.66667	18.3333	-1	0	2	0	102.055	0	0
2017-09-25	Despite $VW/#cobalt headline, Reuters says likely went to #lithium producers too. Also: focus on "Sustainability" https://www.reuters.com/article/us-volkswagen-cobalt-evs-exclusive/exclusive-vw-moves-to-secure-cobalt-supplies-in-shift-to-electric-cars-idUSKCN1BX1REÃ‚Â Ã¢â‚¬Â¦	despite $vw/#cobalt headline, reuters says likely went to #lithium producers too. also: focus on "sustainability"	despite $vw/#cobalt headline, reuters says likely went to #lithium producers too. also: focus on "sustainability"	1	positive	0		2009-11-16	0	0	0	0	0	0	1.66667	18.3333	-1	0	2	0	103	0.945	0
2017-09-19	Could $F or $VW buy $TSLA ?	could $f or $vw buy $tsla ?	could $f or $vw buy $tsla ?	0	positive	0		2009-11-17	0	1	0	1	0	1	1.66667	19.3333	-1	0	2	1	103.1	0.1	0
2017-09-12	"AT&T, Verizon will charge $10 per month for Apple Watch Series 3 cellular data plans" $AAPL $VW http://appleinsider.com/articles/17/09/12/att-verizon-will-charge-10-per-month-for-apple-watch-series-3-with-cellular-data-plans/amp/Ã‚Â Ã¢â‚¬Â¦	"at&t, verizon will charge $10 per month for apple watch series 3 cellular data plans" $aapl $vw	"at&t, verizon will charge $10 per month for apple watch series 3 cellular data plans" $aapl $vw	0	positive	0		2009-11-18	0	0	0	0	0	0	1.66667	19.3333	-1	0	2	0	103.875	0.775	0
2017-09-12	Perhaps $VW is "not kidding around" but, at this point their lithium supply chain is a joke. #dontassumesupplyhttps://cleantechnica.com/2017/09/12/50-new-100-electric-car-models-2025-volkswagen-group/Ã‚Â Ã¢â‚¬Â¦	perhaps $vw is "not kidding around" but, at this point their lithium supply chain is a joke. #dontassumesupply	perhaps $vw is "not kidding around" but, at this point their lithium supply chain is a joke. #dontassumesupply	0	positive	0		2009-11-19	0	0	0	0	0	0	1.66667	19.3333	-1	0	2	0	103.895	0.02	0
2017-08-29	#StockToWatch as Volkswagen $VW recalls 281,000 cars because engines can stall. Check it out: http://ow.ly/6zr830eLaH5Ã‚Â #Investing #AI	#stocktowatch as volkswagen $vw recalls 281,000 cars because engines can stall. check it out: #investing #ai	#stocktowatch as volkswagen $vw recalls 281,000 cars because engines can stall. check it out: #investing #ai	0	positive	0		2009-11-20	0	0	0	0	0	0	1.66667	19.3333	-1	0	2	0	103.25	-0.645	0
2017-08-21	@HalftimeReport $TSLA's bond are under water already and this $VW electric bus also hurting stk today.	@halftimereport $tsla's bond are under water already and this $vw electric bus also hurting stk today.	@halftimereport $tsla's bond are under water already and this $vw electric bus also hurting stk today.	0	positive	0		2009-11-21	0	0	0	0	0	0	1.66667	19.3333	-1	0	2	0	103.25	0	0
2017-08-17	#Tmobile doing the things to massively improve network http://trde.it/2vLI1mhÃ‚Â $TMUS $VW	#tmobile doing the things to massively improve network $tmus $vw	#tmobile doing the things to massively improve network $tmus $vw	1	positive	0		2009-11-22	0	0	0	0	0	0	1.66667	19.3333	-1	0	2	0	103.25	0	0
2017-08-06	Only card carrying $TSLA cult members think this is bullish $VW brand CEO says Tesla has abilities Volkswagen lacks https://reut.rs/2ffCccX	only card carrying $tsla cult members think this is bullish $vw brand ceo says tesla has abilities volkswagen lacks	only card carrying $tsla cult members think this is bullish $vw brand ceo says tesla has abilities volkswagen lacks	1	positive	0		2009-11-23	0	0	0	0	0	0	1.66667	19.3333	-1	0	2	0	103.38	0.13	0
2017-08-01	Breaking: $VW say all funds received from the #EU were used as attended... keep ahead with http://ow.ly/1A3n30e4gdcÃ‚Â #Stocks #Shares #AI	breaking: $vw say all funds received from the #eu were used as attended... keep ahead with #stocks #shares #ai	breaking: $vw say all funds received from the #eu were used as attended... keep ahead with #stocks #shares #ai	0	positive	0		2009-11-24	0.636364	2	0	2	0	1	1.66667	20.3333	-1	0	2	2	102.7	-0.68	0.636364
2017-07-24	Car sector is Europe's biggest faller for 2nd session in a row, led by $BMW $VW #DAIMLER, dn 2%-3% on allegations of price collusion ^KO	car sector is europe's biggest faller for 2nd session in a row, led by $bmw $vw #daimler, dn 2%-3% on allegations of price collusion ^ko	car sector is europe's biggest faller for 2nd session in a row, led by $bmw $vw #daimler, dn 2%-3% on allegations of price collusion ^ko	0	positive	0		2009-11-25	0	0	0	0	0	0	1.66667	20.3333	-1	0	2	0	102.008	-0.692	0
2017-07-21	Nerves ahead of big German earnings next wk may be 1 reason for #DAX slide: DeutscheBoerse, Daimler, BASF, Bayer, $DB, $VW, #Linde ^KO	nerves ahead of big german earnings next wk may be 1 reason for #dax slide: deutscheboerse, daimler, basf, bayer, $db, $vw, #linde ^ko	nerves ahead of big german earnings next wk may be 1 reason for #dax slide: deutscheboerse, daimler, basf, bayer, $db, $vw, #linde ^ko	0.0333333	positive	0		2009-11-26	0	0	0	0	0	0	1.66667	20.3333	-1	0	2	0	102.008	0	0
2017-07-18	$vw this could be the dip today to buy.	$vw this could be the dip today to buy.	$vw this could be the dip today to buy.	0	positive	0		2009-11-27	0	0	0	0	0	0	1.66667	20.3333	-1	0	2	0	101.001	-1.007	0
2017-05-25	$VW $GM $FCAU all use emission defeat device!https://twitter.com/CNBC/status/867762280070602752Ã‚Â Ã¢â‚¬Â¦ GM dips after reported class-action suit alleges diesel pickups are rigged to pass emissions tests http://cnb.cx/2rlqGl9	$vw $gm $fcau all use emission defeat device! gm dips after reported class-action suit alleges diesel pickups are rigged to pass emissions tests	$vw $gm $fcau all use emission defeat device! gm dips after reported class-action suit alleges diesel pickups are rigged to pass emissions tests	0	positive	0		2009-11-28	0	0	0	0	0	0	1.66667	20.3333	-1	0	2	0	101.001	0	0
2017-05-25	Been pounding my fist that $VW was just the first...they all cheated bc the regulation was unattainable! $F	been pounding my fist that $vw was just the first...they all cheated bc the regulation was unattainable! $f	been pounding my fist that $vw was just the first...they all cheated bc the regulation was unattainable! $f	0	positive	0		2009-11-29	0	0	0	0	0	0	1.66667	20.3333	-1	0	2	0	101.001	0	0
2017-05-11	Hyde_x000D_ @mjalkhoury thinking about $BMW $VW & why Toyoata earmarks 100% of R&D to Hydrogen Power $TSLA $FCEL $PLUG $BLDP #DeadAcid Bearish	hyde_x000D_ @mjalkhoury thinking about $bmw $vw & why toyoata earmarks 100% of are&d to hydrogen power $tsla $fcel $plug $bldp #deadacid bearish	hyde_x000D_ @mjalkhoury thinking about $bmw $vw & why toyoata earmarks 100% of are&d to hydrogen power $tsla $fcel $plug $bldp #deadacid bearish	0	positive	0		2009-11-30	0	0	0	0	0	0	1.66667	20.3333	-1	0	2	0	100.6	-0.401	0
2017-05-08	$VW PR onslaught continues. https://twitter.com/ft/status/861556334575177728Ã‚Â Ã¢â‚¬Â¦ The German brand is aiming to sell 1m electric cars by 2025 http://on.ft.com/2qJbEVn	$vw pr onslaught continues. the german brand is aiming to sell 1m electric cars by 2025	$vw pr onslaught continues. the german brand is aiming to sell 1m electric cars by 2025	0	positive	0		2009-12-01	0	0	0	0	0	0	1.66667	20.3333	-1	0	2	0	100.45	-0.15	0
2017-05-02	TeleTraderNews: #Volkswagen announces revenue of Ã¢â€šÂ¬56.2 billion in Q1. $VW #earnings http://www.teletrader.com/volkswagen-reports-q1-revenue-of-56-2-billion/news/details/38688811Ã‚Â Ã¢â‚¬Â¦	teletradernews: #volkswagen announces revenue of 56.2 billion in q1. $vw #earnings	teletradernews: #volkswagen announces revenue of 56.2 billion in q1. $vw #earnings	0	positive	0		2009-12-02	0	0	0	0	0	0	1.66667	20.3333	-1	0	2	0	100.06	-0.39	0
2017-05-02	#Volkswagen announces revenue of Ã¢â€šÂ¬56.2 billion in Q1. $VW #earnings http://www.teletrader.com/volkswagen-reports-q1-revenue-of-56-2-billion/news/details/38688811Ã‚Â Ã¢â‚¬Â¦	#volkswagen announces revenue of 56.2 billion in q1. $vw #earnings	#volkswagen announces revenue of 56.2 billion in q1. $vw #earnings	0	positive	0		2009-12-03	0	0	0	0	0	0	1.66667	20.3333	-1	0	2	0	99	-1.06	0
2017-04-12	Automakers gain $BMW $VW $DAI, as #UK wages boost #GBP https://www.lcg.com/uk/analysis/macro/automakers-gain-as-uk-wages-boost-gbp/Ã‚Â Ã¢â‚¬Â¦	automakers gain $bmw $vw $dai, as #uk wages boost #gbp	automakers gain $bmw $vw $dai, as #uk wages boost #gbp	0	positive	0		2009-12-04	0.5	1	0	1	0	1	1.66667	21.3333	-1	0	2	1	99.689	0.689	0.5
2017-04-12	Automakers gain $BMW $VW $DAI $UG $RNO, as #UK wages boost #GBP https://www.lcg.com/uk/analysis/macro/automakers-gain-as-uk-wages-boost-gbp/Ã‚Â Ã¢â‚¬Â¦	automakers gain $bmw $vw $dai $ug $rno, as #uk wages boost #gbp	automakers gain $bmw $vw $dai $ug $rno, as #uk wages boost #gbp	0	positive	0		2009-12-05	0	0	0	0	0	0	1.66667	21.3333	-1	0	2	0	99.689	0	0
2017-04-06	.@Volkswagen keeps investing in #China @cnbci http://www.cnbc.com/2017/04/06/volkswagen-expands-footprint-in-china-with-artificial-intelligence-venture.htmlÃ‚Â Ã¢â‚¬Â¦ $VW #ai #tech	.@volkswagen keeps investing in #china @cnbci $vw #ai #tech	.@volkswagen keeps investing in #china @cnbci $vw #ai #tech	0	positive	0		2009-12-06	0	0	0	0	0	0	1.66667	21.3333	-1	0	2	0	99.689	0	0
2017-03-22	Massive heart attack as $VW holds investor call for Ã¢â€šÂ¬ multi-trancher	massive heart attack as $vw holds investor call for multi-trancher	massive heart attack as $vw holds investor call for multi-trancher	1	positive	0		2009-12-07	0	0	0	0	0	0	1.66667	21.3333	-1	0	2	0	99.5	-0.189	0
2017-03-17	$vw where are the freaking analysts on this.. ??? Miriad of upgrades - sell off! and reverse. same Story... wash and rinse.	$vw where are the freaking analysts on this.. ??? miriad of upgrades - sell off! and reverse. same story... wash and rinse.	$vw where are the freaking analysts on this.. ??? miriad of upgrades - sell off! and reverse. same story... wash and rinse.	0.125	positive	0		2009-12-08	0	0	0	0	0	0	1.66667	21.3333	-1	0	2	0	99.748	0.248	0
2017-02-21	"Verizon cuts $350M from its acquisition price of Yahoo after data breaches" $VW $YHOOhttps://9to5mac.com/2017/02/21/yahoo-verizon-deal-price-drop/Ã‚Â Ã¢â‚¬Â¦	"verizon cuts $350m from its acquisition price of yahoo after data breaches" $vw $yhoo	"verizon cuts $350m from its acquisition price of yahoo after data breaches" $vw $yhoo	0	positive	0		2009-12-09	0	0	0	0	0	0	1.66667	21.3333	-1	0	2	0	98.5	-1.248	0
2017-02-21	Instead of reading "Mandate WL", I read "Mandate $VW " and had a mini heart attack	instead of reading "mandate wl", i read "mandate $vw " and had a mini heart attack	instead of reading "mandate wl", i read "mandate $vw " and had a mini heart attack	0	positive	0		2009-12-10	0	0	0	0	0	0	1.66667	21.3333	-1	0	2	0	98.399	-0.101	0
2017-02-16	I want a 400hp $VW Beetle Hybrid 4x4 that gets 68mpg with 20 inch wheels...that can handle 18 inch snowdrifts....	i want a 400hp $vw beetle hybrid 4x4 that gets 68mpg with 20 inch wheels...that can handle 18 inch snowdrifts....	i want a 400hp $vw beetle hybrid 4x4 that gets 68mpg with 20 inch wheels...that can handle 18 inch snowdrifts....	0	positive	0		2009-12-11	0	0	0	0	0	0	1.66667	21.3333	-1	0	2	0	99	0.601	0
2017-01-27	#BREAKING #Germany's prosecutors believe ex-VW CEO knew of emissions tests fraud earlier than he admitted $VW https://www.teletrader.com/germany-investigates-ex-vw-boss-for-fraud/news/details/37492328Ã‚Â Ã¢â‚¬Â¦	#breaking #germany's prosecutors believe ex-vw ceo knew of emissions tests fraud earlier than he admitted $vw	#breaking #germany's prosecutors believe ex-vw ceo knew of emissions tests fraud earlier than he admitted $vw	0.5	positive	0		2009-12-12	0	0	0	0	0	0	1.66667	21.3333	-1	0	2	0	99	0	0
2017-01-12	$VW No issues with fuel variation?	$vw no issues with fuel variation?	$vw no issues with fuel variation?	0	positive	0		2009-12-13	0	0	0	0	0	0	1.66667	21.3333	-1	0	2	0	99	0	0
2017-01-11	$VW "pollutes" environment, 6 execs charged _x000D_ $XLF execs screwed subprime / lower middle class, NOTHING_x000D_ The @federalreserve should ashamed	$vw "pollutes" environment, 6 execs charged _x000D_ $xlf execs screwed subprime / lower middle class, nothing_x000D_ the @federalreserve should ashamed	$vw "pollutes" environment, 6 execs charged _x000D_ $xlf execs screwed subprime / lower middle class, nothing_x000D_ the @federalreserve should ashamed	0	positive	0		2009-12-14	0	1	0	1	0	1	1.66667	22.3333	-1	0	2	1	99.4	0.4	0
2017-01-11	$vw gone with the wind now! what a opportunity missed at 120 or below!	$vw gone with the wind now! what a opportunity missed at 120 or below!	$vw gone with the wind now! what a opportunity missed at 120 or below!	0	positive	0		2009-12-15	0	0	0	0	0	0	1.66667	22.3333	-1	0	2	0	99.5	0.1	0
2016-12-23	$VW teases #SelfDrivingCar #EV with retractable steering wheel - $TSLA $GM $F $BIDU $GOOGhttps://lnkd.in/gfXkgKf	$vw teases #selfdrivingcar #ev with retractable steering wheel - $tsla $gm $f $bidu $goog	$vw teases #selfdrivingcar #ev with retractable steering wheel - $tsla $gm $f $bidu $goog	0	positive	0		2009-12-16	0	0	0	0	0	0	1.66667	22.3333	-1	0	2	0	99.825	0.325	0
2016-11-28	$VW, banks extend $21 billion loan until June 2017 http://reut.rs/2gaZhvEÃ‚Â via @Reuters	$vw, banks extend $21 billion loan until june 2017 via @reuters	$vw, banks extend $21 billion loan until june 2017 via @reuters	0	positive	0		2009-12-17	0	0	0	0	0	0	1.66667	22.3333	-1	0	2	0	98.989	-0.836	0
2016-11-28	#Germany Stocks: Airline $LHA -1.9%.Defense $RHM -1.1%.BFS $CBK -2.1% $DBK -1.6%.Food $SZU -1.3%.Printing $HDD-2.5%.Pharma $SAZ +1%. $VW -1%	#germany stocks: airline $lha -1.9%.defense $rhm -1.1%.bfs $cbk -2.1% $dbk -1.6%.food $szu -1.3%.printing $hdd-2.5%.pharma $saz +1%. $vw -1%	#germany stocks: airline $lha -1.9%.defense $rhm -1.1%.bfs $cbk -2.1% $dbk -1.6%.food $szu -1.3%.printing $hdd-2.5%.pharma $saz +1%. $vw -1%	0	positive	0		2009-12-18	0	0	0	0	0	0	1.66667	22.3333	-1	0	2	0	100.899	1.91	0
2016-11-24	$VW did not expect it to hit 124 euros today after trading 115-118	$vw did not expect it to hit 124 euros today after trading 115-118	$vw did not expect it to hit 124 euros today after trading 115-118	0	positive	0		2009-12-19	0	0	0	0	0	0	1.66667	22.3333	-1	0	2	0	100.899	0	0
2016-11-12	US FTC probing whether $VW intentionally destroyed documents - http://goo.gl/alerts/1PJJ2Ã‚Â #GoogleAlerts	us ftc probing whether $vw intentionally destroyed documents - #googlealerts	us ftc probing whether $vw intentionally destroyed documents - #googlealerts	0	positive	0		2009-12-20	0	0	0	0	0	0	1.66667	22.3333	-1	0	2	0	100.899	0	0
2016-11-03	Reading @FIA's white paper on the Diesel Technology & its place in automotive landscape & this summary of $VW's fines jumps out: pic.twitter.com/r1au611g9w	reading @fia's white paper on the diesel technology & its place in automotive landscape & this summary of $vw's fines jumps out: pic.twitter.com/r1au611g9w	reading @fia's white paper on the diesel technology & its place in automotive landscape & this summary of $vw's fines jumps out: pic.twitter.com/r1au611g9w	0	positive	0		2009-12-21	0	0	0	0	0	0	1.66667	22.3333	-1	0	2	0	98.8	-2.099	0
2016-10-29	SeekingAlpha: Yield Opportunities Abound In Emerging Markets Bonds (Video) http://seekingalpha.com/article/4016646-yield-opportunities-abound-emerging-markets-bonds-video?source=feed_fÃ‚Â Ã¢â‚¬Â¦ $EMB $PCY $TEI $EDF $ELD $EDD $EMLC $VWÃ¢â‚¬Â¦	seekingalpha: yield opportunities abound in emerging markets bonds (video) $emb $pcy $tei $edf $eld $edd $emlc $vw	seekingalpha: yield opportunities abound in emerging markets bonds (video) $emb $pcy $tei $edf $eld $edd $emlc $vw	0	positive	0		2009-12-22	0	0	0	0	0	0	1.66667	22.3333	-1	0	2	0	98.9	0.1	0
2016-10-26	Trending on @MnetNews Judge Approves Historic $14.7B $VW Settlement Over Emissions Scandal http://ow.ly/gil2305yChOÃ‚Â pic.twitter.com/gvMrAxjHgn	trending on @mnetnews judge approves historic $14.7b $vw settlement over emissions scandal	trending on @mnetnews judge approves historic $14.7b $vw settlement over emissions scandal	0	positive	0		2009-12-23	-1	1	1	0	1	0	2.66667	22.3333	-2	-1	1	1	98.725	-0.175	-1
2016-10-18	BaronVonClutch: $VW's supervisory board is scheduled to meet Nov 18 to discuss its budget for 2017. Fate of its moÃ¢â‚¬Â¦ https://twitter.com/i/web/status/788281208752906240Ã‚Â Ã¢â‚¬Â¦	baronvonclutch: $vw's supervisory board is scheduled to meet nov 18 to discuss its budget for 2017. fate of its mo	baronvonclutch: $vw's supervisory board is scheduled to meet nov 18 to discuss its budget for 2017. fate of its mo	0	positive	0		2009-12-24	0	0	0	0	0	0	2.66667	22.3333	-2	0	2	0	98.895	0.17	0
2016-10-18	$VW's supervisory board is scheduled to meet Nov 18 to discuss its budget for 2017. Fate of its motorsport programmes will be decided then. pic.twitter.com/xU5stVurYp	$vw's supervisory board is scheduled to meet nov 18 to discuss its budget for 2017. fate of its motorsport programmes will be decided then. pic.twitter.com/xu5stvuryp	$vw's supervisory board is scheduled to meet nov 18 to discuss its budget for 2017. fate of its motorsport programmes will be decided then. pic.twitter.com/xu5stvuryp	0	positive	0		2009-12-25	0	0	0	0	0	0	2.66667	22.3333	-2	0	2	0	98.895	0	0
2016-10-11	although...see $VW pic.twitter.com/X9RG4RjCfL	although...see $vw pic.twitter.com/x9rg4rjcfl	although...see $vw pic.twitter.com/x9rg4rjcfl	0	positive	0		2009-12-26	0	0	0	0	0	0	2.66667	22.3333	-2	0	2	0	98.895	0	0
2016-10-09	#Dieselgate happened. $VW builds cars in #SouthAfrica. What's the status of #ESG in #Africa? #AfricaESG16 @JSE_Group 12-13 Oct. @MNCapital	#dieselgate happened. $vw builds cars in #southafrica. what's the status of #esg in #africa? #africaesg16 @jse_group 12-13 oct. @mncapital	#dieselgate happened. $vw builds cars in #southafrica. what's the status of #esg in #africa? #africaesg16 @jse_group 12-13 oct. @mncapital	0	positive	0		2009-12-27	0	0	0	0	0	0	2.66667	22.3333	-2	0	2	0	98.895	0	0
2016-10-08	When you charge $VW $14 Billion, but ignore the fact that Saudi Oil's sulphur is poisoning the world atmosphere..YA!	when you charge $vw $14 billion, but ignore the fact that saudi oil's sulphur is poisoning the world atmosphere..yeah!	when you charge $vw $14 billion, but ignore the fact that saudi oil's sulphur is poisoning the world atmosphere..yeah!	0	positive	0		2009-12-28	0	0	0	0	0	0	2.66667	22.3333	-2	0	2	0	98.53	-0.365	0
2016-10-07	Between $DB and $VW, the Qatari have lost billions https://twitter.com/stocktwits/status/784497725194764288Ã‚Â Ã¢â‚¬Â¦ It's the chart people keep sharing. And it just got another update. _x000D_ Qatar and Deutsche Bank: Ã¢â‚¬Â¦	between $db and $vw, the qatari have lost billions it's the chart people keep sharing. and it just got another update. _x000D_ qatar and deutsche bank:	between $db and $vw, the qatari have lost billions it's the chart people keep sharing. and it just got another update. _x000D_ qatar and deutsche bank:	0	positive	0		2009-12-29	0	0	0	0	0	0	2.66667	22.3333	-2	0	2	0	98.55	0.02	0
2016-10-03	Volkswagen $VW - 7.8% to 24,112 units luxury #Audi #brand gained 1.6% to 17,617 vehicles. #autosales $EURUSD http://traderscommunity.com/forum/index.php?topic=592.msg4239#msg4239Ã‚Â Ã¢â‚¬Â¦	volkswagen $vw - 7.8% to 24,112 units luxury #audi #brand gained 1.6% to 17,617 vehicles. #autosales $eurusd #msg4239	volkswagen $vw - 7.8% to 24,112 units luxury #audi #brand gained 1.6% to 17,617 vehicles. #autosales $eurusd #msg4239	0	positive	0		2009-12-30	0	0	0	0	0	0	2.66667	22.3333	-2	0	2	0	98.7	0.15	0
2016-09-29	$VW Emmissions from diesel fuel are dependent on only one thing: the Quality of the FUEL!	$vw emmissions from diesel fuel are dependent on only one thing: the quality of the fuel!	$vw emmissions from diesel fuel are dependent on only one thing: the quality of the fuel!	1	positive	0		2009-12-31	0	0	0	0	0	0	2.66667	22.3333	-2	0	2	0	99.2	0.5	0
2016-09-29	$VW What we don't understand about Volkswagen's charges: no matter how you burn one tank of diesel fuel, the resultant pollution is the SAME	$vw what we don't understand about volkswagen's charges: no matter how you burn one tank of diesel fuel, the resultant pollution is the same	$vw what we don't understand about volkswagen's charges: no matter how you burn one tank of diesel fuel, the resultant pollution is the same	0.125	positive	0		2010-01-01	0	0	0	0	0	0	2.66667	22.3333	-2	0	2	0	99.2	0	0
2016-09-29	#Merkel has only fueled the refugee's part. $DB & $VW are private companies ... https://twitter.com/ianbremmer/status/781457539179220992Ã‚Â Ã¢â‚¬Â¦ Refugees _x000D_ Volkswagen_x000D_ Deutsche BankÃ¢â‚¬Â¦	#merkel has only fueled the refugee's part. $db & $vw are private companies ... refugees _x000D_ volkswagen_x000D_ deutsche bank	#merkel has only fueled the refugee's part. $db & $vw are private companies ... refugees _x000D_ volkswagen_x000D_ deutsche bank	0.6875	positive	0		2010-01-02	0.5	1	0	1	0	1	2.66667	23.3333	-2	0	2	1	99.2	0	0.5
2016-09-27	Two key Germany companies $VW and $DB at the mercy of the U.S. @TheJusticeDept @SquawkCNBC @bsurveillance	two key germany companies $vw and $db at the mercy of the you.s. @thejusticedept @squawkcnbc @bsurveillance	two key germany companies $vw and $db at the mercy of the you.s. @thejusticedept @squawkcnbc @bsurveillance	1	positive	0		2010-01-03	1.5	2	0	2	0	1	2.66667	24.3333	-2	0	2	2	99.2	0	1.5
2016-09-27	Libor/OIS wider on selling of front #STIR contracts attributed to headlines related to $DB & $VW pic.twitter.com/R0xMCJo0Z0	libor/ois wider on selling of front #stir contracts attributed to headlines related to $db & $vw pic.twitter.com/r0xmcjo0z0	libor/ois wider on selling of front #stir contracts attributed to headlines related to $db & $vw pic.twitter.com/r0xmcjo0z0	0.4	positive	0		2010-01-04	0	0	0	0	0	0	2.66667	24.3333	-2	0	2	0	99.6	0.4	0
2016-09-26	#Volkswagen CEO: 'We have totally screwed up' $VW https://youtu.be/5uljMgnYcMU	#volkswagen ceo: 'we have totally screwed up' $vw	#volkswagen ceo: 'we have totally screwed up' $vw	0.75	positive	0		2010-01-05	-1.00556	6	3	3	0.5	0.5	3.16667	24.8333	-3	-1	1	3	99.71	0.11	-1.00556
2016-09-16	$SPY Obama and Clinton have Targetted $DB and $VW as a means to get Merkel out, Retaliation for $AAPL Tax. They'll succeed.	$spy obama and clinton have targetted $db and $vw as a means to get merkel out, retaliation for $aapl tax. they'll succeed.	$spy obama and clinton have targetted $db and $vw as a means to get merkel out, retaliation for $aapl tax. they'll succeed.	0	positive	0		2010-01-06	0.2	1	0	1	0	1	3.16667	25.8333	-3	0	2	1	99.85	0.14	0.2
2016-09-14	As an investor I stayed away from $VW (Volkswagen) because they had the GM disease that caused the GM bankruptcy.... http://fb.me/39RbVvh0t	as an investor i stayed away from $vw (volkswagen) because they had the gm disease that caused the gm bankruptcy....	as an investor i stayed away from $vw (volkswagen) because they had the gm disease that caused the gm bankruptcy....	0	positive	0		2010-01-07	0.45	2	1	1	0.5	0.5	3.66667	26.3333	-4	-1	1	1	100	0.15	0.45
2016-09-07	#Navistar Heavy-duty truck orders go lower. #Volkswagen bottom-ticking? $VW $NAVhttps://lnkd.in/dvn9S7p	#navistar heavy-duty truck orders go lower. #volkswagen bottom-ticking? $vw $nav	#navistar heavy-duty truck orders go lower. #volkswagen bottom-ticking? $vw $nav	0	positive	0		2010-01-08	0	0	0	0	0	0	3.66667	26.3333	-4	0	2	0	100.3	0.3	0
2016-09-06	Icahn to Buy #FederalMogul for $9.25/Shr #UncleCarl on fire today $FDML $NAV $VW $HLF	icahn to buy #federalmogul for $9.25/shr #unclecarl on fire today $fdml $nav $vw $hlf	icahn to buy #federalmogul for $9.25/shr #unclecarl on fire today $fdml $nav $vw $hlf	0	positive	0		2010-01-09	0	0	0	0	0	0	3.66667	26.3333	-4	0	2	0	100.3	0	0
2016-08-25	European stocks slide also #DAX components were in the red led by carmakers $VW $DAI http://on.mktw.net/2bCapg7Ã‚Â via @MarketWatch #ifo	european stocks slide also #dax components were in the red led by carmakers $vw $dai via @marketwatch #ifo	european stocks slide also #dax components were in the red led by carmakers $vw $dai via @marketwatch #ifo	0	positive	0		2010-01-10	0.5	1	0	1	0	1	3.66667	27.3333	-4	0	2	1	100.3	0	0.5
2016-08-23	Bloomberg news: #hedgefunds #FED #Obamacare #HillaryClinton $DXY $BBY $AMZN $GBP $VW $tlt http://alexanderalternativecapital.com/zika-takes-center-stage-in-south-floridaÃ‚Â Ã¢â‚¬Â¦pic.twitter.com/dxZbCNqp2w	bloomberg news: #hedgefunds #fed #obamacare #hillaryclinton $dxy $bby $amzn $gbp $vw $tlt	bloomberg news: #hedgefunds #fed #obamacare #hillaryclinton $dxy $bby $amzn $gbp $vw $tlt	0	positive	0		2010-01-11	0	0	0	0	0	0	3.66667	27.3333	-4	0	2	0	99.999	-0.301	0
2016-08-22	$DAX $DOW $NIKKEI $vw https://beta.welt.de/wirtschaft/video157800722/Der-Boerse-ist-der-VW-Streit-ziemlich-egal.htmlÃ‚Â Ã¢â‚¬Â¦ - thats a mistake in the making	$dax $dow $nikkei $vw - that is a mistake in the making	$dax $dow $nikkei $vw - that is a mistake in the making	0	positive	0		2010-01-12	0	0	0	0	0	0	3.66667	27.3333	-4	0	2	0	99.35	-0.649	0
2016-08-20	Web Stock buzz: $VW $SPY $FB $GLD $AAPL (02:32 pm) #stocks #finance #stockmarket #StockPicks	web stock buzz: $vw $spy $fb $gld $aapl (02:32 pm) #stocks #finance #stockmarket #stockpicks	web stock buzz: $vw $spy $fb $gld $aapl (02:32 pm) #stocks #finance #stockmarket #stockpicks	0	positive	0		2010-01-13	0	0	0	0	0	0	3.66667	27.3333	-4	0	2	0	99.15	-0.2	0
2016-08-16	10 things you need to know before the opening bell http://read.bi/2aYcNQpÃ‚Â via @themoneygame #stocks $VW	10 things you need to know before the opening bell via @themoneygame #stocks $vw	10 things you need to know before the opening bell via @themoneygame #stocks $vw	0	positive	0		2010-01-14	-0.3	1	1	0	1	0	4.66667	27.3333	-5	-1	1	1	99	-0.15	-0.3
2016-08-13	"2017 BMW 740e #PHEV Priced At $89,100, Arriving This Month At U.S. Dealerships" $BMW $TSLA $VW http://insideevs.com/2017-bmw-740e-priced-at-89100-arriving-this-month-at-u-s-dealerships/Ã‚Â Ã¢â‚¬Â¦	"2017 bmw 740e #phev priced at $89,100, arriving this month at you.s. dealerships" $bmw $tsla $vw	"2017 bmw 740e #phev priced at $89,100, arriving this month at you.s. dealerships" $bmw $tsla $vw	0	positive	0		2010-01-15	0.275	2	0	2	0	1	4.66667	28.3333	-5	0	2	2	97.5	-1.5	0.275
2016-07-20	" $VW, Audi and Porsche reveal a culture of deeply rooted corporate arrogance on using emissions cheating software" https://euobserver.com/dieselgate/134410Ã‚Â Ã¢â‚¬Â¦	" $vw, audi and porsche reveal a culture of deeply rooted corporate arrogance on using emissions cheating software"	" $vw, audi and porsche reveal a culture of deeply rooted corporate arrogance on using emissions cheating software"	0.2	positive	0		2010-01-16	-0.0625	1	1	0	1	0	5.66667	28.3333	-6	-1	1	1	97.5	0	-0.0625
2016-07-17	Volkswagen Promises U.S. Dealers Restitution for Tainted Diesels http://www.wsj.com/articles/volkswagen-promises-u-s-dealers-restitution-for-tainted-diesels-1468747369Ã‚Â Ã¢â‚¬Â¦ via @WSJbusiness $VW #TDI #dieselgate	volkswagen promises you.s. dealers restitution for tainted diesels via @wsjbusiness $vw #tdi #dieselgate	volkswagen promises you.s. dealers restitution for tainted diesels via @wsjbusiness $vw #tdi #dieselgate	0	positive	0		2010-01-17	0.75	1	0	1	0	1	5.66667	29.3333	-6	0	2	1	97.5	0	0.75
2016-06-09	ECB bond buying continues with purchases of $VW $CONGY $ORAFP via http://bloom.bg/25NWKZxÃ‚Â @AlastairJMarsh	ecb bond buying continues with purchases of $vw $congy $orafp via @alastairjmarsh	ecb bond buying continues with purchases of $vw $congy $orafp via @alastairjmarsh	0	positive	0		2010-01-18	0	0	0	0	0	0	5.66667	29.3333	-6	0	2	0	97.5	0	0
2016-05-23	Pervasive auto data fraud- mileage, emissions, etc. $GM $FIAT $VW https://lnkd.in/e6SYVxG	pervasive auto data fraud- mileage, emissions, etc. $gm $fiat $vw	pervasive auto data fraud- mileage, emissions, etc. $gm $fiat $vw	0	positive	0		2010-01-19	0	0	0	0	0	0	5.66667	29.3333	-6	0	2	0	100.03	2.53	0
2016-05-22	$SRPT reading reminder. _x000D_ Read up on $VW mother of all short squeezes._x000D_ https://www.quora.com/What-are-some-of-the-greatest-short-squeezes-everÃ‚Â Ã¢â‚¬Â¦	$srpt reading reminder. _x000D_ read up on $vw mother of all short squeezes._x000D_	$srpt reading reminder. _x000D_ read up on $vw mother of all short squeezes._x000D_	0.3	positive	0		2010-01-20	0	0	0	0	0	0	5.66667	29.3333	-6	0	2	0	104.2	4.17	0
2016-05-13	$VW issues CNY bond, now the street looks forward to a Ã¢â€šÂ¬ jumbo. Let's see how the CDS is doing pic.twitter.com/hfreHexPFw	$vw issues cny bond, now the street looks forward to a jumbo. let's see how the cds is doing pic.twitter.com/hfrehexpfw	$vw issues cny bond, now the street looks forward to a jumbo. let's see how the cds is doing pic.twitter.com/hfrehexpfw	0	positive	0		2010-01-21	0.2	1	0	1	0	1	5.66667	30.3333	-6	0	2	1	108.85	4.65	0.2
2016-05-13	How is #recycling at your automaker? #Sustainability #CSR #ESG via @BloombergBrief http://bit.ly/sustfin512Ã‚Â $VW $BMWpic.twitter.com/bAbPIE0Z6V	how is #recycling at your automaker? #sustainability #csr #esg via @bloombergbrief $vw $bmwpic.twitter.com/babpie0z6v	how is #recycling at your automaker? #sustainability #csr #esg via @bloombergbrief $vw $bmwpic.twitter.com/babpie0z6v	0	positive	0		2010-01-22	0	0	0	0	0	0	5.66667	30.3333	-6	0	2	0	105	-3.85	0
2016-04-25	#Porsche SE Lifts Dividend After Three Days Despite Loss at $VW	#porsche se lifts dividend after three days despite loss at $vw	#porsche se lifts dividend after three days despite loss at $vw	0	positive	0		2010-01-23	0	0	0	0	0	0	5.66667	30.3333	-6	0	2	0	105	0	0
2016-04-24	Web Stock buzz: $AAPL $CS $TM $VW $AMZN (10:32 am) #stocks #finance #stockmarket #StockPicks	web stock buzz: $aapl $cs $tm $vw $amzn (10:32 am) #stocks #finance #stockmarket #stockpicks	web stock buzz: $aapl $cs $tm $vw $amzn (10:32 am) #stocks #finance #stockmarket #stockpicks	0	positive	0		2010-01-24	0	0	0	0	0	0	5.66667	30.3333	-6	0	2	0	105	0	0
2016-04-22	VW Sees $18 Billion Toll From Emissions Cheating Scandal #WSJ $VW http://www.wsj.com/articles/volkswagen-posts-deep-loss-after-taking-18-28-billion-hit-on-emissions-scandal-1461333307Ã‚Â Ã¢â‚¬Â¦	vw sees $18 billion toll from emissions cheating scandal #wsj $vw	vw sees $18 billion toll from emissions cheating scandal #wsj $vw	0	positive	0		2010-01-25	0.5	1	0	1	0	1	5.66667	31.3333	-6	0	2	1	103.2	-1.8	0.5
2016-04-22	#BREAKING: We're seeing reports that the $VW diesel scandal may extend to Mercedes-Benz, Mitsubishi, and Opal.	#breaking: we're seeing reports that the $vw diesel scandal may extend to mercedes-benz, mitsubishi, and opal.	#breaking: we're seeing reports that the $vw diesel scandal may extend to mercedes-benz, mitsubishi, and opal.	0	positive	0		2010-01-26	0	1	0	1	0	1	5.66667	32.3333	-6	0	2	1	101.751	-1.449	0
2016-04-22	#Auto Shares Slump on Further #Emissions Scandal https://shar.es/1jTZ1XÃ‚Â $DAI $VW $UG $MMO	#auto shares slump on further #emissions scandal $dai $vw $ug $mmo	#auto shares slump on further #emissions scandal $dai $vw $ug $mmo	0.5	positive	0		2010-01-27	5.55112e-17	1	0	1	0	1	5.66667	33.3333	-6	0	2	1	107	5.249	5.55112e-17
2016-04-22	.@Sentifi_US 2/3) seek redress. $VW Shareholders, Institutions & Pension Funds could also sue for financial losses. Furthermore we could see	.@sentifi_us 2/3) seek redress. $vw shareholders, institutions & pension funds could also sue for financial losses. furthermore we could see	.@sentifi_us 2/3) seek redress. $vw shareholders, institutions & pension funds could also sue for financial losses. furthermore we could see	0	positive	0		2010-01-28	0	0	0	0	0	0	5.66667	33.3333	-6	0	2	0	111	4	0
2016-04-21	Draghi clarifies that industrials w/ bank subsidiaries are eligible for CSPP. Re eg $VW.	draghi clarifies that industrials w/ bank subsidiaries are eligible for cspp. re eg $vw.	draghi clarifies that industrials w/ bank subsidiaries are eligible for cspp. re eg $vw.	0	positive	0		2010-01-29	0	0	0	0	0	0	5.66667	33.3333	-6	0	2	0	114.6	3.6	0
2016-04-21	My $VW stock jumped 15% this morning, and I still haven't seen a news story that explains why...	my $vw stock jumped 15% this morning, and i still haven't seen a news story that explains why...	my $vw stock jumped 15% this morning, and i still haven't seen a news story that explains why...	0	positive	0		2010-01-30	0	0	0	0	0	0	5.66667	33.3333	-6	0	2	0	114.6	0	0
2016-04-21	$vw my family's passat gets 40mpg, you're not getting it back @vw	$vw my family's passat gets 40mpg, you're not getting it back @vw	$vw my family's passat gets 40mpg, you're not getting it back @vw	0	positive	0		2010-01-31	0	0	0	0	0	0	5.66667	33.3333	-6	0	2	0	114.6	0	0
2016-04-21	$VW to pay each U.S. customer $5,000 to settle dieselgate: Die Welt http://finance.yahoo.com/news/vw-resists-move-trial-instead-epa-settlement-101425133--finance.html?soc_src=mediacontentstory&soc_trk=twÃ‚Â Ã¢â‚¬Â¦ via @YahooFinance	$vw to pay each you.s. customer $5,000 to settle dieselgate: die welt via @yahoofinance	$vw to pay each you.s. customer $5,000 to settle dieselgate: die welt via @yahoofinance	0	positive	0		2010-02-01	0	0	0	0	0	0	5.66667	33.3333	-6	0	2	0	113.138	-1.462	0
2016-04-20	$VW $SPY Yet in 7 years in Gov't...not one move away from Diesel to Nat.Gas trucks.. The EPA astounds us.	$vw $spy yet in 7 years in gov't...not one move away from diesel to nat.gas trucks.. the epa astounds us.	$vw $spy yet in 7 years in gov't...not one move away from diesel to nat.gas trucks.. the epa astounds us.	0	positive	0		2010-02-02	0	0	0	0	0	0	5.66667	33.3333	-6	0	2	0	112.8	-0.338	0
2016-04-16	April 15 -- Volkswagen AGÃ¢â‚¬â„¢s European first-quarter market share reached a five-year low @business $VW http://bloom.bg/1XySpVr	april 15 -- volkswagen ags european first-quarter market share reached a five-year low @business $vw	april 15 -- volkswagen ags european first-quarter market share reached a five-year low @business $vw	0.15	positive	0		2010-02-03	0	0	0	0	0	0	5.66667	33.3333	-6	0	2	0	111.7	-1.1	0
2016-04-15	Fiat Chrysler CEO: Toyota, VW and Ford remaining potential merger candidates - BBG $FCAU $VW $F $TM	fiat chrysler ceo: toyota, vw and ford remaining potential merger candidates - bbg $fcau $vw $f $tm	fiat chrysler ceo: toyota, vw and ford remaining potential merger candidates - bbg $fcau $vw $f $tm	1	positive	0		2010-02-04	0.4	1	0	1	0	1	5.66667	34.3333	-6	0	2	1	108.9	-2.8	0.4
2016-04-08	Bonuses for $VW execs? NO WAY. #CorporateCrime shouldn't pay http://www.citizenvox.org/2016/04/08/bonuses-for-volkswagen-executives-no-way-corporate-crime-shouldnt-pay/Ã‚Â Ã¢â‚¬Â¦ via @Public_Citizen	bonuses for $vw execs? no way. #corporatecrime shouldn't pay via @public_citizen	bonuses for $vw execs? no way. #corporatecrime shouldn't pay via @public_citizen	0	positive	0		2010-02-05	0	0	0	0	0	0	5.66667	34.3333	-6	0	2	0	110	1.1	0
2016-03-28	Volkswagen e-Golf recalled for battery software problem http://www.autoblog.com/2016/03/28/volkswagen-egolf-recall-battery-software/Ã‚Â Ã¢â‚¬Â¦ $VW	volkswagen e-golf recalled for battery software problem $vw	volkswagen e-golf recalled for battery software problem $vw	0	positive	0		2010-02-06	0	0	0	0	0	0	5.66667	34.3333	-6	0	2	0	110	0	0
2016-03-16	#FortisÃ¢â‚¬â„¢ $1.3 billion settlement in Netherlands: Roadmap for $VW? http://blogs.reuters.com/alison-frankel/2016/03/16/fortis-1-3-billion-settlement-in-netherlands-roadmap-for-vw/Ã‚Â Ã¢â‚¬Â¦	#fortis $1.3 billion settlement in netherlands: roadmap for $vw?	#fortis $1.3 billion settlement in netherlands: roadmap for $vw?	0	positive	0		2010-02-07	0	0	0	0	0	0	5.66667	34.3333	-6	0	2	0	110	0	0
2016-03-14	Unser Briefing (Stand: 07:16) mit folgenden Themen: #AfD, der #marchofhope aus #idomeni und $VW. http://www.nzz.ch/briefing/	unser briefing (stand: 07:16) mit folgenden themen: #afd, der #marchofhope aus #idomeni und $vw.	unser briefing (stand: 07:16) mit folgenden themen: #afd, der #marchofhope aus #idomeni und $vw.	0	positive	0		2010-02-08	1	2	0	2	0	1	5.66667	35.3333	-6	0	2	2	111.111	1.111	1
2016-03-13	$VW:_x000D_ Ex-employee Sues VW in US Over Data Deletion:_x000D_ http://StockNewsHour.com/vw-ex-employee-sues-vw-in-us-over-data-deletion/Ã‚Â Ã¢â‚¬Â¦	$vw:_x000D_ ex-employee sues vw in us over data deletion:_x000D_	$vw:_x000D_ ex-employee sues vw in us over data deletion:_x000D_	0	positive	0		2010-02-09	0	0	0	0	0	0	5.66667	35.3333	-6	0	2	0	111.7	0.589	0
2016-03-10	join @AMcCaig_IG & @JeremyNaylor_IG on https://www.ig.com/uk/live-videoÃ‚Â at 7.50am looking at $AV $HOME $MRW $MPI $VW $CA & a look ahead #Draghi #ECB	join @amccaig_ig & @jeremynaylor_ig on at 7.50am looking at $av $home $mrw $mpi $vw $ca & a look ahead #draghi #ecb	join @amccaig_ig & @jeremynaylor_ig on at 7.50am looking at $av $home $mrw $mpi $vw $ca & a look ahead #draghi #ecb	0	positive	0		2010-02-10	0	0	0	0	0	0	5.66667	35.3333	-6	0	2	0	111.55	-0.15	0
2016-03-04	@Igor_Brandt Update $BMW $VW close by 82.00 & 115.00	@igor_brandt update $bmw $vw close by 82.00 & 115.00	@igor_brandt update $bmw $vw close by 82.00 & 115.00	0	positive	0		2010-02-11	0	0	0	0	0	0	5.66667	35.3333	-6	0	2	0	114.95	3.4	0
2016-03-03	the rise of my leading indicators $copper, $AUD/USD and even $VW tell me that ChinaÃ‚Â´s growth uptick must be imminent_x000D_ http://shiftingwealth.blogspot.fr/2015/07/china-growth-proxies-aussie-copper-and.htmlÃ‚Â Ã¢â‚¬Â¦	the rise of my leading indicators $copper, $aud/usd and even $vw tell me that chinas growth uptick must be imminent_x000D_	the rise of my leading indicators $copper, $aud/usd and even $vw tell me that chinas growth uptick must be imminent_x000D_	0	positive	0		2010-02-12	0	1	0	1	0	1	5.66667	36.3333	-6	0	2	1	114	-0.95	0
2016-03-03	Should a #CEO read his #Memo?_x000D_ https://twitter.com/JackEwingNYT/status/705334893350252544Ã‚Â Ã¢â‚¬Â¦_x000D_ via @JackEwingNYT @nytimes #VW $VW #Winterkorn Winterkorn got the diesel memo, but did he read it? #dieselgate http://nyti.ms/1Uzpu4e	should a #ceo read his #memo?_x000D_ _x000D_ via @jackewingnyt @nytimes #vw $vw #winterkorn winterkorn got the diesel memo, but did he read it? #dieselgate	should a #ceo read his #memo?_x000D_ _x000D_ via @jackewingnyt @nytimes #vw $vw #winterkorn winterkorn got the diesel memo, but did he read it? #dieselgate	0	positive	0		2010-02-13	0.5	1	0	1	0	1	5.66667	37.3333	-6	0	2	1	114	0	0.5
2016-02-16	#bloomberg European #car sales up by 6.3%; only $vw with yoy decline in numbers by 4%; loosing market share	#bloomberg european #car sales up by 6.3%; only $vw with yoy decline in numbers by 4%; loosing market share	#bloomberg european #car sales up by 6.3%; only $vw with yoy decline in numbers by 4%; loosing market share	0.5	positive	0		2010-02-14	0.5	1	0	1	0	1	5.66667	38.3333	-6	0	2	1	114	0	0.5
2016-02-15	@travthornberry and let's not forget SEAT is part of $vw go go $plug anchors !	@travthornberry and let's not forget seat is part of $vw go go $plug anchors !	@travthornberry and let's not forget seat is part of $vw go go $plug anchors !	0	positive	0		2010-02-15	0	0	0	0	0	0	5.66667	38.3333	-6	0	2	0	114	0	0
2016-02-11	#BOTC! here's the AFTER for OG @TeslaMotors investors (vs. $VW): pic.twitter.com/aUJUo0LBwo	#botc! here's the after for og @teslamotors investors (vs. $vw): pic.twitter.com/aujuo0lbwo	#botc! here's the after for og @teslamotors investors (vs. $vw): pic.twitter.com/aujuo0lbwo	0	positive	0		2010-02-16	0	1	0	1	0	1	5.66667	39.3333	-6	0	2	1	113.964	-0.036	0
2016-02-04	Effect of #emissions scandal on $vw #audi #carsales @cohan_ds $daxhttps://twitter.com/timmelino/status/695199958320939008Ã‚Â Ã¢â‚¬Â¦ Sales of Volkswagen cars fall 14% following #emissions scandal http://tw4m.co/4ukwd	effect of #emissions scandal on $vw #audi #carsales @cohan_ds $dax sales of volkswagen cars fall 14% following #emissions scandal	effect of #emissions scandal on $vw #audi #carsales @cohan_ds $dax sales of volkswagen cars fall 14% following #emissions scandal	0.1	positive	0		2010-02-17	0	1	0	1	0	1	5.66667	40.3333	-6	0	2	1	114.5	0.536	0
2016-02-01	@SupportSyrians @UNESCO @UN: T of C refugees? #BRICS ships? #Germany forgive #Greece debt? @IMFNews #Bundestag @KingSalman $AG $DAX $BMW $VW	@supportsyrians @unesco @un: t of c refugees? #brics ships? #germany forgive #greece debt? @imfnews #bundestag @kingsalman $ag $dax $bmw $vw	@supportsyrians @unesco @un: t of c refugees? #brics ships? #germany forgive #greece debt? @imfnews #bundestag @kingsalman $ag $dax $bmw $vw	0	positive	0		2010-02-18	0.233333	1	0	1	0	1	5.66667	41.3333	-6	0	2	1	115	0.5	0.233333
2016-01-29	$F $GM $VW We expect auto sales worldwide to grow by 17% as calculated by units over 24 months	$f $gm $vw we expect auto sales worldwide to grow by 17% as calculated by units over 24 months	$f $gm $vw we expect auto sales worldwide to grow by 17% as calculated by units over 24 months	0	positive	0		2010-02-19	0	0	0	0	0	0	5.66667	41.3333	-6	0	2	0	117.75	2.75	0
2016-01-29	Volkswagen May Buy Back Diesel Cars It CanÃ¢â‚¬â„¢t Fix @nytimes $VW #Auto http://mobile.nytimes.com/2016/01/29/business/international/volkswagen-says-a-diesel-fix-may-not-be-possible-for-some-cars.html?emc=edit_th_20160129&nl=todaysheadlines&nlid=48122423&referer=Ã‚Â Ã¢â‚¬Â¦	volkswagen may buy back diesel cars it can not fix @nytimes $vw #auto	volkswagen may buy back diesel cars it can not fix @nytimes $vw #auto	0	positive	0		2010-02-20	0	0	0	0	0	0	5.66667	41.3333	-6	0	2	0	117.75	0	0
2016-01-27	$TM is king of the automotive world edging out $VW and $GM. Let's go places.	$tm is king of the automotive world edging out $vw and $gm. let's go places.	$tm is king of the automotive world edging out $vw and $gm. let's go places.	0	positive	0		2010-02-21	0	0	0	0	0	0	5.66667	41.3333	-6	0	2	0	117.75	0	0
2016-01-15	Mkt Update $spy $dia $yinn $v $t $f $vw $hal $apa $apc $oil $gild $f $gm $crm $hubs $vxx $ntfx $amzn @outsizedreturnpic.twitter.com/7udRLC8a81	mkt update $spy $dia $yinn $v $t $f $vw $hal $apa $apc $oil $gild $f $gm $crm $hubs $vxx $ntfx $amzn @outsizedreturnpic.twitter.com/7udrlc8a81	mkt update $spy $dia $yinn $v $t $f $vw $hal $apa $apc $oil $gild $f $gm $crm $hubs $vxx $ntfx $amzn @outsizedreturnpic.twitter.com/7udrlc8a81	0	positive	0		2010-02-22	0	0	0	0	0	0	5.66667	41.3333	-6	0	2	0	119.26	1.51	0
2016-01-14	$DAX $FEZ #Autos gas accentuates $SPX $SPY losses #stocks #trading #emissions $VW $GE $F http://stks.co/c38LqÃ‚Â pic.twitter.com/dxZNuIlbNb	$dax $fez #autos gas accentuates $spx $spy losses #stocks #trading #emissions $vw $ge $f	$dax $fez #autos gas accentuates $spx $spy losses #stocks #trading #emissions $vw $ge $f	0	positive	0		2010-02-23	0	0	0	0	0	0	5.66667	41.3333	-6	0	2	0	118.4	-0.86	0
2016-01-13	$VW faces off with EPA over emissions cheating: http://reut.tv/1nisTaG	$vw faces off with epa over emissions cheating:	$vw faces off with epa over emissions cheating:	0	positive	0		2010-02-24	0	0	0	0	0	0	5.66667	41.3333	-6	0	2	0	119.5	1.1	0
2016-01-10	.@TheEconomist #Volkswagen learns the cost of cheating http://econ.st/22RRJyAÃ‚Â pic.twitter.com/fwnqqaGCNt #VW $VW #cars #DIESELGATE #emissions	.@theeconomist #volkswagen learns the cost of cheating pic.twitter.com/fwnqqagcnt #vw $vw #cars #dieselgate #emissions	.@theeconomist #volkswagen learns the cost of cheating pic.twitter.com/fwnqqagcnt #vw $vw #cars #dieselgate #emissions	0	positive	0		2010-02-25	0	1	0	1	0	1	5.66667	42.3333	-6	0	2	1	118.8	-0.7	0
2016-01-08	After #Volkswagen's Emission Scandal they are opting for #Electric cars. How will this affect $VW Stock? http://ow.ly/WNXZdÃ‚Â #ProfitCo	after #volkswagen's emission scandal they are opting for #electric cars. how will this affect $vw stock? #profitco	after #volkswagen's emission scandal they are opting for #electric cars. how will this affect $vw stock? #profitco	0	positive	0		2010-02-26	0.55	1	0	1	0	1	5.66667	43.3333	-6	0	2	1	119.8	1	0.55
2016-01-07	$F $VW $TATA Increase plans for use of Aluminium in cars $AA	$f $vw $tata increase plans for use of aluminium in cars $aa	$f $vw $tata increase plans for use of aluminium in cars $aa	0	positive	0		2010-02-27	0	1	0	1	0	1	5.66667	44.3333	-6	0	2	1	119.8	0	0
2016-01-04	.@business U.S. files #environmental lawsuit against #Volkswagen http://bloom.bg/1mAMLoLÃ‚Â #VW $VW #cars #DIESELGATE https://twitter.com/planetoptionews/status/681749502320099328/photo/1pic.twitter.com/S5jMaMbnzW	.@business you.s. files #environmental lawsuit against #volkswagen #vw $vw #cars #dieselgate	.@business you.s. files #environmental lawsuit against #volkswagen #vw $vw #cars #dieselgate	0	positive	0		2010-02-28	0	0	0	0	0	0	5.66667	44.3333	-6	0	2	0	119.8	0	0
2016-01-04	Italian #antitrust agency extends its car rental #cartel probe to now include 30 companies, among them $VW & $Mercedes reports @PaRRGlobal	italian #antitrust agency extends its car rental #cartel probe to now include 30 companies, among them $vw & $mercedes reports @parrglobal	italian #antitrust agency extends its car rental #cartel probe to now include 30 companies, among them $vw & $mercedes reports @parrglobal	0	positive	0		2010-03-01	0	0	0	0	0	0	5.66667	44.3333	-6	0	2	0	122.801	3.001	0
2016-01-02	~Image Issues~_x000D_ $VW pic.twitter.com/Nrc0QU9nMy	~image issues~_x000D_ $vw pic.twitter.com/nrc0qu9nmy	~image issues~_x000D_ $vw pic.twitter.com/nrc0qu9nmy	0	positive	0		2010-03-02	0	0	0	0	0	0	5.66667	44.3333	-6	0	2	0	121	-1.801	0
2015-12-20	#Co2 #Emissions _x000D_ #COAL -> $WTIC -> $LNG -> #Electric/ #Powerplants/ #Water._x000D_ #COP21 $VW pic.twitter.com/y6N6Y3LyXR	#co2 #emissions _x000D_ #coal -> $wtic -> $lng -> #electric/ #powerplants/ #water._x000D_ #cop21 $vw pic.twitter.com/y6n6y3lyxr	#co2 #emissions _x000D_ #coal -> $wtic -> $lng -> #electric/ #powerplants/ #water._x000D_ #cop21 $vw pic.twitter.com/y6n6y3lyxr	0	positive	0		2010-03-03	0.5	1	0	1	0	1	5.66667	45.3333	-6	0	2	1	124.45	3.45	0.5
2015-12-17	Why Is Ford Increasing Focus On Electric Vehicles? http://bit.ly/1Ynx4xaÃ‚Â by Trefis Team $F $TSLA $VW	why is ford increasing focus on electric vehicles? by trefis team $f $tsla $vw	why is ford increasing focus on electric vehicles? by trefis team $f $tsla $vw	0	positive	0		2010-03-04	0	1	0	1	0	1	5.66667	46.3333	-6	0	2	1	124.08	-0.37	0
2015-12-12	Cheating, Lying, Coverup at $VW, Culture of Fear, on #CO2 #emissions http://nyti.ms/21R975ZÃ‚Â #esg #trust #sri #impinv	cheating, lying, coverup at $vw, culture of fear, on #co2 #emissions #esg #trust #sri #impinv	cheating, lying, coverup at $vw, culture of fear, on #co2 #emissions #esg #trust #sri #impinv	0	positive	0		2010-03-05	0.8	1	0	1	0	1	5.66667	47.3333	-6	0	2	1	125	0.92	0.8
2015-12-11	$AA $RIO $F $GM $VW By 2035, Automotive demand for Aluminum could grow by 58%, with China, India, and Brazilian production demand doubling	$aa $rio $f $gm $vw by 2035, automotive demand for aluminum could grow by 58%, with china, india, and brazilian production demand doubling	$aa $rio $f $gm $vw by 2035, automotive demand for aluminum could grow by 58%, with china, india, and brazilian production demand doubling	0	positive	0		2010-03-06	0	0	0	0	0	0	5.66667	47.3333	-6	0	2	0	125	0	0
2015-12-10	What Bullshit! Scapegoating corporate blame on Managers? $VW CNNMoney on Twitter: "Volkswagen suspends 9 managers https://mobile.twitter.com/cnnmoney/status/675157071940231168Ã‚Â Ã¢â‚¬Â¦ Volkswagen suspends 9 managers suspected in the manipulation of diesel emissions tests http://cnnmon.ie/1M5YHnpÃ‚Â pic.twitter.com/NqyHpkWZ5J	what bullshit! scapegoating corporate blame on managers? $vw cnnmoney on twitter: "volkswagen suspends 9 managers volkswagen suspends 9 managers suspected in the manipulation of diesel emissions tests pic.twitter.com/nqyhpkwz5j	what bullshit! scapegoating corporate blame on managers? $vw cnnmoney on twitter: "volkswagen suspends 9 managers volkswagen suspends 9 managers suspected in the manipulation of diesel emissions tests pic.twitter.com/nqyhpkwz5j	0	positive	0		2010-03-07	0	0	0	0	0	0	5.66667	47.3333	-6	0	2	0	125	0	0
2015-12-10	In the wake of the emissions scandal, $VW is changing its corporate and tech structures http://bit.ly/1QhcDCGÃ‚Â pic.twitter.com/II2ZjjL1Gz	in the wake of the emissions scandal, $vw is changing its corporate and tech structures	in the wake of the emissions scandal, $vw is changing its corporate and tech structures	0	positive	0		2010-03-08	0	0	0	0	0	0	5.66667	47.3333	-6	0	2	0	123.8	-1.2	0
2015-12-09	Corporate-bond traders took cues from climb in Volkswagen $VW shares by 7.7%, lifting automaker group; Porsche $POAHF also up, close to 6%	corporate-bond traders took cues from climb in volkswagen $vw shares by 7.7%, lifting automaker group; porsche $poahf also up, close to 6%	corporate-bond traders took cues from climb in volkswagen $vw shares by 7.7%, lifting automaker group; porsche $poahf also up, close to 6%	0	positive	0		2010-03-09	0	0	0	0	0	0	5.66667	47.3333	-6	0	2	0	123.59	-0.21	0
2015-12-03	Will Hybrids Drive The Future For Toyota Motors? http://tref.is/1OJdKrHÃ‚Â by Trefis Team $TM $F $VW	will hybrids drive the future for toyota motors? by trefis team $tm $f $vw	will hybrids drive the future for toyota motors? by trefis team $tm $f $vw	0.125	positive	0		2010-03-10	0	0	0	0	0	0	5.66667	47.3333	-6	0	2	0	123.25	-0.34	0
2015-12-02	$UQM, solve $VW problem and you will become a $10 stock instantly...	$uqm, solve $vw problem and you will become a $10 stock instantly...	$uqm, solve $vw problem and you will become a $10 stock instantly...	0.666667	positive	0		2010-03-11	0	0	0	0	0	0	5.66667	47.3333	-6	0	2	0	123.453	0.203	0
2015-12-01	#COP21 trading commodities. #bonds #fed $vw inminutes on @tastytrade #truthorskepticismpic.twitter.com/fNSyA8dM8t	#cop21 trading commodities. #bonds #fed $vw inminutes on @tastytrade #truthorskepticismpic.twitter.com/fnsya8dm8t	#cop21 trading commodities. #bonds #fed $vw inminutes on @tastytrade #truthorskepticismpic.twitter.com/fnsya8dm8t	0	positive	0		2010-03-12	0	0	0	0	0	0	5.66667	47.3333	-6	0	2	0	123.2	-0.253	0
2015-11-26	For those wondering what's going to happen in $kbio have a read from $vw squeeze in 08 http://mobile.nytimes.com/2008/10/30/business/worldbusiness/30iht-norris31.1.17372644.html?pagewanted=all&referer=Ã‚Â Ã¢â‚¬Â¦	for those wondering what's going to happen in $kbio have a read from $vw squeeze in 08	for those wondering what's going to happen in $kbio have a read from $vw squeeze in 08	0	positive	0		2010-03-13	0	0	0	0	0	0	5.66667	47.3333	-6	0	2	0	123.2	0	0
2015-11-25	.@CNNMoney #German prosecutors have launched another investigation into #Volkswagen http://cnnmon.ie/1IfFqjdÃ‚Â pic.twitter.com/yG0EB82aHr #VW $VW	.@cnnmoney #german prosecutors have launched another investigation into #volkswagen pic.twitter.com/yg0eb82ahr #vw $vw	.@cnnmoney #german prosecutors have launched another investigation into #volkswagen pic.twitter.com/yg0eb82ahr #vw $vw	0	positive	0		2010-03-14	0	0	0	0	0	0	5.66667	47.3333	-6	0	2	0	123.2	0	0
2015-11-24	WATCH: In wake of the $VW scandal, Renault Diesel emissions come under scrutiny http://bit.ly/1R4ysVrÃ‚Â pic.twitter.com/dOEu0J1trA	watch: in wake of the $vw scandal, renault diesel emissions come under scrutiny	watch: in wake of the $vw scandal, renault diesel emissions come under scrutiny	0	positive	0		2010-03-15	0	0	0	0	0	0	5.66667	47.3333	-6	0	2	0	123	-0.2	0
2015-11-23	Wheat (ZW) Nearing Horizontal Resistance at 500 http://ibkr.com/TI7905Ã‚Â #TradablePatterns #TechnicalAnalysis $ZW $YW $EBM $VW $WH $KE $WEAT	wheat (zw) nearing horizontal resistance at 500 #tradablepatterns #technicalanalysis $zw $yw $ebm $vw $wh $ke $weat	wheat (zw) nearing horizontal resistance at 500 #tradablepatterns #technicalanalysis $zw $yw $ebm $vw $wh $ke $weat	0	positive	0		2010-03-16	-0.145833	1	1	0	1	0	6.66667	47.3333	-7	-1	1	1	123.575	0.575	-0.145833
2015-11-13	$AAPL $MSFT $GM $VW:_x000D_ What the VW Scandal Says About the Hazards of Hyper-Competition:_x000D_ http://StockNewsHour.com/aapl-msft-gm-vw-what-the-vw-scandal-says-about-the-hazards-of-hyper-competition/Ã‚Â Ã¢â‚¬Â¦	$aapl $msft $gm $vw:_x000D_ what the vw scandal says about the hazards of hyper-competition:_x000D_	$aapl $msft $gm $vw:_x000D_ what the vw scandal says about the hazards of hyper-competition:_x000D_	0	positive	0		2010-03-17	0	0	0	0	0	0	6.66667	47.3333	-7	0	2	0	123.757	0.182	0
2015-11-12	$VW will publish guidelines for whistleblowers amid their emissions scandal http://bit.ly/1RRyk9VÃ‚Â pic.twitter.com/PvzAAicpzu	$vw will publish guidelines for whistleblowers amid their emissions scandal	$vw will publish guidelines for whistleblowers amid their emissions scandal	0	positive	0		2010-03-18	0	0	0	0	0	0	6.66667	47.3333	-7	0	2	0	123.356	-0.401	0
2015-11-12	Apply $TSLA to the $VW area pic.twitter.com/QpTkWGUOuG	apply $tsla to the $vw area pic.twitter.com/qptkwguoug	apply $tsla to the $vw area pic.twitter.com/qptkwguoug	0	positive	0		2010-03-19	0	0	0	0	0	0	6.66667	47.3333	-7	0	2	0	122.625	-0.731	0
2015-11-12	Ã¢â‚¬Å“@WSJ: Volkswagen to offer whistleblowers impunity on emissions scandal http://on.wsj.com/1MYRPPPÃ‚Â Ã¢â‚¬ï¿½ _x000D_ $vw	@wsj: volkswagen to offer whistleblowers impunity on emissions scandal _x000D_ $vw	@wsj: volkswagen to offer whistleblowers impunity on emissions scandal _x000D_ $vw	0	positive	0		2010-03-20	0	0	0	0	0	0	6.66667	47.3333	-7	0	2	0	122.625	0	0
2015-11-09	.@Reuters #VW to offer U.S. #diesel car owners $1,000 '#goodwill package' http://reut.rs/1kGdlMpÃ‚Â #VOLKSWAGEN $VW #DIESELGATE #EMISSIONS	.@reuters #vw to offer you.s. #diesel car owners $1,000 '#goodwill package' #volkswagen $vw #dieselgate #emissions	.@reuters #vw to offer you.s. #diesel car owners $1,000 '#goodwill package' #volkswagen $vw #dieselgate #emissions	0	positive	0		2010-03-21	0	0	0	0	0	0	6.66667	47.3333	-7	0	2	0	122.625	0	0
2015-11-09	Get your goodwill charge card? 3 things you need to know about the #Volkswagen scandal http://money.cnn.com/video/news/2015/09/22/volkswagen-emissions-cheating-scandal-explained.cnnmoney/Ã‚Â Ã¢â‚¬Â¦ $VW	get your goodwill charge card? 3 things you need to know about the #volkswagen scandal $vw	get your goodwill charge card? 3 things you need to know about the #volkswagen scandal $vw	0	positive	0		2010-03-22	0	0	0	0	0	0	6.66667	47.3333	-7	0	2	0	123.5	0.875	0
2015-11-05	.@CNBC #Germany to retest all #Volkswagen cars as the scandal pushes #Berlin to act http://cnb.cx/1MBluYLÃ‚Â pic.twitter.com/Xcem9NMB2o #VW $VW	.@cnbc #germany to retest all #volkswagen cars as the scandal pushes #berlin to act pic.twitter.com/xcem9nmb2o #vw $vw	.@cnbc #germany to retest all #volkswagen cars as the scandal pushes #berlin to act pic.twitter.com/xcem9nmb2o #vw $vw	0	positive	0		2010-03-23	0	0	0	0	0	0	6.66667	47.3333	-7	0	2	0	123.43	-0.07	0
2015-11-04	@LongShortTrader I'm asking b/c I remember the $vw Porsche story from years ago.	@longshorttrader i'm asking b/c i remember the $vw porsche story from years ago.	@longshorttrader i'm asking b/c i remember the $vw porsche story from years ago.	0	positive	0		2010-03-24	0	0	0	0	0	0	6.66667	47.3333	-7	0	2	0	122.09	-1.34	0
2015-11-04	.@business #Volkswagen's emissions issues spread to #engines that use unleaded fuel http://bloom.bg/1RP2R86Ã‚Â pic.twitter.com/2jn2mtDmU4 #VW $VW	.@business #volkswagen's emissions issues spread to #engines that use unleaded fuel pic.twitter.com/2jn2mtdmu4 #vw $vw	.@business #volkswagen's emissions issues spread to #engines that use unleaded fuel pic.twitter.com/2jn2mtdmu4 #vw $vw	0	positive	0		2010-03-25	0	0	0	0	0	0	6.66667	47.3333	-7	0	2	0	122.65	0.56	0
2015-11-02	Looks like $VW has another EPA NOV to deal with...http://yosemite.epa.gov/opa/admpress.nsf/0/4A45A5661216E66C85257EF10061867BÃ‚Â Ã¢â‚¬Â¦	looks like $vw has another epa nov to deal with...	looks like $vw has another epa nov to deal with...	0	positive	0		2010-03-26	0	0	0	0	0	0	6.66667	47.3333	-7	0	2	0	121.988	-0.662	0
2015-10-29	Yusko: Germany is going to struggle now with $VW scandal and if $EUR strengthens #AlphaCall	yusko: germany is going to struggle now with $vw scandal and if $eur strengthens #alphacall	yusko: germany is going to struggle now with $vw scandal and if $eur strengthens #alphacall	0	positive	0		2010-03-27	0	0	0	0	0	0	6.66667	47.3333	-7	0	2	0	121.988	0	0
2015-10-28	#Volkswagen sees 1st quarterly loss in 15 years, shares lose over 1/4 of their value $VW http://yhoo.it/1MTycCMÃ‚Â pic.twitter.com/fDM3eCdwX8	#volkswagen sees 1st quarterly loss in 15 years, shares lose over 1/4 of their value $vw	#volkswagen sees 1st quarterly loss in 15 years, shares lose over 1/4 of their value $vw	0	positive	0		2010-03-28	0	0	0	0	0	0	6.66667	47.3333	-7	0	2	0	121.988	0	0
2015-10-28	$VW CEO Mueller just dodged question on whether any capital measures, disposals are being considered to strengthen the balance sheet.	$vw ceo mueller just dodged question on whether any capital measures, disposals are being considered to strengthen the balance sheet.	$vw ceo mueller just dodged question on whether any capital measures, disposals are being considered to strengthen the balance sheet.	0	positive	0		2010-03-29	0	0	0	0	0	0	6.66667	47.3333	-7	0	2	0	122.6	0.612	0
2015-10-24	#Volkswagen: From the #ThirdReich to #emissions scandal $vw #autohttp://www.bbc.co.uk/news/business-34358783Ã‚Â Ã¢â‚¬Â¦	#volkswagen: from the #thirdreich to #emissions scandal $vw #auto	#volkswagen: from the #thirdreich to #emissions scandal $vw #auto	0	positive	0		2010-03-30	0	1	0	1	0	1	6.66667	48.3333	-7	0	2	1	122.459	-0.141	0
2015-10-15	Amid the $VW scandal, European consumers might have a tougher time getting diesel cars http://bit.ly/1X72x8dÃ‚Â pic.twitter.com/l7lSOnGmxy	amid the $vw scandal, european consumers might have a tougher time getting diesel cars	amid the $vw scandal, european consumers might have a tougher time getting diesel cars	0	positive	0		2010-03-31	0	0	0	0	0	0	6.66667	48.3333	-7	0	2	0	121.8	-0.659	0
2015-10-15	.@BBCBusiness #VW ordered to recall 2.4 million #cars http://bbc.in/1jCbxDpÃ‚Â _x000D_ #VOLKSWAGEN $VW #DIESELGATEpic.twitter.com/maNTkXM0PC	.@bbcbusiness #vw ordered to recall 2.4 million #cars _x000D_ #volkswagen $vw #dieselgatepic.twitter.com/mantkxm0pc	.@bbcbusiness #vw ordered to recall 2.4 million #cars _x000D_ #volkswagen $vw #dieselgatepic.twitter.com/mantkxm0pc	0	positive	0		2010-04-01	0	0	0	0	0	0	6.66667	48.3333	-7	0	2	0	122.42	0.62	0
2015-10-09	bot $VW again 121,70 SL: 120 target 125/127	bot $vw again 121,70 sl: 120 target 125/127	bot $vw again 121,70 sl: 120 target 125/127	0	positive	0		2010-04-02	0	0	0	0	0	0	6.66667	48.3333	-7	0	2	0	122.42	0	0
2015-10-09	You took $VW in because of the family and the Molinaris guaranteed its safety. Guarantees?http://bit.ly/1Llh3VYÃ‚Â pic.twitter.com/yAmFwD5qKC	you took $vw in because of the family and the molinaris guaranteed its safety. guarantees?	you took $vw in because of the family and the molinaris guaranteed its safety. guarantees?	0	positive	0		2010-04-03	0	0	0	0	0	0	6.66667	48.3333	-7	0	2	0	122.42	0	0
2015-10-07	VW Recall to start in January http://www.drive.com.au/motor-news/vw-recall-to-start-in-january-20151006-gk2yua.html?stb=twtÃ‚Â Ã¢â‚¬Â¦ #volkswagonscandal #audi $VW	vw recall to start in january #volkswagonscandal #audi $vw	vw recall to start in january #volkswagonscandal #audi $vw	0	positive	0		2010-04-04	0	0	0	0	0	0	6.66667	48.3333	-7	0	2	0	122.42	0	0
2015-10-06	Despite $VW scandal, UK car registrations up. http://arkinv.st/1WKud2sÃ‚Â Over 2M YTD - highest since 2004	despite $vw scandal, uk car registrations up. over 2m ytd - highest since 2004	despite $vw scandal, uk car registrations up. over 2m ytd - highest since 2004	0	positive	0		2010-04-05	0	0	0	0	0	0	6.66667	48.3333	-7	0	2	0	121.7	-0.72	0
2015-10-06	JSEDirect: Chatting to @JP_Verster_x000D_ China, miners, NPN, CFR, $VW & Sygnia and the impact of SAB buy out on #ETF_x000D_ #JSE_x000D_ http://bit.ly/1hapdnI	jsedirect: chatting to @jp_verster_x000D_ china, miners, npn, cfr, $vw & sygnia and the impact of sab buy out on #etf_x000D_ #jse_x000D_	jsedirect: chatting to @jp_verster_x000D_ china, miners, npn, cfr, $vw & sygnia and the impact of sab buy out on #etf_x000D_ #jse_x000D_	0	positive	0		2010-04-06	0	0	0	0	0	0	6.66667	48.3333	-7	0	2	0	121.205	-0.495	0
2015-10-05	The scapegoats have been located! Buy the stock! $VW pic.twitter.com/T8zJUTesAI	the scapegoats have been located! buy the stock! $vw pic.twitter.com/t8zjutesai	the scapegoats have been located! buy the stock! $vw pic.twitter.com/t8zjutesai	0	positive	0		2010-04-07	0	0	0	0	0	0	6.66667	48.3333	-7	0	2	0	119.8	-1.405	0
2015-10-04	JSEDirect: Chatting to @JP_Verster_x000D_ China, miners, NPN, CFR, $VW & Sygnia and the impact of SAB buy out on #ETF_x000D_ #JSE_x000D_ http://bit.ly/1hapdnI	jsedirect: chatting to @jp_verster_x000D_ china, miners, npn, cfr, $vw & sygnia and the impact of sab buy out on #etf_x000D_ #jse_x000D_	jsedirect: chatting to @jp_verster_x000D_ china, miners, npn, cfr, $vw & sygnia and the impact of sab buy out on #etf_x000D_ #jse_x000D_	0	positive	0		2010-04-08	0	0	0	0	0	0	6.66667	48.3333	-7	0	2	0	119.4	-0.4	0
2015-10-02	How Does A 7% Decline In The Japanese Auto Market Reflect On Toyota Motors? http://tref.is/1FMWZuNÃ‚Â by Trefis Team $TM $VW $TTM	how does a 7% decline in the japanese auto market reflect on toyota motors? by trefis team $tm $vw $ttm	how does a 7% decline in the japanese auto market reflect on toyota motors? by trefis team $tm $vw $ttm	0	positive	0		2010-04-09	0	0	0	0	0	0	6.66667	48.3333	-7	0	2	0	121.05	1.65	0
2015-10-02	JSEDirect: Chatting to @JP_Verster_x000D_ China, miners, NPN, CFR, $VW & Sygnia and the impact of SAB buy out on #ETF_x000D_ #JSE_x000D_ http://bit.ly/1hapdnI	jsedirect: chatting to @jp_verster_x000D_ china, miners, npn, cfr, $vw & sygnia and the impact of sab buy out on #etf_x000D_ #jse_x000D_	jsedirect: chatting to @jp_verster_x000D_ china, miners, npn, cfr, $vw & sygnia and the impact of sab buy out on #etf_x000D_ #jse_x000D_	0	positive	0		2010-04-10	0	0	0	0	0	0	6.66667	48.3333	-7	0	2	0	121.05	0	0
2015-10-02	Mkt Update $tbt $tlt $spy $dia $glen $yinn $yang $vw $hal $slb $cam $oil $gild $f $gm $crm $hubs $vxx @outsizedreturnpic.twitter.com/bEW4OUmKr1	mkt update $tbt $tlt $spy $dia $glen $yinn $yang $vw $hal $slb $cam $oil $gild $f $gm $crm $hubs $vxx @outsizedreturnpic.twitter.com/bew4oumkr1	mkt update $tbt $tlt $spy $dia $glen $yinn $yang $vw $hal $slb $cam $oil $gild $f $gm $crm $hubs $vxx @outsizedreturnpic.twitter.com/bew4oumkr1	0	positive	0		2010-04-11	0	0	0	0	0	0	6.66667	48.3333	-7	0	2	0	121.05	0	0
2015-10-02	$VW under 100 today?	$vw under 100 today?	$vw under 100 today?	0	positive	0		2010-04-12	0	0	0	0	0	0	6.66667	48.3333	-7	0	2	0	120.465	-0.585	0
2015-10-01	Used-Car Values Become Chief Concern for Volkswagen Auto Bonds http://bloom.bg/1iPblAtÃ‚Â via @business $VW	used-car values become chief concern for volkswagen auto bonds via @business $vw	used-car values become chief concern for volkswagen auto bonds via @business $vw	0	positive	0		2010-04-13	0	0	0	0	0	0	6.66667	48.3333	-7	0	2	0	120.855	0.39	0
2015-10-01	Save the Date #German government has given $VW until October 7 to explain how it will resolve the scandal #DAX $EURUSD #VolkswagenScandal	save the date #german government has given $vw until october 7 to explain how it will resolve the scandal #dax $eurusd #volkswagenscandal	save the date #german government has given $vw until october 7 to explain how it will resolve the scandal #dax $eurusd #volkswagenscandal	0	positive	0		2010-04-14	0	0	0	0	0	0	6.66667	48.3333	-7	0	2	0	121.1	0.245	0
2015-10-01	@PhilipvanDoorn @MarekFuchs Lots of $VW's competitors were always sceptical: http://www.ft.com/intl/cms/s/0/6c8e6490-6389-11e5-a28b-50226830d644.html#axzz3nGAU4ck2Ã‚Â Ã¢â‚¬Â¦	@philipvandoorn @marekfuchs lots of $vw's competitors were always sceptical: #axzz3ngau4ck2	@philipvandoorn @marekfuchs lots of $vw's competitors were always sceptical: #axzz3ngau4ck2	0	positive	0		2010-04-15	0	0	0	0	0	0	6.66667	48.3333	-7	0	2	0	119.75	-1.35	0
2015-10-01	JSEDirect: Chatting to @JP_Verster_x000D_ China, miners, NPN, CFR, $VW & Sygnia & SAB buy out_x000D_ #JSE_x000D_ http://bit.ly/1hapdnIÃ‚Â pic.twitter.com/Ft0JK8CVAt	jsedirect: chatting to @jp_verster_x000D_ china, miners, npn, cfr, $vw & sygnia & sab buy out_x000D_ #jse_x000D_	jsedirect: chatting to @jp_verster_x000D_ china, miners, npn, cfr, $vw & sygnia & sab buy out_x000D_ #jse_x000D_	0	positive	0		2010-04-16	-0.2	1	1	0	1	0	7.66667	48.3333	-8	-1	1	1	118.4	-1.35	-0.2
2015-10-01	bot $VW 108.90 SL: 100 Target: 120/125	bot $vw 108.90 sl: 100 target: 120/125	bot $vw 108.90 sl: 100 target: 120/125	0	positive	0		2010-04-17	0	0	0	0	0	0	7.66667	48.3333	-8	0	2	0	118.4	0	0
2015-09-30	https://commoditytradingresearch.com/volkswagen-scandal-sinks-platinum-priceÃ‚Â Ã¢â‚¬Â¦ how you profit from the "death of diesel". $VW $PPLT $PALLhttps://twitter.com/FT/status/649276793321558016Ã‚Â Ã¢â‚¬Â¦ After VW, fears of the 'demonisation of diesel' become warnings about the 'death of diesel' http://on.ft.com/1MFKtNEÃ‚Â pic.twitter.com/ZqOInodOMG	how you profit from the "death of diesel". $vw $pplt $pall after vw, fears of the 'demonisation of diesel' become warnings about the 'death of diesel' pic.twitter.com/zqoinodomg	how you profit from the "death of diesel". $vw $pplt $pall after vw, fears of the 'demonisation of diesel' become warnings about the 'death of diesel' pic.twitter.com/zqoinodomg	0	positive	0		2010-04-18	0	0	0	0	0	0	7.66667	48.3333	-8	0	2	0	118.4	0	0
2015-09-30	Mkt Update $nky $spy $dia $glen $yinn $yang $vw $hal $slb $cam $oil $gild $f $gm $crm $hubs $vxx $kbh @outsizedreturnpic.twitter.com/i2JhvqIKHg	mkt update $nky $spy $dia $glen $yinn $yang $vw $hal $slb $cam $oil $gild $f $gm $crm $hubs $vxx $kbh @outsizedreturnpic.twitter.com/i2jhvqikhg	mkt update $nky $spy $dia $glen $yinn $yang $vw $hal $slb $cam $oil $gild $f $gm $crm $hubs $vxx $kbh @outsizedreturnpic.twitter.com/i2jhvqikhg	0	positive	0		2010-04-19	0	0	0	0	0	0	7.66667	48.3333	-8	0	2	0	119.135	0.735	0
2015-09-29	Person got blown up by land mine, doctor says here is a plaster. That will fix it. $dax $DJIA $vw https://twitter.com/CNBCnow/status/648866925121011712Ã‚Â Ã¢â‚¬Â¦ VW to present authorities w/ technical fixes for emissions in Oct. & says affected customers will be notified in coming weeks, months.	person got blown up by land mine, doctor says here is a plaster. that will fix it. $dax $djia $vw vw to present authorities w/ technical fixes for emissions in oct. & says affected customers will be notified in coming weeks, months.	person got blown up by land mine, doctor says here is a plaster. that will fix it. $dax $djia $vw vw to present authorities w/ technical fixes for emissions in oct. & says affected customers will be notified in coming weeks, months.	0.05	positive	0		2010-04-20	0	0	0	0	0	0	7.66667	48.3333	-8	0	2	0	119.6	0.465	0
2015-09-29	Corcelli's 30 Second Morning Mkt Update $yinn $nky $spy $vw $baba $msft $aapl $gild $vxx $gdx $oil $amzn $ntfx $asmlpic.twitter.com/lgLNDE52po	corcelli's 30 second morning mkt update $yinn $nky $spy $vw $baba $msft $aapl $gild $vxx $gdx $oil $amzn $ntfx $asmlpic.twitter.com/lglnde52po	corcelli's 30 second morning mkt update $yinn $nky $spy $vw $baba $msft $aapl $gild $vxx $gdx $oil $amzn $ntfx $asmlpic.twitter.com/lglnde52po	0	positive	0		2010-04-21	0	0	0	0	0	0	7.66667	48.3333	-8	0	2	0	118.28	-1.32	0
2015-09-29	Mkt Update $spy $dia $yinn $yang $vw $hal $slb $cam $oil $gild $f $gm $crm $hubs $vxx $kbh $bhi $ntfx @outsizedreturnpic.twitter.com/8u9R3BP4Yi	mkt update $spy $dia $yinn $yang $vw $hal $slb $cam $oil $gild $f $gm $crm $hubs $vxx $kbh $bhi $ntfx @outsizedreturnpic.twitter.com/8u9r3bp4yi	mkt update $spy $dia $yinn $yang $vw $hal $slb $cam $oil $gild $f $gm $crm $hubs $vxx $kbh $bhi $ntfx @outsizedreturnpic.twitter.com/8u9r3bp4yi	0	positive	0		2010-04-22	0	0	0	0	0	0	7.66667	48.3333	-8	0	2	0	118.4	0.12	0
2015-09-29	if we look at $VW as a polluter..who is a bigger polluter? $BA Boeing.	if we look at $vw as a polluter..who is a bigger polluter? $ba boeing.	if we look at $vw as a polluter..who is a bigger polluter? $ba boeing.	0.5	positive	0		2010-04-23	0	1	0	1	0	1	7.66667	49.3333	-8	0	2	1	119	0.6	0
2015-09-29	@volkswagen @vw $vw $vow3 CU@ 80Ã¢â€šÂ¬/share. #vwgate	@volkswagen @vw $vw $vow3 cu@ 80/share. #vwgate	@volkswagen @vw $vw $vow3 cu@ 80/share. #vwgate	0	positive	0		2010-04-24	0	0	0	0	0	0	7.66667	49.3333	-8	0	2	0	119	0	0
2015-09-28	Volkswagen shares facing volatility in aftermath of Diesel-gate $VW http://ow.ly/SKRmj	volkswagen shares facing volatility in aftermath of diesel-gate $vw	volkswagen shares facing volatility in aftermath of diesel-gate $vw	0	positive	0		2010-04-25	0	0	0	0	0	0	7.66667	49.3333	-8	0	2	0	119	0	0
2015-09-28	$vw still getting smashed!! #vwscandal #Volkswagen	$vw still getting smashed!! #vwscandal #volkswagen	$vw still getting smashed!! #vwscandal #volkswagen	0	positive	0		2010-04-26	0	0	0	0	0	0	7.66667	49.3333	-8	0	2	0	118.76	-0.24	0
2015-09-28	.@DeanBaker13 on the $VW emissions scandal & the corporate crime wave http://america.aljazeera.com/opinions/2015/9/the-ongoing-epidemic-of-corporate-crime.htmlÃ‚Â Ã¢â‚¬Â¦	.@deanbaker13 on the $vw emissions scandal & the corporate crime wave	.@deanbaker13 on the $vw emissions scandal & the corporate crime wave	0	positive	0		2010-04-27	0	0	0	0	0	0	7.66667	49.3333	-8	0	2	0	114.95	-3.81	0
2015-09-28	Corcelli's 30 Second Morning Mkt Update $spy $dia $oil $gdx $vxx $nky $yinn $slh $lng $vw $gm $ntfx $baba $amzn $gildpic.twitter.com/zDhEosYnu2	corcelli's 30 second morning mkt update $spy $dia $oil $gdx $vxx $nky $yinn $slh $lng $vw $gm $ntfx $baba $amzn $gildpic.twitter.com/zdheosynu2	corcelli's 30 second morning mkt update $spy $dia $oil $gdx $vxx $nky $yinn $slh $lng $vw $gm $ntfx $baba $amzn $gildpic.twitter.com/zdheosynu2	0	positive	0		2010-04-28	0.1	1	0	1	0	1	7.66667	50.3333	-8	0	2	1	115.625	0.675	0.1
2015-09-28	I got a buyer order for $VW for Ã¢â€šÂ¬20.	i got a buyer order for $vw for 20.	i got a buyer order for $vw for 20.	0	positive	0		2010-04-29	0	2	0	2	0	1	7.66667	51.3333	-8	0	2	2	116.801	1.176	0
2015-09-28	Mkt Update $spy $dia $yinn $yang $vw $hal $slb $cam $oil $gild $f $gm $crm $hubs $vxx $kbh $bhi $ntfx @outsizedreturnpic.twitter.com/eKkQkBx7Tb	mkt update $spy $dia $yinn $yang $vw $hal $slb $cam $oil $gild $f $gm $crm $hubs $vxx $kbh $bhi $ntfx @outsizedreturnpic.twitter.com/ekkqkbx7tb	mkt update $spy $dia $yinn $yang $vw $hal $slb $cam $oil $gild $f $gm $crm $hubs $vxx $kbh $bhi $ntfx @outsizedreturnpic.twitter.com/ekkqkbx7tb	0	positive	0		2010-04-30	0	0	0	0	0	0	7.66667	51.3333	-8	0	2	0	115.325	-1.476	0
2015-09-28	Lower #Oil & #Commodity prices ultimately will & have taken their toll. #Global scandals in FIFA & $VW & political destabilization.	lower #oil & #commodity prices ultimately will & have taken their toll. #global scandals in fifa & $vw & political destabilization.	lower #oil & #commodity prices ultimately will & have taken their toll. #global scandals in fifa & $vw & political destabilization.	0.366667	positive	0		2010-05-01	0.0488636	3	1	2	0.333333	0.666667	8	52	-8	0	2	2	115.325	0	0.0488636
2015-09-28	Scroll up from my #Saudi Arabia post & notice $VW, $FIFA, $Metals scandals. #Political destabilization abroad.	scroll up from my #saudi arabia post & notice $vw, $fifa, $metals scandals. #political destabilization abroad.	scroll up from my #saudi arabia post & notice $vw, $fifa, $metals scandals. #political destabilization abroad.	0.1	positive	0		2010-05-02	0	0	0	0	0	0	8	52	-8	0	2	0	115.325	0	0
2015-09-28	.@BarronsOnline Bullish notes on $ADSK #cloud $PANW $FTNT #cybersecurity Mixed $FEYE $RDWR #darkcloud (all) Bearish notes on $EEM $VW $JBLU	.@barronsonline bullish notes on $adsk #cloud $panw $ftnt #cybersecurity mixed $feye $rdwr #darkcloud (all) bearish notes on $eem $vw $jblu	.@barronsonline bullish notes on $adsk #cloud $panw $ftnt #cybersecurity mixed $feye $rdwr #darkcloud (all) bearish notes on $eem $vw $jblu	0.25	positive	0		2010-05-03	-0.125	1	1	0	1	0	9	52	-9	-1	1	1	117.43	2.105	-0.125
2015-09-28	@Volkswagen @vw $vw emissions scandal: #Switzerland bans sale of some modelshttp://gu.com/p/4cmhx/stw	@volkswagen @vw $vw emissions scandal: #switzerland bans sale of some models	@volkswagen @vw $vw emissions scandal: #switzerland bans sale of some models	0	positive	0		2010-05-04	0	1	0	1	0	1	9	53	-9	0	2	1	114.8	-2.63	0
2015-09-27	Customers, Media etc. have been focusing on $VW's Winterkorn._x000D_ How about #PWC's 's role, the #Volkswagen accountant?_x000D_ http://www.volkswagenag.com/content/vwcorp/info_center/en/publications/2015/03/Y_2014_e.bin.html/binarystorageitem/file/GB+2014_e.pdfÃ‚Â Ã¢â‚¬Â¦	customers, media etc. have been focusing on $vw's winterkorn._x000D_ how about #pwc's 's role, the #volkswagen accountant?_x000D_	customers, media etc. have been focusing on $vw's winterkorn._x000D_ how about #pwc's 's role, the #volkswagen accountant?_x000D_	0	positive	0		2010-05-05	0.125	2	1	1	0.5	0.5	9.5	53.5	-10	-1	1	1	114.95	0.15	0.125
2015-09-27	A German Explains Why #VW's "Moral Demise" Is A Burden For The Entire Nation http://www.zerohedge.com/news/2015-09-27/german-explains-why-vws-moral-demise-burden-entire-nationÃ‚Â Ã¢â‚¬Â¦ $VW #Germany	a german explains why #vw's "moral demise" is a burden for the entire nation $vw #germany	a german explains why #vw's "moral demise" is a burden for the entire nation $vw #germany	0.291667	positive	0		2010-05-06	0	0	0	0	0	0	9.5	53.5	-10	0	2	0	113.5	-1.45	0
2015-09-27	@bradloncar we need q $vw type scandal from us based company to get this out of the news	@bradloncar we need q $vw type scandal from us based company to get this out of the news	@bradloncar we need q $vw type scandal from us based company to get this out of the news	0	positive	0		2010-05-07	0	0	0	0	0	0	9.5	53.5	-10	0	2	0	111.5	-2	0
2015-09-26	Stanford Professors Sue Volkswagen, Allege Emissions "Defeat Device" May Have Come From Silicon Valley http://www.nbcbayarea.com/news/local/Stanford-Professors-Sue-Volkswagen-Claim-Company-Intentionally-Manipulated-Emissions-Systems-329554281.htmlÃ‚Â Ã¢â‚¬Â¦ $VLKAY $VW	stanford professors sue volkswagen, allege emissions "defeat device" may have come from silicon valley $vlkay $vw	stanford professors sue volkswagen, allege emissions "defeat device" may have come from silicon valley $vlkay $vw	0	positive	0		2010-05-08	0	0	0	0	0	0	9.5	53.5	-10	0	2	0	111.5	0	0
2015-09-26	As $VW makes gains. Everyone gotta have a car. https://twitter.com/barronsonline/status/647807876581343236Ã‚Â Ã¢â‚¬Â¦ German stocks drop 2.4% following the #VolkswagenScandal http://bit.ly/1JvilIgÃ‚Â pic.twitter.com/b3CFXGd0qX	as $vw makes gains. everyone gotta have a car. german stocks drop 2.4% following the #volkswagenscandal pic.twitter.com/b3cfxgd0qx	as $vw makes gains. everyone gotta have a car. german stocks drop 2.4% following the #volkswagenscandal pic.twitter.com/b3cfxgd0qx	0.05	positive	0		2010-05-09	0	0	0	0	0	0	9.5	53.5	-10	0	2	0	111.5	0	0
2015-09-26	This dross is like a Barron's cover on a meth bender - http://www.drive.com.au/motor-news/vw-scandal-could-kill-off-diesel-cars-20150922-gjss0c?utm_source=rainbowstrip&utm_medium=mastheads&utm_campaign=VWÃ‚Â Ã¢â‚¬Â¦ - the end of diesel cars! The sky is falling!... Buy $VW	this dross is like a barron's cover on a meth bender - - the end of diesel cars! the sky is falling!... buy $vw	this dross is like a barron's cover on a meth bender - - the end of diesel cars! the sky is falling!... buy $vw	0	positive	0		2010-05-10	0	0	0	0	0	0	9.5	53.5	-10	0	2	0	117.29	5.79	0
2015-09-25	What a week:_x000D_ Boehner_x000D_ #PopeInDC_x000D_ Scott Walker _x000D_ Xi_x000D_ China Cap & Trade / Cyber_x000D_ $VW_x000D_ #UNGA_x000D_ #VVS15 _x000D_ Daraprim_x000D_ Hillary V Keystone_x000D_ OPM_x000D_ No shutdown	what a week:_x000D_ boehner_x000D_ #popeindc_x000D_ scott walker _x000D_ xi_x000D_ china cap & trade / cyber_x000D_ $vw_x000D_ #unga_x000D_ #vvs15 _x000D_ daraprim_x000D_ hillary v keystone_x000D_ opm_x000D_ no shutdown	what a week:_x000D_ boehner_x000D_ #popeindc_x000D_ scott walker _x000D_ xi_x000D_ china cap & trade / cyber_x000D_ $vw_x000D_ #unga_x000D_ #vvs15 _x000D_ daraprim_x000D_ hillary v keystone_x000D_ opm_x000D_ no shutdown	0	positive	0		2010-05-11	0	1	0	1	0	1	9.5	54.5	-10	0	2	1	116.1	-1.19	0
2015-09-25	What does $TSLA stand for Take Strip off Leading Automakers $VW	what does $tsla stand for take strip off leading automakers $vw	what does $tsla stand for take strip off leading automakers $vw	0	positive	0		2010-05-12	0	0	0	0	0	0	9.5	54.5	-10	0	2	0	117	0.9	0
2015-09-25	Why have $VW biggest shareholders -incl. BlackRock + Fidelity- remained silent about the scandal?http://www.efinancialnews.com/story/2015-09-25/volkswagen-the-silence-of-the-fundsÃ‚Â Ã¢â‚¬Â¦ @Fanfaronade	why have $vw biggest shareholders -incl. blackrock + fidelity- remained silent about the scandal? @fanfaronade	why have $vw biggest shareholders -incl. blackrock + fidelity- remained silent about the scandal? @fanfaronade	0.1	positive	0		2010-05-13	0	0	0	0	0	0	9.5	54.5	-10	0	2	0	115.9	-1.1	0
2015-09-25	@AndyMarsh15 companies = our customers ( $WMT $KR $HD $PG $NKE $VW $FDX )	@andymarsh15 companies = our customers ( $wmt $kr $hd $pg $nke $vw $fdx )	@andymarsh15 companies = our customers ( $wmt $kr $hd $pg $nke $vw $fdx )	0	positive	0		2010-05-14	0	0	0	0	0	0	9.5	54.5	-10	0	2	0	114.15	-1.75	0
2015-09-25	To #VOLKSWAGEN & Matthias Mueller if you become CEO of #VW $VW @Volkswagen #mindfulness #recovery #learning #slowpic.twitter.com/8fjtIYXRqH	to #volkswagen & matthias mueller if you become ceo of #vw $vw @volkswagen #mindfulness #recovery #learning #slowpic.twitter.com/8fjtiyxrqh	to #volkswagen & matthias mueller if you become ceo of #vw $vw @volkswagen #mindfulness #recovery #learning #slowpic.twitter.com/8fjtiyxrqh	0	positive	0		2010-05-15	0	0	0	0	0	0	9.5	54.5	-10	0	2	0	114.15	0	0
2015-09-24	@srqstockpicker maybe they can hire some $vw engineers	@srqstockpicker maybe they can hire some $vw engineers	@srqstockpicker maybe they can hire some $vw engineers	0	positive	0		2010-05-16	0	0	0	0	0	0	9.5	54.5	-10	0	2	0	114.15	0	0
2015-09-24	they can afford it! $AAPL $VW https://twitter.com/wyrsta/status/647119922850480128Ã‚Â Ã¢â‚¬Â¦ @mattmiller1973 VW could fall hard...time for Apple to buy VW?_x000D_ #applevw	they can afford it! $aapl $vw @mattmiller1973 vw could fall hard...time for apple to buy vw?_x000D_ #applevw	they can afford it! $aapl $vw @mattmiller1973 vw could fall hard...time for apple to buy vw?_x000D_ #applevw	0	positive	0		2010-05-17	0	0	0	0	0	0	9.5	54.5	-10	0	2	0	114.225	0.075	0
2015-09-24	If u were a $VW manager... How worried would u be? 100 out of 10? http://www.businessinsider.com/r-volkswagen-to-start-firings-over-emissions-scandal-sources-2015-9Ã‚Â Ã¢â‚¬Â¦	if you were a $vw manager... how worried would you be? 100 out of 10?	if you were a $vw manager... how worried would you be? 100 out of 10?	0	positive	0		2010-05-18	0	0	0	0	0	0	9.5	54.5	-10	0	2	0	113.3	-0.925	0
2015-09-24	10 biggest non-German $VW shareholders have seen Ã¢â€šÂ¬3.5bn wiped off the value of their stakes http://www.efinancialnews.com/story/2015-09-24/blackrock-capital-fidelity-qatar-lose-out-vw-plungeÃ‚Â Ã¢â‚¬Â¦ @andypearce7 @Fanfaronade	10 biggest non-german $vw shareholders have seen 3.5bn wiped off the value of their stakes @andypearce7 @fanfaronade	10 biggest non-german $vw shareholders have seen 3.5bn wiped off the value of their stakes @andypearce7 @fanfaronade	0	positive	0		2010-05-19	0	0	0	0	0	0	9.5	54.5	-10	0	2	0	113.7	0.4	0
2015-09-24	Mkt Update $vw $hal $slb $cam $oil $yinn $yang $spy $gild $f $gm $crm $hubs $vxx $kbh $bhi $ntfx $lnr @outsizedreturnpic.twitter.com/lINWYFZZak	mkt update $vw $hal $slb $cam $oil $yinn $yang $spy $gild $f $gm $crm $hubs $vxx $kbh $bhi $ntfx $lnr @outsizedreturnpic.twitter.com/linwyfzzak	mkt update $vw $hal $slb $cam $oil $yinn $yang $spy $gild $f $gm $crm $hubs $vxx $kbh $bhi $ntfx $lnr @outsizedreturnpic.twitter.com/linwyfzzak	0	positive	0		2010-05-20	0	0	0	0	0	0	9.5	54.5	-10	0	2	0	108.65	-5.05	0
2015-09-24	#Volkswagen Could Use a Bank-Style Clawback of Pay via @nytimesbusiness $VW http://mobile.nytimes.com/2015/09/24/business/dealbook/volkswagen-could-use-a-bank-style-clawback-of-pay.html?referrer=Ã‚Â Ã¢â‚¬Â¦	#volkswagen could use a bank-style clawback of pay via @nytimesbusiness $vw	#volkswagen could use a bank-style clawback of pay via @nytimesbusiness $vw	0	positive	0		2010-05-21	0	0	0	0	0	0	9.5	54.5	-10	0	2	0	109	0.35	0
2015-09-24	People are dumping $VW shares, I wonder if they are doing the same to their cars	people are dumping $vw shares, i wonder if they are doing the same to their cars	people are dumping $vw shares, i wonder if they are doing the same to their cars	0.125	positive	0		2010-05-22	0	0	0	0	0	0	9.5	54.5	-10	0	2	0	109	0	0
2015-09-24	Equities markets cleansing for the sins of Martin shkrelli & $vw!	equities markets cleansing for the sins of martin shkrelli & $vw!	equities markets cleansing for the sins of martin shkrelli & $vw!	0	positive	0		2010-05-23	0	0	0	0	0	0	9.5	54.5	-10	0	2	0	109	0	0
2015-09-24	The $VW emission case looks like large-scale regulatory conspiracy, not just one company. Regulators involved.	the $vw emission case looks like large-scale regulatory conspiracy, not just one company. regulators involved.	the $vw emission case looks like large-scale regulatory conspiracy, not just one company. regulators involved.	0	positive	0		2010-05-24	0	0	0	0	0	0	9.5	54.5	-10	0	2	0	106.102	-2.898	0
2015-09-24	$VW $BMW $Glencore _x000D_ Triple threat to EU ...	$vw $bmw $glencore _x000D_ triple threat to eu ...	$vw $bmw $glencore _x000D_ triple threat to eu ...	0	positive	0		2010-05-25	0.136364	1	0	1	0	1	9.5	55.5	-10	0	2	1	105.625	-0.477	0.136364
2015-09-24	Did #Platinum & #Palladium telepath $VW problem before disclosed? For another post but still consolidating along with #Oil. All else intact.	did #platinum & #palladium telepath $vw problem before disclosed? for another post but still consolidating along with #oil. all else intact.	did #platinum & #palladium telepath $vw problem before disclosed? for another post but still consolidating along with #oil. all else intact.	0	positive	0		2010-05-26	0	0	0	0	0	0	9.5	55.5	-10	0	2	0	105.075	-0.55	0
2015-09-24	Auto stocks are risk-off $VW $BMW	auto stocks are risk-off $vw $bmw	auto stocks are risk-off $vw $bmw	0	positive	0		2010-05-27	0	0	0	0	0	0	9.5	55.5	-10	0	2	0	109.625	4.55	0
2015-09-23	$VW it's like suing the kettle because the water is polluted	$vw it's like suing the kettle because the water is polluted	$vw it's like suing the kettle because the water is polluted	0	positive	0		2010-05-28	0	0	0	0	0	0	9.5	55.5	-10	0	2	0	105.91	-3.715	0
2015-09-23	The Pope is to make a trip to Germany following the US visit to personally bitch slap the CEO of $VW.	the pope is to make a trip to germany following the us visit to personally bitch slap the ceo of $vw.	the pope is to make a trip to germany following the us visit to personally bitch slap the ceo of $vw.	0.2	positive	0		2010-05-29	0	0	0	0	0	0	9.5	55.5	-10	0	2	0	105.91	0	0
2015-09-23	Bigot lesson of the week; never trust a German. $VW	bigot lesson of the week; never trust a german. $vw	bigot lesson of the week; never trust a german. $vw	0	positive	0		2010-05-30	0	0	0	0	0	0	9.5	55.5	-10	0	2	0	105.91	0	0
2015-09-23	Car industry 'buried report revealing US car safety flaws' http://www.independent.co.uk/news/business/news/new-ttip-scandal-car-industry-buried-report-revealing-us-car-safety-flaws-10514716.htmlÃ‚Â Ã¢â‚¬Â¦. #TTIP $VW	car industry 'buried report revealing us car safety flaws' #ttip $vw	car industry 'buried report revealing us car safety flaws' #ttip $vw	0	positive	0		2010-05-31	0	0	0	0	0	0	9.5	55.5	-10	0	2	0	105.91	0	0
2015-09-23	Corruption at @Volkswagen , massive deception, #CEO out $VW emissions scandal explained #trust #risk #eco #esghttp://gu.com/p/4cjz5?CMP=Share_AndroidApp_TweetÃ‚Â Ã¢â‚¬Â¦	corruption at @volkswagen , massive deception, #ceo out $vw emissions scandal explained #trust #risk #eco #esg	corruption at @volkswagen , massive deception, #ceo out $vw emissions scandal explained #trust #risk #eco #esg	1	positive	0		2010-06-01	0	0	0	0	0	0	9.5	55.5	-10	0	2	0	105.131	-0.779	0
2015-09-23	Wish I had money to buy $VW	wish i had money to buy $vw	wish i had money to buy $vw	0	positive	0		2010-06-02	0	0	0	0	0	0	9.5	55.5	-10	0	2	0	108.5	3.369	0
2015-09-23	@Volkswagen's winterkorn (ceo) resigns._x000D_ $vw @vw_x000D_ After reading contradictory news it seems now definitive.	@volkswagen's winterkorn (ceo) resigns._x000D_ $vw @vw_x000D_ after reading contradictory news it seems now definitive.	@volkswagen's winterkorn (ceo) resigns._x000D_ $vw @vw_x000D_ after reading contradictory news it seems now definitive.	0	positive	0		2010-06-03	0	0	0	0	0	0	9.5	55.5	-10	0	2	0	108.48	-0.02	0
2015-09-23	$AAPL The Pope getting Gangsta on Wall St. to Congress...CHRISTIANS- #WheresyourGod $SPY $QQQ $VW	$aapl the pope getting gangsta on wall st. to congress...christians- #wheresyourgod $spy $qqq $vw	$aapl the pope getting gangsta on wall st. to congress...christians- #wheresyourgod $spy $qqq $vw	0	positive	0		2010-06-04	0	0	0	0	0	0	9.5	55.5	-10	0	2	0	104.95	-3.53	0
2015-09-23	$VW CEO is out pic.twitter.com/1JICN10dwU	$vw ceo is out pic.twitter.com/1jicn10dwu	$vw ceo is out pic.twitter.com/1jicn10dwu	0	positive	0		2010-06-05	0	0	0	0	0	0	9.5	55.5	-10	0	2	0	104.95	0	0
2015-09-23	Former #VW CEO is "STUNNED THAT MISCONDUCT ON SUCH A SCALE WAS POSSIBLE". By contrast $VW holders seem relieved. Shrs +8% vs +5% before news	former #vw ceo is "stunned that misconduct on such a scale was possible". by contrast $vw holders seem relieved. shrs +8% vs +5% before news	former #vw ceo is "stunned that misconduct on such a scale was possible". by contrast $vw holders seem relieved. shrs +8% vs +5% before news	0.5	positive	0		2010-06-06	0	0	0	0	0	0	9.5	55.5	-10	0	2	0	104.95	0	0
2015-09-23	#VOLKSWAGEN CEO MARTIN WINTERKORN RESIGNS $VW	#volkswagen ceo martin winterkorn resigns $vw	#volkswagen ceo martin winterkorn resigns $vw	0	positive	0		2010-06-07	0	0	0	0	0	0	9.5	55.5	-10	0	2	0	105.12	0.17	0
2015-09-23	Web Stock buzz: $SPY $PL $DA $COAL $VW (10:31 am) #stocks #finance #stockmarket #StockPicks	web stock buzz: $spy $pl $da $coal $vw (10:31 am) #stocks #finance #stockmarket #stockpicks	web stock buzz: $spy $pl $da $coal $vw (10:31 am) #stocks #finance #stockmarket #stockpicks	0	positive	0		2010-06-08	-0.4	1	1	0	1	0	10.5	55.5	-11	-1	1	1	109.2	4.08	-0.4
2015-09-23	Volkswagen AG (ADR) Probe Expands Globally - http://tinyurl.com/nhooa6yÃ‚Â - $VW pic.twitter.com/JZvHr2XWzL	volkswagen ag (adr) probe expands globally - - $vw pic.twitter.com/jzvhr2xwzl	volkswagen ag (adr) probe expands globally - - $vw pic.twitter.com/jzvhr2xwzl	0	positive	0		2010-06-09	0	0	0	0	0	0	10.5	55.5	-11	0	2	0	107.766	-1.434	0
2015-09-23	Volkswagen AG (ADR) Probe Expands Globally - http://tinyurl.com/nhooa6yÃ‚Â - $VW pic.twitter.com/IaPYceVxn5	volkswagen ag (adr) probe expands globally - - $vw pic.twitter.com/iapycevxn5	volkswagen ag (adr) probe expands globally - - $vw pic.twitter.com/iapycevxn5	0	positive	0		2010-06-10	0	0	0	0	0	0	10.5	55.5	-11	0	2	0	111.05	3.284	0
2015-09-23	#Volkswagen's Scandal is #Libor on Wheels http://www.bloombergview.com/articles/2015-09-23/volkswagen-scandal-looks-like-libor-on-four-wheelsÃ‚Â Ã¢â‚¬Â¦ $VW	#volkswagen's scandal is #libor on wheels $vw	#volkswagen's scandal is #libor on wheels $vw	0	positive	0		2010-06-11	0	1	0	1	0	1	10.5	56.5	-11	0	2	1	111.3	0.25	0
2015-09-23	#Volkswagen Says 11 Million Cars Worldwide Are Affected in Diesel Deception via @nytimesbusiness $VW http://mobile.nytimes.com/2015/09/23/business/international/volkswagen-diesel-car-scandal.htmlÃ‚Â Ã¢â‚¬Â¦	#volkswagen says 11 million cars worldwide are affected in diesel deception via @nytimesbusiness $vw	#volkswagen says 11 million cars worldwide are affected in diesel deception via @nytimesbusiness $vw	0	positive	0		2010-06-12	0	0	0	0	0	0	10.5	56.5	-11	0	2	0	111.3	0	0
2015-09-23	Mkt Update $vw $hal $slb $cam $oil $yinn $yang $spy $gild $f $gm $crm $hubs $vxx $kbh $bhi $ntfx $lnr @outsizedreturnpic.twitter.com/U1HUgaavwj	mkt update $vw $hal $slb $cam $oil $yinn $yang $spy $gild $f $gm $crm $hubs $vxx $kbh $bhi $ntfx $lnr @outsizedreturnpic.twitter.com/u1hugaavwj	mkt update $vw $hal $slb $cam $oil $yinn $yang $spy $gild $f $gm $crm $hubs $vxx $kbh $bhi $ntfx $lnr @outsizedreturnpic.twitter.com/u1hugaavwj	0	positive	0		2010-06-13	0	0	0	0	0	0	10.5	56.5	-11	0	2	0	111.3	0	0
2015-09-23	bot $vw 114,20 sl 110 target 130 oversold	bot $vw 114,20 sl 110 target 130 oversold	bot $vw 114,20 sl 110 target 130 oversold	0	positive	0		2010-06-14	0	1	0	1	0	1	10.5	57.5	-11	0	2	1	112.2	0.9	0
2015-09-23	@Volkswagen @vw $vw #torture #lawsuit #brazil #vwgate http://www.dw.com/en/brazil-torture-lawsuit-against-vw/a-18731165Ã‚Â Ã¢â‚¬Â¦_x000D_ See you at 80Ã¢â€šÂ¬/share.	@volkswagen @vw $vw #torture #lawsuit #brazil #vwgate _x000D_ see you at 80/share.	@volkswagen @vw $vw #torture #lawsuit #brazil #vwgate _x000D_ see you at 80/share.	0	positive	0		2010-06-15	0	0	0	0	0	0	10.5	57.5	-11	0	2	0	115.55	3.35	0
2015-09-23	The big boy by the numbers._x000D_ $VW #Volkswagen #Automobilehttps://twitter.com/Telegraph/status/646584942328213504Ã‚Â Ã¢â‚¬Â¦ #Volkswagen emissions scandal: everything you need to know about the German car giant http://www.telegraph.co.uk/finance/newsbysector/industry/11883719/Volkswagen-scandal-could-kill-off-diesel-cars.htmlÃ‚Â Ã¢â‚¬Â¦ pic.twitter.com/nljM3X6T45	the big boy by the numbers._x000D_ $vw #volkswagen #automobile #volkswagen emissions scandal: everything you need to know about the german car giant pic.twitter.com/nljm3x6t45	the big boy by the numbers._x000D_ $vw #volkswagen #automobile #volkswagen emissions scandal: everything you need to know about the german car giant pic.twitter.com/nljm3x6t45	0.366667	positive	0		2010-06-16	0	0	0	0	0	0	10.5	57.5	-11	0	2	0	116.455	0.905	0
2015-09-22	J.P. Morgan pricing in a liability of 40 billion Euro at #VW. It's a figure with quite a lot of zeros. $VW	j.p. morgan pricing in a liability of 40 billion euro at #vw. it's a figure with quite a lot of zeros. $vw	j.p. morgan pricing in a liability of 40 billion euro at #vw. it's a figure with quite a lot of zeros. $vw	0	positive	0		2010-06-17	0	0	0	0	0	0	10.5	57.5	-11	0	2	0	118.97	2.515	0
2015-09-22	@MatthieuWD @Le_Figaro $VW ou ses actionnaires?!	@matthieuwd @le_figaro $vw ou ses actionnaires?!	@matthieuwd @le_figaro $vw ou ses actionnaires?!	0	positive	0		2010-06-18	0	0	0	0	0	0	10.5	57.5	-11	0	2	0	120	1.03	0
2015-09-22	Report: #Volkswagen CEO Ousted Over Emissions Scandal #defeatdevice $VW http://www.entrepreneur.com/article/250913	report: #volkswagen ceo ousted over emissions scandal #defeatdevice $vw	report: #volkswagen ceo ousted over emissions scandal #defeatdevice $vw	0	positive	0		2010-06-19	0	0	0	0	0	0	10.5	57.5	-11	0	2	0	120	0	0
2015-09-22	$vw my fiancÃƒÂ©'s Passat TDI got us from south jersey to Thomaston Maine on 3/4 tank of gas. I'm getting a TDI next.	$vw my fianc's passat tdi got us from south jersey to thomaston maine on 3/4 tank of gas. i'm getting a tdi next.	$vw my fianc's passat tdi got us from south jersey to thomaston maine on 3/4 tank of gas. i'm getting a tdi next.	0	positive	0		2010-06-20	0	0	0	0	0	0	10.5	57.5	-11	0	2	0	120	0	0
2015-09-22	#Autos and #biotech lead #stocks lower heading toward flash #PMI and #Draghi speech http://www.cmcmarkets.ca/en/blog/2015/09/22/autos-and-biotech-lead-stocks-lower-heading-toward-flash-pmi-and-draghi-speechÃ‚Â Ã¢â‚¬Â¦ $VW #dax #USD #WTI #copper #forex	#autos and #biotech lead #stocks lower heading toward flash #pmi and #draghi speech $vw #dax #usd #wti #copper #forex	#autos and #biotech lead #stocks lower heading toward flash #pmi and #draghi speech $vw #dax #usd #wti #copper #forex	0	positive	0		2010-06-21	0	0	0	0	0	0	10.5	57.5	-11	0	2	0	119.375	-0.625	0
2015-09-22	@RedDogT3 $vw hitting germany stk xchange in a BIG way which in turn is hitting hedgies who are selling here to raise cash.	@reddogt3 $vw hitting germany stk xchange in a big way which in turn is hitting hedgies who are selling here to raise cash.	@reddogt3 $vw hitting germany stk xchange in a big way which in turn is hitting hedgies who are selling here to raise cash.	0.1	positive	0		2010-06-22	0	0	0	0	0	0	10.5	57.5	-11	0	2	0	118.775	-0.6	0
2015-09-22	@gubbmintcheese $VW cheats on emissions and gets crucified........ Hey!! Its for the kids damn it !!!!	@gubbmintcheese $vw cheats on emissions and gets crucified........ hey!! its for the kids damn it !!!!	@gubbmintcheese $vw cheats on emissions and gets crucified........ hey!! its for the kids damn it !!!!	0	positive	0		2010-06-23	0	0	0	0	0	0	10.5	57.5	-11	0	2	0	118.305	-0.47	0
2015-09-22	@HCPG granted $vw came way out of left field	@hcpg granted $vw came way out of left field	@hcpg granted $vw came way out of left field	0	positive	0		2010-06-24	0	0	0	0	0	0	10.5	57.5	-11	0	2	0	118.2	-0.105	0
2015-09-22	$FTSE is also testing August lows but not in danger like $DAX and its troubles with $VW Now 5954	$ftse is also testing august lows but not in danger like $dax and its troubles with $vw now 5954	$ftse is also testing august lows but not in danger like $dax and its troubles with $vw now 5954	0	positive	0		2010-06-25	0	0	0	0	0	0	10.5	57.5	-11	0	2	0	122.3	4.1	0
2015-09-22	not to be a fearmongerer but could potential $VW collapse have much larger effect on broader markets than anyone is anticipating?	not to be a fearmongerer but could potential $vw collapse have much larger effect on broader markets than anyone is anticipating?	not to be a fearmongerer but could potential $vw collapse have much larger effect on broader markets than anyone is anticipating?	0.75	positive	0		2010-06-26	0	0	0	0	0	0	10.5	57.5	-11	0	2	0	122.3	0	0
2015-09-22	@SHIAMANI that's the view on the $VW ...crazyyy pic.twitter.com/zjr3OXfZso	@shiamani that's the view on the $vw ...crazyyy pic.twitter.com/zjr3oxfzso	@shiamani that's the view on the $vw ...crazyyy pic.twitter.com/zjr3oxfzso	0	positive	0		2010-06-27	0	0	0	0	0	0	10.5	57.5	-11	0	2	0	122.3	0	0
2015-09-22	@Kalei53scop3 still in the bleachers, or you shorted $vw?	@kalei53scop3 still in the bleachers, or you shorted $vw?	@kalei53scop3 still in the bleachers, or you shorted $vw?	0	positive	0		2010-06-28	0	0	0	0	0	0	10.5	57.5	-11	0	2	0	121.2	-1.1	0
2015-09-22	#Volkswagen to set aside $US7.3 billion as diesel #emissions probe widens http://www.canberratimes.com.au/x/gjsohz?stb=twtÃ‚Â Ã¢â‚¬Â¦ $VW #DAX #germany	#volkswagen to set aside $us7.3 billion as diesel #emissions probe widens $vw #dax #germany	#volkswagen to set aside $us7.3 billion as diesel #emissions probe widens $vw #dax #germany	0	positive	0		2010-06-29	0.85	2	0	2	0	1	10.5	58.5	-11	0	2	2	120.199	-1.001	0.85
2015-09-22	$PLUG @AndyMarsh15 You seem to attract a lot of customers who are #1 in their industry. ($WMT $KR $PG $VW $HD etc.) Why is that?	$plug @andymarsh15 you seem to attract a lot of customers who are #1 in their industry. ($wmt $kr $pg $vw $hd etc.) why is that?	$plug @andymarsh15 you seem to attract a lot of customers who are #1 in their industry. ($wmt $kr $pg $vw $hd etc.) why is that?	0	positive	0		2010-06-30	0.214286	1	0	1	0	1	10.5	59.5	-11	0	2	1	120	-0.199	0.214286
2015-09-22	Mkt Update $vw $p $slb $cam $oil $yinn $yang $spy $gild $f $gm $crm $hubs $vxx $kbh $amzn $ntfx $lnr @outsizedreturnpic.twitter.com/2TmK9tVGQC	mkt update $vw $p $slb $cam $oil $yinn $yang $spy $gild $f $gm $crm $hubs $vxx $kbh $amzn $ntfx $lnr @outsizedreturnpic.twitter.com/2tmk9tvgqc	mkt update $vw $p $slb $cam $oil $yinn $yang $spy $gild $f $gm $crm $hubs $vxx $kbh $amzn $ntfx $lnr @outsizedreturnpic.twitter.com/2tmk9tvgqc	0	positive	0		2010-07-01	0	1	0	1	0	1	10.5	60.5	-11	0	2	1	118.095	-1.905	0
2015-09-22	Just waiting on the $ECB to take a stake in $VW and cause another massive short squeeze like in 2008	just waiting on the $ecb to take a stake in $vw and cause another massive short squeeze like in 2008	just waiting on the $ecb to take a stake in $vw and cause another massive short squeeze like in 2008	0.65	positive	0		2010-07-02	0	0	0	0	0	0	10.5	60.5	-11	0	2	0	115.5	-2.595	0
2015-09-22	$VW_x000D_ Was there a stop-sale order?_x000D_ Yes. Dealers have been told by VW not to sell whatever remaining 2015 TDI cars are on lots. +	$vw_x000D_ was there a stop-sale order?_x000D_ yes. dealers have been told by vw not to sell whatever remaining 2015 tdi cars are on lots. +	$vw_x000D_ was there a stop-sale order?_x000D_ yes. dealers have been told by vw not to sell whatever remaining 2015 tdi cars are on lots. +	0	positive	0		2010-07-03	0	0	0	0	0	0	10.5	60.5	-11	0	2	0	115.5	0	0
2015-09-22	Obama reminding Germany who still runs the joint. #Volkswagen $VW	obama reminding germany who still runs the joint. #volkswagen $vw	obama reminding germany who still runs the joint. #volkswagen $vw	0	positive	0		2010-07-04	0	0	0	0	0	0	10.5	60.5	-11	0	2	0	115.5	0	0
2015-09-22	@NCheron_CMC @NicTrades Under-performance. $VW Performance was 27/10/2008 +146.62% and 28/10/2008 +81.73%!	@ncheron_cmc @nictrades under-performance. $vw performance was 27/10/2008 +146.62% and 28/10/2008 +81.73%!	@ncheron_cmc @nictrades under-performance. $vw performance was 27/10/2008 +146.62% and 28/10/2008 +81.73%!	0	positive	0		2010-07-05	0	0	0	0	0	0	10.5	60.5	-11	0	2	0	115.5	0	0
2015-09-22	@NorthmanTrader so this is all about $VW ????	@northmantrader so this is all about $vw ????	@northmantrader so this is all about $vw ????	0	positive	0		2010-07-06	0	0	0	0	0	0	10.5	60.5	-11	0	2	0	116.505	1.005	0
2015-09-22	$VW lost -35.6% in 4 trading days... It is not Shanghai Composite but Dax Performance Index! Will they survive this?	$vw lost -35.6% in 4 trading days... it is not shanghai composite but dax performance index! will they survive this?	$vw lost -35.6% in 4 trading days... it is not shanghai composite but dax performance index! will they survive this?	0	positive	0		2010-07-07	0	0	0	0	0	0	10.5	60.5	-11	0	2	0	119.889	3.384	0
2015-09-22	"Hit the diff and pray, she goes all the way" https://m.youtube.com/watch?v=D1JIgtX5pCkÃ‚Â Ã¢â‚¬Â¦ $VW #Ploughing2015 #Volkswagen https://twitter.com/northmantrader/status/646264940404342784Ã‚Â Ã¢â‚¬Â¦	"hit the diff and pray, she goes all the way" $vw #ploughing2015 #volkswagen	"hit the diff and pray, she goes all the way" $vw #ploughing2015 #volkswagen	0	positive	0		2010-07-08	0	0	0	0	0	0	10.5	60.5	-11	0	2	0	118.9	-0.989	0
2015-09-22	$VW Buy @ 106? - Or $BMW - To Catch a Falling Knife / Beetle? #Volkswagen #Stocks http://youtu.be/SiAbcw5s9_8Ã‚Â pic.twitter.com/QimdodA3EP	$vw buy @ 106? - or $bmw - to catch a falling knife / beetle? #volkswagen #stocks	$vw buy @ 106? - or $bmw - to catch a falling knife / beetle? #volkswagen #stocks	0	positive	0		2010-07-09	0	0	0	0	0	0	10.5	60.5	-11	0	2	0	119.7	0.8	0
2015-09-22	RT @NorthmanTrader: SPOTTED: $VW https://twitter.com/NorthmanTrader/status/646263775637716992/photo/1pic.twitter.com/oT0C5xOd8v	rt @northmantrader: spotted: $vw	rt @northmantrader: spotted: $vw	0	positive	0		2010-07-10	0	0	0	0	0	0	10.5	60.5	-11	0	2	0	119.7	0	0
2015-09-22	$VW Sets Aside 6.5 Billion Euros to Pay for #Emissions Crisis http://bloom.bg/1MnOx4N	$vw sets aside 6.5 billion euros to pay for #emissions crisis	$vw sets aside 6.5 billion euros to pay for #emissions crisis	0	positive	0		2010-07-11	0	0	0	0	0	0	10.5	60.5	-11	0	2	0	119.7	0	0
2015-09-22	$VW ya gotta wonder at the decision making process that led to software cheating. No one in room thot they'd b caught eventually?	$vw yeah gotta wonder at the decision making process that led to software cheating. no one in room thot they'd b caught eventually?	$vw yeah gotta wonder at the decision making process that led to software cheating. no one in room thot they'd b caught eventually?	0	positive	0		2010-07-12	0	0	0	0	0	0	10.5	60.5	-11	0	2	0	119.205	-0.495	0
2015-09-21	Do VW customers even care what's going on to VW in order to justify a sustainable drop?_x000D_ $VW	do vw customers even care what's going on to vw in order to justify a sustainable drop?_x000D_ $vw	do vw customers even care what's going on to vw in order to justify a sustainable drop?_x000D_ $vw	0	positive	0		2010-07-13	0	0	0	0	0	0	10.5	60.5	-11	0	2	0	119.844	0.639	0
2015-09-21	Volkswagen Price Drop Handing #Options Traders Exponential Gains http://bloom.bg/1NGMniiÃ‚Â via @business and found through @jlnoptions $VW	volkswagen price drop handing #options traders exponential gains via @business and found through @jlnoptions $vw	volkswagen price drop handing #options traders exponential gains via @business and found through @jlnoptions $vw	0	positive	0		2010-07-14	0	0	0	0	0	0	10.5	60.5	-11	0	2	0	119.02	-0.824	0
2015-09-21	#EPA looking at all carmakers, not just $VW, on emissions cheating. It's autoland's #Libor moment, says @OlafStorbeck http://www.breakingviews.com/vw-emissions-scandal-could-be-auto-sector%E2%80%99s-libor/21217100.articleÃ‚Â Ã¢â‚¬Â¦	#epa looking at all carmakers, not just $vw, on emissions cheating. it's autoland's #libor moment, says @olafstorbeck	#epa looking at all carmakers, not just $vw, on emissions cheating. it's autoland's #libor moment, says @olafstorbeck	0	positive	0		2010-07-15	0	0	0	0	0	0	10.5	60.5	-11	0	2	0	119.67	0.65	0
2015-09-21	#Volkswagen Drops 23% After Admitting Diesel Emissions Cheat http://bloom.bg/1MllCOPÃ‚Â $VW #DAX #Audi #diesel #EPA #emissions @cloudchartist	#volkswagen drops 23% after admitting diesel emissions cheat $vw #dax #audi #diesel #epa #emissions @cloudchartist	#volkswagen drops 23% after admitting diesel emissions cheat $vw #dax #audi #diesel #epa #emissions @cloudchartist	0	positive	0		2010-07-16	0	0	0	0	0	0	10.5	60.5	-11	0	2	0	115.815	-3.855	0
2015-09-21	@RiskReversal what about all viruses that people downloaded .story this weekend ? what if $AAPL had to recall phones like $VW Volkswagen	@riskreversal what about all viruses that people downloaded .story this weekend ? what if $aapl had to recall phones like $vw volkswagen	@riskreversal what about all viruses that people downloaded .story this weekend ? what if $aapl had to recall phones like $vw volkswagen	0	positive	0		2010-07-17	0	0	0	0	0	0	10.5	60.5	-11	0	2	0	115.815	0	0
2015-09-21	$VW's.#Diesel #emissions team knows nothing about a software cheat.@TroxK @StayClassy1979 @paynej247 @LadyLeManspic.twitter.com/XHipK9brAJ	$vw's.#diesel #emissions team knows nothing about a software cheat.@troxk @stayclassy1979 @paynej247 @ladylemanspic.twitter.com/xhipk9braj	$vw's.#diesel #emissions team knows nothing about a software cheat.@troxk @stayclassy1979 @paynej247 @ladylemanspic.twitter.com/xhipk9braj	0	positive	0		2010-07-18	0.0454545	1	0	1	0	1	10.5	61.5	-11	0	2	1	115.815	0	0.0454545
2015-09-21	Vas is das? $CDTI moving on $VW emissions hack http://www.bloomberg.com/news/articles/2015-09-19/volkswagen-emissions-cheating-found-by-curious-clean-air-groupÃ‚Â Ã¢â‚¬Â¦	vas is das? $cdti moving on $vw emissions hack	vas is das? $cdti moving on $vw emissions hack	0	positive	0		2010-07-19	0	0	0	0	0	0	10.5	61.5	-11	0	2	0	116.141	0.326	0
2015-09-21	Corcelli's 30 second Mkt Update $vw $yinn $yang $spy $gild $f $gm $d $crm $hubs $vxx $kbh $nky $lnr @outsizedreturnpic.twitter.com/dC2oZDI2SL	corcelli's 30 second mkt update $vw $yinn $yang $spy $gild $f $gm $d $crm $hubs $vxx $kbh $nky $lnr @outsizedreturnpic.twitter.com/dc2ozdi2sl	corcelli's 30 second mkt update $vw $yinn $yang $spy $gild $f $gm $d $crm $hubs $vxx $kbh $nky $lnr @outsizedreturnpic.twitter.com/dc2ozdi2sl	0	positive	0		2010-07-20	0	0	0	0	0	0	10.5	61.5	-11	0	2	0	117.35	1.209	0
2015-09-21	Kudos to @TheICCT whose data analysis led to the discovery of $VW emissions cheating software to fool US smog tests http://www.bloomberg.com/news/articles/2015-09-19/volkswagen-emissions-cheating-found-by-curious-clean-air-groupÃ‚Â Ã¢â‚¬Â¦	kudos to @theicct whose data analysis led to the discovery of $vw emissions cheating software to fool us smog tests	kudos to @theicct whose data analysis led to the discovery of $vw emissions cheating software to fool us smog tests	0	positive	0		2010-07-21	0	0	0	0	0	0	10.5	61.5	-11	0	2	0	114.875	-2.475	0
2015-09-21	Mkt Update $vw $yinn $yang $spy $fb $twtr $gild $f $gm $d $crm $hubs $a$oil $vxx $pg $nky $amzn $ntfl @outsizedreturnpic.twitter.com/Vb7QB8ttba	mkt update $vw $yinn $yang $spy $fb $twtr $gild $f $gm $d $crm $hubs $a$oil $vxx $pg $nky $amzn $ntfl @outsizedreturnpic.twitter.com/vb7qb8ttba	mkt update $vw $yinn $yang $spy $fb $twtr $gild $f $gm $d $crm $hubs $a$oil $vxx $pg $nky $amzn $ntfl @outsizedreturnpic.twitter.com/vb7qb8ttba	0	positive	0		2010-07-22	0	0	0	0	0	0	10.5	61.5	-11	0	2	0	117.6	2.725	0
2015-09-21	My Mom said me, you shouldn't lie $VW almost -20% thatÃ‚Â´s a catastrophe.	my mom said me, you shouldn't lie $vw almost -20% that is a catastrophe.	my mom said me, you shouldn't lie $vw almost -20% that is a catastrophe.	0	positive	0		2010-07-23	0.375	1	0	1	0	1	10.5	62.5	-11	0	2	1	118.014	0.414	0.375
2015-09-21	If you thought that only banks lied and cheated to regulators, check out what $VW has been up to in the US http://www.bloomberg.com/news/articles/2015-09-21/volkswagen-drops-15-after-admitting-u-s-diesel-emissions-cheatÃ‚Â Ã¢â‚¬Â¦	if you thought that only banks lied and cheated to regulators, check out what $vw has been up to in the us	if you thought that only banks lied and cheated to regulators, check out what $vw has been up to in the us	1	positive	0		2010-07-24	0	0	0	0	0	0	10.5	62.5	-11	0	2	0	118.014	0	0
2015-09-21	Friend working at EU auto supplier says $VW is not alone. Plus car companies don't just fiddle with pollutants but also with noise emissions	friend working at eu auto supplier says $vw is not alone. plus car companies don't just fiddle with pollutants but also with noise emissions	friend working at eu auto supplier says $vw is not alone. plus car companies don't just fiddle with pollutants but also with noise emissions	0	positive	0		2010-07-25	0	0	0	0	0	0	10.5	62.5	-11	0	2	0	118.014	0	0
2015-09-13	$vW$7INfdv7:$TD!|FY'T$I5R4~3Wbq]=;5,:SOLGbaS$`ttbE-{Y<BXj/j=Zj!c[R$&imKnB34b6".'9sY-{ZFi.[i)8$Ct>}i?+E6xfb!2%>Y=&\H1ZXv2xpRbhZOLO|;Z	$vw$7infdv7:$td!|fy't$i5r4~3wbq]=;5,:solgbas$`ttbe-{y<bxj/j=zj!c[are$&imknb34b6".'9sy-{zfi.[i)8$ct>}i?+e6xfb!2%>y=&\h1zxv2xprbhzolo|;z	$vw$7infdv7:$td!|fy't$i5r4~3wbq]=;5,:solgbas$`ttbe-{y<bxj/j=zj!c[are$&imknb34b6".'9sy-{zfi.[i)8$ct>}i?+e6xfb!2%>y=&\h1zxv2xprbhzolo|;z	0	positive	0		2010-07-26	0	0	0	0	0	0	10.5	62.5	-11	0	2	0	118	-0.014	0
2015-09-10	$AA $RIO $F $VW Ford, VW, to increase Aluminium use in cars and SUV's in 2018	$aa $rio $f $vw ford, vw, to increase aluminium use in cars and suv's in 2018	$aa $rio $f $vw ford, vw, to increase aluminium use in cars and suv's in 2018	0	positive	0		2010-07-27	0	0	0	0	0	0	10.5	62.5	-11	0	2	0	117.7	-0.3	0
2015-09-10	$AA$F $VW Ford VW, to increase percentage of Aluminim use in cars and SUVs for 2018	$aa$f $vw ford vw, to increase percentage of aluminim use in cars and suvs for 2018	$aa$f $vw ford vw, to increase percentage of aluminim use in cars and suvs for 2018	0	positive	0		2010-07-28	0	0	0	0	0	0	10.5	62.5	-11	0	2	0	116.615	-1.085	0
2015-08-29	clayton_dd : VWELX Vanguard Wellington Income Fund P/E Ratio_x000D_ http://dlvr.it/C0l3PrÃ‚Â _x000D_ $VWÃ¢â‚¬Â¦ https://twitter.com/clayton_dd/status/637759155156062208Ã‚Â Ã¢â‚¬Â¦)pic.twitter.com/Y0zfV5hubP	clayton_dd : vwelx vanguard wellington income fund p/e ratio_x000D_ _x000D_ $vw	clayton_dd : vwelx vanguard wellington income fund p/e ratio_x000D_ _x000D_ $vw	0	positive	0		2010-07-29	0	1	0	1	0	1	10.5	63.5	-11	0	2	1	116.866	0.251	0
2015-08-20	$PLUG do u think $WMT $KR $PG $VW $HD FDX r looking at the SP and going "Oh no, we need to find another provider?????" THERE ISN'T ONE!!	$plug do you think $wmt $kr $pg $vw $hd fdx are looking at the sp and going "oh no, we need to find another provider?????" there isn't one!!	$plug do you think $wmt $kr $pg $vw $hd fdx are looking at the sp and going "oh no, we need to find another provider?????" there isn't one!!	0	positive	0		2010-07-30	0	1	0	1	0	1	10.5	64.5	-11	0	2	1	117	0.134	0
2015-07-28	@wind4me Oh wait a minute. We already have them as customers. OMG Come on $VW	@wind4me oh wait a minute. we already have them as customers. omg come on $vw	@wind4me oh wait a minute. we already have them as customers. omg come on $vw	0	positive	0		2010-07-31	0	0	0	0	0	0	10.5	64.5	-11	0	2	0	117	0	0
2015-07-21	@RyanDetrick also check $vw ?	@ryandetrick also check $vw ?	@ryandetrick also check $vw ?	0	positive	0		2010-08-01	0	0	0	0	0	0	10.5	64.5	-11	0	2	0	117	0	0
2015-07-21	@wind4me "Must read" $VW and $Plug	@wind4me "must read" $vw and $plug	@wind4me "must read" $vw and $plug	0	positive	0		2010-08-02	0.16	1	0	1	0	1	10.5	65.5	-11	0	2	1	119.9	2.9	0.16
2015-07-07	Why do u think $PLUG listed $VW as an "anchor" account. Volume volume volume. https://twitter.com/wind4me/status/618515483721994240Ã‚Â Ã¢â‚¬Â¦ @Curbyourenthusiasm @bullish I'm NOT speculating---- VW gonna print	why do you think $plug listed $vw as an "anchor" account. volume volume volume. @curbyourenthusiasm @bullish i'm not speculating---- vw gonna print	why do you think $plug listed $vw as an "anchor" account. volume volume volume. @curbyourenthusiasm @bullish i'm not speculating---- vw gonna print	0	positive	0		2010-08-03	0	0	0	0	0	0	10.5	65.5	-11	0	2	0	119.704	-0.196	0
2015-07-03	$PLUG $KR @Kroger/@Ralphs Will we ever get a "known" customer: $HD $BMW $FedEX $VW $WMT $PGhttps://twitter.com/wind4me/status/616983123096506368Ã‚Â Ã¢â‚¬Â¦ @Mikie_Dallas @StockSherlock @biggercapital Kroger	$plug $kr @kroger/@ralphs will we ever get a "known" customer: $hd $bmw $fedex $vw $wmt $pg @mikie_dallas @stocksherlock @biggercapital kroger	$plug $kr @kroger/@ralphs will we ever get a "known" customer: $hd $bmw $fedex $vw $wmt $pg @mikie_dallas @stocksherlock @biggercapital kroger	0	positive	0		2010-08-04	0	1	0	1	0	1	10.5	66.5	-11	0	2	1	121.2	1.496	0
2015-06-03	The craze for super-luxury SUVs $GM $FCAU $VW https://twitter.com/TheEconomist/status/606090483677450240Ã‚Â Ã¢â‚¬Â¦ The Economist explains the craze for super-luxury SUVs http://econ.st/1G53kQkÃ‚Â pic.twitter.com/ph1FpqbdxF	the craze for super-luxury suvs $gm $fcau $vw the economist explains the craze for super-luxury suvs pic.twitter.com/ph1fpqbdxf	the craze for super-luxury suvs $gm $fcau $vw the economist explains the craze for super-luxury suvs pic.twitter.com/ph1fpqbdxf	0	positive	0		2010-08-05	0	0	0	0	0	0	10.5	66.5	-11	0	2	0	121.385	0.185	0
2015-05-26	Goldman: These Seven Megatrends Are Going to ReshapeÃ‚Â the Auto Industry http://bloom.bg/1LEOjoRÃ‚Â via @business $FCAU $GM $F $VW	goldman: these seven megatrends are going to reshapethe auto industry via @business $fcau $gm $f $vw	goldman: these seven megatrends are going to reshapethe auto industry via @business $fcau $gm $f $vw	0	positive	0		2010-08-06	0	0	0	0	0	0	10.5	66.5	-11	0	2	0	120.6	-0.785	0
2015-04-25	VW chairman resigns in power struggle. $VW http://www.bbc.co.uk/news/business-32468360Ã‚Â Ã¢â‚¬Â¦	vw chairman resigns in power struggle. $vw	vw chairman resigns in power struggle. $vw	0	positive	0		2010-08-07	0	0	0	0	0	0	10.5	66.5	-11	0	2	0	120.6	0	0
2015-04-11	VW in full-blown crisis as Winterkorn pledges to fight for job @automotive_news http://www.autonews.com/article/20150411/OEM02/150419979Ã‚Â Ã¢â‚¬Â¦ $VW	vw in full-blown crisis as winterkorn pledges to fight for job @automotive_news $vw	vw in full-blown crisis as winterkorn pledges to fight for job @automotive_news $vw	0	positive	0		2010-08-08	0	0	0	0	0	0	10.5	66.5	-11	0	2	0	120.6	0	0
2015-03-17	Hey Auto Bulls, BMW Has Been Hedging the Euro for Years http://bloom.bg/19tksCGÃ‚Â via @business $bmw $vw	hey auto bulls, bmw has been hedging the euro for years via @business $bmw $vw	hey auto bulls, bmw has been hedging the euro for years via @business $bmw $vw	0	positive	0		2010-08-09	0	0	0	0	0	0	10.5	66.5	-11	0	2	0	121.039	0.439	0
2015-03-15	Electric Vehicles on the Rise! http://goo.gl/IvKuwDÃ‚Â $GOOG $AAPL $TSLA $BMW $VW $F	electric vehicles on the rise! $goog $aapl $tsla $bmw $vw $f	electric vehicles on the rise! $goog $aapl $tsla $bmw $vw $f	0	positive	0		2010-08-10	0	0	0	0	0	0	10.5	66.5	-11	0	2	0	119.74	-1.299	0
2015-03-10	Let Us Talk About Electric Vehicles http://goo.gl/IvKuwDÃ‚Â $GOOG $AAPL $TSLA $BMW $VW $F	let us talk about electric vehicles $goog $aapl $tsla $bmw $vw $f	let us talk about electric vehicles $goog $aapl $tsla $bmw $vw $f	0	positive	0		2010-08-11	0	0	0	0	0	0	10.5	66.5	-11	0	2	0	116.48	-3.26	0
2015-02-17	$VW Auto sales grow 6% year over year in Europe $GM $F	$vw auto sales grow 6% year over year in europe $gm $f	$vw auto sales grow 6% year over year in europe $gm $f	0	positive	0		2010-08-12	0	3	0	3	0	1	10.5	67.5	-11	0	2	3	115.531	-0.949	0
2015-02-11	@hlovins seen the $VW and $BLDP news??? #HydrogenFuelCells next up $PLUG signs $HD and $NIK	@hlovins seen the $vw and $bldp news??? #hydrogenfuelcells next up $plug signs $hd and $nik	@hlovins seen the $vw and $bldp news??? #hydrogenfuelcells next up $plug signs $hd and $nik	0	positive	0		2010-08-13	0	0	0	0	0	0	10.5	67.5	-11	0	2	0	115.18	-0.351	0
2015-02-11	@hedge2trade #BeastMode for $PLUG begins when they print $HD , $BLDP got $VW up 44%,	@hedge2trade #beastmode for $plug begins when they print $hd , $bldp got $vw up 44%,	@hedge2trade #beastmode for $plug begins when they print $hd , $bldp got $vw up 44%,	0	positive	0		2010-08-14	0	0	0	0	0	0	10.5	67.5	-11	0	2	0	115.18	0	0
2015-02-11	@denpostdana so, with $VW signing $BLDP, are we finally gonna get that $PLUG $KR story Denver?? #HydrogenFuelCells	@denpostdana so, with $vw signing $bldp, are we finally gonna get that $plug $kr story denver?? #hydrogenfuelcells	@denpostdana so, with $vw signing $bldp, are we finally gonna get that $plug $kr story denver?? #hydrogenfuelcells	1	positive	0		2010-08-15	0	0	0	0	0	0	10.5	67.5	-11	0	2	0	115.18	0	0
2015-01-27	@HoneyGrizzly_25 @_dlb12 shut up $vw	@honeygrizzly_25 @_dlb12 shut up $vw	@honeygrizzly_25 @_dlb12 shut up $vw	0	positive	0		2010-08-16	0.3	2	0	2	0	1	10.5	68.5	-11	0	2	2	115.26	0.08	0.3
2015-01-11	$VW's Detroit auto show party at Fishbones again. No Chaka Khan like 2013, then.	$vw's detroit auto show party at fishbones again. no chaka khan like 2013, then.	$vw's detroit auto show party at fishbones again. no chaka khan like 2013, then.	0	positive	0		2010-08-17	0	0	0	0	0	0	10.5	68.5	-11	0	2	0	116.39	1.13	0
2014-12-09	$XOM and $BP are still the 2 safest ways to play a return to Russian detente and expansion. $VW is the 3rd, that gives us Brazil and China	$xom and $bp are still the 2 safest ways to play a return to russian detente and expansion. $vw is the 3rd, that gives us brazil and china	$xom and $bp are still the 2 safest ways to play a return to russian detente and expansion. $vw is the 3rd, that gives us brazil and china	0	positive	0		2010-08-18	-0.158333	2	1	1	0.5	0.5	11	69	-12	-1	1	1	118.455	2.065	-0.158333
2014-11-14	The proliferation of German car models via @TheValueMaster ~ platforms http://bloom.bg/1EI7kDLÃ‚Â $VWÃ¢â‚¬ï¿½	the proliferation of german car models via @thevaluemaster ~ platforms $vw	the proliferation of german car models via @thevaluemaster ~ platforms $vw	0	positive	0		2010-08-19	0	0	0	0	0	0	11	69	-12	0	2	0	116.305	-2.15	0
2014-11-03	Saudis considering Auto investments as it unwinds non-sharia holdings $F $GM $VW	saudis considering auto investments as it unwinds non-sharia holdings $f $gm $vw	saudis considering auto investments as it unwinds non-sharia holdings $f $gm $vw	0	positive	0		2010-08-20	0	0	0	0	0	0	11	69	-12	0	2	0	116.7	0.395	0
2014-10-29	$VW made eye opening ad... About texting and driving. Leading cause of vehicular deaths Please forward... _x000D_ _x000D_ https://www.youtube.com/embed/JHixeIr_6BM?rel=0&autoplay=1&iv_load_policy=3Ã‚Â Ã¢â‚¬Â¦	$vw made eye opening ad... about texting and driving. leading cause of vehicular deaths please forward... _x000D_ _x000D_	$vw made eye opening ad... about texting and driving. leading cause of vehicular deaths please forward... _x000D_ _x000D_	0	positive	0		2010-08-21	0	0	0	0	0	0	11	69	-12	0	2	0	116.7	0	0
2014-10-24	#Brazil $VW gets it.	#brazil $vw gets it.	#brazil $vw gets it.	0	positive	0		2010-08-22	0	0	0	0	0	0	11	69	-12	0	2	0	116.7	0	0
2014-09-29	$GPRO is the $VW of 2014, the short squeeze of the year	$gpro is the $vw of 2014, the short squeeze of the year	$gpro is the $vw of 2014, the short squeeze of the year	0.3	positive	0		2010-08-23	0	0	0	0	0	0	11	69	-12	0	2	0	115.89	-0.81	0
2014-09-10	$SMCI Buy or Sell? Click here to find out if $SMCI is a buy hold or sell. Watching these stocks. $WFM $TBT $VW http://investorshangout.com/post/view?id=1974405Ã‚Â Ã¢â‚¬Â¦	$smci buy or sell? click here to find out if $smci is a buy hold or sell. watching these stocks. $wfm $tbt $vw	$smci buy or sell? click here to find out if $smci is a buy hold or sell. watching these stocks. $wfm $tbt $vw	0	positive	0		2010-08-24	0	0	0	0	0	0	11	69	-12	0	2	0	114.995	-0.895	0
2014-07-24	@jimcramer $Z is leaving the station Jim, 9.5M shares short, $VW part 2?	@jimcramer $z is leaving the station jim, 9.5m shares short, $vw part 2?	@jimcramer $z is leaving the station jim, 9.5m shares short, $vw part 2?	0.3	positive	0		2010-08-25	0	0	0	0	0	0	11	69	-12	0	2	0	115.106	0.111	0
2014-06-04	$PBR $VALE $CVX $VW By 2040, Brazil' economy, as measured by middle class consumers, will be twice the size	$pbr $vale $cvx $vw by 2040, brazil' economy, as measured by middle class consumers, will be twice the size	$pbr $vale $cvx $vw by 2040, brazil' economy, as measured by middle class consumers, will be twice the size	0	positive	0		2010-08-26	0	0	0	0	0	0	11	69	-12	0	2	0	114.433	-0.673	0
2014-03-18	A 10% bump on $SCVB would only represent one month of FCF for $VW http://on.wsj.com/PMhvU9	a 10% bump on $scvb would only represent one month of fcf for $vw	a 10% bump on $scvb would only represent one month of fcf for $vw	1	positive	0		2010-08-27	0	0	0	0	0	0	11	69	-12	0	2	0	118.1	3.667	0
2014-03-13	$VW:#Volkswagen still plans to increase its stake in JV with Chinese #FAW to 49% from currently 40%	$vw:#volkswagen still plans to increase its stake in jv with chinese #faw to 49% from currently 40%	$vw:#volkswagen still plans to increase its stake in jv with chinese #faw to 49% from currently 40%	0.2	positive	0		2010-08-28	0.118182	1	0	1	0	1	11	70	-12	0	2	1	118.1	0	0.118182
2014-02-20	UAW lost $VW vote because workers thought union "couldn't or wouldn't help themÃ¢â‚¬ï¿½: @SteveRattner http://yhoo.it/1c4TYlCÃ‚Â #UAWVW #tcot #tlot	uaw lost $vw vote because workers thought union "couldn't or wouldn't help them: @steverattner #uawvw #tcot #tlot	uaw lost $vw vote because workers thought union "couldn't or wouldn't help them: @steverattner #uawvw #tcot #tlot	0	positive	0		2010-08-29	0	0	0	0	0	0	11	70	-12	0	2	0	118.1	0	0
2014-02-14	Another Tesla ( $TSLA ) Model S Reportedly Caught Fire, another one under the hat ?? $SPy $INDU $IWM $GM $F $VW	another tesla ( $tsla ) model s reportedly caught fire, another one under the hat ?? $spy $indu $iwm $gm $f $vw	another tesla ( $tsla ) model s reportedly caught fire, another one under the hat ?? $spy $indu $iwm $gm $f $vw	0	positive	0		2010-08-30	0	0	0	0	0	0	11	70	-12	0	2	0	116.858	-1.242	0
2014-02-02	Hedge Fund Elliott going after Mr #Porsche and Mr $VW http://spon.de/ad9svÃ‚Â #corporategovernance	hedge fund elliott going after mr #porsche and mr $vw #corporategovernance	hedge fund elliott going after mr #porsche and mr $vw #corporategovernance	0	positive	0		2010-08-31	0	0	0	0	0	0	11	70	-12	0	2	0	118.675	1.817	0
2014-01-10	@zzlangerhans @portefeuillefun PS: I thought $VW already markets something against that I think it's called "Porsche" or some such ...	@zzlangerhans @portefeuillefun ps: i thought $vw already markets something against that i think it's called "porsche" or some such ...	@zzlangerhans @portefeuillefun ps: i thought $vw already markets something against that i think it's called "porsche" or some such ...	0.5	positive	0		2010-09-01	0	0	0	0	0	0	11	70	-12	0	2	0	121.3	2.625	0
2013-10-28	Market Update: Non-Farm Payrolls, Chinese monetary policy, PMI updates, $Google, $Amazon, $Boeing, $Apple, $VW - http://tinyurl.com/o3zzd2a	market update: non-farm payrolls, chinese monetary policy, pmi updates, $google, $amazon, $boeing, $apple, $vw -	market update: non-farm payrolls, chinese monetary policy, pmi updates, $google, $amazon, $boeing, $apple, $vw -	0	positive	0		2010-09-02	0	0	0	0	0	0	11	70	-12	0	2	0	121	-0.3	0
2013-09-16	Could the sleek, addictive 2014 VW Scirocco R cross the Atlantic if we beg? | THE AUTO 100 http://ow.ly/oUQ56Ã‚Â #VW $VW	could the sleek, addictive 2014 vw scirocco are cross the atlantic if we beg? | the auto 100 #vw $vw	could the sleek, addictive 2014 vw scirocco are cross the atlantic if we beg? | the auto 100 #vw $vw	0.45	positive	0		2010-09-03	0	0	0	0	0	0	11	70	-12	0	2	0	122.3	1.3	0
2013-07-11	We purchased about $5 million in investments today, including $CMCSA, $WFC, $VW, $VZ, and Village of Romeoville.	we purchased about $5 million in investments today, including $cmcsa, $wfc, $vw, $vz, and village of romeoville.	we purchased about $5 million in investments today, including $cmcsa, $wfc, $vw, $vz, and village of romeoville.	0	positive	0		2010-09-04	0	0	0	0	0	0	11	70	-12	0	2	0	122.3	0	0
2013-06-22	@kristadejesus when you ask some1 do u have $vw@G dey say https://twitter.com/therealyarnell/status/348670566875680768/photo/1pic.twitter.com/uHF8p8bjwh	@kristadejesus when you ask some1 do you have $vw@g dey say	@kristadejesus when you ask some1 do you have $vw@g dey say	0	positive	0		2010-09-05	0	0	0	0	0	0	11	70	-12	0	2	0	122.3	0	0
2013-04-24	If $VOD takes $100bn for 45% of $VW wireless, they are actually dumber than I think they are, which almost isn't possible	if $vod takes $100bn for 45% of $vw wireless, they are actually dumber than i think they are, which almost isn't possible	if $vod takes $100bn for 45% of $vw wireless, they are actually dumber than i think they are, which almost isn't possible	0.55	positive	0		2010-09-06	0	0	0	0	0	0	11	70	-12	0	2	0	122.3	0	0
2013-03-26	A peak at the $200,500 $VW #Bentley. Video report coming soon @ReutersTVpic.twitter.com/wkBJI0Vh6H	a peak at the $200,500 $vw #bentley. video report coming soon @reuterstvpic.twitter.com/wkbji0vh6h	a peak at the $200,500 $vw #bentley. video report coming soon @reuterstvpic.twitter.com/wkbji0vh6h	0	positive	0		2010-09-07	0	0	0	0	0	0	11	70	-12	0	2	0	121.15	-1.15	0
2013-03-20	RT @Reuters_Biz: Exclusive: German union chief to VW Tennessee workers - Join UAW http://reut.rs/13cNgdJÃ‚Â Think not $VW	rt @reuters_biz: exclusive: german union chief to vw tennessee workers - join uaw think not $vw	rt @reuters_biz: exclusive: german union chief to vw tennessee workers - join uaw think not $vw	0	positive	0		2010-09-08	0	0	0	0	0	0	11	70	-12	0	2	0	122.411	1.261	0
2013-01-24	Toxic smog in #Beijing fueling #auto sales for $GM, $VW http://bloom.bg/UUMgndÃ‚Â #China	toxic smog in #beijing fueling #auto sales for $gm, $vw #china	toxic smog in #beijing fueling #auto sales for $gm, $vw #china	0	positive	0		2010-09-09	0	0	0	0	0	0	11	70	-12	0	2	0	123.5	1.089	0
2012-09-12	Commerzbank & Volkswagen; largest % movers for #German market today.$DAX $CBK $DAX $VW	commerzbank & volkswagen; largest % movers for #german market today.$dax $cbk $dax $vw	commerzbank & volkswagen; largest % movers for #german market today.$dax $cbk $dax $vw	0	positive	0		2010-09-10	0	1	0	1	0	1	11	71	-12	0	2	1	123.977	0.477	0
2012-08-01	viral advertising http://www.youtube.com/watch?v=gDZyKZ8M8RUÃ‚Â Ã¢â‚¬Â¦ $VW /via @screengui_de	viral advertising $vw /via @screengui_de	viral advertising $vw /via @screengui_de	0	positive	0		2010-09-11	0	0	0	0	0	0	11	71	-12	0	2	0	123.977	0	0
2012-07-07	Got it jumpin like Criss Cross. Mismatchin, no JIG $VW.	got it jumpin like criss cross. mismatchin, no jig $vw.	got it jumpin like criss cross. mismatchin, no jig $vw.	0	positive	0		2010-09-12	0	0	0	0	0	0	11	71	-12	0	2	0	123.977	0	0
2012-06-27	Toyota: As Indestructible as Their Trucks $TM $HMC $VW $GM $NKY $AAPL $F http://icont.ac/18rPrÃ‚Â #topgear	toyota: as indestructible as their trucks $tm $hmc $vw $gm $nky $aapl $f #topgear	toyota: as indestructible as their trucks $tm $hmc $vw $gm $nky $aapl $f #topgear	0	positive	0		2010-09-13	0.075	2	1	1	0.5	0.5	11.5	71.5	-13	-1	1	1	125	1.023	0.075
2012-06-26	Toyota: As Indestructible as Their Trucks $TM $HMC $VW $GM $NKY $AAPL $F http://icont.ac/18jyU	toyota: as indestructible as their trucks $tm $hmc $vw $gm $nky $aapl $f	toyota: as indestructible as their trucks $tm $hmc $vw $gm $nky $aapl $f	0	positive	0		2010-09-14	0	0	0	0	0	0	11.5	71.5	-13	0	2	0	124.51	-0.49	0
2012-06-26	Toyota: As Indestructible as Their Trucks $TM $HMC $VW $GM $NKY $AAPL $F http://icont.ac/18fg5Ã‚Â #topgear	toyota: as indestructible as their trucks $tm $hmc $vw $gm $nky $aapl $f #topgear	toyota: as indestructible as their trucks $tm $hmc $vw $gm $nky $aapl $f #topgear	0	positive	0		2010-09-15	0	0	0	0	0	0	11.5	71.5	-13	0	2	0	125.3	0.79	0
2012-06-26	Toyota: As Indestructible as Their Trucks $TM $HMC $VW $GM $NKY $AAPL $F http://icont.ac/18eLC	toyota: as indestructible as their trucks $tm $hmc $vw $gm $nky $aapl $f	toyota: as indestructible as their trucks $tm $hmc $vw $gm $nky $aapl $f	0	positive	0		2010-09-16	0.25	1	0	1	0	1	11.5	72.5	-13	0	2	1	125.21	-0.09	0.25
2012-05-25	$BMW $AUDI Porsche, $VW will beat out Mercedes, and rest of Japanese luxury. Already happened in CHINA! @Lebeaucarnews @carlquintanilla	$bmw $audi porsche, $vw will beat out mercedes, and rest of japanese luxury. already happened in china! @lebeaucarnews @carlquintanilla	$bmw $audi porsche, $vw will beat out mercedes, and rest of japanese luxury. already happened in china! @lebeaucarnews @carlquintanilla	0	positive	0		2010-09-17	0.183333	1	0	1	0	1	11.5	73.5	-13	0	2	1	125	-0.21	0.183333
2018-12-17	$JNJ _x000D_ *JOHNSON & JOHNSON REAFFIRMS FORECAST FOR YEAR_x000D_ *JOHNSON & JOHNSON: $5B SHR REPURCHASE PROGRAM	$jnj _x000D_ *johnson & johnson reaffirms forecast for year_x000D_ *johnson & johnson: $5b shr repurchase program	$jnj _x000D_ *johnson & johnson reaffirms forecast for year_x000D_ *johnson & johnson: $5b shr repurchase program	0	positive	0		2010-09-18	0	0	0	0	0	0	11.5	73.5	-13	0	2	0	125	0	0
2018-12-17	I would have called this segment on CNBC Ã¢â‚¬Å“LetÃ¢â‚¬â„¢s talc about it.Ã¢â‚¬ï¿½ $JNJ	i would have called this segment on cnbc lets talc about it. $jnj	i would have called this segment on cnbc lets talc about it. $jnj	0	positive	0		2010-09-19	0	0	0	0	0	0	11.5	73.5	-13	0	2	0	125	0	0
2018-12-25	NEVER wait for things to happen to you!_x000D_ Get off your ass and go make it happen!_x000D_ #HardWork and #ProperEducation from #TrickTrades will get you there_x000D_ $SPY $QQQ $AAPL $TWTR $FB $NVDA $AMZN $TSLA $BA $CAT $MSFT $INTC $SQ $JNJ $C $BAC $MU $DIS $AMD $LABU $XIF pic.twitter.com/MRbYJs0E78	never wait for things to happen to you!_x000D_ get off your ass and go make it happen!_x000D_ #hardwork and #propereducation from #tricktrades will get you there_x000D_ $spy $qqq $aapl $twtr $fb $nvda $amzn $tsla $ba $cat $msft $intc $sq $jnj $c $bac $mu $dis $amd $labu $xif pic.twitter.com/mrbyjs0e78	never wait for things to happen to you!_x000D_ get off your ass and go make it happen!_x000D_ #hardwork and #propereducation from #tricktrades will get you there_x000D_ $spy $qqq $aapl $twtr $fb $nvda $amzn $tsla $ba $cat $msft $intc $sq $jnj $c $bac $mu $dis $amd $labu $xif pic.twitter.com/mrbyjs0e78	0	positive	0		2010-09-20	0	1	0	1	0	1	11.5	74.5	-13	0	2	1	125.16	0.16	0
2018-12-21	JUST IN: Bangladesh to collect and test Johnson & Johnson's baby powder samples for asbestos in a couple of days - testing authority. Read the @Reuters investigation http://reut.rs/2rAz2TOÃ‚Â $JNJ pic.twitter.com/ebzIEl5Kva	just in: bangladesh to collect and test johnson & johnson's baby powder samples for asbestos in a couple of days - testing authority. read the @reuters investigation $jnj pic.twitter.com/ebziel5kva	just in: bangladesh to collect and test johnson & johnson's baby powder samples for asbestos in a couple of days - testing authority. read the @reuters investigation $jnj pic.twitter.com/ebziel5kva	0	positive	0		2010-09-21	0	1	0	1	0	1	11.5	75.5	-13	0	2	1	124.865	-0.295	0
2018-12-19	$JNJ trying to grow organically, in talks with $HD to put their baby powder in the plumbing department	$jnj trying to grow organically, in talks with $hd to put their baby powder in the plumbing department	$jnj trying to grow organically, in talks with $hd to put their baby powder in the plumbing department	0	positive	0		2010-09-22	0	0	0	0	0	0	11.5	75.5	-13	0	2	0	123.82	-1.045	0
2018-12-29	OhÃ‚Â SpiritÃ‚Â of the (direction)! _x000D_ Lenape: elÃƒÂ n'tuwiÃƒÂ n_x000D_ My Grandfather runs thru my veins, he is speaking to me in my dreams._x000D_ #johnsonandjohnson @SGottliebFDA #FDA_x000D_ YOU ARE MY IWO JIMA. _x000D_ #ImplantFiles #IWasntWarned #MESHTOO #JNJ $JNJ #TestTheMesh #Pain #FalseNarrative #medicaldevicepic.twitter.com/XBmzXbe7OS	ohspiritof the (direction)! _x000D_ lenape: eln'tuwin_x000D_ my grandfather runs thru my veins, he is speaking to me in my dreams._x000D_ #johnsonandjohnson @sgottliebfda #fda_x000D_ you are my iwo jima. _x000D_ #implantfiles #iwasntwarned #meshtoo #jnj $jnj #testthemesh #pain #falsenarrative #medicaldevicepic.twitter.com/xbmzxbe7os	ohspiritof the (direction)! _x000D_ lenape: eln'tuwin_x000D_ my grandfather runs thru my veins, he is speaking to me in my dreams._x000D_ #johnsonandjohnson @sgottliebfda #fda_x000D_ you are my iwo jima. _x000D_ #implantfiles #iwasntwarned #meshtoo #jnj $jnj #testthemesh #pain #falsenarrative #medicaldevicepic.twitter.com/xbmzxbe7os	0	positive	0		2010-09-23	0.1	1	0	1	0	1	11.5	76.5	-13	0	2	1	121.785	-2.035	0.1
2018-12-22	Earnings On Watch_x000D_ Ã¢â‚¬â€Ã¢â‚¬â€Ã¢â‚¬â€Ã¢â‚¬â€Ã¢â‚¬â€Ã¢â‚¬â€Ã¢â‚¬â€-_x000D_ $BBBY 1/9/19_x000D_ $JPM $WFC 1/15_x000D_ $BAC $GS 1/16_x000D_ $NFLX $IBM $JNJ 1/22_x000D_ $INTC $SBUX 1/24_x000D_ $AMD $MCD 1/29_x000D_ $FB $MSFT $T 1/30_x000D_ $AAPL $AMZN $BABA $PYPL $BA $SIRI 1/31_x000D_ $S $SPOT $DB 2/1_x000D_ $SNAP $DIS $GM 2/5_x000D_ $TSLA 2/6_x000D_ $TWTR $NVDA $ATVI 2/7_x000D_ $PCG …	earnings on watch_x000D_ -_x000D_ $bbby 1/9/19_x000D_ $jpm $wfc 1/15_x000D_ $bac $gs 1/16_x000D_ $nflx $ibm $jnj 1/22_x000D_ $intc $sbux 1/24_x000D_ $amd $mcd 1/29_x000D_ $fb $msft $t 1/30_x000D_ $aapl $amzn $baba $pypl $ba $siri 1/31_x000D_ $s $spot $db 2/1_x000D_ $snap $dis $gm 2/5_x000D_ $tsla 2/6_x000D_ $twtr $nvda $atvi 2/7_x000D_ $pcg 2/8_x000D_ $shop 2/14_x000D_ $nio 2/15_x000D_ pic.twitte…	earnings on watch_x000D_ -_x000D_ $bbby 1/9/19_x000D_ $jpm $wfc 1/15_x000D_ $bac $gs 1/16_x000D_ $nflx $ibm $jnj 1/22_x000D_ $intc $sbux 1/24_x000D_ $amd $mcd 1/29_x000D_ $fb $msft $t 1/30_x000D_ $aapl $amzn $baba $pypl $ba $siri 1/31_x000D_ $s $spot $db 2/1_x000D_ $snap $dis $gm 2/5_x000D_ $tsla 2/6_x000D_ $twtr $nvda $atvi 2/7_x000D_ $pcg 2/8_x000D_ $shop 2/14_x000D_ $nio 2/15_x000D_ pic.twitte…	0	positive	0		2010-09-24	0	0	0	0	0	0	11.5	76.5	-13	0	2	0	124.85	3.065	0
2018-12-18	12/18/18 - View today's #MarketOutlook from @Market_Scholars here: https://www.marketscholars.com/2018/12/18/market-outlook-12-18-18/Ã‚Â Ã¢â‚¬Â¦ Discussed: $SPY $IWM $DIA $QQQ $EEM $GLD $USO $UUP $SPX $TLT $VIX $XLU $XLF $EPI #oversoldclusters $BA $JNJ $XLV $IBB $ILMN	12/18/18 - view today's #marketoutlook from @market_scholars here: discussed: $spy $iwm $dia $qqq $eem $gld $uso $uup $spx $tlt $vix $xlu $xlf $epi #oversoldclusters $ba $jnj $xlv $ibb $ilmn	12/18/18 - view today's #marketoutlook from @market_scholars here: discussed: $spy $iwm $dia $qqq $eem $gld $uso $uup $spx $tlt $vix $xlu $xlf $epi #oversoldclusters $ba $jnj $xlv $ibb $ilmn	0	positive	0		2010-09-25	0	0	0	0	0	0	11.5	76.5	-13	0	2	0	124.85	0	0
2018-12-17	Trader Takeaways 12.17.18 by @Michael_Katz11. Focus on $SPY, $UVXY, $AMZN, $NFLX, $SQ and $JNJ. https://youtu.be/dWlzkEsHaWk	trader takeaways 12.17.18 by @michael_katz11. focus on $spy, $uvxy, $amzn, $nflx, $sq and $jnj.	trader takeaways 12.17.18 by @michael_katz11. focus on $spy, $uvxy, $amzn, $nflx, $sq and $jnj.	0	positive	0		2010-09-26	0	0	0	0	0	0	11.5	76.5	-13	0	2	0	124.85	0	0
2018-12-17	Johnson & Johnson announces $5 billion share repurchase program after stock extended losses following Friday's @Reuters report that the healthcare conglomerate knew for decades that asbestos lurked in its Baby Powder $JNJ https://reut.rs/2ErRyp8	johnson & johnson announces $5 billion share repurchase program after stock extended losses following friday's @reuters report that the healthcare conglomerate knew for decades that asbestos lurked in its baby powder $jnj	johnson & johnson announces $5 billion share repurchase program after stock extended losses following friday's @reuters report that the healthcare conglomerate knew for decades that asbestos lurked in its baby powder $jnj	0.1	positive	0		2010-09-27	-0.169643	1	1	0	1	0	12.5	76.5	-14	-1	1	1	124.22	-0.63	-0.169643
2018-12-17	Johnson & Johnson $JNJ Approves $5 Billion Buyback, Reaffirms FY Guidance https://www.streetinsider.com/Corporate+News/Johnson+%26+Johnson+%28JNJ%29+Approves+%245+Billion+Buyback%2C+Reaffirms+FY+Guidance/14930501.htmlÃ‚Â Ã¢â‚¬Â¦	johnson & johnson $jnj approves $5 billion buyback, reaffirms fy guidance	johnson & johnson $jnj approves $5 billion buyback, reaffirms fy guidance	0	positive	0		2010-09-28	0	0	0	0	0	0	12.5	76.5	-14	0	2	0	124.495	0.275	0
2018-12-17	JOHNSON & JOHNSON ANNOUNCES $5 BILLION SHARE REPURCHASE PROGRAM_x000D_ $JNJ	johnson & johnson announces $5 billion share repurchase program_x000D_ $jnj	johnson & johnson announces $5 billion share repurchase program_x000D_ $jnj	0	positive	0		2010-09-29	0	2	0	2	0	1	12.5	77.5	-14	0	2	2	123.617	-0.878	0
2018-12-17	$JNJ test 200 MA and closes at support pic.twitter.com/1R96ldrEkC	$jnj test 200 ma and closes at support pic.twitter.com/1r96ldrekc	$jnj test 200 ma and closes at support pic.twitter.com/1r96ldrekc	0	positive	0		2010-09-30	0	0	0	0	0	0	12.5	77.5	-14	0	2	0	124.5	0.883	0
2018-12-16	Have noticed these $JNJ web advertisements this weekend. pic.twitter.com/HMpPPM9SLQ	have noticed these $jnj web advertisements this weekend. pic.twitter.com/hmpppm9slq	have noticed these $jnj web advertisements this weekend. pic.twitter.com/hmpppm9slq	0	positive	0		2010-10-01	0	0	0	0	0	0	12.5	77.5	-14	0	2	0	123.914	-0.586	0
2018-12-14	$JNJ is about 11% of the $XLV	$jnj is about 11% of the $xlv	$jnj is about 11% of the $xlv	0	positive	0		2010-10-02	0	0	0	0	0	0	12.5	77.5	-14	0	2	0	123.914	0	0
2018-12-14	MICRO ACCOUNT TRADE ($500 Account Balance)_x000D_ $JNJ_x000D_ 129% Gain!_x000D_ Calls or puts, we play it all at Blackbox Stocks._x000D_ #daytrade #daytrader #daytrading_x000D_ #thanksblackbox_x000D_ #winningwithblackbox_x000D_ #blackboxstockspic.twitter.com/GvxIbJw6Z6	micro account trade ($500 account balance)_x000D_ $jnj_x000D_ 129% gain!_x000D_ calls or puts, we play it all at blackbox stocks._x000D_ #daytrade #daytrader #daytrading_x000D_ #thanksblackbox_x000D_ #winningwithblackbox_x000D_ #blackboxstockspic.twitter.com/gvxibjw6z6	micro account trade ($500 account balance)_x000D_ $jnj_x000D_ 129% gain!_x000D_ calls or puts, we play it all at blackbox stocks._x000D_ #daytrade #daytrader #daytrading_x000D_ #thanksblackbox_x000D_ #winningwithblackbox_x000D_ #blackboxstockspic.twitter.com/gvxibjw6z6	0	positive	0		2010-10-03	0	0	0	0	0	0	12.5	77.5	-14	0	2	0	123.914	0	0
2018-12-14	The 1970s era memos showing Johnson & Johnson knew of the asbestos risk in its baby powder are on par with key docs uncovered in the tobacco litigation. HereÃ¢â‚¬â„¢s an except from a 1974 $jnj memo. pic.twitter.com/le7208BBMX	the 1970s era memos showing johnson & johnson knew of the asbestos risk in its baby powder are on par with key docs uncovered in the tobacco litigation. heres an except from a 1974 $jnj memo. pic.twitter.com/le7208bbmx	the 1970s era memos showing johnson & johnson knew of the asbestos risk in its baby powder are on par with key docs uncovered in the tobacco litigation. heres an except from a 1974 $jnj memo. pic.twitter.com/le7208bbmx	1	positive	0		2010-10-04	0	0	0	0	0	0	12.5	77.5	-14	0	2	0	123.2	-0.714	0
[truncated: 3,024 more rows]

## Sheet: Sheet2
fecha	POL	stock	UTIL
39624	0	122	0
39625	0	120.71	-1.29
39626	0	120.6	-0.11
39627	0	120.6	0
39628	0	120.6	0
39629	0	120.75	0.15
39630	0	120.1	-0.65
39631	0	118.665	-1.435
[truncated: 3,848 more rows]

## Sheet: Sheet1
Fecha	Último
[truncated: 2,790 more rows]
