# Supplementary material for: Measuring information flux between social media and stock prices with Transfer Entropy
Source: PLoS One. 2021 Sep 23;16(9):e0257686. doi: 10.1371/journal.pone.0257686 (PMC8459996; doi:10.1371/journal.pone.0257686)
Supplement: S1 Data — (ZIP) [file pone.0257686.s001.zip › DATA BASES/12.-EXXON/13.-EXXON.xlsx]

## Sheet: 13.-EXXON
fecha	tweet	TextBlob	clean	subjectivity	sentiment	polarity		fecha	eventos	negative	neutral	positive	-	+	STOCK	neg	pos	INDEX					SUMMARY OUTPUT										SUMMARY OUTPUT
2016-05-01	Q1 2016_x000D_ After the worst bear market in 30 years, Exxon $XOM still made $1.8B (vs $5B in Q1 2015), 3% increase in qrty dividend _x000D_ #Oil	q1 2016_x000D_ after the worst bear market in 30 years, exxon $xom still made $1.8b (vs $5b in q1 2015), 3% increase in qrty dividend _x000D_ #oil	q1 2016_x000D_ after the worst bear market in 30 years, exxon $xom still made $1.8b (vs $5b in q1 2015), 3% increase in qrty dividend _x000D_ #oil	1	negative	-1		2009-01-01	1	1	0	0	0	0	79.83	0	0	-1	-1	1	1
2016-04-27	Is the worst over for oil industry? $XOM & $CVX may offer insight with Q1 earnings reports: http://bit.ly/2437rKpÃ‚Â pic.twitter.com/F90Q7hWtoz	is the worst over for oil industry? $xom & $cvx may offer insight with q1 earnings reports:	is the worst over for oil industry? $xom & $cvx may offer insight with q1 earnings reports:	1	negative	-1		2009-01-02	2	1	0	1	0	0	81.64	0	0	-2	-1	1	1		Regression Statistics										Regression Statistics
2015-08-13	Exxon's $40 billion oil discovery sparks a nasty feud_x000D_ http://ow.ly/QRV9kÃ‚Â _x000D_ $XOM pic.twitter.com/0J6om2H0Ao	exxon's $40 billion oil discovery sparks a nasty feud_x000D_ _x000D_ $xom pic.twitter.com/0j6om2h0ao	exxon's $40 billion oil discovery sparks a nasty feud_x000D_ _x000D_ $xom pic.twitter.com/0j6om2h0ao	1	negative	-1		2009-01-03	0	0	0	0	0	0	81.64	0	0	-2	0	2	0		Multiple R	0.886932									Multiple R	0.881644
2014-05-21	B/C $XOM wouldn't deal with a terrible co? RT @FrankM92646: @jimcramer Jim, how does swap with Exxon help LINE? Why the after hours pop?	b/c $xom wouldn't deal with a terrible co? rt @frankm92646: @jimcramer jim, how does swap with exxon help line? why the after hours pop?	b/c $xom wouldn't deal with a terrible co? rt @frankm92646: @jimcramer jim, how does swap with exxon help line? why the after hours pop?	1	negative	-1		2009-01-04	0	0	0	0	0	0	81.64	0	0	-2	0	2	0		R Square	0.786648									R Square	0.777296
2013-11-26	Larry Page is boring. But who cares? $GOOG has gained a lot of ground on $XOM in market cap. http://bit.ly/18EMYxpÃ‚Â pic.twitter.com/3wQ8UHUkGE	larry page is boring. but who cares? $goog has gained a lot of ground on $xom in market cap.	larry page is boring. but who cares? $goog has gained a lot of ground on $xom in market cap.	1	negative	-1		2009-01-05	1	0	0	1	0	0	81.63	0	0	-1	1	3	1		Adjusted R Square	0.786434									Adjusted R Square	0.777185
2010-06-16	The Worst Oil Spills in World History [INFOGRAPHIC] http://ow.ly/1ZiKd #oil $BP $XOM	the worst oil spills in world history [infographic] #oil $bp $xom	the worst oil spills in world history [infographic] #oil $bp $xom	1	negative	-1		2009-01-06	0	0	0	0	0	0	80.3	0	0	-1	0	2	0		Standard Error	5.19602									Standard Error	5.30734
2016-07-29	but have to be disappointed to see #Brent not capitalizing on weaker USD ... $XOM doesn't help #Oil sentiment when their E&P was terrible	but have to be disappointed to see #brent not capitalizing on weaker usd ... $xom doesn't help #oil sentiment when their e&p was terrible	but have to be disappointed to see #brent not capitalizing on weaker usd ... $xom doesn't help #oil sentiment when their e&p was terrible	0.875	negative	-0.875		2009-01-07	0	0	0	0	0	0	78.25	0	0	-1	0	2	0		Observations	1999									Observations	1999
2018-02-05	The Market Carpet got bloody today._x000D_ $WFC $NVDA $XOM $GOOGL $CVX $QCOM $HD $MSFT $AAPL $SPY $SPXpic.twitter.com/ce2GOu6fPA	the market carpet got bloody today._x000D_ $wfc $nvda $xom $googl $cvx $qcom $hd $msft $aapl $spy $spxpic.twitter.com/ce2gou6fpa	the market carpet got bloody today._x000D_ $wfc $nvda $xom $googl $cvx $qcom $hd $msft $aapl $spy $spxpic.twitter.com/ce2gou6fpa	0.9	negative	-0.8		2009-01-08	0	0	0	0	0	0	79.09	0	0	-1	0	2	0
2017-01-31	Exxon's Worst Profit Miss in A Decade Bodes Ill For Oil Industry https://www.bloomberg.com/news/articles/2017-01-31/exxon-misses-estimates-as-recovery-from-slump-proves-elusiveÃ‚Â Ã¢â‚¬Â¦ via @business #oilandgas $XOM	exxon's worst profit miss in a decade bodes ill for oil industry via @business #oilandgas $xom	exxon's worst profit miss in a decade bodes ill for oil industry via @business #oilandgas $xom	1	negative	-0.75		2009-01-09	0	0	0	0	0	0	77.57	0	0	-1	0	2	0		ANOVA										ANOVA
2013-02-01	Exxon Mobil EPS beats estimates; $XOM QUOTE: http://cnb.cx/TtCDsfÃ‚Â (via @earningscentral)	exxon mobil eps beats estimates; $xom quote: (via @earningscentral)	exxon mobil eps beats estimates; $xom quote: (via @earningscentral)	1	negative	-0.75		2009-01-10	1	0	1	0	0	0	77.57	0	0	-1	0	2	1			df	SS	MS	F	Significance F						df	SS	MS	F	Significance F
2017-03-07	Mind the Gap: #Energy Stocks and Crude #Oil Divergence = Opportunity http://on.barrons.com/2lxd57KÃ‚Â $CVX $XOM $XLE via @crystalkimmmpic.twitter.com/bCOEgaPwlv	mind the gap: #energy stocks and crude #oil divergence = opportunity $cvx $xom $xle via @crystalkimmmpic.twitter.com/bcoegapwlv	mind the gap: #energy stocks and crude #oil divergence = opportunity $cvx $xom $xle via @crystalkimmmpic.twitter.com/bcoegapwlv	1	negative	-0.7		2009-01-11	0	0	0	0	0	0	77.57	0	0	-1	0	2	0		Regression	2	198694	99347.1	3679.71	0					Regression	1	196332	196332	6970.08	0
2016-08-02	Here's why you should be watching crude oil prices for the rest of the summer: http://eepurl.com/b_97c1Ã‚Â _x000D_ $CL_F $XOM $SPY $TSLA	here's why you should be watching crude oil prices for the rest of the summer: _x000D_ $cl_f $xom $spy $tsla	here's why you should be watching crude oil prices for the rest of the summer: _x000D_ $cl_f $xom $spy $tsla	1	negative	-0.7		2009-01-12	0	0	0	0	0	0	76.54	0	0	-1	0	2	0		Residual	1996	53889.3	26.9986							Residual	1997	56251.3	28.1679
2016-07-29	Discussing implications of $XOM $CVX earnings on @SquawkStreet at 10:40. With Crude dipping lower, what lies ahead? #cnbc	discussing implications of $xom $cvx earnings on @squawkstreet at 10:40. with crude dipping lower, what lies ahead? #cnbc	discussing implications of $xom $cvx earnings on @squawkstreet at 10:40. with crude dipping lower, what lies ahead? #cnbc	1	negative	-0.7		2009-01-13	0	0	0	0	0	0	77.92	0	0	-1	0	2	0		Total	1998	252584								Total	1998	252584
2016-03-28	In 2009, crude oil bottomed in February. Here's why that might be happening again this year: http://stks.co/xOXgÃ‚Â _x000D_ $CL_F $UWTI $XOM	in 2009, crude oil bottomed in february. here's why that might be happening again this year: _x000D_ $cl_f $uwti $xom	in 2009, crude oil bottomed in february. here's why that might be happening again this year: _x000D_ $cl_f $uwti $xom	1	negative	-0.7		2009-01-14	0	0	0	0	0	0	75.1	0	0	-1	0	2	0
2015-12-30	ConocoPhillips Beats Rivals in Race to #Export U.S. #Shale Crude http://bloom.bg/1P0g8rCÃ‚Â via @business #oil $COP $XOM $CVX	conocophillips beats rivals in race to #export you.s. #shale crude via @business #oil $cop $xom $cvx	conocophillips beats rivals in race to #export you.s. #shale crude via @business #oil $cop $xom $cvx	1	negative	-0.7		2009-01-15	0	0	0	0	0	0	76.66	0	0	-1	0	2	0			Coefficients	Standard Error	t Stat	P-value	Lower 95%	Upper 95%	Lower 95.0%	Upper 95.0%			Coefficients	Standard Error	t Stat	P-value	Lower 95%	Upper 95%	Lower 95.0%	Upper 95.0%
2015-09-23	Crude Oil Price Jumps on Lower Inventory, but Keep an Eye on Futures_x000D_ http://ow.ly/SApv2Ã‚Â $XOM $CVX $OIH $USO	crude oil price jumps on lower inventory, but keep an eye on futures_x000D_ $xom $cvx $oih $uso	crude oil price jumps on lower inventory, but keep an eye on futures_x000D_ $xom $cvx $oih $uso	1	negative	-0.7		2009-01-16	0	0	0	0	0	0	78.1	0	0	-1	0	2	0		Intercept	67.7314	0.188744	358.853	0	67.3612	68.1015	67.3612	68.1015		Intercept	70.617	0.165446	426.827	0	70.2925	70.9414	70.2925	70.9414
2015-03-30	Mark ups? Just look at the divergence between the price of crude oil and the share price of $CVX and $XOM.	mark ups? just look at the divergence between the price of crude oil and the share price of $cvx and $xom.	mark ups? just look at the divergence between the price of crude oil and the share price of $cvx and $xom.	1	negative	-0.7		2009-01-17	0	0	0	0	0	0	78.1	0	0	-1	0	2	0		X Variable 1	-1.96521	0.118821	-16.5392	1.10434e-57	-2.19824	-1.73218	-2.19824	-1.73218		X Variable 1	0.680707	0.00815345	83.487	0	0.664717	0.696697	0.664717	0.696697
2015-03-26	#Crude spiking higherÃ¢â‚¬Â¦..Watch Oil stocks today $OAS $EXXI $BCEI $WLL $OXY $BTE $BP $XOM $APA $APC $AXAS $CHK $CIE $COP $COG $DVN $CPE	#crude spiking higher..watch oil stocks today $oas $exxi $bcei $wll $oxy $bte $bp $xom $apa $apc $axas $chk $cie $cop $cog $dvn $cpe	#crude spiking higher..watch oil stocks today $oas $exxi $bcei $wll $oxy $bte $bp $xom $apa $apc $axas $chk $cie $cop $cog $dvn $cpe	1	negative	-0.7		2009-01-18	0	0	0	0	0	0	78.1	0	0	-1	0	2	0		X Variable 2	1.39198	0.0386335	36.0303	2.00191e-219	1.31621	1.46774	1.31621	1.46774
2014-11-28	Call it a 'crude awakening': Nightmare Friday for oil stocks http://money.cnn.com/2014/11/28/investing/oil-stocks-plunge-opec/Ã‚Â Ã¢â‚¬Â¦ $XOM $CVX $RIG $SLB $HALpic.twitter.com/OG7BVLMtxU	call it a 'crude awakening': nightmare friday for oil stocks $xom $cvx $rig $slb $halpic.twitter.com/og7bvlmtxu	call it a 'crude awakening': nightmare friday for oil stocks $xom $cvx $rig $slb $halpic.twitter.com/og7bvlmtxu	1	negative	-0.7		2009-01-19	0	0	0	0	0	0	78.1	0	0	-1	0	2	0
2013-12-12	US crude exports would help lower gas prices -- and help Exxon regain it's mojo: http://on.wsj.com/18Xj4H2Ã‚Â via @WSJheard $XOM	us crude exports would help lower gas prices -- and help exxon regain it's mojo: via @wsjheard $xom	us crude exports would help lower gas prices -- and help exxon regain it's mojo: via @wsjheard $xom	1	negative	-0.7		2009-01-20	2	0	2	0	0	0	76.29	0	0	-1	0	2	2
2012-01-04	RT @oktobernv Crude spiking on headlines that EU governments have reached deal in principle to ban imports of iranian oil $USO $XOM $RIG	rt @oktobernv crude spiking on headlines that eu governments have reached deal in principle to ban imports of iranian oil $uso $xom $rig	rt @oktobernv crude spiking on headlines that eu governments have reached deal in principle to ban imports of iranian oil $uso $xom $rig	1	negative	-0.7		2009-01-21	0	0	0	0	0	0	79.26	0	0	-1	0	2	0												RESIDUAL OUTPUT
2011-01-26	BlackRock Prefers Oil Explorers, Services as Crude Prices Climb http://bloom.bg/gW9OQW $APC $BLK $HAL $NFX $OXY $SLB $XOM	blackrock prefers oil explorers, services as crude prices climb $apc $blk $hal $nfx $oxy $slb $xom	blackrock prefers oil explorers, services as crude prices climb $apc $blk $hal $nfx $oxy $slb $xom	1	negative	-0.7		2009-01-22	3	0	2	1	0	0.5	78.23	0	0.5	-1	0	2	2		RESIDUAL OUTPUT
2011-01-06	Crude Oil Inventory Watch: Inventories Plunge, WTI Discount Grows http://seekingalpha.com/a/596d $BP $OIH $USO $XLE $XOM	crude oil inventory watch: inventories plunge, wti discount grows $bp $oih $uso $xle $xom	crude oil inventory watch: inventories plunge, wti discount grows $bp $oih $uso $xle $xom	1	negative	-0.7		2009-01-23	1	1	0	0	0	0	78.04	0	0.5	-2	-1	1	1												Observation	Predicted Y	Residuals
2017-09-11	$XOM slashes LNG price to India in bad omen for producers | About those "iron clad" take-or-pay LNG deals. $LNG https://www.google.com/amp/mobile.reuters.com/article/amp/idUSKCN1BM0B9Ã‚Â Ã¢â‚¬Â¦	$xom slashes lng price to india in bad omen for producers | about those "iron clad" take-or-pay lng deals. $lng	$xom slashes lng price to india in bad omen for producers | about those "iron clad" take-or-pay lng deals. $lng	0.666667	negative	-0.7		2009-01-24	0	0	0	0	0	0	78.04	0	0.5	-2	0	2	0		Observation	Predicted Y	Residuals								1	69.9363	9.89374
2011-08-22	RT @OptionAssassin The economy is so bad Exxon laid off 25 congressmen. $XOM	rt @optionassassin the economy is so bad exxon laid off 25 congressmen. $xom	rt @optionassassin the economy is so bad exxon laid off 25 congressmen. $xom	0.666667	negative	-0.7		2009-01-25	0	0	0	0	0	0	78.04	0	0.5	-2	0	2	0		1	67.7314	12.0987								2	69.2556	12.3844
2017-01-03	$XOM They say slow and boring -- I say, I'll take 60%._x000D_ http://news.cmlviz.com/2017/01/03/exxon-mobil-corporation-nyse-xom--using-put-spreads-to-outperform-the-stock.htmlÃ‚Â Ã¢â‚¬Â¦pic.twitter.com/JW9BuJOPUY	$xom they say slow and boring -- i say, i'll take 60%._x000D_	$xom they say slow and boring -- i say, i'll take 60%._x000D_	0.7	negative	-0.65		2009-01-26	0	0	0	0	0	0	78.6	0	0.5	-2	0	2	0		2	67.7314	13.9086								3	69.2556	12.3844
2013-08-01	Exxon Mobil EPS shy of estimates; $XOM STORY: http://cnb.cx/14267q6Ã‚Â (via @EarningsCentral)	exxon mobil eps shy of estimates; $xom story: (via @earningscentral)	exxon mobil eps shy of estimates; $xom story: (via @earningscentral)	0.75	negative	-0.625		2009-01-27	0	0	0	0	0	0	78.92	0	0.5	-2	0	2	0		3	67.7314	13.9086								4	69.2556	12.3844
2009-06-04	Mad Mail: Apple iPhone Pin-Action Plays http://bit.ly/1pltJ $AAPL $JPM $QCOM $RFMD $RIMM $SWKS $TQNT $XOM #Technology #StockMarket	mad mail: apple iphone pin-action plays $aapl $jpm $qcom $rfmd $rimm $swks $tqnt $xom #technology #stockmarket	mad mail: apple iphone pin-action plays $aapl $jpm $qcom $rfmd $rimm $swks $tqnt $xom #technology #stockmarket	1	negative	-0.625		2009-01-28	0	0	0	0	0	0	79.25	0	0.5	-2	0	2	0		4	67.7314	13.9086								5	69.9363	11.6937
2018-04-18	They still are going crazy buying Energy calls.... no let up yet_x000D_ $XLE $XOP $OAS $XOM $KMI (reports today) etc	they still are going crazy buying energy calls.... no let up yet_x000D_ $xle $xop $oas $xom $kmi (reports today) etc	they still are going crazy buying energy calls.... no let up yet_x000D_ $xle $xop $oas $xom $kmi (reports today) etc	0.9	negative	-0.6		2009-01-29	3	1	2	0	0.5	0	77	0.5	0.5	-2	0	2	2		5	67.7314	13.8986								6	69.9363	10.3637
2017-07-28	Exxon Faces Awkward Times as Woes Mount http://www.energyintel.com/pages/login.aspx?fid=art&DocId=968793&ts=1Ã‚Â Ã¢â‚¬Â¦ via @energyintel ($$$) #OOTT #oil $XOM	exxon faces awkward times as woes mount via @energyintel ($$$) #oott #oil $xom	exxon faces awkward times as woes mount via @energyintel ($$$) #oott #oil $xom	1	negative	-0.6		2009-01-30	4	0	4	0	0	0	76.48	0.5	0.5	-2	0	2	4		6	67.7314	12.5687								7	69.9363	8.31374
2015-09-16	Options news: $HPQ cutting 30k jobs, $BUD, $TAP, $FB @AngieMiles @RedOption Tom: $ORCL, $XOM http://www.cboe.com/tradtool/webcast.aspx?channelId=dd1a93e2d343438da9ac79c1073bf80e&channelListId=87ce30f5be214b01be55fc231a256371&mediaId=3d58b1b73dfa486fb280b558fa1a65b6Ã‚Â Ã¢â‚¬Â¦pic.twitter.com/8pe0rkb8Gv	options news: $hpq cutting 30k jobs, $bud, $tap, $fb @angiemiles @redoption tom: $orcl, $xom	options news: $hpq cutting 30k jobs, $bud, $tap, $fb @angiemiles @redoption tom: $orcl, $xom	0.9	negative	-0.6		2009-01-31	1	0	0	1	0	0	76.48	0.5	0.5	-1	1	3	1		7	67.7314	10.5186								8	69.9363	9.15374
2018-02-12	Exxon is the worst performing Dow stock this month but Carter & @Michael_Khouw think the stock is due for a bounce $XOM pic.twitter.com/HMIZsKjK8Q	exxon is the worst performing dow stock this month but carter & @michael_khouw think the stock is due for a bounce $xom pic.twitter.com/hmizskjk8q	exxon is the worst performing dow stock this month but carter & @michael_khouw think the stock is due for a bounce $xom pic.twitter.com/hmizskjk8q	0.6875	negative	-0.5625		2009-02-01	0	0	0	0	0	0	76.48	0.5	0.5	-1	0	2	0		8	67.7314	11.3586								9	69.9363	7.63374
2015-07-28	.@Chevron @ExxonMobil shares may go from bad to worse $CVS $XOM $BP http://fxn.ws/1MTAgMFÃ‚Â pic.twitter.com/Bk7BrFYGLq	.@chevron @exxonmobil shares may go from bad to worse $cvs $xom $bp	.@chevron @exxonmobil shares may go from bad to worse $cvs $xom $bp	0.633333	negative	-0.55		2009-02-02	1	0	0	1	0	0	76.69	0.5	0.5	0	1	3	1		9	67.7314	9.83865								10	69.9363	7.63374
2018-12-10	Energy names just getting killed. With crude at $50! Time to stock up: $XLE $XOM $CVX $OXY $COP $PXD	energy names just getting killed. with crude at $50! time to stock up: $xle $xom $cvx $oxy $cop $pxd	energy names just getting killed. with crude at $50! time to stock up: $xle $xom $cvx $oxy $cop $pxd	0.5	negative	-0.5375		2009-02-03	1	0	1	0	0	0	78.12	0.5	0.5	0	0	2	1		10	67.7314	9.83865								11	69.9363	7.63374
2016-01-26	Exxon: #Oil & #gas to still dominate in 2040. @AP w/@JGKoomey's skeptical take on $XOM view: http://buff.ly/1ShCNVxÃ‚Â pic.twitter.com/IXowzOwIaq	exxon: #oil & #gas to still dominate in 2040. @ap w/@jgkoomey's skeptical take on $xom view:	exxon: #oil & #gas to still dominate in 2040. @ap w/@jgkoomey's skeptical take on $xom view:	0.5	negative	-0.5		2009-02-04	0	0	0	0	0	0	77.66	0.5	0.5	0	0	2	0		11	67.7314	9.83865								12	69.9363	6.60374
2014-09-15	Disturbing: BAT-Y triggered a #HFT at ARCA into blasting 320K quotes in 40 seconds in $XOM - This needs to be investigated ASAP	disturbing: bat-y triggered a #hft at arca into blasting 320k quotes in 40 seconds in $xom - this needs to be investigated asap	disturbing: bat-y triggered a #hft at arca into blasting 320k quotes in 40 seconds in $xom - this needs to be investigated asap	0.8	negative	-0.5		2009-02-05	0	0	0	0	0	0	79.78	0.5	0.5	0	0	2	0		12	67.7314	8.80865								13	69.9363	7.98374
2013-04-01	At Least 12,000 Barrels Of Crude Oil Spill In Arkansas [PHOTOS] $XOM by @DinaSpector http://read.bi/10jNvPb	at least 12,000 barrels of crude oil spill in arkansas [photos] $xom by @dinaspector	at least 12,000 barrels of crude oil spill in arkansas [photos] $xom by @dinaspector	0.7	negative	-0.5		2009-02-06	0	0	0	0	0	0	80.34	0.5	0.5	0	0	2	0		13	67.7314	10.1886								14	69.9363	5.16374
2013-02-03	Sunday links: complicated methodologies, fund flows and why we care about football. http://stks.co/iKrcÃ‚Â $AAPL $XOM $SPY $GE	sunday links: complicated methodologies, fund flows and why we care about football. $aapl $xom $spy $ge	sunday links: complicated methodologies, fund flows and why we care about football. $aapl $xom $spy $ge	1	negative	-0.5		2009-02-07	0	0	0	0	0	0	80.34	0.5	0.5	0	0	2	0		14	67.7314	7.36865								15	69.9363	6.72375
2012-01-31	ExxonMobil's profits come in at $1.97 per shr vs est $1.98...sales fall shy as well $121.6B vs est $124.4B $$ $XOM	exxonmobil's profits come in at $1.97 per shr vs est $1.98...sales fall shy as well $121.6b vs est $124.4b $$ $xom	exxonmobil's profits come in at $1.97 per shr vs est $1.98...sales fall shy as well $121.6b vs est $124.4b $$ $xom	0.5	negative	-0.5		2009-02-08	0	0	0	0	0	0	80.34	0.5	0.5	0	0	2	0		15	67.7314	8.92865								16	69.9363	8.16374
2012-01-05	After years of failed talks on a gas pipeline to the lower 48, Alaska's gas could head to China via #LNG. $XOM, $BP talk to gov.	after years of failed talks on a gas pipeline to the lower 48, alaska's gas could head to china via #lng. $xom, $bp talk to gov.	after years of failed talks on a gas pipeline to the lower 48, alaska's gas could head to china via #lng. $xom, $bp talk to gov.	0.3	negative	-0.5		2009-02-09	0	0	0	0	0	0	79.48	0.5	0.5	0	0	2	0		16	67.7314	10.3686								17	69.9363	8.16374
2016-05-25	Exxon, Chevron Oppose Green Push To Quit Crude http://bloom.bg/1s8gAQKÃ‚Â by me & @danmurtaugh via @business $XOM $CVX #oilandgas #activist	exxon, chevron oppose green push to quit crude by me & @danmurtaugh via @business $xom $cvx #oilandgas #activist	exxon, chevron oppose green push to quit crude by me & @danmurtaugh via @business $xom $cvx #oilandgas #activist	0.65	negative	-0.45		2009-02-10	1	1	0	0	0	0	76.14	0.5	0.5	-1	-1	1	1		17	67.7314	10.3686								18	69.9363	8.16374
2015-12-28	oil reversal hard off 161.8 Ext and 240 cloud back to base and channel retest #crude $CL_F $USO $XOM #oilpaintingpic.twitter.com/lQSdrpG4lt	oil reversal hard off 161.8 ext and 240 cloud back to base and channel retest #crude $cl_f $uso $xom #oilpaintingpic.twitter.com/lqsdrpg4lt	oil reversal hard off 161.8 ext and 240 cloud back to base and channel retest #crude $cl_f $uso $xom #oilpaintingpic.twitter.com/lqsdrpg4lt	0.635417	negative	-0.447917		2009-02-11	0	0	0	0	0	0	74.58	0.5	0.5	-1	0	2	0		18	67.7314	10.3686								19	69.9363	8.16374
2012-12-11	This is $XOM 's outlook for electric cars in 2040. Dramatic growth begins 2025 http://stks.co/aG9xÃ‚Â via @JonGrows $TSLA	this is $xom 's outlook for electric cars in 2040. dramatic growth begins 2025 via @jongrows $tsla	this is $xom 's outlook for electric cars in 2040. dramatic growth begins 2025 via @jongrows $tsla	0.6	negative	-0.433333		2009-02-12	0	0	0	0	0	0	75.22	0.5	0.5	-1	0	2	0		19	67.7314	10.3686								20	69.9363	6.35374
2016-05-25	All #climate-related $XOM @exxonmobil shareholder resolutions voted down. Wish I were shocked.	all #climate-related $xom @exxonmobil shareholder resolutions voted down. wish i were shocked.	all #climate-related $xom @exxonmobil shareholder resolutions voted down. wish i were shocked.	0.544444	negative	-0.427778		2009-02-13	0	0	0	0	0	0	74.59	0.5	0.5	-1	0	2	0		20	67.7314	8.55865								21	69.9363	9.32374
2016-07-27	With a 7% gain, Facebook would overtake Exxon Mobil for the number four spot in terms of market cap behind $AAPL $GOOGL and $MSFT. $FB $XOM	with a 7% gain, facebook would overtake exxon mobil for the number four spot in terms of market cap behind $aapl $googl and $msft. $fb $xom	with a 7% gain, facebook would overtake exxon mobil for the number four spot in terms of market cap behind $aapl $googl and $msft. $fb $xom	0.7	negative	-0.4		2009-02-14	0	0	0	0	0	0	74.59	0.5	0.5	-1	0	2	0		21	67.7314	11.5287								22	69.9363	8.29375
2016-06-25	UPDATE>>Exxon Mobil $XOM Rejected At Broken 30-Year Up Trendline_x000D_ (June 8 Post: http://jlfmi.tumblr.com/post/145595682210/exxon-mobil-stock-testing-epic-broken-trendlineÃ‚Â Ã¢â‚¬Â¦)pic.twitter.com/cDiQ1md0zX	update>>exxon mobil $xom rejected at broken 30-year up trendline_x000D_ (june 8 post:	update>>exxon mobil $xom rejected at broken 30-year up trendline_x000D_ (june 8 post:	0.4	negative	-0.4		2009-02-15	0	0	0	0	0	0	74.59	0.5	0.5	-1	0	2	0		22	68.4273	9.80266								23	69.2556	8.78445
2016-03-02	#Oil trouble: @ExxonMobil is cutting its capital spending plans by $7B, or 25%, in 2016. $XOM #capexpic.twitter.com/DHoCg9sCxV	#oil trouble: @exxonmobil is cutting its capital spending plans by $7b, or 25%, in 2016. $xom #capexpic.twitter.com/dhocg9scxv	#oil trouble: @exxonmobil is cutting its capital spending plans by $7b, or 25%, in 2016. $xom #capexpic.twitter.com/dhocg9scxv	0.55	negative	-0.4		2009-02-16	0	0	0	0	0	0	74.59	0.5	0.5	-1	0	2	0		23	68.4273	9.61266								24	69.2556	8.78445
2016-01-26	$AAPL paid-out + retained cash = $369B. Would be 4th largest market cap company behind $MSFT & ahead of $XOM. https://twitter.com/BenedictEvans/status/692107898277732352Ã‚Â Ã¢â‚¬Â¦	$aapl paid-out + retained cash = $369b. would be 4th largest market cap company behind $msft & ahead of $xom.	$aapl paid-out + retained cash = $369b. would be 4th largest market cap company behind $msft & ahead of $xom.	0.7	negative	-0.4		2009-02-17	0	0	0	0	0	0	71.28	0.5	0.5	-1	0	2	0		24	68.4273	9.61266								25	69.2556	8.78445
2014-02-07	Google tops Exxon to become second-most valuable U.S. company behind Apple $GOOG $XOM $AAPL http://on.mktw.net/1gbvVUGÃ‚Â via @MarketWatch	google tops exxon to become second-most valuable you.s. company behind apple $goog $xom $aapl via @marketwatch	google tops exxon to become second-most valuable you.s. company behind apple $goog $xom $aapl via @marketwatch	0.7	negative	-0.4		2009-02-18	0	0	0	0	0	0	71.94	0.5	0.5	-1	0	2	0		25	68.4273	9.61266								26	69.2556	9.34445
2010-07-12	Americans May Hate BP, But BP Could Soon be An American Company If Exxon Gets Its Way $BP $XOM by @vincefernando http://read.bi/d9uRRW	americans may hate bp, but bp could soon be an american company if exxon gets its way $bp $xom by @vincefernando	americans may hate bp, but bp could soon be an american company if exxon gets its way $bp $xom by @vincefernando	0.45	negative	-0.4		2009-02-19	0	0	0	0	0	0	72.16	0.5	0.5	-1	0	2	0		26	68.4273	10.1727								27	69.2556	9.66445
2016-04-08	The crude oil chart is getting interesting. Will it break out of its vicious downward channel?: http://stks.co/yOtcÃ‚Â _x000D_ $UWTI $XOM $OIL	the crude oil chart is getting interesting. will it break out of its vicious downward channel?: _x000D_ $uwti $xom $oil	the crude oil chart is getting interesting. will it break out of its vicious downward channel?: _x000D_ $uwti $xom $oil	0.833333	negative	-0.4		2009-02-20	0	0	0	0	0	0	71.23	0.5	0.5	-1	0	2	0		27	68.4273	10.4927								28	69.2556	9.99445
2015-12-31	Quantamentals: Oil, Vol Transitions, Mean Reversion _x000D_ http://www.tail-risk.com/#!Quantamentals-Oil-Vol-Transitions-and-Mean-Reversion/c95u/56854f470cf21caddb9c8797Ã‚Â Ã¢â‚¬Â¦_x000D_ #Ã£â€šÂ¯Ã£Æ’Â¬Ã£â€šÂ¸Ã£Æ’Æ’Ã£Æ’Ë† $XOM $HYG $USO $VIX $VXO #oilpic.twitter.com/fOEDeEwNLB	quantamentals: oil, vol transitions, mean reversion _x000D_ #!quantamentals-oil-vol-transitions-and-mean-reversion/c95u/56854f470cf21caddb9c8797_x000D_ # $xom $hyg $uso $vix $vxo #oilpic.twitter.com/foedeewnlb	quantamentals: oil, vol transitions, mean reversion _x000D_ #!quantamentals-oil-vol-transitions-and-mean-reversion/c95u/56854f470cf21caddb9c8797_x000D_ # $xom $hyg $uso $vix $vxo #oilpic.twitter.com/foedeewnlb	0.6875	negative	-0.390625		2009-02-21	0	0	0	0	0	0	71.23	0.5	0.5	-1	0	2	0		28	68.4273	10.8227								29	69.2556	7.74445
2015-09-23	I'm amazed at how badly $CL_F fell out of bed, but $XOM is flat. cc @AnneMarieTrades	i'm amazed at how badly $cl_f fell out of bed, but $xom is flat. cc @annemarietrades	i'm amazed at how badly $cl_f fell out of bed, but $xom is flat. cc @annemarietrades	0.395833	negative	-0.3625		2009-02-22	0	0	0	0	0	0	71.23	0.5	0.5	-1	0	2	0		29	67.4447	9.55527								30	69.2556	7.22445
2017-01-31	#ExxonMobil suffers 40% drop in 4Q profits that badly miss targets. But largely sparked by charges in Rocky Mountains region. $XOM -0.4%	#exxonmobil suffers 40% drop in 4q profits that badly miss targets. but largely sparked by charges in rocky mountains region. $xom -0.4%	#exxonmobil suffers 40% drop in 4q profits that badly miss targets. but largely sparked by charges in rocky mountains region. $xom -0.4%	0.598413	negative	-0.361905		2009-02-23	0	0	0	0	0	0	69.3	0.5	0.5	-1	0	2	0		30	67.4447	9.03527								31	69.9363	6.54375
2014-03-28	Look at some of the stock leading the market right now - $MSFT $XOM $CAT $AA $BHI $JNJ $MRK $CLR Energy, value and boring city.	look at some of the stock leading the market right now - $msft $xom $cat $aa $bhi $jnj $mrk $clr energy, value and boring city.	look at some of the stock leading the market right now - $msft $xom $cat $aa $bhi $jnj $mrk $clr energy, value and boring city.	0.767857	negative	-0.357143		2009-02-24	0	0	0	0	0	0	72.09	0.5	0.5	-1	0	2	0		31	67.4447	9.03527								32	69.9363	6.54375
2017-12-02	Watching $UWT Monday morning._x000D_ 59-60 next stop_x000D_ #momentum _x000D_ #OIL #CRUDE #OOTT #WTI $WTI $USOIL $OIL $USO $UCO $SCO $DWT $GUSH $DRIP $XLE $CHK $PBR $WFT $WLL $MRO $XOM $BP $XOP $CL_F $CL $SPY $SPXpic.twitter.com/TT9paUq1lF	watching $uwt monday morning._x000D_ 59-60 next stop_x000D_ #momentum _x000D_ #oil #crude #oott #wti $wti $usoil $oil $uso $uco $sco $dwt $gush $drip $xle $chk $pbr $wft $wll $mro $xom $bp $xop $cl_f $cl $spy $spxpic.twitter.com/tt9pauq1lf	watching $uwt monday morning._x000D_ 59-60 next stop_x000D_ #momentum _x000D_ #oil #crude #oott #wti $wti $usoil $oil $uso $uco $sco $dwt $gush $drip $xle $chk $pbr $wft $wll $mro $xom $bp $xop $cl_f $cl $spy $spxpic.twitter.com/tt9pauq1lf	0.5	negative	-0.35		2009-02-25	0	0	0	0	0	0	72.05	0.5	0.5	-1	0	2	0		32	67.4447	9.03527								33	70.617	6.07304
2017-01-01	#BP Is On The Upswing ... $bp #oil #energy #commodities $oil $xle #brent #crude #british #petroleum #dividend $xom http://ow.ly/nw28307A1rH	#bp is on the upswing ... $bp #oil #energy #commodities $oil $xle #brent #crude #british #petroleum #dividend $xom	#bp is on the upswing ... $bp #oil #energy #commodities $oil $xle #brent #crude #british #petroleum #dividend $xom	0.5	negative	-0.35		2009-02-26	0	0	0	0	0	0	70.95	0.5	0.5	-1	0	2	0		33	67.4447	9.24527								34	70.617	7.50304
2016-01-01	$USO Oil drops 31% in 2015 on global crude glut http://www.marketwatch.com/story/crude-holds-tight-as-dark-clouds-hang-over-prices-for-2016-2015-12-31Ã‚Â Ã¢â‚¬Â¦ $OIL $OIH $CL_F $XOP $XOM $CVX $COP $BP $VLO $XLE #oil #investing	$uso oil drops 31% in 2015 on global crude glut $oil $oih $cl_f $xop $xom $cvx $cop $bp $vlo $xle #oil #investing	$uso oil drops 31% in 2015 on global crude glut $oil $oih $cl_f $xop $xom $cvx $cop $bp $vlo $xle #oil #investing	0.5	negative	-0.35		2009-02-27	0	0	0	0	0	0	67.9	0.5	0.5	-1	0	2	0		34	67.4447	10.6753								35	70.617	7.04304
2015-08-17	1st shipment of western Canadian crude (from Kearl oil sands) to U.S. East Coast arrives via Panama Canal, says ClipperData. $XOM $IMO $PBF	1st shipment of western canadian crude (from kearl oil sands) to you.s. east coast arrives via panama canal, says clipperdata. $xom $imo $pbf	1st shipment of western canadian crude (from kearl oil sands) to you.s. east coast arrives via panama canal, says clipperdata. $xom $imo $pbf	0.5	negative	-0.35		2009-02-28	0	0	0	0	0	0	67.9	0.5	0.5	-1	0	2	0		35	67.4447	10.2153								36	70.617	9.16303
2012-01-22	Crude #oil declines as European Union meets on #Iran oil sanctions and debt crisis > http://bloom.bg/wouY3QÃ‚Â via $USO $XOM $CVX $DUG $DIG	crude #oil declines as european union meets on #iran oil sanctions and debt crisis > via $uso $xom $cvx $dug $dig	crude #oil declines as european union meets on #iran oil sanctions and debt crisis > via $uso $xom $cvx $dug $dig	0.5	negative	-0.35		2009-03-01	0	0	0	0	0	0	67.9	0.5	0.5	-1	0	2	0		36	67.4447	12.3353								37	70.617	9.72303
2018-02-11	The 5 WORST Dow stocks of the year so far. ItÃ¢â‚¬â„¢s not pretty:_x000D_ $GE -20% _x000D_ $CVX -13%_x000D_ $PG -12.5%_x000D_ $XOM -12.3%_x000D_ $AAPL -11.6% _x000D_ https://stocktwits.com/suriNotes/message/112455728Ã‚Â Ã¢â‚¬Â¦pic.twitter.com/QFOqT9soWl	the 5 worst dow stocks of the year so far. its not pretty:_x000D_ $ge -20% _x000D_ $cvx -13%_x000D_ $pg -12.5%_x000D_ $xom -12.3%_x000D_ $aapl -11.6% _x000D_	the 5 worst dow stocks of the year so far. its not pretty:_x000D_ $ge -20% _x000D_ $cvx -13%_x000D_ $pg -12.5%_x000D_ $xom -12.3%_x000D_ $aapl -11.6% _x000D_	1	negative	-0.341667		2009-03-02	0	0	0	0	0	0	64.91	0.5	0.5	-1	0	2	0		37	67.4447	12.8953								38	70.617	9.72303
2016-06-10	Basic Materials_x000D_ 2nd worst group_x000D_ Rig Count, 30m_x000D_ nLod_x000D_ $HES $APA $COG $CWEI $WLL $DVN_x000D_ $CXO $XOM $CRZO $MUR $CNX_x000D_ $FANG $EOG $APC $XEC $NFX $RRC	basic materials_x000D_ 2nd worst group_x000D_ rig count, 30m_x000D_ nlod_x000D_ $hes $apa $cog $cwei $wll $dvn_x000D_ $cxo $xom $crzo $mur $cnx_x000D_ $fang $eog $apc $xec $nfx $rrc	basic materials_x000D_ 2nd worst group_x000D_ rig count, 30m_x000D_ nlod_x000D_ $hes $apa $cog $cwei $wll $dvn_x000D_ $cxo $xom $crzo $mur $cnx_x000D_ $fang $eog $apc $xec $nfx $rrc	0.375	negative	-0.333333		2009-03-03	0	0	0	0	0	0	64.36	0.5	0.5	-1	0	2	0		38	67.4447	12.8953								39	70.617	9.72303
2009-11-17	Warren Buffett Bets America's Future Will Be Poor, Crowded, And Dirty $BRK $WMT $XOM $BNI by @thestalwart http://bit.ly/2XoRE2	warren buffett bets america's future will be poor, crowded, and dirty $brk $wmt $xom $bni by @thestalwart	warren buffett bets america's future will be poor, crowded, and dirty $brk $wmt $xom $bni by @thestalwart	0.508333	negative	-0.333333		2009-03-04	0	0	0	0	0	0	65.68	0.5	0.5	-1	0	2	0		39	67.4447	12.8953								40	70.617	8.86304
2016-09-16	Should Exxon Mobil be writing down assets? It's complicated... @bradnews @DeleverTheFirm $XOM http://on.wsj.com/2d164bQÃ‚Â via @WSJ	should exxon mobil be writing down assets? it's complicated... @bradnews @deleverthefirm $xom via @wsj	should exxon mobil be writing down assets? it's complicated... @bradnews @deleverthefirm $xom via @wsj	0.644444	negative	-0.327778		2009-03-05	0	0	0	0	0	0	62.22	0.5	0.5	-1	0	2	0		40	67.4447	12.0353								41	69.9363	6.20374
2015-08-03	#Crudeoil #Crude Monthly chart major support level, it also confirms a monthly break of $XOM , below 79 pic.twitter.com/mM7aaBG7km	#crudeoil #crude monthly chart major support level, it also confirms a monthly break of $xom , below 79 pic.twitter.com/mm7aabg7km	#crudeoil #crude monthly chart major support level, it also confirms a monthly break of $xom , below 79 pic.twitter.com/mm7aabg7km	0.75	negative	-0.31875		2009-03-06	0	0	0	0	0	0	64.03	0.5	0.5	-1	0	2	0		41	67.4447	8.69526								42	69.9363	4.64374
2017-06-07	Crude oil is getting slammed right now. It's down 5% on rising crude stocks. This is how that looks_x000D_ $CL_F $USO $XOM https://stocktwits.com/TradingFibz/message/85249145?utm_medium=community-twitter&utm_source=twitter.com&utm_campaign=outboundteamÃ‚Â Ã¢â‚¬Â¦pic.twitter.com/9hxNQgMjLj	crude oil is getting slammed right now. it's down 5% on rising crude stocks. this is how that looks_x000D_ $cl_f $uso $xom	crude oil is getting slammed right now. it's down 5% on rising crude stocks. this is how that looks_x000D_ $cl_f $uso $xom	0.706151	negative	-0.31746		2009-03-07	0	0	0	0	0	0	64.03	0.5	0.5	-1	0	2	0		42	67.4447	7.13527								43	69.9363	5.28374
2017-12-19	In case you were wondering about that mad #CBOB rally in #Chicago -- Production at ExxonMobil Corp's $XOM 238,600 bpd Joilet, Illinois, #refinery has been reduced since a malfunction last week - sources	in case you were wondering about that mad #cbob rally in #chicago -- production at exxonmobil corp's $xom 238,600 bpd joilet, illinois, #refinery has been reduced since a malfunction last week - sources	in case you were wondering about that mad #cbob rally in #chicago -- production at exxonmobil corp's $xom 238,600 bpd joilet, illinois, #refinery has been reduced since a malfunction last week - sources	0.533333	negative	-0.3125		2009-03-08	0	0	0	0	0	0	64.03	0.5	0.5	-1	0	2	0		43	67.4447	7.77527								44	69.9363	4.65374
2015-04-10	Oil has climbed the past two weeks, have YOU read up to find a well-positioned company? http://www.youngmoneymonsters.com/#!Integrated-Oil-Companies-Being-Greedy-Wisely/c95u/551d745b0cf21d84af726081Ã‚Â Ã¢â‚¬Â¦ $BP $XOM $CVX	oil has climbed the past two weeks, have you read up to find a well-positioned company? #!integrated-oil-companies-being-greedy-wisely/c95u/551d745b0cf21d84af726081 $bp $xom $cvx	oil has climbed the past two weeks, have you read up to find a well-positioned company? #!integrated-oil-companies-being-greedy-wisely/c95u/551d745b0cf21d84af726081 $bp $xom $cvx	0.25	negative	-0.3125		2009-03-09	1	1	0	0	0	0	64.57	0.5	0.5	-2	-1	1	1		44	67.4447	7.14526								45	69.9363	4.65374
2012-12-31	My Prediction For 2013 - All Other Predictions Will Be Wrong http://seekingalpha.com/a/n99fÃ‚Â $KO $MCD $PG $WAG $XOM $SPY $QQQ $IVV $DIA	my prediction for 2013 - all other predictions will be wrong $ko $mcd $pg $wag $xom $spy $qqq $ivv $dia	my prediction for 2013 - all other predictions will be wrong $ko $mcd $pg $wag $xom $spy $qqq $ivv $dia	0.6375	negative	-0.3125		2009-03-10	0	0	0	0	0	0	67.39	0.5	0.5	-2	0	2	0		45	67.4447	7.14526								46	69.9363	4.65374
2009-12-16	Mad Mail: 'Winterize' Your Portfolio With These Stocks http://bit.ly/8zm0o1 $CSX $HD $HES $HON $JASO $LOW $MWW $WMT $XOM $XTO $YHOO	mad mail: 'winterize' your portfolio with these stocks $csx $hd $hes $hon $jaso $low $mww $wmt $xom $xto $yhoo	mad mail: 'winterize' your portfolio with these stocks $csx $hd $hes $hon $jaso $low $mww $wmt $xom $xto $yhoo	0.65	negative	-0.3125		2009-03-11	0	0	0	0	0	0	65.77	0.5	0.5	-2	0	2	0		46	67.4447	7.14526								47	69.9363	4.65374
2013-10-18	$GOOG now firmly in the number three spot (behind $AAPL and $XOM) in terms of largest companies in the S&P 500.	$goog now firmly in the number three spot (behind $aapl and $xom) in terms of largest companies in the s&p 500.	$goog now firmly in the number three spot (behind $aapl and $xom) in terms of largest companies in the s&p 500.	0.55	negative	-0.3		2009-03-12	0	0	0	0	0	0	67.15	0.5	0.5	-2	0	2	0		47	67.4447	7.14526								48	69.9363	1.34374
2017-03-08	Today's drop in crude oil was a near textbook breakdown. THIS chart from @JBL73: https://stocktwits.com/JBL73/message/76676316?utm_medium=community-twitter&utm_source=twitter.com&utm_campaign=outboundteamÃ‚Â Ã¢â‚¬Â¦_x000D_ $XLE $XOM $CVX $USO $CL_Fpic.twitter.com/kPfVoXlh4p	today's drop in crude oil was a near textbook breakdown. this chart from @jbl73: _x000D_ $xle $xom $cvx $uso $cl_fpic.twitter.com/kpfvoxlh4p	today's drop in crude oil was a near textbook breakdown. this chart from @jbl73: _x000D_ $xle $xom $cvx $uso $cl_fpic.twitter.com/kpfvoxlh4p	0.7	negative	-0.3		2009-03-13	0	0	0	0	0	0	67.2	0.5	0.5	-2	0	2	0		48	67.4447	3.83526								49	69.9363	2.00374
2016-04-26	$XOM loses AAA credit rating. And then there were two: $JNJ, $MSFT. (via @TheDomino)	$xom loses aaa credit rating. and then there were two: $jnj, $msft. (via @thedomino)	$xom loses aaa credit rating. and then there were two: $jnj, $msft. (via @thedomino)	0.1	negative	-0.3		2009-03-14	0	0	0	0	0	0	67.2	0.5	0.5	-2	0	2	0		49	67.4447	4.49527								50	69.9363	2.22375
2014-09-15	Some crazy #HFT algo is blasting 26000 $XOM quotes a second!!!	some crazy #hft algo is blasting 26000 $xom quotes a second!!!	some crazy #hft algo is blasting 26000 $xom quotes a second!!!	0.45	negative	-0.3		2009-03-15	0	0	0	0	0	0	67.2	0.5	0.5	-2	0	2	0		50	67.4447	4.71527								51	69.9363	1.29375
2014-01-15	What do @Exxonmobil, @GE, @ATT & @JNJNews have in common? Hint: @InvescoUS @PowerShares $NYCC #ETF. http://bit.ly/1dQyHvJÃ‚Â $XOM $JNJ $GE $T	what do @exxonmobil, @ge, @att & @jnjnews have in common? hint: @invescous @powershares $nycc #etf. $xom $jnj $ge $t	what do @exxonmobil, @ge, @att & @jnjnews have in common? hint: @invescous @powershares $nycc #etf. $xom $jnj $ge $t	0.5	negative	-0.3		2009-03-16	0	0	0	0	0	0	66.97	0.5	0.5	-2	0	2	0		51	67.4447	3.78527								52	69.9363	1.29375
2014-01-05	Shale boom leaves investors underwhelmed, writes @Ed_Crooks http://bit.ly/1lnZu9KÃ‚Â $XOM also bleeding cash on its (late) XTO purchase	shale boom leaves investors underwhelmed, writes @ed_crooks $xom also bleeding cash on its (late) xto purchase	shale boom leaves investors underwhelmed, writes @ed_crooks $xom also bleeding cash on its (late) xto purchase	0.6	negative	-0.3		2009-03-17	0	0	0	0	0	0	69.09	0.5	0.5	-2	0	2	0		52	67.4447	3.78527								53	69.9363	1.29375
2015-12-07	Three Investing Lessons I Learned the Hard Way http://www.dividendgrowthinvestor.com/2015/12/three-investing-lessons-i-learned-hard.htmlÃ‚Â Ã¢â‚¬Â¦ $KMI $ACAS $HYF $OKS $EPD $XOM $CVX #dividend #investing	three investing lessons i learned the hard way $kmi $acas $hyf $oks $epd $xom $cvx #dividend #investing	three investing lessons i learned the hard way $kmi $acas $hyf $oks $epd $xom $cvx #dividend #investing	0.541667	negative	-0.291667		2009-03-18	0	0	0	0	0	0	69.17	0.5	0.5	-2	0	2	0		53	67.4447	3.78527								54	69.9363	-0.636255
2012-01-18	Hard for the market to not do well when the two largest stocks in the world are looking to close at 6-month highs -- $AAPL $XOM $$	hard for the market to not do well when the two largest stocks in the world are looking to close at 6-month highs -- $aapl $xom $$	hard for the market to not do well when the two largest stocks in the world are looking to close at 6-month highs -- $aapl $xom $$	0.541667	negative	-0.291667		2009-03-19	0	0	0	0	0	0	68.33	0.5	0.5	-2	0	2	0		54	67.4447	1.85527								55	69.9363	2.15374
2009-03-31	Help! Inherit Exxon & Mobil; they merge; now to figure cost basis on $XOM shares held. $XOM website useless. too long ago. anyone know?	help! inherit exxon & mobil; they merge; now to figure cost basis on $xom shares held. $xom website useless. too long ago. anyone know?	help! inherit exxon & mobil; they merge; now to figure cost basis on $xom shares held. $xom website useless. too long ago. anyone know?	0.3	negative	-0.275		2009-03-20	0	0	0	0	0	0	66.09	0.5	0.5	-2	0	2	0		55	67.4447	4.64526								56	69.9363	2.11375
2015-09-21	Crude WTI Just Broke High Of Day @ $46.71 Up 3.5% http://stks.co/q2sXwÃ‚Â $UWTI $DWTI $USO $DUG $XLE $EXXI $MHR $XOM Will Breakout Substain?	crude wti just broke high of day @ $46.71 up 3.5% $uwti $dwti $uso $dug $xle $exxi $mhr $xom will breakout substain?	crude wti just broke high of day @ $46.71 up 3.5% $uwti $dwti $uso $dug $xle $exxi $mhr $xom will breakout substain?	0.77	negative	-0.27		2009-03-21	0	0	0	0	0	0	66.09	0.5	0.5	-2	0	2	0		56	67.4447	4.60527								57	69.9363	1.01374
2018-10-11	CHART OF THE DAY: Big Oil feeling the sell-off in crude futures, with Exxon down ~5.6% in two days, giving up all its year-to-date gains. And Chevron down ~6.6% in tow days. #OOTT $XOM $CVXpic.twitter.com/veJcLSLR4C	chart of the day: big oil feeling the sell-off in crude futures, with exxon down ~5.6% in two days, giving up all its year-to-date gains. and chevron down ~6.6% in tow days. #oott $xom $cvxpic.twitter.com/vejclslr4c	chart of the day: big oil feeling the sell-off in crude futures, with exxon down ~5.6% in two days, giving up all its year-to-date gains. and chevron down ~6.6% in tow days. #oott $xom $cvxpic.twitter.com/vejclslr4c	0.419444	negative	-0.252778		2009-03-22	0	0	0	0	0	0	66.09	0.5	0.5	-2	0	2	0		57	67.4447	3.50526								58	69.9363	-2.03626
2018-08-02	Transition in largest US market cap company over the past 30 years..._x000D_ $IBM -> $XOM -> $GE -> $MSFT -> $CSCO -> $GE -> $MSFT -> $GE -> $XOM -> $AAPLpic.twitter.com/kJN69wu67u	transition in largest us market cap company over the past 30 years..._x000D_ $ibm -> $xom -> $ge -> $msft -> $csco -> $ge -> $msft -> $ge -> $xom -> $aaplpic.twitter.com/kjn69wu67u	transition in largest us market cap company over the past 30 years..._x000D_ $ibm -> $xom -> $ge -> $msft -> $csco -> $ge -> $msft -> $ge -> $xom -> $aaplpic.twitter.com/kjn69wu67u	0.25	negative	-0.25		2009-03-23	0	0	0	0	0	0	70.53	0.5	0.5	-2	0	2	0		58	67.4447	0.455267								59	69.9363	-2.03626
2015-07-21	Next bogey for Facebook $FB?_x000D_ +1.2% to overtake Johnson & Johnson $JNJ_x000D_ +8.6% for Wells Fargo $WFC_x000D_ +24% for ExxonMobil $XOM_x000D_ Who's skeptical?	next bogey for facebook $fb?_x000D_ +1.2% to overtake johnson & johnson $jnj_x000D_ +8.6% for wells fargo $wfc_x000D_ +24% for exxonmobil $xom_x000D_ who's skeptical?	next bogey for facebook $fb?_x000D_ +1.2% to overtake johnson & johnson $jnj_x000D_ +8.6% for wells fargo $wfc_x000D_ +24% for exxonmobil $xom_x000D_ who's skeptical?	0.25	negative	-0.25		2009-03-24	0	0	0	0	0	0	69.38	0.5	0.5	-2	0	2	0		59	67.4447	0.455267								60	69.9363	-2.03626
2015-01-23	RECAP: A few crappy rumors out there today $NYT (Bloomberg), $APA (Exxon $XOM rumored), and $GMCR (Coke $KO rumored), but generally slow day	recap: a few crappy rumors out there today $nyt (bloomberg), $apa (exxon $xom rumored), and $gmcr (coke $ko rumored), but generally slow day	recap: a few crappy rumors out there today $nyt (bloomberg), $apa (exxon $xom rumored), and $gmcr (coke $ko rumored), but generally slow day	0.25	negative	-0.25		2009-03-25	0	0	0	0	0	0	70.16	0.5	0.5	-2	0	2	0		60	67.4447	0.455267								61	69.9363	-5.02625
2014-12-18	$XOM and $AAPL paid out highest dividends in $SPX over the past 12 months http://ow.ly/G6VElÃ‚Â pic.twitter.com/Vjp9qt5bdG	$xom and $aapl paid out highest dividends in $spx over the past 12 months	$xom and $aapl paid out highest dividends in $spx over the past 12 months	0.25	negative	-0.25		2009-03-26	0	0	0	0	0	0	71.23	0.5	0.5	-2	0	2	0		61	67.4447	-2.53473								62	69.9363	-5.57626
2014-11-14	Microsoft is now No. 2 most valuable U.S. company, ahead of Exxon Mobil and heating up race w/ Apple $MSFT $XOM $AAPL http://americasmarkets.usatoday.com/2014/11/14/round-2-apple-vs-microsoft/Ã‚Â Ã¢â‚¬Â¦	microsoft is now no. 2 most valuable you.s. company, ahead of exxon mobil and heating up race w/ apple $msft $xom $aapl	microsoft is now no. 2 most valuable you.s. company, ahead of exxon mobil and heating up race w/ apple $msft $xom $aapl	0.5	negative	-0.25		2009-03-27	0	0	0	0	0	0	69.98	0.5	0.5	-2	0	2	0		62	67.4447	-3.08473								63	69.9363	-4.25626
2014-09-30	The all-time worst greenhouse gas producers. Chevron, Exxon top the list: http://www.go-tst.com/C71lrÃ‚Â $CVX $XOM pic.twitter.com/ismdNjDiiz	the all-time worst greenhouse gas producers. chevron, exxon top the list: $cvx $xom pic.twitter.com/ismdnjdiiz	the all-time worst greenhouse gas producers. chevron, exxon top the list: $cvx $xom pic.twitter.com/ismdnjdiiz	0.75	negative	-0.25		2009-03-28	0	0	0	0	0	0	69.98	0.5	0.5	-2	0	2	0		63	67.4447	-1.76473								64	69.9363	-7.71626
2011-12-15	Midday: The internals of this market look stronger than small move indicates. $XLP $BA $XOM $FDX. But $MS $GS off highs, hurting sentiment.	midday: the internals of this market look stronger than small move indicates. $xlp $ba $xom $fdx. but $ms $gs off highs, hurting sentiment.	midday: the internals of this market look stronger than small move indicates. $xlp $ba $xom $fdx. but $ms $gs off highs, hurting sentiment.	0.4	negative	-0.25		2009-03-29	0	0	0	0	0	0	69.98	0.5	0.5	-2	0	2	0		64	67.4447	-5.22473								65	69.9363	-5.90626
2009-10-02	Exxon CEO: We've Past The Peak Of US Gasoline Consumption $XOM $VLO $MRO $SUN http://bit.ly/m5fAS	exxon ceo: we've past the peak of us gasoline consumption $xom $vlo $mro $sun	exxon ceo: we've past the peak of us gasoline consumption $xom $vlo $mro $sun	0.25	negative	-0.25		2009-03-30	0	0	0	0	0	0	68.63	0.5	0.5	-2	0	2	0		65	67.4447	-3.41474								66	69.9363	-5.90626
2009-06-29	Fake twitter accounts pose growing problem for big companies. $XOM $AMR http://bit.ly/Nsb8n	fake twitter accounts pose growing problem for big companies. $xom $amr	fake twitter accounts pose growing problem for big companies. $xom $amr	0.55	negative	-0.25		2009-03-31	2	2	0	0	0	0	68.1	0.5	0.5	-3	-1	1	2		66	67.4447	-3.41474								67	69.9363	-5.90626
2018-02-07	Too Much Oil? #CL_F Futures Crash After @EIAgov Confirm Production Surges To Another Record, Builds in Crude, Gasoline and Distillates #OOTT $USO $XOM $XLE_x000D_ https://traderscommunity.com/index.php/oil-energy/561-eia-oil-inventories-preview-after-record-crude-productionÃ‚Â Ã¢â‚¬Â¦pic.twitter.com/3f3JqN5gKy	too much oil? #cl_f futures crash after @eiagov confirm production surges to another record, builds in crude, gasoline and distillates #oott $uso $xom $xle_x000D_	too much oil? #cl_f futures crash after @eiagov confirm production surges to another record, builds in crude, gasoline and distillates #oott $uso $xom $xle_x000D_	0.6	negative	-0.25		2009-04-01	0	0	0	0	0	0	69.23	0.5	0.5	-3	0	2	0		67	67.4447	-3.41474								68	69.2556	-4.68555
2017-01-30	Let me think about this for a minute... ah... #NO_x000D_ It's worse... Obsession w/ Low Vol #DumbBeta strategies pushed names like $XOM to 40X... https://twitter.com/ahirschy31/status/826261737749958656Ã‚Â Ã¢â‚¬Â¦ you mean companies with no growth, 2.7% div yields and 24-30 p/es aren't a buy?	let me think about this for a minute... ah... #no_x000D_ it's worse... obsession w/ low vol #dumbbeta strategies pushed names like $xom to 40x... you mean companies with no growth, 2.7% div yields and 24-30 p/es aren't a buy?	let me think about this for a minute... ah... #no_x000D_ it's worse... obsession w/ low vol #dumbbeta strategies pushed names like $xom to 40x... you mean companies with no growth, 2.7% div yields and 24-30 p/es aren't a buy?	0.529167	negative	-0.2375		2009-04-02	0	0	0	0	0	0	70.25	0.5	0.5	-3	0	2	0		68	67.4447	-2.87473								69	69.2556	-1.86555
2009-01-23	Covered my $XOM short, waiting for that $48-50 crude oil mark/test before re-entering that short position.	covered my $xom short, waiting for that $48-50 crude oil mark/test before re-entering that short position.	covered my $xom short, waiting for that $48-50 crude oil mark/test before re-entering that short position.	0.533333	negative	-0.233333		2009-04-03	0	0	0	0	0	0	70.44	0.5	0.5	-3	0	2	0		69	67.4447	-0.0547359								70	69.2556	-3.48555
2017-09-20	Testing dual breakout levels after 50% plus decline over past few years. $XOP $XLE $OSX $SPY $XOM pic.twitter.com/qQo0CHPyOX	testing dual breakout levels after 50% plus decline over past few years. $xop $xle $osx $spy $xom pic.twitter.com/qqo0chpyox	testing dual breakout levels after 50% plus decline over past few years. $xop $xle $osx $spy $xom pic.twitter.com/qqo0chpyox	0.175	negative	-0.225		2009-04-04	0	0	0	0	0	0	70.44	0.5	0.5	-3	0	2	0		70	67.4447	-1.67474								71	69.2556	-2.10555
2009-03-09	OH: $XOM the fatty. puts. call yo momma! (XOMOM) http://tinyurl.com/2pcr7l: $XOM the fatty. puts. call yo mom.. http://twurl.nl/7ga6vq	oh: $xom the fatty. puts. call yo momma! (xomom) $xom the fatty. puts. call yo mom..	oh: $xom the fatty. puts. call yo momma! (xomom) $xom the fatty. puts. call yo mom..	0.4	negative	-0.225		2009-04-05	0	0	0	0	0	0	70.44	0.5	0.5	-3	0	2	0		71	67.4447	-0.294733								72	69.2556	-2.05555
2011-01-09	Alaskan Pipeline Shutdown Cuts Oil Output, Pushes Crude Higher http://bit.ly/i8VJr2 $COP $CVX $XOM	alaskan pipeline shutdown cuts oil output, pushes crude higher $cop $cvx $xom	alaskan pipeline shutdown cuts oil output, pushes crude higher $cop $cvx $xom	0.75	negative	-0.225		2009-04-06	0	0	0	0	0	0	70.05	0.5	0.5	-3	0	2	0		72	67.4447	-0.244738								73	69.2556	-2.05555
2009-02-10	$XOM $DUG My take is that we will know pretty soon and it can get ugly for $XOM once this brakes http://twitpic.com/1fas3	$xom $dug my take is that we will know pretty soon and it can get ugly for $xom once this brakes	$xom $dug my take is that we will know pretty soon and it can get ugly for $xom once this brakes	1	negative	-0.225		2009-04-07	0	0	0	0	0	0	68.71	0.5	0.5	-3	0	2	0		73	67.4447	-0.244738								74	69.2556	-2.05555
2018-02-09	Oil and gas stocks are getting the pile driver right now. Exxon Mobil is having its WORST down week since... the financial crisis -> https://stocktwits.com/robertlesnicki/message/112472684Ã‚Â Ã¢â‚¬Â¦_x000D_ $XOM	oil and gas stocks are getting the pile driver right now. exxon mobil is having its worst down week since... the financial crisis -> _x000D_ $xom	oil and gas stocks are getting the pile driver right now. exxon mobil is having its worst down week since... the financial crisis -> _x000D_ $xom	0.456151	negative	-0.21746		2009-04-08	0	0	0	0	0	0	68.96	0.5	0.5	-3	0	2	0		74	67.4447	-0.244738								75	69.2556	-2.28555
2017-06-08	$XOM Held monthly pivot $79.55. Sell the utility ETF $XLU to buy the losers of the Dow Dogs. $CVX $IBM $VZ $XOM. http://forbes.com/sites/investor/2Ã‚Â Ã¢â‚¬Â¦...pic.twitter.com/WyZBwd0F3l	$xom held monthly pivot $79.55. sell the utility etf $xlu to buy the losers of the dow dogs. $cvx $ibm $vz $xom.	$xom held monthly pivot $79.55. sell the utility etf $xlu to buy the losers of the dow dogs. $cvx $ibm $vz $xom.	0.2	negative	-0.2		2009-04-09	0	0	0	0	0	0	69.84	0.5	0.5	-3	0	2	0		75	67.4447	-0.474734								76	69.2556	-0.165555
2017-05-04	This Chart Shows Why OPEC Is Trapped http://ow.ly/trcA30bqpl7Ã‚Â $FANG $CLR $XOM pic.twitter.com/EQkpcHvG5F	this chart shows why opec is trapped $fang $clr $xom pic.twitter.com/eqkpchvg5f	this chart shows why opec is trapped $fang $clr $xom pic.twitter.com/eqkpchvg5f	0	negative	-0.2		2009-04-10	0	0	0	0	0	0	69.84	0.5	0.5	-3	0	2	0		76	67.4447	1.64526								77	69.2556	-0.0855528
2016-09-29	This is the OPEC dilemma. And it might be bigger and worse than anyone thinks: http://stocktwits.com/ScoutFinance/message/63616958?utm_medium=community-twitter&utm_source=t.co&utm_campaign=outboundteamÃ‚Â Ã¢â‚¬Â¦_x000D_ $UWTI $XOM $USO $CVX	this is the opec dilemma. and it might be bigger and worse than anyone thinks: _x000D_ $uwti $xom $uso $cvx	this is the opec dilemma. and it might be bigger and worse than anyone thinks: _x000D_ $uwti $xom $uso $cvx	0.55	negative	-0.2		2009-04-11	0	0	0	0	0	0	69.84	0.5	0.5	-3	0	2	0		77	67.4447	1.72526								78	69.2556	-0.925549
2016-05-16	Just a few comments on $AAPL and $XOM, responding to another post by @deadcoswalkinghttp://basehitinvesting.com/apple-vs-exxon-mobile/Ã‚Â Ã¢â‚¬Â¦	just a few comments on $aapl and $xom, responding to another post by @deadcoswalking	just a few comments on $aapl and $xom, responding to another post by @deadcoswalking	0.1	negative	-0.2		2009-04-12	1	0	0	1	0	0	69.84	0.5	0.5	-2	1	3	1		78	67.4447	0.885267								79	69.2556	-3.16555
2015-02-10	End of oil began Jan13_x000D_ $XOM oil falls behind #SP500_x000D_ Tech $AAPL surge_x000D_ Future #cleantech not oil_x000D_ http://www.bloomberg.com/news/articles/2015-02-10/apple-closes-at-record-market-value-of-more-than-700-billionÃ‚Â Ã¢â‚¬Â¦pic.twitter.com/BfOk1vxvcK	end of oil began jan13_x000D_ $xom oil falls behind #sp500_x000D_ tech $aapl surge_x000D_ future #cleantech not oil_x000D_	end of oil began jan13_x000D_ $xom oil falls behind #sp500_x000D_ tech $aapl surge_x000D_ future #cleantech not oil_x000D_	0.4125	negative	-0.2		2009-04-13	1	0	1	0	0	0	68.02	0.5	0.5	-2	0	2	1		79	67.4447	-1.35474								80	69.2556	-3.16555
2015-01-05	Energy stocks take over list of NYSE's biggest losers http://yhoo.it/1AgUHQBÃ‚Â $SD $BTE $XOM $CVX $BP	energy stocks take over list of nyse's biggest losers $sd $bte $xom $cvx $bp	energy stocks take over list of nyse's biggest losers $sd $bte $xom $cvx $bp	0.2	negative	-0.2		2009-04-14	0	0	0	0	0	0	67.7	0.5	0.5	-2	0	2	0		80	67.4447	-1.35474								81	69.2556	-3.16555
2015-01-05	As oil drops, a few energy stocks to add to your watch list: http://www.kiplinger.com/article/investing/T052-C008-S003-8-energy-stocks-to-add-to-your-shopping-list.htmlÃ‚Â Ã¢â‚¬Â¦ $XOM $OXY	as oil drops, a few energy stocks to add to your watch list: $xom $oxy	as oil drops, a few energy stocks to add to your watch list: $xom $oxy	0.1	negative	-0.2		2009-04-15	0	0	0	0	0	0	68.14	0.5	0.5	-2	0	2	0		81	67.4447	-1.35474								82	69.2556	1.27445
2015-01-03	#Solar Energy: How Low #Oil Prices Change the Game - Bloomberg for iPhone $FSLR $TSL $CSIQ $SCTY $VSLR $XOM http://bloom.bg/1xdHlmg	#solar energy: how low #oil prices change the game - bloomberg for iphone $fslr $tsl $csiq $scty $vslr $xom	#solar energy: how low #oil prices change the game - bloomberg for iphone $fslr $tsl $csiq $scty $vslr $xom	0.35	negative	-0.2		2009-04-16	1	0	1	0	0	0	67.41	0.5	0.5	-2	0	2	1		82	67.4447	3.08526								83	69.2556	0.124446
2015-01-02	5 Wide-Moat Stocks That Were Left Behind in 2014 http://ow.ly/GHuTxÃ‚Â $SWGAY $AMZN $AXP $XOM $SNY	5 wide-moat stocks that were left behind in 2014 $swgay $amzn $axp $xom $sny	5 wide-moat stocks that were left behind in 2014 $swgay $amzn $axp $xom $sny	0.35	negative	-0.2		2009-04-17	0	0	0	0	0	0	66.75	0.5	0.5	-2	0	2	0		83	67.4447	1.93526								84	69.2556	0.904453
2014-12-10	A Few Ways to Play Oil-Price Swoon http://on.barrons.com/1x36ellÃ‚Â via @barronsonline $XOM	a few ways to play oil-price swoon via @barronsonline $xom	a few ways to play oil-price swoon via @barronsonline $xom	0.1	negative	-0.2		2009-04-18	0	0	0	0	0	0	66.75	0.5	0.5	-2	0	2	0		84	67.4447	2.71527								85	69.2556	1.97445
2014-12-01	The biggest losers in the Thanksgiving oil crash http://welcometokindergarten.tumblr.com/post/104078331407/is-anyone-thankful-for-the-thanksgiving-oil-crashÃ‚Â Ã¢â‚¬Â¦ via @ReformedBroker $USO $XOM pic.twitter.com/fLCvJYaIc3	the biggest losers in the thanksgiving oil crash via @reformedbroker $uso $xom pic.twitter.com/flcvjyaic3	the biggest losers in the thanksgiving oil crash via @reformedbroker $uso $xom pic.twitter.com/flcvjyaic3	0.2	negative	-0.2		2009-04-19	0	0	0	0	0	0	66.75	0.5	0.5	-2	0	2	0		85	67.4447	3.78527								86	69.2556	0.724452
2013-12-18	Exxon Mobil: Why the biggest stock the rally left behind is ripe for a rebound http://onforb.es/IV1XJXÃ‚Â $XOM	exxon mobil: why the biggest stock the rally left behind is ripe for a rebound $xom	exxon mobil: why the biggest stock the rally left behind is ripe for a rebound $xom	0.35	negative	-0.2		2009-04-20	0	0	0	0	0	0	65.29	0.5	0.5	-2	0	2	0		86	67.4447	2.53527								87	69.2556	0.724452
2012-01-01	$XOM..+ 15.9%..$BA..+12.39%...$LMT..+15.72%..$SGEN..+11.8%..$IMGN..+25%..add dividends where applied & returns were higher..Now the losers	$xom..+ 15.9%..$ba..+12.39%...$lmt..+15.72%..$sgen..+11.8%..$imgn..+25%..add dividends where applied & returns were higher..now the losers	$xom..+ 15.9%..$ba..+12.39%...$lmt..+15.72%..$sgen..+11.8%..$imgn..+25%..add dividends where applied & returns were higher..now the losers	0.2	negative	-0.2		2009-04-21	0	0	0	0	0	0	66.23	0.5	0.5	-2	0	2	0		87	67.4447	2.53527								88	69.2556	0.724452
2011-01-06	Cramer's Lightning Round - In Vikram Pandit We Trust (1/5/11) http://seekingalpha.com/a/5964 $ATML $C $DUK $IVAN $HW $FLR $HES $SRE $XOM	cramer's lightning round - in vikram pandit we trust (1/5/11) $atml $c $duk $ivan $hw $flr $hes $sre $xom	cramer's lightning round - in vikram pandit we trust (1/5/11) $atml $c $duk $ivan $hw $flr $hes $sre $xom	0.4	negative	-0.2		2009-04-22	0	0	0	0	0	0	64.75	0.5	0.5	-2	0	2	0		88	67.4447	2.53527								89	69.2556	-0.625554
2010-01-03	Exxon Mobil $XOM Must Stay Above Critical Support Level | Afraid to Trade.com Blog http://bit.ly/6wGkjp #mkt $$	exxon mobil $xom must stay above critical support level | afraid to trade.com blog #mkt $$	exxon mobil $xom must stay above critical support level | afraid to trade.com blog #mkt $$	0.6	negative	-0.2		2009-04-23	0	0	0	0	0	0	65.71	0.5	0.5	-2	0	2	0		89	67.4447	1.18526								90	68.5748	-0.474846
2018-12-21	Bears dominate this week's #SectorSelector: https://www.marketscholars.com/category/sector-selector/Ã‚Â Ã¢â‚¬Â¦ When the 52 week high/low ratio gets this extreme, we're usually close to a short-term bottom in the stock market $OGE $CNP $VVC $STOR $SPY $SPX $AAPL $GOOGL $FB #FAANG #shutdown $JPM $XOM $BAC $WFC $NVDA $CVX $Cpic.twitter.com/4G4vIcFBff	bears dominate this week's #sectorselector: when the 52 week high/low ratio gets this extreme, we're usually close to a short-term bottom in the stock market $oge $cnp $vvc $stor $spy $spx $aapl $googl $fb #faang #shutdown $jpm $xom $bac $wfc $nvda $cvx $cpic.twitter.com/4g4vicfbff	bears dominate this week's #sectorselector: when the 52 week high/low ratio gets this extreme, we're usually close to a short-term bottom in the stock market $oge $cnp $vvc $stor $spy $spx $aapl $googl $fb #faang #shutdown $jpm $xom $bac $wfc $nvda $cvx $cpic.twitter.com/4g4vicfbff	0.625	negative	-0.1875		2009-04-24	0	0	0	0	0	0	66.57	0.5	0.5	-2	0	2	0		90	67.4447	0.655263								91	68.5748	0.655159
2016-10-28	Mid-way through earnings seen it's still pretty grim for big #oil. $XOM and $CVX shortly | http://bloom.bg/2eYrfHiÃ‚Â pic.twitter.com/1PKp97CKMD	mid-way through earnings seen it's still pretty grim for big #oil. $xom and $cvx shortly |	mid-way through earnings seen it's still pretty grim for big #oil. $xom and $cvx shortly |	0.6	negative	-0.1875		2009-04-25	0	0	0	0	0	0	66.57	0.5	0.5	-2	0	2	0		91	67.4447	1.78527								92	68.5748	1.67516
2015-08-01	Stocks rebound, despite weak earnings from big names: http://on.barrons.com/1VTdkDdÃ‚Â $PG $XOM $CVX $PFE $Fpic.twitter.com/rZpI6janO6	stocks rebound, despite weak earnings from big names: $pg $xom $cvx $pfe $fpic.twitter.com/rzpi6jano6	stocks rebound, despite weak earnings from big names: $pg $xom $cvx $pfe $fpic.twitter.com/rzpi6jano6	0.3625	negative	-0.1875		2009-04-26	1	0	1	0	0	0	66.57	0.5	0.5	-2	0	2	1		92	67.4447	2.80527								93	68.5748	1.86516
2015-02-18	Warren Buffett sold all his $XOM and $COP stock. But was ditching Big Oil a dumb move? http://cnnmon.ie/17rERpRÃ‚Â pic.twitter.com/TtqYngxXtI	warren buffett sold all his $xom and $cop stock. but was ditching big oil a dumb move?	warren buffett sold all his $xom and $cop stock. but was ditching big oil a dumb move?	0.3	negative	-0.1875		2009-04-27	0	0	0	0	0	0	66.13	0.5	0.5	-2	0	2	0		93	67.4447	2.99527								94	68.5748	1.86516
2015-02-15	Exxon, Chevron, Conoco, and Royal Dutch offer little upside if oil rallies. If it doesn't, beware. $XOM $CVX $COP $RD http://on.barrons.com/1FMqfxy	exxon, chevron, conoco, and royal dutch offer little upside if oil rallies. if it doesn't, beware. $xom $cvx $cop $rd	exxon, chevron, conoco, and royal dutch offer little upside if oil rallies. if it doesn't, beware. $xom $cvx $cop $rd	0.5	negative	-0.1875		2009-04-28	0	0	0	0	0	0	67.08	0.5	0.5	-2	0	2	0		94	67.4447	2.99527								95	68.5748	1.86516
2014-04-01	#Exxon sees little climate change risk to its #oil & gas assets: http://fxn.ws/1mHWbfHÃ‚Â $XOM via @MatthewRocco	#exxon sees little climate change risk to its #oil & gas assets: $xom via @matthewrocco	#exxon sees little climate change risk to its #oil & gas assets: $xom via @matthewrocco	0.5	negative	-0.1875		2009-04-29	0	0	0	0	0	0	68.44	0.5	0.5	-2	0	2	0		95	67.4447	2.99527								96	68.5748	1.47516
2018-09-12	Again, for #Lithium capex context, Exxon Mobil $XOM Investing $10B in one single petrochemical complex in China._x000D_ #China Woos U.S. Companies Againhttps://www.wsj.com/articles/china-woos-u-s-companies-again-dropping-trade-threats-1536672693Ã‚Â Ã¢â‚¬Â¦	again, for #lithium capex context, exxon mobil $xom investing $10b in one single petrochemical complex in china._x000D_ #china woos you.s. companies again	again, for #lithium capex context, exxon mobil $xom investing $10b in one single petrochemical complex in china._x000D_ #china woos you.s. companies again	0.307143	negative	-0.185714		2009-04-30	0	0	0	0	0	0	66.67	0.5	0.5	-2	0	2	0		96	67.4447	2.60527								97	68.5748	0.135155
2014-09-24	The Dow was up 150 points today and the only two down name were Energy components. Sentiment on the sector can't get much worse. $CVX $XOM	the dow was up 150 points today and the only two down name were energy components. sentiment on the sector can't get much worse. $cvx $xom	the dow was up 150 points today and the only two down name were energy components. sentiment on the sector can't get much worse. $cvx $xom	0.62963	negative	-0.185185		2009-05-01	0	0	0	0	0	0	68.01	0.5	0.5	-2	0	2	0		97	67.4447	1.26526								98	68.5748	0.385155
2013-10-11	Bears typically get 'killed' in October http://cnb.cx/1fqBP7fÃ‚Â $LTD $COP $XOM $GPS $YUM @reformedbroker @timseymour @guyadami @riskreversal	bears typically get 'killed' in october $ltd $cop $xom $gps $yum @reformedbroker @timseymour @guyadami @riskreversal	bears typically get 'killed' in october $ltd $cop $xom $gps $yum @reformedbroker @timseymour @guyadami @riskreversal	0.25	negative	-0.183333		2009-05-02	0	0	0	0	0	0	68.01	0.5	0.5	-2	0	2	0		98	67.4447	1.51526								99	68.5748	1.26515
2014-10-05	NEW POST: WhatÃ¢â‚¬â„¢s Wrong With Energy Stocks? http://allstarcharts.com/big-developments-energy-stocks-recently/Ã‚Â Ã¢â‚¬Â¦ $XLE $OIH $SPY $XOM $CVXpic.twitter.com/TG7j6zvw3A	new post: whats wrong with energy stocks? $xle $oih $spy $xom $cvxpic.twitter.com/tg7j6zvw3a	new post: whats wrong with energy stocks? $xle $oih $spy $xom $cvxpic.twitter.com/tg7j6zvw3a	0.677273	negative	-0.181818		2009-05-03	0	0	0	0	0	0	68.01	0.5	0.5	-2	0	2	0		99	67.4447	2.39526								100	68.5748	1.26515
2016-09-02	Investors Sit Tight: BHI Rig Report Signals Q4 Could Be a Bumpy Ride http://ow.ly/G2CK303QvNRÃ‚Â via @TheStreet $BHI $XOM $CVX	investors sit tight: bhi rig report signals q4 could be a bumpy ride via @thestreet $bhi $xom $cvx	investors sit tight: bhi rig report signals q4 could be a bumpy ride via @thestreet $bhi $xom $cvx	0.285714	negative	-0.178571		2009-05-04	0	0	0	0	0	0	68.2	0.5	0.5	-2	0	2	0		100	67.4447	2.39526								101	68.5748	1.26515
2016-09-28	Today, ExxonMobil spiked 4.4%._x000D_ It jumped from its 200-day to its 50-day moving average in just a few hours: http://stocktwits.com/BeckyHiu/message/63607400?utm_medium=community-twitter&utm_source=t.co&utm_campaign=outboundteamÃ‚Â Ã¢â‚¬Â¦_x000D_ $XOM	today, exxonmobil spiked 4.4%._x000D_ it jumped from its 200-day to its 50-day moving average in just a few hours: _x000D_ $xom	today, exxonmobil spiked 4.4%._x000D_ it jumped from its 200-day to its 50-day moving average in just a few hours: _x000D_ $xom	0.25	negative	-0.175		2009-05-05	0	0	0	0	0	0	67.65	0.5	0.5	-2	0	2	0		101	67.4447	2.39526								102	69.2556	0.584445
2017-02-01	REAL TALK. Rex #Tillerson was bad for business and will be bad for our country. http://bit.ly/2kRsPl3Ã‚Â #RejectRex $XOM https://twitter.com/AntoniaJuhasz/status/826503037703172096Ã‚Â Ã¢â‚¬Â¦ Under then CEO Rex #Tillerson, @ExxonMobil profits collapsed by more than 80%, from $39.5 billion when he became CEO to $7.84 billion today	real talk. rex #tillerson was bad for business and will be bad for our country. #rejectrex $xom under then ceo rex #tillerson, @exxonmobil profits collapsed by more than 80%, from $39.5 billion when he became ceo to $7.84 billion today	real talk. rex #tillerson was bad for business and will be bad for our country. #rejectrex $xom under then ceo rex #tillerson, @exxonmobil profits collapsed by more than 80%, from $39.5 billion when he became ceo to $7.84 billion today	0.533333	negative	-0.175		2009-05-06	0	0	0	0	0	0	68.58	0.5	0.5	-2	0	2	0		102	67.4447	2.39526								103	69.2556	-1.23555
2017-12-19	$GE is now down 44% so far this year. Easily worst on the Dow. Next closest is @ExxonMobil down 9%. https://twitter.com/cnnmoneybrk/status/943225291056537602Ã‚Â Ã¢â‚¬Â¦ $XOM Stocks back away from record highs despite House passing tax plan. Dow dips 38 points. GE drops to six-year low. http://cnnmon.ie/bkgnews	$ge is now down 44% so far this year. easily worst on the dow. next closest is @exxonmobil down 9%. $xom stocks back away from record highs despite house passing tax plan. dow dips 38 points. ge drops to six-year low.	$ge is now down 44% so far this year. easily worst on the dow. next closest is @exxonmobil down 9%. $xom stocks back away from record highs despite house passing tax plan. dow dips 38 points. ge drops to six-year low.	0.411111	negative	-0.173016		2009-05-07	0	0	0	0	0	0	68.93	0.5	0.5	-2	0	2	0		103	67.4447	0.575262								104	69.2556	-1.55555
2018-11-23	My Black Friday Buy: Oil Stocks $AMZN $TGT $WMT $BP $XOM $RDS.A $SLB $HAL https://realmoney.thestreet.com/investing/stocks/black-friday-dividend-grab-oil-stocks-14789769Ã‚Â Ã¢â‚¬Â¦ via @RealMoney	my black friday buy: oil stocks $amzn $tgt $wmt $bp $xom $rds.a $slb $hal via @realmoney	my black friday buy: oil stocks $amzn $tgt $wmt $bp $xom $rds.a $slb $hal via @realmoney	0.433333	negative	-0.166667		2009-05-08	0	0	0	0	0	0	70.8	0.5	0.5	-2	0	2	0		104	67.4447	0.255262								105	69.2556	-1.11555
2017-07-15	Andrew Bary makes bull argument for 8 energy stocks in Barrons this weekend - $XLE gives you almost half the cap weighted exposure $XOM $CVXpic.twitter.com/ITFUnMXQfg	andrew bary makes bull argument for 8 energy stocks in barrons this weekend - $xle gives you almost half the cap weighted exposure $xom $cvxpic.twitter.com/itfunmxqfg	andrew bary makes bull argument for 8 energy stocks in barrons this weekend - $xle gives you almost half the cap weighted exposure $xom $cvxpic.twitter.com/itfunmxqfg	0.166667	negative	-0.166667		2009-05-09	0	0	0	0	0	0	70.8	0.5	0.5	-2	0	2	0		105	67.4447	0.695264								106	69.2556	-1.84555
2015-11-06	Big Oil Is Not Big Tobacco: Why The Witch Hunt Against Exxon Is Absurd by @chrishelman via @forbes http://onforb.es/1GOVSf4Ã‚Â $XOM	big oil is not big tobacco: why the witch hunt against exxon is absurd by @chrishelman via @forbes $xom	big oil is not big tobacco: why the witch hunt against exxon is absurd by @chrishelman via @forbes $xom	0.4	negative	-0.166667		2009-05-10	0	0	0	0	0	0	70.8	0.5	0.5	-2	0	2	0		106	67.4447	-0.0347309								107	69.2556	-2.50555
2015-09-07	Oil Search, subject of $8.1bn bid from Woodside, has 29% of Exxon's PNG LNG. Will $XOM counter-bid? http://on.ft.com/1XEqg0HÃ‚Â #FT	oil search, subject of $8.1bn bid from woodside, has 29% of exxon's png lng. will $xom counter-bid? #ft	oil search, subject of $8.1bn bid from woodside, has 29% of exxon's png lng. will $xom counter-bid? #ft	0.333333	negative	-0.166667		2009-05-11	0	0	0	0	0	0	69.27	0.5	0.5	-2	0	2	0		107	67.4447	-0.694735								108	69.2556	-2.50555
2015-06-17	#lenr #ecat #oilprice Black Swan Ascending. Its all in the $XOM $GS $JPM plan. http://www.sifferkoll.se/sifferkoll/?p=690Ã‚Â Ã¢â‚¬Â¦	#lenr #ecat #oilprice black swan ascending. its all in the $xom $gs $jpm plan.	#lenr #ecat #oilprice black swan ascending. its all in the $xom $gs $jpm plan.	0.433333	negative	-0.166667		2009-05-12	1	0	0	1	0	0	70.82	0.5	0.5	-1	1	3	1		108	67.4447	-0.694735								109	69.2556	-2.50555
2014-02-01	How Chevron $CVX is gaining on Exxon Mobil $XOM by shrinking less: http://on.mktw.net/1iVB5sGÃ‚Â pic.twitter.com/ka67vMACOD	how chevron $cvx is gaining on exxon mobil $xom by shrinking less:	how chevron $cvx is gaining on exxon mobil $xom by shrinking less:	0.0666667	negative	-0.166667		2009-05-13	0	0	0	0	0	0	69.77	0.5	0.5	-1	0	2	0		109	67.4447	-0.694735								110	69.2556	-3.96555
2013-08-01	Why is Exxon Mobil making less money at the gas pump? http://on.mktw.net/15ywoMDÃ‚Â $XOM pic.twitter.com/m5gwshJ2Cr	why is exxon mobil making less money at the gas pump? $xom pic.twitter.com/m5gwshj2cr	why is exxon mobil making less money at the gas pump? $xom pic.twitter.com/m5gwshj2cr	0.0666667	negative	-0.166667		2009-05-14	0	0	0	0	0	0	69.76	0.5	0.5	-1	0	2	0		110	67.4447	-2.15473								111	69.2556	-3.02555
2013-03-22	Ã¢â‚¬Å“America will use less energy even as GDP doublesÃ¢â‚¬ï¿½ says $XOM #Energy Outlook to 2040 http://exxonmobil.co/WJqoNQ	america will use less energy even as gdp doubles says $xom #energy outlook to 2040	america will use less energy even as gdp doubles says $xom #energy outlook to 2040	0.0666667	negative	-0.166667		2009-05-15	0	0	0	0	0	0	69.11	0.5	0.5	-1	0	2	0		111	67.4447	-1.21473								112	69.2556	-4.50555
2011-10-27	ExxonMobil $XOM EPS in line, on revenues of $125b. - shares up slightly premarket http://bit.ly/oFmExO	exxonmobil $xom eps in line, on revenues of $125b. - shares up slightly premarket	exxonmobil $xom eps in line, on revenues of $125b. - shares up slightly premarket	0.166667	negative	-0.166667		2009-05-16	0	0	0	0	0	0	69.11	0.5	0.5	-1	0	2	0		112	67.4447	-2.69473								113	69.2556	-3.54555
2018-11-30	Look closely at the issues holding down the prices of $XOM, $SO and $HEP, and see if you think the pessimism is overdone.https://www.fool.com/investing/2018/11/28/3-incredibly-cheap-energy-stocks.aspxÃ‚Â Ã¢â‚¬Â¦	look closely at the issues holding down the prices of $xom, $so and $hep, and see if you think the pessimism is overdone.	look closely at the issues holding down the prices of $xom, $so and $hep, and see if you think the pessimism is overdone.	0.288889	negative	-0.155556		2009-05-17	0	0	0	0	0	0	69.11	0.5	0.5	-1	0	2	0		113	67.4447	-1.73474								114	69.2556	-2.68555
2018-06-15	MUST READ: Exxon Doubles Down on Oil -- via @CrowleyKev for @BW #OOTT $XOM #oil https://www.bloomberg.com/news/articles/2018-06-15/exxon-doubles-down-on-oilÃ‚Â Ã¢â‚¬Â¦pic.twitter.com/ZNMThoGhC3	must read: exxon doubles down on oil -- via @crowleykev for @bw #oott $xom #oil	must read: exxon doubles down on oil -- via @crowleykev for @bw #oott $xom #oil	0.288889	negative	-0.155556		2009-05-18	0	0	0	0	0	0	70.5	0.5	0.5	-1	0	2	0		114	67.4447	-0.874735								115	69.2556	-2.68555
2015-10-12	Exxon Mobil Corporation (XOM) - Volume Down -84% http://bit.ly/1LqLZEjÃ‚Â $XOM #investor #stocks #investing	exxon mobil corporation (xom) - volume down -84% $xom #investor #stocks #investing	exxon mobil corporation (xom) - volume down -84% $xom #investor #stocks #investing	0.288889	negative	-0.155556		2009-05-19	0	0	0	0	0	0	70.52	0.5	0.5	-1	0	2	0		115	67.4447	-0.874735								116	69.2556	-2.68555
2015-07-08	Think about this. $SPX is 3.5% off highs. Avg of the 10 largest $SPX components is down 10.3%. $AAPL $MSFT $XOM pic.twitter.com/l08BxSCMMw	think about this. $spx is 3.5% off highs. avg of the 10 largest $spx components is down 10.3%. $aapl $msft $xom pic.twitter.com/l08bxscmmw	think about this. $spx is 3.5% off highs. avg of the 10 largest $spx components is down 10.3%. $aapl $msft $xom pic.twitter.com/l08bxscmmw	0.288889	negative	-0.155556		2009-05-20	0	0	0	0	0	0	69.61	0.5	0.5	-1	0	2	0		116	67.4447	-0.874735								117	69.2556	-3.12555
2015-06-18	$GE and $CSCO are down a couple hundred billion in market cap since 2000, $WMT down about $50B, $INTC down $120B. $XOM is up about $71B.	$ge and $csco are down a couple hundred billion in market cap since 2000, $wmt down about $50b, $intc down $120b. $xom is up about $71b.	$ge and $csco are down a couple hundred billion in market cap since 2000, $wmt down about $50b, $intc down $120b. $xom is up about $71b.	0.288889	negative	-0.155556		2009-05-21	0	0	0	0	0	0	68.39	0.5	0.5	-1	0	2	0		117	67.4447	-1.31474								118	69.2556	-2.17555
2014-11-06	Microsoft busts down $400B barrier (Photo:AP) http://usat.ly/1uD7uKLÃ‚Â $msft $googl $aapl $xom pic.twitter.com/zWSph04SVQ	microsoft busts down $400b barrier (photo:ap) $msft $googl $aapl $xom pic.twitter.com/zwsph04svq	microsoft busts down $400b barrier (photo:ap) $msft $googl $aapl $xom pic.twitter.com/zwsph04svq	0.288889	negative	-0.155556		2009-05-22	0	0	0	0	0	0	68.83	0.5	0.5	-1	0	2	0		118	67.4447	-0.364733								119	69.2556	-0.815549
2014-08-01	$XOM & $CVX down as Wall Street worried about declining production and weaker balance sheets. http://on.mktw.net/1AHDuhKÃ‚Â pic.twitter.com/nUDSlXPItY	$xom & $cvx down as wall street worried about declining production and weaker balance sheets.	$xom & $cvx down as wall street worried about declining production and weaker balance sheets.	0.288889	negative	-0.155556		2009-05-23	0	0	0	0	0	0	68.83	0.5	0.5	-1	0	2	0		119	67.4447	0.995267								120	69.2556	-2.58555
2014-01-08	The silliness of price-weighting. Dow down while rest of market up. That's because high-priced Dow components $CVX $MCD $IBM $XOM all lower.	the silliness of price-weighting. dow down while rest of market up. that's because high-priced dow components $cvx $mcd $ibm $xom all lower.	the silliness of price-weighting. dow down while rest of market up. that's because high-priced dow components $cvx $mcd $ibm $xom all lower.	0.288889	negative	-0.155556		2009-05-24	0	0	0	0	0	0	68.83	0.5	0.5	-1	0	2	0		120	67.4447	-0.774737								121	69.2556	-1.24555
2013-08-22	Exxon $XOM is down nine days in a row. It's lost about $30 billion in market cap this month http://stks.co/qPln	exxon $xom is down nine days in a row. it's lost about $30 billion in market cap this month	exxon $xom is down nine days in a row. it's lost about $30 billion in market cap this month	0.288889	negative	-0.155556		2009-05-25	0	0	0	0	0	0	68.83	0.5	0.5	-1	0	2	0		121	67.4447	0.565267								122	69.2556	-1.24555
2009-01-01	Reading charts, looking for setups to play tomorrow. Riding into the new year with $SCO (ultrashort crude), short $XOM, long $ETFC.	reading charts, looking for setups to play tomorrow. riding into the new year with $sco (ultrashort crude), short $xom, long $etfc.	reading charts, looking for setups to play tomorrow. riding into the new year with $sco (ultrashort crude), short $xom, long $etfc.	0.538636	negative	-0.153409		2009-05-26	0	0	0	0	0	0	69.81	0.5	0.5	-1	0	2	0		122	67.4447	0.565267								123	69.2556	-1.24555
2015-06-05	The big energy names specifically $XOM & $CVX look terrible. Would not be surprised to see them break down further & hit new multi-year lows	the big energy names specifically $xom & $cvx look terrible. would not be surprised to see them break down further & hit new multi-year lows	the big energy names specifically $xom & $cvx look terrible. would not be surprised to see them break down further & hit new multi-year lows	0.540572	negative	-0.153199		2009-05-27	0	0	0	0	0	0	68.3	0.5	0.5	-1	0	2	0		123	67.4447	0.565267								124	69.2556	-1.05555
2011-11-18	Rough week for TechBanksEnergy. $MSFT $AAPL $CRM $BAC $JPM $GS $JEF $CVX $COP $XOM week losers. $BA $CAT $DE $PM $PEP week winners	rough week for techbanksenergy. $msft $aapl $crm $bac $jpm $gs $jef $cvx $cop $xom week losers. $ba $cat $de $pm $pep week winners	rough week for techbanksenergy. $msft $aapl $crm $bac $jpm $gs $jef $cvx $cop $xom week losers. $ba $cat $de $pm $pep week winners	0.3	negative	-0.15		2009-05-28	1	0	1	0	0	0	69.23	0.5	0.5	-1	0	2	1		124	67.4447	0.755262								125	69.2556	-1.60555
2018-07-27	Words I never expected to hear from an Exxon Mobil earnings call:_x000D_ "Disappointing"_x000D_ "A low point"_x000D_ "We are not happy about it"_x000D_ The world of Exxon Mobil is really changing. #OOTT $XOM	words i never expected to hear from an exxon mobil earnings call:_x000D_ "disappointing"_x000D_ "a low point"_x000D_ "we are not happy about it"_x000D_ the world of exxon mobil is really changing. #oott $xom	words i never expected to hear from an exxon mobil earnings call:_x000D_ "disappointing"_x000D_ "a low point"_x000D_ "we are not happy about it"_x000D_ the world of exxon mobil is really changing. #oott $xom	0.52	negative	-0.15		2009-05-29	0	0	0	0	0	0	69.35	0.5	0.5	-1	0	2	0		125	67.4447	0.205267								126	69.2556	-0.675549
2017-09-13	Average Dow stock now up 10% YTD. Here's a look at where the 30 Dow stocks stand: $AAPL $GS $MRK $PFE $MCD $DIS $JPM $NKE $XOM pic.twitter.com/NjJNaAktno	average dow stock now up 10% ytd. here's a look at where the 30 dow stocks stand: $aapl $gs $mrk $pfe $mcd $dis $jpm $nke $xom pic.twitter.com/njjnaaktno	average dow stock now up 10% ytd. here's a look at where the 30 dow stocks stand: $aapl $gs $mrk $pfe $mcd $dis $jpm $nke $xom pic.twitter.com/njjnaaktno	0.4	negative	-0.15		2009-05-30	0	0	0	0	0	0	69.35	0.5	0.5	-1	0	2	0		126	67.4447	1.13527								127	69.2556	-0.325551
2017-07-28	Interesting to see the largest oil company, Exxon Mobil, hitting 2017 lows day as Crude rallies 17% in the past month. $XOM pic.twitter.com/Gg7dXTWNuU	interesting to see the largest oil company, exxon mobil, hitting 2017 lows day as crude rallies 17% in the past month. $xom pic.twitter.com/gg7dxtwnuu	interesting to see the largest oil company, exxon mobil, hitting 2017 lows day as crude rallies 17% in the past month. $xom pic.twitter.com/gg7dxtwnuu	0.583333	negative	-0.15		2009-05-31	0	0	0	0	0	0	69.35	0.5	0.5	-1	0	2	0		127	67.4447	1.48527								128	69.2556	1.54445
2016-12-16	Why The Dow Jones Industrial Average Is Underrated http://allstarcharts.com/dow-jones-industrial-average-underapreciated/Ã‚Â Ã¢â‚¬Â¦ $DJIA $AAPL $MSFT $CAT $XOM	why the dow jones industrial average is underrated $djia $aapl $msft $cat $xom	why the dow jones industrial average is underrated $djia $aapl $msft $cat $xom	0.4	negative	-0.15		2009-06-01	2	0	1	1	0	1	71.76	0.5	1.5	-1	0	2	1		128	67.4447	3.35527								129	69.2556	1.54445
2015-07-31	UPDATED: $XOM, $CVX Bracing for Dark Times as #Oil Slump Lingers http://bloom.bg/1fOUOeqÃ‚Â @jcarrollchgo & @danmurtaughpic.twitter.com/tVuiemnpZF	updated: $xom, $cvx bracing for dark times as #oil slump lingers @jcarrollchgo & @danmurtaughpic.twitter.com/tvuiemnpzf	updated: $xom, $cvx bracing for dark times as #oil slump lingers @jcarrollchgo & @danmurtaughpic.twitter.com/tvuiemnpzf	0.4	negative	-0.15		2009-06-02	1	0	0	1	0	0	72.92	0.5	1.5	0	1	3	1		129	67.4447	3.35527								130	69.2556	1.54445
2015-03-14	Accumulator Saturday: Dark Pools buying $XOM into the lows. pic.twitter.com/5tvhfXE34E	accumulator saturday: dark pools buying $xom into the lows. pic.twitter.com/5tvhfxe34e	accumulator saturday: dark pools buying $xom into the lows. pic.twitter.com/5tvhfxe34e	0.4	negative	-0.15		2009-06-03	0	0	0	0	0	0	72.08	0.5	1.5	0	0	2	0		130	67.4447	3.35527								131	69.2556	0.0144462
2014-12-30	$XOM vs Price of Oil. Something not right here cc: @JeffCNYCpic.twitter.com/KInTHMAgkH	$xom vs price of oil. something not right here cc: @jeffcnycpic.twitter.com/kinthmagkh	$xom vs price of oil. something not right here cc: @jeffcnycpic.twitter.com/kinthmagkh	0.535714	negative	-0.142857		2009-06-04	1	1	0	0	0	0	72.98	0.5	1.5	-1	-1	1	1		131	67.4447	1.82526								132	69.9363	0.883742
2013-10-02	The combined market cap of the entire S&P Small Cap index is less than $AAPL and $XOM combined http://avondaleam.com/small-cap-historical-valuation-ratios/Ã‚Â Ã¢â‚¬Â¦ via @Skrisiloff	the combined market cap of the entire s&p small cap index is less than $aapl and $xom combined via @skrisiloff	the combined market cap of the entire s&p small cap index is less than $aapl and $xom combined via @skrisiloff	0.363889	negative	-0.138889		2009-06-05	0	0	0	0	0	0	72.97	0.5	1.5	-1	0	2	0		132	67.4447	3.37527								133	69.9363	-0.166261
2018-12-12	Just a reminder for all those questioning how active CMTH has been and what they are progressing towards._x000D_ #urology #stemcells #erectiledysfunction #health_x000D_ $AAPL $GOOG $INTC $AMZN $MSFT $XOM $DIS $HSY $NVDA $UNP $BAC $AKS $VZ $CTL $FCX $TSLA $JPM $WFT $CELZ @CaverStem @CelzFanshttps://twitter.com/JBizzle703/status/1067579952999161857Ã‚Â Ã¢â‚¬Â¦ $CELZ DD List Since May18_x000D_ #urolo…	just a reminder for all those questioning how active cmth has been and what they are progressing towards._x000D_ #urology #stemcells #erectiledysfunction #health_x000D_ $aapl $goog $intc $amzn $msft $xom $dis $hsy $nvda $unp $bac $aks $vz $ctl $fcx $tsla $jpm $wft $celz @caverstem @celzfans $celz dd list since may18_x000D_ #urology #stemcells #erectiledysfunction #health_x000D_ $aapl $goog $intc …	just a reminder for all those questioning how active cmth has been and what they are progressing towards._x000D_ #urology #stemcells #erectiledysfunction #health_x000D_ $aapl $goog $intc $amzn $msft $xom $dis $hsy $nvda $unp $bac $aks $vz $ctl $fcx $tsla $jpm $wft $celz @caverstem @celzfans $celz dd list since may18_x000D_ #urology #stemcells #erectiledysfunction #health_x000D_ $aapl $goog $intc …	0.6	negative	-0.133333		2009-06-06	0	0	0	0	0	0	72.97	0.5	1.5	-1	0	2	0		133	67.4447	2.32526								134	69.9363	-0.176256
2018-09-24	ORDER FLOW SENTIMENT IN ACTIVE NAMES: $GE $AAPL $AMD $MU $BAC $NFLX $FB $SNAP $JD $TSLA $MSFT $BABA $AMZN $CMCSA $T $WFC $JPM $TWTR $NVDA $XOM $C $SBUX $RIGpic.twitter.com/L0uVWFZmN9	order flow sentiment in active names: $ge $aapl $amd $mu $bac $nflx $fb $snap $jd $tsla $msft $baba $amzn $cmcsa $t $wfc $jpm $twtr $nvda $xom $c $sbux $rigpic.twitter.com/l0uvwfzmn9	order flow sentiment in active names: $ge $aapl $amd $mu $bac $nflx $fb $snap $jd $tsla $msft $baba $amzn $cmcsa $t $wfc $jpm $twtr $nvda $xom $c $sbux $rigpic.twitter.com/l0uvwfzmn9	0.6	negative	-0.133333		2009-06-07	0	0	0	0	0	0	72.97	0.5	1.5	-1	0	2	0		134	67.4447	2.31527								135	69.9363	-0.826257
2017-12-27	TODAY'S ACTIVE FLOW: $AAPL $GE $FB $FCX $TSLA $BAC $NVDA $AMD $BABA $NFLX $PX $NKE $MU $GILD $MSFT $SQ $TEVA $AMZN $DE $TWTR $AMTD $WATT $WBA $STZ $XOM $VRX $CAT $CMCSApic.twitter.com/NKaL8lEON0	today's active flow: $aapl $ge $fb $fcx $tsla $bac $nvda $amd $baba $nflx $px $nke $mu $gild $msft $sq $teva $amzn $de $twtr $amtd $watt $wba $stz $xom $vrx $cat $cmcsapic.twitter.com/nkal8leon0	today's active flow: $aapl $ge $fb $fcx $tsla $bac $nvda $amd $baba $nflx $px $nke $mu $gild $msft $sq $teva $amzn $de $twtr $amtd $watt $wba $stz $xom $vrx $cat $cmcsapic.twitter.com/nkal8leon0	0.6	negative	-0.133333		2009-06-08	0	0	0	0	0	0	73.17	0.5	1.5	-1	0	2	0		135	67.4447	1.66527								136	69.9363	-0.826257
2017-09-14	TODAY'S ACTIVE FLOW: $AAPL $BAC $TSLA $BABA $EFX $ORCL $FB $NVDA $INTC $AMD $MU $QCOM $C $NFLX $CSX $PFE $XOM $JD $FCX $CAT $UPS $TWTR $VZpic.twitter.com/ocQW2MDAcN	today's active flow: $aapl $bac $tsla $baba $efx $orcl $fb $nvda $intc $amd $mu $qcom $c $nflx $csx $pfe $xom $jd $fcx $cat $ups $twtr $vzpic.twitter.com/ocqw2mdacn	today's active flow: $aapl $bac $tsla $baba $efx $orcl $fb $nvda $intc $amd $mu $qcom $c $nflx $csx $pfe $xom $jd $fcx $cat $ups $twtr $vzpic.twitter.com/ocqw2mdacn	0.6	negative	-0.133333		2009-06-09	0	0	0	0	0	0	73.12	0.5	1.5	-1	0	2	0		136	67.4447	1.66527								137	69.9363	-0.826257
2017-06-02	FRIDAY'S ACTIVE FLOW: $AAPL $FB $MSFT $TSLA $AMZN $BAC $LULU $CMCSA $MU $NVDA $PX $AVGO $BABA $DAL $AMD $SNAP $XOM $VRX $NKE $P $JPM $BBRYpic.twitter.com/lBtWVFylDC	friday's active flow: $aapl $fb $msft $tsla $amzn $bac $lulu $cmcsa $mu $nvda $px $avgo $baba $dal $amd $snap $xom $vrx $nke $p $jpm $bbrypic.twitter.com/lbtwvfyldc	friday's active flow: $aapl $fb $msft $tsla $amzn $bac $lulu $cmcsa $mu $nvda $px $avgo $baba $dal $amd $snap $xom $vrx $nke $p $jpm $bbrypic.twitter.com/lbtwvfyldc	0.6	negative	-0.133333		2009-06-10	1	0	1	0	0	0	73.84	0.5	1.5	-1	0	2	1		137	67.4447	1.66527								138	69.9363	0.563742
2017-05-05	FRIDAY'S ACTIVE FLOW: $AAPL $TSLA $FB $BAC $ILG $AMD $BUD $AMZN $T $IBM $CRM $XOM $MSFT $NVDA $X $JD $NFLX $XOM $BABA $TWTR $MRK $SNAPpic.twitter.com/a0e8VO2eVT	friday's active flow: $aapl $tsla $fb $bac $ilg $amd $bud $amzn $t $ibm $crm $xom $msft $nvda $x $jd $nflx $xom $baba $twtr $mrk $snappic.twitter.com/a0e8vo2evt	friday's active flow: $aapl $tsla $fb $bac $ilg $amd $bud $amzn $t $ibm $crm $xom $msft $nvda $x $jd $nflx $xom $baba $twtr $mrk $snappic.twitter.com/a0e8vo2evt	0.6	negative	-0.133333		2009-06-11	0	0	0	0	0	0	74.05	0.5	1.5	-1	0	2	0		138	67.4447	3.05527								139	69.9363	0.583739
2017-03-31	TODAY'S ACTIVE FLOW: $AMD $AAPL $BAC $AMZN $FB $LULU $MU $CMCSA $BABA $TSLA $BBRY $INTC $X $XOM $JPM $NVDA $S $XOM $NFLX $MSFT $RCII $SNAPpic.twitter.com/u1BB6Iyogb	today's active flow: $amd $aapl $bac $amzn $fb $lulu $mu $cmcsa $baba $tsla $bbry $intc $x $xom $jpm $nvda $s $xom $nflx $msft $rcii $snappic.twitter.com/u1bb6iyogb	today's active flow: $amd $aapl $bac $amzn $fb $lulu $mu $cmcsa $baba $tsla $bbry $intc $x $xom $jpm $nvda $s $xom $nflx $msft $rcii $snappic.twitter.com/u1bb6iyogb	0.6	negative	-0.133333		2009-06-12	1	0	1	0	0	0	73.78	0.5	1.5	-1	0	2	1		139	67.4447	3.07526								140	69.9363	-0.326257
2016-10-24	$AAPL ahead of #earnings, $T bid for $TWX, $FB otm calls active, $GPRO puts, $GM @AngieMiles w @louiswinthrop $XOM http://bit.ly/2enQw0zÃ‚Â pic.twitter.com/gwdITlgI0I	$aapl ahead of #earnings, $t bid for $twx, $fb otm calls active, $gpro puts, $gm @angiemiles w @louiswinthrop $xom	$aapl ahead of #earnings, $t bid for $twx, $fb otm calls active, $gpro puts, $gm @angiemiles w @louiswinthrop $xom	0.6	negative	-0.133333		2009-06-13	0	0	0	0	0	0	73.78	0.5	1.5	-1	0	2	0		140	67.4447	2.16527								141	69.9363	-1.54626
2018-01-30	Still tough to say what is Ã¢â‚¬ËœnewÃ¢â‚¬â„¢/really related to tax reform. $XOM said last year 750k boe/d could come from Permian/Bakken by 2025. Now saying Permian could deliver 600k. http://news.exxonmobil.com/press-release/exxonmobil-triple-permian-production-2025-expand-transportation-infrastructureÃ‚Â Ã¢â‚¬Â¦	still tough to say what is new/really related to tax reform. $xom said last year 750k boe/d could come from permian/bakken by 2025. now saying permian could deliver 600k.	still tough to say what is new/really related to tax reform. $xom said last year 750k boe/d could come from permian/bakken by 2025. now saying permian could deliver 600k.	0.433333	negative	-0.12963		2009-06-14	0	0	0	0	0	0	73.78	0.5	1.5	-1	0	2	0		141	67.4447	0.945264								142	69.9363	-1.10626
2015-03-16	Despite oil being down 3.5%, oil stocks holding up well. $XOM $CVX green. $XLE only down 0.5%.	despite oil being down 3.5%, oil stocks holding up well. $xom $cvx green. $xle only down 0.5%.	despite oil being down 3.5%, oil stocks holding up well. $xom $cvx green. $xle only down 0.5%.	0.469444	negative	-0.127778		2009-06-15	2	0	1	1	0	1	72.81	0.5	2.5	-1	0	2	1		142	67.4447	1.38527								143	69.9363	-1.10626
2018-09-04	EXXON MOBIL SAYS EVACUATED OFFSHORE PERSONNEL, PERFORMING CONTROLLED SHUT-DOWN OF MOBILE BAY FACILITIES DUE TO TROPICAL STORM #Gordon #OOTT via @Lee_Saks $XOM UPDATE https://traderscommunity.com/index.php/oil-energy/1036-eia-crude-oil-and-gasoline-inventories-preview-18Ã‚Â Ã¢â‚¬Â¦pic.twitter.com/459qrjKOja	exxon mobil says evacuated offshore personnel, performing controlled shut-down of mobile bay facilities due to tropical storm #gordon #oott via @lee_saks $xom update	exxon mobil says evacuated offshore personnel, performing controlled shut-down of mobile bay facilities due to tropical storm #gordon #oott via @lee_saks $xom update	0.375	negative	-0.125		2009-06-16	0	0	0	0	0	0	71.63	0.5	2.5	-1	0	2	0		143	67.4447	1.38527								144	69.9363	-1.10626
2017-12-22	Climate-change disclosures could be a slippery slope for @Exxon and other companies http://on.barrons.com/2yHnsHEÃ‚Â $XOM #ESG	climate-change disclosures could be a slippery slope for @exxon and other companies $xom #esg	climate-change disclosures could be a slippery slope for @exxon and other companies $xom #esg	0.375	negative	-0.125		2009-06-17	0	0	0	0	0	0	71.42	0.5	2.5	-1	0	2	0		144	67.4447	1.38527								145	69.9363	-1.10626
2017-12-04	Egypt ramps up efforts to attract foreign investment in its oil sector to boost its struggling economy, Exxon Mobil is showing interest, a @Reuters exclusive. @ronbousso1 and @ErnestScheyder report: http://reut.rs/2As3GlTÃ‚Â $XOM pic.twitter.com/06mvCn1WMK	egypt ramps up efforts to attract foreign investment in its oil sector to boost its struggling economy, exxon mobil is showing interest, a @reuters exclusive. @ronbousso1 and @ernestscheyder report: $xom pic.twitter.com/06mvcn1wmk	egypt ramps up efforts to attract foreign investment in its oil sector to boost its struggling economy, exxon mobil is showing interest, a @reuters exclusive. @ronbousso1 and @ernestscheyder report: $xom pic.twitter.com/06mvcn1wmk	0.125	negative	-0.125		2009-06-18	0	0	0	0	0	0	71.44	0.5	2.5	-1	0	2	0		145	67.4447	1.38527								146	69.9363	-0.12626
2017-11-21	$RCON Big News Out yesterday announced that it has executed a securities purchase agreement (with Mr. Bi Yongquan , pursuant to which Mr. Bi has agreed to purchase 3 million restricted ordinary shares of the Company for an aggregate of $4.8 million $XOM $HAL $EOG $SNP $CVX $TOTpic.twitter.com/w3PVJ9FK4v	$rcon big news out yesterday announced that it has executed a securities purchase agreement (with mr. bi yongquan , pursuant to which mr. bi has agreed to purchase 3 million restricted ordinary shares of the company for an aggregate of $4.8 million $xom $hal $eog $snp $cvx $totpic.twitter.com/w3pvj9fk4v	$rcon big news out yesterday announced that it has executed a securities purchase agreement (with mr. bi yongquan , pursuant to which mr. bi has agreed to purchase 3 million restricted ordinary shares of the company for an aggregate of $4.8 million $xom $hal $eog $snp $cvx $totpic.twitter.com/w3pvj9fk4v	0.3	negative	-0.125		2009-06-19	0	0	0	0	0	0	71.05	0.5	2.5	-1	0	2	0		146	67.4447	2.36526								147	69.9363	-1.63625
2017-10-30	Add in #PetroBras and #Gazprom, $XOM and you have what were thought to be those that would rule the world 10yrs ago. WRONG. https://twitter.com/cburniske/status/924985378326577153Ã‚Â Ã¢â‚¬Â¦ In 10 years, PetroChina (the worldÃ¢â‚¬â„¢s first trillion dollar company) has lost $800B in value. And #cryptoassets are ephemeral? https://twitter.com/timseymour/status/924983236283060225Ã‚Â Ã¢â‚¬Â¦	add in #petrobras and #gazprom, $xom and you have what were thought to be those that would rule the world 10yrs ago. wrong. in 10 years, petrochina (the worlds first trillion dollar company) has lost $800b in value. and #cryptoassets are ephemeral?	add in #petrobras and #gazprom, $xom and you have what were thought to be those that would rule the world 10yrs ago. wrong. in 10 years, petrochina (the worlds first trillion dollar company) has lost $800b in value. and #cryptoassets are ephemeral?	0.616667	negative	-0.125		2009-06-20	0	0	0	0	0	0	71.05	0.5	2.5	-1	0	2	0		147	67.4447	0.855268								148	69.9363	-0.706255
2015-10-19	Setups for Monday http://stks.co/f3HvGÃ‚Â other stocks to watch $VRX $MSFT $MS $VALE $XOM $PFE $ANF $GRMN $NEP $CRIS $PLUG $DATA $GE $MCD	setups for monday other stocks to watch $vrx $msft $ms $vale $xom $pfe $anf $grmn $nep $cris $plug $data $ge $mcd	setups for monday other stocks to watch $vrx $msft $ms $vale $xom $pfe $anf $grmn $nep $cris $plug $data $ge $mcd	0.375	negative	-0.125		2009-06-21	0	0	0	0	0	0	71.05	0.5	2.5	-1	0	2	0		148	67.4447	1.78527								149	69.9363	-0.58626
2015-10-14	Also oil inventories tomorrow at 11am so will watch $USO $XOM and other oils (hint hint $CJES)	also oil inventories tomorrow at 11am so will watch $uso $xom and other oils (hint hint $cjes)	also oil inventories tomorrow at 11am so will watch $uso $xom and other oils (hint hint $cjes)	0.375	negative	-0.125		2009-06-22	0	0	0	0	0	0	68.84	0.5	2.5	-1	0	2	0		149	67.4447	1.90526								150	69.9363	-0.58626
2015-06-23	Time to run environmentalist director nominees @ $CVX $XOM and other climate deniers? #corpgov #ESG http://www.institutionalinvestor.com/article/3464462/investors-endowments-and-foundations/is-shareholder-pressure-the-right-way-to-fight-climate-change.html#.VYoagWDy09UÃ‚Â Ã¢â‚¬Â¦ #ClimateChange	time to run environmentalist director nominees @ $cvx $xom and other climate deniers? #corpgov #esg #.vyoagwdy09u #climatechange	time to run environmentalist director nominees @ $cvx $xom and other climate deniers? #corpgov #esg #.vyoagwdy09u #climatechange	0.375	negative	-0.125		2009-06-23	0	0	0	0	0	0	68.95	0.5	2.5	-1	0	2	0		150	67.4447	1.90526								151	69.9363	-0.58626
2014-02-09	Largest 3 Companies: Market Capitalization_x000D_ Apple $AAPL $463*_x000D_ Google $GOOG $393_x000D_ Exxon $XOM $392_x000D_ *bot $40B stock back, past 12 months @CNBC	largest 3 companies: market capitalization_x000D_ apple $aapl $463*_x000D_ google $goog $393_x000D_ exxon $xom $392_x000D_ *bot $40b stock back, past 12 months @cnbc	largest 3 companies: market capitalization_x000D_ apple $aapl $463*_x000D_ google $goog $393_x000D_ exxon $xom $392_x000D_ *bot $40b stock back, past 12 months @cnbc	0.125	negative	-0.125		2009-06-24	0	0	0	0	0	0	68.45	0.5	2.5	-1	0	2	0		151	67.4447	1.90526								152	69.9363	1.82374
2014-01-01	Big Dividends, Small PEs: Tech Stocks Evaluated http://stks.co/d03GrÃ‚Â $BA $AAPL $CSCO $QCOM $ORCL $TXN $GLW $GRMN $INTC $MCHP $XOM $XLK	big dividends, small pes: tech stocks evaluated $ba $aapl $csco $qcom $orcl $txn $glw $grmn $intc $mchp $xom $xlk	big dividends, small pes: tech stocks evaluated $ba $aapl $csco $qcom $orcl $txn $glw $grmn $intc $mchp $xom $xlk	0.25	negative	-0.125		2009-06-25	1	0	1	0	0	0	69.88	0.5	2.5	-1	0	2	1		152	68.8367	2.92329								153	70.617	2.30303
2013-04-19	"@lamonicabuzz: Ticker tape parade. Earnings deluge next week: $CAT $NFLX $T $F $BA $S $PG $QCOM $XOM $UPS $MMM $SBUX $AMZN... $AAPL."	"@lamonicabuzz: ticker tape parade. earnings deluge next week: $cat $nflx $t $f $ba $s $pg $qcom $xom $ups $mmm $sbux $amzn... $aapl."	"@lamonicabuzz: ticker tape parade. earnings deluge next week: $cat $nflx $t $f $ba $s $pg $qcom $xom $ups $mmm $sbux $amzn... $aapl."	0.116667	negative	-0.125		2009-06-26	1	0	1	0	0	0	69.05	0.5	2.5	-1	0	2	1		153	68.8367	4.08329								154	70.617	1.46304
2009-10-06	http://chart.ly/mhdhfw $XOM - Clearly my last call on $XOM was wrong. Here's a different, purely technical, read on the stock.	$xom - clearly my last call on $xom was wrong. here's a different, purely technical, read on the stock.	$xom - clearly my last call on $xom was wrong. here's a different, purely technical, read on the stock.	0.416667	negative	-0.125		2009-06-27	0	0	0	0	0	0	69.05	0.5	2.5	-1	0	2	0		154	68.8367	3.24329								155	69.9363	3.04375
2009-01-02	Covered my $XOM short for a small loss.	covered my $xom short for a small loss.	covered my $xom short for a small loss.	0.35	negative	-0.125		2009-06-28	0	0	0	0	0	0	69.05	0.5	2.5	-1	0	2	0		155	68.8367	4.14329								156	69.9363	3.03374
2018-03-17	After five straight weeks, net futures positioning in crude oil has finally dropped: https://stocktwits.com/johnkicklighter/message/116600920Ã‚Â Ã¢â‚¬Â¦_x000D_ $XLE $CL_F $XOM	after five straight weeks, net futures positioning in crude oil has finally dropped: _x000D_ $xle $cl_f $xom	after five straight weeks, net futures positioning in crude oil has finally dropped: _x000D_ $xle $cl_f $xom	0.6	negative	-0.125		2009-06-29	1	1	0	0	0	0	70.58	0.5	2.5	-2	-1	1	1		156	68.8367	4.13329								157	69.9363	3.03374
2015-07-24	$XOM weekly...If the second zone does not hold, then I'm wrong the setup...still patiently waiting for new triggers pic.twitter.com/GIJWMrbtZD	$xom weekly...if the second zone does not hold, then i'm wrong the setup...still patiently waiting for new triggers pic.twitter.com/gijwmrbtzd	$xom weekly...if the second zone does not hold, then i'm wrong the setup...still patiently waiting for new triggers pic.twitter.com/gijwmrbtzd	0.451515	negative	-0.121212		2009-06-30	0	0	0	0	0	0	69.91	0.5	2.5	-2	0	2	0		157	68.8367	4.13329								158	69.9363	3.03374
2014-12-18	Stocks expected to be active @ CBOE: $NKE $FINL $XOM $RH $KMX	stocks expected to be active @ cboe: $nke $finl $xom $rh $kmx	stocks expected to be active @ cboe: $nke $finl $xom $rh $kmx	0.5	negative	-0.116667		2009-07-01	0	0	0	0	0	0	70.56	0.5	2.5	-2	0	2	0		158	68.8367	4.13329								159	69.9363	3.23374
2014-12-23	Options expected to be active @CBOE: $CVX $XOM $BP $USO $UNG $XLE $GLD $DAL $LUV	options expected to be active @cboe: $cvx $xom $bp $uso $ung $xle $gld $dal $luv	options expected to be active @cboe: $cvx $xom $bp $uso $ung $xle $gld $dal $luv	0.5	negative	-0.116667		2009-07-02	0	0	0	0	0	0	68.49	0.5	2.5	-2	0	2	0		159	68.8367	4.33329								160	69.9363	3.18375
2016-11-16	Today there was some serious money flowing into energy stocks $XOM was by far the leader $SLB $HAL $CVX $WMB $COP $MUR $HES $NBL $KMIpic.twitter.com/c4kceZsb1g	today there was some serious money flowing into energy stocks $xom was by far the leader $slb $hal $cvx $wmb $cop $mur $hes $nbl $kmipic.twitter.com/c4kcezsb1g	today there was some serious money flowing into energy stocks $xom was by far the leader $slb $hal $cvx $wmb $cop $mur $hes $nbl $kmipic.twitter.com/c4kcezsb1g	0.833333	negative	-0.116667		2009-07-03	0	0	0	0	0	0	68.49	0.5	2.5	-2	0	2	0		160	68.8367	4.28329								161	69.9363	3.90374
2013-02-07	Exxon Mobil really broke hard below its 50-day today. Not a good sign for the 2nd biggest stock in the world. $XOM	exxon mobil really broke hard below its 50-day today. not a good sign for the 2nd biggest stock in the world. $xom	exxon mobil really broke hard below its 50-day today. not a good sign for the 2nd biggest stock in the world. $xom	0.335417	negative	-0.110417		2009-07-04	0	0	0	0	0	0	68.49	0.5	2.5	-2	0	2	0		161	68.8367	5.00328								162	69.9363	4.11375
2009-03-31	Adding to previous updt on $XOM - contacted Investor Relations at $XOM & nothin but crickets. Google-no use. Guess it happened 2 long ago.	adding to previous updt on $xom - contacted investor relations at $xom & nothin but crickets. google-no use. guess it happened 2 long ago.	adding to previous updt on $xom - contacted investor relations at $xom & nothin but crickets. google-no use. guess it happened 2 long ago.	0.283333	negative	-0.108333		2009-07-05	0	0	0	0	0	0	68.49	0.5	2.5	-2	0	2	0		162	68.8367	5.21329								163	69.9363	3.84374
2018-12-26	Venezuela Will Not Have a Legitimate President Come January 10th #CrudeOil #Russia #Military $XOM @PanAmPost_eshttps://panampost.com/panam-staff/2018/12/24/editorial-venezuela-will-not-have-a-legitimate-president-come-january-10th/Ã‚Â Ã¢â‚¬Â¦	venezuela will not have a legitimate president come january 10th #crudeoil #russia #military $xom @panampost_es	venezuela will not have a legitimate president come january 10th #crudeoil #russia #military $xom @panampost_es	0.1	negative	-0.1		2009-07-06	0	0	0	0	0	0	68.1	0.5	2.5	-2	0	2	0		163	68.8367	4.94329								164	69.9363	3.84374
2017-12-04	Payouts surge across a wide swath of sectors and regions http://on.barrons.com/2kmoF5JÃ‚Â $XOM $AAPL $DIS $MKC $HRL	payouts surge across a wide swath of sectors and regions $xom $aapl $dis $mkc $hrl	payouts surge across a wide swath of sectors and regions $xom $aapl $dis $mkc $hrl	0.4	negative	-0.1		2009-07-07	0	0	0	0	0	0	66.56	0.5	2.5	-2	0	2	0		164	68.8367	4.94329								165	69.9363	3.84374
2017-10-27	Big Oil goes from walking dead to walking wounded: https://www.bloomberg.com/gadfly/articles/2017-10-27/exxon-chevron-conocophillips-earnings-walking-woundedÃ‚Â Ã¢â‚¬Â¦ via @gadfly $XOM $CVX $COP #OOTT	big oil goes from walking dead to walking wounded: via @gadfly $xom $cvx $cop #oott	big oil goes from walking dead to walking wounded: via @gadfly $xom $cvx $cop #oott	0.25	negative	-0.1		2009-07-08	0	0	0	0	0	0	66.26	0.5	2.5	-2	0	2	0		165	68.8367	4.94329								166	69.9363	2.87374
2017-07-28	Taking Pause: AmazonÃ¢â‚¬â„¢s Miss on Earnings Front and Center, But GDP Growth Improves https://tickertape.tdameritrade.com/marketupdate/2017/07/amazon-earnings-and-gdp-in-focus-101168Ã‚Â Ã¢â‚¬Â¦ via @TDAJJKinahan $AMZN $XOM $SBUX	taking pause: amazons miss on earnings front and center, but gdp growth improves via @tdajjkinahan $amzn $xom $sbux	taking pause: amazons miss on earnings front and center, but gdp growth improves via @tdajjkinahan $amzn $xom $sbux	0.1	negative	-0.1		2009-07-09	0	0	0	0	0	0	65.97	0.5	2.5	-2	0	2	0		166	70.2287	2.58131								167	69.9363	1.69374
2017-07-28	#BREAKING: Exxon Mobil $XOM Q2 Revenue, $62.88B vs. $61.92B expected	#breaking: exxon mobil $xom q2 revenue, $62.88b vs. $61.92b expected	#breaking: exxon mobil $xom q2 revenue, $62.88b vs. $61.92b expected	0.4	negative	-0.1		2009-07-10	1	0	1	0	0	0	65.12	0.5	2.5	-2	0	2	1		167	70.2287	1.40131								168	69.9363	1.48374
2017-07-10	#Oil prices keep pressuring energy sector, but revenue & earnings are still expected to grow this quarter. $XOM $CVX http://bit.ly/2aWT55XÃ‚Â pic.twitter.com/MDWfghHsKD	#oil prices keep pressuring energy sector, but revenue & earnings are still expected to grow this quarter. $xom $cvx	#oil prices keep pressuring energy sector, but revenue & earnings are still expected to grow this quarter. $xom $cvx	0.4	negative	-0.1		2009-07-11	0	0	0	0	0	0	65.12	0.5	2.5	-2	0	2	0		168	70.2287	1.19131								169	69.9363	1.50374
2017-06-07	$AMD heavy call vol, $DVMT pre-earnings straddle, $M struggles @AngieMiles w @TradingAd Tom White $XOM, $KO & $YUM http://bit.ly/2r2G9qjÃ‚Â pic.twitter.com/YaUYPC7dFn	$amd heavy call vol, $dvmt pre-earnings straddle, $m struggles @angiemiles w @tradingad tom white $xom, $ko & $yum	$amd heavy call vol, $dvmt pre-earnings straddle, $m struggles @angiemiles w @tradingad tom white $xom, $ko & $yum	0.25	negative	-0.1		2009-07-12	0	0	0	0	0	0	65.12	0.5	2.5	-2	0	2	0		169	70.2287	1.21131								170	69.9363	1.11375
2017-04-22	$XOM has just spent another $6.6 billion in the crown jewel Permian Basin. Wonder if they have their eye on $CEGX or $MMEX. Buy, buy, buy.	$xom has just spent another $6.6 billion in the crown jewel permian basin. wonder if they have their eye on $cegx or $mmex. buy, buy, buy.	$xom has just spent another $6.6 billion in the crown jewel permian basin. wonder if they have their eye on $cegx or $mmex. buy, buy, buy.	0.1	negative	-0.1		2009-07-13	0	0	0	0	0	0	65.7	0.5	2.5	-2	0	2	0		170	70.2287	0.821314								171	69.9363	1.11375
2017-04-13	Markets closed lower after US action in #Afghanistan _x000D_ $DJIA, $SPY closed at the lows_x000D_ $AAPL with late selloff_x000D_ $XOM, $BAC, $WFC, $UAL lowerhttps://twitter.com/stylistkavin/status/852618715203903488Ã‚Â Ã¢â‚¬Â¦ Dow falls 135 points, closes at session lows after US drops mega-bomb #resist #Trumprussia http://www.cnbc.com/2017/04/13/us-markets.html?__source=yahoo%7Cfinance%7Cheadli…	markets closed lower after us action in #afghanistan _x000D_ $djia, $spy closed at the lows_x000D_ $aapl with late selloff_x000D_ $xom, $bac, $wfc, $ual lower dow falls 135 points, closes at session lows after us drops mega-bomb #resist #trumprussia	markets closed lower after us action in #afghanistan _x000D_ $djia, $spy closed at the lows_x000D_ $aapl with late selloff_x000D_ $xom, $bac, $wfc, $ual lower dow falls 135 points, closes at session lows after us drops mega-bomb #resist #trumprussia	0.225	negative	-0.1		2009-07-14	0	0	0	0	0	0	66.22	0.5	2.5	-2	0	2	0		171	70.2287	0.821314								172	69.9363	1.11375
2016-09-21	SEC Opens Investigation Into ExxonÃ¢â‚¬â„¢s Accounting Practices http://trib.al/HN55pb1Ã‚Â #SEC #Exxon $XOM pic.twitter.com/8JJ49kLLhK	sec opens investigation into exxons accounting practices #sec #exxon $xom pic.twitter.com/8jj49kllhk	sec opens investigation into exxons accounting practices #sec #exxon $xom pic.twitter.com/8jj49kllhk	0.6	negative	-0.1		2009-07-15	0	0	0	0	0	0	68.44	0.5	2.5	-2	0	2	0		172	70.2287	0.821314								173	69.9363	-1.09626
2016-09-20	SEC probe on $XOM "homing in on how Exxon calculates the impact to its business from the worldÃ¢â‚¬â„¢s mounting response to climate change."	sec probe on $xom "homing in on how exxon calculates the impact to its business from the worlds mounting response to climate change."	sec probe on $xom "homing in on how exxon calculates the impact to its business from the worlds mounting response to climate change."	0.6	negative	-0.1		2009-07-16	0	0	0	0	0	0	68.46	0.5	2.5	-2	0	2	0		173	70.2287	-1.38869								174	69.9363	-0.986261
2016-09-20	BREAKING: SEC investigating ExxonMobil on climate change, accounting practices; SEC also exploring how $XOM valued assets in price crash -DJ	breaking: sec investigating exxonmobil on climate change, accounting practices; sec also exploring how $xom valued assets in price crash -dj	breaking: sec investigating exxonmobil on climate change, accounting practices; sec also exploring how $xom valued assets in price crash -dj	0.6	negative	-0.1		2009-07-17	0	0	0	0	0	0	68.52	0.5	2.5	-2	0	2	0		174	70.2287	-1.27869								175	69.9363	-1.48626
2016-03-23	EXCLUSIVE: @ExxonMobil must allow climate change vote on its annual shareholder proxy, SEC rules $XOM	exclusive: @exxonmobil must allow climate change vote on its annual shareholder proxy, sec rules $xom	exclusive: @exxonmobil must allow climate change vote on its annual shareholder proxy, sec rules $xom	0.6	negative	-0.1		2009-07-18	0	0	0	0	0	0	68.52	0.5	2.5	-2	0	2	0		175	70.2287	-1.77869								176	69.9363	-0.0562605
2015-10-30	#BREAKING: Exxon Mobil $XOM Q3 Revenue, $67.34B vs. $63.75B expected	#breaking: exxon mobil $xom q3 revenue, $67.34b vs. $63.75b expected	#breaking: exxon mobil $xom q3 revenue, $67.34b vs. $63.75b expected	0.4	negative	-0.1		2009-07-19	0	0	0	0	0	0	68.52	0.5	2.5	-2	0	2	0		176	70.2287	-0.348692								177	69.9363	-0.886255
2015-10-30	#BREAKING: Exxon Mobil $XOM Q3 Earnings Per Share (EPS), $1.01 vs. $0.89 expected	#breaking: exxon mobil $xom q3 earnings per share (eps), $1.01 vs. $0.89 expected	#breaking: exxon mobil $xom q3 earnings per share (eps), $1.01 vs. $0.89 expected	0.4	negative	-0.1		2009-07-20	0	0	0	0	0	0	68.94	0.5	2.5	-2	0	2	0		177	70.2287	-1.17869								178	69.9363	-0.886255
2014-12-29	$XOM will become a penny stock, like some marijuana pink sheet company	$xom will become a penny stock, like some marijuana pink sheet company	$xom will become a penny stock, like some marijuana pink sheet company	0.3	negative	-0.1		2009-07-21	0	0	0	0	0	0	70.47	0.5	2.5	-2	0	2	0		178	70.2287	-1.17869								179	69.9363	-0.886255
2014-03-05	Exxon plans to cut $5.5bn from capital spending, and lops 500,000 boe/d off its expected production in 2017: http://on.ft.com/1idgd0KÃ‚Â $XOM	exxon plans to cut $5.5bn from capital spending, and lops 500,000 boe/d off its expected production in 2017: $xom	exxon plans to cut $5.5bn from capital spending, and lops 500,000 boe/d off its expected production in 2017: $xom	0.4	negative	-0.1		2009-07-22	0	0	0	0	0	0	69.99	0.5	2.5	-2	0	2	0		179	70.2287	-1.17869								180	69.2556	1.32445
2013-12-04	Here's an index fund with zero fees. Buy theses six stocks; $WFC $XOM $JNJ $IBM $PG $T. Deviation from index will be minimal.	here's an index fund with zero fees. buy theses six stocks; $wfc $xom $jnj $ibm $pg $t. deviation from index will be minimal.	here's an index fund with zero fees. buy theses six stocks; $wfc $xom $jnj $ibm $pg $t. deviation from index will be minimal.	0.6	negative	-0.1		2009-07-23	0	0	0	0	0	0	71.61	0.5	2.5	-2	0	2	0		180	70.2287	0.351313								181	69.2556	0.654453
2013-08-28	Why are these big #oil companies in trouble? $CVX $XOM #TMFoolEnergyhttp://mot.ly/15hfgP8	why are these big #oil companies in trouble? $cvx $xom #tmfoolenergy	why are these big #oil companies in trouble? $cvx $xom #tmfoolenergy	0.15	negative	-0.1		2009-07-24	0	0	0	0	0	0	72.29	0.5	2.5	-2	0	2	0		181	70.2287	-0.318685								182	69.2556	1.30445
2011-11-09	$GE $AAPL $MSFT $XOM $C big open losers. $YHOO $EK green.	$ge $aapl $msft $xom $c big open losers. $yhoo $ek green.	$ge $aapl $msft $xom $c big open losers. $yhoo $ek green.	0.275	negative	-0.1		2009-07-25	0	0	0	0	0	0	72.29	0.5	2.5	-2	0	2	0		182	70.2287	0.331309								183	69.2556	-0.765553
2011-11-28	[post] Monday videos: Mark Holowesko, Seth Klarman and the "icy finger of death." http://stks.co/1HySÃ‚Â $JNJ $XOM	[post] monday videos: mark holowesko, seth klarman and the "icy finger of death." $jnj $xom	[post] monday videos: mark holowesko, seth klarman and the "icy finger of death." $jnj $xom	0.1	negative	-0.1		2009-07-26	0	0	0	0	0	0	72.29	0.5	2.5	-2	0	2	0		183	70.2287	-1.73869								184	69.2556	-0.765553
2009-12-14	Buy $XTO now for a steal on $XOM...will convert to roughly $68/share for $XOM...all stock deal.	buy $xto now for a steal on $xom...will convert to roughly $68/share for $xom...all stock deal.	buy $xto now for a steal on $xom...will convert to roughly $68/share for $xom...all stock deal.	0.4	negative	-0.1		2009-07-27	0	0	0	0	0	0	72.75	0.5	2.5	-2	0	2	0		184	70.2287	-1.73869								185	69.2556	-0.765553
2009-01-29	@upsidetrader the only thing holding up dow is $MCD $WMT and $XOM . $WMT dead. $MCD below resistance and $XOM below $77 toast.	@upsidetrader the only thing holding up dow is $mcd $wmt and $xom . $wmt dead. $mcd below resistance and $xom below $77 toast.	@upsidetrader the only thing holding up dow is $mcd $wmt and $xom . $wmt dead. $mcd below resistance and $xom below $77 toast.	0.7	negative	-0.1		2009-07-28	0	0	0	0	0	0	71.89	0.5	2.5	-2	0	2	0		185	70.2287	-1.73869								186	69.2556	-0.765553
2018-07-15	OIL SERVICES at all-time low % of S+P 500. EXPECT TONS of negative stories next month or so as 13G's filed. $OIH $SLB $HAL $SLCA $HP $HCLP $EMES $WFT $NBR $BHGE $XLE $XOP $USO $XOM $CHK $NBR $NOVpic.twitter.com/ft41hPd9JW	oil services at all-time low % of s+p 500. expect tons of negative stories next month or so as 13g's filed. $oih $slb $hal $slca $hp $hclp $emes $wft $nbr $bhge $xle $xop $uso $xom $chk $nbr $novpic.twitter.com/ft41hpd9jw	oil services at all-time low % of s+p 500. expect tons of negative stories next month or so as 13g's filed. $oih $slb $hal $slca $hp $hclp $emes $wft $nbr $bhge $xle $xop $uso $xom $chk $nbr $novpic.twitter.com/ft41hpd9jw	0.233333	neutral	-0.1		2009-07-29	0	0	0	0	0	0	71.43	0.5	2.5	-2	0	2	0		186	70.2287	-1.73869								187	69.2556	-1.15555
2015-07-19	Tell @ChrisChristie to not let $XOM get away with dirty deeds dirt cheap. #tellingitlikeitis #protectcleanwater http://bit.ly/NoNJExxonSettle	tell @chrischristie to not let $xom get away with dirty deeds dirt cheap. #tellingitlikeitis #protectcleanwater	tell @chrischristie to not let $xom get away with dirty deeds dirt cheap. #tellingitlikeitis #protectcleanwater	0.75	neutral	-0.1		2009-07-30	0	0	0	0	0	0	70.72	0.5	2.5	-2	0	2	0		187	70.2287	-2.12869								188	69.2556	-2.69555
2012-11-14	It's gotten ugly for most of the 30 stocks that make up the Dow: http://www.bespokeinvest.com/thinkbig/2012/11/14/23-of-30-dow-stocks-now-oversold-1.htmlÃ‚Â Ã¢â‚¬Â¦ $DIA $XOM $WMT $HD $INTC $HPQ $PG $MCD	it's gotten ugly for most of the 30 stocks that make up the dow: $dia $xom $wmt $hd $intc $hpq $pg $mcd	it's gotten ugly for most of the 30 stocks that make up the dow: $dia $xom $wmt $hd $intc $hpq $pg $mcd	0.75	neutral	-0.1		2009-07-31	0	0	0	0	0	0	70.39	0.5	2.5	-2	0	2	0		188	70.2287	-3.66869								189	69.2556	-2.99555
2016-10-28	Bad news for Exxon. Good for news the planet. #ExxonKnew $XOM https://twitter.com/nkus/status/792040148162736129Ã‚Â Ã¢â‚¬Â¦ Exxon just said much of its tar sands reserves are likely unprofitable. With 35% of its oil there, thatÃ¢â‚¬â„¢s bad news. https://insideclimatenews.org/news/29092016/exxon-mobil-change-change-investigation-oil-sands-tar-sands-alberta-canada-secÃ‚Â Ã¢â‚¬Â¦ pic.twitter.com/Cx…	bad news for exxon. good for news the planet. #exxonknew $xom exxon just said much of its tar sands reserves are likely unprofitable. with 35% of its oil there, that is bad news. pic.twitter.com/cxm3tp77bu	bad news for exxon. good for news the planet. #exxonknew $xom exxon just said much of its tar sands reserves are likely unprofitable. with 35% of its oil there, that is bad news. pic.twitter.com/cxm3tp77bu	0.626667	neutral	-0.1		2009-08-01	0	0	0	0	0	0	70.39	0.5	2.5	-2	0	2	0		189	70.2287	-3.96869								190	69.2556	-3.28555
2016-05-15	It's quite stunning to see how bad earnings are in the energy and materials sector: http://www.stocktwits.com/Callum_Thomas/message/54819598?utm_medium=community-twitter&utm_source=t.co&utm_campaign=outboundteamÃ‚Â Ã¢â‚¬Â¦_x000D_ $XOM $CVX $DD $DOW	it's quite stunning to see how bad earnings are in the energy and materials sector: _x000D_ $xom $cvx $dd $dow	it's quite stunning to see how bad earnings are in the energy and materials sector: _x000D_ $xom $cvx $dd $dow	0.833333	neutral	-0.1		2009-08-02	0	0	0	0	0	0	70.39	0.5	2.5	-2	0	2	0		190	70.2287	-4.25869								191	69.2556	-4.13555
2016-01-26	You know is bad when #Houston top #oil investment bank Tudor, Pickering, Holt & Co tells investors to sell $XOM pic.twitter.com/3dgrtyVqUc	you know is bad when #houston top #oil investment bank tudor, pickering, holt & co tells investors to sell $xom pic.twitter.com/3dgrtyvquc	you know is bad when #houston top #oil investment bank tudor, pickering, holt & co tells investors to sell $xom pic.twitter.com/3dgrtyvquc	0.583333	neutral	-0.1		2009-08-03	0	0	0	0	0	0	70.65	0.5	2.5	-2	0	2	0		191	70.2287	-5.10869								192	69.2556	-4.13555
2014-06-25	Big Oil is spending more to get crude out of the ground but is getting less return for its investment. $XOM $COP $CVXpic.twitter.com/1ZnOiXwyF5	big oil is spending more to get crude out of the ground but is getting less return for its investment. $xom $cop $cvxpic.twitter.com/1znoixwyf5	big oil is spending more to get crude out of the ground but is getting less return for its investment. $xom $cop $cvxpic.twitter.com/1znoixwyf5	0.416667	neutral	-0.0916667		2009-08-04	0	0	0	0	0	0	70.6	0.5	2.5	-2	0	2	0		192	70.2287	-5.10869								193	69.2556	-4.13555
2018-03-08	Exxon $XOM has 5 projects to add 50% of earnings from upstream: _x000D_ Deep-water projects in #Guyana_x000D_ Deep water projects in #Brazil,_x000D_ Unconventional tight oil in the U.S. #shale_x000D_ LNG in #PapuaNewGuinea _x000D_ #LNG in #Mozambique #OOTT #oil $SPX _x000D_ https://traderscommunity.com/index.php/stocks/earnings-reports/624-exxon-lays-out-aggressive-capex-and-earnings-targets-for-…	exxon $xom has 5 projects to add 50% of earnings from upstream: _x000D_ deep-water projects in #guyana_x000D_ deep water projects in #brazil,_x000D_ unconventional tight oil in the you.s. #shale_x000D_ lng in #papuanewguinea _x000D_ #lng in #mozambique #oott #oil $spx _x000D_	exxon $xom has 5 projects to add 50% of earnings from upstream: _x000D_ deep-water projects in #guyana_x000D_ deep water projects in #brazil,_x000D_ unconventional tight oil in the you.s. #shale_x000D_ lng in #papuanewguinea _x000D_ #lng in #mozambique #oott #oil $spx _x000D_	0.342857	neutral	-0.0892857		2009-08-05	0	0	0	0	0	0	70.03	0.5	2.5	-2	0	2	0		193	70.2287	-5.10869								194	69.2556	-3.55555
2015-12-23	Value $IVE vs. Growth $IVW the big debate for 2016. Today $NKE big growth gainer in 2015, down 1.5%, value losers $CVX $XOM $CAT all up.	value $i have vs. growth $ivw the big debate for 2016. today $nke big growth gainer in 2015, down 1.5%, value losers $cvx $xom $cat all up.	value $i have vs. growth $ivw the big debate for 2016. today $nke big growth gainer in 2015, down 1.5%, value losers $cvx $xom $cat all up.	0.172222	neutral	-0.0888889		2009-08-06	0	0	0	0	0	0	69.73	0.5	2.5	-2	0	2	0		194	70.2287	-4.52869								195	69.2556	-3.03555
2016-09-20	Just because the New York AG is worried about the Exxon balance sheet, doesn't mean you should be too. $XOM http://on.ft.com/2cLi4tZ	just because the new york ag is worried about the exxon balance sheet, doesn't mean you should be too. $xom	just because the new york ag is worried about the exxon balance sheet, doesn't mean you should be too. $xom	0.571023	neutral	-0.0880682		2009-08-07	0	0	0	0	0	0	69.47	0.5	2.5	-2	0	2	0		195	70.2287	-4.00869								196	69.2556	-0.815549
2010-02-01	Our subs had the long in $XOM, due to an abundance of call buying on the offer Friday. Shares up $1.30 in pre -www.trademonster.com/pt	our subs had the long in $xom, due to an abundance of call buying on the offer friday. shares up $1.30 in pre -www.trademonster.com/pt	our subs had the long in $xom, due to an abundance of call buying on the offer friday. shares up $1.30 in pre -www.trademonster.com/pt	0.3875	neutral	-0.0875		2009-08-08	0	0	0	0	0	0	69.47	0.5	2.5	-2	0	2	0		196	70.2287	-1.78869								197	69.2556	-0.795552
2018-02-11	Exxon Mobil now yields 4.06%, but that's at the current rate. They usually announce a dividend increase in April. $XOM has raised its div for the last 35 years in a row.	exxon mobil now yields 4.06%, but that's at the current rate. they usually announce a dividend increase in april. $xom has raised its div for the last 35 years in a row.	exxon mobil now yields 4.06%, but that's at the current rate. they usually announce a dividend increase in april. $xom has raised its div for the last 35 years in a row.	0.238889	neutral	-0.0833333		2009-08-09	0	0	0	0	0	0	69.47	0.5	2.5	-2	0	2	0		197	70.2287	-1.76869								198	69.2556	-0.735554
2016-04-26	Exxon's net debt has soared in the past four years, although its leverage still remains low. (HT @EricGPlatt) $XOM pic.twitter.com/j4V92KtP4R	exxon's net debt has soared in the past four years, although its leverage still remains low. (ht @ericgplatt) $xom pic.twitter.com/j4v92ktp4r	exxon's net debt has soared in the past four years, although its leverage still remains low. (ht @ericgplatt) $xom pic.twitter.com/j4v92ktp4r	0.183333	neutral	-0.0833333		2009-08-10	0	0	0	0	0	0	69.18	0.5	2.5	-2	0	2	0		198	70.2287	-1.70869								199	69.2556	-0.735554
2014-11-24	Microsoft ($MSFT) down 8 of 10 days and now $20 billion less than $XOM in market cap after briefly overtaking it in size earlier this month.	microsoft ($msft) down 8 of 10 days and now $20 billion less than $xom in market cap after briefly overtaking it in size earlier this month.	microsoft ($msft) down 8 of 10 days and now $20 billion less than $xom in market cap after briefly overtaking it in size earlier this month.	0.297222	neutral	-0.0805556		2009-08-11	0	0	0	0	0	0	68.13	0.5	2.5	-2	0	2	0		199	70.2287	-1.70869								200	69.2556	-0.735554
2014-08-05	Energy a major drag. $XLE -2.6%. A few noteable movers: $PXD -6.4% $COP -3% $XOM -2.2% $HAL -4.5%	energy a major drag. $xle -2.6%. a few noteable movers: $pxd -6.4% $cop -3% $xom -2.2% $hal -4.5%	energy a major drag. $xle -2.6%. a few noteable movers: $pxd -6.4% $cop -3% $xom -2.2% $hal -4.5%	0.223611	neutral	-0.0791667		2009-08-12	0	0	0	0	0	0	69.11	0.5	2.5	-2	0	2	0		200	70.2287	-1.70869								201	69.2556	-0.315549
2011-03-08	Exxon Mobil- $XOM April 90 calls active on flat volatility into analyst meeting and $105 oil	exxon mobil- $xom april 90 calls active on flat volatility into analyst meeting and $105 oil	exxon mobil- $xom april 90 calls active on flat volatility into analyst meeting and $105 oil	0.3625	neutral	-0.0791667		2009-08-13	0	0	0	0	0	0	68.75	0.5	2.5	-2	0	2	0		201	70.2287	-1.28869								202	69.2556	1.21445
2016-11-17	Money Flows: Buying on Weakness: Among stocks that were down Thr, these had the largest net INFLOWS of money: $AAPL $CVX $TLT $PG $XOM top5	money flows: buying on weakness: among stocks that were down thr, these had the largest net inflows of money: $aapl $cvx $tlt $pg $xom top5	money flows: buying on weakness: among stocks that were down thr, these had the largest net inflows of money: $aapl $cvx $tlt $pg $xom top5	0.144444	neutral	-0.0777778		2009-08-14	0	0	0	0	0	0	68.21	0.5	2.5	-2	0	2	0		202	70.2287	0.241312								203	69.2556	0.734447
2015-12-08	It's Groundhog Day in the #oil market. Prices are down. Again. Where to next? http://cnnmon.ie/1Og1BaOÃ‚Â $XOM $CVXpic.twitter.com/QOHfa07znH	it's groundhog day in the #oil market. prices are down. again. where to next? $xom $cvxpic.twitter.com/qohfa07znh	it's groundhog day in the #oil market. prices are down. again. where to next? $xom $cvxpic.twitter.com/qohfa07znh	0.144444	neutral	-0.0777778		2009-08-15	0	0	0	0	0	0	68.21	0.5	2.5	-2	0	2	0		203	70.2287	-0.238691								204	69.2556	2.35445
2015-01-06	BAC stays selective on oil stx favoring defensive names only: $XOM $CVX $HES $DVN. Takes down $EOG $CHK.	bac stays selective on oil stx favoring defensive names only: $xom $cvx $hes $dvn. takes down $eog $chk.	bac stays selective on oil stx favoring defensive names only: $xom $cvx $hes $dvn. takes down $eog $chk.	0.644444	neutral	-0.0777778		2009-08-16	0	0	0	0	0	0	68.21	0.5	2.5	-2	0	2	0		204	70.2287	1.38131								205	69.2556	3.03445
2013-08-06	Exxon Mobil $XOM is in its longest losing streak of the past year. The streak has lasted 9 days so far http://projects.marketwatch.com/stocktoids/#XOM	exxon mobil $xom is in its longest losing streak of the past year. the streak has lasted 9 days so far #xom	exxon mobil $xom is in its longest losing streak of the past year. the streak has lasted 9 days so far #xom	0.625	neutral	-0.075		2009-08-17	0	0	0	0	0	0	66.55	0.5	2.5	-2	0	2	0		205	70.2287	2.06131								206	69.2556	3.03445
2014-01-09	#Citi removes Ã¢â‚¬ËœbuyÃ¢â‚¬â„¢ rating on #ExxonMobil, sees limited upside given $XOMÃ¢â‚¬â„¢s 3-month rally of 18%: http://fxn.ws/19fS7yiÃ‚Â via @MattMEgan5	#citi removes buy rating on #exxonmobil, sees limited upside given $xoms 3-month rally of 18%: via @mattmegan5	#citi removes buy rating on #exxonmobil, sees limited upside given $xoms 3-month rally of 18%: via @mattmegan5	0.142857	neutral	-0.0714286		2009-08-18	0	0	0	0	0	0	66.49	0.5	2.5	-2	0	2	0		206	70.2287	2.06131								207	69.2556	3.03445
2013-01-03	Seadrill Limited: Profitability Analysis http://seekingalpha.com/a/nff3Ã‚Â $BP $CVX $DO $RIG $SDLP $STO $XOM $SDRL	seadrill limited: profitability analysis $bp $cvx $do $rig $sdlp $sto $xom $sdrl	seadrill limited: profitability analysis $bp $cvx $do $rig $sdlp $sto $xom $sdrl	0.142857	neutral	-0.0714286		2009-08-19	0	0	0	0	0	0	68	0.5	2.5	-2	0	2	0		207	70.2287	2.06131								208	69.2556	3.49445
2018-11-23	@CelzFans getting banned from iHub for posting nothing but solid and fact based analysis. Meanwhile, the libel, half-truths, and personal attacks are allowed, by a select few. _x000D_ $AAPL $GOOG $INTC $AMZN $MSFT $XOM $DIS $HSY $NVDA $UNP $BAC $AKS $VZ $CTL $FCX $TSLA $JPM $WFT $CELZpic.twitter.com/Vjsznc7KAG	@celzfans getting banned from ihub for posting nothing but solid and fact based analysis. meanwhile, the libel, half-truths, and personal attacks are allowed, by a select few. _x000D_ $aapl $goog $intc $amzn $msft $xom $dis $hsy $nvda $unp $bac $aks $vz $ctl $fcx $tsla $jpm $wft $celzpic.twitter.com/vjsznc7kag	@celzfans getting banned from ihub for posting nothing but solid and fact based analysis. meanwhile, the libel, half-truths, and personal attacks are allowed, by a select few. _x000D_ $aapl $goog $intc $amzn $msft $xom $dis $hsy $nvda $unp $bac $aks $vz $ctl $fcx $tsla $jpm $wft $celzpic.twitter.com/vjsznc7kag	0.166667	neutral	-0.0666667		2009-08-20	0	0	0	0	0	0	68.59	0.5	2.5	-2	0	2	0		208	70.2287	2.52131								209	69.2556	2.63445
2016-12-20	$TSLA This big green candle on monthly marks a LT reversal play. Key resist 215.6. BULLISH! $NVDA $AAPL $NFLX $FB $MSFT $AMD $BAC $GS $XOM pic.twitter.com/rqYVVqMSJz	$tsla this big green candle on monthly marks a lt reversal play. key resist 215.6. bullish! $nvda $aapl $nflx $fb $msft $amd $bac $gs $xom pic.twitter.com/rqyvvqmsjz	$tsla this big green candle on monthly marks a lt reversal play. key resist 215.6. bullish! $nvda $aapl $nflx $fb $msft $amd $bac $gs $xom pic.twitter.com/rqyvvqmsjz	0.466667	neutral	-0.0666667		2009-08-21	0	0	0	0	0	0	69.92	0.5	2.5	-2	0	2	0		209	70.2287	1.66131								210	69.2556	2.17445
2015-09-24	$XOM active, relative volume: 3.33, 1H, 1:00 PM, #nyse $SPY $DJI	$xom active, relative volume: 3.33, 1h, 1:00 pm, #nyse $spy $dji	$xom active, relative volume: 3.33, 1h, 1:00 pm, #nyse $spy $dji	0.3	neutral	-0.0666667		2009-08-22	0	0	0	0	0	0	69.92	0.5	2.5	-2	0	2	0		210	70.2287	1.20131								211	69.2556	1.46445
2014-08-05	29 of the 30 components in the Dow are now in the red. Big losers include $INTC, $CVX & $XOM. http://on.mktw.net/1AS4sTKÃ‚Â pic.twitter.com/jn1YlDu80i	29 of the 30 components in the dow are now in the red. big losers include $intc, $cvx & $xom.	29 of the 30 components in the dow are now in the red. big losers include $intc, $cvx & $xom.	0.1	neutral	-0.0666667		2009-08-23	0	0	0	0	0	0	69.92	0.5	2.5	-2	0	2	0		211	70.2287	0.491312								212	69.2556	1.13445
2013-08-29	Here's my latest update on crude oil - "Is OilÃ¢â‚¬â„¢s Recent Surge a Bull Trap?": http://thebubblebubble.tumblr.com/post/59729714786/is-oils-recent-surge-a-bull-trapÃ‚Â Ã¢â‚¬Â¦ Any thoughts? $USO $XOM	here's my latest update on crude oil - "is oils recent surge a bull trap?": any thoughts? $uso $xom	here's my latest update on crude oil - "is oils recent surge a bull trap?": any thoughts? $uso $xom	0.716667	neutral	-0.0666667		2009-08-24	0	0	0	0	0	0	71.3	0.5	2.5	-2	0	2	0		212	70.2287	0.16131								213	69.2556	1.13445
2016-11-08	$AAPL, $GE, $XOM, $PEP likely winners after today and other #ElectionDay market updates via @FactSet StreetAccount: http://ow.ly/R7qE305YemZ	$aapl, $ge, $xom, $pep likely winners after today and other #electionday market updates via @factset streetaccount:	$aapl, $ge, $xom, $pep likely winners after today and other #electionday market updates via @factset streetaccount:	0.6875	neutral	-0.0625		2009-08-25	0	0	0	0	0	0	70.68	0.5	2.5	-2	0	2	0		213	70.2287	0.16131								214	69.2556	1.13445
2012-12-14	$AAPL mkt ~ $500b. The only other >$500b cos in history were $XOM, $MSFT, $INTC, $CSCO and $GE The avg value of those 5 today is $212b	$aapl mkt ~ $500b. the only other >$500b cos in history were $xom, $msft, $intc, $csco and $ge the avg value of those 5 today is $212b	$aapl mkt ~ $500b. the only other >$500b cos in history were $xom, $msft, $intc, $csco and $ge the avg value of those 5 today is $212b	0.6875	neutral	-0.0625		2009-08-26	0	0	0	0	0	0	71.37	0.5	2.5	-2	0	2	0		214	70.2287	0.16131								215	69.2556	1.39445
2009-01-20	$XOM, $ABX, $QGEN, $HMC, $CLCT, $DXD, $MOT stocks hit new short-term highs today, how high/low do they usually go? http://tinyurl.com/6z3mmc	$xom, $abx, $qgen, $hmc, $clct, $dxd, $mot stocks hit new short-term highs today, how high/low do they usually go?	$xom, $abx, $qgen, $hmc, $clct, $dxd, $mot stocks hit new short-term highs today, how high/low do they usually go?	0.352273	neutral	-0.0568182		2009-08-27	0	0	0	0	0	0	70.86	0.5	2.5	-2	0	2	0		215	70.2287	0.421313								216	69.2556	1.34445
2016-11-09	Big #Oil revels in #Trump victory, expecting less red tape @ErnestScheyder_x000D_ #OPEC #shale #OOTT $XOM $COP $MPC #WTI_x000D_ http://reut.rs/2eDsk6MÃ‚Â pic.twitter.com/997z8nwHRq	big #oil revels in #trump victory, expecting less red tape @ernestscheyder_x000D_ #opec #shale #oott $xom $cop $mpc #wti_x000D_	big #oil revels in #trump victory, expecting less red tape @ernestscheyder_x000D_ #opec #shale #oott $xom $cop $mpc #wti_x000D_	0.0555556	neutral	-0.0555556		2009-08-28	1	0	1	0	0	0	70.12	0.5	2.5	-2	0	2	1		216	70.2287	0.371309								217	69.2556	0.774448
2014-03-17	New $XOM 10-yr bonds being guided at T+50 yield (c.3.15%). There's still at least one advantage to being Big #Oil	new $xom 10-yr bonds being guided at t+50 yield (c.3.15%). there's still at least one advantage to being big #oil	new $xom 10-yr bonds being guided at t+50 yield (c.3.15%). there's still at least one advantage to being big #oil	0.318182	neutral	-0.0545455		2009-08-29	0	0	0	0	0	0	70.12	0.5	2.5	-2	0	2	0		217	70.2287	-0.19869								218	69.2556	0.474452
2018-10-11	Happiness is when you stumble across some $XOM Oct 19 $83.50 puts that you had deleted off your position sheets because they were worthless and an annoyance to look at....and they are $2.00 bid....SOLD	happiness is when you stumble across some $xom oct 19 $83.50 puts that you had deleted off your position sheets because they were worthless and an annoyance to look at....and they are $2.00 bid....sold	happiness is when you stumble across some $xom oct 19 $83.50 puts that you had deleted off your position sheets because they were worthless and an annoyance to look at....and they are $2.00 bid....sold	0.4	neutral	-0.05		2009-08-30	0	0	0	0	0	0	70.12	0.5	2.5	-2	0	2	0		218	70.2287	-0.498686								219	69.2556	0.21445
2018-04-16	In comparison to other oil majors, like $XOM & $RDS AramcoÃ¢â‚¬â„¢s upstream to downstream ratio is unbalanced. Further development of downstream sector needed to bring Aramco inline with other IOCs _x000D_ https://www.forbes.com/sites/ellenrwald/2017/07/11/aramco-ipo-how-it-will-stack-up-against-exxon-shell/Ã‚Â Ã¢â‚¬Â¦https://twitter.com/youseftv/status/986073133030526978Ã‚Â Ã¢â‚¬Â¦ ARAMCO HAS G…	in comparison to other oil majors, like $xom & $rds aramcos upstream to downstream ratio is unbalanced. further development of downstream sector needed to bring aramco inline with other iocs _x000D_ aramco has goal of almost doubling global refining capacity: #oil giant says growing the downstream side of the business is a priority, rather than boosting the upstream segment. pic.twitter.com/l0rr7…	in comparison to other oil majors, like $xom & $rds aramcos upstream to downstream ratio is unbalanced. further development of downstream sector needed to bring aramco inline with other iocs _x000D_ aramco has goal of almost doubling global refining capacity: #oil giant says growing the downstream side of the business is a priority, rather than boosting the upstream segment. pic.twitter.com/l0rr7…	0.45	neutral	-0.05		2009-08-31	0	0	0	0	0	0	69.15	0.5	2.5	-2	0	2	0		219	70.2287	-0.758688								220	69.2556	0.21445
2018-01-29	Wouldn't this imply that $XOM, the former company of the US Sec. State, seems to think that the price of oil isn't going to fall a lot (ie the USD isn't going to rise a lot)? https://twitter.com/cnbcnow/status/958063255209029632Ã‚Â Ã¢â‚¬Â¦ BREAKING: Exxon Mobil to invest $50 billion in US over 5 years, citing tax reform http://cnb.cx/2DNi1KJ	wouldn't this imply that $xom, the former company of the us sec. state, seems to think that the price of oil isn't going to fall a lot (ie the usd isn't going to rise a lot)? breaking: exxon mobil to invest $50 billion in us over 5 years, citing tax reform	wouldn't this imply that $xom, the former company of the us sec. state, seems to think that the price of oil isn't going to fall a lot (ie the usd isn't going to rise a lot)? breaking: exxon mobil to invest $50 billion in us over 5 years, citing tax reform	0.3	neutral	-0.05		2009-09-01	0	0	0	0	0	0	68.41	0.5	2.5	-2	0	2	0		220	70.2287	-0.758688								221	69.2556	0.21445
2017-12-10	How long until numero uno? 1. $BABA 2. $JNJ 3. $JPM 4. $XOM 5. $BAC 6. $WFC 7. $WMT 8. $BTC 8. $V 9. $PG 10. $CVX pic.twitter.com/jVuadMA6BR	how long until numero uno? 1. $baba 2. $jnj 3. $jpm 4. $xom 5. $bac 6. $wfc 7. $wmt 8. $btc 8. $v 9. $pg 10. $cvx pic.twitter.com/jvuadma6br	how long until numero uno? 1. $baba 2. $jnj 3. $jpm 4. $xom 5. $bac 6. $wfc 7. $wmt 8. $btc 8. $v 9. $pg 10. $cvx pic.twitter.com/jvuadma6br	0.4	neutral	-0.05		2009-09-02	0	0	0	0	0	0	68.18	0.5	2.5	-2	0	2	0		221	70.2287	-0.758688								222	69.2556	-0.0755508
2017-09-13	Members have been long A BASKET of Oil&Gas since 8/22: $XOM $RIG $XLE $OIH...Confirmation in money flow kept us in.pic.twitter.com/D7IIW2o7m3	members have been long a basket of oil&gas since 8/22: $xom $rig $xle $oih...confirmation in money flow kept us in.pic.twitter.com/d7iiw2o7m3	members have been long a basket of oil&gas since 8/22: $xom $rig $xle $oih...confirmation in money flow kept us in.pic.twitter.com/d7iiw2o7m3	0.4	neutral	-0.05		2009-09-03	0	0	0	0	0	0	68.26	0.5	2.5	-2	0	2	0		222	70.2287	-1.04869								223	69.2556	-1.12555
2017-01-03	Long setups $JNJ $UTX $FIS $ZAYO $XOM $POP $BMY $INCY $ABBV_x000D_ http://finviz.com/screener.ashx?v=211&t=JNJ,UTX,FIS,ZAYO,XOM,PEP,BMY,INCY,ABBVÃ‚Â Ã¢â‚¬Â¦pic.twitter.com/feV3a6BWDg	long setups $jnj $utx $fis $zayo $xom $pop $bmy $incy $abbv_x000D_	long setups $jnj $utx $fis $zayo $xom $pop $bmy $incy $abbv_x000D_	0.4	neutral	-0.05		2009-09-04	0	0	0	0	0	0	69.18	0.5	2.5	-2	0	2	0		223	70.2287	-2.09869								224	69.2556	-0.14555
2016-12-13	News You Can Use - Long Opportunity on /NG, #China #RickPerry #Trump $GS $XOM #China -- http://bit.ly/2gGEwYFÃ‚Â pic.twitter.com/YRqirwaBTv	news you can use - long opportunity on /ng, #china #rickperry #trump $gs $xom #china --	news you can use - long opportunity on /ng, #china #rickperry #trump $gs $xom #china --	0.4	neutral	-0.05		2009-09-05	0	0	0	0	0	0	69.18	0.5	2.5	-2	0	2	0		224	70.2287	-1.11869								225	69.2556	-0.505551
2016-04-12	While lower oil prices have crushed energy companies, it's been a stimulus to American households: http://stks.co/b3Vo9Ã‚Â _x000D_ $SPY $XOM $F	while lower oil prices have crushed energy companies, it's been a stimulus to american households: _x000D_ $spy $xom $f	while lower oil prices have crushed energy companies, it's been a stimulus to american households: _x000D_ $spy $xom $f	0.05	neutral	-0.05		2009-09-06	0	0	0	0	0	0	69.18	0.5	2.5	-2	0	2	0		225	70.2287	-1.47869								226	69.2556	-1.04555
2015-09-09	From the @FT in June: "ExxonMobil at the crossroads: buy a rival or shrink in long term". http://on.ft.com/1OdCtoSÃ‚Â $XOM	from the @ft in june: "exxonmobil at the crossroads: buy a rival or shrink in long term". $xom	from the @ft in june: "exxonmobil at the crossroads: buy a rival or shrink in long term". $xom	0.4	neutral	-0.05		2009-09-07	0	0	0	0	0	0	69.18	0.5	2.5	-2	0	2	0		226	70.2287	-2.01869								227	69.2556	-1.04555
2015-06-18	With refinery sale, Exxon, #PDVSA end long rocky marriage. #Venezuela must pay arbitration award to $XOM, court says http://on.wsj.com/1fk2o0D	with refinery sale, exxon, #pdvsa end long rocky marriage. #venezuela must pay arbitration award to $xom, court says	with refinery sale, exxon, #pdvsa end long rocky marriage. #venezuela must pay arbitration award to $xom, court says	0.4	neutral	-0.05		2009-09-08	0	0	0	0	0	0	70.65	0.5	2.5	-2	0	2	0		227	70.2287	-2.01869								228	69.2556	-1.04555
2014-07-31	Big oil absolutely crushed earnings this morning_x000D_ $XOM - http://stks.co/f0sgkÃ‚Â _x000D_ $MPC - http://stks.co/r0bv9Ã‚Â _x000D_ $OXY - http://stks.co/e0pet	big oil absolutely crushed earnings this morning_x000D_ $xom - _x000D_ $mpc - _x000D_ $oxy -	big oil absolutely crushed earnings this morning_x000D_ $xom - _x000D_ $mpc - _x000D_ $oxy -	0.1	neutral	-0.05		2009-09-09	0	0	0	0	0	0	70.5	0.5	2.5	-2	0	2	0		228	70.2287	-2.01869								229	69.2556	-2.70555
2014-04-04	Watching some oil & gas names to the long side today: $VLO, $XOM, $DO, $COP	watching some oil & gas names to the long side today: $vlo, $xom, $do, $cop	watching some oil & gas names to the long side today: $vlo, $xom, $do, $cop	0.4	neutral	-0.05		2009-09-10	0	0	0	0	0	0	70.65	0.5	2.5	-2	0	2	0		229	70.2287	-3.67869								230	69.2556	-2.76555
2013-12-05	Over the last year, these 10 companies have spent over $100 BILLION on share repurchases --> http://stks.co/thj1Ã‚Â $XOM $AAPL	over the last year, these 10 companies have spent over $100 billion on share repurchases --> $xom $aapl	over the last year, these 10 companies have spent over $100 billion on share repurchases --> $xom $aapl	0.0833333	neutral	-0.05		2009-09-11	0	0	0	0	0	0	69.98	0.5	2.5	-2	0	2	0		230	70.2287	-3.73869								231	69.2556	-1.25555
2013-01-03	A Long Entry into ExxonMobil http://stks.co/eHPAÃ‚Â via @harmongreg $XOM	a long entry into exxonmobil via @harmongreg $xom	a long entry into exxonmobil via @harmongreg $xom	0.4	neutral	-0.05		2009-09-12	0	0	0	0	0	0	69.98	0.5	2.5	-2	0	2	0		231	70.2287	-2.22869								232	69.2556	-0.665555
2013-01-03	A Long Entry into ExxonMobil http://stks.co/oHtYÃ‚Â $XOM	a long entry into exxonmobil $xom	a long entry into exxonmobil $xom	0.4	neutral	-0.05		2009-09-13	0	0	0	0	0	0	69.98	0.5	2.5	-2	0	2	0		232	70.2287	-1.63869								233	69.2556	0.664447
2012-12-11	Spent the morning perusing ExxonMobil's 2013 energy outlook. Global energy demand will rise 35% - even w/efficiency gains - by 2040 $XOM	spent the morning perusing exxonmobil's 2013 energy outlook. global energy demand will rise 35% - even w/efficiency gains - by 2040 $xom	spent the morning perusing exxonmobil's 2013 energy outlook. global energy demand will rise 35% - even w/efficiency gains - by 2040 $xom	0.05	neutral	-0.05		2009-09-14	0	0	0	0	0	0	70	0.5	2.5	-2	0	2	0		233	70.2287	-0.308691								234	69.2556	0.664447
2009-06-10	$XOM $PBR long ; shorting $AAPL adding $COP on weakness long: $XOM $PBR long ; shorting $AAPL adding $COP on weakness long	$xom $pbr long ; shorting $aapl adding $cop on weakness long: $xom $pbr long ; shorting $aapl adding $cop on weakness long	$xom $pbr long ; shorting $aapl adding $cop on weakness long: $xom $pbr long ; shorting $aapl adding $cop on weakness long	0.4	neutral	-0.05		2009-09-15	0	0	0	0	0	0	69.49	0.5	2.5	-2	0	2	0		234	70.2287	-0.308691								235	69.2556	0.664447
2009-01-30	$XOM has been finding resistance at it's 200dma. Next move up/down should be a big one. Really a guessing game at this point.	$xom has been finding resistance at it's 200dma. next move up/down should be a big one. really a guessing game at this point.	$xom has been finding resistance at it's 200dma. next move up/down should be a big one. really a guessing game at this point.	0.175	neutral	-0.05		2009-09-16	0	0	0	0	0	0	70.34	0.5	2.5	-2	0	2	0		235	70.2287	-0.308691								236	69.2556	2.04445
2014-12-17	$XOM Downward sloping head and shoulders...the most destructive chart pattern in existence... #trading #stockspic.twitter.com/tsQYxfWsdE	$xom downward sloping head and shoulders...the most destructive chart pattern in existence... #trading #stockspic.twitter.com/tsqyxfwsde	$xom downward sloping head and shoulders...the most destructive chart pattern in existence... #trading #stockspic.twitter.com/tsqyxfwsde	0.55	neutral	-0.05		2009-09-17	0	0	0	0	0	0	69.84	0.5	2.5	-2	0	2	0		236	70.2287	1.07131								237	69.2556	1.42445
2012-01-31	STOCKS GO NOWHERE ON MORE DISAPPOINTING DATA: Here's What You Need To Know $DIA $SPY $QQQ $XOM $UPS $PFE by @bySamRohttp://read.bi/wAsiGm	stocks go nowhere on more disappointing data: here's what you need to know $dia $spy $qqq $xom $ups $pfe by @bysamro	stocks go nowhere on more disappointing data: here's what you need to know $dia $spy $qqq $xom $ups $pfe by @bysamro	0.6	neutral	-0.05		2009-09-18	0	0	0	0	0	0	69.99	0.5	2.5	-2	0	2	0		237	70.2287	0.451311								238	69.2556	2.11445
2015-12-31	@TravisMKnight Shale can be badly hurt. Many BK's. Check out Chanos vids. He thinks big oil $CVX, $XOM etc are big shorts	@travismknight shale can be badly hurt. many bk's. check out chanos vids. he thinks big oil $cvx, $xom etc are big shorts	@travismknight shale can be badly hurt. many bk's. check out chanos vids. he thinks big oil $cvx, $xom etc are big shorts	0.341667	neutral	-0.05		2009-09-19	0	0	0	0	0	0	69.99	0.5	2.5	-2	0	2	0		238	70.2287	1.14131								239	69.2556	1.60445
2014-09-11	Thursday links: a little humility, $XOM losing ground and the downside of seamless payments. http://stks.co/i13JhÃ‚Â $GOOGL $MSFT $AAPL $BABA	thursday links: a little humility, $xom losing ground and the downside of seamless payments. $googl $msft $aapl $baba	thursday links: a little humility, $xom losing ground and the downside of seamless payments. $googl $msft $aapl $baba	0.3	neutral	-0.04375		2009-09-20	0	0	0	0	0	0	69.99	0.5	2.5	-2	0	2	0		239	70.2287	0.631312								240	69.2556	0.864452
2017-04-19	Corporate America isn't even being subtle anymore. "We want more money for doing business with bad guys!" That's pretty much it. $XOM https://twitter.com/braddjaffy/status/854742985061302272Ã‚Â Ã¢â‚¬Â¦ WSJ: Exxon is seeking a U.S. Waiver to work in Russia, despite sanctions http://on.wsj.com/2oLQnsd	corporate america isn't even being subtle anymore. "we want more money for doing business with bad guys!" that's pretty much it. $xom wsj: exxon is seeking a you.s. waiver to work in russia, despite sanctions	corporate america isn't even being subtle anymore. "we want more money for doing business with bad guys!" that's pretty much it. $xom wsj: exxon is seeking a you.s. waiver to work in russia, despite sanctions	0.477778	neutral	-0.0430556		2009-09-21	0	0	0	0	0	0	69.57	0.5	2.5	-2	0	2	0		240	70.2287	-0.108686								241	69.2556	0.864452
2014-01-07	BAC/ML fave large oil names for 2014 $OXY $HES. Least preferred $XOM.	bac/ml fave large oil names for 2014 $oxy $hes. least preferred $xom.	bac/ml fave large oil names for 2014 $oxy $hes. least preferred $xom.	0.414286	neutral	-0.0428571		2009-09-22	0	0	0	0	0	0	69.83	0.5	2.5	-2	0	2	0		241	70.2287	-0.108686								242	69.2556	0.864452
2018-11-20	Gains have been wiped out for the year on S&P & Dow with #oil #technology #retailers the big drag! Covered on @foxnews $spx $dji $ndq $tgt $kss $m $low $amzn $fb $googl $aapl $nflx $xom $cvx $coppic.twitter.com/t1EZLe3R7J	gains have been wiped out for the year on s&p & dow with #oil #technology #retailers the big drag! covered on @foxnews $spx $dji $ndq $tgt $kss $m $low $amzn $fb $googl $aapl $nflx $xom $cvx $coppic.twitter.com/t1ezle3r7j	gains have been wiped out for the year on s&p & dow with #oil #technology #retailers the big drag! covered on @foxnews $spx $dji $ndq $tgt $kss $m $low $amzn $fb $googl $aapl $nflx $xom $cvx $coppic.twitter.com/t1ezle3r7j	0.156944	neutral	-0.0416667		2009-09-23	0	0	0	0	0	0	69	0.5	2.5	-2	0	2	0		242	70.2287	-0.108686								243	69.2556	-0.105549
2015-12-30	$XOM CAUGHT A SHARP PUT SWEEPER IN AN OVERALL QUIET SESSION .. pic.twitter.com/C16EHJxDnm	$xom caught a sharp put sweeper in an overall quiet session .. pic.twitter.com/c16ehjxdnm	$xom caught a sharp put sweeper in an overall quiet session .. pic.twitter.com/c16ehjxdnm	0.361111	neutral	-0.0416667		2009-09-24	0	0	0	0	0	0	68.93	0.5	2.5	-2	0	2	0		243	70.2287	-1.07869								244	69.2556	-0.845547
2015-09-24	Largest open interest increases among single stock options for 9/24 include $DOW, $AAPL, $JNJ, $PBR, and $XOM.	largest open interest increases among single stock options for 9/24 include $dow, $aapl, $jnj, $pbr, and $xom.	largest open interest increases among single stock options for 9/24 include $dow, $aapl, $jnj, $pbr, and $xom.	0.357143	neutral	-0.0357143		2009-09-25	0	0	0	0	0	0	68.7	0.5	2.5	-2	0	2	0		244	70.2287	-1.81868								245	69.2556	-1.07555
2013-08-05	Exxon Mobil lost $11 billion in market value in a single day last week: http://cnb.cx/14267q6Ã‚Â $XOM	exxon mobil lost $11 billion in market value in a single day last week: $xom	exxon mobil lost $11 billion in market value in a single day last week: $xom	0.140476	neutral	-0.0357143		2009-09-26	0	0	0	0	0	0	68.7	0.5	2.5	-2	0	2	0		245	70.2287	-2.04869								246	69.2556	-0.995549
2016-09-26	A look at the Dow 30 in early trade. Apple Chevron & Exxon are green in a sea of red. $AAPL $CVX $XOM $DIApic.twitter.com/9dCNUcnikX	a look at the dow 30 in early trade. apple chevron & exxon are green in a sea of red. $aapl $cvx $xom $diapic.twitter.com/9dcnucnikx	a look at the dow 30 in early trade. apple chevron & exxon are green in a sea of red. $aapl $cvx $xom $diapic.twitter.com/9dcnucnikx	0.2	neutral	-0.0333333		2009-09-27	0	0	0	0	0	0	68.7	0.5	2.5	-2	0	2	0		246	70.2287	-1.96869								247	69.2556	-0.0755508
2015-07-28	#Oil Industry Starts New Round of Cost Cuts Amid Lower Prices http://www.afr.com/business/energy/oil/oil-industry-starts-new-round-of-cost-cuts-amid-lower-prices-20150728-gimk48Ã‚Â Ã¢â‚¬Â¦ $BP $CVX $XOM $TOT $RDSBpic.twitter.com/by1TJ4Mk9R	#oil industry starts new round of cost cuts amid lower prices $bp $cvx $xom $tot $rdsbpic.twitter.com/by1tj4mk9r	#oil industry starts new round of cost cuts amid lower prices $bp $cvx $xom $tot $rdsbpic.twitter.com/by1tj4mk9r	0.427273	neutral	-0.0318182		2009-09-28	0	0	0	0	0	0	69.59	0.5	2.5	-2	0	2	0		247	70.2287	-1.04869								248	69.2556	-0.0755508
2012-01-12	I see tickers. $BAC $C $EMC to open hot. $XOM $COP $CVX $DE $CF to open weak.	i see tickers. $bac $c $emc to open hot. $xom $cop $cvx $de $cf to open weak.	i see tickers. $bac $c $emc to open hot. $xom $cop $cvx $de $cf to open weak.	0.61875	neutral	-0.03125		2009-09-29	0	0	0	0	0	0	69.07	0.5	2.5	-2	0	2	0		248	70.2287	-1.04869								249	69.2556	-0.0755508
2018-01-09	ExxonMobil says it's the victim of a vast "conspiracy," brought on by multiple cities and counties in California. http://cnnmon.ie/2CVAbNNÃ‚Â $XOM	exxonmobil says it's the victim of a vast "conspiracy," brought on by multiple cities and counties in california. $xom	exxonmobil says it's the victim of a vast "conspiracy," brought on by multiple cities and counties in california. $xom	0.35	neutral	-0.025		2009-09-30	0	0	0	0	0	0	68.61	0.5	2.5	-2	0	2	0		249	70.2287	-1.04869								250	69.2556	-0.0755508
2017-02-24	This is not correct. $XOM unbooked the reserves, meaning at *current* prices they are not economic. If oil prices rise, different story. https://twitter.com/ClimateCentral/status/835221275152887808Ã‚Â Ã¢â‚¬Â¦ Exxon just decided to keep a big chunk of its tar sands in the ground. http://buff.ly/2lgE2bDÃ‚Â via @grist pic.twitter.com/vmDHp0n3gu	this is not correct. $xom unbooked the reserves, meaning at *current* prices they are not economic. if oil prices rise, different story. exxon just decided to keep a big chunk of its tar sands in the ground. via @grist pic.twitter.com/vmdhp0n3gu	this is not correct. $xom unbooked the reserves, meaning at *current* prices they are not economic. if oil prices rise, different story. exxon just decided to keep a big chunk of its tar sands in the ground. via @grist pic.twitter.com/vmdhp0n3gu	0.325	neutral	-0.025		2009-10-01	0	0	0	0	0	0	67.27	0.5	2.5	-2	0	2	0		250	70.2287	-1.04869								251	69.2556	1.39445
2016-03-01	#Oil: "The Big Long"? http://ow.ly/YToPGÃ‚Â #globalmacro #managedfutures #futurestrading #commodities $oil $xle $xom #energy #geopolitics	#oil: "the big long"? #globalmacro #managedfutures #futurestrading #commodities $oil $xle $xom #energy #geopolitics	#oil: "the big long"? #globalmacro #managedfutures #futurestrading #commodities $oil $xle $xom #energy #geopolitics	0.25	neutral	-0.025		2009-10-02	1	1	0	0	0	0	66.58	0.5	2.5	-3	-1	1	1		251	70.2287	0.421313								252	69.2556	1.24445
2016-01-12	Obama discloses long $SUNE, $SCTY, $TSLA, short $XOM, $CVX	obama discloses long $sune, $scty, $tsla, short $xom, $cvx	obama discloses long $sune, $scty, $tsla, short $xom, $cvx	0.35	neutral	-0.025		2009-10-03	0	0	0	0	0	0	66.58	0.5	2.5	-3	0	2	0		252	70.2287	0.271311								253	69.2556	1.39445
2012-01-19	Long $XOM 86.77 as it passes thru double bottom with handle trigger http://stks.co/1zhc	long $xom 86.77 as it passes thru double bottom with handle trigger	long $xom 86.77 as it passes thru double bottom with handle trigger	0.2	neutral	-0.025		2009-10-04	0	0	0	0	0	0	66.58	0.5	2.5	-3	0	2	0		253	70.2287	0.421313								254	69.2556	0.724452
2018-12-26	Last time Exxon shares fell this much in a single year, Reagan was in the White House: _x000D_ https://www.bloomberg.com/news/articles/2018-12-26/exxon-in-bullseye-as-worst-year-since-reagan-limps-to-a-closeÃ‚Â Ã¢â‚¬Â¦ #oil #OOTT $XOM	last time exxon shares fell this much in a single year, reagan was in the white house: _x000D_ #oil #oott $xom	last time exxon shares fell this much in a single year, reagan was in the white house: _x000D_ #oil #oott $xom	0.0936508	neutral	-0.0238095		2009-10-05	0	0	0	0	0	0	67.58	0.5	2.5	-3	0	2	0		254	70.2287	-0.248686								255	69.2556	0.724452
2017-12-26	Only Carbonate #FuelCell Manufacturer $FCEL producing at 15MW/Yr - last update; Exp 1st ~2.4MW #CarbonCapture Pilot Operational 2018; An $XOM Ã¢â‚¬Å“Demonstration ScaleÃ¢â‚¬ï¿½ Plant exp to be ~100MW+; A Single Commercial Plant could be 500MW+ https://twitter.com/exxonmobil/status/945682274346991618Ã‚Â Ã¢â‚¬Â¦https://twitter.com/exxonmobil/status/945682274346991618Ã‚Â Ã¢â‚¬Â¦ With fuel cell techn…	only carbonate #fuelcell manufacturer $fcel producing at 15mw/yr - last update; exp 1st ~2.4mw #carboncapture pilot operational 2018; an $xom demonstration scale plant exp to be ~100mw+; a single commercial plant could be 500mw+ with fuel cell technology, we could one day capture up to 90% of co2 from #natgas power plants while also producing power #techtuesday pic.twitter.com/glwg5o87fp	only carbonate #fuelcell manufacturer $fcel producing at 15mw/yr - last update; exp 1st ~2.4mw #carboncapture pilot operational 2018; an $xom demonstration scale plant exp to be ~100mw+; a single commercial plant could be 500mw+ with fuel cell technology, we could one day capture up to 90% of co2 from #natgas power plants while also producing power #techtuesday pic.twitter.com/glwg5o87fp	0.320238	neutral	-0.0178571		2009-10-06	1	1	0	0	0	0	68.66	0.5	2.5	-4	-1	1	1		255	70.2287	-0.248686								256	69.2556	0.724452
2018-07-26	From Big #Oil to Big #Gas: #naturalgas as a proportion of total production from energy majors $TOT $RDS $BP $XOM $CVX has increased steadily over the past decade. #LNG #natgas #ONGT #OOTTpic.twitter.com/lWlzt4TGNz	from big #oil to big #gas: #naturalgas as a proportion of total production from energy majors $tot $rds $bp $xom $cvx has increased steadily over the past decade. #lng #natgas #ongt #oottpic.twitter.com/lwlzt4tgnz	from big #oil to big #gas: #naturalgas as a proportion of total production from energy majors $tot $rds $bp $xom $cvx has increased steadily over the past decade. #lng #natgas #ongt #oottpic.twitter.com/lwlzt4tgnz	0.34	neutral	-0.0166667		2009-10-07	0	0	0	0	0	0	68.67	0.5	2.5	-4	0	2	0		256	70.2287	-0.248686								257	69.2556	0.744449
2010-06-28	Exxon Mobil - $XOM options active on flat volatility of 27, shares near 22-month low	exxon mobil - $xom options active on flat volatility of 27, shares near 22-month low	exxon mobil - $xom options active on flat volatility of 27, shares near 22-month low	0.35625	neutral	-0.0145833		2009-10-08	0	0	0	0	0	0	69.05	0.5	2.5	-4	0	2	0		257	70.2287	-0.228689								258	69.2556	0.234447
2018-10-10	Depends how you look at it. #Qatar #LNG expansion, $XOM #PNGLNG expansion, #GoldenPassLNG, #LNGCanada & #MozambiqueLNG (expect FID soon) will add a lot of new supply. Plus at least two more #USLNG export projects are likely & my wildcard pick #AlaskaLNG. We need #demand too!https://twitter.com/JoshuaZwass/status/1050010842736017408Ã‚Â Ã¢â‚¬Â¦ These are not good signs for a sustained #LNG growth m…	depends how you look at it. #qatar #lng expansion, $xom #pnglng expansion, #goldenpasslng, #lngcanada & #mozambiquelng (expect fid soon) will add a lot of new supply. plus at least two more #uslng export projects are likely & my wildcard pick #alaskalng. we need #demand too! these are not good signs for a sustained #lng growth medium and long term..._x000D_ #natgas #energy	depends how you look at it. #qatar #lng expansion, $xom #pnglng expansion, #goldenpasslng, #lngcanada & #mozambiquelng (expect fid soon) will add a lot of new supply. plus at least two more #uslng export projects are likely & my wildcard pick #alaskalng. we need #demand too! these are not good signs for a sustained #lng growth medium and long term..._x000D_ #natgas #energy	0.559091	neutral	-0.0106061		2009-10-09	0	0	0	0	0	0	69.27	0.5	2.5	-4	0	2	0		258	70.2287	-0.738691								259	69.2556	1.08445
2016-01-03	Shanghai composite down 3.9% as slew of news set to move stocks as new year begins http://ow.ly/WzUhtÃ‚Â $TSLA $XOM $AAPL $GM	shanghai composite down 3.9% as slew of news set to move stocks as new year begins $tsla $xom $aapl $gm	shanghai composite down 3.9% as slew of news set to move stocks as new year begins $tsla $xom $aapl $gm	0.371717	neutral	-0.00959596		2009-10-10	0	0	0	0	0	0	69.27	0.5	2.5	-4	0	2	0		259	70.2287	0.111307								260	69.2556	0.584445
2011-10-13	$XOM's Kearl project in the Tar Sands invests $10B to obtain 110 kbpd. No slow down in Alberta cost inflation. Profitable by....2020?	$xom's kearl project in the tar sands invests $10b to obtain 110 kbpd. no slow down in alberta cost inflation. profitable by....2020?	$xom's kearl project in the tar sands invests $10b to obtain 110 kbpd. no slow down in alberta cost inflation. profitable by....2020?	0.344444	neutral	-0.00277778		2009-10-11	0	0	0	0	0	0	69.27	0.5	2.5	-4	0	2	0		260	70.2287	-0.388693								261	69.2556	0.734447
2018-12-12	Another pay day for oil: _x000D_ - $WTI $XOM $RIG up 2% _x000D_ - $CVX 1.31%	another pay day for oil: _x000D_ - $wti $xom $rig up 2% _x000D_ - $cvx 1.31%	another pay day for oil: _x000D_ - $wti $xom $rig up 2% _x000D_ - $cvx 1.31%	0	neutral	0		2009-10-12	1	0	1	0	0	0	70.13	0.5	2.5	-4	0	2	1		261	70.2287	-0.238691								262	69.2556	0.734447
2018-12-29	Big #LNG news happening quietly at year-end: #Exxon $XOM backed Area 4 #Rovuma #LNG project in #Mozambique secures enough offtake commitments to move towards #FID. Note: AnadarkoÃ¢â‚¬â„¢s #MozambiqueLNG project is also moving towards FID. https://news.exxonmobil.com/press-release/area-4-co-venture-parties-secure-offtake-commitments-rovuma-lng-projectÃ‚Â Ã¢â‚¬Â¦	big #lng news happening quietly at year-end: #exxon $xom backed area 4 #rovuma #lng project in #mozambique secures enough offtake commitments to move towards #fid. note: anadarkos #mozambiquelng project is also moving towards fid.	big #lng news happening quietly at year-end: #exxon $xom backed area 4 #rovuma #lng project in #mozambique secures enough offtake commitments to move towards #fid. note: anadarkos #mozambiquelng project is also moving towards fid.	0.311111	neutral	0		2009-10-13	0	0	0	0	0	0	70.26	0.5	2.5	-4	0	2	0		262	70.2287	-0.238691								263	69.2556	0.734447
2018-12-22	Weekend Review VIDEO 12/23: https://vimeo.com/ondemand/jptrades/307818015Ã‚Â Ã¢â‚¬Â¦_x000D_ $VIX $SPY $IWM $QQQ $XLI $BA $MCD $NKE $JNJ $PFE $LMT $IYT $FDX $TLT $UUP $GLD $XLF $KBE $GS $JPM $MS $PYPL $SQ $SYF $VIRT $FXI $BABA $CL_F $XOM $XLE $SMH $MU $INTC $NVDA $FB $TWTR $AMZN $GOOGL $NFLX $ROKU $SFIX $TSLA $BKNG	weekend review video 12/23: _x000D_ $vix $spy $iwm $qqq $xli $ba $mcd $nke $jnj $pfe $lmt $iyt $fdx $tlt $uup $gld $xlf $kbe $gs $jpm $ms $pypl $sq $syf $virt $fxi $baba $cl_f $xom $xle $smh $mu $intc $nvda $fb $twtr $amzn $googl $nflx $roku $sfix $tsla $bkng	weekend review video 12/23: _x000D_ $vix $spy $iwm $qqq $xli $ba $mcd $nke $jnj $pfe $lmt $iyt $fdx $tlt $uup $gld $xlf $kbe $gs $jpm $ms $pypl $sq $syf $virt $fxi $baba $cl_f $xom $xle $smh $mu $intc $nvda $fb $twtr $amzn $googl $nflx $roku $sfix $tsla $bkng	0	neutral	0		2009-10-14	0	0	0	0	0	0	71.84	0.5	2.5	-4	0	2	0		263	70.2287	-0.238691								264	69.2556	0.314449
2018-12-19	Market Recon: Fed Watch $MU $GIS $PAYX $WGO $BP $XOM $RDS.A https://realmoney.thestreet.com/investing/stocks/adding-carefully-to-energy-longs-market-recon-14815495Ã‚Â Ã¢â‚¬Â¦ via @RealMoney	market recon: fed watch $mu $gis $payx $wgo $bp $xom $rds.a via @realmoney	market recon: fed watch $mu $gis $payx $wgo $bp $xom $rds.a via @realmoney	0	neutral	0		2009-10-15	0	0	0	0	0	0	72.94	0.5	2.5	-4	0	2	0		264	70.2287	-0.658689								265	69.2556	0.574451
2018-12-18	.@ExxonMobil opposes weakening Obama-era #methane emissions rules https://reut.rs/2LruFU4Ã‚Â _x000D_ #oott $XOM #exxon #climate #emissions #carbon #oil #shale	.@exxonmobil opposes weakening obama-era #methane emissions rules _x000D_ #oott $xom #exxon #climate #emissions #carbon #oil #shale	.@exxonmobil opposes weakening obama-era #methane emissions rules _x000D_ #oott $xom #exxon #climate #emissions #carbon #oil #shale	0	neutral	0		2009-10-16	0	0	0	0	0	0	73.12	0.5	2.5	-4	0	2	0		265	70.2287	-0.398687								266	69.2556	-0.255551
2018-12-18	$MGON has announced it is complying with the filing regulations of the #OTCMarkets and will be current in its submissions within the next two weeks. @frontpagestocks https://finance.yahoo.com/news/megola-inc-announces-process-making-143000292.htmlÃ‚Â Ã¢â‚¬Â¦ $AAPL $GOOG $INTC $AMZN $TRTC $SFOR $MCIG $PFE $MU $USRM $XOM $NVCN $HEMP $MMEX $BIOA	$mgon has announced it is complying with the filing regulations of the #otcmarkets and will be current in its submissions within the next two weeks. @frontpagestocks $aapl $goog $intc $amzn $trtc $sfor $mcig $pfe $mu $usrm $xom $nvcn $hemp $mmex $bioa	$mgon has announced it is complying with the filing regulations of the #otcmarkets and will be current in its submissions within the next two weeks. @frontpagestocks $aapl $goog $intc $amzn $trtc $sfor $mcig $pfe $mu $usrm $xom $nvcn $hemp $mmex $bioa	0.2	neutral	0		2009-10-17	0	0	0	0	0	0	73.12	0.5	2.5	-4	0	2	0		266	70.2287	-1.22869								267	69.2556	-0.325551
2018-12-14	HereÃ¢â‚¬â„¢s what stocks Bank of America is betting big on in 2019 https://www.foxbusiness.com/markets/heres-what-stocks-bank-of-america-is-betting-big-on-in-2019Ã‚Â Ã¢â‚¬Â¦ $BAML $DIS $GM $TAP $XOM $MS $CVS $RTN $MSFT $IP $SPG $PEG #Stocks #ETFs #Dividends #Shares #Equities #Investment #Financial #StockMarket	heres what stocks bank of america is betting big on in 2019 $baml $dis $gm $tap $xom $ms $cvs $rtn $msft $ip $spg $peg #stocks #etfs #dividends #shares #equities #investment #financial #stockmarket	heres what stocks bank of america is betting big on in 2019 $baml $dis $gm $tap $xom $ms $cvs $rtn $msft $ip $spg $peg #stocks #etfs #dividends #shares #equities #investment #financial #stockmarket	0.05	neutral	0		2009-10-18	0	0	0	0	0	0	73.12	0.5	2.5	-4	0	2	0		267	70.2287	-1.29869								268	69.2556	-0.555554
2018-12-05	Ahead of OPEC's meeting, @ToddGordonTrade says we could be in for an energy breakout. $XOM $ pic.twitter.com/zB7MakWTue	ahead of opec's meeting, @toddgordontrade says we could be in for an energy breakout. $xom $ pic.twitter.com/zb7makwtue	ahead of opec's meeting, @toddgordontrade says we could be in for an energy breakout. $xom $ pic.twitter.com/zb7makwtue	0	neutral	0		2009-10-19	0	0	0	0	0	0	73.62	0.5	2.5	-4	0	2	0		268	70.2287	-1.52869								269	69.2556	-0.555554
2018-12-04	Oil telling the same story as banks and bonds _x000D_ Signals of a coming #recession? _x000D_ Watch $BOND $BAC $C $XOM pic.twitter.com/8dZ4dee2cB	oil telling the same story as banks and bonds _x000D_ signals of a coming #recession? _x000D_ watch $bond $bac $c $xom pic.twitter.com/8dz4dee2cb	oil telling the same story as banks and bonds _x000D_ signals of a coming #recession? _x000D_ watch $bond $bac $c $xom pic.twitter.com/8dz4dee2cb	0.125	neutral	0		2009-10-20	0	0	0	0	0	0	73.02	0.5	2.5	-4	0	2	0		269	70.2287	-1.52869								270	69.2556	-0.555554
2018-12-04	#Oil prices rise on expectations of OPEC production cuts $XOM $CVX $BP #OilandGas #Energy http://ow.ly/qFoR30mRqOCÃ‚Â _x000D_ THIS COMMUNICATION IS MADE ON BEHALF OF PETROTEQ	#oil prices rise on expectations of opec production cuts $xom $cvx $bp #oilandgas #energy _x000D_ this communication is made on behalf of petroteq	#oil prices rise on expectations of opec production cuts $xom $cvx $bp #oilandgas #energy _x000D_ this communication is made on behalf of petroteq	0	neutral	0		2009-10-21	0	0	0	0	0	0	73.31	0.5	2.5	-4	0	2	0		270	70.2287	-1.52869								271	69.2556	0.334445
2018-12-03	$XOM Up 2.1% Today._x000D_ Exxon Mobil (Dividend Aristocrat)_x000D_ Valuation, Earnings Quality, and Dividend Safety Scores. _x000D_ http://dividendvaluebuilder.com/exxon-mobil-xom-stock-analysis/Ã‚Â Ã¢â‚¬Â¦ _x000D_ #dividends #energy #gas #oil #valueinvesting #dividend #investing #stockspic.twitter.com/dy1fvE0zah	$xom up 2.1% today._x000D_ exxon mobil (dividend aristocrat)_x000D_ valuation, earnings quality, and dividend safety scores. _x000D_ _x000D_ #dividends #energy #gas #oil #valueinvesting #dividend #investing #stockspic.twitter.com/dy1fve0zah	$xom up 2.1% today._x000D_ exxon mobil (dividend aristocrat)_x000D_ valuation, earnings quality, and dividend safety scores. _x000D_ _x000D_ #dividends #energy #gas #oil #valueinvesting #dividend #investing #stockspic.twitter.com/dy1fve0zah	0	neutral	0		2009-10-22	0	0	0	0	0	0	74.44	0.5	2.5	-4	0	2	0		271	70.2287	-0.638693								272	69.2556	-0.185551
2018-12-03	A trade peace? Oil production cuts? Neutral interest rates? Take a look at these names with @Sarge986 Stephen Guilfoyle. $NVDA $MU $CAT $BP $XOM $JPM @TheStreethttps://www.thestreet.com/investing/here-s-5-moves-to-make-amid-these-market-gyrations-14798708Ã‚Â Ã¢â‚¬Â¦	a trade peace? oil production cuts? neutral interest rates? take a look at these names with @sarge986 stephen guilfoyle. $nvda $mu $cat $bp $xom $jpm @thestreet	a trade peace? oil production cuts? neutral interest rates? take a look at these names with @sarge986 stephen guilfoyle. $nvda $mu $cat $bp $xom $jpm @thestreet	0	neutral	0		2009-10-23	0	0	0	0	0	0	73.57	0.5	2.5	-4	0	2	0		272	70.2287	-1.15869								273	69.2556	-0.64555
2018-12-03	Here Are 6 Moves to Make Amid These Market Gyrations $NVDA $MU $CAT $JPM $BP $XOM https://www.thestreet.com/investing/here-s-5-moves-to-make-amid-these-market-gyrations-14798708Ã‚Â Ã¢â‚¬Â¦ via @TheStreet	here are 6 moves to make amid these market gyrations $nvda $mu $cat $jpm $bp $xom via @thestreet	here are 6 moves to make amid these market gyrations $nvda $mu $cat $jpm $bp $xom via @thestreet	0	neutral	0		2009-10-24	0	0	0	0	0	0	73.57	0.5	2.5	-4	0	2	0		273	70.2287	-1.61869								274	69.2556	-1.98555
2018-12-01	Bert added almost $100 in #Dividend income with his latest round of #Stock Purchases - What stocks have you been buying lately? $XOM $LEG $ABBV #Healthcare #Oil #Saturday #BigTenChampionshiphttps://www.dividenddiplomats.com/berts-november-stock-purchases/Ã‚Â Ã¢â‚¬Â¦	bert added almost $100 in #dividend income with his latest round of #stock purchases - what stocks have you been buying lately? $xom $leg $abbv #healthcare #oil #saturday #bigtenchampionship	bert added almost $100 in #dividend income with his latest round of #stock purchases - what stocks have you been buying lately? $xom $leg $abbv #healthcare #oil #saturday #bigtenchampionship	0.633333	neutral	0		2009-10-25	0	0	0	0	0	0	73.57	0.5	2.5	-4	0	2	0		274	70.2287	-2.95869								275	68.5748	-1.99484
2018-11-30	U.S. #Oil, #Gas Reserves Hit Record Highs $XOM $CVX $BP http://ow.ly/ohoA30mOGvqÃ‚Â _x000D_ THIS COMMUNICATION IS MADE ON BEHALF OF PETROTEQ	you.s. #oil, #gas reserves hit record highs $xom $cvx $bp _x000D_ this communication is made on behalf of petroteq	you.s. #oil, #gas reserves hit record highs $xom $cvx $bp _x000D_ this communication is made on behalf of petroteq	0	neutral	0		2009-10-26	0	0	0	0	0	0	73.23	0.5	2.5	-4	0	2	0		275	70.2287	-3.64869								276	68.5748	-1.99484
2018-11-25	Beware of "Buy and Hold"_x000D_ Exxon Mobil_x000D_ 2018: $74.70_x000D_ 2006: $74.70_x000D_ *S&P 500 $SPY is up 115% over that period, current dividend 2.01% vs. 4.3% for $XOM	beware of "buy and hold"_x000D_ exxon mobil_x000D_ 2018: $74.70_x000D_ 2006: $74.70_x000D_ *s&p 500 $spy is up 115% over that period, current dividend 2.01% vs. 4.3% for $xom	beware of "buy and hold"_x000D_ exxon mobil_x000D_ 2018: $74.70_x000D_ 2006: $74.70_x000D_ *s&p 500 $spy is up 115% over that period, current dividend 2.01% vs. 4.3% for $xom	0.4	neutral	0		2009-10-27	0	0	0	0	0	0	74.91	0.5	2.5	-4	0	2	0		276	70.2287	-3.64869								277	68.5748	-1.99484
2018-11-20	Another BIG drop for the #StockMarket with #Dow S&P500 Wiping out 2018 Gains! #Oil #technology #retailers were the drags as we head into #Thanksgiving & #blackfriday $amzn #Amazon $aapl #Apple $googl #Google $fb #Facebook $nflx #Netflix $kss $tgt $m $low $cvx $xom $cop $dji $spxpic.twitter.com/wsp5UkRPrm	another big drop for the #stockmarket with #dow s&p500 wiping out 2018 gains! #oil #technology #retailers were the drags as we head into #thanksgiving & #blackfriday $amzn #amazon $aapl #apple $googl #google $fb #facebook $nflx #netflix $kss $tgt $m $low $cvx $xom $cop $dji $spxpic.twitter.com/wsp5ukrprm	another big drop for the #stockmarket with #dow s&p500 wiping out 2018 gains! #oil #technology #retailers were the drags as we head into #thanksgiving & #blackfriday $amzn #amazon $aapl #apple $googl #google $fb #facebook $nflx #netflix $kss $tgt $m $low $cvx $xom $cop $dji $spxpic.twitter.com/wsp5ukrprm	0.2	neutral	0		2009-10-28	0	0	0	0	0	0	73.84	0.5	2.5	-4	0	2	0		277	70.2287	-3.64869								278	68.5748	-0.994842
2018-11-17	Weekend Review VIDEO 11/18: https://vimeo.com/ondemand/jptrades/301335911Ã‚Â Ã¢â‚¬Â¦_x000D_ $SPY $ES_F $NQ_F $IWM $QQQ $XLI $HD $TLT $UUP $GLD $FXI $BABA $HG_F $CL_F $XOM $SMH $AMD $MU $INTC $NVDA $MSFT $AAPL $AMZN $NFLX $FB $TWTR $GOOGL $BKNG $SQ $PYPL $ALGN $PANW	weekend review video 11/18: _x000D_ $spy $es_f $nq_f $iwm $qqq $xli $hd $tlt $uup $gld $fxi $baba $hg_f $cl_f $xom $smh $amd $mu $intc $nvda $msft $aapl $amzn $nflx $fb $twtr $googl $bkng $sq $pypl $algn $panw	weekend review video 11/18: _x000D_ $spy $es_f $nq_f $iwm $qqq $xli $hd $tlt $uup $gld $fxi $baba $hg_f $cl_f $xom $smh $amd $mu $intc $nvda $msft $aapl $amzn $nflx $fb $twtr $googl $bkng $sq $pypl $algn $panw	0	neutral	0		2009-10-29	1	0	1	0	0	0	73.96	0.5	2.5	-4	0	2	1		278	70.2287	-2.64869								279	67.8941	0.765867
2018-10-18	$XOM >>Exxon Mobil bets big on China #LNG, sidesteps trade war https://www.reuters.com/article/us-exxon-mobil-lng-china/exxon-mobil-bets-big-on-china-lng-sidesteps-trade-war-idUSKCN1MS005Ã‚Â Ã¢â‚¬Â¦ #oott	$xom >>exxon mobil bets big on china #lng, sidesteps trade war #oott	$xom >>exxon mobil bets big on china #lng, sidesteps trade war #oott	0.1	neutral	0		2009-10-30	0	0	0	0	0	0	71.67	0.5	2.5	-4	0	2	0		279	70.2287	-1.56868								280	67.8941	0.775861
2018-10-17	#OIL DIVESTMENT TREND: The $25 billion San Francisco EmployeesÃ¢â‚¬â„¢ Retirement System to sell some #oil equities (5 on the list to sell, another 18 on a watch list; the later including the likes of $XOM) | #OOTThttps://www.ai-cio.com/news/exclusive-san-francisco-pension-system-approves-divestment-five-fossil-fuel-companies/Ã‚Â Ã¢â‚¬Â¦	#oil divestment trend: the $25 billion san francisco employees retirement system to sell some #oil equities (5 on the list to sell, another 18 on a watch list; the later including the likes of $xom) | #oott	#oil divestment trend: the $25 billion san francisco employees retirement system to sell some #oil equities (5 on the list to sell, another 18 on a watch list; the later including the likes of $xom) | #oott	0	neutral	0		2009-10-31	0	0	0	0	0	0	71.67	0.5	2.5	-4	0	2	0		280	70.2287	-1.55869								281	67.8941	1.15587
2018-10-13	Senator #JohnBarrasso in the pocket of #BigOil receives $500,000.00 and then sponsors a bill to eliminate the $7500 Electric Vehicle tax credit._x000D_ #VoteHimOut _x000D_ $TSLA #Tesla #EV #ElectricVehicles _x000D_ $CVX $XOM https://twitter.com/thedrive/status/1050785163850985472Ã‚Â Ã¢â‚¬Â¦ The bill's sponsor is Republican Sen. John Barrasso, who accepted almost $500,000 in campaign funds from th…	senator #johnbarrasso in the pocket of #bigoil receives $500,000.00 and then sponsors a bill to eliminate the $7500 electric vehicle tax credit._x000D_ #votehimout _x000D_ $tsla #tesla #ev #electricvehicles _x000D_ $cvx $xom the bill's sponsor is republican sen. john barrasso, who accepted almost $500,000 in campaign funds from the petroleum industry. _x000D_	senator #johnbarrasso in the pocket of #bigoil receives $500,000.00 and then sponsors a bill to eliminate the $7500 electric vehicle tax credit._x000D_ #votehimout _x000D_ $tsla #tesla #ev #electricvehicles _x000D_ $cvx $xom the bill's sponsor is republican sen. john barrasso, who accepted almost $500,000 in campaign funds from the petroleum industry. _x000D_	0	neutral	0		2009-11-01	0	0	0	0	0	0	71.67	0.5	2.5	-4	0	2	0		281	70.2287	-1.17869								282	67.8941	1.37586
2018-10-11	Have you heard? Stocks and oil are BACK TOGETHER OMMMGGGGGG #OOTT: https://youtu.be/XLZK3YDgG0kÃ‚Â _x000D_ $OIL $CL_f $GDX $GDXJ $SLB $XOM $CVX $GOLD $NUGT $SLV $GLD $GC_F $SI_Fpic.twitter.com/eETlUYGCLq	have you heard? stocks and oil are back together ommmgggggg #oott: _x000D_ $oil $cl_f $gdx $gdxj $slb $xom $cvx $gold $nugt $slv $gld $gc_f $si_fpic.twitter.com/eetluygclq	have you heard? stocks and oil are back together ommmgggggg #oott: _x000D_ $oil $cl_f $gdx $gdxj $slb $xom $cvx $gold $nugt $slv $gld $gc_f $si_fpic.twitter.com/eetluygclq	0	neutral	0		2009-11-02	0	0	0	0	0	0	72.15	0.5	2.5	-4	0	2	0		282	70.2287	-0.958692								283	67.8941	1.37586
2018-10-09	Exxon Mobil just gave $1 million to support effort to put a tax on carbon dioxide emissions._x000D_ https://bloom.bg/2CyZkxoÃ‚Â By @jendlouhyhc @cflav $XOM #climate	exxon mobil just gave $1 million to support effort to put a tax on carbon dioxide emissions._x000D_ by @jendlouhyhc @cflav $xom #climate	exxon mobil just gave $1 million to support effort to put a tax on carbon dioxide emissions._x000D_ by @jendlouhyhc @cflav $xom #climate	0	neutral	0		2009-11-03	0	0	0	0	0	0	71.74	0.5	2.5	-4	0	2	0		283	70.2287	-0.958692								284	67.8941	1.37586
2018-09-25	$XOM Monthly, something to keep an eye on. pic.twitter.com/SEtnJVKILW	$xom monthly, something to keep an eye on. pic.twitter.com/setnjvkilw	$xom monthly, something to keep an eye on. pic.twitter.com/setnjvkilw	0	neutral	0		2009-11-04	0	0	0	0	0	0	71.3	0.5	2.5	-4	0	2	0		284	70.2287	-0.958692								285	67.8941	2.23586
2018-09-23	Six Dow Stocks Are In Buy Zones, But Watch These Key Warning Signs http://ow.ly/mxJv30lW68wÃ‚Â $BA $HD $UTX $VZ $XOM $NKE $JNJpic.twitter.com/F5Fh94m0sa	six dow stocks are in buy zones, but watch these key warning signs $ba $hd $utx $vz $xom $nke $jnjpic.twitter.com/f5fh94m0sa	six dow stocks are in buy zones, but watch these key warning signs $ba $hd $utx $vz $xom $nke $jnjpic.twitter.com/f5fh94m0sa	1	neutral	0		2009-11-05	0	0	0	0	0	0	72.5	0.5	2.5	-4	0	2	0		285	70.2287	-0.0986917								286	67.8941	2.36586
2018-09-07	Exxonmobil Shares +1.2% After Report Says $XOM In Talks To Invest $10 Bln In China; Goldman, UBS Raise PT on Exxon via @LiveSquawk #MoneyNeverSleeps #OOTT $DJIA $SPX UPDATE https://traderscommunity.com/index.php/stocks/earnings-reports/966-exxonmobil-earnings-miss-expectations-capex-up-69Ã‚Â Ã¢â‚¬Â¦ pic.twitter.com/F2gDhCbzAo	exxonmobil shares +1.2% after report says $xom in talks to invest $10 bln in china; goldman, ubs raise pt on exxon via @livesquawk #moneyneversleeps #oott $djia $spx update pic.twitter.com/f2gdhcbzao	exxonmobil shares +1.2% after report says $xom in talks to invest $10 bln in china; goldman, ubs raise pt on exxon via @livesquawk #moneyneversleeps #oott $djia $spx update pic.twitter.com/f2gdhcbzao	0	neutral	0		2009-11-06	0	0	0	0	0	0	72.58	0.5	2.5	-4	0	2	0		286	70.2287	0.0313133								287	67.8941	3.94586
2018-07-27	U.S. Oil Rig Count Rises Again By 3 To 861 Operating #OOTT $SLB $XOM #oil #natgas_x000D_ https://traderscommunity.com/index.php/oil-energy/970-north-american-oil-rig-count-rises-in-permianÃ‚Â Ã¢â‚¬Â¦pic.twitter.com/fuo0tHqNfS	you.s. oil rig count rises again by 3 to 861 operating #oott $slb $xom #oil #natgas_x000D_	you.s. oil rig count rises again by 3 to 861 operating #oott $slb $xom #oil #natgas_x000D_	0	neutral	0		2009-11-07	0	0	0	0	0	0	72.58	0.5	2.5	-4	0	2	0		287	70.2287	1.61131								288	67.8941	5.04586
2018-07-27	Petroteq Energy Inc. Teams Up with Cavitation Technologies to Test Yield-Boosting Methods $VSLR $PE $KOS $MPC $XOM #OilProduction #Tech #Energy http://ow.ly/6i5u30l8vfJÃ‚Â THIS COMMUNICATION IS MADE ON BEHALF OF PETROTEQ	petroteq energy inc. teams up with cavitation technologies to test yield-boosting methods $vslr $pe $kos $mpc $xom #oilproduction #tech #energy this communication is made on behalf of petroteq	petroteq energy inc. teams up with cavitation technologies to test yield-boosting methods $vslr $pe $kos $mpc $xom #oilproduction #tech #energy this communication is made on behalf of petroteq	0	neutral	0		2009-11-08	0	0	0	0	0	0	72.58	0.5	2.5	-4	0	2	0		288	70.2287	2.71131								289	67.8941	5.22587
2018-07-27	Amazon Could Rise Another 15% From Here: Market Recon $AMZN $FB $TWTR $ABBV $KBR $CVX $XOM $GT $COL GDP on the way.https://realmoney.thestreet.com/articles/07/27/2018/amazon-could-rise-another-15-here-market-reconÃ‚Â Ã¢â‚¬Â¦	amazon could rise another 15% from here: market recon $amzn $fb $twtr $abbv $kbr $cvx $xom $gt $col gdp on the way.	amazon could rise another 15% from here: market recon $amzn $fb $twtr $abbv $kbr $cvx $xom $gt $col gdp on the way.	0	neutral	0		2009-11-09	0	0	0	0	0	0	72.85	0.5	2.5	-4	0	2	0		289	70.2287	2.89131								290	67.8941	5.22587
2018-07-23	Here's who reports earnings this week _x000D_ Mon - $GOOGL $GOOG $STLD $WHR $ZION_x000D_ Tue - $T $VZ $LMT $JBLU $BIIB $IRBT $MMM $LLY $TXN_x000D_ Wed - $FB $AMD $F $GILD $PYPL $V $BA $HM $KO $ABX_x000D_ Thu - $AMZN $INTC $SBUX $CMG $FSRL $SPOT $MCD_x000D_ Fri - $TWTR $XOM $ABBV $CVXhttps://stocktwits.com/discover/earnings-calendarÃ‚Â Ã¢â‚¬Â¦	here's who reports earnings this week _x000D_ mon - $googl $goog $stld $whr $zion_x000D_ tue - $t $vz $lmt $jblu $biib $irbt $mmm $lly $txn_x000D_ wed - $fb $amd $f $gild $pypl $v $ba $hm $ko $abx_x000D_ thu - $amzn $intc $sbux $cmg $fsrl $spot $mcd_x000D_ fri - $twtr $xom $abbv $cvx	here's who reports earnings this week _x000D_ mon - $googl $goog $stld $whr $zion_x000D_ tue - $t $vz $lmt $jblu $biib $irbt $mmm $lly $txn_x000D_ wed - $fb $amd $f $gild $pypl $v $ba $hm $ko $abx_x000D_ thu - $amzn $intc $sbux $cmg $fsrl $spot $mcd_x000D_ fri - $twtr $xom $abbv $cvx	0	neutral	0		2009-11-10	0	0	0	0	0	0	72.61	0.5	2.5	-4	0	2	0		290	70.2287	2.89131								291	67.8941	5.22587
2018-07-23	Comenzamos la semana con el calendario de reportes de #WallStreet $GOOGL $T $FB $WIX $HBAN $XOM $F $AMZN $BUD $SBUX $MCD $TWTRpic.twitter.com/2P5gqDx9gS	comenzamos la semana con el calendario de reportes de #wallstreet $googl $t $fb $wix $hban $xom $f $amzn $bud $sbux $mcd $twtrpic.twitter.com/2p5gqdx9gs	comenzamos la semana con el calendario de reportes de #wallstreet $googl $t $fb $wix $hban $xom $f $amzn $bud $sbux $mcd $twtrpic.twitter.com/2p5gqdx9gs	0	neutral	0		2009-11-11	0	0	0	0	0	0	72.91	0.5	2.5	-4	0	2	0		291	70.2287	2.89131								292	67.8941	5.72587
2018-07-22	HereÃ¢â‚¬â„¢s you week ahead. Cuz its Wall Street baby! https://youtu.be/cTf3JeglMQQÃ‚Â _x000D_ $HAL $PETS $HAS $GOOG $AMTD $STLD $LMT $MMM $KMB $BIIB $MCD $MA $CELG $UAA $RNT $AMZN $INTC $LRCX $TWTR $XOM $BA $GRUB $FB $AMD $V $PYPL $F $MRK $CVXpic.twitter.com/Hd0xyxkELC	heres you week ahead. cuz its wall street baby! _x000D_ $hal $pets $has $goog $amtd $stld $lmt $mmm $kmb $biib $mcd $ma $celg $uaa $rnt $amzn $intc $lrcx $twtr $xom $ba $grub $fb $amd $v $pypl $f $mrk $cvxpic.twitter.com/hd0xyxkelc	heres you week ahead. cuz its wall street baby! _x000D_ $hal $pets $has $goog $amtd $stld $lmt $mmm $kmb $biib $mcd $ma $celg $uaa $rnt $amzn $intc $lrcx $twtr $xom $ba $grub $fb $amd $v $pypl $f $mrk $cvxpic.twitter.com/hd0xyxkelc	0	neutral	0		2009-11-12	0	0	0	0	0	0	71.9	0.5	2.5	-4	0	2	0		292	70.2287	3.39131								293	67.8941	5.12586
2018-07-22	ItÃ¢â‚¬â„¢s going to be a BIG week in EarningsLand. Buckle up! $GOOG $AMZN $AMD $FB $TWTR $BA $T $V $INTC $CVX $HAL $LMT $PYPL $MA $VZ $MMM $CELG $MCD $HAS $F $ABBV $XOM $SBUX $BIIB $KO $AAL $PETS $ALGN $CMG $GRUB $RTN $UAA $GILD $NTGR $UTX $HOG $WDC $AMTD $NOK $DGX $UPS $JBLU $GM $LRCXhttps://twitter.com/eWhispers/status/1020618792978780160Ã‚Â Ã¢â‚¬Â¦ #earnings for the week_x000D_ $AMZN $AMD $FB…	its going to be a big week in earningsland. buckle up! $goog $amzn $amd $fb $twtr $ba $t $v $intc $cvx $hal $lmt $pypl $ma $vz $mmm $celg $mcd $has $f $abbv $xom $sbux $biib $ko $aal $pets $algn $cmg $grub $rtn $uaa $gild $ntgr $utx $hog $wdc $amtd $nok $dgx $ups $jblu $gm $lrcx #earnings for the week_x000D_ $amzn $amd $fb $twtr $googl $ba $t $v $intc $lrcx $hal $lmt $pypl $ma $vz $mmm $celg	its going to be a big week in earningsland. buckle up! $goog $amzn $amd $fb $twtr $ba $t $v $intc $cvx $hal $lmt $pypl $ma $vz $mmm $celg $mcd $has $f $abbv $xom $sbux $biib $ko $aal $pets $algn $cmg $grub $rtn $uaa $gild $ntgr $utx $hog $wdc $amtd $nok $dgx $ups $jblu $gm $lrcx #earnings for the week_x000D_ $amzn $amd $fb $twtr $googl $ba $t $v $intc $lrcx $hal $lmt $pypl $ma $vz $mmm $celg	0.1	neutral	0		2009-11-13	0	0	0	0	0	0	72.47	0.5	2.5	-4	0	2	0		293	70.2287	2.79131								294	67.8941	5.41586
2018-07-22	EARNINGS:_x000D_ Mon: $HAL $HAS $PETS $GOOGL $STLD_x000D_ Tues: $VZ $LLY $HOG $LMT $MMM $JBLU $T $IRBT_x000D_ Wed: $BA $FCX $UPS $GD $GM $FB $AMD $V $GILD $QCOM $F $PYPL_x000D_ Thur: $MCD $MA $CMCSA $MO $SPOT $UA $WWE $AMZN $INTC $CMG $SBUX $EA_x000D_ Fri: $TWTR $XOM $CVX $ABBV $MRK_x000D_ http://bit.ly/2JP5WXsÃ‚Â pic.twitter.com/fChRKXas2j	earnings:_x000D_ mon: $hal $has $pets $googl $stld_x000D_ tues: $vz $lly $hog $lmt $mmm $jblu $t $irbt_x000D_ wed: $ba $fcx $ups $gd $gm $fb $amd $v $gild $qcom $f $pypl_x000D_ thur: $mcd $ma $cmcsa $mo $spot $ua $wwe $amzn $intc $cmg $sbux $ea_x000D_ fri: $twtr $xom $cvx $abbv $mrk_x000D_	earnings:_x000D_ mon: $hal $has $pets $googl $stld_x000D_ tues: $vz $lly $hog $lmt $mmm $jblu $t $irbt_x000D_ wed: $ba $fcx $ups $gd $gm $fb $amd $v $gild $qcom $f $pypl_x000D_ thur: $mcd $ma $cmcsa $mo $spot $ua $wwe $amzn $intc $cmg $sbux $ea_x000D_ fri: $twtr $xom $cvx $abbv $mrk_x000D_	0	neutral	0		2009-11-14	0	0	0	0	0	0	72.47	0.5	2.5	-4	0	2	0		294	70.2287	3.08131								295	67.8941	6.54586
2018-07-10	"Oil price will be supported by #Iran sanctions & world unrest. US oil will continue to flow. #Worldwide production will simply be redistributed." $XOM $CVX $BP $VSLR $KOS #OilandGas #OilProductionpic.twitter.com/tiDJFi7qPs	"oil price will be supported by #iran sanctions & world unrest. us oil will continue to flow. #worldwide production will simply be redistributed." $xom $cvx $bp $vslr $kos #oilandgas #oilproductionpic.twitter.com/tidjfi7qps	"oil price will be supported by #iran sanctions & world unrest. us oil will continue to flow. #worldwide production will simply be redistributed." $xom $cvx $bp $vslr $kos #oilandgas #oilproductionpic.twitter.com/tidjfi7qps	0.357143	neutral	0		2009-11-15	0	0	0	0	0	0	72.47	0.5	2.5	-4	0	2	0		295	70.2287	4.21131								296	67.8941	5.67586
2018-06-19	Petroteq Unveils #AsphaltRidge #OilExtraction Facility, Initiates Production $PQEFF $RDS $XOM $CVX $BP #OilandGas http://ow.ly/oglq30kz4Pr	petroteq unveils #asphaltridge #oilextraction facility, initiates production $pqeff $rds $xom $cvx $bp #oilandgas	petroteq unveils #asphaltridge #oilextraction facility, initiates production $pqeff $rds $xom $cvx $bp #oilandgas	0	neutral	0		2009-11-16	1	0	1	0	0	0	74.43	0.5	2.5	-4	0	2	1		296	70.2287	3.34131								297	67.8941	5.67586
2018-06-18	"Turning Utah's Rocks into Liquid Gold" - @Amyjoi16 via @DeseretNews $PQEFF $PQE $XOM $COP $RDS #Oil #ShaleOil #Energyhttp://ow.ly/AjwT30kxUMn	"turning utah's rocks into liquid gold" - @amyjoi16 via @deseretnews $pqeff $pqe $xom $cop $rds #oil #shaleoil #energy	"turning utah's rocks into liquid gold" - @amyjoi16 via @deseretnews $pqeff $pqe $xom $cop $rds #oil #shaleoil #energy	0	neutral	0		2009-11-17	2	1	0	1	0	0	75.03	0.5	2.5	-5	-1	1	1		297	70.2287	3.34131								298	67.8941	5.67586
2018-06-12	The #WorldCup will be all about...OIL! Thank you to my twitter friend @renegadestyle for highlighting the importance of this event for the business & finance world! #OOTT_x000D_ https://youtu.be/DvsDugMWiLAÃ‚Â _x000D_ $CL_F $OIL $GCC $GSC $CMD $DBC $DJP $CIE $GCO $ZN $GUSH $SLB $XOM $CVX $DNOpic.twitter.com/BwXmLzAfNx	the #worldcup will be all about...oil! thank you to my twitter friend @renegadestyle for highlighting the importance of this event for the business & finance world! #oott_x000D_ _x000D_ $cl_f $oil $gcc $gsc $cmd $dbc $djp $cie $gco $zn $gush $slb $xom $cvx $dnopic.twitter.com/bwxmlzafnx	the #worldcup will be all about...oil! thank you to my twitter friend @renegadestyle for highlighting the importance of this event for the business & finance world! #oott_x000D_ _x000D_ $cl_f $oil $gcc $gsc $cmd $dbc $djp $cie $gco $zn $gush $slb $xom $cvx $dnopic.twitter.com/bwxmlzafnx	0	neutral	0		2009-11-18	0	0	0	0	0	0	75.27	0.5	2.5	-5	0	2	0		298	70.2287	3.34131								299	67.8941	5.33587
2018-06-12	ExxonMobil and Plains All American are in talks to pursue a 1 million bpd pipeline from the Permian basin to the Gulf Coast. #oott #midstream #pipelines $XOM $PAAhttp://www.upstreamonline.com/live/1510509/exxonmobil-inks-permain-midstream-jvÃ‚Â Ã¢â‚¬Â¦	exxonmobil and plains all american are in talks to pursue a 1 million bpd pipeline from the permian basin to the gulf coast. #oott #midstream #pipelines $xom $paa	exxonmobil and plains all american are in talks to pursue a 1 million bpd pipeline from the permian basin to the gulf coast. #oott #midstream #pipelines $xom $paa	0	neutral	0		2009-11-19	0	0	0	0	0	0	74.65	0.5	2.5	-5	0	2	0		299	70.2287	3.00131								300	67.8941	7.01587
2018-05-30	RBC sees future dividend growth for #DividendAristocrat $XOM. pic.twitter.com/vOSDbOPQJJ	rbc sees future dividend growth for #dividendaristocrat $xom. pic.twitter.com/vosdbopqjj	rbc sees future dividend growth for #dividendaristocrat $xom. pic.twitter.com/vosdbopqjj	0.125	neutral	0		2009-11-20	0	0	0	0	0	0	74.38	0.5	2.5	-5	0	2	0		300	70.2287	4.68132								301	67.8941	5.94586
2018-05-30	$SPX #ES_F $ES_F $ES $SPY_x000D_ TVIX starter 5.44 for a ST swing_x000D_ Chop this week unless we break 2730 resistance 1st_x000D_ $SVXY #VIX $TVIX $UVXY $VXX $VIX $VVIX $AAPL $AMZN $FB $NFLX $BA $TSLA $JPM $BABA $BAC $GOOG $GOOGL $WMT $XOM $INTC $MSFT $QQQ $DJIA $DOW $NDX $RUT $TQQQ $SQQQ $UPROpic.twitter.com/fLKajggo3t	$spx #es_f $es_f $es $spy_x000D_ tvix starter 5.44 for a st swing_x000D_ chop this week unless we break 2730 resistance 1st_x000D_ $svxy #vix $tvix $uvxy $vxx $vix $vvix $aapl $amzn $fb $nflx $ba $tsla $jpm $baba $bac $goog $googl $wmt $xom $intc $msft $qqq $djia $dow $ndx $rut $tqqq $sqqq $upropic.twitter.com/flkajggo3t	$spx #es_f $es_f $es $spy_x000D_ tvix starter 5.44 for a st swing_x000D_ chop this week unless we break 2730 resistance 1st_x000D_ $svxy #vix $tvix $uvxy $vxx $vix $vvix $aapl $amzn $fb $nflx $ba $tsla $jpm $baba $bac $goog $googl $wmt $xom $intc $msft $qqq $djia $dow $ndx $rut $tqqq $sqqq $upropic.twitter.com/flkajggo3t	0	neutral	0		2009-11-21	0	0	0	0	0	0	74.38	0.5	2.5	-5	0	2	0		301	70.2287	3.61131								302	67.8941	6.06586
2018-05-29	This weekÃ¢â‚¬â„¢s Post-Market Breakdown is up! @WallStJesus shows us the way, sifting through recent flow in names like $W $CELG $FLT $XOM $PXD and how he is using it to profit through this chop.https://youtu.be/QPjoYfNjEhs	this weeks post-market breakdown is up! @wallstjesus shows us the way, sifting through recent flow in names like $w $celg $flt $xom $pxd and how he is using it to profit through this chop.	this weeks post-market breakdown is up! @wallstjesus shows us the way, sifting through recent flow in names like $w $celg $flt $xom $pxd and how he is using it to profit through this chop.	0.25	neutral	0		2009-11-22	0	0	0	0	0	0	74.38	0.5	2.5	-5	0	2	0		302	70.2287	3.73131								303	67.8941	3.77586
2018-05-11	Why one chart watcher is calling $XOM the ultimate catch-up trade https://cnb.cx/2KdYUw0Ã‚Â pic.twitter.com/Wp9rhovkFW	why one chart watcher is calling $xom the ultimate catch-up trade	why one chart watcher is calling $xom the ultimate catch-up trade	1	neutral	0		2009-11-23	0	0	0	0	0	0	75.7	0.5	2.5	-5	0	2	0		303	70.2287	1.44131								304	67.8941	3.77586
2018-04-19	Blockchain, IOT, and Wearables Enter the Digital Oilfield $PQEFF $PQE $BITCF $XOM $OXY $GEhttp://ow.ly/KHW030jzV0O	blockchain, iot, and wearables enter the digital oilfield $pqeff $pqe $bitcf $xom $oxy $ge	blockchain, iot, and wearables enter the digital oilfield $pqeff $pqe $bitcf $xom $oxy $ge	0	neutral	0		2009-11-24	0	0	0	0	0	0	75.97	0.5	2.5	-5	0	2	0		304	70.2287	1.44131								305	67.8941	3.77586
2018-04-17	$FUSZ THIS IS YOUR TIMETHIS IS WHY WE TRADE_x000D_ DD HERE: https://investorshangout.com/post/view?id=4995855Ã‚Â Ã¢â‚¬Â¦_x000D_ $AAPL $AMZN $NVDA $SIRI $FNMA $CNET $HMNY $AKER $RAD $LNGG $APHQF $TPCA $MGTI $BTCS $TOPS $NVCN $SING $GBLX $SNAP $TWTR $FB $EBAY $XOM $ROKU $TSLA $MAT $ZNGA $PNRG $RGNX $VEON $OSN $FRED pic.twitter.com/FHoMfpaASb	$fusz this is your timethis is why we trade_x000D_ dd here: _x000D_ $aapl $amzn $nvda $siri $fnma $cnet $hmny $aker $rad $lngg $aphqf $tpca $mgti $btcs $tops $nvcn $sing $gblx $snap $twtr $fb $ebay $xom $roku $tsla $mat $znga $pnrg $rgnx $veon $osn $fred pic.twitter.com/fhomfpaasb	$fusz this is your timethis is why we trade_x000D_ dd here: _x000D_ $aapl $amzn $nvda $siri $fnma $cnet $hmny $aker $rad $lngg $aphqf $tpca $mgti $btcs $tops $nvcn $sing $gblx $snap $twtr $fb $ebay $xom $roku $tsla $mat $znga $pnrg $rgnx $veon $osn $fred pic.twitter.com/fhomfpaasb	0	neutral	0		2009-11-25	0	0	0	0	0	0	76.47	0.5	2.5	-5	0	2	0		305	70.2287	1.44131								306	67.8941	4.25586
2018-04-11	POLL: Are you buying @petenajarian's pitch for $XOM?	poll: are you buying @petenajarian's pitch for $xom?	poll: are you buying @petenajarian's pitch for $xom?	0	neutral	0		2009-11-26	0	0	0	0	0	0	76.47	0.5	2.5	-5	0	2	0		306	70.2287	1.92131								307	67.8941	3.84586
2018-04-11	$XOM REPEAT BULL SWEEPERS	$xom repeat bull sweepers	$xom repeat bull sweepers	0	neutral	0		2009-11-27	0	0	0	0	0	0	74.87	0.5	2.5	-5	0	2	0		307	70.2287	1.51131								308	67.8941	3.40587
2018-04-10	DONT LOOK NOW, BUT $XOM .. pic.twitter.com/w0II1mwu5w	dont look now, but $xom .. pic.twitter.com/w0ii1mwu5w	dont look now, but $xom .. pic.twitter.com/w0ii1mwu5w	0	neutral	0		2009-11-28	0	0	0	0	0	0	74.87	0.5	2.5	-5	0	2	0		308	70.2287	1.07131								309	67.8941	4.60586
2018-03-21	Here it is! The 10 biggest US stocks:_x000D_ 1. $AAPL $890 billion_x000D_ 2. $AMZN $768 billion_x000D_ 3. $GOOGL $763 billion_x000D_ 4. $MSFT $717 billion_x000D_ 5. $BRK.A $505 billion_x000D_ 6. $FB $488 billion_x000D_ 7. $JPM $393 billion_x000D_ 8. $JNJ $351 billion_x000D_ 9. $BAC $326 billion_x000D_ 10. $XOM $313 billion_x000D_ https://stocktwits.com/seeitmarket/message/117027802Ã‚Â Ã¢â‚¬Â¦	here it is! the 10 biggest us stocks:_x000D_ 1. $aapl $890 billion_x000D_ 2. $amzn $768 billion_x000D_ 3. $googl $763 billion_x000D_ 4. $msft $717 billion_x000D_ 5. $brk.a $505 billion_x000D_ 6. $fb $488 billion_x000D_ 7. $jpm $393 billion_x000D_ 8. $jnj $351 billion_x000D_ 9. $bac $326 billion_x000D_ 10. $xom $313 billion_x000D_	here it is! the 10 biggest us stocks:_x000D_ 1. $aapl $890 billion_x000D_ 2. $amzn $768 billion_x000D_ 3. $googl $763 billion_x000D_ 4. $msft $717 billion_x000D_ 5. $brk.a $505 billion_x000D_ 6. $fb $488 billion_x000D_ 7. $jpm $393 billion_x000D_ 8. $jnj $351 billion_x000D_ 9. $bac $326 billion_x000D_ 10. $xom $313 billion_x000D_	0	neutral	0		2009-11-29	0	0	0	0	0	0	74.87	0.5	2.5	-5	0	2	0		309	70.2287	2.27131								310	67.8941	4.68586
2018-03-12	#Woodside Doubles #Gas Production After Taking Control of Field From Exxon #ONGT #TCNG #LNG $XOM #Australia #natgas via @fa078a2fetc https://traderscommunity.com/index.php/oil-energy/634-woodside-doubles-gas-production-after-taking-control-of-field-from-exxonÃ‚Â Ã¢â‚¬Â¦pic.twitter.com/EHGSlcbpzH	#woodside doubles #gas production after taking control of field from exxon #ongt #tcng #lng $xom #australia #natgas via @fa078a2fetc	#woodside doubles #gas production after taking control of field from exxon #ongt #tcng #lng $xom #australia #natgas via @fa078a2fetc	0	neutral	0		2009-11-30	0	0	0	0	0	0	75.07	0.5	2.5	-5	0	2	0		310	70.2287	2.35131								311	67.8941	4.68586
2018-02-12	Exxon isn't used to being treated this way: https://www.bloomberg.com/gadfly/articles/2018-02-12/exxon-activist-the-oil-giant-should-help-itselfÃ‚Â Ã¢â‚¬Â¦ via @gadfly $XOM #OOTTpic.twitter.com/wf2PhnxfTx	exxon isn't used to being treated this way: via @gadfly $xom #oottpic.twitter.com/wf2phnxftx	exxon isn't used to being treated this way: via @gadfly $xom #oottpic.twitter.com/wf2phnxftx	0	neutral	0		2009-12-01	0	0	0	0	0	0	76.04	0.5	2.5	-5	0	2	0		311	70.2287	2.35131								312	67.8941	4.68586
2018-02-10	Don't Panic, It's Just A Stock Market Correction: Here's What You Do Now http://ow.ly/rzYQ30ijMNhÃ‚Â $AAPL $XOM $ADBE $CVX $NOWpic.twitter.com/Q5Mwlxpuss	don't panic, it's just a stock market correction: here's what you do now $aapl $xom $adbe $cvx $nowpic.twitter.com/q5mwlxpuss	don't panic, it's just a stock market correction: here's what you do now $aapl $xom $adbe $cvx $nowpic.twitter.com/q5mwlxpuss	0	neutral	0		2009-12-02	0	0	0	0	0	0	75.79	0.5	2.5	-5	0	2	0		312	70.2287	2.35131								313	67.8941	4.95586
2018-02-09	$XOM may have been the worst-performing Dow stock this week, but Carter and @Michael_Khouw are betting on a rally for the big oil namepic.twitter.com/B7BMpEIWOV	$xom may have been the worst-performing dow stock this week, but carter and @michael_khouw are betting on a rally for the big oil namepic.twitter.com/b7bmpeiwov	$xom may have been the worst-performing dow stock this week, but carter and @michael_khouw are betting on a rally for the big oil namepic.twitter.com/b7bmpeiwov	0.1	neutral	0		2009-12-03	0	0	0	0	0	0	74.99	0.5	2.5	-5	0	2	0		313	70.2287	2.62131								314	67.8941	4.71586
2018-02-01	#earnings scheduled before the market opens Friday morning_x000D_ $XOM $S $CVX $MRK $EL $PSX $SNE $CLX $AZN $WFT $ROP $WY $HMC $MAN $CHTR $LYB $AON $MSG $WETF $IMO $SAIA $SPR $MINI $JOUT $TWIN $OSB $BT $MXCYY _x000D_ http://eps.sh/calÃ‚Â pic.twitter.com/UPXPE3Bdpv	#earnings scheduled before the market opens friday morning_x000D_ $xom $s $cvx $mrk $el $psx $sne $clx $azn $wft $rop $wy $hmc $man $chtr $lyb $aon $msg $wetf $imo $saia $spr $mini $jout $twin $osb $bt $mxcyy _x000D_	#earnings scheduled before the market opens friday morning_x000D_ $xom $s $cvx $mrk $el $psx $sne $clx $azn $wft $rop $wy $hmc $man $chtr $lyb $aon $msg $wetf $imo $saia $spr $mini $jout $twin $osb $bt $mxcyy _x000D_	0	neutral	0		2009-12-04	0	0	0	0	0	0	74.25	0.5	2.5	-5	0	2	0		314	70.2287	2.38131								315	67.8941	5.01587
2018-01-29	Biggest earnings reports this week:_x000D_ Tuesday - $PFE $MCD_x000D_ Wednesday - $FB $MSFT $T $PYPL $BA_x000D_ Thursday - $AAPL $AMZN $BABA $GOOGL $V_x000D_ Friday - $XOM $CVX $S	biggest earnings reports this week:_x000D_ tuesday - $pfe $mcd_x000D_ wednesday - $fb $msft $t $pypl $ba_x000D_ thursday - $aapl $amzn $baba $googl $v_x000D_ friday - $xom $cvx $s	biggest earnings reports this week:_x000D_ tuesday - $pfe $mcd_x000D_ wednesday - $fb $msft $t $pypl $ba_x000D_ thursday - $aapl $amzn $baba $googl $v_x000D_ friday - $xom $cvx $s	0	neutral	0		2009-12-05	0	0	0	0	0	0	74.25	0.5	2.5	-5	0	2	0		315	70.2287	2.68132								316	67.8941	4.00586
2018-01-28	Earnings Season Heating Up With $XOM $MSFT $GOOGL $AAPL $AMD Market Weekly:/enero/29 Feb 2 2018 & Recap With @GotSanctuary $SPY $QQQ_x000D_ https://traderscommunity.com/index.php/market-talk/535-market-weekly-jan-29-feb-2-2018Ã‚Â Ã¢â‚¬Â¦pic.twitter.com/LWzYHtRTr1	earnings season heating up with $xom $msft $googl $aapl $amd market weekly:/enero/29 feb 2 2018 & recap with @gotsanctuary $spy $qqq_x000D_	earnings season heating up with $xom $msft $googl $aapl $amd market weekly:/enero/29 feb 2 2018 & recap with @gotsanctuary $spy $qqq_x000D_	0	neutral	0		2009-12-06	0	0	0	0	0	0	74.25	0.5	2.5	-5	0	2	0		316	70.2287	1.67131								317	67.8941	4.57586
2018-01-27	#earnings for the week_x000D_ $AAPL $BABA $FB $AMZN $AMD $MSFT $BA $PYPL $LMT $GOOGL $V $STX $MCD $T $PFE $ALGN $MA $AKS $UPS $X $EA $BX $S $XOM $NUE $QCOM $EBAY $HOG $SIRI $GLW $GPRO $AET $KEM $PHM $D $NOK $CVX $SAP $AMGN $AMG $ADNT $PII $LLY $ANTM $DHR $MO _x000D_ http://eps.sh/calÃ‚Â pic.twitter.com/ZwijSExml7	#earnings for the week_x000D_ $aapl $baba $fb $amzn $amd $msft $ba $pypl $lmt $googl $v $stx $mcd $t $pfe $algn $ma $aks $ups $x $ea $bx $s $xom $nue $qcom $ebay $hog $siri $glw $gpro $aet $kem $phm $d $nok $cvx $sap $amgn $amg $adnt $pii $lly $antm $dhr $mo _x000D_	#earnings for the week_x000D_ $aapl $baba $fb $amzn $amd $msft $ba $pypl $lmt $googl $v $stx $mcd $t $pfe $algn $ma $aks $ups $x $ea $bx $s $xom $nue $qcom $ebay $hog $siri $glw $gpro $aet $kem $phm $d $nok $cvx $sap $amgn $amg $adnt $pii $lly $antm $dhr $mo _x000D_	0	neutral	0		2009-12-07	0	0	0	0	0	0	73.77	0.5	2.5	-5	0	2	0		317	70.2287	2.24131								318	67.8941	4.57586
2018-01-26	TOP20 Company by mkt cap:_x000D_ 1 $AAPL 880B_x000D_ 2 $GOOGL 821B_x000D_ 3 $MSFT 725B_x000D_ 4 $AMZN 675B_x000D_ 5 $FB 552B_x000D_ 6 $BRK 535B_x000D_ 7 $BABA 525B_x000D_ 8 $JPM 403B_x000D_ 9 $JNJ 390B_x000D_ 10 $XOM 377B_x000D_ 11 $BAC 331B_x000D_ 12 $WFC 322B_x000D_ 13 $WMT 321B_x000D_ 14 $V 294B_x000D_ 15 $CVX 249B_x000D_ 16 $HD 242B_x000D_ 17 $UNH 240B_x000D_ 18 $TSM 237B_x000D_ 19 $INTC 234B…	top20 company by mkt cap:_x000D_ 1 $aapl 880b_x000D_ 2 $googl 821b_x000D_ 3 $msft 725b_x000D_ 4 $amzn 675b_x000D_ 5 $fb 552b_x000D_ 6 $brk 535b_x000D_ 7 $baba 525b_x000D_ 8 $jpm 403b_x000D_ 9 $jnj 390b_x000D_ 10 $xom 377b_x000D_ 11 $bac 331b_x000D_ 12 $wfc 322b_x000D_ 13 $wmt 321b_x000D_ 14 $v 294b_x000D_ 15 $cvx 249b_x000D_ 16 $hd 242b_x000D_ 17 $unh 240b_x000D_ 18 $tsm 237b_x000D_ 19 $intc 234b…	top20 company by mkt cap:_x000D_ 1 $aapl 880b_x000D_ 2 $googl 821b_x000D_ 3 $msft 725b_x000D_ 4 $amzn 675b_x000D_ 5 $fb 552b_x000D_ 6 $brk 535b_x000D_ 7 $baba 525b_x000D_ 8 $jpm 403b_x000D_ 9 $jnj 390b_x000D_ 10 $xom 377b_x000D_ 11 $bac 331b_x000D_ 12 $wfc 322b_x000D_ 13 $wmt 321b_x000D_ 14 $v 294b_x000D_ 15 $cvx 249b_x000D_ 16 $hd 242b_x000D_ 17 $unh 240b_x000D_ 18 $tsm 237b_x000D_ 19 $intc 234b…	0	neutral	0		2009-12-08	0	0	0	0	0	0	72.95	0.5	2.5	-5	0	2	0		318	70.2287	2.24131								319	67.8941	4.57586
2018-01-12	The Rockefellers vs Exxon Mobil -- #OOTT #oil $XOM http://nymag.com/daily/intelligencer/2018/01/the-rockefellers-vs-exxon.html?utm_source=tw&utm_medium=s3&utm_campaign=sharebutton-tÃ‚Â Ã¢â‚¬Â¦	the rockefellers vs exxon mobil -- #oott #oil $xom	the rockefellers vs exxon mobil -- #oott #oil $xom	0	neutral	0		2009-12-09	2	0	0	2	0	0	72.79	0.5	2.5	-4	1	3	2		319	70.2287	2.24131								320	67.8941	6.53586
2018-01-10	NYC to #Exxon: Pay up for #climatechange costs. City launches lawsuit & promises to dump #oil billions in stocks http://money.cnn.com/2018/01/10/investing/new-york-climate-change-exxon-divest/index.htmlÃ‚Â Ã¢â‚¬Â¦ $XOM $CVX $BP $COP #OOTTpic.twitter.com/jDnvPECWzF	nyc to #exxon: pay up for #climatechange costs. city launches lawsuit & promises to dump #oil billions in stocks $xom $cvx $bp $cop #oottpic.twitter.com/jdnvpecwzf	nyc to #exxon: pay up for #climatechange costs. city launches lawsuit & promises to dump #oil billions in stocks $xom $cvx $bp $cop #oottpic.twitter.com/jdnvpecwzf	0	neutral	0		2009-12-10	0	0	0	0	0	0	72.4	0.5	2.5	-4	0	2	0		320	70.2287	4.20131								321	67.2134	7.81657
2018-01-01	What this list means to me http://allstarcharts.com/weve-going/Ã‚Â $JPM $102, $GS $250, $AXP $95, $TRV $129 $CSCO $37, $AAPL $162, $MSFT $83. $MCD 163, $HD 185, $CVX $119, $XOM $80, $BA $251, $CAT $145, $MMM $229, $UTX $124, $KO $44.50, $DWDP $67, $WMT 91, $JNJ $136, $CHRW, $CSX $48, $EXPD $57	what this list means to me $jpm $102, $gs $250, $axp $95, $trv $129 $csco $37, $aapl $162, $msft $83. $mcd 163, $hd 185, $cvx $119, $xom $80, $ba $251, $cat $145, $mmm $229, $utx $124, $ko $44.50, $dwdp $67, $wmt 91, $jnj $136, $chrw, $csx $48, $expd $57	what this list means to me $jpm $102, $gs $250, $axp $95, $trv $129 $csco $37, $aapl $162, $msft $83. $mcd 163, $hd 185, $cvx $119, $xom $80, $ba $251, $cat $145, $mmm $229, $utx $124, $ko $44.50, $dwdp $67, $wmt 91, $jnj $136, $chrw, $csx $48, $expd $57	0	neutral	0		2009-12-11	2	0	2	0	0	0	72.83	0.5	2.5	-4	0	2	2		321	70.2287	4.80131								322	67.2134	8.05657
2018-01-01	The Energy Sector Is Tax OverhaulÃ¢â‚¬â„¢s Biggest Winner $COP $CVX $MRO $XOM $PSX $ANDV https://goo.gl/XxM7q5	the energy sector is tax overhauls biggest winner $cop $cvx $mro $xom $psx $andv	the energy sector is tax overhauls biggest winner $cop $cvx $mro $xom $psx $andv	0	neutral	0		2009-12-12	0	0	0	0	0	0	72.83	0.5	2.5	-4	0	2	0		322	70.2287	5.04131								323	67.2134	7.43657
2018-01-01	AnalystsÃ¢â‚¬â„¢ Weekly Ratings Updates for Exxon Mobil $XOM http://ift.tt/2Es445u	analysts weekly ratings updates for exxon mobil $xom	analysts weekly ratings updates for exxon mobil $xom	0	neutral	0		2009-12-13	0	0	0	0	0	0	72.83	0.5	2.5	-4	0	2	0		323	70.2287	4.42131								324	67.2134	7.16657
2018-01-01	Valvoline $VVV EBITDA multiple trading @ premium to peers: $EMN $SHI $XOM $TOT $LYB http://ow.ly/19uq30hs6HrÃ‚Â pic.twitter.com/PxafWzTGAs	valvoline $vvv ebitda multiple trading @ premium to peers: $emn $shi $xom $tot $lyb	valvoline $vvv ebitda multiple trading @ premium to peers: $emn $shi $xom $tot $lyb	0	neutral	0		2009-12-14	3	1	1	1	1	1	69.69	1.5	3.5	-5	-1	1	1		324	70.2287	4.15131								325	67.2134	7.16657
2018-01-01	$XOM - Exxon Mobil Co. #XOM Holdings Increased by Sky Investment Group LLC https://goo.gl/fb/28u2Qu	$xom - exxon mobil co. #xom holdings increased by sky investment group llc	$xom - exxon mobil co. #xom holdings increased by sky investment group llc	0	neutral	0		2009-12-15	0	0	0	0	0	0	69.17	1.5	3.5	-5	0	2	0		325	70.2287	4.15131								326	67.2134	7.16657
2017-12-31	$XOM may break out. Our analyzer suggests a buy stop @84.03 with a stop @82.32 as a possible low risk setup.. https://www.chartmill.com/analyze.php?utm_source=twitter&utm_medium=TA&utm_content=TRADINGSETUP&utm_campaign=social_tracking#/XOM?key=7e81f32a-d25d-4007-bc56-727850b81aabÃ‚Â Ã¢â‚¬Â¦pic.twitter.com/Hf5EDEwUFR	$xom may break out. our analyzer suggests a buy stop @84.03 with a stop @82.32 as a possible low risk setup.. #/xom?key=7e81f32a-d25d-4007-bc56-727850b81aabpic.twitter.com/hf5edewufr	$xom may break out. our analyzer suggests a buy stop @84.03 with a stop @82.32 as a possible low risk setup.. #/xom?key=7e81f32a-d25d-4007-bc56-727850b81aabpic.twitter.com/hf5edewufr	0.65	neutral	0		2009-12-16	1	1	0	0	0	0	68.43	1.5	3.5	-6	-1	1	1		326	70.2287	4.15131								327	67.2134	8.48657
2017-12-31	WATCHING/_x000D_ $XOM Exxon_x000D_ MQ/ _x000D_ @FTEnergy_x000D_ 'The Move Follows @ExxonMobil's Decision, Announced Last Week, To Bow To A #Shareholder Vote Calling For it To Report On the Potential Impact Of #Climate / #ClimatePolicy On Its Business.'_x000D_ #OOTT	watching/_x000D_ $xom exxon_x000D_ mq/ _x000D_ @ftenergy_x000D_ 'the move follows @exxonmobil's decision, announced last week, to bow to a #shareholder vote calling for it to report on the potential impact of #climate / #climatepolicy on its business.'_x000D_ #oott	watching/_x000D_ $xom exxon_x000D_ mq/ _x000D_ @ftenergy_x000D_ 'the move follows @exxonmobil's decision, announced last week, to bow to a #shareholder vote calling for it to report on the potential impact of #climate / #climatepolicy on its business.'_x000D_ #oott	0.533333	neutral	0		2009-12-17	0	0	0	0	0	0	68.22	1.5	3.5	-6	0	2	0		327	70.2287	5.47131								328	67.2134	8.75657
2017-12-29	Poll: Supply discipline and demand to prop up #oil prices in 2018 _x000D_ https://reut.rs/2lcJM8lÃ‚Â _x000D_ Woodrush #Oil Project Updates: http://www.dxienergy.comÃ‚Â _x000D_ $DXIEF $DXI $BTE $OBE $HUSA $CEI $ECA $BBI $CPG $PWT $GNOLF $TRCH $CHK $PARR $WPX $XOM $CVX #natgas $UGAZ $BOIL #oilprice	poll: supply discipline and demand to prop up #oil prices in 2018 _x000D_ _x000D_ woodrush #oil project updates: _x000D_ $dxief $dxi $bte $obe $husa $cei $eca $bbi $cpg $pwt $gnolf $trch $chk $parr $wpx $xom $cvx #natgas $ugaz $boil #oilprice	poll: supply discipline and demand to prop up #oil prices in 2018 _x000D_ _x000D_ woodrush #oil project updates: _x000D_ $dxief $dxi $bte $obe $husa $cei $eca $bbi $cpg $pwt $gnolf $trch $chk $parr $wpx $xom $cvx #natgas $ugaz $boil #oilprice	0	neutral	0		2009-12-18	0	0	0	0	0	0	68.21	1.5	3.5	-6	0	2	0		328	70.2287	5.74131								329	67.2134	9.25657
2017-12-25	Binance cryptocurrency exchange referralsÃ‚Â _x000D_ http://www.binance.com/?ref=12289265Ã‚Â _x000D_ Join a growing community of Cryptocurrency traders & investors_x000D_ $OTTV $BVTK $ORRV $FNMA $GDX $JNUG $USO $UGAZ $SNE $VZW $EBAY $GOOG $GS $F $AAPL $GE $INTC $JNJ $XOM $CVX $MRO $VRX $TGT $RAD $BABA $TWX $BRK.A $BTC	binance cryptocurrency exchange referrals_x000D_ _x000D_ join a growing community of cryptocurrency traders & investors_x000D_ $ottv $bvtk $orrv $fnma $gdx $jnug $uso $ugaz $sne $vzw $ebay $goog $gs $f $aapl $ge $intc $jnj $xom $cvx $mro $vrx $tgt $rad $baba $twx $brk.a $btc	binance cryptocurrency exchange referrals_x000D_ _x000D_ join a growing community of cryptocurrency traders & investors_x000D_ $ottv $bvtk $orrv $fnma $gdx $jnug $uso $ugaz $sne $vzw $ebay $goog $gs $f $aapl $ge $intc $jnj $xom $cvx $mro $vrx $tgt $rad $baba $twx $brk.a $btc	0	neutral	0		2009-12-19	0	0	0	0	0	0	68.21	1.5	3.5	-6	0	2	0		329	70.2287	6.24131								330	67.2134	9.25657
2017-12-25	$XOM >>#Iraq has not reached agreement with Exxon on southern oilfields: oil minister https://reut.rs/2BNhyLHÃ‚Â #oottpic.twitter.com/8iZw0T0dng	$xom >>#iraq has not reached agreement with exxon on southern oilfields: oil minister #oottpic.twitter.com/8izw0t0dng	$xom >>#iraq has not reached agreement with exxon on southern oilfields: oil minister #oottpic.twitter.com/8izw0t0dng	0	neutral	0		2009-12-20	0	0	0	0	0	0	68.21	1.5	3.5	-6	0	2	0		330	70.2287	6.24131								331	67.2134	7.65657
2017-12-23	$XOM a let it ride position for me no trading shares at this time. Updated chart with notes I keep for myself. @crazycanuck15pic.twitter.com/1bozpzdchu	$xom a let it ride position for me no trading shares at this time. updated chart with notes i keep for myself. @crazycanuck15pic.twitter.com/1bozpzdchu	$xom a let it ride position for me no trading shares at this time. updated chart with notes i keep for myself. @crazycanuck15pic.twitter.com/1bozpzdchu	0	neutral	0		2009-12-21	0	0	0	0	0	0	68.51	1.5	3.5	-6	0	2	0		331	70.2287	4.64131								332	67.2134	7.65657
2017-12-13	Here is a graphic representation of people trying to jump into #bitcoin $BTC $GBTC $AAPL $AMZN $TWTR $QQQ $SNAP $TWTR $BIDU $BABA $BA $MSFT $SPY $QQQ $T $DIS $TSLA $WMT $INTC $NFLX $EA $VZ $BAC $GS $WFC $DIA $GOOG $GOOGL $TCEHY $TGT $KO $CAT $XOM $GE $HD $IBM $INTC $MCD $NKEpic.twitter.com/9cK3A6z9tg	here is a graphic representation of people trying to jump into #bitcoin $btc $gbtc $aapl $amzn $twtr $qqq $snap $twtr $bidu $baba $ba $msft $spy $qqq $t $dis $tsla $wmt $intc $nflx $ea $vz $bac $gs $wfc $dia $goog $googl $tcehy $tgt $ko $cat $xom $ge $hd $ibm $intc $mcd $nkepic.twitter.com/9ck3a6z9tg	here is a graphic representation of people trying to jump into #bitcoin $btc $gbtc $aapl $amzn $twtr $qqq $snap $twtr $bidu $baba $ba $msft $spy $qqq $t $dis $tsla $wmt $intc $nflx $ea $vz $bac $gs $wfc $dia $goog $googl $tcehy $tgt $ko $cat $xom $ge $hd $ibm $intc $mcd $nkepic.twitter.com/9ck3a6z9tg	0.4	neutral	0		2009-12-22	1	0	1	0	0	0	68.57	1.5	3.5	-6	0	2	1		332	70.2287	4.64131								333	67.2134	7.65657
2017-12-12	After years of resisting, #Exxon has agreed to reveal the risks it faces from #climatechange & the global carbon crackdown:_x000D_ http://money.cnn.com/2017/12/12/investing/exxon-climate-change-risk/index.htmlÃ‚Â Ã¢â‚¬Â¦ $XOM with @dwbronner	after years of resisting, #exxon has agreed to reveal the risks it faces from #climatechange & the global carbon crackdown:_x000D_ $xom with @dwbronner	after years of resisting, #exxon has agreed to reveal the risks it faces from #climatechange & the global carbon crackdown:_x000D_ $xom with @dwbronner	0	neutral	0		2009-12-23	0	0	0	0	0	0	68.26	1.5	3.5	-6	0	2	0		333	70.2287	4.64131								334	67.2134	7.85657
2017-12-11	.@ExxonMobil is reversing its climate change stance and will "enhance" its reporting on how climate legislation and a "lower-carbon future" could affect operations. $XOM #climatechange #carbon #oott #oil #exxon	.@exxonmobil is reversing its climate change stance and will "enhance" its reporting on how climate legislation and a "lower-carbon future" could affect operations. $xom #climatechange #carbon #oott #oil #exxon	.@exxonmobil is reversing its climate change stance and will "enhance" its reporting on how climate legislation and a "lower-carbon future" could affect operations. $xom #climatechange #carbon #oott #oil #exxon	0.125	neutral	0		2009-12-24	0	0	0	0	0	0	68.66	1.5	3.5	-6	0	2	0		334	70.2287	4.84131								335	67.2134	8.82657
2017-12-05	Here's how some of the biggest companies in the S&P 500 are taxed -> https://stocktwits.com/cybercash28/message/103606270Ã‚Â Ã¢â‚¬Â¦_x000D_ $AMZN $FB $JPM $C $WMT $XOM	here's how some of the biggest companies in the s&p 500 are taxed -> _x000D_ $amzn $fb $jpm $c $wmt $xom	here's how some of the biggest companies in the s&p 500 are taxed -> _x000D_ $amzn $fb $jpm $c $wmt $xom	0	neutral	0		2009-12-25	0	0	0	0	0	0	68.66	1.5	3.5	-6	0	2	0		335	70.2287	5.81131								336	67.2134	8.57657
2017-12-04	$XOM let it ride shares raised the stop today.	$xom let it ride shares raised the stop today.	$xom let it ride shares raised the stop today.	0	neutral	0		2009-12-26	0	0	0	0	0	0	68.66	1.5	3.5	-6	0	2	0		336	70.2287	5.56131								337	67.2134	7.77657
2017-12-03	Exxon Mobil, the worldÃ¢â‚¬â„¢s largest listed #oil producer considers a foray into Egypt offshore oil and gas. A #Reuters exclusive by @ronbousso1 and @ErnestScheyder: http://reut.rs/2kib2VgÃ‚Â $XOM pic.twitter.com/IjN3KGD02o	exxon mobil, the worlds largest listed #oil producer considers a foray into egypt offshore oil and gas. a #reuters exclusive by @ronbousso1 and @ernestscheyder: $xom pic.twitter.com/ijn3kgd02o	exxon mobil, the worlds largest listed #oil producer considers a foray into egypt offshore oil and gas. a #reuters exclusive by @ronbousso1 and @ernestscheyder: $xom pic.twitter.com/ijn3kgd02o	0	neutral	0		2009-12-27	0	0	0	0	0	0	68.66	1.5	3.5	-6	0	2	0		337	70.2287	4.76131								338	67.2134	7.03657
2017-11-28	$HES completed sale of interests in offshore #EquatorialGuinea to Kosmos Energy and Trident Energy for $650MM - will enable to prefund $HESÃ¢â‚¬â„¢ investment opportunity in #Guyana, increase its rig count in the #Bakken in 2018 #OOTT $XOM https://traderscommunity.com/index.php/stocks/earnings-reports/320-hess-announces-asset-sales-with-loss-and-lower-productionÃ‚Â Ã¢â‚¬Â¦pic.twitter.com/XNii5Y8D…	$hes completed sale of interests in offshore #equatorialguinea to kosmos energy and trident energy for $650mm - will enable to prefund $hes investment opportunity in #guyana, increase its rig count in the #bakken in 2018 #oott $xom	$hes completed sale of interests in offshore #equatorialguinea to kosmos energy and trident energy for $650mm - will enable to prefund $hes investment opportunity in #guyana, increase its rig count in the #bakken in 2018 #oott $xom	0	neutral	0		2009-12-28	0	0	0	0	0	0	69.08	1.5	3.5	-6	0	2	0		338	70.2287	4.02131								339	67.2134	7.03657
2017-11-17	Eco Atlantic: Are FebruaryÃ¢â‚¬â„¢s placement participants creating a massive buying opportunity? #ECO - http://tinyurl.com/y7kr3r9aÃ‚Â via @ValueTheMarkets #TLW $XOM $TOT	eco atlantic: are februarys placement participants creating a massive buying opportunity? #eco - via @valuethemarkets #tlw $xom $tot	eco atlantic: are februarys placement participants creating a massive buying opportunity? #eco - via @valuethemarkets #tlw $xom $tot	1	neutral	0		2009-12-29	0	0	0	0	0	0	68.84	1.5	3.5	-6	0	2	0		339	70.2287	4.02131								340	67.2134	7.03657
2017-10-28	ExxonMobil $XOM Earnings Shrug Off Harvey With Robust Cashflow $SPX #OOTT #oil #LNG_x000D_ https://traderscommunity.com/index.php/stocks/earnings-reports/322-exxonmobil-xom-earnings-shrug-off-harvey-with-robust-cashflowÃ‚Â Ã¢â‚¬Â¦pic.twitter.com/3pNZ0iboLk	exxonmobil $xom earnings shrug off harvey with robust cashflow $spx #oott #oil #lng_x000D_	exxonmobil $xom earnings shrug off harvey with robust cashflow $spx #oott #oil #lng_x000D_	0	neutral	0		2009-12-30	0	0	0	0	0	0	68.77	1.5	3.5	-6	0	2	0		340	70.2287	4.02131								341	67.2134	6.55657
2017-10-27	#PageOne All You Need To Know Ahead of Today's Trading._x000D_ $AMZN $GOOG $GOOGL $MSFT $INTC $CVS $AET $XOM $CVX $SPY $QQQ $DIA $UUP $GLD #GDPpic.twitter.com/VLNaUjfi9K	#pageone all you need to know ahead of today's trading._x000D_ $amzn $goog $googl $msft $intc $cvs $aet $xom $cvx $spy $qqq $dia $uup $gld #gdppic.twitter.com/vlnaujfi9k	#pageone all you need to know ahead of today's trading._x000D_ $amzn $goog $googl $msft $intc $cvs $aet $xom $cvx $spy $qqq $dia $uup $gld #gdppic.twitter.com/vlnaujfi9k	0	neutral	0		2009-12-31	0	0	0	0	0	0	68.19	1.5	3.5	-6	0	2	0		341	70.2287	3.54131								342	67.2134	5.73657
2017-10-27	JUST IN: ExxonMobil shares up 1.7 percent after posting better-than-expected results. $XOM pic.twitter.com/4IffcPb7LP	just in: exxonmobil shares up 1.7 percent after posting better-than-expected results. $xom pic.twitter.com/4iffcpb7lp	just in: exxonmobil shares up 1.7 percent after posting better-than-expected results. $xom pic.twitter.com/4iffcpb7lp	0	neutral	0		2010-01-01	1	0	0	1	0	0	68.19	1.5	3.5	-5	1	3	1		342	70.2287	2.72131								343	67.8941	4.89586
2017-10-27	#Earnings: $XOM beats estimates pic.twitter.com/xHUhnSlCYs	#earnings: $xom beats estimates pic.twitter.com/xhuhnslcys	#earnings: $xom beats estimates pic.twitter.com/xhuhnslcys	0	neutral	0		2010-01-02	3	0	2	1	0	0.5	68.19	1.5	4	-5	0	2	2		343	70.2287	2.56131								344	67.8941	4.50586
2017-10-26	Fri #earnings $XOM $ABBV $CVX $MRK $PSX $CL $COL $SHPG $COG $PDS $GT $NRZ $MDXG $GBX $WY $HUN $LYB $CCJ $TRU $B $AAN http://eps.sh/calÃ‚Â pic.twitter.com/jhXjcrKvxP	fri #earnings $xom $abbv $cvx $mrk $psx $cl $col $shpg $cog $pds $gt $nrz $mdxg $gbx $wy $hun $lyb $ccj $tru $b $aan	fri #earnings $xom $abbv $cvx $mrk $psx $cl $col $shpg $cog $pds $gt $nrz $mdxg $gbx $wy $hun $lyb $ccj $tru $b $aan	0	neutral	0		2010-01-03	1	1	0	0	0	0	68.19	1.5	4	-6	-1	1	1		344	70.2287	2.17131								345	67.8941	4.93586
2017-10-25	Upcoming #Energy Earnings: ExxonMobil and Chevron Report on Friday Morning http://bit.ly/2gJ3OYMÃ‚Â $XOM $CVX #earnings #tradingpic.twitter.com/6SZjgWm58W	upcoming #energy earnings: exxonmobil and chevron report on friday morning $xom $cvx #earnings #tradingpic.twitter.com/6szjgwm58w	upcoming #energy earnings: exxonmobil and chevron report on friday morning $xom $cvx #earnings #tradingpic.twitter.com/6szjgwm58w	0	neutral	0		2010-01-04	0	0	0	0	0	0	69.15	1.5	4	-6	0	2	0		345	70.2287	2.60131								346	67.8941	4.93586
2017-10-25	ExxonMobil enters long-term expansion for ArgentinaÃ¢â‚¬â„¢s Vaca Muerta shale $XOM #OOTT_x000D_ http://www.ogj.com/articles/2017/10/exxonmobil-enters-long-term-expansion-for-argentina-s-vaca-muerta-shale.htmlÃ‚Â Ã¢â‚¬Â¦	exxonmobil enters long-term expansion for argentinas vaca muerta shale $xom #oott_x000D_	exxonmobil enters long-term expansion for argentinas vaca muerta shale $xom #oott_x000D_	0	neutral	0		2010-01-05	0	0	0	0	0	0	69.42	1.5	4	-6	0	2	0		346	70.2287	2.60131								347	67.8941	4.93586
2017-10-25	Gasoline Demand and Storage #OOTT #EIA #oil Chart via @EnergyBasis @HeidsterTrades $VLO $COP $XOM $CVX_x000D_ https://traderscommunity.com/index.php/oil-energy/311-preview-eia-crude-oil-inventories-tcoil-10Ã‚Â Ã¢â‚¬Â¦pic.twitter.com/6RirgbVY9w	gasoline demand and storage #oott #eia #oil chart via @energybasis @heidstertrades $vlo $cop $xom $cvx_x000D_	gasoline demand and storage #oott #eia #oil chart via @energybasis @heidstertrades $vlo $cop $xom $cvx_x000D_	0	neutral	0		2010-01-06	0	0	0	0	0	0	70.02	1.5	4	-6	0	2	0		347	70.2287	2.60131								348	67.2134	2.47657
2017-10-23	What to expect from ExxonMobil's Earnings $XOM $USO $SPX $DJIA #oil _x000D_ https://traderscommunity.com/index.php/stocks/earnings-reports/303-big-oil-earnings-on-tap-with-exxon-chevron-and-conocoÃ‚Â Ã¢â‚¬Â¦pic.twitter.com/0ccdeSAlpW	what to expect from exxonmobil's earnings $xom $uso $spx $djia #oil _x000D_	what to expect from exxonmobil's earnings $xom $uso $spx $djia #oil _x000D_	0	neutral	0		2010-01-07	0	0	0	0	0	0	69.8	1.5	4	-6	0	2	0		348	69.6555	0.034546								349	67.2134	1.95657
2017-10-23	UPCOMING EARNINGS_x000D_ Mon - $HAL_x000D_ Tue - $MCD $CMG $AMD $CAT $GM_x000D_ Wed - $V $KO_x000D_ Thu - $TWTR $AMZN $GOOGL $MSFT_x000D_ Fri - $XOM_x000D_ https://stocktwits.com/eWhispers/message/98606183Ã‚Â Ã¢â‚¬Â¦	upcoming earnings_x000D_ mon - $hal_x000D_ tue - $mcd $cmg $amd $cat $gm_x000D_ wed - $v $ko_x000D_ thu - $twtr $amzn $googl $msft_x000D_ fri - $xom_x000D_	upcoming earnings_x000D_ mon - $hal_x000D_ tue - $mcd $cmg $amd $cat $gm_x000D_ wed - $v $ko_x000D_ thu - $twtr $amzn $googl $msft_x000D_ fri - $xom_x000D_	0	neutral	0		2010-01-08	0	0	0	0	0	0	69.52	1.5	4	-6	0	2	0		349	69.6555	-0.485458								350	66.5327	1.89728
2017-10-21	Big Oil Earnings on Tap With Exxon, Chevron and Conoco $XOM $CVX $COP #CL_F $SPX _x000D_ https://traderscommunity.com/index.php/stocks/earnings-reports/303-big-oil-earnings-on-tap-with-exxon-chevron-and-conocoÃ‚Â Ã¢â‚¬Â¦pic.twitter.com/kMMQkjSCvK	big oil earnings on tap with exxon, chevron and conoco $xom $cvx $cop #cl_f $spx _x000D_	big oil earnings on tap with exxon, chevron and conoco $xom $cvx $cop #cl_f $spx _x000D_	0.1	neutral	0		2010-01-09	0	0	0	0	0	0	69.52	1.5	4	-6	0	2	0		350	69.6555	-1.22546								351	66.5327	1.68728
2017-10-15	$RCON "We anticipate revenues growing at minimum of 30% in the coming year" #oil #nasdaq $XOM $HAL $EOG $SNP $CVX $TOT #CHINA #ENERGY #GASpic.twitter.com/FxrQ7ee0Md	$rcon "we anticipate revenues growing at minimum of 30% in the coming year" #oil #nasdaq $xom $hal $eog $snp $cvx $tot #china #energy #gaspic.twitter.com/fxrq7ee0md	$rcon "we anticipate revenues growing at minimum of 30% in the coming year" #oil #nasdaq $xom $hal $eog $snp $cvx $tot #china #energy #gaspic.twitter.com/fxrq7ee0md	0	neutral	0		2010-01-10	0	0	0	0	0	0	69.52	1.5	4	-6	0	2	0		351	69.6555	-1.43546								352	66.5327	1.67728
2017-10-12	$RCON Breakout Chart >$900,000 in contracts locked in and a 40% increase reported in revenues. #oil #nasdaq $XOM $HAL $EOG $SNP $CVX $TOT	$rcon breakout chart >$900,000 in contracts locked in and a 40% increase reported in revenues. #oil #nasdaq $xom $hal $eog $snp $cvx $tot	$rcon breakout chart >$900,000 in contracts locked in and a 40% increase reported in revenues. #oil #nasdaq $xom $hal $eog $snp $cvx $tot	0	neutral	0		2010-01-11	0	0	0	0	0	0	70.3	1.5	4	-6	0	2	0		352	69.6555	-1.44546								353	66.5327	1.67728
2017-09-30	$MSFT today: #3_x000D_ $XOM today: #7_x000D_ $T today: #12_x000D_ $GE today: #19_x000D_ $IBM today: #35	$msft today: #3_x000D_ $xom today: #7_x000D_ $t today: #12_x000D_ $ge today: #19_x000D_ $ibm today: #35	$msft today: #3_x000D_ $xom today: #7_x000D_ $t today: #12_x000D_ $ge today: #19_x000D_ $ibm today: #35	0	neutral	0		2010-01-12	0	0	0	0	0	0	69.95	1.5	4	-6	0	2	0		353	69.6555	-1.44546								354	66.5327	1.67728
2017-09-29	Investors push U.S. #shale #oil firms to separate executive pay from #drilling _x000D_ #OPEC #OOTT #gas $APA $DVN $XOM #USO_x000D_ https://reut.rs/2xHSnokÃ‚Â pic.twitter.com/03Y3RIpEYn	investors push you.s. #shale #oil firms to separate executive pay from #drilling _x000D_ #opec #oott #gas $apa $dvn $xom #uso_x000D_	investors push you.s. #shale #oil firms to separate executive pay from #drilling _x000D_ #opec #oott #gas $apa $dvn $xom #uso_x000D_	0	neutral	0		2010-01-13	0	0	0	0	0	0	69.67	1.5	4	-6	0	2	0		354	69.6555	-1.44546								355	66.5327	1.97728
2017-09-28	$XOM updated chart stop raised no ladder taken. Education chart for followers notes on chart kept for myself during the trade pic.twitter.com/TloOWtHqBr	$xom updated chart stop raised no ladder taken. education chart for followers notes on chart kept for myself during the trade pic.twitter.com/tloowthqbr	$xom updated chart stop raised no ladder taken. education chart for followers notes on chart kept for myself during the trade pic.twitter.com/tloowthqbr	0	neutral	0		2010-01-14	0	0	0	0	0	0	69.68	1.5	4	-6	0	2	0		355	69.6555	-1.14545								356	66.5327	2.03728
2017-09-28	7-year rising support held. Now breaking above bullish falling wedge. $XOM $XLE $XOP $SPY $USO $CL_Fpic.twitter.com/FgzibpUxOX	7-year rising support held. now breaking above bullish falling wedge. $xom $xle $xop $spy $uso $cl_fpic.twitter.com/fgzibpuxox	7-year rising support held. now breaking above bullish falling wedge. $xom $xle $xop $spy $uso $cl_fpic.twitter.com/fgzibpuxox	0.1	neutral	0		2010-01-15	0	0	0	0	0	0	69.11	1.5	4	-6	0	2	0		356	69.6555	-1.08546								357	66.5327	1.72728
2017-09-28	$XOM >>Exxon Mobil bets on #Brazil, buys 10 #oil blocks in auction http://www.reuters.com/article/us-brazil-oil-auction/exxon-mobil-bets-on-brazil-buys-10-oil-blocks-in-auction-idUSKCN1C22UYÃ‚Â Ã¢â‚¬Â¦ #oott	$xom >>exxon mobil bets on #brazil, buys 10 #oil blocks in auction #oott	$xom >>exxon mobil bets on #brazil, buys 10 #oil blocks in auction #oott	0	neutral	0		2010-01-16	0	0	0	0	0	0	69.11	1.5	4	-6	0	2	0		357	69.6555	-1.39545								358	66.5327	2.12728
2017-09-25	$XOM daily chart, testing the 200 day ma, on watch for a break thru here, oil acting well and energy relateds following pic.twitter.com/xAj9djRrER	$xom daily chart, testing the 200 day ma, on watch for a break thru here, oil acting well and energy relateds following pic.twitter.com/xaj9djrrer	$xom daily chart, testing the 200 day ma, on watch for a break thru here, oil acting well and energy relateds following pic.twitter.com/xaj9djrrer	0.0333333	neutral	0		2010-01-17	0	0	0	0	0	0	69.11	1.5	4	-6	0	2	0		358	69.6555	-0.995452								359	66.5327	2.12728
2017-09-22	#California cities led by #SanFrancisco want Big Oil to pay for billions in climate change costs:_x000D_ http://money.cnn.com/2017/09/22/investing/oil-exxon-climate-change-san-francisco/index.htmlÃ‚Â Ã¢â‚¬Â¦ $XOM $CVX $BPpic.twitter.com/1O2JgorsZs	#california cities led by #sanfrancisco want big oil to pay for billions in climate change costs:_x000D_ $xom $cvx $bppic.twitter.com/1o2jgorszs	#california cities led by #sanfrancisco want big oil to pay for billions in climate change costs:_x000D_ $xom $cvx $bppic.twitter.com/1o2jgorszs	0.1	neutral	0		2010-01-18	0	0	0	0	0	0	69.11	1.5	4	-6	0	2	0		359	69.6555	-0.995452								360	66.5327	2.12728
2017-09-14	$LVI - technology provides oil companies with ability to reduce operating costs!! #PEMEX $CRC $ENRJ $MXC $XOM $OAS $RIG $WRES $UPL $SXE $MRO	$lvi - technology provides oil companies with ability to reduce operating costs!! #pemex $crc $enrj $mxc $xom $oas $rig $wres $upl $sxe $mro	$lvi - technology provides oil companies with ability to reduce operating costs!! #pemex $crc $enrj $mxc $xom $oas $rig $wres $upl $sxe $mro	0	neutral	0		2010-01-19	1	0	1	0	0	0	69.27	1.5	4	-6	0	2	1		360	69.6555	-0.995452								361	66.5327	2.12728
2017-09-13	Shell draws line under a century of #Iraq #oil @ronbousso1_x000D_ #OPEC #gas #OOTT @Shell #Basra $XOM #Rumaila #Majnoon_x000D_ https://reut.rs/2eVBe1RÃ‚Â pic.twitter.com/JPqW6AbgFr	shell draws line under a century of #iraq #oil @ronbousso1_x000D_ #opec #gas #oott @shell #basra $xom #rumaila #majnoon_x000D_	shell draws line under a century of #iraq #oil @ronbousso1_x000D_ #opec #gas #oott @shell #basra $xom #rumaila #majnoon_x000D_	0	neutral	0		2010-01-20	0	0	0	0	0	0	68.03	1.5	4	-6	0	2	0		361	69.6555	-0.995452								362	66.5327	2.54728
2017-09-12	Chemical Giant DowDuPont $DWDP to Operate Under Three Divisions $SPX $XOM #OOTT_x000D_ https://traderscommunity.com/index.php/stocks/187-chemical-giant-dowdupont-dwdp-to-operate-under-three-divisionsÃ‚Â Ã¢â‚¬Â¦pic.twitter.com/f0VO1gUbPT	chemical giant dowdupont $dwdp to operate under three divisions $spx $xom #oott_x000D_	chemical giant dowdupont $dwdp to operate under three divisions $spx $xom #oott_x000D_	1	neutral	0		2010-01-21	0	0	0	0	0	0	66.7	1.5	4	-6	0	2	0		362	69.6555	-0.575454								363	66.5327	2.30727
2017-09-06	Enforce the 35% tax rate? No one actually pays that! e.g. $MSFT paid 1.9 billion on 23 B earnings in 2016 = 8.9%. $XOM -$406 M in '16.	enforce the 35% tax rate? no one actually pays that! e.g. $msft paid 1.9 billion on 23 b earnings in 2016 = 8.9%. $xom -$406 m in '16.	enforce the 35% tax rate? no one actually pays that! e.g. $msft paid 1.9 billion on 23 b earnings in 2016 = 8.9%. $xom -$406 m in '16.	0.1	neutral	0		2010-01-22	0	0	0	0	0	0	66.1	1.5	4	-6	0	2	0		363	69.6555	-0.81546								364	66.5327	2.23727
2017-09-06	CHART OF THE DAY: Exxon Mobil trades at widest discount to S&P 500 Index in 22 years (measure by dividend yield) $XOM #OOTT via @TheTerminalpic.twitter.com/nl1DVtc1QG	chart of the day: exxon mobil trades at widest discount to s&p 500 index in 22 years (measure by dividend yield) $xom #oott via @theterminalpic.twitter.com/nl1dvtc1qg	chart of the day: exxon mobil trades at widest discount to s&p 500 index in 22 years (measure by dividend yield) $xom #oott via @theterminalpic.twitter.com/nl1dvtc1qg	0	neutral	0		2010-01-23	0	0	0	0	0	0	66.1	1.5	4	-6	0	2	0		364	69.6555	-0.885459								365	66.5327	1.65728
2017-08-10	Exxon profits double since last year. Will they use them to fund stranded assets? http://2degreeseparation.comÃ‚Â $XOM pic.twitter.com/NoAtpNLpdX	exxon profits double since last year. will they use them to fund stranded assets? $xom pic.twitter.com/noatpnlpdx	exxon profits double since last year. will they use them to fund stranded assets? $xom pic.twitter.com/noatpnlpdx	0.0333333	neutral	0		2010-01-24	0	0	0	0	0	0	66.1	1.5	4	-6	0	2	0		365	69.6555	-1.46545								366	67.2134	0.976571
2017-08-02	#RussianSanctions vocally opposed by US energy companies saying legislation will help Russian competitors at their expense $XOM $CVX	#russiansanctions vocally opposed by us energy companies saying legislation will help russian competitors at their expense $xom $cvx	#russiansanctions vocally opposed by us energy companies saying legislation will help russian competitors at their expense $xom $cvx	0	neutral	0		2010-01-25	1	0	1	0	0	0	65.85	1.5	4	-6	0	2	1		366	69.6555	-1.46545								367	67.2134	0.976571
2017-07-28	$FB continues rise after Q2 result. Earnings: $XOM, $SBUX, $AMZN. $AAPL hearing aids, $FB user growth. @MarleyKayden http://bit.ly/2uFsMMYÃ‚Â pic.twitter.com/pfGh4x5F4E	$fb continues rise after q2 result. earnings: $xom, $sbux, $amzn. $aapl hearing aids, $fb user growth. @marleykayden	$fb continues rise after q2 result. earnings: $xom, $sbux, $amzn. $aapl hearing aids, $fb user growth. @marleykayden	0	neutral	0		2010-01-26	2	0	2	0	0	0	65.92	1.5	4	-6	0	2	2		367	70.3514	-2.16144								368	66.5327	1.65728
2017-07-28	If $3.4 billion in quarterly profit isn't enough, you must be Exxon: https://www.bloomberg.com/gadfly/articles/2017-07-28/exxon-mobil-earnings-3-4-billion-isn-t-enoughÃ‚Â Ã¢â‚¬Â¦ via @gadfly $XOM #OOTT	if $3.4 billion in quarterly profit isn't enough, you must be exxon: via @gadfly $xom #oott	if $3.4 billion in quarterly profit isn't enough, you must be exxon: via @gadfly $xom #oott	0.5	neutral	0		2010-01-27	0	0	0	0	0	0	65.54	1.5	4	-6	0	2	0		368	70.3514	-2.16144								369	66.5327	2.61728
2017-07-28	Exxon Misses Earnings on Lower Production $XOM #OOTT $SPX #oil _x000D_ https://traderscommunity.com/index.php/stocks/earnings-reports/63-big-oil-earnings-roll-on-with-exxon-shell-chevronÃ‚Â Ã¢â‚¬Â¦pic.twitter.com/OqRoRJKctw	exxon misses earnings on lower production $xom #oott $spx #oil _x000D_	exxon misses earnings on lower production $xom #oott $spx #oil _x000D_	0	neutral	0		2010-01-28	0	0	0	0	0	0	64.96	1.5	4	-6	0	2	0		369	70.3514	-1.20144								370	66.5327	2.88727
2017-07-28	#BREAKING: Exxon Mobil $XOM Q2 Earnings Per Share (EPS) $0.78, consensus of $0.84 may not be comparable.	#breaking: exxon mobil $xom q2 earnings per share (eps) $0.78, consensus of $0.84 may not be comparable.	#breaking: exxon mobil $xom q2 earnings per share (eps) $0.78, consensus of $0.84 may not be comparable.	0	neutral	0		2010-01-29	1	0	0	1	0	0	64.43	1.5	4	-5	1	3	1		370	70.3514	-0.931446								371	66.5327	3.48727
2017-07-24	These are the companies to watch for earnings reports this week: https://www.bespokepremium.com/think-big-blog/40-largest-companies-set-to-report-this-week-724-728/Ã‚Â Ã¢â‚¬Â¦ $FB $GOOGL $UTX $MCD $MMM $AMZN $SBUX $BIDU $XOM $$ pic.twitter.com/oKkId5rxJG	these are the companies to watch for earnings reports this week: $fb $googl $utx $mcd $mmm $amzn $sbux $bidu $xom $$ pic.twitter.com/okkid5rxjg	these are the companies to watch for earnings reports this week: $fb $googl $utx $mcd $mmm $amzn $sbux $bidu $xom $$ pic.twitter.com/okkid5rxjg	0	neutral	0		2010-01-30	1	0	1	0	0	0	64.43	1.5	4	-5	0	2	1		371	70.3514	-0.331447								372	66.5327	3.26728
2017-07-23	M: $HAL $GOOGL_x000D_ T: $AKS $CMG $WYNN $HA_x000D_ W: FOMC $BA $FB $MGM $GILD _x000D_ Th: $TWTR $LUV $MGM $AMZN $SBUX $BIDU $EA $FSLR_x000D_ F: $XOM $CVX $AALpic.twitter.com/8H3ibZbZ1a	m: $hal $googl_x000D_ t: $aks $cmg $wynn $ha_x000D_ w: fomc $ba $fb $mgm $gild _x000D_ th: $twtr $luv $mgm $amzn $sbux $bidu $ea $fslr_x000D_ f: $xom $cvx $aalpic.twitter.com/8h3ibzbz1a	m: $hal $googl_x000D_ t: $aks $cmg $wynn $ha_x000D_ w: fomc $ba $fb $mgm $gild _x000D_ th: $twtr $luv $mgm $amzn $sbux $bidu $ea $fslr_x000D_ f: $xom $cvx $aalpic.twitter.com/8h3ibzbz1a	0	neutral	0		2010-01-31	0	0	0	0	0	0	64.43	1.5	4	-5	0	2	0		372	70.3514	-0.551441								373	66.5327	2.98727
2017-07-06	The Dow's biggest laggards are dishing out some of the highest yields - are you buying any of the names? $VZ $GE $CVX $XOM $IBMpic.twitter.com/4g0IbThZom	the dow's biggest laggards are dishing out some of the highest yields - are you buying any of the names? $vz $ge $cvx $xom $ibmpic.twitter.com/4g0ibthzom	the dow's biggest laggards are dishing out some of the highest yields - are you buying any of the names? $vz $ge $cvx $xom $ibmpic.twitter.com/4g0ibthzom	0	neutral	0		2010-02-01	3	0	3	0	0	0	66.18	1.5	4	-5	0	2	3		373	70.3514	-0.831447								374	66.5327	2.98727
2017-06-16	$XOM is one of easiest shorts have seen in my career... https://twitter.com/sorosaurus/status/875728609297793025Ã‚Â Ã¢â‚¬Â¦	$xom is one of easiest shorts have seen in my career...	$xom is one of easiest shorts have seen in my career...	0	neutral	0		2010-02-02	1	0	1	0	0	0	66.96	1.5	4	-5	0	2	1		374	70.3514	-0.831447								375	66.5327	2.98727
2017-06-14	$MMEX #MMEX $COP $XOM #BP https://twitter.com/My3rdid/status/874755929681612804Ã‚Â Ã¢â‚¬Â¦	$mmex #mmex $cop $xom #bp	$mmex #mmex $cop $xom #bp	0	neutral	0		2010-02-03	1	0	0	1	0	0	66.6	1.5	4	-4	1	3	1		375	70.3514	-0.831447								376	66.5327	3.76728
2017-06-09	Exxon calls NY prosecutor's climate change probe 'harassment' in filing http://reut.rs/2t3swnwÃ‚Â #climatechange #exxonknew $XOM	exxon calls ny prosecutor's climate change probe 'harassment' in filing #climatechange #exxonknew $xom	exxon calls ny prosecutor's climate change probe 'harassment' in filing #climatechange #exxonknew $xom	0	neutral	0		2010-02-04	1	0	1	0	0	0	64.72	1.5	4	-4	0	2	1		376	70.3514	-0.0514415								377	66.5327	3.41727
2017-06-01	Energy Stocks:_x000D_ $XOM_x000D_ $BP_x000D_ $CVXpic.twitter.com/zVjfnuL5yk	energy stocks:_x000D_ $xom_x000D_ $bp_x000D_ $cvxpic.twitter.com/zvjfnul5yk	energy stocks:_x000D_ $xom_x000D_ $bp_x000D_ $cvxpic.twitter.com/zvjfnul5yk	0	neutral	0		2010-02-05	0	0	0	0	0	0	64.8	1.5	4	-4	0	2	0		377	70.3514	-0.401447								378	66.5327	3.13727
2017-05-31	This has been happening to the energy sector btw. $XLE $XOM $CVX. _x000D_ A must-see chart from @AllStarCharts https://stocktwits.com/allstarcharts/message/84526705?utm_medium=community-twitter&utm_source=twitter.com&utm_campaign=outboundteamÃ‚Â Ã¢â‚¬Â¦pic.twitter.com/B5QoOsMFNi	this has been happening to the energy sector btw. $xle $xom $cvx. _x000D_ a must-see chart from @allstarcharts	this has been happening to the energy sector btw. $xle $xom $cvx. _x000D_ a must-see chart from @allstarcharts	0	neutral	0		2010-02-06	0	0	0	0	0	0	64.8	1.5	4	-4	0	2	0		378	70.3514	-0.681446								379	66.5327	3.14728
2017-05-31	Exxon shareholders call for reports on impact of climate policies $XOM http://fxn.ws/2rFjBvV	exxon shareholders call for reports on impact of climate policies $xom	exxon shareholders call for reports on impact of climate policies $xom	0	neutral	0		2010-02-07	0	0	0	0	0	0	64.8	1.5	4	-4	0	2	0		379	70.3514	-0.671444								380	66.5327	2.57728
2017-05-30	In #susty @BloombergBriefs: Hopeful shareholders to press $XOM on #climatechange tomorrow #corpgov #irchat #esg #sri https://bit.ly/sustfin525Ã‚Â pic.twitter.com/dOPpTpJiml	in #susty @bloombergbriefs: hopeful shareholders to press $xom on #climatechange tomorrow #corpgov #irchat #esg #sri	in #susty @bloombergbriefs: hopeful shareholders to press $xom on #climatechange tomorrow #corpgov #irchat #esg #sri	0	neutral	0		2010-02-08	0	0	0	0	0	0	64.35	1.5	4	-4	0	2	0		380	70.3514	-1.24144								381	66.5327	2.57728
2017-05-30	Wall Street may take on Exxon Wednesday, to the delight of environmental activists $XOM | @JeffMosier https://www.dallasnews.com/business/exxon-mobil/2017/05/30/shareholders-may-force-exxon-mobil-take-climate-change-seriously?utm_campaign=Echobox&utm_medium=Social&utm_source=TwitterÃ‚Â Ã¢â‚¬Â¦	wall street may take on exxon wednesday, to the delight of environmental activists $xom | @jeffmosier	wall street may take on exxon wednesday, to the delight of environmental activists $xom | @jeffmosier	0	neutral	0		2010-02-09	1	0	0	1	0	0	65.2	1.5	4	-3	1	3	1		381	70.3514	-1.24144								382	66.5327	2.57728
2017-05-24	$VZ $GE $CVX $XOM and $IBM are the worst-performing Dow stocks year-to-date, making them the Dogs of the Dowpic.twitter.com/lSSyvVyjyP	$vz $ge $cvx $xom and $ibm are the worst-performing dow stocks year-to-date, making them the dogs of the dowpic.twitter.com/lssyvvyjyp	$vz $ge $cvx $xom and $ibm are the worst-performing dow stocks year-to-date, making them the dogs of the dowpic.twitter.com/lssyvvyjyp	0	neutral	0		2010-02-10	0	0	0	0	0	0	64.85	1.5	4	-3	0	2	0		382	70.3514	-1.24144								383	66.5327	2.57728
2017-05-17	Momentum continues building in support of #2Degrees as @NYSComptroller proposal gets majority vote @PPLElectric. Votes coming up at $SO $XOM	momentum continues building in support of #2degrees as @nyscomptroller proposal gets majority vote @pplelectric. votes coming up at $so $xom	momentum continues building in support of #2degrees as @nyscomptroller proposal gets majority vote @pplelectric. votes coming up at $so $xom	0	neutral	0		2010-02-11	0	0	0	0	0	0	65.24	1.5	4	-3	0	2	0		383	70.3514	-1.24144								384	66.5327	2.73727
2017-05-16	Some institutional monthly charts w/ B-bands. $XOM $X $AKS $CLF $FCX $X $CNX $CDE $OAShttps://docs.google.com/document/d/1ph3-bo3RvNGzUSGUBaoACyVbM0IVgI-2N2vq-5teolM/edit?usp=sharingÃ‚Â Ã¢â‚¬Â¦	some institutional monthly charts w/ b-bands. $xom $x $aks $clf $fcx $x $cnx $cde $oas	some institutional monthly charts w/ b-bands. $xom $x $aks $clf $fcx $x $cnx $cde $oas	0	neutral	0		2010-02-12	0	0	0	0	0	0	64.8	1.5	4	-3	0	2	0		384	70.3514	-1.08145								385	66.5327	1.49728
2017-05-15	That's like: Holger is buying 100Ã¢â€šÂ¬ gasoline for his car, $XOM Exxon Mobil goes up +20%	that's like: holger is buying 100 gasoline for his car, $xom exxon mobil goes up +20%	that's like: holger is buying 100 gasoline for his car, $xom exxon mobil goes up +20%	0	neutral	0		2010-02-13	0	0	0	0	0	0	64.8	1.5	4	-3	0	2	0		385	70.3514	-2.32145								386	66.5327	0.167273
2017-05-14	$USO Oil jumps after Saudis, Russia say supply cut to be extended to March 2018 http://www.reuters.com/article/us-global-oil-idUSKCN18B02Y?il=0Ã‚Â Ã¢â‚¬Â¦ $OAS $CHK $CIE $XOM $BP $CVX	$uso oil jumps after saudis, russia say supply cut to be extended to march 2018 $oas $chk $cie $xom $bp $cvx	$uso oil jumps after saudis, russia say supply cut to be extended to march 2018 $oas $chk $cie $xom $bp $cvx	0	neutral	0		2010-02-14	1	0	1	0	0	0	64.8	1.5	4	-3	0	2	1		386	70.3514	-3.65145								387	66.5327	-0.432726
2017-05-14	LONGS: $ZEN $QRVO $SLTK $P $GILD $MTCH $AXTA_x000D_ SHORTS: $XOM $WDC $TD $MIK $O $CVS $CERN $SPG $CAR $CVS	longs: $zen $qrvo $sltk $p $gild $mtch $axta_x000D_ shorts: $xom $wdc $td $mik $o $cvs $cern $spg $car $cvs	longs: $zen $qrvo $sltk $p $gild $mtch $axta_x000D_ shorts: $xom $wdc $td $mik $o $cvs $cern $spg $car $cvs	0	neutral	0		2010-02-15	1	0	1	0	0	0	64.8	1.5	4	-3	0	2	1		387	70.3514	-4.25145								388	66.5327	-0.432726
2017-05-07	Learn Stock Charts For: $SIRI $INTC $JPM $DOLV $CMCSA $GOOG $ETBI $XOM $AAPL $AMZN $TWTR $FB $NFLX $AMLH_x000D_ Here: https://investorshangout.com/chartsÃ‚Â _x000D_ ~pic.twitter.com/YnEIa3meSI	learn stock charts for: $siri $intc $jpm $dolv $cmcsa $goog $etbi $xom $aapl $amzn $twtr $fb $nflx $amlh_x000D_ here: _x000D_ ~pic.twitter.com/yneia3mesi	learn stock charts for: $siri $intc $jpm $dolv $cmcsa $goog $etbi $xom $aapl $amzn $twtr $fb $nflx $amlh_x000D_ here: _x000D_ ~pic.twitter.com/yneia3mesi	0	neutral	0		2010-02-16	2	0	2	0	0	0	66.28	1.5	4	-3	0	2	2		388	70.3514	-4.25145								389	66.5327	-0.432726
2017-04-29	These 3 Big Oil Dividend Stocks Just Pumped Out Big Earnings Beats $CVX $XOM $PSX Also $COP https://goo.gl/hjOQJv	these 3 big oil dividend stocks just pumped out big earnings beats $cvx $xom $psx also $cop	these 3 big oil dividend stocks just pumped out big earnings beats $cvx $xom $psx also $cop	0.1	neutral	0		2010-02-17	1	0	1	0	0	0	65.76	1.5	4	-3	0	2	1		389	70.3514	-4.25145								390	66.5327	-0.682726
2017-04-28	The 3 largest companies in 2007:_x000D_ $XOM_x000D_ $GE_x000D_ $MSFT_x000D_ The 3 largest companies today:_x000D_ $AAPL_x000D_ $GOOGL_x000D_ $MSFT_x000D_ A must-see:https://stocktwits.com/charliebilello/message/81383031?utm_medium=community-twitter&utm_source=twitter.com&utm_campaign=outboundteamÃ‚Â Ã¢â‚¬Â¦	the 3 largest companies in 2007:_x000D_ $xom_x000D_ $ge_x000D_ $msft_x000D_ the 3 largest companies today:_x000D_ $aapl_x000D_ $googl_x000D_ $msft_x000D_ a must-see:	the 3 largest companies in 2007:_x000D_ $xom_x000D_ $ge_x000D_ $msft_x000D_ the 3 largest companies today:_x000D_ $aapl_x000D_ $googl_x000D_ $msft_x000D_ a must-see:	0	neutral	0		2010-02-18	0	0	0	0	0	0	65.96	1.5	4	-3	0	2	0		390	70.3514	-4.50145								391	66.5327	-0.612726
2017-04-25	#GoldenPass #LNG gets nonFTA approval from #DOE, moving #ExxonMobil $XOM #Qatar JV closer to FID. #USLNGExports http://www.snl.com/web/client?auth=inherit#news/article?id=40422053&cdid=A-40422053-12347Ã‚Â Ã¢â‚¬Â¦pic.twitter.com/XwercJZbKE	#goldenpass #lng gets nonfta approval from #doe, moving #exxonmobil $xom #qatar jv closer to fid. #uslngexports #news/article?i would=40422053&cdid=a-40422053-12347pic.twitter.com/xwercjzbke	#goldenpass #lng gets nonfta approval from #doe, moving #exxonmobil $xom #qatar jv closer to fid. #uslngexports #news/article?i would=40422053&cdid=a-40422053-12347pic.twitter.com/xwercjzbke	0	neutral	0		2010-02-19	0	0	0	0	0	0	65.87	1.5	4	-3	0	2	0		391	70.3514	-4.43145								392	66.5327	-0.992723
2017-04-21	President Trump Rejects Waiver Allowing Exxon To Drill In Russia http://trib.al/pSBGOXUÃ‚Â #Russia #Exxon $XOM pic.twitter.com/KCiAtKqE64	president trump rejects waiver allowing exxon to drill in russia #russia #exxon $xom pic.twitter.com/kciatkqe64	president trump rejects waiver allowing exxon to drill in russia #russia #exxon $xom pic.twitter.com/kciatkqe64	0	neutral	0		2010-02-20	0	0	0	0	0	0	65.87	1.5	4	-3	0	2	0		392	70.3514	-4.81144								393	66.5327	-1.57272
2017-04-19	Wasn't this their plan all along? @exxonmobil $XOM	wasn't this their plan all along? @exxonmobil $xom	wasn't this their plan all along? @exxonmobil $xom	0	neutral	0		2010-02-21	0	0	0	0	0	0	65.87	1.5	4	-3	0	2	0		393	70.3514	-5.39145								394	67.2134	-2.78343
2017-04-19	$MMEX #MMEX https://investorshub.advfn.com/boards/read_msg.aspx?message_id=130601506Ã‚Â Ã¢â‚¬Â¦_x000D_ $OIL #XOM $XOM #COP $COP #CENTS #MILLIONAIRE #OC #OTC #PENNYSTOCKS $Penny $MOASS #MOASS #Valuation	$mmex #mmex _x000D_ $oil #xom $xom #cop $cop #cents #millionaire #oc #otc #pennystocks $penny $moass #moass #valuation	$mmex #mmex _x000D_ $oil #xom $xom #cop $cop #cents #millionaire #oc #otc #pennystocks $penny $moass #moass #valuation	0	neutral	0		2010-02-22	1	0	1	0	0	0	65.4	1.5	4	-3	0	2	1		394	70.3514	-5.92144								395	67.2134	-2.78343
2017-04-17	Follow every trade for: $AAPL $AMZN $TWTR $FB $NFLX $DIS $SIRI $INTC $JPM $CHK $CMCSA $GOOG $PFE $XOM_x000D_ https://investorshangout.com/timeandsales/AAPL#417Ã‚Â Ã¢â‚¬Â¦pic.twitter.com/9ejzmZyaYe	follow every trade for: $aapl $amzn $twtr $fb $nflx $dis $siri $intc $jpm $chk $cmcsa $goog $pfe $xom_x000D_ #417pic.twitter.com/9ejzmzyaye	follow every trade for: $aapl $amzn $twtr $fb $nflx $dis $siri $intc $jpm $chk $cmcsa $goog $pfe $xom_x000D_ #417pic.twitter.com/9ejzmzyaye	0	neutral	0		2010-02-23	0	0	0	0	0	0	64.94	1.5	4	-3	0	2	0		395	70.3514	-5.92144								396	67.2134	-2.78343
2017-04-17	http://ih.advfn.com/p.php?pid=nmona&article=74350129Ã‚Â Ã¢â‚¬Â¦ $XOM #XOM #COP $COP $MMEX #MMEX #Permianbasin #Permian #Gulf #Texas 459 million dollar refinery @therealdonaldtrump	$xom #xom #cop $cop $mmex #mmex #permianbasin #permian #gulf #texas 459 million dollar refinery @therealdonaldtrump	$xom #xom #cop $cop $mmex #mmex #permianbasin #permian #gulf #texas 459 million dollar refinery @therealdonaldtrump	0	neutral	0		2010-02-24	0	0	0	0	0	0	65.55	1.5	4	-3	0	2	0		396	70.3514	-5.92144								397	67.2134	-1.03343
2017-04-11	Big #oil companies' reserves are shrinking: @Reuters analysis @ronbousso1 _x000D_ #ExxonMobil $XOM @Shell #gas #OOTT #OPEC _x000D_ http://reut.rs/2oufH6HÃ‚Â pic.twitter.com/ouh5BVX8XV	big #oil companies' reserves are shrinking: @reuters analysis @ronbousso1 _x000D_ #exxonmobil $xom @shell #gas #oott #opec _x000D_	big #oil companies' reserves are shrinking: @reuters analysis @ronbousso1 _x000D_ #exxonmobil $xom @shell #gas #oott #opec _x000D_	0.1	neutral	0		2010-02-25	0	0	0	0	0	0	65.14	1.5	4	-3	0	2	0		397	70.3514	-4.17144								398	67.2134	-0.253432
2017-04-10	In February, @TDAJJKinahan says clients bought $STM $SNAP $AMD $BAC $BRKb $NVDA $XOM $CHK $DRYSpic.twitter.com/JLKmx3bHSS	in february, @tdajjkinahan says clients bought $stm $snap $amd $bac $brkb $nvda $xom $chk $dryspic.twitter.com/jlkmx3bhss	in february, @tdajjkinahan says clients bought $stm $snap $amd $bac $brkb $nvda $xom $chk $dryspic.twitter.com/jlkmx3bhss	0	neutral	0		2010-02-26	0	0	0	0	0	0	65	1.5	4	-3	0	2	0		398	70.3514	-3.39145								399	67.8941	-1.29414
2017-04-02	Dow, S&P 500 Futures Up; Watch These Four Stocks Monday http://ow.ly/yckO30auE0KÃ‚Â $TSLA $NVDA $MCD $XOM $NTESpic.twitter.com/BODXpciKvk	dow, s&p 500 futures up; watch these four stocks monday $tsla $nvda $mcd $xom $ntespic.twitter.com/bodxpcikvk	dow, s&p 500 futures up; watch these four stocks monday $tsla $nvda $mcd $xom $ntespic.twitter.com/bodxpcikvk	0	neutral	0		2010-02-27	0	0	0	0	0	0	65	1.5	4	-3	0	2	0		399	70.3514	-3.75145								400	67.8941	-3.17414
2017-03-30	Daily Time Frame Ichimoku Screener. Come join our trial today! $QSR $SRCL $PEB $PZZA $RRR $SHO $SMG $SONC $VSH $XOM $ORI $TDC $TKR $SBUX $FBpic.twitter.com/BTtWh3D5N8	daily time frame ichimoku screener. come join our trial today! $qsr $srcl $peb $pzza $rrr $sho $smg $sonc $vsh $xom $ori $tdc $tkr $sbux $fbpic.twitter.com/bttwh3d5n8	daily time frame ichimoku screener. come join our trial today! $qsr $srcl $peb $pzza $rrr $sho $smg $sonc $vsh $xom $ori $tdc $tkr $sbux $fbpic.twitter.com/bttwh3d5n8	0	neutral	0		2010-02-28	0	0	0	0	0	0	65	1.5	4	-3	0	2	0		400	70.3514	-5.63144								401	67.8941	-3.09413
2017-03-28	ExxonMobil has urged President Trump to keep the US in the Paris climate accord: https://www.ft.com/content/acf309b0-13b3-11e7-80f4-13e067d5072cÃ‚Â Ã¢â‚¬Â¦ via @FT $XOM #climate	exxonmobil has urged president trump to keep the us in the paris climate accord: via @ft $xom #climate	exxonmobil has urged president trump to keep the us in the paris climate accord: via @ft $xom #climate	0	neutral	0		2010-03-01	0	0	0	0	0	0	65.4	1.5	4	-3	0	2	0		401	70.3514	-5.55144								402	67.8941	-3.09413
2017-03-26	Stock Futures Fall As Dow, S&P 500, Nasdaq Test Support http://ow.ly/GSNc30ah4vAÃ‚Â $GOOGL $RHT $XOM pic.twitter.com/FXmKOveFwT	stock futures fall as dow, s&p 500, nasdaq test support $googl $rht $xom pic.twitter.com/fxmkovefwt	stock futures fall as dow, s&p 500, nasdaq test support $googl $rht $xom pic.twitter.com/fxmkovefwt	0	neutral	0		2010-03-02	0	0	0	0	0	0	65.49	1.5	4	-3	0	2	0		402	70.3514	-5.55144								403	67.8941	-3.09413
2017-03-22	Trend line bounce for #CL_F? Daily chart @PokeStocks? $SPY $QQQ $OIL $UWT $DWT $XOM $CVXpic.twitter.com/4bqS23ZNUE	trend line bounce for #cl_f? daily chart @pokestocks? $spy $qqq $oil $uwt $dwt $xom $cvxpic.twitter.com/4bqs23znue	trend line bounce for #cl_f? daily chart @pokestocks? $spy $qqq $oil $uwt $dwt $xom $cvxpic.twitter.com/4bqs23znue	0	neutral	0		2010-03-03	0	0	0	0	0	0	65.43	1.5	4	-3	0	2	0		403	70.3514	-5.55144								404	67.8941	-3.54414
2017-03-22	Exxon just released its project lineup. Heres what I learned: https://www.bloomberg.com/gadfly/articles/2017-03-22/exxon-mobil-operations-review-why-it-needs-the-permianÃ‚Â Ã¢â‚¬Â¦ via @bfly $XOM	exxon just released its project lineup. heres what i learned: via @bfly $xom	exxon just released its project lineup. heres what i learned: via @bfly $xom	0	neutral	0		2010-03-04	0	0	0	0	0	0	65.4	1.5	4	-3	0	2	0		404	70.3514	-6.00145								405	68.5748	-3.37485
2017-03-18	"I'm not a big media press access person." -Rex Tillerson. "No frickin' kidding." -Every reporter who has covered Exxon $XOM #OOTT	"i'm not a big media press access person." -rex tillerson. "no frickin' kidding." -every reporter who has covered exxon $xom #oott	"i'm not a big media press access person." -rex tillerson. "no frickin' kidding." -every reporter who has covered exxon $xom #oott	0.1	neutral	0		2010-03-05	0	0	0	0	0	0	66.47	1.5	4	-3	0	2	0		405	70.3514	-5.15145								406	68.5748	-3.72485
2017-03-18	The Secretary of State is a public figure who works for - and is answerable to - the American people; he is no longer CEO of $XOM https://twitter.com/mlcalderone/status/843076381739225088Ã‚Â Ã¢â‚¬Â¦ Tillerson: "IÃ¢â‚¬â„¢m not a big media press access person. I personally donÃ¢â‚¬â„¢t need it." http://bit.ly/2nyoV25Ã‚Â pic.twitter.com/oRulMwiV0p	the secretary of state is a public figure who works for - and is answerable to - the american people; he is no longer ceo of $xom tillerson: "i am not a big media press access person. i personally dont need it." pic.twitter.com/orulmwiv0p	the secretary of state is a public figure who works for - and is answerable to - the american people; he is no longer ceo of $xom tillerson: "i am not a big media press access person. i personally dont need it." pic.twitter.com/orulmwiv0p	0.116667	neutral	0		2010-03-06	0	0	0	0	0	0	66.47	1.5	4	-3	0	2	0		406	70.3514	-5.50145								407	68.5748	-3.33485
2017-03-14	As Markets Await Fed, Two Tech Giants Toy With Buy Points http://ow.ly/nxx8309V0VGÃ‚Â $GOOGL $TSLA $BABA $XOM $CVXpic.twitter.com/EqxD6Rkmd6	as markets await fed, two tech giants toy with buy points $googl $tsla $baba $xom $cvxpic.twitter.com/eqxd6rkmd6	as markets await fed, two tech giants toy with buy points $googl $tsla $baba $xom $cvxpic.twitter.com/eqxd6rkmd6	0	neutral	0		2010-03-07	0	0	0	0	0	0	66.47	1.5	4	-3	0	2	0		407	70.3514	-5.11145								408	68.5748	-3.77484
2017-03-10	"No comment to rumors"_x000D_ #BP up 4% on @standardnews report of @exxonmobil _x000D_ "takeover chatter" _x000D_ $XOM $BP #OOTT #Exxon_x000D_ http://bit.ly/2lKGYRSÃ‚Â pic.twitter.com/qSE1eAyani	"no comment to rumors"_x000D_ #bp up 4% on @standardnews report of @exxonmobil _x000D_ "takeover chatter" _x000D_ $xom $bp #oott #exxon_x000D_	"no comment to rumors"_x000D_ #bp up 4% on @standardnews report of @exxonmobil _x000D_ "takeover chatter" _x000D_ $xom $bp #oott #exxon_x000D_	0	neutral	0		2010-03-08	0	0	0	0	0	0	66.48	1.5	4	-3	0	2	0		408	70.3514	-5.55144								409	68.5748	-3.77484
2017-03-10	Dow 30 Component YTD Performance Update: $AAPL +20% $BA +16% $V +14% leading. $XOM -10% $VZ -7% laggingpic.twitter.com/YWSxq3L7Qw	dow 30 component ytd performance update: $aapl +20% $ba +16% $v +14% leading. $xom -10% $vz -7% laggingpic.twitter.com/ywsxq3l7qw	dow 30 component ytd performance update: $aapl +20% $ba +16% $v +14% leading. $xom -10% $vz -7% laggingpic.twitter.com/ywsxq3l7qw	0	neutral	0		2010-03-09	0	0	0	0	0	0	66.78	1.5	4	-3	0	2	0		409	70.3514	-5.55144								410	68.5748	-3.77484
2017-03-10	Evening Standard @standardnews reports rumours $BP may be a takeover target for ExxonMobil, mentions 600p/share. $XOM RO	evening standard @standardnews reports rumours $bp may be a takeover target for exxonmobil, mentions 600p/share. $xom ro	evening standard @standardnews reports rumours $bp may be a takeover target for exxonmobil, mentions 600p/share. $xom ro	0	neutral	0		2010-03-10	0	0	0	0	0	0	67.22	1.5	4	-3	0	2	0		410	70.3514	-5.55144								411	68.5748	-3.77484
2017-03-07	.@POTUS congratulates himself on @exxonmobil plans made in 2013 http://trib.al/Ggomf8TÃ‚Â $XOM pic.twitter.com/u5zFi3F5vv	.@potus congratulates himself on @exxonmobil plans made in 2013 $xom pic.twitter.com/u5zfi3f5vv	.@potus congratulates himself on @exxonmobil plans made in 2013 $xom pic.twitter.com/u5zfi3f5vv	0	neutral	0		2010-03-11	0	0	0	0	0	0	67.22	1.5	4	-3	0	2	0		411	70.3514	-5.55144								412	68.5748	-2.29485
2017-03-07	Trump cheers Exxon's plan to create 45,000 jobs $XOM http://fxn.ws/2na4ZhwÃ‚Â pic.twitter.com/IZhbVwaPtq	trump cheers exxon's plan to create 45,000 jobs $xom	trump cheers exxon's plan to create 45,000 jobs $xom	0	neutral	0		2010-03-12	0	0	0	0	0	0	66.8	1.5	4	-3	0	2	0		412	70.3514	-4.07145								413	68.5748	-2.81484
2017-03-06	EXXON IS STEERING Its Construction Dollars Back to U.S. $XOM - BLOOMBERG http://hotpagenews.com/r/172020	exxon is steering its construction dollars back to you.s. $xom - bloomberg	exxon is steering its construction dollars back to you.s. $xom - bloomberg	0	neutral	0		2010-03-13	0	0	0	0	0	0	66.8	1.5	4	-3	0	2	0		413	70.3514	-4.59144								414	68.5748	-2.61485
2017-03-01	[Premium] HereÃ¢â‚¬â„¢s How WeÃ¢â‚¬â„¢re Going To Make Money In Energy This Month http://allstarcharts.com/premium-heres-going-make-money-energy-month/Ã‚Â Ã¢â‚¬Â¦ $XLE $OIH $XOM $VLO $USO $CL_F	[premium] heres how were going to make money in energy this month $xle $oih $xom $vlo $uso $cl_f	[premium] heres how were going to make money in energy this month $xle $oih $xom $vlo $uso $cl_f	0	neutral	0		2010-03-14	0	0	0	0	0	0	66.8	1.5	4	-3	0	2	0		414	70.3514	-4.39145								415	68.5748	-2.70484
2017-02-01	As prices recover, Big #Oil descends on West #Texas #PermianBasin #shale @ErnestScheyder_x000D_ #OOTT $XOM $OXY $USO #WTI _x000D_ http://reut.rs/2jtWOPXÃ‚Â pic.twitter.com/gFBVwbycFB	as prices recover, big #oil descends on west #texas #permianbasin #shale @ernestscheyder_x000D_ #oott $xom $oxy $uso #wti _x000D_	as prices recover, big #oil descends on west #texas #permianbasin #shale @ernestscheyder_x000D_ #oott $xom $oxy $uso #wti _x000D_	0.1	neutral	0		2010-03-15	0	0	0	0	0	0	66.3	1.5	4	-3	0	2	0		415	70.3514	-4.48144								416	68.5748	-2.70484
2017-01-31	Depressed oil prices are keeping the heat on @exxonmobil http://cnnmon.ie/2jRdhJSÃ‚Â $XOM	depressed oil prices are keeping the heat on @exxonmobil $xom	depressed oil prices are keeping the heat on @exxonmobil $xom	0	neutral	0		2010-03-16	0	0	0	0	0	0	66.57	1.5	4	-3	0	2	0		416	70.3514	-4.48144								417	68.5748	-2.70484
2017-01-31	ExxonMobil's 4Q results miss expectations #Earnings $XOM http://fxn.ws/2jqdIyCÃ‚Â pic.twitter.com/NdAArISErf	exxonmobil's 4q results miss expectations #earnings $xom	exxonmobil's 4q results miss expectations #earnings $xom	0	neutral	0		2010-03-17	0	0	0	0	0	0	67.36	1.5	4	-3	0	2	0		417	70.3514	-4.48144								418	68.5748	-3.17484
2017-01-30	Upcoming earnings_x000D_ Tue - $XOM $S $AMD $AAPL $PFE $UAA_x000D_ Wed - $FB $TSCO $BAX_x000D_ Thu - $AMZN $NOK $GPRO $CMG_x000D_ Fri - $HON_x000D_ https://stocktwits.com/eWhispers/message/72928989?utm_medium=community-twitter&utm_source=twitter.com&utm_campaign=outboundteamÃ‚Â Ã¢â‚¬Â¦	upcoming earnings_x000D_ tue - $xom $s $amd $aapl $pfe $uaa_x000D_ wed - $fb $tsco $bax_x000D_ thu - $amzn $nok $gpro $cmg_x000D_ fri - $hon_x000D_	upcoming earnings_x000D_ tue - $xom $s $amd $aapl $pfe $uaa_x000D_ wed - $fb $tsco $bax_x000D_ thu - $amzn $nok $gpro $cmg_x000D_ fri - $hon_x000D_	0	neutral	0		2010-03-18	0	0	0	0	0	0	67.39	1.5	4	-3	0	2	0		418	70.3514	-4.95144								419	68.5748	-3.63484
2017-01-30	AM #earnings $S $XOM $MA $PFE $UPS $UAA $VLO $COH $LLY $HOG $XRX $AET $NTDOY $NUE $ABC $MAN $HCA $ZBH $ALLY $TMO http://eps.sh/calÃ‚Â pic.twitter.com/OODfpA5eNI	am #earnings $s $xom $ma $pfe $ups $uaa $vlo $coh $lly $hog $xrx $aet $ntdoy $nue $abc $man $hca $zbh $ally $tmo	am #earnings $s $xom $ma $pfe $ups $uaa $vlo $coh $lly $hog $xrx $aet $ntdoy $nue $abc $man $hca $zbh $ally $tmo	0	neutral	0		2010-03-19	0	0	0	0	0	0	67.04	1.5	4	-3	0	2	0		419	70.3514	-5.41144								420	68.5748	-3.02484
2017-01-30	#earnings this week: $COH, $HOG, $LLY, $MA, $PFE, $S, $UA, $UPS, $VLO, $XOM, $AAPL, $X powered by http://www.livevol.comÃ‚Â pic.twitter.com/FaAJ5TRYeH	#earnings this week: $coh, $hog, $lly, $ma, $pfe, $s, $ua, $ups, $vlo, $xom, $aapl, $x powered by	#earnings this week: $coh, $hog, $lly, $ma, $pfe, $s, $ua, $ups, $vlo, $xom, $aapl, $x powered by	0	neutral	0		2010-03-20	0	0	0	0	0	0	67.04	1.5	4	-3	0	2	0		420	70.3514	-4.80144								421	68.5748	-3.43485
2017-01-30	Earnings Up: Pharma giants $LLY, $PFE & drugs; $XOM & oil; $UA & athletic wear: http://bit.ly/2kKLxegÃ‚Â pic.twitter.com/fGGhNJqWXq	earnings up: pharma giants $lly, $pfe & drugs; $xom & oil; $ua & athletic wear:	earnings up: pharma giants $lly, $pfe & drugs; $xom & oil; $ua & athletic wear:	0	neutral	0		2010-03-21	0	0	0	0	0	0	67.04	1.5	4	-3	0	2	0		421	70.3514	-5.21145								422	68.5748	-3.57484
2017-01-29	Earnings Week: $AMZN $AAPL $FB $AMD $S $XOM $MA $X $UPS $GPRO $V $NOK $CMG $HOG http://eps.sh/calÃ‚Â @eWhisperspic.twitter.com/gkj6QXKSvF	earnings week: $amzn $aapl $fb $amd $s $xom $ma $x $ups $gpro $v $nok $cmg $hog @ewhisperspic.twitter.com/gkj6qxksvf	earnings week: $amzn $aapl $fb $amd $s $xom $ma $x $ups $gpro $v $nok $cmg $hog @ewhisperspic.twitter.com/gkj6qxksvf	0	neutral	0		2010-03-22	0	0	0	0	0	0	66.97	1.5	4	-3	0	2	0		422	70.3514	-5.35144								423	68.5748	-3.57484
2017-01-27	We are hopeful Dr. Avery's appointment will assist $XOM systematically embed #climatechange risks into decision-makinghttps://twitter.com/iccronline/status/824726351508893696Ã‚Â Ã¢â‚¬Â¦ #ExxonMobil gets "on board" with climate change. Election of climate scientist to board responds to investor request http://bit.ly/2k8xO0c	we are hopeful dr. avery's appointment will assist $xom systematically embed #climatechange risks into decision-making #exxonmobil gets "on board" with climate change. election of climate scientist to board responds to investor request	we are hopeful dr. avery's appointment will assist $xom systematically embed #climatechange risks into decision-making #exxonmobil gets "on board" with climate change. election of climate scientist to board responds to investor request	0	neutral	0		2010-03-23	0	0	0	0	0	0	66.95	1.5	4	-3	0	2	0		423	70.3514	-5.35144								424	68.5748	-3.57484
2017-01-20	Dow Industrials components sorted by year to date performance: $NKE $V leading. $GS $XOM lagging pic.twitter.com/GiYOPuGSKI	dow industrials components sorted by year to date performance: $nke $v leading. $gs $xom lagging pic.twitter.com/giyopugski	dow industrials components sorted by year to date performance: $nke $v leading. $gs $xom lagging pic.twitter.com/giyopugski	0	neutral	0		2010-03-24	0	0	0	0	0	0	66.5	1.5	4	-3	0	2	0		424	70.3514	-5.35144								425	68.5748	-3.17484
2017-01-13	$XOM Accumulators showing buying into weakness. pic.twitter.com/x4Y23KP6oP	$xom accumulators showing buying into weakness. pic.twitter.com/x4y23kp6op	$xom accumulators showing buying into weakness. pic.twitter.com/x4y23kp6op	0	neutral	0		2010-03-25	0	0	0	0	0	0	66.3	1.5	4	-3	0	2	0		425	70.3514	-4.95144								426	68.5748	-3.08485
2017-01-04	.@JimCramer on Rex Tillerson's $180 million retirement package from Exxon Mobil: http://trib.al/8bOBXoXÃ‚Â $XOM	.@jimcramer on rex tillerson's $180 million retirement package from exxon mobil: $xom	.@jimcramer on rex tillerson's $180 million retirement package from exxon mobil: $xom	0	neutral	0		2010-03-26	1	0	1	0	0	0	66.54	1.5	4	-3	0	2	1		426	70.3514	-4.86145								427	68.5748	-3.14484
2017-01-04	$XOM deal for Tillerson's exit eases some conflicts, not all: https://www.thestreet.com/story/13941217/1/exxon-tillerson-strike-a-deal-to-cut-ties-if-executive-lands-secretary-of-state.htmlÃ‚Â Ã¢â‚¬Â¦ @EmilyStewartMpic.twitter.com/DXVR9VDJEt	$xom deal for tillerson's exit eases some conflicts, not all: @emilystewartmpic.twitter.com/dxvr9vdjet	$xom deal for tillerson's exit eases some conflicts, not all: @emilystewartmpic.twitter.com/dxvr9vdjet	0	neutral	0		2010-03-27	0	0	0	0	0	0	66.54	1.5	4	-3	0	2	0		427	70.3514	-4.92144								428	68.5748	-3.17484
2017-01-04	Exxon strikes a deal with Rex Tillerson $XOM http://www.investopedia.com/news/exxon-strikes-deal-former-ceo-rex-tillerson-xom?utm_source=twitter&utm_medium=social&utm_campaign=twitterÃ‚Â Ã¢â‚¬Â¦	exxon strikes a deal with rex tillerson $xom	exxon strikes a deal with rex tillerson $xom	0	neutral	0		2010-03-28	0	0	0	0	0	0	66.54	1.5	4	-3	0	2	0		428	70.3514	-4.95144								429	68.5748	-2.10484
2017-01-04	Rex #Tillerson has a plan to divest from #ExxonMobil_x000D_ http://www.marketplace.org/2017/01/04/business/rex-tillerson-has-plan-divest-exxon-mobilÃ‚Â Ã¢â‚¬Â¦_x000D_ $XOM #Oil #Gas #naturalgas #exxon_x000D_ http://bigcharts.marketwatch.com/advchart/frames/frames.asp?show=&insttype=&symb=XOM+&x=0&y=0&time=6&startdate=1%2F4%2F1999&enddate=10%2F26%2F2015&freq=1&compidx=aaaaa%3A0&comptemptext=&comp=…	rex #tillerson has a plan to divest from #exxonmobil_x000D_ _x000D_ $xom #oil #gas #naturalgas #exxon_x000D_	rex #tillerson has a plan to divest from #exxonmobil_x000D_ _x000D_ $xom #oil #gas #naturalgas #exxon_x000D_	0	neutral	0		2010-03-29	0	0	0	0	0	0	67.3	1.5	4	-3	0	2	0		429	70.3514	-3.88144								430	68.5748	-2.10484
2017-01-04	5 Dogs of the Dow Stocks for 2017 $VZ $XOM $CVX $PFE $CAT http://bit.ly/2iB5BhpÃ‚Â #dogsofthedow @investorplace @zacksresearch	5 dogs of the dow stocks for 2017 $vz $xom $cvx $pfe $cat #dogsofthedow @investorplace @zacksresearch	5 dogs of the dow stocks for 2017 $vz $xom $cvx $pfe $cat #dogsofthedow @investorplace @zacksresearch	0	neutral	0		2010-03-30	0	0	0	0	0	0	67.05	1.5	4	-3	0	2	0		430	70.3514	-3.88144								431	68.5748	-2.10484
2017-01-04	COMING UP: Watch @AlexisTVNews @serwer @readDanwrite talk $XOM & Tillerson, jobs numbers, $AMZN & Alexa https://yhoo.it/2j9OapeÃ‚Â pic.twitter.com/sDjc5XRvuH	coming up: watch @alexistvnews @serwer @readdanwrite talk $xom & tillerson, jobs numbers, $amzn & alexa	coming up: watch @alexistvnews @serwer @readdanwrite talk $xom & tillerson, jobs numbers, $amzn & alexa	0	neutral	0		2010-03-31	0	0	0	0	0	0	66.98	1.5	4	-3	0	2	0		431	70.3514	-3.88144								432	68.5748	-2.09484
2017-01-04	#Lebanon approves decrees to start offshore #oil and #gas exploration tenders @LisaBarrington_x000D_ #gas $XOM $CVX #OOTT _x000D_ http://reut.rs/2j9dkUXÃ‚Â pic.twitter.com/9HyenfYB7d	#lebanon approves decrees to start offshore #oil and #gas exploration tenders @lisabarrington_x000D_ #gas $xom $cvx #oott _x000D_	#lebanon approves decrees to start offshore #oil and #gas exploration tenders @lisabarrington_x000D_ #gas $xom $cvx #oott _x000D_	0	neutral	0		2010-04-01	0	0	0	0	0	0	67.61	1.5	4	-3	0	2	0		432	70.3514	-3.87144								433	68.5748	-1.79485
2017-01-04	Tax-Free, if I'm not mistaken? $XOM https://twitter.com/guardian/status/816653858361536513Ã‚Â Ã¢â‚¬Â¦ Rex Tillerson cuts ties with Exxon Mobil via $180m retirement package http://trib.al/tgZBYtg	tax-free, if i'm not mistaken? $xom rex tillerson cuts ties with exxon mobil via $180m retirement package	tax-free, if i'm not mistaken? $xom rex tillerson cuts ties with exxon mobil via $180m retirement package	0	neutral	0		2010-04-02	0	0	0	0	0	0	67.61	1.5	4	-3	0	2	0		433	70.3514	-3.57145								434	68.5748	-1.35484
2017-01-04	#Stocks to Watch Today: $STZ, $XOM, $AMZN, $TSLA, https://yhoo.it/2j8SbdBÃ‚Â pic.twitter.com/BO9jQHuSpW	#stocks to watch today: $stz, $xom, $amzn, $tsla,	#stocks to watch today: $stz, $xom, $amzn, $tsla,	0	neutral	0		2010-04-03	0	0	0	0	0	0	67.61	1.5	4	-3	0	2	0		434	70.3514	-3.13144								435	68.5748	-1.35484
2017-01-04	Tillerson and Exxon part ways; $180M retirement package https://yhoo.it/2iHMG4YÃ‚Â $XOM pic.twitter.com/HOy6lGjMnB	tillerson and exxon part ways; $180m retirement package $xom pic.twitter.com/hoy6lgjmnb	tillerson and exxon part ways; $180m retirement package $xom pic.twitter.com/hoy6lgjmnb	0	neutral	0		2010-04-04	0	0	0	0	0	0	67.61	1.5	4	-3	0	2	0		435	70.3514	-3.13144								436	68.5748	-1.77484
2017-01-03	#Tillerson Surrenders Control Over Quarter-Billion Dollars In #Trump Nomination http://bloom.bg/2j2zlR0Ã‚Â via @business #diplomacy $XOM	#tillerson surrenders control over quarter-billion dollars in #trump nomination via @business #diplomacy $xom	#tillerson surrenders control over quarter-billion dollars in #trump nomination via @business #diplomacy $xom	0	neutral	0		2010-04-05	0	0	0	0	0	0	68.19	1.5	4	-3	0	2	0		436	70.3514	-3.55144								437	68.5748	-1.77484
2017-01-03	Exxon awards ex-CEO and secretary of state nominee Tillerson $180 million retirement package. $XOM http://on.wsj.com/2iNJVMkÃ‚Â pic.twitter.com/G0GZvvsnFE	exxon awards ex-ceo and secretary of state nominee tillerson $180 million retirement package. $xom	exxon awards ex-ceo and secretary of state nominee tillerson $180 million retirement package. $xom	0	neutral	0		2010-04-06	0	0	0	0	0	0	67.9	1.5	4	-3	0	2	0		437	70.3514	-3.55144								438	68.5748	-1.77484
2017-01-02	$ACNV 0055? IF IT RAN 60,000% still wont reach $3.45 price of last June around same FLOAT. http://investorshub.advfn.com/boards/read_msg.aspx?message_id=127517089Ã‚Â Ã¢â‚¬Â¦ $XOM $FNMA $FB $ICNB $PFE	$acnv 0055? if it ran 60,000% still will not reach $3.45 price of last june around same float. $xom $fnma $fb $icnb $pfe	$acnv 0055? if it ran 60,000% still will not reach $3.45 price of last june around same float. $xom $fnma $fb $icnb $pfe	0.0958333	neutral	0		2010-04-07	0	0	0	0	0	0	67.34	1.5	4	-3	0	2	0		438	70.3514	-3.55144								439	68.5748	-2.27484
2017-01-02	What Next For Exxon? - A Rangeley Capital Discussion http://seekingalpha.com/article/4030341-next-exxon-rangeley-capital-discussion?source=tweetÃ‚Â Ã¢â‚¬Â¦ $XOM	what next for exxon? - a rangeley capital discussion $xom	what next for exxon? - a rangeley capital discussion $xom	0	neutral	0		2010-04-08	0	0	0	0	0	0	67.86	1.5	4	-3	0	2	0		439	70.3514	-4.05144								440	68.5748	-2.00484
2017-01-02	$KLDX Opinions Updated Monday, January 2, 2017 07:15:20 AM $XOM $IYR $MUX $NUShttp://dlvr.it/N1LLtH	$kldx opinions updated monday, january 2, 2017 07:15:20 am $xom $iyr $mux $nus	$kldx opinions updated monday, january 2, 2017 07:15:20 am $xom $iyr $mux $nus	0	neutral	0		2010-04-09	0	0	0	0	0	0	68.76	1.5	4	-3	0	2	0		440	70.3514	-3.78144								441	68.5748	-1.21484
2017-01-01	Exxon Says $NYT Distorted The CompanyÃ¢â‚¬â„¢s History On Carbon TaxesÃ‚Â $XOM https://hedgeaccordingly.com/2017/01/exxon-says-nyt-distorted-the-companys-history-on-carbon-taxes-xom.htmlÃ‚Â Ã¢â‚¬Â¦pic.twitter.com/y5HfcdvkWg	exxon says $nyt distorted the companys history on carbon taxes$xom	exxon says $nyt distorted the companys history on carbon taxes$xom	0	neutral	0		2010-04-10	0	0	0	0	0	0	68.76	1.5	4	-3	0	2	0		441	70.3514	-2.99144								442	68.5748	-1.18485
2017-01-01	The #largest companies on #earth #inspire us - http://www.ironbcg.comÃ‚Â $wmt $xom $cvx $brk-a $aapl $jwn $aa $xom #NewYorkCity	the #largest companies on #earth #inspire us - $wmt $xom $cvx $brk-a $aapl $jwn $aa $xom #newyorkcity	the #largest companies on #earth #inspire us - $wmt $xom $cvx $brk-a $aapl $jwn $aa $xom #newyorkcity	0	neutral	0		2010-04-11	0	0	0	0	0	0	68.76	1.5	4	-3	0	2	0		442	70.3514	-2.96145								443	68.5748	-1.53484
2017-01-01	In attendace last night: Fabio, Sly, Joe & Mika, and Ã¢â‚¬Å“Mr. ExxonÃ¢â‚¬ï¿½. He calls Tillerson Ã¢â‚¬Å“Mr ExxonÃ¢â‚¬ï¿½. Buy $XOM http://www.nytimes.com/2017/01/01/us/mar-a-lago-the-future-winter-white-house-and-home-of-the-calmer-trump.html?_r=0&referer=Ã‚Â Ã¢â‚¬Â¦	in attendace last night: fabio, sly, joe & mika, and mr. exxon. he calls tillerson mr exxon. buy $xom	in attendace last night: fabio, sly, joe & mika, and mr. exxon. he calls tillerson mr exxon. buy $xom	0.0666667	neutral	0		2010-04-12	0	0	0	0	0	0	68.71	1.5	4	-3	0	2	0		443	70.3514	-3.31144								444	68.5748	-1.53484
2017-01-01	$GDXJ Opinions Updated Sunday, January 1, 2017 10:15:20 AM $RWM $LITE $TBT $XOM http://dlvr.it/N147yf	$gdxj opinions updated sunday, january 1, 2017 10:15:20 am $rwm $lite $tbt $xom	$gdxj opinions updated sunday, january 1, 2017 10:15:20 am $rwm $lite $tbt $xom	0	neutral	0		2010-04-13	0	0	0	0	0	0	68.66	1.5	4	-3	0	2	0		444	70.3514	-3.31144								445	68.5748	-1.53484
2017-01-01	$XOM Last Price Updated Sunday, January 1, 2017 10:15:20 AM $UVXY $IBB $GS $WFT http://dlvr.it/N147xk	$xom last price updated sunday, january 1, 2017 10:15:20 am $uvxy $ibb $gs $wft	$xom last price updated sunday, january 1, 2017 10:15:20 am $uvxy $ibb $gs $wft	0.0666667	neutral	0		2010-04-14	1	0	0	1	0	0	68.61	1.5	4	-2	1	3	1		445	70.3514	-3.31144								446	68.5748	-1.60484
2017-01-01	$EDZ Financials Updated Sunday, January 1, 2017 08:15:19 AM $XOM $TWTR $UVXY $TLT http://dlvr.it/N12h6x	$edz financials updated sunday, january 1, 2017 08:15:19 am $xom $twtr $uvxy $tlt	$edz financials updated sunday, january 1, 2017 08:15:19 am $xom $twtr $uvxy $tlt	0	neutral	0		2010-04-15	0	0	0	0	0	0	68.26	1.5	4	-2	0	2	0		446	70.3514	-3.38144								447	68.5748	-1.62485
2017-01-01	$XOM Filings Updated Sunday, January 1, 2017 08:15:19 AM $OIL $MUX $UGAZ $HL http://dlvr.it/N12h4V	$xom filings updated sunday, january 1, 2017 08:15:19 am $oil $mux $ugaz $hl	$xom filings updated sunday, january 1, 2017 08:15:19 am $oil $mux $ugaz $hl	0	neutral	0		2010-04-16	0	0	0	0	0	0	67.93	1.5	4	-2	0	2	0		447	70.3514	-3.40145								448	68.5748	-2.07484
2017-01-01	$XOM Stock Price Updated Sunday, January 1, 2017 04:15:19 AM $USLV $XLY $XLV $UVXY http://dlvr.it/N0zd5q	$xom stock price updated sunday, january 1, 2017 04:15:19 am $uslv $xly $xlv $uvxy	$xom stock price updated sunday, january 1, 2017 04:15:19 am $uslv $xly $xlv $uvxy	0	neutral	0		2010-04-17	0	0	0	0	0	0	67.93	1.5	4	-2	0	2	0		448	70.3514	-3.85144								449	68.5748	-2.27484
2017-01-01	$NUS Recent News Updated Sunday, January 1, 2017 04:15:19 AM $AGQ $XOM $CURE $NFLX http://dlvr.it/N0zd3l	$nus recent news updated sunday, january 1, 2017 04:15:19 am $agq $xom $cure $nflx	$nus recent news updated sunday, january 1, 2017 04:15:19 am $agq $xom $cure $nflx	0.25	neutral	0		2010-04-18	0	0	0	0	0	0	67.93	1.5	4	-2	0	2	0		449	70.3514	-4.05144								450	68.5748	-2.03484
2016-12-31	$IBB News Updated Sunday, January 1, 2017 01:15:19 AM $XOM $GDXJ $SGY $DGAZ http://dlvr.it/N0xdBx	$ibb news updated sunday, january 1, 2017 01:15:19 am $xom $gdxj $sgy $dgaz	$ibb news updated sunday, january 1, 2017 01:15:19 am $xom $gdxj $sgy $dgaz	0	neutral	0		2010-04-19	0	0	0	0	0	0	68.23	1.5	4	-2	0	2	0		450	70.3514	-3.81144								451	68.5748	-2.03484
2016-12-31	Alpha Omega Wealth Management LLC Continues to Hold Stake in Exxon Mobil Corporation $XOM http://ift.tt/2iQNYHc	alpha omega wealth management llc continues to hold stake in exxon mobil corporation $xom	alpha omega wealth management llc continues to hold stake in exxon mobil corporation $xom	0	neutral	0		2010-04-20	0	0	0	0	0	0	68.97	1.5	4	-2	0	2	0		451	70.3514	-3.81144								452	68.5748	-2.03484
2016-12-31	Exxon Mobil Corporation $XOM Position Maintained by Huntington Steele LLC http://ift.tt/2iQLSXU	exxon mobil corporation $xom position maintained by huntington steele llc	exxon mobil corporation $xom position maintained by huntington steele llc	0	neutral	0		2010-04-21	0	0	0	0	0	0	68.92	1.5	4	-2	0	2	0		452	70.3514	-3.81144								453	68.5748	-1.27484
2016-12-31	Alpha Omega Wealth Management LLC Continues to Hold Stake in Exxon Mobil Corporation $XOM http://www.dailypolitical.com/?p=868392	alpha omega wealth management llc continues to hold stake in exxon mobil corporation $xom	alpha omega wealth management llc continues to hold stake in exxon mobil corporation $xom	0	neutral	0		2010-04-22	0	0	0	0	0	0	68.56	1.5	4	-2	0	2	0		453	70.3514	-3.05144								454	68.5748	-1.52484
2016-12-14	"... there's no question the climate is changing & that's never been up for debate." #SecState nominee Rex Tillerson on 3.12.15 $XOM	"... there's no question the climate is changing & that's never been up for debate." #secstate nominee rex tillerson on 3.12.15 $xom	"... there's no question the climate is changing & that's never been up for debate." #secstate nominee rex tillerson on 3.12.15 $xom	0	neutral	0		2010-04-23	0	0	0	0	0	0	69.24	1.5	4	-2	0	2	0		454	70.3514	-3.30144								455	68.5748	-1.59484
2016-12-28	Energy Stocks:_x000D_ $XOM_x000D_ $CVX_x000D_ $COP_x000D_ $BP_x000D_ $RDS.Apic.twitter.com/p6lRSclCI1	energy stocks:_x000D_ $xom_x000D_ $cvx_x000D_ $cop_x000D_ $bp_x000D_ $rds.apic.twitter.com/p6lrsclci1	energy stocks:_x000D_ $xom_x000D_ $cvx_x000D_ $cop_x000D_ $bp_x000D_ $rds.apic.twitter.com/p6lrsclci1	0	neutral	0		2010-04-24	0	0	0	0	0	0	69.24	1.5	4	-2	0	2	0		455	70.3514	-3.37144								456	68.5748	-0.964843
2016-12-21	Big Oil:_x000D_ $XOM_x000D_ $MRO_x000D_ $CVX_x000D_ $RDS.A_x000D_ $BPpic.twitter.com/935RKAYpfH	big oil:_x000D_ $xom_x000D_ $mro_x000D_ $cvx_x000D_ $rds.a_x000D_ $bppic.twitter.com/935rkaypfh	big oil:_x000D_ $xom_x000D_ $mro_x000D_ $cvx_x000D_ $rds.a_x000D_ $bppic.twitter.com/935rkaypfh	0.1	neutral	0		2010-04-25	0	0	0	0	0	0	69.24	1.5	4	-2	0	2	0		456	70.3514	-2.74144								457	68.5748	-0.964843
2016-12-28	Dow Winners: _x000D_ $GS_x000D_ $CVX_x000D_ $XOM_x000D_ $TRVpic.twitter.com/E1TVV6k9aR	dow winners: _x000D_ $gs_x000D_ $cvx_x000D_ $xom_x000D_ $trvpic.twitter.com/e1tvv6k9ar	dow winners: _x000D_ $gs_x000D_ $cvx_x000D_ $xom_x000D_ $trvpic.twitter.com/e1tvv6k9ar	0	neutral	0		2010-04-26	0	0	0	0	0	0	69.29	1.5	4	-2	0	2	0		457	70.3514	-2.74144								458	68.5748	-0.964843
2016-12-20	Energy stocks since the election:_x000D_ $XOM _x000D_ $CVX_x000D_ $BPpic.twitter.com/z775GY7QpD	energy stocks since the election:_x000D_ $xom _x000D_ $cvx_x000D_ $bppic.twitter.com/z775gy7qpd	energy stocks since the election:_x000D_ $xom _x000D_ $cvx_x000D_ $bppic.twitter.com/z775gy7qpd	0	neutral	0		2010-04-27	0	0	0	0	0	0	68.27	1.5	4	-2	0	2	0		458	70.3514	-2.74144								459	68.5748	-0.964843
2016-12-16	bought $XOM Feb 90/95 CS selling 85 Put	bought $xom feb 90/95 cs selling 85 put	bought $xom feb 90/95 cs selling 85 put	0	neutral	0		2010-04-28	0	0	0	0	0	0	69.19	1.5	4	-2	0	2	0		459	70.3514	-2.74144								460	68.5748	-0.384842
2016-12-30	The Dogs of the Dow portfolio candidates coming into view..._x000D_ $BA $CAT $CSCO $CVX $GE $IBM $KO $MCD $MRK $PFE $PG $VZ $XOM $DIApic.twitter.com/u9xG8ZeLlK	the dogs of the dow portfolio candidates coming into view..._x000D_ $ba $cat $csco $cvx $ge $ibm $ko $mcd $mrk $pfe $pg $vz $xom $diapic.twitter.com/u9xg8zellk	the dogs of the dow portfolio candidates coming into view..._x000D_ $ba $cat $csco $cvx $ge $ibm $ko $mcd $mrk $pfe $pg $vz $xom $diapic.twitter.com/u9xg8zellk	0	neutral	0		2010-04-29	0	0	0	0	0	0	68.66	1.5	4	-2	0	2	0		460	70.3514	-2.16144								461	68.5748	-0.674842
2016-12-30	ConocoPhillips vs. ExxonMobil -- we pick, you decide! $COP $XOM http://www.fool.com/investing/2016/12/19/better-buy-conocophillips-vs-exxon-mobil.aspxÃ‚Â Ã¢â‚¬Â¦	conocophillips vs. exxonmobil -- we pick, you decide! $cop $xom	conocophillips vs. exxonmobil -- we pick, you decide! $cop $xom	0	neutral	0		2010-04-30	0	0	0	0	0	0	67.77	1.5	4	-2	0	2	0		461	70.3514	-2.45144								462	68.5748	-1.23485
2016-12-29	Fear not, U.S. oilfield consolidation will go on in 2017 via http://ow.ly/dhsQ307xaJQÃ‚Â @TheStreet $NFX $XOM $PE $FANG $PXD #OOTT	fear not, you.s. oilfield consolidation will go on in 2017 via @thestreet $nfx $xom $pe $fang $pxd #oott	fear not, you.s. oilfield consolidation will go on in 2017 via @thestreet $nfx $xom $pe $fang $pxd #oott	0	neutral	0		2010-05-01	0	0	0	0	0	0	67.77	1.5	4	-2	0	2	0		462	70.3514	-3.01145								463	68.5748	-0.714843
2016-12-28	One #LNG tanker holds enough #natgas to power 70,000 homes for a year per #ExxonMobil $XOM #EnergyOutlook to 2040 report. #LNGFunFactpic.twitter.com/DW5rfYSZhP	one #lng tanker holds enough #natgas to power 70,000 homes for a year per #exxonmobil $xom #energyoutlook to 2040 report. #lngfunfactpic.twitter.com/dw5rfyszhp	one #lng tanker holds enough #natgas to power 70,000 homes for a year per #exxonmobil $xom #energyoutlook to 2040 report. #lngfunfactpic.twitter.com/dw5rfyszhp	0.5	neutral	0		2010-05-02	0	0	0	0	0	0	67.77	1.5	4	-2	0	2	0		463	70.3514	-2.49144								464	68.5748	0.185158
2016-12-20	Lest we forget. How Exxon's CEO ended up on the side of plaintiffs concerned about fracking $XOM http://online.wsj.com/article/SB10001424052702304899704579391181466603804.htmlÃ‚Â Ã¢â‚¬Â¦ via @WSJ #txenergy	lest we forget. how exxon's ceo ended up on the side of plaintiffs concerned about fracking $xom via @wsj #txenergy	lest we forget. how exxon's ceo ended up on the side of plaintiffs concerned about fracking $xom via @wsj #txenergy	0	neutral	0		2010-05-03	0	0	0	0	0	0	67.84	1.5	4	-2	0	2	0		464	70.3514	-1.59144								465	68.5748	0.185158
2016-12-20	$XOM and $AAPL topped list of $SPX companies ranked by dividends paid in the TTM. http://ow.ly/AYaX307jrRLÃ‚Â pic.twitter.com/OCyMKybjTA	$xom and $aapl topped list of $spx companies ranked by dividends paid in the ttm.	$xom and $aapl topped list of $spx companies ranked by dividends paid in the ttm.	0	neutral	0		2010-05-04	0	0	0	0	0	0	66.47	1.5	4	-2	0	2	0		465	70.3514	-1.59144								466	68.5748	0.185158
2016-12-19	A waiver could allow Tillerson to keep $151 million in shares of Exxon that don't vest for several years: http://trib.al/2545iA8Ã‚Â $XOM pic.twitter.com/DKBX9PZKUo	a waiver could allow tillerson to keep $151 million in shares of exxon that don't vest for several years: $xom pic.twitter.com/dkbx9pzkuo	a waiver could allow tillerson to keep $151 million in shares of exxon that don't vest for several years: $xom pic.twitter.com/dkbx9pzkuo	0	neutral	0		2010-05-05	0	0	0	0	0	0	66.17	1.5	4	-2	0	2	0		466	70.3514	-1.59144								467	68.5748	0.135155
2016-12-16	The Dow 30 stocks sorted by this week's performance. $PFE $JNJ $XOM leading. $CAT $NKE $UTX laggingpic.twitter.com/c974fxqdan	the dow 30 stocks sorted by this week's performance. $pfe $jnj $xom leading. $cat $nke $utx laggingpic.twitter.com/c974fxqdan	the dow 30 stocks sorted by this week's performance. $pfe $jnj $xom leading. $cat $nke $utx laggingpic.twitter.com/c974fxqdan	0	neutral	0		2010-05-06	0	0	0	0	0	0	63.89	1.5	4	-2	0	2	0		467	70.3514	-1.64145								468	68.5748	0.0851599
2016-12-15	Exxon and InterOil enter amended Agreement: Exxon to purchase all Interoil shares for $45/shr $XOM	exxon and interoil enter amended agreement: exxon to purchase all interoil shares for $45/shr $xom	exxon and interoil enter amended agreement: exxon to purchase all interoil shares for $45/shr $xom	0	neutral	0		2010-05-07	0	0	0	0	0	0	63.7	1.5	4	-2	0	2	0		468	70.3514	-1.69144								469	69.2556	-0.64555
2016-12-15	Stock Alert - Stocks to watch today on #WallStreet. $XOM $FBpic.twitter.com/2dji72vNtv	stock alert - stocks to watch today on #wallstreet. $xom $fbpic.twitter.com/2dji72vntv	stock alert - stocks to watch today on #wallstreet. $xom $fbpic.twitter.com/2dji72vntv	0	neutral	0		2010-05-08	0	0	0	0	0	0	63.7	1.5	4	-2	0	2	0		469	70.3514	-1.74144								470	69.2556	-0.995549
2016-12-13	Energy Gains:_x000D_ $XOM $COP $MRO $TSO $HALpic.twitter.com/uIHiueLy64	energy gains:_x000D_ $xom $cop $mro $tso $halpic.twitter.com/uihiuely64	energy gains:_x000D_ $xom $cop $mro $tso $halpic.twitter.com/uihiuely64	0	neutral	0		2010-05-09	0	0	0	0	0	0	63.7	1.5	4	-2	0	2	0		470	70.3514	-2.09144								471	69.2556	-1.32555
2016-12-13	#OPEC Sec. Gen. Barkindo says $XOM CEO Rex Tillerson is a grt pick for Sec. Of State. Measured, accomplished, works well on global platform. pic.twitter.com/DKhal3OKNb	#opec sec. gen. barkindo says $xom ceo rex tillerson is a grt pick for sec. of state. measured, accomplished, works well on global platform. pic.twitter.com/dkhal3oknb	#opec sec. gen. barkindo says $xom ceo rex tillerson is a grt pick for sec. of state. measured, accomplished, works well on global platform. pic.twitter.com/dkhal3oknb	0.425	neutral	0		2010-05-10	0	0	0	0	0	0	65.23	1.5	4	-2	0	2	0		471	70.3514	-2.42144								472	69.2556	-1.32555
2016-12-13	Some GOP/Conservative worries to SOS nomination_x000D_ Do any of following disqualify Rex Tillerson?_x000D_ Putin Ties_x000D_ Boy Scout Efforts_x000D_ $XOM Globlist Co	some gop/conservative worries to sos nomination_x000D_ do any of following disqualify rex tillerson?_x000D_ putin ties_x000D_ boy scout efforts_x000D_ $xom globlist co	some gop/conservative worries to sos nomination_x000D_ do any of following disqualify rex tillerson?_x000D_ putin ties_x000D_ boy scout efforts_x000D_ $xom globlist co	0.1	neutral	0		2010-05-11	0	0	0	0	0	0	64.46	1.5	4	-2	0	2	0		472	70.3514	-2.42144								473	69.2556	-1.32555
2016-12-10	#FoxInTheHenHouse _x000D_ I'm buying $XOM Monday!_x000D_ See $GS chart...!_x000D_ BREAKING: Trump picks Exxon Mobil CEO Tillerson to be his Secretary of State	#foxinthehenhouse _x000D_ i'm buying $xom monday!_x000D_ see $gs chart...!_x000D_ breaking: trump picks exxon mobil ceo tillerson to be his secretary of state	#foxinthehenhouse _x000D_ i'm buying $xom monday!_x000D_ see $gs chart...!_x000D_ breaking: trump picks exxon mobil ceo tillerson to be his secretary of state	0	neutral	0		2010-05-12	0	0	0	0	0	0	64.91	1.5	4	-2	0	2	0		473	70.3514	-2.42144								474	69.2556	-1.02555
2016-12-09	Giuliani bows out of State Department running as Exxon chief Tillerson moves up the list $XOM http://cnb.cx/2gKhy0l	giuliani bows out of state department running as exxon chief tillerson moves up the list $xom	giuliani bows out of state department running as exxon chief tillerson moves up the list $xom	0	neutral	0		2010-05-13	0	0	0	0	0	0	64.74	1.5	4	-2	0	2	0		474	70.3514	-2.12144								475	69.2556	-0.28555
2016-12-07	EXCLUSIVE @UpstreamOnline: While drilling in GOM, $XOM rig took a kick & company is now abandoning wellbore http://bit.ly/2glU7wI	exclusive @upstreamonline: while drilling in gom, $xom rig took a kick & company is now abandoning wellbore	exclusive @upstreamonline: while drilling in gom, $xom rig took a kick & company is now abandoning wellbore	0	neutral	0		2010-05-14	0	0	0	0	0	0	63.6	1.5	4	-2	0	2	0		475	70.3514	-1.38144								476	69.2556	-0.335553
2016-11-18	Here's your 8-stock index fund. $WMT $JNJ $DIS $XOM $JPM $PG $MMM $MSFT Equally weight them and you'll shadow the indexes.	here's your 8-stock index fund. $wmt $jnj $dis $xom $jpm $pg $mmm $msft equally weight them and you'll shadow the indexes.	here's your 8-stock index fund. $wmt $jnj $dis $xom $jpm $pg $mmm $msft equally weight them and you'll shadow the indexes.	0.25	neutral	0		2010-05-15	0	0	0	0	0	0	63.6	1.5	4	-2	0	2	0		476	70.3514	-1.43145								477	69.2556	-0.695553
2016-11-17	How Rising Inflation Impacts Retirement Portfolios http://seekingalpha.com/article/4024287-rising-inflation-impacts-retirement-portfolios?source=feed_fÃ‚Â Ã¢â‚¬Â¦ $DVY $JNJ $MO $XOM	how rising inflation impacts retirement portfolios $dvy $jnj $mo $xom	how rising inflation impacts retirement portfolios $dvy $jnj $mo $xom	0	neutral	0		2010-05-16	0	0	0	0	0	0	63.6	1.5	4	-2	0	2	0		477	70.3514	-1.79145								478	69.2556	-0.0155528
2016-11-13	#exxon #INTEROIL $IOC Before Open #Earnings To Watch Nov 14 2016 $XOM @heidstertrades http://traderscommunity.com/forum/index.php?topic=724.0Ã‚Â Ã¢â‚¬Â¦pic.twitter.com/WiLbBq54C4	#exxon #interoil $ioc before open #earnings to watch nov 14 2016 $xom @heidstertrades	#exxon #interoil $ioc before open #earnings to watch nov 14 2016 $xom @heidstertrades	0.5	neutral	0		2010-05-17	0	0	0	0	0	0	63.27	1.5	4	-2	0	2	0		478	70.3514	-1.11145								479	69.2556	-0.0155528
2016-11-10	ICYMI: Big #Oil looks beyond its profit crunch as cash flow signals a recovery http://bloom.bg/2eBENYCÃ‚Â via @business #OOTT $XOM $CVX $RDSBpic.twitter.com/7NNLF0OFKu	icymi: big #oil looks beyond its profit crunch as cash flow signals a recovery via @business #oott $xom $cvx $rdsbpic.twitter.com/7nnlf0ofku	icymi: big #oil looks beyond its profit crunch as cash flow signals a recovery via @business #oott $xom $cvx $rdsbpic.twitter.com/7nnlf0ofku	0.1	neutral	0		2010-05-18	1	0	0	1	0	0	62.79	1.5	4	-1	1	3	1		479	70.3514	-1.11145								480	69.2556	-0.0155528
2016-11-09	Activists have embarked on a campaign of political blackmail, but ExxonMobil won't succumb: http://trib.al/CjK0yCBÃ‚Â $XOM pic.twitter.com/0ct7SpzXtq	activists have embarked on a campaign of political blackmail, but exxonmobil won't succumb: $xom pic.twitter.com/0ct7spzxtq	activists have embarked on a campaign of political blackmail, but exxonmobil won't succumb: $xom pic.twitter.com/0ct7spzxtq	0.1	neutral	0		2010-05-19	0	0	0	0	0	0	62.45	1.5	4	-1	0	2	0		480	70.3514	-1.11145								481	69.2556	0.0344502
2016-11-08	$AEPP is a public Oil & Gas company trading on the OTC-QB market. _x000D_ http://www.otcmarkets.com/stock/AEPP/newsÃ‚Â $PZE $SNP $PTR $XOM $CVX $BP $IMO $TOT $STOpic.twitter.com/uVKZRiZPuX	$aepp is a public oil & gas company trading on the otc-qb market. _x000D_ $pze $snp $ptr $xom $cvx $bp $imo $tot $stopic.twitter.com/uvkzrizpux	$aepp is a public oil & gas company trading on the otc-qb market. _x000D_ $pze $snp $ptr $xom $cvx $bp $imo $tot $stopic.twitter.com/uvkzrizpux	0.0666667	neutral	0		2010-05-20	0	0	0	0	0	0	60.33	1.5	4	-1	0	2	0		481	70.3514	-1.06144								482	69.2556	-0.985554
2016-11-07	Energy investors appear relieved that Clinton has been cleared on the emails issue...again http://ow.ly/mRyv305Wl5xÃ‚Â via @TheStreet $XOM #OOTT	energy investors appear relieved that clinton has been cleared on the emails issue...again via @thestreet $xom #oott	energy investors appear relieved that clinton has been cleared on the emails issue...again via @thestreet $xom #oott	0	neutral	0		2010-05-21	0	0	0	0	0	0	60.88	1.5	4	-1	0	2	0		482	70.3514	-2.08145								483	69.2556	-0.0655488
2016-11-07	Global #oil supply has surpassed demand by 1-2 million bpd since the start of last year, says ExxonMobil CEO Tillerson_x000D_ #OPEC $XOM #gas #OOTTpic.twitter.com/eOx40VA9cw	global #oil supply has surpassed demand by 1-2 million bpd since the start of last year, says exxonmobil ceo tillerson_x000D_ #opec $xom #gas #oottpic.twitter.com/eox40va9cw	global #oil supply has surpassed demand by 1-2 million bpd since the start of last year, says exxonmobil ceo tillerson_x000D_ #opec $xom #gas #oottpic.twitter.com/eox40va9cw	0.0333333	neutral	0		2010-05-22	0	0	0	0	0	0	60.88	1.5	4	-1	0	2	0		483	70.3514	-1.16144								484	69.2556	-0.595547
2016-11-06	$SPX UPTREND LINE BREAKDOWN #stocks #STOCKMARKET $VIX $TVIX $UVXY $XIV $VXX $AAPL $FB $C $BAC $GS $DB $XOM $AMX $DIS $JPM $KO $GE $GM $$CATpic.twitter.com/4TJCiyENtc	$spx uptrend line breakdown #stocks #stockmarket $vix $tvix $uvxy $xiv $vxx $aapl $fb $c $bac $gs $db $xom $amx $dis $jpm $ko $ge $gm $$catpic.twitter.com/4tjciyentc	$spx uptrend line breakdown #stocks #stockmarket $vix $tvix $uvxy $xiv $vxx $aapl $fb $c $bac $gs $db $xom $amx $dis $jpm $ko $ge $gm $$catpic.twitter.com/4tjciyentc	0	neutral	0		2010-05-23	0	0	0	0	0	0	60.88	1.5	4	-1	0	2	0		484	70.3514	-1.69144								485	69.2556	-1.48555
2016-11-06	Weekend Review Video (11/6) $VIX $TLT $SPY $IWM $QQQ $XOM $BABA $IBB $AAPL $FB $AMZN $NFLX $GOOGL $PYPL $GPRO $TWLOhttps://youtu.be/UfUxTLR7kSk	weekend review video (11/6) $vix $tlt $spy $iwm $qqq $xom $baba $ibb $aapl $fb $amzn $nflx $googl $pypl $gpro $twlo	weekend review video (11/6) $vix $tlt $spy $iwm $qqq $xom $baba $ibb $aapl $fb $amzn $nflx $googl $pypl $gpro $twlo	0	neutral	0		2010-05-24	0	0	0	0	0	0	60.19	1.5	4	-1	0	2	0		485	70.3514	-2.58145								486	69.2556	-1.48555
2016-11-03	The 4 largest companies in 2006:_x000D_ $XOM_x000D_ $GE_x000D_ $MSFT_x000D_ $C_x000D_ The 4 largest companies today:_x000D_ $AAPL_x000D_ $GOOGL_x000D_ $MSFT_x000D_ $AMZN_x000D_ http://stocktwits.com/d_ramsden/message/66177136?utm_medium=community-twitter&utm_source=twitter.com&utm_campaign=outboundteamÃ‚Â Ã¢â‚¬Â¦	the 4 largest companies in 2006:_x000D_ $xom_x000D_ $ge_x000D_ $msft_x000D_ $c_x000D_ the 4 largest companies today:_x000D_ $aapl_x000D_ $googl_x000D_ $msft_x000D_ $amzn_x000D_	the 4 largest companies in 2006:_x000D_ $xom_x000D_ $ge_x000D_ $msft_x000D_ $c_x000D_ the 4 largest companies today:_x000D_ $aapl_x000D_ $googl_x000D_ $msft_x000D_ $amzn_x000D_	0	neutral	0		2010-05-25	0	0	0	0	0	0	59.71	1.5	4	-1	0	2	0		486	70.3514	-2.58145								487	69.2556	-1.48555
2016-11-01	Looking for energy stock opportunities? @TylerCroweFool takes a look at the biggies. $XOM $CVX $RDS $BP $TOT $Ehttp://www.fool.com/investing/2016/10/30/whats-the-best-big-oil-stock-to-buy-now.aspxÃ‚Â Ã¢â‚¬Â¦	looking for energy stock opportunities? @tylercrowefool takes a look at the biggies. $xom $cvx $rds $bp $tot $e	looking for energy stock opportunities? @tylercrowefool takes a look at the biggies. $xom $cvx $rds $bp $tot $e	0	neutral	0		2010-05-26	0	0	0	0	0	0	59.31	1.5	4	-1	0	2	0		487	70.3514	-2.58145								488	69.2556	-1.41555
2016-10-29	Weekend Review VIDEO (10/30): $VIX $TLT $SPY $IWM $QQQ $XOM $BABA $IBB $AAPL $FB $AMZN $NFLX $GOOGL $PYPL $BA $TSLAhttps://youtu.be/8ZJ6hfpCxOM	weekend review video (10/30): $vix $tlt $spy $iwm $qqq $xom $baba $ibb $aapl $fb $amzn $nflx $googl $pypl $ba $tsla	weekend review video (10/30): $vix $tlt $spy $iwm $qqq $xom $baba $ibb $aapl $fb $amzn $nflx $googl $pypl $ba $tsla	0	neutral	0		2010-05-27	1	0	0	1	0	0	61.46	1.5	4	0	1	3	1		488	70.3514	-2.51145								489	69.2556	-2.78555
2016-10-28	Profits Are Still Tumbling At America's Big Oil Companies: http://www.forbes.com/sites/laurengensler/2016/10/28/exxonmobil-chevron-earnings-oil-prices-2/Ã‚Â Ã¢â‚¬Â¦ @laurengensler $USO $OIL $XOM pic.twitter.com/W4ZZVi1ipg	profits are still tumbling at america's big oil companies: @laurengensler $uso $oil $xom pic.twitter.com/w4zzvi1ipg	profits are still tumbling at america's big oil companies: @laurengensler $uso $oil $xom pic.twitter.com/w4zzvi1ipg	0.1	neutral	0		2010-05-28	0	0	0	0	0	0	60.46	1.5	4	0	0	2	0		489	70.3514	-3.88144								490	69.2556	-3.08555
2016-10-28	The big threat to Exxon's reserves is the Kearl oil sands project in Canada, started in 2013 and expanded in 2015. May lose 3.6bn bbl. $XOM	the big threat to exxon's reserves is the kearl oil sands project in canada, started in 2013 and expanded in 2015. may lose 3.6bn bbl. $xom	the big threat to exxon's reserves is the kearl oil sands project in canada, started in 2013 and expanded in 2015. may lose 3.6bn bbl. $xom	0.1	neutral	0		2010-05-29	0	0	0	0	0	0	60.46	1.5	4	0	0	2	0		490	70.3514	-4.18145								491	69.2556	-5.36555
2016-10-28	Big Oil still slumping: @ExxonMobil profits sink 38% amid Ã¢â‚¬ËœchallengingÃ¢â‚¬â„¢ environment. $XOM -1% as EPS beats, but revenues are shy	big oil still slumping: @exxonmobil profits sink 38% amid challenging environment. $xom -1% as eps beats, but revenues are shy	big oil still slumping: @exxonmobil profits sink 38% amid challenging environment. $xom -1% as eps beats, but revenues are shy	0.533333	neutral	0		2010-05-30	0	0	0	0	0	0	60.46	1.5	4	0	0	2	0		491	70.3514	-6.46145								492	69.2556	-5.55555
2016-10-28	$XOM Exxon Mobil Q3 16 Earnings Results:_x000D_ -Adj EPS: $0.63 (Estimate $0.58)_x000D_ -Revenue: $58.68B (Estimate $67.34B)	$xom exxon mobil q3 16 earnings results:_x000D_ -adj eps: $0.63 (estimate $0.58)_x000D_ -revenue: $58.68b (estimate $67.34b)	$xom exxon mobil q3 16 earnings results:_x000D_ -adj eps: $0.63 (estimate $0.58)_x000D_ -revenue: $58.68b (estimate $67.34b)	0	neutral	0		2010-05-31	0	0	0	0	0	0	60.46	1.5	4	0	0	2	0		492	70.3514	-6.65144								493	69.2556	-5.55555
2016-10-27	What happens when you have moronic #ETF strategy that buys stocks b/c their Volatility is low... $XOM P/E will be 12 again, not b/c EPS rise pic.twitter.com/vlQYHnfZZn	what happens when you have moronic #etf strategy that buys stocks b/c their volatility is low... $xom p/e will be 12 again, not b/c eps rise pic.twitter.com/vlqyhnfzzn	what happens when you have moronic #etf strategy that buys stocks b/c their volatility is low... $xom p/e will be 12 again, not b/c eps rise pic.twitter.com/vlqyhnfzzn	0.3	neutral	0		2010-06-01	0	0	0	0	0	0	59.25	1.5	4	0	0	2	0		493	70.3514	-6.65144								494	69.2556	-5.55555
2016-10-27	.@ExxonMobil discovers up to 1 billion barrels of potential recoverable resources offshore Nigeria: http://www.epmag.com/exxonmobil-makes-large-oil-discovery-offshore-nigeria-1404632Ã‚Â Ã¢â‚¬Â¦ $XOM #oilpic.twitter.com/N9JO04rhao	.@exxonmobil discovers up to 1 billion barrels of potential recoverable resources offshore nigeria: $xom #oilpic.twitter.com/n9jo04rhao	.@exxonmobil discovers up to 1 billion barrels of potential recoverable resources offshore nigeria: $xom #oilpic.twitter.com/n9jo04rhao	1	neutral	0		2010-06-02	0	0	0	0	0	0	60.77	1.5	4	0	0	2	0		494	70.3514	-6.65144								495	69.2556	-4.02555
2016-10-24	EARNINGS THIS WEEK_x000D_ Mon - $V_x000D_ Tue - $UA $CMG $GM $AAPL _x000D_ Wed - $KO $NXPI $TSLA_x000D_ Thu - $AMZN $GOOGL _x000D_ Fri - $XOM $CVX_x000D_ http://stocktwits.com/eWhispers/message/65304085?utm_medium=community-twitter&utm_source=twitter.com&utm_campaign=outboundteamÃ‚Â Ã¢â‚¬Â¦	earnings this week_x000D_ mon - $v_x000D_ tue - $ua $cmg $gm $aapl _x000D_ wed - $ko $nxpi $tsla_x000D_ thu - $amzn $googl _x000D_ fri - $xom $cvx_x000D_	earnings this week_x000D_ mon - $v_x000D_ tue - $ua $cmg $gm $aapl _x000D_ wed - $ko $nxpi $tsla_x000D_ thu - $amzn $googl _x000D_ fri - $xom $cvx_x000D_	0	neutral	0		2010-06-03	0	0	0	0	0	0	61.56	1.5	4	0	0	2	0		495	70.3514	-5.12144								496	69.2556	-4.79555
2016-10-23	Mark your calendar. HERE are all the companies reporting earnings this week: http://stocktwits.com/eWhispers/message/65304085?utm_medium=community-twitter&utm_source=twitter.com&utm_campaign=outboundteamÃ‚Â Ã¢â‚¬Â¦_x000D_ $AAPL $V $TSLA $TWTR $AMZN $XOM pic.twitter.com/kEPYgsHXlb	mark your calendar. here are all the companies reporting earnings this week: _x000D_ $aapl $v $tsla $twtr $amzn $xom pic.twitter.com/kepygshxlb	mark your calendar. here are all the companies reporting earnings this week: _x000D_ $aapl $v $tsla $twtr $amzn $xom pic.twitter.com/kepygshxlb	0	neutral	0		2010-06-04	0	0	0	0	0	0	59.53	1.5	4	0	0	2	0		496	70.3514	-5.89145								497	69.2556	-4.34555
2016-10-22	Jeez!! Alots of fireworks this week!! $cmg $v $aapl $bidu $amzn $googl $nxpi $mmm $gm $ba $ups $xom $tsla $cat #earnings pic.twitter.com/JvcFPzj4Ii	jeez!! alots of fireworks this week!! $cmg $v $aapl $bidu $amzn $googl $nxpi $mmm $gm $ba $ups $xom $tsla $cat #earnings pic.twitter.com/jvcfpzj4ii	jeez!! alots of fireworks this week!! $cmg $v $aapl $bidu $amzn $googl $nxpi $mmm $gm $ba $ups $xom $tsla $cat #earnings pic.twitter.com/jvcfpzj4ii	0	neutral	0		2010-06-05	0	0	0	0	0	0	59.53	1.5	4	0	0	2	0		497	70.3514	-5.44144								498	69.2556	-4.51555
2016-10-04	Sources tell me $XOM refinery outside Joliet, IL undergoing maintenance as well as BP Whiting, IN. Likely to fuel #gasprice spike in Midwest	sources tell me $xom refinery outside joliet, il undergoing maintenance as well as bp whiting, in. likely to fuel #gasprice spike in midwest	sources tell me $xom refinery outside joliet, il undergoing maintenance as well as bp whiting, in. likely to fuel #gasprice spike in midwest	0.525	neutral	0		2010-06-06	0	0	0	0	0	0	59.53	1.5	4	0	0	2	0		498	70.3514	-5.61145								499	69.2556	-5.65555
2016-10-01	Weekend Review VIDEO 10/2 $VIX $TLT $DB $WFC $XOM $IBB $BABA $SPY $IWM $QQQ $AAPL $AMZN $TWTR $FB $GOOGL $ACIA $TWLOhttps://youtu.be/TCrxmxA9JUg	weekend review video 10/2 $vix $tlt $db $wfc $xom $ibb $baba $spy $iwm $qqq $aapl $amzn $twtr $fb $googl $acia $twlo	weekend review video 10/2 $vix $tlt $db $wfc $xom $ibb $baba $spy $iwm $qqq $aapl $amzn $twtr $fb $googl $acia $twlo	0	neutral	0		2010-06-07	0	0	0	0	0	0	59.3	1.5	4	0	0	2	0		499	70.3514	-6.75145								500	69.2556	-5.65555
2016-09-29	BP, Total, Shell soar while analysts remain cautious after OPEC deal: http://trib.al/6yovnYgÃ‚Â $BP $TOT $XOM pic.twitter.com/ckatvf3Pp5	bp, total, shell soar while analysts remain cautious after opec deal: $bp $tot $xom pic.twitter.com/ckatvf3pp5	bp, total, shell soar while analysts remain cautious after opec deal: $bp $tot $xom pic.twitter.com/ckatvf3pp5	0.75	neutral	0		2010-06-08	1	0	1	0	0	0	61.24	1.5	4	0	0	2	1		500	70.3514	-6.75145								501	69.2556	-5.65555
2016-09-22	Are you a #climate activist? Here's what you need to know about oil finance: http://bit.ly/2dkRM4SÃ‚Â #ExxonKnew $XOM pic.twitter.com/rUJ3v1BHs7	are you a #climate activist? here's what you need to know about oil finance: #exxonknew $xom pic.twitter.com/ruj3v1bhs7	are you a #climate activist? here's what you need to know about oil finance: #exxonknew $xom pic.twitter.com/ruj3v1bhs7	0	neutral	0		2010-06-09	0	0	0	0	0	0	60.03	1.5	4	0	0	2	0		501	70.3514	-6.75145								502	69.2556	-5.98555
2016-09-20	Realmoneypro: Why I covered $USO $SLB $XOM short today	realmoneypro: why i covered $uso $slb $xom short today	realmoneypro: why i covered $uso $slb $xom short today	0.3	neutral	0		2010-06-10	0	0	0	0	0	0	61.89	1.5	4	0	0	2	0		502	70.3514	-7.08144								503	69.9363	-7.14626
2016-09-19	"Energy investors are materialists, not idealists" says @FTLex. Exxon's cash matters, asset impairments don't: http://on.ft.com/2cNEhpNÃ‚Â $XOM pic.twitter.com/287r1juQa7	"energy investors are materialists, not idealists" says @ftlex. exxon's cash matters, asset impairments don't: $xom pic.twitter.com/287r1juqa7	"energy investors are materialists, not idealists" says @ftlex. exxon's cash matters, asset impairments don't: $xom pic.twitter.com/287r1juqa7	0	neutral	0		2010-06-11	0	0	0	0	0	0	61.86	1.5	4	0	0	2	0		503	70.3514	-7.56144								504	69.9363	-7.48626
2016-09-17	The market's dividend payout ratio is at 6-YEAR HIGHS._x000D_ Shared by @scoutfinance: http://stocktwits.com/ScoutFinance/message/62801525?utm_medium=community-twitter&utm_source=t.co&utm_campaign=outboundteamÃ‚Â Ã¢â‚¬Â¦_x000D_ $T $XOMÃ¢â‚¬Â¦ pic.twitter.com/k9r48jcRUL	the market's dividend payout ratio is at 6-year highs._x000D_ shared by @scoutfinance: _x000D_ $t $xom pic.twitter.com/k9r48jcrul	the market's dividend payout ratio is at 6-year highs._x000D_ shared by @scoutfinance: _x000D_ $t $xom pic.twitter.com/k9r48jcrul	0	neutral	0		2010-06-12	0	0	0	0	0	0	61.86	1.5	4	0	0	2	0		504	70.3514	-7.90144								505	69.9363	-9.60626
2016-09-15	Cycle Analysis - Energy #Stocks. $CVX $XOM $COP $OXY $HAL $SLB $RIG $DO $NOV $VLO $TSO $PSX $APA $HES $SPWR $FSLR https://askslim.com/level-3-special-offer/Ã‚Â Ã¢â‚¬Â¦	cycle analysis - energy #stocks. $cvx $xom $cop $oxy $hal $slb $rig $do $nov $vlo $tso $psx $apa $hes $spwr $fslr	cycle analysis - energy #stocks. $cvx $xom $cop $oxy $hal $slb $rig $do $nov $vlo $tso $psx $apa $hes $spwr $fslr	0	neutral	0		2010-06-13	0	0	0	0	0	0	61.86	1.5	4	0	0	2	0		505	70.3514	-10.0214								506	69.9363	-9.05626
2016-09-14	$XOM has same EPS as 1999, but 3X the P/E ratio... #GravityRules #ThingsThatMakeYouGoHmmpic.twitter.com/QZIywHWhN2	$xom has same eps as 1999, but 3x the p/e ratio... #gravityrules #thingsthatmakeyougohmmpic.twitter.com/qziywhwhn2	$xom has same eps as 1999, but 3x the p/e ratio... #gravityrules #thingsthatmakeyougohmmpic.twitter.com/qziywhwhn2	0.125	neutral	0		2010-06-14	0	0	0	0	0	0	61.37	1.5	4	0	0	2	0		506	70.3514	-9.47144								507	69.9363	-9.05626
2016-09-14	Oil stocks getting Pummeled this week !! _x000D_ $XOM, $COP, $CVX	oil stocks getting pummeled this week !! _x000D_ $xom, $cop, $cvx	oil stocks getting pummeled this week !! _x000D_ $xom, $cop, $cvx	0	neutral	0		2010-06-15	0	0	0	0	0	0	62.51	1.5	4	0	0	2	0		507	70.3514	-9.47144								508	69.9363	-9.05626
2016-09-12	Companies mentioned this week on the #podcast: $XOM, $APC, $BP, $APA, $EOG, $RDS, $HES, $CIE http://bit.ly/thebit85	companies mentioned this week on the #podcast: $xom, $apc, $bp, $apa, $eog, $rds, $hes, $cie	companies mentioned this week on the #podcast: $xom, $apc, $bp, $apa, $eog, $rds, $hes, $cie	0	neutral	0		2010-06-16	1	1	0	0	0	0	62.51	1.5	4	-1	-1	1	1		508	70.3514	-9.47144								509	69.9363	-9.74626
2016-09-10	Weekend Review Video (9/11): $VIX $TLT $XOM $IBB $BABA $SPY $IWM $QQQ $AAPL $AMZN $FB $AMZN $NFLX $GOOGL $TSLA $ACIAhttps://youtu.be/RDFOnUFo3MU	weekend review video (9/11): $vix $tlt $xom $ibb $baba $spy $iwm $qqq $aapl $amzn $fb $amzn $nflx $googl $tsla $acia	weekend review video (9/11): $vix $tlt $xom $ibb $baba $spy $iwm $qqq $aapl $amzn $fb $amzn $nflx $googl $tsla $acia	0	neutral	0		2010-06-17	0	0	0	0	0	0	62.6	1.5	4	-1	0	2	0		509	70.3514	-10.1614								510	69.9363	-10.2263
2016-09-09	Think oil stocks will ever return to their $100 per barrel price heyday? Think again http://ow.ly/ufIj3043HTjÃ‚Â via @TheStreet $XOM $CVX $APA	think oil stocks will ever return to their $100 per barrel price heyday? think again via @thestreet $xom $cvx $apa	think oil stocks will ever return to their $100 per barrel price heyday? think again via @thestreet $xom $cvx $apa	0	neutral	0		2010-06-18	0	0	0	0	0	0	63.1	1.5	4	-1	0	2	0		510	70.3514	-10.6414								511	69.9363	-10.6263
2016-09-01	Exxon Eyes Next Decade's Bull Market in Asian Gas http://bloom.bg/2bGfWGyÃ‚Â via @markets $XOM #LNG #oilandgas $IOC #PNG #commodities $RDSA	exxon eyes next decade's bull market in asian gas via @markets $xom #lng #oilandgas $ioc #png #commodities $rdsa	exxon eyes next decade's bull market in asian gas via @markets $xom #lng #oilandgas $ioc #png #commodities $rdsa	0	neutral	0		2010-06-19	0	0	0	0	0	0	63.1	1.5	4	-1	0	2	0		511	70.3514	-11.0414								512	70.617	-9.15697
2016-08-26	Net debt by oil companies. $XOM $CVX $BP $RDS.Bpic.twitter.com/llTTRWwiDO	net debt by oil companies. $xom $cvx $bp $rds.bpic.twitter.com/llttrwwido	net debt by oil companies. $xom $cvx $bp $rds.bpic.twitter.com/llttrwwido	0	neutral	0		2010-06-20	0	0	0	0	0	0	63.1	1.5	4	-1	0	2	0		512	70.3514	-8.89145								513	70.617	-10.157
2016-08-24	Debt At The Big 4 Oil Companies Hits A Record $184 Billion: http://www.zerohedge.com/news/2016-08-24/oil-debt-soars-cover-capex-investors-assert-dividends-are-unsustainableÃ‚Â Ã¢â‚¬Â¦ $XOM $BP $CVXpic.twitter.com/za8T4JlUsS	debt at the big 4 oil companies hits a record $184 billion: $xom $bp $cvxpic.twitter.com/za8t4jluss	debt at the big 4 oil companies hits a record $184 billion: $xom $bp $cvxpic.twitter.com/za8t4jluss	0.1	neutral	0		2010-06-21	0	0	0	0	0	0	63.13	1.5	4	-1	0	2	0		513	70.3514	-9.89145								514	70.617	-10.157
2016-08-21	Exxon, Chevron, BP and Shell need to cut their dividends, says @FTLex: http://on.ft.com/2bvboTGÃ‚Â $XOM $CVX $BP $RDSApic.twitter.com/rxkNEChxa8	exxon, chevron, bp and shell need to cut their dividends, says @ftlex: $xom $cvx $bp $rdsapic.twitter.com/rxknechxa8	exxon, chevron, bp and shell need to cut their dividends, says @ftlex: $xom $cvx $bp $rdsapic.twitter.com/rxknechxa8	0	neutral	0		2010-06-22	0	0	0	0	0	0	61.94	1.5	4	-1	0	2	0		514	70.3514	-9.89145								515	70.617	-10.157
2016-08-18	After Slashing Costs, Can Now Big #Oil Make the Cost-Cutting Stick? http://www.bloomberg.com/news/articles/2016-08-17/bp-to-schlumberger-in-barroom-brawl-as-oil-drillers-slash-costÃ‚Â Ã¢â‚¬Â¦ #OOTT $XOM $BP $RDSBpic.twitter.com/uoD2zh8I3B	after slashing costs, can now big #oil make the cost-cutting stick? #oott $xom $bp $rdsbpic.twitter.com/uod2zh8i3b	after slashing costs, can now big #oil make the cost-cutting stick? #oott $xom $bp $rdsbpic.twitter.com/uod2zh8i3b	0.1	neutral	0		2010-06-23	0	0	0	0	0	0	61.1	1.5	4	-1	0	2	0		515	70.3514	-9.89145								516	70.617	-10.157
2016-08-01	JUST IN: $AMZN is now world's 4th largest public company after surpassing $XOM in market cap http://cnb.cx/2aoMQMiÃ‚Â pic.twitter.com/dF9AGqeIuH	just in: $amzn is now world's 4th largest public company after surpassing $xom in market cap	just in: $amzn is now world's 4th largest public company after surpassing $xom in market cap	0.0666667	neutral	0		2010-06-24	0	0	0	0	0	0	60.07	1.5	4	-1	0	2	0		516	70.3514	-9.89145								517	70.617	-11.367
2016-07-30	The 6 biggest companies in the world (market cap):_x000D_ 1 $AAPL_x000D_ 2 $GOOGL_x000D_ 3 $MSFT_x000D_ 4 $XOM_x000D_ 5 $AMZN_x000D_ 6 $FB _x000D_ Software is eating the world.	the 6 biggest companies in the world (market cap):_x000D_ 1 $aapl_x000D_ 2 $googl_x000D_ 3 $msft_x000D_ 4 $xom_x000D_ 5 $amzn_x000D_ 6 $fb _x000D_ software is eating the world.	the 6 biggest companies in the world (market cap):_x000D_ 1 $aapl_x000D_ 2 $googl_x000D_ 3 $msft_x000D_ 4 $xom_x000D_ 5 $amzn_x000D_ 6 $fb _x000D_ software is eating the world.	0	neutral	0		2010-06-25	1	0	1	0	0	0	59.1	1.5	4	-1	0	2	1		517	70.3514	-11.1014								518	70.617	-9.84696
2016-07-29	No big hints on crude-oil price outlook fr $XOM & $CVX, but they'll stick to output plans. http://on.mktw.net/2anUiBVÃ‚Â pic.twitter.com/EXc1fcgY4c	no big hints on crude-oil price outlook fr $xom & $cvx, but they'll stick to output plans.	no big hints on crude-oil price outlook fr $xom & $cvx, but they'll stick to output plans.	0.1	neutral	0		2010-06-26	0	0	0	0	0	0	59.1	1.5	4	-1	0	2	0		518	70.3514	-9.58144								519	70.617	-9.05696
2016-07-29	Oil giant Exxon profits crash 59% to 17-year lows: http://money.cnn.com/2016/07/29/investing/exxon-earnings-oil-crash/index.htmlÃ‚Â Ã¢â‚¬Â¦ $XOM $WTI $USO $OILpic.twitter.com/9HBQXIl6A0	oil giant exxon profits crash 59% to 17-year lows: $xom $wti $uso $oilpic.twitter.com/9hbqxil6a0	oil giant exxon profits crash 59% to 17-year lows: $xom $wti $uso $oilpic.twitter.com/9hbqxil6a0	1	neutral	0		2010-06-27	0	0	0	0	0	0	59.1	1.5	4	-1	0	2	0		519	70.3514	-8.79144								520	70.617	-11.087
2016-07-29	Midday #stock movers: $AMZN $BCS $XOM $GOOGL $XRX $FB $P $UPS_x000D_ http://yhoo.it/2aCHJHIÃ‚Â @SeanaNSmithpic.twitter.com/sFnmnIhT8o	midday #stock movers: $amzn $bcs $xom $googl $xrx $fb $p $ups_x000D_ @seanansmithpic.twitter.com/sfnmniht8o	midday #stock movers: $amzn $bcs $xom $googl $xrx $fb $p $ups_x000D_ @seanansmithpic.twitter.com/sfnmniht8o	0	neutral	0		2010-06-28	1	0	1	0	0	0	58.47	1.5	4	-1	0	2	1		520	70.3514	-10.8214								521	70.617	-11.087
2016-07-29	Exxon Mobil $XOM Q2 16 Earnings Results:_x000D_ - EPS: $0.41 (Estimate $0.64)_x000D_ - Revenue: $57.69B (Estimate $56.63B)	exxon mobil $xom q2 16 earnings results:_x000D_ - eps: $0.41 (estimate $0.64)_x000D_ - revenue: $57.69b (estimate $56.63b)	exxon mobil $xom q2 16 earnings results:_x000D_ - eps: $0.41 (estimate $0.64)_x000D_ - revenue: $57.69b (estimate $56.63b)	0	neutral	0		2010-06-29	0	0	0	0	0	0	57.29	1.5	4	-1	0	2	0		521	70.3514	-10.8214								522	70.617	-11.087
2016-07-28	Another day in #oil: so tomorrow we just have $XOM and $CVX reporting Q2 earnings and @EIAgov releasing its Petroleum Supply Monthly report	another day in #oil: so tomorrow we just have $xom and $cvx reporting q2 earnings and @eiagov releasing its petroleum supply monthly report	another day in #oil: so tomorrow we just have $xom and $cvx reporting q2 earnings and @eiagov releasing its petroleum supply monthly report	0	neutral	0		2010-06-30	0	0	0	0	0	0	57.07	1.5	4	-1	0	2	0		522	70.3514	-10.8214								523	70.617	-11.317
2016-07-27	What oil slump? @exxonmobil to spend $450M to expand Texas refinery http://d-news.co/GFFW302FczVÃ‚Â | @Jeffreyweissdmn $XOM pic.twitter.com/KqiANjlPgR	what oil slump? @exxonmobil to spend $450m to expand texas refinery | @jeffreyweissdmn $xom pic.twitter.com/kqianjlpgr	what oil slump? @exxonmobil to spend $450m to expand texas refinery | @jeffreyweissdmn $xom pic.twitter.com/kqianjlpgr	0	neutral	0		2010-07-01	0	0	0	0	0	0	56.61	1.5	4	-1	0	2	0		523	70.3514	-11.0514								524	70.617	-9.37696
2016-07-26	Refining Woes: Big #Oil Lost One Engine; Now the Second One Is Sputtering http://bloom.bg/2av9UbCÃ‚Â $BP $XOM $RDSBpic.twitter.com/cqpnpjcj6r Ã¢â‚¬â€œ at Heathrow Airport	refining woes: big #oil lost one engine; now the second one is sputtering $bp $xom $rdsbpic.twitter.com/cqpnpjcj6r at heathrow airport	refining woes: big #oil lost one engine; now the second one is sputtering $bp $xom $rdsbpic.twitter.com/cqpnpjcj6r at heathrow airport	0.05	neutral	0		2010-07-02	0	0	0	0	0	0	56.57	1.5	4	-1	0	2	0		524	70.3514	-9.11144								525	70.617	-10.587
2016-07-25	UPCOMING EARNINGS_x000D_ Mon - $GILD $S_x000D_ Tue - $TWTR $MCD $UA $AAPL _x000D_ Wed - $FB $WFM_x000D_ Thu - $AMZN $GOOG_x000D_ Fri - $XOM $UPS_x000D_ http://stocktwits.com/eWhispers/message/59029590?utm_medium=community-twitter&utm_source=t.co&utm_campaign=outboundteamÃ‚Â Ã¢â‚¬Â¦	upcoming earnings_x000D_ mon - $gild $s_x000D_ tue - $twtr $mcd $ua $aapl _x000D_ wed - $fb $wfm_x000D_ thu - $amzn $goog_x000D_ fri - $xom $ups_x000D_	upcoming earnings_x000D_ mon - $gild $s_x000D_ tue - $twtr $mcd $ua $aapl _x000D_ wed - $fb $wfm_x000D_ thu - $amzn $goog_x000D_ fri - $xom $ups_x000D_	0	neutral	0		2010-07-03	0	0	0	0	0	0	56.57	1.5	4	-1	0	2	0		525	70.3514	-10.3214								526	70.617	-8.72697
2016-07-24	Here's who reports earnings next week. On one giant visual: http://stocktwits.com/eWhispers/message/59029590?utm_medium=community-twitter&utm_source=t.co&utm_campaign=outboundteamÃ‚Â Ã¢â‚¬Â¦_x000D_ $AAPL $TWTR $FB $XOM $GOOGLÃ¢â‚¬Â¦ pic.twitter.com/LuFLHiijxl	here's who reports earnings next week. on one giant visual: _x000D_ $aapl $twtr $fb $xom $googl pic.twitter.com/luflhiijxl	here's who reports earnings next week. on one giant visual: _x000D_ $aapl $twtr $fb $xom $googl pic.twitter.com/luflhiijxl	0.333333	neutral	0		2010-07-04	0	0	0	0	0	0	56.57	1.5	4	-1	0	2	0		526	70.3514	-8.46145								527	70.617	-8.75696
2016-07-21	BREAKING: Exxon Mobil to buy InterOil in deal valued at over $2.5B; $IOC shares halted. $XOM	breaking: exxon mobil to buy interoil in deal valued at over $2.5b; $ioc shares halted. $xom	breaking: exxon mobil to buy interoil in deal valued at over $2.5b; $ioc shares halted. $xom	0	neutral	0		2010-07-05	0	0	0	0	0	0	56.57	1.5	4	-1	0	2	0		527	70.3514	-8.49144								528	70.617	-8.75696
2016-07-18	ExxonMobil's bid for InterOil is a model of how to buy at the bottom of the cycle. $XOM #LNG http://www.reuters.com/article/column-russell-lng-exxon-mobil-idUSL4N1A51T9Ã‚Â Ã¢â‚¬Â¦pic.twitter.com/ysehdPDidh	exxonmobil's bid for interoil is a model of how to buy at the bottom of the cycle. $xom #lng	exxonmobil's bid for interoil is a model of how to buy at the bottom of the cycle. $xom #lng	0	neutral	0		2010-07-06	1	0	0	1	0	0	57.46	1.5	4	0	1	3	1		528	70.3514	-8.49144								529	70.617	-8.75696
2016-07-13	$XOM now trading close to 2014 all time highs, despite revenues being 30+% percent lower and the price of oil off $40/50. #bubblementality	$xom now trading close to 2014 all time highs, despite revenues being 30+% percent lower and the price of oil off $40/50. #bubblementality	$xom now trading close to 2014 all time highs, despite revenues being 30+% percent lower and the price of oil off $40/50. #bubblementality	0	neutral	0		2010-07-07	0	0	0	0	0	0	58.43	1.5	4	0	0	2	0		529	70.3514	-8.49144								530	70.617	-9.24697
2016-07-11	Low-leverage oil companies may be primed for further gains: http://on.mktw.net/29DAflJÃ‚Â $XOM $CVXpic.twitter.com/fcWbawk38D	low-leverage oil companies may be primed for further gains: $xom $cvxpic.twitter.com/fcwbawk38d	low-leverage oil companies may be primed for further gains: $xom $cvxpic.twitter.com/fcwbawk38d	0.5	neutral	0		2010-07-08	0	0	0	0	0	0	58.81	1.5	4	0	0	2	0		530	70.3514	-8.98145								531	70.617	-8.10697
2016-07-01	$XOM >>ExxonMobil Makes World-Class #Oil Discoveryhttp://www.offshorepost.com/exxonmobil-makes-world-class-oil-discovery/Ã‚Â Ã¢â‚¬Â¦	$xom >>exxonmobil makes world-class #oil discovery	$xom >>exxonmobil makes world-class #oil discovery	0	neutral	0		2010-07-09	0	0	0	0	0	0	58.78	1.5	4	0	0	2	0		531	70.3514	-7.84145								532	69.9363	-7.42626
2016-06-30	With Second Big Oil Discovery, Exxon Puts Guyana On The Map via @forbes $XOM http://www.forbes.com/sites/christopherhelman/2016/06/30/with-second-big-oil-discovery-exxon-puts-guyana-on-the-map/#4d4f6fd32b99Ã‚Â Ã¢â‚¬Â¦	with second big oil discovery, exxon puts guyana on the map via @forbes $xom #4d4f6fd32b99	with second big oil discovery, exxon puts guyana on the map via @forbes $xom #4d4f6fd32b99	0.05	neutral	0		2010-07-10	0	0	0	0	0	0	58.78	1.5	4	0	0	2	0		532	70.3514	-7.84145								533	69.9363	-7.33626
2019-07-01	Con la Cuenta Enlace Negocios te brindamos el apoyo que necesitas para gestionar tus recursos; contrÃƒÂ¡tala y dale un impulso a tu negocio. SolicÃƒÂ­tala en sucursal y recibe hasta 100% de CETES. Conoce mÃƒÂ¡s en: https://bit.ly/32oHQ09Ã‚Â Aplican restricciones.pic.twitter.com/99dZ8CCRTC	con la cuenta enlace negocios te brindamos el apoyo que necesitas para gestionar tus recursos; contrtala y dale un impulso a tu negocio. solictala en sucursal y recibe hasta 100% de cetes. conoce ms en: aplican restricciones.pic.twitter.com/99dz8ccrtc	con la cuenta enlace negocios te brindamos el apoyo que necesitas para gestionar tus recursos; contrtala y dale un impulso a tu negocio. solictala en sucursal y recibe hasta 100% de cetes. conoce ms en: aplican restricciones.pic.twitter.com/99dz8ccrtc	0	neutral	0		2010-07-11	0	0	0	0	0	0	58.78	1.5	4	0	0	2	0		533	70.3514	-7.75145								534	69.9363	-6.83626
2016-06-30	Under pressure on #climate concern, Exxon touts #carbontax to oil industry. @WSJ http://buff.ly/297EwgkÃ‚Â $XOM pic.twitter.com/NZOWccYlHj	under pressure on #climate concern, exxon touts #carbontax to oil industry. @wsj $xom pic.twitter.com/nzowccylhj	under pressure on #climate concern, exxon touts #carbontax to oil industry. @wsj $xom pic.twitter.com/nzowccylhj	0	neutral	0		2010-07-12	1	1	0	0	0	0	58.94	1.5	4	-1	-1	1	1		534	70.3514	-7.25145								535	69.9363	-6.83626
2016-06-29	Exxon Said to Eye #Gas Deal That May Ease #Mozambique Debt Crisis http://bloom.bg/29o4Dy0Ã‚Â via @business #oil $XOM pic.twitter.com/vatuaGvjSt	exxon said to eye #gas deal that may ease #mozambique debt crisis via @business #oil $xom pic.twitter.com/vatuagvjst	exxon said to eye #gas deal that may ease #mozambique debt crisis via @business #oil $xom pic.twitter.com/vatuagvjst	0	neutral	0		2010-07-13	0	0	0	0	0	0	59.42	1.5	4	-1	0	2	0		535	70.3514	-7.25145								536	69.9363	-6.83626
2016-06-28	Here's what the stock market did today. On one giant heatmap: http://stocktwits.com/jackdamn/message/57522362?utm_medium=community-twitter&utm_source=t.co&utm_campaign=outboundteamÃ‚Â Ã¢â‚¬Â¦_x000D_ $GOOGL $WFC $XOM $MSFT	here's what the stock market did today. on one giant heatmap: _x000D_ $googl $wfc $xom $msft	here's what the stock market did today. on one giant heatmap: _x000D_ $googl $wfc $xom $msft	1	neutral	0		2010-07-14	0	0	0	0	0	0	59.26	1.5	4	-1	0	2	0		536	70.3514	-7.25145								537	69.9363	-6.80626
2016-06-09	$XOM benefitting from #oil boost, $V, $BAC, $LULU, $RH #earnings, $P weeklys #options http://www.cboe.com/tradtool/webcast.aspx?channelId=dd1a93e2d343438da9ac79c1073bf80e&channelListId=87ce30f5be214b01be55fc231a256371&mediaId=fdb637aa0c71499daaebcdf144cec3b9Ã‚Â Ã¢â‚¬Â¦pic.twitter.com/HSBpegzXPq	$xom benefitting from #oil boost, $v, $bac, $lulu, $rh #earnings, $p weeklys #options	$xom benefitting from #oil boost, $v, $bac, $lulu, $rh #earnings, $p weeklys #options	0	neutral	0		2010-07-15	0	0	0	0	0	0	59.27	1.5	4	-1	0	2	0		537	70.3514	-7.22144								538	69.9363	-7.99626
2016-05-25	Exxon Mobil shareholder pass proposal on proxy access, allowing minority shareholders to nominate outsiders to $XOM's board	exxon mobil shareholder pass proposal on proxy access, allowing minority shareholders to nominate outsiders to $xom's board	exxon mobil shareholder pass proposal on proxy access, allowing minority shareholders to nominate outsiders to $xom's board	0	neutral	0		2010-07-16	0	0	0	0	0	0	57.96	1.5	4	-1	0	2	0		538	70.3514	-8.41145								539	69.9363	-8.83626
2016-05-25	Exxon CEO Rex Tillerson: "The world is going to have to continue using fossil fuels, whether they like it or not." $XOM	exxon ceo rex tillerson: "the world is going to have to continue using fossil fuels, whether they like it or not." $xom	exxon ceo rex tillerson: "the world is going to have to continue using fossil fuels, whether they like it or not." $xom	0	neutral	0		2010-07-17	0	0	0	0	0	0	57.96	1.5	4	-1	0	2	0		539	70.3514	-9.25145								540	69.9363	-9.86626
2016-05-25	.@edwardcmason of Church of England speaking at Exxon meeting, calling for it to study impact of policies to limit global warming to 2C $XOM	.@edwardcmason of church of england speaking at exxon meeting, calling for it to study impact of policies to limit global warming to 2c $xom	.@edwardcmason of church of england speaking at exxon meeting, calling for it to study impact of policies to limit global warming to 2c $xom	0	neutral	0		2010-07-18	0	0	0	0	0	0	57.96	1.5	4	-1	0	2	0		540	70.3514	-10.2814								541	69.9363	-10.8363
2016-05-25	I'm live-blogging #ExxonAGM on @DeSmogBlog. Check it out here: http://desmogblog.com/2016/05/25/granddaughter-former-exxon-climate-scientist-they-chose-to-misleadÃ‚Â Ã¢â‚¬Â¦ $XOM @Exxon_Knew @DeSmogUK @david_turnbull @350action	i'm live-blogging #exxonagm on @desmogblog. check it out here: $xom @exxon_knew @desmoguk @david_turnbull @350action	i'm live-blogging #exxonagm on @desmogblog. check it out here: $xom @exxon_knew @desmoguk @david_turnbull @350action	0	neutral	0		2010-07-19	0	0	0	0	0	0	58.43	1.5	4	-1	0	2	0		541	70.3514	-11.2514								542	69.9363	-10.8363
2016-05-25	Corcelli's 30 Second Mkt $spy $dia $tbt $oil $ge $mon $bmrm $xom $aapl $fb $twtr #hedgefunds http://alexanderalternativecapital.com/asymmetrical-strategyÃ‚Â Ã¢â‚¬Â¦pic.twitter.com/VWoJVXgoVt	corcelli's 30 second mkt $spy $dia $tbt $oil $ge $mon $bmrm $xom $aapl $fb $twtr #hedgefunds	corcelli's 30 second mkt $spy $dia $tbt $oil $ge $mon $bmrm $xom $aapl $fb $twtr #hedgefunds	0	neutral	0		2010-07-20	0	0	0	0	0	0	58.95	1.5	4	-1	0	2	0		542	70.3514	-11.2514								543	69.9363	-10.8363
2016-05-24	1st @exxonmobil tried to ban investor resolution on climate. Now also banned Guardian from AGM. Why so scared? $XOM pic.twitter.com/OneLlkdXzU	1st @exxonmobil tried to ban investor resolution on climate. now also banned guardian from agm. why so scared? $xom pic.twitter.com/onellkdxzu	1st @exxonmobil tried to ban investor resolution on climate. now also banned guardian from agm. why so scared? $xom pic.twitter.com/onellkdxzu	0	neutral	0		2010-07-21	0	0	0	0	0	0	58.17	1.5	4	-1	0	2	0		543	70.3514	-11.2514								544	69.9363	-11.4663
2016-05-24	WATCH: Learn why we want #climatechange risk reporting @ExxonMobil: #EngageForChange @CeresNews $XOM #Susty #CorpGovpic.twitter.com/KrJ8w1Cxdr	watch: learn why we want #climatechange risk reporting @exxonmobil: #engageforchange @ceresnews $xom #susty #corpgovpic.twitter.com/krj8w1cxdr	watch: learn why we want #climatechange risk reporting @exxonmobil: #engageforchange @ceresnews $xom #susty #corpgovpic.twitter.com/krj8w1cxdr	0	neutral	0		2010-07-22	1	0	1	0	0	0	59.38	1.5	4	-1	0	2	1		544	70.3514	-11.8814								545	69.9363	-12.6463
2016-05-22	A ratio at historic lows. This chart shows energy stocks VS consumer discretionary stocks: http://stocktwits.com/Doy5/message/55301702?utm_medium=community-twitter&utm_source=t.co&utm_campaign=outboundteamÃ‚Â Ã¢â‚¬Â¦_x000D_ $AMZN $XOM $SPY	a ratio at historic lows. this chart shows energy stocks vs consumer discretionary stocks: _x000D_ $amzn $xom $spy	a ratio at historic lows. this chart shows energy stocks vs consumer discretionary stocks: _x000D_ $amzn $xom $spy	0	neutral	0		2010-07-23	0	0	0	0	0	0	59.72	1.5	4	-1	0	2	0		545	70.3514	-13.0614								546	69.9363	-12.8663
2016-05-21	Sat. Webinar uploaded_x000D_ $IBB $XBI $XOM $CVX $COP $RSPP $SU #OIL $TSLA $AAPL $TWTR $NFLX $YHOO $FB $SBUX $UA $SAM etc https://www.youtube.com/watch?v=VfTL2j4jZUEÃ‚Â Ã¢â‚¬Â¦	sat. webinar uploaded_x000D_ $ibb $xbi $xom $cvx $cop $rspp $su #oil $tsla $aapl $twtr $nflx $yhoo $fb $sbux $ua $sam etc	sat. webinar uploaded_x000D_ $ibb $xbi $xom $cvx $cop $rspp $su #oil $tsla $aapl $twtr $nflx $yhoo $fb $sbux $ua $sam etc	0	neutral	0		2010-07-24	0	0	0	0	0	0	59.72	1.5	4	-1	0	2	0		546	70.3514	-13.2814								547	69.9363	-13.3263
2016-05-05	YoY Revenue Growth, largest members of S&P 500..._x000D_ $AAPL: -13%_x000D_ $GOOGL: +17%_x000D_ $MSFT: -6%_x000D_ $XOM: -29%_x000D_ $BRK/B: +7%_x000D_ $FB: +52%_x000D_ $AMZN: +28%_x000D_ $JNJ: +1%	yoy revenue growth, largest members of s&p 500..._x000D_ $aapl: -13%_x000D_ $googl: +17%_x000D_ $msft: -6%_x000D_ $xom: -29%_x000D_ $brk/b: +7%_x000D_ $fb: +52%_x000D_ $amzn: +28%_x000D_ $jnj: +1%	yoy revenue growth, largest members of s&p 500..._x000D_ $aapl: -13%_x000D_ $googl: +17%_x000D_ $msft: -6%_x000D_ $xom: -29%_x000D_ $brk/b: +7%_x000D_ $fb: +52%_x000D_ $amzn: +28%_x000D_ $jnj: +1%	0	neutral	0		2010-07-25	0	0	0	0	0	0	59.72	1.5	4	-1	0	2	0		547	70.3514	-13.7414								548	69.9363	-13.3663
2016-04-29	.@exxonmobil suffered a 63% plunge in 1st qtr profits - the lowest level since 1999. http://cnnmon.ie/1rnfSyAÃ‚Â $XOM pic.twitter.com/Y2FP1TJf02	.@exxonmobil suffered a 63% plunge in 1st qtr profits - the lowest level since 1999. $xom pic.twitter.com/y2fp1tjf02	.@exxonmobil suffered a 63% plunge in 1st qtr profits - the lowest level since 1999. $xom pic.twitter.com/y2fp1tjf02	0	neutral	0		2010-07-26	0	0	0	0	0	0	60.39	1.5	4	-1	0	2	0		548	70.3514	-13.7814								549	69.9363	-13.3663
2016-04-29	EARNINGS: Exxon Mobil Q1 EPS $0.43 vs. $0.31 Est.; Q1 Revs. $48.707B vs. $48.142B Est. Ã¢â‚¬Â¢ $XOM http://cnb.cx/1pO6Yc8	earnings: exxon mobil q1 eps $0.43 vs. $0.31 est.; q1 revs. $48.707b vs. $48.142b est. $xom	earnings: exxon mobil q1 eps $0.43 vs. $0.31 est.; q1 revs. $48.707b vs. $48.142b est. $xom	0	neutral	0		2010-07-27	0	0	0	0	0	0	60.81	1.5	4	-1	0	2	0		549	70.3514	-13.7814								550	69.9363	-13.3663
2016-04-28	Friday's #earnings $XOM $CVX $STX $RCL $PSX $MNST $AMT $AMC $IMGN $CTB $AZN $ETN $COG $VFC http://eps.sh/calÃ‚Â pic.twitter.com/kD6Zvqrb69	friday's #earnings $xom $cvx $stx $rcl $psx $mnst $amt $amc $imgn $ctb $azn $etn $cog $vfc	friday's #earnings $xom $cvx $stx $rcl $psx $mnst $amt $amc $imgn $ctb $azn $etn $cog $vfc	0	neutral	0		2010-07-28	0	0	0	0	0	0	60.91	1.5	4	-1	0	2	0		550	70.3514	-13.7814								551	69.9363	-13.3663
2016-04-26	Key passage from the S&P release explaining ExxonMobil downgrade from AAA. $XOM pic.twitter.com/qNXbO4l6Vl	key passage from the s&p release explaining exxonmobil downgrade from aaa. $xom pic.twitter.com/qnxbo4l6vl	key passage from the s&p release explaining exxonmobil downgrade from aaa. $xom pic.twitter.com/qnxbo4l6vl	1	neutral	0		2010-07-29	0	0	0	0	0	0	60.34	1.5	4	-1	0	2	0		551	70.3514	-13.7814								552	70.617	-13.157
2016-04-26	Exxon Mobil just lost its AAA credit rating. Only 2 US companies left with one: Microsoft & J&J. $XOM now AA+, along w/Apple & GE.	exxon mobil just lost its aaa credit rating. only 2 us companies left with one: microsoft & j&j. $xom now aa+, along w/apple & ge.	exxon mobil just lost its aaa credit rating. only 2 us companies left with one: microsoft & j&j. $xom now aa+, along w/apple & ge.	0.5	neutral	0		2010-07-30	1	0	1	0	0	0	59.68	1.5	4	-1	0	2	1		552	70.3514	-12.8914								553	70.617	-12.187
2016-04-26	With $XOM losing AAA rating, the only 2 US companies with AAA ratings now are $MSFT & $JNJ http://cnb.cx/1MWdAAnÃ‚Â pic.twitter.com/TFmvfBOJxW	with $xom losing aaa rating, the only 2 us companies with aaa ratings now are $msft & $jnj	with $xom losing aaa rating, the only 2 us companies with aaa ratings now are $msft & $jnj	1	neutral	0		2010-07-31	0	0	0	0	0	0	59.68	1.5	4	-1	0	2	0		553	70.3514	-11.9214								554	70.617	-11.807
2016-04-26	Breaking: S&P strips @ExxonMobil's AAA credit rating, leaving @Microsoft & $JNJ as only remaining U.S. companies with AAA. $XOM	breaking: s&p strips @exxonmobil's aaa credit rating, leaving @microsoft & $jnj as only remaining you.s. companies with aaa. $xom	breaking: s&p strips @exxonmobil's aaa credit rating, leaving @microsoft & $jnj as only remaining you.s. companies with aaa. $xom	1	neutral	0		2010-08-01	2	0	2	0	0	0	59.68	1.5	4	-1	0	2	2		554	70.3514	-11.5414								555	70.617	-11.837
2016-04-26	S&P cuts ExxonMobil's rating to AA+ from AAA, outlook is stable. Ã¢â‚¬Â¢ $XOM	s&p cuts exxonmobil's rating to aa+ from aaa, outlook is stable. $xom	s&p cuts exxonmobil's rating to aa+ from aaa, outlook is stable. $xom	0	neutral	0		2010-08-02	0	0	0	0	0	0	61.94	1.5	4	-1	0	2	0		555	70.3514	-11.5714								556	70.617	-11.837
2016-04-25	EARNINGS_x000D_ Mon - $HAL_x000D_ Tue - $AAPL $TWTR $CMG $MMM $T_x000D_ Wed - $FB $BA $PYPL_x000D_ Thu - $AMZN $GILD $AMGN_x000D_ Fri - $XOM $CVX_x000D_ http://stks.co/h4AF4	earnings_x000D_ mon - $hal_x000D_ tue - $aapl $twtr $cmg $mmm $t_x000D_ wed - $fb $ba $pypl_x000D_ thu - $amzn $gild $amgn_x000D_ fri - $xom $cvx_x000D_	earnings_x000D_ mon - $hal_x000D_ tue - $aapl $twtr $cmg $mmm $t_x000D_ wed - $fb $ba $pypl_x000D_ thu - $amzn $gild $amgn_x000D_ fri - $xom $cvx_x000D_	0	neutral	0		2010-08-03	0	0	0	0	0	0	62.72	1.5	4	-1	0	2	0		556	70.3514	-11.5714								557	70.617	-11.837
2016-04-23	Lots of earnings next week $AAPL $T $CMG $TWTR $FB $FSLR $PYPL $AMZN $LNKD $AMGN $GILD $XOM $CVX $EBAY $GRPN $JBLUpic.twitter.com/TdIJdxZFCm	lots of earnings next week $aapl $t $cmg $twtr $fb $fslr $pypl $amzn $lnkd $amgn $gild $xom $cvx $ebay $grpn $jblupic.twitter.com/tdijdxzfcm	lots of earnings next week $aapl $t $cmg $twtr $fb $fslr $pypl $amzn $lnkd $amgn $gild $xom $cvx $ebay $grpn $jblupic.twitter.com/tdijdxzfcm	0	neutral	0		2010-08-04	0	0	0	0	0	0	62.72	1.5	4	-1	0	2	0		557	70.3514	-11.5714								558	69.9363	-10.9963
2016-04-20	$XOM #oil >>Production begins at Exxon MobilÃ¢â‚¬â„¢s $4bn Julia oil field in US Gulf of Mexicohttp://ln.is/com/zpo0g	$xom #oil >>production begins at exxon mobils $4bn julia oil field in us gulf of mexico	$xom #oil >>production begins at exxon mobils $4bn julia oil field in us gulf of mexico	0	neutral	0		2010-08-05	0	0	0	0	0	0	62.71	1.5	4	-1	0	2	0		558	70.3514	-11.4114								559	69.9363	-10.5163
2016-03-31	#optionstrading weeklys: $TSLA #model3, $FB, $TWTR takeover talk, $YHOO call ratio, $XOM http://www.cboe.com/tradtool/webcast.aspx?channelId=dd1a93e2d343438da9ac79c1073bf80e&channelListId=87ce30f5be214b01be55fc231a256371&mediaId=b04e1c02c0b741378216f0df5ef4c014Ã‚Â Ã¢â‚¬Â¦pic.twitter.com/RUZpJmwTBI	#optionstrading weeklys: $tsla #model3, $fb, $twtr takeover talk, $yhoo call ratio, $xom	#optionstrading weeklys: $tsla #model3, $fb, $twtr takeover talk, $yhoo call ratio, $xom	0	neutral	0		2010-08-06	0	0	0	0	0	0	61.97	1.5	4	-1	0	2	0		559	70.3514	-10.9314								560	69.9363	-10.6763
2016-03-31	In @BloombergBrief Sustainable Finance: $AAPL #conflictminerals; AGs on #climatechange $XOM http://bit.ly/sustfin331Ã‚Â pic.twitter.com/L3G39UgW6R	in @bloombergbrief sustainable finance: $aapl #conflictminerals; ags on #climatechange $xom	in @bloombergbrief sustainable finance: $aapl #conflictminerals; ags on #climatechange $xom	0	neutral	0		2010-08-07	0	0	0	0	0	0	61.97	1.5	4	-1	0	2	0		560	70.3514	-11.0914								561	69.9363	-10.6663
2016-03-26	You cannot ignore the current trend in earnings. Just read the notes on this chart: http://stks.co/e3VT7Ã‚Â _x000D_ $XOM $BAC $AAPL $SPY $QQQ	you cannot ignore the current trend in earnings. just read the notes on this chart: _x000D_ $xom $bac $aapl $spy $qqq	you cannot ignore the current trend in earnings. just read the notes on this chart: _x000D_ $xom $bac $aapl $spy $qqq	0.4	neutral	0		2010-08-08	0	0	0	0	0	0	61.97	1.5	4	-1	0	2	0		561	70.3514	-11.0814								562	69.9363	-11.9763
2016-03-24	Rockefeller Family Fund Blasts ExxonMobil, Pledges Divestment From Fossil Fuels http://www.valuewalk.com/2016/03/rockefeller-family-fund-blasts-exxonmobil/Ã‚Â Ã¢â‚¬Â¦ $XOM pic.twitter.com/PsHJvs8mWD	rockefeller family fund blasts exxonmobil, pledges divestment from fossil fuels $xom pic.twitter.com/pshjvs8mwd	rockefeller family fund blasts exxonmobil, pledges divestment from fossil fuels $xom pic.twitter.com/pshjvs8mwd	0	neutral	0		2010-08-09	0	0	0	0	0	0	62.45	1.5	4	-1	0	2	0		562	70.3514	-12.3914								563	69.9363	-11.9763
2016-03-23	#Oil Watch: Rockefellers Dump Exxon Holdings That Made Family's Fortune http://bloom.bg/1MCVBckÃ‚Â via @business $XOM pic.twitter.com/OjNQGj3kID	#oil watch: rockefellers dump exxon holdings that made family's fortune via @business $xom pic.twitter.com/ojnqgj3kid	#oil watch: rockefellers dump exxon holdings that made family's fortune via @business $xom pic.twitter.com/ojnqgj3kid	0	neutral	0		2010-08-10	0	0	0	0	0	0	61.93	1.5	4	-1	0	2	0		563	70.3514	-12.3914								564	69.9363	-11.9763
2016-03-23	"Investors need to know if ExxonMobil is taking necessary steps to prepare for a lower carbon future" http://reut.rs/1UHmXG7Ã‚Â $XOM	"investors need to know if exxonmobil is taking necessary steps to prepare for a lower carbon future" $xom	"investors need to know if exxonmobil is taking necessary steps to prepare for a lower carbon future" $xom	0.5625	neutral	0		2010-08-11	0	0	0	0	0	0	60.39	1.5	4	-1	0	2	0		564	70.3514	-12.3914								565	69.9363	-11.5063
2016-03-23	Rockefeller Family Fund to divest fossil fuel company stakes & specifically mentions $XOM's "reprehensible conduct" regarding climate change	rockefeller family fund to divest fossil fuel company stakes & specifically mentions $xom's "reprehensible conduct" regarding climate change	rockefeller family fund to divest fossil fuel company stakes & specifically mentions $xom's "reprehensible conduct" regarding climate change	0	neutral	0		2010-08-12	0	0	0	0	0	0	60.23	1.5	4	-1	0	2	0		565	70.3514	-11.9214								566	69.9363	-10.9863
2016-03-03	Exxon CEO: You won't see us drill at these prices $XOM http://cnb.cx/1LBGpBc	exxon ceo: you won't see us drill at these prices $xom	exxon ceo: you won't see us drill at these prices $xom	0	neutral	0		2010-08-13	0	0	0	0	0	0	59.91	1.5	4	-1	0	2	0		566	70.3514	-11.4014								567	69.9363	-11.7663
2016-03-02	Tillerson on buying a US E&P company: "It's like buying a house with a big mortgage: there's not a lot of equity there" $XOM	tillerson on buying a us e&p company: "it's like buying a house with a big mortgage: there's not a lot of equity there" $xom	tillerson on buying a us e&p company: "it's like buying a house with a big mortgage: there's not a lot of equity there" $xom	0.1	neutral	0		2010-08-14	0	0	0	0	0	0	59.91	1.5	4	-1	0	2	0		567	70.3514	-12.1814								568	69.9363	-10.5563
2016-02-29	U.K. #Oil Industry At 'Edge Of Chasm'? http://ow.ly/YTmb5Ã‚Â $EWU $OIL $XLE $XOM #globalmacro #managedfutures #commodities #futurestrading	you.OK. #oil industry at 'edge of chasm'? $ewu $oil $xle $xom #globalmacro #managedfutures #commodities #futurestrading	you.OK. #oil industry at 'edge of chasm'? $ewu $oil $xle $xom #globalmacro #managedfutures #commodities #futurestrading	0	neutral	0		2010-08-15	0	0	0	0	0	0	59.91	1.5	4	-1	0	2	0		568	70.3514	-10.9714								569	69.9363	-10.2163
2016-02-29	#Oil Prices & #Fracking: Implications? http://ow.ly/YTlDVÃ‚Â $clr #globalmacro $oil $xle #gas #lng #natgas #managedfutures $xom $gaz $frak	#oil prices & #fracking: implications? $clr #globalmacro $oil $xle #gas #lng #natgas #managedfutures $xom $gaz $frak	#oil prices & #fracking: implications? $clr #globalmacro $oil $xle #gas #lng #natgas #managedfutures $xom $gaz $frak	0	neutral	0		2010-08-16	1	0	1	0	0	0	59.88	1.5	4	-1	0	2	1		569	70.3514	-10.6314								570	69.9363	-10.2163
2016-02-26	Exxon faces downgrade by Moody's following S&P outlook shift (VIDEO) http://bit.ly/1Q8Dlv0Ã‚Â $XOM $MCOpic.twitter.com/dBbcnrTrMM	exxon faces downgrade by moody's following s&p outlook shift (video) $xom $mcopic.twitter.com/dbbcnrtrmm	exxon faces downgrade by moody's following s&p outlook shift (video) $xom $mcopic.twitter.com/dbbcnrtrmm	0.1	neutral	0		2010-08-17	0	0	0	0	0	0	60.82	1.5	4	-1	0	2	0		570	70.3514	-10.6314								571	69.9363	-10.2163
2016-02-26	Stocks to watch today: $HTL, $GPS, $JCP, $FL, $KHC, $WTW, $HLF, $XOM http://yhoo.it/1TCTCuDÃ‚Â pic.twitter.com/YWPNP5sQ7Y	stocks to watch today: $htl, $gps, $jcp, $fl, $khc, $wtw, $hlf, $xom	stocks to watch today: $htl, $gps, $jcp, $fl, $khc, $wtw, $hlf, $xom	0	neutral	0		2010-08-18	0	0	0	0	0	0	60.15	1.5	4	-1	0	2	0		571	70.3514	-10.6314								572	69.9363	-9.54626
2016-02-24	B/C f $XOM waits it can buy them from $JPM for next to nothing! https://twitter.com/topflac/status/702332712259035137Ã‚Â Ã¢â‚¬Â¦	b/c f $xom waits it can buy them from $jpm for next to nothing!	b/c f $xom waits it can buy them from $jpm for next to nothing!	0	neutral	0		2010-08-19	0	0	0	0	0	0	59.29	1.5	4	-1	0	2	0		572	70.3514	-9.96145								573	69.9363	-9.12626
2016-02-08	The strangest thing is the rally in $CVX and $XOM.. based on "solvency" oils.. We want solvency in our stock picks!	the strangest thing is the rally in $cvx and $xom.. based on "solvency" oils.. we want solvency in our stock picks!	the strangest thing is the rally in $cvx and $xom.. based on "solvency" oils.. we want solvency in our stock picks!	0	neutral	0		2010-08-20	0	0	0	0	0	0	58.89	1.5	4	-1	0	2	0		573	70.3514	-9.54144								574	69.9363	-9.02626
2016-02-07	#SB50Charts Countdown 2/50 Exxon Mobil Is Breaking Out! http://allstarcharts.com/superbowl-xomspy/Ã‚Â Ã¢â‚¬Â¦ $XOM $SPY $XLE $USO $CVX #sb50pic.twitter.com/vqcOzg7vmi	#sb50charts countdown 2/50 exxon mobil is breaking out! $xom $spy $xle $uso $cvx #sb50pic.twitter.com/vqcozg7vmi	#sb50charts countdown 2/50 exxon mobil is breaking out! $xom $spy $xle $uso $cvx #sb50pic.twitter.com/vqcozg7vmi	0	neutral	0		2010-08-21	0	0	0	0	0	0	58.89	1.5	4	-1	0	2	0		574	70.3514	-9.44144								575	69.9363	-9.59626
2016-01-29	How did I do in January? http://www.dividendgrowthinvestor.com/2016/01/how-did-i-do-in-january.htmlÃ‚Â Ã¢â‚¬Â¦ $MKC $BFB $CL $HSY $COP $XOM #dividends	how did i do in january? $mkc $bfb $cl $hsy $cop $xom #dividends	how did i do in january? $mkc $bfb $cl $hsy $cop $xom #dividends	0	neutral	0		2010-08-22	0	0	0	0	0	0	58.89	1.5	4	-1	0	2	0		575	70.3514	-10.0114								576	69.9363	-10.2563
2016-01-28	Since 1970, $100 invested in Exxon has turned into $33,000, including dividends, 4x the S&P 500 http://on.wsj.com/1QvpWgwÃ‚Â @spencerjakab $XOM	since 1970, $100 invested in exxon has turned into $33,000, including dividends, 4x the s&p 500 @spencerjakab $xom	since 1970, $100 invested in exxon has turned into $33,000, including dividends, 4x the s&p 500 @spencerjakab $xom	0	neutral	0		2010-08-23	0	0	0	0	0	0	59.5	1.5	4	-1	0	2	0		576	70.3514	-10.6714								577	69.9363	-10.2563
2016-01-27	Tune in at 8:30 for Corcelli's 30 Second Morning Mkt Update $spy $yinn $nky $oil $tbt $uso $aapl $crm $hubs $xom $tpic.twitter.com/vpdUZKV5EM	tune in at 8:30 for corcelli's 30 second morning mkt update $spy $yinn $nky $oil $tbt $uso $aapl $crm $hubs $xom $tpic.twitter.com/vpduzkv5em	tune in at 8:30 for corcelli's 30 second morning mkt update $spy $yinn $nky $oil $tbt $uso $aapl $crm $hubs $xom $tpic.twitter.com/vpduzkv5em	0	neutral	0		2010-08-24	0	0	0	0	0	0	58.94	1.5	4	-1	0	2	0		577	70.3514	-10.6714								578	69.9363	-10.2563
2016-01-26	TUESDAY'S WISEGUY UPDATES:_x000D_ https://www.wallstjesus.com/market-updates/Ã‚Â _x000D_ $SPY $GLD $QQQ $HYG $XOM $KHC $RRC $SCTY $VIAB $UUP $COH $JD $ETE $TWTR	tuesday's wiseguy updates:_x000D_ _x000D_ $spy $gld $qqq $hyg $xom $khc $rrc $scty $viab $uup $coh $jd $ete $twtr	tuesday's wiseguy updates:_x000D_ _x000D_ $spy $gld $qqq $hyg $xom $khc $rrc $scty $viab $uup $coh $jd $ete $twtr	0	neutral	0		2010-08-25	1	0	1	0	0	0	58.91	1.5	4	-1	0	2	1		578	70.3514	-10.6714								579	69.9363	-7.99626
2016-01-25	Total schemissing in media, oils, China, EU, life insurance, banks and ag equp._x000D_ $CMCSA $DIS $XOM $SLB $FXI $EWU $LNC $MET $BRK.B all shorts.	total schemissing in media, oils, china, eu, life insurance, banks and ag equp._x000D_ $cmcsa $dis $xom $slb $fxi $ewu $lnc $met $brk.b all shorts.	total schemissing in media, oils, china, eu, life insurance, banks and ag equp._x000D_ $cmcsa $dis $xom $slb $fxi $ewu $lnc $met $brk.b all shorts.	0.75	neutral	0		2010-08-26	0	0	0	0	0	0	58.48	1.5	4	-1	0	2	0		579	70.3514	-8.41145								580	69.9363	-7.21626
2016-01-25	Exxon weighs in on post-#COP21 future http://reut.rs/1QnQQa8Ã‚Â via @annadriver $XOM #ParisAgreement	exxon weighs in on post-#cop21 future via @annadriver $xom #parisagreement	exxon weighs in on post-#cop21 future via @annadriver $xom #parisagreement	0.125	neutral	0		2010-08-27	0	0	0	0	0	0	59.8	1.5	4	-1	0	2	0		580	70.3514	-7.63144								581	69.9363	-7.21626
2016-01-24	Tonights webinar https://youtu.be/xzrtG7Az0-AÃ‚Â tickers $BIDU $VZ $KHC $FRC $XOM $SBUX $TWTR $FB $NFLX $IBM $AMZN $SPY $SPX $ABBV $WWAV $HAL $CIEN	tonights webinar tickers $bidu $vz $khc $frc $xom $sbux $twtr $fb $nflx $ibm $amzn $spy $spx $abbv $wwav $hal $cien	tonights webinar tickers $bidu $vz $khc $frc $xom $sbux $twtr $fb $nflx $ibm $amzn $spy $spx $abbv $wwav $hal $cien	0	neutral	0		2010-08-28	0	0	0	0	0	0	59.8	1.5	4	-1	0	2	0		581	70.3514	-7.63144								582	69.9363	-7.22626
2016-01-12	Houston 150 winners today: $PAGP +10%, $PAA +8%, $MFRM +3.1%, $WFC +2.5%, $LYB +2.4%, $FIX +2.3%, $PSX +$2.2%, $XOM +2%, $JEC +1.7% #stocks	houston 150 winners today: $pagp +10%, $paa +8%, $mfrm +3.1%, $wfc +2.5%, $lyb +2.4%, $fix +2.3%, $psx +$2.2%, $xom +2%, $jec +1.7% #stocks	houston 150 winners today: $pagp +10%, $paa +8%, $mfrm +3.1%, $wfc +2.5%, $lyb +2.4%, $fix +2.3%, $psx +$2.2%, $xom +2%, $jec +1.7% #stocks	0	neutral	0		2010-08-29	0	0	0	0	0	0	59.8	1.5	4	-1	0	2	0		582	70.3514	-7.64145								583	69.9363	-7.96626
2016-01-04	$T $XOM $IBM:_x000D_ Three Stocks Grabbed Big Money Inflow: AT&T Inc. (NYSE:T), Exxon Ã¢â‚¬Â¦:_x000D_ http://StockNewsHour.com/t-xom-ibm-three-stocks-grabbed-big-money-inflow-att-inc-nyset-exxon/Ã‚Â Ã¢â‚¬Â¦	$t $xom $ibm:_x000D_ three stocks grabbed big money inflow: at&t inc. (nyse:t), exxon :_x000D_	$t $xom $ibm:_x000D_ three stocks grabbed big money inflow: at&t inc. (nyse:t), exxon :_x000D_	0.1	neutral	0		2010-08-30	0	0	0	0	0	0	59	1.5	4	-1	0	2	0		583	70.3514	-8.38144								584	69.9363	-7.96626
2016-01-03	Weekend Review VIDEO (1/3): $VIX $UUP $TLT $USO $XOM $CVX $FXI $BABA $BIDU $IBB $GILD $AAPL $FB $AMZN $NFLX $GOOGLhttps://youtu.be/m9832b6ve0Y	weekend review video (1/3): $vix $uup $tlt $uso $xom $cvx $fxi $baba $bidu $ibb $gild $aapl $fb $amzn $nflx $googl	weekend review video (1/3): $vix $uup $tlt $uso $xom $cvx $fxi $baba $bidu $ibb $gild $aapl $fb $amzn $nflx $googl	0	neutral	0		2010-08-31	0	0	0	0	0	0	59.11	1.5	4	-1	0	2	0		584	70.3514	-8.38144								585	69.9363	-7.96626
2016-01-03	Up-to-date #chart Analysis on $AAPL $FB $TWTR $BABA $XOM $CVX $IBM $AMZN $GOOG $MSFT $CL_F $NQ_F $MON $ES_F $YM_F http://stks.co/x0ep	up-to-date #chart analysis on $aapl $fb $twtr $baba $xom $cvx $ibm $amzn $goog $msft $cl_f $nq_f $mon $es_f $ym_f	up-to-date #chart analysis on $aapl $fb $twtr $baba $xom $cvx $ibm $amzn $goog $msft $cl_f $nq_f $mon $es_f $ym_f	0	neutral	0		2010-09-01	0	0	0	0	0	0	60.91	1.5	4	-1	0	2	0		585	70.3514	-8.38144								586	69.9363	-7.48626
2016-01-03	An End Of Year Review Of The 7-Stock 'Sleep Well' Portfolio From The S&P 500 http://seekingalpha.com/article/3786916-an-end-of-year-review-of-the-7-stock-sleep-well-portfolio-from-the-s-and-p-500?source=feed_fÃ‚Â Ã¢â‚¬Â¦ $GILD $MRK $JNJ $MMM $ETN $WMT $XOM	an end of year review of the 7-stock 'sleep well' portfolio from the s&p 500 $gild $mrk $jnj $mmm $etn $wmt $xom	an end of year review of the 7-stock 'sleep well' portfolio from the s&p 500 $gild $mrk $jnj $mmm $etn $wmt $xom	0	neutral	0		2010-09-02	1	0	1	0	0	0	61.06	1.5	4	-1	0	2	1		586	70.3514	-7.90144								587	69.9363	-8.00626
2016-01-03	What It Takes To Snap Up Exxon At $77 http://seekingalpha.com/article/3786636-what-it-takes-to-snap-up-exxon-at-77?source=feed_fÃ‚Â Ã¢â‚¬Â¦ $XOM	what it takes to snap up exxon at $77 $xom	what it takes to snap up exxon at $77 $xom	0	neutral	0		2010-09-03	0	0	0	0	0	0	61.32	1.5	4	-1	0	2	0		587	70.3514	-8.42144								588	69.9363	-9.54626
2016-01-02	#1 in weekly options trading http://www.WeekyOptionsTrading.comÃ‚Â = Nobody picks winners like we do! $DIA $AAPL $NFLX $TWTR $BOX $BWLD $XOM	#1 in weekly options trading = nobody picks winners like we do! $dia $aapl $nflx $twtr $box $bwld $xom	#1 in weekly options trading = nobody picks winners like we do! $dia $aapl $nflx $twtr $box $bwld $xom	0	neutral	0		2010-09-04	0	0	0	0	0	0	61.32	1.5	4	-1	0	2	0		588	70.3514	-9.96145								589	69.9363	-9.70626
2016-01-01	Exxon Mobil Corp. Reiterated Rating by Bank of America (Ranked 45th) to Buy $XOM #XOM http://www.firsttomarkets.com/analytics/stocks/stock?sId=184#tabs-reiteratedÃ‚Â Ã¢â‚¬Â¦	exxon mobil corp. reiterated rating by bank of america (ranked 45th) to buy $xom #xom #tabs-reiterated	exxon mobil corp. reiterated rating by bank of america (ranked 45th) to buy $xom #xom #tabs-reiterated	0	neutral	0		2010-09-05	1	0	1	0	0	0	61.32	1.5	4	-1	0	2	1		589	70.3514	-10.1214								590	69.9363	-10.0263
2016-01-01	Explore #fundamental numbers and pros and cons for $XOM https://unicornbay.com/t/XOM.US?utm_medium=tweet&utm_campaign=proscons&utm_source=twitterÃ‚Â Ã¢â‚¬Â¦	explore #fundamental numbers and pros and cons for $xom	explore #fundamental numbers and pros and cons for $xom	0	neutral	0		2010-09-06	0	0	0	0	0	0	61.32	1.5	4	-1	0	2	0		590	70.3514	-10.4414								591	69.9363	-10.0263
2015-12-31	XOM Gold - Feb 2016 (EOD) Current Price_x000D_ http://dlvr.it/D8cMJCÃ‚Â _x000D_ $XOM $XOM $QLD $SMH #XOM #tradeideas #investing	xom gold - feb 2016 (eod) current price_x000D_ _x000D_ $xom $xom $qld $smh #xom #tradeideas #investing	xom gold - feb 2016 (eod) current price_x000D_ _x000D_ $xom $xom $qld $smh #xom #tradeideas #investing	0.4	neutral	0		2010-09-07	0	0	0	0	0	0	60.55	1.5	4	-1	0	2	0		591	70.3514	-10.4414								592	69.9363	-10.0263
2015-12-31	EEM EP Global Communications Inc. Tick_x000D_ http://dlvr.it/D8c7VCÃ‚Â _x000D_ $EEM $USO $DB $XOM #EEM #stockmarket #stock	eem ep global communications inc. tick_x000D_ _x000D_ $eem $uso $db $xom #eem #stockmarket #stock	eem ep global communications inc. tick_x000D_ _x000D_ $eem $uso $db $xom #eem #stockmarket #stock	0	neutral	0		2010-09-08	0	0	0	0	0	0	60.75	1.5	4	-1	0	2	0		592	70.3514	-10.4414								593	69.9363	-10.0563
2015-12-31	LUV Southwest Airlines Co. P/E Ratio_x000D_ http://dlvr.it/D8bbK5Ã‚Â _x000D_ $LUV $QID $XOM $ELTP #LUV #finance #pennystocks	luv southwest airlines co. p/e ratio_x000D_ _x000D_ $luv $qid $xom $eltp #luv #finance #pennystocks	luv southwest airlines co. p/e ratio_x000D_ _x000D_ $luv $qid $xom $eltp #luv #finance #pennystocks	0	neutral	0		2010-09-09	0	0	0	0	0	0	61.05	1.5	4	-1	0	2	0		593	70.3514	-10.4714								594	69.9363	-9.11626
2015-12-31	XOM Trend Changing to the Downside $XOM http://dlvr.it/D8bTT9Ã‚Â ~ via http://RobotsFX.org	xom trend changing to the downside $xom ~ via	xom trend changing to the downside $xom ~ via	0	neutral	0		2010-09-10	0	0	0	0	0	0	61.2	1.5	4	-1	0	2	0		594	70.3514	-9.53144								595	69.9363	-9.78626
2015-12-23	Actives on open @ CBOE: $AAPL $MU $FCX $NKE $CELG $XOM $AA $FB $BAC $TWTR $RIG $SUNE	actives on open @ cboe: $aapl $mu $fcx $nke $celg $xom $aa $fb $bac $twtr $rig $sune	actives on open @ cboe: $aapl $mu $fcx $nke $celg $xom $aa $fb $bac $twtr $rig $sune	0.5	neutral	0		2010-09-11	0	0	0	0	0	0	61.2	1.5	4	-1	0	2	0		595	70.3514	-10.2014								596	69.9363	-10.6463
2015-12-18	$SPY paring losses. Check out spike in $XOM	$spy paring losses. check out spike in $xom	$spy paring losses. check out spike in $xom	0	neutral	0		2010-09-12	0	0	0	0	0	0	61.2	1.5	4	-1	0	2	0		596	70.3514	-11.0614								597	69.9363	-11.0463
2015-12-29	#EduActivists join #ClimateJustice activists to #BoycottExxon Why ed activists r furious at $XOM's CEO #ExxonKnew #http://ln.is/washingtonpost.com/KdxWpÃ‚Â Ã¢â‚¬Â¦	#eduactivists join #climatejustice activists to #boycottexxon why ed activists are furious at $xom's ceo #exxonknew #	#eduactivists join #climatejustice activists to #boycottexxon why ed activists are furious at $xom's ceo #exxonknew #	0	neutral	0		2010-09-13	0	0	0	0	0	0	61	1.5	4	-1	0	2	0		597	70.3514	-11.4614								598	69.9363	-11.0463
2015-12-29	Stocks to Watch: Exxon, Chevron lead Dow; Dunkin' Brands signs with $MSG; Icahn ups Pep Boys bid http://yhoo.it/1QVhr1aÃ‚Â $xom $cvx $dnkn	stocks to watch: exxon, chevron lead dow; dunkin' brands signs with $msg; icahn ups pep boys bid $xom $cvx $dnkn	stocks to watch: exxon, chevron lead dow; dunkin' brands signs with $msg; icahn ups pep boys bid $xom $cvx $dnkn	0	neutral	0		2010-09-14	0	0	0	0	0	0	61.01	1.5	4	-1	0	2	0		598	70.3514	-11.4614								599	69.9363	-11.0463
2015-12-29	Economist @guardian: Western Oil Firms Must 'Innovate Or Die,' Iran Can Produce Oil For $1 A Barrel $BP $XOM http://benzinga.com/z/6077435	economist @guardian: western oil firms must 'innovate or die,' iran can produce oil for $1 a barrel $bp $xom	economist @guardian: western oil firms must 'innovate or die,' iran can produce oil for $1 a barrel $bp $xom	0	neutral	0		2010-09-15	0	0	0	0	0	0	61	1.5	4	-1	0	2	0		599	70.3514	-11.4614								600	69.9363	-10.4363
2015-12-28	Tell @exxonmobil that our #ChildrenRNot4Sale #BoycottExxon http://curmudgucation.blogspot.com/2015/12/when-business-doesnt-get-it.html?spref=tw&m=1Ã‚Â Ã¢â‚¬Â¦ #OptOut of $XOM pic.twitter.com/ReOtia0GYp	tell @exxonmobil that our #childrenrnot4sale #boycottexxon #optout of $xom pic.twitter.com/reotia0gyp	tell @exxonmobil that our #childrenrnot4sale #boycottexxon #optout of $xom pic.twitter.com/reotia0gyp	0	neutral	0		2010-09-16	0	0	0	0	0	0	60.97	1.5	4	-1	0	2	0		600	70.3514	-10.8514								601	69.9363	-10.9963
2015-12-28	.@exxonmobil When Business Doesn't Get It then it's time to #BoycottExxon! Our #ChildrenRNot4Sale! #OptOut $XOM http://ow.ly/Wm8Jx	.@exxonmobil when business doesn't get it then it's time to #boycottexxon! our #childrenrnot4sale! #optout $xom	.@exxonmobil when business doesn't get it then it's time to #boycottexxon! our #childrenrnot4sale! #optout $xom	0	neutral	0		2010-09-17	0	0	0	0	0	0	60.78	1.5	4	-1	0	2	0		601	70.3514	-11.4114								602	69.9363	-11.0263
2015-12-28	Stocks to Watch: Exxon, Chevron slip on oil; Disney rises on Star Wars; Valeant hit by CEO's health $xom $dis $vrx http://yhoo.it/1OUcEGY	stocks to watch: exxon, chevron slip on oil; disney rises on star wars; valeant hit by ceo's health $xom $dis $vrx	stocks to watch: exxon, chevron slip on oil; disney rises on star wars; valeant hit by ceo's health $xom $dis $vrx	0	neutral	0		2010-09-18	0	0	0	0	0	0	60.78	1.5	4	-1	0	2	0		602	70.3514	-11.4414								603	69.9363	-11.4563
2015-12-27	$DIS $IBM $MSFT $INTC $AAPL $CL $XOM $CMI $T $ADM $PH $HP $LOW Updated #analysis on the Dividend Value Builder Blog:http://dividendvaluebuilder.com/blog/	$dis $ibm $msft $intc $aapl $cl $xom $cmi $t $adm $ph $hp $low updated #analysis on the dividend value builder blog:	$dis $ibm $msft $intc $aapl $cl $xom $cmi $t $adm $ph $hp $low updated #analysis on the dividend value builder blog:	0.3	neutral	0		2010-09-19	0	0	0	0	0	0	60.78	1.5	4	-1	0	2	0		603	70.3514	-11.8714								604	69.9363	-10.1363
2015-12-26	Oil and $xom price analysis and forecast pic.twitter.com/IE5VfSRJXs	oil and $xom price analysis and forecast pic.twitter.com/ie5vfsrjxs	oil and $xom price analysis and forecast pic.twitter.com/ie5vfsrjxs	0	neutral	0		2010-09-20	0	0	0	0	0	0	61.55	1.5	4	-1	0	2	0		604	70.3514	-10.5514								605	69.9363	-10.1363
2015-12-19	Saturday #webinar $CVX $XOM $SU $SU.to $XIV $VIX $WFM $SFM $TFM $GPRO $AAPL $ARLP $MBLY $HIMX $SCTY $SUNE $CMG etc_x000D_ https://www.youtube.com/watch?v=nnRlT5r_4cMÃ‚Â Ã¢â‚¬Â¦	saturday #webinar $cvx $xom $su $su.to $xiv $vix $wfm $sfm $tfm $gpro $aapl $arlp $mbly $himx $scty $sune $cmg etc_x000D_	saturday #webinar $cvx $xom $su $su.to $xiv $vix $wfm $sfm $tfm $gpro $aapl $arlp $mbly $himx $scty $sune $cmg etc_x000D_	0	neutral	0		2010-09-21	0	0	0	0	0	0	61.54	1.5	4	-1	0	2	0		605	70.3514	-10.5514								606	69.9363	-10.1363
2015-12-14	$XOM 3/3/15 Chart with updated view of the downward sloping head and shoulders follow through. #trading #stockspic.twitter.com/Mi1lGgnnrk	$xom 3/3/15 chart with updated view of the downward sloping head and shoulders follow through. #trading #stockspic.twitter.com/mi1lggnnrk	$xom 3/3/15 chart with updated view of the downward sloping head and shoulders follow through. #trading #stockspic.twitter.com/mi1lggnnrk	0	neutral	0		2010-09-22	0	0	0	0	0	0	61.45	1.5	4	-1	0	2	0		606	70.3514	-10.5514								607	69.9363	-10.9363
2015-12-13	TOM LEE: These 9 stocks could be the 'FANGs' of 2016 http://read.bi/1J3zhHaÃ‚Â _x000D_ $COP $NOV $IBM $PG $XOM $WMT $CVX	tom lee: these 9 stocks could be the 'fangs' of 2016 _x000D_ $cop $nov $ibm $pg $xom $wmt $cvx	tom lee: these 9 stocks could be the 'fangs' of 2016 _x000D_ $cop $nov $ibm $pg $xom $wmt $cvx	0	neutral	0		2010-09-23	0	0	0	0	0	0	61.15	1.5	4	-1	0	2	0		607	70.3514	-11.3514								608	69.9363	-10.8263
2015-12-12	If u missed the Saturday Webinar ..itÃ¢â‚¬â„¢s uploaded_x000D_ https://www.youtube.com/watch?v=YByasw_IvGoÃ‚Â Ã¢â‚¬Â¦ _x000D_ $CVX $XOM $SU.to $XIV $VIX $CMG $WFM $GPRO $AVAV $TASR $EYES $MBLY	if you missed the saturday webinar ..its uploaded_x000D_ _x000D_ $cvx $xom $su.to $xiv $vix $cmg $wfm $gpro $avav $tasr $eyes $mbly	if you missed the saturday webinar ..its uploaded_x000D_ _x000D_ $cvx $xom $su.to $xiv $vix $cmg $wfm $gpro $avav $tasr $eyes $mbly	0	neutral	0		2010-09-24	1	0	0	1	0	0	61.75	1.5	4	0	1	3	1		608	70.3514	-11.2414								609	69.9363	-9.02626
2015-12-12	Will 30-Year Trendline Put Cap On Oil Stock Drop, Or Lead To Another Gusher? $XOI $XOM_x000D_ Post: http://tmblr.co/Zyun3q1zlJgK5Ã‚Â pic.twitter.com/HIUPGdYoXg	will 30-year trendline put cap on oil stock drop, or lead to another gusher? $xoi $xom_x000D_ post:	will 30-year trendline put cap on oil stock drop, or lead to another gusher? $xoi $xom_x000D_ post:	0	neutral	0		2010-09-25	0	0	0	0	0	0	61.75	1.5	4	0	0	2	0		609	70.3514	-9.44144								610	69.9363	-8.87626
2015-12-11	ChOTD-12/11/15 $XOI Oil Index Testing 30-Year UP Trendline $XOM $XOP $XLEpic.twitter.com/zTteGSpST6	chotd-12/11/15 $xoi oil index testing 30-year up trendline $xom $xop $xlepic.twitter.com/zttegspst6	chotd-12/11/15 $xoi oil index testing 30-year up trendline $xom $xop $xlepic.twitter.com/zttegspst6	0	neutral	0		2010-09-26	0	0	0	0	0	0	61.75	1.5	4	0	0	2	0		610	70.3514	-9.29144								611	69.9363	-8.61626
2015-12-07	Stocks to Watch: Exxon, Chevron hold back gains; Chipotle cuts Q4 outlook; Keurig's $14b deal $xom $cvx $cmg $gmcr http://yhoo.it/1Qrg8oR	stocks to watch: exxon, chevron hold back gains; chipotle cuts q4 outlook; keurig's $14b deal $xom $cvx $cmg $gmcr	stocks to watch: exxon, chevron hold back gains; chipotle cuts q4 outlook; keurig's $14b deal $xom $cvx $cmg $gmcr	0	neutral	0		2010-09-27	0	0	0	0	0	0	61.71	1.5	4	0	0	2	0		611	70.3514	-9.03144								612	69.9363	-8.61626
2015-12-06	The value premium isnÃ¢â‚¬â„¢t gone; it has relocated: http://bit.ly/1licC4ZÃ‚Â $XOM $GE $WFC $IWD $MU $GILD $VIAB $SMVLX $AMGN $PYPL $DIS $SWY	the value premium isnt gone; it has relocated: $xom $ge $wfc $iwd $mu $gild $viab $smvlx $amgn $pypl $dis $swy	the value premium isnt gone; it has relocated: $xom $ge $wfc $iwd $mu $gild $viab $smvlx $amgn $pypl $dis $swy	0	neutral	0		2010-09-28	0	0	0	0	0	0	62.06	1.5	4	0	0	2	0		612	70.3514	-9.03144								613	69.9363	-8.61626
2015-12-01	$XOM AGGRESSIVE/diciembre/CALL SWEEPER	$xom aggressive/diciembre/call sweeper	$xom aggressive/diciembre/call sweeper	0	neutral	0		2010-09-29	1	0	1	0	0	0	61.59	1.5	4	0	0	2	1		613	70.3514	-9.03144								614	69.9363	-8.61626
2015-11-12	$XOM PLAYER OPENS MONSTER APRIL PUT SPREAD .._x000D_ http://wallstjesus.sanglucci.com/market-updates/Ã‚Â pic.twitter.com/KtCRoD3Hbz	$xom player opens monster april put spread .._x000D_	$xom player opens monster april put spread .._x000D_	0	neutral	0		2010-09-30	0	0	0	0	0	0	61.79	1.5	4	0	0	2	0		614	70.3514	-9.03144								615	69.9363	-9.38626
2015-11-10	Everything You Need to Know About the Exxon #ClimateChange Probe http://bloom.bg/1Y2xyKOÃ‚Â via @business #oil $XOM pic.twitter.com/ApCrLQM88X	everything you need to know about the exxon #climatechange probe via @business #oil $xom pic.twitter.com/apcrlqm88x	everything you need to know about the exxon #climatechange probe via @business #oil $xom pic.twitter.com/apcrlqm88x	0	neutral	0		2010-10-01	0	0	0	0	0	0	62.54	1.5	4	0	0	2	0		615	70.3514	-9.80145								616	69.9363	-9.18626
2015-11-05	BREAKING: NY AG investigating if ExxonMobil lied about climate change risks, $XOM got subpoena Wed. night, is assessing a response.	breaking: ny ag investigating if exxonmobil lied about climate change risks, $xom got subpoena wed. night, is assessing a response.	breaking: ny ag investigating if exxonmobil lied about climate change risks, $xom got subpoena wed. night, is assessing a response.	0	neutral	0		2010-10-02	0	0	0	0	0	0	62.54	1.5	4	0	0	2	0		616	70.3514	-9.60144								617	69.9363	-8.88626
2015-11-04	6 undervalued stocks from $TWEIX's Phil Davidson http://bit.ly/1LPWUWRÃ‚Â $CAT $XOM $UPS $CFFN $JNJ $WMT	6 undervalued stocks from $tweix's phil davidson $cat $xom $ups $cffn $jnj $wmt	6 undervalued stocks from $tweix's phil davidson $cat $xom $ups $cffn $jnj $wmt	0	neutral	0		2010-10-03	1	0	0	1	0	0	62.54	1.5	4	1	1	3	1		617	70.3514	-9.30145								618	69.9363	-8.73626
2015-11-02	Exxon Mobil has climbed above 3 technical levels -- and that's good for crude. http://www.marketwatch.com/story/breakout-in-exxons-stock-a-bullish-sign-for-crude-oil-prices-2015-11-02Ã‚Â Ã¢â‚¬Â¦ $XOM $CLZ5 pic.twitter.com/LA1fBjRUXD	exxon mobil has climbed above 3 technical levels -- and that's good for crude. $xom $clz5 pic.twitter.com/la1fbjruxd	exxon mobil has climbed above 3 technical levels -- and that's good for crude. $xom $clz5 pic.twitter.com/la1fbjruxd	0.45	neutral	0		2010-10-04	0	0	0	0	0	0	62.19	1.5	4	1	0	2	0		618	70.3514	-9.15144								619	69.9363	-8.73626
2015-10-30	Chevron hits the brake on capital spending, slowing its production growth too: http://on.ft.com/20gvOjhÃ‚Â $CVX $XOM	chevron hits the brake on capital spending, slowing its production growth too: $cvx $xom	chevron hits the brake on capital spending, slowing its production growth too: $cvx $xom	0	neutral	0		2010-10-05	0	0	0	0	0	0	63.26	1.5	4	1	0	2	0		619	70.3514	-9.15144								620	69.9363	-8.73626
2015-10-21	So @exxonmobil knew about #climatechange in 1978, lied to delay #ActOnClimate.Tell @TheJusticeDept to prosecute $XOM http://bit.ly/ArrestExxon	so @exxonmobil knew about #climatechange in 1978, lied to delay #actonclimate.tell @thejusticedept to prosecute $xom	so @exxonmobil knew about #climatechange in 1978, lied to delay #actonclimate.tell @thejusticedept to prosecute $xom	0	neutral	0		2010-10-06	0	0	0	0	0	0	63.94	1.5	4	1	0	2	0		620	70.3514	-9.15144								621	69.9363	-8.93626
2015-10-20	Mkt Update $yinn $spy $shak $gpro $feye $baba $xom $hal $oil $gild $asml $crm $hubs $vxx $ibm $baba @outsizedreturnpic.twitter.com/cg6cckq80e	mkt update $yinn $spy $shak $gpro $feye $baba $xom $hal $oil $gild $asml $crm $hubs $vxx $ibm $baba @outsizedreturnpic.twitter.com/cg6cckq80e	mkt update $yinn $spy $shak $gpro $feye $baba $xom $hal $oil $gild $asml $crm $hubs $vxx $ibm $baba @outsizedreturnpic.twitter.com/cg6cckq80e	0	neutral	0		2010-10-07	0	0	0	0	0	0	63.85	1.5	4	1	0	2	0		621	70.3514	-9.35144								622	69.9363	-8.92626
2015-10-19	.@exxonmobil knew abt #climatechange in 1978, lied to delay #ActOnClimate. Tell @LorettaLynch to prosecute $XOM http://bit.ly/ArrestExxon	.@exxonmobil knew abt #climatechange in 1978, lied to delay #actonclimate. tell @lorettalynch to prosecute $xom	.@exxonmobil knew abt #climatechange in 1978, lied to delay #actonclimate. tell @lorettalynch to prosecute $xom	0	neutral	0		2010-10-08	1	0	1	0	0	0	64.38	1.5	4	1	0	2	1		622	70.3514	-9.34145								623	69.9363	-8.93626
2015-10-18	$SPY $SPX $DJIA $AAPL $XOM $X $AA bulls & bears waiting on China GDPpic.twitter.com/CtBoP77mZ8	$spy $spx $djia $aapl $xom $x $aa bulls & bears waiting on china gdppic.twitter.com/ctbop77mz8	$spy $spx $djia $aapl $xom $x $aa bulls & bears waiting on china gdppic.twitter.com/ctbop77mz8	0	neutral	0		2010-10-09	0	0	0	0	0	0	64.38	1.5	4	1	0	2	0		623	70.3514	-9.35144								624	69.9363	-8.96626
2015-10-17	This week we look @ Exxon's fast-track development off Guyana & respond to @iamjohnoliver's Bakken rant on #HBO http://bit.ly/thebit54Ã‚Â $XOM	this week we look @ exxon's fast-track development off guyana & respond to @iamjohnoliver's bakken rant on #hbo $xom	this week we look @ exxon's fast-track development off guyana & respond to @iamjohnoliver's bakken rant on #hbo $xom	0	neutral	0		2010-10-10	0	0	0	0	0	0	64.38	1.5	4	1	0	2	0		624	70.3514	-9.38144								625	69.9363	-9.15626
2015-10-16	The prior bottoming posts on oil stocks continue to move from the capitulation we saw at the end of August $XOM $CVX $USO $UCO $UWTI	the prior bottoming posts on oil stocks continue to move from the capitulation we saw at the end of august $xom $cvx $uso $uco $uwti	the prior bottoming posts on oil stocks continue to move from the capitulation we saw at the end of august $xom $cvx $uso $uco $uwti	0	neutral	0		2010-10-11	0	0	0	0	0	0	64.55	1.5	4	1	0	2	0		625	70.3514	-9.57145								626	69.9363	-9.15626
2015-10-15	Trade The Chart Not Your Heart http://www.seeitmarket.com/market-masters-chart-analysis-trading-without-emotion-13840/Ã‚Â Ã¢â‚¬Â¦ by @TheFibDoctor $XOM $DRYS $STUDYpic.twitter.com/DPfIs8u4Cu	trade the chart not your heart by @thefibdoctor $xom $drys $studypic.twitter.com/dpfis8u4cu	trade the chart not your heart by @thefibdoctor $xom $drys $studypic.twitter.com/dpfis8u4cu	0	neutral	0		2010-10-12	0	0	0	0	0	0	64.7	1.5	4	1	0	2	0		626	70.3514	-9.57145								627	69.9363	-9.15626
2015-10-14	$XOM $CVX ONLY NAMES WITH LEGIT C BUYERS HERE	$xom $cvx only names with legit c buyers here	$xom $cvx only names with legit c buyers here	1	neutral	0		2010-10-13	0	0	0	0	0	0	65.04	1.5	4	1	0	2	0		627	70.3514	-9.57145								628	69.9363	-8.38626
2015-10-09	Here's how Dan's $XOM trade makes money @RiskReversalpic.twitter.com/sK8kRRM95X	here's how dan's $xom trade makes money @riskreversalpic.twitter.com/sk8krrm95x	here's how dan's $xom trade makes money @riskreversalpic.twitter.com/sk8krrm95x	0	neutral	0		2010-10-14	1	0	1	0	0	0	65.3	1.5	4	1	0	2	1		628	70.3514	-8.80145								629	69.9363	-8.39626
2015-09-24	EWZ Brazil iShares Day Low_x000D_ http://dlvr.it/CFy9QYÃ‚Â _x000D_ $EWZ $UGA $V $XOM #EWZ #stock #share	ewz brazil ishares day low_x000D_ _x000D_ $ewz $uga $v $xom #ewz #stock #share	ewz brazil ishares day low_x000D_ _x000D_ $ewz $uga $v $xom #ewz #stock #share	0.3	neutral	0		2010-10-15	0	0	0	0	0	0	65.19	1.5	4	1	0	2	0		629	70.3514	-8.81144								630	69.9363	-8.48626
2015-09-24	MYEC MyECheck, Inc. 52Wk Low_x000D_ http://dlvr.it/CFyFbyÃ‚Â _x000D_ $MYEC $AMBA $COST $XOM #MYEC #stockmarket #invest	myec myecheck, inc. 52wk low_x000D_ _x000D_ $myec $amba $cost $xom #myec #stockmarket #invest	myec myecheck, inc. 52wk low_x000D_ _x000D_ $myec $amba $cost $xom #myec #stockmarket #invest	0.3	neutral	0		2010-10-16	0	0	0	0	0	0	65.19	1.5	4	1	0	2	0		630	70.3514	-8.90144								631	69.9363	-8.78626
2015-09-24	Exxon a strategic long-term play despite oil sands exposure, analyst says http://m.seekingalpha.com/news/2796556?source=anshÃ‚Â Ã¢â‚¬Â¦ $XOM, $IMO http://www.shaletrader.comÃ‚Â #oil	exxon a strategic long-term play despite oil sands exposure, analyst says $xom, $imo #oil	exxon a strategic long-term play despite oil sands exposure, analyst says $xom, $imo #oil	0	neutral	0		2010-10-17	0	0	0	0	0	0	65.19	1.5	4	1	0	2	0		631	70.3514	-9.20144								632	70.617	-8.86696
2015-09-24	BABA Alibaba Group Holding Ltd. Last Price_x000D_ http://dlvr.it/CFrQc8Ã‚Â _x000D_ $BABA $SBUX $XOM $EMB #BABA #investing #tradeideas	baba alibaba group holding ltd. last price_x000D_ _x000D_ $baba $sbux $xom $emb #baba #investing #tradeideas	baba alibaba group holding ltd. last price_x000D_ _x000D_ $baba $sbux $xom $emb #baba #investing #tradeideas	0.0666667	neutral	0		2010-10-18	0	0	0	0	0	0	66.28	1.5	4	1	0	2	0		632	70.3514	-8.60144								633	70.617	-8.86696
2015-09-24	How Royal Dutch Shell Could Provide 20% Returns http://seekingalpha.com/article/3529206-how-royal-dutch-shell-could-provide-20-percent-returns?source=feed_fÃ‚Â Ã¢â‚¬Â¦ $CVX $XOM $RDS.B $RDS.A	how royal dutch shell could provide 20% returns $cvx $xom $rds.b $rds.a	how royal dutch shell could provide 20% returns $cvx $xom $rds.b $rds.a	0	neutral	0		2010-10-19	0	0	0	0	0	0	65.12	1.5	4	1	0	2	0		633	70.3514	-8.60144								634	70.617	-8.86696
2015-09-24	Exxon Mobil: An Anchor Of Stability In A Sea Of Uncertainty http://seekingalpha.com/article/3531156-exxon-mobil-an-anchor-of-stability-in-a-sea-of-uncertainty?source=feed_fÃ‚Â Ã¢â‚¬Â¦ $XOM	exxon mobil: an anchor of stability in a sea of uncertainty $xom	exxon mobil: an anchor of stability in a sea of uncertainty $xom	0	neutral	0		2010-10-20	0	0	0	0	0	0	66.01	1.5	4	1	0	2	0		634	70.3514	-8.60144								635	70.617	-8.90697
2015-09-24	XOM Market Cap_x000D_ http://dlvr.it/CFgrf2Ã‚Â _x000D_ $XOM $LNKD $DHI $BAC #XOM #finance #stocks	xom market cap_x000D_ _x000D_ $xom $lnkd $dhi $bac #xom #finance #stocks	xom market cap_x000D_ _x000D_ $xom $lnkd $dhi $bac #xom #finance #stocks	0	neutral	0		2010-10-21	0	0	0	0	0	0	66.32	1.5	4	1	0	2	0		635	70.3514	-8.64145								636	70.617	-8.55696
2015-09-23	The total valuation of all the companies on the list is like 0.77 $AAPL's, 1.78 $FB's, .87 $GOOG's and 0.6 $XOM's: https://www.cbinsights.com/research-unicorn-companiesÃ‚Â Ã¢â‚¬Â¦	the total valuation of all the companies on the list is like 0.77 $aapl's, 1.78 $fb's, .87 $goog's and 0.6 $xom's:	the total valuation of all the companies on the list is like 0.77 $aapl's, 1.78 $fb's, .87 $goog's and 0.6 $xom's:	0.75	neutral	0		2010-10-22	0	0	0	0	0	0	66.34	1.5	4	1	0	2	0		636	70.3514	-8.29144								637	70.617	-9.02696
2015-09-23	$XOM short pic.twitter.com/l8dKt56xjK	$xom short pic.twitter.com/l8dkt56xjk	$xom short pic.twitter.com/l8dkt56xjk	0.3	neutral	0		2010-10-23	0	0	0	0	0	0	66.34	1.5	4	1	0	2	0		637	70.3514	-8.76144								638	70.617	-8.82696
2015-09-23	Time to sell Exxon and Chevron, buy Total and Shell, analyst says http://seekingalpha.com/news/2793636-time-to-sell-exxon-and-chevron-buy-total-and-shell-analyst-says?source=feed_fÃ‚Â Ã¢â‚¬Â¦ $XOM $CVX $TOT $RDS.A	time to sell exxon and chevron, buy total and shell, analyst says $xom $cvx $tot $rds.a	time to sell exxon and chevron, buy total and shell, analyst says $xom $cvx $tot $rds.a	0.75	neutral	0		2010-10-24	0	0	0	0	0	0	66.34	1.5	4	1	0	2	0		638	70.3514	-8.56144								639	70.617	-8.07696
2015-09-23	$XOM, $CVX, $TOT, $CVX Macquarie: Now's The Time To Sell Exxon And Chevron, Buy Total And RoyalÃ¢â‚¬Â¦ http://dlvr.it/CF7rJjÃ‚Â ~ via @AlertTrade	$xom, $cvx, $tot, $cvx macquarie: now's the time to sell exxon and chevron, buy total and royal ~ via @alerttrade	$xom, $cvx, $tot, $cvx macquarie: now's the time to sell exxon and chevron, buy total and royal ~ via @alerttrade	0.75	neutral	0		2010-10-25	0	0	0	0	0	0	66.2	1.5	4	1	0	2	0		639	70.3514	-7.81144								640	70.617	-8.07696
2015-09-23	$XOM initiated as Underperform at Macquarie- PT $60.	$xom initiated as underperform at macquarie- pt $60.	$xom initiated as underperform at macquarie- pt $60.	0	neutral	0		2010-10-26	0	0	0	0	0	0	66.53	1.5	4	1	0	2	0		640	70.3514	-7.81144								641	71.2977	-8.75767
2015-09-12	Value stocks look poised to outperform the market: http://bit.ly/1Kec1FGÃ‚Â $XOM $CVX $COP $OXY $CELG $REGN $PWRpic.twitter.com/3ixVJ8pw1l	value stocks look poised to outperform the market: $xom $cvx $cop $oxy $celg $regn $pwrpic.twitter.com/3ixvj8pw1l	value stocks look poised to outperform the market: $xom $cvx $cop $oxy $celg $regn $pwrpic.twitter.com/3ixvj8pw1l	0	neutral	0		2010-10-27	0	0	0	0	0	0	65.67	1.5	4	1	0	2	0		641	70.3514	-7.81144								642	71.2977	-9.10767
2015-09-11	Chevron: Nine Reasons to Buy Now http://blogs.barrons.com/stockstowatchtoday/2015/09/11/chevron-nine-reasons-to-buy-now/Ã‚Â Ã¢â‚¬Â¦ via @barronsonline $CVX $XOM $COP $OXY $BP	chevron: nine reasons to buy now via @barronsonline $cvx $xom $cop $oxy $bp	chevron: nine reasons to buy now via @barronsonline $cvx $xom $cop $oxy $bp	0	neutral	0		2010-10-28	0	0	0	0	0	0	66.22	1.5	4	1	0	2	0		642	70.3514	-8.16145								643	71.2977	-8.03767
2015-08-24	$XOM $60M+ BET TODAY AS PLAYER OPENS 50K+ SEP $80 PUTS, HEARING BUYER -- 79,500+ TOTAL TRADED ON THE DAY .. pic.twitter.com/kmKkvHio2A	$xom $60m+ bet today as player opens 50k+ sep $80 puts, hearing buyer -- 79,500+ total traded on the day .. pic.twitter.com/kmkkvhio2a	$xom $60m+ bet today as player opens 50k+ sep $80 puts, hearing buyer -- 79,500+ total traded on the day .. pic.twitter.com/kmkkvhio2a	0.75	neutral	0		2010-10-29	0	0	0	0	0	0	66.49	1.5	4	1	0	2	0		643	70.3514	-7.09145								644	71.2977	-7.35767
2015-08-24	Hottest stocks today http://www.daytradersgroupofamerica.com/#!hottest-stocks-today/cm8jÃ‚Â Ã¢â‚¬Â¦ $AAPL $SPY $IWM $QQQ $BAC $FB $XLF $NFLX $USO $XOM $GLD $BABA $F $GE $T $MSFT $XLE $MU $TWTR	hottest stocks today #!hottest-stocks-today/cm8j $aapl $spy $iwm $qqq $bac $fb $xlf $nflx $uso $xom $gld $baba $f $ge $t $msft $xle $mu $twtr	hottest stocks today #!hottest-stocks-today/cm8j $aapl $spy $iwm $qqq $bac $fb $xlf $nflx $uso $xom $gld $baba $f $ge $t $msft $xle $mu $twtr	0	neutral	0		2010-10-30	0	0	0	0	0	0	66.49	1.5	4	1	0	2	0		644	70.3514	-6.41145								645	71.2977	-7.44767
2015-08-21	The Global shift from burning fossil fuels has caused massive wealth transference. $SPX $MMM $AAPL $XOM Trader in '87 pic.twitter.com/JHf4VmXdbK	the global shift from burning fossil fuels has caused massive wealth transference. $spx $mmm $aapl $xom trader in '87 pic.twitter.com/jhf4vmxdbk	the global shift from burning fossil fuels has caused massive wealth transference. $spx $mmm $aapl $xom trader in '87 pic.twitter.com/jhf4vmxdbk	0.5	neutral	0		2010-10-31	1	0	0	1	0	0	66.49	1.5	4	2	1	3	1		645	70.3514	-6.50145								646	71.2977	-6.91767
2015-08-20	$APC Chatter they Hired GS after $XOM approached with $86/sh bid, unconfirmed	$apc chatter they hired gs after $xom approached with $86/sh bid, unconfirmed	$apc chatter they hired gs after $xom approached with $86/sh bid, unconfirmed	0	neutral	0		2010-11-01	0	0	0	0	0	0	66.95	1.5	4	2	0	2	0		646	70.3514	-5.97145								647	71.2977	-6.91767
2015-08-19	It means buy $GLD & short the company that it is "in terms' of. so buy $GLD in $XOM terms means buy $GLD short $XOM https://twitter.com/redarizona13/status/634110193823932416Ã‚Â Ã¢â‚¬Â¦ @BKBrianKelly Trade school ?. To say 'buy a position in terms of another trade', lg gld in dollar terms as an example. What r they saying?	it means buy $gld & short the company that it is "in terms' of. so buy $gld in $xom terms means buy $gld short $xom @bkbriankelly trade school ?. to say 'buy a position in terms of another trade', lg gld in dollar terms as an example. what are they saying?	it means buy $gld & short the company that it is "in terms' of. so buy $gld in $xom terms means buy $gld short $xom @bkbriankelly trade school ?. to say 'buy a position in terms of another trade', lg gld in dollar terms as an example. what are they saying?	0.3	neutral	0		2010-11-02	0	0	0	0	0	0	67.84	1.5	4	2	0	2	0		647	70.3514	-5.97145								648	71.2977	-6.91767
2015-08-19	Market heat map at 3:20PM - lots of red. $AAPL $XOM $GOOG $T $JNJ $KO $GMCR $DIS $TSLA $MSFT $HPQ $SPY $DIA $MNKD $AApic.twitter.com/iLqyr0mkwT	market heat map at 3:20pm - lots of red. $aapl $xom $goog $t $jnj $ko $gmcr $dis $tsla $msft $hpq $spy $dia $mnkd $aapic.twitter.com/ilqyr0mkwt	market heat map at 3:20pm - lots of red. $aapl $xom $goog $t $jnj $ko $gmcr $dis $tsla $msft $hpq $spy $dia $mnkd $aapic.twitter.com/ilqyr0mkwt	0	neutral	0		2010-11-03	2	0	2	0	0	0	67.97	1.5	4	2	0	2	2		648	70.3514	-5.97145								649	71.2977	-6.74767
2015-08-16	Weekend Review VIDEO: $DIA $XOM $DIS $SPY $IWM $QQQ $AAPL $GOOGL $FB $TWTR $AMZN $FEYE $NFLX $PCLN $SHAK $TASR $TSLAhttp://youtu.be/p7vJ4M_AwBU	weekend review video: $dia $xom $dis $spy $iwm $qqq $aapl $googl $fb $twtr $amzn $feye $nflx $pcln $shak $tasr $tsla	weekend review video: $dia $xom $dis $spy $iwm $qqq $aapl $googl $fb $twtr $amzn $feye $nflx $pcln $shak $tasr $tsla	0	neutral	0		2010-11-04	1	0	0	1	0	0	69.38	1.5	4	3	1	3	1		649	70.3514	-5.80144								650	71.2977	-6.59767
2015-08-15	A must read on #lenr #oilprices $xom $uso $cl.f etc. "The End of the Fossil Fuel Age" http://www.sifferkoll.se/sifferkoll/?p=771Ã‚Â Ã¢â‚¬Â¦	a must read on #lenr #oilprices $xom $uso $cl.f etc. "the end of the fossil fuel age"	a must read on #lenr #oilprices $xom $uso $cl.f etc. "the end of the fossil fuel age"	0	neutral	0		2010-11-05	0	0	0	0	0	0	70	1.5	4	3	0	2	0		650	70.3514	-5.65145								651	71.2977	-6.25767
2015-08-12	$OAS $WLL $REXX $MHR $BCEI $PVA $CLR $XOM must read for anybody trading in the oil space. http://finance.yahoo.com/news/us-shale-declining-opec-still-212005895.htmlÃ‚Â Ã¢â‚¬Â¦	$oas $wll $rexx $mhr $bcei $pva $clr $xom must read for anybody trading in the oil space.	$oas $wll $rexx $mhr $bcei $pva $clr $xom must read for anybody trading in the oil space.	0	neutral	0		2010-11-06	0	0	0	0	0	0	70	1.5	4	3	0	2	0		651	70.3514	-5.31144								652	71.2977	-5.99767
2015-08-10	$XOM Accumulators showing buying into the recent lows. pic.twitter.com/hodWuxxN8m	$xom accumulators showing buying into the recent lows. pic.twitter.com/hodwuxxn8m	$xom accumulators showing buying into the recent lows. pic.twitter.com/hodwuxxn8m	0.25	neutral	0		2010-11-07	0	0	0	0	0	0	70	1.5	4	3	0	2	0		652	70.3514	-5.05144								653	71.2977	-6.10767
2015-08-09	Stocks...In The Crosshairs A Review of Our Watch List http://stks.co/f2w3iÃ‚Â $STUDY $AAPL $AMZN $AMGN $WFM $XOM $AMBA $GPRO $GRMN et al	stocks...in the crosshairs a review of our watch list $study $aapl $amzn $amgn $wfm $xom $amba $gpro $grmn et al	stocks...in the crosshairs a review of our watch list $study $aapl $amzn $amgn $wfm $xom $amba $gpro $grmn et al	0	neutral	0		2010-11-08	1	0	0	1	0	0	70.32	1.5	4	4	1	3	1		653	70.3514	-5.16144								654	71.2977	-6.10767
2015-08-07	Here's a look at our trading range screen for the Dow 30: https://www.bespokepremium.com/think-big-blog/dow-30-trading-range-screen/Ã‚Â Ã¢â‚¬Â¦ $AAPL $DIS $XOM $MCD $CAT $IBM $INTC $NKE $UNH $$	here's a look at our trading range screen for the dow 30: $aapl $dis $xom $mcd $cat $ibm $intc $nke $unh $$	here's a look at our trading range screen for the dow 30: $aapl $dis $xom $mcd $cat $ibm $intc $nke $unh $$	0	neutral	0		2010-11-09	0	0	0	0	0	0	70.63	1.5	4	4	0	2	0		654	70.3514	-5.16144								655	71.2977	-6.10767
2015-08-07	http://www.dowhatlocalsdo.ioÃ‚Â _x000D_ Book #local #adventures. _x000D_ Create a local adventure._x000D_ $appl $nflx $crm $yhoo $xom_x000D_ #tourism #travel #tours #India	_x000D_ book #local #adventures. _x000D_ create a local adventure._x000D_ $appl $nflx $crm $yhoo $xom_x000D_ #tourism #travel #tours #india	_x000D_ book #local #adventures. _x000D_ create a local adventure._x000D_ $appl $nflx $crm $yhoo $xom_x000D_ #tourism #travel #tours #india	0	neutral	0		2010-11-10	0	0	0	0	0	0	71.13	1.5	4	4	0	2	0		655	70.3514	-5.16144								656	71.2977	-5.01767
2015-07-30	pm_x000D_ $AMGN $DECK $FEYE $LNKD_x000D_ $BRCM $EXPE $EA $KLAC_x000D_ $NGVC $OUTR $PTCT $SGEN_x000D_ *Japan Econ Reports_x000D_ am_x000D_ $STX $CBOE $XOM $RCLpic.twitter.com/Dmn8rjgYXv	pm_x000D_ $amgn $deck $feye $lnkd_x000D_ $brcm $expe $ea $klac_x000D_ $ngvc $outr $ptct $sgen_x000D_ *japan econ reports_x000D_ am_x000D_ $stx $cboe $xom $rclpic.twitter.com/dmn8rjgyxv	pm_x000D_ $amgn $deck $feye $lnkd_x000D_ $brcm $expe $ea $klac_x000D_ $ngvc $outr $ptct $sgen_x000D_ *japan econ reports_x000D_ am_x000D_ $stx $cboe $xom $rclpic.twitter.com/dmn8rjgyxv	0	neutral	0		2010-11-11	0	0	0	0	0	0	71.83	1.5	4	4	0	2	0		656	70.3514	-4.07145								657	71.2977	-6.17767
2015-07-30	Energy companies slicing jobs as oil craters http://fxn.ws/1H7fxQfÃ‚Â $RDS.A $SLB $XOM $CVXpic.twitter.com/v4pStvEpM3	energy companies slicing jobs as oil craters $rds.a $slb $xom $cvxpic.twitter.com/v4pstvepm3	energy companies slicing jobs as oil craters $rds.a $slb $xom $cvxpic.twitter.com/v4pstvepm3	0	neutral	0		2010-11-12	0	0	0	0	0	0	70.99	1.5	4	4	0	2	0		657	70.3514	-5.23144								658	71.2977	-5.28767
2015-07-30	Will low expectations lead to an upside surprise for $XOM and $CVX? Click here for @TDAJJKinahanÃ¢â‚¬â„¢s take: http://amtd.us/8KpD	will low expectations lead to an upside surprise for $xom and $cvx? click here for @tdajjkinahans take:	will low expectations lead to an upside surprise for $xom and $cvx? click here for @tdajjkinahans take:	0.3	neutral	0		2010-11-13	0	0	0	0	0	0	70.99	1.5	4	4	0	2	0		658	70.3514	-4.34144								659	71.2977	-4.97767
2015-07-30	Regardless of where oil prices land next, the world's largest oil company is not going anywhere $XOM https://twitter.com/TSTEnergy/status/626699023429169152Ã‚Â Ã¢â‚¬Â¦	regardless of where oil prices land next, the world's largest oil company is not going anywhere $xom	regardless of where oil prices land next, the world's largest oil company is not going anywhere $xom	0	neutral	0		2010-11-14	0	0	0	0	0	0	70.99	1.5	4	4	0	2	0		659	70.3514	-4.03144								660	71.2977	-4.95767
2015-07-24	Next weeks highlights:_x000D_ Mon $BIDU _x000D_ Tues $DD $F $GILD $MRK $PFE $TWTR $UPS_x000D_ Weds $FB $GD $MA_x000D_ Thurs $AMGN $CL $COP $PG $TWC_x000D_ Fri $BRK $CVX $XOM	next weeks highlights:_x000D_ mon $bidu _x000D_ tues $dd $f $gild $mrk $pfe $twtr $ups_x000D_ weds $fb $gd $ma_x000D_ thurs $amgn $cl $cop $pg $twc_x000D_ fri $brk $cvx $xom	next weeks highlights:_x000D_ mon $bidu _x000D_ tues $dd $f $gild $mrk $pfe $twtr $ups_x000D_ weds $fb $gd $ma_x000D_ thurs $amgn $cl $cop $pg $twc_x000D_ fri $brk $cvx $xom	0	neutral	0		2010-11-15	1	0	1	0	0	0	70.48	1.5	4	4	0	2	1		660	70.3514	-4.01145								661	71.2977	-4.95767
2015-07-24	Halliburton (#NYSE: $HAL) Short Or Not? http://seekingalpha.com/article/3353975-halliburton-short-or-notÃ‚Â Ã¢â‚¬Â¦ #stocks #stockmarket #investing #trading $BHI $XOM @abhi2911 @jatinvanjani	halliburton (#nyse: $hal) short or not? #stocks #stockmarket #investing #trading $bhi $xom @abhi2911 @jatinvanjani	halliburton (#nyse: $hal) short or not? #stocks #stockmarket #investing #trading $bhi $xom @abhi2911 @jatinvanjani	0.3	neutral	0		2010-11-16	0	0	0	0	0	0	68.94	1.5	4	4	0	2	0		661	70.3514	-4.01145								662	71.2977	-4.95767
2015-07-22	ExxonMobil Still Oils the Palms of Climate Science Deniers via @triplepundit http://www.triplepundit.com/2015/07/exxonmobil-still-oils-palms-climate-science-deniers/Ã‚Â Ã¢â‚¬Â¦ $XOM #ESG #renewables	exxonmobil still oils the palms of climate science deniers via @triplepundit $xom #esg #renewables	exxonmobil still oils the palms of climate science deniers via @triplepundit $xom #esg #renewables	0	neutral	0		2010-11-17	0	0	0	0	0	0	69.01	1.5	4	4	0	2	0		662	70.3514	-4.01145								663	71.2977	-5.09767
2015-07-22	$XOM ExxonMobil: Goldman Gives Three Reasons Why ItÃ¢â‚¬â„¢s Time to Buy! Plus AAA rated balance sheet! http://blogs.barrons.com/stockstowatchtoday/2015/07/22/three-reasons-its-time-to-buy-exxonmobil/Ã‚Â Ã¢â‚¬Â¦ via @barronsonline	$xom exxonmobil: goldman gives three reasons why its time to buy! plus aaa rated balance sheet! via @barronsonline	$xom exxonmobil: goldman gives three reasons why its time to buy! plus aaa rated balance sheet! via @barronsonline	0	neutral	0		2010-11-18	0	0	0	0	0	0	70.31	1.5	4	4	0	2	0		663	70.3514	-4.15145								664	71.2977	-4.76767
2015-07-15	Sources say $XOM seeking fuel waivers from California authorities, just like @GasBuddy petitioned last week: http://bit.ly/1O3PcrO	sources say $xom seeking fuel waivers from california authorities, just like @gasbuddy petitioned last week:	sources say $xom seeking fuel waivers from california authorities, just like @gasbuddy petitioned last week:	0.0666667	neutral	0		2010-11-19	0	0	0	0	0	0	70.54	1.5	4	4	0	2	0		664	70.3514	-3.82145								665	71.2977	-5.62767
2015-07-09	Bernstein says potential $CHK suitors = $DVN $EOG $XOM $BHP or $COP	bernstein says potential $chk suitors = $dvn $eog $xom $bhp or $cop	bernstein says potential $chk suitors = $dvn $eog $xom $bhp or $cop	1	neutral	0		2010-11-20	0	0	0	0	0	0	70.54	1.5	4	4	0	2	0		665	70.3514	-4.68145								666	71.2977	-5.07767
2015-06-28	Plays I'm watching this week: http://bit.ly/1FJabdjÃ‚Â $ES_F $AAPL $IBM $ABBV $AMZN $XOM $YHOO $BAC $C $GE $VZ $CVS $WMT $COST	plays i'm watching this week: $es_f $aapl $ibm $abbv $amzn $xom $yhoo $bac $c $ge $vz $cvs $wmt $cost	plays i'm watching this week: $es_f $aapl $ibm $abbv $amzn $xom $yhoo $bac $c $ge $vz $cvs $wmt $cost	0	neutral	0		2010-11-21	0	0	0	0	0	0	70.54	1.5	4	4	0	2	0		666	70.3514	-4.13144								667	71.2977	-4.80767
2015-06-08	Exxon Mobil selects on-shore #LNG terminal concept for Prince Rupert site http://stks.co/h2WwMÃ‚Â $XOM pic.twitter.com/El9iPpyz1w	exxon mobil selects on-shore #lng terminal concept for prince rupert site $xom pic.twitter.com/el9ippyz1w	exxon mobil selects on-shore #lng terminal concept for prince rupert site $xom pic.twitter.com/el9ippyz1w	0	neutral	0		2010-11-22	0	0	0	0	0	0	70.19	1.5	4	4	0	2	0		667	70.3514	-3.86145								668	71.2977	-4.80767
2015-06-05	21 #DFW companies make the #Fortune500 $XOM $T $FLR $JCP $ETE http://bizj.us/1hr03nÃ‚Â pic.twitter.com/qyMWuccKnY	21 #dfw companies make the #fortune500 $xom $t $flr $jcp $ete	21 #dfw companies make the #fortune500 $xom $t $flr $jcp $ete	0	neutral	0		2010-11-23	0	0	0	0	0	0	68.98	1.5	4	4	0	2	0		668	70.3514	-3.86145								669	71.9784	-5.48838
2015-06-03	"The guy that owns the last share of Exxon is going to be the richest person in the world.Ã¢â‚¬ï¿½ http://on.ft.com/1JkYcKuÃ‚Â $XOM	"the guy that owns the last share of exxon is going to be the richest person in the world. $xom	"the guy that owns the last share of exxon is going to be the richest person in the world. $xom	0.0666667	neutral	0		2010-11-24	0	0	0	0	0	0	69.88	1.5	4	4	0	2	0		669	70.3514	-3.86145								670	71.9784	-5.02838
2015-06-03	Big Oil has big problems, and Exxon is the biggest of the lot: http://on.ft.com/1JkYcKuÃ‚Â $XOM	big oil has big problems, and exxon is the biggest of the lot: $xom	big oil has big problems, and exxon is the biggest of the lot: $xom	0.1	neutral	0		2010-11-25	0	0	0	0	0	0	69.88	1.5	4	4	0	2	0		670	70.3514	-3.40145								671	71.9784	-4.13838
2015-05-28	Goldman Sachs is telling clients to protect themselves $SPX $SPY $VIX $DIA $QQQ $AAPL $FB $SIRI $CSCO $XOM $WMT $TVIX #STOCKS #STOCKMARKET	goldman sachs is telling clients to protect themselves $spx $spy $vix $dia $qqq $aapl $fb $siri $csco $xom $wmt $tvix #stocks #stockmarket	goldman sachs is telling clients to protect themselves $spx $spy $vix $dia $qqq $aapl $fb $siri $csco $xom $wmt $tvix #stocks #stockmarket	0	neutral	0		2010-11-26	0	0	0	0	0	0	69.23	1.5	4	4	0	2	0		671	70.3514	-2.51145								672	71.9784	-4.00838
2015-04-17	.@RiskReversal is still bullish on Exxon Mobil. Here's how he traded $XOM last week: pic.twitter.com/SNQgMonvNI	.@riskreversal is still bullish on exxon mobil. here's how he traded $xom last week: pic.twitter.com/snqgmonvni	.@riskreversal is still bullish on exxon mobil. here's how he traded $xom last week: pic.twitter.com/snqgmonvni	0.0666667	neutral	0		2010-11-27	0	0	0	0	0	0	69.23	1.5	4	4	0	2	0		672	70.3514	-2.38144								673	72.6591	-3.27909
2015-04-09	Exxon's Tillerson Has 2 Yrs To Save Lost Legacy http://bloom.bg/1Oe4v2cÃ‚Â via @business by me and @MattCampbel $XOM #oil #Putin #sanctions #ceo	exxon's tillerson has 2 yrs to save lost legacy via @business by me and @mattcampbel $xom #oil #putin #sanctions #ceo	exxon's tillerson has 2 yrs to save lost legacy via @business by me and @mattcampbel $xom #oil #putin #sanctions #ceo	0	neutral	0		2010-11-28	0	0	0	0	0	0	69.23	1.5	4	4	0	2	0		673	70.3514	-0.971447								674	72.6591	-2.65908
2015-04-06	Jeez, over 18K of those $CHK calls now, would $COP make the $XOM mistake (buying XTO) via CHK ?	jeez, over 18k of those $chk calls now, would $cop make the $xom mistake (buying xto) via chk ?	jeez, over 18k of those $chk calls now, would $cop make the $xom mistake (buying xto) via chk ?	0	neutral	0		2010-11-29	0	0	0	0	0	0	69.45	1.5	4	4	0	2	0		674	70.3514	-0.351444								675	72.6591	-2.65908
2015-03-31	So today is a gift, and you should be buying $UDOW, $AAPL, $XOM,	so today is a gift, and you should be buying $udow, $aapl, $xom,	so today is a gift, and you should be buying $udow, $aapl, $xom,	0	neutral	0		2010-11-30	0	0	0	0	0	0	69.56	1.5	4	4	0	2	0		675	70.3514	-0.351444								676	72.6591	-2.65908
2015-03-23	Why big investors are jumping into big #oil: http://cnnmon.ie/1DPDS1iÃ‚Â @OneCarlyle $XOM $COPpic.twitter.com/UWQMa3swKr	why big investors are jumping into big #oil: @onecarlyle $xom $coppic.twitter.com/uwqma3swkr	why big investors are jumping into big #oil: @onecarlyle $xom $coppic.twitter.com/uwqma3swkr	0.1	neutral	0		2010-12-01	0	0	0	0	0	0	71.33	1.5	4	4	0	2	0		676	70.3514	-0.351444								677	73.3398	-3.01979
2015-03-23	Largest Oil Companies Quarterly Revenue & Price of Oil http://j.mp/1BnH2TlÃ‚Â $XOM $TOT $BP #OIL @ychartspic.twitter.com/MFjomdOVWJ	largest oil companies quarterly revenue & price of oil $xom $tot $bp #oil @ychartspic.twitter.com/mfjomdovwj	largest oil companies quarterly revenue & price of oil $xom $tot $bp #oil @ychartspic.twitter.com/mfjomdovwj	0	neutral	0		2010-12-02	1	0	1	0	0	0	71.48	1.5	4	4	0	2	1		677	70.3514	-0.0314445								678	73.3398	-2.70979
2015-03-18	S&P 500 Energy ETF ($XLE) finishes up 2.91% on the day. $XOM up $2, $CVX up $3.50.	s&p 500 energy etf ($xle) finishes up 2.91% on the day. $xom up $2, $cvx up $3.50.	s&p 500 energy etf ($xle) finishes up 2.91% on the day. $xom up $2, $cvx up $3.50.	0	neutral	0		2010-12-03	0	0	0	0	0	0	71.19	1.5	4	4	0	2	0		678	70.3514	0.278553								679	73.3398	-2.20979
2015-03-18	One loyalty card may be all you need in the future http://on.mktw.net/1AYFI94Ã‚Â $axp $t $m $xom $radpic.twitter.com/LQEQ1uqqTi	one loyalty card may be all you need in the future $axp $t $m $xom $radpic.twitter.com/lqeq1uqqti	one loyalty card may be all you need in the future $axp $t $m $xom $radpic.twitter.com/lqeq1uqqti	0.125	neutral	0		2010-12-04	0	0	0	0	0	0	71.19	1.5	4	4	0	2	0		679	70.3514	0.778553								680	73.3398	-1.50979
2015-03-05	Exxon has been in shale school--which is bearish for oil: http://on.wsj.com/1NkObgsÃ‚Â via @WSJ $XOM	exxon has been in shale school--which is bearish for oil: via @wsj $xom	exxon has been in shale school--which is bearish for oil: via @wsj $xom	0	neutral	0		2010-12-05	0	0	0	0	0	0	71.19	1.5	4	4	0	2	0		680	70.3514	1.47856								681	73.3398	-2.34979
2015-02-18	Shares of $XOM hit session lows after residents reported an explosion at ExxonMobil refinery Ã‚Â» http://cnb.cx/1viYMm7Ã‚Â pic.twitter.com/qCupBnLzrX	shares of $xom hit session lows after residents reported an explosion at exxonmobil refinery	shares of $xom hit session lows after residents reported an explosion at exxonmobil refinery	0	neutral	0		2010-12-06	0	0	0	0	0	0	71.31	1.5	4	4	0	2	0		681	70.3514	0.638554								682	73.3398	-2.34979
2015-02-18	Explosion and fire at Exxon refinery in California Ã‚Â» http://cnb.cx/1viYMm7Ã‚Â Ã¢â‚¬Â¢ $XOM pic.twitter.com/BDdmBGfd0F	explosion and fire at exxon refinery in california $xom pic.twitter.com/bddmbgfd0f	explosion and fire at exxon refinery in california $xom pic.twitter.com/bddmbgfd0f	0	neutral	0		2010-12-07	0	0	0	0	0	0	71.46	1.5	4	4	0	2	0		682	70.3514	0.638554								683	73.3398	-2.34979
2015-02-18	BREAKING: Officials say an "explosion" has occurred at the $XOM facility in Torrance, CA Ã‚Â» http://cnb.cx/1vGoewSÃ‚Â https://amp.twimg.com/v/0f9b6725-ec3e-4343-9044-758a79384915Ã‚Â Ã¢â‚¬Â¦	breaking: officials say an "explosion" has occurred at the $xom facility in torrance, ca	breaking: officials say an "explosion" has occurred at the $xom facility in torrance, ca	0	neutral	0		2010-12-08	0	0	0	0	0	0	71.85	1.5	4	4	0	2	0		683	70.3514	0.638554								684	73.3398	-2.85979
2015-02-18	Some bargain hunters went bottom-fishing for oil companies in Q4. Not Warren Buffett http://onforb.es/1A3NG4IÃ‚Â via @forbes $XOM $BRK.A $BRK.B	some bargain hunters went bottom-fishing for oil companies in q4. not warren buffett via @forbes $xom $brk.a $brk.b	some bargain hunters went bottom-fishing for oil companies in q4. not warren buffett via @forbes $xom $brk.a $brk.b	0	neutral	0		2010-12-09	2	0	0	2	0	0	72	1.5	4	5	1	3	2		684	70.3514	0.128559								685	73.3398	-4.39979
2015-02-18	.@WarrenBuffett eliminated his stakes in #oil giants @ExxonMobil & @ConocoPhillips: http://money.cnn.com/2015/02/17/investing/buffett-fox-stake/index.htmlÃ‚Â Ã¢â‚¬Â¦ $XOM $COPpic.twitter.com/Kbot844TSf	.@warrenbuffett eliminated his stakes in #oil giants @exxonmobil & @conocophillips: $xom $coppic.twitter.com/kbot844tsf	.@warrenbuffett eliminated his stakes in #oil giants @exxonmobil & @conocophillips: $xom $coppic.twitter.com/kbot844tsf	0	neutral	0		2010-12-10	0	0	0	0	0	0	72.18	1.5	4	5	0	2	0		685	70.3514	-1.41144								686	73.3398	-4.32979
2015-02-17	Where are oil prices going?_x000D_ .@WarrenBuffett exits Berkshire's $3.74 billion investment in Exxon Mobil $XOM _x000D_ http://SEC.gov	where are oil prices going?_x000D_ .@warrenbuffett exits berkshire's $3.74 billion investment in exxon mobil $xom _x000D_	where are oil prices going?_x000D_ .@warrenbuffett exits berkshire's $3.74 billion investment in exxon mobil $xom _x000D_	0	neutral	0		2010-12-11	0	0	0	0	0	0	72.18	1.5	4	5	0	2	0		686	70.3514	-1.34144								687	73.3398	-3.02979
2015-02-17	Warren Buffett's Berkshire Hathaway sold all its Exxon stock during the last three months of 2014 $XOM $BRK/A	warren buffett's berkshire hathaway sold all its exxon stock during the last three months of 2014 $xom $brk/a	warren buffett's berkshire hathaway sold all its exxon stock during the last three months of 2014 $xom $brk/a	0.0666667	neutral	0		2010-12-12	1	0	0	1	0	0	72.18	1.5	4	6	1	3	1		687	70.3514	-0.0414465								688	73.3398	-2.79979
2015-02-12	$AAPL mkt cap ($736 bln) now nearly double $XOM ($391 bln) and same as the combined mkt cap of smallest 100 companies in the S&P 500. $SPY	$aapl mkt cap ($736 bln) now nearly double $xom ($391 bln) and same as the combined mkt cap of smallest 100 companies in the s&p 500. $spy	$aapl mkt cap ($736 bln) now nearly double $xom ($391 bln) and same as the combined mkt cap of smallest 100 companies in the s&p 500. $spy	0.0625	neutral	0		2010-12-13	0	0	0	0	0	0	72.36	1.5	4	6	0	2	0		688	70.3514	0.188557								689	73.3398	-2.79979
2015-02-10	Apple is now 2.03 times the size of Microsoft $MSFT and 1.86 times the size of $XOM http://on.mktw.net/17cjtpwÃ‚Â pic.twitter.com/WzmUqWWEzo	apple is now 2.03 times the size of microsoft $msft and 1.86 times the size of $xom	apple is now 2.03 times the size of microsoft $msft and 1.86 times the size of $xom	0	neutral	0		2010-12-14	0	0	0	0	0	0	72.18	1.5	4	6	0	2	0		689	70.3514	0.188557								690	73.3398	-2.79979
2015-01-28	Has @WarrenBuffett Lost His Touch? Not Even Close $BRK-A $BRK-B $COP $IBM $KO $WFC $XOM http://benzinga.com/z/5181998Ã‚Â pic.twitter.com/xrCQjPlcDT	has @warrenbuffett lost his touch? not even close $brk-a $brk-b $cop $ibm $ko $wfc $xom	has @warrenbuffett lost his touch? not even close $brk-a $brk-b $cop $ibm $ko $wfc $xom	0	neutral	0		2010-12-15	0	0	0	0	0	0	71.85	1.5	4	6	0	2	0		690	70.3514	0.188557								691	73.3398	-3.14979
2015-01-26	5 Reasons $BP Is A Buy Ahead Of Quarterly Results $XOM $COP | Reasons are simple, the yie... http://stks.co/p1LYV	5 reasons $bp is a buy ahead of quarterly results $xom $cop | reasons are simple, the yie...	5 reasons $bp is a buy ahead of quarterly results $xom $cop | reasons are simple, the yie...	0.357143	neutral	0		2010-12-16	0	0	0	0	0	0	72.22	1.5	4	6	0	2	0		691	70.3514	-0.161442								692	73.3398	-4.35979
2015-01-24	Energy $XOM $CVX $COP and Telcos $T $VZW have the highest CapEx http://bit.ly/1yQr6KXÃ‚Â #FinTech	energy $xom $cvx $cop and telcos $t $vzw have the highest capex #fintech	energy $xom $cvx $cop and telcos $t $vzw have the highest capex #fintech	0	neutral	0		2010-12-17	0	0	0	0	0	0	72.17	1.5	4	6	0	2	0		692	70.3514	-1.37144								693	73.3398	-3.45979
2015-01-23	$APA chatter has $XOM rumored for $95	$apa chatter has $xom rumored for $95	$apa chatter has $xom rumored for $95	0	neutral	0		2010-12-18	0	0	0	0	0	0	72.17	1.5	4	6	0	2	0		693	70.3514	-0.471447								694	73.3398	-3.45979
2015-01-22	$SPX, $XOM, $AAPL, and $NFLX: which one would you like to short premiums? cc: @OphirGottlieb @sherbn @RussellRhoadspic.twitter.com/Btj0YFYooB	$spx, $xom, $aapl, and $nflx: which one would you like to short premiums? cc: @ophirgottlieb @sherbn @russellrhoadspic.twitter.com/btj0yfyoob	$spx, $xom, $aapl, and $nflx: which one would you like to short premiums? cc: @ophirgottlieb @sherbn @russellrhoadspic.twitter.com/btj0yfyoob	0.3	neutral	0		2010-12-19	0	0	0	0	0	0	72.17	1.5	4	6	0	2	0		694	70.3514	-0.471447								695	73.3398	-4.10979
2015-01-21	4 Things To Consider For Linn Energy $LINE As Uncertainty Rises - $BBEP $LNCO $XOM $BX Also, as Linn snaps from low.. http://stks.co/f1atL	4 things to consider for linn energy $line as uncertainty rises - $bbep $lnco $xom $bx also, as linn snaps from low..	4 things to consider for linn energy $line as uncertainty rises - $bbep $lnco $xom $bx also, as linn snaps from low..	0.3	neutral	0		2010-12-20	1	0	1	0	0	0	72.22	1.5	4	6	0	2	1		695	70.3514	-1.12144								696	73.3398	-4.10979
2015-01-21	Why Columbia Dividend Income's Scott Davis likes Verizon, Apple, JPMorgan Chase, and ExxonMobil. $VZ $AAPL $JPM $XOM http://on.barrons.com/1Cxy7km	why columbia dividend income's scott davis likes verizon, apple, jpmorgan chase, and exxonmobil. $vz $aapl $jpm $xom	why columbia dividend income's scott davis likes verizon, apple, jpmorgan chase, and exxonmobil. $vz $aapl $jpm $xom	0	neutral	0		2010-12-21	0	0	0	0	0	0	72.72	1.5	4	6	0	2	0		696	70.3514	-1.12144								697	73.3398	-4.10979
2015-01-19	Perspective: Revenue per Employee Oil vs Tech_x000D_ $XOM ($5.2M)_x000D_ -_x000D_ $AAPL ($2M)_x000D_ $GOOGL ($1.3M)_x000D_ $MSFT ($678K)_x000D_ $AMZN ($635K)pic.twitter.com/3kiVpFLmW0	perspective: revenue per employee oil vs tech_x000D_ $xom ($5.2m)_x000D_ -_x000D_ $aapl ($2m)_x000D_ $googl ($1.3m)_x000D_ $msft ($678k)_x000D_ $amzn ($635k)pic.twitter.com/3kivpflmw0	perspective: revenue per employee oil vs tech_x000D_ $xom ($5.2m)_x000D_ -_x000D_ $aapl ($2m)_x000D_ $googl ($1.3m)_x000D_ $msft ($678k)_x000D_ $amzn ($635k)pic.twitter.com/3kivpflmw0	0	neutral	0		2010-12-22	0	0	0	0	0	0	72.8	1.5	4	6	0	2	0		697	70.3514	-1.12144								698	73.3398	-3.88979
2015-01-16	Energy Stocks Still Overvalued For $50 Oil: Oppenheimer http://www.valuewalk.com/2015/01/energy-stocks-vs-oil-prices/Ã‚Â Ã¢â‚¬Â¦ $OPY $OIL $XOM $CVX $COPpic.twitter.com/aUR53UvOuJ	energy stocks still overvalued for $50 oil: oppenheimer $opy $oil $xom $cvx $coppic.twitter.com/aur53uvouj	energy stocks still overvalued for $50 oil: oppenheimer $opy $oil $xom $cvx $coppic.twitter.com/aur53uvouj	0	neutral	0		2010-12-23	2	0	2	0	0	0	73.2	1.5	4	6	0	2	2		698	70.3514	-0.901447								699	73.3398	-3.77979
2015-01-06	Will oil be Warren BuffettÃ¢â‚¬â„¢s next purchase? http://welcometokindergarten.tumblr.com/post/107341101602/will-oil-be-warren-buffetts-next-purchaseÃ‚Â Ã¢â‚¬Â¦ via @ReformedBroker $XOM pic.twitter.com/bW1XFjW4L0	will oil be warren buffetts next purchase? via @reformedbroker $xom pic.twitter.com/bw1xfjw4l0	will oil be warren buffetts next purchase? via @reformedbroker $xom pic.twitter.com/bw1xfjw4l0	0	neutral	0		2010-12-24	0	0	0	0	0	0	73.2	1.5	4	6	0	2	0		699	70.3514	-0.791446								700	73.3398	-2.00979
2015-01-05	8 of the 30 DJIA components (27%) are within 10% of a 52-week low. $CAT $VZ $GE $XOM $MCD $IBM $T $CVX	8 of the 30 djia components (27%) are within 10% of a 52-week low. $cat $vz $ge $xom $mcd $ibm $t $cvx	8 of the 30 djia components (27%) are within 10% of a 52-week low. $cat $vz $ge $xom $mcd $ibm $t $cvx	0.3	neutral	0		2010-12-25	0	0	0	0	0	0	73.2	1.5	4	6	0	2	0		700	70.3514	0.978558								701	73.3398	-1.85979
2015-01-05	$Oil Screaming Shorts $OXY $CVX $XOM & $HES	$oil screaming shorts $oxy $cvx $xom & $hes	$oil screaming shorts $oxy $cvx $xom & $hes	0	neutral	0		2010-12-26	0	0	0	0	0	0	73.2	1.5	4	6	0	2	0		701	70.3514	1.12856								702	73.3398	-2.14979
2015-01-04	#energy space still in limbo as $USO searches for a bottom: http://www.syncubate.com/blog/2014/12/17/tumble-trouble-for-the-energy-spaceÃ‚Â Ã¢â‚¬Â¦ $RIG $XOM #oil	#energy space still in limbo as $uso searches for a bottom: $rig $xom #oil	#energy space still in limbo as $uso searches for a bottom: $rig $xom #oil	0	neutral	0		2010-12-27	0	0	0	0	0	0	73.01	1.5	4	6	0	2	0		702	70.3514	0.838558								703	73.3398	-2.14979
2015-01-03	Linn Energy Slashes Budget, Dividend On Oil Plunge #IBD http://ow.ly/GK5KFÃ‚Â $LINE $LNCO $BX $CLR %EOG $SN $COP $CVX $XOM	linn energy slashes budget, dividend on oil plunge #ibd $line $lnco $bx $clr %eog $sn $cop $cvx $xom	linn energy slashes budget, dividend on oil plunge #ibd $line $lnco $bx $clr %eog $sn $cop $cvx $xom	0	neutral	0		2010-12-28	0	0	0	0	0	0	73.42	1.5	4	6	0	2	0		703	70.3514	0.838558								704	73.3398	-2.14979
2015-01-03	The oddest thing about the gas/oil meltdown is that $XOM is still at $92? How does that make sense...	the oddest thing about the gas/oil meltdown is that $xom is still at $92? how does that make sense...	the oddest thing about the gas/oil meltdown is that $xom is still at $92? how does that make sense...	0	neutral	0		2010-12-29	1	0	0	1	0	0	73.37	1.5	4	7	1	3	1		704	70.3514	0.838558								705	73.3398	-2.02979
2015-01-02	The Ã¢â‚¬Å“cheapestÃ¢â‚¬ï¿½ macro sectors on a P/E basis are Energy 13.41x_x000D_ Telecommunications 13.66x and Financials 14.76x $BAC $SFTBY $XOM $USO $BPOP $T	the cheapest macro sectors on a p/e basis are energy 13.41x_x000D_ telecommunications 13.66x and financials 14.76x $bac $sftby $xom $uso $bpop $t	the cheapest macro sectors on a p/e basis are energy 13.41x_x000D_ telecommunications 13.66x and financials 14.76x $bac $sftby $xom $uso $bpop $t	0	neutral	0		2010-12-30	0	0	0	0	0	0	73.36	1.5	4	7	0	2	0		705	70.3514	0.958554								706	73.3398	-1.87979
2015-01-02	Your 2015 Dogs of the Dow: $T, $CAT, $CVX, $KO, $XOM, $GE, $MCD, $MRK, $PFE, $VZ	your 2015 dogs of the dow: $t, $cat, $cvx, $ko, $xom, $ge, $mcd, $mrk, $pfe, $vz	your 2015 dogs of the dow: $t, $cat, $cvx, $ko, $xom, $ge, $mcd, $mrk, $pfe, $vz	0	neutral	0		2010-12-31	3	0	2	1	0	0.5	73.12	1.5	4.5	7	0	2	2		706	70.3514	1.10855								707	73.3398	-1.48979
2015-01-02	Why Saudi Arabia Doesn't Care If Oil Hits $20 http://seekingalpha.com/article/2793195-why-saudi-arabia-doesnt-care-if-oil-hits-20?source=feed_fÃ‚Â Ã¢â‚¬Â¦ $CLR $COP $EOG $SLCA $XOM $OIL	why saudi arabia doesn't care if oil hits $20 $clr $cop $eog $slca $xom $oil	why saudi arabia doesn't care if oil hits $20 $clr $cop $eog $slca $xom $oil	0	neutral	0		2011-01-01	3	0	2	1	0	0.5	73.12	1.5	5	7	0	2	2		707	70.3514	1.49855								708	74.0205	-2.0205
2015-01-01	ConocoPhillips, A Leader In The S&P 500 Energy Sector http://seekingalpha.com/article/2792345-conocophillips-a-leader-in-the-s-and-p-500-energy-sector?source=feed_fÃ‚Â Ã¢â‚¬Â¦ $CVX $XOM $COP	conocophillips, a leader in the s&p 500 energy sector $cvx $xom $cop	conocophillips, a leader in the s&p 500 energy sector $cvx $xom $cop	0	neutral	0		2011-01-02	0	0	0	0	0	0	73.12	1.5	5	7	0	2	0		708	70.3514	1.64856								709	74.0205	-1.8405
2015-01-01	2014 leaders and laggards http://m.seekingalpha.com/news/2201825?source=anshÃ‚Â Ã¢â‚¬Â¦ $CVX, $XOM, $RIG, $DNR, $NE, $ESV http://www.shaletrader.comÃ‚Â #Oil #WTI #Brent #Frac #naturalgas	2014 leaders and laggards $cvx, $xom, $rig, $dnr, $ne, $esv #oil #wti #brent #frac #naturalgas	2014 leaders and laggards $cvx, $xom, $rig, $dnr, $ne, $esv #oil #wti #brent #frac #naturalgas	0	neutral	0		2011-01-03	4	0	3	1	0	0.333333	74.55	1.5	5.33333	7	0	2	3		709	70.3514	1.82856								710	74.0205	-1.8405
2014-12-31	Exxon Mobil upgraded by BMO Capital Markets to market perform. http://www.analystratings.net/r/385177Ã‚Â $XOM #XOM via @RatingsNetwork http://Www.shaletrader.com	exxon mobil upgraded by bmo capital markets to market perform. $xom #xom via @ratingsnetwork	exxon mobil upgraded by bmo capital markets to market perform. $xom #xom via @ratingsnetwork	0	neutral	0		2011-01-04	4	0	2	2	0	1	74.9	1.5	6.33333	7	0	2	2		710	70.3514	1.82856								711	74.7012	-2.5212
2014-12-31	Learn Options spreads methodically http://bit.ly/IntBundÃ‚Â $WFC $AXP $XOM	learn options spreads methodically $wfc $axp $xom	learn options spreads methodically $wfc $axp $xom	0	neutral	0		2011-01-05	3	0	2	1	0	0.5	74.7	1.5	6.83333	7	0	2	2		711	70.3514	1.82856								712	74.7012	-2.3412
2014-12-31	Don\'t trade Options without these key parameters http://bit.ly/OptMarStrÃ‚Â $WFC $AXP $XOM	don\'t trade options without these key parameters $wfc $axp $xom	don\'t trade options without these key parameters $wfc $axp $xom	1	neutral	0		2011-01-06	3	2	0	1	0	0	75.18	1.5	6.83333	6	-1	1	2		712	70.3514	2.00856								713	74.7012	-2.5212
2014-12-31	#ETFs for a 2015 #Energy Sector Rebound http://bit.ly/1I0EgqRÃ‚Â #ETF $XLE $XLP $XLU $CVX $RYE $XOM	#etfs for a 2015 #energy sector rebound #etf $xle $xlp $xlu $cvx $rye $xom	#etfs for a 2015 #energy sector rebound #etf $xle $xlp $xlu $cvx $rye $xom	0	neutral	0		2011-01-07	2	0	1	1	0	1	75.59	1.5	7.83333	6	0	2	1		713	70.3514	1.82856								714	74.7012	-2.85121
2014-12-16	8 of the world's 16 largest companies are in the energy sector http://stks.co/e1NcqÃ‚Â $CVX $XOM $RDSpic.twitter.com/AwfK44SV6i	8 of the world's 16 largest companies are in the energy sector $cvx $xom $rdspic.twitter.com/awfk44sv6i	8 of the world's 16 largest companies are in the energy sector $cvx $xom $rdspic.twitter.com/awfk44sv6i	0	neutral	0		2011-01-08	1	0	1	0	0	0	75.59	1.5	7.83333	6	0	2	1		714	70.3514	1.49855								715	74.7012	-2.4812
2014-12-18	Sticking with my energy longs: CVX, XOM, DVN (which I recently added to) - see ReaLMoneyPro._x000D_ $XOM	sticking with my energy longs: cvx, xom, dvn (which i recently added to) - see realmoneypro._x000D_ $xom	sticking with my energy longs: cvx, xom, dvn (which i recently added to) - see realmoneypro._x000D_ $xom	0.25	neutral	0		2011-01-09	2	1	0	1	0	0	75.59	1.5	7.83333	5	-1	1	1		715	70.3514	1.86856								716	74.7012	-2.53121
2014-12-27	The investing sectors to watch in 2015: http://stks.co/t18I4Ã‚Â $XOM by our partner @Covestor $XOM $GOOGL $MA	the investing sectors to watch in 2015: $xom by our partner @covestor $xom $googl $ma	the investing sectors to watch in 2015: $xom by our partner @covestor $xom $googl $ma	0	neutral	0		2011-01-10	0	0	0	0	0	0	75.13	1.5	7.83333	5	0	2	0		716	70.3514	1.81855								717	74.7012	-2.53121
2014-12-23	Dividend Paying Energy Stocks For 2015 http://charlessizemore.tumblr.com/post/105983825866/dividend-paying-energy-stocks-for-2015Ã‚Â Ã¢â‚¬Â¦ via @CharlesSizemore $XOM pic.twitter.com/sL3dxwndIe	dividend paying energy stocks for 2015 via @charlessizemore $xom pic.twitter.com/sl3dxwndie	dividend paying energy stocks for 2015 via @charlessizemore $xom pic.twitter.com/sl3dxwndie	0	neutral	0		2011-01-11	0	0	0	0	0	0	75.69	1.5	7.83333	5	0	2	0		717	70.3514	1.81855								718	74.7012	-2.53121
2014-12-23	Oil Producers Will All Burn Cash At $60 WTI: Oppenheimer http://www.valuewalk.com/2014/12/oil-wti-breakeven-price/Ã‚Â Ã¢â‚¬Â¦ $OIL $BP $CVX $XOM $APCpic.twitter.com/kSrHV7YOAm	oil producers will all burn cash at $60 wti: oppenheimer $oil $bp $cvx $xom $apcpic.twitter.com/ksrhv7yoam	oil producers will all burn cash at $60 wti: oppenheimer $oil $bp $cvx $xom $apcpic.twitter.com/ksrhv7yoam	0	neutral	0		2011-01-12	0	0	0	0	0	0	76.58	1.5	7.83333	5	0	2	0		718	70.3514	1.81855								719	74.7012	-2.4812
2014-12-18	Beaten-down energy stocks to buy now: http://www.kiplinger.com/article/investing/T052-C008-S003-8-energy-stocks-to-add-to-your-shopping-list.htmlÃ‚Â Ã¢â‚¬Â¦ $XOM $OXY $XEC $PXD $EQT $RICE $RRC $GPOR	beaten-down energy stocks to buy now: $xom $oxy $xec $pxd $eqt $rice $rrc $gpor	beaten-down energy stocks to buy now: $xom $oxy $xec $pxd $eqt $rice $rrc $gpor	0	neutral	0		2011-01-13	0	0	0	0	0	0	76.71	1.5	7.83333	5	0	2	0		719	70.3514	1.86856								720	74.7012	-1.9812
2014-12-18	Here's a look at the bounce that Energy stocks have seen: http://www.bespokeinvest.com/thinkbig/2014/12/18/energy-stocks-bounce.htmlÃ‚Â Ã¢â‚¬Â¦ $XLE $XOM $CVX $$	here's a look at the bounce that energy stocks have seen: $xle $xom $cvx $$	here's a look at the bounce that energy stocks have seen: $xle $xom $cvx $$	0	neutral	0		2011-01-14	0	0	0	0	0	0	77.84	1.5	7.83333	5	0	2	0		720	70.3514	2.36856								721	74.7012	-1.9012
2014-12-17	Swing Trader Market Update: SPY, Energies, and Rite Aid by @NateTrades $SPY $XOM $HAL $COP http://ow.ly/G32UTÃ‚Â pic.twitter.com/Swm9SnhCDz	swing trader market update: spy, energies, and rite aid by @natetrades $spy $xom $hal $cop	swing trader market update: spy, energies, and rite aid by @natetrades $spy $xom $hal $cop	0	neutral	0		2011-01-15	0	0	0	0	0	0	77.84	1.5	7.83333	5	0	2	0		721	70.3514	2.44856								722	74.7012	-1.50121
2014-12-17	What dividend stocks would I buy if I were just starting out as a dividend investor? http://www.dividendgrowthinvestor.com/2014/12/what-dividend-stocks-would-i-buy-if-i.htmlÃ‚Â Ã¢â‚¬Â¦ $XOM $COP $CVX $JNJ $PEP $PM $UL	what dividend stocks would i buy if i were just starting out as a dividend investor? $xom $cop $cvx $jnj $pep $pm $ul	what dividend stocks would i buy if i were just starting out as a dividend investor? $xom $cop $cvx $jnj $pep $pm $ul	0.1	neutral	0		2011-01-16	0	0	0	0	0	0	77.84	1.5	7.83333	5	0	2	0		722	70.3514	2.84855								723	74.7012	-1.50121
2014-12-16	Oil vey! Energy stocks ramping big tiem - and they began to recover BEFORE the commodity rallied this AM. $XOM	oil vey! energy stocks ramping big tiem - and they began to recover before the commodity rallied this am. $xom	oil vey! energy stocks ramping big tiem - and they began to recover before the commodity rallied this am. $xom	0.1	neutral	0		2011-01-17	0	0	0	0	0	0	77.84	1.5	7.83333	5	0	2	0		723	70.3514	2.84855								724	74.7012	-1.50121
2014-12-15	Exxon Mobil $XOM Stock Gaining Today on Analyst Upgrade - http://TheStreet.comÃ‚Â http://goo.gl/VUXs9j	exxon mobil $xom stock gaining today on analyst upgrade -	exxon mobil $xom stock gaining today on analyst upgrade -	0	neutral	0		2011-01-18	0	0	0	0	0	0	78.71	1.5	7.83333	5	0	2	0		724	70.3514	2.84855								725	74.7012	-1.50121
2014-12-12	Even Warren Buffett took a hit from plunging oil prices with investments in $COP and $XOM http://cnnmon.ie/1qF6DYZÃ‚Â pic.twitter.com/7oVjrIOONg	even warren buffett took a hit from plunging oil prices with investments in $cop and $xom	even warren buffett took a hit from plunging oil prices with investments in $cop and $xom	0	neutral	0		2011-01-19	1	0	1	0	0	0	78.24	1.5	7.83333	5	0	2	1		725	70.3514	2.84855								726	74.7012	-1.6912
2014-12-11	Recommended reading: 'The age of fossil fuels will be over in 15 years' by @NafeezAhmed http://motherboard.vice.com/read/how-solar-power-could-slay-the-fossil-fuel-empire-by-2030Ã‚Â Ã¢â‚¬Â¦ $XOM $CVX	recommended reading: 'the age of fossil fuels will be over in 15 years' by @nafeezahmed $xom $cvx	recommended reading: 'the age of fossil fuels will be over in 15 years' by @nafeezahmed $xom $cvx	0	neutral	0		2011-01-20	0	0	0	0	0	0	77.75	1.5	7.83333	5	0	2	0		726	70.3514	2.65856								727	74.7012	-1.28121
[truncated: 2,927 more rows]

## Sheet: Sheet1
Date	Open	High	Low	Close	Adj Close	Volume
2008-07-28	81.87	82.23	80.65	80.68	57.8528	24017500
2008-07-29	80.83	81.2	79.75	80.9	58.0105	25869900
[truncated: 2,766 more rows]
