# Supplementary material for: Measuring information flux between social media and stock prices with Transfer Entropy
Source: PLoS One. 2021 Sep 23;16(9):e0257686. doi: 10.1371/journal.pone.0257686 (PMC8459996; doi:10.1371/journal.pone.0257686)
Supplement: S1 Data — (ZIP) [file pone.0257686.s001.zip › DATA BASES/12.-EXXON/ex.xlsx]

## Sheet: Sheet1
s	n	p
101.2	0.0714286	1.92857
99.75	0.0714286	2.92857
99.51	0.0714286	2.92857
99.51	0.0714286	2.92857
99.51	0.571429	3.42857
99.66	0.571429	4.42857
101.07	0.738095	5.2619
100.74	0.938095	6.0619
99.76	1.9381	6.0619
100.52	1.9381	6.0619
100.52	1.9381	6.0619
100.52	1.9381	6.0619
98.55	1.9381	6.0619
99.12	1.9381	6.0619
98.78	2.9381	6.0619
98.94	2.9381	6.0619
99.16	2.9381	6.0619
99.16	2.9381	6.0619
99.16	2.9381	6.0619
99.16	2.9381	6.0619
98.5	2.9381	6.0619
97.88	2.9381	6.0619
96.97	2.9381	6.0619
94.85	2.9381	6.0619
94.85	2.9381	6.0619
94.85	2.9381	6.0619
94.92	2.9381	6.0619
95.65	2.9381	6.0619
95.11	2.9381	6.0619
93.99	2.9381	6.0619
92.16	2.9381	6.0619
92.16	3.9381	6.0619
92.16	3.9381	6.0619
90.05	3.9381	6.0619
90.02	3.9381	6.0619
89.58	3.9381	6.0619
89.8	3.9381	6.0619
90.58	4.27143	6.72857
90.58	4.27143	6.72857
90.58	5.27143	6.72857
89.52	5.27143	7.72857
90.84	5.27143	7.72857
91.08	5.27143	8.72857
91.43	5.27143	8.72857
94.11	5.27143	9.72857
94.11	5.27143	9.72857
94.11	5.27143	9.72857
94.11	5.27143	9.72857
94.07	5.27143	9.72857
93.95	5.27143	9.72857
95.37	5.27143	10.7286
95.03	5.27143	11.7286
95.03	5.27143	12.7286
95.03	5.27143	12.7286
96.44	5.27143	12.7286
96.31	5.27143	12.7286
95.79	5.27143	12.7286
95.84	5.27143	12.7286
96.27	5.27143	12.7286
96.27	5.27143	12.7286
96.27	5.27143	12.7286
95.5	5.27143	12.7286
96.52	5.27143	12.7286
93.8	6.27143	12.7286
93.76	6.27143	12.7286
94.99	6.27143	12.7286
94.99	6.27143	12.7286
94.99	6.27143	12.7286
95.5	6.27143	12.7286
94.01	6.27143	12.7286
94.21	6.27143	12.7286
93.64	6.27143	12.7286
93.47	6.27143	12.7286
93.47	6.27143	12.7286
93.47	6.27143	12.7286
94.32	6.60476	13.3952
94.71	6.60476	13.3952
93.73	6.60476	14.3952
94.58	6.60476	14.3952
94.31	6.60476	15.3952
94.31	6.60476	15.3952
94.31	6.60476	15.3952
94.64	6.60476	15.3952
94.91	6.60476	15.3952
94.7	6.60476	15.3952
96.24	6.60476	15.3952
97.7	7.60476	15.3952
97.7	7.60476	15.3952
97.7	7.60476	15.3952
97.68	7.60476	15.3952
97.73	8.60476	15.3952
97.95	8.60476	15.3952
97.93	8.60476	15.3952
97.36	9.10476	15.8952
97.36	9.10476	15.8952
97.36	9.10476	15.8952
96.78	9.10476	16.8952
97.45	9.10476	16.8952
97.33	9.10476	16.8952
96.78	9.10476	16.8952
96.72	9.10476	16.8952
96.72	9.10476	16.8952
96.72	9.10476	16.8952
97.86	9.10476	16.8952
98.68	9.10476	16.8952
99.94	9.10476	17.8952
100.42	9.10476	18.8952
100.42	9.10476	18.8952
100.42	9.10476	18.8952
100.42	9.10476	18.8952
100.93	9.10476	18.8952
100.37	9.10476	18.8952
100.5	9.10476	19.8952
100.01	9.10476	19.8952
100.41	9.10476	19.8952
100.41	9.10476	20.8952
100.41	9.10476	21.8952
101.17	9.10476	22.8952
101.45	9.10476	23.8952
102.41	9.10476	23.8952
101.41	9.10476	24.8952
102.01	9.10476	24.8952
102.01	9.10476	24.8952
102.01	9.10476	24.8952
102.91	9.10476	25.8952
102.67	9.10476	25.8952
103.11	9.10476	25.8952
102.32	9.10476	26.8952
101.95	9.10476	26.8952
101.95	9.10476	26.8952
101.95	9.10476	26.8952
102.23	9.10476	26.8952
102.36	9.10476	26.8952
102.29	9.10476	26.8952
100.78	9.10476	27.8952
100.74	9.10476	27.8952
100.74	9.10476	27.8952
100.74	9.10476	27.8952
100.87	9.10476	27.8952
100.67	9.10476	27.8952
102.03	10.1048	27.8952
101.5	10.1048	28.8952
101.32	10.1048	29.8952
101.32	10.1048	29.8952
101.32	10.1048	29.8952
101.32	10.1048	29.8952
101.36	10.1048	30.8952
101.06	10.1048	30.8952
101.27	10.1048	30.8952
100.53	10.1048	30.8952
100.53	10.1048	30.8952
100.53	10.1048	30.8952
99.94	10.1048	30.8952
100.39	10.1048	30.8952
100.04	10.1048	31.8952
100.55	10.1048	31.8952
101.6	10.1048	31.8952
101.6	10.1048	31.8952
101.6	10.1048	32.8952
101.52	10.1048	32.8952
101.46	10.1048	32.8952
101.95	10.1048	33.8952
101.66	10.1048	33.8952
102.65	10.1048	33.8952
102.65	10.1048	33.8952
102.65	10.1048	33.8952
102.92	10.1048	34.8952
102.42	10.1048	35.8952
102.73	10.1048	36.8952
102.63	10.1048	36.8952
103.83	10.1048	36.8952
103.83	10.1048	36.8952
103.83	10.1048	37.8952
104.38	10.1048	37.8952
102.73	10.1048	37.8952
102.14	11.1048	37.8952
102.03	11.1048	38.8952
101.21	11.1048	38.8952
101.21	11.1048	38.8952
101.21	11.1048	38.8952
100.68	11.1048	38.8952
101.36	11.1048	38.8952
101.57	11.1048	38.8952
102.59	11.1048	38.8952
102.59	11.1048	38.8952
102.59	11.1048	38.8952
102.59	11.1048	38.8952
102.65	11.1048	38.8952
102.83	11.1048	38.8952
103.55	11.1048	38.8952
102.57	11.1048	38.8952
101.74	11.1048	38.8952
101.74	11.1048	38.8952
101.74	11.1048	38.8952
102.68	11.1048	38.8952
102.39	11.1048	38.8952
103.77	11.1048	39.8952
102.31	11.1048	39.8952
102.73	11.1048	39.8952
102.73	11.1048	39.8952
102.73	11.1048	39.8952
103.08	11.1048	39.8952
103.54	11.1048	39.8952
104.25	11.1048	39.8952
104.28	11.1048	39.8952
103.18	11.1048	40.8952
103.18	11.1048	40.8952
103.18	11.1048	40.8952
104.37	11.1048	41.8952
103.55	11.1048	41.8952
103.25	11.1048	41.8952
98.94	11.4381	42.5619
98.8	11.9381	43.0619
98.8	11.9381	44.0619
98.8	11.9381	44.0619
100.13	11.9381	45.0619
98.2	12.4381	45.5619
98.98	12.4381	45.5619
98.27	12.4381	46.5619
99.74	12.4381	46.5619
99.74	12.4381	46.5619
99.74	12.4381	46.5619
98.73	12.4381	46.5619
98.49	12.4381	46.5619
99.09	12.4381	46.5619
99.09	12.4381	46.5619
99.03	12.4381	47.5619
99.03	12.4381	47.5619
99.03	12.4381	47.5619
99.52	12.4381	47.5619
99.49	12.4381	47.5619
99.7	12.4381	47.5619
99.28	12.4381	48.5619
98.5	12.4381	48.5619
98.5	12.4381	48.5619
98.5	12.4381	48.5619
98.75	12.4381	48.5619
99.64	12.4381	48.5619
99.53	12.4381	48.5619
99.57	12.4381	48.5619
99.46	12.4381	48.5619
99.46	12.4381	48.5619
99.46	12.4381	48.5619
99.46	12.4381	48.5619
98.49	12.4381	48.5619
99.11	12.4381	48.5619
98.36	12.4381	48.5619
99.26	12.4381	48.5619
99.26	12.4381	49.5619
99.26	12.4381	49.5619
97.77	12.4381	49.5619
97.39	12.4381	49.5619
96.81	12.4381	50.5619
97.03	13.4381	50.5619
95.78	13.4381	50.5619
95.78	13.4381	50.5619
95.78	13.4381	50.5619
96.29	14.4381	50.5619
97.43	14.4381	50.5619
97.08	14.4381	50.5619
96.61	14.4381	50.5619
97.12	14.4381	50.5619
97.12	14.4381	50.5619
97.12	14.4381	50.5619
96.54	14.4381	51.5619
96.03	14.4381	52.5619
95.82	15.4381	52.5619
94.25	15.4381	52.5619
95.43	15.4381	53.5619
95.43	15.4381	53.5619
95.43	15.4381	53.5619
94.43	15.4381	53.5619
94.05	15.9381	54.0619
92.86	15.9381	55.0619
93.3	15.9381	56.0619
93.92	15.9381	56.0619
93.92	15.9381	56.0619
93.92	16.9381	56.0619
94.52	16.9381	56.0619
93.37	16.9381	56.0619
94.61	16.9381	56.0619
91.82	16.9381	56.0619
91.6	16.9381	56.0619
91.6	16.9381	56.0619
91.6	16.9381	56.0619
90.84	16.9381	56.0619
90.55	16.9381	56.0619
90.22	16.9381	56.0619
90.6	16.9381	56.0619
91.21	16.9381	56.0619
91.21	16.9381	56.0619
91.21	16.9381	56.0619
91.77	16.9381	56.0619
93.65	16.9381	56.0619
93.13	16.9381	56.0619
94.11	16.9381	56.0619
94.49	16.9381	56.0619
94.49	16.9381	56.0619
94.49	16.9381	56.0619
93.71	16.9381	56.0619
95.1	16.9381	56.0619
94.59	16.9381	56.0619
94.45	16.9381	56.0619
96.71	16.9381	57.0619
96.71	16.9381	57.0619
96.71	16.9381	57.0619
95.26	16.9381	57.0619
94.52	16.9381	57.0619
95.07	16.9381	57.0619
96.26	17.9381	57.0619
96.59	17.9381	57.0619
96.59	17.9381	57.0619
96.59	17.9381	57.0619
96.28	17.9381	58.0619
96.41	17.9381	58.0619
95.38	17.9381	58.0619
94.66	17.9381	59.0619
95.09	18.4381	59.5619
95.09	18.4381	59.5619
95.09	18.4381	59.5619
95.11	18.4381	59.5619
94.87	18.4381	59.5619
95.61	18.4381	60.5619
95.82	18.4381	60.5619
96.81	18.4381	60.5619
96.81	18.4381	60.5619
96.81	18.4381	60.5619
95.72	19.4381	60.5619
94.78	19.4381	61.5619
94.48	19.4381	61.5619
94.48	19.4381	61.5619
90.54	19.6048	62.3952
90.54	19.6048	63.3952
90.54	19.6048	63.3952
92.35	20.6048	63.3952
94.19	20.6048	63.3952
94.95	20.6048	64.3952
94.37	20.6048	64.3952
93.82	20.6048	64.3952
93.82	20.6048	64.3952
93.82	20.6048	65.3952
91.7	20.6048	66.3952
91.38	20.6048	67.3952
88.67	20.9381	68.0619
89.2	20.9381	69.0619
86.6	20.9381	70.0619
86.6	20.9381	70.0619
86.6	20.9381	71.0619
86.9	20.9381	72.0619
86.41	20.9381	73.0619
89.02	21.1048	73.8952
91.16	21.5048	74.4952
93.64	21.5048	74.4952
93.64	21.5048	74.4952
93.64	21.5048	74.4952
93.33	21.5048	74.4952
94.59	21.8381	75.1619
93.78	21.8381	75.1619
93.78	21.8381	75.1619
93.21	21.8381	75.1619
93.21	21.8381	76.1619
93.21	21.8381	76.1619
93.07	22.8381	76.1619
93.02	23.3381	76.6619
92.45	23.3381	77.6619
92.45	23.3381	78.6619
92.83	23.5881	79.4119
92.83	23.8381	80.1619
92.83	23.8381	81.1619
90.29	24.1714	81.8286
89.81	24.6714	82.3286
90.72	24.6714	82.3286
92.23	24.6714	82.3286
92.1	24.6714	82.3286
92.1	24.6714	82.3286
92.1	24.6714	83.3286
90.33	24.6714	84.3286
90	24.6714	84.3286
89.74	24.6714	84.3286
88.96	24.6714	84.3286
91.12	24.6714	85.3286
91.12	24.6714	85.3286
91.12	24.6714	85.3286
91.12	24.6714	86.3286
91.09	24.6714	86.3286
91.87	24.6714	87.3286
92.87	24.6714	88.3286
90.89	25.0048	88.9952
90.89	25.0048	89.9952
90.89	25.0048	89.9952
91.76	25.0048	90.9952
90.95	25.0048	90.9952
87.95	25.0048	91.9952
87.58	25.0048	91.9952
87.42	25.0048	91.9952
87.42	25.0048	91.9952
87.42	25.0048	91.9952
89.58	25.0048	91.9952
92.25	25.0048	91.9952
91.46	25.0048	91.9952
92.36	25.0048	91.9952
91.5	25.0048	91.9952
91.5	25.0048	91.9952
91.5	25.0048	91.9952
91.56	25.0048	91.9952
91.01	25.5048	92.4952
90.6	25.5048	92.4952
92.37	25.5048	93.4952
93.37	25.5048	93.4952
93.37	25.5048	93.4952
93.37	26.5048	93.4952
93.37	26.5048	93.4952
93.05	26.5048	94.4952
91.01	26.6476	95.3524
89.44	26.6476	96.3524
89.92	26.6476	96.3524
89.92	26.6476	96.3524
89.92	26.6476	96.3524
89.01	26.6476	97.3524
89.42	26.6476	97.3524
89.6	26.6476	97.3524
88.65	26.6476	98.3524
88.54	26.6476	98.3524
88.54	26.6476	98.3524
88.54	26.6476	98.3524
88.04	26.6476	98.3524
87.62	26.6476	98.3524
87.18	26.6476	98.3524
86.74	26.6476	99.3524
85.63	26.6476	99.3524
85.63	26.6476	99.3524
85.63	26.6476	99.3524
85.16	26.6476	99.3524
84.26	26.6476	99.3524
84.02	26.6476	99.3524
84.22	26.6476	99.3524
83.87	26.6476	99.3524
83.87	27.6476	99.3524
83.87	27.6476	99.3524
84.76	28.6476	99.3524
84.08	28.6476	99.3524
86.07	28.6476	100.352
84.41	28.6476	100.352
84.54	28.6476	100.352
84.54	28.6476	100.352
84.54	28.6476	100.352
85.43	28.6476	101.352
84.52	28.6476	101.352
84.86	28.6476	101.352
84.32	29.6476	101.352
83.58	29.6476	102.352
83.58	29.6476	102.352
83.58	29.6476	102.352
85.63	30.6476	102.352
85	30.6476	103.352
84.46	30.6476	103.352
84.3	30.6476	104.352
84.3	30.6476	104.352
84.3	30.6476	104.352
84.3	30.6476	104.352
85.13	30.6476	105.352
85.75	30.6476	105.352
84.06	30.6476	105.352
84.65	30.6476	106.352
85.56	31.6476	106.352
85.56	31.6476	106.352
85.56	31.6476	106.352
85.34	31.6476	106.352
86.63	31.6476	106.352
88.08	31.6476	106.352
87.73	31.6476	106.352
86.93	31.6476	107.352
86.93	31.6476	107.352
86.93	31.6476	107.352
87.24	31.6476	107.352
86.88	31.6476	107.352
87.46	31.6476	107.352
87.54	31.6476	107.352
86.97	31.6476	107.352
86.97	31.6476	107.352
86.97	31.6476	107.352
87.01	31.6476	107.352
87.8	31.6476	107.352
87.87	31.6476	107.352
87.37	31.6476	107.352
88.85	31.6476	107.352
88.85	31.6476	107.352
88.85	31.6476	107.352
89.11	31.6476	107.352
88.61	31.6476	107.352
88.19	31.6476	107.352
87.6	31.6476	107.352
88.99	31.6476	107.352
88.99	31.6476	107.352
88.99	31.6476	107.352
86.78	31.6476	107.352
87.02	31.6476	107.352
86.56	31.6476	107.352
86.97	31.6476	107.352
87.35	31.6476	107.352
87.35	31.6476	107.352
87.35	31.6476	107.352
86.85	31.6476	107.352
86.99	31.6476	107.352
87.13	31.6476	107.352
87.21	31.6476	107.352
86.52	31.6476	107.352
86.52	31.6476	107.352
86.52	31.6476	107.352
86.52	31.6476	107.352
85.35	31.6476	107.352
85.11	31.6476	108.352
85.11	31.6476	109.352
85.2	31.6476	109.352
85.2	31.6476	109.352
85.2	31.6476	109.352
85.13	31.6476	109.352
85.14	31.6476	109.352
84.95	31.6476	110.352
84.22	31.6476	110.352
84.28	32.1476	110.852
84.28	32.1476	110.852
84.28	32.1476	111.852
84.85	32.1476	112.852
84.58	32.1476	112.852
85.21	32.1476	112.852
85.09	32.1476	112.852
84.02	32.1476	112.852
84.02	32.1476	112.852
84.02	32.1476	112.852
83.72	32.1476	112.852
84.68	32.1476	112.852
84.73	33.1476	112.852
85.48	34.1476	112.852
85.21	34.1476	112.852
85.21	34.1476	112.852
85.21	34.1476	112.852
85.17	34.1476	112.852
85.07	35.1476	112.852
84.68	35.1476	112.852
83.93	35.1476	112.852
83.86	35.1476	113.852
83.86	35.1476	113.852
83.86	35.1476	114.852
82.82	35.1476	114.852
83.2	35.1476	114.852
82.37	35.1476	114.852
83.14	35.1476	114.852
83.14	35.1476	114.852
83.14	35.1476	114.852
83.14	35.1476	114.852
82.53	35.1476	114.852
82.87	35.1476	114.852
81.97	36.1476	114.852
81.6	36.1476	115.852
82.22	36.1476	115.852
82.22	36.1476	115.852
82.22	36.1476	115.852
82.42	36.1476	115.852
83.11	36.1476	115.852
82.76	36.1476	116.852
82.91	36.1476	116.852
82.61	36.1476	116.852
82.61	36.1476	116.852
82.61	37.1476	116.852
81.76	37.1476	116.852
81.66	38.1476	116.852
81.79	38.1476	117.852
81.14	38.1476	117.852
79.94	38.481	118.519
79.94	38.481	118.519
79.94	38.481	119.519
79.26	38.481	119.519
82.48	39.1476	119.852
83.14	39.1476	120.852
83.01	39.1476	121.852
79.21	40.1476	121.852
79.21	41.1476	121.852
79.21	41.1476	121.852
78.06	42.1476	121.852
77.17	42.1476	121.852
77.17	42.1476	121.852
78.09	42.1476	121.852
76.83	42.1476	122.852
76.83	42.1476	122.852
76.83	42.1476	123.852
78.75	42.1476	124.852
77.49	42.1476	124.852
78.79	42.1476	125.852
78.65	43.1476	125.852
78.36	43.1476	126.852
78.36	43.1476	127.852
78.36	43.1476	128.852
78.77	44.1476	128.852
77.9	44.1476	128.852
76.23	44.1476	129.852
74.57	44.1476	130.852
72.13	44.1476	131.852
72.13	44.1476	131.852
72.13	44.1476	131.852
68.72	44.1476	132.852
68.71	44.1476	133.852
72.5	44.1476	133.852
74.85	44.1476	133.852
75.07	44.1476	133.852
75.07	44.1476	133.852
75.07	44.1476	133.852
75.24	44.1476	134.852
72.08	44.1476	134.852
73.23	44.1476	134.852
73.79	44.1476	134.852
72.46	44.1476	134.852
72.46	44.1476	134.852
72.46	44.1476	134.852
72.46	45.1476	134.852
73.5	45.1476	135.852
72	45.6476	136.352
72.52	45.6476	137.352
72.69	45.6476	138.352
72.69	45.6476	139.352
72.69	45.6476	139.352
72.49	45.6476	140.352
72.86	45.6476	141.352
74.3	46.6476	141.352
74.46	46.6476	141.352
72.68	46.6476	142.352
72.68	46.6476	142.352
72.68	46.6476	142.352
73.39	46.981	143.019
72.74	46.981	144.019
72.3	47.2032	144.797
72.73	47.385	145.615
73.23	47.385	145.615
73.23	47.385	145.615
73.23	47.385	145.615
72.6	47.385	145.615
72.97	47.385	145.615
74.35	47.385	145.615
74.06	47.385	145.615
75.88	47.385	145.615
75.88	47.385	145.615
75.88	47.385	145.615
76.81	47.385	146.615
77.89	47.385	146.615
79.2	47.385	146.615
80.03	47.385	146.615
79.26	47.385	147.615
79.26	47.385	147.615
79.26	47.385	147.615
79.3	48.385	147.615
79.16	48.385	147.615
80.16	48.635	148.365
81.48	48.635	149.365
82.48	48.635	150.365
82.48	48.635	151.365
82.48	48.635	152.365
80.99	49.135	152.865
80.83	49.135	153.865
80.21	49.135	154.865
82.89	49.135	154.865
82.98	49.135	155.865
82.98	49.135	155.865
82.98	49.135	155.865
81.22	49.135	155.865
81.09	49.135	155.865
82.28	49.135	155.865
82.23	49.135	155.865
82.74	49.635	156.365
82.74	49.635	156.365
82.74	49.635	156.365
85.28	49.635	157.365
86.85	49.635	157.365
85.98	49.635	158.365
84.81	49.635	159.365
84.47	50.135	159.865
84.47	50.135	160.865
84.47	50.135	160.865
81.95	50.135	160.865
82.35	50.135	161.865
81.62	50.135	162.865
79.41	50.135	163.865
78.1	50.135	164.865
78.1	50.135	164.865
78.1	50.135	164.865
80.9	50.135	164.865
79.96	50.135	164.865
80.74	50.135	164.865
80.3	50.135	164.865
79.79	50.135	164.865
79.79	50.135	164.865
79.79	50.135	164.865
80.28	50.135	164.865
81.88	50.135	164.865
81.25	50.135	164.865
81.25	50.135	164.865
81.23	50.135	164.865
81.23	50.135	164.865
81.23	50.135	164.865
81.66	50.135	164.865
81.89	50.135	165.865
79.55	50.135	165.865
78.41	50.135	165.865
78.86	50.135	165.865
78.86	50.135	165.865
78.86	50.135	166.865
76.8	50.635	167.365
74.63	50.9683	168.032
75.63	50.9683	168.032
75.69	50.9683	169.032
74.34	50.9683	170.032
74.34	50.9683	171.032
74.34	50.9683	172.032
76.03	50.9683	173.032
79.43	50.9683	173.032
79.15	50.9683	174.032
77.96	50.9683	174.032
77.28	50.9683	175.032
77.28	50.9683	176.032
77.28	50.9683	176.032
77.26	50.9683	177.032
77.65	50.9683	177.032
80.19	51.4683	177.532
79.33	51.4683	177.532
79.33	51.4683	177.532
79.33	51.4683	178.532
79.33	51.4683	179.532
78.74	51.7183	180.282
79.16	51.7183	181.282
78.11	52.385	181.615
77.95	52.6707	182.329
77.95	52.9207	183.079
77.95	52.9207	184.079
77.95	53.0636	184.936
77.46	53.0636	185.936
78.12	53.0636	186.936
77.47	53.0636	186.936
76.23	53.0636	186.936
74.69	53.0636	186.936
74.69	53.0636	186.936
74.69	53.0636	186.936
73.69	53.0636	186.936
75.2	53.5636	187.436
75.65	53.5636	187.436
79.12	53.5636	187.436
77.58	53.5636	187.436
77.58	53.5636	187.436
77.58	53.5636	187.436
77.58	53.5636	187.436
76.4	53.5636	187.436
73.18	53.5636	187.436
74.1	53.5636	188.436
76.57	53.5636	188.436
76.57	53.5636	188.436
76.57	53.5636	189.436
73.98	53.5636	190.436
76.7	54.1636	190.836
75.29	54.1636	191.836
76.99	54.1636	192.836
77.85	54.1636	193.836
77.85	54.1636	193.836
77.85	54.1636	193.836
76.29	54.1636	193.836
74.59	54.1636	193.836
78.48	54.1636	193.836
79.83	54.1636	193.836
80.08	54.1636	193.836
80.08	54.1636	193.836
80.08	54.1636	194.836
81.16	54.1636	195.836
80.08	54.1636	195.836
79.35	54.1636	196.836
79.6	54.1636	197.836
81.03	54.1636	198.836
81.03	54.1636	198.836
81.03	54.1636	198.836
81.03	54.1636	198.836
81.22	54.1636	198.836
82	54.1636	198.836
82.45	54.1636	198.836
82.5	54.1636	198.836
82.5	54.1636	198.836
82.5	54.1636	198.836
82.39	54.1636	199.836
81.23	54.1636	199.836
81.52	54.1636	200.836
82.01	54.1636	200.836
81.75	54.1636	201.836
81.75	54.1636	201.836
81.75	54.1636	201.836
80.15	54.1636	202.836
81.28	55.1636	202.836
82.7	55.3302	203.67
82.4	55.3302	204.67
82.29	55.3302	204.67
82.29	55.3302	204.67
82.29	55.3302	204.67
84.46	55.3302	204.67
82.63	55.3302	204.67
82.4	55.3302	205.67
82.18	55.3302	205.67
82.19	55.3302	206.67
82.19	55.3302	206.67
82.19	55.3302	206.67
82.41	55.3302	206.67
82.82	55.3302	206.67
82.87	55.3302	206.67
84.1	55.3302	207.67
84.2	55.3302	207.67
84.2	55.3302	207.67
84.2	55.3302	207.67
83.62	55.3302	208.67
84.12	55.3302	208.67
83.75	55.4731	209.527
83.98	55.4731	210.527
83.98	55.4731	211.527
83.98	55.4731	212.527
83.98	55.4731	212.527
84.22	56.4731	212.527
84.53	56.4731	212.527
84.52	56.4731	212.527
83.59	56.4731	213.527
82.96	56.4731	213.527
82.96	56.4731	213.527
82.96	56.4731	213.527
83.16	56.4731	213.527
82.21	56.4731	213.527
83.31	56.4731	213.527
82.37	56.4731	213.527
83.21	57.4731	213.527
83.21	57.4731	213.527
83.21	57.4731	213.527
83.32	57.4731	213.527
84.35	58.4731	213.527
84.83	58.4731	213.527
85.43	58.4731	213.527
84.97	58.4731	213.527
84.97	58.4731	213.527
84.97	58.4731	213.527
85.78	58.4731	214.527
86.21	58.4731	214.527
86.8	58.4731	215.527
86.79	58.4731	215.527
87.53	58.4731	216.527
87.53	58.4731	217.527
87.53	58.4731	217.527
87.33	58.4731	218.527
87.63	58.7231	219.277
88.46	59.2231	219.777
88.03	59.2231	220.777
88.4	59.2231	221.777
88.4	59.2231	221.777
88.4	60.2231	221.777
89.13	60.2231	221.777
88.11	60.2231	221.777
87.94	60.2231	222.777
88.04	60.2231	223.777
88.51	60.2231	223.777
88.51	60.2231	223.777
88.51	60.2231	223.777
88.57	60.2231	223.777
89.99	60.2231	223.777
88.81	60.2231	223.777
89.67	60.2231	223.777
88.66	60.2231	223.777
88.66	60.2231	223.777
88.66	61.2231	223.777
89.57	61.7231	224.277
89.53	61.7231	224.277
89.35	61.7231	224.277
90.11	61.7231	224.277
89.74	61.7231	225.277
89.74	61.7231	226.277
89.74	61.7231	227.277
89.6	61.7231	227.277
89.67	61.7231	228.277
90.26	61.9049	229.095
89.8	61.9049	229.095
90.01	61.9049	229.095
90.01	61.9049	229.095
90.01	61.9049	229.095
90.01	61.9049	229.095
89.02	61.9049	229.095
89.24	61.9049	229.095
88.53	61.9049	229.095
88.37	61.9049	229.095
88.37	61.9049	229.095
88.37	61.9049	229.095
89.34	61.9049	229.095
90.71	61.9049	229.095
90.79	61.9049	229.095
90.67	61.9049	230.095
89.98	62.9049	230.095
89.98	62.9049	230.095
89.98	62.9049	230.095
90.59	62.9049	230.095
90.43	62.9049	231.095
90.16	62.9049	231.095
91.22	62.9049	231.095
90.72	62.9049	231.095
90.72	62.9049	231.095
90.72	62.9049	231.095
91.12	62.9049	231.095
91.53	62.9049	232.095
91.17	62.9049	232.095
91.8	62.9049	232.095
89.39	62.9049	233.095
89.39	63.9049	233.095
89.39	63.9049	233.095
88.86	63.9049	234.095
90.91	63.9049	235.095
92.46	63.9049	236.095
93.74	63.9049	237.095
93.84	63.9049	238.095
93.84	63.9049	238.095
93.84	63.9049	238.095
93.84	63.9049	239.095
93.02	63.9049	239.095
94.09	63.9049	240.095
92.96	63.9049	240.095
93.54	63.9049	240.095
93.54	63.9049	240.095
93.54	63.9049	240.095
93.89	63.9049	241.095
94.95	63.9049	241.095
94.88	63.9049	242.095
94.95	63.9049	242.095
95.12	63.9049	242.095
95.12	63.9049	242.095
95.12	63.9049	242.095
94.82	63.9049	243.095
94.47	63.9049	243.095
93.93	63.9049	243.095
93.85	63.9049	244.095
94.01	63.9049	244.095
94.01	63.9049	244.095
94.01	63.9049	245.095
92.2	63.9049	246.095
91.53	63.9049	247.095
90.91	64.4049	247.595
90.2	64.4049	248.595
88.95	64.6906	249.309
88.95	64.6906	250.309
88.95	64.6906	250.309
85.86	64.6906	251.309
87.04	65.1906	251.809
87.49	65.1906	251.809
87.48	65.1906	251.809
87.56	65.1906	251.809
87.56	65.1906	251.809
87.56	65.1906	251.809
88.59	65.1906	251.809
88.7	65.1906	251.809
86.41	65.1906	251.809
86.72	65.1906	251.809
87.85	65.1906	251.809
87.85	65.1906	251.809
87.85	65.1906	251.809
87.81	65.1906	251.809
87.92	65.1906	251.809
88.11	65.1906	251.809
88.91	65.1906	252.809
87.8	65.1906	253.809
87.8	65.1906	253.809
87.8	65.1906	254.809
87.99	65.1906	254.809
87.72	65.1906	254.809
88.02	65.1906	255.809
87.46	65.1906	255.809
87.27	65.1906	256.809
87.27	65.1906	256.809
87.27	65.1906	256.809
87.84	65.1906	256.809
87.52	65.1906	256.809
87.14	65.1906	256.809
86.84	65.1906	257.809
87.42	66.1906	257.809
87.42	66.1906	257.809
87.42	66.1906	257.809
87.42	66.1906	257.809
88.57	66.1906	257.809
88.24	66.1906	257.809
89.05	66.1906	258.809
86.84	66.1906	259.809
86.84	66.1906	260.809
86.84	66.1906	260.809
87.29	66.1906	261.809
85.21	66.1906	261.809
84.6	66.1906	262.809
85.08	66.1906	263.809
84.03	66.524	264.476
84.03	66.524	265.476
84.03	66.524	265.476
83.83	66.524	266.476
82.54	67.274	266.726
83.3	68.274	266.726
83.54	68.274	267.726
83.45	68.274	267.726
83.45	68.274	267.726
83.45	68.274	268.726
83.06	69.274	268.726
83.24	69.274	268.726
86.9	69.6073	269.393
86.46	69.9406	270.059
87.28	69.9406	270.059
87.28	69.9406	271.059
87.28	69.9406	271.059
87.05	69.9406	271.059
86.25	69.9406	272.059
87	69.9406	272.059
87.04	69.9406	273.059
86.74	69.9406	273.059
86.74	69.9406	273.059
86.74	69.9406	273.059
88.44	69.9406	273.059
87.74	69.9406	273.059
87.13	69.9406	274.059
86.56	69.9406	274.059
86.54	69.9406	274.059
86.54	69.9406	274.059
86.54	69.9406	274.059
86.54	69.9406	274.059
86.77	69.9406	274.059
87.17	69.9406	274.059
87.21	69.9406	274.059
86.62	69.9406	274.059
86.62	69.9406	275.059
86.62	69.9406	276.059
86.91	70.4406	276.559
86.72	70.4406	276.559
87.09	70.4406	276.559
86.92	70.4406	277.559
84.78	70.6906	278.309
84.78	70.6906	279.309
84.78	70.6906	279.309
83.32	70.6906	280.309
83.65	70.6906	281.309
83.45	70.6906	281.309
83.66	70.6906	282.309
83.57	70.6906	282.309
83.57	70.6906	282.309
83.57	70.6906	283.309
85.45	70.6906	284.309
85.31	71.1906	284.809
86.25	71.6906	285.309
87.05	71.6906	286.309
85.67	71.6906	287.309
85.67	71.6906	287.309
85.67	71.6906	288.309
85.28	71.6906	289.309
86.82	71.6906	289.309
85.75	72.6906	289.309
85.23	73.1906	289.809
85.28	73.1906	290.809
85.28	73.1906	290.809
85.28	73.1906	290.809
86.49	73.1906	290.809
86.68	73.1906	290.809
86.92	73.1906	290.809
86.92	73.1906	290.809
87.12	73.1906	290.809
87.12	73.1906	290.809
87.12	73.1906	291.809
86.47	73.1906	291.809
85.9	73.1906	291.809
87.3	73.1906	291.809
87.24	73.1906	291.809
87.04	73.1906	291.809
87.04	73.1906	291.809
87.04	73.1906	291.809
87.48	73.1906	291.809
87.56	73.1906	291.809
88.07	73.1906	292.809
88.32	73.1906	292.809
89	73.1906	293.809
89	73.1906	294.809
89	73.1906	294.809
90.98	73.1906	295.809
92.58	73.3335	296.667
90.58	73.3335	297.667
90.89	73.3335	298.667
91.18	73.6668	299.333
91.18	73.6668	299.333
91.18	73.6668	299.333
90.42	73.6668	300.333
90.43	73.9168	301.083
90.28	73.9168	302.083
90.87	73.9168	302.083
90.71	73.9168	302.083
90.71	73.9168	302.083
90.71	73.9168	302.083
90.71	73.9168	302.083
90.75	73.9168	302.083
90.3	73.9168	303.083
90.35	73.9168	304.083
90.26	73.9168	305.083
90.26	73.9168	306.083
90.26	73.9882	307.012
90.26	73.9882	308.012
90.89	74.3216	308.678
89.89	74.3216	309.678
88.55	74.3216	309.678
88.5	74.3216	309.678
88.5	74.3216	309.678
88.5	74.3216	309.678
87.04	74.3216	309.678
85.93	74.3216	309.678
86.81	74.3216	309.678
86.34	74.3216	309.678
86.35	74.3216	310.678
86.35	74.3216	310.678
86.35	74.3216	310.678
86.35	74.3216	310.678
87.36	74.3216	310.678
86.28	74.3216	310.678
84.73	74.3216	310.678
85.89	74.3216	311.678
85.89	74.3216	311.678
85.89	74.3216	311.678
84.97	74.3216	311.678
85.09	74.3216	312.678
85.34	74.3216	312.678
85.6	74.3216	312.678
85.51	74.3216	313.678
85.51	74.3216	313.678
85.51	74.3216	314.678
84.86	74.5216	315.478
83.89	74.8549	316.145
82.94	75.3549	316.645
83.45	75.3549	317.645
83.54	75.3549	317.645
83.54	75.3549	317.645
83.54	75.3549	317.645
83.31	75.3549	317.645
82.77	75.3549	317.645
81.48	75.3549	317.645
81.84	75.3549	317.645
82.52	75.3549	317.645
82.52	75.3549	317.645
82.52	75.3549	317.645
83	75.3549	317.645
82.82	75.3549	317.645
83.16	75.3549	318.645
82.3	75.3549	318.645
81.76	75.3549	318.645
81.76	75.3549	318.645
81.76	75.3549	318.645
81.76	75.3549	318.645
81.89	75.3549	318.645
80.93	75.3549	318.645
81.78	75.3549	318.645
81.08	76.3549	318.645
81.08	76.3549	318.645
81.08	76.3549	318.645
81.54	76.3549	318.645
81.32	76.3549	318.645
83.02	76.3549	319.645
83.3	76.3549	320.645
82.46	76.3549	320.645
82.46	76.3549	320.645
82.46	76.3549	320.645
82.83	76.3549	321.645
82.52	76.6882	322.312
81.03	77.1882	322.812
81.67	77.1882	322.812
81.61	77.1882	323.812
81.61	77.1882	323.812
81.61	77.1882	323.812
81.42	77.1882	323.812
80.99	77.1882	324.812
82	77.1882	324.812
82.07	77.1882	324.812
82	77.1882	324.812
82	77.1882	325.812
82	77.1882	325.812
82	77.1882	325.812
81.83	77.1882	325.812
81.76	77.1882	326.812
81.86	77.1882	326.812
81.23	77.1882	326.812
81.23	77.1882	326.812
81.23	77.1882	327.812
81.25	77.1882	327.812
81.84	77.1882	328.812
82.02	77.1882	328.812
83.7	77.1882	329.812
82.01	77.6882	330.312
82.01	77.6882	330.312
82.01	77.6882	331.312
82.07	77.6882	331.312
82.37	77.6882	331.312
82.53	77.6882	331.312
83.01	77.6882	331.312
82.76	77.6882	331.312
82.76	77.6882	331.312
82.76	77.6882	331.312
83.13	77.6882	332.312
82.84	77.6882	333.312
82.97	77.6882	334.312
81.69	78.1882	334.812
81.69	78.1882	334.812
81.69	78.1882	334.812
81.69	78.1882	334.812
81.58	78.1882	335.812
81.05	78.1882	335.812
80.49	78.5216	336.478
81.01	78.5216	336.478
80.69	78.5216	337.478
80.69	79.5216	337.478
80.69	79.5216	337.478
81.11	79.5216	337.478
81.73	79.5216	338.478
81.4	79.5216	338.478
81.26	79.5216	338.478
81.65	79.5216	339.478
81.65	79.5216	340.478
81.65	79.5216	340.478
82.06	79.5216	340.478
82.05	79.5216	340.478
82.7	79.5216	341.478
81.64	80.5216	341.478
82.02	81.0216	341.978
82.02	81.0216	341.978
82.02	81.0216	342.978
82.89	81.0216	342.978
82.31	81.0216	342.978
81.91	81.0216	342.978
82.61	81.0216	342.978
82.55	81.0216	342.978
82.55	81.0216	342.978
82.55	81.0216	343.978
82.8	81.0216	344.978
82.55	81.0216	345.978
81.99	81.0216	346.978
81.75	81.0216	346.978
81.93	81.0216	347.978
81.93	81.0216	347.978
81.93	81.0216	347.978
82.29	81.0216	348.978
82.58	81.0216	348.978
82.29	81.0216	349.978
81.75	81.0216	349.978
81.55	81.0216	350.978
81.55	81.0216	350.978
81.55	81.0216	351.978
81.55	81.0216	351.978
81.1	81.0216	352.978
80.5	81.0216	353.978
80.7	81.0216	354.978
79.5	82.0216	354.978
79.5	82.0216	355.978
79.5	82.0216	355.978
80.12	82.0216	355.978
81.21	82.0216	355.978
80.91	82.6882	356.312
80.62	83.6882	356.312
82.13	83.6882	357.312
82.13	83.6882	357.312
82.13	83.6882	357.312
82.93	83.6882	357.312
82.96	83.6882	357.312
82.07	83.6882	358.312
82.26	83.6882	358.312
83.49	83.6882	359.312
83.49	83.6882	359.312
83.49	83.6882	359.312
82.76	83.6882	359.312
82.31	83.6882	359.312
81.44	83.6882	359.312
81.08	83.6882	359.312
81.61	83.6882	359.312
81.61	83.6882	359.312
81.61	83.6882	359.312
81.24	83.6882	359.312
81.11	83.6882	359.312
81.53	83.6882	359.312
80.7	83.6882	359.312
80.73	83.6882	359.312
80.73	83.6882	359.312
80.73	83.6882	359.312
82.1	83.6882	359.312
82.1	83.6882	359.312
80.85	83.6882	359.312
80.12	83.6882	360.312
80.22	83.6882	360.312
80.22	83.6882	360.312
80.22	83.6882	361.312
80.16	84.6882	361.312
80.6	84.6882	361.312
80.96	84.6882	361.312
80.97	84.6882	361.312
81.28	84.6882	361.312
81.28	85.6882	361.312
81.28	85.6882	361.312
80.86	85.6882	361.312
80.6	85.6882	361.312
80.85	85.6882	361.312
80.86	85.6882	361.312
80.12	85.6882	361.312
80.12	85.6882	361.312
80.12	85.6882	362.312
79.87	85.6882	363.312
80.27	85.6882	363.312
80.37	85.6882	363.312
80.83	85.6882	363.312
79.6	85.9959	364.004
79.6	85.9959	364.004
79.6	85.9959	364.004
80.04	85.9959	364.004
80.17	85.9959	364.004
80.6	85.9959	365.004
80.49	85.9959	365.004
80.21	85.9959	366.004
80.21	85.9959	366.004
80.21	85.9959	366.004
80.16	85.9959	366.004
79.96	85.9959	366.004
80.21	85.9959	366.004
78.97	85.9959	367.004
78.21	85.9959	367.004
78.21	85.9959	367.004
78.21	85.9959	367.004
78.23	85.9959	367.004
78.04	85.9959	367.004
77.47	85.9959	367.004
76.26	85.9959	367.004
76.64	85.9959	367.004
76.64	85.9959	367.004
76.64	85.9959	367.004
76.38	85.9959	367.004
76.74	85.9959	367.004
76.61	85.9959	367.004
76.33	85.9959	367.004
76.72	85.9959	367.004
76.72	85.9959	367.004
76.72	85.9959	367.004
76.47	85.9959	367.004
76.45	85.9959	367.004
76.1	85.9959	367.004
76.33	85.9959	367.004
76.57	85.9959	367.004
76.57	85.9959	367.004
76.57	85.9959	367.004
76.57	85.9959	367.004
77.18	85.9959	367.004
78.78	85.9959	368.004
79.03	85.9959	369.004
78.82	85.9959	369.004
78.82	85.9959	369.004
78.82	85.9959	369.004
79.25	86.4959	369.504
79.5	86.4959	370.504
79.77	87.1626	370.837
80.09	87.6626	371.337
80.07	87.6626	371.337
80.07	87.6626	371.337
80.07	87.6626	371.337
80.09	87.6626	372.337
80.22	87.6626	372.337
80.55	88.6626	372.337
79.89	88.6626	372.337
79.92	88.6626	373.337
79.92	88.6626	374.337
79.92	88.6626	374.337
80.98	88.6626	375.337
80.89	88.6626	375.337
81.43	88.6626	376.337
82.19	88.6626	377.337
81.98	88.6626	378.337
81.98	88.6626	379.337
81.98	88.6626	379.337
81.63	88.6626	379.337
81.76	88.6626	379.337
81.79	88.6626	379.337
82.02	88.6626	379.337
81.71	88.6626	379.337
81.71	88.6626	379.337
81.71	88.6626	379.337
82.03	88.6626	379.337
82.26	88.6626	379.337
82.6	88.6626	379.337
82.43	88.6626	380.337
82.41	88.6626	380.337
82.41	88.6626	380.337
82.41	88.6626	381.337
82.81	88.6626	382.337
82.96	88.6626	382.337
82.76	88.6626	382.337
82.74	88.6626	382.337
83.11	88.6626	383.337
83.11	88.6626	384.337
83.11	88.6626	384.337
83.24	88.6626	385.337
83.47	88.6626	385.337
83.17	88.6626	386.337
83.47	88.6626	387.337
83.71	88.8626	388.137
83.71	88.8626	389.137
83.71	88.8626	389.137
83.54	89.8626	389.137
83.35	89.8626	389.137
83.87	89.8626	389.137
83.53	89.8626	389.137
83.18	89.8626	389.137
83.18	89.8626	389.137
83.18	89.8626	390.137
83.75	89.8626	390.137
83.58	89.8626	390.137
83.47	89.8626	390.137
83.97	89.8626	390.137
82.94	89.8626	390.137
82.94	89.8626	390.137
82.94	89.8626	390.137
82.89	89.8626	390.137
82.24	89.8626	390.137
81.21	89.8626	390.137
80.56	89.8626	390.137
80.24	89.8626	391.137
80.24	89.8626	392.137
80.24	89.8626	392.137
80.55	89.8626	392.137
80.87	90.8626	392.137
81.1	90.8626	392.137
81.1	90.8626	392.137
81.42	90.8626	392.137
81.42	90.8626	392.137
81.42	90.8626	392.137
81.11	90.8626	393.137
81.67	90.8626	394.137
82.27	90.8626	394.137
83.29	90.8626	394.137
83.46	90.8626	394.137
83.46	91.8626	394.137
83.46	91.8626	395.137
83.57	92.3626	395.637
82.89	92.3626	396.637
82.28	92.3626	396.637
82.55	92.3626	396.637
82.66	92.3626	396.637
82.66	92.3626	396.637
82.66	93.3626	396.637
83.03	93.3626	397.637
82.76	93.3626	398.637
83.12	93.3626	399.637
82.9	93.3626	399.637
83.03	93.3626	399.637
83.03	93.3626	399.637
83.03	93.3626	399.637
82.94	93.3626	399.637
82.44	94.3626	399.637
82.87	94.3626	400.637
83.85	94.3626	400.637
83.97	95.3626	400.637
83.97	95.3626	401.637
83.97	95.3626	401.637
83.97	95.3626	402.637
83.98	96.3626	402.637
83.9	96.6126	403.387
84.02	96.6126	404.387
83.64	96.6126	405.387
83.64	96.6126	405.387
83.64	96.6126	406.387
83.64	96.6126	407.387
85.03	96.6126	407.387
86.7	96.6126	407.387
86.82	96.6126	407.387
86.75	96.6126	407.387
86.75	96.6126	407.387
86.75	96.6126	407.387
87.14	96.6126	407.387
86.77	97.6126	407.387
86.08	97.6126	408.387
86.93	97.6126	408.387
87.52	97.6126	409.387
87.52	97.6126	409.387
87.52	97.6126	409.387
87.52	97.6126	409.387
86.97	97.6126	409.387
88	97.6126	409.387
87.43	97.6126	409.387
87.15	97.6126	409.387
87.15	97.6126	409.387
87.15	97.6126	409.387
88.25	97.6126	409.387
88.3	97.6126	410.387
88.53	97.6126	410.387
88.37	97.6126	411.387
89	97.6126	412.387
89	97.6126	413.387
89	97.6126	414.387
88.01	97.9459	415.054
86.78	98.9459	415.054
87.3	98.9459	415.054
89.07	98.9459	416.054
84.53	98.9459	416.054
84.53	98.9459	416.054
84.53	98.9459	417.054
79.72	99.9459	417.054
78.35	99.9459	417.054
76.94	100.446	417.554
76.07	100.446	418.554
75.78	100.946	419.054
75.78	100.946	420.054
75.78	101.613	420.387
76.42	101.946	421.054
76.3	101.946	422.054
76.46	101.946	422.054
76.21	101.946	422.054
76.54	101.946	422.054
76.54	101.946	422.054
76.54	101.946	422.054
76.54	101.946	423.054
75.75	101.946	423.054
74.89	101.946	423.054
75.86	101.946	423.054
77.53	101.946	423.054
77.53	101.946	423.054
77.53	101.946	424.054
78.84	101.946	424.054
77.5	101.946	424.054
75.74	101.946	424.054
75.2	101.946	424.054
75.55	101.946	424.054
75.55	101.946	424.054
75.55	101.946	424.054
76.27	101.946	424.054
76.18	101.946	424.054
74.26	101.946	424.054
74.12	102.946	424.054
74.56	102.946	424.054
74.56	102.946	424.054
74.56	102.946	424.054
75.24	102.946	425.054
74.53	102.946	425.054
73.6	102.946	425.054
74.42	102.946	425.054
75.12	102.946	425.054
75.12	103.946	425.054
75.12	103.946	425.054
74.15	103.946	425.054
73.99	103.946	425.054
75.04	103.946	426.054
73.5	103.946	426.054
72.89	103.946	426.054
72.89	103.946	426.054
72.89	103.946	426.054
74	103.946	426.054
73.7	103.946	426.054
72.81	103.946	426.054
74.61	103.946	426.054
74.61	103.946	426.054
74.61	103.946	426.054
74.61	103.946	426.054
73.22	103.946	426.054
75.02	103.946	426.054
74.87	103.946	426.054
76.02	103.946	426.054
74.87	103.946	426.054
74.87	103.946	426.054
74.87	103.946	426.054
74.87	103.946	427.054
77.07	103.946	428.054
77.43	103.946	429.054
77.22	103.946	429.054
77.84	103.946	429.054
77.84	103.946	430.054
77.84	103.946	430.054
78.54	104.946	430.054
78.33	104.946	431.054
79.22	105.946	431.054
79.42	105.946	432.054
79	105.946	433.054
79	105.946	433.054
79	105.946	433.054
79.57	105.946	433.054
78.35	105.946	433.054
79.5	105.946	433.054
80.86	105.946	433.054
77.79	105.946	433.054
77.79	105.946	433.054
77.79	105.946	434.054
77.75	105.946	434.054
76.95	105.946	435.054
76.8	105.946	435.054
76.54	105.946	435.054
76.9	105.946	435.054
76.9	105.946	435.054
76.9	105.946	435.054
77.74	105.946	435.054
78.09	105.946	435.054
79.93	105.946	435.054
81.72	105.946	435.054
81.28	105.946	436.054
81.28	105.946	436.054
81.28	105.946	436.054
81.83	105.946	436.054
81.79	105.946	436.054
82.02	105.946	437.054
81.88	105.946	437.054
81.3	105.946	437.054
81.3	105.946	437.054
81.3	105.946	437.054
82.28	105.946	437.054
81.64	105.946	438.054
82.15	105.946	438.054
80.27	105.946	439.054
78.71	105.946	439.054
78.71	105.946	439.054
78.71	105.946	439.054
78.71	105.946	439.054
78.42	105.946	440.054
81.5	105.946	441.054
81.24	105.946	441.054
81.83	105.946	441.054
81.83	105.946	441.054
81.83	105.946	441.054
80.97	105.946	441.054
80.68	105.946	441.054
82.06	105.946	442.054
82.88	105.946	443.054
83.6	105.946	443.054
83.6	105.946	443.054
83.6	105.946	443.054
83.1	105.946	443.054
82.42	105.946	444.054
81.51	105.946	445.054
81.89	105.946	445.054
80.66	106.946	445.054
80.66	106.946	445.054
80.66	106.946	445.054
80.82	106.946	446.054
80.7	106.946	447.054
80.45	106.946	447.054
79.69	106.946	447.054
81.38	106.946	448.054
81.38	106.946	448.054
81.38	106.946	448.054
79.74	106.946	448.054
80.64	106.946	448.054
81.71	106.946	448.054
81.97	106.946	448.054
82.73	106.946	448.054
82.73	106.946	448.054
82.73	106.946	448.054
81.76	106.946	448.054
82.24	106.946	448.054
82.24	106.946	448.054
82.31	106.946	448.054
82.33	106.946	448.054
82.33	106.946	448.054
82.33	106.946	448.054
82.9	106.946	448.054
83.66	106.946	449.054
82.59	106.946	450.054
82.69	106.946	451.054
83.31	106.946	451.054
83.31	106.946	451.054
83.31	107.946	451.054
82.49	107.946	451.054
82.31	107.946	451.054
82.22	107.946	451.054
82.01	107.946	451.054
81.4	107.946	451.054
81.4	107.946	451.054
81.4	107.946	452.054
81.4	107.946	453.054
83.01	107.946	453.054
83.59	107.946	453.054
84.24	108.946	453.054
81.92	109.113	453.887
81.92	109.113	453.887
81.92	109.113	453.887
81.74	109.113	453.887
81.51	109.113	453.887
80.39	109.113	453.887
79.91	110.113	453.887
80.2	110.113	453.887
80.2	110.113	453.887
80.2	110.113	453.887
80.18	110.113	453.887
81.27	110.113	453.887
80.73	110.113	453.887
80.32	110.113	453.887
79.42	110.113	453.887
79.42	110.113	453.887
79.42	110.113	453.887
78.56	110.113	453.887
78.31	110.113	453.887
76.94	110.113	453.887
78	110.113	453.887
78.26	110.113	453.887
78.26	110.113	453.887
78.26	110.113	453.887
78.81	110.113	453.887
78.83	110.113	453.887
79.96	110.113	453.887
79.08	110.113	453.887
79.62	110.113	453.887
79.62	110.113	453.887
79.62	110.113	453.887
80.4	110.113	453.887
80.28	110.113	453.887
80.86	110.113	453.887
80.51	110.113	453.887
80.17	110.113	453.887
80.17	110.113	453.887
80.17	110.113	453.887
80.17	110.113	453.887
80.29	111.113	453.887
81.36	111.113	453.887
80.46	111.113	453.887
81.83	111.113	454.887
81.83	111.113	454.887
81.83	111.113	454.887
81.71	111.113	454.887
82.86	111.113	454.887
83.13	112.113	454.887
82.32	112.113	454.887
82.92	112.113	454.887
82.92	112.113	454.887
82.92	112.113	454.887
83.41	112.113	454.887
83.63	112.113	454.887
84.63	112.113	454.887
84.82	112.113	454.887
85.17	112.113	454.887
85.17	112.113	454.887
85.17	112.113	455.887
86.6	113.113	455.887
86.5	113.113	456.887
85.78	113.113	456.887
85.77	113.113	456.887
85.02	113.113	456.887
85.02	113.113	456.887
85.02	113.113	456.887
85.81	113.113	456.887
86.46	113.113	456.887
86.15	113.113	457.887
85.58	113.113	458.887
85.34	113.113	458.887
85.34	113.113	458.887
85.34	113.113	458.887
86.13	113.113	458.887
86.51	113.113	459.887
84.52	113.446	460.554
81.6	114.113	460.887
81.38	114.113	460.887
81.38	114.113	461.887
81.38	114.113	461.887
80.82	114.113	461.887
81.2	114.113	461.887
81.5	114.113	462.887
81.85	114.113	463.887
81.97	114.113	464.887
81.97	114.113	464.887
81.97	114.113	464.887
81.15	114.113	464.887
79.84	114.113	464.887
77.62	114.113	464.887
78.31	114.113	464.887
77.53	114.113	464.887
77.53	114.113	464.887
77.53	114.113	465.887
77.05	114.113	466.887
78.78	114.113	467.887
79.68	114.113	467.887
80.67	114.113	467.887
81.95	114.113	467.887
81.95	114.113	467.887
81.95	114.113	467.887
81.64	114.113	467.887
81.99	114.113	467.887
83.03	114.113	467.887
81.71	114.113	467.887
80.87	114.113	467.887
80.87	114.113	467.887
80.87	114.113	467.887
79.83	114.113	467.887
78	114.113	467.887
77.39	114.113	467.887
78.19	114.113	467.887
78.96	114.113	467.887
78.96	114.113	468.887
78.96	114.113	468.887
79.22	114.113	468.887
76.97	114.613	469.387
77.56	114.613	469.387
77.56	114.613	469.387
75.49	115.613	469.387
75.49	115.613	470.387
75.49	115.613	471.387
76.98	115.613	472.387
77.05	115.613	473.387
78.45	115.613	473.387
79.06	115.613	474.387
79.5	116.113	474.887
79.5	116.113	475.887
79.5	116.113	475.887
81.22	116.113	476.887
79.43	116.113	477.887
79.43	116.113	478.887
78.39	116.113	478.887
77.64	116.113	478.887
77.64	116.113	478.887
77.64	116.113	479.887
76.54	116.446	480.554
76.68	116.446	481.554
76.02	116.779	482.221
76.98	116.779	482.221
75.58	116.779	483.221
75.58	116.779	483.221
75.58	116.779	483.221
74.04	116.779	484.221
72	116.779	485.221
70.78	116.779	486.221
68.63	116.779	486.221
68.12	117.779	486.221
68.12	117.779	487.221
68.12	117.779	488.221
65.51	117.779	488.221
65.51	117.779	488.221
68.64	118.446	488.554
68.94	118.446	488.554
68.17	118.446	489.554
68.17	118.446	490.554
68.17	118.446	491.554
68.19	118.446	491.554
68.19	118.446	491.554
