# Supplementary material for: Measuring information flux between social media and stock prices with Transfer Entropy
Source: PLoS One. 2021 Sep 23;16(9):e0257686. doi: 10.1371/journal.pone.0257686 (PMC8459996; doi:10.1371/journal.pone.0257686)
Supplement: S1 Data — (ZIP) [file pone.0257686.s001.zip › DATA BASES/13.-VISA/V.xlsx]

## Sheet: Sheet1
stock	neg	pos
13.1125	0	0
13.36	0.5	0.5
13.36	0.5	0.5
13.36	0.5	0.5
13.455	0.5	0.5
14.4025	0.5	1.5
14.09	0.5	2.5
13.94	0.5	2.5
13.905	0.5	2.5
13.905	0.5	2.5
13.905	0.5	2.5
13.24	0.5	2.5
13.285	0.5	2.5
12.7425	0.5	2.5
12.345	0.5	3.5
11.8525	0.5	4.5
11.8525	0.5	4.5
11.8525	0.5	4.5
11.8525	0.5	5.5
10.605	0.5	6.5
11.045	0.5	7.5
11.045	0.5	7.5
11.08	0.5	7.5
11.08	0.5	7.5
11.08	0.5	7.5
10.6475	0.5	7.5
11.0375	0.5	7.5
11.805	0.5	7.5
11.5675	0.5	7.5
12.3375	0.5	7.5
12.3375	0.5	7.5
12.3375	0.5	7.5
12.4925	0.5	7.5
12.0975	0.5	8.5
12.2825	0.5	9.5
13.435	0.5	10.5
13.8525	0.5	10.5
13.8525	0.5	10.5
13.8525	0.5	10.5
13.83	0.5	10.5
13.4625	0.5	10.5
13.74	0.5	10.5
14.1	0.5	10.5
13.9875	1.5	10.5
13.9875	1.5	10.5
13.9875	1.5	10.5
13.9875	1.5	10.5
13.5625	1.5	10.5
14.0375	1.5	10.5
13.9075	1.5	10.5
13.915	1.5	10.5
13.915	1.5	10.5
13.915	1.5	10.5
13.5625	1.5	10.5
14.0875	1.5	10.5
13.855	2	11
14.015	2	11
14.1775	2	11
14.1775	2	11
14.1775	2	11
13.54	2	11
13.59	2	11
13.8225	2	11
13.355	2	11
12.5475	2	12
12.5475	2	12
12.5475	2	12
12.45	2	13
13.2175	2	13
12.8425	2	14
13.5225	2	15
13.0125	2	15
13.0125	2	15
13.0125	2	15
13.0425	2	16
13.8225	2	16
14.0775	2	16
13.1725	2	16
13.1325	2	17
13.1325	2	17
13.1325	2	17
13.885	2	17
13.4	2	17
13.1875	2	17
13.875	2	17
13.5625	2	17
13.5625	2	17
13.5625	2	17
13.375	2	17
13.9	2	18
13.5725	2	19
13.8975	2	19
15.02	2	20
15.02	2	21
15.02	2	21
14.7825	2	21
14.2875	2	21
14.455	2	21
14.6975	2	21
14.6975	2	21
14.6975	2	21
14.6975	2	21
15.2775	2	21
14.5825	2	21
14.7775	2	21
14.5175	2	21
14.5	2	21
14.5	2	21
14.5	2	21
13.75	2	21
14.6575	2	21
14.3775	2	21
14.5575	2	21
15.095	2	21
15.095	2	21
15.095	2	21
14.7175	2	21
15.1775	2	21
15.8775	2	21
16.24	2	22
16.2525	2	22
16.2525	2	22
16.2525	2	23
17.05	2	23
16.8475	2	23
16.5475	2	23
16.3825	2	23
17.1075	2	24
17.1075	2	24
17.1075	2	24
16.4825	2	24
16.305	2	24
16.1175	2	24
16.13	2	25
16.2675	2	25
16.2675	2	25
16.2675	2	25
16.6025	2	25
16.2	2	25
16.24	2	25
16.57	2	25
16.4375	3	25
16.4375	3	25
16.4375	3	25
16.4375	3	25
16.6925	3	25
16.48	3	26
16.625	3	26
16.9275	3	26
16.9275	3	26
16.9275	3	26
16.665	4	26
16.7025	4	26
17.0575	4	27
17.38	4	27
17.32	4	27
17.32	4	27
17.32	4	27
17.45	4	27
17.1575	4	27
17.3175	4	27
16.68	4	27
16.09	4	27
16.09	4	27
16.09	4	27
16.1075	4	28
15.615	4	28
15.3375	4	28
15.3525	4	28
15.3425	4	28
15.3425	4	28
15.3425	4	28
15.31	4	28
15.6675	4	28
15.2725	4	28
15.4875	4	28
15.955	4	28
15.955	4	28
15.955	4	28
15.745	4	28
15.565	4	28
15.2	4	28
15.02	4	28
15.02	4	28
15.02	4	28
15.02	4	28
15.1675	5	28
14.9275	5	28
14.8725	5	28
15.11	5	28
14.965	5	28
14.965	5	28
14.965	5	28
15.0875	5	28
15.0725	5	28
15.6625	5	28
16.1025	5	28
16.025	5	28
16.025	5	28
16.025	5	28
16.78	5	28
16.7875	5	28
16.7125	5	28
16.7975	6	28
16.8225	6	28
16.8225	6	28
16.8225	6	28
17.0475	6	28
16.575	6	28
16.695	6	28
16.8025	6	28
16.365	6	28
16.365	6	28
16.365	6	28
17.2775	6	28
17.275	6	29
17.095	6	29
17.1625	6	29
17.2925	6	29
17.2925	6	29
17.2925	6	29
17.22	6	29
17.1525	6	29
17.1125	6	29
17.17	6	29
16.95	6	30
16.95	6	30
16.95	6	30
16.6075	6	30
16.7525	6	31
16.8	6	31
16.9525	6	31
17.25	6	32
17.25	6	32
17.25	6	33
16.9875	6	33
17.245	6	33
17.55	6	33
17.4275	6	33
17.625	6	33
17.625	6	33
17.625	6	33
17.775	6	34
17.545	6	34
17.525	6	34
17.7275	6	34
17.59	6	34
17.59	6	34
17.59	6	34
17.59	6	34
17.7375	6	34
17.62	6	34
18.0775	6	34
18.0725	6	34
18.0725	6	34
18.0725	6	34
18.2175	6	34
18.3	6	34
18.5225	6	34
18.455	6	35
18.4475	6	35
18.4475	6	35
18.4475	6	35
18.3475	6	35
18.6025	6	35
18.48	6	36
18.3825	6	36
17.665	7	36
17.665	7	36
17.665	7	36
17.785	7	36
17.3925	7	37
17.2775	7	37
17.28	7	37
16.9475	7	37
16.9475	7	37
16.9475	7	37
17.04	7	37
17.065	7	37
17.715	7	37
17.9325	7	37
18.235	7	37
18.235	7	37
18.235	7	37
18.425	7	37
18.6675	7	37
18.7	7	38
18.77	7	38
18.5725	7	38
18.5725	7	38
18.5725	7	38
18.7375	7	38
18.7625	7	38
18.7975	7	39
18.9225	7	39
18.53	7	39
18.53	7	39
18.53	7	39
18.195	7	39
18.475	7	39
19.1425	7	40
19.32	7	40
18.94	7	40
18.94	7	40
18.94	7	40
19.3225	7	40
19.4125	7	40
19.5775	7	40
19.8975	7	41
19.9175	7	41
19.9175	7	41
19.9175	7	41
20.29	7	41
20.275	7	41
20.205	7	41
19.98	7	41
20	7	41
20	7	41
20	7	41
19.8875	7	42
20.1375	7	42
20.0975	7	42
20.045	7	42
20	7	42
20	7	42
20	7	42
20.11	7	42
20.155	7	42
20.4475	7	42
20.4475	7	42
20.0825	7	42
20.0825	7	42
20.0825	7	42
20.25	7	42
20.7425	7	43
20.555	7	43
20.0075	7	43
20.0675	7	43
20.0675	7	43
20.0675	7	43
19.9825	8	43
19.9975	8	43
20.4375	8	43
20.58	8	43
20.335	8	44
20.335	8	44
20.335	8	44
21.1925	8	45
21.535	8	46
21.7575	8	46
21.7575	8	46
22.2425	8	47
22.2425	8	47
22.2425	8	47
21.8775	8	47
21.575	8	47
21.5375	8	47
21.5725	8	47
21.5725	8	47
21.5725	8	47
21.5725	8	47
21.69	8	47
22.005	8	48
22.035	8	49
21.865	8	49
21.865	8	50
21.865	8	51
21.865	8	51
22.035	8	51
21.7825	8.06667	51.9333
21.49	8.06667	52.9333
21.69	8.06667	52.9333
21.75	8.06667	52.9333
21.75	8.06667	52.9333
21.75	8.06667	52.9333
21.6875	8.06667	53.9333
21.585	8.06667	53.9333
21.785	8.06667	53.9333
21.86	9.06667	53.9333
21.535	9.06667	53.9333
21.535	9.06667	53.9333
21.535	9.06667	53.9333
21.535	9.06667	53.9333
21.9625	9.06667	54.9333
21.855	9.06667	54.9333
21.1125	9.06667	54.9333
20.6825	9.06667	54.9333
20.6825	9.06667	54.9333
20.6825	9.06667	54.9333
20.5075	9.06667	54.9333
20.2875	9.06667	54.9333
20.9775	9.06667	54.9333
20.6625	9.06667	54.9333
20.5075	9.06667	54.9333
20.5075	9.06667	54.9333
20.5075	9.06667	54.9333
20.915	9.06667	54.9333
21.0025	9.06667	54.9333
20.88	9.06667	55.9333
20.7625	9.06667	56.9333
20.64	9.06667	56.9333
20.64	9.06667	56.9333
20.64	9.06667	56.9333
20.7625	9.4	57.6
20.8175	9.4	57.6
20.91	9.4	57.6
21.285	9.4	57.6
21.195	9.4	57.6
21.195	9.4	57.6
21.195	9.4	57.6
21.195	9.4	57.6
21.47	9.4	57.6
21.605	9.4	57.6
21.74	9.4	57.6
21.7025	9.4	57.6
21.7025	9.4	57.6
21.7025	9.4	57.6
21.7275	9.4	57.6
21.53	9.4	57.6
21.4075	9.4	57.6
21.3075	9.4	57.6
21.32	9.4	57.6
21.32	9.4	57.6
21.32	9.4	57.6
21.705	9.4	57.6
21.6125	9.4	57.6
21.7	9.4	57.6
21.76	9.4	57.6
22.1275	9.4	57.6
22.1275	9.4	57.6
22.1275	9.4	57.6
22.6575	9.4	58.6
22.5375	9.4	59.6
22.88	9.4	60.6
23.185	9.4	61.6
23.3125	9.4	61.6
23.3125	9.4	61.6
23.3125	9.4	61.6
23.1025	9.4	62.6
22.9125	9.4	62.6
22.8775	9.4	62.6
22.5325	9.4	62.6
22.21	10.4	62.6
22.21	10.4	63.6
22.21	10.4	63.6
22.31	10.4	64.6
22.495	10.4	64.6
22.1875	10.4	64.6
22.6025	10.4	64.6
22.5625	10.4	64.6
22.5625	10.4	64.6
22.5625	10.4	64.6
22.56	10.4	64.6
22.75	10.4	64.6
22.7575	10.4	64.6
23.1375	10.4	64.6
23.1375	10.4	64.6
23.1375	10.4	64.6
23.1375	10.4	64.6
23.1175	10.4	64.6
23.1	10.4	64.6
22.6775	10.4	64.6
22.8725	10.4	64.6
23.13	10.4	64.6
23.13	10.4	64.6
23.13	10.4	64.6
23.2975	10.4	64.6
23.1975	10.4	64.6
23.565	10.4	64.6
23.6125	10.4	64.6
23.4625	10.4	64.6
23.4625	10.4	64.6
23.4625	10.4	64.6
23.28	10.4	64.6
23.5125	10.4	64.6
23.2825	10.4	64.6
23.785	10.4	64.6
24.1475	10.4	64.6
24.1475	10.4	64.6
24.1475	10.4	64.6
24	10.4	64.6
23.2375	10.4	64.6
23.4025	10.4	64.6
23.205	10.4	64.6
22.5575	10.4	64.6
22.5575	10.4	64.6
22.5575	10.4	64.6
22.3175	10.4	64.6
22.0925	10.4	64.6
21.6075	10.4	64.6
20.73	10.4	64.6
20.5725	10.4	64.6
20.5725	10.4	64.6
20.5725	10.4	64.6
21.4975	10.4	64.6
21.04	10.4	64.6
21.42	10.4	64.6
21.4325	10.4	64.6
19.315	10.4	64.6
19.315	10.4	64.6
19.315	10.4	64.6
18.6775	10.4	64.6
17.5225	10.4	64.6
18.2425	10.4	64.6
18.205	10.4	64.6
18.55	10.4	64.6
18.55	10.4	64.6
18.55	10.4	64.6
18.6375	10.4	64.6
18.2425	10.4	64.6
18.35	10.4	64.6
18.4225	10.4	64.6
18.115	10.4	64.6
18.115	10.4	64.6
18.115	10.4	64.6
18.115	10.4	64.6
17.8725	10.4	64.6
17.8125	10.4	64.6
18.21	10.4	64.6
18.0325	10.4	64.6
18.0325	10.4	64.6
18.0325	10.4	64.6
17.9725	10.4	64.6
18.3375	10.4	64.6
18.45	10.4	64.6
19.3625	10.4	64.6
19.02	10.4	64.6
19.02	10.4	64.6
19.02	10.4	64.6
18.445	10.4	64.6
19.2325	10.4	64.6
19.2925	10.4	64.6
19.56	10.4	64.6
19.26	10.4	64.6
19.26	10.4	64.6
19.26	10.4	64.6
20.225	10.4	64.6
19.69	10.4	64.6
19.44	10.4	64.6
19.12	10.4	65.6
19.165	10.4	65.6
19.165	10.4	65.6
19.165	10.4	65.6
18.805	10.4	65.6
17.8625	10.4	65.6
17.6875	10.4	65.6
18.215	10.4	65.6
18.295	10.4	65.6
18.295	10.4	65.6
18.295	10.4	65.6
18.295	10.4	65.6
18.0675	10.4	65.6
18.705	10.4	65.6
18.77	10.4	65.6
19.345	10.4	65.6
19.345	10.4	65.6
19.345	10.4	65.6
19.1275	10.4	65.6
19.1475	10.4	65.6
19.07	10.4	65.6
18.82	10.4	65.6
17.8625	10.4	65.6
17.8625	10.4	65.6
17.8625	10.4	65.6
17.805	10.4	65.6
18.4	10.4	65.6
18.09	10.4	65.6
18.615	10.4	65.6
18.8975	10.4	65.6
18.8975	10.4	65.6
18.8975	10.4	65.6
19.02	10.4	65.6
19.1525	10.4	65.6
18.795	10.4	66.6
17.995	10.4	66.6
18.3375	10.4	66.6
18.3375	10.4	66.6
18.3375	10.4	66.6
18.0575	10.4	66.6
18.25	10.4	66.6
18.1125	10.4	66.6
17.875	10.4	66.6
18.035	10.4	66.6
18.035	10.4	66.6
18.035	10.4	66.6
18.685	10.4	66.6
18.8175	10.4	66.6
18.3775	10.4	66.6
18.245	10.4	66.6
18.055	10.4	66.6
18.055	10.4	66.6
18.055	10.4	66.6
18.2075	10.4	66.6
18.34	10.4	66.6
18.22	10.4	66.6
17.9075	10.4	67.6
17.525	10.4	67.6
17.525	10.4	67.6
17.525	10.4	67.6
17.53	10.4	67.6
17.665	10.4	67.6
17.715	10.4	67.6
17.4775	10.4	67.6
17.7775	10.4	67.6
17.7775	10.4	67.6
17.7775	10.4	67.6
17.385	10.4	67.6
17.245	10.4	67.6
17.6325	10.4	67.6
17.995	10.4	67.6
18.125	10.4	67.6
18.125	10.4	67.6
18.125	10.4	67.6
18.125	10.4	67.6
17.875	10.4	67.6
17.1375	10.4	68.6
16.695	10.4	68.6
17.0225	10.4	69.6
17.0225	10.4	69.6
17.0225	10.4	69.6
16.37	10.4	69.6
16.78	10.4	69.6
17.2325	10.4	69.6
17.095	10.4	69.6
17.1225	10.4	69.6
17.1225	10.4	69.6
17.1225	10.4	69.6
17.5775	10.4	69.6
17.485	10.4	69.6
17.655	10.4	69.6
17.745	10.4	69.6
18.0925	10.4	69.6
18.0925	10.4	69.6
18.0925	10.4	70.6
18.25	10.4	70.6
18.3175	10.4	71.6
18.6025	10.4	71.6
18.565	10.4	71.6
18.33	10.4	71.6
18.33	10.4	71.6
18.33	10.4	71.6
18.31	10.4	72.6
18.7475	10.4	72.6
18.5575	10.4	73.6
18.4025	10.4	73.6
18.5	10.4	73.6
18.5	10.4	73.6
18.5	10.4	73.6
18.5725	10.4	73.6
18.5625	10.4	73.6
19.235	10.4	73.6
19.2925	10.4	73.6
19.4	10.4	73.6
19.4	10.4	73.6
19.4	10.4	73.6
19.59	10.4	73.6
19.3875	10.4	73.6
19.88	10.4	73.6
19.8	10.4	73.6
19.8225	10.4	73.6
19.8225	10.4	73.6
19.8225	10.4	73.6
20.1575	10.4	74.6
20.0075	10.4	74.6
19.98	10.4	75.6
19.1125	10.4	75.6
19.54	10.4	75.6
19.54	10.4	75.6
19.54	10.4	75.6
19.33	10.4	75.6
19.605	10.4	75.6
19.75	10.4	75.6
19.9975	10.4	76.6
19.95	10.4	76.6
19.95	10.4	76.6
19.95	10.4	76.6
19.6775	10.4	76.6
19.58	10.4	76.6
19.8225	10.4	77.6
19.805	10.4	77.6
19.235	10.4	77.6
19.235	10.4	77.6
19.235	10.4	77.6
19.09	10.4	77.6
18.7475	10.4	77.6
18.9325	10.4	77.6
19.235	10.4	78.6
19.2625	10.4	78.6
19.2625	10.4	78.6
19.2625	10.4	78.6
18.865	10.4	79.6
18.6625	10.4	79.6
18.955	10.4	79.6
18.955	10.4	79.6
18.87	10.4	79.6
18.87	10.4	79.6
18.87	10.4	79.6
18.5475	10.4	79.6
18.4625	10.4	80.6
18.805	10.4	80.6
19.25	10.4	80.6
19.3375	10.4	80.6
19.3375	10.4	80.6
19.3375	10.4	80.6
19.5775	10.4	81.6
19.22	10.4	82.6
19.485	10.65	83.35
19.78	10.65	84.35
20.05	10.65	84.35
20.05	10.65	84.35
20.05	10.65	84.35
20.2225	10.65	84.35
20.16	11.65	84.35
19.235	11.65	84.35
16.7975	11.7929	85.2071
16.725	11.7929	86.2071
16.725	11.7929	86.2071
16.725	11.7929	86.2071
16.9975	11.7929	86.2071
17.0125	11.7929	87.2071
17.1375	11.7929	88.2071
17.1825	11.7929	88.2071
17.1825	11.7929	88.2071
17.1825	11.7929	88.2071
17.1825	12.7929	88.2071
17.7025	12.7929	88.2071
17.6825	12.7929	88.2071
17.65	12.7929	88.2071
17.5725	12.7929	88.2071
17.595	12.7929	89.2071
17.595	12.7929	90.2071
17.595	13.0429	90.9571
17.63	13.2929	91.7071
17.65	13.2929	92.7071
18.0225	13.2929	93.7071
18.2925	13.2929	94.7071
18.24	13.2929	94.7071
18.24	13.2929	94.7071
18.24	13.2929	94.7071
17.9525	13.2929	94.7071
17.97	13.2929	94.7071
18.1525	13.2929	94.7071
17.785	13.2929	94.7071
17.78	13.2929	94.7071
17.78	13.2929	94.7071
17.78	13.2929	94.7071
17.78	13.2929	94.7071
17.8025	13.2929	94.7071
17.28	13.2929	94.7071
17.6725	13.2929	95.7071
17.5375	13.2929	95.7071
17.5375	13.2929	95.7071
17.5375	13.2929	95.7071
17.9475	13.2929	95.7071
17.895	13.2929	96.7071
17.75	13.2929	96.7071
17.65	13.2929	96.7071
17.365	14.2929	96.7071
17.365	14.2929	96.7071
17.365	14.2929	96.7071
17.4625	14.2929	96.7071
17.675	14.2929	96.7071
18.0225	14.2929	97.7071
17.9075	14.2929	98.7071
18.225	14.2929	98.7071
18.225	14.2929	98.7071
18.225	14.2929	98.7071
18.4825	14.2929	98.7071
18.6425	14.2929	98.7071
18.32	14.2929	98.7071
18.685	14.2929	99.7071
18.7325	14.2929	99.7071
18.7325	14.2929	99.7071
18.7325	14.2929	99.7071
18.935	14.2929	99.7071
18.9025	14.2929	99.7071
18.99	14.6262	100.374
19.035	14.6262	101.374
18.9575	14.6262	101.374
18.9575	14.6262	101.374
18.9575	14.6262	101.374
18.9575	14.6262	101.374
18.435	14.6262	101.374
18.22	14.6262	101.374
18.4775	14.6262	102.374
18.67	14.6262	102.374
18.67	15.6262	102.374
18.67	15.6262	102.374
18.2625	15.6262	102.374
18.175	15.6262	102.374
18.4925	15.6262	102.374
18.9575	15.6262	102.374
18.6725	15.6262	102.374
18.6725	15.6262	102.374
18.6725	15.6262	102.374
18.5375	15.6262	102.374
18.5425	15.6262	102.374
18.4275	15.6262	102.374
17.85	15.6262	102.374
18.1275	15.6262	102.374
18.1275	15.6262	102.374
18.1275	15.6262	102.374
17.965	15.6262	102.374
17.8	15.6262	102.374
17.74	15.6262	102.374
17.8575	15.6262	102.374
17.855	15.6262	102.374
17.855	15.6262	102.374
17.855	15.6262	102.374
17.99	15.6262	102.374
17.9	15.6262	102.374
17.9975	15.6262	102.374
18.165	15.6262	102.374
18.0225	15.6262	102.374
18.0225	15.6262	102.374
18.0225	15.6262	102.374
18.1875	15.6262	102.374
18.05	15.6262	102.374
18.5575	15.6262	102.374
18.405	15.6262	102.374
18.555	15.6262	102.374
18.555	15.6262	102.374
18.555	15.6262	102.374
18.81	15.6262	102.374
18.905	15.6262	102.374
19	15.6262	102.374
19.1025	15.6262	102.374
19.18	15.6262	102.374
19.18	15.6262	102.374
19.18	15.6262	102.374
19.4275	15.6262	102.374
19.2575	15.6262	102.374
19.375	15.6262	102.374
19.0775	15.6262	102.374
19.1175	15.6262	102.374
19.1175	15.6262	102.374
19.1175	15.6262	102.374
18.92	15.6262	102.374
18.98	15.6262	102.374
19.3425	15.6262	102.374
19.4425	15.6262	102.374
19.4425	15.6262	102.374
19.4425	15.6262	102.374
19.4425	15.6262	102.374
19.44	15.6262	102.374
19.6925	15.6262	102.374
19.7225	15.6262	102.374
19.415	15.6262	102.374
19.53	15.6262	102.374
19.53	15.6262	102.374
19.53	15.6262	102.374
19.785	15.6262	102.374
20	15.6262	102.374
19.9425	15.6262	102.374
19.675	15.6262	102.374
19.8525	15.6262	102.374
19.8525	15.6262	102.374
19.8525	15.6262	102.374
19.965	15.6262	102.374
20.0875	15.6262	103.374
19.835	15.6262	103.374
19.9825	15.6262	103.374
19.9775	15.6262	103.374
19.9775	15.6262	103.374
19.9775	15.6262	103.374
19.985	15.6262	103.374
20.15	15.6262	103.374
20.0025	15.6262	103.374
19.91	15.6262	103.374
19.5575	15.6262	103.374
19.5575	15.6262	103.374
19.5575	15.6262	103.374
19.23	15.6262	103.374
19.4	15.6262	103.374
19.6875	15.6262	103.374
19.8225	15.6262	103.374
19.95	15.6262	103.374
19.95	15.6262	103.374
19.95	15.6262	103.374
19.95	15.6262	103.374
20.265	15.6262	103.374
19.795	15.6262	103.374
20.175	15.6262	103.374
19.7825	15.6262	103.374
19.7825	15.6262	103.374
19.7825	15.6262	103.374
19.55	15.6262	103.374
19.955	15.6262	103.374
19.1775	15.6262	103.374
19.1075	15.6262	103.374
18.6725	15.6262	103.374
18.6725	15.6262	103.374
18.6725	15.6262	103.374
18.715	15.6262	103.374
18.9825	15.6262	103.374
18.71	15.6262	103.374
18.72	15.6262	103.374
18.6075	15.6262	103.374
18.6075	15.6262	103.374
18.6075	15.6262	103.374
18.5125	15.6262	103.374
18.7475	15.6262	103.374
18.665	15.6262	103.374
18.8275	15.6262	103.374
18.3425	15.6262	103.374
18.3425	15.6262	103.374
18.3425	15.6262	103.374
18.4725	15.6262	103.374
18.82	15.6262	104.374
21.6425	15.6262	105.374
21.065	15.6262	105.374
21.9925	15.6262	106.374
21.9925	15.6262	106.374
21.9925	15.6262	106.374
21.9925	15.6262	106.374
22.08	15.6262	107.374
22.05	15.6262	107.374
22.5375	15.6262	107.374
22.4325	15.6262	108.374
22.4325	15.6262	108.374
22.4325	15.6262	108.374
21.975	15.6262	108.374
21.925	15.6262	108.374
22.185	15.6262	108.374
21.985	15.6262	109.374
22.1875	15.6262	109.374
22.1875	15.6262	109.374
22.1875	15.6262	109.374
22.0175	15.6262	109.374
22.3025	15.6262	110.374
22.16	15.6262	110.374
22.0125	15.6262	111.374
22.38	15.6262	111.374
22.38	15.6262	111.374
22.38	15.6262	111.374
22.27	15.6262	111.374
22.3	15.6262	111.374
21.9375	15.8762	112.124
21.73	15.8762	112.124
21.385	15.8762	112.124
21.385	15.8762	112.124
21.385	15.8762	112.124
21.42	15.8762	113.124
20.89	15.8762	113.124
21.87	15.8762	113.124
21.2475	15.8762	113.124
20.8525	15.8762	113.124
20.8525	15.8762	113.124
20.8525	15.8762	113.124
19.81	15.8762	113.124
20.69	15.8762	113.124
19.82	15.8762	113.124
21.13	15.8762	113.124
20.9575	15.8762	113.124
20.9575	15.8762	113.124
20.9575	15.8762	113.124
21.4675	15.8762	114.124
21.4575	15.8762	114.124
20.9975	15.8762	114.124
20.0725	15.8762	114.124
19.9	15.8762	114.124
19.9	15.8762	114.124
19.9	15.8762	114.124
19.9475	15.8762	114.124
20.9425	15.8762	114.124
21.595	15.8762	114.124
21.0275	15.8762	114.124
21.4625	15.8762	114.124
21.4625	15.8762	114.124
21.4625	15.8762	114.124
21.645	15.8762	114.124
21.9825	15.8762	114.124
21.97	15.8762	114.124
21.9325	15.8762	114.124
21.3875	15.8762	114.124
21.3875	15.8762	114.124
21.3875	15.8762	114.124
21.3875	15.8762	114.124
21.465	15.8762	114.124
22.12	15.8762	114.124
21.865	15.8762	114.124
21.5875	15.8762	114.124
21.5875	15.8762	114.124
21.5875	15.8762	114.124
21.8625	15.8762	114.124
21.9425	15.8762	114.124
22.395	15.8762	114.124
22.625	15.8762	114.124
22.7125	15.8762	114.124
22.7125	15.8762	114.124
22.7125	15.8762	114.124
22.5075	15.8762	115.124
23.21	15.8762	116.124
22.855	15.8762	116.124
22.075	15.8762	116.124
22.52	15.8762	116.124
22.52	15.8762	116.124
22.52	16.8762	116.124
22.57	16.8762	117.124
22.37	16.8762	117.124
21.9075	16.8762	118.124
21.9225	16.8762	118.124
21.43	16.8762	118.124
21.43	16.8762	118.124
21.43	16.8762	118.124
21.065	16.8762	118.124
21.195	16.8762	118.124
21.2475	16.8762	118.124
21.7825	16.8762	118.124
21.5625	16.8762	118.124
21.5625	16.8762	118.124
21.5625	16.8762	118.124
22.3125	16.8762	118.124
22.6275	16.8762	118.124
22.7925	16.8762	119.124
23.15	16.8762	119.124
23.48	16.8762	119.124
23.48	16.8762	120.124
23.48	16.8762	120.124
22.7975	16.8762	120.124
23.4775	16.8762	120.124
22.52	16.8762	121.124
22.8375	16.8762	121.124
23.3575	16.8762	121.124
23.3575	16.8762	121.124
23.3575	16.8762	121.124
23.5525	16.8762	121.124
22.67	16.8762	121.124
23.005	16.8762	122.124
23.6	16.8762	122.124
23.775	16.8762	122.124
23.775	16.8762	122.124
23.775	16.8762	122.124
23.315	16.8762	122.124
22.5075	16.8762	122.124
22.875	16.8762	123.124
23.295	16.8762	124.124
23.16	16.8762	124.124
23.16	16.8762	124.124
23.16	16.8762	124.124
23.24	16.8762	124.124
23.635	16.8762	124.124
23.2825	16.8762	124.124
23.26	17.8762	124.124
23.79	17.8762	124.124
23.79	17.8762	124.124
23.79	17.8762	124.124
23.455	17.8762	125.124
23.9075	17.8762	125.124
23.35	17.8762	125.124
22.85	17.8762	125.124
22.7025	17.8762	125.124
22.7025	17.8762	125.124
22.7025	17.8762	125.124
22.8025	17.8762	125.124
22.71	17.8762	125.124
22.3225	17.8762	125.124
22.3225	17.8762	125.124
22.255	17.8762	125.124
22.255	17.8762	125.124
22.255	17.8762	125.124
23.3675	17.8762	126.124
23.225	17.8762	126.124
24.2425	17.8762	126.124
24.44	17.8762	126.124
24.3	17.8762	126.124
24.3	17.8762	126.124
24.3	17.8762	126.124
24.015	17.8762	127.124
23.8425	17.8762	127.124
24.2675	17.8762	127.124
23.95	17.8762	127.124
24.2975	17.8762	127.124
24.2975	18.3762	127.624
24.2975	18.3762	127.624
24.23	18.3762	127.624
23.9775	18.3762	127.624
24.09	18.3762	127.624
23.955	18.3762	127.624
24.36	18.3762	127.624
24.36	18.3762	128.624
24.36	18.3762	129.624
24.645	18.3762	130.624
25.3375	18.3762	130.624
25.18	18.8762	131.124
25.135	18.8762	132.124
25.62	18.8762	132.124
25.62	19.8762	132.124
25.62	19.8762	132.124
25.62	19.8762	132.124
25.4775	20.8762	132.124
25.18	20.8762	132.124
25.7875	20.8762	133.124
25.3825	20.8762	133.124
25.3825	20.8762	133.124
25.3825	20.8762	134.124
25.3825	20.8762	135.124
25.7475	20.8762	135.124
25.2875	20.8762	135.124
25.4775	20.8762	135.124
25.1775	20.8762	136.124
25.1775	20.8762	136.124
25.1775	20.8762	137.124
24.975	20.8762	137.124
24.95	20.8762	137.124
24.7775	20.8762	137.124
25.335	20.8762	138.124
25.185	20.8762	139.124
25.185	20.8762	139.124
25.185	20.8762	139.124
25.185	20.8762	139.124
25.6325	20.8762	139.124
25.945	20.8762	140.124
25.5925	20.8762	140.124
25.145	20.8762	140.124
25.145	20.8762	140.124
25.145	20.8762	141.124
24.9	20.8762	142.124
25.2525	20.8762	143.124
25.14	20.8762	143.124
25.215	20.8762	143.124
25.2625	20.8762	143.124
25.2625	20.8762	143.124
25.2625	20.8762	143.124
24.97	20.8762	143.124
25.16	20.8762	144.124
25.6275	20.8762	145.124
26.515	20.8762	146.124
26.7575	20.8762	147.124
26.7575	20.8762	147.124
26.7575	20.8762	147.124
26.84	20.8762	147.124
26.745	20.8762	147.124
27.0875	20.8762	148.124
28.105	20.8762	149.124
28.475	20.8762	149.124
28.475	20.8762	149.124
28.475	20.8762	149.124
28.1775	20.8762	149.124
28.81	20.8762	149.124
28.775	20.8762	149.124
28.45	20.8762	149.124
28.7525	20.8762	149.124
28.7525	20.8762	150.124
28.7525	20.8762	151.124
28.7525	20.8762	151.124
28.55	20.8762	151.124
29.09	20.8762	151.124
29.12	20.8762	151.124
29.385	20.8762	151.124
29.385	20.8762	151.124
29.385	20.8762	152.124
29.215	20.8762	152.124
29.7375	20.8762	152.124
29.0925	20.8762	152.124
29.295	20.8762	152.124
29.04	20.8762	152.124
29.04	20.8762	152.124
29.04	20.8762	153.124
29.06	20.8762	153.124
28.71	20.8762	153.124
28.91	20.8762	153.124
29.4925	20.8762	153.124
29.2925	20.8762	154.124
29.2925	20.8762	154.124
29.2925	20.8762	154.124
29.1325	20.8762	155.124
29.3175	20.8762	155.124
29.1875	20.8762	155.124
29.25	20.8762	155.124
29.17	21.8762	155.124
29.17	21.8762	155.124
29.17	21.8762	155.124
29.71	21.8762	155.124
29.13	21.8762	155.124
29.1875	21.8762	155.124
29.32	21.8762	155.124
29.695	21.8762	155.124
29.695	21.8762	155.124
29.695	21.8762	155.124
30.015	21.8762	156.124
29.9525	21.8762	157.124
29.8375	21.8762	157.124
29.75	21.8762	157.124
29.5	21.8762	157.124
29.5	21.8762	157.124
29.5	21.8762	157.124
29.745	21.8762	158.124
30.09	21.8762	158.124
29.745	21.8762	158.124
30.2525	21.8762	158.124
30.2525	21.8762	158.124
30.2525	21.8762	158.124
30.2525	21.8762	159.124
29.875	21.8762	159.124
29.185	21.8762	159.124
29.345	21.8762	159.124
30.255	21.8762	160.124
30.79	22.3762	160.624
30.79	22.3762	160.624
30.79	22.3762	160.624
30.2075	22.3762	160.624
30.52	22.3762	160.624
30.445	22.3762	160.624
30.2975	22.3762	160.624
30.2525	22.3762	160.624
30.2525	22.3762	160.624
30.2525	22.3762	160.624
29.525	22.3762	160.624
29.7325	22.3762	160.624
30.4475	22.3762	160.624
30.7975	22.3762	160.624
30.88	22.3762	161.624
30.88	22.3762	161.624
30.88	22.3762	161.624
30.745	22.3762	161.624
30.7725	22.3762	162.624
30.5475	22.3762	163.624
29.1025	22.3762	164.624
29.4475	22.3762	164.624
29.4475	22.3762	164.624
29.4475	22.3762	164.624
29.6275	22.3762	165.624
29.535	22.3762	165.624
29.355	22.3762	165.624
29.5425	22.3762	165.624
29.48	22.3762	165.624
29.48	22.3762	165.624
29.48	22.3762	165.624
29.18	22.3762	165.624
29.1525	22.3762	165.624
29.3825	22.3762	165.624
28.7525	23.3762	165.624
28.16	23.3762	165.624
28.16	23.3762	165.624
28.16	23.3762	165.624
29.055	23.3762	165.624
29.5975	23.3762	165.624
29.7925	23.3762	165.624
29.9425	23.3762	165.624
29.8425	23.3762	165.624
29.8425	23.3762	165.624
29.8425	23.3762	165.624
29.8425	23.3762	165.624
30.07	23.3762	165.624
29.3725	23.3762	165.624
28.8	23.3762	165.624
28.0625	23.3762	165.624
28.0625	23.3762	165.624
28.0625	23.3762	165.624
28.54	23.3762	165.624
28.4525	23.3762	165.624
29.085	23.3762	165.624
29.2025	23.3762	165.624
29.145	23.3762	165.624
29.145	23.3762	165.624
29.145	23.3762	165.624
29.0875	23.3762	165.624
29.29	23.3762	165.624
28.725	23.3762	165.624
29.1225	23.3762	165.624
29.6	23.3762	165.624
29.6	24.3762	165.624
29.6	24.3762	165.624
30.025	24.3762	165.624
30.3375	24.3762	165.624
30.6475	24.3762	165.624
29.87	24.3762	165.624
31.2375	24.3762	166.624
31.2375	24.3762	167.624
31.2375	24.3762	168.624
30.3175	24.3762	169.624
30.79	24.3762	169.624
30.86	24.3762	169.624
30.38	24.3762	169.624
30.9075	24.3762	169.624
30.9075	24.3762	169.624
30.9075	24.3762	169.624
31.655	24.3762	169.624
31.585	24.3762	170.624
31.585	24.3762	170.624
31.7525	24.3762	170.624
31.32	24.3762	170.624
31.32	24.3762	171.624
31.32	24.3762	171.624
30.9125	24.3762	172.624
30.57	24.3762	172.624
30.185	24.3762	172.624
30.66	24.3762	172.624
31.0225	24.3762	172.624
31.0225	24.3762	172.624
31.0225	24.3762	172.624
31.7875	24.3762	172.624
32.0575	24.3762	172.624
31.955	24.3762	172.624
31.3475	24.3762	172.624
31.4375	24.3762	172.624
31.4375	24.3762	172.624
31.4375	24.3762	172.624
31.1175	24.3762	172.624
30.6625	24.3762	173.624
30.55	24.3762	174.624
31.6925	24.3762	174.624
32.285	24.3762	174.624
32.285	24.3762	174.624
32.285	24.3762	174.624
32.71	24.3762	174.624
32.2675	24.3762	174.624
31.865	24.3762	174.624
32.3175	24.3762	174.624
32.745	24.3762	174.624
32.745	24.3762	174.624
32.745	24.3762	174.624
32.7575	24.3762	174.624
32.6	24.3762	174.624
32.7875	24.3762	174.624
32.1275	24.3762	174.624
32.2725	24.3762	174.624
32.2725	24.3762	174.624
32.2725	24.3762	175.624
32.08	24.3762	175.624
32.4725	24.3762	175.624
32.265	24.3762	175.624
32.42	24.3762	175.624
32.1725	24.3762	175.624
32.1725	24.3762	175.624
32.1725	24.3762	175.624
32.04	24.3762	175.624
31.88	24.3762	175.624
32.025	24.3762	175.624
31.7875	25.3762	175.624
31.665	25.3762	175.624
31.665	25.3762	175.624
31.665	25.3762	175.624
31.915	25.3762	175.624
31.85	25.3762	175.624
32.005	25.3762	175.624
31.675	25.3762	175.624
32.0625	25.3762	175.624
32.0625	25.3762	175.624
32.0625	25.3762	175.624
32.0625	25.3762	175.624
32.13	25.3762	175.624
31.9025	25.3762	175.624
32.375	25.3762	175.624
32.4275	25.3762	175.624
32.4275	25.3762	176.624
32.4275	25.3762	176.624
32.17	25.3762	176.624
32.8725	25.3762	177.624
33.365	25.3762	177.624
33.745	25.3762	177.624
33.5625	25.3762	177.624
33.5625	25.3762	177.624
33.5625	25.3762	177.624
33.4675	25.3762	177.624
33.415	25.3762	177.624
33.6975	25.3762	177.624
33.6525	25.3762	177.624
33.75	25.3762	178.624
33.75	25.3762	178.624
33.75	25.3762	178.624
33.435	25.3762	178.624
33.64	25.3762	178.624
33.13	25.3762	178.624
33.4775	25.3762	178.624
33.57	25.3762	178.624
33.57	25.3762	178.624
33.57	25.3762	178.624
34.1825	25.3762	178.624
34	25.3762	178.624
34.63	25.3762	178.624
34.9175	25.3762	178.624
35.065	25.3762	178.624
35.065	25.3762	178.624
35.065	25.3762	178.624
34.6775	25.3762	178.624
34.185	25.3762	179.624
34.355	25.3762	179.624
34.7625	25.3762	179.624
34.78	25.3762	180.624
34.78	25.3762	180.624
34.78	25.3762	180.624
34.9725	25.3762	180.624
35.29	25.3762	181.624
35.64	25.3762	181.624
35.47	25.3762	181.624
34.9925	25.3762	181.624
34.9925	25.3762	181.624
34.9925	25.3762	181.624
34.75	25.3762	181.624
34.16	25.3762	181.624
34.1225	25.3762	182.624
34.3875	25.3762	182.624
34.5775	25.3762	182.624
34.5775	25.3762	182.624
34.5775	25.3762	183.624
34.5775	25.3762	183.624
34.5775	25.3762	184.624
34.69	25.3762	185.624
35.97	25.3762	185.624
35.85	25.3762	185.624
35.85	25.3762	185.624
35.85	25.3762	185.624
35.375	25.3762	185.624
35.965	25.3762	186.624
35.64	25.3762	186.624
35.515	25.3762	186.624
35.7325	25.3762	186.624
35.7325	25.3762	186.624
35.7325	25.3762	186.624
35.81	25.3762	187.624
35.6125	25.3762	187.624
34.9875	25.3762	187.624
35	25.3762	187.624
35.6775	26.3762	187.624
35.6775	26.3762	187.624
35.6775	26.3762	187.624
36.4125	26.3762	187.624
36.585	26.3762	187.624
36.665	26.3762	187.624
36.665	26.3762	187.624
37.03	26.3762	188.624
37.03	26.3762	189.624
37.03	26.3762	189.624
36.8125	26.3762	189.624
36.695	26.3762	189.624
36.8225	26.3762	189.624
37.045	26.3762	190.624
37.4275	26.3762	191.624
37.4275	26.3762	191.624
37.4275	26.3762	192.624
37.16	27.3762	192.624
36.8975	27.3762	193.624
37.015	27.3762	193.624
37.1175	27.3762	194.624
37.1375	27.3762	194.624
37.1375	27.3762	194.624
37.1375	27.3762	194.624
37.165	27.3762	194.624
37.225	27.3762	195.624
36.97	27.3762	195.624
36.8	27.3762	195.624
36.705	27.3762	195.624
36.705	27.3762	196.624
36.705	27.3762	196.624
37.2825	27.3762	196.624
37.68	27.3762	197.624
37.29	27.3762	197.624
38.115	27.3762	198.624
37.6925	27.3762	198.624
37.6925	27.3762	199.624
37.6925	27.3762	199.624
37.795	27.3762	200.624
37.795	27.3762	200.624
37.44	27.3762	200.624
37.35	27.3762	200.624
37.1625	27.3762	200.624
37.1625	27.3762	201.624
37.1625	27.3762	202.624
37.895	27.3762	202.624
37.895	27.3762	203.624
38.845	27.3762	204.624
38.875	27.3762	204.624
39.1925	27.3762	204.624
39.1925	27.3762	204.624
39.1925	27.3762	204.624
39.4725	27.3762	205.624
39.84	27.3762	205.624
40.4475	27.3762	206.624
40.1275	27.3762	207.624
40.29	27.3762	207.624
40.29	27.3762	208.624
40.29	27.3762	208.624
40.1625	27.3762	208.624
40.1125	27.3762	208.624
40.05	27.3762	208.624
39.97	27.3762	208.624
39.5675	27.3762	208.624
39.5675	27.3762	208.624
39.5675	27.3762	208.624
39.5675	27.3762	208.624
39.7625	27.3762	208.624
39.7625	27.3762	208.624
39.89	27.3762	208.624
39.96	27.3762	208.624
39.96	27.3762	208.624
39.96	27.3762	208.624
39.0875	27.3762	208.624
39.165	27.3762	209.624
38.7525	27.3762	210.624
39.4775	27.3762	210.624
39.64	27.3762	210.624
39.64	27.3762	210.624
39.64	27.7095	211.29
39.1625	27.7095	211.29
39.8825	27.7095	211.29
40.205	27.9095	212.09
39.265	27.9095	212.09
39.45	27.9095	212.09
39.45	27.9095	213.09
39.45	27.9095	213.09
39.0825	27.9095	214.09
39.2	27.9095	214.09
38.6925	27.9095	214.09
38.995	27.9095	214.09
39.4975	27.9095	214.09
39.4975	27.9095	214.09
39.4975	27.9095	215.09
39.4975	27.9095	215.09
39.4025	27.9095	215.09
38.855	27.9095	215.09
39.36	27.9095	216.09
39.8575	27.9095	216.09
39.8575	27.9095	217.09
39.8575	27.9095	217.09
38.9725	27.9095	218.09
39.4575	27.9095	219.09
39.9675	27.9095	219.09
39.66	27.9095	219.09
39.52	28.9095	219.09
39.52	28.9095	219.09
39.52	28.9095	219.09
39.875	28.9095	219.09
40.0725	28.9095	219.09
40.265	28.9095	219.09
40.1275	28.9095	219.09
40.1675	28.9095	219.09
40.1675	28.9095	219.09
40.1675	28.9095	220.09
40.295	28.9095	220.09
39.95	28.9095	221.09
39.8425	28.9095	221.09
40.165	28.9095	221.09
39.6375	28.9095	221.09
39.6375	28.9095	222.09
39.6375	28.9095	223.09
39.5175	28.9095	223.09
39	28.9095	224.09
39.8325	28.9095	225.09
39.45	28.9095	226.09
40.0225	28.9095	226.09
40.0225	28.9095	226.09
40.0225	28.9095	226.09
41	28.9095	227.09
41.865	28.9095	227.09
42.165	28.9095	228.09
42.46	29.4095	228.59
42.46	29.4095	228.59
42.46	29.4095	228.59
42.46	29.4095	228.59
41.8375	29.4095	229.59
41.9875	29.4095	230.59
41.1875	29.4095	230.59
41.62	29.4095	230.59
41.29	29.4095	230.59
41.29	29.4095	230.59
41.29	29.4095	231.59
41.5725	29.4095	231.59
41.1875	29.4095	231.59
41.7475	29.4095	231.59
41.905	29.4095	231.59
41.4375	29.4095	231.59
41.4375	29.4095	231.59
41.4375	29.4095	231.59
40.3225	29.4095	231.59
41.1775	29.4095	231.59
40.5575	29.4095	231.59
40.3525	29.4095	231.59
40.99	29.4095	231.59
40.99	29.4095	231.59
40.99	29.4095	231.59
40.8825	29.4095	231.59
41.415	29.4095	231.59
41.765	29.4095	231.59
42.19	29.4095	231.59
41.8075	29.4095	232.59
41.8075	29.4095	232.59
41.8075	29.4095	232.59
41.975	29.4095	232.59
42.115	29.4095	232.59
41.505	29.4095	233.59
43.85	29.4095	234.59
44.885	30.4095	234.59
44.885	30.4095	234.59
44.885	30.4095	234.59
44.7225	30.4095	235.59
44.9475	30.4095	235.59
44.815	30.4095	236.59
44.645	30.4095	236.59
44.6875	30.4095	236.59
44.6875	30.4095	236.59
44.6875	30.4095	236.59
44.7325	30.4095	236.59
45.08	30.4095	237.59
45.44	30.4095	238.59
44.95	30.4095	238.59
46.1425	30.4095	238.59
46.1425	30.4095	238.59
46.1425	30.4095	238.59
45.4025	30.4095	238.59
45.3875	30.4095	238.59
45.035	30.4095	238.59
44.525	30.4095	238.59
45.1125	30.4095	238.59
45.1125	30.4095	238.59
45.1125	30.4095	239.59
45.1125	30.4095	239.59
45.0075	30.4095	239.59
44.535	30.4095	239.59
45.2575	30.4095	239.59
44.535	30.4095	239.59
44.535	30.4095	239.59
44.535	30.4095	240.59
45.0475	30.4095	241.59
45.05	30.4095	241.59
44.305	30.4095	241.59
44.8375	30.4095	242.59
44.985	30.4095	242.59
44.985	30.4095	242.59
44.985	30.4095	243.59
45.5825	30.4095	244.59
44.915	30.4095	244.59
44.7875	30.4095	244.59
45.5625	30.4095	245.59
45.2325	30.4095	245.59
45.2325	30.4095	245.59
45.2325	30.4095	245.59
45.5875	30.4095	245.59
46.0025	30.4095	246.59
45.6575	30.4095	246.59
44.615	30.4095	246.59
44.875	30.4095	246.59
44.875	30.4095	246.59
44.875	30.4095	246.59
44.5675	30.4095	246.59
45.1175	30.4095	246.59
45.6625	30.4095	246.59
46.065	30.4095	246.59
45.6875	30.4095	246.59
45.6875	30.4095	246.59
45.6875	30.4095	246.59
46.305	30.4095	246.59
46.31	30.4095	246.59
46.76	30.4095	246.59
46.76	30.4095	246.59
47.6975	30.4095	246.59
47.6975	30.4095	246.59
47.6975	30.4095	246.59
47.025	30.4095	247.59
46.8	30.4095	247.59
46.675	30.4095	248.59
47.49	30.4095	248.59
47.68	30.4095	248.59
47.68	30.4095	248.59
47.68	30.4095	248.59
47.5625	30.4095	248.59
47.345	30.4095	249.59
47.41	30.4095	249.59
47.7525	30.4095	249.59
47.48	30.4095	250.59
47.48	30.4095	250.59
47.48	30.4095	250.59
47.805	30.4095	250.59
47.145	30.4095	250.59
46.6875	30.4095	251.59
48.6525	30.4095	251.59
48.3	30.4095	251.59
48.3	30.4095	251.59
48.3	30.4095	251.59
47.9925	30.4095	251.59
47.86	30.4095	251.59
44.2525	30.7429	252.257
44.7925	30.9429	253.057
46	30.9429	254.057
46	30.9429	254.057
46	30.9429	254.057
46.135	30.9429	254.057
45.7225	30.9429	254.057
45.3475	30.9429	254.057
45.195	30.9429	254.057
44.9525	30.9429	254.057
44.9525	30.9429	254.057
44.9525	30.9429	254.057
44.94	30.9429	254.057
44.8075	30.9429	255.057
44.5875	30.9429	255.057
43.4825	30.9429	255.057
43.2825	30.9429	255.057
43.2825	30.9429	255.057
43.2825	30.9429	255.057
43.745	30.9429	255.057
43.305	30.9429	256.057
44.5975	30.9429	257.057
44.73	30.9429	257.057
44.775	30.9429	257.057
44.775	30.9429	257.057
44.775	30.9429	257.057
43.75	30.9429	257.057
43.5425	30.9429	257.057
43.8025	30.9429	257.057
43.8425	30.9429	257.057
43.605	30.9429	257.057
43.605	30.9429	257.057
43.605	30.9429	257.057
43.605	30.9429	257.057
44.255	30.9429	257.057
44.0475	30.9429	257.057
44.0525	30.9429	258.057
44.1675	30.9429	258.057
44.1675	30.9429	258.057
44.1675	30.9429	258.057
44.6375	30.9429	258.057
46.1475	31.0262	258.974
46.5775	31.0262	259.974
46.265	31.0262	259.974
47.25	31.0262	259.974
47.25	31.0262	259.974
47.25	31.0262	259.974
47.345	31.0262	259.974
47.9	31.0262	259.974
48.4125	31.0262	259.974
48.6775	31.0262	260.974
49.7075	31.0262	260.974
49.7075	31.0262	260.974
49.7075	31.0262	260.974
49.06	31.0262	260.974
48.335	32.0262	260.974
47.89	32.0262	260.974
48.39	32.0262	260.974
48.2625	32.0262	260.974
48.2625	32.0262	260.974
48.2625	32.0262	260.974
47.775	32.0262	261.974
48.305	32.0262	262.974
47.955	32.0262	263.974
47.1625	32.0262	263.974
47.62	32.0262	263.974
47.62	32.0262	263.974
47.62	32.0262	263.974
46.5825	32.0262	263.974
45.6325	32.0262	263.974
45.9625	32.0262	263.974
47.2575	32.0262	263.974
48.05	32.0262	263.974
48.05	32.0262	263.974
48.05	32.0262	263.974
48.36	32.0262	263.974
47.8425	32.0262	263.974
48.9075	32.0262	263.974
49.57	32.0262	263.974
50.1125	32.0262	263.974
50.1125	32.0262	263.974
50.1125	32.0262	263.974
50.01	32.0262	263.974
49.995	32.0262	263.974
49.7225	32.0262	263.974
50.7275	32.0262	263.974
50.765	33.0262	263.974
50.765	33.0262	263.974
50.765	33.0262	263.974
50.77	33.0262	264.974
51.06	33.0262	265.974
50.955	33.3595	266.64
49.1675	33.3595	266.64
49.79	33.3595	266.64
49.79	33.3595	266.64
49.79	33.3595	266.64
49.105	33.3595	266.64
49.3425	33.3595	266.64
49.755	33.3595	266.64
49.025	33.3595	266.64
49.5725	33.3595	266.64
49.5725	33.3595	267.64
49.5725	33.3595	267.64
49.8175	33.3595	267.64
49.5675	33.3595	267.64
49.945	33.3595	267.64
50.0375	33.3595	267.64
50.5	33.3595	267.64
50.5	33.3595	267.64
50.5	33.3595	267.64
49.975	33.3595	267.64
49.3475	33.3595	267.64
49.53	33.3595	267.64
50.4025	33.8595	268.14
50.53	33.8595	268.14
50.53	33.8595	269.14
50.53	33.8595	269.14
50.4825	33.8595	269.14
50.88	33.8595	269.14
50.9975	33.8595	269.14
50.9975	33.8595	269.14
50.865	33.8595	269.14
50.865	34.8595	269.14
50.865	34.8595	269.14
51.2825	34.8595	269.14
50.4375	34.8595	269.14
50.685	34.8595	269.14
50.4275	34.8595	269.14
50.4675	34.8595	269.14
50.4675	34.8595	269.14
50.4675	34.8595	269.14
50.3975	34.8595	269.14
49.8575	34.8595	270.14
51.415	34.8595	271.14
50.86	34.8595	272.14
51.84	35.1929	272.807
51.84	36.1929	272.807
51.84	36.1929	273.807
51.9375	36.1929	274.807
53.3125	36.1929	275.807
53.8375	36.1929	276.807
54.02	36.1929	276.807
53.9925	36.1929	277.807
53.9925	36.1929	277.807
53.9925	36.1929	277.807
54.5075	36.1929	277.807
54.6825	36.1929	278.807
54.6825	36.1929	278.807
55.05	36.1929	278.807
54.9175	36.1929	279.807
54.9175	36.1929	279.807
54.9175	36.1929	279.807
55.2275	36.1929	280.807
55.67	36.1929	281.807
55.67	36.1929	282.807
55.2525	36.6929	283.307
55.29	36.6929	283.307
55.29	36.6929	284.307
55.29	36.6929	284.307
54.9575	36.6929	284.307
55.3775	37.6929	284.307
55.555	38.0262	284.974
55.4775	38.0262	284.974
55.2825	38.0262	284.974
55.2825	38.0262	285.974
55.2825	38.0262	286.974
54.725	38.3595	287.64
55.6625	38.3595	288.64
55.94	38.3595	289.64
55.4425	38.3595	290.64
58.045	38.3595	290.64
58.045	38.3595	290.64
58.045	38.3595	290.64
58.045	38.3595	290.64
57.9825	38.3595	290.64
58.2475	38.3595	290.64
57.0625	38.3595	290.64
55.3125	38.3595	290.64
55.3125	38.3595	290.64
55.3125	38.3595	290.64
54.055	38.3595	290.64
55.24	38.3595	290.64
54.28	38.3595	291.64
55.22	38.3595	292.64
53.8575	38.3595	292.64
53.8575	38.3595	292.64
53.8575	38.3595	292.64
53.3675	38.3595	293.64
53.635	38.3595	293.64
53.9025	38.3595	293.64
54.7525	38.3595	293.64
55.445	38.3595	293.64
55.445	38.3595	293.64
55.445	38.3595	293.64
55.1375	38.3595	293.64
55.5825	38.3595	293.64
56.0425	38.3595	293.64
56.0125	38.3595	293.64
56.5	38.3595	293.64
56.5	38.3595	293.64
56.5	38.3595	293.64
56.5	38.3595	293.64
56.515	38.3595	294.64
55.97	38.3595	294.64
55.865	38.3595	294.64
55.84	38.3595	294.64
55.84	38.3595	294.64
55.84	38.3595	294.64
56.5475	38.3595	294.64
56.7775	38.3595	294.64
56.5275	38.3595	294.64
56.57	39.3595	294.64
56.485	39.3595	294.64
56.485	39.3595	294.64
56.485	39.3595	294.64
55.36	39.8595	295.14
56.375	39.8595	295.14
55.7025	39.8595	295.14
55.965	39.8595	296.14
56.39	39.8595	297.14
56.39	39.8595	297.14
56.39	39.8595	297.14
56.375	39.8595	297.14
56.795	39.8595	297.14
56.525	39.8595	297.14
55.195	39.8595	297.14
55.1925	39.8595	297.14
55.1925	39.8595	297.14
55.1925	39.8595	298.14
55.945	39.8595	298.14
56.6025	39.8595	298.14
55.955	39.8595	299.14
55.455	39.8595	299.14
55.8425	39.8595	300.14
55.8425	39.8595	300.14
55.8425	39.8595	301.14
55.1875	39.8595	301.14
54.6	39.8595	301.14
53.92	39.8595	301.14
53.9425	39.8595	302.14
53.0225	39.8595	302.14
53.0225	39.8595	302.14
53.0225	39.8595	302.14
53.965	39.8595	302.14
53.675	39.8595	302.14
53.665	39.8595	302.14
53.7525	39.8595	302.14
51.925	39.8595	302.14
51.925	39.8595	302.14
51.925	39.8595	302.14
50.8525	39.8595	302.14
50.6475	39.8595	302.14
51.885	39.8595	302.14
50.3875	39.8595	302.14
49.1575	39.8595	302.14
49.1575	39.8595	302.14
49.1575	39.8595	302.14
50.2525	39.8595	302.14
51.0125	39.8595	303.14
52.34	39.8595	303.14
51.9875	39.8595	303.14
51.9875	39.8595	303.14
51.9875	39.8595	303.14
51.9875	39.8595	303.14
52.2825	39.8595	304.14
52.4925	39.8595	304.14
52.205	39.8595	304.14
52.35	39.8595	305.14
49.7325	39.8595	306.14
49.7325	39.8595	306.14
49.7325	39.8595	306.14
50.355	39.8595	306.14
50.6675	39.8595	307.14
50.6525	39.8595	307.14
51.5225	39.8595	307.14
51.105	39.8595	307.14
51.105	39.8595	307.14
51.105	39.8595	308.14
51.7825	39.8595	308.14
51.34	39.8595	308.14
52.175	39.8595	309.14
52.725	39.8595	309.14
52.7025	39.8595	309.14
52.7025	39.8595	309.14
52.7025	39.8595	309.14
52.925	39.8595	309.14
53.015	39.8595	309.14
52.465	39.8595	309.14
51.8625	39.8595	309.14
52.4525	39.8595	309.14
52.4525	39.8595	310.14
52.4525	39.8595	310.14
52.59	39.8595	310.14
51.98	39.8595	310.14
52.525	39.8595	311.14
52.3425	39.8595	311.14
53.0175	39.8595	312.14
53.0175	39.8595	312.14
53.0175	39.8595	312.14
53.0175	39.8595	312.14
53.625	39.8595	313.14
53.45	39.8595	314.14
53.6675	39.8595	314.14
53.7075	39.8595	314.14
53.7075	39.8595	314.14
53.7075	39.8595	314.14
53.38	39.8595	314.14
52.83	39.8595	314.14
52.8575	39.8595	314.14
53.055	39.8595	314.14
53.25	39.8595	315.14
53.25	39.8595	315.14
53.25	39.8595	315.14
53.145	39.8595	315.14
53.5625	39.8595	315.14
53.17	39.8595	315.14
52.9425	39.8595	316.14
52.8225	39.8595	316.14
52.8225	39.8595	316.14
52.8225	39.8595	316.14
52.56	39.8595	316.14
52.7025	39.8595	316.14
52.8125	39.8595	317.14
52.58	39.8595	317.14
52.3725	39.8595	317.14
52.3725	39.8595	317.14
52.3725	39.8595	317.14
[truncated: 1,655 more rows]
