# Supplementary material for: Measuring information flux between social media and stock prices with Transfer Entropy
Source: PLoS One. 2021 Sep 23;16(9):e0257686. doi: 10.1371/journal.pone.0257686 (PMC8459996; doi:10.1371/journal.pone.0257686)
Supplement: S1 Data — (ZIP) [file pone.0257686.s001.zip › DATA BASES/13.-VISA/visa.xlsx]

## Sheet: visa3
fecha	tweet	TextBlob	clean	subjectivity	sentiment	polarity		fecha	pol	events	n	p	in	ip	stock	v	neg	pos			fecha	eventos	negative	neutral	positive	-	+	stock	neg	pos	index					SUMMARY OUTPUT										SUMMARY OUTPUT
2015-11-02	Why does Visa hate freedom? $V pic.twitter.com/ERe7ti8hvA	why does visa hate freedom? $v pic.twitter.com/ere7ti8hva	why does visa hate freedom? $v pic.twitter.com/ere7ti8hva	0.9	negative	-0.8		2009-01-01	0	0	0	0	0	0	13.1125	0	0	0			2009-01-01	0	0	0	0	0	0	13.1125	0	0	0	0	2	0
2018-01-09	Scary stat: Credit card debt increased in Nov 2017 to its highest EVER. Over $1 trillion. Explain to me how companies like $MA $V $AXP won't have a collapse if the economy takes a nosedive? Not to mention car loans/home loans. Oh yeah, taxpayers will bail them out. #Insane #FedUp	scary stat: credit card debt increased in nov 2017 to its highest ever. over $1 trillion. explain to me how companies like $ma $v $axp won't have a collapse if the economy takes a nosedive? not to mention car loans/home loans. oh yeah, taxpayers will bail them out. #insane #fedup	scary stat: credit card debt increased in nov 2017 to its highest ever. over $1 trillion. explain to me how companies like $ma $v $axp won't have a collapse if the economy takes a nosedive? not to mention car loans/home loans. oh yeah, taxpayers will bail them out. #insane #fedup	1	negative	-0.75		2009-01-02	0.161111	4	2	2	0.5	0.5	13.36	0.2475	0.5	0.5			2009-01-02	4	2	0	2	0	0	13.36	0	0	-1	-1	1	2		Regression Statistics										Regression Statistics
2013-03-01	Companies struggle to popularize #mobile #money; #Visa hooks up with #Samsung: http://yhoo.it/YP5NbhÃ‚Â (via @AP) $V #MobileWorldCongress	companies struggle to popularize #mobile #money; #visa hooks up with #samsung: (via @ap) $v #mobileworldcongress	companies struggle to popularize #mobile #money; #visa hooks up with #samsung: (via @ap) $v #mobileworldcongress	1	negative	-0.75		2009-01-03	0	0	0	0	0	0	13.36	0	0.5	0.5			2009-01-03	0	0	0	0	0	0	13.36	0	0	-1	0	2	0		Multiple R	0.988932									Multiple R	0.990784
2017-12-31	Thousands gather in cold ahead of Times Square's 2018 party - ABC News #vrai777 $v Ã¢â€žâ€¦ #web http://news.google.com/news/url?sa=t&fd=R&ct2=us&usg=AFQjCNFcdFtJT5-wOl0Xhsr7nUhM4yvW1w&clid=c3a7d30bb8a4878e06b80cf16b898331&cid=52779737952707&ei=PoZJWuC2DaKx3AH8g7fICQ&url=http://abcnews.go.com/Entertainment/wireStory/throngs-expected-flashy-frigid-times-square-ball-drop-52069185Ã‚Â Ã¢â‚¬Â¦	thousands gather in cold ahead of times square's 2018 party - abc news #vrai777 $v #web	thousands gather in cold ahead of times square's 2018 party - abc news #vrai777 $v #web	1	negative	-0.6		2009-01-04	0	0	0	0	0	0	13.36	0	0.5	0.5			2009-01-04	0	0	0	0	0	0	13.36	0	0	-1	0	2	0		R Square	0.977987									R Square	0.981654
2016-01-04	Man, crazy day .. _x000D_ Wiseguy Flow into the bell: http://WALLSTJESUS.COMÃ‚Â _x000D_ $SPY $QQQ $ADSK $V $WMTpic.twitter.com/1ULMnmmlfa	man, crazy day .. _x000D_ wiseguy flow into the bell: _x000D_ $spy $qqq $adsk $v $wmtpic.twitter.com/1ulmnmmlfa	man, crazy day .. _x000D_ wiseguy flow into the bell: _x000D_ $spy $qqq $adsk $v $wmtpic.twitter.com/1ulmnmmlfa	0.9	negative	-0.6		2009-01-05	0	0	0	0	0	0	13.455	0.095	0.5	0.5			2009-01-05	0	0	0	0	0	0	13.455	0	0	-1	0	2	0		Adjusted R Square	0.977975									Adjusted R Square	0.981649
2015-11-07	Visa - mum's the word Visa Europe margins but everyone knows that Visa is going to raise them like crazy business after the deal closes $V	visa - mum's the word visa europe margins but everyone knows that visa is going to raise them like crazy business after the deal closes $v	visa - mum's the word visa europe margins but everyone knows that visa is going to raise them like crazy business after the deal closes $v	0.9	negative	-0.6		2009-01-06	0.85	4	0	4	0	1	14.4025	0.9475	0.5	1.5			2009-01-06	4	0	0	4	0	0	14.4025	0	0	0	1	3	4		Standard Error	5.43831									Standard Error	4.96406
2015-10-08	Visa Stock Price Prediction Based On Artificial Intelligence: An Algorithmic Analysis (V) http://ow.ly/T7FvwÃ‚Â $V	visa stock price prediction based on artificial intelligence: an algorithmic analysis (v) $v	visa stock price prediction based on artificial intelligence: an algorithmic analysis (v) $v	1	negative	-0.6		2009-01-07	0	1	0	1	0	1	14.09	-0.3125	0.5	2.5			2009-01-07	1	0	0	1	0	0	14.09	0	0	1	1	3	1		Observations	3654									Observations	3654
2018-10-10	Worst Performers from recent peak:_x000D_ From my Supermoat Watchlist: _x000D_ $ALGN -21%_x000D_ $TYL -18%_x000D_ $SPGI -18%_x000D_ $VRSN -17%_x000D_ $BR -16%_x000D_ $AMZN -16%_x000D_ $MCO -16%_x000D_ $MA -14%_x000D_ $V -11.5%_x000D_ From Emerging Moat Watchlist:_x000D_ $CGNX -28%_x000D_ $PYPL -22%_x000D_ $ILMN -20%_x000D_ From Tech Moat Watchlist_x000D_ $QLYS -32%_x000D_ $ALRM -32%_x000D_ $ANSS …	worst performers from recent peak:_x000D_ from my supermoat watchlist: _x000D_ $algn -21%_x000D_ $tyl -18%_x000D_ $spgi -18%_x000D_ $vrsn -17%_x000D_ $br -16%_x000D_ $amzn -16%_x000D_ $mco -16%_x000D_ $ma -14%_x000D_ $v -11.5%_x000D_ from emerging moat watchlist:_x000D_ $cgnx -28%_x000D_ $pypl -22%_x000D_ $ilmn -20%_x000D_ from tech moat watchlist_x000D_ $qlys -32%_x000D_ $alrm -32%_x000D_ $anss …	worst performers from recent peak:_x000D_ from my supermoat watchlist: _x000D_ $algn -21%_x000D_ $tyl -18%_x000D_ $spgi -18%_x000D_ $vrsn -17%_x000D_ $br -16%_x000D_ $amzn -16%_x000D_ $mco -16%_x000D_ $ma -14%_x000D_ $v -11.5%_x000D_ from emerging moat watchlist:_x000D_ $cgnx -28%_x000D_ $pypl -22%_x000D_ $ilmn -20%_x000D_ from tech moat watchlist_x000D_ $qlys -32%_x000D_ $alrm -32%_x000D_ $anss …	0.625	negative	-0.5		2009-01-08	0	0	0	0	0	0	13.94	-0.15	0.5	2.5			2009-01-08	0	0	0	0	0	0	13.94	0	0	1	0	2	0
2018-04-25	Life doesn't have to be complicated. $V pic.twitter.com/UubfyzvQg8	life doesn't have to be complicated. $v pic.twitter.com/uubfyzvqg8	life doesn't have to be complicated. $v pic.twitter.com/uubfyzvqg8	1	negative	-0.5		2009-01-09	0	0	0	0	0	0	13.905	-0.035	0.5	2.5			2009-01-09	0	0	0	0	0	0	13.905	0	0	1	0	2	0		ANOVA										ANOVA
2018-01-01	Avg US household personal savings rate_x000D_ 1980's 12%_x000D_ 1990's 6%_x000D_ 2000's 4%_x000D_ 2010 3%_x000D_ 2017.................1%_x000D_ The worst killer of wealth is debt Debt is what binds you to the system _x000D_ Some of the culprits_x000D_ $V $MA $AXP Fed and every bank	avg us household personal savings rate_x000D_ 1980's 12%_x000D_ 1990's 6%_x000D_ 2000's 4%_x000D_ 2010 3%_x000D_ 2017.................1%_x000D_ the worst killer of wealth is debt debt is what binds you to the system _x000D_ some of the culprits_x000D_ $v $ma $axp fed and every bank	avg us household personal savings rate_x000D_ 1980's 12%_x000D_ 1990's 6%_x000D_ 2000's 4%_x000D_ 2010 3%_x000D_ 2017.................1%_x000D_ the worst killer of wealth is debt debt is what binds you to the system _x000D_ some of the culprits_x000D_ $v $ma $axp fed and every bank	0.65	negative	-0.5		2009-01-10	0	0	0	0	0	0	13.905	0	0.5	2.5			2009-01-10	0	0	0	0	0	0	13.905	0	0	1	0	2	0			df	SS	MS	F	Significance F						df	SS	MS
2016-01-02	@MarkYusko Ehh.. I'm not trying to be difficult but I just disagree with your conclusion. $WMT had issues this year. Look at $COST $V $MA	@markyusko ehh.. i'm not trying to be difficult but i just disagree with your conclusion. $wmt had issues this year. look at $cost $v $ma	@markyusko ehh.. i'm not trying to be difficult but i just disagree with your conclusion. $wmt had issues this year. look at $cost $v $ma	1	negative	-0.5		2009-01-11	0	0	0	0	0	0	13.905	0	0.5	2.5			2009-01-11	0	0	0	0	0	0	13.905	0	0	1	0	2	0		Regression	2	4.79725e+06	2.39862e+06	81102.5	0					Regression	1	4.81524e+06	4.81524e+06
2015-02-20	Sorry $AXP, you canÃ¢â‚¬â„¢t stop businesses from asking customers to use $V or $MA instead as they charge a lower fee...Guess you wanted to try.	sorry $axp, you can not stop businesses from asking customers to use $v or $ma instead as they charge a lower fee...guess you wanted to try.	sorry $axp, you can not stop businesses from asking customers to use $v or $ma instead as they charge a lower fee...guess you wanted to try.	1	negative	-0.5		2009-01-12	0	0	0	0	0	0	13.24	-0.665	0.5	2.5			2009-01-12	0	0	0	0	0	0	13.24	0	0	1	0	2	0		Residual	3651	107979	29.5752							Residual	3652	89992	24.6419
2014-01-13	With data vulnerable, retailers look for tougher security http://yhoo.it/1hOZwY9Ã‚Â $TGT $TJX $V	with data vulnerable, retailers look for tougher security $tgt $tjx $v	with data vulnerable, retailers look for tougher security $tgt $tjx $v	0.5	negative	-0.5		2009-01-13	0	0	0	0	0	0	13.285	0.045	0.5	2.5			2009-01-13	0	0	0	0	0	0	13.285	0	0	1	0	2	0		Total	3653	4.90523e+06								Total	3653	4.90523e+06
2011-01-28	Kafka resurrected in the US. #Wikileaks nor #SunshinePress did anything wrong according to @Visa, yet remain blocked. $V #cablegate	kafka resurrected in the us. #wikileaks nor #sunshinepress did anything wrong according to @visa, yet remain blocked. $v #cablegate	kafka resurrected in the us. #wikileaks nor #sunshinepress did anything wrong according to @visa, yet remain blocked. $v #cablegate	0.9	negative	-0.5		2009-01-14	0	0	0	0	0	0	12.7425	-0.5425	0.5	2.5			2009-01-14	0	0	0	0	0	0	12.7425	0	0	1	0	2	0
2009-02-25	Some updated thoughts on $MA, $V (which I have been wrong on) and $CHK - http://tinyurl.com/bzm8mb	some updated thoughts on $ma, $v (which i have been wrong on) and $chk -	some updated thoughts on $ma, $v (which i have been wrong on) and $chk -	0.9	negative	-0.5		2009-01-15	0.227273	2	0	2	0	1	12.345	-0.3975	0.5	3.5			2009-01-15	2	0	0	2	0	0	12.345	0	0	2	1	3	2			Coefficients	Standard Error	t Stat	P-value	Lower 95%	Upper 95%	Lower 95.0%	Upper 95.0%			Coefficients	Standard Error	t Stat
2018-10-10	After biggest market selloff in 8 months on #federalreserve higher interest rates #StockMarket drop! #technology worst day in 2 years! $dji $spx $ndq $aapl $amzn $fb $mfst $nke $v https://twitter.com/FoxBusiness/status/1050146474565267457Ã‚Â Ã¢â‚¬Â¦ .@POTUS on the Federal Reserve raising interest rates: "I think the Fed is making a mistake... I think the Fed has gone crazy." pic.twitter.com/SmSSe…	after biggest market selloff in 8 months on #federalreserve higher interest rates #stockmarket drop! #technology worst day in 2 years! $dji $spx $ndq $aapl $amzn $fb $mfst $nke $v .@potus on the federal reserve raising interest rates: "i think the fed is making a mistake... i think the fed has gone crazy." pic.twitter.com/smsse58w91	after biggest market selloff in 8 months on #federalreserve higher interest rates #stockmarket drop! #technology worst day in 2 years! $dji $spx $ndq $aapl $amzn $fb $mfst $nke $v .@potus on the federal reserve raising interest rates: "i think the fed is making a mistake... i think the fed has gone crazy." pic.twitter.com/smsse58w91	0.8	negative	-0.429167		2009-01-16	0.425	6	0	6	0	1	11.8525	-0.4925	0.5	4.5			2009-01-16	6	0	0	6	0	0	11.8525	0	0	3	1	3	6		Intercept	6.89768	0.153333	44.9849	0	6.59705	7.19831	6.59705	7.19831		Intercept	4.43577	0.144169	30.7679
2016-10-06	US Bank and Visa are working to reduce false declines $USB $V http://read.bi/2cULGrLÃ‚Â pic.twitter.com/jPlelF91oU	us bank and visa are working to reduce false declines $usb $v	us bank and visa are working to reduce false declines $usb $v	0.6	negative	-0.4		2009-01-17	0	0	0	0	0	0	11.8525	0	0.5	4.5			2009-01-17	0	0	0	0	0	0	11.8525	0	0	3	0	2	0		X Variable 1	-0.846576	0.0511878	-16.5386	2.64145e-59	-0.946935	-0.746216	-0.946935	-0.746216		X Variable 1	0.569929	0.00128928	442.051
2016-12-31	The heartbreaking story behind Dwayne 'The Rock' Johnson's gift to his dad $v Mashable http://mashable.com/2016/12/31/the-heartbreaking-story-behind-dwayne-the-rock-johnsons-gift-to-his-dad/?utm_campaign=Mash-Prod-RSS-Feedburner-All-Partial&utm_cid=Mash-Prod-RSS-Feedburner-All-PartialÃ‚Â Ã¢â‚¬Â¦	the heartbreaking story behind dwayne 'the rock' johnson's gift to his dad $v mashable	the heartbreaking story behind dwayne 'the rock' johnson's gift to his dad $v mashable	0.7	negative	-0.4		2009-01-18	0	0	0	0	0	0	11.8525	0	0.5	4.5			2009-01-18	0	0	0	0	0	0	11.8525	0	0	3	0	2	0		X Variable 2	1.07915	0.0123314	87.5123	0	1.05497	1.10333	1.05497	1.10333
2016-04-21	$IBM, $INTC, $V , $GOOG $MSFT all miss with $GS revenue the worse in Lloyd's career AND Cramer's foaming at the mouth bullish. @jimcramer	$ibm, $intc, $v , $goog $msft all miss with $gs revenue the worse in lloyd's career and cramer's foaming at the mouth bullish. @jimcramer	$ibm, $intc, $v , $goog $msft all miss with $gs revenue the worse in lloyd's career and cramer's foaming at the mouth bullish. @jimcramer	0.6	negative	-0.4		2009-01-19	0	1	0	1	0	1	11.8525	0	0.5	5.5			2009-01-19	1	0	0	1	0	0	11.8525	0	0	4	1	3	1
2015-10-20	Banks Facing Tough Times Pull Out Visa...Shares: $V $PNC $USB #banks http://www.wsj.com/articles/banks-shed-visa-shares-to-offset-earnings-pressure-1445359407Ã‚Â Ã¢â‚¬Â¦	banks facing tough times pull out visa...shares: $v $pnc $usb #banks	banks facing tough times pull out visa...shares: $v $pnc $usb #banks	0.833333	negative	-0.388889		2009-01-20	0.125	1	0	1	0	1	10.605	-1.2475	0.5	6.5			2009-01-20	1	0	0	1	0	0	10.605	0	0	5	1	3	1
2015-05-07	Visa, MasterCard will have a tough time snagging a percentage of China's explosive #payments market_x000D_ http://bit.ly/1IjnjwMÃ‚Â _x000D_ @BankThink_x000D_ $V $MA	visa, mastercard will have a tough time snagging a percentage of china's explosive #payments market_x000D_ _x000D_ @bankthink_x000D_ $v $ma	visa, mastercard will have a tough time snagging a percentage of china's explosive #payments market_x000D_ _x000D_ @bankthink_x000D_ $v $ma	0.833333	negative	-0.388889		2009-01-21	0	1	0	1	0	1	11.045	0.44	0.5	7.5			2009-01-21	1	0	0	1	0	0	11.045	0	0	6	1	3	1
2011-11-10	Just in case you were not aware-This has been an Insanely tough market http://stks.co/14K6Ã‚Â $spy $ulta $v $lqdt	just in case you were not aware-this has been an insanely tough market $spy $ulta $v $lqdt	just in case you were not aware-this has been an insanely tough market $spy $ulta $v $lqdt	0.833333	negative	-0.388889		2009-01-22	0	0	0	0	0	0	11.045	0	0.5	7.5			2009-01-22	0	0	0	0	0	0	11.045	0	0	6	0	2	0
2011-11-10	Just in case you were not aware-This has been an Insanely tough market http://stks.co/14K6Ã‚Â $spy $ulta $v $lqdt	just in case you were not aware-this has been an insanely tough market $spy $ulta $v $lqdt	just in case you were not aware-this has been an insanely tough market $spy $ulta $v $lqdt	0.833333	negative	-0.388889		2009-01-23	0	0	0	0	0	0	11.08	0.035	0.5	7.5			2009-01-23	0	0	0	0	0	0	11.08	0	0	6	0	2	0
2009-01-02	sold $v for + dime, tough dime	sold $v for + dime, tough dime	sold $v for + dime, tough dime	0.833333	negative	-0.388889		2009-01-24	0	0	0	0	0	0	11.08	0	0.5	7.5			2009-01-24	0	0	0	0	0	0	11.08	0	0	6	0	2	0
2017-12-31	Opening Artificial Intelligence's Black Box - http://Madison.comÃ‚Â #vrai777 $v Ã¢â€žâ€¦ #iOT #Robotshttp://news.google.com/news/url?sa=t&fd=R&ct2=us&usg=AFQjCNEj0rM-x8X-7c6npkLmU4TuCpmq8A&clid=c3a7d30bb8a4878e06b80cf16b898331&cid=52779745096774&ei=r5FJWvCMNcn4zAb1_q34DA&url=http://host.madison.com/business/investment/markets-and-stocks/opening-artificial-intelligence-s-black-box/article_fd5b184c…	opening artificial intelligence's black box - #vrai777 $v #iot #robots	opening artificial intelligence's black box - #vrai777 $v #iot #robots	0.716667	negative	-0.383333		2009-01-25	0	0	0	0	0	0	11.08	0	0.5	7.5			2009-01-25	0	0	0	0	0	0	11.08	0	0	6	0	2	0
2018-11-12	Worst performers in the Dow right now:_x000D_ - $AAPL_x000D_ - $GS_x000D_ - $V_x000D_ Remember $GE is no longer a Dow component	worst performers in the dow right now:_x000D_ - $aapl_x000D_ - $gs_x000D_ - $v_x000D_ remember $ge is no longer a dow component	worst performers in the dow right now:_x000D_ - $aapl_x000D_ - $gs_x000D_ - $v_x000D_ remember $ge is no longer a dow component	0.767857	negative	-0.357143		2009-01-26	0	0	0	0	0	0	10.6475	-0.4325	0.5	7.5			2009-01-26	0	0	0	0	0	0	10.6475	0	0	6	0	2	0
2013-07-31	I can't believe $MA and $V didn't respond to the potential of fee cuts in Eurozone on their calls, no positions here, but $V move UGLY	i can't believe $ma and $v didn't respond to the potential of fee cuts in eurozone on their calls, no positions here, but $v move ugly	i can't believe $ma and $v didn't respond to the potential of fee cuts in eurozone on their calls, no positions here, but $v move ugly	1	negative	-0.35		2009-01-27	0	0	0	0	0	0	11.0375	0.39	0.5	7.5			2009-01-27	0	0	0	0	0	0	11.0375	0	0	6	0	2	0
2013-12-13	Bove: $JPM + cryptocurrency would pose serious threat to Credit Cards, paypal http://www.valuewalk.com/2013/12/bitcoin-gets-hard-endorsement-from-andreessen-horowitz/Ã‚Â Ã¢â‚¬Â¦ $MA $V $BCOIN	bove: $jpm + cryptocurrency would pose serious threat to credit cards, paypal $ma $v $bcoin	bove: $jpm + cryptocurrency would pose serious threat to credit cards, paypal $ma $v $bcoin	0.666667	negative	-0.333333		2009-01-28	0	0	0	0	0	0	11.805	0.7675	0.5	7.5			2009-01-28	0	0	0	0	0	0	11.805	0	0	6	0	2	0
2011-12-24	Looked at lots charts, not seeing tons of quality stuff other than $ISRG $MA $ALXN $V $GOOG which has me skeptical but will stay optimistic	looked at lots charts, not seeing tons of quality stuff other than $isrg $ma $alxn $v $goog which has me skeptical but will stay optimistic	looked at lots charts, not seeing tons of quality stuff other than $isrg $ma $alxn $v $goog which has me skeptical but will stay optimistic	0.4375	negative	-0.3125		2009-01-29	0	0	0	0	0	0	11.5675	-0.2375	0.5	7.5			2009-01-29	0	0	0	0	0	0	11.5675	0	0	6	0	2	0
2011-12-24	Looked at lots charts, not seeing tons of quality stuff other than $ISRG $MA $ALXN $V $GOOG which has me skeptical but will stay optimistic	looked at lots charts, not seeing tons of quality stuff other than $isrg $ma $alxn $v $goog which has me skeptical but will stay optimistic	looked at lots charts, not seeing tons of quality stuff other than $isrg $ma $alxn $v $goog which has me skeptical but will stay optimistic	0.4375	negative	-0.3125		2009-01-30	0	0	0	0	0	0	12.3375	0.77	0.5	7.5			2009-01-30	0	0	0	0	0	0	12.3375	0	0	6	0	2	0
2016-07-11	ATM EMV migration in the US is moving slowly $MA $V http://read.bi/2a2j5vXÃ‚Â pic.twitter.com/uESRkAkgUW	atm emv migration in the us is moving slowly $ma $v	atm emv migration in the us is moving slowly $ma $v	0.4	negative	-0.3		2009-01-31	0	0	0	0	0	0	12.3375	0	0.5	7.5			2009-01-31	0	0	0	0	0	0	12.3375	0	0	6	0	2	0
2014-11-21	Monday Pre-lim Watchlist_x000D_ suckers: $NFLX $FB $GILD $GPRO $LOCO $MSFT $GMCR $CRM_x000D_ rockers: $AMZN $BA $UPS $V	monday pre-lim watchlist_x000D_ suckers: $nflx $fb $gild $gpro $loco $msft $gmcr $crm_x000D_ rockers: $amzn $ba $ups $v	monday pre-lim watchlist_x000D_ suckers: $nflx $fb $gild $gpro $loco $msft $gmcr $crm_x000D_ rockers: $amzn $ba $ups $v	0.8	negative	-0.3		2009-02-01	0	0	0	0	0	0	12.3375	0	0.5	7.5			2009-02-01	0	0	0	0	0	0	12.3375	0	0	6	0	2	0
2014-07-24	$AMZN is impenetrable. $SBUX is being conservative and people want them to whoop it up. $V seemed negative to me but the street loves it.	$amzn is impenetrable. $sbux is being conservative and people want them to whoop it up. $v seemed negative to me but the street loves it.	$amzn is impenetrable. $sbux is being conservative and people want them to whoop it up. $v seemed negative to me but the street loves it.	0.4	negative	-0.3		2009-02-02	0	0	0	0	0	0	12.4925	0.155	0.5	7.5			2009-02-02	0	0	0	0	0	0	12.4925	0	0	6	0	2	0
2014-01-08	Some Common Misconceptions About Dividend Growth Investing http://www.dividendgrowthinvestor.com/2013/07/common-misconceptions-about-dividend.htmlÃ‚Â Ã¢â‚¬Â¦ #dividends #investing $V $MCD $JNJ $KO $PG $TSLA $WMT	some common misconceptions about dividend growth investing #dividends #investing $v $mcd $jnj $ko $pg $tsla $wmt	some common misconceptions about dividend growth investing #dividends #investing $v $mcd $jnj $ko $pg $tsla $wmt	0.5	negative	-0.3		2009-02-03	0.15	1	0	1	0	1	12.0975	-0.395	0.5	8.5			2009-02-03	1	0	0	1	0	0	12.0975	0	0	7	1	3	1
2015-01-01	$V - Hard Workin(Official Video) Shot By @quinbeats: http://youtu.be/RRsJNBQEp-Y?list=UU434Ix6U2Tqc1WXWOtgfMygÃ‚Â Ã¢â‚¬Â¦ via @YouTube	$v - hard workin(official video) shot by @quinbeats: via @youtube	$v - hard workin(official video) shot by @quinbeats: via @youtube	0.541667	negative	-0.291667		2009-02-04	0.182143	2	0	2	0	1	12.2825	0.185	0.5	9.5			2009-02-04	2	0	0	2	0	0	12.2825	0	0	8	1	3	2
2010-12-14	Startups Will Have A Hard Time Competing Against Visa For Online Deals $V by @MattRosoff http://read.bi/gbU2jQ	startups will have a hard time competing against visa for online deals $v by @mattrosoff	startups will have a hard time competing against visa for online deals $v by @mattrosoff	0.541667	negative	-0.291667		2009-02-05	0	1	0	1	0	1	13.435	1.1525	0.5	10.5			2009-02-05	1	0	0	1	0	0	13.435	0	0	9	1	3	1
2013-09-10	Today on @SquawkStreet New Dow components! $BAC $HPQ $AA $GS $V $NKE + $MCD sales $AAPL big dayand @jimcramer Mad Dash! to the Bell! #Post9	today on @squawkstreet new dow components! $bac $hpq $aa $gs $v $nke + $mcd sales $aapl big dayand @jimcramer mad dash! to the bell! #post9	today on @squawkstreet new dow components! $bac $hpq $aa $gs $v $nke + $mcd sales $aapl big dayand @jimcramer mad dash! to the bell! #post9	0.518182	negative	-0.268703		2009-02-06	0	0	0	0	0	0	13.8525	0.4175	0.5	10.5			2009-02-06	0	0	0	0	0	0	13.8525	0	0	9	0	2	0
2018-10-08	Payment stocks in pain over the past week. Check out these moves in Square, PayPal, Mastercard, and Visa. $SQ $PYPL $MA $V pic.twitter.com/sSktujnf5j	payment stocks in pain over the past week. check out these moves in square, paypal, mastercard, and visa. $sq $pypl $ma $v pic.twitter.com/ssktujnf5j	payment stocks in pain over the past week. check out these moves in square, paypal, mastercard, and visa. $sq $pypl $ma $v pic.twitter.com/ssktujnf5j	0.25	negative	-0.25		2009-02-07	0	0	0	0	0	0	13.8525	0	0.5	10.5			2009-02-07	0	0	0	0	0	0	13.8525	0	0	9	0	2	0
2015-11-30	Worst #sentiment for #SP1500 #stocks at market open: $NCR $V $SSS $HOT $PCAR (2015/11/30) #stocktrading #predictiveanalytics #bigdata	worst #sentiment for #sp1500 #stocks at market open: $ncr $v $sss $hot $pcar (2015/11/30) #stocktrading #predictiveanalytics #bigdata	worst #sentiment for #sp1500 #stocks at market open: $ncr $v $sss $hot $pcar (2015/11/30) #stocktrading #predictiveanalytics #bigdata	0.783333	negative	-0.25		2009-02-08	0	0	0	0	0	0	13.8525	0	0.5	10.5			2009-02-08	0	0	0	0	0	0	13.8525	0	0	9	0	2	0
2014-08-26	It is illegal in 10 states to charge extra for using a credit card. $V	it is illegal in 10 states to charge extra for using a credit card. $v	it is illegal in 10 states to charge extra for using a credit card. $v	0.3	negative	-0.25		2009-02-09	0	0	0	0	0	0	13.83	-0.0225	0.5	10.5			2009-02-09	0	0	0	0	0	0	13.83	0	0	9	0	2	0
2014-08-04	Apple, Visa to Accelerate e-Payments Where Google Failed, Says Pac Crest - Tech Trader Daily - $AAPL $V $GOOGL $NXPIhttp://on.barrons.com/1zNHT1i	apple, visa to accelerate e-payments where google failed, says pac crest - tech trader daily - $aapl $v $googl $nxpi	apple, visa to accelerate e-payments where google failed, says pac crest - tech trader daily - $aapl $v $googl $nxpi	0.15	negative	-0.25		2009-02-10	0	0	0	0	0	0	13.4625	-0.3675	0.5	10.5			2009-02-10	0	0	0	0	0	0	13.4625	0	0	9	0	2	0
2011-09-25	Visa, MasterCard to Raise Fees on Small Buys http://bloom.bg/oQmODZÃ‚Â $BAC $DFS $JPM $MA $V $WFC	visa, mastercard to raise fees on small buys $bac $dfs $jpm $ma $v $wfc	visa, mastercard to raise fees on small buys $bac $dfs $jpm $ma $v $wfc	0.4	negative	-0.25		2009-02-11	0	0	0	0	0	0	13.74	0.2775	0.5	10.5			2009-02-11	0	0	0	0	0	0	13.74	0	0	9	0	2	0
2018-08-10	$V - not sure what is going on here, but nothing about retesting the broken trend line and the following 3 consecutive doji weeks looks bullish to me. That is also one crazy bearish divergence in the RSI - get the sense there is about to be a big move down. pic.twitter.com/MwSWBxFO1w	$v - not sure what is going on here, but nothing about retesting the broken trend line and the following 3 consecutive doji weeks looks bullish to me. that is also one crazy bearish divergence in the rsi - get the sense there is about to be a big move down. pic.twitter.com/mwswbxfo1w	$v - not sure what is going on here, but nothing about retesting the broken trend line and the following 3 consecutive doji weeks looks bullish to me. that is also one crazy bearish divergence in the rsi - get the sense there is about to be a big move down. pic.twitter.com/mwswbxfo1w	0.446296	negative	-0.234259		2009-02-12	0	0	0	0	0	0	14.1	0.36	0.5	10.5			2009-02-12	0	0	0	0	0	0	14.1	0	0	9	0	2	0
2014-12-01	"@sspencer_smb: when did Visa stop reporting transaction volume for Black Friday? at least that is a reliable #.. $V"	"@sspencer_smb: when did visa stop reporting transaction volume for black friday? at least that is a reliable #.. $v"	"@sspencer_smb: when did visa stop reporting transaction volume for black friday? at least that is a reliable #.. $v"	0.416667	negative	-0.233333		2009-02-13	-0.176461	2	2	0	1	0	13.9875	-0.1125	1.5	10.5			2009-02-13	2	2	0	0	0	0	13.9875	0	0	8	-1	1	2
2018-09-13	Seems like all the silly bitcoin tourists have moved on to $TLRY $NIO $PDD. Not really our area of interest, but fun to watch at times. Staying long the (boring and immensely profitable) World Domination Portfolio - $AAPL $AMZN $MSFT $NFLX $QQQ $HD $COST $V $BA	seems like all the silly bitcoin tourists have moved on to $tlry $nio $pdd. not really our area of interest, but fun to watch at times. staying long the (boring and immensely profitable) world domination portfolio - $aapl $amzn $msft $nflx $qqq $hd $cost $v $ba	seems like all the silly bitcoin tourists have moved on to $tlry $nio $pdd. not really our area of interest, but fun to watch at times. staying long the (boring and immensely profitable) world domination portfolio - $aapl $amzn $msft $nflx $qqq $hd $cost $v $ba	0.6125	negative	-0.225		2009-02-14	0	0	0	0	0	0	13.9875	0	1.5	10.5			2009-02-14	0	0	0	0	0	0	13.9875	0	0	8	0	2	0
2010-01-05	@HCPG yes $V is another very difficult stock to daytrade. it has to be very inplay for it to be good..its just shakeout city if not	@hcpg yes $v is another very difficult stock to daytrade. it has to be very inplay for it to be good..its just shakeout city if not	@hcpg yes $v is another very difficult stock to daytrade. it has to be very inplay for it to be good..its just shakeout city if not	0.65	negative	-0.225		2009-02-15	0	0	0	0	0	0	13.9875	0	1.5	10.5			2009-02-15	0	0	0	0	0	0	13.9875	0	0	8	0	2	0
2013-07-31	There is absolutely NO volume in the $MA & $V options. This is ridiculous. There is no market being made.	there is absolutely no volume in the $ma & $v options. this is ridiculous. there is no market being made.	there is absolutely no volume in the $ma & $v options. this is ridiculous. there is no market being made.	0.95	negative	-0.216667		2009-02-16	0	0	0	0	0	0	13.9875	0	1.5	10.5			2009-02-16	0	0	0	0	0	0	13.9875	0	0	8	0	2	0
2015-12-23	Bears Are Wrong On Dollar General - Cramer's Lightning Round (12/22/15) http://seekingalpha.com/article/3773056-bears-are-wrong-on-dollar-general-cramers-lightning-round-12-22-15?source=feed_fÃ‚Â Ã¢â‚¬Â¦ $HAIN $WFM $KSU $UNP $CTL $VTR $DG $V	bears are wrong on dollar general - cramer's lightning round (12/22/15) $hain $wfm $ksu $unp $ctl $vtr $dg $v	bears are wrong on dollar general - cramer's lightning round (12/22/15) $hain $wfm $ksu $unp $ctl $vtr $dg $v	0.6	negative	-0.216667		2009-02-17	0	0	0	0	0	0	13.5625	-0.425	1.5	10.5			2009-02-17	0	0	0	0	0	0	13.5625	0	0	8	0	2	0
2018-12-06	Once a stock is put in the penalty box with growth investors it is hard to get out. @cfraresearch @ReutersMoney discuss why $FB has been sold by $ARTRX and other #mutualfunds. $AMZN $V $PEP have been beneficiaries.https://www.reuters.com/article/us-usa-funds-facebook/fed-up-with-facebook-u-s-fund-managers-look-for-alternatives-idUSKBN1O519YÃ‚Â Ã¢â‚¬Â¦	once a stock is put in the penalty box with growth investors it is hard to get out. @cfraresearch @reutersmoney discuss why $fb has been sold by $artrx and other #mutualfunds. $amzn $v $pep have been beneficiaries.	once a stock is put in the penalty box with growth investors it is hard to get out. @cfraresearch @reutersmoney discuss why $fb has been sold by $artrx and other #mutualfunds. $amzn $v $pep have been beneficiaries.	0.458333	negative	-0.208333		2009-02-18	0	0	0	0	0	0	14.0375	0.475	1.5	10.5			2009-02-18	0	0	0	0	0	0	14.0375	0	0	8	0	2	0
2015-09-09	http://profit.ly/5005xMÃ‚Â - Posted a New Video Lesson: Video Lessons #53-54: Selling A Boring Play in $LINE And Focusing On The Hot Play $V...	- posted a new video lesson: video lessons #53-54: selling a boring play in $line and focusing on the hot play $v...	- posted a new video lesson: video lessons #53-54: selling a boring play in $line and focusing on the hot play $v...	0.768182	negative	-0.204545		2009-02-19	0	0	0	0	0	0	13.9075	-0.13	1.5	10.5			2009-02-19	0	0	0	0	0	0	13.9075	0	0	8	0	2	0
2018-12-19	Few Options highlights today: $WGO 22.5 calls 180% 25 roll for $WGO 100% FOMC plays $AMZN 1520-1500p vert maxed out 11pts $VXX 150% @breakingoptions on $V for 195% and @MommasOptions on $GDX 20.5p 480% (GDX & $MU 32p swing o/n for cont)_x000D_ Join us tom:_x000D_ http://www.spartantrading.comÃ‚Â _x000D_ 10OFFpic.twitter.com/c44yuMfNOb	few options highlights today: $wgo 22.5 calls 180% 25 roll for $wgo 100% fomc plays $amzn 1520-1500p vert maxed out 11pts $vxx 150% @breakingoptions on $v for 195% and @mommasoptions on $gdx 20.5p 480% (gdx & $mu 32p swing o/n for cont)_x000D_ join us tom:_x000D_ _x000D_ 10offpic.twitter.com/c44yumfnob	few options highlights today: $wgo 22.5 calls 180% 25 roll for $wgo 100% fomc plays $amzn 1520-1500p vert maxed out 11pts $vxx 150% @breakingoptions on $v for 195% and @mommasoptions on $gdx 20.5p 480% (gdx & $mu 32p swing o/n for cont)_x000D_ join us tom:_x000D_ _x000D_ 10offpic.twitter.com/c44yumfnob	0.1	negative	-0.2		2009-02-20	0	0	0	0	0	0	13.915	0.0075	1.5	10.5			2009-02-20	0	0	0	0	0	0	13.915	0	0	8	0	2	0
2017-07-21	#5things on earnings heavy Friday _x000D_ $MSFT $V $GE $ECA $WFT.topic.twitter.com/JKVui4VzH2	#5things on earnings heavy friday _x000D_ $msft $v $ge $eca $wft.topic.twitter.com/jkvui4vzh2	#5things on earnings heavy friday _x000D_ $msft $v $ge $eca $wft.topic.twitter.com/jkvui4vzh2	0.5	negative	-0.2		2009-02-21	0	0	0	0	0	0	13.915	0	1.5	10.5			2009-02-21	0	0	0	0	0	0	13.915	0	0	8	0	2	0
2017-02-24	Dow losers:_x000D_ $GS_x000D_ $JPM_x000D_ $IBM_x000D_ $AAPL_x000D_ $V pic.twitter.com/MuUxwW73bX	dow losers:_x000D_ $gs_x000D_ $jpm_x000D_ $ibm_x000D_ $aapl_x000D_ $v pic.twitter.com/muuxww73bx	dow losers:_x000D_ $gs_x000D_ $jpm_x000D_ $ibm_x000D_ $aapl_x000D_ $v pic.twitter.com/muuxww73bx	0.2	negative	-0.2		2009-02-22	0	0	0	0	0	0	13.915	0	1.5	10.5			2009-02-22	0	0	0	0	0	0	13.915	0	0	8	0	2	0
2016-12-31	5 VR safety tips to stop you from destroying your home #tech $v #Ã¢â€žâ€˜nnovate http://feeds.mashable.com/~r/Mashable/~3/uKIq1Vg06mY/Ã‚Â Ã¢â‚¬Â¦	5 vr safety tips to stop you from destroying your home #tech $v #nnovate ~are/mashable/~3/ukiq1vg06my/	5 vr safety tips to stop you from destroying your home #tech $v #nnovate ~are/mashable/~3/ukiq1vg06my/	0	negative	-0.2		2009-02-23	0	0	0	0	0	0	13.5625	-0.3525	1.5	10.5			2009-02-23	0	0	0	0	0	0	13.5625	0	0	8	0	2	0
2016-11-02	Fort Hood goes green with renewable energy project - http://KXAN.comÃ‚Â #vrai777 $v Ã¢â€žâ€¦ #GreenEnergy http://news.google.com/news/url?sa=t&fd=R&ct2=us&usg=AFQjCNF8wHilAknlv8hBNqzEfVmX9a9nHQ&clid=c3a7d30bb8a4878e06b80cf16b898331&cid=52779261318373&ei=65IaWJjcMtjQ3gHDtKywCA&url=http://kxan.com/2016/11/02/fort-hood-goes-green-with-renewable-energy-project/Ã‚Â Ã¢â‚¬Â¦	fort hood goes green with renewable energy project - #vrai777 $v #greenenergy	fort hood goes green with renewable energy project - #vrai777 $v #greenenergy	0.3	negative	-0.2		2009-02-24	0	0	0	0	0	0	14.0875	0.525	1.5	10.5			2009-02-24	0	0	0	0	0	0	14.0875	0	0	8	0	2	0
2015-11-02	Visa $V -2% after missing earnings @MariaBartiromo	visa $v -2% after missing earnings @mariabartiromo	visa $v -2% after missing earnings @mariabartiromo	0.05	negative	-0.2		2009-02-25	-0.475556	2	1	1	0.5	0.5	13.855	-0.2325	2	11			2009-02-25	2	1	0	1	0	0	13.855	0	0	7	-1	1	1
2014-01-02	Bitcoin Winners and Losers: $AMD $TSM $WU $MGI $V $MA $$ http://stks.co/qoPi	bitcoin winners and losers: $amd $tsm $wu $mgi $v $ma $$	bitcoin winners and losers: $amd $tsm $wu $mgi $v $ma $$	0.2	negative	-0.2		2009-02-26	0	0	0	0	0	0	14.015	0.16	2	11			2009-02-26	0	0	0	0	0	0	14.015	0	0	7	0	2	0
2013-03-28	Always focus on what is on the move on heavy volume i.e. $V $MA this week	always focus on what is on the move on heavy volume i.e. $v $ma this week	always focus on what is on the move on heavy volume i.e. $v $ma this week	0.5	negative	-0.2		2009-02-27	0	0	0	0	0	0	14.1775	0.1625	2	11			2009-02-27	0	0	0	0	0	0	14.1775	0	0	7	0	2	0
2012-12-03	$AAPL $GOOG $PCLN $MA $V sharing a few insights POSTED VIDEO http://stks.co/nFis	$aapl $goog $pcln $ma $v sharing a few insights posted video	$aapl $goog $pcln $ma $v sharing a few insights posted video	0.1	negative	-0.2		2009-02-28	0	0	0	0	0	0	14.1775	0	2	11			2009-02-28	0	0	0	0	0	0	14.1775	0	0	7	0	2	0
2012-11-16	"@ldrogen: $MA $V $EBAY all green again today, payments is the one thing they refuse to sell"	"@ldrogen: $ma $v $ebay all green again today, payments is the one thing they refuse to sell"	"@ldrogen: $ma $v $ebay all green again today, payments is the one thing they refuse to sell"	0.3	negative	-0.2		2009-03-01	0	0	0	0	0	0	14.1775	0	2	11			2009-03-01	0	0	0	0	0	0	14.1775	0	0	7	0	2	0
2012-06-16	$QCOR $ISRG $MA $V $AMT $WFM $SNI $TCBI $DLTR $ULTA $EQIX $UA $SXCI $BWLD a few names of interest.	$qcor $isrg $ma $v $amt $wfm $sni $tcbi $dltr $ulta $eqix $ua $sxci $bwld a few names of interest.	$qcor $isrg $ma $v $amt $wfm $sni $tcbi $dltr $ulta $eqix $ua $sxci $bwld a few names of interest.	0.1	negative	-0.2		2009-03-02	0	0	0	0	0	0	13.54	-0.6375	2	11			2009-03-02	0	0	0	0	0	0	13.54	0	0	7	0	2	0
2012-05-17	Facebook becomes 3rd largest US listed #IPO ever, behind Visa & Enel Spa, but beating out GM http://bit.ly/Kj3KAVÃ‚Â $FB $V $IPOS $GM	facebook becomes 3rd largest us listed #ipo ever, behind visa & enel spa, but beating out gm $fb $v $ipos $gm	facebook becomes 3rd largest us listed #ipo ever, behind visa & enel spa, but beating out gm $fb $v $ipos $gm	0.35	negative	-0.2		2009-03-03	0	0	0	0	0	0	13.59	0.05	2	11			2009-03-03	0	0	0	0	0	0	13.59	0	0	7	0	2	0
2010-12-16	$ma, $v getting killed	$ma, $v getting killed	$ma, $v getting killed	0	negative	-0.2		2009-03-04	0	0	0	0	0	0	13.8225	0.2325	2	11			2009-03-04	0	0	0	0	0	0	13.8225	0	0	7	0	2	0
2018-02-16	Stories we've been tracking @cheddar: $AMZN partnering with $BAC to expand loan business; $JCP closing more stores and cutting ~480 jobs; Coinbase says it's working with $V to refund customers for erroneous charges... #cheddarlivepic.twitter.com/pmH1nJu8pf	stories we've been tracking @cheddar: $amzn partnering with $bac to expand loan business; $jcp closing more stores and cutting ~480 jobs; coinbase says it's working with $v to refund customers for erroneous charges... #cheddarlivepic.twitter.com/pmh1nju8pf	stories we've been tracking @cheddar: $amzn partnering with $bac to expand loan business; $jcp closing more stores and cutting ~480 jobs; coinbase says it's working with $v to refund customers for erroneous charges... #cheddarlivepic.twitter.com/pmh1nju8pf	0.666667	negative	-0.2		2009-03-05	0	0	0	0	0	0	13.355	-0.4675	2	11			2009-03-05	0	0	0	0	0	0	13.355	0	0	7	0	2	0
2017-12-31	For Artificial Intelligence, the Future Is Now - Montana Standard #vrai777 $v Ã¢â€žâ€¦ #iOT #Robotshttp://news.google.com/news/url?sa=t&fd=R&ct2=us&usg=AFQjCNE6KCur_7tA33AQzGqaUXBaUqPDwA&clid=c3a7d30bb8a4878e06b80cf16b898331&cid=52779745054385&ei=bYFJWqD7C4agzALQ8oSADw&url=http://mtstandard.com/business/for-artificial-intelligence-the-future-is-now/article_b1a42a2f-be11-5bd5-b474-42a75a40a0af.htm…	for artificial intelligence, the future is now - montana standard #vrai777 $v #iot #robots	for artificial intelligence, the future is now - montana standard #vrai777 $v #iot #robots	0.375	negative	-0.2		2009-03-06	0.0111111	1	0	1	0	1	12.5475	-0.8075	2	12			2009-03-06	1	0	0	1	0	0	12.5475	0	0	8	1	3	1
2018-01-12	DON'T MISS: @jonfortt sits down for an #exclusive interview with @Visa CEO Alfred Kelly this Wednesday on @SquawkAlley. Tune in! $V pic.twitter.com/XAdZUcsg5H	don't miss: @jonfortt sits down for an #exclusive interview with @visa ceo alfred kelly this wednesday on @squawkalley. tune in! $v pic.twitter.com/xadzucsg5h	don't miss: @jonfortt sits down for an #exclusive interview with @visa ceo alfred kelly this wednesday on @squawkalley. tune in! $v pic.twitter.com/xadzucsg5h	0.288889	negative	-0.194444		2009-03-07	0	0	0	0	0	0	12.5475	0	2	12			2009-03-07	0	0	0	0	0	0	12.5475	0	0	8	0	2	0
2011-12-27	Other all-time highs this morning: $SBUX $V $ROST $MCD $WRLD. $KEX and $ORLY are not far behind	other all-time highs this morning: $sbux $v $rost $mcd $wrld. $kex and $orly are not far behind	other all-time highs this morning: $sbux $v $rost $mcd $wrld. $kex and $orly are not far behind	0.691667	negative	-0.191667		2009-03-08	0	0	0	0	0	0	12.5475	0	2	12			2009-03-08	0	0	0	0	0	0	12.5475	0	0	8	0	2	0
2011-12-27	Other all-time highs this morning: $SBUX $V $ROST $MCD $WRLD. $KEX and $ORLY are not far behind	other all-time highs this morning: $sbux $v $rost $mcd $wrld. $kex and $orly are not far behind	other all-time highs this morning: $sbux $v $rost $mcd $wrld. $kex and $orly are not far behind	0.691667	negative	-0.191667		2009-03-09	0.425	1	0	1	0	1	12.45	-0.0975	2	13			2009-03-09	1	0	0	1	0	0	12.45	0	0	9	1	3	1
2016-03-24	Payne is the finest female teacher at $v hands down!!!!	payne is the finest female teacher at $v hands down!!!!	payne is the finest female teacher at $v hands down!!!!	0.227778	negative	-0.189887		2009-03-10	0	0	0	0	0	0	13.2175	0.7675	2	13			2009-03-10	0	0	0	0	0	0	13.2175	0	0	9	0	2	0
2018-06-22	3 weeks tight of note... $MA $BAND $TRU $V $VSH $PYPL $COLM $URBN $EXPO $TJX $ROST $GDDY $MSFT $ORLY	3 weeks tight of note... $ma $band $tru $v $vsh $pypl $colm $urbn $expo $tjx $rost $gddy $msft $orly	3 weeks tight of note... $ma $band $tru $v $vsh $pypl $colm $urbn $expo $tjx $rost $gddy $msft $orly	0.285714	negative	-0.178571		2009-03-11	0.0148148	1	0	1	0	1	12.8425	-0.375	2	14			2009-03-11	1	0	0	1	0	0	12.8425	0	0	10	1	3	1
2009-12-07	$V tight chart pattern is a sign of strength. http://bit.ly/4OG7VK	$v tight chart pattern is a sign of strength.	$v tight chart pattern is a sign of strength.	0.285714	negative	-0.178571		2009-03-12	0.422078	3	0	3	0	1	13.5225	0.68	2	15			2009-03-12	3	0	0	3	0	0	13.5225	0	0	11	1	3	3
2015-12-31	3 reasons why $V could slow long term http://amigobulls.com/articles/3-reasons-why-visas-growth-rate-may-slow-long-termÃ‚Â Ã¢â‚¬Â¦	3 reasons why $v could slow long term	3 reasons why $v could slow long term	0.4	negative	-0.175		2009-03-13	0	0	0	0	0	0	13.0125	-0.51	2	15			2009-03-13	0	0	0	0	0	0	13.0125	0	0	11	0	2	0
2018-10-10	JUST IN: Dow's biggest losers include: Nike down 5.2 percent, Boeing down 3.4 percent, Visa down 3.2 percent $NKE $BA $V pic.twitter.com/a7WWzZ6xfV	just in: dow's biggest losers include: nike down 5.2 percent, boeing down 3.4 percent, visa down 3.2 percent $nke $ba $v pic.twitter.com/a7wwzz6xfv	just in: dow's biggest losers include: nike down 5.2 percent, boeing down 3.4 percent, visa down 3.2 percent $nke $ba $v pic.twitter.com/a7wwzz6xfv	0.266667	negative	-0.166667		2009-03-14	0	0	0	0	0	0	13.0125	0	2	15			2009-03-14	0	0	0	0	0	0	13.0125	0	0	11	0	2	0
2016-12-31	White House fails to make case that Russian hackers tampered with election - Ars Technica #vrai777 $v Ã¢â€žâ€¦ #CompuÃ¢â‚¬Â¦ http://news.google.com/news/url?sa=t&fd=R&ct2=us&usg=AFQjCNGfjGqIT0mvzQvimCLzQ1LMSKy7Yw&clid=c3a7d30bb8a4878e06b80cf16b898331&cid=52779324886675&ei=p4FoWJC1MsvE3QH97bnYAQ&url=http://arstechnica.com/security/2016/12/did-russia-tamper-with-the-2016-election-bitter-debate-like…	white house fails to make case that russian hackers tampered with election - ars technica #vrai777 $v #compu	white house fails to make case that russian hackers tampered with election - ars technica #vrai777 $v #compu	0.1	negative	-0.166667		2009-03-15	0	0	0	0	0	0	13.0125	0	2	15			2009-03-15	0	0	0	0	0	0	13.0125	0	0	11	0	2	0
2014-11-25	Talking holiday sales, online shopping and Black Friday with @brittanyumar at @TheStreetTV $AMZN $UPS $V $FDO $BBY $Mpic.twitter.com/7v7FdqdmyD	talking holiday sales, online shopping and black friday with @brittanyumar at @thestreettv $amzn $ups $v $fdo $bby $mpic.twitter.com/7v7fdqdmyd	talking holiday sales, online shopping and black friday with @brittanyumar at @thestreettv $amzn $ups $v $fdo $bby $mpic.twitter.com/7v7fdqdmyd	0.433333	negative	-0.166667		2009-03-16	0.5	1	0	1	0	1	13.0425	0.03	2	16			2009-03-16	1	0	0	1	0	0	13.0425	0	0	12	1	3	1
2011-01-03	Will the credit card giants' slick lobbying campaign eclipse #swipefees outrage by small biz and American families? $MA $V	will the credit card giants' slick lobbying campaign eclipse #swipefees outrage by small biz and american families? $ma $v	will the credit card giants' slick lobbying campaign eclipse #swipefees outrage by small biz and american families? $ma $v	0.258333	negative	-0.166667		2009-03-17	0	0	0	0	0	0	13.8225	0.78	2	16			2009-03-17	0	0	0	0	0	0	13.8225	0	0	12	0	2	0
2017-06-08	Market reaction to #ComeyHearings, $GLD down. @JonNajarian talks trades in $INFN & $V http://bit.ly/2rGcQIVÃ‚Â pic.twitter.com/YVHipaecvx	market reaction to #comeyhearings, $gld down. @jonnajarian talks trades in $infn & $v	market reaction to #comeyhearings, $gld down. @jonnajarian talks trades in $infn & $v	0.288889	negative	-0.155556		2009-03-18	0	0	0	0	0	0	14.0775	0.255	2	16			2009-03-18	0	0	0	0	0	0	14.0775	0	0	12	0	2	0
2016-12-31	Athlesiure Throw Down: Lululemon Vs. Nike #tech $v #Ã¢â€žâ€˜nnovatehttp://www.forbes.com/sites/gracelwilliams/2016/12/31/athlesiure-throw-down-lululemon-vs-nike/Ã‚Â Ã¢â‚¬Â¦	athlesiure throw down: lululemon vs. nike #tech $v #nnovate	athlesiure throw down: lululemon vs. nike #tech $v #nnovate	0.288889	negative	-0.155556		2009-03-19	0	0	0	0	0	0	13.1725	-0.905	2	16			2009-03-19	0	0	0	0	0	0	13.1725	0	0	12	0	2	0
2016-10-17	Visa CEO Charles Scharf is stepping down http://on.wsj.com/2emQVgfÃ‚Â $V	visa ceo charles scharf is stepping down $v	visa ceo charles scharf is stepping down $v	0.288889	negative	-0.155556		2009-03-20	0	1	0	1	0	1	13.1325	-0.04	2	17			2009-03-20	1	0	0	1	0	0	13.1325	0	0	13	1	3	1
2016-01-04	Dragging down the Dow now..._x000D_ $GS Ã¢â€“Â¼ 3.2%_x000D_ $JPM Ã¢â€“Â¼ 2.95%_x000D_ $AXP Ã¢â€“Â¼ 2.83%_x000D_ $JNJ Ã¢â€“Â¼ 2.6%_x000D_ $BA Ã¢â€“Â¼ 2.5%_x000D_ $CSCO Ã¢â€“Â¼ 2.5%_x000D_ $V Ã¢â€“Â¼ 2.4%_x000D_ $TRV Ã¢â€“Â¼ 2.4%	dragging down the dow now..._x000D_ $gs 3.2%_x000D_ $jpm 2.95%_x000D_ $axp 2.83%_x000D_ $jnj 2.6%_x000D_ $ba 2.5%_x000D_ $csco 2.5%_x000D_ $v 2.4%_x000D_ $trv 2.4%	dragging down the dow now..._x000D_ $gs 3.2%_x000D_ $jpm 2.95%_x000D_ $axp 2.83%_x000D_ $jnj 2.6%_x000D_ $ba 2.5%_x000D_ $csco 2.5%_x000D_ $v 2.4%_x000D_ $trv 2.4%	0.288889	negative	-0.155556		2009-03-21	0	0	0	0	0	0	13.1325	0	2	17			2009-03-21	0	0	0	0	0	0	13.1325	0	0	13	0	2	0
2014-10-22	Visa is raising its quarterly dividend by 20% to 48 cents a share: http://trib.al/AYVW9JQÃ‚Â $V down 5.3% in the year. pic.twitter.com/JWL0Q2K4X5	visa is raising its quarterly dividend by 20% to 48 cents a share: $v down 5.3% in the year. pic.twitter.com/jwl0q2k4x5	visa is raising its quarterly dividend by 20% to 48 cents a share: $v down 5.3% in the year. pic.twitter.com/jwl0q2k4x5	0.288889	negative	-0.155556		2009-03-22	0	0	0	0	0	0	13.1325	0	2	17			2009-03-22	0	0	0	0	0	0	13.1325	0	0	13	0	2	0
2010-12-08	REVENGE: Hackers Announce They Will Try To Take Down Visa.com In One Hour $V $MA by @thestalwart http://read.bi/eO08bT	revenge: hackers announce they will try to take down visa.com in one hour $v $ma by @thestalwart	revenge: hackers announce they will try to take down visa.com in one hour $v $ma by @thestalwart	0.288889	negative	-0.155556		2009-03-23	0	0	0	0	0	0	13.885	0.7525	2	17			2009-03-23	0	0	0	0	0	0	13.885	0	0	13	0	2	0
2018-12-02	These 3 Top Dow Stocks Are Nearing Buys From This Bullish Base https://www.investors.com/research/top-dow-stocks-microsoft-stock-boeing-stock-visa-stock/Ã‚Â Ã¢â‚¬Â¦ $MSFT $BA $V $MApic.twitter.com/GHoZpeVyHF	these 3 top dow stocks are nearing buys from this bullish base $msft $ba $v $mapic.twitter.com/ghozpevyhf	these 3 top dow stocks are nearing buys from this bullish base $msft $ba $v $mapic.twitter.com/ghozpevyhf	0.75	negative	-0.15		2009-03-24	0	0	0	0	0	0	13.4	-0.485	2	17			2009-03-24	0	0	0	0	0	0	13.4	0	0	13	0	2	0
2012-08-23	Complete Friday Game Plan http://stks.co/b9GZÃ‚Â $SLB $ACE $BAX $TGT $PKG $ITW $IBM $BEAM $V $WMT	complete friday game plan $slb $ace $bax $tgt $pkg $itw $ibm $beam $v $wmt	complete friday game plan $slb $ace $bax $tgt $pkg $itw $ibm $beam $v $wmt	0.4	negative	-0.15		2009-03-25	0	0	0	0	0	0	13.1875	-0.2125	2	17			2009-03-25	0	0	0	0	0	0	13.1875	0	0	13	0	2	0
2018-01-03	Analysts Give Average Rating of Buy to Visa $V http://ift.tt/2p9yq88	analysts give average rating of buy to visa $v	analysts give average rating of buy to visa $v	0.4	negative	-0.15		2009-03-26	0	0	0	0	0	0	13.875	0.6875	2	17			2009-03-26	0	0	0	0	0	0	13.875	0	0	13	0	2	0
2015-12-20	Visa Inc. (V) is 4% Away from 200 Day Moving Average http://bit.ly/1RywMEKÃ‚Â $V #investor #stocks #investing	visa inc. (v) is 4% away from 200 day moving average $v #investor #stocks #investing	visa inc. (v) is 4% away from 200 day moving average $v #investor #stocks #investing	0.4	negative	-0.15		2009-03-27	0	0	0	0	0	0	13.5625	-0.3125	2	17			2009-03-27	0	0	0	0	0	0	13.5625	0	0	13	0	2	0
2015-03-06	DowÃ¢â‚¬â„¢s 2013 shuffle_x000D_ OUT_x000D_ $HPQ +58%_x000D_ $AA +74%_x000D_ $BAC +13%_x000D_ average: +48%_x000D_ IN_x000D_ $GS +11%_x000D_ $V +37%_x000D_ $NKE +41%_x000D_ average: +30%pic.twitter.com/wOIm1TcvqS	dows 2013 shuffle_x000D_ out_x000D_ $hpq +58%_x000D_ $aa +74%_x000D_ $bac +13%_x000D_ average: +48%_x000D_ in_x000D_ $gs +11%_x000D_ $v +37%_x000D_ $nke +41%_x000D_ average: +30%pic.twitter.com/woim1tcvqs	dows 2013 shuffle_x000D_ out_x000D_ $hpq +58%_x000D_ $aa +74%_x000D_ $bac +13%_x000D_ average: +48%_x000D_ in_x000D_ $gs +11%_x000D_ $v +37%_x000D_ $nke +41%_x000D_ average: +30%pic.twitter.com/woim1tcvqs	0.4	negative	-0.15		2009-03-28	0	0	0	0	0	0	13.5625	0	2	17			2009-03-28	0	0	0	0	0	0	13.5625	0	0	13	0	2	0
2014-02-27	$AA $BAC & $HPQ are up an average of 32% since announcement that they were being booted from the DJIA. $GS $NKE $V (added stocks) up avg 13%	$aa $bac & $hpq are up an average of 32% since announcement that they were being booted from the djia. $gs $nke $v (added stocks) up avg 13%	$aa $bac & $hpq are up an average of 32% since announcement that they were being booted from the djia. $gs $nke $v (added stocks) up avg 13%	0.4	negative	-0.15		2009-03-29	0	0	0	0	0	0	13.5625	0	2	17			2009-03-29	0	0	0	0	0	0	13.5625	0	0	13	0	2	0
2015-01-02	Top Dow stock so far of 2015: Visa $V, up 1.1%. Worst Dow stock: Home Depot $HD, down 1.5%.	top dow stock so far of 2015: visa $v, up 1.1%. worst dow stock: home depot $hd, down 1.5%.	top dow stock so far of 2015: visa $v, up 1.1%. worst dow stock: home depot $hd, down 1.5%.	0.697222	negative	-0.138889		2009-03-30	0	0	0	0	0	0	13.375	-0.1875	2	17			2009-03-30	0	0	0	0	0	0	13.375	0	0	13	0	2	0
2013-10-30	Visa shares are down 2.2% in after hours trading due to a sharp drop in earnings http://onforb.es/1dqJsayÃ‚Â $V	visa shares are down 2.2% in after hours trading due to a sharp drop in earnings $v	visa shares are down 2.2% in after hours trading due to a sharp drop in earnings $v	0.471296	negative	-0.135185		2009-03-31	0.0833333	1	0	1	0	1	13.9	0.525	2	18			2009-03-31	1	0	0	1	0	0	13.9	0	0	14	1	3	1
2018-07-19	TODAY'S ACTIVE FLOW: $MSFT $AAPL $BAC $GE $MU $NFLX $IBM $BABA $TSLA $CMCSA $SQ $FCX $C $JPM $DIS $FB $EBAY $GE $GGB $AMD $ABBV $V $IQ $GOOGLpic.twitter.com/9exVZcApUM	today's active flow: $msft $aapl $bac $ge $mu $nflx $ibm $baba $tsla $cmcsa $sq $fcx $c $jpm $dis $fb $ebay $ge $ggb $amd $abbv $v $iq $googlpic.twitter.com/9exvzcapum	today's active flow: $msft $aapl $bac $ge $mu $nflx $ibm $baba $tsla $cmcsa $sq $fcx $c $jpm $dis $fb $ebay $ge $ggb $amd $abbv $v $iq $googlpic.twitter.com/9exvzcapum	0.6	negative	-0.133333		2009-04-01	0.3	1	0	1	0	1	13.5725	-0.3275	2	19			2009-04-01	1	0	0	1	0	0	13.5725	0	0	15	1	3	1
2017-09-18	TODAY'S ACTIVE FLOW: $NVDA $AAPL $BAC $AMD $TSLA $MU $BABA $T $AMZN $V $GE $ORCL $MSFT $TMUS $AXON $FCX $JPM $TWTR $NFLX $INTC $X $CAT $Cpic.twitter.com/HTTR0yNVxA	today's active flow: $nvda $aapl $bac $amd $tsla $mu $baba $t $amzn $v $ge $orcl $msft $tmus $axon $fcx $jpm $twtr $nflx $intc $x $cat $cpic.twitter.com/httr0ynvxa	today's active flow: $nvda $aapl $bac $amd $tsla $mu $baba $t $amzn $v $ge $orcl $msft $tmus $axon $fcx $jpm $twtr $nflx $intc $x $cat $cpic.twitter.com/httr0ynvxa	0.6	negative	-0.133333		2009-04-02	0	0	0	0	0	0	13.8975	0.325	2	19			2009-04-02	0	0	0	0	0	0	13.8975	0	0	15	0	2	0
2010-12-26	RT @sponsorpitch: Sports #Sponsorship Deals Keep Credit Cards Active http://bit.ly/eQiqM0 $AXP $V $MA #sportsbiz	rt @sponsorpitch: sports #sponsorship deals keep credit cards active $axp $v $ma #sportsbiz	rt @sponsorpitch: sports #sponsorship deals keep credit cards active $axp $v $ma #sportsbiz	0.6	negative	-0.133333		2009-04-03	0	1	0	1	0	1	15.02	1.1225	2	20			2009-04-03	1	0	0	1	0	0	15.02	0	0	16	1	3	1
2010-02-08	$MA off to a flying start, currently +2.13%. $V lagging behind at +1.68%. Expecting gap between $MA v $V to narrow further in next few days.	$ma off to a flying start, currently +2.13%. $v lagging behind at +1.68%. expecting gap between $ma v $v to narrow further in next few days.	$ma off to a flying start, currently +2.13%. $v lagging behind at +1.68%. expecting gap between $ma v $v to narrow further in next few days.	0.35	negative	-0.133333		2009-04-04	0.5	1	0	1	0	1	15.02	0	2	21			2009-04-04	1	0	0	1	0	0	15.02	0	0	17	1	3	1
2017-09-26	Tax Repatriation Beneficiaries?_x000D_ Tech Foreign Cash %_x000D_ $AAPL $MSFT $CSCO $GOOG $ORCL $QCOM $INTC $FB $AMZN $EBAY $V pic.twitter.com/s7lCZkvfb7	tax repatriation beneficiaries?_x000D_ tech foreign cash %_x000D_ $aapl $msft $csco $goog $orcl $qcom $intc $fb $amzn $ebay $v pic.twitter.com/s7lczkvfb7	tax repatriation beneficiaries?_x000D_ tech foreign cash %_x000D_ $aapl $msft $csco $goog $orcl $qcom $intc $fb $amzn $ebay $v pic.twitter.com/s7lczkvfb7	0.125	negative	-0.125		2009-04-05	0	0	0	0	0	0	15.02	0	2	21			2009-04-05	0	0	0	0	0	0	15.02	0	0	17	0	2	0
2016-12-06	Here's why ending co-brands will hurt foreign card networks in China $V $MA $AXP http://read.bi/2hcIhTbÃ‚Â pic.twitter.com/3tGyVH8fIU	here's why ending co-brands will hurt foreign card networks in china $v $ma $axp	here's why ending co-brands will hurt foreign card networks in china $v $ma $axp	0.125	negative	-0.125		2009-04-06	0	0	0	0	0	0	14.7825	-0.2375	2	21			2009-04-06	0	0	0	0	0	0	14.7825	0	0	17	0	2	0
2015-01-05	$CSCO any other opinions on this? $NXPI $C $PBR $V $GILDhttp://investorshangout.com/post/view?id=2524280Ã‚Â Ã¢â‚¬Â¦	$csco any other opinions on this? $nxpi $c $pbr $v $gild	$csco any other opinions on this? $nxpi $c $pbr $v $gild	0.375	negative	-0.125		2009-04-07	0	0	0	0	0	0	14.2875	-0.495	2	21			2009-04-07	0	0	0	0	0	0	14.2875	0	0	17	0	2	0
2014-10-30	$DJIA is up 124 points, almost entirely due to a 9% jump in Visa's shares: http://on.mktw.net/1q3y752Ã‚Â $V pic.twitter.com/mhApWqhX38	$djia is up 124 points, almost entirely due to a 9% jump in visa's shares: $v pic.twitter.com/mhapwqhx38	$djia is up 124 points, almost entirely due to a 9% jump in visa's shares: $v pic.twitter.com/mhapwqhx38	0.375	negative	-0.125		2009-04-08	0	0	0	0	0	0	14.455	0.1675	2	21			2009-04-08	0	0	0	0	0	0	14.455	0	0	17	0	2	0
2010-03-19	http://chart.ly/fwa9aw $V - Failed breakout. Bearish MACD cross coming. Possible short candidate.	$v - failed breakout. bearish macd cross coming. possible short candidate.	$v - failed breakout. bearish macd cross coming. possible short candidate.	0.4	negative	-0.125		2009-04-09	0	0	0	0	0	0	14.6975	0.2425	2	21			2009-04-09	0	0	0	0	0	0	14.6975	0	0	17	0	2	0
2018-01-02	When I see the "electricity usage" for Bitcoin vs current status quo, I am brought back to early internet adopters saying "who needs high speed internet to check that AOL account?"_x000D_ The recent comparison with $V is insane - they cannot track all point of purchase usage!	when i see the "electricity usage" for bitcoin vs current status quo, i am brought back to early internet adopters saying "who needs high speed internet to check that aol account?"_x000D_ the recent comparison with $v is insane - they cannot track all point of purchase usage!	when i see the "electricity usage" for bitcoin vs current status quo, i am brought back to early internet adopters saying "who needs high speed internet to check that aol account?"_x000D_ the recent comparison with $v is insane - they cannot track all point of purchase usage!	0.415	negative	-0.123333		2009-04-10	0	0	0	0	0	0	14.6975	0	2	21			2009-04-10	0	0	0	0	0	0	14.6975	0	0	17	0	2	0
2018-01-01	Here's how EVERY stock in the Dow Jones Industrial Average performed in 2017 (black bar) and 2016 (grey bar). _x000D_ If you had to pick one for 2018, who would you pick? -> https://stocktwits.com/suriNotes/message/107088261Ã‚Â Ã¢â‚¬Â¦_x000D_ $BA $CAT $V pic.twitter.com/g7Tqjmlfh8	here's how every stock in the dow jones industrial average performed in 2017 (black bar) and 2016 (grey bar). _x000D_ if you had to pick one for 2018, who would you pick? -> _x000D_ $ba $cat $v pic.twitter.com/g7tqjmlfh8	here's how every stock in the dow jones industrial average performed in 2017 (black bar) and 2016 (grey bar). _x000D_ if you had to pick one for 2018, who would you pick? -> _x000D_ $ba $cat $v pic.twitter.com/g7tqjmlfh8	0.311111	negative	-0.122222		2009-04-11	0	0	0	0	0	0	14.6975	0	2	21			2009-04-11	0	0	0	0	0	0	14.6975	0	0	17	0	2	0
2009-02-13	Sold $MS for a small scalp. Back to sitting on hands now. Still long in $V with tight stop.	sold $ms for a small scalp. back to sitting on hands now. still long in $v with tight stop.	sold $ms for a small scalp. back to sitting on hands now. still long in $v with tight stop.	0.271429	negative	-0.119643		2009-04-12	0	0	0	0	0	0	14.6975	0	2	21			2009-04-12	0	0	0	0	0	0	14.6975	0	0	17	0	2	0
2013-02-06	$GMCR $AKAM $YELP fall sharply after the close on earnings reports $V flat. $NWS up a little.	$gmcr $akam $yelp fall sharply after the close on earnings reports $v flat. $nws up a little.	$gmcr $akam $yelp fall sharply after the close on earnings reports $v flat. $nws up a little.	0.458333	negative	-0.1125		2009-04-13	0	0	0	0	0	0	15.2775	0.58	2	21			2009-04-13	0	0	0	0	0	0	15.2775	0	0	17	0	2	0
2013-09-24	Want to invest in a global trend of epic proportions? Approximately 85% of the world's transactions are still cash & check. $MA, $V, $EBAY	want to invest in a global trend of epic proportions? approximately 85% of the world's transactions are still cash & check. $ma, $v, $ebay	want to invest in a global trend of epic proportions? approximately 85% of the world's transactions are still cash & check. $ma, $v, $ebay	0.333333	negative	-0.1		2009-04-14	0	0	0	0	0	0	14.5825	-0.695	2	21			2009-04-14	0	0	0	0	0	0	14.5825	0	0	17	0	2	0
2018-12-08	IBD Big Cap 20 w/Rank December 8, 2018 1. $ZTS $EVRG $NOW $ADBE $CRM $MA $UNH $CCI $CHD $LLY $WBA $V $REGN $PYPL $CI $ALXN $BSX $SBUX $DVMT 20. $ISRG-Uptrend under pressure Heavy selling erases market gains since Nov. 28 follow-through some leaders hit sell signals @IBDinvestors	ibd big cap 20 w/rank december 8, 2018 1. $zts $evrg $now $adbe $crm $ma $unh $cci $chd $lly $wba $v $regn $pypl $ci $alxn $bsx $sbux $dvmt 20. $isrg-uptrend under pressure heavy selling erases market gains since nov. 28 follow-through some leaders hit sell signals @ibdinvestors	ibd big cap 20 w/rank december 8, 2018 1. $zts $evrg $now $adbe $crm $ma $unh $cci $chd $lly $wba $v $regn $pypl $ci $alxn $bsx $sbux $dvmt 20. $isrg-uptrend under pressure heavy selling erases market gains since nov. 28 follow-through some leaders hit sell signals @ibdinvestors	0.3	negative	-0.1		2009-04-15	0	0	0	0	0	0	14.7775	0.195	2	21			2009-04-15	0	0	0	0	0	0	14.7775	0	0	17	0	2	0
2017-10-17	Dow 23K: The big winners in the Dow this year? $BA $CAT $V $AAPL $MCD. And the losers that have missed the rally? $GE $IBM $VZ $XOM $DIS.	dow 23k: the big winners in the dow this year? $ba $cat $v $aapl $mcd. and the losers that have missed the rally? $ge $ibm $vz $xom $dis.	dow 23k: the big winners in the dow this year? $ba $cat $v $aapl $mcd. and the losers that have missed the rally? $ge $ibm $vz $xom $dis.	0.15	negative	-0.1		2009-04-16	0	0	0	0	0	0	14.5175	-0.26	2	21			2009-04-16	0	0	0	0	0	0	14.5175	0	0	17	0	2	0
2017-04-20	JUST IN: Visa reports second-quarter revenue of $4.5 billion versus $4.29 billion expected $V	just in: visa reports second-quarter revenue of $4.5 billion versus $4.29 billion expected $v	just in: visa reports second-quarter revenue of $4.5 billion versus $4.29 billion expected $v	0.4	negative	-0.1		2009-04-17	0	0	0	0	0	0	14.5	-0.0175	2	21			2009-04-17	0	0	0	0	0	0	14.5	0	0	17	0	2	0
2016-04-21	#BREAKING: Visa $V Q2 Adjusted Earnings Per Share (EPS) beats estimates, $0.68 vs. $0.67 expected	#breaking: visa $v q2 adjusted earnings per share (eps) beats estimates, $0.68 vs. $0.67 expected	#breaking: visa $v q2 adjusted earnings per share (eps) beats estimates, $0.68 vs. $0.67 expected	0.4	negative	-0.1		2009-04-18	0	0	0	0	0	0	14.5	0	2	21			2009-04-18	0	0	0	0	0	0	14.5	0	0	17	0	2	0
2015-09-09	Visa, Capital One Back $30 Million Round for Blockchain Startup Chain http://coinde.sk/1L2yuukÃ‚Â $V $COF $NDAQ via @coindesk	visa, capital one back $30 million round for blockchain startup chain $v $cof $ndaq via @coindesk	visa, capital one back $30 million round for blockchain startup chain $v $cof $ndaq via @coindesk	0.2	negative	-0.1		2009-04-19	0	0	0	0	0	0	14.5	0	2	21			2009-04-19	0	0	0	0	0	0	14.5	0	0	17	0	2	0
2015-09-01	Only 7 Dow stocks in the green YTD:_x000D_ $NKE_x000D_ $UNH_x000D_ $HD_x000D_ $DIS_x000D_ $V_x000D_ $PFE_x000D_ $AAPL (+0.7%)_x000D_ @SquawkStreet	only 7 dow stocks in the green ytd:_x000D_ $nke_x000D_ $unh_x000D_ $hd_x000D_ $dis_x000D_ $v_x000D_ $pfe_x000D_ $aapl (+0.7%)_x000D_ @squawkstreet	only 7 dow stocks in the green ytd:_x000D_ $nke_x000D_ $unh_x000D_ $hd_x000D_ $dis_x000D_ $v_x000D_ $pfe_x000D_ $aapl (+0.7%)_x000D_ @squawkstreet	0.65	negative	-0.1		2009-04-20	0	0	0	0	0	0	13.75	-0.75	2	21			2009-04-20	0	0	0	0	0	0	13.75	0	0	17	0	2	0
2012-04-13	Do we close GREEN, do we close RED?? who cares! Focus on the setups and what is working. $MNST, $SCSS, $TIBX, $SBUX, $CRM , $INTU, $V	do we close green, do we close red?? who cares! focus on the setups and what is working. $mnst, $scss, $tibx, $sbux, $crm , $intu, $v	do we close green, do we close red?? who cares! focus on the setups and what is working. $mnst, $scss, $tibx, $sbux, $crm , $intu, $v	0.15	negative	-0.1		2009-04-21	0	0	0	0	0	0	14.6575	0.9075	2	21			2009-04-21	0	0	0	0	0	0	14.6575	0	0	17	0	2	0
2011-07-27	Partial List of Those Reporting After the Close: $AKAM $V $GMCR $WFM $HLS $OI $RYL $TER $SYMC $LOGI $CTXS	partial list of those reporting after the close: $akam $v $gmcr $wfm $hls $oi $ryl $ter $symc $logi $ctxs	partial list of those reporting after the close: $akam $v $gmcr $wfm $hls $oi $ryl $ter $symc $logi $ctxs	0.3	negative	-0.1		2009-04-22	0	0	0	0	0	0	14.3775	-0.28	2	21			2009-04-22	0	0	0	0	0	0	14.3775	0	0	17	0	2	0
2016-01-04	My answer? $V https://twitter.com/davidschawel/status/684209910872027138Ã‚Â Ã¢â‚¬Â¦ What's the large cap stock with the highest probability of generating a 10% return per year over the next 5y? "Safest bet" Path irrelevant.	my answer? $v what's the large cap stock with the highest probability of generating a 10% return per year over the next 5y? "safest bet" path irrelevant.	my answer? $v what's the large cap stock with the highest probability of generating a 10% return per year over the next 5y? "safest bet" path irrelevant.	0.47619	negative	-0.0952381		2009-04-23	0	0	0	0	0	0	14.5575	0.18	2	21			2009-04-23	0	0	0	0	0	0	14.5575	0	0	17	0	2	0
2011-01-02	Unloaded $V, $MA, and a few other major CC's a few weeks ago - looks like they'll be taking another big hit soon. http://myhelix.us/eh18XH	unloaded $v, $ma, and a few other major cc's a few weeks ago - looks like they'll be taking another big hit soon.	unloaded $v, $ma, and a few other major cc's a few weeks ago - looks like they'll be taking another big hit soon.	0.235	negative	-0.0925		2009-04-24	0	0	0	0	0	0	15.095	0.5375	2	21			2009-04-24	0	0	0	0	0	0	15.095	0	0	17	0	2	0
2018-11-30	Nothing of note on 3 weeks tight list, but potential breakouts list gaining some traction. Of note... $CNC $MEDP $MMSI $V $TMUS $MSFT $HRC $BRKB $CVS $CCI $CSOD $ADP $SYK $CDNS $IR $DNKN $CSCO $TSLA $EXAS	nothing of note on 3 weeks tight list, but potential breakouts list gaining some traction. of note... $cnc $medp $mmsi $v $tmus $msft $hrc $brkb $cvs $cci $csod $adp $syk $cdns $ir $dnkn $csco $tsla $exas	nothing of note on 3 weeks tight list, but potential breakouts list gaining some traction. of note... $cnc $medp $mmsi $v $tmus $msft $hrc $brkb $cvs $cci $csod $adp $syk $cdns $ir $dnkn $csco $tsla $exas	0.642857	negative	-0.0892857		2009-04-25	0	0	0	0	0	0	15.095	0	2	21			2009-04-25	0	0	0	0	0	0	15.095	0	0	17	0	2	0
2015-08-23	Stock I will be looking to buy tomorrow: $AAPL $GOOGL $FB $DIS $BX $CELG $AIG _x000D_ Other stocks id be a buyer of: $SBUX $UA $V (long)	stock i will be looking to buy tomorrow: $aapl $googl $fb $dis $bx $celg $aig _x000D_ other stocks i would be a buyer of: $sbux $ua $v (long)	stock i will be looking to buy tomorrow: $aapl $googl $fb $dis $bx $celg $aig _x000D_ other stocks i would be a buyer of: $sbux $ua $v (long)	0.3875	negative	-0.0875		2009-04-26	0	0	0	0	0	0	15.095	0	2	21			2009-04-26	0	0	0	0	0	0	15.095	0	0	17	0	2	0
2017-09-20	Why can't I use $v Games under topical subject headings? #catalogingpic.twitter.com/SdxLj7oV8A	why can't i use $v games under topical subject headings? #catalogingpic.twitter.com/sdxlj7ov8a	why can't i use $v games under topical subject headings? #catalogingpic.twitter.com/sdxlj7ov8a	0.191667	negative	-0.0833333		2009-04-27	0	0	0	0	0	0	14.7175	-0.3775	2	21			2009-04-27	0	0	0	0	0	0	14.7175	0	0	17	0	2	0
2013-10-25	There are 3.3 billion Mastercard and Visa cards in the world. That's nearly half the global population. http://stks.co/sYKKÃ‚Â $V $MA	there are 3.3 billion mastercard and visa cards in the world. that's nearly half the global population. $v $ma	there are 3.3 billion mastercard and visa cards in the world. that's nearly half the global population. $v $ma	0.0833333	negative	-0.0833333		2009-04-28	0	0	0	0	0	0	15.1775	0.46	2	21			2009-04-28	0	0	0	0	0	0	15.1775	0	0	17	0	2	0
2009-09-25	Visa- $V and MasterCard- $MA put options active on flat volatility as shares sell off	visa- $v and mastercard- $ma put options active on flat volatility as shares sell off	visa- $v and mastercard- $ma put options active on flat volatility as shares sell off	0.3625	negative	-0.0791667		2009-04-29	0	0	0	0	0	0	15.8775	0.7	2	21			2009-04-29	0	0	0	0	0	0	15.8775	0	0	17	0	2	0
2018-02-01	UPDATE: Visa shares extend after-hours losses, last down 1.8 percent $V pic.twitter.com/jEtKs3IIIt	update: visa shares extend after-hours losses, last down 1.8 percent $v pic.twitter.com/jetks3iiit	update: visa shares extend after-hours losses, last down 1.8 percent $v pic.twitter.com/jetks3iiit	0.177778	negative	-0.0777778		2009-04-30	0	1	0	1	0	1	16.24	0.3625	2	22			2009-04-30	1	0	0	1	0	0	16.24	0	0	18	1	3	1
2017-07-20	Big names $MSFT $V $EBAY $COF on the move in the after hours. WeÃ¢â‚¬â„¢ll break down all the action!pic.twitter.com/gyukkD9xSs	big names $msft $v $ebay $cof on the move in the after hours. well break down all the action!pic.twitter.com/gyukkd9xss	big names $msft $v $ebay $cof on the move in the after hours. well break down all the action!pic.twitter.com/gyukkd9xss	0.194444	negative	-0.0777778		2009-05-01	0	0	0	0	0	0	16.2525	0.012501	2	22			2009-05-01	0	0	0	0	0	0	16.2525	0	0	18	0	2	0
2009-07-06	RT @muathe ..market down keep an eye on the following stocks; $ZLC, $GERN, $SDA, $LNG, $V, $JSDA, $MBI, $V, $MA, $PRU, $S, $SPF, $GPRE, $ASX	rt @muathe ..market down keep an eye on the following stocks; $zlc, $gern, $sda, $lng, $v, $jsda, $mbi, $v, $ma, $pru, $s, $spf, $gpre, $asx	rt @muathe ..market down keep an eye on the following stocks; $zlc, $gern, $sda, $lng, $v, $jsda, $mbi, $v, $ma, $pru, $s, $spf, $gpre, $asx	0.194444	negative	-0.0777778		2009-05-02	0	0	0	0	0	0	16.2525	0	2	22			2009-05-02	0	0	0	0	0	0	16.2525	0	0	18	0	2	0
2015-07-24	With 30 min to go, 80% of stocks are down, $AMZN leading, $V right behind. $BIIB down big, $TRIP right behind. $SPYpic.twitter.com/0TydTMSXhJ	with 30 min to go, 80% of stocks are down, $amzn leading, $v right behind. $biib down big, $trip right behind. $spypic.twitter.com/0tydtmsxhj	with 30 min to go, 80% of stocks are down, $amzn leading, $v right behind. $biib down big, $trip right behind. $spypic.twitter.com/0tydtmsxhj	0.449887	negative	-0.0770975		2009-05-03	0.25	1	0	1	0	1	16.2525	0	2	23			2009-05-03	1	0	0	1	0	0	16.2525	0	0	19	1	3	1
2015-10-25	$V cleared its 76.92 pivot on above average volume. Reports on 11/2 BMO. pic.twitter.com/kun4xNLu78	$v cleared its 76.92 pivot on above average volume. reports on 11/2 bmo. pic.twitter.com/kun4xnlu78	$v cleared its 76.92 pivot on above average volume. reports on 11/2 bmo. pic.twitter.com/kun4xnlu78	0.25	negative	-0.075		2009-05-04	0	0	0	0	0	0	17.05	0.797498	2	23			2009-05-04	0	0	0	0	0	0	17.05	0	0	19	0	2	0
2014-03-03	Profit Margins: $V 42% $MA 37%. In case you are wondering, that is not 'normal' in a competitive market.	profit margins: $v 42% $ma 37%. in case you are wondering, that is not 'normal' in a competitive market.	profit margins: $v 42% $ma 37%. in case you are wondering, that is not 'normal' in a competitive market.	0.65	negative	-0.075		2009-05-05	0	0	0	0	0	0	16.8475	-0.202499	2	23			2009-05-05	0	0	0	0	0	0	16.8475	0	0	19	0	2	0
2013-08-01	Strange action in $V lately. If i was a LONG TERM investor(which i am NOT), might wanna be paying attention to $V now. #BuyTheFear ?	strange action in $v lately. if i was a long term investor(which i am not), might wanna be paying attention to $v now. #buythefear ?	strange action in $v lately. if i was a long term investor(which i am not), might wanna be paying attention to $v now. #buythefear ?	0.3125	negative	-0.075		2009-05-06	0	0	0	0	0	0	16.5475	-0.299999	2	23			2009-05-06	0	0	0	0	0	0	16.5475	0	0	19	0	2	0
2018-12-27	Visa buying Earthport for $250m, "a British firm that facilitates international transactions for banks and businesses" $V https://www.reuters.com/article/us-earthport-m-a-visa/visa-to-buy-british-payments-firm-earthport-for-about-250-million-idUSKCN1OQ0ECÃ‚Â Ã¢â‚¬Â¦	visa buying earthport for $250m, "a british firm that facilitates international transactions for banks and businesses" $v	visa buying earthport for $250m, "a british firm that facilitates international transactions for banks and businesses" $v	0.133333	negative	-0.0666667		2009-05-07	0	0	0	0	0	0	16.3825	-0.165001	2	23			2009-05-07	0	0	0	0	0	0	16.3825	0	0	19	0	2	0
2015-06-04	Setups for Thursday http://stks.co/g2UdXÃ‚Â other stocks to watch $FB $FEYE $V $CIEN $JNPR $AMDA $AVEO $XNPT $BLUE $CYBX $CYBR $PWAV $EBAY	setups for thursday other stocks to watch $fb $feye $v $cien $jnpr $amda $aveo $xnpt $blue $cybx $cybr $pwav $ebay	setups for thursday other stocks to watch $fb $feye $v $cien $jnpr $amda $aveo $xnpt $blue $cybx $cybr $pwav $ebay	0.2375	negative	-0.0625		2009-05-08	0	1	0	1	0	1	17.1075	0.725	2	24			2009-05-08	1	0	0	1	0	0	17.1075	0	0	20	1	3	1
2011-02-26	Chase Coleman Returned 70 % Last Year; 14 Stocks HeÃ¢â‚¬â„¢s Extremely Bullish About Now http://big.do/1ph $V $CTRP $BIDU $LBTYK	chase coleman returned 70 % last year; 14 stocks hes extremely bullish about now $v $ctrp $bidu $lbtyk	chase coleman returned 70 % last year; 14 stocks hes extremely bullish about now $v $ctrp $bidu $lbtyk	0.533333	negative	-0.0625		2009-05-09	0	0	0	0	0	0	17.1075	0	2	24			2009-05-09	0	0	0	0	0	0	17.1075	0	0	20	0	2	0
2015-09-24	A $3B IPO by First Data would rank as 3rd largest ever US tech co IPO w/ $V first at $17.9B and $FB second at $16B. #spgmi	a $3b ipo by first data would rank as 3rd largest ever us tech co ipo w/ $v first at $17.9b and $fb second at $16b. #spgmi	a $3b ipo by first data would rank as 3rd largest ever us tech co ipo w/ $v first at $17.9b and $fb second at $16b. #spgmi	0.313333	negative	-0.06		2009-05-10	0	0	0	0	0	0	17.1075	0	2	24			2009-05-10	0	0	0	0	0	0	17.1075	0	0	20	0	2	0
2017-12-28	$V SMALL REPEAT BULL SWEEPER OPENS NEW POSITION THIS MORNING	$v small repeat bull sweeper opens new position this morning	$v small repeat bull sweeper opens new position this morning	0.427273	negative	-0.0568182		2009-05-11	0	0	0	0	0	0	16.4825	-0.625	2	24			2009-05-11	0	0	0	0	0	0	16.4825	0	0	20	0	2	0
2009-02-13	$LUV, $S, $MDRX, $V stocks hit new short-term highs today, how high/low do they usually go? http://tinyurl.com/6z3mmc	$luv, $s, $mdrx, $v stocks hit new short-term highs today, how high/low do they usually go?	$luv, $s, $mdrx, $v stocks hit new short-term highs today, how high/low do they usually go?	0.352273	negative	-0.0568182		2009-05-12	0	0	0	0	0	0	16.305	-0.1775	2	24			2009-05-12	0	0	0	0	0	0	16.305	0	0	20	0	2	0
2016-12-31	Rare nationwide cold snap to ring in the New Year across U.S. #tech $v #Ã¢â€žâ€˜nnovate http://feeds.mashable.com/~r/Mashable/~3/0I1Jg1IbYhM/Ã‚Â Ã¢â‚¬Â¦	rare nationwide cold snap to ring in the new year across you.s. #tech $v #nnovate ~are/mashable/~3/0i1jg1ibyhm/	rare nationwide cold snap to ring in the new year across you.s. #tech $v #nnovate ~are/mashable/~3/0i1jg1ibyhm/	0.784848	negative	-0.0545455		2009-05-13	0	0	0	0	0	0	16.1175	-0.1875	2	24			2009-05-13	0	0	0	0	0	0	16.1175	0	0	20	0	2	0
2018-08-22	#StockNerds it pays to listen to @MikelSevere & pick up the major shift in trends -- here's the segment that marks the bottom in retail from Thanksgiving wk 2017 - Before black Friday http://owh.backbonebroadcast.com/owh_mp3/POD20171122171800.mp3Ã‚Â Ã¢â‚¬Â¦ cc @1DannyStewart $V $AMZN $XRT $LULU $OLLI $TGT $WMT	#stocknerds it pays to listen to @mikelsevere & pick up the major shift in trends -- here's the segment that marks the bottom in retail from thanksgiving wk 2017 - before black friday cc @1dannystewart $v $amzn $xrt $lulu $olli $tgt $wmt	#stocknerds it pays to listen to @mikelsevere & pick up the major shift in trends -- here's the segment that marks the bottom in retail from thanksgiving wk 2017 - before black friday cc @1dannystewart $v $amzn $xrt $lulu $olli $tgt $wmt	0.466667	negative	-0.0520833		2009-05-14	0.025	1	0	1	0	1	16.13	0.012499	2	25			2009-05-14	1	0	0	1	0	0	16.13	0	0	21	1	3	1
2016-11-14	What are all of the payment/card card networks down big today? $MA, $V $PYPL. $MA and $V both have big cash repatriations.	what are all of the payment/card card networks down big today? $ma, $v $pypl. $ma and $v both have big cash repatriations.	what are all of the payment/card card networks down big today? $ma, $v $pypl. $ma and $v both have big cash repatriations.	0.162963	negative	-0.0518519		2009-05-15	0	0	0	0	0	0	16.2675	0.137501	2	25			2009-05-15	0	0	0	0	0	0	16.2675	0	0	21	0	2	0
2017-12-10	How long until numero uno? 1. $BABA 2. $JNJ 3. $JPM 4. $XOM 5. $BAC 6. $WFC 7. $WMT 8. $BTC 8. $V 9. $PG 10. $CVX pic.twitter.com/jVuadMA6BR	how long until numero uno? 1. $baba 2. $jnj 3. $jpm 4. $xom 5. $bac 6. $wfc 7. $wmt 8. $btc 8. $v 9. $pg 10. $cvx pic.twitter.com/jvuadma6br	how long until numero uno? 1. $baba 2. $jnj 3. $jpm 4. $xom 5. $bac 6. $wfc 7. $wmt 8. $btc 8. $v 9. $pg 10. $cvx pic.twitter.com/jvuadma6br	0.4	negative	-0.05		2009-05-16	0	0	0	0	0	0	16.2675	0	2	25			2009-05-16	0	0	0	0	0	0	16.2675	0	0	21	0	2	0
2017-09-29	Told ya, go long on #bankruptcy #lawyers. Americans on track to rack up $1TRILLION #creditcard #debt this yr. $V $MAhttps://www.forbes.com/sites/sleasca/2017/09/29/america-is-flirting-with-financial-disaster-according-to-new-study/#515abf9a7133Ã‚Â Ã¢â‚¬Â¦	told yeah, go long on #bankruptcy #lawyers. americans on track to rack up $1trillion #creditcard #debt this yr. $v $ma#515abf9a7133	told yeah, go long on #bankruptcy #lawyers. americans on track to rack up $1trillion #creditcard #debt this yr. $v $ma#515abf9a7133	0.4	negative	-0.05		2009-05-17	0	0	0	0	0	0	16.2675	0	2	25			2009-05-17	0	0	0	0	0	0	16.2675	0	0	21	0	2	0
2017-09-29	My Visa Long is Getting Long in the Tooth $V_x000D_ https://youtu.be/mOxacFcNpmE	my visa long is getting long in the tooth $v_x000D_	my visa long is getting long in the tooth $v_x000D_	0.4	negative	-0.05		2009-05-18	0	0	0	0	0	0	16.6025	0.335001	2	25			2009-05-18	0	0	0	0	0	0	16.6025	0	0	21	0	2	0
2016-10-17	Outgoing $V chief Scharf to @jimcramer: "I have put @Visa before everything else" for 4 years. Calls job "mentally and physically demanding"	outgoing $v chief scharf to @jimcramer: "i have put @visa before everything else" for 4 years. calls job "mentally and physically demanding"	outgoing $v chief scharf to @jimcramer: "i have put @visa before everything else" for 4 years. calls job "mentally and physically demanding"	0.171429	negative	-0.05		2009-05-19	0	0	0	0	0	0	16.2	-0.4025	2	25			2009-05-19	0	0	0	0	0	0	16.2	0	0	21	0	2	0
2015-09-30	$V - DOW JONES OVERVIEW: VISA IN LONG TERM UPTREND - https://www.tradingview.com/chart/V/OiZdE2Hn-DOW-JONES-OVERVIEW-VISA-IN-LONG-TERM-UPTREND/Ã‚Â Ã¢â‚¬Â¦	$v - dow jones overview: visa in long term uptrend -	$v - dow jones overview: visa in long term uptrend -	0.4	negative	-0.05		2009-05-20	0	0	0	0	0	0	16.24	0.039999	2	25			2009-05-20	0	0	0	0	0	0	16.24	0	0	21	0	2	0
2015-05-15	My week_x000D_ 1. Ambivalent per w/e post_x000D_ 2. Send this for u all, https://twitter.com/sassy_spy/status/598134644861739008Ã‚Â Ã¢â‚¬Â¦ get long momos $NFLX $FB $V + _x000D_ 3. pic.twitter.com/JCZMohURnn	my week_x000D_ 1. ambivalent per w/e post_x000D_ 2. send this for you all, get long momos $nflx $fb $v + _x000D_ 3. pic.twitter.com/jczmohurnn	my week_x000D_ 1. ambivalent per w/e post_x000D_ 2. send this for you all, get long momos $nflx $fb $v + _x000D_ 3. pic.twitter.com/jczmohurnn	0.4	negative	-0.05		2009-05-21	0	0	0	0	0	0	16.57	0.33	2	25			2009-05-21	0	0	0	0	0	0	16.57	0	0	21	0	2	0
2014-12-23	The stocks propelling the Dow to 18K since index closed above 17K on July 3: $V $GS $MMM $HD $UNH $NKE per @GiovannyMoreano	the stocks propelling the dow to 18k since index closed above 17k on july 3: $v $gs $mmm $hd $unh $nke per @giovannymoreano	the stocks propelling the dow to 18k since index closed above 17k on july 3: $v $gs $mmm $hd $unh $nke per @giovannymoreano	0.1	negative	-0.05		2009-05-22	-0.05	1	1	0	1	0	16.4375	-0.1325	3	25			2009-05-22	1	1	0	0	0	0	16.4375	0	0	20	-1	1	1
2013-11-30	"@PresidiumCap: $V http://stks.co/aw5LÃ‚Â AB=CD met, pullback 38.2% now triggers long over 205.20"	"@presidiumcap: $v ab=cd met, pullback 38.2% now triggers long over 205.20"	"@presidiumcap: $v ab=cd met, pullback 38.2% now triggers long over 205.20"	0.4	negative	-0.05		2009-05-23	0	0	0	0	0	0	16.4375	0	3	25			2009-05-23	0	0	0	0	0	0	16.4375	0	0	20	0	2	0
2013-02-03	$V like it on the long side over 160 http://stks.co/eJtL	$v like it on the long side over 160	$v like it on the long side over 160	0.4	negative	-0.05		2009-05-24	0	0	0	0	0	0	16.4375	0	3	25			2009-05-24	0	0	0	0	0	0	16.4375	0	0	20	0	2	0
2012-03-16	$V http://stks.co/2tjnÃ‚Â long set up	$v long set up	$v long set up	0.4	negative	-0.05		2009-05-25	0	0	0	0	0	0	16.4375	0	3	25			2009-05-25	0	0	0	0	0	0	16.4375	0	0	20	0	2	0
2011-12-10	Long Ideas: $APA, $DE, $BWLD, $CDE, $V, $CTCT, $GOOG, & 25 names under $10: http://stks.co/1Txw	long ideas: $apa, $de, $bwld, $cde, $v, $ctct, $goog, & 25 names under $10:	long ideas: $apa, $de, $bwld, $cde, $v, $ctct, $goog, & 25 names under $10:	0.4	negative	-0.05		2009-05-26	0	0	0	0	0	0	16.6925	0.254999	3	25			2009-05-26	0	0	0	0	0	0	16.6925	0	0	20	0	2	0
2011-12-10	Long Ideas: $APA, $DE, $BWLD, $CDE, $V, $CTCT, $GOOG, & 25 names under $10: http://stks.co/1Txw	long ideas: $apa, $de, $bwld, $cde, $v, $ctct, $goog, & 25 names under $10:	long ideas: $apa, $de, $bwld, $cde, $v, $ctct, $goog, & 25 names under $10:	0.4	negative	-0.05		2009-05-27	0	1	0	1	0	1	16.48	-0.212499	3	26			2009-05-27	1	0	0	1	0	0	16.48	0	0	21	1	3	1
2011-02-16	Visa Gives Square A Big Wet Kiss $V by @pegobry http://read.bi/gfn2hY	visa gives square a big wet kiss $v by @pegobry	visa gives square a big wet kiss $v by @pegobry	0.25	negative	-0.05		2009-05-28	0	0	0	0	0	0	16.625	0.145	3	26			2009-05-28	0	0	0	0	0	0	16.625	0	0	21	0	2	0
2009-06-01	RT @roberee: $V (Msges, Tweets) $MA (Msges, Tweets) Watch out. Have been holding up but lots of uncertainties out there. $V is a long hold	rt @roberee: $v (msges, tweets) $ma (msges, tweets) watch out. have been holding up but lots of uncertainties out there. $v is a long hold	rt @roberee: $v (msges, tweets) $ma (msges, tweets) watch out. have been holding up but lots of uncertainties out there. $v is a long hold	0.4	negative	-0.05		2009-05-29	0	0	0	0	0	0	16.9275	0.3025	3	26			2009-05-29	0	0	0	0	0	0	16.9275	0	0	21	0	2	0
2009-05-22	$V is a transaction play not a credit card play, go long $V on weakness from gov't war on credit card industry. $$	$v is a transaction play not a credit card play, go long $v on weakness from gov't war on credit card industry. $$	$v is a transaction play not a credit card play, go long $v on weakness from gov't war on credit card industry. $$	0.4	negative	-0.05		2009-05-30	0	0	0	0	0	0	16.9275	0	3	26			2009-05-30	0	0	0	0	0	0	16.9275	0	0	21	0	2	0
2009-01-02	long $v 53.26	long $v 53.26	long $v 53.26	0.4	negative	-0.05		2009-05-31	0	0	0	0	0	0	16.9275	0	3	26			2009-05-31	0	0	0	0	0	0	16.9275	0	0	21	0	2	0
2018-01-04	Institutional profit taking will be happening very soon. You should be holding at least 60% of your capital in cash if you donÃ¢â‚¬â„¢t wanna get burned or start buying some puts to leverage your positions. $SPY $QQQ $BABA $AAPL $AMZN $GOOG $GOOGL $GBTC $DIS $TCEHY $TSLA $FB $TWTR $V $T	institutional profit taking will be happening very soon. you should be holding at least 60% of your capital in cash if you dont wanna get burned or start buying some puts to leverage your positions. $spy $qqq $baba $aapl $amzn $goog $googl $gbtc $dis $tcehy $tsla $fb $twtr $v $t	institutional profit taking will be happening very soon. you should be holding at least 60% of your capital in cash if you dont wanna get burned or start buying some puts to leverage your positions. $spy $qqq $baba $aapl $amzn $goog $googl $gbtc $dis $tcehy $tsla $fb $twtr $v $t	0.35	negative	-0.05		2009-06-01	-0.05	1	1	0	1	0	16.665	-0.262499	4	26			2009-06-01	1	1	0	0	0	0	16.665	0	0	20	-1	1	1
2009-07-23	Even with 100+ NH's, something doesn't seem right with stocks making NH's. Let's stay tuned. My $V was weak today $$	even with 100+ nh's, something doesn't seem right with stocks making nh's. let's stay tuned. my $v was weak today $$	even with 100+ nh's, something doesn't seem right with stocks making nh's. let's stay tuned. my $v was weak today $$	0.580357	negative	-0.0446429		2009-06-02	0	0	0	0	0	0	16.7025	0.037498	4	26			2009-06-02	0	0	0	0	0	0	16.7025	0	0	20	0	2	0
2011-12-21	In Case You Missed It, A Little CNBC action http://stks.co/1eKIÃ‚Â $ORCL $RIMM $DLR $KMX $AZO $MNRO $VPHM $V $MA	in case you missed it, a little cnbc action $orcl $rimm $dlr $kmx $azo $mnro $vphm $v $ma	in case you missed it, a little cnbc action $orcl $rimm $dlr $kmx $azo $mnro $vphm $v $ma	0.3	negative	-0.04375		2009-06-03	0.1	1	0	1	0	1	17.0575	0.355002	4	27			2009-06-03	1	0	0	1	0	0	17.0575	0	0	21	1	3	1
2011-12-21	In Case You Missed It, A Little CNBC action http://stks.co/1eKIÃ‚Â $ORCL $RIMM $DLR $KMX $AZO $MNRO $VPHM $V $MA	in case you missed it, a little cnbc action $orcl $rimm $dlr $kmx $azo $mnro $vphm $v $ma	in case you missed it, a little cnbc action $orcl $rimm $dlr $kmx $azo $mnro $vphm $v $ma	0.3	negative	-0.04375		2009-06-04	0	0	0	0	0	0	17.38	0.322498	4	27			2009-06-04	0	0	0	0	0	0	17.38	0	0	21	0	2	0
2018-01-29	$SPY $BABA update. Big events & key eps this week._x000D_ 1/30: Trump SoU, $AMD $EA_x000D_ 1/31: EoM, FedMtg, $BA $FB $MSFT $QCOM $PYPL $X $ESIO $OSTK_x000D_ 2/1: $BABA $KEM $AAPL $AMZN $GOOGL $IIVI $V_x000D_ 2/3: Fed chair Williams begins_x000D_ 2/5: $OCLR_x000D_ 2/6: $LITE_x000D_ 2/7: $ICHR $TSLA_x000D_ 2/8: US budget due, $NVDApic.twitter.com/FYcUyraeJo	$spy $baba update. big events & key eps this week._x000D_ 1/30: trump sou, $amd $ea_x000D_ 1/31: eom, fedmtg, $ba $fb $msft $qcom $pypl $x $esio $ostk_x000D_ 2/1: $baba $kem $aapl $amzn $googl $iivi $v_x000D_ 2/3: fed chair williams begins_x000D_ 2/5: $oclr_x000D_ 2/6: $lite_x000D_ 2/7: $ichr $tsla_x000D_ 2/8: us budget due, $nvdapic.twitter.com/fycuyraejo	$spy $baba update. big events & key eps this week._x000D_ 1/30: trump sou, $amd $ea_x000D_ 1/31: eom, fedmtg, $ba $fb $msft $qcom $pypl $x $esio $ostk_x000D_ 2/1: $baba $kem $aapl $amzn $googl $iivi $v_x000D_ 2/3: fed chair williams begins_x000D_ 2/5: $oclr_x000D_ 2/6: $lite_x000D_ 2/7: $ichr $tsla_x000D_ 2/8: us budget due, $nvdapic.twitter.com/fycuyraejo	0.491667	negative	-0.0416667		2009-06-05	0	0	0	0	0	0	17.32	-0.059999	4	27			2009-06-05	0	0	0	0	0	0	17.32	0	0	21	0	2	0
2013-12-14	Anyone else notice that starting next week $AAPL and $V strikes now go by 2.5 points. I wonder what other options have changed?	anyone else notice that starting next week $aapl and $v strikes now go by 2.5 points. i wonder what other options have changed?	anyone else notice that starting next week $aapl and $v strikes now go by 2.5 points. i wonder what other options have changed?	0.158333	negative	-0.0416667		2009-06-06	0	0	0	0	0	0	17.32	0	4	27			2009-06-06	0	0	0	0	0	0	17.32	0	0	21	0	2	0
2014-01-07	ChartSmarter Wednesday Game Plan http://stks.co/j07uaÃ‚Â "Big Blue $IBM may not be feeling blue much longer" $IBM $V $MA $DFS $COF	chartsmarter wednesday game plan "big blue $ibm may not be feeling blue much longer" $ibm $v $ma $dfs $cof	chartsmarter wednesday game plan "big blue $ibm may not be feeling blue much longer" $ibm $v $ma $dfs $cof	0.18	negative	-0.04		2009-06-07	0	0	0	0	0	0	17.32	0	4	27			2009-06-07	0	0	0	0	0	0	17.32	0	0	21	0	2	0
2018-01-04	$XLF shows early Relative Strength as price breaks out from its narrow November range. Leading names among Financials include $AXP $BRK.B $COF $ETFC $JPM $LNC $LPLA $MA $MTB $OMF $RJF $SEIC $V $WFCpic.twitter.com/fSScGOzow6	$xlf shows early relative strength as price breaks out from its narrow november range. leading names among financials include $axp $brk.b $cof $etfc $jpm $lnc $lpla $ma $mtb $omf $rjf $seic $v $wfcpic.twitter.com/fsscgozow6	$xlf shows early relative strength as price breaks out from its narrow november range. leading names among financials include $axp $brk.b $cof $etfc $jpm $lnc $lpla $ma $mtb $omf $rjf $seic $v $wfcpic.twitter.com/fsscgozow6	0.233333	negative	-0.0333333		2009-06-08	0	0	0	0	0	0	17.45	0.130001	4	27			2009-06-08	0	0	0	0	0	0	17.45	0	0	21	0	2	0
2018-07-12	A few stocks making new all time highs this morning.._x000D_ $MSFT $FB $AMZN $CA $MA $V $PYPL	a few stocks making new all time highs this morning.._x000D_ $msft $fb $amzn $ca $ma $v $pypl	a few stocks making new all time highs this morning.._x000D_ $msft $fb $amzn $ca $ma $v $pypl	0.277273	negative	-0.0318182		2009-06-09	0	0	0	0	0	0	17.1575	-0.292502	4	27			2009-06-09	0	0	0	0	0	0	17.1575	0	0	21	0	2	0
2013-11-21	What does higher #spending but lower credit card balances mean for industry leader, #Visa? http://finance.yahoo.com/blogs/talking-numbers/stock-continue-ton-money-investors-strategists-111216557.htmlÃ‚Â Ã¢â‚¬Â¦ (via @CNBCNumbers) $V	what does higher #spending but lower credit card balances mean for industry leader, #visa? (via @cnbcnumbers) $v	what does higher #spending but lower credit card balances mean for industry leader, #visa? (via @cnbcnumbers) $v	0.59375	negative	-0.03125		2009-06-10	0	0	0	0	0	0	17.3175	0.16	4	27			2009-06-10	0	0	0	0	0	0	17.3175	0	0	21	0	2	0
2016-04-21	Looks like all the big companies missed on earnings. Probably going to cause broad markets to gap down tomorrow. $GOOG $SBUX $MSFT $V $SPY	looks like all the big companies missed on earnings. probably going to cause broad markets to gap down tomorrow. $goog $sbux $msft $v $spy	looks like all the big companies missed on earnings. probably going to cause broad markets to gap down tomorrow. $goog $sbux $msft $v $spy	0.233796	negative	-0.0310185		2009-06-11	0	0	0	0	0	0	16.68	-0.637499	4	27			2009-06-11	0	0	0	0	0	0	16.68	0	0	21	0	2	0
2017-02-14	Warren Buffett invests for the long term - but here are his winners in 2017's short term. http://ow.ly/JKDA308YfccÃ‚Â $LBTYA $MCO $AAPL $CHTR $V	warren buffett invests for the long term - but here are his winners in 2017's short term. $lbtya $mco $aapl $chtr $v	warren buffett invests for the long term - but here are his winners in 2017's short term. $lbtya $mco $aapl $chtr $v	0.35	negative	-0.025		2009-06-12	0	0	0	0	0	0	16.09	-0.59	4	27			2009-06-12	0	0	0	0	0	0	16.09	0	0	21	0	2	0
2015-01-05	Long: $AAPL $ACT $AGN $ALXN $AZO $BLK $CMG $EQIX $ISRG $LNKD $MCK $PPG $REGN $SHW $V_x000D_ Short:_x000D_ $GOOGL $NFLX $PCLN $PCP $TSLA	long: $aapl $act $agn $alxn $azo $blk $cmg $eqix $isrg $lnkd $mck $ppg $regn $shw $v_x000D_ short:_x000D_ $googl $nflx $pcln $pcp $tsla	long: $aapl $act $agn $alxn $azo $blk $cmg $eqix $isrg $lnkd $mck $ppg $regn $shw $v_x000D_ short:_x000D_ $googl $nflx $pcln $pcp $tsla	0.35	negative	-0.025		2009-06-13	0	0	0	0	0	0	16.09	0	4	27			2009-06-13	0	0	0	0	0	0	16.09	0	0	21	0	2	0
2010-01-14	Feces $v Pictorial works $v Juvenile fiction? Really?	feces $v pictorial works $v juvenile fiction? really?	feces $v pictorial works $v juvenile fiction? really?	0.225	negative	-0.025		2009-06-14	0	0	0	0	0	0	16.09	0	4	27			2009-06-14	0	0	0	0	0	0	16.09	0	0	21	0	2	0
2018-09-15	$V (1/2) Visa on the economy and - after being asked about the single pay button - notes that the co is fighting the same battle: there was the battle to be at the front of your physical wallet, now there's the battle to be at the front of your digital one https://seekingalpha.com/article/4206165-visa-inc-v-management-presents-deutsche-bank-2018-technology-brokers-conference-transcriptÃ‚Â Ã¢â‚¬Â¦…	$v (1/2) visa on the economy and - after being asked about the single pay button - notes that the co is fighting the same battle: there was the battle to be at the front of your physical wallet, now there's the battle to be at the front of your digital one	$v (1/2) visa on the economy and - after being asked about the single pay button - notes that the co is fighting the same battle: there was the battle to be at the front of your physical wallet, now there's the battle to be at the front of your digital one	0.120536	negative	-0.0178571		2009-06-15	0.266667	1	0	1	0	1	16.1075	0.0175	4	28			2009-06-15	1	0	0	1	0	0	16.1075	0	0	22	1	3	1
2018-11-19	Momentum stocks getting absolutely clobbered today:_x000D_ (top 10 holdings in Momentum ETF $MTUM)_x000D_ $MSFT: -3%_x000D_ $V: -2.6%_x000D_ $AMZN: -3.7%_x000D_ $BA: -3.6%_x000D_ $MA: -3.1%_x000D_ $JPM: +0.5%_x000D_ $CSCO: -1.3%_x000D_ $INTC: -0.7%_x000D_ $ADBE: -6.0%_x000D_ $NFLX: -4.3%pic.twitter.com/i5RUI8jwui	momentum stocks getting absolutely clobbered today:_x000D_ (top 10 holdings in momentum etf $mtum)_x000D_ $msft: -3%_x000D_ $v: -2.6%_x000D_ $amzn: -3.7%_x000D_ $ba: -3.6%_x000D_ $ma: -3.1%_x000D_ $jpm: +0.5%_x000D_ $csco: -1.3%_x000D_ $intc: -0.7%_x000D_ $adbe: -6.0%_x000D_ $nflx: -4.3%pic.twitter.com/i5rui8jwui	momentum stocks getting absolutely clobbered today:_x000D_ (top 10 holdings in momentum etf $mtum)_x000D_ $msft: -3%_x000D_ $v: -2.6%_x000D_ $amzn: -3.7%_x000D_ $ba: -3.6%_x000D_ $ma: -3.1%_x000D_ $jpm: +0.5%_x000D_ $csco: -1.3%_x000D_ $intc: -0.7%_x000D_ $adbe: -6.0%_x000D_ $nflx: -4.3%pic.twitter.com/i5rui8jwui	0.8	negative	-0.0166667		2009-06-16	0	0	0	0	0	0	15.615	-0.4925	4	28			2009-06-16	0	0	0	0	0	0	15.615	0	0	22	0	2	0
2013-05-03	Active options @ CBOE as market set to close near record: $AIG $GM $V $INTC $LNKD $GILD $GOOG	active options @ cboe as market set to close near record: $aig $gm $v $intc $lnkd $gild $goog	active options @ cboe as market set to close near record: $aig $gm $v $intc $lnkd $gild $goog	0.5	negative	-0.0166667		2009-06-17	0	0	0	0	0	0	15.3375	-0.2775	4	28			2009-06-17	0	0	0	0	0	0	15.3375	0	0	22	0	2	0
2014-10-30	#DJIA is less than 1% from a record high, but it's all @Visa. $V is adding 123 pts to the Dow, accounting for 80% of today's #rally. $DIA	#djia is less than 1% from a record high, but it's all @visa. $v is adding 123 pts to the dow, accounting for 80% of today's #rally. $dia	#djia is less than 1% from a record high, but it's all @visa. $v is adding 123 pts to the dow, accounting for 80% of today's #rally. $dia	0.303333	negative	-0.00333333		2009-06-18	0	0	0	0	0	0	15.3525	0.015	4	28			2009-06-18	0	0	0	0	0	0	15.3525	0	0	22	0	2	0
2018-12-27	Visa went shopping, Ameris Bancorp and Fidelity Southern got together, and @TMFJMo can sum up this week's stock market in 2 words!_x000D_ $V $ABCB $LION $EPO _x000D_ https://www.fool.com/podcasts/marketfoolery/2018-12-27-visa-goes-shopping/Ã‚Â Ã¢â‚¬Â¦pic.twitter.com/AD3wDwbKGl	visa went shopping, ameris bancorp and fidelity southern got together, and @tmfjmo can sum up this week's stock market in 2 words!_x000D_ $v $abcb $lion $epo _x000D_	visa went shopping, ameris bancorp and fidelity southern got together, and @tmfjmo can sum up this week's stock market in 2 words!_x000D_ $v $abcb $lion $epo _x000D_	0	positive	0		2009-06-19	0	0	0	0	0	0	15.3425	-0.01	4	28			2009-06-19	0	0	0	0	0	0	15.3425	0	0	22	0	2	0
2018-12-26	The S&P 500 was up 5% today. Here are some of the stocks that led the way:_x000D_ $TSLA +10.4%_x000D_ $AMZN +9.4_x000D_ Square $SQ +9.0_x000D_ $NFLX +8.5_x000D_ Conoco $COP +7.9_x000D_ Nike $NKE +7.2_x000D_ $AAPL +7.0_x000D_ Visa $V +6.9_x000D_ BestBuy $BBY +6.9_x000D_ Caterpillar $CAT +6.7_x000D_ $GOOGL +6.4_x000D_ UnionPacific $UNP +6.1_x000D_ BankAmerica $BAC +6.1	the s&p 500 was up 5% today. here are some of the stocks that led the way:_x000D_ $tsla +10.4%_x000D_ $amzn +9.4_x000D_ square $sq +9.0_x000D_ $nflx +8.5_x000D_ conoco $cop +7.9_x000D_ nike $nke +7.2_x000D_ $aapl +7.0_x000D_ visa $v +6.9_x000D_ bestbuy $bby +6.9_x000D_ caterpillar $cat +6.7_x000D_ $googl +6.4_x000D_ unionpacific $unp +6.1_x000D_ bankamerica $bac +6.1	the s&p 500 was up 5% today. here are some of the stocks that led the way:_x000D_ $tsla +10.4%_x000D_ $amzn +9.4_x000D_ square $sq +9.0_x000D_ $nflx +8.5_x000D_ conoco $cop +7.9_x000D_ nike $nke +7.2_x000D_ $aapl +7.0_x000D_ visa $v +6.9_x000D_ bestbuy $bby +6.9_x000D_ caterpillar $cat +6.7_x000D_ $googl +6.4_x000D_ unionpacific $unp +6.1_x000D_ bankamerica $bac +6.1	0	positive	0		2009-06-20	0	0	0	0	0	0	15.3425	0	4	28			2009-06-20	0	0	0	0	0	0	15.3425	0	0	22	0	2	0
2018-12-26	Current holdings $AMD $AMZN $HD $V See what tomorrow brings. Stops set to make coin. Trust this market? Not yet, I trust my stops/plan	current holdings $amd $amzn $hd $v see what tomorrow brings. stops set to make coin. trust this market? not yet, i trust my stops/plan	current holdings $amd $amzn $hd $v see what tomorrow brings. stops set to make coin. trust this market? not yet, i trust my stops/plan	0.4	positive	0		2009-06-21	0	0	0	0	0	0	15.3425	0	4	28			2009-06-21	0	0	0	0	0	0	15.3425	0	0	22	0	2	0
2018-12-19	$V bounced off support today, again pic.twitter.com/zrj2e3t63G	$v bounced off support today, again pic.twitter.com/zrj2e3t63g	$v bounced off support today, again pic.twitter.com/zrj2e3t63g	0	positive	0		2009-06-22	0	0	0	0	0	0	15.31	-0.0325	4	28			2009-06-22	0	0	0	0	0	0	15.31	0	0	22	0	2	0
2018-12-17	$IVST Innovest Global Provides December Shareholder Update Featuring Acquisition Update, Revenue Growth,Biotech Progress $ABMD $ULTA $ILMN $CNC $LULU $SQ $NOW $V $UNH $INTU $WBA $ZTS $ROP $DVMT $CI $XLNX $VRTX $ISRG $TWTR $AIMT $FOXF $MOR $FORM $MRNS $IIVIhttps://globenewswire.com/news-release/2018/12/17/1667900/0/en/Innovest-Global-Provides-December-Shareholder-Update-Featuring-Acquisition-Updat…	$ivst innovest global provides december shareholder update featuring acquisition update, revenue growth,biotech progress $abmd $ulta $ilmn $cnc $lulu $sq $now $v $unh $intu $wba $zts $rop $dvmt $ci $xlnx $vrtx $isrg $twtr $aimt $foxf $mor $form $mrns $iivi	$ivst innovest global provides december shareholder update featuring acquisition update, revenue growth,biotech progress $abmd $ulta $ilmn $cnc $lulu $sq $now $v $unh $intu $wba $zts $rop $dvmt $ci $xlnx $vrtx $isrg $twtr $aimt $foxf $mor $form $mrns $iivi	0	positive	0		2009-06-23	0	0	0	0	0	0	15.6675	0.3575	4	28			2009-06-23	0	0	0	0	0	0	15.6675	0	0	22	0	2	0
2018-12-09	Dow Futures Tumble Toward Correction Lows; Apple, Boeing, Tesla Analysis https://www.investors.com/market-trend/stock-market-today/dow-jones-futures-apple-stock-boeing-stock-tesla-stock-visa-stock-relative-strength-line/Ã‚Â Ã¢â‚¬Â¦ $AAPL $TSLA $V $BApic.twitter.com/Z5zyHClRZh	dow futures tumble toward correction lows; apple, boeing, tesla analysis $aapl $tsla $v $bapic.twitter.com/z5zyhclrzh	dow futures tumble toward correction lows; apple, boeing, tesla analysis $aapl $tsla $v $bapic.twitter.com/z5zyhclrzh	0	positive	0		2009-06-24	0	0	0	0	0	0	15.2725	-0.395	4	28			2009-06-24	0	0	0	0	0	0	15.2725	0	0	22	0	2	0
2018-12-08	Watch The #Stocks #DayTrading Video Journal for $MSFT $TSLA & $V using the @tradethefifth #BlackBoxBreakout Indicator with #Options >>HERE>>>http://ow.ly/F7Mc30mTUoA	watch the #stocks #daytrading video journal for $msft $tsla & $v using the @tradethefifth #blackboxbreakout indicator with #options >>here>>>	watch the #stocks #daytrading video journal for $msft $tsla & $v using the @tradethefifth #blackboxbreakout indicator with #options >>here>>>	0	positive	0		2009-06-25	0	0	0	0	0	0	15.4875	0.215	4	28			2009-06-25	0	0	0	0	0	0	15.4875	0	0	22	0	2	0
2018-12-03	$V sold a rung of the ladder +10.94 per share profit stop raised on the rest of the holding and some shares placed in the let it ride folder	$v sold a rung of the ladder +10.94 per share profit stop raised on the rest of the holding and some shares placed in the let it ride folder	$v sold a rung of the ladder +10.94 per share profit stop raised on the rest of the holding and some shares placed in the let it ride folder	0	positive	0		2009-06-26	0	0	0	0	0	0	15.955	0.4675	4	28			2009-06-26	0	0	0	0	0	0	15.955	0	0	22	0	2	0
2018-12-03	$V another gapping into resist. Stop raised no rung of ladder taken yet today. Updated chart notes pic.twitter.com/EMbGIjLVCn	$v another gapping into resist. stop raised no rung of ladder taken yet today. updated chart notes pic.twitter.com/embgijlvcn	$v another gapping into resist. stop raised no rung of ladder taken yet today. updated chart notes pic.twitter.com/embgijlvcn	0	positive	0		2009-06-27	0	0	0	0	0	0	15.955	0	4	28			2009-06-27	0	0	0	0	0	0	15.955	0	0	22	0	2	0
2018-12-03	bullish on $V, when rebrand?	bullish on $v, when rebrand?	bullish on $v, when rebrand?	0	positive	0		2009-06-28	0	0	0	0	0	0	15.955	0	4	28			2009-06-28	0	0	0	0	0	0	15.955	0	0	22	0	2	0
2018-12-02	MonÃ¢â‚¬â„¢s2 $QQQ $SPY $UVXY $TVIX $NVDA $NFLX $TSLA $MU $NKE $ROST $RACE $SPLK $SKX $TWLO $TXN $SQ $TWTR $V $XLNX $TRXC $OGEN $NTES $NTNX $UNPpic.twitter.com/a11Qcsx3S0	mons2 $qqq $spy $uvxy $tvix $nvda $nflx $tsla $mu $nke $rost $race $splk $skx $twlo $txn $sq $twtr $v $xlnx $trxc $ogen $ntes $ntnx $unppic.twitter.com/a11qcsx3s0	mons2 $qqq $spy $uvxy $tvix $nvda $nflx $tsla $mu $nke $rost $race $splk $skx $twlo $txn $sq $twtr $v $xlnx $trxc $ogen $ntes $ntnx $unppic.twitter.com/a11qcsx3s0	0	positive	0		2009-06-29	0	0	0	0	0	0	15.745	-0.21	4	28			2009-06-29	0	0	0	0	0	0	15.745	0	0	22	0	2	0
2018-12-01	Stock Technical Analysis - Watchlist Review - Nov 30_x000D_ -----_x000D_ $SPY $SPX $VIX $GLD $GDX $TIF $PZZA $AAPL $AMZN $TWLO $CRM $DBX $V $YINN $YELP $GM $TSLA $UGAZ $DGAZ $AA_x000D_ https://www.youtube.com/watch?v=lkzZl7FRDA0&feature=youtu.beÃ‚Â Ã¢â‚¬Â¦_x000D_ #technicalanalysis #investing	stock technical analysis - watchlist review - nov 30_x000D_ -----_x000D_ $spy $spx $vix $gld $gdx $tif $pzza $aapl $amzn $twlo $crm $dbx $v $yinn $yelp $gm $tsla $ugaz $dgaz $aa_x000D_ _x000D_ #technicalanalysis #investing	stock technical analysis - watchlist review - nov 30_x000D_ -----_x000D_ $spy $spx $vix $gld $gdx $tif $pzza $aapl $amzn $twlo $crm $dbx $v $yinn $yelp $gm $tsla $ugaz $dgaz $aa_x000D_ _x000D_ #technicalanalysis #investing	0.1	positive	0		2009-06-30	0	0	0	0	0	0	15.565	-0.18	4	28			2009-06-30	0	0	0	0	0	0	15.565	0	0	22	0	2	0
2018-11-27	Dicey mkt for risk assets, a rainbow of asset class puke. HereÃ¢â‚¬â„¢s what IÃ¢â‚¬â„¢m doing:_x000D_ 1. Adding to conviction tech names on sale: $adbe, $goog, $v_x000D_ 2. Avoiding cyclical commodities (oil, metals)_x000D_ 3. Holding only core pot: $apha, $weed & $ian, trimmed rest and added to tech_x000D_ 4. Hold gold	dicey mkt for risk assets, a rainbow of asset class puke. heres what i am doing:_x000D_ 1. adding to conviction tech names on sale: $adbe, $goog, $v_x000D_ 2. avoiding cyclical commodities (oil, metals)_x000D_ 3. holding only core pot: $apha, $weed & $ian, trimmed rest and added to tech_x000D_ 4. hold gold	dicey mkt for risk assets, a rainbow of asset class puke. heres what i am doing:_x000D_ 1. adding to conviction tech names on sale: $adbe, $goog, $v_x000D_ 2. avoiding cyclical commodities (oil, metals)_x000D_ 3. holding only core pot: $apha, $weed & $ian, trimmed rest and added to tech_x000D_ 4. hold gold	1	positive	0		2009-07-01	0	0	0	0	0	0	15.2	-0.365	4	28			2009-07-01	0	0	0	0	0	0	15.2	0	0	22	0	2	0
2018-11-19	$NHPI This is your chance for a ground floor entry $jpm $spy $dia $gld $uco $xlf $xlk $xle $xlv $xlu $xlp $xly $xlb $xli $bac $wfc $brka $brkb $gs $c $usb $dfs $v $ma $acp $ko $ibm $orcl $aig $hsbc $db $aapl $amzn $nflx $tsla $hd $msft $csco $wmthttps://twitter.com/stock_tidbits/status/1064210215350882304Ã‚Â Ã¢â‚¬Â¦ In the SPOTLIGHT--> $NHPI _x000D_ Woodbrook Group _x000D_ https://woodbrookgroup.…	$nhpi this is your chance for a ground floor entry $jpm $spy $dia $gld $uco $xlf $xlk $xle $xlv $xlu $xlp $xly $xlb $xli $bac $wfc $brka $brkb $gs $c $usb $dfs $v $ma $acp $ko $ibm $orcl $aig $hsbc $db $aapl $amzn $nflx $tsla $hd $msft $csco $wmt in the spotlight--> $nhpi _x000D_ woodbrook group _x000D_	$nhpi this is your chance for a ground floor entry $jpm $spy $dia $gld $uco $xlf $xlk $xle $xlv $xlu $xlp $xly $xlb $xli $bac $wfc $brka $brkb $gs $c $usb $dfs $v $ma $acp $ko $ibm $orcl $aig $hsbc $db $aapl $amzn $nflx $tsla $hd $msft $csco $wmt in the spotlight--> $nhpi _x000D_ woodbrook group _x000D_	0	positive	0		2009-07-02	0	0	0	0	0	0	15.02	-0.18	4	28			2009-07-02	0	0	0	0	0	0	15.02	0	0	22	0	2	0
2018-10-25	Visa: "In 2018, merchant locations increased by 7 million or 15%, reaching a total of 54 million locations globally." $V	visa: "in 2018, merchant locations increased by 7 million or 15%, reaching a total of 54 million locations globally." $v	visa: "in 2018, merchant locations increased by 7 million or 15%, reaching a total of 54 million locations globally." $v	0.375	positive	0		2009-07-03	0	0	0	0	0	0	15.02	0	4	28			2009-07-03	0	0	0	0	0	0	15.02	0	0	22	0	2	0
2018-10-24	$V Visa Q4 18 Earnings Results:_x000D_ - EPS: $1.23 (Estimate $1.20)_x000D_ - Revenue: $5.4B (Estimate $5.4B)	$v visa q4 18 earnings results:_x000D_ - eps: $1.23 (estimate $1.20)_x000D_ - revenue: $5.4b (estimate $5.4b)	$v visa q4 18 earnings results:_x000D_ - eps: $1.23 (estimate $1.20)_x000D_ - revenue: $5.4b (estimate $5.4b)	0	positive	0		2009-07-04	0	0	0	0	0	0	15.02	0	4	28			2009-07-04	0	0	0	0	0	0	15.02	0	0	22	0	2	0
2018-10-17	Visa raises its dividend 19% $V	visa raises its dividend 19% $v	visa raises its dividend 19% $v	0	positive	0		2009-07-05	0	0	0	0	0	0	15.02	0	4	28			2009-07-05	0	0	0	0	0	0	15.02	0	0	22	0	2	0
2018-10-10	TIL the say command has a "voice" flag!_x000D_ So if you are bored and want to hear your computer introduce itself in many voices ... run this:_x000D_ for v in $(ls /System/Library/Speech/Voices/ | sed "s/Compact//;s/\..*//"); say -v "$v" "hello, I'm $v"_x000D_ This is the result on my laptop: pic.twitter.com/4hrzz8BtKT	til the say command has a "voice" flag!_x000D_ so if you are bored and want to hear your computer introduce itself in many voices ... run this:_x000D_ for v in $(ls /system/library/speech/voices/ | sed "s/compact//;s/\..*//"); say -v "$v" "hello, i'm $v"_x000D_ this is the result on my laptop: pic.twitter.com/4hrzz8btkt	til the say command has a "voice" flag!_x000D_ so if you are bored and want to hear your computer introduce itself in many voices ... run this:_x000D_ for v in $(ls /system/library/speech/voices/ | sed "s/compact//;s/\..*//"); say -v "$v" "hello, i'm $v"_x000D_ this is the result on my laptop: pic.twitter.com/4hrzz8btkt	0.75	positive	0		2009-07-06	-0.0777778	1	1	0	1	0	15.1675	0.1475	5	28			2009-07-06	1	1	0	0	0	0	15.1675	0	0	21	-1	1	1
2018-10-10	The BIG picture !! $SPY $AAPL $AMZN $MSFT $V $GOOGL $BAC $JPM $MA $ADBE $NFLX $BApic.twitter.com/NZkDkDt4CZ	the big picture !! $spy $aapl $amzn $msft $v $googl $bac $jpm $ma $adbe $nflx $bapic.twitter.com/nzkdkdt4cz	the big picture !! $spy $aapl $amzn $msft $v $googl $bac $jpm $ma $adbe $nflx $bapic.twitter.com/nzkdkdt4cz	0.1	positive	0		2009-07-07	0	0	0	0	0	0	14.9275	-0.24	5	28			2009-07-07	0	0	0	0	0	0	14.9275	0	0	21	0	2	0
2018-09-25	Today @Visa celebrates their 60th anniversary founding. Their origin dates back to 1958 as Bank of AmericaÃ¢â‚¬â„¢s BankAmericard as a California only based credit card (NYSE: $V) pic.twitter.com/WiYPdSV3Zh	today @visa celebrates their 60th anniversary founding. their origin dates back to 1958 as bank of americas bankamericard as a california only based credit card (nyse: $v) pic.twitter.com/wiypdsv3zh	today @visa celebrates their 60th anniversary founding. their origin dates back to 1958 as bank of americas bankamericard as a california only based credit card (nyse: $v) pic.twitter.com/wiypdsv3zh	0.5	positive	0		2009-07-08	0	0	0	0	0	0	14.8725	-0.055	5	28			2009-07-08	0	0	0	0	0	0	14.8725	0	0	21	0	2	0
2018-09-17	Options buying recap from Friday 9/14! Open interest was reviewed this morning to verify the number of contracts added. _x000D_ $MELI $EDU $AMD $SFIX $NTRI $AAPL $GOOG $Z $PCRX $SEAS $CZR $SNE $RCL $VMW $V $PCG $MRO $DVA $IGT $ACXM $TSGpic.twitter.com/EHyPLKPoy4	options buying recap from friday 9/14! open interest was reviewed this morning to verify the number of contracts added. _x000D_ $meli $edu $amd $sfix $ntri $aapl $goog $z $pcrx $seas $czr $sne $rcl $vmw $v $pcg $mro $dva $igt $acxm $tsgpic.twitter.com/ehyplkpoy4	options buying recap from friday 9/14! open interest was reviewed this morning to verify the number of contracts added. _x000D_ $meli $edu $amd $sfix $ntri $aapl $goog $z $pcrx $seas $czr $sne $rcl $vmw $v $pcg $mro $dva $igt $acxm $tsgpic.twitter.com/ehyplkpoy4	0.5	positive	0		2009-07-09	0	0	0	0	0	0	15.11	0.2375	5	28			2009-07-09	0	0	0	0	0	0	15.11	0	0	21	0	2	0
2018-09-12	ThursdayÃ¢â‚¬â„¢s Watch 2.25: $UPS $TWTR $UPS $UVXY $TVIX $TXN $V $VZ $W $WIX $ZS pic.twitter.com/JEJDShqGRo	thursdays watch 2.25: $ups $twtr $ups $uvxy $tvix $txn $v $vz $w $wix $zs pic.twitter.com/jejdshqgro	thursdays watch 2.25: $ups $twtr $ups $uvxy $tvix $txn $v $vz $w $wix $zs pic.twitter.com/jejdshqgro	0	positive	0		2009-07-10	0	0	0	0	0	0	14.965	-0.145	5	28			2009-07-10	0	0	0	0	0	0	14.965	0	0	21	0	2	0
2018-09-11	$MA +54% in last 12 months versus $V +37% gives it a two point premium on forward 12 month earnings pic.twitter.com/Eb3BVKQx5l	$ma +54% in last 12 months versus $v +37% gives it a two point premium on forward 12 month earnings pic.twitter.com/eb3bvkqx5l	$ma +54% in last 12 months versus $v +37% gives it a two point premium on forward 12 month earnings pic.twitter.com/eb3bvkqx5l	0.0666667	positive	0		2009-07-11	0	0	0	0	0	0	14.965	0	5	28			2009-07-11	0	0	0	0	0	0	14.965	0	0	21	0	2	0
2018-09-06	$V is one of the hottest Dow stocks this year, but options traders foresee some pain ahead, says @RiskReversalpic.twitter.com/YsSqqbfMK3	$v is one of the hottest dow stocks this year, but options traders foresee some pain ahead, says @riskreversalpic.twitter.com/yssqqbfmk3	$v is one of the hottest dow stocks this year, but options traders foresee some pain ahead, says @riskreversalpic.twitter.com/yssqqbfmk3	0	positive	0		2009-07-12	0	0	0	0	0	0	14.965	0	5	28			2009-07-12	0	0	0	0	0	0	14.965	0	0	21	0	2	0
2018-09-05	Visa stock just fell 4% and I know no specific news. $V_x000D_ So I searched Google for Visa news._x000D_ All I got was @PeterDutton_MP_x000D_ related stuff._x000D_ Now the nanny state is interfering with my work._x000D_ #AusPol	visa stock just fell 4% and i know no specific news. $v_x000D_ so i searched google for visa news._x000D_ all i got was @peterdutton_mp_x000D_ related stuff._x000D_ now the nanny state is interfering with my work._x000D_ #auspol	visa stock just fell 4% and i know no specific news. $v_x000D_ so i searched google for visa news._x000D_ all i got was @peterdutton_mp_x000D_ related stuff._x000D_ now the nanny state is interfering with my work._x000D_ #auspol	0.2625	positive	0		2009-07-13	0	0	0	0	0	0	15.0875	0.1225	5	28			2009-07-13	0	0	0	0	0	0	15.0875	0	0	21	0	2	0
2018-08-23	08/23/18 - View today's #MarketOutlook from @Market_Scholars here: https://wp.me/p9upfx-2d9Ã‚Â Discussed: $SPY $IWM $EEM $EFA $GLD $TLT $USO $UUP $BTC $XLE $XLB $XLY $XLK $XRT $V	08/23/18 - view today's #marketoutlook from @market_scholars here: discussed: $spy $iwm $eem $efa $gld $tlt $uso $uup $btc $xle $xlb $xly $xlk $xrt $v	08/23/18 - view today's #marketoutlook from @market_scholars here: discussed: $spy $iwm $eem $efa $gld $tlt $uso $uup $btc $xle $xlb $xly $xlk $xrt $v	0	positive	0		2009-07-14	0	0	0	0	0	0	15.0725	-0.015	5	28			2009-07-14	0	0	0	0	0	0	15.0725	0	0	21	0	2	0
2018-08-06	How to Play Any Rise in U.S. Treasury Yields: Market Recon $JPM $GS $C $MS $BAC $WFC $AXP $V $MAhttps://realmoney.thestreet.com/articles/08/06/2018/how-play-any-rise-u.s.-treasury-yields-market-reconÃ‚Â Ã¢â‚¬Â¦	how to play any rise in you.s. treasury yields: market recon $jpm $gs $c $ms $bac $wfc $axp $v $ma	how to play any rise in you.s. treasury yields: market recon $jpm $gs $c $ms $bac $wfc $axp $v $ma	0	positive	0		2009-07-15	0	0	0	0	0	0	15.6625	0.59	5	28			2009-07-15	0	0	0	0	0	0	15.6625	0	0	21	0	2	0
2018-07-25	Is it time to bank on the payment stocks? $SQ $MA $V and $PYPL have already seen big year-to-date gains.pic.twitter.com/J04AFU2f3j	is it time to bank on the payment stocks? $sq $ma $v and $pypl have already seen big year-to-date gains.pic.twitter.com/j04afu2f3j	is it time to bank on the payment stocks? $sq $ma $v and $pypl have already seen big year-to-date gains.pic.twitter.com/j04afu2f3j	0.1	positive	0		2009-07-16	0	0	0	0	0	0	16.1025	0.440001	5	28			2009-07-16	0	0	0	0	0	0	16.1025	0	0	21	0	2	0
2018-07-25	After hours earnings movers: $FB $V $QCOM $GILD $PYPL $MDLZ $LVS $MATpic.twitter.com/L1bP83ZIhD	after hours earnings movers: $fb $v $qcom $gild $pypl $mdlz $lvs $matpic.twitter.com/l1bp83zihd	after hours earnings movers: $fb $v $qcom $gild $pypl $mdlz $lvs $matpic.twitter.com/l1bp83zihd	0	positive	0		2009-07-17	0	0	0	0	0	0	16.025	-0.077501	5	28			2009-07-17	0	0	0	0	0	0	16.025	0	0	21	0	2	0
2018-07-25	$V Visa Q3 18 Earnings Results:_x000D_ - Adj EPS: $1.20 (Estimate $1.08)_x000D_ - Op. Revenue: $5.2B (Estimate $5.09B)	$v visa q3 18 earnings results:_x000D_ - adj eps: $1.20 (estimate $1.08)_x000D_ - op. revenue: $5.2b (estimate $5.09b)	$v visa q3 18 earnings results:_x000D_ - adj eps: $1.20 (estimate $1.08)_x000D_ - op. revenue: $5.2b (estimate $5.09b)	0	positive	0		2009-07-18	0	0	0	0	0	0	16.025	0	5	28			2009-07-18	0	0	0	0	0	0	16.025	0	0	21	0	2	0
2018-07-25	Earnings after the close: $FB $V $PYPL $GILD $QCOM $LVS_x000D_ Thur. am: $MA $CELG $RTN $MCD $UAApic.twitter.com/BSAHFyat6g	earnings after the close: $fb $v $pypl $gild $qcom $lvs_x000D_ thur. am: $ma $celg $rtn $mcd $uaapic.twitter.com/bsahfyat6g	earnings after the close: $fb $v $pypl $gild $qcom $lvs_x000D_ thur. am: $ma $celg $rtn $mcd $uaapic.twitter.com/bsahfyat6g	0	positive	0		2009-07-19	0	0	0	0	0	0	16.025	0	5	28			2009-07-19	0	0	0	0	0	0	16.025	0	0	21	0	2	0
2018-07-24	This morning on #FastMarket, we were joined by @ScottNations as we examined the upcoming earnings for $UPS._x000D_ Watch again tomorrow at 10 AM CT on http://www.tdameritradenetwork.comÃ‚Â ! WeÃ¢â‚¬â„¢ll be focusing on $FB, $V, and $PYPL.pic.twitter.com/BEXOdDDDL8	this morning on #fastmarket, we were joined by @scottnations as we examined the upcoming earnings for $ups._x000D_ watch again tomorrow at 10 am ct on well be focusing on $fb, $v, and $pypl.pic.twitter.com/bexoddddl8	this morning on #fastmarket, we were joined by @scottnations as we examined the upcoming earnings for $ups._x000D_ watch again tomorrow at 10 am ct on well be focusing on $fb, $v, and $pypl.pic.twitter.com/bexoddddl8	0	positive	0		2009-07-20	0	0	0	0	0	0	16.78	0.755001	5	28			2009-07-20	0	0	0	0	0	0	16.78	0	0	21	0	2	0
2018-07-24	Earnings week continues: _x000D_ Tue - $T $VZ $LMT $JBLU $BIIB $IRBT $MMM $LLY $TXN_x000D_ Wed - $FB $AMD $F $GILD $PYPL $V $BA $HM $KO $ABX_x000D_ Thu - $AMZN $INTC $SBUX $CMG $FSRL $SPOT $MCD_x000D_ Fri - $TWTR $XOM $ABBV $CVX_x000D_ Via @StockTwits	earnings week continues: _x000D_ tue - $t $vz $lmt $jblu $biib $irbt $mmm $lly $txn_x000D_ wed - $fb $amd $f $gild $pypl $v $ba $hm $ko $abx_x000D_ thu - $amzn $intc $sbux $cmg $fsrl $spot $mcd_x000D_ fri - $twtr $xom $abbv $cvx_x000D_ via @stocktwits	earnings week continues: _x000D_ tue - $t $vz $lmt $jblu $biib $irbt $mmm $lly $txn_x000D_ wed - $fb $amd $f $gild $pypl $v $ba $hm $ko $abx_x000D_ thu - $amzn $intc $sbux $cmg $fsrl $spot $mcd_x000D_ fri - $twtr $xom $abbv $cvx_x000D_ via @stocktwits	0	positive	0		2009-07-21	0	0	0	0	0	0	16.7875	0.007499	5	28			2009-07-21	0	0	0	0	0	0	16.7875	0	0	21	0	2	0
2018-07-22	Total return since the start of last year: E.Parnell 7/22 _x000D_ $AAPL +111%_x000D_ $MSFT +127%_x000D_ $GOOG +70%_x000D_ $AMZN +270%_x000D_ $FB +108%_x000D_ $V +83%_x000D_ $INTC +50%_x000D_ $MA +102%_x000D_ $NFLX +192%_x000D_ $NVDA +136%_x000D_ $ADBE +150%_x000D_ $CRM +115%pic.twitter.com/oad90RD1ab	total return since the start of last year: e.parnell 7/22 _x000D_ $aapl +111%_x000D_ $msft +127%_x000D_ $goog +70%_x000D_ $amzn +270%_x000D_ $fb +108%_x000D_ $v +83%_x000D_ $intc +50%_x000D_ $ma +102%_x000D_ $nflx +192%_x000D_ $nvda +136%_x000D_ $adbe +150%_x000D_ $crm +115%pic.twitter.com/oad90rd1ab	total return since the start of last year: e.parnell 7/22 _x000D_ $aapl +111%_x000D_ $msft +127%_x000D_ $goog +70%_x000D_ $amzn +270%_x000D_ $fb +108%_x000D_ $v +83%_x000D_ $intc +50%_x000D_ $ma +102%_x000D_ $nflx +192%_x000D_ $nvda +136%_x000D_ $adbe +150%_x000D_ $crm +115%pic.twitter.com/oad90rd1ab	0.408333	positive	0		2009-07-22	0	0	0	0	0	0	16.7125	-0.075	5	28			2009-07-22	0	0	0	0	0	0	16.7125	0	0	21	0	2	0
2018-07-22	EARNINGS:_x000D_ Mon: $HAL $HAS $PETS $GOOGL $STLD_x000D_ Tues: $VZ $LLY $HOG $LMT $MMM $JBLU $T $IRBT_x000D_ Wed: $BA $FCX $UPS $GD $GM $FB $AMD $V $GILD $QCOM $F $PYPL_x000D_ Thur: $MCD $MA $CMCSA $MO $SPOT $UA $WWE $AMZN $INTC $CMG $SBUX $EA_x000D_ Fri: $TWTR $XOM $CVX $ABBV $MRK_x000D_ http://bit.ly/2JP5WXsÃ‚Â pic.twitter.com/fChRKXas2j	earnings:_x000D_ mon: $hal $has $pets $googl $stld_x000D_ tues: $vz $lly $hog $lmt $mmm $jblu $t $irbt_x000D_ wed: $ba $fcx $ups $gd $gm $fb $amd $v $gild $qcom $f $pypl_x000D_ thur: $mcd $ma $cmcsa $mo $spot $ua $wwe $amzn $intc $cmg $sbux $ea_x000D_ fri: $twtr $xom $cvx $abbv $mrk_x000D_	earnings:_x000D_ mon: $hal $has $pets $googl $stld_x000D_ tues: $vz $lly $hog $lmt $mmm $jblu $t $irbt_x000D_ wed: $ba $fcx $ups $gd $gm $fb $amd $v $gild $qcom $f $pypl_x000D_ thur: $mcd $ma $cmcsa $mo $spot $ua $wwe $amzn $intc $cmg $sbux $ea_x000D_ fri: $twtr $xom $cvx $abbv $mrk_x000D_	0	positive	0		2009-07-23	-0.0446429	1	1	0	1	0	16.7975	0.085001	6	28			2009-07-23	1	1	0	0	0	0	16.7975	0	0	20	-1	1	1
2018-07-21	Earnings week is happening _x000D_ $GOOG $TWTR $AMZN $FB $UAA $V $SBUXpic.twitter.com/oKbRhlbnQB Ã¢â‚¬â€œ at Bar Buca	earnings week is happening _x000D_ $goog $twtr $amzn $fb $uaa $v $sbuxpic.twitter.com/okbrhlbnqb at bar buca	earnings week is happening _x000D_ $goog $twtr $amzn $fb $uaa $v $sbuxpic.twitter.com/okbrhlbnqb at bar buca	0	positive	0		2009-07-24	0	0	0	0	0	0	16.8225	0.024999	6	28			2009-07-24	0	0	0	0	0	0	16.8225	0	0	20	0	2	0
2018-07-19	Beauty Is In the Eye of the Investor @jimcramer $V $MA $PYPL $SQ $EBAY $TWTR $DIS $CMCSA $FOXA $IBM $DHR $ALGN https://buff.ly/2L6y7XrÃ‚Â pic.twitter.com/0W6T1G4j7X	beauty is in the eye of the investor @jimcramer $v $ma $pypl $sq $ebay $twtr $dis $cmcsa $foxa $ibm $dhr $algn	beauty is in the eye of the investor @jimcramer $v $ma $pypl $sq $ebay $twtr $dis $cmcsa $foxa $ibm $dhr $algn	0	positive	0		2009-07-25	0	0	0	0	0	0	16.8225	0	6	28			2009-07-25	0	0	0	0	0	0	16.8225	0	0	20	0	2	0
2018-07-09	Some Open Interest Changes this morning..._x000D_ $CARS $DVN $MGM $PYPL $RCL $SGMS $SE $V pic.twitter.com/YjGrqzz3lK	some open interest changes this morning..._x000D_ $cars $dvn $mgm $pypl $rcl $sgms $se $v pic.twitter.com/yjgrqzz3lk	some open interest changes this morning..._x000D_ $cars $dvn $mgm $pypl $rcl $sgms $se $v pic.twitter.com/yjgrqzz3lk	0.5	positive	0		2009-07-26	0	0	0	0	0	0	16.8225	0	6	28			2009-07-26	0	0	0	0	0	0	16.8225	0	0	20	0	2	0
2018-06-27	ThursdayÃ¢â‚¬â„¢s Watch2 $QQQ $SPY $UVXY $TVIX $TSLA $TRXC $NFLX $NVDA $MU $MSFT $NKE $REGN $SQ $TIF $TWTR $V $LTC.X $WWE $WMT $MA $PED $YUMA $WBApic.twitter.com/hwWjnm7GNZ	thursdays watch2 $qqq $spy $uvxy $tvix $tsla $trxc $nflx $nvda $mu $msft $nke $regn $sq $tif $twtr $v $ltc.x $wwe $wmt $ma $ped $yuma $wbapic.twitter.com/hwwjnm7gnz	thursdays watch2 $qqq $spy $uvxy $tvix $tsla $trxc $nflx $nvda $mu $msft $nke $regn $sq $tif $twtr $v $ltc.x $wwe $wmt $ma $ped $yuma $wbapic.twitter.com/hwwjnm7gnz	0	positive	0		2009-07-27	0	0	0	0	0	0	17.0475	0.225001	6	28			2009-07-27	0	0	0	0	0	0	17.0475	0	0	20	0	2	0
2018-06-26	WedÃ¢â‚¬â„¢s 2 $QQQ $SPY $UVXY $TVIX $TSLA $NFLX $NVDA $MU $MSFT $SPOT $TRXC $TWTR $SQ $LTC.X $WWE $V $MA $SPHS $XBIO $LEA $PAYX $RAD $X $LRCXpic.twitter.com/WHOUmV1OCt	weds 2 $qqq $spy $uvxy $tvix $tsla $nflx $nvda $mu $msft $spot $trxc $twtr $sq $ltc.x $wwe $v $ma $sphs $xbio $lea $payx $rad $x $lrcxpic.twitter.com/whoumv1oct	weds 2 $qqq $spy $uvxy $tvix $tsla $nflx $nvda $mu $msft $spot $trxc $twtr $sq $ltc.x $wwe $v $ma $sphs $xbio $lea $payx $rad $x $lrcxpic.twitter.com/whoumv1oct	0	positive	0		2009-07-28	0	0	0	0	0	0	16.575	-0.4725	6	28			2009-07-28	0	0	0	0	0	0	16.575	0	0	20	0	2	0
2018-06-15	245 00 $a [Toasted cheese sandwich]._x000D_ 300 ## $a 1 sandwich : $b bread, sliced cheese ; $c 12 cm x 12 cm._x000D_ 500 ## $a Toasted in sandwich press for 2 minutes._x000D_ 650 #0 $a Toast (Bread) $v Specimens	245 00 $a [toasted cheese sandwich]._x000D_ 300 ## $a 1 sandwich : $b bread, sliced cheese ; $c 12 cm x 12 cm._x000D_ 500 ## $a toasted in sandwich press for 2 minutes._x000D_ 650 #0 $a toast (bread) $v specimens	245 00 $a [toasted cheese sandwich]._x000D_ 300 ## $a 1 sandwich : $b bread, sliced cheese ; $c 12 cm x 12 cm._x000D_ 500 ## $a toasted in sandwich press for 2 minutes._x000D_ 650 #0 $a toast (bread) $v specimens	0	positive	0		2009-07-29	0	0	0	0	0	0	16.695	0.119999	6	28			2009-07-29	0	0	0	0	0	0	16.695	0	0	20	0	2	0
2018-06-12	WhatÃ¢â‚¬â„¢s in your #portfolio?_x000D_ Long-term #investments _x000D_ $BABA_x000D_ $TAL_x000D_ $SQ_x000D_ $ADBE_x000D_ $V pic.twitter.com/M6QOzPXJrb	whats in your #portfolio?_x000D_ long-term #investments _x000D_ $baba_x000D_ $tal_x000D_ $sq_x000D_ $adbe_x000D_ $v pic.twitter.com/m6qozpxjrb	whats in your #portfolio?_x000D_ long-term #investments _x000D_ $baba_x000D_ $tal_x000D_ $sq_x000D_ $adbe_x000D_ $v pic.twitter.com/m6qozpxjrb	0	positive	0		2009-07-30	0	0	0	0	0	0	16.8025	0.1075	6	28			2009-07-30	0	0	0	0	0	0	16.8025	0	0	20	0	2	0
2018-05-25	Boom! @WilyLewis and I discuss PayPal $PYPL and its acquisition of "the Square of Europe" on today's @MFIndustryFocus podcast! https://www.fool.com/podcasts/industry-focus/2018-05-25-tech-paypal-goes-shopping-and-the/Ã‚Â Ã¢â‚¬Â¦ #fintech #payments $SQ $MA $V	boom! @wilylewis and i discuss paypal $pypl and its acquisition of "the square of europe" on today's @mfindustryfocus podcast! #fintech #payments $sq $ma $v	boom! @wilylewis and i discuss paypal $pypl and its acquisition of "the square of europe" on today's @mfindustryfocus podcast! #fintech #payments $sq $ma $v	0	positive	0		2009-07-31	0	0	0	0	0	0	16.365	-0.4375	6	28			2009-07-31	0	0	0	0	0	0	16.365	0	0	20	0	2	0
2018-05-21	$V vs $MApic.twitter.com/84znrgLYFs	$v vs $mapic.twitter.com/84znrglyfs	$v vs $mapic.twitter.com/84znrglyfs	0	positive	0		2009-08-01	0	0	0	0	0	0	16.365	0	6	28			2009-08-01	0	0	0	0	0	0	16.365	0	0	20	0	2	0
2018-05-21	$bvtk $V "Promise of the Digital World" http://www.verizon.com/about/news/verizons-ceo-our-strategy-deliver-promise-digital-worldÃ‚Â Ã¢â‚¬Â¦	$bvtk $v "promise of the digital world"	$bvtk $v "promise of the digital world"	0	positive	0		2009-08-02	0	0	0	0	0	0	16.365	0	6	28			2009-08-02	0	0	0	0	0	0	16.365	0	0	20	0	2	0
2018-05-15	LARGEST OVERALL CHANGES IN OPEN INTEREST: $TWX $VIX $SPY $BAC $V $QQQ $XLF $HLF $JD $DHX $AIGpic.twitter.com/PnKTVSB9Gb	largest overall changes in open interest: $twx $vix $spy $bac $v $qqq $xlf $hlf $jd $dhx $aigpic.twitter.com/pnktvsb9gb	largest overall changes in open interest: $twx $vix $spy $bac $v $qqq $xlf $hlf $jd $dhx $aigpic.twitter.com/pnktvsb9gb	0.25	positive	0		2009-08-03	0	0	0	0	0	0	17.2775	0.9125	6	28			2009-08-03	0	0	0	0	0	0	17.2775	0	0	20	0	2	0
2018-05-01	Here's How 3 Big Companies Are Betting on a Blockchain Future @themotleyfool #stocks $UNH, $HUM, $V, $SPGI, $DGXhttps://www.fool.com/investing/2018/04/30/heres-how-3-big-companies-are-betting-on-a-blockch.aspxÃ‚Â Ã¢â‚¬Â¦	here's how 3 big companies are betting on a blockchain future @themotleyfool #stocks $unh, $hum, $v, $spgi, $dgx	here's how 3 big companies are betting on a blockchain future @themotleyfool #stocks $unh, $hum, $v, $spgi, $dgx	0.1125	positive	0		2009-08-04	0.2	1	0	1	0	1	17.275	-0.0025	6	29			2009-08-04	1	0	0	1	0	0	17.275	0	0	21	1	3	1
2018-04-30	#Retweet if youÃ¢â‚¬â„¢re #bearish_x000D_ $SPX #ES_F $ES_F $ES $SPY_x000D_ $SVXY #VIX $TVIX $UVXY $VXX $VIX $VVIX $AAPL $AMZN $FB $NFLX $BA $TSLA $JPM $BABA $BAC $GOOG $GOOGL $WMT $XOM $INTC $MSFT $QQQ $DJIA $DOW $NDX $NQ $YM $RUT $TQQQ $SQQQ $UPRO $SPXL $SPXS $TNA $TZA $T $X $HD $CSCO $CVX $JNJ $V pic.twitter.com/XDOVyau6Zy	#retweet if youre #bearish_x000D_ $spx #es_f $es_f $es $spy_x000D_ $svxy #vix $tvix $uvxy $vxx $vix $vvix $aapl $amzn $fb $nflx $ba $tsla $jpm $baba $bac $goog $googl $wmt $xom $intc $msft $qqq $djia $dow $ndx $nq $ym $rut $tqqq $sqqq $upro $spxl $spxs $tna $tza $t $x $hd $csco $cvx $jnj $v pic.twitter.com/xdovyau6zy	#retweet if youre #bearish_x000D_ $spx #es_f $es_f $es $spy_x000D_ $svxy #vix $tvix $uvxy $vxx $vix $vvix $aapl $amzn $fb $nflx $ba $tsla $jpm $baba $bac $goog $googl $wmt $xom $intc $msft $qqq $djia $dow $ndx $nq $ym $rut $tqqq $sqqq $upro $spxl $spxs $tna $tza $t $x $hd $csco $cvx $jnj $v pic.twitter.com/xdovyau6zy	0	positive	0		2009-08-05	0	0	0	0	0	0	17.095	-0.180001	6	29			2009-08-05	0	0	0	0	0	0	17.095	0	0	21	0	2	0
2018-04-27	Check out the payment stocks soaring this year $SQ $MA $V $PYPLpic.twitter.com/KVMvMT0lwR	check out the payment stocks soaring this year $sq $ma $v $pyplpic.twitter.com/kvmvmt0lwr	check out the payment stocks soaring this year $sq $ma $v $pyplpic.twitter.com/kvmvmt0lwr	0	positive	0		2009-08-06	0	0	0	0	0	0	17.1625	0.067501	6	29			2009-08-06	0	0	0	0	0	0	17.1625	0	0	21	0	2	0
2018-04-26	Market Update 4/26/18: $FB, $V, $PYPL, $DPZ, $MSFT, $INTC, $AMZNhttps://www.pscp.tv/w/bbHwDjFkclFla1dEZU5namJ8MU93R1dFT2txcXB4UXXD7tx-_eaxJZpF2gpmthA3QooK5qF-sXwvTw6rSnhzÃ‚Â Ã¢â‚¬Â¦	market update 4/26/18: $fb, $v, $pypl, $dpz, $msft, $intc, $amzn	market update 4/26/18: $fb, $v, $pypl, $dpz, $msft, $intc, $amzn	0	positive	0		2009-08-07	0	0	0	0	0	0	17.2925	0.13	6	29			2009-08-07	0	0	0	0	0	0	17.2925	0	0	21	0	2	0
2018-04-25	Some big A/H gainers: $CMG could boost Restaurant names tomor.; $FB could boost Internet/Social; $XLNX could boost Semi's; $LVS for gaming; $PYPL and $V for Payments; $ALGN for med-tech; $NOW $CTXS $INTU for SaaS	some big a/h gainers: $cmg could boost restaurant names tomor.; $fb could boost internet/social; $xlnx could boost semi's; $lvs for gaming; $pypl and $v for payments; $algn for med-tech; $now $ctxs $intu for saas	some big a/h gainers: $cmg could boost restaurant names tomor.; $fb could boost internet/social; $xlnx could boost semi's; $lvs for gaming; $pypl and $v for payments; $algn for med-tech; $now $ctxs $intu for saas	0.1	positive	0		2009-08-08	0	0	0	0	0	0	17.2925	0	6	29			2009-08-08	0	0	0	0	0	0	17.2925	0	0	21	0	2	0
2018-04-25	Visa revenue up 13%. Adjusted earnings up 30% $V	visa revenue up 13%. adjusted earnings up 30% $v	visa revenue up 13%. adjusted earnings up 30% $v	0	positive	0		2009-08-09	0	0	0	0	0	0	17.2925	0	6	29			2009-08-09	0	0	0	0	0	0	17.2925	0	0	21	0	2	0
2018-04-25	EARNINGS: Visa Q2 EPS $1.11 Adj. vs. $1.02 Est.; Q2 Revs. $5.07B vs. $4.81B Est. Ã¢â‚¬Â¢ $V https://cnb.cx/2vKuIGtÃ‚Â pic.twitter.com/bUQNu9vfZO	earnings: visa q2 eps $1.11 adj. vs. $1.02 est.; q2 revs. $5.07b vs. $4.81b est. $v	earnings: visa q2 eps $1.11 adj. vs. $1.02 est.; q2 revs. $5.07b vs. $4.81b est. $v	0	positive	0		2009-08-10	0	0	0	0	0	0	17.22	-0.072501	6	29			2009-08-10	0	0	0	0	0	0	17.22	0	0	21	0	2	0
2018-04-25	Facebook $FB, Visa $V, and AT&T $T headline this evening's earnings reports after the close. Here's a table to use for the rest of the week: https://www.bespokepremium.com/think-big-blog/key-earnings-reports-to-watch-this-week-423-427/Ã‚Â Ã¢â‚¬Â¦pic.twitter.com/i9hfuKxmDk	facebook $fb, visa $v, and at&t $t headline this evening's earnings reports after the close. here's a table to use for the rest of the week:	facebook $fb, visa $v, and at&t $t headline this evening's earnings reports after the close. here's a table to use for the rest of the week:	0	positive	0		2009-08-11	0	0	0	0	0	0	17.1525	-0.067499	6	29			2009-08-11	0	0	0	0	0	0	17.1525	0	0	21	0	2	0
2018-04-25	#earnings after close_x000D_ $FB $AMD $V $PYPL $F $T $QCOM $ALGN $CMG $EBAY $LVS $NOW $XLNX $FFIV $UCTT $RRC $AFL $ORLY $CTXS $KNX $ALGT $CAKE $GG $VALE $RJF $NTGR $BMRN $CDE $TX $UHS $RE $BEAT $LSTR $AXS $SAM $PLXS $PRAH $PSA $VAR $AXTI $AGNC $KALU $KRA $AM_x000D_ http://eps.sh/calÃ‚Â pic.twitter.com/w116cSAZhQ	#earnings after close_x000D_ $fb $amd $v $pypl $f $t $qcom $algn $cmg $ebay $lvs $now $xlnx $ffiv $uctt $rrc $afl $orly $ctxs $knx $algt $cake $gg $vale $rjf $ntgr $bmrn $cde $tx $uhs $re $beat $lstr $axs $sam $plxs $prah $psa $var $axti $agnc $kalu $kra $am_x000D_	#earnings after close_x000D_ $fb $amd $v $pypl $f $t $qcom $algn $cmg $ebay $lvs $now $xlnx $ffiv $uctt $rrc $afl $orly $ctxs $knx $algt $cake $gg $vale $rjf $ntgr $bmrn $cde $tx $uhs $re $beat $lstr $axs $sam $plxs $prah $psa $var $axti $agnc $kalu $kra $am_x000D_	0	positive	0		2009-08-12	0	0	0	0	0	0	17.1125	-0.040001	6	29			2009-08-12	0	0	0	0	0	0	17.1125	0	0	21	0	2	0
2018-04-22	#Earnings Calendar:_x000D_ M: $HAL $HAS $GOOGL $GOOG $CBI_x000D_ T: $CAT $LLY $VZ $FCX $MMM $LMT $AMGN $WYNN $IRBT $CREE_x000D_ W: $BA $TWTR $CMCSA $GD $FB $AMD $V $T $QCOM $CMG $PYPL $EBAY_x000D_ Th: $UPS $GM $RTN $LUV $MO $AMZN $MSFT $BIDU $INTC $WDC $X $SBUX_x000D_ F: $XOM $COP $CHTR_x000D_ http://tradewithtechs.comÃ‚Â pic.twitter.com/QLFksSnvAY	#earnings calendar:_x000D_ m: $hal $has $googl $goog $cbi_x000D_ t: $cat $lly $vz $fcx $mmm $lmt $amgn $wynn $irbt $cree_x000D_ w: $ba $twtr $cmcsa $gd $fb $amd $v $t $qcom $cmg $pypl $ebay_x000D_ th: $ups $gm $rtn $luv $mo $amzn $msft $bidu $intc $wdc $x $sbux_x000D_ f: $xom $cop $chtr_x000D_	#earnings calendar:_x000D_ m: $hal $has $googl $goog $cbi_x000D_ t: $cat $lly $vz $fcx $mmm $lmt $amgn $wynn $irbt $cree_x000D_ w: $ba $twtr $cmcsa $gd $fb $amd $v $t $qcom $cmg $pypl $ebay_x000D_ th: $ups $gm $rtn $luv $mo $amzn $msft $bidu $intc $wdc $x $sbux_x000D_ f: $xom $cop $chtr_x000D_	0	positive	0		2009-08-13	0	0	0	0	0	0	17.17	0.057501	6	29			2009-08-13	0	0	0	0	0	0	17.17	0	0	21	0	2	0
2018-04-21	Some implied moves for earnings next week:_x000D_ $GOOGL 5.3%_x000D_ $WHR 6.5%_x000D_ $CAT 5.4%_x000D_ $WYNN 5.7%_x000D_ $IRBT 12.9%_x000D_ $FB 6.1%_x000D_ $AMD 10.2%_x000D_ $V 3.8%_x000D_ $TWTR 15%_x000D_ $BA 5.4%_x000D_ $PYPL 6.1%_x000D_ $F 4.1%_x000D_ $ABBV 4.8%_x000D_ $AMZN 6.7%_x000D_ $MSFT 4.8%_x000D_ $INTC 5.6%_x000D_ $BIDU 4%_x000D_ $WDC 6.1%_x000D_ $ALGN 8.7%_x000D_ $CMG 7.3%https://twit…	some implied moves for earnings next week:_x000D_ $googl 5.3%_x000D_ $whr 6.5%_x000D_ $cat 5.4%_x000D_ $wynn 5.7%_x000D_ $irbt 12.9%_x000D_ $fb 6.1%_x000D_ $amd 10.2%_x000D_ $v 3.8%_x000D_ $twtr 15%_x000D_ $ba 5.4%_x000D_ $pypl 6.1%_x000D_ $f 4.1%_x000D_ $abbv 4.8%_x000D_ $amzn 6.7%_x000D_ $msft 4.8%_x000D_ $intc 5.6%_x000D_ $bidu 4%_x000D_ $wdc 6.1%_x000D_ $algn 8.7%_x000D_ $cmg 7.3% #earnings f…	some implied moves for earnings next week:_x000D_ $googl 5.3%_x000D_ $whr 6.5%_x000D_ $cat 5.4%_x000D_ $wynn 5.7%_x000D_ $irbt 12.9%_x000D_ $fb 6.1%_x000D_ $amd 10.2%_x000D_ $v 3.8%_x000D_ $twtr 15%_x000D_ $ba 5.4%_x000D_ $pypl 6.1%_x000D_ $f 4.1%_x000D_ $abbv 4.8%_x000D_ $amzn 6.7%_x000D_ $msft 4.8%_x000D_ $intc 5.6%_x000D_ $bidu 4%_x000D_ $wdc 6.1%_x000D_ $algn 8.7%_x000D_ $cmg 7.3% #earnings f…	0	positive	0		2009-08-14	0.25	1	0	1	0	1	16.95	-0.219999	6	30			2009-08-14	1	0	0	1	0	0	16.95	0	0	22	1	3	1
2018-04-21	#earnings for the week_x000D_ $AMZN $FB $AMD $MSFT $BA $TWTR $GOOGL $INTC $CAT $HAL $X $V $LMT $PYPL $ALK $XOM $ABBV $F $MMM $AMTD $VZ $T $FCX $WYNN $KMB $UPS $HAS $KO $CMCSA $RTN $AAL $WDC $BIIB $STM $QCOM $TXN $SBUX $GM $ALGN $LUV $UTX $NOK $CMG $CVX $SIRI_x000D_ http://eps.sh/calÃ‚Â pic.twitter.com/EzFuNTBOGN	#earnings for the week_x000D_ $amzn $fb $amd $msft $ba $twtr $googl $intc $cat $hal $x $v $lmt $pypl $alk $xom $abbv $f $mmm $amtd $vz $t $fcx $wynn $kmb $ups $has $ko $cmcsa $rtn $aal $wdc $biib $stm $qcom $txn $sbux $gm $algn $luv $utx $nok $cmg $cvx $siri_x000D_	#earnings for the week_x000D_ $amzn $fb $amd $msft $ba $twtr $googl $intc $cat $hal $x $v $lmt $pypl $alk $xom $abbv $f $mmm $amtd $vz $t $fcx $wynn $kmb $ups $has $ko $cmcsa $rtn $aal $wdc $biib $stm $qcom $txn $sbux $gm $algn $luv $utx $nok $cmg $cvx $siri_x000D_	0	positive	0		2009-08-15	0	0	0	0	0	0	16.95	0	6	30			2009-08-15	0	0	0	0	0	0	16.95	0	0	22	0	2	0
2018-04-10	$V.profit & Loss $WATT $TSLA, Swinging $NFLX puts $LIFN puts $TSLA puts $CASI ss $GOPH ss $QHC ss._x000D_ Charts/ Journal/ Analysis @blog _x000D_ https://thetradingdentist.blogspot.com/2018/04/4-10-2018-trades-journal.htmlÃ‚Â Ã¢â‚¬Â¦pic.twitter.com/Q6ufx59lSb	$v.profit & loss $watt $tsla, swinging $nflx puts $lifn puts $tsla puts $casi ss $goph ss $qhc ss._x000D_ charts/ journal/ analysis @blog _x000D_	$v.profit & loss $watt $tsla, swinging $nflx puts $lifn puts $tsla puts $casi ss $goph ss $qhc ss._x000D_ charts/ journal/ analysis @blog _x000D_	0	positive	0		2009-08-16	0	0	0	0	0	0	16.95	0	6	30			2009-08-16	0	0	0	0	0	0	16.95	0	0	22	0	2	0
2018-03-26	This week marks the 10-year anniversary of our #IPO on the @NYSE. WeÃ¢â‚¬â„¢re celebrating the employees, customers, partners and payment innovation that tell the story of Visa. $V https://vi.sa/2G9xD0f	this week marks the 10-year anniversary of our #ipo on the @nyse. were celebrating the employees, customers, partners and payment innovation that tell the story of visa. $v	this week marks the 10-year anniversary of our #ipo on the @nyse. were celebrating the employees, customers, partners and payment innovation that tell the story of visa. $v	0	positive	0		2009-08-17	0	0	0	0	0	0	16.6075	-0.342501	6	30			2009-08-17	0	0	0	0	0	0	16.6075	0	0	22	0	2	0
2018-03-14	The state of the payment industry: $SQ $PYPL $V $MA etc.pic.twitter.com/HmvtO7Vkr5	the state of the payment industry: $sq $pypl $v $ma etc.pic.twitter.com/hmvto7vkr5	the state of the payment industry: $sq $pypl $v $ma etc.pic.twitter.com/hmvto7vkr5	0	positive	0		2009-08-18	0.5	1	0	1	0	1	16.7525	0.145001	6	31			2009-08-18	1	0	0	1	0	0	16.7525	0	0	23	1	3	1
2018-03-14	$WUHN @SDT_Holdings TICK TOCK TO DOLLAR LAND msft $amzn $fb $goog $jnj $jpm $googl $bac $wfc $wmt $cvx $hd $pg $unh $pfe $qcom $adbe $v $nflx $chtr $cost #StockMarket #earnings #investing #stocks #NYSE #WallStreet #NASDAQ #Bitcoin #crytocurrency	$wuhn @sdt_holdings tick tock to dollar land msft $amzn $fb $goog $jnj $jpm $googl $bac $wfc $wmt $cvx $hd $pg $unh $pfe $qcom $adbe $v $nflx $chtr $cost #stockmarket #earnings #investing #stocks #nyse #wallstreet #nasdaq #bitcoin #crytocurrency	$wuhn @sdt_holdings tick tock to dollar land msft $amzn $fb $goog $jnj $jpm $googl $bac $wfc $wmt $cvx $hd $pg $unh $pfe $qcom $adbe $v $nflx $chtr $cost #stockmarket #earnings #investing #stocks #nyse #wallstreet #nasdaq #bitcoin #crytocurrency	0	positive	0		2009-08-19	0	0	0	0	0	0	16.8	0.047498	6	31			2009-08-19	0	0	0	0	0	0	16.8	0	0	23	0	2	0
2018-03-08	Growth Fuels Diversity, Opportunity in Blockchain Sector $SING $V $MA $IBM $HIVE $HVBTF http://nnw.fm/C0VjvÃ‚Â https://fb.me/8uScAe3Jf	growth fuels diversity, opportunity in blockchain sector $sing $v $ma $ibm $hive $hvbtf	growth fuels diversity, opportunity in blockchain sector $sing $v $ma $ibm $hive $hvbtf	0	positive	0		2009-08-20	0	0	0	0	0	0	16.9525	0.1525	6	31			2009-08-20	0	0	0	0	0	0	16.9525	0	0	23	0	2	0
2018-03-06	$AMZN rumored to be working on checking account _x000D_ also what's the chance @amazon ever launches a crypto-token for payments on its platform to cut out $V & $MA @APompliano ?https://youtu.be/jb8n434ObUc	$amzn rumored to be working on checking account _x000D_ also what's the chance @amazon ever launches a crypto-token for payments on its platform to cut out $v & $ma @apompliano ?	$amzn rumored to be working on checking account _x000D_ also what's the chance @amazon ever launches a crypto-token for payments on its platform to cut out $v & $ma @apompliano ?	0	positive	0		2009-08-21	0	1	0	1	0	1	17.25	0.297501	6	32			2009-08-21	1	0	0	1	0	0	17.25	0	0	24	1	3	1
2018-03-03	Mutual funds are still underweight $AAPL, $AMZN, and $CHTR compared to hedge funds who are overweight those names. Everyone loves $GOOGL, $V and $PYPL.pic.twitter.com/qfbuwWkhRW	mutual funds are still underweight $aapl, $amzn, and $chtr compared to hedge funds who are overweight those names. everyone loves $googl, $v and $pypl.pic.twitter.com/qfbuwwkhrw	mutual funds are still underweight $aapl, $amzn, and $chtr compared to hedge funds who are overweight those names. everyone loves $googl, $v and $pypl.pic.twitter.com/qfbuwwkhrw	0	positive	0		2009-08-22	0	0	0	0	0	0	17.25	0	6	32			2009-08-22	0	0	0	0	0	0	17.25	0	0	24	0	2	0
2018-03-03	How #blockchain may help $V and $MA http://www.thestreet.com/video/14507350/investing-in-cryptocurrencies-how-blockchain-will-help-visa-and-mastercard.htmlÃ‚Â Ã¢â‚¬Â¦ @TheStreet @eervin1 @RealityShares	how #blockchain may help $v and $ma @thestreet @eervin1 @realityshares	how #blockchain may help $v and $ma @thestreet @eervin1 @realityshares	0	positive	0		2009-08-23	0.136364	1	0	1	0	1	17.25	0	6	33			2009-08-23	1	0	0	1	0	0	17.25	0	0	25	1	3	1
2018-03-01	"although only 59 percent of US storefronts have terminals that accept chip cards, fraud has dropped 70 percent from September 2015 to December 2017 for those retailers that have completed the chip upgrade, according to Visa." $V https://arstechnica.com/information-technology/2018/02/in-2015-chip-cards-were-rare-in-the-us-three-years-later-slow-progress/Ã‚Â Ã¢â‚¬Â¦	"although only 59 percent of us storefronts have terminals that accept chip cards, fraud has dropped 70 percent from september 2015 to december 2017 for those retailers that have completed the chip upgrade, according to visa." $v	"although only 59 percent of us storefronts have terminals that accept chip cards, fraud has dropped 70 percent from september 2015 to december 2017 for those retailers that have completed the chip upgrade, according to visa." $v	1	positive	0		2009-08-24	0	0	0	0	0	0	16.9875	-0.262501	6	33			2009-08-24	0	0	0	0	0	0	16.9875	0	0	25	0	2	0
2018-02-21	Tonight's #MarketOutlook trade idea was on $V._x000D_ Watch it here: https://youtu.be/g_XbfJ3GI0YÃ‚Â _x000D_ $XLY $XLU $XLRE $SPY $EEM $EFA $USO $UUP $GLD $TLT $BTC @Market_Scholarspic.twitter.com/8LWxyc5Elb	tonight's #marketoutlook trade idea was on $v._x000D_ watch it here: _x000D_ $xly $xlu $xlre $spy $eem $efa $uso $uup $gld $tlt $btc @market_scholarspic.twitter.com/8lwxyc5elb	tonight's #marketoutlook trade idea was on $v._x000D_ watch it here: _x000D_ $xly $xlu $xlre $spy $eem $efa $uso $uup $gld $tlt $btc @market_scholarspic.twitter.com/8lwxyc5elb	0	positive	0		2009-08-25	0	0	0	0	0	0	17.245	0.257502	6	33			2009-08-25	0	0	0	0	0	0	17.245	0	0	25	0	2	0
2018-02-21	02/21/18 - View today's #MarketOutlook from @Market_Scholars here: https://youtu.be/g_XbfJ3GI0YÃ‚Â Discussed: $SPY $IWM $GLD $TLT $USO $UUP $BTC $EEM $XLK $XLU $XLY $V	02/21/18 - view today's #marketoutlook from @market_scholars here: discussed: $spy $iwm $gld $tlt $uso $uup $btc $eem $xlk $xlu $xly $v	02/21/18 - view today's #marketoutlook from @market_scholars here: discussed: $spy $iwm $gld $tlt $uso $uup $btc $eem $xlk $xlu $xly $v	0	positive	0		2009-08-26	0	0	0	0	0	0	17.55	0.304998	6	33			2009-08-26	0	0	0	0	0	0	17.55	0	0	25	0	2	0
2018-02-15	You want bugs caused by lack of type systems? You can have some:_x000D_ echo json_encode(array_filter([1, -1, 4, -7, 18], function (int $v) { return $v >= 0; }));	you want bugs caused by lack of type systems? you can have some:_x000D_ echo json_encode(array_filter([1, -1, 4, -7, 18], function (int $v) { return $v >= 0; }));	you want bugs caused by lack of type systems? you can have some:_x000D_ echo json_encode(array_filter([1, -1, 4, -7, 18], function (int $v) { return $v >= 0; }));	0	positive	0		2009-08-27	0	0	0	0	0	0	17.4275	-0.122499	6	33			2009-08-27	0	0	0	0	0	0	17.4275	0	0	25	0	2	0
2018-02-14	$TVOG @PrimeStarBit On filing watch. $msft $amzn $fb $goog $jnj $jpm $googl $bac $wfc $wmt $cvx $hd $pg $t $unh $pfe $qcom $adbe $v $nflx $chtr $cost #shipping #StockMarket #merger #acquisition #earnings #investing #stocks #NASDAQ #NYSE #WallStreet #infrastructure #StockMarket	$tvog @primestarbit on filing watch. $msft $amzn $fb $goog $jnj $jpm $googl $bac $wfc $wmt $cvx $hd $pg $t $unh $pfe $qcom $adbe $v $nflx $chtr $cost #shipping #stockmarket #merger #acquisition #earnings #investing #stocks #nasdaq #nyse #wallstreet #infrastructure #stockmarket	$tvog @primestarbit on filing watch. $msft $amzn $fb $goog $jnj $jpm $googl $bac $wfc $wmt $cvx $hd $pg $t $unh $pfe $qcom $adbe $v $nflx $chtr $cost #shipping #stockmarket #merger #acquisition #earnings #investing #stocks #nasdaq #nyse #wallstreet #infrastructure #stockmarket	0	positive	0		2009-08-28	0	0	0	0	0	0	17.625	0.1975	6	33			2009-08-28	0	0	0	0	0	0	17.625	0	0	25	0	2	0
2018-02-12	Highlights of day:_x000D_ --Stole pizza from mathematicians_x000D_ --Screamed $v PERSONAL NARRATIVES! aloud just as head of tech services came by and zie yelled $v PERSONAL NARRATIVES! back	highlights of day:_x000D_ --stole pizza from mathematicians_x000D_ --screamed $v personal narratives! aloud just as head of tech services came by and zie yelled $v personal narratives! back	highlights of day:_x000D_ --stole pizza from mathematicians_x000D_ --screamed $v personal narratives! aloud just as head of tech services came by and zie yelled $v personal narratives! back	0.2	positive	0		2009-08-29	0	0	0	0	0	0	17.625	0	6	33			2009-08-29	0	0	0	0	0	0	17.625	0	0	25	0	2	0
2018-02-06	Commentary on $MA and $V data advantage when it comes to fraud detection/prevention: pic.twitter.com/MDT6QuBAQn	commentary on $ma and $v data advantage when it comes to fraud detection/prevention: pic.twitter.com/mdt6qubaqn	commentary on $ma and $v data advantage when it comes to fraud detection/prevention: pic.twitter.com/mdt6qubaqn	0	positive	0		2009-08-30	0	0	0	0	0	0	17.625	0	6	33			2009-08-30	0	0	0	0	0	0	17.625	0	0	25	0	2	0
2018-02-02	PRE-MARKET MOVES: Exxon running out of energy after earnings _x000D_ Amazon $AMZN +5.45%_x000D_ Alphabet $GOOGL -4.4%_x000D_ Amgen $AMGN -1.9%_x000D_ Apple $AAPL -1.45%_x000D_ Exxon $XOM -4%_x000D_ Mattel $MAT -7.5%_x000D_ OSI Systems $OSIS -17%_x000D_ Viacom $VIAB +1.3%_x000D_ Visa $V -1.65% _x000D_ VMware $VMW +1.65%	pre-market moves: exxon running out of energy after earnings _x000D_ amazon $amzn +5.45%_x000D_ alphabet $googl -4.4%_x000D_ amgen $amgn -1.9%_x000D_ apple $aapl -1.45%_x000D_ exxon $xom -4%_x000D_ mattel $mat -7.5%_x000D_ osi systems $osis -17%_x000D_ viacom $viab +1.3%_x000D_ visa $v -1.65% _x000D_ vmware $vmw +1.65%	pre-market moves: exxon running out of energy after earnings _x000D_ amazon $amzn +5.45%_x000D_ alphabet $googl -4.4%_x000D_ amgen $amgn -1.9%_x000D_ apple $aapl -1.45%_x000D_ exxon $xom -4%_x000D_ mattel $mat -7.5%_x000D_ osi systems $osis -17%_x000D_ viacom $viab +1.3%_x000D_ visa $v -1.65% _x000D_ vmware $vmw +1.65%	0	positive	0		2009-08-31	0	1	0	1	0	1	17.775	0.15	6	34			2009-08-31	1	0	0	1	0	0	17.775	0	0	26	1	3	1
2018-02-01	BREAKING: Visa reports quarterly net operating revenue of $4.86 billion $V pic.twitter.com/26NERWGa1h	breaking: visa reports quarterly net operating revenue of $4.86 billion $v pic.twitter.com/26nerwga1h	breaking: visa reports quarterly net operating revenue of $4.86 billion $v pic.twitter.com/26nerwga1h	0	positive	0		2009-09-01	0	0	0	0	0	0	17.545	-0.23	6	34			2009-09-01	0	0	0	0	0	0	17.545	0	0	26	0	2	0
2018-02-01	Visa $V with a big beat on everything because you all put #Bitcoin on your credit card and will be spending the rest of your life paying it off.	visa $v with a big beat on everything because you all put #bitcoin on your credit card and will be spending the rest of your life paying it off.	visa $v with a big beat on everything because you all put #bitcoin on your credit card and will be spending the rest of your life paying it off.	0.1	positive	0		2009-09-02	0	0	0	0	0	0	17.525	-0.02	6	34			2009-09-02	0	0	0	0	0	0	17.525	0	0	26	0	2	0
2018-02-01	Preparing for the mega aftermarket earnings........._x000D_ $AMZN $AMGN $GOOGL $V $EW... oh, and $AAPLpic.twitter.com/RhODrAX6LZ	preparing for the mega aftermarket earnings........._x000D_ $amzn $amgn $googl $v $ew... oh, and $aaplpic.twitter.com/rhodrax6lz	preparing for the mega aftermarket earnings........._x000D_ $amzn $amgn $googl $v $ew... oh, and $aaplpic.twitter.com/rhodrax6lz	0	positive	0		2009-09-03	0	0	0	0	0	0	17.7275	0.202501	6	34			2009-09-03	0	0	0	0	0	0	17.7275	0	0	26	0	2	0
2018-01-28	@tastytrade Thank you #PISTA TOP15 Company by mkt cap:_x000D_ 1 $AAPL 880B_x000D_ 2 $GOOGL 821B_x000D_ 3 $MSFT 725B_x000D_ 4 $AMZN 675B_x000D_ 5 $FB 552B_x000D_ 6 $BRK 535B_x000D_ 7 $BABA 525B_x000D_ 8 $JPM 403B_x000D_ 9 $JNJ 390B_x000D_ 10 $XOM 377B_x000D_ 11 $BAC 331B_x000D_ 12 $WFC 322B_x000D_ 13 $WMT 321B_x000D_ 14 $V 294B_x000D_ 15 $CVX 249B	@tastytrade thank you #pista top15 company by mkt cap:_x000D_ 1 $aapl 880b_x000D_ 2 $googl 821b_x000D_ 3 $msft 725b_x000D_ 4 $amzn 675b_x000D_ 5 $fb 552b_x000D_ 6 $brk 535b_x000D_ 7 $baba 525b_x000D_ 8 $jpm 403b_x000D_ 9 $jnj 390b_x000D_ 10 $xom 377b_x000D_ 11 $bac 331b_x000D_ 12 $wfc 322b_x000D_ 13 $wmt 321b_x000D_ 14 $v 294b_x000D_ 15 $cvx 249b	@tastytrade thank you #pista top15 company by mkt cap:_x000D_ 1 $aapl 880b_x000D_ 2 $googl 821b_x000D_ 3 $msft 725b_x000D_ 4 $amzn 675b_x000D_ 5 $fb 552b_x000D_ 6 $brk 535b_x000D_ 7 $baba 525b_x000D_ 8 $jpm 403b_x000D_ 9 $jnj 390b_x000D_ 10 $xom 377b_x000D_ 11 $bac 331b_x000D_ 12 $wfc 322b_x000D_ 13 $wmt 321b_x000D_ 14 $v 294b_x000D_ 15 $cvx 249b	0	positive	0		2009-09-04	0	0	0	0	0	0	17.59	-0.137501	6	34			2009-09-04	0	0	0	0	0	0	17.59	0	0	26	0	2	0
2018-01-27	#earnings for the week_x000D_ $AAPL $BABA $FB $AMZN $AMD $MSFT $BA $PYPL $LMT $GOOGL $V $STX $MCD $T $PFE $ALGN $MA $AKS $UPS $X $EA $BX $S $XOM $NUE $QCOM $EBAY $HOG $SIRI $GLW $GPRO $AET $KEM $PHM $D $NOK $CVX $SAP $AMGN $AMG $ADNT $PII $LLY $ANTM $DHR $MO _x000D_ http://eps.sh/calÃ‚Â pic.twitter.com/ZwijSExml7	#earnings for the week_x000D_ $aapl $baba $fb $amzn $amd $msft $ba $pypl $lmt $googl $v $stx $mcd $t $pfe $algn $ma $aks $ups $x $ea $bx $s $xom $nue $qcom $ebay $hog $siri $glw $gpro $aet $kem $phm $d $nok $cvx $sap $amgn $amg $adnt $pii $lly $antm $dhr $mo _x000D_	#earnings for the week_x000D_ $aapl $baba $fb $amzn $amd $msft $ba $pypl $lmt $googl $v $stx $mcd $t $pfe $algn $ma $aks $ups $x $ea $bx $s $xom $nue $qcom $ebay $hog $siri $glw $gpro $aet $kem $phm $d $nok $cvx $sap $amgn $amg $adnt $pii $lly $antm $dhr $mo _x000D_	0	positive	0		2009-09-05	0	0	0	0	0	0	17.59	0	6	34			2009-09-05	0	0	0	0	0	0	17.59	0	0	26	0	2	0
2018-01-16	Visa CEO tells #nrf2018 $17 trillion in commerce globally is still done via cash or check, says is coÃ¢â‚¬â„¢s biggest competitor $V	visa ceo tells #nrf2018 $17 trillion in commerce globally is still done via cash or check, says is cos biggest competitor $v	visa ceo tells #nrf2018 $17 trillion in commerce globally is still done via cash or check, says is cos biggest competitor $v	0	positive	0		2009-09-06	0	0	0	0	0	0	17.59	0	6	34			2009-09-06	0	0	0	0	0	0	17.59	0	0	26	0	2	0
2018-01-16	#StockAlert: Dow, S&P 500, Nasdaq, Russell 2,000 hit all-time highs $MRK $UNH $BA $V $CATpic.twitter.com/L1clfkEU93	#stockalert: dow, s&p 500, nasdaq, russell 2,000 hit all-time highs $mrk $unh $ba $v $catpic.twitter.com/l1clfkeu93	#stockalert: dow, s&p 500, nasdaq, russell 2,000 hit all-time highs $mrk $unh $ba $v $catpic.twitter.com/l1clfkeu93	0	positive	0		2009-09-07	0	0	0	0	0	0	17.59	0	6	34			2009-09-07	0	0	0	0	0	0	17.59	0	0	26	0	2	0
2018-01-15	TuesdayÃ¢â‚¬â„¢s Watch Pt 2.25: $UNH $UTX $UVXY $V $VLO $VIPS $WMT $WPCS $WYNN $XOM $YY $XVG.X #StayGreen pic.twitter.com/7SLCqX8jRC	tuesdays watch pt 2.25: $unh $utx $uvxy $v $vlo $vips $wmt $wpcs $wynn $xom $yy $xvg.x #staygreen pic.twitter.com/7slcqx8jrc	tuesdays watch pt 2.25: $unh $utx $uvxy $v $vlo $vips $wmt $wpcs $wynn $xom $yy $xvg.x #staygreen pic.twitter.com/7slcqx8jrc	0	positive	0		2009-09-08	0	0	0	0	0	0	17.7375	0.147499	6	34			2009-09-08	0	0	0	0	0	0	17.7375	0	0	26	0	2	0
2018-01-15	$V OI wall @$120 MonthlyOptionsExpiration; IV at (+/- $2.27); next level of OI at $117; close week at $117.80-118;resistance hit;IFso,buydip pic.twitter.com/Am28baBY6P	$v oi wall @$120 monthlyoptionsexpiration; iv at (+/- $2.27); next level of oi at $117; close week at $117.80-118;resistance hit;ifso,buydip pic.twitter.com/am28baby6p	$v oi wall @$120 monthlyoptionsexpiration; iv at (+/- $2.27); next level of oi at $117; close week at $117.80-118;resistance hit;ifso,buydip pic.twitter.com/am28baby6p	0	positive	0		2009-09-09	0	0	0	0	0	0	17.62	-0.117498	6	34			2009-09-09	0	0	0	0	0	0	17.62	0	0	26	0	2	0
2018-01-15	Which Cryptocurrencies Have the Fastest Transaction Speeds? @themotleyfool #stocks $V, $PYPL https://www.fool.com/investing/2018/01/14/which-cryptocurrencies-have-the-fastest-transactio.aspxÃ‚Â Ã¢â‚¬Â¦	which cryptocurrencies have the fastest transaction speeds? @themotleyfool #stocks $v, $pypl	which cryptocurrencies have the fastest transaction speeds? @themotleyfool #stocks $v, $pypl	0	positive	0		2009-09-10	0	0	0	0	0	0	18.0775	0.457498	6	34			2009-09-10	0	0	0	0	0	0	18.0775	0	0	26	0	2	0
2018-01-10	"In a conference call, VisaÃ¢â‚¬â„¢s $V management highlighted SquareÃ¢â‚¬â„¢s $SQ contribution to the digital world. With mPOS, Square has shown that a smartphone can also be a mode for accepting payments. mPOS is helpful for smaller merchants since there are no installation costs."	"in a conference call, visas $v management highlighted squares $sq contribution to the digital world. with mpos, square has shown that a smartphone can also be a mode for accepting payments. mpos is helpful for smaller merchants since there are no installation costs."	"in a conference call, visas $v management highlighted squares $sq contribution to the digital world. with mpos, square has shown that a smartphone can also be a mode for accepting payments. mpos is helpful for smaller merchants since there are no installation costs."	0.25	positive	0		2009-09-11	0	0	0	0	0	0	18.0725	-0.004999	6	34			2009-09-11	0	0	0	0	0	0	18.0725	0	0	26	0	2	0
2018-01-05	@jimcramer Jim, Any changes to your "Fantasy" portfolio that you came out with at the end of August? I see its up about 16% since then!_x000D_ $AAPL $AMZN $BA $FB $GOOGL $NFLX $NVDA $UNH $V	@jimcramer jim, any changes to your "fantasy" portfolio that you came out with at the end of august? i see its up about 16% since then!_x000D_ $aapl $amzn $ba $fb $googl $nflx $nvda $unh $v	@jimcramer jim, any changes to your "fantasy" portfolio that you came out with at the end of august? i see its up about 16% since then!_x000D_ $aapl $amzn $ba $fb $googl $nflx $nvda $unh $v	0	positive	0		2009-09-12	0	0	0	0	0	0	18.0725	0	6	34			2009-09-12	0	0	0	0	0	0	18.0725	0	0	26	0	2	0
2018-01-03	ThursdayÃ¢â‚¬â„¢s Watch Pt 2.5: $TSLA $XRP.X $UVXY $TXN $ULTA $UPS $UTX $V $VRX $WATT $WM $X $XLE $XOM $ZUMZ pic.twitter.com/1RNwHBYeOt	thursdays watch pt 2.5: $tsla $xrp.x $uvxy $txn $ulta $ups $utx $v $vrx $watt $wm $x $xle $xom $zumz pic.twitter.com/1rnwhbyeot	thursdays watch pt 2.5: $tsla $xrp.x $uvxy $txn $ulta $ups $utx $v $vrx $watt $wm $x $xle $xom $zumz pic.twitter.com/1rnwhbyeot	0	positive	0		2009-09-13	0	0	0	0	0	0	18.0725	0	6	34			2009-09-13	0	0	0	0	0	0	18.0725	0	0	26	0	2	0
2018-01-03	Credit card names & Pmt processors seeing call buying $V $VNTV $PYPL	credit card names & pmt processors seeing call buying $v $vntv $pypl	credit card names & pmt processors seeing call buying $v $vntv $pypl	0	positive	0		2009-09-14	0	0	0	0	0	0	18.2175	0.145001	6	34			2009-09-14	0	0	0	0	0	0	18.2175	0	0	26	0	2	0
2018-01-02	Started a position a couple months back in $TDOC, plan to add to it this year. Likely will add to my $V, $MA, $PYPL & $SQ positions this year. Intend to open a position in $IDXX as well, maybe $UNH too. https://twitter.com/bas4784/status/948283003415027718Ã‚Â Ã¢â‚¬Â¦	started a position a couple months back in $tdoc, plan to add to it this year. likely will add to my $v, $ma, $pypl & $sq positions this year. intend to open a position in $idxx as well, maybe $unh too.	started a position a couple months back in $tdoc, plan to add to it this year. likely will add to my $v, $ma, $pypl & $sq positions this year. intend to open a position in $idxx as well, maybe $unh too.	0.5	positive	0		2009-09-15	0	0	0	0	0	0	18.3	0.082498	6	34			2009-09-15	0	0	0	0	0	0	18.3	0	0	26	0	2	0
2018-01-02	These 12 Stocks Struck All-Time Highs In 2017, But Analysts Still See Upside https://benzinga.com/z/10974420Ã‚Â $ABT $BAX $EDU $FANG $FDX $HUN $LKQ $NOW $STZ $TD $UTX $V	these 12 stocks struck all-time highs in 2017, but analysts still see upside $abt $bax $edu $fang $fdx $hun $lkq $now $stz $td $utx $v	these 12 stocks struck all-time highs in 2017, but analysts still see upside $abt $bax $edu $fang $fdx $hun $lkq $now $stz $td $utx $v	0	positive	0		2009-09-16	0	0	0	0	0	0	18.5225	0.2225	6	34			2009-09-16	0	0	0	0	0	0	18.5225	0	0	26	0	2	0
2018-01-01	Troy Asset Management Ltd Takes $10.16 Million Position in Visa Inc $V http://ift.tt/2CkaMNF	troy asset management ltd takes $10.16 million position in visa inc $v	troy asset management ltd takes $10.16 million position in visa inc $v	0	positive	0		2009-09-17	0.416667	1	0	1	0	1	18.455	-0.067499	6	35			2009-09-17	1	0	0	1	0	0	18.455	0	0	27	1	3	1
2018-01-01	Schmidt P J Investment Management Inc. Sells 2,599 Shares of Visa Inc $V http://ift.tt/2Ck8JZO	schmidt p j investment management inc. sells 2,599 shares of visa inc $v	schmidt p j investment management inc. sells 2,599 shares of visa inc $v	0	positive	0		2009-09-18	0	0	0	0	0	0	18.4475	-0.0075	6	35			2009-09-18	0	0	0	0	0	0	18.4475	0	0	27	0	2	0
2018-01-01	Visa Inc $V Shares Sold by BTR Capital Management Inc. http://ift.tt/2lCaWop	visa inc $v shares sold by btr capital management inc.	visa inc $v shares sold by btr capital management inc.	0	positive	0		2009-09-19	0	0	0	0	0	0	18.4475	0	6	35			2009-09-19	0	0	0	0	0	0	18.4475	0	0	27	0	2	0
2018-01-01	Victory Capital Management Inc. Cuts Stake in Visa Inc $V http://ift.tt/2luOfTV	victory capital management inc. cuts stake in visa inc $v	victory capital management inc. cuts stake in visa inc $v	0	positive	0		2009-09-20	0	0	0	0	0	0	18.4475	0	6	35			2009-09-20	0	0	0	0	0	0	18.4475	0	0	27	0	2	0
2018-01-01	Visa Inc $V Position Lifted by Mosaic Family Wealth LLC http://ift.tt/2zXwssZ	visa inc $v position lifted by mosaic family wealth llc	visa inc $v position lifted by mosaic family wealth llc	0	positive	0		2009-09-21	0	0	0	0	0	0	18.3475	-0.1	6	35			2009-09-21	0	0	0	0	0	0	18.3475	0	0	27	0	2	0
2018-01-01	Re-shared from 12/27/2017Ã¢â€¢â€˜Goodbye, signatures: Credit card companies make big changes $V $MA https://hedgeaccordingly.com/2017/12/goodbye-signatures-credit-card-companies-make-big-changes-v-ma.htmlÃ‚Â Ã¢â‚¬Â¦ | #credit cards	re-shared from 12/27/2017goodbye, signatures: credit card companies make big changes $v $ma | #credit cards	re-shared from 12/27/2017goodbye, signatures: credit card companies make big changes $v $ma | #credit cards	0.1	positive	0		2009-09-22	0	0	0	0	0	0	18.6025	0.255001	6	35			2009-09-22	0	0	0	0	0	0	18.6025	0	0	27	0	2	0
2018-01-01	Norman Fields Gottscho Capital Management LLC Has $16.50 Million Stake in Visa Inc $V http://ift.tt/2Cq72cv	norman fields gottscho capital management llc has $16.50 million stake in visa inc $v	norman fields gottscho capital management llc has $16.50 million stake in visa inc $v	0	positive	0		2009-09-23	0.5	1	0	1	0	1	18.48	-0.122501	6	36			2009-09-23	1	0	0	1	0	0	18.48	0	0	28	1	3	1
2018-01-01	Two Creeks Capital Management LP Has Lowered Its Visa $Call $V Stake by $275.37 Million ...	two creeks capital management lp has lowered its visa $call $v stake by $275.37 million ...	two creeks capital management lp has lowered its visa $call $v stake by $275.37 million ...	0	positive	0		2009-09-24	0	0	0	0	0	0	18.3825	-0.0975	6	36			2009-09-24	0	0	0	0	0	0	18.3825	0	0	28	0	2	0
2018-01-01	Curbstone Financial Management Corp Has $642,000 Stake in Visa Inc $V http://ift.tt/2EuOzdi	curbstone financial management corp has $642,000 stake in visa inc $v	curbstone financial management corp has $642,000 stake in visa inc $v	0	positive	0		2009-09-25	-0.0791667	1	1	0	1	0	17.665	-0.717499	7	36			2009-09-25	1	1	0	0	0	0	17.665	0	0	27	-1	1	1
2017-12-31	Equities Analysts Issue Forecasts for Visa IncÃ¢â‚¬â„¢s Q1 2018 Earnings $V http://ift.tt/2lcVvCL	equities analysts issue forecasts for visa incs q1 2018 earnings $v	equities analysts issue forecasts for visa incs q1 2018 earnings $v	0	positive	0		2009-09-26	0	0	0	0	0	0	17.665	0	7	36			2009-09-26	0	0	0	0	0	0	17.665	0	0	27	0	2	0
2017-12-31	This RSS feed URL is deprecated #tech $v #Ã¢â€žâ€˜nnovate https://news.google.com/news	this rss feed url is deprecated #tech $v #nnovate	this rss feed url is deprecated #tech $v #nnovate	0	positive	0		2009-09-27	0	0	0	0	0	0	17.665	0	7	36			2009-09-27	0	0	0	0	0	0	17.665	0	0	27	0	2	0
2017-12-31	In 2018 Go From 'I Can't' To 'I Can': Learn Scientifically Proven Ways to Make Changes #tech $v #Ã¢â€žâ€˜nnovate https://www.forbes.com/sites/annapowers/2017/12/31/in-2018-go-from-i-cant-to-i-can-learn-scientifically-proven-ways-to-make-changes/Ã‚Â Ã¢â‚¬Â¦	in 2018 go from 'i can't' to 'i can': learn scientifically proven ways to make changes #tech $v #nnovate	in 2018 go from 'i can't' to 'i can': learn scientifically proven ways to make changes #tech $v #nnovate	0	positive	0		2009-09-28	0	0	0	0	0	0	17.785	0.119999	7	36			2009-09-28	0	0	0	0	0	0	17.785	0	0	27	0	2	0
2017-12-31	The 529 Plan Change That Could Help Families Save On Education And Taxes #tech $v #Ã¢â€žâ€˜nnovate https://www.forbes.com/sites/reneemorad/2017/12/31/the-529-plan-change-that-could-help-families-save-on-education-and-taxes/Ã‚Â Ã¢â‚¬Â¦	the 529 plan change that could help families save on education and taxes #tech $v #nnovate	the 529 plan change that could help families save on education and taxes #tech $v #nnovate	0	positive	0		2009-09-29	0.289815	1	0	1	0	1	17.3925	-0.3925	7	37			2009-09-29	1	0	0	1	0	0	17.3925	0	0	28	1	3	1
2017-12-31	3 Things Up-And-Coming Rappers Need To Do To Succeed In 2018, Part 2 #tech $v #Ã¢â€žâ€˜nnovatehttps://www.forbes.com/sites/ogdenpayne/2017/12/31/3-things-up-and-coming-rappers-need-to-do-to-succeed-in-2018-part-2/Ã‚Â Ã¢â‚¬Â¦	3 things up-and-coming rappers need to do to succeed in 2018, part 2 #tech $v #nnovate	3 things up-and-coming rappers need to do to succeed in 2018, part 2 #tech $v #nnovate	0	positive	0		2009-09-30	0	0	0	0	0	0	17.2775	-0.115	7	37			2009-09-30	0	0	0	0	0	0	17.2775	0	0	28	0	2	0
2017-12-31	Comparing United States Steel (NYSE:X) & Olympic Steel (ZEUS) - The Lincolnian Online #tech $v #Ã¢â€žâ€˜nnovate http://news.google.com/news/url?sa=t&fd=R&ct2=us&usg=AFQjCNGi04MgUK4eG17iNeC-kmGy2oKG9g&clid=c3a7d30bb8a4878e06b80cf16b898331&cid=52779744312817&ei=mn5JWpC5B8KizAar9ZGICw&url=https://www.thelincolnianonline.com/2017/12/31/reviewing-united-states-steel-x-and-olympic-steel-zeus-updated-up…	comparing united states steel (nyse:x) & olympic steel (zeus) - the lincolnian online #tech $v #nnovate	comparing united states steel (nyse:x) & olympic steel (zeus) - the lincolnian online #tech $v #nnovate	0	positive	0		2009-10-01	0	0	0	0	0	0	17.28	0.002501	7	37			2009-10-01	0	0	0	0	0	0	17.28	0	0	28	0	2	0
2017-12-31	Florida's Medical Marijuana Industry Is Losing Its Bank, But Others Are Stepping In #tech $v #Ã¢â€žâ€˜nnovatehttps://www.forbes.com/sites/monazhang/2017/12/31/floridas-medical-marijuana-industry-is-losing-its-bank-but-others-are-stepping-in/Ã‚Â Ã¢â‚¬Â¦	florida's medical marijuana industry is losing its bank, but others are stepping in #tech $v #nnovate	florida's medical marijuana industry is losing its bank, but others are stepping in #tech $v #nnovate	0	positive	0		2009-10-02	0	0	0	0	0	0	16.9475	-0.332501	7	37			2009-10-02	0	0	0	0	0	0	16.9475	0	0	28	0	2	0
2017-12-31	2017 The Year In Review For Women Founders And Funders #tech $v #Ã¢â€žâ€˜nnovatehttps://www.forbes.com/sites/christinavuleta/2017/12/31/2017-the-year-in-review-for-women-founders-and-funders/Ã‚Â Ã¢â‚¬Â¦	2017 the year in review for women founders and funders #tech $v #nnovate	2017 the year in review for women founders and funders #tech $v #nnovate	0	positive	0		2009-10-03	0	0	0	0	0	0	16.9475	0	7	37			2009-10-03	0	0	0	0	0	0	16.9475	0	0	28	0	2	0
2017-12-31	Chuck Pagano fired by Colts after six seasons - USA TODAY #tech $v #Ã¢â€žâ€˜nnovatehttp://news.google.com/news/url?sa=t&fd=R&ct2=us&usg=AFQjCNF_fQyJWcIVJOJi2XQO3a5GxyQtYg&clid=c3a7d30bb8a4878e06b80cf16b898331&cid=52779740559052&ei=oX5JWoipKcKizAar9ZGICw&url=https://www.usatoday.com/story/sports/nfl/colts/2017/12/31/chuck-pagano-fired-indianapolis-colts/993183001/Ã‚Â Ã¢â‚¬Â¦	chuck pagano fired by colts after six seasons - usa today #tech $v #nnovate	chuck pagano fired by colts after six seasons - usa today #tech $v #nnovate	0	positive	0		2009-10-04	0	0	0	0	0	0	16.9475	0	7	37			2009-10-04	0	0	0	0	0	0	16.9475	0	0	28	0	2	0
2017-12-31	Amazon's Alexa Android app just reached 10 million installs on the Play Store - Android Police #vrai777 $v #mobile Ã¢Å“Ë†Ã¯Â¸Å½ #techhttp://news.google.com/news/url?sa=t&fd=R&ct2=us&usg=AFQjCNEoymP7R-q5XT0gII_JSohQs7HGNA&clid=c3a7d30bb8a4878e06b80cf16b898331&cid=52779740930613&ei=7JJJWvDRHoLepwexxJG4BA&url=http://www.androidpolice.com/2017/12/30/amazons-alexa-android-app-just-reached-10-million-i…	amazon's alexa android app just reached 10 million installs on the play store - android police #vrai777 $v #mobile #tech	amazon's alexa android app just reached 10 million installs on the play store - android police #vrai777 $v #mobile #tech	0	positive	0		2009-10-05	0	0	0	0	0	0	17.04	0.092501	7	37			2009-10-05	0	0	0	0	0	0	17.04	0	0	28	0	2	0
2017-12-31	Pankhurst Centre needs public funding, say women's rights activists - The Guardian #funding #vrai777 $v #grants http://news.google.com/news/url?sa=t&fd=R&ct2=us&usg=AFQjCNFfl5ZFlO1oFKEKMf8FAtnGVSydhw&clid=c3a7d30bb8a4878e06b80cf16b898331&ei=cJJJWoj0EIiQqwKn3q6ADQ&url=https://www.theguardian.com/culture/2017/dec/31/pankhurst-centre-needs-public-funding-say-womens-rights-campaignersÃ‚Â Ã¢â‚¬Â¦	pankhurst centre needs public funding, say women's rights activists - the guardian #funding #vrai777 $v #grants	pankhurst centre needs public funding, say women's rights activists - the guardian #funding #vrai777 $v #grants	0.0666667	positive	0		2009-10-06	0	0	0	0	0	0	17.065	0.025	7	37			2009-10-06	0	0	0	0	0	0	17.065	0	0	28	0	2	0
2017-12-31	Raiders fire Jack Del Rio - http://NBCSports.comÃ‚Â #vrai777 $v Ã¢â€žâ€¦ #web http://news.google.com/news/url?sa=t&fd=R&ct2=us&usg=AFQjCNH6cJJDDV0P-cBBGPdGtKe-CUV1zQ&clid=c3a7d30bb8a4878e06b80cf16b898331&cid=52779742954851&ei=RI1JWsi4D4eL3wGj_5HADg&url=http://profootballtalk.nbcsports.com/2017/12/31/raiders-fire-jack-del-rio/Ã‚Â Ã¢â‚¬Â¦	raiders fire jack del rio - #vrai777 $v #web	raiders fire jack del rio - #vrai777 $v #web	0	positive	0		2009-10-07	0	0	0	0	0	0	17.715	0.649999	7	37			2009-10-07	0	0	0	0	0	0	17.715	0	0	28	0	2	0
2017-12-31	The Bills finally ended their 17-year playoff drought, with help from the Bengals - SB Nation #vrai777 $v Ã¢â€žâ€¦ #webhttp://news.google.com/news/url?sa=t&fd=R&ct2=us&usg=AFQjCNEIXyQ8HS__yc9-0k2auHF8D9yX_Q&clid=c3a7d30bb8a4878e06b80cf16b898331&cid=52779743898688&ei=8YpJWriIBY3P3QHdh6PoDQ&url=https://www.sbnation.com/2017/12/31/16831230/bills-playoffs-drought-1999-tyrod-taylor-sean-mcdermott-lese…	the bills finally ended their 17-year playoff drought, with help from the bengals - sb nation #vrai777 $v #web	the bills finally ended their 17-year playoff drought, with help from the bengals - sb nation #vrai777 $v #web	1	positive	0		2009-10-08	0	0	0	0	0	0	17.9325	0.217501	7	37			2009-10-08	0	0	0	0	0	0	17.9325	0	0	28	0	2	0
2017-12-31	USD/CAD - Exchange Rate at 2-Mo. Lo - Baystreet.ca $V #vrai777 #Global $FOREX #BreakingNews Ã¢Ëœâ€º $BNews http://news.google.com/news/url?sa=t&fd=R&ct2=us&usg=AFQjCNHV2x9qAP3UEZ_-3EvNxOHuAMOjrg&clid=c3a7d30bb8a4878e06b80cf16b898331&cid=52779741807314&ei=eIpJWojNHc2UzAKg2ozACA&url=http://www.baystreet.ca/forex_trader/1676/USDCAD--Exchange-Rate-at-2-Mo-LoÃ‚Â Ã¢â‚¬Â¦	usd/cad - exchange rate at 2-mo. lo - baystreet.ca $v #vrai777 #global $forex #breakingnews $bnews	usd/cad - exchange rate at 2-mo. lo - baystreet.ca $v #vrai777 #global $forex #breakingnews $bnews	0	positive	0		2009-10-09	0	0	0	0	0	0	18.235	0.3025	7	37			2009-10-09	0	0	0	0	0	0	18.235	0	0	28	0	2	0
2017-12-31	$ports $V RT UA_Athletics: How hyped are you for AlabamaFTBL in the SugarBowlNolaÃ¢â‚¬â€¹?! _x000D_ #SoundOn #RollTide #CFBPlayoff	$ports $v rt ua_athletics: how hyped are you for alabamaftbl in the sugarbowlnola?! _x000D_ #soundon #rolltide #cfbplayoff	$ports $v rt ua_athletics: how hyped are you for alabamaftbl in the sugarbowlnola?! _x000D_ #soundon #rolltide #cfbplayoff	0	positive	0		2009-10-10	0	0	0	0	0	0	18.235	0	7	37			2009-10-10	0	0	0	0	0	0	18.235	0	0	28	0	2	0
2017-12-31	UN chief issues 'red alert' for the world - CNN International #vrai777 $v Ã¢â€žâ€¦ #web http://news.google.com/news/url?sa=t&fd=R&ct2=us&usg=AFQjCNGRhLBM7hvtdJSxqLFISNIcl1x_zQ&clid=c3a7d30bb8a4878e06b80cf16b898331&cid=52779744207812&ei=pYhJWpG5B8vUqgKw_52IDA&url=http://www.cnn.com/2017/12/31/us/un-secretary-general-2018-message-intl/index.htmlÃ‚Â Ã¢â‚¬Â¦	un chief issues 'red alert' for the world - cnn international #vrai777 $v #web	un chief issues 'red alert' for the world - cnn international #vrai777 $v #web	0	positive	0		2009-10-11	0	0	0	0	0	0	18.235	0	7	37			2009-10-11	0	0	0	0	0	0	18.235	0	0	28	0	2	0
2017-12-31	Bill proposes extra funding for tribal scholarship office - Farmington Daily Times #funding #vrai777 $v #grantshttp://news.google.com/news/url?sa=t&fd=R&ct2=us&usg=AFQjCNFd1yMR0rtIIkchcv9ANtS87vjpPw&clid=c3a7d30bb8a4878e06b80cf16b898331&ei=ZYRJWtjlGofU3gHYjK64Cg&url=http://www.daily-times.com/story/news/local/navajo-nation/2017/12/31/bill-proposes-extra-funding-tribal-scholarship-office/991546001…	bill proposes extra funding for tribal scholarship office - farmington daily times #funding #vrai777 $v #grants	bill proposes extra funding for tribal scholarship office - farmington daily times #funding #vrai777 $v #grants	0.05	positive	0		2009-10-12	0	0	0	0	0	0	18.425	0.189998	7	37			2009-10-12	0	0	0	0	0	0	18.425	0	0	28	0	2	0
2017-12-31	AfDB scores 100 percent investment in renewable energy - Chronicle #vrai777 $v Ã¢â€žâ€¦ #GreenEnergy http://news.google.com/news/url?sa=t&fd=R&ct2=us&usg=AFQjCNFTCgk4HVOGyT528sr6lPzUAZj7Sw&clid=c3a7d30bb8a4878e06b80cf16b898331&ei=cINJWrDyKITO3gGv-rrADQ&url=http://www.chronicle.co.zw/afdb-scores-100-percent-investment-in-renewable-energy/Ã‚Â Ã¢â‚¬Â¦	afdb scores 100 percent investment in renewable energy - chronicle #vrai777 $v #greenenergy	afdb scores 100 percent investment in renewable energy - chronicle #vrai777 $v #greenenergy	0	positive	0		2009-10-13	0	0	0	0	0	0	18.6675	0.242501	7	37			2009-10-13	0	0	0	0	0	0	18.6675	0	0	28	0	2	0
2017-12-31	UN secretary-general issues 'red alert' for world ahead of 2018 - The Hill #vrai777 $v Ã¢â€žâ€¦ #webhttp://news.google.com/news/url?sa=t&fd=R&ct2=us&usg=AFQjCNHCVW0--III3OFMtAhoROm7Y1os1A&clid=c3a7d30bb8a4878e06b80cf16b898331&cid=52779744207812&ei=jYFJWoDeNIeL3wGj_5HADg&url=http://thehill.com/policy/international/366940-un-secretary-general-issues-red-alert-for-world-ahead-of-2018Ã‚Â Ã¢â‚¬Â¦	un secretary-general issues 'red alert' for world ahead of 2018 - the hill #vrai777 $v #web	un secretary-general issues 'red alert' for world ahead of 2018 - the hill #vrai777 $v #web	0	positive	0		2009-10-14	0.318182	1	0	1	0	1	18.7	0.032501	7	38			2009-10-14	1	0	0	1	0	0	18.7	0	0	29	1	3	1
2017-12-31	Artificial Intelligence's "Holy Grail" Victory - Motley Fool #vrai777 $v Ã¢â€žâ€¦ #iOT #Robotshttp://news.google.com/news/url?sa=t&fd=R&ct2=us&usg=AFQjCNHjRVRmIGzScl7K9M91mtQz4gGwKw&clid=c3a7d30bb8a4878e06b80cf16b898331&cid=52779744694373&ei=bYFJWqD7C4agzALQ8oSADw&url=https://www.fool.com/investing/2017/12/31/artificial-intelligences-holy-grail-victory.aspxÃ‚Â Ã¢â‚¬Â¦	artificial intelligence's "holy grail" victory - motley fool #vrai777 $v #iot #robots	artificial intelligence's "holy grail" victory - motley fool #vrai777 $v #iot #robots	0.95	positive	0		2009-10-15	0	0	0	0	0	0	18.77	0.069999	7	38			2009-10-15	0	0	0	0	0	0	18.77	0	0	29	0	2	0
2017-12-31	UK Set Several Renewable Energy Records In 2017, But Still Has Work To Do To Meet Emissions Goals - CleanTechnica #vrai777 $v Ã¢â€žâ€¦ #GreenEnergy http://news.google.com/news/url?sa=t&fd=R&ct2=us&usg=AFQjCNHY1NoFwLc2wRPqEUqKoEUkTUjAXQ&clid=c3a7d30bb8a4878e06b80cf16b898331&cid=52779738986873&ei=939JWpCpNtW-3gGah77ABA&url=https://cleantechnica.com/2017/12/29/uk-set-several-renewable-records-2017-s…	uk set several renewable energy records in 2017, but still has work to do to meet emissions goals - cleantechnica #vrai777 $v #greenenergy	uk set several renewable energy records in 2017, but still has work to do to meet emissions goals - cleantechnica #vrai777 $v #greenenergy	0	positive	0		2009-10-16	0	0	0	0	0	0	18.5725	-0.1975	7	38			2009-10-16	0	0	0	0	0	0	18.5725	0	0	29	0	2	0
2017-12-31	Long-awaited Deerfield Wind turbines go online - http://vtdigger.orgÃ‚Â #vrai777 $v Ã¢â€žâ€¦ #GreenEnergy http://news.google.com/news/url?sa=t&fd=R&ct2=us&usg=AFQjCNE_0K4ZJd77qY_BflYJLhJCDtL3cA&clid=c3a7d30bb8a4878e06b80cf16b898331&cid=52779741587545&ei=wH1JWriEMMHdzALulI2YCQ&url=https://vtdigger.org/2017/12/30/long-awaited-deerfield-wind-turbines-go-online/Ã‚Â Ã¢â‚¬Â¦	long-awaited deerfield wind turbines go online - #vrai777 $v #greenenergy	long-awaited deerfield wind turbines go online - #vrai777 $v #greenenergy	0	positive	0		2009-10-17	0	0	0	0	0	0	18.5725	0	7	38			2009-10-17	0	0	0	0	0	0	18.5725	0	0	29	0	2	0
2017-12-31	$V #SAI:Chatbots' impact on the payments ecosystem and how merchants can capitalize on them http://read.bi/2C9bYDBÃ‚Â pic.twitter.com/fX9K5GnoYV	$v #sai:chatbots' impact on the payments ecosystem and how merchants can capitalize on them	$v #sai:chatbots' impact on the payments ecosystem and how merchants can capitalize on them	0	positive	0		2009-10-18	0	0	0	0	0	0	18.5725	0	7	38			2009-10-18	0	0	0	0	0	0	18.5725	0	0	29	0	2	0
2017-12-31	Apple moves up discounted iPhone battery replacement program - http://Chron.comÃ‚Â #vrai777 $v #mobile Ã¢Å“Ë†Ã¯Â¸Å½ #techhttp://news.google.com/news/url?sa=t&fd=R&ct2=us&usg=AFQjCNF_RGeI4WxH747inJP5CWFbUDT2RQ&clid=c3a7d30bb8a4878e06b80cf16b898331&ei=mnxJWuDcKpKjzALh7L-gBw&url=https://www.chron.com/techburger/article/Apple-moves-up-discounted-iPhone-battery-12464624.phpÃ‚Â Ã¢â‚¬Â¦	apple moves up discounted iphone battery replacement program - #vrai777 $v #mobile #tech	apple moves up discounted iphone battery replacement program - #vrai777 $v #mobile #tech	0	positive	0		2009-10-19	0	0	0	0	0	0	18.7375	0.164999	7	38			2009-10-19	0	0	0	0	0	0	18.7375	0	0	29	0	2	0
2017-12-07	Bitcoin's market cap just passed Visa's._x000D_ Yes, that Visa:_x000D_ Largest electronic payment processor in the world_x000D_ $8.9 trillion in 141 billion transactions per year_x000D_ Across 160 currencies and over 200 countries_x000D_ $BTC.X $V pic.twitter.com/BlRvSZwzDE	bitcoin's market cap just passed visa's._x000D_ yes, that visa:_x000D_ largest electronic payment processor in the world_x000D_ $8.9 trillion in 141 billion transactions per year_x000D_ across 160 currencies and over 200 countries_x000D_ $btc.x $v pic.twitter.com/blrvszwzde	bitcoin's market cap just passed visa's._x000D_ yes, that visa:_x000D_ largest electronic payment processor in the world_x000D_ $8.9 trillion in 141 billion transactions per year_x000D_ across 160 currencies and over 200 countries_x000D_ $btc.x $v pic.twitter.com/blrvszwzde	0	positive	0		2009-10-20	0	0	0	0	0	0	18.7625	0.025002	7	38			2009-10-20	0	0	0	0	0	0	18.7625	0	0	29	0	2	0
2017-11-08	Payment stocks are on fire this year, and $SQ $PYPL $MA and $V have become pricey pic.twitter.com/Myu53hRdn8	payment stocks are on fire this year, and $sq $pypl $ma and $v have become pricey pic.twitter.com/myu53hrdn8	payment stocks are on fire this year, and $sq $pypl $ma and $v have become pricey pic.twitter.com/myu53hrdn8	0	positive	0		2009-10-21	0.8	1	0	1	0	1	18.7975	0.035	7	39			2009-10-21	1	0	0	1	0	0	18.7975	0	0	30	1	3	1
2017-12-29	$WUHN Low Float! R/M Probable Uplist Candidate!!!_x000D_ $DIS $AAPL $MU $NVDA $T $BAC $COST $WMT $HD $WM $V $MA $PYPL $SHOP $SQ $BABA $TCEHY $JD $GOOG $AMZN $MFST $KO https://twitter.com/GrantRotzien/status/946927381045903360Ã‚Â Ã¢â‚¬Â¦	$wuhn low float! are/m probable uplist candidate!!!_x000D_ $dis $aapl $mu $nvda $t $bac $cost $wmt $hd $wm $v $ma $pypl $shop $sq $baba $tcehy $jd $goog $amzn $mfst $ko	$wuhn low float! are/m probable uplist candidate!!!_x000D_ $dis $aapl $mu $nvda $t $bac $cost $wmt $hd $wm $v $ma $pypl $shop $sq $baba $tcehy $jd $goog $amzn $mfst $ko	0.3	positive	0		2009-10-22	0	0	0	0	0	0	18.9225	0.125	7	39			2009-10-22	0	0	0	0	0	0	18.9225	0	0	30	0	2	0
2017-12-29	13 of 30 Dow stocks gained 25%+ this year. Here they are along w/ how they currently look relative to their trading ranges: https://www.bespokepremium.com/trend-analyzer/Ã‚Â $CAT $BA $V $AAPL $WMT $HD $MCD $UNH $MSFT $AXP $MMM $CSCO $INTC $DIA $$pic.twitter.com/0F7q8cIh9n	13 of 30 dow stocks gained 25%+ this year. here they are along w/ how they currently look relative to their trading ranges: $cat $ba $v $aapl $wmt $hd $mcd $unh $msft $axp $mmm $csco $intc $dia $$pic.twitter.com/0f7q8cih9n	13 of 30 dow stocks gained 25%+ this year. here they are along w/ how they currently look relative to their trading ranges: $cat $ba $v $aapl $wmt $hd $mcd $unh $msft $axp $mmm $csco $intc $dia $$pic.twitter.com/0f7q8cih9n	0.2	positive	0		2009-10-23	0	0	0	0	0	0	18.53	-0.3925	7	39			2009-10-23	0	0	0	0	0	0	18.53	0	0	30	0	2	0
2017-12-27	A critique of $V that starts with "BTC was invented to replace it" and gets to here in 4 twetes is...not well thought out. https://twitter.com/matthew_d_green/status/945852641539772416Ã‚Â Ã¢â‚¬Â¦ For this service, which is trivial to provide, the card industry charges both customers and merchants enormous fees. That 3% fee infests everything we do. 5/n	a critique of $v that starts with "btc was invented to replace it" and gets to here in 4 twetes is...not well thought out. for this service, which is trivial to provide, the card industry charges both customers and merchants enormous fees. that 3% fee infests everything we do. 5/n	a critique of $v that starts with "btc was invented to replace it" and gets to here in 4 twetes is...not well thought out. for this service, which is trivial to provide, the card industry charges both customers and merchants enormous fees. that 3% fee infests everything we do. 5/n	0.9	positive	0		2009-10-24	0	0	0	0	0	0	18.53	0	7	39			2009-10-24	0	0	0	0	0	0	18.53	0	0	30	0	2	0
2017-12-14	Some PT's + Futes (9am)_x000D_ $BMRN 108Ã¢Å¾Å“110 Wedbush_x000D_ $EVHC 32Ã¢Å¾Å“36 BAML_x000D_ $FND init. Buy, PT $51 Stifel (Wed ah)_x000D_ $GWPH 124Ã¢Å¾Å“174 Goldman_x000D_ $LULU 72Ã¢Å¾Å“89 Deutsche_x000D_ $LUV 71Ã¢Å¾Å“75 Atlantic Equities_x000D_ $NKE mult PT's bumps_x000D_ $TGT 59Ã¢Å¾Å“63 UBS_x000D_ $V 120Ã¢Å¾Å“125 KeyBanc_x000D_ $WYNN 155Ã¢Å¾Å“180 Barclays_x000D_ Trade'em Well pic.twitter.com/…	some pt's + futes (9am)_x000D_ $bmrn 108110 wedbush_x000D_ $evhc 3236 baml_x000D_ $fnd init. buy, pt $51 stifel (wed ah)_x000D_ $gwph 124174 goldman_x000D_ $lulu 7289 deutsche_x000D_ $luv 7175 atlantic equities_x000D_ $nke mult pt's bumps_x000D_ $tgt 5963 ubs_x000D_ $v 120125 keybanc_x000D_ $wynn 155180 barclays_x000D_ trade'em well pic.twitter.com/j6o7oodvbx	some pt's + futes (9am)_x000D_ $bmrn 108110 wedbush_x000D_ $evhc 3236 baml_x000D_ $fnd init. buy, pt $51 stifel (wed ah)_x000D_ $gwph 124174 goldman_x000D_ $lulu 7289 deutsche_x000D_ $luv 7175 atlantic equities_x000D_ $nke mult pt's bumps_x000D_ $tgt 5963 ubs_x000D_ $v 120125 keybanc_x000D_ $wynn 155180 barclays_x000D_ trade'em well pic.twitter.com/j6o7oodvbx	0	positive	0		2009-10-25	0	0	0	0	0	0	18.53	0	7	39			2009-10-25	0	0	0	0	0	0	18.53	0	0	30	0	2	0
2017-12-10	$V $MA Interview with Reserve Bank of India's board member from @whartonknows http://knowledge.wharton.upenn.edu/article/mapping-indias-economic-future-jobs-productivity-and-banking-reform/Ã‚Â Ã¢â‚¬Â¦pic.twitter.com/IP07IwIKWv	$v $ma interview with reserve bank of india's board member from @whartonknows	$v $ma interview with reserve bank of india's board member from @whartonknows	0	positive	0		2009-10-26	0	0	0	0	0	0	18.195	-0.335001	7	39			2009-10-26	0	0	0	0	0	0	18.195	0	0	30	0	2	0
2017-12-07	Visa network has capacity to process 56,000 transactions per second, Bitcoin network can handle 7 (yes, seven...) but I hear it's the future of everything... Ã‚Â¯\_(Ã£Æ’â€ž)_/Ã‚Â¯ $V $BTChttps://twitter.com/charliebilello/status/938769728889167875Ã‚Â Ã¢â‚¬Â¦ Bitcoin's market cap just passed Visa's._x000D_ Yes, that Visa:_x000D_ Largest electronic payment processor in the worldÃ¢â‚¬Â¦	visa network has capacity to process 56,000 transactions per second, bitcoin network can handle 7 (yes, seven...) but i hear it's the future of everything... \_()_/ $v $btc bitcoin's market cap just passed visa's._x000D_ yes, that visa:_x000D_ largest electronic payment processor in the world	visa network has capacity to process 56,000 transactions per second, bitcoin network can handle 7 (yes, seven...) but i hear it's the future of everything... \_()_/ $v $btc bitcoin's market cap just passed visa's._x000D_ yes, that visa:_x000D_ largest electronic payment processor in the world	0.0625	positive	0		2009-10-27	0	0	0	0	0	0	18.475	0.28	7	39			2009-10-27	0	0	0	0	0	0	18.475	0	0	30	0	2	0
2017-12-05	Falling wedge. Over $3 mil in 2/2018 calls opened this week - $V chart http://www.tradingview.com/chart/V/uJe4Xyjb-Falling-wedge-Over-3-mil-in-2-2018-calls-opened-this-week/Ã‚Â Ã¢â‚¬Â¦	falling wedge. over $3 mil in 2/2018 calls opened this week - $v chart	falling wedge. over $3 mil in 2/2018 calls opened this week - $v chart	0	positive	0		2009-10-28	0.6	1	0	1	0	1	19.1425	0.6675	7	40			2009-10-28	1	0	0	1	0	0	19.1425	0	0	31	1	3	1
2017-12-05	$SNAP calls, $GE, $KO put, $AEO #earnings. Interview with @TimBiggam: Nasdaq, $DJX, $NVDA, & $V. Host @AngieMiles. _x000D_ https://youtu.be/u4tUGD4uwck	$snap calls, $ge, $ko put, $aeo #earnings. interview with @timbiggam: nasdaq, $djx, $nvda, & $v. host @angiemiles. _x000D_	$snap calls, $ge, $ko put, $aeo #earnings. interview with @timbiggam: nasdaq, $djx, $nvda, & $v. host @angiemiles. _x000D_	0	positive	0		2009-10-29	0	0	0	0	0	0	19.32	0.1775	7	40			2009-10-29	0	0	0	0	0	0	19.32	0	0	31	0	2	0
2017-11-27	The #FUTURE is NOW _x000D_ https://briandcolwell.com/global-view-weeklyÃ‚Â Ã¢â‚¬Â¦ _x000D_ #bitcoin #btc $btc #AI #blockchain #IoT #etherem #eth $eth $V #payments #biotech #cryptocurrencies #DARPA #digital #wallets #crypto #Ripple $XRP #XRP #BCH $BCH #ICOs #Africa #Korea #Russia #robots #cloud #IIoTpic.twitter.com/Rx8P0OLOGR	the #future is now _x000D_ _x000D_ #bitcoin #btc $btc #ai #blockchain #iot #etherem #eth $eth $v #payments #biotech #cryptocurrencies #darpa #digital #wallets #crypto #ripple $xrp #xrp #bch $bch #icos #africa #korea #russia #robots #cloud #iiotpic.twitter.com/rx8p0ologr	the #future is now _x000D_ _x000D_ #bitcoin #btc $btc #ai #blockchain #iot #etherem #eth $eth $v #payments #biotech #cryptocurrencies #darpa #digital #wallets #crypto #ripple $xrp #xrp #bch $bch #icos #africa #korea #russia #robots #cloud #iiotpic.twitter.com/rx8p0ologr	0.0625	positive	0		2009-10-30	0	0	0	0	0	0	18.94	-0.379999	7	40			2009-10-30	0	0	0	0	0	0	18.94	0	0	31	0	2	0
2017-11-26	Credit Suisse 21st Annual_x000D_ Tech/Media/Telecom Conf_x000D_ (possible event catalyst/idea gen/charts)_x000D_ Mon_x000D_ $HIMX $HPQ $IDTI_x000D_ Tue_x000D_ $AMAT $CRM $CTXS $EA $EXPE_x000D_ $INTU $LRCX $MLNX $MXIM_x000D_ $MU $PAYC $QRVO $SPLK $TXN_x000D_ Wed_x000D_ $ADSK $CTSH $CYBR $FEYE $KLAC_x000D_ $MIME $NTAP $NVDA $SLAB $V_x000D_ Thu_x000D_ $BOX $NOW $RMBSpic.twitter.com/N0U5YIeXsn	credit suisse 21st annual_x000D_ tech/media/telecom conf_x000D_ (possible event catalyst/idea gen/charts)_x000D_ mon_x000D_ $himx $hpq $idti_x000D_ tue_x000D_ $amat $crm $ctxs $ea $expe_x000D_ $intu $lrcx $mlnx $mxim_x000D_ $mu $payc $qrvo $splk $txn_x000D_ wed_x000D_ $adsk $ctsh $cybr $feye $klac_x000D_ $mime $ntap $nvda $slab $v_x000D_ thu_x000D_ $box $now $rmbspic.twitter.com/n0u5yiexsn	credit suisse 21st annual_x000D_ tech/media/telecom conf_x000D_ (possible event catalyst/idea gen/charts)_x000D_ mon_x000D_ $himx $hpq $idti_x000D_ tue_x000D_ $amat $crm $ctxs $ea $expe_x000D_ $intu $lrcx $mlnx $mxim_x000D_ $mu $payc $qrvo $splk $txn_x000D_ wed_x000D_ $adsk $ctsh $cybr $feye $klac_x000D_ $mime $ntap $nvda $slab $v_x000D_ thu_x000D_ $box $now $rmbspic.twitter.com/n0u5yiexsn	0.5	positive	0		2009-10-31	0	0	0	0	0	0	18.94	0	7	40			2009-10-31	0	0	0	0	0	0	18.94	0	0	31	0	2	0
2017-11-24	Why can't every IR page look like this? $V pic.twitter.com/KnEDRrfZMw	why can't every ir page look like this? $v pic.twitter.com/knedrrfzmw	why can't every ir page look like this? $v pic.twitter.com/knedrrfzmw	0	positive	0		2009-11-01	0	0	0	0	0	0	18.94	0	7	40			2009-11-01	0	0	0	0	0	0	18.94	0	0	31	0	2	0
2017-10-21	#Earnings next week_x000D_ $V $GM $CBS $AMZN $GOOG_x000D_ $INTC $AMD $T $AMGN $JBLU_x000D_ $GLW $ABX $PC_x000D_ #BolsaMx _x000D_ #ClubdeTraderspic.twitter.com/2hvuYTqbPI	#earnings next week_x000D_ $v $gm $cbs $amzn $goog_x000D_ $intc $amd $t $amgn $jblu_x000D_ $glw $abx $pc_x000D_ #bolsamx _x000D_ #clubdetraderspic.twitter.com/2hvuytqbpi	#earnings next week_x000D_ $v $gm $cbs $amzn $goog_x000D_ $intc $amd $t $amgn $jblu_x000D_ $glw $abx $pc_x000D_ #bolsamx _x000D_ #clubdetraderspic.twitter.com/2hvuytqbpi	0	positive	0		2009-11-02	0	0	0	0	0	0	19.3225	0.382499	7	40			2009-11-02	0	0	0	0	0	0	19.3225	0	0	31	0	2	0
2017-10-21	4. $V @VersionCrypto is the 2nd coin on @Cryptopia_NZ under 20 sats, with a mcap of $548k and circ supply of $461 (actual looks to be 250m)pic.twitter.com/MrXanZaJHD	4. $v @versioncrypto is the 2nd coin on @cryptopia_nz under 20 sats, with a mcap of $548k and circ supply of $461 (actual looks to be 250m)pic.twitter.com/mrxanzajhd	4. $v @versioncrypto is the 2nd coin on @cryptopia_nz under 20 sats, with a mcap of $548k and circ supply of $461 (actual looks to be 250m)pic.twitter.com/mrxanzajhd	0.05	positive	0		2009-11-03	0	0	0	0	0	0	19.4125	0.09	7	40			2009-11-03	0	0	0	0	0	0	19.4125	0	0	31	0	2	0
2017-10-21	#earnings $AMD $AMZN $GOOGL $MSFT $V $BA $INTC $MCD $CAT $HAL $CMG $STX $LMT $T $HAS $GM $F $BIDU $TWTR $GILD $CELG http://eps.sh/calÃ‚Â pic.twitter.com/fLVCnEzXk4	#earnings $amd $amzn $googl $msft $v $ba $intc $mcd $cat $hal $cmg $stx $lmt $t $has $gm $f $bidu $twtr $gild $celg	#earnings $amd $amzn $googl $msft $v $ba $intc $mcd $cat $hal $cmg $stx $lmt $t $has $gm $f $bidu $twtr $gild $celg	0	positive	0		2009-11-04	0	0	0	0	0	0	19.5775	0.164999	7	40			2009-11-04	0	0	0	0	0	0	19.5775	0	0	31	0	2	0
2017-10-19	Why Do Analysts Like #Visa Inc $V https://www.valuespectrum.com/news/35476-why-do-analysts-like-visa-inc-nyse-vÃ‚Â Ã¢â‚¬Â¦pic.twitter.com/6V6S6MHYsT	why do analysts like #visa inc $v	why do analysts like #visa inc $v	0	positive	0		2009-11-05	0	1	0	1	0	1	19.8975	0.32	7	41			2009-11-05	1	0	0	1	0	0	19.8975	0	0	32	1	3	1
2017-10-18	Global payments runway $V $MA $AXP $PYPLpic.twitter.com/4xZCSkXLTq	global payments runway $v $ma $axp $pyplpic.twitter.com/4xzcskxltq	global payments runway $v $ma $axp $pyplpic.twitter.com/4xzcskxltq	0	positive	0		2009-11-06	0	0	0	0	0	0	19.9175	0.020001	7	41			2009-11-06	0	0	0	0	0	0	19.9175	0	0	32	0	2	0
2017-10-18	"Visa Increases Dividend Rate by 18%" $V	"visa increases dividend rate by 18%" $v	"visa increases dividend rate by 18%" $v	0	positive	0		2009-11-07	0	0	0	0	0	0	19.9175	0	7	41			2009-11-07	0	0	0	0	0	0	19.9175	0	0	32	0	2	0
2017-10-15	US banks to boost potato security after Equifax mash #vrai777 $v Ã¢â€žâ€¦ $FT https://www.ft.com/content/e911b528-b05b-11e7-beba-5521c713abf4Ã‚Â Ã¢â‚¬Â¦	us banks to boost potato security after equifax mash #vrai777 $v $ft	us banks to boost potato security after equifax mash #vrai777 $v $ft	0	positive	0		2009-11-08	0	0	0	0	0	0	19.9175	0	7	41			2009-11-08	0	0	0	0	0	0	19.9175	0	0	32	0	2	0
2017-10-13	Ã¢â‚¬Å“The development of non-cash payments and decrease in use of cash are an irreversible trendÃ¢â‚¬ï¿½ $PYPL $BABA $TCEHY $V http://www.scmp.com/tech/innovation/article/2113858/mobile-payments-overtake-credit-cards-preferred-ways-pay-onlineÃ‚Â Ã¢â‚¬Â¦	the development of non-cash payments and decrease in use of cash are an irreversible trend $pypl $baba $tcehy $v	the development of non-cash payments and decrease in use of cash are an irreversible trend $pypl $baba $tcehy $v	0	positive	0		2009-11-09	0	0	0	0	0	0	20.29	0.372501	7	41			2009-11-09	0	0	0	0	0	0	20.29	0	0	32	0	2	0
2017-10-12	Alibaba, Alphabet (Google), Visa, Boeing, AND Mastercard hit all-time highs yesterday -> https://stocktwits.com/361Capital/message/97514974Ã‚Â Ã¢â‚¬Â¦_x000D_ $V $GOOGL $BABA	alibaba, alphabet (google), visa, boeing, and mastercard hit all-time highs yesterday -> _x000D_ $v $googl $baba	alibaba, alphabet (google), visa, boeing, and mastercard hit all-time highs yesterday -> _x000D_ $v $googl $baba	0	positive	0		2009-11-10	0	0	0	0	0	0	20.275	-0.015001	7	41			2009-11-10	0	0	0	0	0	0	20.275	0	0	32	0	2	0
2017-10-05	Fin's RS, mid-day_x000D_ $GS $MS $JPM $WFC $C $USB $FITB_x000D_ $NTRS $CME $SCHW $AMTD $ETFC_x000D_ $OZRK $ZION $COF $BBT $KRE $XLF_x000D_ Also, $PYPL $MA $V $DFS $SQ	fin's rs, mid-day_x000D_ $gs $ms $jpm $wfc $c $usb $fitb_x000D_ $ntrs $cme $schw $amtd $etfc_x000D_ $ozrk $zion $cof $bbt $kre $xlf_x000D_ also, $pypl $ma $v $dfs $sq	fin's rs, mid-day_x000D_ $gs $ms $jpm $wfc $c $usb $fitb_x000D_ $ntrs $cme $schw $amtd $etfc_x000D_ $ozrk $zion $cof $bbt $kre $xlf_x000D_ also, $pypl $ma $v $dfs $sq	0	positive	0		2009-11-11	0	0	0	0	0	0	20.205	-0.07	7	41			2009-11-11	0	0	0	0	0	0	20.205	0	0	32	0	2	0
2017-10-02	Some PT's (cont.)_x000D_ $PYPL Buy, $74 Buckingham_x000D_ $V Buy, $129 Buckingham_x000D_ $YELP 42Ã¢Å¾Å“50 Citi_x000D_ $YY 89Ã¢Å¾Å“101 BAML_x000D_ $ZGNX 20Ã¢Å¾Å“50 Leerink	some pt's (cont.)_x000D_ $pypl buy, $74 buckingham_x000D_ $v buy, $129 buckingham_x000D_ $yelp 4250 citi_x000D_ $yy 89101 baml_x000D_ $zgnx 2050 leerink	some pt's (cont.)_x000D_ $pypl buy, $74 buckingham_x000D_ $v buy, $129 buckingham_x000D_ $yelp 4250 citi_x000D_ $yy 89101 baml_x000D_ $zgnx 2050 leerink	0	positive	0		2009-11-12	0	0	0	0	0	0	19.98	-0.225	7	41			2009-11-12	0	0	0	0	0	0	19.98	0	0	32	0	2	0
2017-09-29	+Initiations 9/29: $MA $NGVT $REGN $SBOW $V $VRTX $VSM (2/2)_x000D_ -Initiations 9/29:	+initiations 9/29: $ma $ngvt $regn $sbow $v $vrtx $vsm (2/2)_x000D_ -initiations 9/29:	+initiations 9/29: $ma $ngvt $regn $sbow $v $vrtx $vsm (2/2)_x000D_ -initiations 9/29:	0	positive	0		2009-11-13	0	0	0	0	0	0	20	0.02	7	41			2009-11-13	0	0	0	0	0	0	20	0	0	32	0	2	0
2017-09-28	FridayÃ¢â‚¬â„¢s Watch Pt2: $SPY $QQQ $UVXY $NVDA $NFLX $MU $ROKU $MNKD $TSLA $ZYNE $IWM $LOXO $LMT $MCD $UCTT $V $SPPI pic.twitter.com/J0xzvUwCzY	fridays watch pt2: $spy $qqq $uvxy $nvda $nflx $mu $roku $mnkd $tsla $zyne $iwm $loxo $lmt $mcd $uctt $v $sppi pic.twitter.com/j0xzvuwczy	fridays watch pt2: $spy $qqq $uvxy $nvda $nflx $mu $roku $mnkd $tsla $zyne $iwm $loxo $lmt $mcd $uctt $v $sppi pic.twitter.com/j0xzvuwczy	0	positive	0		2009-11-14	0	0	0	0	0	0	20	0	7	41			2009-11-14	0	0	0	0	0	0	20	0	0	32	0	2	0
2017-09-27	ThursdayÃ¢â‚¬â„¢s Watch Pt 2: $SPY $QQQ $NVDA $MU $TSLA $UVXY $NETE $VCEL $NFLX $THO $LITE $LRCX $V $WDC $MRNS $VERI pic.twitter.com/MK6maQkyCk	thursdays watch pt 2: $spy $qqq $nvda $mu $tsla $uvxy $nete $vcel $nflx $tho $lite $lrcx $v $wdc $mrns $veri pic.twitter.com/mk6maqkyck	thursdays watch pt 2: $spy $qqq $nvda $mu $tsla $uvxy $nete $vcel $nflx $tho $lite $lrcx $v $wdc $mrns $veri pic.twitter.com/mk6maqkyck	0	positive	0		2009-11-15	0	0	0	0	0	0	20	0	7	41			2009-11-15	0	0	0	0	0	0	20	0	0	32	0	2	0
2017-09-22	Visa's buy rating reiterated at Royal Bank Of Canada. $124.00 PT. http://ift.tt/2jRK8CQÃ‚Â $V #V	visa's buy rating reiterated at royal bank of canada. $124.00 pt. $v #v	visa's buy rating reiterated at royal bank of canada. $124.00 pt. $v #v	0	positive	0		2009-11-16	0	1	0	1	0	1	19.8875	-0.112499	7	42			2009-11-16	1	0	0	1	0	0	19.8875	0	0	33	1	3	1
2017-09-22	That fat FCF exhaust pipeÃ¢â‚¬Â¦ $V pic.twitter.com/iiulaTSyvn	that fat fcf exhaust pipe $v pic.twitter.com/iiulatsyvn	that fat fcf exhaust pipe $v pic.twitter.com/iiulatsyvn	0	positive	0		2009-11-17	0	0	0	0	0	0	20.1375	0.25	7	42			2009-11-17	0	0	0	0	0	0	20.1375	0	0	33	0	2	0
2017-09-15	75% (can I do 100% in a day without making a trade?) $B3 #b3coin $BUZZ $EMB $ZOI $IFT $ETT $XBY $LINX $CMPCO $BTS $BTC $NOTE $UNIFY $BQX $V pic.twitter.com/eno8RPv7f6	75% (can i do 100% in a day without making a trade?) $b3 #b3coin $buzz $emb $zoi $ift $ett $xby $linx $cmpco $bts $btc $note $unify $bqx $v pic.twitter.com/eno8rpv7f6	75% (can i do 100% in a day without making a trade?) $b3 #b3coin $buzz $emb $zoi $ift $ett $xby $linx $cmpco $bts $btc $note $unify $bqx $v pic.twitter.com/eno8rpv7f6	0	positive	0		2009-11-18	0	0	0	0	0	0	20.0975	-0.040001	7	42			2009-11-18	0	0	0	0	0	0	20.0975	0	0	33	0	2	0
2017-09-13	2017 Deutsche Bank Tech Conf_x000D_ Presenters, Today [3/3]_x000D_ $NOW $POWI $RMBS $SABR_x000D_ $TNET $TXN $V $WEX $WU_x000D_ $WDAY (*keynote speaker)pic.twitter.com/ckCi1j9Oql	2017 deutsche bank tech conf_x000D_ presenters, today [3/3]_x000D_ $now $powi $rmbs $sabr_x000D_ $tnet $txn $v $wex $wu_x000D_ $wday (*keynote speaker)pic.twitter.com/ckci1j9oql	2017 deutsche bank tech conf_x000D_ presenters, today [3/3]_x000D_ $now $powi $rmbs $sabr_x000D_ $tnet $txn $v $wex $wu_x000D_ $wday (*keynote speaker)pic.twitter.com/ckci1j9oql	0	positive	0		2009-11-19	0	0	0	0	0	0	20.045	-0.0525	7	42			2009-11-19	0	0	0	0	0	0	20.045	0	0	33	0	2	0
2017-09-07	$V You don't have to sit around all day trading. Hit and Run approach. I ALWAYS mention them pre-mkt on Stocktwits! pic.twitter.com/Bpicy7VRk0	$v you don't have to sit around all day trading. hit and run approach. i always mention them pre-mkt on stocktwits! pic.twitter.com/bpicy7vrk0	$v you don't have to sit around all day trading. hit and run approach. i always mention them pre-mkt on stocktwits! pic.twitter.com/bpicy7vrk0	0	positive	0		2009-11-20	0	0	0	0	0	0	20	-0.045	7	42			2009-11-20	0	0	0	0	0	0	20	0	0	33	0	2	0
2017-09-07	$MA $V what a business	$ma $v what a business	$ma $v what a business	0	positive	0		2009-11-21	0	0	0	0	0	0	20	0	7	42			2009-11-21	0	0	0	0	0	0	20	0	0	33	0	2	0
2017-08-25	Uber and Visa revamp joint rewards $V http://read.bi/2vcYMd8Ã‚Â pic.twitter.com/DWaxaG92Lv	uber and visa revamp joint rewards $v	uber and visa revamp joint rewards $v	0	positive	0		2009-11-22	0	0	0	0	0	0	20	0	7	42			2009-11-22	0	0	0	0	0	0	20	0	0	33	0	2	0
2017-08-16	Visa has hit 220 all-time highs since going public. Another one today. $V pic.twitter.com/mPEaBiy0GF	visa has hit 220 all-time highs since going public. another one today. $v pic.twitter.com/mpeabiy0gf	visa has hit 220 all-time highs since going public. another one today. $v pic.twitter.com/mpeabiy0gf	0.0666667	positive	0		2009-11-23	0	0	0	0	0	0	20.11	0.110001	7	42			2009-11-23	0	0	0	0	0	0	20.11	0	0	33	0	2	0
2017-07-31	If you have MacOS, try this command:_x000D_ for V in $(say -v ? | sed 's/ .*$//') ; do say -v $V Hello ; done	if you have macos, try this command:_x000D_ for v in $(say -v ? | sed 's/ .*$//') ; do say -v $v hello ; done	if you have macos, try this command:_x000D_ for v in $(say -v ? | sed 's/ .*$//') ; do say -v $v hello ; done	0	positive	0		2009-11-24	0	0	0	0	0	0	20.155	0.045	7	42			2009-11-24	0	0	0	0	0	0	20.155	0	0	33	0	2	0
2017-07-20	Microsoft and Visa reported earnings today. BOTH are hitting all-time highs rn._x000D_ $V https://stocktwits.com/symbol/VÃ‚Â _x000D_ $MSFThttps://stocktwits.com/symbol/MSFT	microsoft and visa reported earnings today. both are hitting all-time highs rn._x000D_ $v _x000D_ $msft	microsoft and visa reported earnings today. both are hitting all-time highs rn._x000D_ $v _x000D_ $msft	0	positive	0		2009-11-25	0	0	0	0	0	0	20.4475	0.292499	7	42			2009-11-25	0	0	0	0	0	0	20.4475	0	0	33	0	2	0
2017-07-20	$V Visa payment vols +38% yoy, transactions +44% yoy_x000D_ $MSFT Microsoft azure +98% yoy, office +44% yoypic.twitter.com/SunYPderAx	$v visa payment vols +38% yoy, transactions +44% yoy_x000D_ $msft microsoft azure +98% yoy, office +44% yoypic.twitter.com/sunypderax	$v visa payment vols +38% yoy, transactions +44% yoy_x000D_ $msft microsoft azure +98% yoy, office +44% yoypic.twitter.com/sunypderax	0	positive	0		2009-11-26	0	0	0	0	0	0	20.4475	0	7	42			2009-11-26	0	0	0	0	0	0	20.4475	0	0	33	0	2	0
2017-07-20	$V & $MSFT beat estimates mercilessly.pic.twitter.com/IIdCNtkcEz	$v & $msft beat estimates mercilessly.pic.twitter.com/iidcntkcez	$v & $msft beat estimates mercilessly.pic.twitter.com/iidcntkcez	0	positive	0		2009-11-27	0	0	0	0	0	0	20.0825	-0.365	7	42			2009-11-27	0	0	0	0	0	0	20.0825	0	0	33	0	2	0
2017-07-20	$MSFT & $V longs after earnings beats..... pic.twitter.com/0x2fJsyWci	$msft & $v longs after earnings beats..... pic.twitter.com/0x2fjsywci	$msft & $v longs after earnings beats..... pic.twitter.com/0x2fjsywci	0	positive	0		2009-11-28	0	0	0	0	0	0	20.0825	0	7	42			2009-11-28	0	0	0	0	0	0	20.0825	0	0	33	0	2	0
2017-07-20	Bunch of blowout reports A/H already $MSFT $V $ ISRG	bunch of blowout reports a/h already $msft $v $ isrg	bunch of blowout reports a/h already $msft $v $ isrg	0	positive	0		2009-11-29	0	0	0	0	0	0	20.0825	0	7	42			2009-11-29	0	0	0	0	0	0	20.0825	0	0	33	0	2	0
2017-07-20	JUST IN: Visa reports third-quarter revenue of $4.6 billion versus $4.36 billion expectation, shares up $V	just in: visa reports third-quarter revenue of $4.6 billion versus $4.36 billion expectation, shares up $v	just in: visa reports third-quarter revenue of $4.6 billion versus $4.36 billion expectation, shares up $v	0	positive	0		2009-11-30	0	0	0	0	0	0	20.25	0.1675	7	42			2009-11-30	0	0	0	0	0	0	20.25	0	0	33	0	2	0
2017-07-20	EARNINGS: Visa Q3 EPS $0.86 vs. $0.81 Est.; Q3 Revs. $4.57B vs. $4.36B Est. Ã¢â‚¬Â¢ $V http://www.cnbc.com/2017/07/20/visa-earnings-q3-2017.htmlÃ‚Â Ã¢â‚¬Â¦pic.twitter.com/IQdetB6d84	earnings: visa q3 eps $0.86 vs. $0.81 est.; q3 revs. $4.57b vs. $4.36b est. $v	earnings: visa q3 eps $0.86 vs. $0.81 est.; q3 revs. $4.57b vs. $4.36b est. $v	0	positive	0		2009-12-01	0.136364	1	0	1	0	1	20.7425	0.4925	7	43			2009-12-01	1	0	0	1	0	0	20.7425	0	0	34	1	3	1
2017-07-20	Here we go! Here's who reports earnings at 4 PM ET today_x000D_ Ã¢â‚¬Â¢ $V_x000D_ Ã¢â‚¬Â¢ $MSFT_x000D_ Ã¢â‚¬Â¢ $EBAY_x000D_ Ã¢â‚¬Â¢ $COF_x000D_ Ã¢â‚¬Â¢ $SWKS_x000D_ Ã¢â‚¬Â¢ $ISRG_x000D_ Ã¢â‚¬Â¢ $ETFChttps://stocktwits.com/15minofPham/message/89381058Ã‚Â Ã¢â‚¬Â¦	here we go! here's who reports earnings at 4 pm et today_x000D_ $v_x000D_ $msft_x000D_ $ebay_x000D_ $cof_x000D_ $swks_x000D_ $isrg_x000D_ $etfc	here we go! here's who reports earnings at 4 pm et today_x000D_ $v_x000D_ $msft_x000D_ $ebay_x000D_ $cof_x000D_ $swks_x000D_ $isrg_x000D_ $etfc	0	positive	0		2009-12-02	0	0	0	0	0	0	20.555	-0.1875	7	43			2009-12-02	0	0	0	0	0	0	20.555	0	0	34	0	2	0
2017-07-20	PM #earnings $MSFT $V $SWKS $EBAY $ISRG $SKX $CTAS $ETFC $MXIM $ATHN $COF $NCR $WIT $WAL $MBFI $QCRH $BMI $SXT $BDN http://eps.sh/calÃ‚Â pic.twitter.com/QxKiVF2Lvm	pm #earnings $msft $v $swks $ebay $isrg $skx $ctas $etfc $mxim $athn $cof $ncr $wit $wal $mbfi $qcrh $bmi $sxt $bdn	pm #earnings $msft $v $swks $ebay $isrg $skx $ctas $etfc $mxim $athn $cof $ncr $wit $wal $mbfi $qcrh $bmi $sxt $bdn	0	positive	0		2009-12-03	0	0	0	0	0	0	20.0075	-0.5475	7	43			2009-12-03	0	0	0	0	0	0	20.0075	0	0	34	0	2	0
2017-07-19	Credit card stocks have had a mixed year... here's how $V $MA $AXP $COF & $DFS are performing YTDpic.twitter.com/HqSBUIZ07o	credit card stocks have had a mixed year... here's how $v $ma $axp $cof & $dfs are performing ytdpic.twitter.com/hqsbuiz07o	credit card stocks have had a mixed year... here's how $v $ma $axp $cof & $dfs are performing ytdpic.twitter.com/hqsbuiz07o	0.25	positive	0		2009-12-04	0	0	0	0	0	0	20.0675	0.059999	7	43			2009-12-04	0	0	0	0	0	0	20.0675	0	0	34	0	2	0
2017-07-17	Big week! some tech $NFLX tmrw AH $IBM $MSFT - banks all week $GS $BAC $MS $V pic.twitter.com/aQK7x38KfQ	big week! some tech $nflx tmrw ah $ibm $msft - banks all week $gs $bac $ms $v pic.twitter.com/aqk7x38kfq	big week! some tech $nflx tmrw ah $ibm $msft - banks all week $gs $bac $ms $v pic.twitter.com/aqk7x38kfq	0.1	positive	0		2009-12-05	0	0	0	0	0	0	20.0675	0	7	43			2009-12-05	0	0	0	0	0	0	20.0675	0	0	34	0	2	0
2017-07-15	#earnings $NFLX $BAC $MSFT $GS $BLK $JNJ $IBM $UNH $GE $LMT $V $BX $CSX $QCOM $HOG $PGR $CMA $SWKS $MS $UAL $AMTD http://eps.sh/calÃ‚Â pic.twitter.com/PmKkAU6dQb	#earnings $nflx $bac $msft $gs $blk $jnj $ibm $unh $ge $lmt $v $bx $csx $qcom $hog $pgr $cma $swks $ms $ual $amtd	#earnings $nflx $bac $msft $gs $blk $jnj $ibm $unh $ge $lmt $v $bx $csx $qcom $hog $pgr $cma $swks $ms $ual $amtd	0	positive	0		2009-12-06	0	0	0	0	0	0	20.0675	0	7	43			2009-12-06	0	0	0	0	0	0	20.0675	0	0	34	0	2	0
2017-07-06	Visa pushes further into Africa $V http://read.bi/2sQ86gUÃ‚Â pic.twitter.com/3PuHKSE7yU	visa pushes further into africa $v	visa pushes further into africa $v	0.5	positive	0		2009-12-07	-0.178571	1	1	0	1	0	19.9825	-0.084999	8	43			2009-12-07	1	1	0	0	0	0	19.9825	0	0	33	-1	1	1
2017-06-26	Visa is pushing further into the B2B payments industry $V http://read.bi/2sItVChÃ‚Â pic.twitter.com/v9udlzKN3G	visa is pushing further into the b2b payments industry $v	visa is pushing further into the b2b payments industry $v	0.5	positive	0		2009-12-08	0	0	0	0	0	0	19.9975	0.014999	8	43			2009-12-08	0	0	0	0	0	0	19.9975	0	0	33	0	2	0
2017-06-23	$V seeking blockchain engineer with experience in Ethereum pic.twitter.com/uuK8euwdRk	$v seeking blockchain engineer with experience in ethereum pic.twitter.com/uuk8euwdrk	$v seeking blockchain engineer with experience in ethereum pic.twitter.com/uuk8euwdrk	0	positive	0		2009-12-09	0	0	0	0	0	0	20.4375	0.440001	8	43			2009-12-09	0	0	0	0	0	0	20.4375	0	0	33	0	2	0
2017-06-20	Why the picture below changes everything for option traders_x000D_ (Case study: $AAPL $GS $V)_x000D_ http://bit.ly/V_optionsÃ‚Â pic.twitter.com/SENM14hEVW	why the picture below changes everything for option traders_x000D_ (case study: $aapl $gs $v)_x000D_	why the picture below changes everything for option traders_x000D_ (case study: $aapl $gs $v)_x000D_	0	positive	0		2009-12-10	0	0	0	0	0	0	20.58	0.1425	8	43			2009-12-10	0	0	0	0	0	0	20.58	0	0	33	0	2	0
2017-06-15	$VIX & $VXX upside activity, bulls in $V, $TSLA bond offering,_x000D_ $CELG. John Burnside talks $MSFT & $SPX. @AngieMiles _x000D_ http://bit.ly/2tqIsjMÃ‚Â pic.twitter.com/RvdHCzMa6k	$vix & $vxx upside activity, bulls in $v, $tsla bond offering,_x000D_ $celg. john burnside talks $msft & $spx. @angiemiles _x000D_	$vix & $vxx upside activity, bulls in $v, $tsla bond offering,_x000D_ $celg. john burnside talks $msft & $spx. @angiemiles _x000D_	0	positive	0		2009-12-11	0	1	0	1	0	1	20.335	-0.245001	8	44			2009-12-11	1	0	0	1	0	0	20.335	0	0	34	1	3	1
2017-06-08	REPEAT OPENING BUYER IN $V_x000D_ http://WALLSTJESUS.COMÃ‚Â pic.twitter.com/gAlmyeO2xf	repeat opening buyer in $v_x000D_	repeat opening buyer in $v_x000D_	0	positive	0		2009-12-12	0	0	0	0	0	0	20.335	0	8	44			2009-12-12	0	0	0	0	0	0	20.335	0	0	34	0	2	0
2017-06-08	Visa extends IoT play $V http://read.bi/2r9qlNFÃ‚Â pic.twitter.com/sjQGQtml40	visa extends iot play $v	visa extends iot play $v	0	positive	0		2009-12-13	0	0	0	0	0	0	20.335	0	8	44			2009-12-13	0	0	0	0	0	0	20.335	0	0	34	0	2	0
2017-06-05	All time highs for the "buy what you use" stocks $SBUX $AMZN $V $NFLX	all time highs for the "buy what you use" stocks $sbux $amzn $v $nflx	all time highs for the "buy what you use" stocks $sbux $amzn $v $nflx	0	positive	0		2009-12-14	0	2	0	2	0	1	21.1925	0.8575	8	45			2009-12-14	2	0	0	2	0	0	21.1925	0	0	35	1	3	2
2017-05-30	'@petenajarian says that $V is the must-buy credit card stock pic.twitter.com/OjlnNAiFqo	'@petenajarian says that $v is the must-buy credit card stock pic.twitter.com/ojlnnaifqo	'@petenajarian says that $v is the must-buy credit card stock pic.twitter.com/ojlnnaifqo	0	positive	0		2009-12-15	0.348333	1	0	1	0	1	21.535	0.342501	8	46			2009-12-15	1	0	0	1	0	0	21.535	0	0	36	1	3	1
2017-05-30	Size $V Leaps trade, @RomaSteinke talks implied volatility & why traders use Leaps http://bit.ly/2qwIsBOÃ‚Â pic.twitter.com/NqbHpSrvGw	size $v leaps trade, @romasteinke talks implied volatility & why traders use leaps	size $v leaps trade, @romasteinke talks implied volatility & why traders use leaps	0	positive	0		2009-12-16	0	0	0	0	0	0	21.7575	0.2225	8	46			2009-12-16	0	0	0	0	0	0	21.7575	0	0	36	0	2	0
2017-05-23	$V is confirming with the june 16 92.50 calls at 2.25 based on price power at the key pivot point	$v is confirming with the june 16 92.50 calls at 2.25 based on price power at the key pivot point	$v is confirming with the june 16 92.50 calls at 2.25 based on price power at the key pivot point	1	positive	0		2009-12-17	0	0	0	0	0	0	21.7575	0	8	46			2009-12-17	0	0	0	0	0	0	21.7575	0	0	36	0	2	0
2017-05-12	China trade developments big for $V + $MC -- which have been seeking licenses there for years. $PYPL, $FDC could see tailwind, too.	china trade developments big for $v + $mc -- which have been seeking licenses there for years. $pypl, $fdc could see tailwind, too.	china trade developments big for $v + $mc -- which have been seeking licenses there for years. $pypl, $fdc could see tailwind, too.	0.1	positive	0		2009-12-18	0.15	2	0	2	0	1	22.2425	0.485	8	47			2009-12-18	2	0	0	2	0	0	22.2425	0	0	37	1	3	2
2017-05-11	$V my trading plans have a Psychology built into them, never assume anything confirmation is key, this part alon... http://stocktwits.com/PowerTriggerTrade/message/82821705Ã‚Â Ã¢â‚¬Â¦	$v my trading plans have a psychology built into them, never assume anything confirmation is key, this part alon...	$v my trading plans have a psychology built into them, never assume anything confirmation is key, this part alon...	1	positive	0		2009-12-19	0	0	0	0	0	0	22.2425	0	8	47			2009-12-19	0	0	0	0	0	0	22.2425	0	0	37	0	2	0
2017-05-05	A slew of record S&P 500 highs today, incl:_x000D_ Netflix $NFLX_x000D_ Priceline $PCLN_x000D_ Aetna $AET_x000D_ Humana $HUM_x000D_ $CSX_x000D_ 3M $MMM_x000D_ Visa $V_x000D_ $ULTA Beauty_x000D_ etc	a slew of record s&p 500 highs today, incl:_x000D_ netflix $nflx_x000D_ priceline $pcln_x000D_ aetna $aet_x000D_ humana $hum_x000D_ $csx_x000D_ 3m $mmm_x000D_ visa $v_x000D_ $ulta beauty_x000D_ etc	a slew of record s&p 500 highs today, incl:_x000D_ netflix $nflx_x000D_ priceline $pcln_x000D_ aetna $aet_x000D_ humana $hum_x000D_ $csx_x000D_ 3m $mmm_x000D_ visa $v_x000D_ $ulta beauty_x000D_ etc	0	positive	0		2009-12-20	0	0	0	0	0	0	22.2425	0	8	47			2009-12-20	0	0	0	0	0	0	22.2425	0	0	37	0	2	0
2017-04-21	Solid show covering $NFLX $IBM $V $SHW $VZ w/ @MArgersinger, @TMFJMo, & @TMFChrisHill on @MotleyFoolMoney this week:https://www.fool.com/podcasts/motley-fool-money/2017-04-21-raising-the-roofÃ‚Â Ã¢â‚¬Â¦	solid show covering $nflx $ibm $v $shw $vz w/ @margersinger, @tmfjmo, & @tmfchrishill on @motleyfoolmoney this week:	solid show covering $nflx $ibm $v $shw $vz w/ @margersinger, @tmfjmo, & @tmfchrishill on @motleyfoolmoney this week:	0.1	positive	0		2009-12-21	0	0	0	0	0	0	21.8775	-0.364999	8	47			2009-12-21	0	0	0	0	0	0	21.8775	0	0	37	0	2	0
2017-04-21	$GE & $V #earnings, $TSLA recall, $FB Wi-Fi test, $AAPL iPhone_x000D_ shipments. Host @MarleyKayden. _x000D_ http://bit.ly/2oylpAxÃ‚Â pic.twitter.com/E2uLDWkn4X	$ge & $v #earnings, $tsla recall, $fb wi-fi test, $aapl iphone_x000D_ shipments. host @marleykayden. _x000D_	$ge & $v #earnings, $tsla recall, $fb wi-fi test, $aapl iphone_x000D_ shipments. host @marleykayden. _x000D_	0	positive	0		2009-12-22	0	0	0	0	0	0	21.575	-0.3025	8	47			2009-12-22	0	0	0	0	0	0	21.575	0	0	37	0	2	0
2017-04-21	#Earnings: $V, $TMUS, $CMG, & $MCD. Trader Mark Esposito talks_x000D_ $KO, $MCD, & $MMM. Host @angiemiles _x000D_ http://bit.ly/2octv6NÃ‚Â pic.twitter.com/LACNWgbFUC	#earnings: $v, $tmus, $cmg, & $mcd. trader mark esposito talks_x000D_ $ko, $mcd, & $mmm. host @angiemiles _x000D_	#earnings: $v, $tmus, $cmg, & $mcd. trader mark esposito talks_x000D_ $ko, $mcd, & $mmm. host @angiemiles _x000D_	0	positive	0		2009-12-23	0	0	0	0	0	0	21.5375	-0.037501	8	47			2009-12-23	0	0	0	0	0	0	21.5375	0	0	37	0	2	0
2017-04-21	Earnings Tailwind, Tax Hopes Give Boost, But Caution Seen Ahead of France Vote http://fw.to/QmrThlMÃ‚Â via @TDAJJKinahan $SPY $TLT $V $AXP	earnings tailwind, tax hopes give boost, but caution seen ahead of france vote via @tdajjkinahan $spy $tlt $v $axp	earnings tailwind, tax hopes give boost, but caution seen ahead of france vote via @tdajjkinahan $spy $tlt $v $axp	0	positive	0		2009-12-24	0	0	0	0	0	0	21.5725	0.035	8	47			2009-12-24	0	0	0	0	0	0	21.5725	0	0	37	0	2	0
2017-04-21	Pre-mkt Movers/News | CNBC_x000D_ $GE $HON $SWK $STI $COST $MCD_x000D_ $WEN $DPZ $V $ETFC $MAT $CVX_x000D_ $WMT $ANTM $UNH $KND $SKXhttp://cnb.cx/2oRgSwr	pre-mkt movers/news | cnbc_x000D_ $ge $hon $swk $sti $cost $mcd_x000D_ $wen $dpz $v $etfc $mat $cvx_x000D_ $wmt $antm $unh $knd $skx	pre-mkt movers/news | cnbc_x000D_ $ge $hon $swk $sti $cost $mcd_x000D_ $wen $dpz $v $etfc $mat $cvx_x000D_ $wmt $antm $unh $knd $skx	0	positive	0		2009-12-25	0	0	0	0	0	0	21.5725	0	8	47			2009-12-25	0	0	0	0	0	0	21.5725	0	0	37	0	2	0
2017-04-17	ER's_x000D_ $AXP $BAC $CSX $EBAY $GS $GE $GPC $HON $HOG_x000D_ $IBM $ISRG $JNJ $LRCX $MS $MXIM $NFLX $PFPT_x000D_ $QCOM $STLD $SHW $SNA $SKX $UAL $V $VZ $YHOOpic.twitter.com/eizDkzQEl5	er's_x000D_ $axp $bac $csx $ebay $gs $ge $gpc $hon $hog_x000D_ $ibm $isrg $jnj $lrcx $ms $mxim $nflx $pfpt_x000D_ $qcom $stld $shw $sna $skx $ual $v $vz $yhoopic.twitter.com/eizdkzqel5	er's_x000D_ $axp $bac $csx $ebay $gs $ge $gpc $hon $hog_x000D_ $ibm $isrg $jnj $lrcx $ms $mxim $nflx $pfpt_x000D_ $qcom $stld $shw $sna $skx $ual $v $vz $yhoopic.twitter.com/eizdkzqel5	0	positive	0		2009-12-26	0	0	0	0	0	0	21.5725	0	8	47			2009-12-26	0	0	0	0	0	0	21.5725	0	0	37	0	2	0
2017-04-16	#Earnings Calendar --> $NFLX $UAL $CUDA $BAC $GNC $HOG $GS $JNJ $MS $ABT $EBAY $QCOM $VZ $PM $SKX $V $SLB $GE $IBM_x000D_ http://sleemstockpicks.comÃ‚Â pic.twitter.com/5iGrCU9hOr	#earnings calendar --> $nflx $ual $cuda $bac $gnc $hog $gs $jnj $ms $abt $ebay $qcom $vz $pm $skx $v $slb $ge $ibm_x000D_	#earnings calendar --> $nflx $ual $cuda $bac $gnc $hog $gs $jnj $ms $abt $ebay $qcom $vz $pm $skx $v $slb $ge $ibm_x000D_	0	positive	0		2009-12-27	0	0	0	0	0	0	21.5725	0	8	47			2009-12-27	0	0	0	0	0	0	21.5725	0	0	37	0	2	0
2017-04-10	Visa Checkout reaches over 20 million accounts $V http://read.bi/2oiEp9lÃ‚Â pic.twitter.com/reSIvyeCWS	visa checkout reaches over 20 million accounts $v	visa checkout reaches over 20 million accounts $v	0	positive	0		2009-12-28	0	0	0	0	0	0	21.69	0.117501	8	47			2009-12-28	0	0	0	0	0	0	21.69	0	0	37	0	2	0
2017-03-20	Visa tests contactless payment sunglasses $V http://read.bi/2mMgewRÃ‚Â pic.twitter.com/eWwn0mFUwJ	visa tests contactless payment sunglasses $v	visa tests contactless payment sunglasses $v	0	positive	0		2009-12-29	0.2	1	0	1	0	1	22.005	0.314998	8	48			2009-12-29	1	0	0	1	0	0	22.005	0	0	38	1	3	1
2017-03-14	$V Selling premium in Visa has turned into 136% returns in 6-months http://bit.ly/Visa_optionsÃ‚Â _x000D_ -_x000D_ Edge is here.pic.twitter.com/xniMpdlC2X	$v selling premium in visa has turned into 136% returns in 6-months _x000D_ -_x000D_ edge is here.pic.twitter.com/xnimpdlc2x	$v selling premium in visa has turned into 136% returns in 6-months _x000D_ -_x000D_ edge is here.pic.twitter.com/xnimpdlc2x	0	positive	0		2009-12-30	0.485227	1	0	1	0	1	22.035	0.030001	8	49			2009-12-30	1	0	0	1	0	0	22.035	0	0	39	1	3	1
2017-03-10	Dow 30 Component YTD Performance Update: $AAPL +20% $BA +16% $V +14% leading. $XOM -10% $VZ -7% laggingpic.twitter.com/YWSxq3L7Qw	dow 30 component ytd performance update: $aapl +20% $ba +16% $v +14% leading. $xom -10% $vz -7% laggingpic.twitter.com/ywsxq3l7qw	dow 30 component ytd performance update: $aapl +20% $ba +16% $v +14% leading. $xom -10% $vz -7% laggingpic.twitter.com/ywsxq3l7qw	0	positive	0		2009-12-31	0	0	0	0	0	0	21.865	-0.17	8	49			2009-12-31	0	0	0	0	0	0	21.865	0	0	39	0	2	0
2017-02-27	We're just eight weeks into 2017 and the S&P 500 index is squarely in rally mode: http://trib.al/xUTECo6Ã‚Â $HD $NFLX $V pic.twitter.com/IydLrhDqtv	we're just eight weeks into 2017 and the s&p 500 index is squarely in rally mode: $hd $nflx $v pic.twitter.com/iydlrhdqtv	we're just eight weeks into 2017 and the s&p 500 index is squarely in rally mode: $hd $nflx $v pic.twitter.com/iydlrhdqtv	0	positive	0		2010-01-01	0.576837	2	0	2	0	1	21.865	0	8	50			2010-01-01	2	0	0	2	0	0	21.865	0	0	40	1	3	2
2017-02-24	Warren Buffett Likely To Discuss Apple, Trump, Airlines In Saturday's Shareholder Letter http://ow.ly/6pvQ309kDuvÃ‚Â $AAPL $V $LUV $AAL $IBMpic.twitter.com/eR3udrIGIE	warren buffett likely to discuss apple, trump, airlines in saturday's shareholder letter $aapl $v $luv $aal $ibmpic.twitter.com/er3udrigie	warren buffett likely to discuss apple, trump, airlines in saturday's shareholder letter $aapl $v $luv $aal $ibmpic.twitter.com/er3udrigie	1	positive	0		2010-01-02	0.5	1	0	1	0	1	21.865	0	8	51			2010-01-02	1	0	0	1	0	0	21.865	0	0	41	1	3	1
2017-02-08	$V Video plan Video explains some key points https://youtu.be/ot9u-rWAli4	$v video plan video explains some key points	$v video plan video explains some key points	1	positive	0		2010-01-03	0	0	0	0	0	0	21.865	0	8	51			2010-01-03	0	0	0	0	0	0	21.865	0	0	41	0	2	0
2017-02-08	TTG Themes of the day (below) & Option Summary: $FB $COP $CTSH $ARNC $AMD $IAG $AAPL $UPS $MNST $DISCA $CY $V $FXI $GDX $GLD_x000D_ #DailyRecappic.twitter.com/4i0fVG2PD1	ttg themes of the day (below) & option summary: $fb $cop $ctsh $arnc $amd $iag $aapl $ups $mnst $disca $cy $v $fxi $gdx $gld_x000D_ #dailyrecappic.twitter.com/4i0fvg2pd1	ttg themes of the day (below) & option summary: $fb $cop $ctsh $arnc $amd $iag $aapl $ups $mnst $disca $cy $v $fxi $gdx $gld_x000D_ #dailyrecappic.twitter.com/4i0fvg2pd1	0	positive	0		2010-01-04	0	0	0	0	0	0	22.035	0.17	8	51			2010-01-04	0	0	0	0	0	0	22.035	0	0	41	0	2	0
2017-02-03	'@DavidSeaburg is banking on $V for a touchdown stock pick, and the Pats for the weekend pic.twitter.com/xW76U6nkQJ	'@davidseaburg is banking on $v for a touchdown stock pick, and the pats for the weekend pic.twitter.com/xw76u6nkqj	'@davidseaburg is banking on $v for a touchdown stock pick, and the pats for the weekend pic.twitter.com/xw76u6nkqj	0	positive	0		2010-01-05	1.075	15	1	14	0.0666667	0.933333	21.7825	-0.252501	8.06667	51.9333			2010-01-05	15	1	0	14	0	0	21.7825	0	0	42	1	3	14
2017-02-02	PM #earnings $AMZN $GPRO $CMG $V $FEYE $AMGN $GIMO $CY $DATA $HBI $ATHN $FTNT $DECK $CSC $ELY $SKYW $HIG $CENT $ESS http://eps.sh/calÃ‚Â pic.twitter.com/gwKSfyYzeY	pm #earnings $amzn $gpro $cmg $v $feye $amgn $gimo $cy $data $hbi $athn $ftnt $deck $csc $ely $skyw $hig $cent $ess	pm #earnings $amzn $gpro $cmg $v $feye $amgn $gimo $cy $data $hbi $athn $ftnt $deck $csc $ely $skyw $hig $cent $ess	0	positive	0		2010-01-06	0.848182	2	0	2	0	1	21.49	-0.292499	8.06667	52.9333			2010-01-06	2	0	0	2	0	0	21.49	0	0	43	1	3	2
2017-02-01	Seasonal charts of companies reporting earnings on Thursday: http://www.equityclock.com/2017/02/01/stock-market-outlook-for-february-2-2017/Ã‚Â Ã¢â‚¬Â¦ $AMZN $AMGN $BCE $BDX $BSX $CI $COP $IP $MRK $R $V $VOD	seasonal charts of companies reporting earnings on thursday: $amzn $amgn $bce $bdx $bsx $ci $cop $ip $mrk $are $v $vod	seasonal charts of companies reporting earnings on thursday: $amzn $amgn $bce $bdx $bsx $ci $cop $ip $mrk $are $v $vod	0	positive	0		2010-01-07	0	0	0	0	0	0	21.69	0.200001	8.06667	52.9333			2010-01-07	0	0	0	0	0	0	21.69	0	0	43	0	2	0
2017-01-30	It's Monday. Here are the earnings reports we're looking at this week. #CheddarLIVE $AAPL $FB $AMZN $GPRO $CMG $COH $XOM $UPS $S $UAA $V pic.twitter.com/jLx76iqe1Y	it's monday. here are the earnings reports we're looking at this week. #cheddarlive $aapl $fb $amzn $gpro $cmg $coh $xom $ups $s $uaa $v pic.twitter.com/jlx76iqe1y	it's monday. here are the earnings reports we're looking at this week. #cheddarlive $aapl $fb $amzn $gpro $cmg $coh $xom $ups $s $uaa $v pic.twitter.com/jlx76iqe1y	0	positive	0		2010-01-08	0	0	0	0	0	0	21.75	0.059999	8.06667	52.9333			2010-01-08	0	0	0	0	0	0	21.75	0	0	43	0	2	0
2017-01-29	Here we go _x000D_ Look who reports earnings this week. Shown on one giant image: https://stocktwits.com/eWhispers/message/72928989?utm_medium=community-twitter&utm_source=twitter.com&utm_campaign=outboundteamÃ‚Â Ã¢â‚¬Â¦_x000D_ $AAPL $FB $V $AMZN $CMG $AMGNpic.twitter.com/wqX5O4mlRX	here we go _x000D_ look who reports earnings this week. shown on one giant image: _x000D_ $aapl $fb $v $amzn $cmg $amgnpic.twitter.com/wqx5o4mlrx	here we go _x000D_ look who reports earnings this week. shown on one giant image: _x000D_ $aapl $fb $v $amzn $cmg $amgnpic.twitter.com/wqx5o4mlrx	1	positive	0		2010-01-09	0	0	0	0	0	0	21.75	0	8.06667	52.9333			2010-01-09	0	0	0	0	0	0	21.75	0	0	43	0	2	0
2017-01-29	Earnings Week: $AMZN $AAPL $FB $AMD $S $XOM $MA $X $UPS $GPRO $V $NOK $CMG $HOG http://eps.sh/calÃ‚Â @eWhisperspic.twitter.com/gkj6QXKSvF	earnings week: $amzn $aapl $fb $amd $s $xom $ma $x $ups $gpro $v $nok $cmg $hog @ewhisperspic.twitter.com/gkj6qxksvf	earnings week: $amzn $aapl $fb $amd $s $xom $ma $x $ups $gpro $v $nok $cmg $hog @ewhisperspic.twitter.com/gkj6qxksvf	0	positive	0		2010-01-10	0	0	0	0	0	0	21.75	0	8.06667	52.9333			2010-01-10	0	0	0	0	0	0	21.75	0	0	43	0	2	0
2017-01-28	#Hedgefunds Biggest Hotels >$100B Cap $KHC $PG $CMCSA $FB $GOOGL $V $MA & smallest $XOM $MMM $CVX $IBM $JNJ $MDT $VZpic.twitter.com/wfi20oN8KF	#hedgefunds biggest hotels >$100b cap $khc $pg $cmcsa $fb $googl $v $ma & smallest $xom $mmm $cvx $ibm $jnj $mdt $vzpic.twitter.com/wfi20on8kf	#hedgefunds biggest hotels >$100b cap $khc $pg $cmcsa $fb $googl $v $ma & smallest $xom $mmm $cvx $ibm $jnj $mdt $vzpic.twitter.com/wfi20on8kf	0	positive	0		2010-01-11	0.136364	1	0	1	0	1	21.6875	-0.0625	8.06667	53.9333			2010-01-11	1	0	0	1	0	0	21.6875	0	0	44	1	3	1
2017-01-25	$V Inv H & S and then bull flag move this week pic.twitter.com/bejrLNPiOL	$v inv h & s and then bull flag move this week pic.twitter.com/bejrlnpiol	$v inv h & s and then bull flag move this week pic.twitter.com/bejrlnpiol	0	positive	0		2010-01-12	0	0	0	0	0	0	21.585	-0.102501	8.06667	53.9333			2010-01-12	0	0	0	0	0	0	21.585	0	0	44	0	2	0
2017-01-25	Dow All-Time Highs:_x000D_ $BA_x000D_ $HD_x000D_ $V_x000D_ #Dow20Kpic.twitter.com/01xXmrtwJe	dow all-time highs:_x000D_ $ba_x000D_ $hd_x000D_ $v_x000D_ #dow20kpic.twitter.com/01xxmrtwje	dow all-time highs:_x000D_ $ba_x000D_ $hd_x000D_ $v_x000D_ #dow20kpic.twitter.com/01xxmrtwje	0	positive	0		2010-01-13	0	0	0	0	0	0	21.785	0.200001	8.06667	53.9333			2010-01-13	0	0	0	0	0	0	21.785	0	0	44	0	2	0
2017-01-25	S&P 500 All-time highs:_x000D_ $GOOGL_x000D_ $ADBE_x000D_ $MA_x000D_ $V_x000D_ $INTUpic.twitter.com/lHIwY0US5Y	s&p 500 all-time highs:_x000D_ $googl_x000D_ $adbe_x000D_ $ma_x000D_ $v_x000D_ $intupic.twitter.com/lhiwy0us5y	s&p 500 all-time highs:_x000D_ $googl_x000D_ $adbe_x000D_ $ma_x000D_ $v_x000D_ $intupic.twitter.com/lhiwy0us5y	0	positive	0		2010-01-14	-0.025	1	1	0	1	0	21.86	0.075001	9.06667	53.9333			2010-01-14	1	1	0	0	0	0	21.86	0	0	43	-1	1	1
2017-01-20	Dow Industrials components sorted by year to date performance: $NKE $V leading. $GS $XOM laggingpic.twitter.com/GiYOPuGSKI	dow industrials components sorted by year to date performance: $nke $v leading. $gs $xom laggingpic.twitter.com/giyopugski	dow industrials components sorted by year to date performance: $nke $v leading. $gs $xom laggingpic.twitter.com/giyopugski	0	positive	0		2010-01-15	0	0	0	0	0	0	21.535	-0.325001	9.06667	53.9333			2010-01-15	0	0	0	0	0	0	21.535	0	0	43	0	2	0
2017-01-05	Wal-Mart Reaches Deal With Visa to End Credit-Card Ban in Canada https://www.bloomberg.com/news/articles/2017-01-05/wal-mart-reaches-deal-with-visa-to-end-credit-card-ban-in-canadaÃ‚Â Ã¢â‚¬Â¦ $V $WMT	wal-mart reaches deal with visa to end credit-card ban in canada $v $wmt	wal-mart reaches deal with visa to end credit-card ban in canada $v $wmt	0	positive	0		2010-01-16	0	0	0	0	0	0	21.535	0	9.06667	53.9333			2010-01-16	0	0	0	0	0	0	21.535	0	0	43	0	2	0
2017-01-04	$V also regaining 200d...likely means payment sector rotation under way...good for $MA and $PYPL_x000D_ http://schrts.co/lLtqmE	$v also regaining 200d...likely means payment sector rotation under way...good for $ma and $pypl_x000D_	$v also regaining 200d...likely means payment sector rotation under way...good for $ma and $pypl_x000D_	0	positive	0		2010-01-17	0	0	0	0	0	0	21.535	0	9.06667	53.9333			2010-01-17	0	0	0	0	0	0	21.535	0	0	43	0	2	0
2017-01-01	$OIL Short Sales Updated Sunday, January 1, 2017 10:15:20 AM $TQQQ $V $GPL $ERX http://dlvr.it/N13nJ7	$oil short sales updated sunday, january 1, 2017 10:15:20 am $tqqq $v $gpl $erx	$oil short sales updated sunday, january 1, 2017 10:15:20 am $tqqq $v $gpl $erx	0.3	positive	0		2010-01-18	0	0	0	0	0	0	21.535	0	9.06667	53.9333			2010-01-18	0	0	0	0	0	0	21.535	0	0	43	0	2	0
2017-01-01	$V - Visa Inc. #V Shares Sold by Bbva Compass Bancshares Inc. https://goo.gl/fb/l3SWeL	$v - visa inc. #v shares sold by bbva compass bancshares inc.	$v - visa inc. #v shares sold by bbva compass bancshares inc.	0	positive	0		2010-01-19	0	1	0	1	0	1	21.9625	0.4275	9.06667	54.9333			2010-01-19	1	0	0	1	0	0	21.9625	0	0	44	1	3	1
2017-01-01	$V Max Pain is 79.00 for maturity 01/06/2017. Prev Close = 78.02. http://bit.ly/2ilZVYfÃ‚Â pic.twitter.com/Lip2LhtZE4	$v max pain is 79.00 for maturity 01/06/2017. prev close = 78.02.	$v max pain is 79.00 for maturity 01/06/2017. prev close = 78.02.	0	positive	0		2010-01-20	0	0	0	0	0	0	21.855	-0.1075	9.06667	54.9333			2010-01-20	0	0	0	0	0	0	21.855	0	0	44	0	2	0
2017-01-01	$USO Investor Opinions Updated Sunday, January 1, 2017 08:15:19 AM $NUGT $WDR $CELG $V http://dlvr.it/N12FsZ	$uso investor opinions updated sunday, january 1, 2017 08:15:19 am $nugt $wdr $celg $v	$uso investor opinions updated sunday, january 1, 2017 08:15:19 am $nugt $wdr $celg $v	0	positive	0		2010-01-21	0	0	0	0	0	0	21.1125	-0.742501	9.06667	54.9333			2010-01-21	0	0	0	0	0	0	21.1125	0	0	44	0	2	0
2017-01-01	2016 leaders and laggards $CAT $UNH $GS $JPM $CVX $NVDA $OKE $FCX $NEM $AMAT $CHTR $NKE $KO $DIS $V $PHE #USEFULINFOhttp://www.seekingalpha.com/news/3232950	2016 leaders and laggards $cat $unh $gs $jpm $cvx $nvda $oke $fcx $nem $amat $chtr $nke $ko $dis $v $phe #usefulinfo	2016 leaders and laggards $cat $unh $gs $jpm $cvx $nvda $oke $fcx $nem $amat $chtr $nke $ko $dis $v $phe #usefulinfo	0	positive	0		2010-01-22	0	0	0	0	0	0	20.6825	-0.429998	9.06667	54.9333			2010-01-22	0	0	0	0	0	0	20.6825	0	0	44	0	2	0
2017-01-01	$V Stock Forum Updated Sunday, January 1, 2017 07:15:20 AM $QLD $OIH $CELG $TSCO http://dlvr.it/N11TTc	$v stock forum updated sunday, january 1, 2017 07:15:20 am $qld $oih $celg $tsco	$v stock forum updated sunday, january 1, 2017 07:15:20 am $qld $oih $celg $tsco	0	positive	0		2010-01-23	0	0	0	0	0	0	20.6825	0	9.06667	54.9333			2010-01-23	0	0	0	0	0	0	20.6825	0	0	44	0	2	0
2017-01-01	Wondering about risks of $V? The 21-day volatility is 5.04% https://unicornbay.com/t/V.US?utm_medium=tweet&utm_campaign=volatility&utm_source=twitterÃ‚Â Ã¢â‚¬Â¦	wondering about risks of $v? the 21-day volatility is 5.04%	wondering about risks of $v? the 21-day volatility is 5.04%	0	positive	0		2010-01-24	0	0	0	0	0	0	20.6825	0	9.06667	54.9333			2010-01-24	0	0	0	0	0	0	20.6825	0	0	44	0	2	0
2017-01-01	A unified approach to $\Lambda$-, $\Xi$- and $V$-type systems with one continuum. (arXiv:1612.08874v1 [quant-ph]... http://arxiv.org/abs/1612.08874	a unified approach to $\lambda$-, $\xi$- and $v$-type systems with one continuum. (arxiv:1612.08874v1 [quant-ph]...	a unified approach to $\lambda$-, $\xi$- and $v$-type systems with one continuum. (arxiv:1612.08874v1 [quant-ph]...	0	positive	0		2010-01-25	0	0	0	0	0	0	20.5075	-0.175001	9.06667	54.9333			2010-01-25	0	0	0	0	0	0	20.5075	0	0	44	0	2	0
2016-12-31	$DUST Reviews Updated Saturday, December 31, 2016 11:15:19 PM $TECL $SH $MUX $V http://dlvr.it/N0wRtK	$dust reviews updated saturday, december 31, 2016 11:15:19 pm $tecl $sh $mux $v	$dust reviews updated saturday, december 31, 2016 11:15:19 pm $tecl $sh $mux $v	0	positive	0		2010-01-26	0	0	0	0	0	0	20.2875	-0.22	9.06667	54.9333			2010-01-26	0	0	0	0	0	0	20.2875	0	0	44	0	2	0
2016-12-31	$V maturity 01/06/2017 Vol PutCallRatio of 0.89 puts=1,255 calls=1,418 . http://bit.ly/2hXF8aEÃ‚Â pic.twitter.com/z7HsGDpZ93	$v maturity 01/06/2017 vol putcallratio of 0.89 puts=1,255 calls=1,418 .	$v maturity 01/06/2017 vol putcallratio of 0.89 puts=1,255 calls=1,418 .	0	positive	0		2010-01-27	0	0	0	0	0	0	20.9775	0.690001	9.06667	54.9333			2010-01-27	0	0	0	0	0	0	20.9775	0	0	44	0	2	0
2016-12-31	$V maturity 01/06/2017 Vol PutCallRatio of 0.89 puts=1,255 calls=1,418 . http://bit.ly/2hXF8aEÃ‚Â pic.twitter.com/QGfQqkTsg8	$v maturity 01/06/2017 vol putcallratio of 0.89 puts=1,255 calls=1,418 .	$v maturity 01/06/2017 vol putcallratio of 0.89 puts=1,255 calls=1,418 .	0	positive	0		2010-01-28	0	0	0	0	0	0	20.6625	-0.315001	9.06667	54.9333			2010-01-28	0	0	0	0	0	0	20.6625	0	0	44	0	2	0
2016-12-31	$SPXS Filings Updated Saturday, December 31, 2016 9:15:20 PM $SLV $GORO $V $POT http://dlvr.it/N0vKFf	$spxs filings updated saturday, december 31, 2016 9:15:20 pm $slv $goro $v $pot	$spxs filings updated saturday, december 31, 2016 9:15:20 pm $slv $goro $v $pot	0	positive	0		2010-01-29	0	0	0	0	0	0	20.5075	-0.155	9.06667	54.9333			2010-01-29	0	0	0	0	0	0	20.5075	0	0	44	0	2	0
2016-12-31	$BABA Opinions Updated Saturday, December 31, 2016 8:15:20 PM $UUP $XLF $PLUG $V http://dlvr.it/N0tlJR	$baba opinions updated saturday, december 31, 2016 8:15:20 pm $uup $xlf $plug $v	$baba opinions updated saturday, december 31, 2016 8:15:20 pm $uup $xlf $plug $v	0	positive	0		2010-01-30	0	0	0	0	0	0	20.5075	0	9.06667	54.9333			2010-01-30	0	0	0	0	0	0	20.5075	0	0	44	0	2	0
2016-12-31	$V OI for maturity 01/06/2017. 76.00 Highest put. 82.50 Highest call. http://bit.ly/2hXmakgÃ‚Â pic.twitter.com/i9goJC08ls	$v oi for maturity 01/06/2017. 76.00 highest put. 82.50 highest call.	$v oi for maturity 01/06/2017. 76.00 highest put. 82.50 highest call.	0	positive	0		2010-01-31	0	0	0	0	0	0	20.5075	0	9.06667	54.9333			2010-01-31	0	0	0	0	0	0	20.5075	0	0	44	0	2	0
2016-12-31	7 Cost-Effective Ways To Market Your Business Online #tech $v #Ã¢â€žâ€˜nnovate http://www.forbes.com/sites/robertadams/2016/12/31/7-cost-effective-ways-to-market-your-business-online/Ã‚Â Ã¢â‚¬Â¦	7 cost-effective ways to market your business online #tech $v #nnovate	7 cost-effective ways to market your business online #tech $v #nnovate	0	positive	0		2010-02-01	0	0	0	0	0	0	20.915	0.407501	9.06667	54.9333			2010-02-01	0	0	0	0	0	0	20.915	0	0	44	0	2	0
2016-12-31	The European Union Is Bailing Out Banks Again #tech $v #Ã¢â€žâ€˜nnovatehttp://www.forbes.com/sites/francescoppola/2016/12/31/the-european-union-is-bailing-out-banks-again/Ã‚Â Ã¢â‚¬Â¦	the european union is bailing out banks again #tech $v #nnovate	the european union is bailing out banks again #tech $v #nnovate	0	positive	0		2010-02-02	0	0	0	0	0	0	21.0025	0.0875	9.06667	54.9333			2010-02-02	0	0	0	0	0	0	21.0025	0	0	44	0	2	0
2016-12-31	Optimization Insight: Is Your SaaS Startup Scoring Its Leads? #tech $v #Ã¢â€žâ€˜nnovatehttp://www.forbes.com/sites/sujanpatel/2016/12/31/optimization-insight-is-your-saas-startup-scoring-its-leads/Ã‚Â Ã¢â‚¬Â¦	optimization insight: is your saas startup scoring its leads? #tech $v #nnovate	optimization insight: is your saas startup scoring its leads? #tech $v #nnovate	0	positive	0		2010-02-03	0	1	0	1	0	1	20.88	-0.122502	9.06667	55.9333			2010-02-03	1	0	0	1	0	0	20.88	0	0	45	1	3	1
2016-12-31	Is On-Call Scheduling In Retail Coming To An End? #tech $v #Ã¢â€žâ€˜nnovatehttp://www.forbes.com/sites/marciaturner/2016/12/31/is-on-call-scheduling-in-retail-coming-to-an-end/Ã‚Â Ã¢â‚¬Â¦	is on-call scheduling in retail coming to an end? #tech $v #nnovate	is on-call scheduling in retail coming to an end? #tech $v #nnovate	0	positive	0		2010-02-04	0.5	2	0	2	0	1	20.7625	-0.117498	9.06667	56.9333			2010-02-04	2	0	0	2	0	0	20.7625	0	0	46	1	3	2
2016-12-31	Chinese Dissident Artist Ai Weiwei Turns His Focus To Global Refugee Crisis #tech $v #Ã¢â€žâ€˜nnovatehttp://www.forbes.com/sites/janelevere/2016/12/31/chinese-dissident-artist-ai-weiwei-turns-his-focus-to-global-refugee-crisis/Ã‚Â Ã¢â‚¬Â¦	chinese dissident artist ai weiwei turns his focus to global refugee crisis #tech $v #nnovate	chinese dissident artist ai weiwei turns his focus to global refugee crisis #tech $v #nnovate	0	positive	0		2010-02-05	0	0	0	0	0	0	20.64	-0.122502	9.06667	56.9333			2010-02-05	0	0	0	0	0	0	20.64	0	0	46	0	2	0
2016-12-31	Make a Simple DIY Laptop Cooling Stand With Two Forks #tech $v #Ã¢â€žâ€˜nnovate http://feeds.gawker.com/~r/lifehacker/full/~3/VITvHl6qVOE/make-a-simple-diy-laptop-cooling-stand-with-two-forks-1790661104Ã‚Â Ã¢â‚¬Â¦	make a simple diy laptop cooling stand with two forks #tech $v #nnovate ~are/lifehacker/full/~3/vitvhl6qvoe/make-a-simple-diy-laptop-cooling-stand-with-two-forks-1790661104	make a simple diy laptop cooling stand with two forks #tech $v #nnovate ~are/lifehacker/full/~3/vitvhl6qvoe/make-a-simple-diy-laptop-cooling-stand-with-two-forks-1790661104	0.357143	positive	0		2010-02-06	0	0	0	0	0	0	20.64	0	9.06667	56.9333			2010-02-06	0	0	0	0	0	0	20.64	0	0	46	0	2	0
2016-12-31	Star Wars Tech: Speeder Bikes [Infographic] #tech $v #Ã¢â€žâ€˜nnovatehttp://www.forbes.com/sites/kevinanderton/2016/12/31/star-wars-tech-speeder-bikes-infographic/Ã‚Â Ã¢â‚¬Â¦	star wars tech: speeder bikes [infographic] #tech $v #nnovate	star wars tech: speeder bikes [infographic] #tech $v #nnovate	0	positive	0		2010-02-07	0	0	0	0	0	0	20.64	0	9.06667	56.9333			2010-02-07	0	0	0	0	0	0	20.64	0	0	46	0	2	0
2016-12-31	Star Wars Tech: Holograms [Infographic] #tech $v #Ã¢â€žâ€˜nnovatehttp://www.forbes.com/sites/kevinanderton/2016/12/31/star-wars-tech-holograms-infographic/Ã‚Â Ã¢â‚¬Â¦	star wars tech: holograms [infographic] #tech $v #nnovate	star wars tech: holograms [infographic] #tech $v #nnovate	0	positive	0		2010-02-08	0.0166667	3	1	2	0.333333	0.666667	20.7625	0.122502	9.4	57.6			2010-02-08	3	1	0	2	0	0	20.7625	0	0	47	1	3	2
2016-12-31	What You Need to Know About EMV in 2017 #tech $v #Ã¢â€žâ€˜nnovate http://feeds.inc.com/~r/home/updates/~3/7AWGK0Wcsdw/what-you-need-to-know-about-emv-in-2017.htmlÃ‚Â Ã¢â‚¬Â¦	what you need to know about emv in 2017 #tech $v #nnovate ~are/home/updates/~3/7awgk0wcsdw/what-you-need-to-know-about-emv-in-2017.html	what you need to know about emv in 2017 #tech $v #nnovate ~are/home/updates/~3/7awgk0wcsdw/what-you-need-to-know-about-emv-in-2017.html	0	positive	0		2010-02-09	0	0	0	0	0	0	20.8175	0.054998	9.4	57.6			2010-02-09	0	0	0	0	0	0	20.8175	0	0	47	0	2	0
2016-12-31	No, the power grid in Vermont was not infiltrated by Russian hackers #tech $v #Ã¢â€žâ€˜nnovate http://feeds.mashable.com/~r/Mashable/~3/t4rl0tFPpzk/Ã‚Â Ã¢â‚¬Â¦	no, the power grid in vermont was not infiltrated by russian hackers #tech $v #nnovate ~are/mashable/~3/t4rl0tfppzk/	no, the power grid in vermont was not infiltrated by russian hackers #tech $v #nnovate ~are/mashable/~3/t4rl0tfppzk/	0	positive	0		2010-02-10	0	0	0	0	0	0	20.91	0.092501	9.4	57.6			2010-02-10	0	0	0	0	0	0	20.91	0	0	47	0	2	0
2016-12-31	Call &#8216;The Avengers&#8217; in this arcade-style, animated retelling #tech $v #Ã¢â€žâ€˜nnovate http://feeds.mashable.com/~r/Mashable/~3/iljkmd-Gv0Q/Ã‚Â Ã¢â‚¬Â¦	call &#8216;the avengers&#8217; in this arcade-style, animated retelling #tech $v #nnovate ~are/mashable/~3/iljkmd-gv0q/	call &#8216;the avengers&#8217; in this arcade-style, animated retelling #tech $v #nnovate ~are/mashable/~3/iljkmd-gv0q/	0	positive	0		2010-02-11	0	0	0	0	0	0	21.285	0.375	9.4	57.6			2010-02-11	0	0	0	0	0	0	21.285	0	0	47	0	2	0
2016-12-31	Ethanol mandate comes into force today - The Sydney Morning Herald #vrai777 $v Ã¢â€žâ€¦ #GreenEnergy http://news.google.com/news/url?sa=t&fd=R&ct2=us&usg=AFQjCNEBMFdVvtE3nqcFOte0PT5yBxCBZw&clid=c3a7d30bb8a4878e06b80cf16b898331&cid=52779327963679&ei=sE9oWKiqM4W8pweJh5HYBQ&url=http://www.smh.com.au/queensland/ethanol-mandate-comes-into-force-today-20161231-gtkc2s.htmlÃ‚Â Ã¢â‚¬Â¦	ethanol mandate comes into force today - the sydney morning herald #vrai777 $v #greenenergy	ethanol mandate comes into force today - the sydney morning herald #vrai777 $v #greenenergy	0	positive	0		2010-02-12	0	0	0	0	0	0	21.195	-0.09	9.4	57.6			2010-02-12	0	0	0	0	0	0	21.195	0	0	47	0	2	0
2016-12-31	Russians breach Vermont utility - The Hill #vrai777 $v Ã¢â€žâ€¦ #Computer http://news.google.com/news/url?sa=t&fd=R&ct2=us&usg=AFQjCNGXFaVnFU_oyXhL9XlAwxlE1ZjDhg&clid=c3a7d30bb8a4878e06b80cf16b898331&cid=52779327947760&ei=8EtoWNj6E8ei3gHsqITAAQ&url=http://origin-nyi.thehill.com/policy/cybersecurity/312286-report-russians-breach-us-electric-gridÃ‚Â Ã¢â‚¬Â¦	russians breach vermont utility - the hill #vrai777 $v #computer	russians breach vermont utility - the hill #vrai777 $v #computer	0	positive	0		2010-02-13	0	0	0	0	0	0	21.195	0	9.4	57.6			2010-02-13	0	0	0	0	0	0	21.195	0	0	47	0	2	0
2016-12-31	$V #HuffPost:Guy creates Trump inauguration flyer we should all start passing out http://huff.to/2hFrL2FÃ‚Â pic.twitter.com/qBCoYmBQjy	$v #huffpost:guy creates trump inauguration flyer we should all start passing out	$v #huffpost:guy creates trump inauguration flyer we should all start passing out	0	positive	0		2010-02-14	0	0	0	0	0	0	21.195	0	9.4	57.6			2010-02-14	0	0	0	0	0	0	21.195	0	0	47	0	2	0
2016-12-16	Unpacking Visa and Mastercard's tokenization deal $MA $V http://read.bi/2gScF9tÃ‚Â pic.twitter.com/1fkQWfzK2B	unpacking visa and mastercard's tokenization deal $ma $v	unpacking visa and mastercard's tokenization deal $ma $v	0	positive	0		2010-02-15	0	0	0	0	0	0	21.195	0	9.4	57.6			2010-02-15	0	0	0	0	0	0	21.195	0	0	47	0	2	0
2016-12-29	$SPY Cramer's rules to bail out when the market finally goes into correction http://www.cnbc.com/2016/12/29/cramers-rules-to-bail-out-when-the-market-finally-goes-into-correction-it-will-happen.html?utm_source=dlvr.it&utm_medium=twitterÃ‚Â Ã¢â‚¬Â¦ $SPX $DIA $DJIA #stockmarket #stocks $V	$spy cramer's rules to bail out when the market finally goes into correction $spx $dia $djia #stockmarket #stocks $v	$spy cramer's rules to bail out when the market finally goes into correction $spx $dia $djia #stockmarket #stocks $v	1	positive	0		2010-02-16	0	0	0	0	0	0	21.47	0.274999	9.4	57.6			2010-02-16	0	0	0	0	0	0	21.47	0	0	47	0	2	0
2016-12-16	#DemarkSequential WEEK $V 9-0 B $GOOGL $MO $FB $EEM 2-0 S $AAPL 3-0 S $AMD 5-0 S $SPY $IWM $DIS 6-0 S $LYG 7-0 S $SIRI 1-0 B $EWH 2-0 B	#demarksequential week $v 9-0 b $googl $mo $fb $eem 2-0 s $aapl 3-0 s $amd 5-0 s $spy $iwm $dis 6-0 s $lyg 7-0 s $siri 1-0 b $ewh 2-0 b	#demarksequential week $v 9-0 b $googl $mo $fb $eem 2-0 s $aapl 3-0 s $amd 5-0 s $spy $iwm $dis 6-0 s $lyg 7-0 s $siri 1-0 b $ewh 2-0 b	0	positive	0		2010-02-17	0	0	0	0	0	0	21.605	0.135001	9.4	57.6			2010-02-17	0	0	0	0	0	0	21.605	0	0	47	0	2	0
2016-12-15	Why you have to Join my Hike Group. $SPY $AAPL $FB $AMZN $V $IBBpic.twitter.com/Kwpa6KcGuI	why you have to join my hike group. $spy $aapl $fb $amzn $v $ibbpic.twitter.com/kwpa6kcgui	why you have to join my hike group. $spy $aapl $fb $amzn $v $ibbpic.twitter.com/kwpa6kcgui	0	positive	0		2010-02-18	0	0	0	0	0	0	21.74	0.135	9.4	57.6			2010-02-18	0	0	0	0	0	0	21.74	0	0	47	0	2	0
2016-12-06	Visa and MasterCard are delaying the EMV shift for gas stations $V $MA http://read.bi/2hel4jjÃ‚Â pic.twitter.com/lkzuvLp5kM	visa and mastercard are delaying the emv shift for gas stations $v $ma	visa and mastercard are delaying the emv shift for gas stations $v $ma	0	positive	0		2010-02-19	0	0	0	0	0	0	21.7025	-0.037501	9.4	57.6			2010-02-19	0	0	0	0	0	0	21.7025	0	0	47	0	2	0
2016-12-05	Carter & @Michael_Khouw make a bearish play on Visa $V pic.twitter.com/tsN0DSw0Sc	carter & @michael_khouw make a bearish play on visa $v pic.twitter.com/tsn0dsw0sc	carter & @michael_khouw make a bearish play on visa $v pic.twitter.com/tsn0dsw0sc	0	positive	0		2010-02-20	0	0	0	0	0	0	21.7025	0	9.4	57.6			2010-02-20	0	0	0	0	0	0	21.7025	0	0	47	0	2	0
2016-12-05	A card manufacturer says ChinaÃ¢â‚¬â„¢s banks have halted all orders for co-branded credit cards bearing Visa and Mastercard logos $V $MAhttps://twitter.com/ftfinancenews/status/805762398439219200Ã‚Â Ã¢â‚¬Â¦ Bank card groups to lose China market share http://on.ft.com/2gt6qES	a card manufacturer says chinas banks have halted all orders for co-branded credit cards bearing visa and mastercard logos $v $ma bank card groups to lose china market share	a card manufacturer says chinas banks have halted all orders for co-branded credit cards bearing visa and mastercard logos $v $ma bank card groups to lose china market share	0	positive	0		2010-02-21	0	0	0	0	0	0	21.7025	0	9.4	57.6			2010-02-21	0	0	0	0	0	0	21.7025	0	0	47	0	2	0
2016-12-02	Here's how @Michael_Khouw's trade on Visa makes money $V pic.twitter.com/8WQIZ4sBxI	here's how @michael_khouw's trade on visa makes money $v pic.twitter.com/8wqiz4sbxi	here's how @michael_khouw's trade on visa makes money $v pic.twitter.com/8wqiz4sbxi	0	positive	0		2010-02-22	0	0	0	0	0	0	21.7275	0.025002	9.4	57.6			2010-02-22	0	0	0	0	0	0	21.7275	0	0	47	0	2	0
2016-11-23	EMV is growing by leaps and bounds at some merchants $V http://read.bi/2gfKdJVÃ‚Â pic.twitter.com/uMnD5GrYvi	emv is growing by leaps and bounds at some merchants $v	emv is growing by leaps and bounds at some merchants $v	0	positive	0		2010-02-23	0	0	0	0	0	0	21.53	-0.1975	9.4	57.6			2010-02-23	0	0	0	0	0	0	21.53	0	0	47	0	2	0
2016-11-22	TODAY'S ISEE OPENING CUSTOMER CALL BUYS: $QQQ $WTW $MNST $ALV $NMBL $MET $TXMD $PDCO $BLL $BURL $V $TWTR $BBY $RGLD $OIH $GS $FXY $EWT $SVU	today's isee opening customer call buys: $qqq $wtw $mnst $alv $nmbl $met $txmd $pdco $bll $burl $v $twtr $bby $rgld $oih $gs $fxy $ewt $svu	today's isee opening customer call buys: $qqq $wtw $mnst $alv $nmbl $met $txmd $pdco $bll $burl $v $twtr $bby $rgld $oih $gs $fxy $ewt $svu	0	positive	0		2010-02-24	0	0	0	0	0	0	21.4075	-0.122502	9.4	57.6			2010-02-24	0	0	0	0	0	0	21.4075	0	0	47	0	2	0
2016-11-22	$V SIZE JUNE SWEEPER BUYS THE DIP IN VISA .. https://www.wallstjesus.com/market-updates/Ã‚Â pic.twitter.com/alopCePW6J	$v size june sweeper buys the dip in visa ..	$v size june sweeper buys the dip in visa ..	0	positive	0		2010-02-25	0	0	0	0	0	0	21.3075	-0.099998	9.4	57.6			2010-02-25	0	0	0	0	0	0	21.3075	0	0	47	0	2	0
2016-11-22	$V CATCHES HEFTY JUNE BULL SWEEPERS INTO WEAKNESS	$v catches hefty june bull sweepers into weakness	$v catches hefty june bull sweepers into weakness	0	positive	0		2010-02-26	0	0	0	0	0	0	21.32	0.012499	9.4	57.6			2010-02-26	0	0	0	0	0	0	21.32	0	0	47	0	2	0
2016-11-14	Investors rotating out of Visa and Mastercard into bank stocks. Put on your helmet and seatbelt. $V $MA $BAC $JPM	investors rotating out of visa and mastercard into bank stocks. put on your helmet and seatbelt. $v $ma $bac $jpm	investors rotating out of visa and mastercard into bank stocks. put on your helmet and seatbelt. $v $ma $bac $jpm	0	positive	0		2010-02-27	0	0	0	0	0	0	21.32	0	9.4	57.6			2010-02-27	0	0	0	0	0	0	21.32	0	0	47	0	2	0
2016-11-14	$V/diciembre/80 Call Buyer +4,000 1.55	$v/diciembre/80 call buyer +4,000 1.55	$v/diciembre/80 call buyer +4,000 1.55	0	positive	0		2010-02-28	0	0	0	0	0	0	21.32	0	9.4	57.6			2010-02-28	0	0	0	0	0	0	21.32	0	0	47	0	2	0
2016-11-14	Visa getting hit over lawsuit. Same story different month. They are still processing 40% of global payments w/ double digit rev growth. $V	visa getting hit over lawsuit. same story different month. they are still processing 40% of global payments w/ double digit rev growth. $v	visa getting hit over lawsuit. same story different month. they are still processing 40% of global payments w/ double digit rev growth. $v	0.18125	positive	0		2010-03-01	0	0	0	0	0	0	21.705	0.385	9.4	57.6			2010-03-01	0	0	0	0	0	0	21.705	0	0	47	0	2	0
2016-11-11	Dividend Growth Investing at Work - Another 10%+ Raise #investing #Dividends $V http://www.passive-income-pursuit.com/2016/10/visa-V-dividend-increase-2016.html?m=0Ã‚Â Ã¢â‚¬Â¦pic.twitter.com/uwPqOqixgx	dividend growth investing at work - another 10%+ raise #investing #dividends $v	dividend growth investing at work - another 10%+ raise #investing #dividends $v	0	positive	0		2010-03-02	0	0	0	0	0	0	21.6125	-0.092501	9.4	57.6			2010-03-02	0	0	0	0	0	0	21.6125	0	0	47	0	2	0
2016-11-11	Download The IAm Jim Cramer app for iPhone (https://goo.gl/SmQ0dxÃ‚Â ) and Android (https://goo.gl/Pr2wTTÃ‚Â ) $AAPL $GOOG $NVDA $C $F $P $V $M	download the iam jim cramer app for iphone ( and android ( $aapl $goog $nvda $c $f $p $v $m	download the iam jim cramer app for iphone ( and android ( $aapl $goog $nvda $c $f $p $v $m	0	positive	0		2010-03-03	0	0	0	0	0	0	21.7	0.087502	9.4	57.6			2010-03-03	0	0	0	0	0	0	21.7	0	0	47	0	2	0
2016-11-10	Mining Operations Agreement for Zeolite Properties http://buff.ly/2fbAgjnÃ‚Â $V.CNZ @RalstonCFApic.twitter.com/M5Ob2BjUdX	mining operations agreement for zeolite properties $v.cnz @ralstoncfapic.twitter.com/m5ob2bjudx	mining operations agreement for zeolite properties $v.cnz @ralstoncfapic.twitter.com/m5ob2bjudx	0	positive	0		2010-03-04	0	0	0	0	0	0	21.76	0.059999	9.4	57.6			2010-03-04	0	0	0	0	0	0	21.76	0	0	47	0	2	0
2016-11-09	Here are the credit card networks you need to know $V $MA $AXP $DFS http://read.bi/2eDG8hyÃ‚Â pic.twitter.com/17RiZQANlE	here are the credit card networks you need to know $v $ma $axp $dfs	here are the credit card networks you need to know $v $ma $axp $dfs	0	positive	0		2010-03-05	0	0	0	0	0	0	22.1275	0.367501	9.4	57.6			2010-03-05	0	0	0	0	0	0	22.1275	0	0	47	0	2	0
2016-11-08	#Bitcoin A Threat To #CreditCard Companies? $MA $V #UnionPay which account for 89% of world spending - exploring #Blockchain as a solution?https://twitter.com/NASDAQ/status/796024738049048578Ã‚Â Ã¢â‚¬Â¦ Credit card companies like Visa and MasterCard have no choice but to embrace blockchain technology $V $MA http://bit.ly/2fsBTHDÃ‚Â pic.twitter.com/4r2WgYNE5V	#bitcoin a threat to #creditcard companies? $ma $v #unionpay which account for 89% of world spending - exploring #blockchain as a solution? credit card companies like visa and mastercard have no choice but to embrace blockchain technology $v $ma pic.twitter.com/4r2wgyne5v	#bitcoin a threat to #creditcard companies? $ma $v #unionpay which account for 89% of world spending - exploring #blockchain as a solution? credit card companies like visa and mastercard have no choice but to embrace blockchain technology $v $ma pic.twitter.com/4r2wgyne5v	0	positive	0		2010-03-06	0	0	0	0	0	0	22.1275	0	9.4	57.6			2010-03-06	0	0	0	0	0	0	22.1275	0	0	47	0	2	0
2016-11-07	#CreditCard Companies Embracing #Blockchain @chain @EpiphyteCorp @VisaNews @DCGco @MastercardNews @IBMNews $V $MAhttp://bit.ly/2fvmrwH	#creditcard companies embracing #blockchain @chain @epiphytecorp @visanews @dcgco @mastercardnews @ibmnews $v $ma	#creditcard companies embracing #blockchain @chain @epiphytecorp @visanews @dcgco @mastercardnews @ibmnews $v $ma	0	positive	0		2010-03-07	0	0	0	0	0	0	22.1275	0	9.4	57.6			2010-03-07	0	0	0	0	0	0	22.1275	0	0	47	0	2	0
2016-11-02	11/02/16 - Today's Market Forecast video can be viewed here: http://youtu.be/qbiHXFHwsMwÃ‚Â Discussed: $SPX $IWM $USO $TLT $GLD $EEM $XLF $XLK $V	11/02/16 - today's market forecast video can be viewed here: discussed: $spx $iwm $uso $tlt $gld $eem $xlf $xlk $v	11/02/16 - today's market forecast video can be viewed here: discussed: $spx $iwm $uso $tlt $gld $eem $xlf $xlk $v	0	positive	0		2010-03-08	0.5	2	0	2	0	1	22.6575	0.529998	9.4	58.6			2010-03-08	2	0	0	2	0	0	22.6575	0	0	48	1	3	2
2016-11-02	If you follow $HYH See what others are saying! ----> http://dlvr.it/MZpksXÃ‚Â _x000D_ $V $OMER $CHMA $CREG	if you follow $hyh see what others are saying! ----> _x000D_ $v $omer $chma $creg	if you follow $hyh see what others are saying! ----> _x000D_ $v $omer $chma $creg	0	positive	0		2010-03-09	0.225	2	0	2	0	1	22.5375	-0.119999	9.4	59.6			2010-03-09	2	0	0	2	0	0	22.5375	0	0	49	1	3	2
2016-11-02	$AAPL Should You Be Concerned About #Apple's Future? http://seekingalpha.com/article/4018458-concerned-apples-future-mark-hibbenÃ‚Â Ã¢â‚¬Â¦ #stocks #stockmarket #finance #investing $SPY $QQQ $BABA $FB $V	$aapl should you be concerned about #apple's future? #stocks #stockmarket #finance #investing $spy $qqq $baba $fb $v	$aapl should you be concerned about #apple's future? #stocks #stockmarket #finance #investing $spy $qqq $baba $fb $v	0.125	positive	0		2010-03-10	0	1	0	1	0	1	22.88	0.342499	9.4	60.6			2010-03-10	1	0	0	1	0	0	22.88	0	0	50	1	3	1
2016-11-02	11/02/16 - Today's Market Forecast video can be viewed here: http://youtu.be/qbiHXFHwsMwÃ‚Â Discussed: $SPY $IWM $USO $TLT $GLD $EEM $XLF $XLK $V	11/02/16 - today's market forecast video can be viewed here: discussed: $spy $iwm $uso $tlt $gld $eem $xlf $xlk $v	11/02/16 - today's market forecast video can be viewed here: discussed: $spy $iwm $uso $tlt $gld $eem $xlf $xlk $v	0	positive	0		2010-03-11	0.8	2	0	2	0	1	23.185	0.305	9.4	61.6			2010-03-11	2	0	0	2	0	0	23.185	0	0	51	1	3	2
2016-11-02	11/02/16 - Today's Market Forecast video can be viewed here: https://youtu.be/qbiHXFHwsMwÃ‚Â Discussed: $SPY $USO $TLT $GLD $XLF $XLK $V #Investools	11/02/16 - today's market forecast video can be viewed here: discussed: $spy $uso $tlt $gld $xlf $xlk $v #investools	11/02/16 - today's market forecast video can be viewed here: discussed: $spy $uso $tlt $gld $xlf $xlk $v #investools	0	positive	0		2010-03-12	0	0	0	0	0	0	23.3125	0.127501	9.4	61.6			2010-03-12	0	0	0	0	0	0	23.3125	0	0	51	0	2	0
2016-11-01	"Visa $V has cut 7-13% of its workforce" - San Francisco Business Times_x000D_ @federalreserve	"visa $v has cut 7-13% of its workforce" - san francisco business times_x000D_ @federalreserve	"visa $v has cut 7-13% of its workforce" - san francisco business times_x000D_ @federalreserve	0	positive	0		2010-03-13	0	0	0	0	0	0	23.3125	0	9.4	61.6			2010-03-13	0	0	0	0	0	0	23.3125	0	0	51	0	2	0
2016-10-31	#PayPal Is A Must-Own Stock. #fintech #mobilepayments #crypto $pypl $aapl $goog $v $ma #applepay #androidpay $costhttp://ow.ly/acbz305wsWh	#paypal is a must-own stock. #fintech #mobilepayments #crypto $pypl $aapl $goog $v $ma #applepay #androidpay $cost	#paypal is a must-own stock. #fintech #mobilepayments #crypto $pypl $aapl $goog $v $ma #applepay #androidpay $cost	0	positive	0		2010-03-14	0	0	0	0	0	0	23.3125	0	9.4	61.6			2010-03-14	0	0	0	0	0	0	23.3125	0	0	51	0	2	0
2016-10-28	$V VISA will soon breakout from this well-defined short-term consolidation range. #TECHCHARTSWATCHLISTpic.twitter.com/NT9StkNHwh	$v visa will soon breakout from this well-defined short-term consolidation range. #techchartswatchlistpic.twitter.com/nt9stknhwh	$v visa will soon breakout from this well-defined short-term consolidation range. #techchartswatchlistpic.twitter.com/nt9stknhwh	0	positive	0		2010-03-15	0	1	0	1	0	1	23.1025	-0.209999	9.4	62.6			2010-03-15	1	0	0	1	0	0	23.1025	0	0	52	1	3	1
2016-10-28	Say what you will about the consumer, but $V , $MA and $AMZN revenue growth all show that their is plenty of consumption going on .	say what you will about the consumer, but $v , $ma and $amzn revenue growth all show that their is plenty of consumption going on .	say what you will about the consumer, but $v , $ma and $amzn revenue growth all show that their is plenty of consumption going on .	0	positive	0		2010-03-16	0	0	0	0	0	0	22.9125	-0.190001	9.4	62.6			2010-03-16	0	0	0	0	0	0	22.9125	0	0	52	0	2	0
2016-10-27	Our Asit Sharma (@asitmap) talks about Visa's future on @CNBC. $V http://video.cnbc.com/gallery/?video=3000562263Ã‚Â Ã¢â‚¬Â¦	our asit sharma (@asitmap) talks about visa's future on @cnbc. $v	our asit sharma (@asitmap) talks about visa's future on @cnbc. $v	0.125	positive	0		2010-03-17	0	0	0	0	0	0	22.8775	-0.034999	9.4	62.6			2010-03-17	0	0	0	0	0	0	22.8775	0	0	52	0	2	0
2016-10-26	Zacks Analyst, Brian Marckx CFA, says RAYSCAN Product shows Recent Sales Growth http://buff.ly/2evAMITÃ‚Â #biotech $V.LMD @bmarckxCFApic.twitter.com/xUYCSaJhn9	zacks analyst, brian marckx cfa, says rayscan product shows recent sales growth #biotech $v.lmd @bmarckxcfapic.twitter.com/xuycsajhn9	zacks analyst, brian marckx cfa, says rayscan product shows recent sales growth #biotech $v.lmd @bmarckxcfapic.twitter.com/xuycsajhn9	0.25	positive	0		2010-03-18	0	0	0	0	0	0	22.5325	-0.345002	9.4	62.6			2010-03-18	0	0	0	0	0	0	22.5325	0	0	52	0	2	0
2016-10-24	EARNINGS: Visa Q4 EPS $0.78 Adj. vs. $0.73 Est.; Q4 Revs. $4.26B vs. $4.23B Est. Ã¢â‚¬Â¢ $V http://data.cnbc.com/quotes/vÃ‚Â pic.twitter.com/5BrPlQ23Kx	earnings: visa q4 eps $0.78 adj. vs. $0.73 est.; q4 revs. $4.26b vs. $4.23b est. $v	earnings: visa q4 eps $0.78 adj. vs. $0.73 est.; q4 revs. $4.26b vs. $4.23b est. $v	0	positive	0		2010-03-19	-0.125	1	1	0	1	0	22.21	-0.3225	10.4	62.6			2010-03-19	1	1	0	0	0	0	22.21	0	0	51	-1	1	1
2016-10-22	Jeez!! Alots of fireworks this week!! $cmg $v $aapl $bidu $amzn $googl $nxpi $mmm $gm $ba $ups $xom $tsla $cat #earnings pic.twitter.com/JvcFPzj4Ii	jeez!! alots of fireworks this week!! $cmg $v $aapl $bidu $amzn $googl $nxpi $mmm $gm $ba $ups $xom $tsla $cat #earnings pic.twitter.com/jvcfpzj4ii	jeez!! alots of fireworks this week!! $cmg $v $aapl $bidu $amzn $googl $nxpi $mmm $gm $ba $ups $xom $tsla $cat #earnings pic.twitter.com/jvcfpzj4ii	0	positive	0		2010-03-20	0	1	0	1	0	1	22.21	0	10.4	63.6			2010-03-20	1	0	0	1	0	0	22.21	0	0	52	1	3	1
2016-10-22	#earnings $AAPL $AMZN $TWTR $UA $TSLA $GOOGL $CMG $BMY $F $V $S $TMUS $FCX $GM $CELG $T $AKS $LUV $KMB $CAT $BX $CLF http://eps.sh/calÃ‚Â pic.twitter.com/cjhvBTow46	#earnings $aapl $amzn $twtr $ua $tsla $googl $cmg $bmy $f $v $s $tmus $fcx $gm $celg $t $aks $luv $kmb $cat $bx $clf	#earnings $aapl $amzn $twtr $ua $tsla $googl $cmg $bmy $f $v $s $tmus $fcx $gm $celg $t $aks $luv $kmb $cat $bx $clf	0	positive	0		2010-03-21	0	0	0	0	0	0	22.21	0	10.4	63.6			2010-03-21	0	0	0	0	0	0	22.21	0	0	52	0	2	0
2016-10-20	$PYPL: partnerships with $ma $V $baba $aapl, $fb and ability to tell Siri where u want $ go ....saweet ... they got the players	$pypl: partnerships with $ma $v $baba $aapl, $fb and ability to tell siri where you want $ go ....saweet ... they got the players	$pypl: partnerships with $ma $v $baba $aapl, $fb and ability to tell siri where you want $ go ....saweet ... they got the players	0	positive	0		2010-03-22	1	1	0	1	0	1	22.31	0.1	10.4	64.6			2010-03-22	1	0	0	1	0	0	22.31	0	0	53	1	3	1
2016-10-14	Following the breakout from year-long ascending triangle $V VISA forms a short-term rectangle (continuation) $NYSEpic.twitter.com/nzq6Y16YgL	following the breakout from year-long ascending triangle $v visa forms a short-term rectangle (continuation) $nysepic.twitter.com/nzq6y16ygl	following the breakout from year-long ascending triangle $v visa forms a short-term rectangle (continuation) $nysepic.twitter.com/nzq6y16ygl	0.1	positive	0		2010-03-23	0	0	0	0	0	0	22.495	0.185002	10.4	64.6			2010-03-23	0	0	0	0	0	0	22.495	0	0	53	0	2	0
2016-10-07	Visa is breaking into accounts payable $V http://read.bi/2dzY8uYÃ‚Â pic.twitter.com/yhd21QI9Xh	visa is breaking into accounts payable $v	visa is breaking into accounts payable $v	0	positive	0		2010-03-24	0	0	0	0	0	0	22.1875	-0.307501	10.4	64.6			2010-03-24	0	0	0	0	0	0	22.1875	0	0	53	0	2	0
2016-10-04	Pagliucas build a Harvard home to nurture life science startups - The Boston Globe #tech $v #Ã¢â€žâ€˜nnovate http://news.google.com/news/url?sa=t&fd=R&ct2=us&usg=AFQjCNELipC5y8coZfrpq0vrWpvwXTPq5w&clid=c3a7d30bb8a4878e06b80cf16b898331&ei=_Vv0V8C1A4mNW8L1r7AD&url=https://www.bostonglobe.com/business/2016/10/04/pagliucas-build-harvard-home-nurture-life-science-startups/poJbSOIqfibaqZavJOvqOO/story.…	pagliucas build a harvard home to nurture life science startups - the boston globe #tech $v #nnovate	pagliucas build a harvard home to nurture life science startups - the boston globe #tech $v #nnovate	0	positive	0		2010-03-25	0	0	0	0	0	0	22.6025	0.415001	10.4	64.6			2010-03-25	0	0	0	0	0	0	22.6025	0	0	53	0	2	0
2016-10-03	Visa stock is the 'Chart of the Day' http://trib.al/gk8u0mUÃ‚Â $V pic.twitter.com/apu9Uajdw6	visa stock is the 'chart of the day' $v pic.twitter.com/apu9uajdw6	visa stock is the 'chart of the day' $v pic.twitter.com/apu9uajdw6	0	positive	0		2010-03-26	0	0	0	0	0	0	22.5625	-0.040001	10.4	64.6			2010-03-26	0	0	0	0	0	0	22.5625	0	0	53	0	2	0
2016-09-26	B#% $v%# m#%~Ã¢â€šÂ¬e Put Your Hand's Up #Slowmo [vid] Ã¢â‚¬â€ https://path.com/p/4G4FfN	b#% $v%# m#%~e put your hand's up #slowmo [vid]	b#% $v%# m#%~e put your hand's up #slowmo [vid]	0	positive	0		2010-03-27	0	0	0	0	0	0	22.5625	0	10.4	64.6			2010-03-27	0	0	0	0	0	0	22.5625	0	0	53	0	2	0
2016-09-26	Monthly Breakout Watch http://zen-trends.blogspot.com/2016/09/monthly-breakout-watch.htmlÃ‚Â Ã¢â‚¬Â¦ $LVS $MA $CBOE $V	monthly breakout watch $lvs $ma $cboe $v	monthly breakout watch $lvs $ma $cboe $v	0	positive	0		2010-03-28	0	0	0	0	0	0	22.5625	0	10.4	64.6			2010-03-28	0	0	0	0	0	0	22.5625	0	0	53	0	2	0
2016-09-26	#4IR #Mobile #Payments & A #Cashless #Society: #Visa's #Dividend Potential. $v $coin #crypto #currency #blockchainhttp://ow.ly/gt1S304lTnL	#4ir #mobile #payments & a #cashless #society: #visa's #dividend potential. $v $coin #crypto #currency #blockchain	#4ir #mobile #payments & a #cashless #society: #visa's #dividend potential. $v $coin #crypto #currency #blockchain	1	positive	0		2010-03-29	0	0	0	0	0	0	22.56	-0.002501	10.4	64.6			2010-03-29	0	0	0	0	0	0	22.56	0	0	53	0	2	0
2016-09-16	Walmart is ramping up its battle with Visa $WMT $V http://read.bi/2cEpT3iÃ‚Â pic.twitter.com/koajV5OhsI	walmart is ramping up its battle with visa $wmt $v	walmart is ramping up its battle with visa $wmt $v	0	positive	0		2010-03-30	0	0	0	0	0	0	22.75	0.190001	10.4	64.6			2010-03-30	0	0	0	0	0	0	22.75	0	0	53	0	2	0
2016-09-14	Visa continues its push into Africa $V http://read.bi/2cx7AghÃ‚Â pic.twitter.com/GvwEcCGlBF	visa continues its push into africa $v	visa continues its push into africa $v	0	positive	0		2010-03-31	0	0	0	0	0	0	22.7575	0.0075	10.4	64.6			2010-03-31	0	0	0	0	0	0	22.7575	0	0	53	0	2	0
2016-09-10	Visa puts Blockchain to the test as banks mine Bitcoin technology: http://trib.al/IQcIFbcÃ‚Â $V pic.twitter.com/Hr6oEgumVp	visa puts blockchain to the test as banks mine bitcoin technology: $v pic.twitter.com/hr6oegumvp	visa puts blockchain to the test as banks mine bitcoin technology: $v pic.twitter.com/hr6oegumvp	0	positive	0		2010-04-01	0	0	0	0	0	0	23.1375	0.380001	10.4	64.6			2010-04-01	0	0	0	0	0	0	23.1375	0	0	53	0	2	0
2016-09-01	$V will invite lenders today to test a system for sending money over blockchain #stocks #investing #tradeideas	$v will invite lenders today to test a system for sending money over blockchain #stocks #investing #tradeideas	$v will invite lenders today to test a system for sending money over blockchain #stocks #investing #tradeideas	0	positive	0		2010-04-02	0	0	0	0	0	0	23.1375	0	10.4	64.6			2010-04-02	0	0	0	0	0	0	23.1375	0	0	53	0	2	0
2016-08-31	If a 3-5% pb $SPX names Im looking to add some DITM calls on are $GOOGL $AMZN $AAPL $ERX $ULTA $MA $V $BABA $ASHR	if a 3-5% pb $spx names i am looking to add some ditm calls on are $googl $amzn $aapl $erx $ulta $ma $v $baba $ashr	if a 3-5% pb $spx names i am looking to add some ditm calls on are $googl $amzn $aapl $erx $ulta $ma $v $baba $ashr	0	positive	0		2010-04-03	0	0	0	0	0	0	23.1375	0	10.4	64.6			2010-04-03	0	0	0	0	0	0	23.1375	0	0	53	0	2	0
2016-08-11	Brand Olympics: The Medal Count For Apple, Under Armour, Visa http://ow.ly/a79J3039VMBÃ‚Â $AAPL $UA $V pic.twitter.com/SGUxwOK8iM	brand olympics: the medal count for apple, under armour, visa $aapl $ua $v pic.twitter.com/sguxwok8im	brand olympics: the medal count for apple, under armour, visa $aapl $ua $v pic.twitter.com/sguxwok8im	0	positive	0		2010-04-04	0	0	0	0	0	0	23.1375	0	10.4	64.6			2010-04-04	0	0	0	0	0	0	23.1375	0	0	53	0	2	0
2016-07-21	PayPal beats on second-quarter revenue, announces partnership with Visa. $PYPL $V http://on.mktw.net/29RP00T	paypal beats on second-quarter revenue, announces partnership with visa. $pypl $v	paypal beats on second-quarter revenue, announces partnership with visa. $pypl $v	0	positive	0		2010-04-05	0	0	0	0	0	0	23.1175	-0.020001	10.4	64.6			2010-04-05	0	0	0	0	0	0	23.1175	0	0	53	0	2	0
2016-07-21	Getting into earnings mode...reports from Chipotle $CMG, Starbucks $SBUX, AT&T $T, Visa $V, PayPal $PYPL, etc_x000D_ #TuneIn to @CNBCClosingBell	getting into earnings mode...reports from chipotle $cmg, starbucks $sbux, at&t $t, visa $v, paypal $pypl, etc_x000D_ #tunein to @cnbcclosingbell	getting into earnings mode...reports from chipotle $cmg, starbucks $sbux, at&t $t, visa $v, paypal $pypl, etc_x000D_ #tunein to @cnbcclosingbell	0	positive	0		2010-04-06	0	0	0	0	0	0	23.1	-0.0175	10.4	64.6			2010-04-06	0	0	0	0	0	0	23.1	0	0	53	0	2	0
2016-07-21	PM #earnings $AMD $CMG $SBUX $V $SWKS $SKX $T $PYPL $P $HA $SIMO $COF $SLB $SYK $ATHN $SWN http://eps.sh/calÃ‚Â pic.twitter.com/RBRKbY0BMe	pm #earnings $amd $cmg $sbux $v $swks $skx $t $pypl $p $ha $simo $cof $slb $syk $athn $swn	pm #earnings $amd $cmg $sbux $v $swks $skx $t $pypl $p $ha $simo $cof $slb $syk $athn $swn	0	positive	0		2010-04-07	0	0	0	0	0	0	22.6775	-0.4225	10.4	64.6			2010-04-07	0	0	0	0	0	0	22.6775	0	0	53	0	2	0
2016-07-20	Visa to sponsor refugee athletes in Olympics http://buff.ly/29XTzLvÃ‚Â $V pic.twitter.com/GpIdakvJH3	visa to sponsor refugee athletes in olympics $v pic.twitter.com/gpidakvjh3	visa to sponsor refugee athletes in olympics $v pic.twitter.com/gpidakvjh3	0	positive	0		2010-04-08	0	0	0	0	0	0	22.8725	0.194999	10.4	64.6			2010-04-08	0	0	0	0	0	0	22.8725	0	0	53	0	2	0
2016-07-19	Walmart Canada follows through with Visa threat $WMT $V http://read.bi/29RkfPiÃ‚Â pic.twitter.com/H5OfJInGwc	walmart canada follows through with visa threat $wmt $v	walmart canada follows through with visa threat $wmt $v	0	positive	0		2010-04-09	0	0	0	0	0	0	23.13	0.2575	10.4	64.6			2010-04-09	0	0	0	0	0	0	23.13	0	0	53	0	2	0
2016-07-17	$NFLX $YHOO $IBM $GS $JNJ $P_x000D_ $MSFT $ISRG $INTC $MLNX $V _x000D_ $QCOM $FFIV $LUV $DPZ $CMG_x000D_ $PYPL $SBUX $SWKS $T $GE $AALpic.twitter.com/q8j59O7RYx	$nflx $yhoo $ibm $gs $jnj $p_x000D_ $msft $isrg $intc $mlnx $v _x000D_ $qcom $ffiv $luv $dpz $cmg_x000D_ $pypl $sbux $swks $t $ge $aalpic.twitter.com/q8j59o7ryx	$nflx $yhoo $ibm $gs $jnj $p_x000D_ $msft $isrg $intc $mlnx $v _x000D_ $qcom $ffiv $luv $dpz $cmg_x000D_ $pypl $sbux $swks $t $ge $aalpic.twitter.com/q8j59o7ryx	0	positive	0		2010-04-10	0	0	0	0	0	0	23.13	0	10.4	64.6			2010-04-10	0	0	0	0	0	0	23.13	0	0	53	0	2	0
2016-07-15	Visa $V and PayPal $PYPL Appear Close to Announcing Something... But What?http://www.streetinsider.com/Mergers+and+Acquisitions/Visa+%28V%29+and+PayPal+%28PYPL%29+Appear+Close+to+Announcing+Something...+But+What%3F/11834756.htmlÃ‚Â Ã¢â‚¬Â¦	visa $v and paypal $pypl appear close to announcing something... but what?	visa $v and paypal $pypl appear close to announcing something... but what?	0	positive	0		2010-04-11	0	0	0	0	0	0	23.13	0	10.4	64.6			2010-04-11	0	0	0	0	0	0	23.13	0	0	53	0	2	0
2016-07-09	JUMPS IN NYSE SHORTS: $ ABBV $BABA $WFT $T $VRX $LUV $ALL $WPX $MDT $LB $BA $POT $JNJ $VZ $FCX $SQ $DB $V $C $MOSpic.twitter.com/lUp7zoyFdl	jumps in nyse shorts: $ abbv $baba $wft $t $vrx $luv $all $wpx $mdt $lb $ba $pot $jnj $vz $fcx $sq $db $v $c $mospic.twitter.com/lup7zoyfdl	jumps in nyse shorts: $ abbv $baba $wft $t $vrx $luv $all $wpx $mdt $lb $ba $pot $jnj $vz $fcx $sq $db $v $c $mospic.twitter.com/lup7zoyfdl	0	positive	0		2010-04-12	0	0	0	0	0	0	23.2975	0.167502	10.4	64.6			2010-04-12	0	0	0	0	0	0	23.2975	0	0	53	0	2	0
2016-07-05	Visa announces 'Everywhere Initiative' winners $V http://read.bi/29jPGBQÃ‚Â pic.twitter.com/nOmkNlUS5S	visa announces 'everywhere initiative' winners $v	visa announces 'everywhere initiative' winners $v	0	positive	0		2010-04-13	0	0	0	0	0	0	23.1975	-0.100001	10.4	64.6			2010-04-13	0	0	0	0	0	0	23.1975	0	0	53	0	2	0
2016-06-30	ATM fee dispute goes to Supreme Court $MA $V http://read.bi/29uz31RÃ‚Â pic.twitter.com/vyER2sbWQz	atm fee dispute goes to supreme court $ma $v pic.twitter.com/vyer2sbwqz	atm fee dispute goes to supreme court $ma $v pic.twitter.com/vyer2sbwqz	0	positive	0		2010-04-14	0	0	0	0	0	0	23.565	0.367501	10.4	64.6			2010-04-14	0	0	0	0	0	0	23.565	0	0	53	0	2	0
2016-06-29	Kroger joins Walmart, Home Depot in suing Visa $KR $V $MA $WMT $HD http://read.bi/29ft6qDÃ‚Â pic.twitter.com/N3Y3Xg4Yfi	kroger joins walmart, home depot in suing visa $kr $v $ma $wmt $hd	kroger joins walmart, home depot in suing visa $kr $v $ma $wmt $hd	0	positive	0		2010-04-15	0	0	0	0	0	0	23.6125	0.047498	10.4	64.6			2010-04-15	0	0	0	0	0	0	23.6125	0	0	53	0	2	0
2016-06-23	Visa hits milestone in mobile payments $V $MA http://read.bi/28ZMOGEÃ‚Â pic.twitter.com/wVYSMfnEjQ	visa hits milestone in mobile payments $v $ma	visa hits milestone in mobile payments $v $ma	0	positive	0		2010-04-16	0	0	0	0	0	0	23.4625	-0.149999	10.4	64.6			2010-04-16	0	0	0	0	0	0	23.4625	0	0	53	0	2	0
2016-06-16	American Express speeds up chip card times $AXP $V $MA http://read.bi/1XYBD5RÃ‚Â pic.twitter.com/58LU2YinTB	american express speeds up chip card times $axp $v $ma	american express speeds up chip card times $axp $v $ma	0	positive	0		2010-04-17	0	0	0	0	0	0	23.4625	0	10.4	64.6			2010-04-17	0	0	0	0	0	0	23.4625	0	0	53	0	2	0
2016-06-14	Walmart stops accepting Visa cards in Canada $WMT $V http://read.bi/260I9diÃ‚Â pic.twitter.com/1KE9OqAKNl	walmart stops accepting visa cards in canada $wmt $v	walmart stops accepting visa cards in canada $wmt $v	0	positive	0		2010-04-18	0	0	0	0	0	0	23.4625	0	10.4	64.6			2010-04-18	0	0	0	0	0	0	23.4625	0	0	53	0	2	0
2016-06-13	#Stocks to Watch Today: $SYMC, $V, $SWHC, $AAPL http://yhoo.it/1tlQWbsÃ‚Â pic.twitter.com/tC0db0kyNc	#stocks to watch today: $symc, $v, $swhc, $aapl	#stocks to watch today: $symc, $v, $swhc, $aapl	0	positive	0		2010-04-19	0	0	0	0	0	0	23.28	-0.182499	10.4	64.6			2010-04-19	0	0	0	0	0	0	23.28	0	0	53	0	2	0
2016-06-09	$XOM benefitting from #oil boost, $V, $BAC, $LULU, $RH #earnings, $P weeklys #options http://www.cboe.com/tradtool/webcast.aspx?channelId=dd1a93e2d343438da9ac79c1073bf80e&channelListId=87ce30f5be214b01be55fc231a256371&mediaId=fdb637aa0c71499daaebcdf144cec3b9Ã‚Â Ã¢â‚¬Â¦pic.twitter.com/HSBpegzXPq	$xom benefitting from #oil boost, $v, $bac, $lulu, $rh #earnings, $p weeklys #options	$xom benefitting from #oil boost, $v, $bac, $lulu, $rh #earnings, $p weeklys #options	0	positive	0		2010-04-20	0	0	0	0	0	0	23.5125	0.2325	10.4	64.6			2010-04-20	0	0	0	0	0	0	23.5125	0	0	53	0	2	0
2016-06-02	. @Visa takes BeyoncÃƒÂ©'s advice and puts a ring on it with payments wearable http://bizj.us/1mrnfoÃ‚Â $V #fintechpic.twitter.com/iGeIDFNmGo	. @visa takes beyonc's advice and puts a ring on it with payments wearable $v #fintechpic.twitter.com/igeidfnmgo	. @visa takes beyonc's advice and puts a ring on it with payments wearable $v #fintechpic.twitter.com/igeidfnmgo	0	positive	0		2010-04-21	0	0	0	0	0	0	23.2825	-0.230002	10.4	64.6			2010-04-21	0	0	0	0	0	0	23.2825	0	0	53	0	2	0
2016-05-31	My #StockMarket Weekend Review VIDEO: $VIX $TLT $IBB $GILD $SPY $IWM $QQQ $AAPL $FB $AMZN $NFLX $GOOGL $TSLA $V https://youtu.be/xX_AUb5XCP0	my #stockmarket weekend review video: $vix $tlt $ibb $gild $spy $iwm $qqq $aapl $fb $amzn $nflx $googl $tsla $v	my #stockmarket weekend review video: $vix $tlt $ibb $gild $spy $iwm $qqq $aapl $fb $amzn $nflx $googl $tsla $v	0	positive	0		2010-04-22	0	0	0	0	0	0	23.785	0.502501	10.4	64.6			2010-04-22	0	0	0	0	0	0	23.785	0	0	53	0	2	0
2016-05-27	VIDEO http://bit.ly/1X1uv8kÃ‚Â Mkt Analysis 4 Wk Ending 5/27/16 $SPY $WYNN $MGM $QQQ $IWM $V $MNSTpic.twitter.com/OAcdd6YTnn	video mkt analysis 4 wk ending 5/27/16 $spy $wynn $mgm $qqq $iwm $v $mnstpic.twitter.com/oacdd6ytnn	video mkt analysis 4 wk ending 5/27/16 $spy $wynn $mgm $qqq $iwm $v $mnstpic.twitter.com/oacdd6ytnn	0	positive	0		2010-04-23	0	0	0	0	0	0	24.1475	0.362499	10.4	64.6			2010-04-23	0	0	0	0	0	0	24.1475	0	0	53	0	2	0
2016-05-18	Visa Checkout expands its merchant network $V http://read.bi/1NyXMUrÃ‚Â pic.twitter.com/LsehP6EoON	visa checkout expands its merchant network $v	visa checkout expands its merchant network $v	0	positive	0		2010-04-24	0	0	0	0	0	0	24.1475	0	10.4	64.6			2010-04-24	0	0	0	0	0	0	24.1475	0	0	53	0	2	0
2016-05-16	#Berkshire's 13F filing:_x000D_ - Added Stake: $AAPL_x000D_ - Increased Stake: $V, $IBM, $PSX_x000D_ - Eliminated Stake: $Tpic.twitter.com/iJrRIxZ4u1	#berkshire's 13f filing:_x000D_ - added stake: $aapl_x000D_ - increased stake: $v, $ibm, $psx_x000D_ - eliminated stake: $tpic.twitter.com/ijrrixz4u1	#berkshire's 13f filing:_x000D_ - added stake: $aapl_x000D_ - increased stake: $v, $ibm, $psx_x000D_ - eliminated stake: $tpic.twitter.com/ijrrixz4u1	0	positive	0		2010-04-25	0	0	0	0	0	0	24.1475	0	10.4	64.6			2010-04-25	0	0	0	0	0	0	24.1475	0	0	53	0	2	0
2016-05-13	Visa plans to expand its Indian hub to boost blockchain development $V http://read.bi/1TKQmd5Ã‚Â pic.twitter.com/pWJm8FeOWY	visa plans to expand its indian hub to boost blockchain development $v	visa plans to expand its indian hub to boost blockchain development $v	0	positive	0		2010-04-26	0	0	0	0	0	0	24	-0.147499	10.4	64.6			2010-04-26	0	0	0	0	0	0	24	0	0	53	0	2	0
2016-05-12	Walmart is suing Visa $WMT $V http://read.bi/1WsQLqUÃ‚Â pic.twitter.com/O2cX7gPahA	walmart is suing visa $wmt $v	walmart is suing visa $wmt $v	0	positive	0		2010-04-27	0	0	0	0	0	0	23.2375	-0.762501	10.4	64.6			2010-04-27	0	0	0	0	0	0	23.2375	0	0	53	0	2	0
2016-04-25	Visa call reveals payments industry headwinds $V http://read.bi/1NMpV4VÃ‚Â pic.twitter.com/OzL5Ze1Oia	visa call reveals payments industry headwinds $v	visa call reveals payments industry headwinds $v	0	positive	0		2010-04-28	0	0	0	0	0	0	23.4025	0.165001	10.4	64.6			2010-04-28	0	0	0	0	0	0	23.4025	0	0	53	0	2	0
2016-04-21	$V $MSFT $GOOG plunge.......what do I do if I'm a central banker tonight?	$v $msft $goog plunge.......what do i do if i'm a central banker tonight?	$v $msft $goog plunge.......what do i do if i'm a central banker tonight?	0.25	positive	0		2010-04-29	0	0	0	0	0	0	23.205	-0.1975	10.4	64.6			2010-04-29	0	0	0	0	0	0	23.205	0	0	53	0	2	0
2016-04-21	EARNINGS ALERT: Visa Q2 EPS $0.68 Adj. vs. $0.67 Est.; Q2 Revs. $3.63B vs. $3.60B Est. Ã¢â‚¬Â¢ $V http://cnb.cx/zpEUy2Ã‚Â pic.twitter.com/GWMrYIVQ3S	earnings alert: visa q2 eps $0.68 adj. vs. $0.67 est.; q2 revs. $3.63b vs. $3.60b est. $v	earnings alert: visa q2 eps $0.68 adj. vs. $0.67 est.; q2 revs. $3.63b vs. $3.60b est. $v	0	positive	0		2010-04-30	0	0	0	0	0	0	22.5575	-0.647499	10.4	64.6			2010-04-30	0	0	0	0	0	0	22.5575	0	0	53	0	2	0
2016-04-21	VISA BEATS_x000D_ On revenue: http://stks.co/j4AEZÃ‚Â _x000D_ On EPS: http://stks.co/i4AEkÃ‚Â _x000D_ $V	visa beats_x000D_ on revenue: _x000D_ on eps: _x000D_ $v	visa beats_x000D_ on revenue: _x000D_ on eps: _x000D_ $v	0	positive	0		2010-05-01	0	0	0	0	0	0	22.5575	0	10.4	64.6			2010-05-01	0	0	0	0	0	0	22.5575	0	0	53	0	2	0
2016-04-21	pm_x000D_ $GOOGL $SBUX $MSFT $V_x000D_ $SAM $MXIM $PFPT $SKX_x000D_ Cramer guests- $SBUX $LRCX $SNA_x000D_ am_x000D_ $MCD $UAL $KMB_x000D_ $CAT $GE $HON $ANpic.twitter.com/mpWtKzRY22	pm_x000D_ $googl $sbux $msft $v_x000D_ $sam $mxim $pfpt $skx_x000D_ cramer guests- $sbux $lrcx $sna_x000D_ am_x000D_ $mcd $ual $kmb_x000D_ $cat $ge $hon $anpic.twitter.com/mpwtkzry22	pm_x000D_ $googl $sbux $msft $v_x000D_ $sam $mxim $pfpt $skx_x000D_ cramer guests- $sbux $lrcx $sna_x000D_ am_x000D_ $mcd $ual $kmb_x000D_ $cat $ge $hon $anpic.twitter.com/mpwtkzry22	0	positive	0		2010-05-02	0	0	0	0	0	0	22.5575	0	10.4	64.6			2010-05-02	0	0	0	0	0	0	22.5575	0	0	53	0	2	0
2016-04-20	What To Expect From Alphabet, Microsoft, Starbucks, Visa Earnings: http://ow.ly/4mVanyÃ‚Â $GOOGL $MSFT $SBUX $V $UApic.twitter.com/GJoNgeoub2	what to expect from alphabet, microsoft, starbucks, visa earnings: $googl $msft $sbux $v $uapic.twitter.com/gjongeoub2	what to expect from alphabet, microsoft, starbucks, visa earnings: $googl $msft $sbux $v $uapic.twitter.com/gjongeoub2	0	positive	0		2010-05-03	0	0	0	0	0	0	22.3175	-0.240002	10.4	64.6			2010-05-03	0	0	0	0	0	0	22.3175	0	0	53	0	2	0
2016-04-20	Stocks that hit record intraday highs this week:_x000D_ $UNH_x000D_ $JNJ_x000D_ $MCD_x000D_ $V_x000D_ $MMM_x000D_ $HDhttp://on.mktw.net/1VjREln	stocks that hit record intraday highs this week:_x000D_ $unh_x000D_ $jnj_x000D_ $mcd_x000D_ $v_x000D_ $mmm_x000D_ $hd	stocks that hit record intraday highs this week:_x000D_ $unh_x000D_ $jnj_x000D_ $mcd_x000D_ $v_x000D_ $mmm_x000D_ $hd	0	positive	0		2010-05-04	0	0	0	0	0	0	22.0925	-0.224998	10.4	64.6			2010-05-04	0	0	0	0	0	0	22.0925	0	0	53	0	2	0
2016-04-18	Bank of America continues mobile e-commerce push $BAC $V http://read.bi/1NjbVosÃ‚Â pic.twitter.com/z6NM2Jyrm7	bank of america continues mobile e-commerce push $bac $v	bank of america continues mobile e-commerce push $bac $v	0	positive	0		2010-05-05	0	0	0	0	0	0	21.6075	-0.485001	10.4	64.6			2010-05-05	0	0	0	0	0	0	21.6075	0	0	53	0	2	0
2016-04-18	$NFLX $GS $INTC $YHOO $LVS_x000D_ $MSFT $HOG $QCOM $LUV $UAL_x000D_ $MLNX $UA $BIIB $GOOGL $GM $V_x000D_ $SKX $GE $CAT $MCD $AAL $SBUXpic.twitter.com/sTbb7b99zo	$nflx $gs $intc $yhoo $lvs_x000D_ $msft $hog $qcom $luv $ual_x000D_ $mlnx $ua $biib $googl $gm $v_x000D_ $skx $ge $cat $mcd $aal $sbuxpic.twitter.com/stbb7b99zo	$nflx $gs $intc $yhoo $lvs_x000D_ $msft $hog $qcom $luv $ual_x000D_ $mlnx $ua $biib $googl $gm $v_x000D_ $skx $ge $cat $mcd $aal $sbuxpic.twitter.com/stbb7b99zo	0	positive	0		2010-05-06	0	0	0	0	0	0	20.73	-0.8775	10.4	64.6			2010-05-06	0	0	0	0	0	0	20.73	0	0	53	0	2	0
2016-04-14	Gr8 Wknd _x000D_ out Fri, working calendar_x000D_ M $NFLX $IBM $MS_x000D_ T $YHOO $INTC $VMW $ISRG $GS_x000D_ W $LVS $FFIV $QCOM_x000D_ T $GOOGL $SBUX $UA $V_x000D_ F $MCD $CAT $GE	gr8 wknd _x000D_ out fri, working calendar_x000D_ m $nflx $ibm $ms_x000D_ t $yhoo $intc $vmw $isrg $gs_x000D_ w $lvs $ffiv $qcom_x000D_ t $googl $sbux $ua $v_x000D_ f $mcd $cat $ge	gr8 wknd _x000D_ out fri, working calendar_x000D_ m $nflx $ibm $ms_x000D_ t $yhoo $intc $vmw $isrg $gs_x000D_ w $lvs $ffiv $qcom_x000D_ t $googl $sbux $ua $v_x000D_ f $mcd $cat $ge	0	positive	0		2010-05-07	0	0	0	0	0	0	20.5725	-0.1575	10.4	64.6			2010-05-07	0	0	0	0	0	0	20.5725	0	0	53	0	2	0
2016-04-11	How Apple's Trojan horse will eat the credit card industry http://wapo.st/1O3qkDpÃ‚Â $AAPL $V $MC #fintech #payments	how apple's trojan horse will eat the credit card industry $aapl $v $mc #fintech #payments	how apple's trojan horse will eat the credit card industry $aapl $v $mc #fintech #payments	0	positive	0		2010-05-08	0	0	0	0	0	0	20.5725	0	10.4	64.6			2010-05-08	0	0	0	0	0	0	20.5725	0	0	53	0	2	0
2016-04-03	Why $V @Visa can double!http://www.barrons.com/articles/why-visas-stock-can-double-in-the-next-4-years-1459534312?mod=trending_now_4Ã‚Â Ã¢â‚¬Â¦	why $v @visa can double!	why $v @visa can double!	0	positive	0		2010-05-09	0	0	0	0	0	0	20.5725	0	10.4	64.6			2010-05-09	0	0	0	0	0	0	20.5725	0	0	53	0	2	0
2016-03-31	Bank of America just made it easier for you to shop online $BAC $V http://read.bi/1oouAmKÃ‚Â pic.twitter.com/XSnyscM0kP	bank of america just made it easier for you to shop online $bac $v	bank of america just made it easier for you to shop online $bac $v	0	positive	0		2010-05-10	0	0	0	0	0	0	21.4975	0.924999	10.4	64.6			2010-05-10	0	0	0	0	0	0	21.4975	0	0	53	0	2	0
2016-03-30	WEDNESDAY'S WISEGUY ACTIVITY:_x000D_ https://www.wallstjesus.com/market-updates/Ã‚Â _x000D_ $SPY $HIMX $MXIM $CL $CAG $WUBA $AKS $UA $V	wednesday's wiseguy activity:_x000D_ _x000D_ $spy $himx $mxim $cl $cag $wuba $aks $ua $v	wednesday's wiseguy activity:_x000D_ _x000D_ $spy $himx $mxim $cl $cag $wuba $aks $ua $v	0	positive	0		2010-05-11	0	0	0	0	0	0	21.04	-0.457498	10.4	64.6			2010-05-11	0	0	0	0	0	0	21.04	0	0	53	0	2	0
2016-03-20	The Future of #Payments: Vision for 2020 #finance #fintech #digitalmoney pic.twitter.com/vc3cEIrZmf $V http://ow.ly/ZvptWÃ‚Â @BColwell_ALT	the future of #payments: vision for 2020 #finance #fintech #digitalmoney pic.twitter.com/vc3ceirzmf $v @bcolwell_alt	the future of #payments: vision for 2020 #finance #fintech #digitalmoney pic.twitter.com/vc3ceirzmf $v @bcolwell_alt	0.125	positive	0		2010-05-12	0	0	0	0	0	0	21.42	0.379999	10.4	64.6			2010-05-12	0	0	0	0	0	0	21.42	0	0	53	0	2	0
2016-01-27	Seasonal charts of companies reporting earnings today $ABT $MO $AMZN $AMGN $BHI $BMY $CAT $LLY $F $HSY $MSFT $VLO $V http://stks.co/d3Ctb	seasonal charts of companies reporting earnings today $abt $mo $amzn $amgn $bhi $bmy $cat $lly $f $hsy $msft $vlo $v	seasonal charts of companies reporting earnings today $abt $mo $amzn $amgn $bhi $bmy $cat $lly $f $hsy $msft $vlo $v	0	positive	0		2010-05-13	0	0	0	0	0	0	21.4325	0.012501	10.4	64.6			2010-05-13	0	0	0	0	0	0	21.4325	0	0	53	0	2	0
2016-01-27	Reporting earnings on Thursday... $ABT $BABA $MO $AMZN $AMGN $BMY $CAT $CELG $CHKP $DB $LLY $F $FTNT $HOG $JCI $MSFT $PLUG $PHM $TWC $UA $V	reporting earnings on thursday... $abt $baba $mo $amzn $amgn $bmy $cat $celg $chkp $db $lly $f $ftnt $hog $jci $msft $plug $phm $twc $ua $v	reporting earnings on thursday... $abt $baba $mo $amzn $amgn $bmy $cat $celg $chkp $db $lly $f $ftnt $hog $jci $msft $plug $phm $twc $ua $v	0	positive	0		2010-05-14	0	0	0	0	0	0	19.315	-2.1175	10.4	64.6			2010-05-14	0	0	0	0	0	0	19.315	0	0	53	0	2	0
2016-01-26	Favor: $MSFT $JPM $V $SBUX unfavor: $GPRO $TWTR $F. Morgan Stanley Analyzed 43 Bear Markets and ... http://bloom.bg/1UoXjTd	favor: $msft $jpm $v $sbux unfavor: $gpro $twtr $f. morgan stanley analyzed 43 bear markets and ...	favor: $msft $jpm $v $sbux unfavor: $gpro $twtr $f. morgan stanley analyzed 43 bear markets and ...	0	positive	0		2010-05-15	0	0	0	0	0	0	19.315	0	10.4	64.6			2010-05-15	0	0	0	0	0	0	19.315	0	0	53	0	2	0
2016-01-24	Earnings next week (list #2):_x000D_ Tu: $AAPL $T _x000D_ Wed: $MCK $FB $QCOM_x000D_ Th: $AMZN $V $MSFT $AMGN	earnings next week (list #2):_x000D_ tu: $aapl $t _x000D_ wed: $mck $fb $qcom_x000D_ th: $amzn $v $msft $amgn	earnings next week (list #2):_x000D_ tu: $aapl $t _x000D_ wed: $mck $fb $qcom_x000D_ th: $amzn $v $msft $amgn	0	positive	0		2010-05-16	0	0	0	0	0	0	19.315	0	10.4	64.6			2010-05-16	0	0	0	0	0	0	19.315	0	0	53	0	2	0
2016-01-23	Worker-owned collectivist pizza shops (you stand in line for bread with no choice) take $V $MA and $DFS...not $AXPpic.twitter.com/8y4GrKYVMf	worker-owned collectivist pizza shops (you stand in line for bread with no choice) take $v $ma and $dfs...not $axppic.twitter.com/8y4grkyvmf	worker-owned collectivist pizza shops (you stand in line for bread with no choice) take $v $ma and $dfs...not $axppic.twitter.com/8y4grkyvmf	0	positive	0		2010-05-17	0	0	0	0	0	0	18.6775	-0.637501	10.4	64.6			2010-05-17	0	0	0	0	0	0	18.6775	0	0	53	0	2	0
2016-01-20	EDC Direxion Daily Emerging Markets Bear 3x Shares Last Price_x000D_ http://dlvr.it/DKvDhyÃ‚Â _x000D_ $EDC $V $XLU $TPAC #EDC #finance #invest	edc direxion daily emerging markets bear 3x shares last price_x000D_ _x000D_ $edc $v $xlu $tpac #edc #finance #invest	edc direxion daily emerging markets bear 3x shares last price_x000D_ _x000D_ $edc $v $xlu $tpac #edc #finance #invest	0.0333333	positive	0		2010-05-18	0	0	0	0	0	0	17.5225	-1.155	10.4	64.6			2010-05-18	0	0	0	0	0	0	17.5225	0	0	53	0	2	0
2016-01-15	Mkt Update $spy $dia $yinn $v $t $f $vw $hal $apa $apc $oil $gild $f $gm $crm $hubs $vxx $ntfx $amzn @outsizedreturnpic.twitter.com/7udRLC8a81	mkt update $spy $dia $yinn $v $t $f $vw $hal $apa $apc $oil $gild $f $gm $crm $hubs $vxx $ntfx $amzn @outsizedreturnpic.twitter.com/7udrlc8a81	mkt update $spy $dia $yinn $v $t $f $vw $hal $apa $apc $oil $gild $f $gm $crm $hubs $vxx $ntfx $amzn @outsizedreturnpic.twitter.com/7udrlc8a81	0	positive	0		2010-05-19	0	0	0	0	0	0	18.2425	0.720001	10.4	64.6			2010-05-19	0	0	0	0	0	0	18.2425	0	0	53	0	2	0
2016-01-15	Corcelli's 30 Second Morning Mkt Update $spy $yinn $vxx $intc $amzn $baba $msft $aapl $gild $v $f $t $crm $hubs $oilpic.twitter.com/NrdP4uyBJS	corcelli's 30 second morning mkt update $spy $yinn $vxx $intc $amzn $baba $msft $aapl $gild $v $f $t $crm $hubs $oilpic.twitter.com/nrdp4uybjs	corcelli's 30 second morning mkt update $spy $yinn $vxx $intc $amzn $baba $msft $aapl $gild $v $f $t $crm $hubs $oilpic.twitter.com/nrdp4uybjs	0	positive	0		2010-05-20	0	0	0	0	0	0	18.205	-0.0375	10.4	64.6			2010-05-20	0	0	0	0	0	0	18.205	0	0	53	0	2	0
2016-01-12	Currently there is nothing to repair about the list of bullish #stocks _x000D_ $ATVI $DAL $FB $GE $HD $INTC $KO $MSFT $NFLX $NKE $NVDA $SBUX $V	currently there is nothing to repair about the list of bullish #stocks _x000D_ $atvi $dal $fb $ge $hd $intc $ko $msft $nflx $nke $nvda $sbux $v	currently there is nothing to repair about the list of bullish #stocks _x000D_ $atvi $dal $fb $ge $hd $intc $ko $msft $nflx $nke $nvda $sbux $v	0.4	positive	0		2010-05-21	0	0	0	0	0	0	18.55	0.344999	10.4	64.6			2010-05-21	0	0	0	0	0	0	18.55	0	0	53	0	2	0
2016-01-04	Fidelity drops $AXP, $BAC | $V the Winner_x000D_ http://reut.rs/1OEoAfFÃ‚Â via @Reuters	fidelity drops $axp, $bac | $v the winner_x000D_ via @reuters	fidelity drops $axp, $bac | $v the winner_x000D_ via @reuters	0	positive	0		2010-05-22	0	0	0	0	0	0	18.55	0	10.4	64.6			2010-05-22	0	0	0	0	0	0	18.55	0	0	53	0	2	0
2016-01-04	Fidelity drops credit card partners AmEx, BofA in deal with US Bancorp, Visa. http://bloom.bg/1Ra1eFKÃ‚Â $AXP $BAC $USB $V	fidelity drops credit card partners amex, bofa in deal with us bancorp, visa. $axp $bac $usb $v	fidelity drops credit card partners amex, bofa in deal with us bancorp, visa. $axp $bac $usb $v	0	positive	0		2010-05-23	0	0	0	0	0	0	18.55	0	10.4	64.6			2010-05-23	0	0	0	0	0	0	18.55	0	0	53	0	2	0
2016-01-03	$VXX Weekly $AMZN $NFLX $USO $BABA $AAPL $SPY $SPX $AA $S $V $GOOGL $TWTR $USD $V $S $QQQ $NKE $CMG $PCLN $ESpic.twitter.com/zF6YMU5Zzi	$vxx weekly $amzn $nflx $uso $baba $aapl $spy $spx $aa $s $v $googl $twtr $usd $v $s $qqq $nke $cmg $pcln $espic.twitter.com/zf6ymu5zzi	$vxx weekly $amzn $nflx $uso $baba $aapl $spy $spx $aa $s $v $googl $twtr $usd $v $s $qqq $nke $cmg $pcln $espic.twitter.com/zf6ymu5zzi	0	positive	0		2010-05-24	0	0	0	0	0	0	18.6375	0.087502	10.4	64.6			2010-05-24	0	0	0	0	0	0	18.6375	0	0	53	0	2	0
2016-01-03	$PYPL I like their credit service idea. Been an investor in $V for years http://stks.co/y17p	$pypl i like their credit service idea. been an investor in $v for years	$pypl i like their credit service idea. been an investor in $v for years	0	positive	0		2010-05-25	0	0	0	0	0	0	18.2425	-0.395001	10.4	64.6			2010-05-25	0	0	0	0	0	0	18.2425	0	0	53	0	2	0
2016-01-02	UVXY ProShares Ultra VIX Short-Term Futures ETF News_x000D_ http://dlvr.it/D9NX6rÃ‚Â _x000D_ $UVXY $EVAR $V $BABA #UVXY #pennystocks #tradeideas	uvxy proshares ultra vix short-term futures etf news_x000D_ _x000D_ $uvxy $evar $v $baba #uvxy #pennystocks #tradeideas	uvxy proshares ultra vix short-term futures etf news_x000D_ _x000D_ $uvxy $evar $v $baba #uvxy #pennystocks #tradeideas	0	positive	0		2010-05-26	0	0	0	0	0	0	18.35	0.1075	10.4	64.6			2010-05-26	0	0	0	0	0	0	18.35	0	0	53	0	2	0
2016-01-02	"Screen of the day" @IBDinvestors listed 9 stocks w/ 50% profit margin as of 1/1/16: $FB $BABA $GILD $V $MA $FLT...http://research.investors.com/screen-center/?nav=ResearchSOTDÃ‚Â Ã¢â‚¬Â¦	"screen of the day" @ibdinvestors listed 9 stocks w/ 50% profit margin as of 1/1/16: $fb $baba $gild $v $ma $flt...	"screen of the day" @ibdinvestors listed 9 stocks w/ 50% profit margin as of 1/1/16: $fb $baba $gild $v $ma $flt...	0	positive	0		2010-05-27	0	0	0	0	0	0	18.4225	0.072501	10.4	64.6			2010-05-27	0	0	0	0	0	0	18.4225	0	0	53	0	2	0
2016-01-02	@pmarca cough $V $MA	@pmarca cough $v $ma	@pmarca cough $v $ma	0	positive	0		2010-05-28	0	0	0	0	0	0	18.115	-0.307501	10.4	64.6			2010-05-28	0	0	0	0	0	0	18.115	0	0	53	0	2	0
2016-01-02	AAPL Apple, Inc. % Change_x000D_ http://dlvr.it/D9L6k1Ã‚Â _x000D_ $AAPL $V $CRUS $KR #AAPL #invest #tradeideas	aapl apple, inc. % change_x000D_ _x000D_ $aapl $v $crus $kr #aapl #invest #tradeideas	aapl apple, inc. % change_x000D_ _x000D_ $aapl $v $crus $kr #aapl #invest #tradeideas	0	positive	0		2010-05-29	0	0	0	0	0	0	18.115	0	10.4	64.6			2010-05-29	0	0	0	0	0	0	18.115	0	0	53	0	2	0
2016-01-02	*My Thoughts on Visa* http://seekingalpha.com/article/3783896-visa-a-company-where-i-want-to-be?source=tweetÃ‚Â Ã¢â‚¬Â¦ $MA $V	*my thoughts on visa* $ma $v	*my thoughts on visa* $ma $v	0	positive	0		2010-05-30	0	0	0	0	0	0	18.115	0	10.4	64.6			2010-05-30	0	0	0	0	0	0	18.115	0	0	53	0	2	0
2016-01-02	ATVI Activision Blizzard Inc. Market Cap_x000D_ http://dlvr.it/D9HZfCÃ‚Â _x000D_ $ATVI $UVXY $V $AA #ATVI #finance #pennystocks	atvi activision blizzard inc. market cap_x000D_ _x000D_ $atvi $uvxy $v $aa #atvi #finance #pennystocks	atvi activision blizzard inc. market cap_x000D_ _x000D_ $atvi $uvxy $v $aa #atvi #finance #pennystocks	0	positive	0		2010-05-31	0	0	0	0	0	0	18.115	0	10.4	64.6			2010-05-31	0	0	0	0	0	0	18.115	0	0	53	0	2	0
2016-01-02	BLOG POST: A Recap of Stock Trends for 2015 $AMZN $FB $GOOG $V $MA $TSLA $BABA $CYBR $AAPL http://stks.co/e34kB	blog post: a recap of stock trends for 2015 $amzn $fb $goog $v $ma $tsla $baba $cybr $aapl	blog post: a recap of stock trends for 2015 $amzn $fb $goog $v $ma $tsla $baba $cybr $aapl	0	positive	0		2010-06-01	0	0	0	0	0	0	17.8725	-0.242501	10.4	64.6			2010-06-01	0	0	0	0	0	0	17.8725	0	0	53	0	2	0
2016-01-02	BLSP Blue Sphere Corp. News_x000D_ http://dlvr.it/D94DDfÃ‚Â _x000D_ $BLSP $WYNN $URTH $V #BLSP #investing #pennystocks	blsp blue sphere corp. news_x000D_ _x000D_ $blsp $wynn $urth $v #blsp #investing #pennystocks	blsp blue sphere corp. news_x000D_ _x000D_ $blsp $wynn $urth $v #blsp #investing #pennystocks	0.1	positive	0		2010-06-02	0	0	0	0	0	0	17.8125	-0.059999	10.4	64.6			2010-06-02	0	0	0	0	0	0	17.8125	0	0	53	0	2	0
2016-01-01	DEWM Dewmar International BMC Inc. E.P.S._x000D_ http://dlvr.it/D8zFvFÃ‚Â _x000D_ $DEWM $V $ALKS $ERX #DEWM #share #pennystocks	dewm dewmar international bmc inc. e.p.s._x000D_ _x000D_ $dewm $v $alks $erx #dewm #share #pennystocks	dewm dewmar international bmc inc. e.p.s._x000D_ _x000D_ $dewm $v $alks $erx #dewm #share #pennystocks	0	positive	0		2010-06-03	0	0	0	0	0	0	18.21	0.397499	10.4	64.6			2010-06-03	0	0	0	0	0	0	18.21	0	0	53	0	2	0
2016-01-01	2015 leaders and laggards $NKE $HD $MCD $GE $V $NFLX $AMZN $ATVI $NVDA $CVC $CTRPhttp://www.seekingalpha.com/news/3009636	2015 leaders and laggards $nke $hd $mcd $ge $v $nflx $amzn $atvi $nvda $cvc $ctrp	2015 leaders and laggards $nke $hd $mcd $ge $v $nflx $amzn $atvi $nvda $cvc $ctrp	0	positive	0		2010-06-04	0	0	0	0	0	0	18.0325	-0.1775	10.4	64.6			2010-06-04	0	0	0	0	0	0	18.0325	0	0	53	0	2	0
2015-12-31	ONCE Spark Therapeutics Inc. Company Info_x000D_ http://dlvr.it/D8fl1PÃ‚Â _x000D_ $ONCE $ALDW $V $LOW #ONCE #pennystocks #stockmarket	once spark therapeutics inc. company info_x000D_ _x000D_ $once $aldw $v $low #once #pennystocks #stockmarket	once spark therapeutics inc. company info_x000D_ _x000D_ $once $aldw $v $low #once #pennystocks #stockmarket	0.3	positive	0		2010-06-05	0	0	0	0	0	0	18.0325	0	10.4	64.6			2010-06-05	0	0	0	0	0	0	18.0325	0	0	53	0	2	0
2015-12-31	Dividend Calendar (cont..)_x000D_ $COSCO EX-CASH 2016-01-05;_x000D_ $V EX-STOCK 2016-01-05;_x000D_ $ACPB2 EX-CASH 2016-01-07;_x000D_ $RCI EX-CASH 2016-01-12;	dividend calendar (cont..)_x000D_ $cosco ex-cash 2016-01-05;_x000D_ $v ex-stock 2016-01-05;_x000D_ $acpb2 ex-cash 2016-01-07;_x000D_ $rci ex-cash 2016-01-12;	dividend calendar (cont..)_x000D_ $cosco ex-cash 2016-01-05;_x000D_ $v ex-stock 2016-01-05;_x000D_ $acpb2 ex-cash 2016-01-07;_x000D_ $rci ex-cash 2016-01-12;	0	positive	0		2010-06-06	0	0	0	0	0	0	18.0325	0	10.4	64.6			2010-06-06	0	0	0	0	0	0	18.0325	0	0	53	0	2	0
2015-12-29	Visa Gives Blockchain A Nod In End-Of-Year Summary $V http://benzinga.com/z/6077143Ã‚Â #bitcoin #fintech	visa gives blockchain a nod in end-of-year summary $v #bitcoin #fintech	visa gives blockchain a nod in end-of-year summary $v #bitcoin #fintech	0	positive	0		2010-06-07	0	0	0	0	0	0	17.9725	-0.059999	10.4	64.6			2010-06-07	0	0	0	0	0	0	17.9725	0	0	53	0	2	0
2015-12-22	Ken Fisher is an expert in 19th century logging history & runs $68B. He holds $AMZN $AAPL $V $PFE $JNJ $HD & morepic.twitter.com/sZeC9IdpyS	ken fisher is an expert in 19th century logging history & runs $68b. he holds $amzn $aapl $v $pfe $jnj $hd & morepic.twitter.com/szec9idpys	ken fisher is an expert in 19th century logging history & runs $68b. he holds $amzn $aapl $v $pfe $jnj $hd & morepic.twitter.com/szec9idpys	0	positive	0		2010-06-08	0	0	0	0	0	0	18.3375	0.365	10.4	64.6			2010-06-08	0	0	0	0	0	0	18.3375	0	0	53	0	2	0
2015-12-07	Fundamental & momentum scans on weekly still showing rock stars $ULTA $HD $LOW $LUV $DY $MKTX $POOL $V $NVR $PCLN $AMWD. #stocks #market	fundamental & momentum scans on weekly still showing rock stars $ulta $hd $low $luv $dy $mktx $pool $v $nvr $pcln $amwd. #stocks #market	fundamental & momentum scans on weekly still showing rock stars $ulta $hd $low $luv $dy $mktx $pool $v $nvr $pcln $amwd. #stocks #market	0.3	positive	0		2010-06-09	0	0	0	0	0	0	18.45	0.112501	10.4	64.6			2010-06-09	0	0	0	0	0	0	18.45	0	0	53	0	2	0
2015-11-29	Watch Out, $V and $MA; Here Comes #Blockchain via @BarronsOnline. http://brulte.co/1TliIfMÃ‚Â pic.twitter.com/HxrZXn07Uy	watch out, $v and $ma; here comes #blockchain via @barronsonline.	watch out, $v and $ma; here comes #blockchain via @barronsonline.	0	positive	0		2010-06-10	0	0	0	0	0	0	19.3625	0.912498	10.4	64.6			2010-06-10	0	0	0	0	0	0	19.3625	0	0	53	0	2	0
2015-11-22	$V FLOW REMAINS BULLISH, SWEEPERS DETECTED ON ANY DIP .. pic.twitter.com/vaSrnhO2be	$v flow remains bullish, sweepers detected on any dip .. pic.twitter.com/vasrnho2be	$v flow remains bullish, sweepers detected on any dip .. pic.twitter.com/vasrnho2be	0	positive	0		2010-06-11	0	0	0	0	0	0	19.02	-0.342499	10.4	64.6			2010-06-11	0	0	0	0	0	0	19.02	0	0	53	0	2	0
2015-11-18	People worried about takerate atrophy at $PYPL should look at $V & $AXP discount/interchange over timepic.twitter.com/Diarxr6Wss	people worried about takerate atrophy at $pypl should look at $v & $axp discount/interchange over timepic.twitter.com/diarxr6wss	people worried about takerate atrophy at $pypl should look at $v & $axp discount/interchange over timepic.twitter.com/diarxr6wss	0	positive	0		2010-06-12	0	0	0	0	0	0	19.02	0	10.4	64.6			2010-06-12	0	0	0	0	0	0	19.02	0	0	53	0	2	0
2015-11-12	Host nightlife tours on http://www.dowhatlocalsdo.ioÃ‚Â _x000D_ #clubbing_x000D_ #parties_x000D_ #fetes _x000D_ #dances_x000D_ #pubcrawls_x000D_ $fb $twtr $tzoo $pcln $h $v $pcln $ua	host nightlife tours on _x000D_ #clubbing_x000D_ #parties_x000D_ #fetes _x000D_ #dances_x000D_ #pubcrawls_x000D_ $fb $twtr $tzoo $pcln $h $v $pcln $ua	host nightlife tours on _x000D_ #clubbing_x000D_ #parties_x000D_ #fetes _x000D_ #dances_x000D_ #pubcrawls_x000D_ $fb $twtr $tzoo $pcln $h $v $pcln $ua	0	positive	0		2010-06-13	0	0	0	0	0	0	19.02	0	10.4	64.6			2010-06-13	0	0	0	0	0	0	19.02	0	0	53	0	2	0
2015-11-10	RECAP 11/10 Chatter Names:_x000D_ $V - Berkshire_x000D_ $EMC - Dell caution_x000D_ $APA - $APC_x000D_ $LNKD - Raising Prices_x000D_ $MCD - Analyst Day	recap 11/10 chatter names:_x000D_ $v - berkshire_x000D_ $emc - dell caution_x000D_ $apa - $apc_x000D_ $lnkd - raising prices_x000D_ $mcd - analyst day	recap 11/10 chatter names:_x000D_ $v - berkshire_x000D_ $emc - dell caution_x000D_ $apa - $apc_x000D_ $lnkd - raising prices_x000D_ $mcd - analyst day	0	positive	0		2010-06-14	0	0	0	0	0	0	18.445	-0.575	10.4	64.6			2010-06-14	0	0	0	0	0	0	18.445	0	0	53	0	2	0
2015-11-10	at the @Citi #FinTech Conf today - includes reps from $MA, $FLT, $VNTV, $AXP, $WU, $PYPL, $V, oh and us! --> $GBTC / @BitcoinTrust #bitcoin	at the @citi #fintech conf today - includes reps from $ma, $flt, $vntv, $axp, $wu, $pypl, $v, oh and us! --> $gbtc / @bitcointrust #bitcoin	at the @citi #fintech conf today - includes reps from $ma, $flt, $vntv, $axp, $wu, $pypl, $v, oh and us! --> $gbtc / @bitcointrust #bitcoin	0	positive	0		2010-06-15	0	0	0	0	0	0	19.2325	0.7875	10.4	64.6			2010-06-15	0	0	0	0	0	0	19.2325	0	0	53	0	2	0
2015-11-10	Charging into China: WTO ruling says China can no longer discriminate against U.S. credit card firms. http://ow.ly/UtHG6Ã‚Â $V $MA	charging into china: wto ruling says china can no longer discriminate against you.s. credit card firms. $v $ma	charging into china: wto ruling says china can no longer discriminate against you.s. credit card firms. $v $ma	0	positive	0		2010-06-16	0	0	0	0	0	0	19.2925	0.06	10.4	64.6			2010-06-16	0	0	0	0	0	0	19.2925	0	0	53	0	2	0
2015-11-06	What Do MasterCard and Visa Think About Bitcoin? http://for.tn/1wlYk1LÃ‚Â $V $MA via @FortuneMagazine @readDanwrite	what do mastercard and visa think about bitcoin? $v $ma via @fortunemagazine @readdanwrite	what do mastercard and visa think about bitcoin? $v $ma via @fortunemagazine @readdanwrite	0	positive	0		2010-06-17	0	0	0	0	0	0	19.56	0.267499	10.4	64.6			2010-06-17	0	0	0	0	0	0	19.56	0	0	53	0	2	0
2015-11-02	#Visa announces its purchase of #VisaEurope for up to $23B. $V http://ow.ly/U7RYa	#visa announces its purchase of #visaeurope for up to $23b. $v	#visa announces its purchase of #visaeurope for up to $23b. $v	0	positive	0		2010-06-18	0	0	0	0	0	0	19.26	-0.299999	10.4	64.6			2010-06-18	0	0	0	0	0	0	19.26	0	0	53	0	2	0
2015-10-29	RECAP 10/29 Chatter Names:_x000D_ $APC - $CVX ($83)_x000D_ $FNFG - $KEY_x000D_ $V - Europe_x000D_ $WFM - $WMT ($45.50)_x000D_ $SUNE - Appaloosa_x000D_ $VRX - $CVS cuts Philidor	recap 10/29 chatter names:_x000D_ $apc - $cvx ($83)_x000D_ $fnfg - $key_x000D_ $v - europe_x000D_ $wfm - $wmt ($45.50)_x000D_ $sune - appaloosa_x000D_ $vrx - $cvs cuts philidor	recap 10/29 chatter names:_x000D_ $apc - $cvx ($83)_x000D_ $fnfg - $key_x000D_ $v - europe_x000D_ $wfm - $wmt ($45.50)_x000D_ $sune - appaloosa_x000D_ $vrx - $cvs cuts philidor	1	positive	0		2010-06-19	0	0	0	0	0	0	19.26	0	10.4	64.6			2010-06-19	0	0	0	0	0	0	19.26	0	0	53	0	2	0
2015-10-29	WSJ: Ã¢â‚¬ËœVisa Nears $22 Billion Deal to Buy European CounterpartÃ¢â‚¬â„¢ $V $MA http://www.wsj.com/articles/visa-nears-22-billion-deal-to-buy-european-counterpart-1446136455Ã‚Â Ã¢â‚¬Â¦	wsj: visa nears $22 billion deal to buy european counterpart $v $ma	wsj: visa nears $22 billion deal to buy european counterpart $v $ma	0	positive	0		2010-06-20	0	0	0	0	0	0	19.26	0	10.4	64.6			2010-06-20	0	0	0	0	0	0	19.26	0	0	53	0	2	0
2015-10-26	$V Nov 72 P buyer +3500 for $0.67	$v nov 72 p buyer +3500 for $0.67	$v nov 72 p buyer +3500 for $0.67	0	positive	0		2010-06-21	0	0	0	0	0	0	20.225	0.965	10.4	64.6			2010-06-21	0	0	0	0	0	0	20.225	0	0	53	0	2	0
2015-10-26	@TJReazor @1DannyStewart @dvandenbord Costo $COSTis switching to Visa $V in 2016. Customer service makes the difference.	@tjreazor @1dannystewart @dvandenbord costo $costis switching to visa $v in 2016. customer service makes the difference.	@tjreazor @1dannystewart @dvandenbord costo $costis switching to visa $v in 2016. customer service makes the difference.	0	positive	0		2010-06-22	0	0	0	0	0	0	19.69	-0.534999	10.4	64.6			2010-06-22	0	0	0	0	0	0	19.69	0	0	53	0	2	0
2015-10-23	$PLPM $V using their technology in Brazil appears	$plpm $v using their technology in brazil appears	$plpm $v using their technology in brazil appears	0	positive	0		2010-06-23	0	0	0	0	0	0	19.44	-0.25	10.4	64.6			2010-06-23	0	0	0	0	0	0	19.44	0	0	53	0	2	0
2015-10-22	Vanc pharma $V.NPH distributes in ontario. Expect cash migration soon from V.MSD and http://V.CRSÃ‚Â to nph http://www.stockwatch.com/News/Item.aspx?bid=Z-C%3aNPH-2318651&symbol=NPH&region=CÃ‚Â Ã¢â‚¬Â¦	vanc pharma $v.nph distributes in ontario. expect cash migration soon from v.msd and to nph	vanc pharma $v.nph distributes in ontario. expect cash migration soon from v.msd and to nph	0	positive	0		2010-06-24	0	1	0	1	0	1	19.12	-0.32	10.4	65.6			2010-06-24	1	0	0	1	0	0	19.12	0	0	54	1	3	1
2015-10-22	GOOGL Weekly Cup and handle!?!?. $TSLA $AMZN $NFLX $USO $BABA $AAPL $SPY $SPX $AA $S $V $GOOGL $TWTR $USD $XLY $XOMpic.twitter.com/0p7iw6xCiC	googl weekly cup and handle!?!?. $tsla $amzn $nflx $uso $baba $aapl $spy $spx $aa $s $v $googl $twtr $usd $xly $xompic.twitter.com/0p7iw6xcic	googl weekly cup and handle!?!?. $tsla $amzn $nflx $uso $baba $aapl $spy $spx $aa $s $v $googl $twtr $usd $xly $xompic.twitter.com/0p7iw6xcic	0	positive	0		2010-06-25	0	0	0	0	0	0	19.165	0.045	10.4	65.6			2010-06-25	0	0	0	0	0	0	19.165	0	0	54	0	2	0
2015-10-21	Visa hikes dividend by 17% to $0.14 Ã¢â‚¬Â¢ $V	visa hikes dividend by 17% to $0.14 $v	visa hikes dividend by 17% to $0.14 $v	0	positive	0		2010-06-26	0	0	0	0	0	0	19.165	0	10.4	65.6			2010-06-26	0	0	0	0	0	0	19.165	0	0	54	0	2	0
2015-10-20	$PLPM Aug. CC http://seekingalpha.com/article/3398615-planet-payments-plpm-ceo-carl-williams-on-q2-2015-results-earnings-call-transcriptÃ‚Â Ã¢â‚¬Â¦ note comments with respect to $V	$plpm aug. cc note comments with respect to $v	$plpm aug. cc note comments with respect to $v	0	positive	0		2010-06-27	0	0	0	0	0	0	19.165	0	10.4	65.6			2010-06-27	0	0	0	0	0	0	19.165	0	0	54	0	2	0
2015-10-19	10 picks from our Big Money Poll: http://bit.ly/1LrtCvsÃ‚Â $AAPL $GILD $PG $AMZN $BAC $CELG $DOW $FB $TWTR $V pic.twitter.com/Jh80eOXtjz	10 picks from our big money poll: $aapl $gild $pg $amzn $bac $celg $dow $fb $twtr $v pic.twitter.com/jh80eoxtjz	10 picks from our big money poll: $aapl $gild $pg $amzn $bac $celg $dow $fb $twtr $v pic.twitter.com/jh80eoxtjz	0.1	positive	0		2010-06-28	0	0	0	0	0	0	18.805	-0.360001	10.4	65.6			2010-06-28	0	0	0	0	0	0	18.805	0	0	54	0	2	0
2015-10-18	$V FRIDAY SWEEPER DEETS:_x000D_ http://rambles.wallstjesus.com/post/131407216148/v-fridays-call-sweepersÃ‚Â Ã¢â‚¬Â¦pic.twitter.com/O9oLWnmIAy	$v friday sweeper deets:_x000D_	$v friday sweeper deets:_x000D_	0	positive	0		2010-06-29	0	0	0	0	0	0	17.8625	-0.942501	10.4	65.6			2010-06-29	0	0	0	0	0	0	17.8625	0	0	54	0	2	0
2015-10-14	How nontechnology companies are trying to mimic #startups http://on.wsj.com/1k1mGhRÃ‚Â via @WSJ_x000D_ $V #Visa #management #innovation #ecommerce	how nontechnology companies are trying to mimic #startups via @wsj_x000D_ $v #visa #management #innovation #ecommerce	how nontechnology companies are trying to mimic #startups via @wsj_x000D_ $v #visa #management #innovation #ecommerce	0	positive	0		2010-06-30	0	0	0	0	0	0	17.6875	-0.174999	10.4	65.6			2010-06-30	0	0	0	0	0	0	17.6875	0	0	54	0	2	0
2015-10-14	Square S-1 risk section on the payment networks; who has the leverage in this relationship? (its not Square) $V $MApic.twitter.com/O2c7x66nwz	square s-1 risk section on the payment networks; who has the leverage in this relationship? (its not square) $v $mapic.twitter.com/o2c7x66nwz	square s-1 risk section on the payment networks; who has the leverage in this relationship? (its not square) $v $mapic.twitter.com/o2c7x66nwz	0	positive	0		2010-07-01	0	0	0	0	0	0	18.215	0.5275	10.4	65.6			2010-07-01	0	0	0	0	0	0	18.215	0	0	54	0	2	0
2015-10-09	Visa: The Way Tomorrow Works Is Wearable And Biometric Tech http://seekingalpha.com/article/3563286-visa-the-way-tomorrow-works-is-wearable-and-biometric-tech?source=feed_fÃ‚Â Ã¢â‚¬Â¦ $V	visa: the way tomorrow works is wearable and biometric tech $v	visa: the way tomorrow works is wearable and biometric tech $v	0	positive	0		2010-07-02	0	0	0	0	0	0	18.295	0.08	10.4	65.6			2010-07-02	0	0	0	0	0	0	18.295	0	0	54	0	2	0
2015-10-08	Actives on open @ CBOE: $AAPL $MTG $FCX $V $TWTR $PYPL $JPM $GOOGL $TSLA $GPRO $HLF	actives on open @ cboe: $aapl $mtg $fcx $v $twtr $pypl $jpm $googl $tsla $gpro $hlf	actives on open @ cboe: $aapl $mtg $fcx $v $twtr $pypl $jpm $googl $tsla $gpro $hlf	0.5	positive	0		2010-07-03	0	0	0	0	0	0	18.295	0	10.4	65.6			2010-07-03	0	0	0	0	0	0	18.295	0	0	54	0	2	0
2015-10-07	Visa's Share Price Is On The Rise http://seekingalpha.com/article/3555836-visas-share-price-is-on-the-riseÃ‚Â Ã¢â‚¬Â¦ #fintech #visa $v #bigdata #algotrading	visa's share price is on the rise #fintech #visa $v #bigdata #algotrading	visa's share price is on the rise #fintech #visa $v #bigdata #algotrading	0	positive	0		2010-07-04	0	0	0	0	0	0	18.295	0	10.4	65.6			2010-07-04	0	0	0	0	0	0	18.295	0	0	54	0	2	0
2015-10-01	Short Interest on the S&P 500 stocks has increased 21% Year-to-date, back to 2009 levels.._x000D_ $CHK, $FCX, $V contributed pic.twitter.com/xkUOtjAflb	short interest on the s&p 500 stocks has increased 21% year-to-date, back to 2009 levels.._x000D_ $chk, $fcx, $v contributed pic.twitter.com/xkuotjaflb	short interest on the s&p 500 stocks has increased 21% year-to-date, back to 2009 levels.._x000D_ $chk, $fcx, $v contributed pic.twitter.com/xkuotjaflb	0.15	positive	0		2010-07-05	0	0	0	0	0	0	18.295	0	10.4	65.6			2010-07-05	0	0	0	0	0	0	18.295	0	0	54	0	2	0
2015-09-30	George Mihalos initiates coverage of the Financial Technology sector $ADS$EVTC $FIS $FISV $GDOT $GPN $HPY $MA $PYPL $TSS $V $VNTV 1/	george mihalos initiates coverage of the financial technology sector $ads$evtc $fis $fisv $gdot $gpn $hpy $ma $pypl $tss $v $vntv 1/	george mihalos initiates coverage of the financial technology sector $ads$evtc $fis $fisv $gdot $gpn $hpy $ma $pypl $tss $v $vntv 1/	0	positive	0		2010-07-06	0	0	0	0	0	0	18.0675	-0.227501	10.4	65.6			2010-07-06	0	0	0	0	0	0	18.0675	0	0	54	0	2	0
2015-09-25	RECAP 9/25 Chatter Names:_x000D_ $V - Icahn_x000D_ $AKAM - $T for $85_x000D_ $HFC - $TSO for $61_x000D_ $CTXS - Not for sale_x000D_ $CYBR - $CSCO for $68	recap 9/25 chatter names:_x000D_ $v - icahn_x000D_ $akam - $t for $85_x000D_ $hfc - $tso for $61_x000D_ $ctxs - not for sale_x000D_ $cybr - $csco for $68	recap 9/25 chatter names:_x000D_ $v - icahn_x000D_ $akam - $t for $85_x000D_ $hfc - $tso for $61_x000D_ $ctxs - not for sale_x000D_ $cybr - $csco for $68	0	positive	0		2010-07-07	0	0	0	0	0	0	18.705	0.637501	10.4	65.6			2010-07-07	0	0	0	0	0	0	18.705	0	0	54	0	2	0
2015-09-22	@RandyHope2 ah that would be telling, Randy, let's put it this way, another one of Ireland's gems! #traveltuesday $v.Ã¢â€šÂ¬ Gr8 rate #comevisit	@randyhope2 ah that would be telling, randy, let's put it this way, another one of ireland's gems! #traveltuesday $v. gr8 rate #comevisit	@randyhope2 ah that would be telling, randy, let's put it this way, another one of ireland's gems! #traveltuesday $v. gr8 rate #comevisit	0	positive	0		2010-07-08	0	0	0	0	0	0	18.77	0.065	10.4	65.6			2010-07-08	0	0	0	0	0	0	18.77	0	0	54	0	2	0
2015-09-15	Corcelli's 30 second market update. $yinn $yang $spy $brmn $hog $f $gm$biib $h $a $v $t $h $oil $vxx $nky $amzn $ntflpic.twitter.com/WhUV7QJdul	corcelli's 30 second market update. $yinn $yang $spy $brmn $hog $f $gm$biib $h $a $v $t $h $oil $vxx $nky $amzn $ntflpic.twitter.com/whuv7qjdul	corcelli's 30 second market update. $yinn $yang $spy $brmn $hog $f $gm$biib $h $a $v $t $h $oil $vxx $nky $amzn $ntflpic.twitter.com/whuv7qjdul	0	positive	0		2010-07-09	0	0	0	0	0	0	19.345	0.574999	10.4	65.6			2010-07-09	0	0	0	0	0	0	19.345	0	0	54	0	2	0
2015-09-12	Put sellers should keep selling: http://bit.ly/1OJIs2UÃ‚Â $IBM $MSFT $GE $LRCX $HAS $ROST $TIF $NKE $MA $ORCL $V $AMGN $BIDU via @sm_sears	put sellers should keep selling: $ibm $msft $ge $lrcx $has $rost $tif $nke $ma $orcl $v $amgn $bidu via @sm_sears	put sellers should keep selling: $ibm $msft $ge $lrcx $has $rost $tif $nke $ma $orcl $v $amgn $bidu via @sm_sears	0	positive	0		2010-07-10	0	0	0	0	0	0	19.345	0	10.4	65.6			2010-07-10	0	0	0	0	0	0	19.345	0	0	54	0	2	0
2015-09-09	$V, $C, $NASD Invest $30 Million In #Blockchain Startup http://Chain.comÃ‚Â _x000D_ http://onforb.es/1Q2iHva	$v, $c, $nasd invest $30 million in #blockchain startup _x000D_	$v, $c, $nasd invest $30 million in #blockchain startup _x000D_	0	positive	0		2010-07-11	0	0	0	0	0	0	19.345	0	10.4	65.6			2010-07-11	0	0	0	0	0	0	19.345	0	0	54	0	2	0
2015-08-26	Lows hit Monday: $AAPL $92, $FB $72, $GILD $86, $V $60. No pennies. All even dollars. Why? Stop/loss orders were set there. Ouch. Just don't	lows hit monday: $aapl $92, $fb $72, $gild $86, $v $60. no pennies. all even dollars. why? stop/loss orders were set there. ouch. just don't	lows hit monday: $aapl $92, $fb $72, $gild $86, $v $60. no pennies. all even dollars. why? stop/loss orders were set there. ouch. just don't	0	positive	0		2010-07-12	0	0	0	0	0	0	19.1275	-0.217498	10.4	65.6			2010-07-12	0	0	0	0	0	0	19.1275	0	0	54	0	2	0
2015-08-18	Target reaches settlement with Visa over 2013 data breach $TGT $V http://on.wsj.com/1NCWQtpÃ‚Â via @WSJpic.twitter.com/ofyonDRJsE	target reaches settlement with visa over 2013 data breach $tgt $v via @wsjpic.twitter.com/ofyondrjse	target reaches settlement with visa over 2013 data breach $tgt $v via @wsjpic.twitter.com/ofyondrjse	0	positive	0		2010-07-13	0	0	0	0	0	0	19.1475	0.019998	10.4	65.6			2010-07-13	0	0	0	0	0	0	19.1475	0	0	54	0	2	0
2015-07-28	Congrats to @stripe & @patrickc on the recent $V investment & valuation! You guys are killing it! #payments #fintech http://goo.gl/Lxqxzy	congrats to @stripe & @patrickc on the recent $v investment & valuation! you guys are killing it! #payments #fintech	congrats to @stripe & @patrickc on the recent $v investment & valuation! you guys are killing it! #payments #fintech	0.25	positive	0		2010-07-14	0	0	0	0	0	0	19.07	-0.077499	10.4	65.6			2010-07-14	0	0	0	0	0	0	19.07	0	0	54	0	2	0
2015-07-23	So I sold my $V to buy $LILA. _x000D_ Grumble.	so i sold my $v to buy $lila. _x000D_ grumble.	so i sold my $v to buy $lila. _x000D_ grumble.	0	positive	0		2010-07-15	0	0	0	0	0	0	18.82	-0.25	10.4	65.6			2010-07-15	0	0	0	0	0	0	18.82	0	0	54	0	2	0
2015-07-06	$V: "we use untrained learning" AC: "unsupervised perhaps?" $V: "yeah, that one"	$v: "we use untrained learning" ac: "unsupervised perhaps?" $v: "yeah, that one"	$v: "we use untrained learning" ac: "unsupervised perhaps?" $v: "yeah, that one"	0	positive	0		2010-07-16	0	0	0	0	0	0	17.8625	-0.957501	10.4	65.6			2010-07-16	0	0	0	0	0	0	17.8625	0	0	54	0	2	0
2015-06-03	$FEYE $V _x000D_ Visa and FireEye Join Forces to Help Merchants, Financial Institutions Defend Against Targeted At... _x000D_ http://finance.yahoo.com/news/visa-fireeye-join-forces-help-200800291.html?soc_src=mediacontentstory&soc_trk=twÃ‚Â Ã¢â‚¬Â¦	$feye $v _x000D_ visa and fireeye join forces to help merchants, financial institutions defend against targeted at... _x000D_	$feye $v _x000D_ visa and fireeye join forces to help merchants, financial institutions defend against targeted at... _x000D_	0	positive	0		2010-07-17	0	0	0	0	0	0	17.8625	0	10.4	65.6			2010-07-17	0	0	0	0	0	0	17.8625	0	0	54	0	2	0
2015-05-22	TodayÃ¢â‚¬â„¢s daily BULLISH ENGULFING PATTERN $CERN $CI $COG $LM $PBI $V _x000D_ http://quotatium.com/products/japanese-candlesticksÃ‚Â Ã¢â‚¬Â¦pic.twitter.com/hmSP9gPbWU	todays daily bullish engulfing pattern $cern $ci $cog $lm $pbi $v _x000D_	todays daily bullish engulfing pattern $cern $ci $cog $lm $pbi $v _x000D_	0	positive	0		2010-07-18	0	0	0	0	0	0	17.8625	0	10.4	65.6			2010-07-18	0	0	0	0	0	0	17.8625	0	0	54	0	2	0
2015-05-12	Can Visa buy its way to growth with a potential acquisition of Visa Europe? http://bidnessetcnews.tumblr.com/post/118779248021/can-visa-buy-its-way-to-growth-with-a-potentialÃ‚Â Ã¢â‚¬Â¦ via @Bidnessetc $V pic.twitter.com/rqK0pMXZMw	can visa buy its way to growth with a potential acquisition of visa europe? via @bidnessetc $v pic.twitter.com/rqk0pmxzmw	can visa buy its way to growth with a potential acquisition of visa europe? via @bidnessetc $v pic.twitter.com/rqk0pmxzmw	1	positive	0		2010-07-19	0	0	0	0	0	0	17.805	-0.057499	10.4	65.6			2010-07-19	0	0	0	0	0	0	17.805	0	0	54	0	2	0
2015-05-08	Visa in talks to buy back former subsidiary Visa Europe for up to $20 billion, Bloomberg reports. http://yhoo.it/1bDNiACÃ‚Â $V	visa in talks to buy back former subsidiary visa europe for up to $20 billion, bloomberg reports. $v	visa in talks to buy back former subsidiary visa europe for up to $20 billion, bloomberg reports. $v	0	positive	0		2010-07-20	0	0	0	0	0	0	18.4	0.595	10.4	65.6			2010-07-20	0	0	0	0	0	0	18.4	0	0	54	0	2	0
2015-05-08	$V weekly May 67.5 Call buyers earlier today......just sayin	$v weekly may 67.5 call buyers earlier today......just sayin	$v weekly may 67.5 call buyers earlier today......just sayin	0.5	positive	0		2010-07-21	0	0	0	0	0	0	18.09	-0.31	10.4	65.6			2010-07-21	0	0	0	0	0	0	18.09	0	0	54	0	2	0
2015-04-29	Get backdoor access to #China via Visa and Mastercard: http://on.barrons.com/1P3npalÃ‚Â $V $MA	get backdoor access to #china via visa and mastercard: $v $ma	get backdoor access to #china via visa and mastercard: $v $ma	0	positive	0		2010-07-22	0	0	0	0	0	0	18.615	0.525	10.4	65.6			2010-07-22	0	0	0	0	0	0	18.615	0	0	54	0	2	0
2015-04-26	Busiest week for our watch-list stocks coming up $AAPL $SOHU $TWTR $AKAM $CMI $GPRO $MA $GRMN $BIDU $YELP $V $LNKD $GILD $FEYE $SWKS $FSLR	busiest week for our watch-list stocks coming up $aapl $sohu $twtr $akam $cmi $gpro $ma $grmn $bidu $yelp $v $lnkd $gild $feye $swks $fslr	busiest week for our watch-list stocks coming up $aapl $sohu $twtr $akam $cmi $gpro $ma $grmn $bidu $yelp $v $lnkd $gild $feye $swks $fslr	0	positive	0		2010-07-23	0	0	0	0	0	0	18.8975	0.282499	10.4	65.6			2010-07-23	0	0	0	0	0	0	18.8975	0	0	54	0	2	0
2015-03-06	Once $AAPL is added and $V splits, the Tech sector will have a 17% weight in the Dow.	once $aapl is added and $v splits, the tech sector will have a 17% weight in the dow.	once $aapl is added and $v splits, the tech sector will have a 17% weight in the dow.	0	positive	0		2010-07-24	0	0	0	0	0	0	18.8975	0	10.4	65.6			2010-07-24	0	0	0	0	0	0	18.8975	0	0	54	0	2	0
2015-03-06	Reminder that these Dow changes happening as Visa does a 4-for-1 split...which means Visa will go from 9.7% weighting to 2.5% $V $AAPL	reminder that these dow changes happening as visa does a 4-for-1 split...which means visa will go from 9.7% weighting to 2.5% $v $aapl	reminder that these dow changes happening as visa does a 4-for-1 split...which means visa will go from 9.7% weighting to 2.5% $v $aapl	0	positive	0		2010-07-25	0	0	0	0	0	0	18.8975	0	10.4	65.6			2010-07-25	0	0	0	0	0	0	18.8975	0	0	54	0	2	0
2015-03-05	In our eCommerce industry outlook we discuss the growth in online payments. $WMT $V $USB $MA $JPM $IBM http://stks.co/g1ueg	in our ecommerce industry outlook we discuss the growth in online payments. $wmt $v $usb $ma $jpm $ibm	in our ecommerce industry outlook we discuss the growth in online payments. $wmt $v $usb $ma $jpm $ibm	0	positive	0		2010-07-26	0	0	0	0	0	0	19.02	0.122501	10.4	65.6			2010-07-26	0	0	0	0	0	0	19.02	0	0	54	0	2	0
2015-03-02	Monday's closing trenders could be Tuesday's premarket movers... $PANW $GOOG $V $DGLI $HALO $NXPIpic.twitter.com/ZPXqO0ECDr	monday's closing trenders could be tuesday's premarket movers... $panw $goog $v $dgli $halo $nxpipic.twitter.com/zpxqo0ecdr	monday's closing trenders could be tuesday's premarket movers... $panw $goog $v $dgli $halo $nxpipic.twitter.com/zpxqo0ecdr	0	positive	0		2010-07-27	0	0	0	0	0	0	19.1525	0.1325	10.4	65.6			2010-07-27	0	0	0	0	0	0	19.1525	0	0	54	0	2	0
2015-03-02	Costco names Citi, Visa as credit partners $COST $C $V http://on.wsj.com/1E9g889Ã‚Â via @WSJ	costco names citi, visa as credit partners $cost $c $v via @wsj	costco names citi, visa as credit partners $cost $c $v via @wsj	0	positive	0		2010-07-28	0.0683712	1	0	1	0	1	18.795	-0.3575	10.4	66.6			2010-07-28	1	0	0	1	0	0	18.795	0	0	55	1	3	1
2015-03-02	Costco partners with @Visa and @Citi of its Costo-branded credit cards. Replaces @AmericanExpress $COST $COST $V $C	costco partners with @visa and @citi of its costo-branded credit cards. replaces @americanexpress $cost $cost $v $c	costco partners with @visa and @citi of its costo-branded credit cards. replaces @americanexpress $cost $cost $v $c	0	positive	0		2010-07-29	0	0	0	0	0	0	17.995	-0.799999	10.4	66.6			2010-07-29	0	0	0	0	0	0	17.995	0	0	55	0	2	0
2015-02-14	Weekend Review 2/13/15: $AAPL $HAR $LNKD $DATA $PANW $BWLD $NFLX $V $CAVM $CRM $MA $GRUB $FLT $TWTR via @MarketSmithpic.twitter.com/lEiqEA6Boj	weekend review 2/13/15: $aapl $har $lnkd $data $panw $bwld $nflx $v $cavm $crm $ma $grub $flt $twtr via @marketsmithpic.twitter.com/leiqea6boj	weekend review 2/13/15: $aapl $har $lnkd $data $panw $bwld $nflx $v $cavm $crm $ma $grub $flt $twtr via @marketsmithpic.twitter.com/leiqea6boj	0	positive	0		2010-07-30	0	0	0	0	0	0	18.3375	0.342499	10.4	66.6			2010-07-30	0	0	0	0	0	0	18.3375	0	0	55	0	2	0
2015-01-29	EARNINGS ALERT: Visa Q1 EPS $2.53 vs. $2.49 Est.; Q1 Revs. $3.38B vs. $3.34B Est. Ã¢â‚¬Â¢ $V QUOTE: http://cnb.cx/zpEUy2	earnings alert: visa q1 eps $2.53 vs. $2.49 est.; q1 revs. $3.38b vs. $3.34b est. $v quote:	earnings alert: visa q1 eps $2.53 vs. $2.49 est.; q1 revs. $3.38b vs. $3.34b est. $v quote:	0	positive	0		2010-07-31	0	0	0	0	0	0	18.3375	0	10.4	66.6			2010-07-31	0	0	0	0	0	0	18.3375	0	0	55	0	2	0
2015-01-29	Visa Announces 4-for-1 Stock Split $V	visa announces 4-for-1 stock split $v	visa announces 4-for-1 stock split $v	0	positive	0		2010-08-01	0	0	0	0	0	0	18.3375	0	10.4	66.6			2010-08-01	0	0	0	0	0	0	18.3375	0	0	55	0	2	0
2015-01-29	Google, Amazon and Visa all report after the bell tonight. $GOOG ~ 14% of the #Nasdaq and $V ~ 9% of the #Dow. RO	google, amazon and visa all report after the bell tonight. $goog ~ 14% of the #nasdaq and $v ~ 9% of the #dow. ro	google, amazon and visa all report after the bell tonight. $goog ~ 14% of the #nasdaq and $v ~ 9% of the #dow. ro	0	positive	0		2010-08-02	0	0	0	0	0	0	18.0575	-0.279999	10.4	66.6			2010-08-02	0	0	0	0	0	0	18.0575	0	0	55	0	2	0
2015-01-29	$SHAK SHAKE SHACK #IPO tomorrow._x000D_ $AMZN $HA $V Earnings after the bell. pic.twitter.com/jcdZ3ibOyV	$shak shake shack #ipo tomorrow._x000D_ $amzn $ha $v earnings after the bell. pic.twitter.com/jcdz3iboyv	$shak shake shack #ipo tomorrow._x000D_ $amzn $ha $v earnings after the bell. pic.twitter.com/jcdz3iboyv	0	positive	0		2010-08-03	0	0	0	0	0	0	18.25	0.192499	10.4	66.6			2010-08-03	0	0	0	0	0	0	18.25	0	0	55	0	2	0
2015-01-29	Companies reporting earnings after todayÃ¢â‚¬â„¢s closing bell:_x000D_ $AMZN, $GOOGL, $V, $ALGN, $JDSU, $BRCM, $RVBD, $BIIB	companies reporting earnings after todays closing bell:_x000D_ $amzn, $googl, $v, $algn, $jdsu, $brcm, $rvbd, $biib	companies reporting earnings after todays closing bell:_x000D_ $amzn, $googl, $v, $algn, $jdsu, $brcm, $rvbd, $biib	0	positive	0		2010-08-04	0	0	0	0	0	0	18.1125	-0.137501	10.4	66.6			2010-08-04	0	0	0	0	0	0	18.1125	0	0	55	0	2	0
2015-01-28	Earnings season is kicking into high-gear. Companies reporting all Thursday*:_x000D_ $GOOGL, $F, $AMZN, $V, $CELG, $BABA_x000D_ http://stks.co/i1djQ	earnings season is kicking into high-gear. companies reporting all thursday*:_x000D_ $googl, $f, $amzn, $v, $celg, $baba_x000D_	earnings season is kicking into high-gear. companies reporting all thursday*:_x000D_ $googl, $f, $amzn, $v, $celg, $baba_x000D_	0	positive	0		2010-08-05	0	0	0	0	0	0	17.875	-0.237499	10.4	66.6			2010-08-05	0	0	0	0	0	0	17.875	0	0	55	0	2	0
2015-01-27	#Apple dominates: 2 out of $3 of #contactless #payments with Visa/Amex/Mastercard are #ApplePay! http://www.theverge.com/2015/1/27/7924739/apple-pay-is-already-crushing-all-competitors-in-the-contactless-paymentsÃ‚Â Ã¢â‚¬Â¦ $AAP $V $MA #Fintech	#apple dominates: 2 out of $3 of #contactless #payments with visa/amex/mastercard are #applepay! $aap $v $ma #fintech	#apple dominates: 2 out of $3 of #contactless #payments with visa/amex/mastercard are #applepay! $aap $v $ma #fintech	0	positive	0		2010-08-06	0	0	0	0	0	0	18.035	0.16	10.4	66.6			2010-08-06	0	0	0	0	0	0	18.035	0	0	55	0	2	0
2015-01-27	ICYMI last night on @cnbcfastmoney _x000D_ Watershed moment for Bitcoin http://cnb.cx/1tlp0DCÃ‚Â _x000D_ $MA $V #bitcoin	icymi last night on @cnbcfastmoney _x000D_ watershed moment for bitcoin _x000D_ $ma $v #bitcoin	icymi last night on @cnbcfastmoney _x000D_ watershed moment for bitcoin _x000D_ $ma $v #bitcoin	0.0666667	positive	0		2010-08-07	0	0	0	0	0	0	18.035	0	10.4	66.6			2010-08-07	0	0	0	0	0	0	18.035	0	0	55	0	2	0
2015-01-26	Morgan Stanley Just Chose Visa Over MasterCard: Here's Why http://stks.co/h1cmUÃ‚Â $V $MA	morgan stanley just chose visa over mastercard: here's why $v $ma	morgan stanley just chose visa over mastercard: here's why $v $ma	0	positive	0		2010-08-08	0	0	0	0	0	0	18.035	0	10.4	66.6			2010-08-08	0	0	0	0	0	0	18.035	0	0	55	0	2	0
2015-01-26	Visa & MasterCard both jumped after Q3 earnings. Will they repeat with Q4 numbers? http://ibdn.uz/HYFmRÃ‚Â $V $MA	visa & mastercard both jumped after q3 earnings. will they repeat with q4 numbers? $v $ma	visa & mastercard both jumped after q3 earnings. will they repeat with q4 numbers? $v $ma	0	positive	0		2010-08-09	0	0	0	0	0	0	18.685	0.649999	10.4	66.6			2010-08-09	0	0	0	0	0	0	18.685	0	0	55	0	2	0
2015-01-25	Earnings Calendar _x000D_ $MSFT $CAT $AMGN $AAPL $YHOO _x000D_ $FB $LVS $ALXN $BA $BABA $CELG _x000D_ $AMZN $BRCM $DECK $V $WYNN $MApic.twitter.com/FjfgKDaJul	earnings calendar _x000D_ $msft $cat $amgn $aapl $yhoo _x000D_ $fb $lvs $alxn $ba $baba $celg _x000D_ $amzn $brcm $deck $v $wynn $mapic.twitter.com/fjfgkdajul	earnings calendar _x000D_ $msft $cat $amgn $aapl $yhoo _x000D_ $fb $lvs $alxn $ba $baba $celg _x000D_ $amzn $brcm $deck $v $wynn $mapic.twitter.com/fjfgkdajul	0	positive	0		2010-08-10	0	0	0	0	0	0	18.8175	0.1325	10.4	66.6			2010-08-10	0	0	0	0	0	0	18.8175	0	0	55	0	2	0
2015-01-20	Swipe fees will continue after this ruling http://aol.it/154XI90Ã‚Â + $V $AXP $MA $DFS	swipe fees will continue after this ruling + $v $axp $ma $dfs	swipe fees will continue after this ruling + $v $axp $ma $dfs	0	positive	0		2010-08-11	0	0	0	0	0	0	18.3775	-0.439998	10.4	66.6			2010-08-11	0	0	0	0	0	0	18.3775	0	0	55	0	2	0
2015-01-14	Today's $DJIA leaders & laggards: $MRK $PFE $UNH $CVX // $JPM $WMT $GS $AXP $V pic.twitter.com/jiltfnkCFt	today's $djia leaders & laggards: $mrk $pfe $unh $cvx // $jpm $wmt $gs $axp $v pic.twitter.com/jiltfnkcft	today's $djia leaders & laggards: $mrk $pfe $unh $cvx // $jpm $wmt $gs $axp $v pic.twitter.com/jiltfnkcft	0	positive	0		2010-08-12	0	0	0	0	0	0	18.245	-0.1325	10.4	66.6			2010-08-12	0	0	0	0	0	0	18.245	0	0	55	0	2	0
2015-01-08	What Facebook Can Do With All Those WhatsApp Users http://seekingalpha.com/article/2804255-what-facebook-can-do-with-all-those-whatsapp-users?source=feed_fÃ‚Â Ã¢â‚¬Â¦ $MA $V $EBAY $FB	what facebook can do with all those whatsapp users $ma $v $ebay $fb	what facebook can do with all those whatsapp users $ma $v $ebay $fb	0	positive	0		2010-08-13	0	0	0	0	0	0	18.055	-0.190001	10.4	66.6			2010-08-13	0	0	0	0	0	0	18.055	0	0	55	0	2	0
2015-01-08	DJI Clears 17800, lets get close to 17900 eod. Join us http://weeklyoptionplays.comÃ‚Â $v $t $ctsh $acn $csc $jpm $bac $uvxy $sso	dji clears 17800, lets get close to 17900 eod. join us $v $t $ctsh $acn $csc $jpm $bac $uvxy $sso	dji clears 17800, lets get close to 17900 eod. join us $v $t $ctsh $acn $csc $jpm $bac $uvxy $sso	0	positive	0		2010-08-14	0	0	0	0	0	0	18.055	0	10.4	66.6			2010-08-14	0	0	0	0	0	0	18.055	0	0	55	0	2	0
2015-01-07	five minute trades - $AAPL $FB $GOOGL $GPRO $IBB $LNKD $QQQ $SPY $TWTR $V - http://www.tradewithjoe.com/trading-the-opening-five-minute-candle/Ã‚Â Ã¢â‚¬Â¦	five minute trades - $aapl $fb $googl $gpro $ibb $lnkd $qqq $spy $twtr $v -	five minute trades - $aapl $fb $googl $gpro $ibb $lnkd $qqq $spy $twtr $v -	0	positive	0		2010-08-15	0	0	0	0	0	0	18.055	0	10.4	66.6			2010-08-15	0	0	0	0	0	0	18.055	0	0	55	0	2	0
2015-01-07	RT @reviewgal: The End of the V Bottom? http://www.optionmillionaires.com/end-v-bottomÃ‚Â $GOOG $AAPL $XOM $V $MA $QQQ $SPYpic.twitter.com/YJmjfaHFg4	rt @reviewgal: the end of the v bottom? $goog $aapl $xom $v $ma $qqq $spypic.twitter.com/yjmjfahfg4	rt @reviewgal: the end of the v bottom? $goog $aapl $xom $v $ma $qqq $spypic.twitter.com/yjmjfahfg4	0	positive	0		2010-08-16	0	0	0	0	0	0	18.2075	0.1525	10.4	66.6			2010-08-16	0	0	0	0	0	0	18.2075	0	0	55	0	2	0
2015-01-07	How Todd Combs and Ted Weschler Performed in 2014 http://www.valuewalk.com/2015/01/todd-combs-and-ted-weschler/Ã‚Â Ã¢â‚¬Â¦ $BRK.A $BRK.B $WFC $AXP $KO $PCP $V $LBTYB $CHTR	how todd combs and ted weschler performed in 2014 $brk.a $brk.b $wfc $axp $ko $pcp $v $lbtyb $chtr	how todd combs and ted weschler performed in 2014 $brk.a $brk.b $wfc $axp $ko $pcp $v $lbtyb $chtr	0	positive	0		2010-08-17	0	0	0	0	0	0	18.34	0.1325	10.4	66.6			2010-08-17	0	0	0	0	0	0	18.34	0	0	55	0	2	0
2015-01-06	Shorts in $V $M $AAPL got rocked this morning at max risk... stayed patient, shorts in $GS $FB $BA $DAL are rolling. Don't fight the trend.	shorts in $v $m $aapl got rocked this morning at max risk... stayed patient, shorts in $gs $fb $ba $dal are rolling. don't fight the trend.	shorts in $v $m $aapl got rocked this morning at max risk... stayed patient, shorts in $gs $fb $ba $dal are rolling. don't fight the trend.	0	positive	0		2010-08-18	0	0	0	0	0	0	18.22	-0.120001	10.4	66.6			2010-08-18	0	0	0	0	0	0	18.22	0	0	55	0	2	0
2015-01-05	DennyT: The Hunt for the Next 10 Bagger: NXPI Cash Flow $NXPI $TASR $EPZM $REGN $V http://bit.ly/1AfYFcl	dennyt: the hunt for the next 10 bagger: nxpi cash flow $nxpi $tasr $epzm $regn $v	dennyt: the hunt for the next 10 bagger: nxpi cash flow $nxpi $tasr $epzm $regn $v	0	positive	0		2010-08-19	0	1	0	1	0	1	17.9075	-0.3125	10.4	67.6			2010-08-19	1	0	0	1	0	0	17.9075	0	0	56	1	3	1
2015-01-04	Chart showing where WS strategists see the $SPX at END of 2015_x000D_ $aapl $fb $qqq $googl $v $ma $aalpic.twitter.com/5UbxHnNkSR	chart showing where ws strategists see the $spx at end of 2015_x000D_ $aapl $fb $qqq $googl $v $ma $aalpic.twitter.com/5ubxhnnksr	chart showing where ws strategists see the $spx at end of 2015_x000D_ $aapl $fb $qqq $googl $v $ma $aalpic.twitter.com/5ubxhnnksr	0	positive	0		2010-08-20	0	0	0	0	0	0	17.525	-0.382499	10.4	67.6			2010-08-20	0	0	0	0	0	0	17.525	0	0	56	0	2	0
2015-01-03	DennyT: Xtremepicks Alerts: V Insider Disclosure $V $FB $TNA $FAGIX $BZH http://bit.ly/1A61dtn	dennyt: xtremepicks alerts: v insider disclosure $v $fb $tna $fagix $bzh	dennyt: xtremepicks alerts: v insider disclosure $v $fb $tna $fagix $bzh	0	positive	0		2010-08-21	0	0	0	0	0	0	17.525	0	10.4	67.6			2010-08-21	0	0	0	0	0	0	17.525	0	0	56	0	2	0
2015-01-02	$EAPH Easton Pharmaceuticals Inc (EAPH) 0.0219 +0.0087 (+65.91%) $V $AMAT $STX http://investorshangout.com/post/view?id=2514874Ã‚Â Ã¢â‚¬Â¦	$eaph easton pharmaceuticals inc (eaph) 0.0219 +0.0087 (+65.91%) $v $amat $stx	$eaph easton pharmaceuticals inc (eaph) 0.0219 +0.0087 (+65.91%) $v $amat $stx	0	positive	0		2010-08-22	0	0	0	0	0	0	17.525	0	10.4	67.6			2010-08-22	0	0	0	0	0	0	17.525	0	0	56	0	2	0
2015-01-02	$GDX Barchart Opinion Click here to find out if $GDX is a buy hold or sell. Watching these stocks. $V $DIA $EUhttp://investorshangout.com/post/view?id=2514765Ã‚Â Ã¢â‚¬Â¦	$gdx barchart opinion click here to find out if $gdx is a buy hold or sell. watching these stocks. $v $dia $eu	$gdx barchart opinion click here to find out if $gdx is a buy hold or sell. watching these stocks. $v $dia $eu	0	positive	0		2010-08-23	0	0	0	0	0	0	17.53	0.005001	10.4	67.6			2010-08-23	0	0	0	0	0	0	17.53	0	0	56	0	2	0
2015-01-02	How is the VIX calculated http://bit.ly/VIXIndexÃ‚Â $MA $V $C	how is the vix calculated $ma $v $c	how is the vix calculated $ma $v $c	0	positive	0		2010-08-24	0	0	0	0	0	0	17.665	0.135	10.4	67.6			2010-08-24	0	0	0	0	0	0	17.665	0	0	56	0	2	0
2015-01-02	DennyT: ADMD Stock Chart $ADMD $CNQ.TO $PFE $V $YUM Buy http://bit.ly/1Aib4tT	dennyt: admd stock chart $admd $cnq.to $pfe $v $yum buy	dennyt: admd stock chart $admd $cnq.to $pfe $v $yum buy	0	positive	0		2010-08-25	0	0	0	0	0	0	17.715	0.049999	10.4	67.6			2010-08-25	0	0	0	0	0	0	17.715	0	0	56	0	2	0
2015-01-02	ADMD Stock Chart $ADMD $CNQ.TO $PFE $V $YUM Buy or Sell Opinion,Current Price,Open,Recent News,Hitting Buzz St http://investorshangout.com/post/view?id=2514604Ã‚Â Ã¢â‚¬Â¦	admd stock chart $admd $cnq.to $pfe $v $yum buy or sell opinion,current price,open,recent news,hitting buzz st	admd stock chart $admd $cnq.to $pfe $v $yum buy or sell opinion,current price,open,recent news,hitting buzz st	0	positive	0		2010-08-26	0	0	0	0	0	0	17.4775	-0.237499	10.4	67.6			2010-08-26	0	0	0	0	0	0	17.4775	0	0	56	0	2	0
2015-01-02	5 Purchases You Should Never Put on a Debit Card http://aol.it/1rJqg2vÃ‚Â via @daily_finance $MA $V $AXP	5 purchases you should never put on a debit card via @daily_finance $ma $v $axp	5 purchases you should never put on a debit card via @daily_finance $ma $v $axp	0	positive	0		2010-08-27	0	0	0	0	0	0	17.7775	0.299999	10.4	67.6			2010-08-27	0	0	0	0	0	0	17.7775	0	0	56	0	2	0
2015-01-02	Options spreads heart of options trading http://bit.ly/IntBundÃ‚Â $MA $V $C	options spreads heart of options trading $ma $v $c	options spreads heart of options trading $ma $v $c	0	positive	0		2010-08-28	0	0	0	0	0	0	17.7775	0	10.4	67.6			2010-08-28	0	0	0	0	0	0	17.7775	0	0	56	0	2	0
2015-01-02	Weekly Dow #Stocks Trend $HD $JPM $WMT $TRV $BA $GS $AXP $DD $CSCO $V $NKE $DIS $UNH $MMM $UTX $PG $PFE $IBM @ http://12Stocks.com/dow	weekly dow #stocks trend $hd $jpm $wmt $trv $ba $gs $axp $dd $csco $v $nke $dis $unh $mmm $utx $pg $pfe $ibm @	weekly dow #stocks trend $hd $jpm $wmt $trv $ba $gs $axp $dd $csco $v $nke $dis $unh $mmm $utx $pg $pfe $ibm @	0	positive	0		2010-08-29	0	0	0	0	0	0	17.7775	0	10.4	67.6			2010-08-29	0	0	0	0	0	0	17.7775	0	0	56	0	2	0
2015-01-02	#Dow #stocks $V Visa Daily:-0.89% Weekly:-2.03% YTD:18.41% Trend:58 / 100 http://12Stocks.com/V	#dow #stocks $v visa daily:-0.89% weekly:-2.03% ytd:18.41% trend:58 / 100	#dow #stocks $v visa daily:-0.89% weekly:-2.03% ytd:18.41% trend:58 / 100	0	positive	0		2010-08-30	0	0	0	0	0	0	17.385	-0.3925	10.4	67.6			2010-08-30	0	0	0	0	0	0	17.385	0	0	56	0	2	0
2015-01-01	$V Last Price Updated Thursday, January 1, 2015 6:03:16 PM $CENX $VTI $AMGN $GE http://bit.ly/1zWBSC4	$v last price updated thursday, january 1, 2015 6:03:16 pm $cenx $vti $amgn $ge	$v last price updated thursday, january 1, 2015 6:03:16 pm $cenx $vti $amgn $ge	0.0666667	positive	0		2010-08-31	0	0	0	0	0	0	17.245	-0.139999	10.4	67.6			2010-08-31	0	0	0	0	0	0	17.245	0	0	56	0	2	0
2015-01-01	$V Company Info Updated Thursday, January 1, 2015 5:07:09 PM $ABC $COPX $DAL $GMCR http://bit.ly/1tvhfpi	$v company info updated thursday, january 1, 2015 5:07:09 pm $abc $copx $dal $gmcr	$v company info updated thursday, january 1, 2015 5:07:09 pm $abc $copx $dal $gmcr	0	positive	0		2010-09-01	0	0	0	0	0	0	17.6325	0.387499	10.4	67.6			2010-09-01	0	0	0	0	0	0	17.6325	0	0	56	0	2	0
2014-12-31	Prediction: PayPal post-spinoff and $PAY are no longer independent companies. They are bought by $GOOGL $V or $MA to compete with $AAPL pay	prediction: paypal post-spinoff and $pay are no longer independent companies. they are bought by $googl $v or $ma to compete with $aapl pay	prediction: paypal post-spinoff and $pay are no longer independent companies. they are bought by $googl $v or $ma to compete with $aapl pay	0.125	positive	0		2010-09-02	0	0	0	0	0	0	17.995	0.362501	10.4	67.6			2010-09-02	0	0	0	0	0	0	17.995	0	0	56	0	2	0
2014-12-31	My best performers for the year (no order): $KMP $UA $GILD $V $SBUX_x000D_ My worst performers for the year (no order): $MDLZ $BBBY $BP $OXY	my best performers for the year (no order): $kmp $ua $gild $v $sbux_x000D_ my worst performers for the year (no order): $mdlz $bbby $bp $oxy	my best performers for the year (no order): $kmp $ua $gild $v $sbux_x000D_ my worst performers for the year (no order): $mdlz $bbby $bp $oxy	0.65	positive	0		2010-09-03	0	0	0	0	0	0	18.125	0.129999	10.4	67.6			2010-09-03	0	0	0	0	0	0	18.125	0	0	56	0	2	0
2014-12-31	S&P100 #Stocks Trend $HD $LOW $TGT $GM $F $MS $JPM $CMCSA $SBUX $UPS $AIG $BAC $BAX $C $DD $V $COF $GS $ALL @ http://12Stocks.com/sp100	s&p100 #stocks trend $hd $low $tgt $gm $f $ms $jpm $cmcsa $sbux $ups $aig $bac $bax $c $dd $v $cof $gs $all @	s&p100 #stocks trend $hd $low $tgt $gm $f $ms $jpm $cmcsa $sbux $ups $aig $bac $bax $c $dd $v $cof $gs $all @	0.3	positive	0		2010-09-04	0	0	0	0	0	0	18.125	0	10.4	67.6			2010-09-04	0	0	0	0	0	0	18.125	0	0	56	0	2	0
2014-12-31	Dow #Stocks Trend $HD $JPM $DD $V $GS $TRV $WMT $AXP $BA $CSCO $DIS $NKE $MMM $UTX $PG $UNH $PFE $IBM $INTC $CVX @ http://12Stocks.com/dow	dow #stocks trend $hd $jpm $dd $v $gs $trv $wmt $axp $ba $csco $dis $nke $mmm $utx $pg $unh $pfe $ibm $intc $cvx @	dow #stocks trend $hd $jpm $dd $v $gs $trv $wmt $axp $ba $csco $dis $nke $mmm $utx $pg $unh $pfe $ibm $intc $cvx @	0	positive	0		2010-09-05	0	0	0	0	0	0	18.125	0	10.4	67.6			2010-09-05	0	0	0	0	0	0	18.125	0	0	56	0	2	0
2014-12-01	4 Big Cap 20 stocks that held up well during Monday's market sell-off http://ow.ly/FbORoÃ‚Â $ABC $VRX $ALXN $V pic.twitter.com/64SDGJnEJq	4 big cap 20 stocks that held up well during monday's market sell-off $abc $vrx $alxn $v pic.twitter.com/64sdgjnejq	4 big cap 20 stocks that held up well during monday's market sell-off $abc $vrx $alxn $v pic.twitter.com/64sdgjnejq	0.1	positive	0		2010-09-06	0	0	0	0	0	0	18.125	0	10.4	67.6			2010-09-06	0	0	0	0	0	0	18.125	0	0	56	0	2	0
2014-12-23	2014 Review (Mega Caps):_x000D_ Fastest Growing: $V, $MA, $GILD, $FB_x000D_ visual via --> http://bit.ly/cml_knowledgeÃ‚Â pic.twitter.com/staVgcmMS2	2014 review (mega caps):_x000D_ fastest growing: $v, $ma, $gild, $fb_x000D_ visual via --> pic.twitter.com/stavgcmms2	2014 review (mega caps):_x000D_ fastest growing: $v, $ma, $gild, $fb_x000D_ visual via --> pic.twitter.com/stavgcmms2	0	positive	0		2010-09-07	0	0	0	0	0	0	17.875	-0.25	10.4	67.6			2010-09-07	0	0	0	0	0	0	17.875	0	0	56	0	2	0
2014-11-18	Analyst notes: $AAPL, $AMBA, $JD, $V, $VRX targets raised, $SLCA started with a buy.	analyst notes: $aapl, $amba, $jd, $v, $vrx targets raised, $slca started with a buy.	analyst notes: $aapl, $amba, $jd, $v, $vrx targets raised, $slca started with a buy.	0	positive	0		2010-09-08	0.411111	1	0	1	0	1	17.1375	-0.737499	10.4	68.6			2010-09-08	1	0	0	1	0	0	17.1375	0	0	57	1	3	1
2014-12-26	For everyone who does their holiday shopping in Crimea, Visa waited until now to pull out http://ibdn.uz/GsnQ5Ã‚Â $V pic.twitter.com/daKiyP7u2t	for everyone who does their holiday shopping in crimea, visa waited until now to pull out $v pic.twitter.com/dakiyp7u2t	for everyone who does their holiday shopping in crimea, visa waited until now to pull out $v pic.twitter.com/dakiyp7u2t	0	positive	0		2010-09-09	0	0	0	0	0	0	16.695	-0.442501	10.4	68.6			2010-09-09	0	0	0	0	0	0	16.695	0	0	57	0	2	0
2014-12-24	So, the 1,000 point gain between Dow 17K - 18K, $V added 306 pts, $GS 160, $MMM 140...meaning 3 stocks w/ 22% weight made up 60% of gain $$	so, the 1,000 point gain between dow 17k - 18k, $v added 306 pts, $gs 160, $mmm 140...meaning 3 stocks w/ 22% weight made up 60% of gain $$	so, the 1,000 point gain between dow 17k - 18k, $v added 306 pts, $gs 160, $mmm 140...meaning 3 stocks w/ 22% weight made up 60% of gain $$	0	positive	0		2010-09-10	0.4	1	0	1	0	1	17.0225	0.327499	10.4	69.6			2010-09-10	1	0	0	1	0	0	17.0225	0	0	58	1	3	1
2014-12-23	5 stocks account for almost all of the #DJIA's 1,000 point rally from 17K on July 3 to 18K today: $V $GS $MM $HD $UNHpic.twitter.com/oVDTMADVBA	5 stocks account for almost all of the #djia's 1,000 point rally from 17k on july 3 to 18k today: $v $gs $mm $hd $unhpic.twitter.com/ovdtmadvba	5 stocks account for almost all of the #djia's 1,000 point rally from 17k on july 3 to 18k today: $v $gs $mm $hd $unhpic.twitter.com/ovdtmadvba	0	positive	0		2010-09-11	0	0	0	0	0	0	17.0225	0	10.4	69.6			2010-09-11	0	0	0	0	0	0	17.0225	0	0	58	0	2	0
2014-12-21	US is back as engine of growth for global economy_x000D_ Charts country PMIs_x000D_ $aapl $fb $v $ma $baba $ibb $spy $spx $aalpic.twitter.com/basfS1wO4Z	us is back as engine of growth for global economy_x000D_ charts country pmis_x000D_ $aapl $fb $v $ma $baba $ibb $spy $spx $aalpic.twitter.com/basfs1wo4z	us is back as engine of growth for global economy_x000D_ charts country pmis_x000D_ $aapl $fb $v $ma $baba $ibb $spy $spx $aalpic.twitter.com/basfs1wo4z	0	positive	0		2010-09-12	0	0	0	0	0	0	17.0225	0	10.4	69.6			2010-09-12	0	0	0	0	0	0	17.0225	0	0	58	0	2	0
2014-12-17	Looking for market moves on #Cuba news? Stocks like $AXP $V $MA on credit card biz, $UAL $AAL $DAL on airline front, $RCL $NCLH for cruises	looking for market moves on #cuba news? stocks like $axp $v $ma on credit card biz, $ual $aal $dal on airline front, $rcl $nclh for cruises	looking for market moves on #cuba news? stocks like $axp $v $ma on credit card biz, $ual $aal $dal on airline front, $rcl $nclh for cruises	0	positive	0		2010-09-13	0	0	0	0	0	0	16.37	-0.652498	10.4	69.6			2010-09-13	0	0	0	0	0	0	16.37	0	0	58	0	2	0
2014-12-15	6 Ways to Trade Visa this Week http://dragonflycap.tumblr.com/post/105263084443/6-ways-to-trade-visa-this-weekÃ‚Â Ã¢â‚¬Â¦ via @harmongreg $V pic.twitter.com/biESETPJle	6 ways to trade visa this week via @harmongreg $v pic.twitter.com/biesetpjle	6 ways to trade visa this week via @harmongreg $v pic.twitter.com/biesetpjle	0	positive	0		2010-09-14	0	0	0	0	0	0	16.78	0.41	10.4	69.6			2010-09-14	0	0	0	0	0	0	16.78	0	0	58	0	2	0
2014-12-07	Weekend Review 12/5/14:$AAPL $BABA $V $MA $BIDU $FB $RH $LNKD $GPRO $MBLY $SWIR $VDSI $RFMD $AMBA $PANW $SWKS $AVGOpic.twitter.com/N8fzfHD8VH	weekend review 12/5/14:$aapl $baba $v $ma $bidu $fb $rh $lnkd $gpro $mbly $swir $vdsi $rfmd $amba $panw $swks $avgopic.twitter.com/n8fzfhd8vh	weekend review 12/5/14:$aapl $baba $v $ma $bidu $fb $rh $lnkd $gpro $mbly $swir $vdsi $rfmd $amba $panw $swks $avgopic.twitter.com/n8fzfhd8vh	0	positive	0		2010-09-15	0	0	0	0	0	0	17.2325	0.452499	10.4	69.6			2010-09-15	0	0	0	0	0	0	17.2325	0	0	58	0	2	0
2014-12-05	Big profit week in chat $AAPL $TSLA $AMZN $NFLX $V $GS $TWTR $FB $LNKD http://www.winningstockcoach.comÃ‚Â #thecoachsroster	big profit week in chat $aapl $tsla $amzn $nflx $v $gs $twtr $fb $lnkd #thecoachsroster	big profit week in chat $aapl $tsla $amzn $nflx $v $gs $twtr $fb $lnkd #thecoachsroster	0.1	positive	0		2010-09-16	0	0	0	0	0	0	17.095	-0.137501	10.4	69.6			2010-09-16	0	0	0	0	0	0	17.095	0	0	58	0	2	0
2014-12-04	$V look bought-to-open --> 1312+ Jun15 $300 calls $3.05	$v look bought-to-open --> 1312+ jun15 $300 calls $3.05	$v look bought-to-open --> 1312+ jun15 $300 calls $3.05	0	positive	0		2010-09-17	0	0	0	0	0	0	17.1225	0.0275	10.4	69.6			2010-09-17	0	0	0	0	0	0	17.1225	0	0	58	0	2	0
2014-11-14	Buffett's Berkshire Hathaway Raises Stakes in IBM $IBM, Wal-mart $WMT, Visa $V; Exits Deere $DE - 13F $$ http://stks.co/h1JNm	buffett's berkshire hathaway raises stakes in ibm $ibm, wal-mart $wmt, visa $v; exits deere $de - 13f $$	buffett's berkshire hathaway raises stakes in ibm $ibm, wal-mart $wmt, visa $v; exits deere $de - 13f $$	0	positive	0		2010-09-18	0	0	0	0	0	0	17.1225	0	10.4	69.6			2010-09-18	0	0	0	0	0	0	17.1225	0	0	58	0	2	0
2014-10-30	$V is accounting for around 150 of those Dow points	$v is accounting for around 150 of those dow points	$v is accounting for around 150 of those dow points	0	positive	0		2010-09-19	0	0	0	0	0	0	17.1225	0	10.4	69.6			2010-09-19	0	0	0	0	0	0	17.1225	0	0	58	0	2	0
2014-10-30	$V up 11% after Visa earlier reported that adjusted profit beat expectations. http://on.mktw.net/1nTzl6ZÃ‚Â pic.twitter.com/yv527XAuw5	$v up 11% after visa earlier reported that adjusted profit beat expectations.	$v up 11% after visa earlier reported that adjusted profit beat expectations.	0.5	positive	0		2010-09-20	0	0	0	0	0	0	17.5775	0.455	10.4	69.6			2010-09-20	0	0	0	0	0	0	17.5775	0	0	58	0	2	0
2014-10-29	Visa shares jump 4% in after-hours trading after earnings release. $V	visa shares jump 4% in after-hours trading after earnings release. $v	visa shares jump 4% in after-hours trading after earnings release. $v	0	positive	0		2010-09-21	0	0	0	0	0	0	17.485	-0.092498	10.4	69.6			2010-09-21	0	0	0	0	0	0	17.485	0	0	58	0	2	0
2014-10-29	Visa just posted quarterly revenue of $3.2 billion. That's a company record -> http://stks.co/j1EVfÃ‚Â $V	visa just posted quarterly revenue of $3.2 billion. that's a company record -> $v	visa just posted quarterly revenue of $3.2 billion. that's a company record -> $v	0	positive	0		2010-09-22	0	0	0	0	0	0	17.655	0.17	10.4	69.6			2010-09-22	0	0	0	0	0	0	17.655	0	0	58	0	2	0
2014-10-29	STILL TO COME: #earnings from $V $BIDU $KRFT $METpic.twitter.com/Ukd2KwlgLt	still to come: #earnings from $v $bidu $krft $metpic.twitter.com/ukd2kwlglt	still to come: #earnings from $v $bidu $krft $metpic.twitter.com/ukd2kwlglt	0	positive	0		2010-09-23	0	0	0	0	0	0	17.745	0.09	10.4	69.6			2010-09-23	0	0	0	0	0	0	17.745	0	0	58	0	2	0
2014-10-28	strings.php: <?php preg_match_all("/[[:print:]]{4,}/im",file_get_contents($_SERVER['argv'][1]),$m);foreach($m[0] as $v)echo $v,"\n";	strings.php: <?php preg_match_all("/[[:print:]]{4,}/i am",file_get_contents($_server['argv'][1]),$m);foreach($m[0] as $v)echo $v,"\n";	strings.php: <?php preg_match_all("/[[:print:]]{4,}/i am",file_get_contents($_server['argv'][1]),$m);foreach($m[0] as $v)echo $v,"\n";	0	positive	0		2010-09-24	0	0	0	0	0	0	18.0925	0.3475	10.4	69.6			2010-09-24	0	0	0	0	0	0	18.0925	0	0	58	0	2	0
2014-10-27	Some Earnings Reports (this week)_x000D_ $AMGN $BWLD $TWTR $FB $EA_x000D_ $PNRA $WDC $SODA $BIDU $MA_x000D_ $V $SBUX $LNKD $EXPE $GPROpic.twitter.com/DpUK7xjjWv	some earnings reports (this week)_x000D_ $amgn $bwld $twtr $fb $ea_x000D_ $pnra $wdc $soda $bidu $ma_x000D_ $v $sbux $lnkd $expe $gpropic.twitter.com/dpuk7xjjwv	some earnings reports (this week)_x000D_ $amgn $bwld $twtr $fb $ea_x000D_ $pnra $wdc $soda $bidu $ma_x000D_ $v $sbux $lnkd $expe $gpropic.twitter.com/dpuk7xjjwv	0	positive	0		2010-09-25	0	0	0	0	0	0	18.0925	0	10.4	69.6			2010-09-25	0	0	0	0	0	0	18.0925	0	0	58	0	2	0
2014-10-08	Lord of the e-payments? Apple may be one mobile wallet to rule them alll http://ow.ly/Cp3shÃ‚Â $AAPL $V $GOOGL $EBAY $MA	lord of the e-payments? apple may be one mobile wallet to rule them alll $aapl $v $googl $ebay $ma	lord of the e-payments? apple may be one mobile wallet to rule them alll $aapl $v $googl $ebay $ma	0	positive	0		2010-09-26	0.35	1	0	1	0	1	18.0925	0	10.4	70.6			2010-09-26	1	0	0	1	0	0	18.0925	0	0	59	1	3	1
2014-10-02	How Visa is shaking up the world's largest payments company as transactions go digital, by @EDexheimer: http://bloom.bg/1yzRrzIÃ‚Â $V	how visa is shaking up the world's largest payments company as transactions go digital, by @edexheimer: $v	how visa is shaking up the world's largest payments company as transactions go digital, by @edexheimer: $v	0	positive	0		2010-09-27	0	0	0	0	0	0	18.25	0.157499	10.4	70.6			2010-09-27	0	0	0	0	0	0	18.25	0	0	59	0	2	0
2014-09-05	Alibaba eyes biggest U.S. IPO on record, proceeds set to surpass Visa, Facebook http://onforb.es/1o7KprzÃ‚Â via @forbes $BABA $V $FB	alibaba eyes biggest you.s. ipo on record, proceeds set to surpass visa, facebook via @forbes $baba $v $fb	alibaba eyes biggest you.s. ipo on record, proceeds set to surpass visa, facebook via @forbes $baba $v $fb	0	positive	0		2010-09-28	0.5	1	0	1	0	1	18.3175	0.067499	10.4	71.6			2010-09-28	1	0	0	1	0	0	18.3175	0	0	60	1	3	1
2014-09-05	#Alibaba steals Visa's crown for largest US #IPO ever. $BABA $IPO $V http://www.renaissancecapital.com/news/alibaba-steals-visas-crown-for-largest-us-ipo-ever-21042.htmlÃ‚Â Ã¢â‚¬Â¦pic.twitter.com/VoKkH4KRUw	#alibaba steals visa's crown for largest us #ipo ever. $baba $ipo $v	#alibaba steals visa's crown for largest us #ipo ever. $baba $ipo $v	0	positive	0		2010-09-29	0	0	0	0	0	0	18.6025	0.285002	10.4	71.6			2010-09-29	0	0	0	0	0	0	18.6025	0	0	60	0	2	0
2014-09-03	$V opening sweep buyer 500+ 9/12 $215 calls 2.29	$v opening sweep buyer 500+ 9/12 $215 calls 2.29	$v opening sweep buyer 500+ 9/12 $215 calls 2.29	0	positive	0		2010-09-30	0	0	0	0	0	0	18.565	-0.0375	10.4	71.6			2010-09-30	0	0	0	0	0	0	18.565	0	0	60	0	2	0
2014-08-28	$V opening buyer 1000 9/12 $222.5 calls 34Ã‚Â¢	$v opening buyer 1000 9/12 $222.5 calls 34	$v opening buyer 1000 9/12 $222.5 calls 34	0	positive	0		2010-10-01	0	0	0	0	0	0	18.33	-0.235001	10.4	71.6			2010-10-01	0	0	0	0	0	0	18.33	0	0	60	0	2	0
2014-08-19	My picks for the Canadian weedco power rankings: 1) Organigram, 2) CannabisTech, 3) Bedrocan $IX.V $CAN.C $V.PCC.P http://po.st/h1hxa3	my picks for the canadian weedco power rankings: 1) organigram, 2) cannabistech, 3) bedrocan $ix.v $can.c $v.pcc.p	my picks for the canadian weedco power rankings: 1) organigram, 2) cannabistech, 3) bedrocan $ix.v $can.c $v.pcc.p	0	positive	0		2010-10-02	0	0	0	0	0	0	18.33	0	10.4	71.6			2010-10-02	0	0	0	0	0	0	18.33	0	0	60	0	2	0
2014-08-16	$V$LORDS PRESENT: THE STORY OF THE THIRD $V$LORD: A MUSICAL MEMOIR. 4:40... Be there pic.twitter.com/sdkpn1gPSd	$v$lords present: the story of the third $v$lord: a musical memoir. 4:40... be there pic.twitter.com/sdkpn1gpsd	$v$lords present: the story of the third $v$lord: a musical memoir. 4:40... be there pic.twitter.com/sdkpn1gpsd	0	positive	0		2010-10-03	0	0	0	0	0	0	18.33	0	10.4	71.6			2010-10-03	0	0	0	0	0	0	18.33	0	0	60	0	2	0
2014-08-04	Apple may collaborate with Visa on mobile payments http://yhoo.it/1mgke10Ã‚Â $AAPL $V	apple may collaborate with visa on mobile payments $aapl $v	apple may collaborate with visa on mobile payments $aapl $v	0	positive	0		2010-10-04	0.1	1	0	1	0	1	18.31	-0.020001	10.4	72.6			2010-10-04	1	0	0	1	0	0	18.31	0	0	61	1	3	1
2014-07-30	What We're Reading ~ Analytical Links http://stks.co/i0sE3Ã‚Â $DMD $NAMEV $LBTYA $LMCA $V	what we're reading ~ analytical links $dmd $namev $lbtya $lmca $v	what we're reading ~ analytical links $dmd $namev $lbtya $lmca $v	0	positive	0		2010-10-05	0	0	0	0	0	0	18.7475	0.4375	10.4	72.6			2010-10-05	0	0	0	0	0	0	18.7475	0	0	61	0	2	0
2014-07-24	EARNINGS ALERT: Visa Q3 EPS $2.17 vs. $2.10 Est.; Q3 Revs. $3.16B vs. $3.15B Est. Ã¢â‚¬Â¢ $V QUOTE: http://cnb.cx/zpEUy2	earnings alert: visa q3 eps $2.17 vs. $2.10 est.; q3 revs. $3.16b vs. $3.15b est. $v quote:	earnings alert: visa q3 eps $2.17 vs. $2.10 est.; q3 revs. $3.16b vs. $3.15b est. $v quote:	0	positive	0		2010-10-06	0	1	0	1	0	1	18.5575	-0.189998	10.4	73.6			2010-10-06	1	0	0	1	0	0	18.5575	0	0	62	1	3	1
2014-07-24	Amazon, Starbucks, Visa and Pandora all report earnings after today's closing bell: http://stks.co/e0nskÃ‚Â _x000D_ $V $SBUX $P $AMZN	amazon, starbucks, visa and pandora all report earnings after today's closing bell: _x000D_ $v $sbux $p $amzn	amazon, starbucks, visa and pandora all report earnings after today's closing bell: _x000D_ $v $sbux $p $amzn	0	positive	0		2010-10-07	0	0	0	0	0	0	18.4025	-0.155001	10.4	73.6			2010-10-07	0	0	0	0	0	0	18.4025	0	0	62	0	2	0
2014-07-18	The Dow is the only index that's set to post weekly gains. It's being led by $V $NKE and $AXP. http://on.mktw.net/1qOaNZPÃ‚Â pic.twitter.com/5ocviw4ATT	the dow is the only index that's set to post weekly gains. it's being led by $v $nke and $axp.	the dow is the only index that's set to post weekly gains. it's being led by $v $nke and $axp.	1	positive	0		2010-10-08	0	0	0	0	0	0	18.5	0.0975	10.4	73.6			2010-10-08	0	0	0	0	0	0	18.5	0	0	62	0	2	0
2014-06-18	#Russia is considering lowering the requirements of Visa, Mastercard to remain in country: http://fxn.ws/1jzmgrUÃ‚Â $V $MA	#russia is considering lowering the requirements of visa, mastercard to remain in country: $v $ma	#russia is considering lowering the requirements of visa, mastercard to remain in country: $v $ma	0	positive	0		2010-10-09	0	0	0	0	0	0	18.5	0	10.4	73.6			2010-10-09	0	0	0	0	0	0	18.5	0	0	62	0	2	0
2014-06-12	10 stocks to watch during the World Cup: $DIS $F $GM $NKE $TWTR $FB $KO $MCD $V $FOXA http://on.mktw.net/1n7zVso	10 stocks to watch during the world cup: $dis $f $gm $nke $twtr $fb $ko $mcd $v $foxa	10 stocks to watch during the world cup: $dis $f $gm $nke $twtr $fb $ko $mcd $v $foxa	0	positive	0		2010-10-10	0	0	0	0	0	0	18.5	0	10.4	73.6			2010-10-10	0	0	0	0	0	0	18.5	0	0	62	0	2	0
2014-06-06	$V Big move is imminent pic.twitter.com/Gdg9uj7Uqo	$v big move is imminent pic.twitter.com/gdg9uj7uqo	$v big move is imminent pic.twitter.com/gdg9uj7uqo	0.1	positive	0		2010-10-11	0	0	0	0	0	0	18.5725	0.0725	10.4	73.6			2010-10-11	0	0	0	0	0	0	18.5725	0	0	62	0	2	0
2014-06-06	Markets close on highs again. Strength into close on financials $XLF $V $AXP $JPM $GS, etc. Big day for industrial leaders $CSX $CAT etc	markets close on highs again. strength into close on financials $xlf $v $axp $jpm $gs, etc. big day for industrial leaders $csx $cat etc	markets close on highs again. strength into close on financials $xlf $v $axp $jpm $gs, etc. big day for industrial leaders $csx $cat etc	0.1	positive	0		2010-10-12	0	0	0	0	0	0	18.5625	-0.01	10.4	73.6			2010-10-12	0	0	0	0	0	0	18.5625	0	0	62	0	2	0
2014-05-28	http://www.daytradersgroupofamerica.com/#!matrix2/c1k7wÃ‚Â $AAPL charts says: $676.00 here we come! $MU $T $V $NFLX $WFC $C $AMZN $SPY $TWTR $FB $QQQ $AA $DDD $IWM $IBM $TSLA	#!matrix2/c1k7w $aapl charts says: $676.00 here we come! $mu $t $v $nflx $wfc $c $amzn $spy $twtr $fb $qqq $aa $ddd $iwm $ibm $tsla	#!matrix2/c1k7w $aapl charts says: $676.00 here we come! $mu $t $v $nflx $wfc $c $amzn $spy $twtr $fb $qqq $aa $ddd $iwm $ibm $tsla	0	positive	0		2010-10-13	0	0	0	0	0	0	19.235	0.672501	10.4	73.6			2010-10-13	0	0	0	0	0	0	19.235	0	0	62	0	2	0
2014-05-27	$V - credit cards getting back their mojo pic.twitter.com/41acWFCQNp	$v - credit cards getting back their mojo pic.twitter.com/41acwfcqnp	$v - credit cards getting back their mojo pic.twitter.com/41acwfcqnp	0	positive	0		2010-10-14	0	0	0	0	0	0	19.2925	0.057499	10.4	73.6			2010-10-14	0	0	0	0	0	0	19.2925	0	0	62	0	2	0
2014-05-23	Goldman Sachs Notes Hedge Fund Difficulity http://www.valuewalk.com/2014/05/goldman-sachs-notes-hedge-fund-difficulity/Ã‚Â Ã¢â‚¬Â¦ $SPY $SPX $T $V $INTC $DIS $JNJpic.twitter.com/BoxO67dMM0	goldman sachs notes hedge fund difficulity $spy $spx $t $v $intc $dis $jnjpic.twitter.com/boxo67dmm0	goldman sachs notes hedge fund difficulity $spy $spx $t $v $intc $dis $jnjpic.twitter.com/boxo67dmm0	0	positive	0		2010-10-15	0	0	0	0	0	0	19.4	0.1075	10.4	73.6			2010-10-15	0	0	0	0	0	0	19.4	0	0	62	0	2	0
2014-05-17	Chuck Akre: Compounding Machine http://www.youtube.com/watch?v=eEO5G1SjCeU&sns=twÃ‚Â Ã¢â‚¬Â¦ via @youtube talks quite a bit about Markel $MKL also $CFX $V $MA $AMT	chuck akre: compounding machine via @youtube talks quite a bit about markel $mkl also $cfx $v $ma $amt	chuck akre: compounding machine via @youtube talks quite a bit about markel $mkl also $cfx $v $ma $amt	0	positive	0		2010-10-16	0	0	0	0	0	0	19.4	0	10.4	73.6			2010-10-16	0	0	0	0	0	0	19.4	0	0	62	0	2	0
2014-05-07	Visa's IPO raised $18 billion during a bear market in March 2008. Yet supposedly today's market would choke on Alibaba's $20 billion? $V	visa's ipo raised $18 billion during a bear market in march 2008. yet supposedly today's market would choke on alibaba's $20 billion? $v	visa's ipo raised $18 billion during a bear market in march 2008. yet supposedly today's market would choke on alibaba's $20 billion? $v	0	positive	0		2010-10-17	0	0	0	0	0	0	19.4	0	10.4	73.6			2010-10-17	0	0	0	0	0	0	19.4	0	0	62	0	2	0
2014-05-04	$V A break of the 200 day (203.88) and potential big downside move pic.twitter.com/R3tsPlVsu7	$v a break of the 200 day (203.88) and potential big downside move pic.twitter.com/r3tsplvsu7	$v a break of the 200 day (203.88) and potential big downside move pic.twitter.com/r3tsplvsu7	0.55	positive	0		2010-10-18	0	0	0	0	0	0	19.59	0.19	10.4	73.6			2010-10-18	0	0	0	0	0	0	19.59	0	0	62	0	2	0
2014-04-29	Target also switching credit card vendor. Using MasterCard chip-and-pin technology instead of longtime partner Visa. $TGT $V $MA	target also switching credit card vendor. using mastercard chip-and-pin technology instead of longtime partner visa. $tgt $v $ma	target also switching credit card vendor. using mastercard chip-and-pin technology instead of longtime partner visa. $tgt $v $ma	0	positive	0		2010-10-19	0	0	0	0	0	0	19.3875	-0.202499	10.4	73.6			2010-10-19	0	0	0	0	0	0	19.3875	0	0	62	0	2	0
2014-04-25	Visa tumbles as Russia sanctions threaten to crimp profit http://bloom.bg/1rtaaWNÃ‚Â via @BloombergNews $V	visa tumbles as russia sanctions threaten to crimp profit via @bloombergnews $v	visa tumbles as russia sanctions threaten to crimp profit via @bloombergnews $v	0	positive	0		2010-10-20	0	0	0	0	0	0	19.88	0.492498	10.4	73.6			2010-10-20	0	0	0	0	0	0	19.88	0	0	62	0	2	0
2014-04-24	EARNINGS ALERT: Visa Q2 EPS $2.20 ex-items vs. $2.18 Est.; Q2 Revs. $3.16B vs. $3.19B Est. Ã¢â‚¬Â¢ $V QUOTE: http://cnb.cx/zpEUy2	earnings alert: visa q2 eps $2.20 ex-items vs. $2.18 est.; q2 revs. $3.16b vs. $3.19b est. $v quote:	earnings alert: visa q2 eps $2.20 ex-items vs. $2.18 est.; q2 revs. $3.16b vs. $3.19b est. $v quote:	0	positive	0		2010-10-21	0	0	0	0	0	0	19.8	-0.08	10.4	73.6			2010-10-21	0	0	0	0	0	0	19.8	0	0	62	0	2	0
2014-04-21	@Jesse_Livermore @hblodget if $FB starts shoveling coal and $V starts milling steel, maybe we'll revert back to 1970's profit margins.	@jesse_livermore @hblodget if $fb starts shoveling coal and $v starts milling steel, maybe we'll revert back to 1970's profit margins.	@jesse_livermore @hblodget if $fb starts shoveling coal and $v starts milling steel, maybe we'll revert back to 1970's profit margins.	0	positive	0		2010-10-22	0	0	0	0	0	0	19.8225	0.022501	10.4	73.6			2010-10-22	0	0	0	0	0	0	19.8225	0	0	62	0	2	0
2014-04-21	lots of big names reporting earrings this week $HAL $NFLX $MCD $AMGN $BIIB $FB $AAPL $QCOM $CAT $MMM $V $MSFT $AMZN $BA $AMGN	lots of big names reporting earrings this week $hal $nflx $mcd $amgn $biib $fb $aapl $qcom $cat $mmm $v $msft $amzn $ba $amgn	lots of big names reporting earrings this week $hal $nflx $mcd $amgn $biib $fb $aapl $qcom $cat $mmm $v $msft $amzn $ba $amgn	0.1	positive	0		2010-10-23	0	0	0	0	0	0	19.8225	0	10.4	73.6			2010-10-23	0	0	0	0	0	0	19.8225	0	0	62	0	2	0
2014-03-27	Wal-Mart sues Visa for $5 billion in damages over card swipe fees http://on.mktw.net/1rHa8LMÃ‚Â $WMT $V	wal-mart sues visa for $5 billion in damages over card swipe fees $wmt $v	wal-mart sues visa for $5 billion in damages over card swipe fees $wmt $v	0	positive	0		2010-10-24	0	0	0	0	0	0	19.8225	0	10.4	73.6			2010-10-24	0	0	0	0	0	0	19.8225	0	0	62	0	2	0
2014-03-27	Walmart is suing Visa for $5 billion in overcharges. $WMT $V	walmart is suing visa for $5 billion in overcharges. $wmt $v	walmart is suing visa for $5 billion in overcharges. $wmt $v	0	positive	0		2010-10-25	0	1	0	1	0	1	20.1575	0.334999	10.4	74.6			2010-10-25	1	0	0	1	0	0	20.1575	0	0	63	1	3	1
2014-03-27	Wal-Mart $WMT Sues Visa $V for $5B Over Fees - DJ $MA also on watch	wal-mart $wmt sues visa $v for $5b over fees - dj $ma also on watch	wal-mart $wmt sues visa $v for $5b over fees - dj $ma also on watch	0	positive	0		2010-10-26	0	0	0	0	0	0	20.0075	-0.149999	10.4	74.6			2010-10-26	0	0	0	0	0	0	20.0075	0	0	63	0	2	0
2014-03-23	WEEKLY WATCHLIST: $AA $AIZ $BRCM $CVC $EXPE $GLW $HAS $HON $IR $KMB $KRFT $MDLZ $MOS $MOS $MPC $NDAQ $PSX $RHI $SLB $STI $STJ $V $VLO $WDC	weekly watchlist: $aa $aiz $brcm $cvc $expe $glw $has $hon $ir $kmb $krft $mdlz $mos $mos $mpc $ndaq $psx $rhi $slb $sti $stj $v $vlo $wdc	weekly watchlist: $aa $aiz $brcm $cvc $expe $glw $has $hon $ir $kmb $krft $mdlz $mos $mos $mpc $ndaq $psx $rhi $slb $sti $stj $v $vlo $wdc	0	positive	0		2010-10-27	0.2	1	0	1	0	1	19.98	-0.0275	10.4	75.6			2010-10-27	1	0	0	1	0	0	19.98	0	0	64	1	3	1
2014-03-21	FED upheld the credit card cap $MA $V $AXP	fed upheld the credit card cap $ma $v $axp	fed upheld the credit card cap $ma $v $axp	0	positive	0		2010-10-28	0	0	0	0	0	0	19.1125	-0.867501	10.4	75.6			2010-10-28	0	0	0	0	0	0	19.1125	0	0	64	0	2	0
2014-03-16	Biggest US IPO's All Time_x000D_ Visa $V $18B_x000D_ Facebook $FB $16B_x000D_ Alibaba $15B_x000D_ Bloomberg	biggest us ipo's all time_x000D_ visa $v $18b_x000D_ facebook $fb $16b_x000D_ alibaba $15b_x000D_ bloomberg	biggest us ipo's all time_x000D_ visa $v $18b_x000D_ facebook $fb $16b_x000D_ alibaba $15b_x000D_ bloomberg	0	positive	0		2010-10-29	0	0	0	0	0	0	19.54	0.427502	10.4	75.6			2010-10-29	0	0	0	0	0	0	19.54	0	0	64	0	2	0
2014-03-07	MasterCard and Visa are launching a group to improve payment-processing security. http://fxn.ws/P8X43hÃ‚Â via @adamsamson $MA $V	mastercard and visa are launching a group to improve payment-processing security. via @adamsamson $ma $v	mastercard and visa are launching a group to improve payment-processing security. via @adamsamson $ma $v	0	positive	0		2010-10-30	0	0	0	0	0	0	19.54	0	10.4	75.6			2010-10-30	0	0	0	0	0	0	19.54	0	0	64	0	2	0
2014-03-06	5 Years Since the Mkt Low on March '09: $DJIA is up 151%. _x000D_ Ã¢â‚¬Â¢ $AXP: +779%_x000D_ Ã¢â‚¬Â¢ $DIS: +434%_x000D_ Ã¢â‚¬Â¢ $HD: +353%_x000D_ Ã¢â‚¬Â¢ $V: +350%_x000D_ Ã¢â‚¬Â¢ $UNH: +337%_x000D_ Ã¢â‚¬Â¢ $DD: +319%	5 years since the mkt low on march '09: $djia is up 151%. _x000D_ $axp: +779%_x000D_ $dis: +434%_x000D_ $hd: +353%_x000D_ $v: +350%_x000D_ $unh: +337%_x000D_ $dd: +319%	5 years since the mkt low on march '09: $djia is up 151%. _x000D_ $axp: +779%_x000D_ $dis: +434%_x000D_ $hd: +353%_x000D_ $v: +350%_x000D_ $unh: +337%_x000D_ $dd: +319%	0.3	positive	0		2010-10-31	0	0	0	0	0	0	19.54	0	10.4	75.6			2010-10-31	0	0	0	0	0	0	19.54	0	0	64	0	2	0
2014-03-03	American Express unveils no-fee credit card with big perks http://aol.it/1okG2cJÃ‚Â $AXP $MA $V $DFS	american express unveils no-fee credit card with big perks $axp $ma $v $dfs	american express unveils no-fee credit card with big perks $axp $ma $v $dfs	0.05	positive	0		2010-11-01	0	0	0	0	0	0	19.33	-0.210001	10.4	75.6			2010-11-01	0	0	0	0	0	0	19.33	0	0	64	0	2	0
2014-02-18	$V http://www.fibonacciqueen.com/public/Visa-trailing-up-stops-2192014.cfmÃ‚Â Ã¢â‚¬Â¦ time to trail up stops!	$v time to trail up stops!	$v time to trail up stops!	0	positive	0		2010-11-02	0	0	0	0	0	0	19.605	0.275	10.4	75.6			2010-11-02	0	0	0	0	0	0	19.605	0	0	64	0	2	0
2014-02-03	Visa's CEO thinks #bitcoin won't impact their business, while eBay/PP lists @coinbase & @bitpay as competitors in SEC-filing. $V=#dinosaur ?	visa's ceo thinks #bitcoin won't impact their business, while ebay/pp lists @coinbase & @bitpay as competitors in sec-filing. $v=#dinosaur ?	visa's ceo thinks #bitcoin won't impact their business, while ebay/pp lists @coinbase & @bitpay as competitors in sec-filing. $v=#dinosaur ?	0	positive	0		2010-11-03	0	0	0	0	0	0	19.75	0.145	10.4	75.6			2010-11-03	0	0	0	0	0	0	19.75	0	0	64	0	2	0
2014-01-29	Stocks with Weeklys http://www.cboeoptionshub.com/2014/01/23/next-week-weeklys-1272014-early-edition/Ã‚Â Ã¢â‚¬Â¦ Earnings Thu AM - $ALXN $BTU $BX $CELG $CL $COP $LLY $MMM $MO $OXY $PHM $POT $UA $UPS $V $XOM	stocks with weeklys earnings thu am - $alxn $btu $bx $celg $cl $cop $lly $mmm $mo $oxy $phm $pot $ua $ups $v $xom	stocks with weeklys earnings thu am - $alxn $btu $bx $celg $cl $cop $lly $mmm $mo $oxy $phm $pot $ua $ups $v $xom	0	positive	0		2010-11-04	0.25	1	0	1	0	1	19.9975	0.247499	10.4	76.6			2010-11-04	1	0	0	1	0	0	19.9975	0	0	65	1	3	1
2014-01-29	Boeing shaving 40 points off the Dow by itself, Visa another 14 points. $BA $V	boeing shaving 40 points off the dow by itself, visa another 14 points. $ba $v	boeing shaving 40 points off the dow by itself, visa another 14 points. $ba $v	0	positive	0		2010-11-05	0	0	0	0	0	0	19.95	-0.047498	10.4	76.6			2010-11-05	0	0	0	0	0	0	19.95	0	0	65	0	2	0
2014-01-15	[9:43 AM] m3f355: OptionsFlux nailed the NQ move with deep in the money June calls bought and puts sold!!!!-chat @OptionsFlux $nq $v $ba $fb	[9:43 am] m3f355: optionsflux nailed the nq move with deep in the money june calls bought and puts sold!!!!-chat @optionsflux $nq $v $ba $fb	[9:43 am] m3f355: optionsflux nailed the nq move with deep in the money june calls bought and puts sold!!!!-chat @optionsflux $nq $v $ba $fb	0.4	positive	0		2010-11-06	0	0	0	0	0	0	19.95	0	10.4	76.6			2010-11-06	0	0	0	0	0	0	19.95	0	0	65	0	2	0
2014-01-13	Citigroup raised $V to buy vs Neutral. Target price: 265Ã¢â‚¬Â¦long $V	citigroup raised $v to buy vs neutral. target price: 265long $v	citigroup raised $v to buy vs neutral. target price: 265long $v	0	positive	0		2010-11-07	0	0	0	0	0	0	19.95	0	10.4	76.6			2010-11-07	0	0	0	0	0	0	19.95	0	0	65	0	2	0
2014-01-13	$C raised its price target for $V to $265 from $212, for $MA to $965 from $835, and for $AXP to $104 from $88.	$c raised its price target for $v to $265 from $212, for $ma to $965 from $835, and for $axp to $104 from $88.	$c raised its price target for $v to $265 from $212, for $ma to $965 from $835, and for $axp to $104 from $88.	0	positive	0		2010-11-08	0	0	0	0	0	0	19.6775	-0.272501	10.4	76.6			2010-11-08	0	0	0	0	0	0	19.6775	0	0	65	0	2	0
2014-01-12	Out of 75 global megacaps, 36 are US and 15 have Earnings from Cont Ops margin >15% & EBIT margin >15%; they are: $V $MA $ORCL $PM (1/2)	out of 75 global megacaps, 36 are us and 15 have earnings from cont ops margin >15% & ebit margin >15%; they are: $v $ma $orcl $pm (1/2)	out of 75 global megacaps, 36 are us and 15 have earnings from cont ops margin >15% & ebit margin >15%; they are: $v $ma $orcl $pm (1/2)	0	positive	0		2010-11-09	0	0	0	0	0	0	19.58	-0.0975	10.4	76.6			2010-11-09	0	0	0	0	0	0	19.58	0	0	65	0	2	0
2014-01-11	In descending order, most expensive US megacaps: $FB $VZ $GILD $MA $MRK $GOOG $V $BAC $BA $T $DIS $HD $CMCS $JNJ $KO $PFE $PG $UTX	in descending order, most expensive us megacaps: $fb $vz $gild $ma $mrk $goog $v $bac $ba $t $dis $hd $cmcs $jnj $ko $pfe $pg $utx	in descending order, most expensive us megacaps: $fb $vz $gild $ma $mrk $goog $v $bac $ba $t $dis $hd $cmcs $jnj $ko $pfe $pg $utx	0.6	positive	0		2010-11-10	0.16	1	0	1	0	1	19.8225	0.2425	10.4	77.6			2010-11-10	1	0	0	1	0	0	19.8225	0	0	66	1	3	1
2014-01-08	Looking for a breakout in $V http://stks.co/pq8D	looking for a breakout in $v	looking for a breakout in $v	0	positive	0		2010-11-11	0	0	0	0	0	0	19.805	-0.0175	10.4	77.6			2010-11-11	0	0	0	0	0	0	19.805	0	0	66	0	2	0
2014-01-01	S&P100 #Stocks Trend $BHI $TGT $AXP $UNP $BK $UTX $CSCO $MON $PM $ALL $KO $HD $MDLZ $DIS $TXN $EBAY $COF $V @ http://12Stocks.com/sp100	s&p100 #stocks trend $bhi $tgt $axp $unp $bk $utx $csco $mon $pm $all $ko $hd $mdlz $dis $txn $ebay $cof $v @	s&p100 #stocks trend $bhi $tgt $axp $unp $bk $utx $csco $mon $pm $all $ko $hd $mdlz $dis $txn $ebay $cof $v @	0	positive	0		2010-11-12	0	0	0	0	0	0	19.235	-0.569999	10.4	77.6			2010-11-12	0	0	0	0	0	0	19.235	0	0	66	0	2	0
2014-01-01	Dow #Stocks Trend $AXP $UTX $CSCO $KO $HD $DIS $V $IBM $DD $INTC $JPM $UNH $TRV $MRK $MMM $GE $GS $MSFT $CAT @ http://12Stocks.com/dow	dow #stocks trend $axp $utx $csco $ko $hd $dis $v $ibm $dd $intc $jpm $unh $trv $mrk $mmm $ge $gs $msft $cat @	dow #stocks trend $axp $utx $csco $ko $hd $dis $v $ibm $dd $intc $jpm $unh $trv $mrk $mmm $ge $gs $msft $cat @	0	positive	0		2010-11-13	0	0	0	0	0	0	19.235	0	10.4	77.6			2010-11-13	0	0	0	0	0	0	19.235	0	0	66	0	2	0
2013-12-31	$V - Evening Dow Report: How Financial Stocks Lifted the Dow to Record No. ... -> http://stock-news.net/190707Ã‚Â #stock #stocks #stockaction	$v - evening dow report: how financial stocks lifted the dow to record no. ... -> #stock #stocks #stockaction	$v - evening dow report: how financial stocks lifted the dow to record no. ... -> #stock #stocks #stockaction	0	positive	0		2010-11-14	0	0	0	0	0	0	19.235	0	10.4	77.6			2010-11-14	0	0	0	0	0	0	19.235	0	0	66	0	2	0
2013-12-31	S&P100 #Stocks Trend $BHI $TGT $AXP $UNP $BK $UTX $CSCO $MON $PM $ALL $KO $HD $MDLZ $DIS $TXN $EBAY $COF $V @ http://12Stocks.com/sp100	s&p100 #stocks trend $bhi $tgt $axp $unp $bk $utx $csco $mon $pm $all $ko $hd $mdlz $dis $txn $ebay $cof $v @	s&p100 #stocks trend $bhi $tgt $axp $unp $bk $utx $csco $mon $pm $all $ko $hd $mdlz $dis $txn $ebay $cof $v @	0	positive	0		2010-11-15	0	0	0	0	0	0	19.09	-0.145001	10.4	77.6			2010-11-15	0	0	0	0	0	0	19.09	0	0	66	0	2	0
2013-12-31	Dow #Stocks Trend $AXP $UTX $CSCO $KO $HD $DIS $V $IBM $DD $INTC $JPM $UNH $TRV $MRK $MMM $GE $GS $MSFT $CAT @ http://12Stocks.com/dow	dow #stocks trend $axp $utx $csco $ko $hd $dis $v $ibm $dd $intc $jpm $unh $trv $mrk $mmm $ge $gs $msft $cat @	dow #stocks trend $axp $utx $csco $ko $hd $dis $v $ibm $dd $intc $jpm $unh $trv $mrk $mmm $ge $gs $msft $cat @	0	positive	0		2010-11-16	0	0	0	0	0	0	18.7475	-0.342501	10.4	77.6			2010-11-16	0	0	0	0	0	0	18.7475	0	0	66	0	2	0
2013-12-17	Up 1.9% Today #DAYtrading #stockoptions #stockmarket #investing #optionstrading $SPX $RUT $QQQ $AAPL $GLD $SLV $TWTR $MA $V $MSFT	up 1.9% today #daytrading #stockoptions #stockmarket #investing #optionstrading $spx $rut $qqq $aapl $gld $slv $twtr $ma $v $msft	up 1.9% today #daytrading #stockoptions #stockmarket #investing #optionstrading $spx $rut $qqq $aapl $gld $slv $twtr $ma $v $msft	0	positive	0		2010-11-17	0	0	0	0	0	0	18.9325	0.185002	10.4	77.6			2010-11-17	0	0	0	0	0	0	18.9325	0	0	66	0	2	0
2013-10-30	#Visa 4Q EPS matches Street view as credit card payments jump: http://fxn.ws/1f4wy2mÃ‚Â $V	#visa 4q eps matches street view as credit card payments jump: $v	#visa 4q eps matches street view as credit card payments jump: $v	0	positive	0		2010-11-18	0	1	0	1	0	1	19.235	0.3025	10.4	78.6			2010-11-18	1	0	0	1	0	0	19.235	0	0	67	1	3	1
2013-11-21	$V accounts for 23 points of today's $DJIA gain.	$v accounts for 23 points of today's $djia gain.	$v accounts for 23 points of today's $djia gain.	0	positive	0		2010-11-19	0	0	0	0	0	0	19.2625	0.0275	10.4	78.6			2010-11-19	0	0	0	0	0	0	19.2625	0	0	67	0	2	0
2013-12-24	2014 wish/watch list: $UA $V $JNJ $PG $PEP $GOOG $DEO $PFE $KORS $GE	2014 wish/watch list: $ua $v $jnj $pg $pep $goog $deo $pfe $kors $ge	2014 wish/watch list: $ua $v $jnj $pg $pep $goog $deo $pfe $kors $ge	0	positive	0		2010-11-20	0	0	0	0	0	0	19.2625	0	10.4	78.6			2010-11-20	0	0	0	0	0	0	19.2625	0	0	67	0	2	0
2013-12-17	OptionAlarm Premium Service - Our GIFT to our Twitter Followers this holiday season http://optionalarm.com/option-alarm-pÃ‚Â Ã¢â‚¬Â¦ $TWTR $TSLA $NFLX $V $STUDY	optionalarm premium service - our gift to our twitter followers this holiday season $twtr $tsla $nflx $v $study	optionalarm premium service - our gift to our twitter followers this holiday season $twtr $tsla $nflx $v $study	0	positive	0		2010-11-21	0	0	0	0	0	0	19.2625	0	10.4	78.6			2010-11-21	0	0	0	0	0	0	19.2625	0	0	67	0	2	0
2013-12-16	IBD 50's Qiwi, FleetCor, MasterCard Lead credit card/payment group http://ibdn.uz/rPhjJÃ‚Â $FLT $MA $V_x000D_ $QIWI chartpic.twitter.com/fbHjoHRrTY	ibd 50's qiwi, fleetcor, mastercard lead credit card/payment group $flt $ma $v_x000D_ $qiwi chartpic.twitter.com/fbhjohrrty	ibd 50's qiwi, fleetcor, mastercard lead credit card/payment group $flt $ma $v_x000D_ $qiwi chartpic.twitter.com/fbhjohrrty	0	positive	0		2010-11-22	0	1	0	1	0	1	18.865	-0.397501	10.4	79.6			2010-11-22	1	0	0	1	0	0	18.865	0	0	68	1	3	1
2013-12-13	Swipe-fee settlement with Visa, MasterCard receives final approval: $V $MA http://on.wsj.com/19HxfuaÃ‚Â #banking #payments #swipefees	swipe-fee settlement with visa, mastercard receives final approval: $v $ma #banking #payments #swipefees	swipe-fee settlement with visa, mastercard receives final approval: $v $ma #banking #payments #swipefees	1	positive	0		2010-11-23	0	0	0	0	0	0	18.6625	-0.2025	10.4	79.6			2010-11-23	0	0	0	0	0	0	18.6625	0	0	68	0	2	0
2013-12-12	Swap into $V night before split RT @keithbooe: @jimcramer Thoughts on $MA run-up, post split?	swap into $v night before split rt @keithbooe: @jimcramer thoughts on $ma run-up, post split?	swap into $v night before split rt @keithbooe: @jimcramer thoughts on $ma run-up, post split?	0	positive	0		2010-11-24	0	0	0	0	0	0	18.955	0.2925	10.4	79.6			2010-11-24	0	0	0	0	0	0	18.955	0	0	68	0	2	0
2013-12-12	Up 3.2% Today #DAYtrading #stockoptions #stockmarket #investing #optionstrading $SPX $RUT $QQQ $AAPL $GLD $SLV $TWTR $MA $V $MSFT	up 3.2% today #daytrading #stockoptions #stockmarket #investing #optionstrading $spx $rut $qqq $aapl $gld $slv $twtr $ma $v $msft	up 3.2% today #daytrading #stockoptions #stockmarket #investing #optionstrading $spx $rut $qqq $aapl $gld $slv $twtr $ma $v $msft	0	positive	0		2010-11-25	0	0	0	0	0	0	18.955	0	10.4	79.6			2010-11-25	0	0	0	0	0	0	18.955	0	0	68	0	2	0
2013-12-11	Checking up on 2013's Dogs of the Dow as well as the projected Dogs of 2014: http://www.bespokeinvest.com/thinkbig/2013/12/11/checking-up-on-the-dogs-of-the-dow.htmlÃ‚Â Ã¢â‚¬Â¦ $INTC $MSFT $CSCO $CVX $V $GS $NKE $DIA	checking up on 2013's dogs of the dow as well as the projected dogs of 2014: $intc $msft $csco $cvx $v $gs $nke $dia	checking up on 2013's dogs of the dow as well as the projected dogs of 2014: $intc $msft $csco $cvx $v $gs $nke $dia	0	positive	0		2010-11-26	0	0	0	0	0	0	18.87	-0.084999	10.4	79.6			2010-11-26	0	0	0	0	0	0	18.87	0	0	68	0	2	0
2013-12-11	Back to the 50-d ma w/ solid RS: $SCTY $MDSO $SLCA $FB $FLT $SSYS $TRIP $UA $XONE $NKE $V $LNKD $KORS	back to the 50-d ma w/ solid rs: $scty $mdso $slca $fb $flt $ssys $trip $ua $xone $nke $v $lnkd $kors	back to the 50-d ma w/ solid rs: $scty $mdso $slca $fb $flt $ssys $trip $ua $xone $nke $v $lnkd $kors	0.05	positive	0		2010-11-27	0	0	0	0	0	0	18.87	0	10.4	79.6			2010-11-27	0	0	0	0	0	0	18.87	0	0	68	0	2	0
2013-12-11	Debating $V vs. $MA @optionmonster ($V Bull: Growth) vs. @murphyrosecliff ($MA Bull: Stock Split). Who Won? Reply #V or #MA	debating $v vs. $ma @optionmonster ($v bull: growth) vs. @murphyrosecliff ($ma bull: stock split). who won? reply #v or #ma	debating $v vs. $ma @optionmonster ($v bull: growth) vs. @murphyrosecliff ($ma bull: stock split). who won? reply #v or #ma	0	positive	0		2010-11-28	0	0	0	0	0	0	18.87	0	10.4	79.6			2010-11-28	0	0	0	0	0	0	18.87	0	0	68	0	2	0
2013-11-09	$EBAY PayPal, Square, $V, $MA, etc. That is who Bitcoin now competes with.	$ebay paypal, square, $v, $ma, etc. that is who bitcoin now competes with.	$ebay paypal, square, $v, $ma, etc. that is who bitcoin now competes with.	0	positive	0		2010-11-29	0	0	0	0	0	0	18.5475	-0.3225	10.4	79.6			2010-11-29	0	0	0	0	0	0	18.5475	0	0	68	0	2	0
2013-10-28	Today we get $aapl earnings. Tuesday $bidu $lnkd $yelp -Wed. $fb $v $gm and the fed. Lots of things to do and opportunities for trades	today we get $aapl earnings. tuesday $bidu $lnkd $yelp -wed. $fb $v $gm and the fed. lots of things to do and opportunities for trades	today we get $aapl earnings. tuesday $bidu $lnkd $yelp -wed. $fb $v $gm and the fed. lots of things to do and opportunities for trades	0	positive	0		2010-11-30	0	1	0	1	0	1	18.4625	-0.085001	10.4	80.6			2010-11-30	1	0	0	1	0	0	18.4625	0	0	69	1	3	1
2013-10-02	Sector and Dow 30 trading range screens: http://www.bespokeinvest.com/thinkbig/2013/10/2/sector-and-dow-30-trading-range-screens.htmlÃ‚Â Ã¢â‚¬Â¦ $SPY $XLF $XOM $IBM $NKE $V $XLK $$	sector and dow 30 trading range screens: $spy $xlf $xom $ibm $nke $v $xlk $$	sector and dow 30 trading range screens: $spy $xlf $xom $ibm $nke $v $xlk $$	0	positive	0		2010-12-01	0	0	0	0	0	0	18.805	0.3425	10.4	80.6			2010-12-01	0	0	0	0	0	0	18.805	0	0	69	0	2	0
2013-10-01	Visa joins MasterCard, AmEx to make online purchases safer http://bloom.bg/16FbMqaÃ‚Â via @BloombergNews $V $MC $AXP	visa joins mastercard, amex to make online purchases safer via @bloombergnews $v $mc $axp	visa joins mastercard, amex to make online purchases safer via @bloombergnews $v $mc $axp	0	positive	0		2010-12-02	0	0	0	0	0	0	19.25	0.445	10.4	80.6			2010-12-02	0	0	0	0	0	0	19.25	0	0	69	0	2	0
2013-09-30	Government Shutdown Plays_x000D_ $AXP $V $MA _x000D_ ...cause furloughed employees will still need to eat	government shutdown plays_x000D_ $axp $v $ma _x000D_ ...cause furloughed employees will still need to eat	government shutdown plays_x000D_ $axp $v $ma _x000D_ ...cause furloughed employees will still need to eat	0	positive	0		2010-12-03	0	0	0	0	0	0	19.3375	0.0875	10.4	80.6			2010-12-03	0	0	0	0	0	0	19.3375	0	0	69	0	2	0
2013-09-11	[AUDIO] @srussolillo and @GordonDeal discuss the changes being made to the $DJIA http://on.wsj.com/1b4oWObÃ‚Â $BAC $AA $V $HPQ $GS $NKE	[audio] @srussolillo and @gordondeal discuss the changes being made to the $djia $bac $aa $v $hpq $gs $nke	[audio] @srussolillo and @gordondeal discuss the changes being made to the $djia $bac $aa $v $hpq $gs $nke	0	positive	0		2010-12-04	0	0	0	0	0	0	19.3375	0	10.4	80.6			2010-12-04	0	0	0	0	0	0	19.3375	0	0	69	0	2	0
2013-09-10	Goldman Sachs, Visa, Nike added to Dow Jones Index http://bloom.bg/13H9X8bÃ‚Â $GS $V $NKE	goldman sachs, visa, nike added to dow jones index $gs $v $nke	goldman sachs, visa, nike added to dow jones index $gs $v $nke	0	positive	0		2010-12-05	0	0	0	0	0	0	19.3375	0	10.4	80.6			2010-12-05	0	0	0	0	0	0	19.3375	0	0	69	0	2	0
2013-09-10	An Update On Monitise's Fundamentals http://seekingalpha.com/f/a/103gcÃ‚Â $LYG $TEF $IBN $IBM $V $MONIF.PK	an update on monitise's fundamentals $lyg $tef $ibn $ibm $v $monif.pk	an update on monitise's fundamentals $lyg $tef $ibn $ibm $v $monif.pk	0	positive	0		2010-12-06	0.214286	1	0	1	0	1	19.5775	0.239999	10.4	81.6			2010-12-06	1	0	0	1	0	0	19.5775	0	0	70	1	3	1
2013-09-10	Goldman, Visa and Nike are joining the Dow --replacing Bank of America, HP and Alcoa http://bit.ly/19DIG7BÃ‚Â $GS $V $NKE $HPQ $BAC $AA	goldman, visa and nike are joining the dow --replacing bank of america, hp and alcoa $gs $v $nke $hpq $bac $aa	goldman, visa and nike are joining the dow --replacing bank of america, hp and alcoa $gs $v $nke $hpq $bac $aa	0	positive	0		2010-12-07	0.4	2	0	2	0	1	19.22	-0.3575	10.4	82.6			2010-12-07	2	0	0	2	0	0	19.22	0	0	71	1	3	2
2013-09-10	Nike, Visa rally 2% and Goldman Sachs is up 3% premarket on inclusion into the Dow industrials $NKE $V $GS $DJIA $DIA	nike, visa rally 2% and goldman sachs is up 3% premarket on inclusion into the dow industrials $nke $v $gs $djia $dia	nike, visa rally 2% and goldman sachs is up 3% premarket on inclusion into the dow industrials $nke $v $gs $djia $dia	0	positive	0		2010-12-08	-0.00740741	4	1	3	0.25	0.75	19.485	0.265002	10.65	83.35			2010-12-08	4	1	0	3	0	0	19.485	0	0	72	1	3	3
2013-09-10	CNBC Reporting Aloca, HP, BofA to be Dropped from DJIA, Goldman Sachs, Nike, Visa to be Added $AA $HPQ $BAC $GS $NKE $V	cnbc reporting aloca, hp, bofa to be dropped from djia, goldman sachs, nike, visa to be added $aa $hpq $bac $gs $nke $v	cnbc reporting aloca, hp, bofa to be dropped from djia, goldman sachs, nike, visa to be added $aa $hpq $bac $gs $nke $v	0	positive	0		2010-12-09	0	2	0	2	0	1	19.78	0.295	10.65	84.35			2010-12-09	2	0	0	2	0	0	19.78	0	0	73	1	3	2
2013-08-21	Big move by Visa $V. It's up 4% on news the Fed will appeal the recent swipe fee ruling. http://stks.co/hiTh	big move by visa $v. it's up 4% on news the fed will appeal the recent swipe fee ruling.	big move by visa $v. it's up 4% on news the fed will appeal the recent swipe fee ruling.	0.175	positive	0		2010-12-10	0	0	0	0	0	0	20.05	0.269998	10.65	84.35			2010-12-10	0	0	0	0	0	0	20.05	0	0	73	0	2	0
2013-08-20	A look back at $V and "When a Stock Breaks" http://stks.co/efjG	a look back at $v and "when a stock breaks"	a look back at $v and "when a stock breaks"	0	positive	0		2010-12-11	0	0	0	0	0	0	20.05	0	10.65	84.35			2010-12-11	0	0	0	0	0	0	20.05	0	0	73	0	2	0
2013-08-02	"....LONG TERM investor might wanna be paying attention to $V now. #BuyTheFear" <<--tweet from yesterday, $V up $8 or 4.5% since that tweet	"....long term investor might wanna be paying attention to $v now. #buythefear" <<--tweet from yesterday, $v up $8 or 4.5% since that tweet	"....long term investor might wanna be paying attention to $v now. #buythefear" <<--tweet from yesterday, $v up $8 or 4.5% since that tweet	0	positive	0		2010-12-12	0	0	0	0	0	0	20.05	0	10.65	84.35			2010-12-12	0	0	0	0	0	0	20.05	0	0	73	0	2	0
2013-08-01	$V rallying in response to the force of my will.	$v rallying in response to the force of my will.	$v rallying in response to the force of my will.	0	positive	0		2010-12-13	0	0	0	0	0	0	20.2225	0.172501	10.65	84.35			2010-12-13	0	0	0	0	0	0	20.2225	0	0	73	0	2	0
2013-08-01	3 Reasons You Shouldn't Count BlackBerry Out http://seekingalpha.com/f/a/y6z2Ã‚Â $MA $MSFT $NOK $V $BBRY	3 reasons you shouldn't count blackberry out $ma $msft $nok $v $bbry	3 reasons you shouldn't count blackberry out $ma $msft $nok $v $bbry	0	positive	0		2010-12-14	-0.291667	1	1	0	1	0	20.16	-0.0625	11.65	84.35			2010-12-14	1	1	0	0	0	0	20.16	0	0	72	-1	1	1
2013-08-01	Visa generates 25% of its revenue from US debit cards; Mastercard 12%_x000D_ http://news.investors.com/business/073113-665846-visa-mastercard-banks-hit-on-debit-fee-ruling.htmÃ‚Â Ã¢â‚¬Â¦ #IBDNews via @IBDinvestors $V $MA $JPM $BAC $C	visa generates 25% of its revenue from us debit cards; mastercard 12%_x000D_ #ibdnews via @ibdinvestors $v $ma $jpm $bac $c	visa generates 25% of its revenue from us debit cards; mastercard 12%_x000D_ #ibdnews via @ibdinvestors $v $ma $jpm $bac $c	0	positive	0		2010-12-15	0	0	0	0	0	0	19.235	-0.924999	11.65	84.35			2010-12-15	0	0	0	0	0	0	19.235	0	0	72	0	2	0
2013-07-24	Visa approves $1.5 billion stock buyback program http://on.mktw.net/18DmWMJÃ‚Â $V	visa approves $1.5 billion stock buyback program $v	visa approves $1.5 billion stock buyback program $v	0	positive	0		2010-12-16	0.194949	7	1	6	0.142857	0.857143	16.7975	-2.4375	11.7929	85.2071			2010-12-16	7	1	0	6	0	0	16.7975	0	0	73	1	3	6
2013-07-19	Here is a list of the key earnings reports set for next week: http://bespokeinvest.squarespace.com/thinkbig/2013/7/19/key-earnings-reports-next-week.htmlÃ‚Â Ã¢â‚¬Â¦ $AAPL $F $V $AMZN $SBUX $CAT $MMM $HAL $MCD $BA $$	here is a list of the key earnings reports set for next week: $aapl $f $v $amzn $sbux $cat $mmm $hal $mcd $ba $$	here is a list of the key earnings reports set for next week: $aapl $f $v $amzn $sbux $cat $mmm $hal $mcd $ba $$	0.5	positive	0		2010-12-17	0.8	2	0	2	0	1	16.725	-0.072501	11.7929	86.2071			2010-12-17	2	0	0	2	0	0	16.725	0	0	74	1	3	2
2013-07-16	#McDonalds teamed up with #Visa to create a financial planning site for its low-pay workforce http://yhoo.it/14WO04kÃ‚Â (@TheAtlantic) $MCD $V	#mcdonalds teamed up with #visa to create a financial planning site for its low-pay workforce (@theatlantic) $mcd $v	#mcdonalds teamed up with #visa to create a financial planning site for its low-pay workforce (@theatlantic) $mcd $v	0	positive	0		2010-12-18	0	0	0	0	0	0	16.725	0	11.7929	86.2071			2010-12-18	0	0	0	0	0	0	16.725	0	0	74	0	2	0
2013-06-18	Companies such as Coke, Ford and Visa are experiencing a bit of a shock as they move into Myanmar... http://cnnmon.ie/16dlwTIÃ‚Â $KO $F $V	companies such as coke, ford and visa are experiencing a bit of a shock as they move into myanmar... $ko $f $v	companies such as coke, ford and visa are experiencing a bit of a shock as they move into myanmar... $ko $f $v	0.5	positive	0		2010-12-19	0	0	0	0	0	0	16.725	0	11.7929	86.2071			2010-12-19	0	0	0	0	0	0	16.725	0	0	74	0	2	0
2013-06-09	Watch list 6.10.13 | http://stks.co/pG5DÃ‚Â $CF $GMCR $GOOG $NEM $ORLY $SPY $SPX $SSYS $V $WYNN	watch list 6.10.13 | $cf $gmcr $goog $nem $orly $spy $spx $ssys $v $wynn	watch list 6.10.13 | $cf $gmcr $goog $nem $orly $spy $spx $ssys $v $wynn	0	positive	0		2010-12-20	0	0	0	0	0	0	16.9975	0.272499	11.7929	86.2071			2010-12-20	0	0	0	0	0	0	16.9975	0	0	74	0	2	0
2013-05-26	StockTwits 50, May 27 http://stks.co/iXDwÃ‚Â $V $CREE $OPEN $GNC et al	stocktwits 50, may 27 $v $cree $open $gnc et al	stocktwits 50, may 27 $v $cree $open $gnc et al	0.5	positive	0		2010-12-21	0	1	0	1	0	1	17.0125	0.015002	11.7929	87.2071			2010-12-21	1	0	0	1	0	0	17.0125	0	0	75	1	3	1
2013-05-15	$AAPL $TSLA $NFLX $V $BIDU $FSLR $GOOG $GS ..HERE my premium video from this morning if you missed it http://stks.co/bUTvÃ‚Â Learn from it	$aapl $tsla $nflx $v $bidu $fslr $goog $gs ..here my premium video from this morning if you missed it learn from it	$aapl $tsla $nflx $v $bidu $fslr $goog $gs ..here my premium video from this morning if you missed it learn from it	0	positive	0		2010-12-22	0.118182	1	0	1	0	1	17.1375	0.125	11.7929	88.2071			2010-12-22	1	0	0	1	0	0	17.1375	0	0	76	1	3	1
2013-05-15	$V This goes way higher...Heres you gift of the day...Sam Style acceleration coming	$v this goes way higher...heres you gift of the day...sam style acceleration coming	$v this goes way higher...heres you gift of the day...sam style acceleration coming	0	positive	0		2010-12-23	0	0	0	0	0	0	17.1825	0.045	11.7929	88.2071			2010-12-23	0	0	0	0	0	0	17.1825	0	0	76	0	2	0
2013-05-15	$FNMA $FMCC going for 2s? Watchlist is online http://www.thestockgarage.com/watchlist-for-51613/Ã‚Â Ã¢â‚¬Â¦ $MSFT $INTC $V $BRGO $BMIX $APDN $FNMA $FMCC $SMAA	$fnma $fmcc going for 2s? watchlist is online $msft $intc $v $brgo $bmix $apdn $fnma $fmcc $smaa	$fnma $fmcc going for 2s? watchlist is online $msft $intc $v $brgo $bmix $apdn $fnma $fmcc $smaa	0	positive	0		2010-12-24	0	0	0	0	0	0	17.1825	0	11.7929	88.2071			2010-12-24	0	0	0	0	0	0	17.1825	0	0	76	0	2	0
2013-05-08	MARKET RECAP AND CHART REQUESTS 05/08/13 PART II. http://stks.co/gUqGÃ‚Â $IP $USG $T $WNC $ACAS $WWE $HAIN $TNH $V $CLF	market recap and chart requests 05/08/13 part ii. $ip $usg $t $wnc $acas $wwe $hain $tnh $v $clf	market recap and chart requests 05/08/13 part ii. $ip $usg $t $wnc $acas $wwe $hain $tnh $v $clf	0	positive	0		2010-12-25	0	0	0	0	0	0	17.1825	0	11.7929	88.2071			2010-12-25	0	0	0	0	0	0	17.1825	0	0	76	0	2	0
2013-05-01	Visa had total payments volume of $1 Trillion, this quarter. http://stks.co/rAifÃ‚Â $V	visa had total payments volume of $1 trillion, this quarter. $v	visa had total payments volume of $1 trillion, this quarter. $v	0.75	positive	0		2010-12-26	-0.133333	1	1	0	1	0	17.1825	0	12.7929	88.2071			2010-12-26	1	1	0	0	0	0	17.1825	0	0	75	-1	1	1
2013-04-26	What If Google Launched a Currency? http://stks.co/rA0jÃ‚Â $GOOG $AXP $V	what if google launched a currency? $goog $axp $v	what if google launched a currency? $goog $axp $v	0	positive	0		2010-12-27	0	0	0	0	0	0	17.7025	0.519998	12.7929	88.2071			2010-12-27	0	0	0	0	0	0	17.7025	0	0	75	0	2	0
2013-04-07	#Attention "Dem SRBYM and $V MoneyBoyz" @FastLifeCURT @Josie3Playa @PrinceINK4900 @rooster4rmyohoe @2muchcandler @TJeezyloveloud #WORKN!	#attention "dem srbym and $v moneyboyz" @fastlifecurt @josie3playa @princeink4900 @rooster4rmyohoe @2muchcandler @tjeezyloveloud #workn!	#attention "dem srbym and $v moneyboyz" @fastlifecurt @josie3playa @princeink4900 @rooster4rmyohoe @2muchcandler @tjeezyloveloud #workn!	0	positive	0		2010-12-28	0	0	0	0	0	0	17.6825	-0.019998	12.7929	88.2071			2010-12-28	0	0	0	0	0	0	17.6825	0	0	75	0	2	0
2013-04-01	Options traders, mark your calendars: Yahoo $YHOO sets earnings date for April 16, Google $GOOG will report on April 18, & Visa $V on May 1	options traders, mark your calendars: yahoo $yhoo sets earnings date for april 16, google $goog will report on april 18, & visa $v on may 1	options traders, mark your calendars: yahoo $yhoo sets earnings date for april 16, google $goog will report on april 18, & visa $v on may 1	0	positive	0		2010-12-29	0	0	0	0	0	0	17.65	-0.032501	12.7929	88.2071			2010-12-29	0	0	0	0	0	0	17.65	0	0	75	0	2	0
2013-03-27	$GOOG $AAPL $MA $V sharing several updated charts / setups and market views VIDEO http://stks.co/t6lC	$goog $aapl $ma $v sharing several updated charts / setups and market views video	$goog $aapl $ma $v sharing several updated charts / setups and market views video	0	positive	0		2010-12-30	0	0	0	0	0	0	17.5725	-0.0775	12.7929	88.2071			2010-12-30	0	0	0	0	0	0	17.5725	0	0	75	0	2	0
2013-03-21	How Will Visa Benefit From The Mobile Phone Revolution? http://tref.is/WWOYgyÃ‚Â by Trefis Team $V $MA $AXP	how will visa benefit from the mobile phone revolution? by trefis team $v $ma $axp	how will visa benefit from the mobile phone revolution? by trefis team $v $ma $axp	0	positive	0		2010-12-31	0	1	0	1	0	1	17.595	0.022499	12.7929	89.2071			2010-12-31	1	0	0	1	0	0	17.595	0	0	76	1	3	1
2013-03-21	looks like the beginning of the end for $V and $MAhttp://bit.ly/16LgXl0	looks like the beginning of the end for $v and $ma	looks like the beginning of the end for $v and $ma	0	positive	0		2011-01-01	1	1	0	1	0	1	17.595	0	12.7929	90.2071			2011-01-01	1	0	0	1	0	0	17.595	0	0	77	1	3	1
2013-03-20	$V and $MA abusing their market power by targeting $EBAY PayPal: http://reut.rs/ZLAYCUÃ‚Â via @reuters	$v and $ma abusing their market power by targeting $ebay paypal: via @reuters	$v and $ma abusing their market power by targeting $ebay paypal: via @reuters	0	positive	0		2011-01-02	-0.0925	4	1	3	0.25	0.75	17.595	0	13.0429	90.9571			2011-01-02	4	1	0	3	0	0	17.595	0	0	78	1	3	3
2013-03-19	Breaking on various DJ platforms: Visa Europe nears possible sale to Visa Inc. for ~$3 billion, sources say. $V	breaking on various dj platforms: visa europe nears possible sale to visa inc. for ~$3 billion, sources say. $v	breaking on various dj platforms: visa europe nears possible sale to visa inc. for ~$3 billion, sources say. $v	0.75	positive	0		2011-01-03	0.266667	4	1	3	0.25	0.75	17.63	0.035	13.2929	91.7071			2011-01-03	4	1	0	3	0	0	17.63	0	0	79	1	3	3
2013-03-17	And I saw a @PrivCo report predicting @Square gets bought this year by $V $AXP or $MA for > $5B valution. #2much?	and i saw a @privco report predicting @square gets bought this year by $v $axp or $ma for > $5b valution. #2much?	and i saw a @privco report predicting @square gets bought this year by $v $axp or $ma for > $5b valution. #2much?	0	positive	0		2011-01-04	0.233333	7	0	7	0	1	17.65	0.020001	13.2929	92.7071			2011-01-04	7	0	0	7	0	0	17.65	0	0	80	1	3	7
2013-03-16	The StockTwits 50 List for March 18 http://stks.co/bNf1Ã‚Â $CVLT $MELI $AZPN $V et al...	the stocktwits 50 list for march 18 $cvlt $meli $azpn $v et al...	the stocktwits 50 list for march 18 $cvlt $meli $azpn $v et al...	0	positive	0		2011-01-05	0.4	1	0	1	0	1	18.0225	0.372499	13.2929	93.7071			2011-01-05	1	0	0	1	0	0	18.0225	0	0	81	1	3	1
2013-02-21	Check Your Wallet For Your Next Trade http://stks.co/iMYLÃ‚Â via @harmongreg $MA $V	check your wallet for your next trade via @harmongreg $ma $v	check your wallet for your next trade via @harmongreg $ma $v	0	positive	0		2011-01-06	0.75	3	0	3	0	1	18.2925	0.270001	13.2929	94.7071			2011-01-06	3	0	0	3	0	0	18.2925	0	0	82	1	3	3
2013-02-17	$V held at 50sma, RSI moving up, MACD turning, like it over 160 http://stks.co/jM15	$v held at 50sma, rsi moving up, macd turning, like it over 160	$v held at 50sma, rsi moving up, macd turning, like it over 160	0	positive	0		2011-01-07	0	0	0	0	0	0	18.24	-0.0525	13.2929	94.7071			2011-01-07	0	0	0	0	0	0	18.24	0	0	82	0	2	0
2013-02-11	$AMZN $GOOG $AAPL $LNKD $V sharing a handful of charts / setups and market views POSTED VIDEO http://stks.co/iLbs	$amzn $goog $aapl $lnkd $v sharing a handful of charts / setups and market views posted video	$amzn $goog $aapl $lnkd $v sharing a handful of charts / setups and market views posted video	0	positive	0		2011-01-08	0	0	0	0	0	0	18.24	0	13.2929	94.7071			2011-01-08	0	0	0	0	0	0	18.24	0	0	82	0	2	0
2013-02-09	The StockTwits 50 List for the Week of February 11 http://stks.co/jLNwÃ‚Â $DDD $LNKD $EBAY $RAX $V et al	the stocktwits 50 list for the week of february 11 $ddd $lnkd $ebay $rax $v et al	the stocktwits 50 list for the week of february 11 $ddd $lnkd $ebay $rax $v et al	0	positive	0		2011-01-09	0	0	0	0	0	0	18.24	0	13.2929	94.7071			2011-01-09	0	0	0	0	0	0	18.24	0	0	82	0	2	0
2013-02-06	Visa's 1Q profit eclipsed Wall Street and the credit card operator announced a $1.75B buyback program: http://fxn.ws/UARDLTÃ‚Â $V	visa's 1q profit eclipsed wall street and the credit card operator announced a $1.75b buyback program: $v	visa's 1q profit eclipsed wall street and the credit card operator announced a $1.75b buyback program: $v	0	positive	0		2011-01-10	0	0	0	0	0	0	17.9525	-0.287501	13.2929	94.7071			2011-01-10	0	0	0	0	0	0	17.9525	0	0	82	0	2	0
2013-02-06	EARNINGS: Visa 1Q EPS $1.93, ex-tax benefit $1.82, EST. $1.79 $V	earnings: visa 1q eps $1.93, ex-tax benefit $1.82, est. $1.79 $v	earnings: visa 1q eps $1.93, ex-tax benefit $1.82, est. $1.79 $v	0	positive	0		2011-01-11	0	0	0	0	0	0	17.97	0.0175	13.2929	94.7071			2011-01-11	0	0	0	0	0	0	17.97	0	0	82	0	2	0
2013-02-06	EARNINGS ALERT: Visa Q1 EPS $1.82 vs. $1.79 Est. Ã¢â‚¬Â¢ Q1 Revs. $2.85B vs. $2.82B Est. Ã¢â‚¬Â¢ $V QUOTE: http://cnb.cx/k9DMQ1	earnings alert: visa q1 eps $1.82 vs. $1.79 est. q1 revs. $2.85b vs. $2.82b est. $v quote:	earnings alert: visa q1 eps $1.82 vs. $1.79 est. q1 revs. $2.85b vs. $2.82b est. $v quote:	0	positive	0		2011-01-12	0	0	0	0	0	0	18.1525	0.182501	13.2929	94.7071			2011-01-12	0	0	0	0	0	0	18.1525	0	0	82	0	2	0
2013-02-06	Square Not Yet Seen 'Disruptive' In Mobile Payments http://news.investors.com/technology/011413-640438-startup-square-growth-in-mobile-payments.htmÃ‚Â Ã¢â‚¬Â¦ #IBDNews via @IBDinvestors $AAPL $GRPN $MA $V	square not yet seen 'disruptive' in mobile payments #ibdnews via @ibdinvestors $aapl $grpn $ma $v	square not yet seen 'disruptive' in mobile payments #ibdnews via @ibdinvestors $aapl $grpn $ma $v	0	positive	0		2011-01-13	0	0	0	0	0	0	17.785	-0.3675	13.2929	94.7071			2011-01-13	0	0	0	0	0	0	17.785	0	0	82	0	2	0
2013-02-03	The StockTwits 50 List for February 4, 2013 http://stks.co/hL1LÃ‚Â $AZPN $RAX $EBAT $V et al	the stocktwits 50 list for february 4, 2013 $azpn $rax $ebat $v et al	the stocktwits 50 list for february 4, 2013 $azpn $rax $ebat $v et al	0	positive	0		2011-01-14	0	0	0	0	0	0	17.78	-0.004999	13.2929	94.7071			2011-01-14	0	0	0	0	0	0	17.78	0	0	82	0	2	0
2013-02-03	pay attention to $V this week for clues to consumer spending. earnings 2/6 http://bit.ly/WnVb35Ã‚Â chart looking primed for breakout.	pay attention to $v this week for clues to consumer spending. earnings 2/6 chart looking primed for breakout.	pay attention to $v this week for clues to consumer spending. earnings 2/6 chart looking primed for breakout.	0	positive	0		2011-01-15	0	0	0	0	0	0	17.78	0	13.2929	94.7071			2011-01-15	0	0	0	0	0	0	17.78	0	0	82	0	2	0
2013-01-10	Charge It! @Visa hits highest level since 2008 IPO; and @mastercard hits highest level since its IPO in 2006. $V $MA (via @GiovannyMoreano)	charge it! @visa hits highest level since 2008 ipo; and @mastercard hits highest level since its ipo in 2006. $v $ma (via @giovannymoreano)	charge it! @visa hits highest level since 2008 ipo; and @mastercard hits highest level since its ipo in 2006. $v $ma (via @giovannymoreano)	0	positive	0		2011-01-16	0	0	0	0	0	0	17.78	0	13.2929	94.7071			2011-01-16	0	0	0	0	0	0	17.78	0	0	82	0	2	0
2013-01-09	PrivCo 2013 Prediction #9: @Square will be #acquired for $5 billion by @Visa $V, @AmericanExpress $AXP or @PayPal; http://bit.ly/ZFaAhz	privco 2013 prediction #9: @square will be #acquired for $5 billion by @visa $v, @americanexpress $axp or @paypal;	privco 2013 prediction #9: @square will be #acquired for $5 billion by @visa $v, @americanexpress $axp or @paypal;	0	positive	0		2011-01-17	0	0	0	0	0	0	17.78	0	13.2929	94.7071			2011-01-17	0	0	0	0	0	0	17.78	0	0	82	0	2	0
2013-01-02	BARRON'S COVER STORY: The End of Cash? Visa, Mastercard likely winners. VeriFone could jump 35% http://on.barrons.com/W6HsskÃ‚Â $V $MA $PAY $GOOG $EBAY	barron's cover story: the end of cash? visa, mastercard likely winners. verifone could jump 35% $v $ma $pay $goog $ebay	barron's cover story: the end of cash? visa, mastercard likely winners. verifone could jump 35% $v $ma $pay $goog $ebay	1	positive	0		2011-01-18	0	0	0	0	0	0	17.8025	0.022499	13.2929	94.7071			2011-01-18	0	0	0	0	0	0	17.8025	0	0	82	0	2	0
2013-01-02	RT @bloombergtv: #Breaking: MasterCard, Visa Shares Both Rise To All-Time Highs $V $MA	rt @bloombergtv: #breaking: mastercard, visa shares both rise to all-time highs $v $ma	rt @bloombergtv: #breaking: mastercard, visa shares both rise to all-time highs $v $ma	0	positive	0		2011-01-19	0	0	0	0	0	0	17.28	-0.522499	13.2929	94.7071			2011-01-19	0	0	0	0	0	0	17.28	0	0	82	0	2	0
2013-01-02	$V News: Appeal of $7.2 billion settlement between Visa Inc & Mastercard Inc deferred http://bit.ly/TH6PDbÃ‚Â http://bigticks.com	$v news: appeal of $7.2 billion settlement between visa inc & mastercard inc deferred	$v news: appeal of $7.2 billion settlement between visa inc & mastercard inc deferred	0	positive	0		2011-01-20	0.25	1	0	1	0	1	17.6725	0.3925	13.2929	95.7071			2011-01-20	1	0	0	1	0	0	17.6725	0	0	83	1	3	1
2013-01-02	#Breaking: MasterCard, Visa Shares Both Rise To All-Time Highs $V $MA	#breaking: mastercard, visa shares both rise to all-time highs $v $ma	#breaking: mastercard, visa shares both rise to all-time highs $v $ma	0	positive	0		2011-01-21	0	0	0	0	0	0	17.5375	-0.135001	13.2929	95.7071			2011-01-21	0	0	0	0	0	0	17.5375	0	0	83	0	2	0
2013-01-02	All-Time highs for some of my favorites is in the cards: $MA, $V, and also UNP...	all-time highs for some of my favorites is in the cards: $ma, $v, and also unp...	all-time highs for some of my favorites is in the cards: $ma, $v, and also unp...	0	positive	0		2011-01-22	0	0	0	0	0	0	17.5375	0	13.2929	95.7071			2011-01-22	0	0	0	0	0	0	17.5375	0	0	83	0	2	0
2013-01-02	To $V or not to $V is the question... http://ow.ly/gpRN1	to $v or not to $v is the question...	to $v or not to $v is the question...	0	positive	0		2011-01-23	0	0	0	0	0	0	17.5375	0	13.2929	95.7071			2011-01-23	0	0	0	0	0	0	17.5375	0	0	83	0	2	0
2013-01-02	$V - Barclays Capital Sets Visa Price Target at $170.00 #V http://goo.gl/fb/iMxdf	$v - barclays capital sets visa price target at $170.00 #v	$v - barclays capital sets visa price target at $170.00 #v	0	positive	0		2011-01-24	0	0	0	0	0	0	17.9475	0.41	13.2929	95.7071			2011-01-24	0	0	0	0	0	0	17.9475	0	0	83	0	2	0
2013-01-02	$MA upped to $575 target $V to $170 by our friends over on Libor St @ Barclays prefers $V for revs &amp; bett http://investorshub.advfn.com/boards/read_msg.aspx?message_id=82971992Ã‚Â Ã¢â‚¬Â¦	$ma upped to $575 target $v to $170 by our friends over on libor st @ barclays prefers $v for revs &amp; bett	$ma upped to $575 target $v to $170 by our friends over on libor st @ barclays prefers $v for revs &amp; bett	0	positive	0		2011-01-25	0.148182	2	0	2	0	1	17.895	-0.0525	13.2929	96.7071			2011-01-25	2	0	0	2	0	0	17.895	0	0	84	1	3	2
2013-01-01	Someone just got a simple quote on $v @simplestockqtes http://www.simplestockquotes.com/v	someone just got a simple quote on $v @simplestockqtes	someone just got a simple quote on $v @simplestockqtes	0.357143	positive	0		2011-01-26	0	0	0	0	0	0	17.75	-0.145	13.2929	96.7071			2011-01-26	0	0	0	0	0	0	17.75	0	0	84	0	2	0
2013-01-01	Also on watch list: $KORS $EBAY $SHW $GNRC $MA $V $SWI $RAX $VRX $WPI	also on watch list: $kors $ebay $shw $gnrc $ma $v $swi $rax $vrx $wpi	also on watch list: $kors $ebay $shw $gnrc $ma $v $swi $rax $vrx $wpi	0	positive	0		2011-01-27	0	0	0	0	0	0	17.65	-0.1	13.2929	96.7071			2011-01-27	0	0	0	0	0	0	17.65	0	0	84	0	2	0
2013-01-01	$V - last: $151.58 @ 4:00pm EST 12/31/2012 - Visa Inc. Stock News & Quote http://bit.ly/TFdxcLÃ‚Â http://stockstumble.com	$v - last: $151.58 @ 4:00pm est 12/31/2012 - visa inc. stock news & quote	$v - last: $151.58 @ 4:00pm est 12/31/2012 - visa inc. stock news & quote	0.0666667	positive	0		2011-01-28	-0.5	1	1	0	1	0	17.365	-0.285	14.2929	96.7071			2011-01-28	1	1	0	0	0	0	17.365	0	0	83	-1	1	1
2012-12-02	The StockTWits 50 List for/diciembre/3 http://stks.co/hGJNÃ‚Â $AZPN $V $EBAY $DDD	the stocktwits 50 list for/diciembre/3 $azpn $v $ebay $ddd	the stocktwits 50 list for/diciembre/3 $azpn $v $ebay $ddd	0	positive	0		2011-01-29	0	0	0	0	0	0	17.365	0	14.2929	96.7071			2011-01-29	0	0	0	0	0	0	17.365	0	0	83	0	2	0
2012-10-09	Objections to Visa-MasterCard settlement mount http://cnnmon.ie/Tf4pZdÃ‚Â $V $MA	objections to visa-mastercard settlement mount $v $ma	objections to visa-mastercard settlement mount $v $ma	0	positive	0		2011-01-30	0	0	0	0	0	0	17.365	0	14.2929	96.7071			2011-01-30	0	0	0	0	0	0	17.365	0	0	83	0	2	0
2012-12-29	StockTwits 50, December 31. List & Analysis. http://stks.co/aHFNÃ‚Â $DDD $AZPN $N $V $MIC	stocktwits 50, december 31. list & analysis. $ddd $azpn $n $v $mic	stocktwits 50, december 31. list & analysis. $ddd $azpn $n $v $mic	0	positive	0		2011-01-31	0	0	0	0	0	0	17.4625	0.0975	14.2929	96.7071			2011-01-31	0	0	0	0	0	0	17.4625	0	0	83	0	2	0
2012-12-15	StockTwits 50 for December 17 http://stks.co/jHFZÃ‚Â $DDD $N $V $LNKD	stocktwits 50 for december 17 $ddd $n $v $lnkd	stocktwits 50 for december 17 $ddd $n $v $lnkd	0	positive	0		2011-02-01	0	0	0	0	0	0	17.675	0.212499	14.2929	96.7071			2011-02-01	0	0	0	0	0	0	17.675	0	0	83	0	2	0
2012-12-22	get to work... The StockTwits 50 List for December 24 http://stks.co/nHIlÃ‚Â $DDD $V $LNKD $EBAY et al	get to work... the stocktwits 50 list for december 24 $ddd $v $lnkd $ebay et al	get to work... the stocktwits 50 list for december 24 $ddd $v $lnkd $ebay et al	0	positive	0		2011-02-02	0	2	0	2	0	1	18.0225	0.3475	14.2929	97.7071			2011-02-02	2	0	0	2	0	0	18.0225	0	0	84	1	3	2
2012-10-31	BREAKING: Visa 4Q adjusted EPS $1.54, EST. $1.50; $1.5B buyback set $V	breaking: visa 4q adjusted eps $1.54, est. $1.50; $1.5b buyback set $v	breaking: visa 4q adjusted eps $1.54, est. $1.50; $1.5b buyback set $v	0	positive	0		2011-02-03	0.3	3	0	3	0	1	17.9075	-0.115	14.2929	98.7071			2011-02-03	3	0	0	3	0	0	17.9075	0	0	85	1	3	3
2012-12-30	MasterCard And Visa Will Continue To Profit In 2013 http://seekingalpha.com/a/nazxÃ‚Â $AXP $DFS $V $MA	mastercard and visa will continue to profit in 2013 $axp $dfs $v $ma	mastercard and visa will continue to profit in 2013 $axp $dfs $v $ma	0	positive	0		2011-02-04	0	0	0	0	0	0	18.225	0.317501	14.2929	98.7071			2011-02-04	0	0	0	0	0	0	18.225	0	0	85	0	2	0
2012-12-18	$AAPL $GOOG $MA $V sharing several chart updates and current holdings http://stks.co/hHcs	$aapl $goog $ma $v sharing several chart updates and current holdings	$aapl $goog $ma $v sharing several chart updates and current holdings	0.2	positive	0		2011-02-05	0	0	0	0	0	0	18.225	0	14.2929	98.7071			2011-02-05	0	0	0	0	0	0	18.225	0	0	85	0	2	0
2012-12-11	This year anything remotely related to expanding credit worked well: $MA, $V, $DFS when individuals and corps should be deleveraging...	this year anything remotely related to expanding credit worked well: $ma, $v, $dfs when individuals and corps should be deleveraging...	this year anything remotely related to expanding credit worked well: $ma, $v, $dfs when individuals and corps should be deleveraging...	0.4	positive	0		2011-02-06	0	0	0	0	0	0	18.225	0	14.2929	98.7071			2011-02-06	0	0	0	0	0	0	18.225	0	0	85	0	2	0
2012-11-24	The StockTwits 50 List for November 26 http://stks.co/mFCiÃ‚Â $AZPN $V $ISRG $KORS et al	the stocktwits 50 list for november 26 $azpn $v $isrg $kors et al	the stocktwits 50 list for november 26 $azpn $v $isrg $kors et al	0	positive	0		2011-02-07	0	0	0	0	0	0	18.4825	0.2575	14.2929	98.7071			2011-02-07	0	0	0	0	0	0	18.4825	0	0	85	0	2	0
2012-11-23	Some setups to watch in the week ahead http://stks.co/iFfkÃ‚Â $BAX $GDOT $IDCC $LSCC $TLAB $V $ZNGA	some setups to watch in the week ahead $bax $gdot $idcc $lscc $tlab $v $znga	some setups to watch in the week ahead $bax $gdot $idcc $lscc $tlab $v $znga	0	positive	0		2011-02-08	0	0	0	0	0	0	18.6425	0.16	14.2929	98.7071			2011-02-08	0	0	0	0	0	0	18.6425	0	0	85	0	2	0
2012-11-12	Bonus Idea Trade Idea for the Week of November 12, 2012 http://stks.co/hF6FÃ‚Â via @harmongreg $V	bonus idea trade idea for the week of november 12, 2012 via @harmongreg $v	bonus idea trade idea for the week of november 12, 2012 via @harmongreg $v	0	positive	0		2011-02-09	0	0	0	0	0	0	18.32	-0.3225	14.2929	98.7071			2011-02-09	0	0	0	0	0	0	18.32	0	0	85	0	2	0
2012-11-06	Trade of the Day: Bank of America http://bit.ly/YB6uVqÃ‚Â $AAPL $AMZN $BAC $GOOG $NFLX $V $XLK #FastMoney	trade of the day: bank of america $aapl $amzn $bac $goog $nflx $v $xlk #fastmoney	trade of the day: bank of america $aapl $amzn $bac $goog $nflx $v $xlk #fastmoney	0	positive	0		2011-02-10	0	1	0	1	0	1	18.685	0.364999	14.2929	99.7071			2011-02-10	1	0	0	1	0	0	18.685	0	0	86	1	3	1
2012-10-30	RT @1nvestor Big earnings reports tmw: $V $MA $RL $CLX $MELI $GMCR $GRMN $HES $AMT $MT $ARW $GSK $HAR	rt @1nvestor big earnings reports tmw: $v $ma $rl $clx $meli $gmcr $grmn $hes $amt $mt $arw $gsk $har	rt @1nvestor big earnings reports tmw: $v $ma $rl $clx $meli $gmcr $grmn $hes $amt $mt $arw $gsk $har	0.1	positive	0		2011-02-11	0	0	0	0	0	0	18.7325	0.047501	14.2929	99.7071			2011-02-11	0	0	0	0	0	0	18.7325	0	0	86	0	2	0
2012-10-28	$V & $MA are set to report - here's what you need to know heading into their earnings this wk - http://ow.ly/eOvxHÃ‚Â - @TJReazor	$v & $ma are set to report - here's what you need to know heading into their earnings this wk - - @tjreazor	$v & $ma are set to report - here's what you need to know heading into their earnings this wk - - @tjreazor	0	positive	0		2011-02-12	0	0	0	0	0	0	18.7325	0	14.2929	99.7071			2011-02-12	0	0	0	0	0	0	18.7325	0	0	86	0	2	0
2012-10-24	Breaking: Visa raises quarterly dividend rate by 50% to 33 cents http://bit.ly/TftPd1Ã‚Â $V	breaking: visa raises quarterly dividend rate by 50% to 33 cents $v	breaking: visa raises quarterly dividend rate by 50% to 33 cents $v	0	positive	0		2011-02-13	0	0	0	0	0	0	18.7325	0	14.2929	99.7071			2011-02-13	0	0	0	0	0	0	18.7325	0	0	86	0	2	0
2012-10-12	CramerÃ¢â‚¬â„¢s 10 Hottest Momentum Stocks http://bit.ly/R4iienÃ‚Â $ALXN $AMZN $DEO $GILD $GOOG $MA $SHW $TSCO $ULTA $V #StockPicks #StockMarket	cramers 10 hottest momentum stocks $alxn $amzn $deo $gild $goog $ma $shw $tsco $ulta $v #stockpicks #stockmarket	cramers 10 hottest momentum stocks $alxn $amzn $deo $gild $goog $ma $shw $tsco $ulta $v #stockpicks #stockmarket	0	positive	0		2011-02-14	0	0	0	0	0	0	18.935	0.202499	14.2929	99.7071			2011-02-14	0	0	0	0	0	0	18.935	0	0	86	0	2	0
2012-09-21	Cramer's Earnings to Watch... http://bit.ly/VmiEPaÃ‚Â $AAPL $CCL $DFS $EBAY $ESRX $HSY $JBL $KBH $LEN $MA $MKC $NKE $PAYX $RHT $RIMM $V $WAG	cramer's earnings to watch... $aapl $ccl $dfs $ebay $esrx $hsy $jbl $kbh $len $ma $mkc $nke $payx $rht $rimm $v $wag	cramer's earnings to watch... $aapl $ccl $dfs $ebay $esrx $hsy $jbl $kbh $len $ma $mkc $nke $payx $rht $rimm $v $wag	0	positive	0		2011-02-15	0	0	0	0	0	0	18.9025	-0.032499	14.2929	99.7071			2011-02-15	0	0	0	0	0	0	18.9025	0	0	86	0	2	0
2012-07-25	EARNINGS ALERT: Visa Q3 EPS $1.56 vs. $1.45 Est. // Revs. $2.57B vs. $2.52B Est. http://cnb.cx/k9DMQ1Ã‚Â $V	earnings alert: visa q3 eps $1.56 vs. $1.45 est. // revs. $2.57b vs. $2.52b est. $v	earnings alert: visa q3 eps $1.56 vs. $1.45 est. // revs. $2.57b vs. $2.52b est. $v	0	positive	0		2011-02-16	0.075	3	1	2	0.333333	0.666667	18.99	0.0875	14.6262	100.374			2011-02-16	3	1	0	2	0	0	18.99	0	0	87	1	3	2
2012-07-24	Mobile payments will be mainstream in 2 to 3 years, says Visa's head of mobile business http://cnet.co/MUUgPmÃ‚Â on @CNET $V	mobile payments will be mainstream in 2 to 3 years, says visa's head of mobile business on @cnet $v	mobile payments will be mainstream in 2 to 3 years, says visa's head of mobile business on @cnet $v	0	positive	0		2011-02-17	0.5	1	0	1	0	1	19.035	0.045	14.6262	101.374			2011-02-17	1	0	0	1	0	0	19.035	0	0	88	1	3	1
2012-07-09	Visa $V Mastercard $MA downgraded to Sell at UBS: "If everyone loves the stocks and owns the stocks, who's left to buy?"	visa $v mastercard $ma downgraded to sell at ubs: "if everyone loves the stocks and owns the stocks, who's left to buy?"	visa $v mastercard $ma downgraded to sell at ubs: "if everyone loves the stocks and owns the stocks, who's left to buy?"	0	positive	0		2011-02-18	0	0	0	0	0	0	18.9575	-0.0775	14.6262	101.374			2011-02-18	0	0	0	0	0	0	18.9575	0	0	88	0	2	0
2012-06-24	The StockTwits 50 for June 25, 2012 http://stks.co/d0viÃ‚Â $MLNX $V $UA	the stocktwits 50 for june 25, 2012 $mlnx $v $ua	the stocktwits 50 for june 25, 2012 $mlnx $v $ua	0	positive	0		2011-02-19	0	0	0	0	0	0	18.9575	0	14.6262	101.374			2011-02-19	0	0	0	0	0	0	18.9575	0	0	88	0	2	0
2012-06-24	RT @SunriseTrader $V http://stks.co/i0tFÃ‚Â EDUCATION for my followers Descending triangle w/macd divergence read chptr 21 The Stocktwits Edge	rt @sunrisetrader $v education for my followers descending triangle w/macd divergence read chptr 21 the stocktwits edge	rt @sunrisetrader $v education for my followers descending triangle w/macd divergence read chptr 21 the stocktwits edge	0	positive	0		2011-02-20	0	0	0	0	0	0	18.9575	0	14.6262	101.374			2011-02-20	0	0	0	0	0	0	18.9575	0	0	88	0	2	0
2012-05-07	3 Buffett Stocks to Buy Now: Jon Najarian http://cnbc.com/id/47324378Ã‚Â $AXP $IBM $V #WarrenBuffett #StockMarket #StockPicks	3 buffett stocks to buy now: jon najarian $axp $ibm $v #warrenbuffett #stockmarket #stockpicks	3 buffett stocks to buy now: jon najarian $axp $ibm $v #warrenbuffett #stockmarket #stockpicks	0	positive	0		2011-02-21	0	0	0	0	0	0	18.9575	0	14.6262	101.374			2011-02-21	0	0	0	0	0	0	18.9575	0	0	88	0	2	0
2012-05-03	Visa: The Middle Man for the Asian Middle Class? http://stks.co/3eKlÃ‚Â via @alphavn $V	visa: the middle man for the asian middle class? via @alphavn $v	visa: the middle man for the asian middle class? via @alphavn $v	0	positive	0		2011-02-22	0	0	0	0	0	0	18.435	-0.522501	14.6262	101.374			2011-02-22	0	0	0	0	0	0	18.435	0	0	88	0	2	0
2012-05-03	10 Things You Need To Know Before The Opening Bell $HSBC $V $GM $GMCR $BID by @ericgplatthttp://read.bi/K185vl	10 things you need to know before the opening bell $hsbc $v $gm $gmcr $bid by @ericgplatt	10 things you need to know before the opening bell $hsbc $v $gm $gmcr $bid by @ericgplatt	0	positive	0		2011-02-23	0	0	0	0	0	0	18.22	-0.215	14.6262	101.374			2011-02-23	0	0	0	0	0	0	18.22	0	0	88	0	2	0
2012-05-02	RT @CNBCMelloy: AFTER HOURS CHEAT SHEET: $GMCR: -37% $WFM: +3% $WTW: -15% $V: +2% $PRU: -5% $YELP: +3% HTZ: +2% $JDSU: -4%	rt @cnbcmelloy: after hours cheat sheet: $gmcr: -37% $wfm: +3% $wtw: -15% $v: +2% $pru: -5% $yelp: +3% htz: +2% $jdsu: -4%	rt @cnbcmelloy: after hours cheat sheet: $gmcr: -37% $wfm: +3% $wtw: -15% $v: +2% $pru: -5% $yelp: +3% htz: +2% $jdsu: -4%	0	positive	0		2011-02-24	0	1	0	1	0	1	18.4775	0.257502	14.6262	102.374			2011-02-24	1	0	0	1	0	0	18.4775	0	0	89	1	3	1
2012-05-02	Earnings Alert: Visa Q2 EPS $1.60 vs. $1.51 Est. & Q2 Revs.$2.58B vs. $2.48B Est. $V QUOTE: http://cnb.cx/k9DMQ1	earnings alert: visa q2 eps $1.60 vs. $1.51 est. & q2 revs.$2.58b vs. $2.48b est. $v quote:	earnings alert: visa q2 eps $1.60 vs. $1.51 est. & q2 revs.$2.58b vs. $2.48b est. $v quote:	0	positive	0		2011-02-25	0	0	0	0	0	0	18.67	0.192499	14.6262	102.374			2011-02-25	0	0	0	0	0	0	18.67	0	0	89	0	2	0
2012-05-01	Market Preview: Skipping the Summer Swoon http://ow.ly/aDGawÃ‚Â $WFM $MA $V $OPN $DJI $SPX	market preview: skipping the summer swoon $wfm $ma $v $opn $dji $spx	market preview: skipping the summer swoon $wfm $ma $v $opn $dji $spx	0	positive	0		2011-02-26	-0.0625	1	1	0	1	0	18.67	0	15.6262	102.374			2011-02-26	1	1	0	0	0	0	18.67	0	0	88	-1	1	1
2012-04-12	Will American Express, Visa And Mastercard Get Swiped By SmartMetric? http://seekingalpha.com/a/akulÃ‚Â $AXP $MA $V $SMME.OB	will american express, visa and mastercard get swiped by smartmetric? $axp $ma $v $smme.ob	will american express, visa and mastercard get swiped by smartmetric? $axp $ma $v $smme.ob	0	positive	0		2011-02-27	0	0	0	0	0	0	18.67	0	15.6262	102.374			2011-02-27	0	0	0	0	0	0	18.67	0	0	88	0	2	0
2012-04-02	$V said it's taking Global Payments off its preferred vendor list for now after last week's data breach. http://cnnmon.ie/H3fbi8	$v said it's taking global payments off its preferred vendor list for now after last week's data breach.	$v said it's taking global payments off its preferred vendor list for now after last week's data breach.	0.0333333	positive	0		2011-02-28	0	0	0	0	0	0	18.2625	-0.407499	15.6262	102.374			2011-02-28	0	0	0	0	0	0	18.2625	0	0	88	0	2	0
2012-04-02	10 Things You Need To Know Before The Opening Bell $V $GPN by @ericgplatt http://read.bi/HOcEGv	10 things you need to know before the opening bell $v $gpn by @ericgplatt	10 things you need to know before the opening bell $v $gpn by @ericgplatt	0	positive	0		2011-03-01	0	0	0	0	0	0	18.175	-0.087502	15.6262	102.374			2011-03-01	0	0	0	0	0	0	18.175	0	0	88	0	2	0
2012-03-09	#ComoQuisiera Que me pagaran por twittear... $v$	#comoquisiera que me pagaran por twittear... $v$	#comoquisiera que me pagaran por twittear... $v$	0	positive	0		2011-03-02	0	0	0	0	0	0	18.4925	0.317501	15.6262	102.374			2011-03-02	0	0	0	0	0	0	18.4925	0	0	88	0	2	0
2012-03-04	$v=views_get_view("my");_x000D_ $v->set_arguments(array('arg'));_x000D_ $v->build('default'); _x000D_ $v->execute();_x000D_ foreach($v->result as $res) {_x000D_ dpm($res);_x000D_ }	$v=views_get_view("my");_x000D_ $v->set_arguments(array('arg'));_x000D_ $v->build('default'); _x000D_ $v->execute();_x000D_ foreach($v->result as $res) {_x000D_ dpm($res);_x000D_ }	$v=views_get_view("my");_x000D_ $v->set_arguments(array('arg'));_x000D_ $v->build('default'); _x000D_ $v->execute();_x000D_ foreach($v->result as $res) {_x000D_ dpm($res);_x000D_ }	0	positive	0		2011-03-03	0	0	0	0	0	0	18.9575	0.465	15.6262	102.374			2011-03-03	0	0	0	0	0	0	18.9575	0	0	88	0	2	0
2012-02-18	the stocktwits50 weekend summary & list is truly ridic. http://stks.co/2TJoÃ‚Â ty @ivanhoff $USO $WFM $LULU $JAZZ $V	the stocktwits50 weekend summary & list is truly ridic. ty @ivanhoff $uso $wfm $lulu $jazz $v	the stocktwits50 weekend summary & list is truly ridic. ty @ivanhoff $uso $wfm $lulu $jazz $v	0	positive	0		2011-03-04	0	0	0	0	0	0	18.6725	-0.284999	15.6262	102.374			2011-03-04	0	0	0	0	0	0	18.6725	0	0	88	0	2	0
2012-02-09	UPDATE: Massive Trend Just Getting Underway in Financial... http://bit.ly/zrtil2Ã‚Â $BRCM $DBD $GPN $GTOMY $IFNNY $MA $NCR $NXPI $PAY $V	update: massive trend just getting underway in financial... $brcm $dbd $gpn $gtomy $ifnny $ma $ncr $nxpi $pay $v	update: massive trend just getting underway in financial... $brcm $dbd $gpn $gtomy $ifnny $ma $ncr $nxpi $pay $v	0.5	positive	0		2011-03-05	0	0	0	0	0	0	18.6725	0	15.6262	102.374			2011-03-05	0	0	0	0	0	0	18.6725	0	0	88	0	2	0
2012-02-08	Life takes Visa, esp within the United States | Earnings Insight | The Banking and Strategy Initiative http://bit.ly/ztu7O7Ã‚Â $V $MA	life takes visa, esp within the united states | earnings insight | the banking and strategy initiative $v $ma	life takes visa, esp within the united states | earnings insight | the banking and strategy initiative $v $ma	0	positive	0		2011-03-06	0	0	0	0	0	0	18.6725	0	15.6262	102.374			2011-03-06	0	0	0	0	0	0	18.6725	0	0	88	0	2	0
2012-02-08	Visa beats estimates as spending increases | http://bloom.bg/wX4HcFÃ‚Â $V	visa beats estimates as spending increases | $v	visa beats estimates as spending increases | $v	0	positive	0		2011-03-07	0	0	0	0	0	0	18.5375	-0.135001	15.6262	102.374			2011-03-07	0	0	0	0	0	0	18.5375	0	0	88	0	2	0
2012-02-03	$COMPQ http://stks.co/2EyyÃ‚Â Clearing last years highs - $GOOG $AAPL $BIDU $MA $V $AZO $FFIV $PCLN $CAT $FDX $CMG POSTED VIDEO	$compq clearing last years highs - $goog $aapl $bidu $ma $v $azo $ffiv $pcln $cat $fdx $cmg posted video	$compq clearing last years highs - $goog $aapl $bidu $ma $v $azo $ffiv $pcln $cat $fdx $cmg posted video	0.0666667	positive	0		2011-03-08	0	0	0	0	0	0	18.5425	0.005	15.6262	102.374			2011-03-08	0	0	0	0	0	0	18.5425	0	0	88	0	2	0
2012-02-03	Facebook Bullishness Is Unwarranted http://seekingalpha.com/a/79ihÃ‚Â $GOOG $SCOR $VOCS $BA $GS $DIS $V $FB	facebook bullishness is unwarranted $goog $scor $vocs $ba $gs $dis $v $fb	facebook bullishness is unwarranted $goog $scor $vocs $ba $gs $dis $v $fb	0	positive	0		2011-03-09	0	0	0	0	0	0	18.4275	-0.115	15.6262	102.374			2011-03-09	0	0	0	0	0	0	18.4275	0	0	88	0	2	0
2012-02-02	$STMP http://stks.co/2DzcÃ‚Â Talking several stock charts $BIDU $CMG $MA $V $GLD $SLV $LVS $WYNN $VMW $SINA $SOHU $CXO	$stmp talking several stock charts $bidu $cmg $ma $v $gld $slv $lvs $wynn $vmw $sina $sohu $cxo	$stmp talking several stock charts $bidu $cmg $ma $v $gld $slv $lvs $wynn $vmw $sina $sohu $cxo	0	positive	0		2011-03-10	0	0	0	0	0	0	17.85	-0.5775	15.6262	102.374			2011-03-10	0	0	0	0	0	0	17.85	0	0	88	0	2	0
2012-02-01	#Facebook is not set to be the largest IPO of all-time. That title goes to Visa, which raised $19.7 billion in 2008 $V	#facebook is not set to be the largest ipo of all-time. that title goes to visa, which raised $19.7 billion in 2008 $v	#facebook is not set to be the largest ipo of all-time. that title goes to visa, which raised $19.7 billion in 2008 $v	0	positive	0		2011-03-11	0	0	0	0	0	0	18.1275	0.277501	15.6262	102.374			2011-03-11	0	0	0	0	0	0	18.1275	0	0	88	0	2	0
2012-01-31	Massive Trend Just Getting Underway in Financial Services: Finerman http://bit.ly/wWracLÃ‚Â $DBD $GPN $GTOMY $MA $NCR $PAY $V #StockMarket	massive trend just getting underway in financial services: finerman $dbd $gpn $gtomy $ma $ncr $pay $v #stockmarket	massive trend just getting underway in financial services: finerman $dbd $gpn $gtomy $ma $ncr $pay $v #stockmarket	0.5	positive	0		2011-03-12	0	0	0	0	0	0	18.1275	0	15.6262	102.374			2011-03-12	0	0	0	0	0	0	18.1275	0	0	88	0	2	0
2012-01-24	Worksheet for $SWEB http://stks.co/241PÃ‚Â $NUAN $FIO $SBUX $MSFT $RAX $SOHU $AOL $V $AAPL $Z	worksheet for $sweb $nuan $fio $sbux $msft $rax $sohu $aol $v $aapl $z	worksheet for $sweb $nuan $fio $sbux $msft $rax $sohu $aol $v $aapl $z	0	positive	0		2011-03-13	0	0	0	0	0	0	18.1275	0	15.6262	102.374			2011-03-13	0	0	0	0	0	0	18.1275	0	0	88	0	2	0
2012-01-22	SMALLCAP TRADING "TRICK" MAKES YOU 100-200% GAINS PER WEEK http://www.goo.gl/5fUtqÃ‚Â $T.WIN $V.SXL $V.CUU $V.PYN $V.LFD $V.GBB $T.YLO	smallcap trading "trick" makes you 100-200% gains per week $t.win $v.sxl $v.cuu $v.pyn $v.lfd $v.gbb $t.ylo	smallcap trading "trick" makes you 100-200% gains per week $t.win $v.sxl $v.cuu $v.pyn $v.lfd $v.gbb $t.ylo	0	positive	0		2011-03-14	0	0	0	0	0	0	17.965	-0.162501	15.6262	102.374			2011-03-14	0	0	0	0	0	0	17.965	0	0	88	0	2	0
2012-01-13	Only 3 U.S. companies - $T $GM and $V - have had IPOs of $10B+. The 4th is coming in 2012 http://bit.ly/z3VCZsÃ‚Â . #business #stocks	only 3 you.s. companies - $t $gm and $v - have had ipos of $10b+. the 4th is coming in 2012 #business #stocks	only 3 you.s. companies - $t $gm and $v - have had ipos of $10b+. the 4th is coming in 2012 #business #stocks	1	positive	0		2011-03-15	0	0	0	0	0	0	17.8	-0.165001	15.6262	102.374			2011-03-15	0	0	0	0	0	0	17.8	0	0	88	0	2	0
[truncated: 2,850 more rows]
[truncated: 5 more columns]

## Sheet: Sheet1
Date	Open	High	Low	Close
2008-07-28	18.1025	18.4	17.5625	17.6375
2008-07-29	17.7575	18.9925	17.7525	18.9925
2008-07-30	19.3125	19.725	18.5675	19.6125
[truncated: 2,766 more rows]

## Sheet: Sheet2
fecha	pol	v
39814	0	0
[truncated: 3,653 more rows]
