# Supplementary material for: Measuring information flux between social media and stock prices with Transfer Entropy
Source: PLoS One. 2021 Sep 23;16(9):e0257686. doi: 10.1371/journal.pone.0257686 (PMC8459996; doi:10.1371/journal.pone.0257686)
Supplement: S1 Data — (ZIP) [file pone.0257686.s001.zip › DATA BASES/14.- Bank of America/BAC3.xlsx]

## Sheet: BAC3
fecha	tweet	TextBlob	clean	subjectivity	sentiment	polarity		FECHA	eventos	neg	pos	ineg	ipos	s	n	p		FECHA	EVENTOS	NEGATIVE	NEUTRAL	POSITIVE	-	+	neg	pos	index				stock	util	pol		SUMMARY OUTPUT										SUMMARY OUTPUT
2012-11-25	@psy_oppa You're so sick when you dance horse dance moves!!!! Oppa gangnam style! Sick!! (-;	@psy_oppa you're so sick when you dance horse dance moves!!!! oppa gangnam style! sick!! (-;	@psy_oppa you're so sick when you dance horse dance moves!!!! oppa gangnam style! sick!! (-;	0.857143	negative	-1		2009-01-01	1	0	1	0	1	14.08	0	1		2009-01-01	1	0	0	1	0	0	0	0	1	1	3	1	14.08
2018-12-13	Worst quarter since .. _x000D_ * Q2 2012 for Citi_x000D_ * Q1 2016 for Bank of America _x000D_ * Q1 2016 for JPMorgan_x000D_ @CNBC $C $JPM $BAC _x000D_ pic.twitter.com/cfeIJnPmHt	worst quarter since .. _x000D_ * q2 2012 for citi_x000D_ * q1 2016 for bank of america _x000D_ * q1 2016 for jpmorgan_x000D_ @cnbc $c $jpm $bac _x000D_ pic.twitter.com/cfeijnpmht	worst quarter since .. _x000D_ * q2 2012 for citi_x000D_ * q1 2016 for bank of america _x000D_ * q1 2016 for jpmorgan_x000D_ @cnbc $c $jpm $bac _x000D_ pic.twitter.com/cfeijnpmht	1	negative	-1		2009-01-02	2	1	1	0.5	0.5	14.33	0.5	1.5		2009-01-02	2	1	0	1	0	0	0	0	0	-1	1	1	14.33	0.0175999	0.178571		Regression Statistics										Regression Statistics
2018-03-28	3 Ways to Keep Yourself From Blowing Up on An Awful Day: Market Recon $SPX $RUT $NVDA $RHT $AAPL $C $BAC $GS $LMT $RTN $GD $BA $COMPhttps://realmoney.thestreet.com/articles/03/28/2018/3-ways-keep-yourself-blowing-awful-day-market-reconÃ‚Â Ã¢â‚¬Â¦	3 ways to keep yourself from blowing up on an awful day: market recon $spx $rut $nvda $rht $aapl $c $bac $gs $lmt $rtn $gd $ba $comp	3 ways to keep yourself from blowing up on an awful day: market recon $spx $rut $nvda $rht $aapl $c $bac $gs $lmt $rtn $gd $ba $comp	1	negative	-1		2009-01-03	0	0	0	0	0	14.33	0.5	1.5		2009-01-03	0	0	0	0	0	0	0	0	0	0	2	0	14.33	0	0		Multiple R	0.79959									Multiple R	0.80131
2017-09-20	A vicious cycle for shorts: sharks sweep, banks pop - Rinse & Repeat |Upwards Spiral| http://ow.ly/6E8r30fjkUxÃ‚Â @WallStJesus $C $BAC $XLF $MIKpic.twitter.com/wY5WcwbgWk	a vicious cycle for shorts: sharks sweep, banks pop - rinse & repeat |upwards spiral| @wallstjesus $c $bac $xlf $mikpic.twitter.com/wy5wcwbgwk	a vicious cycle for shorts: sharks sweep, banks pop - rinse & repeat |upwards spiral| @wallstjesus $c $bac $xlf $mikpic.twitter.com/wy5wcwbgwk	1	negative	-1		2009-01-04	0	0	0	0	0	14.33	0.5	1.5		2009-01-04	0	0	0	0	0	0	0	0	0	0	2	0	14.33	0	0		R Square	0.639343									R Square	0.642097
2017-01-02	The Volcker Rule: Washington-Think At Its Worst http://seekingalpha.com/article/4033715-volcker-rule-washington-think-worst?source=feed_fÃ‚Â Ã¢â‚¬Â¦ $BAC $C $DB $GS $JPM $MS $WFC $DIA $SPY $SPYB $SPYD $SPYG $SPYV	the volcker rule: washington-think at its worst $bac $c $db $gs $jpm $ms $wfc $dia $spy $spyb $spyd $spyg $spyv	the volcker rule: washington-think at its worst $bac $c $db $gs $jpm $ms $wfc $dia $spy $spyb $spyd $spyg $spyv	1	negative	-1		2009-01-05	0	0	0	0	0	13.98	0.5	1.5		2009-01-05	0	0	0	0	0	0	0	0	0	0	2	0	13.98	-0.0247275	0		Adjusted R Square	0.639146									Adjusted R Square	0.641999
2016-06-28	It's a horrible time to be a U.S. bank: http://money.cnn.com/2016/06/28/investing/banks-crushed-brexit/index.htmlÃ‚Â Ã¢â‚¬Â¦ $C $BAC $GS $JPM	it's a horrible time to be a you.s. bank: $c $bac $gs $jpm	it's a horrible time to be a you.s. bank: $c $bac $gs $jpm	1	negative	-1		2009-01-06	0	0	0	0	0	14.28	0.5	1.5		2009-01-06	0	0	0	0	0	0	0	0	0	0	2	0	14.28	0.0212322	0		Standard Error	3.94145									Standard Error	3.92584
2014-04-28	About 342 million shares of $BAC traded today --highest volume since Dec. 2012. The stock fell 6.3%, or its worst day in 1.5-years. @CNBC	about 342 million shares of $bac traded today --highest volume since dec. 2012. the stock fell 6.3%, or its worst day in 1.5-years. @cnbc	about 342 million shares of $bac traded today --highest volume since dec. 2012. the stock fell 6.3%, or its worst day in 1.5-years. @cnbc	1	negative	-1		2009-01-07	3	0	3	0	1	13.71	0.5	2.5		2009-01-07	3	0	0	3	0	0	0	0	1	1	3	3	13.71	-0.0407345	0.636111		Observations	3652									Observations	3652
2011-12-04	60 Minutes just demolioshed the "Gummint did it" silliness with insiders from Countrywide and Citigroup. Devastating stuff $BAC $C $$	60 minutes just demolioshed the "gummint did it" silliness with insiders from countrywide and citigroup. devastating stuff $bac $c $$	60 minutes just demolioshed the "gummint did it" silliness with insiders from countrywide and citigroup. devastating stuff $bac $c $$	1	negative	-1		2009-01-08	2	0	2	0	1	13.54	0.5	3.5		2009-01-08	2	0	0	2	0	0	0	0	2	1	3	2	13.54	-0.0124772	0.75
2010-11-14	The 18 Worst Companies In America $T $DTV $C $JPM $BAC $MCD $WLP $AMR $DAL $LCC $TWC $CMCSA $UAUA $CCMM by @twitofgus http://read.bi/cXMVT4	the 18 worst companies in america $t $dtv $c $jpm $bac $mcd $wlp $amr $dal $lcc $twc $cmcsa $uaua $ccmm by @twitofgus	the 18 worst companies in america $t $dtv $c $jpm $bac $mcd $wlp $amr $dal $lcc $twc $cmcsa $uaua $ccmm by @twitofgus	1	negative	-1		2009-01-09	1	0	1	0	1	12.99	0.5	4.5		2009-01-09	1	0	0	1	0	0	0	0	3	1	3	1	12.99	-0.0414684	0.102143		ANOVA										ANOVA
2010-10-14	Here's That Devastating Report On Bank Of America That Everyone Is Talking About Today $BAC by @WhiteGM http://read.bi/agSoUN	here's that devastating report on bank of america that everyone is talking about today $bac by @whitegm	here's that devastating report on bank of america that everyone is talking about today $bac by @whitegm	1	negative	-1		2009-01-10	0	0	0	0	0	12.99	0.5	4.5		2009-01-10	0	0	0	0	0	0	0	0	3	0	2	0	12.99	0	0			df	SS	MS	F	Significance F						df	SS	MS	F
2010-01-03	Ken Lewis is a clown @theback9: $BAC accounted for $4.5B of losses over those 9 months, the bank's worst performing unit #bankruptcy	ken lewis is a clown @theback9: $bac accounted for $4.5b of losses over those 9 months, the bank's worst performing unit #bankruptcy	ken lewis is a clown @theback9: $bac accounted for $4.5b of losses over those 9 months, the bank's worst performing unit #bankruptcy	1	negative	-1		2009-01-11	0	0	0	0	0	12.99	0.5	4.5		2009-01-11	0	0	0	0	0	0	0	0	3	0	2	0	12.99	0	0		Regression	2	100491	50245.4	3234.33	0					Regression	1	100924	100924	6548.3
2016-11-14	$BAC is up a mere 17% in one week !!!_x000D_ Move along folks, nothing to see here....	$bac is up a mere 17% in one week !!!_x000D_ move along folks, nothing to see here....	$bac is up a mere 17% in one week !!!_x000D_ move along folks, nothing to see here....	0.5	negative	-0.976562		2009-01-12	2	0	2	0	1	11.43	0.5	5.5		2009-01-12	2	0	0	2	0	0	0	0	4	1	3	2	11.43	-0.127938	1.25		Residual	3649	56687.3	15.535							Residual	3650	56254.5	15.4122
2011-08-23	Stupid Rumor of day: JPMorgan May Take Over Bank Of America - MEGA BANK! 31% of US Deposits! DOUBTFUL http://bit.ly/oNwmGSÃ‚Â $JPM $BAC $$	stupid rumor of day: jpmorgan may take over bank of america - mega bank! 31% of us deposits! doubtful $jpm $bac $$	stupid rumor of day: jpmorgan may take over bank of america - mega bank! 31% of us deposits! doubtful $jpm $bac $$	0.95	negative	-0.9		2009-01-13	6	2	4	0.333333	0.666667	10.65	0.833333	6.16667		2009-01-13	6	2	0	4	0	0	0	0	5	1	3	4	10.65	-0.0706816	-0.692857		Total	3651	157178								Total	3651	157178
2009-04-21	so $BAC guys hate the $MER guys & the $MER guys that have come over hate the $BAC guys @dasan was all over this, worst buy ever for $BAC	so $bac guys hate the $mer guys & the $mer guys that have come over hate the $bac guys @dasan was all over this, worst buy ever for $bac	so $bac guys hate the $mer guys & the $mer guys that have come over hate the $bac guys @dasan was all over this, worst buy ever for $bac	0.933333	negative	-0.866667		2009-01-14	7	3	4	0.428571	0.571429	10.2	1.2619	6.7381		2009-01-14	7	3	0	4	0	0	0	0	6	1	3	4	10.2	-0.0431722	0.583333
2014-07-03	lets be clear--fixed income will do badly.. momentum stocks NO--$CAT, $UTX, $BA, $BAC yes. The critics here are, frankly, pathetic	lets be clear--fixed income will do badly.. momentum stocks no--$cat, $utx, $ba, $bac yes. the critics here are, frankly, pathetic	lets be clear--fixed income will do badly.. momentum stocks no--$cat, $utx, $ba, $bac yes. the critics here are, frankly, pathetic	0.833333	negative	-0.85		2009-01-15	0	0	0	0	0	8.32	1.2619	6.7381		2009-01-15	0	0	0	0	0	0	0	0	6	0	2	0	8.32	-0.203725	0			Coefficients	Standard Error	t Stat	P-value	Lower 95%	Upper 95%	Lower 95.0%	Upper 95.0%			Coefficients	Standard Error	t Stat	P-value
2014-02-02	U2 for Bank of America? Sellout, bloody sellout. $BOA	u2 for bank of america? sellout, bloody sellout. $boa	u2 for bank of america? sellout, bloody sellout. $boa	0.9	negative	-0.8		2009-01-16	1	0	1	0	1	7.18	1.2619	7.7381		2009-01-16	1	0	0	1	0	0	0	0	7	1	3	1	7.18	-0.147363	0.25		Intercept	8.664	0.115853	74.7843	0	8.43686	8.89115	8.43686	8.89115		Intercept	9.29609	0.106918	86.9461	0
2012-07-03	Damn thundering like crazy beast!!!!!!! Scary~~~~	damn thundering like crazy beast!!!!!!! scary~~~~	damn thundering like crazy beast!!!!!!! scary~~~~	0.95	negative	-0.75		2009-01-17	1	1	0	1	0	7.18	2.2619	7.7381		2009-01-17	1	1	0	0	0	0	0	0	6	-1	1	1	7.18	0	-0.7		X Variable 1	-0.120176	0.0287137	-4.18533	2.91469e-05	-0.176473	-0.0638798	-0.176473	-0.0638798		X Variable 1	0.0796991	0.000984892	80.9216	0
2012-05-25	Buying banks: C (26.54) and BAC (7.14) $C $BAC	buying banks: c (26.54) and bac (7.14) $c $bac	buying banks: c (26.54) and bac (7.14) $c $bac	1	negative	-0.75		2009-01-18	0	0	0	0	0	7.18	2.2619	7.7381		2009-01-18	0	0	0	0	0	0	0	0	6	0	2	0	7.18	0	0		X Variable 2	0.0785618	0.00944711	8.31596	1.26966e-16	0.0600396	0.0970839	0.0600396	0.0970839
2014-04-25	Dick Bove has bad news on Bank of America earnings: http://cnb.cx/1gY42PlÃ‚Â (via @JeffCoxCNBCcom) $BAC	dick bove has bad news on bank of america earnings: (via @jeffcoxcnbccom) $bac	dick bove has bad news on bank of america earnings: (via @jeffcoxcnbccom) $bac	0.833333	negative	-0.725		2009-01-19	0	0	0	0	0	7.18	2.2619	7.7381		2009-01-19	0	0	0	0	0	0	0	0	6	0	2	0	7.18	0	0
2014-06-13	Note to self: People get mad when you hate on $AAPL $BAC or soccer	note to self: people get mad when you hate on $aapl $bac or soccer	note to self: people get mad when you hate on $aapl $bac or soccer	0.95	negative	-0.7125		2009-01-20	0	0	0	0	0	5.1	2.2619	7.7381		2009-01-20	0	0	0	0	0	0	0	0	6	0	2	0	5.1	-0.342059	0
2018-10-12	$BAC ugly pic.twitter.com/Dv0piEfg9G	$bac ugly pic.twitter.com/dv0piefg9g	$bac ugly pic.twitter.com/dv0piefg9g	1	negative	-0.7		2009-01-21	0	0	0	0	0	6.68	2.2619	7.7381		2009-01-21	0	0	0	0	0	0	0	0	6	0	2	0	6.68	0.269877	0
2013-02-01	Bank of America's online #banking website crashes, leaving customers frustrated (via @AP) http://yhoo.it/11pViy6Ã‚Â $BAC #BofA	bank of america's online #banking website crashes, leaving customers frustrated (via @ap) $bac #bofa	bank of america's online #banking website crashes, leaving customers frustrated (via @ap) $bac #bofa	0.2	negative	-0.7		2009-01-22	3	0	3	0	1	5.71	2.2619	8.7381		2009-01-22	3	0	0	3	0	0	0	0	7	1	3	3	5.71	-0.156899	0.8		SUMMARY OUTPUT										SUMMARY OUTPUT
2009-08-27	Merrill Lynch Is Seething With Anger Over Treatment Of Dan Sontag $BAC by @carney http://bit.ly/13R2vn	merrill lynch is seething with anger over treatment of dan sontag $bac by @carney	merrill lynch is seething with anger over treatment of dan sontag $bac by @carney	0.2	negative	-0.7		2009-01-23	1	0	1	0	1	6.24	2.2619	9.7381		2009-01-23	1	0	0	1	0	0	0	0	8	1	3	1	6.24	0.0887612	0
2017-11-09	Senate GOP Tax Bill May Be Bad News For Investors http://ow.ly/XeQf30gt3xiÃ‚Â $AAPL $BAC $GOOGLpic.twitter.com/ugdpcSjwsS	senate gop tax bill may be bad news for investors $aapl $bac $googlpic.twitter.com/ugdpcsjwss	senate gop tax bill may be bad news for investors $aapl $bac $googlpic.twitter.com/ugdpcsjwss	0.666667	negative	-0.7		2009-01-24	0	0	0	0	0	6.24	2.2619	9.7381		2009-01-24	0	0	0	0	0	0	0	0	8	0	2	0	6.24	0	0		Regression Statistics										Regression Statistics
2016-06-13	$MSFT is gonna be so pissed they paid $196 for $LNKD... It ain't as bad as $BAC paying $30/share for CountryWide but they gonna be heated	$msft is gonna be so pissed they paid $196 for $lnkd... it ain't as bad as $bac paying $30/share for countrywide but they gonna be heated	$msft is gonna be so pissed they paid $196 for $lnkd... it ain't as bad as $bac paying $30/share for countrywide but they gonna be heated	0.666667	negative	-0.7		2009-01-25	0	0	0	0	0	6.24	2.2619	9.7381		2009-01-25	0	0	0	0	0	0	0	0	8	0	2	0	6.24	0	0		Multiple R	0.928526									Multiple R	0.894725
2013-10-21	JPMorgan's $13 bil settlement is bad news for BofA, Wells, others. $JPM $BAC http://ow.ly/q1fwu	jpmorgan's $13 bil settlement is bad news for bofa, wells, others. $jpm $bac	jpmorgan's $13 bil settlement is bad news for bofa, wells, others. $jpm $bac	0.666667	negative	-0.7		2009-01-26	0	0	0	0	0	6	2.2619	9.7381		2009-01-26	0	0	0	0	0	0	0	0	8	0	2	0	6	-0.0392207	0		R Square	0.862161									R Square	0.800534
2012-05-18	$JPM has over 80% in Level 3 assets vs. 40% for $BAC and $C. (could be bad)	$jpm has over 80% in level 3 assets vs. 40% for $bac and $c. (could be bad)	$jpm has over 80% in level 3 assets vs. 40% for $bac and $c. (could be bad)	0.666667	negative	-0.7		2009-01-27	0	0	0	0	0	6.5	2.2619	9.7381		2009-01-27	0	0	0	0	0	0	0	0	8	0	2	0	6.5	0.0800427	0		Adjusted R Square	0.861996									Adjusted R Square	0.800454
2012-04-18	Bank of America faces $2B of bad home-equity loans | http://bloom.bg/IymyxyÃ‚Â $BAC	bank of america faces $2b of bad home-equity loans | $bac	bank of america faces $2b of bad home-equity loans | $bac	0.666667	negative	-0.7		2009-01-28	0	0	0	0	0	7.39	2.2619	9.7381		2009-01-28	0	0	0	0	0	0	0	0	8	0	2	0	7.39	0.128326	0		Standard Error	2.46688									Standard Error	2.96636
2012-02-09	The! AG settlement with $BAC, %WFC et all looks like a coupon settlement for bad tires. No punishment for securities fraud, racketeering	the! ag settlement with $bac, %wfc et all looks like a coupon settlement for bad tires. no punishment for securities fraud, racketeering	the! ag settlement with $bac, %wfc et all looks like a coupon settlement for bad tires. no punishment for securities fraud, racketeering	0.666667	negative	-0.7		2009-01-29	0	0	0	0	0	6.78	2.2619	9.7381		2009-01-29	0	0	0	0	0	0	0	0	8	0	2	0	6.78	-0.0861506	0		Observations	2501									Observations	2501
2012-01-02	Signs of Bad Companies http://stks.co/1jp4Ã‚Â $RIMM $NFLX $AAPL $GS $BAC $AIG $C	signs of bad companies $rimm $nflx $aapl $gs $bac $aig $c	signs of bad companies $rimm $nflx $aapl $gs $bac $aig $c	0.666667	negative	-0.7		2009-01-30	0	0	0	0	0	6.58	2.2619	9.7381		2009-01-30	0	0	0	0	0	0	0	0	8	0	2	0	6.58	-0.0299424	0
2011-12-19	$BAC trade idea: Financials are in bad shape, but $BAC is leading. There are a lot of bag holders this year (it (cont) http://tl.gd/eqki9n	$bac trade idea: financials are in bad shape, but $bac is leading. there are a lot of bag holders this year (it (cont)	$bac trade idea: financials are in bad shape, but $bac is leading. there are a lot of bag holders this year (it (cont)	0.666667	negative	-0.7		2009-01-31	0	0	0	0	0	6.58	2.2619	9.7381		2009-01-31	0	0	0	0	0	0	0	0	8	0	2	0	6.58	0	0		ANOVA										ANOVA
2009-01-17	Why didn't $BAC know how bad the books were at ML before they bought them? Did Deloitte know? Is PwC up for it? http://tinyurl.com/7uv96l	why didn't $bac know how bad the books were at ml before they bought them? did deloitte know? is pwc up for it?	why didn't $bac know how bad the books were at ml before they bought them? did deloitte know? is pwc up for it?	0.666667	negative	-0.7		2009-02-01	0	0	0	0	0	6.58	2.2619	9.7381		2009-02-01	0	0	0	0	0	0	0	0	8	0	2	0	6.58	0	0			df	SS	MS	F	Significance F						df	SS	MS	F
2009-01-13	Rosner: Force Banks to Write-down Bad Debt Before They Get a Dime of TARP II_x000D_ http://tinyurl.com/8rbeue ($C $BAC $JPM $XLF $GS $MS $WFC)	rosner: force banks to write-down bad debt before they get a dime of tarp ii_x000D_ ($c $bac $jpm $xlf $gs $ms $wfc)	rosner: force banks to write-down bad debt before they get a dime of tarp ii_x000D_ ($c $bac $jpm $xlf $gs $ms $wfc)	0.666667	negative	-0.7		2009-02-02	0	0	0	0	0	6	2.2619	9.7381		2009-02-02	0	0	0	0	0	0	0	0	8	0	2	0	6	-0.0922753	0		Regression	3	95045.7	31681.9	5206.13	0					Regression	1	88251.8	88251.8	10029.4
2018-12-04	Here's the bankster bailouts in one picture. $BAC_x000D_ (Shout out to the hecklers, whatever they're mad about). pic.twitter.com/RNWaQoYZS7	here's the bankster bailouts in one picture. $bac_x000D_ (shout out to the hecklers, whatever they're mad about). pic.twitter.com/rnwaqoyzs7	here's the bankster bailouts in one picture. $bac_x000D_ (shout out to the hecklers, whatever they're mad about). pic.twitter.com/rnwaqoyzs7	1	negative	-0.625		2009-02-03	0	0	0	0	0	5.3	2.2619	9.7381		2009-02-03	0	0	0	0	0	0	0	0	8	0	2	0	5.3	-0.124053	0		Residual	2497	15195.5	6.08551							Residual	2499	21989.4	8.79929
2013-04-17	Bank of America EPS shy of estimates. $BAC STORY: http://cnb.cx/11f00cQÃ‚Â (via @EarningsCentral)	bank of america eps shy of estimates. $bac story: (via @earningscentral)	bank of america eps shy of estimates. $bac story: (via @earningscentral)	0.75	negative	-0.625		2009-02-04	0	0	0	0	0	4.7	2.2619	9.7381		2009-02-04	0	0	0	0	0	0	0	0	8	0	2	0	4.7	-0.120144	0		Total	2500	110241								Total	2500	110241
2013-10-24	Bank of America cutting 3,000 #mortgage #jobs: http://bit.ly/166viJuÃ‚Â $BAC	bank of america cutting 3,000 #mortgage #jobs: $bac	bank of america cutting 3,000 #mortgage #jobs: $bac	0.9	negative	-0.6		2009-02-05	2	0	2	0	1	4.84	2.2619	10.7381		2009-02-05	2	0	0	2	0	0	0	0	9	1	3	2	4.84	0.0293522	0.4
2012-05-21	FUNNIEST FUCKING HEADLINE OF THE DAY: BofA Chief Says Dimon Will Do WhatÃ¢â‚¬â„¢s Needed to Cap Losses http://bloom.bg/JLo84jÃ‚Â $BAC $JPM $$	funniest fucking headline of the day: bofa chief says dimon will do whats needed to cap losses $bac $jpm $$	funniest fucking headline of the day: bofa chief says dimon will do whats needed to cap losses $bac $jpm $$	0.8	negative	-0.6		2009-02-06	0	0	0	0	0	6.13	2.2619	10.7381		2009-02-06	0	0	0	0	0	0	0	0	9	0	2	0	6.13	0.23628	0			Coefficients	Standard Error	t Stat	P-value	Lower 95%	Upper 95%	Lower 95.0%	Upper 95.0%			Coefficients	Standard Error	t Stat	P-value
2011-08-25	$BAC bulls pounding table that co didn't need to raise capital. Fact Buffett got these sweetheart terms shows you how desperate they were	$bac bulls pounding table that co didn't need to raise capital. fact buffett got these sweetheart terms shows you how desperate they were	$bac bulls pounding table that co didn't need to raise capital. fact buffett got these sweetheart terms shows you how desperate they were	1	negative	-0.6		2009-02-07	0	0	0	0	0	6.13	2.2619	10.7381		2009-02-07	0	0	0	0	0	0	0	0	9	0	2	0	6.13	0	0		Intercept	1.83937	0.143076	12.8559	1.13033e-36	1.55881	2.11993	1.55881	2.11993		Intercept	4.05881	0.139295	29.1383	6.0735e-161
2010-12-03	7 Stocks Insiders Are Buying Like Crazy $BAC $VSR $RIMG $HPOL http://read.bi/hY6JlR	7 stocks insiders are buying like crazy $bac $vsr $rimg $hpol	7 stocks insiders are buying like crazy $bac $vsr $rimg $hpol	0.9	negative	-0.6		2009-02-08	0	0	0	0	0	6.13	2.2619	10.7381		2009-02-08	0	0	0	0	0	0	0	0	9	0	2	0	6.13	0	0		X Variable 1	0.594864	0.0243986	24.381	5.92549e-118	0.54702	0.642708	0.54702	0.642708		X Variable 1	0.116624	0.00116453	100.147	0
2016-04-21	Chilling https://www.instagram.com/p/BEfkq1wH1IJ/	chilling	chilling	0.9	negative	-0.5		2009-02-09	0	0	0	0	0	6.89	2.2619	10.7381		2009-02-09	0	0	0	0	0	0	0	0	9	0	2	0	6.89	0.116876	0		X Variable 2	-0.14737	0.0102954	-14.3141	1.00132e-44	-0.167558	-0.127181	-0.167558	-0.127181
2012-10-01	Yo navigation!!!! You gotta be smarter...!!!!!!!! Don't give me wrong destination....	yo navigation!!!! you gotta be smarter...!!!!!!!! don't give me wrong destination....	yo navigation!!!! you gotta be smarter...!!!!!!!! don't give me wrong destination....	0.9	negative	-0.5		2009-02-10	0	0	0	0	0	5.56	2.2619	10.7381		2009-02-10	0	0	0	0	0	0	0	0	9	0	2	0	5.56	-0.214473	0		X Variable 3	0.03427	0.00836215	4.09823	4.296e-05	0.0178726	0.0506675	0.0178726	0.0506675
2016-10-21	#WellsFargo has bucked the bank branch closure trend. The fake account scandal may change that: http://money.cnn.com/2016/10/21/investing/wells-fargo-branch-closures-fake-accounts/index.htmlÃ‚Â Ã¢â‚¬Â¦ $WFC $BAC $JPMpic.twitter.com/1QHFd8MWkN	#wellsfargo has bucked the bank branch closure trend. the fake account scandal may change that: $wfc $bac $jpmpic.twitter.com/1qhfd8mwkn	#wellsfargo has bucked the bank branch closure trend. the fake account scandal may change that: $wfc $bac $jpmpic.twitter.com/1qhfd8mwkn	1	negative	-0.5		2009-02-11	0	0	0	0	0	6.07	2.2619	10.7381		2009-02-11	0	0	0	0	0	0	0	0	9	0	2	0	6.07	0.0877605	0			-0.232545	0.767455
2016-10-04	Updated S&P year-end targets for $JPM , $GS , $BAC ... Whoops wrong slide #matthewpic.twitter.com/RBIlmhmRBV	updated s&p year-end targets for $jpm , $gs , $bac ... whoops wrong slide #matthewpic.twitter.com/rbilmhmrbv	updated s&p year-end targets for $jpm , $gs , $bac ... whoops wrong slide #matthewpic.twitter.com/rbilmhmrbv	0.9	negative	-0.5		2009-02-12	0	0	0	0	0	5.87	2.2619	10.7381		2009-02-12	0	0	0	0	0	0	0	0	9	0	2	0	5.87	-0.033504	0
2016-03-16	100 billion Reason for $JPM $GS $BAC $WFC to be Vague about #LENR #BlackSwan. Check #APCO_x000D_ http://www.sifferkoll.se/sifferkoll/there-is-a-100-billion-reason-for-the-big-banks-jpm-gs-bac-wfc-to-be-vague-about-lenr-blackswan-is-apco-the-connection/Ã‚Â Ã¢â‚¬Â¦ pic.twitter.com/bsDHcCEy8k	100 billion reason for $jpm $gs $bac $wfc to be vague about #lenr #blackswan. check #apco_x000D_ pic.twitter.com/bsdhccey8k	100 billion reason for $jpm $gs $bac $wfc to be vague about #lenr #blackswan. check #apco_x000D_ pic.twitter.com/bsdhccey8k	0.5	negative	-0.5		2009-02-13	0	0	0	0	0	5.57	2.2619	10.7381		2009-02-13	0	0	0	0	0	0	0	0	9	0	2	0	5.57	-0.0524596	0
2016-01-07	Bank of America has gone no where in over 2 years. Talk about expensive opportunity cost. I still think it's heading a lot lower $bac	bank of america has gone no where in over 2 years. talk about expensive opportunity cost. i still think it's heading a lot lower $bac	bank of america has gone no where in over 2 years. talk about expensive opportunity cost. i still think it's heading a lot lower $bac	0.7	negative	-0.5		2009-02-14	0	0	0	0	0	5.57	2.2619	10.7381		2009-02-14	0	0	0	0	0	0	0	0	9	0	2	0	5.57	0	0
2015-12-07	These companies have already failed. $AIG $C $JPM $GS $MS $WFC $DB $HSBC $UBS $CS $BCS $BAC	these companies have already failed. $aig $c $jpm $gs $ms $wfc $db $hsbc $ubs $cs $bcs $bac	these companies have already failed. $aig $c $jpm $gs $ms $wfc $db $hsbc $ubs $cs $bcs $bac	0.3	negative	-0.5		2009-02-15	0	0	0	0	0	5.57	2.2619	10.7381		2009-02-15	0	0	0	0	0	0	0	0	9	0	2	0	5.57	0	0
2015-04-01	Dear Twitter, tell me where I am wrong with $BAC and $JPM.	dear twitter, tell me where i am wrong with $bac and $jpm.	dear twitter, tell me where i am wrong with $bac and $jpm.	0.9	negative	-0.5		2009-02-16	0	0	0	0	0	5.57	2.2619	10.7381		2009-02-16	0	0	0	0	0	0	0	0	9	0	2	0	5.57	0	0
2014-03-27	Citi fails stress test, again. Picked on by the Fed or sign of lingering troubles? http://onforb.es/1dvEdtKÃ‚Â $C $BAC $JPM $WFC	citi fails stress test, again. picked on by the fed or sign of lingering troubles? $c $bac $jpm $wfc	citi fails stress test, again. picked on by the fed or sign of lingering troubles? $c $bac $jpm $wfc	0.3	negative	-0.5		2009-02-17	0	0	0	0	0	4.9	2.2619	10.7381		2009-02-17	0	0	0	0	0	0	0	0	9	0	2	0	4.9	-0.12816	0
2014-03-20	Results are in! 29 of 30 Banks Pass Fed's Stress Test. $BAC, $JPM, $MS cut it close. Zions Fails.http://onforb.es/1dgGr0z	results are in! 29 of 30 banks pass fed's stress test. $bac, $jpm, $ms cut it close. zions fails.	results are in! 29 of 30 banks pass fed's stress test. $bac, $jpm, $ms cut it close. zions fails.	0.3	negative	-0.5		2009-02-18	0	0	0	0	0	4.57	2.2619	10.7381		2009-02-18	0	0	0	0	0	0	0	0	9	0	2	0	4.57	-0.069722	0
2013-06-11	Today's worst CDS offenders on my screen are Merrill Lynch and $MS, 13% and 8% wider respectively $BAC $XLF $SPY $SPX #stockaction	today's worst cds offenders on my screen are merrill lynch and $ms, 13% and 8% wider respectively $bac $xlf $spy $spx #stockaction	today's worst cds offenders on my screen are merrill lynch and $ms, 13% and 8% wider respectively $bac $xlf $spy $spx #stockaction	0.55	negative	-0.5		2009-02-19	0	0	0	0	0	3.93	2.2619	10.7381		2009-02-19	0	0	0	0	0	0	0	0	9	0	2	0	3.93	-0.150874	0
2012-10-29	Investors in these Banks should be wary of looming Lawsuits http://seekingalpha.com/a/kjwzÃ‚Â $BAC $BCS $C $JPM $WFC	investors in these banks should be wary of looming lawsuits $bac $bcs $c $jpm $wfc	investors in these banks should be wary of looming lawsuits $bac $bcs $c $jpm $wfc	0.7	negative	-0.5		2009-02-20	2	0	2	0	1	3.79	2.2619	11.7381		2009-02-20	2	0	0	2	0	0	0	0	10	1	3	2	3.79	-0.0362734	0
2012-03-22	Bank of America to become landlord to troubled borrowers. @Diana_Olick reports: http://bit.ly/GTlXqPÃ‚Â $BAC	bank of america to become landlord to troubled borrowers. @diana_olick reports: $bac	bank of america to become landlord to troubled borrowers. @diana_olick reports: $bac	1	negative	-0.5		2009-02-21	0	0	0	0	0	3.79	2.2619	11.7381		2009-02-21	0	0	0	0	0	0	0	0	10	0	2	0	3.79	0	0
2012-03-22	BofA pilots "Mortgage to Lease" program, allowing troubled homeowners to swap their mortgages for rent. http://on.wsj.com/GHFFsDÃ‚Â $BAC	bofa pilots "mortgage to lease" program, allowing troubled homeowners to swap their mortgages for rent. $bac	bofa pilots "mortgage to lease" program, allowing troubled homeowners to swap their mortgages for rent. $bac	1	negative	-0.5		2009-02-22	1	0	1	0	1	3.79	2.2619	12.7381		2009-02-22	1	0	0	1	0	0	0	0	11	1	3	1	3.79	0	0
2011-01-17	Citigroup Gain Masks Flawed Mortgages Sold to Freddie Mac http://bit.ly/gFBWVN $ALLY1 $BAC $C $FMCC $FNMA $JPM $WFC	citigroup gain masks flawed mortgages sold to freddie mac $ally1 $bac $c $fmcc $fnma $jpm $wfc	citigroup gain masks flawed mortgages sold to freddie mac $ally1 $bac $c $fmcc $fnma $jpm $wfc	0.5	negative	-0.5		2009-02-23	2	0	2	0	1	3.91	2.2619	13.7381		2009-02-23	2	0	0	2	0	0	0	0	12	1	3	2	3.91	0.0311714	0.22619
2010-09-14	CNBC Gets Bored Talking To Brian Moynihan, Zooms In On Blondes On BAC Trading Floor $BAC by @courtn_comstock http://read.bi/bgGojG	cnbc gets bored talking to brian moynihan, zooms in on blondes on bac trading floor $bac by @courtn_comstock	cnbc gets bored talking to brian moynihan, zooms in on blondes on bac trading floor $bac by @courtn_comstock	1	negative	-0.5		2009-02-24	1	1	0	1	0	4.73	3.2619	13.7381		2009-02-24	1	1	0	0	0	0	0	0	11	-1	1	1	4.73	0.190388	-0.125
2009-10-18	http://chart.ly/9xnt75 $BAC - fake out	$bac - fake out	$bac - fake out	1	negative	-0.5		2009-02-25	0	0	0	0	0	5.16	3.2619	13.7381		2009-02-25	0	0	0	0	0	0	0	0	11	0	2	0	5.16	0.0870114	0
2016-02-20	It's been a horrendous and embarrassing stock. The worst. I am very angry about it. $BAC https://twitter.com/shonkori/status/701095559180984320Ã‚Â Ã¢â‚¬Â¦ @jimcramer @SoSoOtis $BAC has been a colossal disappointment (45% v. -15%)over 5 years compared to $SPY #Hurtlocker pic.twitter.com/3yGLrU7KVg	it's been a horrendous and embarrassing stock. the worst. i am very angry about it. $bac @jimcramer @sosootis $bac has been a colossal disappointment (45% v. -15%)over 5 years compared to $spy #hurtlocker pic.twitter.com/3yglru7kvg	it's been a horrendous and embarrassing stock. the worst. i am very angry about it. $bac @jimcramer @sosootis $bac has been a colossal disappointment (45% v. -15%)over 5 years compared to $spy #hurtlocker pic.twitter.com/3yglru7kvg	0.8	negative	-0.4875		2009-02-26	2	1	1	0.5	0.5	5.32	3.7619	14.2381		2009-02-26	2	1	0	1	0	0	0	0	10	-1	1	1	5.32	0.0305367	0.283333
2018-12-21	lot of parallels between $FB today and $BAC in 2011..._x000D_ fear company going out of biz, huge fines upcoming, everyone HATED bank of america. HATED HATED HATED..._x000D_ yet both co's through the stock price collapse had been generating HUGE FCFs...BAC a 5x bagger since then	lot of parallels between $fb today and $bac in 2011..._x000D_ fear company going out of biz, huge fines upcoming, everyone hated bank of america. hated hated hated..._x000D_ yet both co's through the stock price collapse had been generating huge fcfs...bac a 5x bagger since then	lot of parallels between $fb today and $bac in 2011..._x000D_ fear company going out of biz, huge fines upcoming, everyone hated bank of america. hated hated hated..._x000D_ yet both co's through the stock price collapse had been generating huge fcfs...bac a 5x bagger since then	0.766667	negative	-0.466667		2009-02-27	1	0	1	0	1	3.95	3.7619	15.2381		2009-02-27	1	0	0	1	0	0	0	0	11	1	3	1	3.95	-0.297758	0
2012-10-24	Bank of America, responding to U.S. civil fraud lawsuit, calls claim it failed to repurchase loans from Fannie Mae "simply false." $BAC	bank of america, responding to you.s. civil fraud lawsuit, calls claim it failed to repurchase loans from fannie mae "simply false." $bac	bank of america, responding to you.s. civil fraud lawsuit, calls claim it failed to repurchase loans from fannie mae "simply false." $bac	0.45	negative	-0.45		2009-02-28	1	0	1	0	1	3.95	3.7619	16.2381		2009-02-28	1	0	0	1	0	0	0	0	12	1	3	1	3.95	0	0.4
2015-12-22	Buffett says buy when others are fearful. Since 2008, that hasnÃ¢â‚¬â„¢t worked for big banks http://on.wsj.com/1OlNwPbÃ‚Â @carney $BAC $MS $C $GS $WFC	buffett says buy when others are fearful. since 2008, that hasnt worked for big banks @carney $bac $ms $c $gs $wfc	buffett says buy when others are fearful. since 2008, that hasnt worked for big banks @carney $bac $ms $c $gs $wfc	0.55	negative	-0.45		2009-03-01	1	1	0	1	0	3.95	4.7619	16.2381		2009-03-01	1	1	0	0	0	0	0	0	11	-1	1	1	3.95	0	-0.05
2011-08-22	Crap the bed RT @adamquinton: $BAC closed at $6.42 - equity value $65bn (=0.3x book) vs $2.3tr balance sheet. What does the Board do now?	crap the bed rt @adamquinton: $bac closed at $6.42 - equity value $65bn (=0.3x book) vs $2.3tr balance sheet. what does the board do now?	crap the bed rt @adamquinton: $bac closed at $6.42 - equity value $65bn (=0.3x book) vs $2.3tr balance sheet. what does the board do now?	0.45	negative	-0.45		2009-03-02	0	0	0	0	0	3.63	4.7619	16.2381		2009-03-02	0	0	0	0	0	0	0	0	11	0	2	0	3.63	-0.0844829	0
2018-05-16	The core list_x000D_ _x000D_ Tier 1: $INTC $BAC $MU $APC $ABBV_x000D_ Tier 2: $NVDA $JPM $AAPL $PSX $TEVA_x000D_ Tier 3: $CSCO $SCHW $SCCO $LNG $GILD_x000D_ Tier 4: $MSFT $V $FCX $TWTR $BABA _x000D_ Tier 5: $NFLX $HD $TECK $WDC $X _x000D_ --_x000D_ *Teva Pharma wasn't added into the core list for no good reason!	the core list_x000D_ _x000D_ tier 1: $intc $bac $mu $apc $abbv_x000D_ tier 2: $nvda $jpm $aapl $psx $teva_x000D_ tier 3: $csco $schw $scco $lng $gild_x000D_ tier 4: $msft $v $fcx $twtr $baba _x000D_ tier 5: $nflx $hd $teck $wdc $x _x000D_ --_x000D_ *teva pharma wasn't added into the core list for no good reason!	the core list_x000D_ _x000D_ tier 1: $intc $bac $mu $apc $abbv_x000D_ tier 2: $nvda $jpm $aapl $psx $teva_x000D_ tier 3: $csco $schw $scco $lng $gild_x000D_ tier 4: $msft $v $fcx $twtr $baba _x000D_ tier 5: $nflx $hd $teck $wdc $x _x000D_ --_x000D_ *teva pharma wasn't added into the core list for no good reason!	0.6	negative	-0.4375		2009-03-03	0	0	0	0	0	3.65	4.7619	16.2381		2009-03-03	0	0	0	0	0	0	0	0	11	0	2	0	3.65	0.00549452	0
2017-03-15	Disappointing for $WFC, $BAC, $C, $JPM shareholders.. At least for now..https://twitter.com/Sarge986/status/842079329781723137Ã‚Â Ã¢â‚¬Â¦ gradual is still in there. That's a little disappointing. Then again, Q1 GDP is tracking below a percent.	disappointing for $wfc, $bac, $c, $jpm shareholders.. at least for now.. gradual is still in there. that's a little disappointing. then again, q1 gdp is tracking below a percent.	disappointing for $wfc, $bac, $c, $jpm shareholders.. at least for now.. gradual is still in there. that's a little disappointing. then again, q1 gdp is tracking below a percent.	0.575	negative	-0.421875		2009-03-04	0	0	0	0	0	3.59	4.7619	16.2381		2009-03-04	0	0	0	0	0	0	0	0	11	0	2	0	3.59	-0.016575	0
2010-12-01	Exclusive: Bank of America's `Sloppy' Prime #Mortgages Add to Pressure for Buybacks - http://ow.ly/3i9hJ $BAC ^gm	exclusive: bank of america's `sloppy' prime #mortgages add to pressure for buybacks - $bac ^gm	exclusive: bank of america's `sloppy' prime #mortgages add to pressure for buybacks - $bac ^gm	0.75	negative	-0.416667		2009-03-05	3	0	3	0	1	3.17	4.7619	17.2381		2009-03-05	3	0	0	3	0	0	0	0	12	1	3	3	3.17	-0.124421	0.3625
2009-08-14	RT @tjtakes - The $BAC rumors are false from an insider... we will see monday. I trust my insider. if it is false watch $BAC fall (note: ...	rt @tjtakes - the $bac rumors are false from an insider... we will see monday. i trust my insider. if it is false watch $bac fall (note: ...	rt @tjtakes - the $bac rumors are false from an insider... we will see monday. i trust my insider. if it is false watch $bac fall (note: ...	0.6	negative	-0.4		2009-03-06	3	0	3	0	1	3.14	4.7619	18.2381		2009-03-06	3	0	0	3	0	0	0	0	13	1	3	3	3.14	-0.00950879	0.567273
2018-01-12	Trump may weaken 'outdated' rules that force banks to lend to the poor:_x000D_ http://money.cnn.com/2018/01/12/investing/bank-lending-poor-cra-trump/index.htmlÃ‚Â Ã¢â‚¬Â¦ #CRA $BAC $WFC $JPMpic.twitter.com/vDLBymxwbl	trump may weaken 'outdated' rules that force banks to lend to the poor:_x000D_ #cra $bac $wfc $jpmpic.twitter.com/vdlbymxwbl	trump may weaken 'outdated' rules that force banks to lend to the poor:_x000D_ #cra $bac $wfc $jpmpic.twitter.com/vdlbymxwbl	0.616667	negative	-0.4		2009-03-07	0	0	0	0	0	3.14	4.7619	18.2381		2009-03-07	0	0	0	0	0	0	0	0	13	0	2	0	3.14	0	0
2016-01-14	Why JPM's results bode well for Goldman Sachs and poorly for Bank of America, Wells: http://blogs.wsj.com/moneybeat/2016/01/14/j-p-morgans-earnings-live-analysis/Ã‚Â Ã¢â‚¬Â¦ $JPM $WFC $BAC	why jpm's results bode well for goldman sachs and poorly for bank of america, wells: $jpm $wfc $bac	why jpm's results bode well for goldman sachs and poorly for bank of america, wells: $jpm $wfc $bac	0.6	negative	-0.4		2009-03-08	0	0	0	0	0	3.14	4.7619	18.2381		2009-03-08	0	0	0	0	0	0	0	0	13	0	2	0	3.14	0	0
2014-08-21	Why $16.65 billion? The thinking behind bank settlements seems to be cloaked in mystery http://for.tn/1mqVm7hÃ‚Â $BAC pic.twitter.com/PnCJzvxeVt	why $16.65 billion? the thinking behind bank settlements seems to be cloaked in mystery $bac pic.twitter.com/pncjzvxevt	why $16.65 billion? the thinking behind bank settlements seems to be cloaked in mystery $bac pic.twitter.com/pncjzvxevt	0.7	negative	-0.4		2009-03-09	0	0	0	0	0	3.75	4.7619	18.2381		2009-03-09	0	0	0	0	0	0	0	0	13	0	2	0	3.75	0.177533	0
2014-04-25	If $BAC puts this one behind them, even with a $13 billion bill, the stock will now resume its climb.. Believe me, that's how it works.	if $bac puts this one behind them, even with a $13 billion bill, the stock will now resume its climb.. believe me, that's how it works.	if $bac puts this one behind them, even with a $13 billion bill, the stock will now resume its climb.. believe me, that's how it works.	0.7	negative	-0.4		2009-03-10	0	0	0	0	0	4.79	4.7619	18.2381		2009-03-10	0	0	0	0	0	0	0	0	13	0	2	0	4.79	0.244775	0
2013-10-14	JPM auditor PwC missed disclosure and control weaknesses, poor compliance, illegalities. Also "audits" $GS, $AIG, $BAC, #MFGlobal Barclays	jpm auditor pwc missed disclosure and control weaknesses, poor compliance, illegalities. also "audits" $gs, $aig, $bac, #mfglobal barclays	jpm auditor pwc missed disclosure and control weaknesses, poor compliance, illegalities. also "audits" $gs, $aig, $bac, #mfglobal barclays	0.6	negative	-0.4		2009-03-11	0	0	0	0	0	4.93	4.7619	18.2381		2009-03-11	0	0	0	0	0	0	0	0	13	0	2	0	4.93	0.0288086	0
2012-12-13	WTF Headline of day: Mozilo Unbowed Says Countrywide Was Ã¢â‚¬ËœWorld-Class CompanyÃ¢â‚¬â„¢ http://bloom.bg/UCYsHQÃ‚Â via @BloombergNews $BAC $$	what the fuck headline of day: mozilo unbowed says countrywide was world-class company via @bloombergnews $bac $$	what the fuck headline of day: mozilo unbowed says countrywide was world-class company via @bloombergnews $bac $$	0.6	negative	-0.4		2009-03-12	0	0	0	0	0	5.85	4.7619	18.2381		2009-03-12	0	0	0	0	0	0	0	0	13	0	2	0	5.85	0.171103	0
2012-08-12	Sunday links: tepid volume, accelerated learning and the end of 'nasty fast food.' http://abnormalreturns.com/sunday-links-tepid-volumes/Ã‚Â Ã¢â‚¬Â¦ $AAPL $DELL $KCG $BAC $CMG $YUM $SPX	sunday links: tepid volume, accelerated learning and the end of 'nasty fast food.' $aapl $dell $kcg $bac $cmg $yum $spx	sunday links: tepid volume, accelerated learning and the end of 'nasty fast food.' $aapl $dell $kcg $bac $cmg $yum $spx	0.8	negative	-0.4		2009-03-13	1	0	1	0	1	5.76	4.7619	19.2381		2009-03-13	1	0	0	1	0	0	0	0	14	1	3	1	5.76	-0.0155042	0
2011-08-21	Wall Street Aristocracy Got $1.2 Trillion in FedÃ¢â‚¬â„¢s Secret Loans http://stks.co/iN via Bloom $C $BAC $MS $LEH	wall street aristocracy got $1.2 trillion in feds secret loans via bloom $c $bac $ms $leh	wall street aristocracy got $1.2 trillion in feds secret loans via bloom $c $bac $ms $leh	0.7	negative	-0.4		2009-03-14	0	0	0	0	0	5.76	4.7619	19.2381		2009-03-14	0	0	0	0	0	0	0	0	14	0	2	0	5.76	0	0
2010-06-15	http://chart.ly/44s7ad $BAC - Breaking out of a base. Above 16.20 confirms	$bac - breaking out of a base. above 16.20 confirms	$bac - breaking out of a base. above 16.20 confirms	0.55	negative	-0.4		2009-03-15	0	0	0	0	0	5.76	4.7619	19.2381		2009-03-15	0	0	0	0	0	0	0	0	14	0	2	0	5.76	0	0
2010-01-07	Behind The Trade: PeteÃ¢â‚¬â„¢s XLF Play http://cnbc.com/id/34754212 $BAC #StockMarket #StockPicks	behind the trade: petes xlf play $bac #stockmarket #stockpicks	behind the trade: petes xlf play $bac #stockmarket #stockpicks	0.7	negative	-0.4		2009-03-16	0	0	0	0	0	6.18	4.7619	19.2381		2009-03-16	0	0	0	0	0	0	0	0	14	0	2	0	6.18	0.0703808	0
2009-12-02	A nightmare year for $BAC shareholders just got worse: WSJ reporting bank is planning to repay TARP. Owners always pay for the sins of mgmnt	a nightmare year for $bac shareholders just got worse: wsj reporting bank is planning to repay tarp. owners always pay for the sins of mgmnt	a nightmare year for $bac shareholders just got worse: wsj reporting bank is planning to repay tarp. owners always pay for the sins of mgmnt	0.6	negative	-0.4		2009-03-17	0	0	0	0	0	6.27	4.7619	19.2381		2009-03-17	0	0	0	0	0	0	0	0	14	0	2	0	6.27	0.0144581	0
2016-07-18	#Tech50 out today. No. 1 is @CathyBessant, who has re-made $BOA into an innovator during some tough years for banks pic.twitter.com/6wzfKo0M60	#tech50 out today. no. 1 is @cathybessant, who has re-made $boa into an innovator during some tough years for banks pic.twitter.com/6wzfko0m60	#tech50 out today. no. 1 is @cathybessant, who has re-made $boa into an innovator during some tough years for banks pic.twitter.com/6wzfko0m60	0.833333	negative	-0.388889		2009-03-18	0	0	0	0	0	7.67	4.7619	19.2381		2009-03-18	0	0	0	0	0	0	0	0	14	0	2	0	7.67	0.20154	0
2016-09-07	U.S. Banks Should Prepare For Tough Times Heading Into 2017: http://www.forbes.com/sites/qineqt/2016/08/30/us-banks-should-prepare-for-tough-times-heading-into-2017/Ã‚Â Ã¢â‚¬Â¦ $BAC $JPM $Cpic.twitter.com/sgXSDJAlSs	you.s. banks should prepare for tough times heading into 2017: $bac $jpm $cpic.twitter.com/sgxsdjalss	you.s. banks should prepare for tough times heading into 2017: $bac $jpm $cpic.twitter.com/sgxsdjalss	0.833333	negative	-0.388889		2009-03-19	0	0	0	0	0	6.93	4.7619	19.2381		2009-03-19	0	0	0	0	0	0	0	0	14	0	2	0	6.93	-0.101457	0
2018-06-06	Had $29.5 $BAC calls yesterday I sold for a loss, what did I take away from today? DonÃ¢â‚¬â„¢t question @_ms_izzy been just killing it lately with those delta finds. Keep it coming!	had $29.5 $bac calls yesterday i sold for a loss, what did i take away from today? dont question @_ms_izzy been just killing it lately with those delta finds. keep it coming!	had $29.5 $bac calls yesterday i sold for a loss, what did i take away from today? dont question @_ms_izzy been just killing it lately with those delta finds. keep it coming!	0.6	negative	-0.375		2009-03-20	0	0	0	0	0	6.19	4.7619	19.2381		2009-03-20	0	0	0	0	0	0	0	0	14	0	2	0	6.19	-0.112925	0
2018-04-13	That's ONE UGLY Gap and Crap candle in $JPM and $BAC ... _x000D_ Actually turning into a Bearish Engulfing candles on both names. Definitely avoiding the banks for now. Wanna see where the dust settles on these guys! pic.twitter.com/K9VmUIuWD2	that's one ugly gap and crap candle in $jpm and $bac ... _x000D_ actually turning into a bearish engulfing candles on both names. definitely avoiding the banks for now. wanna see where the dust settles on these guys! pic.twitter.com/k9vmuiuwd2	that's one ugly gap and crap candle in $jpm and $bac ... _x000D_ actually turning into a bearish engulfing candles on both names. definitely avoiding the banks for now. wanna see where the dust settles on these guys! pic.twitter.com/k9vmuiuwd2	0.6	negative	-0.375		2009-03-21	0	0	0	0	0	6.19	4.7619	19.2381		2009-03-21	0	0	0	0	0	0	0	0	14	0	2	0	6.19	0	0
2017-09-25	$AAPL TANKING WEAK SALES_x000D_ $spy $qqq $indu $eem $fb $tsla $jpm $amzn $nflx $goog $nvda $btc $iwm $c $bac $tlt $gs $uup $v $aapl $cac $dax $gspic.twitter.com/SvNGAbczQw	$aapl tanking weak sales_x000D_ $spy $qqq $indu $eem $fb $tsla $jpm $amzn $nflx $goog $nvda $btc $iwm $c $bac $tlt $gs $uup $v $aapl $cac $dax $gspic.twitter.com/svngabczqw	$aapl tanking weak sales_x000D_ $spy $qqq $indu $eem $fb $tsla $jpm $amzn $nflx $goog $nvda $btc $iwm $c $bac $tlt $gs $uup $v $aapl $cac $dax $gspic.twitter.com/svngabczqw	0.625	negative	-0.375		2009-03-22	0	0	0	0	0	6.19	4.7619	19.2381		2009-03-22	0	0	0	0	0	0	0	0	14	0	2	0	6.19	0	0
2015-01-17	You must re-evaluate a company like $BAC that reports a surprisingly weak quarter. It's called analysis. Try it @ChapinnLA	you must re-evaluate a company like $bac that reports a surprisingly weak quarter. it's called analysis. try it @chapinnla	you must re-evaluate a company like $bac that reports a surprisingly weak quarter. it's called analysis. try it @chapinnla	0.625	negative	-0.375		2009-03-23	0	0	0	0	0	7.8	4.7619	19.2381		2009-03-23	0	0	0	0	0	0	0	0	14	0	2	0	7.8	0.231189	0
2011-12-07	Watch for banks $BAC $C $MS to be weak out of the gates. Along with $CAT $X.	watch for banks $bac $c $ms to be weak out of the gates. along with $cat $x.	watch for banks $bac $c $ms to be weak out of the gates. along with $cat $x.	0.625	negative	-0.375		2009-03-24	0	0	0	0	0	7.22	4.7619	19.2381		2009-03-24	0	0	0	0	0	0	0	0	14	0	2	0	7.22	-0.0772688	0
2009-04-29	$BAC CEO Ken Lewis loses chairmanship! http://bit.ly/1a7CrZ	$bac ceo ken lewis loses chairmanship!	$bac ceo ken lewis loses chairmanship!	0.1	negative	-0.375		2009-03-25	0	0	0	0	0	7.7	4.7619	19.2381		2009-03-25	0	0	0	0	0	0	0	0	14	0	2	0	7.7	0.0643654	0
2014-12-16	What Are Derivatives and Why Are They Dangerous? | Too Big Has Failed http://bit.ly/136SEQLÃ‚Â $Citi $JPM $GS $BAC Reinstate #GlassSteagall	what are derivatives and why are they dangerous? | too big has failed $citi $jpm $gs $bac reinstate #glasssteagall	what are derivatives and why are they dangerous? | too big has failed $citi $jpm $gs $bac reinstate #glasssteagall	0.433333	negative	-0.366667		2009-03-26	0	0	0	0	0	7.58	4.7619	19.2381		2009-03-26	0	0	0	0	0	0	0	0	14	0	2	0	7.58	-0.0157071	0
2012-03-15	Fox Business says we shouldn't go too hard on $BAC. They're just trying to make money! http://ow.ly/9GCj5Ã‚Â #FightBAC #M15	fox business says we shouldn't go too hard on $bac. they're just trying to make money! #fightbac #m15	fox business says we shouldn't go too hard on $bac. they're just trying to make money! #fightbac #m15	0.541667	negative	-0.364583		2009-03-27	0	0	0	0	0	7.34	4.7619	19.2381		2009-03-27	0	0	0	0	0	0	0	0	14	0	2	0	7.34	-0.0321744	0
2009-06-26	Poor poor $BAC... RT @complianceweek: Anyone else worried corp gov, even at $BAC, hard to do when Fed Chrmn threatens you a la Don Corleone?	poor poor $bac... rt @complianceweek: anyone else worried corp gov, even at $bac, hard to do when fed chrmn threatens you a la don corleone?	poor poor $bac... rt @complianceweek: anyone else worried corp gov, even at $bac, hard to do when fed chrmn threatens you a la don corleone?	0.580556	negative	-0.363889		2009-03-28	0	0	0	0	0	7.34	4.7619	19.2381		2009-03-28	0	0	0	0	0	0	0	0	14	0	2	0	7.34	0	0
2018-01-13	Bank of America's stock hit $30.79 yesterday. This is something that seemed to unlikely just a few years ago that investors were literally unwilling to bet 10 cents on it. $BAC https://www.wsj.com/articles/these-bank-of-america-warrants-are-finally-worth-something-1515857401Ã‚Â Ã¢â‚¬Â¦	bank of america's stock hit $30.79 yesterday. this is something that seemed to unlikely just a few years ago that investors were literally unwilling to bet 10 cents on it. $bac	bank of america's stock hit $30.79 yesterday. this is something that seemed to unlikely just a few years ago that investors were literally unwilling to bet 10 cents on it. $bac	0.3	negative	-0.35		2009-03-29	0	0	0	0	0	7.34	4.7619	19.2381		2009-03-29	0	0	0	0	0	0	0	0	14	0	2	0	7.34	0	0
2015-12-17	$SPX Not a good sign, Lower Highs & Lower Lows #stocks #stockmarket #NYSE $TVIX $VIX $UVXY $VXX #TRADING $SPY $BAC pic.twitter.com/vsI1sDUuVJ	$spx not a good sign, lower highs & lower lows #stocks #stockmarket #nyse $tvix $vix $uvxy $vxx #trading $spy $bac pic.twitter.com/vsi1sduuvj	$spx not a good sign, lower highs & lower lows #stocks #stockmarket #nyse $tvix $vix $uvxy $vxx #trading $spy $bac pic.twitter.com/vsi1sduuvj	0.6	negative	-0.35		2009-03-30	0	0	0	0	0	6.03	4.7619	19.2381		2009-03-30	0	0	0	0	0	0	0	0	14	0	2	0	6.03	-0.196592	0
2013-04-03	Humongous bonus fiasco aside, maybe buying Merrill Lynch wasn't such a bad idea after all? $BAC http://bloom.bg/XdtDNR	humongous bonus fiasco aside, maybe buying merrill lynch wasn't such a bad idea after all? $bac	humongous bonus fiasco aside, maybe buying merrill lynch wasn't such a bad idea after all? $bac	0.583333	negative	-0.35		2009-03-31	0	0	0	0	0	6.82	4.7619	19.2381		2009-03-31	0	0	0	0	0	0	0	0	14	0	2	0	6.82	0.123112	0
2013-04-17	Hmm.. my mom just started watching old season of sex in the city with me...... very awkward...... oh... Samantha......	hmm.. my mom just started watching old season of sex in the city with me...... very awkward...... oh... samantha......	hmm.. my mom just started watching old season of sex in the city with me...... very awkward...... oh... samantha......	0.6	negative	-0.34		2009-04-01	0	0	0	0	0	7.05	4.7619	19.2381		2009-04-01	0	0	0	0	0	0	0	0	14	0	2	0	7.05	0.0331681	0
2014-04-16	In 90s co then called NationsBank had impossible to read earnings b/c of constant M&A distortion. Now $BAC, and M&A replaced by litigation.	in 90s co then called nationsbank had impossible to read earnings b/c of constant m&a distortion. now $bac, and m&a replaced by litigation.	in 90s co then called nationsbank had impossible to read earnings b/c of constant m&a distortion. now $bac, and m&a replaced by litigation.	0.666667	negative	-0.333333		2009-04-02	0	0	0	0	0	7.24	4.7619	19.2381		2009-04-02	0	0	0	0	0	0	0	0	14	0	2	0	7.24	0.0265936	0
2013-12-22	Detroit May Sue Banks If They CanÃ¢â‚¬â„¢t Get Swaps Settlement: $BAC $UBSN #Detroit #muniland #ridiculous http://bloom.bg/1bVYe53	detroit may sue banks if they can not get swaps settlement: $bac $ubsn #detroit #muniland #ridiculous	detroit may sue banks if they can not get swaps settlement: $bac $ubsn #detroit #muniland #ridiculous	1	negative	-0.333333		2009-04-03	0	0	0	0	0	7.6	4.7619	19.2381		2009-04-03	0	0	0	0	0	0	0	0	14	0	2	0	7.6	0.048527	0
2012-11-19	"It seems that Bank of America is just plain terrible at the mortgage business." The study that, alas, proves it: http://mot.ly/10gANjZÃ‚Â $BAC	"it seems that bank of america is just plain terrible at the mortgage business." the study that, alas, proves it: $bac	"it seems that bank of america is just plain terrible at the mortgage business." the study that, alas, proves it: $bac	0.589286	negative	-0.328571		2009-04-04	0	0	0	0	0	7.6	4.7619	19.2381		2009-04-04	0	0	0	0	0	0	0	0	14	0	2	0	7.6	0	0
2012-01-03	Bully banking. Behind B. of A.'s small business squeeze $BAC http://bit.ly/rSB9lz	bully banking. behind b. of a.'s small business squeeze $bac	bully banking. behind b. of a.'s small business squeeze $bac	0.55	negative	-0.325		2009-04-05	0	0	0	0	0	7.6	4.7619	19.2381		2009-04-05	0	0	0	0	0	0	0	0	14	0	2	0	7.6	0	0
2018-06-28	So everyone but $C $JPM $Axp are the only one who passed ?? @bondskew @ZR1Trader @megadave5000 @noalpha_allbeta @TradingInPearls @Nataliem55 how is this $GS $MS $BOA all fuck and $DB IS OFF TO JANUS!! pic.twitter.com/fhYJt1Mql3	so everyone but $c $jpm $axp are the only one who passed ?? @bondskew @zr1trader @megadave5000 @noalpha_allbeta @tradinginpearls @nataliem55 how is this $gs $ms $boa all fuck and $db is off to janus!! pic.twitter.com/fhyjt1mql3	so everyone but $c $jpm $axp are the only one who passed ?? @bondskew @zr1trader @megadave5000 @noalpha_allbeta @tradinginpearls @nataliem55 how is this $gs $ms $boa all fuck and $db is off to janus!! pic.twitter.com/fhyjt1mql3	0.8	negative	-0.3125		2009-04-06	0	0	0	0	0	7.48	4.7619	19.2381		2009-04-06	0	0	0	0	0	0	0	0	14	0	2	0	7.48	-0.0159155	0
2017-01-02	$KOOL from $2.80's to almost $5.00 in 1 day was probably the hottest stock past week!_x000D_ $FB $TWTR $LNKD $BAC $CHK $AMD $AAPL $NVDA $F #Traderpic.twitter.com/QDOOytXIdg	$kool from $2.80's to almost $5.00 in 1 day was probably the hottest stock past week!_x000D_ $fb $twtr $lnkd $bac $chk $amd $aapl $nvda $f #traderpic.twitter.com/qdooytxidg	$kool from $2.80's to almost $5.00 in 1 day was probably the hottest stock past week!_x000D_ $fb $twtr $lnkd $bac $chk $amd $aapl $nvda $f #traderpic.twitter.com/qdooytxidg	0.25	negative	-0.3125		2009-04-07	0	0	0	0	0	7.36	4.7619	19.2381		2009-04-07	0	0	0	0	0	0	0	0	14	0	2	0	7.36	-0.0161729	0
2015-07-30	Fed Could Raise Rates In September: What Does It Mean? $BAC $JPMhttp://benzinga.com/z/5718669	fed could raise rates in september: what does it mean? $bac $jpm	fed could raise rates in september: what does it mean? $bac $jpm	0.6875	negative	-0.3125		2009-04-08	1	0	1	0	1	7.06	4.7619	20.2381		2009-04-08	1	0	0	1	0	0	0	0	15	1	3	1	7.06	-0.0416149	0.5
2010-01-25	if the Obama reform passes, does that mean $BAC will have to spin off Merrill Lynch?	if the obama reform passes, does that mean $bac will have to spin off merrill lynch?	if the obama reform passes, does that mean $bac will have to spin off merrill lynch?	0.6875	negative	-0.3125		2009-04-09	0	0	0	0	0	9.55	4.7619	20.2381		2009-04-09	0	0	0	0	0	0	0	0	15	0	2	0	9.55	0.302096	0
2014-12-23	Agree Ã¢â‚¬Å“@CMIDavid I'll say we shouldn't be punishing $BAC for Countrywide's doings since they were forced to purchase IMO.Ã¢â‚¬ï¿½	agree @cmidavid i'll say we shouldn't be punishing $bac for countrywide's doings since they were forced to purchase imo.	agree @cmidavid i'll say we shouldn't be punishing $bac for countrywide's doings since they were forced to purchase imo.	0.2	negative	-0.3		2009-04-10	0	0	0	0	0	9.55	4.7619	20.2381		2009-04-10	0	0	0	0	0	0	0	0	15	0	2	0	9.55	0	0
2018-08-22	Merrill Lynch failed to disclose conflict of interest to customers, SEC says https://bit.ly/2MEzr3SÃ‚Â @wamandajd @WorkingFamilies @PplsAction @Public_Citizen @edmpirg @NCLC4consumers @LuptonSusan @ConsumerFed @CRLONLINE @StopTheDebtTrap @paupau323 #bankofamerica #charobs $BAC	merrill lynch failed to disclose conflict of interest to customers, sec says @wamandajd @workingfamilies @pplsaction @public_citizen @edmpirg @nclc4consumers @luptonsusan @consumerfed @crlonline @stopthedebttrap @paupau323 #bankofamerica #charobs $bac	merrill lynch failed to disclose conflict of interest to customers, sec says @wamandajd @workingfamilies @pplsaction @public_citizen @edmpirg @nclc4consumers @luptonsusan @consumerfed @crlonline @stopthedebttrap @paupau323 #bankofamerica #charobs $bac	0.45	negative	-0.3		2009-04-11	0	0	0	0	0	9.55	4.7619	20.2381		2009-04-11	0	0	0	0	0	0	0	0	15	0	2	0	9.55	0	0
2017-12-28	Countdown to 2018: @GoldmanSachs Loses Its Mojo http://on.barrons.com/2DrGvbXÃ‚Â $MS $C $BAC $XLF	countdown to 2018: @goldmansachs loses its mojo $ms $c $bac $xlf	countdown to 2018: @goldmansachs loses its mojo $ms $c $bac $xlf	0.1	negative	-0.3		2009-04-12	0	0	0	0	0	9.55	4.7619	20.2381		2009-04-12	0	0	0	0	0	0	0	0	15	0	2	0	9.55	0	0
2017-12-05	$BAC (+1.1% pre) Bank of America to Buyback Additional $5 Billion in Common Stock - SI_x000D_ http://ooc.bz/l/18520	$bac (+1.1% pre) bank of america to buyback additional $5 billion in common stock - si_x000D_	$bac (+1.1% pre) bank of america to buyback additional $5 billion in common stock - si_x000D_	0.5	negative	-0.3		2009-04-13	1	0	1	0	1	11.02	4.7619	21.2381		2009-04-13	1	0	0	1	0	0	0	0	16	1	3	1	11.02	0.143171	0.00888889
2017-06-30	BREAKING: Berkshire plans to exercise its warrants to acquire 700M common $BAC shares at $7.142857/share http://www.cnbc.com/quotes/?symbol=BACÃ‚Â Ã¢â‚¬Â¦	breaking: berkshire plans to exercise its warrants to acquire 700m common $bac shares at $7.142857/share	breaking: berkshire plans to exercise its warrants to acquire 700m common $bac shares at $7.142857/share	0.5	negative	-0.3		2009-04-14	0	0	0	0	0	10.09	4.7619	21.2381		2009-04-14	0	0	0	0	0	0	0	0	16	0	2	0	10.09	-0.088167	0
2016-11-15	Its been a FANTASTIC ride Sin RT @sindycindy_x000D_ holy crap @petenajarian @jonnajarian I just looked at my $BAC calls you cited! BANGO! pic.twitter.com/CkivtHIYF4	its been a fantastic ride sin rt @sindycindy_x000D_ holy crap @petenajarian @jonnajarian i just looked at my $bac calls you cited! bango! pic.twitter.com/ckivthiyf4	its been a fantastic ride sin rt @sindycindy_x000D_ holy crap @petenajarian @jonnajarian i just looked at my $bac calls you cited! bango! pic.twitter.com/ckivthiyf4	0.85	negative	-0.3		2009-04-15	1	0	1	0	1	10.44	4.7619	22.2381		2009-04-15	1	0	0	1	0	0	0	0	17	1	3	1	10.44	0.0340997	0.15
2016-03-23	$AAPL & $GOOG have ~$230B common equity combined..... $BAC has $256B (100% covered by cash and Treasuries held)	$aapl & $goog have ~$230b common equity combined..... $bac has $256b (100% covered by cash and treasuries held)	$aapl & $goog have ~$230b common equity combined..... $bac has $256b (100% covered by cash and treasuries held)	0.5	negative	-0.3		2009-04-16	0	0	0	0	0	10.34	4.7619	22.2381		2009-04-16	0	0	0	0	0	0	0	0	17	0	2	0	10.34	-0.00962471	0
2016-02-18	$BAC 30,000 Nov 10P bought at .68 late	$bac 30,000 nov 10p bought at .68 late	$bac 30,000 nov 10p bought at .68 late	0.6	negative	-0.3		2009-04-17	2	2	0	1	0	10.6	5.7619	22.2381		2009-04-17	2	2	0	0	0	0	0	0	16	-1	1	2	10.6	0.0248341	-0.3125
2015-01-16	Looks like $BAC was lead lender on the $FXCM credit facility, at least as of 2013. http://www.sec.gov/Archives/edgar/data/1499912/000114420413062784/v360916_ex10-1.htmÃ‚Â Ã¢â‚¬Â¦	looks like $bac was lead lender on the $fxcm credit facility, at least as of 2013.	looks like $bac was lead lender on the $fxcm credit facility, at least as of 2013.	0.4	negative	-0.3		2009-04-18	0	0	0	0	0	10.6	5.7619	22.2381		2009-04-18	0	0	0	0	0	0	0	0	16	0	2	0	10.6	0	0
2015-01-06	$BAC caught an opening sweep late afternoon as player bought 18,000 1/9 $17 calls for 16Ã‚Â¢ .. 35,148 traded today	$bac caught an opening sweep late afternoon as player bought 18,000 1/9 $17 calls for 16 .. 35,148 traded today	$bac caught an opening sweep late afternoon as player bought 18,000 1/9 $17 calls for 16 .. 35,148 traded today	0.6	negative	-0.3		2009-04-19	0	0	0	0	0	10.6	5.7619	22.2381		2009-04-19	0	0	0	0	0	0	0	0	16	0	2	0	10.6	0	0
2014-04-03	Bank of America in settlement talks over credit card practices; $BAC discussing at least $800M settlement with CFPB - DJ	bank of america in settlement talks over credit card practices; $bac discussing at least $800m settlement with cfpb - dj	bank of america in settlement talks over credit card practices; $bac discussing at least $800m settlement with cfpb - dj	0.4	negative	-0.3		2009-04-20	3	0	3	0	1	8.02	5.7619	23.2381		2009-04-20	3	0	0	3	0	0	0	0	17	1	3	3	8.02	-0.278916	0.941364
2013-10-23	Bank of America loses fraud trial over mortgages: http://cnb.cx/1fVOgbeÃ‚Â Ã¢â‚¬Â¢ $BAC	bank of america loses fraud trial over mortgages: $bac	bank of america loses fraud trial over mortgages: $bac	0.1	negative	-0.3		2009-04-21	3	1	2	0.333333	0.666667	8.76	6.09524	23.9048		2009-04-21	3	1	0	2	0	0	0	0	18	1	3	2	8.76	0.0882575	-0.730303
2013-02-10	What $JPM $BAC $ $GS $MS $HSBC $BCS $UBS $RBS & $CS Have in Common - Forbes http://onforb.es/14K8VajÃ‚Â $$	what $jpm $bac $ $gs $ms $hsbc $bcs $ubs $rbs & $cs have in common - forbes $$	what $jpm $bac $ $gs $ms $hsbc $bcs $ubs $rbs & $cs have in common - forbes $$	0.5	negative	-0.3		2009-04-22	1	1	0	1	0	8.26	7.09524	23.9048		2009-04-22	1	1	0	0	0	0	0	0	17	-1	1	1	8.26	-0.0587713	-0.2
2012-09-07	BofA exec loses millions after mooning bosses: http://stks.co/e9vrÃ‚Â $BAC	bofa exec loses millions after mooning bosses: $bac	bofa exec loses millions after mooning bosses: $bac	0.1	negative	-0.3		2009-04-23	3	0	3	0	1	8.82	7.09524	24.9048		2009-04-23	3	0	0	3	0	0	0	0	18	1	3	3	8.82	0.0655973	0
2012-01-05	The Scum of 2011 http://highchartpatterns.net/the-scum-of-2011/Ã‚Â Ã¢â‚¬Â¦ $BAC	the scum of 2011 $bac	the scum of 2011 $bac	0.4	negative	-0.3		2009-04-24	2	1	1	0.5	0.5	9.1	7.59524	25.4048		2009-04-24	2	1	0	1	0	0	0	0	17	-1	1	1	9.1	0.0312525	0.67963
2011-12-19	Scary times for stocks: Be careful out there http://stks.co/1bnnÃ‚Â via @LaMonicaBuzz $EWY $BAC $C $GLD	scary times for stocks: be careful out there via @lamonicabuzz $ewy $bac $c $gld	scary times for stocks: be careful out there via @lamonicabuzz $ewy $bac $c $gld	1	negative	-0.3		2009-04-25	0	0	0	0	0	9.1	7.59524	25.4048		2009-04-25	0	0	0	0	0	0	0	0	17	0	2	0	9.1	0	0
2011-11-03	BofA may swap some preferred stock for common or debt | http://bloom.bg/w3xewxÃ‚Â $BAC	bofa may swap some preferred stock for common or debt | $bac	bofa may swap some preferred stock for common or debt | $bac	0.5	negative	-0.3		2009-04-26	1	0	1	0	1	9.1	7.59524	26.4048		2009-04-26	1	0	0	1	0	0	0	0	18	1	3	1	9.1	0	0.2375
2011-11-03	Bank Of America Explores Issuing Common Stock For Preferred Shares $BAC	bank of america explores issuing common stock for preferred shares $bac	bank of america explores issuing common stock for preferred shares $bac	0.5	negative	-0.3		2009-04-27	3	1	2	0.333333	0.666667	8.92	7.92857	27.0714		2009-04-27	3	1	0	2	0	0	0	0	19	1	3	2	8.92	-0.0199785	0.0916667
2011-10-20	Wall St firms on credit watch negative by Fitch. What would it take to get $GS $MS $BAC off watch list? Watch intv here http://www.bloomberg.com/video/78341934/	wall st firms on credit watch negative by fitch. what would it take to get $gs $ms $bac off watch list? watch intv here	wall st firms on credit watch negative by fitch. what would it take to get $gs $ms $bac off watch list? watch intv here	0.4	negative	-0.3		2009-04-28	1	1	0	1	0	8.15	8.92857	27.0714		2009-04-28	1	1	0	0	0	0	0	0	18	-1	1	1	8.15	-0.090278	-0.065873
2011-10-18	BofA Loses No. 1 Assets Ranking to JPMorgan Chase http://bloom.bg/riZ0QWÃ‚Â $BAC $C $JPM $WFC	bofa loses no. 1 assets ranking to jpmorgan chase $bac $c $jpm $wfc	bofa loses no. 1 assets ranking to jpmorgan chase $bac $c $jpm $wfc	0.1	negative	-0.3		2009-04-29	1	1	0	1	0	8.68	9.92857	27.0714		2009-04-29	1	1	0	0	0	0	0	0	17	-1	1	1	8.68	0.0630036	-0.375
2011-08-19	Bank of America is cutting 3,500 jobs this quarter according to an internal memo http://reut.rs/qVsjfDÃ‚Â $BAC	bank of america is cutting 3,500 jobs this quarter according to an internal memo $bac	bank of america is cutting 3,500 jobs this quarter according to an internal memo $bac	0.45	negative	-0.3		2009-04-30	0	0	0	0	0	8.93	9.92857	27.0714		2009-04-30	0	0	0	0	0	0	0	0	17	0	2	0	8.93	0.0283949	0
2011-04-28	Bank of America to hike interest rates for late payments http://yhoo.it/lNoR70 $BAC	bank of america to hike interest rates for late payments $bac	bank of america to hike interest rates for late payments $bac	0.6	negative	-0.3		2009-05-01	0	0	0	0	0	8.7	9.92857	27.0714		2009-05-01	0	0	0	0	0	0	0	0	17	0	2	0	8.7	-0.0260934	0
2010-12-06	Exclusive: Bank of America Loses $5.9 Billion Wealth Adviser to Todd Thomson Venture - http://ow.ly/3kykG $BAC ^gm	exclusive: bank of america loses $5.9 billion wealth adviser to todd thomson venture - $bac ^gm	exclusive: bank of america loses $5.9 billion wealth adviser to todd thomson venture - $bac ^gm	0.1	negative	-0.3		2009-05-02	1	0	1	0	1	8.7	9.92857	28.0714		2009-05-02	1	0	0	1	0	0	0	0	18	1	3	1	8.7	0	0.5
2015-09-21	Bank of America, Funds Lobby Hard to Sway Vote on Moynihan http://www.wsj.com/articles/bank-of-america-funds-lobby-hard-to-sway-vote-on-moynihan-1442610683?mod=djemRiskComplianceÃ‚Â Ã¢â‚¬Â¦ No question; separate the positions #corpgov $BAC	bank of america, funds lobby hard to sway vote on moynihan no question; separate the positions #corpgov $bac	bank of america, funds lobby hard to sway vote on moynihan no question; separate the positions #corpgov $bac	0.541667	negative	-0.291667		2009-05-03	0	0	0	0	0	8.7	9.92857	28.0714		2009-05-03	0	0	0	0	0	0	0	0	18	0	2	0	8.7	0	0
2014-03-20	The $XLF is up 1.5%. $MS $WFC $JPM $C $BAC all up around 3%. Those Fed stress tests must have been really hard. #sarcasm	the $xlf is up 1.5%. $ms $wfc $jpm $c $bac all up around 3%. those fed stress tests must have been really hard. #sarcasm	the $xlf is up 1.5%. $ms $wfc $jpm $c $bac all up around 3%. those fed stress tests must have been really hard. #sarcasm	0.541667	negative	-0.291667		2009-05-04	0	0	0	0	0	10.38	9.92857	28.0714		2009-05-04	0	0	0	0	0	0	0	0	18	0	2	0	10.38	0.176558	0
2014-01-15	When your credit-loss provision tumbles $1.9B to $336M, it's hard to not see your earnings surge. $BAC	when your credit-loss provision tumbles $1.9b to $336m, it's hard to not see your earnings surge. $bac	when your credit-loss provision tumbles $1.9b to $336m, it's hard to not see your earnings surge. $bac	0.541667	negative	-0.291667		2009-05-05	3	1	2	0.333333	0.666667	10.84	10.2619	28.7381		2009-05-05	3	1	0	2	0	0	0	0	19	1	3	2	10.84	0.0433621	0.133333
2009-06-02	Fuck cramer... that guy had me investing in banks just before $c and $bac and $wfc went down	fuck cramer... that guy had me investing in banks just before $c and $bac and $wfc went down	fuck cramer... that guy had me investing in banks just before $c and $bac and $wfc went down	0.444444	negative	-0.277778		2009-05-06	1	0	1	0	1	12.69	10.2619	29.7381		2009-05-06	1	0	0	1	0	0	0	0	20	1	3	1	12.69	0.157571	0.5
2015-02-09	Too much walking..:(( http://instagram.com/p/y5s8ain1O3/	too much walking..:((	too much walking..:((	0.6	negative	-0.275		2009-05-07	0	0	0	0	0	13.51	10.2619	29.7381		2009-05-07	0	0	0	0	0	0	0	0	20	0	2	0	13.51	0.0626159	0
2013-12-23	How Wall Street's bad behavior hurts Main St. http://yhoo.it/1hyQqMeÃ‚Â @LaurenLyster @alexisgoldstein $JPM $BAC $BLKpic.twitter.com/AP6I97FkXO	how wall street's bad behavior hurts main st. @laurenlyster @alexisgoldstein $jpm $bac $blkpic.twitter.com/ap6i97fkxo	how wall street's bad behavior hurts main st. @laurenlyster @alexisgoldstein $jpm $bac $blkpic.twitter.com/ap6i97fkxo	0.5	negative	-0.266667		2009-05-08	2	0	2	0	1	14.17	10.2619	30.7381		2009-05-08	2	0	0	2	0	0	0	0	21	1	3	2	14.17	0.0476969	0.65
2015-07-02	Financials looking weak this morning. $BAC $C $JPM $GS $WFC trading down in premarket.	financials looking weak this morning. $bac $c $jpm $gs $wfc trading down in premarket.	financials looking weak this morning. $bac $c $jpm $gs $wfc trading down in premarket.	0.456944	negative	-0.265278		2009-05-09	0	0	0	0	0	14.17	10.2619	30.7381		2009-05-09	0	0	0	0	0	0	0	0	21	0	2	0	14.17	0	0
2013-10-16	Bank of America is going to keep cutting mortgage staff to as originations slow -- live blog with @chris_rexrode $BAC http://blogs.marketwatch.com/thetell/2013/10/16/live-blog-bank-of-americas-earnings-call/?mod=MW_story_latest_newsÃ‚Â Ã¢â‚¬Â¦	bank of america is going to keep cutting mortgage staff to as originations slow -- live blog with @chris_rexrode $bac	bank of america is going to keep cutting mortgage staff to as originations slow -- live blog with @chris_rexrode $bac	0.6	negative	-0.254545		2009-05-10	0	0	0	0	0	14.17	10.2619	30.7381		2009-05-10	0	0	0	0	0	0	0	0	21	0	2	0	14.17	0	0
2017-09-27	$SOR applications _x000D_ $BOA _x000D_ $MAT small parcel_x000D_ Are $SUH neighbors	$sor applications _x000D_ $boa _x000D_ $mat small parcel_x000D_ are $suh neighbors	$sor applications _x000D_ $boa _x000D_ $mat small parcel_x000D_ are $suh neighbors	0.4	negative	-0.25		2009-05-11	0	0	0	0	0	12.94	10.2619	30.7381		2009-05-11	0	0	0	0	0	0	0	0	21	0	2	0	12.94	-0.0908038	0
2016-02-07	Yup TBTF Bank season is on us $BARC $BoA $DBhttps://twitter.com/seekingalpha/status/696438344570400768Ã‚Â Ã¢â‚¬Â¦ When The Next Too-Big-To-Fail Bank Fails http://seekingalpha.com/article/3873036-next-big-fail-bank-fails?source=feed_fÃ‚Â Ã¢â‚¬Â¦ $BAC $BCS $C $CME $CS $DB $GS $JPM $UBS	yup tbtf bank season is on us $barc $boa $db when the next too-big-to-fail bank fails $bac $bcs $c $cme $cs $db $gs $jpm $ubs	yup tbtf bank season is on us $barc $boa $db when the next too-big-to-fail bank fails $bac $bcs $c $cme $cs $db $gs $jpm $ubs	0.15	negative	-0.25		2009-05-12	1	0	1	0	1	12.26	10.2619	31.7381		2009-05-12	1	0	0	1	0	0	0	0	22	1	3	1	12.26	-0.0539814	0
2018-09-04	$BAC bullish day off of small hammer pic.twitter.com/rEkkcjjblE	$bac bullish day off of small hammer pic.twitter.com/rekkcjjble	$bac bullish day off of small hammer pic.twitter.com/rekkcjjble	0.4	negative	-0.25		2009-05-13	0	0	0	0	0	11.01	10.2619	31.7381		2009-05-13	0	0	0	0	0	0	0	0	22	0	2	0	11.01	-0.107538	0
2018-07-13	American cities are so expensive that they could increase the risk of a Ã¢â‚¬Ëœdemographic time bombÃ¢â‚¬â„¢: http://www.businessinsider.com/birth-rates-home-prices-value-increase-us-cities-2018-6Ã‚Â Ã¢â‚¬Â¦ by @leannagarfield $XHB $BAC pic.twitter.com/X9ICfJmGeb	american cities are so expensive that they could increase the risk of a demographic time bomb: by @leannagarfield $xhb $bac pic.twitter.com/x9icfjmgeb	american cities are so expensive that they could increase the risk of a demographic time bomb: by @leannagarfield $xhb $bac pic.twitter.com/x9icfjmgeb	0.35	negative	-0.25		2009-05-14	0	0	0	0	0	11.31	10.2619	31.7381		2009-05-14	0	0	0	0	0	0	0	0	22	0	2	0	11.31	0.0268833	0
2018-04-18	Financials: Chart Trouble!: https://northmantrader.com/2018/04/18/financials-chart-trouble/Ã‚Â Ã¢â‚¬Â¦ by @NorthmanTrader $C $GS $BAC pic.twitter.com/lVDqRjFssH	financials: chart trouble!: by @northmantrader $c $gs $bac pic.twitter.com/lvdqrjfssh	financials: chart trouble!: by @northmantrader $c $gs $bac pic.twitter.com/lvdqrjfssh	0.2	negative	-0.25		2009-05-15	1	1	0	1	0	10.67	11.2619	31.7381		2009-05-15	1	1	0	0	0	0	0	0	21	-1	1	1	10.67	-0.0582512	-0.178571
2018-04-14	On Monday morning, @BankOfAmerica $BAC reports earnings before the bell._x000D_ But how did the stock do before/after the past 32 earnings reports? pic.twitter.com/ELLmvwC2UM	on monday morning, @bankofamerica $bac reports earnings before the bell._x000D_ but how did the stock do before/after the past 32 earnings reports? pic.twitter.com/ellmvwc2um	on monday morning, @bankofamerica $bac reports earnings before the bell._x000D_ but how did the stock do before/after the past 32 earnings reports? pic.twitter.com/ellmvwc2um	0.25	negative	-0.25		2009-05-16	0	0	0	0	0	10.67	11.2619	31.7381		2009-05-16	0	0	0	0	0	0	0	0	21	0	2	0	10.67	0	0
2017-10-05	Returns over the past year..._x000D_ $BAC: +65%_x000D_ $C: +58%_x000D_ $MS: +56%_x000D_ $GS: +50%_x000D_ $JPM: +47%_x000D_ $SPY: +20%pic.twitter.com/vwPMnRM9nK	returns over the past year..._x000D_ $bac: +65%_x000D_ $c: +58%_x000D_ $ms: +56%_x000D_ $gs: +50%_x000D_ $jpm: +47%_x000D_ $spy: +20%pic.twitter.com/vwpmnrm9nk	returns over the past year..._x000D_ $bac: +65%_x000D_ $c: +58%_x000D_ $ms: +56%_x000D_ $gs: +50%_x000D_ $jpm: +47%_x000D_ $spy: +20%pic.twitter.com/vwpmnrm9nk	0.25	negative	-0.25		2009-05-17	1	0	1	0	1	10.67	11.2619	32.7381		2009-05-17	1	0	0	1	0	0	0	0	22	1	3	1	10.67	0	0.5
2017-08-04	Sharks piling into the fins via a flurry of continuous, small call sweeps in $JPM, $BAC:_x000D_ http://bit.ly/2h5mgVLÃ‚Â pic.twitter.com/Rf7qv3LXkR	sharks piling into the fins via a flurry of continuous, small call sweeps in $jpm, $bac:_x000D_	sharks piling into the fins via a flurry of continuous, small call sweeps in $jpm, $bac:_x000D_	0.4	negative	-0.25		2009-05-18	1	0	1	0	1	11.73	11.2619	33.7381		2009-05-18	1	0	0	1	0	0	0	0	23	1	3	1	11.73	0.0947136	0.318182
2017-06-19	not sure about you, but this is how I see Bank of America $BAC pic.twitter.com/YgRqcxii29	not sure about you, but this is how i see bank of america $bac pic.twitter.com/ygrqcxii29	not sure about you, but this is how i see bank of america $bac pic.twitter.com/ygrqcxii29	0.888889	negative	-0.25		2009-05-19	4	0	4	0	1	11.25	11.2619	34.7381		2009-05-19	4	0	0	4	0	0	0	0	24	1	3	4	11.25	-0.0417815	0.32
2017-02-23	Don't write CDS obituary just yet. Bank of America back in single-name credit default swaps game! anticipating turn in credit cycle? $bac pic.twitter.com/FAc8B9myuZ	don't write cds obituary just yet. bank of america back in single-name credit default swaps game! anticipating turn in credit cycle? $bac pic.twitter.com/fac8b9myuz	don't write cds obituary just yet. bank of america back in single-name credit default swaps game! anticipating turn in credit cycle? $bac pic.twitter.com/fac8b9myuz	0.2	negative	-0.25		2009-05-20	2	0	2	0	1	11.49	11.2619	35.7381		2009-05-20	2	0	0	2	0	0	0	0	25	1	3	2	11.49	0.021109	0.766667
2016-07-13	Sequoia mentioned $WFC is the cheapest deposit gatherer. But I'm not sure it has an advantage over $JPM or $BAC now: pic.twitter.com/exQnRlAwbC	sequoia mentioned $wfc is the cheapest deposit gatherer. but i'm not sure it has an advantage over $jpm or $bac now: pic.twitter.com/exqnrlawbc	sequoia mentioned $wfc is the cheapest deposit gatherer. but i'm not sure it has an advantage over $jpm or $bac now: pic.twitter.com/exqnrlawbc	0.888889	negative	-0.25		2009-05-21	0	0	0	0	0	11.41	11.2619	35.7381		2009-05-21	0	0	0	0	0	0	0	0	25	0	2	0	11.41	-0.00698693	0
2016-01-01	$BAC $TXN:_x000D_ Three Companies Have Small Gap To Fill: Bank of America Corp Ã¢â‚¬Â¦:_x000D_ http://StockNewsHour.com/bac-txn-three-companies-have-small-gap-to-fill-bank-of-america-corp/Ã‚Â Ã¢â‚¬Â¦	$bac $txn:_x000D_ three companies have small gap to fill: bank of america corp :_x000D_	$bac $txn:_x000D_ three companies have small gap to fill: bank of america corp :_x000D_	0.4	negative	-0.25		2009-05-22	3	0	3	0	1	11.07	11.2619	36.7381		2009-05-22	3	0	0	3	0	0	0	0	26	1	3	3	11.07	-0.0302514	0.8
2015-12-31	Stock picks for 2016 $GE $BBRY $NEO $BAC and short $IBM (sorry Buffett) goodnight everyone.	stock picks for 2016 $ge $bbry $neo $bac and short $ibm (sorry buffett) goodnight everyone.	stock picks for 2016 $ge $bbry $neo $bac and short $ibm (sorry buffett) goodnight everyone.	0.65	negative	-0.25		2009-05-23	0	0	0	0	0	11.07	11.2619	36.7381		2009-05-23	0	0	0	0	0	0	0	0	26	0	2	0	11.07	0	0
2014-10-15	Bank of America posts small profit http://on.wsj.com/1qs1zS9Ã‚Â $BAC	bank of america posts small profit $bac	bank of america posts small profit $bac	0.4	negative	-0.25		2009-05-24	0	0	0	0	0	11.07	11.2619	36.7381		2009-05-24	0	0	0	0	0	0	0	0	26	0	2	0	11.07	0	0
2014-04-28	Still amateur hour for the bailed-out banks. $C $BAC	still amateur hour for the bailed-out banks. $c $bac	still amateur hour for the bailed-out banks. $c $bac	0.25	negative	-0.25		2009-05-25	0	0	0	0	0	11.07	11.2619	36.7381		2009-05-25	0	0	0	0	0	0	0	0	26	0	2	0	11.07	0	0
2013-10-23	A small $848M penalty for $BAC when compared to $JPM's $13B, but a giant victory for Preet Bharara. #guiltyhttp://onforb.es/17JiExx	a small $848m penalty for $bac when compared to $jpm's $13b, but a giant victory for preet bharara. #guilty	a small $848m penalty for $bac when compared to $jpm's $13b, but a giant victory for preet bharara. #guilty	0.8	negative	-0.25		2009-05-26	0	0	0	0	0	10.98	11.2619	36.7381		2009-05-26	0	0	0	0	0	0	0	0	26	0	2	0	10.98	-0.00816331	0
2013-03-29	Think US banks are too big to fail? The CEO of Bank of America agrees with you: http://bloom.bg/10PHriHÃ‚Â $BAC	think us banks are too big to fail? the ceo of bank of america agrees with you: $bac	think us banks are too big to fail? the ceo of bank of america agrees with you: $bac	0.2	negative	-0.25		2009-05-27	2	1	1	0.5	0.5	10.91	11.7619	37.2381		2009-05-27	2	1	0	1	0	0	0	0	25	-1	1	1	10.91	-0.00639564	-0.0185185
2013-02-19	Not sure it's anyone's damn business what $bac pays CEO..don't like it? Sell the stock...	not sure it's anyone's damn business what $bac pays ceo..don't like it? sell the stock...	not sure it's anyone's damn business what $bac pays ceo..don't like it? sell the stock...	0.888889	negative	-0.25		2009-05-28	0	0	0	0	0	11.3	11.7619	37.2381		2009-05-28	0	0	0	0	0	0	0	0	25	0	2	0	11.3	0.0351229	0
2012-12-18	$WFC up 9%, $BAC up 23% over past month & small biz confidence will improve with tax rate increases hitting $500K - $1M vs $250K level	$wfc up 9%, $bac up 23% over past month & small biz confidence will improve with tax rate increases hitting $500k - $1m vs $250k level	$wfc up 9%, $bac up 23% over past month & small biz confidence will improve with tax rate increases hitting $500k - $1m vs $250k level	0.325	negative	-0.25		2009-05-29	0	0	0	0	0	11.27	11.7619	37.2381		2009-05-29	0	0	0	0	0	0	0	0	25	0	2	0	11.27	-0.0026584	0
2012-10-17	Bank of America squeezes out a small profit after the Merill Lynch hit, writes @schaeferstreet. $BAC http://bit.ly/RSYUAB	bank of america squeezes out a small profit after the merill lynch hit, writes @schaeferstreet. $bac	bank of america squeezes out a small profit after the merill lynch hit, writes @schaeferstreet. $bac	0.4	negative	-0.25		2009-05-30	0	0	0	0	0	11.27	11.7619	37.2381		2009-05-30	0	0	0	0	0	0	0	0	25	0	2	0	11.27	0	0
2012-01-03	3 Things You Should Know About Small Business: Jan. 3 http://bit.ly/vHaNr2Ã‚Â _x000D_ $BAC @TechCrunch @noobpreneur @TheStreet	3 things you should know about small business: jan. 3 _x000D_ $bac @techcrunch @noobpreneur @thestreet	3 things you should know about small business: jan. 3 _x000D_ $bac @techcrunch @noobpreneur @thestreet	0.4	negative	-0.25		2009-05-31	0	0	0	0	0	11.27	11.7619	37.2381		2009-05-31	0	0	0	0	0	0	0	0	25	0	2	0	11.27	0	0
2012-01-03	$BAC pushing up on the 50 DMA 5.85, think this time $BAC has legs after a horrible 2011, should be able to take 50DMA imo...	$bac pushing up on the 50 dma 5.85, think this time $bac has legs after a horrible 2011, should be able to take 50dma imo...	$bac pushing up on the 50 dma 5.85, think this time $bac has legs after a horrible 2011, should be able to take 50dma imo...	0.8125	negative	-0.25		2009-06-01	0	0	0	0	0	11.21	11.7619	37.2381		2009-06-01	0	0	0	0	0	0	0	0	25	0	2	0	11.21	-0.00533809	0
2011-11-29	This just (fictitiously) in! $BAC to buy $AMR when it emerges from bankruptcy. Bank of American Airlines. How can that possibly go wrong?	this just (fictitiously) in! $bac to buy $amr when it emerges from bankruptcy. bank of american airlines. how can that possibly go wrong?	this just (fictitiously) in! $bac to buy $amr when it emerges from bankruptcy. bank of american airlines. how can that possibly go wrong?	0.45	negative	-0.25		2009-06-02	1	1	0	1	0	11.41	12.7619	37.2381		2009-06-02	1	1	0	0	0	0	0	0	24	-1	1	1	11.41	0.0176839	-0.277778
2011-08-08	The question is, will the government *actually* let Bank of America fail this time or not? $BAC	the question is, will the government *actually* let bank of america fail this time or not? $bac	the question is, will the government *actually* let bank of america fail this time or not? $bac	0.2	negative	-0.25		2009-06-03	0	0	0	0	0	11.21	12.7619	37.2381		2009-06-03	0	0	0	0	0	0	0	0	24	0	2	0	11.21	-0.0176839	0
2011-07-25	My story on how small banks are getting roped up in the Wall Street pay crackdown: http://reut.rs/qJi0l7Ã‚Â $GS $MS $JPM $C $BAC	my story on how small banks are getting roped up in the wall street pay crackdown: $gs $ms $jpm $c $bac	my story on how small banks are getting roped up in the wall street pay crackdown: $gs $ms $jpm $c $bac	0.4	negative	-0.25		2009-06-04	0	0	0	0	0	11.87	12.7619	37.2381		2009-06-04	0	0	0	0	0	0	0	0	24	0	2	0	11.87	0.057208	0
2011-06-03	if CountrywideÃ¢â‚¬â„¢s mortgage securitizations systematically failed $BAC potential liability dwarfs its shareholder equity http://bit.ly/jDI3Pn	if countrywides mortgage securitizations systematically failed $bac potential liability dwarfs its shareholder equity	if countrywides mortgage securitizations systematically failed $bac potential liability dwarfs its shareholder equity	0.65	negative	-0.25		2009-06-05	0	0	0	0	0	11.86	12.7619	37.2381		2009-06-05	0	0	0	0	0	0	0	0	24	0	2	0	11.86	-0.000842815	0
2009-12-15	$BAC trades to low on vague chatter M Whitney has placed a $7 target on name	$bac trades to low on vague chatter m whitney has placed a $7 target on name	$bac trades to low on vague chatter m whitney has placed a $7 target on name	0.4	negative	-0.25		2009-06-06	0	0	0	0	0	11.86	12.7619	37.2381		2009-06-06	0	0	0	0	0	0	0	0	24	0	2	0	11.86	0	0
2009-11-23	Bank Of America Blowing Past CEO Replacement Deadline, Search May Extend Until 2010 $BAC by @tvjournal http://bit.ly/8YRHas	bank of america blowing past ceo replacement deadline, search may extend until 2010 $bac by @tvjournal	bank of america blowing past ceo replacement deadline, search may extend until 2010 $bac by @tvjournal	0.25	negative	-0.25		2009-06-07	0	0	0	0	0	11.86	12.7619	37.2381		2009-06-07	0	0	0	0	0	0	0	0	24	0	2	0	11.86	0	0
2009-04-17	Citigroup Joins "Better-Than" Parade as Tensions Between Banks-Govt. Mount_x000D_ http://bit.ly/qKTfr $C $GE $JPM $GS $BAC $WFC $XLF $FAS $FAZ $SKF	citigroup joins "better-than" parade as tensions between banks-govt. mount_x000D_ $c $ge $jpm $gs $bac $wfc $xlf $fas $faz $skf	citigroup joins "better-than" parade as tensions between banks-govt. mount_x000D_ $c $ge $jpm $gs $bac $wfc $xlf $fas $faz $skf	0.233333	negative	-0.25		2009-06-08	1	0	1	0	1	12.06	12.7619	38.2381		2009-06-08	1	0	0	1	0	0	0	0	25	1	3	1	12.06	0.0167228	0
2015-09-01	The entire market is down today. But bank stocks getting HIT especially hard:_x000D_ $JPM -3.8%_x000D_ $BAC -4.5%_x000D_ $C -4.9%_x000D_ http://stks.co/d2UFu	the entire market is down today. but bank stocks getting hit especially hard:_x000D_ $jpm -3.8%_x000D_ $bac -4.5%_x000D_ $c -4.9%_x000D_	the entire market is down today. but bank stocks getting hit especially hard:_x000D_ $jpm -3.8%_x000D_ $bac -4.5%_x000D_ $c -4.9%_x000D_	0.637963	negative	-0.246296		2009-06-09	0	0	0	0	0	12.06	12.7619	38.2381		2009-06-09	0	0	0	0	0	0	0	0	25	0	2	0	12.06	0	0
2014-02-27	$FBP One of the cheapest banks around, very little PR exposure. Trades ~10x 14' EPS, $2.50 DTA, adj. tangible book ~$7.90. $XLF $BAC $JPM $C	$fbp one of the cheapest banks around, very little pr exposure. trades ~10x 14' eps, $2.50 dta, adj. tangible book ~$7.90. $xlf $bac $jpm $c	$fbp one of the cheapest banks around, very little pr exposure. trades ~10x 14' eps, $2.50 dta, adj. tangible book ~$7.90. $xlf $bac $jpm $c	0.65	negative	-0.24375		2009-06-10	0	0	0	0	0	11.98	12.7619	38.2381		2009-06-10	0	0	0	0	0	0	0	0	25	0	2	0	11.98	-0.0066556	0
2012-07-19	Seriously, wanna stop dancing and singing and just go to watch the dark knight rises )-; ohhhhhhhh damn typo )-;	seriously, wanna stop dancing and singing and just go to watch the dark knight rises )-; ohhhhhhhh damn typo )-;	seriously, wanna stop dancing and singing and just go to watch the dark knight rises )-; ohhhhhhhh damn typo )-;	0.533333	negative	-0.241667		2009-06-11	1	0	1	0	1	12.97	12.7619	39.2381		2009-06-11	1	0	0	1	0	0	0	0	26	1	3	1	12.97	0.0794004	0
2012-05-25	My schedule has set up for smtown in Taiwan. Hmm what's going on? Am I not going? Weird.... June 9th right? Weird....	my schedule has set up for smtown in taiwan. hmm what's going on? am i not going? weird.... june 9th right? weird....	my schedule has set up for smtown in taiwan. hmm what's going on? am i not going? weird.... june 9th right? weird....	0.845238	negative	-0.238095		2009-06-12	1	0	1	0	1	13.72	12.7619	40.2381		2009-06-12	1	0	0	1	0	0	0	0	27	1	3	1	13.72	0.0562156	0
2016-02-05	'Oh my God, he's dumb!' A lightbulb went off. The guy running one of the biggest banks in the world is dumb!" - from 'The Big Short' $BAC	'oh my god, he's dumb!' a lightbulb went off. the guy running one of the biggest banks in the world is dumb!" - from 'the big short' $bac	'oh my god, he's dumb!' a lightbulb went off. the guy running one of the biggest banks in the world is dumb!" - from 'the big short' $bac	0.35	negative	-0.234375		2009-06-13	0	0	0	0	0	13.72	12.7619	40.2381		2009-06-13	0	0	0	0	0	0	0	0	27	0	2	0	13.72	0	0
2014-12-08	Disabled #Veteran Sues Bank Of America Over Erroneous Form 1099-C http://onforb.es/1vEJre0Ã‚Â #1099C $BAC #CODincome	disabled #veteran sues bank of america over erroneous form 1099-c #1099c $bac #codincome	disabled #veteran sues bank of america over erroneous form 1099-c #1099c $bac #codincome	0.3	negative	-0.233333		2009-06-14	0	0	0	0	0	13.72	12.7619	40.2381		2009-06-14	0	0	0	0	0	0	0	0	27	0	2	0	13.72	0	0
2014-12-19	How did the Justice Department get to ~$37 billion in crisis-era fines with $JPM, $BAC, $C? The good, bad & ugly:http://on.wsj.com/1wKBRi4	how did the justice department get to ~$37 billion in crisis-era fines with $jpm, $bac, $c? the good, bad & ugly:	how did the justice department get to ~$37 billion in crisis-era fines with $jpm, $bac, $c? the good, bad & ugly:	0.755556	negative	-0.233333		2009-06-15	0	0	0	0	0	13.33	12.7619	40.2381		2009-06-15	0	0	0	0	0	0	0	0	27	0	2	0	13.33	-0.0288375	0
2011-01-03	BofA starting off 2011 with a bang. $BAC up 4% pre-market on news it's taking charge to buy back bad loans from Fannie Mae & Freddie Mac.	bofa starting off 2011 with a bang. $bac up 4% pre-market on news it's taking charge to buy back bad loans from fannie mae & freddie mac.	bofa starting off 2011 with a bang. $bac up 4% pre-market on news it's taking charge to buy back bad loans from fannie mae & freddie mac.	0.255556	negative	-0.233333		2009-06-16	1	0	1	0	1	12.73	12.7619	41.2381		2009-06-16	1	0	0	1	0	0	0	0	28	1	3	1	12.73	-0.0460557	0.425
2009-07-29	Former Countrywide execs go public tonight with PennyMac, which buys bad mortgages at discount and reworks. http://tinyurl.com/nxxr2y $BAC	former countrywide execs go public tonight with pennymac, which buys bad mortgages at discount and reworks. $bac	former countrywide execs go public tonight with pennymac, which buys bad mortgages at discount and reworks. $bac	0.244444	negative	-0.233333		2009-06-17	1	1	0	1	0	12.3	13.7619	41.2381		2009-06-17	1	1	0	0	0	0	0	0	27	-1	1	1	12.3	-0.0343622	-0.178571
2016-07-05	#BofA & Citi: After #Brexit, Everything Will Be a Little Worse Than Expected http://on.barrons.com/29eXnTPÃ‚Â $BAC $Cpic.twitter.com/LhalwQJEMb	#bofa & citi: after #brexit, everything will be a little worse than expected $bac $cpic.twitter.com/lhalwqjemb	#bofa & citi: after #brexit, everything will be a little worse than expected $bac $cpic.twitter.com/lhalwqjemb	0.5	negative	-0.229167		2009-06-18	2	0	2	0	1	12.9	13.7619	42.2381		2009-06-18	2	0	0	2	0	0	0	0	28	1	3	2	12.9	0.047628	0.9
2018-09-04	Late Friday, $MDXG announced $BAC cut out ALL of their lines of credit and instead of being down 20-40% today, the stock is up 2%??? And people try to tell me there's no manipulation here. STFU.	late friday, $mdxg announced $bac cut out all of their lines of credit and instead of being down 20-40% today, the stock is up 2%??? and people try to tell me there's no manipulation here. stfu.	late friday, $mdxg announced $bac cut out all of their lines of credit and instead of being down 20-40% today, the stock is up 2%??? and people try to tell me there's no manipulation here. stfu.	0.444444	negative	-0.227778		2009-06-19	0	0	0	0	0	13.22	13.7619	42.2381		2009-06-19	0	0	0	0	0	0	0	0	28	0	2	0	13.22	0.0245035	0
2015-01-16	How long are you going to put up with these ongoing criminal enterprises? $BAC $JPM $WFC_x000D_ http://www.bloomberg.com/news/2015-01-16/one-thing-gangs-smuggling-latin-migrants-over-the-border-can-t-do-without-big-u-s-banks.htmlÃ‚Â Ã¢â‚¬Â¦pic.twitter.com/39kP1AHBQi	how long are you going to put up with these ongoing criminal enterprises? $bac $jpm $wfc_x000D_	how long are you going to put up with these ongoing criminal enterprises? $bac $jpm $wfc_x000D_	0.475	negative	-0.225		2009-06-20	0	0	0	0	0	13.22	13.7619	42.2381		2009-06-20	0	0	0	0	0	0	0	0	28	0	2	0	13.22	0	0
2012-11-19	"It's been encouraging over the past few days." Bank of America CEO Brian Moynihan on fiscal cliff discussions http://bloom.bg/UDfhR6Ã‚Â $BAC	"it's been encouraging over the past few days." bank of america ceo brian moynihan on fiscal cliff discussions $bac	"it's been encouraging over the past few days." bank of america ceo brian moynihan on fiscal cliff discussions $bac	0.175	negative	-0.225		2009-06-21	0	0	0	0	0	13.22	13.7619	42.2381		2009-06-21	0	0	0	0	0	0	0	0	28	0	2	0	13.22	0	0
2011-12-30	RT @DynamicDividend 2011 Dividend-Paying Winners and Losers: http://stks.co/1jEVÃ‚Â / $GLNG $VHI $MA $NEU $KBH $NOK $X $BAC	rt @dynamicdividend 2011 dividend-paying winners and losers: / $glng $vhi $ma $neu $kbh $nok $x $bac	rt @dynamicdividend 2011 dividend-paying winners and losers: / $glng $vhi $ma $neu $kbh $nok $x $bac	0.6	negative	-0.225		2009-06-22	0	0	0	0	0	11.94	13.7619	42.2381		2009-06-22	0	0	0	0	0	0	0	0	28	0	2	0	11.94	-0.101837	0
2018-03-09	Bank of America breaking out of a 10-week base to new decade highs. Historically, when do things like this happen in bearish environments? $BAC $SPY $XLF	bank of america breaking out of a 10-week base to new decade highs. historically, when do things like this happen in bearish environments? $bac $spy $xlf	bank of america breaking out of a 10-week base to new decade highs. historically, when do things like this happen in bearish environments? $bac $spy $xlf	0.484848	negative	-0.221212		2009-06-23	0	0	0	0	0	12.23	13.7619	42.2381		2009-06-23	0	0	0	0	0	0	0	0	28	0	2	0	12.23	0.0239978	0
2010-08-17	$BAC http://beta.chart.ly/5t5nisg Long at 13.38, Tough buy here with the SPY @ 110, but chart is yelling at me.	$bac long at 13.38, tough buy here with the spy @ 110, but chart is yelling at me.	$bac long at 13.38, tough buy here with the spy @ 110, but chart is yelling at me.	0.616667	negative	-0.219444		2009-06-24	0	0	0	0	0	12.35	13.7619	42.2381		2009-06-24	0	0	0	0	0	0	0	0	28	0	2	0	12.35	0.00976411	0
2018-09-18	Weird day... $TLT getting killed... yet $XLF & $BAC barely up in sympathy.	weird day... $tlt getting killed... yet $xlf & $bac barely up in sympathy.	weird day... $tlt getting killed... yet $xlf & $bac barely up in sympathy.	0.366667	negative	-0.216667		2009-06-25	0	0	0	0	0	12.35	13.7619	42.2381		2009-06-25	0	0	0	0	0	0	0	0	28	0	2	0	12.35	0	0
2011-12-19	I'm glad Bank of America is now down to $5. Their business practices are questionable and their customer service is atrocious $BAC	i'm glad bank of america is now down to $5. their business practices are questionable and their customer service is atrocious $bac	i'm glad bank of america is now down to $5. their business practices are questionable and their customer service is atrocious $bac	0.822222	negative	-0.213889		2009-06-26	1	1	0	1	0	12.75	14.7619	42.2381		2009-06-26	1	1	0	0	0	0	0	0	27	-1	1	1	12.75	0.0318752	-0.363889
2012-08-08	See how me and RealMoney may be trading $F $GE $ETN $CAT $BIDU $BAC for less than $3/week! http://stks.co/k2iG	see how me and realmoney may be trading $f $ge $etn $cat $bidu $bac for less than $3/week!	see how me and realmoney may be trading $f $ge $etn $cat $bidu $bac for less than $3/week!	0.0666667	negative	-0.208333		2009-06-27	0	0	0	0	0	12.75	14.7619	42.2381		2009-06-27	0	0	0	0	0	0	0	0	27	0	2	0	12.75	0	0
2012-05-07	I got confused.. Ha ha mothers day in this year is on may 13th. Ha ha but today is parents day in korea! Be thankful everyday. #lovelyday	i got confused.. ha ha mothers day in this year is on may 13th. ha ha but today is parents day in korea! be thankful everyday. #lovelyday	i got confused.. ha ha mothers day in this year is on may 13th. ha ha but today is parents day in korea! be thankful everyday. #lovelyday	0.433333	negative	-0.2		2009-06-28	0	0	0	0	0	12.75	14.7619	42.2381		2009-06-28	0	0	0	0	0	0	0	0	27	0	2	0	12.75	0	0
2011-08-05	We've sustained moderate losses, but The Game doesn't end 'till the client is dead & broke. #GoldmanSachs $gs $jpm $ms $bac	we've sustained moderate losses, but the game doesn't end 'till the client is dead & broke. #goldmansachs $gs $jpm $ms $bac	we've sustained moderate losses, but the game doesn't end 'till the client is dead & broke. #goldmansachs $gs $jpm $ms $bac	0.5	negative	-0.2		2009-06-29	0	0	0	0	0	13.19	14.7619	42.2381		2009-06-29	0	0	0	0	0	0	0	0	27	0	2	0	13.19	0.0339277	0
2018-01-19	Bankers who lost out on the Saudi Aramco IPO needn't feel like losers @gfhay #SaudiAramco $UBS $BARC $BAC https://www.breakingviews.com/considered-view/aramco-ipo-beggars-neednt-feel-like-losers/Ã‚Â Ã¢â‚¬Â¦	bankers who lost out on the saudi aramco ipo needn't feel like losers @gfhay #saudiaramco $ubs $barc $bac	bankers who lost out on the saudi aramco ipo needn't feel like losers @gfhay #saudiaramco $ubs $barc $bac	0.2	negative	-0.2		2009-06-30	0	0	0	0	0	13.2	14.7619	42.2381		2009-06-30	0	0	0	0	0	0	0	0	27	0	2	0	13.2	0.000757863	0
2017-06-05	Heavy options volume in banking sector: $C & $BAC. Plus @JonNajarian adds to $ILG position http://bit.ly/2swXZigÃ‚Â pic.twitter.com/EfkDHVBi7y	heavy options volume in banking sector: $c & $bac. plus @jonnajarian adds to $ilg position	heavy options volume in banking sector: $c & $bac. plus @jonnajarian adds to $ilg position	0.5	negative	-0.2		2009-07-01	0	0	0	0	0	13.05	14.7619	42.2381		2009-07-01	0	0	0	0	0	0	0	0	27	0	2	0	13.05	-0.0114287	0
2017-05-01	$VIX below 11, @JonNajarian position in $MSFT, heavy options volume in $BAC http://bit.ly/2oYOy8rÃ‚Â pic.twitter.com/VCVj7ssyMI	$vix below 11, @jonnajarian position in $msft, heavy options volume in $bac	$vix below 11, @jonnajarian position in $msft, heavy options volume in $bac	0.5	negative	-0.2		2009-07-02	0	0	0	0	0	12.64	14.7619	42.2381		2009-07-02	0	0	0	0	0	0	0	0	27	0	2	0	12.64	-0.0319217	0
2016-11-30	$bac not waiting for me to finish my 2017 report in a few weeks with my $24-$28 target.	$bac not waiting for me to finish my 2017 report in a few weeks with my $24-$28 target.	$bac not waiting for me to finish my 2017 report in a few weeks with my $24-$28 target.	0.1	negative	-0.2		2009-07-03	0	0	0	0	0	12.64	14.7619	42.2381		2009-07-03	0	0	0	0	0	0	0	0	27	0	2	0	12.64	0	0
2016-11-25	Bank of America is one of the few banks that is the stuff of legends Ã¢â‚¬Â¦_x000D_ $BAC $DISpic.twitter.com/0wkJHU2KHH	bank of america is one of the few banks that is the stuff of legends _x000D_ $bac $dispic.twitter.com/0wkjhu2khh	bank of america is one of the few banks that is the stuff of legends _x000D_ $bac $dispic.twitter.com/0wkjhu2khh	0.1	negative	-0.2		2009-07-04	0	0	0	0	0	12.64	14.7619	42.2381		2009-07-04	0	0	0	0	0	0	0	0	27	0	2	0	12.64	0	0
2016-10-25	After reading about the $BAC HK British banker's trial for torturing and murdering those two poor women, I don't mind biz's secular decline.	after reading about the $bac hk british banker's trial for torturing and murdering those two poor women, i don't mind biz's secular decline.	after reading about the $bac hk british banker's trial for torturing and murdering those two poor women, i don't mind biz's secular decline.	0.3	negative	-0.2		2009-07-05	0	0	0	0	0	12.64	14.7619	42.2381		2009-07-05	0	0	0	0	0	0	0	0	27	0	2	0	12.64	0	0
2014-08-07	Biggest losers in $BAC $16 billion #mortgagesettlement http://www.go-tst.com/A55Vw	biggest losers in $bac $16 billion #mortgagesettlement	biggest losers in $bac $16 billion #mortgagesettlement	0.2	negative	-0.2		2009-07-06	0	0	0	0	0	12.15	14.7619	42.2381		2009-07-06	0	0	0	0	0	0	0	0	27	0	2	0	12.15	-0.0395372	0
2014-04-15	Ginnie Mae Nixes Bank of America Mortgage #Servicing Transfer, b/c of missing docs. @kateberry1 has the story http://bit.ly/1eMfj4DÃ‚Â $BAC	ginnie mae nixes bank of america mortgage #servicing transfer, b/c of missing docs. @kateberry1 has the story $bac	ginnie mae nixes bank of america mortgage #servicing transfer, b/c of missing docs. @kateberry1 has the story $bac	0.05	negative	-0.2		2009-07-07	0	0	0	0	0	12.15	14.7619	42.2381		2009-07-07	0	0	0	0	0	0	0	0	27	0	2	0	12.15	0	0
2013-12-04	Bank of America closing accounts of #BitCoin users for wiring money back to their accounts #WTF http://www.reddit.com/r/Bitcoin/comments/1s3wy4/bank_of_america_just_killed_my_account/Ã‚Â Ã¢â‚¬Â¦ $BAC	bank of america closing accounts of #bitcoin users for wiring money back to their accounts #what the fuck $bac	bank of america closing accounts of #bitcoin users for wiring money back to their accounts #what the fuck $bac	0.3	negative	-0.2		2009-07-08	1	0	1	0	1	11.84	14.7619	43.2381		2009-07-08	1	0	0	1	0	0	0	0	28	1	3	1	11.84	-0.0258455	0
2012-02-14	Guy Spier's prescient words on $BAC when it was trading under $6 a few months ago, plus some timely thoughts on Europe: http://youtu.be/YSkJzBoAGC4	guy spier's prescient words on $bac when it was trading under $6 a few months ago, plus some timely thoughts on europe:	guy spier's prescient words on $bac when it was trading under $6 a few months ago, plus some timely thoughts on europe:	0.1	negative	-0.2		2009-07-09	0	0	0	0	0	11.97	14.7619	43.2381		2009-07-09	0	0	0	0	0	0	0	0	28	0	2	0	11.97	0.0109199	0
2012-01-02	Bottom five Dow losers of 2011: $BAC -59%, $AA -44%, $HPQ -39%, $JPM -21%, $CSCO -10%	bottom five dow losers of 2011: $bac -59%, $aa -44%, $hpq -39%, $jpm -21%, $csco -10%	bottom five dow losers of 2011: $bac -59%, $aa -44%, $hpq -39%, $jpm -21%, $csco -10%	0.2	negative	-0.2		2009-07-10	1	0	1	0	1	11.88	14.7619	44.2381		2009-07-10	1	0	0	1	0	0	0	0	29	1	3	1	11.88	-0.00754721	0
2011-12-19	$BAC, double bottom. Now or never! lol	$bac, double bottom. now or never! lol	$bac, double bottom. now or never! lol	0.35	negative	-0.2		2009-07-11	0	0	0	0	0	11.88	14.7619	44.2381		2009-07-11	0	0	0	0	0	0	0	0	29	0	2	0	11.88	0	0
2011-08-25	RT @LarrabeeCFA: $BAC gets reprieve from #Buffett; Jeff Matthews offers skeptical look at another #Berkshire investment http://bit.ly/pw8OyI	rt @larrabeecfa: $bac gets reprieve from #buffett; jeff matthews offers skeptical look at another #berkshire investment	rt @larrabeecfa: $bac gets reprieve from #buffett; jeff matthews offers skeptical look at another #berkshire investment	0.25	negative	-0.2		2009-07-12	0	0	0	0	0	11.88	14.7619	44.2381		2009-07-12	0	0	0	0	0	0	0	0	29	0	2	0	11.88	0	0
2011-01-03	If your firm were popstars ? Who would it be http://bit.ly/gUrmmJ $C $BAC $JPM $MER $LEH $GS $MS $SC $UBS	if your firm were popstars ? who would it be $c $bac $jpm $mer $leh $gs $ms $sc $ubs	if your firm were popstars ? who would it be $c $bac $jpm $mer $leh $gs $ms $sc $ubs	0.4	negative	-0.2		2009-07-13	0	0	0	0	0	12.99	14.7619	44.2381		2009-07-13	0	0	0	0	0	0	0	0	29	0	2	0	12.99	0.0893235	0
2010-12-22	No, WikiLeaks Has Not Ã¢â‚¬ËœConfirmedÃ¢â‚¬â„¢ It Will Target Bank Of America http://bit.ly/ftCZKX $BAC [post by @a_greenberg]	no, wikileaks has not confirmed it will target bank of america $bac [post by @a_greenberg]	no, wikileaks has not confirmed it will target bank of america $bac [post by @a_greenberg]	1	negative	-0.2		2009-07-14	1	0	1	0	1	12.91	14.7619	45.2381		2009-07-14	1	0	0	1	0	0	0	0	30	1	3	1	12.91	-0.00617763	0.1375
2010-09-22	Panic of 2008: The Winners and Losers http://yhoo.it/d8Fiqk $C $AIG $MS $BAC $$ by YF's @grossdm #economy	panic of 2008: the winners and losers $c $aig $ms $bac $$ by yf's @grossdm #economy	panic of 2008: the winners and losers $c $aig $ms $bac $$ by yf's @grossdm #economy	0.2	negative	-0.2		2009-07-15	1	0	1	0	1	13.42	14.7619	46.2381		2009-07-15	1	0	0	1	0	0	0	0	31	1	3	1	13.42	0.0387439	0
2010-06-04	'Too big to fail' gets bigger: The four largest banks have grown since late 2007. $C $BAC $JPM $WFC http://cot.ag/aDMAWq	'too big to fail' gets bigger: the four largest banks have grown since late 2007. $c $bac $jpm $wfc	'too big to fail' gets bigger: the four largest banks have grown since late 2007. $c $bac $jpm $wfc	0.375	negative	-0.2		2009-07-16	5	2	3	0.4	0.6	13.17	15.1619	46.8381		2009-07-16	5	2	0	3	0	0	0	0	32	1	3	3	13.17	-0.0188046	0
2009-05-05	$BAC needs another $34 billion http://bit.ly/d00Iw these companies are DISGUSTING, give the $ to deserving startups & euthanize incompetents	$bac needs another $34 billion these companies are disgusting, give the $ to deserving startups & euthanize incompetents	$bac needs another $34 billion these companies are disgusting, give the $ to deserving startups & euthanize incompetents	0.9	negative	-0.2		2009-07-17	2	0	2	0	1	12.89	15.1619	47.8381		2009-07-17	2	0	0	2	0	0	0	0	33	1	3	2	12.89	-0.0214897	0.075
2009-04-22	naked capitalism: Lewls Testified Treasury & Fed Pressed 4 Silence on Merrill Woes http://bit.ly/agNlI behind the spin in the WSJ story $bac	naked capitalism: lewls testified treasury & fed pressed 4 silence on merrill woes behind the spin in the wsj story $bac	naked capitalism: lewls testified treasury & fed pressed 4 silence on merrill woes behind the spin in the wsj story $bac	0.55	negative	-0.2		2009-07-18	0	0	0	0	0	12.89	15.1619	47.8381		2009-07-18	0	0	0	0	0	0	0	0	33	0	2	0	12.89	0	0
2018-02-16	Stories we've been tracking @cheddar: $AMZN partnering with $BAC to expand loan business; $JCP closing more stores and cutting ~480 jobs; Coinbase says it's working with $V to refund customers for erroneous charges... #cheddarlivepic.twitter.com/pmH1nJu8pf	stories we've been tracking @cheddar: $amzn partnering with $bac to expand loan business; $jcp closing more stores and cutting ~480 jobs; coinbase says it's working with $v to refund customers for erroneous charges... #cheddarlivepic.twitter.com/pmh1nju8pf	stories we've been tracking @cheddar: $amzn partnering with $bac to expand loan business; $jcp closing more stores and cutting ~480 jobs; coinbase says it's working with $v to refund customers for erroneous charges... #cheddarlivepic.twitter.com/pmh1nju8pf	0.666667	negative	-0.2		2009-07-19	0	0	0	0	0	12.89	15.1619	47.8381		2009-07-19	0	0	0	0	0	0	0	0	33	0	2	0	12.89	0	0
2011-03-04	15 Stocks That Investors Are Shorting Like Crazy $AMZN $BAC $BBBB $CMG $FAST by @malepore http://read.bi/edmw1a	15 stocks that investors are shorting like crazy $amzn $bac $bbbb $cmg $fast by @malepore	15 stocks that investors are shorting like crazy $amzn $bac $bbbb $cmg $fast by @malepore	0.75	negative	-0.2		2009-07-20	0	0	0	0	0	12.24	15.1619	47.8381		2009-07-20	0	0	0	0	0	0	0	0	33	0	2	0	12.24	-0.0517425	0
2010-01-13	SEC goes after Bank of America again, filing another lawsuit related to the flawed Merrill acquisition. $BAC http://bit.ly/7XwPyq	sec goes after bank of america again, filing another lawsuit related to the flawed merrill acquisition. $bac	sec goes after bank of america again, filing another lawsuit related to the flawed merrill acquisition. $bac	0.5	negative	-0.2		2009-07-21	0	0	0	0	0	12.19	15.1619	47.8381		2009-07-21	0	0	0	0	0	0	0	0	33	0	2	0	12.19	-0.00409333	0
2010-08-14	$BOA is projecting 22.4% product gross margins in 2012 for $AONE, negative til then. Hard to see operating leverage when you make batteries.	$boa is projecting 22.4% product gross margins in 2012 for $aone, negative til then. hard to see operating leverage when you make batteries.	$boa is projecting 22.4% product gross margins in 2012 for $aone, negative til then. hard to see operating leverage when you make batteries.	0.313889	negative	-0.197222		2009-07-22	0	0	0	0	0	12.23	15.1619	47.8381		2009-07-22	0	0	0	0	0	0	0	0	33	0	2	0	12.23	0.00327601	0
2011-08-19	RT @LaMonicaBuzz: Bad banks! $BAC down 2% pre-market. @CNNMoney has confirmed the report of 3500 job cuts. And $C is down 3% pre-market too.	rt @lamonicabuzz: bad banks! $bac down 2% pre-market. @cnnmoney has confirmed the report of 3500 job cuts. and $c is down 3% pre-market too.	rt @lamonicabuzz: bad banks! $bac down 2% pre-market. @cnnmoney has confirmed the report of 3500 job cuts. and $c is down 3% pre-market too.	0.561111	negative	-0.196528		2009-07-23	0	0	0	0	0	12.69	15.1619	47.8381		2009-07-23	0	0	0	0	0	0	0	0	33	0	2	0	12.69	0.0369223	0
2016-05-12	.@WilfredFrost sits down with @BankofAmerica CEO Brian Moynihan. Don't miss that #exclusive interview at 4pET! $BAC pic.twitter.com/zoVGfpMWNJ	.@wilfredfrost sits down with @bankofamerica ceo brian moynihan. don't miss that #exclusive interview at 4pet! $bac pic.twitter.com/zovgfpmwnj	.@wilfredfrost sits down with @bankofamerica ceo brian moynihan. don't miss that #exclusive interview at 4pet! $bac pic.twitter.com/zovgfpmwnj	0.288889	negative	-0.194444		2009-07-24	0	0	0	0	0	12.51	15.1619	47.8381		2009-07-24	0	0	0	0	0	0	0	0	33	0	2	0	12.51	-0.014286	0
2011-10-13	Bummed about $JPM. can only imagine how tough the qs for $BAC, $MS and $GS will be.	bummed about $jpm. can only imagine how tough the qs for $bac, $ms and $gs will be.	bummed about $jpm. can only imagine how tough the qs for $bac, $ms and $gs will be.	0.916667	negative	-0.194444		2009-07-25	0	0	0	0	0	12.51	15.1619	47.8381		2009-07-25	0	0	0	0	0	0	0	0	33	0	2	0	12.51	0	0
2018-05-11	Guns are still hampering #BankofAmerica, months after the bank changed its financing policy. Why? A little firm called Remington. Story with @polly_x000D_ https://www.bloomberg.com/news/articles/2018-05-11/why-bofa-s-hard-line-against-assault-rifles-hasn-t-pleased-gun-activistsÃ‚Â Ã¢â‚¬Â¦ $BAC #tictocnews #gunspic.twitter.com/Hm4oTL4YcM	guns are still hampering #bankofamerica, months after the bank changed its financing policy. why? a little firm called remington. story with @polly_x000D_ $bac #tictocnews #gunspic.twitter.com/hm4otl4ycm	guns are still hampering #bankofamerica, months after the bank changed its financing policy. why? a little firm called remington. story with @polly_x000D_ $bac #tictocnews #gunspic.twitter.com/hm4otl4ycm	0.45	negative	-0.19375		2009-07-26	0	0	0	0	0	12.51	15.1619	47.8381		2009-07-26	0	0	0	0	0	0	0	0	33	0	2	0	12.51	0	0
2018-12-21	Bears dominate this week's #SectorSelector: https://www.marketscholars.com/category/sector-selector/Ã‚Â Ã¢â‚¬Â¦ When the 52 week high/low ratio gets this extreme, we're usually close to a short-term bottom in the stock market $OGE $CNP $VVC $STOR $SPY $SPX $AAPL $GOOGL $FB #FAANG #shutdown $JPM $XOM $BAC $WFC $NVDA $CVX $Cpic.twitter.com/4G4vIcFBff	bears dominate this week's #sectorselector: when the 52 week high/low ratio gets this extreme, we're usually close to a short-term bottom in the stock market $oge $cnp $vvc $stor $spy $spx $aapl $googl $fb #faang #shutdown $jpm $xom $bac $wfc $nvda $cvx $cpic.twitter.com/4g4vicfbff	bears dominate this week's #sectorselector: when the 52 week high/low ratio gets this extreme, we're usually close to a short-term bottom in the stock market $oge $cnp $vvc $stor $spy $spx $aapl $googl $fb #faang #shutdown $jpm $xom $bac $wfc $nvda $cvx $cpic.twitter.com/4g4vicfbff	0.625	negative	-0.1875		2009-07-27	0	0	0	0	0	13.09	15.1619	47.8381		2009-07-27	0	0	0	0	0	0	0	0	33	0	2	0	13.09	0.0453203	0
2017-10-19	I would get a little nervous if banks sell off at this price point $XLF https://kimblechartingsolutions.com/2017/10/stock-bulls-biting-nails/Ã‚Â Ã¢â‚¬Â¦ $BAC $C $SPY $JPMpic.twitter.com/amlXYVWQUX	i would get a little nervous if banks sell off at this price point $xlf $bac $c $spy $jpmpic.twitter.com/amlxyvwqux	i would get a little nervous if banks sell off at this price point $xlf $bac $c $spy $jpmpic.twitter.com/amlxyvwqux	0.5	negative	-0.1875		2009-07-28	1	0	1	0	1	13.34	15.1619	48.8381		2009-07-28	1	0	0	1	0	0	0	0	34	1	3	1	13.34	0.0189185	0.166667
2015-02-23	@CGasparino what a dumb question. What about $BAC, $C, $AIG etc, guess those share holders are different? $FNMA $FMCC	@cgasparino what a dumb question. what about $bac, $c, $aig etc, guess those share holders are different? $fnma $fmcc	@cgasparino what a dumb question. what about $bac, $c, $aig etc, guess those share holders are different? $fnma $fmcc	0.55	negative	-0.1875		2009-07-29	1	1	0	1	0	13.52	16.1619	48.8381		2009-07-29	1	1	0	0	0	0	0	0	33	-1	1	1	13.52	0.013403	-0.233333
2013-11-06	RT @sobata416: "37 banks have merged to become just four in a little over two decades"_x000D_ $JPM, $BAC, $WFC, $C https://twitter.com/sobata416/status/398064341645131776/photo/1pic.twitter.com/qf15gY477v	rt @sobata416: "37 banks have merged to become just four in a little over two decades"_x000D_ $jpm, $bac, $wfc, $c	rt @sobata416: "37 banks have merged to become just four in a little over two decades"_x000D_ $jpm, $bac, $wfc, $c	0.5	negative	-0.1875		2009-07-30	0	0	0	0	0	13.97	16.1619	48.8381		2009-07-30	0	0	0	0	0	0	0	0	33	0	2	0	13.97	0.0327421	0
2011-07-27	Banks Bracing for U.S. Downgrade See Little Panic http://bloom.bg/qbWDDi $BAC $C $COF $GS $JPM $MS $WFC	banks bracing for you.s. downgrade see little panic $bac $c $cof $gs $jpm $ms $wfc	banks bracing for you.s. downgrade see little panic $bac $c $cof $gs $jpm $ms $wfc	0.5	negative	-0.1875		2009-07-31	0	0	0	0	0	14.79	16.1619	48.8381		2009-07-31	0	0	0	0	0	0	0	0	33	0	2	0	14.79	0.0570391	0
2011-07-06	U.S. Stocks Little Changed as China Raises Rates http://bloom.bg/obKGPw $BAC $GM $T	you.s. stocks little changed as china raises rates $bac $gm $t	you.s. stocks little changed as china raises rates $bac $gm $t	0.5	negative	-0.1875		2009-08-01	0	0	0	0	0	14.79	16.1619	48.8381		2009-08-01	0	0	0	0	0	0	0	0	33	0	2	0	14.79	0	0
2011-10-04	Rising CDS prices... not good. RT @bespokeinvest Trouble in financial land: http://stks.co/Tza $MS $BAC $C $GS	rising cds prices... not good. rt @bespokeinvest trouble in financial land: $ms $bac $c $gs	rising cds prices... not good. rt @bespokeinvest trouble in financial land: $ms $bac $c $gs	0.266667	negative	-0.183333		2009-08-02	0	0	0	0	0	14.79	16.1619	48.8381		2009-08-02	0	0	0	0	0	0	0	0	33	0	2	0	14.79	0	0
2014-05-16	With bank stocks looking ill, can the Dow keep resisting infection? New post (w/ @HalftimeReport clip). http://yhoo.it/1gwufKJÃ‚Â $C $BAC $GS	with bank stocks looking ill, can the dow keep resisting infection? new post (w/ @halftimereport clip). $c $bac $gs	with bank stocks looking ill, can the dow keep resisting infection? new post (w/ @halftimereport clip). $c $bac $gs	0.727273	negative	-0.181818		2009-08-03	1	1	0	1	0	15.32	17.1619	48.8381		2009-08-03	1	1	0	0	0	0	0	0	32	-1	1	1	15.32	0.0352079	-0.1
2009-10-28	New RICO Lawsuit Alleges Countrywide Destroyed Mortgage Records http://bit.ly/lP5Oy $CFC $BAC #fail	new rico lawsuit alleges countrywide destroyed mortgage records $cfc $bac #fail	new rico lawsuit alleges countrywide destroyed mortgage records $cfc $bac #fail	0.377273	negative	-0.181818		2009-08-04	2	2	0	1	0	15.64	18.1619	48.8381		2009-08-04	2	2	0	0	0	0	0	0	31	-1	1	2	15.64	0.0206726	-0.135185
2015-01-06	I mean I was so gungho this #Financials long trade I'm sitting here watching $BAC get decimated... Unreal	i mean i was so gungho this #financials long trade i'm sitting here watching $bac get decimated... unreal	i mean i was so gungho this #financials long trade i'm sitting here watching $bac get decimated... unreal	0.54375	negative	-0.18125		2009-08-05	1	0	1	0	1	16.66	18.1619	49.8381		2009-08-05	1	0	0	1	0	0	0	0	32	1	3	1	16.66	0.0631789	0
2016-11-19	Wells Fargo Faces Tight Limits After Regulator Rips Up Phony Accounts Settlement http://ow.ly/Tr4e306kOAQÃ‚Â $WFC $BAC $JPM $Cpic.twitter.com/aIkK1FjR1B	wells fargo faces tight limits after regulator rips up phony accounts settlement $wfc $bac $jpm $cpic.twitter.com/aikk1fjr1b	wells fargo faces tight limits after regulator rips up phony accounts settlement $wfc $bac $jpm $cpic.twitter.com/aikk1fjr1b	0.285714	negative	-0.178571		2009-08-06	1	1	0	1	0	16.7	19.1619	49.8381		2009-08-06	1	1	0	0	0	0	0	0	31	-1	1	1	16.7	0.00239814	-0.1
2016-02-05	chart to watch $bac .... tight http://finviz.com/quote.ashx?t=BACÃ‚Â Ã¢â‚¬Â¦	chart to watch $bac .... tight	chart to watch $bac .... tight	0.285714	negative	-0.178571		2009-08-07	0	0	0	0	0	16.42	19.1619	49.8381		2009-08-07	0	0	0	0	0	0	0	0	31	0	2	0	16.42	-0.0169087	0
2009-06-17	sold my $SDS $QID and 1/2 $DTO... bot $MPEL, $BAC (tight stop), $EP $$	sold my $sds $qid and 1/2 $dto... bot $mpel, $bac (tight stop), $ep $$	sold my $sds $qid and 1/2 $dto... bot $mpel, $bac (tight stop), $ep $$	0.285714	negative	-0.178571		2009-08-08	0	0	0	0	0	16.42	19.1619	49.8381		2009-08-08	0	0	0	0	0	0	0	0	31	0	2	0	16.42	0	0
2009-05-15	RT bot $bac 1080 with tight stop: bot $bac 1080 with tight stop http://tinyurl.com/rc2qnm	rt bot $bac 1080 with tight stop: bot $bac 1080 with tight stop	rt bot $bac 1080 with tight stop: bot $bac 1080 with tight stop	0.285714	negative	-0.178571		2009-08-09	0	0	0	0	0	16.42	19.1619	49.8381		2009-08-09	0	0	0	0	0	0	0	0	31	0	2	0	16.42	0	0
2017-03-14	$FB privacy, $DAL refinery assessment, $AAPL new iPhone, $BAC new EU base, $VRX Ackman unload. Host @MarleyKayden http://bit.ly/2npVVWZÃ‚Â pic.twitter.com/5zXVg2LnHM	$fb privacy, $dal refinery assessment, $aapl new iphone, $bac new eu base, $vrx ackman unload. host @marleykayden	$fb privacy, $dal refinery assessment, $aapl new iphone, $bac new eu base, $vrx ackman unload. host @marleykayden	0.636364	negative	-0.175758		2009-08-10	0	0	0	0	0	16.68	19.1619	49.8381		2009-08-10	0	0	0	0	0	0	0	0	31	0	2	0	16.68	0.0157103	0
2016-01-13	#STOCKMARKET #INVESTORS You're all pretty much fucked $SPX $SPY $DIA $AAPL $GOOGL $INTC $MSFT $PCLN $FB $C $BAC $TWTR $JPM $GS #STOCKS $VIX	#stockmarket #investors you're all pretty much fucked $spx $spy $dia $aapl $googl $intc $msft $pcln $fb $c $bac $twtr $jpm $gs #stocks $vix	#stockmarket #investors you're all pretty much fucked $spx $spy $dia $aapl $googl $intc $msft $pcln $fb $c $bac $twtr $jpm $gs #stocks $vix	0.85	negative	-0.175		2009-08-11	0	0	0	0	0	15.85	19.1619	49.8381		2009-08-11	0	0	0	0	0	0	0	0	31	0	2	0	15.85	-0.0510409	0
2009-08-13	$BAC, the street knew for a long time that Paulson was loaded in $BAC, he got the position in the secondary they did around $10 area.	$bac, the street knew for a long time that paulson was loaded in $bac, he got the position in the secondary they did around $10 area.	$bac, the street knew for a long time that paulson was loaded in $bac, he got the position in the secondary they did around $10 area.	0.35	negative	-0.175		2009-08-12	1	1	0	1	0	15.93	20.1619	49.8381		2009-08-12	1	1	0	0	0	0	0	0	30	-1	1	1	15.93	0.00503462	-0.155556
2010-10-19	Stocks fell even further on news that several institutions & the Fed, wanted $BOA to buy back $47B in bad mortgages - http://ow.ly/2W693 $$	stocks fell even further on news that several institutions & the fed, wanted $boa to buy back $47b in bad mortgages - $$	stocks fell even further on news that several institutions & the fed, wanted $boa to buy back $47b in bad mortgages - $$	0.291667	negative	-0.175		2009-08-13	1	1	0	1	0	17	21.1619	49.8381		2009-08-13	1	1	0	0	0	0	0	0	29	-1	1	1	17	0.0650092	-0.175
2017-12-29	Lest we fucking forget, $BAC started the year at $22 with people crying overbought, and NVDA was hanging out right around $105. And Wiseguys lead the way through it all: | The Year in Review | http://ow.ly/7B0t30huoKBÃ‚Â @WallStJesus $SPY $C $MU $TWTR $TLT $GLD pic.twitter.com/8XJiM9l0H0	lest we fucking forget, $bac started the year at $22 with people crying overbought, and nvda was hanging out right around $105. and wiseguys lead the way through it all: | the year in review | @wallstjesus $spy $c $mu $twtr $tlt $gld pic.twitter.com/8xjim9l0h0	lest we fucking forget, $bac started the year at $22 with people crying overbought, and nvda was hanging out right around $105. and wiseguys lead the way through it all: | the year in review | @wallstjesus $spy $c $mu $twtr $tlt $gld pic.twitter.com/8xjim9l0h0	0.645238	negative	-0.171429		2009-08-14	2	1	1	0.5	0.5	17.39	21.6619	50.3381		2009-08-14	2	1	0	1	0	0	0	0	28	-1	1	1	17.39	0.0226819	-0.4
2014-04-11	Buy $BAC Tuesday if down RT @PaulaDeVirginia: @jimcramer r u.recommending sell #BAC next wk sorry ur show confused me on this one. Thanks	buy $bac tuesday if down rt @pauladevirginia: @jimcramer are you.recommending sell #bac next wk sorry ur show confused me on this one. thanks	buy $bac tuesday if down rt @pauladevirginia: @jimcramer are you.recommending sell #bac next wk sorry ur show confused me on this one. thanks	0.437778	negative	-0.171111		2009-08-15	0	0	0	0	0	17.39	21.6619	50.3381		2009-08-15	0	0	0	0	0	0	0	0	28	0	2	0	17.39	0	0
2016-02-11	You mean the same firm that audits $AIG, $JPM, $BAC, $GSK, $HLF, $CHK, $BABA ? https://twitter.com/GirlsCanTrade/status/697828439965872128Ã‚Â Ã¢â‚¬Â¦	you mean the same firm that audits $aig, $jpm, $bac, $gsk, $hlf, $chk, $baba ?	you mean the same firm that audits $aig, $jpm, $bac, $gsk, $hlf, $chk, $baba ?	0.404167	negative	-0.170833		2009-08-16	0	0	0	0	0	17.39	21.6619	50.3381		2009-08-16	0	0	0	0	0	0	0	0	28	0	2	0	17.39	0	0
2016-04-15	DOL fiduciary rule will impact less than 10% of $BOA wealth assets http://www.investmentnews.com/article/20160414/FREE/160419953/dol-fiduciary-rule-will-impact-less-than-10-of-bank-of-americaÃ‚Â Ã¢â‚¬Â¦ via @newsfromIN #FiduciaryRule #investing	dol fiduciary rule will impact less than 10% of $boa wealth assets via @newsfromin #fiduciaryrule #investing	dol fiduciary rule will impact less than 10% of $boa wealth assets via @newsfromin #fiduciaryrule #investing	0.0666667	negative	-0.166667		2009-08-17	0	0	0	0	0	16.56	21.6619	50.3381		2009-08-17	0	0	0	0	0	0	0	0	28	0	2	0	16.56	-0.0489052	0
2016-01-10	@CGasparino @ksc12991 @carney @WSJ _x000D_ So you're celebrating a private company being illegally taken? Can't wait for the next crisis... $BOA	@cgasparino @ksc12991 @carney @wsj _x000D_ so you're celebrating a private company being illegally taken? can't wait for the next crisis... $boa	@cgasparino @ksc12991 @carney @wsj _x000D_ so you're celebrating a private company being illegally taken? can't wait for the next crisis... $boa	0.291667	negative	-0.166667		2009-08-18	1	0	1	0	1	16.9	21.6619	51.3381		2009-08-18	1	0	0	1	0	0	0	0	29	1	3	1	16.9	0.0203235	0
2014-02-27	@LaMonicaBuzz The $BBY weakness may be caused by the launch of another self-destructring smartphone - $BOA Black.	@lamonicabuzz the $bby weakness may be caused by the launch of another self-destructring smartphone - $boa black.	@lamonicabuzz the $bby weakness may be caused by the launch of another self-destructring smartphone - $boa black.	0.433333	negative	-0.166667		2009-08-19	0	0	0	0	0	16.75	21.6619	51.3381		2009-08-19	0	0	0	0	0	0	0	0	29	0	2	0	16.75	-0.00891536	0
2015-10-14	Total agreement $BAC! https://twitter.com/BillyTsi/status/654278677031690240Ã‚Â Ã¢â‚¬Â¦ @jimcramer Ridiculous that $BAC still trades at tangible book value	total agreement $bac! @jimcramer ridiculous that $bac still trades at tangible book value	total agreement $bac! @jimcramer ridiculous that $bac still trades at tangible book value	0.875	negative	-0.166667		2009-08-20	1	1	0	1	0	17.14	22.6619	51.3381		2009-08-20	1	1	0	0	0	0	0	0	28	-1	1	1	17.14	0.0230166	-0.0568182
2014-10-15	Dodd-Frank gives big banks a stronger incentive to become "too big to fail" while community banks wither http://ow.ly/CN0QjÃ‚Â $BAC $WFC	dodd-frank gives big banks a stronger incentive to become "too big to fail" while community banks wither $bac $wfc	dodd-frank gives big banks a stronger incentive to become "too big to fail" while community banks wither $bac $wfc	0.166667	negative	-0.166667		2009-08-21	1	0	1	0	1	17.46	22.6619	52.3381		2009-08-21	1	0	0	1	0	0	0	0	29	1	3	1	17.46	0.0184976	0.00888889
2014-05-07	A 13 y/o takes mic @ $BAC shareholder mtg whose dad (employee) lost job bc "they said they could hire someone in another country" for less.	a 13 y/o takes mic @ $bac shareholder mtg whose dad (employee) lost job bc "they said they could hire someone in another country" for less.	a 13 y/o takes mic @ $bac shareholder mtg whose dad (employee) lost job bc "they said they could hire someone in another country" for less.	0.0666667	negative	-0.166667		2009-08-22	0	0	0	0	0	17.46	22.6619	52.3381		2009-08-22	0	0	0	0	0	0	0	0	29	0	2	0	17.46	0	0
2012-09-18	Breaking: Bank of America's website is subject of cyber attack, source tells FOX Business. http://fxn.ws/U9p8D7Ã‚Â $BAC	breaking: bank of america's website is subject of cyber attack, source tells fox business. $bac	breaking: bank of america's website is subject of cyber attack, source tells fox business. $bac	0.333333	negative	-0.166667		2009-08-23	0	0	0	0	0	17.46	22.6619	52.3381		2009-08-23	0	0	0	0	0	0	0	0	29	0	2	0	17.46	0	0
2012-07-01	Sunday links: half way home http://stks.co/o0pXÃ‚Â via @abnormalreturns $MUB $VIG $VIX $AMZN $LNKD $AAPL $BAC	sunday links: half way home via @abnormalreturns $mub $vig $vix $amzn $lnkd $aapl $bac	sunday links: half way home via @abnormalreturns $mub $vig $vix $amzn $lnkd $aapl $bac	0.166667	negative	-0.166667		2009-08-24	0	0	0	0	0	17.35	22.6619	52.3381		2009-08-24	0	0	0	0	0	0	0	0	29	0	2	0	17.35	-0.00631999	0
2010-05-21	How to get 5% Risk-Free Return annualized (FDIC)- $500 Signup Bonus at WT Direct. Insane. http://bit.ly/b5IVTv #mkt $BAC $GS $FAS	how to get 5% risk-free return annualized (fdic)- $500 signup bonus at wt direct. insane. #mkt $bac $gs $fas	how to get 5% risk-free return annualized (fdic)- $500 signup bonus at wt direct. insane. #mkt $bac $gs $fas	0.666667	negative	-0.166667		2009-08-25	1	0	1	0	1	17.75	22.6619	53.3381		2009-08-25	1	0	0	1	0	0	0	0	30	1	3	1	17.75	0.022793	0.0681818
2018-12-09	This report by $bac is just dumb.https://www.zerohedge.com/news/2018-12-08/capitulation-begins-everyone-bearish-no-one-shortÃ‚Â Ã¢â‚¬Â¦ "Capitulation?" #ROFLMAO the market isn't even remotely close to capitulation. The market was overvalued w/Dow 17k when Trump was elected. "Capitulation" will occur when the last bulls puke at Dow 7k	this report by $bac is just dumb. "capitulation?" #roflmao the market isn't even remotely close to capitulation. the market was overvalued w/dow 17k when trump was elected. "capitulation" will occur when the last bulls puke at dow 7k	this report by $bac is just dumb. "capitulation?" #roflmao the market isn't even remotely close to capitulation. the market was overvalued w/dow 17k when trump was elected. "capitulation" will occur when the last bulls puke at dow 7k	0.255556	negative	-0.158333		2009-08-26	0	0	0	0	0	17.79	22.6619	53.3381		2009-08-26	0	0	0	0	0	0	0	0	30	0	2	0	17.79	0.00225104	0
2017-10-13	$WFC (wells fargo) -3.3% $BOA (bank of america)+1.67% post earnings https://twitter.com/Jiabaochina/status/918828776620003329Ã‚Â Ã¢â‚¬Â¦ $WFC reports Q3 revenue down 2% yoy to $21.9b. Value @$35. Pre-market down 2.2% pic.twitter.com/O39zL0ls6A	$wfc (wells fargo) -3.3% $boa (bank of america)+1.67% post earnings $wfc reports q3 revenue down 2% yoy to $21.9b. value @$35. pre-market down 2.2% pic.twitter.com/o39zl0ls6a	$wfc (wells fargo) -3.3% $boa (bank of america)+1.67% post earnings $wfc reports q3 revenue down 2% yoy to $21.9b. value @$35. pre-market down 2.2% pic.twitter.com/o39zl0ls6a	0.288889	negative	-0.155556		2009-08-27	3	1	2	0.333333	0.666667	17.92	22.9952	54.0048		2009-08-27	3	1	0	2	0	0	0	0	31	1	3	2	17.92	0.00728085	-0.6625
2017-12-05	$BAC CEO Moynihan: Trading Quarter To Date Is Down 15%	$bac ceo moynihan: trading quarter to date is down 15%	$bac ceo moynihan: trading quarter to date is down 15%	0.288889	negative	-0.155556		2009-08-28	2	1	1	0.5	0.5	17.98	23.4952	54.5048		2009-08-28	2	1	0	1	0	0	0	0	30	-1	1	1	17.98	0.00334262	0.2
2017-06-15	Stock futures extend losses, Nasdaq 100 down over 1% as Mueller targets Trump in probe http://ow.ly/fObI30cBX2zÃ‚Â $JPM $C $BAC $MA $AXP $MSpic.twitter.com/zSxy8LyKPk	stock futures extend losses, nasdaq 100 down over 1% as mueller targets trump in probe $jpm $c $bac $ma $axp $mspic.twitter.com/zsxy8lykpk	stock futures extend losses, nasdaq 100 down over 1% as mueller targets trump in probe $jpm $c $bac $ma $axp $mspic.twitter.com/zsxy8lykpk	0.288889	negative	-0.155556		2009-08-29	0	0	0	0	0	17.98	23.4952	54.5048		2009-08-29	0	0	0	0	0	0	0	0	30	0	2	0	17.98	0	0
2017-04-18	'@RedDotT3 breaks down chart of the banks - says so goes Goldman, so goes the market $GS $BAC $XLFpic.twitter.com/Dzep96N67y	'@reddott3 breaks down chart of the banks - says so goes goldman, so goes the market $gs $bac $xlfpic.twitter.com/dzep96n67y	'@reddott3 breaks down chart of the banks - says so goes goldman, so goes the market $gs $bac $xlfpic.twitter.com/dzep96n67y	0.288889	negative	-0.155556		2009-08-30	1	0	1	0	1	17.98	23.4952	55.5048		2009-08-30	1	0	0	1	0	0	0	0	31	1	3	1	17.98	0	0
2017-01-09	$MSFT CEO Nadella says has ongoing blockchain pilot program w/ $BAC. Cross-border payments settled in 5 mins, down from 7 days. #FIF2017	$msft ceo nadella says has ongoing blockchain pilot program w/ $bac. cross-border payments settled in 5 mins, down from 7 days. #fif2017	$msft ceo nadella says has ongoing blockchain pilot program w/ $bac. cross-border payments settled in 5 mins, down from 7 days. #fif2017	0.288889	negative	-0.155556		2009-08-31	0	0	0	0	0	17.59	23.4952	55.5048		2009-08-31	0	0	0	0	0	0	0	0	31	0	2	0	17.59	-0.0219295	0
2016-10-06	$BAC Thiel to step down	$bac thiel to step down	$bac thiel to step down	0.288889	negative	-0.155556		2009-09-01	0	0	0	0	0	16.46	23.4952	55.5048		2009-09-01	0	0	0	0	0	0	0	0	31	0	2	0	16.46	-0.0663974	0
2016-05-01	#STOCKMARKET GRAVITY LESSONS: what goes up must come down $SPX $SPY $DIA $QQQ $TVIX $VIX $AAPL $C $FB $PCLN $BAC $Fpic.twitter.com/8HQHBEgSj5	#stockmarket gravity lessons: what goes up must come down $spx $spy $dia $qqq $tvix $vix $aapl $c $fb $pcln $bac $fpic.twitter.com/8hqhbegsj5	#stockmarket gravity lessons: what goes up must come down $spx $spy $dia $qqq $tvix $vix $aapl $c $fb $pcln $bac $fpic.twitter.com/8hqhbegsj5	0.288889	negative	-0.155556		2009-09-02	1	1	0	1	0	16.27	24.4952	55.5048		2009-09-02	1	1	0	0	0	0	0	0	30	-1	1	1	16.27	-0.0116102	-0.125
2016-04-27	Bank of America $BAC isn't backing down in its fight against N.C.'s #HB2 law >http://www.cnbc.com/2016/04/27/bofas-moynihan-fighting-hb2-north-carolinas-controversial-bathroom-bill.htmlÃ‚Â Ã¢â‚¬Â¦	bank of america $bac isn't backing down in its fight against n.c.'s #hb2 law >	bank of america $bac isn't backing down in its fight against n.c.'s #hb2 law >	0.288889	negative	-0.155556		2009-09-03	0	0	0	0	0	16.84	24.4952	55.5048		2009-09-03	0	0	0	0	0	0	0	0	30	0	2	0	16.84	0.0344341	0
2016-03-23	Bottom 5 Stocks in 2016: $BAC, $AMZN, $NFLX, $GILD, $DIS - @serwer breaks it down, Watch: http://yhoo.it/1Rzjp8BÃ‚Â pic.twitter.com/LKuYLGa5gs	bottom 5 stocks in 2016: $bac, $amzn, $nflx, $gild, $dis - @serwer breaks it down, watch:	bottom 5 stocks in 2016: $bac, $amzn, $nflx, $gild, $dis - @serwer breaks it down, watch:	0.288889	negative	-0.155556		2009-09-04	0	0	0	0	0	17.09	24.4952	55.5048		2009-09-04	0	0	0	0	0	0	0	0	30	0	2	0	17.09	0.0147365	0
2016-01-19	Bank of America! What the... It just dropped to its lowest levels since 2013. Down 2.5% after earnings: http://stks.co/g3mFnÃ‚Â _x000D_ $BAC	bank of america! what the... it just dropped to its lowest levels since 2013. down 2.5% after earnings: _x000D_ $bac	bank of america! what the... it just dropped to its lowest levels since 2013. down 2.5% after earnings: _x000D_ $bac	0.288889	negative	-0.155556		2009-09-05	0	0	0	0	0	17.09	24.4952	55.5048		2009-09-05	0	0	0	0	0	0	0	0	30	0	2	0	17.09	0	0
2015-11-05	$BAC holding down $17.38. Resistance is #FettyVwap with a glock and his 'rarri'. 17 shots no 38!pic.twitter.com/PtymoyZitf	$bac holding down $17.38. resistance is #fettyvwap with a glock and his 'rarri'. 17 shots no 38!pic.twitter.com/ptymoyzitf	$bac holding down $17.38. resistance is #fettyvwap with a glock and his 'rarri'. 17 shots no 38!pic.twitter.com/ptymoyzitf	0.288889	negative	-0.155556		2009-09-06	0	0	0	0	0	17.09	24.4952	55.5048		2009-09-06	0	0	0	0	0	0	0	0	30	0	2	0	17.09	0	0
2015-01-15	$BAC releases Q4 figures. Revenues down but EPS beats estimates, 32c vs 31c._x000D_ Stock down 2% to $15.70 in pre-market trading. JG	$bac releases q4 figures. revenues down but eps beats estimates, 32c vs 31c._x000D_ stock down 2% to $15.70 in pre-market trading. jg	$bac releases q4 figures. revenues down but eps beats estimates, 32c vs 31c._x000D_ stock down 2% to $15.70 in pre-market trading. jg	0.288889	negative	-0.155556		2009-09-07	1	0	1	0	1	17.09	24.4952	56.5048		2009-09-07	1	0	0	1	0	0	0	0	31	1	3	1	17.09	0	0
2013-06-24	Bank of America biggest loser in Dow, down 3%: http://on.mktw.net/1aIpUh1Ã‚Â @MarketWatch $BAC $C $JPM $GS $MS	bank of america biggest loser in dow, down 3%: @marketwatch $bac $c $jpm $gs $ms	bank of america biggest loser in dow, down 3%: @marketwatch $bac $c $jpm $gs $ms	0.288889	negative	-0.155556		2009-09-08	0	0	0	0	0	17.02	24.4952	56.5048		2009-09-08	0	0	0	0	0	0	0	0	31	0	2	0	17.02	-0.00410437	0
2013-04-01	Bank of America now down 7 days in a row. Longest losing streak in the Dow 30. $BAC $DIA $$	bank of america now down 7 days in a row. longest losing streak in the dow 30. $bac $dia $$	bank of america now down 7 days in a row. longest losing streak in the dow 30. $bac $dia $$	0.288889	negative	-0.155556		2009-09-09	1	0	1	0	1	17.04	24.4952	57.5048		2009-09-09	1	0	0	1	0	0	0	0	32	1	3	1	17.04	0.00117446	0.15625
2011-10-18	Bank of America lending profit down, expenses rise; slips to No. 2 http://yhoo.it/qex8acÃ‚Â $BAC	bank of america lending profit down, expenses rise; slips to no. 2 $bac	bank of america lending profit down, expenses rise; slips to no. 2 $bac	0.288889	negative	-0.155556		2009-09-10	0	0	0	0	0	17.22	24.4952	57.5048		2009-09-10	0	0	0	0	0	0	0	0	32	0	2	0	17.22	0.0105079	0
2011-08-25	The Steaming Pile Of Assets That Could Take Down Bank Of America -- Blodget Explains All $BAC by @lopezlinettehttp://read.bi/qv1Z8A	the steaming pile of assets that could take down bank of america -- blodget explains all $bac by @lopezlinette	the steaming pile of assets that could take down bank of america -- blodget explains all $bac by @lopezlinette	0.288889	negative	-0.155556		2009-09-11	0	0	0	0	0	16.97	24.4952	57.5048		2009-09-11	0	0	0	0	0	0	0	0	32	0	2	0	16.97	-0.0146244	0
2009-08-12	Some stocks in a/h tonight to watch tomorrow.. up $HRS $KGC $BAC $RF down $LSK $AAP ..also will watch $CRY $BCRX $JAZZ $CTiC $EJ	some stocks in a/h tonight to watch tomorrow.. up $hrs $kgc $bac $rf down $lsk $aap ..also will watch $cry $bcrx $jazz $ctic $ej	some stocks in a/h tonight to watch tomorrow.. up $hrs $kgc $bac $rf down $lsk $aap ..also will watch $cry $bcrx $jazz $ctic $ej	0.288889	negative	-0.155556		2009-09-12	0	0	0	0	0	16.97	24.4952	57.5048		2009-09-12	0	0	0	0	0	0	0	0	32	0	2	0	16.97	0	0
2018-01-16	$BAC & $GS options active ahead of earnings, $GE, $MSFT heavy options paper, #BitcoinFutures $XBT active on #bitcoin sell-off @AngieMiles http://bit.ly/2DbTaQf	$bac & $gs options active ahead of earnings, $ge, $msft heavy options paper, #bitcoinfutures $xbt active on #bitcoin sell-off @angiemiles	$bac & $gs options active ahead of earnings, $ge, $msft heavy options paper, #bitcoinfutures $xbt active on #bitcoin sell-off @angiemiles	0.566667	negative	-0.155556		2009-09-13	0	0	0	0	0	16.97	24.4952	57.5048		2009-09-13	0	0	0	0	0	0	0	0	32	0	2	0	16.97	0	0
2014-12-18	Big day for stocks - and @AntonyMCurrie "reckons" James Gorman will leave Brian Moynihan in the slow lane: http://reut.rs/1xsvPo7Ã‚Â $MS $BAC	big day for stocks - and @antonymcurrie "reckons" james gorman will leave brian moynihan in the slow lane: $ms $bac	big day for stocks - and @antonymcurrie "reckons" james gorman will leave brian moynihan in the slow lane: $ms $bac	0.25	negative	-0.15		2009-09-14	1	1	0	1	0	16.99	25.4952	57.5048		2009-09-14	1	1	0	0	0	0	0	0	31	-1	1	1	16.99	0.00117792	-0.0625
2014-04-28	BofA being forced to dial back its capital return plans is a sign that things are woefully amiss http://on.wsj.com/1m2W2V9Ã‚Â @WSJMoneyBeat $BAC	bofa being forced to dial back its capital return plans is a sign that things are woefully amiss @wsjmoneybeat $bac	bofa being forced to dial back its capital return plans is a sign that things are woefully amiss @wsjmoneybeat $bac	0.1	negative	-0.15		2009-09-15	0	0	0	0	0	16.79	25.4952	57.5048		2009-09-15	0	0	0	0	0	0	0	0	31	0	2	0	16.79	-0.0118414	0
2011-09-12	BofA to cede top U.S. rank as Moynihan trims | http://bloom.bg/qKFZgAÃ‚Â $BAC	bofa to cede top you.s. rank as moynihan trims | $bac	bofa to cede top you.s. rank as moynihan trims | $bac	0.7	negative	-0.15		2009-09-16	0	0	0	0	0	17.25	25.4952	57.5048		2009-09-16	0	0	0	0	0	0	0	0	31	0	2	0	17.25	0.0270286	0
2009-02-26	US Treasury increases stake in $C http://bit.ly/1a2Vdg $BAC can't be too far behind hmmmmm	us treasury increases stake in $c $bac can't be too far behind hmmmmm	us treasury increases stake in $c $bac can't be too far behind hmmmmm	0.85	negative	-0.15		2009-09-17	0	0	0	0	0	17.61	25.4952	57.5048		2009-09-17	0	0	0	0	0	0	0	0	31	0	2	0	17.61	0.0206548	0
2010-07-15	Stocks turn around late in the session, close mixed ahead of Goldman settlement announcement http://yhoo.it/8ZcAua $AA $BOA $GS	stocks turn around late in the session, close mixed ahead of goldman settlement announcement $aa $boa $gs	stocks turn around late in the session, close mixed ahead of goldman settlement announcement $aa $boa $gs	0.425	negative	-0.15		2009-09-18	1	0	1	0	1	17.63	25.4952	58.5048		2009-09-18	1	0	0	1	0	0	0	0	32	1	3	1	17.63	0.00113496	0.1
2016-06-11	$C, $JPM, $WFC and $BAC have all been in the red for 2016. But @JeffReevesIP is bullish on at least one of these:http://on.mktw.net/1UaKEUZ	$c, $jpm, $wfc and $bac have all been in the red for 2016. but @jeffreevesip is bullish on at least one of these:	$c, $jpm, $wfc and $bac have all been in the red for 2016. but @jeffreevesip is bullish on at least one of these:	0.2	negative	-0.15		2009-09-19	0	0	0	0	0	17.63	25.4952	58.5048		2009-09-19	0	0	0	0	0	0	0	0	32	0	2	0	17.63	0	0
2015-03-06	DowÃ¢â‚¬â„¢s 2013 shuffle_x000D_ OUT_x000D_ $HPQ +58%_x000D_ $AA +74%_x000D_ $BAC +13%_x000D_ average: +48%_x000D_ IN_x000D_ $GS +11%_x000D_ $V +37%_x000D_ $NKE +41%_x000D_ average: +30%pic.twitter.com/wOIm1TcvqS	dows 2013 shuffle_x000D_ out_x000D_ $hpq +58%_x000D_ $aa +74%_x000D_ $bac +13%_x000D_ average: +48%_x000D_ in_x000D_ $gs +11%_x000D_ $v +37%_x000D_ $nke +41%_x000D_ average: +30%pic.twitter.com/woim1tcvqs	dows 2013 shuffle_x000D_ out_x000D_ $hpq +58%_x000D_ $aa +74%_x000D_ $bac +13%_x000D_ average: +48%_x000D_ in_x000D_ $gs +11%_x000D_ $v +37%_x000D_ $nke +41%_x000D_ average: +30%pic.twitter.com/woim1tcvqs	0.4	negative	-0.15		2009-09-20	0	0	0	0	0	17.63	25.4952	58.5048		2009-09-20	0	0	0	0	0	0	0	0	32	0	2	0	17.63	0	0
2014-04-28	$BAC tumbles below its 200-day moving average for 1st time since August 2012 in biggest #selloff in a year.pic.twitter.com/4Jy8oiAxr0	$bac tumbles below its 200-day moving average for 1st time since august 2012 in biggest #selloff in a year.pic.twitter.com/4jy8oiaxr0	$bac tumbles below its 200-day moving average for 1st time since august 2012 in biggest #selloff in a year.pic.twitter.com/4jy8oiaxr0	0.4	negative	-0.15		2009-09-21	0	0	0	0	0	17.25	25.4952	58.5048		2009-09-21	0	0	0	0	0	0	0	0	32	0	2	0	17.25	-0.0217898	0
2014-02-27	$AA $BAC & $HPQ are up an average of 32% since announcement that they were being booted from the DJIA. $GS $NKE $V (added stocks) up avg 13%	$aa $bac & $hpq are up an average of 32% since announcement that they were being booted from the djia. $gs $nke $v (added stocks) up avg 13%	$aa $bac & $hpq are up an average of 32% since announcement that they were being booted from the djia. $gs $nke $v (added stocks) up avg 13%	0.4	negative	-0.15		2009-09-22	1	0	1	0	1	17.61	25.4952	59.5048		2009-09-22	1	0	0	1	0	0	0	0	33	1	3	1	17.61	0.0206548	0.35
2013-09-10	Alcoa, Bank of America, and Hewlett-Packard to be removed from the Dow Jones Industrial Average. $AA $BAC $HPQ	alcoa, bank of america, and hewlett-packard to be removed from the dow jones industrial average. $aa $bac $hpq	alcoa, bank of america, and hewlett-packard to be removed from the dow jones industrial average. $aa $bac $hpq	0.4	negative	-0.15		2009-09-23	0	0	0	0	0	17.5	25.4952	59.5048		2009-09-23	0	0	0	0	0	0	0	0	33	0	2	0	17.5	-0.0062661	0
2013-06-14	At #BofA, if you put at least 10 customers into foreclosure, you get $500, former employees say http://bloom.bg/16o74JlÃ‚Â via @hugh_son $BAC	at #bofa, if you put at least 10 customers into foreclosure, you get $500, former employees say via @hugh_son $bac	at #bofa, if you put at least 10 customers into foreclosure, you get $500, former employees say via @hugh_son $bac	0.2	negative	-0.15		2009-09-24	0	0	0	0	0	16.98	25.4952	59.5048		2009-09-24	0	0	0	0	0	0	0	0	33	0	2	0	16.98	-0.0301647	0
2013-05-07	Always a pullback for $BAC RT @littleinvestor4: @jimcramer is it too late to jump in $BAC here today. Should I wait for a pull back Jim?	always a pullback for $bac rt @littleinvestor4: @jimcramer is it too late to jump in $bac here today. should i wait for a pull back jim?	always a pullback for $bac rt @littleinvestor4: @jimcramer is it too late to jump in $bac here today. should i wait for a pull back jim?	0.3	negative	-0.15		2009-09-25	0	0	0	0	0	16.6	25.4952	59.5048		2009-09-25	0	0	0	0	0	0	0	0	33	0	2	0	16.6	-0.0226335	0
2013-01-02	While it's questionable how much capital the Fed will allow Bank of America (BAC) to return to shareho... http://seekingalpha.com/n/fvp5Ã‚Â $BAC	while it's questionable how much capital the fed will allow bank of america (bac) to return to shareho... $bac	while it's questionable how much capital the fed will allow bank of america (bac) to return to shareho... $bac	0.6	negative	-0.15		2009-09-26	0	0	0	0	0	16.6	25.4952	59.5048		2009-09-26	0	0	0	0	0	0	0	0	33	0	2	0	16.6	0	0
2012-12-11	As of 1pm, 51% of shares and trades in $BAC traded on dark pools.	as of 1pm, 51% of shares and trades in $bac traded on dark pools.	as of 1pm, 51% of shares and trades in $bac traded on dark pools.	0.4	negative	-0.15		2009-09-27	0	0	0	0	0	16.6	25.4952	59.5048		2009-09-27	0	0	0	0	0	0	0	0	33	0	2	0	16.6	0	0
2012-03-01	Market Preview: A Rude Awakening? http://ow.ly/9oQdCÃ‚Â $BAC $BIG $SPY $DJI $QQQ	market preview: a rude awakening? $bac $big $spy $dji $qqq	market preview: a rude awakening? $bac $big $spy $dji $qqq	0.35	negative	-0.15		2009-09-28	0	0	0	0	0	17.22	25.4952	59.5048		2009-09-28	0	0	0	0	0	0	0	0	33	0	2	0	17.22	0.0366687	0
2011-12-28	Sea of red on Wall Street: S&P turns negative for year http://fxn.ws/t63S2SÃ‚Â $CAT $BAC $AA #Rewind2011	sea of red on wall street: s&p turns negative for year $cat $bac $aa #rewind2011	sea of red on wall street: s&p turns negative for year $cat $bac $aa #rewind2011	0.2	negative	-0.15		2009-09-29	0	0	0	0	0	17.16	25.4952	59.5048		2009-09-29	0	0	0	0	0	0	0	0	33	0	2	0	17.16	-0.00349035	0
2011-10-19	MT @LaMonicaBuzz: Another day, another confusing bank report. $MS beats but like $C $JPM $BAC -- big part of gain tied to funky accounting.	mt @lamonicabuzz: another day, another confusing bank report. $ms beats but like $c $jpm $bac -- big part of gain tied to funky accounting.	mt @lamonicabuzz: another day, another confusing bank report. $ms beats but like $c $jpm $bac -- big part of gain tied to funky accounting.	0.25	negative	-0.15		2009-09-30	0	0	0	0	0	16.92	25.4952	59.5048		2009-09-30	0	0	0	0	0	0	0	0	33	0	2	0	16.92	-0.0140847	0
2009-07-16	Most-read on wsj.com this am is secret pact between Bank of America and regulators. It's clear who's in charge. $BAC http://bit.ly/S8dgf	most-read on wsj.com this am is secret pact between bank of america and regulators. it's clear who's in charge. $bac	most-read on wsj.com this am is secret pact between bank of america and regulators. it's clear who's in charge. $bac	0.541667	negative	-0.15		2009-10-01	1	0	1	0	1	16.21	25.4952	60.5048		2009-10-01	1	0	0	1	0	0	0	0	34	1	3	1	16.21	-0.0428681	0
2016-03-17	$TVIX $UVXY back in play...... Banks falling hard in Europe $DAX $CS $DB $XLF $C $GS $JPM $BAC	$tvix $uvxy back in play...... banks falling hard in europe $dax $cs $db $xlf $c $gs $jpm $bac	$tvix $uvxy back in play...... banks falling hard in europe $dax $cs $db $xlf $c $gs $jpm $bac	0.270833	negative	-0.145833		2009-10-02	0	0	0	0	0	16.34	25.4952	60.5048		2009-10-02	0	0	0	0	0	0	0	0	34	0	2	0	16.34	0.00798782	0
2012-01-03	Banks start 2012 with a bang. Why? $BAC $C $GS $MS all rallying hard today. It probably won't last. Today's Buzz.http://cnnmon.ie/yfoPRj	banks start 2012 with a bang. why? $bac $c $gs $ms all rallying hard today. it probably won't last. today's buzz.	banks start 2012 with a bang. why? $bac $c $gs $ms all rallying hard today. it probably won't last. today's buzz.	0.304167	negative	-0.145833		2009-10-03	0	0	0	0	0	16.34	25.4952	60.5048		2009-10-03	0	0	0	0	0	0	0	0	34	0	2	0	16.34	0	0
2018-03-22	#WallStreet #FridayMotivation #StockMarket @WSJ #business @business @FT #banking_x000D_ Given the shaky ground its #stock's been on, #CitiBank, #CitiGroup can't AFFORD a misstepÃ¢â‚¬Â¦_x000D_ PERSONALLY, I'd:_x000D_ Sell, short $C._x000D_ Buy $BAC._x000D_ https://twitter.com/RedStormIsHERE/status/977016689303830530Ã‚Â Ã¢â‚¬Â¦ So you know what to do #TrumpTrain! WhatÃ¢â‚¬â„¢s in your wallet? #Shal…	#wallstreet #fridaymotivation #stockmarket @wsj #business @business @ft #banking_x000D_ given the shaky ground its #stock's been on, #citibank, #citigroup can't afford a misstep_x000D_ personally, i'd:_x000D_ sell, short $c._x000D_ buy $bac._x000D_ so you know what to do #trumptrain! whats in your wallet? #shallnotbeinfringed _x000D_ #citigroup announces gun control requirements for clients and s…	#wallstreet #fridaymotivation #stockmarket @wsj #business @business @ft #banking_x000D_ given the shaky ground its #stock's been on, #citibank, #citigroup can't afford a misstep_x000D_ personally, i'd:_x000D_ sell, short $c._x000D_ buy $bac._x000D_ so you know what to do #trumptrain! whats in your wallet? #shallnotbeinfringed _x000D_ #citigroup announces gun control requirements for clients and s…	0.375	negative	-0.145833		2009-10-04	0	0	0	0	0	16.34	25.4952	60.5048		2009-10-04	0	0	0	0	0	0	0	0	34	0	2	0	16.34	0	0
2018-07-18	Ã¢â‚¬Å“Let me give the context of conventional wisdom and then let me give you the overlay of how companies are doing versus that conventional wisdom.Ã¢â‚¬ï¿½ @jimcramer reflecting on his interview today with @larry_kudlow. $BA $CAT $UTX $EMR $BAC $UAL $CSX $GOOGL $DAL https://buff.ly/2NomtEcÃ‚Â pic.twitter.com/Dl7zibdUMw	let me give the context of conventional wisdom and then let me give you the overlay of how companies are doing versus that conventional wisdom. @jimcramer reflecting on his interview today with @larry_kudlow. $ba $cat $utx $emr $bac $ual $csx $googl $dal	let me give the context of conventional wisdom and then let me give you the overlay of how companies are doing versus that conventional wisdom. @jimcramer reflecting on his interview today with @larry_kudlow. $ba $cat $utx $emr $bac $ual $csx $googl $dal	0.357143	negative	-0.142857		2009-10-05	2	0	2	0	1	16.96	25.4952	61.5048		2009-10-05	2	0	0	2	0	0	0	0	35	1	3	2	16.96	0.0372415	0
2011-08-05	Can't blame Ken Lewis for this one. The sell-off in BofA is real and spectacular. $BAC down 16% this week and nearly 40% YTD. Bad bank bad!	can't blame ken lewis for this one. the sell-off in bofa is real and spectacular. $bac down 16% this week and nearly 40% ytd. bad bank bad!	can't blame ken lewis for this one. the sell-off in bofa is real and spectacular. $bac down 16% this week and nearly 40% ytd. bad bank bad!	0.537037	negative	-0.138426		2009-10-06	1	0	1	0	1	17	25.4952	62.5048		2009-10-06	1	0	0	1	0	0	0	0	36	1	3	1	17	0.00235577	0
2018-12-14	ORDER FLOW SENTIMENT IN ACTIVE NAMES: $AAPL $BAC $JNJ $MSFT $FB $AMZN $TSLA $BABA $NFLX $GE $AMD $MU $JD $C $ADBE $NVDA $V $AAL $EBAY $T $SQ $FDC $INTC $TWTR $GS $FCXpic.twitter.com/IFkvSt2GxA	order flow sentiment in active names: $aapl $bac $jnj $msft $fb $amzn $tsla $baba $nflx $ge $amd $mu $jd $c $adbe $nvda $v $aal $ebay $t $sq $fdc $intc $twtr $gs $fcxpic.twitter.com/ifkvst2gxa	order flow sentiment in active names: $aapl $bac $jnj $msft $fb $amzn $tsla $baba $nflx $ge $amd $mu $jd $c $adbe $nvda $v $aal $ebay $t $sq $fdc $intc $twtr $gs $fcxpic.twitter.com/ifkvst2gxa	0.6	negative	-0.133333		2009-10-07	1	1	0	1	0	17.35	26.4952	62.5048		2009-10-07	1	1	0	0	0	0	0	0	35	-1	1	1	17.35	0.0203792	-0.0777778
2018-12-12	Just a reminder for all those questioning how active CMTH has been and what they are progressing towards._x000D_ #urology #stemcells #erectiledysfunction #health_x000D_ $AAPL $GOOG $INTC $AMZN $MSFT $XOM $DIS $HSY $NVDA $UNP $BAC $AKS $VZ $CTL $FCX $TSLA $JPM $WFT $CELZ @CaverStem @CelzFanshttps://twitter.com/JBizzle703/status/1067579952999161857Ã‚Â Ã¢â‚¬Â¦ $CELZ DD List Since May18_x000D_ #urolo…	just a reminder for all those questioning how active cmth has been and what they are progressing towards._x000D_ #urology #stemcells #erectiledysfunction #health_x000D_ $aapl $goog $intc $amzn $msft $xom $dis $hsy $nvda $unp $bac $aks $vz $ctl $fcx $tsla $jpm $wft $celz @caverstem @celzfans $celz dd list since may18_x000D_ #urology #stemcells #erectiledysfunction #health_x000D_ $aapl $goog $intc …	just a reminder for all those questioning how active cmth has been and what they are progressing towards._x000D_ #urology #stemcells #erectiledysfunction #health_x000D_ $aapl $goog $intc $amzn $msft $xom $dis $hsy $nvda $unp $bac $aks $vz $ctl $fcx $tsla $jpm $wft $celz @caverstem @celzfans $celz dd list since may18_x000D_ #urology #stemcells #erectiledysfunction #health_x000D_ $aapl $goog $intc …	0.6	negative	-0.133333		2009-10-08	2	0	2	0	1	17.33	26.4952	63.5048		2009-10-08	2	0	0	2	0	0	0	0	36	1	3	2	17.33	-0.0011534	0
2018-11-30	ORDER FLOW SENTIMENT IN ACTIVE NAMES: $GE $BAC $FB $AAPL $TWTR $AMZN $TSLA $INTC $MU $AMD $PBR $PFE $C $JPM $SQ $DB $BABA $MSFT $TLRY $CRM $AXTA $MARpic.twitter.com/a9J5ri0BGH	order flow sentiment in active names: $ge $bac $fb $aapl $twtr $amzn $tsla $intc $mu $amd $pbr $pfe $c $jpm $sq $db $baba $msft $tlry $crm $axta $marpic.twitter.com/a9j5ri0bgh	order flow sentiment in active names: $ge $bac $fb $aapl $twtr $amzn $tsla $intc $mu $amd $pbr $pfe $c $jpm $sq $db $baba $msft $tlry $crm $axta $marpic.twitter.com/a9j5ri0bgh	0.6	negative	-0.133333		2009-10-09	0	0	0	0	0	17.5	26.4952	63.5048		2009-10-09	0	0	0	0	0	0	0	0	36	0	2	0	17.5	0.00976178	0
2018-06-06	TODAY'S ACTIVE LINES: $BAC $AMD $TSLA $BABA $GILD $MU $AAPL $GE $FB _x000D_ http://WALLSTJESUS.COMÃ‚Â pic.twitter.com/dPmV3irByY	today's active lines: $bac $amd $tsla $baba $gild $mu $aapl $ge $fb _x000D_	today's active lines: $bac $amd $tsla $baba $gild $mu $aapl $ge $fb _x000D_	0.6	negative	-0.133333		2009-10-10	0	0	0	0	0	17.5	26.4952	63.5048		2009-10-10	0	0	0	0	0	0	0	0	36	0	2	0	17.5	0	0
2018-06-06	TODAY'S ACTIVE FLOW: $AMD $BAC $TSLA $FB $SNAP $AAPL $MU $BABA $EA $T $GM $TWTR $NVDA $MSFT $VRX $JD $JPM $BA $C $NFLX $FCX $BIDU $ENDPpic.twitter.com/IJyndGqFLl	today's active flow: $amd $bac $tsla $fb $snap $aapl $mu $baba $ea $t $gm $twtr $nvda $msft $vrx $jd $jpm $ba $c $nflx $fcx $bidu $endppic.twitter.com/ijyndgqfll	today's active flow: $amd $bac $tsla $fb $snap $aapl $mu $baba $ea $t $gm $twtr $nvda $msft $vrx $jd $jpm $ba $c $nflx $fcx $bidu $endppic.twitter.com/ijyndgqfll	0.6	negative	-0.133333		2009-10-11	0	0	0	0	0	17.5	26.4952	63.5048		2009-10-11	0	0	0	0	0	0	0	0	36	0	2	0	17.5	0	0
2018-04-12	TODAY'S ACTIVE LINES: $BAC $FB $BBBY $MLCO $GE $HIMX $EPD $KR $NVDA $C $MU _x000D_ http://WALLSTJESUS.COMÃ‚Â pic.twitter.com/lxmDMEfDmo	today's active lines: $bac $fb $bbby $mlco $ge $himx $epd $kr $nvda $c $mu _x000D_	today's active lines: $bac $fb $bbby $mlco $ge $himx $epd $kr $nvda $c $mu _x000D_	0.6	negative	-0.133333		2009-10-12	0	0	0	0	0	18.03	26.4952	63.5048		2009-10-12	0	0	0	0	0	0	0	0	36	0	2	0	18.03	0.0298362	0
2018-04-12	TODAY'S ACTIVE FLOW: $FB $BAC $MU $AAPL $NVDA $NXPI $GE $TSLA $INTC $NFLX $JPM $C $MSFT $BABA $BBBY $AMZN $BAC $TWTR $SNAP $RIGL $BA $MRKpic.twitter.com/N8hQjvYjbr	today's active flow: $fb $bac $mu $aapl $nvda $nxpi $ge $tsla $intc $nflx $jpm $c $msft $baba $bbby $amzn $bac $twtr $snap $rigl $ba $mrkpic.twitter.com/n8hqjvyjbr	today's active flow: $fb $bac $mu $aapl $nvda $nxpi $ge $tsla $intc $nflx $jpm $c $msft $baba $bbby $amzn $bac $twtr $snap $rigl $ba $mrkpic.twitter.com/n8hqjvyjbr	0.6	negative	-0.133333		2009-10-13	0	0	0	0	0	17.81	26.4952	63.5048		2009-10-13	0	0	0	0	0	0	0	0	36	0	2	0	17.81	-0.0122771	0
2018-01-31	TODAY'S ACTIVE FLOW: $AMD $FB $MSFT $BABA $AAPL $BAC $MU $BA $TWTR $NFLX $WFC $TSLA $T $INTC $GE $SQ $QCOM $EA $NVDA $AMZN $WYNN $PFE $EBAY $NXPI $Cpic.twitter.com/7hBApFzDpp	today's active flow: $amd $fb $msft $baba $aapl $bac $mu $ba $twtr $nflx $wfc $tsla $t $intc $ge $sq $qcom $ea $nvda $amzn $wynn $pfe $ebay $nxpi $cpic.twitter.com/7hbapfzdpp	today's active flow: $amd $fb $msft $baba $aapl $bac $mu $ba $twtr $nflx $wfc $tsla $t $intc $ge $sq $qcom $ea $nvda $amzn $wynn $pfe $ebay $nxpi $cpic.twitter.com/7hbapfzdpp	0.6	negative	-0.133333		2009-10-14	0	0	0	0	0	18.59	26.4952	63.5048		2009-10-14	0	0	0	0	0	0	0	0	36	0	2	0	18.59	0.0428638	0
2018-01-10	TODAY'S ACTIVE FLOW: $GE $BAC $AAPL $BABA $MU $NVDA $FB $F $KODK $T $TEVA $TSLA $JPM $NFLX $INTC $MON $DAL $SNAP $WFC $S $MSFT $GILD $TGT $JD $SQ $BA $UAL $NVAXpic.twitter.com/ObnlR4yZX8	today's active flow: $ge $bac $aapl $baba $mu $nvda $fb $f $kodk $t $teva $tsla $jpm $nflx $intc $mon $dal $snap $wfc $s $msft $gild $tgt $jd $sq $ba $ual $nvaxpic.twitter.com/obnlr4yzx8	today's active flow: $ge $bac $aapl $baba $mu $nvda $fb $f $kodk $t $teva $tsla $jpm $nflx $intc $mon $dal $snap $wfc $s $msft $gild $tgt $jd $sq $ba $ual $nvaxpic.twitter.com/obnlr4yzx8	0.6	negative	-0.133333		2009-10-15	1	0	1	0	1	18.1	26.4952	64.5048		2009-10-15	1	0	0	1	0	0	0	0	37	1	3	1	18.1	-0.0267119	0
2018-01-02	TODAY'S ACTIVE FLOW: $BABA $AAPL $FB $GE $NFLX $BAC $WFC $AMD $TWX $TWTR $FCX $VRX $NVDA $C $TSLA $AMZN $BB $Xpic.twitter.com/CgQ8EK6kjh	today's active flow: $baba $aapl $fb $ge $nflx $bac $wfc $amd $twx $twtr $fcx $vrx $nvda $c $tsla $amzn $bb $xpic.twitter.com/cgq8ek6kjh	today's active flow: $baba $aapl $fb $ge $nflx $bac $wfc $amd $twx $twtr $fcx $vrx $nvda $c $tsla $amzn $bb $xpic.twitter.com/cgq8ek6kjh	0.6	negative	-0.133333		2009-10-16	5	1	4	0.2	0.8	17.26	26.6952	65.3048		2009-10-16	5	1	0	4	0	0	0	0	38	1	3	4	17.26	-0.0475203	0.143333
2017-11-30	TODAY'S ACTIVE FLOW: $BAC $AAPL $MU $FB $JPM $BABA $T $GE $NVDA $WFC $C $AMZN $NFLX $CMCSA $INTC $KR $GM $GILD $VZ $M $TSLA $AET $VRX $CZR $HD $QCOM $GS $DALpic.twitter.com/kQIX1bPpTs	today's active flow: $bac $aapl $mu $fb $jpm $baba $t $ge $nvda $wfc $c $amzn $nflx $cmcsa $intc $kr $gm $gild $vz $m $tsla $aet $vrx $czr $hd $qcom $gs $dalpic.twitter.com/kqix1bppts	today's active flow: $bac $aapl $mu $fb $jpm $baba $t $ge $nvda $wfc $c $amzn $nflx $cmcsa $intc $kr $gm $gild $vz $m $tsla $aet $vrx $czr $hd $qcom $gs $dalpic.twitter.com/kqix1bppts	0.6	negative	-0.133333		2009-10-17	0	0	0	0	0	17.26	26.6952	65.3048		2009-10-17	0	0	0	0	0	0	0	0	38	0	2	0	17.26	0	0
2017-11-10	FRIDAY'S ACTIVE FLOW: $NVDA $AAPL $GE $BAC $MU $CBS $TSLA $BABA $JD $NFLX $TWTR $FB $DIS $AMD $T $AMZN $SNAP $M $GM $BIDU $ROKU $SQ $HTZ $QCOMpic.twitter.com/9LogT214eV	friday's active flow: $nvda $aapl $ge $bac $mu $cbs $tsla $baba $jd $nflx $twtr $fb $dis $amd $t $amzn $snap $m $gm $bidu $roku $sq $htz $qcompic.twitter.com/9logt214ev	friday's active flow: $nvda $aapl $ge $bac $mu $cbs $tsla $baba $jd $nflx $twtr $fb $dis $amd $t $amzn $snap $m $gm $bidu $roku $sq $htz $qcompic.twitter.com/9logt214ev	0.6	negative	-0.133333		2009-10-18	1	1	0	1	0	17.26	27.6952	65.3048		2009-10-18	1	1	0	0	0	0	0	0	37	-1	1	1	17.26	0	-0.5
2017-11-08	TODAY'S ACTIVE FLOW: $SNAP $AAPL $BAC $BP $T $M $QCOM $CBS $SQ $GE $MBI $BABA $AND $BA $WMT $BABA $FB $TWLO $NVDA $TWX $JD $CSCO $AMZN $TSLA $CRM $TRIP $MSFT $C $PCLN $TWTR $MGM $NFLX $ATVIpic.twitter.com/qFJKCUhHmw	today's active flow: $snap $aapl $bac $bp $t $m $qcom $cbs $sq $ge $mbi $baba $and $ba $wmt $baba $fb $twlo $nvda $twx $jd $csco $amzn $tsla $crm $trip $msft $c $pcln $twtr $mgm $nflx $atvipic.twitter.com/qfjkcuhhmw	today's active flow: $snap $aapl $bac $bp $t $m $qcom $cbs $sq $ge $mbi $baba $and $ba $wmt $baba $fb $twlo $nvda $twx $jd $csco $amzn $tsla $crm $trip $msft $c $pcln $twtr $mgm $nflx $atvipic.twitter.com/qfjkcuhhmw	0.6	negative	-0.133333		2009-10-19	1	0	1	0	1	17.16	27.6952	66.3048		2009-10-19	1	0	0	1	0	0	0	0	38	1	3	1	17.16	-0.00581059	0.15
2017-10-23	TODAY'S ACTIVE FLOW: $GE $BAC $AAPL $NFLX $AMD $INTC $CMCSA $BABA $TSLA $NVDA $MSDT $STX $FB $T $MU $FCX $AMZN $V $VRX $PG $TWTR $GM $IBMpic.twitter.com/BAJfKQCuxE	today's active flow: $ge $bac $aapl $nflx $amd $intc $cmcsa $baba $tsla $nvda $msdt $stx $fb $t $mu $fcx $amzn $v $vrx $pg $twtr $gm $ibmpic.twitter.com/bajfkqcuxe	today's active flow: $ge $bac $aapl $nflx $amd $intc $cmcsa $baba $tsla $nvda $msdt $stx $fb $t $mu $fcx $amzn $v $vrx $pg $twtr $gm $ibmpic.twitter.com/bajfkqcuxe	0.6	negative	-0.133333		2009-10-20	1	0	1	0	1	17.01	27.6952	67.3048		2009-10-20	1	0	0	1	0	0	0	0	39	1	3	1	17.01	-0.00877969	0
2017-10-04	TODAY'S ACTIVE FLOW: $JPM $AAPL $BAC $TSLA $MU $TEVA $NFLX $BABA $T $GE $NVDA $SEAS $C $INTC $GE $FB $AMD $NVDA $MON $SHOP $GM $JD $AMZNpic.twitter.com/cVs0TFUjxe	today's active flow: $jpm $aapl $bac $tsla $mu $teva $nflx $baba $t $ge $nvda $seas $c $intc $ge $fb $amd $nvda $mon $shop $gm $jd $amznpic.twitter.com/cvs0tfujxe	today's active flow: $jpm $aapl $bac $tsla $mu $teva $nflx $baba $t $ge $nvda $seas $c $intc $ge $fb $amd $nvda $mon $shop $gm $jd $amznpic.twitter.com/cvs0tfujxe	0.6	negative	-0.133333		2009-10-21	0	0	0	0	0	16.51	27.6952	67.3048		2009-10-21	0	0	0	0	0	0	0	0	39	0	2	0	16.51	-0.0298351	0
2017-09-20	TODAY'S ACTIVE FLOW: $AAPL $BAC $MU $T $NVDA $FB $TSLA $AMZN $JPM $AMD $MSFT $C $SNAP $WFC $BBRY $F $ADBE $GG $BBRY $FDX $ALNY $INTC $COPpic.twitter.com/e0KDrThxcI	today's active flow: $aapl $bac $mu $t $nvda $fb $tsla $amzn $jpm $amd $msft $c $snap $wfc $bbry $f $adbe $gg $bbry $fdx $alny $intc $coppic.twitter.com/e0kdrthxci	today's active flow: $aapl $bac $mu $t $nvda $fb $tsla $amzn $jpm $amd $msft $c $snap $wfc $bbry $f $adbe $gg $bbry $fdx $alny $intc $coppic.twitter.com/e0kdrthxci	0.6	negative	-0.133333		2009-10-22	1	0	1	0	1	16.52	27.6952	68.3048		2009-10-22	1	0	0	1	0	0	0	0	40	1	3	1	16.52	0.00060551	0.25
2017-09-20	Bank stocks active ahead of #Fed $JPM & $BAC, $NVDA puts active, @tradewise $FDX call vertical, $ADBE _x000D_ http://bit.ly/2xwyQcBÃ‚Â @AngieMiles	bank stocks active ahead of #fed $jpm & $bac, $nvda puts active, @tradewise $fdx call vertical, $adbe _x000D_ @angiemiles	bank stocks active ahead of #fed $jpm & $bac, $nvda puts active, @tradewise $fdx call vertical, $adbe _x000D_ @angiemiles	0.6	negative	-0.133333		2009-10-23	1	0	1	0	1	16.22	27.6952	69.3048		2009-10-23	1	0	0	1	0	0	0	0	41	1	3	1	16.22	-0.0183268	0
2017-09-18	TODAY'S ACTIVE FLOW: $NVDA $AAPL $BAC $AMD $TSLA $MU $BABA $T $AMZN $V $GE $ORCL $MSFT $TMUS $AXON $FCX $JPM $TWTR $NFLX $INTC $X $CAT $Cpic.twitter.com/HTTR0yNVxA	today's active flow: $nvda $aapl $bac $amd $tsla $mu $baba $t $amzn $v $ge $orcl $msft $tmus $axon $fcx $jpm $twtr $nflx $intc $x $cat $cpic.twitter.com/httr0ynvxa	today's active flow: $nvda $aapl $bac $amd $tsla $mu $baba $t $amzn $v $ge $orcl $msft $tmus $axon $fcx $jpm $twtr $nflx $intc $x $cat $cpic.twitter.com/httr0ynvxa	0.6	negative	-0.133333		2009-10-24	0	0	0	0	0	16.22	27.6952	69.3048		2009-10-24	0	0	0	0	0	0	0	0	41	0	2	0	16.22	0	0
2017-08-07	TODAY'S ACTIVE FLOW: $AAPL $BABA $TEVA $FB $NVDA $TSLA $BAC $AMD $AMZN $VRX $JCP $SNAP $MU $CHK $NFLX $GG $QCOM $DIS $JD $TWLO $TWTR $Cpic.twitter.com/2aY7FcsDuJ	today's active flow: $aapl $baba $teva $fb $nvda $tsla $bac $amd $amzn $vrx $jcp $snap $mu $chk $nflx $gg $qcom $dis $jd $twlo $twtr $cpic.twitter.com/2ay7fcsduj	today's active flow: $aapl $baba $teva $fb $nvda $tsla $bac $amd $amzn $vrx $jcp $snap $mu $chk $nflx $gg $qcom $dis $jd $twlo $twtr $cpic.twitter.com/2ay7fcsduj	0.6	negative	-0.133333		2009-10-25	0	0	0	0	0	16.22	27.6952	69.3048		2009-10-25	0	0	0	0	0	0	0	0	41	0	2	0	16.22	0	0
2017-07-07	TODAY'S ACTIVE FLOW: $AMD $AAPL $TSLA $BAC $MU $FB $X $T $NVDA $CHK $AMZN $BABA $VZ $NFLX $CSCO $KGC $VRX $GE $COST $AAL $AKS $MCD $BApic.twitter.com/RpsYiKoWXp	today's active flow: $amd $aapl $tsla $bac $mu $fb $x $t $nvda $chk $amzn $baba $vz $nflx $csco $kgc $vrx $ge $cost $aal $aks $mcd $bapic.twitter.com/rpsyikowxp	today's active flow: $amd $aapl $tsla $bac $mu $fb $x $t $nvda $chk $amzn $baba $vz $nflx $csco $kgc $vrx $ge $cost $aal $aks $mcd $bapic.twitter.com/rpsyikowxp	0.6	negative	-0.133333		2009-10-26	2	0	2	0	1	15.4	27.6952	70.3048		2009-10-26	2	0	0	2	0	0	0	0	42	1	3	2	15.4	-0.0518775	0.0625
2017-06-23	TODAY'S ACTIVE FLOW: $AAPL $AMD $TSLA $BABA $ORCL $X $AKS $MT $AMZN $COST $VRX $BBRY $NFLX $TWTR $GILD $MU $NVDA $WDC $BBBY $MSFT $BAC $JDpic.twitter.com/v8c6XUMIvs	today's active flow: $aapl $amd $tsla $baba $orcl $x $aks $mt $amzn $cost $vrx $bbry $nflx $twtr $gild $mu $nvda $wdc $bbby $msft $bac $jdpic.twitter.com/v8c6xumivs	today's active flow: $aapl $amd $tsla $baba $orcl $x $aks $mt $amzn $cost $vrx $bbry $nflx $twtr $gild $mu $nvda $wdc $bbby $msft $bac $jdpic.twitter.com/v8c6xumivs	0.6	negative	-0.133333		2009-10-27	0	0	0	0	0	15.45	27.6952	70.3048		2009-10-27	0	0	0	0	0	0	0	0	42	0	2	0	15.45	0.00324149	0
2017-06-14	ACTIVE FLOW INTO THE FED .._x000D_ $BAC $TSLA $BABA $FB $X $C $AMZN $NFLX $AKS $NVDA $JPM $RIG $AMD $MU $WDC $TOL $AGNC $GS $TWTR $LULU $ALXN $JDpic.twitter.com/qjM6hiaaX3	active flow into the fed .._x000D_ $bac $tsla $baba $fb $x $c $amzn $nflx $aks $nvda $jpm $rig $amd $mu $wdc $tol $agnc $gs $twtr $lulu $alxn $jdpic.twitter.com/qjm6hiaax3	active flow into the fed .._x000D_ $bac $tsla $baba $fb $x $c $amzn $nflx $aks $nvda $jpm $rig $amd $mu $wdc $tol $agnc $gs $twtr $lulu $alxn $jdpic.twitter.com/qjm6hiaax3	0.6	negative	-0.133333		2009-10-28	1	1	0	1	0	15.01	28.6952	70.3048		2009-10-28	1	1	0	0	0	0	0	0	41	-1	1	1	15.01	-0.0288924	-0.181818
2017-05-11	TODAY'S ACTIVE FLOW >> $AAPL $NVDA $SNAP $BAC $VRX $M $MSFT $TSLA $FBpic.twitter.com/n4hKYbv6gw	today's active flow >> $aapl $nvda $snap $bac $vrx $m $msft $tsla $fbpic.twitter.com/n4hkybv6gw	today's active flow >> $aapl $nvda $snap $bac $vrx $m $msft $tsla $fbpic.twitter.com/n4hkybv6gw	0.6	negative	-0.133333		2009-10-29	0	0	0	0	0	15.73	28.6952	70.3048		2009-10-29	0	0	0	0	0	0	0	0	41	0	2	0	15.73	0.0468531	0
2017-05-08	TODAY'S ACTIVE FLOW >> $AAPL $BAC $FB $JD $TSLA $MU $AMD $AMZN $MSFT $TWTRpic.twitter.com/7bc3EcKGM1	today's active flow >> $aapl $bac $fb $jd $tsla $mu $amd $amzn $msft $twtrpic.twitter.com/7bc3eckgm1	today's active flow >> $aapl $bac $fb $jd $tsla $mu $amd $amzn $msft $twtrpic.twitter.com/7bc3eckgm1	0.6	negative	-0.133333		2009-10-30	1	0	1	0	1	14.58	28.6952	71.3048		2009-10-30	1	0	0	1	0	0	0	0	42	1	3	1	14.58	-0.075919	0
2017-04-17	ACTIVE FLOW >> $BAC $AAPL $NFLX $AMD FB $TSLA $JPM $AMZN $C $WFC $X $ILG $BABA $RF $MU $TWTR $F $MSFT $SBUX $GSpic.twitter.com/v0aFjumbJQ	active flow >> $bac $aapl $nflx $amd fb $tsla $jpm $amzn $c $wfc $x $ilg $baba $rf $mu $twtr $f $msft $sbux $gspic.twitter.com/v0afjumbjq	active flow >> $bac $aapl $nflx $amd fb $tsla $jpm $amzn $c $wfc $x $ilg $baba $rf $mu $twtr $f $msft $sbux $gspic.twitter.com/v0afjumbjq	0.6	negative	-0.133333		2009-10-31	0	0	0	0	0	14.58	28.6952	71.3048		2009-10-31	0	0	0	0	0	0	0	0	42	0	2	0	14.58	0	0
2017-04-13	TODAY'S ACTIVE FLOW >> $BAC $AAPL $TSLA $JPM $WFC $FB $C $AMZN $MU $NVDA $NFLX $X $BABA $VALE $BBRY $CMG $GS $QCOM $WLL $CATpic.twitter.com/MjrOh9paER	today's active flow >> $bac $aapl $tsla $jpm $wfc $fb $c $amzn $mu $nvda $nflx $x $baba $vale $bbry $cmg $gs $qcom $wll $catpic.twitter.com/mjroh9paer	today's active flow >> $bac $aapl $tsla $jpm $wfc $fb $c $amzn $mu $nvda $nflx $x $baba $vale $bbry $cmg $gs $qcom $wll $catpic.twitter.com/mjroh9paer	0.6	negative	-0.133333		2009-11-01	0	0	0	0	0	14.58	28.6952	71.3048		2009-11-01	0	0	0	0	0	0	0	0	42	0	2	0	14.58	0	0
2017-03-27	TODAY'S ACTIVE FLOW: $BAC $AAPL $MU $SNAP $FB $TSLA $AMD $F $X $AMZN $GS $MSFT $NVDA $GS $NFLX $JPM $C $FCX $BABA $MS $ABX $TWTR $INTC $WDCpic.twitter.com/Za9PzKypUV	today's active flow: $bac $aapl $mu $snap $fb $tsla $amd $f $x $amzn $gs $msft $nvda $gs $nflx $jpm $c $fcx $baba $ms $abx $twtr $intc $wdcpic.twitter.com/za9pzkypuv	today's active flow: $bac $aapl $mu $snap $fb $tsla $amd $f $x $amzn $gs $msft $nvda $gs $nflx $jpm $c $fcx $baba $ms $abx $twtr $intc $wdcpic.twitter.com/za9pzkypuv	0.6	negative	-0.133333		2009-11-02	0	0	0	0	0	14.63	28.6952	71.3048		2009-11-02	0	0	0	0	0	0	0	0	42	0	2	0	14.63	0.00342349	0
2017-03-13	TODAY'S ACTIVE FLOW .._x000D_ $AAPL $BAC $AMD $MU $NVDA $FB $BABA $ECA $NFLX $DIS $SIRI $C $AMZNpic.twitter.com/e61U0e9u4M	today's active flow .._x000D_ $aapl $bac $amd $mu $nvda $fb $baba $eca $nflx $dis $siri $c $amznpic.twitter.com/e61u0e9u4m	today's active flow .._x000D_ $aapl $bac $amd $mu $nvda $fb $baba $eca $nflx $dis $siri $c $amznpic.twitter.com/e61u0e9u4m	0.6	negative	-0.133333		2009-11-03	0	0	0	0	0	14.8	28.6952	71.3048		2009-11-03	0	0	0	0	0	0	0	0	42	0	2	0	14.8	0.011553	0
2017-02-23	TODAY'S FLOW IN ACTIVE NAMES .._x000D_ $NVDA $TSLA $AAPL $BAC $FB $AMD $AMZN $JNJ $CLF $CHK $X $JCP $PFE $CSX $BABApic.twitter.com/w53e4S47wU	today's flow in active names .._x000D_ $nvda $tsla $aapl $bac $fb $amd $amzn $jnj $clf $chk $x $jcp $pfe $csx $babapic.twitter.com/w53e4s47wu	today's flow in active names .._x000D_ $nvda $tsla $aapl $bac $fb $amd $amzn $jnj $clf $chk $x $jcp $pfe $csx $babapic.twitter.com/w53e4s47wu	0.6	negative	-0.133333		2009-11-04	0	0	0	0	0	14.7	28.6952	71.3048		2009-11-04	0	0	0	0	0	0	0	0	42	0	2	0	14.7	-0.00677969	0
2017-02-22	$BAC BULL SWEEPERS ACTIVE, AGAIN ..	$bac bull sweepers active, again ..	$bac bull sweepers active, again ..	0.6	negative	-0.133333		2009-11-05	0	0	0	0	0	15.13	28.6952	71.3048		2009-11-05	0	0	0	0	0	0	0	0	42	0	2	0	15.13	0.028832	0
2015-06-18	Weeklys Options active: $TWTR takeover talk, Earnings: $MU, $BBRY, $NKE. $BAC, $VALE, $AMZN, $TSLA, $SPX @AngieMileshttp://www.cboe.com/tradtool/webcast.aspx?channelId=dd1a93e2d343438da9ac79c1073bf80e&channelListId=87ce30f5be214b01be55fc231a256371&mediaId=47fe2dede5774ae78c85c777376f9016Ã‚Â Ã¢â‚¬Â¦	weeklys options active: $twtr takeover talk, earnings: $mu, $bbry, $nke. $bac, $vale, $amzn, $tsla, $spx @angiemiles	weeklys options active: $twtr takeover talk, earnings: $mu, $bbry, $nke. $bac, $vale, $amzn, $tsla, $spx @angiemiles	0.6	negative	-0.133333		2009-11-06	1	0	1	0	1	15.05	28.6952	72.3048		2009-11-06	1	0	0	1	0	0	0	0	43	1	3	1	15.05	-0.00530154	0
2014-12-30	Active puts @ CBOE: $IWM 4/17/15 109 $SPY 1/17/15 202 $BAC 1/17/15 17 $EFA 2/20/15 44	active puts @ cboe: $iwm 4/17/15 109 $spy 1/17/15 202 $bac 1/17/15 17 $efa 2/20/15 44	active puts @ cboe: $iwm 4/17/15 109 $spy 1/17/15 202 $bac 1/17/15 17 $efa 2/20/15 44	0.6	negative	-0.133333		2009-11-07	0	0	0	0	0	15.05	28.6952	72.3048		2009-11-07	0	0	0	0	0	0	0	0	43	0	2	0	15.05	0	0
2014-11-07	How are your fund managers doing? $BAC finds that 82% of actively managed funds are lagging indexes this year http://on.barrons.com/1wCjADgÃ‚Â $SPY	how are your fund managers doing? $bac finds that 82% of actively managed funds are lagging indexes this year $spy	how are your fund managers doing? $bac finds that 82% of actively managed funds are lagging indexes this year $spy	0.6	negative	-0.133333		2009-11-08	0	0	0	0	0	15.05	28.6952	72.3048		2009-11-08	0	0	0	0	0	0	0	0	43	0	2	0	15.05	0	0
2013-08-28	The banks, especially $JPM and $BAC have been slow to disclose growing litigation contingencies. Where's SEC on this? http://www.americanbanker.com/bankthink/auditors-give-banks-a-pass-on-reserves-kpmg-report-shows-1052381-1.htmlÃ‚Â Ã¢â‚¬Â¦	the banks, especially $jpm and $bac have been slow to disclose growing litigation contingencies. where's sec on this?	the banks, especially $jpm and $bac have been slow to disclose growing litigation contingencies. where's sec on this?	0.666667	negative	-0.133333		2009-11-09	2	0	2	0	1	15.77	28.6952	73.3048		2009-11-09	2	0	0	2	0	0	0	0	44	1	3	2	15.77	0.0467314	0.4
2013-05-14	Money centers rally on active volume @ CBOE: $C 188K $BAC 97K $GS 63K	money centers rally on active volume @ cboe: $c 188k $bac 97k $gs 63k	money centers rally on active volume @ cboe: $c 188k $bac 97k $gs 63k	0.6	negative	-0.133333		2009-11-10	1	0	1	0	1	16.03	28.6952	74.3048		2009-11-10	1	0	0	1	0	0	0	0	45	1	3	1	16.03	0.0163526	0
2013-05-14	Active calls @ CBOE; $AAPL May 445 $TSLA May 95 & 100 $DNR Sept 20 $BAC May 13	active calls @ cboe; $aapl may 445 $tsla may 95 & 100 $dnr sept 20 $bac may 13	active calls @ cboe; $aapl may 445 $tsla may 95 & 100 $dnr sept 20 $bac may 13	0.6	negative	-0.133333		2009-11-11	1	0	1	0	1	16.43	28.6952	75.3048		2009-11-11	1	0	0	1	0	0	0	0	46	1	3	1	16.43	0.0246469	0.5
2013-03-28	Active calls @ CBOE; $HNZ Sep 75 $BAC May 12 $TER Jul 16 $AAPL 3/28/13 450 & 455	active calls @ cboe; $hnz sep 75 $bac may 12 $ter jul 16 $aapl 3/28/13 450 & 455	active calls @ cboe; $hnz sep 75 $bac may 12 $ter jul 16 $aapl 3/28/13 450 & 455	0.6	negative	-0.133333		2009-11-12	0	0	0	0	0	16.06	28.6952	75.3048		2009-11-12	0	0	0	0	0	0	0	0	46	0	2	0	16.06	-0.0227773	0
2012-11-28	Active Nov weeklyÃ¢â‚¬â„¢s @ CBOE; $HPQ $C $BAC $INTC $FB $AAPL $AMZN $FSLR $GOOG	active nov weeklys @ cboe; $hpq $c $bac $intc $fb $aapl $amzn $fslr $goog	active nov weeklys @ cboe; $hpq $c $bac $intc $fb $aapl $amzn $fslr $goog	0.6	negative	-0.133333		2009-11-13	0	0	0	0	0	15.98	28.6952	75.3048		2009-11-13	0	0	0	0	0	0	0	0	46	0	2	0	15.98	-0.00499371	0
2012-10-05	Active puts @ CBOE: $AAPL 10/5/12 655 & 660 $BAC 10/5/12 9.5 $ACIW Nov 40 $FB Oct 18	active puts @ cboe: $aapl 10/5/12 655 & 660 $bac 10/5/12 9.5 $aciw nov 40 $fb oct 18	active puts @ cboe: $aapl 10/5/12 655 & 660 $bac 10/5/12 9.5 $aciw nov 40 $fb oct 18	0.6	negative	-0.133333		2009-11-14	0	0	0	0	0	15.98	28.6952	75.3048		2009-11-14	0	0	0	0	0	0	0	0	46	0	2	0	15.98	0	0
2012-01-03	Decreased Confidence in Big Banks Have Investors Thinking Smaller http://wll.st/t5yrxIÃ‚Â $SPY $BAC $C $GS $JPM $WFC #stocks #mkt	decreased confidence in big banks have investors thinking smaller $spy $bac $c $gs $jpm $wfc #stocks #mkt	decreased confidence in big banks have investors thinking smaller $spy $bac $c $gs $jpm $wfc #stocks #mkt	0.433333	negative	-0.133333		2009-11-15	0	0	0	0	0	15.98	28.6952	75.3048		2009-11-15	0	0	0	0	0	0	0	0	46	0	2	0	15.98	0	0
2011-08-26	I banked on Bank of America yesterday $BAC._x000D_ Thank you Buffet and fuck you the politically "emotional" financial experts & chartists!	i banked on bank of america yesterday $bac._x000D_ thank you buffet and fuck you the politically "emotional" financial experts & chartists!	i banked on bank of america yesterday $bac._x000D_ thank you buffet and fuck you the politically "emotional" financial experts & chartists!	0.416667	negative	-0.133333		2009-11-16	1	0	1	0	1	15.87	28.6952	76.3048		2009-11-16	1	0	0	1	0	0	0	0	47	1	3	1	15.87	-0.00690741	0
2010-12-09	CBOE active equity option families; Citigroup - $C, Cisco - $CSCO, Bank of America - $BAC, Exxon - $XOM, Yahoo - $YHOO	cboe active equity option families; citigroup - $c, cisco - $csco, bank of america - $bac, exxon - $xom, yahoo - $yhoo	cboe active equity option families; citigroup - $c, cisco - $csco, bank of america - $bac, exxon - $xom, yahoo - $yhoo	0.6	negative	-0.133333		2009-11-17	2	0	2	0	1	15.77	28.6952	77.3048		2009-11-17	2	0	0	2	0	0	0	0	48	1	3	2	15.77	-0.00632113	0.136364
2009-11-27	CBOE active equity option families: $C $BAC $AAPL $GE	cboe active equity option families: $c $bac $aapl $ge	cboe active equity option families: $c $bac $aapl $ge	0.6	negative	-0.133333		2009-11-18	2	0	2	0	1	16.35	28.6952	78.3048		2009-11-18	2	0	0	2	0	0	0	0	49	1	3	2	16.35	0.0361185	0
2013-01-31	Apple isn't alone -- here are 10 other big names that the S&P left behind http://bit.ly/XpqacnÃ‚Â $AAPL $BAC $BA $MNST $STZ	apple isn't alone -- here are 10 other big names that the s&p left behind $aapl $bac $ba $mnst $stz	apple isn't alone -- here are 10 other big names that the s&p left behind $aapl $bac $ba $mnst $stz	0.29375	negative	-0.13125		2009-11-19	0	0	0	0	0	16.08	28.6952	78.3048		2009-11-19	0	0	0	0	0	0	0	0	49	0	2	0	16.08	-0.0166516	0
2015-02-26	So! What color do you see??? I see little bit of blue on the white part of dress, but seriously, iÃ¢â‚¬Â¦ https://instagram.com/p/zlvpwcH1KD/	so! what color do you see??? i see little bit of blue on the white part of dress, but seriously, i	so! what color do you see??? i see little bit of blue on the white part of dress, but seriously, i	0.316667	negative	-0.130208		2009-11-20	0	0	0	0	0	16.09	28.6952	78.3048		2009-11-20	0	0	0	0	0	0	0	0	49	0	2	0	16.09	0.000621697	0
2011-12-08	Ask about $BAC $CLWR $MU $AA $SIRI $S $RF $WFR and other active low-dollar stocks at #SU10chat at 4:30 pm ET	ask about $bac $clwr $mu $aa $siri $s $rf $wfr and other active low-dollar stocks at #su10chat at 4:30 pm et	ask about $bac $clwr $mu $aa $siri $s $rf $wfr and other active low-dollar stocks at #su10chat at 4:30 pm et	0.4875	negative	-0.129167		2009-11-21	0	0	0	0	0	16.09	28.6952	78.3048		2009-11-21	0	0	0	0	0	0	0	0	49	0	2	0	16.09	0	0
2011-10-31	The #Dow closed down 276 points today -- but still managed to post its biggest monthly gain on record http://fxn.ws/tMp1a8Ã‚Â $MF $JPM $BAC	the #dow closed down 276 points today -- but still managed to post its biggest monthly gain on record $mf $jpm $bac	the #dow closed down 276 points today -- but still managed to post its biggest monthly gain on record $mf $jpm $bac	0.194444	negative	-0.127778		2009-11-22	0	0	0	0	0	16.09	28.6952	78.3048		2009-11-22	0	0	0	0	0	0	0	0	49	0	2	0	16.09	0	0
2015-01-15	Analysts say $BOA earnings missed estimate due to irregular amounts of credit/debit replacement cards being sent to the UWS of Manhattan.	analysts say $boa earnings missed estimate due to irregular amounts of credit/debit replacement cards being sent to the uws of manhattan.	analysts say $boa earnings missed estimate due to irregular amounts of credit/debit replacement cards being sent to the uws of manhattan.	0.375	negative	-0.125		2009-11-23	3	1	2	0.333333	0.666667	16.29	29.0286	78.9714		2009-11-23	3	1	0	2	0	0	0	0	50	1	3	2	16.29	0.0123535	0.867857
2012-05-20	Hello Los Angeles!! I missed you~~~ (; see you soon at the honda center tonight!	hello los angeles!! i missed you~~~ (; see you soon at the honda center tonight!	hello los angeles!! i missed you~~~ (; see you soon at the honda center tonight!	0.1	negative	-0.125		2009-11-24	2	0	2	0	1	16.1	29.0286	79.9714		2009-11-24	2	0	0	2	0	0	0	0	51	1	3	2	16.1	-0.0117322	0
2017-10-02	Total Returns over the past year..._x000D_ $BAC: +66%_x000D_ $C: +58%_x000D_ $MS: +56%_x000D_ $GS: +51%_x000D_ $JPM: +49%_x000D_ $SPY: +19%pic.twitter.com/gH3Yej5vgQ	total returns over the past year..._x000D_ $bac: +66%_x000D_ $c: +58%_x000D_ $ms: +56%_x000D_ $gs: +51%_x000D_ $jpm: +49%_x000D_ $spy: +19%pic.twitter.com/gh3yej5vgq	total returns over the past year..._x000D_ $bac: +66%_x000D_ $c: +58%_x000D_ $ms: +56%_x000D_ $gs: +51%_x000D_ $jpm: +49%_x000D_ $spy: +19%pic.twitter.com/gh3yej5vgq	0.5	negative	-0.125		2009-11-25	0	0	0	0	0	15.95	29.0286	79.9714		2009-11-25	0	0	0	0	0	0	0	0	51	0	2	0	15.95	-0.00936044	0
2017-09-19	Is Ripple Poised To Disrupt Bitcoin? - https://invst.ly/56yepÃ‚Â _x000D_ -_x000D_ $XRP Unlike any other crypto. This is a business with $BAC $UBS, in it.	is ripple poised to disrupt bitcoin? - _x000D_ -_x000D_ $xrp unlike any other crypto. this is a business with $bac $ubs, in it.	is ripple poised to disrupt bitcoin? - _x000D_ -_x000D_ $xrp unlike any other crypto. this is a business with $bac $ubs, in it.	0.375	negative	-0.125		2009-11-26	0	0	0	0	0	15.95	29.0286	79.9714		2009-11-26	0	0	0	0	0	0	0	0	51	0	2	0	15.95	0	0
2017-01-01	The numbers are not pretty Jim @JamesGRickards $SPX $SPY $DIA $VIX $TVIX $AAPL $FB $C $BAC $JPM $INTC $IBM $MSFT @patrickbutleruspic.twitter.com/AUAoF8QsPy	the numbers are not pretty jim @jamesgrickards $spx $spy $dia $vix $tvix $aapl $fb $c $bac $jpm $intc $ibm $msft @patrickbutleruspic.twitter.com/auaof8qspy	the numbers are not pretty jim @jamesgrickards $spx $spy $dia $vix $tvix $aapl $fb $c $bac $jpm $intc $ibm $msft @patrickbutleruspic.twitter.com/auaof8qspy	1	negative	-0.125		2009-11-27	1	1	0	1	0	15.47	30.0286	79.9714		2009-11-27	1	1	0	0	0	0	0	0	50	-1	1	1	15.47	-0.0305562	-0.133333
2016-11-03	Apple is undercutting its buy point while Microsoft, Bank of America are on edge with jobs data due http://ow.ly/iCbH305Pa8EÃ‚Â $AAPL $MSFT $BAC pic.twitter.com/ux38m14c51	apple is undercutting its buy point while microsoft, bank of america are on edge with jobs data due $aapl $msft $bac pic.twitter.com/ux38m14c51	apple is undercutting its buy point while microsoft, bank of america are on edge with jobs data due $aapl $msft $bac pic.twitter.com/ux38m14c51	0.375	negative	-0.125		2009-11-28	1	0	1	0	1	15.47	30.0286	80.9714		2009-11-28	1	0	0	1	0	0	0	0	51	1	3	1	15.47	0	0.333333
2015-05-13	Setups for Wednesday http://stks.co/t22cXÃ‚Â other stocks to watch today $AAPL $TWTR $GPRO $FB $CNET $TASR $POWR $BAC $C $BABA $DAL $EGL $Z	setups for wednesday other stocks to watch today $aapl $twtr $gpro $fb $cnet $tasr $powr $bac $c $baba $dal $egl $z	setups for wednesday other stocks to watch today $aapl $twtr $gpro $fb $cnet $tasr $powr $bac $c $baba $dal $egl $z	0.375	negative	-0.125		2009-11-29	0	0	0	0	0	15.47	30.0286	80.9714		2009-11-29	0	0	0	0	0	0	0	0	51	0	2	0	15.47	0	0
2015-05-07	#SALT2015 poll: Which US Bank would be the first to fail if FASB required mark-to-market?_x000D_ $BAC $C $GS $MS $WFC $JPM $FederalReserve	#salt2015 poll: which us bank would be the first to fail if fasb required mark-to-market?_x000D_ $bac $c $gs $ms $wfc $jpm $federalreserve	#salt2015 poll: which us bank would be the first to fail if fasb required mark-to-market?_x000D_ $bac $c $gs $ms $wfc $jpm $federalreserve	0.316667	negative	-0.125		2009-11-30	0	0	0	0	0	15.85	30.0286	80.9714		2009-11-30	0	0	0	0	0	0	0	0	51	0	2	0	15.85	0.0242668	0
2015-04-08	Setups for Wednesday http://stks.co/r1oniÃ‚Â other stocks to watch $RAD $GPRO $TWTR $AAPL $CYBR $CHK $BP $PLAY $OVAS $FB $C $BAC $JPM $EYES	setups for wednesday other stocks to watch $rad $gpro $twtr $aapl $cybr $chk $bp $play $ovas $fb $c $bac $jpm $eyes	setups for wednesday other stocks to watch $rad $gpro $twtr $aapl $cybr $chk $bp $play $ovas $fb $c $bac $jpm $eyes	0.375	negative	-0.125		2009-12-01	0	0	0	0	0	15.9	30.0286	80.9714		2009-12-01	0	0	0	0	0	0	0	0	51	0	2	0	15.9	0.00314961	0
2015-03-18	Energy $APC $CVX $HAL $APA_x000D_ Fins/Insur $BAC $AIG $GS $RE_x000D_ Tech $FB $QQQ $GOOGL $INTC $GLW_x000D_ Health $FXH $MRK_x000D_ Int $IFN_x000D_ Other $DSW $GLD_x000D_ #LTPort	energy $apc $cvx $hal $apa_x000D_ fins/insur $bac $aig $gs $re_x000D_ tech $fb $qqq $googl $intc $glw_x000D_ health $fxh $mrk_x000D_ int $ifn_x000D_ other $dsw $gld_x000D_ #ltport	energy $apc $cvx $hal $apa_x000D_ fins/insur $bac $aig $gs $re_x000D_ tech $fb $qqq $googl $intc $glw_x000D_ health $fxh $mrk_x000D_ int $ifn_x000D_ other $dsw $gld_x000D_ #ltport	0.375	negative	-0.125		2009-12-02	4	1	3	0.25	0.75	15.65	30.2786	81.7214		2009-12-02	4	1	0	3	0	0	0	0	52	1	3	3	15.65	-0.0158482	0.1
2015-02-25	$BAC buyer 23,314 3/13 16.5 C .24 -- may roll some from other strike	$bac buyer 23,314 3/13 16.5 c .24 -- may roll some from other strike	$bac buyer 23,314 3/13 16.5 c .24 -- may roll some from other strike	0.375	negative	-0.125		2009-12-03	2	0	2	0	1	15.76	30.2786	82.7214		2009-12-03	2	0	0	2	0	0	0	0	53	1	3	2	15.76	0.00700417	0
2014-12-17	Why $WFC Stands Out From Every Other Mega-Bank (In 6 Charts) $BAC $C $JPM http://benzinga.com/z/5088753Ã‚Â via @CapitalMktLabs	why $wfc stands out from every other mega-bank (in 6 charts) $bac $c $jpm via @capitalmktlabs	why $wfc stands out from every other mega-bank (in 6 charts) $bac $c $jpm via @capitalmktlabs	0.375	negative	-0.125		2009-12-04	1	0	1	0	1	16.28	30.2786	83.7214		2009-12-04	1	0	0	1	0	0	0	0	54	1	3	1	16.28	0.0324623	0
2014-08-22	Oh that $16B penalty $BAC is paying? Not exactly from @petereavis & @mcorkery5 http://nyti.ms/1wcYhtC	oh that $16b penalty $bac is paying? not exactly from @petereavis & @mcorkery5	oh that $16b penalty $bac is paying? not exactly from @petereavis & @mcorkery5	0.25	negative	-0.125		2009-12-05	1	0	1	0	1	16.28	30.2786	84.7214		2009-12-05	1	0	0	1	0	0	0	0	55	1	3	1	16.28	0	0
2014-06-03	BofA ex-CEO Ken Lewis finds a cause and other banking reads: http://on.mktw.net/1kFnNMdÃ‚Â $BAC pic.twitter.com/tkeGTzfCDu	bofa ex-ceo ken lewis finds a cause and other banking reads: $bac pic.twitter.com/tkegtzfcdu	bofa ex-ceo ken lewis finds a cause and other banking reads: $bac pic.twitter.com/tkegtzfcdu	0.375	negative	-0.125		2009-12-06	0	0	0	0	0	16.28	30.2786	84.7214		2009-12-06	0	0	0	0	0	0	0	0	55	0	2	0	16.28	0	0
2013-11-17	Setups for Monday http://stks.co/etBdÃ‚Â $FB $FSLR $HIMX $MSFT $ONVO $OPXA $P other stocks to watch $TWTR $NQ $NVDA $BAC $JPM $GS $SIRI $C	setups for monday $fb $fslr $himx $msft $onvo $opxa $p other stocks to watch $twtr $nq $nvda $bac $jpm $gs $siri $c	setups for monday $fb $fslr $himx $msft $onvo $opxa $p other stocks to watch $twtr $nq $nvda $bac $jpm $gs $siri $c	0.375	negative	-0.125		2009-12-07	0	0	0	0	0	15.89	30.2786	84.7214		2009-12-07	0	0	0	0	0	0	0	0	55	0	2	0	15.89	-0.0242474	0
2011-10-04	Billionaire investor Warren Buffett is not concerned by the sharp drop in Bank of America Corp $BAC	billionaire investor warren buffett is not concerned by the sharp drop in bank of america corp $bac	billionaire investor warren buffett is not concerned by the sharp drop in bank of america corp $bac	0.75	negative	-0.125		2009-12-08	1	0	1	0	1	15.41	30.2786	85.7214		2009-12-08	1	0	0	1	0	0	0	0	56	1	3	1	15.41	-0.0306733	0.25
2011-07-26	California Taps Goldman, Other Banks for $5.4B http://bloom.bg/nH0znC $BAC $C $GS $JPM $MS $STOCA1 $USB $WFC	california taps goldman, other banks for $5.4b $bac $c $gs $jpm $ms $stoca1 $usb $wfc	california taps goldman, other banks for $5.4b $bac $c $gs $jpm $ms $stoca1 $usb $wfc	0.375	negative	-0.125		2009-12-09	2	1	1	0.5	0.5	15.39	30.7786	86.2214		2009-12-09	2	1	0	1	0	0	0	0	55	-1	1	1	15.39	-0.0012987	-0.1
2010-06-24	10 Wall Streeters Who Were Ordered To Pay Their "Excessive" Bonuses Back $BAC $CS $MS $C $GS $AIG by @courtn_comstock http://bit.ly/95UZuj	10 wall streeters who were ordered to pay their "excessive" bonuses back $bac $cs $ms $c $gs $aig by @courtn_comstock	10 wall streeters who were ordered to pay their "excessive" bonuses back $bac $cs $ms $c $gs $aig by @courtn_comstock	0.5	negative	-0.125		2009-12-10	1	0	1	0	1	15.21	30.7786	87.2214		2009-12-10	1	0	0	1	0	0	0	0	56	1	3	1	15.21	-0.0117648	0.166667
2009-09-02	Bank of America won't let guy with no arms cash a check due to lack of thumbprint http://bit.ly/zpL94 $BAC	bank of america won't let guy with no arms cash a check due to lack of thumbprint $bac	bank of america won't let guy with no arms cash a check due to lack of thumbprint $bac	0.375	negative	-0.125		2009-12-11	0	0	0	0	0	15.63	30.7786	87.2214		2009-12-11	0	0	0	0	0	0	0	0	56	0	2	0	15.63	0.027239	0
2009-02-24	$BAC joins twitter @BofA_help Soon maybe $C & $BAC can with twitter each other	$bac joins twitter @bofa_help soon maybe $c & $bac can with twitter each other	$bac joins twitter @bofa_help soon maybe $c & $bac can with twitter each other	0.375	negative	-0.125		2009-12-12	0	0	0	0	0	15.63	30.7786	87.2214		2009-12-12	0	0	0	0	0	0	0	0	56	0	2	0	15.63	0	0
2014-10-15	Bank blood-letting: $BAC was up pre-market, now down 4%; $RF down 5.5%, $KEY down 6.7%; other majors down 2-3% range. $WFC $C $JPM	bank blood-letting: $bac was up pre-market, now down 4%; $rf down 5.5%, $key down 6.7%; other majors down 2-3% range. $wfc $c $jpm	bank blood-letting: $bac was up pre-market, now down 4%; $rf down 5.5%, $key down 6.7%; other majors down 2-3% range. $wfc $c $jpm	0.421759	negative	-0.124537		2009-12-13	0	0	0	0	0	15.63	30.7786	87.2214		2009-12-13	0	0	0	0	0	0	0	0	56	0	2	0	15.63	0	0
2018-12-24	Warren BuffettÃ¢â‚¬â„¢s 4th Quarter portfolio drawdown: _x000D_ $AAPL - roughly $19 billion_x000D_ $BAC - roughly $5 billion_x000D_ $AXP - a bit over $2 billion_x000D_ $KHC - a bit under $3 billion_x000D_ $USB - a bit over a half billion_x000D_ $WFC - about $4 billion	warren buffetts 4th quarter portfolio drawdown: _x000D_ $aapl - roughly $19 billion_x000D_ $bac - roughly $5 billion_x000D_ $axp - a bit over $2 billion_x000D_ $khc - a bit under $3 billion_x000D_ $usb - a bit over a half billion_x000D_ $wfc - about $4 billion	warren buffetts 4th quarter portfolio drawdown: _x000D_ $aapl - roughly $19 billion_x000D_ $bac - roughly $5 billion_x000D_ $axp - a bit over $2 billion_x000D_ $khc - a bit under $3 billion_x000D_ $usb - a bit over a half billion_x000D_ $wfc - about $4 billion	0.322222	negative	-0.122222		2009-12-14	1	0	1	0	1	15.63	30.7786	88.2214		2009-12-14	1	0	0	1	0	0	0	0	57	1	3	1	15.63	0	0.3
2015-01-05	Ramping treasuries, very weak junk bonds and big banks spell trouble for mkt as a whole $HYG $JNK $TLT $GS $JPM $BAC $MS	ramping treasuries, very weak junk bonds and big banks spell trouble for mkt as a whole $hyg $jnk $tlt $gs $jpm $bac $ms	ramping treasuries, very weak junk bonds and big banks spell trouble for mkt as a whole $hyg $jnk $tlt $gs $jpm $bac $ms	0.378125	negative	-0.121875		2009-12-15	1	1	0	1	0	15.19	31.7786	88.2214		2009-12-15	1	1	0	0	0	0	0	0	56	-1	1	1	15.19	-0.0285548	-0.25
2018-07-04	The best performing stocks this year, by sector, are cyclicals. _x000D_ The worst are consumer staples. But not far behind are financials, which are down almost 6% this year. $GS $XLF $BAC $JPMhttps://stocktwits.com/briefingcom/message/128925018Ã‚Â Ã¢â‚¬Â¦	the best performing stocks this year, by sector, are cyclicals. _x000D_ the worst are consumer staples. but not far behind are financials, which are down almost 6% this year. $gs $xlf $bac $jpm	the best performing stocks this year, by sector, are cyclicals. _x000D_ the worst are consumer staples. but not far behind are financials, which are down almost 6% this year. $gs $xlf $bac $jpm	0.657778	negative	-0.121111		2009-12-16	2	0	2	0	1	15.28	31.7786	89.2214		2009-12-16	2	0	0	2	0	0	0	0	57	1	3	2	15.28	0.00590747	0.334091
2010-02-18	Meredith Whitney says her estimates 30% lower than street. She expects large caps to go 10-15% lower. $BAC is "less worse" than others	meredith whitney says her estimates 30% lower than street. she expects large caps to go 10-15% lower. $bac is "less worse" than others	meredith whitney says her estimates 30% lower than street. she expects large caps to go 10-15% lower. $bac is "less worse" than others	0.365079	negative	-0.11746		2009-12-17	2	0	2	0	1	14.86	31.7786	90.2214		2009-12-17	2	0	0	2	0	0	0	0	58	1	3	2	14.86	-0.0278717	0.568182
2014-10-02	BofA chief Moynihan adds chairman role http://on.ft.com/1wZZYr5Ã‚Â via @FT | Terrifying. How is this good for long suffering $BAC shareholders?	bofa chief moynihan adds chairman role via @ft | terrifying. how is this good for long suffering $bac shareholders?	bofa chief moynihan adds chairman role via @ft | terrifying. how is this good for long suffering $bac shareholders?	0.666667	negative	-0.116667		2009-12-18	2	0	2	0	1	15.03	31.7786	91.2214		2009-12-18	2	0	0	2	0	0	0	0	59	1	3	2	15.03	0.0113752	0.15
2014-09-18	Three Big Banks Subject of "Heavy SEC Investigations" by @MarkMelin http://www.valuewalk.com/2014/09/big-banks-sec-investigations/Ã‚Â Ã¢â‚¬Â¦ $BAC $MS $GSpic.twitter.com/1MtokFJOND	three big banks subject of "heavy sec investigations" by @markmelin $bac $ms $gspic.twitter.com/1mtokfjond	three big banks subject of "heavy sec investigations" by @markmelin $bac $ms $gspic.twitter.com/1mtokfjond	0.383333	negative	-0.116667		2009-12-19	0	0	0	0	0	15.03	31.7786	91.2214		2009-12-19	0	0	0	0	0	0	0	0	59	0	2	0	15.03	0	0
2016-01-12	Here's $BAC - the definition of a waste of space of a stock. Flat and underperforming for years pic.twitter.com/Ng17ERtFrT	here's $bac - the definition of a waste of space of a stock. flat and underperforming for years pic.twitter.com/ng17ertfrt	here's $bac - the definition of a waste of space of a stock. flat and underperforming for years pic.twitter.com/ng17ertfrt	0.0625	negative	-0.1125		2009-12-20	0	0	0	0	0	15.03	31.7786	91.2214		2009-12-20	0	0	0	0	0	0	0	0	59	0	2	0	15.03	0	0
2015-05-29	Boycott Bank Of America $BAC for preying on US Military members! "B of A Fined for Violations of Military Relief Law" http://www.nytimes.com/2015/05/30/business/dealbook/bank-of-america-fined-for-violations-of-military-relief-law.html?_r=0Ã‚Â Ã¢â‚¬Â¦	boycott bank of america $bac for preying on us military members! "b of a fined for violations of military relief law"	boycott bank of america $bac for preying on us military members! "b of a fined for violations of military relief law"	0.1	negative	-0.1125		2009-12-21	1	0	1	0	1	15.28	31.7786	92.2214		2009-12-21	1	0	0	1	0	0	0	0	60	1	3	1	15.28	0.0164966	0
2011-09-24	Don't be fooled, too big to fail is alive and well http://bit.ly/o9iv5mÃ‚Â So long as we have $C, $JPM, $BAC & $WFC, TBTF will still exist. $$	don't be fooled, too big to fail is alive and well so long as we have $c, $jpm, $bac & $wfc, tbtf will still exist. $$	don't be fooled, too big to fail is alive and well so long as we have $c, $jpm, $bac & $wfc, tbtf will still exist. $$	0.3	negative	-0.1125		2009-12-22	0	0	0	0	0	15.33	31.7786	92.2214		2009-12-22	0	0	0	0	0	0	0	0	60	0	2	0	15.33	0.00326691	0
2012-12-18	RT @maxpower181278: $BAC now at just under 10x 2014 eps and 6x PEAK 2006 eps. Has the market gone mad? j-group is cheap as all get out.	rt @maxpower181278: $bac now at just under 10x 2014 eps and 6x peak 2006 eps. has the market gone mad? j-group is cheap as all get out.	rt @maxpower181278: $bac now at just under 10x 2014 eps and 6x peak 2006 eps. has the market gone mad? j-group is cheap as all get out.	0.85	negative	-0.1125		2009-12-23	0	0	0	0	0	15.19	31.7786	92.2214		2009-12-23	0	0	0	0	0	0	0	0	60	0	2	0	15.19	-0.00917438	0
2018-02-27	They are privileged investors seeking:_x000D_ -Gteed investment agst default(Liquidation Right)_x000D_ -Provoke crisis to switch for Commons (Buffett & $BOA)_x000D_ Their stake in the C Capital can be covered by the same amount of Retained Earnings acct. Less expensive &less troublemakers to deal w/.	they are privileged investors seeking:_x000D_ -gteed investment agst default(liquidation right)_x000D_ -provoke crisis to switch for commons (buffett & $boa)_x000D_ their stake in the c capital can be covered by the same amount of retained earnings acct. less expensive &less troublemakers to deal w/.	they are privileged investors seeking:_x000D_ -gteed investment agst default(liquidation right)_x000D_ -provoke crisis to switch for commons (buffett & $boa)_x000D_ their stake in the c capital can be covered by the same amount of retained earnings acct. less expensive &less troublemakers to deal w/.	0.29881	negative	-0.109524		2009-12-24	0	0	0	0	0	15.25	31.7786	92.2214		2009-12-24	0	0	0	0	0	0	0	0	60	0	2	0	15.25	0.00394219	0
2013-05-15	I came in long $JPM $GS & $BAC today- i sold $JPM- and added $MS around $24.40- i do have less $GS & $BAC then i started with today #manage	i came in long $jpm $gs & $bac today- i sold $jpm- and added $ms around $24.40- i do have less $gs & $bac then i started with today #manage	i came in long $jpm $gs & $bac today- i sold $jpm- and added $ms around $24.40- i do have less $gs & $bac then i started with today #manage	0.233333	negative	-0.108333		2009-12-25	0	0	0	0	0	15.25	31.7786	92.2214		2009-12-25	0	0	0	0	0	0	0	0	60	0	2	0	15.25	0	0
2010-01-03	@MiamiPete you should wait to buy $BAC when there less risk in the price. Buy it when it hits $5. if ur long then please buy some puts	@miamipete you should wait to buy $bac when there less risk in the price. buy it when it hits $5. if ur long then please buy some puts	@miamipete you should wait to buy $bac when there less risk in the price. buy it when it hits $5. if ur long then please buy some puts	0.233333	negative	-0.108333		2009-12-26	0	0	0	0	0	15.25	31.7786	92.2214		2009-12-26	0	0	0	0	0	0	0	0	60	0	2	0	15.25	0	0
2014-11-23	"When the Wrong Job Sets You on the Right Course" by John Thiel https://www.linkedin.com/pulse/article/road-taken-when-wrong-job-sets-john-thielÃ‚Â Ã¢â‚¬Â¦ via @LinkedIn #DaleCarnegie $BAC #RoadNotTaken	"when the wrong job sets you on the right course" by john thiel via @linkedin #dalecarnegie $bac #roadnottaken	"when the wrong job sets you on the right course" by john thiel via @linkedin #dalecarnegie $bac #roadnottaken	0.717857	negative	-0.107143		2009-12-27	0	0	0	0	0	15.25	31.7786	92.2214		2009-12-27	0	0	0	0	0	0	0	0	60	0	2	0	15.25	0	0
2012-09-07	In the web extra... @ScottNations has your BofA $BAC trade. If it's anything like his $AAPL trade, it could mean big $! http://video.cnbc.com/gallery/?video=3000114498&play=1Ã‚Â Ã¢â‚¬Â¦	in the web extra... @scottnations has your bofa $bac trade. if it's anything like his $aapl trade, it could mean big $!	in the web extra... @scottnations has your bofa $bac trade. if it's anything like his $aapl trade, it could mean big $!	0.295833	negative	-0.104167		2009-12-28	0	0	0	0	0	15.29	31.7786	92.2214		2009-12-28	0	0	0	0	0	0	0	0	60	0	2	0	15.29	0.00261952	0
2016-05-12	Moynihan says no need to pare down multiple HQs. "Question is how to keep getting [headcount] down." If you're a $BAC employee: Ouch.	moynihan says no need to pare down multiple hqs. "question is how to keep getting [headcount] down." if you're a $bac employee: ouch.	moynihan says no need to pare down multiple hqs. "question is how to keep getting [headcount] down." if you're a $bac employee: ouch.	0.192593	negative	-0.103704		2009-12-29	1	0	1	0	1	15.12	31.7786	93.2214		2009-12-29	1	0	0	1	0	0	0	0	61	1	3	1	15.12	-0.0111806	0
2015-01-12	The Big 6 banks $JPM $BAC $C $GS $WFC $MS are expected to report 4Q Rev down 9% and per-share profit down 82%, per Thomson Reuters.	the big 6 banks $jpm $bac $c $gs $wfc $ms are expected to report 4q rev down 9% and per-share profit down 82%, per thomson reuters.	the big 6 banks $jpm $bac $c $gs $wfc $ms are expected to report 4q rev down 9% and per-share profit down 82%, per thomson reuters.	0.269444	negative	-0.102778		2009-12-30	1	0	1	0	1	15.07	31.7786	94.2214		2009-12-30	1	0	0	1	0	0	0	0	62	1	3	1	15.07	-0.00331236	0.1
2014-06-30	All 3 stocks that added to the DJIA last September are down YTD. The 3 removed are up an average of 20%. $GS $NKE $V $AA $HPQ $BAC	all 3 stocks that added to the djia last september are down ytd. the 3 removed are up an average of 20%. $gs $nke $v $aa $hpq $bac	all 3 stocks that added to the djia last september are down ytd. the 3 removed are up an average of 20%. $gs $nke $v $aa $hpq $bac	0.251852	negative	-0.101852		2009-12-31	0	0	0	0	0	15.06	31.7786	94.2214		2009-12-31	0	0	0	0	0	0	0	0	62	0	2	0	15.06	-0.00066379	0
2016-12-13	Pink green yellow https://www.instagram.com/p/BN_EnvVBhNe/	pink green yellow	pink green yellow	0.2	negative	-0.1		2010-01-01	1	0	1	0	1	15.06	31.7786	95.2214		2010-01-01	1	0	0	1	0	0	0	0	63	1	3	1	15.06	0	0.325
2018-01-17	#bankofamerica Revenue Breakdown _x000D_ Weak Segments_x000D_ Sales and #trading revenue sank 9% to $2.5 billion._x000D_ Fixed income, #currency and #commodities trading revenue fell 13% _x000D_ #Equities revenue was flat. $BAC $SPX $SPY _x000D_ https://traderscommunity.com/index.php/stocks/earnings-reports/512-bank-of-america-bac-earnings-rise-on-consumer-and-wealth-managementÃ‚Â Ã¢â‚¬Â¦pic.twit…	#bankofamerica revenue breakdown _x000D_ weak segments_x000D_ sales and #trading revenue sank 9% to $2.5 billion._x000D_ fixed income, #currency and #commodities trading revenue fell 13% _x000D_ #equities revenue was flat. $bac $spx $spy _x000D_	#bankofamerica revenue breakdown _x000D_ weak segments_x000D_ sales and #trading revenue sank 9% to $2.5 billion._x000D_ fixed income, #currency and #commodities trading revenue fell 13% _x000D_ #equities revenue was flat. $bac $spx $spy _x000D_	0.316667	negative	-0.1		2010-01-02	3	0	3	0	1	15.06	31.7786	96.2214		2010-01-02	3	0	0	3	0	0	0	0	64	1	3	3	15.06	0	0.3
2012-09-28	How BofA was forced to settle $2.43 bln Merrill class action http://shar.es/5bJSTÃ‚Â $BAC $MER $$	how bofa was forced to settle $2.43 bln merrill class action $bac $mer $$	how bofa was forced to settle $2.43 bln merrill class action $bac $mer $$	0.15	negative	-0.1		2010-01-03	9	2	7	0.222222	0.777778	15.06	32.0008	96.9992		2010-01-03	9	2	0	7	0	0	0	0	65	1	3	7	15.06	0	1.17928
2009-12-09	Young Bank Of America Analysts Forced To Sleep On Beds Made Of Bubble Wrap $BAC by @courtn_comstock http://bit.ly/8hDk3v	young bank of america analysts forced to sleep on beds made of bubble wrap $bac by @courtn_comstock	young bank of america analysts forced to sleep on beds made of bubble wrap $bac by @courtn_comstock	0.3	negative	-0.1		2010-01-04	4	0	4	0	1	15.69	32.0008	97.9992		2010-01-04	4	0	0	4	0	0	0	0	66	1	3	4	15.69	0.0409813	0.5
2018-05-02	$BOA Symons Hill Project - Bell Ringer Prospect Drilling Commences. Targeting Nova-Bollinger style magmatic nickel-copper sulphide mineralisation hosted in mafic intrusives. Results expected in 3 weeks. #Nickel #copper #sulphide @Thunder54_HC @roycestonecap	$boa symons hill project - bell ringer prospect drilling commences. targeting nova-bollinger style magmatic nickel-copper sulphide mineralisation hosted in mafic intrusives. results expected in 3 weeks. #nickel #copper #sulphide @thunder54_hc @roycestonecap	$boa symons hill project - bell ringer prospect drilling commences. targeting nova-bollinger style magmatic nickel-copper sulphide mineralisation hosted in mafic intrusives. results expected in 3 weeks. #nickel #copper #sulphide @thunder54_hc @roycestonecap	0.4	negative	-0.1		2010-01-05	2	0	2	0	1	16.2	32.0008	98.9992		2010-01-05	2	0	0	2	0	0	0	0	67	1	3	2	16.2	0.0319877	0.2
2012-05-27	Oh YES!!!!!! RT @Notebook: I want a man who promises me nothing but tries to give me everything.	oh yes!!!!!! rt @notebook: i want a man who promises me nothing but tries to give me everything.	oh yes!!!!!! rt @notebook: i want a man who promises me nothing but tries to give me everything.	0.4	negative	-0.1		2010-01-06	0	0	0	0	0	16.39	32.0008	98.9992		2010-01-06	0	0	0	0	0	0	0	0	67	0	2	0	16.39	0.01166	0
2010-05-13	10 Steps to Wall Street Reform http://bit.ly/92i8pG #SEC, #CFTC, $CME, $NDAQ, $NYX, $GS, $JPM, $MS, $BOA, Hedge funds, trading,common sense.	10 steps to wall street reform #sec, #cftc, $cme, $ndaq, $nyx, $gs, $jpm, $ms, $boa, hedge funds, trading,common sense.	10 steps to wall street reform #sec, #cftc, $cme, $ndaq, $nyx, $gs, $jpm, $ms, $boa, hedge funds, trading,common sense.	0.6	negative	-0.1		2010-01-07	1	1	0	1	0	16.93	33.0008	98.9992		2010-01-07	1	1	0	0	0	0	0	0	66	-1	1	1	16.93	0.0324159	-0.4
2018-05-16	The curious case of Goldman Sachs $GS, and Stephen @Sarge986 Guilfoyle considers Bank of America $BAC https://buff.ly/2rMzKxaÃ‚Â pic.twitter.com/dSfWHXpZ8v	the curious case of goldman sachs $gs, and stephen @sarge986 guilfoyle considers bank of america $bac	the curious case of goldman sachs $gs, and stephen @sarge986 guilfoyle considers bank of america $bac	1	negative	-0.1		2010-01-08	0	0	0	0	0	16.78	33.0008	98.9992		2010-01-08	0	0	0	0	0	0	0	0	66	0	2	0	16.78	-0.00889944	0
2018-05-16	The Curious Case of $GS, and Let's Consider $BAC: Market Recon $XLF $KBE $KRE $JPM $C $WFC $M $CSCO $TTWO https://realmoney.thestreet.com/articles/05/16/2018/curious-case-gs-and-lets-consider-bac-market-reconÃ‚Â Ã¢â‚¬Â¦	the curious case of $gs, and let's consider $bac: market recon $xlf $kbe $kre $jpm $c $wfc $m $csco $ttwo	the curious case of $gs, and let's consider $bac: market recon $xlf $kbe $kre $jpm $c $wfc $m $csco $ttwo	1	negative	-0.1		2010-01-09	0	0	0	0	0	16.78	33.0008	98.9992		2010-01-09	0	0	0	0	0	0	0	0	66	0	2	0	16.78	0	0
2018-02-02	Financials are off the mat from earlier, $BAC green in the pre, watching $GS and $JPM closely	financials are off the mat from earlier, $bac green in the pre, watching $gs and $jpm closely	financials are off the mat from earlier, $bac green in the pre, watching $gs and $jpm closely	0.4	negative	-0.1		2010-01-10	0	0	0	0	0	16.78	33.0008	98.9992		2010-01-10	0	0	0	0	0	0	0	0	66	0	2	0	16.78	0	0
2017-06-30	Oh, to be Warren Buffett_x000D_ Today exercising warrants to buy 700M Bank of America shares at $7.14. $BAC closed at $24.32 yesterday	oh, to be warren buffett_x000D_ today exercising warrants to buy 700m bank of america shares at $7.14. $bac closed at $24.32 yesterday	oh, to be warren buffett_x000D_ today exercising warrants to buy 700m bank of america shares at $7.14. $bac closed at $24.32 yesterday	0.1	negative	-0.1		2010-01-11	3	0	3	0	1	16.93	33.0008	99.9992		2010-01-11	3	0	0	3	0	0	0	0	67	1	3	3	16.93	0.00889944	0.568182
2017-04-13	$SPY $VXX $VIX update_x000D_ Bank eps bmo_x000D_ Fri: Mkt closed_x000D_ M: EU mkt closed $NFLX_x000D_ T: $GS $BAC_x000D_ W: $VIX exp_x000D_ F: MoOpex_x000D_ 4/23: Fr vote_x000D_ 4/28: USgovtF expic.twitter.com/z2CjkPzBIX	$spy $vxx $vix update_x000D_ bank eps bmo_x000D_ fri: mkt closed_x000D_ m: eu mkt closed $nflx_x000D_ t: $gs $bac_x000D_ w: $vix exp_x000D_ f: moopex_x000D_ 4/23: fr vote_x000D_ 4/28: usgovtf expic.twitter.com/z2cjkpzbix	$spy $vxx $vix update_x000D_ bank eps bmo_x000D_ fri: mkt closed_x000D_ m: eu mkt closed $nflx_x000D_ t: $gs $bac_x000D_ w: $vix exp_x000D_ f: moopex_x000D_ 4/23: fr vote_x000D_ 4/28: usgovtf expic.twitter.com/z2cjkpzbix	0.1	negative	-0.1		2010-01-12	5	1	4	0.2	0.8	16.36	33.2008	100.799		2010-01-12	5	1	0	4	0	0	0	0	68	1	3	4	16.36	-0.0342478	0.512121
2017-01-10	28 long-term bargain stocks expected to show the fastest earnings growth http://on.mktw.net/2iXxka9Ã‚Â $BAC $SWN $ABBV $LUVpic.twitter.com/5pj4isXziA	28 long-term bargain stocks expected to show the fastest earnings growth $bac $swn $abbv $luvpic.twitter.com/5pj4isxzia	28 long-term bargain stocks expected to show the fastest earnings growth $bac $swn $abbv $luvpic.twitter.com/5pj4isxzia	0.4	negative	-0.1		2010-01-13	7	2	5	0.285714	0.714286	16.62	33.4865	101.513		2010-01-13	7	2	0	5	0	0	0	0	69	1	3	5	16.62	0.0157675	-0.108333
2016-10-26	Markets remain range-bound.. but #Financials are breaking out.. based on the $WFC $C $BAC heavy $XLF v $SPX which is a definite bullish movepic.twitter.com/HSYYIOBSzb	markets remain range-bound.. but #financials are breaking out.. based on the $wfc $c $bac heavy $xlf v $spx which is a definite bullish movepic.twitter.com/hsyyiobszb	markets remain range-bound.. but #financials are breaking out.. based on the $wfc $c $bac heavy $xlf v $spx which is a definite bullish movepic.twitter.com/hsyyiobszb	0.5	negative	-0.1		2010-01-14	0	0	0	0	0	16.82	33.4865	101.513		2010-01-14	0	0	0	0	0	0	0	0	69	0	2	0	16.82	0.0119618	0
2016-01-19	#BREAKING: Bank of America $BAC Q4 Revenues misses estimates, $19.76B vs. $19.86B expected	#breaking: bank of america $bac q4 revenues misses estimates, $19.76b vs. $19.86b expected	#breaking: bank of america $bac q4 revenues misses estimates, $19.76b vs. $19.86b expected	0.4	negative	-0.1		2010-01-15	2	1	1	0.5	0.5	16.26	33.9865	102.013		2010-01-15	2	1	0	1	0	0	0	0	68	-1	1	1	16.26	-0.0338606	0.163095
2015-05-12	" $BAC and $C are two speculative stocks that I would be layering in over the next few months." @DavidAltonClark on http://stks.co/t21xe	" $bac and $c are two speculative stocks that i would be layering in over the next few months." @davidaltonclark on	" $bac and $c are two speculative stocks that i would be layering in over the next few months." @davidaltonclark on	0.05	negative	-0.1		2010-01-16	0	0	0	0	0	16.26	33.9865	102.013		2010-01-16	0	0	0	0	0	0	0	0	68	0	2	0	16.26	0	0
2015-05-10	These Asian #bankers face $43 billion of dead #deals after #oil plunge: http://www.bloomberg.com/news/articles/2015-05-10/these-asian-bankers-face-43-billion-dead-deals-after-oil-plungeÃ‚Â Ã¢â‚¬Â¦ $GS $BAC $UBS $HSBCpic.twitter.com/jftIri3pYk	these asian #bankers face $43 billion of dead #deals after #oil plunge: $gs $bac $ubs $hsbcpic.twitter.com/jftiri3pyk	these asian #bankers face $43 billion of dead #deals after #oil plunge: $gs $bac $ubs $hsbcpic.twitter.com/jftiri3pyk	0.2	negative	-0.1		2010-01-17	0	0	0	0	0	16.26	33.9865	102.013		2010-01-17	0	0	0	0	0	0	0	0	68	0	2	0	16.26	0	0
2015-04-05	'There can be only one.' >> RT @MetaTrades: How 37 banks became 4 in just a few decades $C $WFC $JPM $GS $BAC pic.twitter.com/LP7dfWeyVM	'there can be only one.' >> rt @metatrades: how 37 banks became 4 in just a few decades $c $wfc $jpm $gs $bac pic.twitter.com/lp7dfweyvm	'there can be only one.' >> rt @metatrades: how 37 banks became 4 in just a few decades $c $wfc $jpm $gs $bac pic.twitter.com/lp7dfweyvm	0.55	negative	-0.1		2010-01-18	0	0	0	0	0	16.26	33.9865	102.013		2010-01-18	0	0	0	0	0	0	0	0	68	0	2	0	16.26	0	0
2015-03-11	Wall Street Rethinking Data Center Hardware - #OCP #OCPSummit 2015 $GS $COF $BAC #datacenter #opensource http://www.datacenterknowledge.com/archives/2015/03/11/open-compute-wall-street-rethinking-data-center-hardware/Ã‚Â Ã¢â‚¬Â¦	wall street rethinking data center hardware - #ocp #ocpsummit 2015 $gs $cof $bac #datacenter #opensource	wall street rethinking data center hardware - #ocp #ocpsummit 2015 $gs $cof $bac #datacenter #opensource	0.1	negative	-0.1		2010-01-19	0	0	0	0	0	16.32	33.9865	102.013		2010-01-19	0	0	0	0	0	0	0	0	68	0	2	0	16.32	0.00368325	0
2014-09-29	Bank of America makes errors too. Now, it'll pay $7.65 million in SEC penalties for overstating capital levels. $BAC http://yhoo.it/1qOSfqb	bank of america makes errors too. now, it'll pay $7.65 million in sec penalties for overstating capital levels. $bac	bank of america makes errors too. now, it'll pay $7.65 million in sec penalties for overstating capital levels. $bac	0.6	negative	-0.1		2010-01-20	0	0	0	0	0	16.49	33.9865	102.013		2010-01-20	0	0	0	0	0	0	0	0	68	0	2	0	16.49	0.0103628	0
2014-09-29	SEC charges Bank of America with regulatory capital overstatement, $BAC pays $7.65 million to settle charges.	sec charges bank of america with regulatory capital overstatement, $bac pays $7.65 million to settle charges.	sec charges bank of america with regulatory capital overstatement, $bac pays $7.65 million to settle charges.	0.6	negative	-0.1		2010-01-21	2	0	2	0	1	15.47	33.9865	103.013		2010-01-21	2	0	0	2	0	0	0	0	69	1	3	2	15.47	-0.0638515	0.03125
2014-01-02	Unusually heavy option volume on today's open include $SWY, $BHI, $NBL, $PH, and $BAC.	unusually heavy option volume on today's open include $swy, $bhi, $nbl, $ph, and $bac.	unusually heavy option volume on today's open include $swy, $bhi, $nbl, $ph, and $bac.	0.5	negative	-0.1		2010-01-22	0	0	0	0	0	14.9	33.9865	103.013		2010-01-22	0	0	0	0	0	0	0	0	69	0	2	0	14.9	-0.0375415	0
2013-08-27	U.S. judge has rejected Bank of America's bid to dismiss U.S. government lawsuit over alleged "hustle" mortgage fraud. $BAC	you.s. judge has rejected bank of america's bid to dismiss you.s. government lawsuit over alleged "hustle" mortgage fraud. $bac	you.s. judge has rejected bank of america's bid to dismiss you.s. government lawsuit over alleged "hustle" mortgage fraud. $bac	0.1	negative	-0.1		2010-01-23	0	0	0	0	0	14.9	33.9865	103.013		2010-01-23	0	0	0	0	0	0	0	0	69	0	2	0	14.9	0	0
2013-08-25	If Martha Stewart deserved jail time, should $GS $BAC $C executives deserve the guillotine?	if martha stewart deserved jail time, should $gs $bac $c executives deserve the guillotine?	if martha stewart deserved jail time, should $gs $bac $c executives deserve the guillotine?	0	negative	-0.1		2010-01-24	0	0	0	0	0	14.9	33.9865	103.013		2010-01-24	0	0	0	0	0	0	0	0	69	0	2	0	14.9	0	0
2013-08-06	U.S. sues Bank of America for alleged fraud over mortgage-backed securities: DOJ #breaking $BAC	you.s. sues bank of america for alleged fraud over mortgage-backed securities: doj #breaking $bac	you.s. sues bank of america for alleged fraud over mortgage-backed securities: doj #breaking $bac	0.1	negative	-0.1		2010-01-25	1	1	0	1	0	14.98	34.9865	103.013		2010-01-25	1	1	0	0	0	0	0	0	68	-1	1	1	14.98	0.00535477	-0.3125
2012-11-06	$BAC next tech. buy area when clears $10.10 on heavy volume http://stks.co/kE2A	$bac next tech. buy area when clears $10.10 on heavy volume	$bac next tech. buy area when clears $10.10 on heavy volume	0.25	negative	-0.1		2010-01-26	0	0	0	0	0	14.77	34.9865	103.013		2010-01-26	0	0	0	0	0	0	0	0	68	0	2	0	14.77	-0.0141179	0
2012-04-19	STOCKS TANK, EUROPE GETS CRUSHED AGAIN: Here's What You Need To Know $DIA $SPY $QQQ $MS $BAC $EBAY by @bySamRohttp://read.bi/IqtLRf	stocks tank, europe gets crushed again: here's what you need to know $dia $spy $qqq $ms $bac $ebay by @bysamro	stocks tank, europe gets crushed again: here's what you need to know $dia $spy $qqq $ms $bac $ebay by @bysamro	0.1	negative	-0.1		2010-01-27	0	0	0	0	0	15.19	34.9865	103.013		2010-01-27	0	0	0	0	0	0	0	0	68	0	2	0	15.19	0.0280392	0
2012-04-12	BofA launches second round of bulk sales of foreclosed homes - @MattGoldstein26 and @jennablan http://reut.rs/HEr5PSÃ‚Â $BAC	bofa launches second round of bulk sales of foreclosed homes - @mattgoldstein26 and @jennablan $bac	bofa launches second round of bulk sales of foreclosed homes - @mattgoldstein26 and @jennablan $bac	0.2	negative	-0.1		2010-01-28	0	0	0	0	0	15.37	34.9865	103.013		2010-01-28	0	0	0	0	0	0	0	0	68	0	2	0	15.37	0.0117802	0
2012-01-24	Investment Bankers at Bank of America Are Expected To See Their Bonuses Decline by 25% This Year - $BAC http://data.cnbc.com/quotes/BAC	investment bankers at bank of america are expected to see their bonuses decline by 25% this year - $bac	investment bankers at bank of america are expected to see their bonuses decline by 25% this year - $bac	0.4	negative	-0.1		2010-01-29	0	0	0	0	0	15.18	34.9865	103.013		2010-01-29	0	0	0	0	0	0	0	0	68	0	2	0	15.18	-0.0124388	0
2012-01-10	Today the #Dow closed at its highest level since July 26 http://fxn.ws/xecydVÃ‚Â $BAC $AA	today the #dow closed at its highest level since july 26 $bac $aa	today the #dow closed at its highest level since july 26 $bac $aa	0.1	negative	-0.1		2010-01-30	0	0	0	0	0	15.18	34.9865	103.013		2010-01-30	0	0	0	0	0	0	0	0	68	0	2	0	15.18	0	0
2012-01-03	$BAC expected to drive 14% of S&P 500 earnings growth in 2012: http://blogs.wsj.com/marketbeat/2012/01/03/one-way-bank-of-america-is-better-than-apple-goldman-sachs-and-ge-combined/Ã‚Â Ã¢â‚¬Â¦ $SPY	$bac expected to drive 14% of s&p 500 earnings growth in 2012: $spy	$bac expected to drive 14% of s&p 500 earnings growth in 2012: $spy	0.4	negative	-0.1		2010-01-31	0	0	0	0	0	15.18	34.9865	103.013		2010-01-31	0	0	0	0	0	0	0	0	68	0	2	0	15.18	0	0
2011-12-21	U.S. in $335 million settlement with $BAC over alleged discriminatory lending practices http://on.mktw.net/t2GFTA	you.s. in $335 million settlement with $bac over alleged discriminatory lending practices	you.s. in $335 million settlement with $bac over alleged discriminatory lending practices	0.1	negative	-0.1		2010-02-01	0	0	0	0	0	15.42	34.9865	103.013		2010-02-01	0	0	0	0	0	0	0	0	68	0	2	0	15.42	0.0156866	0
2011-11-29	Bank of America -- America's second-biggest bank by assets -- closed at the lowest level since March 2009 $BAC http://fxn.ws/sEG59O	bank of america -- america's second-biggest bank by assets -- closed at the lowest level since march 2009 $bac	bank of america -- america's second-biggest bank by assets -- closed at the lowest level since march 2009 $bac	0.1	negative	-0.1		2010-02-02	0	0	0	0	0	15.6	34.9865	103.013		2010-02-02	0	0	0	0	0	0	0	0	68	0	2	0	15.6	0.0116055	0
2011-11-22	IPIC Group commences partial tender offer for 500M $BAC shares at $6/share	ipic group commences partial tender offer for 500m $bac shares at $6/share	ipic group commences partial tender offer for 500m $bac shares at $6/share	0.3	negative	-0.1		2010-02-03	2	0	2	0	1	15.53	34.9865	104.013		2010-02-03	2	0	0	2	0	0	0	0	69	1	3	2	15.53	-0.00449728	0.1
2011-10-04	Trouble in financial land: http://tinyurl.com/3o6vhj3Ã‚Â $$ $MS $BAC $C $GS	trouble in financial land: $$ $ms $bac $c $gs	trouble in financial land: $$ $ms $bac $c $gs	0.1	negative	-0.1		2010-02-04	1	0	1	0	1	14.75	34.9865	105.013		2010-02-04	1	0	0	1	0	0	0	0	70	1	3	1	14.75	-0.0515306	0.7
2011-09-08	Moynihan tries to keep BofA intact as mortgages crumble | http://bloom.bg/ppQktJÃ‚Â $BAC	moynihan tries to keep bofa intact as mortgages crumble | $bac	moynihan tries to keep bofa intact as mortgages crumble | $bac	0.4	negative	-0.1		2010-02-05	1	1	0	1	0	15	35.9865	105.013		2010-02-05	1	1	0	0	0	0	0	0	69	-1	1	1	15	0.0168071	-0.1
2011-08-29	Cohan: Another Reason to Shut the SEC and Start Over http://bloom.bg/nr3AXOÃ‚Â $AIG $BAC $GS $JMP $LEHMQ $MS $WFC	cohan: another reason to shut the sec and start over $aig $bac $gs $jmp $lehmq $ms $wfc	cohan: another reason to shut the sec and start over $aig $bac $gs $jmp $lehmq $ms $wfc	0.6	negative	-0.1		2010-02-06	0	0	0	0	0	15	35.9865	105.013		2010-02-06	0	0	0	0	0	0	0	0	69	0	2	0	15	0	0
2011-08-08	Bank of America gets crushed - investors slammed shares of America's biggest bank by 20% today. http://j.mp/oVtaFr $BAC	bank of america gets crushed - investors slammed shares of america's biggest bank by 20% today. $bac	bank of america gets crushed - investors slammed shares of america's biggest bank by 20% today. $bac	0.1	negative	-0.1		2010-02-07	0	0	0	0	0	15	35.9865	105.013		2010-02-07	0	0	0	0	0	0	0	0	69	0	2	0	15	0	0
2011-08-08	CHART: Bank of America's rough day on the market | http://bloom.bg/olIeck $BAC	chart: bank of america's rough day on the market | $bac	chart: bank of america's rough day on the market | $bac	0.4	negative	-0.1		2010-02-08	0	0	0	0	0	14.48	35.9865	105.013		2010-02-08	0	0	0	0	0	0	0	0	69	0	2	0	14.48	-0.0352818	0
2010-11-05	closed those: $BAC 12 weekly $CALL's = 500% profit, $CRUS Nov 14 $CALL's = 150% profit, $FSYS Nov 46 $CALL's = 100% loss	closed those: $bac 12 weekly $call's = 500% profit, $crus nov 14 $call's = 150% profit, $fsys nov 46 $call's = 100% loss	closed those: $bac 12 weekly $call's = 500% profit, $crus nov 14 $call's = 150% profit, $fsys nov 46 $call's = 100% loss	0.1	negative	-0.1		2010-02-09	1	0	1	0	1	14.47	35.9865	106.013		2010-02-09	1	0	0	1	0	0	0	0	70	1	3	1	14.47	-0.000690846	0
2010-02-22	Bank of America $150 Million SEC Accord Is Approved http://bit.ly/cGzoCJ $BAC	bank of america $150 million sec accord is approved $bac	bank of america $150 million sec accord is approved $bac	0.6	negative	-0.1		2010-02-10	0	0	0	0	0	14.67	35.9865	106.013		2010-02-10	0	0	0	0	0	0	0	0	70	0	2	0	14.67	0.0137271	0
2010-02-22	Judge Rakoff "Reluctantly" Accepts Bank of America Settlement With SEC $BAC by @carney http://bit.ly/cIkv3g	judge rakoff "reluctantly" accepts bank of america settlement with sec $bac by @carney	judge rakoff "reluctantly" accepts bank of america settlement with sec $bac by @carney	0.6	negative	-0.1		2010-02-11	0	0	0	0	0	14.63	35.9865	106.013		2010-02-11	0	0	0	0	0	0	0	0	70	0	2	0	14.63	-0.00273038	0
2010-02-05	Blogged "BofA Settles with SEC Over Merger Disclosures: Novel Governance Reforms Included" $BAC - http://bit.ly/zr3ZK	blogged "bofa settles with sec over merger disclosures: novel governance reforms included" $bac -	blogged "bofa settles with sec over merger disclosures: novel governance reforms included" $bac -	0.6	negative	-0.1		2010-02-12	0	0	0	0	0	14.45	35.9865	106.013		2010-02-12	0	0	0	0	0	0	0	0	70	0	2	0	14.45	-0.0123798	0
2009-08-03	RT @SellPuts: $BAC sec suing the company..... over merrl deal	rt @sellputs: $bac sec suing the company..... over merrl deal	rt @sellputs: $bac sec suing the company..... over merrl deal	0.6	negative	-0.1		2010-02-13	0	0	0	0	0	14.45	35.9865	106.013		2010-02-13	0	0	0	0	0	0	0	0	70	0	2	0	14.45	0	0
2009-01-14	$C credit default swaps closed @ 365 basis points on 5yr CDS, that's +100bps today. $BAC 180bps +12 on the day. $JPM & $WB / $WFC unchanged.	$c credit default swaps closed @ 365 basis points on 5yr cds, that's +100bps today. $bac 180bps +12 on the day. $jpm & $wb / $wfc unchanged.	$c credit default swaps closed @ 365 basis points on 5yr cds, that's +100bps today. $bac 180bps +12 on the day. $jpm & $wb / $wfc unchanged.	0.1	negative	-0.1		2010-02-14	0	0	0	0	0	14.45	35.9865	106.013		2010-02-14	0	0	0	0	0	0	0	0	70	0	2	0	14.45	0	0
2009-08-06	Did Bank of America mislead shareholders before Merrill vote? Emails suggest a real problem. ( sorry, subs only) $BAC http://bit.ly/OJhjI	did bank of america mislead shareholders before merrill vote? emails suggest a real problem. ( sorry, subs only) $bac	did bank of america mislead shareholders before merrill vote? emails suggest a real problem. ( sorry, subs only) $bac	0.766667	negative	-0.1		2010-02-15	0	0	0	0	0	14.45	35.9865	106.013		2010-02-15	0	0	0	0	0	0	0	0	70	0	2	0	14.45	0	0
2017-04-29	You think these guys forgot what happened to $BAC when forced to buy Countrywide? Bad assets and huge regulatory and legal issues. Pass https://twitter.com/alderlaneeggs/status/858318609860382720Ã‚Â Ã¢â‚¬Â¦ I think the equities are worthless..BIG BANKS DONT WANT THEM.. https://twitter.com/to_resident/status/858318285363957764Ã‚Â Ã¢â‚¬Â¦	you think these guys forgot what happened to $bac when forced to buy countrywide? bad assets and huge regulatory and legal issues. pass i think the equities are worthless..big banks dont want them..	you think these guys forgot what happened to $bac when forced to buy countrywide? bad assets and huge regulatory and legal issues. pass i think the equities are worthless..big banks dont want them..	0.491667	negative	-0.1		2010-02-16	0	0	0	0	0	15.16	35.9865	106.013		2010-02-16	0	0	0	0	0	0	0	0	70	0	2	0	15.16	0.047966	0
2011-08-18	More bad news for Wall Street: Bank of America to cut 3,500 jobs, a number of them inside $BAC's investment bank.	more bad news for wall street: bank of america to cut 3,500 jobs, a number of them inside $bac's investment bank.	more bad news for wall street: bank of america to cut 3,500 jobs, a number of them inside $bac's investment bank.	0.583333	negative	-0.1		2010-02-17	1	0	1	0	1	15.66	35.9865	107.013		2010-02-17	1	0	0	1	0	0	0	0	71	1	3	1	15.66	0.0324493	0
2018-09-18	**DARK POOLS "hidden" exchange trades for Tuesday Sept 18th**_x000D_ These are single trades_x000D_ $BAC 1 million share print/trade at $30.39_x000D_ $SPY MASSIVE 10 million print/trade pre-market. My apology for not tweeting this out sooner (as we all know what this meant for this morning)pic.twitter.com/aF7tXoBg26	**dark pools "hidden" exchange trades for tuesday sept 18th**_x000D_ these are single trades_x000D_ $bac 1 million share print/trade at $30.39_x000D_ $spy massive 10 million print/trade pre-market. my apology for not tweeting this out sooner (as we all know what this meant for this morning)pic.twitter.com/af7txobg26	**dark pools "hidden" exchange trades for tuesday sept 18th**_x000D_ these are single trades_x000D_ $bac 1 million share print/trade at $30.39_x000D_ $spy massive 10 million print/trade pre-market. my apology for not tweeting this out sooner (as we all know what this meant for this morning)pic.twitter.com/af7txobg26	0.486905	negative	-0.0970238		2010-02-18	1	1	0	1	0	15.88	36.9865	107.013		2010-02-18	1	1	0	0	0	0	0	0	70	-1	1	1	15.88	0.0139508	-0.11746
2018-08-05	$BOA slowly gaining on the back of $GAL and $IGO. Low MC and tight share registry. Looking forward to their next drill targets.	$boa slowly gaining on the back of $gal and $igo. low mc and tight share registry. looking forward to their next drill targets.	$boa slowly gaining on the back of $gal and $igo. low mc and tight share registry. looking forward to their next drill targets.	0.197143	negative	-0.0957143		2010-02-19	0	0	0	0	0	15.88	36.9865	107.013		2010-02-19	0	0	0	0	0	0	0	0	70	0	2	0	15.88	0	0
2013-06-17	2 Notch Downgrade?_x000D_ S&P may no longer factor in too big to fail Government support on ratings of large US banks_x000D_ $JPM $GS $MS $C $BAC	2 notch downgrade?_x000D_ s&p may no longer factor in too big to fail government support on ratings of large us banks_x000D_ $jpm $gs $ms $c $bac	2 notch downgrade?_x000D_ s&p may no longer factor in too big to fail government support on ratings of large us banks_x000D_ $jpm $gs $ms $c $bac	0.27619	negative	-0.0952381		2010-02-20	0	0	0	0	0	15.88	36.9865	107.013		2010-02-20	0	0	0	0	0	0	0	0	70	0	2	0	15.88	0	0
2017-06-14	$BAC active on anticipated rate hike, $TSLA calls active @AngieMiles w @TDAmeritrade Tom White $BA, $SBUX, $TGT http://bit.ly/2saPh9AÃ‚Â pic.twitter.com/eYvTciXcIy	$bac active on anticipated rate hike, $tsla calls active @angiemiles w @tdameritrade tom white $ba, $sbux, $tgt	$bac active on anticipated rate hike, $tsla calls active @angiemiles w @tdameritrade tom white $ba, $sbux, $tgt	0.4	negative	-0.0888889		2010-02-21	0	0	0	0	0	15.88	36.9865	107.013		2010-02-21	0	0	0	0	0	0	0	0	70	0	2	0	15.88	0	0
2011-08-08	One more crazy stat - $BAC market cap now roughly half of $JPM.	one more crazy stat - $bac market cap now roughly half of $jpm.	one more crazy stat - $bac market cap now roughly half of $jpm.	0.522222	negative	-0.0888889		2010-02-22	2	2	0	1	0	16.21	37.9865	107.013		2010-02-22	2	2	0	0	0	0	0	0	69	-1	1	2	16.21	0.0205678	-0.2
2017-09-22	Kamakura expected 10-year cumulative default rate among public financials with bonds traded in the U.S. market down to 16.43% today $BAC $Cpic.twitter.com/wj68ysMweR	kamakura expected 10-year cumulative default rate among public financials with bonds traded in the you.s. market down to 16.43% today $bac $cpic.twitter.com/wj68ysmwer	kamakura expected 10-year cumulative default rate among public financials with bonds traded in the you.s. market down to 16.43% today $bac $cpic.twitter.com/wj68ysmwer	0.251852	negative	-0.0851852		2010-02-23	0	0	0	0	0	15.94	37.9865	107.013		2010-02-23	0	0	0	0	0	0	0	0	69	0	2	0	15.94	-0.0167966	0
2017-01-13	$JPM and $BAC earnings reflect strong Q4 trading volume, but retail sales a bit_x000D_ disappointing. http://bit.ly/2inUODaÃ‚Â pic.twitter.com/9PJvIEn8hV	$jpm and $bac earnings reflect strong q4 trading volume, but retail sales a bit_x000D_ disappointing.	$jpm and $bac earnings reflect strong q4 trading volume, but retail sales a bit_x000D_ disappointing.	0.716667	negative	-0.0833333		2010-02-24	0	0	0	0	0	16.33	37.9865	107.013		2010-02-24	0	0	0	0	0	0	0	0	69	0	2	0	16.33	0.0241722	0
2016-05-31	I would say Buffett just got rekt on $AAPL but I previously said that when he bought $BOA. https://twitter.com/zerohedge/status/737634821892153344Ã‚Â Ã¢â‚¬Â¦ Apple Back Under $100 On News It Will Extend iPhone Lifecycle To 3 Years, Cites Slowing Demand http://www.zerohedge.com/news/2016-05-31/apple-back-under-100-news-it-will-extend-iphone-lifecycle-3-years-cites-slowing-demaÃ‚Â Ã¢â‚¬Â¦	i would say buffett just got rekt on $aapl but i previously said that when he bought $boa. apple back under $100 on news it will extend iphone lifecycle to 3 years, cites slowing demand	i would say buffett just got rekt on $aapl but i previously said that when he bought $boa. apple back under $100 on news it will extend iphone lifecycle to 3 years, cites slowing demand	0.0833333	negative	-0.0833333		2010-02-25	0	0	0	0	0	16.55	37.9865	107.013		2010-02-25	0	0	0	0	0	0	0	0	69	0	2	0	16.55	0.0133821	0
2015-02-27	So!! Now i can see this dress in black and blue..!! #whiteandgold #blackandblue #whatever https://instagram.com/p/zmPwnhH1Mq/	so!! now i can see this dress in black and blue..!! #whiteandgold #blackandblue #whatever	so!! now i can see this dress in black and blue..!! #whiteandgold #blackandblue #whatever	0.266667	negative	-0.0833333		2010-02-26	5	0	5	0	1	16.66	37.9865	108.013		2010-02-26	5	0	0	5	0	0	0	0	70	1	3	5	16.66	0.0066246	0.791667
2015-02-26	$BOA:ASX 10:25 AM Half year Financial Report 31 December 2014 http://bit.ly/1E1lS3X	$boa:asx 10:25 am half year financial report 31 december 2014	$boa:asx 10:25 am half year financial report 31 december 2014	0.0833333	negative	-0.0833333		2010-02-27	0	0	0	0	0	16.66	37.9865	108.013		2010-02-27	0	0	0	0	0	0	0	0	70	0	2	0	16.66	0	0
2013-04-21	Wanna go back to black hair.... ; (	wanna go back to black hair.... ; (	wanna go back to black hair.... ; (	0.216667	negative	-0.0833333		2010-02-28	0	0	0	0	0	16.66	37.9865	108.013		2010-02-28	0	0	0	0	0	0	0	0	70	0	2	0	16.66	0	0
2018-02-21	So, here is what the mainstream are spooked about...._x000D_ US 10yr yield at 2.94%. Ohh the humanity, its back to levels last seen Jan'2014! _x000D_ Seriously, are we supposed to be shorting $MU $BAC $X $INTC ? _x000D_ yours.. with eyes on the bigger picture.pic.twitter.com/g7AEzmYnNf	so, here is what the mainstream are spooked about...._x000D_ us 10yr yield at 2.94%. ohh the humanity, its back to levels last seen jan'2014! _x000D_ seriously, are we supposed to be shorting $mu $bac $x $intc ? _x000D_ yours.. with eyes on the bigger picture.pic.twitter.com/g7aezmynnf	so, here is what the mainstream are spooked about...._x000D_ us 10yr yield at 2.94%. ohh the humanity, its back to levels last seen jan'2014! _x000D_ seriously, are we supposed to be shorting $mu $bac $x $intc ? _x000D_ yours.. with eyes on the bigger picture.pic.twitter.com/g7aezmynnf	0.308333	negative	-0.0833333		2010-03-01	1	0	1	0	1	16.71	37.9865	109.013		2010-03-01	1	0	0	1	0	0	0	0	71	1	3	1	16.71	0.00299665	0
2017-02-16	Sold half of all my calls in $WFC $BAC $GS $JPM $XLF. Up well over 1-200% from sweeper alerts in the last month or two from @WallStJesus	sold half of all my calls in $wfc $bac $gs $jpm $xlf. up well over 1-200% from sweeper alerts in the last month or two from @wallstjesus	sold half of all my calls in $wfc $bac $gs $jpm $xlf. up well over 1-200% from sweeper alerts in the last month or two from @wallstjesus	0.116667	negative	-0.0833333		2010-03-02	0	0	0	0	0	16.46	37.9865	109.013		2010-03-02	0	0	0	0	0	0	0	0	71	0	2	0	16.46	-0.0150741	0
2014-06-06	Big move in financial CDS today. The market continues to view bank credit as less and less risky:_x000D_ http://www.bespokeinvest.com/thinkbig/2014/6/6/financial-sector-default-risk-plummets.htmlÃ‚Â Ã¢â‚¬Â¦_x000D_ $BAC $GS $JPM $XLF	big move in financial cds today. the market continues to view bank credit as less and less risky:_x000D_ _x000D_ $bac $gs $jpm $xlf	big move in financial cds today. the market continues to view bank credit as less and less risky:_x000D_ _x000D_ $bac $gs $jpm $xlf	0.0583333	negative	-0.0833333		2010-03-03	0	0	0	0	0	16.37	37.9865	109.013		2010-03-03	0	0	0	0	0	0	0	0	71	0	2	0	16.37	-0.00548268	0
2013-03-25	These Banks Typically Rally in the Last Week of March: http://stks.co/aOSsÃ‚Â via @SeasonalOdds $JPM $GS $MS $BAC $C	these banks typically rally in the last week of march: via @seasonalodds $jpm $gs $ms $bac $c	these banks typically rally in the last week of march: via @seasonalodds $jpm $gs $ms $bac $c	0.283333	negative	-0.0833333		2010-03-04	0	0	0	0	0	16.4	37.9865	109.013		2010-03-04	0	0	0	0	0	0	0	0	71	0	2	0	16.4	0.00183088	0
2011-10-31	Bill Black on potential Bank of America derivatives losses http://bit.ly/tgZtfkÃ‚Â #in $BAC $$	bill black on potential bank of america derivatives losses #in $bac $$	bill black on potential bank of america derivatives losses #in $bac $$	0.716667	negative	-0.0833333		2010-03-05	1	0	1	0	1	16.7	37.9865	110.013		2010-03-05	1	0	0	1	0	0	0	0	72	1	3	1	16.7	0.0181274	0.170455
2011-10-19	Read back history to Fraudclosure crisis here:Destroying AmericansÃ¢â‚¬â„¢ Property Rights http://www.ritholtz.com/blog/2011/10/fraudclosure-errors-destroying-americans-property-rights/Ã‚Â Ã¢â‚¬Â¦ (See "Previously") $C $BAC $$	read back history to fraudclosure crisis here:destroying americans property rights (see "previously") $c $bac $$	read back history to fraudclosure crisis here:destroying americans property rights (see "previously") $c $bac $$	0.0833333	negative	-0.0833333		2010-03-06	0	0	0	0	0	16.7	37.9865	110.013		2010-03-06	0	0	0	0	0	0	0	0	72	0	2	0	16.7	0	0
2010-09-13	$BAC predicts the 10-year Treasury yield will sink to 1.75% next year. For color, that's about half $WM's yield. http://yhoo.it/ciypf4	$bac predicts the 10-year treasury yield will sink to 1.75% next year. for color, that's about half $wm's yield.	$bac predicts the 10-year treasury yield will sink to 1.75% next year. for color, that's about half $wm's yield.	0.0833333	negative	-0.0833333		2010-03-07	0	0	0	0	0	16.7	37.9865	110.013		2010-03-07	0	0	0	0	0	0	0	0	72	0	2	0	16.7	0	0
2017-03-12	This cannot be over emphasized. Fed Chair and Treas Sect forced $BAC CEO to violate securities law and act against shareholders' interest https://twitter.com/WallStCynic/status/840936646174474240Ã‚Â Ã¢â‚¬Â¦ (4) Those communications were made public. It's clear the Government did not want $BAC to disclose more bad news to the mkt.	this cannot be over emphasized. fed chair and treas sect forced $bac ceo to violate securities law and act against shareholders' interest (4) those communications were made public. it's clear the government did not want $bac to disclose more bad news to the mkt.	this cannot be over emphasized. fed chair and treas sect forced $bac ceo to violate securities law and act against shareholders' interest (4) those communications were made public. it's clear the government did not want $bac to disclose more bad news to the mkt.	0.363333	negative	-0.08		2010-03-08	0	0	0	0	0	16.74	37.9865	110.013		2010-03-08	0	0	0	0	0	0	0	0	72	0	2	0	16.74	0.00239229	0
2018-01-03	Fins down_x000D_ $BAC $GS $JPM $C $MS_x000D_ all red	fins down_x000D_ $bac $gs $jpm $c $ms_x000D_ all red	fins down_x000D_ $bac $gs $jpm $c $ms_x000D_ all red	0.144444	negative	-0.0777778		2010-03-09	0	0	0	0	0	16.8	37.9865	110.013		2010-03-09	0	0	0	0	0	0	0	0	72	0	2	0	16.8	0.00357776	0
2015-05-06	Look at @CBJElkins! Covering that $BAC annual meeting! How did he get the short straw @CBJspanberg @CBJrealestate?https://twitter.com/CBJElkins/status/595975000378765313Ã‚Â Ã¢â‚¬Â¦ About 180 at the BofA annual meeting and 90 minutes into the meeting at Marriott SouthPark. Winding down ... Maybe.	look at @cbjelkins! covering that $bac annual meeting! how did he get the short straw @cbjspanberg @cbjrealestate? about 180 at the bofa annual meeting and 90 minutes into the meeting at marriott southpark. winding down ... maybe.	look at @cbjelkins! covering that $bac annual meeting! how did he get the short straw @cbjspanberg @cbjrealestate? about 180 at the bofa annual meeting and 90 minutes into the meeting at marriott southpark. winding down ... maybe.	0.294444	negative	-0.0777778		2010-03-10	2	0	2	0	1	17.11	37.9865	111.013		2010-03-10	2	0	0	2	0	0	0	0	73	1	3	2	17.11	0.0182843	0
2013-04-17	Bank of America earnings fall short of expectations. $BAC shares down 2% pre-market. STORY: http://cnb.cx/11f00cQ	bank of america earnings fall short of expectations. $bac shares down 2% pre-market. story:	bank of america earnings fall short of expectations. $bac shares down 2% pre-market. story:	0.294444	negative	-0.0777778		2010-03-11	0	0	0	0	0	17.12	37.9865	111.013		2010-03-11	0	0	0	0	0	0	0	0	73	0	2	0	17.12	0.000584283	0
2009-10-07	Bank Of America Narrows Internal CEO Candidates Down To Two $BAC http://bit.ly/4pCRkB	bank of america narrows internal ceo candidates down to two $bac	bank of america narrows internal ceo candidates down to two $bac	0.144444	negative	-0.0777778		2010-03-12	1	0	1	0	1	16.85	37.9865	112.013		2010-03-12	1	0	0	1	0	0	0	0	74	1	3	1	16.85	-0.0158968	0.2
2015-01-09	Options expected to be active next week @ CBOE: $AA $JPM $KBH $C $BAC $CSX	options expected to be active next week @ cboe: $aa $jpm $kbh $c $bac $csx	options expected to be active next week @ cboe: $aa $jpm $kbh $c $bac $csx	0.333333	negative	-0.0777778		2010-03-13	0	0	0	0	0	16.85	37.9865	112.013		2010-03-13	0	0	0	0	0	0	0	0	74	0	2	0	16.85	0	0
2011-10-04	Turnaround Tuesday: After spending much of the session in the red, #WallStreet made a dramatic comeback http://fxn.ws/mS7hcSÃ‚Â $AAPL $ED $BAC	turnaround tuesday: after spending much of the session in the red, #wallstreet made a dramatic comeback $aapl $ed $bac	turnaround tuesday: after spending much of the session in the red, #wallstreet made a dramatic comeback $aapl $ed $bac	0.266667	negative	-0.0777778		2010-03-14	1	0	1	0	1	16.85	37.9865	113.013		2010-03-14	1	0	0	1	0	0	0	0	75	1	3	1	16.85	0	0
2015-10-20	Combined Average Net Income of $JPM, $C, $BAC, $GS & $MS:_x000D_ 2002-2008: $25.08B_x000D_ 2009-2014: $41.73B_x000D_ #MissionAccomplished #FedHistory	combined average net income of $jpm, $c, $bac, $gs & $ms:_x000D_ 2002-2008: $25.08b_x000D_ 2009-2014: $41.73b_x000D_ #missionaccomplished #fedhistory	combined average net income of $jpm, $c, $bac, $gs & $ms:_x000D_ 2002-2008: $25.08b_x000D_ 2009-2014: $41.73b_x000D_ #missionaccomplished #fedhistory	0.2	negative	-0.075		2010-03-15	0	0	0	0	0	16.85	37.9865	113.013		2010-03-15	0	0	0	0	0	0	0	0	75	0	2	0	16.85	0	0
2013-02-17	The single biggest threat to Bank of America today: http://mot.ly/XDW7fBÃ‚Â $BAC	the single biggest threat to bank of america today: $bac	the single biggest threat to bank of america today: $bac	0.214286	negative	-0.0714286		2010-03-16	0	0	0	0	0	17.03	37.9865	113.013		2010-03-16	0	0	0	0	0	0	0	0	75	0	2	0	17.03	0.0106259	0
2018-08-24	$VVIX inching down closer to the 85-90 zone_x000D_ $SPX hit another ATH just a few ticks above FebruaryÃ¢â‚¬â„¢s high_x000D_ Stair steps up, elevator down_x000D_ #ES_F $ES_F $ES $SPY $SVXY $EEM #VIX $TVIX $UVXY $VXX $VIX $AAPL $AMZN $FB $NFLX $BA $TSLA $JPM $BABA $BAC $GOOG $GOOGL $WMT $XOM $MSFT $QQQ $Xpic.twitter.com/wG9HWxoigu	$vvix inching down closer to the 85-90 zone_x000D_ $spx hit another ath just a few ticks above februarys high_x000D_ stair steps up, elevator down_x000D_ #es_f $es_f $es $spy $svxy $eem #vix $tvix $uvxy $vxx $vix $aapl $amzn $fb $nflx $ba $tsla $jpm $baba $bac $goog $googl $wmt $xom $msft $qqq $xpic.twitter.com/wg9hwxoigu	$vvix inching down closer to the 85-90 zone_x000D_ $spx hit another ath just a few ticks above februarys high_x000D_ stair steps up, elevator down_x000D_ #es_f $es_f $es $spy $svxy $eem #vix $tvix $uvxy $vxx $vix $aapl $amzn $fb $nflx $ba $tsla $jpm $baba $bac $goog $googl $wmt $xom $msft $qqq $xpic.twitter.com/wg9hwxoigu	0.263556	negative	-0.0702222		2010-03-17	0	0	0	0	0	17.27	37.9865	113.013		2010-03-17	0	0	0	0	0	0	0	0	75	0	2	0	17.27	0.0139943	0
2018-08-29	Sorry for the delay in posting today's (Wednesday) hidden DARK POOL prints/trades. Remember it can take hours to a few weeks before the potential big moves up or down happens with these_x000D_ $BAC tremendous 6.6 million print/trade at $31.28_x000D_ $MU large 3 million print/trade at $52.02pic.twitter.com/H1Qzck3MMq	sorry for the delay in posting today's (wednesday) hidden dark pool prints/trades. remember it can take hours to a few weeks before the potential big moves up or down happens with these_x000D_ $bac tremendous 6.6 million print/trade at $31.28_x000D_ $mu large 3 million print/trade at $52.02pic.twitter.com/h1qzck3mmq	sorry for the delay in posting today's (wednesday) hidden dark pool prints/trades. remember it can take hours to a few weeks before the potential big moves up or down happens with these_x000D_ $bac tremendous 6.6 million print/trade at $31.28_x000D_ $mu large 3 million print/trade at $52.02pic.twitter.com/h1qzck3mmq	0.516755	negative	-0.0694004		2010-03-18	1	0	1	0	1	17.08	37.9865	114.013		2010-03-18	1	0	0	1	0	0	0	0	76	1	3	1	17.08	-0.0110627	0
2009-08-04	$BAC looking for trade back down to $12.60 - $13.75 range. I like $BAC under $13.50. Still long on 1/4 position from $12.14 entry.	$bac looking for trade back down to $12.60 - $13.75 range. i like $bac under $13.50. still long on 1/4 position from $12.14 entry.	$bac looking for trade back down to $12.60 - $13.75 range. i like $bac under $13.50. still long on 1/4 position from $12.14 entry.	0.22963	negative	-0.0685185		2010-03-19	0	0	0	0	0	16.82	37.9865	114.013		2010-03-19	0	0	0	0	0	0	0	0	76	0	2	0	16.82	-0.0153395	0
2009-10-16	$BOA CEO Ken Lewis forced to pay back $1M received so far this year and forgo rest of $1.5M salary for 2009. Boom. Roasted.	$boa ceo ken lewis forced to pay back $1m received so far this year and forgo rest of $1.5m salary for 2009. boom. roasted.	$boa ceo ken lewis forced to pay back $1m received so far this year and forgo rest of $1.5m salary for 2009. boom. roasted.	0.4	negative	-0.0666667		2010-03-20	0	0	0	0	0	16.82	37.9865	114.013		2010-03-20	0	0	0	0	0	0	0	0	76	0	2	0	16.82	0	0
2018-11-23	@CelzFans getting banned from iHub for posting nothing but solid and fact based analysis. Meanwhile, the libel, half-truths, and personal attacks are allowed, by a select few. _x000D_ $AAPL $GOOG $INTC $AMZN $MSFT $XOM $DIS $HSY $NVDA $UNP $BAC $AKS $VZ $CTL $FCX $TSLA $JPM $WFT $CELZpic.twitter.com/Vjsznc7KAG	@celzfans getting banned from ihub for posting nothing but solid and fact based analysis. meanwhile, the libel, half-truths, and personal attacks are allowed, by a select few. _x000D_ $aapl $goog $intc $amzn $msft $xom $dis $hsy $nvda $unp $bac $aks $vz $ctl $fcx $tsla $jpm $wft $celzpic.twitter.com/vjsznc7kag	@celzfans getting banned from ihub for posting nothing but solid and fact based analysis. meanwhile, the libel, half-truths, and personal attacks are allowed, by a select few. _x000D_ $aapl $goog $intc $amzn $msft $xom $dis $hsy $nvda $unp $bac $aks $vz $ctl $fcx $tsla $jpm $wft $celzpic.twitter.com/vjsznc7kag	0.166667	negative	-0.0666667		2010-03-21	0	0	0	0	0	16.82	37.9865	114.013		2010-03-21	0	0	0	0	0	0	0	0	76	0	2	0	16.82	0	0
2018-03-28	Ton of mainstream Doom & Gloom._x000D_ Bounce starts tomorrow or Monday. _x000D_ Next week targets:_x000D_ S&P to 2720 area_x000D_ Vix to 15_x000D_ ItÃ¢â‚¬â„¢s the bullÃ¢â‚¬â„¢s turn now._x000D_ $TVIX $UVXY $VXX $XIV $VIX $VVIX $SVXY $SPY $SPX $DOW $AAPL $AMZN $FB $BA $BABA $BAC $CSCO $CVX $UPRO $GOOG $INTC $QQQ $TQQQ $SQQQ $VIXpic.twitter.com/QxcyAnSKK9	ton of mainstream doom & gloom._x000D_ bounce starts tomorrow or monday. _x000D_ next week targets:_x000D_ s&p to 2720 area_x000D_ vix to 15_x000D_ its the bulls turn now._x000D_ $tvix $uvxy $vxx $xiv $vix $vvix $svxy $spy $spx $dow $aapl $amzn $fb $ba $baba $bac $csco $cvx $upro $goog $intc $qqq $tqqq $sqqq $vixpic.twitter.com/qxcyanskk9	ton of mainstream doom & gloom._x000D_ bounce starts tomorrow or monday. _x000D_ next week targets:_x000D_ s&p to 2720 area_x000D_ vix to 15_x000D_ its the bulls turn now._x000D_ $tvix $uvxy $vxx $xiv $vix $vvix $svxy $spy $spx $dow $aapl $amzn $fb $ba $baba $bac $csco $cvx $upro $goog $intc $qqq $tqqq $sqqq $vixpic.twitter.com/qxcyanskk9	0.0666667	negative	-0.0666667		2010-03-22	0	0	0	0	0	16.96	37.9865	114.013		2010-03-22	0	0	0	0	0	0	0	0	76	0	2	0	16.96	0.00828892	0
2018-02-22	TODAY'S ACTIVE LINES ON THE OFFER .. | http://WALLSTJESUS.COMÃ‚Â _x000D_ $AMD $BAC $NEM $TLRD $MSFT $KEY $GE $APC $T $NXPI $CY $BMY $M $JCP $UTX $SNAPpic.twitter.com/b8cDpimlaA	today's active lines on the offer .. | _x000D_ $amd $bac $nem $tlrd $msft $key $ge $apc $t $nxpi $cy $bmy $m $jcp $utx $snappic.twitter.com/b8cdpimlaa	today's active lines on the offer .. | _x000D_ $amd $bac $nem $tlrd $msft $key $ge $apc $t $nxpi $cy $bmy $m $jcp $utx $snappic.twitter.com/b8cdpimlaa	0.8	negative	-0.0666667		2010-03-23	2	0	2	0	1	17.13	37.9865	115.013		2010-03-23	2	0	0	2	0	0	0	0	77	1	3	2	17.13	0.00997368	0
2017-05-01	Trump actively considering breaking up big banks - Bloomberg $XLF, $C, $JPM, $BAC, $WFC, $GS, $MS	trump actively considering breaking up big banks - bloomberg $xlf, $c, $jpm, $bac, $wfc, $gs, $ms	trump actively considering breaking up big banks - bloomberg $xlf, $c, $jpm, $bac, $wfc, $gs, $ms	0.35	negative	-0.0666667		2010-03-24	0	0	0	0	0	17.57	37.9865	115.013		2010-03-24	0	0	0	0	0	0	0	0	77	0	2	0	17.57	0.0253616	0
2016-09-28	$SUNE equity had a chance to work a confidential financing deal with $BAC but @BagholderQuotes blew it by making it public. Shame, shame.https://twitter.com/BagholderQuotes/status/780886531447910401Ã‚Â Ã¢â‚¬Â¦ Lord Of The $SUNEQ Baggies wants to meet with the judge on secret Bank Of America bailout. Shhhhh. pic.twitter.com/eAjoiJlqJ8	$sune equity had a chance to work a confidential financing deal with $bac but @bagholderquotes blew it by making it public. shame, shame. lord of the $suneq baggies wants to meet with the judge on secret bank of america bailout. shhhhh. pic.twitter.com/eajoijlqj8	$sune equity had a chance to work a confidential financing deal with $bac but @bagholderquotes blew it by making it public. shame, shame. lord of the $suneq baggies wants to meet with the judge on secret bank of america bailout. shhhhh. pic.twitter.com/eajoijlqj8	0.288889	negative	-0.0666667		2010-03-25	0	0	0	0	0	17.74	37.9865	115.013		2010-03-25	0	0	0	0	0	0	0	0	77	0	2	0	17.74	0.00962907	0
2014-09-23	With fines behind it, could Bank of America $BAC rise 50% over the next three years? Our poll says, not so much pic.twitter.com/h7jlK8jtQM	with fines behind it, could bank of america $bac rise 50% over the next three years? our poll says, not so much pic.twitter.com/h7jlk8jtqm	with fines behind it, could bank of america $bac rise 50% over the next three years? our poll says, not so much pic.twitter.com/h7jlk8jtqm	0.3	negative	-0.0666667		2010-03-26	1	0	1	0	1	17.9	37.9865	116.013		2010-03-26	1	0	0	1	0	0	0	0	78	1	3	1	17.9	0.00897874	0.25
2012-12-31	$BAC opened 2012 at 5.75. Closed that day at 5.80. Closed 2012 at 11.61. Gained 101.91% from open to close 2012.	$bac opened 2012 at 5.75. closed that day at 5.80. closed 2012 at 11.61. gained 101.91% from open to close 2012.	$bac opened 2012 at 5.75. closed that day at 5.80. closed 2012 at 11.61. gained 101.91% from open to close 2012.	0.233333	negative	-0.0666667		2010-03-27	0	0	0	0	0	17.9	37.9865	116.013		2010-03-27	0	0	0	0	0	0	0	0	78	0	2	0	17.9	0	0
2011-01-01	$BAC : $BAC http://chart.ly/3nhxulw Been resting last few days - next entry when it clears this descending trendline http://bit.ly/dSLWLp	$bac : $bac been resting last few days - next entry when it clears this descending trendline	$bac : $bac been resting last few days - next entry when it clears this descending trendline	0.0555556	negative	-0.0666667		2010-03-28	0	0	0	0	0	17.9	37.9865	116.013		2010-03-28	0	0	0	0	0	0	0	0	78	0	2	0	17.9	0	0
2009-08-04	$BAC settling w/ the SEC for $33 M. http://tinyurl.com/mfcca6 If you're unaware, the SEC made the allegation that $BAC paid Merrill bonuses	$bac settling w/ the sec for $33 m. if you're unaware, the sec made the allegation that $bac paid merrill bonuses	$bac settling w/ the sec for $33 m. if you're unaware, the sec made the allegation that $bac paid merrill bonuses	0.566667	negative	-0.0666667		2010-03-29	0	0	0	0	0	18.04	37.9865	116.013		2010-03-29	0	0	0	0	0	0	0	0	78	0	2	0	18.04	0.00779086	0
2009-04-28	$BOA bombshell throws my previous predictions about today down the drain, markets will certainly be way down today $$	$boa bombshell throws my previous predictions about today down the drain, markets will certainly be way down today $$	$boa bombshell throws my previous predictions about today down the drain, markets will certainly be way down today $$	0.328968	negative	-0.065873		2010-03-30	0	0	0	0	0	17.76	37.9865	116.013		2010-03-30	0	0	0	0	0	0	0	0	78	0	2	0	17.76	-0.0156428	0
2011-08-16	As long as Bank of America $BAC credit curve (their corp bonds) is flat to inverted (short dated paper yield = long), stock is dead money	as long as bank of america $bac credit curve (their corp bonds) is flat to inverted (short dated paper yield = long), stock is dead money	as long as bank of america $bac credit curve (their corp bonds) is flat to inverted (short dated paper yield = long), stock is dead money	0.325	negative	-0.065		2010-03-31	0	0	0	0	0	17.85	37.9865	116.013		2010-03-31	0	0	0	0	0	0	0	0	78	0	2	0	17.85	0.00505477	0
2017-01-06	OMG found this video from my old hard disk. Back in 2010 #copyandpaste 7years ago https://www.instagram.com/p/BO7a63gBY3u/	omg found this video from my old hard disk. back in 2010 #copyandpaste 7years ago	omg found this video from my old hard disk. back in 2010 #copyandpaste 7years ago	0.247222	negative	-0.0638889		2010-04-01	0	0	0	0	0	18.04	37.9865	116.013		2010-04-01	0	0	0	0	0	0	0	0	78	0	2	0	18.04	0.0105881	0
2009-09-14	9/14/2008 - $LEH has run out of options - $BOA deal fell through, $BCS cannot buy due to UK law ... bankruptcy appears inevitable #lehman	9/14/2008 - $leh has run out of options - $boa deal fell through, $bcs cannot buy due to uk law ... bankruptcy appears inevitable #lehman	9/14/2008 - $leh has run out of options - $boa deal fell through, $bcs cannot buy due to uk law ... bankruptcy appears inevitable #lehman	0.6875	negative	-0.0625		2010-04-02	0	0	0	0	0	18.04	37.9865	116.013		2010-04-02	0	0	0	0	0	0	0	0	78	0	2	0	18.04	0	0
2016-01-25	Financials looking pretty weak. _x000D_ $GS, $BAC, $JPM	financials looking pretty weak. _x000D_ $gs, $bac, $jpm	financials looking pretty weak. _x000D_ $gs, $bac, $jpm	0.8125	negative	-0.0625		2010-04-03	0	0	0	0	0	18.04	37.9865	116.013		2010-04-03	0	0	0	0	0	0	0	0	78	0	2	0	18.04	0	0
2013-10-03	$BAC It's time to get long! cc: @OptionsHawk @harmongreg @traderstewie @gtotoy @RedDogT3Livepic.twitter.com/rcZv0o2sAt	$bac it's time to get long! cc: @optionshawk @harmongreg @traderstewie @gtotoy @reddogt3livepic.twitter.com/rczv0o2sat	$bac it's time to get long! cc: @optionshawk @harmongreg @traderstewie @gtotoy @reddogt3livepic.twitter.com/rczv0o2sat	0.4	negative	-0.0625		2010-04-04	0	0	0	0	0	18.04	37.9865	116.013		2010-04-04	0	0	0	0	0	0	0	0	78	0	2	0	18.04	0	0
2009-04-17	Sold my $BAC, don't want to risk it. All other banks drops on their earning report day, why would $BAC be any different?	sold my $bac, don't want to risk it. all other banks drops on their earning report day, why would $bac be any different?	sold my $bac, don't want to risk it. all other banks drops on their earning report day, why would $bac be any different?	0.4875	negative	-0.0625		2010-04-05	0	0	0	0	0	18.13	37.9865	116.013		2010-04-05	0	0	0	0	0	0	0	0	78	0	2	0	18.13	0.0049764	0
2018-03-27	Market/Trading Preview for Mar 28, 2018 $spx $dji $comp $fb $amzn $nflx $googl $baba $bidu $nvda $aapl $tsla $ba $mu $bac $gs as expected spx drop huge today as failed to b/o 2672. tmr could be harder. 2621, 2595 both KEY. IF bounce, watch amzn nflx nvda googl levels i mentionedpic.twitter.com/CFe8AEkpWf	market/trading preview for mar 28, 2018 $spx $dji $comp $fb $amzn $nflx $googl $baba $bidu $nvda $aapl $tsla $ba $mu $bac $gs as expected spx drop huge today as failed to b/o 2672. tmr could be harder. 2621, 2595 both key. if bounce, watch amzn nflx nvda googl levels i mentionedpic.twitter.com/cfe8aekpwf	market/trading preview for mar 28, 2018 $spx $dji $comp $fb $amzn $nflx $googl $baba $bidu $nvda $aapl $tsla $ba $mu $bac $gs as expected spx drop huge today as failed to b/o 2672. tmr could be harder. 2621, 2595 both key. if bounce, watch amzn nflx nvda googl levels i mentionedpic.twitter.com/cfe8aekpwf	0.52	negative	-0.06		2010-04-06	0	0	0	0	0	18.49	37.9865	116.013		2010-04-06	0	0	0	0	0	0	0	0	78	0	2	0	18.49	0.0196621	0
2018-07-16	NEW Article: "Breaking Down Banks... Breaking Down" - https://www.seeitmarket.com/breaking-down-banks-breaking-down-july-16/Ã‚Â Ã¢â‚¬Â¦ by @DKellerCMT_x000D_ $XLF $KRE $GS $BAC $STTpic.twitter.com/yCn2CSsCB3	new article: "breaking down banks... breaking down" - by @dkellercmt_x000D_ $xlf $kre $gs $bac $sttpic.twitter.com/ycn2csscb3	new article: "breaking down banks... breaking down" - by @dkellercmt_x000D_ $xlf $kre $gs $bac $sttpic.twitter.com/ycn2csscb3	0.344108	negative	-0.0582492		2010-04-07	0	0	0	0	0	18.62	37.9865	116.013		2010-04-07	0	0	0	0	0	0	0	0	78	0	2	0	18.62	0.00700628	0
2009-08-20	notice $C outperforming $BAC over the past week as I suggested ... $C is the New $BAC	notice $c outperforming $bac over the past week as i suggested ... $c is the new $bac	notice $c outperforming $bac over the past week as i suggested ... $c is the new $bac	0.352273	negative	-0.0568182		2010-04-08	0	0	0	0	0	18.65	37.9865	116.013		2010-04-08	0	0	0	0	0	0	0	0	78	0	2	0	18.65	0.00160982	0
2013-03-27	Bold words for a CEO who's such a magnet for ill will: B.of.A.'s Moynihan says 'having the time of my life.' $BAC http://blogs.marketwatch.com/thetell/2013/03/27/bank-of-america-ceo-moynihan-having-the-time-of-my-life/Ã‚Â Ã¢â‚¬Â¦	bold words for a ceo who's such a magnet for ill will: b.of.a.'s moynihan says 'having the time of my life.' $bac	bold words for a ceo who's such a magnet for ill will: b.of.a.'s moynihan says 'having the time of my life.' $bac	0.722222	negative	-0.0555556		2010-04-09	0	0	0	0	0	18.59	37.9865	116.013		2010-04-09	0	0	0	0	0	0	0	0	78	0	2	0	18.59	-0.00322234	0
2010-08-19	What does $CME, $WFC and $BAC all have in common? All are leading financial institutions and all 3 hit new 52 week lows today.	what does $cme, $wfc and $bac all have in common? all are leading financial institutions and all 3 hit new 52 week lows today.	what does $cme, $wfc and $bac all have in common? all are leading financial institutions and all 3 hit new 52 week lows today.	0.318182	negative	-0.0545455		2010-04-10	0	0	0	0	0	18.59	37.9865	116.013		2010-04-10	0	0	0	0	0	0	0	0	78	0	2	0	18.59	0	0
2009-04-27	Added to position in $BAC @ 8.91. Done for the day. Too busy with other things to actively trade. $BAC held up well for the day.	added to position in $bac @ 8.91. done for the day. too busy with other things to actively trade. $bac held up well for the day.	added to position in $bac @ 8.91. done for the day. too busy with other things to actively trade. $bac held up well for the day.	0.425	negative	-0.0527778		2010-04-11	0	0	0	0	0	18.59	37.9865	116.013		2010-04-11	0	0	0	0	0	0	0	0	78	0	2	0	18.59	0	0
2015-12-20	The last time $SPX was down >1.5% on both Thursday & Friday the Dow dropped 1,000 pts the next Monday $SPY $DIA $VIX $DAX $AAPL $C $BAC $GS	the last time $spx was down >1.5% on both thursday & friday the dow dropped 1,000 pts the next monday $spy $dia $vix $dax $aapl $c $bac $gs	the last time $spx was down >1.5% on both thursday & friday the dow dropped 1,000 pts the next monday $spy $dia $vix $dax $aapl $c $bac $gs	0.118519	negative	-0.0518519		2010-04-12	0	0	0	0	0	18.66	37.9865	116.013		2010-04-12	0	0	0	0	0	0	0	0	78	0	2	0	18.66	0.00375839	0
2009-08-28	RT @ForexHelpDesk - Long $SPY $DIA $GS $JPM $C $BOA $MSFT $GOOG ? Read it and weep: http://brokerz.com/_HOP/	rt @forexhelpdesk - long $spy $dia $gs $jpm $c $boa $msft $goog ? read it and weep:	rt @forexhelpdesk - long $spy $dia $gs $jpm $c $boa $msft $goog ? read it and weep:	0.4	negative	-0.05		2010-04-13	0	0	0	0	0	18.67	37.9865	116.013		2010-04-13	0	0	0	0	0	0	0	0	78	0	2	0	18.67	0.000535762	0
2018-12-04	"Unreal market is closed tomorrow because of freakin George Bush.. This is such B.S. I'm sitting on weekly $BAC options. Im losing a day." #TheFuckingNerveOfThatGuy	"unreal market is closed tomorrow because of freakin george bush.. this is such b.s. i'm sitting on weekly $bac options. i am losing a day." #thefuckingnerveofthatguy	"unreal market is closed tomorrow because of freakin george bush.. this is such b.s. i'm sitting on weekly $bac options. i am losing a day." #thefuckingnerveofthatguy	0.3	negative	-0.05		2010-04-14	0	0	0	0	0	19.4	37.9865	116.013		2010-04-14	0	0	0	0	0	0	0	0	78	0	2	0	19.4	0.0383551	0
2018-07-25	$BAC updated chart still holding long here. pic.twitter.com/RW3IjelcV7	$bac updated chart still holding long here. pic.twitter.com/rw3ijelcv7	$bac updated chart still holding long here. pic.twitter.com/rw3ijelcv7	0.4	negative	-0.05		2010-04-15	0	0	0	0	0	19.48	37.9865	116.013		2010-04-15	0	0	0	0	0	0	0	0	78	0	2	0	19.48	0.00411523	0
2018-07-16	$BAC closed up 4% today. DonÃ¢â‚¬â„¢t miss @jimcramer Ã¢â‚¬Ëœs exclusive interview with CEO Brian Moynihan coming up shortly on @MadMoneyOnCNBCpic.twitter.com/CwtZYV92N1	$bac closed up 4% today. dont miss @jimcramer s exclusive interview with ceo brian moynihan coming up shortly on @madmoneyoncnbcpic.twitter.com/cwtzyv92n1	$bac closed up 4% today. dont miss @jimcramer s exclusive interview with ceo brian moynihan coming up shortly on @madmoneyoncnbcpic.twitter.com/cwtzyv92n1	0.2	negative	-0.05		2010-04-16	0	0	0	0	0	18.41	37.9865	116.013		2010-04-16	0	0	0	0	0	0	0	0	78	0	2	0	18.41	-0.0564943	0
2018-03-07	$BAC Long setup pic.twitter.com/fYbA6xLgU9	$bac long setup pic.twitter.com/fyba6xlgu9	$bac long setup pic.twitter.com/fyba6xlgu9	0.4	negative	-0.05		2010-04-17	2	0	2	0	1	18.41	37.9865	117.013		2010-04-17	2	0	0	2	0	0	0	0	79	1	3	2	18.41	0	0.3
2018-01-02	$BAC update. Triggered long on channel breakout pic.twitter.com/MXS91yVMTc	$bac update. triggered long on channel breakout pic.twitter.com/mxs91yvmtc	$bac update. triggered long on channel breakout pic.twitter.com/mxs91yvmtc	0.4	negative	-0.05		2010-04-18	0	0	0	0	0	18.41	37.9865	117.013		2010-04-18	0	0	0	0	0	0	0	0	79	0	2	0	18.41	0	0
2018-01-02	Kamakura expected 10-year cumulative default rate for public financials with bonds traded in the US market drops 0.13% from 12/27 to 15.31% today $BAC $C $JPM $WFCpic.twitter.com/aDGCQAxIWw	kamakura expected 10-year cumulative default rate for public financials with bonds traded in the us market drops 0.13% from 12/27 to 15.31% today $bac $c $jpm $wfcpic.twitter.com/adgcqaxiww	kamakura expected 10-year cumulative default rate for public financials with bonds traded in the us market drops 0.13% from 12/27 to 15.31% today $bac $c $jpm $wfcpic.twitter.com/adgcqaxiww	0.233333	negative	-0.05		2010-04-19	0	0	0	0	0	18.39	37.9865	117.013		2010-04-19	0	0	0	0	0	0	0	0	79	0	2	0	18.39	-0.00108701	0
2018-01-01	$BAC Long setup. Lots of call buyers on friday pic.twitter.com/twGJocQsnb	$bac long setup. lots of call buyers on friday pic.twitter.com/twgjocqsnb	$bac long setup. lots of call buyers on friday pic.twitter.com/twgjocqsnb	0.4	negative	-0.05		2010-04-20	0	0	0	0	0	18.61	37.9865	117.013		2010-04-20	0	0	0	0	0	0	0	0	79	0	2	0	18.61	0.0118921	0
2017-12-14	Kamakura expected 10-year cumulative default rate for public financials with bonds traded in the US market up 0.06% to 15.88% today $BAC $C $JPM $WFCpic.twitter.com/OfHgy458ZO	kamakura expected 10-year cumulative default rate for public financials with bonds traded in the us market up 0.06% to 15.88% today $bac $c $jpm $wfcpic.twitter.com/ofhgy458zo	kamakura expected 10-year cumulative default rate for public financials with bonds traded in the us market up 0.06% to 15.88% today $bac $c $jpm $wfcpic.twitter.com/ofhgy458zo	0.233333	negative	-0.05		2010-04-21	0	0	0	0	0	18.28	37.9865	117.013		2010-04-21	0	0	0	0	0	0	0	0	79	0	2	0	18.28	-0.0178915	0
2017-12-10	How long until numero uno? 1. $BABA 2. $JNJ 3. $JPM 4. $XOM 5. $BAC 6. $WFC 7. $WMT 8. $BTC 8. $V 9. $PG 10. $CVX pic.twitter.com/jVuadMA6BR	how long until numero uno? 1. $baba 2. $jnj 3. $jpm 4. $xom 5. $bac 6. $wfc 7. $wmt 8. $btc 8. $v 9. $pg 10. $cvx pic.twitter.com/jvuadma6br	how long until numero uno? 1. $baba 2. $jnj 3. $jpm 4. $xom 5. $bac 6. $wfc 7. $wmt 8. $btc 8. $v 9. $pg 10. $cvx pic.twitter.com/jvuadma6br	0.4	negative	-0.05		2010-04-22	0	0	0	0	0	18.54	37.9865	117.013		2010-04-22	0	0	0	0	0	0	0	0	79	0	2	0	18.54	0.014123	0
2017-10-05	Bank of America shares above $26 today...haven't closed at this level since Oct. 2008. $BAC	bank of america shares above $26 today...haven't closed at this level since oct. 2008. $bac	bank of america shares above $26 today...haven't closed at this level since oct. 2008. $bac	0.1	negative	-0.05		2010-04-23	0	0	0	0	0	18.43	37.9865	117.013		2010-04-23	0	0	0	0	0	0	0	0	79	0	2	0	18.43	-0.00595084	0
2017-04-24	$BAC heavy call action, pre-earnings straddles: $KO, $DD, $CAT @AngieMiles w _x000D_ @louiswinthrop $SPY & $DAL http://bit.ly/2oY3AP0Ã‚Â pic.twitter.com/pUSTtSbrJs	$bac heavy call action, pre-earnings straddles: $ko, $dd, $cat @angiemiles w _x000D_ @louiswinthrop $spy & $dal pic.twitter.com/pusttsbrjs	$bac heavy call action, pre-earnings straddles: $ko, $dd, $cat @angiemiles w _x000D_ @louiswinthrop $spy & $dal pic.twitter.com/pusttsbrjs	0.3	negative	-0.05		2010-04-24	0	0	0	0	0	18.43	37.9865	117.013		2010-04-24	0	0	0	0	0	0	0	0	79	0	2	0	18.43	0	0
2017-04-17	Earnings: $NFLX, $BAC heavy call action, $UAL. Plus $AAPL & $NVDA @JoeATiger $VIX mkt pricing in a short-term move http://bit.ly/2oPt3umÃ‚Â pic.twitter.com/Yoa77Kk84b	earnings: $nflx, $bac heavy call action, $ual. plus $aapl & $nvda @joeatiger $vix mkt pricing in a short-term move	earnings: $nflx, $bac heavy call action, $ual. plus $aapl & $nvda @joeatiger $vix mkt pricing in a short-term move	0.3	negative	-0.05		2010-04-25	0	0	0	0	0	18.43	37.9865	117.013		2010-04-25	0	0	0	0	0	0	0	0	79	0	2	0	18.43	0	0
2016-12-15	$BAC heavy call action, $ADBE & $ORCL #earnings @angiemiles @FreeboardCap interest rates & IV, $CSCO http://bit.ly/2gNKWqlÃ‚Â pic.twitter.com/bTLYpIE86p	$bac heavy call action, $adbe & $orcl #earnings @angiemiles @freeboardcap interest rates & iv, $csco	$bac heavy call action, $adbe & $orcl #earnings @angiemiles @freeboardcap interest rates & iv, $csco	0.3	negative	-0.05		2010-04-26	0	0	0	0	0	18.05	37.9865	117.013		2010-04-26	0	0	0	0	0	0	0	0	79	0	2	0	18.05	-0.0208341	0
2016-12-02	#nfp meets expectations, $FB calls, $BAC, $SBUX, $P_x000D_ heavy call action. @TradingAd: $ULTA, $CAT, & $FB. _x000D_ @AngieMiles _x000D_ http://bit.ly/2fP4VEMÃ‚Â pic.twitter.com/ZZQO1r53Yw	#nfp meets expectations, $fb calls, $bac, $sbux, $p_x000D_ heavy call action. @tradingad: $ulta, $cat, & $fb. _x000D_ @angiemiles _x000D_	#nfp meets expectations, $fb calls, $bac, $sbux, $p_x000D_ heavy call action. @tradingad: $ulta, $cat, & $fb. _x000D_ @angiemiles _x000D_	0.3	negative	-0.05		2010-04-27	0	0	0	0	0	17.47	37.9865	117.013		2010-04-27	0	0	0	0	0	0	0	0	79	0	2	0	17.47	-0.0326606	0
2016-09-12	$BAC heavy #options action, $AAPL, $TWTR calls, $ORCL @AngieMiles w @louiswinthrop $NCT http://bit.ly/2cRjNC2Ã‚Â pic.twitter.com/MfwgNLjWG0	$bac heavy #options action, $aapl, $twtr calls, $orcl @angiemiles w @louiswinthrop $nct	$bac heavy #options action, $aapl, $twtr calls, $orcl @angiemiles w @louiswinthrop $nct	0.3	negative	-0.05		2010-04-28	0	0	0	0	0	17.78	37.9865	117.013		2010-04-28	0	0	0	0	0	0	0	0	79	0	2	0	17.78	0.0175892	0
2016-06-28	$BAC heavy call action, $NKE & $MON #earnings, trader interview: hedging w $SPY, $AMGN http://www.cboe.com/tradtool/webcast.aspx?channelId=dd1a93e2d343438da9ac79c1073bf80e&channelListId=87ce30f5be214b01be55fc231a256371&mediaId=b0c69afa36844af0bb82bcee0c8a9e16Ã‚Â Ã¢â‚¬Â¦pic.twitter.com/SP3sSBPved	$bac heavy call action, $nke & $mon #earnings, trader interview: hedging w $spy, $amgn	$bac heavy call action, $nke & $mon #earnings, trader interview: hedging w $spy, $amgn	0.3	negative	-0.05		2010-04-29	0	0	0	0	0	18.3	37.9865	117.013		2010-04-29	0	0	0	0	0	0	0	0	79	0	2	0	18.3	0.0288267	0
2015-12-04	$BAC Long setup, chart idea from @traderstewiepic.twitter.com/IGQqfUDwzg	$bac long setup, chart idea from @traderstewiepic.twitter.com/igqqfudwzg	$bac long setup, chart idea from @traderstewiepic.twitter.com/igqqfudwzg	0.4	negative	-0.05		2010-04-30	0	0	0	0	0	17.83	37.9865	117.013		2010-04-30	0	0	0	0	0	0	0	0	79	0	2	0	17.83	-0.0260186	0
2015-09-21	On Friday RealMoneyPro_x000D_ "Trade of the Week" this week, _x000D_ Long $BAC at $15.55	on friday realmoneypro_x000D_ "trade of the week" this week, _x000D_ long $bac at $15.55	on friday realmoneypro_x000D_ "trade of the week" this week, _x000D_ long $bac at $15.55	0.4	negative	-0.05		2010-05-01	0	0	0	0	0	17.83	37.9865	117.013		2010-05-01	0	0	0	0	0	0	0	0	79	0	2	0	17.83	0	0
2015-08-26	On RealMoneyPro_x000D_ Paid $189 for $SPY to reestablsh long._x000D_ Adding across the board to financials - $C $BAC $JPM	on realmoneypro_x000D_ paid $189 for $spy to reestablsh long._x000D_ adding across the board to financials - $c $bac $jpm	on realmoneypro_x000D_ paid $189 for $spy to reestablsh long._x000D_ adding across the board to financials - $c $bac $jpm	0.4	negative	-0.05		2010-05-02	1	0	1	0	1	17.83	37.9865	118.013		2010-05-02	1	0	0	1	0	0	0	0	80	1	3	1	17.83	0	0
2015-04-16	How about that $BAC $15 will be a distant memory referenced only in history books sooner that you think.	how about that $bac $15 will be a distant memory referenced only in history books sooner that you think.	how about that $bac $15 will be a distant memory referenced only in history books sooner that you think.	0.675	negative	-0.05		2010-05-03	0	0	0	0	0	18.06	37.9865	118.013		2010-05-03	0	0	0	0	0	0	0	0	80	0	2	0	18.06	0.0128171	0
2015-02-27	Warren will praise $WFC this weekend RT @JDR1024: @jimcramer Nibbling on some $BAC here under $16. Believe in long term with rising rates.	warren will praise $wfc this weekend rt @jdr1024: @jimcramer nibbling on some $bac here under $16. believe in long term with rising rates.	warren will praise $wfc this weekend rt @jdr1024: @jimcramer nibbling on some $bac here under $16. believe in long term with rising rates.	0.4	negative	-0.05		2010-05-04	0	0	0	0	0	17.56	37.9865	118.013		2010-05-04	0	0	0	0	0	0	0	0	80	0	2	0	17.56	-0.028076	0
2014-03-28	As long as the music is playing, youÃ¢â‚¬â„¢ve got to get up and dance. WeÃ¢â‚¬â„¢re still dancing._x000D_ $C $BAC $JPM $WFC $MS $GS $BCS $UBS $DB #FedHistory	as long as the music is playing, youve got to get up and dance. were still dancing._x000D_ $c $bac $jpm $wfc $ms $gs $bcs $ubs $db #fedhistory	as long as the music is playing, youve got to get up and dance. were still dancing._x000D_ $c $bac $jpm $wfc $ms $gs $bcs $ubs $db #fedhistory	0.4	negative	-0.05		2010-05-05	0	0	0	0	0	17.53	37.9865	118.013		2010-05-05	0	0	0	0	0	0	0	0	80	0	2	0	17.53	-0.00170978	0
2014-01-22	Here's a list of the biggest winners and losers so far this earnings season: http://www.bespokeinvest.com/thinkbig/2014/1/22/best-and-worst-performing-stocks-on-earnings.htmlÃ‚Â Ã¢â‚¬Â¦ $SPY $MS $BAC $GS $C $COH $IBM $UNH $$	here's a list of the biggest winners and losers so far this earnings season: $spy $ms $bac $gs $c $coh $ibm $unh $$	here's a list of the biggest winners and losers so far this earnings season: $spy $ms $bac $gs $c $coh $ibm $unh $$	0.6	negative	-0.05		2010-05-06	0	0	0	0	0	16.28	37.9865	118.013		2010-05-06	0	0	0	0	0	0	0	0	80	0	2	0	16.28	-0.0739763	0
2014-01-21	Bank of America: With Judge Kapnick Promoted, Ruling on Article 77 Hearing Now Expected Prior to Feb. 3 http://www.btigresearch.com/?p=40403Ã‚Â $bac $aig	bank of america: with judge kapnick promoted, ruling on article 77 hearing now expected prior to feb. 3 $bac $aig	bank of america: with judge kapnick promoted, ruling on article 77 hearing now expected prior to feb. 3 $bac $aig	0.2	negative	-0.05		2010-05-07	0	0	0	0	0	16.18	37.9865	118.013		2010-05-07	0	0	0	0	0	0	0	0	80	0	2	0	16.18	-0.00616151	0
2014-01-02	$bac did hold in well- still long it	$bac did hold in well- still long it	$bac did hold in well- still long it	0.4	negative	-0.05		2010-05-08	0	0	0	0	0	16.18	37.9865	118.013		2010-05-08	0	0	0	0	0	0	0	0	80	0	2	0	16.18	0	0
2013-03-27	How long does Moynihan want to run BofA? Read @Hugh_Son's exclusive: http://bloom.bg/10MTvBfÃ‚Â via @BloombergNews $BAC	how long does moynihan want to run bofa? read @hugh_son's exclusive: via @bloombergnews $bac	how long does moynihan want to run bofa? read @hugh_son's exclusive: via @bloombergnews $bac	0.4	negative	-0.05		2010-05-09	0	0	0	0	0	16.18	37.9865	118.013		2010-05-09	0	0	0	0	0	0	0	0	80	0	2	0	16.18	0	0
2011-12-19	Bank Stocks Crushed as Fed Likely to Bless Basel Rules http://stks.co/1bdKÃ‚Â $BAC, $C, $JPM	bank stocks crushed as fed likely to bless basel rules $bac, $c, $jpm	bank stocks crushed as fed likely to bless basel rules $bac, $c, $jpm	0.55	negative	-0.05		2010-05-10	0	0	0	0	0	17.3	37.9865	118.013		2010-05-10	0	0	0	0	0	0	0	0	80	0	2	0	17.3	0.0669305	0
2011-11-02	Wall Street rallied today; the Dow closed up 178 points -- but remained in the red for the week http://fxn.ws/t7tjgBÃ‚Â $BAC $AA	wall street rallied today; the dow closed up 178 points -- but remained in the red for the week $bac $aa	wall street rallied today; the dow closed up 178 points -- but remained in the red for the week $bac $aa	0.05	negative	-0.05		2010-05-11	0	0	0	0	0	17.16	37.9865	118.013		2010-05-11	0	0	0	0	0	0	0	0	80	0	2	0	17.16	-0.00812535	0
2010-10-25	Bank Of America Getting Crushed In Trading That's Scarily Reminiscent Of Pre-Crisis Days $BAC $JPM by @thestalwart http://read.bi/aAZzGr	bank of america getting crushed in trading that's scarily reminiscent of pre-crisis days $bac $jpm by @thestalwart	bank of america getting crushed in trading that's scarily reminiscent of pre-crisis days $bac $jpm by @thestalwart	0.3	negative	-0.05		2010-05-12	1	0	1	0	1	17.07	37.9865	119.013		2010-05-12	1	0	0	1	0	0	0	0	81	1	3	1	17.07	-0.00525856	0
2010-10-19	RT @pjackson: http://snurl.com/1bhcjz FHLB Chicago sues $BAC over RMBS disclosures. (That didn't take long. I called it yesterday.)	rt @pjackson: fhlb chicago sues $bac over rmbs disclosures. (that didn't take long. i called it yesterday.)	rt @pjackson: fhlb chicago sues $bac over rmbs disclosures. (that didn't take long. i called it yesterday.)	0.4	negative	-0.05		2010-05-13	1	1	0	1	0	16.87	38.9865	119.013		2010-05-13	1	1	0	0	0	0	0	0	80	-1	1	1	16.87	-0.0117856	-0.1
2010-10-19	Bank Of America Getting Crushed On News That NY Fed And PIMCO Want To Put Back Mortgages $BAC by @thestalwart http://read.bi/dqNdQI	bank of america getting crushed on news that ny fed and pimco want to put back mortgages $bac by @thestalwart	bank of america getting crushed on news that ny fed and pimco want to put back mortgages $bac by @thestalwart	0.05	negative	-0.05		2010-05-14	0	0	0	0	0	16.34	38.9865	119.013		2010-05-14	0	0	0	0	0	0	0	0	80	0	2	0	16.34	-0.0319209	0
2009-07-16	Of course $BAC is going to drop as people sell off and take some profits today. I'm long on $BAC with the earnings call tomorrow.	of course $bac is going to drop as people sell off and take some profits today. i'm long on $bac with the earnings call tomorrow.	of course $bac is going to drop as people sell off and take some profits today. i'm long on $bac with the earnings call tomorrow.	0.4	negative	-0.05		2010-05-15	0	0	0	0	0	16.34	38.9865	119.013		2010-05-15	0	0	0	0	0	0	0	0	80	0	2	0	16.34	0	0
2009-03-01	$BAC's $44 billion loss on "held to maturity" loans. Let's just hope they can hold them that long http://bit.ly/OFilp $$	$bac's $44 billion loss on "held to maturity" loans. let's just hope they can hold them that long $$	$bac's $44 billion loss on "held to maturity" loans. let's just hope they can hold them that long $$	0.4	negative	-0.05		2010-05-16	0	0	0	0	0	16.34	38.9865	119.013		2010-05-16	0	0	0	0	0	0	0	0	80	0	2	0	16.34	0	0
2017-10-04	The problem is that Wells Fargo, in my mind, is just another bank, not as expensive as $JPM and not as cheap as $BAC. Just so so...	the problem is that wells fargo, in my mind, is just another bank, not as expensive as $jpm and not as cheap as $bac. just so so...	the problem is that wells fargo, in my mind, is just another bank, not as expensive as $jpm and not as cheap as $bac. just so so...	0.7	negative	-0.05		2010-05-17	0	0	0	0	0	16.35	38.9865	119.013		2010-05-17	0	0	0	0	0	0	0	0	80	0	2	0	16.35	0.000611808	0
2016-01-01	Free Chart Of The Week - The Expensive Opportunity Cost In Owning Bank of America $BAC http://allstarcharts.com/chart-week-expensive-opportunity-cost-owning-bank-america/Ã‚Â Ã¢â‚¬Â¦	free chart of the week - the expensive opportunity cost in owning bank of america $bac	free chart of the week - the expensive opportunity cost in owning bank of america $bac	0.75	negative	-0.05		2010-05-18	0	0	0	0	0	15.95	38.9865	119.013		2010-05-18	0	0	0	0	0	0	0	0	80	0	2	0	15.95	-0.0247691	0
2015-01-20	$MS latest bank to cut compensation guidance; $BAC and $C cutting bonus pool on lower revenues as well.	$ms latest bank to cut compensation guidance; $bac and $c cutting bonus pool on lower revenues as well.	$ms latest bank to cut compensation guidance; $bac and $c cutting bonus pool on lower revenues as well.	0.9	negative	-0.05		2010-05-19	0	0	0	0	0	16.31	38.9865	119.013		2010-05-19	0	0	0	0	0	0	0	0	80	0	2	0	16.31	0.0223195	0
2017-07-18	$BAC at major support here into 23.50. Looking for a hold and break of Immediate term down trend. Target on chart pic.twitter.com/2VBYHXxQg3	$bac at major support here into 23.50. looking for a hold and break of immediate term down trend. target on chart pic.twitter.com/2vbyhxxqg3	$bac at major support here into 23.50. looking for a hold and break of immediate term down trend. target on chart pic.twitter.com/2vbyhxxqg3	0.394444	negative	-0.0465278		2010-05-20	0	0	0	0	0	15.3	38.9865	119.013		2010-05-20	0	0	0	0	0	0	0	0	80	0	2	0	15.3	-0.0639255	0
2018-12-11	Right now, $BAC $GS $MS $C and $WFC are all down at least -23% from 52wk highs._x000D_ Sounds bad, right? But it probably happens all the time._x000D_ Sure, if by "all the time" you mean "during the Global Financial Meltdown/Recovery" and..........today.pic.twitter.com/77zaLtRKjQ	right now, $bac $gs $ms $c and $wfc are all down at least -23% from 52wk highs._x000D_ sounds bad, right? but it probably happens all the time._x000D_ sure, if by "all the time" you mean "during the global financial meltdown/recovery" and..........today.pic.twitter.com/77zaltrkjq	right now, $bac $gs $ms $c and $wfc are all down at least -23% from 52wk highs._x000D_ sounds bad, right? but it probably happens all the time._x000D_ sure, if by "all the time" you mean "during the global financial meltdown/recovery" and..........today.pic.twitter.com/77zaltrkjq	0.444819	negative	-0.0440697		2010-05-21	1	1	0	1	0	15.99	39.9865	119.013		2010-05-21	1	1	0	0	0	0	0	0	79	-1	1	1	15.99	0.0441107	-0.166667
2009-01-14	The market's back in panic mode, probably due to $C and $DB news... $BAC and $WFC are getting hit pretty hard. Wish $C would die already	the market's back in panic mode, probably due to $c and $db news... $bac and $wfc are getting hit pretty hard. wish $c would die already	the market's back in panic mode, probably due to $c and $db news... $bac and $wfc are getting hit pretty hard. wish $c would die already	0.479167	negative	-0.0416667		2010-05-22	0	0	0	0	0	15.99	39.9865	119.013		2010-05-22	0	0	0	0	0	0	0	0	79	0	2	0	15.99	0	0
2018-03-21	I was on fire today I gave you the following $RUN, $FB, $PTN, $BAC $TAL $GERN $TWTR and I forgot to call out $CISN too many plays i have a you tube channel i review my strategy and help others cause its my nature. I cant promise ill always be this active but when i am; learn!	i was on fire today i gave you the following $run, $fb, $ptn, $bac $tal $gern $twtr and i forgot to call out $cisn too many plays i have a you tube channel i review my strategy and help others cause its my nature. i can not promise ill always be this active but when i am; learn!	i was on fire today i gave you the following $run, $fb, $ptn, $bac $tal $gern $twtr and i forgot to call out $cisn too many plays i have a you tube channel i review my strategy and help others cause its my nature. i can not promise ill always be this active but when i am; learn!	0.55	negative	-0.0416667		2010-05-23	0	0	0	0	0	15.99	39.9865	119.013		2010-05-23	0	0	0	0	0	0	0	0	79	0	2	0	15.99	0	0
2013-11-15	Got in $BAC longer term today. Will kill all other financials into next larger rally for the year.	got in $bac longer term today. will kill all other financials into next larger rally for the year.	got in $bac longer term today. will kill all other financials into next larger rally for the year.	0.291667	negative	-0.0416667		2010-05-24	1	0	1	0	1	15.4	39.9865	120.013		2010-05-24	1	0	0	1	0	0	0	0	80	1	3	1	15.4	-0.037596	0
2018-09-15	$BAC weekly tight price action pic.twitter.com/IO4i0PvYhi	$bac weekly tight price action pic.twitter.com/io4i0pvyhi	$bac weekly tight price action pic.twitter.com/io4i0pvyhi	0.192857	negative	-0.0392857		2010-05-25	0	0	0	0	0	15.49	39.9865	120.013		2010-05-25	0	0	0	0	0	0	0	0	80	0	2	0	15.49	0.00582715	0
2015-08-07	Over the past month, here's the popularity rank:_x000D_ 1 - $AAPL_x000D_ $FB_x000D_ $BAC_x000D_ $NFLX_x000D_ $TWTR_x000D_ $AMZN_x000D_ $GE_x000D_ $DIS_x000D_ $BABA_x000D_ 10 - $FIThttps://twitter.com/SquawkCNBC/status/629613352608776192Ã‚Â Ã¢â‚¬Â¦ '@thedomino says Twitter & Netflix are the most clicked-on stocks on http://CNBC.comÃ‚Â #ClickByTick $TWTR $NFLX pic.twitter.com/xFbvPkZqeq	over the past month, here's the popularity rank:_x000D_ 1 - $aapl_x000D_ $fb_x000D_ $bac_x000D_ $nflx_x000D_ $twtr_x000D_ $amzn_x000D_ $ge_x000D_ $dis_x000D_ $baba_x000D_ 10 - $fit '@thedomino says twitter & netflix are the most clicked-on stocks on #clickbytick $twtr $nflx pic.twitter.com/xfbvpkzqeq	over the past month, here's the popularity rank:_x000D_ 1 - $aapl_x000D_ $fb_x000D_ $bac_x000D_ $nflx_x000D_ $twtr_x000D_ $amzn_x000D_ $ge_x000D_ $dis_x000D_ $baba_x000D_ 10 - $fit '@thedomino says twitter & netflix are the most clicked-on stocks on #clickbytick $twtr $nflx pic.twitter.com/xfbvpkzqeq	0.5125	negative	-0.0375		2010-05-26	0	0	0	0	0	15.47	39.9865	120.013		2010-05-26	0	0	0	0	0	0	0	0	80	0	2	0	15.47	-0.00129199	0
2018-06-08	Largest open interest increases among single stock options for 6/8 include $PBR, $BAC, $AMD, $SNAP, and $TSLA.	largest open interest increases among single stock options for 6/8 include $pbr, $bac, $amd, $snap, and $tsla.	largest open interest increases among single stock options for 6/8 include $pbr, $bac, $amd, $snap, and $tsla.	0.357143	negative	-0.0357143		2010-05-27	0	0	0	0	0	16.18	39.9865	120.013		2010-05-27	0	0	0	0	0	0	0	0	80	0	2	0	16.18	0.0448732	0
2017-09-22	Largest open interest increases among single stock options for 9/22 include $AAPL, $GE, $BAC, $AMD, and $FINL.	largest open interest increases among single stock options for 9/22 include $aapl, $ge, $bac, $amd, and $finl.	largest open interest increases among single stock options for 9/22 include $aapl, $ge, $bac, $amd, and $finl.	0.357143	negative	-0.0357143		2010-05-28	0	0	0	0	0	15.74	39.9865	120.013		2010-05-28	0	0	0	0	0	0	0	0	80	0	2	0	15.74	-0.0275707	0
2016-10-10	Largest open interest increases among single stock options for 10/10 include $BAC, $GE, $TWTR, $AAPL, and $INTC.	largest open interest increases among single stock options for 10/10 include $bac, $ge, $twtr, $aapl, and $intc.	largest open interest increases among single stock options for 10/10 include $bac, $ge, $twtr, $aapl, and $intc.	0.357143	negative	-0.0357143		2010-05-29	0	0	0	0	0	15.74	39.9865	120.013		2010-05-29	0	0	0	0	0	0	0	0	80	0	2	0	15.74	0	0
2015-04-02	Largest open interest increases among single stock options for 4/2 include $AAPL, $BAC, $MU, $YHOO, and $VALE.	largest open interest increases among single stock options for 4/2 include $aapl, $bac, $mu, $yhoo, and $vale.	largest open interest increases among single stock options for 4/2 include $aapl, $bac, $mu, $yhoo, and $vale.	0.357143	negative	-0.0357143		2010-05-30	0	0	0	0	0	15.74	39.9865	120.013		2010-05-30	0	0	0	0	0	0	0	0	80	0	2	0	15.74	0	0
2015-01-21	Largest open interest increases among single stock options for 1/21 include $AAPL, $BAC, $FB, $MSFT, and $C.	largest open interest increases among single stock options for 1/21 include $aapl, $bac, $fb, $msft, and $c.	largest open interest increases among single stock options for 1/21 include $aapl, $bac, $fb, $msft, and $c.	0.357143	negative	-0.0357143		2010-05-31	0	0	0	0	0	15.74	39.9865	120.013		2010-05-31	0	0	0	0	0	0	0	0	80	0	2	0	15.74	0	0
2014-12-30	Largest open interest increases among single stock options for 12/30 include $AAPL, $FB, $GM, $BAC, and $MU.	largest open interest increases among single stock options for 12/30 include $aapl, $fb, $gm, $bac, and $mu.	largest open interest increases among single stock options for 12/30 include $aapl, $fb, $gm, $bac, and $mu.	0.357143	negative	-0.0357143		2010-06-01	1	0	1	0	1	15.44	39.9865	121.013		2010-06-01	1	0	0	1	0	0	0	0	81	1	3	1	15.44	-0.0192437	0
2014-12-04	RT @OptionAlert: Largest open interest increases among single stock options for 12/4 include $AAPL, $BAC, $C, $JD, and $F.	rt @optionalert: largest open interest increases among single stock options for 12/4 include $aapl, $bac, $c, $jd, and $f.	rt @optionalert: largest open interest increases among single stock options for 12/4 include $aapl, $bac, $c, $jd, and $f.	0.357143	negative	-0.0357143		2010-06-02	0	0	0	0	0	15.89	39.9865	121.013		2010-06-02	0	0	0	0	0	0	0	0	81	0	2	0	15.89	0.0287284	0
2013-10-21	Largest open interest increases among single stock options for 10/21 include $FB, $BAC, $MSFT, $GE, and $AAPL.	largest open interest increases among single stock options for 10/21 include $fb, $bac, $msft, $ge, and $aapl.	largest open interest increases among single stock options for 10/21 include $fb, $bac, $msft, $ge, and $aapl.	0.357143	negative	-0.0357143		2010-06-03	0	0	0	0	0	15.81	39.9865	121.013		2010-06-03	0	0	0	0	0	0	0	0	81	0	2	0	15.81	-0.00504733	0
2013-01-30	Supposed to fix the big debt with ya money / He gonna buy a big jet with ya money. $BAC 'Gold Digger' spoof. http://massuniting.org/2013/01/30/gold-digger-fix-the-debtbank-of-america-remix/Ã‚Â Ã¢â‚¬Â¦	supposed to fix the big debt with yeah money / he gonna buy a big jet with yeah money. $bac 'gold digger' spoof.	supposed to fix the big debt with yeah money / he gonna buy a big jet with yeah money. $bac 'gold digger' spoof.	0.133333	negative	-0.0333333		2010-06-04	1	1	0	1	0	15.35	40.9865	121.013		2010-06-04	1	1	0	0	0	0	0	0	80	-1	1	1	15.35	-0.0295272	-0.2
2012-12-28	Stops are going a long way in $aapl. Still long. Also still in $bac and $yhoo. Short $spy.	stops are going a long way in $aapl. still long. also still in $bac and $yhoo. short $spy.	stops are going a long way in $aapl. still long. also still in $bac and $yhoo. short $spy.	0.366667	negative	-0.0333333		2010-06-05	1	0	1	0	1	15.35	40.9865	122.013		2010-06-05	1	0	0	1	0	0	0	0	81	1	3	1	15.35	0	0.8
2011-11-23	Since 1991, there are only 18 days where $BAC closed below its current level of $5.16. All of them in 2009. $$	since 1991, there are only 18 days where $bac closed below its current level of $5.16. all of them in 2009. $$	since 1991, there are only 18 days where $bac closed below its current level of $5.16. all of them in 2009. $$	0.5	negative	-0.0333333		2010-06-06	0	0	0	0	0	15.35	40.9865	122.013		2010-06-06	0	0	0	0	0	0	0	0	81	0	2	0	15.35	0	0
2014-04-16	Remember: $BAC disclosed probes by DOJ and NYAG on Merrill RMBS in previous filings, w/ no settlement thus far. Added $2.4B could be that.	remember: $bac disclosed probes by doj and nyag on merrill rmbs in previous filings, w/ no settlement thus far. added $2.4b could be that.	remember: $bac disclosed probes by doj and nyag on merrill rmbs in previous filings, w/ no settlement thus far. added $2.4b could be that.	0.583333	negative	-0.0333333		2010-06-07	0	0	0	0	0	14.83	40.9865	122.013		2010-06-07	0	0	0	0	0	0	0	0	81	0	2	0	14.83	-0.0344633	0
2011-12-13	RT @bclund: "The Trouble With Trading Inflection Points"-New post http://bit.ly/sDxPKSÃ‚Â $AAPL $SPY $GOOG $BAC $C $STUDY	rt @bclund: "the trouble with trading inflection points"-new post $aapl $spy $goog $bac $c $study	rt @bclund: "the trouble with trading inflection points"-new post $aapl $spy $goog $bac $c $study	0.327273	negative	-0.0318182		2010-06-08	0	0	0	0	0	15.33	40.9865	122.013		2010-06-08	0	0	0	0	0	0	0	0	81	0	2	0	15.33	0.0331595	0
2015-09-18	@DougKass $BAC holding at that level despite additional leg down in broad market... relative strength.	@dougkass $bac holding at that level despite additional leg down in broad market... relative strength.	@dougkass $bac holding at that level despite additional leg down in broad market... relative strength.	0.200463	negative	-0.0310185		2010-06-09	0	0	0	0	0	15.01	40.9865	122.013		2010-06-09	0	0	0	0	0	0	0	0	81	0	2	0	15.01	-0.021095	0
2012-09-28	BofA paying $2.43B to settle class action lawsuit tied to Merrill Lynch deal. Will hit earnings by 28 cents. $BAC down a bit pre-market.	bofa paying $2.43b to settle class action lawsuit tied to merrill lynch deal. will hit earnings by 28 cents. $bac down a bit pre-market.	bofa paying $2.43b to settle class action lawsuit tied to merrill lynch deal. will hit earnings by 28 cents. $bac down a bit pre-market.	0.194444	negative	-0.0277778		2010-06-10	0	0	0	0	0	15.46	40.9865	122.013		2010-06-10	0	0	0	0	0	0	0	0	81	0	2	0	15.46	0.0295394	0
2017-11-09	Long $UVXY, long $HMNY, $FIZZ, short $NVDA, short $BAC in a car made of dynamite heading for the sun	long $uvxy, long $hmny, $fizz, short $nvda, short $bac in a car made of dynamite heading for the sun	long $uvxy, long $hmny, $fizz, short $nvda, short $bac in a car made of dynamite heading for the sun	0.35	negative	-0.025		2010-06-11	0	0	0	0	0	15.6	40.9865	122.013		2010-06-11	0	0	0	0	0	0	0	0	81	0	2	0	15.6	0.00901487	0
2017-08-01	Breakout above resistance continues. Members been long for a couple of months. $C $XLF $BAC $JPM $SPY $GSpic.twitter.com/XDyFQ0FU5U	breakout above resistance continues. members been long for a couple of months. $c $xlf $bac $jpm $spy $gspic.twitter.com/xdyfq0fu5u	breakout above resistance continues. members been long for a couple of months. $c $xlf $bac $jpm $spy $gspic.twitter.com/xdyfq0fu5u	0.25	negative	-0.025		2010-06-12	0	0	0	0	0	15.6	40.9865	122.013		2010-06-12	0	0	0	0	0	0	0	0	81	0	2	0	15.6	0	0
2015-09-02	On RMPRO._x000D_ Yesterday's buys were $HIG, $C, $JPM and $BAC._x000D_ Covered all $SPy and $QQQ shorts and took off short $SPY calls and Long $QQQ puts.	on rmpro._x000D_ yesterday's buys were $hig, $c, $jpm and $bac._x000D_ covered all $spy and $qqq shorts and took off short $spy calls and long $qqq puts.	on rmpro._x000D_ yesterday's buys were $hig, $c, $jpm and $bac._x000D_ covered all $spy and $qqq shorts and took off short $spy calls and long $qqq puts.	0.35	negative	-0.025		2010-06-13	1	0	1	0	1	15.6	40.9865	123.013		2010-06-13	1	0	0	1	0	0	0	0	82	1	3	1	15.6	0	0
2014-10-03	Graph supports our short banks in #Canada & long #USA banks as they're also beating the #SPX @BNN $C $BAC $TD #Yellenpic.twitter.com/YyffOhY6us	graph supports our short banks in #canada & long #usa banks as they're also beating the #spx @bnn $c $bac $td #yellenpic.twitter.com/yyffohy6us	graph supports our short banks in #canada & long #usa banks as they're also beating the #spx @bnn $c $bac $td #yellenpic.twitter.com/yyffohy6us	0.35	negative	-0.025		2010-06-14	0	0	0	0	0	15.41	40.9865	123.013		2010-06-14	0	0	0	0	0	0	0	0	82	0	2	0	15.41	-0.0122543	0
2014-06-26	One year after #DOMA, same-sex wealth mgmt big business as obstacles remain. $WFC $MS $BAC My story: http://www.cnbc.com/id/101787844	one year after #doma, same-sex wealth mgmt big business as obstacles remain. $wfc $ms $bac my story:	one year after #doma, same-sex wealth mgmt big business as obstacles remain. $wfc $ms $bac my story:	0.05	negative	-0.025		2010-06-15	1	1	0	1	0	15.8	41.9865	123.013		2010-06-15	1	1	0	0	0	0	0	0	81	-1	1	1	15.8	0.0249933	-0.4
2013-01-02	Can Brian Moynihan Survive Long Enough to Fix B of A? Read @mariaaspan's preview of the year ahead for $BAC and its CEO http://bit.ly/ZPohve	can brian moynihan survive long enough to fix b of a? read @mariaaspan's preview of the year ahead for $bac and its ceo	can brian moynihan survive long enough to fix b of a? read @mariaaspan's preview of the year ahead for $bac and its ceo	0.45	negative	-0.025		2010-06-16	0	0	0	0	0	15.87	41.9865	123.013		2010-06-16	0	0	0	0	0	0	0	0	81	0	2	0	15.87	0.00442059	0
2012-12-29	"@harmongreg: $BAC next long entry over 11.72 or on hold at 11 on Pullback http://stks.co/eH7pÃ‚Â "	"@harmongreg: $bac next long entry over 11.72 or on hold at 11 on pullback "	"@harmongreg: $bac next long entry over 11.72 or on hold at 11 on pullback "	0.2	negative	-0.025		2010-06-17	0	0	0	0	0	15.82	41.9865	123.013		2010-06-17	0	0	0	0	0	0	0	0	81	0	2	0	15.82	-0.00315557	0
2012-04-25	Doug Kass Increases Net Long Exposure http://bit.ly/Idy6LkÃ‚Â $BAC $BRCM $BRK'B $CLX $F $FCX $GM $GS $MSFT $PEP $PG $YHOO #StockMarket	doug kass increases net long exposure $bac $brcm $brk'b $clx $f $fcx $gm $gs $msft $pep $pg $yhoo #stockmarket	doug kass increases net long exposure $bac $brcm $brk'b $clx $f $fcx $gm $gs $msft $pep $pg $yhoo #stockmarket	0.2	negative	-0.025		2010-06-18	0	0	0	0	0	15.82	41.9865	123.013		2010-06-18	0	0	0	0	0	0	0	0	81	0	2	0	15.82	0	0
2011-08-22	STOCKS FLAT WHILE GOLD SOARS: Here's What You Need To Know $GLD $SPY $BAC by @twitofgushttp://read.bi/qzIOT0	stocks flat while gold soars: here's what you need to know $gld $spy $bac by @twitofgus	stocks flat while gold soars: here's what you need to know $gld $spy $bac by @twitofgus	0.125	negative	-0.025		2010-06-19	0	0	0	0	0	15.82	41.9865	123.013		2010-06-19	0	0	0	0	0	0	0	0	81	0	2	0	15.82	0	0
2009-01-13	Scans picked up these for possible long trades: http://www.pick24.com/wp/_x000D_ $POT $MSFT $ONNN $CLNE $BAC $YHOO $USO $PKI $ARG $MSM $FAS $CLR	scans picked up these for possible long trades: _x000D_ $pot $msft $onnn $clne $bac $yhoo $uso $pki $arg $msm $fas $clr	scans picked up these for possible long trades: _x000D_ $pot $msft $onnn $clne $bac $yhoo $uso $pki $arg $msm $fas $clr	0.7	negative	-0.025		2010-06-20	0	0	0	0	0	15.82	41.9865	123.013		2010-06-20	0	0	0	0	0	0	0	0	81	0	2	0	15.82	0	0
2015-02-13	The average size of a trade in $BAC dropped below 500 shares today - lowest since early 2009: pic.twitter.com/i4CFxzp1JL	the average size of a trade in $bac dropped below 500 shares today - lowest since early 2009: pic.twitter.com/i4cfxzp1jl	the average size of a trade in $bac dropped below 500 shares today - lowest since early 2009: pic.twitter.com/i4cfxzp1jl	0.35	negative	-0.025		2010-06-21	0	0	0	0	0	15.79	41.9865	123.013		2010-06-21	0	0	0	0	0	0	0	0	81	0	2	0	15.79	-0.00189813	0
2013-08-06	SEC: $BAC knew wholesale channel loans more likely to contain errors or fail, but hid this from investors, agencies and regulators #breaking	sec: $bac knew wholesale channel loans more likely to contain errors or fail, but hid this from investors, agencies and regulators #breaking	sec: $bac knew wholesale channel loans more likely to contain errors or fail, but hid this from investors, agencies and regulators #breaking	0.6	negative	-0.025		2010-06-22	0	0	0	0	0	15.58	41.9865	123.013		2010-06-22	0	0	0	0	0	0	0	0	81	0	2	0	15.58	-0.0133888	0
2017-09-30	Banks testing super important breakout point. Build a base to blast off from this year? $BKX $XLF $C $BAC $JPM $SPYpic.twitter.com/oeJKBflivQ	banks testing super important breakout point. build a base to blast off from this year? $bkx $xlf $c $bac $jpm $spypic.twitter.com/oejkbflivq	banks testing super important breakout point. build a base to blast off from this year? $bkx $xlf $c $bac $jpm $spypic.twitter.com/oejkbflivq	0.888889	negative	-0.0222222		2010-06-23	0	0	0	0	0	15.43	41.9865	123.013		2010-06-23	0	0	0	0	0	0	0	0	81	0	2	0	15.43	-0.00967437	0
2009-01-02	$hele long $tot short $xgm long $bk long $bac short $bbbb massive short	$hele long $tot short $xgm long $bk long $bac short $bbbb massive short	$hele long $tot short $xgm long $bk long $bac short $bbbb massive short	0.442857	negative	-0.0214286		2010-06-24	4	1	3	0.25	0.75	15.02	42.2365	123.763		2010-06-24	4	1	0	3	0	0	0	0	82	1	3	3	15.02	-0.026931	0.0527778
2018-08-31	4 days left before Labor Day Ã¢â‚¬ËœPROMOÃ¢â‚¬â„¢ pricing ends... _x000D_ http://utrequities.com/~utrequit/services/Ã‚Â Ã¢â‚¬Â¦_x000D_ #OPTIONS_x000D_ #CRYPTO_x000D_ #SMALLCAPS_x000D_ #OTC_x000D_ $SPX $AAPL $TSLA $TWTR $C $X $IBB $XBI $IWM $QQQ $ETH $MSMY $BLSP $CVSI $CANC $CBDS $TNDM $WWE $ROST $F $XLF $CELZ $FB $NFLX $XLE $VRTX $VKTX $BAC $JPM $GS $LTC $IOSThttps://twitter.com/UTR_INFO/status/1…	4 days left before labor day promo pricing ends... _x000D_ ~utrequit/services/_x000D_ #options_x000D_ #crypto_x000D_ #smallcaps_x000D_ #otc_x000D_ $spx $aapl $tsla $twtr $c $x $ibb $xbi $iwm $qqq $eth $msmy $blsp $cvsi $canc $cbds $tndm $wwe $rost $f $xlf $celz $fb $nflx $xle $vrtx $vktx $bac $jpm $gs $ltc $iost labor day promo pricing is now live on our website. you no longer need to dm us unles…	4 days left before labor day promo pricing ends... _x000D_ ~utrequit/services/_x000D_ #options_x000D_ #crypto_x000D_ #smallcaps_x000D_ #otc_x000D_ $spx $aapl $tsla $twtr $c $x $ibb $xbi $iwm $qqq $eth $msmy $blsp $cvsi $canc $cbds $tndm $wwe $rost $f $xlf $celz $fb $nflx $xle $vrtx $vktx $bac $jpm $gs $ltc $iost labor day promo pricing is now live on our website. you no longer need to dm us unles…	0.3	negative	-0.0212121		2010-06-25	0	0	0	0	0	15.42	42.2365	123.763		2010-06-25	0	0	0	0	0	0	0	0	82	0	2	0	15.42	0.0262827	0
2010-01-12	SEC gets half-the-distance penalty for piling on. "New SEC $BAC Claims CanÃ¢â‚¬â„¢t Be Included in March Trial" (Bberg) http://bit.ly/7Z2Po0	sec gets half-the-distance penalty for piling on. "new sec $bac claims can not be included in march trial" (bberg)	sec gets half-the-distance penalty for piling on. "new sec $bac claims can not be included in march trial" (bberg)	0.551515	negative	-0.0212121		2010-06-26	0	0	0	0	0	15.42	42.2365	123.763		2010-06-26	0	0	0	0	0	0	0	0	82	0	2	0	15.42	0	0
2009-04-24	Got a quick $BAC short trade for 0.20 profit. Man that was annoying. $BAC and the market should've been down more. Still holding $GS short.	got a quick $bac short trade for 0.20 profit. man that was annoying. $bac and the market should've been down more. still holding $gs short.	got a quick $bac short trade for 0.20 profit. man that was annoying. $bac and the market should've been down more. still holding $gs short.	0.464815	negative	-0.0203704		2010-06-27	0	0	0	0	0	15.42	42.2365	123.763		2010-06-27	0	0	0	0	0	0	0	0	82	0	2	0	15.42	0	0
2009-05-27	movers so far this a/m up $BCRX $DRYS $MGM $EGLE $BAC $USO $SNDK $BAC $FRO $RF $SQNM down $CSA $GM $HIW $KEY	movers so far this a/m up $bcrx $drys $mgm $egle $bac $uso $sndk $bac $fro $rf $sqnm down $csa $gm $hiw $key	movers so far this a/m up $bcrx $drys $mgm $egle $bac $uso $sndk $bac $fro $rf $sqnm down $csa $gm $hiw $key	0.762963	negative	-0.0185185		2010-06-28	3	0	3	0	1	15.24	42.2365	124.763		2010-06-28	3	0	0	3	0	0	0	0	83	1	3	3	15.24	-0.0117418	0.5
2009-01-14	watchlist 2day-$faz(long),$iyr(short) $fxp (long), $gs (short) $bac (short)	watchlist 2day-$faz(long),$iyr(short) $fxp (long), $gs (short) $bac (short)	watchlist 2day-$faz(long),$iyr(short) $fxp (long), $gs (short) $bac (short)	0.333333	negative	-0.0166667		2010-06-29	1	0	1	0	1	14.57	42.2365	125.763		2010-06-29	1	0	0	1	0	0	0	0	84	1	3	1	14.57	-0.0449589	0
2017-07-04	Warren Buffett is usually way ahead of most of us. But it's not too late to buy Berkshire holdings $BAC $AAPL & $KO.https://www.fool.com/investing/2017/07/02/3-top-warren-buffett-stocks-to-buy-for-retirement.aspxÃ‚Â Ã¢â‚¬Â¦	warren buffett is usually way ahead of most of us. but it's not too late to buy berkshire holdings $bac $aapl & $ko.	warren buffett is usually way ahead of most of us. but it's not too late to buy berkshire holdings $bac $aapl & $ko.	0.45	negative	-0.0166667		2010-06-30	0	0	0	0	0	14.37	42.2365	125.763		2010-06-30	0	0	0	0	0	0	0	0	84	0	2	0	14.37	-0.0138219	0
2017-11-08	keep in mind $bac seen FIRST huge red candle on weekly after 8 weeks of crazy runs. can go either way here but not much room downwards as weekly 10ma moving up. if conclude this week above weekly 5ma 27.1, weekly candle will have long bottom stick - moving up again to 29+	keep in mind $bac seen first huge red candle on weekly after 8 weeks of crazy runs. can go either way here but not much room downwards as weekly 10ma moving up. if conclude this week above weekly 5ma 27.1, weekly candle will have long bottom stick - moving up again to 29+	keep in mind $bac seen first huge red candle on weekly after 8 weeks of crazy runs. can go either way here but not much room downwards as weekly 10ma moving up. if conclude this week above weekly 5ma 27.1, weekly candle will have long bottom stick - moving up again to 29+	0.404762	negative	-0.0142857		2010-07-01	0	0	0	0	0	14.02	42.2365	125.763		2010-07-01	0	0	0	0	0	0	0	0	84	0	2	0	14.02	-0.0246578	0
2018-08-13	$BAC The banking giant looks poised to continue its long term uptrend with a bullish MACD/signal line crossover & RSI, previous high in sight on the weekly chart #stocks #tradeideas @tradealike @BeefEnt @snowiestocks @gvalan @TraderInput @StocksNCrypto @stocknugget @junjudapipic.twitter.com/t5mWyrTUlX	$bac the banking giant looks poised to continue its long term uptrend with a bullish macd/signal line crossover & rsi, previous high in sight on the weekly chart #stocks #tradeideas @tradealike @beefent @snowiestocks @gvalan @traderinput @stocksncrypto @stocknugget @junjudapipic.twitter.com/t5mwyrtulx	$bac the banking giant looks poised to continue its long term uptrend with a bullish macd/signal line crossover & rsi, previous high in sight on the weekly chart #stocks #tradeideas @tradealike @beefent @snowiestocks @gvalan @traderinput @stocksncrypto @stocknugget @junjudapipic.twitter.com/t5mwyrtulx	0.526667	negative	-0.0141667		2010-07-02	0	0	0	0	0	13.84	42.2365	125.763		2010-07-02	0	0	0	0	0	0	0	0	84	0	2	0	13.84	-0.0129219	0
2016-01-20	$BAC, $MS, $NFLX gapped up after earnings and all went red. Typical bear market action. Sell the good and the bad on any strength	$bac, $ms, $nflx gapped up after earnings and all went red. typical bear market action. sell the good and the bad on any strength	$bac, $ms, $nflx gapped up after earnings and all went red. typical bear market action. sell the good and the bad on any strength	0.373333	negative	-0.0133333		2010-07-03	0	0	0	0	0	13.84	42.2365	125.763		2010-07-03	0	0	0	0	0	0	0	0	84	0	2	0	13.84	0	0
2017-01-01	Words of Wisdom. #Rich #Poor #InvestInYourself #MoneyMatters #philosophy $APPL $BAC $C $JCP $M $DKS $GPS $SPLS $TLRDpic.twitter.com/R80wzEON5I	words of wisdom. #rich #poor #investinyourself #moneymatters #philosophy $appl $bac $c $jcp $m $dks $gps $spls $tlrdpic.twitter.com/r80wzeon5i	words of wisdom. #rich #poor #investinyourself #moneymatters #philosophy $appl $bac $c $jcp $m $dks $gps $spls $tlrdpic.twitter.com/r80wzeon5i	0.675	negative	-0.0125		2010-07-04	0	0	0	0	0	13.84	42.2365	125.763		2010-07-04	0	0	0	0	0	0	0	0	84	0	2	0	13.84	0	0
2018-05-31	Bank of America Chief Executive Brian Moynihan sees second-quarter markets revenue flat vs year earlier https://reut.rs/2IYRVLdÃ‚Â by @DHenryReports @MoiseNoise $BAC pic.twitter.com/kfG3Ot6k9P	bank of america chief executive brian moynihan sees second-quarter markets revenue flat vs year earlier by @dhenryreports @moisenoise $bac pic.twitter.com/kfg3ot6k9p	bank of america chief executive brian moynihan sees second-quarter markets revenue flat vs year earlier by @dhenryreports @moisenoise $bac pic.twitter.com/kfg3ot6k9p	0.3125	negative	-0.0125		2010-07-05	0	0	0	0	0	13.84	42.2365	125.763		2010-07-05	0	0	0	0	0	0	0	0	84	0	2	0	13.84	0	0
2013-12-02	Bank of America shares flat following agreement with Freddie Mac (FMCC) on _x000D_ mortgage repurchases http://bit.ly/1hsQPSYÃ‚Â $BAC	bank of america shares flat following agreement with freddie mac (fmcc) on _x000D_ mortgage repurchases $bac	bank of america shares flat following agreement with freddie mac (fmcc) on _x000D_ mortgage repurchases $bac	0.1125	negative	-0.0125		2010-07-06	0	0	0	0	0	14.06	42.2365	125.763		2010-07-06	0	0	0	0	0	0	0	0	84	0	2	0	14.06	0.0157709	0
2013-03-15	In the other corner, $BAC up nearly 3% on a $5 billion buyback and its capital plans going forward http://stks.co/t5Wk	in the other corner, $bac up nearly 3% on a $5 billion buyback and its capital plans going forward	in the other corner, $bac up nearly 3% on a $5 billion buyback and its capital plans going forward	0.3875	negative	-0.0125		2010-07-07	0	0	0	0	0	14.71	42.2365	125.763		2010-07-07	0	0	0	0	0	0	0	0	84	0	2	0	14.71	0.0451936	0
2010-01-15	I'd rather be a small bank than a large, yes I would if I only could. $XLF $JPM $C $BOA	i'd rather be a small bank than a large, yes i would if i only could. $xlf $jpm $c $boa	i'd rather be a small bank than a large, yes i would if i only could. $xlf $jpm $c $boa	0.609524	negative	-0.0119048		2010-07-08	0	0	0	0	0	14.86	42.2365	125.763		2010-07-08	0	0	0	0	0	0	0	0	84	0	2	0	14.86	0.0101455	0
2017-05-18	$BAC CEO Moynihan tells @CNBCClosingBell he thinks "21st Century Glass-Steagall" means separating regulation for small vs. large banks	$bac ceo moynihan tells @cnbcclosingbell he thinks "21st century glass-steagall" means separating regulation for small vs. large banks	$bac ceo moynihan tells @cnbcclosingbell he thinks "21st century glass-steagall" means separating regulation for small vs. large banks	0.27619	negative	-0.0119048		2010-07-09	0	0	0	0	0	15.11	42.2365	125.763		2010-07-09	0	0	0	0	0	0	0	0	84	0	2	0	15.11	0.0166837	0
2010-01-13	Public advocate: Thain is greedy banker w/ expensive toilet who didn't make sure $BAC shareholders knew all pertinent Merrill info.	public advocate: thain is greedy banker w/ expensive toilet who didn't make sure $bac shareholders knew all pertinent merrill info.	public advocate: thain is greedy banker w/ expensive toilet who didn't make sure $bac shareholders knew all pertinent merrill info.	0.413889	negative	-0.00833333		2010-07-10	0	0	0	0	0	15.11	42.2365	125.763		2010-07-10	0	0	0	0	0	0	0	0	84	0	2	0	15.11	0	0
2014-10-15	Bank of America is suddenly getting smoked. It's now down 4% and making new lows -> http://stks.co/s0t6tÃ‚Â $BAC	bank of america is suddenly getting smoked. it's now down 4% and making new lows -> $bac	bank of america is suddenly getting smoked. it's now down 4% and making new lows -> $bac	0.414478	negative	-0.00639731		2010-07-11	0	0	0	0	0	15.11	42.2365	125.763		2010-07-11	0	0	0	0	0	0	0	0	84	0	2	0	15.11	0	0
2012-01-14	Day 1 of dance rehearsal!! Excited about new choreography!! Btw, so cold in Toronto..	day 1 of dance rehearsal!! excited about new choreography!! btw, so cold in toronto..	day 1 of dance rehearsal!! excited about new choreography!! btw, so cold in toronto..	0.734848	negative	-0.00397727		2010-07-12	0	0	0	0	0	15.21	42.2365	125.763		2010-07-12	0	0	0	0	0	0	0	0	84	0	2	0	15.21	0.00659633	0
2011-11-01	RT @LaMonicaBuzz: Banks killed again. $GS down 5% this morning. $JPM & $BAC fall more than 6%. $C plunges nearly 9% & $MS down almost 10%.	rt @lamonicabuzz: banks killed again. $gs down 5% this morning. $jpm & $bac fall more than 6%. $c plunges nearly 9% & $ms down almost 10%.	rt @lamonicabuzz: banks killed again. $gs down 5% this morning. $jpm & $bac fall more than 6%. $c plunges nearly 9% & $ms down almost 10%.	0.269444	negative	-0.00277778		2010-07-13	0	0	0	0	0	15.67	42.2365	125.763		2010-07-13	0	0	0	0	0	0	0	0	84	0	2	0	15.67	0.029795	0
2017-12-21	$BAC broke yet another new multi-year high of $29.98. The psy' 30 threshold is clearly resistance, but the $33s do appear a given within 2-5mths. Secondary 40/45, which I recognise can be seen as just more 'crazy talk' from the hyper bullish self titled 'Permabear'. pic.twitter.com/m6gCqgJ6Xp	$bac broke yet another new multi-year high of $29.98. the psy' 30 threshold is clearly resistance, but the $33s do appear a given within 2-5mths. secondary 40/45, which i recognise can be seen as just more 'crazy talk' from the hyper bullish self titled 'permabear'. pic.twitter.com/m6gcqgj6xp	$bac broke yet another new multi-year high of $29.98. the psy' 30 threshold is clearly resistance, but the $33s do appear a given within 2-5mths. secondary 40/45, which i recognise can be seen as just more 'crazy talk' from the hyper bullish self titled 'permabear'. pic.twitter.com/m6gcqgj6xp	0.51298	negative	-0.000606061		2010-07-14	0	0	0	0	0	15.67	42.2365	125.763		2010-07-14	0	0	0	0	0	0	0	0	84	0	2	0	15.67	0	0
2018-11-17	https://pin.it/ek6qirpkimmv3eÃ‚Â via @pinterest_x000D_ Update_Ball In Your Court_With Probuphine In Its Crosshairs Pfizer $PFE Has Offer On The Table For The Acquisition Titan Pharmaceuticals TTNP Now Awaiting Response_x000D_ $TAIT $SPA $ERIE $GNPX $DNBF $ANZBY $MUH $ITCC $ATTO $HNCKF $INDUU $BOA	via @pinterest_x000D_ update_ball in your court_with probuphine in its crosshairs pfizer $pfe has offer on the table for the acquisition titan pharmaceuticals ttnp now awaiting response_x000D_ $tait $spa $erie $gnpx $dnbf $anzby $muh $itcc $atto $hnckf $induu $boa	via @pinterest_x000D_ update_ball in your court_with probuphine in its crosshairs pfizer $pfe has offer on the table for the acquisition titan pharmaceuticals ttnp now awaiting response_x000D_ $tait $spa $erie $gnpx $dnbf $anzby $muh $itcc $atto $hnckf $induu $boa	0	positive	0		2010-07-15	1	1	0	1	0	15.39	43.2365	125.763		2010-07-15	1	1	0	0	0	0	0	0	83	-1	1	1	15.39	-0.0180301	-0.15
2018-08-05	Only $MAT and $BOA left standing with 100% holdings in the immediate neighbourhood of Nova plus $GAL $CR1 $LEG and $FRN further away	only $mat and $boa left standing with 100% holdings in the immediate neighbourhood of nova plus $gal $cr1 $leg and $frn further away	only $mat and $boa left standing with 100% holdings in the immediate neighbourhood of nova plus $gal $cr1 $leg and $frn further away	0.5	positive	0		2010-07-16	0	0	0	0	0	13.98	43.2365	125.763		2010-07-16	0	0	0	0	0	0	0	0	83	0	2	0	13.98	-0.0960902	0
2018-07-24	map update for Fraser range $GAL $MAT $IGO $CR1 $LEG $FMG $BOA $CWXpic.twitter.com/iFd0zGViFI	map update for fraser range $gal $mat $igo $cr1 $leg $fmg $boa $cwxpic.twitter.com/ifd0zgvifi	map update for fraser range $gal $mat $igo $cr1 $leg $fmg $boa $cwxpic.twitter.com/ifd0zgvifi	0	positive	0		2010-07-17	0	0	0	0	0	13.98	43.2365	125.763		2010-07-17	0	0	0	0	0	0	0	0	83	0	2	0	13.98	0	0
2018-01-16	.@StansberryWire #MarketWatch: S&P 500's unending rise continues. Plus, bitcoin could go to zero._x000D_ YouTube: http://sbry.co/i8iq7Ã‚Â _x000D_ #SP500 #Bitcoin $BTC #Brexit $CITI $CSX $BOA #CESpic.twitter.com/xo1PtRoH4U	.@stansberrywire #marketwatch: s&p 500's unending rise continues. plus, bitcoin could go to zero._x000D_ youtube: _x000D_ #sp500 #bitcoin $btc #brexit $citi $csx $boa #cespic.twitter.com/xo1ptroh4u	.@stansberrywire #marketwatch: s&p 500's unending rise continues. plus, bitcoin could go to zero._x000D_ youtube: _x000D_ #sp500 #bitcoin $btc #brexit $citi $csx $boa #cespic.twitter.com/xo1ptroh4u	0	positive	0		2010-07-18	0	0	0	0	0	13.98	43.2365	125.763		2010-07-18	0	0	0	0	0	0	0	0	83	0	2	0	13.98	0	0
2018-01-05	@zerohedge Just imagine if $GS and $BOA had loaded up on derivatives on it... Makings of the next financial crisis...	@zerohedge just imagine if $gs and $boa had loaded up on derivatives on it... makings of the next financial crisis...	@zerohedge just imagine if $gs and $boa had loaded up on derivatives on it... makings of the next financial crisis...	0	positive	0		2010-07-19	0	0	0	0	0	13.61	43.2365	125.763		2010-07-19	0	0	0	0	0	0	0	0	83	0	2	0	13.61	-0.0268229	0
2017-06-23	CAMO 2nd teaser #camo #BoA #teaser BoA_CAMO_Teaser Clip #2_x000D_ http://tv.naver.com/v/1799393Ã‚Â _x000D_ June 26th.pic.twitter.com/IA6pqRZi2i	camo 2nd teaser #camo #boa #teaser boa_camo_teaser clip #2_x000D_ _x000D_ june 26th.pic.twitter.com/ia6pqrzi2i	camo 2nd teaser #camo #boa #teaser boa_camo_teaser clip #2_x000D_ _x000D_ june 26th.pic.twitter.com/ia6pqrzi2i	0	positive	0		2010-07-20	1	0	1	0	1	13.77	43.2365	126.763		2010-07-20	1	0	0	1	0	0	0	0	84	1	3	1	13.77	0.0116875	0.116667
2017-07-09	Smtown in SEOUL 2017.7.8 https://www.instagram.com/p/BWUo8e9j_S7/	smtown in seoul 2017.7.8	smtown in seoul 2017.7.8	0	positive	0		2010-07-21	0	0	0	0	0	13.36	43.2365	126.763		2010-07-21	0	0	0	0	0	0	0	0	84	0	2	0	13.36	-0.0302271	0
2017-11-12	$BOA stands for Bank of America, which you can see on the mural	$boa stands for bank of america, which you can see on the mural	$boa stands for bank of america, which you can see on the mural	0	positive	0		2010-07-22	0	0	0	0	0	13.66	43.2365	126.763		2010-07-22	0	0	0	0	0	0	0	0	84	0	2	0	13.66	0.0222067	0
2017-06-30	W. Buffett's #BerkshireHathaway to exercise warrants to buy 700 million Bank of America shares $BOA. Here's Warren prepping for the purchase pic.twitter.com/HN0kBkWIOg	w. buffett's #berkshirehathaway to exercise warrants to buy 700 million bank of america shares $boa. here's warren prepping for the purchase pic.twitter.com/hn0kbkwiog	w. buffett's #berkshirehathaway to exercise warrants to buy 700 million bank of america shares $boa. here's warren prepping for the purchase pic.twitter.com/hn0kbkwiog	0	positive	0		2010-07-23	0	0	0	0	0	13.74	43.2365	126.763		2010-07-23	0	0	0	0	0	0	0	0	84	0	2	0	13.74	0.00583943	0
2017-06-30	Big Banks Hike Dividends http://www.investopedia.com/news/big-banks-hike-dividends-after-feds-stress-test/Ã‚Â Ã¢â‚¬Â¦ $C $BOA $JPM $WFC #bankstocks	big banks hike dividends $c $boa $jpm $wfc #bankstocks	big banks hike dividends $c $boa $jpm $wfc #bankstocks	0.1	positive	0		2010-07-24	0	0	0	0	0	13.74	43.2365	126.763		2010-07-24	0	0	0	0	0	0	0	0	84	0	2	0	13.74	0	0
2017-06-01	Time to stop funding $BoA goodbye Bank of America, I'm closing my account https://www.pscp.tv/w/a_8DpjU0NTI1Mjh8MW1uR2VFRUVFdm9HWJflSmWSr6XUO52p7u3TLqTmVauzOLjsprs82VZ6IA_YÃ‚Â Ã¢â‚¬Â¦	time to stop funding $boa goodbye bank of america, i'm closing my account	time to stop funding $boa goodbye bank of america, i'm closing my account	0	positive	0		2010-07-25	0	0	0	0	0	13.74	43.2365	126.763		2010-07-25	0	0	0	0	0	0	0	0	84	0	2	0	13.74	0	0
2017-06-01	Cheslock chats market hype on #Parisclimateaccord, hurtin' banks, & a rate hike that don't lie_x000D_ https://m.youtube.com/watch?v=Kzf2N3_wthYÃ‚Â Ã¢â‚¬Â¦_x000D_ $BOA $JPM $NYSE #nfppic.twitter.com/j1eTBFwULO	cheslock chats market hype on #parisclimateaccord, hurtin' banks, & a rate hike that don't lie_x000D_ _x000D_ $boa $jpm $nyse #nfppic.twitter.com/j1etbfwulo	cheslock chats market hype on #parisclimateaccord, hurtin' banks, & a rate hike that don't lie_x000D_ _x000D_ $boa $jpm $nyse #nfppic.twitter.com/j1etbfwulo	0	positive	0		2010-07-26	0	0	0	0	0	14.15	43.2365	126.763		2010-07-26	0	0	0	0	0	0	0	0	84	0	2	0	14.15	0.0294033	0
2017-05-19	Buyers of $AAPL $MSFT et al didn't head $BOA	buyers of $aapl $msft et al didn't head $boa	buyers of $aapl $msft et al didn't head $boa	0	positive	0		2010-07-27	0	0	0	0	0	14.19	43.2365	126.763		2010-07-27	0	0	0	0	0	0	0	0	84	0	2	0	14.19	0.00282287	0
2017-04-03	Have a biz? Open an acct w/ @BankofAmerica $BOA we've a biz w/ fraud charges reported Dec, wife on hold over 1hr about forms they never sent	have a biz? open an acct w/ @bankofamerica $boa we've a biz w/ fraud charges reported dec, wife on hold over 1hr about forms they never sent	have a biz? open an acct w/ @bankofamerica $boa we've a biz w/ fraud charges reported dec, wife on hold over 1hr about forms they never sent	0.5	positive	0		2010-07-28	0	0	0	0	0	13.99	43.2365	126.763		2010-07-28	0	0	0	0	0	0	0	0	84	0	2	0	13.99	-0.0141947	0
2017-03-28	$PNOW BB Preferred Stock for Shareholders created! http://finance.yahoo.com/news/pure-effectuates-certificate-designation-creating-130700640.html?soc_src=social-sh&soc_trk=twÃ‚Â Ã¢â‚¬Â¦ $AAPL $AMD $F $BOA	$pnow bb preferred stock for shareholders created! $aapl $amd $f $boa	$pnow bb preferred stock for shareholders created! $aapl $amd $f $boa	0	positive	0		2010-07-29	0	0	0	0	0	14.03	43.2365	126.763		2010-07-29	0	0	0	0	0	0	0	0	84	0	2	0	14.03	0.00285511	0
2017-02-23	@BrianDColwell $BLK $GAIN $BoA forum https://twitter.com/cErEbRuS7/status/834727934267121664Ã‚Â Ã¢â‚¬Â¦ This is a big deal see @blackrock be #BlackRock #finance #philanthropy #blockchain #fintech #crypto #stocks #investing #AI #EconImpact $BLK https://twitter.com/i3impact/status/831941055780122627Ã‚Â Ã¢â‚¬Â¦	@briandcolwell $blk $gain $boa forum this is a big deal see @blackrock be #blackrock #finance #philanthropy #blockchain #fintech #crypto #stocks #investing #ai #econimpact $blk	@briandcolwell $blk $gain $boa forum this is a big deal see @blackrock be #blackrock #finance #philanthropy #blockchain #fintech #crypto #stocks #investing #ai #econimpact $blk	0.1	positive	0		2010-07-30	0	0	0	0	0	14.04	43.2365	126.763		2010-07-30	0	0	0	0	0	0	0	0	84	0	2	0	14.04	0.000712504	0
2017-02-08	Director buys 18.1K of $BOA:ASX giving them a total holding of ~$3.4M (~37.45% of the company) http://stocklight.com/insiders/ASX:BOA/46522?src=asxinsidersÃ‚Â Ã¢â‚¬Â¦	director buys 18.1k of $boa:asx giving them a total holding of ~$3.4m (~37.45% of the company)	director buys 18.1k of $boa:asx giving them a total holding of ~$3.4m (~37.45% of the company)	0.75	positive	0		2010-07-31	0	0	0	0	0	14.04	43.2365	126.763		2010-07-31	0	0	0	0	0	0	0	0	84	0	2	0	14.04	0	0
2017-02-08	$BOA:ASX 11:58 AM Appendix 3Y Change of Director's Interest Notice http://bit.ly/2lq7Y4F	$boa:asx 11:58 am appendix 3y change of director's interest notice	$boa:asx 11:58 am appendix 3y change of director's interest notice	0	positive	0		2010-08-01	0	0	0	0	0	14.04	43.2365	126.763		2010-08-01	0	0	0	0	0	0	0	0	84	0	2	0	14.04	0	0
2017-01-19	Last week, @MorningstarInc's Jim Sinegal spoke to @BUSINESSFIRSTAM about big bank earnings. Watch: http://ow.ly/yRzm308a9EEÃ‚Â $JPM, $WFC, $BOA	last week, @morningstarinc's jim sinegal spoke to @businessfirstam about big bank earnings. watch: $jpm, $wfc, $boa	last week, @morningstarinc's jim sinegal spoke to @businessfirstam about big bank earnings. watch: $jpm, $wfc, $boa	0.0833333	positive	0		2010-08-02	0	0	0	0	0	14.44	43.2365	126.763		2010-08-02	0	0	0	0	0	0	0	0	84	0	2	0	14.44	0.0280917	0
2017-01-12	With Dodd-Frank in question, buy these ETFs if you think Bank of America will beat its earnings: http://trib.al/GOyeJ8MÃ‚Â $BOA pic.twitter.com/gyYKAs31yI	with dodd-frank in question, buy these etfs if you think bank of america will beat its earnings: $boa pic.twitter.com/gyykas31yi	with dodd-frank in question, buy these etfs if you think bank of america will beat its earnings: $boa pic.twitter.com/gyykas31yi	0	positive	0		2010-08-03	0	0	0	0	0	14.34	43.2365	126.763		2010-08-03	0	0	0	0	0	0	0	0	84	0	2	0	14.34	-0.0069493	0
2017-01-04	$BCS $BOA I'm Bullish #Bankspic.twitter.com/WWaIcspQG9	$bcs $boa i'm bullish #bankspic.twitter.com/wwaicspqg9	$bcs $boa i'm bullish #bankspic.twitter.com/wwaicspqg9	0	positive	0		2010-08-04	0	0	0	0	0	14.19	43.2365	126.763		2010-08-04	0	0	0	0	0	0	0	0	84	0	2	0	14.19	-0.0105153	0
2016-04-16	Raining raining	raining raining	raining raining	0	positive	0		2010-08-05	0	0	0	0	0	14.02	43.2365	126.763		2010-08-05	0	0	0	0	0	0	0	0	84	0	2	0	14.02	-0.0120526	0
2016-03-21	Who are you BoA 2nd verse ver. https://www.instagram.com/p/BDNThwzH1Iu/	who are you boa 2nd verse ver.	who are you boa 2nd verse ver.	0	positive	0		2010-08-06	0	0	0	0	0	13.96	43.2365	126.763		2010-08-06	0	0	0	0	0	0	0	0	84	0	2	0	13.96	-0.00428878	0
2016-01-16	Weekend https://www.instagram.com/p/BAmn2K5n1D1/	weekend	weekend	0	positive	0		2010-08-07	0	0	0	0	0	13.96	43.2365	126.763		2010-08-07	0	0	0	0	0	0	0	0	84	0	2	0	13.96	0	0
2016-08-28	Just posted a photo https://www.instagram.com/p/BJpi0KAB6dx/	just posted a photo	just posted a photo	0	positive	0		2010-08-08	0	0	0	0	0	13.96	43.2365	126.763		2010-08-08	0	0	0	0	0	0	0	0	84	0	2	0	13.96	0	0
2016-08-30	Nite https://www.instagram.com/p/BJu69aXB0YU/	nite	nite	0	positive	0		2010-08-09	0	0	0	0	0	13.91	43.2365	126.763		2010-08-09	0	0	0	0	0	0	0	0	84	0	2	0	13.91	-0.00358809	0
2016-01-28	Photo by @0921kmy https://www.instagram.com/p/BBE6qQin1Kr/	photo by @0921kmy	photo by @0921kmy	0	positive	0		2010-08-10	0	0	0	0	0	13.63	43.2365	126.763		2010-08-10	0	0	0	0	0	0	0	0	84	0	2	0	13.63	-0.0203348	0
2016-10-24	Honoring #banking legends incl. McColl, Allison and Woodard tonight at @NCBankers Hall of Fame banquet. $BBT $BOA @PinehurstResortpic.twitter.com/TycDon7WOG	honoring #banking legends incl. mccoll, allison and woodard tonight at @ncbankers hall of fame banquet. $bbt $boa @pinehurstresortpic.twitter.com/tycdon7wog	honoring #banking legends incl. mccoll, allison and woodard tonight at @ncbankers hall of fame banquet. $bbt $boa @pinehurstresortpic.twitter.com/tycdon7wog	0	positive	0		2010-08-11	0	0	0	0	0	13.19	43.2365	126.763		2010-08-11	0	0	0	0	0	0	0	0	84	0	2	0	13.19	-0.0328143	0
2016-06-13	Here's what @iimag wrote about $BOA's Cathy Bessant last year in #Tech50. She was #2 on the annual listhttp://ow.ly/Lx1B301e0Qf	here's what @iimag wrote about $boa's cathy bessant last year in #tech50. she was #2 on the annual list	here's what @iimag wrote about $boa's cathy bessant last year in #tech50. she was #2 on the annual list	0.0666667	positive	0		2010-08-12	0	0	0	0	0	13.06	43.2365	126.763		2010-08-12	0	0	0	0	0	0	0	0	84	0	2	0	13.06	-0.00990484	0
2016-06-10	#Bayer secures $63B in #financing for #Monsanto $BAYRY $MON http://ow.ly/dd3W300TI29Ã‚Â #agriculture #ag #commodities $gs $boa $cs $hsbc $jpm	#bayer secures $63b in #financing for #monsanto $bayry $mon #agriculture #ag #commodities $gs $boa $cs $hsbc $jpm	#bayer secures $63b in #financing for #monsanto $bayry $mon #agriculture #ag #commodities $gs $boa $cs $hsbc $jpm	0	positive	0		2010-08-13	0	0	0	0	0	13.23	43.2365	126.763		2010-08-13	0	0	0	0	0	0	0	0	84	0	2	0	13.23	0.0129329	0
2016-06-05	Bank of America could go to $8 dollars . I remember when Buffet got in at $6.08 . $BOA never seen the 5 handle again https://twitter.com/SeekingAlpha/status/739669432125906944Ã‚Â Ã¢â‚¬Â¦ Bank Of America: Risk To $10-$11 http://seekingalpha.com/article/3979974-bank-america-risk-10-11?source=feed_fÃ‚Â Ã¢â‚¬Â¦ $BAC	bank of america could go to $8 dollars . i remember when buffet got in at $6.08 . $boa never seen the 5 handle again bank of america: risk to $10-$11 $bac	bank of america could go to $8 dollars . i remember when buffet got in at $6.08 . $boa never seen the 5 handle again bank of america: risk to $10-$11 $bac	0	positive	0		2010-08-14	2	1	1	0.5	0.5	13.23	43.7365	127.263		2010-08-14	2	1	0	1	0	0	0	0	83	-1	1	1	13.23	0	0.17096
2016-04-11	@ CNBC this was how racist the banker was at @BankofAmerica he said $boa doesn't do collateral loans than basically ushered me out Ã¢â‚¬â€œ at Bank Of America	@ cnbc this was how racist the banker was at @bankofamerica he said $boa doesn't do collateral loans than basically ushered me out at bank of america	@ cnbc this was how racist the banker was at @bankofamerica he said $boa doesn't do collateral loans than basically ushered me out at bank of america	0	positive	0		2010-08-15	0	0	0	0	0	13.23	43.7365	127.263		2010-08-15	0	0	0	0	0	0	0	0	83	0	2	0	13.23	0	0
2016-04-06	Bank of America: Atlanta homebuyers optimistic about saving, purchasing a home http://bizj.us/1m0m5mÃ‚Â $BOA pic.twitter.com/Er1pFDywq0	bank of america: atlanta homebuyers optimistic about saving, purchasing a home $boa pic.twitter.com/er1pfdywq0	bank of america: atlanta homebuyers optimistic about saving, purchasing a home $boa pic.twitter.com/er1pfdywq0	0	positive	0		2010-08-16	0	0	0	0	0	13.19	43.7365	127.263		2010-08-16	0	0	0	0	0	0	0	0	83	0	2	0	13.19	-0.00302801	0
2016-01-11	@CGasparino @30yrdream _x000D_ I'll bet the Feds could build lots of roads & bridges if they took over $BOA next & sold it to Goldman / Blackrock	@cgasparino @30yrdream _x000D_ i'll bet the feds could build lots of roads & bridges if they took over $boa next & sold it to goldman / blackrock	@cgasparino @30yrdream _x000D_ i'll bet the feds could build lots of roads & bridges if they took over $boa next & sold it to goldman / blackrock	0	positive	0		2010-08-17	2	1	1	0.5	0.5	13.21	44.2365	127.763		2010-08-17	2	1	0	1	0	0	0	0	82	-1	1	1	13.21	0.00151515	0.0305556
2015-05-05	http://youtu.be/-sjfQWGkGF4Ã‚Â MV who are you	mv who are you	mv who are you	0	positive	0		2010-08-18	1	0	1	0	1	13.32	44.2365	128.763		2010-08-18	1	0	0	1	0	0	0	0	83	1	3	1	13.32	0.00829255	0.285714
2015-05-11	BoA Ã«Â³Â´Ã¬â€¢â€ž_Kiss My Lips_Music Videohttp://youtu.be/YR92tv29pFU	boa _kiss my lips_music video	boa _kiss my lips_music video	0	positive	0		2010-08-19	1	1	0	1	0	13.02	45.2365	128.763		2010-08-19	1	1	0	0	0	0	0	0	82	-1	1	1	13.02	-0.02278	-0.0545455
2015-12-10	D-1_x000D_ Rehearsal_x000D_ #nowness https://www.instagram.com/p/_G_1V-H1B1/	d-1_x000D_ rehearsal_x000D_ #nowness	d-1_x000D_ rehearsal_x000D_ #nowness	0	positive	0		2010-08-20	0	0	0	0	0	12.87	45.2365	128.763		2010-08-20	0	0	0	0	0	0	0	0	82	0	2	0	12.87	-0.0115876	0
2015-11-19	#lookbook lookbook https://instagram.com/p/-Q3WWdn1A0/	#lookbook lookbook	#lookbook lookbook	0	positive	0		2010-08-21	0	0	0	0	0	12.87	45.2365	128.763		2010-08-21	0	0	0	0	0	0	0	0	82	0	2	0	12.87	0	0
2015-12-10	Nowness in JAPAN!_x000D_ D-1_x000D_ #nowness https://www.instagram.com/p/_G_VRCn1A9/	nowness in japan!_x000D_ d-1_x000D_ #nowness	nowness in japan!_x000D_ d-1_x000D_ #nowness	0	positive	0		2010-08-22	0	0	0	0	0	12.87	45.2365	128.763		2010-08-22	0	0	0	0	0	0	0	0	82	0	2	0	12.87	0	0
2015-02-14	King of pop, PERIOD #MJ #ONE http://instagram.com/p/zHCqd2H1HG/	king of pop, period #mj #one	king of pop, period #mj #one	0	positive	0		2010-08-23	0	0	0	0	0	12.87	45.2365	128.763		2010-08-23	0	0	0	0	0	0	0	0	82	0	2	0	12.87	0	0
2015-02-09	Show me your face please..;(( http://instagram.com/p/y5wmEKn1Ea/	show me your face please..;((	show me your face please..;((	0	positive	0		2010-08-24	0	0	0	0	0	12.64	45.2365	128.763		2010-08-24	0	0	0	0	0	0	0	0	82	0	2	0	12.64	-0.0180326	0
2015-05-22	Me and shinee #Kissmylips #view https://instagram.com/p/2-3t_4H1Eg/	me and shinee #kissmylips #view	me and shinee #kissmylips #view	0	positive	0		2010-08-25	0	0	0	0	0	12.66	45.2365	128.763		2010-08-25	0	0	0	0	0	0	0	0	82	0	2	0	12.66	0.00158103	0
2015-08-08	About 7pm in Seoul. https://instagram.com/p/6Hw3FLn1As/	about 7pm in seoul.	about 7pm in seoul.	0	positive	0		2010-08-26	0	0	0	0	0	12.47	45.2365	128.763		2010-08-26	0	0	0	0	0	0	0	0	82	0	2	0	12.47	-0.0151217	0
2015-07-10	Me and pama https://instagram.com/p/481N0lH1HG/	me and pama	me and pama	0	positive	0		2010-08-27	0	0	0	0	0	12.64	45.2365	128.763		2010-08-27	0	0	0	0	0	0	0	0	82	0	2	0	12.64	0.0135406	0
2015-02-08	Leopard shark http://instagram.com/p/y3L7-AH1BT/	leopard shark	leopard shark	0	positive	0		2010-08-28	0	0	0	0	0	12.64	45.2365	128.763		2010-08-28	0	0	0	0	0	0	0	0	82	0	2	0	12.64	0	0
2015-11-30	Kiss my lips Japanese ver._x000D_ https://youtu.be/QEk2gODrWFsÃ‚Â https://instagram.com/p/-ts2EFH1A1/	kiss my lips japanese ver._x000D_	kiss my lips japanese ver._x000D_	0	positive	0		2010-08-29	0	0	0	0	0	12.64	45.2365	128.763		2010-08-29	0	0	0	0	0	0	0	0	82	0	2	0	12.64	0	0
2015-11-17	http://youtu.be/wL392prSmjwÃ‚Â _x000D_ Lookbook #lookbook #newsingle #december16 https://instagram.com/p/-LYHWAn1M0/	_x000D_ lookbook #lookbook #newsingle #december16	_x000D_ lookbook #lookbook #newsingle #december16	0	positive	0		2010-08-30	0	0	0	0	0	12.32	45.2365	128.763		2010-08-30	0	0	0	0	0	0	0	0	82	0	2	0	12.32	-0.0256424	0
2015-05-31	#Repost from bumkeyk with @ig_saveapp. who ar eyou stranger! https://instagram.com/p/3X4fPdn1D-/	#repost from bumkeyk with @ig_saveapp. who ar eyou stranger!	#repost from bumkeyk with @ig_saveapp. who ar eyou stranger!	0	positive	0		2010-08-31	1	0	1	0	1	12.46	45.2365	129.763		2010-08-31	1	0	0	1	0	0	0	0	83	1	3	1	12.46	0.0112996	0.4375
2015-02-23	#Boadicea Resources : Fraser Range Exploration Update http://www.4-traders.com/BOADICEA-RESOURCES-LTD-10468601/news/Boadicea-Resources--Fraser-Range-Exploration-Update-19914218/Ã‚Â Ã¢â‚¬Â¦ $BOA	#boadicea resources : fraser range exploration update $boa	#boadicea resources : fraser range exploration update $boa	0	positive	0		2010-09-01	1	0	1	0	1	13.21	45.2365	130.763		2010-09-01	1	0	0	1	0	0	0	0	84	1	3	1	13.21	0.0584506	0.5
2015-02-18	$BOA:ASX ! 11:03 AM Fraser Range Exploration Update http://bit.ly/19yGhAC	$boa:asx ! 11:03 am fraser range exploration update	$boa:asx ! 11:03 am fraser range exploration update	0	positive	0		2010-09-02	0	0	0	0	0	13.28	45.2365	130.763		2010-09-02	0	0	0	0	0	0	0	0	84	0	2	0	13.28	0.00528503	0
2015-01-18	$BOA:ASX ! 12:14 PM Sampling Results at Paraburdoo Project http://bit.ly/1uh8S15	$boa:asx ! 12:14 pm sampling results at paraburdoo project	$boa:asx ! 12:14 pm sampling results at paraburdoo project	0	positive	0		2010-09-03	0	0	0	0	0	13.5	45.2365	130.763		2010-09-03	0	0	0	0	0	0	0	0	84	0	2	0	13.5	0.0164305	0
2015-01-13	Here's how to trade the 4 #toobigtofail money-center banks: http://buff.ly/1z7mGCeÃ‚Â $BOA $C $JPM $WFC	here's how to trade the 4 #toobigtofail money-center banks: $boa $c $jpm $wfc	here's how to trade the 4 #toobigtofail money-center banks: $boa $c $jpm $wfc	0	positive	0		2010-09-04	0	0	0	0	0	13.5	45.2365	130.763		2010-09-04	0	0	0	0	0	0	0	0	84	0	2	0	13.5	0	0
2015-01-10	#BOADICEA RESOURCES LTD : December 2014 Sales and Revenue Release - Activities... http://www.4-traders.com/BOADICEA-RESOURCES-LTD-10468601/calendar/Ã‚Â Ã¢â‚¬Â¦ $BOA	#boadicea resources ltd : december 2014 sales and revenue release - activities... $boa	#boadicea resources ltd : december 2014 sales and revenue release - activities... $boa	0	positive	0		2010-09-05	0	0	0	0	0	13.5	45.2365	130.763		2010-09-05	0	0	0	0	0	0	0	0	84	0	2	0	13.5	0	0
2015-01-07	$BOA:ASX ! 11:42 AM Appendix 5B http://bit.ly/1HPX12c	$boa:asx ! 11:42 am appendix 5b	$boa:asx ! 11:42 am appendix 5b	0	positive	0		2010-09-06	0	0	0	0	0	13.5	45.2365	130.763		2010-09-06	0	0	0	0	0	0	0	0	84	0	2	0	13.5	0	0
2014-08-23	#who's back http://instagram.com/p/sEiCELn1Bt/	#who's back	#who's back	0	positive	0		2010-09-07	0	0	0	0	0	13.21	45.2365	130.763		2010-09-07	0	0	0	0	0	0	0	0	84	0	2	0	13.21	-0.0217156	0
2014-04-02	Morning morning....;p http://instagram.com/p/mT0TOCn1A2/	morning morning....;p	morning morning....;p	0	positive	0		2010-09-08	0	0	0	0	0	13.37	45.2365	130.763		2010-09-08	0	0	0	0	0	0	0	0	84	0	2	0	13.37	0.0120393	0
2014-12-12	Anyone can fix this out??????? #help me key commands are gone!!!!! http://instagram.com/p/wgAuHJn1A9/	anyone can fix this out??????? #help me key commands are gone!!!!!	anyone can fix this out??????? #help me key commands are gone!!!!!	1	positive	0		2010-09-09	0	0	0	0	0	13.5	45.2365	130.763		2010-09-09	0	0	0	0	0	0	0	0	84	0	2	0	13.5	0.00967629	0
2014-05-30	What the.... http://instagram.com/p/opqZpSH1Kj/	what the....	what the....	0	positive	0		2010-09-10	0	0	0	0	0	13.55	45.2365	130.763		2010-09-10	0	0	0	0	0	0	0	0	84	0	2	0	13.55	0.00369686	0
2014-03-05	Shout it out at shibuya!!!!! http://instagram.com/p/lJ7e5Un1Au/	shout it out at shibuya!!!!!	shout it out at shibuya!!!!!	0	positive	0		2010-09-11	1	0	1	0	1	13.55	45.2365	131.763		2010-09-11	1	0	0	1	0	0	0	0	85	1	3	1	13.55	0	0.483333
2014-05-19	Why...;(( wanna jump in to the pool~~~~ ;(( http://instagram.com/p/oNDPv3H1KP/	why...;(( wanna jump in to the pool~~~~ ;((	why...;(( wanna jump in to the pool~~~~ ;((	0	positive	0		2010-09-12	0	0	0	0	0	13.55	45.2365	131.763		2010-09-12	0	0	0	0	0	0	0	0	85	0	2	0	13.55	0	0
2014-05-29	Nite nite~~~^^ http://instagram.com/p/oloY4rH1LS/	nite nite~~~^^	nite nite~~~^^	0	positive	0		2010-09-13	2	1	1	0.5	0.5	13.95	45.7365	132.263		2010-09-13	2	1	0	1	0	0	0	0	84	-1	1	1	13.95	0.029093	-0.0833333
2014-04-02	Oh,, sunshine.. I miss you already....;( http://instagram.com/p/mT0JLLH1Aj/	oh,, sunshine.. i miss you already....;(	oh,, sunshine.. i miss you already....;(	0	positive	0		2010-09-14	1	1	0	1	0	13.68	46.7365	132.263		2010-09-14	1	1	0	0	0	0	0	0	83	-1	1	1	13.68	-0.0195446	-0.5
2014-05-22	Yes I didn't!!!!! http://instagram.com/p/oVCrvMn1G2/	yes i didn't!!!!!	yes i didn't!!!!!	0	positive	0		2010-09-15	0	0	0	0	0	13.71	46.7365	132.263		2010-09-15	0	0	0	0	0	0	0	0	83	0	2	0	13.71	0.00219058	0
2014-06-09	Masayume chasing coming up on July 23 http://instagram.com/p/pDUAVZn1If/	masayume chasing coming up on july 23	masayume chasing coming up on july 23	0	positive	0		2010-09-16	0	0	0	0	0	13.55	46.7365	132.263		2010-09-16	0	0	0	0	0	0	0	0	83	0	2	0	13.55	-0.0117389	0
2014-09-07	Yeah!!!!! http://instagram.com/p/spCxFUH1E3/	yeah!!!!!	yeah!!!!!	0	positive	0		2010-09-17	0	0	0	0	0	13.4	46.7365	132.263		2010-09-17	0	0	0	0	0	0	0	0	83	0	2	0	13.4	-0.0111318	0
2014-06-03	#hermes party with @2among http://instagram.com/p/ox7Yd7H1AK/	#hermes party with @2among	#hermes party with @2among	0	positive	0		2010-09-18	0	0	0	0	0	13.4	46.7365	132.263		2010-09-18	0	0	0	0	0	0	0	0	83	0	2	0	13.4	0	0
2014-03-31	At the premiere with Derek!_x000D_ Make your move in theaters on April 18th!!!! http://instagram.com/p/mPDf7tn1Iv/	at the premiere with derek!_x000D_ make your move in theaters on april 18th!!!!	at the premiere with derek!_x000D_ make your move in theaters on april 18th!!!!	0	positive	0		2010-09-19	0	0	0	0	0	13.4	46.7365	132.263		2010-09-19	0	0	0	0	0	0	0	0	83	0	2	0	13.4	0	0
2014-03-17	$BOA:ASX ! 12:53 PM Drilling commenced at Symons Hill http://bit.ly/1gHGqh3	$boa:asx ! 12:53 pm drilling commenced at symons hill	$boa:asx ! 12:53 pm drilling commenced at symons hill	0	positive	0		2010-09-20	1	0	1	0	1	13.74	46.7365	133.263		2010-09-20	1	0	0	1	0	0	0	0	84	1	3	1	13.74	0.0250566	0.136364
2014-02-27	$BOA:ASX 03:32 PM Options Exercise Form http://bit.ly/1hFV5eJ	$boa:asx 03:32 pm options exercise form	$boa:asx 03:32 pm options exercise form	0	positive	0		2010-09-21	1	0	1	0	1	13.65	46.7365	134.263		2010-09-21	1	0	0	1	0	0	0	0	85	1	3	1	13.65	-0.00657177	0.8
2014-02-27	$BOA:ASX 03:31 PM Option Expiry Letter http://bit.ly/1hFV76o	$boa:asx 03:31 pm option expiry letter	$boa:asx 03:31 pm option expiry letter	0	positive	0		2010-09-22	3	1	2	0.333333	0.666667	13.42	47.0698	134.93		2010-09-22	3	1	0	2	0	0	0	0	86	1	3	2	13.42	-0.0169934	-0.2
2014-02-18	i dont ever remember an #overdraft of 13 dollars but the check will be cashed either way_x000D_ $BOA #settlement	i dont ever remember an #overdraft of 13 dollars but the check will be cashed either way_x000D_ $boa #settlement	i dont ever remember an #overdraft of 13 dollars but the check will be cashed either way_x000D_ $boa #settlement	0	positive	0		2010-09-23	0	0	0	0	0	13.17	47.0698	134.93		2010-09-23	0	0	0	0	0	0	0	0	86	0	2	0	13.17	-0.0188046	0
2014-02-06	@LisaMcIntire You need to talk to @Golden_Key about this $BOA buys the lists from headquarters & auto-populates the fields, all electronic.	@lisamcintire you need to talk to @golden_key about this $boa buys the lists from headquarters & auto-populates the fields, all electronic.	@lisamcintire you need to talk to @golden_key about this $boa buys the lists from headquarters & auto-populates the fields, all electronic.	0	positive	0		2010-09-24	0	0	0	0	0	13.6	47.0698	134.93		2010-09-24	0	0	0	0	0	0	0	0	86	0	2	0	13.6	0.0321283	0
2014-01-15	Bank of America profit jumps as bank shakes off financial crisis http://reut.rs/1drsBFHÃ‚Â $BOA @rudegeair $BAC https://twitter.com/LaurenYoung/status/423482908272119808/photo/1pic.twitter.com/edLb7OrSk6	bank of america profit jumps as bank shakes off financial crisis $boa @rudegeair $bac	bank of america profit jumps as bank shakes off financial crisis $boa @rudegeair $bac	0	positive	0		2010-09-25	0	0	0	0	0	13.6	47.0698	134.93		2010-09-25	0	0	0	0	0	0	0	0	86	0	2	0	13.6	0	0
2014-01-15	Bank of America $BOA earnings came in at .29 vs .26 est. revenues at $21.47B vs $21.24B. Credit losses at $336M vs 2.02B year prior.	bank of america $boa earnings came in at .29 vs .26 est. revenues at $21.47b vs $21.24b. credit losses at $336m vs 2.02b year prior.	bank of america $boa earnings came in at .29 vs .26 est. revenues at $21.47b vs $21.24b. credit losses at $336m vs 2.02b year prior.	0	positive	0		2010-09-26	0	0	0	0	0	13.6	47.0698	134.93		2010-09-26	0	0	0	0	0	0	0	0	86	0	2	0	13.6	0	0
2014-01-01	Banks Try To Save Big With 'ATMs Of The Future' http://flip.it/bYoHdÃ‚Â $BOA	banks try to save big with 'atms of the future' $boa	banks try to save big with 'atms of the future' $boa	0.1125	positive	0		2010-09-27	0	0	0	0	0	13.24	47.0698	134.93		2010-09-27	0	0	0	0	0	0	0	0	86	0	2	0	13.24	-0.0268272	0
2013-05-07	Thank you and please continue your support of kpop.	thank you and please continue your support of kpop.	thank you and please continue your support of kpop.	0	positive	0		2010-09-28	0	0	0	0	0	13.27	47.0698	134.93		2010-09-28	0	0	0	0	0	0	0	0	86	0	2	0	13.27	0.0022633	0
2013-04-10	Taiwan!!!!!!I'm coming for you!!!!! See you in may!!! Can't wait!!!	taiwan!!!!!!i'm coming for you!!!!! see you in may!!! can't wait!!!	taiwan!!!!!!i'm coming for you!!!!! see you in may!!! can't wait!!!	0	positive	0		2010-09-29	4	0	4	0	1	13.11	47.0698	135.93		2010-09-29	4	0	0	4	0	0	0	0	87	1	3	4	13.11	-0.0121306	0.5
2013-10-16	G.A.B! D-1!!!! Bring it!!! http://instagram.com/p/fhnHs6n1AR/	g.a.b! d-1!!!! bring it!!!	g.a.b! d-1!!!! bring it!!!	0	positive	0		2010-09-30	0	0	0	0	0	13.1	47.0698	135.93		2010-09-30	0	0	0	0	0	0	0	0	87	0	2	0	13.1	-0.000763068	0
2013-04-24	Hello Mr . Big postbox!!!!!!!! http://instagram.com/p/Ye5uXrn1Lx/	hello mr . big postbox!!!!!!!!	hello mr . big postbox!!!!!!!!	0.1	positive	0		2010-10-01	1	0	1	0	1	13.3	47.0698	136.93		2010-10-01	1	0	0	1	0	0	0	0	88	1	3	1	13.3	0.0151518	0
2013-12-05	Xxxxxxxxxxxxxxxxxx hello there~~ ;b http://instagram.com/p/hiWKasn1Aj/	xxxxxxxxxxxxxxxxxx hello there~~ ;b	xxxxxxxxxxxxxxxxxx hello there~~ ;b	0	positive	0		2010-10-02	0	0	0	0	0	13.3	47.0698	136.93		2010-10-02	0	0	0	0	0	0	0	0	88	0	2	0	13.3	0	0
2013-08-17	Hi there~ http://instagram.com/p/dHeIkNH1Ie/	hi there~	hi there~	0	positive	0		2010-10-03	0	0	0	0	0	13.3	47.0698	136.93		2010-10-03	0	0	0	0	0	0	0	0	88	0	2	0	13.3	0	0
2013-04-09	Flower prints.. Hello spring!! w/ vivahanyoung http://instagram.com/p/X4zdhun1Al/	flower prints.. hello spring!! w/ vivahanyoung	flower prints.. hello spring!! w/ vivahanyoung	0	positive	0		2010-10-04	1	0	1	0	1	13.15	47.0698	137.93		2010-10-04	1	0	0	1	0	0	0	0	89	1	3	1	13.15	-0.0113423	0.0666667
2013-03-04	#WarburgPincus selects $JPM $BOA & $C as #underwriters for potential $1.5 Billion @BauschLomb #IPO; Terms: http://bit.ly/117nIg1Ã‚Â #eyecare	#warburgpincus selects $jpm $boa & $c as #underwriters for potential $1.5 billion @bauschlomb #ipo; terms: #eyecare	#warburgpincus selects $jpm $boa & $c as #underwriters for potential $1.5 billion @bauschlomb #ipo; terms: #eyecare	1	positive	0		2010-10-05	1	0	1	0	1	13.56	47.0698	138.93		2010-10-05	1	0	0	1	0	0	0	0	90	1	3	1	13.56	0.0307025	0
2013-02-28	$KKR backed @MasoniteDoors files for @NYSEEuronext #IPO ( $DOOR); #underwriters led by $DB $BOA $BARC; Terms: http://bit.ly/VQAlstÃ‚Â #door	$kkr backed @masonitedoors files for @nyseeuronext #ipo ( $door); #underwriters led by $db $boa $barc; terms: #door	$kkr backed @masonitedoors files for @nyseeuronext #ipo ( $door); #underwriters led by $db $boa $barc; terms: #door	0	positive	0		2010-10-06	0	0	0	0	0	13.39	47.0698	138.93		2010-10-06	0	0	0	0	0	0	0	0	90	0	2	0	13.39	-0.0126161	0
2013-02-20	Bank of America $BOA CEO Brian Moynihan gets 73% pay hike http://www.bizjournals.com/washington/morning_call/2013/02/bank-of-america-ceo-brian-moynihan.html?ana=twtÃ‚Â Ã¢â‚¬Â¦ via @washbizonline	bank of america $boa ceo brian moynihan gets 73% pay hike via @washbizonline	bank of america $boa ceo brian moynihan gets 73% pay hike via @washbizonline	0	positive	0		2010-10-07	0	0	0	0	0	13.31	47.0698	138.93		2010-10-07	0	0	0	0	0	0	0	0	90	0	2	0	13.31	-0.00599253	0
2013-01-29	Financial crisis talk puts consumer confidence at risk: Bank of America CEO Brian Moynihan $BOA http://chapter11cases.com/financial-crisis-talk-puts-consumer-confidence-at-risk-bank-of-america-ceo-brian-moynihan/Ã‚Â Ã¢â‚¬Â¦	financial crisis talk puts consumer confidence at risk: bank of america ceo brian moynihan $boa	financial crisis talk puts consumer confidence at risk: bank of america ceo brian moynihan $boa	0	positive	0		2010-10-08	0	0	0	0	0	13.18	47.0698	138.93		2010-10-08	0	0	0	0	0	0	0	0	90	0	2	0	13.18	-0.0098151	0
2013-01-27	@ShawnByfield @Famous_Jae thnx shawn!! Only korean version but it will be on itunes soon.. I think....	@shawnbyfield @famous_jae thnx shawn!! only korean version but it will be on itunes soon.. i think....	@shawnbyfield @famous_jae thnx shawn!! only korean version but it will be on itunes soon.. i think....	1	positive	0		2010-10-09	0	0	0	0	0	13.18	47.0698	138.93		2010-10-09	0	0	0	0	0	0	0	0	90	0	2	0	13.18	0	0
2013-01-18	Morgan Stanley Beats Estimates on Increase in Brokerage Revenue http://bloom.bg/XhPbnVÃ‚Â via @BloombergNews $MS $GS $JPM $BOA #TKOSTOCKS	morgan stanley beats estimates on increase in brokerage revenue via @bloombergnews $ms $gs $jpm $boa #tkostocks	morgan stanley beats estimates on increase in brokerage revenue via @bloombergnews $ms $gs $jpm $boa #tkostocks	0	positive	0		2010-10-10	0	0	0	0	0	13.18	47.0698	138.93		2010-10-10	0	0	0	0	0	0	0	0	90	0	2	0	13.18	0	0
2013-01-07	Countrywide deal with Fannie Mae reps beginning of several ends for $BOA and mortgages http://www.scpr.org/blogs/economy/2013/01/07/11881/bank-america-continues-end-its-countrywide-proble/Ã‚Â Ã¢â‚¬Â¦ @DeBordReport	countrywide deal with fannie mae reps beginning of several ends for $boa and mortgages @debordreport	countrywide deal with fannie mae reps beginning of several ends for $boa and mortgages @debordreport	0	positive	0		2010-10-11	0	0	0	0	0	13.15	47.0698	138.93		2010-10-11	0	0	0	0	0	0	0	0	90	0	2	0	13.15	-0.00227877	0
2013-01-02	Regulators settle with big mortgage servicers: $10B for faulty foreclosures. #xbrl #mbs #mismo $BOA $WFC $JBM $C http://bloom.bg/UIXjkQ	regulators settle with big mortgage servicers: $10b for faulty foreclosures. #xbrl #mbs #mismo $boa $wfc $jbm $c	regulators settle with big mortgage servicers: $10b for faulty foreclosures. #xbrl #mbs #mismo $boa $wfc $jbm $c	0.1	positive	0		2010-10-12	0	0	0	0	0	13.52	47.0698	138.93		2010-10-12	0	0	0	0	0	0	0	0	90	0	2	0	13.52	0.0277483	0
2012-09-20	Off to Indonesia. See you tmrw at SMTown concert!!!	off to indonesia. see you tmrw at smtown concert!!!	off to indonesia. see you tmrw at smtown concert!!!	0	positive	0		2010-10-13	0	0	0	0	0	13.29	47.0698	138.93		2010-10-13	0	0	0	0	0	0	0	0	90	0	2	0	13.29	-0.0171582	0
2012-08-22	OMG.. Over 1 million followers?? Thnx y'all!! Woohoo~~ (-;	omg.. over 1 million followers?? thnx y'all!! woohoo~~ (-;	omg.. over 1 million followers?? thnx y'all!! woohoo~~ (-;	0	positive	0		2010-10-14	3	1	2	0.333333	0.666667	12.6	47.4032	139.597		2010-10-14	3	1	0	2	0	0	0	0	91	1	3	2	12.6	-0.0533151	-0.6
2012-08-17	Finally The shadow MV came out! Check this out! http://m.youtube.com/#/watch?desktop_uri=%2Fwatch%3Fv%3D8fHERLFv-FU%26feature%3Dplcp&feature=plcp&v=8fHERLFv-FU&gl=KRÃ‚Â Ã¢â‚¬Â¦	finally the shadow mv came out! check this out! #/watch?desktop_uri=%2fwatch%3fv%3d8fherlfv-fu%26feature%3dplcp&feature=plcp&v=8fherlfv-fu&gl=kr	finally the shadow mv came out! check this out! #/watch?desktop_uri=%2fwatch%3fv%3d8fherlfv-fu%26feature%3dplcp&feature=plcp&v=8fherlfv-fu&gl=kr	1	positive	0		2010-10-15	1	0	1	0	1	11.98	47.4032	140.597		2010-10-15	1	0	0	1	0	0	0	0	92	1	3	1	11.98	-0.0504582	0
2012-07-21	See ya on 23rd!!!!!!!!! Yeah!!!!!!!!!! http://socialcam.com/s/bwYSL3BG	see yeah on 23rd!!!!!!!!! yeah!!!!!!!!!!	see yeah on 23rd!!!!!!!!! yeah!!!!!!!!!!	0	positive	0		2010-10-16	0	0	0	0	0	11.98	47.4032	140.597		2010-10-16	0	0	0	0	0	0	0	0	92	0	2	0	11.98	0	0
2012-07-25	BoA - Ã¢â‚¬ËœOnly OneÃ¢â‚¬â„¢ MV(Drama ver.) http://youtu.be/ucJ95RzLHvA?aÃ‚Â officially on YouTube now.	boa - only one mv(drama ver.) officially on youtube now.	boa - only one mv(drama ver.) officially on youtube now.	1	positive	0		2010-10-17	1	0	1	0	1	11.98	47.4032	141.597		2010-10-17	1	0	0	1	0	0	0	0	93	1	3	1	11.98	0	0
2012-10-14	Hello girl!!!! http://instagr.am/p/QxASkPn1Lf/	hello girl!!!!	hello girl!!!!	0	positive	0		2010-10-18	3	0	3	0	1	12.34	47.4032	142.597		2010-10-18	3	0	0	3	0	0	0	0	94	1	3	3	12.34	0.0296074	0
2012-08-01	Which color should I wear today... Having stages with these babies.. By Giuseppe zanotti (-; http://lockerz.com/s/230142292	which color should i wear today... having stages with these babies.. by giuseppe zanotti (-;	which color should i wear today... having stages with these babies.. by giuseppe zanotti (-;	0	positive	0		2010-10-19	8	3	5	0.375	0.625	11.8	47.7782	143.222		2010-10-19	8	3	0	5	0	0	0	0	95	1	3	5	11.8	-0.0447465	-0.138636
2012-07-25	@donghae861015 will give it to you soon!!!	@donghae861015 will give it to you soon!!!	@donghae861015 will give it to you soon!!!	0	positive	0		2010-10-20	3	0	3	0	1	11.75	47.7782	144.222		2010-10-20	3	0	0	3	0	0	0	0	96	1	3	3	11.75	-0.00424629	0
2012-06-10	I'll try to go to sleep.. Nite ppl!!!!! And here's my delirious pic..;p nite nite~~ http://instagr.am/p/LtDM4mH1B4/	i'll try to go to sleep.. nite ppl!!!!! and here's my delirious pic..;p nite nite~~	i'll try to go to sleep.. nite ppl!!!!! and here's my delirious pic..;p nite nite~~	0	positive	0		2010-10-21	1	0	1	0	1	11.36	47.7782	145.222		2010-10-21	1	0	0	1	0	0	0	0	97	1	3	1	11.36	-0.0337548	0
2012-06-08	Off to Taiwan!!!!!!! See u at SMT concert tonight! (-;	off to taiwan!!!!!!! see you at smt concert tonight! (-;	off to taiwan!!!!!!! see you at smt concert tonight! (-;	0	positive	0		2010-10-22	1	0	1	0	1	11.44	47.7782	146.222		2010-10-22	1	0	0	1	0	0	0	0	98	1	3	1	11.44	0.00701757	0.5
2012-05-21	Goodbye Los Angeles!!!!! Will miss you~~~~ (-;	goodbye los angeles!!!!! will miss you~~~~ (-;	goodbye los angeles!!!!! will miss you~~~~ (-;	0	positive	0		2010-10-23	0	0	0	0	0	11.44	47.7782	146.222		2010-10-23	0	0	0	0	0	0	0	0	98	0	2	0	11.44	0	0
2012-05-16	Kiss me... http://instagr.am/p/Kt7Fgln1Ak/	kiss me...	kiss me...	0	positive	0		2010-10-24	0	0	0	0	0	11.44	47.7782	146.222		2010-10-24	0	0	0	0	0	0	0	0	98	0	2	0	11.44	0	0
2012-05-04	RT @Notebook: Don't make time for people who don't make time for you.	rt @notebook: don't make time for people who don't make time for you.	rt @notebook: don't make time for people who don't make time for you.	0	positive	0		2010-10-25	3	1	2	0.333333	0.666667	11.16	48.1115	146.888		2010-10-25	3	1	0	2	0	0	0	0	99	1	3	2	11.16	-0.02478	-0.05
2012-04-19	A girl with one of MJ moves.. Ha ha http://lockerz.com/s/202474613	a girl with one of mj moves.. ha ha	a girl with one of mj moves.. ha ha	0	positive	0		2010-10-26	0	0	0	0	0	11.3	48.1115	146.888		2010-10-26	0	0	0	0	0	0	0	0	99	0	2	0	11.3	0.0124668	0
2012-04-06	Hmm.. Packing takes forever.... );	hmm.. packing takes forever.... );	hmm.. packing takes forever.... );	0	positive	0		2010-10-27	0	0	0	0	0	11.54	48.1115	146.888		2010-10-27	0	0	0	0	0	0	0	0	99	0	2	0	11.54	0.0210165	0
2012-03-27	Photo shoot. http://instagr.am/p/Is781fn1Lv/	photo shoot.	photo shoot.	0	positive	0		2010-10-28	0	0	0	0	0	11.53	48.1115	146.888		2010-10-28	0	0	0	0	0	0	0	0	99	0	2	0	11.53	-0.000866927	0
2012-03-17	Makeup time! http://instagr.am/p/ITXgAWH1B3/	makeup time!	makeup time!	0	positive	0		2010-10-29	0	0	0	0	0	11.45	48.1115	146.888		2010-10-29	0	0	0	0	0	0	0	0	99	0	2	0	11.45	-0.0069626	0
2012-03-14	Hmm.. Wish me luck!!!	hmm.. wish me luck!!!	hmm.. wish me luck!!!	0	positive	0		2010-10-30	0	0	0	0	0	11.45	48.1115	146.888		2010-10-30	0	0	0	0	0	0	0	0	99	0	2	0	11.45	0	0
2012-02-11	RIP Whitney Houston. Still can't believe this...	rip whitney houston. still can't believe this...	rip whitney houston. still can't believe this...	0	positive	0		2010-10-31	0	0	0	0	0	11.45	48.1115	146.888		2010-10-31	0	0	0	0	0	0	0	0	99	0	2	0	11.45	0	0
2012-02-07	What do I look like? Any idea of cartoon characters?? http://lockerz.com/s/181717540	what do i look like? any idea of cartoon characters??	what do i look like? any idea of cartoon characters??	0	positive	0		2010-11-01	1	0	1	0	1	11.5	48.1115	147.888		2010-11-01	1	0	0	1	0	0	0	0	100	1	3	1	11.5	0.00435731	0.266667
2010-11-04	I still need Mcdreamy,Mcsteamy,Mcvet,orMchotty whatever^^ just chillin ma Bday whit your tweets^^	i still need mcdreamy,mcsteamy,mcvet,ormchotty whatever^^ just chillin ma bday whit your tweets^^	i still need mcdreamy,mcsteamy,mcvet,ormchotty whatever^^ just chillin ma bday whit your tweets^^	0	positive	0		2010-11-02	0	0	0	0	0	11.4	48.1115	147.888		2010-11-02	0	0	0	0	0	0	0	0	100	0	2	0	11.4	-0.00873368	0
2010-12-04	Rehearsing http://yfrog.com/ne43901j	rehearsing	rehearsing	0	positive	0		2010-11-03	0	0	0	0	0	11.52	48.1115	147.888		2010-11-03	0	0	0	0	0	0	0	0	100	0	2	0	11.52	0.0104713	0
2010-12-01	Where $BOA WikiLeaks fears started: http://bit.ly/fI67OQ by @a_greenberg @Forbes	where $boa wikileaks fears started: by @a_greenberg @forbes	where $boa wikileaks fears started: by @a_greenberg @forbes	0	positive	0		2010-11-04	2	0	2	0	1	12.13	48.1115	148.888		2010-11-04	2	0	0	2	0	0	0	0	101	1	3	2	12.13	0.0515971	0.40625
2010-12-01	RT @AaronBack: $BOA shares fall on fear of wikileaks http://on.wsj.com/e7pcUJ	rt @aaronback: $boa shares fall on fear of wikileaks	rt @aaronback: $boa shares fall on fear of wikileaks	0	positive	0		2010-11-05	1	1	0	1	0	12.36	49.1115	148.888		2010-11-05	1	1	0	0	0	0	0	0	100	-1	1	1	12.36	0.0187837	-0.1
2010-10-25	Bernanke Says U.S. Regulators Reviewing Foreclosures http://bit.ly/ajqtOl $BOA $JPM $GKM	bernanke says you.s. regulators reviewing foreclosures $boa $jpm $gkm	bernanke says you.s. regulators reviewing foreclosures $boa $jpm $gkm	0	positive	0		2010-11-06	0	0	0	0	0	12.36	49.1115	148.888		2010-11-06	0	0	0	0	0	0	0	0	100	0	2	0	12.36	0	0
2010-10-05	Merrill Lynch sees 30% surge in India wealth assets http://bit.ly/cGzOAz $BOA	merrill lynch sees 30% surge in india wealth assets $boa	merrill lynch sees 30% surge in india wealth assets $boa	0	positive	0		2010-11-07	0	0	0	0	0	12.36	49.1115	148.888		2010-11-07	0	0	0	0	0	0	0	0	100	0	2	0	12.36	0	0
2010-09-29	U.S. Stock-Index Futures Retreat on European Debt Concern http://bit.ly/c5pFae $BOA $MS $NYSE $SPX $DJIA $COMPAQ	you.s. stock-index futures retreat on european debt concern $boa $ms $nyse $spx $djia $compaq	you.s. stock-index futures retreat on european debt concern $boa $ms $nyse $spx $djia $compaq	0	positive	0		2010-11-08	0	0	0	0	0	12.6	49.1115	148.888		2010-11-08	0	0	0	0	0	0	0	0	100	0	2	0	12.6	0.0192314	0
2010-06-13	Congress Nears Deal on Wall St. Reform Bill: http://ning.it/biP3zI #news #mkts $GS $JPM $BoA #stock #trading #economy #tcot	congress nears deal on wall st. reform bill: #news #mkts $gs $jpm $boa #stock #trading #economy #tcot	congress nears deal on wall st. reform bill: #news #mkts $gs $jpm $boa #stock #trading #economy #tcot	0	positive	0		2010-11-09	0	0	0	0	0	12.27	49.1115	148.888		2010-11-09	0	0	0	0	0	0	0	0	100	0	2	0	12.27	-0.0265396	0
2010-06-01	JPMorgan and BofA lead candidates for GM IPO http://yhoo.it/aSRM3i $JPM $BOA	jpmorgan and bofa lead candidates for gm ipo $jpm $boa	jpmorgan and bofa lead candidates for gm ipo $jpm $boa	0	positive	0		2010-11-10	0	0	0	0	0	12.57	49.1115	148.888		2010-11-10	0	0	0	0	0	0	0	0	100	0	2	0	12.57	0.0241558	0
2010-03-23	BofA to Start Reducing Mortgage Principal http://cnbc.com/id/36012522 $BAC $BOA #RealEstate #Housing #Mortgages #Debt #Banking	bofa to start reducing mortgage principal $bac $boa #realestate #housing #mortgages #debt #banking	bofa to start reducing mortgage principal $bac $boa #realestate #housing #mortgages #debt #banking	0	positive	0		2010-11-11	0	0	0	0	0	12.37	49.1115	148.888		2010-11-11	0	0	0	0	0	0	0	0	100	0	2	0	12.37	-0.0160388	0
2010-02-03	US Regional Bank Shares Slide on TARP Worries http://cnbc.com/id/35219763 $BOA $C $PNC $PNU $WFC #StockMarket #Banking #TARP	us regional bank shares slide on tarp worries $boa $c $pnc $pnu $wfc #stockmarket #banking #tarp	us regional bank shares slide on tarp worries $boa $c $pnc $pnu $wfc #stockmarket #banking #tarp	0	positive	0		2010-11-12	0	0	0	0	0	12.12	49.1115	148.888		2010-11-12	0	0	0	0	0	0	0	0	100	0	2	0	12.12	-0.0204172	0
2010-01-21	Making banks smaller: Will BofA spin-off Merrill Lynch? http://bit.ly/5pQ0FF $BOA $$	making banks smaller: will bofa spin-off merrill lynch? $boa $$	making banks smaller: will bofa spin-off merrill lynch? $boa $$	0.5	positive	0		2010-11-13	0	0	0	0	0	12.12	49.1115	148.888		2010-11-13	0	0	0	0	0	0	0	0	100	0	2	0	12.12	0	0
2009-12-03	Bank of America ($BOA) returns $45 billion in bailout money, $GS, $AIG, $C should take a page from the $BOA book! http://tinyurl.com/ylz4s2z	bank of america ($boa) returns $45 billion in bailout money, $gs, $aig, $c should take a page from the $boa book!	bank of america ($boa) returns $45 billion in bailout money, $gs, $aig, $c should take a page from the $boa book!	0	positive	0		2010-11-14	1	1	0	1	0	12.12	50.1115	148.888		2010-11-14	1	1	0	0	0	0	0	0	99	-1	1	1	12.12	0	-1
2009-12-02	U.S. commercial banks sitting on $1 trillion of excess reserves - prior to crisis, excess reserves averaged $1-$2Billion $C $JPM $BOA $WFC	you.s. commercial banks sitting on $1 trillion of excess reserves - prior to crisis, excess reserves averaged $1-$2billion $c $jpm $boa $wfc	you.s. commercial banks sitting on $1 trillion of excess reserves - prior to crisis, excess reserves averaged $1-$2billion $c $jpm $boa $wfc	0	positive	0		2010-11-15	1	0	1	0	1	12.1	50.1115	149.888		2010-11-15	1	0	0	1	0	0	0	0	100	1	3	1	12.1	-0.00165153	0
2009-10-30	If you watch the market, watch @TradeWithPros #traders $spx $vix $dow $dia #energy #stocks #bonds #equity #$goog $aapl $ibm $qqqq $c $boa	if you watch the market, watch @tradewithpros #traders $spx $vix $dow $dia #energy #stocks #bonds #equity #$goog $aapl $ibm $qqqq $c $boa	if you watch the market, watch @tradewithpros #traders $spx $vix $dow $dia #energy #stocks #bonds #equity #$goog $aapl $ibm $qqqq $c $boa	0	positive	0		2010-11-16	1	0	1	0	1	11.94	50.1115	150.888		2010-11-16	1	0	0	1	0	0	0	0	101	1	3	1	11.94	-0.0133113	0.172222
2009-10-16	$BOA reports loss of $2.2b Could've fooled me with the incorrect overdraft and overlimit fees they hit me with.	$boa reports loss of $2.2b could've fooled me with the incorrect overdraft and overlimit fees they hit me with.	$boa reports loss of $2.2b could've fooled me with the incorrect overdraft and overlimit fees they hit me with.	0	positive	0		2010-11-17	1	0	1	0	1	11.62	50.1115	151.888		2010-11-17	1	0	0	1	0	0	0	0	102	1	3	1	11.62	-0.0271664	0
2009-09-07	Bank of America $BOA demands thumbprint from armless bloke http://bit.ly/ESXCe #BankingToday $$	bank of america $boa demands thumbprint from armless bloke #bankingtoday $$	bank of america $boa demands thumbprint from armless bloke #bankingtoday $$	0	positive	0		2010-11-18	0	0	0	0	0	11.7	50.1115	151.888		2010-11-18	0	0	0	0	0	0	0	0	102	0	2	0	11.7	0.00686109	0
2009-03-13	John Thain as Fudgie the Whale? $MER $BOA http://bit.ly/N0Dpr	john thain as fudgie the whale? $mer $boa	john thain as fudgie the whale? $mer $boa	0	positive	0		2010-11-19	0	0	0	0	0	11.66	50.1115	151.888		2010-11-19	0	0	0	0	0	0	0	0	102	0	2	0	11.66	-0.00342466	0
2009-02-20	Where is Geitner? What's up with $boa? Why isn't this administration talking to the public? Why?! FML	where is geitner? what's up with $boa? why isn't this administration talking to the public? why?! fml	where is geitner? what's up with $boa? why isn't this administration talking to the public? why?! fml	0.0666667	positive	0		2010-11-20	0	0	0	0	0	11.66	50.1115	151.888		2010-11-20	0	0	0	0	0	0	0	0	102	0	2	0	11.66	0	0
2009-02-20	They are going to halt trading on $BOA if it keeps going like this	they are going to halt trading on $boa if it keeps going like this	they are going to halt trading on $boa if it keeps going like this	0	positive	0		2010-11-21	0	0	0	0	0	11.66	50.1115	151.888		2010-11-21	0	0	0	0	0	0	0	0	102	0	2	0	11.66	0	0
2009-01-23	James Bianco : If Citi, $GM, $Boa, $AA, $JPM, American Express and $GE all opened at zero, the Dow would lose only 528 points.	james bianco : if citi, $gm, $boa, $aa, $jpm, american express and $ge all opened at zero, the dow would lose only 528 points.	james bianco : if citi, $gm, $boa, $aa, $jpm, american express and $ge all opened at zero, the dow would lose only 528 points.	0.5	positive	0		2010-11-22	0	0	0	0	0	11.3	50.1115	151.888		2010-11-22	0	0	0	0	0	0	0	0	102	0	2	0	11.3	-0.0313615	0
2009-01-22	Ritholtz noting absurdity of mrkt behavior n response to $BOA & $JPM execs buying shares with "ill-gotten gains" http://tinyurl.com/byeytw	ritholtz noting absurdity of mrkt behavior n response to $boa & $jpm execs buying shares with "ill-gotten gains"	ritholtz noting absurdity of mrkt behavior n response to $boa & $jpm execs buying shares with "ill-gotten gains"	0	positive	0		2010-11-23	0	0	0	0	0	11.09	50.1115	151.888		2010-11-23	0	0	0	0	0	0	0	0	102	0	2	0	11.09	-0.0187589	0
2018-12-25	NEVER wait for things to happen to you!_x000D_ Get off your ass and go make it happen!_x000D_ #HardWork and #ProperEducation from #TrickTrades will get you there_x000D_ $SPY $QQQ $AAPL $TWTR $FB $NVDA $AMZN $TSLA $BA $CAT $MSFT $INTC $SQ $JNJ $C $BAC $MU $DIS $AMD $LABU $XIF pic.twitter.com/MRbYJs0E78	never wait for things to happen to you!_x000D_ get off your ass and go make it happen!_x000D_ #hardwork and #propereducation from #tricktrades will get you there_x000D_ $spy $qqq $aapl $twtr $fb $nvda $amzn $tsla $ba $cat $msft $intc $sq $jnj $c $bac $mu $dis $amd $labu $xif pic.twitter.com/mrbyjs0e78	never wait for things to happen to you!_x000D_ get off your ass and go make it happen!_x000D_ #hardwork and #propereducation from #tricktrades will get you there_x000D_ $spy $qqq $aapl $twtr $fb $nvda $amzn $tsla $ba $cat $msft $intc $sq $jnj $c $bac $mu $dis $amd $labu $xif pic.twitter.com/mrbyjs0e78	0	positive	0		2010-11-24	0	0	0	0	0	11.28	50.1115	151.888		2010-11-24	0	0	0	0	0	0	0	0	102	0	2	0	11.28	0.0169874	0
2018-12-26	The S&P 500 was up 5% today. Here are some of the stocks that led the way:_x000D_ $TSLA +10.4%_x000D_ $AMZN +9.4_x000D_ Square $SQ +9.0_x000D_ $NFLX +8.5_x000D_ Conoco $COP +7.9_x000D_ Nike $NKE +7.2_x000D_ $AAPL +7.0_x000D_ Visa $V +6.9_x000D_ BestBuy $BBY +6.9_x000D_ Caterpillar $CAT +6.7_x000D_ $GOOGL +6.4_x000D_ UnionPacific $UNP +6.1_x000D_ BankAmerica $BAC +6.1	the s&p 500 was up 5% today. here are some of the stocks that led the way:_x000D_ $tsla +10.4%_x000D_ $amzn +9.4_x000D_ square $sq +9.0_x000D_ $nflx +8.5_x000D_ conoco $cop +7.9_x000D_ nike $nke +7.2_x000D_ $aapl +7.0_x000D_ visa $v +6.9_x000D_ bestbuy $bby +6.9_x000D_ caterpillar $cat +6.7_x000D_ $googl +6.4_x000D_ unionpacific $unp +6.1_x000D_ bankamerica $bac +6.1	the s&p 500 was up 5% today. here are some of the stocks that led the way:_x000D_ $tsla +10.4%_x000D_ $amzn +9.4_x000D_ square $sq +9.0_x000D_ $nflx +8.5_x000D_ conoco $cop +7.9_x000D_ nike $nke +7.2_x000D_ $aapl +7.0_x000D_ visa $v +6.9_x000D_ bestbuy $bby +6.9_x000D_ caterpillar $cat +6.7_x000D_ $googl +6.4_x000D_ unionpacific $unp +6.1_x000D_ bankamerica $bac +6.1	0	positive	0		2010-11-25	0	0	0	0	0	11.28	50.1115	151.888		2010-11-25	0	0	0	0	0	0	0	0	102	0	2	0	11.28	0	0
2018-12-24	Emergency Alert System_x000D_ Tepper Bottom _x000D_ Billionaire Hedge Fund Manager_x000D_ David Tepper says he is beginning to nibble at stocks _x000D_ he made billions in 2008 buying back stocks at the bottom _x000D_ watch $BAC	emergency alert system_x000D_ tepper bottom _x000D_ billionaire hedge fund manager_x000D_ david tepper says he is beginning to nibble at stocks _x000D_ he made billions in 2008 buying back stocks at the bottom _x000D_ watch $bac	emergency alert system_x000D_ tepper bottom _x000D_ billionaire hedge fund manager_x000D_ david tepper says he is beginning to nibble at stocks _x000D_ he made billions in 2008 buying back stocks at the bottom _x000D_ watch $bac	0	positive	0		2010-11-26	0	0	0	0	0	11.12	50.1115	151.888		2010-11-26	0	0	0	0	0	0	0	0	102	0	2	0	11.12	-0.014286	0
2018-12-24	9 at 9Ã¢â€žÂ¢ Ã¢â‚¬â€œ 12/24/18 https://www.marketscholars.com/2018/12/24/9-at-9-12-24-18/Ã‚Â Ã¢â‚¬Â¦ via @market_scholars #premarket #ChristmasEve #9at9 #MondayMood _x000D_ $MB $MICT $ACOR $PRGO $FRED $VAPO $VOD $ABX $AU_x000D_ $DVMT $SQ $TWLO $TSLA $NVDA $OKTA $TWTR $CRM $BAC	9 at 9 12/24/18 via @market_scholars #premarket #christmaseve #9at9 #mondaymood _x000D_ $mb $mict $acor $prgo $fred $vapo $vod $abx $au_x000D_ $dvmt $sq $twlo $tsla $nvda $okta $twtr $crm $bac	9 at 9 12/24/18 via @market_scholars #premarket #christmaseve #9at9 #mondaymood _x000D_ $mb $mict $acor $prgo $fred $vapo $vod $abx $au_x000D_ $dvmt $sq $twlo $tsla $nvda $okta $twtr $crm $bac	0	positive	0		2010-11-27	0	0	0	0	0	11.12	50.1115	151.888		2010-11-27	0	0	0	0	0	0	0	0	102	0	2	0	11.12	0	0
2018-12-23	2008.....My God memories are short... no pun intended. $DB $GS $BAC $FAShttps://twitter.com/AlderLaneeggs/status/1076980787151400960Ã‚Â Ã¢â‚¬Â¦ They can do anytning	2008.....my god memories are short... no pun intended. $db $gs $bac $fas they can do anytning	2008.....my god memories are short... no pun intended. $db $gs $bac $fas they can do anytning	0.3	positive	0		2010-11-28	1	0	1	0	1	11.12	50.1115	152.888		2010-11-28	1	0	0	1	0	0	0	0	103	1	3	1	11.12	0	0.318182
2018-12-22	Earnings On Watch_x000D_ Ã¢â‚¬â€Ã¢â‚¬â€Ã¢â‚¬â€Ã¢â‚¬â€Ã¢â‚¬â€Ã¢â‚¬â€Ã¢â‚¬â€-_x000D_ $BBBY 1/9/19_x000D_ $JPM $WFC 1/15_x000D_ $BAC $GS 1/16_x000D_ $NFLX $IBM $JNJ 1/22_x000D_ $INTC $SBUX 1/24_x000D_ $AMD $MCD 1/29_x000D_ $FB $MSFT $T 1/30_x000D_ $AAPL $AMZN $BABA $PYPL $BA $SIRI 1/31_x000D_ $S $SPOT $DB 2/1_x000D_ $SNAP $DIS $GM 2/5_x000D_ $TSLA 2/6_x000D_ $TWTR $NVDA $ATVI 2/7_x000D_ $PCG …	earnings on watch_x000D_ -_x000D_ $bbby 1/9/19_x000D_ $jpm $wfc 1/15_x000D_ $bac $gs 1/16_x000D_ $nflx $ibm $jnj 1/22_x000D_ $intc $sbux 1/24_x000D_ $amd $mcd 1/29_x000D_ $fb $msft $t 1/30_x000D_ $aapl $amzn $baba $pypl $ba $siri 1/31_x000D_ $s $spot $db 2/1_x000D_ $snap $dis $gm 2/5_x000D_ $tsla 2/6_x000D_ $twtr $nvda $atvi 2/7_x000D_ $pcg 2/8_x000D_ $shop 2/14_x000D_ $nio 2/15_x000D_ pic.twitte…	earnings on watch_x000D_ -_x000D_ $bbby 1/9/19_x000D_ $jpm $wfc 1/15_x000D_ $bac $gs 1/16_x000D_ $nflx $ibm $jnj 1/22_x000D_ $intc $sbux 1/24_x000D_ $amd $mcd 1/29_x000D_ $fb $msft $t 1/30_x000D_ $aapl $amzn $baba $pypl $ba $siri 1/31_x000D_ $s $spot $db 2/1_x000D_ $snap $dis $gm 2/5_x000D_ $tsla 2/6_x000D_ $twtr $nvda $atvi 2/7_x000D_ $pcg 2/8_x000D_ $shop 2/14_x000D_ $nio 2/15_x000D_ pic.twitte…	0	positive	0		2010-11-29	0	0	0	0	0	11.31	50.1115	152.888		2010-11-29	0	0	0	0	0	0	0	0	103	0	2	0	11.31	0.016942	0
2018-12-18	$BAC 30 min pic.twitter.com/jYZ8V42qOH	$bac 30 min pic.twitter.com/jyz8v42qoh	$bac 30 min pic.twitter.com/jyz8v42qoh	0	positive	0		2010-11-30	5	0	5	0	1	10.95	50.1115	153.888		2010-11-30	5	0	0	5	0	0	0	0	104	1	3	5	10.95	-0.0323478	1
2018-12-17	All the biggest stocks that are now in a bear market, in one chart > https://www.marketwatch.com/discover?url=https%3A%2F%2Fwww.marketwatch.com%2Famp%2Fstory%2Fguid%2F815cb2a4-024c-11e9-a8ed-f468cc2f333f&link=sfmw_tw#https://www.marketwatch.com/amp/story/guid/815cb2a4-024c-11e9-a8ed-f468cc2f333f?mod=dist_amp_socialÃ‚Â Ã¢â‚¬Â¦_x000D_ $NFLX $FB $ABBV $C $IBM $AAPL $WFC $BAC $AMZN $MMM $T $HD $GOOGL…	all the biggest stocks that are now in a bear market, in one chart > #_x000D_ $nflx $fb $abbv $c $ibm $aapl $wfc $bac $amzn $mmm $t $hd $googlpic.twitter.com/wq3guqifel	all the biggest stocks that are now in a bear market, in one chart > #_x000D_ $nflx $fb $abbv $c $ibm $aapl $wfc $bac $amzn $mmm $t $hd $googlpic.twitter.com/wq3guqifel	0	positive	0		2010-12-01	6	1	5	0.166667	0.833333	11.29	50.2782	154.722		2010-12-01	6	1	0	5	0	0	0	0	105	1	3	5	11.29	0.0305779	-0.166667
2018-12-14	$BAC weekly returned to the breakout from 2017, 7K May $24 calls were picked up into lows pic.twitter.com/eH5GREKavh	$bac weekly returned to the breakout from 2017, 7k may $24 calls were picked up into lows pic.twitter.com/eh5grekavh	$bac weekly returned to the breakout from 2017, 7k may $24 calls were picked up into lows pic.twitter.com/eh5grekavh	0	positive	0		2010-12-02	6	0	6	0	1	11.68	50.2782	155.722		2010-12-02	6	0	0	6	0	0	0	0	106	1	3	6	11.68	0.0339606	0.664286
2018-12-14	Greg Schnell: Banks Are Bleeding Profusely @Schnellinvestor $BAC http://schrts.co/VxVrdN	greg schnell: banks are bleeding profusely @schnellinvestor $bac	greg schnell: banks are bleeding profusely @schnellinvestor $bac	0	positive	0		2010-12-03	1	1	0	1	0	11.86	51.2782	155.722		2010-12-03	1	1	0	0	0	0	0	0	105	-1	1	1	11.86	0.0152934	-0.6
2018-12-12	$CSRH Providing some bid support... Waiting for news to finally drop_x000D_ #AR #AR15 #trump #lowfloat #pennystocks #stocks #marijuana #otcnews #stockcharts $ETII $NHPI $TLRY $NBEV $ACB $AAPL $GOOG $INTC $AMZN $MSFT $AKAM $CMCSA $PFE $MU $NFLX $NOK $NVDA $MRNS $UNP $BAC pic.twitter.com/gtOsG3sspZ	$csrh providing some bid support... waiting for news to finally drop_x000D_ #ar #ar15 #trump #lowfloat #pennystocks #stocks #marijuana #otcnews #stockcharts $etii $nhpi $tlry $nbev $acb $aapl $goog $intc $amzn $msft $akam $cmcsa $pfe $mu $nflx $nok $nvda $mrns $unp $bac pic.twitter.com/gtosg3sspz	$csrh providing some bid support... waiting for news to finally drop_x000D_ #ar #ar15 #trump #lowfloat #pennystocks #stocks #marijuana #otcnews #stockcharts $etii $nhpi $tlry $nbev $acb $aapl $goog $intc $amzn $msft $akam $cmcsa $pfe $mu $nflx $nok $nvda $mrns $unp $bac pic.twitter.com/gtosg3sspz	1	positive	0		2010-12-04	1	0	1	0	1	11.86	51.2782	156.722		2010-12-04	1	0	0	1	0	0	0	0	106	1	3	1	11.86	0	0
2018-12-06	2000 $BAC Dec28 27 Calls $0.39 _x000D_ they keep visiting this name so far no real rotation but the weekly look below catches my attention on a R/R basis	2000 $bac dec28 27 calls $0.39 _x000D_ they keep visiting this name so far no real rotation but the weekly look below catches my attention on a are/are basis	2000 $bac dec28 27 calls $0.39 _x000D_ they keep visiting this name so far no real rotation but the weekly look below catches my attention on a are/are basis	0.65	positive	0		2010-12-05	0	0	0	0	0	11.86	51.2782	156.722		2010-12-05	0	0	0	0	0	0	0	0	106	0	2	0	11.86	0	0
2018-12-04	-Bank of America $BAC fell 5.2%_x000D_ -JPMorgan $JPM lost 4%_x000D_ -Goldman $GS slipped by 3.5%_x000D_ -Wells Fargo $WFC dropped 3.9%https://buff.ly/2UlBLhg	-bank of america $bac fell 5.2%_x000D_ -jpmorgan $jpm lost 4%_x000D_ -goldman $gs slipped by 3.5%_x000D_ -wells fargo $wfc dropped 3.9%	-bank of america $bac fell 5.2%_x000D_ -jpmorgan $jpm lost 4%_x000D_ -goldman $gs slipped by 3.5%_x000D_ -wells fargo $wfc dropped 3.9%	0	positive	0		2010-12-06	1	1	0	1	0	11.64	52.2782	156.722		2010-12-06	1	1	0	0	0	0	0	0	105	-1	1	1	11.64	-0.018724	-0.3
2018-12-04	Big four bank stocks with under 3 hours to go in trading today $JPM $BAC $C $WFCpic.twitter.com/YEyOExC1UW	big four bank stocks with under 3 hours to go in trading today $jpm $bac $c $wfcpic.twitter.com/yeyoexc1uw	big four bank stocks with under 3 hours to go in trading today $jpm $bac $c $wfcpic.twitter.com/yeyoexc1uw	0.1	positive	0		2010-12-07	0	0	0	0	0	11.57	52.2782	156.722		2010-12-07	0	0	0	0	0	0	0	0	105	0	2	0	11.57	-0.0060319	0
2018-12-04	Ex Div Thursday:_x000D_ $ANF 0.2_x000D_ $BAC 0.15_x000D_ $BLK 3.13_x000D_ $BRKS 0.1_x000D_ $CNI 0.46_x000D_ $D 0.83_x000D_ $EAT 0.38_x000D_ $FNV 0.24_x000D_ $GM 0.38_x000D_ $GPC 0.72_x000D_ $HAL 0.18_x000D_ $IR 0.53_x000D_ $KMB 1.0_x000D_ $LEA 0.7_x000D_ $MANT 0.25_x000D_ @tastytrade	ex div thursday:_x000D_ $anf 0.2_x000D_ $bac 0.15_x000D_ $blk 3.13_x000D_ $brks 0.1_x000D_ $cni 0.46_x000D_ $d 0.83_x000D_ $eat 0.38_x000D_ $fnv 0.24_x000D_ $gm 0.38_x000D_ $gpc 0.72_x000D_ $hal 0.18_x000D_ $ir 0.53_x000D_ $kmb 1.0_x000D_ $lea 0.7_x000D_ $mant 0.25_x000D_ @tastytrade	ex div thursday:_x000D_ $anf 0.2_x000D_ $bac 0.15_x000D_ $blk 3.13_x000D_ $brks 0.1_x000D_ $cni 0.46_x000D_ $d 0.83_x000D_ $eat 0.38_x000D_ $fnv 0.24_x000D_ $gm 0.38_x000D_ $gpc 0.72_x000D_ $hal 0.18_x000D_ $ir 0.53_x000D_ $kmb 1.0_x000D_ $lea 0.7_x000D_ $mant 0.25_x000D_ @tastytrade	0	positive	0		2010-12-08	1	0	1	0	1	12	52.2782	157.722		2010-12-08	1	0	0	1	0	0	0	0	106	1	3	1	12	0.0364911	0.205556
2018-11-26	Here are a couple of trades today from the Steamroom. Names traded today include $SPY $TLRY $AMZN $BAC pic.twitter.com/P1TZ6tog0g	here are a couple of trades today from the steamroom. names traded today include $spy $tlry $amzn $bac pic.twitter.com/p1tz6tog0g	here are a couple of trades today from the steamroom. names traded today include $spy $tlry $amzn $bac pic.twitter.com/p1tz6tog0g	0	positive	0		2010-12-09	1	1	0	1	0	12.65	53.2782	157.722		2010-12-09	1	1	0	0	0	0	0	0	105	-1	1	1	12.65	0.0527506	-0.133333
2018-11-19	$QMKR announced the completion of the Merger Agreement with uBid Holdings Inc. (Ã¢â‚¬Å“UBIDÃ¢â‚¬ï¿½) under which Incumaker will be the surviving corporation. @frontpagestocks https://finance.yahoo.com/news/merger-incumaker-inc-ubid-holdings-123000788.htmlÃ‚Â Ã¢â‚¬Â¦ $TWTR $GE $T $BAC $MSFT $GG $INTC $MU $PFE $SNAP $FCX $NBR $ERIC $VALE $ABX $SIRI $AAPL	$qmkr announced the completion of the merger agreement with ubid holdings inc. (ubid) under which incumaker will be the surviving corporation. @frontpagestocks $twtr $ge $t $bac $msft $gg $intc $mu $pfe $snap $fcx $nbr $eric $vale $abx $siri $aapl	$qmkr announced the completion of the merger agreement with ubid holdings inc. (ubid) under which incumaker will be the surviving corporation. @frontpagestocks $twtr $ge $t $bac $msft $gg $intc $mu $pfe $snap $fcx $nbr $eric $vale $abx $siri $aapl	0	positive	0		2010-12-10	1	0	1	0	1	12.8	53.2782	158.722		2010-12-10	1	0	0	1	0	0	0	0	106	1	3	1	12.8	0.011788	0.25
2018-11-17	Could Bank of America Corporation Be a Millionaire-Maker Stock? @themotleyfool #stocks $BAC https://www.fool.com/investing/2018/11/17/could-bank-of-america-corporation-be-a-millionaire.aspxÃ‚Â Ã¢â‚¬Â¦	could bank of america corporation be a millionaire-maker stock? @themotleyfool #stocks $bac	could bank of america corporation be a millionaire-maker stock? @themotleyfool #stocks $bac	0	positive	0		2010-12-11	0	0	0	0	0	12.8	53.2782	158.722		2010-12-11	0	0	0	0	0	0	0	0	106	0	2	0	12.8	0	0
2018-11-14	#WarrenBuffet increased positions_x000D_ $AAPL $BAC $BK $DAL $GM $GSpic.twitter.com/oPeHkVfJbA	#warrenbuffet increased positions_x000D_ $aapl $bac $bk $dal $gm $gspic.twitter.com/opehkvfjba	#warrenbuffet increased positions_x000D_ $aapl $bac $bk $dal $gm $gspic.twitter.com/opehkvfjba	0	positive	0		2010-12-12	1	0	1	0	1	12.8	53.2782	159.722		2010-12-12	1	0	0	1	0	0	0	0	107	1	3	1	12.8	0	0.35
2018-10-27	$BAC weekly pic.twitter.com/DaS9MVC2wW	$bac weekly pic.twitter.com/das9mvc2ww	$bac weekly pic.twitter.com/das9mvc2ww	0	positive	0		2010-12-13	0	0	0	0	0	12.54	53.2782	159.722		2010-12-13	0	0	0	0	0	0	0	0	107	0	2	0	12.54	-0.0205216	0
2018-10-26	$BAC "Hammer time" pic.twitter.com/xsOitBcFL4	$bac "hammer time" pic.twitter.com/xsoitbcfl4	$bac "hammer time" pic.twitter.com/xsoitbcfl4	0	positive	0		2010-12-14	0	0	0	0	0	12.4	53.2782	159.722		2010-12-14	0	0	0	0	0	0	0	0	107	0	2	0	12.4	-0.0112271	0
2018-10-18	Earnings Reactions Have Been Lagging This Season https://ivanhoff.com/2018/10/18/earnings-reactions-have-been-lagging-this-season/Ã‚Â Ã¢â‚¬Â¦ $NFLX $LCRX $BAC @MarketSmith @IBDinvestors	earnings reactions have been lagging this season $nflx $lcrx $bac @marketsmith @ibdinvestors	earnings reactions have been lagging this season $nflx $lcrx $bac @marketsmith @ibdinvestors	0	positive	0		2010-12-15	3	0	3	0	1	12.29	53.2782	160.722		2010-12-15	3	0	0	3	0	0	0	0	108	1	3	3	12.29	-0.00891055	0
2018-10-15	Bank of America profit rises 35% on tax cuts, loan growth $BAC_x000D_ https://fxn.ws/2CLPDMb	bank of america profit rises 35% on tax cuts, loan growth $bac_x000D_	bank of america profit rises 35% on tax cuts, loan growth $bac_x000D_	0	positive	0		2010-12-16	0	0	0	0	0	12.52	53.2782	160.722		2010-12-16	0	0	0	0	0	0	0	0	108	0	2	0	12.52	0.0185414	0
2018-10-15	SOME SELECTIVE BANKS SEEING LITE BULL FLOW .. $BAC $WFC $DB	some selective banks seeing lite bull flow .. $bac $wfc $db	some selective banks seeing lite bull flow .. $bac $wfc $db	0	positive	0		2010-12-17	1	0	1	0	1	12.57	53.2782	161.722		2010-12-17	1	0	0	1	0	0	0	0	109	1	3	1	12.57	0.00398566	0.2
2018-10-15	PRE Market Movers: $BAC, $DVMT, $WMT, $HRS, $LLL, $ATVI, $RL, $ZTS, $TPR, $AMZN, $AVGO, $DLTR, $SHLD, $XTLB, $ACRX, $ABCD, $RKDA, $RIOT, $DRD, $CRON, $TNDM, $SBGL, $CIFS, $IGC, $NTRI_x000D_ #stocks #tradeideas #stockmarkets @tradealike #stockstowatch @gvalan @junjudapi @Stanley21328901	pre market movers: $bac, $dvmt, $wmt, $hrs, $lll, $atvi, $rl, $zts, $tpr, $amzn, $avgo, $dltr, $shld, $xtlb, $acrx, $abcd, $rkda, $riot, $drd, $cron, $tndm, $sbgl, $cifs, $igc, $ntri_x000D_ #stocks #tradeideas #stockmarkets @tradealike #stockstowatch @gvalan @junjudapi @stanley21328901	pre market movers: $bac, $dvmt, $wmt, $hrs, $lll, $atvi, $rl, $zts, $tpr, $amzn, $avgo, $dltr, $shld, $xtlb, $acrx, $abcd, $rkda, $riot, $drd, $cron, $tndm, $sbgl, $cifs, $igc, $ntri_x000D_ #stocks #tradeideas #stockmarkets @tradealike #stockstowatch @gvalan @junjudapi @stanley21328901	0	positive	0		2010-12-18	1	0	1	0	1	12.57	53.2782	162.722		2010-12-18	1	0	0	1	0	0	0	0	110	1	3	1	12.57	0	0
2018-10-15	A Low-Risk Way to Play Auto Parts Makers: Market Recon $BAC $SCHW $JBHT $XLK $PPG ORLY $AZO $AAP https://realmoney.thestreet.com/articles/10/15/2018/low-risk-way-play-oreilly-automotive-market-reconÃ‚Â Ã¢â‚¬Â¦ via @RealMoney	a low-risk way to play auto parts makers: market recon $bac $schw $jbht $xlk $ppg orly $azo $aap via @realmoney	a low-risk way to play auto parts makers: market recon $bac $schw $jbht $xlk $ppg orly $azo $aap via @realmoney	0	positive	0		2010-12-19	0	0	0	0	0	12.57	53.2782	162.722		2010-12-19	0	0	0	0	0	0	0	0	110	0	2	0	12.57	0	0
2018-10-14	EARNINGS CALENDAR_x000D_ M: $BAC $SCHW_x000D_ T: $GS $MS $JNJ $DPZ $UNH $PGR $NFLX $IBM $LRCX $CSX $CREE $UAL_x000D_ W: $ABT $UBS $MTB $AA $STLD $KMI $URI_x000D_ Th: $PM $NVS $ERIC $BBT $NUE $PYPL $SKX $ETFC $AXP_x000D_ F: $PG $HON $CLF $SLB $STI_x000D_ #earnings #ER _x000D_ http://tradewithtechs.com/free-content/Ã‚Â pic.twitter.com/p3NKrwLyYn	earnings calendar_x000D_ m: $bac $schw_x000D_ t: $gs $ms $jnj $dpz $unh $pgr $nflx $ibm $lrcx $csx $cree $ual_x000D_ w: $abt $ubs $mtb $aa $stld $kmi $uri_x000D_ th: $pm $nvs $eric $bbt $nue $pypl $skx $etfc $axp_x000D_ f: $pg $hon $clf $slb $sti_x000D_ #earnings #er _x000D_	earnings calendar_x000D_ m: $bac $schw_x000D_ t: $gs $ms $jnj $dpz $unh $pgr $nflx $ibm $lrcx $csx $cree $ual_x000D_ w: $abt $ubs $mtb $aa $stld $kmi $uri_x000D_ th: $pm $nvs $eric $bbt $nue $pypl $skx $etfc $axp_x000D_ f: $pg $hon $clf $slb $sti_x000D_ #earnings #er _x000D_	0	positive	0		2010-12-20	1	0	1	0	1	12.62	53.2782	163.722		2010-12-20	1	0	0	1	0	0	0	0	111	1	3	1	12.62	0.00396983	0.03125
2018-10-10	The BIG picture !! $SPY $AAPL $AMZN $MSFT $V $GOOGL $BAC $JPM $MA $ADBE $NFLX $BApic.twitter.com/NZkDkDt4CZ	the big picture !! $spy $aapl $amzn $msft $v $googl $bac $jpm $ma $adbe $nflx $bapic.twitter.com/nzkdkdt4cz	the big picture !! $spy $aapl $amzn $msft $v $googl $bac $jpm $ma $adbe $nflx $bapic.twitter.com/nzkdkdt4cz	0.1	positive	0		2010-12-21	0	0	0	0	0	12.98	53.2782	163.722		2010-12-21	0	0	0	0	0	0	0	0	111	0	2	0	12.98	0.0281269	0
2018-10-05	$BAC weekly coil pic.twitter.com/pfBDMGjfJr	$bac weekly coil pic.twitter.com/pfbdmgjfjr	$bac weekly coil pic.twitter.com/pfbdmgjfjr	0	positive	0		2010-12-22	5	1	4	0.2	0.8	13.38	53.4782	164.522		2010-12-22	5	1	0	4	0	0	0	0	112	1	3	4	13.38	0.0303513	-0.0818182
2018-09-16	The core list_x000D_ _x000D_ Tier 1: $INTC $BAC $MU $HD $PSX $GILD_x000D_ Tier 2: $NVDA $JPM $AMD $TGT $APC $CELG _x000D_ Tier 3: $MSFT $PYPL $AAPL $CAT $LNG $TEVA_x000D_ Tier 4: $CSCO $SQ $EA $BABA $DIS $ABBV_x000D_ Tier 5: $NFLX $SCHW $ATVI $X $ROKU $PFE_x000D_ --	the core list_x000D_ _x000D_ tier 1: $intc $bac $mu $hd $psx $gild_x000D_ tier 2: $nvda $jpm $amd $tgt $apc $celg _x000D_ tier 3: $msft $pypl $aapl $cat $lng $teva_x000D_ tier 4: $csco $sq $ea $baba $dis $abbv_x000D_ tier 5: $nflx $schw $atvi $x $roku $pfe_x000D_ --	the core list_x000D_ _x000D_ tier 1: $intc $bac $mu $hd $psx $gild_x000D_ tier 2: $nvda $jpm $amd $tgt $apc $celg _x000D_ tier 3: $msft $pypl $aapl $cat $lng $teva_x000D_ tier 4: $csco $sq $ea $baba $dis $abbv_x000D_ tier 5: $nflx $schw $atvi $x $roku $pfe_x000D_ --	0	positive	0		2010-12-23	0	0	0	0	0	13.06	53.4782	164.522		2010-12-23	0	0	0	0	0	0	0	0	112	0	2	0	13.06	-0.0242069	0
2018-09-13	09/13/18 - View today's #MarketOutlook from @Market_Scholars here: https://www.marketscholars.com/2018/09/13/market-outlook-09-13-18/Ã‚Â Ã¢â‚¬Â¦ Discussed: $SPY $SPX $QQQ $DIA $RUT #TNF $IWM $TNX $TLT $VIX $UUP $USO $GLD $XLP $XLF $XLK $BAC	09/13/18 - view today's #marketoutlook from @market_scholars here: discussed: $spy $spx $qqq $dia $rut #tnf $iwm $tnx $tlt $vix $uup $uso $gld $xlp $xlf $xlk $bac	09/13/18 - view today's #marketoutlook from @market_scholars here: discussed: $spy $spx $qqq $dia $rut #tnf $iwm $tnx $tlt $vix $uup $uso $gld $xlp $xlf $xlk $bac	0	positive	0		2010-12-24	0	0	0	0	0	13.06	53.4782	164.522		2010-12-24	0	0	0	0	0	0	0	0	112	0	2	0	13.06	0	0
2018-09-13	Ken "Lewis retired in September 2009 and got a payout of $83 million in addition to the estimated $138.8 million he took home in cash, bonuses and stock sales between 2000 and 2008 Ã¢â‚¬â€ for a total of $221.8 million." $BAC pic.twitter.com/PU7Q9pi5q9	ken "lewis retired in september 2009 and got a payout of $83 million in addition to the estimated $138.8 million he took home in cash, bonuses and stock sales between 2000 and 2008 for a total of $221.8 million." $bac pic.twitter.com/pu7q9pi5q9	ken "lewis retired in september 2009 and got a payout of $83 million in addition to the estimated $138.8 million he took home in cash, bonuses and stock sales between 2000 and 2008 for a total of $221.8 million." $bac pic.twitter.com/pu7q9pi5q9	0.75	positive	0		2010-12-25	0	0	0	0	0	13.06	53.4782	164.522		2010-12-25	0	0	0	0	0	0	0	0	112	0	2	0	13.06	0	0
2018-09-10	delta plays and plenty of potential gains to be made - my focus $BAC, $PFE, $ORCL, $KO, $T, $EBAY, $MO, $CSCO	delta plays and plenty of potential gains to be made - my focus $bac, $pfe, $orcl, $ko, $t, $ebay, $mo, $csco	delta plays and plenty of potential gains to be made - my focus $bac, $pfe, $orcl, $ko, $t, $ebay, $mo, $csco	1	positive	0		2010-12-26	0	0	0	0	0	13.06	53.4782	164.522		2010-12-26	0	0	0	0	0	0	0	0	112	0	2	0	13.06	0	0
2018-08-27	$BAC update from option watchlist./agosto/31 31.00 up 100% https://www.bullishchartpatterns.com/Ã‚Â pic.twitter.com/oS6BHJFvlR	$bac update from option watchlist./agosto/31 31.00 up 100%	$bac update from option watchlist./agosto/31 31.00 up 100%	0	positive	0		2010-12-27	2	0	2	0	1	13.27	53.4782	165.522		2010-12-27	2	0	0	2	0	0	0	0	113	1	3	2	13.27	0.0159517	1
2018-08-26	The core list_x000D_ _x000D_ Tier 1: $INTC $BAC $MU $HD $PSX $GILD_x000D_ Tier 2: $NVDA $JPM $AMD $TGT $APC $CELG _x000D_ Tier 3: $MSFT $PYPL $AAPL $CAT $LNG $TEVA_x000D_ Tier 4: $CSCO $SQ $EA $BABA $DIS $ABBV_x000D_ Tier 5: $NFLX $SCHW $ATVI $X $ROKU $PFE	the core list_x000D_ _x000D_ tier 1: $intc $bac $mu $hd $psx $gild_x000D_ tier 2: $nvda $jpm $amd $tgt $apc $celg _x000D_ tier 3: $msft $pypl $aapl $cat $lng $teva_x000D_ tier 4: $csco $sq $ea $baba $dis $abbv_x000D_ tier 5: $nflx $schw $atvi $x $roku $pfe	the core list_x000D_ _x000D_ tier 1: $intc $bac $mu $hd $psx $gild_x000D_ tier 2: $nvda $jpm $amd $tgt $apc $celg _x000D_ tier 3: $msft $pypl $aapl $cat $lng $teva_x000D_ tier 4: $csco $sq $ea $baba $dis $abbv_x000D_ tier 5: $nflx $schw $atvi $x $roku $pfe	0	positive	0		2010-12-28	4	0	4	0	1	13.34	53.4782	166.522		2010-12-28	4	0	0	4	0	0	0	0	114	1	3	4	13.34	0.00526119	0.05
2018-08-26	#SiliconValley based $ARYC on watch for Press Release Monday $AMD $AMAT $MU $AAPL $GE $BAC $NVDA $BABA $F $FB $SNAP $T $INTC $PBR $PFE $CSCO $JD $TSLA $VALE $FCX $JWN $WMT $TEVA $MSFT $VZ $ITUB $TWTR $ZOES $QCOM $GILD $CGC $IQ $WFC $NFLX $M $KR $HPE $MRO $MRVL $ORCL $CMCSA $DEpic.twitter.com/RnhEVejjBP	#siliconvalley based $aryc on watch for press release monday $amd $amat $mu $aapl $ge $bac $nvda $baba $f $fb $snap $t $intc $pbr $pfe $csco $jd $tsla $vale $fcx $jwn $wmt $teva $msft $vz $itub $twtr $zoes $qcom $gild $cgc $iq $wfc $nflx $m $kr $hpe $mro $mrvl $orcl $cmcsa $depic.twitter.com/rnhevejjbp	#siliconvalley based $aryc on watch for press release monday $amd $amat $mu $aapl $ge $bac $nvda $baba $f $fb $snap $t $intc $pbr $pfe $csco $jd $tsla $vale $fcx $jwn $wmt $teva $msft $vz $itub $twtr $zoes $qcom $gild $cgc $iq $wfc $nflx $m $kr $hpe $mro $mrvl $orcl $cmcsa $depic.twitter.com/rnhevejjbp	0	positive	0		2010-12-29	1	0	1	0	1	13.31	53.4782	167.522		2010-12-29	1	0	0	1	0	0	0	0	115	1	3	1	13.31	-0.00225141	0.0681818
2018-08-22	$SPX & $NDX Daily Chart_x000D_ Bearish: IÃ¢â‚¬â„¢m looking to fade rallies for the next 2 weeks._x000D_ #ES_F $ES_F $ES $SPY $SVXY $EEM $EDZ #VIX $TVIX $UVXY $VXX $VIX $VVIX $AAPL $AMZN $FB $NFLX $BA $TSLA $JPM $BABA $BAC $GOOG $GOOGL $WMT $MSFT $QQQ $DOW $TQQQ $SQQQ $UPRO $SPXL $SPXS $X $TWTR $Vpic.twitter.com/qs7w1B81cK	$spx & $ndx daily chart_x000D_ bearish: i am looking to fade rallies for the next 2 weeks._x000D_ #es_f $es_f $es $spy $svxy $eem $edz #vix $tvix $uvxy $vxx $vix $vvix $aapl $amzn $fb $nflx $ba $tsla $jpm $baba $bac $goog $googl $wmt $msft $qqq $dow $tqqq $sqqq $upro $spxl $spxs $x $twtr $vpic.twitter.com/qs7w1b81ck	$spx & $ndx daily chart_x000D_ bearish: i am looking to fade rallies for the next 2 weeks._x000D_ #es_f $es_f $es $spy $svxy $eem $edz #vix $tvix $uvxy $vxx $vix $vvix $aapl $amzn $fb $nflx $ba $tsla $jpm $baba $bac $goog $googl $wmt $msft $qqq $dow $tqqq $sqqq $upro $spxl $spxs $x $twtr $vpic.twitter.com/qs7w1b81ck	0	positive	0		2010-12-30	0	0	0	0	0	13.28	53.4782	167.522		2010-12-30	0	0	0	0	0	0	0	0	115	0	2	0	13.28	-0.00225649	0
2018-08-21	TODAY'S SIZE ORDERS: $DWDP $VIPS $SNAP $BAC $KSS $TRGP $FCX $CRC $TELL $VRAY $CRM $MDT $CZR $AMAT $CRON $MT $AAPL $JNCE $VIPSpic.twitter.com/sZgy2sDEIj	today's size orders: $dwdp $vips $snap $bac $kss $trgp $fcx $crc $tell $vray $crm $mdt $czr $amat $cron $mt $aapl $jnce $vipspic.twitter.com/szgy2sdeij	today's size orders: $dwdp $vips $snap $bac $kss $trgp $fcx $crc $tell $vray $crm $mdt $czr $amat $cron $mt $aapl $jnce $vipspic.twitter.com/szgy2sdeij	0	positive	0		2010-12-31	2	0	2	0	1	13.34	53.4782	168.522		2010-12-31	2	0	0	2	0	0	0	0	116	1	3	2	13.34	0.0045079	0.183333
2018-08-18	Massive breakout pending for #SiliconValley #stock $ARYC $IMTV $IDVV $DRUS $RBIZ $ANDI $COHO $FUSZ $BIEL #ARYC $LIBE $AMFE $NVDA $GLD $EBAY $CBS $FOXA $TWTR $BA $S $GOOG $DIS $FB $BIDU $ADBE $AMAT $AVGO $BIDU $BRCD $BAC $AMTD $PYPL $RHTpic.twitter.com/L1JuFm0SJe	massive breakout pending for #siliconvalley #stock $aryc $imtv $idvv $drus $rbiz $andi $coho $fusz $biel #aryc $libe $amfe $nvda $gld $ebay $cbs $foxa $twtr $ba $s $goog $dis $fb $bidu $adbe $amat $avgo $bidu $brcd $bac $amtd $pypl $rhtpic.twitter.com/l1jufm0sje	massive breakout pending for #siliconvalley #stock $aryc $imtv $idvv $drus $rbiz $andi $coho $fusz $biel #aryc $libe $amfe $nvda $gld $ebay $cbs $foxa $twtr $ba $s $goog $dis $fb $bidu $adbe $amat $avgo $bidu $brcd $bac $amtd $pypl $rhtpic.twitter.com/l1jufm0sje	1	positive	0		2011-01-01	2	1	1	0.5	0.5	13.34	53.9782	169.022		2011-01-01	2	1	0	1	0	0	0	0	115	-1	1	1	13.34	0	0.433333
2018-08-16	Calls double overnight in $BAC http://zpr.io/6hdMDÃ‚Â via investitute	calls double overnight in $bac via investitute	calls double overnight in $bac via investitute	0	positive	0		2011-01-02	2	0	2	0	1	13.34	53.9782	170.022		2011-01-02	2	0	0	2	0	0	0	0	116	1	3	2	13.34	0	0.27803
2018-07-23	$BAC 60 min flag pic.twitter.com/KSTdFOLr1N	$bac 60 min flag pic.twitter.com/kstdfolr1n	$bac 60 min flag pic.twitter.com/kstdfolr1n	0	positive	0		2011-01-03	17	2	15	0.117647	0.882353	14.19	54.0958	170.904		2011-01-03	17	2	0	15	0	0	0	0	117	1	3	15	14.19	0.0617705	0.254167
2018-07-16	Comenzamos la semana con nuestro calendario de reportes. $BAC $NFLX $GS $JNJ $MS $AXP $EBAY $IBM $ETFC $MSFT $DPZ $GEpic.twitter.com/lHz8EFYICZ	comenzamos la semana con nuestro calendario de reportes. $bac $nflx $gs $jnj $ms $axp $ebay $ibm $etfc $msft $dpz $gepic.twitter.com/lhz8efyicz	comenzamos la semana con nuestro calendario de reportes. $bac $nflx $gs $jnj $ms $axp $ebay $ibm $etfc $msft $dpz $gepic.twitter.com/lhz8efyicz	0	positive	0		2011-01-04	3	0	3	0	1	14.24	54.0958	171.904		2011-01-04	3	0	0	3	0	0	0	0	118	1	3	3	14.24	0.00351741	0.4
2018-07-14	Implied moves for earnings next week:_x000D_ $BAC 3.3%_x000D_ $BLK 3%_x000D_ $NFLX 9.1%_x000D_ $GS 3.2%_x000D_ $JNJ 2.4%_x000D_ $CSX 4.3%_x000D_ $MLNX 7.6%_x000D_ $MS 3.6%_x000D_ $IBM 4.4%_x000D_ $AXP 3.6%_x000D_ $AA 6.3%_x000D_ $URI 6.1%_x000D_ $MSFT 3.7%_x000D_ $ISRG 4.9%_x000D_ $GE 4.4%_x000D_ $EBAY 5.9%_x000D_ $HON 2.6%_x000D_ $BX 3.3%_x000D_ $JBHT 4.6%_x000D_ $ABT 3.1%_x000D_ $UNH 3.2%_x000D…	implied moves for earnings next week:_x000D_ $bac 3.3%_x000D_ $blk 3%_x000D_ $nflx 9.1%_x000D_ $gs 3.2%_x000D_ $jnj 2.4%_x000D_ $csx 4.3%_x000D_ $mlnx 7.6%_x000D_ $ms 3.6%_x000D_ $ibm 4.4%_x000D_ $axp 3.6%_x000D_ $aa 6.3%_x000D_ $uri 6.1%_x000D_ $msft 3.7%_x000D_ $isrg 4.9%_x000D_ $ge 4.4%_x000D_ $ebay 5.9%_x000D_ $hon 2.6%_x000D_ $bx 3.3%_x000D_ $jbht 4.6%_x000D_ $abt 3.1%_x000D_ $unh 3.2%_x000D…	implied moves for earnings next week:_x000D_ $bac 3.3%_x000D_ $blk 3%_x000D_ $nflx 9.1%_x000D_ $gs 3.2%_x000D_ $jnj 2.4%_x000D_ $csx 4.3%_x000D_ $mlnx 7.6%_x000D_ $ms 3.6%_x000D_ $ibm 4.4%_x000D_ $axp 3.6%_x000D_ $aa 6.3%_x000D_ $uri 6.1%_x000D_ $msft 3.7%_x000D_ $isrg 4.9%_x000D_ $ge 4.4%_x000D_ $ebay 5.9%_x000D_ $hon 2.6%_x000D_ $bx 3.3%_x000D_ $jbht 4.6%_x000D_ $abt 3.1%_x000D_ $unh 3.2%_x000D…	0	positive	0		2011-01-05	0	0	0	0	0	14.5	54.0958	171.904		2011-01-05	0	0	0	0	0	0	0	0	118	0	2	0	14.5	0.0180937	0
2018-07-13	The big American banks are trading under a shadow of rates, credit quality and regulation. https://reut.rs/2KUYzTRÃ‚Â @johnsfoley $JPM $BAC $C $WFCpic.twitter.com/Ho5BgGNEe2	the big american banks are trading under a shadow of rates, credit quality and regulation. @johnsfoley $jpm $bac $c $wfcpic.twitter.com/ho5bggnee2	the big american banks are trading under a shadow of rates, credit quality and regulation. @johnsfoley $jpm $bac $c $wfcpic.twitter.com/ho5bggnee2	0.05	positive	0		2011-01-06	0	0	0	0	0	14.44	54.0958	171.904		2011-01-06	0	0	0	0	0	0	0	0	118	0	2	0	14.44	-0.00414652	0
2018-07-12	Bank of America $BAC so coiled just waiting for earnings to explode. pic.twitter.com/lTFfXB9vYf	bank of america $bac so coiled just waiting for earnings to explode. pic.twitter.com/ltffxb9vyf	bank of america $bac so coiled just waiting for earnings to explode. pic.twitter.com/ltffxb9vyf	0	positive	0		2011-01-07	1	0	1	0	1	14.25	54.0958	172.904		2011-01-07	1	0	0	1	0	0	0	0	119	1	3	1	14.25	-0.0132452	0
2018-07-12	07/12/18 - View today's #MarketOutlook from @Market_Scholars here: https://wp.me/p9upfx-1O9Ã‚Â Discussed: $SPY $SPX $QQQ $DIA $IWM $WFC $C $JPM $BAC $TLT $TNX $UUP $FXI $T $CA $AVGO $MSFT	07/12/18 - view today's #marketoutlook from @market_scholars here: discussed: $spy $spx $qqq $dia $iwm $wfc $c $jpm $bac $tlt $tnx $uup $fxi $t $ca $avgo $msft	07/12/18 - view today's #marketoutlook from @market_scholars here: discussed: $spy $spx $qqq $dia $iwm $wfc $c $jpm $bac $tlt $tnx $uup $fxi $t $ca $avgo $msft	0	positive	0		2011-01-08	0	0	0	0	0	14.25	54.0958	172.904		2011-01-08	0	0	0	0	0	0	0	0	119	0	2	0	14.25	0	0
2018-07-12	Bank analyst Mike Mayo on where he sees the financial stocks heading:_x000D_ $BAC $C $GS $JPM $MSpic.twitter.com/LSOApdmASV	bank analyst mike mayo on where he sees the financial stocks heading:_x000D_ $bac $c $gs $jpm $mspic.twitter.com/lsoapdmasv	bank analyst mike mayo on where he sees the financial stocks heading:_x000D_ $bac $c $gs $jpm $mspic.twitter.com/lsoapdmasv	0	positive	0		2011-01-09	0	0	0	0	0	14.25	54.0958	172.904		2011-01-09	0	0	0	0	0	0	0	0	119	0	2	0	14.25	0	0
2018-07-09	Banks start reporting this week and they all oversold. $JPM Friday $BAC & $GS next week. BUT did you get them lottos earlier today?	banks start reporting this week and they all oversold. $jpm friday $bac & $gs next week. but did you get them lottos earlier today?	banks start reporting this week and they all oversold. $jpm friday $bac & $gs next week. but did you get them lottos earlier today?	0.25	positive	0		2011-01-10	0	0	0	0	0	14.4	54.0958	172.904		2011-01-10	0	0	0	0	0	0	0	0	119	0	2	0	14.4	0.0104713	0
2018-07-09	$digi buy-out news low floater_x000D_ https://www.otcmarkets.com/stock/DIGI/news/story?e&id=1122153Ã‚Â Ã¢â‚¬Â¦_x000D_ $bioaq $avxl $cype $rbiz $fusz $andi $abwn $nok $ge $bac $onci	$digi buy-out news low floater_x000D_ _x000D_ $bioaq $avxl $cype $rbiz $fusz $andi $abwn $nok $ge $bac $onci	$digi buy-out news low floater_x000D_ _x000D_ $bioaq $avxl $cype $rbiz $fusz $andi $abwn $nok $ge $bac $onci	0.3	positive	0		2011-01-11	0	0	0	0	0	14.69	54.0958	172.904		2011-01-11	0	0	0	0	0	0	0	0	119	0	2	0	14.69	0.0199388	0
2018-07-08	$AMD $800 position turned into a possible $8,800+ overnight swing. #10BAGGERFRIDAY_x000D_ http://utrequities.com/~utrequit/services/Ã‚Â Ã¢â‚¬Â¦ _x000D_ To make the setup process faster Pre-Launch will start accepting NOW _x000D_ $AMD $SPY $TWTR $FB $BTC $ETH $LTC $XRP $SPX $KO $TSLA $CELZ $DRUS $NTLK $ZNGY $BDCI $BAC $QQQ $IWMhttps://twitter.com/utr_options/status/1015261478956433408Ã‚Â Ã¢â‚¬Â¦ $…	$amd $800 position turned into a possible $8,800+ overnight swing. #10baggerfriday_x000D_ ~utrequit/services/ _x000D_ to make the setup process faster pre-launch will start accepting now _x000D_ $amd $spy $twtr $fb $btc $eth $ltc $xrp $spx $ko $tsla $celz $drus $ntlk $zngy $bdci $bac $qqq $iwm $amd 10 bagger now if you hung on. _x000D_ .08-.88 _x000D_ #utr_x000D_ pic.twitter.com/5xxlp15y1h	$amd $800 position turned into a possible $8,800+ overnight swing. #10baggerfriday_x000D_ ~utrequit/services/ _x000D_ to make the setup process faster pre-launch will start accepting now _x000D_ $amd $spy $twtr $fb $btc $eth $ltc $xrp $spx $ko $tsla $celz $drus $ntlk $zngy $bdci $bac $qqq $iwm $amd 10 bagger now if you hung on. _x000D_ .08-.88 _x000D_ #utr_x000D_ pic.twitter.com/5xxlp15y1h	1	positive	0		2011-01-12	0	0	0	0	0	14.99	54.0958	172.904		2011-01-12	0	0	0	0	0	0	0	0	119	0	2	0	14.99	0.0202163	0
2018-07-06	I agree with @traderstewie here - I want to be in bank stocks and $BAC is one of those https://twitter.com/traderstewie/status/1015257354235883520Ã‚Â Ã¢â‚¬Â¦ Daily $BAC chart: _x000D_ Weekly $BAC chart: _x000D_ Monthly $BAC Chart: Ã¢â‚¬Â¦	i agree with @traderstewie here - i want to be in bank stocks and $bac is one of those daily $bac chart: _x000D_ weekly $bac chart: _x000D_ monthly $bac chart:	i agree with @traderstewie here - i want to be in bank stocks and $bac is one of those daily $bac chart: _x000D_ weekly $bac chart: _x000D_ monthly $bac chart:	0	positive	0		2011-01-13	3	0	3	0	1	14.77	54.0958	173.904		2011-01-13	3	0	0	3	0	0	0	0	120	1	3	3	14.77	-0.0147852	0.386364
2018-06-07	BUY LINES: $BBD $MS $ENDP $VZ $KMB $BAC $TWX $ATVI $CHK $AAPL $NOV $M $NXPI $MYL $C $FCX $HIMX $NOV $IP $SQ $VALE $DVA http://WALLSTJESUS.COMÃ‚Â pic.twitter.com/4jkDxVFsBL	buy lines: $bbd $ms $endp $vz $kmb $bac $twx $atvi $chk $aapl $nov $m $nxpi $myl $c $fcx $himx $nov $ip $sq $vale $dva	buy lines: $bbd $ms $endp $vz $kmb $bac $twx $atvi $chk $aapl $nov $m $nxpi $myl $c $fcx $himx $nov $ip $sq $vale $dva	0	positive	0		2011-01-14	4	0	4	0	1	15.25	54.0958	174.904		2011-01-14	4	0	0	4	0	0	0	0	121	1	3	4	15.25	0.0319814	1.0875
2018-06-06	REMINDER: $BAC January 18th 2019 35 Calls 0.41 UP to 400% Gain Potential #optionstrading #longcalls #investing @CBOE @NYSE	reminder: $bac january 18th 2019 35 calls 0.41 up to 400% gain potential #optionstrading #longcalls #investing @cboe @nyse	reminder: $bac january 18th 2019 35 calls 0.41 up to 400% gain potential #optionstrading #longcalls #investing @cboe @nyse	1	positive	0		2011-01-15	1	0	1	0	1	15.25	54.0958	175.904		2011-01-15	1	0	0	1	0	0	0	0	122	1	3	1	15.25	0	0
2018-05-31	Mini housing bubbles are forming in cities all over the US: http://www.businessinsider.com/housing-prices-are-well-above-pre-financial-crisis-levels-2018-5Ã‚Â Ã¢â‚¬Â¦ by @wolfofwolfst $XHB $BAC pic.twitter.com/d06rDCb7yM	mini housing bubbles are forming in cities all over the us: by @wolfofwolfst $xhb $bac pic.twitter.com/d06rdcb7ym	mini housing bubbles are forming in cities all over the us: by @wolfofwolfst $xhb $bac pic.twitter.com/d06rdcb7ym	0	positive	0		2011-01-16	0	0	0	0	0	15.25	54.0958	175.904		2011-01-16	0	0	0	0	0	0	0	0	122	0	2	0	15.25	0	0
2018-05-30	$AAGC Breaking through resistance and thinning out VERY nicely, next stop .004 then pennies. _x000D_ $AAPL $AMZN $SPY $SNAP $GOOG $TVIX $MU $HMNY $QQQ_x000D_ $MSFT $MOMO $INTC $AXXA $BONZ $BMXC $AMFE $COHO $AMD $BAC pic.twitter.com/hz2dFUxR5o	$aagc breaking through resistance and thinning out very nicely, next stop .004 then pennies. _x000D_ $aapl $amzn $spy $snap $goog $tvix $mu $hmny $qqq_x000D_ $msft $momo $intc $axxa $bonz $bmxc $amfe $coho $amd $bac pic.twitter.com/hz2dfuxr5o	$aagc breaking through resistance and thinning out very nicely, next stop .004 then pennies. _x000D_ $aapl $amzn $spy $snap $goog $tvix $mu $hmny $qqq_x000D_ $msft $momo $intc $axxa $bonz $bmxc $amfe $coho $amd $bac pic.twitter.com/hz2dfuxr5o	0	positive	0		2011-01-17	2	1	1	0.5	0.5	15.25	54.5958	176.404		2011-01-17	2	1	0	1	0	0	0	0	121	-1	1	1	15.25	0	-0.5
2018-05-17	$BAC inside day with gap to fill pic.twitter.com/pxiFxD5nd0	$bac inside day with gap to fill pic.twitter.com/pxifxd5nd0	$bac inside day with gap to fill pic.twitter.com/pxifxd5nd0	0	positive	0		2011-01-18	1	0	1	0	1	15	54.5958	177.404		2011-01-18	1	0	0	1	0	0	0	0	122	1	3	1	15	-0.0165293	0
2019-07-01	Con la Cuenta Enlace Negocios te brindamos el apoyo que necesitas para gestionar tus recursos; contrÃƒÂ¡tala y dale un impulso a tu negocio. SolicÃƒÂ­tala en sucursal y recibe hasta 100% de CETES. Conoce mÃƒÂ¡s en: https://bit.ly/32oHQ09Ã‚Â Aplican restricciones.pic.twitter.com/99dZ8CCRTC	con la cuenta enlace negocios te brindamos el apoyo que necesitas para gestionar tus recursos; contrtala y dale un impulso a tu negocio. solictala en sucursal y recibe hasta 100% de cetes. conoce ms en: aplican restricciones.pic.twitter.com/99dz8ccrtc	con la cuenta enlace negocios te brindamos el apoyo que necesitas para gestionar tus recursos; contrtala y dale un impulso a tu negocio. solictala en sucursal y recibe hasta 100% de cetes. conoce ms en: aplican restricciones.pic.twitter.com/99dz8ccrtc	0	positive	0		2011-01-19	1	0	1	0	1	14.37	54.5958	178.404		2011-01-19	1	0	0	1	0	0	0	0	123	1	3	1	14.37	-0.0429075	0.136364
2018-05-14	$FUSZ WHEN OPPORTUNITY KNOCKS YOU'VE GOT TO GRAB IT BY THE THROAT _x000D_ NEWUPDATED DD: https://investorshangout.com/post/view?id=5040462Ã‚Â Ã¢â‚¬Â¦_x000D_ $IMTE $BOXL $TNDM $SNAP $CRM $ORCL $AAPL $AMZN $TSLA $WMT $WFC $SWN $BABA $NOK $BAC $GALT $APHQF $CANN $NVDA $ZNGA $GERN $AKER $ATOS $AUPH $INTC $RAD $PYPL $EBAY pic.twitter.com/ktldaICR1g	$fusz when opportunity knocks you've got to grab it by the throat _x000D_ newupdated dd: _x000D_ $imte $boxl $tndm $snap $crm $orcl $aapl $amzn $tsla $wmt $wfc $swn $baba $nok $bac $galt $aphqf $cann $nvda $znga $gern $aker $atos $auph $intc $rad $pypl $ebay pic.twitter.com/ktldaicr1g	$fusz when opportunity knocks you've got to grab it by the throat _x000D_ newupdated dd: _x000D_ $imte $boxl $tndm $snap $crm $orcl $aapl $amzn $tsla $wmt $wfc $swn $baba $nok $bac $galt $aphqf $cann $nvda $znga $gern $aker $atos $auph $intc $rad $pypl $ebay pic.twitter.com/ktldaicr1g	0	positive	0		2011-01-20	1	0	1	0	1	14.54	54.5958	179.404		2011-01-20	1	0	0	1	0	0	0	0	124	1	3	1	14.54	0.0117608	0
2018-05-12	Subprime Mortgages: The Dog Returns To Its Vomit Ã¢â‚¬â€ Steemit https://steemit.com/gold/@marketguru/subprime-mortgages-the-dog-returns-to-its-vomitÃ‚Â Ã¢â‚¬Â¦ $TREE $COF $WFC $BAC $C $xhb	subprime mortgages: the dog returns to its vomit steemit $tree $cof $wfc $bac $c $xhb	subprime mortgages: the dog returns to its vomit steemit $tree $cof $wfc $bac $c $xhb	0	positive	0		2011-01-21	1	0	1	0	1	14.25	54.5958	180.404		2011-01-21	1	0	0	1	0	0	0	0	125	1	3	1	14.25	-0.0201466	0
2018-05-10	$BAC @petenajarian has been stalled $29.50 - $30.50 for a solid month. Broke the range today - now let' s see if it can hold above and next leg up. @HalftimeReport	$bac @petenajarian has been stalled $29.50 - $30.50 for a solid month. broke the range today - now let' s see if it can hold above and next leg up. @halftimereport	$bac @petenajarian has been stalled $29.50 - $30.50 for a solid month. broke the range today - now let' s see if it can hold above and next leg up. @halftimereport	0.0666667	positive	0		2011-01-22	0	0	0	0	0	14.25	54.5958	180.404		2011-01-22	0	0	0	0	0	0	0	0	125	0	2	0	14.25	0	0
2018-05-09	$FUSZ NEWS JUST OUT_x000D_ CLICK HERE: https://investorshangout.com/post/view?id=5034686Ã‚Â Ã¢â‚¬Â¦_x000D_ $AVGR $BLNK $PLUG $SIRI $AAPL $MSFT $FNMA $APHQF $OGRMF $ZNGA $NVDA $NFLX $TSLA $AMDA $SIRI $SBUX $SNAP $FB $TWTR $QCOM $INTC $CSCO $HBAN $SWN $SHLD $ARWR $ZAGG $BAC $WMT $WFC $JUNO $USRM $CANN $GOPH $RXMD $RNVA $GEpic.twitter.com/sO5ewxWyfS	$fusz news just out_x000D_ click here: _x000D_ $avgr $blnk $plug $siri $aapl $msft $fnma $aphqf $ogrmf $znga $nvda $nflx $tsla $amda $siri $sbux $snap $fb $twtr $qcom $intc $csco $hban $swn $shld $arwr $zagg $bac $wmt $wfc $juno $usrm $cann $goph $rxmd $rnva $gepic.twitter.com/so5ewxwyfs	$fusz news just out_x000D_ click here: _x000D_ $avgr $blnk $plug $siri $aapl $msft $fnma $aphqf $ogrmf $znga $nvda $nflx $tsla $amda $siri $sbux $snap $fb $twtr $qcom $intc $csco $hban $swn $shld $arwr $zagg $bac $wmt $wfc $juno $usrm $cann $goph $rxmd $rnva $gepic.twitter.com/so5ewxwyfs	0	positive	0		2011-01-23	0	0	0	0	0	14.25	54.5958	180.404		2011-01-23	0	0	0	0	0	0	0	0	125	0	2	0	14.25	0	0
2018-05-07	$bac @BlancoCoin _x000D_ WHITEPAPER _x000D_ YEP #iHaveaBag _x000D_ #pow / #pos / #masternode _x000D_ total supply 32mm $bac _x000D_ https://github.com/BlancoCoin/Blanco/raw/master/Blanco_WPV1-2.pdfÃ‚Â Ã¢â‚¬Â¦pic.twitter.com/S0zQy8vDbp	$bac @blancocoin _x000D_ whitepaper _x000D_ yep #ihaveabag _x000D_ #pow / #pos / #masternode _x000D_ total supply 32mm $bac _x000D_	$bac @blancocoin _x000D_ whitepaper _x000D_ yep #ihaveabag _x000D_ #pow / #pos / #masternode _x000D_ total supply 32mm $bac _x000D_	0.75	positive	0		2011-01-24	0	0	0	0	0	13.92	54.5958	180.404		2011-01-24	0	0	0	0	0	0	0	0	125	0	2	0	13.92	-0.0234303	0
2018-05-03	Market has voted on $BAC 's fate ..... pic.twitter.com/WWuFFVi4lM	market has voted on $bac 's fate ..... pic.twitter.com/wwuffvi4lm	market has voted on $bac 's fate ..... pic.twitter.com/wwuffvi4lm	0	positive	0		2011-01-25	1	0	1	0	1	13.63	54.5958	181.404		2011-01-25	1	0	0	1	0	0	0	0	126	1	3	1	13.63	-0.0210534	0
2018-04-21	Six Largest US Banks_x000D_ Tax Rate_x000D_ 2018: 21%_x000D_ 2017: 35%_x000D_ *Return on Equity surge to 13.1%, $2.8B tax savings _x000D_ Via @WSJ _x000D_ $JPM_x000D_ $C_x000D_ $BAC	six largest us banks_x000D_ tax rate_x000D_ 2018: 21%_x000D_ 2017: 35%_x000D_ *return on equity surge to 13.1%, $2.8b tax savings _x000D_ via @wsj _x000D_ $jpm_x000D_ $c_x000D_ $bac	six largest us banks_x000D_ tax rate_x000D_ 2018: 21%_x000D_ 2017: 35%_x000D_ *return on equity surge to 13.1%, $2.8b tax savings _x000D_ via @wsj _x000D_ $jpm_x000D_ $c_x000D_ $bac	0	positive	0		2011-01-26	0	0	0	0	0	13.55	54.5958	181.404		2011-01-26	0	0	0	0	0	0	0	0	126	0	2	0	13.55	-0.0058867	0
2018-04-21	The core list_x000D_ Tier 1: $INTC $BAC $X $MU $GILD_x000D_ Tier 2: $CSCO $JPM $AAPL $BABA $ABBV_x000D_ Tier 3: $NVDA $SCHW $DAL $APC $SCCO_x000D_ Tier 4: $MSFT $AMTD $UAL $PSX $FCX_x000D_ Tier 5: $NFLX $IBKR $TWTR $LNG $TECK_x000D_ Ã¢â‚¬â€œ_x000D_ standbys: $TEVA $LVS $JD $NEM $ABX	the core list_x000D_ tier 1: $intc $bac $x $mu $gild_x000D_ tier 2: $csco $jpm $aapl $baba $abbv_x000D_ tier 3: $nvda $schw $dal $apc $scco_x000D_ tier 4: $msft $amtd $ual $psx $fcx_x000D_ tier 5: $nflx $ibkr $twtr $lng $teck_x000D_ _x000D_ standbys: $teva $lvs $jd $nem $abx	the core list_x000D_ tier 1: $intc $bac $x $mu $gild_x000D_ tier 2: $csco $jpm $aapl $baba $abbv_x000D_ tier 3: $nvda $schw $dal $apc $scco_x000D_ tier 4: $msft $amtd $ual $psx $fcx_x000D_ tier 5: $nflx $ibkr $twtr $lng $teck_x000D_ _x000D_ standbys: $teva $lvs $jd $nem $abx	0	positive	0		2011-01-27	0	0	0	0	0	13.67	54.5958	181.404		2011-01-27	0	0	0	0	0	0	0	0	126	0	2	0	13.67	0.0088171	0
2018-04-19	$FUSZ YOU SHOULD KNOW BY NOW_x000D_ IF NOT CLICK HERE: https://investorshangout.com/post/view?id=4995855Ã‚Â Ã¢â‚¬Â¦_x000D_ $AAPL $INTC $CSCO $ZNGA $OPGN $PTI $CSCO $WMT $WFC $JCP $SIRI $SBUX $EBAY $PLXP $ADMS $AMAT $BABA $AABA $TCBI $NVMM $AKER $NVCN $VALE $VEON $AKS $AA $SDRL $GE $ORCL $CRM $CHK $SWN $RIG $BAC $AXP $DNRpic.twitter.com/m8C545sRcU	$fusz you should know by now_x000D_ if not click here: _x000D_ $aapl $intc $csco $znga $opgn $pti $csco $wmt $wfc $jcp $siri $sbux $ebay $plxp $adms $amat $baba $aaba $tcbi $nvmm $aker $nvcn $vale $veon $aks $aa $sdrl $ge $orcl $crm $chk $swn $rig $bac $axp $dnrpic.twitter.com/m8c545srcu	$fusz you should know by now_x000D_ if not click here: _x000D_ $aapl $intc $csco $znga $opgn $pti $csco $wmt $wfc $jcp $siri $sbux $ebay $plxp $adms $amat $baba $aaba $tcbi $nvmm $aker $nvcn $vale $veon $aks $aa $sdrl $ge $orcl $crm $chk $swn $rig $bac $axp $dnrpic.twitter.com/m8c545srcu	0	positive	0		2011-01-28	0	0	0	0	0	13.6	54.5958	181.404		2011-01-28	0	0	0	0	0	0	0	0	126	0	2	0	13.6	-0.00513386	0
2018-04-18	$FUSZ LOOKING FORWARD TO VEGAS AND THE BIG ORACLE ANNOUNCEMENTSOON THE WORLDWILL KNOW ABOUT THIS #UNICORN AND THEN KABOOOOM_x000D_ $ORCL $MU $JD $CALA $IZEA $PTI $BLCM $DCAR $AREX $SPWR $TLGT $CPAH $APHQF $FNMA $MSFT $AMZN $ZNGA $RAD $BAC $AABA $FSLR $RGNX $WMT $WFC $Spic.twitter.com/yAO4MmjByy	$fusz looking forward to vegas and the big oracle announcementsoon the worldwill know about this #unicorn and then kaboooom_x000D_ $orcl $mu $jd $cala $izea $pti $blcm $dcar $arex $spwr $tlgt $cpah $aphqf $fnma $msft $amzn $znga $rad $bac $aaba $fslr $rgnx $wmt $wfc $spic.twitter.com/yao4mmjbyy	$fusz looking forward to vegas and the big oracle announcementsoon the worldwill know about this #unicorn and then kaboooom_x000D_ $orcl $mu $jd $cala $izea $pti $blcm $dcar $arex $spwr $tlgt $cpah $aphqf $fnma $msft $amzn $znga $rad $bac $aaba $fslr $rgnx $wmt $wfc $spic.twitter.com/yao4mmjbyy	0.1	positive	0		2011-01-29	0	0	0	0	0	13.6	54.5958	181.404		2011-01-29	0	0	0	0	0	0	0	0	126	0	2	0	13.6	0	0
2018-04-18	We go everywhere. STREET SMARTS !! @oliviabvoz and I take on earnings, the banks, the yield curve, politics, you name it. $JPM $C $GS $WFC $BAC $LRCX $PLNT $GE $BHGE $CSX $WM $IBM https://www.youtube.com/watch?time_continue=1&v=5zgpsPjJoZ0Ã‚Â Ã¢â‚¬Â¦ @ModernWallSt @JamesSweeneyIII @TheStreet	we go everywhere. street smarts !! @oliviabvoz and i take on earnings, the banks, the yield curve, politics, you name it. $jpm $c $gs $wfc $bac $lrcx $plnt $ge $bhge $csx $wm $ibm @modernwallst @jamessweeneyiii @thestreet	we go everywhere. street smarts !! @oliviabvoz and i take on earnings, the banks, the yield curve, politics, you name it. $jpm $c $gs $wfc $bac $lrcx $plnt $ge $bhge $csx $wm $ibm @modernwallst @jamessweeneyiii @thestreet	0	positive	0		2011-01-30	0	0	0	0	0	13.6	54.5958	181.404		2011-01-30	0	0	0	0	0	0	0	0	126	0	2	0	13.6	0	0
2018-04-17	If you missed the five biggest banks report earnings, here's a guide:_x000D_ 1. Goldman $GS https://stocktwits.com/AndersonInvesting/message/120183833Ã‚Â Ã¢â‚¬Â¦_x000D_ 2. Citi $C https://stocktwits.com/RobinhoodStrategy/message/120009171Ã‚Â Ã¢â‚¬Â¦_x000D_ 3. Wells Fargo $WFC https://stocktwits.com/SeanDavid/message/119845529Ã‚Â Ã¢â‚¬Â¦_x000D_ 4. Bank of America $BAC https://stocktwits.com/Astral…	if you missed the five biggest banks report earnings, here's a guide:_x000D_ 1. goldman $gs _x000D_ 2. citi $c _x000D_ 3. wells fargo $wfc _x000D_ 4. bank of america $bac _x000D_ 5. jp morgan $jpm	if you missed the five biggest banks report earnings, here's a guide:_x000D_ 1. goldman $gs _x000D_ 2. citi $c _x000D_ 3. wells fargo $wfc _x000D_ 4. bank of america $bac _x000D_ 5. jp morgan $jpm	0	positive	0		2011-01-31	0	0	0	0	0	13.73	54.5958	181.404		2011-01-31	0	0	0	0	0	0	0	0	126	0	2	0	13.73	0.00951343	0
2018-04-16	NFLX $GS $BAC $UAL and others report earnings this week. Here are the expectations they need to meet and when theyÃ¢â‚¬â„¢re scheduled to report.pic.twitter.com/PI4N7lULbl	nflx $gs $bac $ual and others report earnings this week. here are the expectations they need to meet and when theyre scheduled to report.pic.twitter.com/pi4n7lulbl	nflx $gs $bac $ual and others report earnings this week. here are the expectations they need to meet and when theyre scheduled to report.pic.twitter.com/pi4n7lulbl	0	positive	0		2011-02-01	0	0	0	0	0	14.31	54.5958	181.404		2011-02-01	0	0	0	0	0	0	0	0	126	0	2	0	14.31	0.0413754	0
2018-04-16	Bank of America Return on Equity Highest in Seven Years $BAC $DJIA $SPX $XLF @traderscom_x000D_ https://traderscommunity.com/index.php/stocks/earnings-reports/722-bbank-of-america-return-on-equityÃ‚Â Ã¢â‚¬Â¦pic.twitter.com/rjrGkTyiqw	bank of america return on equity highest in seven years $bac $djia $spx $xlf @traderscom_x000D_	bank of america return on equity highest in seven years $bac $djia $spx $xlf @traderscom_x000D_	0	positive	0		2011-02-02	0	0	0	0	0	14.24	54.5958	181.404		2011-02-02	0	0	0	0	0	0	0	0	126	0	2	0	14.24	-0.00490369	0
2018-04-16	Bank Of America Earnings jump 51% in Q1, beating views; $BAC stock setting up http://ow.ly/qRIF30jvCikÃ‚Â $BAC $JPMpic.twitter.com/sRseoB67zy	bank of america earnings jump 51% in q1, beating views; $bac stock setting up $bac $jpmpic.twitter.com/srseob67zy	bank of america earnings jump 51% in q1, beating views; $bac stock setting up $bac $jpmpic.twitter.com/srseob67zy	0	positive	0		2011-02-03	0	0	0	0	0	14.43	54.5958	181.404		2011-02-03	0	0	0	0	0	0	0	0	126	0	2	0	14.43	0.0132545	0
2018-04-13	Here's a look at the 40 largest companies set to report earnings next week: https://www.bespokepremium.com/think-big-blog/40-largest-companies-reporting-earnings-next-week/Ã‚Â Ã¢â‚¬Â¦ $NFLX $GS $IBM $MS $BAC $UNH $PG $JNJ $GE $ISRG $AXP $HON $$pic.twitter.com/WFiIFrKAC6	here's a look at the 40 largest companies set to report earnings next week: $nflx $gs $ibm $ms $bac $unh $pg $jnj $ge $isrg $axp $hon $$pic.twitter.com/wfiifrkac6	here's a look at the 40 largest companies set to report earnings next week: $nflx $gs $ibm $ms $bac $unh $pg $jnj $ge $isrg $axp $hon $$pic.twitter.com/wfiifrkac6	0	positive	0		2011-02-04	0	0	0	0	0	14.29	54.5958	181.404		2011-02-04	0	0	0	0	0	0	0	0	126	0	2	0	14.29	-0.00974938	0
2018-04-13	$WUHN @SDT_Holdings Look at the tweet below. This is a 5 million float. NO DILUTION $msft $amzn $fb $goog $jnj $jpm $googl $bac $wfc $wmt $cvx $hd $pg $unh $pfe $qcom $adbe $v $nflx $chtr $cost #StockMarket #earnings #investing #NYSE #WallStreet #NASDAQ #stocks #crytocurrencyhttps://twitter.com/oneoclockdrop/status/984526446176514048Ã‚Â Ã¢â‚¬Â¦ There are two patents mentioned in this tweet. https…	$wuhn @sdt_holdings look at the tweet below. this is a 5 million float. no dilution $msft $amzn $fb $goog $jnj $jpm $googl $bac $wfc $wmt $cvx $hd $pg $unh $pfe $qcom $adbe $v $nflx $chtr $cost #stockmarket #earnings #investing #nyse #wallstreet #nasdaq #stocks #crytocurrency there are two patents mentioned in this tweet. and then look at the battery factory pr my theory is that the patents are h…	$wuhn @sdt_holdings look at the tweet below. this is a 5 million float. no dilution $msft $amzn $fb $goog $jnj $jpm $googl $bac $wfc $wmt $cvx $hd $pg $unh $pfe $qcom $adbe $v $nflx $chtr $cost #stockmarket #earnings #investing #nyse #wallstreet #nasdaq #stocks #crytocurrency there are two patents mentioned in this tweet. and then look at the battery factory pr my theory is that the patents are h…	0.1	positive	0		2011-02-05	0	0	0	0	0	14.29	54.5958	181.404		2011-02-05	0	0	0	0	0	0	0	0	126	0	2	0	14.29	0	0
2018-04-12	$BAC breaking out pic.twitter.com/PodP3Vu9Xk	$bac breaking out pic.twitter.com/podp3vu9xk	$bac breaking out pic.twitter.com/podp3vu9xk	0	positive	0		2011-02-06	0	0	0	0	0	14.29	54.5958	181.404		2011-02-06	0	0	0	0	0	0	0	0	126	0	2	0	14.29	0	0
2018-04-12	Bank of America to stop lending to some makers of military-style firearms $BAC https://fxn.ws/2JD2MYcÃ‚Â pic.twitter.com/CalDQhOw8O	bank of america to stop lending to some makers of military-style firearms $bac	bank of america to stop lending to some makers of military-style firearms $bac	0	positive	0		2011-02-07	0	0	0	0	0	14.67	54.5958	181.404		2011-02-07	0	0	0	0	0	0	0	0	126	0	2	0	14.67	0.0262446	0
2018-04-12	According to $BAC aggregated credit and debit card data, retail sales ex-autos jumped 0.6% mom seasonally adjusted in March.	according to $bac aggregated credit and debit card data, retail sales ex-autos jumped 0.6% mom seasonally adjusted in march.	according to $bac aggregated credit and debit card data, retail sales ex-autos jumped 0.6% mom seasonally adjusted in march.	0	positive	0		2011-02-08	0	0	0	0	0	14.61	54.5958	181.404		2011-02-08	0	0	0	0	0	0	0	0	126	0	2	0	14.61	-0.00409837	0
2018-04-11	This quarter is crucial, people! @JimCramer's looking ahead to what big banks like $C, $BAC, $JPM and $GS might have in storehttps://cnb.cx/2JBXVGu	this quarter is crucial, people! @jimcramer's looking ahead to what big banks like $c, $bac, $jpm and $gs might have in store	this quarter is crucial, people! @jimcramer's looking ahead to what big banks like $c, $bac, $jpm and $gs might have in store	0.55	positive	0		2011-02-09	0	0	0	0	0	14.64	54.5958	181.404		2011-02-09	0	0	0	0	0	0	0	0	126	0	2	0	14.64	0.00205128	0
2018-04-11	$FUSZ CEO RORY CUTAIA IN DALLAS TO ENGAGE INVESTORS TODAY AND TOMORROW_x000D_ CUBAN SPECULATION: https://investorshangout.com/post/view?id=4999496Ã‚Â Ã¢â‚¬Â¦ _x000D_ $ORCL $CRM $MSFT $AAPL $INTC $DCTH $RAD $SPPI $QCOM $AMZN $CASI $LEDS $SWN $BABA $FB $TWTR $MSNAP $AREX $BAC $MU $JD $NVDA $NFLX $LFIN $AKER $CBAY $FATE $GEpic.twitter.com/pjyyZOU92M	$fusz ceo rory cutaia in dallas to engage investors today and tomorrow_x000D_ cuban speculation: _x000D_ $orcl $crm $msft $aapl $intc $dcth $rad $sppi $qcom $amzn $casi $leds $swn $baba $fb $twtr $msnap $arex $bac $mu $jd $nvda $nflx $lfin $aker $cbay $fate $gepic.twitter.com/pjyyzou92m	$fusz ceo rory cutaia in dallas to engage investors today and tomorrow_x000D_ cuban speculation: _x000D_ $orcl $crm $msft $aapl $intc $dcth $rad $sppi $qcom $amzn $casi $leds $swn $baba $fb $twtr $msnap $arex $bac $mu $jd $nvda $nflx $lfin $aker $cbay $fate $gepic.twitter.com/pjyyzou92m	0	positive	0		2011-02-10	0	0	0	0	0	14.49	54.5958	181.404		2011-02-10	0	0	0	0	0	0	0	0	126	0	2	0	14.49	-0.0102988	0
2018-04-01	$FUSZ: THIS IS THE BIGGEST OPPORTUNITY OF YOUR LIFE. _x000D_ DD: https://investorshangout.com/post/view?id=4972788Ã‚Â Ã¢â‚¬Â¦_x000D_ $INTC $CSCO $FNMA $FMCC $AAPL $MSFT $USRM $ZNGA $DCTH $GERN $AKER $PTI $ATOS $QCOM $BABA $NOK $BAC $CBIS $SFOR $POTN $NVDA $NFLX $AMZN $MGTI $RXMD $RNVA $GE $ORCL $CRM $CANN $APHQF $AMAT $C $Fpic.twitter.com/Zx8H7W2GVD	$fusz: this is the biggest opportunity of your life. _x000D_ dd: _x000D_ $intc $csco $fnma $fmcc $aapl $msft $usrm $znga $dcth $gern $aker $pti $atos $qcom $baba $nok $bac $cbis $sfor $potn $nvda $nflx $amzn $mgti $rxmd $rnva $ge $orcl $crm $cann $aphqf $amat $c $fpic.twitter.com/zx8h7w2gvd	$fusz: this is the biggest opportunity of your life. _x000D_ dd: _x000D_ $intc $csco $fnma $fmcc $aapl $msft $usrm $znga $dcth $gern $aker $pti $atos $qcom $baba $nok $bac $cbis $sfor $potn $nvda $nflx $amzn $mgti $rxmd $rnva $ge $orcl $crm $cann $aphqf $amat $c $fpic.twitter.com/zx8h7w2gvd	0	positive	0		2011-02-11	0	0	0	0	0	14.77	54.5958	181.404		2011-02-11	0	0	0	0	0	0	0	0	126	0	2	0	14.77	0.0191393	0
2018-03-29	$NRPI BOUNCING! .0039 - explosion next week over .01! $AAPL $GOOG $INTC $AMZN $MSFT $AKAM $CMCSA $PFE $MU $NFLX $NOK $XOM $UNH $DIS $HSY $NVDA $MRNS $UNP $BAC $ORCL $WMT $CHK_x000D_ $GLUU $AKS $TWTR $VZ $CTL $FCX $AMAT $TSLA $JPM $WFT $PTI $BIDU $MRK $BETR $AXP $RIG $APA $HPQpic.twitter.com/O3WjyjHXeL	$nrpi bouncing! .0039 - explosion next week over .01! $aapl $goog $intc $amzn $msft $akam $cmcsa $pfe $mu $nflx $nok $xom $unh $dis $hsy $nvda $mrns $unp $bac $orcl $wmt $chk_x000D_ $gluu $aks $twtr $vz $ctl $fcx $amat $tsla $jpm $wft $pti $bidu $mrk $betr $axp $rig $apa $hpqpic.twitter.com/o3wjyjhxel	$nrpi bouncing! .0039 - explosion next week over .01! $aapl $goog $intc $amzn $msft $akam $cmcsa $pfe $mu $nflx $nok $xom $unh $dis $hsy $nvda $mrns $unp $bac $orcl $wmt $chk_x000D_ $gluu $aks $twtr $vz $ctl $fcx $amat $tsla $jpm $wft $pti $bidu $mrk $betr $axp $rig $apa $hpqpic.twitter.com/o3wjyjhxel	0	positive	0		2011-02-12	0	0	0	0	0	14.77	54.5958	181.404		2011-02-12	0	0	0	0	0	0	0	0	126	0	2	0	14.77	0	0
2018-03-29	Buying banks on @TSTRealMoneyPro $C $WFC $BAC $JPM	buying banks on @tstrealmoneypro $c $wfc $bac $jpm	buying banks on @tstrealmoneypro $c $wfc $bac $jpm	0	positive	0		2011-02-13	0	0	0	0	0	14.77	54.5958	181.404		2011-02-13	0	0	0	0	0	0	0	0	126	0	2	0	14.77	0	0
2018-03-26	Trader Takeaways 3.26.18 by @CiocanaTrader. Focus on $XLF, $SPY, $TOPS, $BAC, and $BHVN.http://youtu.be/XM4gOa_sxQo?a	trader takeaways 3.26.18 by @ciocanatrader. focus on $xlf, $spy, $tops, $bac, and $bhvn.	trader takeaways 3.26.18 by @ciocanatrader. focus on $xlf, $spy, $tops, $bac, and $bhvn.	0	positive	0		2011-02-14	0	0	0	0	0	14.89	54.5958	181.404		2011-02-14	0	0	0	0	0	0	0	0	126	0	2	0	14.89	0.00809175	0
[truncated: 2,877 more rows]
[truncated: 4 more columns]

## Sheet: Sheet2
stock	util	pol			SUMMARY OUTPUT
14.08
14.33	0.25	0.178571			Regression Statistics
14.33	0	0			Multiple R	0.031909
14.33	0	0			R Square	0.00101818
13.98	-0.35	0			Adjusted R Square	0.000744413
14.28	0.3	0			Standard Error	0.0261555
13.71	-0.57	0.636111			Observations	3651
13.54	-0.17	0.75
12.99	-0.55	0.102143			ANOVA
12.99	0	0				df	SS	MS	F	Significance F
[truncated: 3,664 more rows]

## Sheet: Sheet1
Date	Open	High	Low	Close
[truncated: 2,769 more rows]
