# Supplementary material for: Measuring information flux between social media and stock prices with Transfer Entropy
Source: PLoS One. 2021 Sep 23;16(9):e0257686. doi: 10.1371/journal.pone.0257686 (PMC8459996; doi:10.1371/journal.pone.0257686)
Supplement: S1 Data — (ZIP) [file pone.0257686.s001.zip › DATA BASES/14.- Bank of America/bank.xlsx]

## Sheet: Sheet1
s	n	p
6.6	65.3365	257.663
6.48	65.3365	257.663
6.16	65.3365	258.663
6.35	65.3365	259.663
6.12	65.3365	260.663
6.12	65.3365	261.663
6.12	65.3365	261.663
5.53	65.3365	262.663
5.76	65.781	263.219
5.77	65.781	263.219
6.28	65.781	263.219
5.9	65.781	264.219
5.9	65.781	264.219
5.9	65.781	264.219
6.28	65.781	265.219
6.37	65.781	265.219
6.58	65.781	265.219
6.22	66.031	265.969
6.19	66.031	266.969
6.19	66.031	266.969
6.19	66.031	266.969
6.03	66.031	266.969
6.64	66.281	267.719
6.4	66.681	268.319
6.47	67.181	268.819
6.46	67.181	268.819
6.46	67.181	269.819
6.46	67.181	269.819
6.72	67.181	269.819
6.46	67.181	269.819
6.59	67.181	270.819
7.22	67.181	271.819
7.35	67.181	272.819
7.35	67.181	272.819
7.35	67.181	272.819
6.83	68.181	272.819
6.4	68.5143	273.486
6.72	69.5143	273.486
6.91	70.0143	273.986
6.49	70.0143	274.986
6.49	70.0143	274.986
6.49	70.0143	274.986
6.45	70.0143	275.986
6.53	70.0143	276.986
6.16	70.0143	276.986
6.03	70.0143	276.986
6.21	70.0143	277.986
6.21	70.0143	277.986
6.21	70.0143	277.986
6.05	70.0143	278.986
6.13	70.0143	278.986
5.9	70.0143	279.986
5.8	70.0143	280.986
5.78	70.0143	281.986
5.78	70.0143	281.986
5.78	70.0143	281.986
5.49	70.0143	282.986
5.37	70.3476	283.652
5.14	70.8476	284.152
5.14	70.8476	284.152
5.17	70.8476	284.152
5.17	70.8476	284.152
5.17	70.8476	285.152
5.25	70.8476	286.152
5.08	71.0476	286.952
5.44	71.0476	287.952
5.53	71.0476	288.952
5.64	71.0476	288.952
5.64	71.0476	289.952
5.64	72.0476	289.952
5.79	72.0476	289.952
5.78	72.0476	290.952
5.89	72.2976	291.702
5.59	72.7976	292.202
5.72	72.7976	292.202
5.72	72.7976	292.202
5.72	72.7976	292.202
5.45	72.7976	293.202
5.32	73.2976	293.702
5.23	73.2976	293.702
5.26	73.2976	294.702
5.2	73.2976	294.702
5.2	73.2976	295.702
5.2	73.2976	295.702
4.99	73.7143	296.286
5.17	73.7143	297.286
5.23	73.881	298.119
5.47	73.881	299.119
5.6	73.881	300.119
5.6	73.881	300.119
5.6	73.881	300.119
5.6	73.881	301.119
5.48	73.881	302.119
5.29	74.2143	302.786
5.46	74.2143	303.786
5.56	74.381	304.619
5.56	74.381	305.619
5.56	74.381	306.619
5.56	75.381	306.619
5.8	75.781	307.219
5.81	75.781	308.219
6.31	75.8719	309.128
6.18	75.8719	310.128
6.18	75.8719	311.128
6.18	75.8719	312.128
6.27	75.8719	313.128
6.63	76.2052	313.795
6.87	76.2052	314.795
6.79	76.2052	315.795
6.61	76.2052	315.795
6.61	76.7052	316.295
6.61	76.7052	316.295
6.61	76.7052	316.295
6.48	76.7052	316.295
6.8	76.7052	316.295
6.96	76.7052	317.295
7.07	76.7052	318.295
7.07	76.7052	319.295
7.07	76.7052	319.295
7.25	76.7052	320.295
7.29	76.9552	321.045
7.35	76.9552	322.045
7.3	76.9552	323.045
7.29	76.9552	323.045
7.29	76.9552	323.045
7.29	76.9552	323.045
7.07	76.9552	324.045
7.13	76.9552	324.045
7.36	76.9552	325.045
7.45	76.9552	325.045
7.84	76.9552	326.045
7.84	76.9552	326.045
7.84	76.9552	326.045
7.97	76.9552	327.045
7.85	76.9552	328.045
8.13	76.9552	329.045
8.18	77.2885	329.711
8.07	77.2885	330.711
8.07	77.2885	331.711
8.07	77.2885	332.711
8.25	77.2885	333.711
7.98	78.2885	333.711
7.78	78.2885	334.711
8.09	78.2885	335.711
8.02	78.2885	335.711
8.02	78.2885	335.711
8.02	78.2885	335.711
8.02	78.2885	335.711
8.11	78.2885	335.711
7.95	78.2885	335.711
8.02	78.2885	336.711
7.88	78.2885	336.711
7.88	78.2885	337.711
7.88	78.2885	337.711
8.04	78.2885	338.711
8.12	78.2885	339.711
7.97	78.2885	340.711
8.12	78.7885	341.211
8.13	78.7885	342.211
8.13	78.7885	343.211
8.13	78.7885	343.211
7.97	78.7885	343.211
7.71	78.7885	343.211
8.02	78.7885	344.211
8.06	78.7885	345.211
8.05	78.7885	346.211
8.05	78.7885	346.211
8.05	78.7885	346.211
7.99	78.7885	347.211
8.49	78.7885	348.211
8.84	78.7885	349.211
9.24	78.9885	350.011
9.8	78.9885	350.011
9.8	78.9885	351.011
9.8	78.9885	352.011
9.53	78.9885	353.011
9.81	78.9885	354.011
9.82	78.9885	355.011
9.6	79.4885	355.511
9.85	79.4885	356.511
9.85	79.4885	357.511
9.85	79.4885	357.511
9.93	79.4885	358.511
9.6	79.4885	359.511
9.75	79.4885	359.511
9.53	79.4885	359.511
9.57	79.4885	359.511
9.57	79.4885	359.511
9.57	79.4885	359.511
9.68	79.4885	359.511
9.49	79.4885	359.511
9.2	79.4885	359.511
9.23	79.4885	360.511
9.23	79.4885	361.511
9.23	79.4885	362.511
9.23	79.4885	363.511
8.93	79.4885	364.511
8.54	79.4885	365.511
8.86	79.4885	366.511
9.17	79.8219	367.178
8.68	79.8219	367.178
8.68	79.8219	367.178
8.68	79.8219	367.178
8.79	79.8219	368.178
8.92	79.8219	368.178
8.92	80.3219	368.678
8.77	80.4219	369.578
8.36	80.4219	369.578
8.36	80.4219	369.578
8.36	80.4219	369.578
8.18	80.4219	369.578
8.21	80.4219	369.578
8.26	81.4219	369.578
8.27	81.4219	370.578
8.25	81.4219	370.578
8.25	81.4219	370.578
8.25	81.4219	370.578
8.11	81.4219	371.578
8.31	81.4219	371.578
8.16	81.4219	371.578
8	81.4219	371.578
7.74	81.4219	372.578
7.74	81.4219	373.578
7.74	81.4219	373.578
7.96	81.9219	374.078
7.79	81.9219	375.078
7.73	81.9219	375.078
7.7	81.9219	376.078
7.55	81.9219	377.078
7.55	81.9219	377.078
7.55	81.9219	377.078
7.35	81.9219	377.078
7.3	81.9219	378.078
7.11	81.9219	379.078
6.98	81.9219	379.078
7.02	82.4219	379.578
7.02	82.4219	379.578
7.02	82.9219	380.078
6.83	83.1219	380.878
6.98	83.1219	381.878
7.17	83.1219	382.878
7.14	83.1219	383.878
7.15	84.1219	383.878
7.15	84.1219	383.878
7.15	85.1219	383.878
7.15	85.1219	383.878
7.44	85.1219	384.878
7.2	85.1219	385.878
7.35	85.1219	385.878
7.02	85.1219	386.878
7.02	85.1219	387.878
7.02	85.1219	387.878
6.9	85.1219	387.878
7.1	85.1219	387.878
7.64	85.1219	387.878
7.42	85.1219	387.878
7.56	85.1219	388.878
7.56	85.1219	389.878
7.56	85.1219	390.878
7.28	85.1219	390.878
7.49	85.1219	391.878
7.5	85.1219	392.878
7.66	85.1219	392.878
7.9	85.1219	392.878
7.9	85.1219	392.878
7.9	85.1219	393.878
7.76	85.1219	394.878
8.11	85.1219	395.878
8.14	85.1219	396.878
7.82	85.1219	397.878
7.94	85.1219	398.878
7.94	85.1219	398.878
7.94	85.1219	398.878
7.6	85.1219	399.878
7.62	85.1219	399.878
7.77	85.1219	400.878
7.74	85.1219	401.878
8.18	85.1219	401.878
8.18	85.1219	401.878
8.18	85.6219	402.378
8.05	85.6219	402.378
8.06	86.6219	402.378
8.06	86.6219	402.378
7.82	86.6219	403.378
7.66	86.6219	404.378
7.66	86.6219	404.378
7.66	86.6219	404.378
7.56	86.6219	405.378
7.48	86.6219	406.378
7.63	86.6219	406.378
7.48	86.6219	406.378
7.82	86.6219	407.378
7.82	86.6219	408.378
7.82	86.6219	409.378
7.81	86.6219	409.378
7.92	86.6219	410.378
7.53	86.6219	411.378
7.26	87.6219	411.378
7.07	87.6219	411.378
7.07	87.6219	412.378
7.07	87.6219	412.378
7.09	87.6219	412.378
7.04	87.6219	413.378
7.07	87.6219	414.378
7.17	87.6219	414.378
7.31	87.6219	414.378
7.31	87.6219	414.378
7.31	87.6219	414.378
7.28	87.6219	414.378
7.34	87.6219	414.378
7.22	87.6219	415.378
7.18	87.6219	415.378
7.43	87.6219	416.378
7.43	87.6219	416.378
7.43	87.6219	416.378
7.64	87.6219	416.378
7.67	87.6219	416.378
7.67	88.6219	416.378
7.72	88.6219	416.378
7.74	88.6219	416.378
7.74	88.6219	416.378
7.74	89.6219	416.378
7.72	89.6219	417.378
7.78	89.6219	417.378
7.87	89.6219	417.378
7.93	89.6219	417.378
8	89.6219	418.378
8	89.6219	418.378
8	89.6219	419.378
8.15	89.6219	419.378
8.19	89.6219	419.378
8.22	89.6219	420.378
8.15	89.6219	420.378
8.16	89.6219	420.378
8.16	89.6219	421.378
8.16	89.6219	421.378
8.07	89.6219	421.378
7.96	89.6219	421.378
8	89.6219	422.378
7.91	89.6219	422.378
7.99	89.6219	422.378
7.99	89.6219	422.378
7.99	89.6219	422.378
7.99	89.6219	422.378
8	89.6219	422.378
7.95	89.6219	423.378
8.35	89.6219	424.378
8.8	90.0219	424.978
8.8	90.0219	425.978
8.8	90.0219	426.978
8.58	90.0219	426.978
9.03	90.0219	427.978
8.97	90.0219	427.978
9.4	90.0219	427.978
9.55	90.0219	428.978
9.55	90.0219	428.978
9.55	90.0219	428.978
9.3	90.0219	429.978
9.23	90.5219	430.478
9.29	90.5219	430.478
9.19	90.5219	431.478
9.11	90.5219	432.478
9.11	90.5219	433.478
9.11	90.5219	434.478
9.1	90.5219	434.478
8.93	90.5219	434.478
8.82	90.5219	435.478
8.97	90.5219	435.478
8.83	90.9219	436.078
8.83	90.9219	436.078
8.83	90.9219	436.078
8.96	91.9219	436.078
8.93	91.9219	436.078
9.11	91.9219	437.078
9.41	91.9219	438.078
9.32	92.9219	438.078
9.32	92.9219	439.078
9.32	92.9219	439.078
9.28	92.9219	439.078
9.21	92.9219	440.078
9.21	92.9219	440.078
9.34	92.9219	440.078
9.12	92.9219	441.078
9.12	92.9219	441.078
9.12	92.9219	442.078
9.44	92.9219	443.078
9.46	92.9219	444.078
9.44	93.2552	444.745
9.47	93.2552	444.745
9.44	93.2552	444.745
9.44	93.2552	444.745
9.44	93.2552	444.745
9.55	93.2552	444.745
9.36	93.2552	444.745
9.31	93.3981	445.602
9.24	93.3981	446.602
9.12	93.3981	447.602
9.12	93.3981	448.602
9.12	93.3981	448.602
9.12	94.3981	448.602
9.12	94.3981	449.602
9.32	94.3981	449.602
9.74	94.3981	449.602
9.85	94.3981	449.602
9.85	94.3981	449.602
9.85	94.3981	449.602
9.75	94.3981	449.602
9.94	95.3981	449.602
9.23	95.3981	449.602
9.39	95.3981	449.602
9.43	95.3981	449.602
9.43	95.3981	449.602
9.43	95.3981	449.602
9.39	95.3981	449.602
9.33	95.3981	449.602
8.99	95.3981	450.602
9.09	95.3981	451.602
9.12	95.3981	451.602
9.12	95.3981	451.602
9.12	95.3981	451.602
9.49	96.3981	451.602
9.63	96.3981	451.602
9.77	96.3981	451.602
9.77	96.3981	452.602
9.9	96.3981	453.602
9.9	96.3981	453.602
9.9	96.5981	454.402
9.84	96.5981	455.402
9.66	96.5981	456.402
9.76	97.5981	456.402
9.83	97.5981	456.402
9.86	97.5981	456.402
9.86	97.5981	457.402
9.86	97.5981	458.402
9.8	97.5981	459.402
9.91	97.5981	460.402
10.46	97.5981	460.402
10.46	97.5981	460.402
10.64	97.5981	461.402
10.64	97.5981	461.402
10.64	97.5981	461.402
10.57	97.5981	462.402
10.51	97.9314	463.069
10.61	97.9314	463.069
10.54	98.9314	463.069
10.58	98.9314	464.069
10.58	98.9314	464.069
10.58	98.9314	465.069
11	98.9314	466.069
11.36	99.2171	466.783
11.19	99.2171	467.783
11.52	99.2171	468.783
11.29	99.2171	468.783
11.29	99.2171	468.783
11.29	99.2171	468.783
11.25	99.2171	468.783
11.25	99.2171	468.783
11.54	99.2171	469.783
11.47	99.2171	470.783
11.36	99.4671	471.533
11.36	99.9671	472.033
11.36	99.9671	472.033
11.61	100.134	472.866
11.61	100.134	473.866
12.03	100.245	474.755
11.96	100.245	474.755
12.11	100.245	474.755
12.11	100.245	474.755
12.11	100.245	474.755
12.09	100.245	475.755
11.98	100.245	476.755
11.43	100.245	477.755
11.78	100.245	478.755
11.63	100.245	479.755
11.63	100.245	480.755
11.63	100.245	480.755
11.47	100.245	481.755
11.55	100.245	482.755
11.78	100.245	482.755
11.28	100.245	483.755
11.14	100.245	484.755
11.14	100.245	484.755
11.14	100.245	485.755
11.14	100.245	485.755
11.35	100.245	485.755
11.42	100.245	485.755
11.53	100.245	485.755
11.62	100.245	485.755
11.62	100.245	485.755
11.62	100.245	486.755
11.48	100.245	487.755
11.49	100.245	488.755
11.38	101.245	488.755
11.32	101.745	489.255
11.71	102.245	489.755
11.71	102.245	489.755
11.71	102.245	490.755
11.48	102.245	491.755
11.88	102.245	492.755
11.93	102.245	493.755
11.84	102.245	494.755
11.76	102.245	494.755
11.76	102.245	495.755
11.76	103.245	495.755
11.86	103.245	496.755
12.25	103.245	497.755
12.17	103.245	498.755
12.13	103.245	499.755
12.03	103.245	499.755
12.03	103.245	500.755
12.03	104.245	500.755
12.03	104.245	500.755
12.19	104.388	501.612
11.8	104.388	502.612
11.42	104.388	502.612
11.44	104.388	503.612
11.44	104.388	503.612
11.44	104.388	503.612
11.03	104.388	504.612
11.13	104.388	504.612
11.3	104.388	504.612
11.23	104.388	505.612
11.34	104.388	505.612
11.34	104.388	505.612
11.34	104.388	505.612
11.41	104.388	506.612
11.55	104.388	507.612
11.92	104.388	507.612
12.26	104.388	508.612
12.07	104.388	509.612
12.07	104.388	509.612
12.07	104.388	510.612
12.15	104.388	511.612
12.01	104.388	512.612
12.06	104.388	513.612
12.11	104.388	514.612
12.57	104.638	515.362
12.57	104.638	516.362
12.57	104.638	517.362
12.56	104.638	518.362
12.71	104.638	518.362
12.78	104.638	519.362
12.57	104.638	519.362
12.56	104.638	519.362
12.56	104.638	519.362
12.56	104.638	519.362
12.4	105.638	519.362
12.28	105.638	519.362
12.23	106.638	519.362
12.18	106.888	520.112
12.18	107.388	520.612
12.18	107.388	520.612
12.18	107.388	520.612
12.15	108.388	520.612
12.15	108.388	521.612
11.81	108.638	522.362
11.94	108.638	523.362
11.97	108.638	524.362
11.97	108.638	524.362
11.97	108.638	524.362
12.21	108.638	524.362
12.25	108.638	525.362
12.32	108.638	526.362
12.27	108.638	527.362
12.17	108.638	528.362
12.17	108.638	528.362
12.17	108.638	528.362
11.98	108.638	528.362
12.28	108.638	529.362
11.7	108.971	530.029
11.44	108.971	531.029
11.66	108.971	531.029
11.66	108.971	531.029
11.66	109.471	531.529
11.72	109.471	531.529
12.07	109.471	532.529
12.31	109.471	533.529
12.44	109.471	534.529
12.42	109.471	535.529
12.42	109.471	535.529
12.42	109.471	535.529
12.38	109.471	536.529
12.31	109.471	537.529
12.14	109.471	538.529
12.19	109.471	538.529
12.24	109.471	538.529
12.24	109.471	538.529
12.24	109.471	538.529
12.88	109.471	539.529
12.9	109.721	540.279
13.02	109.721	541.279
12.91	109.721	542.279
13.02	109.721	542.279
13.02	109.721	542.279
13.02	109.721	542.279
12.98	109.721	543.279
13.34	110.388	543.612
13.44	110.638	544.362
13.36	110.638	545.362
13.43	110.638	545.362
13.43	110.638	546.362
13.43	110.638	546.362
13.51	110.638	546.362
13.44	110.638	546.362
13.31	110.638	546.362
13.21	110.638	547.362
13.24	110.638	547.362
13.24	110.638	547.362
13.24	110.638	547.362
13.24	110.638	547.362
13.35	110.638	547.362
13.48	110.638	547.362
13.83	110.638	547.362
13.66	110.638	548.362
13.66	110.638	548.362
13.66	110.638	548.362
13.55	110.638	548.362
13.36	110.638	548.362
13.09	110.638	549.362
13.2	110.638	549.362
13.38	110.638	549.362
13.38	110.638	550.362
13.38	110.638	550.362
13.3	110.638	550.362
13.12	110.971	551.029
13.06	110.971	551.029
13.21	110.971	551.029
13.07	111.971	551.029
13.07	111.971	551.029
13.07	111.971	552.029
13.21	112.471	552.529
13.27	112.471	553.529
13.19	112.471	554.529
12.89	112.471	554.529
12.69	112.471	554.529
12.69	112.471	554.529
12.69	112.471	554.529
12.3	113.471	554.529
12.67	113.471	554.529
12.76	113.471	555.529
13.01	113.471	556.529
12.86	113.471	557.529
12.86	113.471	557.529
12.86	113.471	557.529
12.93	113.471	557.529
12.9	113.471	557.529
12.83	113.471	557.529
12.83	113.471	557.529
13.06	113.471	557.529
13.06	113.471	557.529
13.06	113.471	557.529
13.28	113.471	557.529
13.53	113.471	557.529
13.37	113.471	557.529
13.51	113.471	558.529
13.78	113.471	558.529
13.78	113.471	558.529
13.78	113.471	558.529
13.88	113.471	558.529
13.92	113.471	559.529
14.31	113.471	560.529
14.76	113.471	561.529
14.75	113.471	561.529
14.75	113.471	561.529
14.75	113.471	561.529
14.92	113.471	561.529
14.94	113.471	561.529
14.71	113.471	562.529
14.83	113.471	562.529
14.73	113.471	562.529
14.73	113.471	562.529
14.73	113.471	562.529
14.52	113.471	562.529
14.52	113.471	562.529
14.6	113.471	562.529
14.95	113.471	563.529
14.84	113.471	564.529
14.84	113.471	565.529
14.84	113.471	566.529
14.8	113.471	566.529
14.64	114.471	566.529
14.53	114.471	566.529
14.61	114.471	567.529
14.45	114.471	567.529
14.45	114.471	567.529
14.45	114.471	567.529
14.41	114.471	567.529
14.51	114.471	567.529
14.6	114.471	567.529
14.32	114.471	567.529
14.42	114.471	567.529
14.42	114.471	568.529
14.42	114.471	568.529
14.15	114.471	568.529
14.29	114.471	569.529
14.34	114.471	569.529
14.57	114.471	570.529
14.57	114.471	571.529
14.57	114.471	571.529
14.57	115.471	571.529
14.49	115.471	571.529
14.11	116.471	571.529
14.12	116.971	572.029
14.17	116.971	572.029
14.12	116.971	572.029
14.12	116.971	572.029
14.12	116.971	572.029
14.12	116.971	572.029
14.25	116.971	573.029
14.32	116.971	574.029
14.37	116.971	574.029
14.36	116.971	574.029
14.36	116.971	574.029
14.36	116.971	575.029
14.48	116.971	576.029
14.61	117.221	576.779
14.65	117.221	576.779
14.48	117.221	576.779
14.49	117.221	576.779
14.49	117.221	576.779
14.49	117.221	576.779
14.53	117.221	576.779
14.55	117.221	576.779
14.71	117.221	576.779
14.61	117.221	576.779
14.44	117.221	576.779
14.44	117.221	576.779
14.44	117.221	576.779
14.14	117.221	576.779
14.09	117.221	576.779
14.14	117.221	576.779
14.08	117.221	576.779
13.9	117.221	576.779
13.9	117.221	576.779
13.9	117.221	576.779
13.8	117.221	576.779
13.9	117.221	576.779
14.06	117.221	577.779
14	117.721	578.279
14.05	117.721	578.279
14.05	117.721	578.279
14.05	117.721	578.279
13.81	117.721	579.279
13.69	117.721	579.279
13.84	117.721	580.279
14.23	117.721	580.279
14.19	117.721	581.279
14.19	117.721	582.279
14.19	117.721	582.279
14.35	118.221	582.779
14.24	118.221	583.779
14.56	118.346	584.654
14.66	118.346	585.654
14.63	118.346	585.654
14.63	118.346	585.654
14.63	118.346	585.654
14.52	119.346	585.654
14.52	119.346	585.654
14.21	120.013	585.987
14.17	121.013	585.987
14.26	121.013	586.987
14.26	121.013	586.987
14.26	121.013	587.987
14.23	121.013	587.987
14.15	121.013	587.987
14.17	121.013	588.987
13.97	121.013	588.987
14.02	121.013	588.987
14.02	121.013	588.987
14.02	121.013	588.987
14.04	121.013	589.987
13.93	121.013	590.987
13.96	121.513	591.487
13.8	121.513	591.487
14.32	121.513	592.487
14.32	121.513	592.487
14.32	121.513	592.487
14.4	121.513	593.487
14.32	121.513	593.487
14.64	121.513	594.487
14.8	121.513	595.487
14.92	122.013	595.987
14.92	122.013	596.987
14.92	123.013	596.987
14.92	123.013	596.987
15.2	123.013	596.987
15.14	123.013	596.987
15.59	123.013	597.987
15.64	123.013	597.987
15.64	123.013	597.987
15.64	123.013	598.987
15.81	123.013	599.987
15.88	123.013	599.987
15.83	123.013	599.987
15.83	123.013	599.987
15.82	123.013	599.987
15.82	123.013	599.987
15.82	123.013	600.987
15.73	123.263	601.737
15.54	123.263	602.737
15.63	124.263	602.737
15.43	124.263	603.737
15.56	124.263	603.737
15.56	124.263	603.737
15.56	124.263	604.737
15.58	124.263	605.737
15.56	124.263	606.737
15.25	124.263	607.737
15.25	124.263	608.737
15.18	124.263	609.737
15.18	124.263	609.737
15.18	124.263	609.737
15.24	124.263	610.737
15.18	124.263	611.737
15.69	124.263	612.737
15.75	124.263	612.737
15.6	124.263	613.737
15.6	124.263	613.737
15.6	124.596	614.404
15.69	125.596	614.404
15.7	125.596	615.404
15.7	125.596	616.404
15.65	125.596	617.404
15.67	125.596	618.404
15.67	125.596	619.404
15.67	125.596	619.404
15.54	125.596	620.404
15.57	125.596	621.404
15.57	125.596	622.404
16.1	125.701	623.299
16.41	125.701	624.299
16.41	125.701	624.299
16.41	125.701	624.299
16.66	125.701	624.299
16.5	125.701	625.299
16.58	125.701	626.299
16.83	125.701	627.299
16.77	125.701	628.299
16.77	125.701	628.299
16.77	125.701	629.299
16.43	125.701	630.299
16.77	125.701	631.299
17.15	125.773	632.227
17.08	125.773	633.227
17.01	125.773	633.227
17.01	125.773	633.227
17.01	125.773	634.227
17.01	125.773	634.227
17.01	126.273	634.727
17.15	126.773	635.227
16.86	126.773	636.227
16.45	126.773	637.227
16.45	126.773	637.227
16.45	126.773	637.227
16.31	126.773	637.227
16.73	126.773	637.227
16.68	126.773	638.227
16.93	126.773	638.227
16.75	126.773	639.227
16.75	126.773	639.227
16.75	127.773	639.227
16.35	127.773	639.227
16.35	127.773	640.227
16.4	127.773	641.227
16.69	127.773	642.227
16.82	127.773	643.227
16.82	127.773	643.227
16.82	127.773	643.227
16.72	127.773	643.227
16.88	127.773	643.227
16.75	127.773	643.227
16.75	127.773	644.227
16.7	127.773	645.227
16.7	127.773	645.227
16.7	127.773	645.227
16.7	127.773	645.227
16.47	127.773	646.227
16.2	127.773	647.227
16.3	127.773	648.227
16.29	127.773	648.227
16.29	127.773	649.227
16.29	127.773	649.227
16.53	127.773	649.227
16.34	127.773	650.227
16.33	127.773	651.227
16.49	128.273	651.727
16.53	128.273	652.727
16.53	128.273	652.727
16.53	128.273	652.727
16.3	128.273	652.727
16.73	128.273	652.727
17.25	128.273	653.727
17.35	128.273	654.727
17.33	128.273	655.727
17.33	128.273	655.727
17.33	128.273	655.727
17.47	128.273	655.727
17.27	128.273	655.727
17.28	128.273	655.727
17.16	128.273	656.727
16.8	128.273	657.727
16.8	128.273	657.727
16.8	128.273	657.727
17.11	128.273	658.727
17.19	128.273	659.727
17.44	128.273	660.727
17.92	128.495	661.505
17.56	128.495	662.505
17.56	128.495	662.505
17.56	128.495	663.505
17.37	128.495	664.505
17.21	128.495	665.505
17.18	128.495	666.505
17.01	128.995	667.005
16.98	129.995	667.005
16.98	129.995	668.005
16.98	129.995	668.005
17.2	129.995	669.005
17.34	129.995	670.005
17.23	129.995	671.005
17.15	130.995	671.005
16.72	130.995	672.005
16.72	130.995	672.005
16.72	130.995	672.005
16.38	130.995	672.005
16.44	130.995	672.005
16.62	130.995	672.005
16.12	130.995	672.005
15.77	131.995	672.005
15.77	131.995	672.005
15.77	131.995	672.005
16	131.995	672.005
16.39	132.995	672.005
16.13	133.162	672.838
16.15	133.162	673.838
16.15	133.162	673.838
16.15	133.162	673.838
16.15	133.162	673.838
16.09	133.162	673.838
16.29	133.162	674.838
16.37	133.162	675.838
16.34	133.162	676.838
15.95	133.828	677.172
15.95	133.828	677.172
15.95	133.828	677.172
14.95	134.019	677.981
15.24	134.019	678.981
15.14	134.019	678.981
15.09	134.019	678.981
15.25	134.019	678.981
15.25	134.019	678.981
15.25	134.019	678.981
15.08	134.019	679.981
14.73	134.019	680.981
14.8	134.519	681.481
14.93	134.519	682.481
14.74	134.519	682.481
14.74	134.519	682.481
14.74	134.519	682.481
15.07	134.519	682.481
15.03	134.519	682.481
14.84	134.519	682.481
14.55	134.519	683.481
14.51	135.519	683.481
14.51	135.519	684.481
14.51	135.519	684.481
14.67	135.519	685.481
14.53	135.519	686.481
14.61	135.519	686.481
14.71	135.519	687.481
14.72	135.519	687.481
14.72	135.519	687.481
14.72	135.519	687.481
14.72	135.519	688.481
15.22	135.519	688.481
15.14	135.519	689.481
15.15	135.519	690.481
15.14	135.519	691.481
15.14	135.519	691.481
15.14	135.519	691.481
15.26	135.519	691.481
15.21	135.852	692.148
15.21	135.852	692.148
15.43	135.852	693.148
15.59	136.352	693.648
15.59	136.352	693.648
15.59	136.352	693.648
15.84	136.352	694.648
15.92	136.352	695.648
15.59	136.352	696.648
15.42	136.352	696.648
15.44	136.685	697.315
15.44	136.685	697.315
15.44	136.685	698.315
15.28	136.685	699.315
15.59	136.685	700.315
15.65	136.685	701.315
15.55	136.685	701.315
15.45	136.685	702.315
15.45	136.685	703.315
15.45	136.685	703.315
15.64	136.685	704.315
15.49	136.685	705.315
15.47	136.685	705.315
15.41	137.185	705.815
15.33	137.185	706.815
15.33	137.185	707.815
15.33	137.185	707.815
15.37	137.435	708.565
15.6	137.435	709.565
15.85	137.435	709.565
16.03	138.435	709.565
16.03	138.435	709.565
16.03	138.435	709.565
16.03	138.435	709.565
15.94	138.435	710.565
15.58	138.435	710.565
15.6	138.435	711.565
15.44	138.435	712.565
15.38	138.435	713.565
15.38	138.435	713.565
15.38	138.435	714.565
15.57	138.435	715.565
15.81	138.435	715.565
15.51	138.435	716.565
15.2	138.435	716.565
15.49	138.435	716.565
15.49	138.435	716.565
15.49	138.435	716.565
15.52	138.435	716.565
15.52	138.435	716.565
15.52	138.435	716.565
15.62	138.435	716.565
15.59	138.435	716.565
15.59	138.435	716.565
15.59	138.435	716.565
15.5	138.435	716.565
15.34	138.435	716.565
15.58	138.435	717.565
15.25	138.435	717.565
14.98	138.435	717.565
14.98	138.435	717.565
14.98	138.435	717.565
15.05	138.435	717.565
15	138.435	718.565
15.2	138.435	719.565
15.12	138.635	720.365
15.2	138.635	720.365
15.2	138.635	721.365
15.2	138.635	721.365
15.22	138.635	721.365
15.21	138.635	721.365
15.25	138.635	722.365
15.32	138.635	722.365
15.22	138.635	723.365
15.22	138.635	723.365
15.22	138.635	723.365
15.45	138.635	724.365
15.45	138.635	725.365
15.52	138.635	726.365
16.16	138.726	727.274
16.13	139.226	727.774
16.13	139.226	728.774
16.13	139.226	728.774
16.29	139.226	728.774
16.33	139.226	729.774
16.2	139.226	730.774
16.01	139.226	731.774
16.09	139.226	731.774
16.09	139.226	731.774
16.09	139.226	731.774
16.09	139.226	731.774
16.27	139.226	731.774
16.1	139.226	731.774
16.11	139.226	732.774
16.02	139.226	732.774
16.02	139.226	732.774
16.02	139.226	733.774
16.35	139.226	734.774
16.14	139.226	734.774
16.36	139.226	735.774
16.57	139.226	736.774
16.79	139.226	737.774
16.79	139.226	737.774
16.79	139.226	737.774
16.74	139.226	738.774
16.71	139.226	739.774
16.77	139.226	740.774
17.04	139.476	741.524
16.95	139.476	742.524
16.95	139.476	743.524
16.95	139.476	744.524
17.03	139.476	744.524
17.05	139.976	745.024
17.18	139.976	746.024
16.85	139.976	747.024
17.03	139.976	747.024
17.03	139.976	747.024
17.03	139.976	747.024
17.01	140.976	747.024
17.05	140.976	748.024
16.82	140.976	749.024
16.88	141.476	749.524
17.29	142.476	749.524
17.29	142.476	749.524
17.29	142.476	749.524
17.29	142.476	749.524
16.88	142.476	750.524
17.12	142.476	750.524
16.59	142.476	750.524
16.48	142.476	750.524
16.48	142.476	750.524
16.48	142.476	750.524
16.4	142.476	750.524
16.52	142.476	751.524
15.76	142.84	752.16
16.08	142.84	753.16
16.21	142.84	754.16
16.21	142.84	754.16
16.21	142.84	754.16
16.26	142.84	754.16
16.6	142.84	754.16
16.4	142.84	754.16
16.6	142.84	754.16
16.72	142.84	755.16
16.72	142.84	755.16
16.72	142.84	755.16
16.59	142.84	755.16
16.8	142.84	755.16
16.99	142.84	755.16
17.03	142.84	755.16
17.16	142.84	755.16
17.16	142.84	755.16
17.16	142.84	755.16
17.27	142.84	756.16
17.21	142.84	756.16
17.34	142.84	756.16
17.36	142.84	757.16
17.36	143.173	757.827
17.36	143.173	757.827
17.36	143.173	758.827
17.37	143.173	759.827
17.32	143.173	760.827
17.29	143.173	761.827
17.22	143.173	761.827
17.14	143.173	762.827
17.14	143.173	762.827
17.14	143.173	762.827
17.09	143.173	763.827
17.14	143.173	763.827
17.06	143.173	764.827
17	143.173	765.827
17.12	143.173	765.827
17.12	143.173	765.827
17.12	144.173	765.827
17.18	144.173	765.827
17.1	144.173	765.827
17.11	144.173	765.827
17.11	144.173	765.827
17.04	144.173	765.827
17.04	144.173	765.827
17.04	144.173	765.827
16.79	144.173	765.827
17.15	144.173	766.827
17.29	144.173	766.827
17.21	145.173	766.827
17.68	145.173	767.827
17.68	145.173	767.827
17.68	145.173	767.827
17.66	145.507	768.493
17.56	145.507	769.493
17.38	145.507	769.493
17.47	145.507	769.493
17.13	145.507	770.493
17.13	145.507	770.493
17.13	145.507	770.493
16.85	145.507	771.493
16.72	145.84	772.16
17.26	146.34	772.66
17.53	147.34	772.66
17.62	147.84	773.16
17.62	147.84	773.16
17.62	147.84	773.16
17.71	147.84	774.16
17.93	148.173	774.827
17.98	148.173	775.827
17.98	148.173	775.827
17.98	148.173	776.827
17.98	148.173	777.827
17.98	148.173	778.827
18.11	148.173	779.827
18.13	148.573	780.427
17.89	148.573	781.427
17.89	148.573	782.427
17.9	148.573	783.427
17.9	148.573	784.427
17.9	148.573	785.427
17.38	148.698	786.302
16.86	148.984	787.016
16.94	148.984	788.016
17.29	148.984	789.016
16.98	149.184	789.816
16.98	149.184	790.816
16.98	149.184	791.816
16.68	149.351	792.649
16.45	149.351	793.649
16.04	149.351	794.649
15.2	149.551	795.449
15.38	150.217	795.783
15.38	150.551	796.449
15.38	150.551	797.449
15.38	150.551	797.449
15.26	150.801	798.199
15.41	151.301	798.699
16.09	151.301	798.699
15.73	151.301	798.699
15.73	151.301	798.699
15.73	151.301	798.699
15.85	151.301	798.699
15.63	151.301	799.699
15.2	151.301	800.699
15.43	151.301	800.699
15.15	151.301	800.699
15.15	151.301	800.699
15.15	151.301	800.699
15.46	151.301	800.699
15.89	151.301	800.699
15.79	151.301	800.699
15.97	151.301	800.699
16.49	151.301	801.699
16.49	151.301	801.699
16.49	151.301	802.699
16.35	151.801	803.199
16.42	151.801	804.199
16.36	151.801	805.199
16.67	151.801	806.199
16.61	152.301	806.699
16.61	152.301	807.699
16.61	152.301	807.699
16.61	152.301	807.699
16.63	152.301	807.699
16.3	152.301	808.699
16.21	152.301	809.699
16.38	152.301	810.699
16.38	152.301	810.699
16.38	152.301	810.699
16.2	152.801	811.199
16.38	152.801	812.199
16.49	153.301	812.699
16.04	154.301	812.699
15.81	154.701	813.299
15.81	154.701	813.299
15.81	154.701	813.299
16.01	154.701	813.299
16.04	154.701	813.299
15.84	154.701	813.299
16	154.701	813.299
16.22	155.701	813.299
16.22	155.701	813.299
16.22	155.701	813.299
16.17	155.701	813.299
15.79	155.701	813.299
16.11	156.034	813.966
16.09	156.034	813.966
16.09	156.034	813.966
16.09	156.034	813.966
16.09	156.034	814.966
16.13	156.034	814.966
16.09	156.034	814.966
15.98	157.034	814.966
15.61	157.034	814.966
15.84	157.034	815.966
15.84	157.034	816.966
15.84	157.034	816.966
15.72	157.034	816.966
15.61	157.034	816.966
15.41	157.034	816.966
15.42	157.034	816.966
15.31	157.034	816.966
15.31	157.034	816.966
15.31	157.034	816.966
15.52	157.034	816.966
15.39	157.034	817.966
15.41	158.034	817.966
15.54	159.034	817.966
15.54	159.034	818.966
15.54	159.034	818.966
15.54	160.034	818.966
15.51	160.034	819.966
15.46	160.034	820.966
15.61	160.534	821.466
15.71	160.534	821.466
15.72	160.534	821.466
15.72	160.534	821.466
15.72	160.534	821.466
15.8	160.534	821.466
15.82	160.534	821.466
15.64	160.534	822.466
15.79	160.734	823.266
15.56	160.734	824.266
15.56	160.734	824.266
15.56	160.734	825.266
15.57	160.734	826.266
15.5	160.734	827.266
15.74	160.734	828.266
15.69	160.734	828.266
15.64	160.734	828.266
15.64	160.734	828.266
15.64	160.734	828.266
15.56	160.734	828.266
15.65	160.734	828.266
15.98	160.734	828.266
15.93	160.734	829.266
16.11	160.734	829.266
16.11	160.734	829.266
16.11	160.734	830.266
16.44	160.734	830.266
16.35	160.734	831.266
16.29	161.234	831.766
16.24	162.234	831.766
16.45	162.234	832.766
16.45	162.234	833.766
16.45	163.234	833.766
16.49	163.234	834.766
16.43	163.484	835.516
16.47	163.984	836.016
16.52	163.984	836.016
16.35	163.984	836.016
16.35	163.984	836.016
16.35	163.984	837.016
16.51	163.984	837.016
16.77	163.984	837.016
16.74	163.984	837.016
16.73	163.984	837.016
16.75	163.984	838.016
16.75	163.984	838.016
16.75	163.984	838.016
16.75	163.984	838.016
16.5	163.984	838.016
16.74	163.984	838.016
16.67	163.984	838.016
16.5	164.984	838.016
16.5	164.984	838.016
16.5	164.984	839.016
16.55	164.984	840.016
16.72	164.984	841.016
16.93	164.984	842.016
16.78	164.984	842.016
17.19	164.984	842.016
17.19	164.984	842.016
17.19	164.984	842.016
17.08	164.984	843.016
17.31	164.984	844.016
17.59	164.984	844.016
17.49	164.984	845.016
17.49	164.984	846.016
17.49	164.984	846.016
17.49	164.984	846.016
17.47	164.984	847.016
17.55	164.984	847.016
17.37	164.984	848.016
17.38	165.317	848.683
17.17	165.317	848.683
17.17	165.317	848.683
17.17	165.317	848.683
17.47	165.317	848.683
17.67	165.317	848.683
17.49	165.317	848.683
17.37	165.317	848.683
17.41	165.317	848.683
17.41	165.317	848.683
17.41	165.317	849.683
16.89	165.317	849.683
17.02	165.317	849.683
17.22	165.317	850.683
17.03	166.317	850.683
17.03	166.317	851.683
17.03	166.317	851.683
17.03	166.317	852.683
16.94	166.317	852.683
16.69	166.317	853.683
16.25	166.317	854.683
16.48	166.317	855.683
16.7	166.317	856.683
16.7	166.317	857.683
16.7	166.317	858.683
17.02	166.317	859.683
17.13	166.317	860.683
17.68	166.317	861.683
17.95	166.317	861.683
18.1	166.317	861.683
18.1	166.317	861.683
18.1	166.317	861.683
18.12	166.317	861.683
18.08	166.317	861.683
18.45	166.317	861.683
18.18	166.317	862.683
17.9	166.317	863.683
17.9	166.317	863.683
17.9	166.317	863.683
17.67	166.317	864.683
17.88	166.317	864.683
18.16	166.317	864.683
18.13	166.651	865.349
17.88	166.651	866.349
17.88	166.651	867.349
17.88	166.651	868.349
17.77	166.651	869.349
17.8	166.651	870.349
17.87	166.651	871.349
17.81	166.651	872.349
17.75	167.651	872.349
17.75	167.651	873.349
17.75	167.651	873.349
18.04	167.651	873.349
17.79	167.651	873.349
17.52	167.651	873.349
17.62	167.651	874.349
17.7	167.651	874.349
17.7	167.651	874.349
17.7	167.651	874.349
17.77	167.651	874.349
17.69	167.651	875.349
17.46	167.651	876.349
16.72	167.651	877.349
16.1	167.651	877.349
16.1	167.651	877.349
16.1	167.651	877.349
15.29	167.651	878.349
15.26	167.651	879.349
16.06	168.651	879.349
16.44	168.651	879.349
16.36	168.651	880.349
16.36	168.651	880.349
16.36	168.651	880.349
16.34	168.651	881.349
15.58	169.651	881.349
15.85	170.151	881.849
15.94	170.151	881.849
15.65	170.151	882.849
15.65	170.151	882.849
15.65	170.151	882.849
15.65	170.151	882.849
16.16	170.151	883.849
15.9	170.151	883.849
16.04	170.151	883.849
16.04	170.151	883.849
16.04	170.151	883.849
16.04	170.151	883.849
15.96	170.151	884.849
16.31	170.151	885.849
16.33	170.151	885.849
15.86	170.151	885.849
15.56	170.401	886.599
15.56	170.401	886.599
15.56	170.401	887.599
15.7	171.067	887.933
15.57	171.067	888.933
15.72	171.067	889.933
15.55	171.067	889.933
15.89	171.067	890.933
15.89	171.067	890.933
15.89	171.067	890.933
15.47	171.067	890.933
15.35	171.067	891.933
15.58	171.067	892.933
15.55	171.067	892.933
15.38	171.067	892.933
15.38	171.067	892.933
15.38	171.067	892.933
15.69	171.067	892.933
15.69	171.067	892.933
15.75	171.067	892.933
15.75	171.067	892.933
15.58	171.067	892.933
15.58	171.067	892.933
15.58	171.067	893.933
15.52	171.067	894.933
15.52	171.067	895.933
15.64	171.167	896.833
16.19	171.167	897.833
16.12	171.167	897.833
16.12	171.167	897.833
16.12	171.167	897.833
16.14	171.167	898.833
16.2	172.167	898.833
15.9	172.167	898.833
16.16	172.167	899.833
16.52	172.167	899.833
16.52	172.167	899.833
16.52	172.167	899.833
16.51	172.167	899.833
16.4	172.167	899.833
17.28	172.167	900.833
17.09	172.167	900.833
16.78	172.167	900.833
16.78	172.167	900.833
16.78	172.167	900.833
17.06	172.167	901.833
17.18	172.167	902.833
17.01	172.167	903.833
17.31	172.501	904.499
17.95	172.501	905.499
17.95	172.501	906.499
17.95	172.501	907.499
17.68	172.501	908.499
17.85	172.501	908.499
17.75	172.501	908.499
17.37	172.501	908.499
17.2	172.501	908.499
17.2	172.501	908.499
17.2	172.501	908.499
17.43	172.501	909.499
17.42	172.501	910.499
17.84	172.501	910.499
17.69	172.501	911.499
17.65	172.501	912.499
17.65	172.501	912.499
17.65	172.501	912.499
17.47	172.501	912.499
17.47	172.501	912.499
17.44	172.501	912.499
17.44	172.501	912.499
17.48	172.501	912.499
17.48	172.501	912.499
17.48	172.501	912.499
17.43	172.501	913.499
17.81	172.501	913.499
17.62	172.501	914.499
17.3	172.501	914.499
17.8	173.501	914.499
17.8	173.501	915.499
17.8	173.501	915.499
17.54	174.501	915.499
17.19	174.501	915.499
17.1	174.501	915.499
17.2	174.501	916.499
16.73	174.501	917.499
16.73	174.501	918.499
16.73	174.501	918.499
16.8	174.501	919.499
17.42	174.501	920.499
17.75	174.501	921.499
17.3	175.001	921.999
16.76	175.001	921.999
16.76	175.001	921.999
16.76	176.001	921.999
16.97	176.001	922.999
17.08	176.501	923.499
17.34	176.501	924.499
17.27	176.501	924.499
17.27	176.501	924.499
17.27	176.501	925.499
17.27	176.501	925.499
17.13	176.501	925.499
17.28	176.501	926.499
17.05	176.501	927.499
16.83	176.701	928.299
16.83	176.844	929.156
16.83	176.844	930.156
16.83	176.844	930.156
16.43	176.844	931.156
16.43	176.844	932.156
16.08	176.844	933.156
15.5	177.177	933.823
15.2	177.177	933.823
15.2	177.177	933.823
15.2	178.177	933.823
15.31	178.177	934.823
15.31	179.177	934.823
14.9	179.677	935.323
14.99	179.844	936.156
14.46	179.844	937.156
14.46	179.844	938.156
14.46	179.844	939.156
14.46	179.844	940.156
14.24	180.094	940.906
13.69	180.427	941.573
13.36	180.427	942.573
13.56	180.427	943.573
13.56	180.427	943.573
13.56	180.427	944.573
12.96	180.76	945.24
13.31	180.76	945.24
13.36	180.76	945.24
13.53	180.76	946.24
14.14	180.76	947.24
14.14	180.76	947.24
14.14	180.76	947.24
13.96	180.76	947.24
13.23	180.76	948.24
13.03	180.76	949.24
13.25	180.76	950.24
12.95	181.76	950.24
12.95	181.76	950.24
12.95	182.76	950.24
12.27	182.76	951.24
12.2	182.76	951.24
11.98	182.76	952.24
11.16	183.094	952.906
11.95	183.094	953.906
11.95	183.094	953.906
11.95	183.094	954.906
11.95	183.094	954.906
12.25	183.094	954.906
12.56	183.094	955.906
12.24	183.594	956.406
12.13	183.594	956.406
12.13	184.094	956.906
12.13	184.094	956.906
12.54	184.094	957.906
12.16	184.094	957.906
12.13	184.094	958.906
12.32	184.094	958.906
12.7	184.094	959.906
12.7	184.094	960.906
12.7	184.094	961.906
12.52	184.094	962.906
13.19	184.094	962.906
13.41	184.094	962.906
13.5	184.094	963.906
13.54	184.094	963.906
13.54	184.094	963.906
13.54	184.094	963.906
13.53	184.094	963.906
13.06	184.094	963.906
13.14	184.094	963.906
13.27	184.094	963.906
13.79	184.094	963.906
13.79	184.094	964.906
13.79	184.094	964.906
13.64	184.094	965.906
13.57	184.094	966.906
13.31	184.427	967.573
13.4	185.427	967.573
13.79	185.427	968.573
13.79	185.427	968.573
13.79	185.427	969.573
13.84	185.427	970.573
13.76	185.427	971.573
13.62	186.427	971.573
13.68	186.427	971.573
13.68	186.427	972.573
13.68	186.427	973.573
13.68	186.427	973.573
13.62	186.427	973.573
13.42	186.427	973.573
13.48	186.427	973.573
13.52	186.427	974.573
13.56	186.427	974.573
13.56	186.427	974.573
13.56	186.427	974.573
13.51	186.427	974.573
13.19	186.427	974.573
13.27	186.427	975.573
12.85	186.427	975.573
12.88	186.427	976.573
12.88	186.427	977.573
12.88	186.427	978.573
12.97	186.427	979.573
13.27	186.427	979.573
13.79	186.427	980.573
14.14	186.427	981.573
14	187.427	981.573
14	187.427	982.573
14	187.427	982.573
14.17	187.427	983.573
14.45	187.427	984.573
14.93	187.427	985.573
14.9	188.427	985.573
15.11	188.427	985.573
15.11	188.427	986.573
15.11	188.427	987.573
14.96	188.427	987.573
15.09	188.427	987.573
15.02	189.427	987.573
14.79	189.427	988.573
14.56	189.427	988.573
14.56	189.427	988.573
14.56	189.927	989.073
14.77	189.927	989.073
14.36	189.927	990.073
14.13	189.927	990.073
14.05	189.927	991.073
14.11	189.927	992.073
14.11	189.927	992.073
14.11	189.927	992.073
13.99	189.927	992.073
14.3	189.927	992.073
14.2	189.927	993.073
14.14	190.594	993.406
13.88	190.594	994.406
13.88	190.594	994.406
13.88	190.594	994.406
13.93	190.594	994.406
14.01	190.594	994.406
14.69	190.594	994.406
14.53	190.594	994.406
14.52	190.594	994.406
14.52	190.594	994.406
14.52	190.594	994.406
14.47	190.594	994.406
14.68	190.594	994.406
14.92	190.594	994.406
14.7	190.594	994.406
14.88	190.594	994.406
14.88	190.594	994.406
14.88	190.594	994.406
14.88	190.594	994.406
14.79	191.094	994.906
14.86	191.094	994.906
14.94	191.094	995.906
14.42	191.094	995.906
14.42	191.094	995.906
14.42	191.094	996.906
14.52	191.094	997.906
14.35	191.094	997.906
14.43	191.094	998.906
14.19	191.094	999.906
13.83	191.094	1000.91
13.83	191.594	1001.41
13.83	191.594	1002.41
13.6	191.927	1003.07
13.26	191.927	1004.07
13.34	191.927	1005.07
13.31	191.927	1006.07
13.4	191.927	1006.07
13.4	191.927	1006.07
13.4	191.927	1006.07
13.54	191.927	1006.07
13.62	191.927	1007.07
13.61	191.927	1008.07
14.04	191.927	1009.07
13	191.927	1010.07
13	191.927	1011.07
13	191.927	1011.07
12.18	191.927	1012.07
12.7	192.213	1012.79
13.19	192.213	1013.79
13.27	192.213	1013.79
13.1	192.213	1014.79
13.1	192.213	1014.79
13.1	192.213	1014.79
13.1	192.213	1014.79
12.74	192.713	1015.29
12.86	192.713	1016.29
13.01	192.713	1017.29
13.17	192.713	1017.29
13.17	192.713	1017.29
13.17	192.713	1017.29
13.21	192.713	1018.29
13.54	192.713	1019.29
13.44	193.213	1019.79
13.65	193.213	1020.79
13.66	193.213	1021.79
13.66	193.213	1021.79
13.66	193.213	1022.79
14.11	193.546	1023.45
14.26	193.546	1024.45
14.4	193.546	1024.45
14.27	193.546	1025.45
14.38	193.546	1025.45
14.38	193.546	1025.45
14.38	193.546	1025.45
14.37	193.546	1025.45
14.53	193.546	1025.45
14.63	193.546	1026.45
14.68	193.546	1027.45
14.49	193.546	1027.45
14.49	193.546	1028.45
14.49	193.546	1028.45
14.33	193.546	1029.45
14.13	193.546	1029.45
14.48	193.546	1029.45
14.48	193.546	1030.45
15.05	193.546	1031.45
15.05	193.546	1031.45
15.05	193.546	1032.45
15.13	193.546	1033.45
15.19	193.546	1033.45
14.81	193.546	1034.45
14.88	193.546	1035.45
14.91	193.546	1035.45
14.91	193.546	1036.45
14.91	193.546	1036.45
15.02	193.546	1036.45
15.17	193.546	1036.45
15.15	193.546	1036.45
15.16	193.546	1036.45
15.22	193.546	1037.45
15.22	193.546	1037.45
15.22	193.546	1037.45
15.18	193.546	1037.45
15.35	193.546	1037.45
15.4	193.546	1037.45
15.53	193.546	1037.45
15.79	193.546	1037.45
15.79	193.546	1037.45
15.79	193.546	1038.45
15.84	193.546	1039.45
16.19	193.546	1040.45
16.14	193.546	1041.45
15.98	193.546	1042.45
16	193.546	1042.45
16	193.546	1042.45
16	193.546	1042.45
16	193.546	1043.45
15.78	193.546	1043.45
15.7	194.046	1043.95
15.86	194.046	1044.95
15.74	194.046	1045.95
15.74	194.046	1045.95
15.74	194.046	1045.95
15.9	194.379	1046.62
15.72	194.379	1046.62
15.63	194.379	1046.62
15.67	194.379	1047.62
15.49	194.379	1048.62
15.49	194.379	1048.62
15.49	194.379	1048.62
15.59	194.379	1048.62
15.6	194.379	1048.62
15.65	194.379	1048.62
15.6	194.379	1048.62
15.52	194.379	1048.62
15.52	194.379	1048.62
15.52	194.379	1048.62
15.09	194.379	1049.62
15.29	194.379	1049.62
15.38	195.379	1049.62
15.16	195.379	1050.62
15.65	195.379	1051.62
15.65	195.379	1052.62
15.65	195.379	1052.62
15.63	195.379	1052.62
15.8	195.879	1053.12
16.11	195.879	1054.12
16.22	196.129	1054.87
16.13	196.129	1055.87
16.13	196.129	1055.87
16.13	196.129	1055.87
16.3	197.129	1055.87
16.11	197.129	1056.87
16.03	197.129	1056.87
15.83	197.129	1056.87
16	197.129	1056.87
16	197.129	1056.87
16	197.129	1056.87
16.05	197.129	1057.87
16.26	197.129	1057.87
16.47	197.129	1058.87
16.56	197.129	1058.87
16.67	198.129	1058.87
16.67	198.129	1058.87
16.67	198.129	1059.87
16.77	198.129	1060.87
16.72	198.463	1061.54
16.87	198.796	1062.2
16.91	198.796	1062.2
16.68	198.796	1063.2
16.68	198.796	1063.2
16.68	198.796	1064.2
16.5	198.796	1064.2
16.61	198.796	1064.2
16.48	198.796	1064.2
16.48	199.129	1064.87
16.55	199.129	1065.87
16.55	199.129	1065.87
16.55	199.129	1066.87
17.01	199.129	1066.87
17	199.129	1066.87
17.97	199.129	1067.87
18.76	199.129	1068.87
19.02	199.129	1069.87
19.02	199.129	1069.87
19.02	199.129	1070.87
20.08	199.22	1071.78
20.16	199.554	1072.45
19.75	199.554	1073.45
20.08	199.554	1073.45
20	199.554	1073.45
20	200.554	1073.45
20	200.554	1074.45
20.33	200.554	1074.45
20.3	200.554	1074.45
20.56	200.554	1074.45
20.56	200.554	1074.45
20.86	201.554	1074.45
20.86	201.554	1074.45
20.86	201.554	1074.45
20.3	201.554	1075.45
20.29	201.554	1076.45
21.12	201.754	1077.25
21.5	201.754	1078.25
21.23	202.754	1078.25
21.23	202.754	1079.25
21.23	202.754	1079.25
21.84	202.754	1079.25
22.16	202.754	1080.25
22.57	202.754	1081.25
22.95	202.754	1082.25
23.09	202.754	1083.25
23.09	202.754	1083.25
23.09	202.754	1083.25
22.61	202.754	1084.25
22.61	203.254	1084.75
22.67	203.254	1085.75
23.16	203.587	1086.41
22.66	203.587	1087.41
22.66	203.587	1088.41
22.66	203.587	1089.41
22.48	203.587	1090.41
22.71	203.587	1091.41
22.63	203.587	1092.41
22.54	203.587	1093.41
22.6	203.587	1093.41
22.6	203.587	1093.41
22.6	203.587	1093.41
22.6	203.587	1094.41
22.61	203.587	1095.41
22.33	203.587	1095.41
22	203.587	1095.41
22.1	203.587	1096.41
22.1	203.587	1097.41
22.1	203.873	1098.13
22.1	204.095	1098.91
22.53	204.095	1098.91
22.95	204.095	1099.91
22.68	204.095	1100.91
22.68	204.595	1101.41
22.68	204.595	1101.41
22.68	204.595	1102.41
22.55	204.928	1103.07
22.94	205.128	1103.87
23.07	205.128	1103.87
22.92	205.128	1104.87
23.01	206.128	1104.87
23.01	206.128	1104.87
23.01	206.128	1104.87
23.01	206.128	1104.87
22.05	206.128	1105.87
22.63	206.128	1105.87
22.53	206.128	1106.87
22.64	206.128	1106.87
22.64	206.128	1106.87
22.64	206.128	1106.87
22.56	206.128	1107.87
22.95	206.128	1108.87
23.37	206.128	1109.87
23.44	206.128	1110.87
23.36	206.128	1110.87
23.36	206.128	1110.87
23.36	206.128	1110.87
22.95	206.128	1111.87
22.64	206.128	1111.87
22.89	206.128	1112.87
22.72	206.128	1113.87
23.29	206.128	1114.87
23.29	206.128	1115.87
23.29	206.128	1116.87
23.12	206.128	1117.87
22.9	206.128	1117.87
22.67	206.128	1118.87
23.12	206.128	1118.87
23.08	206.128	1119.87
23.08	206.128	1119.87
23.08	206.128	1120.87
23.4	206.128	1121.87
24.06	206.128	1121.87
24.58	206.128	1122.87
24.58	206.628	1123.37
24.52	206.628	1123.37
24.52	206.628	1123.37
24.52	206.628	1124.37
24.52	206.628	1124.37
24.78	206.628	1125.37
24.79	207.128	1125.87
24.58	207.628	1126.37
24.23	207.628	1127.37
24.23	207.628	1128.37
24.23	207.628	1128.37
24.57	207.628	1129.37
24.68	207.628	1129.37
25.5	207.628	1130.37
25.23	207.628	1130.37
25.44	207.628	1131.37
25.44	207.628	1131.37
25.44	207.628	1131.37
25.25	207.628	1131.37
25.21	207.628	1132.37
25.26	207.628	1133.37
25.35	207.628	1134.37
25.31	207.628	1135.37
25.31	207.628	1135.37
25.31	208.628	1135.37
25.3	208.961	1136.04
25.32	209.961	1136.04
25.18	210.961	1136.04
25.22	210.961	1136.04
[truncated: 152 more rows]
