# Supplementary material for: Measuring information flux between social media and stock prices with Transfer Entropy
Source: PLoS One. 2021 Sep 23;16(9):e0257686. doi: 10.1371/journal.pone.0257686 (PMC8459996; doi:10.1371/journal.pone.0257686)
Supplement: S1 Data — (ZIP) [file pone.0257686.s001.zip › DATA BASES/14.- Bank of America/BOA3.xlsx]

## Sheet: BOA3
fecha	tweet	TextBlob	clean	subjectivity	sentiment	polarity		fecha	pol	eventos	negative	neutral	positive	-	+	stock	neg	pos	index					SUMMARY OUTPUT										SUMMARY OUTPUT
2012-11-25	@psy_oppa You're so sick when you dance horse dance moves!!!! Oppa gangnam style! Sick!! (-;	@psy_oppa you're so sick when you dance horse dance moves!!!! oppa gangnam style! sick!! (-;	@psy_oppa you're so sick when you dance horse dance moves!!!! oppa gangnam style! sick!! (-;	0.857143	negative	-1		2009-01-01	0	0	0	0	0	0	0	14.08	0	0	0	0	2	0
2014-02-02	U2 for Bank of America? Sellout, bloody sellout. $BOA	u2 for bank of america? sellout, bloody sellout. $boa	u2 for bank of america? sellout, bloody sellout. $boa	0.9	negative	-0.8		2009-01-02	0	0	0	0	0	0	0	14.33	0	0	0	0	2	0		Regression Statistics										Regression Statistics
2012-07-03	Damn thundering like crazy beast!!!!!!! Scary~~~~	damn thundering like crazy beast!!!!!!! scary~~~~	damn thundering like crazy beast!!!!!!! scary~~~~	0.95	negative	-0.75		2009-01-03	0	0	0	0	0	0	0	14.33	0	0	0	0	2	0		Multiple R	0.819773									Multiple R	0.870798
2016-04-21	Chilling https://www.instagram.com/p/BEfkq1wH1IJ/	chilling	chilling	0.9	negative	-0.5		2009-01-04	0	0	0	0	0	0	0	14.33	0	0	0	0	2	0		R Square	0.672028									R Square	0.758289
2012-10-01	Yo navigation!!!! You gotta be smarter...!!!!!!!! Don't give me wrong destination....	yo navigation!!!! you gotta be smarter...!!!!!!!! don't give me wrong destination....	yo navigation!!!! you gotta be smarter...!!!!!!!! don't give me wrong destination....	0.9	negative	-0.5		2009-01-05	0	0	0	0	0	0	0	13.98	0	0	0	0	2	0		Adjusted R Square	0.671766									Adjusted R Square	0.758192
2016-07-18	#Tech50 out today. No. 1 is @CathyBessant, who has re-made $BOA into an innovator during some tough years for banks pic.twitter.com/6wzfKo0M60	#tech50 out today. no. 1 is @cathybessant, who has re-made $boa into an innovator during some tough years for banks pic.twitter.com/6wzfko0m60	#tech50 out today. no. 1 is @cathybessant, who has re-made $boa into an innovator during some tough years for banks pic.twitter.com/6wzfko0m60	0.833333	negative	-0.388889		2009-01-06	0	0	0	0	0	0	0	14.28	0	0	0	0	2	0		Standard Error	3.80447									Standard Error	3.26541
2013-04-17	Hmm.. my mom just started watching old season of sex in the city with me...... very awkward...... oh... Samantha......	hmm.. my mom just started watching old season of sex in the city with me...... very awkward...... oh... samantha......	hmm.. my mom just started watching old season of sex in the city with me...... very awkward...... oh... samantha......	0.6	negative	-0.34		2009-01-07	0	0	0	0	0	0	0	13.71	0	0	0	0	2	0		Observations	2501									Observations	2501
2018-06-28	So everyone but $C $JPM $Axp are the only one who passed ?? @bondskew @ZR1Trader @megadave5000 @noalpha_allbeta @TradingInPearls @Nataliem55 how is this $GS $MS $BOA all fuck and $DB IS OFF TO JANUS!! pic.twitter.com/fhYJt1Mql3	so everyone but $c $jpm $axp are the only one who passed ?? @bondskew @zr1trader @megadave5000 @noalpha_allbeta @tradinginpearls @nataliem55 how is this $gs $ms $boa all fuck and $db is off to janus!! pic.twitter.com/fhyjt1mql3	so everyone but $c $jpm $axp are the only one who passed ?? @bondskew @zr1trader @megadave5000 @noalpha_allbeta @tradinginpearls @nataliem55 how is this $gs $ms $boa all fuck and $db is off to janus!! pic.twitter.com/fhyjt1mql3	0.8	negative	-0.3125		2009-01-08	0.5	1	0	0	1	0	0	13.54	0	0	1	1	3	1
2015-02-09	Too much walking..:(( http://instagram.com/p/y5s8ain1O3/	too much walking..:((	too much walking..:((	0.6	negative	-0.275		2009-01-09	0	0	0	0	0	0	0	12.99	0	0	1	0	2	0		ANOVA										ANOVA
2017-09-27	$SOR applications _x000D_ $BOA _x000D_ $MAT small parcel_x000D_ Are $SUH neighbors	$sor applications _x000D_ $boa _x000D_ $mat small parcel_x000D_ are $suh neighbors	$sor applications _x000D_ $boa _x000D_ $mat small parcel_x000D_ are $suh neighbors	0.4	negative	-0.25		2009-01-10	0	0	0	0	0	0	0	12.99	0	0	1	0	2	0			df	SS	MS	F	Significance F						df	SS	MS	F	Significance F
2016-02-07	Yup TBTF Bank season is on us $BARC $BoA $DBhttps://twitter.com/seekingalpha/status/696438344570400768Ã‚Â Ã¢â‚¬Â¦ When The Next Too-Big-To-Fail Bank Fails http://seekingalpha.com/article/3873036-next-big-fail-bank-fails?source=feed_fÃ‚Â Ã¢â‚¬Â¦ $BAC $BCS $C $CME $CS $DB $GS $JPM $UBS	yup tbtf bank season is on us $barc $boa $db when the next too-big-to-fail bank fails $bac $bcs $c $cme $cs $db $gs $jpm $ubs	yup tbtf bank season is on us $barc $boa $db when the next too-big-to-fail bank fails $bac $bcs $c $cme $cs $db $gs $jpm $ubs	0.15	negative	-0.25		2009-01-11	0	0	0	0	0	0	0	12.99	0	0	1	0	2	0		Regression	2	74085.2	37042.6	2559.25	0					Regression	1	83594.7	83594.7	7839.79	0
2012-07-19	Seriously, wanna stop dancing and singing and just go to watch the dark knight rises )-; ohhhhhhhh damn typo )-;	seriously, wanna stop dancing and singing and just go to watch the dark knight rises )-; ohhhhhhhh damn typo )-;	seriously, wanna stop dancing and singing and just go to watch the dark knight rises )-; ohhhhhhhh damn typo )-;	0.533333	negative	-0.241667		2009-01-12	0	0	0	0	0	0	0	11.43	0	0	1	0	2	0		Residual	2498	36156	14.474							Residual	2499	26646.5	10.6629
2012-05-25	My schedule has set up for smtown in Taiwan. Hmm what's going on? Am I not going? Weird.... June 9th right? Weird....	my schedule has set up for smtown in taiwan. hmm what's going on? am i not going? weird.... june 9th right? weird....	my schedule has set up for smtown in taiwan. hmm what's going on? am i not going? weird.... june 9th right? weird....	0.845238	negative	-0.238095		2009-01-13	0	0	0	0	0	0	0	10.65	0	0	1	0	2	0		Total	2500	110241								Total	2500	110241
2012-05-07	I got confused.. Ha ha mothers day in this year is on may 13th. Ha ha but today is parents day in korea! Be thankful everyday. #lovelyday	i got confused.. ha ha mothers day in this year is on may 13th. ha ha but today is parents day in korea! be thankful everyday. #lovelyday	i got confused.. ha ha mothers day in this year is on may 13th. ha ha but today is parents day in korea! be thankful everyday. #lovelyday	0.433333	negative	-0.2		2009-01-14	0	0	0	0	0	0	0	10.2	0	0	1	0	2	0
2010-08-14	$BOA is projecting 22.4% product gross margins in 2012 for $AONE, negative til then. Hard to see operating leverage when you make batteries.	$boa is projecting 22.4% product gross margins in 2012 for $aone, negative til then. hard to see operating leverage when you make batteries.	$boa is projecting 22.4% product gross margins in 2012 for $aone, negative til then. hard to see operating leverage when you make batteries.	0.313889	negative	-0.197222		2009-01-15	0	0	0	0	0	0	0	8.32	0	0	1	0	2	0			Coefficients	Standard Error	t Stat	P-value	Lower 95%	Upper 95%	Lower 95.0%	Upper 95.0%			Coefficients	Standard Error	t Stat	P-value	Lower 95%	Upper 95%	Lower 95.0%	Upper 95.0%
2010-10-19	Stocks fell even further on news that several institutions & the Fed, wanted $BOA to buy back $47B in bad mortgages - http://ow.ly/2W693 $$	stocks fell even further on news that several institutions & the fed, wanted $boa to buy back $47b in bad mortgages - $$	stocks fell even further on news that several institutions & the fed, wanted $boa to buy back $47b in bad mortgages - $$	0.291667	negative	-0.175		2009-01-16	0.25	1	0	0	1	0	0	7.18	0	0	2	1	3	1		Intercept	6.32557	0.246271	25.6854	2.59584e-129	5.84265	6.80848	5.84265	6.80848		Intercept	0.291412	0.196281	1.48467	0.137757	-0.0934774	0.676301	-0.0934774	0.676301
2016-04-15	DOL fiduciary rule will impact less than 10% of $BOA wealth assets http://www.investmentnews.com/article/20160414/FREE/160419953/dol-fiduciary-rule-will-impact-less-than-10-of-bank-of-americaÃ‚Â Ã¢â‚¬Â¦ via @newsfromIN #FiduciaryRule #investing	dol fiduciary rule will impact less than 10% of $boa wealth assets via @newsfromin #fiduciaryrule #investing	dol fiduciary rule will impact less than 10% of $boa wealth assets via @newsfromin #fiduciaryrule #investing	0.0666667	negative	-0.166667		2009-01-17	0	0	0	0	0	0	0	7.18	0	0	2	0	2	0		X Variable 1	1.96209	0.0947437	20.7094	4.7027e-88	1.7763	2.14787	1.7763	2.14787		X Variable 1	0.226158	0.00255423	88.5426	0	0.22115	0.231167	0.22115	0.231167
2016-01-10	@CGasparino @ksc12991 @carney @WSJ _x000D_ So you're celebrating a private company being illegally taken? Can't wait for the next crisis... $BOA	@cgasparino @ksc12991 @carney @wsj _x000D_ so you're celebrating a private company being illegally taken? can't wait for the next crisis... $boa	@cgasparino @ksc12991 @carney @wsj _x000D_ so you're celebrating a private company being illegally taken? can't wait for the next crisis... $boa	0.291667	negative	-0.166667		2009-01-18	0	0	0	0	0	0	0	7.18	0	0	2	0	2	0		X Variable 2	0.343198	0.0257065	13.3506	2.53031e-39	0.29279	0.393606	0.29279	0.393606
2014-02-27	@LaMonicaBuzz The $BBY weakness may be caused by the launch of another self-destructring smartphone - $BOA Black.	@lamonicabuzz the $bby weakness may be caused by the launch of another self-destructring smartphone - $boa black.	@lamonicabuzz the $bby weakness may be caused by the launch of another self-destructring smartphone - $boa black.	0.433333	negative	-0.166667		2009-01-19	0	0	0	0	0	0	0	7.18	0	0	2	0	2	0
2017-10-13	$WFC (wells fargo) -3.3% $BOA (bank of america)+1.67% post earnings https://twitter.com/Jiabaochina/status/918828776620003329Ã‚Â Ã¢â‚¬Â¦ $WFC reports Q3 revenue down 2% yoy to $21.9b. Value @$35. Pre-market down 2.2% pic.twitter.com/O39zL0ls6A	$wfc (wells fargo) -3.3% $boa (bank of america)+1.67% post earnings $wfc reports q3 revenue down 2% yoy to $21.9b. value @$35. pre-market down 2.2% pic.twitter.com/o39zl0ls6a	$wfc (wells fargo) -3.3% $boa (bank of america)+1.67% post earnings $wfc reports q3 revenue down 2% yoy to $21.9b. value @$35. pre-market down 2.2% pic.twitter.com/o39zl0ls6a	0.288889	negative	-0.155556		2009-01-20	0	0	0	0	0	0	0	5.1	0	0	2	0	2	0
2010-07-15	Stocks turn around late in the session, close mixed ahead of Goldman settlement announcement http://yhoo.it/8ZcAua $AA $BOA $GS	stocks turn around late in the session, close mixed ahead of goldman settlement announcement $aa $boa $gs	stocks turn around late in the session, close mixed ahead of goldman settlement announcement $aa $boa $gs	0.425	negative	-0.15		2009-01-21	0	0	0	0	0	0	0	6.68	0	0	2	0	2	0
2015-02-26	So! What color do you see??? I see little bit of blue on the white part of dress, but seriously, iÃ¢â‚¬Â¦ https://instagram.com/p/zlvpwcH1KD/	so! what color do you see??? i see little bit of blue on the white part of dress, but seriously, i	so! what color do you see??? i see little bit of blue on the white part of dress, but seriously, i	0.316667	negative	-0.130208		2009-01-22	0	1	0	1	0	0	0	5.71	0	0	2	0	2	1
2015-01-15	Analysts say $BOA earnings missed estimate due to irregular amounts of credit/debit replacement cards being sent to the UWS of Manhattan.	analysts say $boa earnings missed estimate due to irregular amounts of credit/debit replacement cards being sent to the uws of manhattan.	analysts say $boa earnings missed estimate due to irregular amounts of credit/debit replacement cards being sent to the uws of manhattan.	0.375	negative	-0.125		2009-01-23	0	1	0	1	0	0	0	6.24	0	0	2	0	2	1
2012-05-20	Hello Los Angeles!! I missed you~~~ (; see you soon at the honda center tonight!	hello los angeles!! i missed you~~~ (; see you soon at the honda center tonight!	hello los angeles!! i missed you~~~ (; see you soon at the honda center tonight!	0.1	negative	-0.125		2009-01-24	0	0	0	0	0	0	0	6.24	0	0	2	0	2	0
2018-02-27	They are privileged investors seeking:_x000D_ -Gteed investment agst default(Liquidation Right)_x000D_ -Provoke crisis to switch for Commons (Buffett & $BOA)_x000D_ Their stake in the C Capital can be covered by the same amount of Retained Earnings acct. Less expensive &less troublemakers to deal w/.	they are privileged investors seeking:_x000D_ -gteed investment agst default(liquidation right)_x000D_ -provoke crisis to switch for commons (buffett & $boa)_x000D_ their stake in the c capital can be covered by the same amount of retained earnings acct. less expensive &less troublemakers to deal w/.	they are privileged investors seeking:_x000D_ -gteed investment agst default(liquidation right)_x000D_ -provoke crisis to switch for commons (buffett & $boa)_x000D_ their stake in the c capital can be covered by the same amount of retained earnings acct. less expensive &less troublemakers to deal w/.	0.29881	negative	-0.109524		2009-01-25	0	0	0	0	0	0	0	6.24	0	0	2	0	2	0
2016-12-13	Pink green yellow https://www.instagram.com/p/BN_EnvVBhNe/	pink green yellow	pink green yellow	0.2	negative	-0.1		2009-01-26	0	0	0	0	0	0	0	6	0	0	2	0	2	0
2018-05-02	$BOA Symons Hill Project - Bell Ringer Prospect Drilling Commences. Targeting Nova-Bollinger style magmatic nickel-copper sulphide mineralisation hosted in mafic intrusives. Results expected in 3 weeks. #Nickel #copper #sulphide @Thunder54_HC @roycestonecap	$boa symons hill project - bell ringer prospect drilling commences. targeting nova-bollinger style magmatic nickel-copper sulphide mineralisation hosted in mafic intrusives. results expected in 3 weeks. #nickel #copper #sulphide @thunder54_hc @roycestonecap	$boa symons hill project - bell ringer prospect drilling commences. targeting nova-bollinger style magmatic nickel-copper sulphide mineralisation hosted in mafic intrusives. results expected in 3 weeks. #nickel #copper #sulphide @thunder54_hc @roycestonecap	0.4	negative	-0.1		2009-01-27	0	0	0	0	0	0	0	6.5	0	0	2	0	2	0
2012-05-27	Oh YES!!!!!! RT @Notebook: I want a man who promises me nothing but tries to give me everything.	oh yes!!!!!! rt @notebook: i want a man who promises me nothing but tries to give me everything.	oh yes!!!!!! rt @notebook: i want a man who promises me nothing but tries to give me everything.	0.4	negative	-0.1		2009-01-28	0	0	0	0	0	0	0	7.39	0	0	2	0	2	0
2010-05-13	10 Steps to Wall Street Reform http://bit.ly/92i8pG #SEC, #CFTC, $CME, $NDAQ, $NYX, $GS, $JPM, $MS, $BOA, Hedge funds, trading,common sense.	10 steps to wall street reform #sec, #cftc, $cme, $ndaq, $nyx, $gs, $jpm, $ms, $boa, hedge funds, trading,common sense.	10 steps to wall street reform #sec, #cftc, $cme, $ndaq, $nyx, $gs, $jpm, $ms, $boa, hedge funds, trading,common sense.	0.6	negative	-0.1		2009-01-29	0	0	0	0	0	0	0	6.78	0	0	2	0	2	0
2018-08-05	$BOA slowly gaining on the back of $GAL and $IGO. Low MC and tight share registry. Looking forward to their next drill targets.	$boa slowly gaining on the back of $gal and $igo. low mc and tight share registry. looking forward to their next drill targets.	$boa slowly gaining on the back of $gal and $igo. low mc and tight share registry. looking forward to their next drill targets.	0.197143	neutral	-0.0957143		2009-01-30	0	0	0	0	0	0	0	6.58	0	0	2	0	2	0
2016-05-31	I would say Buffett just got rekt on $AAPL but I previously said that when he bought $BOA. https://twitter.com/zerohedge/status/737634821892153344Ã‚Â Ã¢â‚¬Â¦ Apple Back Under $100 On News It Will Extend iPhone Lifecycle To 3 Years, Cites Slowing Demand http://www.zerohedge.com/news/2016-05-31/apple-back-under-100-news-it-will-extend-iphone-lifecycle-3-years-cites-slowing-demaÃ‚Â Ã¢â‚¬Â¦	i would say buffett just got rekt on $aapl but i previously said that when he bought $boa. apple back under $100 on news it will extend iphone lifecycle to 3 years, cites slowing demand	i would say buffett just got rekt on $aapl but i previously said that when he bought $boa. apple back under $100 on news it will extend iphone lifecycle to 3 years, cites slowing demand	0.0833333	neutral	-0.0833333		2009-01-31	0	0	0	0	0	0	0	6.58	0	0	2	0	2	0
2015-02-27	So!! Now i can see this dress in black and blue..!! #whiteandgold #blackandblue #whatever https://instagram.com/p/zmPwnhH1Mq/	so!! now i can see this dress in black and blue..!! #whiteandgold #blackandblue #whatever	so!! now i can see this dress in black and blue..!! #whiteandgold #blackandblue #whatever	0.266667	neutral	-0.0833333		2009-02-01	0	0	0	0	0	0	0	6.58	0	0	2	0	2	0
2015-02-26	$BOA:ASX 10:25 AM Half year Financial Report 31 December 2014 http://bit.ly/1E1lS3X	$boa:asx 10:25 am half year financial report 31 december 2014	$boa:asx 10:25 am half year financial report 31 december 2014	0.0833333	neutral	-0.0833333		2009-02-02	0	0	0	0	0	0	0	6	0	0	2	0	2	0
2013-04-21	Wanna go back to black hair.... ; (	wanna go back to black hair.... ; (	wanna go back to black hair.... ; (	0.216667	neutral	-0.0833333		2009-02-03	0	0	0	0	0	0	0	5.3	0	0	2	0	2	0
2009-10-16	$BOA CEO Ken Lewis forced to pay back $1M received so far this year and forgo rest of $1.5M salary for 2009. Boom. Roasted.	$boa ceo ken lewis forced to pay back $1m received so far this year and forgo rest of $1.5m salary for 2009. boom. roasted.	$boa ceo ken lewis forced to pay back $1m received so far this year and forgo rest of $1.5m salary for 2009. boom. roasted.	0.4	neutral	-0.0666667		2009-02-04	0	0	0	0	0	0	0	4.7	0	0	2	0	2	0
2009-04-28	$BOA bombshell throws my previous predictions about today down the drain, markets will certainly be way down today $$	$boa bombshell throws my previous predictions about today down the drain, markets will certainly be way down today $$	$boa bombshell throws my previous predictions about today down the drain, markets will certainly be way down today $$	0.328968	neutral	-0.065873		2009-02-05	0	0	0	0	0	0	0	4.84	0	0	2	0	2	0
2017-01-06	OMG found this video from my old hard disk. Back in 2010 #copyandpaste 7years ago https://www.instagram.com/p/BO7a63gBY3u/	omg found this video from my old hard disk. back in 2010 #copyandpaste 7years ago	omg found this video from my old hard disk. back in 2010 #copyandpaste 7years ago	0.247222	neutral	-0.0638889		2009-02-06	0	0	0	0	0	0	0	6.13	0	0	2	0	2	0
2009-09-14	9/14/2008 - $LEH has run out of options - $BOA deal fell through, $BCS cannot buy due to UK law ... bankruptcy appears inevitable #lehman	9/14/2008 - $leh has run out of options - $boa deal fell through, $bcs cannot buy due to uk law ... bankruptcy appears inevitable #lehman	9/14/2008 - $leh has run out of options - $boa deal fell through, $bcs cannot buy due to uk law ... bankruptcy appears inevitable #lehman	0.6875	neutral	-0.0625		2009-02-07	0	0	0	0	0	0	0	6.13	0	0	2	0	2	0
2009-08-28	RT @ForexHelpDesk - Long $SPY $DIA $GS $JPM $C $BOA $MSFT $GOOG ? Read it and weep: http://brokerz.com/_HOP/	rt @forexhelpdesk - long $spy $dia $gs $jpm $c $boa $msft $goog ? read it and weep:	rt @forexhelpdesk - long $spy $dia $gs $jpm $c $boa $msft $goog ? read it and weep:	0.4	neutral	-0.05		2009-02-08	0	0	0	0	0	0	0	6.13	0	0	2	0	2	0
2010-01-15	I'd rather be a small bank than a large, yes I would if I only could. $XLF $JPM $C $BOA	i'd rather be a small bank than a large, yes i would if i only could. $xlf $jpm $c $boa	i'd rather be a small bank than a large, yes i would if i only could. $xlf $jpm $c $boa	0.609524	neutral	-0.0119048		2009-02-09	0	0	0	0	0	0	0	6.89	0	0	2	0	2	0
2012-01-14	Day 1 of dance rehearsal!! Excited about new choreography!! Btw, so cold in Toronto..	day 1 of dance rehearsal!! excited about new choreography!! btw, so cold in toronto..	day 1 of dance rehearsal!! excited about new choreography!! btw, so cold in toronto..	0.734848	neutral	-0.00397727		2009-02-10	0	0	0	0	0	0	0	5.56	0	0	2	0	2	0
2018-11-17	https://pin.it/ek6qirpkimmv3eÃ‚Â via @pinterest_x000D_ Update_Ball In Your Court_With Probuphine In Its Crosshairs Pfizer $PFE Has Offer On The Table For The Acquisition Titan Pharmaceuticals TTNP Now Awaiting Response_x000D_ $TAIT $SPA $ERIE $GNPX $DNBF $ANZBY $MUH $ITCC $ATTO $HNCKF $INDUU $BOA	via @pinterest_x000D_ update_ball in your court_with probuphine in its crosshairs pfizer $pfe has offer on the table for the acquisition titan pharmaceuticals ttnp now awaiting response_x000D_ $tait $spa $erie $gnpx $dnbf $anzby $muh $itcc $atto $hnckf $induu $boa	via @pinterest_x000D_ update_ball in your court_with probuphine in its crosshairs pfizer $pfe has offer on the table for the acquisition titan pharmaceuticals ttnp now awaiting response_x000D_ $tait $spa $erie $gnpx $dnbf $anzby $muh $itcc $atto $hnckf $induu $boa	0	neutral	0		2009-02-11	0	0	0	0	0	0	0	6.07	0	0	2	0	2	0
2018-08-05	Only $MAT and $BOA left standing with 100% holdings in the immediate neighbourhood of Nova plus $GAL $CR1 $LEG and $FRN further away	only $mat and $boa left standing with 100% holdings in the immediate neighbourhood of nova plus $gal $cr1 $leg and $frn further away	only $mat and $boa left standing with 100% holdings in the immediate neighbourhood of nova plus $gal $cr1 $leg and $frn further away	0.5	neutral	0		2009-02-12	0	0	0	0	0	0	0	5.87	0	0	2	0	2	0
2018-07-24	map update for Fraser range $GAL $MAT $IGO $CR1 $LEG $FMG $BOA $CWXpic.twitter.com/iFd0zGViFI	map update for fraser range $gal $mat $igo $cr1 $leg $fmg $boa $cwxpic.twitter.com/ifd0zgvifi	map update for fraser range $gal $mat $igo $cr1 $leg $fmg $boa $cwxpic.twitter.com/ifd0zgvifi	0	neutral	0		2009-02-13	0	0	0	0	0	0	0	5.57	0	0	2	0	2	0
2018-01-16	.@StansberryWire #MarketWatch: S&P 500's unending rise continues. Plus, bitcoin could go to zero._x000D_ YouTube: http://sbry.co/i8iq7Ã‚Â _x000D_ #SP500 #Bitcoin $BTC #Brexit $CITI $CSX $BOA #CESpic.twitter.com/xo1PtRoH4U	.@stansberrywire #marketwatch: s&p 500's unending rise continues. plus, bitcoin could go to zero._x000D_ youtube: _x000D_ #sp500 #bitcoin $btc #brexit $citi $csx $boa #cespic.twitter.com/xo1ptroh4u	.@stansberrywire #marketwatch: s&p 500's unending rise continues. plus, bitcoin could go to zero._x000D_ youtube: _x000D_ #sp500 #bitcoin $btc #brexit $citi $csx $boa #cespic.twitter.com/xo1ptroh4u	0	neutral	0		2009-02-14	0	0	0	0	0	0	0	5.57	0	0	2	0	2	0
2018-01-05	@zerohedge Just imagine if $GS and $BOA had loaded up on derivatives on it... Makings of the next financial crisis...	@zerohedge just imagine if $gs and $boa had loaded up on derivatives on it... makings of the next financial crisis...	@zerohedge just imagine if $gs and $boa had loaded up on derivatives on it... makings of the next financial crisis...	0	neutral	0		2009-02-15	0	0	0	0	0	0	0	5.57	0	0	2	0	2	0
2017-06-23	CAMO 2nd teaser #camo #BoA #teaser BoA_CAMO_Teaser Clip #2_x000D_ http://tv.naver.com/v/1799393Ã‚Â _x000D_ June 26th.pic.twitter.com/IA6pqRZi2i	camo 2nd teaser #camo #boa #teaser boa_camo_teaser clip #2_x000D_ _x000D_ june 26th.pic.twitter.com/ia6pqrzi2i	camo 2nd teaser #camo #boa #teaser boa_camo_teaser clip #2_x000D_ _x000D_ june 26th.pic.twitter.com/ia6pqrzi2i	0	neutral	0		2009-02-16	0	0	0	0	0	0	0	5.57	0	0	2	0	2	0
2017-07-09	Smtown in SEOUL 2017.7.8 https://www.instagram.com/p/BWUo8e9j_S7/	smtown in seoul 2017.7.8	smtown in seoul 2017.7.8	0	neutral	0		2009-02-17	0	0	0	0	0	0	0	4.9	0	0	2	0	2	0
2017-11-12	$BOA stands for Bank of America, which you can see on the mural	$boa stands for bank of america, which you can see on the mural	$boa stands for bank of america, which you can see on the mural	0	neutral	0		2009-02-18	0	0	0	0	0	0	0	4.57	0	0	2	0	2	0
2017-06-30	W. Buffett's #BerkshireHathaway to exercise warrants to buy 700 million Bank of America shares $BOA. Here's Warren prepping for the purchase pic.twitter.com/HN0kBkWIOg	w. buffett's #berkshirehathaway to exercise warrants to buy 700 million bank of america shares $boa. here's warren prepping for the purchase pic.twitter.com/hn0kbkwiog	w. buffett's #berkshirehathaway to exercise warrants to buy 700 million bank of america shares $boa. here's warren prepping for the purchase pic.twitter.com/hn0kbkwiog	0	neutral	0		2009-02-19	0	0	0	0	0	0	0	3.93	0	0	2	0	2	0
2017-06-30	Big Banks Hike Dividends http://www.investopedia.com/news/big-banks-hike-dividends-after-feds-stress-test/Ã‚Â Ã¢â‚¬Â¦ $C $BOA $JPM $WFC #bankstocks	big banks hike dividends $c $boa $jpm $wfc #bankstocks	big banks hike dividends $c $boa $jpm $wfc #bankstocks	0.1	neutral	0		2009-02-20	0	2	0	2	0	0	0	3.79	0	0	2	0	2	2
2017-06-01	Time to stop funding $BoA goodbye Bank of America, I'm closing my account https://www.pscp.tv/w/a_8DpjU0NTI1Mjh8MW1uR2VFRUVFdm9HWJflSmWSr6XUO52p7u3TLqTmVauzOLjsprs82VZ6IA_YÃ‚Â Ã¢â‚¬Â¦	time to stop funding $boa goodbye bank of america, i'm closing my account	time to stop funding $boa goodbye bank of america, i'm closing my account	0	neutral	0		2009-02-21	0	0	0	0	0	0	0	3.79	0	0	2	0	2	0
2017-06-01	Cheslock chats market hype on #Parisclimateaccord, hurtin' banks, & a rate hike that don't lie_x000D_ https://m.youtube.com/watch?v=Kzf2N3_wthYÃ‚Â Ã¢â‚¬Â¦_x000D_ $BOA $JPM $NYSE #nfppic.twitter.com/j1eTBFwULO	cheslock chats market hype on #parisclimateaccord, hurtin' banks, & a rate hike that don't lie_x000D_ _x000D_ $boa $jpm $nyse #nfppic.twitter.com/j1etbfwulo	cheslock chats market hype on #parisclimateaccord, hurtin' banks, & a rate hike that don't lie_x000D_ _x000D_ $boa $jpm $nyse #nfppic.twitter.com/j1etbfwulo	0	neutral	0		2009-02-22	0	0	0	0	0	0	0	3.79	0	0	2	0	2	0
2017-05-19	Buyers of $AAPL $MSFT et al didn't head $BOA	buyers of $aapl $msft et al didn't head $boa	buyers of $aapl $msft et al didn't head $boa	0	neutral	0		2009-02-23	0	0	0	0	0	0	0	3.91	0	0	2	0	2	0
2017-04-03	Have a biz? Open an acct w/ @BankofAmerica $BOA we've a biz w/ fraud charges reported Dec, wife on hold over 1hr about forms they never sent	have a biz? open an acct w/ @bankofamerica $boa we've a biz w/ fraud charges reported dec, wife on hold over 1hr about forms they never sent	have a biz? open an acct w/ @bankofamerica $boa we've a biz w/ fraud charges reported dec, wife on hold over 1hr about forms they never sent	0.5	neutral	0		2009-02-24	0	0	0	0	0	0	0	4.73	0	0	2	0	2	0
2017-03-28	$PNOW BB Preferred Stock for Shareholders created! http://finance.yahoo.com/news/pure-effectuates-certificate-designation-creating-130700640.html?soc_src=social-sh&soc_trk=twÃ‚Â Ã¢â‚¬Â¦ $AAPL $AMD $F $BOA	$pnow bb preferred stock for shareholders created! $aapl $amd $f $boa	$pnow bb preferred stock for shareholders created! $aapl $amd $f $boa	0	neutral	0		2009-02-25	0	0	0	0	0	0	0	5.16	0	0	2	0	2	0
2017-02-23	@BrianDColwell $BLK $GAIN $BoA forum https://twitter.com/cErEbRuS7/status/834727934267121664Ã‚Â Ã¢â‚¬Â¦ This is a big deal see @blackrock be #BlackRock #finance #philanthropy #blockchain #fintech #crypto #stocks #investing #AI #EconImpact $BLK https://twitter.com/i3impact/status/831941055780122627Ã‚Â Ã¢â‚¬Â¦	@briandcolwell $blk $gain $boa forum this is a big deal see @blackrock be #blackrock #finance #philanthropy #blockchain #fintech #crypto #stocks #investing #ai #econimpact $blk	@briandcolwell $blk $gain $boa forum this is a big deal see @blackrock be #blackrock #finance #philanthropy #blockchain #fintech #crypto #stocks #investing #ai #econimpact $blk	0.1	neutral	0		2009-02-26	0	0	0	0	0	0	0	5.32	0	0	2	0	2	0
2017-02-08	Director buys 18.1K of $BOA:ASX giving them a total holding of ~$3.4M (~37.45% of the company) http://stocklight.com/insiders/ASX:BOA/46522?src=asxinsidersÃ‚Â Ã¢â‚¬Â¦	director buys 18.1k of $boa:asx giving them a total holding of ~$3.4m (~37.45% of the company)	director buys 18.1k of $boa:asx giving them a total holding of ~$3.4m (~37.45% of the company)	0.75	neutral	0		2009-02-27	0	0	0	0	0	0	0	3.95	0	0	2	0	2	0
2017-02-08	$BOA:ASX 11:58 AM Appendix 3Y Change of Director's Interest Notice http://bit.ly/2lq7Y4F	$boa:asx 11:58 am appendix 3y change of director's interest notice	$boa:asx 11:58 am appendix 3y change of director's interest notice	0	neutral	0		2009-02-28	0	0	0	0	0	0	0	3.95	0	0	2	0	2	0
2017-01-19	Last week, @MorningstarInc's Jim Sinegal spoke to @BUSINESSFIRSTAM about big bank earnings. Watch: http://ow.ly/yRzm308a9EEÃ‚Â $JPM, $WFC, $BOA	last week, @morningstarinc's jim sinegal spoke to @businessfirstam about big bank earnings. watch: $jpm, $wfc, $boa	last week, @morningstarinc's jim sinegal spoke to @businessfirstam about big bank earnings. watch: $jpm, $wfc, $boa	0.0833333	neutral	0		2009-03-01	0	0	0	0	0	0	0	3.95	0	0	2	0	2	0
2017-01-12	With Dodd-Frank in question, buy these ETFs if you think Bank of America will beat its earnings: http://trib.al/GOyeJ8MÃ‚Â $BOA pic.twitter.com/gyYKAs31yI	with dodd-frank in question, buy these etfs if you think bank of america will beat its earnings: $boa pic.twitter.com/gyykas31yi	with dodd-frank in question, buy these etfs if you think bank of america will beat its earnings: $boa pic.twitter.com/gyykas31yi	0	neutral	0		2009-03-02	0	0	0	0	0	0	0	3.63	0	0	2	0	2	0
2017-01-04	$BCS $BOA I'm Bullish #Bankspic.twitter.com/WWaIcspQG9	$bcs $boa i'm bullish #bankspic.twitter.com/wwaicspqg9	$bcs $boa i'm bullish #bankspic.twitter.com/wwaicspqg9	0	neutral	0		2009-03-03	0	0	0	0	0	0	0	3.65	0	0	2	0	2	0
2016-04-16	Raining raining	raining raining	raining raining	0	neutral	0		2009-03-04	0	0	0	0	0	0	0	3.59	0	0	2	0	2	0
2016-03-21	Who are you BoA 2nd verse ver. https://www.instagram.com/p/BDNThwzH1Iu/	who are you boa 2nd verse ver.	who are you boa 2nd verse ver.	0	neutral	0		2009-03-05	0	0	0	0	0	0	0	3.17	0	0	2	0	2	0
2016-01-16	Weekend https://www.instagram.com/p/BAmn2K5n1D1/	weekend	weekend	0	neutral	0		2009-03-06	0	0	0	0	0	0	0	3.14	0	0	2	0	2	0
2016-08-28	Just posted a photo https://www.instagram.com/p/BJpi0KAB6dx/	just posted a photo	just posted a photo	0	neutral	0		2009-03-07	0	0	0	0	0	0	0	3.14	0	0	2	0	2	0
2016-08-30	Nite https://www.instagram.com/p/BJu69aXB0YU/	nite	nite	0	neutral	0		2009-03-08	0	0	0	0	0	0	0	3.14	0	0	2	0	2	0
2016-01-28	Photo by @0921kmy https://www.instagram.com/p/BBE6qQin1Kr/	photo by @0921kmy	photo by @0921kmy	0	neutral	0		2009-03-09	0	0	0	0	0	0	0	3.75	0	0	2	0	2	0
2016-10-24	Honoring #banking legends incl. McColl, Allison and Woodard tonight at @NCBankers Hall of Fame banquet. $BBT $BOA @PinehurstResortpic.twitter.com/TycDon7WOG	honoring #banking legends incl. mccoll, allison and woodard tonight at @ncbankers hall of fame banquet. $bbt $boa @pinehurstresortpic.twitter.com/tycdon7wog	honoring #banking legends incl. mccoll, allison and woodard tonight at @ncbankers hall of fame banquet. $bbt $boa @pinehurstresortpic.twitter.com/tycdon7wog	0	neutral	0		2009-03-10	0	0	0	0	0	0	0	4.79	0	0	2	0	2	0
2016-06-13	Here's what @iimag wrote about $BOA's Cathy Bessant last year in #Tech50. She was #2 on the annual listhttp://ow.ly/Lx1B301e0Qf	here's what @iimag wrote about $boa's cathy bessant last year in #tech50. she was #2 on the annual list	here's what @iimag wrote about $boa's cathy bessant last year in #tech50. she was #2 on the annual list	0.0666667	neutral	0		2009-03-11	0	0	0	0	0	0	0	4.93	0	0	2	0	2	0
2016-06-10	#Bayer secures $63B in #financing for #Monsanto $BAYRY $MON http://ow.ly/dd3W300TI29Ã‚Â #agriculture #ag #commodities $gs $boa $cs $hsbc $jpm	#bayer secures $63b in #financing for #monsanto $bayry $mon #agriculture #ag #commodities $gs $boa $cs $hsbc $jpm	#bayer secures $63b in #financing for #monsanto $bayry $mon #agriculture #ag #commodities $gs $boa $cs $hsbc $jpm	0	neutral	0		2009-03-12	0	0	0	0	0	0	0	5.85	0	0	2	0	2	0
2016-06-05	Bank of America could go to $8 dollars . I remember when Buffet got in at $6.08 . $BOA never seen the 5 handle again https://twitter.com/SeekingAlpha/status/739669432125906944Ã‚Â Ã¢â‚¬Â¦ Bank Of America: Risk To $10-$11 http://seekingalpha.com/article/3979974-bank-america-risk-10-11?source=feed_fÃ‚Â Ã¢â‚¬Â¦ $BAC	bank of america could go to $8 dollars . i remember when buffet got in at $6.08 . $boa never seen the 5 handle again bank of america: risk to $10-$11 $bac	bank of america could go to $8 dollars . i remember when buffet got in at $6.08 . $boa never seen the 5 handle again bank of america: risk to $10-$11 $bac	0	neutral	0		2009-03-13	0	1	0	1	0	0	0	5.76	0	0	2	0	2	1
2016-04-11	@ CNBC this was how racist the banker was at @BankofAmerica he said $boa doesn't do collateral loans than basically ushered me out Ã¢â‚¬â€œ at Bank Of America	@ cnbc this was how racist the banker was at @bankofamerica he said $boa doesn't do collateral loans than basically ushered me out at bank of america	@ cnbc this was how racist the banker was at @bankofamerica he said $boa doesn't do collateral loans than basically ushered me out at bank of america	0	neutral	0		2009-03-14	0	0	0	0	0	0	0	5.76	0	0	2	0	2	0
2016-04-06	Bank of America: Atlanta homebuyers optimistic about saving, purchasing a home http://bizj.us/1m0m5mÃ‚Â $BOA pic.twitter.com/Er1pFDywq0	bank of america: atlanta homebuyers optimistic about saving, purchasing a home $boa pic.twitter.com/er1pfdywq0	bank of america: atlanta homebuyers optimistic about saving, purchasing a home $boa pic.twitter.com/er1pfdywq0	0	neutral	0		2009-03-15	0	0	0	0	0	0	0	5.76	0	0	2	0	2	0
2016-01-11	@CGasparino @30yrdream _x000D_ I'll bet the Feds could build lots of roads & bridges if they took over $BOA next & sold it to Goldman / Blackrock	@cgasparino @30yrdream _x000D_ i'll bet the feds could build lots of roads & bridges if they took over $boa next & sold it to goldman / blackrock	@cgasparino @30yrdream _x000D_ i'll bet the feds could build lots of roads & bridges if they took over $boa next & sold it to goldman / blackrock	0	neutral	0		2009-03-16	0	0	0	0	0	0	0	6.18	0	0	2	0	2	0
2015-05-05	http://youtu.be/-sjfQWGkGF4Ã‚Â MV who are you	mv who are you	mv who are you	0	neutral	0		2009-03-17	0	0	0	0	0	0	0	6.27	0	0	2	0	2	0
2015-05-11	BoA Ã«Â³Â´Ã¬â€¢â€ž_Kiss My Lips_Music Videohttp://youtu.be/YR92tv29pFU	boa _kiss my lips_music video	boa _kiss my lips_music video	0	neutral	0		2009-03-18	0	0	0	0	0	0	0	7.67	0	0	2	0	2	0
2015-12-10	D-1_x000D_ Rehearsal_x000D_ #nowness https://www.instagram.com/p/_G_1V-H1B1/	d-1_x000D_ rehearsal_x000D_ #nowness	d-1_x000D_ rehearsal_x000D_ #nowness	0	neutral	0		2009-03-19	0	0	0	0	0	0	0	6.93	0	0	2	0	2	0
2015-11-19	#lookbook lookbook https://instagram.com/p/-Q3WWdn1A0/	#lookbook lookbook	#lookbook lookbook	0	neutral	0		2009-03-20	0	0	0	0	0	0	0	6.19	0	0	2	0	2	0
2015-12-10	Nowness in JAPAN!_x000D_ D-1_x000D_ #nowness https://www.instagram.com/p/_G_VRCn1A9/	nowness in japan!_x000D_ d-1_x000D_ #nowness	nowness in japan!_x000D_ d-1_x000D_ #nowness	0	neutral	0		2009-03-21	0	0	0	0	0	0	0	6.19	0	0	2	0	2	0
2015-02-14	King of pop, PERIOD #MJ #ONE http://instagram.com/p/zHCqd2H1HG/	king of pop, period #mj #one	king of pop, period #mj #one	0	neutral	0		2009-03-22	0	0	0	0	0	0	0	6.19	0	0	2	0	2	0
2015-02-09	Show me your face please..;(( http://instagram.com/p/y5wmEKn1Ea/	show me your face please..;((	show me your face please..;((	0	neutral	0		2009-03-23	0	0	0	0	0	0	0	7.8	0	0	2	0	2	0
2015-05-22	Me and shinee #Kissmylips #view https://instagram.com/p/2-3t_4H1Eg/	me and shinee #kissmylips #view	me and shinee #kissmylips #view	0	neutral	0		2009-03-24	0	0	0	0	0	0	0	7.22	0	0	2	0	2	0
2015-08-08	About 7pm in Seoul. https://instagram.com/p/6Hw3FLn1As/	about 7pm in seoul.	about 7pm in seoul.	0	neutral	0		2009-03-25	0	0	0	0	0	0	0	7.7	0	0	2	0	2	0
2015-07-10	Me and pama https://instagram.com/p/481N0lH1HG/	me and pama	me and pama	0	neutral	0		2009-03-26	0	0	0	0	0	0	0	7.58	0	0	2	0	2	0
2015-02-08	Leopard shark http://instagram.com/p/y3L7-AH1BT/	leopard shark	leopard shark	0	neutral	0		2009-03-27	0	0	0	0	0	0	0	7.34	0	0	2	0	2	0
2015-11-30	Kiss my lips Japanese ver._x000D_ https://youtu.be/QEk2gODrWFsÃ‚Â https://instagram.com/p/-ts2EFH1A1/	kiss my lips japanese ver._x000D_	kiss my lips japanese ver._x000D_	0	neutral	0		2009-03-28	0	0	0	0	0	0	0	7.34	0	0	2	0	2	0
2015-11-17	http://youtu.be/wL392prSmjwÃ‚Â _x000D_ Lookbook #lookbook #newsingle #december16 https://instagram.com/p/-LYHWAn1M0/	_x000D_ lookbook #lookbook #newsingle #december16	_x000D_ lookbook #lookbook #newsingle #december16	0	neutral	0		2009-03-29	0	0	0	0	0	0	0	7.34	0	0	2	0	2	0
2015-05-31	#Repost from bumkeyk with @ig_saveapp. who ar eyou stranger! https://instagram.com/p/3X4fPdn1D-/	#repost from bumkeyk with @ig_saveapp. who ar eyou stranger!	#repost from bumkeyk with @ig_saveapp. who ar eyou stranger!	0	neutral	0		2009-03-30	0	0	0	0	0	0	0	6.03	0	0	2	0	2	0
2015-02-23	#Boadicea Resources : Fraser Range Exploration Update http://www.4-traders.com/BOADICEA-RESOURCES-LTD-10468601/news/Boadicea-Resources--Fraser-Range-Exploration-Update-19914218/Ã‚Â Ã¢â‚¬Â¦ $BOA	#boadicea resources : fraser range exploration update $boa	#boadicea resources : fraser range exploration update $boa	0	neutral	0		2009-03-31	0	0	0	0	0	0	0	6.82	0	0	2	0	2	0
2015-02-18	$BOA:ASX ! 11:03 AM Fraser Range Exploration Update http://bit.ly/19yGhAC	$boa:asx ! 11:03 am fraser range exploration update	$boa:asx ! 11:03 am fraser range exploration update	0	neutral	0		2009-04-01	0	0	0	0	0	0	0	7.05	0	0	2	0	2	0
2015-01-18	$BOA:ASX ! 12:14 PM Sampling Results at Paraburdoo Project http://bit.ly/1uh8S15	$boa:asx ! 12:14 pm sampling results at paraburdoo project	$boa:asx ! 12:14 pm sampling results at paraburdoo project	0	neutral	0		2009-04-02	0	0	0	0	0	0	0	7.24	0	0	2	0	2	0
2015-01-13	Here's how to trade the 4 #toobigtofail money-center banks: http://buff.ly/1z7mGCeÃ‚Â $BOA $C $JPM $WFC	here's how to trade the 4 #toobigtofail money-center banks: $boa $c $jpm $wfc	here's how to trade the 4 #toobigtofail money-center banks: $boa $c $jpm $wfc	0	neutral	0		2009-04-03	0	0	0	0	0	0	0	7.6	0	0	2	0	2	0
2015-01-10	#BOADICEA RESOURCES LTD : December 2014 Sales and Revenue Release - Activities... http://www.4-traders.com/BOADICEA-RESOURCES-LTD-10468601/calendar/Ã‚Â Ã¢â‚¬Â¦ $BOA	#boadicea resources ltd : december 2014 sales and revenue release - activities... $boa	#boadicea resources ltd : december 2014 sales and revenue release - activities... $boa	0	neutral	0		2009-04-04	0	0	0	0	0	0	0	7.6	0	0	2	0	2	0
2015-01-07	$BOA:ASX ! 11:42 AM Appendix 5B http://bit.ly/1HPX12c	$boa:asx ! 11:42 am appendix 5b	$boa:asx ! 11:42 am appendix 5b	0	neutral	0		2009-04-05	0	0	0	0	0	0	0	7.6	0	0	2	0	2	0
2014-08-23	#who's back http://instagram.com/p/sEiCELn1Bt/	#who's back	#who's back	0	neutral	0		2009-04-06	0	0	0	0	0	0	0	7.48	0	0	2	0	2	0
2014-04-02	Morning morning....;p http://instagram.com/p/mT0TOCn1A2/	morning morning....;p	morning morning....;p	0	neutral	0		2009-04-07	0	0	0	0	0	0	0	7.36	0	0	2	0	2	0
2014-12-12	Anyone can fix this out??????? #help me key commands are gone!!!!! http://instagram.com/p/wgAuHJn1A9/	anyone can fix this out??????? #help me key commands are gone!!!!!	anyone can fix this out??????? #help me key commands are gone!!!!!	1	neutral	0		2009-04-08	0	0	0	0	0	0	0	7.06	0	0	2	0	2	0
2014-05-30	What the.... http://instagram.com/p/opqZpSH1Kj/	what the....	what the....	0	neutral	0		2009-04-09	0	0	0	0	0	0	0	9.55	0	0	2	0	2	0
2014-03-05	Shout it out at shibuya!!!!! http://instagram.com/p/lJ7e5Un1Au/	shout it out at shibuya!!!!!	shout it out at shibuya!!!!!	0	neutral	0		2009-04-10	0	0	0	0	0	0	0	9.55	0	0	2	0	2	0
2014-05-19	Why...;(( wanna jump in to the pool~~~~ ;(( http://instagram.com/p/oNDPv3H1KP/	why...;(( wanna jump in to the pool~~~~ ;((	why...;(( wanna jump in to the pool~~~~ ;((	0	neutral	0		2009-04-11	0	0	0	0	0	0	0	9.55	0	0	2	0	2	0
2014-05-29	Nite nite~~~^^ http://instagram.com/p/oloY4rH1LS/	nite nite~~~^^	nite nite~~~^^	0	neutral	0		2009-04-12	0	0	0	0	0	0	0	9.55	0	0	2	0	2	0
2014-04-02	Oh,, sunshine.. I miss you already....;( http://instagram.com/p/mT0JLLH1Aj/	oh,, sunshine.. i miss you already....;(	oh,, sunshine.. i miss you already....;(	0	neutral	0		2009-04-13	0	0	0	0	0	0	0	11.02	0	0	2	0	2	0
2014-05-22	Yes I didn't!!!!! http://instagram.com/p/oVCrvMn1G2/	yes i didn't!!!!!	yes i didn't!!!!!	0	neutral	0		2009-04-14	0	0	0	0	0	0	0	10.09	0	0	2	0	2	0
2014-06-09	Masayume chasing coming up on July 23 http://instagram.com/p/pDUAVZn1If/	masayume chasing coming up on july 23	masayume chasing coming up on july 23	0	neutral	0		2009-04-15	0	0	0	0	0	0	0	10.44	0	0	2	0	2	0
2014-09-07	Yeah!!!!! http://instagram.com/p/spCxFUH1E3/	yeah!!!!!	yeah!!!!!	0	neutral	0		2009-04-16	0	0	0	0	0	0	0	10.34	0	0	2	0	2	0
2014-06-03	#hermes party with @2among http://instagram.com/p/ox7Yd7H1AK/	#hermes party with @2among	#hermes party with @2among	0	neutral	0		2009-04-17	0	0	0	0	0	0	0	10.6	0	0	2	0	2	0
2014-03-31	At the premiere with Derek!_x000D_ Make your move in theaters on April 18th!!!! http://instagram.com/p/mPDf7tn1Iv/	at the premiere with derek!_x000D_ make your move in theaters on april 18th!!!!	at the premiere with derek!_x000D_ make your move in theaters on april 18th!!!!	0	neutral	0		2009-04-18	0	0	0	0	0	0	0	10.6	0	0	2	0	2	0
2014-03-17	$BOA:ASX ! 12:53 PM Drilling commenced at Symons Hill http://bit.ly/1gHGqh3	$boa:asx ! 12:53 pm drilling commenced at symons hill	$boa:asx ! 12:53 pm drilling commenced at symons hill	0	neutral	0		2009-04-19	0	0	0	0	0	0	0	10.6	0	0	2	0	2	0
2014-02-27	$BOA:ASX 03:32 PM Options Exercise Form http://bit.ly/1hFV5eJ	$boa:asx 03:32 pm options exercise form	$boa:asx 03:32 pm options exercise form	0	neutral	0		2009-04-20	0	0	0	0	0	0	0	8.02	0	0	2	0	2	0
2014-02-27	$BOA:ASX 03:31 PM Option Expiry Letter http://bit.ly/1hFV76o	$boa:asx 03:31 pm option expiry letter	$boa:asx 03:31 pm option expiry letter	0	neutral	0		2009-04-21	0.136364	1	0	0	1	0	0	8.76	0	0	3	1	3	1
2014-02-18	i dont ever remember an #overdraft of 13 dollars but the check will be cashed either way_x000D_ $BOA #settlement	i dont ever remember an #overdraft of 13 dollars but the check will be cashed either way_x000D_ $boa #settlement	i dont ever remember an #overdraft of 13 dollars but the check will be cashed either way_x000D_ $boa #settlement	0	neutral	0		2009-04-22	0	0	0	0	0	0	0	8.26	0	0	3	0	2	0
2014-02-06	@LisaMcIntire You need to talk to @Golden_Key about this $BOA buys the lists from headquarters & auto-populates the fields, all electronic.	@lisamcintire you need to talk to @golden_key about this $boa buys the lists from headquarters & auto-populates the fields, all electronic.	@lisamcintire you need to talk to @golden_key about this $boa buys the lists from headquarters & auto-populates the fields, all electronic.	0	neutral	0		2009-04-23	0	0	0	0	0	0	0	8.82	0	0	3	0	2	0
2014-01-15	Bank of America profit jumps as bank shakes off financial crisis http://reut.rs/1drsBFHÃ‚Â $BOA @rudegeair $BAC https://twitter.com/LaurenYoung/status/423482908272119808/photo/1pic.twitter.com/edLb7OrSk6	bank of america profit jumps as bank shakes off financial crisis $boa @rudegeair $bac	bank of america profit jumps as bank shakes off financial crisis $boa @rudegeair $bac	0	neutral	0		2009-04-24	0	0	0	0	0	0	0	9.1	0	0	3	0	2	0
2014-01-15	Bank of America $BOA earnings came in at .29 vs .26 est. revenues at $21.47B vs $21.24B. Credit losses at $336M vs 2.02B year prior.	bank of america $boa earnings came in at .29 vs .26 est. revenues at $21.47b vs $21.24b. credit losses at $336m vs 2.02b year prior.	bank of america $boa earnings came in at .29 vs .26 est. revenues at $21.47b vs $21.24b. credit losses at $336m vs 2.02b year prior.	0	neutral	0		2009-04-25	0	0	0	0	0	0	0	9.1	0	0	3	0	2	0
2014-01-01	Banks Try To Save Big With 'ATMs Of The Future' http://flip.it/bYoHdÃ‚Â $BOA	banks try to save big with 'atms of the future' $boa	banks try to save big with 'atms of the future' $boa	0.1125	neutral	0		2009-04-26	0	0	0	0	0	0	0	9.1	0	0	3	0	2	0
2013-05-07	Thank you and please continue your support of kpop.	thank you and please continue your support of kpop.	thank you and please continue your support of kpop.	0	neutral	0		2009-04-27	0	0	0	0	0	0	0	8.92	0	0	3	0	2	0
2013-04-10	Taiwan!!!!!!I'm coming for you!!!!! See you in may!!! Can't wait!!!	taiwan!!!!!!i'm coming for you!!!!! see you in may!!! can't wait!!!	taiwan!!!!!!i'm coming for you!!!!! see you in may!!! can't wait!!!	0	neutral	0		2009-04-28	-0.065873	1	0	1	0	0	0	8.15	0	0	3	0	2	1
2013-10-16	G.A.B! D-1!!!! Bring it!!! http://instagram.com/p/fhnHs6n1AR/	g.a.b! d-1!!!! bring it!!!	g.a.b! d-1!!!! bring it!!!	0	neutral	0		2009-04-29	0	0	0	0	0	0	0	8.68	0	0	3	0	2	0
2013-04-24	Hello Mr . Big postbox!!!!!!!! http://instagram.com/p/Ye5uXrn1Lx/	hello mr . big postbox!!!!!!!!	hello mr . big postbox!!!!!!!!	0.1	neutral	0		2009-04-30	0	0	0	0	0	0	0	8.93	0	0	3	0	2	0
2013-12-05	Xxxxxxxxxxxxxxxxxx hello there~~ ;b http://instagram.com/p/hiWKasn1Aj/	xxxxxxxxxxxxxxxxxx hello there~~ ;b	xxxxxxxxxxxxxxxxxx hello there~~ ;b	0	neutral	0		2009-05-01	0	0	0	0	0	0	0	8.7	0	0	3	0	2	0
2013-08-17	Hi there~ http://instagram.com/p/dHeIkNH1Ie/	hi there~	hi there~	0	neutral	0		2009-05-02	0.5	1	0	0	1	0	0	8.7	0	0	4	1	3	1
2013-04-09	Flower prints.. Hello spring!! w/ vivahanyoung http://instagram.com/p/X4zdhun1Al/	flower prints.. hello spring!! w/ vivahanyoung	flower prints.. hello spring!! w/ vivahanyoung	0	neutral	0		2009-05-03	0	0	0	0	0	0	0	8.7	0	0	4	0	2	0
2013-03-04	#WarburgPincus selects $JPM $BOA & $C as #underwriters for potential $1.5 Billion @BauschLomb #IPO; Terms: http://bit.ly/117nIg1Ã‚Â #eyecare	#warburgpincus selects $jpm $boa & $c as #underwriters for potential $1.5 billion @bauschlomb #ipo; terms: #eyecare	#warburgpincus selects $jpm $boa & $c as #underwriters for potential $1.5 billion @bauschlomb #ipo; terms: #eyecare	1	neutral	0		2009-05-04	0	0	0	0	0	0	0	10.38	0	0	4	0	2	0
2013-02-28	$KKR backed @MasoniteDoors files for @NYSEEuronext #IPO ( $DOOR); #underwriters led by $DB $BOA $BARC; Terms: http://bit.ly/VQAlstÃ‚Â #door	$kkr backed @masonitedoors files for @nyseeuronext #ipo ( $door); #underwriters led by $db $boa $barc; terms: #door	$kkr backed @masonitedoors files for @nyseeuronext #ipo ( $door); #underwriters led by $db $boa $barc; terms: #door	0	neutral	0		2009-05-05	0.333333	1	0	0	1	0	0	10.84	0	0	5	1	3	1
2013-02-20	Bank of America $BOA CEO Brian Moynihan gets 73% pay hike http://www.bizjournals.com/washington/morning_call/2013/02/bank-of-america-ceo-brian-moynihan.html?ana=twtÃ‚Â Ã¢â‚¬Â¦ via @washbizonline	bank of america $boa ceo brian moynihan gets 73% pay hike via @washbizonline	bank of america $boa ceo brian moynihan gets 73% pay hike via @washbizonline	0	neutral	0		2009-05-06	0.5	1	0	0	1	0	0	12.69	0	0	6	1	3	1
2013-01-29	Financial crisis talk puts consumer confidence at risk: Bank of America CEO Brian Moynihan $BOA http://chapter11cases.com/financial-crisis-talk-puts-consumer-confidence-at-risk-bank-of-america-ceo-brian-moynihan/Ã‚Â Ã¢â‚¬Â¦	financial crisis talk puts consumer confidence at risk: bank of america ceo brian moynihan $boa	financial crisis talk puts consumer confidence at risk: bank of america ceo brian moynihan $boa	0	neutral	0		2009-05-07	0	0	0	0	0	0	0	13.51	0	0	6	0	2	0
2013-01-27	@ShawnByfield @Famous_Jae thnx shawn!! Only korean version but it will be on itunes soon.. I think....	@shawnbyfield @famous_jae thnx shawn!! only korean version but it will be on itunes soon.. i think....	@shawnbyfield @famous_jae thnx shawn!! only korean version but it will be on itunes soon.. i think....	1	neutral	0		2009-05-08	0	0	0	0	0	0	0	14.17	0	0	6	0	2	0
2013-01-18	Morgan Stanley Beats Estimates on Increase in Brokerage Revenue http://bloom.bg/XhPbnVÃ‚Â via @BloombergNews $MS $GS $JPM $BOA #TKOSTOCKS	morgan stanley beats estimates on increase in brokerage revenue via @bloombergnews $ms $gs $jpm $boa #tkostocks	morgan stanley beats estimates on increase in brokerage revenue via @bloombergnews $ms $gs $jpm $boa #tkostocks	0	neutral	0		2009-05-09	0	0	0	0	0	0	0	14.17	0	0	6	0	2	0
2013-01-07	Countrywide deal with Fannie Mae reps beginning of several ends for $BOA and mortgages http://www.scpr.org/blogs/economy/2013/01/07/11881/bank-america-continues-end-its-countrywide-proble/Ã‚Â Ã¢â‚¬Â¦ @DeBordReport	countrywide deal with fannie mae reps beginning of several ends for $boa and mortgages @debordreport	countrywide deal with fannie mae reps beginning of several ends for $boa and mortgages @debordreport	0	neutral	0		2009-05-10	0	0	0	0	0	0	0	14.17	0	0	6	0	2	0
2013-01-02	Regulators settle with big mortgage servicers: $10B for faulty foreclosures. #xbrl #mbs #mismo $BOA $WFC $JBM $C http://bloom.bg/UIXjkQ	regulators settle with big mortgage servicers: $10b for faulty foreclosures. #xbrl #mbs #mismo $boa $wfc $jbm $c	regulators settle with big mortgage servicers: $10b for faulty foreclosures. #xbrl #mbs #mismo $boa $wfc $jbm $c	0.1	neutral	0		2009-05-11	0	0	0	0	0	0	0	12.94	0	0	6	0	2	0
2012-09-20	Off to Indonesia. See you tmrw at SMTown concert!!!	off to indonesia. see you tmrw at smtown concert!!!	off to indonesia. see you tmrw at smtown concert!!!	0	neutral	0		2009-05-12	0	0	0	0	0	0	0	12.26	0	0	6	0	2	0
2012-08-22	OMG.. Over 1 million followers?? Thnx y'all!! Woohoo~~ (-;	omg.. over 1 million followers?? thnx y'all!! woohoo~~ (-;	omg.. over 1 million followers?? thnx y'all!! woohoo~~ (-;	0	neutral	0		2009-05-13	0	0	0	0	0	0	0	11.01	0	0	6	0	2	0
2012-08-17	Finally The shadow MV came out! Check this out! http://m.youtube.com/#/watch?desktop_uri=%2Fwatch%3Fv%3D8fHERLFv-FU%26feature%3Dplcp&feature=plcp&v=8fHERLFv-FU&gl=KRÃ‚Â Ã¢â‚¬Â¦	finally the shadow mv came out! check this out! #/watch?desktop_uri=%2fwatch%3fv%3d8fherlfv-fu%26feature%3dplcp&feature=plcp&v=8fherlfv-fu&gl=kr	finally the shadow mv came out! check this out! #/watch?desktop_uri=%2fwatch%3fv%3d8fherlfv-fu%26feature%3dplcp&feature=plcp&v=8fherlfv-fu&gl=kr	1	neutral	0		2009-05-14	0	0	0	0	0	0	0	11.31	0	0	6	0	2	0
2012-07-21	See ya on 23rd!!!!!!!!! Yeah!!!!!!!!!! http://socialcam.com/s/bwYSL3BG	see yeah on 23rd!!!!!!!!! yeah!!!!!!!!!!	see yeah on 23rd!!!!!!!!! yeah!!!!!!!!!!	0	neutral	0		2009-05-15	0	0	0	0	0	0	0	10.67	0	0	6	0	2	0
2012-07-25	BoA - Ã¢â‚¬ËœOnly OneÃ¢â‚¬â„¢ MV(Drama ver.) http://youtu.be/ucJ95RzLHvA?aÃ‚Â officially on YouTube now.	boa - only one mv(drama ver.) officially on youtube now.	boa - only one mv(drama ver.) officially on youtube now.	1	neutral	0		2009-05-16	0	0	0	0	0	0	0	10.67	0	0	6	0	2	0
2012-10-14	Hello girl!!!! http://instagr.am/p/QxASkPn1Lf/	hello girl!!!!	hello girl!!!!	0	neutral	0		2009-05-17	0	0	0	0	0	0	0	10.67	0	0	6	0	2	0
2012-08-01	Which color should I wear today... Having stages with these babies.. By Giuseppe zanotti (-; http://lockerz.com/s/230142292	which color should i wear today... having stages with these babies.. by giuseppe zanotti (-;	which color should i wear today... having stages with these babies.. by giuseppe zanotti (-;	0	neutral	0		2009-05-18	0	0	0	0	0	0	0	11.73	0	0	6	0	2	0
2012-07-25	@donghae861015 will give it to you soon!!!	@donghae861015 will give it to you soon!!!	@donghae861015 will give it to you soon!!!	0	neutral	0		2009-05-19	0	0	0	0	0	0	0	11.25	0	0	6	0	2	0
2012-06-10	I'll try to go to sleep.. Nite ppl!!!!! And here's my delirious pic..;p nite nite~~ http://instagr.am/p/LtDM4mH1B4/	i'll try to go to sleep.. nite ppl!!!!! and here's my delirious pic..;p nite nite~~	i'll try to go to sleep.. nite ppl!!!!! and here's my delirious pic..;p nite nite~~	0	neutral	0		2009-05-20	0	0	0	0	0	0	0	11.49	0	0	6	0	2	0
2012-06-08	Off to Taiwan!!!!!!! See u at SMT concert tonight! (-;	off to taiwan!!!!!!! see you at smt concert tonight! (-;	off to taiwan!!!!!!! see you at smt concert tonight! (-;	0	neutral	0		2009-05-21	0	0	0	0	0	0	0	11.41	0	0	6	0	2	0
2012-05-21	Goodbye Los Angeles!!!!! Will miss you~~~~ (-;	goodbye los angeles!!!!! will miss you~~~~ (-;	goodbye los angeles!!!!! will miss you~~~~ (-;	0	neutral	0		2009-05-22	0	0	0	0	0	0	0	11.07	0	0	6	0	2	0
2012-05-16	Kiss me... http://instagr.am/p/Kt7Fgln1Ak/	kiss me...	kiss me...	0	neutral	0		2009-05-23	0	0	0	0	0	0	0	11.07	0	0	6	0	2	0
2012-05-04	RT @Notebook: Don't make time for people who don't make time for you.	rt @notebook: don't make time for people who don't make time for you.	rt @notebook: don't make time for people who don't make time for you.	0	neutral	0		2009-05-24	0	0	0	0	0	0	0	11.07	0	0	6	0	2	0
2012-04-19	A girl with one of MJ moves.. Ha ha http://lockerz.com/s/202474613	a girl with one of mj moves.. ha ha	a girl with one of mj moves.. ha ha	0	neutral	0		2009-05-25	0	0	0	0	0	0	0	11.07	0	0	6	0	2	0
2012-04-06	Hmm.. Packing takes forever.... );	hmm.. packing takes forever.... );	hmm.. packing takes forever.... );	0	neutral	0		2009-05-26	0	0	0	0	0	0	0	10.98	0	0	6	0	2	0
2012-03-27	Photo shoot. http://instagr.am/p/Is781fn1Lv/	photo shoot.	photo shoot.	0	neutral	0		2009-05-27	0	0	0	0	0	0	0	10.91	0	0	6	0	2	0
2012-03-17	Makeup time! http://instagr.am/p/ITXgAWH1B3/	makeup time!	makeup time!	0	neutral	0		2009-05-28	0	0	0	0	0	0	0	11.3	0	0	6	0	2	0
2012-03-14	Hmm.. Wish me luck!!!	hmm.. wish me luck!!!	hmm.. wish me luck!!!	0	neutral	0		2009-05-29	0	0	0	0	0	0	0	11.27	0	0	6	0	2	0
2012-02-11	RIP Whitney Houston. Still can't believe this...	rip whitney houston. still can't believe this...	rip whitney houston. still can't believe this...	0	neutral	0		2009-05-30	0	0	0	0	0	0	0	11.27	0	0	6	0	2	0
2012-02-07	What do I look like? Any idea of cartoon characters?? http://lockerz.com/s/181717540	what do i look like? any idea of cartoon characters??	what do i look like? any idea of cartoon characters??	0	neutral	0		2009-05-31	0	0	0	0	0	0	0	11.27	0	0	6	0	2	0
2010-11-04	I still need Mcdreamy,Mcsteamy,Mcvet,orMchotty whatever^^ just chillin ma Bday whit your tweets^^	i still need mcdreamy,mcsteamy,mcvet,ormchotty whatever^^ just chillin ma bday whit your tweets^^	i still need mcdreamy,mcsteamy,mcvet,ormchotty whatever^^ just chillin ma bday whit your tweets^^	0	neutral	0		2009-06-01	0	0	0	0	0	0	0	11.21	0	0	6	0	2	0
2010-12-04	Rehearsing http://yfrog.com/ne43901j	rehearsing	rehearsing	0	neutral	0		2009-06-02	0	0	0	0	0	0	0	11.41	0	0	6	0	2	0
2010-12-01	Where $BOA WikiLeaks fears started: http://bit.ly/fI67OQ by @a_greenberg @Forbes	where $boa wikileaks fears started: by @a_greenberg @forbes	where $boa wikileaks fears started: by @a_greenberg @forbes	0	neutral	0		2009-06-03	0	0	0	0	0	0	0	11.21	0	0	6	0	2	0
2010-12-01	RT @AaronBack: $BOA shares fall on fear of wikileaks http://on.wsj.com/e7pcUJ	rt @aaronback: $boa shares fall on fear of wikileaks	rt @aaronback: $boa shares fall on fear of wikileaks	0	neutral	0		2009-06-04	0	0	0	0	0	0	0	11.87	0	0	6	0	2	0
2010-10-25	Bernanke Says U.S. Regulators Reviewing Foreclosures http://bit.ly/ajqtOl $BOA $JPM $GKM	bernanke says you.s. regulators reviewing foreclosures $boa $jpm $gkm	bernanke says you.s. regulators reviewing foreclosures $boa $jpm $gkm	0	neutral	0		2009-06-05	0	0	0	0	0	0	0	11.86	0	0	6	0	2	0
2010-10-05	Merrill Lynch sees 30% surge in India wealth assets http://bit.ly/cGzOAz $BOA	merrill lynch sees 30% surge in india wealth assets $boa	merrill lynch sees 30% surge in india wealth assets $boa	0	neutral	0		2009-06-06	0	0	0	0	0	0	0	11.86	0	0	6	0	2	0
2010-09-29	U.S. Stock-Index Futures Retreat on European Debt Concern http://bit.ly/c5pFae $BOA $MS $NYSE $SPX $DJIA $COMPAQ	you.s. stock-index futures retreat on european debt concern $boa $ms $nyse $spx $djia $compaq	you.s. stock-index futures retreat on european debt concern $boa $ms $nyse $spx $djia $compaq	0	neutral	0		2009-06-07	0	0	0	0	0	0	0	11.86	0	0	6	0	2	0
2010-06-13	Congress Nears Deal on Wall St. Reform Bill: http://ning.it/biP3zI #news #mkts $GS $JPM $BoA #stock #trading #economy #tcot	congress nears deal on wall st. reform bill: #news #mkts $gs $jpm $boa #stock #trading #economy #tcot	congress nears deal on wall st. reform bill: #news #mkts $gs $jpm $boa #stock #trading #economy #tcot	0	neutral	0		2009-06-08	0	0	0	0	0	0	0	12.06	0	0	6	0	2	0
2010-06-01	JPMorgan and BofA lead candidates for GM IPO http://yhoo.it/aSRM3i $JPM $BOA	jpmorgan and bofa lead candidates for gm ipo $jpm $boa	jpmorgan and bofa lead candidates for gm ipo $jpm $boa	0	neutral	0		2009-06-09	0	0	0	0	0	0	0	12.06	0	0	6	0	2	0
2010-03-23	BofA to Start Reducing Mortgage Principal http://cnbc.com/id/36012522 $BAC $BOA #RealEstate #Housing #Mortgages #Debt #Banking	bofa to start reducing mortgage principal $bac $boa #realestate #housing #mortgages #debt #banking	bofa to start reducing mortgage principal $bac $boa #realestate #housing #mortgages #debt #banking	0	neutral	0		2009-06-10	0	0	0	0	0	0	0	11.98	0	0	6	0	2	0
2010-02-03	US Regional Bank Shares Slide on TARP Worries http://cnbc.com/id/35219763 $BOA $C $PNC $PNU $WFC #StockMarket #Banking #TARP	us regional bank shares slide on tarp worries $boa $c $pnc $pnu $wfc #stockmarket #banking #tarp	us regional bank shares slide on tarp worries $boa $c $pnc $pnu $wfc #stockmarket #banking #tarp	0	neutral	0		2009-06-11	0	0	0	0	0	0	0	12.97	0	0	6	0	2	0
2010-01-21	Making banks smaller: Will BofA spin-off Merrill Lynch? http://bit.ly/5pQ0FF $BOA $$	making banks smaller: will bofa spin-off merrill lynch? $boa $$	making banks smaller: will bofa spin-off merrill lynch? $boa $$	0.5	neutral	0		2009-06-12	0	0	0	0	0	0	0	13.72	0	0	6	0	2	0
2009-12-03	Bank of America ($BOA) returns $45 billion in bailout money, $GS, $AIG, $C should take a page from the $BOA book! http://tinyurl.com/ylz4s2z	bank of america ($boa) returns $45 billion in bailout money, $gs, $aig, $c should take a page from the $boa book!	bank of america ($boa) returns $45 billion in bailout money, $gs, $aig, $c should take a page from the $boa book!	0	neutral	0		2009-06-13	0	0	0	0	0	0	0	13.72	0	0	6	0	2	0
2009-12-02	U.S. commercial banks sitting on $1 trillion of excess reserves - prior to crisis, excess reserves averaged $1-$2Billion $C $JPM $BOA $WFC	you.s. commercial banks sitting on $1 trillion of excess reserves - prior to crisis, excess reserves averaged $1-$2billion $c $jpm $boa $wfc	you.s. commercial banks sitting on $1 trillion of excess reserves - prior to crisis, excess reserves averaged $1-$2billion $c $jpm $boa $wfc	0	neutral	0		2009-06-14	0	0	0	0	0	0	0	13.72	0	0	6	0	2	0
2009-10-30	If you watch the market, watch @TradeWithPros #traders $spx $vix $dow $dia #energy #stocks #bonds #equity #$goog $aapl $ibm $qqqq $c $boa	if you watch the market, watch @tradewithpros #traders $spx $vix $dow $dia #energy #stocks #bonds #equity #$goog $aapl $ibm $qqqq $c $boa	if you watch the market, watch @tradewithpros #traders $spx $vix $dow $dia #energy #stocks #bonds #equity #$goog $aapl $ibm $qqqq $c $boa	0	neutral	0		2009-06-15	0	0	0	0	0	0	0	13.33	0	0	6	0	2	0
2009-10-16	$BOA reports loss of $2.2b Could've fooled me with the incorrect overdraft and overlimit fees they hit me with.	$boa reports loss of $2.2b could've fooled me with the incorrect overdraft and overlimit fees they hit me with.	$boa reports loss of $2.2b could've fooled me with the incorrect overdraft and overlimit fees they hit me with.	0	neutral	0		2009-06-16	0	0	0	0	0	0	0	12.73	0	0	6	0	2	0
2009-09-07	Bank of America $BOA demands thumbprint from armless bloke http://bit.ly/ESXCe #BankingToday $$	bank of america $boa demands thumbprint from armless bloke #bankingtoday $$	bank of america $boa demands thumbprint from armless bloke #bankingtoday $$	0	neutral	0		2009-06-17	0	0	0	0	0	0	0	12.3	0	0	6	0	2	0
2009-03-13	John Thain as Fudgie the Whale? $MER $BOA http://bit.ly/N0Dpr	john thain as fudgie the whale? $mer $boa	john thain as fudgie the whale? $mer $boa	0	neutral	0		2009-06-18	0	0	0	0	0	0	0	12.9	0	0	6	0	2	0
2009-02-20	Where is Geitner? What's up with $boa? Why isn't this administration talking to the public? Why?! FML	where is geitner? what's up with $boa? why isn't this administration talking to the public? why?! fml	where is geitner? what's up with $boa? why isn't this administration talking to the public? why?! fml	0.0666667	neutral	0		2009-06-19	0	0	0	0	0	0	0	13.22	0	0	6	0	2	0
2009-02-20	They are going to halt trading on $BOA if it keeps going like this	they are going to halt trading on $boa if it keeps going like this	they are going to halt trading on $boa if it keeps going like this	0	neutral	0		2009-06-20	0	0	0	0	0	0	0	13.22	0	0	6	0	2	0
2009-01-23	James Bianco : If Citi, $GM, $Boa, $AA, $JPM, American Express and $GE all opened at zero, the Dow would lose only 528 points.	james bianco : if citi, $gm, $boa, $aa, $jpm, american express and $ge all opened at zero, the dow would lose only 528 points.	james bianco : if citi, $gm, $boa, $aa, $jpm, american express and $ge all opened at zero, the dow would lose only 528 points.	0.5	neutral	0		2009-06-21	0	0	0	0	0	0	0	13.22	0	0	6	0	2	0
2009-01-22	Ritholtz noting absurdity of mrkt behavior n response to $BOA & $JPM execs buying shares with "ill-gotten gains" http://tinyurl.com/byeytw	ritholtz noting absurdity of mrkt behavior n response to $boa & $jpm execs buying shares with "ill-gotten gains"	ritholtz noting absurdity of mrkt behavior n response to $boa & $jpm execs buying shares with "ill-gotten gains"	0	neutral	0		2009-06-22	0	0	0	0	0	0	0	11.94	0	0	6	0	2	0
2017-06-22	US banks pass first round of annual stress tests https://www.ft.com/content/23ab8a02-5787-11e7-80b6-9bfa4c1f83d2Ã‚Â Ã¢â‚¬Â¦ via @FT $BOA $C $JPM #WallStreet	us banks pass first round of annual stress tests via @ft $boa $c $jpm #wallstreet	us banks pass first round of annual stress tests via @ft $boa $c $jpm #wallstreet	0.366667	neutral	0.025		2009-06-23	0	0	0	0	0	0	0	12.23	0	0	6	0	2	0
2013-02-13	Happy valentine's day..... eating chocolate is all I can do..... what ever....:(	happy valentine's day..... eating chocolate is all i can do..... what ever....:(	happy valentine's day..... eating chocolate is all i can do..... what ever....:(	1	neutral	0.025		2009-06-24	0	0	0	0	0	0	0	12.35	0	0	6	0	2	0
2018-03-05	THE LAW GETS TWISTED_x000D_ $FNMA's CEO was gnrl counsel at $BOA & @FHFA's Watt practiced law._x000D_ Instead of comply w/ letter & spirit of the law,they're hired to twist it._x000D_ Watt approved what DeMarco banned:CRT & sale not-in-default loan._x000D_ Better write new laws or repeal Charter.@USTreasury	the law gets twisted_x000D_ $fnma's ceo was gnrl counsel at $boa & @fhfa's watt practiced law._x000D_ instead of comply w/ letter & spirit of the law,they're hired to twist it._x000D_ watt approved what demarco banned:crt & sale not-in-default loan._x000D_ better write new laws or repeal charter.@ustreasury	the law gets twisted_x000D_ $fnma's ceo was gnrl counsel at $boa & @fhfa's watt practiced law._x000D_ instead of comply w/ letter & spirit of the law,they're hired to twist it._x000D_ watt approved what demarco banned:crt & sale not-in-default loan._x000D_ better write new laws or repeal charter.@ustreasury	0.651515	neutral	0.0454545		2009-06-25	0	0	0	0	0	0	0	12.35	0	0	6	0	2	0
2016-07-18	$BOA beat analyst expectations in Q2 on the back of cost-cutting and an increase in trading revenue. Profit still fell nearly 20%.	$boa beat analyst expectations in q2 on the back of cost-cutting and an increase in trading revenue. profit still fell nearly 20%.	$boa beat analyst expectations in q2 on the back of cost-cutting and an increase in trading revenue. profit still fell nearly 20%.	0.2	neutral	0.05		2009-06-26	0	0	0	0	0	0	0	12.75	0	0	6	0	2	0
2012-11-25	Thailand!! The show will started in less than an hour!!!!!! Very excited!! See you soon (-;	thailand!! the show will started in less than an hour!!!!!! very excited!! see you soon (-;	thailand!! the show will started in less than an hour!!!!!! very excited!! see you soon (-;	0.520833	neutral	0.0629679		2009-06-27	0	0	0	0	0	0	0	12.75	0	0	6	0	2	0
2017-06-12	Will begin posting trades starting tmw. Targeting short dated options that can move fast. $FB $AMZN $GOOGL $NFLX $AAPL $NVDA $BOA $C $WFC	will begin posting trades starting tmw. targeting short dated options that can move fast. $fb $amzn $googl $nflx $aapl $nvda $boa $c $wfc	will begin posting trades starting tmw. targeting short dated options that can move fast. $fb $amzn $googl $nflx $aapl $nvda $boa $c $wfc	0.333333	neutral	0.0666667		2009-06-28	0	0	0	0	0	0	0	12.75	0	0	6	0	2	0
2014-08-26	http://youtu.be/QNL53rAKQdwÃ‚Â new album who's back teaser	new album who's back teaser	new album who's back teaser	0.227273	neutral	0.0681818		2009-06-29	0	0	0	0	0	0	0	13.19	0	0	6	0	2	0
2010-12-29	New post on $BLK decision to build internal trading floor and its impact on $C $JPM $BOA, http://stk.ly/fsAp7k	new post on $blk decision to build internal trading floor and its impact on $c $jpm $boa,	new post on $blk decision to build internal trading floor and its impact on $c $jpm $boa,	0.227273	neutral	0.0681818		2009-06-30	0	0	0	0	0	0	0	13.2	0	0	6	0	2	0
2014-01-13	Banks feature heavily this week as US reporting season gets into full swing, Tue $JPM, Wed $BOA, Thurs $GS, $Citi, Fri $MS. DH	banks feature heavily this week as us reporting season gets into full swing, tue $jpm, wed $boa, thurs $gs, $citi, fri $ms. dh	banks feature heavily this week as us reporting season gets into full swing, tue $jpm, wed $boa, thurs $gs, $citi, fri $ms. dh	0.525	neutral	0.075		2009-07-01	0	0	0	0	0	0	0	13.05	0	0	6	0	2	0
2016-11-09	Small credit unions, and pray. Stay AWAY from primary dealers, $GS $JPM $BOA Wells Fargo.	small credit unions, and pray. stay away from primary dealers, $gs $jpm $boa wells fargo.	small credit unions, and pray. stay away from primary dealers, $gs $jpm $boa wells fargo.	0.45	neutral	0.075		2009-07-02	0	0	0	0	0	0	0	12.64	0	0	6	0	2	0
2017-10-17	I move pounds like cross fit I got it out da mud like crawfish dem haters see me up now they like AWW SHIT !!! $BOA	i move pounds like cross fit i got it out da mud like crawfish dem haters see me up now they like aww shit !!! $boa	i move pounds like cross fit i got it out da mud like crawfish dem haters see me up now they like aww shit !!! $boa	0.525	neutral	0.0773437		2009-07-03	0	0	0	0	0	0	0	12.64	0	0	6	0	2	0
2018-05-01	Fifth Third Bank gives babies born today at Chg hospitals $1,053._x000D_ They can afford to._x000D_ It's more than they've paid depositors in past 10yrs._x000D_ #banks #savers #finance #retirement #interestrates_x000D_ #tuesdaythoughts $FITB $JPM $BOA $Chttp://www.chicagotribune.com/business/ct-biz-fifth-third-baby-money-0501-story.htmlÃ‚Â Ã¢â‚¬Â¦	fifth third bank gives babies born today at chg hospitals $1,053._x000D_ they can afford to._x000D_ it's more than they've paid depositors in past 10yrs._x000D_ #banks #savers #finance #retirement #interestrates_x000D_ #tuesdaythoughts $fitb $jpm $boa $c	fifth third bank gives babies born today at chg hospitals $1,053._x000D_ they can afford to._x000D_ it's more than they've paid depositors in past 10yrs._x000D_ #banks #savers #finance #retirement #interestrates_x000D_ #tuesdaythoughts $fitb $jpm $boa $c	0.25	neutral	0.0833333		2009-07-04	0	0	0	0	0	0	0	12.64	0	0	6	0	2	0
2016-01-22	Make me complete _x000D_ #MMC #BoA https://www.instagram.com/p/BA3XtCRH1Jx/	make me complete _x000D_ #mmc #boa	make me complete _x000D_ #mmc #boa	0.4	positive	0.1		2009-07-05	0	0	0	0	0	0	0	12.64	0	0	6	0	2	0
2012-06-20	I'm alive, Trying to keep in a row...	i'm alive, trying to keep in a row...	i'm alive, trying to keep in a row...	0.4	positive	0.1		2009-07-06	0	0	0	0	0	0	0	12.15	0	0	6	0	2	0
2018-08-28	Now $BOA in crypto too? WOW this crypto stuff may be real after all... $BTC $ETHhttps://twitter.com/AbacusJournal/status/1034058249807515648Ã‚Â Ã¢â‚¬Â¦ BANK OF AMERICA: Preparing Crypto Custody Solutions; Files Multiple Patents https://theicojournal.com/?p=5169	now $boa in crypto too? wow this crypto stuff may be real after all... $btc $eth bank of america: preparing crypto custody solutions; files multiple patents	now $boa in crypto too? wow this crypto stuff may be real after all... $btc $eth bank of america: preparing crypto custody solutions; files multiple patents	0.433333	positive	0.1		2009-07-07	0	0	0	0	0	0	0	12.15	0	0	6	0	2	0
2016-06-09	$BOAÃ¢â‚¬â„¢s Cathy Bessant, one of @iimagÃ¢â‚¬Ëœs top #Tech50 leaders in 2015, says bank will compete hard in #FinTech http://ow.ly/NIDA3015akg	$boas cathy bessant, one of @iimags top #tech50 leaders in 2015, says bank will compete hard in #fintech	$boas cathy bessant, one of @iimags top #tech50 leaders in 2015, says bank will compete hard in #fintech	0.520833	positive	0.104167		2009-07-08	0	0	0	0	0	0	0	11.84	0	0	6	0	2	0
2012-06-17	Haha it was a joke! Heading to work! I hate my job.. Lol	haha it was a joke! heading to work! i hate my job.. lol	haha it was a joke! heading to work! i hate my job.. lol	0.633333	positive	0.104167		2009-07-09	0	0	0	0	0	0	0	11.97	0	0	6	0	2	0
2017-12-20	I can't believe that a Tax Cut Bill that aims to boost the economy, will trigger massive losses in many institutions, like $C($16b), $AIG($6.5b), $BOA($3b), $FNMA($11b), $FMCC($4b),..._x000D_ There must be other side in this deal.#Fanniegatepic.twitter.com/xgO6P3IBQ5	i can't believe that a tax cut bill that aims to boost the economy, will trigger massive losses in many institutions, like $c($16b), $aig($6.5b), $boa($3b), $fnma($11b), $fmcc($4b),..._x000D_ there must be other side in this deal.#fanniegatepic.twitter.com/xgo6p3ibq5	i can't believe that a tax cut bill that aims to boost the economy, will trigger massive losses in many institutions, like $c($16b), $aig($6.5b), $boa($3b), $fnma($11b), $fmcc($4b),..._x000D_ there must be other side in this deal.#fanniegatepic.twitter.com/xgo6p3ibq5	0.625	positive	0.125		2009-07-10	0	0	0	0	0	0	0	11.88	0	0	6	0	2	0
2016-04-14	Wall Street inches higher after big bank earnings #WallStreet #bank #earnings #Stockmarket #GlobalNews $BOA $WFChttps://www.yahoo.com/news/wall-street-flat-investors-parse-earnings-133643153--finance.html?soc_src=social-sh&soc_trk=twÃ‚Â Ã¢â‚¬Â¦	wall street inches higher after big bank earnings #wallstreet #bank #earnings #stockmarket #globalnews $boa $wfc	wall street inches higher after big bank earnings #wallstreet #bank #earnings #stockmarket #globalnews $boa $wfc	0.3	positive	0.125		2009-07-11	0	0	0	0	0	0	0	11.88	0	0	6	0	2	0
2015-01-17	This week, $BOA, $C, and $JPM all missed earnings estimates for the first time since Q4'2011. What happens next? http://ow.ly/HsHff	this week, $boa, $c, and $jpm all missed earnings estimates for the first time since q4'2011. what happens next?	this week, $boa, $c, and $jpm all missed earnings estimates for the first time since q4'2011. what happens next?	0.166667	positive	0.125		2009-07-12	0	0	0	0	0	0	0	11.88	0	0	6	0	2	0
2012-06-01	With "s**t kingz.. " (-; wow.. This pic has been already a year.. Time flies.. Anyways, see you all tmrw! http://instagr.am/p/LVljD2H1Mo/	with "s**t kingz.. " (-; wow.. this pic has been already a year.. time flies.. anyways, see you all tmrw!	with "s**t kingz.. " (-; wow.. this pic has been already a year.. time flies.. anyways, see you all tmrw!	1	positive	0.125		2009-07-13	0	0	0	0	0	0	0	12.99	0	0	6	0	2	0
2012-05-30	Haha ok ppl. Here's the funny boring pointless vid.. Lol I look so comfortable. http://socialcam.com/s/CSXMXR7H	haha ok ppl. here's the funny boring pointless vid.. lol i look so comfortable.	haha ok ppl. here's the funny boring pointless vid.. lol i look so comfortable.	0.685714	positive	0.128571		2009-07-14	0	0	0	0	0	0	0	12.91	0	0	6	0	2	0
2012-06-13	OMG!! Andrew Garfield is in Seoul?? I'm a big fan of him since when I watched "Boy A"!! Can't wait for new spider man!!!	omg!! andrew garfield is in seoul?? i'm a big fan of him since when i watched "boy a"!! can't wait for new spider man!!!	omg!! andrew garfield is in seoul?? i'm a big fan of him since when i watched "boy a"!! can't wait for new spider man!!!	0.277273	positive	0.133168		2009-07-15	0	0	0	0	0	0	0	13.42	0	0	6	0	2	0
2012-05-29	Today is my 11th anniversary in Japan. Thanks for all of my fans..... See you soon, and thanks for your big support...love you!	today is my 11th anniversary in japan. thanks for all of my fans..... see you soon, and thanks for your big support...love you!	today is my 11th anniversary in japan. thanks for all of my fans..... see you soon, and thanks for your big support...love you!	0.166667	positive	0.133333		2009-07-16	0	0	0	0	0	0	0	13.17	0	0	6	0	2	0
2018-07-29	$GAL $CR1 $MAT $IGO $BOA $LEG $FMG $CWX some new detail and update for Fraser range regional map. Creasy's new deposit must be close to its debutante coming out.... $GAL remains my favourite of the juniors for a company making discoverypic.twitter.com/33Iyty2RtX	$gal $cr1 $mat $igo $boa $leg $fmg $cwx some new detail and update for fraser range regional map. creasy's new deposit must be close to its debutante coming out.... $gal remains my favourite of the juniors for a company making discoverypic.twitter.com/33iyty2rtx	$gal $cr1 $mat $igo $boa $leg $fmg $cwx some new detail and update for fraser range regional map. creasy's new deposit must be close to its debutante coming out.... $gal remains my favourite of the juniors for a company making discoverypic.twitter.com/33iyty2rtx	0.454545	positive	0.136364		2009-07-17	0	0	0	0	0	0	0	12.89	0	0	6	0	2	0
2017-08-24	https://youtu.be/SzH4FJGwlwoÃ‚Â CAMO at smtown live	camo at smtown live	camo at smtown live	0.5	positive	0.136364		2009-07-18	0	0	0	0	0	0	0	12.89	0	0	6	0	2	0
2017-09-15	@New York, New York https://www.instagram.com/p/BZDfqo7D43h/	@new york, new york	@new york, new york	0.454545	positive	0.136364		2009-07-19	0	0	0	0	0	0	0	12.89	0	0	6	0	2	0
2016-08-13	SMTown LIVE in TOKYO https://www.instagram.com/p/BJCkuFuhKBL/	smtown live in tokyo	smtown live in tokyo	0.5	positive	0.136364		2009-07-20	0	0	0	0	0	0	0	12.24	0	0	6	0	2	0
2013-02-04	New Questions Raised Over a $BoA Settlement http://ow.ly/1RRhbu	new questions raised over a $boa settlement	new questions raised over a $boa settlement	0.454545	positive	0.136364		2009-07-21	0	0	0	0	0	0	0	12.19	0	0	6	0	2	0
2012-03-19	New bodyguard... http://instagr.am/p/IYcL4In1O5/	new bodyguard...	new bodyguard...	0.454545	positive	0.136364		2009-07-22	0	0	0	0	0	0	0	12.23	0	0	6	0	2	0
2009-04-21	Wells Fargo Builds Lead in New Mortgages Over Bank of America http://bit.ly/9mL6N $WFC $BOA	wells fargo builds lead in new mortgages over bank of america $wfc $boa	wells fargo builds lead in new mortgages over bank of america $wfc $boa	0.454545	positive	0.136364		2009-07-23	0	0	0	0	0	0	0	12.69	0	0	6	0	2	0
2013-01-27	@ShawnByfield yeah have two older brothers.. haha I will tell him what yoy said. He will be very proud.. toronto must be very cold take care	@shawnbyfield yeah have two older brothers.. haha i will tell him what yoy said. he will be very proud.. toronto must be very cold take care	@shawnbyfield yeah have two older brothers.. haha i will tell him what yoy said. he will be very proud.. toronto must be very cold take care	0.658333	positive	0.146667		2009-07-24	0	0	0	0	0	0	0	12.51	0	0	6	0	2	0
2009-09-09	Dick Bove's opinion RT @DickBoveSays: There is little question the country is better off because $BOA bought $ML http://bit.ly/3On5F2	dick bove's opinion rt @dickbovesays: there is little question the country is better off because $boa bought $ml	dick bove's opinion rt @dickbovesays: there is little question the country is better off because $boa bought $ml	0.5	positive	0.15625		2009-07-25	0	0	0	0	0	0	0	12.51	0	0	6	0	2	0
2012-02-28	High cut march 2012. http://lockerz.com/s/188120810Ã‚Â http://lockerz.com/s/188120822Ã‚Â http://lockerz.com/s/188120840Ã‚Â http://lockerz.com/s/188120858	high cut march 2012.	high cut march 2012.	0.54	positive	0.16		2009-07-26	0	0	0	0	0	0	0	12.51	0	0	6	0	2	0
2015-10-11	We are back!!! W/ super lady @rinokinawa https://instagram.com/p/8sRig7n1BO/	we are back!!! w/ super lady @rinokinawa	we are back!!! w/ super lady @rinokinawa	0.333333	positive	0.166667		2009-07-27	0	0	0	0	0	0	0	13.09	0	0	6	0	2	0
2017-03-28	$DCSA DOCASA, Inc Opens New Coffee Shop in Fortune 500 Company's Offices in Canary Wharf, London! http://finance.yahoo.com/news/docasa-inc-opens-coffee-shop-120000737.html?soc_src=social-sh&soc_trk=twÃ‚Â Ã¢â‚¬Â¦ via $DNKN $F $BOA	$dcsa docasa, inc opens new coffee shop in fortune 500 company's offices in canary wharf, london! via $dnkn $f $boa	$dcsa docasa, inc opens new coffee shop in fortune 500 company's offices in canary wharf, london! via $dnkn $f $boa	0.454545	positive	0.170455		2009-07-28	0	0	0	0	0	0	0	13.34	0	0	6	0	2	0
2013-04-10	Here's my new toy! http://instagram.com/p/X9GV3tn1ML/	here's my new toy!	here's my new toy!	0.454545	positive	0.170455		2009-07-29	0	0	0	0	0	0	0	13.52	0	0	6	0	2	0
2012-01-01	OMG! RT @richardholdman: @BoA_1105 - Thanks BoA! Here is the complete show if you want to pass it along to your fans.http://www.youtube.com/watch?v=dfz1pyq3EhEÃ‚Â Ã¢â‚¬Â¦	omg! rt @richardholdman: @boa_1105 - thanks boa! here is the complete show if you want to pass it along to your fans.	omg! rt @richardholdman: @boa_1105 - thanks boa! here is the complete show if you want to pass it along to your fans.	0.3	positive	0.175		2009-07-30	0	0	0	0	0	0	0	13.97	0	0	6	0	2	0
2012-07-24	OMG!! Limited version of Only One album!!!! This size is really BIG!! Enjoy my pics with this size!!! #BoAOnlyOne http://lockerz.com/s/228050178	omg!! limited version of only one album!!!! this size is really big!! enjoy my pics with this size!!! #boaonlyone	omg!! limited version of only one album!!!! this size is really big!! enjoy my pics with this size!!! #boaonlyone	0.435714	positive	0.177455		2009-07-31	0	0	0	0	0	0	0	14.79	0	0	6	0	2	0
2013-01-08	NEW POST: After Positive News And A $MS Upgrade, $BOA Reverses to Close Lower http://stks.co/kIC1	new post: after positive news and a $ms upgrade, $boa reverses to close lower	new post: after positive news and a $ms upgrade, $boa reverses to close lower	0.5	positive	0.181818		2009-08-01	0	0	0	0	0	0	0	14.79	0	0	6	0	2	0
2018-01-10	Kodak Into Btc Mining https://news.bitcoin.com/kodak-getting-into-bitcoin-mining/Ã‚Â Ã¢â‚¬Â¦ via @BTCTN $DNAX $BOA $KODK $COGT,$MGTI, #ICO,$BTC Big Blues Chips getting in. Follow the money!....$DNAX 1st project Zillor Global paid up.Whiskey coin next! Nice Mining prospects too! @tokentalkdd	kodak into btc mining via @btctn $dnax $boa $kodk $cogt,$mgti, #ico,$btc big blues chips getting in. follow the money!....$dnax 1st project zillor global paid up.whiskey coin next! nice mining prospects too! @tokentalkdd	kodak into btc mining via @btctn $dnax $boa $kodk $cogt,$mgti, #ico,$btc big blues chips getting in. follow the money!....$dnax 1st project zillor global paid up.whiskey coin next! nice mining prospects too! @tokentalkdd	0.275	positive	0.1875		2009-08-02	0	0	0	0	0	0	0	14.79	0	0	6	0	2	0
2017-07-28	$BOA's primary #banking subsidiary was 1 of 9 banks in app ranking that kept deposit costs flat or lowered them YOY http://bit.ly/2u4yR1OÃ‚Â pic.twitter.com/jPGVCk8E8a	$boa's primary #banking subsidiary was 1 of 9 banks in app ranking that kept deposit costs flat or lowered them yoy	$boa's primary #banking subsidiary was 1 of 9 banks in app ranking that kept deposit costs flat or lowered them yoy	0.3125	positive	0.1875		2009-08-03	0	0	0	0	0	0	0	15.32	0	0	6	0	2	0
2018-05-03	Kids, let's play Kreskin. Predictions?_x000D_ Home prices in 87% of Chicago area haven't recovered from the crash._x000D_ Property taxes are skyrocketing._x000D_ And we're #SunkBySalt._x000D_ #economy #Chicago #Illinois #real #estate _x000D_ #NYC #NY #NJ #California $JPM $WFC $BOA http://www.chicagobusiness.com/realestate/20180503/CRED0701/180509934/home-prices-havent-recovered-in-most-chicago-zi…	kids, let's play kreskin. predictions?_x000D_ home prices in 87% of chicago area haven't recovered from the crash._x000D_ property taxes are skyrocketing._x000D_ and we're #sunkbysalt._x000D_ #economy #chicago #illinois #real #estate _x000D_ #nyc #ny #nj #california $jpm $wfc $boa	kids, let's play kreskin. predictions?_x000D_ home prices in 87% of chicago area haven't recovered from the crash._x000D_ property taxes are skyrocketing._x000D_ and we're #sunkbysalt._x000D_ #economy #chicago #illinois #real #estate _x000D_ #nyc #ny #nj #california $jpm $wfc $boa	0.3	positive	0.2		2009-08-04	0	0	0	0	0	0	0	15.64	0	0	6	0	2	0
2017-10-19	STFU $BOA if I get my chipotle burritos any slower I will close my account. Those people are Saints!!! #Chipotlehttps://twitter.com/kylegriffin1/status/921077697673121792Ã‚Â Ã¢â‚¬Â¦ BofA Merrill Lynch downgraded Chipotle, cut earnings targets over concerns Chipotle pays its workers too much. https://www.cnbc.com/2017/10/18/chipotle-downgraded-employee-pay.htmlÃ‚Â Ã¢â‚¬Â¦	stfu $boa if i get my chipotle burritos any slower i will close my account. those people are saints!!! #chipotle bofa merrill lynch downgraded chipotle, cut earnings targets over concerns chipotle pays its workers too much.	stfu $boa if i get my chipotle burritos any slower i will close my account. those people are saints!!! #chipotle bofa merrill lynch downgraded chipotle, cut earnings targets over concerns chipotle pays its workers too much.	0.2	positive	0.2		2009-08-05	0	0	0	0	0	0	0	16.66	0	0	6	0	2	0
2017-02-25	Warren BuffettÃ¢â‚¬â„¢s Bank of America Bet. Wish I would have invested as much as WB on $BoA, #longfinancialshttps://www.wsj.com/articles/warren-buffetts-5-billion-bank-of-america-bonanza-thank-you-president-trump-1487950050Ã‚Â Ã¢â‚¬Â¦	warren buffetts bank of america bet. wish i would have invested as much as wb on $boa, #longfinancials	warren buffetts bank of america bet. wish i would have invested as much as wb on $boa, #longfinancials	0.2	positive	0.2		2009-08-06	0	0	0	0	0	0	0	16.7	0	0	6	0	2	0
2014-02-13	Big present from VERSACE! Big love :) Ã¢â„¢Â¡Ã¢â„¢Â¡ http://instagram.com/p/kWdtcIn1L_/	big present from versace! big love :)	big present from versace! big love :)	0.36	positive	0.2		2009-08-07	0	0	0	0	0	0	0	16.42	0	0	6	0	2	0
2013-05-07	.. I Wonder what this BOA means.. ????.... Haha http://instagram.com/p/ZAxMEJn1IC/	.. i wonder what this boa means.. ????.... haha	.. i wonder what this boa means.. ????.... haha	0.3	positive	0.2		2009-08-08	0	0	0	0	0	0	0	16.42	0	0	6	0	2	0
2012-06-27	Just wait..!! Wait.. Wait.... And Waiting... I'm so ready to go on.	just wait..!! wait.. wait.... and waiting... i'm so ready to go on.	just wait..!! wait.. wait.... and waiting... i'm so ready to go on.	0.5	positive	0.2		2009-08-09	0	0	0	0	0	0	0	16.42	0	0	6	0	2	0
2010-03-12	does anyone know why $MA $v $boa $c dont get together to form RT economic retail sales data via atm/cc transactions?	does anyone know why $ma $v $boa $c dont get together to form rt economic retail sales data via atm/cc transactions?	does anyone know why $ma $v $boa $c dont get together to form rt economic retail sales data via atm/cc transactions?	0.2	positive	0.2		2009-08-10	0	0	0	0	0	0	0	16.68	0	0	6	0	2	0
2018-07-30	dude this is amazing. I was a Financial Analyst on the mortgage side of $BOA for 10 years so I know first hand how helpful this project can be to the lending industry. _x000D_ #altcoin #blockchaintechnologyhttps://twitter.com/BeeMortgageApp/status/1013620640727945216Ã‚Â Ã¢â‚¬Â¦ #bee is the future of #blockchaintechnology automated worldwide consumer finance mobility. _x000D_ Making #fiat work for…	dude this is amazing. i was a financial analyst on the mortgage side of $boa for 10 years so i know first hand how helpful this project can be to the lending industry. _x000D_ #altcoin #blockchaintechnology #bee is the future of #blockchaintechnology automated worldwide consumer finance mobility. _x000D_ making #fiat work for #cyrpto. pic.twitter.com/8j2ufo8vfc	dude this is amazing. i was a financial analyst on the mortgage side of $boa for 10 years so i know first hand how helpful this project can be to the lending industry. _x000D_ #altcoin #blockchaintechnology #bee is the future of #blockchaintechnology automated worldwide consumer finance mobility. _x000D_ making #fiat work for #cyrpto. pic.twitter.com/8j2ufo8vfc	0.339583	positive	0.2125		2009-08-11	0	0	0	0	0	0	0	15.85	0	0	6	0	2	0
2018-08-05	Taken speculative positions in $CLZ Friday and $BOA today in gambling account. Good proximity to Creasy Mining Lease App in Fraser Range and small market caps.	taken speculative positions in $clz friday and $boa today in gambling account. good proximity to creasy mining lease app in fraser range and small market caps.	taken speculative positions in $clz friday and $boa today in gambling account. good proximity to creasy mining lease app in fraser range and small market caps.	0.5	positive	0.225		2009-08-12	0	0	0	0	0	0	0	15.93	0	0	6	0	2	0
2014-09-12	NAGOYA~ you ready? I'm coming for you see u tmrw ;)) http://instagram.com/p/s35Q4Cn1EM/	nagoya~ you ready? i'm coming for you see you tmrw ;))	nagoya~ you ready? i'm coming for you see you tmrw ;))	0.75	positive	0.225		2009-08-13	0	0	0	0	0	0	0	17	0	0	6	0	2	0
2012-04-07	RT @Notebook: Maybe you've met the right person, but you're just not ready to be in love.	rt @notebook: maybe you've met the right person, but you're just not ready to be in love.	rt @notebook: maybe you've met the right person, but you're just not ready to be in love.	0.545238	positive	0.228571		2009-08-14	0	0	0	0	0	0	0	17.39	0	0	6	0	2	0
2018-02-01	Nickel looking like the move for 2018 so far, I bought two towards end of last year $BOA and $MTH both up a fair way since then, without even a drill date yet, not easy to find good sulphide plays with motivated management, but they are out there, get in early and hold.	nickel looking like the move for 2018 so far, i bought two towards end of last year $boa and $mth both up a fair way since then, without even a drill date yet, not easy to find good sulphide plays with motivated management, but they are out there, get in early and hold.	nickel looking like the move for 2018 so far, i bought two towards end of last year $boa and $mth both up a fair way since then, without even a drill date yet, not easy to find good sulphide plays with motivated management, but they are out there, get in early and hold.	0.616667	positive	0.230556		2009-08-15	0	0	0	0	0	0	0	17.39	0	0	6	0	2	0
2015-07-01	2015 BoA Special Live NOWNESShttp://youtu.be/y0TJI-u7kD0	2015 boa special live nowness	2015 boa special live nowness	0.535714	positive	0.246753		2009-08-16	0	0	0	0	0	0	0	17.39	0	0	6	0	2	0
2017-11-21	Boadicea picks up lithium project - and has three more on the go amid growing demand for the slivery white battery metal. $BOA B$BGS $ASN $WKT #ASX #ausbizhttp://j.mp/2Bd0sTy	boadicea picks up lithium project - and has three more on the go amid growing demand for the slivery white battery metal. $boa b$bgs $asn $wkt #asx #ausbiz	boadicea picks up lithium project - and has three more on the go amid growing demand for the slivery white battery metal. $boa b$bgs $asn $wkt #asx #ausbiz	0.25	positive	0.25		2009-08-17	0	0	0	0	0	0	0	16.56	0	0	6	0	2	0
2017-06-29	$WFC had a 7.4% post-stress T1 capital -- more than $JPM, $BOA, $GS, lots of regionals. Mgm't must not have been enough to pose capital risk	$wfc had a 7.4% post-stress t1 capital -- more than $jpm, $boa, $gs, lots of regionals. mgm't must not have been enough to pose capital risk	$wfc had a 7.4% post-stress t1 capital -- more than $jpm, $boa, $gs, lots of regionals. mgm't must not have been enough to pose capital risk	0.5	positive	0.25		2009-08-18	0	0	0	0	0	0	0	16.9	0	0	6	0	2	0
2017-04-18	$BOA Bank of America Profits Pop on Trading Revenue and Higher Interest Rates_x000D_ http://ln.is/fortune.com/2017/04/Obq2fÃ‚Â Ã¢â‚¬Â¦	$boa bank of america profits pop on trading revenue and higher interest rates_x000D_	$boa bank of america profits pop on trading revenue and higher interest rates_x000D_	0.5	positive	0.25		2009-08-19	0	0	0	0	0	0	0	16.75	0	0	6	0	2	0
2016-01-07	@JacobWolinsky @rationalwalk v. interesting 40% premium. A bet against financials? Could be big gains if underlying $BOA $WFC $UBS fall	@jacobwolinsky @rationalwalk v. interesting 40% premium. a bet against financials? could be big gains if underlying $boa $wfc $ubs fall	@jacobwolinsky @rationalwalk v. interesting 40% premium. a bet against financials? could be big gains if underlying $boa $wfc $ubs fall	0.3	positive	0.25		2009-08-20	0	0	0	0	0	0	0	17.14	0	0	6	0	2	0
2015-01-17	Hello guys!! ;) #workingonsunday http://instagram.com/p/x_AsZ5n1PG/	hello guys!! ;) #workingonsunday	hello guys!! ;) #workingonsunday	1	positive	0.25		2009-08-21	0	0	0	0	0	0	0	17.46	0	0	6	0	2	0
2013-05-06	Ciao~~~~ ;)pic.twitter.com/VBvkdUmYsX	ciao~~~~ ;)pic.twitter.com/vbvkdumysx	ciao~~~~ ;)pic.twitter.com/vbvkdumysx	1	positive	0.25		2009-08-22	0	0	0	0	0	0	0	17.46	0	0	6	0	2	0
2012-07-06	Oh my.... This raining makes me so lazy..... Ahhhhhhhhh...... Rain rain go away~~~~ :p	oh my.... this raining makes me so lazy..... ahhhhhhhhh...... rain rain go away~~~~ :p	oh my.... this raining makes me so lazy..... ahhhhhhhhh...... rain rain go away~~~~ :p	1	positive	0.25		2009-08-23	0	0	0	0	0	0	0	17.46	0	0	6	0	2	0
2012-03-17	Getting ready for Kpop star tonight! http://instagr.am/p/ITZS0uH1CK/	getting ready for kpop star tonight!	getting ready for kpop star tonight!	0.5	positive	0.25		2009-08-24	0	0	0	0	0	0	0	17.35	0	0	6	0	2	0
2009-12-08	$BOA may have paid back the #TARP money, but now they can pay their execs their Bonus money. Watch $BOA ask for more #TARP money	$boa may have paid back the #tarp money, but now they can pay their execs their bonus money. watch $boa ask for more #tarp money	$boa may have paid back the #tarp money, but now they can pay their execs their bonus money. watch $boa ask for more #tarp money	0.25	positive	0.25		2009-08-25	0	0	0	0	0	0	0	17.75	0	0	6	0	2	0
2009-01-16	$boa invested $7 billion in China Construction Bank stock, then had to sell $2.8 billion back to raise cash -- + $25 billion more from t ...	$boa invested $7 billion in china construction bank stock, then had to sell $2.8 billion back to raise cash -- + $25 billion more from t ...	$boa invested $7 billion in china construction bank stock, then had to sell $2.8 billion back to raise cash -- + $25 billion more from t ...	0.25	positive	0.25		2009-08-26	0	0	0	0	0	0	0	17.79	0	0	6	0	2	0
2018-03-05	$NSEH New Website! New MGT! Looking Forward!!! _x000D_ $GE $BOA $TOPS $IBM $AAL $CSCO $INTL $AMD $MSFT $BB $MU $AAPL $MNKD $ANDI $TSLA $F $S $SGYP $FNMA $WMIH $PLUG $GROW	$nseh new website! new mgt! looking forward!!! _x000D_ $ge $boa $tops $ibm $aal $csco $intl $amd $msft $bb $mu $aapl $mnkd $andi $tsla $f $s $sgyp $fnma $wmih $plug $grow	$nseh new website! new mgt! looking forward!!! _x000D_ $ge $boa $tops $ibm $aal $csco $intl $amd $msft $bb $mu $aapl $mnkd $andi $tsla $f $s $sgyp $fnma $wmih $plug $grow	0.454545	positive	0.251687		2009-08-27	0	0	0	0	0	0	0	17.92	0	0	6	0	2	0
2012-03-23	Dam so agree!! RT @WhennBoys: Touch her heart, not her body. Steal her attention, not her happiness. Make her smile, don't waste her tears.	dam so agree!! rt @whennboys: touch her heart, not her body. steal her attention, not her happiness. make her smile, don't waste her tears.	dam so agree!! rt @whennboys: touch her heart, not her body. steal her attention, not her happiness. make her smile, don't waste her tears.	0.1	positive	0.266667		2009-08-28	-0.05	1	0	1	0	0	0	17.98	0	0	6	0	2	1
2010-11-01	Cold weather.. Gloves, scarves and great coats, lots of nice wools, cashmere...	cold weather.. gloves, scarves and great coats, lots of nice wools, cashmere...	cold weather.. gloves, scarves and great coats, lots of nice wools, cashmere...	0.916667	positive	0.266667		2009-08-29	0	0	0	0	0	0	0	17.98	0	0	6	0	2	0
2015-01-28	Smile ;) http://instagram.com/p/ybPIjAn1Gl/	smile ;)	smile ;)	0.55	positive	0.275		2009-08-30	0	0	0	0	0	0	0	17.98	0	0	6	0	2	0
2015-01-28	Smile ;) http://instagram.com/p/ybPabVn1G0/	smile ;)	smile ;)	0.55	positive	0.275		2009-08-31	0	0	0	0	0	0	0	17.59	0	0	6	0	2	0
2014-06-30	Hello hong kong ;)) see you very soon!! http://instagram.com/p/p3GbqOn1Od/	hello hong kong ;)) see you very soon!!	hello hong kong ;)) see you very soon!!	0.65	positive	0.28125		2009-09-01	0	0	0	0	0	0	0	16.46	0	0	6	0	2	0
2013-01-08	$SPX $SPY $XLF $C $BOA Broad market gains at the mercy of what this important sector does at 3-year resistance! http://stks.co/fIkg	$spx $spy $xlf $c $boa broad market gains at the mercy of what this important sector does at 3-year resistance!	$spx $spy $xlf $c $boa broad market gains at the mercy of what this important sector does at 3-year resistance!	0.65625	positive	0.28125		2009-09-02	0	0	0	0	0	0	0	16.27	0	0	6	0	2	0
2018-07-06	$BIOAQ A MELT UP STILL HAS ITS DOWN DAYS THE CHART IS PERFECT BUYING OPPORTUNITY FOR THE NEXT RUN MOVE THE ZERO TO THE RIGHT $RBIZ $CELZ $DRUS $FUSZ $COHO $AXXA $AAGC $CYPE $FB $AMZN $AAPL $TWTR $LIQDQ $RXMD $RBII $IMTV $ABWN $BP $XOM $BOA $S $F $SIRI $NNSR $NSPR $I	$bioaq a melt up still has its down days the chart is perfect buying opportunity for the next run move the zero to the right $rbiz $celz $drus $fusz $coho $axxa $aagc $cype $fb $amzn $aapl $twtr $liqdq $rxmd $rbii $imtv $abwn $bp $xom $boa $s $f $siri $nnsr $nspr $i	$bioaq a melt up still has its down days the chart is perfect buying opportunity for the next run move the zero to the right $rbiz $celz $drus $fusz $coho $axxa $aagc $cype $fb $amzn $aapl $twtr $liqdq $rxmd $rbii $imtv $abwn $bp $xom $boa $s $f $siri $nnsr $nspr $i	0.456151	positive	0.28254		2009-09-03	0	0	0	0	0	0	0	16.84	0	0	6	0	2	0
2012-05-20	Just finished SM town concert at Honda center!!!! And I said.. I wanna release new songs in the US... Ha ha anyways LA audience was awesome!	just finished sm town concert at honda center!!!! and i said.. i wanna release new songs in the us... ha ha anyways la audience was awesome!	just finished sm town concert at honda center!!!! and i said.. i wanna release new songs in the us... ha ha anyways la audience was awesome!	0.518182	positive	0.297408		2009-09-04	0	0	0	0	0	0	0	17.09	0	0	6	0	2	0
2017-08-22	For fun with #burnside https://www.instagram.com/p/BYHVt7djgou/	for fun with #burnside	for fun with #burnside	0.2	positive	0.3		2009-09-05	0	0	0	0	0	0	0	17.09	0	0	6	0	2	0
2016-09-30	#Bitcoin always wins when banks lose.._x000D_ $DB disappears..._x000D_ $JPM disappears..._x000D_ $WF disappears..._x000D_ $BOA stays where it stands...	#bitcoin always wins when banks lose.._x000D_ $db disappears..._x000D_ $jpm disappears..._x000D_ $wf disappears..._x000D_ $boa stays where it stands...	#bitcoin always wins when banks lose.._x000D_ $db disappears..._x000D_ $jpm disappears..._x000D_ $wf disappears..._x000D_ $boa stays where it stands...	0.2	positive	0.3		2009-09-06	0	0	0	0	0	0	0	17.09	0	0	6	0	2	0
2013-07-11	I'm alive._x000D_ Raining makes me so lazy~~~~~~~%.%_x000D_ Today I don't feel like doing anything~~~_x000D_ Gnite ppl :)	i'm alive._x000D_ raining makes me so lazy~~~~~~~%.%_x000D_ today i don't feel like doing anything~~~_x000D_ gnite ppl :)	i'm alive._x000D_ raining makes me so lazy~~~~~~~%.%_x000D_ today i don't feel like doing anything~~~_x000D_ gnite ppl :)	0.7	positive	0.3		2009-09-07	0	1	0	1	0	0	0	17.09	0	0	6	0	2	1
2012-04-12	Prefer tea.. More than coffee.. Wow.. I'm changing...	prefer tea.. more than coffee.. wow.. i'm changing...	prefer tea.. more than coffee.. wow.. i'm changing...	0.75	positive	0.3		2009-09-08	0	0	0	0	0	0	0	17.02	0	0	6	0	2	0
2012-05-16	Working very hard.. Lol! With all my dancers and band members.. But no drummer today.. Ha ha http://instagr.am/p/Kt8s7WH1A6/	working very hard.. lol! with all my dancers and band members.. but no drummer today.. ha ha	working very hard.. lol! with all my dancers and band members.. but no drummer today.. ha ha	0.702083	positive	0.310417		2009-09-09	0.15625	1	0	0	1	0	0	17.04	0	0	7	1	3	1
2013-04-11	OMG!! I want this case!! Haha funny~~ :) http://instagram.com/p/X9vAH7H1E8/	omg!! i want this case!! haha funny~~ :)	omg!! i want this case!! haha funny~~ :)	0.766667	positive	0.316667		2009-09-10	0	0	0	0	0	0	0	17.22	0	0	7	0	2	0
2018-01-17	$BOA New lithium acquisition looks interesting._x000D_ _x000D_ All 5 bores returned elevated lithium results with a peak_x000D_ result of 1,140 micrograms of lithium per litre of water._x000D_ Out of the box exploration I like it._x000D_ https://hotcopper.com.au/threads/ann-new-wildara-lithium-pegmatite-project.3967726/#.Wl_Qw66WaUkÃ‚Â Ã¢â‚¬Â¦	$boa new lithium acquisition looks interesting._x000D_ _x000D_ all 5 bores returned elevated lithium results with a peak_x000D_ result of 1,140 micrograms of lithium per litre of water._x000D_ out of the box exploration i like it._x000D_ #.wl_qw66wauk	$boa new lithium acquisition looks interesting._x000D_ _x000D_ all 5 bores returned elevated lithium results with a peak_x000D_ result of 1,140 micrograms of lithium per litre of water._x000D_ out of the box exploration i like it._x000D_ #.wl_qw66wauk	0.477273	positive	0.318182		2009-09-11	0	0	0	0	0	0	0	16.97	0	0	7	0	2	0
2009-05-05	$$ how do I sign up to be a bank I need a bailout my $BOA credit cards are maxxxxed out they only need $10 bill more on top of the $50 B	$$ how do i sign up to be a bank i need a bailout my $boa credit cards are maxxxxed out they only need $10 bill more on top of the $50 b	$$ how do i sign up to be a bank i need a bailout my $boa credit cards are maxxxxed out they only need $10 bill more on top of the $50 b	0.666667	positive	0.333333		2009-09-12	0	0	0	0	0	0	0	16.97	0	0	7	0	2	0
2012-01-05	Hung out with my bro @jaesonma in Korea.... Laugh so hard, talked a lot... Was good time!!!! Will miss you~~ (; http://lockerz.com/s/171839522	hung out with my bro @jaesonma in korea.... laugh so hard, talked a lot... was good time!!!! will miss you~~ (;	hung out with my bro @jaesonma in korea.... laugh so hard, talked a lot... was good time!!!! will miss you~~ (;	0.413889	positive	0.336111		2009-09-13	0	0	0	0	0	0	0	16.97	0	0	7	0	2	0
2013-03-28	Last night, Giuseppe gave me these lovely shoes! Thank you so much! And your autograph too!! http://instagram.com/p/XbL-Zxn1A7/	last night, giuseppe gave me these lovely shoes! thank you so much! and your autograph too!!	last night, giuseppe gave me these lovely shoes! thank you so much! and your autograph too!!	0.338889	positive	0.338542		2009-09-14	-0.0625	1	0	1	0	0	0	16.99	0	0	7	0	2	1
2012-05-23	Wow.. Very true. RT @Notebook: You have to accept not everyone is going to love you back, that's why it's most important to love yourself.	wow.. very true. rt @notebook: you have to accept not everyone is going to love you back, that's why it's most important to love yourself.	wow.. very true. rt @notebook: you have to accept not everyone is going to love you back, that's why it's most important to love yourself.	0.649286	positive	0.350714		2009-09-15	0	0	0	0	0	0	0	16.79	0	0	7	0	2	0
2012-02-23	I was playing game called booooly with my brother this morning.. Never won... He's too good at games..); more battle again tmrw....!!	i was playing game called booooly with my brother this morning.. never won... he's too good at games..); more battle again tmrw....!!	i was playing game called booooly with my brother this morning.. never won... he's too good at games..); more battle again tmrw....!!	0.5	positive	0.360417		2009-09-16	0	0	0	0	0	0	0	17.25	0	0	7	0	2	0
2016-03-12	Oh, US banks are comparatively better than Italian and Greeks? I feel all warm inside: http://bv.ms/1QR3YTBÃ‚Â $C $WF $BOA	oh, us banks are comparatively better than italian and greeks? i feel all warm inside: $c $wf $boa	oh, us banks are comparatively better than italian and greeks? i feel all warm inside: $c $wf $boa	0.366667	positive	0.366667		2009-09-17	0	0	0	0	0	0	0	17.61	0	0	7	0	2	0
2012-01-07	Lol!!!!! No comment.. RT @Don_Thai: Someone pulled up to me while driving and asked if I was Far East Movement... -__- why? Cause I'm Asian?	lol!!!!! no comment.. rt @don_thai: someone pulled up to me while driving and asked if i was far east movement... -__- why? cause i'm asian?	lol!!!!! no comment.. rt @don_thai: someone pulled up to me while driving and asked if i was far east movement... -__- why? cause i'm asian?	0.566667	positive	0.366667		2009-09-18	0	0	0	0	0	0	0	17.63	0	0	7	0	2	0
2018-06-18	$C is excited about offering 2.25% 13-month CD. _x000D_ $100,000 minimum deposit._x000D_ #interestrates #investments #finance #cash _x000D_ #banks #stocks $JPM $BOA _x000D_ http://www.citibank.com/citigoldinternational/homepage/content/english/bank_certdepoac.htmlÃ‚Â Ã¢â‚¬Â¦	$c is excited about offering 2.25% 13-month cd. _x000D_ $100,000 minimum deposit._x000D_ #interestrates #investments #finance #cash _x000D_ #banks #stocks $jpm $boa _x000D_	$c is excited about offering 2.25% 13-month cd. _x000D_ $100,000 minimum deposit._x000D_ #interestrates #investments #finance #cash _x000D_ #banks #stocks $jpm $boa _x000D_	0.75	positive	0.375		2009-09-19	0	0	0	0	0	0	0	17.63	0	0	7	0	2	0
2012-04-18	Ha ha I found this pic from my old album... When I had short hair.... Ha ha this pic is so funny!!!! Lol http://lockerz.com/s/202223872	ha ha i found this pic from my old album... when i had short hair.... ha ha this pic is so funny!!!! lol	ha ha i found this pic from my old album... when i had short hair.... ha ha this pic is so funny!!!! lol	0.55	positive	0.377588		2009-09-20	0	0	0	0	0	0	0	17.63	0	0	7	0	2	0
2012-10-15	Wow!! Impressed!!! Thnx! RT BoA, you should watch this Only One - BoA (Ã«Â³Â´Ã¬â€¢â€ž) Dance Cover by St.319 from Vietnamhttp://youtu.be/ip3qeU_5JyI	wow!! impressed!!! thnx! rt boa, you should watch this only one - boa () dance cover by st.319 from vietnam	wow!! impressed!!! thnx! rt boa, you should watch this only one - boa () dance cover by st.319 from vietnam	1	positive	0.385417		2009-09-21	0	0	0	0	0	0	0	17.25	0	0	7	0	2	0
2013-02-14	@RichTingWorld haha you too rich! Like your emoticons~~~ :)	@richtingworld haha you too rich! like your emoticons~~~ :)	@richtingworld haha you too rich! like your emoticons~~~ :)	0.683333	positive	0.389583		2009-09-22	0	0	0	0	0	0	0	17.61	0	0	7	0	2	0
2014-03-05	College Board using Khan Academy for free test prep aimed at low-income students seems to solidify Khan as go-to for everyone (incl $BoA).	college board using khan academy for free test prep aimed at low-income students seems to solidify khan as go-to for everyone (incl $boa).	college board using khan academy for free test prep aimed at low-income students seems to solidify khan as go-to for everyone (incl $boa).	0.8	positive	0.4		2009-09-23	0	0	0	0	0	0	0	17.5	0	0	7	0	2	0
2013-04-25	BoA with BIG head!!!! Lol http://instagram.com/p/Yjf1wEn1FE/	boa with big head!!!! lol	boa with big head!!!! lol	0.4	positive	0.4		2009-09-24	0	0	0	0	0	0	0	16.98	0	0	7	0	2	0
2012-05-16	Happy birthday to my boy @derekhough wish I could celebrate with you like last year.. Miss you~	happy birthday to my boy @derekhough wish i could celebrate with you like last year.. miss you~	happy birthday to my boy @derekhough wish i could celebrate with you like last year.. miss you~	0.533333	positive	0.4		2009-09-25	0	0	0	0	0	0	0	16.6	0	0	7	0	2	0
2010-11-04	Thanks all your greeting messages!! I wouldn't be happier than this moment!Got so much love and power from you guys!Big hug&kiss from BoA	thanks all your greeting messages!! i wouldn't be happier than this moment!got so much love and power from you guys!big hug&kiss from boa	thanks all your greeting messages!! i wouldn't be happier than this moment!got so much love and power from you guys!big hug&kiss from boa	0.4	positive	0.40625		2009-09-26	0	0	0	0	0	0	0	16.6	0	0	7	0	2	0
2012-05-05	Word!! RT @Notebook: The best way to torture people is with your happiness, there's nothing more people hate than seeing you be successful.	word!! rt @notebook: the best way to torture people is with your happiness, there's nothing more people hate than seeing you be successful.	word!! rt @notebook: the best way to torture people is with your happiness, there's nothing more people hate than seeing you be successful.	0.57	positive	0.43		2009-09-27	0	0	0	0	0	0	0	16.6	0	0	7	0	2	0
2014-01-15	$BOA is up 1.5% in pre-market on strong earnings.	$boa is up 1.5% in pre-market on strong earnings.	$boa is up 1.5% in pre-market on strong earnings.	0.733333	positive	0.433333		2009-09-28	0	0	0	0	0	0	0	17.22	0	0	7	0	2	0
2010-08-31	Just read $BOA initiating coverage report of $AMRC. Initiate BUY and see 10%+ EBITDA margins and 11x forward EV/EBITDA. Not bad!	just read $boa initiating coverage report of $amrc. initiate buy and see 10%+ ebitda margins and 11x forward ev/ebitda. not bad!	just read $boa initiating coverage report of $amrc. initiate buy and see 10%+ ebitda margins and 11x forward ev/ebitda. not bad!	0.666667	positive	0.4375		2009-09-29	0	0	0	0	0	0	0	17.16	0	0	7	0	2	0
2014-03-23	@daleprobst Good to know that you care about the Bank of America $BOA. Not so much $GAF and emerging markets though. #Tisk	@daleprobst good to know that you care about the bank of america $boa. not so much $gaf and emerging markets though. #tisk	@daleprobst good to know that you care about the bank of america $boa. not so much $gaf and emerging markets though. #tisk	0.4	positive	0.45		2009-09-30	0	0	0	0	0	0	0	16.92	0	0	7	0	2	0
2012-05-16	I am Rehearsing for Saturday show! Audio technica live in osaka will be great! And good to meet all of my Japanese crew! Yay!	i am rehearsing for saturday show! audio technica live in osaka will be great! and good to meet all of my japanese crew! yay!	i am rehearsing for saturday show! audio technica live in osaka will be great! and good to meet all of my japanese crew! yay!	0.4625	positive	0.459091		2009-10-01	0	0	0	0	0	0	0	16.21	0	0	7	0	2	0
2012-05-10	Oh man...... Too.. Busy busy busy... but I think I'm doing GREAT!!!! Lol about to go to watch avengers. Cuz I deserve movie time!	oh man...... too.. busy busy busy... but i think i'm doing great!!!! lol about to go to watch avengers. cuz i deserve movie time!	oh man...... too.. busy busy busy... but i think i'm doing great!!!! lol about to go to watch avengers. cuz i deserve movie time!	0.47	positive	0.46		2009-10-02	0	0	0	0	0	0	0	16.34	0	0	7	0	2	0
2015-10-12	Good Morning ;)) https://instagram.com/p/8wQplwn1Dl/	good morning ;))	good morning ;))	0.8	positive	0.475		2009-10-03	0	0	0	0	0	0	0	16.34	0	0	7	0	2	0
2015-03-20	Taiwan again!!! ;)) good night and see you very soon ;)) excited!!!!! Hehe~~ #SMT #Taiwan #gnite https://instagram.com/p/0dTXefH1KI/	taiwan again!!! ;)) good night and see you very soon ;)) excited!!!!! hehe~~ #smt #taiwan #gnite	taiwan again!!! ;)) good night and see you very soon ;)) excited!!!!! hehe~~ #smt #taiwan #gnite	0.73	positive	0.48		2009-10-04	0	0	0	0	0	0	0	16.34	0	0	7	0	2	0
2013-05-18	Thnx Taiwan!!!! Got so much love and had so much fun!! Xoxo!!pic.twitter.com/KZu49tggg9	thnx taiwan!!!! got so much love and had so much fun!! xoxo!!pic.twitter.com/kzu49tggg9	thnx taiwan!!!! got so much love and had so much fun!! xoxo!!pic.twitter.com/kzu49tggg9	0.4	positive	0.484375		2009-10-05	0	0	0	0	0	0	0	16.96	0	0	7	0	2	0
2012-11-25	I saw the fan's messages on the stage.. Thanks for waiting for 12years... Very touching.... You guys Made me feel so blessed... Love y'all!	i saw the fan's messages on the stage.. thanks for waiting for 12years... very touching.... you guys made me feel so blessed... love y'all!	i saw the fan's messages on the stage.. thanks for waiting for 12years... very touching.... you guys made me feel so blessed... love y'all!	0.483333	positive	0.491667		2009-10-06	0	0	0	0	0	0	0	17	0	0	7	0	2	0
2018-01-17	.@StansberryWire #MarketWatch: BOA reports interesting results. Meanwhile, Washington continues to lose its mind._x000D_ YouTube: http://sbry.co/i8iq7Ã‚Â _x000D_ $BOA #DC #Mueller $MS #earningspic.twitter.com/FkOZRy5Y7s	.@stansberrywire #marketwatch: boa reports interesting results. meanwhile, washington continues to lose its mind._x000D_ youtube: _x000D_ $boa #dc #mueller $ms #earningspic.twitter.com/fkozry5y7s	.@stansberrywire #marketwatch: boa reports interesting results. meanwhile, washington continues to lose its mind._x000D_ youtube: _x000D_ $boa #dc #mueller $ms #earningspic.twitter.com/fkozry5y7s	0.5	positive	0.5		2009-10-07	0	0	0	0	0	0	0	17.35	0	0	7	0	2	0
2017-09-28	Hey mate_x000D_ I can add a couple more_x000D_ $CAI _x000D_ $SOR_x000D_ $BOA_x000D_ $MAT_x000D_ Or 4 to be more accurrate	hey mate_x000D_ i can add a couple more_x000D_ $cai _x000D_ $sor_x000D_ $boa_x000D_ $mat_x000D_ or 4 to be more accurrate	hey mate_x000D_ i can add a couple more_x000D_ $cai _x000D_ $sor_x000D_ $boa_x000D_ $mat_x000D_ or 4 to be more accurrate	0.5	positive	0.5		2009-10-08	0	0	0	0	0	0	0	17.33	0	0	7	0	2	0
2017-05-09	JPMorgan Anticipates More Midsize Bank Mergers http://www.investopedia.com/news/jpmorgan-anticipates-more-midsize-bank-mergers-jpm/Ã‚Â Ã¢â‚¬Â¦ $JPM $C $BOA #banks #investopedia	jpmorgan anticipates more midsize bank mergers $jpm $c $boa #banks #investopedia	jpmorgan anticipates more midsize bank mergers $jpm $c $boa #banks #investopedia	0.5	positive	0.5		2009-10-09	0	0	0	0	0	0	0	17.5	0	0	7	0	2	0
2016-07-14	July 18, is the day everyone is talking about, find out more http://buff.ly/29SBT1SÃ‚Â (note: you can lose money) $BOA pic.twitter.com/iMAko1Lnfa	july 18, is the day everyone is talking about, find out more (note: you can lose money) $boa pic.twitter.com/imako1lnfa	july 18, is the day everyone is talking about, find out more (note: you can lose money) $boa pic.twitter.com/imako1lnfa	0.5	positive	0.5		2009-10-10	0	0	0	0	0	0	0	17.5	0	0	7	0	2	0
2016-05-03	The U.K. Suspects.. Also $DB, $CITI, $BoA,$MS too many to name.. https://twitter.com/stephenpkendal/status/727452033482108928Ã‚Â Ã¢â‚¬Â¦ #BARC 166.25pÃ¢â€¡Ëœ-3.06%_x000D_ #HSBA 447.15pÃ¢â€¡Ëœ-1.18%_x000D_ #STAN 522.90pÃ¢â€¡Ëœ-5.29%_x000D_ #RBS 218.95pÃ¢â€¡Ëœ-4.80%_x000D_ Ã¢â‚¬Â¦	the you.OK. suspects.. also $db, $citi, $boa,$ms too many to name.. #barc 166.25p-3.06%_x000D_ #hsba 447.15p-1.18%_x000D_ #stan 522.90p-5.29%_x000D_ #rbs 218.95p-4.80%_x000D_	the you.OK. suspects.. also $db, $citi, $boa,$ms too many to name.. #barc 166.25p-3.06%_x000D_ #hsba 447.15p-1.18%_x000D_ #stan 522.90p-5.29%_x000D_ #rbs 218.95p-4.80%_x000D_	0.5	positive	0.5		2009-10-11	0	0	0	0	0	0	0	17.5	0	0	7	0	2	0
2015-10-13	Love you https://instagram.com/p/8yA3ujH1O3/	love you	love you	0.6	positive	0.5		2009-10-12	0	0	0	0	0	0	0	18.03	0	0	7	0	2	0
2015-02-12	We have had our life on hold and disrupted for so many years.. I forget what the norm will feel like. #jailthebanksters #boa $BOA #BONY	we have had our life on hold and disrupted for so many years.. i forget what the norm will feel like. #jailthebanksters #boa $boa #bony	we have had our life on hold and disrupted for so many years.. i forget what the norm will feel like. #jailthebanksters #boa $boa #bony	0.5	positive	0.5		2009-10-13	0	0	0	0	0	0	0	17.81	0	0	7	0	2	0
2014-12-12	Ok.. I don't know either.. Just listening to "can't help but wait" http://instagram.com/p/wgBclEH1Bv/	ok.. i don't know either.. just listening to "can't help but wait"	ok.. i don't know either.. just listening to "can't help but wait"	0.5	positive	0.5		2009-10-14	0	0	0	0	0	0	0	18.59	0	0	7	0	2	0
2014-01-10	just saw my $BOA stock is being valued on mint at $666. satan status is definitely appropriate, touchÃƒÂ© stock market.	just saw my $boa stock is being valued on mint at $666. satan status is definitely appropriate, touch stock market.	just saw my $boa stock is being valued on mint at $666. satan status is definitely appropriate, touch stock market.	0.5	positive	0.5		2009-10-15	0	0	0	0	0	0	0	18.1	0	0	7	0	2	0
2013-02-04	Working!! :) http://lockerz.com/s/281504755	working!! :)	working!! :)	1	positive	0.5		2009-10-16	-0.0666667	2	0	2	0	0	0	17.26	0	0	7	0	2	2
2013-11-04	"@trendinaliaSG: Trend Alert: #HappyBdayBoA. More trends at http://www.trendinalia.com/twitter-trending-topics/singapore/singapore-today.htmlÃ‚Â Ã¢â‚¬Â¦ #trndnl https://twitter.com/trendinaliaSG/status/397383266119864321/photo/1pic.twitter.com/srtbpf2aW9Ã‚Â "all I can say is "DANG~~"	"@trendinaliasg: trend alert: #happybdayboa. more trends at #trndnl "all i can say is "dang~~"	"@trendinaliasg: trend alert: #happybdayboa. more trends at #trndnl "all i can say is "dang~~"	0.5	positive	0.5		2009-10-17	0	0	0	0	0	0	0	17.26	0	0	7	0	2	0
2013-02-25	Thnx emma~~~!! KENZO!!!!!! Love this one :) http://lockerz.com/s/285180797	thnx emma~~~!! kenzo!!!!!! love this one :)	thnx emma~~~!! kenzo!!!!!! love this one :)	0.8	positive	0.5		2009-10-18	0	0	0	0	0	0	0	17.26	0	0	7	0	2	0
2012-06-01	I've received more than 2000 mentions for Q&A time. You guys are awesome! Looking forward to meeting you on twitter next Q&A time. Nite!	i've received more than 2000 mentions for q&a time. you guys are awesome! looking forward to meeting you on twitter next q&a time. nite!	i've received more than 2000 mentions for q&a time. you guys are awesome! looking forward to meeting you on twitter next q&a time. nite!	0.5	positive	0.5		2009-10-19	0	0	0	0	0	0	0	17.16	0	0	7	0	2	0
2012-03-14	All you need is love... http://instagr.am/p/ILZDpGH1J-/	all you need is love...	all you need is love...	0.6	positive	0.5		2009-10-20	0	0	0	0	0	0	0	17.01	0	0	7	0	2	0
2010-02-26	$BOA Interesting analysis here: http://www.zerohedge.com/article/bank-america-gaming-government-loan-guarantees	$boa interesting analysis here:	$boa interesting analysis here:	0.5	positive	0.5		2009-10-21	0	0	0	0	0	0	0	16.51	0	0	7	0	2	0
2009-05-06	The Stress Testers say $BOA has to raise $34 b. But they already have $45 billion of TARP money, so itÃ¢â‚¬â„¢s okay, . Presto, crisis over.	the stress testers say $boa has to raise $34 b. but they already have $45 billion of tarp money, so its okay, . presto, crisis over.	the stress testers say $boa has to raise $34 b. but they already have $45 billion of tarp money, so its okay, . presto, crisis over.	0.5	positive	0.5		2009-10-22	0	0	0	0	0	0	0	16.52	0	0	7	0	2	0
2009-05-02	How safe will $BOA and $C senior debt holders feel after what happened to Chrysler?	how safe will $boa and $c senior debt holders feel after what happened to chrysler?	how safe will $boa and $c senior debt holders feel after what happened to chrysler?	0.5	positive	0.5		2009-10-23	0	0	0	0	0	0	0	16.22	0	0	7	0	2	0
2009-01-08	Banks are hiring here in Delaware, $BOA is hiring for many positions.	banks are hiring here in delaware, $boa is hiring for many positions.	banks are hiring here in delaware, $boa is hiring for many positions.	0.5	positive	0.5		2009-10-24	0	0	0	0	0	0	0	16.22	0	0	7	0	2	0
2012-06-12	My new shoes!!!!!! Very comfy!!!! (-; http://instagr.am/p/LxO5TcH1AO/	my new shoes!!!!!! very comfy!!!! (-;	my new shoes!!!!!! very comfy!!!! (-;	0.377273	positive	0.504234		2009-10-25	0	0	0	0	0	0	0	16.22	0	0	7	0	2	0
2013-07-18	Just got my new pieces ;)_x000D_ Happy happy happy ;) http://instagram.com/p/b6PdRun1PW/	just got my new pieces ;)_x000D_ happy happy happy ;)	just got my new pieces ;)_x000D_ happy happy happy ;)	0.909091	positive	0.506061		2009-10-26	0	0	0	0	0	0	0	15.4	0	0	7	0	2	0
2014-12-31	Happy new year!! http://instagram.com/p/xRo4QBn1Fo/	happy new year!!	happy new year!!	0.727273	positive	0.506534		2009-10-27	0	0	0	0	0	0	0	15.45	0	0	7	0	2	0
2011-12-31	@fareastmovement happy new year!!! Last night show was great!! Love rocketeer (;	@fareastmovement happy new year!!! last night show was great!! love rocketeer (;	@fareastmovement happy new year!!! last night show was great!! love rocketeer (;	0.574242	positive	0.513267		2009-10-28	0	0	0	0	0	0	0	15.01	0	0	7	0	2	0
2016-12-31	Happy new year!!! 2017 is coming @hanzangsuk @bryanjk13 https://www.instagram.com/p/BOr2F4XBNmV/	happy new year!!! 2017 is coming @hanzangsuk @bryanjk13	happy new year!!! 2017 is coming @hanzangsuk @bryanjk13	0.727273	positive	0.533168		2009-10-29	0	0	0	0	0	0	0	15.73	0	0	7	0	2	0
2013-01-27	@ShawnByfield the music video is directed by my brother :) and I wrote this song haha really happy that you loved this... :)	@shawnbyfield the music video is directed by my brother :) and i wrote this song haha really happy that you loved this... :)	@shawnbyfield the music video is directed by my brother :) and i wrote this song haha really happy that you loved this... :)	0.82	positive	0.54		2009-10-30	0	1	0	1	0	0	0	14.58	0	0	7	0	2	1
2012-05-18	I WILL BE AT SMTOWN LIVE IN LA! On Sunday! DON'T WORRY! Will fly to LA right after the show in Osaka! Hell yeah again...!!	i will be at smtown live in la! on sunday! don't worry! will fly to la right after the show in osaka! hell yeah again...!!	i will be at smtown live in la! on sunday! don't worry! will fly to la right after the show in osaka! hell yeah again...!!	0.645238	positive	0.541457		2009-10-31	0	0	0	0	0	0	0	14.58	0	0	7	0	2	0
2012-05-05	Home sweet home....!! (-;	home sweet home....!! (-;	home sweet home....!! (-;	0.65	positive	0.546875		2009-11-01	0	0	0	0	0	0	0	14.58	0	0	7	0	2	0
2012-02-06	Great stage on super bowl half time show of madonna!!! Tabimommy did a great job! @NAPPYTABS amazing work both of you! Congratulations!	great stage on super bowl half time show of madonna!!! tabimommy did a great job! @nappytabs amazing work both of you! congratulations!	great stage on super bowl half time show of madonna!!! tabimommy did a great job! @nappytabs amazing work both of you! congratulations!	0.646667	positive	0.549063		2009-11-02	0	0	0	0	0	0	0	14.63	0	0	7	0	2	0
2013-03-08	With VERBAL at AMBUSH office!!! :) thnx V! Love your accessories!!!pic.twitter.com/x4R8aAYlcl	with verbal at ambush office!!! :) thnx v! love your accessories!!!pic.twitter.com/x4r8aaylcl	with verbal at ambush office!!! :) thnx v! love your accessories!!!pic.twitter.com/x4r8aaylcl	0.8	positive	0.5625		2009-11-03	0	0	0	0	0	0	0	14.8	0	0	7	0	2	0
2009-12-17	BOFA ( $BOA ) has hired from within for their new CEO. This is probably for the best of the company imo.... http://ow.ly/N55v	bofa ( $boa ) has hired from within for their new ceo. this is probably for the best of the company imo....	bofa ( $boa ) has hired from within for their new ceo. this is probably for the best of the company imo....	0.377273	positive	0.568182		2009-11-04	0	0	0	0	0	0	0	14.7	0	0	7	0	2	0
2014-03-05	Wow!!! Amazing performance!!! http://instagram.com/p/lJ8sgUH1Bv/	wow!!! amazing performance!!!	wow!!! amazing performance!!!	0.95	positive	0.597656		2009-11-05	0	0	0	0	0	0	0	15.13	0	0	7	0	2	0
2015-01-10	Kind of..........??? http://instagram.com/p/xrwZzaH1C9/	kind of..........???	kind of..........???	0.9	positive	0.6		2009-11-06	0	0	0	0	0	0	0	15.05	0	0	7	0	2	0
2014-03-13	Making my own candles.. http://instagram.com/p/lemr_sn1Pg/	making my own candles..	making my own candles..	1	positive	0.6		2009-11-07	0	0	0	0	0	0	0	15.05	0	0	7	0	2	0
2012-09-05	Nice weather here.... Breezy breezy~_x000D_ (-;	nice weather here.... breezy breezy~_x000D_ (-;	nice weather here.... breezy breezy~_x000D_ (-;	1	positive	0.6		2009-11-08	0	0	0	0	0	0	0	15.05	0	0	7	0	2	0
2012-05-24	Haha I'm good at this!!!! Try this ppl! http://socialcam.com/s/VdSVGDHs	haha i'm good at this!!!! try this ppl!	haha i'm good at this!!!! try this ppl!	0.45	positive	0.6		2009-11-09	0	0	0	0	0	0	0	15.77	0	0	7	0	2	0
2013-05-01	Amazing sunset...!!!!pic.twitter.com/M4abBtnmr9	amazing sunset...!!!!pic.twitter.com/m4abbtnmr9	amazing sunset...!!!!pic.twitter.com/m4abbtnmr9	0.9	positive	0.6		2009-11-10	0	0	0	0	0	0	0	16.03	0	0	7	0	2	0
2012-06-09	Good times in Taiwan!! You guys gave me so much love.. Thanks!!	good times in taiwan!! you guys gave me so much love.. thanks!!	good times in taiwan!! you guys gave me so much love.. thanks!!	0.466667	positive	0.604167		2009-11-11	0	0	0	0	0	0	0	16.43	0	0	7	0	2	0
2014-02-14	#BUSYDOINGNOTHING !!!!! http://www.mtviggy.com/videos/premiere-crystal-kay-busy-doing-nothing/Ã‚Â Ã¢â‚¬Â¦"do I am so proud of you girl!!!!! Here's my girl's new MV!!	#busydoingnothing !!!!! "do i am so proud of you girl!!!!! here's my girl's new mv!!	#busydoingnothing !!!!! "do i am so proud of you girl!!!!! here's my girl's new mv!!	0.727273	positive	0.606534		2009-11-12	0	0	0	0	0	0	0	16.06	0	0	7	0	2	0
2017-08-30	Buffett reaps $13 billion as Berkshire becomes $BOA...._x000D_ OUR #1 PICK $AMTY Lee Iacocca's MOST UNDERVALUED stock EVER! https://darthtraderstocks.blogspot.com/2017/08/the-most-undervalued-stock-to-buy-right.htmlÃ‚Â Ã¢â‚¬Â¦	buffett reaps $13 billion as berkshire becomes $boa...._x000D_ our #1 pick $amty lee iacocca's most undervalued stock ever!	buffett reaps $13 billion as berkshire becomes $boa...._x000D_ our #1 pick $amty lee iacocca's most undervalued stock ever!	0.5	positive	0.625		2009-11-13	0	0	0	0	0	0	0	15.98	0	0	7	0	2	0
2015-05-17	OMG!!!!!!!!!!!! Love this tweet!!!! Thnx;)) #Kissmylips https://instagram.com/p/2xspa2H1Gf/	omg!!!!!!!!!!!! love this tweet!!!! thnx;)) #kissmylips	omg!!!!!!!!!!!! love this tweet!!!! thnx;)) #kissmylips	0.8	positive	0.625		2009-11-14	0	0	0	0	0	0	0	15.98	0	0	7	0	2	0
2015-01-27	Welcome to korea!! ;)) with #s**tkingz kazukistkgz http://instagram.com/p/yXBR_Mn1Dm/	welcome to korea!! ;)) with #s**tkingz kazukistkgz	welcome to korea!! ;)) with #s**tkingz kazukistkgz	0.95	positive	0.625		2009-11-15	0	0	0	0	0	0	0	15.98	0	0	7	0	2	0
2014-09-07	After all concert in Tokyo!!!!_x000D_ Thanks rino! You're the best!!! http://instagram.com/p/spCn9on1Eo/	after all concert in tokyo!!!!_x000D_ thanks rino! you're the best!!!	after all concert in tokyo!!!!_x000D_ thanks rino! you're the best!!!	0.25	positive	0.625		2009-11-16	0	0	0	0	0	0	0	15.87	0	0	7	0	2	0
2012-04-09	Ha ha ppl I'm just saying that I liked the song.. Ha ha ha and, I'm not crazy tho~ Lol!! Who's gonna say hello to falsetto..?!?!	ha ha ppl i'm just saying that i liked the song.. ha ha ha and, i'm not crazy tho~ lol!! who's gonna say hello to falsetto..?!?!	ha ha ppl i'm just saying that i liked the song.. ha ha ha and, i'm not crazy tho~ lol!! who's gonna say hello to falsetto..?!?!	0.8	positive	0.633333		2009-11-17	0	0	0	0	0	0	0	15.77	0	0	7	0	2	0
2015-01-12	Super spontaneous!! With #giuseppezanotti_x000D_ firenze4ever http://instagram.com/p/xxRoUJn1Jg/	super spontaneous!! with #giuseppezanotti_x000D_ firenze4ever	super spontaneous!! with #giuseppezanotti_x000D_ firenze4ever	0.783333	positive	0.635417		2009-11-18	0	0	0	0	0	0	0	16.35	0	0	7	0	2	0
2012-01-01	What's your new year's resolution? Mine is..... I wanna fall in love with a great guy.. Ha ha (; happy 2012 again, let's make a great one!	what's your new year's resolution? mine is..... i wanna fall in love with a great guy.. ha ha (; happy 2012 again, let's make a great one!	what's your new year's resolution? mine is..... i wanna fall in love with a great guy.. ha ha (; happy 2012 again, let's make a great one!	0.710909	positive	0.647273		2009-11-19	0	0	0	0	0	0	0	16.08	0	0	7	0	2	0
2013-04-30	Hello taiwan fans!! Are you ready for my first concert in taiwan?? See you on may 18th!!!!!!!!!!! Very excited!!	hello taiwan fans!! are you ready for my first concert in taiwan?? see you on may 18th!!!!!!!!!!! very excited!!	hello taiwan fans!! are you ready for my first concert in taiwan?? see you on may 18th!!!!!!!!!!! very excited!!	0.602778	positive	0.653906		2009-11-20	0	0	0	0	0	0	0	16.09	0	0	7	0	2	0
2015-03-21	Bye Taiwan!! Had a great time with you all!! Thank you so much~~ hope to see you soon!! https://instagram.com/p/0g9r_cn1E2/	bye taiwan!! had a great time with you all!! thank you so much~~ hope to see you soon!!	bye taiwan!! had a great time with you all!! thank you so much~~ hope to see you soon!!	0.475	positive	0.65625		2009-11-21	0	0	0	0	0	0	0	16.09	0	0	7	0	2	0
2012-06-20	Nothing happened just living my life and focus on my work. Will bring something good for you soon. Thnx for ur support. Always love you!	nothing happened just living my life and focus on my work. will bring something good for you soon. thnx for ur support. always love you!	nothing happened just living my life and focus on my work. will bring something good for you soon. thnx for ur support. always love you!	0.6	positive	0.6625		2009-11-22	0	0	0	0	0	0	0	16.09	0	0	7	0	2	0
2013-05-13	great place... gave me so many good memories. ..loved and enjoyed..!! http://instagram.com/p/ZP5hVmH1P8/	great place... gave me so many good memories. ..loved and enjoyed..!!	great place... gave me so many good memories. ..loved and enjoyed..!!	0.6375	positive	0.695312		2009-11-23	0	0	0	0	0	0	0	16.29	0	0	7	0	2	0
2016-07-21	Good night https://www.instagram.com/p/BIIVHqWAfeH/	good night	good night	0.6	positive	0.7		2009-11-24	0	0	0	0	0	0	0	16.1	0	0	7	0	2	0
2016-11-04	Predatory Lending and the Fair Housing Act Before the Supreme Court on Election Day: https://www.acslaw.org/acsblog/predatory-lending-and-the-fair-housing-act-before-the-supreme-courtÃ‚Â Ã¢â‚¬Â¦ $WFC $BOA #Miami #SCOTUS	predatory lending and the fair housing act before the supreme court on election day: $wfc $boa #miami #scotus	predatory lending and the fair housing act before the supreme court on election day: $wfc $boa #miami #scotus	0.9	positive	0.7		2009-11-25	0	0	0	0	0	0	0	15.95	0	0	7	0	2	0
2012-03-24	Running on the treadmill and i'm about to PUKE!! btw, good morning(-;	running on the treadmill and i'm about to puke!! btw, good morning(-;	running on the treadmill and i'm about to puke!! btw, good morning(-;	0.6	positive	0.7		2009-11-26	0	0	0	0	0	0	0	15.95	0	0	7	0	2	0
2013-11-04	thnx for your bday wishes.. just turned to 27,8....... blrrrrrrrr haha got lots of great mentions from you guys! ! love you!!!	thnx for your bday wishes.. just turned to 27,8....... blrrrrrrrr haha got lots of great mentions from you guys! ! love you!!!	thnx for your bday wishes.. just turned to 27,8....... blrrrrrrrr haha got lots of great mentions from you guys! ! love you!!!	0.55	positive	0.725521		2009-11-27	0	0	0	0	0	0	0	15.47	0	0	7	0	2	0
2012-03-13	Just watched this means war. Be loved by two guys was pretty awesome.. Lol! Never happened in my life tho~ ha ha~~~	just watched this means war. be loved by two guys was pretty awesome.. lol! never happened in my life tho~ ha ha~~~	just watched this means war. be loved by two guys was pretty awesome.. lol! never happened in my life tho~ ha ha~~~	0.875	positive	0.7375		2009-11-28	0	0	0	0	0	0	0	15.47	0	0	7	0	2	0
2013-05-16	Arrived in taiwan! Thnx fans who came out to the airport!! Loved your singing :) see you tmrw at the concert!! Gaoxing~	arrived in taiwan! thnx fans who came out to the airport!! loved your singing :) see you tmrw at the concert!! gaoxing~	arrived in taiwan! thnx fans who came out to the airport!! loved your singing :) see you tmrw at the concert!! gaoxing~	0.9	positive	0.740625		2009-11-29	0	0	0	0	0	0	0	15.47	0	0	7	0	2	0
2013-04-21	Lol!!!!!!!! Love this fake!!!!!pic.twitter.com/LrZ1hBGRob	lol!!!!!!!! love this fake!!!!!pic.twitter.com/lrz1hbgrob	lol!!!!!!!! love this fake!!!!!pic.twitter.com/lrz1hbgrob	0.65	positive	0.75		2009-11-30	0	0	0	0	0	0	0	15.85	0	0	7	0	2	0
2013-01-27	@arden_cho thnx girl!!! Ur MV was great too!!! Hooe you're doing well :)	@arden_cho thnx girl!!! ur mv was great too!!! hooe you're doing well :)	@arden_cho thnx girl!!! ur mv was great too!!! hooe you're doing well :)	0.875	positive	0.75		2009-12-01	0	0	0	0	0	0	0	15.9	0	0	7	0	2	0
2013-01-17	Overnight news: $BOA beat expectations. Euro stronger on successful auctions from Spain & France #FT71 $ES_F	overnight news: $boa beat expectations. euro stronger on successful auctions from spain & france #ft71 $es_f	overnight news: $boa beat expectations. euro stronger on successful auctions from spain & france #ft71 $es_f	0.95	positive	0.75		2009-12-02	0	1	0	1	0	0	0	15.65	0	0	7	0	2	1
2012-01-14	Good morning!!!! My staff took this pic..look at my face.. Lol!! getting ready to go to rehearsal!! http://lockerz.com/s/174403435	good morning!!!! my staff took this pic..look at my face.. lol!! getting ready to go to rehearsal!!	good morning!!!! my staff took this pic..look at my face.. lol!! getting ready to go to rehearsal!!	0.6	positive	0.770833		2009-12-03	0	1	0	1	0	0	0	15.76	0	0	7	0	2	1
2017-01-09	@HalftimeReport @jimcramer @ReformedBroker Great to have Jim on the show. $BOA $WFC and $JPM after a pullback like Jim says$FB $AAPL $NFLX	@halftimereport @jimcramer @reformedbroker great to have jim on the show. $boa $wfc and $jpm after a pullback like jim says$fb $aapl $nflx	@halftimereport @jimcramer @reformedbroker great to have jim on the show. $boa $wfc and $jpm after a pullback like jim says$fb $aapl $nflx	0.75	positive	0.8		2009-12-04	0	0	0	0	0	0	0	16.28	0	0	7	0	2	0
2013-10-30	Happy Halloween!!!!!pic.twitter.com/1RohFA4Ymd	happy halloween!!!!!pic.twitter.com/1rohfa4ymd	happy halloween!!!!!pic.twitter.com/1rohfa4ymd	1	positive	0.8		2009-12-05	0	0	0	0	0	0	0	16.28	0	0	7	0	2	0
2012-06-02	How can I drink This.....hmm.. Lol.. At audio technica after party. http://instagr.am/p/LX2Ff-n1AY/	how can i drink this.....hmm.. lol.. at audio technica after party.	how can i drink this.....hmm.. lol.. at audio technica after party.	0.7	positive	0.8		2009-12-06	0	0	0	0	0	0	0	16.28	0	0	7	0	2	0
2010-09-21	"We used to have 97 agencies, yesterday we had a call with 18" - Jay Livingston, SVP $BOA. #rethink. Win for holding company model.	"we used to have 97 agencies, yesterday we had a call with 18" - jay livingston, svp $boa. #rethink. win for holding company model.	"we used to have 97 agencies, yesterday we had a call with 18" - jay livingston, svp $boa. #rethink. win for holding company model.	0.4	positive	0.8		2009-12-07	0	0	0	0	0	0	0	15.89	0	0	7	0	2	0
2012-08-03	On the way to Tokyo... Is this fuji mountain?? Beautiful sunset. http://instagr.am/p/N3z_8Mn1IR/	on the way to tokyo... is this fuji mountain?? beautiful sunset.	on the way to tokyo... is this fuji mountain?? beautiful sunset.	1	positive	0.85		2009-12-08	0.25	1	0	0	1	0	0	15.41	0	0	8	1	3	1
2012-04-05	My friend took this pic in Japan.. Beautiful.. http://instagr.am/p/JCH826H1LN/	my friend took this pic in japan.. beautiful..	my friend took this pic in japan.. beautiful..	1	positive	0.85		2009-12-09	0	0	0	0	0	0	0	15.39	0	0	8	0	2	0
2012-09-22	Thnx Jakarta!!!!! Had a good time with all of you..!! Hope we can meet soon again!!!!! Love y'all!!	thnx jakarta!!!!! had a good time with all of you..!! hope we can meet soon again!!!!! love y'all!!	thnx jakarta!!!!! had a good time with all of you..!! hope we can meet soon again!!!!! love y'all!!	0.6	positive	0.890625		2009-12-10	0	0	0	0	0	0	0	15.21	0	0	8	0	2	0
2012-03-19	OMG!! Look at my followers number!! Thanks a lot!!!!!!!!! Woohoo!!! Love y'all!! #onedream	omg!! look at my followers number!! thanks a lot!!!!!!!!! woohoo!!! love y'all!! #onedream	omg!! look at my followers number!! thanks a lot!!!!!!!!! woohoo!!! love y'all!! #onedream	0.4	positive	0.890625		2009-12-11	0	0	0	0	0	0	0	15.63	0	0	8	0	2	0
2012-02-16	Making a track...... Logic is my best friend!!!! Love my BF!! (-:	making a track...... logic is my best friend!!!! love my bf!! (-:	making a track...... logic is my best friend!!!! love my bf!! (-:	0.45	positive	0.890625		2009-12-12	0	0	0	0	0	0	0	15.63	0	0	8	0	2	0
2012-12-31	Happy new year!!!! 2013 just started!!!! Let's make a our year!!!!!	happy new year!!!! 2013 just started!!!! let's make a our year!!!!!	happy new year!!!! 2013 just started!!!! let's make a our year!!!!!	0.727273	positive	0.9		2009-12-13	0	0	0	0	0	0	0	15.63	0	0	8	0	2	0
2014-12-12	Dang!!! I fixed this!!!!!! Woooooow!!!! http://instagram.com/p/wgBoMDH1CA/	dang!!! i fixed this!!!!!! woooooow!!!!	dang!!! i fixed this!!!!!! woooooow!!!!	0.2	positive	0.931323		2009-12-14	0	0	0	0	0	0	0	15.63	0	0	8	0	2	0
2017-06-20	Everything was perfect https://www.instagram.com/p/BVjkpspDBIg/	everything was perfect	everything was perfect	1	positive	1		2009-12-15	0	0	0	0	0	0	0	15.19	0	0	8	0	2	0
2013-11-06	sound wagon with MJ!!!!!!! http://instagram.com/p/gX5gWEn1P6/	sound wagon with mj!!!!!!!	sound wagon with mj!!!!!!!	0.4	positive	1		2009-12-16	0	0	0	0	0	0	0	15.28	0	0	8	0	2	0
2012-10-30	Happy Halloween day!!!! (-; wanna listen to thriller!!!	happy halloween day!!!! (-; wanna listen to thriller!!!	happy halloween day!!!! (-; wanna listen to thriller!!!	1	positive	1		2009-12-17	0.568182	1	0	0	1	0	0	14.86	0	0	9	1	3	1
2012-11-23	Singapore!!!!!!! Had a great time with all of you!!!!!! Thnx a lot!! (-; http://lockerz.com/s/263689037	singapore!!!!!!! had a great time with all of you!!!!!! thnx a lot!! (-;	singapore!!!!!!! had a great time with all of you!!!!!! thnx a lot!! (-;	0.75	positive	1		2009-12-18	0	0	0	0	0	0	0	15.03	0	0	9	0	2	0
2012-08-19	Oh my... Eminem!!!! Thnx for ur great show!!!!	oh my... eminem!!!! thnx for ur great show!!!!	oh my... eminem!!!! thnx for ur great show!!!!	0.75	positive	1		2009-12-19	0	0	0	0	0	0	0	15.03	0	0	9	0	2	0
2012-11-22	Just finished stage rehearsal in Singapore.. Can't wait to meet you all!! The show will be awesome!! See you tonight!	just finished stage rehearsal in singapore.. can't wait to meet you all!! the show will be awesome!! see you tonight!	just finished stage rehearsal in singapore.. can't wait to meet you all!! the show will be awesome!! see you tonight!	1	positive	1		2009-12-20	0	0	0	0	0	0	0	15.03	0	0	9	0	2	0
2012-02-13	Happy valentine's day!!!!	happy valentine's day!!!!	happy valentine's day!!!!	1	positive	1		2009-12-21	0	0	0	0	0	0	0	15.28	0	0	9	0	2	0
								2009-12-22	0	0	0	0	0	0	0	15.33	0	0	9	0	2	0
								2009-12-23	0	0	0	0	0	0	0	15.19	0	0	9	0	2	0
								2009-12-24	0	0	0	0	0	0	0	15.25	0	0	9	0	2	0
								2009-12-25	0	0	0	0	0	0	0	15.25	0	0	9	0	2	0
								2009-12-26	0	0	0	0	0	0	0	15.25	0	0	9	0	2	0
								2009-12-27	0	0	0	0	0	0	0	15.25	0	0	9	0	2	0
								2009-12-28	0	0	0	0	0	0	0	15.29	0	0	9	0	2	0
								2009-12-29	0	0	0	0	0	0	0	15.12	0	0	9	0	2	0
								2009-12-30	0	0	0	0	0	0	0	15.07	0	0	9	0	2	0
								2009-12-31	0	0	0	0	0	0	0	15.06	0	0	9	0	2	0
								2010-01-01	0	0	0	0	0	0	0	15.06	0	0	9	0	2	0
								2010-01-02	0	0	0	0	0	0	0	15.06	0	0	9	0	2	0
								2010-01-03	0	0	0	0	0	0	0	15.06	0	0	9	0	2	0
								2010-01-04	0	0	0	0	0	0	0	15.69	0	0	9	0	2	0
								2010-01-05	0	0	0	0	0	0	0	16.2	0	0	9	0	2	0
								2010-01-06	0	0	0	0	0	0	0	16.39	0	0	9	0	2	0
								2010-01-07	0	0	0	0	0	0	0	16.93	0	0	9	0	2	0
								2010-01-08	0	0	0	0	0	0	0	16.78	0	0	9	0	2	0
								2010-01-09	0	0	0	0	0	0	0	16.78	0	0	9	0	2	0
								2010-01-10	0	0	0	0	0	0	0	16.78	0	0	9	0	2	0
								2010-01-11	0	0	0	0	0	0	0	16.93	0	0	9	0	2	0
								2010-01-12	0	0	0	0	0	0	0	16.36	0	0	9	0	2	0
								2010-01-13	0	0	0	0	0	0	0	16.62	0	0	9	0	2	0
								2010-01-14	0	0	0	0	0	0	0	16.82	0	0	9	0	2	0
								2010-01-15	-0.0119048	1	0	1	0	0	0	16.26	0	0	9	0	2	1
								2010-01-16	0	0	0	0	0	0	0	16.26	0	0	9	0	2	0
								2010-01-17	0	0	0	0	0	0	0	16.26	0	0	9	0	2	0
								2010-01-18	0	0	0	0	0	0	0	16.26	0	0	9	0	2	0
								2010-01-19	0	0	0	0	0	0	0	16.32	0	0	9	0	2	0
								2010-01-20	0	0	0	0	0	0	0	16.49	0	0	9	0	2	0
								2010-01-21	0	1	0	1	0	0	0	15.47	0	0	9	0	2	1
								2010-01-22	0	0	0	0	0	0	0	14.9	0	0	9	0	2	0
								2010-01-23	0	0	0	0	0	0	0	14.9	0	0	9	0	2	0
								2010-01-24	0	0	0	0	0	0	0	14.9	0	0	9	0	2	0
								2010-01-25	0	0	0	0	0	0	0	14.98	0	0	9	0	2	0
								2010-01-26	0	0	0	0	0	0	0	14.77	0	0	9	0	2	0
								2010-01-27	0	0	0	0	0	0	0	15.19	0	0	9	0	2	0
								2010-01-28	0	0	0	0	0	0	0	15.37	0	0	9	0	2	0
								2010-01-29	0	0	0	0	0	0	0	15.18	0	0	9	0	2	0
								2010-01-30	0	0	0	0	0	0	0	15.18	0	0	9	0	2	0
								2010-01-31	0	0	0	0	0	0	0	15.18	0	0	9	0	2	0
								2010-02-01	0	0	0	0	0	0	0	15.42	0	0	9	0	2	0
								2010-02-02	0	0	0	0	0	0	0	15.6	0	0	9	0	2	0
								2010-02-03	0	1	0	1	0	0	0	15.53	0	0	9	0	2	1
								2010-02-04	0	0	0	0	0	0	0	14.75	0	0	9	0	2	0
								2010-02-05	0	0	0	0	0	0	0	15	0	0	9	0	2	0
								2010-02-06	0	0	0	0	0	0	0	15	0	0	9	0	2	0
								2010-02-07	0	0	0	0	0	0	0	15	0	0	9	0	2	0
								2010-02-08	0	0	0	0	0	0	0	14.48	0	0	9	0	2	0
								2010-02-09	0	0	0	0	0	0	0	14.47	0	0	9	0	2	0
								2010-02-10	0	0	0	0	0	0	0	14.67	0	0	9	0	2	0
								2010-02-11	0	0	0	0	0	0	0	14.63	0	0	9	0	2	0
								2010-02-12	0	0	0	0	0	0	0	14.45	0	0	9	0	2	0
								2010-02-13	0	0	0	0	0	0	0	14.45	0	0	9	0	2	0
								2010-02-14	0	0	0	0	0	0	0	14.45	0	0	9	0	2	0
								2010-02-15	0	0	0	0	0	0	0	14.45	0	0	9	0	2	0
								2010-02-16	0	0	0	0	0	0	0	15.16	0	0	9	0	2	0
								2010-02-17	0	0	0	0	0	0	0	15.66	0	0	9	0	2	0
								2010-02-18	0	0	0	0	0	0	0	15.88	0	0	9	0	2	0
								2010-02-19	0	0	0	0	0	0	0	15.88	0	0	9	0	2	0
								2010-02-20	0	0	0	0	0	0	0	15.88	0	0	9	0	2	0
								2010-02-21	0	0	0	0	0	0	0	15.88	0	0	9	0	2	0
								2010-02-22	0	0	0	0	0	0	0	16.21	0	0	9	0	2	0
								2010-02-23	0	0	0	0	0	0	0	15.94	0	0	9	0	2	0
								2010-02-24	0	0	0	0	0	0	0	16.33	0	0	9	0	2	0
								2010-02-25	0	0	0	0	0	0	0	16.55	0	0	9	0	2	0
								2010-02-26	0.5	1	0	0	1	0	0	16.66	0	0	10	1	3	1
								2010-02-27	0	0	0	0	0	0	0	16.66	0	0	10	0	2	0
								2010-02-28	0	0	0	0	0	0	0	16.66	0	0	10	0	2	0
								2010-03-01	0	0	0	0	0	0	0	16.71	0	0	10	0	2	0
								2010-03-02	0	0	0	0	0	0	0	16.46	0	0	10	0	2	0
								2010-03-03	0	0	0	0	0	0	0	16.37	0	0	10	0	2	0
								2010-03-04	0	0	0	0	0	0	0	16.4	0	0	10	0	2	0
								2010-03-05	0	0	0	0	0	0	0	16.7	0	0	10	0	2	0
								2010-03-06	0	0	0	0	0	0	0	16.7	0	0	10	0	2	0
								2010-03-07	0	0	0	0	0	0	0	16.7	0	0	10	0	2	0
								2010-03-08	0	0	0	0	0	0	0	16.74	0	0	10	0	2	0
								2010-03-09	0	0	0	0	0	0	0	16.8	0	0	10	0	2	0
								2010-03-10	0	0	0	0	0	0	0	17.11	0	0	10	0	2	0
								2010-03-11	0	0	0	0	0	0	0	17.12	0	0	10	0	2	0
								2010-03-12	0.2	1	0	0	1	0	0	16.85	0	0	11	1	3	1
								2010-03-13	0	0	0	0	0	0	0	16.85	0	0	11	0	2	0
								2010-03-14	0	0	0	0	0	0	0	16.85	0	0	11	0	2	0
								2010-03-15	0	0	0	0	0	0	0	16.85	0	0	11	0	2	0
								2010-03-16	0	0	0	0	0	0	0	17.03	0	0	11	0	2	0
								2010-03-17	0	0	0	0	0	0	0	17.27	0	0	11	0	2	0
								2010-03-18	0	0	0	0	0	0	0	17.08	0	0	11	0	2	0
								2010-03-19	0	0	0	0	0	0	0	16.82	0	0	11	0	2	0
								2010-03-20	0	0	0	0	0	0	0	16.82	0	0	11	0	2	0
								2010-03-21	0	0	0	0	0	0	0	16.82	0	0	11	0	2	0
								2010-03-22	0	0	0	0	0	0	0	16.96	0	0	11	0	2	0
								2010-03-23	0	1	0	1	0	0	0	17.13	0	0	11	0	2	1
								2010-03-24	0	0	0	0	0	0	0	17.57	0	0	11	0	2	0
								2010-03-25	0	0	0	0	0	0	0	17.74	0	0	11	0	2	0
								2010-03-26	0	0	0	0	0	0	0	17.9	0	0	11	0	2	0
								2010-03-27	0	0	0	0	0	0	0	17.9	0	0	11	0	2	0
								2010-03-28	0	0	0	0	0	0	0	17.9	0	0	11	0	2	0
								2010-03-29	0	0	0	0	0	0	0	18.04	0	0	11	0	2	0
								2010-03-30	0	0	0	0	0	0	0	17.76	0	0	11	0	2	0
								2010-03-31	0	0	0	0	0	0	0	17.85	0	0	11	0	2	0
								2010-04-01	0	0	0	0	0	0	0	18.04	0	0	11	0	2	0
								2010-04-02	0	0	0	0	0	0	0	18.04	0	0	11	0	2	0
								2010-04-03	0	0	0	0	0	0	0	18.04	0	0	11	0	2	0
								2010-04-04	0	0	0	0	0	0	0	18.04	0	0	11	0	2	0
								2010-04-05	0	0	0	0	0	0	0	18.13	0	0	11	0	2	0
								2010-04-06	0	0	0	0	0	0	0	18.49	0	0	11	0	2	0
								2010-04-07	0	0	0	0	0	0	0	18.62	0	0	11	0	2	0
								2010-04-08	0	0	0	0	0	0	0	18.65	0	0	11	0	2	0
								2010-04-09	0	0	0	0	0	0	0	18.59	0	0	11	0	2	0
								2010-04-10	0	0	0	0	0	0	0	18.59	0	0	11	0	2	0
								2010-04-11	0	0	0	0	0	0	0	18.59	0	0	11	0	2	0
								2010-04-12	0	0	0	0	0	0	0	18.66	0	0	11	0	2	0
								2010-04-13	0	0	0	0	0	0	0	18.67	0	0	11	0	2	0
								2010-04-14	0	0	0	0	0	0	0	19.4	0	0	11	0	2	0
								2010-04-15	0	0	0	0	0	0	0	19.48	0	0	11	0	2	0
								2010-04-16	0	0	0	0	0	0	0	18.41	0	0	11	0	2	0
								2010-04-17	0	0	0	0	0	0	0	18.41	0	0	11	0	2	0
								2010-04-18	0	0	0	0	0	0	0	18.41	0	0	11	0	2	0
								2010-04-19	0	0	0	0	0	0	0	18.39	0	0	11	0	2	0
								2010-04-20	0	0	0	0	0	0	0	18.61	0	0	11	0	2	0
								2010-04-21	0	0	0	0	0	0	0	18.28	0	0	11	0	2	0
								2010-04-22	0	0	0	0	0	0	0	18.54	0	0	11	0	2	0
								2010-04-23	0	0	0	0	0	0	0	18.43	0	0	11	0	2	0
								2010-04-24	0	0	0	0	0	0	0	18.43	0	0	11	0	2	0
								2010-04-25	0	0	0	0	0	0	0	18.43	0	0	11	0	2	0
								2010-04-26	0	0	0	0	0	0	0	18.05	0	0	11	0	2	0
								2010-04-27	0	0	0	0	0	0	0	17.47	0	0	11	0	2	0
								2010-04-28	0	0	0	0	0	0	0	17.78	0	0	11	0	2	0
								2010-04-29	0	0	0	0	0	0	0	18.3	0	0	11	0	2	0
								2010-04-30	0	0	0	0	0	0	0	17.83	0	0	11	0	2	0
								2010-05-01	0	0	0	0	0	0	0	17.83	0	0	11	0	2	0
								2010-05-02	0	0	0	0	0	0	0	17.83	0	0	11	0	2	0
								2010-05-03	0	0	0	0	0	0	0	18.06	0	0	11	0	2	0
								2010-05-04	0	0	0	0	0	0	0	17.56	0	0	11	0	2	0
								2010-05-05	0	0	0	0	0	0	0	17.53	0	0	11	0	2	0
								2010-05-06	0	0	0	0	0	0	0	16.28	0	0	11	0	2	0
								2010-05-07	0	0	0	0	0	0	0	16.18	0	0	11	0	2	0
								2010-05-08	0	0	0	0	0	0	0	16.18	0	0	11	0	2	0
								2010-05-09	0	0	0	0	0	0	0	16.18	0	0	11	0	2	0
								2010-05-10	0	0	0	0	0	0	0	17.3	0	0	11	0	2	0
								2010-05-11	0	0	0	0	0	0	0	17.16	0	0	11	0	2	0
								2010-05-12	0	0	0	0	0	0	0	17.07	0	0	11	0	2	0
								2010-05-13	-0.1	1	1	0	0	0	0	16.87	0	0	10	-1	1	1
								2010-05-14	0	0	0	0	0	0	0	16.34	0	0	10	0	2	0
								2010-05-15	0	0	0	0	0	0	0	16.34	0	0	10	0	2	0
								2010-05-16	0	0	0	0	0	0	0	16.34	0	0	10	0	2	0
								2010-05-17	0	0	0	0	0	0	0	16.35	0	0	10	0	2	0
								2010-05-18	0	0	0	0	0	0	0	15.95	0	0	10	0	2	0
								2010-05-19	0	0	0	0	0	0	0	16.31	0	0	10	0	2	0
								2010-05-20	0	0	0	0	0	0	0	15.3	0	0	10	0	2	0
								2010-05-21	0	0	0	0	0	0	0	15.99	0	0	10	0	2	0
								2010-05-22	0	0	0	0	0	0	0	15.99	0	0	10	0	2	0
								2010-05-23	0	0	0	0	0	0	0	15.99	0	0	10	0	2	0
								2010-05-24	0	0	0	0	0	0	0	15.4	0	0	10	0	2	0
								2010-05-25	0	0	0	0	0	0	0	15.49	0	0	10	0	2	0
								2010-05-26	0	0	0	0	0	0	0	15.47	0	0	10	0	2	0
								2010-05-27	0	0	0	0	0	0	0	16.18	0	0	10	0	2	0
								2010-05-28	0	0	0	0	0	0	0	15.74	0	0	10	0	2	0
								2010-05-29	0	0	0	0	0	0	0	15.74	0	0	10	0	2	0
								2010-05-30	0	0	0	0	0	0	0	15.74	0	0	10	0	2	0
								2010-05-31	0	0	0	0	0	0	0	15.74	0	0	10	0	2	0
								2010-06-01	0	1	0	1	0	0	0	15.44	0	0	10	0	2	1
								2010-06-02	0	0	0	0	0	0	0	15.89	0	0	10	0	2	0
								2010-06-03	0	0	0	0	0	0	0	15.81	0	0	10	0	2	0
								2010-06-04	0	0	0	0	0	0	0	15.35	0	0	10	0	2	0
								2010-06-05	0	0	0	0	0	0	0	15.35	0	0	10	0	2	0
								2010-06-06	0	0	0	0	0	0	0	15.35	0	0	10	0	2	0
								2010-06-07	0	0	0	0	0	0	0	14.83	0	0	10	0	2	0
								2010-06-08	0	0	0	0	0	0	0	15.33	0	0	10	0	2	0
								2010-06-09	0	0	0	0	0	0	0	15.01	0	0	10	0	2	0
								2010-06-10	0	0	0	0	0	0	0	15.46	0	0	10	0	2	0
								2010-06-11	0	0	0	0	0	0	0	15.6	0	0	10	0	2	0
								2010-06-12	0	0	0	0	0	0	0	15.6	0	0	10	0	2	0
								2010-06-13	0	1	0	1	0	0	0	15.6	0	0	10	0	2	1
								2010-06-14	0	0	0	0	0	0	0	15.41	0	0	10	0	2	0
								2010-06-15	0	0	0	0	0	0	0	15.8	0	0	10	0	2	0
								2010-06-16	0	0	0	0	0	0	0	15.87	0	0	10	0	2	0
								2010-06-17	0	0	0	0	0	0	0	15.82	0	0	10	0	2	0
								2010-06-18	0	0	0	0	0	0	0	15.82	0	0	10	0	2	0
								2010-06-19	0	0	0	0	0	0	0	15.82	0	0	10	0	2	0
								2010-06-20	0	0	0	0	0	0	0	15.82	0	0	10	0	2	0
								2010-06-21	0	0	0	0	0	0	0	15.79	0	0	10	0	2	0
								2010-06-22	0	0	0	0	0	0	0	15.58	0	0	10	0	2	0
								2010-06-23	0	0	0	0	0	0	0	15.43	0	0	10	0	2	0
								2010-06-24	0	0	0	0	0	0	0	15.02	0	0	10	0	2	0
								2010-06-25	0	0	0	0	0	0	0	15.42	0	0	10	0	2	0
								2010-06-26	0	0	0	0	0	0	0	15.42	0	0	10	0	2	0
								2010-06-27	0	0	0	0	0	0	0	15.42	0	0	10	0	2	0
								2010-06-28	0	0	0	0	0	0	0	15.24	0	0	10	0	2	0
								2010-06-29	0	0	0	0	0	0	0	14.57	0	0	10	0	2	0
								2010-06-30	0	0	0	0	0	0	0	14.37	0	0	10	0	2	0
								2010-07-01	0	0	0	0	0	0	0	14.02	0	0	10	0	2	0
								2010-07-02	0	0	0	0	0	0	0	13.84	0	0	10	0	2	0
								2010-07-03	0	0	0	0	0	0	0	13.84	0	0	10	0	2	0
								2010-07-04	0	0	0	0	0	0	0	13.84	0	0	10	0	2	0
								2010-07-05	0	0	0	0	0	0	0	13.84	0	0	10	0	2	0
								2010-07-06	0	0	0	0	0	0	0	14.06	0	0	10	0	2	0
								2010-07-07	0	0	0	0	0	0	0	14.71	0	0	10	0	2	0
								2010-07-08	0	0	0	0	0	0	0	14.86	0	0	10	0	2	0
								2010-07-09	0	0	0	0	0	0	0	15.11	0	0	10	0	2	0
								2010-07-10	0	0	0	0	0	0	0	15.11	0	0	10	0	2	0
								2010-07-11	0	0	0	0	0	0	0	15.11	0	0	10	0	2	0
								2010-07-12	0	0	0	0	0	0	0	15.21	0	0	10	0	2	0
								2010-07-13	0	0	0	0	0	0	0	15.67	0	0	10	0	2	0
								2010-07-14	0	0	0	0	0	0	0	15.67	0	0	10	0	2	0
								2010-07-15	-0.15	1	1	0	0	0	0	15.39	0	0	9	-1	1	1
								2010-07-16	0	0	0	0	0	0	0	13.98	0	0	9	0	2	0
								2010-07-17	0	0	0	0	0	0	0	13.98	0	0	9	0	2	0
								2010-07-18	0	0	0	0	0	0	0	13.98	0	0	9	0	2	0
								2010-07-19	0	0	0	0	0	0	0	13.61	0	0	9	0	2	0
								2010-07-20	0	0	0	0	0	0	0	13.77	0	0	9	0	2	0
								2010-07-21	0	0	0	0	0	0	0	13.36	0	0	9	0	2	0
								2010-07-22	0	0	0	0	0	0	0	13.66	0	0	9	0	2	0
								2010-07-23	0	0	0	0	0	0	0	13.74	0	0	9	0	2	0
								2010-07-24	0	0	0	0	0	0	0	13.74	0	0	9	0	2	0
								2010-07-25	0	0	0	0	0	0	0	13.74	0	0	9	0	2	0
								2010-07-26	0	0	0	0	0	0	0	14.15	0	0	9	0	2	0
								2010-07-27	0	0	0	0	0	0	0	14.19	0	0	9	0	2	0
								2010-07-28	0	0	0	0	0	0	0	13.99	0	0	9	0	2	0
								2010-07-29	0	0	0	0	0	0	0	14.03	0	0	9	0	2	0
								2010-07-30	0	0	0	0	0	0	0	14.04	0	0	9	0	2	0
								2010-07-31	0	0	0	0	0	0	0	14.04	0	0	9	0	2	0
								2010-08-01	0	0	0	0	0	0	0	14.04	0	0	9	0	2	0
								2010-08-02	0	0	0	0	0	0	0	14.44	0	0	9	0	2	0
								2010-08-03	0	0	0	0	0	0	0	14.34	0	0	9	0	2	0
								2010-08-04	0	0	0	0	0	0	0	14.19	0	0	9	0	2	0
								2010-08-05	0	0	0	0	0	0	0	14.02	0	0	9	0	2	0
								2010-08-06	0	0	0	0	0	0	0	13.96	0	0	9	0	2	0
								2010-08-07	0	0	0	0	0	0	0	13.96	0	0	9	0	2	0
								2010-08-08	0	0	0	0	0	0	0	13.96	0	0	9	0	2	0
								2010-08-09	0	0	0	0	0	0	0	13.91	0	0	9	0	2	0
								2010-08-10	0	0	0	0	0	0	0	13.63	0	0	9	0	2	0
								2010-08-11	0	0	0	0	0	0	0	13.19	0	0	9	0	2	0
								2010-08-12	0	0	0	0	0	0	0	13.06	0	0	9	0	2	0
								2010-08-13	0	0	0	0	0	0	0	13.23	0	0	9	0	2	0
								2010-08-14	-0.197222	1	1	0	0	0	0	13.23	0	0	8	-1	1	1
								2010-08-15	0	0	0	0	0	0	0	13.23	0	0	8	0	2	0
								2010-08-16	0	0	0	0	0	0	0	13.19	0	0	8	0	2	0
								2010-08-17	0	0	0	0	0	0	0	13.21	0	0	8	0	2	0
								2010-08-18	0	0	0	0	0	0	0	13.32	0	0	8	0	2	0
								2010-08-19	0	0	0	0	0	0	0	13.02	0	0	8	0	2	0
								2010-08-20	0	0	0	0	0	0	0	12.87	0	0	8	0	2	0
								2010-08-21	0	0	0	0	0	0	0	12.87	0	0	8	0	2	0
								2010-08-22	0	0	0	0	0	0	0	12.87	0	0	8	0	2	0
								2010-08-23	0	0	0	0	0	0	0	12.87	0	0	8	0	2	0
								2010-08-24	0	0	0	0	0	0	0	12.64	0	0	8	0	2	0
								2010-08-25	0	0	0	0	0	0	0	12.66	0	0	8	0	2	0
								2010-08-26	0	0	0	0	0	0	0	12.47	0	0	8	0	2	0
								2010-08-27	0	0	0	0	0	0	0	12.64	0	0	8	0	2	0
								2010-08-28	0	0	0	0	0	0	0	12.64	0	0	8	0	2	0
								2010-08-29	0	0	0	0	0	0	0	12.64	0	0	8	0	2	0
								2010-08-30	0	0	0	0	0	0	0	12.32	0	0	8	0	2	0
								2010-08-31	0.4375	1	0	0	1	0	0	12.46	0	0	9	1	3	1
								2010-09-01	0	0	0	0	0	0	0	13.21	0	0	9	0	2	0
								2010-09-02	0	0	0	0	0	0	0	13.28	0	0	9	0	2	0
								2010-09-03	0	0	0	0	0	0	0	13.5	0	0	9	0	2	0
								2010-09-04	0	0	0	0	0	0	0	13.5	0	0	9	0	2	0
								2010-09-05	0	0	0	0	0	0	0	13.5	0	0	9	0	2	0
								2010-09-06	0	0	0	0	0	0	0	13.5	0	0	9	0	2	0
								2010-09-07	0	0	0	0	0	0	0	13.21	0	0	9	0	2	0
								2010-09-08	0	0	0	0	0	0	0	13.37	0	0	9	0	2	0
								2010-09-09	0	0	0	0	0	0	0	13.5	0	0	9	0	2	0
								2010-09-10	0	0	0	0	0	0	0	13.55	0	0	9	0	2	0
								2010-09-11	0	0	0	0	0	0	0	13.55	0	0	9	0	2	0
								2010-09-12	0	0	0	0	0	0	0	13.55	0	0	9	0	2	0
								2010-09-13	0	0	0	0	0	0	0	13.95	0	0	9	0	2	0
								2010-09-14	0	0	0	0	0	0	0	13.68	0	0	9	0	2	0
								2010-09-15	0	0	0	0	0	0	0	13.71	0	0	9	0	2	0
								2010-09-16	0	0	0	0	0	0	0	13.55	0	0	9	0	2	0
								2010-09-17	0	0	0	0	0	0	0	13.4	0	0	9	0	2	0
								2010-09-18	0	0	0	0	0	0	0	13.4	0	0	9	0	2	0
								2010-09-19	0	0	0	0	0	0	0	13.4	0	0	9	0	2	0
								2010-09-20	0	0	0	0	0	0	0	13.74	0	0	9	0	2	0
								2010-09-21	0.8	1	0	0	1	0	0	13.65	0	0	10	1	3	1
								2010-09-22	0	0	0	0	0	0	0	13.42	0	0	10	0	2	0
								2010-09-23	0	0	0	0	0	0	0	13.17	0	0	10	0	2	0
								2010-09-24	0	0	0	0	0	0	0	13.6	0	0	10	0	2	0
								2010-09-25	0	0	0	0	0	0	0	13.6	0	0	10	0	2	0
								2010-09-26	0	0	0	0	0	0	0	13.6	0	0	10	0	2	0
								2010-09-27	0	0	0	0	0	0	0	13.24	0	0	10	0	2	0
								2010-09-28	0	0	0	0	0	0	0	13.27	0	0	10	0	2	0
								2010-09-29	0	1	0	1	0	0	0	13.11	0	0	10	0	2	1
								2010-09-30	0	0	0	0	0	0	0	13.1	0	0	10	0	2	0
								2010-10-01	0	0	0	0	0	0	0	13.3	0	0	10	0	2	0
								2010-10-02	0	0	0	0	0	0	0	13.3	0	0	10	0	2	0
								2010-10-03	0	0	0	0	0	0	0	13.3	0	0	10	0	2	0
								2010-10-04	0	0	0	0	0	0	0	13.15	0	0	10	0	2	0
								2010-10-05	0	1	0	1	0	0	0	13.56	0	0	10	0	2	1
								2010-10-06	0	0	0	0	0	0	0	13.39	0	0	10	0	2	0
								2010-10-07	0	0	0	0	0	0	0	13.31	0	0	10	0	2	0
								2010-10-08	0	0	0	0	0	0	0	13.18	0	0	10	0	2	0
								2010-10-09	0	0	0	0	0	0	0	13.18	0	0	10	0	2	0
								2010-10-10	0	0	0	0	0	0	0	13.18	0	0	10	0	2	0
								2010-10-11	0	0	0	0	0	0	0	13.15	0	0	10	0	2	0
								2010-10-12	0	0	0	0	0	0	0	13.52	0	0	10	0	2	0
								2010-10-13	0	0	0	0	0	0	0	13.29	0	0	10	0	2	0
								2010-10-14	0	0	0	0	0	0	0	12.6	0	0	10	0	2	0
								2010-10-15	0	0	0	0	0	0	0	11.98	0	0	10	0	2	0
								2010-10-16	0	0	0	0	0	0	0	11.98	0	0	10	0	2	0
								2010-10-17	0	0	0	0	0	0	0	11.98	0	0	10	0	2	0
								2010-10-18	0	0	0	0	0	0	0	12.34	0	0	10	0	2	0
								2010-10-19	-0.175	1	1	0	0	0	0	11.8	0	0	9	-1	1	1
								2010-10-20	0	0	0	0	0	0	0	11.75	0	0	9	0	2	0
								2010-10-21	0	0	0	0	0	0	0	11.36	0	0	9	0	2	0
								2010-10-22	0	0	0	0	0	0	0	11.44	0	0	9	0	2	0
								2010-10-23	0	0	0	0	0	0	0	11.44	0	0	9	0	2	0
								2010-10-24	0	0	0	0	0	0	0	11.44	0	0	9	0	2	0
								2010-10-25	0	1	0	1	0	0	0	11.16	0	0	9	0	2	1
								2010-10-26	0	0	0	0	0	0	0	11.3	0	0	9	0	2	0
								2010-10-27	0	0	0	0	0	0	0	11.54	0	0	9	0	2	0
								2010-10-28	0	0	0	0	0	0	0	11.53	0	0	9	0	2	0
								2010-10-29	0	0	0	0	0	0	0	11.45	0	0	9	0	2	0
								2010-10-30	0	0	0	0	0	0	0	11.45	0	0	9	0	2	0
								2010-10-31	0	0	0	0	0	0	0	11.45	0	0	9	0	2	0
								2010-11-01	0.266667	1	0	0	1	0	0	11.5	0	0	10	1	3	1
								2010-11-02	0	0	0	0	0	0	0	11.4	0	0	10	0	2	0
								2010-11-03	0	0	0	0	0	0	0	11.52	0	0	10	0	2	0
								2010-11-04	0.40625	2	0	1	1	0	1	12.13	0	1	10	0	2	1
								2010-11-05	0	0	0	0	0	0	0	12.36	0	1	10	0	2	0
								2010-11-06	0	0	0	0	0	0	0	12.36	0	1	10	0	2	0
								2010-11-07	0	0	0	0	0	0	0	12.36	0	1	10	0	2	0
								2010-11-08	0	0	0	0	0	0	0	12.6	0	1	10	0	2	0
								2010-11-09	0	0	0	0	0	0	0	12.27	0	1	10	0	2	0
								2010-11-10	0	0	0	0	0	0	0	12.57	0	1	10	0	2	0
								2010-11-11	0	0	0	0	0	0	0	12.37	0	1	10	0	2	0
								2010-11-12	0	0	0	0	0	0	0	12.12	0	1	10	0	2	0
								2010-11-13	0	0	0	0	0	0	0	12.12	0	1	10	0	2	0
								2010-11-14	0	0	0	0	0	0	0	12.12	0	1	10	0	2	0
								2010-11-15	0	0	0	0	0	0	0	12.1	0	1	10	0	2	0
								2010-11-16	0	0	0	0	0	0	0	11.94	0	1	10	0	2	0
								2010-11-17	0	0	0	0	0	0	0	11.62	0	1	10	0	2	0
								2010-11-18	0	0	0	0	0	0	0	11.7	0	1	10	0	2	0
								2010-11-19	0	0	0	0	0	0	0	11.66	0	1	10	0	2	0
								2010-11-20	0	0	0	0	0	0	0	11.66	0	1	10	0	2	0
								2010-11-21	0	0	0	0	0	0	0	11.66	0	1	10	0	2	0
								2010-11-22	0	0	0	0	0	0	0	11.3	0	1	10	0	2	0
								2010-11-23	0	0	0	0	0	0	0	11.09	0	1	10	0	2	0
								2010-11-24	0	0	0	0	0	0	0	11.28	0	1	10	0	2	0
								2010-11-25	0	0	0	0	0	0	0	11.28	0	1	10	0	2	0
								2010-11-26	0	0	0	0	0	0	0	11.12	0	1	10	0	2	0
								2010-11-27	0	0	0	0	0	0	0	11.12	0	1	10	0	2	0
								2010-11-28	0	0	0	0	0	0	0	11.12	0	1	10	0	2	0
								2010-11-29	0	0	0	0	0	0	0	11.31	0	1	10	0	2	0
								2010-11-30	0	0	0	0	0	0	0	10.95	0	1	10	0	2	0
								2010-12-01	0	2	0	2	0	0	0	11.29	0	1	10	0	2	2
								2010-12-02	0	0	0	0	0	0	0	11.68	0	1	10	0	2	0
								2010-12-03	0	0	0	0	0	0	0	11.86	0	1	10	0	2	0
								2010-12-04	0	1	0	1	0	0	0	11.86	0	1	10	0	2	1
								2010-12-05	0	0	0	0	0	0	0	11.86	0	1	10	0	2	0
								2010-12-06	0	0	0	0	0	0	0	11.64	0	1	10	0	2	0
								2010-12-07	0	0	0	0	0	0	0	11.57	0	1	10	0	2	0
								2010-12-08	0	0	0	0	0	0	0	12	0	1	10	0	2	0
								2010-12-09	0	0	0	0	0	0	0	12.65	0	1	10	0	2	0
								2010-12-10	0	0	0	0	0	0	0	12.8	0	1	10	0	2	0
								2010-12-11	0	0	0	0	0	0	0	12.8	0	1	10	0	2	0
								2010-12-12	0	0	0	0	0	0	0	12.8	0	1	10	0	2	0
								2010-12-13	0	0	0	0	0	0	0	12.54	0	1	10	0	2	0
								2010-12-14	0	0	0	0	0	0	0	12.4	0	1	10	0	2	0
								2010-12-15	0	0	0	0	0	0	0	12.29	0	1	10	0	2	0
								2010-12-16	0	0	0	0	0	0	0	12.52	0	1	10	0	2	0
								2010-12-17	0	0	0	0	0	0	0	12.57	0	1	10	0	2	0
								2010-12-18	0	0	0	0	0	0	0	12.57	0	1	10	0	2	0
								2010-12-19	0	0	0	0	0	0	0	12.57	0	1	10	0	2	0
								2010-12-20	0	0	0	0	0	0	0	12.62	0	1	10	0	2	0
								2010-12-21	0	0	0	0	0	0	0	12.98	0	1	10	0	2	0
								2010-12-22	0	0	0	0	0	0	0	13.38	0	1	10	0	2	0
								2010-12-23	0	0	0	0	0	0	0	13.06	0	1	10	0	2	0
								2010-12-24	0	0	0	0	0	0	0	13.06	0	1	10	0	2	0
								2010-12-25	0	0	0	0	0	0	0	13.06	0	1	10	0	2	0
								2010-12-26	0	0	0	0	0	0	0	13.06	0	1	10	0	2	0
								2010-12-27	0	0	0	0	0	0	0	13.27	0	1	10	0	2	0
								2010-12-28	0	0	0	0	0	0	0	13.34	0	1	10	0	2	0
								2010-12-29	0.0681818	1	0	1	0	0	0	13.31	0	1	10	0	2	1
								2010-12-30	0	0	0	0	0	0	0	13.28	0	1	10	0	2	0
								2010-12-31	0	0	0	0	0	0	0	13.34	0	1	10	0	2	0
								2011-01-01	0	0	0	0	0	0	0	13.34	0	1	10	0	2	0
								2011-01-02	0	0	0	0	0	0	0	13.34	0	1	10	0	2	0
								2011-01-03	0	0	0	0	0	0	0	14.19	0	1	10	0	2	0
								2011-01-04	0	0	0	0	0	0	0	14.24	0	1	10	0	2	0
								2011-01-05	0	0	0	0	0	0	0	14.5	0	1	10	0	2	0
								2011-01-06	0	0	0	0	0	0	0	14.44	0	1	10	0	2	0
								2011-01-07	0	0	0	0	0	0	0	14.25	0	1	10	0	2	0
								2011-01-08	0	0	0	0	0	0	0	14.25	0	1	10	0	2	0
								2011-01-09	0	0	0	0	0	0	0	14.25	0	1	10	0	2	0
								2011-01-10	0	0	0	0	0	0	0	14.4	0	1	10	0	2	0
								2011-01-11	0	0	0	0	0	0	0	14.69	0	1	10	0	2	0
								2011-01-12	0	0	0	0	0	0	0	14.99	0	1	10	0	2	0
								2011-01-13	0	0	0	0	0	0	0	14.77	0	1	10	0	2	0
								2011-01-14	0	0	0	0	0	0	0	15.25	0	1	10	0	2	0
								2011-01-15	0	0	0	0	0	0	0	15.25	0	1	10	0	2	0
								2011-01-16	0	0	0	0	0	0	0	15.25	0	1	10	0	2	0
								2011-01-17	0	0	0	0	0	0	0	15.25	0	1	10	0	2	0
								2011-01-18	0	0	0	0	0	0	0	15	0	1	10	0	2	0
								2011-01-19	0	0	0	0	0	0	0	14.37	0	1	10	0	2	0
								2011-01-20	0	0	0	0	0	0	0	14.54	0	1	10	0	2	0
								2011-01-21	0	0	0	0	0	0	0	14.25	0	1	10	0	2	0
								2011-01-22	0	0	0	0	0	0	0	14.25	0	1	10	0	2	0
								2011-01-23	0	0	0	0	0	0	0	14.25	0	1	10	0	2	0
								2011-01-24	0	0	0	0	0	0	0	13.92	0	1	10	0	2	0
								2011-01-25	0	0	0	0	0	0	0	13.63	0	1	10	0	2	0
								2011-01-26	0	0	0	0	0	0	0	13.55	0	1	10	0	2	0
								2011-01-27	0	0	0	0	0	0	0	13.67	0	1	10	0	2	0
								2011-01-28	0	0	0	0	0	0	0	13.6	0	1	10	0	2	0
								2011-01-29	0	0	0	0	0	0	0	13.6	0	1	10	0	2	0
								2011-01-30	0	0	0	0	0	0	0	13.6	0	1	10	0	2	0
								2011-01-31	0	0	0	0	0	0	0	13.73	0	1	10	0	2	0
								2011-02-01	0	0	0	0	0	0	0	14.31	0	1	10	0	2	0
								2011-02-02	0	0	0	0	0	0	0	14.24	0	1	10	0	2	0
								2011-02-03	0	0	0	0	0	0	0	14.43	0	1	10	0	2	0
								2011-02-04	0	0	0	0	0	0	0	14.29	0	1	10	0	2	0
								2011-02-05	0	0	0	0	0	0	0	14.29	0	1	10	0	2	0
								2011-02-06	0	0	0	0	0	0	0	14.29	0	1	10	0	2	0
								2011-02-07	0	0	0	0	0	0	0	14.67	0	1	10	0	2	0
								2011-02-08	0	0	0	0	0	0	0	14.61	0	1	10	0	2	0
								2011-02-09	0	0	0	0	0	0	0	14.64	0	1	10	0	2	0
								2011-02-10	0	0	0	0	0	0	0	14.49	0	1	10	0	2	0
								2011-02-11	0	0	0	0	0	0	0	14.77	0	1	10	0	2	0
								2011-02-12	0	0	0	0	0	0	0	14.77	0	1	10	0	2	0
								2011-02-13	0	0	0	0	0	0	0	14.77	0	1	10	0	2	0
								2011-02-14	0	0	0	0	0	0	0	14.89	0	1	10	0	2	0
								2011-02-15	0	0	0	0	0	0	0	14.77	0	1	10	0	2	0
								2011-02-16	0	0	0	0	0	0	0	14.84	0	1	10	0	2	0
								2011-02-17	0	0	0	0	0	0	0	14.81	0	1	10	0	2	0
								2011-02-18	0	0	0	0	0	0	0	14.75	0	1	10	0	2	0
								2011-02-19	0	0	0	0	0	0	0	14.75	0	1	10	0	2	0
								2011-02-20	0	0	0	0	0	0	0	14.75	0	1	10	0	2	0
								2011-02-21	0	0	0	0	0	0	0	14.75	0	1	10	0	2	0
								2011-02-22	0	0	0	0	0	0	0	14.18	0	1	10	0	2	0
								2011-02-23	0	0	0	0	0	0	0	14.17	0	1	10	0	2	0
								2011-02-24	0	0	0	0	0	0	0	13.97	0	1	10	0	2	0
								2011-02-25	0	0	0	0	0	0	0	14.2	0	1	10	0	2	0
								2011-02-26	0	0	0	0	0	0	0	14.2	0	1	10	0	2	0
								2011-02-27	0	0	0	0	0	0	0	14.2	0	1	10	0	2	0
								2011-02-28	0	0	0	0	0	0	0	14.29	0	1	10	0	2	0
								2011-03-01	0	0	0	0	0	0	0	13.93	0	1	10	0	2	0
								2011-03-02	0	0	0	0	0	0	0	13.83	0	1	10	0	2	0
								2011-03-03	0	0	0	0	0	0	0	14.27	0	1	10	0	2	0
								2011-03-04	0	0	0	0	0	0	0	14.12	0	1	10	0	2	0
								2011-03-05	0	0	0	0	0	0	0	14.12	0	1	10	0	2	0
								2011-03-06	0	0	0	0	0	0	0	14.12	0	1	10	0	2	0
								2011-03-07	0	0	0	0	0	0	0	14.03	0	1	10	0	2	0
								2011-03-08	0	0	0	0	0	0	0	14.69	0	1	10	0	2	0
								2011-03-09	0	0	0	0	0	0	0	14.59	0	1	10	0	2	0
								2011-03-10	0	0	0	0	0	0	0	14.26	0	1	10	0	2	0
								2011-03-11	0	0	0	0	0	0	0	14.38	0	1	10	0	2	0
								2011-03-12	0	0	0	0	0	0	0	14.38	0	1	10	0	2	0
								2011-03-13	0	0	0	0	0	0	0	14.38	0	1	10	0	2	0
								2011-03-14	0	0	0	0	0	0	0	14.23	0	1	10	0	2	0
								2011-03-15	0	0	0	0	0	0	0	13.96	0	1	10	0	2	0
								2011-03-16	0	0	0	0	0	0	0	13.69	0	1	10	0	2	0
								2011-03-17	0	0	0	0	0	0	0	13.98	0	1	10	0	2	0
								2011-03-18	0	0	0	0	0	0	0	14.04	0	1	10	0	2	0
								2011-03-19	0	0	0	0	0	0	0	14.04	0	1	10	0	2	0
								2011-03-20	0	0	0	0	0	0	0	14.04	0	1	10	0	2	0
								2011-03-21	0	0	0	0	0	0	0	14.05	0	1	10	0	2	0
								2011-03-22	0	0	0	0	0	0	0	13.88	0	1	10	0	2	0
								2011-03-23	0	0	0	0	0	0	0	13.65	0	1	10	0	2	0
								2011-03-24	0	0	0	0	0	0	0	13.48	0	1	10	0	2	0
								2011-03-25	0	0	0	0	0	0	0	13.34	0	1	10	0	2	0
								2011-03-26	0	0	0	0	0	0	0	13.34	0	1	10	0	2	0
								2011-03-27	0	0	0	0	0	0	0	13.34	0	1	10	0	2	0
								2011-03-28	0	0	0	0	0	0	0	13.37	0	1	10	0	2	0
								2011-03-29	0	0	0	0	0	0	0	13.35	0	1	10	0	2	0
								2011-03-30	0	0	0	0	0	0	0	13.45	0	1	10	0	2	0
								2011-03-31	0	0	0	0	0	0	0	13.33	0	1	10	0	2	0
								2011-04-01	0	0	0	0	0	0	0	13.37	0	1	10	0	2	0
								2011-04-02	0	0	0	0	0	0	0	13.37	0	1	10	0	2	0
								2011-04-03	0	0	0	0	0	0	0	13.37	0	1	10	0	2	0
								2011-04-04	0	0	0	0	0	0	0	13.44	0	1	10	0	2	0
								2011-04-05	0	0	0	0	0	0	0	13.47	0	1	10	0	2	0
								2011-04-06	0	0	0	0	0	0	0	13.72	0	1	10	0	2	0
								2011-04-07	0	0	0	0	0	0	0	13.61	0	1	10	0	2	0
								2011-04-08	0	0	0	0	0	0	0	13.48	0	1	10	0	2	0
								2011-04-09	0	0	0	0	0	0	0	13.48	0	1	10	0	2	0
								2011-04-10	0	0	0	0	0	0	0	13.48	0	1	10	0	2	0
								2011-04-11	0	0	0	0	0	0	0	13.49	0	1	10	0	2	0
								2011-04-12	0	0	0	0	0	0	0	13.47	0	1	10	0	2	0
								2011-04-13	0	0	0	0	0	0	0	13.27	0	1	10	0	2	0
								2011-04-14	0	0	0	0	0	0	0	13.13	0	1	10	0	2	0
								2011-04-15	0	0	0	0	0	0	0	12.82	0	1	10	0	2	0
								2011-04-16	0	0	0	0	0	0	0	12.82	0	1	10	0	2	0
								2011-04-17	0	0	0	0	0	0	0	12.82	0	1	10	0	2	0
								2011-04-18	0	0	0	0	0	0	0	12.42	0	1	10	0	2	0
								2011-04-19	0	0	0	0	0	0	0	12.34	0	1	10	0	2	0
								2011-04-20	0	0	0	0	0	0	0	12.27	0	1	10	0	2	0
								2011-04-21	0	0	0	0	0	0	0	12.31	0	1	10	0	2	0
								2011-04-22	0	0	0	0	0	0	0	12.31	0	1	10	0	2	0
								2011-04-23	0	0	0	0	0	0	0	12.31	0	1	10	0	2	0
								2011-04-24	0	0	0	0	0	0	0	12.31	0	1	10	0	2	0
								2011-04-25	0	0	0	0	0	0	0	12.44	0	1	10	0	2	0
								2011-04-26	0	0	0	0	0	0	0	12.23	0	1	10	0	2	0
								2011-04-27	0	0	0	0	0	0	0	12.33	0	1	10	0	2	0
								2011-04-28	0	0	0	0	0	0	0	12.42	0	1	10	0	2	0
								2011-04-29	0	0	0	0	0	0	0	12.28	0	1	10	0	2	0
								2011-04-30	0	0	0	0	0	0	0	12.28	0	1	10	0	2	0
								2011-05-01	0	0	0	0	0	0	0	12.28	0	1	10	0	2	0
								2011-05-02	0	0	0	0	0	0	0	12.34	0	1	10	0	2	0
								2011-05-03	0	0	0	0	0	0	0	12.6	0	1	10	0	2	0
								2011-05-04	0	0	0	0	0	0	0	12.49	0	1	10	0	2	0
								2011-05-05	0	0	0	0	0	0	0	12.3	0	1	10	0	2	0
								2011-05-06	0	0	0	0	0	0	0	12.31	0	1	10	0	2	0
								2011-05-07	0	0	0	0	0	0	0	12.31	0	1	10	0	2	0
								2011-05-08	0	0	0	0	0	0	0	12.31	0	1	10	0	2	0
								2011-05-09	0	0	0	0	0	0	0	12.18	0	1	10	0	2	0
								2011-05-10	0	0	0	0	0	0	0	12.28	0	1	10	0	2	0
								2011-05-11	0	0	0	0	0	0	0	12.25	0	1	10	0	2	0
								2011-05-12	0	0	0	0	0	0	0	12.2	0	1	10	0	2	0
								2011-05-13	0	0	0	0	0	0	0	11.93	0	1	10	0	2	0
								2011-05-14	0	0	0	0	0	0	0	11.93	0	1	10	0	2	0
								2011-05-15	0	0	0	0	0	0	0	11.93	0	1	10	0	2	0
								2011-05-16	0	0	0	0	0	0	0	11.86	0	1	10	0	2	0
								2011-05-17	0	0	0	0	0	0	0	11.9	0	1	10	0	2	0
								2011-05-18	0	0	0	0	0	0	0	11.79	0	1	10	0	2	0
								2011-05-19	0	0	0	0	0	0	0	11.69	0	1	10	0	2	0
								2011-05-20	0	0	0	0	0	0	0	11.58	0	1	10	0	2	0
								2011-05-21	0	0	0	0	0	0	0	11.58	0	1	10	0	2	0
								2011-05-22	0	0	0	0	0	0	0	11.58	0	1	10	0	2	0
								2011-05-23	0	0	0	0	0	0	0	11.42	0	1	10	0	2	0
								2011-05-24	0	0	0	0	0	0	0	11.46	0	1	10	0	2	0
								2011-05-25	0	0	0	0	0	0	0	11.38	0	1	10	0	2	0
								2011-05-26	0	0	0	0	0	0	0	11.46	0	1	10	0	2	0
								2011-05-27	0	0	0	0	0	0	0	11.69	0	1	10	0	2	0
								2011-05-28	0	0	0	0	0	0	0	11.69	0	1	10	0	2	0
								2011-05-29	0	0	0	0	0	0	0	11.69	0	1	10	0	2	0
								2011-05-30	0	0	0	0	0	0	0	11.69	0	1	10	0	2	0
								2011-05-31	0	0	0	0	0	0	0	11.75	0	1	10	0	2	0
								2011-06-01	0	0	0	0	0	0	0	11.24	0	1	10	0	2	0
								2011-06-02	0	0	0	0	0	0	0	11.29	0	1	10	0	2	0
								2011-06-03	0	0	0	0	0	0	0	11.28	0	1	10	0	2	0
								2011-06-04	0	0	0	0	0	0	0	11.28	0	1	10	0	2	0
								2011-06-05	0	0	0	0	0	0	0	11.28	0	1	10	0	2	0
								2011-06-06	0	0	0	0	0	0	0	10.83	0	1	10	0	2	0
								2011-06-07	0	0	0	0	0	0	0	10.65	0	1	10	0	2	0
								2011-06-08	0	0	0	0	0	0	0	10.54	0	1	10	0	2	0
								2011-06-09	0	0	0	0	0	0	0	10.65	0	1	10	0	2	0
								2011-06-10	0	0	0	0	0	0	0	10.8	0	1	10	0	2	0
								2011-06-11	0	0	0	0	0	0	0	10.8	0	1	10	0	2	0
								2011-06-12	0	0	0	0	0	0	0	10.8	0	1	10	0	2	0
								2011-06-13	0	0	0	0	0	0	0	10.97	0	1	10	0	2	0
								2011-06-14	0	0	0	0	0	0	0	10.8	0	1	10	0	2	0
								2011-06-15	0	0	0	0	0	0	0	10.5	0	1	10	0	2	0
								2011-06-16	0	0	0	0	0	0	0	10.6	0	1	10	0	2	0
								2011-06-17	0	0	0	0	0	0	0	10.68	0	1	10	0	2	0
								2011-06-18	0	0	0	0	0	0	0	10.68	0	1	10	0	2	0
								2011-06-19	0	0	0	0	0	0	0	10.68	0	1	10	0	2	0
								2011-06-20	0	0	0	0	0	0	0	10.6	0	1	10	0	2	0
								2011-06-21	0	0	0	0	0	0	0	10.83	0	1	10	0	2	0
								2011-06-22	0	0	0	0	0	0	0	10.79	0	1	10	0	2	0
								2011-06-23	0	0	0	0	0	0	0	10.71	0	1	10	0	2	0
								2011-06-24	0	0	0	0	0	0	0	10.52	0	1	10	0	2	0
								2011-06-25	0	0	0	0	0	0	0	10.52	0	1	10	0	2	0
								2011-06-26	0	0	0	0	0	0	0	10.52	0	1	10	0	2	0
								2011-06-27	0	0	0	0	0	0	0	10.85	0	1	10	0	2	0
								2011-06-28	0	0	0	0	0	0	0	10.82	0	1	10	0	2	0
								2011-06-29	0	0	0	0	0	0	0	11.14	0	1	10	0	2	0
								2011-06-30	0	0	0	0	0	0	0	10.96	0	1	10	0	2	0
								2011-07-01	0	0	0	0	0	0	0	11.09	0	1	10	0	2	0
								2011-07-02	0	0	0	0	0	0	0	11.09	0	1	10	0	2	0
								2011-07-03	0	0	0	0	0	0	0	11.09	0	1	10	0	2	0
								2011-07-04	0	0	0	0	0	0	0	11.09	0	1	10	0	2	0
								2011-07-05	0	0	0	0	0	0	0	11	0	1	10	0	2	0
								2011-07-06	0	0	0	0	0	0	0	10.74	0	1	10	0	2	0
								2011-07-07	0	0	0	0	0	0	0	10.92	0	1	10	0	2	0
								2011-07-08	0	0	0	0	0	0	0	10.7	0	1	10	0	2	0
								2011-07-09	0	0	0	0	0	0	0	10.7	0	1	10	0	2	0
								2011-07-10	0	0	0	0	0	0	0	10.7	0	1	10	0	2	0
								2011-07-11	0	0	0	0	0	0	0	10.35	0	1	10	0	2	0
								2011-07-12	0	0	0	0	0	0	0	10.21	0	1	10	0	2	0
								2011-07-13	0	0	0	0	0	0	0	10.2	0	1	10	0	2	0
								2011-07-14	0	0	0	0	0	0	0	10.07	0	1	10	0	2	0
								2011-07-15	0	0	0	0	0	0	0	10	0	1	10	0	2	0
								2011-07-16	0	0	0	0	0	0	0	10	0	1	10	0	2	0
								2011-07-17	0	0	0	0	0	0	0	10	0	1	10	0	2	0
								2011-07-18	0	0	0	0	0	0	0	9.72	0	1	10	0	2	0
								2011-07-19	0	0	0	0	0	0	0	9.57	0	1	10	0	2	0
								2011-07-20	0	0	0	0	0	0	0	9.85	0	1	10	0	2	0
								2011-07-21	0	0	0	0	0	0	0	10.23	0	1	10	0	2	0
								2011-07-22	0	0	0	0	0	0	0	10.13	0	1	10	0	2	0
								2011-07-23	0	0	0	0	0	0	0	10.13	0	1	10	0	2	0
								2011-07-24	0	0	0	0	0	0	0	10.13	0	1	10	0	2	0
								2011-07-25	0	0	0	0	0	0	0	10.01	0	1	10	0	2	0
								2011-07-26	0	0	0	0	0	0	0	10	0	1	10	0	2	0
								2011-07-27	0	0	0	0	0	0	0	9.68	0	1	10	0	2	0
								2011-07-28	0	0	0	0	0	0	0	9.79	0	1	10	0	2	0
								2011-07-29	0	0	0	0	0	0	0	9.71	0	1	10	0	2	0
								2011-07-30	0	0	0	0	0	0	0	9.71	0	1	10	0	2	0
								2011-07-31	0	0	0	0	0	0	0	9.71	0	1	10	0	2	0
								2011-08-01	0	0	0	0	0	0	0	9.81	0	1	10	0	2	0
								2011-08-02	0	0	0	0	0	0	0	9.49	0	1	10	0	2	0
								2011-08-03	0	0	0	0	0	0	0	9.54	0	1	10	0	2	0
								2011-08-04	0	0	0	0	0	0	0	8.83	0	1	10	0	2	0
								2011-08-05	0	0	0	0	0	0	0	8.17	0	1	10	0	2	0
								2011-08-06	0	0	0	0	0	0	0	8.17	0	1	10	0	2	0
								2011-08-07	0	0	0	0	0	0	0	8.17	0	1	10	0	2	0
								2011-08-08	0	0	0	0	0	0	0	6.51	0	1	10	0	2	0
								2011-08-09	0	0	0	0	0	0	0	7.6	0	1	10	0	2	0
								2011-08-10	0	0	0	0	0	0	0	6.77	0	1	10	0	2	0
								2011-08-11	0	0	0	0	0	0	0	7.25	0	1	10	0	2	0
								2011-08-12	0	0	0	0	0	0	0	7.19	0	1	10	0	2	0
								2011-08-13	0	0	0	0	0	0	0	7.19	0	1	10	0	2	0
								2011-08-14	0	0	0	0	0	0	0	7.19	0	1	10	0	2	0
								2011-08-15	0	0	0	0	0	0	0	7.76	0	1	10	0	2	0
								2011-08-16	0	0	0	0	0	0	0	7.4	0	1	10	0	2	0
								2011-08-17	0	0	0	0	0	0	0	7.46	0	1	10	0	2	0
								2011-08-18	0	0	0	0	0	0	0	7.01	0	1	10	0	2	0
								2011-08-19	0	0	0	0	0	0	0	6.97	0	1	10	0	2	0
								2011-08-20	0	0	0	0	0	0	0	6.97	0	1	10	0	2	0
								2011-08-21	0	0	0	0	0	0	0	6.97	0	1	10	0	2	0
								2011-08-22	0	0	0	0	0	0	0	6.42	0	1	10	0	2	0
								2011-08-23	0	0	0	0	0	0	0	6.3	0	1	10	0	2	0
								2011-08-24	0	0	0	0	0	0	0	6.99	0	1	10	0	2	0
								2011-08-25	0	0	0	0	0	0	0	7.65	0	1	10	0	2	0
								2011-08-26	0	0	0	0	0	0	0	7.76	0	1	10	0	2	0
								2011-08-27	0	0	0	0	0	0	0	7.76	0	1	10	0	2	0
								2011-08-28	0	0	0	0	0	0	0	7.76	0	1	10	0	2	0
								2011-08-29	0	0	0	0	0	0	0	8.39	0	1	10	0	2	0
								2011-08-30	0	0	0	0	0	0	0	8.12	0	1	10	0	2	0
								2011-08-31	0	0	0	0	0	0	0	8.17	0	1	10	0	2	0
								2011-09-01	0	0	0	0	0	0	0	7.91	0	1	10	0	2	0
								2011-09-02	0	0	0	0	0	0	0	7.25	0	1	10	0	2	0
								2011-09-03	0	0	0	0	0	0	0	7.25	0	1	10	0	2	0
								2011-09-04	0	0	0	0	0	0	0	7.25	0	1	10	0	2	0
								2011-09-05	0	0	0	0	0	0	0	7.25	0	1	10	0	2	0
								2011-09-06	0	0	0	0	0	0	0	6.99	0	1	10	0	2	0
								2011-09-07	0	0	0	0	0	0	0	7.48	0	1	10	0	2	0
								2011-09-08	0	0	0	0	0	0	0	7.2	0	1	10	0	2	0
								2011-09-09	0	0	0	0	0	0	0	6.98	0	1	10	0	2	0
								2011-09-10	0	0	0	0	0	0	0	6.98	0	1	10	0	2	0
								2011-09-11	0	0	0	0	0	0	0	6.98	0	1	10	0	2	0
								2011-09-12	0	0	0	0	0	0	0	7.05	0	1	10	0	2	0
								2011-09-13	0	0	0	0	0	0	0	7	0	1	10	0	2	0
								2011-09-14	0	0	0	0	0	0	0	7.05	0	1	10	0	2	0
								2011-09-15	0	0	0	0	0	0	0	7.33	0	1	10	0	2	0
								2011-09-16	0	0	0	0	0	0	0	7.23	0	1	10	0	2	0
								2011-09-17	0	0	0	0	0	0	0	7.23	0	1	10	0	2	0
								2011-09-18	0	0	0	0	0	0	0	7.23	0	1	10	0	2	0
								2011-09-19	0	0	0	0	0	0	0	6.99	0	1	10	0	2	0
								2011-09-20	0	0	0	0	0	0	0	6.9	0	1	10	0	2	0
								2011-09-21	0	0	0	0	0	0	0	6.38	0	1	10	0	2	0
								2011-09-22	0	0	0	0	0	0	0	6.06	0	1	10	0	2	0
								2011-09-23	0	0	0	0	0	0	0	6.31	0	1	10	0	2	0
								2011-09-24	0	0	0	0	0	0	0	6.31	0	1	10	0	2	0
								2011-09-25	0	0	0	0	0	0	0	6.31	0	1	10	0	2	0
								2011-09-26	0	0	0	0	0	0	0	6.6	0	1	10	0	2	0
								2011-09-27	0	0	0	0	0	0	0	6.48	0	1	10	0	2	0
								2011-09-28	0	0	0	0	0	0	0	6.16	0	1	10	0	2	0
								2011-09-29	0	0	0	0	0	0	0	6.35	0	1	10	0	2	0
								2011-09-30	0	0	0	0	0	0	0	6.12	0	1	10	0	2	0
								2011-10-01	0	0	0	0	0	0	0	6.12	0	1	10	0	2	0
								2011-10-02	0	0	0	0	0	0	0	6.12	0	1	10	0	2	0
								2011-10-03	0	0	0	0	0	0	0	5.53	0	1	10	0	2	0
								2011-10-04	0	0	0	0	0	0	0	5.76	0	1	10	0	2	0
								2011-10-05	0	0	0	0	0	0	0	5.77	0	1	10	0	2	0
								2011-10-06	0	0	0	0	0	0	0	6.28	0	1	10	0	2	0
								2011-10-07	0	0	0	0	0	0	0	5.9	0	1	10	0	2	0
								2011-10-08	0	0	0	0	0	0	0	5.9	0	1	10	0	2	0
								2011-10-09	0	0	0	0	0	0	0	5.9	0	1	10	0	2	0
								2011-10-10	0	0	0	0	0	0	0	6.28	0	1	10	0	2	0
								2011-10-11	0	0	0	0	0	0	0	6.37	0	1	10	0	2	0
								2011-10-12	0	0	0	0	0	0	0	6.58	0	1	10	0	2	0
								2011-10-13	0	0	0	0	0	0	0	6.22	0	1	10	0	2	0
								2011-10-14	0	0	0	0	0	0	0	6.19	0	1	10	0	2	0
								2011-10-15	0	0	0	0	0	0	0	6.19	0	1	10	0	2	0
								2011-10-16	0	0	0	0	0	0	0	6.19	0	1	10	0	2	0
								2011-10-17	0	0	0	0	0	0	0	6.03	0	1	10	0	2	0
								2011-10-18	0	0	0	0	0	0	0	6.64	0	1	10	0	2	0
								2011-10-19	0	0	0	0	0	0	0	6.4	0	1	10	0	2	0
								2011-10-20	0	0	0	0	0	0	0	6.47	0	1	10	0	2	0
								2011-10-21	0	0	0	0	0	0	0	6.46	0	1	10	0	2	0
								2011-10-22	0	0	0	0	0	0	0	6.46	0	1	10	0	2	0
								2011-10-23	0	0	0	0	0	0	0	6.46	0	1	10	0	2	0
								2011-10-24	0	0	0	0	0	0	0	6.72	0	1	10	0	2	0
								2011-10-25	0	0	0	0	0	0	0	6.46	0	1	10	0	2	0
								2011-10-26	0	0	0	0	0	0	0	6.59	0	1	10	0	2	0
								2011-10-27	0	0	0	0	0	0	0	7.22	0	1	10	0	2	0
								2011-10-28	0	0	0	0	0	0	0	7.35	0	1	10	0	2	0
								2011-10-29	0	0	0	0	0	0	0	7.35	0	1	10	0	2	0
								2011-10-30	0	0	0	0	0	0	0	7.35	0	1	10	0	2	0
								2011-10-31	0	0	0	0	0	0	0	6.83	0	1	10	0	2	0
								2011-11-01	0	0	0	0	0	0	0	6.4	0	1	10	0	2	0
								2011-11-02	0	0	0	0	0	0	0	6.72	0	1	10	0	2	0
								2011-11-03	0	0	0	0	0	0	0	6.91	0	1	10	0	2	0
								2011-11-04	0	0	0	0	0	0	0	6.49	0	1	10	0	2	0
								2011-11-05	0	0	0	0	0	0	0	6.49	0	1	10	0	2	0
								2011-11-06	0	0	0	0	0	0	0	6.49	0	1	10	0	2	0
								2011-11-07	0	0	0	0	0	0	0	6.45	0	1	10	0	2	0
								2011-11-08	0	0	0	0	0	0	0	6.53	0	1	10	0	2	0
								2011-11-09	0	0	0	0	0	0	0	6.16	0	1	10	0	2	0
								2011-11-10	0	0	0	0	0	0	0	6.03	0	1	10	0	2	0
								2011-11-11	0	0	0	0	0	0	0	6.21	0	1	10	0	2	0
								2011-11-12	0	0	0	0	0	0	0	6.21	0	1	10	0	2	0
								2011-11-13	0	0	0	0	0	0	0	6.21	0	1	10	0	2	0
								2011-11-14	0	0	0	0	0	0	0	6.05	0	1	10	0	2	0
								2011-11-15	0	0	0	0	0	0	0	6.13	0	1	10	0	2	0
								2011-11-16	0	0	0	0	0	0	0	5.9	0	1	10	0	2	0
								2011-11-17	0	0	0	0	0	0	0	5.8	0	1	10	0	2	0
								2011-11-18	0	0	0	0	0	0	0	5.78	0	1	10	0	2	0
								2011-11-19	0	0	0	0	0	0	0	5.78	0	1	10	0	2	0
								2011-11-20	0	0	0	0	0	0	0	5.78	0	1	10	0	2	0
								2011-11-21	0	0	0	0	0	0	0	5.49	0	1	10	0	2	0
								2011-11-22	0	0	0	0	0	0	0	5.37	0	1	10	0	2	0
								2011-11-23	0	0	0	0	0	0	0	5.14	0	1	10	0	2	0
								2011-11-24	0	0	0	0	0	0	0	5.14	0	1	10	0	2	0
								2011-11-25	0	0	0	0	0	0	0	5.17	0	1	10	0	2	0
								2011-11-26	0	0	0	0	0	0	0	5.17	0	1	10	0	2	0
								2011-11-27	0	0	0	0	0	0	0	5.17	0	1	10	0	2	0
								2011-11-28	0	0	0	0	0	0	0	5.25	0	1	10	0	2	0
								2011-11-29	0	0	0	0	0	0	0	5.08	0	1	10	0	2	0
								2011-11-30	0	0	0	0	0	0	0	5.44	0	1	10	0	2	0
								2011-12-01	0	0	0	0	0	0	0	5.53	0	1	10	0	2	0
								2011-12-02	0	0	0	0	0	0	0	5.64	0	1	10	0	2	0
								2011-12-03	0	0	0	0	0	0	0	5.64	0	1	10	0	2	0
								2011-12-04	0	0	0	0	0	0	0	5.64	0	1	10	0	2	0
								2011-12-05	0	0	0	0	0	0	0	5.79	0	1	10	0	2	0
								2011-12-06	0	0	0	0	0	0	0	5.78	0	1	10	0	2	0
								2011-12-07	0	0	0	0	0	0	0	5.89	0	1	10	0	2	0
								2011-12-08	0	0	0	0	0	0	0	5.59	0	1	10	0	2	0
								2011-12-09	0	0	0	0	0	0	0	5.72	0	1	10	0	2	0
								2011-12-10	0	0	0	0	0	0	0	5.72	0	1	10	0	2	0
								2011-12-11	0	0	0	0	0	0	0	5.72	0	1	10	0	2	0
								2011-12-12	0	0	0	0	0	0	0	5.45	0	1	10	0	2	0
								2011-12-13	0	0	0	0	0	0	0	5.32	0	1	10	0	2	0
								2011-12-14	0	0	0	0	0	0	0	5.23	0	1	10	0	2	0
								2011-12-15	0	0	0	0	0	0	0	5.26	0	1	10	0	2	0
								2011-12-16	0	0	0	0	0	0	0	5.2	0	1	10	0	2	0
								2011-12-17	0	0	0	0	0	0	0	5.2	0	1	10	0	2	0
								2011-12-18	0	0	0	0	0	0	0	5.2	0	1	10	0	2	0
								2011-12-19	0	0	0	0	0	0	0	4.99	0	1	10	0	2	0
								2011-12-20	0	0	0	0	0	0	0	5.17	0	1	10	0	2	0
								2011-12-21	0	0	0	0	0	0	0	5.23	0	1	10	0	2	0
								2011-12-22	0	0	0	0	0	0	0	5.47	0	1	10	0	2	0
								2011-12-23	0	0	0	0	0	0	0	5.6	0	1	10	0	2	0
								2011-12-24	0	0	0	0	0	0	0	5.6	0	1	10	0	2	0
								2011-12-25	0	0	0	0	0	0	0	5.6	0	1	10	0	2	0
								2011-12-26	0	0	0	0	0	0	0	5.6	0	1	10	0	2	0
								2011-12-27	0	0	0	0	0	0	0	5.48	0	1	10	0	2	0
								2011-12-28	0	0	0	0	0	0	0	5.29	0	1	10	0	2	0
								2011-12-29	0	0	0	0	0	0	0	5.46	0	1	10	0	2	0
								2011-12-30	0	0	0	0	0	0	0	5.56	0	1	10	0	2	0
								2011-12-31	0.513267	1	0	0	1	0	0	5.56	0	1	11	1	3	1
								2012-01-01	0.822273	2	0	0	2	0	0	5.56	0	1	12	1	3	2
								2012-01-02	0	0	0	0	0	0	0	5.56	0	1	12	0	2	0
								2012-01-03	0	0	0	0	0	0	0	5.8	0	1	12	0	2	0
								2012-01-04	0	0	0	0	0	0	0	5.81	0	1	12	0	2	0
								2012-01-05	0.336111	1	0	0	1	0	0	6.31	0	1	13	1	3	1
								2012-01-06	0	0	0	0	0	0	0	6.18	0	1	13	0	2	0
								2012-01-07	0.366667	1	0	0	1	0	0	6.18	0	1	14	1	3	1
								2012-01-08	0	0	0	0	0	0	0	6.18	0	1	14	0	2	0
								2012-01-09	0	0	0	0	0	0	0	6.27	0	1	14	0	2	0
								2012-01-10	0	0	0	0	0	0	0	6.63	0	1	14	0	2	0
								2012-01-11	0	0	0	0	0	0	0	6.87	0	1	14	0	2	0
								2012-01-12	0	0	0	0	0	0	0	6.79	0	1	14	0	2	0
								2012-01-13	0	0	0	0	0	0	0	6.61	0	1	14	0	2	0
								2012-01-14	0.766856	2	0	1	1	0	1	6.61	0	2	14	0	2	1
								2012-01-15	0	0	0	0	0	0	0	6.61	0	2	14	0	2	0
								2012-01-16	0	0	0	0	0	0	0	6.61	0	2	14	0	2	0
								2012-01-17	0	0	0	0	0	0	0	6.48	0	2	14	0	2	0
								2012-01-18	0	0	0	0	0	0	0	6.8	0	2	14	0	2	0
								2012-01-19	0	0	0	0	0	0	0	6.96	0	2	14	0	2	0
								2012-01-20	0	0	0	0	0	0	0	7.07	0	2	14	0	2	0
								2012-01-21	0	0	0	0	0	0	0	7.07	0	2	14	0	2	0
								2012-01-22	0	0	0	0	0	0	0	7.07	0	2	14	0	2	0
								2012-01-23	0	0	0	0	0	0	0	7.25	0	2	14	0	2	0
								2012-01-24	0	0	0	0	0	0	0	7.29	0	2	14	0	2	0
								2012-01-25	0	0	0	0	0	0	0	7.35	0	2	14	0	2	0
								2012-01-26	0	0	0	0	0	0	0	7.3	0	2	14	0	2	0
								2012-01-27	0	0	0	0	0	0	0	7.29	0	2	14	0	2	0
								2012-01-28	0	0	0	0	0	0	0	7.29	0	2	14	0	2	0
								2012-01-29	0	0	0	0	0	0	0	7.29	0	2	14	0	2	0
								2012-01-30	0	0	0	0	0	0	0	7.07	0	2	14	0	2	0
								2012-01-31	0	0	0	0	0	0	0	7.13	0	2	14	0	2	0
								2012-02-01	0	0	0	0	0	0	0	7.36	0	2	14	0	2	0
								2012-02-02	0	0	0	0	0	0	0	7.45	0	2	14	0	2	0
								2012-02-03	0	0	0	0	0	0	0	7.84	0	2	14	0	2	0
								2012-02-04	0	0	0	0	0	0	0	7.84	0	2	14	0	2	0
								2012-02-05	0	0	0	0	0	0	0	7.84	0	2	14	0	2	0
								2012-02-06	0.549063	1	0	0	1	0	0	7.97	0	2	15	1	3	1
								2012-02-07	0	1	0	1	0	0	0	7.85	0	2	15	0	2	1
								2012-02-08	0	0	0	0	0	0	0	8.13	0	2	15	0	2	0
								2012-02-09	0	0	0	0	0	0	0	8.18	0	2	15	0	2	0
								2012-02-10	0	0	0	0	0	0	0	8.07	0	2	15	0	2	0
								2012-02-11	0	1	0	1	0	0	0	8.07	0	2	15	0	2	1
								2012-02-12	0	0	0	0	0	0	0	8.07	0	2	15	0	2	0
								2012-02-13	1	1	0	0	1	0	0	8.25	0	2	16	1	3	1
								2012-02-14	0	0	0	0	0	0	0	7.98	0	2	16	0	2	0
								2012-02-15	0	0	0	0	0	0	0	7.78	0	2	16	0	2	0
								2012-02-16	0.890625	1	0	0	1	0	0	8.09	0	2	17	1	3	1
								2012-02-17	0	0	0	0	0	0	0	8.02	0	2	17	0	2	0
								2012-02-18	0	0	0	0	0	0	0	8.02	0	2	17	0	2	0
								2012-02-19	0	0	0	0	0	0	0	8.02	0	2	17	0	2	0
								2012-02-20	0	0	0	0	0	0	0	8.02	0	2	17	0	2	0
								2012-02-21	0	0	0	0	0	0	0	8.11	0	2	17	0	2	0
								2012-02-22	0	0	0	0	0	0	0	7.95	0	2	17	0	2	0
								2012-02-23	0.360417	1	0	0	1	0	0	8.02	0	2	18	1	3	1
								2012-02-24	0	0	0	0	0	0	0	7.88	0	2	18	0	2	0
								2012-02-25	0	0	0	0	0	0	0	7.88	0	2	18	0	2	0
								2012-02-26	0	0	0	0	0	0	0	7.88	0	2	18	0	2	0
								2012-02-27	0	0	0	0	0	0	0	8.04	0	2	18	0	2	0
								2012-02-28	0.16	1	0	0	1	0	0	8.12	0	2	19	1	3	1
								2012-02-29	0	0	0	0	0	0	0	7.97	0	2	19	0	2	0
								2012-03-01	0	0	0	0	0	0	0	8.12	0	2	19	0	2	0
								2012-03-02	0	0	0	0	0	0	0	8.13	0	2	19	0	2	0
								2012-03-03	0	0	0	0	0	0	0	8.13	0	2	19	0	2	0
								2012-03-04	0	0	0	0	0	0	0	8.13	0	2	19	0	2	0
								2012-03-05	0	0	0	0	0	0	0	7.97	0	2	19	0	2	0
								2012-03-06	0	0	0	0	0	0	0	7.71	0	2	19	0	2	0
								2012-03-07	0	0	0	0	0	0	0	8.02	0	2	19	0	2	0
								2012-03-08	0	0	0	0	0	0	0	8.06	0	2	19	0	2	0
								2012-03-09	0	0	0	0	0	0	0	8.05	0	2	19	0	2	0
								2012-03-10	0	0	0	0	0	0	0	8.05	0	2	19	0	2	0
								2012-03-11	0	0	0	0	0	0	0	8.05	0	2	19	0	2	0
								2012-03-12	0	0	0	0	0	0	0	7.99	0	2	19	0	2	0
								2012-03-13	0.7375	1	0	0	1	0	0	8.49	0	2	20	1	3	1
								2012-03-14	0.5	2	0	1	1	0	1	8.84	0	3	20	0	2	1
								2012-03-15	0	0	0	0	0	0	0	9.24	0	3	20	0	2	0
								2012-03-16	0	0	0	0	0	0	0	9.8	0	3	20	0	2	0
								2012-03-17	0.25	2	0	1	1	0	1	9.8	0	4	20	0	2	1
								2012-03-18	0	0	0	0	0	0	0	9.8	0	4	20	0	2	0
								2012-03-19	1.02699	2	0	0	2	0	0	9.53	0	4	21	1	3	2
								2012-03-20	0	0	0	0	0	0	0	9.81	0	4	21	0	2	0
								2012-03-21	0	0	0	0	0	0	0	9.82	0	4	21	0	2	0
								2012-03-22	0	0	0	0	0	0	0	9.6	0	4	21	0	2	0
								2012-03-23	0.266667	1	0	0	1	0	0	9.85	0	4	22	1	3	1
								2012-03-24	0.7	1	0	0	1	0	0	9.85	0	4	23	1	3	1
								2012-03-25	0	0	0	0	0	0	0	9.85	0	4	23	0	2	0
								2012-03-26	0	0	0	0	0	0	0	9.93	0	4	23	0	2	0
								2012-03-27	0	1	0	1	0	0	0	9.6	0	4	23	0	2	1
								2012-03-28	0	0	0	0	0	0	0	9.75	0	4	23	0	2	0
								2012-03-29	0	0	0	0	0	0	0	9.53	0	4	23	0	2	0
								2012-03-30	0	0	0	0	0	0	0	9.57	0	4	23	0	2	0
								2012-03-31	0	0	0	0	0	0	0	9.57	0	4	23	0	2	0
								2012-04-01	0	0	0	0	0	0	0	9.57	0	4	23	0	2	0
								2012-04-02	0	0	0	0	0	0	0	9.68	0	4	23	0	2	0
								2012-04-03	0	0	0	0	0	0	0	9.49	0	4	23	0	2	0
								2012-04-04	0	0	0	0	0	0	0	9.2	0	4	23	0	2	0
								2012-04-05	0.85	1	0	0	1	0	0	9.23	0	4	24	1	3	1
								2012-04-06	0	1	0	1	0	0	0	9.23	0	4	24	0	2	1
								2012-04-07	0.228571	1	0	0	1	0	0	9.23	0	4	25	1	3	1
								2012-04-08	0	0	0	0	0	0	0	9.23	0	4	25	0	2	0
								2012-04-09	0.633333	1	0	0	1	0	0	8.93	0	4	26	1	3	1
								2012-04-10	0	0	0	0	0	0	0	8.54	0	4	26	0	2	0
								2012-04-11	0	0	0	0	0	0	0	8.86	0	4	26	0	2	0
								2012-04-12	0.3	1	0	0	1	0	0	9.17	0	4	27	1	3	1
								2012-04-13	0	0	0	0	0	0	0	8.68	0	4	27	0	2	0
								2012-04-14	0	0	0	0	0	0	0	8.68	0	4	27	0	2	0
								2012-04-15	0	0	0	0	0	0	0	8.68	0	4	27	0	2	0
								2012-04-16	0	0	0	0	0	0	0	8.79	0	4	27	0	2	0
								2012-04-17	0	0	0	0	0	0	0	8.92	0	4	27	0	2	0
								2012-04-18	0.377588	1	0	0	1	0	0	8.92	0	4	28	1	3	1
								2012-04-19	0	1	0	1	0	0	0	8.77	0	4	28	0	2	1
								2012-04-20	0	0	0	0	0	0	0	8.36	0	4	28	0	2	0
								2012-04-21	0	0	0	0	0	0	0	8.36	0	4	28	0	2	0
								2012-04-22	0	0	0	0	0	0	0	8.36	0	4	28	0	2	0
								2012-04-23	0	0	0	0	0	0	0	8.18	0	4	28	0	2	0
								2012-04-24	0	0	0	0	0	0	0	8.21	0	4	28	0	2	0
								2012-04-25	0	0	0	0	0	0	0	8.26	0	4	28	0	2	0
								2012-04-26	0	0	0	0	0	0	0	8.27	0	4	28	0	2	0
								2012-04-27	0	0	0	0	0	0	0	8.25	0	4	28	0	2	0
								2012-04-28	0	0	0	0	0	0	0	8.25	0	4	28	0	2	0
								2012-04-29	0	0	0	0	0	0	0	8.25	0	4	28	0	2	0
								2012-04-30	0	0	0	0	0	0	0	8.11	0	4	28	0	2	0
								2012-05-01	0	0	0	0	0	0	0	8.31	0	4	28	0	2	0
								2012-05-02	0	0	0	0	0	0	0	8.16	0	4	28	0	2	0
								2012-05-03	0	0	0	0	0	0	0	8	0	4	28	0	2	0
								2012-05-04	0	1	0	1	0	0	0	7.74	0	4	28	0	2	1
								2012-05-05	0.976875	2	0	0	2	0	0	7.74	0	4	29	1	3	2
								2012-05-06	0	0	0	0	0	0	0	7.74	0	4	29	0	2	0
								2012-05-07	-0.2	1	1	0	0	0	0	7.96	0	4	28	-1	1	1
								2012-05-08	0	0	0	0	0	0	0	7.79	0	4	28	0	2	0
								2012-05-09	0	0	0	0	0	0	0	7.73	0	4	28	0	2	0
								2012-05-10	0.46	1	0	0	1	0	0	7.7	0	4	29	1	3	1
								2012-05-11	0	0	0	0	0	0	0	7.55	0	4	29	0	2	0
								2012-05-12	0	0	0	0	0	0	0	7.55	0	4	29	0	2	0
								2012-05-13	0	0	0	0	0	0	0	7.55	0	4	29	0	2	0
								2012-05-14	0	0	0	0	0	0	0	7.35	0	4	29	0	2	0
								2012-05-15	0	0	0	0	0	0	0	7.3	0	4	29	0	2	0
								2012-05-16	1.16951	4	0	1	3	0	3	7.11	0	7	30	1	3	3
								2012-05-17	0	0	0	0	0	0	0	6.98	0	7	30	0	2	0
								2012-05-18	0.541457	1	0	0	1	0	0	7.02	0	7	31	1	3	1
								2012-05-19	0	0	0	0	0	0	0	7.02	0	7	31	0	2	0
								2012-05-20	0.172408	2	1	0	1	0	0	7.02	0	7	30	-1	1	1
								2012-05-21	0	1	0	1	0	0	0	6.83	0	7	30	0	2	1
								2012-05-22	0	0	0	0	0	0	0	6.98	0	7	30	0	2	0
								2012-05-23	0.350714	1	0	0	1	0	0	7.17	0	7	31	1	3	1
								2012-05-24	0.6	1	0	0	1	0	0	7.14	0	7	32	1	3	1
								2012-05-25	-0.238095	1	1	0	0	0	0	7.15	0	7	31	-1	1	1
								2012-05-26	0	0	0	0	0	0	0	7.15	0	7	31	0	2	0
								2012-05-27	-0.1	1	1	0	0	0	0	7.15	0	7	30	-1	1	1
								2012-05-28	0	0	0	0	0	0	0	7.15	0	7	30	0	2	0
								2012-05-29	0.133333	1	0	0	1	0	0	7.44	0	7	31	1	3	1
								2012-05-30	0.128571	1	0	0	1	0	0	7.2	0	7	32	1	3	1
								2012-05-31	0	0	0	0	0	0	0	7.35	0	7	32	0	2	0
								2012-06-01	0.625	2	0	0	2	0	0	7.02	0	7	33	1	3	2
								2012-06-02	0.8	1	0	0	1	0	0	7.02	0	7	34	1	3	1
								2012-06-03	0	0	0	0	0	0	0	7.02	0	7	34	0	2	0
								2012-06-04	0	0	0	0	0	0	0	6.9	0	7	34	0	2	0
								2012-06-05	0	0	0	0	0	0	0	7.1	0	7	34	0	2	0
								2012-06-06	0	0	0	0	0	0	0	7.64	0	7	34	0	2	0
								2012-06-07	0	0	0	0	0	0	0	7.42	0	7	34	0	2	0
								2012-06-08	0	1	0	1	0	0	0	7.56	0	7	34	0	2	1
								2012-06-09	0.604167	1	0	0	1	0	0	7.56	0	7	35	1	3	1
								2012-06-10	0	1	0	1	0	0	0	7.56	0	7	35	0	2	1
								2012-06-11	0	0	0	0	0	0	0	7.28	0	7	35	0	2	0
								2012-06-12	0.504234	1	0	0	1	0	0	7.49	0	7	36	1	3	1
								2012-06-13	0.133168	1	0	0	1	0	0	7.5	0	7	37	1	3	1
								2012-06-14	0	0	0	0	0	0	0	7.66	0	7	37	0	2	0
								2012-06-15	0	0	0	0	0	0	0	7.9	0	7	37	0	2	0
								2012-06-16	0	0	0	0	0	0	0	7.9	0	7	37	0	2	0
								2012-06-17	0.104167	1	0	0	1	0	0	7.9	0	7	38	1	3	1
								2012-06-18	0	0	0	0	0	0	0	7.76	0	7	38	0	2	0
								2012-06-19	0	0	0	0	0	0	0	8.11	0	7	38	0	2	0
								2012-06-20	0.7625	2	0	0	2	0	0	8.14	0	7	39	1	3	2
								2012-06-21	0	0	0	0	0	0	0	7.82	0	7	39	0	2	0
								2012-06-22	0	0	0	0	0	0	0	7.94	0	7	39	0	2	0
								2012-06-23	0	0	0	0	0	0	0	7.94	0	7	39	0	2	0
								2012-06-24	0	0	0	0	0	0	0	7.94	0	7	39	0	2	0
								2012-06-25	0	0	0	0	0	0	0	7.6	0	7	39	0	2	0
								2012-06-26	0	0	0	0	0	0	0	7.62	0	7	39	0	2	0
								2012-06-27	0.2	1	0	0	1	0	0	7.77	0	7	40	1	3	1
								2012-06-28	0	0	0	0	0	0	0	7.74	0	7	40	0	2	0
								2012-06-29	0	0	0	0	0	0	0	8.18	0	7	40	0	2	0
								2012-06-30	0	0	0	0	0	0	0	8.18	0	7	40	0	2	0
								2012-07-01	0	0	0	0	0	0	0	8.18	0	7	40	0	2	0
								2012-07-02	0	0	0	0	0	0	0	8.05	0	7	40	0	2	0
								2012-07-03	-0.75	1	1	0	0	0	0	8.06	0	7	39	-1	1	1
								2012-07-04	0	0	0	0	0	0	0	8.06	0	7	39	0	2	0
								2012-07-05	0	0	0	0	0	0	0	7.82	0	7	39	0	2	0
								2012-07-06	0.25	1	0	0	1	0	0	7.66	0	7	40	1	3	1
								2012-07-07	0	0	0	0	0	0	0	7.66	0	7	40	0	2	0
								2012-07-08	0	0	0	0	0	0	0	7.66	0	7	40	0	2	0
								2012-07-09	0	0	0	0	0	0	0	7.56	0	7	40	0	2	0
								2012-07-10	0	0	0	0	0	0	0	7.48	0	7	40	0	2	0
								2012-07-11	0	0	0	0	0	0	0	7.63	0	7	40	0	2	0
								2012-07-12	0	0	0	0	0	0	0	7.48	0	7	40	0	2	0
								2012-07-13	0	0	0	0	0	0	0	7.82	0	7	40	0	2	0
								2012-07-14	0	0	0	0	0	0	0	7.82	0	7	40	0	2	0
								2012-07-15	0	0	0	0	0	0	0	7.82	0	7	40	0	2	0
								2012-07-16	0	0	0	0	0	0	0	7.81	0	7	40	0	2	0
								2012-07-17	0	0	0	0	0	0	0	7.92	0	7	40	0	2	0
								2012-07-18	0	0	0	0	0	0	0	7.53	0	7	40	0	2	0
								2012-07-19	-0.241667	1	1	0	0	0	0	7.26	0	7	39	-1	1	1
								2012-07-20	0	0	0	0	0	0	0	7.07	0	7	39	0	2	0
								2012-07-21	0	1	0	1	0	0	0	7.07	0	7	39	0	2	1
								2012-07-22	0	0	0	0	0	0	0	7.07	0	7	39	0	2	0
								2012-07-23	0	0	0	0	0	0	0	7.09	0	7	39	0	2	0
								2012-07-24	0.177455	1	0	0	1	0	0	7.04	0	7	40	1	3	1
								2012-07-25	0	2	0	2	0	0	0	7.07	0	7	40	0	2	2
								2012-07-26	0	0	0	0	0	0	0	7.17	0	7	40	0	2	0
								2012-07-27	0	0	0	0	0	0	0	7.31	0	7	40	0	2	0
								2012-07-28	0	0	0	0	0	0	0	7.31	0	7	40	0	2	0
								2012-07-29	0	0	0	0	0	0	0	7.31	0	7	40	0	2	0
								2012-07-30	0	0	0	0	0	0	0	7.28	0	7	40	0	2	0
								2012-07-31	0	0	0	0	0	0	0	7.34	0	7	40	0	2	0
								2012-08-01	0	1	0	1	0	0	0	7.22	0	7	40	0	2	1
								2012-08-02	0	0	0	0	0	0	0	7.18	0	7	40	0	2	0
								2012-08-03	0.85	1	0	0	1	0	0	7.43	0	7	41	1	3	1
								2012-08-04	0	0	0	0	0	0	0	7.43	0	7	41	0	2	0
								2012-08-05	0	0	0	0	0	0	0	7.43	0	7	41	0	2	0
								2012-08-06	0	0	0	0	0	0	0	7.64	0	7	41	0	2	0
								2012-08-07	0	0	0	0	0	0	0	7.67	0	7	41	0	2	0
								2012-08-08	0	0	0	0	0	0	0	7.67	0	7	41	0	2	0
								2012-08-09	0	0	0	0	0	0	0	7.72	0	7	41	0	2	0
								2012-08-10	0	0	0	0	0	0	0	7.74	0	7	41	0	2	0
								2012-08-11	0	0	0	0	0	0	0	7.74	0	7	41	0	2	0
								2012-08-12	0	0	0	0	0	0	0	7.74	0	7	41	0	2	0
								2012-08-13	0	0	0	0	0	0	0	7.72	0	7	41	0	2	0
								2012-08-14	0	0	0	0	0	0	0	7.78	0	7	41	0	2	0
								2012-08-15	0	0	0	0	0	0	0	7.87	0	7	41	0	2	0
								2012-08-16	0	0	0	0	0	0	0	7.93	0	7	41	0	2	0
								2012-08-17	0	1	0	1	0	0	0	8	0	7	41	0	2	1
								2012-08-18	0	0	0	0	0	0	0	8	0	7	41	0	2	0
								2012-08-19	1	1	0	0	1	0	0	8	0	7	42	1	3	1
								2012-08-20	0	0	0	0	0	0	0	8.15	0	7	42	0	2	0
								2012-08-21	0	0	0	0	0	0	0	8.19	0	7	42	0	2	0
								2012-08-22	0	1	0	1	0	0	0	8.22	0	7	42	0	2	1
								2012-08-23	0	0	0	0	0	0	0	8.15	0	7	42	0	2	0
								2012-08-24	0	0	0	0	0	0	0	8.16	0	7	42	0	2	0
								2012-08-25	0	0	0	0	0	0	0	8.16	0	7	42	0	2	0
								2012-08-26	0	0	0	0	0	0	0	8.16	0	7	42	0	2	0
								2012-08-27	0	0	0	0	0	0	0	8.07	0	7	42	0	2	0
								2012-08-28	0	0	0	0	0	0	0	7.96	0	7	42	0	2	0
								2012-08-29	0	0	0	0	0	0	0	8	0	7	42	0	2	0
								2012-08-30	0	0	0	0	0	0	0	7.91	0	7	42	0	2	0
								2012-08-31	0	0	0	0	0	0	0	7.99	0	7	42	0	2	0
								2012-09-01	0	0	0	0	0	0	0	7.99	0	7	42	0	2	0
								2012-09-02	0	0	0	0	0	0	0	7.99	0	7	42	0	2	0
								2012-09-03	0	0	0	0	0	0	0	7.99	0	7	42	0	2	0
								2012-09-04	0	0	0	0	0	0	0	8	0	7	42	0	2	0
								2012-09-05	0.6	1	0	0	1	0	0	7.95	0	7	43	1	3	1
								2012-09-06	0	0	0	0	0	0	0	8.35	0	7	43	0	2	0
								2012-09-07	0	0	0	0	0	0	0	8.8	0	7	43	0	2	0
								2012-09-08	0	0	0	0	0	0	0	8.8	0	7	43	0	2	0
								2012-09-09	0	0	0	0	0	0	0	8.8	0	7	43	0	2	0
								2012-09-10	0	0	0	0	0	0	0	8.58	0	7	43	0	2	0
								2012-09-11	0	0	0	0	0	0	0	9.03	0	7	43	0	2	0
								2012-09-12	0	0	0	0	0	0	0	8.97	0	7	43	0	2	0
								2012-09-13	0	0	0	0	0	0	0	9.4	0	7	43	0	2	0
								2012-09-14	0	0	0	0	0	0	0	9.55	0	7	43	0	2	0
								2012-09-15	0	0	0	0	0	0	0	9.55	0	7	43	0	2	0
								2012-09-16	0	0	0	0	0	0	0	9.55	0	7	43	0	2	0
								2012-09-17	0	0	0	0	0	0	0	9.3	0	7	43	0	2	0
								2012-09-18	0	0	0	0	0	0	0	9.23	0	7	43	0	2	0
								2012-09-19	0	0	0	0	0	0	0	9.29	0	7	43	0	2	0
								2012-09-20	0	1	0	1	0	0	0	9.19	0	7	43	0	2	1
								2012-09-21	0	0	0	0	0	0	0	9.11	0	7	43	0	2	0
								2012-09-22	0.890625	1	0	0	1	0	0	9.11	0	7	44	1	3	1
								2012-09-23	0	0	0	0	0	0	0	9.11	0	7	44	0	2	0
								2012-09-24	0	0	0	0	0	0	0	9.1	0	7	44	0	2	0
								2012-09-25	0	0	0	0	0	0	0	8.93	0	7	44	0	2	0
								2012-09-26	0	0	0	0	0	0	0	8.82	0	7	44	0	2	0
								2012-09-27	0	0	0	0	0	0	0	8.97	0	7	44	0	2	0
								2012-09-28	0	0	0	0	0	0	0	8.83	0	7	44	0	2	0
								2012-09-29	0	0	0	0	0	0	0	8.83	0	7	44	0	2	0
								2012-09-30	0	0	0	0	0	0	0	8.83	0	7	44	0	2	0
								2012-10-01	-0.5	1	1	0	0	0	0	8.96	0	7	43	-1	1	1
								2012-10-02	0	0	0	0	0	0	0	8.93	0	7	43	0	2	0
								2012-10-03	0	0	0	0	0	0	0	9.11	0	7	43	0	2	0
								2012-10-04	0	0	0	0	0	0	0	9.41	0	7	43	0	2	0
								2012-10-05	0	0	0	0	0	0	0	9.32	0	7	43	0	2	0
								2012-10-06	0	0	0	0	0	0	0	9.32	0	7	43	0	2	0
								2012-10-07	0	0	0	0	0	0	0	9.32	0	7	43	0	2	0
								2012-10-08	0	0	0	0	0	0	0	9.28	0	7	43	0	2	0
								2012-10-09	0	0	0	0	0	0	0	9.21	0	7	43	0	2	0
								2012-10-10	0	0	0	0	0	0	0	9.21	0	7	43	0	2	0
								2012-10-11	0	0	0	0	0	0	0	9.34	0	7	43	0	2	0
								2012-10-12	0	0	0	0	0	0	0	9.12	0	7	43	0	2	0
								2012-10-13	0	0	0	0	0	0	0	9.12	0	7	43	0	2	0
								2012-10-14	0	1	0	1	0	0	0	9.12	0	7	43	0	2	1
								2012-10-15	0.385417	1	0	0	1	0	0	9.44	0	7	44	1	3	1
								2012-10-16	0	0	0	0	0	0	0	9.46	0	7	44	0	2	0
								2012-10-17	0	0	0	0	0	0	0	9.44	0	7	44	0	2	0
								2012-10-18	0	0	0	0	0	0	0	9.47	0	7	44	0	2	0
								2012-10-19	0	0	0	0	0	0	0	9.44	0	7	44	0	2	0
								2012-10-20	0	0	0	0	0	0	0	9.44	0	7	44	0	2	0
								2012-10-21	0	0	0	0	0	0	0	9.44	0	7	44	0	2	0
								2012-10-22	0	0	0	0	0	0	0	9.55	0	7	44	0	2	0
								2012-10-23	0	0	0	0	0	0	0	9.36	0	7	44	0	2	0
								2012-10-24	0	0	0	0	0	0	0	9.31	0	7	44	0	2	0
								2012-10-25	0	0	0	0	0	0	0	9.24	0	7	44	0	2	0
								2012-10-26	0	0	0	0	0	0	0	9.12	0	7	44	0	2	0
								2012-10-27	0	0	0	0	0	0	0	9.12	0	7	44	0	2	0
								2012-10-28	0	0	0	0	0	0	0	9.12	0	7	44	0	2	0
								2012-10-29	0	0	0	0	0	0	0	9.12	0	7	44	0	2	0
								2012-10-30	1	1	0	0	1	0	0	9.12	0	7	45	1	3	1
								2012-10-31	0	0	0	0	0	0	0	9.32	0	7	45	0	2	0
								2012-11-01	0	0	0	0	0	0	0	9.74	0	7	45	0	2	0
								2012-11-02	0	0	0	0	0	0	0	9.85	0	7	45	0	2	0
								2012-11-03	0	0	0	0	0	0	0	9.85	0	7	45	0	2	0
								2012-11-04	0	0	0	0	0	0	0	9.85	0	7	45	0	2	0
								2012-11-05	0	0	0	0	0	0	0	9.75	0	7	45	0	2	0
								2012-11-06	0	0	0	0	0	0	0	9.94	0	7	45	0	2	0
								2012-11-07	0	0	0	0	0	0	0	9.23	0	7	45	0	2	0
								2012-11-08	0	0	0	0	0	0	0	9.39	0	7	45	0	2	0
								2012-11-09	0	0	0	0	0	0	0	9.43	0	7	45	0	2	0
								2012-11-10	0	0	0	0	0	0	0	9.43	0	7	45	0	2	0
								2012-11-11	0	0	0	0	0	0	0	9.43	0	7	45	0	2	0
								2012-11-12	0	0	0	0	0	0	0	9.39	0	7	45	0	2	0
								2012-11-13	0	0	0	0	0	0	0	9.33	0	7	45	0	2	0
								2012-11-14	0	0	0	0	0	0	0	8.99	0	7	45	0	2	0
								2012-11-15	0	0	0	0	0	0	0	9.09	0	7	45	0	2	0
								2012-11-16	0	0	0	0	0	0	0	9.12	0	7	45	0	2	0
								2012-11-17	0	0	0	0	0	0	0	9.12	0	7	45	0	2	0
								2012-11-18	0	0	0	0	0	0	0	9.12	0	7	45	0	2	0
								2012-11-19	0	0	0	0	0	0	0	9.49	0	7	45	0	2	0
								2012-11-20	0	0	0	0	0	0	0	9.63	0	7	45	0	2	0
								2012-11-21	0	0	0	0	0	0	0	9.77	0	7	45	0	2	0
								2012-11-22	1	1	0	0	1	0	0	9.77	0	7	46	1	3	1
								2012-11-23	1	1	0	0	1	0	0	9.9	0	7	47	1	3	1
								2012-11-24	0	0	0	0	0	0	0	9.9	0	7	47	0	2	0
								2012-11-25	-0.445365	3	1	1	1	1	1	9.9	1	8	46	-1	1	1
								2012-11-26	0	0	0	0	0	0	0	9.84	1	8	46	0	2	0
								2012-11-27	0	0	0	0	0	0	0	9.66	1	8	46	0	2	0
								2012-11-28	0	0	0	0	0	0	0	9.76	1	8	46	0	2	0
								2012-11-29	0	0	0	0	0	0	0	9.83	1	8	46	0	2	0
								2012-11-30	0	0	0	0	0	0	0	9.86	1	8	46	0	2	0
								2012-12-01	0	0	0	0	0	0	0	9.86	1	8	46	0	2	0
								2012-12-02	0	0	0	0	0	0	0	9.86	1	8	46	0	2	0
								2012-12-03	0	0	0	0	0	0	0	9.8	1	8	46	0	2	0
								2012-12-04	0	0	0	0	0	0	0	9.91	1	8	46	0	2	0
								2012-12-05	0	0	0	0	0	0	0	10.46	1	8	46	0	2	0
								2012-12-06	0	0	0	0	0	0	0	10.46	1	8	46	0	2	0
								2012-12-07	0	0	0	0	0	0	0	10.64	1	8	46	0	2	0
								2012-12-08	0	0	0	0	0	0	0	10.64	1	8	46	0	2	0
								2012-12-09	0	0	0	0	0	0	0	10.64	1	8	46	0	2	0
								2012-12-10	0	0	0	0	0	0	0	10.57	1	8	46	0	2	0
								2012-12-11	0	0	0	0	0	0	0	10.51	1	8	46	0	2	0
								2012-12-12	0	0	0	0	0	0	0	10.61	1	8	46	0	2	0
								2012-12-13	0	0	0	0	0	0	0	10.54	1	8	46	0	2	0
								2012-12-14	0	0	0	0	0	0	0	10.58	1	8	46	0	2	0
								2012-12-15	0	0	0	0	0	0	0	10.58	1	8	46	0	2	0
								2012-12-16	0	0	0	0	0	0	0	10.58	1	8	46	0	2	0
								2012-12-17	0	0	0	0	0	0	0	11	1	8	46	0	2	0
								2012-12-18	0	0	0	0	0	0	0	11.36	1	8	46	0	2	0
								2012-12-19	0	0	0	0	0	0	0	11.19	1	8	46	0	2	0
								2012-12-20	0	0	0	0	0	0	0	11.52	1	8	46	0	2	0
								2012-12-21	0	0	0	0	0	0	0	11.29	1	8	46	0	2	0
								2012-12-22	0	0	0	0	0	0	0	11.29	1	8	46	0	2	0
								2012-12-23	0	0	0	0	0	0	0	11.29	1	8	46	0	2	0
								2012-12-24	0	0	0	0	0	0	0	11.25	1	8	46	0	2	0
								2012-12-25	0	0	0	0	0	0	0	11.25	1	8	46	0	2	0
								2012-12-26	0	0	0	0	0	0	0	11.54	1	8	46	0	2	0
								2012-12-27	0	0	0	0	0	0	0	11.47	1	8	46	0	2	0
								2012-12-28	0	0	0	0	0	0	0	11.36	1	8	46	0	2	0
								2012-12-29	0	0	0	0	0	0	0	11.36	1	8	46	0	2	0
								2012-12-30	0	0	0	0	0	0	0	11.36	1	8	46	0	2	0
								2012-12-31	0.9	1	0	0	1	0	0	11.61	1	8	47	1	3	1
								2013-01-01	0	0	0	0	0	0	0	11.61	1	8	47	0	2	0
								2013-01-02	0	1	0	1	0	0	0	12.03	1	8	47	0	2	1
								2013-01-03	0	0	0	0	0	0	0	11.96	1	8	47	0	2	0
								2013-01-04	0	0	0	0	0	0	0	12.11	1	8	47	0	2	0
								2013-01-05	0	0	0	0	0	0	0	12.11	1	8	47	0	2	0
								2013-01-06	0	0	0	0	0	0	0	12.11	1	8	47	0	2	0
								2013-01-07	0	1	0	1	0	0	0	12.09	1	8	47	0	2	1
								2013-01-08	0.463068	2	0	0	2	0	0	11.98	1	8	48	1	3	2
								2013-01-09	0	0	0	0	0	0	0	11.43	1	8	48	0	2	0
								2013-01-10	0	0	0	0	0	0	0	11.78	1	8	48	0	2	0
								2013-01-11	0	0	0	0	0	0	0	11.63	1	8	48	0	2	0
								2013-01-12	0	0	0	0	0	0	0	11.63	1	8	48	0	2	0
								2013-01-13	0	0	0	0	0	0	0	11.63	1	8	48	0	2	0
								2013-01-14	0	0	0	0	0	0	0	11.47	1	8	48	0	2	0
								2013-01-15	0	0	0	0	0	0	0	11.55	1	8	48	0	2	0
								2013-01-16	0	0	0	0	0	0	0	11.78	1	8	48	0	2	0
								2013-01-17	0.75	1	0	0	1	0	0	11.28	1	8	49	1	3	1
								2013-01-18	0	1	0	1	0	0	0	11.14	1	8	49	0	2	1
								2013-01-19	0	0	0	0	0	0	0	11.14	1	8	49	0	2	0
								2013-01-20	0	0	0	0	0	0	0	11.14	1	8	49	0	2	0
								2013-01-21	0	0	0	0	0	0	0	11.14	1	8	49	0	2	0
								2013-01-22	0	0	0	0	0	0	0	11.35	1	8	49	0	2	0
								2013-01-23	0	0	0	0	0	0	0	11.42	1	8	49	0	2	0
								2013-01-24	0	0	0	0	0	0	0	11.53	1	8	49	0	2	0
								2013-01-25	0	0	0	0	0	0	0	11.62	1	8	49	0	2	0
								2013-01-26	0	0	0	0	0	0	0	11.62	1	8	49	0	2	0
								2013-01-27	1.43667	4	0	1	3	0	3	11.62	1	11	50	1	3	3
								2013-01-28	0	0	0	0	0	0	0	11.48	1	11	50	0	2	0
								2013-01-29	0	1	0	1	0	0	0	11.49	1	11	50	0	2	1
								2013-01-30	0	0	0	0	0	0	0	11.38	1	11	50	0	2	0
								2013-01-31	0	0	0	0	0	0	0	11.32	1	11	50	0	2	0
								2013-02-01	0	0	0	0	0	0	0	11.71	1	11	50	0	2	0
								2013-02-02	0	0	0	0	0	0	0	11.71	1	11	50	0	2	0
								2013-02-03	0	0	0	0	0	0	0	11.71	1	11	50	0	2	0
								2013-02-04	0.636364	2	0	0	2	0	0	11.48	1	11	51	1	3	2
								2013-02-05	0	0	0	0	0	0	0	11.88	1	11	51	0	2	0
								2013-02-06	0	0	0	0	0	0	0	11.93	1	11	51	0	2	0
								2013-02-07	0	0	0	0	0	0	0	11.84	1	11	51	0	2	0
								2013-02-08	0	0	0	0	0	0	0	11.76	1	11	51	0	2	0
								2013-02-09	0	0	0	0	0	0	0	11.76	1	11	51	0	2	0
								2013-02-10	0	0	0	0	0	0	0	11.76	1	11	51	0	2	0
								2013-02-11	0	0	0	0	0	0	0	11.86	1	11	51	0	2	0
								2013-02-12	0	0	0	0	0	0	0	12.25	1	11	51	0	2	0
								2013-02-13	0.025	1	0	1	0	0	0	12.17	1	11	51	0	2	1
								2013-02-14	0.389583	1	0	0	1	0	0	12.13	1	11	52	1	3	1
								2013-02-15	0	0	0	0	0	0	0	12.03	1	11	52	0	2	0
								2013-02-16	0	0	0	0	0	0	0	12.03	1	11	52	0	2	0
								2013-02-17	0	0	0	0	0	0	0	12.03	1	11	52	0	2	0
								2013-02-18	0	0	0	0	0	0	0	12.03	1	11	52	0	2	0
								2013-02-19	0	0	0	0	0	0	0	12.19	1	11	52	0	2	0
								2013-02-20	0	1	0	1	0	0	0	11.8	1	11	52	0	2	1
								2013-02-21	0	0	0	0	0	0	0	11.42	1	11	52	0	2	0
								2013-02-22	0	0	0	0	0	0	0	11.44	1	11	52	0	2	0
								2013-02-23	0	0	0	0	0	0	0	11.44	1	11	52	0	2	0
								2013-02-24	0	0	0	0	0	0	0	11.44	1	11	52	0	2	0
								2013-02-25	0.5	1	0	0	1	0	0	11.03	1	11	53	1	3	1
								2013-02-26	0	0	0	0	0	0	0	11.13	1	11	53	0	2	0
								2013-02-27	0	0	0	0	0	0	0	11.3	1	11	53	0	2	0
								2013-02-28	0	1	0	1	0	0	0	11.23	1	11	53	0	2	1
								2013-03-01	0	0	0	0	0	0	0	11.34	1	11	53	0	2	0
								2013-03-02	0	0	0	0	0	0	0	11.34	1	11	53	0	2	0
								2013-03-03	0	0	0	0	0	0	0	11.34	1	11	53	0	2	0
								2013-03-04	0	1	0	1	0	0	0	11.41	1	11	53	0	2	1
								2013-03-05	0	0	0	0	0	0	0	11.55	1	11	53	0	2	0
								2013-03-06	0	0	0	0	0	0	0	11.92	1	11	53	0	2	0
								2013-03-07	0	0	0	0	0	0	0	12.26	1	11	53	0	2	0
								2013-03-08	0.5625	1	0	0	1	0	0	12.07	1	11	54	1	3	1
								2013-03-09	0	0	0	0	0	0	0	12.07	1	11	54	0	2	0
								2013-03-10	0	0	0	0	0	0	0	12.07	1	11	54	0	2	0
								2013-03-11	0	0	0	0	0	0	0	12.15	1	11	54	0	2	0
								2013-03-12	0	0	0	0	0	0	0	12.01	1	11	54	0	2	0
								2013-03-13	0	0	0	0	0	0	0	12.06	1	11	54	0	2	0
								2013-03-14	0	0	0	0	0	0	0	12.11	1	11	54	0	2	0
								2013-03-15	0	0	0	0	0	0	0	12.57	1	11	54	0	2	0
								2013-03-16	0	0	0	0	0	0	0	12.57	1	11	54	0	2	0
								2013-03-17	0	0	0	0	0	0	0	12.57	1	11	54	0	2	0
								2013-03-18	0	0	0	0	0	0	0	12.56	1	11	54	0	2	0
								2013-03-19	0	0	0	0	0	0	0	12.71	1	11	54	0	2	0
								2013-03-20	0	0	0	0	0	0	0	12.78	1	11	54	0	2	0
								2013-03-21	0	0	0	0	0	0	0	12.57	1	11	54	0	2	0
								2013-03-22	0	0	0	0	0	0	0	12.56	1	11	54	0	2	0
								2013-03-23	0	0	0	0	0	0	0	12.56	1	11	54	0	2	0
								2013-03-24	0	0	0	0	0	0	0	12.56	1	11	54	0	2	0
								2013-03-25	0	0	0	0	0	0	0	12.4	1	11	54	0	2	0
								2013-03-26	0	0	0	0	0	0	0	12.28	1	11	54	0	2	0
								2013-03-27	0	0	0	0	0	0	0	12.23	1	11	54	0	2	0
								2013-03-28	0.338542	1	0	0	1	0	0	12.18	1	11	55	1	3	1
								2013-03-29	0	0	0	0	0	0	0	12.18	1	11	55	0	2	0
								2013-03-30	0	0	0	0	0	0	0	12.18	1	11	55	0	2	0
								2013-03-31	0	0	0	0	0	0	0	12.18	1	11	55	0	2	0
								2013-04-01	0	0	0	0	0	0	0	12.15	1	11	55	0	2	0
								2013-04-02	0	0	0	0	0	0	0	12.15	1	11	55	0	2	0
								2013-04-03	0	0	0	0	0	0	0	11.81	1	11	55	0	2	0
								2013-04-04	0	0	0	0	0	0	0	11.94	1	11	55	0	2	0
								2013-04-05	0	0	0	0	0	0	0	11.97	1	11	55	0	2	0
								2013-04-06	0	0	0	0	0	0	0	11.97	1	11	55	0	2	0
								2013-04-07	0	0	0	0	0	0	0	11.97	1	11	55	0	2	0
								2013-04-08	0	0	0	0	0	0	0	12.21	1	11	55	0	2	0
								2013-04-09	0	1	0	1	0	0	0	12.25	1	11	55	0	2	1
								2013-04-10	0.170455	2	0	1	1	0	1	12.32	1	12	55	0	2	1
								2013-04-11	0.316667	1	0	0	1	0	0	12.27	1	12	56	1	3	1
								2013-04-12	0	0	0	0	0	0	0	12.17	1	12	56	0	2	0
								2013-04-13	0	0	0	0	0	0	0	12.17	1	12	56	0	2	0
								2013-04-14	0	0	0	0	0	0	0	12.17	1	12	56	0	2	0
								2013-04-15	0	0	0	0	0	0	0	11.98	1	12	56	0	2	0
								2013-04-16	0	0	0	0	0	0	0	12.28	1	12	56	0	2	0
								2013-04-17	-0.34	1	1	0	0	0	0	11.7	1	12	55	-1	1	1
								2013-04-18	0	0	0	0	0	0	0	11.44	1	12	55	0	2	0
								2013-04-19	0	0	0	0	0	0	0	11.66	1	12	55	0	2	0
								2013-04-20	0	0	0	0	0	0	0	11.66	1	12	55	0	2	0
								2013-04-21	0.666667	2	0	1	1	0	1	11.66	1	13	55	0	2	1
								2013-04-22	0	0	0	0	0	0	0	11.72	1	13	55	0	2	0
								2013-04-23	0	0	0	0	0	0	0	12.07	1	13	55	0	2	0
								2013-04-24	0	1	0	1	0	0	0	12.31	1	13	55	0	2	1
								2013-04-25	0.4	1	0	0	1	0	0	12.44	1	13	56	1	3	1
								2013-04-26	0	0	0	0	0	0	0	12.42	1	13	56	0	2	0
								2013-04-27	0	0	0	0	0	0	0	12.42	1	13	56	0	2	0
								2013-04-28	0	0	0	0	0	0	0	12.42	1	13	56	0	2	0
								2013-04-29	0	0	0	0	0	0	0	12.38	1	13	56	0	2	0
								2013-04-30	0.653906	1	0	0	1	0	0	12.31	1	13	57	1	3	1
								2013-05-01	0.6	1	0	0	1	0	0	12.14	1	13	58	1	3	1
								2013-05-02	0	0	0	0	0	0	0	12.19	1	13	58	0	2	0
								2013-05-03	0	0	0	0	0	0	0	12.24	1	13	58	0	2	0
								2013-05-04	0	0	0	0	0	0	0	12.24	1	13	58	0	2	0
								2013-05-05	0	0	0	0	0	0	0	12.24	1	13	58	0	2	0
								2013-05-06	0.25	1	0	0	1	0	0	12.88	1	13	59	1	3	1
								2013-05-07	0.2	2	0	1	1	0	1	12.9	1	14	59	0	2	1
								2013-05-08	0	0	0	0	0	0	0	13.02	1	14	59	0	2	0
								2013-05-09	0	0	0	0	0	0	0	12.91	1	14	59	0	2	0
								2013-05-10	0	0	0	0	0	0	0	13.02	1	14	59	0	2	0
								2013-05-11	0	0	0	0	0	0	0	13.02	1	14	59	0	2	0
								2013-05-12	0	0	0	0	0	0	0	13.02	1	14	59	0	2	0
								2013-05-13	0.695312	1	0	0	1	0	0	12.98	1	14	60	1	3	1
								2013-05-14	0	0	0	0	0	0	0	13.34	1	14	60	0	2	0
								2013-05-15	0	0	0	0	0	0	0	13.44	1	14	60	0	2	0
								2013-05-16	0.740625	1	0	0	1	0	0	13.36	1	14	61	1	3	1
								2013-05-17	0	0	0	0	0	0	0	13.43	1	14	61	0	2	0
								2013-05-18	0.484375	1	0	0	1	0	0	13.43	1	14	62	1	3	1
								2013-05-19	0	0	0	0	0	0	0	13.43	1	14	62	0	2	0
								2013-05-20	0	0	0	0	0	0	0	13.51	1	14	62	0	2	0
								2013-05-21	0	0	0	0	0	0	0	13.44	1	14	62	0	2	0
								2013-05-22	0	0	0	0	0	0	0	13.31	1	14	62	0	2	0
								2013-05-23	0	0	0	0	0	0	0	13.21	1	14	62	0	2	0
								2013-05-24	0	0	0	0	0	0	0	13.24	1	14	62	0	2	0
								2013-05-25	0	0	0	0	0	0	0	13.24	1	14	62	0	2	0
								2013-05-26	0	0	0	0	0	0	0	13.24	1	14	62	0	2	0
								2013-05-27	0	0	0	0	0	0	0	13.24	1	14	62	0	2	0
								2013-05-28	0	0	0	0	0	0	0	13.35	1	14	62	0	2	0
								2013-05-29	0	0	0	0	0	0	0	13.48	1	14	62	0	2	0
								2013-05-30	0	0	0	0	0	0	0	13.83	1	14	62	0	2	0
								2013-05-31	0	0	0	0	0	0	0	13.66	1	14	62	0	2	0
								2013-06-01	0	0	0	0	0	0	0	13.66	1	14	62	0	2	0
								2013-06-02	0	0	0	0	0	0	0	13.66	1	14	62	0	2	0
								2013-06-03	0	0	0	0	0	0	0	13.55	1	14	62	0	2	0
								2013-06-04	0	0	0	0	0	0	0	13.36	1	14	62	0	2	0
								2013-06-05	0	0	0	0	0	0	0	13.09	1	14	62	0	2	0
								2013-06-06	0	0	0	0	0	0	0	13.2	1	14	62	0	2	0
								2013-06-07	0	0	0	0	0	0	0	13.38	1	14	62	0	2	0
								2013-06-08	0	0	0	0	0	0	0	13.38	1	14	62	0	2	0
								2013-06-09	0	0	0	0	0	0	0	13.38	1	14	62	0	2	0
								2013-06-10	0	0	0	0	0	0	0	13.3	1	14	62	0	2	0
								2013-06-11	0	0	0	0	0	0	0	13.12	1	14	62	0	2	0
								2013-06-12	0	0	0	0	0	0	0	13.06	1	14	62	0	2	0
								2013-06-13	0	0	0	0	0	0	0	13.21	1	14	62	0	2	0
								2013-06-14	0	0	0	0	0	0	0	13.07	1	14	62	0	2	0
								2013-06-15	0	0	0	0	0	0	0	13.07	1	14	62	0	2	0
								2013-06-16	0	0	0	0	0	0	0	13.07	1	14	62	0	2	0
								2013-06-17	0	0	0	0	0	0	0	13.21	1	14	62	0	2	0
								2013-06-18	0	0	0	0	0	0	0	13.27	1	14	62	0	2	0
								2013-06-19	0	0	0	0	0	0	0	13.19	1	14	62	0	2	0
								2013-06-20	0	0	0	0	0	0	0	12.89	1	14	62	0	2	0
								2013-06-21	0	0	0	0	0	0	0	12.69	1	14	62	0	2	0
								2013-06-22	0	0	0	0	0	0	0	12.69	1	14	62	0	2	0
								2013-06-23	0	0	0	0	0	0	0	12.69	1	14	62	0	2	0
								2013-06-24	0	0	0	0	0	0	0	12.3	1	14	62	0	2	0
								2013-06-25	0	0	0	0	0	0	0	12.67	1	14	62	0	2	0
								2013-06-26	0	0	0	0	0	0	0	12.76	1	14	62	0	2	0
								2013-06-27	0	0	0	0	0	0	0	13.01	1	14	62	0	2	0
								2013-06-28	0	0	0	0	0	0	0	12.86	1	14	62	0	2	0
								2013-06-29	0	0	0	0	0	0	0	12.86	1	14	62	0	2	0
								2013-06-30	0	0	0	0	0	0	0	12.86	1	14	62	0	2	0
								2013-07-01	0	0	0	0	0	0	0	12.93	1	14	62	0	2	0
								2013-07-02	0	0	0	0	0	0	0	12.9	1	14	62	0	2	0
								2013-07-03	0	0	0	0	0	0	0	12.83	1	14	62	0	2	0
								2013-07-04	0	0	0	0	0	0	0	12.83	1	14	62	0	2	0
								2013-07-05	0	0	0	0	0	0	0	13.06	1	14	62	0	2	0
								2013-07-06	0	0	0	0	0	0	0	13.06	1	14	62	0	2	0
								2013-07-07	0	0	0	0	0	0	0	13.06	1	14	62	0	2	0
								2013-07-08	0	0	0	0	0	0	0	13.28	1	14	62	0	2	0
								2013-07-09	0	0	0	0	0	0	0	13.53	1	14	62	0	2	0
								2013-07-10	0	0	0	0	0	0	0	13.37	1	14	62	0	2	0
								2013-07-11	0.3	1	0	0	1	0	0	13.51	1	14	63	1	3	1
								2013-07-12	0	0	0	0	0	0	0	13.78	1	14	63	0	2	0
								2013-07-13	0	0	0	0	0	0	0	13.78	1	14	63	0	2	0
								2013-07-14	0	0	0	0	0	0	0	13.78	1	14	63	0	2	0
								2013-07-15	0	0	0	0	0	0	0	13.88	1	14	63	0	2	0
								2013-07-16	0	0	0	0	0	0	0	13.92	1	14	63	0	2	0
								2013-07-17	0	0	0	0	0	0	0	14.31	1	14	63	0	2	0
								2013-07-18	0.506061	1	0	0	1	0	0	14.76	1	14	64	1	3	1
								2013-07-19	0	0	0	0	0	0	0	14.75	1	14	64	0	2	0
								2013-07-20	0	0	0	0	0	0	0	14.75	1	14	64	0	2	0
								2013-07-21	0	0	0	0	0	0	0	14.75	1	14	64	0	2	0
								2013-07-22	0	0	0	0	0	0	0	14.92	1	14	64	0	2	0
								2013-07-23	0	0	0	0	0	0	0	14.94	1	14	64	0	2	0
								2013-07-24	0	0	0	0	0	0	0	14.71	1	14	64	0	2	0
								2013-07-25	0	0	0	0	0	0	0	14.83	1	14	64	0	2	0
								2013-07-26	0	0	0	0	0	0	0	14.73	1	14	64	0	2	0
								2013-07-27	0	0	0	0	0	0	0	14.73	1	14	64	0	2	0
								2013-07-28	0	0	0	0	0	0	0	14.73	1	14	64	0	2	0
								2013-07-29	0	0	0	0	0	0	0	14.52	1	14	64	0	2	0
								2013-07-30	0	0	0	0	0	0	0	14.52	1	14	64	0	2	0
								2013-07-31	0	0	0	0	0	0	0	14.6	1	14	64	0	2	0
								2013-08-01	0	0	0	0	0	0	0	14.95	1	14	64	0	2	0
								2013-08-02	0	0	0	0	0	0	0	14.84	1	14	64	0	2	0
								2013-08-03	0	0	0	0	0	0	0	14.84	1	14	64	0	2	0
								2013-08-04	0	0	0	0	0	0	0	14.84	1	14	64	0	2	0
								2013-08-05	0	0	0	0	0	0	0	14.8	1	14	64	0	2	0
								2013-08-06	0	0	0	0	0	0	0	14.64	1	14	64	0	2	0
								2013-08-07	0	0	0	0	0	0	0	14.53	1	14	64	0	2	0
								2013-08-08	0	0	0	0	0	0	0	14.61	1	14	64	0	2	0
								2013-08-09	0	0	0	0	0	0	0	14.45	1	14	64	0	2	0
								2013-08-10	0	0	0	0	0	0	0	14.45	1	14	64	0	2	0
								2013-08-11	0	0	0	0	0	0	0	14.45	1	14	64	0	2	0
								2013-08-12	0	0	0	0	0	0	0	14.41	1	14	64	0	2	0
								2013-08-13	0	0	0	0	0	0	0	14.51	1	14	64	0	2	0
								2013-08-14	0	0	0	0	0	0	0	14.6	1	14	64	0	2	0
								2013-08-15	0	0	0	0	0	0	0	14.32	1	14	64	0	2	0
								2013-08-16	0	0	0	0	0	0	0	14.42	1	14	64	0	2	0
								2013-08-17	0	1	0	1	0	0	0	14.42	1	14	64	0	2	1
								2013-08-18	0	0	0	0	0	0	0	14.42	1	14	64	0	2	0
								2013-08-19	0	0	0	0	0	0	0	14.15	1	14	64	0	2	0
								2013-08-20	0	0	0	0	0	0	0	14.29	1	14	64	0	2	0
								2013-08-21	0	0	0	0	0	0	0	14.34	1	14	64	0	2	0
								2013-08-22	0	0	0	0	0	0	0	14.57	1	14	64	0	2	0
								2013-08-23	0	0	0	0	0	0	0	14.57	1	14	64	0	2	0
								2013-08-24	0	0	0	0	0	0	0	14.57	1	14	64	0	2	0
								2013-08-25	0	0	0	0	0	0	0	14.57	1	14	64	0	2	0
								2013-08-26	0	0	0	0	0	0	0	14.49	1	14	64	0	2	0
								2013-08-27	0	0	0	0	0	0	0	14.11	1	14	64	0	2	0
								2013-08-28	0	0	0	0	0	0	0	14.12	1	14	64	0	2	0
								2013-08-29	0	0	0	0	0	0	0	14.17	1	14	64	0	2	0
								2013-08-30	0	0	0	0	0	0	0	14.12	1	14	64	0	2	0
								2013-08-31	0	0	0	0	0	0	0	14.12	1	14	64	0	2	0
								2013-09-01	0	0	0	0	0	0	0	14.12	1	14	64	0	2	0
								2013-09-02	0	0	0	0	0	0	0	14.12	1	14	64	0	2	0
								2013-09-03	0	0	0	0	0	0	0	14.25	1	14	64	0	2	0
								2013-09-04	0	0	0	0	0	0	0	14.32	1	14	64	0	2	0
								2013-09-05	0	0	0	0	0	0	0	14.37	1	14	64	0	2	0
								2013-09-06	0	0	0	0	0	0	0	14.36	1	14	64	0	2	0
								2013-09-07	0	0	0	0	0	0	0	14.36	1	14	64	0	2	0
								2013-09-08	0	0	0	0	0	0	0	14.36	1	14	64	0	2	0
								2013-09-09	0	0	0	0	0	0	0	14.48	1	14	64	0	2	0
								2013-09-10	0	0	0	0	0	0	0	14.61	1	14	64	0	2	0
								2013-09-11	0	0	0	0	0	0	0	14.65	1	14	64	0	2	0
								2013-09-12	0	0	0	0	0	0	0	14.48	1	14	64	0	2	0
								2013-09-13	0	0	0	0	0	0	0	14.49	1	14	64	0	2	0
								2013-09-14	0	0	0	0	0	0	0	14.49	1	14	64	0	2	0
								2013-09-15	0	0	0	0	0	0	0	14.49	1	14	64	0	2	0
								2013-09-16	0	0	0	0	0	0	0	14.53	1	14	64	0	2	0
								2013-09-17	0	0	0	0	0	0	0	14.55	1	14	64	0	2	0
								2013-09-18	0	0	0	0	0	0	0	14.71	1	14	64	0	2	0
								2013-09-19	0	0	0	0	0	0	0	14.61	1	14	64	0	2	0
								2013-09-20	0	0	0	0	0	0	0	14.44	1	14	64	0	2	0
								2013-09-21	0	0	0	0	0	0	0	14.44	1	14	64	0	2	0
								2013-09-22	0	0	0	0	0	0	0	14.44	1	14	64	0	2	0
								2013-09-23	0	0	0	0	0	0	0	14.14	1	14	64	0	2	0
								2013-09-24	0	0	0	0	0	0	0	14.09	1	14	64	0	2	0
								2013-09-25	0	0	0	0	0	0	0	14.14	1	14	64	0	2	0
								2013-09-26	0	0	0	0	0	0	0	14.08	1	14	64	0	2	0
								2013-09-27	0	0	0	0	0	0	0	13.9	1	14	64	0	2	0
								2013-09-28	0	0	0	0	0	0	0	13.9	1	14	64	0	2	0
								2013-09-29	0	0	0	0	0	0	0	13.9	1	14	64	0	2	0
								2013-09-30	0	0	0	0	0	0	0	13.8	1	14	64	0	2	0
								2013-10-01	0	0	0	0	0	0	0	13.9	1	14	64	0	2	0
								2013-10-02	0	0	0	0	0	0	0	14.06	1	14	64	0	2	0
								2013-10-03	0	0	0	0	0	0	0	14	1	14	64	0	2	0
								2013-10-04	0	0	0	0	0	0	0	14.05	1	14	64	0	2	0
								2013-10-05	0	0	0	0	0	0	0	14.05	1	14	64	0	2	0
								2013-10-06	0	0	0	0	0	0	0	14.05	1	14	64	0	2	0
								2013-10-07	0	0	0	0	0	0	0	13.81	1	14	64	0	2	0
								2013-10-08	0	0	0	0	0	0	0	13.69	1	14	64	0	2	0
								2013-10-09	0	0	0	0	0	0	0	13.84	1	14	64	0	2	0
								2013-10-10	0	0	0	0	0	0	0	14.23	1	14	64	0	2	0
								2013-10-11	0	0	0	0	0	0	0	14.19	1	14	64	0	2	0
								2013-10-12	0	0	0	0	0	0	0	14.19	1	14	64	0	2	0
								2013-10-13	0	0	0	0	0	0	0	14.19	1	14	64	0	2	0
								2013-10-14	0	0	0	0	0	0	0	14.35	1	14	64	0	2	0
								2013-10-15	0	0	0	0	0	0	0	14.24	1	14	64	0	2	0
								2013-10-16	0	1	0	1	0	0	0	14.56	1	14	64	0	2	1
								2013-10-17	0	0	0	0	0	0	0	14.66	1	14	64	0	2	0
								2013-10-18	0	0	0	0	0	0	0	14.63	1	14	64	0	2	0
								2013-10-19	0	0	0	0	0	0	0	14.63	1	14	64	0	2	0
								2013-10-20	0	0	0	0	0	0	0	14.63	1	14	64	0	2	0
								2013-10-21	0	0	0	0	0	0	0	14.52	1	14	64	0	2	0
								2013-10-22	0	0	0	0	0	0	0	14.52	1	14	64	0	2	0
								2013-10-23	0	0	0	0	0	0	0	14.21	1	14	64	0	2	0
								2013-10-24	0	0	0	0	0	0	0	14.17	1	14	64	0	2	0
								2013-10-25	0	0	0	0	0	0	0	14.26	1	14	64	0	2	0
								2013-10-26	0	0	0	0	0	0	0	14.26	1	14	64	0	2	0
								2013-10-27	0	0	0	0	0	0	0	14.26	1	14	64	0	2	0
								2013-10-28	0	0	0	0	0	0	0	14.23	1	14	64	0	2	0
								2013-10-29	0	0	0	0	0	0	0	14.15	1	14	64	0	2	0
								2013-10-30	0.8	1	0	0	1	0	0	14.17	1	14	65	1	3	1
								2013-10-31	0	0	0	0	0	0	0	13.97	1	14	65	0	2	0
								2013-11-01	0	0	0	0	0	0	0	14.02	1	14	65	0	2	0
								2013-11-02	0	0	0	0	0	0	0	14.02	1	14	65	0	2	0
								2013-11-03	0	0	0	0	0	0	0	14.02	1	14	65	0	2	0
								2013-11-04	1.22552	2	0	0	2	0	0	14.04	1	14	66	1	3	2
								2013-11-05	0	0	0	0	0	0	0	13.93	1	14	66	0	2	0
								2013-11-06	1	1	0	0	1	0	0	13.96	1	14	67	1	3	1
								2013-11-07	0	0	0	0	0	0	0	13.8	1	14	67	0	2	0
								2013-11-08	0	0	0	0	0	0	0	14.32	1	14	67	0	2	0
								2013-11-09	0	0	0	0	0	0	0	14.32	1	14	67	0	2	0
								2013-11-10	0	0	0	0	0	0	0	14.32	1	14	67	0	2	0
								2013-11-11	0	0	0	0	0	0	0	14.4	1	14	67	0	2	0
								2013-11-12	0	0	0	0	0	0	0	14.32	1	14	67	0	2	0
								2013-11-13	0	0	0	0	0	0	0	14.64	1	14	67	0	2	0
								2013-11-14	0	0	0	0	0	0	0	14.8	1	14	67	0	2	0
								2013-11-15	0	0	0	0	0	0	0	14.92	1	14	67	0	2	0
								2013-11-16	0	0	0	0	0	0	0	14.92	1	14	67	0	2	0
								2013-11-17	0	0	0	0	0	0	0	14.92	1	14	67	0	2	0
								2013-11-18	0	0	0	0	0	0	0	14.92	1	14	67	0	2	0
								2013-11-19	0	0	0	0	0	0	0	15.2	1	14	67	0	2	0
								2013-11-20	0	0	0	0	0	0	0	15.14	1	14	67	0	2	0
								2013-11-21	0	0	0	0	0	0	0	15.59	1	14	67	0	2	0
								2013-11-22	0	0	0	0	0	0	0	15.64	1	14	67	0	2	0
								2013-11-23	0	0	0	0	0	0	0	15.64	1	14	67	0	2	0
								2013-11-24	0	0	0	0	0	0	0	15.64	1	14	67	0	2	0
								2013-11-25	0	0	0	0	0	0	0	15.81	1	14	67	0	2	0
								2013-11-26	0	0	0	0	0	0	0	15.88	1	14	67	0	2	0
								2013-11-27	0	0	0	0	0	0	0	15.83	1	14	67	0	2	0
								2013-11-28	0	0	0	0	0	0	0	15.83	1	14	67	0	2	0
								2013-11-29	0	0	0	0	0	0	0	15.82	1	14	67	0	2	0
								2013-11-30	0	0	0	0	0	0	0	15.82	1	14	67	0	2	0
								2013-12-01	0	0	0	0	0	0	0	15.82	1	14	67	0	2	0
								2013-12-02	0	0	0	0	0	0	0	15.73	1	14	67	0	2	0
								2013-12-03	0	0	0	0	0	0	0	15.54	1	14	67	0	2	0
								2013-12-04	0	0	0	0	0	0	0	15.63	1	14	67	0	2	0
								2013-12-05	0	1	0	1	0	0	0	15.43	1	14	67	0	2	1
								2013-12-06	0	0	0	0	0	0	0	15.56	1	14	67	0	2	0
								2013-12-07	0	0	0	0	0	0	0	15.56	1	14	67	0	2	0
								2013-12-08	0	0	0	0	0	0	0	15.56	1	14	67	0	2	0
								2013-12-09	0	0	0	0	0	0	0	15.58	1	14	67	0	2	0
								2013-12-10	0	0	0	0	0	0	0	15.56	1	14	67	0	2	0
								2013-12-11	0	0	0	0	0	0	0	15.25	1	14	67	0	2	0
								2013-12-12	0	0	0	0	0	0	0	15.25	1	14	67	0	2	0
								2013-12-13	0	0	0	0	0	0	0	15.18	1	14	67	0	2	0
								2013-12-14	0	0	0	0	0	0	0	15.18	1	14	67	0	2	0
								2013-12-15	0	0	0	0	0	0	0	15.18	1	14	67	0	2	0
								2013-12-16	0	0	0	0	0	0	0	15.24	1	14	67	0	2	0
								2013-12-17	0	0	0	0	0	0	0	15.18	1	14	67	0	2	0
								2013-12-18	0	0	0	0	0	0	0	15.69	1	14	67	0	2	0
								2013-12-19	0	0	0	0	0	0	0	15.75	1	14	67	0	2	0
								2013-12-20	0	0	0	0	0	0	0	15.6	1	14	67	0	2	0
								2013-12-21	0	0	0	0	0	0	0	15.6	1	14	67	0	2	0
								2013-12-22	0	0	0	0	0	0	0	15.6	1	14	67	0	2	0
								2013-12-23	0	0	0	0	0	0	0	15.69	1	14	67	0	2	0
								2013-12-24	0	0	0	0	0	0	0	15.7	1	14	67	0	2	0
								2013-12-25	0	0	0	0	0	0	0	15.7	1	14	67	0	2	0
								2013-12-26	0	0	0	0	0	0	0	15.65	1	14	67	0	2	0
								2013-12-27	0	0	0	0	0	0	0	15.67	1	14	67	0	2	0
								2013-12-28	0	0	0	0	0	0	0	15.67	1	14	67	0	2	0
								2013-12-29	0	0	0	0	0	0	0	15.67	1	14	67	0	2	0
								2013-12-30	0	0	0	0	0	0	0	15.54	1	14	67	0	2	0
								2013-12-31	0	0	0	0	0	0	0	15.57	1	14	67	0	2	0
								2014-01-01	0	1	0	1	0	0	0	15.57	1	14	67	0	2	1
								2014-01-02	0	0	0	0	0	0	0	16.1	1	14	67	0	2	0
								2014-01-03	0	0	0	0	0	0	0	16.41	1	14	67	0	2	0
								2014-01-04	0	0	0	0	0	0	0	16.41	1	14	67	0	2	0
								2014-01-05	0	0	0	0	0	0	0	16.41	1	14	67	0	2	0
								2014-01-06	0	0	0	0	0	0	0	16.66	1	14	67	0	2	0
								2014-01-07	0	0	0	0	0	0	0	16.5	1	14	67	0	2	0
								2014-01-08	0	0	0	0	0	0	0	16.58	1	14	67	0	2	0
								2014-01-09	0	0	0	0	0	0	0	16.83	1	14	67	0	2	0
								2014-01-10	0.5	1	0	0	1	0	0	16.77	1	14	68	1	3	1
								2014-01-11	0	0	0	0	0	0	0	16.77	1	14	68	0	2	0
								2014-01-12	0	0	0	0	0	0	0	16.77	1	14	68	0	2	0
								2014-01-13	0.075	1	0	1	0	0	0	16.43	1	14	68	0	2	1
								2014-01-14	0	0	0	0	0	0	0	16.77	1	14	68	0	2	0
								2014-01-15	0.433333	3	0	2	1	0	0.5	17.15	1	14.5	68	0	2	2
								2014-01-16	0	0	0	0	0	0	0	17.08	1	14.5	68	0	2	0
								2014-01-17	0	0	0	0	0	0	0	17.01	1	14.5	68	0	2	0
								2014-01-18	0	0	0	0	0	0	0	17.01	1	14.5	68	0	2	0
								2014-01-19	0	0	0	0	0	0	0	17.01	1	14.5	68	0	2	0
								2014-01-20	0	0	0	0	0	0	0	17.01	1	14.5	68	0	2	0
								2014-01-21	0	0	0	0	0	0	0	17.01	1	14.5	68	0	2	0
								2014-01-22	0	0	0	0	0	0	0	17.15	1	14.5	68	0	2	0
								2014-01-23	0	0	0	0	0	0	0	16.86	1	14.5	68	0	2	0
								2014-01-24	0	0	0	0	0	0	0	16.45	1	14.5	68	0	2	0
								2014-01-25	0	0	0	0	0	0	0	16.45	1	14.5	68	0	2	0
								2014-01-26	0	0	0	0	0	0	0	16.45	1	14.5	68	0	2	0
								2014-01-27	0	0	0	0	0	0	0	16.31	1	14.5	68	0	2	0
								2014-01-28	0	0	0	0	0	0	0	16.73	1	14.5	68	0	2	0
								2014-01-29	0	0	0	0	0	0	0	16.68	1	14.5	68	0	2	0
								2014-01-30	0	0	0	0	0	0	0	16.93	1	14.5	68	0	2	0
								2014-01-31	0	0	0	0	0	0	0	16.75	1	14.5	68	0	2	0
								2014-02-01	0	0	0	0	0	0	0	16.75	1	14.5	68	0	2	0
								2014-02-02	-0.8	1	1	0	0	0	0	16.75	1	14.5	67	-1	1	1
								2014-02-03	0	0	0	0	0	0	0	16.35	1	14.5	67	0	2	0
								2014-02-04	0	0	0	0	0	0	0	16.35	1	14.5	67	0	2	0
								2014-02-05	0	0	0	0	0	0	0	16.4	1	14.5	67	0	2	0
								2014-02-06	0	1	0	1	0	0	0	16.69	1	14.5	67	0	2	1
								2014-02-07	0	0	0	0	0	0	0	16.82	1	14.5	67	0	2	0
								2014-02-08	0	0	0	0	0	0	0	16.82	1	14.5	67	0	2	0
								2014-02-09	0	0	0	0	0	0	0	16.82	1	14.5	67	0	2	0
								2014-02-10	0	0	0	0	0	0	0	16.72	1	14.5	67	0	2	0
								2014-02-11	0	0	0	0	0	0	0	16.88	1	14.5	67	0	2	0
								2014-02-12	0	0	0	0	0	0	0	16.75	1	14.5	67	0	2	0
								2014-02-13	0.2	1	0	0	1	0	0	16.75	1	14.5	68	1	3	1
								2014-02-14	0.606534	1	0	0	1	0	0	16.7	1	14.5	69	1	3	1
								2014-02-15	0	0	0	0	0	0	0	16.7	1	14.5	69	0	2	0
								2014-02-16	0	0	0	0	0	0	0	16.7	1	14.5	69	0	2	0
								2014-02-17	0	0	0	0	0	0	0	16.7	1	14.5	69	0	2	0
								2014-02-18	0	1	0	1	0	0	0	16.47	1	14.5	69	0	2	1
								2014-02-19	0	0	0	0	0	0	0	16.2	1	14.5	69	0	2	0
								2014-02-20	0	0	0	0	0	0	0	16.3	1	14.5	69	0	2	0
								2014-02-21	0	0	0	0	0	0	0	16.29	1	14.5	69	0	2	0
								2014-02-22	0	0	0	0	0	0	0	16.29	1	14.5	69	0	2	0
								2014-02-23	0	0	0	0	0	0	0	16.29	1	14.5	69	0	2	0
								2014-02-24	0	0	0	0	0	0	0	16.53	1	14.5	69	0	2	0
								2014-02-25	0	0	0	0	0	0	0	16.34	1	14.5	69	0	2	0
								2014-02-26	0	0	0	0	0	0	0	16.33	1	14.5	69	0	2	0
								2014-02-27	-0.166667	3	1	2	0	0.5	0	16.49	1.5	14.5	69	0	2	2
								2014-02-28	0	0	0	0	0	0	0	16.53	1.5	14.5	69	0	2	0
								2014-03-01	0	0	0	0	0	0	0	16.53	1.5	14.5	69	0	2	0
								2014-03-02	0	0	0	0	0	0	0	16.53	1.5	14.5	69	0	2	0
								2014-03-03	0	0	0	0	0	0	0	16.3	1.5	14.5	69	0	2	0
								2014-03-04	0	0	0	0	0	0	0	16.73	1.5	14.5	69	0	2	0
								2014-03-05	0.997656	3	0	1	2	0	2	17.25	1.5	16.5	70	1	3	2
								2014-03-06	0	0	0	0	0	0	0	17.35	1.5	16.5	70	0	2	0
								2014-03-07	0	0	0	0	0	0	0	17.33	1.5	16.5	70	0	2	0
								2014-03-08	0	0	0	0	0	0	0	17.33	1.5	16.5	70	0	2	0
								2014-03-09	0	0	0	0	0	0	0	17.33	1.5	16.5	70	0	2	0
								2014-03-10	0	0	0	0	0	0	0	17.47	1.5	16.5	70	0	2	0
								2014-03-11	0	0	0	0	0	0	0	17.27	1.5	16.5	70	0	2	0
								2014-03-12	0	0	0	0	0	0	0	17.28	1.5	16.5	70	0	2	0
								2014-03-13	0.6	1	0	0	1	0	0	17.16	1.5	16.5	71	1	3	1
								2014-03-14	0	0	0	0	0	0	0	16.8	1.5	16.5	71	0	2	0
								2014-03-15	0	0	0	0	0	0	0	16.8	1.5	16.5	71	0	2	0
								2014-03-16	0	0	0	0	0	0	0	16.8	1.5	16.5	71	0	2	0
								2014-03-17	0	1	0	1	0	0	0	17.11	1.5	16.5	71	0	2	1
								2014-03-18	0	0	0	0	0	0	0	17.19	1.5	16.5	71	0	2	0
								2014-03-19	0	0	0	0	0	0	0	17.44	1.5	16.5	71	0	2	0
								2014-03-20	0	0	0	0	0	0	0	17.92	1.5	16.5	71	0	2	0
								2014-03-21	0	0	0	0	0	0	0	17.56	1.5	16.5	71	0	2	0
								2014-03-22	0	0	0	0	0	0	0	17.56	1.5	16.5	71	0	2	0
								2014-03-23	0.45	1	0	0	1	0	0	17.56	1.5	16.5	72	1	3	1
								2014-03-24	0	0	0	0	0	0	0	17.37	1.5	16.5	72	0	2	0
								2014-03-25	0	0	0	0	0	0	0	17.21	1.5	16.5	72	0	2	0
								2014-03-26	0	0	0	0	0	0	0	17.18	1.5	16.5	72	0	2	0
								2014-03-27	0	0	0	0	0	0	0	17.01	1.5	16.5	72	0	2	0
								2014-03-28	0	0	0	0	0	0	0	16.98	1.5	16.5	72	0	2	0
								2014-03-29	0	0	0	0	0	0	0	16.98	1.5	16.5	72	0	2	0
								2014-03-30	0	0	0	0	0	0	0	16.98	1.5	16.5	72	0	2	0
								2014-03-31	0	1	0	1	0	0	0	17.2	1.5	16.5	72	0	2	1
								2014-04-01	0	0	0	0	0	0	0	17.34	1.5	16.5	72	0	2	0
								2014-04-02	0	2	0	2	0	0	0	17.23	1.5	16.5	72	0	2	2
								2014-04-03	0	0	0	0	0	0	0	17.15	1.5	16.5	72	0	2	0
								2014-04-04	0	0	0	0	0	0	0	16.72	1.5	16.5	72	0	2	0
								2014-04-05	0	0	0	0	0	0	0	16.72	1.5	16.5	72	0	2	0
								2014-04-06	0	0	0	0	0	0	0	16.72	1.5	16.5	72	0	2	0
								2014-04-07	0	0	0	0	0	0	0	16.38	1.5	16.5	72	0	2	0
								2014-04-08	0	0	0	0	0	0	0	16.44	1.5	16.5	72	0	2	0
								2014-04-09	0	0	0	0	0	0	0	16.62	1.5	16.5	72	0	2	0
								2014-04-10	0	0	0	0	0	0	0	16.12	1.5	16.5	72	0	2	0
								2014-04-11	0	0	0	0	0	0	0	15.77	1.5	16.5	72	0	2	0
								2014-04-12	0	0	0	0	0	0	0	15.77	1.5	16.5	72	0	2	0
								2014-04-13	0	0	0	0	0	0	0	15.77	1.5	16.5	72	0	2	0
								2014-04-14	0	0	0	0	0	0	0	16	1.5	16.5	72	0	2	0
								2014-04-15	0	0	0	0	0	0	0	16.39	1.5	16.5	72	0	2	0
								2014-04-16	0	0	0	0	0	0	0	16.13	1.5	16.5	72	0	2	0
								2014-04-17	0	0	0	0	0	0	0	16.15	1.5	16.5	72	0	2	0
								2014-04-18	0	0	0	0	0	0	0	16.15	1.5	16.5	72	0	2	0
								2014-04-19	0	0	0	0	0	0	0	16.15	1.5	16.5	72	0	2	0
								2014-04-20	0	0	0	0	0	0	0	16.15	1.5	16.5	72	0	2	0
								2014-04-21	0	0	0	0	0	0	0	16.09	1.5	16.5	72	0	2	0
								2014-04-22	0	0	0	0	0	0	0	16.29	1.5	16.5	72	0	2	0
								2014-04-23	0	0	0	0	0	0	0	16.37	1.5	16.5	72	0	2	0
								2014-04-24	0	0	0	0	0	0	0	16.34	1.5	16.5	72	0	2	0
								2014-04-25	0	0	0	0	0	0	0	15.95	1.5	16.5	72	0	2	0
								2014-04-26	0	0	0	0	0	0	0	15.95	1.5	16.5	72	0	2	0
								2014-04-27	0	0	0	0	0	0	0	15.95	1.5	16.5	72	0	2	0
								2014-04-28	0	0	0	0	0	0	0	14.95	1.5	16.5	72	0	2	0
								2014-04-29	0	0	0	0	0	0	0	15.24	1.5	16.5	72	0	2	0
								2014-04-30	0	0	0	0	0	0	0	15.14	1.5	16.5	72	0	2	0
								2014-05-01	0	0	0	0	0	0	0	15.09	1.5	16.5	72	0	2	0
								2014-05-02	0	0	0	0	0	0	0	15.25	1.5	16.5	72	0	2	0
								2014-05-03	0	0	0	0	0	0	0	15.25	1.5	16.5	72	0	2	0
								2014-05-04	0	0	0	0	0	0	0	15.25	1.5	16.5	72	0	2	0
								2014-05-05	0	0	0	0	0	0	0	15.08	1.5	16.5	72	0	2	0
								2014-05-06	0	0	0	0	0	0	0	14.73	1.5	16.5	72	0	2	0
								2014-05-07	0	0	0	0	0	0	0	14.8	1.5	16.5	72	0	2	0
								2014-05-08	0	0	0	0	0	0	0	14.93	1.5	16.5	72	0	2	0
								2014-05-09	0	0	0	0	0	0	0	14.74	1.5	16.5	72	0	2	0
								2014-05-10	0	0	0	0	0	0	0	14.74	1.5	16.5	72	0	2	0
								2014-05-11	0	0	0	0	0	0	0	14.74	1.5	16.5	72	0	2	0
								2014-05-12	0	0	0	0	0	0	0	15.07	1.5	16.5	72	0	2	0
								2014-05-13	0	0	0	0	0	0	0	15.03	1.5	16.5	72	0	2	0
								2014-05-14	0	0	0	0	0	0	0	14.84	1.5	16.5	72	0	2	0
								2014-05-15	0	0	0	0	0	0	0	14.55	1.5	16.5	72	0	2	0
								2014-05-16	0	0	0	0	0	0	0	14.51	1.5	16.5	72	0	2	0
								2014-05-17	0	0	0	0	0	0	0	14.51	1.5	16.5	72	0	2	0
								2014-05-18	0	0	0	0	0	0	0	14.51	1.5	16.5	72	0	2	0
								2014-05-19	0	1	0	1	0	0	0	14.67	1.5	16.5	72	0	2	1
								2014-05-20	0	0	0	0	0	0	0	14.53	1.5	16.5	72	0	2	0
								2014-05-21	0	0	0	0	0	0	0	14.61	1.5	16.5	72	0	2	0
								2014-05-22	0	1	0	1	0	0	0	14.71	1.5	16.5	72	0	2	1
								2014-05-23	0	0	0	0	0	0	0	14.72	1.5	16.5	72	0	2	0
								2014-05-24	0	0	0	0	0	0	0	14.72	1.5	16.5	72	0	2	0
								2014-05-25	0	0	0	0	0	0	0	14.72	1.5	16.5	72	0	2	0
								2014-05-26	0	0	0	0	0	0	0	14.72	1.5	16.5	72	0	2	0
								2014-05-27	0	0	0	0	0	0	0	15.22	1.5	16.5	72	0	2	0
								2014-05-28	0	0	0	0	0	0	0	15.14	1.5	16.5	72	0	2	0
								2014-05-29	0	1	0	1	0	0	0	15.15	1.5	16.5	72	0	2	1
								2014-05-30	0	1	0	1	0	0	0	15.14	1.5	16.5	72	0	2	1
								2014-05-31	0	0	0	0	0	0	0	15.14	1.5	16.5	72	0	2	0
								2014-06-01	0	0	0	0	0	0	0	15.14	1.5	16.5	72	0	2	0
								2014-06-02	0	0	0	0	0	0	0	15.26	1.5	16.5	72	0	2	0
								2014-06-03	0	1	0	1	0	0	0	15.21	1.5	16.5	72	0	2	1
								2014-06-04	0	0	0	0	0	0	0	15.21	1.5	16.5	72	0	2	0
								2014-06-05	0	0	0	0	0	0	0	15.43	1.5	16.5	72	0	2	0
								2014-06-06	0	0	0	0	0	0	0	15.59	1.5	16.5	72	0	2	0
								2014-06-07	0	0	0	0	0	0	0	15.59	1.5	16.5	72	0	2	0
								2014-06-08	0	0	0	0	0	0	0	15.59	1.5	16.5	72	0	2	0
								2014-06-09	0	1	0	1	0	0	0	15.84	1.5	16.5	72	0	2	1
								2014-06-10	0	0	0	0	0	0	0	15.92	1.5	16.5	72	0	2	0
								2014-06-11	0	0	0	0	0	0	0	15.59	1.5	16.5	72	0	2	0
								2014-06-12	0	0	0	0	0	0	0	15.42	1.5	16.5	72	0	2	0
								2014-06-13	0	0	0	0	0	0	0	15.44	1.5	16.5	72	0	2	0
								2014-06-14	0	0	0	0	0	0	0	15.44	1.5	16.5	72	0	2	0
								2014-06-15	0	0	0	0	0	0	0	15.44	1.5	16.5	72	0	2	0
								2014-06-16	0	0	0	0	0	0	0	15.28	1.5	16.5	72	0	2	0
								2014-06-17	0	0	0	0	0	0	0	15.59	1.5	16.5	72	0	2	0
								2014-06-18	0	0	0	0	0	0	0	15.65	1.5	16.5	72	0	2	0
								2014-06-19	0	0	0	0	0	0	0	15.55	1.5	16.5	72	0	2	0
								2014-06-20	0	0	0	0	0	0	0	15.45	1.5	16.5	72	0	2	0
								2014-06-21	0	0	0	0	0	0	0	15.45	1.5	16.5	72	0	2	0
								2014-06-22	0	0	0	0	0	0	0	15.45	1.5	16.5	72	0	2	0
[truncated: 1,654 more rows]

## Sheet: Sheet2
fecha	pol	v
39814	0	0
39815	0	0.25
39816	0	0
39817	0	0
39818	0	-0.35
39819	0	0.3
39820	0	-0.57
39821	0.5	-0.17
39822	0	-0.55
39823	0	0
39824	0	0
39825	0	-1.56
39826	0	-0.78
39827	0	-0.45
39828	0	-1.88
39829	0.25	-1.14
39830	0	0
39831	0	0
39832	0	0
39833	0	-2.08
39834	0	1.58
39835	0	-0.97
39836	0	0.53
39837	0	0
39838	0	0
39839	0	-0.24
39840	0	0.5
39841	0	0.89
39842	0	-0.61
39843	0	-0.2
39844	0	0
39845	0	0
39846	0	-0.58
39847	0	-0.7
39848	0	-0.6
39849	0	0.14
39850	0	1.29
39851	0	0
39852	0	0
39853	0	0.76
39854	0	-1.33
39855	0	0.51
39856	0	-0.2
39857	0	-0.3
39858	0	0
39859	0	0
39860	0	0
39861	0	-0.67
39862	0	-0.33
39863	0	-0.64
39864	0	-0.14
39865	0	0
39866	0	0
39867	0	0.12
39868	0	0.82
39869	0	0.43
39870	0	0.16
39871	0	-1.37
39872	0	0
39873	0	0
39874	0	-0.32
39875	0	0.02
39876	0	-0.06
39877	0	-0.42
39878	0	-0.03
39879	0	0
39880	0	0
39881	0	0.61
39882	0	1.04
39883	0	0.14
39884	0	0.92
39885	0	-0.09
39886	0	0
39887	0	0
39888	0	0.42
39889	0	0.09
39890	0	1.4
39891	0	-0.74
39892	0	-0.74
39893	0	0
39894	0	0
39895	0	1.61
39896	0	-0.58
39897	0	0.48
39898	0	-0.12
39899	0	-0.24
39900	0	0
39901	0	0
39902	0	-1.31
39903	0	0.79
39904	0	0.23
39905	0	0.19
39906	0	0.36
39907	0	0
39908	0	0
39909	0	-0.12
39910	0	-0.12
39911	0	-0.3
39912	0	2.49
39913	0	0
39914	0	0
39915	0	0
39916	0	1.47
39917	0	-0.93
39918	0	0.35
39919	0	-0.1
39920	0	0.26
39921	0	0
39922	0	0
39923	0	-2.58
39924	0.136364	0.74
39925	0	-0.5
39926	0	0.56
39927	0	0.28
39928	0	0
39929	0	0
39930	0	-0.18
39931	-0.065873	-0.77
39932	0	0.53
39933	0	0.25
39934	0	-0.23
39935	0.5	0
39936	0	0
39937	0	1.68
39938	0.333333	0.46
39939	0.5	1.85
39940	0	0.82
39941	0	0.66
39942	0	0
39943	0	0
39944	0	-1.23
39945	0	-0.68
39946	0	-1.25
39947	0	0.3
39948	0	-0.64
39949	0	0
39950	0	0
39951	0	1.06
39952	0	-0.48
39953	0	0.24
39954	0	-0.08
39955	0	-0.34
39956	0	0
39957	0	0
39958	0	0
39959	0	-0.09
39960	0	-0.07
39961	0	0.39
39962	0	-0.03
39963	0	0
39964	0	0
39965	0	-0.06
39966	0	0.2
39967	0	-0.2
39968	0	0.66
39969	0	-0.01
39970	0	0
39971	0	0
39972	0	0.2
39973	0	0
39974	0	-0.08
39975	0	0.99
39976	0	0.75
39977	0	0
39978	0	0
39979	0	-0.39
39980	0	-0.6
39981	0	-0.43
39982	0	0.6
39983	0	0.32
39984	0	0
39985	0	0
39986	0	-1.28
39987	0	0.29
39988	0	0.12
39989	0	0
39990	0	0.4
39991	0	0
39992	0	0
39993	0	0.44
39994	0	0.01
39995	0	-0.15
39996	0	-0.41
39997	0	0
39998	0	0
39999	0	0
40000	0	-0.49
40001	0	0
40002	0	-0.31
40003	0	0.13
40004	0	-0.09
40005	0	0
40006	0	0
40007	0	1.11
40008	0	-0.08
40009	0	0.51
40010	0	-0.25
40011	0	-0.28
40012	0	0
40013	0	0
40014	0	-0.65
40015	0	-0.05
40016	0	0.04
40017	0	0.46
40018	0	-0.18
40019	0	0
40020	0	0
40021	0	0.58
40022	0	0.25
40023	0	0.18
40024	0	0.45
40025	0	0.82
40026	0	0
40027	0	0
40028	0	0.53
40029	0	0.32
40030	0	1.02
40031	0	0.040001
40032	0	-0.280001
40033	0	0
40034	0	0
40035	0	0.26
40036	0	-0.83
40037	0	0.08
40038	0	1.07
40039	0	0.389999
40040	0	0
40041	0	0
40042	0	-0.83
40043	0	0.340001
40044	0	-0.15
40045	0	0.389999
40046	0	0.32
40047	0	0
40048	0	0
40049	0	-0.109999
40050	0	0.4
40051	0	0.040001
40052	0	0.129999
40053	-0.05	0.06
40054	0	0
40055	0	0
40056	0	-0.39
40057	0	-1.13
40058	0	-0.189999
40059	0	0.57
40060	0	0.25
40061	0	0
40062	0	0
40063	0	0
40064	0	-0.07
40065	0.15625	0.020001
40066	0	0.179998
40067	0	-0.25
40068	0	0
40069	0	0
40070	-0.0625	0.020001
40071	0	-0.199999
40072	0	0.459999
40073	0	0.360001
40074	0	0.019998
40075	0	0
40076	0	0
40077	0	-0.379999
40078	0	0.360001
40079	0	-0.110001
40080	0	-0.52
40081	0	-0.38
40082	0	0
40083	0	0
40084	0	0.619999
40085	0	-0.059999
40086	0	-0.24
40087	0	-0.710001
40088	0	0.130001
40089	0	0
40090	0	0
40091	0	0.619999
40092	0	0.040001
40093	0	0.35
40094	0	-0.02
40095	0	0.17
40096	0	0
40097	0	0
40098	0	0.530001
40099	0	-0.220002
40100	0	0.780001
40101	0	-0.49
40102	-0.0666667	-0.84
40103	0	0
40104	0	0
40105	0	-0.1
40106	0	-0.15
40107	0	-0.5
40108	0	0.01
40109	0	-0.300001
40110	0	0
40111	0	0
40112	0	-0.819999
40113	0	0.05
40114	0	-0.44
40115	0	0.72
40116	0	-1.15
40117	0	0
40118	0	0
40119	0	0.05
40120	0	0.17
40121	0	-0.1
40122	0	0.43
40123	0	-0.08
40124	0	0
40125	0	0
40126	0	0.72
40127	0	0.260001
40128	0	0.399999
40129	0	-0.370001
40130	0	-0.079999
40131	0	0
40132	0	0
40133	0	-0.11
40134	0	-0.1
40135	0	0.58
40136	0	-0.27
40137	0	0.01
40138	0	0
40139	0	0
40140	0	0.200001
40141	0	-0.190001
40142	0	-0.15
40143	0	0
40144	0	-0.48
40145	0	0
40146	0	0
40147	0	0.38
40148	0	0.05
40149	0	-0.25
40150	0	0.11
40151	0	0.520001
40152	0	0
40153	0	0
40154	0	-0.390001
40155	0.25	-0.48
40156	0	-0.02
40157	0	-0.18
40158	0	0.42
40159	0	0
40160	0	0
40161	0	0
40162	0	-0.44
40163	0	0.09
40164	0.568182	-0.42
40165	0	0.17
40166	0	0
40167	0	0
40168	0	0.25
40169	0	0.05
40170	0	-0.14
40171	0	0.06
40172	0	0
40173	0	0
40174	0	0
40175	0	0.04
40176	0	-0.17
40177	0	-0.05
40178	0	-0.01
40179	0	0
40180	0	0
40181	0	0
40182	0	0.63
40183	0	0.510001
40184	0	0.189998
40185	0	0.540001
40186	0	-0.149999
40187	0	0
40188	0	0
40189	0	0.149999
40190	0	-0.569999
40191	0	0.26
40192	0	0.199999
40193	-0.0119048	-0.56
40194	0	0
40195	0	0
40196	0	0
40197	0	0.06
40198	0	0.17
40199	0	-1.02
40200	0	-0.57
40201	0	0
40202	0	0
40203	0	0.08
40204	0	-0.21
40205	0	0.42
40206	0	0.18
40207	0	-0.19
40208	0	0
40209	0	0
40210	0	0.24
40211	0	0.18
40212	0	-0.07
40213	0	-0.78
40214	0	0.25
40215	0	0
40216	0	0
40217	0	-0.52
40218	0	-0.01
40219	0	0.2
40220	0	-0.04
40221	0	-0.18
40222	0	0
40223	0	0
40224	0	0
40225	0	0.71
40226	0	0.5
40227	0	0.22
40228	0	0
40229	0	0
40230	0	0
40231	0	0.329999
40232	0	-0.269999
40233	0	0.39
40234	0	0.219999
40235	0.5	0.110001
40236	0	0
40237	0	0
40238	0	0.049999
40239	0	-0.25
40240	0	-0.089998
40241	0	0.029999
40242	0	0.300001
40243	0	0
40244	0	0
40245	0	0.039999
40246	0	0.059999
40247	0	0.310002
40248	0	0.01
40249	0.2	-0.270001
40250	0	0
40251	0	0
40252	0	0
40253	0	0.180001
40254	0	0.239999
40255	0	-0.19
40256	0	-0.26
40257	0	0
40258	0	0
40259	0	0.139999
40260	0	0.17
40261	0	0.440001
40262	0	0.17
40263	0	0.16
40264	0	0
40265	0	0
40266	0	0.140001
40267	0	-0.280001
40268	0	0.09
40269	0	0.190001
40270	0	0
40271	0	0
40272	0	0
40273	0	0.089998
40274	0	0.360001
40275	0	0.130001
40276	0	0.029999
40277	0	-0.06
40278	0	0
40279	0	0
40280	0	0.07
40281	0	0.01
40282	0	0.73
40283	0	0.08
40284	0	-1.07
40285	0	0
40286	0	0
40287	0	-0.020001
40288	0	0.220002
40289	0	-0.33
40290	0	0.26
40291	0	-0.110001
40292	0	0
40293	0	0
40294	0	-0.380001
40295	0	-0.58
40296	0	0.310002
40297	0	0.519998
40298	0	-0.469999
40299	0	0
40300	0	0
40301	0	0.229999
40302	0	-0.5
40303	0	-0.029998
40304	0	-1.25
40305	0	-0.100001
40306	0	0
40307	0	0
40308	0	1.12
40309	0	-0.139999
40310	0	-0.09
40311	-0.1	-0.199999
40312	0	-0.530001
40313	0	0
40314	0	0
40315	0	0.01
40316	0	-0.4
40317	0	0.359999
40318	0	-1.01
40319	0	0.69
40320	0	0
40321	0	0
40322	0	-0.59
40323	0	0.09
40324	0	-0.02
40325	0	0.71
40326	0	-0.44
40327	0	0
40328	0	0
40329	0	0
40330	0	-0.3
40331	0	0.45
40332	0	-0.08
40333	0	-0.46
40334	0	0
40335	0	0
40336	0	-0.52
40337	0	0.5
40338	0	-0.32
40339	0	0.45
40340	0	0.14
40341	0	0
40342	0	0
40343	0	-0.19
40344	0	0.39
40345	0	0.07
40346	0	-0.05
40347	0	0
40348	0	0
40349	0	0
40350	0	-0.03
40351	0	-0.21
40352	0	-0.15
40353	0	-0.41
40354	0	0.4
40355	0	0
40356	0	0
40357	0	-0.18
40358	0	-0.67
40359	0	-0.2
40360	0	-0.35
40361	0	-0.18
40362	0	0
40363	0	0
40364	0	0
40365	0	0.22
40366	0	0.65
40367	0	0.15
40368	0	0.25
40369	0	0
40370	0	0
40371	0	0.1
40372	0	0.46
40373	0	0
40374	-0.15	-0.28
40375	0	-1.41
40376	0	0
40377	0	0
40378	0	-0.37
40379	0	0.16
40380	0	-0.41
40381	0	0.3
40382	0	0.08
40383	0	0
40384	0	0
40385	0	0.41
40386	0	0.04
40387	0	-0.2
40388	0	0.04
40389	0	0.01
40390	0	0
40391	0	0
40392	0	0.4
40393	0	-0.1
40394	0	-0.15
40395	0	-0.17
40396	0	-0.06
40397	0	0
40398	0	0
40399	0	-0.05
40400	0	-0.28
40401	0	-0.44
40402	0	-0.13
40403	0	0.17
40404	-0.197222	0
40405	0	0
40406	0	-0.04
40407	0	0.02
40408	0	0.11
40409	0	-0.3
40410	0	-0.15
40411	0	0
40412	0	0
40413	0	0
40414	0	-0.23
40415	0	0.02
40416	0	-0.19
40417	0	0.17
40418	0	0
40419	0	0
40420	0	-0.32
40421	0.4375	0.14
40422	0	0.75
40423	0	0.07
40424	0	0.22
40425	0	0
40426	0	0
40427	0	0
40428	0	-0.29
40429	0	0.16
40430	0	0.13
40431	0	0.05
40432	0	0
40433	0	0
40434	0	0.4
40435	0	-0.27
40436	0	0.03
40437	0	-0.16
40438	0	-0.15
40439	0	0
40440	0	0
40441	0	0.34
40442	0.8	-0.09
40443	0	-0.23
40444	0	-0.25
40445	0	0.43
40446	0	0
40447	0	0
40448	0	-0.36
40449	0	0.03
40450	0	-0.16
40451	0	-0.01
40452	0	0.2
40453	0	0
40454	0	0
40455	0	-0.15
40456	0	0.41
40457	0	-0.17
40458	0	-0.08
40459	0	-0.13
40460	0	0
40461	0	0
40462	0	-0.03
40463	0	0.37
40464	0	-0.23
40465	0	-0.69
40466	0	-0.62
40467	0	0
40468	0	0
40469	0	0.36
40470	-0.175	-0.54
40471	0	-0.05
40472	0	-0.39
40473	0	0.08
40474	0	0
40475	0	0
40476	0	-0.28
40477	0	0.14
40478	0	0.24
40479	0	-0.01
40480	0	-0.08
40481	0	0
40482	0	0
40483	0.266667	0.05
40484	0	-0.1
40485	0	0.12
40486	0.40625	0.61
40487	0	0.23
40488	0	0
40489	0	0
40490	0	0.24
40491	0	-0.33
40492	0	0.3
40493	0	-0.2
40494	0	-0.25
40495	0	0
40496	0	0
40497	0	-0.02
40498	0	-0.16
40499	0	-0.32
40500	0	0.08
40501	0	-0.04
40502	0	0
40503	0	0
40504	0	-0.36
40505	0	-0.21
40506	0	0.19
40507	0	0
40508	0	-0.16
40509	0	0
40510	0	0
40511	0	0.19
40512	0	-0.36
40513	0	0.34
40514	0	0.39
40515	0	0.18
40516	0	0
40517	0	0
40518	0	-0.22
40519	0	-0.07
40520	0	0.43
40521	0	0.65
40522	0	0.15
40523	0	0
40524	0	0
40525	0	-0.26
40526	0	-0.14
40527	0	-0.11
40528	0	0.23
40529	0	0.05
40530	0	0
40531	0	0
40532	0	0.05
40533	0	0.36
40534	0	0.4
40535	0	-0.32
40536	0	0
40537	0	0
40538	0	0
40539	0	0.21
40540	0	0.07
40541	0.0681818	-0.03
40542	0	-0.03
40543	0	0.06
40544	0	0
40545	0	0
40546	0	0.85
40547	0	0.05
40548	0	0.26
40549	0	-0.06
40550	0	-0.19
40551	0	0
40552	0	0
40553	0	0.15
40554	0	0.29
40555	0	0.3
40556	0	-0.22
40557	0	0.48
40558	0	0
40559	0	0
40560	0	0
40561	0	-0.25
40562	0	-0.63
40563	0	0.17
40564	0	-0.29
40565	0	0
40566	0	0
40567	0	-0.33
40568	0	-0.29
40569	0	-0.08
40570	0	0.12
40571	0	-0.07
40572	0	0
40573	0	0
40574	0	0.13
40575	0	0.58
40576	0	-0.07
40577	0	0.19
40578	0	-0.14
40579	0	0
40580	0	0
40581	0	0.38
40582	0	-0.06
40583	0	0.03
40584	0	-0.15
40585	0	0.28
40586	0	0
40587	0	0
40588	0	0.12
40589	0	-0.12
40590	0	0.07
40591	0	-0.03
40592	0	-0.06
40593	0	0
40594	0	0
40595	0	0
40596	0	-0.57
40597	0	-0.01
40598	0	-0.2
40599	0	0.23
40600	0	0
40601	0	0
40602	0	0.09
40603	0	-0.36
40604	0	-0.1
40605	0	0.44
40606	0	-0.15
40607	0	0
40608	0	0
40609	0	-0.09
40610	0	0.66
40611	0	-0.1
40612	0	-0.33
40613	0	0.12
40614	0	0
40615	0	0
40616	0	-0.15
40617	0	-0.27
40618	0	-0.27
40619	0	0.29
40620	0	0.06
40621	0	0
40622	0	0
40623	0	0.01
40624	0	-0.17
40625	0	-0.23
40626	0	-0.17
40627	0	-0.14
40628	0	0
40629	0	0
40630	0	0.03
40631	0	-0.02
40632	0	0.1
40633	0	-0.12
40634	0	0.04
40635	0	0
40636	0	0
40637	0	0.07
40638	0	0.03
40639	0	0.25
40640	0	-0.11
40641	0	-0.13
40642	0	0
40643	0	0
40644	0	0.01
40645	0	-0.02
40646	0	-0.2
40647	0	-0.14
40648	0	-0.31
40649	0	0
40650	0	0
40651	0	-0.4
40652	0	-0.08
40653	0	-0.07
40654	0	0.04
40655	0	0
40656	0	0
40657	0	0
40658	0	0.13
40659	0	-0.21
40660	0	0.1
40661	0	0.09
40662	0	-0.14
40663	0	0
40664	0	0
40665	0	0.06
40666	0	0.26
40667	0	-0.11
40668	0	-0.19
40669	0	0.01
40670	0	0
40671	0	0
40672	0	-0.13
40673	0	0.1
40674	0	-0.03
40675	0	-0.05
40676	0	-0.27
40677	0	0
40678	0	0
40679	0	-0.07
40680	0	0.04
40681	0	-0.11
40682	0	-0.1
40683	0	-0.11
40684	0	0
40685	0	0
40686	0	-0.16
40687	0	0.04
40688	0	-0.08
40689	0	0.08
40690	0	0.23
40691	0	0
40692	0	0
40693	0	0
40694	0	0.06
40695	0	-0.51
40696	0	0.05
40697	0	-0.01
40698	0	0
40699	0	0
40700	0	-0.45
40701	0	-0.18
40702	0	-0.11
40703	0	0.11
40704	0	0.15
40705	0	0
40706	0	0
40707	0	0.17
40708	0	-0.17
40709	0	-0.3
40710	0	0.1
40711	0	0.08
40712	0	0
40713	0	0
40714	0	-0.08
40715	0	0.23
40716	0	-0.04
40717	0	-0.08
40718	0	-0.19
40719	0	0
40720	0	0
40721	0	0.33
40722	0	-0.03
40723	0	0.32
40724	0	-0.18
40725	0	0.13
40726	0	0
40727	0	0
40728	0	0
40729	0	-0.09
40730	0	-0.26
40731	0	0.18
40732	0	-0.22
40733	0	0
40734	0	0
40735	0	-0.35
40736	0	-0.14
40737	0	-0.01
40738	0	-0.13
40739	0	-0.07
40740	0	0
40741	0	0
40742	0	-0.28
40743	0	-0.15
40744	0	0.28
40745	0	0.38
40746	0	-0.1
40747	0	0
40748	0	0
40749	0	-0.12
40750	0	-0.01
40751	0	-0.32
40752	0	0.11
40753	0	-0.08
40754	0	0
40755	0	0
40756	0	0.1
40757	0	-0.32
40758	0	0.05
40759	0	-0.71
40760	0	-0.66
40761	0	0
40762	0	0
40763	0	-1.66
40764	0	1.09
40765	0	-0.83
40766	0	0.48
40767	0	-0.06
40768	0	0
40769	0	0
40770	0	0.57
40771	0	-0.36
40772	0	0.06
40773	0	-0.45
40774	0	-0.04
40775	0	0
40776	0	0
40777	0	-0.55
40778	0	-0.12
40779	0	0.69
40780	0	0.66
40781	0	0.11
40782	0	0
40783	0	0
40784	0	0.63
40785	0	-0.27
40786	0	0.05
40787	0	-0.26
40788	0	-0.66
40789	0	0
40790	0	0
40791	0	0
40792	0	-0.26
40793	0	0.49
40794	0	-0.28
40795	0	-0.22
40796	0	0
40797	0	0
40798	0	0.07
40799	0	-0.05
40800	0	0.05
40801	0	0.28
40802	0	-0.1
40803	0	0
40804	0	0
40805	0	-0.24
40806	0	-0.09
40807	0	-0.52
40808	0	-0.32
40809	0	0.25
40810	0	0
40811	0	0
40812	0	0.29
40813	0	-0.12
40814	0	-0.32
40815	0	0.19
40816	0	-0.23
40817	0	0
40818	0	0
40819	0	-0.59
40820	0	0.23
40821	0	0.01
40822	0	0.51
40823	0	-0.38
40824	0	0
40825	0	0
40826	0	0.38
40827	0	0.09
40828	0	0.21
40829	0	-0.36
40830	0	-0.03
40831	0	0
40832	0	0
40833	0	-0.16
40834	0	0.61
40835	0	-0.24
40836	0	0.07
40837	0	-0.01
40838	0	0
40839	0	0
40840	0	0.26
40841	0	-0.26
40842	0	0.13
40843	0	0.63
40844	0	0.13
40845	0	0
40846	0	0
40847	0	-0.52
40848	0	-0.43
40849	0	0.32
40850	0	0.19
40851	0	-0.42
40852	0	0
40853	0	0
40854	0	-0.04
40855	0	0.08
40856	0	-0.37
40857	0	-0.13
40858	0	0.18
40859	0	0
40860	0	0
40861	0	-0.16
40862	0	0.08
40863	0	-0.23
40864	0	-0.1
40865	0	-0.02
40866	0	0
40867	0	0
40868	0	-0.29
40869	0	-0.12
40870	0	-0.23
40871	0	0
40872	0	0.03
40873	0	0
40874	0	0
40875	0	0.08
40876	0	-0.17
40877	0	0.36
40878	0	0.09
40879	0	0.11
40880	0	0
40881	0	0
40882	0	0.15
40883	0	-0.01
40884	0	0.11
40885	0	-0.3
40886	0	0.13
40887	0	0
40888	0	0
40889	0	-0.27
40890	0	-0.13
40891	0	-0.09
40892	0	0.03
40893	0	-0.06
40894	0	0
40895	0	0
40896	0	-0.21
40897	0	0.18
40898	0	0.06
40899	0	0.24
40900	0	0.13
40901	0	0
40902	0	0
40903	0	0
40904	0	-0.12
40905	0	-0.19
40906	0	0.17
40907	0	0.1
40908	0.513267	0
40909	0.822273	0
40910	0	0
40911	0	0.24
40912	0	0.01
40913	0.336111	0.5
40914	0	-0.13
40915	0.366667	0
40916	0	0
40917	0	0.09
40918	0	0.36
40919	0	0.24
40920	0	-0.08
40921	0	-0.18
40922	0.766856	0
40923	0	0
40924	0	0
40925	0	-0.13
40926	0	0.32
40927	0	0.16
40928	0	0.11
40929	0	0
40930	0	0
40931	0	0.18
40932	0	0.04
40933	0	0.06
40934	0	-0.05
40935	0	-0.01
40936	0	0
40937	0	0
40938	0	-0.22
40939	0	0.06
40940	0	0.23
40941	0	0.09
40942	0	0.39
40943	0	0
40944	0	0
40945	0.549063	0.13
40946	0	-0.12
40947	0	0.28
40948	0	0.05
40949	0	-0.11
40950	0	0
40951	0	0
40952	1	0.18
40953	0	-0.27
40954	0	-0.2
40955	0.890625	0.31
40956	0	-0.07
40957	0	0
40958	0	0
40959	0	0
40960	0	0.09
40961	0	-0.16
40962	0.360417	0.07
40963	0	-0.14
40964	0	0
40965	0	0
40966	0	0.16
40967	0.16	0.08
40968	0	-0.15
40969	0	0.15
40970	0	0.01
40971	0	0
40972	0	0
40973	0	-0.16
40974	0	-0.26
40975	0	0.31
40976	0	0.04
40977	0	-0.01
40978	0	0
40979	0	0
40980	0	-0.06
40981	0.7375	0.5
40982	0.5	0.35
40983	0	0.4
40984	0	0.56
40985	0.25	0
40986	0	0
40987	1.02699	-0.27
40988	0	0.28
40989	0	0.01
40990	0	-0.22
40991	0.266667	0.25
40992	0.7	0
40993	0	0
40994	0	0.08
40995	0	-0.33
40996	0	0.15
40997	0	-0.22
40998	0	0.04
40999	0	0
41000	0	0
41001	0	0.11
41002	0	-0.19
41003	0	-0.29
41004	0.85	0.03
41005	0	0
41006	0.228571	0
41007	0	0
41008	0.633333	-0.3
41009	0	-0.39
41010	0	0.32
41011	0.3	0.31
41012	0	-0.49
41013	0	0
41014	0	0
41015	0	0.11
41016	0	0.13
41017	0.377588	0
41018	0	-0.15
41019	0	-0.41
41020	0	0
41021	0	0
41022	0	-0.18
41023	0	0.03
41024	0	0.05
41025	0	0.01
41026	0	-0.02
41027	0	0
41028	0	0
41029	0	-0.14
41030	0	0.2
41031	0	-0.15
41032	0	-0.16
41033	0	-0.26
41034	0.976875	0
41035	0	0
41036	-0.2	0.22
41037	0	-0.17
41038	0	-0.06
41039	0.46	-0.03
41040	0	-0.15
41041	0	0
41042	0	0
41043	0	-0.2
41044	0	-0.05
41045	1.16951	-0.19
41046	0	-0.13
41047	0.541457	0.04
41048	0	0
41049	0.172408	0
41050	0	-0.19
41051	0	0.15
41052	0.350714	0.19
41053	0.6	-0.03
41054	-0.238095	0.01
41055	0	0
41056	-0.1	0
41057	0	0
41058	0.133333	0.29
41059	0.128571	-0.24
41060	0	0.15
41061	0.625	-0.33
41062	0.8	0
41063	0	0
41064	0	-0.12
41065	0	0.2
41066	0	0.54
41067	0	-0.22
41068	0	0.14
41069	0.604167	0
41070	0	0
41071	0	-0.28
41072	0.504234	0.21
41073	0.133168	0.01
41074	0	0.16
41075	0	0.24
41076	0	0
41077	0.104167	0
41078	0	-0.14
41079	0	0.35
41080	0.7625	0.03
41081	0	-0.32
41082	0	0.12
41083	0	0
41084	0	0
41085	0	-0.34
41086	0	0.02
41087	0.2	0.15
41088	0	-0.03
41089	0	0.44
41090	0	0
41091	0	0
41092	0	-0.13
41093	-0.75	0.01
41094	0	0
41095	0	-0.24
41096	0.25	-0.16
41097	0	0
41098	0	0
41099	0	-0.1
41100	0	-0.08
41101	0	0.15
41102	0	-0.15
41103	0	0.34
41104	0	0
41105	0	0
41106	0	-0.01
41107	0	0.11
41108	0	-0.39
41109	-0.241667	-0.27
41110	0	-0.19
41111	0	0
41112	0	0
41113	0	0.02
41114	0.177455	-0.05
41115	0	0.03
41116	0	0.1
41117	0	0.14
41118	0	0
41119	0	0
41120	0	-0.03
41121	0	0.06
41122	0	-0.12
41123	0	-0.04
41124	0.85	0.25
41125	0	0
41126	0	0
41127	0	0.21
41128	0	0.03
41129	0	0
41130	0	0.05
41131	0	0.02
41132	0	0
41133	0	0
41134	0	-0.02
41135	0	0.06
41136	0	0.09
41137	0	0.06
41138	0	0.07
41139	0	0
41140	1	0
41141	0	0.15
41142	0	0.04
41143	0	0.03
41144	0	-0.07
41145	0	0.01
41146	0	0
41147	0	0
41148	0	-0.09
41149	0	-0.11
41150	0	0.04
41151	0	-0.09
41152	0	0.08
41153	0	0
41154	0	0
41155	0	0
41156	0	0.01
41157	0.6	-0.05
41158	0	0.4
41159	0	0.45
41160	0	0
41161	0	0
41162	0	-0.22
41163	0	0.45
41164	0	-0.06
41165	0	0.43
41166	0	0.15
41167	0	0
41168	0	0
41169	0	-0.25
41170	0	-0.07
41171	0	0.06
41172	0	-0.1
41173	0	-0.08
41174	0.890625	0
41175	0	0
41176	0	-0.01
41177	0	-0.17
41178	0	-0.11
41179	0	0.15
41180	0	-0.14
41181	0	0
41182	0	0
41183	-0.5	0.13
41184	0	-0.03
41185	0	0.18
41186	0	0.3
41187	0	-0.09
41188	0	0
41189	0	0
41190	0	-0.04
41191	0	-0.07
41192	0	0
41193	0	0.13
41194	0	-0.22
41195	0	0
41196	0	0
41197	0.385417	0.32
41198	0	0.02
41199	0	-0.02
41200	0	0.03
41201	0	-0.03
41202	0	0
41203	0	0
41204	0	0.11
41205	0	-0.19
41206	0	-0.05
41207	0	-0.07
41208	0	-0.12
41209	0	0
41210	0	0
41211	0	0
41212	1	0
41213	0	0.2
41214	0	0.42
41215	0	0.11
41216	0	0
41217	0	0
41218	0	-0.1
41219	0	0.19
41220	0	-0.71
41221	0	0.16
41222	0	0.04
41223	0	0
41224	0	0
41225	0	-0.04
41226	0	-0.06
41227	0	-0.34
41228	0	0.1
41229	0	0.03
41230	0	0
41231	0	0
41232	0	0.37
41233	0	0.14
41234	0	0.14
41235	1	0
41236	1	0.13
41237	0	0
41238	-0.445365	0
41239	0	-0.06
41240	0	-0.18
41241	0	0.1
41242	0	0.07
41243	0	0.03
41244	0	0
41245	0	0
41246	0	-0.06
41247	0	0.11
41248	0	0.55
41249	0	0
41250	0	0.18
41251	0	0
41252	0	0
41253	0	-0.07
41254	0	-0.06
41255	0	0.1
41256	0	-0.07
41257	0	0.04
41258	0	0
41259	0	0
41260	0	0.42
41261	0	0.36
41262	0	-0.17
41263	0	0.33
41264	0	-0.23
41265	0	0
41266	0	0
41267	0	-0.04
41268	0	0
41269	0	0.29
41270	0	-0.07
41271	0	-0.11
41272	0	0
41273	0	0
41274	0.9	0.25
41275	0	0
41276	0	0.42
41277	0	-0.07
41278	0	0.15
41279	0	0
41280	0	0
41281	0	-0.02
41282	0.463068	-0.11
41283	0	-0.55
41284	0	0.35
41285	0	-0.15
41286	0	0
41287	0	0
41288	0	-0.16
41289	0	0.08
41290	0	0.23
41291	0.75	-0.5
41292	0	-0.14
41293	0	0
41294	0	0
41295	0	0
41296	0	0.21
41297	0	0.07
41298	0	0.11
41299	0	0.09
41300	0	0
41301	1.43667	0
41302	0	-0.14
41303	0	0.01
41304	0	-0.11
41305	0	-0.06
41306	0	0.39
41307	0	0
41308	0	0
41309	0.636364	-0.23
41310	0	0.4
41311	0	0.05
41312	0	-0.09
41313	0	-0.08
41314	0	0
41315	0	0
41316	0	0.1
41317	0	0.39
41318	0.025	-0.08
41319	0.389583	-0.04
41320	0	-0.1
41321	0	0
41322	0	0
41323	0	0
41324	0	0.16
41325	0	-0.39
41326	0	-0.38
41327	0	0.02
41328	0	0
41329	0	0
41330	0.5	-0.41
41331	0	0.1
41332	0	0.17
41333	0	-0.07
41334	0	0.11
41335	0	0
41336	0	0
41337	0	0.07
41338	0	0.14
41339	0	0.37
41340	0	0.34
41341	0.5625	-0.19
41342	0	0
41343	0	0
41344	0	0.08
41345	0	-0.14
41346	0	0.05
41347	0	0.05
41348	0	0.46
41349	0	0
41350	0	0
41351	0	-0.01
41352	0	0.15
41353	0	0.07
41354	0	-0.21
41355	0	-0.01
41356	0	0
41357	0	0
41358	0	-0.16
41359	0	-0.12
41360	0	-0.05
41361	0.338542	-0.05
41362	0	0
41363	0	0
41364	0	0
41365	0	-0.03
41366	0	0
41367	0	-0.34
41368	0	0.13
41369	0	0.03
41370	0	0
41371	0	0
41372	0	0.24
41373	0	0.04
41374	0.170455	0.07
41375	0.316667	-0.05
41376	0	-0.1
41377	0	0
41378	0	0
41379	0	-0.19
41380	0	0.3
41381	-0.34	-0.58
41382	0	-0.26
41383	0	0.22
41384	0	0
41385	0.666667	0
41386	0	0.06
41387	0	0.35
41388	0	0.24
41389	0.4	0.13
41390	0	-0.02
41391	0	0
41392	0	0
41393	0	-0.04
41394	0.653906	-0.07
41395	0.6	-0.17
41396	0	0.05
41397	0	0.05
41398	0	0
41399	0	0
41400	0.25	0.64
41401	0.2	0.02
41402	0	0.12
41403	0	-0.11
41404	0	0.11
41405	0	0
41406	0	0
41407	0.695312	-0.04
41408	0	0.36
41409	0	0.1
41410	0.740625	-0.08
41411	0	0.07
41412	0.484375	0
41413	0	0
41414	0	0.08
41415	0	-0.07
41416	0	-0.13
41417	0	-0.1
41418	0	0.03
41419	0	0
41420	0	0
41421	0	0
41422	0	0.11
41423	0	0.13
41424	0	0.35
41425	0	-0.17
41426	0	0
41427	0	0
41428	0	-0.11
41429	0	-0.19
41430	0	-0.27
41431	0	0.11
41432	0	0.18
41433	0	0
41434	0	0
41435	0	-0.08
41436	0	-0.18
41437	0	-0.06
41438	0	0.15
41439	0	-0.14
41440	0	0
41441	0	0
41442	0	0.14
41443	0	0.06
41444	0	-0.08
41445	0	-0.3
41446	0	-0.2
41447	0	0
41448	0	0
41449	0	-0.39
41450	0	0.37
41451	0	0.09
41452	0	0.25
41453	0	-0.15
41454	0	0
41455	0	0
41456	0	0.07
41457	0	-0.03
41458	0	-0.07
41459	0	0
41460	0	0.23
41461	0	0
41462	0	0
41463	0	0.22
41464	0	0.25
41465	0	-0.16
41466	0.3	0.14
41467	0	0.27
41468	0	0
41469	0	0
41470	0	0.1
41471	0	0.04
41472	0	0.39
41473	0.506061	0.45
41474	0	-0.01
41475	0	0
41476	0	0
41477	0	0.17
41478	0	0.02
41479	0	-0.23
41480	0	0.12
41481	0	-0.1
41482	0	0
41483	0	0
41484	0	-0.21
41485	0	0
41486	0	0.08
41487	0	0.35
41488	0	-0.11
41489	0	0
41490	0	0
41491	0	-0.04
41492	0	-0.16
41493	0	-0.11
41494	0	0.08
41495	0	-0.16
41496	0	0
41497	0	0
41498	0	-0.04
41499	0	0.1
41500	0	0.09
41501	0	-0.28
41502	0	0.1
41503	0	0
41504	0	0
41505	0	-0.27
41506	0	0.14
41507	0	0.05
41508	0	0.23
41509	0	0
41510	0	0
41511	0	0
41512	0	-0.08
41513	0	-0.38
41514	0	0.01
41515	0	0.05
41516	0	-0.05
41517	0	0
41518	0	0
41519	0	0
41520	0	0.13
41521	0	0.07
41522	0	0.05
41523	0	-0.01
41524	0	0
41525	0	0
41526	0	0.12
41527	0	0.13
41528	0	0.04
41529	0	-0.17
41530	0	0.01
41531	0	0
41532	0	0
41533	0	0.04
41534	0	0.02
41535	0	0.16
41536	0	-0.1
41537	0	-0.17
41538	0	0
41539	0	0
41540	0	-0.3
41541	0	-0.05
41542	0	0.05
41543	0	-0.06
41544	0	-0.18
41545	0	0
41546	0	0
41547	0	-0.1
41548	0	0.1
41549	0	0.16
41550	0	-0.06
41551	0	0.05
41552	0	0
41553	0	0
41554	0	-0.24
41555	0	-0.12
41556	0	0.15
41557	0	0.39
41558	0	-0.04
41559	0	0
41560	0	0
41561	0	0.16
41562	0	-0.11
41563	0	0.32
41564	0	0.1
41565	0	-0.03
41566	0	0
41567	0	0
41568	0	-0.11
41569	0	0
41570	0	-0.31
41571	0	-0.04
41572	0	0.09
41573	0	0
41574	0	0
41575	0	-0.03
41576	0	-0.08
41577	0.8	0.02
41578	0	-0.2
41579	0	0.05
41580	0	0
41581	0	0
41582	1.22552	0.02
41583	0	-0.11
41584	1	0.03
41585	0	-0.16
41586	0	0.52
41587	0	0
41588	0	0
41589	0	0.08
41590	0	-0.08
41591	0	0.32
41592	0	0.16
41593	0	0.12
41594	0	0
41595	0	0
41596	0	0
41597	0	0.28
41598	0	-0.06
41599	0	0.45
41600	0	0.05
41601	0	0
41602	0	0
41603	0	0.17
41604	0	0.07
41605	0	-0.05
41606	0	0
41607	0	-0.01
41608	0	0
41609	0	0
41610	0	-0.09
41611	0	-0.19
41612	0	0.09
41613	0	-0.2
41614	0	0.13
41615	0	0
41616	0	0
41617	0	0.02
41618	0	-0.02
41619	0	-0.31
41620	0	0
41621	0	-0.07
41622	0	0
41623	0	0
41624	0	0.06
41625	0	-0.06
41626	0	0.51
41627	0	0.06
41628	0	-0.15
41629	0	0
41630	0	0
41631	0	0.09
41632	0	0.01
41633	0	0
41634	0	-0.05
41635	0	0.02
41636	0	0
41637	0	0
41638	0	-0.13
41639	0	0.03
41640	0	0
41641	0	0.53
41642	0	0.31
41643	0	0
41644	0	0
41645	0	0.25
41646	0	-0.16
41647	0	0.08
41648	0	0.25
41649	0.5	-0.06
41650	0	0
41651	0	0
41652	0.075	-0.34
41653	0	0.34
41654	0.433333	0.38
41655	0	-0.07
41656	0	-0.07
41657	0	0
41658	0	0
41659	0	0
41660	0	0
41661	0	0.14
41662	0	-0.289999
41663	0	-0.41
41664	0	0
41665	0	0
41666	0	-0.140002
41667	0	0.420001
41668	0	-0.05
41669	0	0.25
41670	0	-0.18
41671	0	0
41672	-0.8	0
41673	0	-0.4
41674	0	0
41675	0	0.05
41676	0	0.290001
41677	0	0.129999
41678	0	0
41679	0	0
41680	0	-0.100001
41681	0	0.16
41682	0	-0.129999
41683	0.2	0
41684	0.606534	-0.049999
41685	0	0
41686	0	0
41687	0	0
41688	0	-0.230002
41689	0	-0.269998
41690	0	0.099998
41691	0	-0.009998
41692	0	0
41693	0	0
41694	0	0.24
41695	0	-0.190001
41696	0	-0.01
41697	-0.166667	0.16
41698	0	0.040001
41699	0	0
41700	0	0
41701	0	-0.230002
41702	0	0.430001
41703	0.997656	0.52
41704	0	0.1
41705	0	-0.02
41706	0	0
41707	0	0
41708	0	0.139999
41709	0	-0.199999
41710	0	0.010001
41711	0.6	-0.120001
41712	0	-0.360001
41713	0	0
41714	0	0
41715	0	0.310002
41716	0	0.08
41717	0	0.25
41718	0	0.479999
41719	0	-0.360001
41720	0	0
41721	0.45	0
41722	0	-0.189998
41723	0	-0.160002
41724	0	-0.029999
41725	0	-0.17
41726	0	-0.03
41727	0	0
41728	0	0
41729	0	0.220001
41730	0	0.139999
41731	0	-0.11
41732	0	-0.08
41733	0	-0.430001
41734	0	0
41735	0	0
41736	0	-0.34
41737	0	0.060002
41738	0	0.18
41739	0	-0.5
41740	0	-0.350001
41741	0	0
41742	0	0
41743	0	0.23
41744	0	0.389999
41745	0	-0.26
41746	0	0.020001
41747	0	0
41748	0	0
41749	0	0
41750	0	-0.06
41751	0	0.200001
41752	0	0.08
41753	0	-0.030001
41754	0	-0.39
41755	0	0
41756	0	0
41757	0	-1
41758	0	0.29
41759	0	-0.1
41760	0	-0.05
41761	0	0.16
41762	0	0
41763	0	0
41764	0	-0.17
41765	0	-0.35
41766	0	0.07
41767	0	0.13
41768	0	-0.19
41769	0	0
41770	0	0
41771	0	0.33
41772	0	-0.04
41773	0	-0.19
41774	0	-0.29
41775	0	-0.04
41776	0	0
41777	0	0
41778	0	0.16
41779	0	-0.14
41780	0	0.08
41781	0	0.1
41782	0	0.01
41783	0	0
41784	0	0
41785	0	0
41786	0	0.5
41787	0	-0.08
41788	0	0.01
41789	0	-0.01
41790	0	0
41791	0	0
41792	0	0.12
41793	0	-0.05
41794	0	0
41795	0	0.22
41796	0	0.16
41797	0	0
41798	0	0
41799	0	0.25
41800	0	0.08
41801	0	-0.33
41802	0	-0.17
41803	0	0.02
41804	0	0
41805	0	0
41806	0	-0.16
41807	0	0.31
41808	0	0.06
41809	0	-0.1
41810	0	-0.1
41811	0	0
41812	0	0
[truncated: 1,654 more rows]

## Sheet: Sheet1
Date	Open	High	Low	Close
2008-07-28	29.34	30.59	27.94	28.06
2008-07-29	28.16	32.22	27.8	32.22
2008-07-30	33.38	34.5	31.99	33.61
2008-07-31	32.73	33.84	32.12	32.9
2008-08-01	33.2	33.5	31.93	33.33
2008-08-04	32.6	33.6	31.7	32.62
2008-08-05	33.28	34.2	33.05	33.58
2008-08-06	33.02	33.98	32.22	33.45
2008-08-07	32.76	33.54	31.15	31.52
2008-08-08	30.97	32.75	30.77	32.25
2008-08-11	32.18	33.98	32.02	33.38
2008-08-12	32.96	33	30.84	31.13
2008-08-13	30.48	30.65	28.5	28.86
2008-08-14	28.94	30.49	28.63	30.18
2008-08-15	30.5	31.5	30.26	30.7
2008-08-18	30.71	30.81	29.3	29.3
2008-08-19	28.96	29	27.75	28.08
2008-08-20	28.3	29.4	27.72	29.29
2008-08-21	28.65	29.35	27.98	29.04
2008-08-22	29.98	30.43	29.28	30.21
2008-08-25	29.94	30.05	28.85	28.96
2008-08-26	29.05	29.49	28.45	29.02
2008-08-27	29.17	29.84	28.79	29.65
2008-08-28	30.19	31.43	29.8	31.43
2008-08-29	30.99	31.48	30.72	31.14
2008-09-02	32.73	33.14	32.06	32.63
2008-09-03	32.21	32.99	31.55	32.96
2008-09-04	32.58	32.8	30.5	30.6
2008-09-05	30.08	32.29	29.82	32.23
2008-09-08	35.26	35.7	33.45	34.73
2008-09-09	34.3	35.1	32.3	32.52
2008-09-10	32.97	33.36	31.2	32.4
2008-09-11	30.96	33.23	30.37	33.06
2008-09-12	32.28	34.4	32.1	33.74
2008-09-15	28.23	30.11	26.55	26.55
2008-09-16	25.03	29.75	25	29.55
2008-09-17	28.62	29.4	26.52	27.2
2008-09-18	28.12	32.1	26.86	30.58
2008-09-19	38.54	39.5	34.41	37.48
2008-09-22	35.97	35.99	34	34.15
2008-09-23	34.4	35.45	32	33.3
2008-09-24	33.77	34.58	33	33.07
2008-09-25	34.07	35.5	33.52	34.37
2008-09-26	33.76	37.5	33.29	36.7
2008-09-29	36.7	36.7	30.25	30.25
2008-09-30	32.4	35.43	31.85	35
2008-10-01	34.57	38.5	34.22	38.13
2008-10-02	37.84	38.44	36.31	36.37
2008-10-03	37.86	38.5	34.02	34.48
2008-10-06	31.78	33.49	30.78	32.22
2008-10-07	29.65	30.24	23.77	23.77
2008-10-08	20.35	23.7	20.01	22.1
2008-10-09	23.33	24	19.51	19.63
2008-10-10	19.4	22.15	18.99	20.87
2008-10-13	23.78	24.31	21.65	22.79
2008-10-14	26.43	27.21	25	26.53
2008-10-15	25.4	26.08	23.6	23.82
2008-10-16	24.41	25.02	22.11	24.25
2008-10-17	23.54	24.78	23.16	23.24
2008-10-20	23.92	24.45	23.01	24.4
2008-10-21	23.95	24.92	23.7	23.97
2008-10-22	23.44	24.39	21.66	22.66
2008-10-23	22.58	23.2	21.56	23
2008-10-24	20.49	22.27	20.49	21.07
2008-10-27	20.87	21.8	20.49	20.53
2008-10-28	21.29	23.27	20.02	23.02
2008-10-29	23	23.81	22.1	22.32
2008-10-30	23.31	23.48	22.17	22.78
2008-10-31	22.35	24.17	22.35	24.17
2008-11-03	23.97	24.06	23.1	23.61
2008-11-04	24.03	24.62	23.47	24.53
2008-11-05	24.11	24.35	21.56	21.75
2008-11-06	21.62	22.31	19.96	20.12
2008-11-07	20.44	20.74	19.95	20.49
2008-11-10	21.05	21.14	19.05	19.48
2008-11-11	19.15	19.33	18.25	18.69
2008-11-12	18.35	18.84	17	17
2008-11-13	17.16	17.4	14.88	17.1
2008-11-14	16.84	18.04	16.2	16.42
2008-11-17	16.21	16.28	14.98	15.03
2008-11-18	15.17	15.72	14.54	15.19
2008-11-19	14.81	14.98	12.93	13.06
2008-11-20	12.81	13.24	11	11.25
2008-11-21	12.08	12.16	10.01	11.47
2008-11-24	12.59	14.85	12.43	14.59
2008-11-25	15.23	15.5	13.91	14.8
2008-11-26	14.32	15.46	13.75	15.43
2008-11-28	15.43	16.39	15.41	16.25
2008-12-01	15.59	15.6	12.77	12.85
2008-12-02	13.46	14.69	12.91	14.37
2008-12-03	13.7	15.18	13.39	15.05
2008-12-04	14.74	15.36	13.93	14.34
2008-12-05	13.9	15.46	13.75	15.24
2008-12-08	16.19	18	16.05	17.84
2008-12-09	17.4	17.94	16.9	16.95
2008-12-10	17.27	17.36	16.05	16.69
2008-12-11	16.33	16.37	14.83	14.91
2008-12-12	14.11	15.09	13.9	14.93
2008-12-15	15.05	15.1	13.9	14.11
2008-12-16	14.18	15.2	13.51	15.1
2008-12-17	14.82	15.39	14.5	14.62
2008-12-18	14.85	15.11	13.91	13.96
2008-12-19	14.07	14.37	13.6	13.8
2008-12-22	13.9	14.01	13.21	13.53
2008-12-23	13.43	13.58	12.72	12.75
2008-12-24	12.75	13.56	12.74	13.53
2008-12-26	13.66	13.8	13.29	13.36
2008-12-29	13.57	13.73	12.68	12.94
2008-12-30	13.09	13.24	12.66	13.24
2008-12-31	13.09	14.12	13	14.08
2009-01-02	13.92	14.57	13.71	14.33
2009-01-05	14.38	14.55	13.89	13.98
2009-01-06	14.27	14.81	14.07	14.28
2009-01-07	14.11	14.13	13.61	13.71
2009-01-08	13.82	13.99	13.35	13.54
2009-01-09	13.68	13.78	12.95	12.99
2009-01-12	12.86	12.9	11.32	11.43
2009-01-13	11.19	11.25	10.46	10.65
2009-01-14	10.09	10.48	10.09	10.2
2009-01-15	9.7	9.72	7.35	8.32
2009-01-16	8.99	9.32	7	7.18
2009-01-20	6.48	6.5	5.05	5.1
2009-01-21	5.54	6.88	5.36	6.68
2009-01-22	6.37	6.4	5.5	5.71
2009-01-23	5.37	6.28	5.3	6.24
2009-01-26	6.46	6.98	6	6
2009-01-27	6.3	6.61	6.2	6.5
2009-01-28	7.64	7.81	7.1	7.39
2009-01-29	6.96	7.2	6.71	6.78
2009-01-30	6.88	6.92	6.35	6.58
2009-02-02	6.2	6.66	5.82	6
2009-02-03	6.16	6.16	5.19	5.3
2009-02-04	5.47	5.54	4.62	4.7
2009-02-05	4.56	4.96	3.77	4.84
2009-02-06	5.39	6.49	5.36	6.13
2009-02-09	6.57	7.05	6.31	6.89
2009-02-10	6.85	6.89	5.48	5.56
2009-02-11	5.8	6.14	5.71	6.07
2009-02-12	5.72	5.92	5.35	5.87
2009-02-13	5.68	5.87	5.55	5.57
2009-02-17	5.07	5.2	4.87	4.9
2009-02-18	5.16	5.21	4.51	4.57
2009-02-19	4.06	4.68	3.86	3.93
2009-02-20	3.61	4.09	2.53	3.79
2009-02-23	4.29	4.48	3.82	3.91
2009-02-24	4.03	4.75	3.86	4.73
2009-02-25	4.81	5.5	4.2	5.16
2009-02-26	5.61	5.89	5.11	5.32
2009-02-27	4.25	4.89	3.95	3.95
2009-03-02	3.61	3.92	3.27	3.63
2009-03-03	3.95	4.08	3.57	3.65
2009-03-04	3.38	4.03	3.38	3.59
2009-03-05	3.4	3.51	3.12	3.17
2009-03-06	3.29	3.54	3	3.14
2009-03-09	3.22	3.77	3.2	3.75
2009-03-10	4.35	4.8	4.2	4.79
2009-03-11	5.3	5.5	4.51	4.93
2009-03-12	4.92	5.99	4.84	5.85
2009-03-13	6.25	6.45	5.65	5.76
2009-03-16	6.22	6.95	6.03	6.18
2009-03-17	6.07	6.36	5.8	6.27
2009-03-18	6.36	7.67	6.22	7.67
2009-03-19	8.43	8.57	6.82	6.93
2009-03-20	6.97	6.99	5.98	6.19
2009-03-23	7.37	7.89	6.9	7.8
2009-03-24	7.32	7.99	7.07	7.22
2009-03-25	7.77	7.99	6.96	7.7
2009-03-26	7.88	7.96	7.14	7.58
2009-03-27	7.2	7.74	7.13	7.34
2009-03-30	6.7	6.75	6.02	6.03
2009-03-31	6.36	6.89	6.25	6.82
2009-04-01	6.45	7.22	6.44	7.05
2009-04-02	7.85	7.87	7.07	7.24
2009-04-03	7.09	7.61	6.65	7.6
2009-04-06	7.24	7.64	7.14	7.48
2009-04-07	7.22	7.58	7.21	7.36
2009-04-08	7.49	7.55	6.91	7.06
2009-04-09	8.15	9.85	8	9.55
2009-04-13	9.4	11.12	9.16	11.02
2009-04-14	11.18	11.58	10.06	10.09
2009-04-15	9.68	10.52	9.27	10.44
2009-04-16	10.89	10.9	10.26	10.34
2009-04-17	10.68	11.23	10.3	10.6
2009-04-20	9.75	9.89	8.02	8.02
2009-04-21	7.21	8.93	7	8.76
2009-04-22	8.43	9.24	8.13	8.26
2009-04-23	8.59	8.92	8.23	8.82
2009-04-24	9.06	9.47	8.7	9.1
2009-04-27	8.66	9.29	8.65	8.92
2009-04-28	8.04	8.68	8	8.15
2009-04-29	8.47	8.84	8.36	8.68
2009-04-30	9.12	9.26	8.8	8.93
2009-05-01	8.79	9.02	8.55	8.7
2009-05-04	8.89	10.45	8.82	10.38
2009-05-05	10.27	11.12	10.1	10.84
2009-05-06	11.93	12.85	11.51	12.69
2009-05-07	14.75	15.07	12.78	13.51
2009-05-08	14.23	14.62	13.55	14.17
2009-05-11	13.6	13.95	12.94	12.94
2009-05-12	13.23	13.28	12.12	12.26
2009-05-13	11.93	11.95	11.01	11.01
2009-05-14	10.82	11.57	10.61	11.31
2009-05-15	11.34	11.63	10.58	10.67
2009-05-18	11.55	12.1	11.52	11.73
2009-05-19	11.95	12.24	11.25	11.25
2009-05-20	11.88	12.24	11.21	11.49
2009-05-21	11.45	11.97	11.2	11.41
2009-05-22	11.6	11.65	10.75	11.07
2009-05-26	10.9	11.27	10.81	10.98
2009-05-27	11.32	11.54	10.91	10.91
2009-05-28	10.91	11.3	10.57	11.3
2009-05-29	11.49	11.5	10.97	11.27
2009-06-01	11.41	11.75	11.21	11.21
2009-06-02	11.19	11.6	11.1	11.41
2009-06-03	11.37	11.54	11.14	11.21
2009-06-04	11.37	11.87	11.2	11.87
2009-06-05	12.24	12.33	11.86	11.86
2009-06-08	11.77	12.18	11.66	12.06
2009-06-09	12.14	12.15	11.93	12.06
2009-06-10	12.12	12.35	11.93	11.98
2009-06-11	12.2	13.22	12.19	12.97
2009-06-12	13.3	13.93	13.23	13.72
2009-06-15	13.62	13.69	13.16	13.33
2009-06-16	13.4	13.4	12.72	12.73
2009-06-17	12.56	12.76	12.02	12.3
2009-06-18	12.4	12.95	12.34	12.9
2009-06-19	13.1	13.35	12.83	13.22
2009-06-22	12.88	13.05	11.94	11.94
2009-06-23	12.11	12.44	11.93	12.23
2009-06-24	12.45	12.67	12.18	12.35
2009-06-25	12.09	12.36	12.01	12.35
2009-06-26	12.34	12.78	12.27	12.75
2009-06-29	12.79	13.19	12.52	13.19
2009-06-30	13.26	13.48	12.94	13.2
2009-07-01	13.27	13.45	13.04	13.05
2009-07-02	12.79	13.05	12.62	12.64
2009-07-06	12.47	12.59	11.84	12.15
2009-07-07	12.15	12.37	11.95	12.15
2009-07-08	12.19	12.29	11.27	11.84
2009-07-09	12.1	12.25	11.84	11.97
2009-07-10	11.87	11.96	11.58	11.88
2009-07-13	12.37	12.99	12.27	12.99
2009-07-14	13.21	13.23	12.79	12.91
2009-07-15	13.23	13.62	13.1	13.42
2009-07-16	13.2	13.43	13.02	13.17
2009-07-17	13.25	13.47	12.76	12.89
2009-07-20	12.83	12.86	12.12	12.24
2009-07-21	12.28	12.4	11.93	12.19
2009-07-22	11.96	12.48	11.93	12.23
2009-07-23	12.35	12.88	12.2	12.69
2009-07-24	12.63	12.78	12.27	12.51
2009-07-27	12.56	13.13	12.51	13.09
2009-07-28	12.95	13.43	12.91	13.34
2009-07-29	13.24	13.75	13.24	13.52
2009-07-30	13.87	14.14	13.79	13.97
2009-07-31	14.1	14.79	14.02	14.79
2009-08-03	15.24	15.62	14.82	15.32
2009-08-04	15.19	15.98	15.05	15.64
2009-08-05	16.03	16.82	15.84	16.66
2009-08-06	17.24	17.35	16.39	16.7
2009-08-07	16.98	17.14	16.26	16.42
2009-08-10	16.31	16.89	16.16	16.68
2009-08-11	16.7	16.85	15.8	15.85
2009-08-12	15.53	16.17	15.4	15.93
2009-08-13	16.66	17	16.23	17
2009-08-14	16.98	17.47	16.57	17.39
2009-08-17	16.54	16.88	16.4	16.56
2009-08-18	16.78	17.08	16.73	16.9
2009-08-19	16.6	17.03	16.53	16.75
2009-08-20	16.89	17.2	16.87	17.14
2009-08-21	17.46	17.6	17.31	17.46
2009-08-24	17.81	18.2	17.33	17.35
2009-08-25	17.56	18	17.55	17.75
2009-08-26	17.76	17.94	17.54	17.79
2009-08-27	17.75	17.98	17.59	17.92
2009-08-28	18.1	18.25	17.78	17.98
2009-08-31	17.57	17.9	17.45	17.59
2009-09-01	17.7	17.86	16.41	16.46
2009-09-02	16.15	16.73	16.02	16.27
2009-09-03	16.59	16.9	16.51	16.84
2009-09-04	17.07	17.25	16.92	17.09
2009-09-08	17.46	17.51	16.98	17.02
2009-09-09	17.02	17.2	16.91	17.04
2009-09-10	16.96	17.24	16.7	17.22
2009-09-11	17.24	17.29	16.95	16.97
2009-09-14	16.68	17.09	16.51	16.99
2009-09-15	16.99	17.17	16.76	16.79
2009-09-16	16.89	17.3	16.83	17.25
2009-09-17	17.31	17.75	17.2	17.61
2009-09-18	17.73	17.77	17.51	17.63
2009-09-21	17.39	17.44	17.18	17.25
2009-09-22	17.68	18.08	17.54	17.61
2009-09-23	17.76	18.06	17.49	17.5
2009-09-24	17.55	17.7	16.81	16.98
2009-09-25	16.95	17.08	16.5	16.6
2009-09-28	16.71	17.23	16.65	17.22
2009-09-29	17.37	17.53	17.07	17.16
2009-09-30	17.26	17.31	16.76	16.92
2009-10-01	16.96	17.16	16.18	16.21
2009-10-02	15.9	16.49	15.62	16.34
2009-10-05	16.67	16.97	16.55	16.96
2009-10-06	17.21	17.37	16.71	17
2009-10-07	17.08	17.35	17.04	17.35
2009-10-08	17.57	17.6	17.23	17.33
2009-10-09	17.33	17.55	17.23	17.5
2009-10-12	17.65	18.03	17.51	18.03
2009-10-13	17.94	18	17.48	17.81
2009-10-14	18.38	18.64	18.16	18.59
2009-10-15	18.33	19.1	17.88	18.1
2009-10-16	17.16	17.49	17.06	17.26
2009-10-19	17.27	17.53	17.14	17.16
2009-10-20	17.22	17.47	17.01	17.01
2009-10-21	16.99	17.17	16.46	16.51
2009-10-22	16.55	16.67	16.05	16.52
2009-10-23	16.65	16.66	16.07	16.22
2009-10-26	16.16	16.2	15.07	15.4
2009-10-27	15.43	15.54	15.02	15.45
2009-10-28	15.43	15.45	15	15.01
2009-10-29	15.21	15.78	15.08	15.73
2009-10-30	15.7	15.73	14.5	14.58
2009-11-02	14.85	15.23	14.12	14.63
2009-11-03	14.25	14.93	14.21	14.8
2009-11-04	15.18	15.25	14.7	14.7
2009-11-05	14.91	15.16	14.72	15.13
2009-11-06	14.94	15.24	14.84	15.05
2009-11-09	15.29	15.82	15.14	15.77
2009-11-10	15.85	16.2	15.73	16.03
2009-11-11	16.23	16.62	16.2	16.43
2009-11-12	16.36	16.57	15.99	16.06
2009-11-13	16.08	16.19	15.85	15.98
2009-11-16	16.16	16.26	15.76	15.87
2009-11-17	15.81	15.82	15.59	15.77
2009-11-18	15.88	16.38	15.87	16.35
2009-11-19	16.24	16.47	16.03	16.08
2009-11-20	16.03	16.19	15.97	16.09
2009-11-23	16.28	16.47	16.17	16.29
2009-11-24	16.21	16.31	15.99	16.1
2009-11-25	16.21	16.27	15.9	15.95
2009-11-27	15.32	15.76	15.2	15.47
2009-11-30	15.59	15.89	15.54	15.85
2009-12-01	16.04	16.09	15.67	15.9
2009-12-02	15.82	15.83	15.54	15.65
2009-12-03	16.25	16.74	15.68	15.76
2009-12-04	15.76	16.4	15.62	16.28
2009-12-07	16.25	16.29	15.83	15.89
2009-12-08	15.72	15.86	15.37	15.41
2009-12-09	15.45	15.57	15.25	15.39
2009-12-10	15.58	15.65	15.09	15.21
2009-12-11	15.32	15.7	15.21	15.63
2009-12-14	15.67	15.73	15.43	15.63
2009-12-15	15.45	15.51	15.15	15.19
2009-12-16	15.33	15.44	15.23	15.28
2009-12-17	15.27	15.36	14.83	14.86
2009-12-18	15.01	15.25	14.88	15.03
2009-12-21	15.21	15.44	15.2	15.28
2009-12-22	15.36	15.44	15.32	15.33
2009-12-23	15.46	15.47	15.15	15.19
2009-12-24	15.23	15.28	15.2	15.25
2009-12-28	15.31	15.41	15.15	15.29
2009-12-29	15.3	15.33	15.1	15.12
2009-12-30	15.04	15.1	14.97	15.07
2009-12-31	15.09	15.24	15.01	15.06
2010-01-04	15.24	15.75	15.12	15.69
2010-01-05	15.74	16.21	15.7	16.2
2010-01-06	16.21	16.54	16.03	16.39
2010-01-07	16.68	17.19	16.51	16.93
2010-01-08	16.98	17.1	16.63	16.78
2010-01-11	16.99	17.14	16.72	16.93
2010-01-12	16.72	16.75	16.17	16.36
2010-01-13	16.43	16.78	16.15	16.62
2010-01-14	16.63	16.92	16.61	16.82
2010-01-15	16.64	16.65	16.23	16.26
2010-01-19	16.06	16.47	15.84	16.32
2010-01-20	16.22	16.63	16.18	16.49
2010-01-21	16.46	16.66	15.2	15.47
2010-01-22	15.26	15.52	14.71	14.9
2010-01-25	15.16	15.27	14.77	14.98
2010-01-26	14.94	15.17	14.72	14.77
2010-01-27	14.71	15.29	14.68	15.19
2010-01-28	15.4	15.59	15.01	15.37
2010-01-29	15.49	15.55	15.09	15.18
2010-02-01	15.26	15.44	15.13	15.42
2010-02-02	15.45	15.68	15.31	15.6
2010-02-03	15.57	15.8	15.52	15.53
2010-02-04	15.35	15.43	14.73	14.75
2010-02-05	14.84	15.06	14.31	15
2010-02-08	14.94	14.96	14.45	14.48
2010-02-09	14.67	14.78	14.25	14.47
2010-02-10	14.51	14.91	14.46	14.67
2010-02-11	14.67	14.8	14.54	14.63
2010-02-12	14.47	14.54	14.28	14.45
2010-02-16	14.66	15.31	14.62	15.16
2010-02-17	15.35	15.88	15.25	15.66
2010-02-18	15.52	16	15.5	15.88
2010-02-19	15.73	16.04	15.71	15.88
2010-02-22	15.96	16.4	15.96	16.21
2010-02-23	16.12	16.38	15.79	15.94
2010-02-24	15.98	16.36	15.96	16.33
2010-02-25	16.05	16.57	15.95	16.55
2010-02-26	16.57	16.84	16.41	16.66
2010-03-01	16.74	16.86	16.57	16.71
2010-03-02	16.7	16.8	16.39	16.46
2010-03-03	16.47	16.62	16.33	16.37
2010-03-04	16.45	16.5	16.03	16.4
2010-03-05	16.52	16.75	16.45	16.7
2010-03-08	16.75	16.91	16.69	16.74
2010-03-09	16.63	16.99	16.54	16.8
2010-03-10	17.01	17.35	16.99	17.11
2010-03-11	17.18	17.28	17.06	17.12
2010-03-12	17.26	17.3	16.68	16.85
2010-03-15	16.74	16.91	16.59	16.85
2010-03-16	16.97	17.07	16.9	17.03
2010-03-17	17.17	17.3	17.03	17.27
2010-03-18	17.29	17.32	16.98	17.08
2010-03-19	16.82	17.23	16.74	16.82
2010-03-22	16.62	16.97	16.6	16.96
2010-03-23	17.08	17.22	16.94	17.13
2010-03-24	17.12	17.73	17.1	17.57
2010-03-25	17.84	18.35	17.7	17.74
2010-03-26	17.98	18.23	17.75	17.9
2010-03-29	18.17	18.2	17.77	18.04
2010-03-30	18.06	18.12	17.67	17.76
2010-03-31	17.69	17.98	17.67	17.85
2010-04-01	18.02	18.1	17.89	18.04
2010-04-05	18.16	18.25	18.02	18.13
2010-04-06	18.16	18.54	18.1	18.49
2010-04-07	18.58	18.86	18.53	18.62
2010-04-08	18.59	18.84	18.31	18.65
2010-04-09	18.82	18.85	18.5	18.59
2010-04-12	18.68	18.82	18.6	18.66
2010-04-13	18.61	18.72	18.49	18.67
2010-04-14	18.98	19.42	18.92	19.4
2010-04-15	19.63	19.86	19.36	19.48
2010-04-16	19.47	19.48	18.05	18.41
2010-04-19	18.1	18.65	17.87	18.39
2010-04-20	18.79	18.83	18.44	18.61
2010-04-21	18.67	18.91	18.11	18.28
2010-04-22	18.03	18.6	17.95	18.54
2010-04-23	18.4	18.53	18.28	18.43
2010-04-26	18.41	18.44	18.03	18.05
2010-04-27	17.91	18.18	17.41	17.47
2010-04-28	17.65	17.96	17.51	17.78
2010-04-29	18.04	18.4	17.99	18.3
2010-04-30	18.28	18.3	17.61	17.83
2010-05-03	17.88	18.15	17.78	18.06
2010-05-04	17.77	17.91	17.48	17.56
2010-05-05	17.2	17.84	16.89	17.53
2010-05-06	17.48	17.61	15.5	16.28
2010-05-07	16.48	16.79	15.95	16.18
2010-05-10	17.23	17.39	17.01	17.3
2010-05-11	17.08	17.49	16.97	17.16
2010-05-12	17.27	17.33	16.99	17.07
2010-05-13	17.03	17.18	16.85	16.87
2010-05-14	16.71	16.72	16.12	16.34
2010-05-17	16.39	16.45	15.85	16.35
2010-05-18	16.71	16.75	15.67	15.95
2010-05-19	15.8	16.46	15.8	16.31
2010-05-20	15.96	16.05	15.28	15.3
2010-05-21	14.96	16	14.95	15.99
2010-05-24	15.98	16.08	15.39	15.4
2010-05-25	14.91	15.54	14.8	15.49
2010-05-26	15.91	16.1	15.38	15.47
2010-05-27	15.81	16.2	15.59	16.18
2010-05-28	16.17	16.18	15.71	15.74
2010-06-01	15.58	15.98	15.4	15.44
2010-06-02	15.58	15.92	15.35	15.89
2010-06-03	15.96	16.07	15.69	15.81
2010-06-04	15.5	15.73	15.25	15.35
2010-06-07	15.36	15.4	14.77	14.83
2010-06-08	14.88	15.35	14.79	15.33
2010-06-09	15.43	15.49	14.94	15.01
2010-06-10	15.27	15.48	15.11	15.46
2010-06-11	15.33	15.7	15.31	15.6
2010-06-14	15.7	15.79	15.39	15.41
2010-06-15	15.56	15.84	15.31	15.8
2010-06-16	15.7	15.97	15.65	15.87
2010-06-17	15.96	16.07	15.59	15.82
2010-06-18	15.88	15.91	15.74	15.82
2010-06-21	16.03	16.1	15.75	15.79
2010-06-22	15.78	15.91	15.56	15.58
2010-06-23	15.6	15.71	15.29	15.43
2010-06-24	15.27	15.31	14.98	15.02
2010-06-25	15.26	15.62	15.11	15.42
2010-06-28	15.5	15.55	15.21	15.24
2010-06-29	15.01	15.05	14.45	14.57
2010-06-30	14.62	14.8	14.3	14.37
2010-07-01	14.32	14.35	13.5	14.02
2010-07-02	14.1	14.1	13.68	13.84
2010-07-06	14.13	14.31	13.83	14.06
2010-07-07	14.12	14.73	14.1	14.71
2010-07-08	14.88	14.94	14.6	14.86
2010-07-09	14.86	15.13	14.75	15.11
2010-07-12	15.07	15.25	14.97	15.21
2010-07-13	15.48	15.72	15.4	15.67
2010-07-14	15.6	15.72	15.42	15.67
2010-07-15	15.66	15.69	15.06	15.39
2010-07-16	14.63	14.67	13.96	13.98
2010-07-19	13.97	14.02	13.3	13.61
2010-07-20	13.36	13.85	13.3	13.77
2010-07-21	13.96	13.97	13.33	13.36
2010-07-22	13.55	13.89	13.54	13.66
2010-07-23	13.68	13.8	13.47	13.74
2010-07-26	13.85	14.21	13.71	14.15
2010-07-27	14.52	14.65	14.18	14.19
2010-07-28	14.12	14.24	13.96	13.99
2010-07-29	14.15	14.21	13.9	14.03
2010-07-30	13.88	14.24	13.85	14.04
2010-08-02	14.38	14.47	14.23	14.44
2010-08-03	14.36	14.46	14.29	14.34
2010-08-04	14.36	14.39	14.12	14.19
2010-08-05	14.09	14.13	13.96	14.02
2010-08-06	13.91	14.04	13.75	13.96
2010-08-09	14.06	14.07	13.75	13.91
2010-08-10	13.77	13.82	13.61	13.63
2010-08-11	13.5	13.52	13.16	13.19
2010-08-12	13.05	13.35	13.02	13.06
2010-08-13	13.11	13.34	13.11	13.23
2010-08-16	13.13	13.29	13.09	13.19
2010-08-17	13.41	13.45	13.15	13.21
2010-08-18	13.25	13.5	13.24	13.32
2010-08-19	13.28	13.37	13.01	13.02
2010-08-20	12.98	12.99	12.75	12.87
2010-08-23	13.07	13.1	12.86	12.87
2010-08-24	12.75	12.83	12.59	12.64
2010-08-25	12.56	12.72	12.42	12.66
2010-08-26	12.74	12.9	12.47	12.47
2010-08-27	12.57	12.72	12.41	12.64
2010-08-30	12.54	12.6	12.27	12.32
2010-08-31	12.33	12.52	12.18	12.46
2010-09-01	12.64	13.21	12.6	13.21
2010-09-02	13.15	13.44	13.15	13.28
2010-09-03	13.5	13.69	13.33	13.5
2010-09-07	13.38	13.42	13.2	13.21
2010-09-08	13.26	13.49	13.23	13.37
2010-09-09	13.58	13.87	13.48	13.5
2010-09-10	13.6	13.66	13.51	13.55
2010-09-13	13.94	14.06	13.87	13.95
2010-09-14	13.96	13.97	13.64	13.68
2010-09-15	13.62	13.79	13.51	13.71
2010-09-16	13.62	13.66	13.51	13.55
2010-09-17	13.69	13.7	13.34	13.4
2010-09-20	13.46	13.81	13.37	13.74
2010-09-21	13.95	14	13.64	13.65
2010-09-22	13.63	13.77	13.41	13.42
2010-09-23	13.31	13.43	13.12	13.17
2010-09-24	13.37	13.6	13.3	13.6
2010-09-27	13.61	13.63	13.23	13.24
2010-09-28	13.31	13.32	13.15	13.27
2010-09-29	13.24	13.29	13.05	13.11
2010-09-30	13.21	13.39	13.05	13.1
2010-10-01	13.22	13.42	13.06	13.3
2010-10-04	13.27	13.45	13.13	13.15
2010-10-05	13.32	13.64	13.21	13.56
2010-10-06	13.63	13.66	13.32	13.39
2010-10-07	13.47	13.5	13.23	13.31
2010-10-08	13.34	13.49	13.1	13.18
2010-10-11	13.2	13.25	13.11	13.15
2010-10-12	13.1	13.53	13.09	13.52
2010-10-13	13.6	13.64	13.25	13.29
2010-10-14	13	13.03	12.42	12.6
2010-10-15	12.66	12.68	11.74	11.98
2010-10-18	11.96	12.37	11.83	12.34
2010-10-19	12.34	12.45	11.71	11.8
2010-10-20	11.6	11.88	11.17	11.75
2010-10-21	11.84	11.88	11.32	11.36
2010-10-22	11.47	11.58	11.37	11.44
2010-10-25	11.56	11.59	11.07	11.16
2010-10-26	11.08	11.48	11.03	11.3
2010-10-27	11.32	11.67	11.25	11.54
2010-10-28	11.72	11.72	11.41	11.53
2010-10-29	11.5	11.54	11.36	11.45
2010-11-01	11.5	11.58	11.36	11.5
2010-11-02	11.56	11.59	11.3	11.4
2010-11-03	11.46	11.55	11.31	11.52
2010-11-04	11.79	12.24	11.7	12.13
2010-11-05	12.17	12.71	12.16	12.36
2010-11-08	12.62	12.73	12.43	12.6
2010-11-09	12.73	12.74	12.23	12.27
2010-11-10	12.35	12.57	12.2	12.57
2010-11-11	12.5	12.56	12.31	12.37
2010-11-12	12.29	12.33	12.03	12.12
2010-11-15	12.22	12.29	12.07	12.1
2010-11-16	11.99	12.05	11.72	11.94
2010-11-17	11.9	11.99	11.6	11.62
2010-11-18	11.78	11.82	11.63	11.7
2010-11-19	11.64	11.66	11.53	11.66
2010-11-22	11.56	11.59	11.21	11.3
2010-11-23	11.18	11.39	11.06	11.09
2010-11-24	11.18	11.3	11.1	11.28
2010-11-26	11.17	11.21	11.1	11.12
2010-11-29	11.14	11.36	11.08	11.31
2010-11-30	11.2	11.3	10.91	10.95
2010-12-01	11.17	11.3	10.97	11.29
2010-12-02	11.37	11.74	11.35	11.68
2010-12-03	11.59	11.88	11.53	11.86
2010-12-06	11.78	11.86	11.63	11.64
2010-12-07	11.84	11.87	11.5	11.57
2010-12-08	11.61	12.07	11.6	12
2010-12-09	12.26	12.69	12.25	12.65
2010-12-10	12.65	12.85	12.47	12.8
2010-12-13	12.86	12.88	12.52	12.54
2010-12-14	12.57	12.71	12.33	12.4
2010-12-15	12.38	12.54	12.28	12.29
2010-12-16	12.47	12.77	12.38	12.52
2010-12-17	12.55	12.65	12.45	12.57
2010-12-20	12.59	12.75	12.57	12.62
2010-12-21	12.73	12.98	12.7	12.98
2010-12-22	13.01	13.45	13	13.38
2010-12-23	13.26	13.3	12.97	13.06
2010-12-27	12.98	13.4	12.96	13.27
2010-12-28	13.38	13.49	13.34	13.34
2010-12-29	13.39	13.42	13.31	13.31
2010-12-30	13.32	13.4	13.26	13.28
2010-12-31	13.23	13.38	13.22	13.34
2011-01-03	13.85	14.23	13.8	14.19
2011-01-04	14.23	14.25	14.02	14.24
2011-01-05	14.19	14.6	14.15	14.5
2011-01-06	14.54	14.69	14.34	14.44
2011-01-07	14.54	14.68	13.98	14.25
2011-01-10	14.17	14.43	14.09	14.4
2011-01-11	14.61	14.73	14.53	14.69
2011-01-12	14.89	14.99	14.85	14.99
2011-01-13	15.01	15.02	14.72	14.77
2011-01-14	14.74	15.31	14.68	15.25
2011-01-18	15.08	15.16	14.85	15
2011-01-19	14.85	14.95	14.35	14.37
2011-01-20	14.27	14.61	13.94	14.54
2011-01-21	14.41	14.71	14.22	14.25
2011-01-24	14.25	14.26	13.88	13.92
2011-01-25	13.78	13.84	13.4	13.63
2011-01-26	13.71	13.77	13.55	13.55
2011-01-27	13.58	13.67	13.48	13.67
2011-01-28	13.83	14.06	13.58	13.6
2011-01-31	13.71	13.79	13.64	13.73
2011-02-01	13.9	14.37	13.87	14.31
2011-02-02	14.33	14.35	14.13	14.24
2011-02-03	14.16	14.47	14.15	14.43
2011-02-04	14.43	14.47	14.11	14.29
2011-02-07	14.51	14.77	14.43	14.67
2011-02-08	14.64	14.76	14.5	14.61
2011-02-09	14.46	14.69	14.41	14.64
2011-02-10	14.51	14.64	14.47	14.49
2011-02-11	14.37	14.87	14.35	14.77
2011-02-14	14.78	14.95	14.71	14.89
2011-02-15	14.8	14.88	14.69	14.77
2011-02-16	14.81	14.88	14.7	14.84
2011-02-17	14.75	14.91	14.73	14.81
2011-02-18	14.84	14.89	14.67	14.75
2011-02-22	14.38	14.52	14.09	14.18
2011-02-23	14.17	14.44	13.92	14.17
2011-02-24	14.11	14.16	13.79	13.97
2011-02-25	14.16	14.32	14.12	14.2
2011-02-28	14.27	14.48	14.16	14.29
2011-03-01	14.32	14.35	13.91	13.93
2011-03-02	13.92	14.07	13.81	13.83
2011-03-03	14.05	14.29	14.05	14.27
2011-03-04	14.3	14.31	13.98	14.12
2011-03-07	14.18	14.27	13.92	14.03
2011-03-08	14.27	14.7	14.2	14.69
2011-03-09	14.66	14.69	14.48	14.59
2011-03-10	14.42	14.46	14.26	14.26
2011-03-11	14.11	14.43	14.1	14.38
2011-03-14	14.26	14.35	14.07	14.23
2011-03-15	13.77	14.06	13.71	13.96
2011-03-16	14.01	14.1	13.66	13.69
2011-03-17	13.89	14.04	13.75	13.98
2011-03-18	14.2	14.29	13.98	14.04
2011-03-21	14.2	14.22	13.9	14.05
2011-03-22	14.04	14.05	13.88	13.88
2011-03-23	13.72	13.74	13.37	13.65
2011-03-24	13.56	13.59	13.32	13.48
2011-03-25	13.49	13.53	13.32	13.34
2011-03-28	13.42	13.56	13.37	13.37
2011-03-29	13.41	13.41	13.16	13.35
2011-03-30	13.4	13.56	13.27	13.45
2011-03-31	13.35	13.39	13.29	13.33
2011-04-01	13.45	13.61	13.35	13.37
2011-04-04	13.4	13.59	13.4	13.44
2011-04-05	13.43	13.5	13.37	13.47
2011-04-06	13.6	13.78	13.53	13.72
2011-04-07	13.79	13.88	13.54	13.61
2011-04-08	13.63	13.72	13.45	13.48
2011-04-11	13.5	13.59	13.43	13.49
2011-04-12	13.4	13.58	13.31	13.47
2011-04-13	13.61	13.64	13.21	13.27
2011-04-14	13.16	13.26	13.07	13.13
2011-04-15	13.22	13.33	12.82	12.82
2011-04-18	12.59	12.6	12.24	12.42
2011-04-19	12.53	12.53	12.15	12.34
2011-04-20	12.43	12.48	12.21	12.27
2011-04-21	12.33	12.4	12.24	12.31
2011-04-25	12.33	12.6	12.32	12.44
2011-04-26	12.49	12.53	12.23	12.23
2011-04-27	12.24	12.4	12.23	12.33
2011-04-28	12.31	12.45	12.25	12.42
2011-04-29	12.39	12.42	12.28	12.28
2011-05-02	12.36	12.47	12.33	12.34
2011-05-03	12.35	12.71	12.33	12.6
2011-05-04	12.64	12.68	12.42	12.49
2011-05-05	12.41	12.47	12.2	12.3
2011-05-06	12.41	12.45	12.28	12.31
2011-05-09	12.28	12.32	12.11	12.18
2011-05-10	12.21	12.37	12.18	12.28
2011-05-11	12.28	12.43	12.23	12.25
2011-05-12	12.2	12.27	12.09	12.2
2011-05-13	12.2	12.21	11.91	11.93
2011-05-16	11.89	12.11	11.82	11.86
2011-05-17	11.81	11.94	11.8	11.9
2011-05-18	11.9	11.9	11.73	11.79
2011-05-19	11.88	11.89	11.68	11.69
2011-05-20	11.64	11.78	11.53	11.58
2011-05-23	11.47	11.52	11.38	11.42
2011-05-24	11.45	11.51	11.29	11.46
2011-05-25	11.35	11.58	11.35	11.38
2011-05-26	11.39	11.56	11.38	11.46
2011-05-27	11.57	11.78	11.54	11.69
2011-05-31	11.87	11.92	11.62	11.75
2011-06-01	11.71	11.74	11.23	11.24
2011-06-02	11.29	11.42	11.08	11.29
2011-06-03	11.2	11.45	11.16	11.28
2011-06-06	11.18	11.2	10.75	10.83
2011-06-07	10.96	11.05	10.6	10.65
2011-06-08	10.59	10.79	10.5	10.54
2011-06-09	10.58	10.75	10.5	10.65
2011-06-10	10.62	11.03	10.41	10.8
2011-06-13	10.89	11.02	10.64	10.97
2011-06-14	11.12	11.12	10.75	10.8
2011-06-15	10.6	10.67	10.41	10.5
2011-06-16	10.45	10.69	10.4	10.6
2011-06-17	10.75	10.77	10.58	10.68
2011-06-20	10.59	10.66	10.53	10.6
2011-06-21	10.68	10.87	10.53	10.83
2011-06-22	10.79	10.94	10.78	10.79
2011-06-23	10.65	10.77	10.56	10.71
2011-06-24	10.73	10.77	10.49	10.52
2011-06-27	10.52	10.95	10.52	10.85
2011-06-28	10.91	10.92	10.77	10.82
2011-06-29	11.17	11.25	11	11.14
2011-06-30	11.17	11.18	10.84	10.96
2011-07-01	10.98	11.14	10.92	11.09
2011-07-05	11.06	11.07	10.91	11
2011-07-06	10.83	10.85	10.66	10.74
2011-07-07	10.9	10.96	10.85	10.92
2011-07-08	10.75	10.8	10.61	10.7
2011-07-11	10.53	10.55	10.3	10.35
2011-07-12	10.27	10.4	10.2	10.21
2011-07-13	10.27	10.36	10.15	10.2
2011-07-14	10.3	10.33	10.06	10.07
2011-07-15	10.12	10.18	9.88	10
2011-07-18	9.88	9.93	9.53	9.72
2011-07-19	9.75	9.85	9.4	9.57
2011-07-20	9.66	10	9.63	9.85
2011-07-21	10.03	10.28	10	10.23
2011-07-22	10.26	10.27	10.05	10.13
2011-07-25	9.97	10.07	9.88	10.01
2011-07-26	9.97	10.09	9.91	10
2011-07-27	9.92	9.94	9.68	9.68
2011-07-28	9.72	9.85	9.69	9.79
2011-07-29	9.64	9.95	9.6	9.71
2011-08-01	10.04	10.05	9.7	9.81
2011-08-02	9.76	9.86	9.47	9.49
2011-08-03	9.49	9.59	9.32	9.54
2011-08-04	9.37	9.46	8.77	8.83
2011-08-05	8.97	9.05	8.03	8.17
2011-08-08	7.4	7.7	6.31	6.51
2011-08-09	7.02	7.66	6.68	7.6
2011-08-10	7.53	7.59	6.74	6.77
2011-08-11	7.1	7.42	6.96	7.25
2011-08-12	7.49	7.71	7.13	7.19
2011-08-15	7.46	7.84	7.35	7.76
2011-08-16	7.61	7.66	7.34	7.4
2011-08-17	7.46	7.59	7.4	7.46
2011-08-18	7.05	7.09	6.78	7.01
2011-08-19	6.8	7.12	6.75	6.97
2011-08-22	7.2	7.22	6.42	6.42
2011-08-23	6.37	6.44	6.01	6.3
2011-08-24	6.36	7.05	6.32	6.99
2011-08-25	8.29	8.8	7.38	7.65
2011-08-26	7.62	7.98	7.45	7.76
2011-08-29	8.1	8.41	7.96	8.39
2011-08-30	8.29	8.39	8.05	8.12
2011-08-31	8.28	8.29	8.11	8.17
2011-09-01	8.18	8.18	7.91	7.91
2011-09-02	7.31	7.45	7.17	7.25
2011-09-06	6.91	7.07	6.8	6.99
2011-09-07	7.23	7.52	7.1	7.48
2011-09-08	7.38	7.44	7.2	7.2
2011-09-09	7.11	7.21	6.96	6.98
2011-09-12	6.85	7.1	6.81	7.05
2011-09-13	7.09	7.18	6.97	7
2011-09-14	7.09	7.13	6.92	7.05
2011-09-15	7.18	7.34	7.13	7.33
2011-09-16	7.38	7.39	7.08	7.23
2011-09-19	7.06	7.07	6.94	6.99
2011-09-20	7.04	7.06	6.9	6.9
2011-09-21	6.95	6.97	6.36	6.38
2011-09-22	6.24	6.28	6	6.06
2011-09-23	6.09	6.39	6.07	6.31
2011-09-26	6.48	6.6	6.31	6.6
2011-09-27	6.84	6.85	6.41	6.48
2011-09-28	6.51	6.53	6.16	6.16
2011-09-29	6.4	6.45	6.15	6.35
2011-09-30	6.18	6.32	6.11	6.12
2011-10-03	6.08	6.18	5.52	5.53
2011-10-04	5.48	5.76	5.13	5.76
2011-10-05	5.71	5.83	5.51	5.77
2011-10-06	5.77	6.31	5.65	6.28
2011-10-07	6.32	6.33	5.88	5.9
2011-10-10	6.14	6.29	6.12	6.28
2011-10-11	6.18	6.47	6.13	6.37
2011-10-12	6.51	6.74	6.34	6.58
2011-10-13	6.44	6.44	6.17	6.22
2011-10-14	6.31	6.36	6.12	6.19
2011-10-17	6.18	6.28	6.03	6.03
2011-10-18	6.27	6.79	6.16	6.64
2011-10-19	6.68	6.86	6.37	6.4
2011-10-20	6.43	6.48	6.18	6.47
2011-10-21	6.59	6.65	6.38	6.46
2011-10-24	6.59	6.74	6.49	6.72
2011-10-25	6.65	6.67	6.46	6.46
2011-10-26	6.58	6.66	6.44	6.59
2011-10-27	7.11	7.23	6.9	7.22
2011-10-28	7.08	7.43	7.05	7.35
2011-10-31	7.09	7.16	6.82	6.83
2011-11-01	6.38	6.68	6.32	6.4
2011-11-02	6.72	6.74	6.57	6.72
2011-11-03	6.91	6.98	6.58	6.91
2011-11-04	6.73	6.75	6.45	6.49
2011-11-07	6.44	6.59	6.3	6.45
2011-11-08	6.54	6.59	6.4	6.53
2011-11-09	6.31	6.36	6.15	6.16
2011-11-10	6.32	6.33	6.01	6.03
2011-11-11	6.12	6.29	6.12	6.21
2011-11-14	6.16	6.19	6.02	6.05
2011-11-15	6.01	6.24	6	6.13
2011-11-16	6.09	6.09	5.9	5.9
2011-11-17	5.98	6.03	5.79	5.8
2011-11-18	5.86	5.89	5.75	5.78
2011-11-21	5.66	5.68	5.48	5.49
2011-11-22	5.52	5.59	5.32	5.37
2011-11-23	5.3	5.31	5.13	5.14
2011-11-25	5.16	5.33	5.12	5.17
2011-11-28	5.5	5.53	5.14	5.25
2011-11-29	5.19	5.28	5.03	5.08
2011-11-30	5.4	5.44	5.18	5.44
2011-12-01	5.37	5.63	5.29	5.53
2011-12-02	5.67	5.88	5.61	5.64
2011-12-05	5.86	5.95	5.73	5.79
2011-12-06	5.74	5.92	5.7	5.78
2011-12-07	5.73	5.92	5.7	5.89
2011-12-08	5.84	5.88	5.53	5.59
2011-12-09	5.67	5.85	5.63	5.72
2011-12-12	5.59	5.6	5.4	5.45
2011-12-13	5.56	5.6	5.22	5.32
2011-12-14	5.24	5.37	5.2	5.23
2011-12-15	5.33	5.37	5.21	5.26
2011-12-16	5.31	5.42	5.16	5.2
2011-12-19	5.2	5.22	4.92	4.99
2011-12-20	5.11	5.22	5.04	5.17
2011-12-21	5.18	5.25	5.1	5.23
2011-12-22	5.26	5.51	5.21	5.47
2011-12-23	5.54	5.63	5.47	5.6
2011-12-27	5.55	5.58	5.46	5.48
2011-12-28	5.45	5.46	5.27	5.29
2011-12-29	5.29	5.48	5.28	5.46
2011-12-30	5.39	5.58	5.37	5.56
2012-01-03	5.75	5.89	5.74	5.8
2012-01-04	5.71	5.88	5.62	5.81
2012-01-05	5.75	6.35	5.71	6.31
2012-01-06	6.21	6.3	6.06	6.18
2012-01-09	6.26	6.37	6.19	6.27
2012-01-10	6.44	6.66	6.44	6.63
2012-01-11	6.6	6.9	6.52	6.87
2012-01-12	6.99	7.02	6.66	6.79
2012-01-13	6.49	6.69	6.41	6.61
2012-01-17	6.63	6.82	6.44	6.48
2012-01-18	6.5	6.8	6.46	6.8
2012-01-19	7.21	7.29	6.75	6.96
2012-01-20	6.95	7.08	6.83	7.07
2012-01-23	7.13	7.37	7.11	7.25
2012-01-24	7.11	7.35	7.06	7.29
2012-01-25	7.2	7.37	7.15	7.35
2012-01-26	7.45	7.5	7.23	7.3
2012-01-27	7.21	7.35	7.2	7.29
2012-01-30	7.13	7.15	7.02	7.07
2012-01-31	7.17	7.19	7.05	7.13
2012-02-01	7.25	7.44	7.21	7.36
2012-02-02	7.43	7.49	7.33	7.45
2012-02-03	7.66	7.89	7.63	7.84
2012-02-06	7.79	7.97	7.77	7.97
2012-02-07	7.95	7.99	7.8	7.85
2012-02-08	7.96	8.15	7.93	8.13
2012-02-09	8.31	8.35	8.1	8.18
2012-02-10	8.05	8.12	7.98	8.07
2012-02-13	8.27	8.31	8.21	8.25
2012-02-14	8.15	8.17	7.95	7.98
2012-02-15	8.01	8.12	7.77	7.78
2012-02-16	7.71	8.13	7.66	8.09
2012-02-17	8.04	8.08	7.92	8.02
2012-02-21	8.03	8.2	8	8.11
2012-02-22	8.06	8.13	7.95	7.95
2012-02-23	7.97	8.05	7.9	8.02
2012-02-24	8.05	8.09	7.88	7.88
2012-02-27	7.79	8.05	7.67	8.04
2012-02-28	8.05	8.15	8	8.12
2012-02-29	8.16	8.24	7.97	7.97
2012-03-01	8.09	8.17	8.05	8.12
2012-03-02	8.11	8.21	8.1	8.13
2012-03-05	8.09	8.13	7.95	7.97
2012-03-06	7.78	7.79	7.66	7.71
2012-03-07	7.81	8.02	7.77	8.02
2012-03-08	8.07	8.12	8	8.06
2012-03-09	8.12	8.19	8.01	8.05
2012-03-12	8.01	8.06	7.91	7.99
2012-03-13	8.07	8.5	8.05	8.49
2012-03-14	8.66	8.9	8.56	8.84
2012-03-15	8.98	9.25	8.85	9.24
2012-03-16	9.41	9.8	9.33	9.8
2012-03-19	9.78	10.1	9.51	9.53
2012-03-20	9.63	9.97	9.59	9.81
2012-03-21	9.96	10.03	9.74	9.82
2012-03-22	9.66	9.77	9.52	9.6
2012-03-23	9.47	9.85	9.4	9.85
2012-03-26	10.01	10.04	9.85	9.93
2012-03-27	9.87	9.9	9.58	9.6
2012-03-28	9.62	9.78	9.58	9.75
2012-03-29	9.63	9.68	9.43	9.53
2012-03-30	9.61	9.64	9.35	9.57
2012-04-02	9.54	9.78	9.41	9.68
2012-04-03	9.67	9.67	9.41	9.49
2012-04-04	9.35	9.36	9.15	9.2
2012-04-05	9.14	9.4	9.11	9.23
2012-04-09	9.04	9.04	8.83	8.93
2012-04-10	8.97	9.09	8.5	8.54
2012-04-11	8.78	8.91	8.72	8.86
2012-04-12	8.93	9.18	8.91	9.17
2012-04-13	9.08	9.08	8.68	8.68
2012-04-16	8.87	8.93	8.62	8.79
2012-04-17	8.97	9	8.87	8.92
2012-04-18	8.88	9	8.84	8.92
2012-04-19	9.16	9.17	8.67	8.77
2012-04-20	8.78	8.78	8.33	8.36
2012-04-23	8.02	8.3	7.95	8.18
2012-04-24	8.25	8.27	8.1	8.21
2012-04-25	8.3	8.35	8.17	8.26
2012-04-26	8.19	8.4	8.17	8.27
2012-04-27	8.34	8.34	8.19	8.25
2012-04-30	8.22	8.24	8.04	8.11
2012-05-01	8.11	8.4	8.08	8.31
2012-05-02	8.21	8.23	8.12	8.16
2012-05-03	8.18	8.18	7.91	8
2012-05-04	7.9	7.92	7.7	7.74
2012-05-07	7.71	8	7.66	7.96
2012-05-08	7.87	7.9	7.69	7.79
2012-05-09	7.67	7.82	7.65	7.73
2012-05-10	7.91	7.94	7.67	7.7
2012-05-11	7.48	7.77	7.41	7.55
2012-05-14	7.37	7.52	7.35	7.35
2012-05-15	7.37	7.55	7.25	7.3
2012-05-16	7.4	7.47	7.08	7.11
2012-05-17	7.1	7.25	6.93	6.98
2012-05-18	7.01	7.03	6.89	7.02
2012-05-21	7.03	7.11	6.72	6.83
2012-05-22	6.92	7.15	6.86	6.98
2012-05-23	6.9	7.17	6.85	7.17
2012-05-24	7.26	7.33	7.01	7.14
2012-05-25	7.07	7.25	7.07	7.15
2012-05-29	7.28	7.45	7.22	7.44
2012-05-30	7.33	7.41	7.1	7.2
2012-05-31	7.21	7.37	7.04	7.35
2012-06-01	7.12	7.19	6.94	7.02
2012-06-04	7.1	7.1	6.85	6.9
2012-06-05	6.91	7.14	6.9	7.1
2012-06-06	7.24	7.77	7.18	7.64
2012-06-07	7.81	7.9	7.38	7.42
2012-06-08	7.35	7.58	7.2	7.56
2012-06-11	7.72	7.77	7.28	7.28
2012-06-12	7.32	7.5	7.22	7.49
2012-06-13	7.4	7.61	7.35	7.5
2012-06-14	7.52	7.69	7.45	7.66
2012-06-15	7.72	7.9	7.55	7.9
2012-06-18	7.77	7.91	7.73	7.76
2012-06-19	7.88	8.21	7.86	8.11
2012-06-20	8.16	8.22	8.02	8.14
2012-06-21	8.11	8.17	7.8	7.82
2012-06-22	7.97	8.01	7.79	7.94
2012-06-25	7.74	7.74	7.56	7.6
2012-06-26	7.65	7.68	7.48	7.62
2012-06-27	7.68	7.82	7.61	7.77
2012-06-28	7.62	7.75	7.53	7.74
2012-06-29	8	8.2	7.95	8.18
2012-07-02	8.2	8.21	7.87	8.05
2012-07-03	8.06	8.12	8.01	8.06
2012-07-05	8.03	8.06	7.82	7.82
2012-07-06	7.69	7.8	7.65	7.66
2012-07-09	7.63	7.7	7.53	7.56
2012-07-10	7.65	7.67	7.4	7.48
2012-07-11	7.49	7.69	7.45	7.63
2012-07-12	7.53	7.55	7.43	7.48
2012-07-13	7.56	7.83	7.55	7.82
2012-07-16	7.93	7.96	7.77	7.81
2012-07-17	7.92	7.93	7.75	7.92
2012-07-18	7.88	7.93	7.5	7.53
2012-07-19	7.56	7.65	7.12	7.26
2012-07-20	7.21	7.21	7.06	7.07
2012-07-23	6.94	7.15	6.9	7.09
2012-07-24	7.16	7.18	6.97	7.04
2012-07-25	7.11	7.16	7.01	7.07
2012-07-26	7.22	7.24	7.11	7.17
2012-07-27	7.2	7.4	7.14	7.31
2012-07-30	7.28	7.38	7.26	7.28
2012-07-31	7.28	7.34	7.21	7.34
2012-08-01	7.35	7.36	7.21	7.22
2012-08-02	7.12	7.26	7.1	7.18
2012-08-03	7.3	7.49	7.27	7.43
2012-08-06	7.45	7.68	7.44	7.64
2012-08-07	7.71	7.85	7.66	7.67
2012-08-08	7.58	7.77	7.57	7.67
2012-08-09	7.68	7.76	7.67	7.72
2012-08-10	7.66	7.76	7.63	7.74
2012-08-13	7.72	7.83	7.68	7.72
2012-08-14	7.78	7.9	7.74	7.78
2012-08-15	7.75	7.87	7.73	7.87
2012-08-16	7.89	7.96	7.83	7.93
2012-08-17	7.97	8.12	7.94	8
2012-08-20	7.98	8.19	7.98	8.15
2012-08-21	8.25	8.4	8.16	8.19
2012-08-22	8.14	8.32	8.12	8.22
2012-08-23	8.22	8.27	8.12	8.15
2012-08-24	8.12	8.21	8.03	8.16
2012-08-27	8.2	8.2	8.05	8.07
2012-08-28	8.04	8.11	7.95	7.96
2012-08-29	7.98	8.1	7.98	8
2012-08-30	7.95	7.95	7.83	7.91
2012-08-31	8	8.02	7.88	7.99
2012-09-04	8	8.11	7.95	8
2012-09-05	7.99	8.02	7.93	7.95
2012-09-06	8.04	8.35	8.03	8.35
2012-09-07	8.47	8.8	8.45	8.8
2012-09-10	8.84	8.92	8.53	8.58
2012-09-11	8.63	9.05	8.58	9.03
2012-09-12	9.15	9.19	8.87	8.97
2012-09-13	8.89	9.48	8.81	9.4
2012-09-14	9.6	9.79	9.45	9.55
2012-09-17	9.39	9.49	9.27	9.3
2012-09-18	9.16	9.29	9.09	9.23
2012-09-19	9.33	9.46	9.26	9.29
2012-09-20	9.14	9.25	9.08	9.19
2012-09-21	9.35	9.35	9.08	9.11
2012-09-24	8.99	9.2	8.95	9.1
2012-09-25	9.17	9.21	8.91	8.93
2012-09-26	8.86	8.91	8.7	8.82
2012-09-27	8.94	9.07	8.9	8.97
2012-09-28	8.89	8.93	8.79	8.83
2012-10-01	8.87	9.13	8.85	8.96
2012-10-02	9.1	9.11	8.88	8.93
2012-10-03	8.98	9.12	8.91	9.11
2012-10-04	9.2	9.42	9.15	9.41
2012-10-05	9.56	9.65	9.23	9.32
2012-10-08	9.16	9.38	9.13	9.28
2012-10-09	9.33	9.38	9.04	9.21
2012-10-10	9.19	9.27	9.06	9.21
2012-10-11	9.39	9.42	9.3	9.34
2012-10-12	9.16	9.28	9.05	9.12
2012-10-15	9.24	9.44	9.16	9.44
2012-10-16	9.53	9.6	9.38	9.46
2012-10-17	9.42	9.6	9.3	9.44
2012-10-18	9.38	9.57	9.37	9.47
2012-10-19	9.42	9.55	9.39	9.44
2012-10-22	9.47	9.56	9.41	9.55
2012-10-23	9.44	9.47	9.28	9.36
2012-10-24	9.45	9.49	9.3	9.31
2012-10-25	9.37	9.42	9.17	9.24
2012-10-26	9.17	9.27	9.05	9.12
2012-10-31	9.2	9.35	9.15	9.32
2012-11-01	9.34	9.75	9.27	9.74
2012-11-02	9.87	9.97	9.77	9.85
2012-11-05	9.83	9.93	9.62	9.75
2012-11-06	9.83	9.97	9.75	9.94
2012-11-07	9.63	9.67	9.22	9.23
2012-11-08	9.49	9.6	9.38	9.39
2012-11-09	9.3	9.59	9.27	9.43
2012-11-12	9.5	9.52	9.38	9.39
2012-11-13	9.31	9.55	9.28	9.33
2012-11-14	9.38	9.42	8.95	8.99
2012-11-15	9.03	9.2	9.02	9.09
2012-11-16	9.12	9.21	8.92	9.12
2012-11-19	9.36	9.53	9.32	9.49
2012-11-20	9.47	9.68	9.42	9.63
2012-11-21	9.67	9.78	9.63	9.77
2012-11-23	9.84	9.9	9.8	9.9
2012-11-26	9.82	9.87	9.75	9.84
2012-11-27	9.89	9.95	9.66	9.66
2012-11-28	9.56	9.76	9.38	9.76
2012-11-29	9.84	9.88	9.76	9.83
2012-11-30	9.78	9.87	9.76	9.86
2012-12-03	9.93	9.94	9.78	9.8
2012-12-04	9.79	9.91	9.77	9.91
2012-12-05	9.97	10.56	9.95	10.46
2012-12-06	10.51	10.58	10.29	10.46
2012-12-07	10.56	10.68	10.48	10.64
2012-12-10	10.6	10.63	10.46	10.57
2012-12-11	10.64	10.71	10.5	10.51
2012-12-12	10.59	10.7	10.51	10.61
2012-12-13	10.59	10.66	10.51	10.54
2012-12-14	10.55	10.6	10.52	10.58
2012-12-17	10.65	11	10.64	11
2012-12-18	11.24	11.36	11.05	11.36
2012-12-19	11.4	11.49	11.17	11.19
2012-12-20	11.1	11.52	11.08	11.52
2012-12-21	11.2	11.35	11.12	11.29
2012-12-24	11.27	11.29	11.21	11.25
2012-12-26	11.29	11.63	11.27	11.54
2012-12-27	11.66	11.69	11.23	11.47
2012-12-28	11.32	11.49	11.27	11.36
2012-12-31	11.37	11.65	11.3	11.61
2013-01-02	12.05	12.15	11.9	12.03
2013-01-03	12.01	12.05	11.88	11.96
2013-01-04	11.97	12.11	11.93	12.11
2013-01-07	12.15	12.2	12	12.09
2013-01-08	12.09	12.1	11.89	11.98
2013-01-09	11.87	12	11.33	11.43
2013-01-10	11.61	11.81	11.54	11.78
2013-01-11	11.7	11.72	11.51	11.63
2013-01-14	11.61	11.63	11.38	11.47
2013-01-15	11.38	11.62	11.3	11.55
2013-01-16	11.58	11.79	11.47	11.78
2013-01-17	11.69	11.7	11.17	11.28
2013-01-18	11.26	11.33	11.02	11.14
2013-01-22	11.12	11.36	11.09	11.35
2013-01-23	11.38	11.44	11.23	11.42
2013-01-24	11.45	11.67	11.42	11.53
2013-01-25	11.69	11.72	11.51	11.62
2013-01-28	11.64	11.67	11.43	11.48
2013-01-29	11.42	11.58	11.4	11.49
2013-01-30	11.49	11.54	11.35	11.38
2013-01-31	11.32	11.36	11.22	11.32
2013-02-01	11.41	11.73	11.37	11.71
2013-02-04	11.58	11.69	11.46	11.48
2013-02-05	11.59	11.98	11.56	11.88
2013-02-06	11.73	11.97	11.73	11.93
2013-02-07	11.97	11.98	11.73	11.84
2013-02-08	11.86	11.9	11.72	11.76
2013-02-11	11.73	11.9	11.67	11.86
2013-02-12	11.87	12.34	11.78	12.25
2013-02-13	12.35	12.42	12.05	12.17
2013-02-14	12.09	12.27	12.07	12.13
2013-02-15	12.21	12.21	11.97	12.03
2013-02-19	12.1	12.31	12.06	12.19
2013-02-20	12.18	12.29	11.75	11.8
2013-02-21	11.73	11.73	11.35	11.42
2013-02-22	11.62	11.64	11.26	11.44
2013-02-25	11.6	11.61	10.98	11.03
2013-02-26	11.12	11.22	11.03	11.13
2013-02-27	11.15	11.36	11.1	11.3
2013-02-28	11.33	11.37	11.2	11.23
2013-03-01	11.13	11.55	11.02	11.34
2013-03-04	11.27	11.45	11.22	11.41
2013-03-05	11.56	11.71	11.53	11.55
2013-03-06	11.77	12.02	11.76	11.92
2013-03-07	12	12.28	11.98	12.26
2013-03-08	12.42	12.44	12.02	12.07
2013-03-11	12.08	12.22	12.02	12.15
2013-03-12	12.11	12.18	11.91	12.01
2013-03-13	12.04	12.11	11.98	12.06
2013-03-14	12.12	12.19	12.1	12.11
2013-03-15	12.52	12.66	12.35	12.57
2013-03-18	12.29	12.68	12.26	12.56
2013-03-19	12.79	12.94	12.59	12.71
2013-03-20	12.79	12.89	12.71	12.78
2013-03-21	12.71	12.84	12.55	12.57
2013-03-22	12.62	12.67	12.48	12.56
2013-03-25	12.68	12.72	12.32	12.4
2013-03-26	12.45	12.5	12.15	12.28
2013-03-27	12.14	12.28	12.12	12.23
2013-03-28	12.24	12.28	12.11	12.18
2013-04-01	12.15	12.28	12.1	12.15
2013-04-02	12.24	12.25	12.14	12.15
2013-04-03	12.12	12.14	11.72	11.81
2013-04-04	11.81	11.99	11.72	11.94
2013-04-05	11.67	12.01	11.64	11.97
2013-04-08	12	12.21	11.91	12.21
2013-04-09	12.25	12.35	12.21	12.25
2013-04-10	12.31	12.4	12.26	12.32
2013-04-11	12.31	12.33	12.16	12.27
2013-04-12	12.15	12.25	12.07	12.17
2013-04-15	12.19	12.32	11.97	11.98
2013-04-16	12.21	12.36	12.08	12.28
2013-04-17	11.91	12.02	11.45	11.7
2013-04-18	11.61	11.65	11.23	11.44
2013-04-19	11.56	11.69	11.43	11.66
2013-04-22	11.68	11.75	11.57	11.72
2013-04-23	11.92	12.16	11.9	12.07
2013-04-24	12.14	12.37	12.12	12.31
2013-04-25	12.39	12.54	12.36	12.44
2013-04-26	12.34	12.46	12.29	12.42
2013-04-29	12.45	12.48	12.37	12.38
2013-04-30	12.39	12.4	12.2	12.31
2013-05-01	12.2	12.27	12.08	12.14
2013-05-02	12.17	12.21	12.05	12.19
2013-05-03	12.36	12.41	12.21	12.24
2013-05-06	12.39	12.89	12.36	12.88
2013-05-07	12.92	13.11	12.76	12.9
2013-05-08	12.85	13.18	12.84	13.02
2013-05-09	13.05	13.06	12.87	12.91
2013-05-10	12.94	13.04	12.89	13.02
2013-05-13	12.98	13.1	12.95	12.98
2013-05-14	13.04	13.36	13.02	13.34
2013-05-15	13.29	13.55	13.29	13.44
2013-05-16	13.41	13.55	13.32	13.36
2013-05-17	13.5	13.52	13.39	13.43
2013-05-20	13.39	13.6	13.39	13.51
2013-05-21	13.53	13.56	13.36	13.44
2013-05-22	13.49	13.73	13.17	13.31
2013-05-23	12.93	13.42	12.82	13.21
2013-05-24	13.17	13.26	13.12	13.24
2013-05-28	13.49	13.51	13.31	13.35
2013-05-29	13.31	13.56	13.27	13.48
2013-05-30	13.5	13.93	13.43	13.83
2013-05-31	13.91	13.99	13.65	13.66
2013-06-03	13.69	13.73	13.21	13.55
2013-06-04	13.51	13.67	13.31	13.36
2013-06-05	13.29	13.45	12.97	13.09
2013-06-06	13.08	13.24	12.85	13.2
2013-06-07	13.33	13.39	13.15	13.38
2013-06-10	13.49	13.55	13.26	13.3
2013-06-11	13.11	13.28	13.07	13.12
2013-06-12	13.24	13.25	12.97	13.06
2013-06-13	13	13.26	12.97	13.21
2013-06-14	13.23	13.24	13.03	13.07
2013-06-17	13.17	13.26	13.13	13.21
2013-06-18	13.22	13.34	13.2	13.27
2013-06-19	13.29	13.4	13.17	13.19
2013-06-20	13.08	13.14	12.8	12.89
2013-06-21	12.99	13	12.39	12.69
2013-06-24	12.4	12.45	12.13	12.3
2013-06-25	12.61	12.77	12.43	12.67
2013-06-26	12.84	12.85	12.68	12.76
2013-06-27	12.84	13.03	12.78	13.01
2013-06-28	12.97	13	12.84	12.86
2013-07-01	12.95	13.1	12.92	12.93
2013-07-02	12.95	13.1	12.8	12.9
2013-07-03	12.82	12.84	12.73	12.83
2013-07-05	12.99	13.08	12.91	13.06
2013-07-08	13.11	13.37	13.08	13.28
2013-07-09	13.37	13.53	13.25	13.53
2013-07-10	13.51	13.53	13.31	13.37
2013-07-11	13.54	13.58	13.33	13.51
2013-07-12	13.54	13.8	13.47	13.78
2013-07-15	13.93	13.94	13.76	13.88
2013-07-16	13.93	14.02	13.77	13.92
2013-07-17	14.06	14.44	14.04	14.31
2013-07-18	14.4	14.85	14.4	14.76
2013-07-19	14.76	14.76	14.6	14.75
2013-07-22	14.74	14.99	14.65	14.92
2013-07-23	14.98	15.03	14.86	14.94
2013-07-24	15	15	14.68	14.71
2013-07-25	14.62	14.85	14.54	14.83
2013-07-26	14.7	14.76	14.62	14.73
2013-07-29	14.65	14.7	14.45	14.52
2013-07-30	14.58	14.63	14.46	14.52
2013-07-31	14.58	14.85	14.57	14.6
2013-08-01	14.85	14.97	14.82	14.95
2013-08-02	14.88	14.91	14.78	14.84
2013-08-05	14.77	14.84	14.7	14.8
2013-08-06	14.74	14.76	14.63	14.64
2013-08-07	14.43	14.57	14.25	14.53
2013-08-08	14.68	14.7	14.44	14.61
2013-08-09	14.56	14.61	14.4	14.45
2013-08-12	14.36	14.47	14.32	14.41
2013-08-13	14.47	14.62	14.33	14.51
2013-08-14	14.55	14.75	14.54	14.6
2013-08-15	14.46	14.47	14.31	14.32
2013-08-16	14.29	14.47	14.21	14.42
2013-08-19	14.37	14.38	14.13	14.15
2013-08-20	14.18	14.38	13.98	14.29
2013-08-21	14.26	14.48	14.2	14.34
2013-08-22	14.47	14.6	14.4	14.57
2013-08-23	14.59	14.69	14.51	14.57
2013-08-26	14.53	14.7	14.49	14.49
2013-08-27	14.26	14.41	14.1	14.11
2013-08-28	14.07	14.25	13.99	14.12
2013-08-29	14.14	14.3	14.12	14.17
2013-08-30	14.23	14.25	14.07	14.12
2013-09-03	14.3	14.38	14.18	14.25
2013-09-04	14.21	14.4	14.21	14.32
2013-09-05	14.41	14.55	14.36	14.37
2013-09-06	14.47	14.5	14.27	14.36
2013-09-09	14.41	14.49	14.37	14.48
2013-09-10	14.52	14.69	14.52	14.61
2013-09-11	14.56	14.68	14.52	14.65
2013-09-12	14.65	14.68	14.46	14.48
2013-09-13	14.46	14.55	14.45	14.49
2013-09-16	14.61	14.68	14.53	14.53
2013-09-17	14.53	14.62	14.4	14.55
2013-09-18	14.53	14.82	14.49	14.71
2013-09-19	14.8	14.83	14.58	14.61
2013-09-20	14.65	14.66	14.44	14.44
2013-09-23	14.31	14.32	14.09	14.14
2013-09-24	14.18	14.25	14.01	14.09
2013-09-25	14.12	14.24	14.03	14.14
2013-09-26	14.19	14.22	13.98	14.08
2013-09-27	13.99	14.03	13.88	13.9
2013-09-30	13.69	13.93	13.6	13.8
2013-10-01	13.85	13.92	13.81	13.9
2013-10-02	13.81	14.1	13.79	14.06
2013-10-03	14.07	14.1	13.83	14
2013-10-04	14.02	14.08	13.96	14.05
2013-10-07	13.91	13.95	13.8	13.81
2013-10-08	13.83	13.9	13.68	13.69
2013-10-09	13.72	13.93	13.69	13.84
2013-10-10	14.03	14.25	14.01	14.23
2013-10-11	14.24	14.28	14.11	14.19
2013-10-14	14.06	14.39	14.05	14.35
2013-10-15	14.39	14.43	14.21	14.24
2013-10-16	14.32	14.61	14.32	14.56
2013-10-17	14.45	14.66	14.41	14.66
2013-10-18	14.68	14.72	14.53	14.63
2013-10-21	14.53	14.59	14.47	14.52
2013-10-22	14.55	14.63	14.45	14.52
2013-10-23	14.45	14.48	14.17	14.21
2013-10-24	14.12	14.2	14.07	14.17
2013-10-25	14.15	14.27	14.14	14.26
2013-10-28	14.29	14.32	14.21	14.23
2013-10-29	14.26	14.29	14.06	14.15
2013-10-30	14.19	14.29	14.15	14.17
2013-10-31	14.14	14.16	13.96	13.97
2013-11-01	14	14.1	13.96	14.02
2013-11-04	14.09	14.12	14	14.04
2013-11-05	13.99	14.02	13.9	13.93
2013-11-06	13.99	14.02	13.91	13.96
2013-11-07	14	14.03	13.8	13.8
2013-11-08	13.86	14.32	13.84	14.32
2013-11-11	14.27	14.42	14.24	14.4
2013-11-12	14.33	14.46	14.26	14.32
2013-11-13	14.26	14.64	14.2	14.64
2013-11-14	14.68	14.82	14.61	14.8
2013-11-15	14.79	14.95	14.77	14.92
2013-11-18	14.98	15.17	14.86	14.92
2013-11-19	14.98	15.3	14.97	15.2
2013-11-20	15.25	15.27	15.08	15.14
2013-11-21	15.22	15.6	15.2	15.59
2013-11-22	15.7	15.79	15.6	15.64
2013-11-25	15.67	15.98	15.66	15.81
2013-11-26	15.84	15.97	15.81	15.88
2013-11-27	15.87	15.94	15.76	15.83
2013-11-29	15.84	15.92	15.79	15.82
2013-12-02	15.84	15.97	15.7	15.73
2013-12-03	15.64	15.79	15.39	15.54
2013-12-04	15.39	15.73	15.36	15.63
2013-12-05	15.61	15.64	15.36	15.43
2013-12-06	15.61	15.72	15.46	15.56
2013-12-09	15.62	15.67	15.56	15.58
2013-12-10	15.52	15.68	15.51	15.56
2013-12-11	15.55	15.55	15.18	15.25
2013-12-12	15.26	15.35	15.12	15.25
2013-12-13	15.28	15.33	15.13	15.18
2013-12-16	15.22	15.34	15.2	15.24
2013-12-17	15.24	15.3	15.14	15.18
2013-12-18	15.28	15.71	15.06	15.69
2013-12-19	15.66	15.79	15.6	15.75
2013-12-20	15.75	15.87	15.6	15.6
2013-12-23	15.72	15.79	15.69	15.69
2013-12-24	15.72	15.75	15.67	15.7
2013-12-26	15.74	15.75	15.64	15.65
2013-12-27	15.67	15.7	15.58	15.67
2013-12-30	15.64	15.69	15.52	15.54
2013-12-31	15.6	15.62	15.51	15.57
2014-01-02	15.69	16.16	15.68	16.1
2014-01-03	16.27	16.5	16.23	16.41
2014-01-06	16.63	16.73	16.56	16.66
2014-01-07	16.77	16.79	16.45	16.5
2014-01-08	16.67	16.69	16.52	16.58
2014-01-09	16.67	16.93	16.61	16.83
2014-01-10	16.75	16.79	16.61	16.77
2014-01-13	16.79	16.8	16.4	16.43
2014-01-14	16.54	16.77	16.53	16.77
2014-01-15	17.23	17.42	17.11	17.15
2014-01-16	17.09	17.14	16.99	17.08
2014-01-17	17.2	17.22	16.99	17.01
2014-01-21	17.08	17.16	16.87	17.01
2014-01-22	17.08	17.15	17	17.15
2014-01-23	17.07	17.09	16.74	16.86
2014-01-24	16.67	16.72	16.45	16.45
2014-01-27	16.37	16.54	16.06	16.31
2014-01-28	16.45	16.76	16.37	16.73
2014-01-29	16.55	16.85	16.49	16.68
2014-01-30	16.81	16.99	16.77	16.93
2014-01-31	16.72	16.98	16.61	16.75
2014-02-03	16.77	16.88	16.3	16.35
2014-02-04	16.49	16.56	16.26	16.35
2014-02-05	16.31	16.45	16.15	16.4
2014-02-06	16.45	16.73	16.44	16.69
2014-02-07	16.82	16.88	16.63	16.82
2014-02-10	16.71	16.73	16.6	16.72
2014-02-11	16.73	16.92	16.64	16.88
2014-02-12	16.87	16.91	16.65	16.75
2014-02-13	16.65	16.82	16.63	16.75
2014-02-14	16.74	16.76	16.65	16.7
2014-02-18	16.7	16.74	16.47	16.47
2014-02-19	16.38	16.45	16.18	16.2
2014-02-20	16.22	16.36	16.18	16.3
2014-02-21	16.29	16.49	16.25	16.29
2014-02-24	16.3	16.63	16.3	16.53
2014-02-25	16.5	16.56	16.32	16.34
2014-02-26	16.36	16.4	16.13	16.33
2014-02-27	16.27	16.49	16.21	16.49
2014-02-28	16.49	16.65	16.35	16.53
2014-03-03	16.3	16.41	16.19	16.3
2014-03-04	16.48	16.74	16.43	16.73
2014-03-05	16.79	17.31	16.78	17.25
2014-03-06	17.42	17.63	17.31	17.35
2014-03-07	17.54	17.59	17.25	17.33
2014-03-10	17.27	17.47	17.25	17.47
2014-03-11	17.51	17.52	17.25	17.27
2014-03-12	17.18	17.33	17.07	17.28
2014-03-13	17.34	17.47	17.07	17.16
2014-03-14	17.08	17.22	16.76	16.8
2014-03-17	16.98	17.17	16.97	17.11
2014-03-18	17.14	17.22	17.07	17.19
2014-03-19	17.16	17.49	17.12	17.44
2014-03-20	17.44	18	17.43	17.92
2014-03-21	18.03	18.03	17.56	17.56
2014-03-24	17.62	17.65	17.3	17.37
2014-03-25	17.49	17.58	17.2	17.21
2014-03-26	17.38	17.4	17.18	17.18
2014-03-27	17.28	17.49	16.83	17.01
2014-03-28	17.09	17.15	16.85	16.98
2014-03-31	17.15	17.27	17.12	17.2
2014-04-01	17.28	17.4	17.26	17.34
2014-04-02	17.35	17.38	17.13	17.23
2014-04-03	17.21	17.24	17.03	17.15
2014-04-04	17.21	17.22	16.7	16.72
2014-04-07	16.69	16.7	16.19	16.38
2014-04-08	16.37	16.5	16.25	16.44
2014-04-09	16.55	16.63	16.35	16.62
2014-04-10	16.62	16.62	16.1	16.12
2014-04-11	15.86	16.13	15.62	15.77
2014-04-14	16.05	16.22	15.78	16
2014-04-15	16.09	16.41	15.96	16.39
2014-04-16	16.2	16.22	15.78	16.13
2014-04-17	16.14	16.25	15.93	16.15
2014-04-21	16.15	16.17	16.03	16.09
2014-04-22	16.09	16.34	16.04	16.29
2014-04-23	16.3	16.4	16.23	16.37
2014-04-24	16.43	16.5	16.21	16.34
2014-04-25	16.1	16.23	15.93	15.95
2014-04-28	15.33	15.41	14.86	14.95
2014-04-29	15.04	15.3	14.91	15.24
2014-04-30	15.26	15.27	15.13	15.14
2014-05-01	15.14	15.22	15.03	15.09
2014-05-02	15.18	15.29	15.1	15.25
2014-05-05	15.08	15.13	15.02	15.08
2014-05-06	15.03	15.03	14.72	14.73
2014-05-07	14.86	14.92	14.75	14.8
2014-05-08	14.85	15.04	14.8	14.93
2014-05-09	14.95	14.99	14.67	14.74
2014-05-12	14.79	15.1	14.79	15.07
2014-05-13	15.04	15.1	14.94	15.03
2014-05-14	14.99	15.02	14.81	14.84
2014-05-15	14.82	14.83	14.39	14.55
2014-05-16	14.51	14.54	14.37	14.51
2014-05-19	14.43	14.7	14.38	14.67
2014-05-20	14.65	14.69	14.48	14.53
2014-05-21	14.59	14.71	14.5	14.61
2014-05-22	14.58	14.72	14.55	14.71
2014-05-23	14.71	14.81	14.65	14.72
2014-05-27	15	15.31	14.98	15.22
2014-05-28	15.27	15.28	15.03	15.14
2014-05-29	15.12	15.21	15.1	15.15
2014-05-30	15.12	15.23	15.07	15.14
2014-06-02	15.16	15.28	15.05	15.26
2014-06-03	15.2	15.28	15.11	15.21
2014-06-04	15.19	15.26	15.15	15.21
2014-06-05	15.28	15.48	15.22	15.43
2014-06-06	15.45	15.65	15.43	15.59
2014-06-09	15.6	15.88	15.6	15.84
2014-06-10	15.78	15.94	15.73	15.92
2014-06-11	15.69	15.82	15.55	15.59
2014-06-12	15.57	15.66	15.38	15.42
2014-06-13	15.46	15.55	15.33	15.44
2014-06-16	15.3	15.31	15.18	15.28
2014-06-17	15.27	15.62	15.26	15.59
2014-06-18	15.63	15.69	15.44	15.65
2014-06-19	15.66	15.67	15.5	15.55
2014-06-20	15.63	15.63	15.44	15.45
2014-06-23	15.47	15.65	15.38	15.64
2014-06-24	15.56	15.7	15.44	15.49
2014-06-25	15.45	15.49	15.28	15.47
2014-06-26	15.44	15.53	15.27	15.41
2014-06-27	15.38	15.42	15.31	15.33
2014-06-30	15.31	15.45	15.29	15.37
2014-07-01	15.38	15.65	15.38	15.6
2014-07-02	15.78	16.03	15.76	15.85
2014-07-03	16.07	16.23	16	16.03
2014-07-07	15.99	16	15.83	15.94
2014-07-08	15.82	15.83	15.52	15.58
2014-07-09	15.62	15.69	15.54	15.6
2014-07-10	15.33	15.53	15.25	15.44
2014-07-11	15.39	15.43	15.3	15.38
2014-07-14	15.62	15.67	15.52	15.57
2014-07-15	15.75	15.85	15.66	15.81
2014-07-16	15.66	15.66	15.43	15.51
2014-07-17	15.45	15.48	15.13	15.2
2014-07-18	15.27	15.5	15.25	15.49
2014-07-21	15.42	15.55	15.36	15.52
2014-07-22	15.59	15.62	15.47	15.52
2014-07-23	15.52	15.63	15.51	15.52
2014-07-24	15.56	15.64	15.55	15.62
2014-07-25	15.59	15.63	15.55	15.59
2014-07-28	15.59	15.61	15.46	15.5
2014-07-29	15.52	15.53	15.34	15.34
2014-07-30	15.43	15.67	15.31	15.58
2014-07-31	15.44	15.55	15.25	15.25
2014-08-01	15.18	15.39	14.84	14.98
2014-08-04	15.07	15.12	14.98	15.05
2014-08-05	15.01	15.2	14.9	15
2014-08-06	15.14	15.36	15.14	15.2
2014-08-07	15.44	15.44	15.09	15.12
2014-08-08	15.08	15.2	14.99	15.2
2014-08-11	15.26	15.27	15.15	15.22
2014-08-12	15.18	15.3	15.15	15.21
2014-08-13	15.25	15.29	15.2	15.25
2014-08-14	15.26	15.32	15.26	15.32
2014-08-15	15.34	15.41	15.14	15.22
2014-08-18	15.28	15.45	15.27	15.45
2014-08-19	15.52	15.65	15.44	15.45
2014-08-20	15.41	15.63	15.37	15.52
2014-08-21	15.69	16.22	15.62	16.16
2014-08-22	16.16	16.29	16.05	16.13
2014-08-25	16.27	16.4	16.2	16.29
2014-08-26	16.34	16.46	16.32	16.33
2014-08-27	16.37	16.39	16.14	16.2
2014-08-28	16.1	16.1	15.99	16.01
2014-08-29	16.05	16.14	16.02	16.09
2014-09-02	16.14	16.28	16.06	16.27
2014-09-03	16.27	16.28	16.04	16.1
2014-09-04	16.1	16.27	16.04	16.11
2014-09-05	16.05	16.07	15.9	16.02
2014-09-08	16.19	16.37	16.15	16.35
2014-09-09	16.25	16.26	16.1	16.14
2014-09-10	16.16	16.4	16.13	16.36
2014-09-11	16.32	16.63	16.3	16.57
2014-09-12	16.62	16.83	16.61	16.79
2014-09-15	16.8	16.93	16.62	16.74
2014-09-16	16.67	16.84	16.67	16.71
2014-09-17	16.71	16.93	16.68	16.77
2014-09-18	16.88	17.15	16.87	17.04
2014-09-19	17.15	17.17	16.88	16.95
2014-09-22	17.09	17.17	16.99	17.03
2014-09-23	17.05	17.2	17.03	17.05
2014-09-24	17.12	17.19	16.97	17.18
2014-09-25	17.16	17.18	16.85	16.85
2014-09-26	16.91	17.05	16.89	17.03
2014-09-29	16.91	17.05	16.88	17.01
2014-09-30	17.08	17.11	16.97	17.05
2014-10-01	17.07	17.09	16.8	16.82
2014-10-02	16.86	16.99	16.63	16.88
2014-10-03	17.11	17.3	17.06	17.29
2014-10-06	17.37	17.41	17.22	17.29
2014-10-07	17.18	17.2	16.88	16.88
2014-10-08	16.88	17.12	16.72	17.12
2014-10-09	17.04	17.11	16.55	16.59
2014-10-10	16.52	16.77	16.36	16.48
2014-10-13	16.48	16.67	16.4	16.4
2014-10-14	16.51	16.63	16.36	16.52
2014-10-15	16.23	16.24	15.43	15.76
2014-10-16	15.61	16.25	15.52	16.08
2014-10-17	16.25	16.41	16.16	16.21
2014-10-20	16.2	16.33	16.16	16.26
2014-10-21	16.43	16.61	16.31	16.6
2014-10-22	16.59	16.7	16.37	16.4
2014-10-23	16.58	16.73	16.52	16.6
2014-10-24	16.63	16.72	16.56	16.72
2014-10-27	16.68	16.69	16.5	16.59
2014-10-28	16.62	16.8	16.61	16.8
2014-10-29	16.77	17.02	16.71	16.99
2014-10-30	16.96	17.12	16.84	17.03
2014-10-31	17.17	17.22	17.1	17.16
2014-11-03	17.18	17.35	17.1	17.27
2014-11-04	17.22	17.3	17.02	17.21
2014-11-05	17.32	17.37	17.21	17.34
2014-11-06	17.34	17.4	17.28	17.36
2014-11-07	17.31	17.38	17.22	17.36
2014-11-10	17.36	17.4	17.3	17.37
2014-11-11	17.37	17.46	17.3	17.32
2014-11-12	17.24	17.3	17.07	17.29
2014-11-13	17.29	17.3	17.12	17.22
2014-11-14	17.17	17.25	17.1	17.14
2014-11-17	17.06	17.14	16.97	17.09
2014-11-18	17.07	17.22	17.06	17.14
2014-11-19	17.15	17.15	17.01	17.06
2014-11-20	16.96	17.01	16.83	17
2014-11-21	17.15	17.19	17.06	17.12
2014-11-24	17.16	17.28	17.08	17.18
2014-11-25	17.23	17.26	17.08	17.1
2014-11-26	17.12	17.15	17.04	17.11
2014-11-28	17.07	17.15	17.03	17.04
2014-12-01	16.92	16.94	16.73	16.79
2014-12-02	16.87	17.15	16.86	17.15
2014-12-03	17.1	17.3	17.06	17.29
2014-12-04	17.24	17.34	17.13	17.21
2014-12-05	17.41	17.71	17.35	17.68
2014-12-08	17.66	17.87	17.51	17.66
2014-12-09	17.18	17.59	17.17	17.56
2014-12-10	17.48	17.68	17.37	17.38
2014-12-11	17.44	17.65	17.44	17.47
2014-12-12	17.47	17.47	17.13	17.13
2014-12-15	17.3	17.31	16.76	16.85
2014-12-16	16.74	17.19	16.59	16.72
2014-12-17	16.87	17.27	16.82	17.26
2014-12-18	17.47	17.53	17.34	17.53
2014-12-19	17.49	17.7	17.49	17.62
2014-12-22	17.65	17.73	17.55	17.71
2014-12-23	17.83	17.99	17.78	17.93
2014-12-24	17.97	18.1	17.92	17.98
2014-12-26	18.02	18.05	17.95	17.98
2014-12-29	17.97	18.19	17.91	18.11
2014-12-30	18.04	18.18	18.01	18.13
2014-12-31	18.19	18.21	17.89	17.89
2015-01-02	17.99	18.03	17.68	17.9
2015-01-05	17.79	17.81	17.29	17.38
2015-01-06	17.42	17.44	16.78	16.86
2015-01-07	17.14	17.18	16.87	16.94
2015-01-08	17.16	17.34	17.1	17.29
2015-01-09	17.38	17.38	16.95	16.98
2015-01-12	17.02	17.03	16.66	16.68
2015-01-13	16.82	16.89	16.32	16.45
2015-01-14	16	16.22	15.77	16.04
2015-01-15	15.59	15.76	15.15	15.2
2015-01-16	15.16	15.4	14.97	15.38
2015-01-20	15.59	15.63	15.2	15.26
2015-01-21	15.28	15.57	15.15	15.41
2015-01-22	15.55	16.19	15.43	16.09
2015-01-23	16.04	16.19	15.73	15.73
2015-01-26	15.72	15.93	15.7	15.85
2015-01-27	15.55	15.79	15.48	15.63
2015-01-28	15.72	15.73	15.18	15.2
2015-01-29	15.31	15.49	15.2	15.43
2015-01-30	15.23	15.47	15.15	15.15
2015-02-02	15.27	15.49	15.12	15.46
2015-02-03	15.62	15.93	15.61	15.89
2015-02-04	15.79	16	15.75	15.79
2015-02-05	15.98	16.09	15.9	15.97
2015-02-06	16.3	16.75	16.22	16.49
2015-02-09	16.35	16.5	16.25	16.35
2015-02-10	16.56	16.62	16.35	16.42
2015-02-11	16.33	16.45	16.21	16.36
2015-02-12	16.41	16.73	16.37	16.67
2015-02-13	16.73	16.79	16.54	16.61
2015-02-17	16.52	16.68	16.37	16.63
2015-02-18	16.55	16.56	16.24	16.3
2015-02-19	16.21	16.38	16.08	16.21
2015-02-20	16.14	16.43	16.01	16.38
2015-02-23	16.32	16.32	16.1	16.2
2015-02-24	16.27	16.55	16.25	16.38
2015-02-25	16.37	16.5	16.32	16.49
2015-02-26	16.42	16.44	15.9	16.04
2015-02-27	15.78	15.88	15.62	15.81
2015-03-02	15.79	16.03	15.72	16.01
2015-03-03	16.03	16.15	15.96	16.04
2015-03-04	15.96	15.98	15.76	15.84
2015-03-05	15.92	16.03	15.75	16
2015-03-06	16	16.62	16	16.22
2015-03-09	16.31	16.33	16.12	16.17
2015-03-10	16.04	16.13	15.79	15.79
2015-03-11	15.92	16.16	15.87	16.11
2015-03-12	16.05	16.21	15.9	16.09
2015-03-13	16.08	16.15	15.94	16.09
2015-03-16	16.11	16.22	15.85	16.13
2015-03-17	16.07	16.12	15.96	16.09
2015-03-18	16.01	16.1	15.91	15.98
2015-03-19	15.96	15.97	15.61	15.61
2015-03-20	15.7	15.93	15.64	15.84
2015-03-23	15.82	15.88	15.72	15.72
2015-03-24	15.73	15.8	15.61	15.61
2015-03-25	15.63	15.65	15.4	15.41
2015-03-26	15.39	15.54	15.26	15.42
2015-03-27	15.48	15.49	15.27	15.31
2015-03-30	15.42	15.61	15.4	15.52
2015-03-31	15.5	15.52	15.38	15.39
2015-04-01	15.42	15.46	15.25	15.41
2015-04-02	15.43	15.62	15.43	15.54
2015-04-06	15.39	15.6	15.34	15.51
2015-04-07	15.53	15.65	15.45	15.46
2015-04-08	15.51	15.74	15.5	15.61
2015-04-09	15.63	15.76	15.53	15.71
2015-04-10	15.69	15.79	15.6	15.72
2015-04-13	15.78	15.86	15.74	15.8
2015-04-14	15.88	15.95	15.71	15.82
2015-04-15	15.7	15.85	15.59	15.64
2015-04-16	15.64	15.94	15.58	15.79
2015-04-17	15.71	15.75	15.5	15.56
2015-04-20	15.62	15.69	15.56	15.57
2015-04-21	15.6	15.64	15.43	15.5
2015-04-22	15.55	15.83	15.49	15.74
2015-04-23	15.72	15.8	15.68	15.69
2015-04-24	15.71	15.75	15.61	15.64
2015-04-27	15.63	15.76	15.56	15.56
2015-04-28	15.58	15.71	15.5	15.65
2015-04-29	15.6	16.04	15.57	15.98
2015-04-30	16	16.05	15.8	15.93
2015-05-01	16	16.15	15.92	16.11
2015-05-04	16.14	16.45	16.12	16.44
2015-05-05	16.42	16.61	16.33	16.35
2015-05-06	16.36	16.49	16.08	16.29
2015-05-07	16.23	16.33	16.09	16.24
2015-05-08	16.32	16.46	16.22	16.45
2015-05-11	16.45	16.59	16.43	16.49
2015-05-12	16.46	16.48	16.35	16.43
2015-05-13	16.44	16.52	16.36	16.47
2015-05-14	16.53	16.59	16.45	16.52
2015-05-15	16.52	16.52	16.3	16.35
2015-05-18	16.31	16.54	16.31	16.51
2015-05-19	16.59	16.78	16.58	16.77
2015-05-20	16.78	16.85	16.63	16.74
2015-05-21	16.71	16.75	16.56	16.73
2015-05-22	16.72	16.8	16.7	16.75
2015-05-26	16.73	16.73	16.43	16.5
2015-05-27	16.56	16.75	16.54	16.74
2015-05-28	16.72	16.73	16.58	16.67
2015-05-29	16.66	16.67	16.47	16.5
2015-06-01	16.58	16.64	16.47	16.55
2015-06-02	16.52	16.76	16.5	16.72
2015-06-03	16.67	17.02	16.67	16.93
2015-06-04	16.87	16.98	16.72	16.78
2015-06-05	17.04	17.35	16.97	17.19
2015-06-08	17.27	17.33	17.05	17.08
2015-06-09	17.05	17.35	17	17.31
2015-06-10	17.39	17.62	17.36	17.59
2015-06-11	17.62	17.68	17.44	17.49
2015-06-12	17.45	17.58	17.36	17.49
2015-06-15	17.33	17.5	17.25	17.47
2015-06-16	17.46	17.56	17.37	17.55
2015-06-17	17.59	17.6	17.3	17.37
2015-06-18	17.35	17.4	17.22	17.38
2015-06-19	17.28	17.39	17.12	17.17
2015-06-22	17.36	17.53	17.35	17.47
2015-06-23	17.56	17.72	17.56	17.67
2015-06-24	17.53	17.69	17.45	17.49
2015-06-25	17.57	17.62	17.35	17.37
2015-06-26	17.48	17.52	17.35	17.41
2015-06-29	17.13	17.25	16.86	16.89
2015-06-30	17.08	17.13	16.85	17.02
2015-07-01	17.25	17.31	17.09	17.22
2015-07-02	17.16	17.21	16.89	17.03
2015-07-06	16.78	17.01	16.71	16.94
2015-07-07	16.9	16.93	16.34	16.69
2015-07-08	16.42	16.5	16.22	16.25
2015-07-09	16.53	16.72	16.45	16.48
2015-07-10	16.8	16.84	16.66	16.7
2015-07-13	16.97	17.05	16.9	17.02
2015-07-14	16.93	17.15	16.86	17.13
2015-07-15	17.53	17.85	17.49	17.68
2015-07-16	17.91	18.07	17.86	17.95
2015-07-17	17.96	18.16	17.89	18.1
2015-07-20	18.15	18.23	18.08	18.12
2015-07-21	18.11	18.17	18.02	18.08
2015-07-22	18.03	18.48	18.03	18.45
2015-07-23	18.39	18.43	18.08	18.18
2015-07-24	18.18	18.23	17.84	17.9
2015-07-27	17.66	17.78	17.5	17.67
2015-07-28	17.79	17.89	17.6	17.88
2015-07-29	17.95	18.2	17.92	18.16
2015-07-30	18.2	18.29	18.05	18.13
2015-07-31	18.03	18.06	17.86	17.88
2015-08-03	17.91	17.97	17.64	17.77
2015-08-04	17.79	17.93	17.71	17.8
2015-08-05	17.93	18.05	17.8	17.87
2015-08-06	17.91	17.98	17.77	17.81
2015-08-07	17.92	18.07	17.6	17.75
2015-08-10	17.87	18.05	17.86	18.04
2015-08-11	17.85	17.97	17.72	17.79
2015-08-12	17.62	17.65	17.02	17.52
2015-08-13	17.56	17.69	17.44	17.62
2015-08-14	17.57	17.7	17.54	17.7
2015-08-17	17.61	17.81	17.56	17.77
2015-08-18	17.72	17.9	17.65	17.69
2015-08-19	17.55	17.69	17.44	17.46
2015-08-20	17.19	17.2	16.72	16.72
2015-08-21	16.2	16.66	16.1	16.1
2015-08-24	15.02	15.98	14.6	15.29
2015-08-25	16.2	16.2	15.25	15.26
2015-08-26	15.81	16.06	15.34	16.06
2015-08-27	16.38	16.45	16.09	16.44
2015-08-28	16.4	16.44	16.2	16.36
2015-08-31	16.33	16.38	16.18	16.34
2015-09-01	15.95	16.05	15.46	15.58
2015-09-02	15.82	15.86	15.57	15.85
2015-09-03	15.97	16.19	15.87	15.94
2015-09-04	15.79	15.86	15.5	15.65
2015-09-08	15.96	16.16	15.9	16.16
2015-09-09	16.37	16.46	15.83	15.9
2015-09-10	15.87	16.11	15.81	16.04
2015-09-11	15.99	16.06	15.9	16.04
2015-09-14	15.97	16.07	15.9	15.96
2015-09-15	16.04	16.39	16.01	16.31
2015-09-16	16.35	16.39	16.09	16.33
2015-09-17	16.29	16.48	15.78	15.86
2015-09-18	15.68	15.71	15.5	15.56
2015-09-21	15.67	15.75	15.57	15.7
2015-09-22	15.49	15.58	15.45	15.57
2015-09-23	15.6	15.85	15.58	15.72
2015-09-24	15.54	15.62	15.4	15.55
2015-09-25	15.88	16.02	15.81	15.89
2015-09-28	15.79	15.82	15.38	15.47
2015-09-29	15.5	15.53	15.25	15.35
2015-09-30	15.55	15.6	15.32	15.58
2015-10-01	15.52	15.64	15.36	15.55
2015-10-02	15.08	15.38	14.63	15.38
2015-10-05	15.45	15.79	15.44	15.69
2015-10-06	15.68	15.82	15.57	15.69
2015-10-07	15.78	15.93	15.57	15.75
2015-10-08	15.72	15.78	15.51	15.75
2015-10-09	15.75	15.82	15.5	15.58
2015-10-12	15.6	15.62	15.43	15.52
2015-10-13	15.45	15.59	15.4	15.52
2015-10-14	15.77	15.92	15.55	15.64
2015-10-15	15.81	16.28	15.72	16.19
2015-10-16	16.29	16.29	16.03	16.12
2015-10-19	16	16.21	15.98	16.14
2015-10-20	16.16	16.29	16.1	16.2
2015-10-21	16.26	16.29	15.9	15.9
2015-10-22	16	16.2	16	16.16
2015-10-23	16.29	16.55	16.25	16.52
2015-10-26	16.52	16.55	16.34	16.51
2015-10-27	16.4	16.47	16.3	16.4
2015-10-28	16.45	17.31	16.45	17.28
2015-10-29	17.16	17.44	16.97	17.09
2015-10-30	17.18	17.18	16.76	16.78
2015-11-02	16.9	17.14	16.87	17.06
2015-11-03	17.01	17.26	16.99	17.18
2015-11-04	17.3	17.31	16.96	17.01
2015-11-05	17.03	17.37	17.03	17.31
2015-11-06	17.84	18.09	17.76	17.95
2015-11-09	18.03	18.08	17.56	17.68
2015-11-10	17.63	17.94	17.56	17.85
2015-11-11	17.99	17.99	17.68	17.75
2015-11-12	17.58	17.63	17.35	17.37
2015-11-13	17.13	17.31	17.09	17.2
2015-11-16	17.13	17.46	17.01	17.43
2015-11-17	17.5	17.6	17.34	17.42
2015-11-18	17.43	17.87	17.43	17.84
2015-11-19	17.78	17.85	17.62	17.69
2015-11-20	17.81	17.83	17.59	17.65
2015-11-23	17.62	17.73	17.46	17.47
2015-11-24	17.26	17.57	17.25	17.47
2015-11-25	17.51	17.57	17.41	17.44
2015-11-27	17.46	17.5	17.33	17.48
2015-11-30	17.48	17.58	17.42	17.43
2015-12-01	17.52	17.81	17.48	17.81
2015-12-02	17.88	17.89	17.55	17.62
2015-12-03	17.68	17.77	17.25	17.3
2015-12-04	17.44	17.83	17.38	17.8
2015-12-07	17.79	17.8	17.44	17.54
2015-12-08	17.39	17.46	17.13	17.19
2015-12-09	17.11	17.38	16.87	17.1
2015-12-10	17.15	17.41	16.96	17.2
2015-12-11	16.97	17.06	16.64	16.73
2015-12-14	16.76	16.89	16.5	16.8
2015-12-15	17.02	17.49	16.99	17.42
2015-12-16	17.65	17.78	17.23	17.75
2015-12-17	17.8	17.83	17.3	17.3
2015-12-18	17.19	17.27	16.76	16.76
2015-12-21	16.98	17.03	16.77	16.97
2015-12-22	17.05	17.11	16.85	17.08
2015-12-23	17.16	17.34	17.1	17.34
2015-12-24	17.32	17.38	17.22	17.27
2015-12-28	17.22	17.23	16.98	17.13
2015-12-29	17.25	17.35	17.16	17.28
2015-12-30	17.2	17.24	17.04	17.05
2015-12-31	17.01	17.07	16.83	16.83
2016-01-04	16.45	16.49	16.25	16.43
2016-01-05	16.52	16.59	16.23	16.43
2016-01-06	16.19	16.29	16.02	16.08
2016-01-07	15.73	15.9	15.44	15.5
2016-01-08	15.94	15.94	15.16	15.2
2016-01-11	15.26	15.37	14.94	15.31
2016-01-12	15.54	15.58	15.06	15.31
2016-01-13	15.47	15.52	14.85	14.9
2016-01-14	15.01	15.2	14.65	14.99
2016-01-15	14.41	14.66	14.13	14.46
2016-01-19	14.69	14.79	14.01	14.24
2016-01-20	13.79	14	13.27	13.69
2016-01-21	13.67	13.84	13.25	13.36
2016-01-22	13.65	13.72	13.47	13.56
2016-01-25	13.54	13.55	12.94	12.96
2016-01-26	13.07	13.35	13.04	13.31
2016-01-27	13.2	13.73	13.19	13.36
2016-01-28	13.59	13.71	13.26	13.53
2016-01-29	13.66	14.15	13.59	14.14
2016-02-01	14.05	14.09	13.8	13.96
2016-02-02	13.74	13.75	13.13	13.23
2016-02-03	13.28	13.29	12.52	13.03
2016-02-04	12.89	13.59	12.89	13.25
2016-02-05	13.32	13.39	12.89	12.95
2016-02-08	12.67	12.7	12.13	12.27
2016-02-09	11.99	12.43	11.96	12.2
2016-02-10	12.42	12.54	11.91	11.98
2016-02-11	11.46	11.55	10.99	11.16
2016-02-12	11.48	12.03	11.4	11.95
2016-02-16	12.38	12.39	12.11	12.25
2016-02-17	12.57	12.69	12.47	12.56
2016-02-18	12.71	12.74	12.1	12.24
2016-02-19	12.22	12.24	11.98	12.13
2016-02-22	12.13	12.54	12.13	12.54
2016-02-23	12.47	12.48	12.1	12.16
2016-02-24	11.96	12.15	11.65	12.13
2016-02-25	12.14	12.33	12.09	12.32
2016-02-26	12.49	12.95	12.4	12.7
2016-02-29	12.7	12.86	12.51	12.52
2016-03-01	12.64	13.21	12.62	13.19
2016-03-02	13.2	13.51	13.13	13.41
2016-03-03	13.38	13.55	13.25	13.5
2016-03-04	13.76	13.89	13.49	13.54
2016-03-07	13.45	13.62	13.37	13.53
2016-03-08	13.4	13.47	13.05	13.06
2016-03-09	13.17	13.27	13	13.14
2016-03-10	13.23	13.4	13	13.27
2016-03-11	13.44	13.84	13.37	13.79
2016-03-14	13.72	13.74	13.49	13.64
2016-03-15	13.51	13.6	13.39	13.57
2016-03-16	13.51	13.81	13.09	13.31
2016-03-17	13.22	13.48	13.05	13.4
2016-03-18	13.68	13.88	13.55	13.79
2016-03-21	13.8	14.03	13.72	13.84
2016-03-22	13.67	13.84	13.63	13.76
2016-03-23	13.77	13.83	13.6	13.62
2016-03-24	13.41	13.69	13.27	13.68
2016-03-28	13.73	13.74	13.54	13.62
2016-03-29	13.54	13.54	13.26	13.42
2016-03-30	13.49	13.66	13.46	13.48
2016-03-31	13.49	13.71	13.45	13.52
2016-04-01	13.47	13.65	13.32	13.56
2016-04-04	13.54	13.65	13.41	13.51
2016-04-05	13.3	13.34	13.16	13.19
2016-04-06	13.2	13.3	13.11	13.27
2016-04-07	13.15	13.21	12.75	12.85
2016-04-08	13.03	13.14	12.86	12.88
2016-04-11	12.92	13.09	12.88	12.97
2016-04-12	13	13.33	12.93	13.27
2016-04-13	13.55	13.85	13.53	13.79
2016-04-14	13.71	14.28	13.7	14.14
2016-04-15	14.27	14.29	13.95	14
2016-04-18	13.85	14.24	13.82	14.17
2016-04-19	14.26	14.54	14.24	14.45
2016-04-20	14.56	14.94	14.53	14.93
2016-04-21	14.93	15.14	14.75	14.9
2016-04-22	14.87	15.14	14.87	15.11
2016-04-25	15.02	15.14	14.81	14.96
2016-04-26	15.02	15.14	14.8	15.09
2016-04-27	15.02	15.3	14.98	15.02
2016-04-28	14.92	15.08	14.76	14.79
2016-04-29	14.73	14.85	14.43	14.56
2016-05-02	14.58	14.78	14.4	14.77
2016-05-03	14.51	14.51	14.15	14.36
2016-05-04	14.09	14.27	14	14.13
2016-05-05	14.15	14.32	14	14.05
2016-05-06	13.83	14.14	13.8	14.11
2016-05-09	14.08	14.19	13.91	13.99
2016-05-10	14.08	14.33	14.05	14.3
2016-05-11	14.25	14.5	14.19	14.2
2016-05-12	14.3	14.47	14.05	14.14
2016-05-13	14.15	14.37	13.87	13.88
2016-05-16	13.82	14.02	13.8	13.93
2016-05-17	13.89	14.13	13.82	14.01
2016-05-18	14.02	14.75	14.01	14.69
2016-05-19	14.6	14.87	14.43	14.53
2016-05-20	14.64	14.7	14.43	14.52
2016-05-23	14.54	14.6	14.4	14.47
2016-05-24	14.6	14.75	14.53	14.68
2016-05-25	14.83	15.15	14.83	14.92
2016-05-26	14.98	14.99	14.69	14.7
2016-05-27	14.76	14.88	14.69	14.88
2016-05-31	15.03	15.05	14.73	14.79
2016-06-01	14.6	14.9	14.45	14.86
2016-06-02	14.95	14.98	14.77	14.94
2016-06-03	14.46	14.5	14.19	14.42
2016-06-06	14.44	14.7	14.37	14.52
2016-06-07	14.54	14.6	14.34	14.35
2016-06-08	14.35	14.46	14.3	14.43
2016-06-09	14.32	14.32	14.08	14.19
2016-06-10	13.98	14	13.75	13.83
2016-06-13	13.64	13.91	13.58	13.6
2016-06-14	13.56	13.73	13.17	13.26
2016-06-15	13.38	13.66	13.28	13.34
2016-06-16	13.23	13.33	13.02	13.31
2016-06-17	13.38	13.53	13.28	13.4
2016-06-20	13.74	13.85	13.51	13.54
2016-06-21	13.62	13.65	13.45	13.62
2016-06-22	13.6	13.78	13.59	13.61
2016-06-23	13.84	14.05	13.82	14.04
2016-06-24	13.05	13.44	12.97	13
2016-06-27	12.77	12.77	12.05	12.18
2016-06-28	12.57	12.72	12.35	12.7
2016-06-29	13.07	13.22	12.92	13.19
2016-06-30	13.37	13.38	13.07	13.27
2016-07-01	13.19	13.27	13.02	13.1
2016-07-05	12.93	12.94	12.63	12.74
[truncated: 770 more rows]
