# Supplementary material for: Measuring information flux between social media and stock prices with Transfer Entropy
Source: PLoS One. 2021 Sep 23;16(9):e0257686. doi: 10.1371/journal.pone.0257686 (PMC8459996; doi:10.1371/journal.pone.0257686)
Supplement: S1 Data — (ZIP) [file pone.0257686.s001.zip › DATA BASES/15.-WELLS FARGO/1.xlsx]

## Sheet: Sheet1
stock	A	B
29.48	0	1
30	2	3
30	2	3
30	2	3
28.06	2	5
27.54	4	6
25.87	5	10
25.72	5	12
25.14	5	14
25.14	5	14
25.14	5	14
23.8	5	16
24.38	7	20
23.07	10	24
20.16	11	25
18.68	11	29
18.68	12	29
18.68	12	29
18.68	12	29
14.23	12	31
16.65	13	33
15.79	13	38
15.87	13	40
15.87	13	40
15.87	13	40
15.48	13	42
16.19	13	42
21.19	13	42
18.78	14	42
18.9	14	42
18.9	14	42
18.9	14	42
19.23	14	42
18.53	14	42
17.45	14	42
16.27	14	44
19.14	14	44
19.14	14	44
19.14	14	44
19.06	14	44
16.35	14	44
17.5	14	44
16.8	14	44
15.76	14	44
15.76	14	44
15.76	14	44
15.76	14	44
13.69	14	44
13.05	14	44
12.01	14	44
10.91	14	46
10.91	14	46
10.91	14	47
11.03	14	49
13.05	15	49
13.44	15	49
14.4	16	50
12.1	16	51
12.1	16	52
12.1	17	52
10.84	17	52
10.67	17	52
9.66	17	52
8.12	17	55
8.61	17	58
8.61	17	58
8.61	17	58
9.97	17	58
11.81	17	58
11.88	17	58
13.95	17	58
13.94	17	59
13.94	17	59
13.94	17	60
13.7	17	60
14.66	17	60
17.22	17	60
15.42	17	60
13.99	17	60
13.99	17	60
13.99	17	60
17.33	17	60
15.5	17	60
16.42	17	60
15.95	17	60
15.59	17	60
15.59	17	60
15.59	17	60
13.37	18	60
14.24	18	60
14.48	18	60
15.33	18	60
16.34	18	60
16.34	18	60
16.34	18	60
15.25	18	60
14.85	18	60
14.89	18	61
19.61	19	62
19.61	19	62
19.61	19	62
19.61	19	62
19.67	19	64
18.27	19	65
19.55	19	67
19.45	19	67
20.26	21	67
20.26	21	67
20.26	21	67
17	21	70
18.81	22	72
18.18	23	72
20.09	23	75
21.4	24	76
21.4	24	76
21.4	24	77
20.3	25	79
19.48	26	79
19.97	27	79
20.01	27	79
19.61	27	79
19.61	27	81
19.61	27	81
24.25	29	81
23.27	30	83
26.84	31	88
24.76	32	89
28.18	32	92
28.18	32	92
28.18	32	92
26.53	32	92
25.7	32	93
24.2	32	93
25.69	32	93
24.87	33	93
24.87	33	93
24.87	33	94
26.93	33	95
25.45	33	99
24.46	33	101
25.04	33	101
24.31	33	104
24.31	33	104
24.31	33	104
24.31	33	104
25.65	33	104
24.08	34	105
24.77	34	105
25.5	34	105
25.5	34	105
25.5	34	105
25.43	34	105
24.39	36	105
24.13	36	105
25.1	36	105
24.72	36	105
24.72	36	105
24.72	36	105
25.39	36	106
25.66	36	106
24.91	36	106
25.02	36	107
25.48	36	108
25.48	36	108
25.48	36	108
24.71	37	108
24.4	37	109
23.09	38	109
23.7	38	111
24.19	38	111
24.19	38	111
24.19	38	111
22.51	38	111
22.91	38	111
23.17	38	111
23.8	38	111
23.87	39	111
23.87	39	111
23.87	39	111
24.53	39	111
24.26	39	111
24.14	39	111
23.08	39	112
23.08	39	112
23.08	39	112
23.08	39	112
23.1	39	112
23.33	39	112
22.91	39	113
23.28	39	113
22.87	39	114
22.87	39	114
22.87	39	114
24.8	39	114
24.4	39	115
25.3	39	116
25.05	41	119
25	41	121
25	41	121
25	41	121
25.52	41	121
25.35	41	121
24.45	41	121
24.26	41	121
23.47	41	121
23.47	41	121
23.47	41	121
24.22	41	121
24.52	41	122
24.38	42	122
24.87	42	122
24.46	42	122
24.46	42	122
24.46	42	122
25.8	43	122
26.55	45	122
28.02	45	123
27.97	46	123
28.76	46	123
28.76	46	123
28.76	46	123
28.64	46	124
26.89	46	124
27.17	47	124
27.88	48	124
27.73	49	125
27.73	49	125
27.73	49	125
26.3	49	125
26.34	49	126
26.61	49	126
27.48	50	126
27.94	50	127
27.94	50	127
27.94	50	127
27.32	50	127
27.33	50	128
27.62	50	128
27.74	51	130
27.3	52	131
27.3	52	131
27.3	53	132
27.52	53	133
26.21	53	134
26.09	55	136
26.91	55	136
26.91	55	136
26.91	55	136
26.91	55	136
26.91	55	137
26.98	55	137
27.68	55	138
27.86	55	138
27.43	55	139
27.43	55	139
27.43	55	139
27.92	56	139
28.58	56	139
29.41	56	139
28.78	56	139
28.49	56	141
28.49	56	141
28.49	56	141
28.29	57	141
29.39	58	143
28.76	58	143
28.45	58	143
28.19	58	143
28.19	58	143
28.19	58	143
28.9	58	143
28.35	58	146
28.18	58	146
26.6	58	147
26.28	59	148
26.28	59	148
26.28	59	148
28.09	59	150
28.66	59	151
29.26	60	152
29.05	60	154
29.21	60	154
29.21	60	154
29.21	60	154
30.28	60	154
30.06	60	154
31.34	60	154
31.38	60	155
30.02	61	159
30.02	61	159
30.02	62	159
30.07	62	160
30.46	62	161
28.9	62	163
30.17	62	167
29.32	62	168
29.32	62	168
29.32	62	168
28.45	62	170
28.39	62	170
27.46	63	171
28.57	63	171
27.52	63	172
27.52	63	172
27.52	63	172
27.61	63	172
27.74	63	172
26.82	63	172
27.29	63	172
27.12	63	173
27.12	63	173
27.12	63	173
28.4	63	175
28.1	63	176
28.8	64	177
28.22	64	177
27.68	64	177
27.68	64	177
27.68	64	177
28.21	64	178
28.37	64	180
28.86	65	182
28.32	65	182
27.87	65	183
27.87	65	183
27.87	65	183
28.07	66	185
27.86	66	187
27.83	66	187
27.83	66	187
27.14	67	187
27.14	67	188
27.14	67	188
28.04	67	188
27.99	67	188
27.45	68	191
26.49	68	193
26.96	68	194
26.96	68	195
26.96	68	195
26.36	69	196
26.03	69	197
25.96	70	199
25.32	70	200
25.41	70	201
25.41	70	201
25.41	70	201
25.49	70	202
25.66	71	203
25.84	71	205
26.07	71	207
26.78	71	209
26.78	71	209
26.78	71	209
27.34	71	212
27.16	71	212
26.85	71	212
27.09	71	212
27.09	71	212
27.09	71	212
27.09	71	212
26.75	71	212
26.68	71	213
26.82	71	214
26.99	71	214
26.99	71	217
26.99	71	220
26.99	73	227
27.32	73	231
28.07	73	233
28.11	73	233
29.13	74	233
28.86	74	233
28.86	74	233
28.86	74	233
28.8	74	237
28.08	75	241
28.58	77	248
28.99	77	249
28.08	78	251
28.08	78	251
28.08	78	251
28.08	78	252
28.28	78	253
27.82	81	258
28	81	262
27.26	81	262
27.26	81	262
27.26	81	262
27.66	83	263
26.99	83	263
28.2	83	265
28.45	83	265
28.43	83	265
28.43	83	265
28.43	83	265
28.93	83	265
28.79	83	265
28.14	83	267
27.06	83	268
27.42	84	268
27.42	84	268
27.42	84	268
26.43	84	268
26.71	84	269
27.18	84	269
27.08	84	269
26.88	84	269
26.88	84	269
26.88	84	269
26.88	84	269
27.39	84	270
27.33	84	271
27.34	85	271
27.37	85	271
27.37	85	272
27.37	85	272
28.01	87	272
27.29	87	272
27.66	87	272
27.44	87	272
27.34	87	277
27.34	87	277
27.34	87	277
27.35	87	278
27.87	87	278
28.2	87	278
28.43	87	278
29.15	87	280
29.15	87	280
29.15	87	280
28.89	87	280
28.98	87	280
29.57	87	282
29.76	87	283
29.63	87	284
29.63	87	284
29.63	87	285
29.89	87	285
30.28	87	285
30.55	87	285
30.29	87	286
30.38	87	287
30.38	87	287
30.38	87	287
30.41	87	287
31.08	87	289
30.86	87	289
31.06	87	289
31.22	87	291
31.22	87	291
31.22	87	291
31.1	87	291
30.84	87	291
31.12	87	291
31.37	87	291
31.37	87	291
31.37	87	291
31.37	87	291
31.51	87	291
32.28	87	291
31.99	87	291
32.23	87	291
32.3	87	291
32.3	87	291
32.3	87	291
32.42	87	291
32.15	87	291
33.28	87	291
33.51	87	291
32.56	87	291
32.56	87	293
32.56	87	293
33.02	87	294
33.69	87	294
33.01	88	294
33.58	88	294
33.48	88	294
33.48	88	294
33.48	88	294
32.72	88	294
31.72	88	294
32.45	88	294
33.23	88	294
33.11	88	294
33.11	88	294
33.11	88	295
33.88	88	295
32.94	88	295
32.66	88	295
31.18	88	295
30.82	88	295
30.82	88	295
30.82	88	295
32.97	88	295
32.91	88	295
33.66	88	296
33.08	89	296
32.04	89	296
32.04	89	296
32.04	89	296
31.97	89	296
30.59	89	296
30.08	89	296
28.69	89	297
30.11	90	297
30.11	90	297
30.11	90	297
28.71	90	301
28.9	90	301
28.04	90	301
29.41	90	301
28.69	90	301
28.69	90	301
28.69	90	301
28.69	90	301
28.23	90	302
29.18	90	302
28.86	90	302
27.78	93	302
27.78	93	304
27.78	93	304
27.29	93	304
27.76	93	304
27.03	93	304
28.13	93	304
27.84	94	304
27.84	94	304
27.84	94	305
27.4	94	306
27.91	95	306
28.12	95	306
27.93	95	307
28.07	95	307
28.07	95	307
28.07	95	307
27.94	95	307
27.46	95	307
27.32	95	307
26.86	96	311
27.05	96	311
27.05	96	311
27.05	96	311
27.03	96	314
25.93	96	315
25.6	96	315
25.18	96	315
24.88	96	315
24.88	96	315
24.88	96	315
24.88	96	315
25.15	96	315
26.66	96	315
26.64	96	315
27	96	315
27	96	315
27	96	315
27.06	96	315
27.94	96	315
27.66	96	315
27.81	97	315
26.24	97	315
26.24	97	315
26.24	97	315
26.02	97	315
25.91	97	317
26.06	97	318
27.39	97	318
27.42	97	318
27.42	97	318
27.42	97	318
27.91	97	318
28.39	97	318
28.07	97	319
27.69	97	320
27.73	97	320
27.73	97	320
27.73	97	320
28.57	97	320
28.12	97	320
27.93	97	320
27.88	97	321
27.75	97	321
27.75	97	321
27.75	97	321
28.23	97	321
27.77	97	321
26.3	97	322
26	97	322
25.84	97	322
25.84	98	323
25.84	98	323
25.68	98	323
25.34	99	325
25.38	99	326
24.43	100	326
24.6	100	326
24.6	100	326
24.6	100	326
24.23	100	326
23.64	100	326
23.6	100	326
23.49	100	326
24	100	326
24	100	326
24	100	326
23.25	100	326
23.55	100	327
24.66	100	328
25.1	100	328
25.84	100	328
25.84	100	328
25.84	100	328
25.84	100	328
24.92	100	328
25.22	100	328
25.69	100	328
25.75	100	328
25.75	100	329
25.75	100	329
26.5	101	330
26.06	102	330
26.34	102	330
26.06	102	330
26.01	102	330
26.01	102	330
26.01	102	330
26.56	102	332
26.38	102	333
25.81	103	335
25.04	103	335
25.59	103	335
25.59	103	335
25.59	103	335
25.53	103	335
25.35	103	335
25.04	103	339
25.12	103	339
25.56	103	340
25.56	103	340
25.56	103	340
25.38	103	341
26.25	103	342
26.3	103	343
26	103	343
25.95	103	343
25.95	103	343
25.95	103	343
25.65	103	343
25.98	103	343
25.81	103	344
24.72	104	349
23.58	104	351
23.58	104	351
23.58	104	353
24.87	104	357
24.55	107	362
25.6	107	368
26.03	107	369
26.11	107	370
26.11	107	370
26.11	107	370
25.72	108	372
25.91	108	372
25.75	108	372
25.94	108	373
26.06	108	373
26.06	108	373
26.06	108	373
25.93	108	374
25.97	108	374
26.46	108	374
27.46	108	377
29.22	109	377
29.22	109	377
29.22	109	377
29.04	109	377
28.13	109	377
28.58	109	377
28.19	109	377
27.54	109	378
27.54	109	378
27.54	110	378
27.65	110	381
27.19	110	382
26.86	110	383
27.51	110	384
27.49	110	385
27.49	110	385
27.49	110	385
26.95	110	385
26.8	110	385
27.11	110	385
27.11	110	385
26.65	110	385
26.65	110	385
26.65	110	386
27.2	111	386
27.21	111	391
27.53	112	397
28.78	112	403
29.05	113	403
29.05	113	404
29.05	113	404
28.74	114	404
28.47	114	405
29.37	114	407
30.07	115	407
30.27	115	408
30.27	115	408
30.27	115	409
30.22	115	409
29.82	115	409
29.79	115	412
30.02	115	412
29.96	115	413
29.96	115	414
29.96	115	414
30.1	115	415
30.82	115	415
31.31	117	424
30.99	117	424
30.99	117	424
30.99	117	424
30.99	117	424
31.21	117	426
31.2	117	430
31.02	117	431
30.82	117	431
30.99	117	434
30.99	119	436
30.99	119	441
31.58	121	465
31.65	121	472
32.37	122	476
32.15	122	479
31.5	124	485
31.5	124	485
31.5	124	485
31.2	124	485
31.4	124	485
32.01	124	485
31.89	124	488
32.75	124	492
32.75	124	493
32.75	124	493
32.75	125	494
32.49	125	495
31.81	125	496
31.89	125	497
32.51	125	498
32.51	125	498
32.51	125	498
32.7	125	498
32.7	125	499
32.45	125	499
32.5	125	499
31.84	125	499
31.84	125	499
31.84	125	499
32.42	125	499
33.44	125	499
32.72	125	499
32.75	125	499
32.76	125	499
32.76	125	499
32.76	125	499
33.32	125	499
34.1	125	499
33.13	125	499
33	125	499
33.76	125	499
33.76	125	499
33.76	125	499
33.87	125	499
33.68	125	499
33.3	125	499
32.95	125	499
32.64	125	500
32.64	125	500
32.64	125	500
32.64	125	500
31.38	125	500
31.5	125	500
31.44	125	502
32.4	125	502
32.4	125	502
32.4	125	502
32.26	125	505
31.65	125	506
31.55	125	509
32.41	125	509
31.91	126	509
31.91	126	509
31.91	126	509
31.72	126	513
32.51	126	515
32.8	126	516
32.06	126	517
32.38	126	517
32.38	126	518
32.38	126	519
32.1	126	521
32.27	126	521
31.23	126	521
31.36	126	521
31.83	126	522
31.83	126	522
31.83	126	522
31.88	126	523
31.51	126	523
31.45	126	524
31.54	126	527
31.94	126	527
31.94	126	527
31.94	126	527
31.61	126	527
31.59	126	527
31.91	126	527
31.71	126	529
32.06	126	529
32.06	126	529
32.06	126	529
31.8	126	529
31.99	126	529
32.4	126	530
32.17	126	532
31.62	126	532
31.62	126	533
31.62	126	534
31.4	126	535
31.4	126	536
30.68	126	537
30.15	126	538
29.89	126	539
29.89	126	539
29.89	126	539
29.52	126	539
30.07	126	539
28.83	126	541
28.54	126	541
28.54	126	542
28.54	126	542
28.54	126	542
28.56	126	542
28.87	126	544
29.27	126	546
29.27	127	547
29.11	127	548
29.11	127	550
29.11	127	550
29.13	127	551
29.51	128	553
28.78	128	553
28.13	128	553
28.25	128	553
28.25	128	553
28.25	128	553
28.21	128	553
28.53	128	554
28.16	128	557
28.23	128	561
27.93	128	562
27.93	128	562
27.93	128	562
27.86	128	562
28.75	128	566
28.92	128	567
28.61	128	568
28	128	568
28	128	568
28	128	568
27.53	128	568
27.63	128	569
27.56	128	570
27.7	128	572
28.14	128	572
28.14	128	572
28.14	128	572
28.14	128	572
28.37	128	572
26.94	128	572
27.16	128	572
26.86	129	572
26.86	129	572
26.86	129	572
26.26	129	572
25.77	129	572
25.36	129	572
26.22	129	573
26.28	129	574
26.28	129	574
26.28	129	574
26.9	129	574
27.02	129	574
26.55	129	575
26.8	129	575
27.33	129	575
27.33	129	575
27.33	129	575
26.95	129	575
27.46	129	575
27.37	129	575
27.04	129	575
27.26	129	575
27.26	129	575
27.26	129	575
27.45	129	575
27.49	129	575
28.07	129	580
28.06	129	580
28.67	129	582
28.67	129	582
28.67	129	583
28.67	129	583
28.42	129	583
28.12	130	585
28.66	130	586
28.3	130	586
28.3	130	586
28.3	130	587
27.59	130	590
27.39	130	592
27.53	130	592
27.28	130	592
27.18	130	593
27.18	130	596
27.18	130	598
26.88	130	600
28.41	130	606
28.7	130	608
29.38	130	610
29.14	130	611
29.14	130	613
29.14	130	613
28.95	131	613
28.97	133	615
28.58	135	620
28.3	135	621
27.94	135	621
27.94	135	621
27.94	135	621
27.93	135	621
27.18	135	621
27.3	135	621
25.74	135	622
25.21	137	625
25.21	137	625
25.21	137	627
22.93	141	638
24.78	141	638
22.88	141	641
24.29	141	646
24.13	141	647
24.13	141	648
24.13	141	648
25.02	141	649
24.55	142	649
24.88	142	649
23.72	143	653
23.36	145	654
23.36	145	654
23.36	146	654
22.89	148	656
23.94	149	668
24.43	149	670
24.76	152	690
24.59	153	693
24.59	153	693
24.59	153	695
25.42	154	700
25.4	154	702
26.1	154	702
25.23	154	702
24.2	154	705
24.2	154	705
24.2	154	705
24.2	154	705
23.92	154	709
24.96	154	709
24.4	155	710
23.52	155	711
23.52	155	711
23.52	155	711
24.1	156	720
24.36	156	720
24.69	156	720
25.19	156	720
24.95	156	720
24.95	156	720
24.95	156	720
24.33	156	720
24.67	156	720
23.71	156	724
23.17	156	724
23.69	156	724
23.69	158	725
23.69	158	725
24.79	158	725
24.96	158	725
24.45	158	727
24.99	158	736
24.12	158	742
24.12	158	743
24.12	158	743
23.18	158	750
24.21	162	755
24.5	163	756
25.37	163	756
24.54	163	757
24.54	163	757
24.54	163	757
26.13	163	760
26.05	163	761
26.95	163	761
26.12	164	764
26.67	164	765
26.67	164	765
26.67	164	766
24.42	164	768
25.86	166	774
25.18	168	778
25.76	169	780
26.31	169	780
26.31	169	781
26.31	169	781
26.52	169	781
25.55	169	781
25.76	169	783
27.07	169	785
27.08	169	786
27.08	169	786
27.08	169	786
25.91	171	786
24.77	172	789
25.33	173	789
25.81	175	791
25.4	175	793
25.4	175	793
25.4	175	793
25.42	175	795
26.53	175	797
24.99	175	797
25.08	175	797
25.65	175	798
25.65	175	798
25.65	175	798
25.1	175	801
25.29	175	801
24.94	175	802
24.67	175	803
24.69	175	804
24.69	175	804
24.69	175	804
24.18	175	805
23.93	176	807
23.21	177	808
23.21	177	808
23.51	177	808
23.51	177	808
23.51	177	809
24.15	177	812
24.08	180	823
25.86	180	825
25.64	180	828
26.07	180	829
26.07	180	830
26.07	181	830
26.74	181	831
26.65	181	832
27.05	182	836
26.19	183	837
26.91	183	837
26.91	183	837
26.91	183	837
26.29	183	838
25.79	184	839
25.86	184	839
25.61	184	841
25.98	184	841
25.98	184	842
25.98	184	842
25.31	189	850
26.5	189	853
26.89	190	858
27.25	190	859
27.79	190	861
27.79	190	861
27.79	190	861
27.79	190	863
27.61	190	866
27.11	191	868
27.76	191	869
27.56	192	875
27.56	192	877
27.56	193	886
27.56	195	888
28.43	203	908
28.56	203	912
29.02	208	927
28.94	208	935
28.94	209	938
28.94	209	939
29.3	209	940
29.41	210	942
29.62	210	945
29.61	210	948
29.61	210	948
29.61	211	950
29.61	211	951
29.61	211	951
29.83	211	954
30.24	211	954
30.15	211	962
30.54	211	964
30.54	211	965
30.54	211	965
30.92	211	966
30.54	212	970
30.2	212	971
29.05	212	973
29.6	212	974
29.6	212	974
29.6	212	974
29.25	212	975
29.21	212	977
29.89	212	978
29.9	212	978
30.63	212	983
30.63	212	983
30.63	212	983
30.2	212	986
30.26	212	987
30.63	212	990
30.58	213	992
30.26	213	994
30.26	213	995
30.26	213	996
30.62	213	998
30.42	214	1000
30.17	214	1002
30.37	214	1003
31.09	214	1003
31.09	214	1003
31.09	214	1003
31.09	214	1003
30.96	214	1003
30.59	214	1003
30.65	214	1004
30.18	214	1004
30.18	214	1005
30.18	214	1005
31.03	214	1008
31.37	214	1009
31.29	214	1010
31.54	215	1011
31.28	215	1012
31.28	215	1013
31.28	215	1013
30.97	215	1013
30.11	215	1013
30.41	215	1014
31.4	215	1015
31.66	215	1017
31.66	215	1017
31.66	215	1017
31.51	215	1020
33.33	215	1026
33.37	215	1029
34.07	216	1033
33.89	216	1033
33.89	216	1035
33.89	216	1036
34.25	216	1042
34.32	216	1043
34.02	216	1045
33.36	218	1047
33.53	218	1051
33.53	218	1052
33.53	218	1052
34.39	218	1053
34	218	1054
34.47	218	1054
33.94	218	1054
34.14	218	1054
34.14	218	1054
34.14	218	1054
34.51	218	1054
34.48	218	1054
33.88	218	1054
33.73	218	1055
33.73	218	1056
33.73	218	1057
33.73	218	1059
33.42	218	1060
32.92	218	1063
33.62	218	1066
34.02	220	1070
32.84	221	1075
32.84	221	1075
32.84	221	1076
33.15	221	1077
33.68	221	1077
33.57	222	1078
33.12	223	1087
33	223	1088
33	223	1088
33	223	1088
32.69	223	1089
33.07	223	1089
33.35	224	1089
33.84	224	1090
33.77	224	1090
33.77	224	1090
33.77	224	1090
33.42	224	1091
34.09	224	1091
33.57	224	1092
33.39	224	1092
33.03	224	1093
33.03	224	1096
33.03	224	1096
33.5	225	1097
33.15	225	1099
32.63	225	1099
33.19	225	1102
33.31	225	1104
33.31	225	1104
33.31	226	1104
32.41	226	1104
32.24	226	1107
31.97	226	1111
31.44	226	1111
30.94	227	1112
30.94	227	1112
30.94	228	1113
31.4	229	1117
31.67	229	1119
31.74	229	1121
31.81	229	1122
31.86	231	1122
31.86	231	1122
31.86	232	1122
31.86	232	1122
32.25	232	1123
31.7	232	1124
32.05	232	1124
30.16	232	1126
30.16	232	1127
30.16	232	1127
30.05	232	1127
30.52	232	1127
30.97	232	1127
31.18	232	1127
31.43	232	1128
31.43	232	1129
31.43	232	1130
30.99	232	1130
31.3	232	1132
31.58	232	1133
32.03	232	1133
32.45	232	1133
32.45	232	1133
32.45	232	1134
32.46	232	1135
32.96	232	1136
32.81	232	1138
32.34	232	1139
32.81	232	1140
32.81	232	1140
32.81	232	1140
32.22	232	1141
32.33	232	1141
32.73	232	1143
32.48	232	1144
33.44	232	1144
33.44	232	1144
33.44	233	1145
33.55	233	1145
33.48	234	1145
33.48	234	1145
33.13	234	1146
33.05	234	1147
33.05	234	1147
33.05	234	1148
33.26	234	1150
32.97	234	1152
33.27	234	1152
32.85	234	1155
33.91	234	1160
33.91	235	1162
33.91	235	1163
34.02	236	1163
34.12	236	1165
33.96	236	1170
34.15	237	1171
33.81	237	1171
33.81	237	1172
33.81	237	1172
33.44	237	1172
33.23	237	1173
33.16	237	1175
33.78	237	1175
34.15	237	1175
34.15	237	1175
34.15	237	1175
33.96	238	1175
33.81	238	1175
33.9	238	1177
33.34	238	1177
34.34	238	1178
34.34	238	1178
34.34	238	1178
34	238	1178
33.96	238	1178
33.82	239	1178
33.82	239	1178
33.83	239	1179
33.83	239	1179
33.83	240	1179
33.96	240	1180
33.96	240	1183
33.97	240	1183
34.13	240	1183
34.03	240	1184
34.03	240	1184
34.03	240	1185
34.07	240	1186
34.38	240	1186
34.18	240	1187
33.92	240	1187
34.04	240	1187
34.04	240	1188
34.04	240	1188
34.02	240	1188
34.1	241	1188
34.07	241	1191
33.87	241	1191
34.03	241	1191
34.03	241	1191
34.03	241	1191
34.03	241	1191
33.8	241	1191
33.75	241	1194
34.84	241	1195
35	243	1198
35	243	1199
35	243	1200
34.59	243	1201
34.15	243	1202
34.33	244	1203
35.55	244	1203
36.13	244	1205
36.13	244	1205
36.13	244	1205
35.33	244	1206
35.44	245	1207
35.25	245	1207
35.2	245	1210
34.97	245	1211
34.97	245	1212
34.97	245	1213
35.1	245	1213
34.72	245	1213
34.42	245	1216
34.76	245	1216
34.53	247	1219
34.53	247	1219
34.53	247	1219
34.7	248	1219
34.82	248	1219
35.44	248	1223
35.97	248	1224
35.84	249	1224
35.84	249	1225
35.84	249	1225
35.8	249	1225
35.1	250	1230
35.23	250	1231
35.18	250	1233
34.25	250	1236
34.25	251	1236
34.25	251	1237
33.9	251	1238
33.73	251	1239
34.47	252	1241
34.57	252	1241
34.34	252	1242
34.34	252	1242
34.34	252	1242
34.5	252	1242
33.87	254	1245
33.72	255	1254
34.06	256	1255
33.97	256	1256
33.97	256	1258
33.97	256	1258
33.97	257	1258
33.97	257	1260
33.69	257	1260
34.06	257	1260
33.74	257	1260
33.74	257	1260
33.74	257	1260
34.02	257	1260
34.32	258	1260
32.91	258	1260
32.35	258	1260
32.35	258	1260
32.35	258	1260
32.35	258	1260
32.37	258	1260
32.02	258	1260
31.43	258	1262
31.57	258	1263
31.94	258	1264
31.94	258	1264
31.94	258	1264
32.4	261	1264
32.92	261	1264
32.59	261	1264
32.59	261	1265
33.2	261	1267
33.2	261	1267
33.2	262	1271
32.9	262	1274
32.63	262	1275
32.81	263	1275
33.16	263	1275
33.01	263	1275
33.01	263	1276
33.01	263	1277
32.75	263	1281
32.74	263	1283
32.98	263	1284
33.14	264	1285
33.23	264	1287
33.23	264	1287
33.23	264	1287
33.05	264	1289
33.29	265	1291
33.5	265	1291
33.26	266	1293
33.15	266	1294
33.15	266	1294
33.15	266	1296
34.38	266	1299
34.96	269	1306
34.62	269	1313
35.06	269	1318
34.48	269	1318
34.48	269	1318
34.48	269	1318
34.42	269	1318
34.42	269	1318
34.33	269	1322
34.18	269	1326
33.91	270	1329
33.91	271	1330
33.91	271	1330
34.18	272	1340
34.18	272	1359
35.05	276	1385
34.76	277	1391
34.94	277	1391
34.94	277	1391
34.94	277	1391
34.77	277	1397
34.71	277	1401
34.71	277	1404
35.4	277	1409
35.1	280	1416
35.1	280	1419
35.1	280	1420
34.77	280	1421
35.11	280	1422
35.09	280	1422
35.03	280	1426
34.93	280	1428
34.93	280	1428
34.93	280	1429
34.93	280	1429
35.04	280	1431
34.95	280	1431
35.16	280	1431
35.14	280	1431
35.14	280	1431
35.14	280	1435
35.11	280	1436
35.27	280	1438
34.97	282	1438
34.83	283	1439
35.13	284	1440
35.13	284	1440
35.13	284	1441
34.76	284	1443
34.85	284	1444
34.97	284	1445
34.66	284	1447
34.88	284	1447
34.88	284	1448
34.88	285	1448
35.26	285	1450
35.51	285	1454
35.13	285	1456
35.21	285	1459
35.16	285	1460
35.16	285	1462
35.16	286	1462
35.16	286	1462
35.14	287	1469
35.1	287	1471
35.46	287	1471
35.82	287	1473
35.82	287	1473
35.82	287	1473
34.79	287	1477
34.75	287	1477
35.13	287	1477
35.08	287	1478
35.39	287	1478
35.39	287	1478
35.39	287	1478
35.85	287	1479
35.88	287	1480
36.05	287	1480
36.42	287	1481
36.5	287	1485
36.5	287	1485
36.5	287	1487
37.13	287	1488
36.66	287	1489
36.77	287	1490
36.97	287	1492
38.2	288	1495
38.2	288	1496
38.2	288	1497
37.76	288	1500
37.49	289	1500
37.44	289	1501
37.14	289	1501
37.2	289	1501
37.2	289	1501
37.2	289	1502
37.21	290	1502
37.3	290	1505
36.98	292	1505
36.99	293	1508
36.99	294	1509
36.99	294	1509
36.99	294	1509
36.93	295	1509
36.88	295	1510
36.67	296	1514
37.42	297	1518
37.15	297	1520
37.15	297	1520
37.15	297	1522
37.02	297	1523
37.45	297	1526
37.57	297	1529
37.51	297	1532
37.21	297	1534
37.21	297	1534
37.21	297	1534
36.57	297	1534
37.06	297	1535
36.56	300	1541
36.27	300	1542
36.69	300	1542
36.69	300	1542
36.69	301	1543
36.73	301	1543
37.13	301	1545
37.34	301	1549
37.64	301	1550
37.88	301	1551
37.88	301	1551
37.88	301	1551
37.88	301	1553
37.98	301	1554
37.46	301	1555
37.41	301	1555
37.74	302	1555
37.74	302	1555
37.74	302	1555
37.9	302	1563
38.4	303	1566
38.45	303	1573
37.89	303	1574
38.03	303	1574
38.03	303	1574
38.03	303	1574
38.2	303	1576
38.76	305	1577
39.3	306	1581
39.26	306	1583
39.88	307	1584
39.88	307	1585
39.88	307	1585
40.2	307	1586
40.68	308	1586
40.1	308	1586
40.01	308	1587
40.24	308	1587
40.24	308	1587
40.24	308	1587
40.24	308	1587
40.52	308	1587
40.75	308	1587
41.25	308	1587
40.55	308	1588
40.55	308	1588
40.55	308	1588
40.73	308	1588
40.44	308	1588
39.82	308	1589
40.72	308	1589
41.25	308	1589
41.25	308	1590
41.25	308	1590
41.27	308	1590
40.66	309	1592
40.27	309	1592
40.94	309	1592
40.16	310	1593
40.16	310	1594
40.16	310	1595
40.61	311	1596
40.84	311	1597
40.66	311	1599
40.09	311	1601
40.96	311	1601
40.96	311	1601
40.96	311	1603
39.8	312	1603
40.3	312	1603
41.02	312	1606
41.56	312	1607
41.27	312	1609
41.27	312	1609
41.27	312	1609
41.36	312	1609
41.22	312	1609
41.22	312	1609
41.22	312	1609
42.07	312	1609
42.07	312	1609
42.07	312	1609
42.83	312	1609
42.7	312	1609
42.07	312	1609
41.89	312	1612
42.63	313	1619
42.63	313	1620
42.63	313	1620
43.35	313	1620
43.02	313	1622
43.51	313	1625
44.41	313	1629
44.45	313	1631
44.45	313	1631
44.45	313	1631
44.63	313	1631
44.57	313	1631
44.31	313	1635
43.65	313	1636
43.51	313	1636
43.51	313	1636
43.51	313	1636
43.25	313	1637
43.26	313	1637
43.5	313	1637
44.26	313	1640
44.49	313	1643
44.49	313	1644
44.49	313	1645
44.34	313	1645
44.03	315	1646
43.27	315	1647
43.22	315	1648
43.23	315	1648
43.23	315	1648
43.23	315	1648
43.2	315	1648
43.32	315	1648
43.1	315	1648
42.99	315	1648
42.75	315	1648
42.75	315	1649
42.75	315	1649
42.49	316	1650
42.59	316	1652
42.36	316	1653
42.48	316	1654
42.76	316	1655
42.76	316	1655
42.76	317	1655
42.39	317	1655
41.11	318	1655
41.25	319	1656
41.25	319	1656
41.08	319	1656
41.08	319	1656
41.08	319	1656
41.08	319	1656
41.39	319	1657
41.5	319	1658
41.82	319	1658
41.43	319	1658
41.43	319	1658
41.43	319	1659
41.72	319	1662
42.45	320	1666
42.5	320	1666
42.26	320	1666
42.19	320	1666
42.19	320	1666
42.19	320	1666
42.89	320	1666
42.85	320	1666
43.31	320	1666
42.96	320	1666
42.85	320	1666
42.85	320	1666
42.85	320	1666
42.31	320	1666
41.73	320	1666
41.81	320	1666
41.61	320	1666
41.59	320	1666
41.59	320	1666
41.59	320	1666
41.32	320	1666
41.49	320	1666
41.26	320	1667
41	321	1668
41.3	321	1668
41.3	321	1668
41.3	321	1669
40.62	321	1670
40.24	321	1670
40.36	321	1671
41.44	321	1671
41.43	321	1680
41.43	321	1681
41.43	321	1681
41.75	322	1682
41.54	322	1683
42.21	324	1690
42.68	324	1692
42.68	324	1692
42.68	324	1692
42.68	324	1692
42.62	326	1692
42.94	326	1692
42.76	328	1693
42.69	329	1693
42.86	329	1694
42.86	329	1694
42.86	329	1695
42.83	329	1696
42.96	329	1696
43.1	329	1697
42.69	329	1697
42.67	329	1697
42.67	329	1697
42.67	329	1697
42.7	329	1700
42.63	329	1701
42.44	331	1702
41.71	331	1702
42.71	331	1703
42.71	331	1703
42.71	331	1703
42.75	331	1704
42.28	331	1706
42.76	332	1708
43.09	332	1714
43.54	333	1716
43.54	333	1717
43.54	334	1717
43.41	334	1717
43.56	334	1717
43.62	334	1718
44.08	334	1719
44.36	334	1719
44.36	334	1720
44.36	334	1721
44.48	334	1723
44.31	334	1724
44.27	334	1724
44.27	334	1724
44.02	334	1724
44.02	334	1724
44.02	334	1725
44.18	335	1728
43.73	335	1729
43.75	337	1729
43.25	337	1730
44.11	337	1730
44.11	337	1730
44.11	337	1732
44.32	337	1733
44.11	337	1735
43.52	337	1736
43.5	337	1737
43.73	338	1739
43.73	338	1739
43.73	338	1739
43.98	338	1740
43.59	338	1741
44.93	338	1745
45.02	338	1746
44.96	338	1747
44.96	338	1747
44.96	339	1750
45.21	340	1750
45.39	340	1751
45.39	340	1752
45.54	340	1753
45.5	340	1754
45.5	340	1757
45.5	340	1757
45.5	340	1763
45.4	340	1765
45.4	342	1775
45.02	344	1794
45.34	344	1795
45.34	344	1796
45.34	344	1796
45.42	346	1796
45.4	346	1797
45.92	346	1800
46.16	348	1808
45.94	348	1812
45.94	348	1813
45.94	348	1823
45.56	348	1825
45.59	348	1826
46.4	349	1839
46.39	349	1842
46.39	349	1842
46.39	349	1842
46.39	349	1844
46.39	349	1844
46.5	350	1845
46.67	351	1846
46.35	351	1847
45.48	351	1849
45.48	351	1849
45.48	351	1849
45.53	351	1849
45.96	351	1849
45.59	351	1850
46.05	351	1850
45.34	351	1853
45.34	351	1853
45.34	352	1853
44.43	352	1853
44.77	352	1854
44.23	352	1855
44.78	352	1856
45.37	352	1857
45.37	352	1857
45.37	352	1857
45.52	352	1857
45.97	352	1857
45.99	352	1857
45.98	352	1858
46.13	352	1860
46.13	352	1860
46.13	352	1860
46.13	352	1860
46.13	352	1861
45.53	352	1863
45.63	352	1864
45.6	352	1864
45.6	353	1865
45.6	353	1865
46.08	353	1865
46.08	353	1869
46.05	353	1872
46.05	356	1875
46.42	356	1876
46.42	356	1876
46.42	356	1876
46.15	356	1876
46.74	356	1876
47.09	356	1881
47.34	356	1883
47.95	356	1886
47.95	356	1886
47.95	356	1886
48.15	356	1886
47.81	356	1887
48.12	356	1887
47.84	356	1889
47.4	356	1891
47.4	356	1891
47.4	356	1891
48.13	356	1892
48.4	356	1893
47.81	356	1895
49.03	360	1903
49.12	360	1906
49.12	360	1906
49.12	360	1910
48.98	360	1911
48.96	360	1913
48.5	360	1922
49.1	362	1923
49.29	363	1923
49.29	363	1925
49.29	363	1925
49.74	363	1926
49.77	363	1927
49.76	363	1929
49.83	364	1929
49.56	364	1930
49.56	364	1931
49.56	364	1931
48.66	364	1931
48.83	364	1931
49.1	364	1931
47.71	364	1931
48.08	365	1934
48.08	365	1934
48.08	365	1934
48.11	365	1934
48.78	366	1934
49.09	368	1944
48.93	368	1945
48.93	368	1945
48.93	368	1945
48.93	368	1945
49.12	368	1945
49.23	368	1948
49.59	368	1950
49.32	368	1951
49.05	370	1952
49.05	370	1952
49.05	370	1953
48.94	374	1970
49.47	374	1971
49.64	374	1971
49.64	374	1971
49.58	374	1971
49.58	374	1971
49.58	374	1971
49.56	374	1973
49.09	374	1974
49.39	375	1975
49.33	375	1976
49.08	375	1976
49.08	375	1976
49.08	375	1976
49.76	375	1976
49.81	375	1976
49.29	375	1976
49.03	375	1977
49.08	376	1978
49.08	376	1979
49.08	376	1979
49.49	376	1982
48.96	376	1984
49.67	376	1984
49.99	376	1985
50.16	376	1985
50.16	376	1985
50.16	376	1986
50.16	376	1987
50.55	376	1987
50.44	376	1991
50.27	376	1993
50.78	376	1996
50.78	376	1996
50.78	376	1996
51.09	377	1996
51.09	378	1998
51.04	378	1998
51.63	378	2003
51.98	379	2005
51.98	379	2006
51.98	379	2006
52.51	379	2009
52.59	379	2011
52.24	379	2012
51.71	379	2013
51.9	380	2015
51.9	380	2015
51.9	380	2016
51.09	380	2020
51.66	380	2023
52.04	380	2024
52.02	380	2024
52.89	380	2027
52.89	380	2029
52.89	380	2030
[truncated: 1,654 more rows]
