# Supplementary material for: Measuring information flux between social media and stock prices with Transfer Entropy
Source: PLoS One. 2021 Sep 23;16(9):e0257686. doi: 10.1371/journal.pone.0257686 (PMC8459996; doi:10.1371/journal.pone.0257686)
Supplement: S1 Data — (ZIP) [file pone.0257686.s001.zip › DATA BASES/15.-WELLS FARGO/wells fargo nuevo.xlsx]

## Sheet: Sheet1
stock	neg	pos
29.48	0	1
30	0.5	1.5
30	0.5	1.5
30	0.5	1.5
28.06	0.5	2.5
27.54	1.16667	2.83333
25.87	1.36667	3.63333
25.72	1.36667	4.63333
25.14	1.36667	5.63333
25.14	1.36667	5.63333
25.14	1.36667	5.63333
23.8	1.36667	6.63333
24.38	1.7	7.3
23.07	2.12857	7.87143
20.16	2.62857	8.37143
18.68	2.62857	9.37143
18.68	3.62857	9.37143
18.68	3.62857	9.37143
18.68	3.62857	9.37143
14.23	3.62857	10.3714
16.65	3.9619	11.0381
15.79	3.9619	12.0381
15.87	3.9619	13.0381
15.87	3.9619	13.0381
15.87	3.9619	13.0381
15.48	3.9619	14.0381
16.19	3.9619	14.0381
21.19	3.9619	14.0381
18.78	4.9619	14.0381
18.9	4.9619	14.0381
18.9	4.9619	14.0381
18.9	4.9619	14.0381
19.23	4.9619	14.0381
18.53	4.9619	14.0381
17.45	4.9619	14.0381
16.27	4.9619	15.0381
19.14	4.9619	15.0381
19.14	4.9619	15.0381
19.14	4.9619	15.0381
19.06	4.9619	15.0381
16.35	4.9619	15.0381
17.5	4.9619	15.0381
16.8	4.9619	15.0381
15.76	4.9619	15.0381
15.76	4.9619	15.0381
15.76	4.9619	15.0381
15.76	4.9619	15.0381
13.69	4.9619	15.0381
13.05	4.9619	15.0381
12.01	4.9619	15.0381
10.91	4.9619	16.0381
10.91	4.9619	16.0381
10.91	4.9619	17.0381
11.03	4.9619	18.0381
13.05	5.9619	18.0381
13.44	5.9619	18.0381
14.4	6.4619	18.5381
12.1	6.4619	19.5381
12.1	6.4619	20.5381
12.1	7.4619	20.5381
10.84	7.4619	20.5381
10.67	7.4619	20.5381
9.66	7.4619	20.5381
8.12	7.4619	21.5381
8.61	7.4619	22.5381
8.61	7.4619	22.5381
8.61	7.4619	22.5381
9.97	7.4619	22.5381
11.81	7.4619	22.5381
11.88	7.4619	22.5381
13.95	7.4619	22.5381
13.94	7.4619	23.5381
13.94	7.4619	23.5381
13.94	7.4619	24.5381
13.7	7.4619	24.5381
14.66	7.4619	24.5381
17.22	7.4619	24.5381
15.42	7.4619	24.5381
13.99	7.4619	24.5381
13.99	7.4619	24.5381
13.99	7.4619	24.5381
17.33	7.4619	24.5381
15.5	7.4619	24.5381
16.42	7.4619	24.5381
15.95	7.4619	24.5381
15.59	7.4619	24.5381
15.59	7.4619	24.5381
15.59	7.4619	24.5381
13.37	8.4619	24.5381
14.24	8.4619	24.5381
14.48	8.4619	24.5381
15.33	8.4619	24.5381
16.34	8.4619	24.5381
16.34	8.4619	24.5381
16.34	8.4619	24.5381
15.25	8.4619	24.5381
14.85	8.4619	24.5381
14.89	8.4619	25.5381
19.61	8.9619	26.0381
19.61	8.9619	26.0381
19.61	8.9619	26.0381
19.61	8.9619	26.0381
19.67	8.9619	27.0381
18.27	8.9619	28.0381
19.55	8.9619	29.0381
19.45	8.9619	29.0381
20.26	9.9619	29.0381
20.26	9.9619	29.0381
20.26	9.9619	29.0381
17	9.9619	30.0381
18.81	10.2952	30.7048
18.18	11.2952	30.7048
20.09	11.2952	31.7048
21.4	11.7952	32.2048
21.4	11.7952	32.2048
21.4	11.7952	33.2048
20.3	12.1286	33.8714
19.48	13.1286	33.8714
19.97	14.1286	33.8714
20.01	14.1286	33.8714
19.61	14.1286	33.8714
19.61	14.1286	34.8714
19.61	14.1286	34.8714
24.25	15.1286	34.8714
23.27	15.4619	35.5381
26.84	15.6286	36.3714
24.76	16.1286	36.8714
28.18	16.1286	37.8714
28.18	16.1286	37.8714
28.18	16.1286	37.8714
26.53	16.1286	37.8714
25.7	16.1286	38.8714
24.2	16.1286	38.8714
25.69	16.1286	38.8714
24.87	17.1286	38.8714
24.87	17.1286	38.8714
24.87	17.1286	39.8714
26.93	17.1286	40.8714
25.45	17.1286	41.8714
24.46	17.1286	42.8714
25.04	17.1286	42.8714
24.31	17.1286	43.8714
24.31	17.1286	43.8714
24.31	17.1286	43.8714
24.31	17.1286	43.8714
25.65	17.1286	43.8714
24.08	17.6286	44.3714
24.77	17.6286	44.3714
25.5	17.6286	44.3714
25.5	17.6286	44.3714
25.5	17.6286	44.3714
25.43	17.6286	44.3714
24.39	18.6286	44.3714
24.13	18.6286	44.3714
25.1	18.6286	44.3714
24.72	18.6286	44.3714
24.72	18.6286	44.3714
24.72	18.6286	44.3714
25.39	18.6286	45.3714
25.66	18.6286	45.3714
24.91	18.6286	45.3714
25.02	18.6286	46.3714
25.48	18.6286	47.3714
25.48	18.6286	47.3714
25.48	18.6286	47.3714
24.71	19.6286	47.3714
24.4	19.6286	48.3714
23.09	20.6286	48.3714
23.7	20.6286	49.3714
24.19	20.6286	49.3714
24.19	20.6286	49.3714
24.19	20.6286	49.3714
22.51	20.6286	49.3714
22.91	20.6286	49.3714
23.17	20.6286	49.3714
23.8	20.6286	49.3714
23.87	21.6286	49.3714
23.87	21.6286	49.3714
23.87	21.6286	49.3714
24.53	21.6286	49.3714
24.26	21.6286	49.3714
24.14	21.6286	49.3714
23.08	21.6286	50.3714
23.08	21.6286	50.3714
23.08	21.6286	50.3714
23.08	21.6286	50.3714
23.1	21.6286	50.3714
23.33	21.6286	50.3714
22.91	21.6286	51.3714
23.28	21.6286	51.3714
22.87	21.6286	52.3714
22.87	21.6286	52.3714
22.87	21.6286	52.3714
24.8	21.6286	52.3714
24.4	21.6286	53.3714
25.3	21.6286	54.3714
25.05	22.0286	54.9714
25	22.0286	55.9714
25	22.0286	55.9714
25	22.0286	55.9714
25.52	22.0286	55.9714
25.35	22.0286	55.9714
24.45	22.0286	55.9714
24.26	22.0286	55.9714
23.47	22.0286	55.9714
23.47	22.0286	55.9714
23.47	22.0286	55.9714
24.22	22.0286	55.9714
24.52	22.0286	56.9714
24.38	23.0286	56.9714
24.87	23.0286	56.9714
24.46	23.0286	56.9714
24.46	23.0286	56.9714
24.46	23.0286	56.9714
25.8	24.0286	56.9714
26.55	25.0286	56.9714
28.02	25.0286	57.9714
27.97	26.0286	57.9714
28.76	26.0286	57.9714
28.76	26.0286	57.9714
28.76	26.0286	57.9714
28.64	26.0286	58.9714
26.89	26.0286	58.9714
27.17	27.0286	58.9714
27.88	28.0286	58.9714
27.73	28.5286	59.4714
27.73	28.5286	59.4714
27.73	28.5286	59.4714
26.3	28.5286	59.4714
26.34	28.5286	60.4714
26.61	28.5286	60.4714
27.48	29.5286	60.4714
27.94	29.5286	61.4714
27.94	29.5286	61.4714
27.94	29.5286	61.4714
27.32	29.5286	61.4714
27.33	29.5286	62.4714
27.62	29.5286	62.4714
27.74	29.8619	63.1381
27.3	30.3619	63.6381
27.3	30.3619	63.6381
27.3	30.8619	64.1381
27.52	30.8619	65.1381
26.21	30.8619	66.1381
26.09	31.3619	66.6381
26.91	31.3619	66.6381
26.91	31.3619	66.6381
26.91	31.3619	66.6381
26.91	31.3619	66.6381
26.91	31.3619	67.6381
26.98	31.3619	67.6381
27.68	31.3619	68.6381
27.86	31.3619	68.6381
27.43	31.3619	69.6381
27.43	31.3619	69.6381
27.43	31.3619	69.6381
27.92	32.3619	69.6381
28.58	32.3619	69.6381
29.41	32.3619	69.6381
28.78	32.3619	69.6381
28.49	32.3619	70.6381
28.49	32.3619	70.6381
28.49	32.3619	70.6381
28.29	33.3619	70.6381
29.39	33.6952	71.3048
28.76	33.6952	71.3048
28.45	33.6952	71.3048
28.19	33.6952	71.3048
28.19	33.6952	71.3048
28.19	33.6952	71.3048
28.9	33.6952	71.3048
28.35	33.6952	72.3048
28.18	33.6952	72.3048
26.6	33.6952	73.3048
26.28	34.1952	73.8048
26.28	34.1952	73.8048
26.28	34.1952	73.8048
28.09	34.1952	74.8048
28.66	34.1952	75.8048
29.26	34.6952	76.3048
29.05	34.6952	77.3048
29.21	34.6952	77.3048
29.21	34.6952	77.3048
29.21	34.6952	77.3048
30.28	34.6952	77.3048
30.06	34.6952	77.3048
31.34	34.6952	77.3048
31.38	34.6952	78.3048
30.02	34.8952	79.1048
30.02	34.8952	79.1048
30.02	35.8952	79.1048
30.07	35.8952	80.1048
30.46	35.8952	81.1048
28.9	35.8952	82.1048
30.17	35.8952	83.1048
29.32	35.8952	84.1048
29.32	35.8952	84.1048
29.32	35.8952	84.1048
28.45	35.8952	85.1048
28.39	35.8952	85.1048
27.46	36.3952	85.6048
28.57	36.3952	85.6048
27.52	36.3952	86.6048
27.52	36.3952	86.6048
27.52	36.3952	86.6048
27.61	36.3952	86.6048
27.74	36.3952	86.6048
26.82	36.3952	86.6048
27.29	36.3952	86.6048
27.12	36.3952	87.6048
27.12	36.3952	87.6048
27.12	36.3952	87.6048
28.4	36.3952	88.6048
28.1	36.3952	89.6048
28.8	36.8952	90.1048
28.22	36.8952	90.1048
27.68	36.8952	90.1048
27.68	36.8952	90.1048
27.68	36.8952	90.1048
28.21	36.8952	91.1048
28.37	36.8952	92.1048
28.86	37.2286	92.7714
28.32	37.2286	92.7714
27.87	37.2286	93.7714
27.87	37.2286	93.7714
27.87	37.2286	93.7714
28.07	37.5619	94.4381
27.86	37.5619	95.4381
27.83	37.5619	95.4381
27.83	37.5619	95.4381
27.14	38.5619	95.4381
27.14	38.5619	96.4381
27.14	38.5619	96.4381
28.04	38.5619	96.4381
27.99	38.5619	96.4381
27.45	38.8119	97.1881
26.49	38.8119	98.1881
26.96	38.8119	99.1881
26.96	38.8119	100.188
26.96	38.8119	100.188
26.36	39.3119	100.688
26.03	39.3119	101.688
25.96	39.6452	102.355
25.32	39.6452	103.355
25.41	39.6452	104.355
25.41	39.6452	104.355
25.41	39.6452	104.355
25.49	39.6452	105.355
25.66	40.1452	105.855
25.84	40.1452	106.855
26.07	40.1452	107.855
26.78	40.1452	108.855
26.78	40.1452	108.855
26.78	40.1452	108.855
27.34	40.1452	109.855
27.16	40.1452	109.855
26.85	40.1452	109.855
27.09	40.1452	109.855
27.09	40.1452	109.855
27.09	40.1452	109.855
27.09	40.1452	109.855
26.75	40.1452	109.855
26.68	40.1452	110.855
26.82	40.1452	111.855
26.99	40.1452	111.855
26.99	40.1452	112.855
26.99	40.1452	113.855
26.99	40.3675	114.633
27.32	40.3675	115.633
28.07	40.3675	116.633
28.11	40.3675	116.633
29.13	41.3675	116.633
28.86	41.3675	116.633
28.86	41.3675	116.633
28.86	41.3675	116.633
28.8	41.3675	117.633
28.08	41.5675	118.433
28.58	41.7897	119.21
28.99	41.7897	120.21
28.08	42.123	120.877
28.08	42.123	120.877
28.08	42.123	120.877
28.08	42.123	121.877
28.28	42.123	122.877
27.82	42.498	123.502
28	42.498	124.502
27.26	42.498	124.502
27.26	42.498	124.502
27.26	42.498	124.502
27.66	43.1647	124.835
26.99	43.1647	124.835
28.2	43.1647	125.835
28.45	43.1647	125.835
28.43	43.1647	125.835
28.43	43.1647	125.835
28.43	43.1647	125.835
28.93	43.1647	125.835
28.79	43.1647	125.835
28.14	43.1647	126.835
27.06	43.1647	127.835
27.42	44.1647	127.835
27.42	44.1647	127.835
27.42	44.1647	127.835
26.43	44.1647	127.835
26.71	44.1647	128.835
27.18	44.1647	128.835
27.08	44.1647	128.835
26.88	44.1647	128.835
26.88	44.1647	128.835
26.88	44.1647	128.835
26.88	44.1647	128.835
27.39	44.1647	129.835
27.33	44.1647	130.835
27.34	45.1647	130.835
27.37	45.1647	130.835
27.37	45.1647	131.835
27.37	45.1647	131.835
28.01	46.1647	131.835
27.29	46.1647	131.835
27.66	46.1647	131.835
27.44	46.1647	131.835
27.34	46.1647	132.835
27.34	46.1647	132.835
27.34	46.1647	132.835
27.35	46.1647	133.835
27.87	46.1647	133.835
28.2	46.1647	133.835
28.43	46.1647	133.835
29.15	46.1647	134.835
29.15	46.1647	134.835
29.15	46.1647	134.835
28.89	46.1647	134.835
28.98	46.1647	134.835
29.57	46.1647	135.835
29.76	46.1647	136.835
29.63	46.1647	137.835
29.63	46.1647	137.835
29.63	46.1647	138.835
29.89	46.1647	138.835
30.28	46.1647	138.835
30.55	46.1647	138.835
30.29	46.1647	139.835
30.38	46.1647	140.835
30.38	46.1647	140.835
30.38	46.1647	140.835
30.41	46.1647	140.835
31.08	46.1647	141.835
30.86	46.1647	141.835
31.06	46.1647	141.835
31.22	46.1647	142.835
31.22	46.1647	142.835
31.22	46.1647	142.835
31.1	46.1647	142.835
30.84	46.1647	142.835
31.12	46.1647	142.835
31.37	46.1647	142.835
31.37	46.1647	142.835
31.37	46.1647	142.835
31.37	46.1647	142.835
31.51	46.1647	142.835
32.28	46.1647	142.835
31.99	46.1647	142.835
32.23	46.1647	142.835
32.3	46.1647	142.835
32.3	46.1647	142.835
32.3	46.1647	142.835
32.42	46.1647	142.835
32.15	46.1647	142.835
33.28	46.1647	142.835
33.51	46.1647	142.835
32.56	46.1647	142.835
32.56	46.1647	143.835
32.56	46.1647	143.835
33.02	46.1647	144.835
33.69	46.1647	144.835
33.01	47.1647	144.835
33.58	47.1647	144.835
33.48	47.1647	144.835
33.48	47.1647	144.835
33.48	47.1647	144.835
32.72	47.1647	144.835
31.72	47.1647	144.835
32.45	47.1647	144.835
33.23	47.1647	144.835
33.11	47.1647	144.835
33.11	47.1647	144.835
33.11	47.1647	145.835
33.88	47.1647	145.835
32.94	47.1647	145.835
32.66	47.1647	145.835
31.18	47.1647	145.835
30.82	47.1647	145.835
30.82	47.1647	145.835
30.82	47.1647	145.835
32.97	47.1647	145.835
32.91	47.1647	145.835
33.66	47.1647	146.835
33.08	48.1647	146.835
32.04	48.1647	146.835
32.04	48.1647	146.835
32.04	48.1647	146.835
31.97	48.1647	146.835
30.59	48.1647	146.835
30.08	48.1647	146.835
28.69	48.1647	147.835
30.11	49.1647	147.835
30.11	49.1647	147.835
30.11	49.1647	147.835
28.71	49.1647	148.835
28.9	49.1647	148.835
28.04	49.1647	148.835
29.41	49.1647	148.835
28.69	49.1647	148.835
28.69	49.1647	148.835
28.69	49.1647	148.835
28.69	49.1647	148.835
28.23	49.1647	149.835
29.18	49.1647	149.835
28.86	49.1647	149.835
27.78	50.1647	149.835
27.78	50.1647	150.835
27.78	50.1647	150.835
27.29	50.1647	150.835
27.76	50.1647	150.835
27.03	50.1647	150.835
28.13	50.1647	150.835
27.84	51.1647	150.835
27.84	51.1647	150.835
27.84	51.1647	151.835
27.4	51.1647	152.835
27.91	52.1647	152.835
28.12	52.1647	152.835
27.93	52.1647	153.835
28.07	52.1647	153.835
28.07	52.1647	153.835
28.07	52.1647	153.835
27.94	52.1647	153.835
27.46	52.1647	153.835
27.32	52.1647	153.835
26.86	52.3647	154.635
27.05	52.3647	154.635
27.05	52.3647	154.635
27.05	52.3647	154.635
27.03	52.3647	155.635
25.93	52.3647	156.635
25.6	52.3647	156.635
25.18	52.3647	156.635
24.88	52.3647	156.635
24.88	52.3647	156.635
24.88	52.3647	156.635
24.88	52.3647	156.635
25.15	52.3647	156.635
26.66	52.3647	156.635
26.64	52.3647	156.635
27	52.3647	156.635
27	52.3647	156.635
27	52.3647	156.635
27.06	52.3647	156.635
27.94	52.3647	156.635
27.66	52.3647	156.635
27.81	53.3647	156.635
26.24	53.3647	156.635
26.24	53.3647	156.635
26.24	53.3647	156.635
26.02	53.3647	156.635
25.91	53.3647	157.635
26.06	53.3647	158.635
27.39	53.3647	158.635
27.42	53.3647	158.635
27.42	53.3647	158.635
27.42	53.3647	158.635
27.91	53.3647	158.635
28.39	53.3647	158.635
28.07	53.3647	159.635
27.69	53.3647	160.635
27.73	53.3647	160.635
27.73	53.3647	160.635
27.73	53.3647	160.635
28.57	53.3647	160.635
28.12	53.3647	160.635
27.93	53.3647	160.635
27.88	53.3647	161.635
27.75	53.3647	161.635
27.75	53.3647	161.635
27.75	53.3647	161.635
28.23	53.3647	161.635
27.77	53.3647	161.635
26.3	53.3647	162.635
26	53.3647	162.635
25.84	53.3647	162.635
25.84	53.8647	163.135
25.84	53.8647	163.135
25.68	53.8647	163.135
25.34	54.198	163.802
25.38	54.198	164.802
24.43	55.198	164.802
24.6	55.198	164.802
24.6	55.198	164.802
24.6	55.198	164.802
24.23	55.198	164.802
23.64	55.198	164.802
23.6	55.198	164.802
23.49	55.198	164.802
24	55.198	164.802
24	55.198	164.802
24	55.198	164.802
23.25	55.198	164.802
23.55	55.198	165.802
24.66	55.198	166.802
25.1	55.198	166.802
25.84	55.198	166.802
25.84	55.198	166.802
25.84	55.198	166.802
25.84	55.198	166.802
24.92	55.198	166.802
25.22	55.198	166.802
25.69	55.198	166.802
25.75	55.198	166.802
25.75	55.198	167.802
25.75	55.198	167.802
26.5	55.698	168.302
26.06	56.698	168.302
26.34	56.698	168.302
26.06	56.698	168.302
26.01	56.698	168.302
26.01	56.698	168.302
26.01	56.698	168.302
26.56	56.698	169.302
26.38	56.698	170.302
25.81	57.0313	170.969
25.04	57.0313	170.969
25.59	57.0313	170.969
25.59	57.0313	170.969
25.59	57.0313	170.969
25.53	57.0313	170.969
25.35	57.0313	170.969
25.04	57.0313	171.969
25.12	57.0313	171.969
25.56	57.0313	172.969
25.56	57.0313	172.969
25.56	57.0313	172.969
25.38	57.0313	173.969
26.25	57.0313	174.969
26.3	57.0313	175.969
26	57.0313	175.969
25.95	57.0313	175.969
25.95	57.0313	175.969
25.95	57.0313	175.969
25.65	57.0313	175.969
25.98	57.0313	175.969
25.81	57.0313	176.969
24.72	57.198	177.802
23.58	57.198	178.802
23.58	57.198	178.802
23.58	57.198	179.802
24.87	57.198	180.802
24.55	57.573	181.427
25.6	57.573	182.427
26.03	57.573	183.427
26.11	57.573	184.427
26.11	57.573	184.427
26.11	57.573	184.427
25.72	57.9063	185.094
25.91	57.9063	185.094
25.75	57.9063	185.094
25.94	57.9063	186.094
26.06	57.9063	186.094
26.06	57.9063	186.094
26.06	57.9063	186.094
25.93	57.9063	187.094
25.97	57.9063	187.094
26.46	57.9063	187.094
27.46	57.9063	188.094
29.22	58.9063	188.094
29.22	58.9063	188.094
29.22	58.9063	188.094
29.04	58.9063	188.094
28.13	58.9063	188.094
28.58	58.9063	188.094
28.19	58.9063	188.094
27.54	58.9063	189.094
27.54	58.9063	189.094
27.54	59.9063	189.094
27.65	59.9063	190.094
27.19	59.9063	191.094
26.86	59.9063	192.094
27.51	59.9063	193.094
27.49	59.9063	194.094
27.49	59.9063	194.094
27.49	59.9063	194.094
26.95	59.9063	194.094
26.8	59.9063	194.094
27.11	59.9063	194.094
27.11	59.9063	194.094
26.65	59.9063	194.094
26.65	59.9063	194.094
26.65	59.9063	195.094
27.2	60.9063	195.094
27.21	60.9063	196.094
27.53	61.0492	196.951
28.78	61.0492	197.951
29.05	62.0492	197.951
29.05	62.0492	198.951
29.05	62.0492	198.951
28.74	63.0492	198.951
28.47	63.0492	199.951
29.37	63.0492	200.951
30.07	64.0492	200.951
30.27	64.0492	201.951
30.27	64.0492	201.951
30.27	64.0492	202.951
30.22	64.0492	202.951
29.82	64.0492	202.951
29.79	64.0492	203.951
30.02	64.0492	203.951
29.96	64.0492	204.951
29.96	64.0492	205.951
29.96	64.0492	205.951
30.1	64.0492	206.951
30.82	64.0492	206.951
31.31	64.231	207.769
30.99	64.231	207.769
30.99	64.231	207.769
30.99	64.231	207.769
30.99	64.231	207.769
31.21	64.231	208.769
31.2	64.231	209.769
31.02	64.231	210.769
30.82	64.231	210.769
30.99	64.231	211.769
30.99	64.731	212.269
30.99	64.731	213.269
31.58	64.8079	214.192
31.65	64.8079	215.192
32.37	65.0079	215.992
32.15	65.0079	216.992
31.5	65.2579	217.742
31.5	65.2579	217.742
31.5	65.2579	217.742
31.2	65.2579	217.742
31.4	65.2579	217.742
32.01	65.2579	217.742
31.89	65.2579	218.742
32.75	65.2579	219.742
32.75	65.2579	220.742
32.75	65.2579	220.742
32.75	65.7579	221.242
32.49	65.7579	222.242
31.81	65.7579	223.242
31.89	65.7579	224.242
32.51	65.7579	225.242
32.51	65.7579	225.242
32.51	65.7579	225.242
32.7	65.7579	225.242
32.7	65.7579	226.242
32.45	65.7579	226.242
32.5	65.7579	226.242
31.84	65.7579	226.242
31.84	65.7579	226.242
31.84	65.7579	226.242
32.42	65.7579	226.242
33.44	65.7579	226.242
32.72	65.7579	226.242
32.75	65.7579	226.242
32.76	65.7579	226.242
32.76	65.7579	226.242
32.76	65.7579	226.242
33.32	65.7579	226.242
34.1	65.7579	226.242
33.13	65.7579	226.242
33	65.7579	226.242
33.76	65.7579	226.242
33.76	65.7579	226.242
33.76	65.7579	226.242
33.87	65.7579	226.242
33.68	65.7579	226.242
33.3	65.7579	226.242
32.95	65.7579	226.242
32.64	65.7579	227.242
32.64	65.7579	227.242
32.64	65.7579	227.242
32.64	65.7579	227.242
31.38	65.7579	227.242
31.5	65.7579	227.242
31.44	65.7579	228.242
32.4	65.7579	228.242
32.4	65.7579	228.242
32.4	65.7579	228.242
32.26	65.7579	229.242
31.65	65.7579	230.242
31.55	65.7579	231.242
32.41	65.7579	231.242
31.91	66.7579	231.242
31.91	66.7579	231.242
31.91	66.7579	231.242
31.72	66.7579	232.242
32.51	66.7579	233.242
32.8	66.7579	234.242
32.06	66.7579	235.242
32.38	66.7579	235.242
32.38	66.7579	236.242
32.38	66.7579	237.242
32.1	66.7579	238.242
32.27	66.7579	238.242
31.23	66.7579	238.242
31.36	66.7579	238.242
31.83	66.7579	239.242
31.83	66.7579	239.242
31.83	66.7579	239.242
31.88	66.7579	240.242
31.51	66.7579	240.242
31.45	66.7579	241.242
31.54	66.7579	242.242
31.94	66.7579	242.242
31.94	66.7579	242.242
31.94	66.7579	242.242
31.61	66.7579	242.242
31.59	66.7579	242.242
31.91	66.7579	242.242
31.71	66.7579	243.242
32.06	66.7579	243.242
32.06	66.7579	243.242
32.06	66.7579	243.242
31.8	66.7579	243.242
31.99	66.7579	243.242
32.4	66.7579	244.242
32.17	66.7579	245.242
31.62	66.7579	245.242
31.62	66.7579	246.242
31.62	66.7579	247.242
31.4	66.7579	248.242
31.4	66.7579	249.242
30.68	66.7579	250.242
30.15	66.7579	251.242
29.89	66.7579	252.242
29.89	66.7579	252.242
29.89	66.7579	252.242
29.52	66.7579	252.242
30.07	66.7579	252.242
28.83	66.7579	253.242
28.54	66.7579	253.242
28.54	66.7579	254.242
28.54	66.7579	254.242
28.54	66.7579	254.242
28.56	66.7579	254.242
28.87	66.7579	255.242
29.27	66.7579	256.242
29.27	67.2579	256.742
29.11	67.2579	257.742
29.11	67.2579	258.742
29.11	67.2579	258.742
29.13	67.2579	259.742
29.51	67.5913	260.409
28.78	67.5913	260.409
28.13	67.5913	260.409
28.25	67.5913	260.409
28.25	67.5913	260.409
28.25	67.5913	260.409
28.21	67.5913	260.409
28.53	67.5913	261.409
28.16	67.5913	262.409
28.23	67.5913	263.409
27.93	67.5913	264.409
27.93	67.5913	264.409
27.93	67.5913	264.409
27.86	67.5913	264.409
28.75	67.5913	265.409
28.92	67.5913	266.409
28.61	67.5913	267.409
28	67.5913	267.409
28	67.5913	267.409
28	67.5913	267.409
27.53	67.5913	267.409
27.63	67.5913	268.409
27.56	67.5913	269.409
27.7	67.5913	270.409
28.14	67.5913	270.409
28.14	67.5913	270.409
28.14	67.5913	270.409
28.14	67.5913	270.409
28.37	67.5913	270.409
26.94	67.5913	270.409
27.16	67.5913	270.409
26.86	68.5913	270.409
26.86	68.5913	270.409
26.86	68.5913	270.409
26.26	68.5913	270.409
25.77	68.5913	270.409
25.36	68.5913	270.409
26.22	68.5913	271.409
26.28	68.5913	272.409
26.28	68.5913	272.409
26.28	68.5913	272.409
26.9	68.5913	272.409
27.02	68.5913	272.409
26.55	68.5913	273.409
26.8	68.5913	273.409
27.33	68.5913	273.409
27.33	68.5913	273.409
27.33	68.5913	273.409
26.95	68.5913	273.409
27.46	68.5913	273.409
27.37	68.5913	273.409
27.04	68.5913	273.409
27.26	68.5913	273.409
27.26	68.5913	273.409
27.26	68.5913	273.409
27.45	68.5913	273.409
27.49	68.5913	273.409
28.07	68.5913	274.409
28.06	68.5913	274.409
28.67	68.5913	275.409
28.67	68.5913	275.409
28.67	68.5913	276.409
28.67	68.5913	276.409
28.42	68.5913	276.409
28.12	68.9246	277.075
28.66	68.9246	278.075
28.3	68.9246	278.075
28.3	68.9246	278.075
28.3	68.9246	279.075
27.59	68.9246	280.075
27.39	68.9246	281.075
27.53	68.9246	281.075
27.28	68.9246	281.075
27.18	68.9246	282.075
27.18	68.9246	283.075
27.18	68.9246	284.075
26.88	68.9246	285.075
28.41	68.9246	286.075
28.7	68.9246	287.075
29.38	68.9246	288.075
29.14	68.9246	289.075
29.14	68.9246	290.075
29.14	68.9246	290.075
28.95	69.9246	290.075
28.97	70.4246	290.575
28.58	70.7103	291.29
28.3	70.7103	292.29
27.94	70.7103	292.29
27.94	70.7103	292.29
27.94	70.7103	292.29
27.93	70.7103	292.29
27.18	70.7103	292.29
27.3	70.7103	292.29
25.74	70.7103	293.29
25.21	71.1103	293.89
25.21	71.1103	293.89
25.21	71.1103	294.89
22.93	71.377	295.623
24.78	71.377	295.623
22.88	71.377	296.623
24.29	71.377	297.623
24.13	71.377	298.623
24.13	71.377	299.623
24.13	71.377	299.623
25.02	71.377	300.623
24.55	72.377	300.623
24.88	72.377	300.623
23.72	72.577	301.423
23.36	73.2437	301.756
23.36	73.2437	301.756
23.36	74.2437	301.756
22.89	74.7437	302.256
23.94	74.8206	303.179
24.43	74.8206	304.179
24.76	74.951	305.049
24.59	75.201	305.799
24.59	75.201	305.799
24.59	75.201	306.799
25.42	75.3677	307.632
25.4	75.3677	308.632
26.1	75.3677	308.632
25.23	75.3677	308.632
24.2	75.3677	309.632
24.2	75.3677	309.632
24.2	75.3677	309.632
24.2	75.3677	309.632
23.92	75.3677	310.632
24.96	75.3677	310.632
24.4	75.8677	311.132
23.52	75.8677	312.132
23.52	75.8677	312.132
23.52	75.8677	312.132
24.1	75.9677	313.032
24.36	75.9677	313.032
24.69	75.9677	313.032
25.19	75.9677	313.032
24.95	75.9677	313.032
24.95	75.9677	313.032
24.95	75.9677	313.032
24.33	75.9677	313.032
24.67	75.9677	313.032
23.71	75.9677	314.032
23.17	75.9677	314.032
23.69	75.9677	314.032
23.69	76.6344	314.366
23.69	76.6344	314.366
24.79	76.6344	314.366
24.96	76.6344	314.366
24.45	76.6344	315.366
24.99	76.6344	316.366
24.12	76.6344	317.366
24.12	76.6344	318.366
24.12	76.6344	318.366
23.18	76.6344	319.366
24.21	77.0788	319.921
24.5	77.5788	320.421
25.37	77.5788	320.421
24.54	77.5788	321.421
24.54	77.5788	321.421
24.54	77.5788	321.421
26.13	77.5788	322.421
26.05	77.5788	323.421
26.95	77.5788	323.421
26.12	77.8288	324.171
26.67	77.8288	325.171
26.67	77.8288	325.171
26.67	77.8288	326.171
24.42	77.8288	327.171
25.86	78.0788	327.921
25.18	78.4121	328.588
25.76	78.7455	329.255
26.31	78.7455	329.255
26.31	78.7455	330.255
26.31	78.7455	330.255
26.52	78.7455	330.255
25.55	78.7455	330.255
25.76	78.7455	331.255
27.07	78.7455	332.255
27.08	78.7455	333.255
27.08	78.7455	333.255
27.08	78.7455	333.255
25.91	79.7455	333.255
24.77	79.9955	334.005
25.33	80.9955	334.005
25.81	81.4955	334.505
25.4	81.4955	335.505
25.4	81.4955	335.505
25.4	81.4955	335.505
25.42	81.4955	336.505
26.53	81.4955	337.505
24.99	81.4955	337.505
25.08	81.4955	337.505
25.65	81.4955	338.505
25.65	81.4955	338.505
25.65	81.4955	338.505
25.1	81.4955	339.505
25.29	81.4955	339.505
24.94	81.4955	340.505
24.67	81.4955	341.505
24.69	81.4955	342.505
24.69	81.4955	342.505
24.69	81.4955	342.505
24.18	81.4955	343.505
23.93	81.8288	344.171
23.21	82.3288	344.671
23.21	82.3288	344.671
23.51	82.3288	344.671
23.51	82.3288	344.671
23.51	82.3288	345.671
24.15	82.3288	346.671
24.08	82.5431	347.457
25.86	82.5431	348.457
25.64	82.5431	349.457
26.07	82.5431	350.457
26.07	82.5431	351.457
26.07	83.5431	351.457
26.74	83.5431	352.457
26.65	83.5431	353.457
27.05	83.7431	354.257
26.19	84.2431	354.757
26.91	84.2431	354.757
26.91	84.2431	354.757
26.91	84.2431	354.757
26.29	84.2431	355.757
25.79	84.7431	356.257
25.86	84.7431	356.257
25.61	84.7431	357.257
25.98	84.7431	357.257
25.98	84.7431	358.257
25.98	84.7431	358.257
25.31	85.1277	358.872
26.5	85.1277	359.872
26.89	85.2944	360.706
27.25	85.2944	361.706
27.79	85.2944	362.706
27.79	85.2944	362.706
27.79	85.2944	362.706
27.79	85.2944	363.706
27.61	85.2944	364.706
27.11	85.6277	365.372
27.76	85.6277	366.372
27.56	85.7706	367.229
27.56	85.7706	368.229
27.56	85.8706	369.129
27.56	86.3706	369.629
28.43	86.6563	370.344
28.56	86.6563	371.344
29.02	86.9063	372.094
28.94	86.9063	373.094
28.94	87.1563	373.844
28.94	87.1563	374.844
29.3	87.1563	375.844
29.41	87.4896	376.51
29.62	87.4896	377.51
29.61	87.4896	378.51
29.61	87.4896	378.51
29.61	87.8229	379.177
29.61	87.8229	380.177
29.61	87.8229	380.177
29.83	87.8229	381.177
30.24	87.8229	381.177
30.15	87.8229	382.177
30.54	87.8229	383.177
30.54	87.8229	384.177
30.54	87.8229	384.177
30.92	87.8229	385.177
30.54	88.0229	385.977
30.2	88.0229	386.977
29.05	88.0229	387.977
29.6	88.0229	388.977
29.6	88.0229	388.977
29.6	88.0229	388.977
29.25	88.0229	389.977
29.21	88.0229	390.977
29.89	88.0229	391.977
29.9	88.0229	391.977
30.63	88.0229	392.977
30.63	88.0229	392.977
30.63	88.0229	392.977
30.2	88.0229	393.977
30.26	88.0229	394.977
30.63	88.0229	395.977
30.58	88.3563	396.644
30.26	88.3563	397.644
30.26	88.3563	398.644
30.26	88.3563	399.644
30.62	88.3563	400.644
30.42	88.6896	401.31
30.17	88.6896	402.31
30.37	88.6896	403.31
31.09	88.6896	403.31
31.09	88.6896	403.31
31.09	88.6896	403.31
31.09	88.6896	403.31
30.96	88.6896	403.31
30.59	88.6896	403.31
30.65	88.6896	404.31
30.18	88.6896	404.31
30.18	88.6896	405.31
30.18	88.6896	405.31
31.03	88.6896	406.31
31.37	88.6896	407.31
31.29	88.6896	408.31
31.54	89.1896	408.81
31.28	89.1896	409.81
31.28	89.1896	410.81
31.28	89.1896	410.81
30.97	89.1896	410.81
30.11	89.1896	410.81
30.41	89.1896	411.81
31.4	89.1896	412.81
31.66	89.1896	413.81
31.66	89.1896	413.81
31.66	89.1896	413.81
31.51	89.1896	414.81
33.33	89.1896	415.81
33.37	89.1896	416.81
34.07	89.3896	417.61
33.89	89.3896	417.61
33.89	89.3896	418.61
33.89	89.3896	419.61
34.25	89.3896	420.61
34.32	89.3896	421.61
34.02	89.3896	422.61
33.36	89.8896	423.11
33.53	89.8896	424.11
33.53	89.8896	425.11
33.53	89.8896	425.11
34.39	89.8896	426.11
34	89.8896	427.11
34.47	89.8896	427.11
33.94	89.8896	427.11
34.14	89.8896	427.11
34.14	89.8896	427.11
34.14	89.8896	427.11
34.51	89.8896	427.11
34.48	89.8896	427.11
33.88	89.8896	427.11
33.73	89.8896	428.11
33.73	89.8896	429.11
33.73	89.8896	430.11
33.73	89.8896	431.11
33.42	89.8896	432.11
32.92	89.8896	433.11
33.62	89.8896	434.11
34.02	90.2229	434.777
32.84	90.3896	435.61
32.84	90.3896	435.61
32.84	90.3896	436.61
33.15	90.3896	437.61
33.68	90.3896	437.61
33.57	90.8896	438.11
33.12	90.9896	439.01
33	90.9896	440.01
33	90.9896	440.01
33	90.9896	440.01
32.69	90.9896	441.01
33.07	90.9896	441.01
33.35	91.9896	441.01
33.84	91.9896	442.01
33.77	91.9896	442.01
33.77	91.9896	442.01
33.77	91.9896	442.01
33.42	91.9896	443.01
34.09	91.9896	443.01
33.57	91.9896	444.01
33.39	91.9896	444.01
33.03	91.9896	445.01
33.03	91.9896	446.01
33.03	91.9896	446.01
33.5	92.4896	446.51
33.15	92.4896	447.51
32.63	92.4896	447.51
33.19	92.4896	448.51
33.31	92.4896	449.51
33.31	92.4896	449.51
33.31	93.4896	449.51
32.41	93.4896	449.51
32.24	93.4896	450.51
31.97	93.4896	451.51
31.44	93.4896	451.51
30.94	93.9896	452.01
30.94	93.9896	452.01
30.94	94.4896	452.51
31.4	94.6896	453.31
31.67	94.6896	454.31
31.74	94.6896	455.31
31.81	94.6896	456.31
31.86	95.6896	456.31
31.86	95.6896	456.31
31.86	96.6896	456.31
31.86	96.6896	456.31
32.25	96.6896	457.31
31.7	96.6896	458.31
32.05	96.6896	458.31
30.16	96.6896	459.31
30.16	96.6896	460.31
30.16	96.6896	460.31
30.05	96.6896	460.31
30.52	96.6896	460.31
30.97	96.6896	460.31
31.18	96.6896	460.31
31.43	96.6896	461.31
31.43	96.6896	462.31
31.43	96.6896	463.31
30.99	96.6896	463.31
31.3	96.6896	464.31
31.58	96.6896	465.31
32.03	96.6896	465.31
32.45	96.6896	465.31
32.45	96.6896	465.31
32.45	96.6896	466.31
32.46	96.6896	467.31
32.96	96.6896	468.31
32.81	96.6896	469.31
32.34	96.6896	470.31
32.81	96.6896	471.31
32.81	96.6896	471.31
32.81	96.6896	471.31
32.22	96.6896	472.31
32.33	96.6896	472.31
32.73	96.6896	473.31
32.48	96.6896	474.31
33.44	96.6896	474.31
33.44	96.6896	474.31
33.44	97.1896	474.81
33.55	97.1896	474.81
33.48	98.1896	474.81
33.48	98.1896	474.81
33.13	98.1896	475.81
33.05	98.1896	476.81
33.05	98.1896	476.81
33.05	98.1896	477.81
33.26	98.1896	478.81
32.97	98.1896	479.81
33.27	98.1896	479.81
32.85	98.1896	480.81
33.91	98.1896	481.81
33.91	98.5229	482.477
33.91	98.5229	483.477
34.02	99.5229	483.477
34.12	99.5229	484.477
33.96	99.5229	485.477
34.15	100.023	485.977
33.81	100.023	485.977
33.81	100.023	486.977
33.81	100.023	486.977
33.44	100.023	486.977
33.23	100.023	487.977
33.16	100.023	488.977
33.78	100.023	488.977
34.15	100.023	488.977
34.15	100.023	488.977
34.15	100.023	488.977
33.96	101.023	488.977
33.81	101.023	488.977
33.9	101.023	489.977
33.34	101.023	489.977
34.34	101.023	490.977
34.34	101.023	490.977
34.34	101.023	490.977
34	101.023	490.977
33.96	101.023	490.977
33.82	102.023	490.977
33.82	102.023	490.977
33.83	102.023	491.977
33.83	102.023	491.977
33.83	103.023	491.977
33.96	103.023	492.977
33.96	103.023	493.977
33.97	103.023	493.977
34.13	103.023	493.977
34.03	103.023	494.977
34.03	103.023	494.977
34.03	103.023	495.977
34.07	103.023	496.977
34.38	103.023	496.977
34.18	103.023	497.977
33.92	103.023	497.977
34.04	103.023	497.977
34.04	103.023	498.977
34.04	103.023	498.977
34.02	103.023	498.977
34.1	104.023	498.977
34.07	104.023	499.977
33.87	104.023	499.977
34.03	104.023	499.977
34.03	104.023	499.977
34.03	104.023	499.977
34.03	104.023	499.977
33.8	104.023	499.977
33.75	104.023	500.977
34.84	104.023	501.977
35	104.423	502.577
35	104.423	503.577
35	104.423	504.577
34.59	104.423	505.577
34.15	104.423	506.577
34.33	104.923	507.077
35.55	104.923	507.077
36.13	104.923	508.077
36.13	104.923	508.077
36.13	104.923	508.077
35.33	104.923	509.077
35.44	105.423	509.577
35.25	105.423	509.577
35.2	105.423	510.577
34.97	105.423	511.577
34.97	105.423	512.577
34.97	105.423	513.577
35.1	105.423	513.577
34.72	105.423	513.577
34.42	105.423	514.577
34.76	105.423	514.577
34.53	105.823	515.177
34.53	105.823	515.177
34.53	105.823	515.177
34.7	106.823	515.177
34.82	106.823	515.177
35.44	106.823	516.177
35.97	106.823	517.177
35.84	107.823	517.177
35.84	107.823	518.177
35.84	107.823	518.177
35.8	107.823	518.177
35.1	107.99	519.01
35.23	107.99	520.01
35.18	107.99	521.01
34.25	107.99	522.01
34.25	108.99	522.01
34.25	108.99	523.01
33.9	108.99	524.01
33.73	108.99	525.01
34.47	109.323	525.677
34.57	109.323	525.677
34.34	109.323	526.677
34.34	109.323	526.677
34.34	109.323	526.677
34.5	109.323	526.677
33.87	109.723	527.277
33.72	109.823	528.177
34.06	110.323	528.677
33.97	110.323	529.677
33.97	110.323	530.677
33.97	110.323	530.677
33.97	111.323	530.677
33.97	111.323	531.677
33.69	111.323	531.677
34.06	111.323	531.677
33.74	111.323	531.677
33.74	111.323	531.677
33.74	111.323	531.677
34.02	111.323	531.677
34.32	112.323	531.677
32.91	112.323	531.677
32.35	112.323	531.677
32.35	112.323	531.677
32.35	112.323	531.677
32.35	112.323	531.677
32.37	112.323	531.677
32.02	112.323	531.677
31.43	112.323	532.677
31.57	112.323	533.677
31.94	112.323	534.677
31.94	112.323	534.677
31.94	112.323	534.677
32.4	113.323	534.677
32.92	113.323	534.677
32.59	113.323	534.677
32.59	113.323	535.677
33.2	113.323	536.677
33.2	113.323	536.677
33.2	113.523	537.477
32.9	113.523	538.477
32.63	113.523	539.477
32.81	114.523	539.477
33.16	114.523	539.477
33.01	114.523	539.477
33.01	114.523	540.477
33.01	114.523	541.477
32.75	114.523	542.477
32.74	114.523	543.477
32.98	114.523	544.477
33.14	115.023	544.977
33.23	115.023	545.977
33.23	115.023	545.977
33.23	115.023	545.977
33.05	115.023	546.977
33.29	115.356	547.644
33.5	115.356	547.644
33.26	115.69	548.31
33.15	115.69	549.31
33.15	115.69	549.31
33.15	115.69	550.31
34.38	115.69	551.31
34.96	115.99	552.01
34.62	115.99	553.01
35.06	115.99	554.01
34.48	115.99	554.01
34.48	115.99	554.01
34.48	115.99	554.01
34.42	115.99	554.01
34.42	115.99	554.01
34.33	115.99	555.01
34.18	115.99	556.01
33.91	116.24	556.76
33.91	116.74	557.26
33.91	116.74	557.26
34.18	116.831	558.169
34.18	116.831	559.169
35.05	116.964	560.036
34.76	117.107	560.893
34.94	117.107	560.893
34.94	117.107	560.893
34.94	117.107	560.893
34.77	117.107	561.893
34.71	117.107	562.893
34.71	117.107	563.893
35.4	117.107	564.893
35.1	117.407	565.593
35.1	117.407	566.593
35.1	117.407	567.593
34.77	117.407	568.593
35.11	117.407	569.593
35.09	117.407	569.593
35.03	117.407	570.593
34.93	117.407	571.593
34.93	117.407	571.593
34.93	117.407	572.593
34.93	117.407	572.593
35.04	117.407	573.593
34.95	117.407	573.593
35.16	117.407	573.593
35.14	117.407	573.593
35.14	117.407	573.593
35.14	117.407	574.593
35.11	117.407	575.593
35.27	117.407	576.593
34.97	118.407	576.593
34.83	118.907	577.093
35.13	119.407	577.593
35.13	119.407	577.593
35.13	119.407	578.593
34.76	119.407	579.593
34.85	119.407	580.593
34.97	119.407	581.593
34.66	119.407	582.593
34.88	119.407	582.593
34.88	119.407	583.593
34.88	120.407	583.593
35.26	120.407	584.593
35.51	120.407	585.593
35.13	120.407	586.593
35.21	120.407	587.593
35.16	120.407	588.593
35.16	120.407	589.593
35.16	121.407	589.593
35.16	121.407	589.593
35.14	121.532	590.468
35.1	121.532	591.468
35.46	121.532	591.468
35.82	121.532	592.468
35.82	121.532	592.468
35.82	121.532	592.468
34.79	121.532	593.468
34.75	121.532	593.468
35.13	121.532	593.468
35.08	121.532	594.468
35.39	121.532	594.468
35.39	121.532	594.468
35.39	121.532	594.468
35.85	121.532	595.468
35.88	121.532	596.468
36.05	121.532	596.468
36.42	121.532	597.468
36.5	121.532	598.468
36.5	121.532	598.468
36.5	121.532	599.468
37.13	121.532	600.468
36.66	121.532	601.468
36.77	121.532	602.468
36.97	121.532	603.468
38.2	121.782	604.218
38.2	121.782	605.218
38.2	121.782	606.218
37.76	121.782	607.218
37.49	122.782	607.218
37.44	122.782	608.218
37.14	122.782	608.218
37.2	122.782	608.218
37.2	122.782	608.218
37.2	122.782	609.218
37.21	123.782	609.218
37.3	123.782	610.218
36.98	124.782	610.218
36.99	125.032	610.968
36.99	125.532	611.468
36.99	125.532	611.468
36.99	125.532	611.468
36.93	126.532	611.468
36.88	126.532	612.468
36.67	126.732	613.268
37.42	126.932	614.068
37.15	126.932	615.068
37.15	126.932	615.068
37.15	126.932	616.068
37.02	126.932	617.068
37.45	126.932	618.068
37.57	126.932	619.068
37.51	126.932	620.068
37.21	126.932	621.068
37.21	126.932	621.068
37.21	126.932	621.068
36.57	126.932	621.068
37.06	126.932	622.068
36.56	127.265	622.735
36.27	127.265	623.735
36.69	127.265	623.735
36.69	127.265	623.735
36.69	127.765	624.235
36.73	127.765	624.235
37.13	127.765	625.235
37.34	127.765	626.235
37.64	127.765	627.235
37.88	127.765	628.235
37.88	127.765	628.235
37.88	127.765	628.235
37.88	127.765	629.235
37.98	127.765	630.235
37.46	127.765	631.235
37.41	127.765	631.235
37.74	128.765	631.235
37.74	128.765	631.235
37.74	128.765	631.235
37.9	128.765	632.235
38.4	129.015	632.985
38.45	129.015	633.985
37.89	129.015	634.985
38.03	129.015	634.985
38.03	129.015	634.985
38.03	129.015	634.985
38.2	129.015	635.985
38.76	129.682	636.318
39.3	129.882	637.118
39.26	129.882	638.118
39.88	130.382	638.618
39.88	130.382	639.618
39.88	130.382	639.618
40.2	130.382	640.618
40.68	131.382	640.618
40.1	131.382	640.618
40.01	131.382	641.618
40.24	131.382	641.618
40.24	131.382	641.618
40.24	131.382	641.618
40.24	131.382	641.618
40.52	131.382	641.618
40.75	131.382	641.618
41.25	131.382	641.618
40.55	131.382	642.618
40.55	131.382	642.618
40.55	131.382	642.618
40.73	131.382	642.618
40.44	131.382	642.618
39.82	131.382	643.618
40.72	131.382	643.618
41.25	131.382	643.618
41.25	131.382	644.618
41.25	131.382	644.618
41.27	131.382	644.618
40.66	131.715	645.285
40.27	131.715	645.285
40.94	131.715	645.285
40.16	132.215	645.785
40.16	132.215	646.785
40.16	132.215	647.785
40.61	132.715	648.285
40.84	132.715	649.285
40.66	132.715	650.285
40.09	132.715	651.285
40.96	132.715	651.285
40.96	132.715	651.285
40.96	132.715	652.285
39.8	133.715	652.285
40.3	133.715	652.285
41.02	133.715	653.285
41.56	133.715	654.285
41.27	133.715	655.285
41.27	133.715	655.285
41.27	133.715	655.285
41.36	133.715	655.285
41.22	133.715	655.285
41.22	133.715	655.285
41.22	133.715	655.285
42.07	133.715	655.285
42.07	133.715	655.285
42.07	133.715	655.285
42.83	133.715	655.285
42.7	133.715	655.285
42.07	133.715	655.285
41.89	133.715	656.285
42.63	133.84	657.16
42.63	133.84	658.16
42.63	133.84	658.16
43.35	133.84	658.16
43.02	133.84	659.16
43.51	133.84	660.16
44.41	133.84	661.16
44.45	133.84	662.16
44.45	133.84	662.16
44.45	133.84	662.16
44.63	133.84	662.16
44.57	133.84	662.16
44.31	133.84	663.16
43.65	133.84	664.16
43.51	133.84	664.16
43.51	133.84	664.16
43.51	133.84	664.16
43.25	133.84	665.16
43.26	133.84	665.16
43.5	133.84	665.16
44.26	133.84	666.16
44.49	133.84	667.16
44.49	133.84	668.16
44.49	133.84	669.16
44.34	133.84	669.16
44.03	134.507	669.493
43.27	134.507	670.493
43.22	134.507	671.493
43.23	134.507	671.493
43.23	134.507	671.493
43.23	134.507	671.493
43.2	134.507	671.493
43.32	134.507	671.493
43.1	134.507	671.493
42.99	134.507	671.493
42.75	134.507	671.493
42.75	134.507	672.493
42.75	134.507	672.493
42.49	135.007	672.993
42.59	135.007	673.993
42.36	135.007	674.993
42.48	135.007	675.993
42.76	135.007	676.993
42.76	135.007	676.993
42.76	136.007	676.993
42.39	136.007	676.993
41.11	137.007	676.993
41.25	137.507	677.493
41.25	137.507	677.493
41.08	137.507	677.493
41.08	137.507	677.493
41.08	137.507	677.493
41.08	137.507	677.493
41.39	137.507	678.493
41.5	137.507	679.493
41.82	137.507	679.493
41.43	137.507	679.493
41.43	137.507	679.493
41.43	137.507	680.493
41.72	137.507	681.493
42.45	137.707	682.293
42.5	137.707	682.293
42.26	137.707	682.293
42.19	137.707	682.293
42.19	137.707	682.293
42.19	137.707	682.293
42.89	137.707	682.293
42.85	137.707	682.293
43.31	137.707	682.293
42.96	137.707	682.293
42.85	137.707	682.293
42.85	137.707	682.293
42.85	137.707	682.293
42.31	137.707	682.293
41.73	137.707	682.293
41.81	137.707	682.293
41.61	137.707	682.293
41.59	137.707	682.293
41.59	137.707	682.293
41.59	137.707	682.293
41.32	137.707	682.293
41.49	137.707	682.293
41.26	137.707	683.293
41	138.207	683.793
41.3	138.207	683.793
41.3	138.207	683.793
41.3	138.207	684.793
40.62	138.207	685.793
40.24	138.207	685.793
40.36	138.207	686.793
41.44	138.207	686.793
41.43	138.207	687.793
41.43	138.207	688.793
41.43	138.207	688.793
41.75	138.707	689.293
41.54	138.707	690.293
42.21	138.929	691.071
42.68	138.929	692.071
42.68	138.929	692.071
42.68	138.929	692.071
42.68	138.929	692.071
42.62	139.929	692.071
42.94	139.929	692.071
42.76	140.596	692.404
42.69	141.596	692.404
42.86	141.596	693.404
42.86	141.596	693.404
42.86	141.596	694.404
42.83	141.596	695.404
42.96	141.596	695.404
43.1	141.596	696.404
42.69	141.596	696.404
42.67	141.596	696.404
42.67	141.596	696.404
42.67	141.596	696.404
42.7	141.596	697.404
42.63	141.596	698.404
42.44	142.262	698.738
41.71	142.262	698.738
42.71	142.262	699.738
42.71	142.262	699.738
42.71	142.262	699.738
42.75	142.262	700.738
42.28	142.262	701.738
42.76	142.596	702.404
43.09	142.596	703.404
43.54	142.929	704.071
43.54	142.929	705.071
43.54	143.929	705.071
43.41	143.929	705.071
43.56	143.929	705.071
43.62	143.929	706.071
44.08	143.929	707.071
44.36	143.929	707.071
44.36	143.929	708.071
44.36	143.929	709.071
44.48	143.929	710.071
44.31	143.929	711.071
44.27	143.929	711.071
44.27	143.929	711.071
44.02	143.929	711.071
44.02	143.929	711.071
44.02	143.929	712.071
44.18	144.179	712.821
43.73	144.179	713.821
43.75	145.179	713.821
43.25	145.179	714.821
44.11	145.179	714.821
44.11	145.179	714.821
44.11	145.179	715.821
44.32	145.179	716.821
44.11	145.179	717.821
43.52	145.179	718.821
43.5	145.179	719.821
43.73	145.512	720.488
43.73	145.512	720.488
43.73	145.512	720.488
43.98	145.512	721.488
43.59	145.512	722.488
44.93	145.512	723.488
45.02	145.512	724.488
44.96	145.512	725.488
44.96	145.512	725.488
44.96	145.762	726.238
45.21	146.762	726.238
45.39	146.762	727.238
45.39	146.762	728.238
45.54	146.762	729.238
45.5	146.762	730.238
45.5	146.762	731.238
45.5	146.762	731.238
45.5	146.762	732.238
45.4	146.762	733.238
45.4	146.929	734.071
45.02	147.024	734.976
45.34	147.024	735.976
45.34	147.024	736.976
45.34	147.024	736.976
45.42	148.024	736.976
45.4	148.024	737.976
45.92	148.024	738.976
46.16	148.224	739.776
45.94	148.224	740.776
45.94	148.224	741.776
45.94	148.224	742.776
45.56	148.224	743.776
45.59	148.224	744.776
46.4	148.296	745.704
46.39	148.296	746.704
46.39	148.296	746.704
46.39	148.296	746.704
46.39	148.296	747.704
46.39	148.296	747.704
46.5	148.796	748.204
46.67	149.296	748.704
46.35	149.296	749.704
45.48	149.296	750.704
45.48	149.296	750.704
45.48	149.296	750.704
45.53	149.296	750.704
45.96	149.296	750.704
45.59	149.296	751.704
46.05	149.296	751.704
45.34	149.296	752.704
45.34	149.296	752.704
45.34	150.296	752.704
44.43	150.296	752.704
44.77	150.296	753.704
44.23	150.296	754.704
44.78	150.296	755.704
45.37	150.296	756.704
45.37	150.296	756.704
45.37	150.296	756.704
45.52	150.296	756.704
45.97	150.296	756.704
45.99	150.296	756.704
45.98	150.296	757.704
46.13	150.296	758.704
46.13	150.296	758.704
46.13	150.296	758.704
46.13	150.296	758.704
46.13	150.296	759.704
45.53	150.296	760.704
45.63	150.296	761.704
45.6	150.296	761.704
45.6	150.796	762.204
45.6	150.796	762.204
46.08	150.796	762.204
46.08	150.796	763.204
46.05	150.796	764.204
46.05	151.296	764.704
46.42	151.296	765.704
46.42	151.296	765.704
46.42	151.296	765.704
46.15	151.296	765.704
46.74	151.296	765.704
47.09	151.296	766.704
47.34	151.296	767.704
47.95	151.296	768.704
47.95	151.296	768.704
47.95	151.296	768.704
48.15	151.296	768.704
47.81	151.296	769.704
48.12	151.296	769.704
47.84	151.296	770.704
47.4	151.296	771.704
47.4	151.296	771.704
47.4	151.296	771.704
48.13	151.296	772.704
48.4	151.296	773.704
47.81	151.296	774.704
49.03	151.629	775.371
49.12	151.629	776.371
49.12	151.629	776.371
49.12	151.629	777.371
48.98	151.629	778.371
48.96	151.629	779.371
48.5	151.629	780.371
49.1	152.296	780.704
49.29	153.296	780.704
49.29	153.296	781.704
49.29	153.296	781.704
49.74	153.296	782.704
49.77	153.296	783.704
49.76	153.296	784.704
49.83	154.296	784.704
49.56	154.296	785.704
49.56	154.296	786.704
49.56	154.296	786.704
48.66	154.296	786.704
48.83	154.296	786.704
49.1	154.296	786.704
47.71	154.296	786.704
48.08	154.546	787.454
48.08	154.546	787.454
48.08	154.546	787.454
48.11	154.546	787.454
48.78	155.546	787.454
49.09	155.712	788.288
48.93	155.712	789.288
48.93	155.712	789.288
48.93	155.712	789.288
48.93	155.712	789.288
49.12	155.712	789.288
49.23	155.712	790.288
49.59	155.712	791.288
49.32	155.712	792.288
49.05	156.379	792.621
49.05	156.379	792.621
49.05	156.379	793.621
48.94	156.569	794.431
49.47	156.569	795.431
49.64	156.569	795.431
49.64	156.569	795.431
49.58	156.569	795.431
49.58	156.569	795.431
49.58	156.569	795.431
49.56	156.569	796.431
49.09	156.569	797.431
49.39	157.069	797.931
49.33	157.069	798.931
49.08	157.069	798.931
49.08	157.069	798.931
49.08	157.069	798.931
49.76	157.069	798.931
49.81	157.069	798.931
49.29	157.069	798.931
49.03	157.069	799.931
49.08	157.569	800.431
49.08	157.569	801.431
49.08	157.569	801.431
49.49	157.569	802.431
48.96	157.569	803.431
49.67	157.569	803.431
49.99	157.569	804.431
50.16	157.569	804.431
50.16	157.569	804.431
50.16	157.569	805.431
50.16	157.569	806.431
50.55	157.569	806.431
50.44	157.569	807.431
50.27	157.569	808.431
50.78	157.569	809.431
50.78	157.569	809.431
50.78	157.569	809.431
51.09	158.569	809.431
51.09	158.903	810.097
51.04	158.903	810.097
51.63	158.903	811.097
51.98	159.236	811.764
51.98	159.236	812.764
51.98	159.236	812.764
52.51	159.236	813.764
52.59	159.236	814.764
52.24	159.236	815.764
51.71	159.236	816.764
51.9	159.569	817.431
51.9	159.569	817.431
51.9	159.569	818.431
51.09	159.569	819.431
51.66	159.569	820.431
52.04	159.569	821.431
52.02	159.569	821.431
52.89	159.569	822.431
52.89	159.569	823.431
52.89	159.569	824.431
[truncated: 1,654 more rows]
