# Supplementary material for: Measuring information flux between social media and stock prices with Transfer Entropy
Source: PLoS One. 2021 Sep 23;16(9):e0257686. doi: 10.1371/journal.pone.0257686 (PMC8459996; doi:10.1371/journal.pone.0257686)
Supplement: S1 Data — (ZIP) [file pone.0257686.s001.zip › DATA BASES/15.-WELLS FARGO/wfcc3 (version 1).xlsb.xlsx]

## Sheet: Sheet2
SUMMARY OUTPUT
Regression Statistics
Multiple R	0.916756
R Square	0.840441
Adjusted R Square	0.840354
Standard Error	4.96517
Observations	3653
ANOVA
	df	SS	MS	F	Significance F
Regression	2	473967	236983	9612.81	0
Residual	3650	89983	24.6529
Total	3652	563950
	Coefficients	Standard Error	t Stat	P-value	Lower 95%	Upper 95%	Lower 95.0%	Upper 95.0%
Intercept	28.266	0.182959	154.494	0	27.9073	28.6247	27.9073	28.6247
X Variable 1	0.352263	0.0169796	20.7462	1.81645e-90	0.318972	0.385553	0.318972	0.385553
X Variable 2	0.161475	0.00491585	32.8478	1.49742e-207	0.151837	0.171113	0.151837	0.171113

## Sheet: Sheet4
SUMMARY OUTPUT
Regression Statistics
Multiple R	0.918104
R Square	0.842915
Adjusted R Square	0.842829
Standard Error	4.92653
Observations	3653
ANOVA
	df	SS	MS	F	Significance F
Regression	2	475362	237681	9792.92	0
Residual	3650	88588.1	24.2707
Total	3652	563950
	Coefficients	Standard Error	t Stat	P-value	Lower 95%	Upper 95%	Lower 95.0%	Upper 95.0%
Intercept	27.9659	0.236287	118.355	0	27.5026	28.4291	27.5026	28.4291
X Variable 1	-0.199827	0.0110866	-18.0243	1.20943e-69	-0.221563	-0.178091	-0.221563	-0.178091
X Variable 2	0.0575625	0.00196257	29.3301	5.58792e-170	0.0537146	0.0614103	0.0537146	0.0614103

## Sheet: Sheet5
fecha	pol	stock	v	SP	AG	VA	BI
39814	0	29.48	0	1	1	0	0.693147
39815	0.359821	30	0.52	0	0	-0.5	0
39816	0	30	0	0	0	-0.5	0
39817	0	30	0	0	0	0	0
39818	0	28.06	-1.94	1	1	1	1.09861
39819	-0.366667	27.54	-0.519998	-0.333333	0.057191	-0.666667	-0.405465
39820	1.07929	25.87	-1.67	0.6	0.2	0.466667	0.916291
39821	0.75	25.72	-0.150002	1	1	0.2	1.09861
39822	0.204286	25.14	-0.58	1	1	0	1.09861
39823	0	25.14	0	0	0	-1	0
39824	0	25.14	0	0	0	0	0
39825	1.25	23.8	-1.34	1	1	1	1.09861
39826	-0.692857	24.38	0.58	0.333333	0.057191	-0.333333	0.510826
39827	0.583333	23.07	-1.31	0.142857	0.0102567	-0.0952381	0.223144
39828	0.175	20.16	-2.91	0	0	-0.0714286	0
39829	0.966667	18.68	-1.48	1	1	0.5	1.60944
39830	-0.7	18.68	0	-1	1	-1	-0.693147
39831	0	18.68	0	0	0	0	0
39832	0	18.68	0	0	0	0	0
39833	0.0454545	14.23	-4.45	1	1	1	1.09861
39834	-0.25	16.65	2.42	0.333333	0.057191	-0.333333	0.405465
39835	0.8	15.79	-0.86	1	1	0.333333	1.79176
39836	0	15.87	0.08	1	1	0	1.09861
39837	0	15.87	0	0	0	-1	0
39838	0	15.87	0	0	0	0	0
39839	0.5	15.48	-0.39	1	1	1	1.09861
39840	0	16.19	0.710001	0	0	-1	0
39841	0	21.19	5	0	0	0	0
39842	-0.3	18.78	-2.41	-1	1	0	-0.693147
39843	0	18.9	0.119999	0	0	0	0
39844	0	18.9	0	0	0	0	0
39845	0	18.9	0	0	0	0	0
39846	0	19.23	0.33	0	0	0	0
39847	0	18.53	-0.699999	0	0	0	0
39848	0	17.45	-1.08	0	0	0	0
39849	0.4	16.27	-1.18	1	1	1	1.09861
39850	0	19.14	2.87	0	0	-1	0
39851	0	19.14	0	0	0	0	0
39852	0	19.14	0	0	0	0	0
39853	0	19.06	-0.08	0	0	0	0
39854	0	16.35	-2.71	0	0	0	0
39855	0	17.5	1.15	0	0	0	0
39856	0	16.8	-0.700001	0	0	0	0
39857	0	15.76	-1.04	0	0	0	0
39858	0	15.76	0	0	0	0	0
39859	0	15.76	0	0	0	0	0
39860	0	15.76	0	0	0	0	0
39861	0	13.69	-2.07	0	0	0	0
39862	0	13.05	-0.64	0	0	0	0
39863	0	12.01	-1.04	0	0	0	0
39864	0	10.91	-1.1	1	1	1	1.09861
39865	0	10.91	0	0	0	-1	0
39866	0	10.91	0	1	1	1	0.693147
39867	0.22619	11.03	0.12	1	1	0	1.09861
39868	-0.125	13.05	2.02	-1	1	-1	-0.693147
39869	0	13.44	0.39	0	0	0	0
39870	0.283333	14.4	0.96	0	0	0.5	0
39871	0	12.1	-2.3	1	1	0.5	0.693147
39872	0.4	12.1	0	1	1	0	0.693147
39873	-0.05	12.1	0	-1	1	-1	-0.693147
39874	0	10.84	-1.26	0	0	0	0
39875	0	10.67	-0.17	0	0	0	0
39876	0	9.66	-1.01	0	0	0	0
39877	0.3625	8.12	-1.54	1	1	1	1.38629
39878	0.567273	8.61	0.49	1	1	0	1.38629
39879	0	8.61	0	0	0	-1	0
39880	0	8.61	0	0	0	0	0
39881	0	9.97	1.36	0	0	0	0
39882	0	11.81	1.84	0	0	0	0
39883	0	11.88	0.07	0	0	0	0
39884	0	13.95	2.07	0	0	0	0
39885	0	13.94	-0.01	1	1	1	0.693147
39886	0	13.94	0	0	0	-1	0
39887	0	13.94	0	1	1	1	0.693147
39888	0	13.7	-0.24	0	0	-1	0
39889	0	14.66	0.96	0	0	0	0
39890	0	17.22	2.56	0	0	0	0
39891	0	15.42	-1.8	0	0	0	0
39892	0	13.99	-1.43	0	0	0	0
39893	0	13.99	0	0	0	0	0
39894	0	13.99	0	0	0	0	0
39895	0	17.33	3.34	0	0	0	0
39896	0	15.5	-1.83	0	0	0	0
39897	0	16.42	0.92	0	0	0	0
39898	0	15.95	-0.47	0	0	0	0
39899	0	15.59	-0.36	0	0	0	0
39900	0	15.59	0	0	0	0	0
39901	0	15.59	0	0	0	0	0
39902	-0.0625	13.37	-2.22	-1	1	0	-0.693147
39903	0	14.24	0.87	0	0	0	0
39904	0	14.48	0.24	0	0	0	0
39905	0	15.33	0.85	0	0	0	0
39906	0	16.34	1.01	0	0	0	0
39907	0	16.34	0	0	0	0	0
39908	0	16.34	0	0	0	0	0
39909	0	15.25	-1.09	0	0	0	0
39910	0	14.85	-0.4	0	0	0	0
39911	0.5	14.89	0.04	1	1	1	0.693147
39912	-0.0333333	19.61	4.72	0	0	-0.5	0
39913	0	19.61	0	0	0	-0.5	0
39914	0	19.61	0	0	0	0	0
39915	0	19.61	0	0	0	0	0
39916	0.708889	19.67	0.059999	1	1	1	1.09861
39917	0	18.27	-1.4	1	1	0	0.693147
39918	0.95	19.55	1.28	1	1	0	1.09861
39919	0	19.45	-0.099998	0	0	-1	0
39920	-0.3125	20.26	0.809999	-1	1	0	-1.09861
39921	0	20.26	0	0	0	0	0
39922	0	20.26	0	0	0	0	0
39923	0.941364	17	-3.26	1	1	1	1.38629
39924	-0.730303	18.81	1.81	0.333333	0.057191	-0.333333	0.405465
39925	-0.2	18.18	-0.629999	-1	1	-0.666667	-0.693147
39926	0	20.09	1.91	1	1	1	1.38629
39927	0.67963	21.4	1.31	0	0	-0.5	0
39928	0	21.4	0	0	0	-0.5	0
39929	0.2375	21.4	0	1	1	1	0.693147
39930	0.0916667	20.3	-1.1	0.333333	0.057191	-0.333333	0.405465
39931	-0.065873	19.48	-0.819999	-1	1	-0.666667	-0.693147
39932	-0.375	19.97	0.489999	-1	1	0	-0.693147
39933	0	20.01	0.040001	0	0	0	0
39934	0	19.61	-0.399999	0	0	0	0
39935	0.6	19.61	0	1	1	1	1.09861
39936	0	19.61	0	0	0	-1	0
39937	-1.2	24.25	4.64	-1	1	0	-1.09861
39938	0.133333	23.27	-0.98	0.333333	0.057191	0.666667	0.405465
39939	0.9	26.84	3.57	0.666667	0.254644	0.166667	1.09861
39940	-1	24.76	-2.08	0	0	-0.333333	0
39941	0.786364	28.18	3.42	1	1	0.5	1.38629
39942	0	28.18	0	0	0	-1	0
39943	0	28.18	0	0	0	0	0
39944	0	26.53	-1.65	0	0	0	0
39945	0	25.7	-0.83	1	1	1	0.693147
39946	0	24.2	-1.5	0	0	-1	0
39947	0	25.69	1.49	0	0	0	0
39948	-0.178571	24.87	-0.82	-1	1	0	-0.693147
39949	0	24.87	0	0	0	0	0
39950	0.5	24.87	0	1	1	1	0.693147
39951	0.318182	26.93	2.06	1	1	0	0.693147
39952	0.32	25.45	-1.48	1	1	0	1.60944
39953	0.766667	24.46	-0.990002	1	1	0	1.09861
39954	0	25.04	0.580002	0	0	-1	0
39955	0.8	24.31	-0.730002	1	1	1	1.38629
39956	0	24.31	0	0	0	-1	0
39957	0	24.31	0	0	0	0	0
39958	0	24.31	0	0	0	0	0
39959	0	25.65	1.34	0	0	0	0
39960	-0.0185185	24.08	-1.57	0	0	0.5	0
39961	0	24.77	0.69	0	0	-0.5	0
39962	0	25.5	0.73	0	0	0	0
39963	0	25.5	0	0	0	0	0
39964	0	25.5	0	0	0	0	0
39965	0	25.43	-0.07	0	0	0	0
39966	-0.555556	24.39	-1.04	-1	1	0	-1.09861
39967	0	24.13	-0.26	0	0	0	0
39968	0	25.1	0.970001	0	0	0	0
39969	0	24.72	-0.380001	0	0	0	0
39970	0	24.72	0	0	0	0	0
39971	0	24.72	0	0	0	0	0
39972	0	25.39	0.67	1	1	1	0.693147
39973	0	25.66	0.270001	0	0	-1	0
39974	0	24.91	-0.75	0	0	0	0
39975	0	25.02	0.11	1	1	1	0.693147
39976	0	25.48	0.46	1	1	0	0.693147
39977	0	25.48	0	0	0	-1	0
39978	0	25.48	0	0	0	0	0
39979	-0.129167	24.71	-0.770001	-1	1	0	-0.693147
39980	0.425	24.4	-0.309999	1	1	1	0.693147
39981	-0.178571	23.09	-1.31	-1	1	-1	-0.693147
39982	0.9	23.7	0.610001	1	1	1	1.09861
39983	0	24.19	0.49	0	0	-1	0
39984	0	24.19	0	0	0	0	0
39985	0	24.19	0	0	0	0	0
39986	0	22.51	-1.68	0	0	0	0
39987	0	22.91	0.4	0	0	0	0
39988	0	23.17	0.26	0	0	0	0
39989	0	23.8	0.629999	0	0	0	0
39990	-0.363889	23.87	0.070002	-1	1	0	-0.693147
39991	0	23.87	0	0	0	0	0
39992	0	23.87	0	0	0	0	0
39993	0	24.53	0.66	0	0	0	0
39994	0	24.26	-0.270001	0	0	0	0
39995	0	24.14	-0.120001	0	0	0	0
39996	0.05	23.08	-1.06	1	1	1	0.693147
39997	0	23.08	0	0	0	-1	0
39998	0	23.08	0	0	0	0	0
39999	0	23.08	0	0	0	0	0
40000	0	23.1	0.02	0	0	0	0
40001	0	23.33	0.23	0	0	0	0
40002	0	22.91	-0.42	1	1	1	0.693147
40003	0	23.28	0.370001	0	0	-1	0
40004	0	22.87	-0.41	1	1	1	0.693147
40005	0	22.87	0	0	0	-1	0
40006	0	22.87	0	0	0	0	0
40007	0	24.8	1.93	0	0	0	0
40008	0.1375	24.4	-0.399999	1	1	1	0.693147
40009	0	25.3	0.899999	1	1	0	0.693147
40010	0	25.05	-0.25	0.2	0.0202041	-0.4	0.287682
40011	0.075	25	-0.049999	1	1	0.4	1.09861
40012	0	25	0	0	0	-1	0
40013	0	25	0	0	0	0	0
40014	0	25.52	0.52	0	0	0	0
40015	0	25.35	-0.17	0	0	0	0
40016	0	24.45	-0.899999	0	0	0	0
40017	0	24.26	-0.190001	0	0	0	0
40018	0	23.47	-0.790001	0	0	0	0
40019	0	23.47	0	0	0	0	0
40020	0	23.47	0	0	0	0	0
40021	0	24.22	0.75	0	0	0	0
40022	0.166667	24.52	0.300001	1	1	1	0.693147
40023	-0.233333	24.38	-0.140001	-1	1	-1	-0.693147
40024	0	24.87	0.490002	0	0	0	0
40025	0	24.46	-0.410002	0	0	0	0
40026	0	24.46	0	0	0	0	0
40027	0	24.46	0	0	0	0	0
40028	-0.1	25.8	1.34	-1	1	0	-0.693147
40029	-0.135185	26.55	0.75	-1	1	0	-1.09861
40030	0	28.02	1.47	1	1	1	0.693147
40031	-0.1	27.97	-0.050001	-1	1	-1	-0.693147
40032	0	28.76	0.790001	0	0	0	0
40033	0	28.76	0	0	0	0	0
40034	0	28.76	0	0	0	0	0
40035	0	28.64	-0.120001	1	1	1	0.693147
40036	0	26.89	-1.75	0	0	-1	0
40037	-0.155556	27.17	0.280001	-1	1	0	-0.693147
40038	-0.175	27.88	0.709999	-1	1	0	-0.693147
40039	-0.4	27.73	-0.149999	0	0	0.5	0
40040	0	27.73	0	0	0	-0.5	0
40041	0	27.73	0	0	0	0	0
40042	0	26.3	-1.43	0	0	0	0
40043	0	26.34	0.040001	1	1	1	0.693147
40044	0	26.61	0.270001	0	0	-1	0
40045	-0.0568182	27.48	0.869999	-1	1	0	-0.693147
40046	0.00888889	27.94	0.460001	1	1	1	0.693147
40047	0	27.94	0	0	0	-1	0
40048	0	27.94	0	0	0	0	0
40049	0	27.32	-0.620001	0	0	0	0
40050	0.0681818	27.33	0.01	1	1	1	0.693147
40051	0	27.62	0.290001	0	0	-1	0
40052	-0.6625	27.74	0.119999	0.333333	0.057191	0.666667	0.405465
40053	0.2	27.3	-0.440001	0	0	-0.166667	0
40054	0	27.3	0	0	0	-0.5	0
40055	-0.166667	27.3	0	0	0	0.5	0
40056	0	27.52	0.220001	1	1	0.5	0.693147
40057	0	26.21	-1.31	1	1	0	0.693147
40058	-0.158333	26.09	-0.119999	0	0	-0.5	0
40059	0	26.91	0.82	0	0	-0.5	0
40060	0	26.91	0	0	0	0	0
40061	0	26.91	0	0	0	0	0
40062	0	26.91	0	0	0	0	0
40063	0	26.91	0	1	1	1	0.693147
40064	0	26.98	0.07	0	0	-1	0
40065	0.15625	27.68	0.7	1	1	1	0.693147
40066	0	27.86	0.180001	0	0	-1	0
40067	0	27.43	-0.430001	1	1	1	0.693147
40068	0	27.43	0	0	0	-1	0
40069	0	27.43	0	0	0	0	0
40070	-0.0625	27.92	0.49	-1	1	0	-0.693147
40071	0	28.58	0.66	0	0	0	0
40072	0	29.41	0.83	0	0	0	0
40073	0	28.78	-0.629999	0	0	0	0
40074	0.1	28.49	-0.290001	1	1	1	1.09861
40075	0	28.49	0	0	0	-1	0
40076	0	28.49	0	0	0	0	0
40077	-0.5	28.29	-0.199999	-1	1	0	-0.693147
40078	0.916667	29.39	1.1	0.333333	0.057191	0.666667	0.405465
40079	0	28.76	-0.629999	0	0	-0.666667	0
40080	0	28.45	-0.309999	0	0	0	0
40081	0	28.19	-0.26	0	0	0	0
40082	0	28.19	0	0	0	0	0
40083	0	28.19	0	0	0	0	0
40084	0	28.9	0.709999	0	0	0	0
40085	0.9675	28.35	-0.55	1	1	1	1.38629
40086	0	28.18	-0.17	0	0	-1	0
40087	0	26.6	-1.58	1	1	1	0.693147
40088	-0.0333333	26.28	-0.319999	0	0	-0.5	0
40089	0	26.28	0	0	0	-0.5	0
40090	0	26.28	0	0	0	0	0
40091	0	28.09	1.81	1	1	1	1.09861
40092	0	28.66	0.57	1	1	0	0.693147
40093	-0.0777778	29.26	0.6	0	0	-0.5	0
40094	0	29.05	-0.210001	1	1	0.5	1.09861
40095	0	29.21	0.16	0	0	-1	0
40096	0	29.21	0	0	0	0	0
40097	0	29.21	0	0	0	0	0
40098	0	30.28	1.07	0	0	0	0
40099	0	30.06	-0.220002	0	0	0	0
40100	0	31.34	1.28	0	0	0	0
40101	0	31.38	0.039999	1	1	1	0.693147
40102	0.143333	30.02	-1.36	0.6	0.2	-0.2	0.916291
40103	0	30.02	0	0	0	-0.8	0
40104	-0.5	30.02	0	-1	1	0	-0.693147
40105	0.15	30.07	0.05	1	1	1	0.693147
40106	0	30.46	0.389999	1	1	0	0.693147
40107	0	28.9	-1.56	1	1	0	1.09861
40108	0.25	30.17	1.27	1	1	0	1.60944
40109	0	29.32	-0.85	1	1	0	0.693147
40110	0	29.32	0	0	0	-1	0
40111	0	29.32	0	0	0	0	0
40112	0.0625	28.45	-0.869999	1	1	1	1.09861
40113	0	28.39	-0.060002	0	0	-1	0
40114	-0.181818	27.46	-0.93	0	0	0.5	0
40115	0	28.57	1.11	0	0	-0.5	0
40116	0	27.52	-1.05	1	1	1	0.693147
40117	0	27.52	0	0	0	-1	0
40118	0	27.52	0	0	0	0	0
40119	0	27.61	0.090001	0	0	0	0
40120	0	27.74	0.129999	0	0	0	0
40121	0	26.82	-0.92	0	0	0	0
40122	0	27.29	0.470001	0	0	0	0
40123	0	27.12	-0.17	1	1	1	0.693147
40124	0	27.12	0	0	0	-1	0
40125	0	27.12	0	0	0	0	0
40126	0.4	28.4	1.28	1	1	1	1.09861
40127	0	28.1	-0.3	1	1	0	0.693147
40128	0.483333	28.8	0.699999	0	0	-0.5	0
40129	0	28.22	-0.58	0	0	-0.5	0
40130	0	27.68	-0.539999	0	0	0	0
40131	0	27.68	0	0	0	0	0
40132	0	27.68	0	0	0	0	0
40133	0	28.21	0.529999	1	1	1	0.693147
40134	0.136364	28.37	0.160002	1	1	0	1.09861
40135	-0.3	28.86	0.49	0.333333	0.057191	-0.333333	0.405465
40136	0	28.32	-0.540001	0	0	-0.666667	0
40137	0	27.87	-0.449999	1	1	1	0.693147
40138	0	27.87	0	0	0	-1	0
40139	0	27.87	0	0	0	0	0
40140	0.867857	28.07	0.199999	0.333333	0.057191	0.666667	0.405465
40141	0	27.86	-0.209999	1	1	0.333333	1.09861
40142	0	27.83	-0.030001	0	0	-1	0
40143	0	27.83	0	0	0	0	0
40144	-0.133333	27.14	-0.690001	-1	1	0	-0.693147
40145	0.333333	27.14	0	1	1	1	0.693147
40146	0	27.14	0	0	0	-1	0
40147	0	28.04	0.900002	0	0	0	0
40148	0	27.99	-0.050001	0	0	0	0
40149	0.1	27.45	-0.539999	0.5	0.133975	0.75	0.693147
40150	0	26.49	-0.960001	1	1	0.25	1.09861
40151	0	26.96	0.469999	1	1	0	0.693147
40152	0	26.96	0	1	1	0	0.693147
40153	0	26.96	0	0	0	-1	0
40154	-0.075	26.36	-0.599998	0	0	0.5	0
40155	0.25	26.03	-0.33	1	1	0.5	0.693147
40156	-0.1	25.96	-0.070002	0.333333	0.057191	-0.333333	0.405465
40157	0.166667	25.32	-0.639999	1	1	0.333333	0.693147
40158	0.6	25.41	0.09	1	1	0	0.693147
40159	0	25.41	0	0	0	-1	0
40160	0	25.41	0	0	0	0	0
40161	0.3	25.49	0.08	1	1	1	0.693147
40162	-0.25	25.66	0.17	0	0	-0.5	0
40163	0.334091	25.84	0.18	1	1	0.5	1.09861
40164	0.568182	26.07	0.23	1	1	0	1.09861
40165	0.15	26.78	0.710001	1	1	0	1.09861
40166	0	26.78	0	0	0	-1	0
40167	0	26.78	0	0	0	0	0
40168	0.169697	27.34	0.559999	1	1	1	1.38629
40169	0	27.16	-0.18	0	0	-1	0
40170	0	26.85	-0.31	0	0	0	0
40171	0	27.09	0.24	0	0	0	0
40172	0	27.09	0	0	0	0	0
40173	0	27.09	0	0	0	0	0
40174	0	27.09	0	0	0	0	0
40175	0	26.75	-0.34	0	0	0	0
40176	0	26.68	-0.07	1	1	1	0.693147
40177	0.1	26.82	0.14	1	1	0	0.693147
40178	0	26.99	0.17	0	0	-1	0
40179	1.38	26.99	0	1	1	1	1.38629
40180	0.3	26.99	0	1	1	0	1.38629
40181	1.17928	26.99	0	0.555556	0.168521	-0.222222	0.980829
40182	0.5	27.32	0.33	1	1	0.222222	1.60944
40183	0.2	28.07	0.75	1	1	0	1.09861
40184	0	28.11	0.040001	0	0	-1	0
40185	-0.4	29.13	1.02	-1	1	0	-0.693147
40186	0	28.86	-0.269998	0	0	0	0
40187	0	28.86	0	0	0	0	0
40188	0	28.86	0	0	0	0	0
40189	0.568182	28.8	-0.060002	1	1	1	1.60944
40190	0.512121	28.08	-0.719999	0.6	0.2	-0.2	0.916291
40191	0.349167	28.58	0.5	0.555556	0.168521	-0.0222222	0.980829
40192	0.2	28.99	0.41	1	1	0.222222	0.693147
40193	0.163095	28.08	-0.91	0.333333	0.057191	-0.333333	0.405465
40194	0	28.08	0	0	0	-0.666667	0
40195	0	28.08	0	0	0	0	0
40196	0.133333	28.08	0	1	1	1	0.693147
40197	0.125	28.28	0.200001	1	1	0	0.693147
40198	1.12519	27.82	-0.460001	0.25	0.0317542	-0.375	0.405465
40199	0.852083	28	0.18	1	1	0.375	1.60944
40200	0	27.26	-0.74	0	0	-1	0
40201	0	27.26	0	0	0	0	0
40202	0	27.26	0	0	0	0	0
40203	-0.479167	27.66	0.4	-0.333333	0.057191	0.333333	-0.405465
40204	0	26.99	-0.67	0	0	-0.333333	0
40205	0.35	28.2	1.21	1	1	1	1.09861
40206	0	28.45	0.25	0	0	-1	0
40207	0	28.43	-0.020001	0	0	0	0
40208	0	28.43	0	0	0	0	0
40209	0	28.43	0	0	0	0	0
40210	0	28.93	0.5	0	0	0	0
40211	0	28.79	-0.139999	0	0	0	0
40212	0.1	28.14	-0.650002	1	1	1	1.09861
40213	0.7	27.06	-1.08	1	1	0	0.693147
40214	-0.1	27.42	0.360001	-1	1	-1	-0.693147
40215	0	27.42	0	0	0	0	0
40216	0	27.42	0	0	0	0	0
40217	0	26.43	-0.99	0	0	0	0
40218	0	26.71	0.279999	1	1	1	0.693147
40219	0	27.18	0.470001	0	0	-1	0
40220	0	27.08	-0.1	0	0	0	0
40221	0	26.88	-0.200001	0	0	0	0
40222	0	26.88	0	0	0	0	0
40223	0	26.88	0	0	0	0	0
40224	0	26.88	0	0	0	0	0
40225	0	27.39	0.51	1	1	1	0.693147
40226	0	27.33	-0.059999	1	1	0	0.693147
40227	-0.11746	27.34	0.01	-1	1	-1	-0.693147
40228	0	27.37	0.030001	0	0	0	0
40229	0	27.37	0	1	1	1	0.693147
40230	0	27.37	0	0	0	-1	0
40231	-0.2	28.01	0.639999	-1	1	0	-1.09861
40232	0	27.29	-0.719999	0	0	0	0
40233	0	27.66	0.369999	0	0	0	0
40234	0	27.44	-0.219999	0	0	0	0
40235	0.791667	27.34	-0.100001	1	1	1	1.79176
40236	0	27.34	0	0	0	-1	0
40237	0	27.34	0	0	0	0	0
40238	0	27.35	0.01	1	1	1	0.693147
40239	0	27.87	0.520001	0	0	-1	0
40240	0	28.2	0.33	0	0	0	0
40241	0	28.43	0.229999	0	0	0	0
40242	0.554545	29.15	0.72	1	1	1	1.09861
40243	0	29.15	0	0	0	-1	0
40244	0	29.15	0	0	0	0	0
40245	0	28.89	-0.260001	0	0	0	0
40246	0	28.98	0.090001	0	0	0	0
40247	0	29.57	0.59	1	1	1	1.09861
40248	0	29.76	0.19	1	1	0	0.693147
40249	0.2	29.63	-0.130001	1	1	0	0.693147
40250	0	29.63	0	0	0	-1	0
40251	0	29.63	0	1	1	1	0.693147
40252	0	29.89	0.26	0	0	-1	0
40253	0	30.28	0.390002	0	0	0	0
40254	0	30.55	0.269998	0	0	0	0
40255	0	30.29	-0.259998	1	1	1	0.693147
40256	0.35	30.38	0.089998	1	1	0	0.693147
40257	0	30.38	0	0	0	-1	0
40258	0	30.38	0	0	0	0	0
40259	0	30.41	0.030001	0	0	0	0
40260	0	31.08	0.67	1	1	1	1.09861
40261	0	30.86	-0.219999	0	0	-1	0
40262	0	31.06	0.199998	0	0	0	0
40263	0.25	31.22	0.16	1	1	1	1.09861
40264	0	31.22	0	0	0	-1	0
40265	0	31.22	0	0	0	0	0
40266	0	31.1	-0.119999	0	0	0	0
40267	0	30.84	-0.26	0	0	0	0
40268	0	31.12	0.280001	0	0	0	0
40269	0	31.37	0.25	0	0	0	0
40270	0	31.37	0	0	0	0	0
40271	0	31.37	0	0	0	0	0
40272	0	31.37	0	0	0	0	0
40273	0	31.51	0.139999	0	0	0	0
40274	0	32.28	0.769999	0	0	0	0
40275	0	31.99	-0.289999	0	0	0	0
40276	0	32.23	0.24	0	0	0	0
40277	0	32.3	0.069999	0	0	0	0
40278	0	32.3	0	0	0	0	0
40279	0	32.3	0	0	0	0	0
40280	0	32.42	0.119999	0	0	0	0
40281	0	32.15	-0.269996	0	0	0	0
40282	0	33.28	1.13	0	0	0	0
40283	0	33.51	0.229999	0	0	0	0
40284	0	32.56	-0.949997	0	0	0	0
40285	0.3	32.56	0	1	1	1	1.09861
40286	0	32.56	0	0	0	-1	0
40287	0.0952381	33.02	0.459999	1	1	1	0.693147
40288	0	33.69	0.669999	0	0	-1	0
40289	-0.395833	33.01	-0.680001	-1	1	0	-0.693147
40290	0	33.58	0.570004	0	0	0	0
40291	0	33.48	-0.100002	0	0	0	0
40292	0	33.48	0	0	0	0	0
40293	0	33.48	0	0	0	0	0
40294	0	32.72	-0.759999	0	0	0	0
40295	0	31.72	-1	0	0	0	0
40296	0	32.45	0.730002	0	0	0	0
40297	0	33.23	0.779999	0	0	0	0
40298	0	33.11	-0.119999	0	0	0	0
40299	0	33.11	0	0	0	0	0
40300	0	33.11	0	1	1	1	0.693147
40301	0	33.88	0.77	0	0	-1	0
40302	0	32.94	-0.940002	0	0	0	0
40303	0	32.66	-0.279999	0	0	0	0
40304	0	31.18	-1.48	0	0	0	0
40305	0	30.82	-0.36	0	0	0	0
40306	0	30.82	0	0	0	0	0
40307	0	30.82	0	0	0	0	0
40308	0	32.97	2.15	0	0	0	0
40309	0	32.91	-0.060001	0	0	0	0
40310	0	33.66	0.75	1	1	1	0.693147
40311	-0.1	33.08	-0.579998	-1	1	-1	-0.693147
40312	0	32.04	-1.04	0	0	0	0
40313	0	32.04	0	0	0	0	0
40314	0	32.04	0	0	0	0	0
40315	0	31.97	-0.070002	0	0	0	0
40316	0	30.59	-1.38	0	0	0	0
40317	0	30.08	-0.51	0	0	0	0
40318	0.2	28.69	-1.39	1	1	1	0.693147
40319	-0.166667	30.11	1.42	-1	1	-1	-0.693147
40320	0	30.11	0	0	0	0	0
40321	0	30.11	0	0	0	0	0
40322	0.25	28.71	-1.4	1	1	1	1.60944
40323	0	28.9	0.190001	0	0	-1	0
40324	0	28.04	-0.859999	0	0	0	0
40325	0	29.41	1.37	0	0	0	0
40326	0	28.69	-0.719999	0	0	0	0
40327	0	28.69	0	0	0	0	0
40328	0	28.69	0	0	0	0	0
40329	0	28.69	0	0	0	0	0
40330	0	28.23	-0.460001	1	1	1	0.693147
40331	0	29.18	0.95	0	0	-1	0
40332	0	28.86	-0.319999	0	0	0	0
40333	-0.9	27.78	-1.08	-1	1	0	-1.38629
40334	1.6	27.78	0	1	1	1	1.09861
40335	0	27.78	0	0	0	-1	0
40336	0	27.29	-0.49	0	0	0	0
40337	0	27.76	0.469999	0	0	0	0
40338	0	27.03	-0.729999	0	0	0	0
40339	0	28.13	1.1	0	0	0	0
40340	-0.155556	27.84	-0.289999	-1	1	0	-0.693147
40341	0	27.84	0	0	0	0	0
40342	0	27.84	0	1	1	1	0.693147
40343	0.6	27.4	-0.44	1	1	0	0.693147
40344	-0.4	27.91	0.51	-1	1	-1	-0.693147
40345	0	28.12	0.210001	0	0	0	0
40346	0	27.93	-0.190001	1	1	1	0.693147
40347	0	28.07	0.14	0	0	-1	0
40348	0	28.07	0	0	0	0	0
40349	0	28.07	0	0	0	0	0
40350	0	27.94	-0.129999	0	0	0	0
40351	0	27.46	-0.480002	0	0	0	0
40352	0	27.32	-0.139999	0	0	0	0
40353	0.0527778	26.86	-0.459999	0.6	0.2	0.8	0.916291
40354	0	27.05	0.189998	0	0	-0.8	0
40355	0	27.05	0	0	0	0	0
40356	0	27.05	0	0	0	0	0
40357	0.5	27.03	-0.019998	1	1	1	1.38629
40358	0	25.93	-1.1	1	1	0	0.693147
40359	0	25.6	-0.33	0	0	-1	0
40360	0	25.18	-0.42	0	0	0	0
40361	0	24.88	-0.300001	0	0	0	0
40362	0	24.88	0	0	0	0	0
40363	0	24.88	0	0	0	0	0
40364	0	24.88	0	0	0	0	0
40365	0	25.15	0.270001	0	0	0	0
40366	0	26.66	1.51	0	0	0	0
40367	0	26.64	-0.020001	0	0	0	0
40368	0	27	0.360001	0	0	0	0
40369	0	27	0	0	0	0	0
40370	0	27	0	0	0	0	0
40371	0	27.06	0.059999	0	0	0	0
40372	0	27.94	0.880002	0	0	0	0
40373	0	27.66	-0.280001	0	0	0	0
40374	-0.15	27.81	0.149999	-1	1	0	-0.693147
40375	0	26.24	-1.57	0	0	0	0
40376	0	26.24	0	0	0	0	0
40377	0	26.24	0	0	0	0	0
40378	0	26.02	-0.22	0	0	0	0
40379	0.233333	25.91	-0.11	1	1	1	1.09861
40380	0.1	26.06	0.149999	1	1	0	0.693147
40381	0	27.39	1.33	0	0	-1	0
40382	0	27.42	0.030001	0	0	0	0
40383	0	27.42	0	0	0	0	0
40384	0	27.42	0	0	0	0	0
40385	0	27.91	0.49	0	0	0	0
40386	0	28.39	0.479999	0	0	0	0
40387	0	28.07	-0.319999	1	1	1	0.693147
40388	0.136364	27.69	-0.379999	1	1	0	0.693147
40389	0	27.73	0.039999	0	0	-1	0
40390	0	27.73	0	0	0	0	0
40391	0	27.73	0	0	0	0	0
40392	0	28.57	0.84	0	0	0	0
40393	0	28.12	-0.449999	0	0	0	0
40394	0	27.93	-0.190001	0	0	0	0
40395	0	27.88	-0.050001	1	1	1	0.693147
40396	0	27.75	-0.129999	0	0	-1	0
40397	0	27.75	0	0	0	0	0
40398	0	27.75	0	0	0	0	0
40399	0	28.23	0.48	0	0	0	0
40400	0	27.77	-0.46	0	0	0	0
40401	0	26.3	-1.47	1	1	1	0.693147
40402	0	26	-0.299999	0	0	-1	0
40403	0	25.84	-0.16	0	0	0	0
40404	0.17096	25.84	0	0	0	0.5	0
40405	0	25.84	0	0	0	-0.5	0
40406	0	25.68	-0.16	0	0	0	0
40407	0.280556	25.34	-0.34	0.333333	0.057191	0.666667	0.405465
40408	0.285714	25.38	0.039999	1	1	0.333333	0.693147
40409	-0.0545455	24.43	-0.949999	-1	1	-1	-0.693147
40410	0	24.6	0.17	0	0	0	0
40411	0	24.6	0	0	0	0	0
40412	0	24.6	0	0	0	0	0
40413	0	24.23	-0.37	0	0	0	0
40414	0	23.64	-0.590001	0	0	0	0
40415	0	23.6	-0.039999	0	0	0	0
40416	0	23.49	-0.11	0	0	0	0
40417	0	24	0.51	0	0	0	0
40418	0	24	0	0	0	0	0
40419	0	24	0	0	0	0	0
40420	0	23.25	-0.75	0	0	0	0
40421	0.4375	23.55	0.299999	1	1	1	0.693147
40422	0.5	24.66	1.11	1	1	0	0.693147
40423	0	25.1	0.44	0	0	-1	0
40424	0	25.84	0.74	0	0	0	0
40425	0	25.84	0	0	0	0	0
40426	0	25.84	0	0	0	0	0
40427	0	25.84	0	0	0	0	0
40428	0	24.92	-0.92	0	0	0	0
40429	0	25.22	0.299999	0	0	0	0
40430	0	25.69	0.470002	0	0	0	0
40431	0	25.75	0.059999	0	0	0	0
40432	0.483333	25.75	0	1	1	1	0.693147
40433	0	25.75	0	0	0	-1	0
40434	-0.0833333	26.5	0.75	0	0	0.5	0
40435	-0.5	26.06	-0.440001	-1	1	-0.5	-0.693147
40436	0	26.34	0.280001	0	0	0	0
40437	0	26.06	-0.280001	0	0	0	0
40438	0	26.01	-0.049999	0	0	0	0
40439	0	26.01	0	0	0	0	0
40440	0	26.01	0	0	0	0	0
40441	0.136364	26.56	0.549999	1	1	1	1.09861
40442	0.8	26.38	-0.18	1	1	0	0.693147
40443	-0.2	25.81	-0.57	0.333333	0.057191	-0.333333	0.405465
40444	0	25.04	-0.769998	0	0	-0.666667	0
40445	0	25.59	0.549999	0	0	0	0
40446	0	25.59	0	0	0	0	0
40447	0	25.59	0	0	0	0	0
40448	0	25.53	-0.059999	0	0	0	0
40449	0	25.35	-0.180001	0	0	0	0
40450	0.5	25.04	-0.309999	1	1	1	1.60944
40451	0	25.12	0.08	0	0	-1	0
40452	0	25.56	0.439998	1	1	1	0.693147
40453	0	25.56	0	0	0	-1	0
40454	0	25.56	0	0	0	0	0
40455	0.0666667	25.38	-0.18	1	1	1	0.693147
40456	0	26.25	0.870001	1	1	0	0.693147
40457	0	26.3	0.049999	1	1	0	0.693147
40458	0	26	-0.299999	0	0	-1	0
40459	0	25.95	-0.049999	0	0	0	0
40460	0	25.95	0	0	0	0	0
40461	0	25.95	0	0	0	0	0
40462	0	25.65	-0.300001	0	0	0	0
40463	0	25.98	0.33	0	0	0	0
40464	0	25.81	-0.170001	1	1	1	0.693147
40465	-0.6	24.72	-1.09	0.666667	0.254644	-0.166667	1.09861
40466	0	23.58	-1.14	1	1	0.166667	1.09861
40467	0	23.58	0	0	0	-1	0
40468	0	23.58	0	1	1	1	1.09861
40469	0	24.87	1.29	1	1	0	1.60944
40470	-0.138636	24.55	-0.320002	0.25	0.0317542	-0.375	0.405465
40471	0	25.6	1.05	1	1	0.375	1.94591
40472	0	26.03	0.430001	1	1	0	0.693147
40473	0.5	26.11	0.08	1	1	0	0.693147
40474	0	26.11	0	0	0	-1	0
40475	0	26.11	0	0	0	0	0
40476	-0.05	25.72	-0.390002	0.333333	0.057191	0.666667	0.405465
40477	0	25.91	0.190001	0	0	-0.666667	0
40478	0	25.75	-0.16	0	0	0	0
40479	0.5	25.94	0.190001	1	1	1	0.693147
40480	0	26.06	0.119998	0	0	-1	0
40481	0	26.06	0	0	0	0	0
40482	0	26.06	0	0	0	0	0
40483	0.266667	25.93	-0.129999	1	1	1	0.693147
40484	0	25.97	0.039999	0	0	-1	0
40485	0	26.46	0.49	0	0	0	0
40486	0.40625	27.46	1	1	1	1	1.38629
40487	-0.1	29.22	1.76	-1	1	-1	-0.693147
40488	0	29.22	0	0	0	0	0
40489	0	29.22	0	0	0	0	0
40490	0	29.04	-0.179998	0	0	0	0
40491	0	28.13	-0.910002	0	0	0	0
40492	0	28.58	0.450001	0	0	0	0
40493	0	28.19	-0.389999	0	0	0	0
40494	0.8	27.54	-0.65	1	1	1	0.693147
40495	0	27.54	0	0	0	-1	0
40496	-1	27.54	0	-1	1	0	-0.693147
40497	0.5	27.65	0.109999	1	1	1	1.38629
40498	0.172222	27.19	-0.459999	1	1	0	0.693147
40499	0	26.86	-0.33	1	1	0	0.693147
40500	0	27.51	0.649999	1	1	0	0.693147
40501	0	27.49	-0.02	1	1	0	0.693147
40502	0	27.49	0	0	0	-1	0
40503	0	27.49	0	0	0	0	0
40504	0	26.95	-0.539999	0	0	0	0
40505	0	26.8	-0.150002	0	0	0	0
40506	0	27.11	0.310002	0	0	0	0
40507	0	27.11	0	0	0	0	0
40508	0	26.65	-0.460001	0	0	0	0
40509	0	26.65	0	0	0	0	0
40510	0.318182	26.65	0	1	1	1	0.693147
40511	-0.125	27.2	0.550001	-1	1	-1	-0.693147
40512	1	27.21	0.009998	1	1	1	1.79176
40513	-0.166667	27.53	0.320002	0.714286	0.300146	-0.142857	1.25276
40514	0.664286	28.78	1.25	1	1	0.142857	1.94591
40515	-0.6	29.05	0.269998	-1	1	-1	-0.693147
40516	0	29.05	0	1	1	1	0.693147
40517	0	29.05	0	0	0	-1	0
40518	-0.3	28.74	-0.309999	-1	1	0	-0.693147
40519	0	28.47	-0.270001	1	1	1	0.693147
40520	0.205556	29.37	0.900002	1	1	0	1.09861
40521	-0.133333	30.07	0.699999	-1	1	-1	-0.693147
40522	0.25	30.27	0.2	1	1	1	0.693147
40523	0	30.27	0	0	0	-1	0
40524	0.35	30.27	0	1	1	1	0.693147
40525	0	30.22	-0.050001	0	0	-1	0
40526	0	29.82	-0.399999	0	0	0	0
40527	0	29.79	-0.029999	1	1	1	1.38629
40528	0	30.02	0.229999	0	0	-1	0
40529	0.2	29.96	-0.060001	1	1	1	0.693147
40530	0	29.96	0	1	1	0	0.693147
40531	0	29.96	0	0	0	-1	0
40532	0.03125	30.1	0.140001	1	1	1	0.693147
40533	0	30.82	0.72	0	0	-1	0
40534	0.473864	31.31	0.489999	0.636364	0.228611	0.818182	1.20397
40535	0	30.99	-0.319999	0	0	-0.818182	0
40536	0	30.99	0	0	0	0	0
40537	0	30.99	0	0	0	0	0
40538	0	30.99	0	0	0	0	0
40539	1	31.21	0.219999	1	1	1	1.09861
40540	0.05	31.2	-0.009998	1	1	0	1.60944
40541	0.0681818	31.02	-0.180001	1	1	0	0.693147
40542	0	30.82	-0.2	0	0	-1	0
40543	0.395833	30.99	0.17	1	1	1	1.38629
40544	0.308333	30.99	0	0	0	-0.5	0
40545	0.27803	30.99	0	1	1	0.5	1.79176
40546	0.964167	31.58	0.59	0.846154	0.467061	-0.0769231	2.12026
40547	0.9	31.65	0.07	1	1	0.0769231	2.07944
40548	0.0833333	32.37	0.719999	0.6	0.2	-0.2	0.916291
40549	0.2	32.15	-0.219997	1	1	0.2	1.38629
40550	0.488472	31.5	-0.650002	0.5	0.133975	-0.25	0.847298
40551	0	31.5	0	0	0	-0.75	0
40552	0	31.5	0	0	0	0	0
40553	0	31.2	-0.299999	0	0	0	0
40554	0	31.4	0.199999	0	0	0	0
40555	0	32.01	0.609998	0	0	0	0
40556	0.386364	31.89	-0.119999	1	1	1	1.38629
40557	1.0875	32.75	0.860001	1	1	0	1.60944
40558	0	32.75	0	1	1	0	0.693147
40559	0	32.75	0	0	0	-1	0
40560	-0.5	32.75	0	0	0	0.5	0
40561	0	32.49	-0.259998	1	1	0.5	0.693147
40562	0.136364	31.81	-0.680003	1	1	0	0.693147
40563	0	31.89	0.08	1	1	0	0.693147
40564	0	32.51	0.619999	1	1	0	0.693147
40565	0	32.51	0	0	0	-1	0
40566	0	32.51	0	0	0	0	0
40567	0	32.7	0.190003	0	0	0	0
40568	0	32.7	0	1	1	1	0.693147
40569	0	32.45	-0.25	0	0	-1	0
40570	0	32.5	0.049999	0	0	0	0
40571	0	31.84	-0.66	0	0	0	0
40572	0	31.84	0	0	0	0	0
40573	0	31.84	0	0	0	0	0
40574	0	32.42	0.579998	0	0	0	0
40575	0	33.44	1.02	0	0	0	0
40576	0	32.72	-0.719998	0	0	0	0
40577	0	32.75	0.029999	0	0	0	0
40578	0	32.76	0.009998	0	0	0	0
40579	0	32.76	0	0	0	0	0
40580	0	32.76	0	0	0	0	0
40581	0	33.32	0.560002	0	0	0	0
40582	0	34.1	0.779998	0	0	0	0
40583	0	33.13	-0.969997	0	0	0	0
40584	0	33	-0.130001	0	0	0	0
40585	0	33.76	0.759998	0	0	0	0
40586	0	33.76	0	0	0	0	0
40587	0	33.76	0	0	0	0	0
40588	0	33.87	0.110001	0	0	0	0
40589	0	33.68	-0.189999	0	0	0	0
40590	0	33.3	-0.380001	0	0	0	0
40591	0	32.95	-0.349998	0	0	0	0
40592	0	32.64	-0.310002	1	1	1	0.693147
40593	0	32.64	0	0	0	-1	0
40594	0	32.64	0	0	0	0	0
40595	0	32.64	0	0	0	0	0
40596	0	31.38	-1.26	0	0	0	0
40597	0	31.5	0.120001	0	0	0	0
40598	0	31.44	-0.059999	1	1	1	1.09861
40599	0	32.4	0.960001	0	0	-1	0
40600	0	32.4	0	0	0	0	0
40601	0	32.4	0	0	0	0	0
40602	0	32.26	-0.140004	1	1	1	1.38629
40603	0	31.65	-0.609998	1	1	0	0.693147
40604	0.8	31.55	-0.100001	1	1	0	1.38629
40605	0	32.41	0.860001	0	0	-1	0
40606	-0.2	31.91	-0.5	-1	1	0	-0.693147
40607	0	31.91	0	0	0	0	0
40608	0	31.91	0	0	0	0	0
40609	0	31.72	-0.190001	1	1	1	1.60944
40610	0	32.51	0.789999	1	1	0	1.09861
40611	0	32.8	0.290001	1	1	0	0.693147
40612	0.25	32.06	-0.739998	1	1	0	0.693147
40613	0	32.38	0.32	0	0	-1	0
40614	0.25	32.38	0	1	1	1	0.693147
40615	0	32.38	0	1	1	0	0.693147
40616	0.225	32.1	-0.280003	1	1	0	1.09861
40617	0	32.27	0.170002	0	0	-1	0
40618	0	31.23	-1.04	0	0	0	0
40619	0	31.36	0.130001	0	0	0	0
40620	0	31.83	0.469999	1	1	1	0.693147
40621	0	31.83	0	0	0	-1	0
40622	0	31.83	0	0	0	0	0
40623	0	31.88	0.049999	1	1	1	0.693147
40624	0	31.51	-0.369999	0	0	-1	0
40625	0	31.45	-0.059999	1	1	1	0.693147
40626	0.6	31.54	0.09	1	1	0	1.38629
40627	0	31.94	0.4	0	0	-1	0
40628	0	31.94	0	0	0	0	0
40629	0	31.94	0	0	0	0	0
40630	0	31.61	-0.33	0	0	0	0
40631	0	31.59	-0.020001	0	0	0	0
40632	0	31.91	0.32	0	0	0	0
40633	0	31.71	-0.200001	1	1	1	1.09861
40634	0	32.06	0.350002	0	0	-1	0
40635	0	32.06	0	0	0	0	0
40636	0	32.06	0	0	0	0	0
40637	0	31.8	-0.260002	0	0	0	0
40638	0	31.99	0.190001	0	0	0	0
40639	0	32.4	0.410002	1	1	1	0.693147
40640	0.5	32.17	-0.230004	1	1	0	1.09861
40641	0	31.62	-0.549997	0	0	-1	0
40642	0	31.62	0	1	1	1	0.693147
40643	0	31.62	0	1	1	0	0.693147
40644	0	31.4	-0.220001	1	1	0	0.693147
40645	0	31.4	0	1	1	0	0.693147
40646	0	30.68	-0.72	1	1	0	0.693147
40647	0	30.15	-0.53	1	1	0	0.693147
40648	0	29.89	-0.260001	1	1	0	0.693147
40649	0	29.89	0	0	0	-1	0
40650	0	29.89	0	0	0	0	0
40651	0	29.52	-0.369999	0	0	0	0
40652	0	30.07	0.55	0	0	0	0
40653	0	28.83	-1.24	1	1	1	1.09861
40654	0	28.54	-0.289999	0	0	-1	0
40655	0	28.54	0	1	1	1	0.693147
40656	0	28.54	0	0	0	-1	0
40657	0	28.54	0	0	0	0	0
40658	0	28.56	0.019998	0	0	0	0
40659	0	28.87	0.310002	1	1	1	1.09861
40660	0.15	29.27	0.399999	1	1	0	1.09861
40661	-0.3	29.27	0	0	0	-0.5	0
40662	0	29.11	-0.159999	1	1	0.5	0.693147
40663	0.316667	29.11	0	1	1	0	1.09861
40664	0	29.11	0	0	0	-1	0
40665	0	29.13	0.019998	1	1	1	0.693147
40666	0.185714	29.51	0.380001	0.333333	0.057191	-0.333333	0.405465
40667	0	28.78	-0.729999	0	0	-0.666667	0
40668	0	28.13	-0.650002	0	0	0	0
40669	0	28.25	0.120001	0	0	0	0
40670	0	28.25	0	0	0	0	0
40671	0	28.25	0	0	0	0	0
40672	0	28.21	-0.040001	0	0	0	0
40673	0	28.53	0.320002	1	1	1	0.693147
40674	0.8	28.16	-0.370001	1	1	0	1.38629
40675	0	28.23	0.07	1	1	0	1.60944
40676	0	27.93	-0.3	1	1	0	0.693147
40677	0	27.93	0	0	0	-1	0
40678	0	27.93	0	0	0	0	0
40679	0	27.86	-0.069999	0	0	0	0
40680	0.772727	28.75	0.889999	1	1	1	1.60944
40681	0	28.92	0.17	1	1	0	0.693147
40682	0	28.61	-0.309999	1	1	0	0.693147
40683	0	28	-0.610001	0	0	-1	0
40684	0	28	0	0	0	0	0
40685	0	28	0	0	0	0	0
40686	0	27.53	-0.469999	0	0	0	0
40687	0	27.63	0.099998	1	1	1	0.693147
40688	0	27.56	-0.07	1	1	0	0.693147
40689	0.5	27.7	0.140002	1	1	0	1.09861
40690	0	28.14	0.439998	0	0	-1	0
40691	0	28.14	0	0	0	0	0
40692	0	28.14	0	0	0	0	0
40693	0	28.14	0	0	0	0	0
40694	0	28.37	0.230002	0	0	0	0
40695	0	26.94	-1.43	0	0	0	0
40696	0	27.16	0.219999	0	0	0	0
40697	-0.25	26.86	-0.299999	-1	1	0	-0.693147
40698	0	26.86	0	0	0	0	0
40699	0	26.86	0	0	0	0	0
40700	0	26.26	-0.600001	0	0	0	0
40701	0	25.77	-0.49	0	0	0	0
40702	0	25.36	-0.409999	0	0	0	0
40703	0	26.22	0.859998	1	1	1	0.693147
40704	0.5	26.28	0.060002	1	1	0	0.693147
40705	0	26.28	0	0	0	-1	0
40706	0	26.28	0	0	0	0	0
40707	0	26.9	0.619999	0	0	0	0
40708	0	27.02	0.12	0	0	0	0
40709	0	26.55	-0.470001	1	1	1	0.693147
40710	0	26.8	0.25	0	0	-1	0
40711	0	27.33	0.530001	0	0	0	0
40712	0	27.33	0	0	0	0	0
40713	0	27.33	0	0	0	0	0
40714	0	26.95	-0.379999	0	0	0	0
40715	0	27.46	0.509998	0	0	0	0
40716	0	27.37	-0.089998	0	0	0	0
40717	0	27.04	-0.33	0	0	0	0
40718	0	27.26	0.219999	0	0	0	0
40719	0	27.26	0	0	0	0	0
40720	0	27.26	0	0	0	0	0
40721	0	27.45	0.190001	0	0	0	0
40722	0	27.49	0.039999	0	0	0	0
40723	0.583333	28.07	0.58	1	1	1	1.79176
40724	0	28.06	-0.010001	0	0	-1	0
40725	0.186364	28.67	0.610001	1	1	1	1.09861
40726	0	28.67	0	0	0	-1	0
40727	0.00568182	28.67	0	1	1	1	0.693147
40728	0	28.67	0	0	0	-1	0
40729	0	28.42	-0.25	0	0	0	0
40730	-0.0875	28.12	-0.299999	0.333333	0.057191	0.666667	0.405465
40731	0	28.66	0.539999	1	1	0.333333	0.693147
40732	0	28.3	-0.360001	0	0	-1	0
40733	0	28.3	0	0	0	0	0
40734	0.23	28.3	0	1	1	1	0.693147
40735	0	27.59	-0.709999	1	1	0	1.38629
40736	0.136364	27.39	-0.200001	1	1	0	1.09861
40737	0	27.53	0.140002	0	0	-1	0
40738	0	27.28	-0.25	0	0	0	0
40739	0.5	27.18	-0.100001	1	1	1	0.693147
40740	0.5	27.18	0	1	1	0	1.38629
40741	0	27.18	0	1	1	0	1.09861
40742	0.16	26.88	-0.300001	1	1	0	1.09861
40743	0	28.41	1.53	1	1	0	1.94591
40744	0	28.7	0.290001	1	1	0	1.09861
40745	0	29.38	0.679998	1	1	0	1.09861
40746	0	29.14	-0.24	1	1	0	0.693147
40747	0.175758	29.14	0	1	1	0	1.09861
40748	0	29.14	0	0	0	-1	0
40749	-0.25	28.95	-0.189998	-1	1	0	-0.693147
40750	-0.25	28.97	0.019998	0	0	0.5	0
40751	-0.375	28.58	-0.389999	0.428571	0.0964921	0.214286	0.693147
40752	0	28.3	-0.280001	1	1	0.285714	0.693147
40753	0	27.94	-0.359998	0	0	-1	0
40754	0	27.94	0	0	0	0	0
40755	0	27.94	0	0	0	0	0
40756	0	27.93	-0.010001	0	0	0	0
40757	0	27.18	-0.75	0	0	0	0
40758	0	27.3	0.119999	0	0	0	0
40759	0	25.74	-1.56	1	1	1	0.693147
40760	-0.202062	25.21	-0.530001	0.2	0.0202041	-0.4	0.287682
40761	0	25.21	0	0	0	-0.6	0
40762	0.2	25.21	0	1	1	1	1.09861
40763	1.14861	22.93	-2.28	0.466667	0.115567	-0.266667	0.875469
40764	0	24.78	1.85	0	0	-0.733333	0
40765	0	22.88	-1.9	1	1	1	1.38629
40766	0.1	24.29	1.41	1	1	0	1.79176
40767	0.1625	24.13	-0.160002	1	1	0	0.693147
40768	0	24.13	0	1	1	0	0.693147
40769	0	24.13	0	0	0	-1	0
40770	0	25.02	0.890001	1	1	1	0.693147
40771	-0.065	24.55	-0.470001	-1	1	-1	-0.693147
40772	0	24.88	0.33	0	0	0	0
40773	0.1	23.72	-1.16	0.6	0.2	0.8	0.916291
40774	-0.196528	23.36	-0.359998	-0.333333	0.057191	-0.466667	-0.405465
40775	0	23.36	0	0	0	-0.333333	0
40776	-0.4	23.36	0	-1	1	0	-0.693147
40777	-0.225	22.89	-0.470002	0	0	0.5	0
40778	0.506558	23.94	1.05	0.846154	0.467061	0.423077	1.8718
40779	0	24.43	0.489999	1	1	0.0769231	1.09861
40780	1.98012	24.76	0.33	0.73913	0.326438	-0.130435	1.65823
40781	-0.0361111	24.59	-0.17	0.5	0.133975	-0.119565	0.693147
40782	0	24.59	0	0	0	-0.75	0
40783	0	24.59	0	1	1	1	1.09861
40784	0.225	25.42	0.83	0.666667	0.254644	-0.166667	1.09861
40785	0.284091	25.4	-0.02	1	1	0.166667	1.09861
40786	0	26.1	0.7	0	0	-1	0
40787	0	25.23	-0.87	0	0	0	0
40788	0.279167	24.2	-1.03	1	1	1	1.38629
40789	0	24.2	0	0	0	-1	0
40790	0	24.2	0	0	0	0	0
40791	0	24.2	0	0	0	0	0
40792	0	23.92	-0.280001	1	1	1	1.60944
40793	0	24.96	1.04	0	0	-1	0
40794	-0.1	24.4	-0.559999	0	0	0.5	0
40795	0	23.52	-0.88	1	1	0.5	0.693147
40796	0	23.52	0	0	0	-1	0
40797	0	23.52	0	0	0	0	0
40798	1.02955	24.1	0.58	0.8	0.4	0.9	1.60944
40799	0	24.36	0.260001	0	0	-0.9	0
40800	0	24.69	0.33	0	0	0	0
40801	0	25.19	0.5	0	0	0	0
40802	0	24.95	-0.24	0	0	0	0
40803	0	24.95	0	0	0	0	0
40804	0	24.95	0	0	0	0	0
40805	0	24.33	-0.620001	0	0	0	0
40806	0	24.67	0.34	0	0	0	0
40807	0.214286	23.71	-0.960001	1	1	1	1.60944
40808	0	23.17	-0.539999	0	0	-1	0
40809	0	23.69	0.520001	0	0	0	0
40810	0.275	23.69	0	-0.333333	0.057191	0.333333	-0.405465
40811	0	23.69	0	0	0	-0.333333	0
40812	0	24.79	1.1	0	0	0	0
40813	0	24.96	0.169998	0	0	0	0
40814	0.2	24.45	-0.509998	1	1	1	1.09861
40815	0.425	24.99	0.539999	1	1	0	2.30259
40816	0.487879	24.12	-0.869999	1	1	0	1.94591
40817	0	24.12	0	1	1	0	0.693147
40818	0	24.12	0	0	0	-1	0
40819	0.2	23.18	-0.940001	1	1	1	2.07944
40820	-0.386111	24.21	1.03	0.111111	0.00619201	-0.444444	0.182322
40821	-0.05	24.5	0.290001	0	0	-0.0555556	0
40822	0	25.37	0.870001	0	0	-0.5	0
40823	0	24.54	-0.83	1	1	1	0.693147
40824	0	24.54	0	0	0	-1	0
40825	0	24.54	0	0	0	0	0
40826	0.536364	26.13	1.59	1	1	1	1.38629
40827	0	26.05	-0.08	1	1	0	0.693147
40828	0	26.95	0.900002	0	0	-1	0
40829	-0.0444444	26.12	-0.83	0.5	0.133975	0.75	0.693147
40830	0	26.67	0.549999	1	1	0.25	0.693147
40831	0	26.67	0	0	0	-1	0
40832	0	26.67	0	1	1	1	0.693147
40833	0	24.42	-2.25	1	1	0	1.09861
40834	0.280808	25.86	1.44	0.5	0.133975	-0.25	0.847298
40835	-0.233333	25.18	-0.680001	0.333333	0.057191	-0.0833333	0.510826
40836	-0.3	25.76	0.58	0.333333	0.057191	0	0.405465
40837	0	26.31	0.549999	0	0	-0.666667	0
40838	0	26.31	0	1	1	1	0.693147
40839	0	26.31	0	0	0	-1	0
40840	0	26.52	0.210001	0	0	0	0
40841	0	25.55	-0.970001	0	0	0	0
40842	0.272727	25.76	0.210001	1	1	1	1.09861
40843	0.4	27.07	1.31	1	1	0	1.09861
40844	0	27.08	0.01	1	1	0	0.693147
40845	0	27.08	0	0	0	-1	0
40846	0	27.08	0	0	0	0	0
40847	-0.211111	25.91	-1.17	-1	1	0	-1.09861
40848	-0.00277778	24.77	-1.14	0.5	0.133975	0.75	0.693147
40849	-0.05	25.33	0.56	-1	1	-0.75	-0.693147
40850	-0.6	25.81	0.479999	0	0	0.5	0
40851	0.75	25.4	-0.409999	1	1	0.5	1.09861
40852	0	25.4	0	0	0	-1	0
40853	0	25.4	0	0	0	0	0
40854	0	25.42	0.02	1	1	1	1.09861
40855	0.4	26.53	1.11	1	1	0	1.09861
40856	0	24.99	-1.54	0	0	-1	0
40857	0	25.08	0.09	0	0	0	0
40858	0	25.65	0.57	1	1	1	0.693147
40859	0	25.65	0	0	0	-1	0
40860	0	25.65	0	0	0	0	0
40861	0.5	25.1	-0.55	1	1	1	1.38629
40862	0	25.29	0.190001	0	0	-1	0
40863	0.1	24.94	-0.35	1	1	1	0.693147
40864	0	24.67	-0.270001	1	1	0	0.693147
40865	0	24.69	0.020001	1	1	0	0.693147
40866	0	24.69	0	0	0	-1	0
40867	0	24.69	0	0	0	0	0
40868	0	24.18	-0.510001	1	1	1	0.693147
40869	-0.1	23.93	-0.25	0.333333	0.057191	-0.333333	0.405465
40870	0.0666667	23.21	-0.720001	0	0	-0.166667	0
40871	0	23.21	0	0	0	-0.5	0
40872	0	23.51	0.300001	0	0	0	0
40873	0	23.51	0	0	0	0	0
40874	0	23.51	0	1	1	1	0.693147
40875	0	24.15	0.64	1	1	0	1.38629
40876	0.0436508	24.08	-0.07	0.571429	0.179348	-0.214286	1.09861
40877	0	25.86	1.78	1	1	0.214286	1.09861
40878	0	25.64	-0.220002	1	1	0	1.38629
40879	0	26.07	0.430001	1	1	0	0.693147
40880	0.5	26.07	0	1	1	0	0.693147
40881	-1	26.07	0	-1	1	-1	-0.693147
40882	0	26.74	0.67	1	1	1	0.693147
40883	0.529167	26.65	-0.09	1	1	0	0.693147
40884	0.185	27.05	0.399999	0.6	0.2	-0.2	0.916291
40885	-0.129167	26.19	-0.859998	0	0	-0.3	0
40886	0	26.91	0.719999	0	0	-0.5	0
40887	0	26.91	0	0	0	0	0
40888	0	26.91	0	0	0	0	0
40889	0.8	26.29	-0.619999	1	1	1	0.693147
40890	-0.0318182	25.79	-0.5	0	0	-0.5	0
40891	0	25.86	0.07	0	0	-0.5	0
40892	0	25.61	-0.25	1	1	1	1.09861
40893	0	25.98	0.369999	0	0	-1	0
40894	0	25.98	0	1	1	1	0.693147
40895	0	25.98	0	0	0	-1	0
40896	-1.19167	25.31	-0.670001	0.230769	0.0269915	0.615385	0.405465
40897	0.866667	26.5	1.19	1	1	0.384615	1.38629
40898	1.1	26.89	0.389999	0.666667	0.254644	-0.166667	1.09861
40899	0.25	27.25	0.360001	1	1	0.166667	0.693147
40900	0.5	27.79	0.540001	1	1	0	1.09861
40901	0	27.79	0	0	0	-1	0
40902	0	27.79	0	0	0	0	0
40903	0	27.79	0	1	1	1	1.09861
40904	0	27.61	-0.18	1	1	0	1.38629
40905	-0.15	27.11	-0.5	0.333333	0.057191	-0.333333	0.405465
40906	0	27.76	0.649999	1	1	0.333333	0.693147
40907	0.375	27.56	-0.200001	0.714286	0.300146	-0.142857	1.25276
40908	0.513267	27.56	0	1	1	0.142857	1.09861
40909	1.4378	27.56	0	0.8	0.4	-0.1	1.60944
40910	-0.542857	27.56	0	0	0	-0.4	0
40911	1.49894	28.43	0.870001	0.428571	0.0964921	0.214286	0.847298
40912	0.5	28.56	0.129999	1	1	0.285714	1.60944
40913	0.458333	29.02	0.460001	0.5	0.133975	-0.25	0.980829
40914	0.575	28.94	-0.079999	1	1	0.25	2.19722
40915	0.152381	28.94	0	0.5	0.133975	-0.25	0.693147
40916	0.0833333	28.94	0	1	1	0.25	0.693147
40917	0	29.3	0.359998	1	1	0	0.693147
40918	0.4	29.41	0.110001	0.333333	0.057191	-0.333333	0.405465
40919	0	29.62	0.210001	1	1	0.333333	1.38629
40920	0.35	29.61	-0.01	1	1	0	1.38629
40921	0	29.61	0	0	0	-1	0
40922	0.90322	29.61	0	0.333333	0.057191	0.666667	0.405465
40923	0	29.61	0	1	1	0.333333	0.693147
40924	0	29.61	0	0	0	-1	0
40925	0.4375	29.83	0.219999	1	1	1	1.38629
40926	0	30.24	0.41	0	0	-1	0
40927	1.15	30.15	-0.09	1	1	1	2.19722
40928	0.8	30.54	0.390001	1	1	0	1.09861
40929	0.6	30.54	0	1	1	0	0.693147
40930	0	30.54	0	0	0	-1	0
40931	0	30.92	0.379999	1	1	1	0.693147
40932	0.6625	30.54	-0.379999	0.6	0.2	-0.2	0.916291
40933	0	30.2	-0.34	1	1	0.2	0.693147
40934	0.2	29.05	-1.15	1	1	0	1.09861
40935	0.2	29.6	0.550001	1	1	0	0.693147
40936	0	29.6	0	0	0	-1	0
40937	0	29.6	0	0	0	0	0
40938	0	29.25	-0.35	1	1	1	0.693147
40939	0	29.21	-0.040001	1	1	0	1.09861
40940	0	29.89	0.68	1	1	0	0.693147
40941	0	29.9	0.010001	0	0	-1	0
40942	0.409091	30.63	0.729999	1	1	1	1.79176
40943	0	30.63	0	0	0	-1	0
40944	0	30.63	0	0	0	0	0
40945	0.549063	30.2	-0.429998	1	1	1	1.38629
40946	0	30.26	0.059999	1	1	0	0.693147
40947	0.272727	30.63	0.369999	1	1	0	1.38629
40948	-0.7	30.58	-0.049999	0.333333	0.057191	-0.333333	0.405465
40949	0.8	30.26	-0.32	1	1	0.333333	1.09861
40950	0	30.26	0	1	1	0	0.693147
40951	0	30.26	0	1	1	0	0.693147
40952	1	30.62	0.360001	1	1	0	1.09861
40953	-0.2	30.42	-0.200001	0.333333	0.057191	-0.333333	0.405465
40954	1	30.17	-0.25	1	1	0.333333	1.09861
40955	0.890625	30.37	0.200001	1	1	0	0.693147
40956	0	31.09	0.719999	0	0	-1	0
40957	0	31.09	0	0	0	0	0
40958	0	31.09	0	0	0	0	0
40959	0	31.09	0	0	0	0	0
40960	0	30.96	-0.130001	0	0	0	0
40961	0	30.59	-0.369999	0	0	0	0
40962	0.360417	30.65	0.06	1	1	1	0.693147
40963	0	30.18	-0.47	0	0	-1	0
40964	0.5	30.18	0	1	1	1	0.693147
40965	0	30.18	0	0	0	-1	0
40966	0	31.03	0.850001	1	1	1	1.38629
40967	0.16	31.37	0.34	1	1	0	0.693147
40968	0	31.29	-0.08	1	1	0	0.693147
40969	-0.15	31.54	0.25	0	0	-0.5	0
40970	0	31.28	-0.26	1	1	0.5	0.693147
40971	0	31.28	0	1	1	0	0.693147
40972	0	31.28	0	0	0	-1	0
40973	0	30.97	-0.310002	0	0	0	0
40974	0	30.11	-0.859998	0	0	0	0
40975	0	30.41	0.299999	1	1	1	0.693147
40976	0	31.4	0.99	1	1	0	0.693147
40977	0.5	31.66	0.26	1	1	0	1.09861
40978	0	31.66	0	0	0	-1	0
40979	0	31.66	0	0	0	0	0
40980	0.5	31.51	-0.15	1	1	1	1.38629
40981	1.7125	33.33	1.82	1	1	0	1.94591
40982	1.5	33.37	0.039997	1	1	0	1.38629
40983	-0.208333	34.07	0.700001	0.6	0.2	-0.2	0.916291
40984	0	33.89	-0.180001	0	0	-0.8	0
40985	0.25	33.89	0	1	1	1	1.09861
40986	0	33.89	0	1	1	0	0.693147
40987	1.40199	34.25	0.360001	1	1	0	1.94591
40988	0	34.32	0.07	1	1	0	0.693147
40989	0	34.02	-0.3	1	1	0	1.09861
40990	-1	33.36	-0.659999	0	0	-0.5	0
40991	0.266667	33.53	0.169998	1	1	0.5	1.60944
40992	0.7	33.53	0	1	1	0	0.693147
40993	0	33.53	0	0	0	-1	0
40994	0.5	34.39	0.86	1	1	1	0.693147
40995	0	34	-0.389999	1	1	0	0.693147
40996	0	34.47	0.470001	0	0	-1	0
40997	0	33.94	-0.530002	0	0	0	0
40998	0	34.14	0.2	0	0	0	0
40999	0	34.14	0	0	0	0	0
41000	0	34.14	0	0	0	0	0
41001	0	34.51	0.369999	0	0	0	0
41002	0	34.48	-0.029998	0	0	0	0
41003	0	33.88	-0.599999	0	0	0	0
41004	0.85	33.73	-0.150001	1	1	1	0.693147
41005	0	33.73	0	1	1	0	0.693147
41006	0.228571	33.73	0	1	1	0	0.693147
41007	0.335227	33.73	0	1	1	0	1.09861
41008	0.633333	33.42	-0.310002	1	1	0	0.693147
41009	0.191667	32.92	-0.5	1	1	0	1.38629
41010	0.5	33.62	0.700001	1	1	0	1.38629
41011	0.683333	34.02	0.400001	0.333333	0.057191	-0.333333	0.510826
41012	0.683333	32.84	-1.18	0.666667	0.254644	0.166667	1.09861
41013	0	32.84	0	0	0	-0.833333	0
41014	0.7	32.84	0	1	1	1	0.693147
41015	0.25	33.15	0.310002	1	1	0	0.693147
41016	0	33.68	0.529998	0	0	-1	0
41017	-0.322412	33.57	-0.11	0	0	0.5	0
41018	1.58636	33.12	-0.450001	0.8	0.4	0.4	1.60944
41019	0	33	-0.119999	1	1	0.1	0.693147
41020	0	33	0	0	0	-1	0
41021	0	33	0	0	0	0	0
41022	0	32.69	-0.310001	1	1	1	0.693147
41023	0	33.07	0.380001	0	0	-1	0
41024	-0.025	33.35	0.279998	-1	1	0	-0.693147
41025	0	33.84	0.490002	1	1	1	0.693147
41026	0	33.77	-0.07	0	0	-1	0
41027	0	33.77	0	0	0	0	0
41028	0	33.77	0	0	0	0	0
41029	0	33.42	-0.350002	1	1	1	0.693147
41030	0	34.09	0.670002	0	0	-1	0
41031	0	33.57	-0.52	1	1	1	0.693147
41032	0	33.39	-0.180001	0	0	-1	0
41033	0	33.03	-0.36	1	1	1	0.693147
41034	1.52687	33.03	0	1	1	0	1.38629
41035	0	33.03	0	0	0	-1	0
41036	-0.1	33.5	0.470001	0	0	0.5	0
41037	0	33.15	-0.349998	1	1	0.5	1.09861
41038	0	32.63	-0.520001	0	0	-1	0
41039	0.46	33.19	0.559998	1	1	1	1.38629
41040	0	33.31	0.120002	1	1	0	1.09861
41041	0	33.31	0	0	0	-1	0
41042	-0.4	33.31	0	-1	1	0	-0.693147
41043	0	32.41	-0.900001	0	0	0	0
41044	0	32.24	-0.169998	1	1	1	1.38629
41045	1.16951	31.97	-0.270003	1	1	0	1.60944
41046	0	31.44	-0.529998	0	0	-1	0
41047	-0.158543	30.94	-0.5	0	0	0.5	0
41048	0	30.94	0	0	0	-0.5	0
41049	0.172408	30.94	0	0	0	0.5	0
41050	-0.6	31.4	0.459999	0.6	0.2	0.3	0.916291
41051	0	31.67	0.27	1	1	0.2	1.09861
41052	0.850714	31.74	0.07	1	1	0	1.09861
41053	0.6	31.81	0.069999	1	1	0	0.693147
41054	-0.988095	31.86	0.050002	-1	1	-1	-1.09861
41055	0	31.86	0	0	0	0	0
41056	-0.1	31.86	0	-1	1	0	-0.693147
41057	0	31.86	0	0	0	0	0
41058	0.133333	32.25	0.389999	1	1	1	0.693147
41059	0.128571	31.7	-0.549999	1	1	0	0.693147
41060	0	32.05	0.349998	0	0	-1	0
41061	0.625	30.16	-1.89	1	1	1	1.09861
41062	0.8	30.16	0	1	1	0	0.693147
41063	0	30.16	0	0	0	-1	0
41064	0	30.05	-0.110001	0	0	0	0
41065	0	30.52	0.470001	0	0	0	0
41066	0	30.97	0.449999	0	0	0	0
41067	0	31.18	0.210001	0	0	0	0
41068	0	31.43	0.25	1	1	1	0.693147
41069	0.604167	31.43	0	1	1	0	0.693147
41070	0	31.43	0	1	1	0	0.693147
41071	0	30.99	-0.44	0	0	-1	0
41072	0.504234	31.3	0.309999	1	1	1	1.09861
41073	0.133168	31.58	0.280001	1	1	0	0.693147
41074	0	32.03	0.449999	0	0	-1	0
41075	0	32.45	0.420002	0	0	0	0
41076	0	32.45	0	0	0	0	0
41077	0.104167	32.45	0	1	1	1	0.693147
41078	0.5	32.46	0.009998	1	1	0	0.693147
41079	0	32.96	0.5	1	1	0	0.693147
41080	0.7625	32.81	-0.149998	1	1	0	1.09861
41081	0	32.34	-0.470001	1	1	0	0.693147
41082	0	32.81	0.470001	1	1	0	0.693147
41083	0	32.81	0	0	0	-1	0
41084	0	32.81	0	0	0	0	0
41085	0	32.22	-0.59	1	1	1	0.693147
41086	0	32.33	0.110001	0	0	-1	0
41087	0.2	32.73	0.399998	1	1	1	1.09861
41088	0	32.48	-0.25	1	1	0	0.693147
41089	0	33.44	0.959999	0	0	-1	0
41090	0	33.44	0	0	0	0	0
41091	-0.166667	33.44	0	0	0	0.5	0
41092	0	33.55	0.11	0	0	-0.5	0
41093	-0.75	33.48	-0.069999	-1	1	0	-0.693147
41094	0	33.48	0	0	0	0	0
41095	0	33.13	-0.349999	1	1	1	0.693147
41096	0.25	33.05	-0.080002	1	1	0	0.693147
41097	0	33.05	0	0	0	-1	0
41098	0	33.05	0	1	1	1	0.693147
41099	0	33.26	0.209999	1	1	0	1.09861
41100	0.0472222	32.97	-0.289997	1	1	0	1.09861
41101	0	33.27	0.299999	0	0	-1	0
41102	0.25	32.85	-0.420002	1	1	1	1.38629
41103	0.433333	33.91	1.06	1	1	0	1.79176
41104	-0.166667	33.91	0	0.333333	0.057191	-0.333333	0.405465
41105	0.136364	33.91	0	1	1	0.333333	0.693147
41106	-0.15	34.02	0.11	-1	1	-1	-0.693147
41107	0.0208333	34.12	0.099999	1	1	1	1.09861
41108	0	33.96	-0.16	1	1	0	1.79176
41109	-0.241667	34.15	0.190003	0	0	-0.5	0
41110	0	33.81	-0.340001	0	0	-0.5	0
41111	0	33.81	0	1	1	1	0.693147
41112	0	33.81	0	0	0	-1	0
41113	0	33.44	-0.370002	0	0	0	0
41114	0.177455	33.23	-0.209999	1	1	1	0.693147
41115	0	33.16	-0.07	1	1	0	1.09861
41116	0	33.78	0.619999	0	0	-1	0
41117	0	34.15	0.370003	0	0	0	0
41118	0	34.15	0	0	0	0	0
41119	0	34.15	0	0	0	0	0
41120	-0.233333	33.96	-0.190003	-1	1	0	-0.693147
41121	0	33.81	-0.149998	0	0	0	0
41122	0.125	33.9	0.090001	1	1	1	1.09861
41123	0	33.34	-0.560002	0	0	-1	0
41124	0.85	34.34	1	1	1	1	0.693147
41125	0	34.34	0	0	0	-1	0
41126	0	34.34	0	0	0	0	0
41127	0	34	-0.34	0	0	0	0
41128	0	33.96	-0.040001	0	0	0	0
41129	-0.208333	33.82	-0.139999	-1	1	0	-0.693147
41130	0	33.82	0	0	0	0	0
41131	0	33.83	0.010002	1	1	1	0.693147
41132	0	33.83	0	0	0	-1	0
41133	-0.4	33.83	0	-1	1	0	-0.693147
41134	0	33.96	0.129997	1	1	1	0.693147
41135	0.568182	33.96	0	1	1	0	1.38629
41136	0	33.97	0.010002	0	0	-1	0
41137	0	34.13	0.16	0	0	0	0
41138	0	34.03	-0.100002	1	1	1	0.693147
41139	0	34.03	0	0	0	-1	0
41140	1	34.03	0	1	1	1	0.693147
41141	0.136364	34.07	0.040001	1	1	0	0.693147
41142	0	34.38	0.310001	0	0	-1	0
41143	0	34.18	-0.200001	1	1	1	0.693147
41144	0	33.92	-0.260002	0	0	-1	0
41145	0	34.04	0.120003	0	0	0	0
41146	0	34.04	0	1	1	1	0.693147
41147	0	34.04	0	0	0	-1	0
41148	0	34.02	-0.020001	0	0	0	0
41149	-0.05	34.1	0.079998	-1	1	0	-0.693147
41150	0.5	34.07	-0.029998	1	1	1	1.38629
41151	0	33.87	-0.200001	0	0	-1	0
41152	0	34.03	0.16	0	0	0	0
41153	0	34.03	0	0	0	0	0
41154	0	34.03	0	0	0	0	0
41155	0	34.03	0	0	0	0	0
41156	0	33.8	-0.23	0	0	0	0
41157	1.2	33.75	-0.049999	1	1	1	1.38629
41158	0	34.84	1.09	1	1	0	0.693147
41159	-0.308333	35	0.16	0.2	0.0202041	-0.4	0.287682
41160	0.45	35	0	1	1	0.4	0.693147
41161	0.5	35	0	1	1	0	0.693147
41162	0	34.59	-0.41	1	1	0	0.693147
41163	0	34.15	-0.439998	1	1	0	0.693147
41164	0.1	34.33	0.18	0	0	-0.5	0
41165	0	35.55	1.22	0	0	-0.5	0
41166	0.392857	36.13	0.580002	1	1	1	1.09861
41167	0	36.13	0	0	0	-1	0
41168	0	36.13	0	0	0	0	0
41169	0	35.33	-0.799999	1	1	1	0.693147
41170	-0.166667	35.44	0.109997	0	0	-0.5	0
41171	0	35.25	-0.189999	0	0	-0.5	0
41172	0	35.2	-0.049999	1	1	1	1.38629
41173	0	34.97	-0.23	1	1	0	0.693147
41174	0.890625	34.97	0	1	1	0	0.693147
41175	0	34.97	0	1	1	0	0.693147
41176	0	35.1	0.129997	0	0	-1	0
41177	0	34.72	-0.379997	0	0	0	0
41178	0.5	34.42	-0.300003	1	1	1	1.38629
41179	0	34.76	0.34	0	0	-1	0
41180	0.972222	34.53	-0.229999	0.2	0.0202041	0.6	0.287682
41181	0	34.53	0	0	0	-0.6	0
41182	0	34.53	0	0	0	0	0
41183	-0.5	34.7	0.170002	-1	1	0	-0.693147
41184	0	34.82	0.119999	0	0	0	0
41185	0.72381	35.44	0.619999	1	1	1	1.60944
41186	0.25	35.97	0.530002	1	1	0	0.693147
41187	-0.133333	35.84	-0.130001	-1	1	-1	-0.693147
41188	0	35.84	0	1	1	1	0.693147
41189	0	35.84	0	0	0	-1	0
41190	0	35.8	-0.040001	0	0	0	0
41191	-0.181818	35.1	-0.700001	0.666667	0.254644	0.833333	1.09861
41192	0	35.23	0.130002	1	1	0.166667	0.693147
41193	0.71	35.18	-0.05	1	1	0	1.09861
41194	0	34.25	-0.93	1	1	0	1.38629
41195	-0.15	34.25	0	-1	1	-1	-0.693147
41196	0	34.25	0	1	1	1	0.693147
41197	0.385417	33.9	-0.349998	1	1	0	0.693147
41198	0	33.73	-0.170002	1	1	0	0.693147
41199	-0.0633333	34.47	0.740001	0.333333	0.057191	-0.333333	0.405465
41200	0	34.57	0.099999	0	0	-0.666667	0
41201	0.366667	34.34	-0.23	1	1	1	0.693147
41202	0	34.34	0	0	0	-1	0
41203	0	34.34	0	0	0	0	0
41204	0	34.5	0.16	0	0	0	0
41205	-0.466667	33.87	-0.630001	0.2	0.0202041	0.6	0.287682
41206	1.6	33.72	-0.149998	0.8	0.4	0.3	1.60944
41207	-0.15	34.06	0.34	0	0	-0.4	0
41208	0	33.97	-0.09	1	1	0.5	0.693147
41209	0.3625	33.97	0	1	1	0	1.09861
41210	0	33.97	0	0	0	-1	0
41211	-0.5	33.97	0	-1	1	0	-0.693147
41212	1	33.97	0	1	1	1	1.09861
41213	0	33.69	-0.280002	0	0	-1	0
41214	0	34.06	0.370002	0	0	0	0
41215	0	33.74	-0.319999	0	0	0	0
41216	0	33.74	0	0	0	0	0
41217	0	33.74	0	0	0	0	0
41218	0	34.02	0.279998	0	0	0	0
41219	-0.1	34.32	0.3	-1	1	0	-0.693147
41220	0	32.91	-1.41	0	0	0	0
41221	0	32.35	-0.560002	0	0	0	0
41222	0	32.35	0	0	0	0	0
41223	0	32.35	0	0	0	0	0
41224	0	32.35	0	0	0	0	0
41225	0	32.37	0.020001	0	0	0	0
41226	0	32.02	-0.349999	0	0	0	0
41227	0	31.43	-0.59	1	1	1	1.09861
41228	0	31.57	0.14	1	1	0	0.693147
41229	0	31.94	0.370001	1	1	0	0.693147
41230	0	31.94	0	0	0	-1	0
41231	0	31.94	0	0	0	0	0
41232	-1.15357	32.4	0.460001	-1	1	0	-1.38629
41233	0	32.92	0.519996	0	0	0	0
41234	0	32.59	-0.329998	0	0	0	0
41235	1	32.59	0	1	1	1	0.693147
41236	1	33.2	0.610001	1	1	0	1.09861
41237	0	33.2	0	0	0	-1	0
41238	-0.178699	33.2	0	0.6	0.2	0.8	0.916291
41239	0	32.9	-0.299999	1	1	0.2	1.38629
41240	0.1	32.63	-0.270001	1	1	0	0.693147
41241	-0.133333	32.81	0.18	-1	1	-1	-0.693147
41242	0	33.16	0.349999	0	0	0	0
41243	0	33.01	-0.150002	0	0	0	0
41244	0	33.01	0	1	1	1	0.693147
41245	0	33.01	0	1	1	0	0.693147
41246	0.166667	32.75	-0.259998	1	1	0	1.60944
41247	0.686364	32.74	-0.009998	1	1	0	1.09861
41248	0.075	32.98	0.239998	1	1	0	0.693147
41249	0.4	33.14	0.159999	0	0	-0.5	0
41250	0.35	33.23	0.090001	1	1	0.5	1.09861
41251	0	33.23	0	0	0	-1	0
41252	0	33.23	0	0	0	0	0
41253	0.1	33.05	-0.180001	1	1	1	1.09861
41254	0.6	33.29	0.240002	0.333333	0.057191	-0.333333	0.405465
41255	0	33.5	0.209999	0	0	-0.666667	0
41256	-0.15	33.26	-0.240002	0.333333	0.057191	0.666667	0.405465
41257	0.1	33.15	-0.109996	1	1	0.333333	0.693147
41258	0	33.15	0	0	0	-1	0
41259	0.378571	33.15	0	1	1	1	1.09861
41260	0.228182	34.38	1.23	1	1	0	1.38629
41261	1.9875	34.96	0.579998	0.4	0.0834849	-0.3	0.693147
41262	1.15	34.62	-0.34	1	1	0.3	2.07944
41263	0.528598	35.06	0.440002	1	1	0	1.79176
41264	0	34.48	-0.580001	0	0	-1	0
41265	0	34.48	0	0	0	0	0
41266	0	34.48	0	0	0	0	0
41267	0	34.42	-0.060002	0	0	0	0
41268	0	34.42	0	0	0	0	0
41269	0.433333	34.33	-0.089996	1	1	1	1.60944
41270	0	34.18	-0.150002	1	1	0	1.60944
41271	0.3	33.91	-0.27	0.5	0.133975	-0.25	0.693147
41272	-0.025	33.91	0	0	0	-0.25	0
41273	0	33.91	0	0	0	-0.5	0
41274	3.03333	34.18	0.27	0.818182	0.42504	0.909091	1.70475
41275	3.32907	34.18	0	1	1	0.0909091	2.99573
41276	3.24152	35.05	0.869999	0.733333	0.320131	-0.133333	1.6864
41277	1.05	34.76	-0.290001	0.714286	0.300146	-0.00952381	1.25276
41278	0	34.94	0.180001	0	0	-0.857143	0
41279	0	34.94	0	0	0	0	0
41280	0	34.94	0	0	0	0	0
41281	0	34.77	-0.169999	1	1	1	1.94591
41282	0.463068	34.71	-0.060001	1	1	0	1.60944
41283	0.25	34.71	0	1	1	0	1.38629
41284	1	35.4	0.690003	1	1	0	1.79176
41285	-0.403704	35.1	-0.300004	0.4	0.0834849	-0.3	0.693147
41286	0.761364	35.1	0	1	1	0.3	1.38629
41287	0	35.1	0	1	1	0	0.693147
41288	0	34.77	-0.329998	1	1	0	0.693147
41289	0.125	35.11	0.340001	1	1	0	0.693147
41290	0	35.09	-0.020001	0	0	-1	0
41291	1.77778	35.03	-0.060001	1	1	1	1.60944
41292	0	34.93	-0.099999	1	1	0	1.09861
41293	0	34.93	0	0	0	-1	0
41294	0.2	34.93	0	1	1	1	0.693147
41295	0	34.93	0	0	0	-1	0
41296	0.266667	35.04	0.110001	1	1	1	1.09861
41297	0	34.95	-0.09	0	0	-1	0
41298	0	35.16	0.209999	0	0	0	0
41299	0	35.14	-0.020001	0	0	0	0
41300	0	35.14	0	0	0	0	0
41301	1.43667	35.14	0	1	1	1	1.60944
41302	0.336111	35.11	-0.029998	1	1	0	0.693147
41303	0.136364	35.27	0.159999	1	1	0	1.09861
41304	-0.0958333	34.97	-0.299999	-1	1	-1	-1.09861
41305	-0.13125	34.83	-0.139999	0	0	0.5	0
41306	-0.585185	35.13	0.299999	0	0	0	0
41307	0	35.13	0	0	0	-0.5	0
41308	0	35.13	0	1	1	1	0.693147
41309	0.636364	34.76	-0.370003	1	1	0	1.09861
41310	0	34.85	0.09	1	1	0	0.693147
41311	0.7	34.97	0.120003	1	1	0	0.693147
41312	0.336111	34.66	-0.310001	1	1	0	1.09861
41313	0	34.88	0.220001	0	0	-1	0
41314	0	34.88	0	1	1	1	0.693147
41315	-0.3	34.88	0	-1	1	-1	-0.693147
41316	0.136364	35.26	0.379997	1	1	1	1.09861
41317	0.934848	35.51	0.25	1	1	0	1.60944
41318	0.391667	35.13	-0.379997	1	1	0	1.09861
41319	0.389583	35.21	0.079998	1	1	0	1.38629
41320	0	35.16	-0.049999	1	1	0	0.693147
41321	0.7	35.16	0	1	1	0	1.09861
41322	-0.0714286	35.16	0	-1	1	-1	-0.693147
41323	0	35.16	0	0	0	0	0
41324	1.97121	35.14	-0.020001	0.75	0.338562	0.875	1.38629
41325	0	35.1	-0.040001	1	1	0.125	1.09861
41326	0	35.46	0.360001	0	0	-1	0
41327	0	35.82	0.360001	1	1	1	1.09861
41328	0	35.82	0	0	0	-1	0
41329	0	35.82	0	0	0	0	0
41330	1	34.79	-1.03	1	1	1	1.60944
41331	0	34.75	-0.040001	0	0	-1	0
41332	0	35.13	0.380001	0	0	0	0
41333	0	35.08	-0.049999	1	1	1	0.693147
41334	0	35.39	0.309997	0	0	-1	0
41335	0	35.39	0	0	0	0	0
41336	0	35.39	0	0	0	0	0
41337	0	35.85	0.459999	1	1	1	0.693147
41338	0	35.88	0.030003	1	1	0	0.693147
41339	0	36.05	0.169998	0	0	-1	0
41340	0	36.42	0.369999	1	1	1	0.693147
41341	1.2375	36.5	0.080002	1	1	0	1.60944
41342	0	36.5	0	0	0	-1	0
41343	0	36.5	0	1	1	1	1.09861
41344	0	37.13	0.630001	1	1	0	0.693147
41345	0.0681818	36.66	-0.470001	1	1	0	0.693147
41346	0	36.77	0.11	1	1	0	0.693147
41347	0	36.97	0.200001	1	1	0	1.09861
41348	0.799621	38.2	1.23	0.5	0.133975	-0.25	0.693147
41349	0.233333	38.2	0	1	1	0.25	0.693147
41350	0.25	38.2	0	1	1	0	0.693147
41351	0.0833333	37.76	-0.440003	1	1	0	1.38629
41352	-0.5	37.49	-0.269996	-1	1	-1	-0.693147
41353	0.375	37.44	-0.050003	1	1	1	0.693147
41354	0	37.14	-0.3	0	0	-1	0
41355	0	37.2	0.060002	0	0	0	0
41356	0	37.2	0	0	0	0	0
41357	0.5	37.2	0	1	1	1	0.693147
41358	-0.0833333	37.21	0.009998	-1	1	-1	-0.693147
41359	1	37.3	0.09	1	1	1	1.38629
41360	-0.105556	36.98	-0.319999	-1	1	-1	-1.09861
41361	0.621875	36.99	0.010002	0.5	0.133975	0.75	0.693147
41362	-0.15	36.99	0	0	0	-0.25	0
41363	0	36.99	0	0	0	-0.5	0
41364	0	36.99	0	0	0	0	0
41365	-0.155556	36.93	-0.060002	-1	1	0	-0.693147
41366	0.25	36.88	-0.049999	1	1	1	0.693147
41367	0.75	36.67	-0.210003	0.6	0.2	-0.2	0.916291
41368	0.282222	37.42	0.75	0.6	0.2	0	0.916291
41369	0.326786	37.15	-0.269996	1	1	0.2	1.09861
41370	0	37.15	0	0	0	-1	0
41371	1.16667	37.15	0	1	1	1	1.09861
41372	0.0555556	37.02	-0.130002	1	1	0	0.693147
41373	0	37.45	0.430001	1	1	0	1.38629
41374	0.170455	37.57	0.119999	1	1	0	1.38629
41375	0.816667	37.51	-0.060002	1	1	0	1.38629
41376	0	37.21	-0.299999	1	1	0	1.09861
41377	0	37.21	0	0	0	-1	0
41378	0	37.21	0	0	0	0	0
41379	0	36.57	-0.639999	0	0	0	0
41380	0	37.06	0.490001	1	1	1	0.693147
41381	-0.735833	36.56	-0.5	0.333333	0.057191	-0.333333	0.559616
41382	0	36.27	-0.290001	1	1	0.333333	0.693147
41383	0	36.69	0.419999	0	0	-1	0
41384	0	36.69	0	0	0	0	0
41385	0.666667	36.69	0	0	0	0.5	0
41386	0	36.73	0.040001	0	0	-0.5	0
41387	0.5	37.13	0.400001	1	1	1	1.09861
41388	0	37.34	0.209999	1	1	0	1.60944
41389	0.4	37.64	0.299999	1	1	0	0.693147
41390	0	37.88	0.240002	1	1	0	0.693147
41391	0	37.88	0	0	0	-1	0
41392	0	37.88	0	0	0	0	0
41393	0.3	37.88	0	1	1	1	1.09861
41394	0.653906	37.98	0.099999	1	1	0	0.693147
41395	0.6	37.46	-0.520001	1	1	0	0.693147
41396	0	37.41	-0.049999	0	0	-1	0
41397	-0.0208333	37.74	0.330002	-1	1	0	-0.693147
41398	0	37.74	0	0	0	0	0
41399	0	37.74	0	0	0	0	0
41400	1.125	37.9	0.16	1	1	1	2.19722
41401	0.05	38.4	0.5	0.5	0.133975	-0.25	0.693147
41402	0.418182	38.45	0.049999	1	1	0.25	2.07944
41403	0.625	37.89	-0.560002	1	1	0	0.693147
41404	0	38.03	0.14	0	0	-1	0
41405	0	38.03	0	0	0	0	0
41406	0	38.03	0	0	0	0	0
41407	0.695312	38.2	0.170002	1	1	1	1.09861
41408	-0.266667	38.76	0.559997	-0.333333	0.057191	-0.666667	-0.405465
41409	0.609848	39.3	0.540001	0.6	0.2	0.466667	0.916291
41410	1.07396	39.26	-0.040001	1	1	0.2	1.09861
41411	-0.125	39.88	0.620003	0	0	-0.5	0
41412	0.484375	39.88	0	1	1	0.5	0.693147
41413	0	39.88	0	0	0	-1	0
41414	0.25	40.2	0.32	1	1	1	0.693147
41415	-0.0685185	40.68	0.479999	-1	1	-1	-0.693147
41416	0	40.1	-0.580002	0	0	0	0
41417	0	40.01	-0.09	1	1	1	0.693147
41418	0	40.24	0.230004	0	0	-1	0
41419	0	40.24	0	0	0	0	0
41420	0	40.24	0	0	0	0	0
41421	0	40.24	0	0	0	0	0
41422	0	40.52	0.279998	0	0	0	0
41423	0	40.75	0.23	0	0	0	0
41424	0	41.25	0.5	0	0	0	0
41425	0	40.55	-0.700001	1	1	1	0.693147
41426	0	40.55	0	0	0	-1	0
41427	0	40.55	0	0	0	0	0
41428	0	40.73	0.180001	0	0	0	0
41429	0	40.44	-0.290001	0	0	0	0
41430	0	39.82	-0.619999	1	1	1	0.693147
41431	0	40.72	0.900001	0	0	-1	0
41432	0	41.25	0.529999	0	0	0	0
41433	0.0533333	41.25	0	1	1	1	0.693147
41434	0	41.25	0	0	0	-1	0
41435	0	41.27	0.02	0	0	0	0
41436	-0.457143	40.66	-0.61	0.333333	0.057191	0.666667	0.405465
41437	0	40.27	-0.39	0	0	-0.666667	0
41438	0	40.94	0.669999	0	0	0	0
41439	-0.05	40.16	-0.779999	0	0	0.5	0
41440	0	40.16	0	1	1	0.5	0.693147
41441	0.5	40.16	0	1	1	0	0.693147
41442	-0.0952381	40.61	0.450001	0	0	-0.5	0
41443	0	40.84	0.229999	1	1	0.5	0.693147
41444	0	40.66	-0.18	1	1	0	1.09861
41445	0.428333	40.09	-0.57	1	1	0	1.09861
41446	0	40.96	0.869999	0	0	-1	0
41447	0	40.96	0	0	0	0	0
41448	0.5	40.96	0	1	1	1	1.09861
41449	-0.155556	39.8	-1.16	-1	1	-1	-0.693147
41450	0	40.3	0.5	0	0	0	0
41451	0	41.02	0.720001	1	1	1	1.38629
41452	0	41.56	0.540001	1	1	0	0.693147
41453	0.95	41.27	-0.290001	1	1	0	1.09861
41454	0	41.27	0	0	0	-1	0
41455	0	41.27	0	0	0	0	0
41456	0	41.36	0.090001	0	0	0	0
41457	0	41.22	-0.14	0	0	0	0
41458	0	41.22	0	0	0	0	0
41459	0	41.22	0	0	0	0	0
41460	0	42.07	0.849999	0	0	0	0
41461	0	42.07	0	0	0	0	0
41462	0	42.07	0	0	0	0	0
41463	0	42.83	0.760002	0	0	0	0
41464	0	42.7	-0.130001	0	0	0	0
41465	0	42.07	-0.630001	0	0	0	0
41466	0.3	41.89	-0.180001	1	1	1	1.38629
41467	-0.726389	42.63	0.740002	0.75	0.338562	-0.125	1.38629
41468	0	42.63	0	1	1	0.125	0.693147
41469	0	42.63	0	0	0	-1	0
41470	0	43.35	0.719997	0	0	0	0
41471	0	43.02	-0.329998	1	1	1	1.09861
41472	0.636364	43.51	0.489998	1	1	0	1.38629
41473	1.16939	44.41	0.900002	1	1	0	1.60944
41474	0.675	44.45	0.040001	1	1	0	1.09861
41475	0	44.45	0	0	0	-1	0
41476	0	44.45	0	0	0	0	0
41477	0	44.63	0.18	0	0	0	0
41478	0	44.57	-0.060001	0	0	0	0
41479	0.6	44.31	-0.259999	1	1	1	1.60944
41480	0	43.65	-0.659999	1	1	0	0.693147
41481	0	43.51	-0.140004	0	0	-1	0
41482	0	43.51	0	0	0	0	0
41483	0	43.51	0	0	0	0	0
41484	0	43.25	-0.259998	1	1	1	0.693147
41485	0	43.26	0.009998	0	0	-1	0
41486	0	43.5	0.240002	0	0	0	0
41487	0.357143	44.26	0.759998	1	1	1	1.38629
41488	0.74697	44.49	0.230004	1	1	0	1.38629
41489	0	44.49	0	1	1	0	0.693147
41490	0	44.49	0	1	1	0	0.693147
41491	0	44.34	-0.150002	0	0	-1	0
41492	-0.125	44.03	-0.310001	-0.333333	0.057191	0.333333	-0.405465
41493	0.136364	43.27	-0.759999	1	1	0.666667	0.693147
41494	0.25	43.22	-0.049999	1	1	0	0.693147
41495	0	43.23	0.009999	0	0	-1	0
41496	0	43.23	0	0	0	0	0
41497	0	43.23	0	0	0	0	0
41498	0	43.2	-0.029999	0	0	0	0
41499	0	43.32	0.119999	0	0	0	0
41500	0	43.1	-0.220002	0	0	0	0
41501	0	42.99	-0.109996	0	0	0	0
41502	0	42.75	-0.240002	0	0	0	0
41503	0	42.75	0	1	1	1	0.693147
41504	0	42.75	0	0	0	-1	0
41505	-0.009375	42.49	-0.259998	0	0	0.5	0
41506	0.2	42.59	0.099998	1	1	0.5	1.09861
41507	0.45	42.36	-0.229999	1	1	0	0.693147
41508	0	42.48	0.119999	1	1	0	0.693147
41509	0	42.76	0.279998	1	1	0	0.693147
41510	0	42.76	0	0	0	-1	0
41511	-0.1	42.76	0	-1	1	0	-0.693147
41512	0	42.39	-0.369999	0	0	0	0
41513	-0.1	41.11	-1.28	-1	1	0	-0.693147
41514	-0.133333	41.25	0.139999	0	0	0.5	0
41515	0	41.25	0	0	0	-0.5	0
41516	0	41.08	-0.169998	0	0	0	0
41517	0	41.08	0	0	0	0	0
41518	0	41.08	0	0	0	0	0
41519	0	41.08	0	0	0	0	0
41520	0.4	41.39	0.309997	1	1	1	0.693147
41521	0.5	41.5	0.110001	1	1	0	0.693147
41522	0	41.82	0.32	0	0	-1	0
41523	0	41.43	-0.39	0	0	0	0
41524	0	41.43	0	0	0	0	0
41525	0.1	41.43	0	1	1	1	0.693147
41526	0	41.72	0.290001	1	1	0	1.38629
41527	0.620455	42.45	0.73	0.6	0.2	-0.2	0.916291
41528	0	42.5	0.049999	0	0	-0.8	0
41529	0	42.26	-0.240002	0	0	0	0
41530	0	42.19	-0.069999	0	0	0	0
41531	0	42.19	0	0	0	0	0
41532	0	42.19	0	0	0	0	0
41533	0	42.89	0.7	0	0	0	0
41534	0	42.85	-0.040001	0	0	0	0
41535	0	43.31	0.460003	0	0	0	0
41536	0	42.96	-0.350002	0	0	0	0
41537	0	42.85	-0.110001	0	0	0	0
41538	0	42.85	0	0	0	0	0
41539	0	42.85	0	0	0	0	0
41540	0	42.31	-0.539997	0	0	0	0
41541	0	41.73	-0.580001	0	0	0	0
41542	0	41.81	0.080001	0	0	0	0
41543	0	41.61	-0.2	0	0	0	0
41544	0	41.59	-0.020001	0	0	0	0
41545	0	41.59	0	0	0	0	0
41546	0	41.59	0	0	0	0	0
41547	0	41.32	-0.27	0	0	0	0
41548	0	41.49	0.170002	0	0	0	0
41549	0	41.26	-0.230004	1	1	1	0.693147
41550	-0.0625	41	-0.259998	0	0	-0.5	0
41551	0	41.3	0.299999	0	0	-0.5	0
41552	0	41.3	0	0	0	0	0
41553	0.2875	41.3	0	1	1	1	0.693147
41554	0.136364	40.62	-0.68	1	1	0	0.693147
41555	0	40.24	-0.379997	0	0	-1	0
41556	0	40.36	0.119999	1	1	1	0.693147
41557	0	41.44	1.08	0	0	-1	0
41558	1.86875	41.43	-0.009999	1	1	1	2.30259
41559	0	41.43	0	1	1	0	0.693147
41560	0	41.43	0	0	0	-1	0
41561	0.1	41.75	0.32	0	0	0.5	0
41562	0.183333	41.54	-0.209999	1	1	0.5	0.693147
41563	0.812121	42.21	0.669998	0.555556	0.168521	-0.222222	0.980829
41564	0	42.68	0.470001	1	1	0.222222	1.09861
41565	0	42.68	0	0	0	-1	0
41566	0	42.68	0	0	0	0	0
41567	0	42.68	0	0	0	0	0
41568	-0.735714	42.62	-0.060001	-1	1	0	-1.09861
41569	0	42.94	0.32	0	0	0	0
41570	-0.55	42.76	-0.180001	-0.333333	0.057191	0.333333	-0.405465
41571	-0.6	42.69	-0.069999	-1	1	-0.333333	-0.693147
41572	0	42.86	0.170002	1	1	1	0.693147
41573	0	42.86	0	0	0	-1	0
41574	0	42.86	0	1	1	1	0.693147
41575	0.0277778	42.83	-0.029999	1	1	0	0.693147
41576	0	42.96	0.129997	0	0	-1	0
41577	0.8	43.1	0.139999	1	1	1	0.693147
41578	0	42.69	-0.409999	0	0	-1	0
41579	0	42.67	-0.020001	0	0	0	0
41580	0	42.67	0	0	0	0	0
41581	0	42.67	0	0	0	0	0
41582	1.22552	42.7	0.030003	1	1	1	1.38629
41583	0	42.63	-0.07	1	1	0	0.693147
41584	0.625	42.44	-0.190002	-0.333333	0.057191	-0.666667	-0.405465
41585	0	41.71	-0.73	0	0	-0.333333	0
41586	0	42.71	1	1	1	1	0.693147
41587	0	42.71	0	0	0	-1	0
41588	0	42.71	0	0	0	0	0
41589	0.25	42.75	0.040001	1	1	1	0.693147
41590	0.2	42.28	-0.470001	1	1	0	1.09861
41591	0.689749	42.76	0.479999	0.333333	0.057191	-0.333333	0.405465
41592	0.558333	43.09	0.330002	1	1	0.333333	1.94591
41593	1.15833	43.54	0.450001	0.333333	0.057191	-0.333333	0.405465
41594	0	43.54	0	1	1	0.333333	0.693147
41595	-0.125	43.54	0	-1	1	-1	-0.693147
41596	0	43.41	-0.130001	0	0	0	0
41597	0	43.56	0.150001	0	0	0	0
41598	0	43.62	0.059998	1	1	1	0.693147
41599	0	44.08	0.460003	1	1	0	0.693147
41600	0	44.36	0.279999	0	0	-1	0
41601	0	44.36	0	1	1	1	0.693147
41602	0.175	44.36	0	1	1	0	0.693147
41603	0.433333	44.48	0.119999	1	1	0	1.09861
41604	0.15	44.31	-0.169999	1	1	0	0.693147
41605	0	44.27	-0.040001	0	0	-1	0
41606	0	44.27	0	0	0	0	0
41607	0	44.02	-0.25	0	0	0	0
41608	0	44.02	0	0	0	0	0
41609	0.2	44.02	0	1	1	1	0.693147
41610	-0.0125	44.18	0.16	0.5	0.133975	-0.25	0.693147
41611	0	43.73	-0.45	1	1	0.25	0.693147
41612	-0.3	43.75	0.02	-1	1	-1	-1.09861
41613	0	43.25	-0.5	1	1	1	0.693147
41614	0	44.11	0.860001	0	0	-1	0
41615	0	44.11	0	0	0	0	0
41616	0.933333	44.11	0	1	1	1	1.09861
41617	0	44.32	0.209999	1	1	0	0.693147
41618	0	44.11	-0.209999	1	1	0	1.09861
41619	0	43.52	-0.590001	1	1	0	0.693147
41620	0	43.5	-0.02	1	1	0	0.693147
41621	-0.6	43.73	0.23	0.333333	0.057191	-0.333333	0.405465
41622	0	43.73	0	0	0	-0.666667	0
41623	0	43.73	0	0	0	0	0
41624	0.25	43.98	0.25	1	1	1	0.693147
41625	0	43.59	-0.39	1	1	0	0.693147
41626	0.136364	44.93	1.34	1	1	0	1.60944
41627	0	45.02	0.09	1	1	0	0.693147
41628	0.35	44.96	-0.060001	1	1	0	0.693147
41629	0	44.96	0	0	0	-1	0
41630	-0.0833333	44.96	0	0.5	0.133975	0.75	0.693147
41631	-0.266667	45.21	0.25	-1	1	-0.75	-0.693147
41632	0.140476	45.39	0.18	1	1	1	0.693147
41633	0	45.39	0	1	1	0	0.693147
41634	0	45.54	0.150002	1	1	0	0.693147
41635	0	45.5	-0.040001	1	1	0	0.693147
41636	0	45.5	0	1	1	0	1.38629
41637	0	45.5	0	0	0	-1	0
41638	1.86667	45.5	0	1	1	1	1.94591
41639	0	45.4	-0.099998	1	1	0	1.09861
41640	2.0053	45.4	0	0.666667	0.254644	-0.166667	1.29928
41641	1.71833	45.02	-0.380002	0.809524	0.412913	0.0714286	1.89712
41642	0.2125	45.34	0.32	1	1	0.0952381	0.693147
41643	0	45.34	0	1	1	0	0.693147
41644	0	45.34	0	0	0	-1	0
41645	-0.255556	45.42	0.079998	-1	1	0	-1.09861
41646	0	45.4	-0.019996	1	1	1	0.693147
41647	0.1625	45.92	0.519996	1	1	0	1.38629
41648	0.675	46.16	0.240002	0.6	0.2	-0.2	1.09861
41649	0.733333	45.94	-0.220001	1	1	0.2	1.60944
41650	0	45.94	0	1	1	0	0.693147
41651	0.375	45.94	0	1	1	0	2.3979
41652	0.075	45.56	-0.379998	1	1	0	1.09861
41653	0	45.59	0.029999	1	1	0	0.693147
41654	2.51553	46.4	0.810002	0.857143	0.484921	-0.0714286	1.94591
41655	1.11111	46.39	-0.010003	1	1	0.0714286	1.38629
41656	0	46.39	0	0	0	-1	0
41657	0	46.39	0	0	0	0	0
41658	0.805	46.39	0	1	1	1	1.09861
41659	0	46.39	0	0	0	-1	0
41660	-0.05	46.5	0.110001	0	0	0.5	0
41661	0.2	46.67	0.169998	0	0	0	0
41662	0	46.35	-0.32	1	1	0.5	0.693147
41663	0.3	45.48	-0.869998	1	1	0	1.09861
41664	0	45.48	0	0	0	-1	0
41665	0	45.48	0	0	0	0	0
41666	0	45.53	0.049999	0	0	0	0
41667	0	45.96	0.43	0	0	0	0
41668	0.1	45.59	-0.369999	1	1	1	0.693147
41669	0	46.05	0.459999	0	0	-1	0
41670	0.352273	45.34	-0.709999	1	1	1	1.38629
41671	0	45.34	0	0	0	-1	0
41672	-0.8	45.34	0	-1	1	0	-0.693147
41673	0	44.43	-0.91	0	0	0	0
41674	0	44.77	0.34	1	1	1	0.693147
41675	0	44.23	-0.54	1	1	0	0.693147
41676	0	44.78	0.549999	1	1	0	0.693147
41677	0.5	45.37	0.59	1	1	0	0.693147
41678	0	45.37	0	0	0	-1	0
41679	0	45.37	0	0	0	0	0
41680	0	45.52	0.150001	0	0	0	0
41681	0	45.97	0.450001	0	0	0	0
41682	0	45.99	0.020001	0	0	0	0
41683	0.2	45.98	-0.010002	1	1	1	0.693147
41684	0.606534	46.13	0.150001	1	1	0	1.09861
41685	0	46.13	0	0	0	-1	0
41686	0	46.13	0	0	0	0	0
41687	0	46.13	0	0	0	0	0
41688	0	46.13	0	1	1	1	0.693147
41689	0	45.53	-0.600002	1	1	0	1.09861
41690	0	45.63	0.100002	1	1	0	0.693147
41691	0	45.6	-0.030003	0	0	-1	0
41692	-0.121212	45.6	0	0	0	0.5	0
41693	0	45.6	0	0	0	-0.5	0
41694	0	46.08	0.480004	0	0	0	0
41695	0.7	46.08	0	1	1	1	1.60944
41696	0.673333	46.05	-0.030003	1	1	0	1.38629
41697	-0.160417	46.05	0	0	0	-0.5	0
41698	0.8	46.42	0.369999	1	1	0.5	0.693147
41699	0	46.42	0	0	0	-1	0
41700	0	46.42	0	0	0	0	0
41701	0	46.15	-0.269996	0	0	0	0
41702	0	46.74	0.59	0	0	0	0
41703	0.997656	47.09	0.349998	1	1	1	1.79176
41704	0.248182	47.34	0.25	1	1	0	1.09861
41705	1.17292	47.95	0.610001	1	1	0	1.38629
41706	0	47.95	0	0	0	-1	0
41707	0	47.95	0	0	0	0	0
41708	0	48.15	0.200001	0	0	0	0
41709	0.5375	47.81	-0.340001	1	1	1	0.693147
41710	0	48.12	0.309998	0	0	-1	0
41711	0.6	47.84	-0.279999	1	1	1	1.09861
41712	0.5	47.4	-0.439998	1	1	0	1.09861
41713	0	47.4	0	0	0	-1	0
41714	0	47.4	0	0	0	0	0
41715	0	48.13	0.729999	1	1	1	0.693147
41716	0.4	48.4	0.270001	1	1	0	0.693147
41717	0.5	47.81	-0.590001	1	1	0	1.09861
41718	-0.471385	49.03	1.22	0.333333	0.057191	-0.333333	0.587787
41719	0.357143	49.12	0.09	1	1	0.333333	1.38629
41720	0	49.12	0	0	0	-1	0
41721	0.677778	49.12	0	1	1	1	1.60944
41722	0	48.98	-0.139999	1	1	0	0.693147
41723	0	48.96	-0.020001	1	1	0	1.09861
41724	0.736364	48.5	-0.459999	1	1	0	2.30259
41725	-0.863636	49.1	0.599998	-0.333333	0.057191	-0.666667	-0.405465
41726	-0.05	49.29	0.190003	-1	1	-0.333333	-0.693147
41727	0	49.29	0	1	1	1	1.09861
41728	0	49.29	0	0	0	-1	0
41729	0	49.74	0.450001	1	1	1	0.693147
41730	0	49.77	0.029998	1	1	0	0.693147
41731	0	49.76	-0.010002	1	1	0	1.09861
41732	-0.3	49.83	0.070004	-1	1	-1	-0.693147
41733	0.211039	49.56	-0.270001	1	1	1	0.693147
41734	0.5	49.56	0	1	1	0	0.693147
41735	0	49.56	0	0	0	-1	0
41736	0	48.66	-0.900001	0	0	0	0
41737	0	48.83	0.170002	0	0	0	0
41738	0	49.1	0.269996	0	0	0	0
41739	0	47.71	-1.39	0	0	0	0
41740	-0.171111	48.08	0.370003	0.5	0.133975	0.75	0.693147
41741	0	48.08	0	0	0	-0.75	0
41742	0	48.08	0	0	0	0	0
41743	0	48.11	0.029999	0	0	0	0
41744	-0.2	48.78	0.669998	-1	1	0	-0.693147
41745	0.069697	49.09	0.310001	0.666667	0.254644	0.833333	1.29928
41746	0.305556	48.93	-0.16	1	1	0.166667	0.693147
41747	0	48.93	0	0	0	-1	0
41748	0	48.93	0	0	0	0	0
41749	0	48.93	0	0	0	0	0
41750	0	49.12	0.189999	0	0	0	0
41751	0.05	49.23	0.110001	1	1	1	1.38629
41752	0.5	49.59	0.36	1	1	0	1.09861
41753	0.3	49.32	-0.27	1	1	0	0.693147
41754	-0.5625	49.05	-0.270001	-0.333333	0.057191	-0.666667	-0.405465
41755	0	49.05	0	0	0	-0.333333	0
41756	0.2375	49.05	0	1	1	1	0.693147
41757	1.53636	48.94	-0.11	0.619048	0.214647	-0.190476	1.28093
41758	0.1	49.47	0.530002	1	1	0.190476	0.693147
41759	0	49.64	0.169998	0	0	-1	0
41760	0	49.64	0	0	0	0	0
41761	0	49.58	-0.059997	0	0	0	0
41762	0	49.58	0	0	0	0	0
41763	0	49.58	0	0	0	0	0
41764	0.522222	49.56	-0.020001	1	1	1	1.09861
41765	0.125	49.09	-0.470001	1	1	0	0.693147
41766	-0.166667	49.39	0.299999	0	0	-0.5	0
41767	0.2	49.33	-0.059997	1	1	0.5	0.693147
41768	0	49.08	-0.25	0	0	-1	0
41769	0	49.08	0	0	0	0	0
41770	0	49.08	0	0	0	0	0
41771	0	49.76	0.679996	0	0	0	0
41772	0	49.81	0.050003	0	0	0	0
41773	0	49.29	-0.52	0	0	0	0
41774	0	49.03	-0.260002	1	1	1	0.693147
41775	0.0681818	49.08	0.050003	0	0	-0.5	0
41776	0	49.08	0	1	1	0.5	0.693147
41777	0	49.08	0	0	0	-1	0
41778	0.05	49.49	0.41	1	1	1	1.38629
41779	0	48.96	-0.530003	1	1	0	1.09861
41780	0	49.67	0.709999	0	0	-1	0
41781	0	49.99	0.320004	1	1	1	0.693147
41782	0	50.16	0.169998	0	0	-1	0
41783	0	50.16	0	0	0	0	0
41784	0.2	50.16	0	1	1	1	0.693147
41785	0	50.16	0	1	1	0	0.693147
41786	0	50.55	0.389999	0	0	-1	0
41787	0.6	50.44	-0.11	1	1	1	1.60944
41788	1	50.27	-0.169999	1	1	0	1.09861
41789	0.333333	50.78	0.509999	1	1	0	1.38629
41790	0	50.78	0	0	0	-1	0
41791	0	50.78	0	0	0	0	0
41792	-0.0833333	51.09	0.310001	-1	1	0	-0.693147
41793	0.375	51.09	0	0.333333	0.057191	0.666667	0.405465
41794	0	51.04	-0.049999	0	0	-0.666667	0
41795	0.866667	51.63	0.59	1	1	1	1.79176
41796	0.716667	51.98	0.349999	0.333333	0.057191	-0.333333	0.405465
41797	0.108182	51.98	0	1	1	0.333333	0.693147
41798	0	51.98	0	0	0	-1	0
41799	0.493333	52.51	0.529998	1	1	1	1.38629
41800	0	52.59	0.080002	1	1	0	1.09861
41801	0	52.24	-0.349998	1	1	0	0.693147
41802	0	51.71	-0.530003	1	1	0	0.693147
41803	0.156548	51.9	0.190003	0.333333	0.057191	-0.333333	0.405465
41804	0	51.9	0	0	0	-0.666667	0
41805	0	51.9	0	1	1	1	0.693147
41806	1.7625	51.09	-0.810002	1	1	0	1.60944
41807	0.468182	51.66	0.57	1	1	0	1.38629
41808	0.259091	52.04	0.380001	1	1	0	0.693147
41809	0	52.02	-0.020001	0	0	-1	0
41810	0.266667	52.89	0.869999	1	1	1	1.38629
41811	0.3	52.89	0	1	1	0	1.09861
41812	0.148182	52.89	0	1	1	0	0.693147
[truncated: 1,654 more rows]

## Sheet: Sheet1
Date	Open	High	Low	Close	Adj Close	Volume
2008-07-28	29	29.67	27.8	27.93	20.9943	46645300
2008-07-29	28.17	30.46	27.73	30.46	22.8961	62303400
2008-07-30	31	31.5	29.87	31.2	23.4523	65749100
2008-07-31	30.71	31.24	30.01	30.27	22.7533	48107500
2008-08-01	30.27	30.64	29.71	30.5	22.9261	40425300
2008-08-04	30.1	30.77	29.44	30.18	22.6856	46627900
2008-08-05	30.55	31.69	30.24	31.54	23.7079	45806300
2008-08-06	30.8	30.97	30.1	30.31	23.0316	42199300
2008-08-07	29.91	30.64	28.55	29.01	22.0438	57510900
2008-08-08	29.03	30.51	28.71	30.17	22.9252	45857600
2008-08-11	30.2	32.07	30.2	31.61	24.0194	55278900
2008-08-12	31	31.52	30.09	30.38	23.0848	54318600
2008-08-13	30.14	30.33	29	29.29	22.2565	53459400
2008-08-14	29.18	30.52	28.95	30.17	22.9252	40937100
2008-08-15	29.81	30.49	29.25	29.76	22.6137	43611700
2008-08-18	29.87	29.87	28.56	28.8	21.8842	38157700
2008-08-19	28.5	28.5	27.38	27.79	21.1167	45428100
2008-08-20	28.01	29.01	27.17	28.92	21.9754	52813300
2008-08-21	28.17	28.68	28.04	28.44	21.6107	37272800
2008-08-22	29.22	29.66	28.7	29.36	22.3097	44892000
2008-08-25	28.92	29.23	28.54	28.67	21.7854	30517900
2008-08-26	28.69	29.26	28.09	28.69	21.8006	33048100
2008-08-27	28.73	29.14	28.38	28.91	21.9678	25864700
2008-08-28	29.35	30.44	28.98	30.43	23.1228	36971300
2008-08-29	30.17	30.57	29.84	30.27	23.0012	29295400
2008-09-02	31.22	31.69	30.71	31.21	23.7155	37648600
2008-09-03	31.12	31.39	30.58	31.01	23.5635	38035000
2008-09-04	30.56	30.95	29.57	29.67	22.5453	46546500
2008-09-05	29.57	31.34	28.79	31.2	23.7079	52598700
2008-09-08	33.24	33.96	31.83	33.56	25.5012	97528900
2008-09-09	33.07	33.75	31.16	31.17	23.6851	68945200
2008-09-10	31.5	32.5	30.1	31.7	24.0878	57747600
2008-09-11	30.7	33.94	30.52	33.85	25.7215	76365300
2008-09-12	33.26	34.5	32.97	34.29	26.0559	63888200
2008-09-15	32.67	35	31	31	23.5559	100858600
2008-09-16	31.2	35.12	31	34.93	26.5422	115545500
2008-09-17	33.8	35.25	32.9	33.43	25.4024	98504500
2008-09-18	34.28	39.55	32.27	37	28.1151	166561000
2008-09-19	44.3	44.75	37.01	39.8	30.2428	96587700
2008-09-22	39.15	39.2	34.3	35.18	26.7322	54381000
2008-09-23	35.05	36.59	34.03	34.17	25.9647	32709700
2008-09-24	35.1	35.75	34.08	34.27	26.0407	26497100
2008-09-25	35.25	35.8	34.02	34.12	25.9267	38564000
2008-09-26	33.27	38.25	33	37.31	28.3507	56079000
2008-09-29	36	38.41	33.25	33.25	25.2656	67567100
2008-09-30	35.36	38	34.8	37.53	28.5179	46865200
2008-10-01	36.98	38.6	36.49	36.7	27.8872	47778200
2008-10-02	37	37.66	35.01	35.16	26.717	39351300
2008-10-03	37.98	38.95	34.5	34.56	26.261	81074700
2008-10-06	33.3	35.48	31.92	33.64	25.562	59028000
2008-10-07	34.1	34.99	30.6	30.6	23.252	45277800
2008-10-08	29.95	33.76	29.22	31.9	24.2398	57472800
2008-10-09	33.06	33.07	26.18	27.25	20.7064	122764600
2008-10-10	25.43	29.53	25	28.31	21.5119	122081300
2008-10-13	30.65	31	27.56	30.4	23.1	69324000
2008-10-14	32.97	34.17	31.78	33.52	25.4708	96432200
2008-10-15	32.3	35.03	32.02	33.35	25.3416	95036300
2008-10-16	32.89	34.31	30.04	33.9	25.7595	73953600
2008-10-17	33.4	34.44	31.77	32.06	24.3614	67021500
2008-10-20	32.73	33	31.1	32.23	24.4906	52147200
2008-10-21	31.58	34	31.54	32.64	24.8021	52862300
2008-10-22	31.84	32.5	29.82	31.3	23.7839	65131500
2008-10-23	31.21	31.9	29.16	31.33	23.8067	63126100
2008-10-24	29.04	32	29	30.91	23.4875	50050200
2008-10-27	30.42	32.15	30.26	30.83	23.4267	48569000
2008-10-28	31.75	34.46	30.55	34.46	26.1851	62933400
2008-10-29	34.06	34.21	31.85	32.11	24.3994	69966000
2008-10-30	33.15	33.25	31.72	31.84	24.1942	57908900
2008-10-31	31.6	34.56	31.54	34.05	25.8735	63355800
2008-11-03	34.16	34.47	33.41	33.8	25.6836	37362400
2008-11-04	34.48	35.25	33.92	35.11	26.679	47060300
2008-11-05	34.63	35	31.31	31.68	24.308	53767600
2008-11-06	29.78	30.97	28	28.77	22.0752	119014900
2008-11-07	27.4	29.5	27.05	29.5	22.6353	291576400
2008-11-10	29.94	30.03	28.04	28.62	21.9601	80723300
2008-11-11	27.95	29.53	27.94	28.83	22.1212	64961800
2008-11-12	28.32	29.42	27.3	27.3	20.9473	64430300
2008-11-13	27.51	29.34	25.75	29.09	22.3207	86007600
2008-11-14	28.2	29.89	27.63	28.73	22.0445	69123200
2008-11-17	28.19	28.73	26.73	27.83	21.3539	64412800
2008-11-18	27.97	28.37	25.83	27.2	20.8705	81619800
2008-11-19	27.1	27.2	24.27	24.4	18.7221	86670000
2008-11-20	23.88	25.44	22	22.53	17.2872	110888100
2008-11-21	22.92	23.51	19.89	21.76	16.6964	139652100
2008-11-24	22.98	26.16	22.75	26.02	19.9651	99328200
2008-11-25	26.98	28.41	25.02	26.95	20.6787	78431300
2008-11-26	26.35	28.8	25.83	28.65	21.9831	56597700
2008-11-28	28.37	29.01	27.52	28.89	22.1673	28138600
2008-12-01	28.04	28.04	22.86	23.41	17.9625	76566300
2008-12-02	24.17	26.13	22.57	25.89	19.8654	80340500
2008-12-03	24.86	28.5	24.75	28.1	21.5611	72932900
2008-12-04	27.54	29.16	26.78	27.55	21.1391	60716600
2008-12-05	27.1	30	26.58	29.94	22.9729	69302900
2008-12-08	30.64	32.73	30.22	32.66	25.06	70930700
2008-12-09	32.14	32.76	30.4	30.5	23.4026	56791300
2008-12-10	30.56	30.8	28.65	29.19	22.3975	51041700
2008-12-11	28.22	28.48	25.71	25.9	19.873	72244500
2008-12-12	24.84	26.87	24.67	26.72	20.5022	51372900
2008-12-15	26.98	27.03	25.53	26.07	20.0035	37629900
2008-12-16	26.47	29.82	26.45	29.78	22.8502	64931200
2008-12-17	29.2	30.55	28.87	29.98	23.0036	57126400
2008-12-18	30.26	31.41	29.21	29.65	22.7504	62937100
2008-12-19	30.09	30.18	28.5	29.36	22.5279	88618600
2008-12-22	29.11	29.3	27.28	27.42	21.0393	41191700
2008-12-23	27.96	28.09	26.99	26.99	20.7094	28140900
2008-12-24	27.3	27.68	26.86	27.48	21.0854	11211400
2008-12-26	27.57	27.86	27.15	27.51	21.1084	12384400
2008-12-29	27.89	27.91	27.3	27.83	21.3539	20971000
2008-12-30	27.81	28.8	27.61	28.8	22.0982	28636600
2008-12-31	28.69	30.49	28.2	29.48	22.62	45109700
2009-01-02	29.18	30.47	28.67	30	23.019	36522300
2009-01-05	29.74	29.79	28.06	28.06	21.5304	43614200
2009-01-06	28.67	28.82	27.29	27.54	21.1314	54222900
2009-01-07	27.08	27.18	23.62	25.87	19.85	52631000
2009-01-08	25.36	26.07	25.11	25.72	19.7349	52580100
2009-01-09	25.95	25.98	24.99	25.14	19.2899	43187900
2009-01-12	25.19	25.32	23.54	23.8	18.2617	57566500
2009-01-13	23.49	24.81	23.41	24.38	18.7067	65413600
2009-01-14	23.36	23.71	22.7	23.07	17.7016	71135600
2009-01-15	22.99	23.02	19.03	20.16	15.4687	178862300
2009-01-16	20.83	21.29	17.03	18.68	14.3331	173589900
2009-01-20	16.77	17.02	13.82	14.23	10.9187	203896600
2009-01-21	15	16.83	13.74	16.65	12.7755	188824400
2009-01-22	16.04	16.59	15.08	15.79	12.1156	94501600
2009-01-23	14.93	16.16	14.69	15.87	12.177	84417000
2009-01-26	16.2	16.89	15.44	15.48	11.8778	75464000
2009-01-27	15.8	16.64	15.75	16.19	12.4226	77306500
2009-01-28	19.01	21.45	18.41	21.19	16.2591	203219500
2009-01-29	19.83	20.73	18.73	18.78	14.4099	127527600
2009-01-30	19.35	19.75	18.37	18.9	14.5019	97576800
2009-02-02	18.41	19.48	18.2	19.23	14.7552	81939400
2009-02-03	19.65	19.74	17.45	18.53	14.218	95285100
2009-02-04	18.5	19.3	17.28	17.45	13.6396	89512300
2009-02-05	17.23	17.4	14.67	16.27	12.7173	206588100
2009-02-06	17.35	19.39	17.1	19.14	14.9606	118216200
2009-02-09	19.16	19.6	18.57	19.06	14.8981	74538100
2009-02-10	18.84	19.06	16.07	16.35	12.7798	136825300
2009-02-11	16.75	17.58	16.36	17.5	13.6787	74251900
2009-02-12	16.54	16.81	15.27	16.8	13.1316	144748600
2009-02-13	16.35	16.42	15.56	15.76	12.3187	88502000
2009-02-17	14.58	15.06	13.69	13.69	10.7007	122235400
2009-02-18	14.33	14.4	12.06	13.05	10.2004	190592400
2009-02-19	12.91	13.75	11.94	12.01	9.38751	129429500
2009-02-20	11.07	11.4	8.81	10.91	8.5277	372764600
2009-02-23	11.76	12.95	10.56	11.03	8.6215	225178200
2009-02-24	11.39	13.11	11.15	13.05	10.2004	187177900
2009-02-25	12.96	14.08	11.77	13.44	10.5053	209935600
2009-02-26	14.59	15.04	13.82	14.4	11.2556	170145000
2009-02-27	12.55	14.83	11.87	12.1	9.45785	186832300
2009-03-02	10.98	11.43	10.27	10.84	8.47298	162697700
2009-03-03	11.48	11.77	10.44	10.67	8.34011	156370200
2009-03-04	11.32	11.32	8.94	9.66	7.55065	237467700
2009-03-05	8.89	8.94	7.8	8.12	6.34692	274724600
2009-03-06	8.73	9.49	8.01	8.61	6.72993	256312500
2009-03-09	8.65	10.7	8.5	9.97	7.79296	209041300
2009-03-10	11.18	11.95	10.7	11.81	9.23118	233377400
2009-03-11	12.42	12.73	11.32	11.88	9.2859	190297200
2009-03-12	11.54	14.01	11.36	13.95	10.9039	194211600
2009-03-13	14.48	15.01	12.91	13.94	10.8961	197054500
2009-03-16	14.41	15.24	13.69	13.7	10.7085	183999100
2009-03-17	13.57	14.66	12.94	14.66	11.4589	144894400
2009-03-18	14.4	17.31	14.16	17.22	13.4599	232658000
2009-03-19	17.46	17.6	15.17	15.42	12.0529	175963000
2009-03-20	15.39	15.47	13.95	13.99	10.9352	167275700
2009-03-23	15.9	17.67	15.22	17.33	13.5458	186689100
2009-03-24	16.55	17.53	15.43	15.5	12.1154	167873500
2009-03-25	16.3	17.19	14.87	16.42	12.8345	217755200
2009-03-26	16.85	16.9	15.47	15.95	12.4672	163404200
2009-03-27	15.36	16.63	15.31	15.59	12.1858	129904000
2009-03-30	14.7	15.12	13.37	13.37	10.4505	148010900
2009-03-31	14.01	14.75	13.75	14.24	11.1306	145973500
2009-04-01	13.72	14.94	13.65	14.48	11.3182	156839200
2009-04-02	15.92	16.25	14.91	15.33	11.9826	206881200
2009-04-03	15.17	16.34	14.93	16.34	12.772	130556900
2009-04-06	15.48	15.64	15.04	15.25	11.92	119301700
2009-04-07	14.76	15.4	14.51	14.85	11.6074	117192300
2009-04-08	15.1	15.17	14.41	14.89	11.6386	91295200
2009-04-09	19.84	19.95	17.42	19.61	15.328	376577100
2009-04-13	18.85	19.95	18.51	19.67	15.3749	173737800
2009-04-14	19.28	19.53	18.05	18.27	14.2806	154442900
2009-04-15	17.97	19.63	17.6	19.55	15.2811	119185500
2009-04-16	19.66	19.99	18.65	19.45	15.2029	129565500
2009-04-17	19.41	20.99	18.88	20.26	15.836	166941600
2009-04-20	18.97	19.25	16.98	17	13.2879	162271800
2009-04-21	16.56	18.81	16.14	18.81	14.7027	185041900
2009-04-22	18.21	20.56	18.15	18.18	14.2102	248215300
2009-04-23	18.62	20.28	18.6	20.09	15.7032	206481900
2009-04-24	20.63	21.97	20.05	21.4	16.7271	222241900
2009-04-27	20.46	21.23	20.26	20.3	15.8673	134002500
2009-04-28	19.38	20.12	19.28	19.48	15.2264	107394300
2009-04-29	19.84	20.69	19.35	19.97	15.6094	142750100
2009-04-30	20.36	21.96	19.9	20.01	15.6406	115836200
2009-05-01	19.98	20.38	19.35	19.61	15.328	96730100
2009-05-04	20.44	24.25	20.26	24.25	18.9548	294065000
2009-05-05	23.63	24.15	22.73	23.27	18.1888	175576000
2009-05-06	24.51	26.84	24.4	26.84	21.0244	256184300
2009-05-07	27.95	28.34	24.23	24.76	19.3951	236941900
2009-05-08	24.03	28.18	23.83	28.18	22.0741	478736600
2009-05-11	27.19	28.45	26.53	26.53	20.7816	188439600
2009-05-12	26.74	27.09	24.29	25.7	20.1314	189795100
2009-05-13	24.68	25.34	24.16	24.2	18.9564	135710100
2009-05-14	24.25	25.69	23.87	25.69	20.1236	122509300
2009-05-15	25.58	26.12	24.58	24.87	19.4813	94467400
2009-05-18	26.02	26.95	25.27	26.93	21.0949	107543400
2009-05-19	27.02	27.08	25.4	25.45	19.9356	96754700
2009-05-20	25.86	26.15	24.28	24.46	19.1601	122873300
2009-05-21	23.45	25.27	23.44	25.04	19.6144	98832400
2009-05-22	25.08	25.2	24.31	24.31	19.0426	59379300
2009-05-26	24.23	25.76	24.08	25.65	20.0923	92738800
2009-05-27	25.85	25.9	24.05	24.08	18.8624	110028600
2009-05-28	24.17	24.77	23.22	24.77	19.4029	128903700
2009-05-29	24.79	25.5	24.13	25.5	19.9748	121275800
2009-06-01	25.76	26.05	25	25.43	19.9199	122370300
2009-06-02	24.84	24.95	24.11	24.39	19.1053	102133000
2009-06-03	24.3	24.64	23.88	24.13	18.9016	82289300
2009-06-04	24.39	25.1	23.78	25.1	19.6614	75247800
2009-06-05	25.47	25.69	24.69	24.72	19.3638	79067200
2009-06-08	24.6	25.6	24.5	25.39	19.8886	65703100
2009-06-09	25.5	25.69	25.12	25.66	20.1001	70525600
2009-06-10	25.75	25.8	24.58	24.91	19.5126	88999800
2009-06-11	24.94	25.4	24.24	25.02	19.5988	63676900
2009-06-12	24.92	25.5	24.78	25.48	19.9591	49000500
2009-06-15	25.22	25.5	24.65	24.71	19.3559	59908800
2009-06-16	24.3	25.11	24.3	24.4	19.1131	62161500
2009-06-17	24.16	24.24	22.98	23.09	18.0869	100761400
2009-06-18	23.03	23.93	21.57	23.7	18.5648	73968300
2009-06-19	24	25.2	23.14	24.19	18.9486	101330400
2009-06-22	23.78	24.19	22.48	22.51	17.6326	82122000
2009-06-23	22.66	23.3	22.16	22.91	17.946	83126100
2009-06-24	23.18	23.5	22.86	23.17	18.1496	69038200
2009-06-25	23.07	23.81	22.25	23.8	18.6431	64436000
2009-06-26	23.74	24.08	23.5	23.87	18.6979	62738900
2009-06-29	23.96	24.64	23.6	24.53	19.2149	60701400
2009-06-30	24.46	24.98	24.18	24.26	19.0034	75007300
2009-07-01	24.25	24.63	24.04	24.14	18.9094	57186500
2009-07-02	23.73	23.89	23.06	23.08	18.0791	52546200
2009-07-06	22.95	23.42	22.22	23.1	18.0948	77596200
2009-07-07	23.15	23.84	23	23.33	18.2749	64747000
2009-07-08	23.33	23.57	22.08	22.91	17.946	93891900
2009-07-09	23.21	23.58	22.61	23.28	18.2358	53836900
2009-07-10	23.07	23.34	22.81	22.87	17.9146	53700500
2009-07-13	23.38	24.8	23.32	24.8	19.4264	86119200
2009-07-14	24.72	24.83	23.95	24.4	19.1131	67883400
2009-07-15	24.72	25.47	24.65	25.3	19.8181	90990200
2009-07-16	25.07	25.38	24.57	25.05	19.6223	61519900
2009-07-17	25.07	25.33	24.58	25	19.5831	54724600
2009-07-20	25.08	25.98	24.76	25.52	19.9904	64893800
2009-07-21	25.78	25.9	24.8	25.35	19.8573	64544500
2009-07-22	23.69	24.87	23.42	24.45	19.1523	150692300
2009-07-23	24.38	24.55	24.02	24.26	19.0034	99923300
2009-07-24	24.03	24.05	23.17	23.47	18.3846	93905100
2009-07-27	23.52	24.33	23.38	24.22	18.9721	62487900
2009-07-28	23.99	24.64	23.9	24.52	19.2071	62683700
2009-07-29	24.29	24.76	24.16	24.38	19.0974	48075900
2009-07-30	24.65	25.31	24.53	24.87	19.4813	54517400
2009-07-31	24.9	24.93	24.44	24.46	19.1601	54880800
2009-08-03	24.9	25.83	24.87	25.8	20.2098	66231200
2009-08-04	25.69	26.99	25.22	26.55	20.7972	82298700
2009-08-05	26.71	28.05	26.6	28.02	21.9901	87411700
2009-08-06	28.56	28.99	27.47	27.97	21.9509	85642200
2009-08-07	28.41	29.35	28	28.76	22.5709	71572200
2009-08-10	28.5	28.99	28.15	28.64	22.4767	43352200
2009-08-11	28.3	28.32	26.89	26.89	21.1033	72918200
2009-08-12	26.72	27.5	26.62	27.17	21.3231	53521000
2009-08-13	27.54	27.9	26.05	27.88	21.8803	49493800
2009-08-14	27.8	28.09	27.3	27.73	21.7626	45055900
2009-08-17	26.75	26.99	26.25	26.3	20.6403	51950300
2009-08-18	26.54	26.75	26.21	26.34	20.6717	36659900
2009-08-19	26.02	26.86	25.83	26.61	20.8836	46441900
2009-08-20	26.7	27.72	26.69	27.48	21.5664	48097300
2009-08-21	27.91	28.08	27.62	27.94	21.9274	51137800
2009-08-24	28.17	28.54	27.2	27.32	21.4408	51642300
2009-08-25	27.57	28.07	27.3	27.33	21.4486	42789000
2009-08-26	27.14	27.72	27.02	27.62	21.6762	43310800
2009-08-27	27.55	27.85	27.36	27.74	21.7704	35292800
2009-08-28	28.01	28.01	27.21	27.3	21.4251	35405800
2009-08-31	26.97	27.6	26.77	27.52	21.5978	35614100
2009-09-01	27.34	27.77	25.81	26.21	20.5697	87353300
2009-09-02	26.1	26.7	25.89	26.09	20.4755	53902400
2009-09-03	26.33	26.92	26.31	26.91	21.119	39465400
2009-09-04	26.88	26.98	26.56	26.91	21.119	31552900
2009-09-08	27.21	27.29	26.6	26.98	21.174	31736000
2009-09-09	27.03	27.75	26.98	27.68	21.7233	47483700
2009-09-10	27.5	27.95	27.3	27.86	21.8646	40938900
2009-09-11	27.82	28.09	27.37	27.43	21.5271	33802300
2009-09-14	27.17	27.99	27.1	27.92	21.9117	32056200
2009-09-15	27.93	28.89	27.79	28.58	22.4296	50756800
2009-09-16	28.77	29.56	28.37	29.41	23.081	49675000
2009-09-17	29.24	29.44	28.55	28.78	22.5866	36872000
2009-09-18	29.08	29.08	28.23	28.49	22.359	42749200
2009-09-21	28.39	28.69	28.15	28.29	22.202	34390700
2009-09-22	28.63	29.54	28.32	29.39	23.0653	45230300
2009-09-23	29.33	29.41	28.71	28.76	22.5709	38182200
2009-09-24	28.9	29.19	27.92	28.45	22.3276	46650900
2009-09-25	28.27	28.44	27.79	28.19	22.1236	34479100
2009-09-28	28.31	28.9	28.01	28.9	22.6808	31319700
2009-09-29	28.7	28.97	28.3	28.35	22.2491	29705900
2009-09-30	28.43	28.68	27.89	28.18	22.1157	39190600
2009-10-01	28.06	28.06	26.53	26.6	20.8757	56454900
2009-10-02	26.04	26.69	25.99	26.28	20.6246	52060900
2009-10-05	27.44	28.3	27.34	28.09	22.0451	56118100
2009-10-06	28.34	29.05	28.31	28.66	22.4924	59068600
2009-10-07	28.49	29.3	28.36	29.26	22.9633	41824100
2009-10-08	29.16	29.43	28.91	29.05	22.7985	45338900
2009-10-09	29.01	29.33	28.86	29.21	22.9241	29218700
2009-10-12	29.5	30.54	29.11	30.28	23.7638	52504500
2009-10-13	29.98	30.34	29.62	30.06	23.5911	38648600
2009-10-14	30.7	31.43	30.39	31.34	24.5957	62894600
2009-10-15	31	31.53	30.92	31.38	24.6271	39072700
2009-10-16	30.58	30.63	29.83	30.02	23.5598	57472400
2009-10-19	30.35	30.42	29.77	30.07	23.599	32327500
2009-10-20	29.98	30.64	29.85	30.46	23.9051	41722700
2009-10-21	30.1	31.12	28.84	28.9	22.6808	113718800
2009-10-22	28.79	30.28	28.61	30.17	23.6775	74918700
2009-10-23	30.18	30.18	29.05	29.32	23.0104	49377700
2009-10-26	29.31	29.33	28.27	28.45	22.3276	55207900
2009-10-27	28.41	28.71	28.04	28.39	22.2805	49819400
2009-10-28	28.23	28.27	27.4	27.46	21.5507	57274600
2009-10-29	27.98	28.62	27.69	28.57	22.4218	47894800
2009-10-30	28.34	28.5	27.35	27.52	21.5978	66430300
2009-11-02	27.86	28.24	26.74	27.61	21.6684	55576000
2009-11-03	27.12	28.04	27.01	27.74	21.7704	37878400
2009-11-04	28.02	28.12	26.72	26.82	21.0864	46075800
2009-11-05	27.02	27.33	26.5	27.29	21.4559	53391400
2009-11-06	26.72	27.33	26.58	27.12	21.3223	37610100
2009-11-09	27.5	28.4	27.12	28.4	22.3286	44419900
2009-11-10	28.25	28.45	27.93	28.1	22.0928	35216700
2009-11-11	28.37	29.13	28.25	28.8	22.6431	40085800
2009-11-12	28.78	28.9	28.11	28.22	22.1871	34730700
2009-11-13	28.07	28.15	27.37	27.68	21.7625	36576600
2009-11-16	27.92	28.68	27.78	28.21	22.1792	45256000
2009-11-17	28.19	28.49	27.98	28.37	22.305	29199400
2009-11-18	28.29	28.93	28.27	28.86	22.6903	27288800
2009-11-19	28.59	28.63	28.14	28.32	22.2657	30848000
2009-11-20	28.21	28.28	27.66	27.87	21.9119	41877900
2009-11-23	28.22	28.35	27.88	28.07	22.0692	32738800
2009-11-24	27.89	28.07	27.48	27.86	21.9041	29019100
2009-11-25	28.01	28.13	27.65	27.83	21.8805	22882000
2009-11-27	26.96	27.59	26.9	27.14	21.338	23176800
2009-11-30	27.28	28.1	27.25	28.04	22.0456	36739300
2009-12-01	28.15	28.39	27.85	27.99	22.0063	33169200
2009-12-02	27.88	27.98	27.28	27.45	21.5817	35368000
2009-12-03	27.52	27.91	26.41	26.49	20.8269	66620600
2009-12-04	27.02	27.43	26.56	26.96	21.1965	63916000
2009-12-07	27.07	27.31	26.18	26.36	20.7247	35764600
2009-12-08	25.99	26.46	25.91	26.03	20.4653	42682400
2009-12-09	26.15	26.35	25.82	25.96	20.4102	35697000
2009-12-10	26.18	26.26	25.25	25.32	19.9071	62139500
2009-12-11	25.09	25.65	25.01	25.41	19.9778	48496300
2009-12-14	25.4	25.91	25.09	25.49	20.0407	43877900
2009-12-15	26.02	26.32	25	25.66	20.1744	254575800
2009-12-16	26.09	26.21	25.56	25.84	20.3159	87439800
2009-12-17	25.64	26.18	25.62	26.07	20.4967	80733500
2009-12-18	26.38	27	26.18	26.78	21.0549	145756600
2009-12-21	26.99	27.49	26.85	27.34	21.4952	47240800
2009-12-22	27.26	27.3	26.67	27.16	21.3537	45699700
2009-12-23	27.27	27.28	26.72	26.85	21.11	25516800
2009-12-24	26.96	27.14	26.87	27.09	21.2987	10481200
2009-12-28	27.08	27.2	26.54	26.75	21.0314	19753100
2009-12-29	26.72	26.88	26.55	26.68	20.9763	18586500
2009-12-30	26.5	26.82	26.44	26.82	21.0864	19087700
2009-12-31	26.74	27.24	26.69	26.99	21.2201	28942400
2010-01-04	27.02	27.48	26.82	27.32	21.4795	39335700
2010-01-05	27.27	28.24	27.24	28.07	22.0692	55416000
2010-01-06	28.03	28.33	27.79	28.11	22.1006	33237000
2010-01-07	28.12	29.43	27.92	29.13	22.9026	61649000
2010-01-08	28.9	29.35	28.6	28.86	22.6903	35508700
2010-01-11	29.09	29.17	28.58	28.8	22.6431	24387800
2010-01-12	28.47	28.55	27.5	28.08	22.077	39795000
2010-01-13	27.99	28.76	27.8	28.58	22.4701	36715300
2010-01-14	28.5	29.21	28.5	28.99	22.7925	31540700
2010-01-15	28.82	28.9	27.88	28.08	22.077	47255900
2010-01-19	27.93	28.47	27.61	28.28	22.2343	40815800
2010-01-20	28.02	28.65	27.7	27.82	21.8726	75712300
2010-01-21	27.98	28.5	27.18	28	22.0141	90151500
2010-01-22	27.97	28.41	27.17	27.26	21.4323	69506900
2010-01-25	27.45	28.05	27.19	27.66	21.7468	48319700
2010-01-26	27.45	28.35	26.92	26.99	21.2201	66590800
2010-01-27	26.9	28.24	26.88	28.2	22.1714	63074200
2010-01-28	28.28	28.77	27.72	28.45	22.3679	62109300
2010-01-29	28.44	29.17	28.38	28.43	22.3522	88783700
2010-02-01	28.6	29.09	28.51	28.93	22.7453	45240000
2010-02-02	28.96	29.13	28.51	28.79	22.6352	50306600
2010-02-03	28.57	28.78	27.98	28.14	22.1627	44597600
2010-02-04	27.95	28.08	27	27.06	21.3121	68235300
2010-02-05	27.3	27.71	26.62	27.42	21.5956	68479000
2010-02-08	27.23	27.41	26.4	26.43	20.8159	43425800
2010-02-09	26.89	27.14	26.37	26.71	21.0364	46845300
2010-02-10	26.61	27.56	26.55	27.18	21.4066	42104800
2010-02-11	27.15	27.24	26.71	27.08	21.3279	35821600
2010-02-12	26.79	27.04	26.47	26.88	21.1703	45333600
2010-02-16	27.19	27.39	26.94	27.39	21.572	36097500
2010-02-17	27.59	27.64	27.09	27.33	21.5247	50109700
2010-02-18	27.3	27.57	27.16	27.34	21.5326	30287900
2010-02-19	27.08	27.48	27.07	27.37	21.5563	32174300
2010-02-22	27.48	28.15	27.38	28.01	22.0603	41852200
2010-02-23	27.95	28	27.18	27.29	21.4932	38755100
2010-02-24	27.45	27.77	27.18	27.66	21.7847	35782300
2010-02-25	27.17	27.48	27.04	27.44	21.6114	34185600
2010-02-26	27.49	27.5	26.93	27.34	21.5326	50819700
2010-03-01	27.45	27.59	27.15	27.35	21.5405	34311000
2010-03-02	27.4	28.21	27.37	27.87	21.95	45592200
2010-03-03	27.95	28.45	27.94	28.2	22.21	35902200
2010-03-04	28.35	28.57	28.21	28.43	22.3911	30891500
2010-03-05	28.63	29.27	28.55	29.15	22.9582	40554100
2010-03-08	29.13	29.35	28.82	28.89	22.7534	31311900
2010-03-09	28.78	29.22	28.47	28.98	22.8243	31292400
2010-03-10	29.13	29.83	29.1	29.57	23.2889	42568300
2010-03-11	29.53	29.76	29.24	29.76	23.4386	32127400
2010-03-12	29.83	29.94	29.49	29.63	23.3362	36671500
2010-03-15	29.48	29.89	29.26	29.89	23.541	26911900
2010-03-16	29.93	30.32	29.74	30.28	23.8481	40201400
2010-03-17	30.41	30.67	30.26	30.55	24.0608	33176200
2010-03-18	30.47	30.56	29.85	30.29	23.856	33984900
2010-03-19	30.38	30.54	29.96	30.38	23.9269	53781800
2010-03-22	30.09	30.59	30.05	30.41	23.9505	28594000
2010-03-23	30.47	31.12	30.38	31.08	24.4782	39320200
2010-03-24	30.84	31.28	30.67	30.86	24.3049	36135600
2010-03-25	31.03	31.99	30.9	31.06	24.4625	47424300
2010-03-26	31.21	31.77	31	31.22	24.5885	36079700
2010-03-29	31.35	31.45	30.9	31.1	24.494	25280200
2010-03-30	31.1	31.3	30.8	30.84	24.2892	26937900
2010-03-31	30.58	31.16	30.58	31.12	24.5097	28384000
2010-04-01	31.4	31.6	31.13	31.37	24.7066	33041400
2010-04-05	31.49	31.75	31.26	31.51	24.8169	30821900
2010-04-06	31.36	32.39	31.35	32.28	25.4233	39500100
2010-04-07	32.28	32.49	31.77	31.99	25.1949	34514700
2010-04-08	31.79	32.41	31.56	32.23	25.3839	32203600
2010-04-09	32.4	32.65	31.92	32.3	25.4391	27106200
2010-04-12	32.4	32.7	32.27	32.42	25.5336	25108400
2010-04-13	32.16	32.24	31.73	32.15	25.3209	38042000
2010-04-14	32.46	33.42	32.35	33.28	26.2109	54445900
2010-04-15	33.23	33.89	33.12	33.51	26.392	47891800
2010-04-16	33.21	33.25	31.66	32.56	25.6438	89843800
2010-04-19	32.62	33.26	32.13	33.02	26.0061	54879400
2010-04-20	33.19	33.89	33	33.69	26.5338	46816100
2010-04-21	32.59	34.25	32.51	33.01	25.9982	96214600
2010-04-22	32.7	33.72	32.56	33.58	26.4472	49765400
2010-04-23	33.7	33.79	33.2	33.48	26.3684	30999200
2010-04-26	33.36	33.45	32.59	32.72	25.7698	36186000
2010-04-27	32.2	33.07	31.65	31.72	24.9823	52674300
2010-04-28	32.07	32.65	31.97	32.45	25.5572	39027300
2010-04-29	32.79	33.4	32.73	33.23	26.1715	31021400
2010-04-30	33.25	33.82	32.98	33.11	26.077	53446100
2010-05-03	33.22	34.09	33.21	33.88	26.6834	37442300
2010-05-04	33.41	33.97	32.72	32.94	25.9431	53828300
2010-05-05	32.63	33.18	31.72	32.66	25.7617	45183200
2010-05-06	32.44	32.75	29.31	31.18	24.5943	78743100
2010-05-07	30.88	31.75	30.2	30.82	24.3103	66958000
2010-05-10	32.25	33.08	32.16	32.97	26.0062	67195800
2010-05-11	32.51	33.67	32.42	32.91	25.9589	47883200
2010-05-12	33.18	33.81	33.06	33.66	26.5505	39616100
2010-05-13	33.5	33.83	33.08	33.08	26.093	33791100
2010-05-14	32.76	32.88	31.76	32.04	25.2726	57390600
2010-05-17	32.08	32.24	31.14	31.97	25.2174	47043700
2010-05-18	32.28	32.35	30.35	30.59	24.1289	56666700
2010-05-19	29.95	30.28	29.09	30.08	23.7266	72538500
2010-05-20	29.44	30	28.65	28.69	22.6302	78027500
2010-05-21	28.05	30.3	28.05	30.11	23.7503	88191700
2010-05-24	29.57	29.75	28.53	28.71	22.646	64867000
2010-05-25	27.71	28.91	27.44	28.9	22.7959	55196200
2010-05-26	29.23	29.34	27.7	28.04	22.1175	62366800
2010-05-27	28.71	29.48	28.5	29.41	23.1981	48871900
2010-05-28	29.47	29.5	28.54	28.69	22.6302	40885500
2010-06-01	28.68	29.2	28.19	28.23	22.2674	39475500
2010-06-02	28.56	29.2	28.32	29.18	23.0167	32478900
2010-06-03	29.36	29.48	28.52	28.86	22.7643	30888500
2010-06-04	28.28	28.45	27.65	27.78	21.9124	50696800
2010-06-07	28.01	28.11	27.26	27.29	21.5259	36969800
2010-06-08	27.46	27.81	26.66	27.76	21.8966	47134900
2010-06-09	27.95	27.96	26.9	27.03	21.3208	37988200
2010-06-10	27.52	28.24	27.4	28.13	22.1885	41612900
2010-06-11	27.74	27.95	27.35	27.84	21.9597	39468100
2010-06-14	27.8	27.97	27.31	27.4	21.6127	45506200
2010-06-15	27.59	27.93	27.5	27.91	22.015	45128400
2010-06-16	27.75	28.25	27.67	28.12	22.1806	28707100
2010-06-17	28.1	28.19	27.53	27.93	22.0307	30739400
2010-06-18	28.04	28.23	27.74	28.07	22.1412	39496700
2010-06-21	28.44	28.5	27.79	27.94	22.0386	30005400
2010-06-22	28.03	28.33	27.43	27.46	21.66	33694800
2010-06-23	27.38	27.76	27.15	27.32	21.5496	36030500
2010-06-24	27.05	27.1	26.28	26.86	21.1867	66950600
2010-06-25	27.15	27.61	26.85	27.05	21.3366	78977700
2010-06-28	27.24	27.34	26.82	27.03	21.3208	31717000
2010-06-29	26.57	26.66	25.79	25.93	20.4532	55568200
2010-06-30	26.05	26.45	25.52	25.6	20.1929	37501000
2010-07-01	25.54	25.94	24.6	25.18	19.8616	58947800
2010-07-02	25.4	25.68	24.76	24.88	19.6249	32231100
2010-07-06	25.46	25.64	24.79	25.15	19.8379	37248300
2010-07-07	25.28	26.73	25.14	26.66	21.029	48830500
2010-07-08	27.06	27.06	26.1	26.64	21.0132	38228800
2010-07-09	26.5	27.04	26.4	27	21.2972	24905000
2010-07-12	26.93	27.13	26.56	27.06	21.3445	18761700
2010-07-13	27.37	28.08	27.32	27.94	22.0386	31658500
2010-07-14	27.7	27.78	27.25	27.66	21.8178	31305800
2010-07-15	27.85	28.16	27.02	27.81	21.9361	48127100
2010-07-16	27.44	27.47	26.16	26.24	20.6977	55456400
2010-07-19	26.27	26.4	25.62	26.02	20.5242	34667100
2010-07-20	25.47	25.92	25.3	25.91	20.4374	47672300
2010-07-21	27.53	27.6	25.97	26.06	20.5557	70914600
2010-07-22	26.62	27.49	26.55	27.39	21.6048	53000300
2010-07-23	27.33	27.55	27	27.42	21.6285	25737000
2010-07-26	27.45	27.92	27.23	27.91	22.015	22724200
2010-07-27	28.41	28.77	28.24	28.39	22.3936	38411500
2010-07-28	28.25	28.54	27.92	28.07	22.1412	23935100
2010-07-29	28.32	28.49	27.48	27.69	21.8414	30045500
2010-07-30	27.27	27.99	27.25	27.73	21.873	27490900
2010-08-02	28.29	28.58	27.95	28.57	22.5356	28005100
2010-08-03	28.45	28.49	27.94	28.12	22.1806	29544200
2010-08-04	28.17	28.25	27.7	27.93	22.07	28936700
2010-08-05	27.71	27.96	27.56	27.88	22.0305	21881200
2010-08-06	27.49	27.77	27.24	27.75	21.9277	38637900
2010-08-09	27.9	28.27	27.52	28.23	22.307	29199300
2010-08-10	27.94	28.07	27.51	27.77	21.9436	29837400
2010-08-11	27.26	27.39	26.26	26.3	20.782	39624100
2010-08-12	26	26.39	25.87	26	20.5449	31944800
2010-08-13	25.99	26.3	25.81	25.84	20.4185	25494200
2010-08-16	25.67	25.91	25.52	25.68	20.2921	24593600
2010-08-17	25.96	26.01	25.21	25.34	20.0234	49481000
2010-08-18	25.3	25.67	25.09	25.38	20.055	38076300
2010-08-19	25.1	25.36	24.27	24.43	19.3043	51516800
2010-08-20	24.43	24.71	24.27	24.6	19.4387	40025600
2010-08-23	24.86	24.88	24.19	24.23	19.1463	33766900
2010-08-24	23.96	24.05	23.54	23.64	18.6801	55658300
2010-08-25	23.41	23.65	23.02	23.6	18.6485	55554200
2010-08-26	23.73	24.1	23.4	23.49	18.5615	41212900
2010-08-27	23.64	24	23.47	24	18.9645	45099500
2010-08-30	23.93	23.98	23.23	23.25	18.3719	37964800
2010-08-31	23.18	23.68	23.03	23.55	18.609	35713300
2010-09-01	23.91	24.75	23.76	24.66	19.4861	53882000
2010-09-02	24.68	25.11	24.62	25.1	19.8337	38196400
2010-09-03	25.75	26.13	25.59	25.84	20.4185	42741400
2010-09-07	25.57	25.68	24.91	24.92	19.6915	30986700
2010-09-08	25.03	25.4	25.03	25.22	19.9286	22687800
2010-09-09	25.71	26.01	25.22	25.69	20.3	28728700
2010-09-10	25.83	25.97	25.67	25.75	20.3474	19893500
2010-09-13	26.37	26.79	26.25	26.5	20.94	39588200
2010-09-14	26.3	26.33	25.89	26.06	20.5923	29814000
2010-09-15	25.72	26.44	25.61	26.34	20.8136	32614200
2010-09-16	26.16	26.28	25.9	26.06	20.5923	28999400
2010-09-17	26.37	26.37	25.87	26.01	20.5528	34400600
2010-09-20	26.09	26.65	25.92	26.56	20.9874	30529000
2010-09-21	26.63	26.96	26.29	26.38	20.8452	32217500
2010-09-22	26.37	26.48	25.72	25.81	20.3948	32251200
2010-09-23	25.3	25.67	25.04	25.04	19.7863	59315100
2010-09-24	25.46	25.73	25.33	25.59	20.2209	46480600
2010-09-27	25.72	25.92	25.49	25.53	20.1735	28381000
2010-09-28	25.58	25.87	25.11	25.35	20.0313	38697900
2010-09-29	25.21	25.37	24.91	25.04	19.7863	37676000
2010-09-30	25.24	25.63	25.02	25.12	19.8495	37365700
2010-10-01	25.3	25.69	25.12	25.56	20.1972	32117900
2010-10-04	25.51	25.79	25.22	25.38	20.055	25645400
2010-10-05	25.67	26.35	25.4	26.25	20.7425	42788700
2010-10-06	26.22	26.49	26.13	26.3	20.782	31852900
2010-10-07	26.47	26.58	25.84	26	20.5449	27293900
2010-10-08	26.19	26.25	25.72	25.95	20.5054	29467900
2010-10-11	25.96	26.1	25.46	25.65	20.2684	24637400
2010-10-12	25.44	26.04	25.3	25.98	20.5291	37344700
2010-10-13	26.23	26.34	25.63	25.81	20.3948	41846800
2010-10-14	25.45	25.49	24.2	24.72	19.5335	117397100
2010-10-15	25	25	23.37	23.58	18.6327	144985700
2010-10-18	23.69	24.88	23.64	24.87	19.652	66672500
2010-10-19	24.67	25.32	24.39	24.55	19.3991	72213100
2010-10-20	24.27	25.97	24.17	25.6	20.2288	101499400
2010-10-21	25.77	26.41	23.87	26.03	20.5686	52489800
2010-10-22	26.03	26.25	25.75	26.11	20.6318	26633200
2010-10-25	26.37	26.42	25.52	25.72	20.3237	36779700
2010-10-26	25.6	25.99	25.48	25.91	20.4738	30595600
2010-10-27	25.69	26	25.6	25.75	20.3474	35352000
2010-10-28	25.84	25.96	25.61	25.94	20.4975	23976400
2010-10-29	25.82	26.13	25.67	26.06	20.5923	24018000
2010-11-01	26.03	26.1	25.6	25.93	20.4896	24764600
2010-11-02	26	26.05	25.78	25.97	20.5212	25101700
2010-11-03	25.74	26.5	25.69	26.46	20.9487	32381400
2010-11-04	26.81	27.5	26.63	27.46	21.7404	57381100
2010-11-05	27.56	29.36	27.55	29.22	23.1339	79752600
2010-11-08	28.91	29.28	28.51	29.04	22.9914	35734000
2010-11-09	29.04	29.11	28.04	28.13	22.2709	37178800
2010-11-10	28.08	28.62	27.88	28.58	22.6272	37250900
2010-11-11	28.36	28.57	27.98	28.19	22.3184	23280400
2010-11-12	28.01	28.04	27.4	27.54	21.8038	27040000
2010-11-15	27.62	28.21	27.57	27.65	21.8909	23160300
2010-11-16	27.5	27.63	26.85	27.19	21.5267	45295900
2010-11-17	27.18	27.43	26.76	26.86	21.2654	31956700
2010-11-18	27.24	27.71	27.11	27.51	21.78	30765200
2010-11-19	27.43	27.55	27.09	27.49	21.7642	24750900
2010-11-22	27.26	27.36	26.78	26.95	21.3367	24825700
2010-11-23	26.64	26.95	26.53	26.8	21.2179	30165900
2010-11-24	26.92	27.14	26.75	27.11	21.4633	22038200
2010-11-26	26.92	27.15	26.65	26.65	21.0992	9239700
2010-11-29	26.58	27.35	26.51	27.2	21.5346	31181000
2010-11-30	26.88	27.43	26.85	27.21	21.5425	33064700
2010-12-01	27.58	27.8	27.2	27.53	21.7959	35338900
2010-12-02	27.63	28.78	27.59	28.78	22.7855	43197400
2010-12-03	28.35	29.13	28.3	29.05	22.9993	36853100
2010-12-06	28.86	29.1	28.73	28.74	22.7538	27255700
2010-12-07	29.09	29.25	28.42	28.47	22.5401	30166400
2010-12-08	28.55	29.37	28.5	29.37	23.2526	31376300
2010-12-09	29.55	30.11	29.49	30.07	23.8068	45744200
2010-12-10	30.32	30.56	30.16	30.27	23.9652	40143400
2010-12-13	30.49	30.57	30	30.22	23.9256	30423700
2010-12-14	30.13	30.34	29.66	29.82	23.6089	26799300
2010-12-15	29.78	30.13	29.65	29.79	23.5851	36800800
2010-12-16	29.84	30.36	29.7	30.02	23.7672	34396900
2010-12-17	29.99	30.24	29.71	29.96	23.7197	37736800
2010-12-20	30.02	30.28	29.85	30.1	23.8306	22290400
2010-12-21	30.12	30.89	30.06	30.82	24.4006	25481400
2010-12-22	30.88	31.61	30.86	31.31	24.7885	29063200
2010-12-23	31.23	31.36	30.86	30.99	24.5352	16954800
2010-12-27	30.91	31.34	30.78	31.21	24.7094	13823700
2010-12-28	31.06	31.3	31	31.2	24.7015	14863300
2010-12-29	31.23	31.28	30.98	31.02	24.5589	12280700
2010-12-30	31.04	31.12	30.7	30.82	24.4006	11675700
2010-12-31	30.72	31.03	30.66	30.99	24.5352	12108400
2011-01-03	31.3	31.66	31.16	31.58	25.0023	34397100
2011-01-04	31.65	31.94	31.49	31.65	25.0577	30341100
2011-01-05	31.41	32.5	31.4	32.37	25.6278	43245600
2011-01-06	32.15	32.47	32.12	32.15	25.4536	32500000
2011-01-07	32.23	32.23	30.64	31.5	24.939	81572300
2011-01-10	31.17	31.45	30.97	31.2	24.7015	30263400
2011-01-11	31.69	31.69	31.04	31.4	24.8598	27230700
2011-01-12	31.73	32.15	31.62	32.01	25.3427	29181000
2011-01-13	32.13	32.14	31.7	31.89	25.2477	25139400
2011-01-14	31.82	32.81	31.82	32.75	25.9286	34358900
2011-01-18	32.78	32.99	32.06	32.49	25.7228	35506000
2011-01-19	32.06	32.77	31.65	31.81	25.1844	51635900
2011-01-20	32	32.4	31.62	31.89	25.2477	34435600
2011-01-21	32.27	32.71	32.05	32.51	25.7386	35549000
2011-01-24	32.5	32.71	32.45	32.7	25.889	27472000
2011-01-25	32.52	32.71	31.99	32.7	25.889	28232300
2011-01-26	32.74	32.83	32.41	32.45	25.6911	25866200
2011-01-27	32.21	32.55	32.07	32.5	25.7307	23077200
2011-01-28	32.59	32.8	31.79	31.84	25.2082	30345800
2011-01-31	31.98	32.5	31.73	32.42	25.6673	23646400
2011-02-01	32.61	33.49	32.53	33.44	26.4749	31359000
2011-02-02	33.15	33.27	32.68	32.72	25.9436	24766100
2011-02-03	32.66	32.97	32.5	32.75	25.9674	18950200
2011-02-04	32.71	32.89	32.37	32.76	25.9754	18236900
2011-02-07	33	33.55	32.94	33.32	26.4194	21356800
2011-02-08	33.29	34.25	33.2	34.1	27.0379	39820700
2011-02-09	33.23	33.66	32.74	33.13	26.2687	71834200
2011-02-10	33.07	33.43	32.75	33	26.1657	31174900
2011-02-11	32.69	33.89	32.65	33.76	26.7683	40581700
2011-02-14	33.63	34.06	33.59	33.87	26.8555	17735100
2011-02-15	33.94	34.19	33.58	33.68	26.7048	24395000
2011-02-16	33.71	33.78	32.48	33.3	26.4035	86403000
2011-02-17	33.06	33.2	32.88	32.95	26.126	26621100
2011-02-18	33.01	33.07	32.34	32.64	25.8802	43900100
2011-02-22	31.97	32.24	31.13	31.38	24.8812	59143100
2011-02-23	31.42	31.68	30.8	31.5	24.9763	38562600
2011-02-24	31.08	31.59	30.94	31.44	24.9287	35604200
2011-02-25	32.34	32.74	32.25	32.4	25.6899	46480100
2011-02-28	32.52	32.67	32.04	32.26	25.5789	30717000
2011-03-01	32.34	32.46	31.6	31.65	25.0953	34960100
2011-03-02	31.4	31.95	29.82	31.55	25.016	31044700
2011-03-03	31.95	32.53	31.93	32.41	25.6979	31246600
2011-03-04	32.28	32.36	31.57	31.91	25.3014	39680800
2011-03-07	32.19	32.37	31.61	31.72	25.1508	23555800
2011-03-08	31.95	32.78	31.85	32.51	25.7771	33966900
2011-03-09	32.48	32.97	32.23	32.8	26.0071	24760800
2011-03-10	32.31	32.58	32.01	32.06	25.4203	29742100
2011-03-11	31.96	32.48	31.94	32.38	25.6741	22893500
2011-03-14	31.99	32.24	31.74	32.1	25.4521	27021900
2011-03-15	31.45	32.31	31.2	32.27	25.5868	42774600
2011-03-16	32.29	32.38	31.1	31.23	24.7622	48008900
2011-03-17	31.62	31.7	30.63	31.36	24.8653	50554400
2011-03-18	31.84	32.37	31.62	31.83	25.238	63760300
2011-03-21	32.24	32.25	31.46	31.88	25.2776	32893300
2011-03-22	31.84	31.86	31.5	31.51	24.9842	24174100
2011-03-23	31.44	31.52	30.92	31.45	24.9367	25385700
2011-03-24	31.22	31.61	31.06	31.54	25.0638	20992300
2011-03-25	31.5	32.22	31.39	31.94	25.3817	23474900
2011-03-28	32.03	32.04	31.6	31.61	25.1195	17533000
2011-03-29	31.61	31.61	31.26	31.59	25.1035	21738700
2011-03-30	31.81	32.08	31.6	31.91	25.3578	19395700
2011-03-31	31.61	31.8	31.53	31.71	25.1989	21679800
2011-04-01	32.09	32.27	31.82	32.06	25.477	24788900
2011-04-04	31.98	32.13	31.52	31.8	25.2704	24425900
2011-04-05	31.77	32.27	31.61	31.99	25.4214	23086800
2011-04-06	32.12	32.52	31.87	32.4	25.7472	34716200
2011-04-07	32.37	32.63	32.03	32.17	25.5645	30236500
2011-04-08	32.5	32.53	31.56	31.62	25.1274	25826800
2011-04-11	31.62	31.81	31.27	31.4	24.9526	27145200
2011-04-12	31.16	31.69	31.02	31.4	24.9526	22836800
2011-04-13	31.54	31.59	30.65	30.68	24.3804	38994300
2011-04-14	30.55	30.59	30.1	30.15	23.9592	39664600
2011-04-15	30.31	30.47	29.86	29.89	23.7526	78436200
2011-04-18	29.5	29.88	29.35	29.52	23.4586	44730100
2011-04-19	29.68	30.15	29.6	30.07	23.8957	40190900
2011-04-20	29.27	29.43	28.21	28.83	22.9103	143256200
2011-04-21	28.96	29.04	28.3	28.54	22.6798	67291500
2011-04-25	28.5	28.8	28.46	28.56	22.6957	32213300
2011-04-26	28.68	28.9	28.42	28.87	22.9421	34600000
2011-04-27	28.94	29.38	28.85	29.27	23.2599	31409900
2011-04-28	29.1	29.37	29.1	29.27	23.2599	37234200
2011-04-29	29.21	29.42	28.99	29.11	23.1328	27800000
2011-05-02	29.34	29.36	28.94	29.13	23.1487	30771000
2011-05-03	28.89	29.53	28.85	29.51	23.4506	31819500
2011-05-04	29.41	29.55	28.76	28.78	22.9639	40496200
2011-05-05	28.71	28.81	27.77	28.13	22.4453	53431000
2011-05-06	28.44	28.59	28.12	28.25	22.541	35833900
2011-05-09	28.07	28.47	28.05	28.21	22.5091	21580100
2011-05-10	28.34	28.58	28.3	28.53	22.7644	25331200
2011-05-11	28.46	28.62	28.03	28.16	22.4692	28456300
2011-05-12	28.22	28.28	27.7	28.23	22.5251	27282700
2011-05-13	28.28	28.4	27.85	27.93	22.2857	32371800
2011-05-16	27.82	28.34	27.78	27.86	22.2298	32320800
2011-05-17	27.78	28.76	27.75	28.75	22.94	40162800
2011-05-18	28.72	28.94	28.46	28.92	23.0756	23852500
2011-05-19	29.01	29.08	28.46	28.61	22.8283	25207600
2011-05-20	28.47	28.61	27.95	28	22.3415	29293400
2011-05-23	27.59	27.93	27.52	27.53	21.9665	28094700
2011-05-24	27.57	27.73	27.38	27.63	22.0463	21103400
2011-05-25	27.43	27.91	27.43	27.56	21.9905	20648700
2011-05-26	27.47	27.83	27.41	27.7	22.1022	18407800
2011-05-27	27.73	28.48	27.71	28.14	22.4533	24528200
2011-05-31	28.4	28.57	28.07	28.37	22.6368	27428500
2011-06-01	28.36	28.36	26.92	26.94	21.4958	46071600
2011-06-02	27.04	27.35	26.37	27.16	21.6713	54133000
2011-06-03	26.67	27.33	26.61	26.86	21.4319	31962700
2011-06-06	26.37	26.75	26.08	26.26	20.9532	43207700
2011-06-07	26.37	26.6	25.7	25.77	20.5622	43318200
2011-06-08	25.86	26.18	25.26	25.36	20.2351	56130000
2011-06-09	25.49	26.37	25.35	26.22	20.9213	43128400
2011-06-10	25.97	26.55	25.66	26.28	20.9691	46257400
2011-06-13	26.64	27.03	26.43	26.9	21.4638	41440900
2011-06-14	27.22	27.62	26.91	27.02	21.5596	42166500
2011-06-15	26.67	26.8	26.09	26.55	21.1846	43190200
2011-06-16	26.54	26.97	26.36	26.8	21.384	39935600
2011-06-17	27.19	27.47	27.1	27.33	21.8069	46513800
2011-06-20	27.17	27.32	26.77	26.95	21.5037	31769100
2011-06-21	27.14	27.56	26.95	27.46	21.9107	29746600
2011-06-22	27.39	27.92	27.3	27.37	21.8389	31172600
2011-06-23	26.91	27.24	26.59	27.04	21.5755	46395300
2011-06-24	27.07	27.42	26.72	27.26	21.7511	44103400
2011-06-27	27.19	27.69	27.18	27.45	21.9027	30881900
2011-06-28	27.66	27.7	27.21	27.49	21.9346	35223100
2011-06-29	27.9	28.13	27.53	28.07	22.3974	38475600
2011-06-30	28.13	28.3	27.86	28.06	22.3894	29556000
2011-07-01	28.08	28.75	27.96	28.67	22.8761	30309400
2011-07-05	28.52	28.56	28.08	28.42	22.6767	31275200
2011-07-06	27.97	28.18	27.64	28.12	22.4373	29465000
2011-07-07	28.69	28.94	28.58	28.66	22.8682	28868600
2011-07-08	28.28	28.4	28.06	28.3	22.5809	24149500
2011-07-11	27.85	28.01	27.45	27.59	22.0144	28903200
2011-07-12	27.36	27.92	27.35	27.39	21.8548	25518600
2011-07-13	27.63	28.1	27.47	27.53	21.9665	28163200
2011-07-14	27.68	27.8	27.23	27.28	21.767	27128100
2011-07-15	27.42	27.53	26.94	27.18	21.6873	34385200
2011-07-18	27.03	27.25	26.37	26.88	21.4479	49007200
2011-07-19	27.29	28.64	27.14	28.41	22.6687	64679100
2011-07-20	28.57	29.19	28.55	28.7	22.9001	44396200
2011-07-21	29.05	29.63	28.85	29.38	23.4427	46306800
2011-07-22	29.39	29.43	28.98	29.14	23.2512	25926400
2011-07-25	28.86	29.04	28.6	28.95	23.0996	27127500
2011-07-26	28.95	29.27	28.73	28.97	23.1155	22662900
2011-07-27	28.9	29.05	28.45	28.58	22.8043	40987100
2011-07-28	28.66	28.96	28.2	28.3	22.5809	26866800
2011-07-29	27.97	28.52	27.78	27.94	22.2937	38011600
2011-08-01	28.37	28.44	27.47	27.93	22.2857	31121600
2011-08-02	27.6	27.81	27.18	27.18	21.6873	35543600
2011-08-03	27.09	27.41	26.79	27.3	21.8796	33577000
2011-08-04	26.78	27.09	25.66	25.74	20.6293	51507800
2011-08-05	26.14	26.39	24.91	25.21	20.2046	58462000
2011-08-08	24.7	25.54	22.88	22.93	18.3773	107020900
2011-08-09	24.35	24.86	22.65	24.78	19.86	104006100
2011-08-10	24.21	24.3	22.58	22.88	18.3372	86503900
2011-08-11	23.2	24.72	23.11	24.29	19.4672	73369600
2011-08-12	24.8	25.23	23.83	24.13	19.339	50527400
2011-08-15	24.56	25.06	24.55	25.02	20.0523	35854000
2011-08-16	24.63	24.93	24.33	24.55	19.6756	37863500
2011-08-17	24.86	25.23	24.61	24.88	19.9401	30987300
2011-08-18	24.27	24.45	23.44	23.72	19.0104	54908900
2011-08-19	23.38	23.95	23.02	23.36	18.7219	56250900
2011-08-22	24.09	24.12	22.8	22.89	18.3452	51264900
2011-08-23	23.04	23.95	22.64	23.94	19.1867	45910400
2011-08-24	24.01	24.81	23.79	24.43	19.5794	40816200
2011-08-25	25.36	25.88	24.34	24.76	19.8439	57371600
2011-08-26	24.4	24.88	23.77	24.59	19.7077	40700300
2011-08-29	24.91	25.45	24.9	25.42	20.3729	28990900
2011-08-30	25.24	25.61	25	25.4	20.3568	28148200
2011-08-31	25.7	26.2	25.51	26.1	20.9179	40392400
2011-09-01	26.11	26.24	25.2	25.23	20.2206	38742000
2011-09-02	24.46	24.62	24.05	24.2	19.3951	42752900
2011-09-06	23.41	24.04	23.27	23.92	19.1707	44239400
2011-09-07	24.45	25.02	24.12	24.96	20.0042	35509900
2011-09-08	24.67	24.83	24.28	24.4	19.5554	30515500
2011-09-09	24.06	24.28	23.43	23.52	18.8501	46465800
2011-09-12	23.09	24.15	23	24.1	19.315	46200700
2011-09-13	24.34	24.91	24.16	24.36	19.5233	34748500
2011-09-14	24.48	24.96	23.89	24.69	19.7878	34475300
2011-09-15	25.03	25.22	24.71	25.19	20.1885	31740600
2011-09-16	25.36	25.41	24.52	24.95	19.9962	43811100
2011-09-19	24.34	24.56	24.05	24.33	19.4993	34552600
2011-09-20	24.43	25.17	24.24	24.67	19.7718	36200400
2011-09-21	24.8	25.15	23.69	23.71	19.0024	66061000
2011-09-22	23.11	23.41	22.7	23.17	18.5696	61762900
2011-09-23	22.94	23.91	22.91	23.69	18.9864	46958000
2011-09-26	23.96	24.89	23.75	24.79	19.868	46418300
2011-09-27	25.39	26	24.73	24.96	20.0042	50743100
2011-09-28	24.96	25.33	24.41	24.45	19.5955	40277800
2011-09-29	25.08	25.27	24.11	24.99	20.0283	42439200
2011-09-30	24.58	25.07	24.11	24.12	19.331	40205200
2011-10-03	24.05	24.49	23.16	23.18	18.5776	44760600
2011-10-04	22.91	24.27	22.61	24.21	19.4031	61000000
2011-10-05	24.12	24.71	23.61	24.5	19.6355	41426500
2011-10-06	24.42	25.46	23.94	25.37	20.3328	41514800
2011-10-07	25.51	25.52	24.54	24.54	19.6676	42315700
2011-10-10	25.29	26.14	25.23	26.13	20.9419	38967600
2011-10-11	25.92	26.32	25.67	26.05	20.8778	33668700
2011-10-12	26.36	27.54	26.25	26.95	21.5991	54694200
2011-10-13	26.58	26.58	25.66	26.12	20.9339	41606200
2011-10-14	26.59	26.79	25.8	26.67	21.3747	39545600
2011-10-17	25.24	25.4	24.3	24.42	19.5714	77765400
2011-10-18	24.85	26.2	24.52	25.86	20.7255	69467900
2011-10-19	25.79	26.18	25.1	25.18	20.1805	42878200
2011-10-20	25.24	25.91	24.92	25.76	20.6454	35366200
2011-10-21	26.09	26.48	25.91	26.31	21.0862	49625100
2011-10-24	26.02	26.74	25.99	26.52	21.2545	37427600
2011-10-25	26.2	26.2	25.42	25.55	20.4771	39377100
2011-10-26	26.04	26.09	25.38	25.76	20.6454	53053100
2011-10-27	26.96	27.5	26.34	27.07	21.6953	66818300
2011-10-28	26.82	27.36	26.46	27.08	21.7033	36000200
2011-10-31	26.37	26.66	25.88	25.91	20.7656	41518700
2011-11-01	24.78	25.61	24.54	24.77	19.8519	52809300
2011-11-02	25.12	25.44	24.91	25.33	20.3996	39223800
2011-11-03	25.62	25.9	25.05	25.81	20.7861	30803800
2011-11-04	25.5	25.77	25.18	25.4	20.4559	27170400
2011-11-07	25.4	25.57	25.06	25.42	20.4721	24587900
2011-11-08	25.54	26.63	25.53	26.53	21.366	42714300
2011-11-09	25.92	26.05	24.83	24.99	20.1258	46938400
2011-11-10	25.22	25.43	24.85	25.08	20.1982	30472200
2011-11-11	25.44	25.75	25.4	25.65	20.6573	25833300
2011-11-14	25.53	25.57	24.95	25.1	20.2143	29278000
2011-11-15	24.99	25.47	24.82	25.29	20.3674	28387500
2011-11-16	25.05	25.57	24.82	24.94	20.0855	36164200
2011-11-17	24.93	25.27	24.47	24.67	19.868	39889500
2011-11-18	24.75	25.07	24.62	24.69	19.8841	31119100
2011-11-21	24.18	24.46	24.03	24.18	19.4734	32214100
2011-11-22	24.13	24.45	23.91	23.93	19.2721	37236500
2011-11-23	23.61	23.7	23.19	23.21	18.6922	35928800
2011-11-25	23.31	23.76	23.28	23.51	18.9338	14601000
2011-11-28	24.58	24.58	23.88	24.15	19.4493	32648300
2011-11-29	24.2	24.44	23.9	24.08	19.3929	27692400
2011-11-30	25.02	25.95	24.79	25.86	20.8264	51597900
2011-12-01	25.62	25.86	25.33	25.64	20.6492	25810900
2011-12-02	25.79	26.47	25.73	26.07	20.9955	36436400
2011-12-05	26.42	26.94	26.22	26.74	21.5351	34440500
2011-12-06	26.54	26.88	26.45	26.65	21.4626	22431700
2011-12-07	26.45	27.21	26.35	27.05	21.7848	28082500
2011-12-08	26.69	26.85	26.06	26.19	21.0922	29405800
2011-12-09	26.33	27.01	26.29	26.91	21.672	28607100
2011-12-12	26.63	26.68	26.07	26.29	21.1727	24916000
2011-12-13	26.55	26.58	25.47	25.79	20.77	31517500
2011-12-14	25.39	26.2	25.39	25.86	20.8264	33698900
2011-12-15	26.14	26.31	25.56	25.61	20.6251	32596500
2011-12-16	25.81	26.11	25.75	25.98	20.923	43828300
2011-12-19	26.14	26.2	25.18	25.31	20.3835	28759600
2011-12-20	25.85	26.69	25.72	26.5	21.3418	37826000
2011-12-21	26.56	26.89	26.21	26.89	21.6559	28577200
2011-12-22	26.91	27.35	26.9	27.25	21.9459	38975400
2011-12-23	27.41	27.97	27.39	27.79	22.3807	27457800
2011-12-27	27.71	27.89	27.61	27.61	22.2358	14090300
2011-12-28	27.59	27.72	27.08	27.11	21.8331	18306800
2011-12-29	27.25	27.83	27.22	27.76	22.3566	20122000
2011-12-30	27.64	27.78	27.55	27.56	22.1955	15071100
2012-01-03	27.94	28.52	27.94	28.43	22.8962	40071200
2012-01-04	28.34	28.69	28.04	28.56	23.0009	27519200
2012-01-05	28.5	29.58	28.25	29.02	23.3713	48435100
2012-01-06	28.84	29.08	28.46	28.94	23.3069	32303500
2012-01-09	29.15	29.38	29	29.3	23.5968	25720100
2012-01-10	29.74	29.8	29.18	29.41	23.6854	29860100
2012-01-11	29.25	29.68	29.08	29.62	23.8545	30908700
2012-01-12	29.77	29.94	29.24	29.61	23.8465	29175900
2012-01-13	28.9	29.64	28.85	29.61	23.8465	43051100
2012-01-17	29.97	30.69	29.66	29.83	24.0237	50040400
2012-01-18	29.61	30.29	29.5	30.24	24.3538	42454000
2012-01-19	30.36	30.44	29.99	30.15	24.2814	33156700
2012-01-20	30.13	30.57	29.96	30.54	24.5955	37193700
2012-01-23	30.54	31.04	30.44	30.92	24.9015	35272800
2012-01-24	30.45	30.65	30.16	30.54	24.5955	28199400
2012-01-25	30.32	30.41	29.96	30.2	24.3216	34173600
2012-01-26	30.42	30.42	28.8	29.05	23.3955	54668100
2012-01-27	28.88	29.75	28.77	29.6	23.8384	31196200
2012-01-30	29.25	29.33	29.03	29.25	23.5566	22814800
2012-01-31	29.5	29.5	28.98	29.21	23.5243	31203600
2012-02-01	29.63	30.09	29.55	29.89	24.1713	34825000
2012-02-02	29.98	30.1	29.69	29.9	24.1794	24624600
2012-02-03	30.44	30.71	30.35	30.63	24.7697	46264900
2012-02-06	30.41	30.51	30.08	30.2	24.422	23337800
2012-02-07	30.02	30.49	30	30.26	24.4705	25436800
2012-02-08	30.3	30.63	30.13	30.63	24.7697	31639700
2012-02-09	30.78	30.85	30.29	30.58	24.7293	29693200
2012-02-10	30.18	30.4	30.08	30.26	24.4705	20049600
2012-02-13	30.6	30.75	30.45	30.62	24.7616	21961600
2012-02-14	30.33	30.53	30.02	30.42	24.5999	23510000
2012-02-15	30.62	30.72	30.05	30.17	24.3977	27140300
2012-02-16	30.26	30.47	29.95	30.37	24.5594	26470800
2012-02-17	30.56	31.13	30.34	31.09	25.1417	35720000
2012-02-21	31.14	31.47	30.81	30.96	25.0366	29334500
2012-02-22	30.8	30.91	30.5	30.59	24.7374	29074600
2012-02-23	30.65	30.68	30.28	30.65	24.7859	23327000
2012-02-24	30.44	30.66	30.02	30.18	24.4058	21604000
2012-02-27	30.05	31.13	29.99	31.03	25.0932	36242500
2012-02-28	31.01	31.46	30.98	31.37	25.3681	30734800
2012-02-29	31.42	31.9	31.22	31.29	25.3034	33656100
2012-03-01	31.56	31.75	31.31	31.54	25.5056	27218100
2012-03-02	31.64	31.72	31.22	31.28	25.2953	22716500
2012-03-05	31.15	31.16	30.7	30.97	25.0446	21920400
2012-03-06	30.51	30.56	29.99	30.11	24.3492	29644200
2012-03-07	30.27	30.74	30.18	30.41	24.5918	23750200
2012-03-08	30.86	31.49	30.71	31.4	25.3924	28442300
2012-03-09	31.49	31.9	31.29	31.66	25.6026	24042700
2012-03-12	31.6	31.65	31.08	31.51	25.4813	23677000
2012-03-13	31.84	33.58	31.68	33.33	26.9531	62583800
2012-03-14	33.37	33.45	32.61	33.37	26.9855	53025300
2012-03-15	33.5	34.08	33.11	34.07	27.5515	45009500
2012-03-16	34.13	34.13	33.63	33.89	27.406	39886400
2012-03-19	33.74	34.59	33.51	34.25	27.6971	36658700
2012-03-20	34.06	34.51	33.74	34.32	27.7537	34156500
2012-03-21	34.5	34.52	34	34.02	27.5111	29346900
2012-03-22	33.47	33.8	33.23	33.36	27.0569	30065600
2012-03-23	33.39	33.69	33.29	33.53	27.1948	25470400
2012-03-26	33.91	34.39	33.69	34.39	27.8923	27043300
2012-03-27	34.4	34.47	33.92	34	27.576	24979000
2012-03-28	33.9	34.47	33.9	34.47	27.9572	29445400
2012-03-29	34.36	34.42	33.54	33.94	27.5273	31559500
2012-03-30	34.18	34.18	33.76	34.14	27.6895	26891100
2012-04-02	33.83	34.59	33.8	34.51	27.9896	24606100
2012-04-03	34.35	34.54	34.12	34.48	27.9653	26009000
2012-04-04	34.09	34.29	33.62	33.88	27.4787	26655600
2012-04-05	33.78	34.02	33.63	33.73	27.357	19563100
2012-04-09	33.06	33.73	32.98	33.42	27.1056	22890500
2012-04-10	33.38	33.67	32.85	32.92	26.7001	34674500
2012-04-11	33.51	33.91	33.42	33.62	27.2678	29673900
2012-04-12	33.69	34.16	33.52	34.02	27.5922	31469600
2012-04-13	33.73	33.87	32.8	32.84	26.6352	41933000
2012-04-16	33.18	33.45	32.67	33.15	26.8866	30129800
2012-04-17	33.32	33.78	33.28	33.68	27.3165	23724900
2012-04-18	33.46	33.74	33.33	33.57	27.2272	19718500
2012-04-19	33.7	33.77	32.89	33.12	26.8623	25355100
2012-04-20	33.23	33.32	32.9	33	26.7649	23511000
2012-04-23	32.65	32.77	32.43	32.69	26.5135	27262400
2012-04-24	32.8	33.15	32.74	33.07	26.8217	19978200
2012-04-25	33.3	33.47	32.87	33.35	27.0488	20489000
2012-04-26	33.3	33.85	33.21	33.84	27.4462	23413600
2012-04-27	33.91	33.98	33.61	33.77	27.3895	19831300
2012-04-30	33.75	33.77	33.1	33.42	27.1056	20361100
2012-05-01	33.55	34.3	33.4	34.09	27.649	25970300
2012-05-02	33.7	33.79	33.29	33.57	27.4041	19156700
2012-05-03	33.79	33.79	33.24	33.39	27.2572	18647800
2012-05-04	33.24	33.42	32.76	33.03	26.9633	27154400
2012-05-07	32.79	33.65	32.78	33.5	27.347	28211800
2012-05-08	33.13	33.55	32.85	33.15	27.0612	27069000
2012-05-09	32.81	32.91	32.46	32.63	26.6367	27552100
2012-05-10	33.21	33.5	32.9	33.19	27.0939	24902300
2012-05-11	32.67	33.6	32.52	33.31	27.1918	36384600
2012-05-14	32.88	32.95	32.38	32.41	26.4572	29761900
2012-05-15	32.28	32.72	32.1	32.24	26.3184	28625200
2012-05-16	32.44	32.72	31.97	31.97	26.098	28226100
2012-05-17	31.96	32.16	31.43	31.44	25.6653	46067300
2012-05-18	31.47	31.58	30.65	30.94	25.2572	53576100
2012-05-21	30.93	31.47	30.52	31.4	25.6327	30865500
2012-05-22	31.55	32.45	31.37	31.67	25.8531	30213700
2012-05-23	31.5	31.8	30.98	31.74	25.9102	30587800
2012-05-24	31.85	31.88	31.36	31.81	25.9673	23765100
2012-05-25	31.82	32.15	31.77	31.86	26.0082	18935300
2012-05-29	32.1	32.26	31.96	32.25	26.3265	20188900
2012-05-30	31.9	32.04	31.52	31.7	25.8776	28690800
2012-05-31	31.77	32.36	31.38	32.05	26.1633	31879900
2012-06-01	31.4	31.46	30	30.16	24.6204	50519500
2012-06-04	30.4	30.4	29.8	30.05	24.5306	37812600
2012-06-05	29.95	30.58	29.87	30.52	24.9143	24618000
2012-06-06	30.77	30.98	30.37	30.97	25.2816	38718500
2012-06-07	31.45	31.58	31.14	31.18	25.4531	28903000
2012-06-08	31.2	31.43	30.76	31.43	25.6572	33927700
2012-06-11	31.65	31.94	30.96	30.99	25.298	26855900
2012-06-12	31.12	31.38	30.34	31.3	25.551	32437000
2012-06-13	31.26	31.97	31.15	31.58	25.7796	30209200
2012-06-14	31.65	32.25	31.53	32.03	26.1469	31265500
2012-06-15	32.15	32.55	31.79	32.45	26.4898	39130600
2012-06-18	32.33	32.73	32.2	32.46	26.498	20933700
2012-06-19	32.71	33.22	32.5	32.96	26.9061	30620000
2012-06-20	33.02	33.16	32.32	32.81	26.7837	29557200
2012-06-21	32.91	33.14	32.27	32.34	26.4	31928700
2012-06-22	32.67	33.09	32.55	32.81	26.7837	34799300
2012-06-25	32.46	32.5	32	32.22	26.302	20175000
2012-06-26	32.3	32.47	32.05	32.33	26.3919	19167400
2012-06-27	32.59	32.85	32.39	32.73	26.7184	17072700
2012-06-28	32.41	32.55	31.91	32.48	26.5143	29698300
2012-06-29	33.16	33.44	32.97	33.44	27.298	30171700
2012-07-02	33.67	33.73	33.21	33.55	27.3878	19654600
2012-07-03	33.53	33.72	33.35	33.48	27.3306	13531500
2012-07-05	33.26	33.36	33	33.13	27.0449	21927700
2012-07-06	32.75	33.18	32.62	33.05	26.9796	17957600
2012-07-09	33.04	33.57	33.04	33.26	27.151	19708700
2012-07-10	33.49	33.68	32.75	32.97	26.9143	21878400
2012-07-11	32.85	33.38	32.77	33.27	27.1592	23266200
2012-07-12	33.02	33.12	32.64	32.85	26.8163	29956400
2012-07-13	32.71	33.96	32.66	33.91	27.6816	39549100
2012-07-16	33.92	34.35	33.73	34.02	27.7714	29744300
2012-07-17	34.19	34.25	33.6	34.12	27.8531	21711600
2012-07-18	33.92	34.13	33.74	33.96	27.7225	23349300
2012-07-19	34.04	34.34	33.96	34.15	27.8776	22687500
2012-07-20	33.96	34.29	33.76	33.81	27.6	24839600
2012-07-23	33.22	33.71	33.13	33.44	27.298	26461300
2012-07-24	33.5	33.56	32.95	33.23	27.1265	24927200
2012-07-25	33.36	33.41	32.99	33.16	27.0694	25968000
2012-07-26	33.67	33.84	33.28	33.78	27.5755	22763000
2012-07-27	33.87	34.38	33.85	34.15	27.8776	25808800
2012-07-30	34.15	34.4	33.91	33.96	27.7225	19113800
2012-07-31	33.82	34	33.72	33.81	27.6	19404300
2012-08-01	33.92	34.8	33.8	33.9	27.6735	41075800
2012-08-02	33.63	33.68	32.84	33.34	27.2163	31475000
2012-08-03	33.76	34.4	33.63	34.34	28.0327	25066400
2012-08-06	34.45	34.56	33.99	34	27.7551	16959300
2012-08-07	34.2	34.4	33.96	33.96	27.7225	16834400
2012-08-08	33.63	33.95	33.48	33.82	27.7882	12444400
2012-08-09	33.75	33.98	33.61	33.82	27.7882	13025800
2012-08-10	33.58	33.95	33.54	33.83	27.7964	11408500
2012-08-13	33.66	34.03	33.59	33.96	27.9032	11385300
2012-08-14	34.11	34.22	33.87	33.96	27.9032	13204200
2012-08-15	34.01	34.18	33.83	33.97	27.9114	13766800
2012-08-16	34.12	34.2	33.78	34.13	28.0429	19596400
2012-08-17	34.25	34.3	33.96	34.03	27.9607	16927000
2012-08-20	34.03	34.2	33.98	34.07	27.9936	18147600
2012-08-21	34.24	34.76	34.1	34.38	28.2483	25280400
2012-08-22	34.33	34.46	34.11	34.18	28.084	18862500
2012-08-23	34.16	34.22	33.88	33.92	27.8703	17540600
2012-08-24	33.8	34.21	33.76	34.04	27.969	16677900
2012-08-27	34.09	34.25	33.92	34.02	27.9525	13813000
2012-08-28	33.88	34.25	33.87	34.1	28.0182	15936800
2012-08-29	34.1	34.28	34.07	34.07	27.9936	12663500
2012-08-30	33.95	34.05	33.81	33.87	27.8293	15140400
2012-08-31	34.01	34.2	33.93	34.03	27.9607	16880100
2012-09-04	34.04	34.13	33.73	33.8	27.7718	14717600
2012-09-05	33.84	34.01	33.74	33.75	27.7307	16121100
2012-09-06	33.98	34.95	33.97	34.84	28.6263	32143100
2012-09-07	34.96	35.19	34.74	35	28.7577	26773900
2012-09-10	34.87	34.94	34.59	34.59	28.4209	19616700
2012-09-11	34.13	34.57	34.1	34.15	28.0593	28575700
2012-09-12	34.3	34.45	34.21	34.33	28.2072	17146900
2012-09-13	34.34	35.63	34.14	35.55	29.2096	35911100
2012-09-14	35.6	36.6	35.56	36.13	29.6862	42005000
2012-09-17	35.67	35.99	35.31	35.33	29.0289	32266600
2012-09-18	35.34	35.58	35.17	35.44	29.1193	26286600
2012-09-19	35.65	35.84	35.24	35.25	28.9631	25755900
2012-09-20	35.04	35.23	34.85	35.2	28.9221	22245300
2012-09-21	35.42	35.45	34.8	34.97	28.7331	67455100
2012-09-24	34.77	35.22	34.73	35.1	28.8399	19628400
2012-09-25	35.22	35.62	34.72	34.72	28.5277	31518500
2012-09-26	34.79	34.8	34.29	34.42	28.2812	27547000
2012-09-27	34.51	34.83	34.39	34.76	28.5605	21591600
2012-09-28	34.61	34.86	34.47	34.53	28.3716	21511200
2012-10-01	34.78	35.12	34.61	34.7	28.5112	18903300
2012-10-02	34.83	34.87	34.54	34.82	28.6098	21664000
2012-10-03	34.98	35.66	34.9	35.44	29.1193	29288800
2012-10-04	35.62	36	35.45	35.97	29.5547	29103700
2012-10-05	36.1	36.34	35.64	35.84	29.4479	26200600
2012-10-08	35.69	35.94	35.63	35.8	29.4151	13882500
2012-10-09	35.86	35.95	34.97	35.1	28.8399	40870500
2012-10-10	35.12	35.37	35	35.23	28.9467	21229300
2012-10-11	35.59	35.66	35.07	35.18	28.9056	23087800
2012-10-12	33.84	34.42	33.65	34.25	28.1415	61315900
2012-10-15	34.09	34.2	33.53	33.9	27.8539	50238300
2012-10-16	34.1	34.13	33.5	33.73	27.7142	39858400
2012-10-17	33.93	34.72	33.88	34.47	28.3223	34806200
2012-10-18	34.57	34.84	34.4	34.57	28.4044	23132500
2012-10-19	34.61	34.61	34.02	34.34	28.2154	27819800
2012-10-22	34.3	34.54	34.16	34.5	28.3469	23043800
2012-10-23	34.04	34.16	33.64	33.87	27.8293	29170300
2012-10-24	34.04	34.26	33.59	33.72	27.706	25150500
2012-10-25	34.1	34.23	33.73	34.06	27.9854	18816500
2012-10-26	33.86	34.09	33.7	33.97	27.9114	23257700
2012-10-31	34.19	34.27	33.65	33.69	27.6814	24902700
2012-11-01	33.75	34.06	33.58	34.06	27.9854	26179000
2012-11-02	34.34	34.41	33.66	33.74	27.7225	19149600
2012-11-05	33.56	34.07	33.54	34.02	27.9525	17548100
2012-11-06	34.05	34.4	34.01	34.32	28.199	18787700
2012-11-07	33.76	33.76	32.81	32.91	27.2149	32189300
2012-11-08	33.18	33.33	32.32	32.35	26.7518	28044300
2012-11-09	32.33	32.7	32.25	32.35	26.7518	21637100
2012-11-12	32.45	32.56	32.22	32.37	26.7684	14994700
2012-11-13	32.07	32.55	32	32.02	26.479	20615600
2012-11-14	32.08	32.27	31.25	31.43	25.991	30910400
2012-11-15	31.49	31.92	31.42	31.57	26.1068	22953000
2012-11-16	31.62	32	31.4	31.94	26.4128	25581200
2012-11-19	32.48	32.61	32.15	32.4	26.7932	22655800
2012-11-20	32.4	33.22	32.27	32.92	27.2232	23890300
2012-11-21	32.96	33	32.47	32.59	26.9503	15861100
2012-11-23	32.85	33.2	32.73	33.2	27.4548	8783100
2012-11-26	33.03	33.05	32.65	32.9	27.2067	16967700
2012-11-27	32.81	33.04	32.58	32.63	26.9834	18988300
2012-11-28	32.45	32.85	32.12	32.81	27.1322	18115300
2012-11-29	33.03	33.33	32.94	33.16	27.4217	21316700
2012-11-30	33.11	33.22	32.84	33.01	27.2976	19535500
2012-12-03	33.18	33.24	32.74	32.75	27.0826	19623300
2012-12-04	32.83	32.84	32.41	32.74	27.0744	20296900
2012-12-05	32.92	33.2	32.69	32.98	27.2728	27232100
2012-12-06	32.98	33.26	32.82	33.14	27.4051	18833100
2012-12-07	33.29	33.35	33	33.23	27.4796	18525200
2012-12-10	33.12	33.34	33.03	33.05	27.3307	17977000
2012-12-11	33.11	33.44	33.05	33.29	27.5292	20841900
2012-12-12	33.43	33.92	33.36	33.5	27.7028	26297900
2012-12-13	33.49	33.63	33.2	33.26	27.5044	18612400
2012-12-14	33.25	33.32	33.02	33.15	27.4134	19231900
2012-12-17	33.25	34.45	33.25	34.38	28.4306	43475600
2012-12-18	34.66	35.19	34.48	34.96	28.9102	35083200
2012-12-19	34.97	35.03	34.6	34.62	28.629	33517600
2012-12-20	34.46	35.06	34.46	35.06	28.9929	25128300
2012-12-21	34.69	34.88	34.2	34.48	28.5133	37148300
2012-12-24	34.4	35	34.32	34.42	28.4636	7911300
2012-12-26	34.47	34.62	34.2	34.33	28.3892	14289700
2012-12-27	34.32	34.44	33.66	34.18	28.2652	19264700
2012-12-28	33.89	34.23	33.87	33.91	28.0419	15877700
2012-12-31	33.74	34.25	33.71	34.18	28.2652	26697900
2013-01-02	35.03	35.07	34.74	35.05	28.9846	30443000
2013-01-03	34.98	35.04	34.61	34.76	28.7448	25374800
2013-01-04	34.59	35.04	34.45	34.94	28.8936	31420300
2013-01-07	34.91	34.97	34.47	34.77	28.7531	28135100
2013-01-08	34.68	34.79	34.43	34.71	28.7035	20132600
2013-01-09	34.85	35.15	34.66	34.71	28.7035	24589300
2013-01-10	35.03	35.4	34.89	35.4	29.274	37523100
2013-01-11	34.93	35.18	34.53	35.1	29.026	44149200
2013-01-14	34.99	35.06	34.52	34.77	28.7531	23145600
2013-01-15	34.63	35.2	34.6	35.11	29.0342	24837500
2013-01-16	34.97	35.29	34.91	35.09	29.0177	16799200
2013-01-17	35.19	35.22	34.93	35.03	28.9681	22912100
2013-01-18	34.99	35.08	34.5	34.93	28.8854	31399000
2013-01-22	34.8	35.05	34.71	35.04	28.9763	20931100
2013-01-23	35.03	35.12	34.87	34.95	28.9019	18180200
2013-01-24	35.06	35.46	34.88	35.16	29.0756	22090700
2013-01-25	35.28	35.31	34.95	35.14	29.059	19431600
2013-01-28	35.2	35.25	34.85	35.11	29.0342	22067900
2013-01-29	35.1	35.33	35.05	35.27	29.1665	16846900
2013-01-30	34.99	35.04	34.73	34.97	29.1249	27810800
2013-01-31	34.86	34.99	34.79	34.83	29.0083	16751600
2013-02-01	35.06	35.25	34.95	35.13	29.2582	21009300
2013-02-04	34.93	35	34.62	34.76	28.95	22241600
2013-02-05	34.96	35.1	34.85	34.85	29.025	17534100
2013-02-06	34.83	34.98	34.71	34.97	29.1249	24087000
2013-02-07	34.94	34.95	34.55	34.66	28.8667	27095000
2013-02-08	34.69	34.92	34.68	34.88	29.0499	18425800
2013-02-11	34.95	35.39	34.92	35.26	29.3664	24198900
2013-02-12	35.33	35.55	35.22	35.51	29.5746	19559000
2013-02-13	35.45	35.52	34.95	35.13	29.2582	21344300
2013-02-14	35.02	35.27	34.91	35.21	29.3248	22296200
2013-02-15	35.24	35.36	35.02	35.16	29.2831	21105000
2013-02-19	35.17	35.27	35.08	35.14	29.2665	25413400
2013-02-20	35.09	35.32	35.06	35.1	29.2332	27539300
2013-02-21	35.05	35.68	35.02	35.46	29.533	38030800
2013-02-22	35.57	35.83	35.39	35.82	29.8328	20521000
2013-02-25	35.84	35.95	34.77	34.79	28.975	27023500
2013-02-26	35.08	35.1	34.52	34.75	28.9417	29601900
2013-02-27	34.82	35.22	34.6	35.13	29.2582	32171300
2013-02-28	35.07	35.37	35.02	35.08	29.2165	22097000
2013-03-01	34.94	35.56	34.85	35.39	29.4747	20624800
2013-03-04	35.37	35.88	35.33	35.85	29.8578	16880500
2013-03-05	35.99	36.29	35.81	35.88	29.8828	23312000
2013-03-06	36.09	36.14	35.81	36.05	30.0244	18491700
2013-03-07	36.13	36.48	36.08	36.42	30.3325	21509700
2013-03-08	36.45	36.62	36.23	36.5	30.3992	24042200
2013-03-11	36.58	37.14	36.53	37.13	30.9239	18989900
2013-03-12	37.09	37.18	36.63	36.66	30.5324	22688600
2013-03-13	36.74	36.86	36.53	36.77	30.624	15812000
2013-03-14	36.95	37.03	36.8	36.97	30.7906	21874700
2013-03-15	37.36	38.2	37.3	38.2	31.815	56046200
2013-03-18	37.7	37.9	37.62	37.76	31.4486	29754300
2013-03-19	37.92	37.93	37.33	37.49	31.2237	23724800
2013-03-20	37.65	37.84	37.35	37.44	31.182	19049900
2013-03-21	37.16	37.38	37.1	37.14	30.9322	24008300
2013-03-22	37.27	37.38	37.1	37.2	30.9822	15646600
2013-03-25	37.35	37.4	36.94	37.21	30.9905	20304500
2013-03-26	37.43	37.45	37.07	37.3	31.0655	18635500
2013-03-27	37.09	37.16	36.8	36.98	30.7989	14840800
2013-03-28	37.03	37.04	36.83	36.99	30.8073	16967500
2013-04-01	37.02	37.09	36.75	36.93	30.7573	10903800
2013-04-02	37.03	37.1	36.77	36.88	30.7157	17094700
2013-04-03	36.87	36.95	36.55	36.67	30.5408	26277200
2013-04-04	36.77	37.48	36.75	37.42	31.1654	24102400
2013-04-05	36.81	37.2	36.62	37.15	30.9405	24520900
2013-04-08	37.11	37.11	36.62	37.02	30.8323	20087000
2013-04-09	37.15	37.65	36.98	37.45	31.1904	21250100
2013-04-10	37.55	37.85	37.2	37.57	31.2903	23566000
2013-04-11	37.59	37.91	37.15	37.51	31.2404	30560000
2013-04-12	36.93	37.42	36.6	37.21	30.9905	36662500
2013-04-15	37.02	37.42	36.54	36.57	30.4575	23092300
2013-04-16	36.85	37.22	36.75	37.06	30.8656	20352400
2013-04-17	36.81	36.88	36.25	36.56	30.4491	31790200
2013-04-18	36.59	36.64	36.19	36.27	30.2076	19322200
2013-04-19	36.41	36.73	36.29	36.69	30.5574	18107000
2013-04-22	36.81	36.86	36.4	36.73	30.5907	14432000
2013-04-23	36.85	37.14	36.71	37.13	30.9239	19883100
2013-04-24	37.2	37.45	37.14	37.34	31.0988	16740700
2013-04-25	37.47	37.8	37.33	37.64	31.3486	14861200
2013-04-26	37.56	37.88	37.46	37.88	31.5485	17814600
2013-04-29	37.95	37.98	37.76	37.88	31.5485	16016500
2013-04-30	37.96	38.04	37.54	37.98	31.6318	20585300
2013-05-01	37.9	37.96	37.29	37.46	31.1987	17639200
2013-05-02	37.51	37.65	37.38	37.41	31.1571	13205400
2013-05-03	37.74	37.92	37.6	37.74	31.4319	15878400
2013-05-06	37.86	37.99	37.74	37.9	31.5652	14228700
2013-05-07	38.02	38.56	37.91	38.4	31.9816	23273300
2013-05-08	38.14	38.67	38.05	38.45	32.2754	18741300
2013-05-09	38.44	38.51	37.78	37.89	31.8053	27766600
2013-05-10	38.04	38.16	37.82	38.03	31.9228	16390500
2013-05-13	38.04	38.29	37.83	38.2	32.0655	12774700
2013-05-14	38.26	38.79	38.21	38.76	32.5356	21730600
2013-05-15	38.7	39.38	38.61	39.3	32.9889	25696800
2013-05-16	39.28	39.74	39.09	39.26	32.9553	22959500
2013-05-17	39.42	39.91	39.33	39.88	33.4757	24390400
2013-05-20	39.9	40.29	39.85	40.2	33.7444	18939000
2013-05-21	40.33	40.8	40.17	40.68	34.1473	23049200
2013-05-22	40.72	41.1	39.99	40.1	33.6604	30388300
2013-05-23	39.4	40.44	39.4	40.01	33.5849	24730000
2013-05-24	39.52	40.3	39.5	40.24	33.7779	17121900
2013-05-28	40.8	40.98	40.41	40.52	34.013	20993200
2013-05-29	40.36	40.9	40.21	40.75	34.206	22848100
2013-05-30	40.79	41.59	40.7	41.25	34.6257	22022700
2013-05-31	41.26	41.35	40.55	40.55	34.0381	26904700
2013-06-03	40.83	40.96	39.99	40.73	34.1892	23638000
2013-06-04	40.8	41.17	40.42	40.44	33.9458	18708700
2013-06-05	40.24	40.55	39.66	39.82	33.4254	21099300
2013-06-06	39.7	40.76	39.6	40.72	34.1809	24721900
2013-06-07	41.23	41.38	40.81	41.25	34.6257	23459300
2013-06-10	41.5	41.69	41.17	41.27	34.6425	16340600
2013-06-11	40.78	41.2	40.59	40.66	34.1305	18368500
2013-06-12	40.79	40.95	40.12	40.27	33.8031	18320100
2013-06-13	40.29	40.99	40.2	40.94	34.3655	17377700
2013-06-14	40.84	41.06	40.1	40.16	33.7108	19475700
2013-06-17	40.59	40.71	40.34	40.61	34.0885	15494200
2013-06-18	40.72	40.97	40.63	40.84	34.2816	15784400
2013-06-19	40.78	41.18	40.62	40.66	34.1305	20898800
2013-06-20	40.29	40.66	39.98	40.09	33.652	29302200
2013-06-21	40.64	41.2	40.15	40.96	34.3823	38847800
2013-06-24	40.48	40.5	39.4	39.8	33.4086	31047900
2013-06-25	40.16	40.53	39.89	40.3	33.8283	22263000
2013-06-26	40.73	41.3	40.73	41.02	34.4327	19405900
2013-06-27	41.38	41.74	41.15	41.56	34.886	18800400
2013-06-28	41.56	41.62	41.05	41.27	34.6425	20249300
2013-07-01	41.56	41.96	41.27	41.36	34.7181	16177100
2013-07-02	41.2	41.58	41.01	41.22	34.6006	15558700
2013-07-03	40.98	41.3	40.79	41.22	34.6006	8074400
2013-07-05	41.46	42.07	41.43	42.07	35.3141	14933800
2013-07-08	42.36	42.97	42.29	42.83	35.952	22830100
2013-07-09	42.95	43.08	42.23	42.7	35.8429	22540600
2013-07-10	42.55	42.58	41.74	42.07	35.3141	25414800
2013-07-11	42.47	42.52	41.44	41.89	35.163	32231700
2013-07-12	42.6	43.05	42.2	42.63	35.7841	35799500
2013-07-15	42.98	43.36	42.97	43.35	36.3885	21926700
2013-07-16	43.35	43.45	42.85	43.02	36.1115	21829100
2013-07-17	43.2	43.88	43.17	43.51	36.5228	23959200
2013-07-18	43.72	44.59	43.67	44.41	37.2783	23443500
2013-07-19	44.42	44.76	44.13	44.45	37.3119	18904400
2013-07-22	44.48	44.78	44.27	44.63	37.4629	18409400
2013-07-23	44.65	44.79	44.5	44.57	37.4126	13431500
2013-07-24	44.68	44.73	44.25	44.31	37.1943	17947800
2013-07-25	44.22	44.22	43.42	43.65	36.6403	29467400
2013-07-26	43.55	43.7	43.2	43.51	36.5228	18503800
2013-07-29	43.41	43.5	43.21	43.25	36.3046	12402400
2013-07-30	43.49	43.64	43.19	43.26	36.313	18579200
2013-07-31	43.3	44.05	43.3	43.5	36.5144	25488500
2013-08-01	44.19	44.74	44.12	44.26	37.1524	19822300
2013-08-02	44.24	44.55	44.05	44.49	37.3454	13506500
2013-08-05	44.47	44.55	44.22	44.34	37.2195	14162200
2013-08-06	44.27	44.32	43.97	44.03	36.9593	13788000
2013-08-07	43.34	43.51	43.27	43.27	36.5705	18578700
2013-08-08	43.51	43.57	42.99	43.22	36.5283	18704100
2013-08-09	43.21	43.38	43	43.23	36.5367	10716100
2013-08-12	43.05	43.43	42.85	43.2	36.5114	11087600
2013-08-13	43.25	43.36	43.06	43.32	36.6128	12733900
2013-08-14	43.45	43.53	43.1	43.1	36.4268	13772000
2013-08-15	42.9	43.12	42.81	42.99	36.3339	17748800
2013-08-16	42.68	43.18	42.64	42.75	36.131	16238000
2013-08-19	42.96	42.98	42.46	42.49	35.9113	15873700
2013-08-20	42.47	42.67	42.16	42.59	35.9958	15113700
2013-08-21	42.45	42.67	42.13	42.36	35.8014	14586200
2013-08-22	42.41	42.63	42.18	42.48	35.9028	14037600
2013-08-23	42.68	42.83	42.35	42.76	36.1395	12161600
2013-08-26	42.7	42.83	42.37	42.39	35.8268	10107000
2013-08-27	41.89	41.91	41.04	41.11	34.745	19230000
2013-08-28	41.09	41.58	40.98	41.25	34.8633	13927000
2013-08-29	41.06	41.66	41.03	41.25	34.8633	10512600
2013-08-30	41.37	41.42	40.92	41.08	34.7196	15031800
2013-09-03	41.65	41.85	41.06	41.39	34.9816	15949300
2013-09-04	41.36	41.75	41.25	41.5	35.0746	12465000
2013-09-05	41.55	42	41.5	41.82	35.345	11331000
2013-09-06	42.01	42.02	41.2	41.43	35.0154	14548700
2013-09-09	41.52	41.72	40.89	41.72	35.2605	27418600
2013-09-10	42.12	42.46	41.9	42.45	35.8775	18702300
2013-09-11	42.49	42.53	42.25	42.5	35.9197	14707900
2013-09-12	42.52	42.66	42.07	42.26	35.7169	14499500
2013-09-13	42.12	42.39	42.07	42.19	35.6577	9986500
2013-09-16	42.77	43.07	42.71	42.89	36.2494	19286200
2013-09-17	42.97	43.05	42.57	42.85	36.2156	16850300
2013-09-18	42.8	43.82	42.75	43.31	36.6043	23921600
2013-09-19	43.83	43.83	42.74	42.96	36.3085	15953300
2013-09-20	42.96	43.1	42.5	42.85	36.2156	32062300
2013-09-23	42.42	42.52	42.06	42.31	35.7592	16474300
2013-09-24	42.07	42.3	41.7	41.73	35.269	22392800
2013-09-25	41.83	41.96	41.29	41.81	35.3366	19188200
2013-09-26	41.92	42.2	41.41	41.61	35.1675	20495000
2013-09-27	41.57	41.77	41.51	41.59	35.1506	20034100
2013-09-30	41.06	41.54	40.9	41.32	34.9224	20358800
2013-10-01	41.37	41.57	41.09	41.49	35.0661	12771100
2013-10-02	41.2	41.26	41	41.26	34.8717	17782400
2013-10-03	41.22	41.22	40.64	41	34.652	19049600
2013-10-04	41	41.3	40.92	41.3	34.9055	12329500
2013-10-07	40.79	40.9	40.62	40.62	34.3308	15290200
2013-10-08	40.55	40.77	40.21	40.24	34.0097	19256200
2013-10-09	40.43	40.55	40.07	40.36	34.1111	17031000
2013-10-10	40.96	41.47	40.43	41.44	35.0239	26580700
2013-10-11	40.44	41.51	40.3	41.43	35.0154	46034600
2013-10-14	41.14	41.9	41.1	41.75	35.2859	17183700
2013-10-15	41.86	41.98	41.42	41.54	35.1084	17256600
2013-10-16	41.91	42.63	41.75	42.21	35.6746	25931800
2013-10-17	42.04	42.76	42	42.68	36.0719	18826200
2013-10-18	42.72	42.94	42.38	42.68	36.0719	17581300
2013-10-21	42.64	42.86	42.52	42.62	36.0212	16457100
2013-10-22	42.75	43.05	42.57	42.94	36.2916	18654300
2013-10-23	42.91	42.97	42.7	42.76	36.1395	13612900
2013-10-24	42.93	42.98	42.55	42.69	36.0803	13956600
2013-10-25	42.64	42.93	42.57	42.86	36.224	19831600
2013-10-28	42.83	42.99	42.57	42.83	36.1987	12704500
2013-10-29	43.01	43.06	42.67	42.96	36.3085	13105700
2013-10-30	43.11	43.4	43.02	43.1	36.4268	16039700
2013-10-31	43.04	43.23	42.68	42.69	36.0803	18760200
2013-11-01	42.72	43.04	42.58	42.67	36.0634	15538700
2013-11-04	42.75	42.84	42.53	42.7	36.0888	11921600
2013-11-05	42.67	42.82	42.5	42.63	36.0296	16603700
2013-11-06	42.62	42.64	42.27	42.44	36.1232	14751500
2013-11-07	42.56	42.6	41.71	41.71	35.5019	22432500
2013-11-08	41.72	42.96	41.71	42.71	36.3531	23461300
2013-11-11	42.69	42.86	42.44	42.75	36.3871	11764400
2013-11-12	42.68	42.75	42.07	42.28	35.9871	13376800
2013-11-13	42.16	42.79	41.8	42.76	36.3956	24062300
2013-11-14	42.88	43.12	42.58	43.09	36.6765	17831300
2013-11-15	42.98	43.64	42.96	43.54	37.0595	23401200
2013-11-18	43.58	43.72	43.36	43.41	36.9489	13116600
2013-11-19	43.52	43.82	43.37	43.56	37.0765	14700500
2013-11-20	43.73	44.07	43.48	43.62	37.1276	15790600
2013-11-21	43.81	44.39	43.79	44.08	37.5191	16441600
2013-11-22	44	44.38	43.93	44.36	37.7575	11035100
2013-11-25	44.48	44.72	44.4	44.48	37.8596	12363900
2013-11-26	44.53	44.75	44.29	44.31	37.7149	13429900
2013-11-27	44.48	44.48	44.07	44.27	37.6809	13655800
2013-11-29	44.39	44.51	43.96	44.02	37.4681	9770200
2013-12-02	44.11	44.48	44.09	44.18	37.6043	16740500
2013-12-03	44.07	44.28	43.57	43.73	37.2212	22404100
2013-12-04	43.4	44.07	43.34	43.75	37.2383	18009600
2013-12-05	43.62	43.95	43.21	43.25	36.8127	19048900
2013-12-06	43.67	44.19	43.43	44.11	37.5447	16909700
2013-12-09	44.14	44.48	44.14	44.32	37.7234	14011200
2013-12-10	44.22	44.44	44.05	44.11	37.5447	14352400
2013-12-11	44.07	44.17	43.48	43.52	37.0425	18230100
2013-12-12	43.57	43.78	43.47	43.5	37.0255	13744200
2013-12-13	43.52	43.83	43.49	43.73	37.2212	14097300
2013-12-16	43.97	44.14	43.8	43.98	37.434	13254200
2013-12-17	43.76	43.82	43.49	43.59	37.1021	13376100
2013-12-18	43.98	45.06	43.66	44.93	38.2426	28008400
2013-12-19	44.62	45.2	44.5	45.02	38.3192	17713600
2013-12-20	45.1	45.2	44.8	44.96	38.2682	29401400
2013-12-23	45.12	45.53	45.1	45.21	38.481	13037300
2013-12-24	45.25	45.46	45.18	45.39	38.6342	4355300
2013-12-26	45.5	45.64	45.43	45.54	38.7618	7309800
2013-12-27	45.59	45.63	45.39	45.5	38.7278	6843900
2013-12-30	45.57	45.61	45.33	45.5	38.7278	11321400
2013-12-31	45.52	45.55	45.15	45.4	38.6427	13243500
2014-01-02	45.15	45.3	44.91	45.02	38.3192	17333100
2014-01-03	44.99	45.48	44.98	45.34	38.5916	14693800
2014-01-06	45.53	45.81	45.36	45.42	38.6597	18438900
2014-01-07	45.8	45.8	45.22	45.4	38.6427	16897000
2014-01-08	45.4	45.95	45.35	45.92	39.0853	20850700
2014-01-09	45.97	46.2	45.8	46.16	39.2896	14229900
2014-01-10	46.06	46.06	45.63	45.94	39.1023	15386700
2014-01-13	45.96	46.11	45.45	45.56	38.7789	20950900
2014-01-14	45.48	45.84	44.92	45.59	38.8044	28487500
2014-01-15	45.94	46.74	45.76	46.4	39.4938	27394500
2014-01-16	46.3	46.46	46.07	46.39	39.4853	12892600
2014-01-17	46.48	46.56	46.14	46.39	39.4853	15168200
2014-01-21	46.51	46.84	46.24	46.5	39.5789	15533900
2014-01-22	46.74	46.83	46.5	46.67	39.7236	11817300
2014-01-23	46.4	46.45	46	46.35	39.4513	19825200
2014-01-24	46.04	46.16	45.48	45.48	38.7108	20115400
2014-01-27	45.53	45.88	45.23	45.53	38.7533	21323600
2014-01-28	45.79	46.24	45.65	45.96	39.1193	16117300
2014-01-29	45.63	46.21	45.49	45.59	38.8044	20428800
2014-01-30	45.85	46.2	45.77	46.05	39.1959	12623600
2014-01-31	45.41	45.71	45.23	45.34	38.5916	27251200
2014-02-03	45.31	45.62	44.32	44.43	37.8171	29540200
2014-02-04	44.57	44.82	44.23	44.77	38.1065	20744800
2014-02-05	44.6	44.63	44.17	44.23	37.9008	21998800
2014-02-06	44.37	44.79	44.27	44.78	38.3721	21043100
2014-02-07	45.05	45.4	44.84	45.37	38.8777	16773000
2014-02-10	45.39	45.62	45.22	45.52	39.0062	12501500
2014-02-11	45.54	46.09	45.46	45.97	39.3918	13561100
2014-02-12	45.96	46.25	45.81	45.99	39.4089	12175700
2014-02-13	45.56	46.07	45.44	45.98	39.4004	14597400
2014-02-14	46.03	46.28	45.81	46.13	39.5289	11165300
2014-02-18	46.29	46.33	46.07	46.13	39.5289	12120400
2014-02-19	46.05	46.25	45.48	45.53	39.0148	16187900
2014-02-20	45.39	45.85	45.25	45.63	39.1005	13388500
2014-02-21	45.62	46.06	45.48	45.6	39.0747	15411100
2014-02-24	45.73	46.43	45.7	46.08	39.4861	14106700
2014-02-25	46.2	46.26	45.95	46.08	39.4861	13751600
2014-02-26	46.35	46.43	45.81	46.05	39.4604	13910700
2014-02-27	45.95	46.08	45.61	46.05	39.4604	13799700
2014-02-28	46.1	46.65	46.01	46.42	39.7774	16347300
2014-03-03	46.11	46.24	45.96	46.15	39.546	16067600
2014-03-04	46.72	46.8	46.43	46.74	40.0516	14881900
2014-03-05	46.82	47.23	46.69	47.09	40.3515	13643700
2014-03-06	47.29	47.5	47.17	47.34	40.5658	14726300
2014-03-07	47.76	48.48	47.6	47.95	41.0885	20491600
2014-03-10	47.9	48.28	47.58	48.15	41.2599	11810200
2014-03-11	48.34	48.36	47.72	47.81	40.9685	13373600
2014-03-12	47.7	48.13	47.56	48.12	41.2341	13497400
2014-03-13	48.23	48.3	47.74	47.84	40.9942	14813900
2014-03-14	47.59	48.07	47.27	47.4	40.6172	15347300
2014-03-17	47.7	48.17	47.58	48.13	41.2427	11085700
2014-03-18	48.17	48.45	48.12	48.4	41.4741	9757400
2014-03-19	48.38	48.41	47.48	47.81	40.9685	28293000
2014-03-20	47.7	49.36	47.7	49.03	42.0139	25208400
2014-03-21	49.79	49.97	49.04	49.12	42.091	30999100
2014-03-24	49.48	49.49	48.82	48.98	41.9711	19677600
2014-03-25	49.25	49.27	48.91	48.96	41.9539	14659400
2014-03-26	49.19	49.2	48.46	48.5	41.5598	17399800
2014-03-27	49.51	49.79	48.65	49.1	42.0739	29075100
2014-03-28	49.14	49.61	49.05	49.29	42.2367	15008000
2014-03-31	49.75	49.91	49.46	49.74	42.6223	17901800
2014-04-01	49.88	49.93	49.5	49.77	42.648	16397000
2014-04-02	49.77	49.88	49.51	49.76	42.6395	13036800
2014-04-03	49.81	49.89	49.56	49.83	42.6995	9598900
2014-04-04	50.05	50.49	49.56	49.56	42.4681	18702400
2014-04-07	49.58	49.67	48.65	48.66	41.6969	19653700
2014-04-08	48.66	49	48.44	48.83	41.8425	19086900
2014-04-09	49.07	49.1	48.61	49.1	42.0739	15928100
2014-04-10	49.22	49.22	47.71	47.71	40.8828	24910800
2014-04-11	47.45	48.87	46.72	48.08	41.1999	36426700
2014-04-14	48.37	48.68	47.44	48.11	41.2256	24321400
2014-04-15	48.27	48.88	48.04	48.78	41.7997	21749600
2014-04-16	49.06	49.23	48.63	49.09	42.0653	17866000
2014-04-17	49.02	49.29	48.8	48.93	41.9282	19399900
2014-04-21	49.08	49.33	48.96	49.12	42.091	12478000
2014-04-22	49.04	49.49	48.9	49.23	42.1853	14203800
2014-04-23	49.2	49.67	49.2	49.59	42.4938	13309900
2014-04-24	49.74	49.74	49.17	49.32	42.2624	12617100
2014-04-25	49.27	49.45	49	49.05	42.0311	16274500
2014-04-28	49.27	49.33	48.53	48.94	41.9368	18411700
2014-04-29	49.27	49.51	49.13	49.47	42.391	14745800
2014-04-30	49.45	49.75	49.37	49.64	42.5366	14982800
2014-05-01	49.74	49.84	49.45	49.64	42.5366	11851000
2014-05-02	49.77	50.01	49.5	49.58	42.4852	13369700
2014-05-05	49.28	49.64	49.1	49.56	42.4681	9127000
2014-05-06	49.39	49.43	49.07	49.09	42.0653	16213000
2014-05-07	49	49.43	48.87	49.39	42.6263	15504500
2014-05-08	49.35	49.49	49.2	49.33	42.5745	12901800
2014-05-09	49.27	49.32	48.91	49.08	42.3588	15174600
2014-05-12	49.38	49.85	49.33	49.76	42.9457	16450500
2014-05-13	49.78	49.96	49.64	49.81	42.9888	9707100
2014-05-14	49.86	49.86	49.19	49.29	42.54	13262500
2014-05-15	49.1	49.25	48.66	49.03	42.3156	17370900
2014-05-16	49.01	49.13	48.73	49.08	42.3588	13923400
2014-05-19	48.84	49.54	48.82	49.49	42.7126	10533800
2014-05-20	49.36	49.46	48.87	48.96	42.2552	15095400
2014-05-21	49.18	49.81	49.16	49.67	42.868	12933500
2014-05-22	49.68	50.04	49.6	49.99	43.1442	12159000
2014-05-23	49.91	50.23	49.77	50.16	43.2909	13167200
2014-05-27	50.3	50.7	50.2	50.55	43.6275	13322200
2014-05-28	50.53	50.7	50.32	50.44	43.5325	12458400
2014-05-29	50.61	50.61	50.15	50.27	43.3858	13026600
2014-05-30	50.32	50.82	50.32	50.78	43.826	15489200
2014-06-02	50.94	51.17	50.87	51.09	44.0935	11828300
2014-06-03	50.88	51.16	50.75	51.09	44.0935	9293500
2014-06-04	50.95	51.07	50.82	51.04	44.0504	10129200
2014-06-05	51.11	51.72	51.02	51.63	44.5596	11862900
2014-06-06	51.66	52.02	51.61	51.98	44.8616	13152400
2014-06-09	51.9	52.57	51.88	52.51	45.3191	11049600
2014-06-10	52.4	52.63	52.19	52.59	45.3881	12331700
2014-06-11	52.35	52.5	52.06	52.24	45.086	11735400
2014-06-12	52.12	52.28	51.65	51.71	44.6286	13420600
2014-06-13	51.89	52.08	51.74	51.9	44.7926	11111900
2014-06-16	51.88	51.89	50.94	51.09	44.0935	16310500
2014-06-17	51.03	51.75	50.98	51.66	44.5855	15470800
2014-06-18	51.69	52.14	51.53	52.04	44.9134	18077100
2014-06-19	52	52.2	51.93	52.02	44.8962	16335000
2014-06-20	52.38	52.91	52.27	52.89	45.647	29836500
2014-06-23	52.7	53.05	52.53	52.98	45.7247	13122500
2014-06-24	52.93	52.99	52.42	52.49	45.3018	11226300
2014-06-25	52.29	52.75	52.07	52.6	45.3967	12815300
2014-06-26	52.62	52.66	52	52.37	45.1982	12545900
2014-06-27	52.23	52.9	52.15	52.9	45.6556	16864500
2014-06-30	52.74	52.76	52.4	52.56	45.3622	12914600
2014-07-01	52.73	52.95	52.62	52.72	45.5003	12482600
2014-07-02	52.76	52.84	52.55	52.66	45.4485	14436000
2014-07-03	52.89	53.08	52.83	53	45.742	8741500
2014-07-07	52.9	52.98	52.45	52.5	45.3104	13551800
2014-07-08	52.3	52.45	52.1	52.25	45.0947	17282100
2014-07-09	52.3	52.3	51.91	52.19	45.0429	16116300
2014-07-10	51.78	51.96	51.53	51.81	44.7149	20059900
2014-07-11	51.13	51.67	50.82	51.49	44.4387	29998900
2014-07-14	51.41	51.84	51.14	51.31	44.2834	21252400
2014-07-15	51.51	51.66	51.2	51.35	44.3179	19293100
2014-07-16	51.58	51.66	51.05	51.17	44.1626	21599400
2014-07-17	51.08	51.12	50.61	50.68	43.7397	24398000
2014-07-18	50.97	51.36	50.79	51.28	44.2575	15487400
2014-07-21	51	51.15	50.85	51.05	44.059	15236900
2014-07-22	51.2	51.48	51.05	51.35	44.3179	11920800
2014-07-23	51.43	51.62	51.27	51.33	44.3006	9109000
2014-07-24	51.45	51.66	51.42	51.59	44.525	9939600
2014-07-25	51.49	51.77	51.49	51.6	44.5337	10040200
2014-07-28	51.31	51.71	51.17	51.6	44.5337	13468000
2014-07-29	51.65	52.15	51.48	51.54	44.4819	14511800
2014-07-30	51.73	52.3	51.69	52.1	44.9652	11439600
2014-07-31	51.86	51.88	50.89	50.9	43.9295	19638900
2014-08-01	50.5	51.11	50.23	50.35	43.4549	18813700
2014-08-04	50.55	51.03	50.52	50.99	44.0072	13380100
2014-08-05	50.73	50.93	50.26	50.4	43.498	12766000
2014-08-06	49.87	50.52	49.83	50.06	43.5067	15271500
2014-08-07	50.34	50.41	49.6	49.7	43.1938	14109100
2014-08-08	49.73	50.04	49.47	50	43.4546	14563200
2014-08-11	50.08	50.25	49.78	49.89	43.359	14666400
2014-08-12	49.86	50.27	49.75	49.78	43.2634	15219900
2014-08-13	50.02	50.12	49.84	49.99	43.4459	12283100
2014-08-14	50.11	50.49	50.06	50.38	43.7848	11904300
2014-08-15	50.5	50.62	49.87	50.21	43.6371	13297200
2014-08-18	50.47	50.73	50.4	50.69	44.0542	9913700
2014-08-19	50.77	51.09	50.75	50.86	44.202	8718400
2014-08-20	50.79	50.94	50.64	50.85	44.1933	8402900
2014-08-21	51	51.4	50.9	51.29	44.5757	10102200
2014-08-22	51.34	51.59	51.13	51.18	44.4801	9210400
2014-08-25	51.48	51.75	51.41	51.45	44.7147	8665600
2014-08-26	51.57	51.69	51.47	51.56	44.8103	7025200
2014-08-27	51.65	51.7	51.27	51.34	44.6191	8315800
2014-08-28	51.21	51.28	51	51.15	44.454	7718000
2014-08-29	51.27	51.47	51.18	51.44	44.706	8860700
2014-09-02	51.71	51.71	51.24	51.57	44.819	9990300
2014-09-03	51.75	52.03	51.4	51.55	44.8016	7735500
2014-09-04	51.49	51.92	51.4	51.57	44.819	8306200
2014-09-05	51.38	51.65	51.16	51.65	44.8886	12102500
2014-09-08	51.48	51.73	51.34	51.47	44.7321	7746900
2014-09-09	51.23	51.36	51	51.07	44.3845	10745000
2014-09-10	51.08	51.62	51.06	51.52	44.7756	11381400
2014-09-11	51.4	51.73	51.32	51.59	44.8364	8981900
2014-09-12	51.67	52.03	51.52	51.7	44.932	12523700
2014-09-15	51.73	52.16	51.66	51.94	45.1406	10414800
2014-09-16	51.78	52.48	51.78	52.31	45.4622	10524600
2014-09-17	52.39	52.85	52.17	52.51	45.636	16919100
2014-09-18	52.63	53.38	52.63	53.24	46.2704	16388300
2014-09-19	53.6	53.8	53.22	53.36	46.3747	22553800
2014-09-22	53.26	53.5	52.82	52.9	45.9749	13445700
2014-09-23	52.85	53.04	52.09	52.1	45.2796	20596500
2014-09-24	52.22	52.29	51.88	52.13	45.3057	18245200
2014-09-25	52.1	52.17	51.41	51.41	44.68	16684900
2014-09-26	51.45	51.92	51.35	51.87	45.0797	10753400
2014-09-29	51.67	51.92	51.38	51.69	44.9233	9995300
2014-09-30	51.8	52.18	51.71	51.87	45.0797	16669900
2014-10-01	51.84	51.96	51.2	51.26	44.5496	16527000
2014-10-02	51.19	51.51	50.89	51.4	44.6713	15434400
2014-10-03	51.78	52.2	51.58	52.1	45.2796	14018800
2014-10-06	52.26	52.46	51.99	52.03	45.2188	10872300
2014-10-07	51.84	51.84	51.06	51.08	44.3932	11889700
2014-10-08	51.25	52.19	51.09	52.15	45.3231	15267200
2014-10-09	52.06	52.21	51.03	51.12	44.4279	18735700
2014-10-10	51.01	51.74	50.61	50.64	44.0108	20211500
2014-10-13	50.61	50.98	50.15	50.2	43.6284	19298900
2014-10-14	49.5	49.86	48.21	48.83	42.4377	45851500
2014-10-15	48.13	48.52	46.44	47.85	41.586	38470600
2014-10-16	47.18	48.68	47.05	48.13	41.8294	28973400
2014-10-17	48.49	49.03	48.41	48.69	42.316	28314000
2014-10-20	48.68	49.24	48.61	49.18	42.7419	15018500
2014-10-21	49.63	50.58	49.57	50.45	43.8456	17660200
2014-10-22	50.52	50.69	50.14	50.17	43.6023	20078200
2014-10-23	50.76	50.98	50.49	50.6	43.976	14394500
2014-10-24	50.58	51.25	50.55	51.2	44.4975	10888600
2014-10-27	51.31	51.36	51.01	51.31	44.5931	11654500
2014-10-28	51.56	51.79	51.3	51.78	45.0015	13267200
2014-10-29	51.84	52.27	51.68	52.17	45.3405	16546900
2014-10-30	52.01	52.62	51.92	52.46	45.5925	14107600
2014-10-31	53.04	53.17	52.78	53.09	46.14	21126300
2014-11-03	53.22	53.6	53.09	53.37	46.3834	14349500
2014-11-04	53.38	53.49	52.91	53.27	46.2965	14931500
2014-11-05	53.43	53.55	53.13	53.53	46.8301	14496900
2014-11-06	53.55	54.12	53.48	54.06	47.2938	15328100
2014-11-07	54.2	54.25	53.64	53.84	47.1013	13312700
2014-11-10	53.68	53.99	53.62	53.83	47.0926	11837300
2014-11-11	53.88	54.1	53.53	53.58	46.8739	12520500
2014-11-12	53.3	53.67	53.21	53.54	46.8389	10687900
2014-11-13	53.57	53.67	53.12	53.39	46.7076	13494400
2014-11-14	53.39	53.69	53.23	53.35	46.6727	9488400
2014-11-17	53.1	53.49	52.87	53.44	46.7514	9657900
2014-11-18	53.1	53.5	53.03	53.27	46.6027	12580400
2014-11-19	53.26	53.41	52.92	53.36	46.6814	12490600
2014-11-20	53.16	53.56	53.08	53.48	46.7864	10245900
2014-11-21	54	54.09	53.7	53.81	47.0751	14587500
2014-11-24	54.06	54.36	53.93	54.1	47.3288	11028000
2014-11-25	54.23	54.28	53.8	53.88	47.1363	14390400
2014-11-26	54.19	54.42	53.97	54.28	47.4863	11792500
2014-11-28	54.32	54.74	54.27	54.48	47.6612	11054300
2014-12-01	54.42	54.59	53.7	53.82	47.0838	13858500
2014-12-02	53.75	54.44	53.75	54.22	47.4338	12925300
2014-12-03	54.17	54.61	54.1	54.39	47.5825	14781300
2014-12-04	54.32	54.64	54.17	54.5	47.6787	12310000
2014-12-05	54.89	55.35	54.85	55.03	48.1424	14261400
2014-12-08	54.95	55.15	54.59	54.77	47.9149	18939300
2014-12-09	54.29	54.9	54.05	54.83	47.9674	12895800
2014-12-10	54.73	55.09	54.21	54.26	47.4688	23309500
2014-12-11	54.59	55.18	54.37	54.43	47.6175	17007700
2014-12-12	53.87	54.61	53.66	53.7	46.9789	18792900
2014-12-15	54.01	54.41	53.16	53.19	46.5327	24852800
2014-12-16	52.82	53.77	52.73	52.77	46.1653	24243300
2014-12-17	53.04	53.85	52.94	53.79	47.0576	19782600
2014-12-18	54.43	55.21	54.36	55.21	48.2999	21404700
2014-12-19	54.9	55.42	54.45	54.45	47.635	36186100
2014-12-22	54.46	54.97	54.34	54.97	48.0899	17395500
2014-12-23	55.08	55.64	55.06	55.47	48.5273	13205700
2014-12-24	55.63	55.74	55.32	55.34	48.4136	4297000
2014-12-26	55.41	55.54	55.26	55.28	48.3611	5826000
2014-12-29	55.08	55.95	55.08	55.71	48.7373	11385600
2014-12-30	55.52	55.75	55.4	55.42	48.4836	8749400
2014-12-31	55.5	55.67	54.82	54.82	47.9587	10090800
2015-01-02	55.11	55.19	54.19	54.7	47.8537	11700900
2015-01-05	54.14	54.36	53.1	53.2	46.5414	15000500
2015-01-06	53.35	53.47	51.85	52.09	45.5704	20211200
2015-01-07	52.63	52.64	52.11	52.4	45.8416	15714700
2015-01-08	53	53.59	52.96	53.56	46.8564	16721600
2015-01-09	53.54	53.59	52.67	52.68	46.0865	14489900
2015-01-12	52.58	52.69	51.71	52.05	45.5354	16967500
2015-01-13	52.3	52.53	51.25	51.85	45.3604	25080900
2015-01-14	51	51.73	50.42	51.25	44.8355	37590100
2015-01-15	51.25	51.54	50.46	50.72	44.3718	32144700
2015-01-16	50.53	51.7	50.51	51.64	45.1767	23174900
2015-01-20	51.98	52.3	51.7	52	45.4916	17423700
2015-01-21	51.99	52.7	51.71	52.1	45.5791	17928300
2015-01-22	52.49	53.82	52.48	53.77	47.0401	21488700
2015-01-23	53.73	53.98	53.24	53.26	46.5939	17609500
2015-01-26	52.91	53.6	52.89	53.58	46.8739	13429400
2015-01-27	52.93	53.34	52.57	52.97	46.3402	14351600
2015-01-28	53.31	53.36	52.15	52.16	45.6316	18775100
2015-01-29	52.24	52.9	51.9	52.76	46.1565	16700000
2015-01-30	52.2	52.77	51.9	51.92	45.4216	21754800
2015-02-02	52.19	52.91	51.99	52.81	46.2003	17714500
2015-02-03	53.01	53.53	52.97	53.45	46.7602	20184000
2015-02-04	53.03	53.5	52.9	53.03	46.6985	14435600
2015-02-05	53.24	53.84	53.22	53.67	47.2621	13281900
2015-02-06	54.12	55.08	53.83	54.45	47.949	19056900
2015-02-09	54.27	54.45	54.08	54.21	47.7376	9739200
2015-02-10	54.62	54.71	54.22	54.57	48.0546	12342500
2015-02-11	54.06	54.26	53.66	53.9	47.4646	18296800
2015-02-12	54.19	54.9	53.97	54.86	48.31	20159500
2015-02-13	54.98	55.56	54.81	55.33	48.7239	18809000
2015-02-17	55.31	55.46	54.95	55.37	48.7591	11908600
2015-02-18	55.09	55.2	54.4	54.52	48.0106	12692600
2015-02-19	54.41	54.82	54.13	54.56	48.0458	10784600
2015-02-20	54.41	54.94	54.03	54.83	48.2836	15049100
2015-02-23	54.68	55.11	54.27	55.1	48.5214	13715000
2015-02-24	55.19	55.54	55.02	55.37	48.7591	11922600
2015-02-25	55.39	55.58	55.24	55.33	48.7239	10516900
2015-02-26	55.22	55.35	54.96	55.15	48.5654	13579100
2015-02-27	54.82	55.28	54.79	54.79	48.2484	12937000
2015-03-02	54.79	55.56	54.72	55.55	48.9176	12988500
2015-03-03	55.45	55.58	55.14	55.45	48.8296	11759600
2015-03-04	55.17	55.2	54.67	54.82	48.2748	16456200
2015-03-05	54.94	55.01	54.65	54.84	48.2924	9576100
2015-03-06	54.98	55.49	54.51	54.59	48.0722	17298400
2015-03-09	54.78	55.01	54.63	54.67	48.1427	11937900
2015-03-10	54.16	54.17	53.29	53.29	46.9275	18699400
2015-03-11	53.87	53.99	53.6	53.7	47.2885	16612900
2015-03-12	54.52	55.64	54.2	55.59	48.9528	26266900
2015-03-13	55.49	55.65	55.02	55.34	48.7327	17591400
2015-03-16	55.5	55.82	55.33	55.73	49.0761	15505200
2015-03-17	55.5	55.98	55.26	55.91	49.2346	13052900
2015-03-18	55.68	56.28	55.49	56.17	49.4636	19944100
2015-03-19	55.95	55.98	55.24	55.51	48.8824	14841100
2015-03-20	55.53	56.21	55.52	56.01	49.3227	26487200
2015-03-23	56.03	56.29	55.73	55.78	49.1202	14977700
2015-03-24	55.7	55.87	55.35	55.35	48.7415	13927400
2015-03-25	55.26	55.36	54.54	54.54	48.0282	15413700
2015-03-26	54.35	54.75	53.97	54.5	47.993	15038600
2015-03-27	54.54	54.6	53.96	54.12	47.6584	13569600
2015-03-30	54.39	55.02	54.39	54.77	48.2308	11706700
2015-03-31	54.47	54.69	54.19	54.4	47.9049	13306200
2015-04-01	54.42	54.42	53.78	53.94	47.4999	15405400
2015-04-02	53.95	54.48	53.82	54.37	47.8785	13498900
2015-04-06	53.82	54.37	53.56	54.08	47.6231	10786100
2015-04-07	54.28	54.39	53.98	54.02	47.5703	10853700
2015-04-08	53.98	54.36	53.83	54	47.5527	9828700
2015-04-09	54.06	54.29	53.73	54.19	47.72	10279400
2015-04-10	54.33	54.48	54.06	54.32	47.8345	9531500
2015-04-13	54.33	54.73	54.28	54.59	48.0722	14931600
2015-04-14	53.93	54.47	53.57	54.19	47.72	29121000
2015-04-15	54.37	54.91	54.19	54.81	48.266	16899900
2015-04-16	54.53	55.07	54.34	54.81	48.266	15643200
2015-04-17	54.41	54.56	53.98	54.05	47.5967	17569700
2015-04-20	54.34	54.67	54.17	54.36	47.8697	13264400
2015-04-21	54.55	54.85	54.19	54.28	47.7993	10954200
2015-04-22	54.31	54.91	54.16	54.67	48.1427	13563800
2015-04-23	54.41	55.12	54.41	54.86	48.31	14657800
2015-04-24	54.76	54.92	54.61	54.7	48.1691	15268100
2015-04-27	54.79	55.5	54.71	54.97	48.4069	19852400
2015-04-28	54.91	55.43	54.87	55.41	48.7943	13028300
2015-04-29	55.17	55.76	55.08	55.46	48.8384	18144500
2015-04-30	55.65	55.65	54.78	55.1	48.5214	16577800
2015-05-01	55.26	55.58	54.96	55.19	48.6006	12069400
2015-05-04	55.27	55.77	55.26	55.73	49.0761	9981800
2015-05-05	55.73	56.2	55.6	55.72	49.0673	17068100
2015-05-06	55.43	55.6	54.45	54.92	48.6905	15670700
2015-05-07	54.96	55.19	54.61	54.81	48.593	14723100
2015-05-08	55.17	56.05	55.09	56.05	49.6924	17477500
2015-05-11	55.92	55.96	55.44	55.51	49.2136	12922100
2015-05-12	55.31	55.64	55	55.47	49.1782	11705900
2015-05-13	55.47	55.83	55.37	55.6	49.2934	11448100
2015-05-14	55.95	56.13	55.72	56.04	49.6835	11025400
2015-05-15	56.04	56.04	55.3	55.52	49.2225	13323200
2015-05-18	55.58	55.98	55.55	55.75	49.4264	10502000
2015-05-19	55.9	56.7	55.89	56.4	50.0027	17194100
2015-05-20	56.32	56.37	55.93	56.08	49.719	13292000
2015-05-21	55.91	56.18	55.83	56.01	49.6569	13466700
2015-05-22	56.04	56.23	55.99	56	49.648	8568800
2015-05-26	55.97	56	55.46	55.66	49.3466	15859100
2015-05-27	55.92	56.31	55.71	56.07	49.7101	12526100
2015-05-28	56.11	56.3	55.89	56.21	49.8342	10348700
2015-05-29	56.25	56.26	55.68	55.96	49.6126	17152700
2015-06-01	56.24	56.49	55.8	56.04	49.6835	15746200
2015-06-02	56.01	56.45	55.74	56.18	49.8076	13118100
2015-06-03	56.35	57.2	56.35	56.91	50.4548	16197700
2015-06-04	56.53	56.89	55.93	56.14	49.7722	17627100
2015-06-05	57.04	57.22	56.4	56.61	50.1888	16890300
2015-06-08	56.94	56.94	56.12	56.12	49.7544	13930300
2015-06-09	56.23	56.93	56	56.7	50.2686	14669900
2015-06-10	56.98	57.57	56.91	57.21	50.7208	18622400
2015-06-11	57.26	57.57	57.07	57.26	50.7651	13943300
2015-06-12	57.13	57.29	56.74	57.09	50.6144	13439000
2015-06-15	56.65	57.07	56.48	56.98	50.5169	12920600
2015-06-16	56.85	57.24	56.73	57.22	50.7296	10476100
2015-06-17	57.31	57.55	57.1	57.17	50.6853	17497700
2015-06-18	57.29	57.84	57.19	57.7	51.1552	18299900
2015-06-19	57.42	57.57	57.05	57.05	50.5789	36241100
2015-06-22	57.58	58.04	57.53	57.91	51.3414	15111200
2015-06-23	58	58.26	57.76	57.89	51.3237	13354200
2015-06-24	57.67	58.15	57.54	57.54	51.0134	16166600
2015-06-25	57.75	57.79	57.13	57.17	50.6853	14053600
2015-06-26	57.34	57.58	57.29	57.44	50.9247	16975900
2015-06-29	56.8	57.19	56.01	56.06	49.7012	19289700
2015-06-30	56.54	56.88	55.99	56.24	49.8608	17346700
2015-07-01	57.09	57.2	56.61	56.91	50.4548	12165300
2015-07-02	56.84	57.14	56.52	56.74	50.3041	10106800
2015-07-06	56.1	56.53	56.01	56.44	50.0381	11682100
2015-07-07	56.32	56.47	55.08	56.25	49.8697	15831800
2015-07-08	55.84	56.17	55.21	55.25	48.9831	12906600
2015-07-09	56.06	56.15	55.44	55.5	49.2047	13623200
2015-07-10	56.33	56.46	55.86	56.08	49.719	13269600
2015-07-13	56.56	56.76	56.42	56.74	50.3041	15521800
2015-07-14	56.46	57.37	56.39	57.25	50.7563	20066300
2015-07-15	57.41	58.16	57.26	57.78	51.2261	17159400
2015-07-16	58.24	58.35	57.98	58.17	51.5719	13194500
2015-07-17	57.97	58.05	57.49	57.94	51.368	12963900
2015-07-20	57.99	58.29	57.88	58.05	51.4655	9672900
2015-07-21	58.02	58.37	57.75	57.95	51.3769	12504300
2015-07-22	58.07	58.59	57.99	58.52	51.8822	14871100
2015-07-23	58.73	58.77	58.07	58.21	51.6074	13582200
2015-07-24	58.18	58.34	57.7	57.78	51.2261	13157300
2015-07-27	57.48	57.84	57.34	57.59	51.0577	15495300
2015-07-28	57.73	57.84	57.16	57.4	50.8892	16730600
2015-07-29	57.6	58.13	57.42	57.96	51.3857	13718400
2015-07-30	57.85	58.19	57.72	58.15	51.5542	9864800
2015-07-31	58.23	58.25	57.79	57.87	51.3059	12369800
2015-08-03	58.07	58.07	57.5	57.91	51.3414	13085900
2015-08-04	57.77	58.16	57.71	57.82	51.2616	12324700
2015-08-05	57.81	58.02	57.48	57.65	51.4445	12032500
2015-08-06	57.65	57.95	57.41	57.53	51.3374	12556600
2015-08-07	57.57	57.86	57.04	57.47	51.2839	13596200
2015-08-10	57.8	57.98	57.68	57.94	51.7033	12397500
2015-08-11	57.23	57.55	56.98	57.21	51.0519	15026900
2015-08-12	56.9	56.95	56.2	56.72	50.6146	21663200
2015-08-13	56.75	57.13	56.63	56.89	50.7663	11868600
2015-08-14	56.89	57.37	56.82	57.33	51.159	9721800
2015-08-17	57.02	57.5	56.93	57.35	51.1768	11462500
2015-08-18	57.41	57.72	57.27	57.54	51.3464	10581500
2015-08-19	57.28	57.55	56.95	57.06	50.918	13744600
2015-08-20	56.46	56.58	56.11	56.12	50.0792	20857700
2015-08-21	55.33	55.78	53.96	53.97	48.1606	31954400
2015-08-24	49.2	53.24	47.75	51.25	45.7334	40198100
2015-08-25	53.55	53.65	50	50.02	44.6358	31041800
2015-08-26	51.56	52.41	50.58	52.3	46.6704	30235800
2015-08-27	53.44	54.1	52.88	54.03	48.2142	26452500
2015-08-28	53.75	53.93	53.04	53.54	47.7769	18342200
2015-08-31	53.4	53.56	53.06	53.33	47.5895	13738000
2015-09-01	52.11	52.32	50.53	50.99	45.5014	28031700
2015-09-02	52.49	52.49	51.27	51.99	46.3938	20919600
2015-09-03	52.39	53	52.22	52.43	46.7864	15719000
2015-09-04	51.8	51.82	50.76	51.29	45.7691	22303800
2015-09-08	52.65	52.98	51.98	52.93	47.2326	19685400
2015-09-09	53.61	53.7	52.02	52.19	46.5722	16028400
2015-09-10	52.07	52.86	51.8	52.56	46.9024	17996200
2015-09-11	52.34	52.66	52.03	52.62	46.956	12549400
2015-09-14	52.63	52.88	52.41	52.77	47.0898	16225600
2015-09-15	53.04	53.79	52.82	53.47	47.7145	14028000
2015-09-16	53.52	53.89	52.9	53.72	47.9376	15218500
2015-09-17	53.7	53.91	52.03	52.21	46.5901	25025800
2015-09-18	51.27	51.48	50.7	51.04	45.546	38973500
2015-09-21	51.52	51.75	51.18	51.55	46.0011	16673300
2015-09-22	50.87	51.15	50.33	50.69	45.2337	21761300
2015-09-23	50.88	50.94	50.5	50.78	45.314	12521200
2015-09-24	50.09	50.68	49.8	50.55	45.1088	17064300
2015-09-25	51.36	51.87	51.07	51.48	45.9387	18394800
2015-09-28	51.07	51.3	50.2	50.37	44.9482	17647900
2015-09-29	50.47	50.96	50	50.89	45.4122	20816400
2015-09-30	51.63	51.72	50.7	51.35	45.8227	20427100
2015-10-01	51.51	51.86	50.92	51.44	45.903	15556600
2015-10-02	50.28	51.29	49.51	51.26	45.7424	21630300
2015-10-05	51.71	52.57	51.5	52.41	46.7686	15240700
2015-10-06	52.18	52.54	51.92	52.03	46.4295	14490700
2015-10-07	52.49	52.73	51.91	52.19	46.5722	13863500
2015-10-08	52.23	52.59	51.77	52.54	46.8846	15384100
2015-10-09	53.02	53.07	51.98	52.14	46.5276	16983100
2015-10-12	52.12	52.43	51.75	52.18	46.5633	10639000
2015-10-13	52.02	52.31	51.71	51.86	46.2778	16002200
2015-10-14	51.7	51.9	50.74	51.5	45.9565	26269100
2015-10-15	51.98	52.7	51.76	52.69	47.0184	18262400
2015-10-16	53.15	53.19	52.51	52.88	47.188	15676300
2015-10-19	52.76	53.01	52.45	52.56	46.9024	15515700
2015-10-20	52.62	53.29	52.58	53.08	47.3664	13504300
2015-10-21	53.04	53.86	53.03	53.12	47.4021	17666700
2015-10-22	53.4	54.45	53.4	54.06	48.241	18263200
2015-10-23	54.34	54.8	54.11	54.75	48.8567	16924800
2015-10-26	54.76	54.81	54.16	54.29	48.4462	12661400
2015-10-27	53.98	54.33	53.82	54.12	48.2945	12443900
2015-10-28	54.24	55.5	54.17	55.45	49.4813	16681600
2015-10-29	55.39	55.57	54.91	55.09	49.1601	11314200
2015-10-30	55.07	55.07	54.03	54.14	48.3124	18450500
2015-11-02	54.21	55.02	54.13	54.85	48.9459	10992300
2015-11-03	54.68	55.15	54.45	54.93	49.0173	10709100
2015-11-04	54.56	54.75	54.38	54.58	49.0398	12809000
2015-11-05	54.35	55.08	54.35	54.86	49.2913	12263900
2015-11-06	56.04	56.34	55.56	55.85	50.1809	22376800
2015-11-09	56.08	56.22	55.14	55.47	49.8394	17609700
2015-11-10	55.3	55.96	55.23	55.91	50.2348	13475900
2015-11-11	56.13	56.17	55.51	55.8	50.1359	10808500
2015-11-12	55.52	55.75	55.17	55.17	49.5699	17552200
2015-11-13	55.02	55.36	54.33	54.57	49.0308	16550200
2015-11-16	54.48	55.27	54.4	55.27	49.6597	11955400
2015-11-17	55.33	55.49	54.84	54.96	49.3812	11331900
2015-11-18	55.06	55.77	54.97	55.67	50.0191	16612600
2015-11-19	55.77	56.07	55.46	55.97	50.2887	12167600
2015-11-20	56.26	56.26	55.72	55.82	50.1539	16264100
2015-11-23	55.9	56.04	55.56	55.6	49.9562	9638100
2015-11-24	55.14	55.48	54.89	55.28	49.6687	14156500
2015-11-25	55.46	55.52	55.1	55.22	49.6148	10034400
2015-11-27	55.34	55.47	54.98	55.39	49.7675	4914000
2015-11-30	55.46	55.69	55.1	55.1	49.507	15998900
2015-12-01	55.51	55.77	55.27	55.71	50.0551	15543400
2015-12-02	55.8	55.8	55	55.08	49.489	12779900
2015-12-03	55.13	55.22	54.03	54.2	48.6984	15410100
2015-12-04	54.48	55.88	54.31	55.67	50.0191	19647700
2015-12-07	55.45	55.56	55.02	55.42	49.7945	17991600
2015-12-08	54.98	55.21	54.28	54.4	48.878	19949500
2015-12-09	54.12	54.94	53.71	54.12	48.6265	18499600
2015-12-10	54.25	54.99	53.88	54.34	48.8241	14020200
2015-12-11	53.45	53.94	52.99	53.31	47.8987	17815700
2015-12-14	53.32	53.57	52.75	53.2	47.7999	21789600
2015-12-15	53.83	55.12	53.81	54.91	49.3363	19056700
2015-12-16	55.21	56.04	54.82	55.85	50.1809	21086800
2015-12-17	56.11	56.24	55.47	55.47	49.8394	18800500
2015-12-18	55	55.15	53.79	53.79	48.33	31468600
2015-12-21	54.3	54.54	53.55	54.02	48.5366	12993400
2015-12-22	54.36	54.5	53.7	54.34	48.8241	10265500
2015-12-23	54.6	55.06	54.46	55.04	49.4531	13033600
2015-12-24	54.97	55.09	54.71	54.82	49.2554	4999400
2015-12-28	54.55	54.78	54.17	54.68	49.1296	8270200
2015-12-29	55.11	55.35	54.99	55.29	49.6777	7894900
2015-12-30	55.27	55.31	54.79	54.89	49.3183	8016900
2015-12-31	54.51	54.95	54.22	54.36	48.8421	10929800
2016-01-04	53.09	53.27	52.3	52.91	47.5393	25985400
2016-01-05	52.93	53.27	52.55	52.89	47.5213	14759600
2016-01-06	52.12	52.62	51.83	51.88	46.6138	20026400
2016-01-07	51.01	51.19	50.15	50.4	45.2841	30425600
2016-01-08	50.8	50.86	49.46	49.56	44.5293	22981400
2016-01-11	50.18	50.33	49.64	50.09	45.0055	18989900
2016-01-12	50.88	51.52	50.45	51.36	46.1466	28961500
2016-01-13	51.73	51.8	49.5	49.73	44.6821	22013500
2016-01-14	50.08	51	49.6	50.64	45.4997	24569800
2016-01-15	48.59	49.64	48.13	48.82	43.8645	41090400
2016-01-19	49.25	49.54	47.99	48.21	43.3164	29918500
2016-01-20	47.28	48.25	46.88	47.87	43.0109	40241100
2016-01-21	48.03	49.05	47.91	48.01	43.1367	24272900
2016-01-22	49.03	49.27	48.56	49.02	44.0441	18298700
2016-01-25	48.91	48.98	47.62	47.66	42.8222	23440800
2016-01-26	47.75	48.56	47.66	48.26	43.3613	18845900
2016-01-27	48.3	49.3	48.13	48.57	43.6398	20441500
2016-01-28	49.1	49.4	48.6	48.92	43.9543	21306600
2016-01-29	49.29	50.25	49.17	50.23	45.1313	25358300
2016-02-01	50.12	50.18	49.56	49.94	44.8708	17385400
2016-02-02	49.26	49.32	48.78	48.83	43.8734	25593200
2016-02-03	48.45	48.51	46.51	47.6	43.0993	47149700
2016-02-04	47.4	48.61	47.37	48.25	43.6878	30603700
2016-02-05	48.35	48.66	47.6	47.86	43.3347	23733700
2016-02-08	47.11	47.34	46.06	46.5	42.1033	31172100
2016-02-09	45.61	46.76	45.36	46.45	42.058	29580100
2016-02-10	46.88	47.22	46.11	46.17	41.8045	19885500
2016-02-11	44.93	45.53	44.5	45.16	40.89	32570900
2016-02-12	45.96	47.39	45.93	47.31	42.8367	28533900
2016-02-16	48.05	48.41	47.57	48.24	43.6788	20410600
2016-02-17	48.65	48.96	47.99	48.13	43.5792	18060500
2016-02-18	48.09	48.14	47.48	47.73	43.217	17162800
2016-02-19	47.4	48.17	47.34	48.09	43.5429	18234900
2016-02-22	48.09	49.34	48.09	49.19	44.5389	17572800
2016-02-23	48.87	48.92	47.98	48.1	43.552	15224700
2016-02-24	47.34	47.68	46.56	47.61	43.1083	18595700
2016-02-25	47.71	48.16	47.71	47.75	43.2351	16620200
2016-02-26	48.13	48.54	47.83	48.07	43.5249	20325600
2016-02-29	48.03	48.03	46.91	46.92	42.4836	24018100
2016-03-01	47.14	48.72	47.14	48.72	44.1134	24758500
2016-03-02	48.84	49.57	48.61	49.57	44.883	18667700
2016-03-03	49.63	49.79	49.07	49.77	45.0641	14207600
2016-03-04	50.01	50.49	49.68	50.11	45.372	18685600
2016-03-07	49.77	50.16	49.44	50.07	45.3357	14386100
2016-03-08	49.61	49.66	48.92	49.05	44.4122	18098200
2016-03-09	49.38	49.5	48.51	48.79	44.1768	17920100
2016-03-10	48.94	49.13	47.96	48.51	43.9232	18525300
2016-03-11	49.12	50.13	48.88	50.07	45.3357	18318400
2016-03-14	49.97	50.07	49.44	49.88	45.1637	12803900
2016-03-15	49.3	49.99	49.2	49.98	45.2542	12945600
2016-03-16	49.75	50.29	49.28	49.54	44.8558	16629700
2016-03-17	49.43	49.93	48.84	49.73	45.0279	16002800
2016-03-18	50.44	50.7	49.93	50.54	45.7613	35812100
2016-03-21	50.5	50.75	50.17	50.67	45.879	13543200
2016-03-22	50.21	50.58	50	50.37	45.6074	13907000
2016-03-23	50.18	50.33	49.7	49.76	45.0551	13648100
2016-03-24	49.02	49.08	48.52	48.9	44.2764	20871100
2016-03-28	49.04	49.04	48.55	48.7	44.0953	18478100
2016-03-29	48.62	48.65	47.84	48.05	43.5067	24247700
2016-03-30	48.4	49.16	48.15	48.65	44.05	16794200
2016-03-31	48.6	48.84	48.27	48.36	43.7874	16397600
2016-04-01	48.23	48.58	47.78	48.45	43.8689	14321400
2016-04-04	48.42	48.67	48.2	48.5	43.9142	12110200
2016-04-05	48.08	48.09	47.46	47.51	43.0178	18297700
2016-04-06	47.39	48.13	47.22	48.08	43.5339	17195200
2016-04-07	47.71	47.78	46.62	46.93	42.4926	17593100
2016-04-08	47.35	47.65	46.97	47.07	42.6194	12236500
2016-04-11	47.11	47.71	47	47.03	42.5832	15113500
2016-04-12	47.14	47.83	46.95	47.77	43.2532	18658500
2016-04-13	48.29	49.25	48.27	49.03	44.3941	26311900
2016-04-14	48.3	49.3	48.17	48.79	44.1768	30006900
2016-04-15	48.62	48.94	48.06	48.25	43.6878	24885200
2016-04-18	48.25	48.88	47.91	48.84	44.222	17638000
2016-04-19	49.01	49.92	48.98	49.88	45.1637	18673400
2016-04-20	49.98	50.52	49.76	50.45	45.6798	22647700
2016-04-21	50.55	50.78	49.93	50.05	45.3176	20255400
2016-04-22	50.05	50.74	50.05	50.62	45.8337	16365700
2016-04-25	50.31	50.6	50.12	50.51	45.7341	11689100
2016-04-26	50.51	50.99	50.45	50.92	46.1054	13333500
2016-04-27	50.87	51.41	50.72	50.93	46.1144	15342700
2016-04-28	50.51	50.93	50.2	50.41	45.6436	15506300
2016-04-29	50.46	50.46	49.68	49.98	45.2542	17887000
2016-05-02	50.28	50.7	50.15	50.59	45.8066	14780300
2016-05-03	49.86	50.13	49.54	50	45.2724	16246400
2016-05-04	49.06	49.27	48.68	48.94	44.6519	22402500
2016-05-05	48.97	49.19	48.77	48.96	44.6702	15953600
2016-05-06	48.71	49.12	48.65	49.02	44.7249	14189600
2016-05-09	49.02	49.22	48.81	48.88	44.5972	13877000
2016-05-10	49	49.51	49	49.4	45.0716	14187800
2016-05-11	49.36	49.72	49.08	49.08	44.7797	17344300
2016-05-12	49.34	49.58	49.05	49.2	44.8892	13589600
2016-05-13	49.1	49.43	48.21	48.24	44.0133	25251700
2016-05-16	48.12	48.63	47.94	48.27	44.0406	19655300
2016-05-17	48.14	48.17	47.55	47.62	43.4476	21495600
2016-05-18	47.68	48.72	47.62	48.65	44.3873	30028200
2016-05-19	48.44	48.96	48.16	48.38	44.141	13604100
2016-05-20	48.62	49.21	48.56	48.75	44.4786	13222800
2016-05-23	48.76	48.88	48.35	48.7	44.433	10428300
2016-05-24	49.05	49.37	48.69	49.2	44.8892	16597700
2016-05-25	49.58	50.83	49.51	50.5	46.0753	22478600
2016-05-26	50.52	50.66	50.4	50.55	46.1209	14733900
2016-05-27	50.6	50.86	50.49	50.85	46.3946	13430500
2016-05-31	51.02	51.19	50.49	50.72	46.276	19725000
2016-06-01	50.26	51.04	50.17	51	46.5314	16774300
2016-06-02	50.96	51.11	50.71	51.11	46.6318	14179600
2016-06-03	50.17	50.31	49.61	50.19	45.7924	25452600
2016-06-06	50.24	50.87	50.19	50.49	46.0661	14528500
2016-06-07	50.73	50.73	50.27	50.27	45.8654	15310100
2016-06-08	50.25	50.44	49.74	50	45.6191	18168500
2016-06-09	49.65	49.68	48.85	49.14	44.8344	19464400
2016-06-10	48.49	48.71	48.17	48.34	44.1045	16815300
2016-06-13	48.13	48.51	47.96	47.97	43.7669	16150100
2016-06-14	47.86	48.12	46.51	46.88	42.7724	25311700
2016-06-15	47.27	47.56	46.74	46.78	42.6812	20142000
2016-06-16	46.47	46.86	45.96	46.85	42.7451	15619300
2016-06-17	46.85	47	46.52	46.6	42.517	25661300
2016-06-20	47.49	47.9	46.92	46.93	42.818	19490100
2016-06-21	47.29	47.34	46.77	47.23	43.0918	11731600
2016-06-22	47.15	47.58	46.93	46.97	42.8545	17072100
2016-06-23	47.64	47.91	47.39	47.91	43.7122	16270000
2016-06-24	45.76	46.97	45.28	45.71	41.7049	46744100
2016-06-27	45.2	45.33	44.5	45.01	41.0663	35030100
2016-06-28	45.89	46.11	45.34	46.1	42.0608	27525700
2016-06-29	46.63	46.99	46.15	46.97	42.8545	20856400
2016-06-30	47.24	47.36	46.53	47.33	43.183	22538800
2016-07-01	47.08	47.28	46.86	47.03	42.9093	19013600
2016-07-05	46.7	46.76	45.81	46.21	42.1611	22213000
[truncated: 770 more rows]

## Sheet: wfcc3
fecha	tweet	TextBlob	clean	subjectivity	sentiment	polarity		dia	fecha	pol	eventos	acum	neg	pos	stock	SP	AG	VA	BI	Bull	Bear	A	B	Indice neg	Indice pos	Buliss	Bearish		fecha	eventos	negative	neutral	positive	-	+	stock	neg	pos	index					SUMMARY OUTPUT
2012-11-25	@psy_oppa You're so sick when you dance horse dance moves!!!! Oppa gangnam style! Sick!! (-;	@psy_oppa you're so sick when you dance horse dance moves!!!! oppa gangnam style! sick!! (-;	@psy_oppa you're so sick when you dance horse dance moves!!!! oppa gangnam style! sick!! (-;	0.857143	negative	-1		jueves	2009-01-01	0	1	1	0	1	29.48	1	1	0	0.693147	1	0	0	1	0	1	0	1	-0.736514	2009-01-01	1	0	0	1	0	0	29.48	0	0	1	1	3	1
2018-12-13	Worst quarter since .. _x000D_ * Q2 2012 for Citi_x000D_ * Q1 2016 for Bank of America _x000D_ * Q1 2016 for JPMorgan_x000D_ @CNBC $C $JPM $BAC _x000D_ pic.twitter.com/cfeIJnPmHt	worst quarter since .. _x000D_ * q2 2012 for citi_x000D_ * q1 2016 for bank of america _x000D_ * q1 2016 for jpmorgan_x000D_ @cnbc $c $jpm $bac _x000D_ pic.twitter.com/cfeijnpmht	worst quarter since .. _x000D_ * q2 2012 for citi_x000D_ * q1 2016 for bank of america _x000D_ * q1 2016 for jpmorgan_x000D_ @cnbc $c $jpm $bac _x000D_ pic.twitter.com/cfeijnpmht	1	negative	-1		viernes	2009-01-02	0.359821	4	5	2	2	30	0	0	-0.5	0	0.5	0.5	2	3	0.4	0.6	0.4	1.6		2009-01-02	4	2	0	2	0	0	30	0	0	0	-1	1	2		Regression Statistics
2018-03-28	3 Ways to Keep Yourself From Blowing Up on An Awful Day: Market Recon $SPX $RUT $NVDA $RHT $AAPL $C $BAC $GS $LMT $RTN $GD $BA $COMPhttps://realmoney.thestreet.com/articles/03/28/2018/3-ways-keep-yourself-blowing-awful-day-market-reconÃ‚Â Ã¢â‚¬Â¦	3 ways to keep yourself from blowing up on an awful day: market recon $spx $rut $nvda $rht $aapl $c $bac $gs $lmt $rtn $gd $ba $comp	3 ways to keep yourself from blowing up on an awful day: market recon $spx $rut $nvda $rht $aapl $c $bac $gs $lmt $rtn $gd $ba $comp	1	negative	-1		sabado	2009-01-03	0	0	5	0	0	30	0	0	-0.5	0	0	0	2	3	0.4	0.6	0.8	2.2		2009-01-03	0	0	0	0	0	0	30	0	0	0	0	2	0		Multiple R	0.928911
2017-09-20	A vicious cycle for shorts: sharks sweep, banks pop - Rinse & Repeat |Upwards Spiral| http://ow.ly/6E8r30fjkUxÃ‚Â @WallStJesus $C $BAC $XLF $MIKpic.twitter.com/wY5WcwbgWk	a vicious cycle for shorts: sharks sweep, banks pop - rinse & repeat |upwards spiral| @wallstjesus $c $bac $xlf $mikpic.twitter.com/wy5wcwbgwk	a vicious cycle for shorts: sharks sweep, banks pop - rinse & repeat |upwards spiral| @wallstjesus $c $bac $xlf $mikpic.twitter.com/wy5wcwbgwk	1	negative	-1		domingo	2009-01-04	0	0	5	0	0	30	0	0	0	0	0	0	2	3	0.4	0.6	1.2	2.8		2009-01-04	0	0	0	0	0	0	30	0	0	0	0	2	0		R Square	0.862875
2017-01-02	The Volcker Rule: Washington-Think At Its Worst http://seekingalpha.com/article/4033715-volcker-rule-washington-think-worst?source=feed_fÃ‚Â Ã¢â‚¬Â¦ $BAC $C $DB $GS $JPM $MS $WFC $DIA $SPY $SPYB $SPYD $SPYG $SPYV	the volcker rule: washington-think at its worst $bac $c $db $gs $jpm $ms $wfc $dia $spy $spyb $spyd $spyg $spyv	the volcker rule: washington-think at its worst $bac $c $db $gs $jpm $ms $wfc $dia $spy $spyb $spyd $spyg $spyv	1	negative	-1		lunes	2009-01-05	0	2	7	0	2	28.06	1	1	1	1.09861	1	0	2	5	0.285714	0.714286	1.48571	3.51429		2009-01-05	2	0	0	2	0	0	28.06	0	0	1	1	3	2		Adjusted R Square	0.8628
2016-06-28	It's a horrible time to be a U.S. bank: http://money.cnn.com/2016/06/28/investing/banks-crushed-brexit/index.htmlÃ‚Â Ã¢â‚¬Â¦ $C $BAC $GS $JPM	it's a horrible time to be a you.s. bank: $c $bac $gs $jpm	it's a horrible time to be a you.s. bank: $c $bac $gs $jpm	1	negative	-1		martes	2009-01-06	-0.366667	3	10	2	1	27.54	-0.333333	0.057191	-0.666667	-0.405465	0.333333	0.666667	4	6	0.4	0.6	1.88571	4.11429		2009-01-06	3	2	0	1	0	0	27.54	0	0	0	-1	1	2		Standard Error	4.60291
2014-04-28	About 342 million shares of $BAC traded today --highest volume since Dec. 2012. The stock fell 6.3%, or its worst day in 1.5-years. @CNBC	about 342 million shares of $bac traded today --highest volume since dec. 2012. the stock fell 6.3%, or its worst day in 1.5-years. @cnbc	about 342 million shares of $bac traded today --highest volume since dec. 2012. the stock fell 6.3%, or its worst day in 1.5-years. @cnbc	1	negative	-1		miércoles	2009-01-07	1.07929	5	15	1	4	25.87	0.6	0.2	0.466667	0.916291	0.8	0.2	5	10	0.333333	0.666667	2.21905	4.78095		2009-01-07	5	1	0	4	0	0	25.87	0	0	1	1	3	4		Observations	3653
2011-12-04	60 Minutes just demolioshed the "Gummint did it" silliness with insiders from Countrywide and Citigroup. Devastating stuff $BAC $C $$	60 minutes just demolioshed the "gummint did it" silliness with insiders from countrywide and citigroup. devastating stuff $bac $c $$	60 minutes just demolioshed the "gummint did it" silliness with insiders from countrywide and citigroup. devastating stuff $bac $c $$	1	negative	-1		jueves	2009-01-08	0.75	2	17	0	2	25.72	1	1	0.2	1.09861	1	0	5	12	0.294118	0.705882	2.51317	5.48683		2009-01-08	2	0	0	2	0	0	25.72	0	0	2	1	3	2
2010-11-14	The 18 Worst Companies In America $T $DTV $C $JPM $BAC $MCD $WLP $AMR $DAL $LCC $TWC $CMCSA $UAUA $CCMM by @twitofgus http://read.bi/cXMVT4	the 18 worst companies in america $t $dtv $c $jpm $bac $mcd $wlp $amr $dal $lcc $twc $cmcsa $uaua $ccmm by @twitofgus	the 18 worst companies in america $t $dtv $c $jpm $bac $mcd $wlp $amr $dal $lcc $twc $cmcsa $uaua $ccmm by @twitofgus	1	negative	-1		viernes	2009-01-09	0.204286	2	19	0	2	25.14	1	1	0	1.09861	1	0	5	14	0.263158	0.736842	2.77632	6.22368		2009-01-09	2	0	0	2	0	0	25.14	0	0	3	1	3	2		ANOVA
2010-10-14	Here's That Devastating Report On Bank Of America That Everyone Is Talking About Today $BAC by @WhiteGM http://read.bi/agSoUN	here's that devastating report on bank of america that everyone is talking about today $bac by @whitegm	here's that devastating report on bank of america that everyone is talking about today $bac by @whitegm	1	negative	-1		sábado	2009-01-10	0	0	19	0	0	25.14	0	0	-1	0	0	0	5	14	0.263158	0.736842	3.03948	6.96052		2009-01-10	0	0	0	0	0	0	25.14	0	0	3	0	2	0			df	SS	MS	F	Significance F
2010-01-03	Ken Lewis is a clown @theback9: $BAC accounted for $4.5B of losses over those 9 months, the bank's worst performing unit #bankruptcy	ken lewis is a clown @theback9: $bac accounted for $4.5b of losses over those 9 months, the bank's worst performing unit #bankruptcy	ken lewis is a clown @theback9: $bac accounted for $4.5b of losses over those 9 months, the bank's worst performing unit #bankruptcy	1	negative	-1		domingo	2009-01-11	0	0	19	0	0	25.14	0	0	0	0	0	0	5	14	0.263158	0.736842	3.30264	7.69736		2009-01-11	0	0	0	0	0	0	25.14	0	0	3	0	2	0		Regression	2	486618	243309	11484	0
2009-05-07	RT @UrbaneGorilla: @jweaving $BAC, $WFC, $TD$AMTD $ETFC , #Suddenlink. The list goes on. --> $BAC is RIDICULOUS!!! $WFC, too!!!	rt @urbanegorilla: @jweaving $bac, $wfc, $td$amtd $etfc , #suddenlink. the list goes on. --> $bac is ridiculous!!! $wfc, too!!!	rt @urbanegorilla: @jweaving $bac, $wfc, $td$amtd $etfc , #suddenlink. the list goes on. --> $bac is ridiculous!!! $wfc, too!!!	1	negative	-1		lunes	2009-01-12	1.25	2	21	0	2	23.8	1	1	1	1.09861	1	0	5	16	0.238095	0.761905	3.54073	8.45927		2009-01-12	2	0	0	2	0	0	23.8	0	0	4	1	3	2		Residual	3650	77331.7	21.1868
2013-12-13	And the worst person* of 2013 is: $WFC_x000D_ http://blogs.ocweekly.com/navelgazing/2013/12/worst_people_america_crimes_20.php?page=4Ã‚Â Ã¢â‚¬Â¦_x000D_ (*=corporations are people)pic.twitter.com/SjL7qSADTb	and the worst person* of 2013 is: $wfc_x000D_ _x000D_ (*=corporations are people)pic.twitter.com/sjl7qsadtb	and the worst person* of 2013 is: $wfc_x000D_ _x000D_ (*=corporations are people)pic.twitter.com/sjl7qsadtb	1	negative	-1		martes	2009-01-13	-0.692857	6	27	2	4	24.38	0.333333	0.057191	-0.333333	0.510826	0.666667	0.333333	7	20	0.259259	0.740741	3.79999	9.20001		2009-01-13	6	2	0	4	0	0	24.38	0	0	5	1	3	4		Total	3652	563950
2016-11-03	Exclusive: Over a dozen workers describe grim mood inside crisis-ridden #WellsFargo http://money.cnn.com/2016/11/03/investing/wells-fargo-morale-problem/index.htmlÃ‚Â Ã¢â‚¬Â¦ $WFC pic.twitter.com/Yo3vCgxHJa	exclusive: over a dozen workers describe grim mood inside crisis-ridden #wellsfargo $wfc pic.twitter.com/yo3vcgxhja	exclusive: over a dozen workers describe grim mood inside crisis-ridden #wellsfargo $wfc pic.twitter.com/yo3vcgxhja	1	negative	-1		miércoles	2009-01-14	0.583333	7	34	3	4	23.07	0.142857	0.0102567	-0.0952381	0.223144	0.571429	0.428571	10	24	0.294118	0.705882	4.09411	9.90589		2009-01-14	7	3	0	4	0	0	23.07	0	0	6	1	3	4
2016-09-29	NOW: #LosAngeles City Atty Feuer joins @GDLA w/ @SteveGDLA & @Araksya who are "outraged" about #WellsFargo sales practices! $WFC @FOXLApic.twitter.com/k5YRUhuGQy	now: #losangeles city atty feuer joins @gdla w/ @stevegdla & @araksya who are "outraged" about #wellsfargo sales practices! $wfc @foxlapic.twitter.com/k5yruhugqy	now: #losangeles city atty feuer joins @gdla w/ @stevegdla & @araksya who are "outraged" about #wellsfargo sales practices! $wfc @foxlapic.twitter.com/k5yruhugqy	1	negative	-1		jueves	2009-01-15	0.175	2	36	1	1	20.16	0	0	-0.0714286	0	0.5	0.5	11	25	0.305556	0.694444	4.39967	10.6003		2009-01-15	2	1	0	1	0	0	20.16	0	0	5	-1	1	1			Coefficients	Standard Error	t Stat	P-value	Lower 95%
2017-01-02	The Volcker Rule: Washington-Think At Its Worst http://seekingalpha.com/article/4033715-volcker-rule-washington-think-worst?source=tweetÃ‚Â Ã¢â‚¬Â¦ $BAC $C $DB $GS $JPM $MS $WFC $DIA $SPY $SPYB $SPYD $SPYG $SPYV	the volcker rule: washington-think at its worst $bac $c $db $gs $jpm $ms $wfc $dia $spy $spyb $spyd $spyg $spyv	the volcker rule: washington-think at its worst $bac $c $db $gs $jpm $ms $wfc $dia $spy $spyb $spyd $spyg $spyv	1	negative	-1		viernes	2009-01-16	0.966667	4	40	0	4	18.68	1	1	0.5	1.60944	1	0	11	29	0.275	0.725	4.67467	11.3253		2009-01-16	4	0	0	4	0	0	18.68	0	0	6	1	3	4		Intercept	25.8406	0.130088	198.639	0	25.5855
2016-11-14	$BAC is up a mere 17% in one week !!!_x000D_ Move along folks, nothing to see here....	$bac is up a mere 17% in one week !!!_x000D_ move along folks, nothing to see here....	$bac is up a mere 17% in one week !!!_x000D_ move along folks, nothing to see here....	0.5	negative	-0.976562		sábado	2009-01-17	-0.7	1	41	1	0	18.68	-1	1	-1	-0.693147	0	1	12	29	0.292683	0.707317	4.96735	12.0327		2009-01-17	1	1	0	0	0	0	18.68	0	0	5	-1	1	1		X Variable 1	-0.519723	0.0117705	-44.1547	0	-0.542801
2011-08-23	Stupid Rumor of day: JPMorgan May Take Over Bank Of America - MEGA BANK! 31% of US Deposits! DOUBTFUL http://bit.ly/oNwmGSÃ‚Â $JPM $BAC $$	stupid rumor of day: jpmorgan may take over bank of america - mega bank! 31% of us deposits! doubtful $jpm $bac $$	stupid rumor of day: jpmorgan may take over bank of america - mega bank! 31% of us deposits! doubtful $jpm $bac $$	0.95	negative	-0.9		domingo	2009-01-18	0	0	41	0	0	18.68	0	0	0	0	0	0	12	29	0.292683	0.707317	5.26003	12.74		2009-01-18	0	0	0	0	0	0	18.68	0	0	5	0	2	0		X Variable 2	0.231273	0.00400134	57.7988	0	0.223428
2012-01-05	$C, $JPM, $WFC. even those hated finnies are looking constructive.	$c, $jpm, $wfc. even those hated finnies are looking constructive.	$c, $jpm, $wfc. even those hated finnies are looking constructive.	0.7	negative	-0.9		lunes	2009-01-19	0	0	41	0	0	18.68	0	0	0	0	0	0	12	29	0.292683	0.707317	5.55272	13.4473		2009-01-19	0	0	0	0	0	0	18.68	0	0	5	0	2	0
2018-11-30	Who's buying into this hated sector? Warren Buffett is. $JPM $CMA $BAC $WFC $PNC $WAL $MTBhttps://soundcloud.com/zacks-investment-research/buffett-goes-all-in-on-the?utm_source=soundcloud&utm_campaign=share&utm_medium=twitterÃ‚Â Ã¢â‚¬Â¦	who's buying into this hated sector? warren buffett is. $jpm $cma $bac $wfc $pnc $wal $mtb	who's buying into this hated sector? warren buffett is. $jpm $cma $bac $wfc $pnc $wal $mtb	0.7	negative	-0.9		martes	2009-01-20	0.0454545	2	43	0	2	14.23	1	1	1	1.09861	1	0	12	31	0.27907	0.72093	5.83179	14.1682		2009-01-20	2	0	0	2	0	0	14.23	0	0	6	1	3	2
2009-04-21	so $BAC guys hate the $MER guys & the $MER guys that have come over hate the $BAC guys @dasan was all over this, worst buy ever for $BAC	so $bac guys hate the $mer guys & the $mer guys that have come over hate the $bac guys @dasan was all over this, worst buy ever for $bac	so $bac guys hate the $mer guys & the $mer guys that have come over hate the $bac guys @dasan was all over this, worst buy ever for $bac	0.933333	negative	-0.866667		miércoles	2009-01-21	-0.25	3	46	1	2	16.65	0.333333	0.057191	-0.333333	0.405465	0.666667	0.333333	13	33	0.282609	0.717391	6.11439	14.8856		2009-01-21	3	1	0	2	0	0	16.65	0	0	7	1	3	2		SUMMARY OUTPUT
2014-07-03	lets be clear--fixed income will do badly.. momentum stocks NO--$CAT, $UTX, $BA, $BAC yes. The critics here are, frankly, pathetic	lets be clear--fixed income will do badly.. momentum stocks no--$cat, $utx, $ba, $bac yes. the critics here are, frankly, pathetic	lets be clear--fixed income will do badly.. momentum stocks no--$cat, $utx, $ba, $bac yes. the critics here are, frankly, pathetic	0.833333	negative	-0.85		jueves	2009-01-22	0.8	5	51	0	5	15.79	1	1	0.333333	1.79176	1	0	13	38	0.254902	0.745098	6.3693	15.6307		2009-01-22	5	0	0	5	0	0	15.79	0	0	8	1	3	5
2014-02-02	U2 for Bank of America? Sellout, bloody sellout. $BOA	u2 for bank of america? sellout, bloody sellout. $boa	u2 for bank of america? sellout, bloody sellout. $boa	0.9	negative	-0.8		viernes	2009-01-23	0	2	53	0	2	15.87	1	1	0	1.09861	1	0	13	40	0.245283	0.754717	6.61458	16.3854		2009-01-23	2	0	0	2	0	0	15.87	0	0	9	1	3	2		Regression Statistics
2017-12-13	what do you guys think about Wells Fargo breaking out of a 3-year base? $WFC pic.twitter.com/PzMytfgKyB	what do you guys think about wells fargo breaking out of a 3-year base? $wfc pic.twitter.com/pzmytfgkyb	what do you guys think about wells fargo breaking out of a 3-year base? $wfc pic.twitter.com/pzmytfgkyb	1	negative	-0.8		sábado	2009-01-24	0	0	53	0	0	15.87	0	0	-1	0	0	0	13	40	0.245283	0.754717	6.85986	17.1401		2009-01-24	0	0	0	0	0	0	15.87	0	0	9	0	2	0		Multiple R	0.933187
2018-02-05	The Market Carpet got bloody today._x000D_ $WFC $NVDA $XOM $GOOGL $CVX $QCOM $HD $MSFT $AAPL $SPY $SPXpic.twitter.com/ce2GOu6fPA	the market carpet got bloody today._x000D_ $wfc $nvda $xom $googl $cvx $qcom $hd $msft $aapl $spy $spxpic.twitter.com/ce2gou6fpa	the market carpet got bloody today._x000D_ $wfc $nvda $xom $googl $cvx $qcom $hd $msft $aapl $spy $spxpic.twitter.com/ce2gou6fpa	0.9	negative	-0.8		domingo	2009-01-25	0	0	53	0	0	15.87	0	0	0	0	0	0	13	40	0.245283	0.754717	7.10514	17.8949		2009-01-25	0	0	0	0	0	0	15.87	0	0	9	0	2	0		R Square	0.870838
2018-02-02	$WFC Boom. Filthy bank. Filthy. https://twitter.com/Reuters/status/959571748785152001Ã‚Â Ã¢â‚¬Â¦ Fed orders Wells Fargo to halt 'growth' over compliance issues http://reut.rs/2BP1c0b	$wfc boom. filthy bank. filthy. fed orders wells fargo to halt 'growth' over compliance issues	$wfc boom. filthy bank. filthy. fed orders wells fargo to halt 'growth' over compliance issues	1	negative	-0.8		lunes	2009-01-26	0.5	2	55	0	2	15.48	1	1	1	1.09861	1	0	13	42	0.236364	0.763636	7.34151	18.6585		2009-01-26	2	0	0	2	0	0	15.48	0	0	10	1	3	2		Adjusted R Square	0.87076
2012-07-03	Damn thundering like crazy beast!!!!!!! Scary~~~~	damn thundering like crazy beast!!!!!!! scary~~~~	damn thundering like crazy beast!!!!!!! scary~~~~	0.95	negative	-0.75		martes	2009-01-27	0	0	55	0	0	16.19	0	0	-1	0	0	0	13	42	0.236364	0.763636	7.57787	19.4221		2009-01-27	0	0	0	0	0	0	16.19	0	0	10	0	2	0		Standard Error	4.37623
2012-05-25	Buying banks: C (26.54) and BAC (7.14) $C $BAC	buying banks: c (26.54) and bac (7.14) $c $bac	buying banks: c (26.54) and bac (7.14) $c $bac	1	negative	-0.75		miércoles	2009-01-28	0	0	55	0	0	21.19	0	0	0	0	0	0	13	42	0.236364	0.763636	7.81424	20.1858		2009-01-28	0	0	0	0	0	0	21.19	0	0	10	0	2	0		Observations	3299
2013-07-12	Wells Fargo beats estimates; $WFC STORY: http://cnb.cx/13TD3TaÃ‚Â (via @earningscentral)	wells fargo beats estimates; $wfc story: (via @earningscentral)	wells fargo beats estimates; $wfc story: (via @earningscentral)	1	negative	-0.75		jueves	2009-01-29	-0.3	1	56	1	0	18.78	-1	1	0	-0.693147	0	1	14	42	0.25	0.75	8.06424	20.9358		2009-01-29	1	1	0	0	0	0	18.78	0	0	9	-1	1	1
2014-01-09	This part of Wells Fargo's business is taking off: http://cnb.cx/K8EqoVÃ‚Â (via @kaylatausche) $WFC	this part of wells fargo's business is taking off: (via @kaylatausche) $wfc	this part of wells fargo's business is taking off: (via @kaylatausche) $wfc	1	negative	-0.75		viernes	2009-01-30	0	0	56	0	0	18.9	0	0	0	0	0	0	14	42	0.25	0.75	8.31424	21.6858		2009-01-30	0	0	0	0	0	0	18.9	0	0	9	0	2	0		ANOVA
2016-09-28	California hits Wells Fargo where it hurts: http://usat.ly/2dupPZaÃ‚Â (Photo: Getty) $WFC pic.twitter.com/nlsXNs8H8P	california hits wells fargo where it hurts: (photo: getty) $wfc pic.twitter.com/nlsxns8h8p	california hits wells fargo where it hurts: (photo: getty) $wfc pic.twitter.com/nlsxns8h8p	1	negative	-0.75		sábado	2009-01-31	0	0	56	0	0	18.9	0	0	0	0	0	0	14	42	0.25	0.75	8.56424	22.4358		2009-01-31	0	0	0	0	0	0	18.9	0	0	9	0	2	0			df	SS	MS	F	Significance F
2014-04-25	Dick Bove has bad news on Bank of America earnings: http://cnb.cx/1gY42PlÃ‚Â (via @JeffCoxCNBCcom) $BAC	dick bove has bad news on bank of america earnings: (via @jeffcoxcnbccom) $bac	dick bove has bad news on bank of america earnings: (via @jeffcoxcnbccom) $bac	0.833333	negative	-0.725		domingo	2009-02-01	0	0	56	0	0	18.9	0	0	0	0	0	0	14	42	0.25	0.75	8.81424	23.1858		2009-02-01	0	0	0	0	0	0	18.9	0	0	9	0	2	0		Regression	2	425590	212795	11111.2	0
2014-06-13	Note to self: People get mad when you hate on $AAPL $BAC or soccer	note to self: people get mad when you hate on $aapl $bac or soccer	note to self: people get mad when you hate on $aapl $bac or soccer	0.95	negative	-0.7125		lunes	2009-02-02	0	0	56	0	0	19.23	0	0	0	0	0	0	14	42	0.25	0.75	9.06424	23.9358		2009-02-02	0	0	0	0	0	0	19.23	0	0	9	0	2	0		Residual	3296	63123.1	19.1514
2018-10-12	$BAC ugly pic.twitter.com/Dv0piEfg9G	$bac ugly pic.twitter.com/dv0piefg9g	$bac ugly pic.twitter.com/dv0piefg9g	1	negative	-0.7		martes	2009-02-03	0	0	56	0	0	18.53	0	0	0	0	0	0	14	42	0.25	0.75	9.31424	24.6858		2009-02-03	0	0	0	0	0	0	18.53	0	0	9	0	2	0		Total	3298	488713
2013-02-01	Bank of America's online #banking website crashes, leaving customers frustrated (via @AP) http://yhoo.it/11pViy6Ã‚Â $BAC #BofA	bank of america's online #banking website crashes, leaving customers frustrated (via @ap) $bac #bofa	bank of america's online #banking website crashes, leaving customers frustrated (via @ap) $bac #bofa	0.2	negative	-0.7		miércoles	2009-02-04	0	0	56	0	0	17.45	0	0	0	0	0	0	14	42	0.25	0.75	9.56424	25.4358		2009-02-04	0	0	0	0	0	0	17.45	0	0	9	0	2	0
2009-08-27	Merrill Lynch Is Seething With Anger Over Treatment Of Dan Sontag $BAC by @carney http://bit.ly/13R2vn	merrill lynch is seething with anger over treatment of dan sontag $bac by @carney	merrill lynch is seething with anger over treatment of dan sontag $bac by @carney	0.2	negative	-0.7		jueves	2009-02-05	0.4	2	58	0	2	16.27	1	1	1	1.09861	1	0	14	44	0.241379	0.758621	9.80562	26.1944		2009-02-05	2	0	0	2	0	0	16.27	0	0	10	1	3	2			Coefficients	Standard Error	t Stat	P-value	Lower 95%
2016-06-20	Some intra-day ugly candles, Fins_x000D_ $XLU $GS $JPM $WFC $BAC $C	some intra-day ugly candles, fins_x000D_ $xlu $gs $jpm $wfc $bac $c	some intra-day ugly candles, fins_x000D_ $xlu $gs $jpm $wfc $bac $c	1	negative	-0.7		viernes	2009-02-06	0	0	58	0	0	19.14	0	0	-1	0	0	0	14	44	0.241379	0.758621	10.047	26.953		2009-02-06	0	0	0	0	0	0	19.14	0	0	10	0	2	0		Intercept	25.2809	0.129759	194.829	0	25.0265
2017-11-09	Senate GOP Tax Bill May Be Bad News For Investors http://ow.ly/XeQf30gt3xiÃ‚Â $AAPL $BAC $GOOGLpic.twitter.com/ugdpcSjwsS	senate gop tax bill may be bad news for investors $aapl $bac $googlpic.twitter.com/ugdpcsjwss	senate gop tax bill may be bad news for investors $aapl $bac $googlpic.twitter.com/ugdpcsjwss	0.666667	negative	-0.7		sábado	2009-02-07	0	0	58	0	0	19.14	0	0	0	0	0	0	14	44	0.241379	0.758621	10.2884	27.7116		2009-02-07	0	0	0	0	0	0	19.14	0	0	10	0	2	0		X Variable 1	-0.45086	0.0135847	-33.1887	1.21349e-208	-0.477495
2016-06-13	$MSFT is gonna be so pissed they paid $196 for $LNKD... It ain't as bad as $BAC paying $30/share for CountryWide but they gonna be heated	$msft is gonna be so pissed they paid $196 for $lnkd... it ain't as bad as $bac paying $30/share for countrywide but they gonna be heated	$msft is gonna be so pissed they paid $196 for $lnkd... it ain't as bad as $bac paying $30/share for countrywide but they gonna be heated	0.666667	negative	-0.7		domingo	2009-02-08	0	0	58	0	0	19.14	0	0	0	0	0	0	14	44	0.241379	0.758621	10.5298	28.4702		2009-02-08	0	0	0	0	0	0	19.14	0	0	10	0	2	0		X Variable 2	0.21191	0.00444419	47.6826	0	0.203197
2013-10-21	JPMorgan's $13 bil settlement is bad news for BofA, Wells, others. $JPM $BAC http://ow.ly/q1fwu	jpmorgan's $13 bil settlement is bad news for bofa, wells, others. $jpm $bac	jpmorgan's $13 bil settlement is bad news for bofa, wells, others. $jpm $bac	0.666667	negative	-0.7		lunes	2009-02-09	0	0	58	0	0	19.06	0	0	0	0	0	0	14	44	0.241379	0.758621	10.7711	29.2289		2009-02-09	0	0	0	0	0	0	19.06	0	0	10	0	2	0
2012-05-18	$JPM has over 80% in Level 3 assets vs. 40% for $BAC and $C. (could be bad)	$jpm has over 80% in level 3 assets vs. 40% for $bac and $c. (could be bad)	$jpm has over 80% in level 3 assets vs. 40% for $bac and $c. (could be bad)	0.666667	negative	-0.7		martes	2009-02-10	0	0	58	0	0	16.35	0	0	0	0	0	0	14	44	0.241379	0.758621	11.0125	29.9875		2009-02-10	0	0	0	0	0	0	16.35	0	0	10	0	2	0
2012-04-18	Bank of America faces $2B of bad home-equity loans | http://bloom.bg/IymyxyÃ‚Â $BAC	bank of america faces $2b of bad home-equity loans | $bac	bank of america faces $2b of bad home-equity loans | $bac	0.666667	negative	-0.7		miércoles	2009-02-11	0	0	58	0	0	17.5	0	0	0	0	0	0	14	44	0.241379	0.758621	11.2539	30.7461		2009-02-11	0	0	0	0	0	0	17.5	0	0	10	0	2	0
2012-02-09	The! AG settlement with $BAC, %WFC et all looks like a coupon settlement for bad tires. No punishment for securities fraud, racketeering	the! ag settlement with $bac, %wfc et all looks like a coupon settlement for bad tires. no punishment for securities fraud, racketeering	the! ag settlement with $bac, %wfc et all looks like a coupon settlement for bad tires. no punishment for securities fraud, racketeering	0.666667	negative	-0.7		jueves	2009-02-12	0	0	58	0	0	16.8	0	0	0	0	0	0	14	44	0.241379	0.758621	11.4953	31.5047		2009-02-12	0	0	0	0	0	0	16.8	0	0	10	0	2	0
2012-01-02	Signs of Bad Companies http://stks.co/1jp4Ã‚Â $RIMM $NFLX $AAPL $GS $BAC $AIG $C	signs of bad companies $rimm $nflx $aapl $gs $bac $aig $c	signs of bad companies $rimm $nflx $aapl $gs $bac $aig $c	0.666667	negative	-0.7		viernes	2009-02-13	0	0	58	0	0	15.76	0	0	0	0	0	0	14	44	0.241379	0.758621	11.7366	32.2634		2009-02-13	0	0	0	0	0	0	15.76	0	0	10	0	2	0
2011-12-19	$BAC trade idea: Financials are in bad shape, but $BAC is leading. There are a lot of bag holders this year (it (cont) http://tl.gd/eqki9n	$bac trade idea: financials are in bad shape, but $bac is leading. there are a lot of bag holders this year (it (cont)	$bac trade idea: financials are in bad shape, but $bac is leading. there are a lot of bag holders this year (it (cont)	0.666667	negative	-0.7		sábado	2009-02-14	0	0	58	0	0	15.76	0	0	0	0	0	0	14	44	0.241379	0.758621	11.978	33.022		2009-02-14	0	0	0	0	0	0	15.76	0	0	10	0	2	0
2009-01-17	Why didn't $BAC know how bad the books were at ML before they bought them? Did Deloitte know? Is PwC up for it? http://tinyurl.com/7uv96l	why didn't $bac know how bad the books were at ml before they bought them? did deloitte know? is pwc up for it?	why didn't $bac know how bad the books were at ml before they bought them? did deloitte know? is pwc up for it?	0.666667	negative	-0.7		domingo	2009-02-15	0	0	58	0	0	15.76	0	0	0	0	0	0	14	44	0.241379	0.758621	12.2194	33.7806		2009-02-15	0	0	0	0	0	0	15.76	0	0	10	0	2	0
2009-01-13	Rosner: Force Banks to Write-down Bad Debt Before They Get a Dime of TARP II_x000D_ http://tinyurl.com/8rbeue ($C $BAC $JPM $XLF $GS $MS $WFC)	rosner: force banks to write-down bad debt before they get a dime of tarp ii_x000D_ ($c $bac $jpm $xlf $gs $ms $wfc)	rosner: force banks to write-down bad debt before they get a dime of tarp ii_x000D_ ($c $bac $jpm $xlf $gs $ms $wfc)	0.666667	negative	-0.7		lunes	2009-02-16	0	0	58	0	0	15.76	0	0	0	0	0	0	14	44	0.241379	0.758621	12.4608	34.5392		2009-02-16	0	0	0	0	0	0	15.76	0	0	10	0	2	0
2009-05-04	Buffet just another pumper, like everyone else. of course. Who didn't know something bad coming re: $WFC after this weekend? $WFC $$	buffet just another pumper, like everyone else. of course. who didn't know something bad coming re: $wfc after this weekend? $wfc $$	buffet just another pumper, like everyone else. of course. who didn't know something bad coming re: $wfc after this weekend? $wfc $$	0.666667	negative	-0.7		martes	2009-02-17	0	0	58	0	0	13.69	0	0	0	0	0	0	14	44	0.241379	0.758621	12.7022	35.2978		2009-02-17	0	0	0	0	0	0	13.69	0	0	10	0	2	0
2017-12-08	Despite a push to slash regulation & rein in @CFPB, President Trump vows to punish #WellsFargo for 'bad acts' http://money.cnn.com/2017/12/08/investing/trump-twitter-wells-fargo/index.htmlÃ‚Â Ã¢â‚¬Â¦ $WFC pic.twitter.com/hDehishbKt	despite a push to slash regulation & rein in @cfpb, president trump vows to punish #wellsfargo for 'bad acts' $wfc pic.twitter.com/hdehishbkt	despite a push to slash regulation & rein in @cfpb, president trump vows to punish #wellsfargo for 'bad acts' $wfc pic.twitter.com/hdehishbkt	0.666667	negative	-0.7		miércoles	2009-02-18	0	0	58	0	0	13.05	0	0	0	0	0	0	14	44	0.241379	0.758621	12.9435	36.0565		2009-02-18	0	0	0	0	0	0	13.05	0	0	10	0	2	0
2018-03-31	The Buyback Bubble Will End Badly..._x000D_ $BA $DVN $WFC https://seekingalpha.com/article/4156578-buyback-bubble-will-end-badly?source=tweetÃ‚Â Ã¢â‚¬Â¦	the buyback bubble will end badly..._x000D_ $ba $dvn $wfc	the buyback bubble will end badly..._x000D_ $ba $dvn $wfc	0.666667	negative	-0.7		jueves	2009-02-19	0	0	58	0	0	12.01	0	0	0	0	0	0	14	44	0.241379	0.758621	13.1849	36.8151		2009-02-19	0	0	0	0	0	0	12.01	0	0	10	0	2	0
2018-01-12	If you missed it, JP Morgan and Wells Fargo reported earnings this morning_x000D_ Ã¢â‚¬Â¢ $WFC MISSED on revenue but beat on EPS -> https://stocktwits.com/Plutustraders/message/108692057Ã‚Â Ã¢â‚¬Â¦_x000D_ Ã¢â‚¬Â¢ $JPM made one really bad trade ->https://stocktwits.com/lamonicabuzz/message/108693806Ã‚Â Ã¢â‚¬Â¦	if you missed it, jp morgan and wells fargo reported earnings this morning_x000D_ $wfc missed on revenue but beat on eps -> _x000D_ $jpm made one really bad trade ->	if you missed it, jp morgan and wells fargo reported earnings this morning_x000D_ $wfc missed on revenue but beat on eps -> _x000D_ $jpm made one really bad trade ->	0.666667	negative	-0.7		viernes	2009-02-20	0	2	60	0	2	10.91	1	1	1	1.09861	1	0	14	46	0.233333	0.766667	13.4183	37.5817		2009-02-20	2	0	0	2	0	0	10.91	0	0	11	1	3	2
2018-02-05	At least four downgrades for $WFC, which is poised for its worst day since 2011._x000D_ @CNBC _x000D_ Morgan Stanley:pic.twitter.com/Ld4A3ZcABk	at least four downgrades for $wfc, which is poised for its worst day since 2011._x000D_ @cnbc _x000D_ morgan stanley:pic.twitter.com/ld4a3zcabk	at least four downgrades for $wfc, which is poised for its worst day since 2011._x000D_ @cnbc _x000D_ morgan stanley:pic.twitter.com/ld4a3zcabk	0.7	negative	-0.65		sábado	2009-02-21	0	0	60	0	0	10.91	0	0	-1	0	0	0	14	46	0.233333	0.766667	13.6516	38.3484		2009-02-21	0	0	0	0	0	0	10.91	0	0	11	0	2	0
2017-04-14	Warren Buffett is cutting his Wells Fargo stake - but it has zero to do with account fraud or bad PR. $WFC https://www.fool.com/investing/2017/04/13/warren-buffett-is-selling-wells-fargo-stock-should.aspxÃ‚Â Ã¢â‚¬Â¦	warren buffett is cutting his wells fargo stake - but it has zero to do with account fraud or bad pr. $wfc	warren buffett is cutting his wells fargo stake - but it has zero to do with account fraud or bad pr. $wfc	0.783333	negative	-0.65		domingo	2009-02-22	0	1	61	0	1	10.91	1	1	1	0.693147	1	0	14	47	0.229508	0.770492	13.8811	39.1189		2009-02-22	1	0	0	1	0	0	10.91	0	0	12	1	3	1
2018-12-04	Here's the bankster bailouts in one picture. $BAC_x000D_ (Shout out to the hecklers, whatever they're mad about). pic.twitter.com/RNWaQoYZS7	here's the bankster bailouts in one picture. $bac_x000D_ (shout out to the hecklers, whatever they're mad about). pic.twitter.com/rnwaqoyzs7	here's the bankster bailouts in one picture. $bac_x000D_ (shout out to the hecklers, whatever they're mad about). pic.twitter.com/rnwaqoyzs7	1	negative	-0.625		lunes	2009-02-23	0.22619	2	63	0	2	11.03	1	1	0	1.09861	1	0	14	49	0.222222	0.777778	14.1033	39.8967		2009-02-23	2	0	0	2	0	0	11.03	0	0	13	1	3	2
2013-04-17	Bank of America EPS shy of estimates. $BAC STORY: http://cnb.cx/11f00cQÃ‚Â (via @EarningsCentral)	bank of america eps shy of estimates. $bac story: (via @earningscentral)	bank of america eps shy of estimates. $bac story: (via @earningscentral)	0.75	negative	-0.625		martes	2009-02-24	-0.125	1	64	1	0	13.05	-1	1	-1	-0.693147	0	1	15	49	0.234375	0.765625	14.3377	40.6623		2009-02-24	1	1	0	0	0	0	13.05	0	0	12	-1	1	1
2013-10-24	Bank of America cutting 3,000 #mortgage #jobs: http://bit.ly/166viJuÃ‚Â $BAC	bank of america cutting 3,000 #mortgage #jobs: $bac	bank of america cutting 3,000 #mortgage #jobs: $bac	0.9	negative	-0.6		miércoles	2009-02-25	0	0	64	0	0	13.44	0	0	0	0	0	0	15	49	0.234375	0.765625	14.5721	41.4279		2009-02-25	0	0	0	0	0	0	13.44	0	0	12	0	2	0
2012-05-21	FUNNIEST FUCKING HEADLINE OF THE DAY: BofA Chief Says Dimon Will Do WhatÃ¢â‚¬â„¢s Needed to Cap Losses http://bloom.bg/JLo84jÃ‚Â $BAC $JPM $$	funniest fucking headline of the day: bofa chief says dimon will do whats needed to cap losses $bac $jpm $$	funniest fucking headline of the day: bofa chief says dimon will do whats needed to cap losses $bac $jpm $$	0.8	negative	-0.6		jueves	2009-02-26	0.283333	2	66	1	1	14.4	0	0	0.5	0	0.5	0.5	16	50	0.242424	0.757576	14.8145	42.1855		2009-02-26	2	1	0	1	0	0	14.4	0	0	11	-1	1	1
2011-08-25	$BAC bulls pounding table that co didn't need to raise capital. Fact Buffett got these sweetheart terms shows you how desperate they were	$bac bulls pounding table that co didn't need to raise capital. fact buffett got these sweetheart terms shows you how desperate they were	$bac bulls pounding table that co didn't need to raise capital. fact buffett got these sweetheart terms shows you how desperate they were	1	negative	-0.6		viernes	2009-02-27	0	1	67	0	1	12.1	1	1	0.5	0.693147	1	0	16	51	0.238806	0.761194	15.0533	42.9467		2009-02-27	1	0	0	1	0	0	12.1	0	0	12	1	3	1
2010-12-03	7 Stocks Insiders Are Buying Like Crazy $BAC $VSR $RIMG $HPOL http://read.bi/hY6JlR	7 stocks insiders are buying like crazy $bac $vsr $rimg $hpol	7 stocks insiders are buying like crazy $bac $vsr $rimg $hpol	0.9	negative	-0.6		sábado	2009-02-28	0.4	1	68	0	1	12.1	1	1	0	0.693147	1	0	16	52	0.235294	0.764706	15.2886	43.7114		2009-02-28	1	0	0	1	0	0	12.1	0	0	13	1	3	1
2009-12-07	Desperate Citigroup And Wachovia At War With Government Over TARP Repayment $WFC $C by @tvjournal http://bit.ly/7WMRjf	desperate citigroup and wachovia at war with government over tarp repayment $wfc $c by @tvjournal	desperate citigroup and wachovia at war with government over tarp repayment $wfc $c by @tvjournal	1	negative	-0.6		domingo	2009-03-01	-0.05	1	69	1	0	12.1	-1	1	-1	-0.693147	0	1	17	52	0.246377	0.753623	15.535	44.465		2009-03-01	1	1	0	0	0	0	12.1	0	0	12	-1	1	1
2012-11-19	Monday links: investment diets, $FB under accumulation and why coupons drive us crazy. http://stks.co/mEyHÃ‚Â $AAPL $CSCO $AMZN $INTC $WFC	monday links: investment diets, $fb under accumulation and why coupons drive us crazy. $aapl $csco $amzn $intc $wfc	monday links: investment diets, $fb under accumulation and why coupons drive us crazy. $aapl $csco $amzn $intc $wfc	0.9	negative	-0.6		lunes	2009-03-02	0	0	69	0	0	10.84	0	0	0	0	0	0	17	52	0.246377	0.753623	15.7814	45.2186		2009-03-02	0	0	0	0	0	0	10.84	0	0	12	0	2	0
2012-01-05	Who Is Richard Cordray? http://yhoo.it/yExlx0Ã‚Â Here's Why Wall Street Is Afraid of Him @businessinsider @CFPB $BAC $C $JPM $WFC	who is richard cordray? here's why wall street is afraid of him @businessinsider @cfpb $bac $c $jpm $wfc	who is richard cordray? here's why wall street is afraid of him @businessinsider @cfpb $bac $c $jpm $wfc	0.9	negative	-0.6		martes	2009-03-03	0	0	69	0	0	10.67	0	0	0	0	0	0	17	52	0.246377	0.753623	16.0277	45.9723		2009-03-03	0	0	0	0	0	0	10.67	0	0	12	0	2	0
2015-12-01	The coal industry is getting too dirty for Wall Street to touch http://cnnmon.ie/1IBfC0YÃ‚Â #climatechange $MS $WFC pic.twitter.com/hkC9Rzavu0	the coal industry is getting too dirty for wall street to touch #climatechange $ms $wfc pic.twitter.com/hkc9rzavu0	the coal industry is getting too dirty for wall street to touch #climatechange $ms $wfc pic.twitter.com/hkc9rzavu0	0.8	negative	-0.6		miércoles	2009-03-04	0	0	69	0	0	9.66	0	0	0	0	0	0	17	52	0.246377	0.753623	16.2741	46.7259		2009-03-04	0	0	0	0	0	0	9.66	0	0	12	0	2	0
2015-02-23	You asked, he answered! @jimcramer told me why he's over $MBLY, likes $WFC & believes $TSLA is a cold stock: http://www.thestreet.com/video/13054719/cramer-i-like-wells-fargo-am-over-mobileye-teslas-a-cold-stock.htmlÃ‚Â Ã¢â‚¬Â¦ #fb	you asked, he answered! @jimcramer told me why he's over $mbly, likes $wfc & believes $tsla is a cold stock: #fb	you asked, he answered! @jimcramer told me why he's over $mbly, likes $wfc & believes $tsla is a cold stock: #fb	1	negative	-0.6		jueves	2009-03-05	0.3625	3	72	0	3	8.12	1	1	1	1.38629	1	0	17	55	0.236111	0.763889	16.5102	47.4898		2009-03-05	3	0	0	3	0	0	8.12	0	0	13	1	3	3
2016-12-13	#SanFrancisco Board of Supervisors Resolution cutting ties with Wells Fargo passes unanimously. #ForgoWells #CFPB #CaLeg $WFC	#sanfrancisco board of supervisors resolution cutting ties with wells fargo passes unanimously. #forgowells #cfpb #caleg $wfc	#sanfrancisco board of supervisors resolution cutting ties with wells fargo passes unanimously. #forgowells #cfpb #caleg $wfc	0.9	negative	-0.6		viernes	2009-03-06	0.567273	3	75	0	3	8.61	1	1	0	1.38629	1	0	17	58	0.226667	0.773333	16.7369	48.2631		2009-03-06	3	0	0	3	0	0	8.61	0	0	14	1	3	3
2016-09-16	"Lose a shred of reputation for the firm and I will be ruthless." -- Buffett to Salomon Bros. in '91._x000D_ Hey @WarrenBuffett, any word on $WFC?	"lose a shred of reputation for the firm and i will be ruthless." -- buffett to salomon bros. in '91._x000D_ hey @warrenbuffett, any word on $wfc?	"lose a shred of reputation for the firm and i will be ruthless." -- buffett to salomon bros. in '91._x000D_ hey @warrenbuffett, any word on $wfc?	0.7	negative	-0.6		sábado	2009-03-07	0	0	75	0	0	8.61	0	0	-1	0	0	0	17	58	0.226667	0.773333	16.9635	49.0365		2009-03-07	0	0	0	0	0	0	8.61	0	0	14	0	2	0
2017-04-29	In 2017 these stocks hasn't gained a single penny_x000D_ $VZ $F $C $TGT $T $GILD $XOM $WFC _x000D_ Our worst pick went Up +80% > http://bit.ly/2dm1VMjÃ‚Â pic.twitter.com/wy95Gfiz3E	in 2017 these stocks hasn't gained a single penny_x000D_ $vz $f $c $tgt $t $gild $xom $wfc _x000D_ our worst pick went up +80% >	in 2017 these stocks hasn't gained a single penny_x000D_ $vz $f $c $tgt $t $gild $xom $wfc _x000D_ our worst pick went up +80% >	0.607143	negative	-0.535714		domingo	2009-03-08	0	0	75	0	0	8.61	0	0	0	0	0	0	17	58	0.226667	0.773333	17.1902	49.8098		2009-03-08	0	0	0	0	0	0	8.61	0	0	14	0	2	0
2016-04-21	Chilling https://www.instagram.com/p/BEfkq1wH1IJ/	chilling	chilling	0.9	negative	-0.5		lunes	2009-03-09	0	0	75	0	0	9.97	0	0	0	0	0	0	17	58	0.226667	0.773333	17.4169	50.5831		2009-03-09	0	0	0	0	0	0	9.97	0	0	14	0	2	0
2012-10-01	Yo navigation!!!! You gotta be smarter...!!!!!!!! Don't give me wrong destination....	yo navigation!!!! you gotta be smarter...!!!!!!!! don't give me wrong destination....	yo navigation!!!! you gotta be smarter...!!!!!!!! don't give me wrong destination....	0.9	negative	-0.5		martes	2009-03-10	0	0	75	0	0	11.81	0	0	0	0	0	0	17	58	0.226667	0.773333	17.6435	51.3565		2009-03-10	0	0	0	0	0	0	11.81	0	0	14	0	2	0
2016-10-21	#WellsFargo has bucked the bank branch closure trend. The fake account scandal may change that: http://money.cnn.com/2016/10/21/investing/wells-fargo-branch-closures-fake-accounts/index.htmlÃ‚Â Ã¢â‚¬Â¦ $WFC $BAC $JPMpic.twitter.com/1QHFd8MWkN	#wellsfargo has bucked the bank branch closure trend. the fake account scandal may change that: $wfc $bac $jpmpic.twitter.com/1qhfd8mwkn	#wellsfargo has bucked the bank branch closure trend. the fake account scandal may change that: $wfc $bac $jpmpic.twitter.com/1qhfd8mwkn	1	negative	-0.5		miércoles	2009-03-11	0	0	75	0	0	11.88	0	0	0	0	0	0	17	58	0.226667	0.773333	17.8702	52.1298		2009-03-11	0	0	0	0	0	0	11.88	0	0	14	0	2	0
2016-10-04	Updated S&P year-end targets for $JPM , $GS , $BAC ... Whoops wrong slide #matthewpic.twitter.com/RBIlmhmRBV	updated s&p year-end targets for $jpm , $gs , $bac ... whoops wrong slide #matthewpic.twitter.com/rbilmhmrbv	updated s&p year-end targets for $jpm , $gs , $bac ... whoops wrong slide #matthewpic.twitter.com/rbilmhmrbv	0.9	negative	-0.5		jueves	2009-03-12	0	0	75	0	0	13.95	0	0	0	0	0	0	17	58	0.226667	0.773333	18.0969	52.9031		2009-03-12	0	0	0	0	0	0	13.95	0	0	14	0	2	0
2016-03-16	100 billion Reason for $JPM $GS $BAC $WFC to be Vague about #LENR #BlackSwan. Check #APCO_x000D_ http://www.sifferkoll.se/sifferkoll/there-is-a-100-billion-reason-for-the-big-banks-jpm-gs-bac-wfc-to-be-vague-about-lenr-blackswan-is-apco-the-connection/Ã‚Â Ã¢â‚¬Â¦ pic.twitter.com/bsDHcCEy8k	100 billion reason for $jpm $gs $bac $wfc to be vague about #lenr #blackswan. check #apco_x000D_ pic.twitter.com/bsdhccey8k	100 billion reason for $jpm $gs $bac $wfc to be vague about #lenr #blackswan. check #apco_x000D_ pic.twitter.com/bsdhccey8k	0.5	negative	-0.5		viernes	2009-03-13	0	1	76	0	1	13.94	1	1	1	0.693147	1	0	17	59	0.223684	0.776316	18.3206	53.6794		2009-03-13	1	0	0	1	0	0	13.94	0	0	15	1	3	1
2016-01-07	Bank of America has gone no where in over 2 years. Talk about expensive opportunity cost. I still think it's heading a lot lower $bac	bank of america has gone no where in over 2 years. talk about expensive opportunity cost. i still think it's heading a lot lower $bac	bank of america has gone no where in over 2 years. talk about expensive opportunity cost. i still think it's heading a lot lower $bac	0.7	negative	-0.5		sábado	2009-03-14	0	0	76	0	0	13.94	0	0	-1	0	0	0	17	59	0.223684	0.776316	18.5443	54.4557		2009-03-14	0	0	0	0	0	0	13.94	0	0	15	0	2	0
2015-12-07	These companies have already failed. $AIG $C $JPM $GS $MS $WFC $DB $HSBC $UBS $CS $BCS $BAC	these companies have already failed. $aig $c $jpm $gs $ms $wfc $db $hsbc $ubs $cs $bcs $bac	these companies have already failed. $aig $c $jpm $gs $ms $wfc $db $hsbc $ubs $cs $bcs $bac	0.3	negative	-0.5		domingo	2009-03-15	0	1	77	0	1	13.94	1	1	1	0.693147	1	0	17	60	0.220779	0.779221	18.765	55.235		2009-03-15	1	0	0	1	0	0	13.94	0	0	16	1	3	1
2015-04-01	Dear Twitter, tell me where I am wrong with $BAC and $JPM.	dear twitter, tell me where i am wrong with $bac and $jpm.	dear twitter, tell me where i am wrong with $bac and $jpm.	0.9	negative	-0.5		lunes	2009-03-16	0	0	77	0	0	13.7	0	0	-1	0	0	0	17	60	0.220779	0.779221	18.9858	56.0142		2009-03-16	0	0	0	0	0	0	13.7	0	0	16	0	2	0
2014-03-27	Citi fails stress test, again. Picked on by the Fed or sign of lingering troubles? http://onforb.es/1dvEdtKÃ‚Â $C $BAC $JPM $WFC	citi fails stress test, again. picked on by the fed or sign of lingering troubles? $c $bac $jpm $wfc	citi fails stress test, again. picked on by the fed or sign of lingering troubles? $c $bac $jpm $wfc	0.3	negative	-0.5		martes	2009-03-17	0	0	77	0	0	14.66	0	0	0	0	0	0	17	60	0.220779	0.779221	19.2066	56.7934		2009-03-17	0	0	0	0	0	0	14.66	0	0	16	0	2	0
2014-03-20	Results are in! 29 of 30 Banks Pass Fed's Stress Test. $BAC, $JPM, $MS cut it close. Zions Fails.http://onforb.es/1dgGr0z	results are in! 29 of 30 banks pass fed's stress test. $bac, $jpm, $ms cut it close. zions fails.	results are in! 29 of 30 banks pass fed's stress test. $bac, $jpm, $ms cut it close. zions fails.	0.3	negative	-0.5		miércoles	2009-03-18	0	0	77	0	0	17.22	0	0	0	0	0	0	17	60	0.220779	0.779221	19.4274	57.5726		2009-03-18	0	0	0	0	0	0	17.22	0	0	16	0	2	0
2013-06-11	Today's worst CDS offenders on my screen are Merrill Lynch and $MS, 13% and 8% wider respectively $BAC $XLF $SPY $SPX #stockaction	today's worst cds offenders on my screen are merrill lynch and $ms, 13% and 8% wider respectively $bac $xlf $spy $spx #stockaction	today's worst cds offenders on my screen are merrill lynch and $ms, 13% and 8% wider respectively $bac $xlf $spy $spx #stockaction	0.55	negative	-0.5		jueves	2009-03-19	0	0	77	0	0	15.42	0	0	0	0	0	0	17	60	0.220779	0.779221	19.6481	58.3519		2009-03-19	0	0	0	0	0	0	15.42	0	0	16	0	2	0
2012-10-29	Investors in these Banks should be wary of looming Lawsuits http://seekingalpha.com/a/kjwzÃ‚Â $BAC $BCS $C $JPM $WFC	investors in these banks should be wary of looming lawsuits $bac $bcs $c $jpm $wfc	investors in these banks should be wary of looming lawsuits $bac $bcs $c $jpm $wfc	0.7	negative	-0.5		viernes	2009-03-20	0	0	77	0	0	13.99	0	0	0	0	0	0	17	60	0.220779	0.779221	19.8689	59.1311		2009-03-20	0	0	0	0	0	0	13.99	0	0	16	0	2	0
2012-03-22	Bank of America to become landlord to troubled borrowers. @Diana_Olick reports: http://bit.ly/GTlXqPÃ‚Â $BAC	bank of america to become landlord to troubled borrowers. @diana_olick reports: $bac	bank of america to become landlord to troubled borrowers. @diana_olick reports: $bac	1	negative	-0.5		sábado	2009-03-21	0	0	77	0	0	13.99	0	0	0	0	0	0	17	60	0.220779	0.779221	20.0897	59.9103		2009-03-21	0	0	0	0	0	0	13.99	0	0	16	0	2	0
2012-03-22	BofA pilots "Mortgage to Lease" program, allowing troubled homeowners to swap their mortgages for rent. http://on.wsj.com/GHFFsDÃ‚Â $BAC	bofa pilots "mortgage to lease" program, allowing troubled homeowners to swap their mortgages for rent. $bac	bofa pilots "mortgage to lease" program, allowing troubled homeowners to swap their mortgages for rent. $bac	1	negative	-0.5		domingo	2009-03-22	0	0	77	0	0	13.99	0	0	0	0	0	0	17	60	0.220779	0.779221	20.3105	60.6895		2009-03-22	0	0	0	0	0	0	13.99	0	0	16	0	2	0
2011-01-17	Citigroup Gain Masks Flawed Mortgages Sold to Freddie Mac http://bit.ly/gFBWVN $ALLY1 $BAC $C $FMCC $FNMA $JPM $WFC	citigroup gain masks flawed mortgages sold to freddie mac $ally1 $bac $c $fmcc $fnma $jpm $wfc	citigroup gain masks flawed mortgages sold to freddie mac $ally1 $bac $c $fmcc $fnma $jpm $wfc	0.5	negative	-0.5		lunes	2009-03-23	0	0	77	0	0	17.33	0	0	0	0	0	0	17	60	0.220779	0.779221	20.5313	61.4687		2009-03-23	0	0	0	0	0	0	17.33	0	0	16	0	2	0
2010-09-14	CNBC Gets Bored Talking To Brian Moynihan, Zooms In On Blondes On BAC Trading Floor $BAC by @courtn_comstock http://read.bi/bgGojG	cnbc gets bored talking to brian moynihan, zooms in on blondes on bac trading floor $bac by @courtn_comstock	cnbc gets bored talking to brian moynihan, zooms in on blondes on bac trading floor $bac by @courtn_comstock	1	negative	-0.5		martes	2009-03-24	0	0	77	0	0	15.5	0	0	0	0	0	0	17	60	0.220779	0.779221	20.752	62.248		2009-03-24	0	0	0	0	0	0	15.5	0	0	16	0	2	0
2009-10-18	http://chart.ly/9xnt75 $BAC - fake out	$bac - fake out	$bac - fake out	1	negative	-0.5		miércoles	2009-03-25	0	0	77	0	0	16.42	0	0	0	0	0	0	17	60	0.220779	0.779221	20.9728	63.0272		2009-03-25	0	0	0	0	0	0	16.42	0	0	16	0	2	0
2009-09-21	Sanford Bernstein: You Are All Wrong About Wells Fargo $WFC by @carney http://bit.ly/1aDSpS	sanford bernstein: you are all wrong about wells fargo $wfc by @carney	sanford bernstein: you are all wrong about wells fargo $wfc by @carney	0.9	negative	-0.5		jueves	2009-03-26	0	0	77	0	0	15.95	0	0	0	0	0	0	17	60	0.220779	0.779221	21.1936	63.8064		2009-03-26	0	0	0	0	0	0	15.95	0	0	16	0	2	0
2009-05-04	Why Wall StreetÃ¢â‚¬â„¢s 5 Worries Are Wrong $GM $GS $JPM $WFC $X #Housing #BarackObama #SwineFlu #StockPicks #StockMarket http://bit.ly/Yb5Yc	why wall streets 5 worries are wrong $gm $gs $jpm $wfc $x #housing #barackobama #swineflu #stockpicks #stockmarket	why wall streets 5 worries are wrong $gm $gs $jpm $wfc $x #housing #barackobama #swineflu #stockpicks #stockmarket	0.9	negative	-0.5		viernes	2009-03-27	0	0	77	0	0	15.59	0	0	0	0	0	0	17	60	0.220779	0.779221	21.4144	64.5856		2009-03-27	0	0	0	0	0	0	15.59	0	0	16	0	2	0
2010-06-04	So What Did We Do? We Made Ã¢â‚¬ËœEm Even Too Biggier To Fail - The Reformed Broker http://stk.ly/aNY8fT $C $BAC $JPM $WFC	so what did we do? we made em even too biggier to fail - the reformed broker $c $bac $jpm $wfc	so what did we do? we made em even too biggier to fail - the reformed broker $c $bac $jpm $wfc	0.3	negative	-0.5		sábado	2009-03-28	0	0	77	0	0	15.59	0	0	0	0	0	0	17	60	0.220779	0.779221	21.6352	65.3648		2009-03-28	0	0	0	0	0	0	15.59	0	0	16	0	2	0
2013-03-19	Why Wells Fargo should have failed the Fed's stress test. by @stephengandel http://bit.ly/10d8fJsÃ‚Â $WFC	why wells fargo should have failed the fed's stress test. by @stephengandel $wfc	why wells fargo should have failed the fed's stress test. by @stephengandel $wfc	0.3	negative	-0.5		domingo	2009-03-29	0	0	77	0	0	15.59	0	0	0	0	0	0	17	60	0.220779	0.779221	21.8559	66.1441		2009-03-29	0	0	0	0	0	0	15.59	0	0	16	0	2	0
2013-01-11	If you listened just now to the cfo of $WFC --you would recognize how silly Wall Street is. $WFC is taking over the country's deposits.	if you listened just now to the cfo of $wfc --you would recognize how silly wall street is. $wfc is taking over the country's deposits.	if you listened just now to the cfo of $wfc --you would recognize how silly wall street is. $wfc is taking over the country's deposits.	0.875	negative	-0.5		lunes	2009-03-30	-0.0625	1	78	1	0	13.37	-1	1	0	-0.693147	0	1	18	60	0.230769	0.769231	22.0867	66.9133		2009-03-30	1	1	0	0	0	0	13.37	0	0	15	-1	1	1
2014-03-27	Citi fails stress test, again. Picked on by the Fed or sign of lingering troubles? http://onforb.es/1dvEdtKÃ‚Â $C $BAC $JPM $WFC	citi fails stress test, again. picked on by the fed or sign of lingering troubles? $c $bac $jpm $wfc	citi fails stress test, again. picked on by the fed or sign of lingering troubles? $c $bac $jpm $wfc	0.3	negative	-0.5		martes	2009-03-31	0	0	78	0	0	14.24	0	0	0	0	0	0	18	60	0.230769	0.769231	22.3175	67.6825		2009-03-31	0	0	0	0	0	0	14.24	0	0	15	0	2	0
2015-12-07	These companies have already failed. $AIG $C $JPM $GS $MS $WFC $DB $HSBC $UBS $CS $BCS $BAC	these companies have already failed. $aig $c $jpm $gs $ms $wfc $db $hsbc $ubs $cs $bcs $bac	these companies have already failed. $aig $c $jpm $gs $ms $wfc $db $hsbc $ubs $cs $bcs $bac	0.3	negative	-0.5		miércoles	2009-04-01	0	0	78	0	0	14.48	0	0	0	0	0	0	18	60	0.230769	0.769231	22.5482	68.4518		2009-04-01	0	0	0	0	0	0	14.48	0	0	15	0	2	0
2016-10-20	Awful sales pressure stories from #WellsFargo employees. It sounds like a financial sweat shop. http://nyti.ms/2eppdBpÃ‚Â $WFC	awful sales pressure stories from #wellsfargo employees. it sounds like a financial sweat shop. $wfc	awful sales pressure stories from #wellsfargo employees. it sounds like a financial sweat shop. $wfc	0.5	negative	-0.5		jueves	2009-04-02	0	0	78	0	0	15.33	0	0	0	0	0	0	18	60	0.230769	0.769231	22.779	69.221		2009-04-02	0	0	0	0	0	0	15.33	0	0	15	0	2	0
2016-09-27	.@WellsFargo fake accounts head could still walk with $77 million http://cnnmon.ie/2d89esoÃ‚Â Via @MattMEgan5 $WFC pic.twitter.com/hMhQhJgtkp	.@wellsfargo fake accounts head could still walk with $77 million via @mattmegan5 $wfc pic.twitter.com/hmhqhjgtkp	.@wellsfargo fake accounts head could still walk with $77 million via @mattmegan5 $wfc pic.twitter.com/hmhqhjgtkp	1	negative	-0.5		viernes	2009-04-03	0	0	78	0	0	16.34	0	0	0	0	0	0	18	60	0.230769	0.769231	23.0098	69.9902		2009-04-03	0	0	0	0	0	0	16.34	0	0	15	0	2	0
2016-09-08	Well Fargo Fires 5,300 Employees After Fake Account Scandal http://benzinga.com/z/8439028Ã‚Â $WFC	well fargo fires 5,300 employees after fake account scandal $wfc	well fargo fires 5,300 employees after fake account scandal $wfc	1	negative	-0.5		sábado	2009-04-04	0	0	78	0	0	16.34	0	0	0	0	0	0	18	60	0.230769	0.769231	23.2406	70.7594		2009-04-04	0	0	0	0	0	0	16.34	0	0	15	0	2	0
2016-09-08	I thought I was immune to shock about bank scandals. Wrong. Thank you, Wells Fargo. $WFC http://money.cnn.com/2016/09/08/investing/wells-fargo-created-phony-accounts-bank-fees/index.htmlÃ‚Â Ã¢â‚¬Â¦	i thought i was immune to shock about bank scandals. wrong. thank you, wells fargo. $wfc	i thought i was immune to shock about bank scandals. wrong. thank you, wells fargo. $wfc	0.9	negative	-0.5		domingo	2009-04-05	0	0	78	0	0	16.34	0	0	0	0	0	0	18	60	0.230769	0.769231	23.4713	71.5287		2009-04-05	0	0	0	0	0	0	16.34	0	0	15	0	2	0
2016-03-29	Poor reporting! http://www.cnbc.com/2016/03/28/buffett-boosts-berkshires-wells-fargo-stake-to-10-percent.htmlÃ‚Â Ã¢â‚¬Â¦_x000D_ Berkshire didnt raise its share holding in $WFC - it was raised because of #WFC repurchases.	poor reporting! _x000D_ berkshire didnt raise its share holding in $wfc - it was raised because of #wfc repurchases.	poor reporting! _x000D_ berkshire didnt raise its share holding in $wfc - it was raised because of #wfc repurchases.	0.6	negative	-0.5		lunes	2009-04-06	0	0	78	0	0	15.25	0	0	0	0	0	0	18	60	0.230769	0.769231	23.7021	72.2979		2009-04-06	0	0	0	0	0	0	15.25	0	0	15	0	2	0
2016-03-16	100 billion Reason for $JPM $GS $BAC $WFC to be Vague about #LENR #BlackSwan. Check #APCO_x000D_ http://www.sifferkoll.se/sifferkoll/there-is-a-100-billion-reason-for-the-big-banks-jpm-gs-bac-wfc-to-be-vague-about-lenr-blackswan-is-apco-the-connection/Ã‚Â Ã¢â‚¬Â¦ pic.twitter.com/bsDHcCEy8k	100 billion reason for $jpm $gs $bac $wfc to be vague about #lenr #blackswan. check #apco_x000D_ pic.twitter.com/bsdhccey8k	100 billion reason for $jpm $gs $bac $wfc to be vague about #lenr #blackswan. check #apco_x000D_ pic.twitter.com/bsdhccey8k	0.5	negative	-0.5		martes	2009-04-07	0	0	78	0	0	14.85	0	0	0	0	0	0	18	60	0.230769	0.769231	23.9329	73.0671		2009-04-07	0	0	0	0	0	0	14.85	0	0	15	0	2	0
2017-12-21	Steve Bannon sounds like a bored value investor waiting for his $WFC stake to hit intrinsic value https://twitter.com/TheStalwart/status/943928010432024579Ã‚Â Ã¢â‚¬Â¦ Steve Bannon reads obscure journals https://www.vanityfair.com/news/2017/12/bannon-for-president-trump-kushner-ivanka?mbid=social_twitterÃ‚Â Ã¢â‚¬Â¦ pic.twitter.com/qIto0vGmjP	steve bannon sounds like a bored value investor waiting for his $wfc stake to hit intrinsic value steve bannon reads obscure journals pic.twitter.com/qito0vgmjp	steve bannon sounds like a bored value investor waiting for his $wfc stake to hit intrinsic value steve bannon reads obscure journals pic.twitter.com/qito0vgmjp	1	negative	-0.5		miércoles	2009-04-08	0.5	1	79	0	1	14.89	1	1	1	0.693147	1	0	18	61	0.227848	0.772152	24.1607	73.8393		2009-04-08	1	0	0	1	0	0	14.89	0	0	16	1	3	1
2017-09-10	California Bill Would Force Wells Fargo to Court Over Fake Accounts http://www.insurancejournal.com/news/west/2017/09/08/463755.htmÃ‚Â Ã¢â‚¬Â¦ $WFC	california bill would force wells fargo to court over fake accounts $wfc	california bill would force wells fargo to court over fake accounts $wfc	1	negative	-0.5		jueves	2009-04-09	-0.0333333	2	81	1	1	19.61	0	0	-0.5	0	0.5	0.5	19	62	0.234568	0.765432	24.3953	74.6047		2009-04-09	2	1	0	1	0	0	19.61	0	0	15	-1	1	1
2017-07-14	JP Morgan, Wells Fargo and Citi all trading lower pre-market as earnings beats fail to inspire enthusiasm for the group $JPM $WFC $C	jp morgan, wells fargo and citi all trading lower pre-market as earnings beats fail to inspire enthusiasm for the group $jpm $wfc $c	jp morgan, wells fargo and citi all trading lower pre-market as earnings beats fail to inspire enthusiasm for the group $jpm $wfc $c	0.3	negative	-0.5		viernes	2009-04-10	0	0	81	0	0	19.61	0	0	-0.5	0	0	0	19	62	0.234568	0.765432	24.6298	75.3702		2009-04-10	0	0	0	0	0	0	19.61	0	0	15	0	2	0
2017-04-25	#WellsFargo annual shareholder meeting halted by outburst from angry shareholder $WFC	#wellsfargo annual shareholder meeting halted by outburst from angry shareholder $wfc	#wellsfargo annual shareholder meeting halted by outburst from angry shareholder $wfc	1	negative	-0.5		sábado	2009-04-11	0	0	81	0	0	19.61	0	0	0	0	0	0	19	62	0.234568	0.765432	24.8644	76.1356		2009-04-11	0	0	0	0	0	0	19.61	0	0	15	0	2	0
2017-03-29	Wells Fargo to pay $110M to settle fake account suit $WFC http://fxn.ws/2mQ7JoJÃ‚Â pic.twitter.com/3FAnVTHjsT	wells fargo to pay $110m to settle fake account suit $wfc	wells fargo to pay $110m to settle fake account suit $wfc	1	negative	-0.5		domingo	2009-04-12	0	0	81	0	0	19.61	0	0	0	0	0	0	19	62	0.234568	0.765432	25.099	76.901		2009-04-12	0	0	0	0	0	0	19.61	0	0	15	0	2	0
2017-01-06	#WellsFargo is set to launch a replacement for the notorious sales goals that fueled the fake account scandal: http://money.cnn.com/2017/01/06/investing/wells-fargo-replace-sales-goals-fake-accounts/index.htmlÃ‚Â Ã¢â‚¬Â¦ $WFC	#wellsfargo is set to launch a replacement for the notorious sales goals that fueled the fake account scandal: $wfc	#wellsfargo is set to launch a replacement for the notorious sales goals that fueled the fake account scandal: $wfc	1	negative	-0.5		lunes	2009-04-13	0.708889	2	83	0	2	19.67	1	1	1	1.09861	1	0	19	64	0.228916	0.771084	25.3279	77.6721		2009-04-13	2	0	0	2	0	0	19.67	0	0	16	1	3	2
2018-12-22	I have zero clue how $WFC analyst pick their targets, but this is just absurd. Slashes from 3079 to 2650. Look at the chart & you tell me if you think a ~10% rally is coming. $SPX 1D_x000D_ CC: @paranoidbull @OccupyWisdom @hks55 @MI_Investments @Hipster_Trader _x000D_ https://www.bloomberg.com/news/articles/2018-12-21/fed-policy-mistake-spurs-13-cut-to-wells-fargo-s-p-500-target?srnd=premiumÃ‚Â Ã…	i have zero clue how $wfc analyst pick their targets, but this is just absurd. slashes from 3079 to 2650. look at the chart & you tell me if you think a ~10% rally is coming. $spx 1d_x000D_ cc: @paranoidbull @occupywisdom @hks55 @mi_investments @hipster_trader _x000D_	i have zero clue how $wfc analyst pick their targets, but this is just absurd. slashes from 3079 to 2650. look at the chart & you tell me if you think a ~10% rally is coming. $spx 1d_x000D_ cc: @paranoidbull @occupywisdom @hks55 @mi_investments @hipster_trader _x000D_	1	negative	-0.5		martes	2009-04-14	0	1	84	0	1	18.27	1	1	0	0.693147	1	0	19	65	0.22619	0.77381	25.5541	78.4459		2009-04-14	1	0	0	1	0	0	18.27	0	0	17	1	3	1
2018-08-21	Wells Fargo goes from carelessly aggravating customers to intentionally doing it. $WFC https://www.washingtonpost.com/business/2018/08/20/after-florida-democrat-said-shed-take-donations-marijuana-industry-wells-fargo-closed-her-bank-account/?tid=ss_tw&utm_term=.21a94496b6e8Ã‚Â Ã¢â‚¬Â¦	wells fargo goes from carelessly aggravating customers to intentionally doing it. $wfc	wells fargo goes from carelessly aggravating customers to intentionally doing it. $wfc	0.9	negative	-0.5		miércoles	2009-04-15	0.95	2	86	0	2	19.55	1	1	0	1.09861	1	0	19	67	0.22093	0.77907	25.775	79.225		2009-04-15	2	0	0	2	0	0	19.55	0	0	18	1	3	2
2018-02-09	.@Breakingviews: Janet Yellen gives Wells Fargo a beating Ã¢â‚¬â€œ 17 months after fake accounts scandal. Why now? Listen to Viewsroom: http://reut.rs/2EgN3iqÃ‚Â $WFC pic.twitter.com/3c284K0MNP	.@breakingviews: janet yellen gives wells fargo a beating 17 months after fake accounts scandal. why now? listen to viewsroom: $wfc pic.twitter.com/3c284k0mnp	.@breakingviews: janet yellen gives wells fargo a beating 17 months after fake accounts scandal. why now? listen to viewsroom: $wfc pic.twitter.com/3c284k0mnp	1	negative	-0.5		jueves	2009-04-16	0	0	86	0	0	19.45	0	0	-1	0	0	0	19	67	0.22093	0.77907	25.9959	80.0041		2009-04-16	0	0	0	0	0	0	19.45	0	0	18	0	2	0
2016-02-20	It's been a horrendous and embarrassing stock. The worst. I am very angry about it. $BAC https://twitter.com/shonkori/status/701095559180984320Ã‚Â Ã¢â‚¬Â¦ @jimcramer @SoSoOtis $BAC has been a colossal disappointment (45% v. -15%)over 5 years compared to $SPY #Hurtlocker pic.twitter.com/3yGLrU7KVg	it's been a horrendous and embarrassing stock. the worst. i am very angry about it. $bac @jimcramer @sosootis $bac has been a colossal disappointment (45% v. -15%)over 5 years compared to $spy #hurtlocker pic.twitter.com/3yglru7kvg	it's been a horrendous and embarrassing stock. the worst. i am very angry about it. $bac @jimcramer @sosootis $bac has been a colossal disappointment (45% v. -15%)over 5 years compared to $spy #hurtlocker pic.twitter.com/3yglru7kvg	0.8	negative	-0.4875		viernes	2009-04-17	-0.3125	2	88	2	0	20.26	-1	1	0	-1.09861	0	1	21	67	0.238636	0.761364	26.2346	80.7654		2009-04-17	2	2	0	0	0	0	20.26	0	0	17	-1	1	2
2018-12-21	lot of parallels between $FB today and $BAC in 2011..._x000D_ fear company going out of biz, huge fines upcoming, everyone HATED bank of america. HATED HATED HATED..._x000D_ yet both co's through the stock price collapse had been generating HUGE FCFs...BAC a 5x bagger since then	lot of parallels between $fb today and $bac in 2011..._x000D_ fear company going out of biz, huge fines upcoming, everyone hated bank of america. hated hated hated..._x000D_ yet both co's through the stock price collapse had been generating huge fcfs...bac a 5x bagger since then	lot of parallels between $fb today and $bac in 2011..._x000D_ fear company going out of biz, huge fines upcoming, everyone hated bank of america. hated hated hated..._x000D_ yet both co's through the stock price collapse had been generating huge fcfs...bac a 5x bagger since then	0.766667	negative	-0.466667		sábado	2009-04-18	0	0	88	0	0	20.26	0	0	0	0	0	0	21	67	0.238636	0.761364	26.4732	81.5268		2009-04-18	0	0	0	0	0	0	20.26	0	0	17	0	2	0
2012-10-24	Bank of America, responding to U.S. civil fraud lawsuit, calls claim it failed to repurchase loans from Fannie Mae "simply false." $BAC	bank of america, responding to you.s. civil fraud lawsuit, calls claim it failed to repurchase loans from fannie mae "simply false." $bac	bank of america, responding to you.s. civil fraud lawsuit, calls claim it failed to repurchase loans from fannie mae "simply false." $bac	0.45	negative	-0.45		domingo	2009-04-19	0	0	88	0	0	20.26	0	0	0	0	0	0	21	67	0.238636	0.761364	26.7119	82.2881		2009-04-19	0	0	0	0	0	0	20.26	0	0	17	0	2	0
2017-09-16	Until we see all improperly-hidden gov't docs, we dk defi if failed or not. & degree of hiding=greater odds ur premise is false. $wfc $fnma https://twitter.com/carney/status/908289440698814464Ã‚Â Ã¢â‚¬Â¦	until we see all improperly-hidden gov't docs, we dk defi if failed or not. & degree of hiding=greater odds ur premise is false. $wfc $fnma	until we see all improperly-hidden gov't docs, we dk defi if failed or not. & degree of hiding=greater odds ur premise is false. $wfc $fnma	0.45	negative	-0.45		lunes	2009-04-20	0.941364	3	91	0	3	17	1	1	1	1.38629	1	0	21	70	0.230769	0.769231	26.9426	83.0574		2009-04-20	3	0	0	3	0	0	17	0	0	18	1	3	3
2015-12-22	Buffett says buy when others are fearful. Since 2008, that hasnÃ¢â‚¬â„¢t worked for big banks http://on.wsj.com/1OlNwPbÃ‚Â @carney $BAC $MS $C $GS $WFC	buffett says buy when others are fearful. since 2008, that hasnt worked for big banks @carney $bac $ms $c $gs $wfc	buffett says buy when others are fearful. since 2008, that hasnt worked for big banks @carney $bac $ms $c $gs $wfc	0.55	negative	-0.45		martes	2009-04-21	-0.730303	3	94	1	2	18.81	0.333333	0.057191	-0.333333	0.405465	0.666667	0.333333	22	72	0.234043	0.765957	27.1767	83.8233		2009-04-21	3	1	0	2	0	0	18.81	0	0	19	1	3	2
2011-08-22	Crap the bed RT @adamquinton: $BAC closed at $6.42 - equity value $65bn (=0.3x book) vs $2.3tr balance sheet. What does the Board do now?	crap the bed rt @adamquinton: $bac closed at $6.42 - equity value $65bn (=0.3x book) vs $2.3tr balance sheet. what does the board do now?	crap the bed rt @adamquinton: $bac closed at $6.42 - equity value $65bn (=0.3x book) vs $2.3tr balance sheet. what does the board do now?	0.45	negative	-0.45		miércoles	2009-04-22	-0.2	1	95	1	0	18.18	-1	1	-0.666667	-0.693147	0	1	23	72	0.242105	0.757895	27.4188	84.5812		2009-04-22	1	1	0	0	0	0	18.18	0	0	18	-1	1	1
2017-02-15	Munger on $WFC: aggressive incentives caused poor behavior, then mishandled the response... but don't see something permanently wrong there.	munger on $wfc: aggressive incentives caused poor behavior, then mishandled the response... but don't see something permanently wrong there.	munger on $wfc: aggressive incentives caused poor behavior, then mishandled the response... but don't see something permanently wrong there.	0.75	negative	-0.45		jueves	2009-04-23	0	3	98	0	3	20.09	1	1	1	1.38629	1	0	23	75	0.234694	0.765306	27.6535	85.3465		2009-04-23	3	0	0	3	0	0	20.09	0	0	19	1	3	3
2018-05-16	The core list_x000D_ _x000D_ Tier 1: $INTC $BAC $MU $APC $ABBV_x000D_ Tier 2: $NVDA $JPM $AAPL $PSX $TEVA_x000D_ Tier 3: $CSCO $SCHW $SCCO $LNG $GILD_x000D_ Tier 4: $MSFT $V $FCX $TWTR $BABA _x000D_ Tier 5: $NFLX $HD $TECK $WDC $X _x000D_ --_x000D_ *Teva Pharma wasn't added into the core list for no good reason!	the core list_x000D_ _x000D_ tier 1: $intc $bac $mu $apc $abbv_x000D_ tier 2: $nvda $jpm $aapl $psx $teva_x000D_ tier 3: $csco $schw $scco $lng $gild_x000D_ tier 4: $msft $v $fcx $twtr $baba _x000D_ tier 5: $nflx $hd $teck $wdc $x _x000D_ --_x000D_ *teva pharma wasn't added into the core list for no good reason!	the core list_x000D_ _x000D_ tier 1: $intc $bac $mu $apc $abbv_x000D_ tier 2: $nvda $jpm $aapl $psx $teva_x000D_ tier 3: $csco $schw $scco $lng $gild_x000D_ tier 4: $msft $v $fcx $twtr $baba _x000D_ tier 5: $nflx $hd $teck $wdc $x _x000D_ --_x000D_ *teva pharma wasn't added into the core list for no good reason!	0.6	negative	-0.4375		viernes	2009-04-24	0.67963	2	100	1	1	21.4	0	0	-0.5	0	0.5	0.5	24	76	0.24	0.76	27.8935	86.1065		2009-04-24	2	1	0	1	0	0	21.4	0	0	18	-1	1	1
2017-03-15	Disappointing for $WFC, $BAC, $C, $JPM shareholders.. At least for now..https://twitter.com/Sarge986/status/842079329781723137Ã‚Â Ã¢â‚¬Â¦ gradual is still in there. That's a little disappointing. Then again, Q1 GDP is tracking below a percent.	disappointing for $wfc, $bac, $c, $jpm shareholders.. at least for now.. gradual is still in there. that's a little disappointing. then again, q1 gdp is tracking below a percent.	disappointing for $wfc, $bac, $c, $jpm shareholders.. at least for now.. gradual is still in there. that's a little disappointing. then again, q1 gdp is tracking below a percent.	0.575	negative	-0.421875		sábado	2009-04-25	0	0	100	0	0	21.4	0	0	-0.5	0	0	0	24	76	0.24	0.76	28.1335	86.8665		2009-04-25	0	0	0	0	0	0	21.4	0	0	18	0	2	0
2010-12-01	Exclusive: Bank of America's `Sloppy' Prime #Mortgages Add to Pressure for Buybacks - http://ow.ly/3i9hJ $BAC ^gm	exclusive: bank of america's `sloppy' prime #mortgages add to pressure for buybacks - $bac ^gm	exclusive: bank of america's `sloppy' prime #mortgages add to pressure for buybacks - $bac ^gm	0.75	negative	-0.416667		domingo	2009-04-26	0.2375	1	101	0	1	21.4	1	1	1	0.693147	1	0	24	77	0.237624	0.762376	28.3711	87.6289		2009-04-26	1	0	0	1	0	0	21.4	0	0	19	1	3	1
2009-08-14	RT @tjtakes - The $BAC rumors are false from an insider... we will see monday. I trust my insider. if it is false watch $BAC fall (note: ...	rt @tjtakes - the $bac rumors are false from an insider... we will see monday. i trust my insider. if it is false watch $bac fall (note: ...	rt @tjtakes - the $bac rumors are false from an insider... we will see monday. i trust my insider. if it is false watch $bac fall (note: ...	0.6	negative	-0.4		lunes	2009-04-27	0.0916667	3	104	1	2	20.3	0.333333	0.057191	-0.333333	0.405465	0.666667	0.333333	25	79	0.240385	0.759615	28.6115	88.3885		2009-04-27	3	1	0	2	0	0	20.3	0	0	20	1	3	2
2018-01-12	Trump may weaken 'outdated' rules that force banks to lend to the poor:_x000D_ http://money.cnn.com/2018/01/12/investing/bank-lending-poor-cra-trump/index.htmlÃ‚Â Ã¢â‚¬Â¦ #CRA $BAC $WFC $JPMpic.twitter.com/vDLBymxwbl	trump may weaken 'outdated' rules that force banks to lend to the poor:_x000D_ #cra $bac $wfc $jpmpic.twitter.com/vdlbymxwbl	trump may weaken 'outdated' rules that force banks to lend to the poor:_x000D_ #cra $bac $wfc $jpmpic.twitter.com/vdlbymxwbl	0.616667	negative	-0.4		martes	2009-04-28	-0.065873	1	105	1	0	19.48	-1	1	-0.666667	-0.693147	0	1	26	79	0.247619	0.752381	28.8591	89.1409		2009-04-28	1	1	0	0	0	0	19.48	0	0	19	-1	1	1
2016-01-14	Why JPM's results bode well for Goldman Sachs and poorly for Bank of America, Wells: http://blogs.wsj.com/moneybeat/2016/01/14/j-p-morgans-earnings-live-analysis/Ã‚Â Ã¢â‚¬Â¦ $JPM $WFC $BAC	why jpm's results bode well for goldman sachs and poorly for bank of america, wells: $jpm $wfc $bac	why jpm's results bode well for goldman sachs and poorly for bank of america, wells: $jpm $wfc $bac	0.6	negative	-0.4		miércoles	2009-04-29	-0.375	1	106	1	0	19.97	-1	1	0	-0.693147	0	1	27	79	0.254717	0.745283	29.1138	89.8862		2009-04-29	1	1	0	0	0	0	19.97	0	0	18	-1	1	1
2014-08-21	Why $16.65 billion? The thinking behind bank settlements seems to be cloaked in mystery http://for.tn/1mqVm7hÃ‚Â $BAC pic.twitter.com/PnCJzvxeVt	why $16.65 billion? the thinking behind bank settlements seems to be cloaked in mystery $bac pic.twitter.com/pncjzvxevt	why $16.65 billion? the thinking behind bank settlements seems to be cloaked in mystery $bac pic.twitter.com/pncjzvxevt	0.7	negative	-0.4		jueves	2009-04-30	0	0	106	0	0	20.01	0	0	0	0	0	0	27	79	0.254717	0.745283	29.3685	90.6315		2009-04-30	0	0	0	0	0	0	20.01	0	0	18	0	2	0
2014-04-25	If $BAC puts this one behind them, even with a $13 billion bill, the stock will now resume its climb.. Believe me, that's how it works.	if $bac puts this one behind them, even with a $13 billion bill, the stock will now resume its climb.. believe me, that's how it works.	if $bac puts this one behind them, even with a $13 billion bill, the stock will now resume its climb.. believe me, that's how it works.	0.7	negative	-0.4		viernes	2009-05-01	0	0	106	0	0	19.61	0	0	0	0	0	0	27	79	0.254717	0.745283	29.6232	91.3768		2009-05-01	0	0	0	0	0	0	19.61	0	0	18	0	2	0
2013-10-14	JPM auditor PwC missed disclosure and control weaknesses, poor compliance, illegalities. Also "audits" $GS, $AIG, $BAC, #MFGlobal Barclays	jpm auditor pwc missed disclosure and control weaknesses, poor compliance, illegalities. also "audits" $gs, $aig, $bac, #mfglobal barclays	jpm auditor pwc missed disclosure and control weaknesses, poor compliance, illegalities. also "audits" $gs, $aig, $bac, #mfglobal barclays	0.6	negative	-0.4		sábado	2009-05-02	0.6	2	108	0	2	19.61	1	1	1	1.09861	1	0	27	81	0.25	0.75	29.8732	92.1268		2009-05-02	2	0	0	2	0	0	19.61	0	0	19	1	3	2
2012-12-13	WTF Headline of day: Mozilo Unbowed Says Countrywide Was Ã¢â‚¬ËœWorld-Class CompanyÃ¢â‚¬â„¢ http://bloom.bg/UCYsHQÃ‚Â via @BloombergNews $BAC $$	what the fuck headline of day: mozilo unbowed says countrywide was world-class company via @bloombergnews $bac $$	what the fuck headline of day: mozilo unbowed says countrywide was world-class company via @bloombergnews $bac $$	0.6	negative	-0.4		domingo	2009-05-03	0	0	108	0	0	19.61	0	0	-1	0	0	0	27	81	0.25	0.75	30.1232	92.8768		2009-05-03	0	0	0	0	0	0	19.61	0	0	19	0	2	0
2012-08-12	Sunday links: tepid volume, accelerated learning and the end of 'nasty fast food.' http://abnormalreturns.com/sunday-links-tepid-volumes/Ã‚Â Ã¢â‚¬Â¦ $AAPL $DELL $KCG $BAC $CMG $YUM $SPX	sunday links: tepid volume, accelerated learning and the end of 'nasty fast food.' $aapl $dell $kcg $bac $cmg $yum $spx	sunday links: tepid volume, accelerated learning and the end of 'nasty fast food.' $aapl $dell $kcg $bac $cmg $yum $spx	0.8	negative	-0.4		lunes	2009-05-04	-1.2	2	110	2	0	24.25	-1	1	0	-1.09861	0	1	29	81	0.263636	0.736364	30.3869	93.6131		2009-05-04	2	2	0	0	0	0	24.25	0	0	18	-1	1	2
2011-08-21	Wall Street Aristocracy Got $1.2 Trillion in FedÃ¢â‚¬â„¢s Secret Loans http://stks.co/iN via Bloom $C $BAC $MS $LEH	wall street aristocracy got $1.2 trillion in feds secret loans via bloom $c $bac $ms $leh	wall street aristocracy got $1.2 trillion in feds secret loans via bloom $c $bac $ms $leh	0.7	negative	-0.4		martes	2009-05-05	0.133333	3	113	1	2	23.27	0.333333	0.057191	0.666667	0.405465	0.666667	0.333333	30	83	0.265487	0.734513	30.6524	94.3476		2009-05-05	3	1	0	2	0	0	23.27	0	0	19	1	3	2
2010-06-15	http://chart.ly/44s7ad $BAC - Breaking out of a base. Above 16.20 confirms	$bac - breaking out of a base. above 16.20 confirms	$bac - breaking out of a base. above 16.20 confirms	0.55	negative	-0.4		miércoles	2009-05-06	0.9	6	119	1	5	26.84	0.666667	0.254644	0.166667	1.09861	0.833333	0.166667	31	88	0.260504	0.739496	30.9129	95.0871		2009-05-06	6	1	0	5	0	0	26.84	0	0	20	1	3	5
2010-01-07	Behind The Trade: PeteÃ¢â‚¬â„¢s XLF Play http://cnbc.com/id/34754212 $BAC #StockMarket #StockPicks	behind the trade: petes xlf play $bac #stockmarket #stockpicks	behind the trade: petes xlf play $bac #stockmarket #stockpicks	0.7	negative	-0.4		jueves	2009-05-07	-1	2	121	1	1	24.76	0	0	-0.333333	0	0.5	0.5	32	89	0.264463	0.735537	31.1773	95.8227		2009-05-07	2	1	0	1	0	0	24.76	0	0	19	-1	1	1
2009-12-02	A nightmare year for $BAC shareholders just got worse: WSJ reporting bank is planning to repay TARP. Owners always pay for the sins of mgmnt	a nightmare year for $bac shareholders just got worse: wsj reporting bank is planning to repay tarp. owners always pay for the sins of mgmnt	a nightmare year for $bac shareholders just got worse: wsj reporting bank is planning to repay tarp. owners always pay for the sins of mgmnt	0.6	negative	-0.4		viernes	2009-05-08	0.786364	3	124	0	3	28.18	1	1	0.5	1.38629	1	0	32	92	0.258065	0.741935	31.4354	96.5646		2009-05-08	3	0	0	3	0	0	28.18	0	0	20	1	3	3
2012-09-12	Fmr $WFC CEO Kovacevich on Squawk: "Ineffective regulations & regulators are worse than no regs at all ... gives false sense of confidence"	fmr $wfc ceo kovacevich on squawk: "ineffective regulations & regulators are worse than no regs at all ... gives false sense of confidence"	fmr $wfc ceo kovacevich on squawk: "ineffective regulations & regulators are worse than no regs at all ... gives false sense of confidence"	0.6	negative	-0.4		sábado	2009-05-09	0	0	124	0	0	28.18	0	0	-1	0	0	0	32	92	0.258065	0.741935	31.6935	97.3065		2009-05-09	0	0	0	0	0	0	28.18	0	0	20	0	2	0
2012-05-13	Sunday links: playing your game, Warren Buffett on $JPM vs. $WFC and the rise of "meta money." http://stks.co/3ni7Ã‚Â $VIX $FB $DISH $AAPL	sunday links: playing your game, warren buffett on $jpm vs. $wfc and the rise of "meta money." $vix $fb $dish $aapl	sunday links: playing your game, warren buffett on $jpm vs. $wfc and the rise of "meta money." $vix $fb $dish $aapl	0.4	negative	-0.4		domingo	2009-05-10	0	0	124	0	0	28.18	0	0	0	0	0	0	32	92	0.258065	0.741935	31.9515	98.0485		2009-05-10	0	0	0	0	0	0	28.18	0	0	20	0	2	0
2013-01-02	My 2012 Investment Game Plan: Year-End Lookback http://seekingalpha.com/a/neftÃ‚Â $AAPL $CAT $EXC $HCBK $ITW $PEP $VOD $WFC $PFF $LO $HON $GIS	my 2012 investment game plan: year-end lookback $aapl $cat $exc $hcbk $itw $pep $vod $wfc $pff $lo $hon $gis	my 2012 investment game plan: year-end lookback $aapl $cat $exc $hcbk $itw $pep $vod $wfc $pff $lo $hon $gis	0.4	negative	-0.4		lunes	2009-05-11	0	0	124	0	0	26.53	0	0	0	0	0	0	32	92	0.258065	0.741935	32.2096	98.7904		2009-05-11	0	0	0	0	0	0	26.53	0	0	20	0	2	0
2016-10-05	The cry for criminal charges against #WellsFargo bigwigs grows louder. Now from @SenSanders: http://money.cnn.com/2016/10/05/investing/wells-fargo-scandal-bernie-sanders-elizabeth-warren/index.htmlÃ‚Â Ã¢â‚¬Â¦ $WFC	the cry for criminal charges against #wellsfargo bigwigs grows louder. now from @sensanders: $wfc	the cry for criminal charges against #wellsfargo bigwigs grows louder. now from @sensanders: $wfc	0.55	negative	-0.4		martes	2009-05-12	0	1	125	0	1	25.7	1	1	1	0.693147	1	0	32	93	0.256	0.744	32.4656	99.5344		2009-05-12	1	0	0	1	0	0	25.7	0	0	21	1	3	1
2016-09-20	Sen. Warren blasts $WFC CEO: "You should resign...and you should be criminally investigated..." pic.twitter.com/OHueDg9Nbz	sen. warren blasts $wfc ceo: "you should resign...and you should be criminally investigated..." pic.twitter.com/ohuedg9nbz	sen. warren blasts $wfc ceo: "you should resign...and you should be criminally investigated..." pic.twitter.com/ohuedg9nbz	0.55	negative	-0.4		miércoles	2009-05-13	0	0	125	0	0	24.2	0	0	-1	0	0	0	32	93	0.256	0.744	32.7216	100.278		2009-05-13	0	0	0	0	0	0	24.2	0	0	21	0	2	0
2016-01-17	$WFC has energy loan problems. $C has em worse.http://www.zerohedge.com/news/2016-01-17/wells-fargo-bad-citi-worseÃ‚Â Ã¢â‚¬Â¦	$wfc has energy loan problems. $c has em worse.	$wfc has energy loan problems. $c has em worse.	0.6	negative	-0.4		jueves	2009-05-14	0	0	125	0	0	25.69	0	0	0	0	0	0	32	93	0.256	0.744	32.9776	101.022		2009-05-14	0	0	0	0	0	0	25.69	0	0	21	0	2	0
2016-01-14	Why JPM's results bode well for Goldman Sachs and poorly for Bank of America, Wells: http://blogs.wsj.com/moneybeat/2016/01/14/j-p-morgans-earnings-live-analysis/Ã‚Â Ã¢â‚¬Â¦ $JPM $WFC $BAC	why jpm's results bode well for goldman sachs and poorly for bank of america, wells: $jpm $wfc $bac	why jpm's results bode well for goldman sachs and poorly for bank of america, wells: $jpm $wfc $bac	0.6	negative	-0.4		viernes	2009-05-15	-0.178571	1	126	1	0	24.87	-1	1	0	-0.693147	0	1	33	93	0.261905	0.738095	33.2395	101.761		2009-05-15	1	1	0	0	0	0	24.87	0	0	20	-1	1	1
2017-04-24	Reminder: Buffet largest holder of BOTH Wells Fargo and United. Do owners & Boards have ANY responsibility for poor corp behavior? $wfc $ual	reminder: buffet largest holder of both wells fargo and united. do owners & boards have any responsibility for poor corp behavior? $wfc $ual	reminder: buffet largest holder of both wells fargo and united. do owners & boards have any responsibility for poor corp behavior? $wfc $ual	0.6	negative	-0.4		sábado	2009-05-16	0	0	126	0	0	24.87	0	0	0	0	0	0	33	93	0.261905	0.738095	33.5014	102.499		2009-05-16	0	0	0	0	0	0	24.87	0	0	20	0	2	0
2018-09-20	Wells Fargo is slashing 5-10% of its workforce -- that's between 13,225-26,450 jobs -- over the next 3 years. Wells employs 25,100 in Charlotte, its largest employee base, $wfc via @DeonERobertshttps://www.charlotteobserver.com/news/business/banking/article218738395.htmlÃ‚Â Ã¢â‚¬Â¦	wells fargo is slashing 5-10% of its workforce -- that's between 13,225-26,450 jobs -- over the next 3 years. wells employs 25,100 in charlotte, its largest employee base, $wfc via @deoneroberts	wells fargo is slashing 5-10% of its workforce -- that's between 13,225-26,450 jobs -- over the next 3 years. wells employs 25,100 in charlotte, its largest employee base, $wfc via @deoneroberts	0.5	negative	-0.4		domingo	2009-05-17	0.5	1	127	0	1	24.87	1	1	1	0.693147	1	0	33	94	0.259843	0.740157	33.7612	103.239		2009-05-17	1	0	0	1	0	0	24.87	0	0	21	1	3	1
2018-01-02	Wells Fargo & Co $WFC Stake Decreased by Weatherly Asset Management L. P. http://ift.tt/2C9rDPc	wells fargo & co $wfc stake decreased by weatherly asset management l. p.	wells fargo & co $wfc stake decreased by weatherly asset management l. p.	0.7	negative	-0.4		lunes	2009-05-18	0.318182	1	128	0	1	26.93	1	1	0	0.693147	1	0	33	95	0.257812	0.742188	34.0191	103.981		2009-05-18	1	0	0	1	0	0	26.93	0	0	22	1	3	1
2012-10-23	$WFC buyback with stock not reacting ahead of a big morning meeting with Warren Buffett? Seems stupid.	$wfc buyback with stock not reacting ahead of a big morning meeting with warren buffett? seems stupid.	$wfc buyback with stock not reacting ahead of a big morning meeting with warren buffett? seems stupid.	0.55	negative	-0.4		martes	2009-05-19	0.32	4	132	0	4	25.45	1	1	0	1.60944	1	0	33	99	0.25	0.75	34.2691	104.731		2009-05-19	4	0	0	4	0	0	25.45	0	0	23	1	3	4
2010-04-21	Chris Whalen says JPMorgan, Wells Fargo haven't done the "hard work" on credit yet, will be vulnerable to unemployment. $JPM $WFC #Banks	chris whalen says jpmorgan, wells fargo haven't done the "hard work" on credit yet, will be vulnerable to unemployment. $jpm $wfc #banks	chris whalen says jpmorgan, wells fargo haven't done the "hard work" on credit yet, will be vulnerable to unemployment. $jpm $wfc #banks	0.520833	negative	-0.395833		miércoles	2009-05-20	0.766667	2	134	0	2	24.46	1	1	0	1.09861	1	0	33	101	0.246269	0.753731	34.5153	105.485		2009-05-20	2	0	0	2	0	0	24.46	0	0	24	1	3	2
2016-07-18	#Tech50 out today. No. 1 is @CathyBessant, who has re-made $BOA into an innovator during some tough years for banks pic.twitter.com/6wzfKo0M60	#tech50 out today. no. 1 is @cathybessant, who has re-made $boa into an innovator during some tough years for banks pic.twitter.com/6wzfko0m60	#tech50 out today. no. 1 is @cathybessant, who has re-made $boa into an innovator during some tough years for banks pic.twitter.com/6wzfko0m60	0.833333	negative	-0.388889		jueves	2009-05-21	0	0	134	0	0	25.04	0	0	-1	0	0	0	33	101	0.246269	0.753731	34.7616	106.238		2009-05-21	0	0	0	0	0	0	25.04	0	0	24	0	2	0
2016-09-07	U.S. Banks Should Prepare For Tough Times Heading Into 2017: http://www.forbes.com/sites/qineqt/2016/08/30/us-banks-should-prepare-for-tough-times-heading-into-2017/Ã‚Â Ã¢â‚¬Â¦ $BAC $JPM $Cpic.twitter.com/sgXSDJAlSs	you.s. banks should prepare for tough times heading into 2017: $bac $jpm $cpic.twitter.com/sgxsdjalss	you.s. banks should prepare for tough times heading into 2017: $bac $jpm $cpic.twitter.com/sgxsdjalss	0.833333	negative	-0.388889		viernes	2009-05-22	0.8	3	137	0	3	24.31	1	1	1	1.38629	1	0	33	104	0.240876	0.759124	35.0025	106.998		2009-05-22	3	0	0	3	0	0	24.31	0	0	25	1	3	3
2015-01-14	#banking is a really tough business these days- here's the proof: http://reut.rs/1E0iu64Ã‚Â @ReutersBiz @SPCapitalIQ @MorningstarInc $JPM $WFC	#banking is a really tough business these days- here's the proof: @reutersbiz @spcapitaliq @morningstarinc $jpm $wfc	#banking is a really tough business these days- here's the proof: @reutersbiz @spcapitaliq @morningstarinc $jpm $wfc	0.833333	negative	-0.388889		sábado	2009-05-23	0	0	137	0	0	24.31	0	0	-1	0	0	0	33	104	0.240876	0.759124	35.2433	107.757		2009-05-23	0	0	0	0	0	0	24.31	0	0	25	0	2	0
2018-12-04	Banks were at the epicenter of today's plunge. The SPDR S&P Regional Banking ETF $KRE plummeted 5.5%, the worst day since June 2016. Big banks $JPM $C $WFC down 4%+. #stocks	banks were at the epicenter of today's plunge. the spdr s&p regional banking etf $kre plummeted 5.5%, the worst day since june 2016. big banks $jpm $c $wfc down 4%+. #stocks	banks were at the epicenter of today's plunge. the spdr s&p regional banking etf $kre plummeted 5.5%, the worst day since june 2016. big banks $jpm $c $wfc down 4%+. #stocks	0.462963	negative	-0.385185		domingo	2009-05-24	0	0	137	0	0	24.31	0	0	0	0	0	0	33	104	0.240876	0.759124	35.4842	108.516		2009-05-24	0	0	0	0	0	0	24.31	0	0	25	0	2	0
2018-06-06	Had $29.5 $BAC calls yesterday I sold for a loss, what did I take away from today? DonÃ¢â‚¬â„¢t question @_ms_izzy been just killing it lately with those delta finds. Keep it coming!	had $29.5 $bac calls yesterday i sold for a loss, what did i take away from today? dont question @_ms_izzy been just killing it lately with those delta finds. keep it coming!	had $29.5 $bac calls yesterday i sold for a loss, what did i take away from today? dont question @_ms_izzy been just killing it lately with those delta finds. keep it coming!	0.6	negative	-0.375		lunes	2009-05-25	0	0	137	0	0	24.31	0	0	0	0	0	0	33	104	0.240876	0.759124	35.7251	109.275		2009-05-25	0	0	0	0	0	0	24.31	0	0	25	0	2	0
2018-04-13	That's ONE UGLY Gap and Crap candle in $JPM and $BAC ... _x000D_ Actually turning into a Bearish Engulfing candles on both names. Definitely avoiding the banks for now. Wanna see where the dust settles on these guys! pic.twitter.com/K9VmUIuWD2	that's one ugly gap and crap candle in $jpm and $bac ... _x000D_ actually turning into a bearish engulfing candles on both names. definitely avoiding the banks for now. wanna see where the dust settles on these guys! pic.twitter.com/k9vmuiuwd2	that's one ugly gap and crap candle in $jpm and $bac ... _x000D_ actually turning into a bearish engulfing candles on both names. definitely avoiding the banks for now. wanna see where the dust settles on these guys! pic.twitter.com/k9vmuiuwd2	0.6	negative	-0.375		martes	2009-05-26	0	0	137	0	0	25.65	0	0	0	0	0	0	33	104	0.240876	0.759124	35.966	110.034		2009-05-26	0	0	0	0	0	0	25.65	0	0	25	0	2	0
2017-09-25	$AAPL TANKING WEAK SALES_x000D_ $spy $qqq $indu $eem $fb $tsla $jpm $amzn $nflx $goog $nvda $btc $iwm $c $bac $tlt $gs $uup $v $aapl $cac $dax $gspic.twitter.com/SvNGAbczQw	$aapl tanking weak sales_x000D_ $spy $qqq $indu $eem $fb $tsla $jpm $amzn $nflx $goog $nvda $btc $iwm $c $bac $tlt $gs $uup $v $aapl $cac $dax $gspic.twitter.com/svngabczqw	$aapl tanking weak sales_x000D_ $spy $qqq $indu $eem $fb $tsla $jpm $amzn $nflx $goog $nvda $btc $iwm $c $bac $tlt $gs $uup $v $aapl $cac $dax $gspic.twitter.com/svngabczqw	0.625	negative	-0.375		miércoles	2009-05-27	-0.0185185	2	139	1	1	24.08	0	0	0.5	0	0.5	0.5	34	105	0.244604	0.755396	36.2106	110.789		2009-05-27	2	1	0	1	0	0	24.08	0	0	24	-1	1	1
2015-01-17	You must re-evaluate a company like $BAC that reports a surprisingly weak quarter. It's called analysis. Try it @ChapinnLA	you must re-evaluate a company like $bac that reports a surprisingly weak quarter. it's called analysis. try it @chapinnla	you must re-evaluate a company like $bac that reports a surprisingly weak quarter. it's called analysis. try it @chapinnla	0.625	negative	-0.375		jueves	2009-05-28	0	0	139	0	0	24.77	0	0	-0.5	0	0	0	34	105	0.244604	0.755396	36.4552	111.545		2009-05-28	0	0	0	0	0	0	24.77	0	0	24	0	2	0
2011-12-07	Watch for banks $BAC $C $MS to be weak out of the gates. Along with $CAT $X.	watch for banks $bac $c $ms to be weak out of the gates. along with $cat $x.	watch for banks $bac $c $ms to be weak out of the gates. along with $cat $x.	0.625	negative	-0.375		viernes	2009-05-29	0	0	139	0	0	25.5	0	0	0	0	0	0	34	105	0.244604	0.755396	36.6998	112.3		2009-05-29	0	0	0	0	0	0	25.5	0	0	24	0	2	0
2009-04-29	$BAC CEO Ken Lewis loses chairmanship! http://bit.ly/1a7CrZ	$bac ceo ken lewis loses chairmanship!	$bac ceo ken lewis loses chairmanship!	0.1	negative	-0.375		sábado	2009-05-30	0	0	139	0	0	25.5	0	0	0	0	0	0	34	105	0.244604	0.755396	36.9444	113.056		2009-05-30	0	0	0	0	0	0	25.5	0	0	24	0	2	0
2014-01-09	#Bank earnings coming up next week. Here's my preview of where we may see strength at $WFC: http://www.cnbc.com/id/101321108Ã‚Â (cc @Amara_Omeokwe)	#bank earnings coming up next week. here's my preview of where we may see strength at $wfc: (cc @amara_omeokwe)	#bank earnings coming up next week. here's my preview of where we may see strength at $wfc: (cc @amara_omeokwe)	0.5	negative	-0.375		domingo	2009-05-31	0	0	139	0	0	25.5	0	0	0	0	0	0	34	105	0.244604	0.755396	37.189	113.811		2009-05-31	0	0	0	0	0	0	25.5	0	0	24	0	2	0
2016-09-09	Hmm. $WFC decided to fire employees instead of the execs who made a dumb incentive structure.	hmm. $wfc decided to fire employees instead of the execs who made a dumb incentive structure.	hmm. $wfc decided to fire employees instead of the execs who made a dumb incentive structure.	0.5	negative	-0.375		lunes	2009-06-01	0	0	139	0	0	25.43	0	0	0	0	0	0	34	105	0.244604	0.755396	37.4336	114.566		2009-06-01	0	0	0	0	0	0	25.43	0	0	24	0	2	0
2016-01-02	SHY iShares Barclays 1-3 Year Treasury Bond Fund Current Price_x000D_ http://dlvr.it/D9KpDdÃ‚Â _x000D_ $SHY $ACN $WFC $SCTY #SHY #pennystocks #stock	shy ishares barclays 1-3 year treasury bond fund current price_x000D_ _x000D_ $shy $acn $wfc $scty #shy #pennystocks #stock	shy ishares barclays 1-3 year treasury bond fund current price_x000D_ _x000D_ $shy $acn $wfc $scty #shy #pennystocks #stock	0.475	negative	-0.375		martes	2009-06-02	-0.555556	2	141	2	0	24.39	-1	1	0	-1.09861	0	1	36	105	0.255319	0.744681	37.6889	115.311		2009-06-02	2	2	0	0	0	0	24.39	0	0	23	-1	1	2
2014-12-16	What Are Derivatives and Why Are They Dangerous? | Too Big Has Failed http://bit.ly/136SEQLÃ‚Â $Citi $JPM $GS $BAC Reinstate #GlassSteagall	what are derivatives and why are they dangerous? | too big has failed $citi $jpm $gs $bac reinstate #glasssteagall	what are derivatives and why are they dangerous? | too big has failed $citi $jpm $gs $bac reinstate #glasssteagall	0.433333	negative	-0.366667		miércoles	2009-06-03	0	0	141	0	0	24.13	0	0	0	0	0	0	36	105	0.255319	0.744681	37.9442	116.056		2009-06-03	0	0	0	0	0	0	24.13	0	0	23	0	2	0
2012-03-15	Fox Business says we shouldn't go too hard on $BAC. They're just trying to make money! http://ow.ly/9GCj5Ã‚Â #FightBAC #M15	fox business says we shouldn't go too hard on $bac. they're just trying to make money! #fightbac #m15	fox business says we shouldn't go too hard on $bac. they're just trying to make money! #fightbac #m15	0.541667	negative	-0.364583		jueves	2009-06-04	0	0	141	0	0	25.1	0	0	0	0	0	0	36	105	0.255319	0.744681	38.1996	116.8		2009-06-04	0	0	0	0	0	0	25.1	0	0	23	0	2	0
2009-06-26	Poor poor $BAC... RT @complianceweek: Anyone else worried corp gov, even at $BAC, hard to do when Fed Chrmn threatens you a la Don Corleone?	poor poor $bac... rt @complianceweek: anyone else worried corp gov, even at $bac, hard to do when fed chrmn threatens you a la don corleone?	poor poor $bac... rt @complianceweek: anyone else worried corp gov, even at $bac, hard to do when fed chrmn threatens you a la don corleone?	0.580556	negative	-0.363889		viernes	2009-06-05	0	0	141	0	0	24.72	0	0	0	0	0	0	36	105	0.255319	0.744681	38.4549	117.545		2009-06-05	0	0	0	0	0	0	24.72	0	0	23	0	2	0
2018-12-05	NationÃ¢â‚¬â„¢s Worst Bank Finds New Way to Destroy CustomersÃ¢â‚¬â„¢ Lives #WellsFargo $wfc https://apple.news/ARW6kYB6nR9ySaORUGGUJBgÃ‚Â Ã¢â‚¬Â¦	nations worst bank finds new way to destroy customers lives #wellsfargo $wfc	nations worst bank finds new way to destroy customers lives #wellsfargo $wfc	0.484848	negative	-0.354545		sábado	2009-06-06	0	0	141	0	0	24.72	0	0	0	0	0	0	36	105	0.255319	0.744681	38.7102	118.29		2009-06-06	0	0	0	0	0	0	24.72	0	0	23	0	2	0
2018-01-13	Bank of America's stock hit $30.79 yesterday. This is something that seemed to unlikely just a few years ago that investors were literally unwilling to bet 10 cents on it. $BAC https://www.wsj.com/articles/these-bank-of-america-warrants-are-finally-worth-something-1515857401Ã‚Â Ã¢â‚¬Â¦	bank of america's stock hit $30.79 yesterday. this is something that seemed to unlikely just a few years ago that investors were literally unwilling to bet 10 cents on it. $bac	bank of america's stock hit $30.79 yesterday. this is something that seemed to unlikely just a few years ago that investors were literally unwilling to bet 10 cents on it. $bac	0.3	negative	-0.35		domingo	2009-06-07	0	0	141	0	0	24.72	0	0	0	0	0	0	36	105	0.255319	0.744681	38.9655	119.034		2009-06-07	0	0	0	0	0	0	24.72	0	0	23	0	2	0
2015-12-17	$SPX Not a good sign, Lower Highs & Lower Lows #stocks #stockmarket #NYSE $TVIX $VIX $UVXY $VXX #TRADING $SPY $BAC pic.twitter.com/vsI1sDUuVJ	$spx not a good sign, lower highs & lower lows #stocks #stockmarket #nyse $tvix $vix $uvxy $vxx #trading $spy $bac pic.twitter.com/vsi1sduuvj	$spx not a good sign, lower highs & lower lows #stocks #stockmarket #nyse $tvix $vix $uvxy $vxx #trading $spy $bac pic.twitter.com/vsi1sduuvj	0.6	negative	-0.35		lunes	2009-06-08	0	1	142	0	1	25.39	1	1	1	0.693147	1	0	36	106	0.253521	0.746479	39.219	119.781		2009-06-08	1	0	0	1	0	0	25.39	0	0	24	1	3	1
2013-04-03	Humongous bonus fiasco aside, maybe buying Merrill Lynch wasn't such a bad idea after all? $BAC http://bloom.bg/XdtDNR	humongous bonus fiasco aside, maybe buying merrill lynch wasn't such a bad idea after all? $bac	humongous bonus fiasco aside, maybe buying merrill lynch wasn't such a bad idea after all? $bac	0.583333	negative	-0.35		martes	2009-06-09	0	0	142	0	0	25.66	0	0	-1	0	0	0	36	106	0.253521	0.746479	39.4726	120.527		2009-06-09	0	0	0	0	0	0	25.66	0	0	24	0	2	0
2017-02-15	I dont regard setting incentives aggressively as the problem at $WFC_x000D_ The mistake was that when bad news came they didn't react properly _x000D_ CM	i dont regard setting incentives aggressively as the problem at $wfc_x000D_ the mistake was that when bad news came they didn't react properly _x000D_ cm	i dont regard setting incentives aggressively as the problem at $wfc_x000D_ the mistake was that when bad news came they didn't react properly _x000D_ cm	0.383333	negative	-0.35		miércoles	2009-06-10	0	0	142	0	0	24.91	0	0	0	0	0	0	36	106	0.253521	0.746479	39.7261	121.274		2009-06-10	0	0	0	0	0	0	24.91	0	0	24	0	2	0
2017-10-03	#ConfessYourUnpopularOpinions _x000D_ $JPM & $GS and a bunch of other banks are guilty of way worse than what $WFC did. @BankingGOP @SenateBanking	#confessyourunpopularopinions _x000D_ $jpm & $gs and a bunch of other banks are guilty of way worse than what $wfc did. @bankinggop @senatebanking	#confessyourunpopularopinions _x000D_ $jpm & $gs and a bunch of other banks are guilty of way worse than what $wfc did. @bankinggop @senatebanking	0.658333	negative	-0.341667		jueves	2009-06-11	0	1	143	0	1	25.02	1	1	1	0.693147	1	0	36	107	0.251748	0.748252	39.9778	122.022		2009-06-11	1	0	0	1	0	0	25.02	0	0	25	1	3	1
2013-04-17	Hmm.. my mom just started watching old season of sex in the city with me...... very awkward...... oh... Samantha......	hmm.. my mom just started watching old season of sex in the city with me...... very awkward...... oh... samantha......	hmm.. my mom just started watching old season of sex in the city with me...... very awkward...... oh... samantha......	0.6	negative	-0.34		viernes	2009-06-12	0	1	144	0	1	25.48	1	1	0	0.693147	1	0	36	108	0.25	0.75	40.2278	122.772		2009-06-12	1	0	0	1	0	0	25.48	0	0	26	1	3	1
2014-04-16	In 90s co then called NationsBank had impossible to read earnings b/c of constant M&A distortion. Now $BAC, and M&A replaced by litigation.	in 90s co then called nationsbank had impossible to read earnings b/c of constant m&a distortion. now $bac, and m&a replaced by litigation.	in 90s co then called nationsbank had impossible to read earnings b/c of constant m&a distortion. now $bac, and m&a replaced by litigation.	0.666667	negative	-0.333333		sábado	2009-06-13	0	0	144	0	0	25.48	0	0	-1	0	0	0	36	108	0.25	0.75	40.4778	123.522		2009-06-13	0	0	0	0	0	0	25.48	0	0	26	0	2	0
2013-12-22	Detroit May Sue Banks If They CanÃ¢â‚¬â„¢t Get Swaps Settlement: $BAC $UBSN #Detroit #muniland #ridiculous http://bloom.bg/1bVYe53	detroit may sue banks if they can not get swaps settlement: $bac $ubsn #detroit #muniland #ridiculous	detroit may sue banks if they can not get swaps settlement: $bac $ubsn #detroit #muniland #ridiculous	1	negative	-0.333333		domingo	2009-06-14	0	0	144	0	0	25.48	0	0	0	0	0	0	36	108	0.25	0.75	40.7278	124.272		2009-06-14	0	0	0	0	0	0	25.48	0	0	26	0	2	0
2013-01-02	Banking Lobby Faces 'Serious Problems' in Washington: Barney Frank - http://www.thestreet.com/story/11801916/1/banking-lobby-faces-serious-problems-in-washington-barney-frank.htmlÃ‚Â Ã¢â‚¬Â¦ @dan_freed $JPM $BAC $C $WFC $GS #StockAction	banking lobby faces 'serious problems' in washington: barney frank - @dan_freed $jpm $bac $c $wfc $gs #stockaction	banking lobby faces 'serious problems' in washington: barney frank - @dan_freed $jpm $bac $c $wfc $gs #stockaction	0.666667	negative	-0.333333		lunes	2009-06-15	-0.129167	1	145	1	0	24.71	-1	1	0	-0.693147	0	1	37	108	0.255172	0.744828	40.983	125.017		2009-06-15	1	1	0	0	0	0	24.71	0	0	25	-1	1	1
2012-11-19	"It seems that Bank of America is just plain terrible at the mortgage business." The study that, alas, proves it: http://mot.ly/10gANjZÃ‚Â $BAC	"it seems that bank of america is just plain terrible at the mortgage business." the study that, alas, proves it: $bac	"it seems that bank of america is just plain terrible at the mortgage business." the study that, alas, proves it: $bac	0.589286	negative	-0.328571		martes	2009-06-16	0.425	1	146	0	1	24.4	1	1	1	0.693147	1	0	37	109	0.253425	0.746575	41.2364	125.764		2009-06-16	1	0	0	1	0	0	24.4	0	0	26	1	3	1
2012-01-03	Bully banking. Behind B. of A.'s small business squeeze $BAC http://bit.ly/rSB9lz	bully banking. behind b. of a.'s small business squeeze $bac	bully banking. behind b. of a.'s small business squeeze $bac	0.55	negative	-0.325		miércoles	2009-06-17	-0.178571	1	147	1	0	23.09	-1	1	-1	-0.693147	0	1	38	109	0.258503	0.741497	41.4949	126.505		2009-06-17	1	1	0	0	0	0	23.09	0	0	25	-1	1	1
2017-10-02	You don't mean $WFC has corrupted part of the govt.? Seriously? They have corrupted everything they touch, incl. #CrookedCorker #GSEReformhttps://twitter.com/FinancialCmte/status/911617182970384384Ã‚Â Ã¢â‚¬Â¦ Documents Withheld from Committee Show CFPB Rushed to Settle Case Against Wells Fargo Without Investigation https://buff.ly/2hoSPjG	you don't mean $wfc has corrupted part of the govt.? seriously? they have corrupted everything they touch, incl. #crookedcorker #gsereform documents withheld from committee show cfpb rushed to settle case against wells fargo without investigation	you don't mean $wfc has corrupted part of the govt.? seriously? they have corrupted everything they touch, incl. #crookedcorker #gsereform documents withheld from committee show cfpb rushed to settle case against wells fargo without investigation	0.677083	negative	-0.322917		jueves	2009-06-18	0.9	2	149	0	2	23.7	1	1	1	1.09861	1	0	38	111	0.255034	0.744966	41.75	127.25		2009-06-18	2	0	0	2	0	0	23.7	0	0	26	1	3	2
2017-01-13	Major banks just reported their earnings. TrumpÃ¢â‚¬â„¢s drug plan might be bad. HereÃ¢â‚¬â„¢s what you need to know today: http://moneybadger.stocktwits.com/banks-earnings/Ã‚Â $WFC	major banks just reported their earnings. trumps drug plan might be bad. heres what you need to know today: $wfc	major banks just reported their earnings. trumps drug plan might be bad. heres what you need to know today: $wfc	0.583333	negative	-0.31875		viernes	2009-06-19	0	0	149	0	0	24.19	0	0	-1	0	0	0	38	111	0.255034	0.744966	42.005	127.995		2009-06-19	0	0	0	0	0	0	24.19	0	0	26	0	2	0
2018-06-28	So everyone but $C $JPM $Axp are the only one who passed ?? @bondskew @ZR1Trader @megadave5000 @noalpha_allbeta @TradingInPearls @Nataliem55 how is this $GS $MS $BOA all fuck and $DB IS OFF TO JANUS!! pic.twitter.com/fhYJt1Mql3	so everyone but $c $jpm $axp are the only one who passed ?? @bondskew @zr1trader @megadave5000 @noalpha_allbeta @tradinginpearls @nataliem55 how is this $gs $ms $boa all fuck and $db is off to janus!! pic.twitter.com/fhyjt1mql3	so everyone but $c $jpm $axp are the only one who passed ?? @bondskew @zr1trader @megadave5000 @noalpha_allbeta @tradinginpearls @nataliem55 how is this $gs $ms $boa all fuck and $db is off to janus!! pic.twitter.com/fhyjt1mql3	0.8	negative	-0.3125		sábado	2009-06-20	0	0	149	0	0	24.19	0	0	0	0	0	0	38	111	0.255034	0.744966	42.26	128.74		2009-06-20	0	0	0	0	0	0	24.19	0	0	26	0	2	0
2017-01-02	$KOOL from $2.80's to almost $5.00 in 1 day was probably the hottest stock past week!_x000D_ $FB $TWTR $LNKD $BAC $CHK $AMD $AAPL $NVDA $F #Traderpic.twitter.com/QDOOytXIdg	$kool from $2.80's to almost $5.00 in 1 day was probably the hottest stock past week!_x000D_ $fb $twtr $lnkd $bac $chk $amd $aapl $nvda $f #traderpic.twitter.com/qdooytxidg	$kool from $2.80's to almost $5.00 in 1 day was probably the hottest stock past week!_x000D_ $fb $twtr $lnkd $bac $chk $amd $aapl $nvda $f #traderpic.twitter.com/qdooytxidg	0.25	negative	-0.3125		domingo	2009-06-21	0	0	149	0	0	24.19	0	0	0	0	0	0	38	111	0.255034	0.744966	42.5151	129.485		2009-06-21	0	0	0	0	0	0	24.19	0	0	26	0	2	0
2015-07-30	Fed Could Raise Rates In September: What Does It Mean? $BAC $JPMhttp://benzinga.com/z/5718669	fed could raise rates in september: what does it mean? $bac $jpm	fed could raise rates in september: what does it mean? $bac $jpm	0.6875	negative	-0.3125		lunes	2009-06-22	0	0	149	0	0	22.51	0	0	0	0	0	0	38	111	0.255034	0.744966	42.7701	130.23		2009-06-22	0	0	0	0	0	0	22.51	0	0	26	0	2	0
2010-01-25	if the Obama reform passes, does that mean $BAC will have to spin off Merrill Lynch?	if the obama reform passes, does that mean $bac will have to spin off merrill lynch?	if the obama reform passes, does that mean $bac will have to spin off merrill lynch?	0.6875	negative	-0.3125		martes	2009-06-23	0	0	149	0	0	22.91	0	0	0	0	0	0	38	111	0.255034	0.744966	43.0251	130.975		2009-06-23	0	0	0	0	0	0	22.91	0	0	26	0	2	0
2014-12-23	Agree Ã¢â‚¬Å“@CMIDavid I'll say we shouldn't be punishing $BAC for Countrywide's doings since they were forced to purchase IMO.Ã¢â‚¬ï¿½	agree @cmidavid i'll say we shouldn't be punishing $bac for countrywide's doings since they were forced to purchase imo.	agree @cmidavid i'll say we shouldn't be punishing $bac for countrywide's doings since they were forced to purchase imo.	0.2	negative	-0.3		miércoles	2009-06-24	0	0	149	0	0	23.17	0	0	0	0	0	0	38	111	0.255034	0.744966	43.2802	131.72		2009-06-24	0	0	0	0	0	0	23.17	0	0	26	0	2	0
2009-11-18	Wells Fargo Forced To Hand Over $1.3 Billion In Auction-Rate Securities Settlement $WFC by @ldelevingne http://bit.ly/3SeEX9	wells fargo forced to hand over $1.3 billion in auction-rate securities settlement $wfc by @ldelevingne	wells fargo forced to hand over $1.3 billion in auction-rate securities settlement $wfc by @ldelevingne	0.2	negative	-0.3		jueves	2009-06-25	0	0	149	0	0	23.8	0	0	0	0	0	0	38	111	0.255034	0.744966	43.5352	132.465		2009-06-25	0	0	0	0	0	0	23.8	0	0	26	0	2	0
2013-01-11	What Could Slow the Wells Fargo Earnings Train? @kevinwack has the story http://bit.ly/ZReWlNÃ‚Â $WFC	what could slow the wells fargo earnings train? @kevinwack has the story $wfc	what could slow the wells fargo earnings train? @kevinwack has the story $wfc	0.4	negative	-0.3		viernes	2009-06-26	-0.363889	1	150	1	0	23.87	-1	1	0	-0.693147	0	1	39	111	0.26	0.74	43.7952	133.205		2009-06-26	1	1	0	0	0	0	23.87	0	0	25	-1	1	1
2018-08-22	Merrill Lynch failed to disclose conflict of interest to customers, SEC says https://bit.ly/2MEzr3SÃ‚Â @wamandajd @WorkingFamilies @PplsAction @Public_Citizen @edmpirg @NCLC4consumers @LuptonSusan @ConsumerFed @CRLONLINE @StopTheDebtTrap @paupau323 #bankofamerica #charobs $BAC	merrill lynch failed to disclose conflict of interest to customers, sec says @wamandajd @workingfamilies @pplsaction @public_citizen @edmpirg @nclc4consumers @luptonsusan @consumerfed @crlonline @stopthedebttrap @paupau323 #bankofamerica #charobs $bac	merrill lynch failed to disclose conflict of interest to customers, sec says @wamandajd @workingfamilies @pplsaction @public_citizen @edmpirg @nclc4consumers @luptonsusan @consumerfed @crlonline @stopthedebttrap @paupau323 #bankofamerica #charobs $bac	0.45	negative	-0.3		sábado	2009-06-27	0	0	150	0	0	23.87	0	0	0	0	0	0	39	111	0.26	0.74	44.0552	133.945		2009-06-27	0	0	0	0	0	0	23.87	0	0	25	0	2	0
2017-12-28	Countdown to 2018: @GoldmanSachs Loses Its Mojo http://on.barrons.com/2DrGvbXÃ‚Â $MS $C $BAC $XLF	countdown to 2018: @goldmansachs loses its mojo $ms $c $bac $xlf	countdown to 2018: @goldmansachs loses its mojo $ms $c $bac $xlf	0.1	negative	-0.3		domingo	2009-06-28	0	0	150	0	0	23.87	0	0	0	0	0	0	39	111	0.26	0.74	44.3152	134.685		2009-06-28	0	0	0	0	0	0	23.87	0	0	25	0	2	0
2017-12-05	$BAC (+1.1% pre) Bank of America to Buyback Additional $5 Billion in Common Stock - SI_x000D_ http://ooc.bz/l/18520	$bac (+1.1% pre) bank of america to buyback additional $5 billion in common stock - si_x000D_	$bac (+1.1% pre) bank of america to buyback additional $5 billion in common stock - si_x000D_	0.5	negative	-0.3		lunes	2009-06-29	0	0	150	0	0	24.53	0	0	0	0	0	0	39	111	0.26	0.74	44.5752	135.425		2009-06-29	0	0	0	0	0	0	24.53	0	0	25	0	2	0
2017-06-30	BREAKING: Berkshire plans to exercise its warrants to acquire 700M common $BAC shares at $7.142857/share http://www.cnbc.com/quotes/?symbol=BACÃ‚Â Ã¢â‚¬Â¦	breaking: berkshire plans to exercise its warrants to acquire 700m common $bac shares at $7.142857/share	breaking: berkshire plans to exercise its warrants to acquire 700m common $bac shares at $7.142857/share	0.5	negative	-0.3		martes	2009-06-30	0	0	150	0	0	24.26	0	0	0	0	0	0	39	111	0.26	0.74	44.8352	136.165		2009-06-30	0	0	0	0	0	0	24.26	0	0	25	0	2	0
2016-11-15	Its been a FANTASTIC ride Sin RT @sindycindy_x000D_ holy crap @petenajarian @jonnajarian I just looked at my $BAC calls you cited! BANGO! pic.twitter.com/CkivtHIYF4	its been a fantastic ride sin rt @sindycindy_x000D_ holy crap @petenajarian @jonnajarian i just looked at my $bac calls you cited! bango! pic.twitter.com/ckivthiyf4	its been a fantastic ride sin rt @sindycindy_x000D_ holy crap @petenajarian @jonnajarian i just looked at my $bac calls you cited! bango! pic.twitter.com/ckivthiyf4	0.85	negative	-0.3		miércoles	2009-07-01	0	0	150	0	0	24.14	0	0	0	0	0	0	39	111	0.26	0.74	45.0952	136.905		2009-07-01	0	0	0	0	0	0	24.14	0	0	25	0	2	0
2016-03-23	$AAPL & $GOOG have ~$230B common equity combined..... $BAC has $256B (100% covered by cash and Treasuries held)	$aapl & $goog have ~$230b common equity combined..... $bac has $256b (100% covered by cash and treasuries held)	$aapl & $goog have ~$230b common equity combined..... $bac has $256b (100% covered by cash and treasuries held)	0.5	negative	-0.3		jueves	2009-07-02	0.05	1	151	0	1	23.08	1	1	1	0.693147	1	0	39	112	0.258278	0.741722	45.3535	137.647		2009-07-02	1	0	0	1	0	0	23.08	0	0	26	1	3	1
2016-02-18	$BAC 30,000 Nov 10P bought at .68 late	$bac 30,000 nov 10p bought at .68 late	$bac 30,000 nov 10p bought at .68 late	0.6	negative	-0.3		viernes	2009-07-03	0	0	151	0	0	23.08	0	0	-1	0	0	0	39	112	0.258278	0.741722	45.6118	138.388		2009-07-03	0	0	0	0	0	0	23.08	0	0	26	0	2	0
2015-01-16	Looks like $BAC was lead lender on the $FXCM credit facility, at least as of 2013. http://www.sec.gov/Archives/edgar/data/1499912/000114420413062784/v360916_ex10-1.htmÃ‚Â Ã¢â‚¬Â¦	looks like $bac was lead lender on the $fxcm credit facility, at least as of 2013.	looks like $bac was lead lender on the $fxcm credit facility, at least as of 2013.	0.4	negative	-0.3		sábado	2009-07-04	0	0	151	0	0	23.08	0	0	0	0	0	0	39	112	0.258278	0.741722	45.87	139.13		2009-07-04	0	0	0	0	0	0	23.08	0	0	26	0	2	0
2015-01-06	$BAC caught an opening sweep late afternoon as player bought 18,000 1/9 $17 calls for 16Ã‚Â¢ .. 35,148 traded today	$bac caught an opening sweep late afternoon as player bought 18,000 1/9 $17 calls for 16 .. 35,148 traded today	$bac caught an opening sweep late afternoon as player bought 18,000 1/9 $17 calls for 16 .. 35,148 traded today	0.6	negative	-0.3		domingo	2009-07-05	0	0	151	0	0	23.08	0	0	0	0	0	0	39	112	0.258278	0.741722	46.1283	139.872		2009-07-05	0	0	0	0	0	0	23.08	0	0	26	0	2	0
2014-04-03	Bank of America in settlement talks over credit card practices; $BAC discussing at least $800M settlement with CFPB - DJ	bank of america in settlement talks over credit card practices; $bac discussing at least $800m settlement with cfpb - dj	bank of america in settlement talks over credit card practices; $bac discussing at least $800m settlement with cfpb - dj	0.4	negative	-0.3		lunes	2009-07-06	0	0	151	0	0	23.1	0	0	0	0	0	0	39	112	0.258278	0.741722	46.3866	140.613		2009-07-06	0	0	0	0	0	0	23.1	0	0	26	0	2	0
2013-10-23	Bank of America loses fraud trial over mortgages: http://cnb.cx/1fVOgbeÃ‚Â Ã¢â‚¬Â¢ $BAC	bank of america loses fraud trial over mortgages: $bac	bank of america loses fraud trial over mortgages: $bac	0.1	negative	-0.3		martes	2009-07-07	0	0	151	0	0	23.33	0	0	0	0	0	0	39	112	0.258278	0.741722	46.6449	141.355		2009-07-07	0	0	0	0	0	0	23.33	0	0	26	0	2	0
2013-02-10	What $JPM $BAC $ $GS $MS $HSBC $BCS $UBS $RBS & $CS Have in Common - Forbes http://onforb.es/14K8VajÃ‚Â $$	what $jpm $bac $ $gs $ms $hsbc $bcs $ubs $rbs & $cs have in common - forbes $$	what $jpm $bac $ $gs $ms $hsbc $bcs $ubs $rbs & $cs have in common - forbes $$	0.5	negative	-0.3		miércoles	2009-07-08	0	1	152	0	1	22.91	1	1	1	0.693147	1	0	39	113	0.256579	0.743421	46.9014	142.099		2009-07-08	1	0	0	1	0	0	22.91	0	0	27	1	3	1
2012-09-07	BofA exec loses millions after mooning bosses: http://stks.co/e9vrÃ‚Â $BAC	bofa exec loses millions after mooning bosses: $bac	bofa exec loses millions after mooning bosses: $bac	0.1	negative	-0.3		jueves	2009-07-09	0	0	152	0	0	23.28	0	0	-1	0	0	0	39	113	0.256579	0.743421	47.158	142.842		2009-07-09	0	0	0	0	0	0	23.28	0	0	27	0	2	0
2012-01-05	The Scum of 2011 http://highchartpatterns.net/the-scum-of-2011/Ã‚Â Ã¢â‚¬Â¦ $BAC	the scum of 2011 $bac	the scum of 2011 $bac	0.4	negative	-0.3		viernes	2009-07-10	0	1	153	0	1	22.87	1	1	1	0.693147	1	0	39	114	0.254902	0.745098	47.4129	143.587		2009-07-10	1	0	0	1	0	0	22.87	0	0	28	1	3	1
2011-12-19	Scary times for stocks: Be careful out there http://stks.co/1bnnÃ‚Â via @LaMonicaBuzz $EWY $BAC $C $GLD	scary times for stocks: be careful out there via @lamonicabuzz $ewy $bac $c $gld	scary times for stocks: be careful out there via @lamonicabuzz $ewy $bac $c $gld	1	negative	-0.3		sábado	2009-07-11	0	0	153	0	0	22.87	0	0	-1	0	0	0	39	114	0.254902	0.745098	47.6678	144.332		2009-07-11	0	0	0	0	0	0	22.87	0	0	28	0	2	0
2011-11-03	BofA may swap some preferred stock for common or debt | http://bloom.bg/w3xewxÃ‚Â $BAC	bofa may swap some preferred stock for common or debt | $bac	bofa may swap some preferred stock for common or debt | $bac	0.5	negative	-0.3		domingo	2009-07-12	0	0	153	0	0	22.87	0	0	0	0	0	0	39	114	0.254902	0.745098	47.9227	145.077		2009-07-12	0	0	0	0	0	0	22.87	0	0	28	0	2	0
2011-11-03	Bank Of America Explores Issuing Common Stock For Preferred Shares $BAC	bank of america explores issuing common stock for preferred shares $bac	bank of america explores issuing common stock for preferred shares $bac	0.5	negative	-0.3		lunes	2009-07-13	0	0	153	0	0	24.8	0	0	0	0	0	0	39	114	0.254902	0.745098	48.1776	145.822		2009-07-13	0	0	0	0	0	0	24.8	0	0	28	0	2	0
2011-10-20	Wall St firms on credit watch negative by Fitch. What would it take to get $GS $MS $BAC off watch list? Watch intv here http://www.bloomberg.com/video/78341934/	wall st firms on credit watch negative by fitch. what would it take to get $gs $ms $bac off watch list? watch intv here	wall st firms on credit watch negative by fitch. what would it take to get $gs $ms $bac off watch list? watch intv here	0.4	negative	-0.3		martes	2009-07-14	0.1375	1	154	0	1	24.4	1	1	1	0.693147	1	0	39	115	0.253247	0.746753	48.4309	146.569		2009-07-14	1	0	0	1	0	0	24.4	0	0	29	1	3	1
2011-10-18	BofA Loses No. 1 Assets Ranking to JPMorgan Chase http://bloom.bg/riZ0QWÃ‚Â $BAC $C $JPM $WFC	bofa loses no. 1 assets ranking to jpmorgan chase $bac $c $jpm $wfc	bofa loses no. 1 assets ranking to jpmorgan chase $bac $c $jpm $wfc	0.1	negative	-0.3		miércoles	2009-07-15	0	1	155	0	1	25.3	1	1	0	0.693147	1	0	39	116	0.251613	0.748387	48.6825	147.318		2009-07-15	1	0	0	1	0	0	25.3	0	0	30	1	3	1
2011-08-19	Bank of America is cutting 3,500 jobs this quarter according to an internal memo http://reut.rs/qVsjfDÃ‚Â $BAC	bank of america is cutting 3,500 jobs this quarter according to an internal memo $bac	bank of america is cutting 3,500 jobs this quarter according to an internal memo $bac	0.45	negative	-0.3		jueves	2009-07-16	0	5	160	2	3	25.05	0.2	0.0202041	-0.4	0.287682	0.6	0.4	41	119	0.25625	0.74375	48.9387	148.061		2009-07-16	5	2	0	3	0	0	25.05	0	0	31	1	3	3
2011-04-28	Bank of America to hike interest rates for late payments http://yhoo.it/lNoR70 $BAC	bank of america to hike interest rates for late payments $bac	bank of america to hike interest rates for late payments $bac	0.6	negative	-0.3		viernes	2009-07-17	0.075	2	162	0	2	25	1	1	0.4	1.09861	1	0	41	121	0.253086	0.746914	49.1918	148.808		2009-07-17	2	0	0	2	0	0	25	0	0	32	1	3	2
2010-12-06	Exclusive: Bank of America Loses $5.9 Billion Wealth Adviser to Todd Thomson Venture - http://ow.ly/3kykG $BAC ^gm	exclusive: bank of america loses $5.9 billion wealth adviser to todd thomson venture - $bac ^gm	exclusive: bank of america loses $5.9 billion wealth adviser to todd thomson venture - $bac ^gm	0.1	negative	-0.3		sábado	2009-07-18	0	0	162	0	0	25	0	0	-1	0	0	0	41	121	0.253086	0.746914	49.4449	149.555		2009-07-18	0	0	0	0	0	0	25	0	0	32	0	2	0
2009-05-06	Late Surge Lifts Stocks http://cnbc.com/id/30601577 $.DJIA $.SPX $AGU $BAC $BAK $BHI $BKX $C $CSCO $MS $RIG $WFC $XLB #Oil #StockPicks	late surge lifts stocks $.djia $.spx $agu $bac $bak $bhi $bkx $c $csco $ms $rig $wfc $xlb #oil #stockpicks	late surge lifts stocks $.djia $.spx $agu $bac $bak $bhi $bkx $c $csco $ms $rig $wfc $xlb #oil #stockpicks	0.6	negative	-0.3		domingo	2009-07-19	0	0	162	0	0	25	0	0	0	0	0	0	41	121	0.253086	0.746914	49.698	150.302		2009-07-19	0	0	0	0	0	0	25	0	0	32	0	2	0
2009-01-29	$WFC: Near-term earnings under pressure; lowering ests - DB's Mayo. This is combined with rumors of a $4bb secondary tonight. $$	$wfc: near-term earnings under pressure; lowering ests - db's mayo. this is combined with rumors of a $4bb secondary tonight. $$	$wfc: near-term earnings under pressure; lowering ests - db's mayo. this is combined with rumors of a $4bb secondary tonight. $$	0.3	negative	-0.3		lunes	2009-07-20	0	0	162	0	0	25.52	0	0	0	0	0	0	41	121	0.253086	0.746914	49.9511	151.049		2009-07-20	0	0	0	0	0	0	25.52	0	0	32	0	2	0
2009-01-06	$WFC negative. Underside of triangle and now under the 50 dma.	$wfc negative. underside of triangle and now under the 50 dma.	$wfc negative. underside of triangle and now under the 50 dma.	0.4	negative	-0.3		martes	2009-07-21	0	0	162	0	0	25.35	0	0	0	0	0	0	41	121	0.253086	0.746914	50.2042	151.796		2009-07-21	0	0	0	0	0	0	25.35	0	0	32	0	2	0
2016-12-17	Turns out people don't like giving their money to dishonest banks and bankers. Who knew? #WellsFargo $WFC https://www.ft.com/content/f17e028a-c3b1-11e6-9bca-2b93a6856354Ã‚Â Ã¢â‚¬Â¦pic.twitter.com/U9BWItzl7O	turns out people don't like giving their money to dishonest banks and bankers. who knew? #wellsfargo $wfc	turns out people don't like giving their money to dishonest banks and bankers. who knew? #wellsfargo $wfc	0.5	negative	-0.3		miércoles	2009-07-22	0	0	162	0	0	24.45	0	0	0	0	0	0	41	121	0.253086	0.746914	50.4573	152.543		2009-07-22	0	0	0	0	0	0	24.45	0	0	32	0	2	0
2016-09-21	IMHO this was his worst moment in the hearing, worse than the Elizabeth Warren bit, and I now see there may be more to it $wfc pic.twitter.com/9y7cNbndNa	imho this was his worst moment in the hearing, worse than the elizabeth warren bit, and i now see there may be more to it $wfc pic.twitter.com/9y7cnbndna	imho this was his worst moment in the hearing, worse than the elizabeth warren bit, and i now see there may be more to it $wfc pic.twitter.com/9y7cnbndna	0.7	negative	-0.3		jueves	2009-07-23	0	0	162	0	0	24.26	0	0	0	0	0	0	41	121	0.253086	0.746914	50.7103	153.29		2009-07-23	0	0	0	0	0	0	24.26	0	0	32	0	2	0
2017-12-21	What do $15 minimum wage and a UFO sighting have in common? $T $BA $WFC $FITBhttps://www.pscp.tv/w/bQpfwjF6dktOV1l5Tm5hamV8MVprS3pkTmFRbERKdllveabUMRVzb2pmtD0MgZGIg6Ov1m7AUO5fXyqqDXiAÃ‚Â Ã¢â‚¬Â¦	what do $15 minimum wage and a ufo sighting have in common? $t $ba $wfc $fitb	what do $15 minimum wage and a ufo sighting have in common? $t $ba $wfc $fitb	0.5	negative	-0.3		viernes	2009-07-24	0	0	162	0	0	23.47	0	0	0	0	0	0	41	121	0.253086	0.746914	50.9634	154.037		2009-07-24	0	0	0	0	0	0	23.47	0	0	32	0	2	0
2017-01-23	#WellsFargo says it's found evidence that at least some whistleblower retaliation claims may have merit: http://money.cnn.com/2017/01/23/investing/wells-fargo-retaliation-ethics-line/index.htmlÃ‚Â Ã¢â‚¬Â¦ $WFC	#wellsfargo says it's found evidence that at least some whistleblower retaliation claims may have merit: $wfc	#wellsfargo says it's found evidence that at least some whistleblower retaliation claims may have merit: $wfc	0.4	negative	-0.3		sábado	2009-07-25	0	0	162	0	0	23.47	0	0	0	0	0	0	41	121	0.253086	0.746914	51.2165	154.783		2009-07-25	0	0	0	0	0	0	23.47	0	0	32	0	2	0
2018-08-27	This is the moment when every #ESG investor and #business associate of #Bloomberg acts for #freemedia. LetÃ¢â‚¬â„¢s go @PRI_News, @ICCRonline, protecting journalism happens now. #ShahienNasiripour on $WFC #WellsFargo as "preferred financier for U.S. gun industry". #NRA cc @shannonrwattshttps://twitter.com/maxwelltani/status/1034155904797745153Ã‚Â Ã¢â‚¬Â¦ Bloomberg News reassigned a reporter who c…	this is the moment when every #esg investor and #business associate of #bloomberg acts for #freemedia. lets go @pri_news, @iccronline, protecting journalism happens now. #shahiennasiripour on $wfc #wellsfargo as "preferred financier for you.s. gun industry". #nra cc @shannonrwatts bloomberg news reassigned a reporter who covered wells fargo after the bank's ceo called bloomberg's eic and complain…	this is the moment when every #esg investor and #business associate of #bloomberg acts for #freemedia. lets go @pri_news, @iccronline, protecting journalism happens now. #shahiennasiripour on $wfc #wellsfargo as "preferred financier for you.s. gun industry". #nra cc @shannonrwatts bloomberg news reassigned a reporter who covered wells fargo after the bank's ceo called bloomberg's eic and complain…	0.2	negative	-0.3		domingo	2009-07-26	0	0	162	0	0	23.47	0	0	0	0	0	0	41	121	0.253086	0.746914	51.4696	155.53		2009-07-26	0	0	0	0	0	0	23.47	0	0	32	0	2	0
2018-04-22	Ahead of @WellsFargo's annual meeting this week, I joined CA State Treasurer @JohnChiangCA to write about the bank's stubborn insistence on secret arbitration -- and how a change at the SEC could make things even worse. #RipoffClause #WellsFargoFraud $wfc https://www.sfchronicle.com/opinion/openforum/article/SEC-must-not-silence-voice-of-Wells-Fargo-12852555.phpÃ‚Â Ã¢â‚¬Â¦	ahead of @wellsfargo's annual meeting this week, i joined ca state treasurer @johnchiangca to write about the bank's stubborn insistence on secret arbitration -- and how a change at the sec could make things even worse. #ripoffclause #wellsfargofraud $wfc	ahead of @wellsfargo's annual meeting this week, i joined ca state treasurer @johnchiangca to write about the bank's stubborn insistence on secret arbitration -- and how a change at the sec could make things even worse. #ripoffclause #wellsfargofraud $wfc	0.633333	negative	-0.3		lunes	2009-07-27	0	0	162	0	0	24.22	0	0	0	0	0	0	41	121	0.253086	0.746914	51.7227	156.277		2009-07-27	0	0	0	0	0	0	24.22	0	0	32	0	2	0
2015-09-21	Bank of America, Funds Lobby Hard to Sway Vote on Moynihan http://www.wsj.com/articles/bank-of-america-funds-lobby-hard-to-sway-vote-on-moynihan-1442610683?mod=djemRiskComplianceÃ‚Â Ã¢â‚¬Â¦ No question; separate the positions #corpgov $BAC	bank of america, funds lobby hard to sway vote on moynihan no question; separate the positions #corpgov $bac	bank of america, funds lobby hard to sway vote on moynihan no question; separate the positions #corpgov $bac	0.541667	negative	-0.291667		martes	2009-07-28	0.166667	1	163	0	1	24.52	1	1	1	0.693147	1	0	41	122	0.251534	0.748466	51.9742	157.026		2009-07-28	1	0	0	1	0	0	24.52	0	0	33	1	3	1
2014-03-20	The $XLF is up 1.5%. $MS $WFC $JPM $C $BAC all up around 3%. Those Fed stress tests must have been really hard. #sarcasm	the $xlf is up 1.5%. $ms $wfc $jpm $c $bac all up around 3%. those fed stress tests must have been really hard. #sarcasm	the $xlf is up 1.5%. $ms $wfc $jpm $c $bac all up around 3%. those fed stress tests must have been really hard. #sarcasm	0.541667	negative	-0.291667		miércoles	2009-07-29	-0.233333	1	164	1	0	24.38	-1	1	-1	-0.693147	0	1	42	122	0.256098	0.743902	52.2303	157.77		2009-07-29	1	1	0	0	0	0	24.38	0	0	32	-1	1	1
2014-01-15	When your credit-loss provision tumbles $1.9B to $336M, it's hard to not see your earnings surge. $BAC	when your credit-loss provision tumbles $1.9b to $336m, it's hard to not see your earnings surge. $bac	when your credit-loss provision tumbles $1.9b to $336m, it's hard to not see your earnings surge. $bac	0.541667	negative	-0.291667		jueves	2009-07-30	0	0	164	0	0	24.87	0	0	0	0	0	0	42	122	0.256098	0.743902	52.4864	158.514		2009-07-30	0	0	0	0	0	0	24.87	0	0	32	0	2	0
2014-03-20	The $XLF is up 1.5%. $MS $WFC $JPM $C $BAC all up around 3%. Those Fed stress tests must have been really hard. #sarcasm	the $xlf is up 1.5%. $ms $wfc $jpm $c $bac all up around 3%. those fed stress tests must have been really hard. #sarcasm	the $xlf is up 1.5%. $ms $wfc $jpm $c $bac all up around 3%. those fed stress tests must have been really hard. #sarcasm	0.541667	negative	-0.291667		viernes	2009-07-31	0	0	164	0	0	24.46	0	0	0	0	0	0	42	122	0.256098	0.743902	52.7425	159.257		2009-07-31	0	0	0	0	0	0	24.46	0	0	32	0	2	0
2016-09-13	$WFC got fined $185 million for 2 million fake accounts._x000D_ That's $92.50 per account._x000D_ Less than $100._x000D_ That's not a fine, it's a fee.	$wfc got fined $185 million for 2 million fake accounts._x000D_ that's $92.50 per account._x000D_ less than $100._x000D_ that's not a fine, it's a fee.	$wfc got fined $185 million for 2 million fake accounts._x000D_ that's $92.50 per account._x000D_ less than $100._x000D_ that's not a fine, it's a fee.	0.522222	negative	-0.291667		sábado	2009-08-01	0	0	164	0	0	24.46	0	0	0	0	0	0	42	122	0.256098	0.743902	52.9986	160.001		2009-08-01	0	0	0	0	0	0	24.46	0	0	32	0	2	0
2018-02-06	One of the biggest banks in the world, and one of Warren Buffett's biggest holdings, is down 11% since last Friday. That's about $35 billion in market cap wiped away. $WFC_x000D_ It was the worst-performing S&P 500 stock this Monday. Here's how ugly it got -> https://stocktwits.com/361Capital/message/111809772Ã‚Â Ã¢â‚¬Â¦pic.twitter.com/3eehcbGY54	one of the biggest banks in the world, and one of warren buffett's biggest holdings, is down 11% since last friday. that's about $35 billion in market cap wiped away. $wfc_x000D_ it was the worst-performing s&p 500 stock this monday. here's how ugly it got ->	one of the biggest banks in the world, and one of warren buffett's biggest holdings, is down 11% since last friday. that's about $35 billion in market cap wiped away. $wfc_x000D_ it was the worst-performing s&p 500 stock this monday. here's how ugly it got ->	0.451852	negative	-0.285185		domingo	2009-08-02	0	0	164	0	0	24.46	0	0	0	0	0	0	42	122	0.256098	0.743902	53.2547	160.745		2009-08-02	0	0	0	0	0	0	24.46	0	0	32	0	2	0
2009-06-02	Fuck cramer... that guy had me investing in banks just before $c and $bac and $wfc went down	fuck cramer... that guy had me investing in banks just before $c and $bac and $wfc went down	fuck cramer... that guy had me investing in banks just before $c and $bac and $wfc went down	0.444444	negative	-0.277778		lunes	2009-08-03	-0.1	1	165	1	0	25.8	-1	1	0	-0.693147	0	1	43	122	0.260606	0.739394	53.5153	161.485		2009-08-03	1	1	0	0	0	0	25.8	0	0	31	-1	1	1
2009-06-02	Fuck cramer... that guy had me investing in banks just before $c and $bac and $wfc went down	fuck cramer... that guy had me investing in banks just before $c and $bac and $wfc went down	fuck cramer... that guy had me investing in banks just before $c and $bac and $wfc went down	0.444444	negative	-0.277778		martes	2009-08-04	-0.135185	2	167	2	0	26.55	-1	1	0	-1.09861	0	1	45	122	0.269461	0.730539	53.7848	162.215		2009-08-04	2	2	0	0	0	0	26.55	0	0	30	-1	1	2
2015-02-09	Too much walking..:(( http://instagram.com/p/y5s8ain1O3/	too much walking..:((	too much walking..:((	0.6	negative	-0.275		miércoles	2009-08-05	0	1	168	0	1	28.02	1	1	1	0.693147	1	0	45	123	0.267857	0.732143	54.0526	162.947		2009-08-05	1	0	0	1	0	0	28.02	0	0	31	1	3	1
2017-02-15	$WFC had a glitch. The incentive system was too aggressive. I don't think anything is wrong for the long pull with $WFC_x000D_ Munger, $DJCO	$wfc had a glitch. the incentive system was too aggressive. i don't think anything is wrong for the long pull with $wfc_x000D_ munger, $djco	$wfc had a glitch. the incentive system was too aggressive. i don't think anything is wrong for the long pull with $wfc_x000D_ munger, $djco	0.65	negative	-0.275		jueves	2009-08-06	-0.1	1	169	1	0	27.97	-1	1	-1	-0.693147	0	1	46	123	0.272189	0.727811	54.3248	163.675		2009-08-06	1	1	0	0	0	0	27.97	0	0	30	-1	1	1
2017-01-12	#WellsFargo was silent about fake account probe for at least 6 months http://cnnmon.ie/2iMyILPÃ‚Â $WFC pic.twitter.com/VvoOvyOlvX	#wellsfargo was silent about fake account probe for at least 6 months $wfc pic.twitter.com/vvoovyolvx	#wellsfargo was silent about fake account probe for at least 6 months $wfc pic.twitter.com/vvoovyolvx	0.5	negative	-0.266667		viernes	2009-08-07	0	0	169	0	0	28.76	0	0	0	0	0	0	46	123	0.272189	0.727811	54.597	164.403		2009-08-07	0	0	0	0	0	0	28.76	0	0	30	0	2	0
2018-04-09	But TBTF banks keep asking for complex plans that roil secondary markets & won't work. In doing so, their agenda harms regular Americans (shocking, we know) and holds back the entire US economy. $fnma $WFC $brk	but tbtf banks keep asking for complex plans that roil secondary markets & won't work. in doing so, their agenda harms regular americans (shocking, we know) and holds back the entire us economy. $fnma $wfc $brk	but tbtf banks keep asking for complex plans that roil secondary markets & won't work. in doing so, their agenda harms regular americans (shocking, we know) and holds back the entire us economy. $fnma $wfc $brk	0.400321	negative	-0.266667		sábado	2009-08-08	0	0	169	0	0	28.76	0	0	0	0	0	0	46	123	0.272189	0.727811	54.8692	165.131		2009-08-08	0	0	0	0	0	0	28.76	0	0	30	0	2	0
2013-12-23	How Wall Street's bad behavior hurts Main St. http://yhoo.it/1hyQqMeÃ‚Â @LaurenLyster @alexisgoldstein $JPM $BAC $BLKpic.twitter.com/AP6I97FkXO	how wall street's bad behavior hurts main st. @laurenlyster @alexisgoldstein $jpm $bac $blkpic.twitter.com/ap6i97fkxo	how wall street's bad behavior hurts main st. @laurenlyster @alexisgoldstein $jpm $bac $blkpic.twitter.com/ap6i97fkxo	0.5	negative	-0.266667		domingo	2009-08-09	0	0	169	0	0	28.76	0	0	0	0	0	0	46	123	0.272189	0.727811	55.1414	165.859		2009-08-09	0	0	0	0	0	0	28.76	0	0	30	0	2	0
2016-02-04	It's a packed house on Mad Money tonight! @JimCramer's got $YUM, $CLX, $PANW & $WFC CEOs in the hot seat. INSANITY pic.twitter.com/pdCF1dsqqq	it's a packed house on mad money tonight! @jimcramer's got $yum, $clx, $panw & $wfc ceos in the hot seat. insanity pic.twitter.com/pdcf1dsqqq	it's a packed house on mad money tonight! @jimcramer's got $yum, $clx, $panw & $wfc ceos in the hot seat. insanity pic.twitter.com/pdcf1dsqqq	0.925	negative	-0.265625		lunes	2009-08-10	0	1	170	0	1	28.64	1	1	1	0.693147	1	0	46	124	0.270588	0.729412	55.412	166.588		2009-08-10	1	0	0	1	0	0	28.64	0	0	31	1	3	1
2015-07-02	Financials looking weak this morning. $BAC $C $JPM $GS $WFC trading down in premarket.	financials looking weak this morning. $bac $c $jpm $gs $wfc trading down in premarket.	financials looking weak this morning. $bac $c $jpm $gs $wfc trading down in premarket.	0.456944	negative	-0.265278		martes	2009-08-11	0	0	170	0	0	26.89	0	0	-1	0	0	0	46	124	0.270588	0.729412	55.6826	167.317		2009-08-11	0	0	0	0	0	0	26.89	0	0	31	0	2	0
2015-07-02	Financials looking weak this morning. $BAC $C $JPM $GS $WFC trading down in premarket.	financials looking weak this morning. $bac $c $jpm $gs $wfc trading down in premarket.	financials looking weak this morning. $bac $c $jpm $gs $wfc trading down in premarket.	0.456944	negative	-0.265278		miércoles	2009-08-12	-0.155556	1	171	1	0	27.17	-1	1	0	-0.693147	0	1	47	124	0.274854	0.725146	55.9574	168.043		2009-08-12	1	1	0	0	0	0	27.17	0	0	30	-1	1	1
2016-03-07	American Express CEO Ken Chenault Is "On Very Thin Ice" @CGasparino @FoxBusiness http://www.valuewalk.com/2016/03/american-express-ceo-ken-chenault/Ã‚Â Ã¢â‚¬Â¦ $AXP $WFC	american express ceo ken chenault is "on very thin ice" @cgasparino @foxbusiness $axp $wfc	american express ceo ken chenault is "on very thin ice" @cgasparino @foxbusiness $axp $wfc	0.5	negative	-0.26		jueves	2009-08-13	-0.175	1	172	1	0	27.88	-1	1	0	-0.693147	0	1	48	124	0.27907	0.72093	56.2365	168.764		2009-08-13	1	1	0	0	0	0	27.88	0	0	29	-1	1	1
2017-12-28	Not aware that any small lender trade org (or consumer or civil rights org) has seen any draft GSE language designed for release in 2018. $fnma $wfc $brk_x000D_ (Even looked under thefor it, but alas, nada from Santa. Maybe Uncle Warren got something under HIS tree tho.)	not aware that any small lender trade org (or consumer or civil rights org) has seen any draft gse language designed for release in 2018. $fnma $wfc $brk_x000D_ (even looked under thefor it, but alas, nada from santa. maybe uncle warren got something under his tree tho.)	not aware that any small lender trade org (or consumer or civil rights org) has seen any draft gse language designed for release in 2018. $fnma $wfc $brk_x000D_ (even looked under thefor it, but alas, nada from santa. maybe uncle warren got something under his tree tho.)	0.55	negative	-0.258333		viernes	2009-08-14	-0.4	2	174	1	1	27.73	0	0	0.5	0	0.5	0.5	49	125	0.281609	0.718391	56.5181	169.482		2009-08-14	2	1	0	1	0	0	27.73	0	0	28	-1	1	1
2013-10-16	Bank of America is going to keep cutting mortgage staff to as originations slow -- live blog with @chris_rexrode $BAC http://blogs.marketwatch.com/thetell/2013/10/16/live-blog-bank-of-americas-earnings-call/?mod=MW_story_latest_newsÃ‚Â Ã¢â‚¬Â¦	bank of america is going to keep cutting mortgage staff to as originations slow -- live blog with @chris_rexrode $bac	bank of america is going to keep cutting mortgage staff to as originations slow -- live blog with @chris_rexrode $bac	0.6	negative	-0.254545		sábado	2009-08-15	0	0	174	0	0	27.73	0	0	-0.5	0	0	0	49	125	0.281609	0.718391	56.7997	170.2		2009-08-15	0	0	0	0	0	0	27.73	0	0	28	0	2	0
2012-10-09	U.S. government seeks damages and penalties under false claims act for alleged misconduct involving Wells Fargo FHA loans - statement $WFC	you.s. government seeks damages and penalties under false claims act for alleged misconduct involving wells fargo fha loans - statement $wfc	you.s. government seeks damages and penalties under false claims act for alleged misconduct involving wells fargo fha loans - statement $wfc	0.35	negative	-0.25		domingo	2009-08-16	0	0	174	0	0	27.73	0	0	0	0	0	0	49	125	0.281609	0.718391	57.0813	170.919		2009-08-16	0	0	0	0	0	0	27.73	0	0	28	0	2	0
2017-09-27	$SOR applications _x000D_ $BOA _x000D_ $MAT small parcel_x000D_ Are $SUH neighbors	$sor applications _x000D_ $boa _x000D_ $mat small parcel_x000D_ are $suh neighbors	$sor applications _x000D_ $boa _x000D_ $mat small parcel_x000D_ are $suh neighbors	0.4	negative	-0.25		lunes	2009-08-17	0	0	174	0	0	26.3	0	0	0	0	0	0	49	125	0.281609	0.718391	57.3629	171.637		2009-08-17	0	0	0	0	0	0	26.3	0	0	28	0	2	0
2016-02-07	Yup TBTF Bank season is on us $BARC $BoA $DBhttps://twitter.com/seekingalpha/status/696438344570400768Ã‚Â Ã¢â‚¬Â¦ When The Next Too-Big-To-Fail Bank Fails http://seekingalpha.com/article/3873036-next-big-fail-bank-fails?source=feed_fÃ‚Â Ã¢â‚¬Â¦ $BAC $BCS $C $CME $CS $DB $GS $JPM $UBS	yup tbtf bank season is on us $barc $boa $db when the next too-big-to-fail bank fails $bac $bcs $c $cme $cs $db $gs $jpm $ubs	yup tbtf bank season is on us $barc $boa $db when the next too-big-to-fail bank fails $bac $bcs $c $cme $cs $db $gs $jpm $ubs	0.15	negative	-0.25		martes	2009-08-18	0	1	175	0	1	26.34	1	1	1	0.693147	1	0	49	126	0.28	0.72	57.6429	172.357		2009-08-18	1	0	0	1	0	0	26.34	0	0	29	1	3	1
2018-09-04	$BAC bullish day off of small hammer pic.twitter.com/rEkkcjjblE	$bac bullish day off of small hammer pic.twitter.com/rekkcjjble	$bac bullish day off of small hammer pic.twitter.com/rekkcjjble	0.4	negative	-0.25		miércoles	2009-08-19	0	0	175	0	0	26.61	0	0	-1	0	0	0	49	126	0.28	0.72	57.9229	173.077		2009-08-19	0	0	0	0	0	0	26.61	0	0	29	0	2	0
2018-07-13	American cities are so expensive that they could increase the risk of a Ã¢â‚¬Ëœdemographic time bombÃ¢â‚¬â„¢: http://www.businessinsider.com/birth-rates-home-prices-value-increase-us-cities-2018-6Ã‚Â Ã¢â‚¬Â¦ by @leannagarfield $XHB $BAC pic.twitter.com/X9ICfJmGeb	american cities are so expensive that they could increase the risk of a demographic time bomb: by @leannagarfield $xhb $bac pic.twitter.com/x9icfjmgeb	american cities are so expensive that they could increase the risk of a demographic time bomb: by @leannagarfield $xhb $bac pic.twitter.com/x9icfjmgeb	0.35	negative	-0.25		jueves	2009-08-20	-0.0568182	1	176	1	0	27.48	-1	1	0	-0.693147	0	1	50	126	0.284091	0.715909	58.207	173.793		2009-08-20	1	1	0	0	0	0	27.48	0	0	28	-1	1	1
2018-04-18	Financials: Chart Trouble!: https://northmantrader.com/2018/04/18/financials-chart-trouble/Ã‚Â Ã¢â‚¬Â¦ by @NorthmanTrader $C $GS $BAC pic.twitter.com/lVDqRjFssH	financials: chart trouble!: by @northmantrader $c $gs $bac pic.twitter.com/lvdqrjfssh	financials: chart trouble!: by @northmantrader $c $gs $bac pic.twitter.com/lvdqrjfssh	0.2	negative	-0.25		viernes	2009-08-21	0.00888889	1	177	0	1	27.94	1	1	1	0.693147	1	0	50	127	0.282486	0.717514	58.4895	174.51		2009-08-21	1	0	0	1	0	0	27.94	0	0	29	1	3	1
2018-04-14	On Monday morning, @BankOfAmerica $BAC reports earnings before the bell._x000D_ But how did the stock do before/after the past 32 earnings reports? pic.twitter.com/ELLmvwC2UM	on monday morning, @bankofamerica $bac reports earnings before the bell._x000D_ but how did the stock do before/after the past 32 earnings reports? pic.twitter.com/ellmvwc2um	on monday morning, @bankofamerica $bac reports earnings before the bell._x000D_ but how did the stock do before/after the past 32 earnings reports? pic.twitter.com/ellmvwc2um	0.25	negative	-0.25		sábado	2009-08-22	0	0	177	0	0	27.94	0	0	-1	0	0	0	50	127	0.282486	0.717514	58.772	175.228		2009-08-22	0	0	0	0	0	0	27.94	0	0	29	0	2	0
2017-10-05	Returns over the past year..._x000D_ $BAC: +65%_x000D_ $C: +58%_x000D_ $MS: +56%_x000D_ $GS: +50%_x000D_ $JPM: +47%_x000D_ $SPY: +20%pic.twitter.com/vwPMnRM9nK	returns over the past year..._x000D_ $bac: +65%_x000D_ $c: +58%_x000D_ $ms: +56%_x000D_ $gs: +50%_x000D_ $jpm: +47%_x000D_ $spy: +20%pic.twitter.com/vwpmnrm9nk	returns over the past year..._x000D_ $bac: +65%_x000D_ $c: +58%_x000D_ $ms: +56%_x000D_ $gs: +50%_x000D_ $jpm: +47%_x000D_ $spy: +20%pic.twitter.com/vwpmnrm9nk	0.25	negative	-0.25		domingo	2009-08-23	0	0	177	0	0	27.94	0	0	0	0	0	0	50	127	0.282486	0.717514	59.0545	175.946		2009-08-23	0	0	0	0	0	0	27.94	0	0	29	0	2	0
2017-08-04	Sharks piling into the fins via a flurry of continuous, small call sweeps in $JPM, $BAC:_x000D_ http://bit.ly/2h5mgVLÃ‚Â pic.twitter.com/Rf7qv3LXkR	sharks piling into the fins via a flurry of continuous, small call sweeps in $jpm, $bac:_x000D_	sharks piling into the fins via a flurry of continuous, small call sweeps in $jpm, $bac:_x000D_	0.4	negative	-0.25		lunes	2009-08-24	0	0	177	0	0	27.32	0	0	0	0	0	0	50	127	0.282486	0.717514	59.337	176.663		2009-08-24	0	0	0	0	0	0	27.32	0	0	29	0	2	0
2017-06-19	not sure about you, but this is how I see Bank of America $BAC pic.twitter.com/YgRqcxii29	not sure about you, but this is how i see bank of america $bac pic.twitter.com/ygrqcxii29	not sure about you, but this is how i see bank of america $bac pic.twitter.com/ygrqcxii29	0.888889	negative	-0.25		martes	2009-08-25	0.0681818	1	178	0	1	27.33	1	1	1	0.693147	1	0	50	128	0.280899	0.719101	59.6179	177.382		2009-08-25	1	0	0	1	0	0	27.33	0	0	30	1	3	1
2017-02-23	Don't write CDS obituary just yet. Bank of America back in single-name credit default swaps game! anticipating turn in credit cycle? $bac pic.twitter.com/FAc8B9myuZ	don't write cds obituary just yet. bank of america back in single-name credit default swaps game! anticipating turn in credit cycle? $bac pic.twitter.com/fac8b9myuz	don't write cds obituary just yet. bank of america back in single-name credit default swaps game! anticipating turn in credit cycle? $bac pic.twitter.com/fac8b9myuz	0.2	negative	-0.25		miércoles	2009-08-26	0	0	178	0	0	27.62	0	0	-1	0	0	0	50	128	0.280899	0.719101	59.8988	178.101		2009-08-26	0	0	0	0	0	0	27.62	0	0	30	0	2	0
2016-07-13	Sequoia mentioned $WFC is the cheapest deposit gatherer. But I'm not sure it has an advantage over $JPM or $BAC now: pic.twitter.com/exQnRlAwbC	sequoia mentioned $wfc is the cheapest deposit gatherer. but i'm not sure it has an advantage over $jpm or $bac now: pic.twitter.com/exqnrlawbc	sequoia mentioned $wfc is the cheapest deposit gatherer. but i'm not sure it has an advantage over $jpm or $bac now: pic.twitter.com/exqnrlawbc	0.888889	negative	-0.25		jueves	2009-08-27	-0.6625	3	181	1	2	27.74	0.333333	0.057191	0.666667	0.405465	0.666667	0.333333	51	130	0.281768	0.718232	60.1805	178.819		2009-08-27	3	1	0	2	0	0	27.74	0	0	31	1	3	2
2016-01-01	$BAC $TXN:_x000D_ Three Companies Have Small Gap To Fill: Bank of America Corp Ã¢â‚¬Â¦:_x000D_ http://StockNewsHour.com/bac-txn-three-companies-have-small-gap-to-fill-bank-of-america-corp/Ã‚Â Ã¢â‚¬Â¦	$bac $txn:_x000D_ three companies have small gap to fill: bank of america corp :_x000D_	$bac $txn:_x000D_ three companies have small gap to fill: bank of america corp :_x000D_	0.4	negative	-0.25		viernes	2009-08-28	0.2	2	183	1	1	27.3	0	0	-0.166667	0	0.5	0.5	52	131	0.284153	0.715847	60.4647	179.535		2009-08-28	2	1	0	1	0	0	27.3	0	0	30	-1	1	1
2015-12-31	Stock picks for 2016 $GE $BBRY $NEO $BAC and short $IBM (sorry Buffett) goodnight everyone.	stock picks for 2016 $ge $bbry $neo $bac and short $ibm (sorry buffett) goodnight everyone.	stock picks for 2016 $ge $bbry $neo $bac and short $ibm (sorry buffett) goodnight everyone.	0.65	negative	-0.25		sábado	2009-08-29	0	0	183	0	0	27.3	0	0	-0.5	0	0	0	52	131	0.284153	0.715847	60.7488	180.251		2009-08-29	0	0	0	0	0	0	27.3	0	0	30	0	2	0
2014-10-15	Bank of America posts small profit http://on.wsj.com/1qs1zS9Ã‚Â $BAC	bank of america posts small profit $bac	bank of america posts small profit $bac	0.4	negative	-0.25		domingo	2009-08-30	-0.166667	2	185	1	1	27.3	0	0	0.5	0	0.5	0.5	53	132	0.286486	0.713514	61.0353	180.965		2009-08-30	2	1	0	1	0	0	27.3	0	0	29	-1	1	1
2014-04-28	Still amateur hour for the bailed-out banks. $C $BAC	still amateur hour for the bailed-out banks. $c $bac	still amateur hour for the bailed-out banks. $c $bac	0.25	negative	-0.25		lunes	2009-08-31	0	1	186	0	1	27.52	1	1	0.5	0.693147	1	0	53	133	0.284946	0.715054	61.3203	181.68		2009-08-31	1	0	0	1	0	0	27.52	0	0	30	1	3	1
2013-10-23	A small $848M penalty for $BAC when compared to $JPM's $13B, but a giant victory for Preet Bharara. #guiltyhttp://onforb.es/17JiExx	a small $848m penalty for $bac when compared to $jpm's $13b, but a giant victory for preet bharara. #guilty	a small $848m penalty for $bac when compared to $jpm's $13b, but a giant victory for preet bharara. #guilty	0.8	negative	-0.25		martes	2009-09-01	0	1	187	0	1	26.21	1	1	0	0.693147	1	0	53	134	0.283422	0.716578	61.6037	182.396		2009-09-01	1	0	0	1	0	0	26.21	0	0	31	1	3	1
2013-03-29	Think US banks are too big to fail? The CEO of Bank of America agrees with you: http://bloom.bg/10PHriHÃ‚Â $BAC	think us banks are too big to fail? the ceo of bank of america agrees with you: $bac	think us banks are too big to fail? the ceo of bank of america agrees with you: $bac	0.2	negative	-0.25		miércoles	2009-09-02	-0.158333	4	191	2	2	26.09	0	0	-0.5	0	0.5	0.5	55	136	0.287958	0.712042	61.8917	183.108		2009-09-02	4	2	0	2	0	0	26.09	0	0	30	-1	1	2
2013-02-19	Not sure it's anyone's damn business what $bac pays CEO..don't like it? Sell the stock...	not sure it's anyone's damn business what $bac pays ceo..don't like it? sell the stock...	not sure it's anyone's damn business what $bac pays ceo..don't like it? sell the stock...	0.888889	negative	-0.25		jueves	2009-09-03	0	0	191	0	0	26.91	0	0	-0.5	0	0	0	55	136	0.287958	0.712042	62.1796	183.82		2009-09-03	0	0	0	0	0	0	26.91	0	0	30	0	2	0
2012-12-18	$WFC up 9%, $BAC up 23% over past month & small biz confidence will improve with tax rate increases hitting $500K - $1M vs $250K level	$wfc up 9%, $bac up 23% over past month & small biz confidence will improve with tax rate increases hitting $500k - $1m vs $250k level	$wfc up 9%, $bac up 23% over past month & small biz confidence will improve with tax rate increases hitting $500k - $1m vs $250k level	0.325	negative	-0.25		viernes	2009-09-04	0	0	191	0	0	26.91	0	0	0	0	0	0	55	136	0.287958	0.712042	62.4676	184.532		2009-09-04	0	0	0	0	0	0	26.91	0	0	30	0	2	0
2012-10-17	Bank of America squeezes out a small profit after the Merill Lynch hit, writes @schaeferstreet. $BAC http://bit.ly/RSYUAB	bank of america squeezes out a small profit after the merill lynch hit, writes @schaeferstreet. $bac	bank of america squeezes out a small profit after the merill lynch hit, writes @schaeferstreet. $bac	0.4	negative	-0.25		sábado	2009-09-05	0	0	191	0	0	26.91	0	0	0	0	0	0	55	136	0.287958	0.712042	62.7555	185.244		2009-09-05	0	0	0	0	0	0	26.91	0	0	30	0	2	0
2012-01-03	3 Things You Should Know About Small Business: Jan. 3 http://bit.ly/vHaNr2Ã‚Â _x000D_ $BAC @TechCrunch @noobpreneur @TheStreet	3 things you should know about small business: jan. 3 _x000D_ $bac @techcrunch @noobpreneur @thestreet	3 things you should know about small business: jan. 3 _x000D_ $bac @techcrunch @noobpreneur @thestreet	0.4	negative	-0.25		domingo	2009-09-06	0	0	191	0	0	26.91	0	0	0	0	0	0	55	136	0.287958	0.712042	63.0435	185.957		2009-09-06	0	0	0	0	0	0	26.91	0	0	30	0	2	0
2012-01-03	$BAC pushing up on the 50 DMA 5.85, think this time $BAC has legs after a horrible 2011, should be able to take 50DMA imo...	$bac pushing up on the 50 dma 5.85, think this time $bac has legs after a horrible 2011, should be able to take 50dma imo...	$bac pushing up on the 50 dma 5.85, think this time $bac has legs after a horrible 2011, should be able to take 50dma imo...	0.8125	negative	-0.25		lunes	2009-09-07	0	1	192	0	1	26.91	1	1	1	0.693147	1	0	55	137	0.286458	0.713542	63.3299	186.67		2009-09-07	1	0	0	1	0	0	26.91	0	0	31	1	3	1
2011-11-29	This just (fictitiously) in! $BAC to buy $AMR when it emerges from bankruptcy. Bank of American Airlines. How can that possibly go wrong?	this just (fictitiously) in! $bac to buy $amr when it emerges from bankruptcy. bank of american airlines. how can that possibly go wrong?	this just (fictitiously) in! $bac to buy $amr when it emerges from bankruptcy. bank of american airlines. how can that possibly go wrong?	0.45	negative	-0.25		martes	2009-09-08	0	0	192	0	0	26.98	0	0	-1	0	0	0	55	137	0.286458	0.713542	63.6164	187.384		2009-09-08	0	0	0	0	0	0	26.98	0	0	31	0	2	0
2011-08-08	The question is, will the government *actually* let Bank of America fail this time or not? $BAC	the question is, will the government *actually* let bank of america fail this time or not? $bac	the question is, will the government *actually* let bank of america fail this time or not? $bac	0.2	negative	-0.25		miércoles	2009-09-09	0.15625	1	193	0	1	27.68	1	1	1	0.693147	1	0	55	138	0.284974	0.715026	63.9014	188.099		2009-09-09	1	0	0	1	0	0	27.68	0	0	32	1	3	1
2011-07-25	My story on how small banks are getting roped up in the Wall Street pay crackdown: http://reut.rs/qJi0l7Ã‚Â $GS $MS $JPM $C $BAC	my story on how small banks are getting roped up in the wall street pay crackdown: $gs $ms $jpm $c $bac	my story on how small banks are getting roped up in the wall street pay crackdown: $gs $ms $jpm $c $bac	0.4	negative	-0.25		jueves	2009-09-10	0	0	193	0	0	27.86	0	0	-1	0	0	0	55	138	0.284974	0.715026	64.1863	188.814		2009-09-10	0	0	0	0	0	0	27.86	0	0	32	0	2	0
2011-06-03	if CountrywideÃ¢â‚¬â„¢s mortgage securitizations systematically failed $BAC potential liability dwarfs its shareholder equity http://bit.ly/jDI3Pn	if countrywides mortgage securitizations systematically failed $bac potential liability dwarfs its shareholder equity	if countrywides mortgage securitizations systematically failed $bac potential liability dwarfs its shareholder equity	0.65	negative	-0.25		viernes	2009-09-11	0	1	194	0	1	27.43	1	1	1	0.693147	1	0	55	139	0.283505	0.716495	64.4699	189.53		2009-09-11	1	0	0	1	0	0	27.43	0	0	33	1	3	1
2009-12-15	$BAC trades to low on vague chatter M Whitney has placed a $7 target on name	$bac trades to low on vague chatter m whitney has placed a $7 target on name	$bac trades to low on vague chatter m whitney has placed a $7 target on name	0.4	negative	-0.25		sábado	2009-09-12	0	0	194	0	0	27.43	0	0	-1	0	0	0	55	139	0.283505	0.716495	64.7534	190.247		2009-09-12	0	0	0	0	0	0	27.43	0	0	33	0	2	0
2009-11-23	Bank Of America Blowing Past CEO Replacement Deadline, Search May Extend Until 2010 $BAC by @tvjournal http://bit.ly/8YRHas	bank of america blowing past ceo replacement deadline, search may extend until 2010 $bac by @tvjournal	bank of america blowing past ceo replacement deadline, search may extend until 2010 $bac by @tvjournal	0.25	negative	-0.25		domingo	2009-09-13	0	0	194	0	0	27.43	0	0	0	0	0	0	55	139	0.283505	0.716495	65.0369	190.963		2009-09-13	0	0	0	0	0	0	27.43	0	0	33	0	2	0
2009-04-17	Citigroup Joins "Better-Than" Parade as Tensions Between Banks-Govt. Mount_x000D_ http://bit.ly/qKTfr $C $GE $JPM $GS $BAC $WFC $XLF $FAS $FAZ $SKF	citigroup joins "better-than" parade as tensions between banks-govt. mount_x000D_ $c $ge $jpm $gs $bac $wfc $xlf $fas $faz $skf	citigroup joins "better-than" parade as tensions between banks-govt. mount_x000D_ $c $ge $jpm $gs $bac $wfc $xlf $fas $faz $skf	0.233333	negative	-0.25		lunes	2009-09-14	-0.0625	1	195	1	0	27.92	-1	1	0	-0.693147	0	1	56	139	0.287179	0.712821	65.324	191.676		2009-09-14	1	1	0	0	0	0	27.92	0	0	32	-1	1	1
2009-01-21	Politics as Usual: Change Comes to Washington, But Not Bank Bailouts (w/C. Whalen) http://tinyurl.com/7ah3sn $C $BAC $JPM $WFC $XLF $SKF	politics as usual: change comes to washington, but not bank bailouts (w/c. whalen) $c $bac $jpm $wfc $xlf $skf	politics as usual: change comes to washington, but not bank bailouts (w/c. whalen) $c $bac $jpm $wfc $xlf $skf	0.25	negative	-0.25		martes	2009-09-15	0	0	195	0	0	28.58	0	0	0	0	0	0	56	139	0.287179	0.712821	65.6112	192.389		2009-09-15	0	0	0	0	0	0	28.58	0	0	32	0	2	0
2012-12-18	$WFC up 9%, $BAC up 23% over past month & small biz confidence will improve with tax rate increases hitting $500K - $1M vs $250K level	$wfc up 9%, $bac up 23% over past month & small biz confidence will improve with tax rate increases hitting $500k - $1m vs $250k level	$wfc up 9%, $bac up 23% over past month & small biz confidence will improve with tax rate increases hitting $500k - $1m vs $250k level	0.325	negative	-0.25		miércoles	2009-09-16	0	0	195	0	0	29.41	0	0	0	0	0	0	56	139	0.287179	0.712821	65.8984	193.102		2009-09-16	0	0	0	0	0	0	29.41	0	0	32	0	2	0
2012-01-03	Not sure Cramer can keep calling $WFC a "regional" bank	not sure cramer can keep calling $wfc a "regional" bank	not sure cramer can keep calling $wfc a "regional" bank	0.888889	negative	-0.25		jueves	2009-09-17	0	0	195	0	0	28.78	0	0	0	0	0	0	56	139	0.287179	0.712821	66.1856	193.814		2009-09-17	0	0	0	0	0	0	28.78	0	0	32	0	2	0
2013-05-17	a banner add just told me that some small cap guy just made 245 out of 246 profitable trades. What is he $BAC ? $GS? $C ? $WFC ?	a banner add just told me that some small cap guy just made 245 out of 246 profitable trades. what is he $bac ? $gs? $c ? $wfc ?	a banner add just told me that some small cap guy just made 245 out of 246 profitable trades. what is he $bac ? $gs? $c ? $wfc ?	0.4	negative	-0.25		viernes	2009-09-18	0.1	2	197	0	2	28.49	1	1	1	1.09861	1	0	56	141	0.284264	0.715736	66.4698	194.53		2009-09-18	2	0	0	2	0	0	28.49	0	0	33	1	3	2
2014-12-03	Too big to fail: The 5 biggest banks now hold 44% of bank assets vs. 9.6% in 1990 http://ow.ly/FiYjpÃ‚Â $JPM $WFC $BAC $C	too big to fail: the 5 biggest banks now hold 44% of bank assets vs. 9.6% in 1990 $jpm $wfc $bac $c	too big to fail: the 5 biggest banks now hold 44% of bank assets vs. 9.6% in 1990 $jpm $wfc $bac $c	0.2	negative	-0.25		sábado	2009-09-19	0	0	197	0	0	28.49	0	0	-1	0	0	0	56	141	0.284264	0.715736	66.7541	195.246		2009-09-19	0	0	0	0	0	0	28.49	0	0	33	0	2	0
2014-11-21	Shares have been under accumulation during the past 90 days (A/D) $INTC $BAC $AAPL $CSCO $SPLS $PFE $KO $QCOM $KND $RFMD $TGT $CLDX $WFC $C	shares have been under accumulation during the past 90 days (a/d) $intc $bac $aapl $csco $spls $pfe $ko $qcom $knd $rfmd $tgt $cldx $wfc $c	shares have been under accumulation during the past 90 days (a/d) $intc $bac $aapl $csco $spls $pfe $ko $qcom $knd $rfmd $tgt $cldx $wfc $c	0.25	negative	-0.25		domingo	2009-09-20	0	0	197	0	0	28.49	0	0	0	0	0	0	56	141	0.284264	0.715736	67.0384	195.962		2009-09-20	0	0	0	0	0	0	28.49	0	0	33	0	2	0
2016-10-24	In the past two months alone, the storied Wells Fargo name has been tarnished by scandal. $WFC http://cnnmon.ie/2eLeaC8	in the past two months alone, the storied wells fargo name has been tarnished by scandal. $wfc	in the past two months alone, the storied wells fargo name has been tarnished by scandal. $wfc	0.25	negative	-0.25		lunes	2009-09-21	-0.5	1	198	1	0	28.29	-1	1	0	-0.693147	0	1	57	141	0.287879	0.712121	67.3263	196.674		2009-09-21	1	1	0	0	0	0	28.29	0	0	32	-1	1	1
2016-09-19	Wells Fargo replaces key executive in fake accounts scandal http://cnnmon.ie/2cKQaQIÃ‚Â $WFC pic.twitter.com/Yi0plFKlgm	wells fargo replaces key executive in fake accounts scandal $wfc pic.twitter.com/yi0plfklgm	wells fargo replaces key executive in fake accounts scandal $wfc pic.twitter.com/yi0plfklgm	1	negative	-0.25		martes	2009-09-22	0.916667	3	201	1	2	29.39	0.333333	0.057191	0.666667	0.405465	0.666667	0.333333	58	143	0.288557	0.711443	67.6148	197.385		2009-09-22	3	1	0	2	0	0	29.39	0	0	33	1	3	2
2017-07-07	$JPM +12% $WFC + 7%, $BAC +10% in the past 30 days @HalftimeReport	$jpm +12% $wfc + 7%, $bac +10% in the past 30 days @halftimereport	$jpm +12% $wfc + 7%, $bac +10% in the past 30 days @halftimereport	0.25	negative	-0.25		miércoles	2009-09-23	0	0	201	0	0	28.76	0	0	-0.666667	0	0	0	58	143	0.288557	0.711443	67.9034	198.097		2009-09-23	0	0	0	0	0	0	28.76	0	0	33	0	2	0
2017-06-14	As I said on the Wells Fargo fake accounts scandal last year, there's never just one cockroach. $WFC https://www.nytimes.com/2017/06/14/business/wells-fargo-loan-mortgage.html?smprod=nytcore-iphone&smid=nytcore-iphone-shareÃ‚Â Ã¢â‚¬Â¦	as i said on the wells fargo fake accounts scandal last year, there's never just one cockroach. $wfc	as i said on the wells fargo fake accounts scandal last year, there's never just one cockroach. $wfc	0.533333	negative	-0.25		jueves	2009-09-24	0	0	201	0	0	28.45	0	0	0	0	0	0	58	143	0.288557	0.711443	68.1919	198.808		2009-09-24	0	0	0	0	0	0	28.45	0	0	33	0	2	0
2017-04-10	.@WellsFargo blames them for playing central roles in the bank's fake account fiasco. http://cnnmon.ie/2ohZ79qÃ‚Â $WFC	.@wellsfargo blames them for playing central roles in the bank's fake account fiasco. $wfc	.@wellsfargo blames them for playing central roles in the bank's fake account fiasco. $wfc	0.625	negative	-0.25		viernes	2009-09-25	0	0	201	0	0	28.19	0	0	0	0	0	0	58	143	0.288557	0.711443	68.4805	199.52		2009-09-25	0	0	0	0	0	0	28.19	0	0	33	0	2	0
2017-01-03	Fake Metrics To Fake Accounts: 2016's Big Corporate Scandals http://benzinga.com/z/8854275Ã‚Â $FB $AAPL $SSNLF $WFC $TSLA	fake metrics to fake accounts: 2016's big corporate scandals $fb $aapl $ssnlf $wfc $tsla	fake metrics to fake accounts: 2016's big corporate scandals $fb $aapl $ssnlf $wfc $tsla	0.525	negative	-0.25		sábado	2009-09-26	0	0	201	0	0	28.19	0	0	0	0	0	0	58	143	0.288557	0.711443	68.769	200.231		2009-09-26	0	0	0	0	0	0	28.19	0	0	33	0	2	0
2018-12-13	Unlike the bailed-out corrupt banks, the serfs only got ZIRP on their savings, not on their debts. (Not that they have any savings.) $WFC https://www.cnn.com/2018/12/11/politics/cfpb-student-fees-report/index.htmlÃ‚Â Ã¢â‚¬Â¦	unlike the bailed-out corrupt banks, the serfs only got zirp on their savings, not on their debts. (not that they have any savings.) $wfc	unlike the bailed-out corrupt banks, the serfs only got zirp on their savings, not on their debts. (not that they have any savings.) $wfc	1	negative	-0.25		domingo	2009-09-27	0	0	201	0	0	28.19	0	0	0	0	0	0	58	143	0.288557	0.711443	69.0576	200.942		2009-09-27	0	0	0	0	0	0	28.19	0	0	33	0	2	0
2015-09-01	The entire market is down today. But bank stocks getting HIT especially hard:_x000D_ $JPM -3.8%_x000D_ $BAC -4.5%_x000D_ $C -4.9%_x000D_ http://stks.co/d2UFu	the entire market is down today. but bank stocks getting hit especially hard:_x000D_ $jpm -3.8%_x000D_ $bac -4.5%_x000D_ $c -4.9%_x000D_	the entire market is down today. but bank stocks getting hit especially hard:_x000D_ $jpm -3.8%_x000D_ $bac -4.5%_x000D_ $c -4.9%_x000D_	0.637963	negative	-0.246296		lunes	2009-09-28	0	0	201	0	0	28.9	0	0	0	0	0	0	58	143	0.288557	0.711443	69.3462	201.654		2009-09-28	0	0	0	0	0	0	28.9	0	0	33	0	2	0
2014-02-27	$FBP One of the cheapest banks around, very little PR exposure. Trades ~10x 14' EPS, $2.50 DTA, adj. tangible book ~$7.90. $XLF $BAC $JPM $C	$fbp one of the cheapest banks around, very little pr exposure. trades ~10x 14' eps, $2.50 dta, adj. tangible book ~$7.90. $xlf $bac $jpm $c	$fbp one of the cheapest banks around, very little pr exposure. trades ~10x 14' eps, $2.50 dta, adj. tangible book ~$7.90. $xlf $bac $jpm $c	0.65	negative	-0.24375		martes	2009-09-29	0.9675	3	204	0	3	28.35	1	1	1	1.38629	1	0	58	146	0.284314	0.715686	69.6305	202.37		2009-09-29	3	0	0	3	0	0	28.35	0	0	34	1	3	3
2012-07-19	Seriously, wanna stop dancing and singing and just go to watch the dark knight rises )-; ohhhhhhhh damn typo )-;	seriously, wanna stop dancing and singing and just go to watch the dark knight rises )-; ohhhhhhhh damn typo )-;	seriously, wanna stop dancing and singing and just go to watch the dark knight rises )-; ohhhhhhhh damn typo )-;	0.533333	negative	-0.241667		miércoles	2009-09-30	0	0	204	0	0	28.18	0	0	-1	0	0	0	58	146	0.284314	0.715686	69.9148	203.085		2009-09-30	0	0	0	0	0	0	28.18	0	0	34	0	2	0
2012-05-25	My schedule has set up for smtown in Taiwan. Hmm what's going on? Am I not going? Weird.... June 9th right? Weird....	my schedule has set up for smtown in taiwan. hmm what's going on? am i not going? weird.... june 9th right? weird....	my schedule has set up for smtown in taiwan. hmm what's going on? am i not going? weird.... june 9th right? weird....	0.845238	negative	-0.238095		jueves	2009-10-01	0	1	205	0	1	26.6	1	1	1	0.693147	1	0	58	147	0.282927	0.717073	70.1977	203.802		2009-10-01	1	0	0	1	0	0	26.6	0	0	35	1	3	1
2018-10-04	LATE Thursday DARK POOL prints/trades_x000D_ $AMD 1.2 million print/trade at $27.65_x000D_ $FCX 1.0 million print again at $13.45_x000D_ $WFC 1.1 million at $53.12_x000D_ ** Stefanie reports late heavy prints coming in on the $SPY, $QQQ (sell prints) & $DIA . Put protection on below bearish supportpic.twitter.com/4XWBpHG8QK	late thursday dark pool prints/trades_x000D_ $amd 1.2 million print/trade at $27.65_x000D_ $fcx 1.0 million print again at $13.45_x000D_ $wfc 1.1 million at $53.12_x000D_ ** stefanie reports late heavy prints coming in on the $spy, $qqq (sell prints) & $dia . put protection on below bearish supportpic.twitter.com/4xwbphg8qk	late thursday dark pool prints/trades_x000D_ $amd 1.2 million print/trade at $27.65_x000D_ $fcx 1.0 million print again at $13.45_x000D_ $wfc 1.1 million at $53.12_x000D_ ** stefanie reports late heavy prints coming in on the $spy, $qqq (sell prints) & $dia . put protection on below bearish supportpic.twitter.com/4xwbphg8qk	0.525	negative	-0.2375		viernes	2009-10-02	-0.0333333	2	207	1	1	26.28	0	0	-0.5	0	0.5	0.5	59	148	0.285024	0.714976	70.4827	204.517		2009-10-02	2	1	0	1	0	0	26.28	0	0	34	-1	1	1
2016-02-05	'Oh my God, he's dumb!' A lightbulb went off. The guy running one of the biggest banks in the world is dumb!" - from 'The Big Short' $BAC	'oh my god, he's dumb!' a lightbulb went off. the guy running one of the biggest banks in the world is dumb!" - from 'the big short' $bac	'oh my god, he's dumb!' a lightbulb went off. the guy running one of the biggest banks in the world is dumb!" - from 'the big short' $bac	0.35	negative	-0.234375		sábado	2009-10-03	0	0	207	0	0	26.28	0	0	-0.5	0	0	0	59	148	0.285024	0.714976	70.7678	205.232		2009-10-03	0	0	0	0	0	0	26.28	0	0	34	0	2	0
2014-12-08	Disabled #Veteran Sues Bank Of America Over Erroneous Form 1099-C http://onforb.es/1vEJre0Ã‚Â #1099C $BAC #CODincome	disabled #veteran sues bank of america over erroneous form 1099-c #1099c $bac #codincome	disabled #veteran sues bank of america over erroneous form 1099-c #1099c $bac #codincome	0.3	negative	-0.233333		domingo	2009-10-04	0	0	207	0	0	26.28	0	0	0	0	0	0	59	148	0.285024	0.714976	71.0528	205.947		2009-10-04	0	0	0	0	0	0	26.28	0	0	34	0	2	0
2018-03-18	WRONG. Threat to economy is TBTF banks trying to grab back market share with lobby efforts that include $WFC sponsorships of "Think Tanks" like @BrookingsEcon, which puts out deeply flawed and misleading "academic papers." We know this game and it's not gonna work this time.https://twitter.com/BrookingsEcon/status/975553445091577856Ã‚Â Ã¢â‚¬Â¦ Today the nonbank mortgage sector is larger than it w…	wrong. threat to economy is tbtf banks trying to grab back market share with lobby efforts that include $wfc sponsorships of "think tanks" like @brookingsecon, which puts out deeply flawed and misleading "academic papers." we know this game and it's not gonna work this time. today the nonbank mortgage sector is larger than it was in 2008. why this is a threat to the economy:	wrong. threat to economy is tbtf banks trying to grab back market share with lobby efforts that include $wfc sponsorships of "think tanks" like @brookingsecon, which puts out deeply flawed and misleading "academic papers." we know this game and it's not gonna work this time. today the nonbank mortgage sector is larger than it was in 2008. why this is a threat to the economy:	0.383333	negative	-0.233333		lunes	2009-10-05	0	2	209	0	2	28.09	1	1	1	1.09861	1	0	59	150	0.282297	0.717703	71.3351	206.665		2009-10-05	2	0	0	2	0	0	28.09	0	0	35	1	3	2
2014-12-19	How did the Justice Department get to ~$37 billion in crisis-era fines with $JPM, $BAC, $C? The good, bad & ugly:http://on.wsj.com/1wKBRi4	how did the justice department get to ~$37 billion in crisis-era fines with $jpm, $bac, $c? the good, bad & ugly:	how did the justice department get to ~$37 billion in crisis-era fines with $jpm, $bac, $c? the good, bad & ugly:	0.755556	negative	-0.233333		martes	2009-10-06	0	1	210	0	1	28.66	1	1	0	0.693147	1	0	59	151	0.280952	0.719048	71.616	207.384		2009-10-06	1	0	0	1	0	0	28.66	0	0	36	1	3	1
2011-01-03	BofA starting off 2011 with a bang. $BAC up 4% pre-market on news it's taking charge to buy back bad loans from Fannie Mae & Freddie Mac.	bofa starting off 2011 with a bang. $bac up 4% pre-market on news it's taking charge to buy back bad loans from fannie mae & freddie mac.	bofa starting off 2011 with a bang. $bac up 4% pre-market on news it's taking charge to buy back bad loans from fannie mae & freddie mac.	0.255556	negative	-0.233333		miércoles	2009-10-07	-0.0777778	2	212	1	1	29.26	0	0	-0.5	0	0.5	0.5	60	152	0.283019	0.716981	71.899	208.101		2009-10-07	2	1	0	1	0	0	29.26	0	0	35	-1	1	1
2009-07-29	Former Countrywide execs go public tonight with PennyMac, which buys bad mortgages at discount and reworks. http://tinyurl.com/nxxr2y $BAC	former countrywide execs go public tonight with pennymac, which buys bad mortgages at discount and reworks. $bac	former countrywide execs go public tonight with pennymac, which buys bad mortgages at discount and reworks. $bac	0.244444	negative	-0.233333		jueves	2009-10-08	0	2	214	0	2	29.05	1	1	0.5	1.09861	1	0	60	154	0.280374	0.719626	72.1794	208.821		2009-10-08	2	0	0	2	0	0	29.05	0	0	36	1	3	2
2012-07-30	GENIUS INSIGHT FROM WSJ: "Big Banks Think Breaking Up Big Banks Is a Bad Idea" http://on.wsj.com/NCvoRzÃ‚Â @WSJ $BAC $C $JPM $WFC $$	genius insight from wsj: "big banks think breaking up big banks is a bad idea" @wsj $bac $c $jpm $wfc $$	genius insight from wsj: "big banks think breaking up big banks is a bad idea" @wsj $bac $c $jpm $wfc $$	0.288889	negative	-0.233333		viernes	2009-10-09	0	0	214	0	0	29.21	0	0	-1	0	0	0	60	154	0.280374	0.719626	72.4598	209.54		2009-10-09	0	0	0	0	0	0	29.21	0	0	36	0	2	0
2016-07-05	#BofA & Citi: After #Brexit, Everything Will Be a Little Worse Than Expected http://on.barrons.com/29eXnTPÃ‚Â $BAC $Cpic.twitter.com/LhalwQJEMb	#bofa & citi: after #brexit, everything will be a little worse than expected $bac $cpic.twitter.com/lhalwqjemb	#bofa & citi: after #brexit, everything will be a little worse than expected $bac $cpic.twitter.com/lhalwqjemb	0.5	negative	-0.229167		sábado	2009-10-10	0	0	214	0	0	29.21	0	0	0	0	0	0	60	154	0.280374	0.719626	72.7402	210.26		2009-10-10	0	0	0	0	0	0	29.21	0	0	36	0	2	0
2018-09-04	Late Friday, $MDXG announced $BAC cut out ALL of their lines of credit and instead of being down 20-40% today, the stock is up 2%??? And people try to tell me there's no manipulation here. STFU.	late friday, $mdxg announced $bac cut out all of their lines of credit and instead of being down 20-40% today, the stock is up 2%??? and people try to tell me there's no manipulation here. stfu.	late friday, $mdxg announced $bac cut out all of their lines of credit and instead of being down 20-40% today, the stock is up 2%??? and people try to tell me there's no manipulation here. stfu.	0.444444	negative	-0.227778		domingo	2009-10-11	0	0	214	0	0	29.21	0	0	0	0	0	0	60	154	0.280374	0.719626	73.0205	210.979		2009-10-11	0	0	0	0	0	0	29.21	0	0	36	0	2	0
2015-01-16	How long are you going to put up with these ongoing criminal enterprises? $BAC $JPM $WFC_x000D_ http://www.bloomberg.com/news/2015-01-16/one-thing-gangs-smuggling-latin-migrants-over-the-border-can-t-do-without-big-u-s-banks.htmlÃ‚Â Ã¢â‚¬Â¦pic.twitter.com/39kP1AHBQi	how long are you going to put up with these ongoing criminal enterprises? $bac $jpm $wfc_x000D_	how long are you going to put up with these ongoing criminal enterprises? $bac $jpm $wfc_x000D_	0.475	negative	-0.225		lunes	2009-10-12	0	0	214	0	0	30.28	0	0	0	0	0	0	60	154	0.280374	0.719626	73.3009	211.699		2009-10-12	0	0	0	0	0	0	30.28	0	0	36	0	2	0
2012-11-19	"It's been encouraging over the past few days." Bank of America CEO Brian Moynihan on fiscal cliff discussions http://bloom.bg/UDfhR6Ã‚Â $BAC	"it's been encouraging over the past few days." bank of america ceo brian moynihan on fiscal cliff discussions $bac	"it's been encouraging over the past few days." bank of america ceo brian moynihan on fiscal cliff discussions $bac	0.175	negative	-0.225		martes	2009-10-13	0	0	214	0	0	30.06	0	0	0	0	0	0	60	154	0.280374	0.719626	73.5813	212.419		2009-10-13	0	0	0	0	0	0	30.06	0	0	36	0	2	0
2011-12-30	RT @DynamicDividend 2011 Dividend-Paying Winners and Losers: http://stks.co/1jEVÃ‚Â / $GLNG $VHI $MA $NEU $KBH $NOK $X $BAC	rt @dynamicdividend 2011 dividend-paying winners and losers: / $glng $vhi $ma $neu $kbh $nok $x $bac	rt @dynamicdividend 2011 dividend-paying winners and losers: / $glng $vhi $ma $neu $kbh $nok $x $bac	0.6	negative	-0.225		miércoles	2009-10-14	0	0	214	0	0	31.34	0	0	0	0	0	0	60	154	0.280374	0.719626	73.8617	213.138		2009-10-14	0	0	0	0	0	0	31.34	0	0	36	0	2	0
2015-01-16	How long are you going to put up with these ongoing criminal enterprises? $BAC $JPM $WFC_x000D_ http://www.bloomberg.com/news/2015-01-16/one-thing-gangs-smuggling-latin-migrants-over-the-border-can-t-do-without-big-u-s-banks.htmlÃ‚Â Ã¢â‚¬Â¦pic.twitter.com/39kP1AHBQi	how long are you going to put up with these ongoing criminal enterprises? $bac $jpm $wfc_x000D_	how long are you going to put up with these ongoing criminal enterprises? $bac $jpm $wfc_x000D_	0.475	negative	-0.225		jueves	2009-10-15	0	1	215	0	1	31.38	1	1	1	0.693147	1	0	60	155	0.27907	0.72093	74.1407	213.859		2009-10-15	1	0	0	1	0	0	31.38	0	0	37	1	3	1
2016-12-09	California coming down hard on #WellsFargo as it continues to push arbitration stance for harmed customers http://bloom.bg/2gIkeLWÃ‚Â $WFC	california coming down hard on #wellsfargo as it continues to push arbitration stance for harmed customers $wfc	california coming down hard on #wellsfargo as it continues to push arbitration stance for harmed customers $wfc	0.415278	negative	-0.223611		viernes	2009-10-16	0.143333	5	220	1	4	30.02	0.6	0.2	-0.2	0.916291	0.8	0.2	61	159	0.277273	0.722727	74.418	214.582		2009-10-16	5	1	0	4	0	0	30.02	0	0	38	1	3	4
2018-03-09	Bank of America breaking out of a 10-week base to new decade highs. Historically, when do things like this happen in bearish environments? $BAC $SPY $XLF	bank of america breaking out of a 10-week base to new decade highs. historically, when do things like this happen in bearish environments? $bac $spy $xlf	bank of america breaking out of a 10-week base to new decade highs. historically, when do things like this happen in bearish environments? $bac $spy $xlf	0.484848	negative	-0.221212		sábado	2009-10-17	0	0	220	0	0	30.02	0	0	-0.8	0	0	0	61	159	0.277273	0.722727	74.6953	215.305		2009-10-17	0	0	0	0	0	0	30.02	0	0	38	0	2	0
2010-08-17	$BAC http://beta.chart.ly/5t5nisg Long at 13.38, Tough buy here with the SPY @ 110, but chart is yelling at me.	$bac long at 13.38, tough buy here with the spy @ 110, but chart is yelling at me.	$bac long at 13.38, tough buy here with the spy @ 110, but chart is yelling at me.	0.616667	negative	-0.219444		domingo	2009-10-18	-0.5	1	221	1	0	30.02	-1	1	0	-0.693147	0	1	62	159	0.280543	0.719457	74.9758	216.024		2009-10-18	1	1	0	0	0	0	30.02	0	0	37	-1	1	1
2018-09-18	Weird day... $TLT getting killed... yet $XLF & $BAC barely up in sympathy.	weird day... $tlt getting killed... yet $xlf & $bac barely up in sympathy.	weird day... $tlt getting killed... yet $xlf & $bac barely up in sympathy.	0.366667	negative	-0.216667		lunes	2009-10-19	0.15	1	222	0	1	30.07	1	1	1	0.693147	1	0	62	160	0.279279	0.720721	75.2551	216.745		2009-10-19	1	0	0	1	0	0	30.07	0	0	38	1	3	1
2017-01-13	This marks a dramatic reversal for a bank that used to brag about its immense "cross-selling" skills http://cnnmon.ie/2jMkmz3Ã‚Â $WFC	this marks a dramatic reversal for a bank that used to brag about its immense "cross-selling" skills $wfc	this marks a dramatic reversal for a bank that used to brag about its immense "cross-selling" skills $wfc	0.8	negative	-0.216667		martes	2009-10-20	0	1	223	0	1	30.46	1	1	0	0.693147	1	0	62	161	0.278027	0.721973	75.5331	217.467		2009-10-20	1	0	0	1	0	0	30.46	0	0	39	1	3	1
2012-01-07	As sick as i am i can't stop thinking about how $USB, $WFC and even $NYB could be right this year.	as sick as i am i can't stop thinking about how $usb, $wfc and even $nyb could be right this year.	as sick as i am i can't stop thinking about how $usb, $wfc and even $nyb could be right this year.	0.696429	negative	-0.214286		miércoles	2009-10-21	0	2	225	0	2	28.9	1	1	0	1.09861	1	0	62	163	0.275556	0.724444	75.8087	218.191		2009-10-21	2	0	0	2	0	0	28.9	0	0	40	1	3	2
2011-12-19	I'm glad Bank of America is now down to $5. Their business practices are questionable and their customer service is atrocious $BAC	i'm glad bank of america is now down to $5. their business practices are questionable and their customer service is atrocious $bac	i'm glad bank of america is now down to $5. their business practices are questionable and their customer service is atrocious $bac	0.822222	negative	-0.213889		jueves	2009-10-22	0.25	4	229	0	4	30.17	1	1	0	1.60944	1	0	62	167	0.270742	0.729258	76.0794	218.921		2009-10-22	4	0	0	4	0	0	30.17	0	0	41	1	3	4
2018-12-28	BANK WILL PAY AT LEAST $500 MILLION OVER PHONY ACCOUNTS, OTHER ABUSES - SOURCE_x000D_ $WFC	bank will pay at least $500 million over phony accounts, other abuses - source_x000D_ $wfc	bank will pay at least $500 million over phony accounts, other abuses - source_x000D_ $wfc	0.3875	negative	-0.2125		viernes	2009-10-23	0	1	230	0	1	29.32	1	1	0	0.693147	1	0	62	168	0.269565	0.730435	76.349	219.651		2009-10-23	1	0	0	1	0	0	29.32	0	0	42	1	3	1
2012-08-08	See how me and RealMoney may be trading $F $GE $ETN $CAT $BIDU $BAC for less than $3/week! http://stks.co/k2iG	see how me and realmoney may be trading $f $ge $etn $cat $bidu $bac for less than $3/week!	see how me and realmoney may be trading $f $ge $etn $cat $bidu $bac for less than $3/week!	0.0666667	negative	-0.208333		sábado	2009-10-24	0	0	230	0	0	29.32	0	0	-1	0	0	0	62	168	0.269565	0.730435	76.6186	220.381		2009-10-24	0	0	0	0	0	0	29.32	0	0	42	0	2	0
2018-06-30	Bank stocks have had a bad first half of the year. Here is how they stacked up against the S&P 500._x000D_ https://stocktwits.com/Scorpio244/message/128830917Ã‚Â Ã¢â‚¬Â¦_x000D_ $GS $BAC $MS $C $JPM $WFC $SPYpic.twitter.com/ZlSKOOAp8T	bank stocks have had a bad first half of the year. here is how they stacked up against the s&p 500._x000D_ _x000D_ $gs $bac $ms $c $jpm $wfc $spypic.twitter.com/zlskooap8t	bank stocks have had a bad first half of the year. here is how they stacked up against the s&p 500._x000D_ _x000D_ $gs $bac $ms $c $jpm $wfc $spypic.twitter.com/zlskooap8t	0.388889	negative	-0.205556		domingo	2009-10-25	0	0	230	0	0	29.32	0	0	0	0	0	0	62	168	0.269565	0.730435	76.8881	221.112		2009-10-25	0	0	0	0	0	0	29.32	0	0	42	0	2	0
2012-05-07	I got confused.. Ha ha mothers day in this year is on may 13th. Ha ha but today is parents day in korea! Be thankful everyday. #lovelyday	i got confused.. ha ha mothers day in this year is on may 13th. ha ha but today is parents day in korea! be thankful everyday. #lovelyday	i got confused.. ha ha mothers day in this year is on may 13th. ha ha but today is parents day in korea! be thankful everyday. #lovelyday	0.433333	negative	-0.2		lunes	2009-10-26	0.0625	2	232	0	2	28.45	1	1	1	1.09861	1	0	62	170	0.267241	0.732759	77.1554	221.845		2009-10-26	2	0	0	2	0	0	28.45	0	0	43	1	3	2
2011-08-05	We've sustained moderate losses, but The Game doesn't end 'till the client is dead & broke. #GoldmanSachs $gs $jpm $ms $bac	we've sustained moderate losses, but the game doesn't end 'till the client is dead & broke. #goldmansachs $gs $jpm $ms $bac	we've sustained moderate losses, but the game doesn't end 'till the client is dead & broke. #goldmansachs $gs $jpm $ms $bac	0.5	negative	-0.2		martes	2009-10-27	0	0	232	0	0	28.39	0	0	-1	0	0	0	62	170	0.267241	0.732759	77.4226	222.577		2009-10-27	0	0	0	0	0	0	28.39	0	0	43	0	2	0
2018-01-19	Bankers who lost out on the Saudi Aramco IPO needn't feel like losers @gfhay #SaudiAramco $UBS $BARC $BAC https://www.breakingviews.com/considered-view/aramco-ipo-beggars-neednt-feel-like-losers/Ã‚Â Ã¢â‚¬Â¦	bankers who lost out on the saudi aramco ipo needn't feel like losers @gfhay #saudiaramco $ubs $barc $bac	bankers who lost out on the saudi aramco ipo needn't feel like losers @gfhay #saudiaramco $ubs $barc $bac	0.2	negative	-0.2		miércoles	2009-10-28	-0.181818	2	234	1	1	27.46	0	0	0.5	0	0.5	0.5	63	171	0.269231	0.730769	77.6918	223.308		2009-10-28	2	1	0	1	0	0	27.46	0	0	42	-1	1	1
2017-06-05	Heavy options volume in banking sector: $C & $BAC. Plus @JonNajarian adds to $ILG position http://bit.ly/2swXZigÃ‚Â pic.twitter.com/EfkDHVBi7y	heavy options volume in banking sector: $c & $bac. plus @jonnajarian adds to $ilg position	heavy options volume in banking sector: $c & $bac. plus @jonnajarian adds to $ilg position	0.5	negative	-0.2		jueves	2009-10-29	0	0	234	0	0	28.57	0	0	-0.5	0	0	0	63	171	0.269231	0.730769	77.9611	224.039		2009-10-29	0	0	0	0	0	0	28.57	0	0	42	0	2	0
2017-05-01	$VIX below 11, @JonNajarian position in $MSFT, heavy options volume in $BAC http://bit.ly/2oYOy8rÃ‚Â pic.twitter.com/VCVj7ssyMI	$vix below 11, @jonnajarian position in $msft, heavy options volume in $bac	$vix below 11, @jonnajarian position in $msft, heavy options volume in $bac	0.5	negative	-0.2		viernes	2009-10-30	0	1	235	0	1	27.52	1	1	1	0.693147	1	0	63	172	0.268085	0.731915	78.2292	224.771		2009-10-30	1	0	0	1	0	0	27.52	0	0	43	1	3	1
2016-11-30	$bac not waiting for me to finish my 2017 report in a few weeks with my $24-$28 target.	$bac not waiting for me to finish my 2017 report in a few weeks with my $24-$28 target.	$bac not waiting for me to finish my 2017 report in a few weeks with my $24-$28 target.	0.1	negative	-0.2		sábado	2009-10-31	0	0	235	0	0	27.52	0	0	-1	0	0	0	63	172	0.268085	0.731915	78.4972	225.503		2009-10-31	0	0	0	0	0	0	27.52	0	0	43	0	2	0
2016-11-25	Bank of America is one of the few banks that is the stuff of legends Ã¢â‚¬Â¦_x000D_ $BAC $DISpic.twitter.com/0wkJHU2KHH	bank of america is one of the few banks that is the stuff of legends _x000D_ $bac $dispic.twitter.com/0wkjhu2khh	bank of america is one of the few banks that is the stuff of legends _x000D_ $bac $dispic.twitter.com/0wkjhu2khh	0.1	negative	-0.2		domingo	2009-11-01	0	0	235	0	0	27.52	0	0	0	0	0	0	63	172	0.268085	0.731915	78.7653	226.235		2009-11-01	0	0	0	0	0	0	27.52	0	0	43	0	2	0
2016-10-25	After reading about the $BAC HK British banker's trial for torturing and murdering those two poor women, I don't mind biz's secular decline.	after reading about the $bac hk british banker's trial for torturing and murdering those two poor women, i don't mind biz's secular decline.	after reading about the $bac hk british banker's trial for torturing and murdering those two poor women, i don't mind biz's secular decline.	0.3	negative	-0.2		lunes	2009-11-02	0	0	235	0	0	27.61	0	0	0	0	0	0	63	172	0.268085	0.731915	79.0334	226.967		2009-11-02	0	0	0	0	0	0	27.61	0	0	43	0	2	0
2014-08-07	Biggest losers in $BAC $16 billion #mortgagesettlement http://www.go-tst.com/A55Vw	biggest losers in $bac $16 billion #mortgagesettlement	biggest losers in $bac $16 billion #mortgagesettlement	0.2	negative	-0.2		martes	2009-11-03	0	0	235	0	0	27.74	0	0	0	0	0	0	63	172	0.268085	0.731915	79.3015	227.699		2009-11-03	0	0	0	0	0	0	27.74	0	0	43	0	2	0
2014-04-15	Ginnie Mae Nixes Bank of America Mortgage #Servicing Transfer, b/c of missing docs. @kateberry1 has the story http://bit.ly/1eMfj4DÃ‚Â $BAC	ginnie mae nixes bank of america mortgage #servicing transfer, b/c of missing docs. @kateberry1 has the story $bac	ginnie mae nixes bank of america mortgage #servicing transfer, b/c of missing docs. @kateberry1 has the story $bac	0.05	negative	-0.2		miércoles	2009-11-04	0	0	235	0	0	26.82	0	0	0	0	0	0	63	172	0.268085	0.731915	79.5696	228.43		2009-11-04	0	0	0	0	0	0	26.82	0	0	43	0	2	0
2013-12-04	Bank of America closing accounts of #BitCoin users for wiring money back to their accounts #WTF http://www.reddit.com/r/Bitcoin/comments/1s3wy4/bank_of_america_just_killed_my_account/Ã‚Â Ã¢â‚¬Â¦ $BAC	bank of america closing accounts of #bitcoin users for wiring money back to their accounts #what the fuck $bac	bank of america closing accounts of #bitcoin users for wiring money back to their accounts #what the fuck $bac	0.3	negative	-0.2		jueves	2009-11-05	0	0	235	0	0	27.29	0	0	0	0	0	0	63	172	0.268085	0.731915	79.8377	229.162		2009-11-05	0	0	0	0	0	0	27.29	0	0	43	0	2	0
2012-02-14	Guy Spier's prescient words on $BAC when it was trading under $6 a few months ago, plus some timely thoughts on Europe: http://youtu.be/YSkJzBoAGC4	guy spier's prescient words on $bac when it was trading under $6 a few months ago, plus some timely thoughts on europe:	guy spier's prescient words on $bac when it was trading under $6 a few months ago, plus some timely thoughts on europe:	0.1	negative	-0.2		viernes	2009-11-06	0	1	236	0	1	27.12	1	1	1	0.693147	1	0	63	173	0.266949	0.733051	80.1046	229.895		2009-11-06	1	0	0	1	0	0	27.12	0	0	44	1	3	1
2012-01-02	Bottom five Dow losers of 2011: $BAC -59%, $AA -44%, $HPQ -39%, $JPM -21%, $CSCO -10%	bottom five dow losers of 2011: $bac -59%, $aa -44%, $hpq -39%, $jpm -21%, $csco -10%	bottom five dow losers of 2011: $bac -59%, $aa -44%, $hpq -39%, $jpm -21%, $csco -10%	0.2	negative	-0.2		sábado	2009-11-07	0	0	236	0	0	27.12	0	0	-1	0	0	0	63	173	0.266949	0.733051	80.3716	230.628		2009-11-07	0	0	0	0	0	0	27.12	0	0	44	0	2	0
2011-12-19	$BAC, double bottom. Now or never! lol	$bac, double bottom. now or never! lol	$bac, double bottom. now or never! lol	0.35	negative	-0.2		domingo	2009-11-08	0	0	236	0	0	27.12	0	0	0	0	0	0	63	173	0.266949	0.733051	80.6385	231.361		2009-11-08	0	0	0	0	0	0	27.12	0	0	44	0	2	0
2011-08-25	RT @LarrabeeCFA: $BAC gets reprieve from #Buffett; Jeff Matthews offers skeptical look at another #Berkshire investment http://bit.ly/pw8OyI	rt @larrabeecfa: $bac gets reprieve from #buffett; jeff matthews offers skeptical look at another #berkshire investment	rt @larrabeecfa: $bac gets reprieve from #buffett; jeff matthews offers skeptical look at another #berkshire investment	0.25	negative	-0.2		lunes	2009-11-09	0.4	2	238	0	2	28.4	1	1	1	1.09861	1	0	63	175	0.264706	0.735294	80.9032	232.097		2009-11-09	2	0	0	2	0	0	28.4	0	0	45	1	3	2
2011-01-03	If your firm were popstars ? Who would it be http://bit.ly/gUrmmJ $C $BAC $JPM $MER $LEH $GS $MS $SC $UBS	if your firm were popstars ? who would it be $c $bac $jpm $mer $leh $gs $ms $sc $ubs	if your firm were popstars ? who would it be $c $bac $jpm $mer $leh $gs $ms $sc $ubs	0.4	negative	-0.2		martes	2009-11-10	0	1	239	0	1	28.1	1	1	0	0.693147	1	0	63	176	0.263598	0.736402	81.1668	232.833		2009-11-10	1	0	0	1	0	0	28.1	0	0	46	1	3	1
2010-12-22	No, WikiLeaks Has Not Ã¢â‚¬ËœConfirmedÃ¢â‚¬â„¢ It Will Target Bank Of America http://bit.ly/ftCZKX $BAC [post by @a_greenberg]	no, wikileaks has not confirmed it will target bank of america $bac [post by @a_greenberg]	no, wikileaks has not confirmed it will target bank of america $bac [post by @a_greenberg]	1	negative	-0.2		miércoles	2009-11-11	0.483333	2	241	1	1	28.8	0	0	-0.5	0	0.5	0.5	64	177	0.26556	0.73444	81.4324	233.568		2009-11-11	2	1	0	1	0	0	28.8	0	0	45	-1	1	1
2010-09-22	Panic of 2008: The Winners and Losers http://yhoo.it/d8Fiqk $C $AIG $MS $BAC $$ by YF's @grossdm #economy	panic of 2008: the winners and losers $c $aig $ms $bac $$ by yf's @grossdm #economy	panic of 2008: the winners and losers $c $aig $ms $bac $$ by yf's @grossdm #economy	0.2	negative	-0.2		jueves	2009-11-12	0	0	241	0	0	28.22	0	0	-0.5	0	0	0	64	177	0.26556	0.73444	81.6979	234.302		2009-11-12	0	0	0	0	0	0	28.22	0	0	45	0	2	0
2010-06-04	'Too big to fail' gets bigger: The four largest banks have grown since late 2007. $C $BAC $JPM $WFC http://cot.ag/aDMAWq	'too big to fail' gets bigger: the four largest banks have grown since late 2007. $c $bac $jpm $wfc	'too big to fail' gets bigger: the four largest banks have grown since late 2007. $c $bac $jpm $wfc	0.375	negative	-0.2		viernes	2009-11-13	0	0	241	0	0	27.68	0	0	0	0	0	0	64	177	0.26556	0.73444	81.9635	235.037		2009-11-13	0	0	0	0	0	0	27.68	0	0	45	0	2	0
2009-05-05	$BAC needs another $34 billion http://bit.ly/d00Iw these companies are DISGUSTING, give the $ to deserving startups & euthanize incompetents	$bac needs another $34 billion these companies are disgusting, give the $ to deserving startups & euthanize incompetents	$bac needs another $34 billion these companies are disgusting, give the $ to deserving startups & euthanize incompetents	0.9	negative	-0.2		sábado	2009-11-14	0	0	241	0	0	27.68	0	0	0	0	0	0	64	177	0.26556	0.73444	82.2291	235.771		2009-11-14	0	0	0	0	0	0	27.68	0	0	45	0	2	0
2009-04-22	naked capitalism: Lewls Testified Treasury & Fed Pressed 4 Silence on Merrill Woes http://bit.ly/agNlI behind the spin in the WSJ story $bac	naked capitalism: lewls testified treasury & fed pressed 4 silence on merrill woes behind the spin in the wsj story $bac	naked capitalism: lewls testified treasury & fed pressed 4 silence on merrill woes behind the spin in the wsj story $bac	0.55	negative	-0.2		domingo	2009-11-15	0	0	241	0	0	27.68	0	0	0	0	0	0	64	177	0.26556	0.73444	82.4946	236.505		2009-11-15	0	0	0	0	0	0	27.68	0	0	45	0	2	0
2009-09-02	$SPX analysis by @alphatrends @charlesamadeus discusses $WFC and @chartswingtrader goes over a few setups: http://bit.ly/14YRPI	$spx analysis by @alphatrends @charlesamadeus discusses $wfc and @chartswingtrader goes over a few setups:	$spx analysis by @alphatrends @charlesamadeus discusses $wfc and @chartswingtrader goes over a few setups:	0.1	negative	-0.2		lunes	2009-11-16	0	1	242	0	1	28.21	1	1	1	0.693147	1	0	64	178	0.264463	0.735537	82.7591	237.241		2009-11-16	1	0	0	1	0	0	28.21	0	0	46	1	3	1
2010-06-04	'Too big to fail' gets bigger: The four largest banks have grown since late 2007. $C $BAC $JPM $WFC http://cot.ag/aDMAWq	'too big to fail' gets bigger: the four largest banks have grown since late 2007. $c $bac $jpm $wfc	'too big to fail' gets bigger: the four largest banks have grown since late 2007. $c $bac $jpm $wfc	0.375	negative	-0.2		martes	2009-11-17	0.136364	2	244	0	2	28.37	1	1	0	1.09861	1	0	64	180	0.262295	0.737705	83.0214	237.979		2009-11-17	2	0	0	2	0	0	28.37	0	0	47	1	3	2
2015-09-23	$WFC $MA $FB $AAPL $MSFT $IBM A round up of stock market news. http://stks.co/a2a1G	$wfc $ma $fb $aapl $msft $ibm a round up of stock market news.	$wfc $ma $fb $aapl $msft $ibm a round up of stock market news.	0.4	negative	-0.2		miércoles	2009-11-18	-0.3	3	247	1	2	28.86	0.333333	0.057191	-0.333333	0.405465	0.666667	0.333333	65	182	0.263158	0.736842	83.2845	238.715		2009-11-18	3	1	0	2	0	0	28.86	0	0	48	1	3	2
2015-04-12	Mega Cap Banks: Revenue Growth_x000D_ -_x000D_ $WFC +2%_x000D_ $C +2%_x000D_ $BAC -4%_x000D_ $JPM -5%_x000D_ -_x000D_ #Dead_x000D_ Chart --> http://bit.ly/1DWm5GvÃ‚Â pic.twitter.com/Is8JmGXZMT	mega cap banks: revenue growth_x000D_ -_x000D_ $wfc +2%_x000D_ $c +2%_x000D_ $bac -4%_x000D_ $jpm -5%_x000D_ -_x000D_ #dead_x000D_ chart -->	mega cap banks: revenue growth_x000D_ -_x000D_ $wfc +2%_x000D_ $c +2%_x000D_ $bac -4%_x000D_ $jpm -5%_x000D_ -_x000D_ #dead_x000D_ chart -->	0.4	negative	-0.2		jueves	2009-11-19	0	0	247	0	0	28.32	0	0	-0.666667	0	0	0	65	182	0.263158	0.736842	83.5477	239.452		2009-11-19	0	0	0	0	0	0	28.32	0	0	48	0	2	0
2016-10-19	"We based our allegations on 16 months of work." - LA City Atty Mike Feuer. @JeffAGreen @LauraJKeller @KartikayM #WellsFargo $WFC https://twitter.com/business/status/788736756304736256Ã‚Â Ã¢â‚¬Â¦ Wells Fargo is facing questions about whether staff targeted Latinos for sham accounts http://bloom.bg/2dneZ6zÃ‚Â pic.twitter.com/GXAULfGeR9	"we based our allegations on 16 months of work." - la city atty mike feuer. @jeffagreen @laurajkeller @kartikaym #wellsfargo $wfc wells fargo is facing questions about whether staff targeted latinos for sham accounts pic.twitter.com/gxaulfger9	"we based our allegations on 16 months of work." - la city atty mike feuer. @jeffagreen @laurajkeller @kartikaym #wellsfargo $wfc wells fargo is facing questions about whether staff targeted latinos for sham accounts pic.twitter.com/gxaulfger9	0.3	negative	-0.2		viernes	2009-11-20	0	1	248	0	1	27.87	1	1	1	0.693147	1	0	65	183	0.262097	0.737903	83.8098	240.19		2009-11-20	1	0	0	1	0	0	27.87	0	0	49	1	3	1
2016-10-17	Chase's rivals could narrow the mobile banking gap $JPM $WFC http://read.bi/2dW2uNhÃ‚Â pic.twitter.com/PgNReIs9GL	chase's rivals could narrow the mobile banking gap $jpm $wfc	chase's rivals could narrow the mobile banking gap $jpm $wfc	0.4	negative	-0.2		sábado	2009-11-21	0	0	248	0	0	27.87	0	0	-1	0	0	0	65	183	0.262097	0.737903	84.0719	240.928		2009-11-21	0	0	0	0	0	0	27.87	0	0	49	0	2	0
2016-09-29	.@WellsFargo CEO John Stumpf grilling by Congress: Round 2 http://cnnmon.ie/2dCksmXÃ‚Â $WFC pic.twitter.com/8CRwtmOoGj	.@wellsfargo ceo john stumpf grilling by congress: round 2 $wfc pic.twitter.com/8crwtmoogj	.@wellsfargo ceo john stumpf grilling by congress: round 2 $wfc pic.twitter.com/8crwtmoogj	0.4	negative	-0.2		domingo	2009-11-22	0	0	248	0	0	27.87	0	0	0	0	0	0	65	183	0.262097	0.737903	84.334	241.666		2009-11-22	0	0	0	0	0	0	27.87	0	0	49	0	2	0
2016-09-20	Must watch: Elizabeth Warren's epic takedown of 'gutless' #WellsFargo CEO over fake account scandal: http://money.cnn.com/2016/09/20/investing/wells-fargo-elizabeth-warren-resign-criminal-investigation/index.htmlÃ‚Â Ã¢â‚¬Â¦ $WFC	must watch: elizabeth warren's epic takedown of 'gutless' #wellsfargo ceo over fake account scandal: $wfc	must watch: elizabeth warren's epic takedown of 'gutless' #wellsfargo ceo over fake account scandal: $wfc	0.7	negative	-0.2		lunes	2009-11-23	0.867857	3	251	1	2	28.07	0.333333	0.057191	0.666667	0.405465	0.666667	0.333333	66	185	0.262948	0.737052	84.5969	242.403		2009-11-23	3	1	0	2	0	0	28.07	0	0	50	1	3	2
2016-09-13	Even Tyler is now calling for jail time for banksters. He's eight years too late, but still. $WFC pic.twitter.com/1490ufajRf	even tyler is now calling for jail time for banksters. he's eight years too late, but still. $wfc pic.twitter.com/1490ufajrf	even tyler is now calling for jail time for banksters. he's eight years too late, but still. $wfc pic.twitter.com/1490ufajrf	0.3	negative	-0.2		martes	2009-11-24	0	2	253	0	2	27.86	1	1	0.333333	1.09861	1	0	66	187	0.26087	0.73913	84.8578	243.142		2009-11-24	2	0	0	2	0	0	27.86	0	0	51	1	3	2
2016-09-08	How is it not a crime to open thousands of accounts in peoples names without their permission. This is CRIMINAL FRAUD. #wellsfargo $wfc	how is it not a crime to open thousands of accounts in peoples names without their permission. this is criminal fraud. #wellsfargo $wfc	how is it not a crime to open thousands of accounts in peoples names without their permission. this is criminal fraud. #wellsfargo $wfc	0.525	negative	-0.2		miércoles	2009-11-25	0	0	253	0	0	27.83	0	0	-1	0	0	0	66	187	0.26087	0.73913	85.1187	243.881		2009-11-25	0	0	0	0	0	0	27.83	0	0	51	0	2	0
2016-03-29	I wonder if Buffett would still be heavily invested in $WFC if he knew this is not what mobile banking is: pic.twitter.com/l7dECEApPz	i wonder if buffett would still be heavily invested in $wfc if he knew this is not what mobile banking is: pic.twitter.com/l7deceappz	i wonder if buffett would still be heavily invested in $wfc if he knew this is not what mobile banking is: pic.twitter.com/l7deceappz	0.5	negative	-0.2		jueves	2009-11-26	0	0	253	0	0	27.83	0	0	0	0	0	0	66	187	0.26087	0.73913	85.3795	244.62		2009-11-26	0	0	0	0	0	0	27.83	0	0	51	0	2	0
2016-01-09	It is going to be messy on Wall Street $c $gs $ms $jpm $wfc http://read.bi/1OdazWXÃ‚Â pic.twitter.com/nAJC5NgH5H	it is going to be messy on wall street $c $gs $ms $jpm $wfc	it is going to be messy on wall street $c $gs $ms $jpm $wfc	0.4	negative	-0.2		viernes	2009-11-27	-0.133333	1	254	1	0	27.14	-1	1	0	-0.693147	0	1	67	187	0.26378	0.73622	85.6433	245.357		2009-11-27	1	1	0	0	0	0	27.14	0	0	50	-1	1	1
2016-01-07	Big banks start to report earnings late next week. $JPM $C $WFC $USB. That should be fun. Or terrifying.	big banks start to report earnings late next week. $jpm $c $wfc $usb. that should be fun. or terrifying.	big banks start to report earnings late next week. $jpm $c $wfc $usb. that should be fun. or terrifying.	0.38	negative	-0.2		sábado	2009-11-28	0.333333	1	255	0	1	27.14	1	1	1	0.693147	1	0	67	188	0.262745	0.737255	85.9061	246.094		2009-11-28	1	0	0	1	0	0	27.14	0	0	51	1	3	1
2016-01-05	It is going to be messy on Wall Street $c $gs $ms $jpm $wfc http://read.bi/1O3uA4yÃ‚Â pic.twitter.com/bYaybeLF2H	it is going to be messy on wall street $c $gs $ms $jpm $wfc	it is going to be messy on wall street $c $gs $ms $jpm $wfc	0.4	negative	-0.2		domingo	2009-11-29	0	0	255	0	0	27.14	0	0	-1	0	0	0	67	188	0.262745	0.737255	86.1688	246.831		2009-11-29	0	0	0	0	0	0	27.14	0	0	51	0	2	0
2017-01-01	@WellsFargo #WellsFargo $WFC R #Predators they #Steal this #Disabled #Veterans #Home was #Paid off in 2007 #VETS #Fraudpic.twitter.com/esNkfZ2D0x	@wellsfargo #wellsfargo $wfc are #predators they #steal this #disabled #veterans #home was #paid off in 2007 #vets #fraudpic.twitter.com/esnkfz2d0x	@wellsfargo #wellsfargo $wfc are #predators they #steal this #disabled #veterans #home was #paid off in 2007 #vets #fraudpic.twitter.com/esnkfz2d0x	0.3	negative	-0.2		lunes	2009-11-30	0	0	255	0	0	28.04	0	0	0	0	0	0	67	188	0.262745	0.737255	86.4316	247.568		2009-11-30	0	0	0	0	0	0	28.04	0	0	51	0	2	0
2016-12-31	@WellsFargo #WellsFargo $WFC are #Predators they #Steal this #Disabled #Veterans #Home that was #Paid off in 2007 #VETS #TTpic.twitter.com/555Ol5OZG5	@wellsfargo #wellsfargo $wfc are #predators they #steal this #disabled #veterans #home that was #paid off in 2007 #vets #ttpic.twitter.com/555ol5ozg5	@wellsfargo #wellsfargo $wfc are #predators they #steal this #disabled #veterans #home that was #paid off in 2007 #vets #ttpic.twitter.com/555ol5ozg5	0.3	negative	-0.2		martes	2009-12-01	0	0	255	0	0	27.99	0	0	0	0	0	0	67	188	0.262745	0.737255	86.6943	248.306		2009-12-01	0	0	0	0	0	0	27.99	0	0	51	0	2	0
2018-02-16	Stories we've been tracking @cheddar: $AMZN partnering with $BAC to expand loan business; $JCP closing more stores and cutting ~480 jobs; Coinbase says it's working with $V to refund customers for erroneous charges... #cheddarlivepic.twitter.com/pmH1nJu8pf	stories we've been tracking @cheddar: $amzn partnering with $bac to expand loan business; $jcp closing more stores and cutting ~480 jobs; coinbase says it's working with $v to refund customers for erroneous charges... #cheddarlivepic.twitter.com/pmh1nju8pf	stories we've been tracking @cheddar: $amzn partnering with $bac to expand loan business; $jcp closing more stores and cutting ~480 jobs; coinbase says it's working with $v to refund customers for erroneous charges... #cheddarlivepic.twitter.com/pmh1nju8pf	0.666667	negative	-0.2		miércoles	2009-12-02	0.1	4	259	1	3	27.45	0.5	0.133975	0.75	0.693147	0.75	0.25	68	191	0.262548	0.737452	86.9568	249.043		2009-12-02	4	1	0	3	0	0	27.45	0	0	52	1	3	3
2011-03-04	15 Stocks That Investors Are Shorting Like Crazy $AMZN $BAC $BBBB $CMG $FAST by @malepore http://read.bi/edmw1a	15 stocks that investors are shorting like crazy $amzn $bac $bbbb $cmg $fast by @malepore	15 stocks that investors are shorting like crazy $amzn $bac $bbbb $cmg $fast by @malepore	0.75	negative	-0.2		jueves	2009-12-03	0	2	261	0	2	26.49	1	1	0.25	1.09861	1	0	68	193	0.260536	0.739464	87.2174	249.783		2009-12-03	2	0	0	2	0	0	26.49	0	0	53	1	3	2
2010-01-13	SEC goes after Bank of America again, filing another lawsuit related to the flawed Merrill acquisition. $BAC http://bit.ly/7XwPyq	sec goes after bank of america again, filing another lawsuit related to the flawed merrill acquisition. $bac	sec goes after bank of america again, filing another lawsuit related to the flawed merrill acquisition. $bac	0.5	negative	-0.2		viernes	2009-12-04	0	1	262	0	1	26.96	1	1	0	0.693147	1	0	68	194	0.259542	0.740458	87.4769	250.523		2009-12-04	1	0	0	1	0	0	26.96	0	0	54	1	3	1
2010-01-20	$WFC:WELLS FARGO kicked off a day with fourth quarter earnings today. It beat expectations on the overall numb http://tinyurl.com/yd9odjf	$wfc:wells fargo kicked off a day with fourth quarter earnings today. it beat expectations on the overall numb	$wfc:wells fargo kicked off a day with fourth quarter earnings today. it beat expectations on the overall numb	0.333333	negative	-0.2		sábado	2009-12-05	0	1	263	0	1	26.96	1	1	0	0.693147	1	0	68	195	0.258555	0.741445	87.7355	251.265		2009-12-05	1	0	0	1	0	0	26.96	0	0	55	1	3	1
2010-08-14	$BOA is projecting 22.4% product gross margins in 2012 for $AONE, negative til then. Hard to see operating leverage when you make batteries.	$boa is projecting 22.4% product gross margins in 2012 for $aone, negative til then. hard to see operating leverage when you make batteries.	$boa is projecting 22.4% product gross margins in 2012 for $aone, negative til then. hard to see operating leverage when you make batteries.	0.313889	negative	-0.197222		domingo	2009-12-06	0	0	263	0	0	26.96	0	0	-1	0	0	0	68	195	0.258555	0.741445	87.994	252.006		2009-12-06	0	0	0	0	0	0	26.96	0	0	55	0	2	0
2011-08-19	RT @LaMonicaBuzz: Bad banks! $BAC down 2% pre-market. @CNNMoney has confirmed the report of 3500 job cuts. And $C is down 3% pre-market too.	rt @lamonicabuzz: bad banks! $bac down 2% pre-market. @cnnmoney has confirmed the report of 3500 job cuts. and $c is down 3% pre-market too.	rt @lamonicabuzz: bad banks! $bac down 2% pre-market. @cnnmoney has confirmed the report of 3500 job cuts. and $c is down 3% pre-market too.	0.561111	negative	-0.196528		lunes	2009-12-07	-0.075	2	265	1	1	26.36	0	0	0.5	0	0.5	0.5	69	196	0.260377	0.739623	88.2544	252.746		2009-12-07	2	1	0	1	0	0	26.36	0	0	54	-1	1	1
2014-10-16	$WFC gives up.....to close down its dark pool tomorrow...citing lack of demand!! #HFT	$wfc gives up.....to close down its dark pool tomorrow...citing lack of demand!! #hft	$wfc gives up.....to close down its dark pool tomorrow...citing lack of demand!! #hft	0.344444	negative	-0.194965		martes	2009-12-08	0.25	1	266	0	1	26.03	1	1	0.5	0.693147	1	0	69	197	0.259398	0.740602	88.5138	253.486		2009-12-08	1	0	0	1	0	0	26.03	0	0	55	1	3	1
2016-05-12	.@WilfredFrost sits down with @BankofAmerica CEO Brian Moynihan. Don't miss that #exclusive interview at 4pET! $BAC pic.twitter.com/zoVGfpMWNJ	.@wilfredfrost sits down with @bankofamerica ceo brian moynihan. don't miss that #exclusive interview at 4pet! $bac pic.twitter.com/zovgfpmwnj	.@wilfredfrost sits down with @bankofamerica ceo brian moynihan. don't miss that #exclusive interview at 4pet! $bac pic.twitter.com/zovgfpmwnj	0.288889	negative	-0.194444		miércoles	2009-12-09	-0.1	3	269	1	2	25.96	0.333333	0.057191	-0.333333	0.405465	0.666667	0.333333	70	199	0.260223	0.739777	88.774	254.226		2009-12-09	3	1	0	2	0	0	25.96	0	0	56	1	3	2
2011-10-13	Bummed about $JPM. can only imagine how tough the qs for $BAC, $MS and $GS will be.	bummed about $jpm. can only imagine how tough the qs for $bac, $ms and $gs will be.	bummed about $jpm. can only imagine how tough the qs for $bac, $ms and $gs will be.	0.916667	negative	-0.194444		jueves	2009-12-10	0.166667	1	270	0	1	25.32	1	1	0.333333	0.693147	1	0	70	200	0.259259	0.740741	89.0333	254.967		2009-12-10	1	0	0	1	0	0	25.32	0	0	57	1	3	1
2018-05-11	Guns are still hampering #BankofAmerica, months after the bank changed its financing policy. Why? A little firm called Remington. Story with @polly_x000D_ https://www.bloomberg.com/news/articles/2018-05-11/why-bofa-s-hard-line-against-assault-rifles-hasn-t-pleased-gun-activistsÃ‚Â Ã¢â‚¬Â¦ $BAC #tictocnews #gunspic.twitter.com/Hm4oTL4YcM	guns are still hampering #bankofamerica, months after the bank changed its financing policy. why? a little firm called remington. story with @polly_x000D_ $bac #tictocnews #gunspic.twitter.com/hm4otl4ycm	guns are still hampering #bankofamerica, months after the bank changed its financing policy. why? a little firm called remington. story with @polly_x000D_ $bac #tictocnews #gunspic.twitter.com/hm4otl4ycm	0.45	negative	-0.19375		viernes	2009-12-11	0.6	1	271	0	1	25.41	1	1	0	0.693147	1	0	70	201	0.258303	0.741697	89.2916	255.708		2009-12-11	1	0	0	1	0	0	25.41	0	0	58	1	3	1
2018-12-21	Bears dominate this week's #SectorSelector: https://www.marketscholars.com/category/sector-selector/Ã‚Â Ã¢â‚¬Â¦ When the 52 week high/low ratio gets this extreme, we're usually close to a short-term bottom in the stock market $OGE $CNP $VVC $STOR $SPY $SPX $AAPL $GOOGL $FB #FAANG #shutdown $JPM $XOM $BAC $WFC $NVDA $CVX $Cpic.twitter.com/4G4vIcFBff	bears dominate this week's #sectorselector: when the 52 week high/low ratio gets this extreme, we're usually close to a short-term bottom in the stock market $oge $cnp $vvc $stor $spy $spx $aapl $googl $fb #faang #shutdown $jpm $xom $bac $wfc $nvda $cvx $cpic.twitter.com/4g4vicfbff	bears dominate this week's #sectorselector: when the 52 week high/low ratio gets this extreme, we're usually close to a short-term bottom in the stock market $oge $cnp $vvc $stor $spy $spx $aapl $googl $fb #faang #shutdown $jpm $xom $bac $wfc $nvda $cvx $cpic.twitter.com/4g4vicfbff	0.625	negative	-0.1875		sábado	2009-12-12	0	0	271	0	0	25.41	0	0	-1	0	0	0	70	201	0.258303	0.741697	89.5499	256.45		2009-12-12	0	0	0	0	0	0	25.41	0	0	58	0	2	0
2017-10-19	I would get a little nervous if banks sell off at this price point $XLF https://kimblechartingsolutions.com/2017/10/stock-bulls-biting-nails/Ã‚Â Ã¢â‚¬Â¦ $BAC $C $SPY $JPMpic.twitter.com/amlXYVWQUX	i would get a little nervous if banks sell off at this price point $xlf $bac $c $spy $jpmpic.twitter.com/amlxyvwqux	i would get a little nervous if banks sell off at this price point $xlf $bac $c $spy $jpmpic.twitter.com/amlxyvwqux	0.5	negative	-0.1875		domingo	2009-12-13	0	0	271	0	0	25.41	0	0	0	0	0	0	70	201	0.258303	0.741697	89.8082	257.192		2009-12-13	0	0	0	0	0	0	25.41	0	0	58	0	2	0
2015-02-23	@CGasparino what a dumb question. What about $BAC, $C, $AIG etc, guess those share holders are different? $FNMA $FMCC	@cgasparino what a dumb question. what about $bac, $c, $aig etc, guess those share holders are different? $fnma $fmcc	@cgasparino what a dumb question. what about $bac, $c, $aig etc, guess those share holders are different? $fnma $fmcc	0.55	negative	-0.1875		lunes	2009-12-14	0.3	1	272	0	1	25.49	1	1	1	0.693147	1	0	70	202	0.257353	0.742647	90.0656	257.934		2009-12-14	1	0	0	1	0	0	25.49	0	0	59	1	3	1
2013-11-06	RT @sobata416: "37 banks have merged to become just four in a little over two decades"_x000D_ $JPM, $BAC, $WFC, $C https://twitter.com/sobata416/status/398064341645131776/photo/1pic.twitter.com/qf15gY477v	rt @sobata416: "37 banks have merged to become just four in a little over two decades"_x000D_ $jpm, $bac, $wfc, $c	rt @sobata416: "37 banks have merged to become just four in a little over two decades"_x000D_ $jpm, $bac, $wfc, $c	0.5	negative	-0.1875		martes	2009-12-15	-0.25	2	274	1	1	25.66	0	0	-0.5	0	0.5	0.5	71	203	0.259124	0.740876	90.3247	258.675		2009-12-15	2	1	0	1	0	0	25.66	0	0	58	-1	1	1
2011-07-27	Banks Bracing for U.S. Downgrade See Little Panic http://bloom.bg/qbWDDi $BAC $C $COF $GS $JPM $MS $WFC	banks bracing for you.s. downgrade see little panic $bac $c $cof $gs $jpm $ms $wfc	banks bracing for you.s. downgrade see little panic $bac $c $cof $gs $jpm $ms $wfc	0.5	negative	-0.1875		miércoles	2009-12-16	0.334091	2	276	0	2	25.84	1	1	0.5	1.09861	1	0	71	205	0.257246	0.742754	90.5819	259.418		2009-12-16	2	0	0	2	0	0	25.84	0	0	59	1	3	2
2011-07-06	U.S. Stocks Little Changed as China Raises Rates http://bloom.bg/obKGPw $BAC $GM $T	you.s. stocks little changed as china raises rates $bac $gm $t	you.s. stocks little changed as china raises rates $bac $gm $t	0.5	negative	-0.1875		jueves	2009-12-17	0.568182	2	278	0	2	26.07	1	1	0	1.09861	1	0	71	207	0.255396	0.744604	90.8373	260.163		2009-12-17	2	0	0	2	0	0	26.07	0	0	60	1	3	2
2011-07-27	Banks Bracing for U.S. Downgrade See Little Panic http://bloom.bg/qbWDDi $BAC $C $COF $GS $JPM $MS $WFC	banks bracing for you.s. downgrade see little panic $bac $c $cof $gs $jpm $ms $wfc	banks bracing for you.s. downgrade see little panic $bac $c $cof $gs $jpm $ms $wfc	0.5	negative	-0.1875		viernes	2009-12-18	0.15	2	280	0	2	26.78	1	1	0	1.09861	1	0	71	209	0.253571	0.746429	91.0909	260.909		2009-12-18	2	0	0	2	0	0	26.78	0	0	61	1	3	2
2012-01-01	JPMorgan Chase Has Value But Little Momentum http://seekingalpha.com/a/6sirÃ‚Â $C $BAC $COF $AXP $WFC $USB $GS $JPM	jpmorgan chase has value but little momentum $c $bac $cof $axp $wfc $usb $gs $jpm	jpmorgan chase has value but little momentum $c $bac $cof $axp $wfc $usb $gs $jpm	0.5	negative	-0.1875		sábado	2009-12-19	0	0	280	0	0	26.78	0	0	-1	0	0	0	71	209	0.253571	0.746429	91.3445	261.656		2009-12-19	0	0	0	0	0	0	26.78	0	0	61	0	2	0
2013-11-06	RT @sobata416: "37 banks have merged to become just four in a little over two decades"_x000D_ $JPM, $BAC, $WFC, $C https://twitter.com/sobata416/status/398064341645131776/photo/1pic.twitter.com/WiKWG8zeBUÃ‚Â Ã¢â‚¬ï¿½ <~ $XLF	rt @sobata416: "37 banks have merged to become just four in a little over two decades"_x000D_ $jpm, $bac, $wfc, $c <~ $xlf	rt @sobata416: "37 banks have merged to become just four in a little over two decades"_x000D_ $jpm, $bac, $wfc, $c <~ $xlf	0.5	negative	-0.1875		domingo	2009-12-20	0	0	280	0	0	26.78	0	0	0	0	0	0	71	209	0.253571	0.746429	91.598	262.402		2009-12-20	0	0	0	0	0	0	26.78	0	0	61	0	2	0
2017-10-03	Wells Fargo. The criminal enterprise. This bank is a joke. #WarrenBuffet $wfc #bigshorthttps://twitter.com/foxbusiness/status/915229691316813824Ã‚Â Ã¢â‚¬Â¦ .@SenWarren slammed @WellsFargo CEO at hearing: "At best you were incompetent, at worst you were complicit... You should be fired." pic.twitter.com/l3DGBqMaIl	wells fargo. the criminal enterprise. this bank is a joke. #warrenbuffet $wfc #bigshort .@senwarren slammed @wellsfargo ceo at hearing: "at best you were incompetent, at worst you were complicit... you should be fired." pic.twitter.com/l3dgbqmail	wells fargo. the criminal enterprise. this bank is a joke. #warrenbuffet $wfc #bigshort .@senwarren slammed @wellsfargo ceo at hearing: "at best you were incompetent, at worst you were complicit... you should be fired." pic.twitter.com/l3dgbqmail	0.554167	negative	-0.1875		lunes	2009-12-21	0.169697	3	283	0	3	27.34	1	1	1	1.38629	1	0	71	212	0.250883	0.749117	91.8489	263.151		2009-12-21	3	0	0	3	0	0	27.34	0	0	62	1	3	3
2018-12-21	Bears dominate this week's #SectorSelector: https://www.marketscholars.com/category/sector-selector/Ã‚Â Ã¢â‚¬Â¦ When the 52 week high/low ratio gets this extreme, we're usually close to a short-term bottom in the stock market $OGE $CNP $VVC $STOR $SPY $SPX $AAPL $GOOGL $FB #FAANG #shutdown $JPM $XOM $BAC $WFC $NVDA $CVX $Cpic.twitter.com/4G4vIcFBff	bears dominate this week's #sectorselector: when the 52 week high/low ratio gets this extreme, we're usually close to a short-term bottom in the stock market $oge $cnp $vvc $stor $spy $spx $aapl $googl $fb #faang #shutdown $jpm $xom $bac $wfc $nvda $cvx $cpic.twitter.com/4g4vicfbff	bears dominate this week's #sectorselector: when the 52 week high/low ratio gets this extreme, we're usually close to a short-term bottom in the stock market $oge $cnp $vvc $stor $spy $spx $aapl $googl $fb #faang #shutdown $jpm $xom $bac $wfc $nvda $cvx $cpic.twitter.com/4g4vicfbff	0.625	negative	-0.1875		martes	2009-12-22	0	0	283	0	0	27.16	0	0	-1	0	0	0	71	212	0.250883	0.749117	92.0998	263.9		2009-12-22	0	0	0	0	0	0	27.16	0	0	62	0	2	0
2018-12-04	They should padlock all the doors on that criminal institution $WFC and wind it down. The problems/fraud there are never ending- systemic. Warren & Berkshire Hathaway Homes (amongst others) were the likely recipient of those homes for pennies on the dollar.	they should padlock all the doors on that criminal institution $wfc and wind it down. the problems/fraud there are never ending- systemic. warren & berkshire hathaway homes (amongst others) were the likely recipient of those homes for pennies on the dollar.	they should padlock all the doors on that criminal institution $wfc and wind it down. the problems/fraud there are never ending- systemic. warren & berkshire hathaway homes (amongst others) were the likely recipient of those homes for pennies on the dollar.	0.612963	negative	-0.185185		miércoles	2009-12-23	0	0	283	0	0	26.85	0	0	0	0	0	0	71	212	0.250883	0.749117	92.3507	264.649		2009-12-23	0	0	0	0	0	0	26.85	0	0	62	0	2	0
2011-10-04	Rising CDS prices... not good. RT @bespokeinvest Trouble in financial land: http://stks.co/Tza $MS $BAC $C $GS	rising cds prices... not good. rt @bespokeinvest trouble in financial land: $ms $bac $c $gs	rising cds prices... not good. rt @bespokeinvest trouble in financial land: $ms $bac $c $gs	0.266667	negative	-0.183333		jueves	2009-12-24	0	0	283	0	0	27.09	0	0	0	0	0	0	71	212	0.250883	0.749117	92.6016	265.398		2009-12-24	0	0	0	0	0	0	27.09	0	0	62	0	2	0
2016-09-08	There were 5300 employees fired for fake accounts at Wells Fargo. Management absolutely knew about this fraud. Banks are so shady. $wfc	there were 5300 employees fired for fake accounts at wells fargo. management absolutely knew about this fraud. banks are so shady. $wfc	there were 5300 employees fired for fake accounts at wells fargo. management absolutely knew about this fraud. banks are so shady. $wfc	0.841667	negative	-0.183333		viernes	2009-12-25	0	0	283	0	0	27.09	0	0	0	0	0	0	71	212	0.250883	0.749117	92.8524	266.148		2009-12-25	0	0	0	0	0	0	27.09	0	0	62	0	2	0
2017-07-21	Here are $SPX insiders selling at least 40% of total in past 2 months. $DXC $NVDA $MAC $AET $PLD $LMT $SYK $EQIX $NTAP $INTU $WFC $AAPL $CRMpic.twitter.com/N2zAyVNS0D	here are $spx insiders selling at least 40% of total in past 2 months. $dxc $nvda $mac $aet $pld $lmt $syk $eqix $ntap $intu $wfc $aapl $crmpic.twitter.com/n2zayvns0d	here are $spx insiders selling at least 40% of total in past 2 months. $dxc $nvda $mac $aet $pld $lmt $syk $eqix $ntap $intu $wfc $aapl $crmpic.twitter.com/n2zayvns0d	0.466667	negative	-0.183333		sábado	2009-12-26	0	0	283	0	0	27.09	0	0	0	0	0	0	71	212	0.250883	0.749117	93.1033	266.897		2009-12-26	0	0	0	0	0	0	27.09	0	0	62	0	2	0
2014-05-16	With bank stocks looking ill, can the Dow keep resisting infection? New post (w/ @HalftimeReport clip). http://yhoo.it/1gwufKJÃ‚Â $C $BAC $GS	with bank stocks looking ill, can the dow keep resisting infection? new post (w/ @halftimereport clip). $c $bac $gs	with bank stocks looking ill, can the dow keep resisting infection? new post (w/ @halftimereport clip). $c $bac $gs	0.727273	negative	-0.181818		domingo	2009-12-27	0	0	283	0	0	27.09	0	0	0	0	0	0	71	212	0.250883	0.749117	93.3542	267.646		2009-12-27	0	0	0	0	0	0	27.09	0	0	62	0	2	0
2009-10-28	New RICO Lawsuit Alleges Countrywide Destroyed Mortgage Records http://bit.ly/lP5Oy $CFC $BAC #fail	new rico lawsuit alleges countrywide destroyed mortgage records $cfc $bac #fail	new rico lawsuit alleges countrywide destroyed mortgage records $cfc $bac #fail	0.377273	negative	-0.181818		lunes	2009-12-28	0	0	283	0	0	26.75	0	0	0	0	0	0	71	212	0.250883	0.749117	93.6051	268.395		2009-12-28	0	0	0	0	0	0	26.75	0	0	62	0	2	0
2018-11-14	Yep. Too Buffett To Fail banks. $wfc $brk $fnma $hcghttps://twitter.com/zerohedge/status/1062834966441140226Ã‚Â Ã¢â‚¬Â¦ Buffett is now the biggest shareholder in Bank of America, Bank of New York, Wells Fargo and US Bancorp. https://www.zerohedge.com/news/2018-11-14/buffet-adds-bank-holdings-new-stakes-jpmorgan-pnc-boosts-apple-full-13-fÃ‚Â Ã¢â‚¬Â¦ pic.twitter.com/Du5EsFjF0y	yep. too buffett to fail banks. $wfc $brk $fnma $hcg buffett is now the biggest shareholder in bank of america, bank of new york, wells fargo and us bancorp. pic.twitter.com/du5esfjf0y	yep. too buffett to fail banks. $wfc $brk $fnma $hcg buffett is now the biggest shareholder in bank of america, bank of new york, wells fargo and us bancorp. pic.twitter.com/du5esfjf0y	0.377273	negative	-0.181818		martes	2009-12-29	0	1	284	0	1	26.68	1	1	1	0.693147	1	0	71	213	0.25	0.75	93.8551	269.145		2009-12-29	1	0	0	1	0	0	26.68	0	0	63	1	3	1
2015-01-06	I mean I was so gungho this #Financials long trade I'm sitting here watching $BAC get decimated... Unreal	i mean i was so gungho this #financials long trade i'm sitting here watching $bac get decimated... unreal	i mean i was so gungho this #financials long trade i'm sitting here watching $bac get decimated... unreal	0.54375	negative	-0.18125		miércoles	2009-12-30	0.1	1	285	0	1	26.82	1	1	0	0.693147	1	0	71	214	0.249123	0.750877	94.1042	269.896		2009-12-30	1	0	0	1	0	0	26.82	0	0	64	1	3	1
2016-11-19	Wells Fargo Faces Tight Limits After Regulator Rips Up Phony Accounts Settlement http://ow.ly/Tr4e306kOAQÃ‚Â $WFC $BAC $JPM $Cpic.twitter.com/aIkK1FjR1B	wells fargo faces tight limits after regulator rips up phony accounts settlement $wfc $bac $jpm $cpic.twitter.com/aikk1fjr1b	wells fargo faces tight limits after regulator rips up phony accounts settlement $wfc $bac $jpm $cpic.twitter.com/aikk1fjr1b	0.285714	negative	-0.178571		jueves	2009-12-31	0	0	285	0	0	26.99	0	0	-1	0	0	0	71	214	0.249123	0.750877	94.3533	270.647		2009-12-31	0	0	0	0	0	0	26.99	0	0	64	0	2	0
2016-02-05	chart to watch $bac .... tight http://finviz.com/quote.ashx?t=BACÃ‚Â Ã¢â‚¬Â¦	chart to watch $bac .... tight	chart to watch $bac .... tight	0.285714	negative	-0.178571		viernes	2010-01-01	1.38	3	288	0	3	26.99	1	1	1	1.38629	1	0	71	217	0.246528	0.753472	94.5999	271.4		2010-01-01	3	0	0	3	0	0	26.99	0	0	65	1	3	3
2009-06-17	sold my $SDS $QID and 1/2 $DTO... bot $MPEL, $BAC (tight stop), $EP $$	sold my $sds $qid and 1/2 $dto... bot $mpel, $bac (tight stop), $ep $$	sold my $sds $qid and 1/2 $dto... bot $mpel, $bac (tight stop), $ep $$	0.285714	negative	-0.178571		sábado	2010-01-02	0.3	3	291	0	3	26.99	1	1	0	1.38629	1	0	71	220	0.243986	0.756014	94.8439	272.156		2010-01-02	3	0	0	3	0	0	26.99	0	0	66	1	3	3
2009-05-15	RT bot $bac 1080 with tight stop: bot $bac 1080 with tight stop http://tinyurl.com/rc2qnm	rt bot $bac 1080 with tight stop: bot $bac 1080 with tight stop	rt bot $bac 1080 with tight stop: bot $bac 1080 with tight stop	0.285714	negative	-0.178571		domingo	2010-01-03	1.17928	9	300	2	7	26.99	0.555556	0.168521	-0.222222	0.980829	0.777778	0.222222	73	227	0.243333	0.756667	95.0872	272.913		2010-01-03	9	2	0	7	0	0	26.99	0	0	67	1	3	7
2016-11-19	Wells Fargo Faces Tight Limits After Regulator Rips Up Phony Accounts Settlement http://ow.ly/Tr4e306kOAQÃ‚Â $WFC $BAC $JPM $Cpic.twitter.com/aIkK1FjR1B	wells fargo faces tight limits after regulator rips up phony accounts settlement $wfc $bac $jpm $cpic.twitter.com/aikk1fjr1b	wells fargo faces tight limits after regulator rips up phony accounts settlement $wfc $bac $jpm $cpic.twitter.com/aikk1fjr1b	0.285714	negative	-0.178571		lunes	2010-01-04	0.5	4	304	0	4	27.32	1	1	0.222222	1.60944	1	0	73	231	0.240132	0.759868	95.3273	273.673		2010-01-04	4	0	0	4	0	0	27.32	0	0	68	1	3	4
2016-09-20	Tonight's Show_x000D_ Pulls Tight America Divided_x000D_ How to Profile_x000D_ $WFC Sins_x000D_ Terrorists Slip System_x000D_ Media Declares War in Trump_x000D_ Obama's Refugees	tonight's show_x000D_ pulls tight america divided_x000D_ how to profile_x000D_ $wfc sins_x000D_ terrorists slip system_x000D_ media declares war in trump_x000D_ obama's refugees	tonight's show_x000D_ pulls tight america divided_x000D_ how to profile_x000D_ $wfc sins_x000D_ terrorists slip system_x000D_ media declares war in trump_x000D_ obama's refugees	0.285714	negative	-0.178571		martes	2010-01-05	0.2	2	306	0	2	28.07	1	1	0	1.09861	1	0	73	233	0.238562	0.761438	95.5659	274.434		2010-01-05	2	0	0	2	0	0	28.07	0	0	69	1	3	2
2018-02-05	Wondering what to do with $WFC now that the Fed has cracked down? Get the hot takes from Mad Money's extra-special Friday panel with @JimCramer, @ScottWapnerCNBC, @petenajarian and @jonnajarianpic.twitter.com/1wuLZ1V6zy	wondering what to do with $wfc now that the fed has cracked down? get the hot takes from mad money's extra-special friday panel with @jimcramer, @scottwapnercnbc, @petenajarian and @jonnajarianpic.twitter.com/1wulz1v6zy	wondering what to do with $wfc now that the fed has cracked down? get the hot takes from mad money's extra-special friday panel with @jimcramer, @scottwapnercnbc, @petenajarian and @jonnajarianpic.twitter.com/1wulz1v6zy	0.712963	negative	-0.176852		miércoles	2010-01-06	0	0	306	0	0	28.11	0	0	-1	0	0	0	73	233	0.238562	0.761438	95.8044	275.196		2010-01-06	0	0	0	0	0	0	28.11	0	0	69	0	2	0
2017-03-14	$FB privacy, $DAL refinery assessment, $AAPL new iPhone, $BAC new EU base, $VRX Ackman unload. Host @MarleyKayden http://bit.ly/2npVVWZÃ‚Â pic.twitter.com/5zXVg2LnHM	$fb privacy, $dal refinery assessment, $aapl new iphone, $bac new eu base, $vrx ackman unload. host @marleykayden	$fb privacy, $dal refinery assessment, $aapl new iphone, $bac new eu base, $vrx ackman unload. host @marleykayden	0.636364	negative	-0.175758		jueves	2010-01-07	-0.4	1	307	1	0	29.13	-1	1	0	-0.693147	0	1	74	233	0.241042	0.758958	96.0455	275.955		2010-01-07	1	1	0	0	0	0	29.13	0	0	68	-1	1	1
2016-01-13	#STOCKMARKET #INVESTORS You're all pretty much fucked $SPX $SPY $DIA $AAPL $GOOGL $INTC $MSFT $PCLN $FB $C $BAC $TWTR $JPM $GS #STOCKS $VIX	#stockmarket #investors you're all pretty much fucked $spx $spy $dia $aapl $googl $intc $msft $pcln $fb $c $bac $twtr $jpm $gs #stocks $vix	#stockmarket #investors you're all pretty much fucked $spx $spy $dia $aapl $googl $intc $msft $pcln $fb $c $bac $twtr $jpm $gs #stocks $vix	0.85	negative	-0.175		viernes	2010-01-08	0	0	307	0	0	28.86	0	0	0	0	0	0	74	233	0.241042	0.758958	96.2865	276.713		2010-01-08	0	0	0	0	0	0	28.86	0	0	68	0	2	0
2009-08-13	$BAC, the street knew for a long time that Paulson was loaded in $BAC, he got the position in the secondary they did around $10 area.	$bac, the street knew for a long time that paulson was loaded in $bac, he got the position in the secondary they did around $10 area.	$bac, the street knew for a long time that paulson was loaded in $bac, he got the position in the secondary they did around $10 area.	0.35	negative	-0.175		sábado	2010-01-09	0	0	307	0	0	28.86	0	0	0	0	0	0	74	233	0.241042	0.758958	96.5276	277.472		2010-01-09	0	0	0	0	0	0	28.86	0	0	68	0	2	0
2017-10-23	I think Dave doesnÃ¢â‚¬â„¢t understand why @realDonaldTrump won, and why $WFC lobbyists trying 2 steal American Dream wonÃ¢â‚¬â„¢t fair too well. #housing	i think dave doesnt understand why @realdonaldtrump won, and why $wfc lobbyists trying 2 steal american dream will not fair too well. #housing	i think dave doesnt understand why @realdonaldtrump won, and why $wfc lobbyists trying 2 steal american dream will not fair too well. #housing	0.45	negative	-0.175		domingo	2010-01-10	0	0	307	0	0	28.86	0	0	0	0	0	0	74	233	0.241042	0.758958	96.7686	278.231		2010-01-10	0	0	0	0	0	0	28.86	0	0	68	0	2	0
2010-10-19	Stocks fell even further on news that several institutions & the Fed, wanted $BOA to buy back $47B in bad mortgages - http://ow.ly/2W693 $$	stocks fell even further on news that several institutions & the fed, wanted $boa to buy back $47b in bad mortgages - $$	stocks fell even further on news that several institutions & the fed, wanted $boa to buy back $47b in bad mortgages - $$	0.291667	negative	-0.175		lunes	2010-01-11	0.568182	4	311	0	4	28.8	1	1	1	1.60944	1	0	74	237	0.237942	0.762058	97.0066	278.993		2010-01-11	4	0	0	4	0	0	28.8	0	0	69	1	3	4
2017-12-29	Lest we fucking forget, $BAC started the year at $22 with people crying overbought, and NVDA was hanging out right around $105. And Wiseguys lead the way through it all: | The Year in Review | http://ow.ly/7B0t30huoKBÃ‚Â @WallStJesus $SPY $C $MU $TWTR $TLT $GLD pic.twitter.com/8XJiM9l0H0	lest we fucking forget, $bac started the year at $22 with people crying overbought, and nvda was hanging out right around $105. and wiseguys lead the way through it all: | the year in review | @wallstjesus $spy $c $mu $twtr $tlt $gld pic.twitter.com/8xjim9l0h0	lest we fucking forget, $bac started the year at $22 with people crying overbought, and nvda was hanging out right around $105. and wiseguys lead the way through it all: | the year in review | @wallstjesus $spy $c $mu $twtr $tlt $gld pic.twitter.com/8xjim9l0h0	0.645238	negative	-0.171429		martes	2010-01-12	0.512121	5	316	1	4	28.08	0.6	0.2	-0.2	0.916291	0.8	0.2	75	241	0.237342	0.762658	97.2439	279.756		2010-01-12	5	1	0	4	0	0	28.08	0	0	70	1	3	4
2014-04-11	Buy $BAC Tuesday if down RT @PaulaDeVirginia: @jimcramer r u.recommending sell #BAC next wk sorry ur show confused me on this one. Thanks	buy $bac tuesday if down rt @pauladevirginia: @jimcramer are you.recommending sell #bac next wk sorry ur show confused me on this one. thanks	buy $bac tuesday if down rt @pauladevirginia: @jimcramer are you.recommending sell #bac next wk sorry ur show confused me on this one. thanks	0.437778	negative	-0.171111		miércoles	2010-01-13	0.349167	9	325	2	7	28.58	0.555556	0.168521	-0.0222222	0.980829	0.777778	0.222222	77	248	0.236923	0.763077	97.4808	280.519		2010-01-13	9	2	0	7	0	0	28.58	0	0	71	1	3	7
2016-02-11	You mean the same firm that audits $AIG, $JPM, $BAC, $GSK, $HLF, $CHK, $BABA ? https://twitter.com/GirlsCanTrade/status/697828439965872128Ã‚Â Ã¢â‚¬Â¦	you mean the same firm that audits $aig, $jpm, $bac, $gsk, $hlf, $chk, $baba ?	you mean the same firm that audits $aig, $jpm, $bac, $gsk, $hlf, $chk, $baba ?	0.404167	negative	-0.170833		jueves	2010-01-14	0.2	1	326	0	1	28.99	1	1	0.222222	0.693147	1	0	77	249	0.236196	0.763804	97.717	281.283		2010-01-14	1	0	0	1	0	0	28.99	0	0	72	1	3	1
2010-01-20	covering $WFC for a .38 gain per share. that doesn't mean it won't continue to fall the next few days.	covering $wfc for a .38 gain per share. that doesn't mean it won't continue to fall the next few days.	covering $wfc for a .38 gain per share. that doesn't mean it won't continue to fall the next few days.	0.2625	negative	-0.170833		viernes	2010-01-15	0.163095	3	329	1	2	28.08	0.333333	0.057191	-0.333333	0.405465	0.666667	0.333333	78	251	0.237082	0.762918	97.9541	282.046		2010-01-15	3	1	0	2	0	0	28.08	0	0	73	1	3	2
2016-09-09	Cost of Cheating... not much_x000D_ @CFPB fines $WFC $185M for false acc'ts_x000D_ =0.9% 2016 net income $20.5B_x000D_ =3.3 days of biz pic.twitter.com/S9CBFvK723	cost of cheating... not much_x000D_ @cfpb fines $wfc $185m for false acc'ts_x000D_ =0.9% 2016 net income $20.5b_x000D_ =3.3 days of biz pic.twitter.com/s9cbfvk723	cost of cheating... not much_x000D_ @cfpb fines $wfc $185m for false acc'ts_x000D_ =0.9% 2016 net income $20.5b_x000D_ =3.3 days of biz pic.twitter.com/s9cbfvk723	0.266667	negative	-0.166667		sábado	2010-01-16	0	0	329	0	0	28.08	0	0	-0.666667	0	0	0	78	251	0.237082	0.762918	98.1912	282.809		2010-01-16	0	0	0	0	0	0	28.08	0	0	73	0	2	0
2016-04-15	DOL fiduciary rule will impact less than 10% of $BOA wealth assets http://www.investmentnews.com/article/20160414/FREE/160419953/dol-fiduciary-rule-will-impact-less-than-10-of-bank-of-americaÃ‚Â Ã¢â‚¬Â¦ via @newsfromIN #FiduciaryRule #investing	dol fiduciary rule will impact less than 10% of $boa wealth assets via @newsfromin #fiduciaryrule #investing	dol fiduciary rule will impact less than 10% of $boa wealth assets via @newsfromin #fiduciaryrule #investing	0.0666667	negative	-0.166667		domingo	2010-01-17	0	0	329	0	0	28.08	0	0	0	0	0	0	78	251	0.237082	0.762918	98.4283	283.572		2010-01-17	0	0	0	0	0	0	28.08	0	0	73	0	2	0
2016-01-10	@CGasparino @ksc12991 @carney @WSJ _x000D_ So you're celebrating a private company being illegally taken? Can't wait for the next crisis... $BOA	@cgasparino @ksc12991 @carney @wsj _x000D_ so you're celebrating a private company being illegally taken? can't wait for the next crisis... $boa	@cgasparino @ksc12991 @carney @wsj _x000D_ so you're celebrating a private company being illegally taken? can't wait for the next crisis... $boa	0.291667	negative	-0.166667		lunes	2010-01-18	0.133333	1	330	0	1	28.08	1	1	1	0.693147	1	0	78	252	0.236364	0.763636	98.6646	284.335		2010-01-18	1	0	0	1	0	0	28.08	0	0	74	1	3	1
2014-02-27	@LaMonicaBuzz The $BBY weakness may be caused by the launch of another self-destructring smartphone - $BOA Black.	@lamonicabuzz the $bby weakness may be caused by the launch of another self-destructring smartphone - $boa black.	@lamonicabuzz the $bby weakness may be caused by the launch of another self-destructring smartphone - $boa black.	0.433333	negative	-0.166667		martes	2010-01-19	0.125	1	331	0	1	28.28	1	1	0	0.693147	1	0	78	253	0.23565	0.76435	98.9003	285.1		2010-01-19	1	0	0	1	0	0	28.28	0	0	75	1	3	1
2015-10-14	Total agreement $BAC! https://twitter.com/BillyTsi/status/654278677031690240Ã‚Â Ã¢â‚¬Â¦ @jimcramer Ridiculous that $BAC still trades at tangible book value	total agreement $bac! @jimcramer ridiculous that $bac still trades at tangible book value	total agreement $bac! @jimcramer ridiculous that $bac still trades at tangible book value	0.875	negative	-0.166667		miércoles	2010-01-20	1.12519	8	339	3	5	27.82	0.25	0.0317542	-0.375	0.405465	0.625	0.375	81	258	0.238938	0.761062	99.1392	285.861		2010-01-20	8	3	0	5	0	0	27.82	0	0	76	1	3	5
2014-10-15	Dodd-Frank gives big banks a stronger incentive to become "too big to fail" while community banks wither http://ow.ly/CN0QjÃ‚Â $BAC $WFC	dodd-frank gives big banks a stronger incentive to become "too big to fail" while community banks wither $bac $wfc	dodd-frank gives big banks a stronger incentive to become "too big to fail" while community banks wither $bac $wfc	0.166667	negative	-0.166667		jueves	2010-01-21	0.852083	4	343	0	4	28	1	1	0.375	1.60944	1	0	81	262	0.236152	0.763848	99.3754	286.625		2010-01-21	4	0	0	4	0	0	28	0	0	77	1	3	4
2014-05-07	A 13 y/o takes mic @ $BAC shareholder mtg whose dad (employee) lost job bc "they said they could hire someone in another country" for less.	a 13 y/o takes mic @ $bac shareholder mtg whose dad (employee) lost job bc "they said they could hire someone in another country" for less.	a 13 y/o takes mic @ $bac shareholder mtg whose dad (employee) lost job bc "they said they could hire someone in another country" for less.	0.0666667	negative	-0.166667		viernes	2010-01-22	0	0	343	0	0	27.26	0	0	-1	0	0	0	81	262	0.236152	0.763848	99.6115	287.388		2010-01-22	0	0	0	0	0	0	27.26	0	0	77	0	2	0
2012-09-18	Breaking: Bank of America's website is subject of cyber attack, source tells FOX Business. http://fxn.ws/U9p8D7Ã‚Â $BAC	breaking: bank of america's website is subject of cyber attack, source tells fox business. $bac	breaking: bank of america's website is subject of cyber attack, source tells fox business. $bac	0.333333	negative	-0.166667		sábado	2010-01-23	0	0	343	0	0	27.26	0	0	0	0	0	0	81	262	0.236152	0.763848	99.8477	288.152		2010-01-23	0	0	0	0	0	0	27.26	0	0	77	0	2	0
2012-07-01	Sunday links: half way home http://stks.co/o0pXÃ‚Â via @abnormalreturns $MUB $VIG $VIX $AMZN $LNKD $AAPL $BAC	sunday links: half way home via @abnormalreturns $mub $vig $vix $amzn $lnkd $aapl $bac	sunday links: half way home via @abnormalreturns $mub $vig $vix $amzn $lnkd $aapl $bac	0.166667	negative	-0.166667		domingo	2010-01-24	0	0	343	0	0	27.26	0	0	0	0	0	0	81	262	0.236152	0.763848	100.084	288.916		2010-01-24	0	0	0	0	0	0	27.26	0	0	77	0	2	0
2010-05-21	How to get 5% Risk-Free Return annualized (FDIC)- $500 Signup Bonus at WT Direct. Insane. http://bit.ly/b5IVTv #mkt $BAC $GS $FAS	how to get 5% risk-free return annualized (fdic)- $500 signup bonus at wt direct. insane. #mkt $bac $gs $fas	how to get 5% risk-free return annualized (fdic)- $500 signup bonus at wt direct. insane. #mkt $bac $gs $fas	0.666667	negative	-0.166667		lunes	2010-01-25	-0.479167	3	346	2	1	27.66	-0.333333	0.057191	0.333333	-0.405465	0.333333	0.666667	83	263	0.239884	0.760116	100.324	289.676		2010-01-25	3	2	0	1	0	0	27.66	0	0	76	-1	1	2
2009-08-30	Too Big to Fail? Make Ã¢â‚¬Ëœem Even Bigger! $BAC $WFC $JPM http://bit.ly/2So3p1	too big to fail? make em even bigger! $bac $wfc $jpm	too big to fail? make em even bigger! $bac $wfc $jpm	0.3	negative	-0.166667		martes	2010-01-26	0	0	346	0	0	26.99	0	0	-0.333333	0	0	0	83	263	0.239884	0.760116	100.564	290.436		2010-01-26	0	0	0	0	0	0	26.99	0	0	76	0	2	0
2010-01-25	Obama Proposal on Banks = Less Loans and Less Liquidity _x000D_ http://bit.ly/6fzFLG $BAC, $JPM, $WFC, $GS	obama proposal on banks = less loans and less liquidity _x000D_ $bac, $jpm, $wfc, $gs	obama proposal on banks = less loans and less liquidity _x000D_ $bac, $jpm, $wfc, $gs	0.0666667	negative	-0.166667		miércoles	2010-01-27	0.35	2	348	0	2	28.2	1	1	1	1.09861	1	0	83	265	0.238506	0.761494	100.802	291.198		2010-01-27	2	0	0	2	0	0	28.2	0	0	77	1	3	2
2011-01-05	Fed Hoenig said need to "think seriously" about breaking up big banks. $BAC, $GS, $C, $WFC, $JPM (not moving on headlines)	fed hoenig said need to "think seriously" about breaking up big banks. $bac, $gs, $c, $wfc, $jpm (not moving on headlines)	fed hoenig said need to "think seriously" about breaking up big banks. $bac, $gs, $c, $wfc, $jpm (not moving on headlines)	0.383333	negative	-0.166667		jueves	2010-01-28	0	0	348	0	0	28.45	0	0	-1	0	0	0	83	265	0.238506	0.761494	101.041	291.959		2010-01-28	0	0	0	0	0	0	28.45	0	0	77	0	2	0
2012-07-14	JP Morgan And Wells Fargo Shares Have Been Acting Weird In The Last 4 Months $JPM $WFC by @bySamRohttp://read.bi/Mt7EZT	jp morgan and wells fargo shares have been acting weird in the last 4 months $jpm $wfc by @bysamro	jp morgan and wells fargo shares have been acting weird in the last 4 months $jpm $wfc by @bysamro	0.355556	negative	-0.166667		viernes	2010-01-29	0	0	348	0	0	28.43	0	0	0	0	0	0	83	265	0.238506	0.761494	101.279	292.721		2010-01-29	0	0	0	0	0	0	28.43	0	0	77	0	2	0
2013-01-03	"@gmiratings: WhatÃ¢â‚¬â„¢s Inside AmericaÃ¢â‚¬â„¢s Banks? $WFC impenetrable & complicated, simply not knowable from outside http://stks.co/jIHyÃ‚Â "	"@gmiratings: whats inside americas banks? $wfc impenetrable & complicated, simply not knowable from outside "	"@gmiratings: whats inside americas banks? $wfc impenetrable & complicated, simply not knowable from outside "	0.469048	negative	-0.166667		sábado	2010-01-30	0	0	348	0	0	28.43	0	0	0	0	0	0	83	265	0.238506	0.761494	101.518	293.482		2010-01-30	0	0	0	0	0	0	28.43	0	0	77	0	2	0
2014-12-03	America's five biggest banks control almost half industry's $15 trillion in assets http://onforb.es/12tNbUoÃ‚Â $JPM $BAC $WFC $C $USB	america's five biggest banks control almost half industry's $15 trillion in assets $jpm $bac $wfc $c $usb	america's five biggest banks control almost half industry's $15 trillion in assets $jpm $bac $wfc $c $usb	0.166667	negative	-0.166667		domingo	2010-01-31	0	0	348	0	0	28.43	0	0	0	0	0	0	83	265	0.238506	0.761494	101.756	294.244		2010-01-31	0	0	0	0	0	0	28.43	0	0	77	0	2	0
2014-10-15	Dodd-Frank gives big banks a stronger incentive to become "too big to fail" while community banks wither http://ow.ly/CN0QjÃ‚Â $BAC $WFC	dodd-frank gives big banks a stronger incentive to become "too big to fail" while community banks wither $bac $wfc	dodd-frank gives big banks a stronger incentive to become "too big to fail" while community banks wither $bac $wfc	0.166667	negative	-0.166667		lunes	2010-02-01	0	0	348	0	0	28.93	0	0	0	0	0	0	83	265	0.238506	0.761494	101.995	295.005		2010-02-01	0	0	0	0	0	0	28.93	0	0	77	0	2	0
2016-10-25	#WellsFargo could see almost half its customers leave bank over scandal http://bizj.us/1orqnqÃ‚Â $WFC pic.twitter.com/T9pdJojoIc	#wellsfargo could see almost half its customers leave bank over scandal $wfc pic.twitter.com/t9pdjojoic	#wellsfargo could see almost half its customers leave bank over scandal $wfc pic.twitter.com/t9pdjojoic	0.166667	negative	-0.166667		martes	2010-02-02	0	0	348	0	0	28.79	0	0	0	0	0	0	83	265	0.238506	0.761494	102.233	295.767		2010-02-02	0	0	0	0	0	0	28.79	0	0	77	0	2	0
2016-09-29	This $WFC interrogation is tedious. Politicians did the same thing post financial crisis and did NOTHING!!!!_x000D_ #CryBabies #BreakEmUp_x000D_ $XLF	this $wfc interrogation is tedious. politicians did the same thing post financial crisis and did nothing!!!!_x000D_ #crybabies #breakemup_x000D_ $xlf	this $wfc interrogation is tedious. politicians did the same thing post financial crisis and did nothing!!!!_x000D_ #crybabies #breakemup_x000D_ $xlf	0.375	negative	-0.166667		miércoles	2010-02-03	0.1	2	350	0	2	28.14	1	1	1	1.09861	1	0	83	267	0.237143	0.762857	102.47	296.53		2010-02-03	2	0	0	2	0	0	28.14	0	0	78	1	3	2
2017-04-13	Wells Fargo reports slight drop in profit #Earnings $WFC http://fxn.ws/2ord0ke	wells fargo reports slight drop in profit #earnings $wfc	wells fargo reports slight drop in profit #earnings $wfc	0.166667	negative	-0.166667		jueves	2010-02-04	0.7	1	351	0	1	27.06	1	1	0	0.693147	1	0	83	268	0.236467	0.763533	102.707	297.293		2010-02-04	1	0	0	1	0	0	27.06	0	0	79	1	3	1
2017-03-31	#earnings season begins in less than two weeks - $JPM $C $WFC $TSM $PNC $INFY $CBSH $FRC $FHN http://eps.shÃ‚Â pic.twitter.com/GreNC02hwj	#earnings season begins in less than two weeks - $jpm $c $wfc $tsm $pnc $infy $cbsh $frc $fhn	#earnings season begins in less than two weeks - $jpm $c $wfc $tsm $pnc $infy $cbsh $frc $fhn	0.0666667	negative	-0.166667		viernes	2010-02-05	-0.1	1	352	1	0	27.42	-1	1	-1	-0.693147	0	1	84	268	0.238636	0.761364	102.945	298.055		2010-02-05	1	1	0	0	0	0	27.42	0	0	78	-1	1	1
2017-02-06	How Wells Fargo is taking advantage of a hidden clause inside almost every customer agreement_x000D_ https://news.vice.com/story/wells-fargo-taking-advantage-of-arbitration-clausesÃ‚Â Ã¢â‚¬Â¦ $WFC	how wells fargo is taking advantage of a hidden clause inside almost every customer agreement_x000D_ $wfc	how wells fargo is taking advantage of a hidden clause inside almost every customer agreement_x000D_ $wfc	0.333333	negative	-0.166667		sábado	2010-02-06	0	0	352	0	0	27.42	0	0	0	0	0	0	84	268	0.238636	0.761364	103.184	298.816		2010-02-06	0	0	0	0	0	0	27.42	0	0	78	0	2	0
[truncated: 5,004 more rows]
[truncated: 48 more columns]
