# Supplementary material for: Measuring information flux between social media and stock prices with Transfer Entropy
Source: PLoS One. 2021 Sep 23;16(9):e0257686. doi: 10.1371/journal.pone.0257686 (PMC8459996; doi:10.1371/journal.pone.0257686)
Supplement: S1 Data — (ZIP) [file pone.0257686.s001.zip › DATA BASES/15.-WELLS FARGO/wfcc3.csv]

fecha	tweet	TextBlob	clean	subjectivity	sentiment	polarity		fecha	eventos	negative	neutral	positive	-	+	stock	neg	pos	index					SUMMARY OUTPUT										SUMMARY OUTPUT
25-nov-12	@psy_oppa You're so sick when you dance horse dance moves!!!! Oppa gangnam style! Sick!! (-;	@psy_oppa you're so sick when you dance horse dance moves!!!! oppa gangnam style! sick!! (-;	@psy_oppa you're so sick when you dance horse dance moves!!!! oppa gangnam style! sick!! (-;	0.857142857	negative	-1		01/01/2009	1	0	1	0	0	0	29.48	0	0	0	0	2	1
13-dic-18	Worst quarter since .. * Q2 2012 for Citi * Q1 2016 for Bank of America * Q1 2016 for JPMorgan @CNBC $C $JPM $BAC pic.twitter.com/cfeIJnPmHt	worst quarter since .. * q2 2012 for citi * q1 2016 for bank of america * q1 2016 for jpmorgan @cnbc $c $jpm $bac pic.twitter.com/cfeijnpmht	worst quarter since .. * q2 2012 for citi * q1 2016 for bank of america * q1 2016 for jpmorgan @cnbc $c $jpm $bac pic.twitter.com/cfeijnpmht	1	negative	-1		02/01/2009	4	0	2	2	0	1	30	0	1	0	0	2	2		Regression Statistics										Regression Statistics
28-mar-18	3 Ways to Keep Yourself From Blowing Up on An Awful Day: Market Recon $SPX $RUT $NVDA $RHT $AAPL $C $BAC $GS $LMT $RTN $GD $BA $COMPhttps://realmoney.thestreet.com/articles/03/28/2018/3-ways-keep-yourself-blowing-awful-day-market-reconÂ â€¦	3 ways to keep yourself from blowing up on an awful day: market recon $spx $rut $nvda $rht $aapl $c $bac $gs $lmt $rtn $gd $ba $comp	3 ways to keep yourself from blowing up on an awful day: market recon $spx $rut $nvda $rht $aapl $c $bac $gs $lmt $rtn $gd $ba $comp	1	negative	-1		03/01/2009	0	0	0	0	0	0	30	0	1	0	0	2	0		Multiple R	0.928910605									Multiple R	0.901168035
20-sep-17	A vicious cycle for shorts: sharks sweep, banks pop - Rinse & Repeat |Upwards Spiral| http://ow.ly/6E8r30fjkUxÂ @WallStJesus $C $BAC $XLF $MIKpic.twitter.com/wY5WcwbgWk	a vicious cycle for shorts: sharks sweep, banks pop - rinse & repeat |upwards spiral| @wallstjesus $c $bac $xlf $mikpic.twitter.com/wy5wcwbgwk	a vicious cycle for shorts: sharks sweep, banks pop - rinse & repeat |upwards spiral| @wallstjesus $c $bac $xlf $mikpic.twitter.com/wy5wcwbgwk	1	negative	-1		04/01/2009	0	0	0	0	0	0	30	0	1	0	0	2	0		R Square	0.862874911									R Square	0.812103827
02-ene-17	The Volcker Rule: Washington-Think At Its Worst http://seekingalpha.com/article/4033715-volcker-rule-washington-think-worst?source=feed_fÂ â€¦ $BAC $C $DB $GS $JPM $MS $WFC $DIA $SPY $SPYB $SPYD $SPYG $SPYV	the volcker rule: washington-think at its worst $bac $c $db $gs $jpm $ms $wfc $dia $spy $spyb $spyd $spyg $spyv	the volcker rule: washington-think at its worst $bac $c $db $gs $jpm $ms $wfc $dia $spy $spyb $spyd $spyg $spyv	1	negative	-1		05/01/2009	2	0	2	0	0	0	28.059999	0	1	0	0	2	2		Adjusted R Square	0.862799774									Adjusted R Square	0.812052362
28-jun-16	It's a horrible time to be a U.S. bank: http://money.cnn.com/2016/06/28/investing/banks-crushed-brexit/index.htmlÂ â€¦ $C $BAC $GS $JPM	it's a horrible time to be a you.s. bank: $c $bac $gs $jpm	it's a horrible time to be a you.s. bank: $c $bac $gs $jpm	1	negative	-1		06/01/2009	3	1	2	0	0.5	0	27.540001	0.5	1	0	0	2	2		Standard Error	4.602908427									Standard Error	5.387327253
28-abr-14	About 342 million shares of $BAC traded today --highest volume since Dec. 2012. The stock fell 6.3%, or its worst day in 1.5-years. @CNBC	about 342 million shares of $bac traded today --highest volume since dec. 2012. the stock fell 6.3%, or its worst day in 1.5-years. @cnbc	about 342 million shares of $bac traded today --highest volume since dec. 2012. the stock fell 6.3%, or its worst day in 1.5-years. @cnbc	1	negative	-1		07/01/2009	5	0	2	3	0	1.5	25.870001	0.5	2.5	1	1	3	3		Observations	3653									Observations	3653
04-dic-11	60 Minutes just demolioshed the "Gummint did it" silliness with insiders from Countrywide and Citigroup. Devastating stuff $BAC $C $$	60 minutes just demolioshed the "gummint did it" silliness with insiders from countrywide and citigroup. devastating stuff $bac $c $$	60 minutes just demolioshed the "gummint did it" silliness with insiders from countrywide and citigroup. devastating stuff $bac $c $$	1	negative	-1		08/01/2009	2	0	0	2	0	0	25.719999	0.5	2.5	2	1	3	2
14-nov-10	The 18 Worst Companies In America $T $DTV $C $JPM $BAC $MCD $WLP $AMR $DAL $LCC $TWC $CMCSA $UAUA $CCMM by @twitofgus http://read.bi/cXMVT4	the 18 worst companies in america $t $dtv $c $jpm $bac $mcd $wlp $amr $dal $lcc $twc $cmcsa $uaua $ccmm by @twitofgus	the 18 worst companies in america $t $dtv $c $jpm $bac $mcd $wlp $amr $dal $lcc $twc $cmcsa $uaua $ccmm by @twitofgus	1	negative	-1		09/01/2009	2	0	0	2	0	0	25.139999	0.5	2.5	3	1	3	2		ANOVA										ANOVA
14-oct-10	Here's That Devastating Report On Bank Of America That Everyone Is Talking About Today $BAC by @WhiteGM http://read.bi/agSoUN	here's that devastating report on bank of america that everyone is talking about today $bac by @whitegm	here's that devastating report on bank of america that everyone is talking about today $bac by @whitegm	1	negative	-1		10/01/2009	0	0	0	0	0	0	25.139999	0.5	2.5	3	0	2	0			df	SS	MS	F	Significance F						df	SS	MS	F	Significance F
03-ene-10	Ken Lewis is a clown @theback9: $BAC accounted for $4.5B of losses over those 9 months, the bank's worst performing unit #bankruptcy	ken lewis is a clown @theback9: $bac accounted for $4.5b of losses over those 9 months, the bank's worst performing unit #bankruptcy	ken lewis is a clown @theback9: $bac accounted for $4.5b of losses over those 9 months, the bank's worst performing unit #bankruptcy	1	negative	-1		11/01/2009	0	0	0	0	0	0	25.139999	0.5	2.5	3	0	2	0		Regression	2	486618.3191	243309.1596	11484.016	0					Regression	1	457985.9652	457985.9652	15779.94388	0
07-may-09	RT @UrbaneGorilla: @jweaving $BAC, $WFC, $TD$AMTD $ETFC , #Suddenlink. The list goes on. --> $BAC is RIDICULOUS!!! $WFC, too!!!	rt @urbanegorilla: @jweaving $bac, $wfc, $td$amtd $etfc , #suddenlink. the list goes on. --> $bac is ridiculous!!! $wfc, too!!!	rt @urbanegorilla: @jweaving $bac, $wfc, $td$amtd $etfc , #suddenlink. the list goes on. --> $bac is ridiculous!!! $wfc, too!!!	1	negative	-1		12/01/2009	2	0	0	2	0	0	23.799999	0.5	2.5	4	1	3	2		Residual	3650	77331.69585	21.18676599							Residual	3651	105964.0498	29.02329493
13-dic-13	And the worst person* of 2013 is: $WFC http://blogs.ocweekly.com/navelgazing/2013/12/worst_people_america_crimes_20.php?page=4Â â€¦ (*=corporations are people)pic.twitter.com/SjL7qSADTb	and the worst person* of 2013 is: $wfc (*=corporations are people)pic.twitter.com/sjl7qsadtb	and the worst person* of 2013 is: $wfc (*=corporations are people)pic.twitter.com/sjl7qsadtb	1	negative	-1		13/01/2009	6	1	5	0	0.2	0	24.379999	0.7	2.5	4	0	2	5		Total	3652	563950.015								Total	3652	563950.015
03-nov-16	Exclusive: Over a dozen workers describe grim mood inside crisis-ridden #WellsFargo http://money.cnn.com/2016/11/03/investing/wells-fargo-morale-problem/index.htmlÂ â€¦ $WFC pic.twitter.com/Yo3vCgxHJa	exclusive: over a dozen workers describe grim mood inside crisis-ridden #wellsfargo $wfc pic.twitter.com/yo3vcgxhja	exclusive: over a dozen workers describe grim mood inside crisis-ridden #wellsfargo $wfc pic.twitter.com/yo3vcgxhja	1	negative	-1		14/01/2009	7	1	3	3	0.333333333	1	23.07	1.033333333	3.5	4	0	2	3
29-sep-16	NOW: #LosAngeles City Atty Feuer joins @GDLA w/ @SteveGDLA & @Araksya who are "outraged" about #WellsFargo sales practices! $WFC @FOXLApic.twitter.com/k5YRUhuGQy	now: #losangeles city atty feuer joins @gdla w/ @stevegdla & @araksya who are "outraged" about #wellsfargo sales practices! $wfc @foxlapic.twitter.com/k5yruhugqy	now: #losangeles city atty feuer joins @gdla w/ @stevegdla & @araksya who are "outraged" about #wellsfargo sales practices! $wfc @foxlapic.twitter.com/k5yruhugqy	1	negative	-1		15/01/2009	2	1	0	1	0	0	20.16	1.033333333	3.5	3	-1	1	1			Coefficients	Standard Error	t Stat	P-value	Lower 95%	Upper 95%	Lower 95.0%	Upper 95.0%			Coefficients	Standard Error	t Stat	P-value	Lower 95%	Upper 95%	Lower 95.0%	Upper 95.0%
02-ene-17	The Volcker Rule: Washington-Think At Its Worst http://seekingalpha.com/article/4033715-volcker-rule-washington-think-worst?source=tweetÂ â€¦ $BAC $C $DB $GS $JPM $MS $WFC $DIA $SPY $SPYB $SPYD $SPYG $SPYV	the volcker rule: washington-think at its worst $bac $c $db $gs $jpm $ms $wfc $dia $spy $spyb $spyd $spyg $spyv	the volcker rule: washington-think at its worst $bac $c $db $gs $jpm $ms $wfc $dia $spy $spyb $spyd $spyg $spyv	1	negative	-1		16/01/2009	4	0	1	3	0	3	18.68	1.033333333	6.5	4	1	3	3		Intercept	25.84055881	0.13008811	198.6388977	0	25.58550622	26.0956114	25.58550622	26.0956114		Intercept	28.03454297	0.140660136	199.3069517	0	27.75876275	28.3103232	27.75876275	28.3103232
14-nov-16	$BAC is up a mere 17% in one week !!! Move along folks, nothing to see here....	$bac is up a mere 17% in one week !!! move along folks, nothing to see here....	$bac is up a mere 17% in one week !!! move along folks, nothing to see here....	0.5	negative	-0.9765625		17/01/2009	1	1	0	0	0	0	18.68	1.033333333	6.5	3	-1	1	1		X Variable 1	-0.519723102	0.011770503	-44.15470441	0	-0.542800517	-0.496645686	-0.542800517	-0.496645686		X Variable 1	0.143422015	0.001141729	125.6182466	0	0.141183525	0.145660505	0.141183525	0.145660505
23-ago-11	Stupid Rumor of day: JPMorgan May Take Over Bank Of America - MEGA BANK! 31% of US Deposits! DOUBTFUL http://bit.ly/oNwmGSÂ $JPM $BAC $$	stupid rumor of day: jpmorgan may take over bank of america - mega bank! 31% of us deposits! doubtful $jpm $bac $$	stupid rumor of day: jpmorgan may take over bank of america - mega bank! 31% of us deposits! doubtful $jpm $bac $$	0.95	negative	-0.9		18/01/2009	0	0	0	0	0	0	18.68	1.033333333	6.5	3	0	2	0		X Variable 2	0.231272883	0.004001342	57.79883341	0	0.223427796	0.23911797	0.223427796	0.23911797
05-ene-12	$C, $JPM, $WFC. even those hated finnies are looking constructive.	$c, $jpm, $wfc. even those hated finnies are looking constructive.	$c, $jpm, $wfc. even those hated finnies are looking constructive.	0.7	negative	-0.9		19/01/2009	0	0	0	0	0	0	18.68	1.033333333	6.5	3	0	2	0
30-nov-18	Who's buying into this hated sector? Warren Buffett is. $JPM $CMA $BAC $WFC $PNC $WAL $MTBhttps://soundcloud.com/zacks-investment-research/buffett-goes-all-in-on-the?utm_source=soundcloud&utm_campaign=share&utm_medium=twitterÂ â€¦	who's buying into this hated sector? warren buffett is. $jpm $cma $bac $wfc $pnc $wal $mtb	who's buying into this hated sector? warren buffett is. $jpm $cma $bac $wfc $pnc $wal $mtb	0.7	negative	-0.9		20/01/2009	2	0	2	0	0	0	14.23	1.033333333	6.5	3	0	2	2
21-abr-09	so $BAC guys hate the $MER guys & the $MER guys that have come over hate the $BAC guys @dasan was all over this, worst buy ever for $BAC	so $bac guys hate the $mer guys & the $mer guys that have come over hate the $bac guys @dasan was all over this, worst buy ever for $bac	so $bac guys hate the $mer guys & the $mer guys that have come over hate the $bac guys @dasan was all over this, worst buy ever for $bac	0.933333333	negative	-0.866666667		21/01/2009	3	1	2	0	0.5	0	16.65	1.533333333	6.5	3	0	2	2
03-jul-14	lets be clear--fixed income will do badly.. momentum stocks NO--$CAT, $UTX, $BA, $BAC yes. The critics here are, frankly, pathetic	lets be clear--fixed income will do badly.. momentum stocks no--$cat, $utx, $ba, $bac yes. the critics here are, frankly, pathetic	lets be clear--fixed income will do badly.. momentum stocks no--$cat, $utx, $ba, $bac yes. the critics here are, frankly, pathetic	0.833333333	negative	-0.85		22/01/2009	5	0	4	1	0	0.25	15.79	1.533333333	6.75	3	0	2	4
02-feb-14	U2 for Bank of America? Sellout, bloody sellout. $BOA	u2 for bank of america? sellout, bloody sellout. $boa	u2 for bank of america? sellout, bloody sellout. $boa	0.9	negative	-0.8		23/01/2009	2	0	2	0	0	0	15.87	1.533333333	6.75	3	0	2	2
13-dic-17	what do you guys think about Wells Fargo breaking out of a 3-year base? $WFC pic.twitter.com/PzMytfgKyB	what do you guys think about wells fargo breaking out of a 3-year base? $wfc pic.twitter.com/pzmytfgkyb	what do you guys think about wells fargo breaking out of a 3-year base? $wfc pic.twitter.com/pzmytfgkyb	1	negative	-0.8		24/01/2009	0	0	0	0	0	0	15.87	1.533333333	6.75	3	0	2	0
05-feb-18	The Market Carpet got bloody today. $WFC $NVDA $XOM $GOOGL $CVX $QCOM $HD $MSFT $AAPL $SPY $SPXpic.twitter.com/ce2GOu6fPA	the market carpet got bloody today. $wfc $nvda $xom $googl $cvx $qcom $hd $msft $aapl $spy $spxpic.twitter.com/ce2gou6fpa	the market carpet got bloody today. $wfc $nvda $xom $googl $cvx $qcom $hd $msft $aapl $spy $spxpic.twitter.com/ce2gou6fpa	0.9	negative	-0.8		25/01/2009	0	0	0	0	0	0	15.87	1.533333333	6.75	3	0	2	0
02-feb-18	$WFC Boom. Filthy bank. Filthy. https://twitter.com/Reuters/status/959571748785152001Â â€¦ Fed orders Wells Fargo to halt 'growth' over compliance issues http://reut.rs/2BP1c0b	$wfc boom. filthy bank. filthy. fed orders wells fargo to halt 'growth' over compliance issues	$wfc boom. filthy bank. filthy. fed orders wells fargo to halt 'growth' over compliance issues	1	negative	-0.8		26/01/2009	2	0	1	1	0	1	15.48	1.533333333	7.75	3	0	2	1
03-jul-12	Damn thundering like crazy beast!!!!!!! Scary~~~~	damn thundering like crazy beast!!!!!!! scary~~~~	damn thundering like crazy beast!!!!!!! scary~~~~	0.95	negative	-0.75		27/01/2009	0	0	0	0	0	0	16.190001	1.533333333	7.75	3	0	2	0
25-may-12	Buying banks: C (26.54) and BAC (7.14) $C $BAC	buying banks: c (26.54) and bac (7.14) $c $bac	buying banks: c (26.54) and bac (7.14) $c $bac	1	negative	-0.75		28/01/2009	0	0	0	0	0	0	21.190001	1.533333333	7.75	3	0	2	0
12-jul-13	Wells Fargo beats estimates; $WFC STORY: http://cnb.cx/13TD3TaÂ (via @earningscentral)	wells fargo beats estimates; $wfc story: (via @earningscentral)	wells fargo beats estimates; $wfc story: (via @earningscentral)	1	negative	-0.75		29/01/2009	1	1	0	0	0	0	18.780001	1.533333333	7.75	2	-1	1	1
09-ene-14	This part of Wells Fargo's business is taking off: http://cnb.cx/K8EqoVÂ (via @kaylatausche) $WFC	this part of wells fargo's business is taking off: (via @kaylatausche) $wfc	this part of wells fargo's business is taking off: (via @kaylatausche) $wfc	1	negative	-0.75		30/01/2009	0	0	0	0	0	0	18.9	1.533333333	7.75	2	0	2	0
28-sep-16	California hits Wells Fargo where it hurts: http://usat.ly/2dupPZaÂ (Photo: Getty) $WFC pic.twitter.com/nlsXNs8H8P	california hits wells fargo where it hurts: (photo: getty) $wfc pic.twitter.com/nlsxns8h8p	california hits wells fargo where it hurts: (photo: getty) $wfc pic.twitter.com/nlsxns8h8p	1	negative	-0.75		31/01/2009	0	0	0	0	0	0	18.9	1.533333333	7.75	2	0	2	0
25-abr-14	Dick Bove has bad news on Bank of America earnings: http://cnb.cx/1gY42PlÂ (via @JeffCoxCNBCcom) $BAC	dick bove has bad news on bank of america earnings: (via @jeffcoxcnbccom) $bac	dick bove has bad news on bank of america earnings: (via @jeffcoxcnbccom) $bac	0.833333333	negative	-0.725		01/02/2009	0	0	0	0	0	0	18.9	1.533333333	7.75	2	0	2	0
13-jun-14	Note to self: People get mad when you hate on $AAPL $BAC or soccer	note to self: people get mad when you hate on $aapl $bac or soccer	note to self: people get mad when you hate on $aapl $bac or soccer	0.95	negative	-0.7125		02/02/2009	0	0	0	0	0	0	19.23	1.533333333	7.75	2	0	2	0
12-oct-18	$BAC ugly pic.twitter.com/Dv0piEfg9G	$bac ugly pic.twitter.com/dv0piefg9g	$bac ugly pic.twitter.com/dv0piefg9g	1	negative	-0.7		03/02/2009	0	0	0	0	0	0	18.530001	1.533333333	7.75	2	0	2	0
01-feb-13	Bank of America's online #banking website crashes, leaving customers frustrated (via @AP) http://yhoo.it/11pViy6Â $BAC #BofA	bank of america's online #banking website crashes, leaving customers frustrated (via @ap) $bac #bofa	bank of america's online #banking website crashes, leaving customers frustrated (via @ap) $bac #bofa	0.2	negative	-0.7		04/02/2009	0	0	0	0	0	0	17.450001	1.533333333	7.75	2	0	2	0
27-ago-09	Merrill Lynch Is Seething With Anger Over Treatment Of Dan Sontag $BAC by @carney http://bit.ly/13R2vn	merrill lynch is seething with anger over treatment of dan sontag $bac by @carney	merrill lynch is seething with anger over treatment of dan sontag $bac by @carney	0.2	negative	-0.7		05/02/2009	2	0	1	1	0	1	16.27	1.533333333	8.75	2	0	2	1
20-jun-16	Some intra-day ugly candles, Fins $XLU $GS $JPM $WFC $BAC $C	some intra-day ugly candles, fins $xlu $gs $jpm $wfc $bac $c	some intra-day ugly candles, fins $xlu $gs $jpm $wfc $bac $c	1	negative	-0.7		06/02/2009	0	0	0	0	0	0	19.139999	1.533333333	8.75	2	0	2	0
09-nov-17	Senate GOP Tax Bill May Be Bad News For Investors http://ow.ly/XeQf30gt3xiÂ $AAPL $BAC $GOOGLpic.twitter.com/ugdpcSjwsS	senate gop tax bill may be bad news for investors $aapl $bac $googlpic.twitter.com/ugdpcsjwss	senate gop tax bill may be bad news for investors $aapl $bac $googlpic.twitter.com/ugdpcsjwss	0.666666667	negative	-0.7		07/02/2009	0	0	0	0	0	0	19.139999	1.533333333	8.75	2	0	2	0
13-jun-16	$MSFT is gonna be so pissed they paid $196 for $LNKD... It ain't as bad as $BAC paying $30/share for CountryWide but they gonna be heated	$msft is gonna be so pissed they paid $196 for $lnkd... it ain't as bad as $bac paying $30/share for countrywide but they gonna be heated	$msft is gonna be so pissed they paid $196 for $lnkd... it ain't as bad as $bac paying $30/share for countrywide but they gonna be heated	0.666666667	negative	-0.7		08/02/2009	0	0	0	0	0	0	19.139999	1.533333333	8.75	2	0	2	0
21-oct-13	JPMorgan's $13 bil settlement is bad news for BofA, Wells, others. $JPM $BAC http://ow.ly/q1fwu	jpmorgan's $13 bil settlement is bad news for bofa, wells, others. $jpm $bac	jpmorgan's $13 bil settlement is bad news for bofa, wells, others. $jpm $bac	0.666666667	negative	-0.7		09/02/2009	0	0	0	0	0	0	19.059999	1.533333333	8.75	2	0	2	0
18-may-12	$JPM has over 80% in Level 3 assets vs. 40% for $BAC and $C. (could be bad)	$jpm has over 80% in level 3 assets vs. 40% for $bac and $c. (could be bad)	$jpm has over 80% in level 3 assets vs. 40% for $bac and $c. (could be bad)	0.666666667	negative	-0.7		10/02/2009	0	0	0	0	0	0	16.35	1.533333333	8.75	2	0	2	0
18-abr-12	Bank of America faces $2B of bad home-equity loans | http://bloom.bg/IymyxyÂ $BAC	bank of america faces $2b of bad home-equity loans | $bac	bank of america faces $2b of bad home-equity loans | $bac	0.666666667	negative	-0.7		11/02/2009	0	0	0	0	0	0	17.5	1.533333333	8.75	2	0	2	0
09-feb-12	The! AG settlement with $BAC, %WFC et all looks like a coupon settlement for bad tires. No punishment for securities fraud, racketeering	the! ag settlement with $bac, %wfc et all looks like a coupon settlement for bad tires. no punishment for securities fraud, racketeering	the! ag settlement with $bac, %wfc et all looks like a coupon settlement for bad tires. no punishment for securities fraud, racketeering	0.666666667	negative	-0.7		12/02/2009	0	0	0	0	0	0	16.799999	1.533333333	8.75	2	0	2	0
02-ene-12	Signs of Bad Companies http://stks.co/1jp4Â $RIMM $NFLX $AAPL $GS $BAC $AIG $C	signs of bad companies $rimm $nflx $aapl $gs $bac $aig $c	signs of bad companies $rimm $nflx $aapl $gs $bac $aig $c	0.666666667	negative	-0.7		13/02/2009	0	0	0	0	0	0	15.76	1.533333333	8.75	2	0	2	0
19-dic-11	$BAC trade idea: Financials are in bad shape, but $BAC is leading. There are a lot of bag holders this year (it (cont) http://tl.gd/eqki9n	$bac trade idea: financials are in bad shape, but $bac is leading. there are a lot of bag holders this year (it (cont)	$bac trade idea: financials are in bad shape, but $bac is leading. there are a lot of bag holders this year (it (cont)	0.666666667	negative	-0.7		14/02/2009	0	0	0	0	0	0	15.76	1.533333333	8.75	2	0	2	0
17-ene-09	Why didn't $BAC know how bad the books were at ML before they bought them? Did Deloitte know? Is PwC up for it? http://tinyurl.com/7uv96l	why didn't $bac know how bad the books were at ml before they bought them? did deloitte know? is pwc up for it?	why didn't $bac know how bad the books were at ml before they bought them? did deloitte know? is pwc up for it?	0.666666667	negative	-0.7		15/02/2009	0	0	0	0	0	0	15.76	1.533333333	8.75	2	0	2	0
13-ene-09	Rosner: Force Banks to Write-down Bad Debt Before They Get a Dime of TARP II http://tinyurl.com/8rbeue ($C $BAC $JPM $XLF $GS $MS $WFC)	rosner: force banks to write-down bad debt before they get a dime of tarp ii ($c $bac $jpm $xlf $gs $ms $wfc)	rosner: force banks to write-down bad debt before they get a dime of tarp ii ($c $bac $jpm $xlf $gs $ms $wfc)	0.666666667	negative	-0.7		16/02/2009	0	0	0	0	0	0	15.76	1.533333333	8.75	2	0	2	0
04-may-09	Buffet just another pumper, like everyone else. of course. Who didn't know something bad coming re: $WFC after this weekend? $WFC $$	buffet just another pumper, like everyone else. of course. who didn't know something bad coming re: $wfc after this weekend? $wfc $$	buffet just another pumper, like everyone else. of course. who didn't know something bad coming re: $wfc after this weekend? $wfc $$	0.666666667	negative	-0.7		17/02/2009	0	0	0	0	0	0	13.69	1.533333333	8.75	2	0	2	0
08-dic-17	Despite a push to slash regulation & rein in @CFPB, President Trump vows to punish #WellsFargo for 'bad acts' http://money.cnn.com/2017/12/08/investing/trump-twitter-wells-fargo/index.htmlÂ â€¦ $WFC pic.twitter.com/hDehishbKt	despite a push to slash regulation & rein in @cfpb, president trump vows to punish #wellsfargo for 'bad acts' $wfc pic.twitter.com/hdehishbkt	despite a push to slash regulation & rein in @cfpb, president trump vows to punish #wellsfargo for 'bad acts' $wfc pic.twitter.com/hdehishbkt	0.666666667	negative	-0.7		18/02/2009	0	0	0	0	0	0	13.05	1.533333333	8.75	2	0	2	0
31-mar-18	The Buyback Bubble Will End Badly... $BA $DVN $WFC https://seekingalpha.com/article/4156578-buyback-bubble-will-end-badly?source=tweetÂ â€¦	the buyback bubble will end badly... $ba $dvn $wfc	the buyback bubble will end badly... $ba $dvn $wfc	0.666666667	negative	-0.7		19/02/2009	0	0	0	0	0	0	12.01	1.533333333	8.75	2	0	2	0
12-ene-18	If you missed it, JP Morgan and Wells Fargo reported earnings this morning â€¢ $WFC MISSED on revenue but beat on EPS -> https://stocktwits.com/Plutustraders/message/108692057Â â€¦ â€¢ $JPM made one really bad trade ->https://stocktwits.com/lamonicabuzz/message/108693806Â â€¦	if you missed it, jp morgan and wells fargo reported earnings this morning $wfc missed on revenue but beat on eps -> $jpm made one really bad trade ->	if you missed it, jp morgan and wells fargo reported earnings this morning $wfc missed on revenue but beat on eps -> $jpm made one really bad trade ->	0.666666667	negative	-0.7		20/02/2009	2	0	2	0	0	0	10.91	1.533333333	8.75	2	0	2	2
05-feb-18	At least four downgrades for $WFC, which is poised for its worst day since 2011. @CNBC Morgan Stanley:pic.twitter.com/Ld4A3ZcABk	at least four downgrades for $wfc, which is poised for its worst day since 2011. @cnbc morgan stanley:pic.twitter.com/ld4a3zcabk	at least four downgrades for $wfc, which is poised for its worst day since 2011. @cnbc morgan stanley:pic.twitter.com/ld4a3zcabk	0.7	negative	-0.65		21/02/2009	0	0	0	0	0	0	10.91	1.533333333	8.75	2	0	2	0
14-abr-17	Warren Buffett is cutting his Wells Fargo stake - but it has zero to do with account fraud or bad PR. $WFC https://www.fool.com/investing/2017/04/13/warren-buffett-is-selling-wells-fargo-stock-should.aspxÂ â€¦	warren buffett is cutting his wells fargo stake - but it has zero to do with account fraud or bad pr. $wfc	warren buffett is cutting his wells fargo stake - but it has zero to do with account fraud or bad pr. $wfc	0.783333333	negative	-0.65		22/02/2009	1	0	1	0	0	0	10.91	1.533333333	8.75	2	0	2	1
04-dic-18	Here's the bankster bailouts in one picture. $BAC (Shout out to the hecklers, whatever they're mad about). pic.twitter.com/RNWaQoYZS7	here's the bankster bailouts in one picture. $bac (shout out to the hecklers, whatever they're mad about). pic.twitter.com/rnwaqoyzs7	here's the bankster bailouts in one picture. $bac (shout out to the hecklers, whatever they're mad about). pic.twitter.com/rnwaqoyzs7	1	negative	-0.625		23/02/2009	2	0	1	1	0	1	11.03	1.533333333	9.75	2	0	2	1
17-abr-13	Bank of America EPS shy of estimates. $BAC STORY: http://cnb.cx/11f00cQÂ (via @EarningsCentral)	bank of america eps shy of estimates. $bac story: (via @earningscentral)	bank of america eps shy of estimates. $bac story: (via @earningscentral)	0.75	negative	-0.625		24/02/2009	1	1	0	0	0	0	13.05	1.533333333	9.75	1	-1	1	1
24-oct-13	Bank of America cutting 3,000 #mortgage #jobs: http://bit.ly/166viJuÂ $BAC	bank of america cutting 3,000 #mortgage #jobs: $bac	bank of america cutting 3,000 #mortgage #jobs: $bac	0.9	negative	-0.6		25/02/2009	0	0	0	0	0	0	13.44	1.533333333	9.75	1	0	2	0
21-may-12	FUNNIEST FUCKING HEADLINE OF THE DAY: BofA Chief Says Dimon Will Do Whatâ€™s Needed to Cap Losses http://bloom.bg/JLo84jÂ $BAC $JPM $$	funniest fucking headline of the day: bofa chief says dimon will do whats needed to cap losses $bac $jpm $$	funniest fucking headline of the day: bofa chief says dimon will do whats needed to cap losses $bac $jpm $$	0.8	negative	-0.6		26/02/2009	2	1	0	1	0	0	14.4	1.533333333	9.75	0	-1	1	1
25-ago-11	$BAC bulls pounding table that co didn't need to raise capital. Fact Buffett got these sweetheart terms shows you how desperate they were	$bac bulls pounding table that co didn't need to raise capital. fact buffett got these sweetheart terms shows you how desperate they were	$bac bulls pounding table that co didn't need to raise capital. fact buffett got these sweetheart terms shows you how desperate they were	1	negative	-0.6		27/02/2009	1	0	1	0	0	0	12.1	1.533333333	9.75	0	0	2	1
03-dic-10	7 Stocks Insiders Are Buying Like Crazy $BAC $VSR $RIMG $HPOL http://read.bi/hY6JlR	7 stocks insiders are buying like crazy $bac $vsr $rimg $hpol	7 stocks insiders are buying like crazy $bac $vsr $rimg $hpol	0.9	negative	-0.6		28/02/2009	1	0	0	1	0	0	12.1	1.533333333	9.75	1	1	3	1
07-dic-09	Desperate Citigroup And Wachovia At War With Government Over TARP Repayment $WFC $C by @tvjournal http://bit.ly/7WMRjf	desperate citigroup and wachovia at war with government over tarp repayment $wfc $c by @tvjournal	desperate citigroup and wachovia at war with government over tarp repayment $wfc $c by @tvjournal	1	negative	-0.6		01/03/2009	1	0	1	0	0	0	12.1	1.533333333	9.75	1	0	2	1
19-nov-12	Monday links: investment diets, $FB under accumulation and why coupons drive us crazy. http://stks.co/mEyHÂ $AAPL $CSCO $AMZN $INTC $WFC	monday links: investment diets, $fb under accumulation and why coupons drive us crazy. $aapl $csco $amzn $intc $wfc	monday links: investment diets, $fb under accumulation and why coupons drive us crazy. $aapl $csco $amzn $intc $wfc	0.9	negative	-0.6		02/03/2009	0	0	0	0	0	0	10.84	1.533333333	9.75	1	0	2	0
05-ene-12	Who Is Richard Cordray? http://yhoo.it/yExlx0Â Here's Why Wall Street Is Afraid of Him @businessinsider @CFPB $BAC $C $JPM $WFC	who is richard cordray? here's why wall street is afraid of him @businessinsider @cfpb $bac $c $jpm $wfc	who is richard cordray? here's why wall street is afraid of him @businessinsider @cfpb $bac $c $jpm $wfc	0.9	negative	-0.6		03/03/2009	0	0	0	0	0	0	10.67	1.533333333	9.75	1	0	2	0
01-dic-15	The coal industry is getting too dirty for Wall Street to touch http://cnnmon.ie/1IBfC0YÂ #climatechange $MS $WFC pic.twitter.com/hkC9Rzavu0	the coal industry is getting too dirty for wall street to touch #climatechange $ms $wfc pic.twitter.com/hkc9rzavu0	the coal industry is getting too dirty for wall street to touch #climatechange $ms $wfc pic.twitter.com/hkc9rzavu0	0.8	negative	-0.6		04/03/2009	0	0	0	0	0	0	9.66	1.533333333	9.75	1	0	2	0
23-feb-15	You asked, he answered! @jimcramer told me why he's over $MBLY, likes $WFC & believes $TSLA is a cold stock: http://www.thestreet.com/video/13054719/cramer-i-like-wells-fargo-am-over-mobileye-teslas-a-cold-stock.htmlÂ â€¦ #fb	you asked, he answered! @jimcramer told me why he's over $mbly, likes $wfc & believes $tsla is a cold stock: #fb	you asked, he answered! @jimcramer told me why he's over $mbly, likes $wfc & believes $tsla is a cold stock: #fb	1	negative	-0.6		05/03/2009	3	0	2	1	0	0.5	8.12	1.533333333	10.25	1	0	2	2
13-dic-16	#SanFrancisco Board of Supervisors Resolution cutting ties with Wells Fargo passes unanimously. #ForgoWells #CFPB #CaLeg $WFC	#sanfrancisco board of supervisors resolution cutting ties with wells fargo passes unanimously. #forgowells #cfpb #caleg $wfc	#sanfrancisco board of supervisors resolution cutting ties with wells fargo passes unanimously. #forgowells #cfpb #caleg $wfc	0.9	negative	-0.6		06/03/2009	3	0	1	2	0	2	8.61	1.533333333	12.25	2	1	3	2
16-sep-16	"Lose a shred of reputation for the firm and I will be ruthless." -- Buffett to Salomon Bros. in '91. Hey @WarrenBuffett, any word on $WFC?	"lose a shred of reputation for the firm and i will be ruthless." -- buffett to salomon bros. in '91. hey @warrenbuffett, any word on $wfc?	"lose a shred of reputation for the firm and i will be ruthless." -- buffett to salomon bros. in '91. hey @warrenbuffett, any word on $wfc?	0.7	negative	-0.6		07/03/2009	0	0	0	0	0	0	8.61	1.533333333	12.25	2	0	2	0
29-abr-17	In 2017 these stocks hasn't gained a single penny $VZ $F $C $TGT $T $GILD $XOM $WFC Our worst pick went Up +80% > http://bit.ly/2dm1VMjÂ pic.twitter.com/wy95Gfiz3E	in 2017 these stocks hasn't gained a single penny $vz $f $c $tgt $t $gild $xom $wfc our worst pick went up +80% >	in 2017 these stocks hasn't gained a single penny $vz $f $c $tgt $t $gild $xom $wfc our worst pick went up +80% >	0.607142857	negative	-0.535714286		08/03/2009	0	0	0	0	0	0	8.61	1.533333333	12.25	2	0	2	0
21-abr-16	Chilling https://www.instagram.com/p/BEfkq1wH1IJ/	chilling	chilling	0.9	negative	-0.5		09/03/2009	0	0	0	0	0	0	9.97	1.533333333	12.25	2	0	2	0
01-oct-12	Yo navigation!!!! You gotta be smarter...!!!!!!!! Don't give me wrong destination....	yo navigation!!!! you gotta be smarter...!!!!!!!! don't give me wrong destination....	yo navigation!!!! you gotta be smarter...!!!!!!!! don't give me wrong destination....	0.9	negative	-0.5		10/03/2009	0	0	0	0	0	0	11.81	1.533333333	12.25	2	0	2	0
21-oct-16	#WellsFargo has bucked the bank branch closure trend. The fake account scandal may change that: http://money.cnn.com/2016/10/21/investing/wells-fargo-branch-closures-fake-accounts/index.htmlÂ â€¦ $WFC $BAC $JPMpic.twitter.com/1QHFd8MWkN	#wellsfargo has bucked the bank branch closure trend. the fake account scandal may change that: $wfc $bac $jpmpic.twitter.com/1qhfd8mwkn	#wellsfargo has bucked the bank branch closure trend. the fake account scandal may change that: $wfc $bac $jpmpic.twitter.com/1qhfd8mwkn	1	negative	-0.5		11/03/2009	0	0	0	0	0	0	11.88	1.533333333	12.25	2	0	2	0
04-oct-16	Updated S&P year-end targets for $JPM , $GS , $BAC ... Whoops wrong slide #matthewpic.twitter.com/RBIlmhmRBV	updated s&p year-end targets for $jpm , $gs , $bac ... whoops wrong slide #matthewpic.twitter.com/rbilmhmrbv	updated s&p year-end targets for $jpm , $gs , $bac ... whoops wrong slide #matthewpic.twitter.com/rbilmhmrbv	0.9	negative	-0.5		12/03/2009	0	0	0	0	0	0	13.95	1.533333333	12.25	2	0	2	0
16-mar-16	100 billion Reason for $JPM $GS $BAC $WFC to be Vague about #LENR #BlackSwan. Check #APCO http://www.sifferkoll.se/sifferkoll/there-is-a-100-billion-reason-for-the-big-banks-jpm-gs-bac-wfc-to-be-vague-about-lenr-blackswan-is-apco-the-connection/Â â€¦ pic.twitter.com/bsDHcCEy8k	100 billion reason for $jpm $gs $bac $wfc to be vague about #lenr #blackswan. check #apco pic.twitter.com/bsdhccey8k	100 billion reason for $jpm $gs $bac $wfc to be vague about #lenr #blackswan. check #apco pic.twitter.com/bsdhccey8k	0.5	negative	-0.5		13/03/2009	1	0	1	0	0	0	13.94	1.533333333	12.25	2	0	2	1
07-ene-16	Bank of America has gone no where in over 2 years. Talk about expensive opportunity cost. I still think it's heading a lot lower $bac	bank of america has gone no where in over 2 years. talk about expensive opportunity cost. i still think it's heading a lot lower $bac	bank of america has gone no where in over 2 years. talk about expensive opportunity cost. i still think it's heading a lot lower $bac	0.7	negative	-0.5		14/03/2009	0	0	0	0	0	0	13.94	1.533333333	12.25	2	0	2	0
07-dic-15	These companies have already failed. $AIG $C $JPM $GS $MS $WFC $DB $HSBC $UBS $CS $BCS $BAC	these companies have already failed. $aig $c $jpm $gs $ms $wfc $db $hsbc $ubs $cs $bcs $bac	these companies have already failed. $aig $c $jpm $gs $ms $wfc $db $hsbc $ubs $cs $bcs $bac	0.3	negative	-0.5		15/03/2009	1	0	1	0	0	0	13.94	1.533333333	12.25	2	0	2	1
01-abr-15	Dear Twitter, tell me where I am wrong with $BAC and $JPM.	dear twitter, tell me where i am wrong with $bac and $jpm.	dear twitter, tell me where i am wrong with $bac and $jpm.	0.9	negative	-0.5		16/03/2009	0	0	0	0	0	0	13.7	1.533333333	12.25	2	0	2	0
27-mar-14	Citi fails stress test, again. Picked on by the Fed or sign of lingering troubles? http://onforb.es/1dvEdtKÂ $C $BAC $JPM $WFC	citi fails stress test, again. picked on by the fed or sign of lingering troubles? $c $bac $jpm $wfc	citi fails stress test, again. picked on by the fed or sign of lingering troubles? $c $bac $jpm $wfc	0.3	negative	-0.5		17/03/2009	0	0	0	0	0	0	14.66	1.533333333	12.25	2	0	2	0
20-mar-14	Results are in! 29 of 30 Banks Pass Fed's Stress Test. $BAC, $JPM, $MS cut it close. Zions Fails.http://onforb.es/1dgGr0z	results are in! 29 of 30 banks pass fed's stress test. $bac, $jpm, $ms cut it close. zions fails.	results are in! 29 of 30 banks pass fed's stress test. $bac, $jpm, $ms cut it close. zions fails.	0.3	negative	-0.5		18/03/2009	0	0	0	0	0	0	17.219999	1.533333333	12.25	2	0	2	0
11-jun-13	Today's worst CDS offenders on my screen are Merrill Lynch and $MS, 13% and 8% wider respectively $BAC $XLF $SPY $SPX #stockaction	today's worst cds offenders on my screen are merrill lynch and $ms, 13% and 8% wider respectively $bac $xlf $spy $spx #stockaction	today's worst cds offenders on my screen are merrill lynch and $ms, 13% and 8% wider respectively $bac $xlf $spy $spx #stockaction	0.55	negative	-0.5		19/03/2009	0	0	0	0	0	0	15.42	1.533333333	12.25	2	0	2	0
29-oct-12	Investors in these Banks should be wary of looming Lawsuits http://seekingalpha.com/a/kjwzÂ $BAC $BCS $C $JPM $WFC	investors in these banks should be wary of looming lawsuits $bac $bcs $c $jpm $wfc	investors in these banks should be wary of looming lawsuits $bac $bcs $c $jpm $wfc	0.7	negative	-0.5		20/03/2009	0	0	0	0	0	0	13.99	1.533333333	12.25	2	0	2	0
22-mar-12	Bank of America to become landlord to troubled borrowers. @Diana_Olick reports: http://bit.ly/GTlXqPÂ $BAC	bank of america to become landlord to troubled borrowers. @diana_olick reports: $bac	bank of america to become landlord to troubled borrowers. @diana_olick reports: $bac	1	negative	-0.5		21/03/2009	0	0	0	0	0	0	13.99	1.533333333	12.25	2	0	2	0
22-mar-12	BofA pilots "Mortgage to Lease" program, allowing troubled homeowners to swap their mortgages for rent. http://on.wsj.com/GHFFsDÂ $BAC	bofa pilots "mortgage to lease" program, allowing troubled homeowners to swap their mortgages for rent. $bac	bofa pilots "mortgage to lease" program, allowing troubled homeowners to swap their mortgages for rent. $bac	1	negative	-0.5		22/03/2009	0	0	0	0	0	0	13.99	1.533333333	12.25	2	0	2	0
17-ene-11	Citigroup Gain Masks Flawed Mortgages Sold to Freddie Mac http://bit.ly/gFBWVN $ALLY1 $BAC $C $FMCC $FNMA $JPM $WFC	citigroup gain masks flawed mortgages sold to freddie mac $ally1 $bac $c $fmcc $fnma $jpm $wfc	citigroup gain masks flawed mortgages sold to freddie mac $ally1 $bac $c $fmcc $fnma $jpm $wfc	0.5	negative	-0.5		23/03/2009	0	0	0	0	0	0	17.33	1.533333333	12.25	2	0	2	0
14-sep-10	CNBC Gets Bored Talking To Brian Moynihan, Zooms In On Blondes On BAC Trading Floor $BAC by @courtn_comstock http://read.bi/bgGojG	cnbc gets bored talking to brian moynihan, zooms in on blondes on bac trading floor $bac by @courtn_comstock	cnbc gets bored talking to brian moynihan, zooms in on blondes on bac trading floor $bac by @courtn_comstock	1	negative	-0.5		24/03/2009	0	0	0	0	0	0	15.5	1.533333333	12.25	2	0	2	0
18-oct-09	http://chart.ly/9xnt75 $BAC - fake out	$bac - fake out	$bac - fake out	1	negative	-0.5		25/03/2009	0	0	0	0	0	0	16.42	1.533333333	12.25	2	0	2	0
21-sep-09	Sanford Bernstein: You Are All Wrong About Wells Fargo $WFC by @carney http://bit.ly/1aDSpS	sanford bernstein: you are all wrong about wells fargo $wfc by @carney	sanford bernstein: you are all wrong about wells fargo $wfc by @carney	0.9	negative	-0.5		26/03/2009	0	0	0	0	0	0	15.95	1.533333333	12.25	2	0	2	0
04-may-09	Why Wall Streetâ€™s 5 Worries Are Wrong $GM $GS $JPM $WFC $X #Housing #BarackObama #SwineFlu #StockPicks #StockMarket http://bit.ly/Yb5Yc	why wall streets 5 worries are wrong $gm $gs $jpm $wfc $x #housing #barackobama #swineflu #stockpicks #stockmarket	why wall streets 5 worries are wrong $gm $gs $jpm $wfc $x #housing #barackobama #swineflu #stockpicks #stockmarket	0.9	negative	-0.5		27/03/2009	0	0	0	0	0	0	15.59	1.533333333	12.25	2	0	2	0
04-jun-10	So What Did We Do? We Made â€˜Em Even Too Biggier To Fail - The Reformed Broker http://stk.ly/aNY8fT $C $BAC $JPM $WFC	so what did we do? we made em even too biggier to fail - the reformed broker $c $bac $jpm $wfc	so what did we do? we made em even too biggier to fail - the reformed broker $c $bac $jpm $wfc	0.3	negative	-0.5		28/03/2009	0	0	0	0	0	0	15.59	1.533333333	12.25	2	0	2	0
19-mar-13	Why Wells Fargo should have failed the Fed's stress test. by @stephengandel http://bit.ly/10d8fJsÂ $WFC	why wells fargo should have failed the fed's stress test. by @stephengandel $wfc	why wells fargo should have failed the fed's stress test. by @stephengandel $wfc	0.3	negative	-0.5		29/03/2009	0	0	0	0	0	0	15.59	1.533333333	12.25	2	0	2	0
11-ene-13	If you listened just now to the cfo of $WFC --you would recognize how silly Wall Street is. $WFC is taking over the country's deposits.	if you listened just now to the cfo of $wfc --you would recognize how silly wall street is. $wfc is taking over the country's deposits.	if you listened just now to the cfo of $wfc --you would recognize how silly wall street is. $wfc is taking over the country's deposits.	0.875	negative	-0.5		30/03/2009	1	0	1	0	0	0	13.37	1.533333333	12.25	2	0	2	1
27-mar-14	Citi fails stress test, again. Picked on by the Fed or sign of lingering troubles? http://onforb.es/1dvEdtKÂ $C $BAC $JPM $WFC	citi fails stress test, again. picked on by the fed or sign of lingering troubles? $c $bac $jpm $wfc	citi fails stress test, again. picked on by the fed or sign of lingering troubles? $c $bac $jpm $wfc	0.3	negative	-0.5		31/03/2009	0	0	0	0	0	0	14.24	1.533333333	12.25	2	0	2	0
07-dic-15	These companies have already failed. $AIG $C $JPM $GS $MS $WFC $DB $HSBC $UBS $CS $BCS $BAC	these companies have already failed. $aig $c $jpm $gs $ms $wfc $db $hsbc $ubs $cs $bcs $bac	these companies have already failed. $aig $c $jpm $gs $ms $wfc $db $hsbc $ubs $cs $bcs $bac	0.3	negative	-0.5		01/04/2009	0	0	0	0	0	0	14.48	1.533333333	12.25	2	0	2	0
20-oct-16	Awful sales pressure stories from #WellsFargo employees. It sounds like a financial sweat shop. http://nyti.ms/2eppdBpÂ $WFC	awful sales pressure stories from #wellsfargo employees. it sounds like a financial sweat shop. $wfc	awful sales pressure stories from #wellsfargo employees. it sounds like a financial sweat shop. $wfc	0.5	negative	-0.5		02/04/2009	0	0	0	0	0	0	15.33	1.533333333	12.25	2	0	2	0
27-sep-16	.@WellsFargo fake accounts head could still walk with $77 million http://cnnmon.ie/2d89esoÂ Via @MattMEgan5 $WFC pic.twitter.com/hMhQhJgtkp	.@wellsfargo fake accounts head could still walk with $77 million via @mattmegan5 $wfc pic.twitter.com/hmhqhjgtkp	.@wellsfargo fake accounts head could still walk with $77 million via @mattmegan5 $wfc pic.twitter.com/hmhqhjgtkp	1	negative	-0.5		03/04/2009	0	0	0	0	0	0	16.34	1.533333333	12.25	2	0	2	0
08-sep-16	Well Fargo Fires 5,300 Employees After Fake Account Scandal http://benzinga.com/z/8439028Â $WFC	well fargo fires 5,300 employees after fake account scandal $wfc	well fargo fires 5,300 employees after fake account scandal $wfc	1	negative	-0.5		04/04/2009	0	0	0	0	0	0	16.34	1.533333333	12.25	2	0	2	0
08-sep-16	I thought I was immune to shock about bank scandals. Wrong. Thank you, Wells Fargo. $WFC http://money.cnn.com/2016/09/08/investing/wells-fargo-created-phony-accounts-bank-fees/index.htmlÂ â€¦	i thought i was immune to shock about bank scandals. wrong. thank you, wells fargo. $wfc	i thought i was immune to shock about bank scandals. wrong. thank you, wells fargo. $wfc	0.9	negative	-0.5		05/04/2009	0	0	0	0	0	0	16.34	1.533333333	12.25	2	0	2	0
29-mar-16	Poor reporting! http://www.cnbc.com/2016/03/28/buffett-boosts-berkshires-wells-fargo-stake-to-10-percent.htmlÂ â€¦ Berkshire didnt raise its share holding in $WFC - it was raised because of #WFC repurchases.	poor reporting! berkshire didnt raise its share holding in $wfc - it was raised because of #wfc repurchases.	poor reporting! berkshire didnt raise its share holding in $wfc - it was raised because of #wfc repurchases.	0.6	negative	-0.5		06/04/2009	0	0	0	0	0	0	15.25	1.533333333	12.25	2	0	2	0
16-mar-16	100 billion Reason for $JPM $GS $BAC $WFC to be Vague about #LENR #BlackSwan. Check #APCO http://www.sifferkoll.se/sifferkoll/there-is-a-100-billion-reason-for-the-big-banks-jpm-gs-bac-wfc-to-be-vague-about-lenr-blackswan-is-apco-the-connection/Â â€¦ pic.twitter.com/bsDHcCEy8k	100 billion reason for $jpm $gs $bac $wfc to be vague about #lenr #blackswan. check #apco pic.twitter.com/bsdhccey8k	100 billion reason for $jpm $gs $bac $wfc to be vague about #lenr #blackswan. check #apco pic.twitter.com/bsdhccey8k	0.5	negative	-0.5		07/04/2009	0	0	0	0	0	0	14.85	1.533333333	12.25	2	0	2	0
21-dic-17	Steve Bannon sounds like a bored value investor waiting for his $WFC stake to hit intrinsic value https://twitter.com/TheStalwart/status/943928010432024579Â â€¦ Steve Bannon reads obscure journals https://www.vanityfair.com/news/2017/12/bannon-for-president-trump-kushner-ivanka?mbid=social_twitterÂ â€¦ pic.twitter.com/qIto0vGmjP	steve bannon sounds like a bored value investor waiting for his $wfc stake to hit intrinsic value steve bannon reads obscure journals pic.twitter.com/qito0vgmjp	steve bannon sounds like a bored value investor waiting for his $wfc stake to hit intrinsic value steve bannon reads obscure journals pic.twitter.com/qito0vgmjp	1	negative	-0.5		08/04/2009	1	0	0	1	0	0	14.89	1.533333333	12.25	3	1	3	1
10-sep-17	California Bill Would Force Wells Fargo to Court Over Fake Accounts http://www.insurancejournal.com/news/west/2017/09/08/463755.htmÂ â€¦ $WFC	california bill would force wells fargo to court over fake accounts $wfc	california bill would force wells fargo to court over fake accounts $wfc	1	negative	-0.5		09/04/2009	2	0	2	0	0	0	19.610001	1.533333333	12.25	3	0	2	2
14-jul-17	JP Morgan, Wells Fargo and Citi all trading lower pre-market as earnings beats fail to inspire enthusiasm for the group $JPM $WFC $C	jp morgan, wells fargo and citi all trading lower pre-market as earnings beats fail to inspire enthusiasm for the group $jpm $wfc $c	jp morgan, wells fargo and citi all trading lower pre-market as earnings beats fail to inspire enthusiasm for the group $jpm $wfc $c	0.3	negative	-0.5		10/04/2009	0	0	0	0	0	0	19.610001	1.533333333	12.25	3	0	2	0
25-abr-17	#WellsFargo annual shareholder meeting halted by outburst from angry shareholder $WFC	#wellsfargo annual shareholder meeting halted by outburst from angry shareholder $wfc	#wellsfargo annual shareholder meeting halted by outburst from angry shareholder $wfc	1	negative	-0.5		11/04/2009	0	0	0	0	0	0	19.610001	1.533333333	12.25	3	0	2	0
29-mar-17	Wells Fargo to pay $110M to settle fake account suit $WFC http://fxn.ws/2mQ7JoJÂ pic.twitter.com/3FAnVTHjsT	wells fargo to pay $110m to settle fake account suit $wfc	wells fargo to pay $110m to settle fake account suit $wfc	1	negative	-0.5		12/04/2009	0	0	0	0	0	0	19.610001	1.533333333	12.25	3	0	2	0
06-ene-17	#WellsFargo is set to launch a replacement for the notorious sales goals that fueled the fake account scandal: http://money.cnn.com/2017/01/06/investing/wells-fargo-replace-sales-goals-fake-accounts/index.htmlÂ â€¦ $WFC	#wellsfargo is set to launch a replacement for the notorious sales goals that fueled the fake account scandal: $wfc	#wellsfargo is set to launch a replacement for the notorious sales goals that fueled the fake account scandal: $wfc	1	negative	-0.5		13/04/2009	2	0	1	1	0	1	19.67	1.533333333	13.25	3	0	2	1
22-dic-18	I have zero clue how $WFC analyst pick their targets, but this is just absurd. Slashes from 3079 to 2650. Look at the chart & you tell me if you think a ~10% rally is coming. $SPX 1D CC: @paranoidbull @OccupyWisdom @hks55 @MI_Investments @Hipster_Trader https://www.bloomberg.com/news/articles/2018-12-21/fed-policy-mistake-spurs-13-cut-to-wells-fargo-s-p-500-target?srnd=premiumÂ â€¦pic.twitter.com…	i have zero clue how $wfc analyst pick their targets, but this is just absurd. slashes from 3079 to 2650. look at the chart & you tell me if you think a ~10% rally is coming. $spx 1d cc: @paranoidbull @occupywisdom @hks55 @mi_investments @hipster_trader	i have zero clue how $wfc analyst pick their targets, but this is just absurd. slashes from 3079 to 2650. look at the chart & you tell me if you think a ~10% rally is coming. $spx 1d cc: @paranoidbull @occupywisdom @hks55 @mi_investments @hipster_trader	1	negative	-0.5		14/04/2009	1	0	1	0	0	0	18.27	1.533333333	13.25	3	0	2	1
21-ago-18	Wells Fargo goes from carelessly aggravating customers to intentionally doing it. $WFC https://www.washingtonpost.com/business/2018/08/20/after-florida-democrat-said-shed-take-donations-marijuana-industry-wells-fargo-closed-her-bank-account/?tid=ss_tw&utm_term=.21a94496b6e8Â â€¦	wells fargo goes from carelessly aggravating customers to intentionally doing it. $wfc	wells fargo goes from carelessly aggravating customers to intentionally doing it. $wfc	0.9	negative	-0.5		15/04/2009	2	0	0	2	0	0	19.549999	1.533333333	13.25	4	1	3	2
09-feb-18	.@Breakingviews: Janet Yellen gives Wells Fargo a beating â€“ 17 months after fake accounts scandal. Why now? Listen to Viewsroom: http://reut.rs/2EgN3iqÂ $WFC pic.twitter.com/3c284K0MNP	.@breakingviews: janet yellen gives wells fargo a beating 17 months after fake accounts scandal. why now? listen to viewsroom: $wfc pic.twitter.com/3c284k0mnp	.@breakingviews: janet yellen gives wells fargo a beating 17 months after fake accounts scandal. why now? listen to viewsroom: $wfc pic.twitter.com/3c284k0mnp	1	negative	-0.5		16/04/2009	0	0	0	0	0	0	19.450001	1.533333333	13.25	4	0	2	0
20-feb-16	It's been a horrendous and embarrassing stock. The worst. I am very angry about it. $BAC https://twitter.com/shonkori/status/701095559180984320Â â€¦ @jimcramer @SoSoOtis $BAC has been a colossal disappointment (45% v. -15%)over 5 years compared to $SPY #Hurtlocker pic.twitter.com/3yGLrU7KVg	it's been a horrendous and embarrassing stock. the worst. i am very angry about it. $bac @jimcramer @sosootis $bac has been a colossal disappointment (45% v. -15%)over 5 years compared to $spy #hurtlocker pic.twitter.com/3yglru7kvg	it's been a horrendous and embarrassing stock. the worst. i am very angry about it. $bac @jimcramer @sosootis $bac has been a colossal disappointment (45% v. -15%)over 5 years compared to $spy #hurtlocker pic.twitter.com/3yglru7kvg	0.8	negative	-0.4875		17/04/2009	2	1	1	0	1	0	20.26	2.533333333	13.25	3	-1	1	1
21-dic-18	lot of parallels between $FB today and $BAC in 2011... fear company going out of biz, huge fines upcoming, everyone HATED bank of america. HATED HATED HATED... yet both co's through the stock price collapse had been generating HUGE FCFs...BAC a 5x bagger since then	lot of parallels between $fb today and $bac in 2011... fear company going out of biz, huge fines upcoming, everyone hated bank of america. hated hated hated... yet both co's through the stock price collapse had been generating huge fcfs...bac a 5x bagger since then	lot of parallels between $fb today and $bac in 2011... fear company going out of biz, huge fines upcoming, everyone hated bank of america. hated hated hated... yet both co's through the stock price collapse had been generating huge fcfs...bac a 5x bagger since then	0.766666667	negative	-0.466666667		18/04/2009	0	0	0	0	0	0	20.26	2.533333333	13.25	3	0	2	0
24-oct-12	Bank of America, responding to U.S. civil fraud lawsuit, calls claim it failed to repurchase loans from Fannie Mae "simply false." $BAC	bank of america, responding to you.s. civil fraud lawsuit, calls claim it failed to repurchase loans from fannie mae "simply false." $bac	bank of america, responding to you.s. civil fraud lawsuit, calls claim it failed to repurchase loans from fannie mae "simply false." $bac	0.45	negative	-0.45		19/04/2009	0	0	0	0	0	0	20.26	2.533333333	13.25	3	0	2	0
16-sep-17	Until we see all improperly-hidden gov't docs, we dk defi if failed or not. & degree of hiding=greater odds ur premise is false. $wfc $fnma https://twitter.com/carney/status/908289440698814464Â â€¦	until we see all improperly-hidden gov't docs, we dk defi if failed or not. & degree of hiding=greater odds ur premise is false. $wfc $fnma	until we see all improperly-hidden gov't docs, we dk defi if failed or not. & degree of hiding=greater odds ur premise is false. $wfc $fnma	0.45	negative	-0.45		20/04/2009	3	0	1	2	0	2	17	2.533333333	15.25	4	1	3	2
22-dic-15	Buffett says buy when others are fearful. Since 2008, that hasnâ€™t worked for big banks http://on.wsj.com/1OlNwPbÂ @carney $BAC $MS $C $GS $WFC	buffett says buy when others are fearful. since 2008, that hasnt worked for big banks @carney $bac $ms $c $gs $wfc	buffett says buy when others are fearful. since 2008, that hasnt worked for big banks @carney $bac $ms $c $gs $wfc	0.55	negative	-0.45		21/04/2009	3	1	1	1	1	1	18.809999	3.533333333	16.25	3	-1	1	1
22-ago-11	Crap the bed RT @adamquinton: $BAC closed at $6.42 - equity value $65bn (=0.3x book) vs $2.3tr balance sheet. What does the Board do now?	crap the bed rt @adamquinton: $bac closed at $6.42 - equity value $65bn (=0.3x book) vs $2.3tr balance sheet. what does the board do now?	crap the bed rt @adamquinton: $bac closed at $6.42 - equity value $65bn (=0.3x book) vs $2.3tr balance sheet. what does the board do now?	0.45	negative	-0.45		22/04/2009	1	1	0	0	0	0	18.18	3.533333333	16.25	2	-1	1	1
15-feb-17	Munger on $WFC: aggressive incentives caused poor behavior, then mishandled the response... but don't see something permanently wrong there.	munger on $wfc: aggressive incentives caused poor behavior, then mishandled the response... but don't see something permanently wrong there.	munger on $wfc: aggressive incentives caused poor behavior, then mishandled the response... but don't see something permanently wrong there.	0.75	negative	-0.45		23/04/2009	3	0	3	0	0	0	20.09	3.533333333	16.25	2	0	2	3
16-may-18	The core list Tier 1: $INTC $BAC $MU $APC $ABBV Tier 2: $NVDA $JPM $AAPL $PSX $TEVA Tier 3: $CSCO $SCHW $SCCO $LNG $GILD Tier 4: $MSFT $V $FCX $TWTR $BABA Tier 5: $NFLX $HD $TECK $WDC $X -- *Teva Pharma wasn't added into the core list for no good reason!	the core list tier 1: $intc $bac $mu $apc $abbv tier 2: $nvda $jpm $aapl $psx $teva tier 3: $csco $schw $scco $lng $gild tier 4: $msft $v $fcx $twtr $baba tier 5: $nflx $hd $teck $wdc $x -- *teva pharma wasn't added into the core list for no good reason!	the core list tier 1: $intc $bac $mu $apc $abbv tier 2: $nvda $jpm $aapl $psx $teva tier 3: $csco $schw $scco $lng $gild tier 4: $msft $v $fcx $twtr $baba tier 5: $nflx $hd $teck $wdc $x -- *teva pharma wasn't added into the core list for no good reason!	0.6	negative	-0.4375		24/04/2009	2	0	1	1	0	1	21.4	3.533333333	17.25	2	0	2	1
15-mar-17	Disappointing for $WFC, $BAC, $C, $JPM shareholders.. At least for now..https://twitter.com/Sarge986/status/842079329781723137Â â€¦ gradual is still in there. That's a little disappointing. Then again, Q1 GDP is tracking below a percent.	disappointing for $wfc, $bac, $c, $jpm shareholders.. at least for now.. gradual is still in there. that's a little disappointing. then again, q1 gdp is tracking below a percent.	disappointing for $wfc, $bac, $c, $jpm shareholders.. at least for now.. gradual is still in there. that's a little disappointing. then again, q1 gdp is tracking below a percent.	0.575	negative	-0.421875		25/04/2009	0	0	0	0	0	0	21.4	3.533333333	17.25	2	0	2	0
01-dic-10	Exclusive: Bank of America's `Sloppy' Prime #Mortgages Add to Pressure for Buybacks - http://ow.ly/3i9hJ $BAC ^gm	exclusive: bank of america's `sloppy' prime #mortgages add to pressure for buybacks - $bac ^gm	exclusive: bank of america's `sloppy' prime #mortgages add to pressure for buybacks - $bac ^gm	0.75	negative	-0.416666667		26/04/2009	1	0	0	1	0	0	21.4	3.533333333	17.25	3	1	3	1
14-ago-09	RT @tjtakes - The $BAC rumors are false from an insider... we will see monday. I trust my insider. if it is false watch $BAC fall (note: ...	rt @tjtakes - the $bac rumors are false from an insider... we will see monday. i trust my insider. if it is false watch $bac fall (note: ...	rt @tjtakes - the $bac rumors are false from an insider... we will see monday. i trust my insider. if it is false watch $bac fall (note: ...	0.6	negative	-0.4		27/04/2009	3	0	3	0	0	0	20.299999	3.533333333	17.25	3	0	2	3
12-ene-18	Trump may weaken 'outdated' rules that force banks to lend to the poor: http://money.cnn.com/2018/01/12/investing/bank-lending-poor-cra-trump/index.htmlÂ â€¦ #CRA $BAC $WFC $JPMpic.twitter.com/vDLBymxwbl	trump may weaken 'outdated' rules that force banks to lend to the poor: #cra $bac $wfc $jpmpic.twitter.com/vdlbymxwbl	trump may weaken 'outdated' rules that force banks to lend to the poor: #cra $bac $wfc $jpmpic.twitter.com/vdlbymxwbl	0.616666667	negative	-0.4		28/04/2009	1	0	1	0	0	0	19.48	3.533333333	17.25	3	0	2	1
14-ene-16	Why JPM's results bode well for Goldman Sachs and poorly for Bank of America, Wells: http://blogs.wsj.com/moneybeat/2016/01/14/j-p-morgans-earnings-live-analysis/Â â€¦ $JPM $WFC $BAC	why jpm's results bode well for goldman sachs and poorly for bank of america, wells: $jpm $wfc $bac	why jpm's results bode well for goldman sachs and poorly for bank of america, wells: $jpm $wfc $bac	0.6	negative	-0.4		29/04/2009	1	1	0	0	0	0	19.969999	3.533333333	17.25	2	-1	1	1
21-ago-14	Why $16.65 billion? The thinking behind bank settlements seems to be cloaked in mystery http://for.tn/1mqVm7hÂ $BAC pic.twitter.com/PnCJzvxeVt	why $16.65 billion? the thinking behind bank settlements seems to be cloaked in mystery $bac pic.twitter.com/pncjzvxevt	why $16.65 billion? the thinking behind bank settlements seems to be cloaked in mystery $bac pic.twitter.com/pncjzvxevt	0.7	negative	-0.4		30/04/2009	0	0	0	0	0	0	20.01	3.533333333	17.25	2	0	2	0
25-abr-14	If $BAC puts this one behind them, even with a $13 billion bill, the stock will now resume its climb.. Believe me, that's how it works.	if $bac puts this one behind them, even with a $13 billion bill, the stock will now resume its climb.. believe me, that's how it works.	if $bac puts this one behind them, even with a $13 billion bill, the stock will now resume its climb.. believe me, that's how it works.	0.7	negative	-0.4		01/05/2009	0	0	0	0	0	0	19.610001	3.533333333	17.25	2	0	2	0
14-oct-13	JPM auditor PwC missed disclosure and control weaknesses, poor compliance, illegalities. Also "audits" $GS, $AIG, $BAC, #MFGlobal Barclays	jpm auditor pwc missed disclosure and control weaknesses, poor compliance, illegalities. also "audits" $gs, $aig, $bac, #mfglobal barclays	jpm auditor pwc missed disclosure and control weaknesses, poor compliance, illegalities. also "audits" $gs, $aig, $bac, #mfglobal barclays	0.6	negative	-0.4		02/05/2009	2	0	0	2	0	0	19.610001	3.533333333	17.25	3	1	3	2
13-dic-12	WTF Headline of day: Mozilo Unbowed Says Countrywide Was â€˜World-Class Companyâ€™ http://bloom.bg/UCYsHQÂ via @BloombergNews $BAC $$	what the fuck headline of day: mozilo unbowed says countrywide was world-class company via @bloombergnews $bac $$	what the fuck headline of day: mozilo unbowed says countrywide was world-class company via @bloombergnews $bac $$	0.6	negative	-0.4		03/05/2009	0	0	0	0	0	0	19.610001	3.533333333	17.25	3	0	2	0
12-ago-12	Sunday links: tepid volume, accelerated learning and the end of 'nasty fast food.' http://abnormalreturns.com/sunday-links-tepid-volumes/Â â€¦ $AAPL $DELL $KCG $BAC $CMG $YUM $SPX	sunday links: tepid volume, accelerated learning and the end of 'nasty fast food.' $aapl $dell $kcg $bac $cmg $yum $spx	sunday links: tepid volume, accelerated learning and the end of 'nasty fast food.' $aapl $dell $kcg $bac $cmg $yum $spx	0.8	negative	-0.4		04/05/2009	2	2	0	0	0	0	24.25	3.533333333	17.25	2	-1	1	2
21-ago-11	Wall Street Aristocracy Got $1.2 Trillion in Fedâ€™s Secret Loans http://stks.co/iN via Bloom $C $BAC $MS $LEH	wall street aristocracy got $1.2 trillion in feds secret loans via bloom $c $bac $ms $leh	wall street aristocracy got $1.2 trillion in feds secret loans via bloom $c $bac $ms $leh	0.7	negative	-0.4		05/05/2009	3	1	1	1	1	1	23.27	4.533333333	18.25	1	-1	1	1
15-jun-10	http://chart.ly/44s7ad $BAC - Breaking out of a base. Above 16.20 confirms	$bac - breaking out of a base. above 16.20 confirms	$bac - breaking out of a base. above 16.20 confirms	0.55	negative	-0.4		06/05/2009	6	1	2	3	0.5	1.5	26.84	5.033333333	19.75	2	1	3	3
07-ene-10	Behind The Trade: Peteâ€™s XLF Play http://cnbc.com/id/34754212 $BAC #StockMarket #StockPicks	behind the trade: petes xlf play $bac #stockmarket #stockpicks	behind the trade: petes xlf play $bac #stockmarket #stockpicks	0.7	negative	-0.4		07/05/2009	2	1	1	0	1	0	24.76	6.033333333	19.75	1	-1	1	1
02-dic-09	A nightmare year for $BAC shareholders just got worse: WSJ reporting bank is planning to repay TARP. Owners always pay for the sins of mgmnt	a nightmare year for $bac shareholders just got worse: wsj reporting bank is planning to repay tarp. owners always pay for the sins of mgmnt	a nightmare year for $bac shareholders just got worse: wsj reporting bank is planning to repay tarp. owners always pay for the sins of mgmnt	0.6	negative	-0.4		08/05/2009	3	0	0	3	0	0	28.18	6.033333333	19.75	2	1	3	3
12-sep-12	Fmr $WFC CEO Kovacevich on Squawk: "Ineffective regulations & regulators are worse than no regs at all ... gives false sense of confidence"	fmr $wfc ceo kovacevich on squawk: "ineffective regulations & regulators are worse than no regs at all ... gives false sense of confidence"	fmr $wfc ceo kovacevich on squawk: "ineffective regulations & regulators are worse than no regs at all ... gives false sense of confidence"	0.6	negative	-0.4		09/05/2009	0	0	0	0	0	0	28.18	6.033333333	19.75	2	0	2	0
13-may-12	Sunday links: playing your game, Warren Buffett on $JPM vs. $WFC and the rise of "meta money." http://stks.co/3ni7Â $VIX $FB $DISH $AAPL	sunday links: playing your game, warren buffett on $jpm vs. $wfc and the rise of "meta money." $vix $fb $dish $aapl	sunday links: playing your game, warren buffett on $jpm vs. $wfc and the rise of "meta money." $vix $fb $dish $aapl	0.4	negative	-0.4		10/05/2009	0	0	0	0	0	0	28.18	6.033333333	19.75	2	0	2	0
02-ene-13	My 2012 Investment Game Plan: Year-End Lookback http://seekingalpha.com/a/neftÂ $AAPL $CAT $EXC $HCBK $ITW $PEP $VOD $WFC $PFF $LO $HON $GIS	my 2012 investment game plan: year-end lookback $aapl $cat $exc $hcbk $itw $pep $vod $wfc $pff $lo $hon $gis	my 2012 investment game plan: year-end lookback $aapl $cat $exc $hcbk $itw $pep $vod $wfc $pff $lo $hon $gis	0.4	negative	-0.4		11/05/2009	0	0	0	0	0	0	26.530001	6.033333333	19.75	2	0	2	0
05-oct-16	The cry for criminal charges against #WellsFargo bigwigs grows louder. Now from @SenSanders: http://money.cnn.com/2016/10/05/investing/wells-fargo-scandal-bernie-sanders-elizabeth-warren/index.htmlÂ â€¦ $WFC	the cry for criminal charges against #wellsfargo bigwigs grows louder. now from @sensanders: $wfc	the cry for criminal charges against #wellsfargo bigwigs grows louder. now from @sensanders: $wfc	0.55	negative	-0.4		12/05/2009	1	0	1	0	0	0	25.700001	6.033333333	19.75	2	0	2	1
20-sep-16	Sen. Warren blasts $WFC CEO: "You should resign...and you should be criminally investigated..." pic.twitter.com/OHueDg9Nbz	sen. warren blasts $wfc ceo: "you should resign...and you should be criminally investigated..." pic.twitter.com/ohuedg9nbz	sen. warren blasts $wfc ceo: "you should resign...and you should be criminally investigated..." pic.twitter.com/ohuedg9nbz	0.55	negative	-0.4		13/05/2009	0	0	0	0	0	0	24.200001	6.033333333	19.75	2	0	2	0
17-ene-16	$WFC has energy loan problems. $C has em worse.http://www.zerohedge.com/news/2016-01-17/wells-fargo-bad-citi-worseÂ â€¦	$wfc has energy loan problems. $c has em worse.	$wfc has energy loan problems. $c has em worse.	0.6	negative	-0.4		14/05/2009	0	0	0	0	0	0	25.690001	6.033333333	19.75	2	0	2	0
14-ene-16	Why JPM's results bode well for Goldman Sachs and poorly for Bank of America, Wells: http://blogs.wsj.com/moneybeat/2016/01/14/j-p-morgans-earnings-live-analysis/Â â€¦ $JPM $WFC $BAC	why jpm's results bode well for goldman sachs and poorly for bank of america, wells: $jpm $wfc $bac	why jpm's results bode well for goldman sachs and poorly for bank of america, wells: $jpm $wfc $bac	0.6	negative	-0.4		15/05/2009	1	1	0	0	0	0	24.870001	6.033333333	19.75	1	-1	1	1
24-abr-17	Reminder: Buffet largest holder of BOTH Wells Fargo and United. Do owners & Boards have ANY responsibility for poor corp behavior? $wfc $ual	reminder: buffet largest holder of both wells fargo and united. do owners & boards have any responsibility for poor corp behavior? $wfc $ual	reminder: buffet largest holder of both wells fargo and united. do owners & boards have any responsibility for poor corp behavior? $wfc $ual	0.6	negative	-0.4		16/05/2009	0	0	0	0	0	0	24.870001	6.033333333	19.75	1	0	2	0
20-sep-18	Wells Fargo is slashing 5-10% of its workforce -- that's between 13,225-26,450 jobs -- over the next 3 years. Wells employs 25,100 in Charlotte, its largest employee base, $wfc via @DeonERobertshttps://www.charlotteobserver.com/news/business/banking/article218738395.htmlÂ â€¦	wells fargo is slashing 5-10% of its workforce -- that's between 13,225-26,450 jobs -- over the next 3 years. wells employs 25,100 in charlotte, its largest employee base, $wfc via @deoneroberts	wells fargo is slashing 5-10% of its workforce -- that's between 13,225-26,450 jobs -- over the next 3 years. wells employs 25,100 in charlotte, its largest employee base, $wfc via @deoneroberts	0.5	negative	-0.4		17/05/2009	1	0	0	1	0	0	24.870001	6.033333333	19.75	2	1	3	1
02-ene-18	Wells Fargo & Co $WFC Stake Decreased by Weatherly Asset Management L. P. http://ift.tt/2C9rDPc	wells fargo & co $wfc stake decreased by weatherly asset management l. p.	wells fargo & co $wfc stake decreased by weatherly asset management l. p.	0.7	negative	-0.4		18/05/2009	1	0	0	1	0	0	26.93	6.033333333	19.75	3	1	3	1
23-oct-12	$WFC buyback with stock not reacting ahead of a big morning meeting with Warren Buffett? Seems stupid.	$wfc buyback with stock not reacting ahead of a big morning meeting with warren buffett? seems stupid.	$wfc buyback with stock not reacting ahead of a big morning meeting with warren buffett? seems stupid.	0.55	negative	-0.4		19/05/2009	4	0	3	1	0	0.333333333	25.450001	6.033333333	20.08333333	3	0	2	3
21-abr-10	Chris Whalen says JPMorgan, Wells Fargo haven't done the "hard work" on credit yet, will be vulnerable to unemployment. $JPM $WFC #Banks	chris whalen says jpmorgan, wells fargo haven't done the "hard work" on credit yet, will be vulnerable to unemployment. $jpm $wfc #banks	chris whalen says jpmorgan, wells fargo haven't done the "hard work" on credit yet, will be vulnerable to unemployment. $jpm $wfc #banks	0.520833333	negative	-0.395833333		20/05/2009	2	0	0	2	0	0	24.459999	6.033333333	20.08333333	4	1	3	2
18-jul-16	#Tech50 out today. No. 1 is @CathyBessant, who has re-made $BOA into an innovator during some tough years for banks pic.twitter.com/6wzfKo0M60	#tech50 out today. no. 1 is @cathybessant, who has re-made $boa into an innovator during some tough years for banks pic.twitter.com/6wzfko0m60	#tech50 out today. no. 1 is @cathybessant, who has re-made $boa into an innovator during some tough years for banks pic.twitter.com/6wzfko0m60	0.833333333	negative	-0.388888889		21/05/2009	0	0	0	0	0	0	25.040001	6.033333333	20.08333333	4	0	2	0
07-sep-16	U.S. Banks Should Prepare For Tough Times Heading Into 2017: http://www.forbes.com/sites/qineqt/2016/08/30/us-banks-should-prepare-for-tough-times-heading-into-2017/Â â€¦ $BAC $JPM $Cpic.twitter.com/sgXSDJAlSs	you.s. banks should prepare for tough times heading into 2017: $bac $jpm $cpic.twitter.com/sgxsdjalss	you.s. banks should prepare for tough times heading into 2017: $bac $jpm $cpic.twitter.com/sgxsdjalss	0.833333333	negative	-0.388888889		22/05/2009	3	0	1	2	0	2	24.309999	6.033333333	22.08333333	5	1	3	2
14-ene-15	#banking is a really tough business these days- here's the proof: http://reut.rs/1E0iu64Â @ReutersBiz @SPCapitalIQ @MorningstarInc $JPM $WFC	#banking is a really tough business these days- here's the proof: @reutersbiz @spcapitaliq @morningstarinc $jpm $wfc	#banking is a really tough business these days- here's the proof: @reutersbiz @spcapitaliq @morningstarinc $jpm $wfc	0.833333333	negative	-0.388888889		23/05/2009	0	0	0	0	0	0	24.309999	6.033333333	22.08333333	5	0	2	0
04-dic-18	Banks were at the epicenter of today's plunge. The SPDR S&P Regional Banking ETF $KRE plummeted 5.5%, the worst day since June 2016. Big banks $JPM $C $WFC down 4%+. #stocks	banks were at the epicenter of today's plunge. the spdr s&p regional banking etf $kre plummeted 5.5%, the worst day since june 2016. big banks $jpm $c $wfc down 4%+. #stocks	banks were at the epicenter of today's plunge. the spdr s&p regional banking etf $kre plummeted 5.5%, the worst day since june 2016. big banks $jpm $c $wfc down 4%+. #stocks	0.462962963	negative	-0.385185185		24/05/2009	0	0	0	0	0	0	24.309999	6.033333333	22.08333333	5	0	2	0
06-jun-18	Had $29.5 $BAC calls yesterday I sold for a loss, what did I take away from today? Donâ€™t question @_ms_izzy been just killing it lately with those delta finds. Keep it coming!	had $29.5 $bac calls yesterday i sold for a loss, what did i take away from today? dont question @_ms_izzy been just killing it lately with those delta finds. keep it coming!	had $29.5 $bac calls yesterday i sold for a loss, what did i take away from today? dont question @_ms_izzy been just killing it lately with those delta finds. keep it coming!	0.6	negative	-0.375		25/05/2009	0	0	0	0	0	0	24.309999	6.033333333	22.08333333	5	0	2	0
13-abr-18	That's ONE UGLY Gap and Crap candle in $JPM and $BAC ... Actually turning into a Bearish Engulfing candles on both names. Definitely avoiding the banks for now. Wanna see where the dust settles on these guys! pic.twitter.com/K9VmUIuWD2	that's one ugly gap and crap candle in $jpm and $bac ... actually turning into a bearish engulfing candles on both names. definitely avoiding the banks for now. wanna see where the dust settles on these guys! pic.twitter.com/k9vmuiuwd2	that's one ugly gap and crap candle in $jpm and $bac ... actually turning into a bearish engulfing candles on both names. definitely avoiding the banks for now. wanna see where the dust settles on these guys! pic.twitter.com/k9vmuiuwd2	0.6	negative	-0.375		26/05/2009	0	0	0	0	0	0	25.65	6.033333333	22.08333333	5	0	2	0
25-sep-17	$AAPL TANKING WEAK SALES $spy $qqq $indu $eem $fb $tsla $jpm $amzn $nflx $goog $nvda $btc $iwm $c $bac $tlt $gs $uup $v $aapl $cac $dax $gspic.twitter.com/SvNGAbczQw	$aapl tanking weak sales $spy $qqq $indu $eem $fb $tsla $jpm $amzn $nflx $goog $nvda $btc $iwm $c $bac $tlt $gs $uup $v $aapl $cac $dax $gspic.twitter.com/svngabczqw	$aapl tanking weak sales $spy $qqq $indu $eem $fb $tsla $jpm $amzn $nflx $goog $nvda $btc $iwm $c $bac $tlt $gs $uup $v $aapl $cac $dax $gspic.twitter.com/svngabczqw	0.625	negative	-0.375		27/05/2009	2	0	2	0	0	0	24.08	6.033333333	22.08333333	5	0	2	2
17-ene-15	You must re-evaluate a company like $BAC that reports a surprisingly weak quarter. It's called analysis. Try it @ChapinnLA	you must re-evaluate a company like $bac that reports a surprisingly weak quarter. it's called analysis. try it @chapinnla	you must re-evaluate a company like $bac that reports a surprisingly weak quarter. it's called analysis. try it @chapinnla	0.625	negative	-0.375		28/05/2009	0	0	0	0	0	0	24.77	6.033333333	22.08333333	5	0	2	0
07-dic-11	Watch for banks $BAC $C $MS to be weak out of the gates. Along with $CAT $X.	watch for banks $bac $c $ms to be weak out of the gates. along with $cat $x.	watch for banks $bac $c $ms to be weak out of the gates. along with $cat $x.	0.625	negative	-0.375		29/05/2009	0	0	0	0	0	0	25.5	6.033333333	22.08333333	5	0	2	0
29-abr-09	$BAC CEO Ken Lewis loses chairmanship! http://bit.ly/1a7CrZ	$bac ceo ken lewis loses chairmanship!	$bac ceo ken lewis loses chairmanship!	0.1	negative	-0.375		30/05/2009	0	0	0	0	0	0	25.5	6.033333333	22.08333333	5	0	2	0
09-ene-14	#Bank earnings coming up next week. Here's my preview of where we may see strength at $WFC: http://www.cnbc.com/id/101321108Â (cc @Amara_Omeokwe)	#bank earnings coming up next week. here's my preview of where we may see strength at $wfc: (cc @amara_omeokwe)	#bank earnings coming up next week. here's my preview of where we may see strength at $wfc: (cc @amara_omeokwe)	0.5	negative	-0.375		31/05/2009	0	0	0	0	0	0	25.5	6.033333333	22.08333333	5	0	2	0
09-sep-16	Hmm. $WFC decided to fire employees instead of the execs who made a dumb incentive structure.	hmm. $wfc decided to fire employees instead of the execs who made a dumb incentive structure.	hmm. $wfc decided to fire employees instead of the execs who made a dumb incentive structure.	0.5	negative	-0.375		01/06/2009	0	0	0	0	0	0	25.43	6.033333333	22.08333333	5	0	2	0
02-ene-16	SHY iShares Barclays 1-3 Year Treasury Bond Fund Current Price http://dlvr.it/D9KpDdÂ $SHY $ACN $WFC $SCTY #SHY #pennystocks #stock	shy ishares barclays 1-3 year treasury bond fund current price $shy $acn $wfc $scty #shy #pennystocks #stock	shy ishares barclays 1-3 year treasury bond fund current price $shy $acn $wfc $scty #shy #pennystocks #stock	0.475	negative	-0.375		02/06/2009	2	2	0	0	0	0	24.389999	6.033333333	22.08333333	4	-1	1	2
16-dic-14	What Are Derivatives and Why Are They Dangerous? | Too Big Has Failed http://bit.ly/136SEQLÂ $Citi $JPM $GS $BAC Reinstate #GlassSteagall	what are derivatives and why are they dangerous? | too big has failed $citi $jpm $gs $bac reinstate #glasssteagall	what are derivatives and why are they dangerous? | too big has failed $citi $jpm $gs $bac reinstate #glasssteagall	0.433333333	negative	-0.366666667		03/06/2009	0	0	0	0	0	0	24.129999	6.033333333	22.08333333	4	0	2	0
15-mar-12	Fox Business says we shouldn't go too hard on $BAC. They're just trying to make money! http://ow.ly/9GCj5Â #FightBAC #M15	fox business says we shouldn't go too hard on $bac. they're just trying to make money! #fightbac #m15	fox business says we shouldn't go too hard on $bac. they're just trying to make money! #fightbac #m15	0.541666667	negative	-0.364583333		04/06/2009	0	0	0	0	0	0	25.1	6.033333333	22.08333333	4	0	2	0
26-jun-09	Poor poor $BAC... RT @complianceweek: Anyone else worried corp gov, even at $BAC, hard to do when Fed Chrmn threatens you a la Don Corleone?	poor poor $bac... rt @complianceweek: anyone else worried corp gov, even at $bac, hard to do when fed chrmn threatens you a la don corleone?	poor poor $bac... rt @complianceweek: anyone else worried corp gov, even at $bac, hard to do when fed chrmn threatens you a la don corleone?	0.580555556	negative	-0.363888889		05/06/2009	0	0	0	0	0	0	24.719999	6.033333333	22.08333333	4	0	2	0
05-dic-18	Nationâ€™s Worst Bank Finds New Way to Destroy Customersâ€™ Lives #WellsFargo $wfc https://apple.news/ARW6kYB6nR9ySaORUGGUJBgÂ â€¦	nations worst bank finds new way to destroy customers lives #wellsfargo $wfc	nations worst bank finds new way to destroy customers lives #wellsfargo $wfc	0.484848485	negative	-0.354545455		06/06/2009	0	0	0	0	0	0	24.719999	6.033333333	22.08333333	4	0	2	0
13-ene-18	Bank of America's stock hit $30.79 yesterday. This is something that seemed to unlikely just a few years ago that investors were literally unwilling to bet 10 cents on it. $BAC https://www.wsj.com/articles/these-bank-of-america-warrants-are-finally-worth-something-1515857401Â â€¦	bank of america's stock hit $30.79 yesterday. this is something that seemed to unlikely just a few years ago that investors were literally unwilling to bet 10 cents on it. $bac	bank of america's stock hit $30.79 yesterday. this is something that seemed to unlikely just a few years ago that investors were literally unwilling to bet 10 cents on it. $bac	0.3	negative	-0.35		07/06/2009	0	0	0	0	0	0	24.719999	6.033333333	22.08333333	4	0	2	0
17-dic-15	$SPX Not a good sign, Lower Highs & Lower Lows #stocks #stockmarket #NYSE $TVIX $VIX $UVXY $VXX #TRADING $SPY $BAC pic.twitter.com/vsI1sDUuVJ	$spx not a good sign, lower highs & lower lows #stocks #stockmarket #nyse $tvix $vix $uvxy $vxx #trading $spy $bac pic.twitter.com/vsi1sduuvj	$spx not a good sign, lower highs & lower lows #stocks #stockmarket #nyse $tvix $vix $uvxy $vxx #trading $spy $bac pic.twitter.com/vsi1sduuvj	0.6	negative	-0.35		08/06/2009	1	0	1	0	0	0	25.389999	6.033333333	22.08333333	4	0	2	1
03-abr-13	Humongous bonus fiasco aside, maybe buying Merrill Lynch wasn't such a bad idea after all? $BAC http://bloom.bg/XdtDNR	humongous bonus fiasco aside, maybe buying merrill lynch wasn't such a bad idea after all? $bac	humongous bonus fiasco aside, maybe buying merrill lynch wasn't such a bad idea after all? $bac	0.583333333	negative	-0.35		09/06/2009	0	0	0	0	0	0	25.66	6.033333333	22.08333333	4	0	2	0
15-feb-17	I dont regard setting incentives aggressively as the problem at $WFC The mistake was that when bad news came they didn't react properly CM	i dont regard setting incentives aggressively as the problem at $wfc the mistake was that when bad news came they didn't react properly cm	i dont regard setting incentives aggressively as the problem at $wfc the mistake was that when bad news came they didn't react properly cm	0.383333333	negative	-0.35		10/06/2009	0	0	0	0	0	0	24.91	6.033333333	22.08333333	4	0	2	0
03-oct-17	#ConfessYourUnpopularOpinions $JPM & $GS and a bunch of other banks are guilty of way worse than what $WFC did. @BankingGOP @SenateBanking	#confessyourunpopularopinions $jpm & $gs and a bunch of other banks are guilty of way worse than what $wfc did. @bankinggop @senatebanking	#confessyourunpopularopinions $jpm & $gs and a bunch of other banks are guilty of way worse than what $wfc did. @bankinggop @senatebanking	0.658333333	negative	-0.341666667		11/06/2009	1	0	1	0	0	0	25.02	6.033333333	22.08333333	4	0	2	1
17-abr-13	Hmm.. my mom just started watching old season of sex in the city with me...... very awkward...... oh... Samantha......	hmm.. my mom just started watching old season of sex in the city with me...... very awkward...... oh... samantha......	hmm.. my mom just started watching old season of sex in the city with me...... very awkward...... oh... samantha......	0.6	negative	-0.34		12/06/2009	1	0	1	0	0	0	25.48	6.033333333	22.08333333	4	0	2	1
16-abr-14	In 90s co then called NationsBank had impossible to read earnings b/c of constant M&A distortion. Now $BAC, and M&A replaced by litigation.	in 90s co then called nationsbank had impossible to read earnings b/c of constant m&a distortion. now $bac, and m&a replaced by litigation.	in 90s co then called nationsbank had impossible to read earnings b/c of constant m&a distortion. now $bac, and m&a replaced by litigation.	0.666666667	negative	-0.333333333		13/06/2009	0	0	0	0	0	0	25.48	6.033333333	22.08333333	4	0	2	0
22-dic-13	Detroit May Sue Banks If They Canâ€™t Get Swaps Settlement: $BAC $UBSN #Detroit #muniland #ridiculous http://bloom.bg/1bVYe53	detroit may sue banks if they can not get swaps settlement: $bac $ubsn #detroit #muniland #ridiculous	detroit may sue banks if they can not get swaps settlement: $bac $ubsn #detroit #muniland #ridiculous	1	negative	-0.333333333		14/06/2009	0	0	0	0	0	0	25.48	6.033333333	22.08333333	4	0	2	0
02-ene-13	Banking Lobby Faces 'Serious Problems' in Washington: Barney Frank - http://www.thestreet.com/story/11801916/1/banking-lobby-faces-serious-problems-in-washington-barney-frank.htmlÂ â€¦ @dan_freed $JPM $BAC $C $WFC $GS #StockAction	banking lobby faces 'serious problems' in washington: barney frank - @dan_freed $jpm $bac $c $wfc $gs #stockaction	banking lobby faces 'serious problems' in washington: barney frank - @dan_freed $jpm $bac $c $wfc $gs #stockaction	0.666666667	negative	-0.333333333		15/06/2009	1	1	0	0	0	0	24.709999	6.033333333	22.08333333	3	-1	1	1
19-nov-12	"It seems that Bank of America is just plain terrible at the mortgage business." The study that, alas, proves it: http://mot.ly/10gANjZÂ $BAC	"it seems that bank of america is just plain terrible at the mortgage business." the study that, alas, proves it: $bac	"it seems that bank of america is just plain terrible at the mortgage business." the study that, alas, proves it: $bac	0.589285714	negative	-0.328571429		16/06/2009	1	0	0	1	0	0	24.4	6.033333333	22.08333333	4	1	3	1
03-ene-12	Bully banking. Behind B. of A.'s small business squeeze $BAC http://bit.ly/rSB9lz	bully banking. behind b. of a.'s small business squeeze $bac	bully banking. behind b. of a.'s small business squeeze $bac	0.55	negative	-0.325		17/06/2009	1	1	0	0	0	0	23.09	6.033333333	22.08333333	3	-1	1	1
02-oct-17	You don't mean $WFC has corrupted part of the govt.? Seriously? They have corrupted everything they touch, incl. #CrookedCorker #GSEReformhttps://twitter.com/FinancialCmte/status/911617182970384384Â â€¦ Documents Withheld from Committee Show CFPB Rushed to Settle Case Against Wells Fargo Without Investigation https://buff.ly/2hoSPjG	you don't mean $wfc has corrupted part of the govt.? seriously? they have corrupted everything they touch, incl. #crookedcorker #gsereform documents withheld from committee show cfpb rushed to settle case against wells fargo without investigation	you don't mean $wfc has corrupted part of the govt.? seriously? they have corrupted everything they touch, incl. #crookedcorker #gsereform documents withheld from committee show cfpb rushed to settle case against wells fargo without investigation	0.677083333	negative	-0.322916667		18/06/2009	2	0	0	2	0	0	23.700001	6.033333333	22.08333333	4	1	3	2
13-ene-17	Major banks just reported their earnings. Trumpâ€™s drug plan might be bad. Hereâ€™s what you need to know today: http://moneybadger.stocktwits.com/banks-earnings/Â $WFC	major banks just reported their earnings. trumps drug plan might be bad. heres what you need to know today: $wfc	major banks just reported their earnings. trumps drug plan might be bad. heres what you need to know today: $wfc	0.583333333	negative	-0.31875		19/06/2009	0	0	0	0	0	0	24.190001	6.033333333	22.08333333	4	0	2	0
28-jun-18	So everyone but $C $JPM $Axp are the only one who passed ?? @bondskew @ZR1Trader @megadave5000 @noalpha_allbeta @TradingInPearls @Nataliem55 how is this $GS $MS $BOA all fuck and $DB IS OFF TO JANUS!! pic.twitter.com/fhYJt1Mql3	so everyone but $c $jpm $axp are the only one who passed ?? @bondskew @zr1trader @megadave5000 @noalpha_allbeta @tradinginpearls @nataliem55 how is this $gs $ms $boa all fuck and $db is off to janus!! pic.twitter.com/fhyjt1mql3	so everyone but $c $jpm $axp are the only one who passed ?? @bondskew @zr1trader @megadave5000 @noalpha_allbeta @tradinginpearls @nataliem55 how is this $gs $ms $boa all fuck and $db is off to janus!! pic.twitter.com/fhyjt1mql3	0.8	negative	-0.3125		20/06/2009	0	0	0	0	0	0	24.190001	6.033333333	22.08333333	4	0	2	0
02-ene-17	$KOOL from $2.80's to almost $5.00 in 1 day was probably the hottest stock past week! $FB $TWTR $LNKD $BAC $CHK $AMD $AAPL $NVDA $F #Traderpic.twitter.com/QDOOytXIdg	$kool from $2.80's to almost $5.00 in 1 day was probably the hottest stock past week! $fb $twtr $lnkd $bac $chk $amd $aapl $nvda $f #traderpic.twitter.com/qdooytxidg	$kool from $2.80's to almost $5.00 in 1 day was probably the hottest stock past week! $fb $twtr $lnkd $bac $chk $amd $aapl $nvda $f #traderpic.twitter.com/qdooytxidg	0.25	negative	-0.3125		21/06/2009	0	0	0	0	0	0	24.190001	6.033333333	22.08333333	4	0	2	0
30-jul-15	Fed Could Raise Rates In September: What Does It Mean? $BAC $JPMhttp://benzinga.com/z/5718669	fed could raise rates in september: what does it mean? $bac $jpm	fed could raise rates in september: what does it mean? $bac $jpm	0.6875	negative	-0.3125		22/06/2009	0	0	0	0	0	0	22.51	6.033333333	22.08333333	4	0	2	0
25-ene-10	if the Obama reform passes, does that mean $BAC will have to spin off Merrill Lynch?	if the obama reform passes, does that mean $bac will have to spin off merrill lynch?	if the obama reform passes, does that mean $bac will have to spin off merrill lynch?	0.6875	negative	-0.3125		23/06/2009	0	0	0	0	0	0	22.91	6.033333333	22.08333333	4	0	2	0
23-dic-14	Agree â€œ@CMIDavid I'll say we shouldn't be punishing $BAC for Countrywide's doings since they were forced to purchase IMO.â€�	agree @cmidavid i'll say we shouldn't be punishing $bac for countrywide's doings since they were forced to purchase imo.	agree @cmidavid i'll say we shouldn't be punishing $bac for countrywide's doings since they were forced to purchase imo.	0.2	negative	-0.3		24/06/2009	0	0	0	0	0	0	23.17	6.033333333	22.08333333	4	0	2	0
18-nov-09	Wells Fargo Forced To Hand Over $1.3 Billion In Auction-Rate Securities Settlement $WFC by @ldelevingne http://bit.ly/3SeEX9	wells fargo forced to hand over $1.3 billion in auction-rate securities settlement $wfc by @ldelevingne	wells fargo forced to hand over $1.3 billion in auction-rate securities settlement $wfc by @ldelevingne	0.2	negative	-0.3		25/06/2009	0	0	0	0	0	0	23.799999	6.033333333	22.08333333	4	0	2	0
11-ene-13	What Could Slow the Wells Fargo Earnings Train? @kevinwack has the story http://bit.ly/ZReWlNÂ $WFC	what could slow the wells fargo earnings train? @kevinwack has the story $wfc	what could slow the wells fargo earnings train? @kevinwack has the story $wfc	0.4	negative	-0.3		26/06/2009	1	1	0	0	0	0	23.870001	6.033333333	22.08333333	3	-1	1	1
22-ago-18	Merrill Lynch failed to disclose conflict of interest to customers, SEC says https://bit.ly/2MEzr3SÂ @wamandajd @WorkingFamilies @PplsAction @Public_Citizen @edmpirg @NCLC4consumers @LuptonSusan @ConsumerFed @CRLONLINE @StopTheDebtTrap @paupau323 #bankofamerica #charobs $BAC	merrill lynch failed to disclose conflict of interest to customers, sec says @wamandajd @workingfamilies @pplsaction @public_citizen @edmpirg @nclc4consumers @luptonsusan @consumerfed @crlonline @stopthedebttrap @paupau323 #bankofamerica #charobs $bac	merrill lynch failed to disclose conflict of interest to customers, sec says @wamandajd @workingfamilies @pplsaction @public_citizen @edmpirg @nclc4consumers @luptonsusan @consumerfed @crlonline @stopthedebttrap @paupau323 #bankofamerica #charobs $bac	0.45	negative	-0.3		27/06/2009	0	0	0	0	0	0	23.870001	6.033333333	22.08333333	3	0	2	0
28-dic-17	Countdown to 2018: @GoldmanSachs Loses Its Mojo http://on.barrons.com/2DrGvbXÂ $MS $C $BAC $XLF	countdown to 2018: @goldmansachs loses its mojo $ms $c $bac $xlf	countdown to 2018: @goldmansachs loses its mojo $ms $c $bac $xlf	0.1	negative	-0.3		28/06/2009	0	0	0	0	0	0	23.870001	6.033333333	22.08333333	3	0	2	0
05-dic-17	$BAC (+1.1% pre) Bank of America to Buyback Additional $5 Billion in Common Stock - SI http://ooc.bz/l/18520	$bac (+1.1% pre) bank of america to buyback additional $5 billion in common stock - si	$bac (+1.1% pre) bank of america to buyback additional $5 billion in common stock - si	0.5	negative	-0.3		29/06/2009	0	0	0	0	0	0	24.530001	6.033333333	22.08333333	3	0	2	0
30-jun-17	BREAKING: Berkshire plans to exercise its warrants to acquire 700M common $BAC shares at $7.142857/share http://www.cnbc.com/quotes/?symbol=BACÂ â€¦	breaking: berkshire plans to exercise its warrants to acquire 700m common $bac shares at $7.142857/share	breaking: berkshire plans to exercise its warrants to acquire 700m common $bac shares at $7.142857/share	0.5	negative	-0.3		30/06/2009	0	0	0	0	0	0	24.26	6.033333333	22.08333333	3	0	2	0
15-nov-16	Its been a FANTASTIC ride Sin RT @sindycindy holy crap @petenajarian @jonnajarian I just looked at my $BAC calls you cited! BANGO! pic.twitter.com/CkivtHIYF4	its been a fantastic ride sin rt @sindycindy holy crap @petenajarian @jonnajarian i just looked at my $bac calls you cited! bango! pic.twitter.com/ckivthiyf4	its been a fantastic ride sin rt @sindycindy holy crap @petenajarian @jonnajarian i just looked at my $bac calls you cited! bango! pic.twitter.com/ckivthiyf4	0.85	negative	-0.3		01/07/2009	0	0	0	0	0	0	24.139999	6.033333333	22.08333333	3	0	2	0
23-mar-16	$AAPL & $GOOG have ~$230B common equity combined..... $BAC has $256B (100% covered by cash and Treasuries held)	$aapl & $goog have ~$230b common equity combined..... $bac has $256b (100% covered by cash and treasuries held)	$aapl & $goog have ~$230b common equity combined..... $bac has $256b (100% covered by cash and treasuries held)	0.5	negative	-0.3		02/07/2009	1	0	1	0	0	0	23.08	6.033333333	22.08333333	3	0	2	1
18-feb-16	$BAC 30,000 Nov 10P bought at .68 late	$bac 30,000 nov 10p bought at .68 late	$bac 30,000 nov 10p bought at .68 late	0.6	negative	-0.3		03/07/2009	0	0	0	0	0	0	23.08	6.033333333	22.08333333	3	0	2	0
16-ene-15	Looks like $BAC was lead lender on the $FXCM credit facility, at least as of 2013. http://www.sec.gov/Archives/edgar/data/1499912/000114420413062784/v360916_ex10-1.htmÂ â€¦	looks like $bac was lead lender on the $fxcm credit facility, at least as of 2013.	looks like $bac was lead lender on the $fxcm credit facility, at least as of 2013.	0.4	negative	-0.3		04/07/2009	0	0	0	0	0	0	23.08	6.033333333	22.08333333	3	0	2	0
06-ene-15	$BAC caught an opening sweep late afternoon as player bought 18,000 1/9 $17 calls for 16Â¢ .. 35,148 traded today	$bac caught an opening sweep late afternoon as player bought 18,000 1/9 $17 calls for 16 .. 35,148 traded today	$bac caught an opening sweep late afternoon as player bought 18,000 1/9 $17 calls for 16 .. 35,148 traded today	0.6	negative	-0.3		05/07/2009	0	0	0	0	0	0	23.08	6.033333333	22.08333333	3	0	2	0
03-abr-14	Bank of America in settlement talks over credit card practices; $BAC discussing at least $800M settlement with CFPB - DJ	bank of america in settlement talks over credit card practices; $bac discussing at least $800m settlement with cfpb - dj	bank of america in settlement talks over credit card practices; $bac discussing at least $800m settlement with cfpb - dj	0.4	negative	-0.3		06/07/2009	0	0	0	0	0	0	23.1	6.033333333	22.08333333	3	0	2	0
23-oct-13	Bank of America loses fraud trial over mortgages: http://cnb.cx/1fVOgbeÂ â€¢ $BAC	bank of america loses fraud trial over mortgages: $bac	bank of america loses fraud trial over mortgages: $bac	0.1	negative	-0.3		07/07/2009	0	0	0	0	0	0	23.33	6.033333333	22.08333333	3	0	2	0
10-feb-13	What $JPM $BAC $ $GS $MS $HSBC $BCS $UBS $RBS & $CS Have in Common - Forbes http://onforb.es/14K8VajÂ $$	what $jpm $bac $ $gs $ms $hsbc $bcs $ubs $rbs & $cs have in common - forbes $$	what $jpm $bac $ $gs $ms $hsbc $bcs $ubs $rbs & $cs have in common - forbes $$	0.5	negative	-0.3		08/07/2009	1	0	1	0	0	0	22.91	6.033333333	22.08333333	3	0	2	1
07-sep-12	BofA exec loses millions after mooning bosses: http://stks.co/e9vrÂ $BAC	bofa exec loses millions after mooning bosses: $bac	bofa exec loses millions after mooning bosses: $bac	0.1	negative	-0.3		09/07/2009	0	0	0	0	0	0	23.280001	6.033333333	22.08333333	3	0	2	0
05-ene-12	The Scum of 2011 http://highchartpatterns.net/the-scum-of-2011/Â â€¦ $BAC	the scum of 2011 $bac	the scum of 2011 $bac	0.4	negative	-0.3		10/07/2009	1	0	1	0	0	0	22.870001	6.033333333	22.08333333	3	0	2	1
19-dic-11	Scary times for stocks: Be careful out there http://stks.co/1bnnÂ via @LaMonicaBuzz $EWY $BAC $C $GLD	scary times for stocks: be careful out there via @lamonicabuzz $ewy $bac $c $gld	scary times for stocks: be careful out there via @lamonicabuzz $ewy $bac $c $gld	1	negative	-0.3		11/07/2009	0	0	0	0	0	0	22.870001	6.033333333	22.08333333	3	0	2	0
03-nov-11	BofA may swap some preferred stock for common or debt | http://bloom.bg/w3xewxÂ $BAC	bofa may swap some preferred stock for common or debt | $bac	bofa may swap some preferred stock for common or debt | $bac	0.5	negative	-0.3		12/07/2009	0	0	0	0	0	0	22.870001	6.033333333	22.08333333	3	0	2	0
03-nov-11	Bank Of America Explores Issuing Common Stock For Preferred Shares $BAC	bank of america explores issuing common stock for preferred shares $bac	bank of america explores issuing common stock for preferred shares $bac	0.5	negative	-0.3		13/07/2009	0	0	0	0	0	0	24.799999	6.033333333	22.08333333	3	0	2	0
20-oct-11	Wall St firms on credit watch negative by Fitch. What would it take to get $GS $MS $BAC off watch list? Watch intv here http://www.bloomberg.com/video/78341934/	wall st firms on credit watch negative by fitch. what would it take to get $gs $ms $bac off watch list? watch intv here	wall st firms on credit watch negative by fitch. what would it take to get $gs $ms $bac off watch list? watch intv here	0.4	negative	-0.3		14/07/2009	1	0	0	1	0	0	24.4	6.033333333	22.08333333	4	1	3	1
18-oct-11	BofA Loses No. 1 Assets Ranking to JPMorgan Chase http://bloom.bg/riZ0QWÂ $BAC $C $JPM $WFC	bofa loses no. 1 assets ranking to jpmorgan chase $bac $c $jpm $wfc	bofa loses no. 1 assets ranking to jpmorgan chase $bac $c $jpm $wfc	0.1	negative	-0.3		15/07/2009	1	0	1	0	0	0	25.299999	6.033333333	22.08333333	4	0	2	1
19-ago-11	Bank of America is cutting 3,500 jobs this quarter according to an internal memo http://reut.rs/qVsjfDÂ $BAC	bank of america is cutting 3,500 jobs this quarter according to an internal memo $bac	bank of america is cutting 3,500 jobs this quarter according to an internal memo $bac	0.45	negative	-0.3		16/07/2009	5	1	3	1	0.333333333	0.333333333	25.049999	6.366666667	22.41666667	4	0	2	3
28-abr-11	Bank of America to hike interest rates for late payments http://yhoo.it/lNoR70 $BAC	bank of america to hike interest rates for late payments $bac	bank of america to hike interest rates for late payments $bac	0.6	negative	-0.3		17/07/2009	2	0	2	0	0	0	25	6.366666667	22.41666667	4	0	2	2
06-dic-10	Exclusive: Bank of America Loses $5.9 Billion Wealth Adviser to Todd Thomson Venture - http://ow.ly/3kykG $BAC ^gm	exclusive: bank of america loses $5.9 billion wealth adviser to todd thomson venture - $bac ^gm	exclusive: bank of america loses $5.9 billion wealth adviser to todd thomson venture - $bac ^gm	0.1	negative	-0.3		18/07/2009	0	0	0	0	0	0	25	6.366666667	22.41666667	4	0	2	0
06-may-09	Late Surge Lifts Stocks http://cnbc.com/id/30601577 $.DJIA $.SPX $AGU $BAC $BAK $BHI $BKX $C $CSCO $MS $RIG $WFC $XLB #Oil #StockPicks	late surge lifts stocks $.djia $.spx $agu $bac $bak $bhi $bkx $c $csco $ms $rig $wfc $xlb #oil #stockpicks	late surge lifts stocks $.djia $.spx $agu $bac $bak $bhi $bkx $c $csco $ms $rig $wfc $xlb #oil #stockpicks	0.6	negative	-0.3		19/07/2009	0	0	0	0	0	0	25	6.366666667	22.41666667	4	0	2	0
29-ene-09	$WFC: Near-term earnings under pressure; lowering ests - DB's Mayo. This is combined with rumors of a $4bb secondary tonight. $$	$wfc: near-term earnings under pressure; lowering ests - db's mayo. this is combined with rumors of a $4bb secondary tonight. $$	$wfc: near-term earnings under pressure; lowering ests - db's mayo. this is combined with rumors of a $4bb secondary tonight. $$	0.3	negative	-0.3		20/07/2009	0	0	0	0	0	0	25.52	6.366666667	22.41666667	4	0	2	0
06-ene-09	$WFC negative. Underside of triangle and now under the 50 dma.	$wfc negative. underside of triangle and now under the 50 dma.	$wfc negative. underside of triangle and now under the 50 dma.	0.4	negative	-0.3		21/07/2009	0	0	0	0	0	0	25.35	6.366666667	22.41666667	4	0	2	0
17-dic-16	Turns out people don't like giving their money to dishonest banks and bankers. Who knew? #WellsFargo $WFC https://www.ft.com/content/f17e028a-c3b1-11e6-9bca-2b93a6856354Â â€¦pic.twitter.com/U9BWItzl7O	turns out people don't like giving their money to dishonest banks and bankers. who knew? #wellsfargo $wfc	turns out people don't like giving their money to dishonest banks and bankers. who knew? #wellsfargo $wfc	0.5	negative	-0.3		22/07/2009	0	0	0	0	0	0	24.450001	6.366666667	22.41666667	4	0	2	0
21-sep-16	IMHO this was his worst moment in the hearing, worse than the Elizabeth Warren bit, and I now see there may be more to it $wfc pic.twitter.com/9y7cNbndNa	imho this was his worst moment in the hearing, worse than the elizabeth warren bit, and i now see there may be more to it $wfc pic.twitter.com/9y7cnbndna	imho this was his worst moment in the hearing, worse than the elizabeth warren bit, and i now see there may be more to it $wfc pic.twitter.com/9y7cnbndna	0.7	negative	-0.3		23/07/2009	0	0	0	0	0	0	24.26	6.366666667	22.41666667	4	0	2	0
21-dic-17	What do $15 minimum wage and a UFO sighting have in common? $T $BA $WFC $FITBhttps://www.pscp.tv/w/bQpfwjF6dktOV1l5Tm5hamV8MVprS3pkTmFRbERKdllveabUMRVzb2pmtD0MgZGIg6Ov1m7AUO5fXyqqDXiAÂ â€¦	what do $15 minimum wage and a ufo sighting have in common? $t $ba $wfc $fitb	what do $15 minimum wage and a ufo sighting have in common? $t $ba $wfc $fitb	0.5	negative	-0.3		24/07/2009	0	0	0	0	0	0	23.469999	6.366666667	22.41666667	4	0	2	0
23-ene-17	#WellsFargo says it's found evidence that at least some whistleblower retaliation claims may have merit: http://money.cnn.com/2017/01/23/investing/wells-fargo-retaliation-ethics-line/index.htmlÂ â€¦ $WFC	#wellsfargo says it's found evidence that at least some whistleblower retaliation claims may have merit: $wfc	#wellsfargo says it's found evidence that at least some whistleblower retaliation claims may have merit: $wfc	0.4	negative	-0.3		25/07/2009	0	0	0	0	0	0	23.469999	6.366666667	22.41666667	4	0	2	0
27-ago-18	This is the moment when every #ESG investor and #business associate of #Bloomberg acts for #freemedia. Letâ€™s go @PRI_News, @ICCRonline, protecting journalism happens now. #ShahienNasiripour on $WFC #WellsFargo as "preferred financier for U.S. gun industry". #NRA cc @shannonrwattshttps://twitter.com/maxwelltani/status/1034155904797745153Â â€¦ Bloomberg News reassigned a reporter who covered Well…	this is the moment when every #esg investor and #business associate of #bloomberg acts for #freemedia. lets go @pri_news, @iccronline, protecting journalism happens now. #shahiennasiripour on $wfc #wellsfargo as "preferred financier for you.s. gun industry". #nra cc @shannonrwatts bloomberg news reassigned a reporter who covered wells fargo after the bank's ceo called bloomberg's eic and complain…	this is the moment when every #esg investor and #business associate of #bloomberg acts for #freemedia. lets go @pri_news, @iccronline, protecting journalism happens now. #shahiennasiripour on $wfc #wellsfargo as "preferred financier for you.s. gun industry". #nra cc @shannonrwatts bloomberg news reassigned a reporter who covered wells fargo after the bank's ceo called bloomberg's eic and complain…	0.2	negative	-0.3		26/07/2009	0	0	0	0	0	0	23.469999	6.366666667	22.41666667	4	0	2	0
22-abr-18	Ahead of @WellsFargo's annual meeting this week, I joined CA State Treasurer @JohnChiangCA to write about the bank's stubborn insistence on secret arbitration -- and how a change at the SEC could make things even worse. #RipoffClause #WellsFargoFraud $wfc https://www.sfchronicle.com/opinion/openforum/article/SEC-must-not-silence-voice-of-Wells-Fargo-12852555.phpÂ â€¦	ahead of @wellsfargo's annual meeting this week, i joined ca state treasurer @johnchiangca to write about the bank's stubborn insistence on secret arbitration -- and how a change at the sec could make things even worse. #ripoffclause #wellsfargofraud $wfc	ahead of @wellsfargo's annual meeting this week, i joined ca state treasurer @johnchiangca to write about the bank's stubborn insistence on secret arbitration -- and how a change at the sec could make things even worse. #ripoffclause #wellsfargofraud $wfc	0.633333333	negative	-0.3		27/07/2009	0	0	0	0	0	0	24.219999	6.366666667	22.41666667	4	0	2	0
21-sep-15	Bank of America, Funds Lobby Hard to Sway Vote on Moynihan http://www.wsj.com/articles/bank-of-america-funds-lobby-hard-to-sway-vote-on-moynihan-1442610683?mod=djemRiskComplianceÂ â€¦ No question; separate the positions #corpgov $BAC	bank of america, funds lobby hard to sway vote on moynihan no question; separate the positions #corpgov $bac	bank of america, funds lobby hard to sway vote on moynihan no question; separate the positions #corpgov $bac	0.541666667	negative	-0.291666667		28/07/2009	1	0	0	1	0	0	24.52	6.366666667	22.41666667	5	1	3	1
20-mar-14	The $XLF is up 1.5%. $MS $WFC $JPM $C $BAC all up around 3%. Those Fed stress tests must have been really hard. #sarcasm	the $xlf is up 1.5%. $ms $wfc $jpm $c $bac all up around 3%. those fed stress tests must have been really hard. #sarcasm	the $xlf is up 1.5%. $ms $wfc $jpm $c $bac all up around 3%. those fed stress tests must have been really hard. #sarcasm	0.541666667	negative	-0.291666667		29/07/2009	1	1	0	0	0	0	24.379999	6.366666667	22.41666667	4	-1	1	1
15-ene-14	When your credit-loss provision tumbles $1.9B to $336M, it's hard to not see your earnings surge. $BAC	when your credit-loss provision tumbles $1.9b to $336m, it's hard to not see your earnings surge. $bac	when your credit-loss provision tumbles $1.9b to $336m, it's hard to not see your earnings surge. $bac	0.541666667	negative	-0.291666667		30/07/2009	0	0	0	0	0	0	24.870001	6.366666667	22.41666667	4	0	2	0
20-mar-14	The $XLF is up 1.5%. $MS $WFC $JPM $C $BAC all up around 3%. Those Fed stress tests must have been really hard. #sarcasm	the $xlf is up 1.5%. $ms $wfc $jpm $c $bac all up around 3%. those fed stress tests must have been really hard. #sarcasm	the $xlf is up 1.5%. $ms $wfc $jpm $c $bac all up around 3%. those fed stress tests must have been really hard. #sarcasm	0.541666667	negative	-0.291666667		31/07/2009	0	0	0	0	0	0	24.459999	6.366666667	22.41666667	4	0	2	0
13-sep-16	$WFC got fined $185 million for 2 million fake accounts. That's $92.50 per account. Less than $100. That's not a fine, it's a fee.	$wfc got fined $185 million for 2 million fake accounts. that's $92.50 per account. less than $100. that's not a fine, it's a fee.	$wfc got fined $185 million for 2 million fake accounts. that's $92.50 per account. less than $100. that's not a fine, it's a fee.	0.522222222	negative	-0.291666667		01/08/2009	0	0	0	0	0	0	24.459999	6.366666667	22.41666667	4	0	2	0
06-feb-18	One of the biggest banks in the world, and one of Warren Buffett's biggest holdings, is down 11% since last Friday. That's about $35 billion in market cap wiped away. $WFC It was the worst-performing S&P 500 stock this Monday. Here's how ugly it got -> https://stocktwits.com/361Capital/message/111809772Â â€¦pic.twitter.com/3eehcbGY54	one of the biggest banks in the world, and one of warren buffett's biggest holdings, is down 11% since last friday. that's about $35 billion in market cap wiped away. $wfc it was the worst-performing s&p 500 stock this monday. here's how ugly it got ->	one of the biggest banks in the world, and one of warren buffett's biggest holdings, is down 11% since last friday. that's about $35 billion in market cap wiped away. $wfc it was the worst-performing s&p 500 stock this monday. here's how ugly it got ->	0.451851852	negative	-0.285185185		02/08/2009	0	0	0	0	0	0	24.459999	6.366666667	22.41666667	4	0	2	0
02-jun-09	Fuck cramer... that guy had me investing in banks just before $c and $bac and $wfc went down	fuck cramer... that guy had me investing in banks just before $c and $bac and $wfc went down	fuck cramer... that guy had me investing in banks just before $c and $bac and $wfc went down	0.444444444	negative	-0.277777778		03/08/2009	1	1	0	0	0	0	25.799999	6.366666667	22.41666667	3	-1	1	1
02-jun-09	Fuck cramer... that guy had me investing in banks just before $c and $bac and $wfc went down	fuck cramer... that guy had me investing in banks just before $c and $bac and $wfc went down	fuck cramer... that guy had me investing in banks just before $c and $bac and $wfc went down	0.444444444	negative	-0.277777778		04/08/2009	2	0	2	0	0	0	26.549999	6.366666667	22.41666667	3	0	2	2
09-feb-15	Too much walking..:(( http://instagram.com/p/y5s8ain1O3/	too much walking..:((	too much walking..:((	0.6	negative	-0.275		05/08/2009	1	0	1	0	0	0	28.02	6.366666667	22.41666667	3	0	2	1
15-feb-17	$WFC had a glitch. The incentive system was too aggressive. I don't think anything is wrong for the long pull with $WFC Munger, $DJCO	$wfc had a glitch. the incentive system was too aggressive. i don't think anything is wrong for the long pull with $wfc munger, $djco	$wfc had a glitch. the incentive system was too aggressive. i don't think anything is wrong for the long pull with $wfc munger, $djco	0.65	negative	-0.275		06/08/2009	1	0	1	0	0	0	27.969999	6.366666667	22.41666667	3	0	2	1
12-ene-17	#WellsFargo was silent about fake account probe for at least 6 months http://cnnmon.ie/2iMyILPÂ $WFC pic.twitter.com/VvoOvyOlvX	#wellsfargo was silent about fake account probe for at least 6 months $wfc pic.twitter.com/vvoovyolvx	#wellsfargo was silent about fake account probe for at least 6 months $wfc pic.twitter.com/vvoovyolvx	0.5	negative	-0.266666667		07/08/2009	0	0	0	0	0	0	28.76	6.366666667	22.41666667	3	0	2	0
09-abr-18	But TBTF banks keep asking for complex plans that roil secondary markets & won't work. In doing so, their agenda harms regular Americans (shocking, we know) and holds back the entire US economy. $fnma $WFC $brk	but tbtf banks keep asking for complex plans that roil secondary markets & won't work. in doing so, their agenda harms regular americans (shocking, we know) and holds back the entire us economy. $fnma $wfc $brk	but tbtf banks keep asking for complex plans that roil secondary markets & won't work. in doing so, their agenda harms regular americans (shocking, we know) and holds back the entire us economy. $fnma $wfc $brk	0.400320513	negative	-0.266666667		08/08/2009	0	0	0	0	0	0	28.76	6.366666667	22.41666667	3	0	2	0
23-dic-13	How Wall Street's bad behavior hurts Main St. http://yhoo.it/1hyQqMeÂ @LaurenLyster @alexisgoldstein $JPM $BAC $BLKpic.twitter.com/AP6I97FkXO	how wall street's bad behavior hurts main st. @laurenlyster @alexisgoldstein $jpm $bac $blkpic.twitter.com/ap6i97fkxo	how wall street's bad behavior hurts main st. @laurenlyster @alexisgoldstein $jpm $bac $blkpic.twitter.com/ap6i97fkxo	0.5	negative	-0.266666667		09/08/2009	0	0	0	0	0	0	28.76	6.366666667	22.41666667	3	0	2	0
04-feb-16	It's a packed house on Mad Money tonight! @JimCramer's got $YUM, $CLX, $PANW & $WFC CEOs in the hot seat. INSANITY pic.twitter.com/pdCF1dsqqq	it's a packed house on mad money tonight! @jimcramer's got $yum, $clx, $panw & $wfc ceos in the hot seat. insanity pic.twitter.com/pdcf1dsqqq	it's a packed house on mad money tonight! @jimcramer's got $yum, $clx, $panw & $wfc ceos in the hot seat. insanity pic.twitter.com/pdcf1dsqqq	0.925	negative	-0.265625		10/08/2009	1	0	1	0	0	0	28.639999	6.366666667	22.41666667	3	0	2	1
02-jul-15	Financials looking weak this morning. $BAC $C $JPM $GS $WFC trading down in premarket.	financials looking weak this morning. $bac $c $jpm $gs $wfc trading down in premarket.	financials looking weak this morning. $bac $c $jpm $gs $wfc trading down in premarket.	0.456944444	negative	-0.265277778		11/08/2009	0	0	0	0	0	0	26.889999	6.366666667	22.41666667	3	0	2	0
02-jul-15	Financials looking weak this morning. $BAC $C $JPM $GS $WFC trading down in premarket.	financials looking weak this morning. $bac $c $jpm $gs $wfc trading down in premarket.	financials looking weak this morning. $bac $c $jpm $gs $wfc trading down in premarket.	0.456944444	negative	-0.265277778		12/08/2009	1	1	0	0	0	0	27.17	6.366666667	22.41666667	2	-1	1	1
07-mar-16	American Express CEO Ken Chenault Is "On Very Thin Ice" @CGasparino @FoxBusiness http://www.valuewalk.com/2016/03/american-express-ceo-ken-chenault/Â â€¦ $AXP $WFC	american express ceo ken chenault is "on very thin ice" @cgasparino @foxbusiness $axp $wfc	american express ceo ken chenault is "on very thin ice" @cgasparino @foxbusiness $axp $wfc	0.5	negative	-0.26		13/08/2009	1	1	0	0	0	0	27.879999	6.366666667	22.41666667	1	-1	1	1
28-dic-17	Not aware that any small lender trade org (or consumer or civil rights org) has seen any draft GSE language designed for release in 2018. $fnma $wfc $brk (Even looked under thefor it, but alas, nada from Santa. Maybe Uncle Warren got something under HIS tree tho.)	not aware that any small lender trade org (or consumer or civil rights org) has seen any draft gse language designed for release in 2018. $fnma $wfc $brk (even looked under thefor it, but alas, nada from santa. maybe uncle warren got something under his tree tho.)	not aware that any small lender trade org (or consumer or civil rights org) has seen any draft gse language designed for release in 2018. $fnma $wfc $brk (even looked under thefor it, but alas, nada from santa. maybe uncle warren got something under his tree tho.)	0.55	negative	-0.258333333		14/08/2009	2	1	1	0	1	0	27.73	7.366666667	22.41666667	0	-1	1	1
16-oct-13	Bank of America is going to keep cutting mortgage staff to as originations slow -- live blog with @chris_rexrode $BAC http://blogs.marketwatch.com/thetell/2013/10/16/live-blog-bank-of-americas-earnings-call/?mod=MW_story_latest_newsÂ â€¦	bank of america is going to keep cutting mortgage staff to as originations slow -- live blog with @chris_rexrode $bac	bank of america is going to keep cutting mortgage staff to as originations slow -- live blog with @chris_rexrode $bac	0.6	negative	-0.254545455		15/08/2009	0	0	0	0	0	0	27.73	7.366666667	22.41666667	0	0	2	0
09-oct-12	U.S. government seeks damages and penalties under false claims act for alleged misconduct involving Wells Fargo FHA loans - statement $WFC	you.s. government seeks damages and penalties under false claims act for alleged misconduct involving wells fargo fha loans - statement $wfc	you.s. government seeks damages and penalties under false claims act for alleged misconduct involving wells fargo fha loans - statement $wfc	0.35	negative	-0.25		16/08/2009	0	0	0	0	0	0	27.73	7.366666667	22.41666667	0	0	2	0
27-sep-17	$SOR applications $BOA $MAT small parcel Are $SUH neighbors	$sor applications $boa $mat small parcel are $suh neighbors	$sor applications $boa $mat small parcel are $suh neighbors	0.4	negative	-0.25		17/08/2009	0	0	0	0	0	0	26.299999	7.366666667	22.41666667	0	0	2	0
07-feb-16	Yup TBTF Bank season is on us $BARC $BoA $DBhttps://twitter.com/seekingalpha/status/696438344570400768Â â€¦ When The Next Too-Big-To-Fail Bank Fails http://seekingalpha.com/article/3873036-next-big-fail-bank-fails?source=feed_fÂ â€¦ $BAC $BCS $C $CME $CS $DB $GS $JPM $UBS	yup tbtf bank season is on us $barc $boa $db when the next too-big-to-fail bank fails $bac $bcs $c $cme $cs $db $gs $jpm $ubs	yup tbtf bank season is on us $barc $boa $db when the next too-big-to-fail bank fails $bac $bcs $c $cme $cs $db $gs $jpm $ubs	0.15	negative	-0.25		18/08/2009	1	0	1	0	0	0	26.34	7.366666667	22.41666667	0	0	2	1
04-sep-18	$BAC bullish day off of small hammer pic.twitter.com/rEkkcjjblE	$bac bullish day off of small hammer pic.twitter.com/rekkcjjble	$bac bullish day off of small hammer pic.twitter.com/rekkcjjble	0.4	negative	-0.25		19/08/2009	0	0	0	0	0	0	26.610001	7.366666667	22.41666667	0	0	2	0
13-jul-18	American cities are so expensive that they could increase the risk of a â€˜demographic time bombâ€™: http://www.businessinsider.com/birth-rates-home-prices-value-increase-us-cities-2018-6Â â€¦ by @leannagarfield $XHB $BAC pic.twitter.com/X9ICfJmGeb	american cities are so expensive that they could increase the risk of a demographic time bomb: by @leannagarfield $xhb $bac pic.twitter.com/x9icfjmgeb	american cities are so expensive that they could increase the risk of a demographic time bomb: by @leannagarfield $xhb $bac pic.twitter.com/x9icfjmgeb	0.35	negative	-0.25		20/08/2009	1	0	1	0	0	0	27.48	7.366666667	22.41666667	0	0	2	1
18-abr-18	Financials: Chart Trouble!: https://northmantrader.com/2018/04/18/financials-chart-trouble/Â â€¦ by @NorthmanTrader $C $GS $BAC pic.twitter.com/lVDqRjFssH	financials: chart trouble!: by @northmantrader $c $gs $bac pic.twitter.com/lvdqrjfssh	financials: chart trouble!: by @northmantrader $c $gs $bac pic.twitter.com/lvdqrjfssh	0.2	negative	-0.25		21/08/2009	1	0	1	0	0	0	27.940001	7.366666667	22.41666667	0	0	2	1
14-abr-18	On Monday morning, @BankOfAmerica $BAC reports earnings before the bell. But how did the stock do before/after the past 32 earnings reports? pic.twitter.com/ELLmvwC2UM	on monday morning, @bankofamerica $bac reports earnings before the bell. but how did the stock do before/after the past 32 earnings reports? pic.twitter.com/ellmvwc2um	on monday morning, @bankofamerica $bac reports earnings before the bell. but how did the stock do before/after the past 32 earnings reports? pic.twitter.com/ellmvwc2um	0.25	negative	-0.25		22/08/2009	0	0	0	0	0	0	27.940001	7.366666667	22.41666667	0	0	2	0
05-oct-17	Returns over the past year... $BAC: +65% $C: +58% $MS: +56% $GS: +50% $JPM: +47% $SPY: +20%pic.twitter.com/vwPMnRM9nK	returns over the past year... $bac: +65% $c: +58% $ms: +56% $gs: +50% $jpm: +47% $spy: +20%pic.twitter.com/vwpmnrm9nk	returns over the past year... $bac: +65% $c: +58% $ms: +56% $gs: +50% $jpm: +47% $spy: +20%pic.twitter.com/vwpmnrm9nk	0.25	negative	-0.25		23/08/2009	0	0	0	0	0	0	27.940001	7.366666667	22.41666667	0	0	2	0
04-ago-17	Sharks piling into the fins via a flurry of continuous, small call sweeps in $JPM, $BAC: http://bit.ly/2h5mgVLÂ pic.twitter.com/Rf7qv3LXkR	sharks piling into the fins via a flurry of continuous, small call sweeps in $jpm, $bac:	sharks piling into the fins via a flurry of continuous, small call sweeps in $jpm, $bac:	0.4	negative	-0.25		24/08/2009	0	0	0	0	0	0	27.32	7.366666667	22.41666667	0	0	2	0
19-jun-17	not sure about you, but this is how I see Bank of America $BAC pic.twitter.com/YgRqcxii29	not sure about you, but this is how i see bank of america $bac pic.twitter.com/ygrqcxii29	not sure about you, but this is how i see bank of america $bac pic.twitter.com/ygrqcxii29	0.888888889	negative	-0.25		25/08/2009	1	0	1	0	0	0	27.33	7.366666667	22.41666667	0	0	2	1
23-feb-17	Don't write CDS obituary just yet. Bank of America back in single-name credit default swaps game! anticipating turn in credit cycle? $bac pic.twitter.com/FAc8B9myuZ	don't write cds obituary just yet. bank of america back in single-name credit default swaps game! anticipating turn in credit cycle? $bac pic.twitter.com/fac8b9myuz	don't write cds obituary just yet. bank of america back in single-name credit default swaps game! anticipating turn in credit cycle? $bac pic.twitter.com/fac8b9myuz	0.2	negative	-0.25		26/08/2009	0	0	0	0	0	0	27.620001	7.366666667	22.41666667	0	0	2	0
13-jul-16	Sequoia mentioned $WFC is the cheapest deposit gatherer. But I'm not sure it has an advantage over $JPM or $BAC now: pic.twitter.com/exQnRlAwbC	sequoia mentioned $wfc is the cheapest deposit gatherer. but i'm not sure it has an advantage over $jpm or $bac now: pic.twitter.com/exqnrlawbc	sequoia mentioned $wfc is the cheapest deposit gatherer. but i'm not sure it has an advantage over $jpm or $bac now: pic.twitter.com/exqnrlawbc	0.888888889	negative	-0.25		27/08/2009	3	1	2	0	0.5	0	27.74	7.866666667	22.41666667	0	0	2	2
01-ene-16	$BAC $TXN: Three Companies Have Small Gap To Fill: Bank of America Corp â€¦: http://StockNewsHour.com/bac-txn-three-companies-have-small-gap-to-fill-bank-of-america-corp/Â â€¦	$bac $txn: three companies have small gap to fill: bank of america corp :	$bac $txn: three companies have small gap to fill: bank of america corp :	0.4	negative	-0.25		28/08/2009	2	0	1	1	0	1	27.299999	7.866666667	23.41666667	0	0	2	1
31-dic-15	Stock picks for 2016 $GE $BBRY $NEO $BAC and short $IBM (sorry Buffett) goodnight everyone.	stock picks for 2016 $ge $bbry $neo $bac and short $ibm (sorry buffett) goodnight everyone.	stock picks for 2016 $ge $bbry $neo $bac and short $ibm (sorry buffett) goodnight everyone.	0.65	negative	-0.25		29/08/2009	0	0	0	0	0	0	27.299999	7.866666667	23.41666667	0	0	2	0
15-oct-14	Bank of America posts small profit http://on.wsj.com/1qs1zS9Â $BAC	bank of america posts small profit $bac	bank of america posts small profit $bac	0.4	negative	-0.25		30/08/2009	2	1	1	0	1	0	27.299999	8.866666667	23.41666667	-1	-1	1	1
28-abr-14	Still amateur hour for the bailed-out banks. $C $BAC	still amateur hour for the bailed-out banks. $c $bac	still amateur hour for the bailed-out banks. $c $bac	0.25	negative	-0.25		31/08/2009	1	0	1	0	0	0	27.52	8.866666667	23.41666667	-1	0	2	1
23-oct-13	A small $848M penalty for $BAC when compared to $JPM's $13B, but a giant victory for Preet Bharara. #guiltyhttp://onforb.es/17JiExx	a small $848m penalty for $bac when compared to $jpm's $13b, but a giant victory for preet bharara. #guilty	a small $848m penalty for $bac when compared to $jpm's $13b, but a giant victory for preet bharara. #guilty	0.8	negative	-0.25		01/09/2009	1	0	1	0	0	0	26.209999	8.866666667	23.41666667	-1	0	2	1
29-mar-13	Think US banks are too big to fail? The CEO of Bank of America agrees with you: http://bloom.bg/10PHriHÂ $BAC	think us banks are too big to fail? the ceo of bank of america agrees with you: $bac	think us banks are too big to fail? the ceo of bank of america agrees with you: $bac	0.2	negative	-0.25		02/09/2009	4	2	1	1	2	1	26.09	10.86666667	24.41666667	-2	-1	1	2
19-feb-13	Not sure it's anyone's damn business what $bac pays CEO..don't like it? Sell the stock...	not sure it's anyone's damn business what $bac pays ceo..don't like it? sell the stock...	not sure it's anyone's damn business what $bac pays ceo..don't like it? sell the stock...	0.888888889	negative	-0.25		03/09/2009	0	0	0	0	0	0	26.91	10.86666667	24.41666667	-2	0	2	0
18-dic-12	$WFC up 9%, $BAC up 23% over past month & small biz confidence will improve with tax rate increases hitting $500K - $1M vs $250K level	$wfc up 9%, $bac up 23% over past month & small biz confidence will improve with tax rate increases hitting $500k - $1m vs $250k level	$wfc up 9%, $bac up 23% over past month & small biz confidence will improve with tax rate increases hitting $500k - $1m vs $250k level	0.325	negative	-0.25		04/09/2009	0	0	0	0	0	0	26.91	10.86666667	24.41666667	-2	0	2	0
17-oct-12	Bank of America squeezes out a small profit after the Merill Lynch hit, writes @schaeferstreet. $BAC http://bit.ly/RSYUAB	bank of america squeezes out a small profit after the merill lynch hit, writes @schaeferstreet. $bac	bank of america squeezes out a small profit after the merill lynch hit, writes @schaeferstreet. $bac	0.4	negative	-0.25		05/09/2009	0	0	0	0	0	0	26.91	10.86666667	24.41666667	-2	0	2	0
03-ene-12	3 Things You Should Know About Small Business: Jan. 3 http://bit.ly/vHaNr2Â $BAC @TechCrunch @noobpreneur @TheStreet	3 things you should know about small business: jan. 3 $bac @techcrunch @noobpreneur @thestreet	3 things you should know about small business: jan. 3 $bac @techcrunch @noobpreneur @thestreet	0.4	negative	-0.25		06/09/2009	0	0	0	0	0	0	26.91	10.86666667	24.41666667	-2	0	2	0
03-ene-12	$BAC pushing up on the 50 DMA 5.85, think this time $BAC has legs after a horrible 2011, should be able to take 50DMA imo...	$bac pushing up on the 50 dma 5.85, think this time $bac has legs after a horrible 2011, should be able to take 50dma imo...	$bac pushing up on the 50 dma 5.85, think this time $bac has legs after a horrible 2011, should be able to take 50dma imo...	0.8125	negative	-0.25		07/09/2009	1	0	1	0	0	0	26.91	10.86666667	24.41666667	-2	0	2	1
29-nov-11	This just (fictitiously) in! $BAC to buy $AMR when it emerges from bankruptcy. Bank of American Airlines. How can that possibly go wrong?	this just (fictitiously) in! $bac to buy $amr when it emerges from bankruptcy. bank of american airlines. how can that possibly go wrong?	this just (fictitiously) in! $bac to buy $amr when it emerges from bankruptcy. bank of american airlines. how can that possibly go wrong?	0.45	negative	-0.25		08/09/2009	0	0	0	0	0	0	26.98	10.86666667	24.41666667	-2	0	2	0
08-ago-11	The question is, will the government *actually* let Bank of America fail this time or not? $BAC	the question is, will the government *actually* let bank of america fail this time or not? $bac	the question is, will the government *actually* let bank of america fail this time or not? $bac	0.2	negative	-0.25		09/09/2009	1	0	0	1	0	0	27.68	10.86666667	24.41666667	-1	1	3	1
25-jul-11	My story on how small banks are getting roped up in the Wall Street pay crackdown: http://reut.rs/qJi0l7Â $GS $MS $JPM $C $BAC	my story on how small banks are getting roped up in the wall street pay crackdown: $gs $ms $jpm $c $bac	my story on how small banks are getting roped up in the wall street pay crackdown: $gs $ms $jpm $c $bac	0.4	negative	-0.25		10/09/2009	0	0	0	0	0	0	27.860001	10.86666667	24.41666667	-1	0	2	0
03-jun-11	if Countrywideâ€™s mortgage securitizations systematically failed $BAC potential liability dwarfs its shareholder equity http://bit.ly/jDI3Pn	if countrywides mortgage securitizations systematically failed $bac potential liability dwarfs its shareholder equity	if countrywides mortgage securitizations systematically failed $bac potential liability dwarfs its shareholder equity	0.65	negative	-0.25		11/09/2009	1	0	1	0	0	0	27.43	10.86666667	24.41666667	-1	0	2	1
15-dic-09	$BAC trades to low on vague chatter M Whitney has placed a $7 target on name	$bac trades to low on vague chatter m whitney has placed a $7 target on name	$bac trades to low on vague chatter m whitney has placed a $7 target on name	0.4	negative	-0.25		12/09/2009	0	0	0	0	0	0	27.43	10.86666667	24.41666667	-1	0	2	0
23-nov-09	Bank Of America Blowing Past CEO Replacement Deadline, Search May Extend Until 2010 $BAC by @tvjournal http://bit.ly/8YRHas	bank of america blowing past ceo replacement deadline, search may extend until 2010 $bac by @tvjournal	bank of america blowing past ceo replacement deadline, search may extend until 2010 $bac by @tvjournal	0.25	negative	-0.25		13/09/2009	0	0	0	0	0	0	27.43	10.86666667	24.41666667	-1	0	2	0
17-abr-09	Citigroup Joins "Better-Than" Parade as Tensions Between Banks-Govt. Mount http://bit.ly/qKTfr $C $GE $JPM $GS $BAC $WFC $XLF $FAS $FAZ $SKF	citigroup joins "better-than" parade as tensions between banks-govt. mount $c $ge $jpm $gs $bac $wfc $xlf $fas $faz $skf	citigroup joins "better-than" parade as tensions between banks-govt. mount $c $ge $jpm $gs $bac $wfc $xlf $fas $faz $skf	0.233333333	negative	-0.25		14/09/2009	1	0	1	0	0	0	27.92	10.86666667	24.41666667	-1	0	2	1
21-ene-09	Politics as Usual: Change Comes to Washington, But Not Bank Bailouts (w/C. Whalen) http://tinyurl.com/7ah3sn $C $BAC $JPM $WFC $XLF $SKF	politics as usual: change comes to washington, but not bank bailouts (w/c. whalen) $c $bac $jpm $wfc $xlf $skf	politics as usual: change comes to washington, but not bank bailouts (w/c. whalen) $c $bac $jpm $wfc $xlf $skf	0.25	negative	-0.25		15/09/2009	0	0	0	0	0	0	28.58	10.86666667	24.41666667	-1	0	2	0
18-dic-12	$WFC up 9%, $BAC up 23% over past month & small biz confidence will improve with tax rate increases hitting $500K - $1M vs $250K level	$wfc up 9%, $bac up 23% over past month & small biz confidence will improve with tax rate increases hitting $500k - $1m vs $250k level	$wfc up 9%, $bac up 23% over past month & small biz confidence will improve with tax rate increases hitting $500k - $1m vs $250k level	0.325	negative	-0.25		16/09/2009	0	0	0	0	0	0	29.41	10.86666667	24.41666667	-1	0	2	0
03-ene-12	Not sure Cramer can keep calling $WFC a "regional" bank	not sure cramer can keep calling $wfc a "regional" bank	not sure cramer can keep calling $wfc a "regional" bank	0.888888889	negative	-0.25		17/09/2009	0	0	0	0	0	0	28.780001	10.86666667	24.41666667	-1	0	2	0
17-may-13	a banner add just told me that some small cap guy just made 245 out of 246 profitable trades. What is he $BAC ? $GS? $C ? $WFC ?	a banner add just told me that some small cap guy just made 245 out of 246 profitable trades. what is he $bac ? $gs? $c ? $wfc ?	a banner add just told me that some small cap guy just made 245 out of 246 profitable trades. what is he $bac ? $gs? $c ? $wfc ?	0.4	negative	-0.25		18/09/2009	2	0	1	1	0	1	28.49	10.86666667	25.41666667	-1	0	2	1
03-dic-14	Too big to fail: The 5 biggest banks now hold 44% of bank assets vs. 9.6% in 1990 http://ow.ly/FiYjpÂ $JPM $WFC $BAC $C	too big to fail: the 5 biggest banks now hold 44% of bank assets vs. 9.6% in 1990 $jpm $wfc $bac $c	too big to fail: the 5 biggest banks now hold 44% of bank assets vs. 9.6% in 1990 $jpm $wfc $bac $c	0.2	negative	-0.25		19/09/2009	0	0	0	0	0	0	28.49	10.86666667	25.41666667	-1	0	2	0
21-nov-14	Shares have been under accumulation during the past 90 days (A/D) $INTC $BAC $AAPL $CSCO $SPLS $PFE $KO $QCOM $KND $RFMD $TGT $CLDX $WFC $C	shares have been under accumulation during the past 90 days (a/d) $intc $bac $aapl $csco $spls $pfe $ko $qcom $knd $rfmd $tgt $cldx $wfc $c	shares have been under accumulation during the past 90 days (a/d) $intc $bac $aapl $csco $spls $pfe $ko $qcom $knd $rfmd $tgt $cldx $wfc $c	0.25	negative	-0.25		20/09/2009	0	0	0	0	0	0	28.49	10.86666667	25.41666667	-1	0	2	0
24-oct-16	In the past two months alone, the storied Wells Fargo name has been tarnished by scandal. $WFC http://cnnmon.ie/2eLeaC8	in the past two months alone, the storied wells fargo name has been tarnished by scandal. $wfc	in the past two months alone, the storied wells fargo name has been tarnished by scandal. $wfc	0.25	negative	-0.25		21/09/2009	1	1	0	0	0	0	28.290001	10.86666667	25.41666667	-2	-1	1	1
19-sep-16	Wells Fargo replaces key executive in fake accounts scandal http://cnnmon.ie/2cKQaQIÂ $WFC pic.twitter.com/Yi0plFKlgm	wells fargo replaces key executive in fake accounts scandal $wfc pic.twitter.com/yi0plfklgm	wells fargo replaces key executive in fake accounts scandal $wfc pic.twitter.com/yi0plfklgm	1	negative	-0.25		22/09/2009	3	1	0	2	0	0	29.389999	10.86666667	25.41666667	-1	1	3	2
07-jul-17	$JPM +12% $WFC + 7%, $BAC +10% in the past 30 days @HalftimeReport	$jpm +12% $wfc + 7%, $bac +10% in the past 30 days @halftimereport	$jpm +12% $wfc + 7%, $bac +10% in the past 30 days @halftimereport	0.25	negative	-0.25		23/09/2009	0	0	0	0	0	0	28.76	10.86666667	25.41666667	-1	0	2	0
14-jun-17	As I said on the Wells Fargo fake accounts scandal last year, there's never just one cockroach. $WFC https://www.nytimes.com/2017/06/14/business/wells-fargo-loan-mortgage.html?smprod=nytcore-iphone&smid=nytcore-iphone-shareÂ â€¦	as i said on the wells fargo fake accounts scandal last year, there's never just one cockroach. $wfc	as i said on the wells fargo fake accounts scandal last year, there's never just one cockroach. $wfc	0.533333333	negative	-0.25		24/09/2009	0	0	0	0	0	0	28.450001	10.86666667	25.41666667	-1	0	2	0
10-abr-17	.@WellsFargo blames them for playing central roles in the bank's fake account fiasco. http://cnnmon.ie/2ohZ79qÂ $WFC	.@wellsfargo blames them for playing central roles in the bank's fake account fiasco. $wfc	.@wellsfargo blames them for playing central roles in the bank's fake account fiasco. $wfc	0.625	negative	-0.25		25/09/2009	0	0	0	0	0	0	28.190001	10.86666667	25.41666667	-1	0	2	0
03-ene-17	Fake Metrics To Fake Accounts: 2016's Big Corporate Scandals http://benzinga.com/z/8854275Â $FB $AAPL $SSNLF $WFC $TSLA	fake metrics to fake accounts: 2016's big corporate scandals $fb $aapl $ssnlf $wfc $tsla	fake metrics to fake accounts: 2016's big corporate scandals $fb $aapl $ssnlf $wfc $tsla	0.525	negative	-0.25		26/09/2009	0	0	0	0	0	0	28.190001	10.86666667	25.41666667	-1	0	2	0
13-dic-18	Unlike the bailed-out corrupt banks, the serfs only got ZIRP on their savings, not on their debts. (Not that they have any savings.) $WFC https://www.cnn.com/2018/12/11/politics/cfpb-student-fees-report/index.htmlÂ â€¦	unlike the bailed-out corrupt banks, the serfs only got zirp on their savings, not on their debts. (not that they have any savings.) $wfc	unlike the bailed-out corrupt banks, the serfs only got zirp on their savings, not on their debts. (not that they have any savings.) $wfc	1	negative	-0.25		27/09/2009	0	0	0	0	0	0	28.190001	10.86666667	25.41666667	-1	0	2	0
01-sep-15	The entire market is down today. But bank stocks getting HIT especially hard: $JPM -3.8% $BAC -4.5% $C -4.9% http://stks.co/d2UFu	the entire market is down today. but bank stocks getting hit especially hard: $jpm -3.8% $bac -4.5% $c -4.9%	the entire market is down today. but bank stocks getting hit especially hard: $jpm -3.8% $bac -4.5% $c -4.9%	0.637962963	negative	-0.246296296		28/09/2009	0	0	0	0	0	0	28.9	10.86666667	25.41666667	-1	0	2	0
27-feb-14	$FBP One of the cheapest banks around, very little PR exposure. Trades ~10x 14' EPS, $2.50 DTA, adj. tangible book ~$7.90. $XLF $BAC $JPM $C	$fbp one of the cheapest banks around, very little pr exposure. trades ~10x 14' eps, $2.50 dta, adj. tangible book ~$7.90. $xlf $bac $jpm $c	$fbp one of the cheapest banks around, very little pr exposure. trades ~10x 14' eps, $2.50 dta, adj. tangible book ~$7.90. $xlf $bac $jpm $c	0.65	negative	-0.24375		29/09/2009	3	0	1	2	0	2	28.35	10.86666667	27.41666667	0	1	3	2
19-jul-12	Seriously, wanna stop dancing and singing and just go to watch the dark knight rises )-; ohhhhhhhh damn typo )-;	seriously, wanna stop dancing and singing and just go to watch the dark knight rises )-; ohhhhhhhh damn typo )-;	seriously, wanna stop dancing and singing and just go to watch the dark knight rises )-; ohhhhhhhh damn typo )-;	0.533333333	negative	-0.241666667		30/09/2009	0	0	0	0	0	0	28.18	10.86666667	27.41666667	0	0	2	0
25-may-12	My schedule has set up for smtown in Taiwan. Hmm what's going on? Am I not going? Weird.... June 9th right? Weird....	my schedule has set up for smtown in taiwan. hmm what's going on? am i not going? weird.... june 9th right? weird....	my schedule has set up for smtown in taiwan. hmm what's going on? am i not going? weird.... june 9th right? weird....	0.845238095	negative	-0.238095238		01/10/2009	1	0	1	0	0	0	26.6	10.86666667	27.41666667	0	0	2	1
04-oct-18	LATE Thursday DARK POOL prints/trades $AMD 1.2 million print/trade at $27.65 $FCX 1.0 million print again at $13.45 $WFC 1.1 million at $53.12 ** Stefanie reports late heavy prints coming in on the $SPY, $QQQ (sell prints) & $DIA . Put protection on below bearish supportpic.twitter.com/4XWBpHG8QK	late thursday dark pool prints/trades $amd 1.2 million print/trade at $27.65 $fcx 1.0 million print again at $13.45 $wfc 1.1 million at $53.12 ** stefanie reports late heavy prints coming in on the $spy, $qqq (sell prints) & $dia . put protection on below bearish supportpic.twitter.com/4xwbphg8qk	late thursday dark pool prints/trades $amd 1.2 million print/trade at $27.65 $fcx 1.0 million print again at $13.45 $wfc 1.1 million at $53.12 ** stefanie reports late heavy prints coming in on the $spy, $qqq (sell prints) & $dia . put protection on below bearish supportpic.twitter.com/4xwbphg8qk	0.525	negative	-0.2375		02/10/2009	2	1	0	1	0	0	26.280001	10.86666667	27.41666667	-1	-1	1	1
05-feb-16	'Oh my God, he's dumb!' A lightbulb went off. The guy running one of the biggest banks in the world is dumb!" - from 'The Big Short' $BAC	'oh my god, he's dumb!' a lightbulb went off. the guy running one of the biggest banks in the world is dumb!" - from 'the big short' $bac	'oh my god, he's dumb!' a lightbulb went off. the guy running one of the biggest banks in the world is dumb!" - from 'the big short' $bac	0.35	negative	-0.234375		03/10/2009	0	0	0	0	0	0	26.280001	10.86666667	27.41666667	-1	0	2	0
08-dic-14	Disabled #Veteran Sues Bank Of America Over Erroneous Form 1099-C http://onforb.es/1vEJre0Â #1099C $BAC #CODincome	disabled #veteran sues bank of america over erroneous form 1099-c #1099c $bac #codincome	disabled #veteran sues bank of america over erroneous form 1099-c #1099c $bac #codincome	0.3	negative	-0.233333333		04/10/2009	0	0	0	0	0	0	26.280001	10.86666667	27.41666667	-1	0	2	0
18-mar-18	WRONG. Threat to economy is TBTF banks trying to grab back market share with lobby efforts that include $WFC sponsorships of "Think Tanks" like @BrookingsEcon, which puts out deeply flawed and misleading "academic papers." We know this game and it's not gonna work this time.https://twitter.com/BrookingsEcon/status/975553445091577856Â â€¦ Today the nonbank mortgage sector is larger than it was in …	wrong. threat to economy is tbtf banks trying to grab back market share with lobby efforts that include $wfc sponsorships of "think tanks" like @brookingsecon, which puts out deeply flawed and misleading "academic papers." we know this game and it's not gonna work this time. today the nonbank mortgage sector is larger than it was in 2008. why this is a threat to the economy:	wrong. threat to economy is tbtf banks trying to grab back market share with lobby efforts that include $wfc sponsorships of "think tanks" like @brookingsecon, which puts out deeply flawed and misleading "academic papers." we know this game and it's not gonna work this time. today the nonbank mortgage sector is larger than it was in 2008. why this is a threat to the economy:	0.383333333	negative	-0.233333333		05/10/2009	2	0	2	0	0	0	28.09	10.86666667	27.41666667	-1	0	2	2
19-dic-14	How did the Justice Department get to ~$37 billion in crisis-era fines with $JPM, $BAC, $C? The good, bad & ugly:http://on.wsj.com/1wKBRi4	how did the justice department get to ~$37 billion in crisis-era fines with $jpm, $bac, $c? the good, bad & ugly:	how did the justice department get to ~$37 billion in crisis-era fines with $jpm, $bac, $c? the good, bad & ugly:	0.755555556	negative	-0.233333333		06/10/2009	1	0	1	0	0	0	28.66	10.86666667	27.41666667	-1	0	2	1
03-ene-11	BofA starting off 2011 with a bang. $BAC up 4% pre-market on news it's taking charge to buy back bad loans from Fannie Mae & Freddie Mac.	bofa starting off 2011 with a bang. $bac up 4% pre-market on news it's taking charge to buy back bad loans from fannie mae & freddie mac.	bofa starting off 2011 with a bang. $bac up 4% pre-market on news it's taking charge to buy back bad loans from fannie mae & freddie mac.	0.255555556	negative	-0.233333333		07/10/2009	2	0	2	0	0	0	29.26	10.86666667	27.41666667	-1	0	2	2
29-jul-09	Former Countrywide execs go public tonight with PennyMac, which buys bad mortgages at discount and reworks. http://tinyurl.com/nxxr2y $BAC	former countrywide execs go public tonight with pennymac, which buys bad mortgages at discount and reworks. $bac	former countrywide execs go public tonight with pennymac, which buys bad mortgages at discount and reworks. $bac	0.244444444	negative	-0.233333333		08/10/2009	2	0	2	0	0	0	29.049999	10.86666667	27.41666667	-1	0	2	2
30-jul-12	GENIUS INSIGHT FROM WSJ: "Big Banks Think Breaking Up Big Banks Is a Bad Idea" http://on.wsj.com/NCvoRzÂ @WSJ $BAC $C $JPM $WFC $$	genius insight from wsj: "big banks think breaking up big banks is a bad idea" @wsj $bac $c $jpm $wfc $$	genius insight from wsj: "big banks think breaking up big banks is a bad idea" @wsj $bac $c $jpm $wfc $$	0.288888889	negative	-0.233333333		09/10/2009	0	0	0	0	0	0	29.209999	10.86666667	27.41666667	-1	0	2	0
05-jul-16	#BofA & Citi: After #Brexit, Everything Will Be a Little Worse Than Expected http://on.barrons.com/29eXnTPÂ $BAC $Cpic.twitter.com/LhalwQJEMb	#bofa & citi: after #brexit, everything will be a little worse than expected $bac $cpic.twitter.com/lhalwqjemb	#bofa & citi: after #brexit, everything will be a little worse than expected $bac $cpic.twitter.com/lhalwqjemb	0.5	negative	-0.229166667		10/10/2009	0	0	0	0	0	0	29.209999	10.86666667	27.41666667	-1	0	2	0
04-sep-18	Late Friday, $MDXG announced $BAC cut out ALL of their lines of credit and instead of being down 20-40% today, the stock is up 2%??? And people try to tell me there's no manipulation here. STFU.	late friday, $mdxg announced $bac cut out all of their lines of credit and instead of being down 20-40% today, the stock is up 2%??? and people try to tell me there's no manipulation here. stfu.	late friday, $mdxg announced $bac cut out all of their lines of credit and instead of being down 20-40% today, the stock is up 2%??? and people try to tell me there's no manipulation here. stfu.	0.444444444	negative	-0.227777778		11/10/2009	0	0	0	0	0	0	29.209999	10.86666667	27.41666667	-1	0	2	0
16-ene-15	How long are you going to put up with these ongoing criminal enterprises? $BAC $JPM $WFC http://www.bloomberg.com/news/2015-01-16/one-thing-gangs-smuggling-latin-migrants-over-the-border-can-t-do-without-big-u-s-banks.htmlÂ â€¦pic.twitter.com/39kP1AHBQi	how long are you going to put up with these ongoing criminal enterprises? $bac $jpm $wfc	how long are you going to put up with these ongoing criminal enterprises? $bac $jpm $wfc	0.475	negative	-0.225		12/10/2009	0	0	0	0	0	0	30.280001	10.86666667	27.41666667	-1	0	2	0
19-nov-12	"It's been encouraging over the past few days." Bank of America CEO Brian Moynihan on fiscal cliff discussions http://bloom.bg/UDfhR6Â $BAC	"it's been encouraging over the past few days." bank of america ceo brian moynihan on fiscal cliff discussions $bac	"it's been encouraging over the past few days." bank of america ceo brian moynihan on fiscal cliff discussions $bac	0.175	negative	-0.225		13/10/2009	0	0	0	0	0	0	30.059999	10.86666667	27.41666667	-1	0	2	0
30-dic-11	RT @DynamicDividend 2011 Dividend-Paying Winners and Losers: http://stks.co/1jEVÂ / $GLNG $VHI $MA $NEU $KBH $NOK $X $BAC	rt @dynamicdividend 2011 dividend-paying winners and losers: / $glng $vhi $ma $neu $kbh $nok $x $bac	rt @dynamicdividend 2011 dividend-paying winners and losers: / $glng $vhi $ma $neu $kbh $nok $x $bac	0.6	negative	-0.225		14/10/2009	0	0	0	0	0	0	31.34	10.86666667	27.41666667	-1	0	2	0
16-ene-15	How long are you going to put up with these ongoing criminal enterprises? $BAC $JPM $WFC http://www.bloomberg.com/news/2015-01-16/one-thing-gangs-smuggling-latin-migrants-over-the-border-can-t-do-without-big-u-s-banks.htmlÂ â€¦pic.twitter.com/39kP1AHBQi	how long are you going to put up with these ongoing criminal enterprises? $bac $jpm $wfc	how long are you going to put up with these ongoing criminal enterprises? $bac $jpm $wfc	0.475	negative	-0.225		15/10/2009	1	0	1	0	0	0	31.379999	10.86666667	27.41666667	-1	0	2	1
09-dic-16	California coming down hard on #WellsFargo as it continues to push arbitration stance for harmed customers http://bloom.bg/2gIkeLWÂ $WFC	california coming down hard on #wellsfargo as it continues to push arbitration stance for harmed customers $wfc	california coming down hard on #wellsfargo as it continues to push arbitration stance for harmed customers $wfc	0.415277778	negative	-0.223611111		16/10/2009	5	0	4	1	0	0.25	30.02	10.86666667	27.66666667	-1	0	2	4
09-mar-18	Bank of America breaking out of a 10-week base to new decade highs. Historically, when do things like this happen in bearish environments? $BAC $SPY $XLF	bank of america breaking out of a 10-week base to new decade highs. historically, when do things like this happen in bearish environments? $bac $spy $xlf	bank of america breaking out of a 10-week base to new decade highs. historically, when do things like this happen in bearish environments? $bac $spy $xlf	0.484848485	negative	-0.221212121		17/10/2009	0	0	0	0	0	0	30.02	10.86666667	27.66666667	-1	0	2	0
17-ago-10	$BAC http://beta.chart.ly/5t5nisg Long at 13.38, Tough buy here with the SPY @ 110, but chart is yelling at me.	$bac long at 13.38, tough buy here with the spy @ 110, but chart is yelling at me.	$bac long at 13.38, tough buy here with the spy @ 110, but chart is yelling at me.	0.616666667	negative	-0.219444444		18/10/2009	1	1	0	0	0	0	30.02	10.86666667	27.66666667	-2	-1	1	1
18-sep-18	Weird day... $TLT getting killed... yet $XLF & $BAC barely up in sympathy.	weird day... $tlt getting killed... yet $xlf & $bac barely up in sympathy.	weird day... $tlt getting killed... yet $xlf & $bac barely up in sympathy.	0.366666667	negative	-0.216666667		19/10/2009	1	0	0	1	0	0	30.07	10.86666667	27.66666667	-1	1	3	1
13-ene-17	This marks a dramatic reversal for a bank that used to brag about its immense "cross-selling" skills http://cnnmon.ie/2jMkmz3Â $WFC	this marks a dramatic reversal for a bank that used to brag about its immense "cross-selling" skills $wfc	this marks a dramatic reversal for a bank that used to brag about its immense "cross-selling" skills $wfc	0.8	negative	-0.216666667		20/10/2009	1	0	1	0	0	0	30.459999	10.86666667	27.66666667	-1	0	2	1
07-ene-12	As sick as i am i can't stop thinking about how $USB, $WFC and even $NYB could be right this year.	as sick as i am i can't stop thinking about how $usb, $wfc and even $nyb could be right this year.	as sick as i am i can't stop thinking about how $usb, $wfc and even $nyb could be right this year.	0.696428571	negative	-0.214285714		21/10/2009	2	0	2	0	0	0	28.9	10.86666667	27.66666667	-1	0	2	2
19-dic-11	I'm glad Bank of America is now down to $5. Their business practices are questionable and their customer service is atrocious $BAC	i'm glad bank of america is now down to $5. their business practices are questionable and their customer service is atrocious $bac	i'm glad bank of america is now down to $5. their business practices are questionable and their customer service is atrocious $bac	0.822222222	negative	-0.213888889		22/10/2009	4	0	3	1	0	0.333333333	30.17	10.86666667	28	-1	0	2	3
28-dic-18	BANK WILL PAY AT LEAST $500 MILLION OVER PHONY ACCOUNTS, OTHER ABUSES - SOURCE $WFC	bank will pay at least $500 million over phony accounts, other abuses - source $wfc	bank will pay at least $500 million over phony accounts, other abuses - source $wfc	0.3875	negative	-0.2125		23/10/2009	1	0	1	0	0	0	29.32	10.86666667	28	-1	0	2	1
08-ago-12	See how me and RealMoney may be trading $F $GE $ETN $CAT $BIDU $BAC for less than $3/week! http://stks.co/k2iG	see how me and realmoney may be trading $f $ge $etn $cat $bidu $bac for less than $3/week!	see how me and realmoney may be trading $f $ge $etn $cat $bidu $bac for less than $3/week!	0.066666667	negative	-0.208333333		24/10/2009	0	0	0	0	0	0	29.32	10.86666667	28	-1	0	2	0
30-jun-18	Bank stocks have had a bad first half of the year. Here is how they stacked up against the S&P 500. https://stocktwits.com/Scorpio244/message/128830917Â â€¦ $GS $BAC $MS $C $JPM $WFC $SPYpic.twitter.com/ZlSKOOAp8T	bank stocks have had a bad first half of the year. here is how they stacked up against the s&p 500. $gs $bac $ms $c $jpm $wfc $spypic.twitter.com/zlskooap8t	bank stocks have had a bad first half of the year. here is how they stacked up against the s&p 500. $gs $bac $ms $c $jpm $wfc $spypic.twitter.com/zlskooap8t	0.388888889	negative	-0.205555556		25/10/2009	0	0	0	0	0	0	29.32	10.86666667	28	-1	0	2	0
07-may-12	I got confused.. Ha ha mothers day in this year is on may 13th. Ha ha but today is parents day in korea! Be thankful everyday. #lovelyday	i got confused.. ha ha mothers day in this year is on may 13th. ha ha but today is parents day in korea! be thankful everyday. #lovelyday	i got confused.. ha ha mothers day in this year is on may 13th. ha ha but today is parents day in korea! be thankful everyday. #lovelyday	0.433333333	negative	-0.2		26/10/2009	2	0	2	0	0	0	28.450001	10.86666667	28	-1	0	2	2
05-ago-11	We've sustained moderate losses, but The Game doesn't end 'till the client is dead & broke. #GoldmanSachs $gs $jpm $ms $bac	we've sustained moderate losses, but the game doesn't end 'till the client is dead & broke. #goldmansachs $gs $jpm $ms $bac	we've sustained moderate losses, but the game doesn't end 'till the client is dead & broke. #goldmansachs $gs $jpm $ms $bac	0.5	negative	-0.2		27/10/2009	0	0	0	0	0	0	28.389999	10.86666667	28	-1	0	2	0
19-ene-18	Bankers who lost out on the Saudi Aramco IPO needn't feel like losers @gfhay #SaudiAramco $UBS $BARC $BAC https://www.breakingviews.com/considered-view/aramco-ipo-beggars-neednt-feel-like-losers/Â â€¦	bankers who lost out on the saudi aramco ipo needn't feel like losers @gfhay #saudiaramco $ubs $barc $bac	bankers who lost out on the saudi aramco ipo needn't feel like losers @gfhay #saudiaramco $ubs $barc $bac	0.2	negative	-0.2		28/10/2009	2	1	1	0	1	0	27.459999	11.86666667	28	-2	-1	1	1
05-jun-17	Heavy options volume in banking sector: $C & $BAC. Plus @JonNajarian adds to $ILG position http://bit.ly/2swXZigÂ pic.twitter.com/EfkDHVBi7y	heavy options volume in banking sector: $c & $bac. plus @jonnajarian adds to $ilg position	heavy options volume in banking sector: $c & $bac. plus @jonnajarian adds to $ilg position	0.5	negative	-0.2		29/10/2009	0	0	0	0	0	0	28.57	11.86666667	28	-2	0	2	0
01-may-17	$VIX below 11, @JonNajarian position in $MSFT, heavy options volume in $BAC http://bit.ly/2oYOy8rÂ pic.twitter.com/VCVj7ssyMI	$vix below 11, @jonnajarian position in $msft, heavy options volume in $bac	$vix below 11, @jonnajarian position in $msft, heavy options volume in $bac	0.5	negative	-0.2		30/10/2009	1	0	1	0	0	0	27.52	11.86666667	28	-2	0	2	1
30-nov-16	$bac not waiting for me to finish my 2017 report in a few weeks with my $24-$28 target.	$bac not waiting for me to finish my 2017 report in a few weeks with my $24-$28 target.	$bac not waiting for me to finish my 2017 report in a few weeks with my $24-$28 target.	0.1	negative	-0.2		31/10/2009	0	0	0	0	0	0	27.52	11.86666667	28	-2	0	2	0
25-nov-16	Bank of America is one of the few banks that is the stuff of legends â€¦ $BAC $DISpic.twitter.com/0wkJHU2KHH	bank of america is one of the few banks that is the stuff of legends $bac $dispic.twitter.com/0wkjhu2khh	bank of america is one of the few banks that is the stuff of legends $bac $dispic.twitter.com/0wkjhu2khh	0.1	negative	-0.2		01/11/2009	0	0	0	0	0	0	27.52	11.86666667	28	-2	0	2	0
25-oct-16	After reading about the $BAC HK British banker's trial for torturing and murdering those two poor women, I don't mind biz's secular decline.	after reading about the $bac hk british banker's trial for torturing and murdering those two poor women, i don't mind biz's secular decline.	after reading about the $bac hk british banker's trial for torturing and murdering those two poor women, i don't mind biz's secular decline.	0.3	negative	-0.2		02/11/2009	0	0	0	0	0	0	27.610001	11.86666667	28	-2	0	2	0
07-ago-14	Biggest losers in $BAC $16 billion #mortgagesettlement http://www.go-tst.com/A55Vw	biggest losers in $bac $16 billion #mortgagesettlement	biggest losers in $bac $16 billion #mortgagesettlement	0.2	negative	-0.2		03/11/2009	0	0	0	0	0	0	27.74	11.86666667	28	-2	0	2	0
15-abr-14	Ginnie Mae Nixes Bank of America Mortgage #Servicing Transfer, b/c of missing docs. @kateberry1 has the story http://bit.ly/1eMfj4DÂ $BAC	ginnie mae nixes bank of america mortgage #servicing transfer, b/c of missing docs. @kateberry1 has the story $bac	ginnie mae nixes bank of america mortgage #servicing transfer, b/c of missing docs. @kateberry1 has the story $bac	0.05	negative	-0.2		04/11/2009	0	0	0	0	0	0	26.82	11.86666667	28	-2	0	2	0
04-dic-13	Bank of America closing accounts of #BitCoin users for wiring money back to their accounts #WTF http://www.reddit.com/r/Bitcoin/comments/1s3wy4/bank_of_america_just_killed_my_account/Â â€¦ $BAC	bank of america closing accounts of #bitcoin users for wiring money back to their accounts #what the fuck $bac	bank of america closing accounts of #bitcoin users for wiring money back to their accounts #what the fuck $bac	0.3	negative	-0.2		05/11/2009	0	0	0	0	0	0	27.290001	11.86666667	28	-2	0	2	0
14-feb-12	Guy Spier's prescient words on $BAC when it was trading under $6 a few months ago, plus some timely thoughts on Europe: http://youtu.be/YSkJzBoAGC4	guy spier's prescient words on $bac when it was trading under $6 a few months ago, plus some timely thoughts on europe:	guy spier's prescient words on $bac when it was trading under $6 a few months ago, plus some timely thoughts on europe:	0.1	negative	-0.2		06/11/2009	1	0	1	0	0	0	27.120001	11.86666667	28	-2	0	2	1
02-ene-12	Bottom five Dow losers of 2011: $BAC -59%, $AA -44%, $HPQ -39%, $JPM -21%, $CSCO -10%	bottom five dow losers of 2011: $bac -59%, $aa -44%, $hpq -39%, $jpm -21%, $csco -10%	bottom five dow losers of 2011: $bac -59%, $aa -44%, $hpq -39%, $jpm -21%, $csco -10%	0.2	negative	-0.2		07/11/2009	0	0	0	0	0	0	27.120001	11.86666667	28	-2	0	2	0
19-dic-11	$BAC, double bottom. Now or never! lol	$bac, double bottom. now or never! lol	$bac, double bottom. now or never! lol	0.35	negative	-0.2		08/11/2009	0	0	0	0	0	0	27.120001	11.86666667	28	-2	0	2	0
25-ago-11	RT @LarrabeeCFA: $BAC gets reprieve from #Buffett; Jeff Matthews offers skeptical look at another #Berkshire investment http://bit.ly/pw8OyI	rt @larrabeecfa: $bac gets reprieve from #buffett; jeff matthews offers skeptical look at another #berkshire investment	rt @larrabeecfa: $bac gets reprieve from #buffett; jeff matthews offers skeptical look at another #berkshire investment	0.25	negative	-0.2		09/11/2009	2	0	1	1	0	1	28.4	11.86666667	29	-2	0	2	1
03-ene-11	If your firm were popstars ? Who would it be http://bit.ly/gUrmmJ $C $BAC $JPM $MER $LEH $GS $MS $SC $UBS	if your firm were popstars ? who would it be $c $bac $jpm $mer $leh $gs $ms $sc $ubs	if your firm were popstars ? who would it be $c $bac $jpm $mer $leh $gs $ms $sc $ubs	0.4	negative	-0.2		10/11/2009	1	0	1	0	0	0	28.1	11.86666667	29	-2	0	2	1
22-dic-10	No, WikiLeaks Has Not â€˜Confirmedâ€™ It Will Target Bank Of America http://bit.ly/ftCZKX $BAC [post by @a_greenberg]	no, wikileaks has not confirmed it will target bank of america $bac [post by @a_greenberg]	no, wikileaks has not confirmed it will target bank of america $bac [post by @a_greenberg]	1	negative	-0.2		11/11/2009	2	0	1	1	0	1	28.799999	11.86666667	30	-2	0	2	1
22-sep-10	Panic of 2008: The Winners and Losers http://yhoo.it/d8Fiqk $C $AIG $MS $BAC $$ by YF's @grossdm #economy	panic of 2008: the winners and losers $c $aig $ms $bac $$ by yf's @grossdm #economy	panic of 2008: the winners and losers $c $aig $ms $bac $$ by yf's @grossdm #economy	0.2	negative	-0.2		12/11/2009	0	0	0	0	0	0	28.219999	11.86666667	30	-2	0	2	0
04-jun-10	'Too big to fail' gets bigger: The four largest banks have grown since late 2007. $C $BAC $JPM $WFC http://cot.ag/aDMAWq	'too big to fail' gets bigger: the four largest banks have grown since late 2007. $c $bac $jpm $wfc	'too big to fail' gets bigger: the four largest banks have grown since late 2007. $c $bac $jpm $wfc	0.375	negative	-0.2		13/11/2009	0	0	0	0	0	0	27.68	11.86666667	30	-2	0	2	0
05-may-09	$BAC needs another $34 billion http://bit.ly/d00Iw these companies are DISGUSTING, give the $ to deserving startups & euthanize incompetents	$bac needs another $34 billion these companies are disgusting, give the $ to deserving startups & euthanize incompetents	$bac needs another $34 billion these companies are disgusting, give the $ to deserving startups & euthanize incompetents	0.9	negative	-0.2		14/11/2009	0	0	0	0	0	0	27.68	11.86666667	30	-2	0	2	0
22-abr-09	naked capitalism: Lewls Testified Treasury & Fed Pressed 4 Silence on Merrill Woes http://bit.ly/agNlI behind the spin in the WSJ story $bac	naked capitalism: lewls testified treasury & fed pressed 4 silence on merrill woes behind the spin in the wsj story $bac	naked capitalism: lewls testified treasury & fed pressed 4 silence on merrill woes behind the spin in the wsj story $bac	0.55	negative	-0.2		15/11/2009	0	0	0	0	0	0	27.68	11.86666667	30	-2	0	2	0
02-sep-09	$SPX analysis by @alphatrends @charlesamadeus discusses $WFC and @chartswingtrader goes over a few setups: http://bit.ly/14YRPI	$spx analysis by @alphatrends @charlesamadeus discusses $wfc and @chartswingtrader goes over a few setups:	$spx analysis by @alphatrends @charlesamadeus discusses $wfc and @chartswingtrader goes over a few setups:	0.1	negative	-0.2		16/11/2009	1	0	1	0	0	0	28.209999	11.86666667	30	-2	0	2	1
04-jun-10	'Too big to fail' gets bigger: The four largest banks have grown since late 2007. $C $BAC $JPM $WFC http://cot.ag/aDMAWq	'too big to fail' gets bigger: the four largest banks have grown since late 2007. $c $bac $jpm $wfc	'too big to fail' gets bigger: the four largest banks have grown since late 2007. $c $bac $jpm $wfc	0.375	negative	-0.2		17/11/2009	2	0	1	1	0	1	28.370001	11.86666667	31	-2	0	2	1
23-sep-15	$WFC $MA $FB $AAPL $MSFT $IBM A round up of stock market news. http://stks.co/a2a1G	$wfc $ma $fb $aapl $msft $ibm a round up of stock market news.	$wfc $ma $fb $aapl $msft $ibm a round up of stock market news.	0.4	negative	-0.2		18/11/2009	3	1	2	0	0.5	0	28.860001	12.36666667	31	-2	0	2	2
12-abr-15	Mega Cap Banks: Revenue Growth - $WFC +2% $C +2% $BAC -4% $JPM -5% - #Dead Chart --> http://bit.ly/1DWm5GvÂ pic.twitter.com/Is8JmGXZMT	mega cap banks: revenue growth - $wfc +2% $c +2% $bac -4% $jpm -5% - #dead chart -->	mega cap banks: revenue growth - $wfc +2% $c +2% $bac -4% $jpm -5% - #dead chart -->	0.4	negative	-0.2		19/11/2009	0	0	0	0	0	0	28.32	12.36666667	31	-2	0	2	0
19-oct-16	"We based our allegations on 16 months of work." - LA City Atty Mike Feuer. @JeffAGreen @LauraJKeller @KartikayM #WellsFargo $WFC https://twitter.com/business/status/788736756304736256Â â€¦ Wells Fargo is facing questions about whether staff targeted Latinos for sham accounts http://bloom.bg/2dneZ6zÂ pic.twitter.com/GXAULfGeR9	"we based our allegations on 16 months of work." - la city atty mike feuer. @jeffagreen @laurajkeller @kartikaym #wellsfargo $wfc wells fargo is facing questions about whether staff targeted latinos for sham accounts pic.twitter.com/gxaulfger9	"we based our allegations on 16 months of work." - la city atty mike feuer. @jeffagreen @laurajkeller @kartikaym #wellsfargo $wfc wells fargo is facing questions about whether staff targeted latinos for sham accounts pic.twitter.com/gxaulfger9	0.3	negative	-0.2		20/11/2009	1	0	1	0	0	0	27.870001	12.36666667	31	-2	0	2	1
17-oct-16	Chase's rivals could narrow the mobile banking gap $JPM $WFC http://read.bi/2dW2uNhÂ pic.twitter.com/PgNReIs9GL	chase's rivals could narrow the mobile banking gap $jpm $wfc	chase's rivals could narrow the mobile banking gap $jpm $wfc	0.4	negative	-0.2		21/11/2009	0	0	0	0	0	0	27.870001	12.36666667	31	-2	0	2	0
29-sep-16	.@WellsFargo CEO John Stumpf grilling by Congress: Round 2 http://cnnmon.ie/2dCksmXÂ $WFC pic.twitter.com/8CRwtmOoGj	.@wellsfargo ceo john stumpf grilling by congress: round 2 $wfc pic.twitter.com/8crwtmoogj	.@wellsfargo ceo john stumpf grilling by congress: round 2 $wfc pic.twitter.com/8crwtmoogj	0.4	negative	-0.2		22/11/2009	0	0	0	0	0	0	27.870001	12.36666667	31	-2	0	2	0
20-sep-16	Must watch: Elizabeth Warren's epic takedown of 'gutless' #WellsFargo CEO over fake account scandal: http://money.cnn.com/2016/09/20/investing/wells-fargo-elizabeth-warren-resign-criminal-investigation/index.htmlÂ â€¦ $WFC	must watch: elizabeth warren's epic takedown of 'gutless' #wellsfargo ceo over fake account scandal: $wfc	must watch: elizabeth warren's epic takedown of 'gutless' #wellsfargo ceo over fake account scandal: $wfc	0.7	negative	-0.2		23/11/2009	3	1	0	2	0	0	28.07	12.36666667	31	-1	1	3	2
13-sep-16	Even Tyler is now calling for jail time for banksters. He's eight years too late, but still. $WFC pic.twitter.com/1490ufajRf	even tyler is now calling for jail time for banksters. he's eight years too late, but still. $wfc pic.twitter.com/1490ufajrf	even tyler is now calling for jail time for banksters. he's eight years too late, but still. $wfc pic.twitter.com/1490ufajrf	0.3	negative	-0.2		24/11/2009	2	0	2	0	0	0	27.860001	12.36666667	31	-1	0	2	2
08-sep-16	How is it not a crime to open thousands of accounts in peoples names without their permission. This is CRIMINAL FRAUD. #wellsfargo $wfc	how is it not a crime to open thousands of accounts in peoples names without their permission. this is criminal fraud. #wellsfargo $wfc	how is it not a crime to open thousands of accounts in peoples names without their permission. this is criminal fraud. #wellsfargo $wfc	0.525	negative	-0.2		25/11/2009	0	0	0	0	0	0	27.83	12.36666667	31	-1	0	2	0
29-mar-16	I wonder if Buffett would still be heavily invested in $WFC if he knew this is not what mobile banking is: pic.twitter.com/l7dECEApPz	i wonder if buffett would still be heavily invested in $wfc if he knew this is not what mobile banking is: pic.twitter.com/l7deceappz	i wonder if buffett would still be heavily invested in $wfc if he knew this is not what mobile banking is: pic.twitter.com/l7deceappz	0.5	negative	-0.2		26/11/2009	0	0	0	0	0	0	27.83	12.36666667	31	-1	0	2	0
09-ene-16	It is going to be messy on Wall Street $c $gs $ms $jpm $wfc http://read.bi/1OdazWXÂ pic.twitter.com/nAJC5NgH5H	it is going to be messy on wall street $c $gs $ms $jpm $wfc	it is going to be messy on wall street $c $gs $ms $jpm $wfc	0.4	negative	-0.2		27/11/2009	1	1	0	0	0	0	27.139999	12.36666667	31	-2	-1	1	1
07-ene-16	Big banks start to report earnings late next week. $JPM $C $WFC $USB. That should be fun. Or terrifying.	big banks start to report earnings late next week. $jpm $c $wfc $usb. that should be fun. or terrifying.	big banks start to report earnings late next week. $jpm $c $wfc $usb. that should be fun. or terrifying.	0.38	negative	-0.2		28/11/2009	1	0	0	1	0	0	27.139999	12.36666667	31	-1	1	3	1
05-ene-16	It is going to be messy on Wall Street $c $gs $ms $jpm $wfc http://read.bi/1O3uA4yÂ pic.twitter.com/bYaybeLF2H	it is going to be messy on wall street $c $gs $ms $jpm $wfc	it is going to be messy on wall street $c $gs $ms $jpm $wfc	0.4	negative	-0.2		29/11/2009	0	0	0	0	0	0	27.139999	12.36666667	31	-1	0	2	0
01-ene-17	@WellsFargo #WellsFargo $WFC R #Predators they #Steal this #Disabled #Veterans #Home was #Paid off in 2007 #VETS #Fraudpic.twitter.com/esNkfZ2D0x	@wellsfargo #wellsfargo $wfc are #predators they #steal this #disabled #veterans #home was #paid off in 2007 #vets #fraudpic.twitter.com/esnkfz2d0x	@wellsfargo #wellsfargo $wfc are #predators they #steal this #disabled #veterans #home was #paid off in 2007 #vets #fraudpic.twitter.com/esnkfz2d0x	0.3	negative	-0.2		30/11/2009	0	0	0	0	0	0	28.040001	12.36666667	31	-1	0	2	0
31-dic-16	@WellsFargo #WellsFargo $WFC are #Predators they #Steal this #Disabled #Veterans #Home that was #Paid off in 2007 #VETS #TTpic.twitter.com/555Ol5OZG5	@wellsfargo #wellsfargo $wfc are #predators they #steal this #disabled #veterans #home that was #paid off in 2007 #vets #ttpic.twitter.com/555ol5ozg5	@wellsfargo #wellsfargo $wfc are #predators they #steal this #disabled #veterans #home that was #paid off in 2007 #vets #ttpic.twitter.com/555ol5ozg5	0.3	negative	-0.2		01/12/2009	0	0	0	0	0	0	27.99	12.36666667	31	-1	0	2	0
16-feb-18	Stories we've been tracking @cheddar: $AMZN partnering with $BAC to expand loan business; $JCP closing more stores and cutting ~480 jobs; Coinbase says it's working with $V to refund customers for erroneous charges... #cheddarlivepic.twitter.com/pmH1nJu8pf	stories we've been tracking @cheddar: $amzn partnering with $bac to expand loan business; $jcp closing more stores and cutting ~480 jobs; coinbase says it's working with $v to refund customers for erroneous charges... #cheddarlivepic.twitter.com/pmh1nju8pf	stories we've been tracking @cheddar: $amzn partnering with $bac to expand loan business; $jcp closing more stores and cutting ~480 jobs; coinbase says it's working with $v to refund customers for erroneous charges... #cheddarlivepic.twitter.com/pmh1nju8pf	0.666666667	negative	-0.2		02/12/2009	4	1	2	1	0.5	0.5	27.450001	12.86666667	31.5	-1	0	2	2
04-mar-11	15 Stocks That Investors Are Shorting Like Crazy $AMZN $BAC $BBBB $CMG $FAST by @malepore http://read.bi/edmw1a	15 stocks that investors are shorting like crazy $amzn $bac $bbbb $cmg $fast by @malepore	15 stocks that investors are shorting like crazy $amzn $bac $bbbb $cmg $fast by @malepore	0.75	negative	-0.2		03/12/2009	2	0	2	0	0	0	26.49	12.86666667	31.5	-1	0	2	2
13-ene-10	SEC goes after Bank of America again, filing another lawsuit related to the flawed Merrill acquisition. $BAC http://bit.ly/7XwPyq	sec goes after bank of america again, filing another lawsuit related to the flawed merrill acquisition. $bac	sec goes after bank of america again, filing another lawsuit related to the flawed merrill acquisition. $bac	0.5	negative	-0.2		04/12/2009	1	0	1	0	0	0	26.959999	12.86666667	31.5	-1	0	2	1
20-ene-10	$WFC:WELLS FARGO kicked off a day with fourth quarter earnings today. It beat expectations on the overall numb http://tinyurl.com/yd9odjf	$wfc:wells fargo kicked off a day with fourth quarter earnings today. it beat expectations on the overall numb	$wfc:wells fargo kicked off a day with fourth quarter earnings today. it beat expectations on the overall numb	0.333333333	negative	-0.2		05/12/2009	1	0	1	0	0	0	26.959999	12.86666667	31.5	-1	0	2	1
14-ago-10	$BOA is projecting 22.4% product gross margins in 2012 for $AONE, negative til then. Hard to see operating leverage when you make batteries.	$boa is projecting 22.4% product gross margins in 2012 for $aone, negative til then. hard to see operating leverage when you make batteries.	$boa is projecting 22.4% product gross margins in 2012 for $aone, negative til then. hard to see operating leverage when you make batteries.	0.313888889	negative	-0.197222222		06/12/2009	0	0	0	0	0	0	26.959999	12.86666667	31.5	-1	0	2	0
19-ago-11	RT @LaMonicaBuzz: Bad banks! $BAC down 2% pre-market. @CNNMoney has confirmed the report of 3500 job cuts. And $C is down 3% pre-market too.	rt @lamonicabuzz: bad banks! $bac down 2% pre-market. @cnnmoney has confirmed the report of 3500 job cuts. and $c is down 3% pre-market too.	rt @lamonicabuzz: bad banks! $bac down 2% pre-market. @cnnmoney has confirmed the report of 3500 job cuts. and $c is down 3% pre-market too.	0.561111111	negative	-0.196527778		07/12/2009	2	1	0	1	0	0	26.360001	12.86666667	31.5	-2	-1	1	1
16-oct-14	$WFC gives up.....to close down its dark pool tomorrow...citing lack of demand!! #HFT	$wfc gives up.....to close down its dark pool tomorrow...citing lack of demand!! #hft	$wfc gives up.....to close down its dark pool tomorrow...citing lack of demand!! #hft	0.344444444	negative	-0.194965278		08/12/2009	1	0	0	1	0	0	26.030001	12.86666667	31.5	-1	1	3	1
12-may-16	.@WilfredFrost sits down with @BankofAmerica CEO Brian Moynihan. Don't miss that #exclusive interview at 4pET! $BAC pic.twitter.com/zoVGfpMWNJ	.@wilfredfrost sits down with @bankofamerica ceo brian moynihan. don't miss that #exclusive interview at 4pet! $bac pic.twitter.com/zovgfpmwnj	.@wilfredfrost sits down with @bankofamerica ceo brian moynihan. don't miss that #exclusive interview at 4pet! $bac pic.twitter.com/zovgfpmwnj	0.288888889	negative	-0.194444444		09/12/2009	3	1	2	0	0.5	0	25.959999	13.36666667	31.5	-1	0	2	2
13-oct-11	Bummed about $JPM. can only imagine how tough the qs for $BAC, $MS and $GS will be.	bummed about $jpm. can only imagine how tough the qs for $bac, $ms and $gs will be.	bummed about $jpm. can only imagine how tough the qs for $bac, $ms and $gs will be.	0.916666667	negative	-0.194444444		10/12/2009	1	0	0	1	0	0	25.32	13.36666667	31.5	0	1	3	1
11-may-18	Guns are still hampering #BankofAmerica, months after the bank changed its financing policy. Why? A little firm called Remington. Story with @polly https://www.bloomberg.com/news/articles/2018-05-11/why-bofa-s-hard-line-against-assault-rifles-hasn-t-pleased-gun-activistsÂ â€¦ $BAC #tictocnews #gunspic.twitter.com/Hm4oTL4YcM	guns are still hampering #bankofamerica, months after the bank changed its financing policy. why? a little firm called remington. story with @polly $bac #tictocnews #gunspic.twitter.com/hm4otl4ycm	guns are still hampering #bankofamerica, months after the bank changed its financing policy. why? a little firm called remington. story with @polly $bac #tictocnews #gunspic.twitter.com/hm4otl4ycm	0.45	negative	-0.19375		11/12/2009	1	0	0	1	0	0	25.41	13.36666667	31.5	1	1	3	1
21-dic-18	Bears dominate this week's #SectorSelector: https://www.marketscholars.com/category/sector-selector/Â â€¦ When the 52 week high/low ratio gets this extreme, we're usually close to a short-term bottom in the stock market $OGE $CNP $VVC $STOR $SPY $SPX $AAPL $GOOGL $FB #FAANG #shutdown $JPM $XOM $BAC $WFC $NVDA $CVX $Cpic.twitter.com/4G4vIcFBff	bears dominate this week's #sectorselector: when the 52 week high/low ratio gets this extreme, we're usually close to a short-term bottom in the stock market $oge $cnp $vvc $stor $spy $spx $aapl $googl $fb #faang #shutdown $jpm $xom $bac $wfc $nvda $cvx $cpic.twitter.com/4g4vicfbff	bears dominate this week's #sectorselector: when the 52 week high/low ratio gets this extreme, we're usually close to a short-term bottom in the stock market $oge $cnp $vvc $stor $spy $spx $aapl $googl $fb #faang #shutdown $jpm $xom $bac $wfc $nvda $cvx $cpic.twitter.com/4g4vicfbff	0.625	negative	-0.1875		12/12/2009	0	0	0	0	0	0	25.41	13.36666667	31.5	1	0	2	0
19-oct-17	I would get a little nervous if banks sell off at this price point $XLF https://kimblechartingsolutions.com/2017/10/stock-bulls-biting-nails/Â â€¦ $BAC $C $SPY $JPMpic.twitter.com/amlXYVWQUX	i would get a little nervous if banks sell off at this price point $xlf $bac $c $spy $jpmpic.twitter.com/amlxyvwqux	i would get a little nervous if banks sell off at this price point $xlf $bac $c $spy $jpmpic.twitter.com/amlxyvwqux	0.5	negative	-0.1875		13/12/2009	0	0	0	0	0	0	25.41	13.36666667	31.5	1	0	2	0
23-feb-15	@CGasparino what a dumb question. What about $BAC, $C, $AIG etc, guess those share holders are different? $FNMA $FMCC	@cgasparino what a dumb question. what about $bac, $c, $aig etc, guess those share holders are different? $fnma $fmcc	@cgasparino what a dumb question. what about $bac, $c, $aig etc, guess those share holders are different? $fnma $fmcc	0.55	negative	-0.1875		14/12/2009	1	0	0	1	0	0	25.49	13.36666667	31.5	2	1	3	1
06-nov-13	RT @sobata416: "37 banks have merged to become just four in a little over two decades" $JPM, $BAC, $WFC, $C https://twitter.com/sobata416/status/398064341645131776/photo/1pic.twitter.com/qf15gY477v	rt @sobata416: "37 banks have merged to become just four in a little over two decades" $jpm, $bac, $wfc, $c	rt @sobata416: "37 banks have merged to become just four in a little over two decades" $jpm, $bac, $wfc, $c	0.5	negative	-0.1875		15/12/2009	2	1	1	0	1	0	25.66	14.36666667	31.5	1	-1	1	1
27-jul-11	Banks Bracing for U.S. Downgrade See Little Panic http://bloom.bg/qbWDDi $BAC $C $COF $GS $JPM $MS $WFC	banks bracing for you.s. downgrade see little panic $bac $c $cof $gs $jpm $ms $wfc	banks bracing for you.s. downgrade see little panic $bac $c $cof $gs $jpm $ms $wfc	0.5	negative	-0.1875		16/12/2009	2	0	1	1	0	1	25.84	14.36666667	32.5	1	0	2	1
06-jul-11	U.S. Stocks Little Changed as China Raises Rates http://bloom.bg/obKGPw $BAC $GM $T	you.s. stocks little changed as china raises rates $bac $gm $t	you.s. stocks little changed as china raises rates $bac $gm $t	0.5	negative	-0.1875		17/12/2009	2	0	1	1	0	1	26.07	14.36666667	33.5	1	0	2	1
27-jul-11	Banks Bracing for U.S. Downgrade See Little Panic http://bloom.bg/qbWDDi $BAC $C $COF $GS $JPM $MS $WFC	banks bracing for you.s. downgrade see little panic $bac $c $cof $gs $jpm $ms $wfc	banks bracing for you.s. downgrade see little panic $bac $c $cof $gs $jpm $ms $wfc	0.5	negative	-0.1875		18/12/2009	2	0	1	1	0	1	26.780001	14.36666667	34.5	1	0	2	1
01-ene-12	JPMorgan Chase Has Value But Little Momentum http://seekingalpha.com/a/6sirÂ $C $BAC $COF $AXP $WFC $USB $GS $JPM	jpmorgan chase has value but little momentum $c $bac $cof $axp $wfc $usb $gs $jpm	jpmorgan chase has value but little momentum $c $bac $cof $axp $wfc $usb $gs $jpm	0.5	negative	-0.1875		19/12/2009	0	0	0	0	0	0	26.780001	14.36666667	34.5	1	0	2	0
06-nov-13	RT @sobata416: "37 banks have merged to become just four in a little over two decades" $JPM, $BAC, $WFC, $C https://twitter.com/sobata416/status/398064341645131776/photo/1pic.twitter.com/WiKWG8zeBUÂ â€� <~ $XLF	rt @sobata416: "37 banks have merged to become just four in a little over two decades" $jpm, $bac, $wfc, $c <~ $xlf	rt @sobata416: "37 banks have merged to become just four in a little over two decades" $jpm, $bac, $wfc, $c <~ $xlf	0.5	negative	-0.1875		20/12/2009	0	0	0	0	0	0	26.780001	14.36666667	34.5	1	0	2	0
03-oct-17	Wells Fargo. The criminal enterprise. This bank is a joke. #WarrenBuffet $wfc #bigshorthttps://twitter.com/foxbusiness/status/915229691316813824Â â€¦ .@SenWarren slammed @WellsFargo CEO at hearing: "At best you were incompetent, at worst you were complicit... You should be fired." pic.twitter.com/l3DGBqMaIl	wells fargo. the criminal enterprise. this bank is a joke. #warrenbuffet $wfc #bigshort .@senwarren slammed @wellsfargo ceo at hearing: "at best you were incompetent, at worst you were complicit... you should be fired." pic.twitter.com/l3dgbqmail	wells fargo. the criminal enterprise. this bank is a joke. #warrenbuffet $wfc #bigshort .@senwarren slammed @wellsfargo ceo at hearing: "at best you were incompetent, at worst you were complicit... you should be fired." pic.twitter.com/l3dgbqmail	0.554166667	negative	-0.1875		21/12/2009	3	0	2	1	0	0.5	27.34	14.36666667	35	1	0	2	2
21-dic-18	Bears dominate this week's #SectorSelector: https://www.marketscholars.com/category/sector-selector/Â â€¦ When the 52 week high/low ratio gets this extreme, we're usually close to a short-term bottom in the stock market $OGE $CNP $VVC $STOR $SPY $SPX $AAPL $GOOGL $FB #FAANG #shutdown $JPM $XOM $BAC $WFC $NVDA $CVX $Cpic.twitter.com/4G4vIcFBff	bears dominate this week's #sectorselector: when the 52 week high/low ratio gets this extreme, we're usually close to a short-term bottom in the stock market $oge $cnp $vvc $stor $spy $spx $aapl $googl $fb #faang #shutdown $jpm $xom $bac $wfc $nvda $cvx $cpic.twitter.com/4g4vicfbff	bears dominate this week's #sectorselector: when the 52 week high/low ratio gets this extreme, we're usually close to a short-term bottom in the stock market $oge $cnp $vvc $stor $spy $spx $aapl $googl $fb #faang #shutdown $jpm $xom $bac $wfc $nvda $cvx $cpic.twitter.com/4g4vicfbff	0.625	negative	-0.1875		22/12/2009	0	0	0	0	0	0	27.16	14.36666667	35	1	0	2	0
04-dic-18	They should padlock all the doors on that criminal institution $WFC and wind it down. The problems/fraud there are never ending- systemic. Warren & Berkshire Hathaway Homes (amongst others) were the likely recipient of those homes for pennies on the dollar.	they should padlock all the doors on that criminal institution $wfc and wind it down. the problems/fraud there are never ending- systemic. warren & berkshire hathaway homes (amongst others) were the likely recipient of those homes for pennies on the dollar.	they should padlock all the doors on that criminal institution $wfc and wind it down. the problems/fraud there are never ending- systemic. warren & berkshire hathaway homes (amongst others) were the likely recipient of those homes for pennies on the dollar.	0.612962963	negative	-0.185185185		23/12/2009	0	0	0	0	0	0	26.85	14.36666667	35	1	0	2	0
04-oct-11	Rising CDS prices... not good. RT @bespokeinvest Trouble in financial land: http://stks.co/Tza $MS $BAC $C $GS	rising cds prices... not good. rt @bespokeinvest trouble in financial land: $ms $bac $c $gs	rising cds prices... not good. rt @bespokeinvest trouble in financial land: $ms $bac $c $gs	0.266666667	negative	-0.183333333		24/12/2009	0	0	0	0	0	0	27.09	14.36666667	35	1	0	2	0
08-sep-16	There were 5300 employees fired for fake accounts at Wells Fargo. Management absolutely knew about this fraud. Banks are so shady. $wfc	there were 5300 employees fired for fake accounts at wells fargo. management absolutely knew about this fraud. banks are so shady. $wfc	there were 5300 employees fired for fake accounts at wells fargo. management absolutely knew about this fraud. banks are so shady. $wfc	0.841666667	negative	-0.183333333		25/12/2009	0	0	0	0	0	0	27.09	14.36666667	35	1	0	2	0
21-jul-17	Here are $SPX insiders selling at least 40% of total in past 2 months. $DXC $NVDA $MAC $AET $PLD $LMT $SYK $EQIX $NTAP $INTU $WFC $AAPL $CRMpic.twitter.com/N2zAyVNS0D	here are $spx insiders selling at least 40% of total in past 2 months. $dxc $nvda $mac $aet $pld $lmt $syk $eqix $ntap $intu $wfc $aapl $crmpic.twitter.com/n2zayvns0d	here are $spx insiders selling at least 40% of total in past 2 months. $dxc $nvda $mac $aet $pld $lmt $syk $eqix $ntap $intu $wfc $aapl $crmpic.twitter.com/n2zayvns0d	0.466666667	negative	-0.183333333		26/12/2009	0	0	0	0	0	0	27.09	14.36666667	35	1	0	2	0
16-may-14	With bank stocks looking ill, can the Dow keep resisting infection? New post (w/ @HalftimeReport clip). http://yhoo.it/1gwufKJÂ $C $BAC $GS	with bank stocks looking ill, can the dow keep resisting infection? new post (w/ @halftimereport clip). $c $bac $gs	with bank stocks looking ill, can the dow keep resisting infection? new post (w/ @halftimereport clip). $c $bac $gs	0.727272727	negative	-0.181818182		27/12/2009	0	0	0	0	0	0	27.09	14.36666667	35	1	0	2	0
28-oct-09	New RICO Lawsuit Alleges Countrywide Destroyed Mortgage Records http://bit.ly/lP5Oy $CFC $BAC #fail	new rico lawsuit alleges countrywide destroyed mortgage records $cfc $bac #fail	new rico lawsuit alleges countrywide destroyed mortgage records $cfc $bac #fail	0.377272727	negative	-0.181818182		28/12/2009	0	0	0	0	0	0	26.75	14.36666667	35	1	0	2	0
14-nov-18	Yep. Too Buffett To Fail banks. $wfc $brk $fnma $hcghttps://twitter.com/zerohedge/status/1062834966441140226Â â€¦ Buffett is now the biggest shareholder in Bank of America, Bank of New York, Wells Fargo and US Bancorp. https://www.zerohedge.com/news/2018-11-14/buffet-adds-bank-holdings-new-stakes-jpmorgan-pnc-boosts-apple-full-13-fÂ â€¦ pic.twitter.com/Du5EsFjF0y	yep. too buffett to fail banks. $wfc $brk $fnma $hcg buffett is now the biggest shareholder in bank of america, bank of new york, wells fargo and us bancorp. pic.twitter.com/du5esfjf0y	yep. too buffett to fail banks. $wfc $brk $fnma $hcg buffett is now the biggest shareholder in bank of america, bank of new york, wells fargo and us bancorp. pic.twitter.com/du5esfjf0y	0.377272727	negative	-0.181818182		29/12/2009	1	0	1	0	0	0	26.68	14.36666667	35	1	0	2	1
06-ene-15	I mean I was so gungho this #Financials long trade I'm sitting here watching $BAC get decimated... Unreal	i mean i was so gungho this #financials long trade i'm sitting here watching $bac get decimated... unreal	i mean i was so gungho this #financials long trade i'm sitting here watching $bac get decimated... unreal	0.54375	negative	-0.18125		30/12/2009	1	0	0	1	0	0	26.82	14.36666667	35	2	1	3	1
19-nov-16	Wells Fargo Faces Tight Limits After Regulator Rips Up Phony Accounts Settlement http://ow.ly/Tr4e306kOAQÂ $WFC $BAC $JPM $Cpic.twitter.com/aIkK1FjR1B	wells fargo faces tight limits after regulator rips up phony accounts settlement $wfc $bac $jpm $cpic.twitter.com/aikk1fjr1b	wells fargo faces tight limits after regulator rips up phony accounts settlement $wfc $bac $jpm $cpic.twitter.com/aikk1fjr1b	0.285714286	negative	-0.178571429		31/12/2009	0	0	0	0	0	0	26.99	14.36666667	35	2	0	2	0
05-feb-16	chart to watch $bac .... tight http://finviz.com/quote.ashx?t=BACÂ â€¦	chart to watch $bac .... tight	chart to watch $bac .... tight	0.285714286	negative	-0.178571429		01/01/2010	3	0	0	3	0	0	26.99	14.36666667	35	3	1	3	3
17-jun-09	sold my $SDS $QID and 1/2 $DTO... bot $MPEL, $BAC (tight stop), $EP $$	sold my $sds $qid and 1/2 $dto... bot $mpel, $bac (tight stop), $ep $$	sold my $sds $qid and 1/2 $dto... bot $mpel, $bac (tight stop), $ep $$	0.285714286	negative	-0.178571429		02/01/2010	3	0	2	1	0	0.5	26.99	14.36666667	35.5	3	0	2	2
15-may-09	RT bot $bac 1080 with tight stop: bot $bac 1080 with tight stop http://tinyurl.com/rc2qnm	rt bot $bac 1080 with tight stop: bot $bac 1080 with tight stop	rt bot $bac 1080 with tight stop: bot $bac 1080 with tight stop	0.285714286	negative	-0.178571429		03/01/2010	9	2	1	6	2	6	26.99	16.36666667	41.5	4	1	3	6
19-nov-16	Wells Fargo Faces Tight Limits After Regulator Rips Up Phony Accounts Settlement http://ow.ly/Tr4e306kOAQÂ $WFC $BAC $JPM $Cpic.twitter.com/aIkK1FjR1B	wells fargo faces tight limits after regulator rips up phony accounts settlement $wfc $bac $jpm $cpic.twitter.com/aikk1fjr1b	wells fargo faces tight limits after regulator rips up phony accounts settlement $wfc $bac $jpm $cpic.twitter.com/aikk1fjr1b	0.285714286	negative	-0.178571429		04/01/2010	4	0	2	2	0	1	27.32	16.36666667	42.5	4	0	2	2
20-sep-16	Tonight's Show Pulls Tight America Divided How to Profile $WFC Sins Terrorists Slip System Media Declares War in Trump Obama's Refugees	tonight's show pulls tight america divided how to profile $wfc sins terrorists slip system media declares war in trump obama's refugees	tonight's show pulls tight america divided how to profile $wfc sins terrorists slip system media declares war in trump obama's refugees	0.285714286	negative	-0.178571429		05/01/2010	2	0	1	1	0	1	28.07	16.36666667	43.5	4	0	2	1
05-feb-18	Wondering what to do with $WFC now that the Fed has cracked down? Get the hot takes from Mad Money's extra-special Friday panel with @JimCramer, @ScottWapnerCNBC, @petenajarian and @jonnajarianpic.twitter.com/1wuLZ1V6zy	wondering what to do with $wfc now that the fed has cracked down? get the hot takes from mad money's extra-special friday panel with @jimcramer, @scottwapnercnbc, @petenajarian and @jonnajarianpic.twitter.com/1wulz1v6zy	wondering what to do with $wfc now that the fed has cracked down? get the hot takes from mad money's extra-special friday panel with @jimcramer, @scottwapnercnbc, @petenajarian and @jonnajarianpic.twitter.com/1wulz1v6zy	0.712962963	negative	-0.176851852		06/01/2010	0	0	0	0	0	0	28.110001	16.36666667	43.5	4	0	2	0
14-mar-17	$FB privacy, $DAL refinery assessment, $AAPL new iPhone, $BAC new EU base, $VRX Ackman unload. Host @MarleyKayden http://bit.ly/2npVVWZÂ pic.twitter.com/5zXVg2LnHM	$fb privacy, $dal refinery assessment, $aapl new iphone, $bac new eu base, $vrx ackman unload. host @marleykayden	$fb privacy, $dal refinery assessment, $aapl new iphone, $bac new eu base, $vrx ackman unload. host @marleykayden	0.636363636	negative	-0.175757576		07/01/2010	1	1	0	0	0	0	29.129999	16.36666667	43.5	3	-1	1	1
13-ene-16	#STOCKMARKET #INVESTORS You're all pretty much fucked $SPX $SPY $DIA $AAPL $GOOGL $INTC $MSFT $PCLN $FB $C $BAC $TWTR $JPM $GS #STOCKS $VIX	#stockmarket #investors you're all pretty much fucked $spx $spy $dia $aapl $googl $intc $msft $pcln $fb $c $bac $twtr $jpm $gs #stocks $vix	#stockmarket #investors you're all pretty much fucked $spx $spy $dia $aapl $googl $intc $msft $pcln $fb $c $bac $twtr $jpm $gs #stocks $vix	0.85	negative	-0.175		08/01/2010	0	0	0	0	0	0	28.860001	16.36666667	43.5	3	0	2	0
13-ago-09	$BAC, the street knew for a long time that Paulson was loaded in $BAC, he got the position in the secondary they did around $10 area.	$bac, the street knew for a long time that paulson was loaded in $bac, he got the position in the secondary they did around $10 area.	$bac, the street knew for a long time that paulson was loaded in $bac, he got the position in the secondary they did around $10 area.	0.35	negative	-0.175		09/01/2010	0	0	0	0	0	0	28.860001	16.36666667	43.5	3	0	2	0
23-oct-17	I think Dave doesnâ€™t understand why @realDonaldTrump won, and why $WFC lobbyists trying 2 steal American Dream wonâ€™t fair too well. #housing	i think dave doesnt understand why @realdonaldtrump won, and why $wfc lobbyists trying 2 steal american dream will not fair too well. #housing	i think dave doesnt understand why @realdonaldtrump won, and why $wfc lobbyists trying 2 steal american dream will not fair too well. #housing	0.45	negative	-0.175		10/01/2010	0	0	0	0	0	0	28.860001	16.36666667	43.5	3	0	2	0
19-oct-10	Stocks fell even further on news that several institutions & the Fed, wanted $BOA to buy back $47B in bad mortgages - http://ow.ly/2W693 $$	stocks fell even further on news that several institutions & the fed, wanted $boa to buy back $47b in bad mortgages - $$	stocks fell even further on news that several institutions & the fed, wanted $boa to buy back $47b in bad mortgages - $$	0.291666667	negative	-0.175		11/01/2010	4	0	3	1	0	0.333333333	28.799999	16.36666667	43.83333333	3	0	2	3
29-dic-17	Lest we fucking forget, $BAC started the year at $22 with people crying overbought, and NVDA was hanging out right around $105. And Wiseguys lead the way through it all: | The Year in Review | http://ow.ly/7B0t30huoKBÂ @WallStJesus $SPY $C $MU $TWTR $TLT $GLD pic.twitter.com/8XJiM9l0H0	lest we fucking forget, $bac started the year at $22 with people crying overbought, and nvda was hanging out right around $105. and wiseguys lead the way through it all: | the year in review | @wallstjesus $spy $c $mu $twtr $tlt $gld pic.twitter.com/8xjim9l0h0	lest we fucking forget, $bac started the year at $22 with people crying overbought, and nvda was hanging out right around $105. and wiseguys lead the way through it all: | the year in review | @wallstjesus $spy $c $mu $twtr $tlt $gld pic.twitter.com/8xjim9l0h0	0.645238095	negative	-0.171428571		12/01/2010	5	0	4	1	0	0.25	28.08	16.36666667	44.08333333	3	0	2	4
11-abr-14	Buy $BAC Tuesday if down RT @PaulaDeVirginia: @jimcramer r u.recommending sell #BAC next wk sorry ur show confused me on this one. Thanks	buy $bac tuesday if down rt @pauladevirginia: @jimcramer are you.recommending sell #bac next wk sorry ur show confused me on this one. thanks	buy $bac tuesday if down rt @pauladevirginia: @jimcramer are you.recommending sell #bac next wk sorry ur show confused me on this one. thanks	0.437777778	negative	-0.171111111		13/01/2010	9	1	5	3	0.2	0.6	28.58	16.56666667	44.68333333	3	0	2	5
11-feb-16	You mean the same firm that audits $AIG, $JPM, $BAC, $GSK, $HLF, $CHK, $BABA ? https://twitter.com/GirlsCanTrade/status/697828439965872128Â â€¦	you mean the same firm that audits $aig, $jpm, $bac, $gsk, $hlf, $chk, $baba ?	you mean the same firm that audits $aig, $jpm, $bac, $gsk, $hlf, $chk, $baba ?	0.404166667	negative	-0.170833333		14/01/2010	1	0	0	1	0	0	28.99	16.56666667	44.68333333	4	1	3	1
20-ene-10	covering $WFC for a .38 gain per share. that doesn't mean it won't continue to fall the next few days.	covering $wfc for a .38 gain per share. that doesn't mean it won't continue to fall the next few days.	covering $wfc for a .38 gain per share. that doesn't mean it won't continue to fall the next few days.	0.2625	negative	-0.170833333		15/01/2010	3	0	2	1	0	0.5	28.08	16.56666667	45.18333333	4	0	2	2
09-sep-16	Cost of Cheating... not much @CFPB fines $WFC $185M for false acc'ts =0.9% 2016 net income $20.5B =3.3 days of biz pic.twitter.com/S9CBFvK723	cost of cheating... not much @cfpb fines $wfc $185m for false acc'ts =0.9% 2016 net income $20.5b =3.3 days of biz pic.twitter.com/s9cbfvk723	cost of cheating... not much @cfpb fines $wfc $185m for false acc'ts =0.9% 2016 net income $20.5b =3.3 days of biz pic.twitter.com/s9cbfvk723	0.266666667	negative	-0.166666667		16/01/2010	0	0	0	0	0	0	28.08	16.56666667	45.18333333	4	0	2	0
15-abr-16	DOL fiduciary rule will impact less than 10% of $BOA wealth assets http://www.investmentnews.com/article/20160414/FREE/160419953/dol-fiduciary-rule-will-impact-less-than-10-of-bank-of-americaÂ â€¦ via @newsfromIN #FiduciaryRule #investing	dol fiduciary rule will impact less than 10% of $boa wealth assets via @newsfromin #fiduciaryrule #investing	dol fiduciary rule will impact less than 10% of $boa wealth assets via @newsfromin #fiduciaryrule #investing	0.066666667	negative	-0.166666667		17/01/2010	0	0	0	0	0	0	28.08	16.56666667	45.18333333	4	0	2	0
10-ene-16	@CGasparino @ksc12991 @carney @WSJ So you're celebrating a private company being illegally taken? Can't wait for the next crisis... $BOA	@cgasparino @ksc12991 @carney @wsj so you're celebrating a private company being illegally taken? can't wait for the next crisis... $boa	@cgasparino @ksc12991 @carney @wsj so you're celebrating a private company being illegally taken? can't wait for the next crisis... $boa	0.291666667	negative	-0.166666667		18/01/2010	1	0	0	1	0	0	28.08	16.56666667	45.18333333	5	1	3	1
27-feb-14	@LaMonicaBuzz The $BBY weakness may be caused by the launch of another self-destructring smartphone - $BOA Black.	@lamonicabuzz the $bby weakness may be caused by the launch of another self-destructring smartphone - $boa black.	@lamonicabuzz the $bby weakness may be caused by the launch of another self-destructring smartphone - $boa black.	0.433333333	negative	-0.166666667		19/01/2010	1	0	0	1	0	0	28.280001	16.56666667	45.18333333	6	1	3	1
14-oct-15	Total agreement $BAC! https://twitter.com/BillyTsi/status/654278677031690240Â â€¦ @jimcramer Ridiculous that $BAC still trades at tangible book value	total agreement $bac! @jimcramer ridiculous that $bac still trades at tangible book value	total agreement $bac! @jimcramer ridiculous that $bac still trades at tangible book value	0.875	negative	-0.166666667		20/01/2010	8	2	2	4	1	2	27.82	17.56666667	47.18333333	7	1	3	4
15-oct-14	Dodd-Frank gives big banks a stronger incentive to become "too big to fail" while community banks wither http://ow.ly/CN0QjÂ $BAC $WFC	dodd-frank gives big banks a stronger incentive to become "too big to fail" while community banks wither $bac $wfc	dodd-frank gives big banks a stronger incentive to become "too big to fail" while community banks wither $bac $wfc	0.166666667	negative	-0.166666667		21/01/2010	4	0	3	1	0	0.333333333	28	17.56666667	47.51666667	7	0	2	3
07-may-14	A 13 y/o takes mic @ $BAC shareholder mtg whose dad (employee) lost job bc "they said they could hire someone in another country" for less.	a 13 y/o takes mic @ $bac shareholder mtg whose dad (employee) lost job bc "they said they could hire someone in another country" for less.	a 13 y/o takes mic @ $bac shareholder mtg whose dad (employee) lost job bc "they said they could hire someone in another country" for less.	0.066666667	negative	-0.166666667		22/01/2010	0	0	0	0	0	0	27.26	17.56666667	47.51666667	7	0	2	0
18-sep-12	Breaking: Bank of America's website is subject of cyber attack, source tells FOX Business. http://fxn.ws/U9p8D7Â $BAC	breaking: bank of america's website is subject of cyber attack, source tells fox business. $bac	breaking: bank of america's website is subject of cyber attack, source tells fox business. $bac	0.333333333	negative	-0.166666667		23/01/2010	0	0	0	0	0	0	27.26	17.56666667	47.51666667	7	0	2	0
01-jul-12	Sunday links: half way home http://stks.co/o0pXÂ via @abnormalreturns $MUB $VIG $VIX $AMZN $LNKD $AAPL $BAC	sunday links: half way home via @abnormalreturns $mub $vig $vix $amzn $lnkd $aapl $bac	sunday links: half way home via @abnormalreturns $mub $vig $vix $amzn $lnkd $aapl $bac	0.166666667	negative	-0.166666667		24/01/2010	0	0	0	0	0	0	27.26	17.56666667	47.51666667	7	0	2	0
21-may-10	How to get 5% Risk-Free Return annualized (FDIC)- $500 Signup Bonus at WT Direct. Insane. http://bit.ly/b5IVTv #mkt $BAC $GS $FAS	how to get 5% risk-free return annualized (fdic)- $500 signup bonus at wt direct. insane. #mkt $bac $gs $fas	how to get 5% risk-free return annualized (fdic)- $500 signup bonus at wt direct. insane. #mkt $bac $gs $fas	0.666666667	negative	-0.166666667		25/01/2010	3	2	1	0	2	0	27.66	19.56666667	47.51666667	6	-1	1	2
30-ago-09	Too Big to Fail? Make â€˜em Even Bigger! $BAC $WFC $JPM http://bit.ly/2So3p1	too big to fail? make em even bigger! $bac $wfc $jpm	too big to fail? make em even bigger! $bac $wfc $jpm	0.3	negative	-0.166666667		26/01/2010	0	0	0	0	0	0	26.99	19.56666667	47.51666667	6	0	2	0
25-ene-10	Obama Proposal on Banks = Less Loans and Less Liquidity http://bit.ly/6fzFLG $BAC, $JPM, $WFC, $GS	obama proposal on banks = less loans and less liquidity $bac, $jpm, $wfc, $gs	obama proposal on banks = less loans and less liquidity $bac, $jpm, $wfc, $gs	0.066666667	negative	-0.166666667		27/01/2010	2	0	1	1	0	1	28.200001	19.56666667	48.51666667	6	0	2	1
05-ene-11	Fed Hoenig said need to "think seriously" about breaking up big banks. $BAC, $GS, $C, $WFC, $JPM (not moving on headlines)	fed hoenig said need to "think seriously" about breaking up big banks. $bac, $gs, $c, $wfc, $jpm (not moving on headlines)	fed hoenig said need to "think seriously" about breaking up big banks. $bac, $gs, $c, $wfc, $jpm (not moving on headlines)	0.383333333	negative	-0.166666667		28/01/2010	0	0	0	0	0	0	28.450001	19.56666667	48.51666667	6	0	2	0
14-jul-12	JP Morgan And Wells Fargo Shares Have Been Acting Weird In The Last 4 Months $JPM $WFC by @bySamRohttp://read.bi/Mt7EZT	jp morgan and wells fargo shares have been acting weird in the last 4 months $jpm $wfc by @bysamro	jp morgan and wells fargo shares have been acting weird in the last 4 months $jpm $wfc by @bysamro	0.355555556	negative	-0.166666667		29/01/2010	0	0	0	0	0	0	28.43	19.56666667	48.51666667	6	0	2	0
03-ene-13	"@gmiratings: Whatâ€™s Inside Americaâ€™s Banks? $WFC impenetrable & complicated, simply not knowable from outside http://stks.co/jIHyÂ "	"@gmiratings: whats inside americas banks? $wfc impenetrable & complicated, simply not knowable from outside "	"@gmiratings: whats inside americas banks? $wfc impenetrable & complicated, simply not knowable from outside "	0.469047619	negative	-0.166666667		30/01/2010	0	0	0	0	0	0	28.43	19.56666667	48.51666667	6	0	2	0
03-dic-14	America's five biggest banks control almost half industry's $15 trillion in assets http://onforb.es/12tNbUoÂ $JPM $BAC $WFC $C $USB	america's five biggest banks control almost half industry's $15 trillion in assets $jpm $bac $wfc $c $usb	america's five biggest banks control almost half industry's $15 trillion in assets $jpm $bac $wfc $c $usb	0.166666667	negative	-0.166666667		31/01/2010	0	0	0	0	0	0	28.43	19.56666667	48.51666667	6	0	2	0
15-oct-14	Dodd-Frank gives big banks a stronger incentive to become "too big to fail" while community banks wither http://ow.ly/CN0QjÂ $BAC $WFC	dodd-frank gives big banks a stronger incentive to become "too big to fail" while community banks wither $bac $wfc	dodd-frank gives big banks a stronger incentive to become "too big to fail" while community banks wither $bac $wfc	0.166666667	negative	-0.166666667		01/02/2010	0	0	0	0	0	0	28.93	19.56666667	48.51666667	6	0	2	0
25-oct-16	#WellsFargo could see almost half its customers leave bank over scandal http://bizj.us/1orqnqÂ $WFC pic.twitter.com/T9pdJojoIc	#wellsfargo could see almost half its customers leave bank over scandal $wfc pic.twitter.com/t9pdjojoic	#wellsfargo could see almost half its customers leave bank over scandal $wfc pic.twitter.com/t9pdjojoic	0.166666667	negative	-0.166666667		02/02/2010	0	0	0	0	0	0	28.790001	19.56666667	48.51666667	6	0	2	0
29-sep-16	This $WFC interrogation is tedious. Politicians did the same thing post financial crisis and did NOTHING!!!! #CryBabies #BreakEmUp $XLF	this $wfc interrogation is tedious. politicians did the same thing post financial crisis and did nothing!!!! #crybabies #breakemup $xlf	this $wfc interrogation is tedious. politicians did the same thing post financial crisis and did nothing!!!! #crybabies #breakemup $xlf	0.375	negative	-0.166666667		03/02/2010	2	0	1	1	0	1	28.139999	19.56666667	49.51666667	6	0	2	1
13-abr-17	Wells Fargo reports slight drop in profit #Earnings $WFC http://fxn.ws/2ord0ke	wells fargo reports slight drop in profit #earnings $wfc	wells fargo reports slight drop in profit #earnings $wfc	0.166666667	negative	-0.166666667		04/02/2010	1	0	0	1	0	0	27.059999	19.56666667	49.51666667	7	1	3	1
31-mar-17	#earnings season begins in less than two weeks - $JPM $C $WFC $TSM $PNC $INFY $CBSH $FRC $FHN http://eps.shÂ pic.twitter.com/GreNC02hwj	#earnings season begins in less than two weeks - $jpm $c $wfc $tsm $pnc $infy $cbsh $frc $fhn	#earnings season begins in less than two weeks - $jpm $c $wfc $tsm $pnc $infy $cbsh $frc $fhn	0.066666667	negative	-0.166666667		05/02/2010	1	1	0	0	0	0	27.42	19.56666667	49.51666667	6	-1	1	1
06-feb-17	How Wells Fargo is taking advantage of a hidden clause inside almost every customer agreement https://news.vice.com/story/wells-fargo-taking-advantage-of-arbitration-clausesÂ â€¦ $WFC	how wells fargo is taking advantage of a hidden clause inside almost every customer agreement $wfc	how wells fargo is taking advantage of a hidden clause inside almost every customer agreement $wfc	0.333333333	negative	-0.166666667		06/02/2010	0	0	0	0	0	0	27.42	19.56666667	49.51666667	6	0	2	0
08-jun-18	Almost half of the US housing market is overvalued: CoreLogic: https://www.foxbusiness.com/markets/almost-half-of-the-us-housing-market-is-overvalued-corelogicÂ â€¦ by @leia_klingel $XHB $WFC pic.twitter.com/XAoSY0Q5sz	almost half of the us housing market is overvalued: corelogic: by @leia_klingel $xhb $wfc pic.twitter.com/xaosy0q5sz	almost half of the us housing market is overvalued: corelogic: by @leia_klingel $xhb $wfc pic.twitter.com/xaosy0q5sz	0.166666667	negative	-0.166666667		07/02/2010	0	0	0	0	0	0	27.42	19.56666667	49.51666667	6	0	2	0
26-mar-18	Community lenders: @urbaninstitute should consider not taking TBTF-Bank money and acting as lobby arm for same. "Think Tanks" like this distort policymaking in favor of orgs like $WFC with substantial records of consumer abuse. 1/2 https://www.nytimes.com/2016/08/08/us/politics/think-tanks-research-and-corporate-lobbying.htmlÂ â€¦https://twitter.com/rcwhalen/status/704639800134004738Â â€¦ Urban I…	community lenders: @urbaninstitute should consider not taking tbtf-bank money and acting as lobby arm for same. "think tanks" like this distort policymaking in favor of orgs like $wfc with substantial records of consumer abuse. 1/2 urban institute: gses should consider raising nonbank servicer capital requirements | idiotic	community lenders: @urbaninstitute should consider not taking tbtf-bank money and acting as lobby arm for same. "think tanks" like this distort policymaking in favor of orgs like $wfc with substantial records of consumer abuse. 1/2 urban institute: gses should consider raising nonbank servicer capital requirements | idiotic	0.239583333	negative	-0.166666667		08/02/2010	0	0	0	0	0	0	26.43	19.56666667	49.51666667	6	0	2	0
27-feb-18	#WellsFargo accused of preying on black & Latino homebuyers in its home state of #California: http://money.cnn.com/2018/02/27/investing/wells-fargo-sacramento-lawsuit-discriminatory-lending/index.htmlÂ â€¦ $WFC pic.twitter.com/fIWItWJ01W	#wellsfargo accused of preying on black & latino homebuyers in its home state of #california: $wfc pic.twitter.com/fiwitwj01w	#wellsfargo accused of preying on black & latino homebuyers in its home state of #california: $wfc pic.twitter.com/fiwitwj01w	0.433333333	negative	-0.166666667		09/02/2010	1	0	1	0	0	0	26.709999	19.56666667	49.51666667	6	0	2	1
20-sep-17	Highly ironic and probably a bad sign for Wells that even Rs are complaining $WFC didn't pay enough: https://www.americanbanker.com/news/cfpbs-richard-cordray-lied-botched-wells-fargo-investigation-gop-reportÂ â€¦	highly ironic and probably a bad sign for wells that even rs are complaining $wfc didn't pay enough:	highly ironic and probably a bad sign for wells that even rs are complaining $wfc didn't pay enough:	0.688888889	negative	-0.166666667		10/02/2010	0	0	0	0	0	0	27.18	19.56666667	49.51666667	6	0	2	0
09-dic-18	This report by $bac is just dumb.https://www.zerohedge.com/news/2018-12-08/capitulation-begins-everyone-bearish-no-one-shortÂ â€¦ "Capitulation?" #ROFLMAO the market isn't even remotely close to capitulation. The market was overvalued w/Dow 17k when Trump was elected. "Capitulation" will occur when the last bulls puke at Dow 7k	this report by $bac is just dumb. "capitulation?" #roflmao the market isn't even remotely close to capitulation. the market was overvalued w/dow 17k when trump was elected. "capitulation" will occur when the last bulls puke at dow 7k	this report by $bac is just dumb. "capitulation?" #roflmao the market isn't even remotely close to capitulation. the market was overvalued w/dow 17k when trump was elected. "capitulation" will occur when the last bulls puke at dow 7k	0.255555556	negative	-0.158333333		11/02/2010	0	0	0	0	0	0	27.08	19.56666667	49.51666667	6	0	2	0
25-abr-18	Letter here from CMLA & CHLA--still unanswered! Since January! #WhatEvidence #NoData #TBTFBankLobby $WFC pic.twitter.com/aAw8uOn29Z	letter here from cmla & chla--still unanswered! since january! #whatevidence #nodata #tbtfbanklobby $wfc pic.twitter.com/aaw8uon29z	letter here from cmla & chla--still unanswered! since january! #whatevidence #nodata #tbtfbanklobby $wfc pic.twitter.com/aaw8uon29z	0.2	negative	-0.15625		12/02/2010	0	0	0	0	0	0	26.879999	19.56666667	49.51666667	6	0	2	0
13-oct-17	$WFC (wells fargo) -3.3% $BOA (bank of america)+1.67% post earnings https://twitter.com/Jiabaochina/status/918828776620003329Â â€¦ $WFC reports Q3 revenue down 2% yoy to $21.9b. Value @$35. Pre-market down 2.2% pic.twitter.com/O39zL0ls6A	$wfc (wells fargo) -3.3% $boa (bank of america)+1.67% post earnings $wfc reports q3 revenue down 2% yoy to $21.9b. value @$35. pre-market down 2.2% pic.twitter.com/o39zl0ls6a	$wfc (wells fargo) -3.3% $boa (bank of america)+1.67% post earnings $wfc reports q3 revenue down 2% yoy to $21.9b. value @$35. pre-market down 2.2% pic.twitter.com/o39zl0ls6a	0.288888889	negative	-0.155555556		13/02/2010	0	0	0	0	0	0	26.879999	19.56666667	49.51666667	6	0	2	0
05-dic-17	$BAC CEO Moynihan: Trading Quarter To Date Is Down 15%	$bac ceo moynihan: trading quarter to date is down 15%	$bac ceo moynihan: trading quarter to date is down 15%	0.288888889	negative	-0.155555556		14/02/2010	0	0	0	0	0	0	26.879999	19.56666667	49.51666667	6	0	2	0
15-jun-17	Stock futures extend losses, Nasdaq 100 down over 1% as Mueller targets Trump in probe http://ow.ly/fObI30cBX2zÂ $JPM $C $BAC $MA $AXP $MSpic.twitter.com/zSxy8LyKPk	stock futures extend losses, nasdaq 100 down over 1% as mueller targets trump in probe $jpm $c $bac $ma $axp $mspic.twitter.com/zsxy8lykpk	stock futures extend losses, nasdaq 100 down over 1% as mueller targets trump in probe $jpm $c $bac $ma $axp $mspic.twitter.com/zsxy8lykpk	0.288888889	negative	-0.155555556		15/02/2010	0	0	0	0	0	0	26.879999	19.56666667	49.51666667	6	0	2	0
18-abr-17	'@RedDotT3 breaks down chart of the banks - says so goes Goldman, so goes the market $GS $BAC $XLFpic.twitter.com/Dzep96N67y	'@reddott3 breaks down chart of the banks - says so goes goldman, so goes the market $gs $bac $xlfpic.twitter.com/dzep96n67y	'@reddott3 breaks down chart of the banks - says so goes goldman, so goes the market $gs $bac $xlfpic.twitter.com/dzep96n67y	0.288888889	negative	-0.155555556		16/02/2010	1	0	1	0	0	0	27.389999	19.56666667	49.51666667	6	0	2	1
09-ene-17	$MSFT CEO Nadella says has ongoing blockchain pilot program w/ $BAC. Cross-border payments settled in 5 mins, down from 7 days. #FIF2017	$msft ceo nadella says has ongoing blockchain pilot program w/ $bac. cross-border payments settled in 5 mins, down from 7 days. #fif2017	$msft ceo nadella says has ongoing blockchain pilot program w/ $bac. cross-border payments settled in 5 mins, down from 7 days. #fif2017	0.288888889	negative	-0.155555556		17/02/2010	1	0	1	0	0	0	27.33	19.56666667	49.51666667	6	0	2	1
06-oct-16	$BAC Thiel to step down	$bac thiel to step down	$bac thiel to step down	0.288888889	negative	-0.155555556		18/02/2010	1	1	0	0	0	0	27.34	19.56666667	49.51666667	5	-1	1	1
01-may-16	#STOCKMARKET GRAVITY LESSONS: what goes up must come down $SPX $SPY $DIA $QQQ $TVIX $VIX $AAPL $C $FB $PCLN $BAC $Fpic.twitter.com/8HQHBEgSj5	#stockmarket gravity lessons: what goes up must come down $spx $spy $dia $qqq $tvix $vix $aapl $c $fb $pcln $bac $fpic.twitter.com/8hqhbegsj5	#stockmarket gravity lessons: what goes up must come down $spx $spy $dia $qqq $tvix $vix $aapl $c $fb $pcln $bac $fpic.twitter.com/8hqhbegsj5	0.288888889	negative	-0.155555556		19/02/2010	0	0	0	0	0	0	27.370001	19.56666667	49.51666667	5	0	2	0
27-abr-16	Bank of America $BAC isn't backing down in its fight against N.C.'s #HB2 law >http://www.cnbc.com/2016/04/27/bofas-moynihan-fighting-hb2-north-carolinas-controversial-bathroom-bill.htmlÂ â€¦	bank of america $bac isn't backing down in its fight against n.c.'s #hb2 law >	bank of america $bac isn't backing down in its fight against n.c.'s #hb2 law >	0.288888889	negative	-0.155555556		20/02/2010	1	0	1	0	0	0	27.370001	19.56666667	49.51666667	5	0	2	1
23-mar-16	Bottom 5 Stocks in 2016: $BAC, $AMZN, $NFLX, $GILD, $DIS - @serwer breaks it down, Watch: http://yhoo.it/1Rzjp8BÂ pic.twitter.com/LKuYLGa5gs	bottom 5 stocks in 2016: $bac, $amzn, $nflx, $gild, $dis - @serwer breaks it down, watch:	bottom 5 stocks in 2016: $bac, $amzn, $nflx, $gild, $dis - @serwer breaks it down, watch:	0.288888889	negative	-0.155555556		21/02/2010	0	0	0	0	0	0	27.370001	19.56666667	49.51666667	5	0	2	0
19-ene-16	Bank of America! What the... It just dropped to its lowest levels since 2013. Down 2.5% after earnings: http://stks.co/g3mFnÂ $BAC	bank of america! what the... it just dropped to its lowest levels since 2013. down 2.5% after earnings: $bac	bank of america! what the... it just dropped to its lowest levels since 2013. down 2.5% after earnings: $bac	0.288888889	negative	-0.155555556		22/02/2010	2	2	0	0	0	0	28.01	19.56666667	49.51666667	4	-1	1	2
05-nov-15	$BAC holding down $17.38. Resistance is #FettyVwap with a glock and his 'rarri'. 17 shots no 38!pic.twitter.com/PtymoyZitf	$bac holding down $17.38. resistance is #fettyvwap with a glock and his 'rarri'. 17 shots no 38!pic.twitter.com/ptymoyzitf	$bac holding down $17.38. resistance is #fettyvwap with a glock and his 'rarri'. 17 shots no 38!pic.twitter.com/ptymoyzitf	0.288888889	negative	-0.155555556		23/02/2010	0	0	0	0	0	0	27.290001	19.56666667	49.51666667	4	0	2	0
15-ene-15	$BAC releases Q4 figures. Revenues down but EPS beats estimates, 32c vs 31c. Stock down 2% to $15.70 in pre-market trading. JG	$bac releases q4 figures. revenues down but eps beats estimates, 32c vs 31c. stock down 2% to $15.70 in pre-market trading. jg	$bac releases q4 figures. revenues down but eps beats estimates, 32c vs 31c. stock down 2% to $15.70 in pre-market trading. jg	0.288888889	negative	-0.155555556		24/02/2010	0	0	0	0	0	0	27.66	19.56666667	49.51666667	4	0	2	0
24-jun-13	Bank of America biggest loser in Dow, down 3%: http://on.mktw.net/1aIpUh1Â @MarketWatch $BAC $C $JPM $GS $MS	bank of america biggest loser in dow, down 3%: @marketwatch $bac $c $jpm $gs $ms	bank of america biggest loser in dow, down 3%: @marketwatch $bac $c $jpm $gs $ms	0.288888889	negative	-0.155555556		25/02/2010	0	0	0	0	0	0	27.440001	19.56666667	49.51666667	4	0	2	0
01-abr-13	Bank of America now down 7 days in a row. Longest losing streak in the Dow 30. $BAC $DIA $$	bank of america now down 7 days in a row. longest losing streak in the dow 30. $bac $dia $$	bank of america now down 7 days in a row. longest losing streak in the dow 30. $bac $dia $$	0.288888889	negative	-0.155555556		26/02/2010	5	0	3	2	0	0.666666667	27.34	19.56666667	50.18333333	4	0	2	3
18-oct-11	Bank of America lending profit down, expenses rise; slips to No. 2 http://yhoo.it/qex8acÂ $BAC	bank of america lending profit down, expenses rise; slips to no. 2 $bac	bank of america lending profit down, expenses rise; slips to no. 2 $bac	0.288888889	negative	-0.155555556		27/02/2010	0	0	0	0	0	0	27.34	19.56666667	50.18333333	4	0	2	0
25-ago-11	The Steaming Pile Of Assets That Could Take Down Bank Of America -- Blodget Explains All $BAC by @lopezlinettehttp://read.bi/qv1Z8A	the steaming pile of assets that could take down bank of america -- blodget explains all $bac by @lopezlinette	the steaming pile of assets that could take down bank of america -- blodget explains all $bac by @lopezlinette	0.288888889	negative	-0.155555556		28/02/2010	0	0	0	0	0	0	27.34	19.56666667	50.18333333	4	0	2	0
12-ago-09	Some stocks in a/h tonight to watch tomorrow.. up $HRS $KGC $BAC $RF down $LSK $AAP ..also will watch $CRY $BCRX $JAZZ $CTiC $EJ	some stocks in a/h tonight to watch tomorrow.. up $hrs $kgc $bac $rf down $lsk $aap ..also will watch $cry $bcrx $jazz $ctic $ej	some stocks in a/h tonight to watch tomorrow.. up $hrs $kgc $bac $rf down $lsk $aap ..also will watch $cry $bcrx $jazz $ctic $ej	0.288888889	negative	-0.155555556		01/03/2010	1	0	1	0	0	0	27.35	19.56666667	50.18333333	4	0	2	1
11-jun-10	Looks like financials dragging market down now... ($JPM / $WFC)....	looks like financials dragging market down now... ($jpm / $wfc)....	looks like financials dragging market down now... ($jpm / $wfc)....	0.288888889	negative	-0.155555556		02/03/2010	0	0	0	0	0	0	27.870001	19.56666667	50.18333333	4	0	2	0
06-ene-14	Even tho $TWTR and $TSLA are down, $FB is substantially up to drive my portfolio along with $MS $BA $BAC $C $CSCO $JPM $WFC $AMD #stocks	even tho $twtr and $tsla are down, $fb is substantially up to drive my portfolio along with $ms $ba $bac $c $csco $jpm $wfc $amd #stocks	even tho $twtr and $tsla are down, $fb is substantially up to drive my portfolio along with $ms $ba $bac $c $csco $jpm $wfc $amd #stocks	0.288888889	negative	-0.155555556		03/03/2010	0	0	0	0	0	0	28.200001	19.56666667	50.18333333	4	0	2	0
15-nov-16	Tech taking the baton from Financials today - $AMZN +$9 $GOOGL +$6 while $JPM $WFC $GS all down over 1%	tech taking the baton from financials today - $amzn +$9 $googl +$6 while $jpm $wfc $gs all down over 1%	tech taking the baton from financials today - $amzn +$9 $googl +$6 while $jpm $wfc $gs all down over 1%	0.288888889	negative	-0.155555556		04/03/2010	0	0	0	0	0	0	28.43	19.56666667	50.18333333	4	0	2	0
16-sep-16	Circle the wagons. $WFC down another 1%. House joins Senate in calling for hearing. And I'm still waiting for Warren Buffett to comment.	circle the wagons. $wfc down another 1%. house joins senate in calling for hearing. and i'm still waiting for warren buffett to comment.	circle the wagons. $wfc down another 1%. house joins senate in calling for hearing. and i'm still waiting for warren buffett to comment.	0.288888889	negative	-0.155555556		05/03/2010	2	0	0	2	0	0	29.15	19.56666667	50.18333333	5	1	3	2
23-dic-17	Here are the biggest holdings of Warren Buffett and Berkshire Hathaway (press and scroll down) -> https://stocktwits.com/discover/lists/173/warren-buffett-berkshire-hathaway-top-holdingsÂ â€¦ $BRK.A $WFC $AAPL $KO $IBM	here are the biggest holdings of warren buffett and berkshire hathaway (press and scroll down) -> $brk.a $wfc $aapl $ko $ibm	here are the biggest holdings of warren buffett and berkshire hathaway (press and scroll down) -> $brk.a $wfc $aapl $ko $ibm	0.288888889	negative	-0.155555556		06/03/2010	0	0	0	0	0	0	29.15	19.56666667	50.18333333	5	0	2	0
10-abr-17	The Senator from #WellsFargo @SenBobCorker $WFC $FNMA $FMCC #fanniegatehttps://twitter.com/jerome_corsi/status/851471972030611456Â â€¦ TN Sen. BOB CORKER - "Senator from Wells Fargo" pushes OBAMA scheme to ROB & SHUT DOWN FANNIE FREDDIE https://www.infowars.com/shock-gop-senator-behind-obamacare-looting-scheme/Â â€¦ #fanniegate	the senator from #wellsfargo @senbobcorker $wfc $fnma $fmcc #fanniegate tn sen. bob corker - "senator from wells fargo" pushes obama scheme to rob & shut down fannie freddie #fanniegate	the senator from #wellsfargo @senbobcorker $wfc $fnma $fmcc #fanniegate tn sen. bob corker - "senator from wells fargo" pushes obama scheme to rob & shut down fannie freddie #fanniegate	0.288888889	negative	-0.155555556		07/03/2010	0	0	0	0	0	0	29.15	19.56666667	50.18333333	5	0	2	0
07-nov-18	Lawsuit: #WellsFargo execs were warned that the bank's auto insurance program was harming customers four years before it was shut down https://www.cnn.com/2018/11/07/business/wells-fargo-auto-insurance-lawsuit/index.htmlÂ â€¦ $WFC	lawsuit: #wellsfargo execs were warned that the bank's auto insurance program was harming customers four years before it was shut down $wfc	lawsuit: #wellsfargo execs were warned that the bank's auto insurance program was harming customers four years before it was shut down $wfc	0.288888889	negative	-0.155555556		08/03/2010	0	0	0	0	0	0	28.889999	19.56666667	50.18333333	5	0	2	0
11-oct-18	Ahead of the earnings season kickoff, @Michael_Khouw breaks down what the options market is expecting from the banks. $C $JPM $WFC pic.twitter.com/WLLqICEdb2	ahead of the earnings season kickoff, @michael_khouw breaks down what the options market is expecting from the banks. $c $jpm $wfc pic.twitter.com/wllqicedb2	ahead of the earnings season kickoff, @michael_khouw breaks down what the options market is expecting from the banks. $c $jpm $wfc pic.twitter.com/wllqicedb2	0.288888889	negative	-0.155555556		09/03/2010	0	0	0	0	0	0	28.98	19.56666667	50.18333333	5	0	2	0
16-ene-18	$BAC & $GS options active ahead of earnings, $GE, $MSFT heavy options paper, #BitcoinFutures $XBT active on #bitcoin sell-off @AngieMiles http://bit.ly/2DbTaQf	$bac & $gs options active ahead of earnings, $ge, $msft heavy options paper, #bitcoinfutures $xbt active on #bitcoin sell-off @angiemiles	$bac & $gs options active ahead of earnings, $ge, $msft heavy options paper, #bitcoinfutures $xbt active on #bitcoin sell-off @angiemiles	0.566666667	negative	-0.155555556		10/03/2010	2	0	2	0	0	0	29.57	19.56666667	50.18333333	5	0	2	2
18-dic-14	Big day for stocks - and @AntonyMCurrie "reckons" James Gorman will leave Brian Moynihan in the slow lane: http://reut.rs/1xsvPo7Â $MS $BAC	big day for stocks - and @antonymcurrie "reckons" james gorman will leave brian moynihan in the slow lane: $ms $bac	big day for stocks - and @antonymcurrie "reckons" james gorman will leave brian moynihan in the slow lane: $ms $bac	0.25	negative	-0.15		11/03/2010	1	0	1	0	0	0	29.76	19.56666667	50.18333333	5	0	2	1
28-abr-14	BofA being forced to dial back its capital return plans is a sign that things are woefully amiss http://on.wsj.com/1m2W2V9Â @WSJMoneyBeat $BAC	bofa being forced to dial back its capital return plans is a sign that things are woefully amiss @wsjmoneybeat $bac	bofa being forced to dial back its capital return plans is a sign that things are woefully amiss @wsjmoneybeat $bac	0.1	negative	-0.15		12/03/2010	1	0	0	1	0	0	29.629999	19.56666667	50.18333333	6	1	3	1
12-sep-11	BofA to cede top U.S. rank as Moynihan trims | http://bloom.bg/qKFZgAÂ $BAC	bofa to cede top you.s. rank as moynihan trims | $bac	bofa to cede top you.s. rank as moynihan trims | $bac	0.7	negative	-0.15		13/03/2010	0	0	0	0	0	0	29.629999	19.56666667	50.18333333	6	0	2	0
26-feb-09	US Treasury increases stake in $C http://bit.ly/1a2Vdg $BAC can't be too far behind hmmmmm	us treasury increases stake in $c $bac can't be too far behind hmmmmm	us treasury increases stake in $c $bac can't be too far behind hmmmmm	0.85	negative	-0.15		14/03/2010	1	0	1	0	0	0	29.629999	19.56666667	50.18333333	6	0	2	1
25-oct-12	Complete Friday Game Plan http://stks.co/aD7IÂ $EC $YUM $DE $SMBL $PKI $WFC $BAX $MRK $KORS $FIS $ARG $ATU $CAM $TIF	complete friday game plan $ec $yum $de $smbl $pki $wfc $bax $mrk $kors $fis $arg $atu $cam $tif	complete friday game plan $ec $yum $de $smbl $pki $wfc $bax $mrk $kors $fis $arg $atu $cam $tif	0.4	negative	-0.15		15/03/2010	0	0	0	0	0	0	29.889999	19.56666667	50.18333333	6	0	2	0
16-jul-12	Banks are boring. Hip hip hooray! Biz lending growth at $C $JPM $WFC is good. Hopefully trend continues. Today's Buzz. http://bit.ly/NruJAG	banks are boring. hip hip hooray! biz lending growth at $c $jpm $wfc is good. hopefully trend continues. today's buzz.	banks are boring. hip hip hooray! biz lending growth at $c $jpm $wfc is good. hopefully trend continues. today's buzz.	0.8	negative	-0.15		16/03/2010	0	0	0	0	0	0	30.280001	19.56666667	50.18333333	6	0	2	0
15-jul-10	Stocks turn around late in the session, close mixed ahead of Goldman settlement announcement http://yhoo.it/8ZcAua $AA $BOA $GS	stocks turn around late in the session, close mixed ahead of goldman settlement announcement $aa $boa $gs	stocks turn around late in the session, close mixed ahead of goldman settlement announcement $aa $boa $gs	0.425	negative	-0.15		17/03/2010	0	0	0	0	0	0	30.549999	19.56666667	50.18333333	6	0	2	0
11-jun-16	$C, $JPM, $WFC and $BAC have all been in the red for 2016. But @JeffReevesIP is bullish on at least one of these:http://on.mktw.net/1UaKEUZ	$c, $jpm, $wfc and $bac have all been in the red for 2016. but @jeffreevesip is bullish on at least one of these:	$c, $jpm, $wfc and $bac have all been in the red for 2016. but @jeffreevesip is bullish on at least one of these:	0.2	negative	-0.15		18/03/2010	1	0	1	0	0	0	30.290001	19.56666667	50.18333333	6	0	2	1
06-mar-15	Dowâ€™s 2013 shuffle OUT $HPQ +58% $AA +74% $BAC +13% average: +48% IN $GS +11% $V +37% $NKE +41% average: +30%pic.twitter.com/wOIm1TcvqS	dows 2013 shuffle out $hpq +58% $aa +74% $bac +13% average: +48% in $gs +11% $v +37% $nke +41% average: +30%pic.twitter.com/woim1tcvqs	dows 2013 shuffle out $hpq +58% $aa +74% $bac +13% average: +48% in $gs +11% $v +37% $nke +41% average: +30%pic.twitter.com/woim1tcvqs	0.4	negative	-0.15		19/03/2010	1	0	0	1	0	0	30.379999	19.56666667	50.18333333	7	1	3	1
28-abr-14	$BAC tumbles below its 200-day moving average for 1st time since August 2012 in biggest #selloff in a year.pic.twitter.com/4Jy8oiAxr0	$bac tumbles below its 200-day moving average for 1st time since august 2012 in biggest #selloff in a year.pic.twitter.com/4jy8oiaxr0	$bac tumbles below its 200-day moving average for 1st time since august 2012 in biggest #selloff in a year.pic.twitter.com/4jy8oiaxr0	0.4	negative	-0.15		20/03/2010	0	0	0	0	0	0	30.379999	19.56666667	50.18333333	7	0	2	0
27-feb-14	$AA $BAC & $HPQ are up an average of 32% since announcement that they were being booted from the DJIA. $GS $NKE $V (added stocks) up avg 13%	$aa $bac & $hpq are up an average of 32% since announcement that they were being booted from the djia. $gs $nke $v (added stocks) up avg 13%	$aa $bac & $hpq are up an average of 32% since announcement that they were being booted from the djia. $gs $nke $v (added stocks) up avg 13%	0.4	negative	-0.15		21/03/2010	0	0	0	0	0	0	30.379999	19.56666667	50.18333333	7	0	2	0
10-sep-13	Alcoa, Bank of America, and Hewlett-Packard to be removed from the Dow Jones Industrial Average. $AA $BAC $HPQ	alcoa, bank of america, and hewlett-packard to be removed from the dow jones industrial average. $aa $bac $hpq	alcoa, bank of america, and hewlett-packard to be removed from the dow jones industrial average. $aa $bac $hpq	0.4	negative	-0.15		22/03/2010	0	0	0	0	0	0	30.41	19.56666667	50.18333333	7	0	2	0
14-jun-13	At #BofA, if you put at least 10 customers into foreclosure, you get $500, former employees say http://bloom.bg/16o74JlÂ via @hugh_son $BAC	at #bofa, if you put at least 10 customers into foreclosure, you get $500, former employees say via @hugh_son $bac	at #bofa, if you put at least 10 customers into foreclosure, you get $500, former employees say via @hugh_son $bac	0.2	negative	-0.15		23/03/2010	2	0	2	0	0	0	31.08	19.56666667	50.18333333	7	0	2	2
07-may-13	Always a pullback for $BAC RT @littleinvestor4: @jimcramer is it too late to jump in $BAC here today. Should I wait for a pull back Jim?	always a pullback for $bac rt @littleinvestor4: @jimcramer is it too late to jump in $bac here today. should i wait for a pull back jim?	always a pullback for $bac rt @littleinvestor4: @jimcramer is it too late to jump in $bac here today. should i wait for a pull back jim?	0.3	negative	-0.15		24/03/2010	0	0	0	0	0	0	30.860001	19.56666667	50.18333333	7	0	2	0
02-ene-13	While it's questionable how much capital the Fed will allow Bank of America (BAC) to return to shareho... http://seekingalpha.com/n/fvp5Â $BAC	while it's questionable how much capital the fed will allow bank of america (bac) to return to shareho... $bac	while it's questionable how much capital the fed will allow bank of america (bac) to return to shareho... $bac	0.6	negative	-0.15		25/03/2010	0	0	0	0	0	0	31.059999	19.56666667	50.18333333	7	0	2	0
11-dic-12	As of 1pm, 51% of shares and trades in $BAC traded on dark pools.	as of 1pm, 51% of shares and trades in $bac traded on dark pools.	as of 1pm, 51% of shares and trades in $bac traded on dark pools.	0.4	negative	-0.15		26/03/2010	2	0	1	1	0	1	31.219999	19.56666667	51.18333333	7	0	2	1
01-mar-12	Market Preview: A Rude Awakening? http://ow.ly/9oQdCÂ $BAC $BIG $SPY $DJI $QQQ	market preview: a rude awakening? $bac $big $spy $dji $qqq	market preview: a rude awakening? $bac $big $spy $dji $qqq	0.35	negative	-0.15		27/03/2010	0	0	0	0	0	0	31.219999	19.56666667	51.18333333	7	0	2	0
28-dic-11	Sea of red on Wall Street: S&P turns negative for year http://fxn.ws/t63S2SÂ $CAT $BAC $AA #Rewind2011	sea of red on wall street: s&p turns negative for year $cat $bac $aa #rewind2011	sea of red on wall street: s&p turns negative for year $cat $bac $aa #rewind2011	0.2	negative	-0.15		28/03/2010	0	0	0	0	0	0	31.219999	19.56666667	51.18333333	7	0	2	0
19-oct-11	MT @LaMonicaBuzz: Another day, another confusing bank report. $MS beats but like $C $JPM $BAC -- big part of gain tied to funky accounting.	mt @lamonicabuzz: another day, another confusing bank report. $ms beats but like $c $jpm $bac -- big part of gain tied to funky accounting.	mt @lamonicabuzz: another day, another confusing bank report. $ms beats but like $c $jpm $bac -- big part of gain tied to funky accounting.	0.25	negative	-0.15		29/03/2010	0	0	0	0	0	0	31.1	19.56666667	51.18333333	7	0	2	0
16-jul-09	Most-read on wsj.com this am is secret pact between Bank of America and regulators. It's clear who's in charge. $BAC http://bit.ly/S8dgf	most-read on wsj.com this am is secret pact between bank of america and regulators. it's clear who's in charge. $bac	most-read on wsj.com this am is secret pact between bank of america and regulators. it's clear who's in charge. $bac	0.541666667	negative	-0.15		30/03/2010	0	0	0	0	0	0	30.84	19.56666667	51.18333333	7	0	2	0
15-ene-09	I should not be still be long the $UYM. I should have taken the small loss when I had the chance. Now, UYM is taking my $WFC profits.	i should not be still be long the $uym. i should have taken the small loss when i had the chance. now, uym is taking my $wfc profits.	i should not be still be long the $uym. i should have taken the small loss when i had the chance. now, uym is taking my $wfc profits.	0.4	negative	-0.15		31/03/2010	0	0	0	0	0	0	31.120001	19.56666667	51.18333333	7	0	2	0
13-oct-12	"Too big to fail, too big to jail" @neilbarofsky discusses Wells Fargo on BTV's @MarketMakers - http://bloom.bg/RwOPsQÂ $WFC	"too big to fail, too big to jail" @neilbarofsky discusses wells fargo on btv's @marketmakers - $wfc	"too big to fail, too big to jail" @neilbarofsky discusses wells fargo on btv's @marketmakers - $wfc	0.125	negative	-0.15		01/04/2010	0	0	0	0	0	0	31.370001	19.56666667	51.18333333	7	0	2	0
27-sep-16	$WFC BOD shows up a day late and a dollar short. Stumpf to lose $41MM in pay, BOD to conduct investigation. Time for this was pre testimony	$wfc bod shows up a day late and a dollar short. stumpf to lose $41mm in pay, bod to conduct investigation. time for this was pre testimony	$wfc bod shows up a day late and a dollar short. stumpf to lose $41mm in pay, bod to conduct investigation. time for this was pre testimony	0.45	negative	-0.15		02/04/2010	0	0	0	0	0	0	31.370001	19.56666667	51.18333333	7	0	2	0
11-jun-16	$C, $JPM, $WFC and $BAC have all been in the red for 2016. But @JeffReevesIP is bullish on at least one of these:http://on.mktw.net/1UaKEUZ	$c, $jpm, $wfc and $bac have all been in the red for 2016. but @jeffreevesip is bullish on at least one of these:	$c, $jpm, $wfc and $bac have all been in the red for 2016. but @jeffreevesip is bullish on at least one of these:	0.2	negative	-0.15		03/04/2010	0	0	0	0	0	0	31.370001	19.56666667	51.18333333	7	0	2	0
29-ago-18	I'm late to this story but Bloomberg EiC John Mickelthwait cravenly reassigned a reporter who pissed off $WFC's CEO. What an utter, surpassing tool. https://money.cnn.com/2018/08/27/media/bloomberg-news-wells-fargo-ceo/index.htmlÂ â€¦	i'm late to this story but bloomberg eic john mickelthwait cravenly reassigned a reporter who pissed off $wfc's ceo. what an utter, surpassing tool.	i'm late to this story but bloomberg eic john mickelthwait cravenly reassigned a reporter who pissed off $wfc's ceo. what an utter, surpassing tool.	0.8	negative	-0.15		04/04/2010	0	0	0	0	0	0	31.370001	19.56666667	51.18333333	7	0	2	0
17-mar-16	$TVIX $UVXY back in play...... Banks falling hard in Europe $DAX $CS $DB $XLF $C $GS $JPM $BAC	$tvix $uvxy back in play...... banks falling hard in europe $dax $cs $db $xlf $c $gs $jpm $bac	$tvix $uvxy back in play...... banks falling hard in europe $dax $cs $db $xlf $c $gs $jpm $bac	0.270833333	negative	-0.145833333		05/04/2010	0	0	0	0	0	0	31.51	19.56666667	51.18333333	7	0	2	0
03-ene-12	Banks start 2012 with a bang. Why? $BAC $C $GS $MS all rallying hard today. It probably won't last. Today's Buzz.http://cnnmon.ie/yfoPRj	banks start 2012 with a bang. why? $bac $c $gs $ms all rallying hard today. it probably won't last. today's buzz.	banks start 2012 with a bang. why? $bac $c $gs $ms all rallying hard today. it probably won't last. today's buzz.	0.304166667	negative	-0.145833333		06/04/2010	0	0	0	0	0	0	32.279999	19.56666667	51.18333333	7	0	2	0
22-mar-18	#WallStreet #FridayMotivation #StockMarket @WSJ #business @business @FT #banking Given the shaky ground its #stock's been on, #CitiBank, #CitiGroup can't AFFORD a misstepâ€¦ PERSONALLY, I'd: Sell, short $C. Buy $BAC. https://twitter.com/RedStormIsHERE/status/977016689303830530Â â€¦ So you know what to do #TrumpTrain! Whatâ€™s in your wallet? #ShallNotBeInfringed #Citigroup Announces Gun Control R…	#wallstreet #fridaymotivation #stockmarket @wsj #business @business @ft #banking given the shaky ground its #stock's been on, #citibank, #citigroup can't afford a misstep personally, i'd: sell, short $c. buy $bac. so you know what to do #trumptrain! whats in your wallet? #shallnotbeinfringed #citigroup announces gun control requirements for clients and small	#wallstreet #fridaymotivation #stockmarket @wsj #business @business @ft #banking given the shaky ground its #stock's been on, #citibank, #citigroup can't afford a misstep personally, i'd: sell, short $c. buy $bac. so you know what to do #trumptrain! whats in your wallet? #shallnotbeinfringed #citigroup announces gun control requirements for clients and small	0.375	negative	-0.145833333		07/04/2010	0	0	0	0	0	0	31.99	19.56666667	51.18333333	7	0	2	0
19-jul-18	More criminal behavior from Wells Fargo. At what font does this become a criminal enterprise? Warren Buffett doesnâ€™t seem to care. $wfc should be shut down and broken up. Totally corrupt. https://twitter.com/WSJ/status/1019950770152763392Â â€¦ Wells Fargo is refunding tens of millions of dollars for products such as pet insurance and legal services added to customers' accounts https://on.wsj.co…	more criminal behavior from wells fargo. at what font does this become a criminal enterprise? warren buffett doesnt seem to care. $wfc should be shut down and broken up. totally corrupt. wells fargo is refunding tens of millions of dollars for products such as pet insurance and legal services added to customers' accounts	more criminal behavior from wells fargo. at what font does this become a criminal enterprise? warren buffett doesnt seem to care. $wfc should be shut down and broken up. totally corrupt. wells fargo is refunding tens of millions of dollars for products such as pet insurance and legal services added to customers' accounts	0.498611111	negative	-0.144444444		08/04/2010	0	0	0	0	0	0	32.23	19.56666667	51.18333333	7	0	2	0
18-jul-18	â€œLet me give the context of conventional wisdom and then let me give you the overlay of how companies are doing versus that conventional wisdom.â€� @jimcramer reflecting on his interview today with @larry_kudlow. $BA $CAT $UTX $EMR $BAC $UAL $CSX $GOOGL $DAL https://buff.ly/2NomtEcÂ pic.twitter.com/Dl7zibdUMw	let me give the context of conventional wisdom and then let me give you the overlay of how companies are doing versus that conventional wisdom. @jimcramer reflecting on his interview today with @larry_kudlow. $ba $cat $utx $emr $bac $ual $csx $googl $dal	let me give the context of conventional wisdom and then let me give you the overlay of how companies are doing versus that conventional wisdom. @jimcramer reflecting on his interview today with @larry_kudlow. $ba $cat $utx $emr $bac $ual $csx $googl $dal	0.357142857	negative	-0.142857143		09/04/2010	0	0	0	0	0	0	32.299999	19.56666667	51.18333333	7	0	2	0
02-feb-18	#Breaking: Wells Fargo shares down by 2.4% after Fed forces out 4 board members and restricts company's growth due to 'consumer abuses.' $WFC	#breaking: wells fargo shares down by 2.4% after fed forces out 4 board members and restricts company's growth due to 'consumer abuses.' $wfc	#breaking: wells fargo shares down by 2.4% after fed forces out 4 board members and restricts company's growth due to 'consumer abuses.' $wfc	0.331944444	negative	-0.140277778		10/04/2010	0	0	0	0	0	0	32.299999	19.56666667	51.18333333	7	0	2	0
05-ago-11	Can't blame Ken Lewis for this one. The sell-off in BofA is real and spectacular. $BAC down 16% this week and nearly 40% YTD. Bad bank bad!	can't blame ken lewis for this one. the sell-off in bofa is real and spectacular. $bac down 16% this week and nearly 40% ytd. bad bank bad!	can't blame ken lewis for this one. the sell-off in bofa is real and spectacular. $bac down 16% this week and nearly 40% ytd. bad bank bad!	0.537037037	negative	-0.138425926		11/04/2010	0	0	0	0	0	0	32.299999	19.56666667	51.18333333	7	0	2	0
14-dic-18	ORDER FLOW SENTIMENT IN ACTIVE NAMES: $AAPL $BAC $JNJ $MSFT $FB $AMZN $TSLA $BABA $NFLX $GE $AMD $MU $JD $C $ADBE $NVDA $V $AAL $EBAY $T $SQ $FDC $INTC $TWTR $GS $FCXpic.twitter.com/IFkvSt2GxA	order flow sentiment in active names: $aapl $bac $jnj $msft $fb $amzn $tsla $baba $nflx $ge $amd $mu $jd $c $adbe $nvda $v $aal $ebay $t $sq $fdc $intc $twtr $gs $fcxpic.twitter.com/ifkvst2gxa	order flow sentiment in active names: $aapl $bac $jnj $msft $fb $amzn $tsla $baba $nflx $ge $amd $mu $jd $c $adbe $nvda $v $aal $ebay $t $sq $fdc $intc $twtr $gs $fcxpic.twitter.com/ifkvst2gxa	0.6	negative	-0.133333333		12/04/2010	0	0	0	0	0	0	32.419998	19.56666667	51.18333333	7	0	2	0
12-dic-18	Just a reminder for all those questioning how active CMTH has been and what they are progressing towards. #urology #stemcells #erectiledysfunction #health $AAPL $GOOG $INTC $AMZN $MSFT $XOM $DIS $HSY $NVDA $UNP $BAC $AKS $VZ $CTL $FCX $TSLA $JPM $WFT $CELZ @CaverStem @CelzFanshttps://twitter.com/JBizzle703/status/1067579952999161857Â â€¦ $CELZ DD List Since May18 #urology #stemcells #erectiledysf…	just a reminder for all those questioning how active cmth has been and what they are progressing towards. #urology #stemcells #erectiledysfunction #health $aapl $goog $intc $amzn $msft $xom $dis $hsy $nvda $unp $bac $aks $vz $ctl $fcx $tsla $jpm $wft $celz @caverstem @celzfans $celz dd list since may18 #urology #stemcells #erectiledysfunction #health $aapl $goog $intc $amzn $msft $xom $dis	just a reminder for all those questioning how active cmth has been and what they are progressing towards. #urology #stemcells #erectiledysfunction #health $aapl $goog $intc $amzn $msft $xom $dis $hsy $nvda $unp $bac $aks $vz $ctl $fcx $tsla $jpm $wft $celz @caverstem @celzfans $celz dd list since may18 #urology #stemcells #erectiledysfunction #health $aapl $goog $intc $amzn $msft $xom $dis	0.6	negative	-0.133333333		13/04/2010	0	0	0	0	0	0	32.150002	19.56666667	51.18333333	7	0	2	0
30-nov-18	ORDER FLOW SENTIMENT IN ACTIVE NAMES: $GE $BAC $FB $AAPL $TWTR $AMZN $TSLA $INTC $MU $AMD $PBR $PFE $C $JPM $SQ $DB $BABA $MSFT $TLRY $CRM $AXTA $MARpic.twitter.com/a9J5ri0BGH	order flow sentiment in active names: $ge $bac $fb $aapl $twtr $amzn $tsla $intc $mu $amd $pbr $pfe $c $jpm $sq $db $baba $msft $tlry $crm $axta $marpic.twitter.com/a9j5ri0bgh	order flow sentiment in active names: $ge $bac $fb $aapl $twtr $amzn $tsla $intc $mu $amd $pbr $pfe $c $jpm $sq $db $baba $msft $tlry $crm $axta $marpic.twitter.com/a9j5ri0bgh	0.6	negative	-0.133333333		14/04/2010	0	0	0	0	0	0	33.279999	19.56666667	51.18333333	7	0	2	0
06-jun-18	TODAY'S ACTIVE LINES: $BAC $AMD $TSLA $BABA $GILD $MU $AAPL $GE $FB http://WALLSTJESUS.COMÂ pic.twitter.com/dPmV3irByY	today's active lines: $bac $amd $tsla $baba $gild $mu $aapl $ge $fb	today's active lines: $bac $amd $tsla $baba $gild $mu $aapl $ge $fb	0.6	negative	-0.133333333		15/04/2010	0	0	0	0	0	0	33.509998	19.56666667	51.18333333	7	0	2	0
06-jun-18	TODAY'S ACTIVE FLOW: $AMD $BAC $TSLA $FB $SNAP $AAPL $MU $BABA $EA $T $GM $TWTR $NVDA $MSFT $VRX $JD $JPM $BA $C $NFLX $FCX $BIDU $ENDPpic.twitter.com/IJyndGqFLl	today's active flow: $amd $bac $tsla $fb $snap $aapl $mu $baba $ea $t $gm $twtr $nvda $msft $vrx $jd $jpm $ba $c $nflx $fcx $bidu $endppic.twitter.com/ijyndgqfll	today's active flow: $amd $bac $tsla $fb $snap $aapl $mu $baba $ea $t $gm $twtr $nvda $msft $vrx $jd $jpm $ba $c $nflx $fcx $bidu $endppic.twitter.com/ijyndgqfll	0.6	negative	-0.133333333		16/04/2010	0	0	0	0	0	0	32.560001	19.56666667	51.18333333	7	0	2	0
12-abr-18	TODAY'S ACTIVE LINES: $BAC $FB $BBBY $MLCO $GE $HIMX $EPD $KR $NVDA $C $MU http://WALLSTJESUS.COMÂ pic.twitter.com/lxmDMEfDmo	today's active lines: $bac $fb $bbby $mlco $ge $himx $epd $kr $nvda $c $mu	today's active lines: $bac $fb $bbby $mlco $ge $himx $epd $kr $nvda $c $mu	0.6	negative	-0.133333333		17/04/2010	2	0	1	1	0	1	32.560001	19.56666667	52.18333333	7	0	2	1
12-abr-18	TODAY'S ACTIVE FLOW: $FB $BAC $MU $AAPL $NVDA $NXPI $GE $TSLA $INTC $NFLX $JPM $C $MSFT $BABA $BBBY $AMZN $BAC $TWTR $SNAP $RIGL $BA $MRKpic.twitter.com/N8hQjvYjbr	today's active flow: $fb $bac $mu $aapl $nvda $nxpi $ge $tsla $intc $nflx $jpm $c $msft $baba $bbby $amzn $bac $twtr $snap $rigl $ba $mrkpic.twitter.com/n8hqjvyjbr	today's active flow: $fb $bac $mu $aapl $nvda $nxpi $ge $tsla $intc $nflx $jpm $c $msft $baba $bbby $amzn $bac $twtr $snap $rigl $ba $mrkpic.twitter.com/n8hqjvyjbr	0.6	negative	-0.133333333		18/04/2010	0	0	0	0	0	0	32.560001	19.56666667	52.18333333	7	0	2	0
31-ene-18	TODAY'S ACTIVE FLOW: $AMD $FB $MSFT $BABA $AAPL $BAC $MU $BA $TWTR $NFLX $WFC $TSLA $T $INTC $GE $SQ $QCOM $EA $NVDA $AMZN $WYNN $PFE $EBAY $NXPI $Cpic.twitter.com/7hBApFzDpp	today's active flow: $amd $fb $msft $baba $aapl $bac $mu $ba $twtr $nflx $wfc $tsla $t $intc $ge $sq $qcom $ea $nvda $amzn $wynn $pfe $ebay $nxpi $cpic.twitter.com/7hbapfzdpp	today's active flow: $amd $fb $msft $baba $aapl $bac $mu $ba $twtr $nflx $wfc $tsla $t $intc $ge $sq $qcom $ea $nvda $amzn $wynn $pfe $ebay $nxpi $cpic.twitter.com/7hbapfzdpp	0.6	negative	-0.133333333		19/04/2010	1	0	1	0	0	0	33.02	19.56666667	52.18333333	7	0	2	1
10-ene-18	TODAY'S ACTIVE FLOW: $GE $BAC $AAPL $BABA $MU $NVDA $FB $F $KODK $T $TEVA $TSLA $JPM $NFLX $INTC $MON $DAL $SNAP $WFC $S $MSFT $GILD $TGT $JD $SQ $BA $UAL $NVAXpic.twitter.com/ObnlR4yZX8	today's active flow: $ge $bac $aapl $baba $mu $nvda $fb $f $kodk $t $teva $tsla $jpm $nflx $intc $mon $dal $snap $wfc $s $msft $gild $tgt $jd $sq $ba $ual $nvaxpic.twitter.com/obnlr4yzx8	today's active flow: $ge $bac $aapl $baba $mu $nvda $fb $f $kodk $t $teva $tsla $jpm $nflx $intc $mon $dal $snap $wfc $s $msft $gild $tgt $jd $sq $ba $ual $nvaxpic.twitter.com/obnlr4yzx8	0.6	negative	-0.133333333		20/04/2010	0	0	0	0	0	0	33.689999	19.56666667	52.18333333	7	0	2	0
02-ene-18	TODAY'S ACTIVE FLOW: $BABA $AAPL $FB $GE $NFLX $BAC $WFC $AMD $TWX $TWTR $FCX $VRX $NVDA $C $TSLA $AMZN $BB $Xpic.twitter.com/CgQ8EK6kjh	today's active flow: $baba $aapl $fb $ge $nflx $bac $wfc $amd $twx $twtr $fcx $vrx $nvda $c $tsla $amzn $bb $xpic.twitter.com/cgq8ek6kjh	today's active flow: $baba $aapl $fb $ge $nflx $bac $wfc $amd $twx $twtr $fcx $vrx $nvda $c $tsla $amzn $bb $xpic.twitter.com/cgq8ek6kjh	0.6	negative	-0.133333333		21/04/2010	1	1	0	0	0	0	33.009998	19.56666667	52.18333333	6	-1	1	1
30-nov-17	TODAY'S ACTIVE FLOW: $BAC $AAPL $MU $FB $JPM $BABA $T $GE $NVDA $WFC $C $AMZN $NFLX $CMCSA $INTC $KR $GM $GILD $VZ $M $TSLA $AET $VRX $CZR $HD $QCOM $GS $DALpic.twitter.com/kQIX1bPpTs	today's active flow: $bac $aapl $mu $fb $jpm $baba $t $ge $nvda $wfc $c $amzn $nflx $cmcsa $intc $kr $gm $gild $vz $m $tsla $aet $vrx $czr $hd $qcom $gs $dalpic.twitter.com/kqix1bppts	today's active flow: $bac $aapl $mu $fb $jpm $baba $t $ge $nvda $wfc $c $amzn $nflx $cmcsa $intc $kr $gm $gild $vz $m $tsla $aet $vrx $czr $hd $qcom $gs $dalpic.twitter.com/kqix1bppts	0.6	negative	-0.133333333		22/04/2010	0	0	0	0	0	0	33.580002	19.56666667	52.18333333	6	0	2	0
10-nov-17	FRIDAY'S ACTIVE FLOW: $NVDA $AAPL $GE $BAC $MU $CBS $TSLA $BABA $JD $NFLX $TWTR $FB $DIS $AMD $T $AMZN $SNAP $M $GM $BIDU $ROKU $SQ $HTZ $QCOMpic.twitter.com/9LogT214eV	friday's active flow: $nvda $aapl $ge $bac $mu $cbs $tsla $baba $jd $nflx $twtr $fb $dis $amd $t $amzn $snap $m $gm $bidu $roku $sq $htz $qcompic.twitter.com/9logt214ev	friday's active flow: $nvda $aapl $ge $bac $mu $cbs $tsla $baba $jd $nflx $twtr $fb $dis $amd $t $amzn $snap $m $gm $bidu $roku $sq $htz $qcompic.twitter.com/9logt214ev	0.6	negative	-0.133333333		23/04/2010	0	0	0	0	0	0	33.48	19.56666667	52.18333333	6	0	2	0
08-nov-17	TODAY'S ACTIVE FLOW: $SNAP $AAPL $BAC $BP $T $M $QCOM $CBS $SQ $GE $MBI $BABA $AND $BA $WMT $BABA $FB $TWLO $NVDA $TWX $JD $CSCO $AMZN $TSLA $CRM $TRIP $MSFT $C $PCLN $TWTR $MGM $NFLX $ATVIpic.twitter.com/qFJKCUhHmw	today's active flow: $snap $aapl $bac $bp $t $m $qcom $cbs $sq $ge $mbi $baba $and $ba $wmt $baba $fb $twlo $nvda $twx $jd $csco $amzn $tsla $crm $trip $msft $c $pcln $twtr $mgm $nflx $atvipic.twitter.com/qfjkcuhhmw	today's active flow: $snap $aapl $bac $bp $t $m $qcom $cbs $sq $ge $mbi $baba $and $ba $wmt $baba $fb $twlo $nvda $twx $jd $csco $amzn $tsla $crm $trip $msft $c $pcln $twtr $mgm $nflx $atvipic.twitter.com/qfjkcuhhmw	0.6	negative	-0.133333333		24/04/2010	0	0	0	0	0	0	33.48	19.56666667	52.18333333	6	0	2	0
23-oct-17	TODAY'S ACTIVE FLOW: $GE $BAC $AAPL $NFLX $AMD $INTC $CMCSA $BABA $TSLA $NVDA $MSDT $STX $FB $T $MU $FCX $AMZN $V $VRX $PG $TWTR $GM $IBMpic.twitter.com/BAJfKQCuxE	today's active flow: $ge $bac $aapl $nflx $amd $intc $cmcsa $baba $tsla $nvda $msdt $stx $fb $t $mu $fcx $amzn $v $vrx $pg $twtr $gm $ibmpic.twitter.com/bajfkqcuxe	today's active flow: $ge $bac $aapl $nflx $amd $intc $cmcsa $baba $tsla $nvda $msdt $stx $fb $t $mu $fcx $amzn $v $vrx $pg $twtr $gm $ibmpic.twitter.com/bajfkqcuxe	0.6	negative	-0.133333333		25/04/2010	0	0	0	0	0	0	33.48	19.56666667	52.18333333	6	0	2	0
04-oct-17	TODAY'S ACTIVE FLOW: $JPM $AAPL $BAC $TSLA $MU $TEVA $NFLX $BABA $T $GE $NVDA $SEAS $C $INTC $GE $FB $AMD $NVDA $MON $SHOP $GM $JD $AMZNpic.twitter.com/cVs0TFUjxe	today's active flow: $jpm $aapl $bac $tsla $mu $teva $nflx $baba $t $ge $nvda $seas $c $intc $ge $fb $amd $nvda $mon $shop $gm $jd $amznpic.twitter.com/cvs0tfujxe	today's active flow: $jpm $aapl $bac $tsla $mu $teva $nflx $baba $t $ge $nvda $seas $c $intc $ge $fb $amd $nvda $mon $shop $gm $jd $amznpic.twitter.com/cvs0tfujxe	0.6	negative	-0.133333333		26/04/2010	0	0	0	0	0	0	32.720001	19.56666667	52.18333333	6	0	2	0
20-sep-17	TODAY'S ACTIVE FLOW: $AAPL $BAC $MU $T $NVDA $FB $TSLA $AMZN $JPM $AMD $MSFT $C $SNAP $WFC $BBRY $F $ADBE $GG $BBRY $FDX $ALNY $INTC $COPpic.twitter.com/e0KDrThxcI	today's active flow: $aapl $bac $mu $t $nvda $fb $tsla $amzn $jpm $amd $msft $c $snap $wfc $bbry $f $adbe $gg $bbry $fdx $alny $intc $coppic.twitter.com/e0kdrthxci	today's active flow: $aapl $bac $mu $t $nvda $fb $tsla $amzn $jpm $amd $msft $c $snap $wfc $bbry $f $adbe $gg $bbry $fdx $alny $intc $coppic.twitter.com/e0kdrthxci	0.6	negative	-0.133333333		27/04/2010	0	0	0	0	0	0	31.719999	19.56666667	52.18333333	6	0	2	0
20-sep-17	Bank stocks active ahead of #Fed $JPM & $BAC, $NVDA puts active, @tradewise $FDX call vertical, $ADBE http://bit.ly/2xwyQcBÂ @AngieMiles	bank stocks active ahead of #fed $jpm & $bac, $nvda puts active, @tradewise $fdx call vertical, $adbe @angiemiles	bank stocks active ahead of #fed $jpm & $bac, $nvda puts active, @tradewise $fdx call vertical, $adbe @angiemiles	0.6	negative	-0.133333333		28/04/2010	0	0	0	0	0	0	32.450001	19.56666667	52.18333333	6	0	2	0
18-sep-17	TODAY'S ACTIVE FLOW: $NVDA $AAPL $BAC $AMD $TSLA $MU $BABA $T $AMZN $V $GE $ORCL $MSFT $TMUS $AXON $FCX $JPM $TWTR $NFLX $INTC $X $CAT $Cpic.twitter.com/HTTR0yNVxA	today's active flow: $nvda $aapl $bac $amd $tsla $mu $baba $t $amzn $v $ge $orcl $msft $tmus $axon $fcx $jpm $twtr $nflx $intc $x $cat $cpic.twitter.com/httr0ynvxa	today's active flow: $nvda $aapl $bac $amd $tsla $mu $baba $t $amzn $v $ge $orcl $msft $tmus $axon $fcx $jpm $twtr $nflx $intc $x $cat $cpic.twitter.com/httr0ynvxa	0.6	negative	-0.133333333		29/04/2010	0	0	0	0	0	0	33.23	19.56666667	52.18333333	6	0	2	0
07-ago-17	TODAY'S ACTIVE FLOW: $AAPL $BABA $TEVA $FB $NVDA $TSLA $BAC $AMD $AMZN $VRX $JCP $SNAP $MU $CHK $NFLX $GG $QCOM $DIS $JD $TWLO $TWTR $Cpic.twitter.com/2aY7FcsDuJ	today's active flow: $aapl $baba $teva $fb $nvda $tsla $bac $amd $amzn $vrx $jcp $snap $mu $chk $nflx $gg $qcom $dis $jd $twlo $twtr $cpic.twitter.com/2ay7fcsduj	today's active flow: $aapl $baba $teva $fb $nvda $tsla $bac $amd $amzn $vrx $jcp $snap $mu $chk $nflx $gg $qcom $dis $jd $twlo $twtr $cpic.twitter.com/2ay7fcsduj	0.6	negative	-0.133333333		30/04/2010	0	0	0	0	0	0	33.110001	19.56666667	52.18333333	6	0	2	0
07-jul-17	TODAY'S ACTIVE FLOW: $AMD $AAPL $TSLA $BAC $MU $FB $X $T $NVDA $CHK $AMZN $BABA $VZ $NFLX $CSCO $KGC $VRX $GE $COST $AAL $AKS $MCD $BApic.twitter.com/RpsYiKoWXp	today's active flow: $amd $aapl $tsla $bac $mu $fb $x $t $nvda $chk $amzn $baba $vz $nflx $csco $kgc $vrx $ge $cost $aal $aks $mcd $bapic.twitter.com/rpsyikowxp	today's active flow: $amd $aapl $tsla $bac $mu $fb $x $t $nvda $chk $amzn $baba $vz $nflx $csco $kgc $vrx $ge $cost $aal $aks $mcd $bapic.twitter.com/rpsyikowxp	0.6	negative	-0.133333333		01/05/2010	0	0	0	0	0	0	33.110001	19.56666667	52.18333333	6	0	2	0
23-jun-17	TODAY'S ACTIVE FLOW: $AAPL $AMD $TSLA $BABA $ORCL $X $AKS $MT $AMZN $COST $VRX $BBRY $NFLX $TWTR $GILD $MU $NVDA $WDC $BBBY $MSFT $BAC $JDpic.twitter.com/v8c6XUMIvs	today's active flow: $aapl $amd $tsla $baba $orcl $x $aks $mt $amzn $cost $vrx $bbry $nflx $twtr $gild $mu $nvda $wdc $bbby $msft $bac $jdpic.twitter.com/v8c6xumivs	today's active flow: $aapl $amd $tsla $baba $orcl $x $aks $mt $amzn $cost $vrx $bbry $nflx $twtr $gild $mu $nvda $wdc $bbby $msft $bac $jdpic.twitter.com/v8c6xumivs	0.6	negative	-0.133333333		02/05/2010	1	0	1	0	0	0	33.110001	19.56666667	52.18333333	6	0	2	1
14-jun-17	ACTIVE FLOW INTO THE FED .. $BAC $TSLA $BABA $FB $X $C $AMZN $NFLX $AKS $NVDA $JPM $RIG $AMD $MU $WDC $TOL $AGNC $GS $TWTR $LULU $ALXN $JDpic.twitter.com/qjM6hiaaX3	active flow into the fed .. $bac $tsla $baba $fb $x $c $amzn $nflx $aks $nvda $jpm $rig $amd $mu $wdc $tol $agnc $gs $twtr $lulu $alxn $jdpic.twitter.com/qjm6hiaax3	active flow into the fed .. $bac $tsla $baba $fb $x $c $amzn $nflx $aks $nvda $jpm $rig $amd $mu $wdc $tol $agnc $gs $twtr $lulu $alxn $jdpic.twitter.com/qjm6hiaax3	0.6	negative	-0.133333333		03/05/2010	0	0	0	0	0	0	33.880001	19.56666667	52.18333333	6	0	2	0
11-may-17	TODAY'S ACTIVE FLOW >> $AAPL $NVDA $SNAP $BAC $VRX $M $MSFT $TSLA $FBpic.twitter.com/n4hKYbv6gw	today's active flow >> $aapl $nvda $snap $bac $vrx $m $msft $tsla $fbpic.twitter.com/n4hkybv6gw	today's active flow >> $aapl $nvda $snap $bac $vrx $m $msft $tsla $fbpic.twitter.com/n4hkybv6gw	0.6	negative	-0.133333333		04/05/2010	0	0	0	0	0	0	32.939999	19.56666667	52.18333333	6	0	2	0
08-may-17	TODAY'S ACTIVE FLOW >> $AAPL $BAC $FB $JD $TSLA $MU $AMD $AMZN $MSFT $TWTRpic.twitter.com/7bc3EcKGM1	today's active flow >> $aapl $bac $fb $jd $tsla $mu $amd $amzn $msft $twtrpic.twitter.com/7bc3eckgm1	today's active flow >> $aapl $bac $fb $jd $tsla $mu $amd $amzn $msft $twtrpic.twitter.com/7bc3eckgm1	0.6	negative	-0.133333333		05/05/2010	0	0	0	0	0	0	32.66	19.56666667	52.18333333	6	0	2	0
17-abr-17	ACTIVE FLOW >> $BAC $AAPL $NFLX $AMD FB $TSLA $JPM $AMZN $C $WFC $X $ILG $BABA $RF $MU $TWTR $F $MSFT $SBUX $GSpic.twitter.com/v0aFjumbJQ	active flow >> $bac $aapl $nflx $amd fb $tsla $jpm $amzn $c $wfc $x $ilg $baba $rf $mu $twtr $f $msft $sbux $gspic.twitter.com/v0afjumbjq	active flow >> $bac $aapl $nflx $amd fb $tsla $jpm $amzn $c $wfc $x $ilg $baba $rf $mu $twtr $f $msft $sbux $gspic.twitter.com/v0afjumbjq	0.6	negative	-0.133333333		06/05/2010	0	0	0	0	0	0	31.18	19.56666667	52.18333333	6	0	2	0
13-abr-17	TODAY'S ACTIVE FLOW >> $BAC $AAPL $TSLA $JPM $WFC $FB $C $AMZN $MU $NVDA $NFLX $X $BABA $VALE $BBRY $CMG $GS $QCOM $WLL $CATpic.twitter.com/MjrOh9paER	today's active flow >> $bac $aapl $tsla $jpm $wfc $fb $c $amzn $mu $nvda $nflx $x $baba $vale $bbry $cmg $gs $qcom $wll $catpic.twitter.com/mjroh9paer	today's active flow >> $bac $aapl $tsla $jpm $wfc $fb $c $amzn $mu $nvda $nflx $x $baba $vale $bbry $cmg $gs $qcom $wll $catpic.twitter.com/mjroh9paer	0.6	negative	-0.133333333		07/05/2010	0	0	0	0	0	0	30.82	19.56666667	52.18333333	6	0	2	0
27-mar-17	TODAY'S ACTIVE FLOW: $BAC $AAPL $MU $SNAP $FB $TSLA $AMD $F $X $AMZN $GS $MSFT $NVDA $GS $NFLX $JPM $C $FCX $BABA $MS $ABX $TWTR $INTC $WDCpic.twitter.com/Za9PzKypUV	today's active flow: $bac $aapl $mu $snap $fb $tsla $amd $f $x $amzn $gs $msft $nvda $gs $nflx $jpm $c $fcx $baba $ms $abx $twtr $intc $wdcpic.twitter.com/za9pzkypuv	today's active flow: $bac $aapl $mu $snap $fb $tsla $amd $f $x $amzn $gs $msft $nvda $gs $nflx $jpm $c $fcx $baba $ms $abx $twtr $intc $wdcpic.twitter.com/za9pzkypuv	0.6	negative	-0.133333333		08/05/2010	0	0	0	0	0	0	30.82	19.56666667	52.18333333	6	0	2	0
13-mar-17	TODAY'S ACTIVE FLOW .. $AAPL $BAC $AMD $MU $NVDA $FB $BABA $ECA $NFLX $DIS $SIRI $C $AMZNpic.twitter.com/e61U0e9u4M	today's active flow .. $aapl $bac $amd $mu $nvda $fb $baba $eca $nflx $dis $siri $c $amznpic.twitter.com/e61u0e9u4m	today's active flow .. $aapl $bac $amd $mu $nvda $fb $baba $eca $nflx $dis $siri $c $amznpic.twitter.com/e61u0e9u4m	0.6	negative	-0.133333333		09/05/2010	0	0	0	0	0	0	30.82	19.56666667	52.18333333	6	0	2	0
23-feb-17	TODAY'S FLOW IN ACTIVE NAMES .. $NVDA $TSLA $AAPL $BAC $FB $AMD $AMZN $JNJ $CLF $CHK $X $JCP $PFE $CSX $BABApic.twitter.com/w53e4S47wU	today's flow in active names .. $nvda $tsla $aapl $bac $fb $amd $amzn $jnj $clf $chk $x $jcp $pfe $csx $babapic.twitter.com/w53e4s47wu	today's flow in active names .. $nvda $tsla $aapl $bac $fb $amd $amzn $jnj $clf $chk $x $jcp $pfe $csx $babapic.twitter.com/w53e4s47wu	0.6	negative	-0.133333333		10/05/2010	0	0	0	0	0	0	32.970001	19.56666667	52.18333333	6	0	2	0
22-feb-17	$BAC BULL SWEEPERS ACTIVE, AGAIN ..	$bac bull sweepers active, again ..	$bac bull sweepers active, again ..	0.6	negative	-0.133333333		11/05/2010	0	0	0	0	0	0	32.91	19.56666667	52.18333333	6	0	2	0
18-jun-15	Weeklys Options active: $TWTR takeover talk, Earnings: $MU, $BBRY, $NKE. $BAC, $VALE, $AMZN, $TSLA, $SPX @AngieMileshttp://www.cboe.com/tradtool/webcast.aspx?channelId=dd1a93e2d343438da9ac79c1073bf80e&channelListId=87ce30f5be214b01be55fc231a256371&mediaId=47fe2dede5774ae78c85c777376f9016Â â€¦	weeklys options active: $twtr takeover talk, earnings: $mu, $bbry, $nke. $bac, $vale, $amzn, $tsla, $spx @angiemiles	weeklys options active: $twtr takeover talk, earnings: $mu, $bbry, $nke. $bac, $vale, $amzn, $tsla, $spx @angiemiles	0.6	negative	-0.133333333		12/05/2010	1	0	1	0	0	0	33.66	19.56666667	52.18333333	6	0	2	1
30-dic-14	Active puts @ CBOE: $IWM 4/17/15 109 $SPY 1/17/15 202 $BAC 1/17/15 17 $EFA 2/20/15 44	active puts @ cboe: $iwm 4/17/15 109 $spy 1/17/15 202 $bac 1/17/15 17 $efa 2/20/15 44	active puts @ cboe: $iwm 4/17/15 109 $spy 1/17/15 202 $bac 1/17/15 17 $efa 2/20/15 44	0.6	negative	-0.133333333		13/05/2010	1	1	0	0	0	0	33.080002	19.56666667	52.18333333	5	-1	1	1
07-nov-14	How are your fund managers doing? $BAC finds that 82% of actively managed funds are lagging indexes this year http://on.barrons.com/1wCjADgÂ $SPY	how are your fund managers doing? $bac finds that 82% of actively managed funds are lagging indexes this year $spy	how are your fund managers doing? $bac finds that 82% of actively managed funds are lagging indexes this year $spy	0.6	negative	-0.133333333		14/05/2010	0	0	0	0	0	0	32.040001	19.56666667	52.18333333	5	0	2	0
28-ago-13	The banks, especially $JPM and $BAC have been slow to disclose growing litigation contingencies. Where's SEC on this? http://www.americanbanker.com/bankthink/auditors-give-banks-a-pass-on-reserves-kpmg-report-shows-1052381-1.htmlÂ â€¦	the banks, especially $jpm and $bac have been slow to disclose growing litigation contingencies. where's sec on this?	the banks, especially $jpm and $bac have been slow to disclose growing litigation contingencies. where's sec on this?	0.666666667	negative	-0.133333333		15/05/2010	0	0	0	0	0	0	32.040001	19.56666667	52.18333333	5	0	2	0
14-may-13	Money centers rally on active volume @ CBOE: $C 188K $BAC 97K $GS 63K	money centers rally on active volume @ cboe: $c 188k $bac 97k $gs 63k	money centers rally on active volume @ cboe: $c 188k $bac 97k $gs 63k	0.6	negative	-0.133333333		16/05/2010	0	0	0	0	0	0	32.040001	19.56666667	52.18333333	5	0	2	0
14-may-13	Active calls @ CBOE; $AAPL May 445 $TSLA May 95 & 100 $DNR Sept 20 $BAC May 13	active calls @ cboe; $aapl may 445 $tsla may 95 & 100 $dnr sept 20 $bac may 13	active calls @ cboe; $aapl may 445 $tsla may 95 & 100 $dnr sept 20 $bac may 13	0.6	negative	-0.133333333		17/05/2010	0	0	0	0	0	0	31.969999	19.56666667	52.18333333	5	0	2	0
28-mar-13	Active calls @ CBOE; $HNZ Sep 75 $BAC May 12 $TER Jul 16 $AAPL 3/28/13 450 & 455	active calls @ cboe; $hnz sep 75 $bac may 12 $ter jul 16 $aapl 3/28/13 450 & 455	active calls @ cboe; $hnz sep 75 $bac may 12 $ter jul 16 $aapl 3/28/13 450 & 455	0.6	negative	-0.133333333		18/05/2010	0	0	0	0	0	0	30.59	19.56666667	52.18333333	5	0	2	0
28-nov-12	Active Nov weeklyâ€™s @ CBOE; $HPQ $C $BAC $INTC $FB $AAPL $AMZN $FSLR $GOOG	active nov weeklys @ cboe; $hpq $c $bac $intc $fb $aapl $amzn $fslr $goog	active nov weeklys @ cboe; $hpq $c $bac $intc $fb $aapl $amzn $fslr $goog	0.6	negative	-0.133333333		19/05/2010	0	0	0	0	0	0	30.08	19.56666667	52.18333333	5	0	2	0
05-oct-12	Active puts @ CBOE: $AAPL 10/5/12 655 & 660 $BAC 10/5/12 9.5 $ACIW Nov 40 $FB Oct 18	active puts @ cboe: $aapl 10/5/12 655 & 660 $bac 10/5/12 9.5 $aciw nov 40 $fb oct 18	active puts @ cboe: $aapl 10/5/12 655 & 660 $bac 10/5/12 9.5 $aciw nov 40 $fb oct 18	0.6	negative	-0.133333333		20/05/2010	1	0	0	1	0	0	28.690001	19.56666667	52.18333333	6	1	3	1
03-ene-12	Decreased Confidence in Big Banks Have Investors Thinking Smaller http://wll.st/t5yrxIÂ $SPY $BAC $C $GS $JPM $WFC #stocks #mkt	decreased confidence in big banks have investors thinking smaller $spy $bac $c $gs $jpm $wfc #stocks #mkt	decreased confidence in big banks have investors thinking smaller $spy $bac $c $gs $jpm $wfc #stocks #mkt	0.433333333	negative	-0.133333333		21/05/2010	1	1	0	0	0	0	30.110001	19.56666667	52.18333333	5	-1	1	1
26-ago-11	I banked on Bank of America yesterday $BAC. Thank you Buffet and fuck you the politically "emotional" financial experts & chartists!	i banked on bank of america yesterday $bac. thank you buffet and fuck you the politically "emotional" financial experts & chartists!	i banked on bank of america yesterday $bac. thank you buffet and fuck you the politically "emotional" financial experts & chartists!	0.416666667	negative	-0.133333333		22/05/2010	0	0	0	0	0	0	30.110001	19.56666667	52.18333333	5	0	2	0
09-dic-10	CBOE active equity option families; Citigroup - $C, Cisco - $CSCO, Bank of America - $BAC, Exxon - $XOM, Yahoo - $YHOO	cboe active equity option families; citigroup - $c, cisco - $csco, bank of america - $bac, exxon - $xom, yahoo - $yhoo	cboe active equity option families; citigroup - $c, cisco - $csco, bank of america - $bac, exxon - $xom, yahoo - $yhoo	0.6	negative	-0.133333333		23/05/2010	0	0	0	0	0	0	30.110001	19.56666667	52.18333333	5	0	2	0
27-nov-09	CBOE active equity option families: $C $BAC $AAPL $GE	cboe active equity option families: $c $bac $aapl $ge	cboe active equity option families: $c $bac $aapl $ge	0.6	negative	-0.133333333		24/05/2010	4	0	3	1	0	0.333333333	28.709999	19.56666667	52.51666667	5	0	2	3
02-oct-09	lots of puts active in $WFC. I'm telling you something is fishy over there	lots of puts active in $wfc. i'm telling you something is fishy over there	lots of puts active in $wfc. i'm telling you something is fishy over there	0.6	negative	-0.133333333		25/05/2010	0	0	0	0	0	0	28.9	19.56666667	52.51666667	5	0	2	0
22-sep-09	Wells Fargo Shareholders Ignore Gloom And Doom Reports $WFC by @thestalwart http://bit.ly/zpmnO	wells fargo shareholders ignore gloom and doom reports $wfc by @thestalwart	wells fargo shareholders ignore gloom and doom reports $wfc by @thestalwart	0.133333333	negative	-0.133333333		26/05/2010	0	0	0	0	0	0	28.040001	19.56666667	52.51666667	5	0	2	0
05-ene-12	LAW FIRM CITES INELIGIBLE MRTGS IN RMBS ISSUED BY $WFC 01/05 *LAW FIRM SAYS CLIENTS INSTRUCTED U.S. BANK, HSBC TO OPEN PROBES $$	law firm cites ineligible mrtgs in rmbs issued by $wfc 01/05 *law firm says clients instructed you.s. bank, hsbc to open probes $$	law firm cites ineligible mrtgs in rmbs issued by $wfc 01/05 *law firm says clients instructed you.s. bank, hsbc to open probes $$	0.433333333	negative	-0.133333333		27/05/2010	0	0	0	0	0	0	29.41	19.56666667	52.51666667	5	0	2	0
03-ene-12	Decreased Confidence in Big Banks Have Investors Thinking Smaller http://wll.st/t5yrxIÂ $SPY $BAC $C $GS $JPM $WFC #stocks #mkt	decreased confidence in big banks have investors thinking smaller $spy $bac $c $gs $jpm $wfc #stocks #mkt	decreased confidence in big banks have investors thinking smaller $spy $bac $c $gs $jpm $wfc #stocks #mkt	0.433333333	negative	-0.133333333		28/05/2010	0	0	0	0	0	0	28.690001	19.56666667	52.51666667	5	0	2	0
07-dic-17	TODAY'S ACTIVE FLOW: $BAC $MU $AAPL $FB $BABA $MU $WFC $TSLA $NVDA $PBR $GE $FCX $AMD $C $T $NFLX $AMZN $FSLR $VRX $SQ $CMCSA $DIS $MSFT $X $TEVA $SNAP $AMATpic.twitter.com/WM4roygFvX	today's active flow: $bac $mu $aapl $fb $baba $mu $wfc $tsla $nvda $pbr $ge $fcx $amd $c $t $nflx $amzn $fslr $vrx $sq $cmcsa $dis $msft $x $teva $snap $amatpic.twitter.com/wm4roygfvx	today's active flow: $bac $mu $aapl $fb $baba $mu $wfc $tsla $nvda $pbr $ge $fcx $amd $c $t $nflx $amzn $fslr $vrx $sq $cmcsa $dis $msft $x $teva $snap $amatpic.twitter.com/wm4roygfvx	0.6	negative	-0.133333333		29/05/2010	0	0	0	0	0	0	28.690001	19.56666667	52.51666667	5	0	2	0
31-oct-17	THIS MORNING'S ACTIVE FLOW: $AAPL $QCOM $MU $INTC $BAC $FB $BABA $GE $MSFT $NVDA $AMD $UAA $AKS $AMZN $PFE $MA $TWTR $MDLZ $WFC $VRX $WYNNpic.twitter.com/iFB3m1NMRN	this morning's active flow: $aapl $qcom $mu $intc $bac $fb $baba $ge $msft $nvda $amd $uaa $aks $amzn $pfe $ma $twtr $mdlz $wfc $vrx $wynnpic.twitter.com/ifb3m1nmrn	this morning's active flow: $aapl $qcom $mu $intc $bac $fb $baba $ge $msft $nvda $amd $uaa $aks $amzn $pfe $ma $twtr $mdlz $wfc $vrx $wynnpic.twitter.com/ifb3m1nmrn	0.6	negative	-0.133333333		30/05/2010	0	0	0	0	0	0	28.690001	19.56666667	52.51666667	5	0	2	0
20-sep-17	TODAY'S ACTIVE FLOW: $AAPL $BAC $MU $T $NVDA $FB $TSLA $AMZN $JPM $AMD $MSFT $C $SNAP $WFC $BBRY $F $ADBE $GG $BBRY $FDX $ALNY $INTC $COPpic.twitter.com/e0KDrThxcI	today's active flow: $aapl $bac $mu $t $nvda $fb $tsla $amzn $jpm $amd $msft $c $snap $wfc $bbry $f $adbe $gg $bbry $fdx $alny $intc $coppic.twitter.com/e0kdrthxci	today's active flow: $aapl $bac $mu $t $nvda $fb $tsla $amzn $jpm $amd $msft $c $snap $wfc $bbry $f $adbe $gg $bbry $fdx $alny $intc $coppic.twitter.com/e0kdrthxci	0.6	negative	-0.133333333		31/05/2010	0	0	0	0	0	0	28.690001	19.56666667	52.51666667	5	0	2	0
22-mar-17	TODAY'S ACTIVE FLOW >> $BAC $AAPL $SNAP $NKE $FB $BABA $AMD $NVDA $C $TSLA $JPM $MU $F $TWTR $NFLX $WFC pic.twitter.com/RVoOU2XqCz	today's active flow >> $bac $aapl $snap $nke $fb $baba $amd $nvda $c $tsla $jpm $mu $f $twtr $nflx $wfc pic.twitter.com/rvoou2xqcz	today's active flow >> $bac $aapl $snap $nke $fb $baba $amd $nvda $c $tsla $jpm $mu $f $twtr $nflx $wfc pic.twitter.com/rvoou2xqcz	0.6	negative	-0.133333333		01/06/2010	1	0	1	0	0	0	28.23	19.56666667	52.51666667	5	0	2	1
30-ago-18	Banking in 2018 Wells Fargo charges 3 percent on International debtor card purchases & 5 percent on international ATM withdrawals $wfc WTF	banking in 2018 wells fargo charges 3 percent on international debtor card purchases & 5 percent on international atm withdrawals $wfc what the fuck	banking in 2018 wells fargo charges 3 percent on international debtor card purchases & 5 percent on international atm withdrawals $wfc what the fuck	0.2	negative	-0.133333333		02/06/2010	0	0	0	0	0	0	29.18	19.56666667	52.51666667	5	0	2	0
31-ene-18	TODAY'S ACTIVE FLOW: $AMD $FB $MSFT $BABA $AAPL $BAC $MU $BA $TWTR $NFLX $WFC $TSLA $T $INTC $GE $SQ $QCOM $EA $NVDA $AMZN $WYNN $PFE $EBAY $NXPI $Cpic.twitter.com/7hBApFzDpp	today's active flow: $amd $fb $msft $baba $aapl $bac $mu $ba $twtr $nflx $wfc $tsla $t $intc $ge $sq $qcom $ea $nvda $amzn $wynn $pfe $ebay $nxpi $cpic.twitter.com/7hbapfzdpp	today's active flow: $amd $fb $msft $baba $aapl $bac $mu $ba $twtr $nflx $wfc $tsla $t $intc $ge $sq $qcom $ea $nvda $amzn $wynn $pfe $ebay $nxpi $cpic.twitter.com/7hbapfzdpp	0.6	negative	-0.133333333		03/06/2010	0	0	0	0	0	0	28.860001	19.56666667	52.51666667	5	0	2	0
11-ene-18	Calls active ahead of earnings: $GS, $JPM, & $WFC. $MU pre-earnings, $SQ MNA chatter @AngieMiles & w @FreeboardCap Leaps Positions, $PG http://bit.ly/2CR2zN4	calls active ahead of earnings: $gs, $jpm, & $wfc. $mu pre-earnings, $sq mna chatter @angiemiles & w @freeboardcap leaps positions, $pg	calls active ahead of earnings: $gs, $jpm, & $wfc. $mu pre-earnings, $sq mna chatter @angiemiles & w @freeboardcap leaps positions, $pg	0.6	negative	-0.133333333		04/06/2010	3	3	0	0	0	0	27.780001	19.56666667	52.51666667	4	-1	1	3
10-ene-18	TODAY'S ACTIVE FLOW: $GE $BAC $AAPL $BABA $MU $NVDA $FB $F $KODK $T $TEVA $TSLA $JPM $NFLX $INTC $MON $DAL $SNAP $WFC $S $MSFT $GILD $TGT $JD $SQ $BA $UAL $NVAXpic.twitter.com/ObnlR4yZX8	today's active flow: $ge $bac $aapl $baba $mu $nvda $fb $f $kodk $t $teva $tsla $jpm $nflx $intc $mon $dal $snap $wfc $s $msft $gild $tgt $jd $sq $ba $ual $nvaxpic.twitter.com/obnlr4yzx8	today's active flow: $ge $bac $aapl $baba $mu $nvda $fb $f $kodk $t $teva $tsla $jpm $nflx $intc $mon $dal $snap $wfc $s $msft $gild $tgt $jd $sq $ba $ual $nvaxpic.twitter.com/obnlr4yzx8	0.6	negative	-0.133333333		05/06/2010	2	0	0	2	0	0	27.780001	19.56666667	52.51666667	5	1	3	2
05-ene-18	Calls active in: $GE, $AAPL, $INTC, $AMD. Plus $ROKU puts, $XBT #BitcoinFutures @AngieMiles & @ivolatility on bank earnings: $BAC & $WFC http://bit.ly/2CJtlKq	calls active in: $ge, $aapl, $intc, $amd. plus $roku puts, $xbt #bitcoinfutures @angiemiles & @ivolatility on bank earnings: $bac & $wfc	calls active in: $ge, $aapl, $intc, $amd. plus $roku puts, $xbt #bitcoinfutures @angiemiles & @ivolatility on bank earnings: $bac & $wfc	0.6	negative	-0.133333333		06/06/2010	0	0	0	0	0	0	27.780001	19.56666667	52.51666667	5	0	2	0
02-ene-18	$BABA $AAPL $FB $MU $GE $BAC $NFLX $MSFT $WFC $AMD $TWTR $FCX $F $TWX $JCP $MON $T $NVDA $VRX $TSLA $AMZN $CTL $INTC $C-Most active optionspic.twitter.com/XdHjrawlm8	$baba $aapl $fb $mu $ge $bac $nflx $msft $wfc $amd $twtr $fcx $f $twx $jcp $mon $t $nvda $vrx $tsla $amzn $ctl $intc $c-most active optionspic.twitter.com/xdhjrawlm8	$baba $aapl $fb $mu $ge $bac $nflx $msft $wfc $amd $twtr $fcx $f $twx $jcp $mon $t $nvda $vrx $tsla $amzn $ctl $intc $c-most active optionspic.twitter.com/xdhjrawlm8	0.6	negative	-0.133333333		07/06/2010	0	0	0	0	0	0	27.290001	19.56666667	52.51666667	5	0	2	0
02-ene-18	TODAY'S ACTIVE FLOW: $BABA $AAPL $FB $GE $NFLX $BAC $WFC $AMD $TWX $TWTR $FCX $VRX $NVDA $C $TSLA $AMZN $BB $Xpic.twitter.com/CgQ8EK6kjh	today's active flow: $baba $aapl $fb $ge $nflx $bac $wfc $amd $twx $twtr $fcx $vrx $nvda $c $tsla $amzn $bb $xpic.twitter.com/cgq8ek6kjh	today's active flow: $baba $aapl $fb $ge $nflx $bac $wfc $amd $twx $twtr $fcx $vrx $nvda $c $tsla $amzn $bb $xpic.twitter.com/cgq8ek6kjh	0.6	negative	-0.133333333		08/06/2010	0	0	0	0	0	0	27.76	19.56666667	52.51666667	5	0	2	0
23-abr-18	BREAKING: New report from @lpf_dot_io & @cars4consumers found that out of â€œat least 4.3 million victims of @WellsFargoâ€™s illegal activities, only 2 won in arbitrationâ€� against the bank last year. #RipoffClause #WellsFargoFraud $wfc http://carsfoundation.org/pdf/arbitration_Wells-Fargo_results_2017_LPF.pdfÂ â€¦pic.twitter.com/sataHnrguD	breaking: new report from @lpf_dot_io & @cars4consumers found that out of at least 4.3 million victims of @wellsfargos illegal activities, only 2 won in arbitration against the bank last year. #ripoffclause #wellsfargofraud $wfc	breaking: new report from @lpf_dot_io & @cars4consumers found that out of at least 4.3 million victims of @wellsfargos illegal activities, only 2 won in arbitration against the bank last year. #ripoffclause #wellsfargofraud $wfc	0.484242424	negative	-0.132727273		09/06/2010	0	0	0	0	0	0	27.030001	19.56666667	52.51666667	5	0	2	0
31-ene-13	Apple isn't alone -- here are 10 other big names that the S&P left behind http://bit.ly/XpqacnÂ $AAPL $BAC $BA $MNST $STZ	apple isn't alone -- here are 10 other big names that the s&p left behind $aapl $bac $ba $mnst $stz	apple isn't alone -- here are 10 other big names that the s&p left behind $aapl $bac $ba $mnst $stz	0.29375	negative	-0.13125		10/06/2010	0	0	0	0	0	0	28.129999	19.56666667	52.51666667	5	0	2	0
26-feb-15	So! What color do you see??? I see little bit of blue on the white part of dress, but seriously, iâ€¦ https://instagram.com/p/zlvpwcH1KD/	so! what color do you see??? i see little bit of blue on the white part of dress, but seriously, i	so! what color do you see??? i see little bit of blue on the white part of dress, but seriously, i	0.316666667	negative	-0.130208333		11/06/2010	1	1	0	0	0	0	27.84	19.56666667	52.51666667	4	-1	1	1
15-jun-09	Financials like $wfc and $bac could likely gap up tomorrow if we have a slight bull turnaround late afternoon. long position in $wfc.	financials like $wfc and $bac could likely gap up tomorrow if we have a slight bull turnaround late afternoon. long position in $wfc.	financials like $wfc and $bac could likely gap up tomorrow if we have a slight bull turnaround late afternoon. long position in $wfc.	0.541666667	negative	-0.129166667		12/06/2010	0	0	0	0	0	0	27.84	19.56666667	52.51666667	4	0	2	0
08-dic-11	Ask about $BAC $CLWR $MU $AA $SIRI $S $RF $WFR and other active low-dollar stocks at #SU10chat at 4:30 pm ET	ask about $bac $clwr $mu $aa $siri $s $rf $wfr and other active low-dollar stocks at #su10chat at 4:30 pm et	ask about $bac $clwr $mu $aa $siri $s $rf $wfr and other active low-dollar stocks at #su10chat at 4:30 pm et	0.4875	negative	-0.129166667		13/06/2010	1	0	1	0	0	0	27.84	19.56666667	52.51666667	4	0	2	1
31-jul-17	Refuting Mr. Howard is harder with time, & large # of still-hidden docs bodes ill for his critics. https://howardonmortgagefinance.comÂ $fnma $wfc $brk	refuting mr. howard is harder with time, & large # of still-hidden docs bodes ill for his critics. $fnma $wfc $brk	refuting mr. howard is harder with time, & large # of still-hidden docs bodes ill for his critics. $fnma $wfc $brk	0.476190476	negative	-0.128571429		14/06/2010	1	0	0	1	0	0	27.4	19.56666667	52.51666667	5	1	3	1
13-dic-17	True. Obama Admin housing policy was TBTF-bank giveaway, homeownership at historic lows, rents far outstripping incomes, hardly any help for Dem base to build wealth. And Obama housing alums still work today to hand housing mkt over to Wells. $WFC $BRKhttp://thehill.com/blogs/blog-briefing-room/364615-charles-barkley-im-so-proud-of-alabamaÂ â€¦	true. obama admin housing policy was tbtf-bank giveaway, homeownership at historic lows, rents far outstripping incomes, hardly any help for dem base to build wealth. and obama housing alums still work today to hand housing mkt over to wells. $wfc $brk	true. obama admin housing policy was tbtf-bank giveaway, homeownership at historic lows, rents far outstripping incomes, hardly any help for dem base to build wealth. and obama housing alums still work today to hand housing mkt over to wells. $wfc $brk	0.638333333	negative	-0.128333333		15/06/2010	1	1	0	0	0	0	27.91	19.56666667	52.51666667	4	-1	1	1
31-oct-11	The #Dow closed down 276 points today -- but still managed to post its biggest monthly gain on record http://fxn.ws/tMp1a8Â $MF $JPM $BAC	the #dow closed down 276 points today -- but still managed to post its biggest monthly gain on record $mf $jpm $bac	the #dow closed down 276 points today -- but still managed to post its biggest monthly gain on record $mf $jpm $bac	0.194444444	negative	-0.127777778		16/06/2010	0	0	0	0	0	0	28.120001	19.56666667	52.51666667	4	0	2	0
15-ene-15	Analysts say $BOA earnings missed estimate due to irregular amounts of credit/debit replacement cards being sent to the UWS of Manhattan.	analysts say $boa earnings missed estimate due to irregular amounts of credit/debit replacement cards being sent to the uws of manhattan.	analysts say $boa earnings missed estimate due to irregular amounts of credit/debit replacement cards being sent to the uws of manhattan.	0.375	negative	-0.125		17/06/2010	1	0	1	0	0	0	27.93	19.56666667	52.51666667	4	0	2	1
20-may-12	Hello Los Angeles!! I missed you~~~ (; see you soon at the honda center tonight!	hello los angeles!! i missed you~~~ (; see you soon at the honda center tonight!	hello los angeles!! i missed you~~~ (; see you soon at the honda center tonight!	0.1	negative	-0.125		18/06/2010	0	0	0	0	0	0	28.07	19.56666667	52.51666667	4	0	2	0
02-oct-17	Total Returns over the past year... $BAC: +66% $C: +58% $MS: +56% $GS: +51% $JPM: +49% $SPY: +19%pic.twitter.com/gH3Yej5vgQ	total returns over the past year... $bac: +66% $c: +58% $ms: +56% $gs: +51% $jpm: +49% $spy: +19%pic.twitter.com/gh3yej5vgq	total returns over the past year... $bac: +66% $c: +58% $ms: +56% $gs: +51% $jpm: +49% $spy: +19%pic.twitter.com/gh3yej5vgq	0.5	negative	-0.125		19/06/2010	0	0	0	0	0	0	28.07	19.56666667	52.51666667	4	0	2	0
19-sep-17	Is Ripple Poised To Disrupt Bitcoin? - https://invst.ly/56yepÂ - $XRP Unlike any other crypto. This is a business with $BAC $UBS, in it.	is ripple poised to disrupt bitcoin? - - $xrp unlike any other crypto. this is a business with $bac $ubs, in it.	is ripple poised to disrupt bitcoin? - - $xrp unlike any other crypto. this is a business with $bac $ubs, in it.	0.375	negative	-0.125		20/06/2010	0	0	0	0	0	0	28.07	19.56666667	52.51666667	4	0	2	0
01-ene-17	The numbers are not pretty Jim @JamesGRickards $SPX $SPY $DIA $VIX $TVIX $AAPL $FB $C $BAC $JPM $INTC $IBM $MSFT @patrickbutleruspic.twitter.com/AUAoF8QsPy	the numbers are not pretty jim @jamesgrickards $spx $spy $dia $vix $tvix $aapl $fb $c $bac $jpm $intc $ibm $msft @patrickbutleruspic.twitter.com/auaof8qspy	the numbers are not pretty jim @jamesgrickards $spx $spy $dia $vix $tvix $aapl $fb $c $bac $jpm $intc $ibm $msft @patrickbutleruspic.twitter.com/auaof8qspy	1	negative	-0.125		21/06/2010	0	0	0	0	0	0	27.940001	19.56666667	52.51666667	4	0	2	0
03-nov-16	Apple is undercutting its buy point while Microsoft, Bank of America are on edge with jobs data due http://ow.ly/iCbH305Pa8EÂ $AAPL $MSFT $BAC pic.twitter.com/ux38m14c51	apple is undercutting its buy point while microsoft, bank of america are on edge with jobs data due $aapl $msft $bac pic.twitter.com/ux38m14c51	apple is undercutting its buy point while microsoft, bank of america are on edge with jobs data due $aapl $msft $bac pic.twitter.com/ux38m14c51	0.375	negative	-0.125		22/06/2010	0	0	0	0	0	0	27.459999	19.56666667	52.51666667	4	0	2	0
13-may-15	Setups for Wednesday http://stks.co/t22cXÂ other stocks to watch today $AAPL $TWTR $GPRO $FB $CNET $TASR $POWR $BAC $C $BABA $DAL $EGL $Z	setups for wednesday other stocks to watch today $aapl $twtr $gpro $fb $cnet $tasr $powr $bac $c $baba $dal $egl $z	setups for wednesday other stocks to watch today $aapl $twtr $gpro $fb $cnet $tasr $powr $bac $c $baba $dal $egl $z	0.375	negative	-0.125		23/06/2010	0	0	0	0	0	0	27.32	19.56666667	52.51666667	4	0	2	0
07-may-15	#SALT2015 poll: Which US Bank would be the first to fail if FASB required mark-to-market? $BAC $C $GS $MS $WFC $JPM $FederalReserve	#salt2015 poll: which us bank would be the first to fail if fasb required mark-to-market? $bac $c $gs $ms $wfc $jpm $federalreserve	#salt2015 poll: which us bank would be the first to fail if fasb required mark-to-market? $bac $c $gs $ms $wfc $jpm $federalreserve	0.316666667	negative	-0.125		24/06/2010	5	1	3	1	0.333333333	0.333333333	26.860001	19.9	52.85	4	0	2	3
08-abr-15	Setups for Wednesday http://stks.co/r1oniÂ other stocks to watch $RAD $GPRO $TWTR $AAPL $CYBR $CHK $BP $PLAY $OVAS $FB $C $BAC $JPM $EYES	setups for wednesday other stocks to watch $rad $gpro $twtr $aapl $cybr $chk $bp $play $ovas $fb $c $bac $jpm $eyes	setups for wednesday other stocks to watch $rad $gpro $twtr $aapl $cybr $chk $bp $play $ovas $fb $c $bac $jpm $eyes	0.375	negative	-0.125		25/06/2010	0	0	0	0	0	0	27.049999	19.9	52.85	4	0	2	0
18-mar-15	Energy $APC $CVX $HAL $APA Fins/Insur $BAC $AIG $GS $RE Tech $FB $QQQ $GOOGL $INTC $GLW Health $FXH $MRK Int $IFN Other $DSW $GLD #LTPort	energy $apc $cvx $hal $apa fins/insur $bac $aig $gs $re tech $fb $qqq $googl $intc $glw health $fxh $mrk int $ifn other $dsw $gld #ltport	energy $apc $cvx $hal $apa fins/insur $bac $aig $gs $re tech $fb $qqq $googl $intc $glw health $fxh $mrk int $ifn other $dsw $gld #ltport	0.375	negative	-0.125		26/06/2010	0	0	0	0	0	0	27.049999	19.9	52.85	4	0	2	0
25-feb-15	$BAC buyer 23,314 3/13 16.5 C .24 -- may roll some from other strike	$bac buyer 23,314 3/13 16.5 c .24 -- may roll some from other strike	$bac buyer 23,314 3/13 16.5 c .24 -- may roll some from other strike	0.375	negative	-0.125		27/06/2010	0	0	0	0	0	0	27.049999	19.9	52.85	4	0	2	0
17-dic-14	Why $WFC Stands Out From Every Other Mega-Bank (In 6 Charts) $BAC $C $JPM http://benzinga.com/z/5088753Â via @CapitalMktLabs	why $wfc stands out from every other mega-bank (in 6 charts) $bac $c $jpm via @capitalmktlabs	why $wfc stands out from every other mega-bank (in 6 charts) $bac $c $jpm via @capitalmktlabs	0.375	negative	-0.125		28/06/2010	3	0	2	1	0	0.5	27.030001	19.9	53.35	4	0	2	2
22-ago-14	Oh that $16B penalty $BAC is paying? Not exactly from @petereavis & @mcorkery5 http://nyti.ms/1wcYhtC	oh that $16b penalty $bac is paying? not exactly from @petereavis & @mcorkery5	oh that $16b penalty $bac is paying? not exactly from @petereavis & @mcorkery5	0.25	negative	-0.125		29/06/2010	1	0	1	0	0	0	25.93	19.9	53.35	4	0	2	1
03-jun-14	BofA ex-CEO Ken Lewis finds a cause and other banking reads: http://on.mktw.net/1kFnNMdÂ $BAC pic.twitter.com/tkeGTzfCDu	bofa ex-ceo ken lewis finds a cause and other banking reads: $bac pic.twitter.com/tkegtzfcdu	bofa ex-ceo ken lewis finds a cause and other banking reads: $bac pic.twitter.com/tkegtzfcdu	0.375	negative	-0.125		30/06/2010	0	0	0	0	0	0	25.6	19.9	53.35	4	0	2	0
17-nov-13	Setups for Monday http://stks.co/etBdÂ $FB $FSLR $HIMX $MSFT $ONVO $OPXA $P other stocks to watch $TWTR $NQ $NVDA $BAC $JPM $GS $SIRI $C	setups for monday $fb $fslr $himx $msft $onvo $opxa $p other stocks to watch $twtr $nq $nvda $bac $jpm $gs $siri $c	setups for monday $fb $fslr $himx $msft $onvo $opxa $p other stocks to watch $twtr $nq $nvda $bac $jpm $gs $siri $c	0.375	negative	-0.125		01/07/2010	0	0	0	0	0	0	25.18	19.9	53.35	4	0	2	0
04-oct-11	Billionaire investor Warren Buffett is not concerned by the sharp drop in Bank of America Corp $BAC	billionaire investor warren buffett is not concerned by the sharp drop in bank of america corp $bac	billionaire investor warren buffett is not concerned by the sharp drop in bank of america corp $bac	0.75	negative	-0.125		02/07/2010	0	0	0	0	0	0	24.879999	19.9	53.35	4	0	2	0
26-jul-11	California Taps Goldman, Other Banks for $5.4B http://bloom.bg/nH0znC $BAC $C $GS $JPM $MS $STOCA1 $USB $WFC	california taps goldman, other banks for $5.4b $bac $c $gs $jpm $ms $stoca1 $usb $wfc	california taps goldman, other banks for $5.4b $bac $c $gs $jpm $ms $stoca1 $usb $wfc	0.375	negative	-0.125		03/07/2010	0	0	0	0	0	0	24.879999	19.9	53.35	4	0	2	0
24-jun-10	10 Wall Streeters Who Were Ordered To Pay Their "Excessive" Bonuses Back $BAC $CS $MS $C $GS $AIG by @courtn_comstock http://bit.ly/95UZuj	10 wall streeters who were ordered to pay their "excessive" bonuses back $bac $cs $ms $c $gs $aig by @courtn_comstock	10 wall streeters who were ordered to pay their "excessive" bonuses back $bac $cs $ms $c $gs $aig by @courtn_comstock	0.5	negative	-0.125		04/07/2010	0	0	0	0	0	0	24.879999	19.9	53.35	4	0	2	0
02-sep-09	Bank of America won't let guy with no arms cash a check due to lack of thumbprint http://bit.ly/zpL94 $BAC	bank of america won't let guy with no arms cash a check due to lack of thumbprint $bac	bank of america won't let guy with no arms cash a check due to lack of thumbprint $bac	0.375	negative	-0.125		05/07/2010	0	0	0	0	0	0	24.879999	19.9	53.35	4	0	2	0
24-feb-09	$BAC joins twitter @BofA_help Soon maybe $C & $BAC can with twitter each other	$bac joins twitter @bofa_help soon maybe $c & $bac can with twitter each other	$bac joins twitter @bofa_help soon maybe $c & $bac can with twitter each other	0.375	negative	-0.125		06/07/2010	0	0	0	0	0	0	25.15	19.9	53.35	4	0	2	0
29-nov-10	Hotels Attract JPMorgan as Loan Recoveries Beat Other Properties http://ow.ly/3gRKL $JPM $WFC	hotels attract jpmorgan as loan recoveries beat other properties $jpm $wfc	hotels attract jpmorgan as loan recoveries beat other properties $jpm $wfc	0.375	negative	-0.125		07/07/2010	0	0	0	0	0	0	26.66	19.9	53.35	4	0	2	0
26-jul-11	California Taps Goldman, Other Banks for $5.4B http://bloom.bg/nH0znC $BAC $C $GS $JPM $MS $STOCA1 $USB $WFC	california taps goldman, other banks for $5.4b $bac $c $gs $jpm $ms $stoca1 $usb $wfc	california taps goldman, other banks for $5.4b $bac $c $gs $jpm $ms $stoca1 $usb $wfc	0.375	negative	-0.125		08/07/2010	0	0	0	0	0	0	26.639999	19.9	53.35	4	0	2	0
01-ene-11	$WFC : I could see that....if there's a weakness to exploit, they will.....nowadays people aren't battling each other http://bit.ly/fI1lVa	$wfc : i could see that....if there's a weakness to exploit, they will.....nowadays people aren't battling each other	$wfc : i could see that....if there's a weakness to exploit, they will.....nowadays people aren't battling each other	0.375	negative	-0.125		09/07/2010	0	0	0	0	0	0	27	19.9	53.35	4	0	2	0
17-dic-14	Why $WFC Stands Out From Every Other Mega-Bank (In 6 Charts) $BAC $C $JPM http://benzinga.com/z/5088753Â via @CapitalMktLabs	why $wfc stands out from every other mega-bank (in 6 charts) $bac $c $jpm via @capitalmktlabs	why $wfc stands out from every other mega-bank (in 6 charts) $bac $c $jpm via @capitalmktlabs	0.375	negative	-0.125		10/07/2010	0	0	0	0	0	0	27	19.9	53.35	4	0	2	0
07-may-15	#SALT2015 poll: Which US Bank would be the first to fail if FASB required mark-to-market? $BAC $C $GS $MS $WFC $JPM $FederalReserve	#salt2015 poll: which us bank would be the first to fail if fasb required mark-to-market? $bac $c $gs $ms $wfc $jpm $federalreserve	#salt2015 poll: which us bank would be the first to fail if fasb required mark-to-market? $bac $c $gs $ms $wfc $jpm $federalreserve	0.316666667	negative	-0.125		11/07/2010	0	0	0	0	0	0	27	19.9	53.35	4	0	2	0
26-ene-16	% of bank's total Oil & Gas loans? $BAC at 2.4%, $WFC at 1.9%, $JPM at 1.6%, $PNC at 1.3%, $USB at 1.2% #Perspective #Small $XLF $SPY $USO	% of bank's total oil & gas loans? $bac at 2.4%, $wfc at 1.9%, $jpm at 1.6%, $pnc at 1.3%, $usb at 1.2% #perspective #small $xlf $spy $uso	% of bank's total oil & gas loans? $bac at 2.4%, $wfc at 1.9%, $jpm at 1.6%, $pnc at 1.3%, $usb at 1.2% #perspective #small $xlf $spy $uso	0.575	negative	-0.125		12/07/2010	0	0	0	0	0	0	27.059999	19.9	53.35	4	0	2	0
25-abr-17	Wells Fargo pauses annual meeting due to unruly shareholder https://yhoo.it/2peB7TqÂ $WFC pic.twitter.com/rFT6dNKIzj	wells fargo pauses annual meeting due to unruly shareholder $wfc pic.twitter.com/rft6dnkizj	wells fargo pauses annual meeting due to unruly shareholder $wfc pic.twitter.com/rft6dnkizj	0.375	negative	-0.125		13/07/2010	0	0	0	0	0	0	27.940001	19.9	53.35	4	0	2	0
12-abr-17	JPMorgan, Citi, Wells Fargo earnings due. Does $JPM CEO Jamie Dimon still have Trump "spirits"? http://ow.ly/rgab30aOl7KÂ $C $WFC $TSM $AAPLpic.twitter.com/FVY0HQjvHU	jpmorgan, citi, wells fargo earnings due. does $jpm ceo jamie dimon still have trump "spirits"? $c $wfc $tsm $aaplpic.twitter.com/fvy0hqjvhu	jpmorgan, citi, wells fargo earnings due. does $jpm ceo jamie dimon still have trump "spirits"? $c $wfc $tsm $aaplpic.twitter.com/fvy0hqjvhu	0.375	negative	-0.125		14/07/2010	0	0	0	0	0	0	27.66	19.9	53.35	4	0	2	0
09-ene-17	Wells Fargo upgraded itself and the other banks today. They use Trump's doctor to analyze financials though .... $wfc	wells fargo upgraded itself and the other banks today. they use trump's doctor to analyze financials though .... $wfc	wells fargo upgraded itself and the other banks today. they use trump's doctor to analyze financials though .... $wfc	0.375	negative	-0.125		15/07/2010	1	1	0	0	0	0	27.809999	19.9	53.35	3	-1	1	1
24-ago-18	#Breaking: Wells Fargo says it will lay off 638 employees. Cuts in mortgage division, due to slower housing sales. $WFC	#breaking: wells fargo says it will lay off 638 employees. cuts in mortgage division, due to slower housing sales. $wfc	#breaking: wells fargo says it will lay off 638 employees. cuts in mortgage division, due to slower housing sales. $wfc	0.375	negative	-0.125		16/07/2010	0	0	0	0	0	0	26.24	19.9	53.35	3	0	2	0
27-feb-18	With the imposed size limits placed upon $WFC, Iâ€™ll be curious what they do with excess cash. Dividends would be a natural answer, but regulators control capital allocation plans of big banks and might not want to reward its shareholders. $JNJ $AAPL #DGIhttps://finance.yahoo.com/news/3-dividend-stocks-minting-money-020900519.htmlÂ â€¦	with the imposed size limits placed upon $wfc, ill be curious what they do with excess cash. dividends would be a natural answer, but regulators control capital allocation plans of big banks and might not want to reward its shareholders. $jnj $aapl #dgi	with the imposed size limits placed upon $wfc, ill be curious what they do with excess cash. dividends would be a natural answer, but regulators control capital allocation plans of big banks and might not want to reward its shareholders. $jnj $aapl #dgi	0.625	negative	-0.125		17/07/2010	0	0	0	0	0	0	26.24	19.9	53.35	3	0	2	0
15-oct-14	Bank blood-letting: $BAC was up pre-market, now down 4%; $RF down 5.5%, $KEY down 6.7%; other majors down 2-3% range. $WFC $C $JPM	bank blood-letting: $bac was up pre-market, now down 4%; $rf down 5.5%, $key down 6.7%; other majors down 2-3% range. $wfc $c $jpm	bank blood-letting: $bac was up pre-market, now down 4%; $rf down 5.5%, $key down 6.7%; other majors down 2-3% range. $wfc $c $jpm	0.421759259	negative	-0.124537037		18/07/2010	0	0	0	0	0	0	26.24	19.9	53.35	3	0	2	0
24-dic-18	Warren Buffettâ€™s 4th Quarter portfolio drawdown: $AAPL - roughly $19 billion $BAC - roughly $5 billion $AXP - a bit over $2 billion $KHC - a bit under $3 billion $USB - a bit over a half billion $WFC - about $4 billion	warren buffetts 4th quarter portfolio drawdown: $aapl - roughly $19 billion $bac - roughly $5 billion $axp - a bit over $2 billion $khc - a bit under $3 billion $usb - a bit over a half billion $wfc - about $4 billion	warren buffetts 4th quarter portfolio drawdown: $aapl - roughly $19 billion $bac - roughly $5 billion $axp - a bit over $2 billion $khc - a bit under $3 billion $usb - a bit over a half billion $wfc - about $4 billion	0.322222222	negative	-0.122222222		19/07/2010	0	0	0	0	0	0	26.02	19.9	53.35	3	0	2	0
24-dic-18	Warren Buffettâ€™s 4th Quarter portfolio drawdown: $AAPL - roughly $19 billion $BAC - roughly $5 billion $AXP - a bit over $2 billion $KHC - a bit under $3 billion $USB - a bit over a half billion $WFC - about $4 billion	warren buffetts 4th quarter portfolio drawdown: $aapl - roughly $19 billion $bac - roughly $5 billion $axp - a bit over $2 billion $khc - a bit under $3 billion $usb - a bit over a half billion $wfc - about $4 billion	warren buffetts 4th quarter portfolio drawdown: $aapl - roughly $19 billion $bac - roughly $5 billion $axp - a bit over $2 billion $khc - a bit under $3 billion $usb - a bit over a half billion $wfc - about $4 billion	0.322222222	negative	-0.122222222		20/07/2010	2	0	0	2	0	0	25.91	19.9	53.35	4	1	3	2
05-ene-15	Ramping treasuries, very weak junk bonds and big banks spell trouble for mkt as a whole $HYG $JNK $TLT $GS $JPM $BAC $MS	ramping treasuries, very weak junk bonds and big banks spell trouble for mkt as a whole $hyg $jnk $tlt $gs $jpm $bac $ms	ramping treasuries, very weak junk bonds and big banks spell trouble for mkt as a whole $hyg $jnk $tlt $gs $jpm $bac $ms	0.378125	negative	-0.121875		21/07/2010	1	0	0	1	0	0	26.059999	19.9	53.35	5	1	3	1
22-feb-14	New Post -- Too Big to Fails Are Faltering http://stks.co/s01LMÂ by @andrewunknown $GS $BAC $WFC $C $JPM $BKX $XLF $SPY	new post -- too big to fails are faltering by @andrewunknown $gs $bac $wfc $c $jpm $bkx $xlf $spy	new post -- too big to fails are faltering by @andrewunknown $gs $bac $wfc $c $jpm $bkx $xlf $spy	0.284848485	negative	-0.121212121		22/07/2010	0	0	0	0	0	0	27.389999	19.9	53.35	5	0	2	0
04-jul-18	The best performing stocks this year, by sector, are cyclicals. The worst are consumer staples. But not far behind are financials, which are down almost 6% this year. $GS $XLF $BAC $JPMhttps://stocktwits.com/briefingcom/message/128925018Â â€¦	the best performing stocks this year, by sector, are cyclicals. the worst are consumer staples. but not far behind are financials, which are down almost 6% this year. $gs $xlf $bac $jpm	the best performing stocks this year, by sector, are cyclicals. the worst are consumer staples. but not far behind are financials, which are down almost 6% this year. $gs $xlf $bac $jpm	0.657777778	negative	-0.121111111		23/07/2010	0	0	0	0	0	0	27.42	19.9	53.35	5	0	2	0
18-feb-10	Meredith Whitney says her estimates 30% lower than street. She expects large caps to go 10-15% lower. $BAC is "less worse" than others	meredith whitney says her estimates 30% lower than street. she expects large caps to go 10-15% lower. $bac is "less worse" than others	meredith whitney says her estimates 30% lower than street. she expects large caps to go 10-15% lower. $bac is "less worse" than others	0.365079365	negative	-0.117460317		24/07/2010	0	0	0	0	0	0	27.42	19.9	53.35	5	0	2	0
02-oct-14	BofA chief Moynihan adds chairman role http://on.ft.com/1wZZYr5Â via @FT | Terrifying. How is this good for long suffering $BAC shareholders?	bofa chief moynihan adds chairman role via @ft | terrifying. how is this good for long suffering $bac shareholders?	bofa chief moynihan adds chairman role via @ft | terrifying. how is this good for long suffering $bac shareholders?	0.666666667	negative	-0.116666667		25/07/2010	0	0	0	0	0	0	27.42	19.9	53.35	5	0	2	0
18-sep-14	Three Big Banks Subject of "Heavy SEC Investigations" by @MarkMelin http://www.valuewalk.com/2014/09/big-banks-sec-investigations/Â â€¦ $BAC $MS $GSpic.twitter.com/1MtokFJOND	three big banks subject of "heavy sec investigations" by @markmelin $bac $ms $gspic.twitter.com/1mtokfjond	three big banks subject of "heavy sec investigations" by @markmelin $bac $ms $gspic.twitter.com/1mtokfjond	0.383333333	negative	-0.116666667		26/07/2010	0	0	0	0	0	0	27.91	19.9	53.35	5	0	2	0
03-oct-17	Just in: Sen. Warren demands firing of Wells Fargo CEO: 'At best you were incompetent, at worst you were complicit' $WFC	just in: sen. warren demands firing of wells fargo ceo: 'at best you were incompetent, at worst you were complicit' $wfc	just in: sen. warren demands firing of wells fargo ceo: 'at best you were incompetent, at worst you were complicit' $wfc	0.555555556	negative	-0.116666667		27/07/2010	0	0	0	0	0	0	28.389999	19.9	53.35	5	0	2	0
03-oct-17	"At best, you are incompetent. At worst, you are complicit... You should be fired." - Warren to Sloane $WFC @CNBC https://twitter.com/peteschroeder/status/915227051380047872/photo/1pic.twitter.com/e6ATtEJeuZ	"at best, you are incompetent. at worst, you are complicit... you should be fired." - warren to sloane $wfc @cnbc	"at best, you are incompetent. at worst, you are complicit... you should be fired." - warren to sloane $wfc @cnbc	0.555555556	negative	-0.116666667		28/07/2010	1	0	1	0	0	0	28.07	19.9	53.35	5	0	2	1
04-oct-18	Thursday DARK POOL Prints/Trades $FCX 1 million print/trade at $13.45 $WFC 1.1 million at $53.12 $QQQ heavy prints coming in at $186.01 $GE 4 million at $12.52 Key $SPY level to watch into the close is $289.82 If you're tracking these, set price alerts at support & resistancepic.twitter.com/0brwzHzpTB	thursday dark pool prints/trades $fcx 1 million print/trade at $13.45 $wfc 1.1 million at $53.12 $qqq heavy prints coming in at $186.01 $ge 4 million at $12.52 key $spy level to watch into the close is $289.82 if you're tracking these, set price alerts at support & resistancepic.twitter.com/0brwzhzptb	thursday dark pool prints/trades $fcx 1 million print/trade at $13.45 $wfc 1.1 million at $53.12 $qqq heavy prints coming in at $186.01 $ge 4 million at $12.52 key $spy level to watch into the close is $289.82 if you're tracking these, set price alerts at support & resistancepic.twitter.com/0brwzhzptb	0.633333333	negative	-0.116666667		29/07/2010	1	0	0	1	0	0	27.690001	19.9	53.35	6	1	3	1
12-ene-16	Here's $BAC - the definition of a waste of space of a stock. Flat and underperforming for years pic.twitter.com/Ng17ERtFrT	here's $bac - the definition of a waste of space of a stock. flat and underperforming for years pic.twitter.com/ng17ertfrt	here's $bac - the definition of a waste of space of a stock. flat and underperforming for years pic.twitter.com/ng17ertfrt	0.0625	negative	-0.1125		30/07/2010	0	0	0	0	0	0	27.73	19.9	53.35	6	0	2	0
29-may-15	Boycott Bank Of America $BAC for preying on US Military members! "B of A Fined for Violations of Military Relief Law" http://www.nytimes.com/2015/05/30/business/dealbook/bank-of-america-fined-for-violations-of-military-relief-law.html?_r=0Â â€¦	boycott bank of america $bac for preying on us military members! "b of a fined for violations of military relief law"	boycott bank of america $bac for preying on us military members! "b of a fined for violations of military relief law"	0.1	negative	-0.1125		31/07/2010	0	0	0	0	0	0	27.73	19.9	53.35	6	0	2	0
24-sep-11	Don't be fooled, too big to fail is alive and well http://bit.ly/o9iv5mÂ So long as we have $C, $JPM, $BAC & $WFC, TBTF will still exist. $$	don't be fooled, too big to fail is alive and well so long as we have $c, $jpm, $bac & $wfc, tbtf will still exist. $$	don't be fooled, too big to fail is alive and well so long as we have $c, $jpm, $bac & $wfc, tbtf will still exist. $$	0.3	negative	-0.1125		01/08/2010	0	0	0	0	0	0	27.73	19.9	53.35	6	0	2	0
24-sep-11	Don't be fooled, too big to fail is alive and well http://bit.ly/o9iv5mÂ So long as we have $C, $JPM, $BAC & $WFC, TBTF will still exist. $$	don't be fooled, too big to fail is alive and well so long as we have $c, $jpm, $bac & $wfc, tbtf will still exist. $$	don't be fooled, too big to fail is alive and well so long as we have $c, $jpm, $bac & $wfc, tbtf will still exist. $$	0.3	negative	-0.1125		02/08/2010	0	0	0	0	0	0	28.57	19.9	53.35	6	0	2	0
10-sep-16	We on Wall Street were largely unaware of this at $WFC https://twitter.com/illini__jeff/status/774630678327472129Â â€¦ Worked for a competing bank a few years ago. Shady practices by $WFC w/ respect to cross selling was well known in the industry @jimcramer	we on wall street were largely unaware of this at $wfc worked for a competing bank a few years ago. shady practices by $wfc w/ respect to cross selling was well known in the industry @jimcramer	we on wall street were largely unaware of this at $wfc worked for a competing bank a few years ago. shady practices by $wfc w/ respect to cross selling was well known in the industry @jimcramer	0.30625	negative	-0.1125		03/08/2010	0	0	0	0	0	0	28.120001	19.9	53.35	6	0	2	0
18-dic-12	RT @maxpower181278: $BAC now at just under 10x 2014 eps and 6x PEAK 2006 eps. Has the market gone mad? j-group is cheap as all get out.	rt @maxpower181278: $bac now at just under 10x 2014 eps and 6x peak 2006 eps. has the market gone mad? j-group is cheap as all get out.	rt @maxpower181278: $bac now at just under 10x 2014 eps and 6x peak 2006 eps. has the market gone mad? j-group is cheap as all get out.	0.85	negative	-0.1125		04/08/2010	0	0	0	0	0	0	27.93	19.9	53.35	6	0	2	0
11-dic-17	This is hardly a news shocker, but: apparently even MORE bad $WFC press coming. (Still waiting for Warren Buffett to step UP.) $BRK $fnma	this is hardly a news shocker, but: apparently even more bad $wfc press coming. (still waiting for warren buffett to step up.) $brk $fnma	this is hardly a news shocker, but: apparently even more bad $wfc press coming. (still waiting for warren buffett to step up.) $brk $fnma	0.514583333	negative	-0.110416667		05/08/2010	1	0	1	0	0	0	27.879999	19.9	53.35	6	0	2	1
27-feb-18	They are privileged investors seeking: -Gteed investment agst default(Liquidation Right) -Provoke crisis to switch for Commons (Buffett & $BOA) Their stake in the C Capital can be covered by the same amount of Retained Earnings acct. Less expensive &less troublemakers to deal w/.	they are privileged investors seeking: -gteed investment agst default(liquidation right) -provoke crisis to switch for commons (buffett & $boa) their stake in the c capital can be covered by the same amount of retained earnings acct. less expensive &less troublemakers to deal w/.	they are privileged investors seeking: -gteed investment agst default(liquidation right) -provoke crisis to switch for commons (buffett & $boa) their stake in the c capital can be covered by the same amount of retained earnings acct. less expensive &less troublemakers to deal w/.	0.298809524	negative	-0.10952381		06/08/2010	0	0	0	0	0	0	27.75	19.9	53.35	6	0	2	0
15-may-13	I came in long $JPM $GS & $BAC today- i sold $JPM- and added $MS around $24.40- i do have less $GS & $BAC then i started with today #manage	i came in long $jpm $gs & $bac today- i sold $jpm- and added $ms around $24.40- i do have less $gs & $bac then i started with today #manage	i came in long $jpm $gs & $bac today- i sold $jpm- and added $ms around $24.40- i do have less $gs & $bac then i started with today #manage	0.233333333	negative	-0.108333333		07/08/2010	0	0	0	0	0	0	27.75	19.9	53.35	6	0	2	0
03-ene-10	@MiamiPete you should wait to buy $BAC when there less risk in the price. Buy it when it hits $5. if ur long then please buy some puts	@miamipete you should wait to buy $bac when there less risk in the price. buy it when it hits $5. if ur long then please buy some puts	@miamipete you should wait to buy $bac when there less risk in the price. buy it when it hits $5. if ur long then please buy some puts	0.233333333	negative	-0.108333333		08/08/2010	0	0	0	0	0	0	27.75	19.9	53.35	6	0	2	0
25-oct-16	(BN) Wall Street Banks to Face On-Site Reviews of Sales Practices | Here we go... All zombies banks cheat due to poor #real profits $WFC	(bn) wall street banks to face on-site reviews of sales practices | here we go... all zombies banks cheat due to poor #real profits $wfc	(bn) wall street banks to face on-site reviews of sales practices | here we go... all zombies banks cheat due to poor #real profits $wfc	0.425	negative	-0.108333333		09/08/2010	0	0	0	0	0	0	28.23	19.9	53.35	6	0	2	0
23-nov-14	"When the Wrong Job Sets You on the Right Course" by John Thiel https://www.linkedin.com/pulse/article/road-taken-when-wrong-job-sets-john-thielÂ â€¦ via @LinkedIn #DaleCarnegie $BAC #RoadNotTaken	"when the wrong job sets you on the right course" by john thiel via @linkedin #dalecarnegie $bac #roadnottaken	"when the wrong job sets you on the right course" by john thiel via @linkedin #dalecarnegie $bac #roadnottaken	0.717857143	negative	-0.107142857		10/08/2010	0	0	0	0	0	0	27.77	19.9	53.35	6	0	2	0
07-sep-12	In the web extra... @ScottNations has your BofA $BAC trade. If it's anything like his $AAPL trade, it could mean big $! http://video.cnbc.com/gallery/?video=3000114498&play=1Â â€¦	in the web extra... @scottnations has your bofa $bac trade. if it's anything like his $aapl trade, it could mean big $!	in the web extra... @scottnations has your bofa $bac trade. if it's anything like his $aapl trade, it could mean big $!	0.295833333	negative	-0.104166667		11/08/2010	1	0	1	0	0	0	26.299999	19.9	53.35	6	0	2	1
12-may-16	Moynihan says no need to pare down multiple HQs. "Question is how to keep getting [headcount] down." If you're a $BAC employee: Ouch.	moynihan says no need to pare down multiple hqs. "question is how to keep getting [headcount] down." if you're a $bac employee: ouch.	moynihan says no need to pare down multiple hqs. "question is how to keep getting [headcount] down." if you're a $bac employee: ouch.	0.192592593	negative	-0.103703704		12/08/2010	0	0	0	0	0	0	26	19.9	53.35	6	0	2	0
11-ene-13	"@RANsquawk: Note for $WFC, margins down, now to at 8 year low of 3.56% - so despite headline EPS beat, shares down pre-market"	"@ransquawk: note for $wfc, margins down, now to at 8 year low of 3.56% - so despite headline eps beat, shares down pre-market"	"@ransquawk: note for $wfc, margins down, now to at 8 year low of 3.56% - so despite headline eps beat, shares down pre-market"	0.292592593	negative	-0.103703704		13/08/2010	0	0	0	0	0	0	25.84	19.9	53.35	6	0	2	0
12-ene-15	The Big 6 banks $JPM $BAC $C $GS $WFC $MS are expected to report 4Q Rev down 9% and per-share profit down 82%, per Thomson Reuters.	the big 6 banks $jpm $bac $c $gs $wfc $ms are expected to report 4q rev down 9% and per-share profit down 82%, per thomson reuters.	the big 6 banks $jpm $bac $c $gs $wfc $ms are expected to report 4q rev down 9% and per-share profit down 82%, per thomson reuters.	0.269444444	negative	-0.102777778		14/08/2010	2	1	0	1	0	0	25.84	19.9	53.35	5	-1	1	1
12-ene-15	The Big 6 banks $JPM $BAC $C $GS $WFC $MS are expected to report 4Q Rev down 9% and per-share profit down 82%, per Thomson Reuters.	the big 6 banks $jpm $bac $c $gs $wfc $ms are expected to report 4q rev down 9% and per-share profit down 82%, per thomson reuters.	the big 6 banks $jpm $bac $c $gs $wfc $ms are expected to report 4q rev down 9% and per-share profit down 82%, per thomson reuters.	0.269444444	negative	-0.102777778		15/08/2010	0	0	0	0	0	0	25.84	19.9	53.35	5	0	2	0
30-jun-14	All 3 stocks that added to the DJIA last September are down YTD. The 3 removed are up an average of 20%. $GS $NKE $V $AA $HPQ $BAC	all 3 stocks that added to the djia last september are down ytd. the 3 removed are up an average of 20%. $gs $nke $v $aa $hpq $bac	all 3 stocks that added to the djia last september are down ytd. the 3 removed are up an average of 20%. $gs $nke $v $aa $hpq $bac	0.251851852	negative	-0.101851852		16/08/2010	0	0	0	0	0	0	25.68	19.9	53.35	5	0	2	0
13-dic-16	Pink green yellow https://www.instagram.com/p/BN_EnvVBhNe/	pink green yellow	pink green yellow	0.2	negative	-0.1		17/08/2010	3	1	0	2	0	0	25.34	19.9	53.35	6	1	3	2
17-ene-18	#bankofamerica Revenue Breakdown Weak Segments Sales and #trading revenue sank 9% to $2.5 billion. Fixed income, #currency and #commodities trading revenue fell 13% #Equities revenue was flat. $BAC $SPX $SPY https://traderscommunity.com/index.php/stocks/earnings-reports/512-bank-of-america-bac-earnings-rise-on-consumer-and-wealth-managementÂ â€¦pic.twitter.com/ormrBCAZse	#bankofamerica revenue breakdown weak segments sales and #trading revenue sank 9% to $2.5 billion. fixed income, #currency and #commodities trading revenue fell 13% #equities revenue was flat. $bac $spx $spy	#bankofamerica revenue breakdown weak segments sales and #trading revenue sank 9% to $2.5 billion. fixed income, #currency and #commodities trading revenue fell 13% #equities revenue was flat. $bac $spx $spy	0.316666667	negative	-0.1		18/08/2010	1	0	0	1	0	0	25.379999	19.9	53.35	7	1	3	1
28-sep-12	How BofA was forced to settle $2.43 bln Merrill class action http://shar.es/5bJSTÂ $BAC $MER $$	how bofa was forced to settle $2.43 bln merrill class action $bac $mer $$	how bofa was forced to settle $2.43 bln merrill class action $bac $mer $$	0.15	negative	-0.1		19/08/2010	1	0	1	0	0	0	24.43	19.9	53.35	7	0	2	1
09-dic-09	Young Bank Of America Analysts Forced To Sleep On Beds Made Of Bubble Wrap $BAC by @courtn_comstock http://bit.ly/8hDk3v	young bank of america analysts forced to sleep on beds made of bubble wrap $bac by @courtn_comstock	young bank of america analysts forced to sleep on beds made of bubble wrap $bac by @courtn_comstock	0.3	negative	-0.1		20/08/2010	0	0	0	0	0	0	24.6	19.9	53.35	7	0	2	0
02-may-18	$BOA Symons Hill Project - Bell Ringer Prospect Drilling Commences. Targeting Nova-Bollinger style magmatic nickel-copper sulphide mineralisation hosted in mafic intrusives. Results expected in 3 weeks. #Nickel #copper #sulphide @Thunder54_HC @roycestonecap	$boa symons hill project - bell ringer prospect drilling commences. targeting nova-bollinger style magmatic nickel-copper sulphide mineralisation hosted in mafic intrusives. results expected in 3 weeks. #nickel #copper #sulphide @thunder54_hc @roycestonecap	$boa symons hill project - bell ringer prospect drilling commences. targeting nova-bollinger style magmatic nickel-copper sulphide mineralisation hosted in mafic intrusives. results expected in 3 weeks. #nickel #copper #sulphide @thunder54_hc @roycestonecap	0.4	negative	-0.1		21/08/2010	0	0	0	0	0	0	24.6	19.9	53.35	7	0	2	0
27-may-12	Oh YES!!!!!! RT @Notebook: I want a man who promises me nothing but tries to give me everything.	oh yes!!!!!! rt @notebook: i want a man who promises me nothing but tries to give me everything.	oh yes!!!!!! rt @notebook: i want a man who promises me nothing but tries to give me everything.	0.4	negative	-0.1		22/08/2010	0	0	0	0	0	0	24.6	19.9	53.35	7	0	2	0
13-may-10	10 Steps to Wall Street Reform http://bit.ly/92i8pG #SEC, #CFTC, $CME, $NDAQ, $NYX, $GS, $JPM, $MS, $BOA, Hedge funds, trading,common sense.	10 steps to wall street reform #sec, #cftc, $cme, $ndaq, $nyx, $gs, $jpm, $ms, $boa, hedge funds, trading,common sense.	10 steps to wall street reform #sec, #cftc, $cme, $ndaq, $nyx, $gs, $jpm, $ms, $boa, hedge funds, trading,common sense.	0.6	negative	-0.1		23/08/2010	0	0	0	0	0	0	24.23	19.9	53.35	7	0	2	0
16-may-18	The curious case of Goldman Sachs $GS, and Stephen @Sarge986 Guilfoyle considers Bank of America $BAC https://buff.ly/2rMzKxaÂ pic.twitter.com/dSfWHXpZ8v	the curious case of goldman sachs $gs, and stephen @sarge986 guilfoyle considers bank of america $bac	the curious case of goldman sachs $gs, and stephen @sarge986 guilfoyle considers bank of america $bac	1	negative	-0.1		24/08/2010	0	0	0	0	0	0	23.639999	19.9	53.35	7	0	2	0
16-may-18	The Curious Case of $GS, and Let's Consider $BAC: Market Recon $XLF $KBE $KRE $JPM $C $WFC $M $CSCO $TTWO https://realmoney.thestreet.com/articles/05/16/2018/curious-case-gs-and-lets-consider-bac-market-reconÂ â€¦	the curious case of $gs, and let's consider $bac: market recon $xlf $kbe $kre $jpm $c $wfc $m $csco $ttwo	the curious case of $gs, and let's consider $bac: market recon $xlf $kbe $kre $jpm $c $wfc $m $csco $ttwo	1	negative	-0.1		25/08/2010	0	0	0	0	0	0	23.6	19.9	53.35	7	0	2	0
02-feb-18	Financials are off the mat from earlier, $BAC green in the pre, watching $GS and $JPM closely	financials are off the mat from earlier, $bac green in the pre, watching $gs and $jpm closely	financials are off the mat from earlier, $bac green in the pre, watching $gs and $jpm closely	0.4	negative	-0.1		26/08/2010	0	0	0	0	0	0	23.49	19.9	53.35	7	0	2	0
30-jun-17	Oh, to be Warren Buffett Today exercising warrants to buy 700M Bank of America shares at $7.14. $BAC closed at $24.32 yesterday	oh, to be warren buffett today exercising warrants to buy 700m bank of america shares at $7.14. $bac closed at $24.32 yesterday	oh, to be warren buffett today exercising warrants to buy 700m bank of america shares at $7.14. $bac closed at $24.32 yesterday	0.1	negative	-0.1		27/08/2010	0	0	0	0	0	0	24	19.9	53.35	7	0	2	0
13-abr-17	$SPY $VXX $VIX update Bank eps bmo Fri: Mkt closed M: EU mkt closed $NFLX T: $GS $BAC W: $VIX exp F: MoOpex 4/23: Fr vote 4/28: USgovtF expic.twitter.com/z2CjkPzBIX	$spy $vxx $vix update bank eps bmo fri: mkt closed m: eu mkt closed $nflx t: $gs $bac w: $vix exp f: moopex 4/23: fr vote 4/28: usgovtf expic.twitter.com/z2cjkpzbix	$spy $vxx $vix update bank eps bmo fri: mkt closed m: eu mkt closed $nflx t: $gs $bac w: $vix exp f: moopex 4/23: fr vote 4/28: usgovtf expic.twitter.com/z2cjkpzbix	0.1	negative	-0.1		28/08/2010	0	0	0	0	0	0	24	19.9	53.35	7	0	2	0
10-ene-17	28 long-term bargain stocks expected to show the fastest earnings growth http://on.mktw.net/2iXxka9Â $BAC $SWN $ABBV $LUVpic.twitter.com/5pj4isXziA	28 long-term bargain stocks expected to show the fastest earnings growth $bac $swn $abbv $luvpic.twitter.com/5pj4isxzia	28 long-term bargain stocks expected to show the fastest earnings growth $bac $swn $abbv $luvpic.twitter.com/5pj4isxzia	0.4	negative	-0.1		29/08/2010	0	0	0	0	0	0	24	19.9	53.35	7	0	2	0
26-oct-16	Markets remain range-bound.. but #Financials are breaking out.. based on the $WFC $C $BAC heavy $XLF v $SPX which is a definite bullish movepic.twitter.com/HSYYIOBSzb	markets remain range-bound.. but #financials are breaking out.. based on the $wfc $c $bac heavy $xlf v $spx which is a definite bullish movepic.twitter.com/hsyyiobszb	markets remain range-bound.. but #financials are breaking out.. based on the $wfc $c $bac heavy $xlf v $spx which is a definite bullish movepic.twitter.com/hsyyiobszb	0.5	negative	-0.1		30/08/2010	0	0	0	0	0	0	23.25	19.9	53.35	7	0	2	0
19-ene-16	#BREAKING: Bank of America $BAC Q4 Revenues misses estimates, $19.76B vs. $19.86B expected	#breaking: bank of america $bac q4 revenues misses estimates, $19.76b vs. $19.86b expected	#breaking: bank of america $bac q4 revenues misses estimates, $19.76b vs. $19.86b expected	0.4	negative	-0.1		31/08/2010	1	0	0	1	0	0	23.549999	19.9	53.35	8	1	3	1
12-may-15	" $BAC and $C are two speculative stocks that I would be layering in over the next few months." @DavidAltonClark on http://stks.co/t21xe	" $bac and $c are two speculative stocks that i would be layering in over the next few months." @davidaltonclark on	" $bac and $c are two speculative stocks that i would be layering in over the next few months." @davidaltonclark on	0.05	negative	-0.1		01/09/2010	1	0	0	1	0	0	24.66	19.9	53.35	9	1	3	1
10-may-15	These Asian #bankers face $43 billion of dead #deals after #oil plunge: http://www.bloomberg.com/news/articles/2015-05-10/these-asian-bankers-face-43-billion-dead-deals-after-oil-plungeÂ â€¦ $GS $BAC $UBS $HSBCpic.twitter.com/jftIri3pYk	these asian #bankers face $43 billion of dead #deals after #oil plunge: $gs $bac $ubs $hsbcpic.twitter.com/jftiri3pyk	these asian #bankers face $43 billion of dead #deals after #oil plunge: $gs $bac $ubs $hsbcpic.twitter.com/jftiri3pyk	0.2	negative	-0.1		02/09/2010	0	0	0	0	0	0	25.1	19.9	53.35	9	0	2	0
05-abr-15	'There can be only one.' >> RT @MetaTrades: How 37 banks became 4 in just a few decades $C $WFC $JPM $GS $BAC pic.twitter.com/LP7dfWeyVM	'there can be only one.' >> rt @metatrades: how 37 banks became 4 in just a few decades $c $wfc $jpm $gs $bac pic.twitter.com/lp7dfweyvm	'there can be only one.' >> rt @metatrades: how 37 banks became 4 in just a few decades $c $wfc $jpm $gs $bac pic.twitter.com/lp7dfweyvm	0.55	negative	-0.1		03/09/2010	0	0	0	0	0	0	25.84	19.9	53.35	9	0	2	0
11-mar-15	Wall Street Rethinking Data Center Hardware - #OCP #OCPSummit 2015 $GS $COF $BAC #datacenter #opensource http://www.datacenterknowledge.com/archives/2015/03/11/open-compute-wall-street-rethinking-data-center-hardware/Â â€¦	wall street rethinking data center hardware - #ocp #ocpsummit 2015 $gs $cof $bac #datacenter #opensource	wall street rethinking data center hardware - #ocp #ocpsummit 2015 $gs $cof $bac #datacenter #opensource	0.1	negative	-0.1		04/09/2010	0	0	0	0	0	0	25.84	19.9	53.35	9	0	2	0
29-sep-14	Bank of America makes errors too. Now, it'll pay $7.65 million in SEC penalties for overstating capital levels. $BAC http://yhoo.it/1qOSfqb	bank of america makes errors too. now, it'll pay $7.65 million in sec penalties for overstating capital levels. $bac	bank of america makes errors too. now, it'll pay $7.65 million in sec penalties for overstating capital levels. $bac	0.6	negative	-0.1		05/09/2010	0	0	0	0	0	0	25.84	19.9	53.35	9	0	2	0
29-sep-14	SEC charges Bank of America with regulatory capital overstatement, $BAC pays $7.65 million to settle charges.	sec charges bank of america with regulatory capital overstatement, $bac pays $7.65 million to settle charges.	sec charges bank of america with regulatory capital overstatement, $bac pays $7.65 million to settle charges.	0.6	negative	-0.1		06/09/2010	0	0	0	0	0	0	25.84	19.9	53.35	9	0	2	0
02-ene-14	Unusually heavy option volume on today's open include $SWY, $BHI, $NBL, $PH, and $BAC.	unusually heavy option volume on today's open include $swy, $bhi, $nbl, $ph, and $bac.	unusually heavy option volume on today's open include $swy, $bhi, $nbl, $ph, and $bac.	0.5	negative	-0.1		07/09/2010	0	0	0	0	0	0	24.92	19.9	53.35	9	0	2	0
27-ago-13	U.S. judge has rejected Bank of America's bid to dismiss U.S. government lawsuit over alleged "hustle" mortgage fraud. $BAC	you.s. judge has rejected bank of america's bid to dismiss you.s. government lawsuit over alleged "hustle" mortgage fraud. $bac	you.s. judge has rejected bank of america's bid to dismiss you.s. government lawsuit over alleged "hustle" mortgage fraud. $bac	0.1	negative	-0.1		08/09/2010	0	0	0	0	0	0	25.219999	19.9	53.35	9	0	2	0
25-ago-13	If Martha Stewart deserved jail time, should $GS $BAC $C executives deserve the guillotine?	if martha stewart deserved jail time, should $gs $bac $c executives deserve the guillotine?	if martha stewart deserved jail time, should $gs $bac $c executives deserve the guillotine?	0	negative	-0.1		09/09/2010	0	0	0	0	0	0	25.690001	19.9	53.35	9	0	2	0
06-ago-13	U.S. sues Bank of America for alleged fraud over mortgage-backed securities: DOJ #breaking $BAC	you.s. sues bank of america for alleged fraud over mortgage-backed securities: doj #breaking $bac	you.s. sues bank of america for alleged fraud over mortgage-backed securities: doj #breaking $bac	0.1	negative	-0.1		10/09/2010	0	0	0	0	0	0	25.75	19.9	53.35	9	0	2	0
06-nov-12	$BAC next tech. buy area when clears $10.10 on heavy volume http://stks.co/kE2A	$bac next tech. buy area when clears $10.10 on heavy volume	$bac next tech. buy area when clears $10.10 on heavy volume	0.25	negative	-0.1		11/09/2010	1	0	0	1	0	0	25.75	19.9	53.35	10	1	3	1
19-abr-12	STOCKS TANK, EUROPE GETS CRUSHED AGAIN: Here's What You Need To Know $DIA $SPY $QQQ $MS $BAC $EBAY by @bySamRohttp://read.bi/IqtLRf	stocks tank, europe gets crushed again: here's what you need to know $dia $spy $qqq $ms $bac $ebay by @bysamro	stocks tank, europe gets crushed again: here's what you need to know $dia $spy $qqq $ms $bac $ebay by @bysamro	0.1	negative	-0.1		12/09/2010	0	0	0	0	0	0	25.75	19.9	53.35	10	0	2	0
12-abr-12	BofA launches second round of bulk sales of foreclosed homes - @MattGoldstein26 and @jennablan http://reut.rs/HEr5PSÂ $BAC	bofa launches second round of bulk sales of foreclosed homes - @mattgoldstein26 and @jennablan $bac	bofa launches second round of bulk sales of foreclosed homes - @mattgoldstein26 and @jennablan $bac	0.2	negative	-0.1		13/09/2010	2	0	2	0	0	0	26.5	19.9	53.35	10	0	2	2
24-ene-12	Investment Bankers at Bank of America Are Expected To See Their Bonuses Decline by 25% This Year - $BAC http://data.cnbc.com/quotes/BAC	investment bankers at bank of america are expected to see their bonuses decline by 25% this year - $bac	investment bankers at bank of america are expected to see their bonuses decline by 25% this year - $bac	0.4	negative	-0.1		14/09/2010	1	1	0	0	0	0	26.059999	19.9	53.35	9	-1	1	1
10-ene-12	Today the #Dow closed at its highest level since July 26 http://fxn.ws/xecydVÂ $BAC $AA	today the #dow closed at its highest level since july 26 $bac $aa	today the #dow closed at its highest level since july 26 $bac $aa	0.1	negative	-0.1		15/09/2010	0	0	0	0	0	0	26.34	19.9	53.35	9	0	2	0
03-ene-12	$BAC expected to drive 14% of S&P 500 earnings growth in 2012: http://blogs.wsj.com/marketbeat/2012/01/03/one-way-bank-of-america-is-better-than-apple-goldman-sachs-and-ge-combined/Â â€¦ $SPY	$bac expected to drive 14% of s&p 500 earnings growth in 2012: $spy	$bac expected to drive 14% of s&p 500 earnings growth in 2012: $spy	0.4	negative	-0.1		16/09/2010	0	0	0	0	0	0	26.059999	19.9	53.35	9	0	2	0
21-dic-11	U.S. in $335 million settlement with $BAC over alleged discriminatory lending practices http://on.mktw.net/t2GFTA	you.s. in $335 million settlement with $bac over alleged discriminatory lending practices	you.s. in $335 million settlement with $bac over alleged discriminatory lending practices	0.1	negative	-0.1		17/09/2010	0	0	0	0	0	0	26.01	19.9	53.35	9	0	2	0
29-nov-11	Bank of America -- America's second-biggest bank by assets -- closed at the lowest level since March 2009 $BAC http://fxn.ws/sEG59O	bank of america -- america's second-biggest bank by assets -- closed at the lowest level since march 2009 $bac	bank of america -- america's second-biggest bank by assets -- closed at the lowest level since march 2009 $bac	0.1	negative	-0.1		18/09/2010	0	0	0	0	0	0	26.01	19.9	53.35	9	0	2	0
22-nov-11	IPIC Group commences partial tender offer for 500M $BAC shares at $6/share	ipic group commences partial tender offer for 500m $bac shares at $6/share	ipic group commences partial tender offer for 500m $bac shares at $6/share	0.3	negative	-0.1		19/09/2010	0	0	0	0	0	0	26.01	19.9	53.35	9	0	2	0
04-oct-11	Trouble in financial land: http://tinyurl.com/3o6vhj3Â $$ $MS $BAC $C $GS	trouble in financial land: $$ $ms $bac $c $gs	trouble in financial land: $$ $ms $bac $c $gs	0.1	negative	-0.1		20/09/2010	2	0	1	1	0	1	26.559999	19.9	54.35	9	0	2	1
08-sep-11	Moynihan tries to keep BofA intact as mortgages crumble | http://bloom.bg/ppQktJÂ $BAC	moynihan tries to keep bofa intact as mortgages crumble | $bac	moynihan tries to keep bofa intact as mortgages crumble | $bac	0.4	negative	-0.1		21/09/2010	1	0	0	1	0	0	26.379999	19.9	54.35	10	1	3	1
29-ago-11	Cohan: Another Reason to Shut the SEC and Start Over http://bloom.bg/nr3AXOÂ $AIG $BAC $GS $JMP $LEHMQ $MS $WFC	cohan: another reason to shut the sec and start over $aig $bac $gs $jmp $lehmq $ms $wfc	cohan: another reason to shut the sec and start over $aig $bac $gs $jmp $lehmq $ms $wfc	0.6	negative	-0.1		22/09/2010	3	1	2	0	0.5	0	25.809999	20.4	54.35	10	0	2	2
08-ago-11	Bank of America gets crushed - investors slammed shares of America's biggest bank by 20% today. http://j.mp/oVtaFr $BAC	bank of america gets crushed - investors slammed shares of america's biggest bank by 20% today. $bac	bank of america gets crushed - investors slammed shares of america's biggest bank by 20% today. $bac	0.1	negative	-0.1		23/09/2010	0	0	0	0	0	0	25.040001	20.4	54.35	10	0	2	0
08-ago-11	CHART: Bank of America's rough day on the market | http://bloom.bg/olIeck $BAC	chart: bank of america's rough day on the market | $bac	chart: bank of america's rough day on the market | $bac	0.4	negative	-0.1		24/09/2010	0	0	0	0	0	0	25.59	20.4	54.35	10	0	2	0
05-nov-10	closed those: $BAC 12 weekly $CALL's = 500% profit, $CRUS Nov 14 $CALL's = 150% profit, $FSYS Nov 46 $CALL's = 100% loss	closed those: $bac 12 weekly $call's = 500% profit, $crus nov 14 $call's = 150% profit, $fsys nov 46 $call's = 100% loss	closed those: $bac 12 weekly $call's = 500% profit, $crus nov 14 $call's = 150% profit, $fsys nov 46 $call's = 100% loss	0.1	negative	-0.1		25/09/2010	0	0	0	0	0	0	25.59	20.4	54.35	10	0	2	0
22-feb-10	Bank of America $150 Million SEC Accord Is Approved http://bit.ly/cGzoCJ $BAC	bank of america $150 million sec accord is approved $bac	bank of america $150 million sec accord is approved $bac	0.6	negative	-0.1		26/09/2010	0	0	0	0	0	0	25.59	20.4	54.35	10	0	2	0
22-feb-10	Judge Rakoff "Reluctantly" Accepts Bank of America Settlement With SEC $BAC by @carney http://bit.ly/cIkv3g	judge rakoff "reluctantly" accepts bank of america settlement with sec $bac by @carney	judge rakoff "reluctantly" accepts bank of america settlement with sec $bac by @carney	0.6	negative	-0.1		27/09/2010	0	0	0	0	0	0	25.530001	20.4	54.35	10	0	2	0
05-feb-10	Blogged "BofA Settles with SEC Over Merger Disclosures: Novel Governance Reforms Included" $BAC - http://bit.ly/zr3ZK	blogged "bofa settles with sec over merger disclosures: novel governance reforms included" $bac -	blogged "bofa settles with sec over merger disclosures: novel governance reforms included" $bac -	0.6	negative	-0.1		28/09/2010	0	0	0	0	0	0	25.35	20.4	54.35	10	0	2	0
03-ago-09	RT @SellPuts: $BAC sec suing the company..... over merrl deal	rt @sellputs: $bac sec suing the company..... over merrl deal	rt @sellputs: $bac sec suing the company..... over merrl deal	0.6	negative	-0.1		29/09/2010	4	0	3	1	0	0.333333333	25.040001	20.4	54.68333333	10	0	2	3
14-ene-09	$C credit default swaps closed @ 365 basis points on 5yr CDS, that's +100bps today. $BAC 180bps +12 on the day. $JPM & $WB / $WFC unchanged.	$c credit default swaps closed @ 365 basis points on 5yr cds, that's +100bps today. $bac 180bps +12 on the day. $jpm & $wb / $wfc unchanged.	$c credit default swaps closed @ 365 basis points on 5yr cds, that's +100bps today. $bac 180bps +12 on the day. $jpm & $wb / $wfc unchanged.	0.1	negative	-0.1		30/09/2010	0	0	0	0	0	0	25.120001	20.4	54.68333333	10	0	2	0
03-may-11	Justice Department, SEC Probing Senate Findings on Goldman http://bloom.bg/mOEyCD $AIG $BAC $C $GM $GS $JPM $MS $WFC	justice department, sec probing senate findings on goldman $aig $bac $c $gm $gs $jpm $ms $wfc	justice department, sec probing senate findings on goldman $aig $bac $c $gm $gs $jpm $ms $wfc	0.6	negative	-0.1		01/10/2010	1	0	1	0	0	0	25.559999	20.4	54.68333333	10	0	2	1
06-dic-12	Wells Fargo notice? Overdraft charge? "@BloombergTV: BREAKING: Netflix, CEO Hastings get Wells Fargo notices from SEC staff $WFC $NFLX"	wells fargo notice? overdraft charge? "@bloombergtv: breaking: netflix, ceo hastings get wells fargo notices from sec staff $wfc $nflx"	wells fargo notice? overdraft charge? "@bloombergtv: breaking: netflix, ceo hastings get wells fargo notices from sec staff $wfc $nflx"	0.6	negative	-0.1		02/10/2010	0	0	0	0	0	0	25.559999	20.4	54.68333333	10	0	2	0
13-abr-12	MARKETS TANK, BANKS FALL, EUROPE GETS CRUSHED: Here's What You Need To Know $DIA $SPY $QQQ $JPM $WFC $GOOG by @bySamRohttp://read.bi/HRDu05	markets tank, banks fall, europe gets crushed: here's what you need to know $dia $spy $qqq $jpm $wfc $goog by @bysamro	markets tank, banks fall, europe gets crushed: here's what you need to know $dia $spy $qqq $jpm $wfc $goog by @bysamro	0.1	negative	-0.1		03/10/2010	0	0	0	0	0	0	25.559999	20.4	54.68333333	10	0	2	0
04-dic-13	Here's an index fund with zero fees. Buy theses six stocks; $WFC $XOM $JNJ $IBM $PG $T. Deviation from index will be minimal.	here's an index fund with zero fees. buy theses six stocks; $wfc $xom $jnj $ibm $pg $t. deviation from index will be minimal.	here's an index fund with zero fees. buy theses six stocks; $wfc $xom $jnj $ibm $pg $t. deviation from index will be minimal.	0.6	negative	-0.1		04/10/2010	1	0	1	0	0	0	25.379999	20.4	54.68333333	10	0	2	1
06-ene-14	Earnings Growth Expected To Accelerate In Q4 http://ibdn.uz/skh82Â $JPM $C $BAC $WFC $INTC $GEpic.twitter.com/N2GOVEQzrE	earnings growth expected to accelerate in q4 $jpm $c $bac $wfc $intc $gepic.twitter.com/n2goveqzre	earnings growth expected to accelerate in q4 $jpm $c $bac $wfc $intc $gepic.twitter.com/n2goveqzre	0.4	negative	-0.1		05/10/2010	1	0	1	0	0	0	26.25	20.4	54.68333333	10	0	2	1
01-ene-14	Wells Fargo Home Mortgage bank roll me with deception, lack of disclosure, coercion as I buy foreclosure from HUD 2010. #CFPB #DOJ #SEC $WFC	wells fargo home mortgage bank roll me with deception, lack of disclosure, coercion as i buy foreclosure from hud 2010. #cfpb #doj #sec $wfc	wells fargo home mortgage bank roll me with deception, lack of disclosure, coercion as i buy foreclosure from hud 2010. #cfpb #doj #sec $wfc	0.6	negative	-0.1		06/10/2010	1	0	1	0	0	0	26.299999	20.4	54.68333333	10	0	2	1
05-abr-15	'There can be only one.' >> RT @MetaTrades: How 37 banks became 4 in just a few decades $C $WFC $JPM $GS $BACpic.twitter.com/LP7dfWeyVM	'there can be only one.' >> rt @metatrades: how 37 banks became 4 in just a few decades $c $wfc $jpm $gs $bacpic.twitter.com/lp7dfweyvm	'there can be only one.' >> rt @metatrades: how 37 banks became 4 in just a few decades $c $wfc $jpm $gs $bacpic.twitter.com/lp7dfweyvm	0.55	negative	-0.1		07/10/2010	0	0	0	0	0	0	26	20.4	54.68333333	10	0	2	0
24-feb-15	These lawsuits are why my trust owns $WFC--no exposure, not in alleged riggings Just a banker...@jocks2stocks	these lawsuits are why my trust owns $wfc--no exposure, not in alleged riggings just a banker...@jocks2stocks	these lawsuits are why my trust owns $wfc--no exposure, not in alleged riggings just a banker...@jocks2stocks	0.1	negative	-0.1		08/10/2010	0	0	0	0	0	0	25.950001	20.4	54.68333333	10	0	2	0
14-ene-15	Options expected to be @at CBOE: $TSLA $JPM $WFC $CSX $GME $ZIOP $OCN	options expected to be @at cboe: $tsla $jpm $wfc $csx $gme $ziop $ocn	options expected to be @at cboe: $tsla $jpm $wfc $csx $gme $ziop $ocn	0.4	negative	-0.1		09/10/2010	0	0	0	0	0	0	25.950001	20.4	54.68333333	10	0	2	0
06-dic-16	Wells Fargo remains under investigation by the Department of Justice, SEC, U.S. Congress and state authorities. http://cnnmon.ie/2hdqDytÂ $WFC	wells fargo remains under investigation by the department of justice, sec, you.s. congress and state authorities. $wfc	wells fargo remains under investigation by the department of justice, sec, you.s. congress and state authorities. $wfc	0.6	negative	-0.1		10/10/2010	0	0	0	0	0	0	25.950001	20.4	54.68333333	10	0	2	0
03-nov-16	*WELLS FARGO SAYS SEC IS INVESTIGATING SALES PRACTICES $WFC	*wells fargo says sec is investigating sales practices $wfc	*wells fargo says sec is investigating sales practices $wfc	0.6	negative	-0.1		11/10/2010	0	0	0	0	0	0	25.65	20.4	54.68333333	10	0	2	0
29-oct-16	.@WellsFargo workers describe mental health nightmares http://cnnmon.ie/2evXnoBÂ $WFC	.@wellsfargo workers describe mental health nightmares $wfc	.@wellsfargo workers describe mental health nightmares $wfc	0.2	negative	-0.1		12/10/2010	0	0	0	0	0	0	25.98	20.4	54.68333333	10	0	2	0
26-oct-16	Markets remain range-bound.. but #Financials are breaking out.. based on the $WFC $C $BAC heavy $XLF v $SPX which is a definite bullish movepic.twitter.com/HSYYIOBSzb	markets remain range-bound.. but #financials are breaking out.. based on the $wfc $c $bac heavy $xlf v $spx which is a definite bullish movepic.twitter.com/hsyyiobszb	markets remain range-bound.. but #financials are breaking out.. based on the $wfc $c $bac heavy $xlf v $spx which is a definite bullish movepic.twitter.com/hsyyiobszb	0.5	negative	-0.1		13/10/2010	1	0	1	0	0	0	25.809999	20.4	54.68333333	10	0	2	1
12-oct-16	Question is why tone deaf $WFC board replaced Stumpf with another insider who spent 3 decades at bank. And who ran commericial banking.	question is why tone deaf $wfc board replaced stumpf with another insider who spent 3 decades at bank. and who ran commericial banking.	question is why tone deaf $wfc board replaced stumpf with another insider who spent 3 decades at bank. and who ran commericial banking.	0.1	negative	-0.1		14/10/2010	6	1	4	1	0.25	0.25	24.719999	20.65	54.93333333	10	0	2	4
08-sep-16	I thought $wfc was suppose to be the class of the industry - https://twitter.com/reformedbroker/status/773983173671739393Â â€¦ "Roughly 5,300 employees at Wells Fargo were fired in connection with this behaviorâ€� oh my god.	i thought $wfc was suppose to be the class of the industry - "roughly 5,300 employees at wells fargo were fired in connection with this behavior oh my god.	i thought $wfc was suppose to be the class of the industry - "roughly 5,300 employees at wells fargo were fired in connection with this behavior oh my god.	0.4	negative	-0.1		15/10/2010	2	0	2	0	0	0	23.58	20.65	54.93333333	10	0	2	2
18-mar-16	HALFTIME MARKET MADNESS! $AAPL $NKE $WFC & $GOOG advancing to the next round in the tournamentpic.twitter.com/AtT0VqZQnH	halftime market madness! $aapl $nke $wfc & $goog advancing to the next round in the tournamentpic.twitter.com/att0vqzqnh	halftime market madness! $aapl $nke $wfc & $goog advancing to the next round in the tournamentpic.twitter.com/att0vqzqnh	0.2	negative	-0.1		16/10/2010	0	0	0	0	0	0	23.58	20.65	54.93333333	10	0	2	0
07-mar-16	@GovBrain beats CNBC and Bloomberg by HOURS on report of SEC Charges against Wells Fargo. $WFC $MUB $HYD @CNBC @markets @Bloomberg #FinTech	@govbrain beats cnbc and bloomberg by hours on report of sec charges against wells fargo. $wfc $mub $hyd @cnbc @markets @bloomberg #fintech	@govbrain beats cnbc and bloomberg by hours on report of sec charges against wells fargo. $wfc $mub $hyd @cnbc @markets @bloomberg #fintech	0.6	negative	-0.1		17/10/2010	2	0	2	0	0	0	23.58	20.65	54.93333333	10	0	2	2
02-ene-16	. @WellsFargo sued by @Vikings as team cries foul over alleged photo-bombing http://bizj.us/1kou5mÂ @Deadspin $WFC pic.twitter.com/9FxlBZjcrK	. @wellsfargo sued by @vikings as team cries foul over alleged photo-bombing @deadspin $wfc pic.twitter.com/9fxlbzjcrk	. @wellsfargo sued by @vikings as team cries foul over alleged photo-bombing @deadspin $wfc pic.twitter.com/9fxlbzjcrk	0.1	negative	-0.1		18/10/2010	4	0	4	0	0	0	24.870001	20.65	54.93333333	10	0	2	4
08-dic-17	U.S. consumer finance watchdog reviewing whether Wells Fargo & should pay for alleged mortgage lending abuse - sources http://reut.rs/2nItjw3Â by @PatrickMRucker @peteschroeder $WFC pic.twitter.com/zkKDQo6X9q	you.s. consumer finance watchdog reviewing whether wells fargo & should pay for alleged mortgage lending abuse - sources by @patrickmrucker @peteschroeder $wfc pic.twitter.com/zkkdqo6x9q	you.s. consumer finance watchdog reviewing whether wells fargo & should pay for alleged mortgage lending abuse - sources by @patrickmrucker @peteschroeder $wfc pic.twitter.com/zkkdqo6x9q	0.1	negative	-0.1		19/10/2010	8	1	6	1	0.166666667	0.166666667	24.549999	20.81666667	55.1	10	0	2	6
06-ene-17	Speaking of jobs... 25,000 @WellsFargo workers getting a raise as the bank tries to overcome morale problem: http://money.cnn.com/2017/01/05/investing/wells-fargo-raises-minimum-pay/index.htmlÂ â€¦ $WFC	speaking of jobs... 25,000 @wellsfargo workers getting a raise as the bank tries to overcome morale problem: $wfc	speaking of jobs... 25,000 @wellsfargo workers getting a raise as the bank tries to overcome morale problem: $wfc	0.4	negative	-0.1		20/10/2010	6	0	6	0	0	0	25.6	20.81666667	55.1	10	0	2	6
21-dic-18	After watching bank stocks sink, Chicago man decides to make immediate withdrawal. $C $JPM $WTFC $WFC https://twitter.com/EricTendian/status/1075839691612659715Â â€¦ #Breaking: Man robs North Center branch of Wintrust Bank, 2139 W Irving Park Rd, of $3000-4000 as well as takes security guard's gun. #ChicagoScanner #Chicago	after watching bank stocks sink, chicago man decides to make immediate withdrawal. $c $jpm $what the fuckc $wfc #breaking: man robs north center branch of wintrust bank, 2139 w irving park rd, of $3000-4000 as well as takes security guard's gun. #chicagoscanner #chicago	after watching bank stocks sink, chicago man decides to make immediate withdrawal. $c $jpm $what the fuckc $wfc #breaking: man robs north center branch of wintrust bank, 2139 w irving park rd, of $3000-4000 as well as takes security guard's gun. #chicagoscanner #chicago	0.1	negative	-0.1		21/10/2010	1	0	1	0	0	0	26.030001	20.81666667	55.1	10	0	2	1
04-dic-18	#Criminals Fraud $WFC @WellsFargo #WellsFargo Took my #Fully #Paid #Off #House I'am #Disabled #Veteran 17005 NE 164TH AVE BRUSH PRAIRIE, WA 98606 Ninth Circuit No 16-36055+Division II WA State Court of Appeals No 50523-1-II They used #DeathThreats #Laser #Rifle #Scoped me 6 TIMESpic.twitter.com/Czymj26IYj	#criminals fraud $wfc @wellsfargo #wellsfargo took my #fully #paid #off #house i'am #disabled #veteran 17005 ne 164th ave brush prairie, wa 98606 ninth circuit no 16-36055+division ii wa state court of appeals no 50523-1-ii they used #deaththreats #laser #rifle #scoped me 6 timespic.twitter.com/czymj26iyj	#criminals fraud $wfc @wellsfargo #wellsfargo took my #fully #paid #off #house i'am #disabled #veteran 17005 ne 164th ave brush prairie, wa 98606 ninth circuit no 16-36055+division ii wa state court of appeals no 50523-1-ii they used #deaththreats #laser #rifle #scoped me 6 timespic.twitter.com/czymj26iyj	0.15	negative	-0.1		22/10/2010	1	0	0	1	0	0	26.110001	20.81666667	55.1	11	1	3	1
10-ene-18	bank showing strength $bac calls flow last few days $wfc earnings to watch pic.twitter.com/YNbQjoPK5K	bank showing strength $bac calls flow last few days $wfc earnings to watch pic.twitter.com/ynbqjopk5k	bank showing strength $bac calls flow last few days $wfc earnings to watch pic.twitter.com/ynbqjopk5k	0.083333333	negative	-0.1		23/10/2010	0	0	0	0	0	0	26.110001	20.81666667	55.1	11	0	2	0
06-ago-09	Did Bank of America mislead shareholders before Merrill vote? Emails suggest a real problem. ( sorry, subs only) $BAC http://bit.ly/OJhjI	did bank of america mislead shareholders before merrill vote? emails suggest a real problem. ( sorry, subs only) $bac	did bank of america mislead shareholders before merrill vote? emails suggest a real problem. ( sorry, subs only) $bac	0.766666667	neutral	-0.1		24/10/2010	0	0	0	0	0	0	26.110001	20.81666667	55.1	11	0	2	0
20-mar-14	Regional bank standouts from Rd 1 Stress Tests from BAC/ML: $KEY $RF $PNC $WFC $USB. And obviously negative on $ZION. Own/like $KEY $USB.	regional bank standouts from rd 1 stress tests from bac/ml: $key $rf $pnc $wfc $usb. and obviously negative on $zion. own/like $key $usb.	regional bank standouts from rd 1 stress tests from bac/ml: $key $rf $pnc $wfc $usb. and obviously negative on $zion. own/like $key $usb.	0.8	neutral	-0.1		25/10/2010	3	0	3	0	0	0	25.719999	20.81666667	55.1	11	0	2	3
11-nov-16	Wells Fargo is â€œa great bank that made a terrible mistakeâ€� - @WarrenBuffett to @PoppyHarlowCNN http://cnnmon.ie/2fjUqHVÂ $WFC pic.twitter.com/HYSbdDoc7G	wells fargo is a great bank that made a terrible mistake - @warrenbuffett to @poppyharlowcnn $wfc pic.twitter.com/hysbddoc7g	wells fargo is a great bank that made a terrible mistake - @warrenbuffett to @poppyharlowcnn $wfc pic.twitter.com/hysbddoc7g	0.875	neutral	-0.1		26/10/2010	0	0	0	0	0	0	25.91	20.81666667	55.1	11	0	2	0
03-oct-17	I must say that @SenWarren does turn boring Wall Street conference calls into great theater. $WFC	i must say that @senwarren does turn boring wall street conference calls into great theater. $wfc	i must say that @senwarren does turn boring wall street conference calls into great theater. $wfc	0.875	neutral	-0.1		27/10/2010	0	0	0	0	0	0	25.75	20.81666667	55.1	11	0	2	0
25-abr-17	WELLS FARGO TRIES TO CALM ANGRY SHAREHOLDERS WITH PEPSI. $WFC	wells fargo tries to calm angry shareholders with pepsi. $wfc	wells fargo tries to calm angry shareholders with pepsi. $wfc	0.716666667	neutral	-0.1		28/10/2010	1	0	0	1	0	0	25.940001	20.81666667	55.1	12	1	3	1
29-abr-17	You think these guys forgot what happened to $BAC when forced to buy Countrywide? Bad assets and huge regulatory and legal issues. Pass https://twitter.com/alderlaneeggs/status/858318609860382720Â â€¦ I think the equities are worthless..BIG BANKS DONT WANT THEM.. https://twitter.com/to_resident/status/858318285363957764Â â€¦	you think these guys forgot what happened to $bac when forced to buy countrywide? bad assets and huge regulatory and legal issues. pass i think the equities are worthless..big banks dont want them..	you think these guys forgot what happened to $bac when forced to buy countrywide? bad assets and huge regulatory and legal issues. pass i think the equities are worthless..big banks dont want them..	0.491666667	neutral	-0.1		29/10/2010	0	0	0	0	0	0	26.059999	20.81666667	55.1	12	0	2	0
18-ago-11	More bad news for Wall Street: Bank of America to cut 3,500 jobs, a number of them inside $BAC's investment bank.	more bad news for wall street: bank of america to cut 3,500 jobs, a number of them inside $bac's investment bank.	more bad news for wall street: bank of america to cut 3,500 jobs, a number of them inside $bac's investment bank.	0.583333333	neutral	-0.1		30/10/2010	0	0	0	0	0	0	26.059999	20.81666667	55.1	12	0	2	0
18-sep-18	**DARK POOLS "hidden" exchange trades for Tuesday Sept 18th** These are single trades $BAC 1 million share print/trade at $30.39 $SPY MASSIVE 10 million print/trade pre-market. My apology for not tweeting this out sooner (as we all know what this meant for this morning)pic.twitter.com/aF7tXoBg26	**dark pools "hidden" exchange trades for tuesday sept 18th** these are single trades $bac 1 million share print/trade at $30.39 $spy massive 10 million print/trade pre-market. my apology for not tweeting this out sooner (as we all know what this meant for this morning)pic.twitter.com/af7txobg26	**dark pools "hidden" exchange trades for tuesday sept 18th** these are single trades $bac 1 million share print/trade at $30.39 $spy massive 10 million print/trade pre-market. my apology for not tweeting this out sooner (as we all know what this meant for this morning)pic.twitter.com/af7txobg26	0.486904762	neutral	-0.09702381		31/10/2010	0	0	0	0	0	0	26.059999	20.81666667	55.1	12	0	2	0
05-ago-18	$BOA slowly gaining on the back of $GAL and $IGO. Low MC and tight share registry. Looking forward to their next drill targets.	$boa slowly gaining on the back of $gal and $igo. low mc and tight share registry. looking forward to their next drill targets.	$boa slowly gaining on the back of $gal and $igo. low mc and tight share registry. looking forward to their next drill targets.	0.197142857	neutral	-0.095714286		01/11/2010	1	0	0	1	0	0	25.93	20.81666667	55.1	13	1	3	1
17-jun-13	2 Notch Downgrade? S&P may no longer factor in too big to fail Government support on ratings of large US banks $JPM $GS $MS $C $BAC	2 notch downgrade? s&p may no longer factor in too big to fail government support on ratings of large us banks $jpm $gs $ms $c $bac	2 notch downgrade? s&p may no longer factor in too big to fail government support on ratings of large us banks $jpm $gs $ms $c $bac	0.276190476	neutral	-0.095238095		02/11/2010	0	0	0	0	0	0	25.969999	20.81666667	55.1	13	0	2	0
07-oct-16	HNW investor, active AM of Aug 2015 plunge, unable to meet $WFC's margin call, cashed out. Here's his revenge - ad is in 4 papers https://twitter.com/BrianCurtisNBC5/status/784037384178405376Â â€¦ N TX investor Lacy Harber takes aim at @WellsFargo w/ full page ad in today's @dallasnews @NBCDFW pic.twitter.com/xxF45Vl9AY	hnw investor, active am of aug 2015 plunge, unable to meet $wfc's margin call, cashed out. here's his revenge - ad is in 4 papers n tx investor lacy harber takes aim at @wellsfargo w/ full page ad in today's @dallasnews @nbcdfw pic.twitter.com/xxf45vl9ay	hnw investor, active am of aug 2015 plunge, unable to meet $wfc's margin call, cashed out. here's his revenge - ad is in 4 papers n tx investor lacy harber takes aim at @wellsfargo w/ full page ad in today's @dallasnews @nbcdfw pic.twitter.com/xxf45vl9ay	0.55	neutral	-0.094444444		03/11/2010	0	0	0	0	0	0	26.459999	20.81666667	55.1	13	0	2	0
07-ene-11	Mass court ruling has potential to derail recovery if banks reign in the little lending they r doing $USB $WFC	mass court ruling has potential to derail recovery if banks reign in the little lending they are doing $usb $wfc	mass court ruling has potential to derail recovery if banks reign in the little lending they are doing $usb $wfc	0.75	neutral	-0.09375		04/11/2010	3	0	2	1	0	0.5	27.459999	20.81666667	55.6	13	0	2	2
16-oct-13	Bank of America's 3Q shows same trends as $JPM $WFC - weak mortgage and fixed income revenue: http://on.wsj.com/16MrDkK	bank of america's 3q shows same trends as $jpm $wfc - weak mortgage and fixed income revenue:	bank of america's 3q shows same trends as $jpm $wfc - weak mortgage and fixed income revenue:	0.316666667	neutral	-0.091666667		05/11/2010	1	1	0	0	0	0	29.219999	20.81666667	55.6	12	-1	1	1
08-sep-17	Never a good sign when regulators' main quibble is which agency gets to demolish your company. $WFC http://politi.co/2xc6ZOq	never a good sign when regulators' main quibble is which agency gets to demolish your company. $wfc	never a good sign when regulators' main quibble is which agency gets to demolish your company. $wfc	0.466666667	neutral	-0.091666667		06/11/2010	0	0	0	0	0	0	29.219999	20.81666667	55.6	12	0	2	0
14-jun-17	$BAC active on anticipated rate hike, $TSLA calls active @AngieMiles w @TDAmeritrade Tom White $BA, $SBUX, $TGT http://bit.ly/2saPh9AÂ pic.twitter.com/eYvTciXcIy	$bac active on anticipated rate hike, $tsla calls active @angiemiles w @tdameritrade tom white $ba, $sbux, $tgt	$bac active on anticipated rate hike, $tsla calls active @angiemiles w @tdameritrade tom white $ba, $sbux, $tgt	0.4	neutral	-0.088888889		07/11/2010	0	0	0	0	0	0	29.219999	20.81666667	55.6	12	0	2	0
08-ago-11	One more crazy stat - $BAC market cap now roughly half of $JPM.	one more crazy stat - $bac market cap now roughly half of $jpm.	one more crazy stat - $bac market cap now roughly half of $jpm.	0.522222222	neutral	-0.088888889		08/11/2010	0	0	0	0	0	0	29.040001	20.81666667	55.6	12	0	2	0
01-jul-14	If my stocks are any indication of luck today, USA will win the game!! $NFLX $TSLA $FB $TWTR $AMZN $LNKD $AAPL $BA $WFC $C all up!! #stocks	if my stocks are any indication of luck today, usa will win the game!! $nflx $tsla $fb $twtr $amzn $lnkd $aapl $ba $wfc $c all up!! #stocks	if my stocks are any indication of luck today, usa will win the game!! $nflx $tsla $fb $twtr $amzn $lnkd $aapl $ba $wfc $c all up!! #stocks	0.4	neutral	-0.08828125		09/11/2010	0	0	0	0	0	0	28.129999	20.81666667	55.6	12	0	2	0
22-sep-17	Kamakura expected 10-year cumulative default rate among public financials with bonds traded in the U.S. market down to 16.43% today $BAC $Cpic.twitter.com/wj68ysMweR	kamakura expected 10-year cumulative default rate among public financials with bonds traded in the you.s. market down to 16.43% today $bac $cpic.twitter.com/wj68ysmwer	kamakura expected 10-year cumulative default rate among public financials with bonds traded in the you.s. market down to 16.43% today $bac $cpic.twitter.com/wj68ysmwer	0.251851852	neutral	-0.085185185		10/11/2010	0	0	0	0	0	0	28.58	20.81666667	55.6	12	0	2	0
08-dic-16	$STUDY what does $AAPL $WFC $GM $DIS have in common on my stream? Posted wining plans all within a small selection of picks,simply powerful	$study what does $aapl $wfc $gm $dis have in common on my stream? posted wining plans all within a small selection of picks,simply powerful	$study what does $aapl $wfc $gm $dis have in common on my stream? posted wining plans all within a small selection of picks,simply powerful	0.633333333	neutral	-0.083333333		11/11/2010	0	0	0	0	0	0	28.190001	20.81666667	55.6	12	0	2	0
13-ene-17	$JPM and $BAC earnings reflect strong Q4 trading volume, but retail sales a bit disappointing. http://bit.ly/2inUODaÂ pic.twitter.com/9PJvIEn8hV	$jpm and $bac earnings reflect strong q4 trading volume, but retail sales a bit disappointing.	$jpm and $bac earnings reflect strong q4 trading volume, but retail sales a bit disappointing.	0.716666667	neutral	-0.083333333		12/11/2010	1	0	0	1	0	0	27.540001	20.81666667	55.6	13	1	3	1
31-may-16	I would say Buffett just got rekt on $AAPL but I previously said that when he bought $BOA. https://twitter.com/zerohedge/status/737634821892153344Â â€¦ Apple Back Under $100 On News It Will Extend iPhone Lifecycle To 3 Years, Cites Slowing Demand http://www.zerohedge.com/news/2016-05-31/apple-back-under-100-news-it-will-extend-iphone-lifecycle-3-years-cites-slowing-demaÂ â€¦	i would say buffett just got rekt on $aapl but i previously said that when he bought $boa. apple back under $100 on news it will extend iphone lifecycle to 3 years, cites slowing demand	i would say buffett just got rekt on $aapl but i previously said that when he bought $boa. apple back under $100 on news it will extend iphone lifecycle to 3 years, cites slowing demand	0.083333333	neutral	-0.083333333		13/11/2010	0	0	0	0	0	0	27.540001	20.81666667	55.6	13	0	2	0
27-feb-15	So!! Now i can see this dress in black and blue..!! #whiteandgold #blackandblue #whatever https://instagram.com/p/zmPwnhH1Mq/	so!! now i can see this dress in black and blue..!! #whiteandgold #blackandblue #whatever	so!! now i can see this dress in black and blue..!! #whiteandgold #blackandblue #whatever	0.266666667	neutral	-0.083333333		14/11/2010	1	1	0	0	0	0	27.540001	20.81666667	55.6	12	-1	1	1
26-feb-15	$BOA:ASX 10:25 AM Half year Financial Report 31 December 2014 http://bit.ly/1E1lS3X	$boa:asx 10:25 am half year financial report 31 december 2014	$boa:asx 10:25 am half year financial report 31 december 2014	0.083333333	neutral	-0.083333333		15/11/2010	3	0	2	1	0	0.5	27.65	20.81666667	56.1	12	0	2	2
21-abr-13	Wanna go back to black hair.... ; (	wanna go back to black hair.... ; (	wanna go back to black hair.... ; (	0.216666667	neutral	-0.083333333		16/11/2010	1	0	0	1	0	0	27.190001	20.81666667	56.1	13	1	3	1
21-feb-18	So, here is what the mainstream are spooked about.... US 10yr yield at 2.94%. Ohh the humanity, its back to levels last seen Jan'2014! Seriously, are we supposed to be shorting $MU $BAC $X $INTC ? yours.. with eyes on the bigger picture.pic.twitter.com/g7AEzmYnNf	so, here is what the mainstream are spooked about.... us 10yr yield at 2.94%. ohh the humanity, its back to levels last seen jan'2014! seriously, are we supposed to be shorting $mu $bac $x $intc ? yours.. with eyes on the bigger picture.pic.twitter.com/g7aezmynnf	so, here is what the mainstream are spooked about.... us 10yr yield at 2.94%. ohh the humanity, its back to levels last seen jan'2014! seriously, are we supposed to be shorting $mu $bac $x $intc ? yours.. with eyes on the bigger picture.pic.twitter.com/g7aezmynnf	0.308333333	neutral	-0.083333333		17/11/2010	1	0	1	0	0	0	26.860001	20.81666667	56.1	13	0	2	1
16-feb-17	Sold half of all my calls in $WFC $BAC $GS $JPM $XLF. Up well over 1-200% from sweeper alerts in the last month or two from @WallStJesus	sold half of all my calls in $wfc $bac $gs $jpm $xlf. up well over 1-200% from sweeper alerts in the last month or two from @wallstjesus	sold half of all my calls in $wfc $bac $gs $jpm $xlf. up well over 1-200% from sweeper alerts in the last month or two from @wallstjesus	0.116666667	neutral	-0.083333333		18/11/2010	1	0	1	0	0	0	27.51	20.81666667	56.1	13	0	2	1
06-jun-14	Big move in financial CDS today. The market continues to view bank credit as less and less risky: http://www.bespokeinvest.com/thinkbig/2014/6/6/financial-sector-default-risk-plummets.htmlÂ â€¦ $BAC $GS $JPM $XLF	big move in financial cds today. the market continues to view bank credit as less and less risky: $bac $gs $jpm $xlf	big move in financial cds today. the market continues to view bank credit as less and less risky: $bac $gs $jpm $xlf	0.058333333	neutral	-0.083333333		19/11/2010	1	0	1	0	0	0	27.49	20.81666667	56.1	13	0	2	1
25-mar-13	These Banks Typically Rally in the Last Week of March: http://stks.co/aOSsÂ via @SeasonalOdds $JPM $GS $MS $BAC $C	these banks typically rally in the last week of march: via @seasonalodds $jpm $gs $ms $bac $c	these banks typically rally in the last week of march: via @seasonalodds $jpm $gs $ms $bac $c	0.283333333	neutral	-0.083333333		20/11/2010	0	0	0	0	0	0	27.49	20.81666667	56.1	13	0	2	0
31-oct-11	Bill Black on potential Bank of America derivatives losses http://bit.ly/tgZtfkÂ #in $BAC $$	bill black on potential bank of america derivatives losses #in $bac $$	bill black on potential bank of america derivatives losses #in $bac $$	0.716666667	neutral	-0.083333333		21/11/2010	0	0	0	0	0	0	27.49	20.81666667	56.1	13	0	2	0
19-oct-11	Read back history to Fraudclosure crisis here:Destroying Americansâ€™ Property Rights http://www.ritholtz.com/blog/2011/10/fraudclosure-errors-destroying-americans-property-rights/Â â€¦ (See "Previously") $C $BAC $$	read back history to fraudclosure crisis here:destroying americans property rights (see "previously") $c $bac $$	read back history to fraudclosure crisis here:destroying americans property rights (see "previously") $c $bac $$	0.083333333	neutral	-0.083333333		22/11/2010	0	0	0	0	0	0	26.950001	20.81666667	56.1	13	0	2	0
13-sep-10	$BAC predicts the 10-year Treasury yield will sink to 1.75% next year. For color, that's about half $WM's yield. http://yhoo.it/ciypf4	$bac predicts the 10-year treasury yield will sink to 1.75% next year. for color, that's about half $wm's yield.	$bac predicts the 10-year treasury yield will sink to 1.75% next year. for color, that's about half $wm's yield.	0.083333333	neutral	-0.083333333		23/11/2010	0	0	0	0	0	0	26.799999	20.81666667	56.1	13	0	2	0
02-jun-14	If $WFC continues to grow at their "unstoppable" 15% growth rate they will be the only bank in the US in less than 20 years.	if $wfc continues to grow at their "unstoppable" 15% growth rate they will be the only bank in the us in less than 20 years.	if $wfc continues to grow at their "unstoppable" 15% growth rate they will be the only bank in the us in less than 20 years.	0.533333333	neutral	-0.083333333		24/11/2010	0	0	0	0	0	0	27.110001	20.81666667	56.1	13	0	2	0
16-feb-17	Sold half of all my calls in $WFC $BAC $GS $JPM $XLF. Up well over 1-200% from sweeper alerts in the last month or two from @WallStJesus	sold half of all my calls in $wfc $bac $gs $jpm $xlf. up well over 1-200% from sweeper alerts in the last month or two from @wallstjesus	sold half of all my calls in $wfc $bac $gs $jpm $xlf. up well over 1-200% from sweeper alerts in the last month or two from @wallstjesus	0.116666667	neutral	-0.083333333		25/11/2010	0	0	0	0	0	0	27.110001	20.81666667	56.1	13	0	2	0
12-mar-17	This cannot be over emphasized. Fed Chair and Treas Sect forced $BAC CEO to violate securities law and act against shareholders' interest https://twitter.com/WallStCynic/status/840936646174474240Â â€¦ (4) Those communications were made public. It's clear the Government did not want $BAC to disclose more bad news to the mkt.	this cannot be over emphasized. fed chair and treas sect forced $bac ceo to violate securities law and act against shareholders' interest (4) those communications were made public. it's clear the government did not want $bac to disclose more bad news to the mkt.	this cannot be over emphasized. fed chair and treas sect forced $bac ceo to violate securities law and act against shareholders' interest (4) those communications were made public. it's clear the government did not want $bac to disclose more bad news to the mkt.	0.363333333	neutral	-0.08		26/11/2010	0	0	0	0	0	0	26.65	20.81666667	56.1	13	0	2	0
11-oct-18	4 biggies report BMO... discussed at length in #StockWavews $JPM, $C, $WFC & $PNC. They show up and $SPX can at least bounce toward 2800s again even if it fails to make a new high. $DJI still argues for attempting a final vth of 5 of (5) of P.3.https://twitter.com/OddStats/status/1050508650073096192Â â€¦ Financials $XLF are down 6.8% in the last 5 days. Here's a $SPX chart showing every time that…	4 biggies report bmo... discussed at length in #stockwavews $jpm, $c, $wfc & $pnc. they show up and $spx can at least bounce toward 2800s again even if it fails to make a new high. $dji still argues for attempting a final vth of 5 of (5) of p.3. financials $xlf are down 6.8% in the last 5 days. here's a $spx chart showing every time that happened for the first time in at least a week (since oct 2…	4 biggies report bmo... discussed at length in #stockwavews $jpm, $c, $wfc & $pnc. they show up and $spx can at least bounce toward 2800s again even if it fails to make a new high. $dji still argues for attempting a final vth of 5 of (5) of p.3. financials $xlf are down 6.8% in the last 5 days. here's a $spx chart showing every time that happened for the first time in at least a week (since oct 2…	0.420381594	neutral	-0.078799102		27/11/2010	0	0	0	0	0	0	26.65	20.81666667	56.1	13	0	2	0
03-ene-18	Fins down $BAC $GS $JPM $C $MS all red	fins down $bac $gs $jpm $c $ms all red	fins down $bac $gs $jpm $c $ms all red	0.144444444	neutral	-0.077777778		28/11/2010	1	0	0	1	0	0	26.65	20.81666667	56.1	14	1	3	1
06-may-15	Look at @CBJElkins! Covering that $BAC annual meeting! How did he get the short straw @CBJspanberg @CBJrealestate?https://twitter.com/CBJElkins/status/595975000378765313Â â€¦ About 180 at the BofA annual meeting and 90 minutes into the meeting at Marriott SouthPark. Winding down ... Maybe.	look at @cbjelkins! covering that $bac annual meeting! how did he get the short straw @cbjspanberg @cbjrealestate? about 180 at the bofa annual meeting and 90 minutes into the meeting at marriott southpark. winding down ... maybe.	look at @cbjelkins! covering that $bac annual meeting! how did he get the short straw @cbjspanberg @cbjrealestate? about 180 at the bofa annual meeting and 90 minutes into the meeting at marriott southpark. winding down ... maybe.	0.294444444	neutral	-0.077777778		29/11/2010	1	1	0	0	0	0	27.200001	20.81666667	56.1	13	-1	1	1
17-abr-13	Bank of America earnings fall short of expectations. $BAC shares down 2% pre-market. STORY: http://cnb.cx/11f00cQ	bank of america earnings fall short of expectations. $bac shares down 2% pre-market. story:	bank of america earnings fall short of expectations. $bac shares down 2% pre-market. story:	0.294444444	neutral	-0.077777778		30/11/2010	5	0	4	1	0	0.25	27.209999	20.81666667	56.35	13	0	2	4
07-oct-09	Bank Of America Narrows Internal CEO Candidates Down To Two $BAC http://bit.ly/4pCRkB	bank of america narrows internal ceo candidates down to two $bac	bank of america narrows internal ceo candidates down to two $bac	0.144444444	neutral	-0.077777778		01/12/2010	7	1	5	1	0.2	0.2	27.530001	21.01666667	56.55	13	0	2	5
07-ene-11	Mass-acre for big banks. Massachusetts court rules against $USB, $WFC in foreclosure case. $USB off 1.5%. $WFC down 3%. $BAC, $JPM drop too.	mass-acre for big banks. massachusetts court rules against $usb, $wfc in foreclosure case. $usb off 1.5%. $wfc down 3%. $bac, $jpm drop too.	mass-acre for big banks. massachusetts court rules against $usb, $wfc in foreclosure case. $usb off 1.5%. $wfc down 3%. $bac, $jpm drop too.	0.194444444	neutral	-0.077777778		02/12/2010	6	0	4	2	0	0.5	28.780001	21.01666667	57.05	13	0	2	4
05-ene-12	$BAC and $WFC having their third consecutive day of stock gains. $GS, $MS and $C down 2 of 3 sessions in 2012...	$bac and $wfc having their third consecutive day of stock gains. $gs, $ms and $c down 2 of 3 sessions in 2012...	$bac and $wfc having their third consecutive day of stock gains. $gs, $ms and $c down 2 of 3 sessions in 2012...	0.144444444	neutral	-0.077777778		03/12/2010	1	1	0	0	0	0	29.049999	21.01666667	57.05	12	-1	1	1
04-abr-13	Breaking: source tells FBN @WellsFargo site taken down again by #cyber attack. Last week $WFC said it suffered a DDoS attack. Story 2 follow	breaking: source tells fbn @wellsfargo site taken down again by #cyber attack. last week $wfc said it suffered a ddos attack. story 2 follow	breaking: source tells fbn @wellsfargo site taken down again by #cyber attack. last week $wfc said it suffered a ddos attack. story 2 follow	0.177777778	neutral	-0.077777778		04/12/2010	1	0	1	0	0	0	29.049999	21.01666667	57.05	12	0	2	1
09-ene-15	Options expected to be active next week @ CBOE: $AA $JPM $KBH $C $BAC $CSX	options expected to be active next week @ cboe: $aa $jpm $kbh $c $bac $csx	options expected to be active next week @ cboe: $aa $jpm $kbh $c $bac $csx	0.333333333	neutral	-0.077777778		05/12/2010	0	0	0	0	0	0	29.049999	21.01666667	57.05	12	0	2	0
04-oct-11	Turnaround Tuesday: After spending much of the session in the red, #WallStreet made a dramatic comeback http://fxn.ws/mS7hcSÂ $AAPL $ED $BAC	turnaround tuesday: after spending much of the session in the red, #wallstreet made a dramatic comeback $aapl $ed $bac	turnaround tuesday: after spending much of the session in the red, #wallstreet made a dramatic comeback $aapl $ed $bac	0.266666667	neutral	-0.077777778		06/12/2010	1	1	0	0	0	0	28.74	21.01666667	57.05	11	-1	1	1
26-oct-17	Itâ€™s hard to take our emotions out of investing decisions. Could Wells Fargoâ€™s new robot help? $WFC $GOOG $FBhttps://www.fool.com/investing/2017/10/24/a-robot-says-its-time-to-sell-facebook-and-alphabe.aspxÂ â€¦	its hard to take our emotions out of investing decisions. could wells fargos new robot help? $wfc $goog $fb	its hard to take our emotions out of investing decisions. could wells fargos new robot help? $wfc $goog $fb	0.498106061	neutral	-0.077651515		07/12/2010	1	0	1	0	0	0	28.469999	21.01666667	57.05	11	0	2	1
20-oct-15	Combined Average Net Income of $JPM, $C, $BAC, $GS & $MS: 2002-2008: $25.08B 2009-2014: $41.73B #MissionAccomplished #FedHistory	combined average net income of $jpm, $c, $bac, $gs & $ms: 2002-2008: $25.08b 2009-2014: $41.73b #missionaccomplished #fedhistory	combined average net income of $jpm, $c, $bac, $gs & $ms: 2002-2008: $25.08b 2009-2014: $41.73b #missionaccomplished #fedhistory	0.2	neutral	-0.075		08/12/2010	2	0	1	1	0	1	29.370001	21.01666667	58.05	11	0	2	1
01-ene-14	WFC Stock Chart and Technical Analysis - Wed,/enero/1st, 2014 $WFC Period Â Moving Average Â Price Change Â Perc http://investorshangout.com/post/1141923/WFC-Stock-Chart-and-Technical-Analysis-Wed-Jan-1stÂ â€¦	wfc stock chart and technical analysis - wed,/enero/1st, 2014 $wfc period moving average price change perc	wfc stock chart and technical analysis - wed,/enero/1st, 2014 $wfc period moving average price change perc	0.25	neutral	-0.075		09/12/2010	1	1	0	0	0	0	30.07	21.01666667	58.05	10	-1	1	1
12-abr-18	Tomorrow, $C $JPM and $WFC all report together before the bell to close a week for only the 4th time in at least 9 years. But what happened the last time all 3 giant banks reported together to end a trading week? @Citi @JPMorgan @WellsFargopic.twitter.com/kBNgV4NgBd	tomorrow, $c $jpm and $wfc all report together before the bell to close a week for only the 4th time in at least 9 years. but what happened the last time all 3 giant banks reported together to end a trading week? @citi @jpmorgan @wellsfargopic.twitter.com/kbngv4ngbd	tomorrow, $c $jpm and $wfc all report together before the bell to close a week for only the 4th time in at least 9 years. but what happened the last time all 3 giant banks reported together to end a trading week? @citi @jpmorgan @wellsfargopic.twitter.com/kbngv4ngbd	0.616666667	neutral	-0.075		10/12/2010	1	0	0	1	0	0	30.27	21.01666667	58.05	11	1	3	1
17-feb-13	The single biggest threat to Bank of America today: http://mot.ly/XDW7fBÂ $BAC	the single biggest threat to bank of america today: $bac	the single biggest threat to bank of america today: $bac	0.214285714	neutral	-0.071428571		11/12/2010	0	0	0	0	0	0	30.27	21.01666667	58.05	11	0	2	0
01-ene-15	Our Penny Stock Picks Gained Over 968% In the Past 5 Weeks! Get our next pick early: http://tinyurl.com/p46mnk2Â $VRS $LAS $C $WFC	our penny stock picks gained over 968% in the past 5 weeks! get our next pick early: $vrs $las $c $wfc	our penny stock picks gained over 968% in the past 5 weeks! get our next pick early: $vrs $las $c $wfc	0.183333333	neutral	-0.070833333		12/12/2010	1	0	0	1	0	0	30.27	21.01666667	58.05	12	1	3	1
24-ago-18	$VVIX inching down closer to the 85-90 zone $SPX hit another ATH just a few ticks above Februaryâ€™s high Stair steps up, elevator down #ES_F $ES_F $ES $SPY $SVXY $EEM #VIX $TVIX $UVXY $VXX $VIX $AAPL $AMZN $FB $NFLX $BA $TSLA $JPM $BABA $BAC $GOOG $GOOGL $WMT $XOM $MSFT $QQQ $Xpic.twitter.com/wG9HWxoigu	$vvix inching down closer to the 85-90 zone $spx hit another ath just a few ticks above februarys high stair steps up, elevator down #es_f $es_f $es $spy $svxy $eem #vix $tvix $uvxy $vxx $vix $aapl $amzn $fb $nflx $ba $tsla $jpm $baba $bac $goog $googl $wmt $xom $msft $qqq $xpic.twitter.com/wg9hwxoigu	$vvix inching down closer to the 85-90 zone $spx hit another ath just a few ticks above februarys high stair steps up, elevator down #es_f $es_f $es $spy $svxy $eem #vix $tvix $uvxy $vxx $vix $aapl $amzn $fb $nflx $ba $tsla $jpm $baba $bac $goog $googl $wmt $xom $msft $qqq $xpic.twitter.com/wg9hwxoigu	0.263555556	neutral	-0.070222222		13/12/2010	0	0	0	0	0	0	30.219999	21.01666667	58.05	12	0	2	0
29-ago-18	Sorry for the delay in posting today's (Wednesday) hidden DARK POOL prints/trades. Remember it can take hours to a few weeks before the potential big moves up or down happens with these $BAC tremendous 6.6 million print/trade at $31.28 $MU large 3 million print/trade at $52.02pic.twitter.com/H1Qzck3MMq	sorry for the delay in posting today's (wednesday) hidden dark pool prints/trades. remember it can take hours to a few weeks before the potential big moves up or down happens with these $bac tremendous 6.6 million print/trade at $31.28 $mu large 3 million print/trade at $52.02pic.twitter.com/h1qzck3mmq	sorry for the delay in posting today's (wednesday) hidden dark pool prints/trades. remember it can take hours to a few weeks before the potential big moves up or down happens with these $bac tremendous 6.6 million print/trade at $31.28 $mu large 3 million print/trade at $52.02pic.twitter.com/h1qzck3mmq	0.51675485	neutral	-0.069400353		14/12/2010	0	0	0	0	0	0	29.82	21.01666667	58.05	12	0	2	0
04-ago-09	$BAC looking for trade back down to $12.60 - $13.75 range. I like $BAC under $13.50. Still long on 1/4 position from $12.14 entry.	$bac looking for trade back down to $12.60 - $13.75 range. i like $bac under $13.50. still long on 1/4 position from $12.14 entry.	$bac looking for trade back down to $12.60 - $13.75 range. i like $bac under $13.50. still long on 1/4 position from $12.14 entry.	0.22962963	neutral	-0.068518519		15/12/2010	3	0	3	0	0	0	29.790001	21.01666667	58.05	12	0	2	3
21-may-13	A long way down for financial sector default risk: http://www.bespokeinvest.com/thinkbig/2013/5/21/a-long-way-down-for-financial-cds.htmlÂ â€¦ $GS $MS $JPM $C $WFC $BAC $XLF $SPY $$	a long way down for financial sector default risk: $gs $ms $jpm $c $wfc $bac $xlf $spy $$	a long way down for financial sector default risk: $gs $ms $jpm $c $wfc $bac $xlf $spy $$	0.22962963	neutral	-0.068518519		16/12/2010	0	0	0	0	0	0	30.02	21.01666667	58.05	12	0	2	0
16-oct-09	$BOA CEO Ken Lewis forced to pay back $1M received so far this year and forgo rest of $1.5M salary for 2009. Boom. Roasted.	$boa ceo ken lewis forced to pay back $1m received so far this year and forgo rest of $1.5m salary for 2009. boom. roasted.	$boa ceo ken lewis forced to pay back $1m received so far this year and forgo rest of $1.5m salary for 2009. boom. roasted.	0.4	neutral	-0.066666667		17/12/2010	1	0	0	1	0	0	29.959999	21.01666667	58.05	13	1	3	1
23-nov-18	@CelzFans getting banned from iHub for posting nothing but solid and fact based analysis. Meanwhile, the libel, half-truths, and personal attacks are allowed, by a select few. $AAPL $GOOG $INTC $AMZN $MSFT $XOM $DIS $HSY $NVDA $UNP $BAC $AKS $VZ $CTL $FCX $TSLA $JPM $WFT $CELZpic.twitter.com/Vjsznc7KAG	@celzfans getting banned from ihub for posting nothing but solid and fact based analysis. meanwhile, the libel, half-truths, and personal attacks are allowed, by a select few. $aapl $goog $intc $amzn $msft $xom $dis $hsy $nvda $unp $bac $aks $vz $ctl $fcx $tsla $jpm $wft $celzpic.twitter.com/vjsznc7kag	@celzfans getting banned from ihub for posting nothing but solid and fact based analysis. meanwhile, the libel, half-truths, and personal attacks are allowed, by a select few. $aapl $goog $intc $amzn $msft $xom $dis $hsy $nvda $unp $bac $aks $vz $ctl $fcx $tsla $jpm $wft $celzpic.twitter.com/vjsznc7kag	0.166666667	neutral	-0.066666667		18/12/2010	1	0	1	0	0	0	29.959999	21.01666667	58.05	13	0	2	1
28-mar-18	Ton of mainstream Doom & Gloom. Bounce starts tomorrow or Monday. Next week targets: S&P to 2720 area Vix to 15 Itâ€™s the bullâ€™s turn now. $TVIX $UVXY $VXX $XIV $VIX $VVIX $SVXY $SPY $SPX $DOW $AAPL $AMZN $FB $BA $BABA $BAC $CSCO $CVX $UPRO $GOOG $INTC $QQQ $TQQQ $SQQQ $VIXpic.twitter.com/QxcyAnSKK9	ton of mainstream doom & gloom. bounce starts tomorrow or monday. next week targets: s&p to 2720 area vix to 15 its the bulls turn now. $tvix $uvxy $vxx $xiv $vix $vvix $svxy $spy $spx $dow $aapl $amzn $fb $ba $baba $bac $csco $cvx $upro $goog $intc $qqq $tqqq $sqqq $vixpic.twitter.com/qxcyanskk9	ton of mainstream doom & gloom. bounce starts tomorrow or monday. next week targets: s&p to 2720 area vix to 15 its the bulls turn now. $tvix $uvxy $vxx $xiv $vix $vvix $svxy $spy $spx $dow $aapl $amzn $fb $ba $baba $bac $csco $cvx $upro $goog $intc $qqq $tqqq $sqqq $vixpic.twitter.com/qxcyanskk9	0.066666667	neutral	-0.066666667		19/12/2010	0	0	0	0	0	0	29.959999	21.01666667	58.05	13	0	2	0
22-feb-18	TODAY'S ACTIVE LINES ON THE OFFER .. | http://WALLSTJESUS.COMÂ $AMD $BAC $NEM $TLRD $MSFT $KEY $GE $APC $T $NXPI $CY $BMY $M $JCP $UTX $SNAPpic.twitter.com/b8cDpimlaA	today's active lines on the offer .. | $amd $bac $nem $tlrd $msft $key $ge $apc $t $nxpi $cy $bmy $m $jcp $utx $snappic.twitter.com/b8cdpimlaa	today's active lines on the offer .. | $amd $bac $nem $tlrd $msft $key $ge $apc $t $nxpi $cy $bmy $m $jcp $utx $snappic.twitter.com/b8cdpimlaa	0.8	neutral	-0.066666667		20/12/2010	1	0	1	0	0	0	30.1	21.01666667	58.05	13	0	2	1
01-may-17	Trump actively considering breaking up big banks - Bloomberg $XLF, $C, $JPM, $BAC, $WFC, $GS, $MS	trump actively considering breaking up big banks - bloomberg $xlf, $c, $jpm, $bac, $wfc, $gs, $ms	trump actively considering breaking up big banks - bloomberg $xlf, $c, $jpm, $bac, $wfc, $gs, $ms	0.35	neutral	-0.066666667		21/12/2010	0	0	0	0	0	0	30.82	21.01666667	58.05	13	0	2	0
28-sep-16	$SUNE equity had a chance to work a confidential financing deal with $BAC but @BagholderQuotes blew it by making it public. Shame, shame.https://twitter.com/BagholderQuotes/status/780886531447910401Â â€¦ Lord Of The $SUNEQ Baggies wants to meet with the judge on secret Bank Of America bailout. Shhhhh. pic.twitter.com/eAjoiJlqJ8	$sune equity had a chance to work a confidential financing deal with $bac but @bagholderquotes blew it by making it public. shame, shame. lord of the $suneq baggies wants to meet with the judge on secret bank of america bailout. shhhhh. pic.twitter.com/eajoijlqj8	$sune equity had a chance to work a confidential financing deal with $bac but @bagholderquotes blew it by making it public. shame, shame. lord of the $suneq baggies wants to meet with the judge on secret bank of america bailout. shhhhh. pic.twitter.com/eajoijlqj8	0.288888889	neutral	-0.066666667		22/12/2010	11	1	7	3	0.142857143	0.428571429	31.309999	21.15952381	58.47857143	13	0	2	7
23-sep-14	With fines behind it, could Bank of America $BAC rise 50% over the next three years? Our poll says, not so much pic.twitter.com/h7jlK8jtQM	with fines behind it, could bank of america $bac rise 50% over the next three years? our poll says, not so much pic.twitter.com/h7jlk8jtqm	with fines behind it, could bank of america $bac rise 50% over the next three years? our poll says, not so much pic.twitter.com/h7jlk8jtqm	0.3	neutral	-0.066666667		23/12/2010	0	0	0	0	0	0	30.99	21.15952381	58.47857143	13	0	2	0
31-dic-12	$BAC opened 2012 at 5.75. Closed that day at 5.80. Closed 2012 at 11.61. Gained 101.91% from open to close 2012.	$bac opened 2012 at 5.75. closed that day at 5.80. closed 2012 at 11.61. gained 101.91% from open to close 2012.	$bac opened 2012 at 5.75. closed that day at 5.80. closed 2012 at 11.61. gained 101.91% from open to close 2012.	0.233333333	neutral	-0.066666667		24/12/2010	0	0	0	0	0	0	30.99	21.15952381	58.47857143	13	0	2	0
01-ene-11	$BAC : $BAC http://chart.ly/3nhxulw Been resting last few days - next entry when it clears this descending trendline http://bit.ly/dSLWLp	$bac : $bac been resting last few days - next entry when it clears this descending trendline	$bac : $bac been resting last few days - next entry when it clears this descending trendline	0.055555556	neutral	-0.066666667		25/12/2010	0	0	0	0	0	0	30.99	21.15952381	58.47857143	13	0	2	0
04-ago-09	$BAC settling w/ the SEC for $33 M. http://tinyurl.com/mfcca6 If you're unaware, the SEC made the allegation that $BAC paid Merrill bonuses	$bac settling w/ the sec for $33 m. if you're unaware, the sec made the allegation that $bac paid merrill bonuses	$bac settling w/ the sec for $33 m. if you're unaware, the sec made the allegation that $bac paid merrill bonuses	0.566666667	neutral	-0.066666667		26/12/2010	0	0	0	0	0	0	30.99	21.15952381	58.47857143	13	0	2	0
23-oct-12	Financial stocks active @ CBOE into Fed meeting results: $BAC $C $ETFC $WFC $JPM	financial stocks active @ cboe into fed meeting results: $bac $c $etfc $wfc $jpm	financial stocks active @ cboe into fed meeting results: $bac $c $etfc $wfc $jpm	0.3	neutral	-0.066666667		27/12/2010	2	0	0	2	0	0	31.209999	21.15952381	58.47857143	14	1	3	2
08-nov-16	Today is Election Day, vote for Hillary's crooked bankers that run the USA. #bankofamerica. $BAC $WFC #ElectionDay ImWithHer Crimeshttps://twitter.com/RaniaKhalek/status/795932676905701376Â â€¦ Bank of America executive found guilty of murdering 2 women in Hong Kong. Rare moment of accountability for a banker http://www.wsj.com/articles/former-bank-of-america-banker-found-guilty-of-murder-in-hong…	today is election day, vote for hillary's crooked bankers that run the usa. #bankofamerica. $bac $wfc #electionday imwithher crimes bank of america executive found guilty of murdering 2 women in hong kong. rare moment of accountability for a banker	today is election day, vote for hillary's crooked bankers that run the usa. #bankofamerica. $bac $wfc #electionday imwithher crimes bank of america executive found guilty of murdering 2 women in hong kong. rare moment of accountability for a banker	0.666666667	neutral	-0.066666667		28/12/2010	4	0	4	0	0	0	31.200001	21.15952381	58.47857143	14	0	2	4
12-oct-16	$AAPL weekly calls active, $TWTR, $CSCO, bulls in $BMY @AngieMiles w @TDAmeritrade Tom White: $CSX, $DAL, $WFC http://bit.ly/2es4hfuÂ pic.twitter.com/lRh6j14uqZ	$aapl weekly calls active, $twtr, $csco, bulls in $bmy @angiemiles w @tdameritrade tom white: $csx, $dal, $wfc	$aapl weekly calls active, $twtr, $csco, bulls in $bmy @angiemiles w @tdameritrade tom white: $csx, $dal, $wfc	0.3	neutral	-0.066666667		29/12/2010	1	0	1	0	0	0	31.02	21.15952381	58.47857143	14	0	2	1
01-may-17	Trump actively considering breaking up big banks - Bloomberg $XLF, $C, $JPM, $BAC, $WFC, $GS, $MS	trump actively considering breaking up big banks - bloomberg $xlf, $c, $jpm, $bac, $wfc, $gs, $ms	trump actively considering breaking up big banks - bloomberg $xlf, $c, $jpm, $bac, $wfc, $gs, $ms	0.35	neutral	-0.066666667		30/12/2010	0	0	0	0	0	0	30.82	21.15952381	58.47857143	14	0	2	0
06-ene-09	Moody's $mco downgrades $wfc debt...does anyone still care what they say about debt anymore? being serious in asking, really, stop laughing	moody's $mco downgrades $wfc debt...does anyone still care what they say about debt anymore? being serious in asking, really, stop laughing	moody's $mco downgrades $wfc debt...does anyone still care what they say about debt anymore? being serious in asking, really, stop laughing	0.433333333	neutral	-0.066666667		31/12/2010	3	0	1	2	0	2	30.99	21.15952381	60.47857143	15	1	3	2
28-sep-16	Throw them in jail with the #FannieGate fraud perpetrators. Govt is just as guilty as $WFC. They are hiding huge #TBTF secrets.pic.twitter.com/DrkXzNdKEf	throw them in jail with the #fanniegate fraud perpetrators. govt is just as guilty as $wfc. they are hiding huge #tbtf secrets.pic.twitter.com/drkxzndkef	throw them in jail with the #fanniegate fraud perpetrators. govt is just as guilty as $wfc. they are hiding huge #tbtf secrets.pic.twitter.com/drkxzndkef	0.633333333	neutral	-0.066666667		01/01/2011	4	1	2	1	0.5	0.5	30.99	21.65952381	60.97857143	15	0	2	2
28-abr-09	$BOA bombshell throws my previous predictions about today down the drain, markets will certainly be way down today $$	$boa bombshell throws my previous predictions about today down the drain, markets will certainly be way down today $$	$boa bombshell throws my previous predictions about today down the drain, markets will certainly be way down today $$	0.328968254	neutral	-0.065873016		02/01/2011	5	0	3	2	0	0.666666667	30.99	21.65952381	61.6452381	15	0	2	3
16-ago-11	As long as Bank of America $BAC credit curve (their corp bonds) is flat to inverted (short dated paper yield = long), stock is dead money	as long as bank of america $bac credit curve (their corp bonds) is flat to inverted (short dated paper yield = long), stock is dead money	as long as bank of america $bac credit curve (their corp bonds) is flat to inverted (short dated paper yield = long), stock is dead money	0.325	neutral	-0.065		03/01/2011	26	2	18	6	0.111111111	0.333333333	31.58	21.77063492	61.97857143	15	0	2	18
06-ene-17	OMG found this video from my old hard disk. Back in 2010 #copyandpaste 7years ago https://www.instagram.com/p/BO7a63gBY3u/	omg found this video from my old hard disk. back in 2010 #copyandpaste 7years ago	omg found this video from my old hard disk. back in 2010 #copyandpaste 7years ago	0.247222222	neutral	-0.063888889		04/01/2011	7	0	5	2	0	0.4	31.65	21.77063492	62.37857143	15	0	2	5
14-sep-09	9/14/2008 - $LEH has run out of options - $BOA deal fell through, $BCS cannot buy due to UK law ... bankruptcy appears inevitable #lehman	9/14/2008 - $leh has run out of options - $boa deal fell through, $bcs cannot buy due to uk law ... bankruptcy appears inevitable #lehman	9/14/2008 - $leh has run out of options - $boa deal fell through, $bcs cannot buy due to uk law ... bankruptcy appears inevitable #lehman	0.6875	neutral	-0.0625		05/01/2011	5	1	3	1	0.333333333	0.333333333	32.369999	22.10396825	62.71190476	15	0	2	3
25-ene-16	Financials looking pretty weak. $GS, $BAC, $JPM	financials looking pretty weak. $gs, $bac, $jpm	financials looking pretty weak. $gs, $bac, $jpm	0.8125	neutral	-0.0625		06/01/2011	3	0	2	1	0	0.5	32.150002	22.10396825	63.21190476	15	0	2	2
03-oct-13	$BAC It's time to get long! cc: @OptionsHawk @harmongreg @traderstewie @gtotoy @RedDogT3Livepic.twitter.com/rcZv0o2sAt	$bac it's time to get long! cc: @optionshawk @harmongreg @traderstewie @gtotoy @reddogt3livepic.twitter.com/rczv0o2sat	$bac it's time to get long! cc: @optionshawk @harmongreg @traderstewie @gtotoy @reddogt3livepic.twitter.com/rczv0o2sat	0.4	neutral	-0.0625		07/01/2011	8	0	6	2	0	0.333333333	31.5	22.10396825	63.5452381	15	0	2	6
17-abr-09	Sold my $BAC, don't want to risk it. All other banks drops on their earning report day, why would $BAC be any different?	sold my $bac, don't want to risk it. all other banks drops on their earning report day, why would $bac be any different?	sold my $bac, don't want to risk it. all other banks drops on their earning report day, why would $bac be any different?	0.4875	neutral	-0.0625		08/01/2011	0	0	0	0	0	0	31.5	22.10396825	63.5452381	15	0	2	0
30-mar-09	Joining @landonswan in $WFC trade. Long $WFC Apr09 11 Puts from 1.00. Let's do this!	joining @landonswan in $wfc trade. long $wfc apr09 11 puts from 1.00. let's do this!	joining @landonswan in $wfc trade. long $wfc apr09 11 puts from 1.00. let's do this!	0.4	neutral	-0.0625		09/01/2011	0	0	0	0	0	0	31.5	22.10396825	63.5452381	15	0	2	0
22-dic-10	Halftime: Beginnings Of Sharp Bank Rally? http://bit.ly/hYq1Qt $.SPX $BAC $FCX $JPM $KEY $MOT $PNC $RF $USB $WFC $X $XLF #FastMoney	halftime: beginnings of sharp bank rally? $.spx $bac $fcx $jpm $key $mot $pnc $rf $usb $wfc $x $xlf #fastmoney	halftime: beginnings of sharp bank rally? $.spx $bac $fcx $jpm $key $mot $pnc $rf $usb $wfc $x $xlf #fastmoney	0.875	neutral	-0.0625		10/01/2011	0	0	0	0	0	0	31.200001	22.10396825	63.5452381	15	0	2	0
30-ene-13	RT @FabienLavocat: @jimcramer which one would you choose for long term? $BAC $JPM $C $WFC $MS $GS? j--easy, GS!	rt @fabienlavocat: @jimcramer which one would you choose for long term? $bac $jpm $c $wfc $ms $gs? j--easy, gs!	rt @fabienlavocat: @jimcramer which one would you choose for long term? $bac $jpm $c $wfc $ms $gs? j--easy, gs!	0.4	neutral	-0.0625		11/01/2011	0	0	0	0	0	0	31.4	22.10396825	63.5452381	15	0	2	0
16-sep-16	BREAKING NEWS: THAT didn't take long. Proposed class action suit filed against Wells Fargo over alleged opening of ghost sham accounts $WFC	breaking news: that didn't take long. proposed class action suit filed against wells fargo over alleged opening of ghost sham accounts $wfc	breaking news: that didn't take long. proposed class action suit filed against wells fargo over alleged opening of ghost sham accounts $wfc	0.225	neutral	-0.0625		12/01/2011	0	0	0	0	0	0	32.009998	22.10396825	63.5452381	15	0	2	0
17-abr-17	$JPM announced they want to become the lender to "Middle America." After $WFC's MULTIPLE frauds, mortgages should be left to small lenders. https://twitter.com/HousingWire/status/854076366542708736Â â€¦ Settlement approved: Wells Fargo customers will get $50 million for overcharged mortgage fees http://bit.ly/2oFgIH5	$jpm announced they want to become the lender to "middle america." after $wfc's multiple frauds, mortgages should be left to small lenders. settlement approved: wells fargo customers will get $50 million for overcharged mortgage fees	$jpm announced they want to become the lender to "middle america." after $wfc's multiple frauds, mortgages should be left to small lenders. settlement approved: wells fargo customers will get $50 million for overcharged mortgage fees	0.1	neutral	-0.0625		13/01/2011	3	0	1	2	0	2	31.889999	22.10396825	65.5452381	16	1	3	2
10-abr-17	Employee of the Month ... possibly of the decade for $WFC and the other #TBTF Bankspic.twitter.com/QgJL9Sz0wj	employee of the month ... possibly of the decade for $wfc and the other #tbtf bankspic.twitter.com/qgjl9sz0wj	employee of the month ... possibly of the decade for $wfc and the other #tbtf bankspic.twitter.com/qgjl9sz0wj	0.6875	neutral	-0.0625		14/01/2011	4	0	3	1	0	0.333333333	32.75	22.10396825	65.87857143	16	0	2	3
06-nov-18	'Sorry'? People will believe that when they get equitable relief. $WFC #Foreclosure #realestate #lender #Fraud "#WellsFargo says sorry again after error cost more people their homes than first thought"https://www.charlotteobserver.com/news/business/banking/article221153505.htmlÂ â€¦	'sorry'? people will believe that when they get equitable relief. $wfc #foreclosure #realestate #lender #fraud "#wellsfargo says sorry again after error cost more people their homes than first thought"	'sorry'? people will believe that when they get equitable relief. $wfc #foreclosure #realestate #lender #fraud "#wellsfargo says sorry again after error cost more people their homes than first thought"	0.708333333	neutral	-0.0625		15/01/2011	1	0	1	0	0	0	32.75	22.10396825	65.87857143	16	0	2	1
01-dic-16	New bill would prevent #WellsFargo from using fine print on forced arbitration to kill fake account lawsuits: http://money.cnn.com/2016/12/01/investing/wells-fargo-lawsuit-forced-arbitration/index.htmlÂ â€¦ $WFC	new bill would prevent #wellsfargo from using fine print on forced arbitration to kill fake account lawsuits: $wfc	new bill would prevent #wellsfargo from using fine print on forced arbitration to kill fake account lawsuits: $wfc	0.538636364	neutral	-0.061742424		16/01/2011	0	0	0	0	0	0	32.75	22.10396825	65.87857143	16	0	2	0
12-dic-18	Using GS numbers on net income (w/ a haircut) and assuming share count -15% over the next few years, $WFC earns ~$6 per share in 2020. Call it ~8x earnings. By comparison, GS has S&P 500 2020 earnings at $181 (so ~15x currently on 2020). That wide of a gap makes no sense to me...	using gs numbers on net income (w/ a haircut) and assuming share count -15% over the next few years, $wfc earns ~$6 per share in 2020. call it ~8x earnings. by comparison, gs has s&p 500 2020 earnings at $181 (so ~15x currently on 2020). that wide of a gap makes no sense to me...	using gs numbers on net income (w/ a haircut) and assuming share count -15% over the next few years, $wfc earns ~$6 per share in 2020. call it ~8x earnings. by comparison, gs has s&p 500 2020 earnings at $181 (so ~15x currently on 2020). that wide of a gap makes no sense to me...	0.18	neutral	-0.06		17/01/2011	2	1	1	0	1	0	32.75	23.10396825	65.87857143	15	-1	1	1
27-mar-18	Market/Trading Preview for Mar 28, 2018 $spx $dji $comp $fb $amzn $nflx $googl $baba $bidu $nvda $aapl $tsla $ba $mu $bac $gs as expected spx drop huge today as failed to b/o 2672. tmr could be harder. 2621, 2595 both KEY. IF bounce, watch amzn nflx nvda googl levels i mentionedpic.twitter.com/CFe8AEkpWf	market/trading preview for mar 28, 2018 $spx $dji $comp $fb $amzn $nflx $googl $baba $bidu $nvda $aapl $tsla $ba $mu $bac $gs as expected spx drop huge today as failed to b/o 2672. tmr could be harder. 2621, 2595 both key. if bounce, watch amzn nflx nvda googl levels i mentionedpic.twitter.com/cfe8aekpwf	market/trading preview for mar 28, 2018 $spx $dji $comp $fb $amzn $nflx $googl $baba $bidu $nvda $aapl $tsla $ba $mu $bac $gs as expected spx drop huge today as failed to b/o 2672. tmr could be harder. 2621, 2595 both key. if bounce, watch amzn nflx nvda googl levels i mentionedpic.twitter.com/cfe8aekpwf	0.52	neutral	-0.06		18/01/2011	1	0	1	0	0	0	32.490002	23.10396825	65.87857143	15	0	2	1
16-jul-18	NEW Article: "Breaking Down Banks... Breaking Down" - https://www.seeitmarket.com/breaking-down-banks-breaking-down-july-16/Â â€¦ by @DKellerCMT $XLF $KRE $GS $BAC $STTpic.twitter.com/yCn2CSsCB3	new article: "breaking down banks... breaking down" - by @dkellercmt $xlf $kre $gs $bac $sttpic.twitter.com/ycn2csscb3	new article: "breaking down banks... breaking down" - by @dkellercmt $xlf $kre $gs $bac $sttpic.twitter.com/ycn2csscb3	0.344107744	neutral	-0.058249158		19/01/2011	1	0	0	1	0	0	31.809999	23.10396825	65.87857143	16	1	3	1
20-ago-09	notice $C outperforming $BAC over the past week as I suggested ... $C is the New $BAC	notice $c outperforming $bac over the past week as i suggested ... $c is the new $bac	notice $c outperforming $bac over the past week as i suggested ... $c is the new $bac	0.352272727	neutral	-0.056818182		20/01/2011	1	0	1	0	0	0	31.889999	23.10396825	65.87857143	16	0	2	1
07-ene-09	$XOM, $WFC, $LNDC stocks hit new short-term lows today, how low/high do they usually go? http://tinyurl.com/68mown	$xom, $wfc, $lndc stocks hit new short-term lows today, how low/high do they usually go?	$xom, $wfc, $lndc stocks hit new short-term lows today, how low/high do they usually go?	0.352272727	neutral	-0.056818182		21/01/2011	1	0	1	0	0	0	32.509998	23.10396825	65.87857143	16	0	2	1
05-abr-18	The wrong companies are in conservatorship! I really hope I do not come to regret voting for The Donald Justice here has really taken a back seat. $fnma $fmcc $wfc $amzn .@realDonaldTrump @larry_kudlow @MarkCalabria @SecretaryCarson @stevenmnuchin1https://www.americanbanker.com/articles/wells-fargo-sales-push-extended-to-wealth-unit-ex-workers-sayÂ â€¦	the wrong companies are in conservatorship! i really hope i do not come to regret voting for the donald justice here has really taken a back seat. $fnma $fmcc $wfc $amzn .@realdonaldtrump @larry_kudlow @markcalabria @secretarycarson @stevenmnuchin1	the wrong companies are in conservatorship! i really hope i do not come to regret voting for the donald justice here has really taken a back seat. $fnma $fmcc $wfc $amzn .@realdonaldtrump @larry_kudlow @markcalabria @secretarycarson @stevenmnuchin1	0.325	neutral	-0.05625		22/01/2011	0	0	0	0	0	0	32.509998	23.10396825	65.87857143	16	0	2	0
27-mar-13	Bold words for a CEO who's such a magnet for ill will: B.of.A.'s Moynihan says 'having the time of my life.' $BAC http://blogs.marketwatch.com/thetell/2013/03/27/bank-of-america-ceo-moynihan-having-the-time-of-my-life/Â â€¦	bold words for a ceo who's such a magnet for ill will: b.of.a.'s moynihan says 'having the time of my life.' $bac	bold words for a ceo who's such a magnet for ill will: b.of.a.'s moynihan says 'having the time of my life.' $bac	0.722222222	neutral	-0.055555556		23/01/2011	0	0	0	0	0	0	32.509998	23.10396825	65.87857143	16	0	2	0
19-ago-10	What does $CME, $WFC and $BAC all have in common? All are leading financial institutions and all 3 hit new 52 week lows today.	what does $cme, $wfc and $bac all have in common? all are leading financial institutions and all 3 hit new 52 week lows today.	what does $cme, $wfc and $bac all have in common? all are leading financial institutions and all 3 hit new 52 week lows today.	0.318181818	neutral	-0.054545455		24/01/2011	0	0	0	0	0	0	32.700001	23.10396825	65.87857143	16	0	2	0
29-nov-11	S&P Downgrade Wonâ€™t Drag Down Bank Stocks: Traders http://cnbc.com/id/45483287Â $BAC $C $GS $MS $WFC #StockPicks	s&p downgrade will not drag down bank stocks: traders $bac $c $gs $ms $wfc #stockpicks	s&p downgrade will not drag down bank stocks: traders $bac $c $gs $ms $wfc #stockpicks	0.179861111	neutral	-0.052777778		25/01/2011	1	0	1	0	0	0	32.700001	23.10396825	65.87857143	16	0	2	1
27-abr-09	Added to position in $BAC @ 8.91. Done for the day. Too busy with other things to actively trade. $BAC held up well for the day.	added to position in $bac @ 8.91. done for the day. too busy with other things to actively trade. $bac held up well for the day.	added to position in $bac @ 8.91. done for the day. too busy with other things to actively trade. $bac held up well for the day.	0.425	neutral	-0.052777778		26/01/2011	0	0	0	0	0	0	32.450001	23.10396825	65.87857143	16	0	2	0
20-dic-15	The last time $SPX was down >1.5% on both Thursday & Friday the Dow dropped 1,000 pts the next Monday $SPY $DIA $VIX $DAX $AAPL $C $BAC $GS	the last time $spx was down >1.5% on both thursday & friday the dow dropped 1,000 pts the next monday $spy $dia $vix $dax $aapl $c $bac $gs	the last time $spx was down >1.5% on both thursday & friday the dow dropped 1,000 pts the next monday $spy $dia $vix $dax $aapl $c $bac $gs	0.118518519	neutral	-0.051851852		27/01/2011	0	0	0	0	0	0	32.5	23.10396825	65.87857143	16	0	2	0
05-oct-11	fascinating infographic on bank mergers 1995-present, how we ended up with this crap- $C $JPM $BAC $WFC http://twitpic.com/6vkdqo	fascinating infographic on bank mergers 1995-present, how we ended up with this crap- $c $jpm $bac $wfc	fascinating infographic on bank mergers 1995-present, how we ended up with this crap- $c $jpm $bac $wfc	0.825	neutral	-0.05		28/01/2011	0	0	0	0	0	0	31.84	23.10396825	65.87857143	16	0	2	0
22-abr-18	Our own @wamandajd joined CA State Treasurer @JohnChiangCA to write about @WellsFargo's continued use of forced arbitration. As $wfc investors prepare to confront the bank's board Tuesday, the SEC may make things much worse. #RipoffClause #WellsFargoFraudhttps://www.sfchronicle.com/opinion/openforum/article/SEC-must-not-silence-voice-of-Wells-Fargo-12852555.phpÂ â€¦	our own @wamandajd joined ca state treasurer @johnchiangca to write about @wellsfargo's continued use of forced arbitration. as $wfc investors prepare to confront the bank's board tuesday, the sec may make things much worse. #ripoffclause #wellsfargofraud	our own @wamandajd joined ca state treasurer @johnchiangca to write about @wellsfargo's continued use of forced arbitration. as $wfc investors prepare to confront the bank's board tuesday, the sec may make things much worse. #ripoffclause #wellsfargofraud	0.6	neutral	-0.05		29/01/2011	0	0	0	0	0	0	31.84	23.10396825	65.87857143	16	0	2	0
17-jun-15	My LinkedIn Post "The Secret to Business Success" @LinkedIn https://www.linkedin.com/pulse/secret-business-success-bill-reardenÂ â€¦ #EmployeeValue #Brand #RiskCulture #ERMsym #Ironbcg $WFC	my linkedin post "the secret to business success" @linkedin #employeevalue #brand #riskculture #ermsym #ironbcg $wfc	my linkedin post "the secret to business success" @linkedin #employeevalue #brand #riskculture #ermsym #ironbcg $wfc	0.35	neutral	-0.05		30/01/2011	0	0	0	0	0	0	31.84	23.10396825	65.87857143	16	0	2	0
06-ago-18	#WellsFargo $wfc says "we're very sorry" after 400 people lost their homes in foreclosures owing to miscalculations in their mortgages. The latest in a string of incidents at America's 3rd largest bank that's eroding the trust of clients #foreclosurepic.twitter.com/MMkqP7K8GO	#wellsfargo $wfc says "we're very sorry" after 400 people lost their homes in foreclosures owing to miscalculations in their mortgages. the latest in a string of incidents at america's 3rd largest bank that's eroding the trust of clients #foreclosurepic.twitter.com/mmkqp7k8go	#wellsfargo $wfc says "we're very sorry" after 400 people lost their homes in foreclosures owing to miscalculations in their mortgages. the latest in a string of incidents at america's 3rd largest bank that's eroding the trust of clients #foreclosurepic.twitter.com/mmkqp7k8go	0.633333333	neutral	-0.05		31/01/2011	0	0	0	0	0	0	32.419998	23.10396825	65.87857143	16	0	2	0
28-ago-09	RT @ForexHelpDesk - Long $SPY $DIA $GS $JPM $C $BOA $MSFT $GOOG ? Read it and weep: http://brokerz.com/_HOP/	rt @forexhelpdesk - long $spy $dia $gs $jpm $c $boa $msft $goog ? read it and weep:	rt @forexhelpdesk - long $spy $dia $gs $jpm $c $boa $msft $goog ? read it and weep:	0.4	neutral	-0.05		01/02/2011	0	0	0	0	0	0	33.439999	23.10396825	65.87857143	16	0	2	0
04-dic-18	"Unreal market is closed tomorrow because of freakin George Bush.. This is such B.S. I'm sitting on weekly $BAC options. Im losing a day." #TheFuckingNerveOfThatGuy	"unreal market is closed tomorrow because of freakin george bush.. this is such b.s. i'm sitting on weekly $bac options. i am losing a day." #thefuckingnerveofthatguy	"unreal market is closed tomorrow because of freakin george bush.. this is such b.s. i'm sitting on weekly $bac options. i am losing a day." #thefuckingnerveofthatguy	0.3	neutral	-0.05		02/02/2011	0	0	0	0	0	0	32.720001	23.10396825	65.87857143	16	0	2	0
25-jul-18	$BAC updated chart still holding long here. pic.twitter.com/RW3IjelcV7	$bac updated chart still holding long here. pic.twitter.com/rw3ijelcv7	$bac updated chart still holding long here. pic.twitter.com/rw3ijelcv7	0.4	neutral	-0.05		03/02/2011	0	0	0	0	0	0	32.75	23.10396825	65.87857143	16	0	2	0
16-jul-18	$BAC closed up 4% today. Donâ€™t miss @jimcramer â€˜s exclusive interview with CEO Brian Moynihan coming up shortly on @MadMoneyOnCNBCpic.twitter.com/CwtZYV92N1	$bac closed up 4% today. dont miss @jimcramer s exclusive interview with ceo brian moynihan coming up shortly on @madmoneyoncnbcpic.twitter.com/cwtzyv92n1	$bac closed up 4% today. dont miss @jimcramer s exclusive interview with ceo brian moynihan coming up shortly on @madmoneyoncnbcpic.twitter.com/cwtzyv92n1	0.2	neutral	-0.05		04/02/2011	0	0	0	0	0	0	32.759998	23.10396825	65.87857143	16	0	2	0
07-mar-18	$BAC Long setup pic.twitter.com/fYbA6xLgU9	$bac long setup pic.twitter.com/fyba6xlgu9	$bac long setup pic.twitter.com/fyba6xlgu9	0.4	neutral	-0.05		05/02/2011	0	0	0	0	0	0	32.759998	23.10396825	65.87857143	16	0	2	0
02-ene-18	$BAC update. Triggered long on channel breakout pic.twitter.com/MXS91yVMTc	$bac update. triggered long on channel breakout pic.twitter.com/mxs91yvmtc	$bac update. triggered long on channel breakout pic.twitter.com/mxs91yvmtc	0.4	neutral	-0.05		06/02/2011	0	0	0	0	0	0	32.759998	23.10396825	65.87857143	16	0	2	0
02-ene-18	Kamakura expected 10-year cumulative default rate for public financials with bonds traded in the US market drops 0.13% from 12/27 to 15.31% today $BAC $C $JPM $WFCpic.twitter.com/aDGCQAxIWw	kamakura expected 10-year cumulative default rate for public financials with bonds traded in the us market drops 0.13% from 12/27 to 15.31% today $bac $c $jpm $wfcpic.twitter.com/adgcqaxiww	kamakura expected 10-year cumulative default rate for public financials with bonds traded in the us market drops 0.13% from 12/27 to 15.31% today $bac $c $jpm $wfcpic.twitter.com/adgcqaxiww	0.233333333	neutral	-0.05		07/02/2011	0	0	0	0	0	0	33.32	23.10396825	65.87857143	16	0	2	0
01-ene-18	$BAC Long setup. Lots of call buyers on friday pic.twitter.com/twGJocQsnb	$bac long setup. lots of call buyers on friday pic.twitter.com/twgjocqsnb	$bac long setup. lots of call buyers on friday pic.twitter.com/twgjocqsnb	0.4	neutral	-0.05		08/02/2011	0	0	0	0	0	0	34.099998	23.10396825	65.87857143	16	0	2	0
14-dic-17	Kamakura expected 10-year cumulative default rate for public financials with bonds traded in the US market up 0.06% to 15.88% today $BAC $C $JPM $WFCpic.twitter.com/OfHgy458ZO	kamakura expected 10-year cumulative default rate for public financials with bonds traded in the us market up 0.06% to 15.88% today $bac $c $jpm $wfcpic.twitter.com/ofhgy458zo	kamakura expected 10-year cumulative default rate for public financials with bonds traded in the us market up 0.06% to 15.88% today $bac $c $jpm $wfcpic.twitter.com/ofhgy458zo	0.233333333	neutral	-0.05		09/02/2011	0	0	0	0	0	0	33.130001	23.10396825	65.87857143	16	0	2	0
10-dic-17	How long until numero uno? 1. $BABA 2. $JNJ 3. $JPM 4. $XOM 5. $BAC 6. $WFC 7. $WMT 8. $BTC 8. $V 9. $PG 10. $CVX pic.twitter.com/jVuadMA6BR	how long until numero uno? 1. $baba 2. $jnj 3. $jpm 4. $xom 5. $bac 6. $wfc 7. $wmt 8. $btc 8. $v 9. $pg 10. $cvx pic.twitter.com/jvuadma6br	how long until numero uno? 1. $baba 2. $jnj 3. $jpm 4. $xom 5. $bac 6. $wfc 7. $wmt 8. $btc 8. $v 9. $pg 10. $cvx pic.twitter.com/jvuadma6br	0.4	neutral	-0.05		10/02/2011	0	0	0	0	0	0	33	23.10396825	65.87857143	16	0	2	0
05-oct-17	Bank of America shares above $26 today...haven't closed at this level since Oct. 2008. $BAC	bank of america shares above $26 today...haven't closed at this level since oct. 2008. $bac	bank of america shares above $26 today...haven't closed at this level since oct. 2008. $bac	0.1	neutral	-0.05		11/02/2011	0	0	0	0	0	0	33.759998	23.10396825	65.87857143	16	0	2	0
24-abr-17	$BAC heavy call action, pre-earnings straddles: $KO, $DD, $CAT @AngieMiles w @louiswinthrop $SPY & $DAL http://bit.ly/2oY3AP0Â pic.twitter.com/pUSTtSbrJs	$bac heavy call action, pre-earnings straddles: $ko, $dd, $cat @angiemiles w @louiswinthrop $spy & $dal pic.twitter.com/pusttsbrjs	$bac heavy call action, pre-earnings straddles: $ko, $dd, $cat @angiemiles w @louiswinthrop $spy & $dal pic.twitter.com/pusttsbrjs	0.3	neutral	-0.05		12/02/2011	0	0	0	0	0	0	33.759998	23.10396825	65.87857143	16	0	2	0
17-abr-17	Earnings: $NFLX, $BAC heavy call action, $UAL. Plus $AAPL & $NVDA @JoeATiger $VIX mkt pricing in a short-term move http://bit.ly/2oPt3umÂ pic.twitter.com/Yoa77Kk84b	earnings: $nflx, $bac heavy call action, $ual. plus $aapl & $nvda @joeatiger $vix mkt pricing in a short-term move	earnings: $nflx, $bac heavy call action, $ual. plus $aapl & $nvda @joeatiger $vix mkt pricing in a short-term move	0.3	neutral	-0.05		13/02/2011	0	0	0	0	0	0	33.759998	23.10396825	65.87857143	16	0	2	0
15-dic-16	$BAC heavy call action, $ADBE & $ORCL #earnings @angiemiles @FreeboardCap interest rates & IV, $CSCO http://bit.ly/2gNKWqlÂ pic.twitter.com/bTLYpIE86p	$bac heavy call action, $adbe & $orcl #earnings @angiemiles @freeboardcap interest rates & iv, $csco	$bac heavy call action, $adbe & $orcl #earnings @angiemiles @freeboardcap interest rates & iv, $csco	0.3	neutral	-0.05		14/02/2011	0	0	0	0	0	0	33.869999	23.10396825	65.87857143	16	0	2	0
02-dic-16	#nfp meets expectations, $FB calls, $BAC, $SBUX, $P heavy call action. @TradingAd: $ULTA, $CAT, & $FB. @AngieMiles http://bit.ly/2fP4VEMÂ pic.twitter.com/ZZQO1r53Yw	#nfp meets expectations, $fb calls, $bac, $sbux, $p heavy call action. @tradingad: $ulta, $cat, & $fb. @angiemiles	#nfp meets expectations, $fb calls, $bac, $sbux, $p heavy call action. @tradingad: $ulta, $cat, & $fb. @angiemiles	0.3	neutral	-0.05		15/02/2011	0	0	0	0	0	0	33.68	23.10396825	65.87857143	16	0	2	0
12-sep-16	$BAC heavy #options action, $AAPL, $TWTR calls, $ORCL @AngieMiles w @louiswinthrop $NCT http://bit.ly/2cRjNC2Â pic.twitter.com/MfwgNLjWG0	$bac heavy #options action, $aapl, $twtr calls, $orcl @angiemiles w @louiswinthrop $nct	$bac heavy #options action, $aapl, $twtr calls, $orcl @angiemiles w @louiswinthrop $nct	0.3	neutral	-0.05		16/02/2011	0	0	0	0	0	0	33.299999	23.10396825	65.87857143	16	0	2	0
28-jun-16	$BAC heavy call action, $NKE & $MON #earnings, trader interview: hedging w $SPY, $AMGN http://www.cboe.com/tradtool/webcast.aspx?channelId=dd1a93e2d343438da9ac79c1073bf80e&channelListId=87ce30f5be214b01be55fc231a256371&mediaId=b0c69afa36844af0bb82bcee0c8a9e16Â â€¦pic.twitter.com/SP3sSBPved	$bac heavy call action, $nke & $mon #earnings, trader interview: hedging w $spy, $amgn	$bac heavy call action, $nke & $mon #earnings, trader interview: hedging w $spy, $amgn	0.3	neutral	-0.05		17/02/2011	0	0	0	0	0	0	32.950001	23.10396825	65.87857143	16	0	2	0
04-dic-15	$BAC Long setup, chart idea from @traderstewiepic.twitter.com/IGQqfUDwzg	$bac long setup, chart idea from @traderstewiepic.twitter.com/igqqfudwzg	$bac long setup, chart idea from @traderstewiepic.twitter.com/igqqfudwzg	0.4	neutral	-0.05		18/02/2011	1	0	1	0	0	0	32.639999	23.10396825	65.87857143	16	0	2	1
21-sep-15	On Friday RealMoneyPro "Trade of the Week" this week, Long $BAC at $15.55	on friday realmoneypro "trade of the week" this week, long $bac at $15.55	on friday realmoneypro "trade of the week" this week, long $bac at $15.55	0.4	neutral	-0.05		19/02/2011	0	0	0	0	0	0	32.639999	23.10396825	65.87857143	16	0	2	0
26-ago-15	On RealMoneyPro Paid $189 for $SPY to reestablsh long. Adding across the board to financials - $C $BAC $JPM	on realmoneypro paid $189 for $spy to reestablsh long. adding across the board to financials - $c $bac $jpm	on realmoneypro paid $189 for $spy to reestablsh long. adding across the board to financials - $c $bac $jpm	0.4	neutral	-0.05		20/02/2011	0	0	0	0	0	0	32.639999	23.10396825	65.87857143	16	0	2	0
16-abr-15	How about that $BAC $15 will be a distant memory referenced only in history books sooner that you think.	how about that $bac $15 will be a distant memory referenced only in history books sooner that you think.	how about that $bac $15 will be a distant memory referenced only in history books sooner that you think.	0.675	neutral	-0.05		21/02/2011	0	0	0	0	0	0	32.639999	23.10396825	65.87857143	16	0	2	0
27-feb-15	Warren will praise $WFC this weekend RT @JDR1024: @jimcramer Nibbling on some $BAC here under $16. Believe in long term with rising rates.	warren will praise $wfc this weekend rt @jdr1024: @jimcramer nibbling on some $bac here under $16. believe in long term with rising rates.	warren will praise $wfc this weekend rt @jdr1024: @jimcramer nibbling on some $bac here under $16. believe in long term with rising rates.	0.4	neutral	-0.05		22/02/2011	0	0	0	0	0	0	31.379999	23.10396825	65.87857143	16	0	2	0
28-mar-14	As long as the music is playing, youâ€™ve got to get up and dance. Weâ€™re still dancing. $C $BAC $JPM $WFC $MS $GS $BCS $UBS $DB #FedHistory	as long as the music is playing, youve got to get up and dance. were still dancing. $c $bac $jpm $wfc $ms $gs $bcs $ubs $db #fedhistory	as long as the music is playing, youve got to get up and dance. were still dancing. $c $bac $jpm $wfc $ms $gs $bcs $ubs $db #fedhistory	0.4	neutral	-0.05		23/02/2011	0	0	0	0	0	0	31.5	23.10396825	65.87857143	16	0	2	0
22-ene-14	Here's a list of the biggest winners and losers so far this earnings season: http://www.bespokeinvest.com/thinkbig/2014/1/22/best-and-worst-performing-stocks-on-earnings.htmlÂ â€¦ $SPY $MS $BAC $GS $C $COH $IBM $UNH $$	here's a list of the biggest winners and losers so far this earnings season: $spy $ms $bac $gs $c $coh $ibm $unh $$	here's a list of the biggest winners and losers so far this earnings season: $spy $ms $bac $gs $c $coh $ibm $unh $$	0.6	neutral	-0.05		24/02/2011	2	0	2	0	0	0	31.440001	23.10396825	65.87857143	16	0	2	2
21-ene-14	Bank of America: With Judge Kapnick Promoted, Ruling on Article 77 Hearing Now Expected Prior to Feb. 3 http://www.btigresearch.com/?p=40403Â $bac $aig	bank of america: with judge kapnick promoted, ruling on article 77 hearing now expected prior to feb. 3 $bac $aig	bank of america: with judge kapnick promoted, ruling on article 77 hearing now expected prior to feb. 3 $bac $aig	0.2	neutral	-0.05		25/02/2011	0	0	0	0	0	0	32.400002	23.10396825	65.87857143	16	0	2	0
02-ene-14	$bac did hold in well- still long it	$bac did hold in well- still long it	$bac did hold in well- still long it	0.4	neutral	-0.05		26/02/2011	0	0	0	0	0	0	32.400002	23.10396825	65.87857143	16	0	2	0
27-mar-13	How long does Moynihan want to run BofA? Read @Hugh_Son's exclusive: http://bloom.bg/10MTvBfÂ via @BloombergNews $BAC	how long does moynihan want to run bofa? read @hugh_son's exclusive: via @bloombergnews $bac	how long does moynihan want to run bofa? read @hugh_son's exclusive: via @bloombergnews $bac	0.4	neutral	-0.05		27/02/2011	0	0	0	0	0	0	32.400002	23.10396825	65.87857143	16	0	2	0
19-dic-11	Bank Stocks Crushed as Fed Likely to Bless Basel Rules http://stks.co/1bdKÂ $BAC, $C, $JPM	bank stocks crushed as fed likely to bless basel rules $bac, $c, $jpm	bank stocks crushed as fed likely to bless basel rules $bac, $c, $jpm	0.55	neutral	-0.05		28/02/2011	3	0	3	0	0	0	32.259998	23.10396825	65.87857143	16	0	2	3
02-nov-11	Wall Street rallied today; the Dow closed up 178 points -- but remained in the red for the week http://fxn.ws/t7tjgBÂ $BAC $AA	wall street rallied today; the dow closed up 178 points -- but remained in the red for the week $bac $aa	wall street rallied today; the dow closed up 178 points -- but remained in the red for the week $bac $aa	0.05	neutral	-0.05		01/03/2011	1	0	1	0	0	0	31.65	23.10396825	65.87857143	16	0	2	1
25-oct-10	Bank Of America Getting Crushed In Trading That's Scarily Reminiscent Of Pre-Crisis Days $BAC $JPM by @thestalwart http://read.bi/aAZzGr	bank of america getting crushed in trading that's scarily reminiscent of pre-crisis days $bac $jpm by @thestalwart	bank of america getting crushed in trading that's scarily reminiscent of pre-crisis days $bac $jpm by @thestalwart	0.3	neutral	-0.05		02/03/2011	3	0	1	2	0	2	31.549999	23.10396825	67.87857143	17	1	3	2
19-oct-10	RT @pjackson: http://snurl.com/1bhcjz FHLB Chicago sues $BAC over RMBS disclosures. (That didn't take long. I called it yesterday.)	rt @pjackson: fhlb chicago sues $bac over rmbs disclosures. (that didn't take long. i called it yesterday.)	rt @pjackson: fhlb chicago sues $bac over rmbs disclosures. (that didn't take long. i called it yesterday.)	0.4	neutral	-0.05		03/03/2011	0	0	0	0	0	0	32.41	23.10396825	67.87857143	17	0	2	0
19-oct-10	Bank Of America Getting Crushed On News That NY Fed And PIMCO Want To Put Back Mortgages $BAC by @thestalwart http://read.bi/dqNdQI	bank of america getting crushed on news that ny fed and pimco want to put back mortgages $bac by @thestalwart	bank of america getting crushed on news that ny fed and pimco want to put back mortgages $bac by @thestalwart	0.05	neutral	-0.05		04/03/2011	1	1	0	0	0	0	31.91	23.10396825	67.87857143	16	-1	1	1
16-jul-09	Of course $BAC is going to drop as people sell off and take some profits today. I'm long on $BAC with the earnings call tomorrow.	of course $bac is going to drop as people sell off and take some profits today. i'm long on $bac with the earnings call tomorrow.	of course $bac is going to drop as people sell off and take some profits today. i'm long on $bac with the earnings call tomorrow.	0.4	neutral	-0.05		05/03/2011	0	0	0	0	0	0	31.91	23.10396825	67.87857143	16	0	2	0
01-mar-09	$BAC's $44 billion loss on "held to maturity" loans. Let's just hope they can hold them that long http://bit.ly/OFilp $$	$bac's $44 billion loss on "held to maturity" loans. let's just hope they can hold them that long $$	$bac's $44 billion loss on "held to maturity" loans. let's just hope they can hold them that long $$	0.4	neutral	-0.05		06/03/2011	0	0	0	0	0	0	31.91	23.10396825	67.87857143	16	0	2	0
28-ago-12	Wells Fargo fires Iowa worker for minor 1963 crime http://yhoo.it/OHsuIUÂ $WFC	wells fargo fires iowa worker for minor 1963 crime $wfc	wells fargo fires iowa worker for minor 1963 crime $wfc	0.2	neutral	-0.05		07/03/2011	4	0	4	0	0	0	31.719999	23.10396825	67.87857143	16	0	2	4
27-feb-15	Warren will praise $WFC this weekend RT @JDR1024: @jimcramer Nibbling on some $BAC here under $16. Believe in long term with rising rates.	warren will praise $wfc this weekend rt @jdr1024: @jimcramer nibbling on some $bac here under $16. believe in long term with rising rates.	warren will praise $wfc this weekend rt @jdr1024: @jimcramer nibbling on some $bac here under $16. believe in long term with rising rates.	0.4	neutral	-0.05		08/03/2011	2	0	2	0	0	0	32.509998	23.10396825	67.87857143	16	0	2	2
01-ene-15	$WFC - Wells Fargo and Military Warriors Support Foundation Surprise Veteran with Mortgage-Free Home During http://uk.advfn.com/news/BW/2015/article/64953874?xref=newsalerttweet&adw=1126416Â â€¦	$wfc - wells fargo and military warriors support foundation surprise veteran with mortgage-free home during	$wfc - wells fargo and military warriors support foundation surprise veteran with mortgage-free home during	0.05	neutral	-0.05		09/03/2011	1	0	1	0	0	0	32.799999	23.10396825	67.87857143	16	0	2	1
11-dic-16	Wells Fargo has violated Fed law and SEC regs. Now insurance laws and committed massive fraud on millions of customers. HELLO GOV! $wfc	wells fargo has violated fed law and sec regs. now insurance laws and committed massive fraud on millions of customers. hello gov! $wfc	wells fargo has violated fed law and sec regs. now insurance laws and committed massive fraud on millions of customers. hello gov! $wfc	0.8	neutral	-0.05		10/03/2011	1	0	0	1	0	0	32.060001	23.10396825	67.87857143	17	1	3	1
14-nov-16	Looks like Buffett/Berkshire sold some Walmart. $WMT. But maintained big stakes in Wells $WFC (as expected) as well as $KHC $KO $AXP $IBM.	looks like buffett/berkshire sold some walmart. $wmt. but maintained big stakes in wells $wfc (as expected) as well as $khc $ko $axp $ibm.	looks like buffett/berkshire sold some walmart. $wmt. but maintained big stakes in wells $wfc (as expected) as well as $khc $ko $axp $ibm.	0.25	neutral	-0.05		11/03/2011	0	0	0	0	0	0	32.380001	23.10396825	67.87857143	17	0	2	0
10-dic-17	How long until numero uno? 1. $BABA 2. $JNJ 3. $JPM 4. $XOM 5. $BAC 6. $WFC 7. $WMT 8. $BTC 8. $V 9. $PG 10. $CVX pic.twitter.com/jVuadMA6BR	how long until numero uno? 1. $baba 2. $jnj 3. $jpm 4. $xom 5. $bac 6. $wfc 7. $wmt 8. $btc 8. $v 9. $pg 10. $cvx pic.twitter.com/jvuadma6br	how long until numero uno? 1. $baba 2. $jnj 3. $jpm 4. $xom 5. $bac 6. $wfc 7. $wmt 8. $btc 8. $v 9. $pg 10. $cvx pic.twitter.com/jvuadma6br	0.4	neutral	-0.05		12/03/2011	1	0	0	1	0	0	32.380001	23.10396825	67.87857143	18	1	3	1
29-dic-18	Illinois will get 10.8 million which means $WFC must have stollen 10x that amount. Dirtbags. @tastytradehttps://twitter.com/Pablo16delta/status/1079048848822226944Â â€¦ Keep in mind... if you do something similar.... you be in jail by now... Wells Fargo Agrees to Pay $575 Million to Resolve State Investigations https://www.nytimes.com/2018/12/28/business/wells-fargo-settlement.htmlÂ â€¦	illinois will get 10.8 million which means $wfc must have stollen 10x that amount. dirtbags. @tastytrade keep in mind... if you do something similar.... you be in jail by now... wells fargo agrees to pay $575 million to resolve state investigations	illinois will get 10.8 million which means $wfc must have stollen 10x that amount. dirtbags. @tastytrade keep in mind... if you do something similar.... you be in jail by now... wells fargo agrees to pay $575 million to resolve state investigations	0.2	neutral	-0.05		13/03/2011	1	0	1	0	0	0	32.380001	23.10396825	67.87857143	18	0	2	1
04-dic-18	$GS shows no sign of stopping until it's tried out long term support at $170 $BAC $WFC $Cpic.twitter.com/5PnoMZ9EHa	$gs shows no sign of stopping until it's tried out long term support at $170 $bac $wfc $cpic.twitter.com/5pnomz9eha	$gs shows no sign of stopping until it's tried out long term support at $170 $bac $wfc $cpic.twitter.com/5pnomz9eha	0.4	neutral	-0.05		14/03/2011	2	0	1	1	0	1	32.099998	23.10396825	68.87857143	18	0	2	1
31-may-18	Archeologists also solve mystery of what actually happened to TBTF Bank GSE â€œreformâ€� plan. $wfc $fnma. Film at 11.https://twitter.com/cnn/status/1001516854341505024Â â€¦ Archaeologists working at the ancient Roman city of Pompeii, Italy, uncovered the remains of a 30-year-old man who appears to have survived the initial eruption of Vesuvius in 79 A.D., only to be killed when he wasâ€¦	archeologists also solve mystery of what actually happened to tbtf bank gse reform plan. $wfc $fnma. film at 11. archaeologists working at the ancient roman city of pompeii, italy, uncovered the remains of a 30-year-old man who appears to have survived the initial eruption of vesuvius in 79 a.d., only to be killed when he was	archeologists also solve mystery of what actually happened to tbtf bank gse reform plan. $wfc $fnma. film at 11. archaeologists working at the ancient roman city of pompeii, italy, uncovered the remains of a 30-year-old man who appears to have survived the initial eruption of vesuvius in 79 a.d., only to be killed when he was	0.275	neutral	-0.05		15/03/2011	0	0	0	0	0	0	32.27	23.10396825	68.87857143	18	0	2	0
02-ene-18	Kamakura expected 10-year cumulative default rate for public financials with bonds traded in the US market drops 0.13% from 12/27 to 15.31% today $BAC $C $JPM $WFC pic.twitter.com/aDGCQAxIWw	kamakura expected 10-year cumulative default rate for public financials with bonds traded in the us market drops 0.13% from 12/27 to 15.31% today $bac $c $jpm $wfc pic.twitter.com/adgcqaxiww	kamakura expected 10-year cumulative default rate for public financials with bonds traded in the us market drops 0.13% from 12/27 to 15.31% today $bac $c $jpm $wfc pic.twitter.com/adgcqaxiww	0.233333333	neutral	-0.05		16/03/2011	0	0	0	0	0	0	31.23	23.10396825	68.87857143	18	0	2	0
04-oct-17	The problem is that Wells Fargo, in my mind, is just another bank, not as expensive as $JPM and not as cheap as $BAC. Just so so...	the problem is that wells fargo, in my mind, is just another bank, not as expensive as $jpm and not as cheap as $bac. just so so...	the problem is that wells fargo, in my mind, is just another bank, not as expensive as $jpm and not as cheap as $bac. just so so...	0.7	neutral	-0.05		17/03/2011	0	0	0	0	0	0	31.360001	23.10396825	68.87857143	18	0	2	0
01-ene-16	Free Chart Of The Week - The Expensive Opportunity Cost In Owning Bank of America $BAC http://allstarcharts.com/chart-week-expensive-opportunity-cost-owning-bank-america/Â â€¦	free chart of the week - the expensive opportunity cost in owning bank of america $bac	free chart of the week - the expensive opportunity cost in owning bank of america $bac	0.75	neutral	-0.05		18/03/2011	1	0	1	0	0	0	31.83	23.10396825	68.87857143	18	0	2	1
[truncated: 4,599 more rows]
