# Supplementary material for: Measuring information flux between social media and stock prices with Transfer Entropy
Source: PLoS One. 2021 Sep 23;16(9):e0257686. doi: 10.1371/journal.pone.0257686 (PMC8459996; doi:10.1371/journal.pone.0257686)
Supplement: S1 Data — (ZIP) [file pone.0257686.s001.zip › DATA BASES/15.-WELLS FARGO/wfcc3.xlsx]

## Sheet: Sheet2
SUMMARY OUTPUT
Regression Statistics
Multiple R	0.916756
R Square	0.840441
Adjusted R Square	0.840354
Standard Error	4.96517
Observations	3653
ANOVA
	df	SS	MS	F	Significance F
Regression	2	473967	236983	9612.81	0
Residual	3650	89983	24.6529
Total	3652	563950
	Coefficients	Standard Error	t Stat	P-value	Lower 95%	Upper 95%	Lower 95.0%	Upper 95.0%
Intercept	28.266	0.182959	154.494	0	27.9073	28.6247	27.9073	28.6247
X Variable 1	0.352263	0.0169796	20.7462	1.81645e-90	0.318972	0.385553	0.318972	0.385553
X Variable 2	0.161475	0.00491585	32.8478	1.49742e-207	0.151837	0.171113	0.151837	0.171113

## Sheet: Sheet4
SUMMARY OUTPUT
Regression Statistics
Multiple R	0.918104
R Square	0.842915
Adjusted R Square	0.842829
Standard Error	4.92653
Observations	3653
ANOVA
	df	SS	MS	F	Significance F
Regression	2	475362	237681	9792.92	0
Residual	3650	88588.1	24.2707
Total	3652	563950
	Coefficients	Standard Error	t Stat	P-value	Lower 95%	Upper 95%	Lower 95.0%	Upper 95.0%
Intercept	27.9659	0.236287	118.355	0	27.5026	28.4291	27.5026	28.4291
X Variable 1	-0.199827	0.0110866	-18.0243	1.20943e-69	-0.221563	-0.178091	-0.221563	-0.178091
X Variable 2	0.0575625	0.00196257	29.3301	5.58792e-170	0.0537146	0.0614103	0.0537146	0.0614103

## Sheet: wfcc3
fecha	tweet	TextBlob	clean	subjectivity	sentiment	polarity		fecha	eventos	acum	neg	pos	stock	A	B	Indice neg	Indice pos	Buliss	Bearish		fecha	eventos	negative	neutral	positive	-	+	stock	neg	pos	index					SUMMARY OUTPUT										SUMMARY OUTPUT
2012-11-25	@psy_oppa You're so sick when you dance horse dance moves!!!! Oppa gangnam style! Sick!! (-;	@psy_oppa you're so sick when you dance horse dance moves!!!! oppa gangnam style! sick!! (-;	@psy_oppa you're so sick when you dance horse dance moves!!!! oppa gangnam style! sick!! (-;	0.857143	negative	-1		2009-01-01	1	1	0	1	29.48	0	1	0	1	0	1	-0.736514	2009-01-01	1	0	0	1	0	0	29.48	0	0	1	1	3	1
2018-12-13	Worst quarter since .. _x000D_ * Q2 2012 for Citi_x000D_ * Q1 2016 for Bank of America _x000D_ * Q1 2016 for JPMorgan_x000D_ @CNBC $C $JPM $BAC _x000D_ pic.twitter.com/cfeIJnPmHt	worst quarter since .. _x000D_ * q2 2012 for citi_x000D_ * q1 2016 for bank of america _x000D_ * q1 2016 for jpmorgan_x000D_ @cnbc $c $jpm $bac _x000D_ pic.twitter.com/cfeijnpmht	worst quarter since .. _x000D_ * q2 2012 for citi_x000D_ * q1 2016 for bank of america _x000D_ * q1 2016 for jpmorgan_x000D_ @cnbc $c $jpm $bac _x000D_ pic.twitter.com/cfeijnpmht	1	negative	-1		2009-01-02	4	5	2	2	30	2	3	0.4	0.6	0.4	1.6		2009-01-02	4	2	0	2	0	0	30	0	0	0	-1	1	2		Regression Statistics										Regression Statistics
2018-03-28	3 Ways to Keep Yourself From Blowing Up on An Awful Day: Market Recon $SPX $RUT $NVDA $RHT $AAPL $C $BAC $GS $LMT $RTN $GD $BA $COMPhttps://realmoney.thestreet.com/articles/03/28/2018/3-ways-keep-yourself-blowing-awful-day-market-reconÃ‚Â Ã¢â‚¬Â¦	3 ways to keep yourself from blowing up on an awful day: market recon $spx $rut $nvda $rht $aapl $c $bac $gs $lmt $rtn $gd $ba $comp	3 ways to keep yourself from blowing up on an awful day: market recon $spx $rut $nvda $rht $aapl $c $bac $gs $lmt $rtn $gd $ba $comp	1	negative	-1		2009-01-03	0	5	0	0	30	2	3	0.4	0.6	0.8	2.2		2009-01-03	0	0	0	0	0	0	30	0	0	0	0	2	0		Multiple R	0.928911									Multiple R	0.901168
2017-09-20	A vicious cycle for shorts: sharks sweep, banks pop - Rinse & Repeat |Upwards Spiral| http://ow.ly/6E8r30fjkUxÃ‚Â @WallStJesus $C $BAC $XLF $MIKpic.twitter.com/wY5WcwbgWk	a vicious cycle for shorts: sharks sweep, banks pop - rinse & repeat |upwards spiral| @wallstjesus $c $bac $xlf $mikpic.twitter.com/wy5wcwbgwk	a vicious cycle for shorts: sharks sweep, banks pop - rinse & repeat |upwards spiral| @wallstjesus $c $bac $xlf $mikpic.twitter.com/wy5wcwbgwk	1	negative	-1		2009-01-04	0	5	0	0	30	2	3	0.4	0.6	1.2	2.8		2009-01-04	0	0	0	0	0	0	30	0	0	0	0	2	0		R Square	0.862875									R Square	0.812104
2017-01-02	The Volcker Rule: Washington-Think At Its Worst http://seekingalpha.com/article/4033715-volcker-rule-washington-think-worst?source=feed_fÃ‚Â Ã¢â‚¬Â¦ $BAC $C $DB $GS $JPM $MS $WFC $DIA $SPY $SPYB $SPYD $SPYG $SPYV	the volcker rule: washington-think at its worst $bac $c $db $gs $jpm $ms $wfc $dia $spy $spyb $spyd $spyg $spyv	the volcker rule: washington-think at its worst $bac $c $db $gs $jpm $ms $wfc $dia $spy $spyb $spyd $spyg $spyv	1	negative	-1		2009-01-05	2	7	0	2	28.06	2	5	0.285714	0.714286	1.48571	3.51429		2009-01-05	2	0	0	2	0	0	28.06	0	0	1	1	3	2		Adjusted R Square	0.8628									Adjusted R Square	0.812052
2016-06-28	It's a horrible time to be a U.S. bank: http://money.cnn.com/2016/06/28/investing/banks-crushed-brexit/index.htmlÃ‚Â Ã¢â‚¬Â¦ $C $BAC $GS $JPM	it's a horrible time to be a you.s. bank: $c $bac $gs $jpm	it's a horrible time to be a you.s. bank: $c $bac $gs $jpm	1	negative	-1		2009-01-06	3	10	2	1	27.54	4	6	0.4	0.6	1.88571	4.11429		2009-01-06	3	2	0	1	0	0	27.54	0	0	0	-1	1	2		Standard Error	4.60291									Standard Error	5.38733
2014-04-28	About 342 million shares of $BAC traded today --highest volume since Dec. 2012. The stock fell 6.3%, or its worst day in 1.5-years. @CNBC	about 342 million shares of $bac traded today --highest volume since dec. 2012. the stock fell 6.3%, or its worst day in 1.5-years. @cnbc	about 342 million shares of $bac traded today --highest volume since dec. 2012. the stock fell 6.3%, or its worst day in 1.5-years. @cnbc	1	negative	-1		2009-01-07	5	15	1	4	25.87	5	10	0.333333	0.666667	2.21905	4.78095		2009-01-07	5	1	0	4	0	0	25.87	0	0	1	1	3	4		Observations	3653									Observations	3653
2011-12-04	60 Minutes just demolioshed the "Gummint did it" silliness with insiders from Countrywide and Citigroup. Devastating stuff $BAC $C $$	60 minutes just demolioshed the "gummint did it" silliness with insiders from countrywide and citigroup. devastating stuff $bac $c $$	60 minutes just demolioshed the "gummint did it" silliness with insiders from countrywide and citigroup. devastating stuff $bac $c $$	1	negative	-1		2009-01-08	2	17	0	2	25.72	5	12	0.294118	0.705882	2.51317	5.48683		2009-01-08	2	0	0	2	0	0	25.72	0	0	2	1	3	2
2010-11-14	The 18 Worst Companies In America $T $DTV $C $JPM $BAC $MCD $WLP $AMR $DAL $LCC $TWC $CMCSA $UAUA $CCMM by @twitofgus http://read.bi/cXMVT4	the 18 worst companies in america $t $dtv $c $jpm $bac $mcd $wlp $amr $dal $lcc $twc $cmcsa $uaua $ccmm by @twitofgus	the 18 worst companies in america $t $dtv $c $jpm $bac $mcd $wlp $amr $dal $lcc $twc $cmcsa $uaua $ccmm by @twitofgus	1	negative	-1		2009-01-09	2	19	0	2	25.14	5	14	0.263158	0.736842	2.77632	6.22368		2009-01-09	2	0	0	2	0	0	25.14	0	0	3	1	3	2		ANOVA										ANOVA
2010-10-14	Here's That Devastating Report On Bank Of America That Everyone Is Talking About Today $BAC by @WhiteGM http://read.bi/agSoUN	here's that devastating report on bank of america that everyone is talking about today $bac by @whitegm	here's that devastating report on bank of america that everyone is talking about today $bac by @whitegm	1	negative	-1		2009-01-10	0	19	0	0	25.14	5	14	0.263158	0.736842	3.03948	6.96052		2009-01-10	0	0	0	0	0	0	25.14	0	0	3	0	2	0			df	SS	MS	F	Significance F						df	SS	MS
2010-01-03	Ken Lewis is a clown @theback9: $BAC accounted for $4.5B of losses over those 9 months, the bank's worst performing unit #bankruptcy	ken lewis is a clown @theback9: $bac accounted for $4.5b of losses over those 9 months, the bank's worst performing unit #bankruptcy	ken lewis is a clown @theback9: $bac accounted for $4.5b of losses over those 9 months, the bank's worst performing unit #bankruptcy	1	negative	-1		2009-01-11	0	19	0	0	25.14	5	14	0.263158	0.736842	3.30264	7.69736		2009-01-11	0	0	0	0	0	0	25.14	0	0	3	0	2	0		Regression	2	486618	243309	11484	0					Regression	1	457986	457986
2009-05-07	RT @UrbaneGorilla: @jweaving $BAC, $WFC, $TD$AMTD $ETFC , #Suddenlink. The list goes on. --> $BAC is RIDICULOUS!!! $WFC, too!!!	rt @urbanegorilla: @jweaving $bac, $wfc, $td$amtd $etfc , #suddenlink. the list goes on. --> $bac is ridiculous!!! $wfc, too!!!	rt @urbanegorilla: @jweaving $bac, $wfc, $td$amtd $etfc , #suddenlink. the list goes on. --> $bac is ridiculous!!! $wfc, too!!!	1	negative	-1		2009-01-12	2	21	0	2	23.8	5	16	0.238095	0.761905	3.54073	8.45927		2009-01-12	2	0	0	2	0	0	23.8	0	0	4	1	3	2		Residual	3650	77331.7	21.1868							Residual	3651	105964	29.0233
2013-12-13	And the worst person* of 2013 is: $WFC_x000D_ http://blogs.ocweekly.com/navelgazing/2013/12/worst_people_america_crimes_20.php?page=4Ã‚Â Ã¢â‚¬Â¦_x000D_ (*=corporations are people)pic.twitter.com/SjL7qSADTb	and the worst person* of 2013 is: $wfc_x000D_ _x000D_ (*=corporations are people)pic.twitter.com/sjl7qsadtb	and the worst person* of 2013 is: $wfc_x000D_ _x000D_ (*=corporations are people)pic.twitter.com/sjl7qsadtb	1	negative	-1		2009-01-13	6	27	2	4	24.38	7	20	0.259259	0.740741	3.79999	9.20001		2009-01-13	6	2	0	4	0	0	24.38	0	0	5	1	3	4		Total	3652	563950								Total	3652	563950
2016-11-03	Exclusive: Over a dozen workers describe grim mood inside crisis-ridden #WellsFargo http://money.cnn.com/2016/11/03/investing/wells-fargo-morale-problem/index.htmlÃ‚Â Ã¢â‚¬Â¦ $WFC pic.twitter.com/Yo3vCgxHJa	exclusive: over a dozen workers describe grim mood inside crisis-ridden #wellsfargo $wfc pic.twitter.com/yo3vcgxhja	exclusive: over a dozen workers describe grim mood inside crisis-ridden #wellsfargo $wfc pic.twitter.com/yo3vcgxhja	1	negative	-1		2009-01-14	7	34	3	4	23.07	10	24	0.294118	0.705882	4.09411	9.90589		2009-01-14	7	3	0	4	0	0	23.07	0	0	6	1	3	4
2016-09-29	NOW: #LosAngeles City Atty Feuer joins @GDLA w/ @SteveGDLA & @Araksya who are "outraged" about #WellsFargo sales practices! $WFC @FOXLApic.twitter.com/k5YRUhuGQy	now: #losangeles city atty feuer joins @gdla w/ @stevegdla & @araksya who are "outraged" about #wellsfargo sales practices! $wfc @foxlapic.twitter.com/k5yruhugqy	now: #losangeles city atty feuer joins @gdla w/ @stevegdla & @araksya who are "outraged" about #wellsfargo sales practices! $wfc @foxlapic.twitter.com/k5yruhugqy	1	negative	-1		2009-01-15	2	36	1	1	20.16	11	25	0.305556	0.694444	4.39967	10.6003		2009-01-15	2	1	0	1	0	0	20.16	0	0	5	-1	1	1			Coefficients	Standard Error	t Stat	P-value	Lower 95%	Upper 95%	Lower 95.0%	Upper 95.0%			Coefficients	Standard Error	t Stat
2017-01-02	The Volcker Rule: Washington-Think At Its Worst http://seekingalpha.com/article/4033715-volcker-rule-washington-think-worst?source=tweetÃ‚Â Ã¢â‚¬Â¦ $BAC $C $DB $GS $JPM $MS $WFC $DIA $SPY $SPYB $SPYD $SPYG $SPYV	the volcker rule: washington-think at its worst $bac $c $db $gs $jpm $ms $wfc $dia $spy $spyb $spyd $spyg $spyv	the volcker rule: washington-think at its worst $bac $c $db $gs $jpm $ms $wfc $dia $spy $spyb $spyd $spyg $spyv	1	negative	-1		2009-01-16	4	40	0	4	18.68	11	29	0.275	0.725	4.67467	11.3253		2009-01-16	4	0	0	4	0	0	18.68	0	0	6	1	3	4		Intercept	25.8406	0.130088	198.639	0	25.5855	26.0956	25.5855	26.0956		Intercept	28.0345	0.14066	199.307
2016-11-14	$BAC is up a mere 17% in one week !!!_x000D_ Move along folks, nothing to see here....	$bac is up a mere 17% in one week !!!_x000D_ move along folks, nothing to see here....	$bac is up a mere 17% in one week !!!_x000D_ move along folks, nothing to see here....	0.5	negative	-0.976562		2009-01-17	1	41	1	0	18.68	12	29	0.292683	0.707317	4.96735	12.0327		2009-01-17	1	1	0	0	0	0	18.68	0	0	5	-1	1	1		X Variable 1	-0.519723	0.0117705	-44.1547	0	-0.542801	-0.496646	-0.542801	-0.496646		X Variable 1	0.143422	0.00114173	125.618
2011-08-23	Stupid Rumor of day: JPMorgan May Take Over Bank Of America - MEGA BANK! 31% of US Deposits! DOUBTFUL http://bit.ly/oNwmGSÃ‚Â $JPM $BAC $$	stupid rumor of day: jpmorgan may take over bank of america - mega bank! 31% of us deposits! doubtful $jpm $bac $$	stupid rumor of day: jpmorgan may take over bank of america - mega bank! 31% of us deposits! doubtful $jpm $bac $$	0.95	negative	-0.9		2009-01-18	0	41	0	0	18.68	12	29	0.292683	0.707317	5.26003	12.74		2009-01-18	0	0	0	0	0	0	18.68	0	0	5	0	2	0		X Variable 2	0.231273	0.00400134	57.7988	0	0.223428	0.239118	0.223428	0.239118
2012-01-05	$C, $JPM, $WFC. even those hated finnies are looking constructive.	$c, $jpm, $wfc. even those hated finnies are looking constructive.	$c, $jpm, $wfc. even those hated finnies are looking constructive.	0.7	negative	-0.9		2009-01-19	0	41	0	0	18.68	12	29	0.292683	0.707317	5.55272	13.4473		2009-01-19	0	0	0	0	0	0	18.68	0	0	5	0	2	0
2018-11-30	Who's buying into this hated sector? Warren Buffett is. $JPM $CMA $BAC $WFC $PNC $WAL $MTBhttps://soundcloud.com/zacks-investment-research/buffett-goes-all-in-on-the?utm_source=soundcloud&utm_campaign=share&utm_medium=twitterÃ‚Â Ã¢â‚¬Â¦	who's buying into this hated sector? warren buffett is. $jpm $cma $bac $wfc $pnc $wal $mtb	who's buying into this hated sector? warren buffett is. $jpm $cma $bac $wfc $pnc $wal $mtb	0.7	negative	-0.9		2009-01-20	2	43	0	2	14.23	12	31	0.27907	0.72093	5.83179	14.1682		2009-01-20	2	0	0	2	0	0	14.23	0	0	6	1	3	2
2009-04-21	so $BAC guys hate the $MER guys & the $MER guys that have come over hate the $BAC guys @dasan was all over this, worst buy ever for $BAC	so $bac guys hate the $mer guys & the $mer guys that have come over hate the $bac guys @dasan was all over this, worst buy ever for $bac	so $bac guys hate the $mer guys & the $mer guys that have come over hate the $bac guys @dasan was all over this, worst buy ever for $bac	0.933333	negative	-0.866667		2009-01-21	3	46	1	2	16.65	13	33	0.282609	0.717391	6.11439	14.8856		2009-01-21	3	1	0	2	0	0	16.65	0	0	7	1	3	2		SUMMARY OUTPUT										SUMMARY OUTPUT
2014-07-03	lets be clear--fixed income will do badly.. momentum stocks NO--$CAT, $UTX, $BA, $BAC yes. The critics here are, frankly, pathetic	lets be clear--fixed income will do badly.. momentum stocks no--$cat, $utx, $ba, $bac yes. the critics here are, frankly, pathetic	lets be clear--fixed income will do badly.. momentum stocks no--$cat, $utx, $ba, $bac yes. the critics here are, frankly, pathetic	0.833333	negative	-0.85		2009-01-22	5	51	0	5	15.79	13	38	0.254902	0.745098	6.3693	15.6307		2009-01-22	5	0	0	5	0	0	15.79	0	0	8	1	3	5
2014-02-02	U2 for Bank of America? Sellout, bloody sellout. $BOA	u2 for bank of america? sellout, bloody sellout. $boa	u2 for bank of america? sellout, bloody sellout. $boa	0.9	negative	-0.8		2009-01-23	2	53	0	2	15.87	13	40	0.245283	0.754717	6.61458	16.3854		2009-01-23	2	0	0	2	0	0	15.87	0	0	9	1	3	2		Regression Statistics										Regression Statistics
2017-12-13	what do you guys think about Wells Fargo breaking out of a 3-year base? $WFC pic.twitter.com/PzMytfgKyB	what do you guys think about wells fargo breaking out of a 3-year base? $wfc pic.twitter.com/pzmytfgkyb	what do you guys think about wells fargo breaking out of a 3-year base? $wfc pic.twitter.com/pzmytfgkyb	1	negative	-0.8		2009-01-24	0	53	0	0	15.87	13	40	0.245283	0.754717	6.85986	17.1401		2009-01-24	0	0	0	0	0	0	15.87	0	0	9	0	2	0		Multiple R	0.933187									Multiple R	0.916749
2018-02-05	The Market Carpet got bloody today._x000D_ $WFC $NVDA $XOM $GOOGL $CVX $QCOM $HD $MSFT $AAPL $SPY $SPXpic.twitter.com/ce2GOu6fPA	the market carpet got bloody today._x000D_ $wfc $nvda $xom $googl $cvx $qcom $hd $msft $aapl $spy $spxpic.twitter.com/ce2gou6fpa	the market carpet got bloody today._x000D_ $wfc $nvda $xom $googl $cvx $qcom $hd $msft $aapl $spy $spxpic.twitter.com/ce2gou6fpa	0.9	negative	-0.8		2009-01-25	0	53	0	0	15.87	13	40	0.245283	0.754717	7.10514	17.8949		2009-01-25	0	0	0	0	0	0	15.87	0	0	9	0	2	0		R Square	0.870838									R Square	0.840428
2018-02-02	$WFC Boom. Filthy bank. Filthy. https://twitter.com/Reuters/status/959571748785152001Ã‚Â Ã¢â‚¬Â¦ Fed orders Wells Fargo to halt 'growth' over compliance issues http://reut.rs/2BP1c0b	$wfc boom. filthy bank. filthy. fed orders wells fargo to halt 'growth' over compliance issues	$wfc boom. filthy bank. filthy. fed orders wells fargo to halt 'growth' over compliance issues	1	negative	-0.8		2009-01-26	2	55	0	2	15.48	13	42	0.236364	0.763636	7.34151	18.6585		2009-01-26	2	0	0	2	0	0	15.48	0	0	10	1	3	2		Adjusted R Square	0.87076									Adjusted R Square	0.840379
2012-07-03	Damn thundering like crazy beast!!!!!!! Scary~~~~	damn thundering like crazy beast!!!!!!! scary~~~~	damn thundering like crazy beast!!!!!!! scary~~~~	0.95	negative	-0.75		2009-01-27	0	55	0	0	16.19	13	42	0.236364	0.763636	7.57787	19.4221		2009-01-27	0	0	0	0	0	0	16.19	0	0	10	0	2	0		Standard Error	4.37623									Standard Error	4.86347
2012-05-25	Buying banks: C (26.54) and BAC (7.14) $C $BAC	buying banks: c (26.54) and bac (7.14) $c $bac	buying banks: c (26.54) and bac (7.14) $c $bac	1	negative	-0.75		2009-01-28	0	55	0	0	21.19	13	42	0.236364	0.763636	7.81424	20.1858		2009-01-28	0	0	0	0	0	0	21.19	0	0	10	0	2	0		Observations	3299									Observations	3299
2013-07-12	Wells Fargo beats estimates; $WFC STORY: http://cnb.cx/13TD3TaÃ‚Â (via @earningscentral)	wells fargo beats estimates; $wfc story: (via @earningscentral)	wells fargo beats estimates; $wfc story: (via @earningscentral)	1	negative	-0.75		2009-01-29	1	56	1	0	18.78	14	42	0.25	0.75	8.06424	20.9358		2009-01-29	1	1	0	0	0	0	18.78	0	0	9	-1	1	1
2014-01-09	This part of Wells Fargo's business is taking off: http://cnb.cx/K8EqoVÃ‚Â (via @kaylatausche) $WFC	this part of wells fargo's business is taking off: (via @kaylatausche) $wfc	this part of wells fargo's business is taking off: (via @kaylatausche) $wfc	1	negative	-0.75		2009-01-30	0	56	0	0	18.9	14	42	0.25	0.75	8.31424	21.6858		2009-01-30	0	0	0	0	0	0	18.9	0	0	9	0	2	0		ANOVA										ANOVA
2016-09-28	California hits Wells Fargo where it hurts: http://usat.ly/2dupPZaÃ‚Â (Photo: Getty) $WFC pic.twitter.com/nlsXNs8H8P	california hits wells fargo where it hurts: (photo: getty) $wfc pic.twitter.com/nlsxns8h8p	california hits wells fargo where it hurts: (photo: getty) $wfc pic.twitter.com/nlsxns8h8p	1	negative	-0.75		2009-01-31	0	56	0	0	18.9	14	42	0.25	0.75	8.56424	22.4358		2009-01-31	0	0	0	0	0	0	18.9	0	0	9	0	2	0			df	SS	MS	F	Significance F						df	SS	MS
2014-04-25	Dick Bove has bad news on Bank of America earnings: http://cnb.cx/1gY42PlÃ‚Â (via @JeffCoxCNBCcom) $BAC	dick bove has bad news on bank of america earnings: (via @jeffcoxcnbccom) $bac	dick bove has bad news on bank of america earnings: (via @jeffcoxcnbccom) $bac	0.833333	negative	-0.725		2009-02-01	0	56	0	0	18.9	14	42	0.25	0.75	8.81424	23.1858		2009-02-01	0	0	0	0	0	0	18.9	0	0	9	0	2	0		Regression	2	425590	212795	11111.2	0					Regression	1	410728	410728
2014-06-13	Note to self: People get mad when you hate on $AAPL $BAC or soccer	note to self: people get mad when you hate on $aapl $bac or soccer	note to self: people get mad when you hate on $aapl $bac or soccer	0.95	negative	-0.7125		2009-02-02	0	56	0	0	19.23	14	42	0.25	0.75	9.06424	23.9358		2009-02-02	0	0	0	0	0	0	19.23	0	0	9	0	2	0		Residual	3296	63123.1	19.1514							Residual	3297	77984.9	23.6533
2018-10-12	$BAC ugly pic.twitter.com/Dv0piEfg9G	$bac ugly pic.twitter.com/dv0piefg9g	$bac ugly pic.twitter.com/dv0piefg9g	1	negative	-0.7		2009-02-03	0	56	0	0	18.53	14	42	0.25	0.75	9.31424	24.6858		2009-02-03	0	0	0	0	0	0	18.53	0	0	9	0	2	0		Total	3298	488713								Total	3298	488713
2013-02-01	Bank of America's online #banking website crashes, leaving customers frustrated (via @AP) http://yhoo.it/11pViy6Ã‚Â $BAC #BofA	bank of america's online #banking website crashes, leaving customers frustrated (via @ap) $bac #bofa	bank of america's online #banking website crashes, leaving customers frustrated (via @ap) $bac #bofa	0.2	negative	-0.7		2009-02-04	0	56	0	0	17.45	14	42	0.25	0.75	9.56424	25.4358		2009-02-04	0	0	0	0	0	0	17.45	0	0	9	0	2	0
2009-08-27	Merrill Lynch Is Seething With Anger Over Treatment Of Dan Sontag $BAC by @carney http://bit.ly/13R2vn	merrill lynch is seething with anger over treatment of dan sontag $bac by @carney	merrill lynch is seething with anger over treatment of dan sontag $bac by @carney	0.2	negative	-0.7		2009-02-05	2	58	0	2	16.27	14	44	0.241379	0.758621	9.80562	26.1944		2009-02-05	2	0	0	2	0	0	16.27	0	0	10	1	3	2			Coefficients	Standard Error	t Stat	P-value	Lower 95%	Upper 95%	Lower 95.0%	Upper 95.0%			Coefficients	Standard Error	t Stat
2016-06-20	Some intra-day ugly candles, Fins_x000D_ $XLU $GS $JPM $WFC $BAC $C	some intra-day ugly candles, fins_x000D_ $xlu $gs $jpm $wfc $bac $c	some intra-day ugly candles, fins_x000D_ $xlu $gs $jpm $wfc $bac $c	1	negative	-0.7		2009-02-06	0	58	0	0	19.14	14	44	0.241379	0.758621	10.047	26.953		2009-02-06	0	0	0	0	0	0	19.14	0	0	10	0	2	0		Intercept	25.2809	0.129759	194.829	0	25.0265	25.5353	25.0265	25.5353		Intercept	27.0417	0.131372	205.84
2017-11-09	Senate GOP Tax Bill May Be Bad News For Investors http://ow.ly/XeQf30gt3xiÃ‚Â $AAPL $BAC $GOOGLpic.twitter.com/ugdpcSjwsS	senate gop tax bill may be bad news for investors $aapl $bac $googlpic.twitter.com/ugdpcsjwss	senate gop tax bill may be bad news for investors $aapl $bac $googlpic.twitter.com/ugdpcsjwss	0.666667	negative	-0.7		2009-02-07	0	58	0	0	19.14	14	44	0.241379	0.758621	10.2884	27.7116		2009-02-07	0	0	0	0	0	0	19.14	0	0	10	0	2	0		X Variable 1	-0.45086	0.0135847	-33.1887	1.21349e-208	-0.477495	-0.424225	-0.477495	-0.424225		X Variable 1	0.162912	0.00123629	131.774
2016-06-13	$MSFT is gonna be so pissed they paid $196 for $LNKD... It ain't as bad as $BAC paying $30/share for CountryWide but they gonna be heated	$msft is gonna be so pissed they paid $196 for $lnkd... it ain't as bad as $bac paying $30/share for countrywide but they gonna be heated	$msft is gonna be so pissed they paid $196 for $lnkd... it ain't as bad as $bac paying $30/share for countrywide but they gonna be heated	0.666667	negative	-0.7		2009-02-08	0	58	0	0	19.14	14	44	0.241379	0.758621	10.5298	28.4702		2009-02-08	0	0	0	0	0	0	19.14	0	0	10	0	2	0		X Variable 2	0.21191	0.00444419	47.6826	0	0.203197	0.220624	0.203197	0.220624
2013-10-21	JPMorgan's $13 bil settlement is bad news for BofA, Wells, others. $JPM $BAC http://ow.ly/q1fwu	jpmorgan's $13 bil settlement is bad news for bofa, wells, others. $jpm $bac	jpmorgan's $13 bil settlement is bad news for bofa, wells, others. $jpm $bac	0.666667	negative	-0.7		2009-02-09	0	58	0	0	19.06	14	44	0.241379	0.758621	10.7711	29.2289		2009-02-09	0	0	0	0	0	0	19.06	0	0	10	0	2	0
2012-05-18	$JPM has over 80% in Level 3 assets vs. 40% for $BAC and $C. (could be bad)	$jpm has over 80% in level 3 assets vs. 40% for $bac and $c. (could be bad)	$jpm has over 80% in level 3 assets vs. 40% for $bac and $c. (could be bad)	0.666667	negative	-0.7		2009-02-10	0	58	0	0	16.35	14	44	0.241379	0.758621	11.0125	29.9875		2009-02-10	0	0	0	0	0	0	16.35	0	0	10	0	2	0
2012-04-18	Bank of America faces $2B of bad home-equity loans | http://bloom.bg/IymyxyÃ‚Â $BAC	bank of america faces $2b of bad home-equity loans | $bac	bank of america faces $2b of bad home-equity loans | $bac	0.666667	negative	-0.7		2009-02-11	0	58	0	0	17.5	14	44	0.241379	0.758621	11.2539	30.7461		2009-02-11	0	0	0	0	0	0	17.5	0	0	10	0	2	0
2012-02-09	The! AG settlement with $BAC, %WFC et all looks like a coupon settlement for bad tires. No punishment for securities fraud, racketeering	the! ag settlement with $bac, %wfc et all looks like a coupon settlement for bad tires. no punishment for securities fraud, racketeering	the! ag settlement with $bac, %wfc et all looks like a coupon settlement for bad tires. no punishment for securities fraud, racketeering	0.666667	negative	-0.7		2009-02-12	0	58	0	0	16.8	14	44	0.241379	0.758621	11.4953	31.5047		2009-02-12	0	0	0	0	0	0	16.8	0	0	10	0	2	0
2012-01-02	Signs of Bad Companies http://stks.co/1jp4Ã‚Â $RIMM $NFLX $AAPL $GS $BAC $AIG $C	signs of bad companies $rimm $nflx $aapl $gs $bac $aig $c	signs of bad companies $rimm $nflx $aapl $gs $bac $aig $c	0.666667	negative	-0.7		2009-02-13	0	58	0	0	15.76	14	44	0.241379	0.758621	11.7366	32.2634		2009-02-13	0	0	0	0	0	0	15.76	0	0	10	0	2	0
2011-12-19	$BAC trade idea: Financials are in bad shape, but $BAC is leading. There are a lot of bag holders this year (it (cont) http://tl.gd/eqki9n	$bac trade idea: financials are in bad shape, but $bac is leading. there are a lot of bag holders this year (it (cont)	$bac trade idea: financials are in bad shape, but $bac is leading. there are a lot of bag holders this year (it (cont)	0.666667	negative	-0.7		2009-02-14	0	58	0	0	15.76	14	44	0.241379	0.758621	11.978	33.022		2009-02-14	0	0	0	0	0	0	15.76	0	0	10	0	2	0
2009-01-17	Why didn't $BAC know how bad the books were at ML before they bought them? Did Deloitte know? Is PwC up for it? http://tinyurl.com/7uv96l	why didn't $bac know how bad the books were at ml before they bought them? did deloitte know? is pwc up for it?	why didn't $bac know how bad the books were at ml before they bought them? did deloitte know? is pwc up for it?	0.666667	negative	-0.7		2009-02-15	0	58	0	0	15.76	14	44	0.241379	0.758621	12.2194	33.7806		2009-02-15	0	0	0	0	0	0	15.76	0	0	10	0	2	0
2009-01-13	Rosner: Force Banks to Write-down Bad Debt Before They Get a Dime of TARP II_x000D_ http://tinyurl.com/8rbeue ($C $BAC $JPM $XLF $GS $MS $WFC)	rosner: force banks to write-down bad debt before they get a dime of tarp ii_x000D_ ($c $bac $jpm $xlf $gs $ms $wfc)	rosner: force banks to write-down bad debt before they get a dime of tarp ii_x000D_ ($c $bac $jpm $xlf $gs $ms $wfc)	0.666667	negative	-0.7		2009-02-16	0	58	0	0	15.76	14	44	0.241379	0.758621	12.4608	34.5392		2009-02-16	0	0	0	0	0	0	15.76	0	0	10	0	2	0
2009-05-04	Buffet just another pumper, like everyone else. of course. Who didn't know something bad coming re: $WFC after this weekend? $WFC $$	buffet just another pumper, like everyone else. of course. who didn't know something bad coming re: $wfc after this weekend? $wfc $$	buffet just another pumper, like everyone else. of course. who didn't know something bad coming re: $wfc after this weekend? $wfc $$	0.666667	negative	-0.7		2009-02-17	0	58	0	0	13.69	14	44	0.241379	0.758621	12.7022	35.2978		2009-02-17	0	0	0	0	0	0	13.69	0	0	10	0	2	0
2017-12-08	Despite a push to slash regulation & rein in @CFPB, President Trump vows to punish #WellsFargo for 'bad acts' http://money.cnn.com/2017/12/08/investing/trump-twitter-wells-fargo/index.htmlÃ‚Â Ã¢â‚¬Â¦ $WFC pic.twitter.com/hDehishbKt	despite a push to slash regulation & rein in @cfpb, president trump vows to punish #wellsfargo for 'bad acts' $wfc pic.twitter.com/hdehishbkt	despite a push to slash regulation & rein in @cfpb, president trump vows to punish #wellsfargo for 'bad acts' $wfc pic.twitter.com/hdehishbkt	0.666667	negative	-0.7		2009-02-18	0	58	0	0	13.05	14	44	0.241379	0.758621	12.9435	36.0565		2009-02-18	0	0	0	0	0	0	13.05	0	0	10	0	2	0
2018-03-31	The Buyback Bubble Will End Badly..._x000D_ $BA $DVN $WFC https://seekingalpha.com/article/4156578-buyback-bubble-will-end-badly?source=tweetÃ‚Â Ã¢â‚¬Â¦	the buyback bubble will end badly..._x000D_ $ba $dvn $wfc	the buyback bubble will end badly..._x000D_ $ba $dvn $wfc	0.666667	negative	-0.7		2009-02-19	0	58	0	0	12.01	14	44	0.241379	0.758621	13.1849	36.8151		2009-02-19	0	0	0	0	0	0	12.01	0	0	10	0	2	0
2018-01-12	If you missed it, JP Morgan and Wells Fargo reported earnings this morning_x000D_ Ã¢â‚¬Â¢ $WFC MISSED on revenue but beat on EPS -> https://stocktwits.com/Plutustraders/message/108692057Ã‚Â Ã¢â‚¬Â¦_x000D_ Ã¢â‚¬Â¢ $JPM made one really bad trade ->https://stocktwits.com/lamonicabuzz/message/108693806Ã‚Â Ã¢â‚¬Â¦	if you missed it, jp morgan and wells fargo reported earnings this morning_x000D_ $wfc missed on revenue but beat on eps -> _x000D_ $jpm made one really bad trade ->	if you missed it, jp morgan and wells fargo reported earnings this morning_x000D_ $wfc missed on revenue but beat on eps -> _x000D_ $jpm made one really bad trade ->	0.666667	negative	-0.7		2009-02-20	2	60	0	2	10.91	14	46	0.233333	0.766667	13.4183	37.5817		2009-02-20	2	0	0	2	0	0	10.91	0	0	11	1	3	2
2018-02-05	At least four downgrades for $WFC, which is poised for its worst day since 2011._x000D_ @CNBC _x000D_ Morgan Stanley:pic.twitter.com/Ld4A3ZcABk	at least four downgrades for $wfc, which is poised for its worst day since 2011._x000D_ @cnbc _x000D_ morgan stanley:pic.twitter.com/ld4a3zcabk	at least four downgrades for $wfc, which is poised for its worst day since 2011._x000D_ @cnbc _x000D_ morgan stanley:pic.twitter.com/ld4a3zcabk	0.7	negative	-0.65		2009-02-21	0	60	0	0	10.91	14	46	0.233333	0.766667	13.6516	38.3484		2009-02-21	0	0	0	0	0	0	10.91	0	0	11	0	2	0
2017-04-14	Warren Buffett is cutting his Wells Fargo stake - but it has zero to do with account fraud or bad PR. $WFC https://www.fool.com/investing/2017/04/13/warren-buffett-is-selling-wells-fargo-stock-should.aspxÃ‚Â Ã¢â‚¬Â¦	warren buffett is cutting his wells fargo stake - but it has zero to do with account fraud or bad pr. $wfc	warren buffett is cutting his wells fargo stake - but it has zero to do with account fraud or bad pr. $wfc	0.783333	negative	-0.65		2009-02-22	1	61	0	1	10.91	14	47	0.229508	0.770492	13.8811	39.1189		2009-02-22	1	0	0	1	0	0	10.91	0	0	12	1	3	1
2018-12-04	Here's the bankster bailouts in one picture. $BAC_x000D_ (Shout out to the hecklers, whatever they're mad about). pic.twitter.com/RNWaQoYZS7	here's the bankster bailouts in one picture. $bac_x000D_ (shout out to the hecklers, whatever they're mad about). pic.twitter.com/rnwaqoyzs7	here's the bankster bailouts in one picture. $bac_x000D_ (shout out to the hecklers, whatever they're mad about). pic.twitter.com/rnwaqoyzs7	1	negative	-0.625		2009-02-23	2	63	0	2	11.03	14	49	0.222222	0.777778	14.1033	39.8967		2009-02-23	2	0	0	2	0	0	11.03	0	0	13	1	3	2
2013-04-17	Bank of America EPS shy of estimates. $BAC STORY: http://cnb.cx/11f00cQÃ‚Â (via @EarningsCentral)	bank of america eps shy of estimates. $bac story: (via @earningscentral)	bank of america eps shy of estimates. $bac story: (via @earningscentral)	0.75	negative	-0.625		2009-02-24	1	64	1	0	13.05	15	49	0.234375	0.765625	14.3377	40.6623		2009-02-24	1	1	0	0	0	0	13.05	0	0	12	-1	1	1
2013-10-24	Bank of America cutting 3,000 #mortgage #jobs: http://bit.ly/166viJuÃ‚Â $BAC	bank of america cutting 3,000 #mortgage #jobs: $bac	bank of america cutting 3,000 #mortgage #jobs: $bac	0.9	negative	-0.6		2009-02-25	0	64	0	0	13.44	15	49	0.234375	0.765625	14.5721	41.4279		2009-02-25	0	0	0	0	0	0	13.44	0	0	12	0	2	0
2012-05-21	FUNNIEST FUCKING HEADLINE OF THE DAY: BofA Chief Says Dimon Will Do WhatÃ¢â‚¬â„¢s Needed to Cap Losses http://bloom.bg/JLo84jÃ‚Â $BAC $JPM $$	funniest fucking headline of the day: bofa chief says dimon will do whats needed to cap losses $bac $jpm $$	funniest fucking headline of the day: bofa chief says dimon will do whats needed to cap losses $bac $jpm $$	0.8	negative	-0.6		2009-02-26	2	66	1	1	14.4	16	50	0.242424	0.757576	14.8145	42.1855		2009-02-26	2	1	0	1	0	0	14.4	0	0	11	-1	1	1
2011-08-25	$BAC bulls pounding table that co didn't need to raise capital. Fact Buffett got these sweetheart terms shows you how desperate they were	$bac bulls pounding table that co didn't need to raise capital. fact buffett got these sweetheart terms shows you how desperate they were	$bac bulls pounding table that co didn't need to raise capital. fact buffett got these sweetheart terms shows you how desperate they were	1	negative	-0.6		2009-02-27	1	67	0	1	12.1	16	51	0.238806	0.761194	15.0533	42.9467		2009-02-27	1	0	0	1	0	0	12.1	0	0	12	1	3	1
2010-12-03	7 Stocks Insiders Are Buying Like Crazy $BAC $VSR $RIMG $HPOL http://read.bi/hY6JlR	7 stocks insiders are buying like crazy $bac $vsr $rimg $hpol	7 stocks insiders are buying like crazy $bac $vsr $rimg $hpol	0.9	negative	-0.6		2009-02-28	1	68	0	1	12.1	16	52	0.235294	0.764706	15.2886	43.7114		2009-02-28	1	0	0	1	0	0	12.1	0	0	13	1	3	1
2009-12-07	Desperate Citigroup And Wachovia At War With Government Over TARP Repayment $WFC $C by @tvjournal http://bit.ly/7WMRjf	desperate citigroup and wachovia at war with government over tarp repayment $wfc $c by @tvjournal	desperate citigroup and wachovia at war with government over tarp repayment $wfc $c by @tvjournal	1	negative	-0.6		2009-03-01	1	69	1	0	12.1	17	52	0.246377	0.753623	15.535	44.465		2009-03-01	1	1	0	0	0	0	12.1	0	0	12	-1	1	1
2012-11-19	Monday links: investment diets, $FB under accumulation and why coupons drive us crazy. http://stks.co/mEyHÃ‚Â $AAPL $CSCO $AMZN $INTC $WFC	monday links: investment diets, $fb under accumulation and why coupons drive us crazy. $aapl $csco $amzn $intc $wfc	monday links: investment diets, $fb under accumulation and why coupons drive us crazy. $aapl $csco $amzn $intc $wfc	0.9	negative	-0.6		2009-03-02	0	69	0	0	10.84	17	52	0.246377	0.753623	15.7814	45.2186		2009-03-02	0	0	0	0	0	0	10.84	0	0	12	0	2	0
2012-01-05	Who Is Richard Cordray? http://yhoo.it/yExlx0Ã‚Â Here's Why Wall Street Is Afraid of Him @businessinsider @CFPB $BAC $C $JPM $WFC	who is richard cordray? here's why wall street is afraid of him @businessinsider @cfpb $bac $c $jpm $wfc	who is richard cordray? here's why wall street is afraid of him @businessinsider @cfpb $bac $c $jpm $wfc	0.9	negative	-0.6		2009-03-03	0	69	0	0	10.67	17	52	0.246377	0.753623	16.0277	45.9723		2009-03-03	0	0	0	0	0	0	10.67	0	0	12	0	2	0
2015-12-01	The coal industry is getting too dirty for Wall Street to touch http://cnnmon.ie/1IBfC0YÃ‚Â #climatechange $MS $WFC pic.twitter.com/hkC9Rzavu0	the coal industry is getting too dirty for wall street to touch #climatechange $ms $wfc pic.twitter.com/hkc9rzavu0	the coal industry is getting too dirty for wall street to touch #climatechange $ms $wfc pic.twitter.com/hkc9rzavu0	0.8	negative	-0.6		2009-03-04	0	69	0	0	9.66	17	52	0.246377	0.753623	16.2741	46.7259		2009-03-04	0	0	0	0	0	0	9.66	0	0	12	0	2	0
2015-02-23	You asked, he answered! @jimcramer told me why he's over $MBLY, likes $WFC & believes $TSLA is a cold stock: http://www.thestreet.com/video/13054719/cramer-i-like-wells-fargo-am-over-mobileye-teslas-a-cold-stock.htmlÃ‚Â Ã¢â‚¬Â¦ #fb	you asked, he answered! @jimcramer told me why he's over $mbly, likes $wfc & believes $tsla is a cold stock: #fb	you asked, he answered! @jimcramer told me why he's over $mbly, likes $wfc & believes $tsla is a cold stock: #fb	1	negative	-0.6		2009-03-05	3	72	0	3	8.12	17	55	0.236111	0.763889	16.5102	47.4898		2009-03-05	3	0	0	3	0	0	8.12	0	0	13	1	3	3
2016-12-13	#SanFrancisco Board of Supervisors Resolution cutting ties with Wells Fargo passes unanimously. #ForgoWells #CFPB #CaLeg $WFC	#sanfrancisco board of supervisors resolution cutting ties with wells fargo passes unanimously. #forgowells #cfpb #caleg $wfc	#sanfrancisco board of supervisors resolution cutting ties with wells fargo passes unanimously. #forgowells #cfpb #caleg $wfc	0.9	negative	-0.6		2009-03-06	3	75	0	3	8.61	17	58	0.226667	0.773333	16.7369	48.2631		2009-03-06	3	0	0	3	0	0	8.61	0	0	14	1	3	3
2016-09-16	"Lose a shred of reputation for the firm and I will be ruthless." -- Buffett to Salomon Bros. in '91._x000D_ Hey @WarrenBuffett, any word on $WFC?	"lose a shred of reputation for the firm and i will be ruthless." -- buffett to salomon bros. in '91._x000D_ hey @warrenbuffett, any word on $wfc?	"lose a shred of reputation for the firm and i will be ruthless." -- buffett to salomon bros. in '91._x000D_ hey @warrenbuffett, any word on $wfc?	0.7	negative	-0.6		2009-03-07	0	75	0	0	8.61	17	58	0.226667	0.773333	16.9635	49.0365		2009-03-07	0	0	0	0	0	0	8.61	0	0	14	0	2	0
2017-04-29	In 2017 these stocks hasn't gained a single penny_x000D_ $VZ $F $C $TGT $T $GILD $XOM $WFC _x000D_ Our worst pick went Up +80% > http://bit.ly/2dm1VMjÃ‚Â pic.twitter.com/wy95Gfiz3E	in 2017 these stocks hasn't gained a single penny_x000D_ $vz $f $c $tgt $t $gild $xom $wfc _x000D_ our worst pick went up +80% >	in 2017 these stocks hasn't gained a single penny_x000D_ $vz $f $c $tgt $t $gild $xom $wfc _x000D_ our worst pick went up +80% >	0.607143	negative	-0.535714		2009-03-08	0	75	0	0	8.61	17	58	0.226667	0.773333	17.1902	49.8098		2009-03-08	0	0	0	0	0	0	8.61	0	0	14	0	2	0
2016-04-21	Chilling https://www.instagram.com/p/BEfkq1wH1IJ/	chilling	chilling	0.9	negative	-0.5		2009-03-09	0	75	0	0	9.97	17	58	0.226667	0.773333	17.4169	50.5831		2009-03-09	0	0	0	0	0	0	9.97	0	0	14	0	2	0
2012-10-01	Yo navigation!!!! You gotta be smarter...!!!!!!!! Don't give me wrong destination....	yo navigation!!!! you gotta be smarter...!!!!!!!! don't give me wrong destination....	yo navigation!!!! you gotta be smarter...!!!!!!!! don't give me wrong destination....	0.9	negative	-0.5		2009-03-10	0	75	0	0	11.81	17	58	0.226667	0.773333	17.6435	51.3565		2009-03-10	0	0	0	0	0	0	11.81	0	0	14	0	2	0
2016-10-21	#WellsFargo has bucked the bank branch closure trend. The fake account scandal may change that: http://money.cnn.com/2016/10/21/investing/wells-fargo-branch-closures-fake-accounts/index.htmlÃ‚Â Ã¢â‚¬Â¦ $WFC $BAC $JPMpic.twitter.com/1QHFd8MWkN	#wellsfargo has bucked the bank branch closure trend. the fake account scandal may change that: $wfc $bac $jpmpic.twitter.com/1qhfd8mwkn	#wellsfargo has bucked the bank branch closure trend. the fake account scandal may change that: $wfc $bac $jpmpic.twitter.com/1qhfd8mwkn	1	negative	-0.5		2009-03-11	0	75	0	0	11.88	17	58	0.226667	0.773333	17.8702	52.1298		2009-03-11	0	0	0	0	0	0	11.88	0	0	14	0	2	0
2016-10-04	Updated S&P year-end targets for $JPM , $GS , $BAC ... Whoops wrong slide #matthewpic.twitter.com/RBIlmhmRBV	updated s&p year-end targets for $jpm , $gs , $bac ... whoops wrong slide #matthewpic.twitter.com/rbilmhmrbv	updated s&p year-end targets for $jpm , $gs , $bac ... whoops wrong slide #matthewpic.twitter.com/rbilmhmrbv	0.9	negative	-0.5		2009-03-12	0	75	0	0	13.95	17	58	0.226667	0.773333	18.0969	52.9031		2009-03-12	0	0	0	0	0	0	13.95	0	0	14	0	2	0
2016-03-16	100 billion Reason for $JPM $GS $BAC $WFC to be Vague about #LENR #BlackSwan. Check #APCO_x000D_ http://www.sifferkoll.se/sifferkoll/there-is-a-100-billion-reason-for-the-big-banks-jpm-gs-bac-wfc-to-be-vague-about-lenr-blackswan-is-apco-the-connection/Ã‚Â Ã¢â‚¬Â¦ pic.twitter.com/bsDHcCEy8k	100 billion reason for $jpm $gs $bac $wfc to be vague about #lenr #blackswan. check #apco_x000D_ pic.twitter.com/bsdhccey8k	100 billion reason for $jpm $gs $bac $wfc to be vague about #lenr #blackswan. check #apco_x000D_ pic.twitter.com/bsdhccey8k	0.5	negative	-0.5		2009-03-13	1	76	0	1	13.94	17	59	0.223684	0.776316	18.3206	53.6794		2009-03-13	1	0	0	1	0	0	13.94	0	0	15	1	3	1
2016-01-07	Bank of America has gone no where in over 2 years. Talk about expensive opportunity cost. I still think it's heading a lot lower $bac	bank of america has gone no where in over 2 years. talk about expensive opportunity cost. i still think it's heading a lot lower $bac	bank of america has gone no where in over 2 years. talk about expensive opportunity cost. i still think it's heading a lot lower $bac	0.7	negative	-0.5		2009-03-14	0	76	0	0	13.94	17	59	0.223684	0.776316	18.5443	54.4557		2009-03-14	0	0	0	0	0	0	13.94	0	0	15	0	2	0
2015-12-07	These companies have already failed. $AIG $C $JPM $GS $MS $WFC $DB $HSBC $UBS $CS $BCS $BAC	these companies have already failed. $aig $c $jpm $gs $ms $wfc $db $hsbc $ubs $cs $bcs $bac	these companies have already failed. $aig $c $jpm $gs $ms $wfc $db $hsbc $ubs $cs $bcs $bac	0.3	negative	-0.5		2009-03-15	1	77	0	1	13.94	17	60	0.220779	0.779221	18.765	55.235		2009-03-15	1	0	0	1	0	0	13.94	0	0	16	1	3	1
2015-04-01	Dear Twitter, tell me where I am wrong with $BAC and $JPM.	dear twitter, tell me where i am wrong with $bac and $jpm.	dear twitter, tell me where i am wrong with $bac and $jpm.	0.9	negative	-0.5		2009-03-16	0	77	0	0	13.7	17	60	0.220779	0.779221	18.9858	56.0142		2009-03-16	0	0	0	0	0	0	13.7	0	0	16	0	2	0
2014-03-27	Citi fails stress test, again. Picked on by the Fed or sign of lingering troubles? http://onforb.es/1dvEdtKÃ‚Â $C $BAC $JPM $WFC	citi fails stress test, again. picked on by the fed or sign of lingering troubles? $c $bac $jpm $wfc	citi fails stress test, again. picked on by the fed or sign of lingering troubles? $c $bac $jpm $wfc	0.3	negative	-0.5		2009-03-17	0	77	0	0	14.66	17	60	0.220779	0.779221	19.2066	56.7934		2009-03-17	0	0	0	0	0	0	14.66	0	0	16	0	2	0
2014-03-20	Results are in! 29 of 30 Banks Pass Fed's Stress Test. $BAC, $JPM, $MS cut it close. Zions Fails.http://onforb.es/1dgGr0z	results are in! 29 of 30 banks pass fed's stress test. $bac, $jpm, $ms cut it close. zions fails.	results are in! 29 of 30 banks pass fed's stress test. $bac, $jpm, $ms cut it close. zions fails.	0.3	negative	-0.5		2009-03-18	0	77	0	0	17.22	17	60	0.220779	0.779221	19.4274	57.5726		2009-03-18	0	0	0	0	0	0	17.22	0	0	16	0	2	0
2013-06-11	Today's worst CDS offenders on my screen are Merrill Lynch and $MS, 13% and 8% wider respectively $BAC $XLF $SPY $SPX #stockaction	today's worst cds offenders on my screen are merrill lynch and $ms, 13% and 8% wider respectively $bac $xlf $spy $spx #stockaction	today's worst cds offenders on my screen are merrill lynch and $ms, 13% and 8% wider respectively $bac $xlf $spy $spx #stockaction	0.55	negative	-0.5		2009-03-19	0	77	0	0	15.42	17	60	0.220779	0.779221	19.6481	58.3519		2009-03-19	0	0	0	0	0	0	15.42	0	0	16	0	2	0
2012-10-29	Investors in these Banks should be wary of looming Lawsuits http://seekingalpha.com/a/kjwzÃ‚Â $BAC $BCS $C $JPM $WFC	investors in these banks should be wary of looming lawsuits $bac $bcs $c $jpm $wfc	investors in these banks should be wary of looming lawsuits $bac $bcs $c $jpm $wfc	0.7	negative	-0.5		2009-03-20	0	77	0	0	13.99	17	60	0.220779	0.779221	19.8689	59.1311		2009-03-20	0	0	0	0	0	0	13.99	0	0	16	0	2	0
2012-03-22	Bank of America to become landlord to troubled borrowers. @Diana_Olick reports: http://bit.ly/GTlXqPÃ‚Â $BAC	bank of america to become landlord to troubled borrowers. @diana_olick reports: $bac	bank of america to become landlord to troubled borrowers. @diana_olick reports: $bac	1	negative	-0.5		2009-03-21	0	77	0	0	13.99	17	60	0.220779	0.779221	20.0897	59.9103		2009-03-21	0	0	0	0	0	0	13.99	0	0	16	0	2	0
2012-03-22	BofA pilots "Mortgage to Lease" program, allowing troubled homeowners to swap their mortgages for rent. http://on.wsj.com/GHFFsDÃ‚Â $BAC	bofa pilots "mortgage to lease" program, allowing troubled homeowners to swap their mortgages for rent. $bac	bofa pilots "mortgage to lease" program, allowing troubled homeowners to swap their mortgages for rent. $bac	1	negative	-0.5		2009-03-22	0	77	0	0	13.99	17	60	0.220779	0.779221	20.3105	60.6895		2009-03-22	0	0	0	0	0	0	13.99	0	0	16	0	2	0
2011-01-17	Citigroup Gain Masks Flawed Mortgages Sold to Freddie Mac http://bit.ly/gFBWVN $ALLY1 $BAC $C $FMCC $FNMA $JPM $WFC	citigroup gain masks flawed mortgages sold to freddie mac $ally1 $bac $c $fmcc $fnma $jpm $wfc	citigroup gain masks flawed mortgages sold to freddie mac $ally1 $bac $c $fmcc $fnma $jpm $wfc	0.5	negative	-0.5		2009-03-23	0	77	0	0	17.33	17	60	0.220779	0.779221	20.5313	61.4687		2009-03-23	0	0	0	0	0	0	17.33	0	0	16	0	2	0
2010-09-14	CNBC Gets Bored Talking To Brian Moynihan, Zooms In On Blondes On BAC Trading Floor $BAC by @courtn_comstock http://read.bi/bgGojG	cnbc gets bored talking to brian moynihan, zooms in on blondes on bac trading floor $bac by @courtn_comstock	cnbc gets bored talking to brian moynihan, zooms in on blondes on bac trading floor $bac by @courtn_comstock	1	negative	-0.5		2009-03-24	0	77	0	0	15.5	17	60	0.220779	0.779221	20.752	62.248		2009-03-24	0	0	0	0	0	0	15.5	0	0	16	0	2	0
2009-10-18	http://chart.ly/9xnt75 $BAC - fake out	$bac - fake out	$bac - fake out	1	negative	-0.5		2009-03-25	0	77	0	0	16.42	17	60	0.220779	0.779221	20.9728	63.0272		2009-03-25	0	0	0	0	0	0	16.42	0	0	16	0	2	0
2009-09-21	Sanford Bernstein: You Are All Wrong About Wells Fargo $WFC by @carney http://bit.ly/1aDSpS	sanford bernstein: you are all wrong about wells fargo $wfc by @carney	sanford bernstein: you are all wrong about wells fargo $wfc by @carney	0.9	negative	-0.5		2009-03-26	0	77	0	0	15.95	17	60	0.220779	0.779221	21.1936	63.8064		2009-03-26	0	0	0	0	0	0	15.95	0	0	16	0	2	0
2009-05-04	Why Wall StreetÃ¢â‚¬â„¢s 5 Worries Are Wrong $GM $GS $JPM $WFC $X #Housing #BarackObama #SwineFlu #StockPicks #StockMarket http://bit.ly/Yb5Yc	why wall streets 5 worries are wrong $gm $gs $jpm $wfc $x #housing #barackobama #swineflu #stockpicks #stockmarket	why wall streets 5 worries are wrong $gm $gs $jpm $wfc $x #housing #barackobama #swineflu #stockpicks #stockmarket	0.9	negative	-0.5		2009-03-27	0	77	0	0	15.59	17	60	0.220779	0.779221	21.4144	64.5856		2009-03-27	0	0	0	0	0	0	15.59	0	0	16	0	2	0
2010-06-04	So What Did We Do? We Made Ã¢â‚¬ËœEm Even Too Biggier To Fail - The Reformed Broker http://stk.ly/aNY8fT $C $BAC $JPM $WFC	so what did we do? we made em even too biggier to fail - the reformed broker $c $bac $jpm $wfc	so what did we do? we made em even too biggier to fail - the reformed broker $c $bac $jpm $wfc	0.3	negative	-0.5		2009-03-28	0	77	0	0	15.59	17	60	0.220779	0.779221	21.6352	65.3648		2009-03-28	0	0	0	0	0	0	15.59	0	0	16	0	2	0
2013-03-19	Why Wells Fargo should have failed the Fed's stress test. by @stephengandel http://bit.ly/10d8fJsÃ‚Â $WFC	why wells fargo should have failed the fed's stress test. by @stephengandel $wfc	why wells fargo should have failed the fed's stress test. by @stephengandel $wfc	0.3	negative	-0.5		2009-03-29	0	77	0	0	15.59	17	60	0.220779	0.779221	21.8559	66.1441		2009-03-29	0	0	0	0	0	0	15.59	0	0	16	0	2	0
2013-01-11	If you listened just now to the cfo of $WFC --you would recognize how silly Wall Street is. $WFC is taking over the country's deposits.	if you listened just now to the cfo of $wfc --you would recognize how silly wall street is. $wfc is taking over the country's deposits.	if you listened just now to the cfo of $wfc --you would recognize how silly wall street is. $wfc is taking over the country's deposits.	0.875	negative	-0.5		2009-03-30	1	78	1	0	13.37	18	60	0.230769	0.769231	22.0867	66.9133		2009-03-30	1	1	0	0	0	0	13.37	0	0	15	-1	1	1
2014-03-27	Citi fails stress test, again. Picked on by the Fed or sign of lingering troubles? http://onforb.es/1dvEdtKÃ‚Â $C $BAC $JPM $WFC	citi fails stress test, again. picked on by the fed or sign of lingering troubles? $c $bac $jpm $wfc	citi fails stress test, again. picked on by the fed or sign of lingering troubles? $c $bac $jpm $wfc	0.3	negative	-0.5		2009-03-31	0	78	0	0	14.24	18	60	0.230769	0.769231	22.3175	67.6825		2009-03-31	0	0	0	0	0	0	14.24	0	0	15	0	2	0
2015-12-07	These companies have already failed. $AIG $C $JPM $GS $MS $WFC $DB $HSBC $UBS $CS $BCS $BAC	these companies have already failed. $aig $c $jpm $gs $ms $wfc $db $hsbc $ubs $cs $bcs $bac	these companies have already failed. $aig $c $jpm $gs $ms $wfc $db $hsbc $ubs $cs $bcs $bac	0.3	negative	-0.5		2009-04-01	0	78	0	0	14.48	18	60	0.230769	0.769231	22.5482	68.4518		2009-04-01	0	0	0	0	0	0	14.48	0	0	15	0	2	0
2016-10-20	Awful sales pressure stories from #WellsFargo employees. It sounds like a financial sweat shop. http://nyti.ms/2eppdBpÃ‚Â $WFC	awful sales pressure stories from #wellsfargo employees. it sounds like a financial sweat shop. $wfc	awful sales pressure stories from #wellsfargo employees. it sounds like a financial sweat shop. $wfc	0.5	negative	-0.5		2009-04-02	0	78	0	0	15.33	18	60	0.230769	0.769231	22.779	69.221		2009-04-02	0	0	0	0	0	0	15.33	0	0	15	0	2	0
2016-09-27	.@WellsFargo fake accounts head could still walk with $77 million http://cnnmon.ie/2d89esoÃ‚Â Via @MattMEgan5 $WFC pic.twitter.com/hMhQhJgtkp	.@wellsfargo fake accounts head could still walk with $77 million via @mattmegan5 $wfc pic.twitter.com/hmhqhjgtkp	.@wellsfargo fake accounts head could still walk with $77 million via @mattmegan5 $wfc pic.twitter.com/hmhqhjgtkp	1	negative	-0.5		2009-04-03	0	78	0	0	16.34	18	60	0.230769	0.769231	23.0098	69.9902		2009-04-03	0	0	0	0	0	0	16.34	0	0	15	0	2	0
2016-09-08	Well Fargo Fires 5,300 Employees After Fake Account Scandal http://benzinga.com/z/8439028Ã‚Â $WFC	well fargo fires 5,300 employees after fake account scandal $wfc	well fargo fires 5,300 employees after fake account scandal $wfc	1	negative	-0.5		2009-04-04	0	78	0	0	16.34	18	60	0.230769	0.769231	23.2406	70.7594		2009-04-04	0	0	0	0	0	0	16.34	0	0	15	0	2	0
2016-09-08	I thought I was immune to shock about bank scandals. Wrong. Thank you, Wells Fargo. $WFC http://money.cnn.com/2016/09/08/investing/wells-fargo-created-phony-accounts-bank-fees/index.htmlÃ‚Â Ã¢â‚¬Â¦	i thought i was immune to shock about bank scandals. wrong. thank you, wells fargo. $wfc	i thought i was immune to shock about bank scandals. wrong. thank you, wells fargo. $wfc	0.9	negative	-0.5		2009-04-05	0	78	0	0	16.34	18	60	0.230769	0.769231	23.4713	71.5287		2009-04-05	0	0	0	0	0	0	16.34	0	0	15	0	2	0
2016-03-29	Poor reporting! http://www.cnbc.com/2016/03/28/buffett-boosts-berkshires-wells-fargo-stake-to-10-percent.htmlÃ‚Â Ã¢â‚¬Â¦_x000D_ Berkshire didnt raise its share holding in $WFC - it was raised because of #WFC repurchases.	poor reporting! _x000D_ berkshire didnt raise its share holding in $wfc - it was raised because of #wfc repurchases.	poor reporting! _x000D_ berkshire didnt raise its share holding in $wfc - it was raised because of #wfc repurchases.	0.6	negative	-0.5		2009-04-06	0	78	0	0	15.25	18	60	0.230769	0.769231	23.7021	72.2979		2009-04-06	0	0	0	0	0	0	15.25	0	0	15	0	2	0
2016-03-16	100 billion Reason for $JPM $GS $BAC $WFC to be Vague about #LENR #BlackSwan. Check #APCO_x000D_ http://www.sifferkoll.se/sifferkoll/there-is-a-100-billion-reason-for-the-big-banks-jpm-gs-bac-wfc-to-be-vague-about-lenr-blackswan-is-apco-the-connection/Ã‚Â Ã¢â‚¬Â¦ pic.twitter.com/bsDHcCEy8k	100 billion reason for $jpm $gs $bac $wfc to be vague about #lenr #blackswan. check #apco_x000D_ pic.twitter.com/bsdhccey8k	100 billion reason for $jpm $gs $bac $wfc to be vague about #lenr #blackswan. check #apco_x000D_ pic.twitter.com/bsdhccey8k	0.5	negative	-0.5		2009-04-07	0	78	0	0	14.85	18	60	0.230769	0.769231	23.9329	73.0671		2009-04-07	0	0	0	0	0	0	14.85	0	0	15	0	2	0
2017-12-21	Steve Bannon sounds like a bored value investor waiting for his $WFC stake to hit intrinsic value https://twitter.com/TheStalwart/status/943928010432024579Ã‚Â Ã¢â‚¬Â¦ Steve Bannon reads obscure journals https://www.vanityfair.com/news/2017/12/bannon-for-president-trump-kushner-ivanka?mbid=social_twitterÃ‚Â Ã¢â‚¬Â¦ pic.twitter.com/qIto0vGmjP	steve bannon sounds like a bored value investor waiting for his $wfc stake to hit intrinsic value steve bannon reads obscure journals pic.twitter.com/qito0vgmjp	steve bannon sounds like a bored value investor waiting for his $wfc stake to hit intrinsic value steve bannon reads obscure journals pic.twitter.com/qito0vgmjp	1	negative	-0.5		2009-04-08	1	79	0	1	14.89	18	61	0.227848	0.772152	24.1607	73.8393		2009-04-08	1	0	0	1	0	0	14.89	0	0	16	1	3	1
2017-09-10	California Bill Would Force Wells Fargo to Court Over Fake Accounts http://www.insurancejournal.com/news/west/2017/09/08/463755.htmÃ‚Â Ã¢â‚¬Â¦ $WFC	california bill would force wells fargo to court over fake accounts $wfc	california bill would force wells fargo to court over fake accounts $wfc	1	negative	-0.5		2009-04-09	2	81	1	1	19.61	19	62	0.234568	0.765432	24.3953	74.6047		2009-04-09	2	1	0	1	0	0	19.61	0	0	15	-1	1	1
2017-07-14	JP Morgan, Wells Fargo and Citi all trading lower pre-market as earnings beats fail to inspire enthusiasm for the group $JPM $WFC $C	jp morgan, wells fargo and citi all trading lower pre-market as earnings beats fail to inspire enthusiasm for the group $jpm $wfc $c	jp morgan, wells fargo and citi all trading lower pre-market as earnings beats fail to inspire enthusiasm for the group $jpm $wfc $c	0.3	negative	-0.5		2009-04-10	0	81	0	0	19.61	19	62	0.234568	0.765432	24.6298	75.3702		2009-04-10	0	0	0	0	0	0	19.61	0	0	15	0	2	0
2017-04-25	#WellsFargo annual shareholder meeting halted by outburst from angry shareholder $WFC	#wellsfargo annual shareholder meeting halted by outburst from angry shareholder $wfc	#wellsfargo annual shareholder meeting halted by outburst from angry shareholder $wfc	1	negative	-0.5		2009-04-11	0	81	0	0	19.61	19	62	0.234568	0.765432	24.8644	76.1356		2009-04-11	0	0	0	0	0	0	19.61	0	0	15	0	2	0
2017-03-29	Wells Fargo to pay $110M to settle fake account suit $WFC http://fxn.ws/2mQ7JoJÃ‚Â pic.twitter.com/3FAnVTHjsT	wells fargo to pay $110m to settle fake account suit $wfc	wells fargo to pay $110m to settle fake account suit $wfc	1	negative	-0.5		2009-04-12	0	81	0	0	19.61	19	62	0.234568	0.765432	25.099	76.901		2009-04-12	0	0	0	0	0	0	19.61	0	0	15	0	2	0
2017-01-06	#WellsFargo is set to launch a replacement for the notorious sales goals that fueled the fake account scandal: http://money.cnn.com/2017/01/06/investing/wells-fargo-replace-sales-goals-fake-accounts/index.htmlÃ‚Â Ã¢â‚¬Â¦ $WFC	#wellsfargo is set to launch a replacement for the notorious sales goals that fueled the fake account scandal: $wfc	#wellsfargo is set to launch a replacement for the notorious sales goals that fueled the fake account scandal: $wfc	1	negative	-0.5		2009-04-13	2	83	0	2	19.67	19	64	0.228916	0.771084	25.3279	77.6721		2009-04-13	2	0	0	2	0	0	19.67	0	0	16	1	3	2
2018-12-22	I have zero clue how $WFC analyst pick their targets, but this is just absurd. Slashes from 3079 to 2650. Look at the chart & you tell me if you think a ~10% rally is coming. $SPX 1D_x000D_ CC: @paranoidbull @OccupyWisdom @hks55 @MI_Investments @Hipster_Trader _x000D_ https://www.bloomberg.com/news/articles/2018-12-21/fed-policy-mistake-spurs-13-cut-to-wells-fargo-s-p-500-target?srnd=premiumÃ‚Â Ã…	i have zero clue how $wfc analyst pick their targets, but this is just absurd. slashes from 3079 to 2650. look at the chart & you tell me if you think a ~10% rally is coming. $spx 1d_x000D_ cc: @paranoidbull @occupywisdom @hks55 @mi_investments @hipster_trader _x000D_	i have zero clue how $wfc analyst pick their targets, but this is just absurd. slashes from 3079 to 2650. look at the chart & you tell me if you think a ~10% rally is coming. $spx 1d_x000D_ cc: @paranoidbull @occupywisdom @hks55 @mi_investments @hipster_trader _x000D_	1	negative	-0.5		2009-04-14	1	84	0	1	18.27	19	65	0.22619	0.77381	25.5541	78.4459		2009-04-14	1	0	0	1	0	0	18.27	0	0	17	1	3	1
2018-08-21	Wells Fargo goes from carelessly aggravating customers to intentionally doing it. $WFC https://www.washingtonpost.com/business/2018/08/20/after-florida-democrat-said-shed-take-donations-marijuana-industry-wells-fargo-closed-her-bank-account/?tid=ss_tw&utm_term=.21a94496b6e8Ã‚Â Ã¢â‚¬Â¦	wells fargo goes from carelessly aggravating customers to intentionally doing it. $wfc	wells fargo goes from carelessly aggravating customers to intentionally doing it. $wfc	0.9	negative	-0.5		2009-04-15	2	86	0	2	19.55	19	67	0.22093	0.77907	25.775	79.225		2009-04-15	2	0	0	2	0	0	19.55	0	0	18	1	3	2
2018-02-09	.@Breakingviews: Janet Yellen gives Wells Fargo a beating Ã¢â‚¬â€œ 17 months after fake accounts scandal. Why now? Listen to Viewsroom: http://reut.rs/2EgN3iqÃ‚Â $WFC pic.twitter.com/3c284K0MNP	.@breakingviews: janet yellen gives wells fargo a beating 17 months after fake accounts scandal. why now? listen to viewsroom: $wfc pic.twitter.com/3c284k0mnp	.@breakingviews: janet yellen gives wells fargo a beating 17 months after fake accounts scandal. why now? listen to viewsroom: $wfc pic.twitter.com/3c284k0mnp	1	negative	-0.5		2009-04-16	0	86	0	0	19.45	19	67	0.22093	0.77907	25.9959	80.0041		2009-04-16	0	0	0	0	0	0	19.45	0	0	18	0	2	0
2016-02-20	It's been a horrendous and embarrassing stock. The worst. I am very angry about it. $BAC https://twitter.com/shonkori/status/701095559180984320Ã‚Â Ã¢â‚¬Â¦ @jimcramer @SoSoOtis $BAC has been a colossal disappointment (45% v. -15%)over 5 years compared to $SPY #Hurtlocker pic.twitter.com/3yGLrU7KVg	it's been a horrendous and embarrassing stock. the worst. i am very angry about it. $bac @jimcramer @sosootis $bac has been a colossal disappointment (45% v. -15%)over 5 years compared to $spy #hurtlocker pic.twitter.com/3yglru7kvg	it's been a horrendous and embarrassing stock. the worst. i am very angry about it. $bac @jimcramer @sosootis $bac has been a colossal disappointment (45% v. -15%)over 5 years compared to $spy #hurtlocker pic.twitter.com/3yglru7kvg	0.8	negative	-0.4875		2009-04-17	2	88	2	0	20.26	21	67	0.238636	0.761364	26.2346	80.7654		2009-04-17	2	2	0	0	0	0	20.26	0	0	17	-1	1	2
2018-12-21	lot of parallels between $FB today and $BAC in 2011..._x000D_ fear company going out of biz, huge fines upcoming, everyone HATED bank of america. HATED HATED HATED..._x000D_ yet both co's through the stock price collapse had been generating HUGE FCFs...BAC a 5x bagger since then	lot of parallels between $fb today and $bac in 2011..._x000D_ fear company going out of biz, huge fines upcoming, everyone hated bank of america. hated hated hated..._x000D_ yet both co's through the stock price collapse had been generating huge fcfs...bac a 5x bagger since then	lot of parallels between $fb today and $bac in 2011..._x000D_ fear company going out of biz, huge fines upcoming, everyone hated bank of america. hated hated hated..._x000D_ yet both co's through the stock price collapse had been generating huge fcfs...bac a 5x bagger since then	0.766667	negative	-0.466667		2009-04-18	0	88	0	0	20.26	21	67	0.238636	0.761364	26.4732	81.5268		2009-04-18	0	0	0	0	0	0	20.26	0	0	17	0	2	0
2012-10-24	Bank of America, responding to U.S. civil fraud lawsuit, calls claim it failed to repurchase loans from Fannie Mae "simply false." $BAC	bank of america, responding to you.s. civil fraud lawsuit, calls claim it failed to repurchase loans from fannie mae "simply false." $bac	bank of america, responding to you.s. civil fraud lawsuit, calls claim it failed to repurchase loans from fannie mae "simply false." $bac	0.45	negative	-0.45		2009-04-19	0	88	0	0	20.26	21	67	0.238636	0.761364	26.7119	82.2881		2009-04-19	0	0	0	0	0	0	20.26	0	0	17	0	2	0
2017-09-16	Until we see all improperly-hidden gov't docs, we dk defi if failed or not. & degree of hiding=greater odds ur premise is false. $wfc $fnma https://twitter.com/carney/status/908289440698814464Ã‚Â Ã¢â‚¬Â¦	until we see all improperly-hidden gov't docs, we dk defi if failed or not. & degree of hiding=greater odds ur premise is false. $wfc $fnma	until we see all improperly-hidden gov't docs, we dk defi if failed or not. & degree of hiding=greater odds ur premise is false. $wfc $fnma	0.45	negative	-0.45		2009-04-20	3	91	0	3	17	21	70	0.230769	0.769231	26.9426	83.0574		2009-04-20	3	0	0	3	0	0	17	0	0	18	1	3	3
2015-12-22	Buffett says buy when others are fearful. Since 2008, that hasnÃ¢â‚¬â„¢t worked for big banks http://on.wsj.com/1OlNwPbÃ‚Â @carney $BAC $MS $C $GS $WFC	buffett says buy when others are fearful. since 2008, that hasnt worked for big banks @carney $bac $ms $c $gs $wfc	buffett says buy when others are fearful. since 2008, that hasnt worked for big banks @carney $bac $ms $c $gs $wfc	0.55	negative	-0.45		2009-04-21	3	94	1	2	18.81	22	72	0.234043	0.765957	27.1767	83.8233		2009-04-21	3	1	0	2	0	0	18.81	0	0	19	1	3	2
2011-08-22	Crap the bed RT @adamquinton: $BAC closed at $6.42 - equity value $65bn (=0.3x book) vs $2.3tr balance sheet. What does the Board do now?	crap the bed rt @adamquinton: $bac closed at $6.42 - equity value $65bn (=0.3x book) vs $2.3tr balance sheet. what does the board do now?	crap the bed rt @adamquinton: $bac closed at $6.42 - equity value $65bn (=0.3x book) vs $2.3tr balance sheet. what does the board do now?	0.45	negative	-0.45		2009-04-22	1	95	1	0	18.18	23	72	0.242105	0.757895	27.4188	84.5812		2009-04-22	1	1	0	0	0	0	18.18	0	0	18	-1	1	1
2017-02-15	Munger on $WFC: aggressive incentives caused poor behavior, then mishandled the response... but don't see something permanently wrong there.	munger on $wfc: aggressive incentives caused poor behavior, then mishandled the response... but don't see something permanently wrong there.	munger on $wfc: aggressive incentives caused poor behavior, then mishandled the response... but don't see something permanently wrong there.	0.75	negative	-0.45		2009-04-23	3	98	0	3	20.09	23	75	0.234694	0.765306	27.6535	85.3465		2009-04-23	3	0	0	3	0	0	20.09	0	0	19	1	3	3
2018-05-16	The core list_x000D_ _x000D_ Tier 1: $INTC $BAC $MU $APC $ABBV_x000D_ Tier 2: $NVDA $JPM $AAPL $PSX $TEVA_x000D_ Tier 3: $CSCO $SCHW $SCCO $LNG $GILD_x000D_ Tier 4: $MSFT $V $FCX $TWTR $BABA _x000D_ Tier 5: $NFLX $HD $TECK $WDC $X _x000D_ --_x000D_ *Teva Pharma wasn't added into the core list for no good reason!	the core list_x000D_ _x000D_ tier 1: $intc $bac $mu $apc $abbv_x000D_ tier 2: $nvda $jpm $aapl $psx $teva_x000D_ tier 3: $csco $schw $scco $lng $gild_x000D_ tier 4: $msft $v $fcx $twtr $baba _x000D_ tier 5: $nflx $hd $teck $wdc $x _x000D_ --_x000D_ *teva pharma wasn't added into the core list for no good reason!	the core list_x000D_ _x000D_ tier 1: $intc $bac $mu $apc $abbv_x000D_ tier 2: $nvda $jpm $aapl $psx $teva_x000D_ tier 3: $csco $schw $scco $lng $gild_x000D_ tier 4: $msft $v $fcx $twtr $baba _x000D_ tier 5: $nflx $hd $teck $wdc $x _x000D_ --_x000D_ *teva pharma wasn't added into the core list for no good reason!	0.6	negative	-0.4375		2009-04-24	2	100	1	1	21.4	24	76	0.24	0.76	27.8935	86.1065		2009-04-24	2	1	0	1	0	0	21.4	0	0	18	-1	1	1
2017-03-15	Disappointing for $WFC, $BAC, $C, $JPM shareholders.. At least for now..https://twitter.com/Sarge986/status/842079329781723137Ã‚Â Ã¢â‚¬Â¦ gradual is still in there. That's a little disappointing. Then again, Q1 GDP is tracking below a percent.	disappointing for $wfc, $bac, $c, $jpm shareholders.. at least for now.. gradual is still in there. that's a little disappointing. then again, q1 gdp is tracking below a percent.	disappointing for $wfc, $bac, $c, $jpm shareholders.. at least for now.. gradual is still in there. that's a little disappointing. then again, q1 gdp is tracking below a percent.	0.575	negative	-0.421875		2009-04-25	0	100	0	0	21.4	24	76	0.24	0.76	28.1335	86.8665		2009-04-25	0	0	0	0	0	0	21.4	0	0	18	0	2	0
2010-12-01	Exclusive: Bank of America's `Sloppy' Prime #Mortgages Add to Pressure for Buybacks - http://ow.ly/3i9hJ $BAC ^gm	exclusive: bank of america's `sloppy' prime #mortgages add to pressure for buybacks - $bac ^gm	exclusive: bank of america's `sloppy' prime #mortgages add to pressure for buybacks - $bac ^gm	0.75	negative	-0.416667		2009-04-26	1	101	0	1	21.4	24	77	0.237624	0.762376	28.3711	87.6289		2009-04-26	1	0	0	1	0	0	21.4	0	0	19	1	3	1
2009-08-14	RT @tjtakes - The $BAC rumors are false from an insider... we will see monday. I trust my insider. if it is false watch $BAC fall (note: ...	rt @tjtakes - the $bac rumors are false from an insider... we will see monday. i trust my insider. if it is false watch $bac fall (note: ...	rt @tjtakes - the $bac rumors are false from an insider... we will see monday. i trust my insider. if it is false watch $bac fall (note: ...	0.6	negative	-0.4		2009-04-27	3	104	1	2	20.3	25	79	0.240385	0.759615	28.6115	88.3885		2009-04-27	3	1	0	2	0	0	20.3	0	0	20	1	3	2
2018-01-12	Trump may weaken 'outdated' rules that force banks to lend to the poor:_x000D_ http://money.cnn.com/2018/01/12/investing/bank-lending-poor-cra-trump/index.htmlÃ‚Â Ã¢â‚¬Â¦ #CRA $BAC $WFC $JPMpic.twitter.com/vDLBymxwbl	trump may weaken 'outdated' rules that force banks to lend to the poor:_x000D_ #cra $bac $wfc $jpmpic.twitter.com/vdlbymxwbl	trump may weaken 'outdated' rules that force banks to lend to the poor:_x000D_ #cra $bac $wfc $jpmpic.twitter.com/vdlbymxwbl	0.616667	negative	-0.4		2009-04-28	1	105	1	0	19.48	26	79	0.247619	0.752381	28.8591	89.1409		2009-04-28	1	1	0	0	0	0	19.48	0	0	19	-1	1	1
2016-01-14	Why JPM's results bode well for Goldman Sachs and poorly for Bank of America, Wells: http://blogs.wsj.com/moneybeat/2016/01/14/j-p-morgans-earnings-live-analysis/Ã‚Â Ã¢â‚¬Â¦ $JPM $WFC $BAC	why jpm's results bode well for goldman sachs and poorly for bank of america, wells: $jpm $wfc $bac	why jpm's results bode well for goldman sachs and poorly for bank of america, wells: $jpm $wfc $bac	0.6	negative	-0.4		2009-04-29	1	106	1	0	19.97	27	79	0.254717	0.745283	29.1138	89.8862		2009-04-29	1	1	0	0	0	0	19.97	0	0	18	-1	1	1
2014-08-21	Why $16.65 billion? The thinking behind bank settlements seems to be cloaked in mystery http://for.tn/1mqVm7hÃ‚Â $BAC pic.twitter.com/PnCJzvxeVt	why $16.65 billion? the thinking behind bank settlements seems to be cloaked in mystery $bac pic.twitter.com/pncjzvxevt	why $16.65 billion? the thinking behind bank settlements seems to be cloaked in mystery $bac pic.twitter.com/pncjzvxevt	0.7	negative	-0.4		2009-04-30	0	106	0	0	20.01	27	79	0.254717	0.745283	29.3685	90.6315		2009-04-30	0	0	0	0	0	0	20.01	0	0	18	0	2	0
2014-04-25	If $BAC puts this one behind them, even with a $13 billion bill, the stock will now resume its climb.. Believe me, that's how it works.	if $bac puts this one behind them, even with a $13 billion bill, the stock will now resume its climb.. believe me, that's how it works.	if $bac puts this one behind them, even with a $13 billion bill, the stock will now resume its climb.. believe me, that's how it works.	0.7	negative	-0.4		2009-05-01	0	106	0	0	19.61	27	79	0.254717	0.745283	29.6232	91.3768		2009-05-01	0	0	0	0	0	0	19.61	0	0	18	0	2	0
2013-10-14	JPM auditor PwC missed disclosure and control weaknesses, poor compliance, illegalities. Also "audits" $GS, $AIG, $BAC, #MFGlobal Barclays	jpm auditor pwc missed disclosure and control weaknesses, poor compliance, illegalities. also "audits" $gs, $aig, $bac, #mfglobal barclays	jpm auditor pwc missed disclosure and control weaknesses, poor compliance, illegalities. also "audits" $gs, $aig, $bac, #mfglobal barclays	0.6	negative	-0.4		2009-05-02	2	108	0	2	19.61	27	81	0.25	0.75	29.8732	92.1268		2009-05-02	2	0	0	2	0	0	19.61	0	0	19	1	3	2
2012-12-13	WTF Headline of day: Mozilo Unbowed Says Countrywide Was Ã¢â‚¬ËœWorld-Class CompanyÃ¢â‚¬â„¢ http://bloom.bg/UCYsHQÃ‚Â via @BloombergNews $BAC $$	what the fuck headline of day: mozilo unbowed says countrywide was world-class company via @bloombergnews $bac $$	what the fuck headline of day: mozilo unbowed says countrywide was world-class company via @bloombergnews $bac $$	0.6	negative	-0.4		2009-05-03	0	108	0	0	19.61	27	81	0.25	0.75	30.1232	92.8768		2009-05-03	0	0	0	0	0	0	19.61	0	0	19	0	2	0
2012-08-12	Sunday links: tepid volume, accelerated learning and the end of 'nasty fast food.' http://abnormalreturns.com/sunday-links-tepid-volumes/Ã‚Â Ã¢â‚¬Â¦ $AAPL $DELL $KCG $BAC $CMG $YUM $SPX	sunday links: tepid volume, accelerated learning and the end of 'nasty fast food.' $aapl $dell $kcg $bac $cmg $yum $spx	sunday links: tepid volume, accelerated learning and the end of 'nasty fast food.' $aapl $dell $kcg $bac $cmg $yum $spx	0.8	negative	-0.4		2009-05-04	2	110	2	0	24.25	29	81	0.263636	0.736364	30.3869	93.6131		2009-05-04	2	2	0	0	0	0	24.25	0	0	18	-1	1	2
2011-08-21	Wall Street Aristocracy Got $1.2 Trillion in FedÃ¢â‚¬â„¢s Secret Loans http://stks.co/iN via Bloom $C $BAC $MS $LEH	wall street aristocracy got $1.2 trillion in feds secret loans via bloom $c $bac $ms $leh	wall street aristocracy got $1.2 trillion in feds secret loans via bloom $c $bac $ms $leh	0.7	negative	-0.4		2009-05-05	3	113	1	2	23.27	30	83	0.265487	0.734513	30.6524	94.3476		2009-05-05	3	1	0	2	0	0	23.27	0	0	19	1	3	2
2010-06-15	http://chart.ly/44s7ad $BAC - Breaking out of a base. Above 16.20 confirms	$bac - breaking out of a base. above 16.20 confirms	$bac - breaking out of a base. above 16.20 confirms	0.55	negative	-0.4		2009-05-06	6	119	1	5	26.84	31	88	0.260504	0.739496	30.9129	95.0871		2009-05-06	6	1	0	5	0	0	26.84	0	0	20	1	3	5
2010-01-07	Behind The Trade: PeteÃ¢â‚¬â„¢s XLF Play http://cnbc.com/id/34754212 $BAC #StockMarket #StockPicks	behind the trade: petes xlf play $bac #stockmarket #stockpicks	behind the trade: petes xlf play $bac #stockmarket #stockpicks	0.7	negative	-0.4		2009-05-07	2	121	1	1	24.76	32	89	0.264463	0.735537	31.1773	95.8227		2009-05-07	2	1	0	1	0	0	24.76	0	0	19	-1	1	1
2009-12-02	A nightmare year for $BAC shareholders just got worse: WSJ reporting bank is planning to repay TARP. Owners always pay for the sins of mgmnt	a nightmare year for $bac shareholders just got worse: wsj reporting bank is planning to repay tarp. owners always pay for the sins of mgmnt	a nightmare year for $bac shareholders just got worse: wsj reporting bank is planning to repay tarp. owners always pay for the sins of mgmnt	0.6	negative	-0.4		2009-05-08	3	124	0	3	28.18	32	92	0.258065	0.741935	31.4354	96.5646		2009-05-08	3	0	0	3	0	0	28.18	0	0	20	1	3	3
2012-09-12	Fmr $WFC CEO Kovacevich on Squawk: "Ineffective regulations & regulators are worse than no regs at all ... gives false sense of confidence"	fmr $wfc ceo kovacevich on squawk: "ineffective regulations & regulators are worse than no regs at all ... gives false sense of confidence"	fmr $wfc ceo kovacevich on squawk: "ineffective regulations & regulators are worse than no regs at all ... gives false sense of confidence"	0.6	negative	-0.4		2009-05-09	0	124	0	0	28.18	32	92	0.258065	0.741935	31.6935	97.3065		2009-05-09	0	0	0	0	0	0	28.18	0	0	20	0	2	0
2012-05-13	Sunday links: playing your game, Warren Buffett on $JPM vs. $WFC and the rise of "meta money." http://stks.co/3ni7Ã‚Â $VIX $FB $DISH $AAPL	sunday links: playing your game, warren buffett on $jpm vs. $wfc and the rise of "meta money." $vix $fb $dish $aapl	sunday links: playing your game, warren buffett on $jpm vs. $wfc and the rise of "meta money." $vix $fb $dish $aapl	0.4	negative	-0.4		2009-05-10	0	124	0	0	28.18	32	92	0.258065	0.741935	31.9515	98.0485		2009-05-10	0	0	0	0	0	0	28.18	0	0	20	0	2	0
2013-01-02	My 2012 Investment Game Plan: Year-End Lookback http://seekingalpha.com/a/neftÃ‚Â $AAPL $CAT $EXC $HCBK $ITW $PEP $VOD $WFC $PFF $LO $HON $GIS	my 2012 investment game plan: year-end lookback $aapl $cat $exc $hcbk $itw $pep $vod $wfc $pff $lo $hon $gis	my 2012 investment game plan: year-end lookback $aapl $cat $exc $hcbk $itw $pep $vod $wfc $pff $lo $hon $gis	0.4	negative	-0.4		2009-05-11	0	124	0	0	26.53	32	92	0.258065	0.741935	32.2096	98.7904		2009-05-11	0	0	0	0	0	0	26.53	0	0	20	0	2	0
2016-10-05	The cry for criminal charges against #WellsFargo bigwigs grows louder. Now from @SenSanders: http://money.cnn.com/2016/10/05/investing/wells-fargo-scandal-bernie-sanders-elizabeth-warren/index.htmlÃ‚Â Ã¢â‚¬Â¦ $WFC	the cry for criminal charges against #wellsfargo bigwigs grows louder. now from @sensanders: $wfc	the cry for criminal charges against #wellsfargo bigwigs grows louder. now from @sensanders: $wfc	0.55	negative	-0.4		2009-05-12	1	125	0	1	25.7	32	93	0.256	0.744	32.4656	99.5344		2009-05-12	1	0	0	1	0	0	25.7	0	0	21	1	3	1
2016-09-20	Sen. Warren blasts $WFC CEO: "You should resign...and you should be criminally investigated..." pic.twitter.com/OHueDg9Nbz	sen. warren blasts $wfc ceo: "you should resign...and you should be criminally investigated..." pic.twitter.com/ohuedg9nbz	sen. warren blasts $wfc ceo: "you should resign...and you should be criminally investigated..." pic.twitter.com/ohuedg9nbz	0.55	negative	-0.4		2009-05-13	0	125	0	0	24.2	32	93	0.256	0.744	32.7216	100.278		2009-05-13	0	0	0	0	0	0	24.2	0	0	21	0	2	0
2016-01-17	$WFC has energy loan problems. $C has em worse.http://www.zerohedge.com/news/2016-01-17/wells-fargo-bad-citi-worseÃ‚Â Ã¢â‚¬Â¦	$wfc has energy loan problems. $c has em worse.	$wfc has energy loan problems. $c has em worse.	0.6	negative	-0.4		2009-05-14	0	125	0	0	25.69	32	93	0.256	0.744	32.9776	101.022		2009-05-14	0	0	0	0	0	0	25.69	0	0	21	0	2	0
2016-01-14	Why JPM's results bode well for Goldman Sachs and poorly for Bank of America, Wells: http://blogs.wsj.com/moneybeat/2016/01/14/j-p-morgans-earnings-live-analysis/Ã‚Â Ã¢â‚¬Â¦ $JPM $WFC $BAC	why jpm's results bode well for goldman sachs and poorly for bank of america, wells: $jpm $wfc $bac	why jpm's results bode well for goldman sachs and poorly for bank of america, wells: $jpm $wfc $bac	0.6	negative	-0.4		2009-05-15	1	126	1	0	24.87	33	93	0.261905	0.738095	33.2395	101.761		2009-05-15	1	1	0	0	0	0	24.87	0	0	20	-1	1	1
2017-04-24	Reminder: Buffet largest holder of BOTH Wells Fargo and United. Do owners & Boards have ANY responsibility for poor corp behavior? $wfc $ual	reminder: buffet largest holder of both wells fargo and united. do owners & boards have any responsibility for poor corp behavior? $wfc $ual	reminder: buffet largest holder of both wells fargo and united. do owners & boards have any responsibility for poor corp behavior? $wfc $ual	0.6	negative	-0.4		2009-05-16	0	126	0	0	24.87	33	93	0.261905	0.738095	33.5014	102.499		2009-05-16	0	0	0	0	0	0	24.87	0	0	20	0	2	0
2018-09-20	Wells Fargo is slashing 5-10% of its workforce -- that's between 13,225-26,450 jobs -- over the next 3 years. Wells employs 25,100 in Charlotte, its largest employee base, $wfc via @DeonERobertshttps://www.charlotteobserver.com/news/business/banking/article218738395.htmlÃ‚Â Ã¢â‚¬Â¦	wells fargo is slashing 5-10% of its workforce -- that's between 13,225-26,450 jobs -- over the next 3 years. wells employs 25,100 in charlotte, its largest employee base, $wfc via @deoneroberts	wells fargo is slashing 5-10% of its workforce -- that's between 13,225-26,450 jobs -- over the next 3 years. wells employs 25,100 in charlotte, its largest employee base, $wfc via @deoneroberts	0.5	negative	-0.4		2009-05-17	1	127	0	1	24.87	33	94	0.259843	0.740157	33.7612	103.239		2009-05-17	1	0	0	1	0	0	24.87	0	0	21	1	3	1
2018-01-02	Wells Fargo & Co $WFC Stake Decreased by Weatherly Asset Management L. P. http://ift.tt/2C9rDPc	wells fargo & co $wfc stake decreased by weatherly asset management l. p.	wells fargo & co $wfc stake decreased by weatherly asset management l. p.	0.7	negative	-0.4		2009-05-18	1	128	0	1	26.93	33	95	0.257812	0.742188	34.0191	103.981		2009-05-18	1	0	0	1	0	0	26.93	0	0	22	1	3	1
2012-10-23	$WFC buyback with stock not reacting ahead of a big morning meeting with Warren Buffett? Seems stupid.	$wfc buyback with stock not reacting ahead of a big morning meeting with warren buffett? seems stupid.	$wfc buyback with stock not reacting ahead of a big morning meeting with warren buffett? seems stupid.	0.55	negative	-0.4		2009-05-19	4	132	0	4	25.45	33	99	0.25	0.75	34.2691	104.731		2009-05-19	4	0	0	4	0	0	25.45	0	0	23	1	3	4
2010-04-21	Chris Whalen says JPMorgan, Wells Fargo haven't done the "hard work" on credit yet, will be vulnerable to unemployment. $JPM $WFC #Banks	chris whalen says jpmorgan, wells fargo haven't done the "hard work" on credit yet, will be vulnerable to unemployment. $jpm $wfc #banks	chris whalen says jpmorgan, wells fargo haven't done the "hard work" on credit yet, will be vulnerable to unemployment. $jpm $wfc #banks	0.520833	negative	-0.395833		2009-05-20	2	134	0	2	24.46	33	101	0.246269	0.753731	34.5153	105.485		2009-05-20	2	0	0	2	0	0	24.46	0	0	24	1	3	2
2016-07-18	#Tech50 out today. No. 1 is @CathyBessant, who has re-made $BOA into an innovator during some tough years for banks pic.twitter.com/6wzfKo0M60	#tech50 out today. no. 1 is @cathybessant, who has re-made $boa into an innovator during some tough years for banks pic.twitter.com/6wzfko0m60	#tech50 out today. no. 1 is @cathybessant, who has re-made $boa into an innovator during some tough years for banks pic.twitter.com/6wzfko0m60	0.833333	negative	-0.388889		2009-05-21	0	134	0	0	25.04	33	101	0.246269	0.753731	34.7616	106.238		2009-05-21	0	0	0	0	0	0	25.04	0	0	24	0	2	0
2016-09-07	U.S. Banks Should Prepare For Tough Times Heading Into 2017: http://www.forbes.com/sites/qineqt/2016/08/30/us-banks-should-prepare-for-tough-times-heading-into-2017/Ã‚Â Ã¢â‚¬Â¦ $BAC $JPM $Cpic.twitter.com/sgXSDJAlSs	you.s. banks should prepare for tough times heading into 2017: $bac $jpm $cpic.twitter.com/sgxsdjalss	you.s. banks should prepare for tough times heading into 2017: $bac $jpm $cpic.twitter.com/sgxsdjalss	0.833333	negative	-0.388889		2009-05-22	3	137	0	3	24.31	33	104	0.240876	0.759124	35.0025	106.998		2009-05-22	3	0	0	3	0	0	24.31	0	0	25	1	3	3
2015-01-14	#banking is a really tough business these days- here's the proof: http://reut.rs/1E0iu64Ã‚Â @ReutersBiz @SPCapitalIQ @MorningstarInc $JPM $WFC	#banking is a really tough business these days- here's the proof: @reutersbiz @spcapitaliq @morningstarinc $jpm $wfc	#banking is a really tough business these days- here's the proof: @reutersbiz @spcapitaliq @morningstarinc $jpm $wfc	0.833333	negative	-0.388889		2009-05-23	0	137	0	0	24.31	33	104	0.240876	0.759124	35.2433	107.757		2009-05-23	0	0	0	0	0	0	24.31	0	0	25	0	2	0
2018-12-04	Banks were at the epicenter of today's plunge. The SPDR S&P Regional Banking ETF $KRE plummeted 5.5%, the worst day since June 2016. Big banks $JPM $C $WFC down 4%+. #stocks	banks were at the epicenter of today's plunge. the spdr s&p regional banking etf $kre plummeted 5.5%, the worst day since june 2016. big banks $jpm $c $wfc down 4%+. #stocks	banks were at the epicenter of today's plunge. the spdr s&p regional banking etf $kre plummeted 5.5%, the worst day since june 2016. big banks $jpm $c $wfc down 4%+. #stocks	0.462963	negative	-0.385185		2009-05-24	0	137	0	0	24.31	33	104	0.240876	0.759124	35.4842	108.516		2009-05-24	0	0	0	0	0	0	24.31	0	0	25	0	2	0
2018-06-06	Had $29.5 $BAC calls yesterday I sold for a loss, what did I take away from today? DonÃ¢â‚¬â„¢t question @_ms_izzy been just killing it lately with those delta finds. Keep it coming!	had $29.5 $bac calls yesterday i sold for a loss, what did i take away from today? dont question @_ms_izzy been just killing it lately with those delta finds. keep it coming!	had $29.5 $bac calls yesterday i sold for a loss, what did i take away from today? dont question @_ms_izzy been just killing it lately with those delta finds. keep it coming!	0.6	negative	-0.375		2009-05-25	0	137	0	0	24.31	33	104	0.240876	0.759124	35.7251	109.275		2009-05-25	0	0	0	0	0	0	24.31	0	0	25	0	2	0
2018-04-13	That's ONE UGLY Gap and Crap candle in $JPM and $BAC ... _x000D_ Actually turning into a Bearish Engulfing candles on both names. Definitely avoiding the banks for now. Wanna see where the dust settles on these guys! pic.twitter.com/K9VmUIuWD2	that's one ugly gap and crap candle in $jpm and $bac ... _x000D_ actually turning into a bearish engulfing candles on both names. definitely avoiding the banks for now. wanna see where the dust settles on these guys! pic.twitter.com/k9vmuiuwd2	that's one ugly gap and crap candle in $jpm and $bac ... _x000D_ actually turning into a bearish engulfing candles on both names. definitely avoiding the banks for now. wanna see where the dust settles on these guys! pic.twitter.com/k9vmuiuwd2	0.6	negative	-0.375		2009-05-26	0	137	0	0	25.65	33	104	0.240876	0.759124	35.966	110.034		2009-05-26	0	0	0	0	0	0	25.65	0	0	25	0	2	0
2017-09-25	$AAPL TANKING WEAK SALES_x000D_ $spy $qqq $indu $eem $fb $tsla $jpm $amzn $nflx $goog $nvda $btc $iwm $c $bac $tlt $gs $uup $v $aapl $cac $dax $gspic.twitter.com/SvNGAbczQw	$aapl tanking weak sales_x000D_ $spy $qqq $indu $eem $fb $tsla $jpm $amzn $nflx $goog $nvda $btc $iwm $c $bac $tlt $gs $uup $v $aapl $cac $dax $gspic.twitter.com/svngabczqw	$aapl tanking weak sales_x000D_ $spy $qqq $indu $eem $fb $tsla $jpm $amzn $nflx $goog $nvda $btc $iwm $c $bac $tlt $gs $uup $v $aapl $cac $dax $gspic.twitter.com/svngabczqw	0.625	negative	-0.375		2009-05-27	2	139	1	1	24.08	34	105	0.244604	0.755396	36.2106	110.789		2009-05-27	2	1	0	1	0	0	24.08	0	0	24	-1	1	1
2015-01-17	You must re-evaluate a company like $BAC that reports a surprisingly weak quarter. It's called analysis. Try it @ChapinnLA	you must re-evaluate a company like $bac that reports a surprisingly weak quarter. it's called analysis. try it @chapinnla	you must re-evaluate a company like $bac that reports a surprisingly weak quarter. it's called analysis. try it @chapinnla	0.625	negative	-0.375		2009-05-28	0	139	0	0	24.77	34	105	0.244604	0.755396	36.4552	111.545		2009-05-28	0	0	0	0	0	0	24.77	0	0	24	0	2	0
2011-12-07	Watch for banks $BAC $C $MS to be weak out of the gates. Along with $CAT $X.	watch for banks $bac $c $ms to be weak out of the gates. along with $cat $x.	watch for banks $bac $c $ms to be weak out of the gates. along with $cat $x.	0.625	negative	-0.375		2009-05-29	0	139	0	0	25.5	34	105	0.244604	0.755396	36.6998	112.3		2009-05-29	0	0	0	0	0	0	25.5	0	0	24	0	2	0
2009-04-29	$BAC CEO Ken Lewis loses chairmanship! http://bit.ly/1a7CrZ	$bac ceo ken lewis loses chairmanship!	$bac ceo ken lewis loses chairmanship!	0.1	negative	-0.375		2009-05-30	0	139	0	0	25.5	34	105	0.244604	0.755396	36.9444	113.056		2009-05-30	0	0	0	0	0	0	25.5	0	0	24	0	2	0
2014-01-09	#Bank earnings coming up next week. Here's my preview of where we may see strength at $WFC: http://www.cnbc.com/id/101321108Ã‚Â (cc @Amara_Omeokwe)	#bank earnings coming up next week. here's my preview of where we may see strength at $wfc: (cc @amara_omeokwe)	#bank earnings coming up next week. here's my preview of where we may see strength at $wfc: (cc @amara_omeokwe)	0.5	negative	-0.375		2009-05-31	0	139	0	0	25.5	34	105	0.244604	0.755396	37.189	113.811		2009-05-31	0	0	0	0	0	0	25.5	0	0	24	0	2	0
2016-09-09	Hmm. $WFC decided to fire employees instead of the execs who made a dumb incentive structure.	hmm. $wfc decided to fire employees instead of the execs who made a dumb incentive structure.	hmm. $wfc decided to fire employees instead of the execs who made a dumb incentive structure.	0.5	negative	-0.375		2009-06-01	0	139	0	0	25.43	34	105	0.244604	0.755396	37.4336	114.566		2009-06-01	0	0	0	0	0	0	25.43	0	0	24	0	2	0
2016-01-02	SHY iShares Barclays 1-3 Year Treasury Bond Fund Current Price_x000D_ http://dlvr.it/D9KpDdÃ‚Â _x000D_ $SHY $ACN $WFC $SCTY #SHY #pennystocks #stock	shy ishares barclays 1-3 year treasury bond fund current price_x000D_ _x000D_ $shy $acn $wfc $scty #shy #pennystocks #stock	shy ishares barclays 1-3 year treasury bond fund current price_x000D_ _x000D_ $shy $acn $wfc $scty #shy #pennystocks #stock	0.475	negative	-0.375		2009-06-02	2	141	2	0	24.39	36	105	0.255319	0.744681	37.6889	115.311		2009-06-02	2	2	0	0	0	0	24.39	0	0	23	-1	1	2
2014-12-16	What Are Derivatives and Why Are They Dangerous? | Too Big Has Failed http://bit.ly/136SEQLÃ‚Â $Citi $JPM $GS $BAC Reinstate #GlassSteagall	what are derivatives and why are they dangerous? | too big has failed $citi $jpm $gs $bac reinstate #glasssteagall	what are derivatives and why are they dangerous? | too big has failed $citi $jpm $gs $bac reinstate #glasssteagall	0.433333	negative	-0.366667		2009-06-03	0	141	0	0	24.13	36	105	0.255319	0.744681	37.9442	116.056		2009-06-03	0	0	0	0	0	0	24.13	0	0	23	0	2	0
2012-03-15	Fox Business says we shouldn't go too hard on $BAC. They're just trying to make money! http://ow.ly/9GCj5Ã‚Â #FightBAC #M15	fox business says we shouldn't go too hard on $bac. they're just trying to make money! #fightbac #m15	fox business says we shouldn't go too hard on $bac. they're just trying to make money! #fightbac #m15	0.541667	negative	-0.364583		2009-06-04	0	141	0	0	25.1	36	105	0.255319	0.744681	38.1996	116.8		2009-06-04	0	0	0	0	0	0	25.1	0	0	23	0	2	0
2009-06-26	Poor poor $BAC... RT @complianceweek: Anyone else worried corp gov, even at $BAC, hard to do when Fed Chrmn threatens you a la Don Corleone?	poor poor $bac... rt @complianceweek: anyone else worried corp gov, even at $bac, hard to do when fed chrmn threatens you a la don corleone?	poor poor $bac... rt @complianceweek: anyone else worried corp gov, even at $bac, hard to do when fed chrmn threatens you a la don corleone?	0.580556	negative	-0.363889		2009-06-05	0	141	0	0	24.72	36	105	0.255319	0.744681	38.4549	117.545		2009-06-05	0	0	0	0	0	0	24.72	0	0	23	0	2	0
2018-12-05	NationÃ¢â‚¬â„¢s Worst Bank Finds New Way to Destroy CustomersÃ¢â‚¬â„¢ Lives #WellsFargo $wfc https://apple.news/ARW6kYB6nR9ySaORUGGUJBgÃ‚Â Ã¢â‚¬Â¦	nations worst bank finds new way to destroy customers lives #wellsfargo $wfc	nations worst bank finds new way to destroy customers lives #wellsfargo $wfc	0.484848	negative	-0.354545		2009-06-06	0	141	0	0	24.72	36	105	0.255319	0.744681	38.7102	118.29		2009-06-06	0	0	0	0	0	0	24.72	0	0	23	0	2	0
2018-01-13	Bank of America's stock hit $30.79 yesterday. This is something that seemed to unlikely just a few years ago that investors were literally unwilling to bet 10 cents on it. $BAC https://www.wsj.com/articles/these-bank-of-america-warrants-are-finally-worth-something-1515857401Ã‚Â Ã¢â‚¬Â¦	bank of america's stock hit $30.79 yesterday. this is something that seemed to unlikely just a few years ago that investors were literally unwilling to bet 10 cents on it. $bac	bank of america's stock hit $30.79 yesterday. this is something that seemed to unlikely just a few years ago that investors were literally unwilling to bet 10 cents on it. $bac	0.3	negative	-0.35		2009-06-07	0	141	0	0	24.72	36	105	0.255319	0.744681	38.9655	119.034		2009-06-07	0	0	0	0	0	0	24.72	0	0	23	0	2	0
2015-12-17	$SPX Not a good sign, Lower Highs & Lower Lows #stocks #stockmarket #NYSE $TVIX $VIX $UVXY $VXX #TRADING $SPY $BAC pic.twitter.com/vsI1sDUuVJ	$spx not a good sign, lower highs & lower lows #stocks #stockmarket #nyse $tvix $vix $uvxy $vxx #trading $spy $bac pic.twitter.com/vsi1sduuvj	$spx not a good sign, lower highs & lower lows #stocks #stockmarket #nyse $tvix $vix $uvxy $vxx #trading $spy $bac pic.twitter.com/vsi1sduuvj	0.6	negative	-0.35		2009-06-08	1	142	0	1	25.39	36	106	0.253521	0.746479	39.219	119.781		2009-06-08	1	0	0	1	0	0	25.39	0	0	24	1	3	1
2013-04-03	Humongous bonus fiasco aside, maybe buying Merrill Lynch wasn't such a bad idea after all? $BAC http://bloom.bg/XdtDNR	humongous bonus fiasco aside, maybe buying merrill lynch wasn't such a bad idea after all? $bac	humongous bonus fiasco aside, maybe buying merrill lynch wasn't such a bad idea after all? $bac	0.583333	negative	-0.35		2009-06-09	0	142	0	0	25.66	36	106	0.253521	0.746479	39.4726	120.527		2009-06-09	0	0	0	0	0	0	25.66	0	0	24	0	2	0
2017-02-15	I dont regard setting incentives aggressively as the problem at $WFC_x000D_ The mistake was that when bad news came they didn't react properly _x000D_ CM	i dont regard setting incentives aggressively as the problem at $wfc_x000D_ the mistake was that when bad news came they didn't react properly _x000D_ cm	i dont regard setting incentives aggressively as the problem at $wfc_x000D_ the mistake was that when bad news came they didn't react properly _x000D_ cm	0.383333	negative	-0.35		2009-06-10	0	142	0	0	24.91	36	106	0.253521	0.746479	39.7261	121.274		2009-06-10	0	0	0	0	0	0	24.91	0	0	24	0	2	0
2017-10-03	#ConfessYourUnpopularOpinions _x000D_ $JPM & $GS and a bunch of other banks are guilty of way worse than what $WFC did. @BankingGOP @SenateBanking	#confessyourunpopularopinions _x000D_ $jpm & $gs and a bunch of other banks are guilty of way worse than what $wfc did. @bankinggop @senatebanking	#confessyourunpopularopinions _x000D_ $jpm & $gs and a bunch of other banks are guilty of way worse than what $wfc did. @bankinggop @senatebanking	0.658333	negative	-0.341667		2009-06-11	1	143	0	1	25.02	36	107	0.251748	0.748252	39.9778	122.022		2009-06-11	1	0	0	1	0	0	25.02	0	0	25	1	3	1
2013-04-17	Hmm.. my mom just started watching old season of sex in the city with me...... very awkward...... oh... Samantha......	hmm.. my mom just started watching old season of sex in the city with me...... very awkward...... oh... samantha......	hmm.. my mom just started watching old season of sex in the city with me...... very awkward...... oh... samantha......	0.6	negative	-0.34		2009-06-12	1	144	0	1	25.48	36	108	0.25	0.75	40.2278	122.772		2009-06-12	1	0	0	1	0	0	25.48	0	0	26	1	3	1
2014-04-16	In 90s co then called NationsBank had impossible to read earnings b/c of constant M&A distortion. Now $BAC, and M&A replaced by litigation.	in 90s co then called nationsbank had impossible to read earnings b/c of constant m&a distortion. now $bac, and m&a replaced by litigation.	in 90s co then called nationsbank had impossible to read earnings b/c of constant m&a distortion. now $bac, and m&a replaced by litigation.	0.666667	negative	-0.333333		2009-06-13	0	144	0	0	25.48	36	108	0.25	0.75	40.4778	123.522		2009-06-13	0	0	0	0	0	0	25.48	0	0	26	0	2	0
2013-12-22	Detroit May Sue Banks If They CanÃ¢â‚¬â„¢t Get Swaps Settlement: $BAC $UBSN #Detroit #muniland #ridiculous http://bloom.bg/1bVYe53	detroit may sue banks if they can not get swaps settlement: $bac $ubsn #detroit #muniland #ridiculous	detroit may sue banks if they can not get swaps settlement: $bac $ubsn #detroit #muniland #ridiculous	1	negative	-0.333333		2009-06-14	0	144	0	0	25.48	36	108	0.25	0.75	40.7278	124.272		2009-06-14	0	0	0	0	0	0	25.48	0	0	26	0	2	0
2013-01-02	Banking Lobby Faces 'Serious Problems' in Washington: Barney Frank - http://www.thestreet.com/story/11801916/1/banking-lobby-faces-serious-problems-in-washington-barney-frank.htmlÃ‚Â Ã¢â‚¬Â¦ @dan_freed $JPM $BAC $C $WFC $GS #StockAction	banking lobby faces 'serious problems' in washington: barney frank - @dan_freed $jpm $bac $c $wfc $gs #stockaction	banking lobby faces 'serious problems' in washington: barney frank - @dan_freed $jpm $bac $c $wfc $gs #stockaction	0.666667	negative	-0.333333		2009-06-15	1	145	1	0	24.71	37	108	0.255172	0.744828	40.983	125.017		2009-06-15	1	1	0	0	0	0	24.71	0	0	25	-1	1	1
2012-11-19	"It seems that Bank of America is just plain terrible at the mortgage business." The study that, alas, proves it: http://mot.ly/10gANjZÃ‚Â $BAC	"it seems that bank of america is just plain terrible at the mortgage business." the study that, alas, proves it: $bac	"it seems that bank of america is just plain terrible at the mortgage business." the study that, alas, proves it: $bac	0.589286	negative	-0.328571		2009-06-16	1	146	0	1	24.4	37	109	0.253425	0.746575	41.2364	125.764		2009-06-16	1	0	0	1	0	0	24.4	0	0	26	1	3	1
2012-01-03	Bully banking. Behind B. of A.'s small business squeeze $BAC http://bit.ly/rSB9lz	bully banking. behind b. of a.'s small business squeeze $bac	bully banking. behind b. of a.'s small business squeeze $bac	0.55	negative	-0.325		2009-06-17	1	147	1	0	23.09	38	109	0.258503	0.741497	41.4949	126.505		2009-06-17	1	1	0	0	0	0	23.09	0	0	25	-1	1	1
2017-10-02	You don't mean $WFC has corrupted part of the govt.? Seriously? They have corrupted everything they touch, incl. #CrookedCorker #GSEReformhttps://twitter.com/FinancialCmte/status/911617182970384384Ã‚Â Ã¢â‚¬Â¦ Documents Withheld from Committee Show CFPB Rushed to Settle Case Against Wells Fargo Without Investigation https://buff.ly/2hoSPjG	you don't mean $wfc has corrupted part of the govt.? seriously? they have corrupted everything they touch, incl. #crookedcorker #gsereform documents withheld from committee show cfpb rushed to settle case against wells fargo without investigation	you don't mean $wfc has corrupted part of the govt.? seriously? they have corrupted everything they touch, incl. #crookedcorker #gsereform documents withheld from committee show cfpb rushed to settle case against wells fargo without investigation	0.677083	negative	-0.322917		2009-06-18	2	149	0	2	23.7	38	111	0.255034	0.744966	41.75	127.25		2009-06-18	2	0	0	2	0	0	23.7	0	0	26	1	3	2
2017-01-13	Major banks just reported their earnings. TrumpÃ¢â‚¬â„¢s drug plan might be bad. HereÃ¢â‚¬â„¢s what you need to know today: http://moneybadger.stocktwits.com/banks-earnings/Ã‚Â $WFC	major banks just reported their earnings. trumps drug plan might be bad. heres what you need to know today: $wfc	major banks just reported their earnings. trumps drug plan might be bad. heres what you need to know today: $wfc	0.583333	negative	-0.31875		2009-06-19	0	149	0	0	24.19	38	111	0.255034	0.744966	42.005	127.995		2009-06-19	0	0	0	0	0	0	24.19	0	0	26	0	2	0
2018-06-28	So everyone but $C $JPM $Axp are the only one who passed ?? @bondskew @ZR1Trader @megadave5000 @noalpha_allbeta @TradingInPearls @Nataliem55 how is this $GS $MS $BOA all fuck and $DB IS OFF TO JANUS!! pic.twitter.com/fhYJt1Mql3	so everyone but $c $jpm $axp are the only one who passed ?? @bondskew @zr1trader @megadave5000 @noalpha_allbeta @tradinginpearls @nataliem55 how is this $gs $ms $boa all fuck and $db is off to janus!! pic.twitter.com/fhyjt1mql3	so everyone but $c $jpm $axp are the only one who passed ?? @bondskew @zr1trader @megadave5000 @noalpha_allbeta @tradinginpearls @nataliem55 how is this $gs $ms $boa all fuck and $db is off to janus!! pic.twitter.com/fhyjt1mql3	0.8	negative	-0.3125		2009-06-20	0	149	0	0	24.19	38	111	0.255034	0.744966	42.26	128.74		2009-06-20	0	0	0	0	0	0	24.19	0	0	26	0	2	0
2017-01-02	$KOOL from $2.80's to almost $5.00 in 1 day was probably the hottest stock past week!_x000D_ $FB $TWTR $LNKD $BAC $CHK $AMD $AAPL $NVDA $F #Traderpic.twitter.com/QDOOytXIdg	$kool from $2.80's to almost $5.00 in 1 day was probably the hottest stock past week!_x000D_ $fb $twtr $lnkd $bac $chk $amd $aapl $nvda $f #traderpic.twitter.com/qdooytxidg	$kool from $2.80's to almost $5.00 in 1 day was probably the hottest stock past week!_x000D_ $fb $twtr $lnkd $bac $chk $amd $aapl $nvda $f #traderpic.twitter.com/qdooytxidg	0.25	negative	-0.3125		2009-06-21	0	149	0	0	24.19	38	111	0.255034	0.744966	42.5151	129.485		2009-06-21	0	0	0	0	0	0	24.19	0	0	26	0	2	0
2015-07-30	Fed Could Raise Rates In September: What Does It Mean? $BAC $JPMhttp://benzinga.com/z/5718669	fed could raise rates in september: what does it mean? $bac $jpm	fed could raise rates in september: what does it mean? $bac $jpm	0.6875	negative	-0.3125		2009-06-22	0	149	0	0	22.51	38	111	0.255034	0.744966	42.7701	130.23		2009-06-22	0	0	0	0	0	0	22.51	0	0	26	0	2	0
2010-01-25	if the Obama reform passes, does that mean $BAC will have to spin off Merrill Lynch?	if the obama reform passes, does that mean $bac will have to spin off merrill lynch?	if the obama reform passes, does that mean $bac will have to spin off merrill lynch?	0.6875	negative	-0.3125		2009-06-23	0	149	0	0	22.91	38	111	0.255034	0.744966	43.0251	130.975		2009-06-23	0	0	0	0	0	0	22.91	0	0	26	0	2	0
2014-12-23	Agree Ã¢â‚¬Å“@CMIDavid I'll say we shouldn't be punishing $BAC for Countrywide's doings since they were forced to purchase IMO.Ã¢â‚¬ï¿½	agree @cmidavid i'll say we shouldn't be punishing $bac for countrywide's doings since they were forced to purchase imo.	agree @cmidavid i'll say we shouldn't be punishing $bac for countrywide's doings since they were forced to purchase imo.	0.2	negative	-0.3		2009-06-24	0	149	0	0	23.17	38	111	0.255034	0.744966	43.2802	131.72		2009-06-24	0	0	0	0	0	0	23.17	0	0	26	0	2	0
2009-11-18	Wells Fargo Forced To Hand Over $1.3 Billion In Auction-Rate Securities Settlement $WFC by @ldelevingne http://bit.ly/3SeEX9	wells fargo forced to hand over $1.3 billion in auction-rate securities settlement $wfc by @ldelevingne	wells fargo forced to hand over $1.3 billion in auction-rate securities settlement $wfc by @ldelevingne	0.2	negative	-0.3		2009-06-25	0	149	0	0	23.8	38	111	0.255034	0.744966	43.5352	132.465		2009-06-25	0	0	0	0	0	0	23.8	0	0	26	0	2	0
2013-01-11	What Could Slow the Wells Fargo Earnings Train? @kevinwack has the story http://bit.ly/ZReWlNÃ‚Â $WFC	what could slow the wells fargo earnings train? @kevinwack has the story $wfc	what could slow the wells fargo earnings train? @kevinwack has the story $wfc	0.4	negative	-0.3		2009-06-26	1	150	1	0	23.87	39	111	0.26	0.74	43.7952	133.205		2009-06-26	1	1	0	0	0	0	23.87	0	0	25	-1	1	1
2018-08-22	Merrill Lynch failed to disclose conflict of interest to customers, SEC says https://bit.ly/2MEzr3SÃ‚Â @wamandajd @WorkingFamilies @PplsAction @Public_Citizen @edmpirg @NCLC4consumers @LuptonSusan @ConsumerFed @CRLONLINE @StopTheDebtTrap @paupau323 #bankofamerica #charobs $BAC	merrill lynch failed to disclose conflict of interest to customers, sec says @wamandajd @workingfamilies @pplsaction @public_citizen @edmpirg @nclc4consumers @luptonsusan @consumerfed @crlonline @stopthedebttrap @paupau323 #bankofamerica #charobs $bac	merrill lynch failed to disclose conflict of interest to customers, sec says @wamandajd @workingfamilies @pplsaction @public_citizen @edmpirg @nclc4consumers @luptonsusan @consumerfed @crlonline @stopthedebttrap @paupau323 #bankofamerica #charobs $bac	0.45	negative	-0.3		2009-06-27	0	150	0	0	23.87	39	111	0.26	0.74	44.0552	133.945		2009-06-27	0	0	0	0	0	0	23.87	0	0	25	0	2	0
2017-12-28	Countdown to 2018: @GoldmanSachs Loses Its Mojo http://on.barrons.com/2DrGvbXÃ‚Â $MS $C $BAC $XLF	countdown to 2018: @goldmansachs loses its mojo $ms $c $bac $xlf	countdown to 2018: @goldmansachs loses its mojo $ms $c $bac $xlf	0.1	negative	-0.3		2009-06-28	0	150	0	0	23.87	39	111	0.26	0.74	44.3152	134.685		2009-06-28	0	0	0	0	0	0	23.87	0	0	25	0	2	0
2017-12-05	$BAC (+1.1% pre) Bank of America to Buyback Additional $5 Billion in Common Stock - SI_x000D_ http://ooc.bz/l/18520	$bac (+1.1% pre) bank of america to buyback additional $5 billion in common stock - si_x000D_	$bac (+1.1% pre) bank of america to buyback additional $5 billion in common stock - si_x000D_	0.5	negative	-0.3		2009-06-29	0	150	0	0	24.53	39	111	0.26	0.74	44.5752	135.425		2009-06-29	0	0	0	0	0	0	24.53	0	0	25	0	2	0
2017-06-30	BREAKING: Berkshire plans to exercise its warrants to acquire 700M common $BAC shares at $7.142857/share http://www.cnbc.com/quotes/?symbol=BACÃ‚Â Ã¢â‚¬Â¦	breaking: berkshire plans to exercise its warrants to acquire 700m common $bac shares at $7.142857/share	breaking: berkshire plans to exercise its warrants to acquire 700m common $bac shares at $7.142857/share	0.5	negative	-0.3		2009-06-30	0	150	0	0	24.26	39	111	0.26	0.74	44.8352	136.165		2009-06-30	0	0	0	0	0	0	24.26	0	0	25	0	2	0
2016-11-15	Its been a FANTASTIC ride Sin RT @sindycindy_x000D_ holy crap @petenajarian @jonnajarian I just looked at my $BAC calls you cited! BANGO! pic.twitter.com/CkivtHIYF4	its been a fantastic ride sin rt @sindycindy_x000D_ holy crap @petenajarian @jonnajarian i just looked at my $bac calls you cited! bango! pic.twitter.com/ckivthiyf4	its been a fantastic ride sin rt @sindycindy_x000D_ holy crap @petenajarian @jonnajarian i just looked at my $bac calls you cited! bango! pic.twitter.com/ckivthiyf4	0.85	negative	-0.3		2009-07-01	0	150	0	0	24.14	39	111	0.26	0.74	45.0952	136.905		2009-07-01	0	0	0	0	0	0	24.14	0	0	25	0	2	0
2016-03-23	$AAPL & $GOOG have ~$230B common equity combined..... $BAC has $256B (100% covered by cash and Treasuries held)	$aapl & $goog have ~$230b common equity combined..... $bac has $256b (100% covered by cash and treasuries held)	$aapl & $goog have ~$230b common equity combined..... $bac has $256b (100% covered by cash and treasuries held)	0.5	negative	-0.3		2009-07-02	1	151	0	1	23.08	39	112	0.258278	0.741722	45.3535	137.647		2009-07-02	1	0	0	1	0	0	23.08	0	0	26	1	3	1
2016-02-18	$BAC 30,000 Nov 10P bought at .68 late	$bac 30,000 nov 10p bought at .68 late	$bac 30,000 nov 10p bought at .68 late	0.6	negative	-0.3		2009-07-03	0	151	0	0	23.08	39	112	0.258278	0.741722	45.6118	138.388		2009-07-03	0	0	0	0	0	0	23.08	0	0	26	0	2	0
2015-01-16	Looks like $BAC was lead lender on the $FXCM credit facility, at least as of 2013. http://www.sec.gov/Archives/edgar/data/1499912/000114420413062784/v360916_ex10-1.htmÃ‚Â Ã¢â‚¬Â¦	looks like $bac was lead lender on the $fxcm credit facility, at least as of 2013.	looks like $bac was lead lender on the $fxcm credit facility, at least as of 2013.	0.4	negative	-0.3		2009-07-04	0	151	0	0	23.08	39	112	0.258278	0.741722	45.87	139.13		2009-07-04	0	0	0	0	0	0	23.08	0	0	26	0	2	0
2015-01-06	$BAC caught an opening sweep late afternoon as player bought 18,000 1/9 $17 calls for 16Ã‚Â¢ .. 35,148 traded today	$bac caught an opening sweep late afternoon as player bought 18,000 1/9 $17 calls for 16 .. 35,148 traded today	$bac caught an opening sweep late afternoon as player bought 18,000 1/9 $17 calls for 16 .. 35,148 traded today	0.6	negative	-0.3		2009-07-05	0	151	0	0	23.08	39	112	0.258278	0.741722	46.1283	139.872		2009-07-05	0	0	0	0	0	0	23.08	0	0	26	0	2	0
2014-04-03	Bank of America in settlement talks over credit card practices; $BAC discussing at least $800M settlement with CFPB - DJ	bank of america in settlement talks over credit card practices; $bac discussing at least $800m settlement with cfpb - dj	bank of america in settlement talks over credit card practices; $bac discussing at least $800m settlement with cfpb - dj	0.4	negative	-0.3		2009-07-06	0	151	0	0	23.1	39	112	0.258278	0.741722	46.3866	140.613		2009-07-06	0	0	0	0	0	0	23.1	0	0	26	0	2	0
2013-10-23	Bank of America loses fraud trial over mortgages: http://cnb.cx/1fVOgbeÃ‚Â Ã¢â‚¬Â¢ $BAC	bank of america loses fraud trial over mortgages: $bac	bank of america loses fraud trial over mortgages: $bac	0.1	negative	-0.3		2009-07-07	0	151	0	0	23.33	39	112	0.258278	0.741722	46.6449	141.355		2009-07-07	0	0	0	0	0	0	23.33	0	0	26	0	2	0
2013-02-10	What $JPM $BAC $ $GS $MS $HSBC $BCS $UBS $RBS & $CS Have in Common - Forbes http://onforb.es/14K8VajÃ‚Â $$	what $jpm $bac $ $gs $ms $hsbc $bcs $ubs $rbs & $cs have in common - forbes $$	what $jpm $bac $ $gs $ms $hsbc $bcs $ubs $rbs & $cs have in common - forbes $$	0.5	negative	-0.3		2009-07-08	1	152	0	1	22.91	39	113	0.256579	0.743421	46.9014	142.099		2009-07-08	1	0	0	1	0	0	22.91	0	0	27	1	3	1
2012-09-07	BofA exec loses millions after mooning bosses: http://stks.co/e9vrÃ‚Â $BAC	bofa exec loses millions after mooning bosses: $bac	bofa exec loses millions after mooning bosses: $bac	0.1	negative	-0.3		2009-07-09	0	152	0	0	23.28	39	113	0.256579	0.743421	47.158	142.842		2009-07-09	0	0	0	0	0	0	23.28	0	0	27	0	2	0
2012-01-05	The Scum of 2011 http://highchartpatterns.net/the-scum-of-2011/Ã‚Â Ã¢â‚¬Â¦ $BAC	the scum of 2011 $bac	the scum of 2011 $bac	0.4	negative	-0.3		2009-07-10	1	153	0	1	22.87	39	114	0.254902	0.745098	47.4129	143.587		2009-07-10	1	0	0	1	0	0	22.87	0	0	28	1	3	1
2011-12-19	Scary times for stocks: Be careful out there http://stks.co/1bnnÃ‚Â via @LaMonicaBuzz $EWY $BAC $C $GLD	scary times for stocks: be careful out there via @lamonicabuzz $ewy $bac $c $gld	scary times for stocks: be careful out there via @lamonicabuzz $ewy $bac $c $gld	1	negative	-0.3		2009-07-11	0	153	0	0	22.87	39	114	0.254902	0.745098	47.6678	144.332		2009-07-11	0	0	0	0	0	0	22.87	0	0	28	0	2	0
2011-11-03	BofA may swap some preferred stock for common or debt | http://bloom.bg/w3xewxÃ‚Â $BAC	bofa may swap some preferred stock for common or debt | $bac	bofa may swap some preferred stock for common or debt | $bac	0.5	negative	-0.3		2009-07-12	0	153	0	0	22.87	39	114	0.254902	0.745098	47.9227	145.077		2009-07-12	0	0	0	0	0	0	22.87	0	0	28	0	2	0
2011-11-03	Bank Of America Explores Issuing Common Stock For Preferred Shares $BAC	bank of america explores issuing common stock for preferred shares $bac	bank of america explores issuing common stock for preferred shares $bac	0.5	negative	-0.3		2009-07-13	0	153	0	0	24.8	39	114	0.254902	0.745098	48.1776	145.822		2009-07-13	0	0	0	0	0	0	24.8	0	0	28	0	2	0
2011-10-20	Wall St firms on credit watch negative by Fitch. What would it take to get $GS $MS $BAC off watch list? Watch intv here http://www.bloomberg.com/video/78341934/	wall st firms on credit watch negative by fitch. what would it take to get $gs $ms $bac off watch list? watch intv here	wall st firms on credit watch negative by fitch. what would it take to get $gs $ms $bac off watch list? watch intv here	0.4	negative	-0.3		2009-07-14	1	154	0	1	24.4	39	115	0.253247	0.746753	48.4309	146.569		2009-07-14	1	0	0	1	0	0	24.4	0	0	29	1	3	1
2011-10-18	BofA Loses No. 1 Assets Ranking to JPMorgan Chase http://bloom.bg/riZ0QWÃ‚Â $BAC $C $JPM $WFC	bofa loses no. 1 assets ranking to jpmorgan chase $bac $c $jpm $wfc	bofa loses no. 1 assets ranking to jpmorgan chase $bac $c $jpm $wfc	0.1	negative	-0.3		2009-07-15	1	155	0	1	25.3	39	116	0.251613	0.748387	48.6825	147.318		2009-07-15	1	0	0	1	0	0	25.3	0	0	30	1	3	1
2011-08-19	Bank of America is cutting 3,500 jobs this quarter according to an internal memo http://reut.rs/qVsjfDÃ‚Â $BAC	bank of america is cutting 3,500 jobs this quarter according to an internal memo $bac	bank of america is cutting 3,500 jobs this quarter according to an internal memo $bac	0.45	negative	-0.3		2009-07-16	5	160	2	3	25.05	41	119	0.25625	0.74375	48.9387	148.061		2009-07-16	5	2	0	3	0	0	25.05	0	0	31	1	3	3
2011-04-28	Bank of America to hike interest rates for late payments http://yhoo.it/lNoR70 $BAC	bank of america to hike interest rates for late payments $bac	bank of america to hike interest rates for late payments $bac	0.6	negative	-0.3		2009-07-17	2	162	0	2	25	41	121	0.253086	0.746914	49.1918	148.808		2009-07-17	2	0	0	2	0	0	25	0	0	32	1	3	2
2010-12-06	Exclusive: Bank of America Loses $5.9 Billion Wealth Adviser to Todd Thomson Venture - http://ow.ly/3kykG $BAC ^gm	exclusive: bank of america loses $5.9 billion wealth adviser to todd thomson venture - $bac ^gm	exclusive: bank of america loses $5.9 billion wealth adviser to todd thomson venture - $bac ^gm	0.1	negative	-0.3		2009-07-18	0	162	0	0	25	41	121	0.253086	0.746914	49.4449	149.555		2009-07-18	0	0	0	0	0	0	25	0	0	32	0	2	0
2009-05-06	Late Surge Lifts Stocks http://cnbc.com/id/30601577 $.DJIA $.SPX $AGU $BAC $BAK $BHI $BKX $C $CSCO $MS $RIG $WFC $XLB #Oil #StockPicks	late surge lifts stocks $.djia $.spx $agu $bac $bak $bhi $bkx $c $csco $ms $rig $wfc $xlb #oil #stockpicks	late surge lifts stocks $.djia $.spx $agu $bac $bak $bhi $bkx $c $csco $ms $rig $wfc $xlb #oil #stockpicks	0.6	negative	-0.3		2009-07-19	0	162	0	0	25	41	121	0.253086	0.746914	49.698	150.302		2009-07-19	0	0	0	0	0	0	25	0	0	32	0	2	0
2009-01-29	$WFC: Near-term earnings under pressure; lowering ests - DB's Mayo. This is combined with rumors of a $4bb secondary tonight. $$	$wfc: near-term earnings under pressure; lowering ests - db's mayo. this is combined with rumors of a $4bb secondary tonight. $$	$wfc: near-term earnings under pressure; lowering ests - db's mayo. this is combined with rumors of a $4bb secondary tonight. $$	0.3	negative	-0.3		2009-07-20	0	162	0	0	25.52	41	121	0.253086	0.746914	49.9511	151.049		2009-07-20	0	0	0	0	0	0	25.52	0	0	32	0	2	0
2009-01-06	$WFC negative. Underside of triangle and now under the 50 dma.	$wfc negative. underside of triangle and now under the 50 dma.	$wfc negative. underside of triangle and now under the 50 dma.	0.4	negative	-0.3		2009-07-21	0	162	0	0	25.35	41	121	0.253086	0.746914	50.2042	151.796		2009-07-21	0	0	0	0	0	0	25.35	0	0	32	0	2	0
2016-12-17	Turns out people don't like giving their money to dishonest banks and bankers. Who knew? #WellsFargo $WFC https://www.ft.com/content/f17e028a-c3b1-11e6-9bca-2b93a6856354Ã‚Â Ã¢â‚¬Â¦pic.twitter.com/U9BWItzl7O	turns out people don't like giving their money to dishonest banks and bankers. who knew? #wellsfargo $wfc	turns out people don't like giving their money to dishonest banks and bankers. who knew? #wellsfargo $wfc	0.5	negative	-0.3		2009-07-22	0	162	0	0	24.45	41	121	0.253086	0.746914	50.4573	152.543		2009-07-22	0	0	0	0	0	0	24.45	0	0	32	0	2	0
2016-09-21	IMHO this was his worst moment in the hearing, worse than the Elizabeth Warren bit, and I now see there may be more to it $wfc pic.twitter.com/9y7cNbndNa	imho this was his worst moment in the hearing, worse than the elizabeth warren bit, and i now see there may be more to it $wfc pic.twitter.com/9y7cnbndna	imho this was his worst moment in the hearing, worse than the elizabeth warren bit, and i now see there may be more to it $wfc pic.twitter.com/9y7cnbndna	0.7	negative	-0.3		2009-07-23	0	162	0	0	24.26	41	121	0.253086	0.746914	50.7103	153.29		2009-07-23	0	0	0	0	0	0	24.26	0	0	32	0	2	0
2017-12-21	What do $15 minimum wage and a UFO sighting have in common? $T $BA $WFC $FITBhttps://www.pscp.tv/w/bQpfwjF6dktOV1l5Tm5hamV8MVprS3pkTmFRbERKdllveabUMRVzb2pmtD0MgZGIg6Ov1m7AUO5fXyqqDXiAÃ‚Â Ã¢â‚¬Â¦	what do $15 minimum wage and a ufo sighting have in common? $t $ba $wfc $fitb	what do $15 minimum wage and a ufo sighting have in common? $t $ba $wfc $fitb	0.5	negative	-0.3		2009-07-24	0	162	0	0	23.47	41	121	0.253086	0.746914	50.9634	154.037		2009-07-24	0	0	0	0	0	0	23.47	0	0	32	0	2	0
2017-01-23	#WellsFargo says it's found evidence that at least some whistleblower retaliation claims may have merit: http://money.cnn.com/2017/01/23/investing/wells-fargo-retaliation-ethics-line/index.htmlÃ‚Â Ã¢â‚¬Â¦ $WFC	#wellsfargo says it's found evidence that at least some whistleblower retaliation claims may have merit: $wfc	#wellsfargo says it's found evidence that at least some whistleblower retaliation claims may have merit: $wfc	0.4	negative	-0.3		2009-07-25	0	162	0	0	23.47	41	121	0.253086	0.746914	51.2165	154.783		2009-07-25	0	0	0	0	0	0	23.47	0	0	32	0	2	0
2018-08-27	This is the moment when every #ESG investor and #business associate of #Bloomberg acts for #freemedia. LetÃ¢â‚¬â„¢s go @PRI_News, @ICCRonline, protecting journalism happens now. #ShahienNasiripour on $WFC #WellsFargo as "preferred financier for U.S. gun industry". #NRA cc @shannonrwattshttps://twitter.com/maxwelltani/status/1034155904797745153Ã‚Â Ã¢â‚¬Â¦ Bloomberg News reassigned a reporter who c…	this is the moment when every #esg investor and #business associate of #bloomberg acts for #freemedia. lets go @pri_news, @iccronline, protecting journalism happens now. #shahiennasiripour on $wfc #wellsfargo as "preferred financier for you.s. gun industry". #nra cc @shannonrwatts bloomberg news reassigned a reporter who covered wells fargo after the bank's ceo called bloomberg's eic and complain…	this is the moment when every #esg investor and #business associate of #bloomberg acts for #freemedia. lets go @pri_news, @iccronline, protecting journalism happens now. #shahiennasiripour on $wfc #wellsfargo as "preferred financier for you.s. gun industry". #nra cc @shannonrwatts bloomberg news reassigned a reporter who covered wells fargo after the bank's ceo called bloomberg's eic and complain…	0.2	negative	-0.3		2009-07-26	0	162	0	0	23.47	41	121	0.253086	0.746914	51.4696	155.53		2009-07-26	0	0	0	0	0	0	23.47	0	0	32	0	2	0
2018-04-22	Ahead of @WellsFargo's annual meeting this week, I joined CA State Treasurer @JohnChiangCA to write about the bank's stubborn insistence on secret arbitration -- and how a change at the SEC could make things even worse. #RipoffClause #WellsFargoFraud $wfc https://www.sfchronicle.com/opinion/openforum/article/SEC-must-not-silence-voice-of-Wells-Fargo-12852555.phpÃ‚Â Ã¢â‚¬Â¦	ahead of @wellsfargo's annual meeting this week, i joined ca state treasurer @johnchiangca to write about the bank's stubborn insistence on secret arbitration -- and how a change at the sec could make things even worse. #ripoffclause #wellsfargofraud $wfc	ahead of @wellsfargo's annual meeting this week, i joined ca state treasurer @johnchiangca to write about the bank's stubborn insistence on secret arbitration -- and how a change at the sec could make things even worse. #ripoffclause #wellsfargofraud $wfc	0.633333	negative	-0.3		2009-07-27	0	162	0	0	24.22	41	121	0.253086	0.746914	51.7227	156.277		2009-07-27	0	0	0	0	0	0	24.22	0	0	32	0	2	0
2015-09-21	Bank of America, Funds Lobby Hard to Sway Vote on Moynihan http://www.wsj.com/articles/bank-of-america-funds-lobby-hard-to-sway-vote-on-moynihan-1442610683?mod=djemRiskComplianceÃ‚Â Ã¢â‚¬Â¦ No question; separate the positions #corpgov $BAC	bank of america, funds lobby hard to sway vote on moynihan no question; separate the positions #corpgov $bac	bank of america, funds lobby hard to sway vote on moynihan no question; separate the positions #corpgov $bac	0.541667	negative	-0.291667		2009-07-28	1	163	0	1	24.52	41	122	0.251534	0.748466	51.9742	157.026		2009-07-28	1	0	0	1	0	0	24.52	0	0	33	1	3	1
2014-03-20	The $XLF is up 1.5%. $MS $WFC $JPM $C $BAC all up around 3%. Those Fed stress tests must have been really hard. #sarcasm	the $xlf is up 1.5%. $ms $wfc $jpm $c $bac all up around 3%. those fed stress tests must have been really hard. #sarcasm	the $xlf is up 1.5%. $ms $wfc $jpm $c $bac all up around 3%. those fed stress tests must have been really hard. #sarcasm	0.541667	negative	-0.291667		2009-07-29	1	164	1	0	24.38	42	122	0.256098	0.743902	52.2303	157.77		2009-07-29	1	1	0	0	0	0	24.38	0	0	32	-1	1	1
2014-01-15	When your credit-loss provision tumbles $1.9B to $336M, it's hard to not see your earnings surge. $BAC	when your credit-loss provision tumbles $1.9b to $336m, it's hard to not see your earnings surge. $bac	when your credit-loss provision tumbles $1.9b to $336m, it's hard to not see your earnings surge. $bac	0.541667	negative	-0.291667		2009-07-30	0	164	0	0	24.87	42	122	0.256098	0.743902	52.4864	158.514		2009-07-30	0	0	0	0	0	0	24.87	0	0	32	0	2	0
2014-03-20	The $XLF is up 1.5%. $MS $WFC $JPM $C $BAC all up around 3%. Those Fed stress tests must have been really hard. #sarcasm	the $xlf is up 1.5%. $ms $wfc $jpm $c $bac all up around 3%. those fed stress tests must have been really hard. #sarcasm	the $xlf is up 1.5%. $ms $wfc $jpm $c $bac all up around 3%. those fed stress tests must have been really hard. #sarcasm	0.541667	negative	-0.291667		2009-07-31	0	164	0	0	24.46	42	122	0.256098	0.743902	52.7425	159.257		2009-07-31	0	0	0	0	0	0	24.46	0	0	32	0	2	0
2016-09-13	$WFC got fined $185 million for 2 million fake accounts._x000D_ That's $92.50 per account._x000D_ Less than $100._x000D_ That's not a fine, it's a fee.	$wfc got fined $185 million for 2 million fake accounts._x000D_ that's $92.50 per account._x000D_ less than $100._x000D_ that's not a fine, it's a fee.	$wfc got fined $185 million for 2 million fake accounts._x000D_ that's $92.50 per account._x000D_ less than $100._x000D_ that's not a fine, it's a fee.	0.522222	negative	-0.291667		2009-08-01	0	164	0	0	24.46	42	122	0.256098	0.743902	52.9986	160.001		2009-08-01	0	0	0	0	0	0	24.46	0	0	32	0	2	0
2018-02-06	One of the biggest banks in the world, and one of Warren Buffett's biggest holdings, is down 11% since last Friday. That's about $35 billion in market cap wiped away. $WFC_x000D_ It was the worst-performing S&P 500 stock this Monday. Here's how ugly it got -> https://stocktwits.com/361Capital/message/111809772Ã‚Â Ã¢â‚¬Â¦pic.twitter.com/3eehcbGY54	one of the biggest banks in the world, and one of warren buffett's biggest holdings, is down 11% since last friday. that's about $35 billion in market cap wiped away. $wfc_x000D_ it was the worst-performing s&p 500 stock this monday. here's how ugly it got ->	one of the biggest banks in the world, and one of warren buffett's biggest holdings, is down 11% since last friday. that's about $35 billion in market cap wiped away. $wfc_x000D_ it was the worst-performing s&p 500 stock this monday. here's how ugly it got ->	0.451852	negative	-0.285185		2009-08-02	0	164	0	0	24.46	42	122	0.256098	0.743902	53.2547	160.745		2009-08-02	0	0	0	0	0	0	24.46	0	0	32	0	2	0
2009-06-02	Fuck cramer... that guy had me investing in banks just before $c and $bac and $wfc went down	fuck cramer... that guy had me investing in banks just before $c and $bac and $wfc went down	fuck cramer... that guy had me investing in banks just before $c and $bac and $wfc went down	0.444444	negative	-0.277778		2009-08-03	1	165	1	0	25.8	43	122	0.260606	0.739394	53.5153	161.485		2009-08-03	1	1	0	0	0	0	25.8	0	0	31	-1	1	1
2009-06-02	Fuck cramer... that guy had me investing in banks just before $c and $bac and $wfc went down	fuck cramer... that guy had me investing in banks just before $c and $bac and $wfc went down	fuck cramer... that guy had me investing in banks just before $c and $bac and $wfc went down	0.444444	negative	-0.277778		2009-08-04	2	167	2	0	26.55	45	122	0.269461	0.730539	53.7848	162.215		2009-08-04	2	2	0	0	0	0	26.55	0	0	30	-1	1	2
2015-02-09	Too much walking..:(( http://instagram.com/p/y5s8ain1O3/	too much walking..:((	too much walking..:((	0.6	negative	-0.275		2009-08-05	1	168	0	1	28.02	45	123	0.267857	0.732143	54.0526	162.947		2009-08-05	1	0	0	1	0	0	28.02	0	0	31	1	3	1
2017-02-15	$WFC had a glitch. The incentive system was too aggressive. I don't think anything is wrong for the long pull with $WFC_x000D_ Munger, $DJCO	$wfc had a glitch. the incentive system was too aggressive. i don't think anything is wrong for the long pull with $wfc_x000D_ munger, $djco	$wfc had a glitch. the incentive system was too aggressive. i don't think anything is wrong for the long pull with $wfc_x000D_ munger, $djco	0.65	negative	-0.275		2009-08-06	1	169	1	0	27.97	46	123	0.272189	0.727811	54.3248	163.675		2009-08-06	1	1	0	0	0	0	27.97	0	0	30	-1	1	1
2017-01-12	#WellsFargo was silent about fake account probe for at least 6 months http://cnnmon.ie/2iMyILPÃ‚Â $WFC pic.twitter.com/VvoOvyOlvX	#wellsfargo was silent about fake account probe for at least 6 months $wfc pic.twitter.com/vvoovyolvx	#wellsfargo was silent about fake account probe for at least 6 months $wfc pic.twitter.com/vvoovyolvx	0.5	negative	-0.266667		2009-08-07	0	169	0	0	28.76	46	123	0.272189	0.727811	54.597	164.403		2009-08-07	0	0	0	0	0	0	28.76	0	0	30	0	2	0
2018-04-09	But TBTF banks keep asking for complex plans that roil secondary markets & won't work. In doing so, their agenda harms regular Americans (shocking, we know) and holds back the entire US economy. $fnma $WFC $brk	but tbtf banks keep asking for complex plans that roil secondary markets & won't work. in doing so, their agenda harms regular americans (shocking, we know) and holds back the entire us economy. $fnma $wfc $brk	but tbtf banks keep asking for complex plans that roil secondary markets & won't work. in doing so, their agenda harms regular americans (shocking, we know) and holds back the entire us economy. $fnma $wfc $brk	0.400321	negative	-0.266667		2009-08-08	0	169	0	0	28.76	46	123	0.272189	0.727811	54.8692	165.131		2009-08-08	0	0	0	0	0	0	28.76	0	0	30	0	2	0
2013-12-23	How Wall Street's bad behavior hurts Main St. http://yhoo.it/1hyQqMeÃ‚Â @LaurenLyster @alexisgoldstein $JPM $BAC $BLKpic.twitter.com/AP6I97FkXO	how wall street's bad behavior hurts main st. @laurenlyster @alexisgoldstein $jpm $bac $blkpic.twitter.com/ap6i97fkxo	how wall street's bad behavior hurts main st. @laurenlyster @alexisgoldstein $jpm $bac $blkpic.twitter.com/ap6i97fkxo	0.5	negative	-0.266667		2009-08-09	0	169	0	0	28.76	46	123	0.272189	0.727811	55.1414	165.859		2009-08-09	0	0	0	0	0	0	28.76	0	0	30	0	2	0
2016-02-04	It's a packed house on Mad Money tonight! @JimCramer's got $YUM, $CLX, $PANW & $WFC CEOs in the hot seat. INSANITY pic.twitter.com/pdCF1dsqqq	it's a packed house on mad money tonight! @jimcramer's got $yum, $clx, $panw & $wfc ceos in the hot seat. insanity pic.twitter.com/pdcf1dsqqq	it's a packed house on mad money tonight! @jimcramer's got $yum, $clx, $panw & $wfc ceos in the hot seat. insanity pic.twitter.com/pdcf1dsqqq	0.925	negative	-0.265625		2009-08-10	1	170	0	1	28.64	46	124	0.270588	0.729412	55.412	166.588		2009-08-10	1	0	0	1	0	0	28.64	0	0	31	1	3	1
2015-07-02	Financials looking weak this morning. $BAC $C $JPM $GS $WFC trading down in premarket.	financials looking weak this morning. $bac $c $jpm $gs $wfc trading down in premarket.	financials looking weak this morning. $bac $c $jpm $gs $wfc trading down in premarket.	0.456944	negative	-0.265278		2009-08-11	0	170	0	0	26.89	46	124	0.270588	0.729412	55.6826	167.317		2009-08-11	0	0	0	0	0	0	26.89	0	0	31	0	2	0
2015-07-02	Financials looking weak this morning. $BAC $C $JPM $GS $WFC trading down in premarket.	financials looking weak this morning. $bac $c $jpm $gs $wfc trading down in premarket.	financials looking weak this morning. $bac $c $jpm $gs $wfc trading down in premarket.	0.456944	negative	-0.265278		2009-08-12	1	171	1	0	27.17	47	124	0.274854	0.725146	55.9574	168.043		2009-08-12	1	1	0	0	0	0	27.17	0	0	30	-1	1	1
2016-03-07	American Express CEO Ken Chenault Is "On Very Thin Ice" @CGasparino @FoxBusiness http://www.valuewalk.com/2016/03/american-express-ceo-ken-chenault/Ã‚Â Ã¢â‚¬Â¦ $AXP $WFC	american express ceo ken chenault is "on very thin ice" @cgasparino @foxbusiness $axp $wfc	american express ceo ken chenault is "on very thin ice" @cgasparino @foxbusiness $axp $wfc	0.5	negative	-0.26		2009-08-13	1	172	1	0	27.88	48	124	0.27907	0.72093	56.2365	168.764		2009-08-13	1	1	0	0	0	0	27.88	0	0	29	-1	1	1
2017-12-28	Not aware that any small lender trade org (or consumer or civil rights org) has seen any draft GSE language designed for release in 2018. $fnma $wfc $brk_x000D_ (Even looked under thefor it, but alas, nada from Santa. Maybe Uncle Warren got something under HIS tree tho.)	not aware that any small lender trade org (or consumer or civil rights org) has seen any draft gse language designed for release in 2018. $fnma $wfc $brk_x000D_ (even looked under thefor it, but alas, nada from santa. maybe uncle warren got something under his tree tho.)	not aware that any small lender trade org (or consumer or civil rights org) has seen any draft gse language designed for release in 2018. $fnma $wfc $brk_x000D_ (even looked under thefor it, but alas, nada from santa. maybe uncle warren got something under his tree tho.)	0.55	negative	-0.258333		2009-08-14	2	174	1	1	27.73	49	125	0.281609	0.718391	56.5181	169.482		2009-08-14	2	1	0	1	0	0	27.73	0	0	28	-1	1	1
2013-10-16	Bank of America is going to keep cutting mortgage staff to as originations slow -- live blog with @chris_rexrode $BAC http://blogs.marketwatch.com/thetell/2013/10/16/live-blog-bank-of-americas-earnings-call/?mod=MW_story_latest_newsÃ‚Â Ã¢â‚¬Â¦	bank of america is going to keep cutting mortgage staff to as originations slow -- live blog with @chris_rexrode $bac	bank of america is going to keep cutting mortgage staff to as originations slow -- live blog with @chris_rexrode $bac	0.6	negative	-0.254545		2009-08-15	0	174	0	0	27.73	49	125	0.281609	0.718391	56.7997	170.2		2009-08-15	0	0	0	0	0	0	27.73	0	0	28	0	2	0
2012-10-09	U.S. government seeks damages and penalties under false claims act for alleged misconduct involving Wells Fargo FHA loans - statement $WFC	you.s. government seeks damages and penalties under false claims act for alleged misconduct involving wells fargo fha loans - statement $wfc	you.s. government seeks damages and penalties under false claims act for alleged misconduct involving wells fargo fha loans - statement $wfc	0.35	negative	-0.25		2009-08-16	0	174	0	0	27.73	49	125	0.281609	0.718391	57.0813	170.919		2009-08-16	0	0	0	0	0	0	27.73	0	0	28	0	2	0
2017-09-27	$SOR applications _x000D_ $BOA _x000D_ $MAT small parcel_x000D_ Are $SUH neighbors	$sor applications _x000D_ $boa _x000D_ $mat small parcel_x000D_ are $suh neighbors	$sor applications _x000D_ $boa _x000D_ $mat small parcel_x000D_ are $suh neighbors	0.4	negative	-0.25		2009-08-17	0	174	0	0	26.3	49	125	0.281609	0.718391	57.3629	171.637		2009-08-17	0	0	0	0	0	0	26.3	0	0	28	0	2	0
2016-02-07	Yup TBTF Bank season is on us $BARC $BoA $DBhttps://twitter.com/seekingalpha/status/696438344570400768Ã‚Â Ã¢â‚¬Â¦ When The Next Too-Big-To-Fail Bank Fails http://seekingalpha.com/article/3873036-next-big-fail-bank-fails?source=feed_fÃ‚Â Ã¢â‚¬Â¦ $BAC $BCS $C $CME $CS $DB $GS $JPM $UBS	yup tbtf bank season is on us $barc $boa $db when the next too-big-to-fail bank fails $bac $bcs $c $cme $cs $db $gs $jpm $ubs	yup tbtf bank season is on us $barc $boa $db when the next too-big-to-fail bank fails $bac $bcs $c $cme $cs $db $gs $jpm $ubs	0.15	negative	-0.25		2009-08-18	1	175	0	1	26.34	49	126	0.28	0.72	57.6429	172.357		2009-08-18	1	0	0	1	0	0	26.34	0	0	29	1	3	1
2018-09-04	$BAC bullish day off of small hammer pic.twitter.com/rEkkcjjblE	$bac bullish day off of small hammer pic.twitter.com/rekkcjjble	$bac bullish day off of small hammer pic.twitter.com/rekkcjjble	0.4	negative	-0.25		2009-08-19	0	175	0	0	26.61	49	126	0.28	0.72	57.9229	173.077		2009-08-19	0	0	0	0	0	0	26.61	0	0	29	0	2	0
2018-07-13	American cities are so expensive that they could increase the risk of a Ã¢â‚¬Ëœdemographic time bombÃ¢â‚¬â„¢: http://www.businessinsider.com/birth-rates-home-prices-value-increase-us-cities-2018-6Ã‚Â Ã¢â‚¬Â¦ by @leannagarfield $XHB $BAC pic.twitter.com/X9ICfJmGeb	american cities are so expensive that they could increase the risk of a demographic time bomb: by @leannagarfield $xhb $bac pic.twitter.com/x9icfjmgeb	american cities are so expensive that they could increase the risk of a demographic time bomb: by @leannagarfield $xhb $bac pic.twitter.com/x9icfjmgeb	0.35	negative	-0.25		2009-08-20	1	176	1	0	27.48	50	126	0.284091	0.715909	58.207	173.793		2009-08-20	1	1	0	0	0	0	27.48	0	0	28	-1	1	1
2018-04-18	Financials: Chart Trouble!: https://northmantrader.com/2018/04/18/financials-chart-trouble/Ã‚Â Ã¢â‚¬Â¦ by @NorthmanTrader $C $GS $BAC pic.twitter.com/lVDqRjFssH	financials: chart trouble!: by @northmantrader $c $gs $bac pic.twitter.com/lvdqrjfssh	financials: chart trouble!: by @northmantrader $c $gs $bac pic.twitter.com/lvdqrjfssh	0.2	negative	-0.25		2009-08-21	1	177	0	1	27.94	50	127	0.282486	0.717514	58.4895	174.51		2009-08-21	1	0	0	1	0	0	27.94	0	0	29	1	3	1
2018-04-14	On Monday morning, @BankOfAmerica $BAC reports earnings before the bell._x000D_ But how did the stock do before/after the past 32 earnings reports? pic.twitter.com/ELLmvwC2UM	on monday morning, @bankofamerica $bac reports earnings before the bell._x000D_ but how did the stock do before/after the past 32 earnings reports? pic.twitter.com/ellmvwc2um	on monday morning, @bankofamerica $bac reports earnings before the bell._x000D_ but how did the stock do before/after the past 32 earnings reports? pic.twitter.com/ellmvwc2um	0.25	negative	-0.25		2009-08-22	0	177	0	0	27.94	50	127	0.282486	0.717514	58.772	175.228		2009-08-22	0	0	0	0	0	0	27.94	0	0	29	0	2	0
2017-10-05	Returns over the past year..._x000D_ $BAC: +65%_x000D_ $C: +58%_x000D_ $MS: +56%_x000D_ $GS: +50%_x000D_ $JPM: +47%_x000D_ $SPY: +20%pic.twitter.com/vwPMnRM9nK	returns over the past year..._x000D_ $bac: +65%_x000D_ $c: +58%_x000D_ $ms: +56%_x000D_ $gs: +50%_x000D_ $jpm: +47%_x000D_ $spy: +20%pic.twitter.com/vwpmnrm9nk	returns over the past year..._x000D_ $bac: +65%_x000D_ $c: +58%_x000D_ $ms: +56%_x000D_ $gs: +50%_x000D_ $jpm: +47%_x000D_ $spy: +20%pic.twitter.com/vwpmnrm9nk	0.25	negative	-0.25		2009-08-23	0	177	0	0	27.94	50	127	0.282486	0.717514	59.0545	175.946		2009-08-23	0	0	0	0	0	0	27.94	0	0	29	0	2	0
2017-08-04	Sharks piling into the fins via a flurry of continuous, small call sweeps in $JPM, $BAC:_x000D_ http://bit.ly/2h5mgVLÃ‚Â pic.twitter.com/Rf7qv3LXkR	sharks piling into the fins via a flurry of continuous, small call sweeps in $jpm, $bac:_x000D_	sharks piling into the fins via a flurry of continuous, small call sweeps in $jpm, $bac:_x000D_	0.4	negative	-0.25		2009-08-24	0	177	0	0	27.32	50	127	0.282486	0.717514	59.337	176.663		2009-08-24	0	0	0	0	0	0	27.32	0	0	29	0	2	0
2017-06-19	not sure about you, but this is how I see Bank of America $BAC pic.twitter.com/YgRqcxii29	not sure about you, but this is how i see bank of america $bac pic.twitter.com/ygrqcxii29	not sure about you, but this is how i see bank of america $bac pic.twitter.com/ygrqcxii29	0.888889	negative	-0.25		2009-08-25	1	178	0	1	27.33	50	128	0.280899	0.719101	59.6179	177.382		2009-08-25	1	0	0	1	0	0	27.33	0	0	30	1	3	1
2017-02-23	Don't write CDS obituary just yet. Bank of America back in single-name credit default swaps game! anticipating turn in credit cycle? $bac pic.twitter.com/FAc8B9myuZ	don't write cds obituary just yet. bank of america back in single-name credit default swaps game! anticipating turn in credit cycle? $bac pic.twitter.com/fac8b9myuz	don't write cds obituary just yet. bank of america back in single-name credit default swaps game! anticipating turn in credit cycle? $bac pic.twitter.com/fac8b9myuz	0.2	negative	-0.25		2009-08-26	0	178	0	0	27.62	50	128	0.280899	0.719101	59.8988	178.101		2009-08-26	0	0	0	0	0	0	27.62	0	0	30	0	2	0
2016-07-13	Sequoia mentioned $WFC is the cheapest deposit gatherer. But I'm not sure it has an advantage over $JPM or $BAC now: pic.twitter.com/exQnRlAwbC	sequoia mentioned $wfc is the cheapest deposit gatherer. but i'm not sure it has an advantage over $jpm or $bac now: pic.twitter.com/exqnrlawbc	sequoia mentioned $wfc is the cheapest deposit gatherer. but i'm not sure it has an advantage over $jpm or $bac now: pic.twitter.com/exqnrlawbc	0.888889	negative	-0.25		2009-08-27	3	181	1	2	27.74	51	130	0.281768	0.718232	60.1805	178.819		2009-08-27	3	1	0	2	0	0	27.74	0	0	31	1	3	2
2016-01-01	$BAC $TXN:_x000D_ Three Companies Have Small Gap To Fill: Bank of America Corp Ã¢â‚¬Â¦:_x000D_ http://StockNewsHour.com/bac-txn-three-companies-have-small-gap-to-fill-bank-of-america-corp/Ã‚Â Ã¢â‚¬Â¦	$bac $txn:_x000D_ three companies have small gap to fill: bank of america corp :_x000D_	$bac $txn:_x000D_ three companies have small gap to fill: bank of america corp :_x000D_	0.4	negative	-0.25		2009-08-28	2	183	1	1	27.3	52	131	0.284153	0.715847	60.4647	179.535		2009-08-28	2	1	0	1	0	0	27.3	0	0	30	-1	1	1
2015-12-31	Stock picks for 2016 $GE $BBRY $NEO $BAC and short $IBM (sorry Buffett) goodnight everyone.	stock picks for 2016 $ge $bbry $neo $bac and short $ibm (sorry buffett) goodnight everyone.	stock picks for 2016 $ge $bbry $neo $bac and short $ibm (sorry buffett) goodnight everyone.	0.65	negative	-0.25		2009-08-29	0	183	0	0	27.3	52	131	0.284153	0.715847	60.7488	180.251		2009-08-29	0	0	0	0	0	0	27.3	0	0	30	0	2	0
2014-10-15	Bank of America posts small profit http://on.wsj.com/1qs1zS9Ã‚Â $BAC	bank of america posts small profit $bac	bank of america posts small profit $bac	0.4	negative	-0.25		2009-08-30	2	185	1	1	27.3	53	132	0.286486	0.713514	61.0353	180.965		2009-08-30	2	1	0	1	0	0	27.3	0	0	29	-1	1	1
2014-04-28	Still amateur hour for the bailed-out banks. $C $BAC	still amateur hour for the bailed-out banks. $c $bac	still amateur hour for the bailed-out banks. $c $bac	0.25	negative	-0.25		2009-08-31	1	186	0	1	27.52	53	133	0.284946	0.715054	61.3203	181.68		2009-08-31	1	0	0	1	0	0	27.52	0	0	30	1	3	1
2013-10-23	A small $848M penalty for $BAC when compared to $JPM's $13B, but a giant victory for Preet Bharara. #guiltyhttp://onforb.es/17JiExx	a small $848m penalty for $bac when compared to $jpm's $13b, but a giant victory for preet bharara. #guilty	a small $848m penalty for $bac when compared to $jpm's $13b, but a giant victory for preet bharara. #guilty	0.8	negative	-0.25		2009-09-01	1	187	0	1	26.21	53	134	0.283422	0.716578	61.6037	182.396		2009-09-01	1	0	0	1	0	0	26.21	0	0	31	1	3	1
2013-03-29	Think US banks are too big to fail? The CEO of Bank of America agrees with you: http://bloom.bg/10PHriHÃ‚Â $BAC	think us banks are too big to fail? the ceo of bank of america agrees with you: $bac	think us banks are too big to fail? the ceo of bank of america agrees with you: $bac	0.2	negative	-0.25		2009-09-02	4	191	2	2	26.09	55	136	0.287958	0.712042	61.8917	183.108		2009-09-02	4	2	0	2	0	0	26.09	0	0	30	-1	1	2
2013-02-19	Not sure it's anyone's damn business what $bac pays CEO..don't like it? Sell the stock...	not sure it's anyone's damn business what $bac pays ceo..don't like it? sell the stock...	not sure it's anyone's damn business what $bac pays ceo..don't like it? sell the stock...	0.888889	negative	-0.25		2009-09-03	0	191	0	0	26.91	55	136	0.287958	0.712042	62.1796	183.82		2009-09-03	0	0	0	0	0	0	26.91	0	0	30	0	2	0
2012-12-18	$WFC up 9%, $BAC up 23% over past month & small biz confidence will improve with tax rate increases hitting $500K - $1M vs $250K level	$wfc up 9%, $bac up 23% over past month & small biz confidence will improve with tax rate increases hitting $500k - $1m vs $250k level	$wfc up 9%, $bac up 23% over past month & small biz confidence will improve with tax rate increases hitting $500k - $1m vs $250k level	0.325	negative	-0.25		2009-09-04	0	191	0	0	26.91	55	136	0.287958	0.712042	62.4676	184.532		2009-09-04	0	0	0	0	0	0	26.91	0	0	30	0	2	0
2012-10-17	Bank of America squeezes out a small profit after the Merill Lynch hit, writes @schaeferstreet. $BAC http://bit.ly/RSYUAB	bank of america squeezes out a small profit after the merill lynch hit, writes @schaeferstreet. $bac	bank of america squeezes out a small profit after the merill lynch hit, writes @schaeferstreet. $bac	0.4	negative	-0.25		2009-09-05	0	191	0	0	26.91	55	136	0.287958	0.712042	62.7555	185.244		2009-09-05	0	0	0	0	0	0	26.91	0	0	30	0	2	0
2012-01-03	3 Things You Should Know About Small Business: Jan. 3 http://bit.ly/vHaNr2Ã‚Â _x000D_ $BAC @TechCrunch @noobpreneur @TheStreet	3 things you should know about small business: jan. 3 _x000D_ $bac @techcrunch @noobpreneur @thestreet	3 things you should know about small business: jan. 3 _x000D_ $bac @techcrunch @noobpreneur @thestreet	0.4	negative	-0.25		2009-09-06	0	191	0	0	26.91	55	136	0.287958	0.712042	63.0435	185.957		2009-09-06	0	0	0	0	0	0	26.91	0	0	30	0	2	0
2012-01-03	$BAC pushing up on the 50 DMA 5.85, think this time $BAC has legs after a horrible 2011, should be able to take 50DMA imo...	$bac pushing up on the 50 dma 5.85, think this time $bac has legs after a horrible 2011, should be able to take 50dma imo...	$bac pushing up on the 50 dma 5.85, think this time $bac has legs after a horrible 2011, should be able to take 50dma imo...	0.8125	negative	-0.25		2009-09-07	1	192	0	1	26.91	55	137	0.286458	0.713542	63.3299	186.67		2009-09-07	1	0	0	1	0	0	26.91	0	0	31	1	3	1
2011-11-29	This just (fictitiously) in! $BAC to buy $AMR when it emerges from bankruptcy. Bank of American Airlines. How can that possibly go wrong?	this just (fictitiously) in! $bac to buy $amr when it emerges from bankruptcy. bank of american airlines. how can that possibly go wrong?	this just (fictitiously) in! $bac to buy $amr when it emerges from bankruptcy. bank of american airlines. how can that possibly go wrong?	0.45	negative	-0.25		2009-09-08	0	192	0	0	26.98	55	137	0.286458	0.713542	63.6164	187.384		2009-09-08	0	0	0	0	0	0	26.98	0	0	31	0	2	0
2011-08-08	The question is, will the government *actually* let Bank of America fail this time or not? $BAC	the question is, will the government *actually* let bank of america fail this time or not? $bac	the question is, will the government *actually* let bank of america fail this time or not? $bac	0.2	negative	-0.25		2009-09-09	1	193	0	1	27.68	55	138	0.284974	0.715026	63.9014	188.099		2009-09-09	1	0	0	1	0	0	27.68	0	0	32	1	3	1
2011-07-25	My story on how small banks are getting roped up in the Wall Street pay crackdown: http://reut.rs/qJi0l7Ã‚Â $GS $MS $JPM $C $BAC	my story on how small banks are getting roped up in the wall street pay crackdown: $gs $ms $jpm $c $bac	my story on how small banks are getting roped up in the wall street pay crackdown: $gs $ms $jpm $c $bac	0.4	negative	-0.25		2009-09-10	0	193	0	0	27.86	55	138	0.284974	0.715026	64.1863	188.814		2009-09-10	0	0	0	0	0	0	27.86	0	0	32	0	2	0
2011-06-03	if CountrywideÃ¢â‚¬â„¢s mortgage securitizations systematically failed $BAC potential liability dwarfs its shareholder equity http://bit.ly/jDI3Pn	if countrywides mortgage securitizations systematically failed $bac potential liability dwarfs its shareholder equity	if countrywides mortgage securitizations systematically failed $bac potential liability dwarfs its shareholder equity	0.65	negative	-0.25		2009-09-11	1	194	0	1	27.43	55	139	0.283505	0.716495	64.4699	189.53		2009-09-11	1	0	0	1	0	0	27.43	0	0	33	1	3	1
2009-12-15	$BAC trades to low on vague chatter M Whitney has placed a $7 target on name	$bac trades to low on vague chatter m whitney has placed a $7 target on name	$bac trades to low on vague chatter m whitney has placed a $7 target on name	0.4	negative	-0.25		2009-09-12	0	194	0	0	27.43	55	139	0.283505	0.716495	64.7534	190.247		2009-09-12	0	0	0	0	0	0	27.43	0	0	33	0	2	0
2009-11-23	Bank Of America Blowing Past CEO Replacement Deadline, Search May Extend Until 2010 $BAC by @tvjournal http://bit.ly/8YRHas	bank of america blowing past ceo replacement deadline, search may extend until 2010 $bac by @tvjournal	bank of america blowing past ceo replacement deadline, search may extend until 2010 $bac by @tvjournal	0.25	negative	-0.25		2009-09-13	0	194	0	0	27.43	55	139	0.283505	0.716495	65.0369	190.963		2009-09-13	0	0	0	0	0	0	27.43	0	0	33	0	2	0
2009-04-17	Citigroup Joins "Better-Than" Parade as Tensions Between Banks-Govt. Mount_x000D_ http://bit.ly/qKTfr $C $GE $JPM $GS $BAC $WFC $XLF $FAS $FAZ $SKF	citigroup joins "better-than" parade as tensions between banks-govt. mount_x000D_ $c $ge $jpm $gs $bac $wfc $xlf $fas $faz $skf	citigroup joins "better-than" parade as tensions between banks-govt. mount_x000D_ $c $ge $jpm $gs $bac $wfc $xlf $fas $faz $skf	0.233333	negative	-0.25		2009-09-14	1	195	1	0	27.92	56	139	0.287179	0.712821	65.324	191.676		2009-09-14	1	1	0	0	0	0	27.92	0	0	32	-1	1	1
2009-01-21	Politics as Usual: Change Comes to Washington, But Not Bank Bailouts (w/C. Whalen) http://tinyurl.com/7ah3sn $C $BAC $JPM $WFC $XLF $SKF	politics as usual: change comes to washington, but not bank bailouts (w/c. whalen) $c $bac $jpm $wfc $xlf $skf	politics as usual: change comes to washington, but not bank bailouts (w/c. whalen) $c $bac $jpm $wfc $xlf $skf	0.25	negative	-0.25		2009-09-15	0	195	0	0	28.58	56	139	0.287179	0.712821	65.6112	192.389		2009-09-15	0	0	0	0	0	0	28.58	0	0	32	0	2	0
2012-12-18	$WFC up 9%, $BAC up 23% over past month & small biz confidence will improve with tax rate increases hitting $500K - $1M vs $250K level	$wfc up 9%, $bac up 23% over past month & small biz confidence will improve with tax rate increases hitting $500k - $1m vs $250k level	$wfc up 9%, $bac up 23% over past month & small biz confidence will improve with tax rate increases hitting $500k - $1m vs $250k level	0.325	negative	-0.25		2009-09-16	0	195	0	0	29.41	56	139	0.287179	0.712821	65.8984	193.102		2009-09-16	0	0	0	0	0	0	29.41	0	0	32	0	2	0
2012-01-03	Not sure Cramer can keep calling $WFC a "regional" bank	not sure cramer can keep calling $wfc a "regional" bank	not sure cramer can keep calling $wfc a "regional" bank	0.888889	negative	-0.25		2009-09-17	0	195	0	0	28.78	56	139	0.287179	0.712821	66.1856	193.814		2009-09-17	0	0	0	0	0	0	28.78	0	0	32	0	2	0
2013-05-17	a banner add just told me that some small cap guy just made 245 out of 246 profitable trades. What is he $BAC ? $GS? $C ? $WFC ?	a banner add just told me that some small cap guy just made 245 out of 246 profitable trades. what is he $bac ? $gs? $c ? $wfc ?	a banner add just told me that some small cap guy just made 245 out of 246 profitable trades. what is he $bac ? $gs? $c ? $wfc ?	0.4	negative	-0.25		2009-09-18	2	197	0	2	28.49	56	141	0.284264	0.715736	66.4698	194.53		2009-09-18	2	0	0	2	0	0	28.49	0	0	33	1	3	2
2014-12-03	Too big to fail: The 5 biggest banks now hold 44% of bank assets vs. 9.6% in 1990 http://ow.ly/FiYjpÃ‚Â $JPM $WFC $BAC $C	too big to fail: the 5 biggest banks now hold 44% of bank assets vs. 9.6% in 1990 $jpm $wfc $bac $c	too big to fail: the 5 biggest banks now hold 44% of bank assets vs. 9.6% in 1990 $jpm $wfc $bac $c	0.2	negative	-0.25		2009-09-19	0	197	0	0	28.49	56	141	0.284264	0.715736	66.7541	195.246		2009-09-19	0	0	0	0	0	0	28.49	0	0	33	0	2	0
2014-11-21	Shares have been under accumulation during the past 90 days (A/D) $INTC $BAC $AAPL $CSCO $SPLS $PFE $KO $QCOM $KND $RFMD $TGT $CLDX $WFC $C	shares have been under accumulation during the past 90 days (a/d) $intc $bac $aapl $csco $spls $pfe $ko $qcom $knd $rfmd $tgt $cldx $wfc $c	shares have been under accumulation during the past 90 days (a/d) $intc $bac $aapl $csco $spls $pfe $ko $qcom $knd $rfmd $tgt $cldx $wfc $c	0.25	negative	-0.25		2009-09-20	0	197	0	0	28.49	56	141	0.284264	0.715736	67.0384	195.962		2009-09-20	0	0	0	0	0	0	28.49	0	0	33	0	2	0
2016-10-24	In the past two months alone, the storied Wells Fargo name has been tarnished by scandal. $WFC http://cnnmon.ie/2eLeaC8	in the past two months alone, the storied wells fargo name has been tarnished by scandal. $wfc	in the past two months alone, the storied wells fargo name has been tarnished by scandal. $wfc	0.25	negative	-0.25		2009-09-21	1	198	1	0	28.29	57	141	0.287879	0.712121	67.3263	196.674		2009-09-21	1	1	0	0	0	0	28.29	0	0	32	-1	1	1
2016-09-19	Wells Fargo replaces key executive in fake accounts scandal http://cnnmon.ie/2cKQaQIÃ‚Â $WFC pic.twitter.com/Yi0plFKlgm	wells fargo replaces key executive in fake accounts scandal $wfc pic.twitter.com/yi0plfklgm	wells fargo replaces key executive in fake accounts scandal $wfc pic.twitter.com/yi0plfklgm	1	negative	-0.25		2009-09-22	3	201	1	2	29.39	58	143	0.288557	0.711443	67.6148	197.385		2009-09-22	3	1	0	2	0	0	29.39	0	0	33	1	3	2
2017-07-07	$JPM +12% $WFC + 7%, $BAC +10% in the past 30 days @HalftimeReport	$jpm +12% $wfc + 7%, $bac +10% in the past 30 days @halftimereport	$jpm +12% $wfc + 7%, $bac +10% in the past 30 days @halftimereport	0.25	negative	-0.25		2009-09-23	0	201	0	0	28.76	58	143	0.288557	0.711443	67.9034	198.097		2009-09-23	0	0	0	0	0	0	28.76	0	0	33	0	2	0
2017-06-14	As I said on the Wells Fargo fake accounts scandal last year, there's never just one cockroach. $WFC https://www.nytimes.com/2017/06/14/business/wells-fargo-loan-mortgage.html?smprod=nytcore-iphone&smid=nytcore-iphone-shareÃ‚Â Ã¢â‚¬Â¦	as i said on the wells fargo fake accounts scandal last year, there's never just one cockroach. $wfc	as i said on the wells fargo fake accounts scandal last year, there's never just one cockroach. $wfc	0.533333	negative	-0.25		2009-09-24	0	201	0	0	28.45	58	143	0.288557	0.711443	68.1919	198.808		2009-09-24	0	0	0	0	0	0	28.45	0	0	33	0	2	0
2017-04-10	.@WellsFargo blames them for playing central roles in the bank's fake account fiasco. http://cnnmon.ie/2ohZ79qÃ‚Â $WFC	.@wellsfargo blames them for playing central roles in the bank's fake account fiasco. $wfc	.@wellsfargo blames them for playing central roles in the bank's fake account fiasco. $wfc	0.625	negative	-0.25		2009-09-25	0	201	0	0	28.19	58	143	0.288557	0.711443	68.4805	199.52		2009-09-25	0	0	0	0	0	0	28.19	0	0	33	0	2	0
2017-01-03	Fake Metrics To Fake Accounts: 2016's Big Corporate Scandals http://benzinga.com/z/8854275Ã‚Â $FB $AAPL $SSNLF $WFC $TSLA	fake metrics to fake accounts: 2016's big corporate scandals $fb $aapl $ssnlf $wfc $tsla	fake metrics to fake accounts: 2016's big corporate scandals $fb $aapl $ssnlf $wfc $tsla	0.525	negative	-0.25		2009-09-26	0	201	0	0	28.19	58	143	0.288557	0.711443	68.769	200.231		2009-09-26	0	0	0	0	0	0	28.19	0	0	33	0	2	0
2018-12-13	Unlike the bailed-out corrupt banks, the serfs only got ZIRP on their savings, not on their debts. (Not that they have any savings.) $WFC https://www.cnn.com/2018/12/11/politics/cfpb-student-fees-report/index.htmlÃ‚Â Ã¢â‚¬Â¦	unlike the bailed-out corrupt banks, the serfs only got zirp on their savings, not on their debts. (not that they have any savings.) $wfc	unlike the bailed-out corrupt banks, the serfs only got zirp on their savings, not on their debts. (not that they have any savings.) $wfc	1	negative	-0.25		2009-09-27	0	201	0	0	28.19	58	143	0.288557	0.711443	69.0576	200.942		2009-09-27	0	0	0	0	0	0	28.19	0	0	33	0	2	0
2015-09-01	The entire market is down today. But bank stocks getting HIT especially hard:_x000D_ $JPM -3.8%_x000D_ $BAC -4.5%_x000D_ $C -4.9%_x000D_ http://stks.co/d2UFu	the entire market is down today. but bank stocks getting hit especially hard:_x000D_ $jpm -3.8%_x000D_ $bac -4.5%_x000D_ $c -4.9%_x000D_	the entire market is down today. but bank stocks getting hit especially hard:_x000D_ $jpm -3.8%_x000D_ $bac -4.5%_x000D_ $c -4.9%_x000D_	0.637963	negative	-0.246296		2009-09-28	0	201	0	0	28.9	58	143	0.288557	0.711443	69.3462	201.654		2009-09-28	0	0	0	0	0	0	28.9	0	0	33	0	2	0
2014-02-27	$FBP One of the cheapest banks around, very little PR exposure. Trades ~10x 14' EPS, $2.50 DTA, adj. tangible book ~$7.90. $XLF $BAC $JPM $C	$fbp one of the cheapest banks around, very little pr exposure. trades ~10x 14' eps, $2.50 dta, adj. tangible book ~$7.90. $xlf $bac $jpm $c	$fbp one of the cheapest banks around, very little pr exposure. trades ~10x 14' eps, $2.50 dta, adj. tangible book ~$7.90. $xlf $bac $jpm $c	0.65	negative	-0.24375		2009-09-29	3	204	0	3	28.35	58	146	0.284314	0.715686	69.6305	202.37		2009-09-29	3	0	0	3	0	0	28.35	0	0	34	1	3	3
2012-07-19	Seriously, wanna stop dancing and singing and just go to watch the dark knight rises )-; ohhhhhhhh damn typo )-;	seriously, wanna stop dancing and singing and just go to watch the dark knight rises )-; ohhhhhhhh damn typo )-;	seriously, wanna stop dancing and singing and just go to watch the dark knight rises )-; ohhhhhhhh damn typo )-;	0.533333	negative	-0.241667		2009-09-30	0	204	0	0	28.18	58	146	0.284314	0.715686	69.9148	203.085		2009-09-30	0	0	0	0	0	0	28.18	0	0	34	0	2	0
2012-05-25	My schedule has set up for smtown in Taiwan. Hmm what's going on? Am I not going? Weird.... June 9th right? Weird....	my schedule has set up for smtown in taiwan. hmm what's going on? am i not going? weird.... june 9th right? weird....	my schedule has set up for smtown in taiwan. hmm what's going on? am i not going? weird.... june 9th right? weird....	0.845238	negative	-0.238095		2009-10-01	1	205	0	1	26.6	58	147	0.282927	0.717073	70.1977	203.802		2009-10-01	1	0	0	1	0	0	26.6	0	0	35	1	3	1
2018-10-04	LATE Thursday DARK POOL prints/trades_x000D_ $AMD 1.2 million print/trade at $27.65_x000D_ $FCX 1.0 million print again at $13.45_x000D_ $WFC 1.1 million at $53.12_x000D_ ** Stefanie reports late heavy prints coming in on the $SPY, $QQQ (sell prints) & $DIA . Put protection on below bearish supportpic.twitter.com/4XWBpHG8QK	late thursday dark pool prints/trades_x000D_ $amd 1.2 million print/trade at $27.65_x000D_ $fcx 1.0 million print again at $13.45_x000D_ $wfc 1.1 million at $53.12_x000D_ ** stefanie reports late heavy prints coming in on the $spy, $qqq (sell prints) & $dia . put protection on below bearish supportpic.twitter.com/4xwbphg8qk	late thursday dark pool prints/trades_x000D_ $amd 1.2 million print/trade at $27.65_x000D_ $fcx 1.0 million print again at $13.45_x000D_ $wfc 1.1 million at $53.12_x000D_ ** stefanie reports late heavy prints coming in on the $spy, $qqq (sell prints) & $dia . put protection on below bearish supportpic.twitter.com/4xwbphg8qk	0.525	negative	-0.2375		2009-10-02	2	207	1	1	26.28	59	148	0.285024	0.714976	70.4827	204.517		2009-10-02	2	1	0	1	0	0	26.28	0	0	34	-1	1	1
2016-02-05	'Oh my God, he's dumb!' A lightbulb went off. The guy running one of the biggest banks in the world is dumb!" - from 'The Big Short' $BAC	'oh my god, he's dumb!' a lightbulb went off. the guy running one of the biggest banks in the world is dumb!" - from 'the big short' $bac	'oh my god, he's dumb!' a lightbulb went off. the guy running one of the biggest banks in the world is dumb!" - from 'the big short' $bac	0.35	negative	-0.234375		2009-10-03	0	207	0	0	26.28	59	148	0.285024	0.714976	70.7678	205.232		2009-10-03	0	0	0	0	0	0	26.28	0	0	34	0	2	0
2014-12-08	Disabled #Veteran Sues Bank Of America Over Erroneous Form 1099-C http://onforb.es/1vEJre0Ã‚Â #1099C $BAC #CODincome	disabled #veteran sues bank of america over erroneous form 1099-c #1099c $bac #codincome	disabled #veteran sues bank of america over erroneous form 1099-c #1099c $bac #codincome	0.3	negative	-0.233333		2009-10-04	0	207	0	0	26.28	59	148	0.285024	0.714976	71.0528	205.947		2009-10-04	0	0	0	0	0	0	26.28	0	0	34	0	2	0
2018-03-18	WRONG. Threat to economy is TBTF banks trying to grab back market share with lobby efforts that include $WFC sponsorships of "Think Tanks" like @BrookingsEcon, which puts out deeply flawed and misleading "academic papers." We know this game and it's not gonna work this time.https://twitter.com/BrookingsEcon/status/975553445091577856Ã‚Â Ã¢â‚¬Â¦ Today the nonbank mortgage sector is larger than it w…	wrong. threat to economy is tbtf banks trying to grab back market share with lobby efforts that include $wfc sponsorships of "think tanks" like @brookingsecon, which puts out deeply flawed and misleading "academic papers." we know this game and it's not gonna work this time. today the nonbank mortgage sector is larger than it was in 2008. why this is a threat to the economy:	wrong. threat to economy is tbtf banks trying to grab back market share with lobby efforts that include $wfc sponsorships of "think tanks" like @brookingsecon, which puts out deeply flawed and misleading "academic papers." we know this game and it's not gonna work this time. today the nonbank mortgage sector is larger than it was in 2008. why this is a threat to the economy:	0.383333	negative	-0.233333		2009-10-05	2	209	0	2	28.09	59	150	0.282297	0.717703	71.3351	206.665		2009-10-05	2	0	0	2	0	0	28.09	0	0	35	1	3	2
2014-12-19	How did the Justice Department get to ~$37 billion in crisis-era fines with $JPM, $BAC, $C? The good, bad & ugly:http://on.wsj.com/1wKBRi4	how did the justice department get to ~$37 billion in crisis-era fines with $jpm, $bac, $c? the good, bad & ugly:	how did the justice department get to ~$37 billion in crisis-era fines with $jpm, $bac, $c? the good, bad & ugly:	0.755556	negative	-0.233333		2009-10-06	1	210	0	1	28.66	59	151	0.280952	0.719048	71.616	207.384		2009-10-06	1	0	0	1	0	0	28.66	0	0	36	1	3	1
2011-01-03	BofA starting off 2011 with a bang. $BAC up 4% pre-market on news it's taking charge to buy back bad loans from Fannie Mae & Freddie Mac.	bofa starting off 2011 with a bang. $bac up 4% pre-market on news it's taking charge to buy back bad loans from fannie mae & freddie mac.	bofa starting off 2011 with a bang. $bac up 4% pre-market on news it's taking charge to buy back bad loans from fannie mae & freddie mac.	0.255556	negative	-0.233333		2009-10-07	2	212	1	1	29.26	60	152	0.283019	0.716981	71.899	208.101		2009-10-07	2	1	0	1	0	0	29.26	0	0	35	-1	1	1
2009-07-29	Former Countrywide execs go public tonight with PennyMac, which buys bad mortgages at discount and reworks. http://tinyurl.com/nxxr2y $BAC	former countrywide execs go public tonight with pennymac, which buys bad mortgages at discount and reworks. $bac	former countrywide execs go public tonight with pennymac, which buys bad mortgages at discount and reworks. $bac	0.244444	negative	-0.233333		2009-10-08	2	214	0	2	29.05	60	154	0.280374	0.719626	72.1794	208.821		2009-10-08	2	0	0	2	0	0	29.05	0	0	36	1	3	2
2012-07-30	GENIUS INSIGHT FROM WSJ: "Big Banks Think Breaking Up Big Banks Is a Bad Idea" http://on.wsj.com/NCvoRzÃ‚Â @WSJ $BAC $C $JPM $WFC $$	genius insight from wsj: "big banks think breaking up big banks is a bad idea" @wsj $bac $c $jpm $wfc $$	genius insight from wsj: "big banks think breaking up big banks is a bad idea" @wsj $bac $c $jpm $wfc $$	0.288889	negative	-0.233333		2009-10-09	0	214	0	0	29.21	60	154	0.280374	0.719626	72.4598	209.54		2009-10-09	0	0	0	0	0	0	29.21	0	0	36	0	2	0
2016-07-05	#BofA & Citi: After #Brexit, Everything Will Be a Little Worse Than Expected http://on.barrons.com/29eXnTPÃ‚Â $BAC $Cpic.twitter.com/LhalwQJEMb	#bofa & citi: after #brexit, everything will be a little worse than expected $bac $cpic.twitter.com/lhalwqjemb	#bofa & citi: after #brexit, everything will be a little worse than expected $bac $cpic.twitter.com/lhalwqjemb	0.5	negative	-0.229167		2009-10-10	0	214	0	0	29.21	60	154	0.280374	0.719626	72.7402	210.26		2009-10-10	0	0	0	0	0	0	29.21	0	0	36	0	2	0
2018-09-04	Late Friday, $MDXG announced $BAC cut out ALL of their lines of credit and instead of being down 20-40% today, the stock is up 2%??? And people try to tell me there's no manipulation here. STFU.	late friday, $mdxg announced $bac cut out all of their lines of credit and instead of being down 20-40% today, the stock is up 2%??? and people try to tell me there's no manipulation here. stfu.	late friday, $mdxg announced $bac cut out all of their lines of credit and instead of being down 20-40% today, the stock is up 2%??? and people try to tell me there's no manipulation here. stfu.	0.444444	negative	-0.227778		2009-10-11	0	214	0	0	29.21	60	154	0.280374	0.719626	73.0205	210.979		2009-10-11	0	0	0	0	0	0	29.21	0	0	36	0	2	0
2015-01-16	How long are you going to put up with these ongoing criminal enterprises? $BAC $JPM $WFC_x000D_ http://www.bloomberg.com/news/2015-01-16/one-thing-gangs-smuggling-latin-migrants-over-the-border-can-t-do-without-big-u-s-banks.htmlÃ‚Â Ã¢â‚¬Â¦pic.twitter.com/39kP1AHBQi	how long are you going to put up with these ongoing criminal enterprises? $bac $jpm $wfc_x000D_	how long are you going to put up with these ongoing criminal enterprises? $bac $jpm $wfc_x000D_	0.475	negative	-0.225		2009-10-12	0	214	0	0	30.28	60	154	0.280374	0.719626	73.3009	211.699		2009-10-12	0	0	0	0	0	0	30.28	0	0	36	0	2	0
2012-11-19	"It's been encouraging over the past few days." Bank of America CEO Brian Moynihan on fiscal cliff discussions http://bloom.bg/UDfhR6Ã‚Â $BAC	"it's been encouraging over the past few days." bank of america ceo brian moynihan on fiscal cliff discussions $bac	"it's been encouraging over the past few days." bank of america ceo brian moynihan on fiscal cliff discussions $bac	0.175	negative	-0.225		2009-10-13	0	214	0	0	30.06	60	154	0.280374	0.719626	73.5813	212.419		2009-10-13	0	0	0	0	0	0	30.06	0	0	36	0	2	0
2011-12-30	RT @DynamicDividend 2011 Dividend-Paying Winners and Losers: http://stks.co/1jEVÃ‚Â / $GLNG $VHI $MA $NEU $KBH $NOK $X $BAC	rt @dynamicdividend 2011 dividend-paying winners and losers: / $glng $vhi $ma $neu $kbh $nok $x $bac	rt @dynamicdividend 2011 dividend-paying winners and losers: / $glng $vhi $ma $neu $kbh $nok $x $bac	0.6	negative	-0.225		2009-10-14	0	214	0	0	31.34	60	154	0.280374	0.719626	73.8617	213.138		2009-10-14	0	0	0	0	0	0	31.34	0	0	36	0	2	0
2015-01-16	How long are you going to put up with these ongoing criminal enterprises? $BAC $JPM $WFC_x000D_ http://www.bloomberg.com/news/2015-01-16/one-thing-gangs-smuggling-latin-migrants-over-the-border-can-t-do-without-big-u-s-banks.htmlÃ‚Â Ã¢â‚¬Â¦pic.twitter.com/39kP1AHBQi	how long are you going to put up with these ongoing criminal enterprises? $bac $jpm $wfc_x000D_	how long are you going to put up with these ongoing criminal enterprises? $bac $jpm $wfc_x000D_	0.475	negative	-0.225		2009-10-15	1	215	0	1	31.38	60	155	0.27907	0.72093	74.1407	213.859		2009-10-15	1	0	0	1	0	0	31.38	0	0	37	1	3	1
2016-12-09	California coming down hard on #WellsFargo as it continues to push arbitration stance for harmed customers http://bloom.bg/2gIkeLWÃ‚Â $WFC	california coming down hard on #wellsfargo as it continues to push arbitration stance for harmed customers $wfc	california coming down hard on #wellsfargo as it continues to push arbitration stance for harmed customers $wfc	0.415278	negative	-0.223611		2009-10-16	5	220	1	4	30.02	61	159	0.277273	0.722727	74.418	214.582		2009-10-16	5	1	0	4	0	0	30.02	0	0	38	1	3	4
2018-03-09	Bank of America breaking out of a 10-week base to new decade highs. Historically, when do things like this happen in bearish environments? $BAC $SPY $XLF	bank of america breaking out of a 10-week base to new decade highs. historically, when do things like this happen in bearish environments? $bac $spy $xlf	bank of america breaking out of a 10-week base to new decade highs. historically, when do things like this happen in bearish environments? $bac $spy $xlf	0.484848	negative	-0.221212		2009-10-17	0	220	0	0	30.02	61	159	0.277273	0.722727	74.6953	215.305		2009-10-17	0	0	0	0	0	0	30.02	0	0	38	0	2	0
2010-08-17	$BAC http://beta.chart.ly/5t5nisg Long at 13.38, Tough buy here with the SPY @ 110, but chart is yelling at me.	$bac long at 13.38, tough buy here with the spy @ 110, but chart is yelling at me.	$bac long at 13.38, tough buy here with the spy @ 110, but chart is yelling at me.	0.616667	negative	-0.219444		2009-10-18	1	221	1	0	30.02	62	159	0.280543	0.719457	74.9758	216.024		2009-10-18	1	1	0	0	0	0	30.02	0	0	37	-1	1	1
2018-09-18	Weird day... $TLT getting killed... yet $XLF & $BAC barely up in sympathy.	weird day... $tlt getting killed... yet $xlf & $bac barely up in sympathy.	weird day... $tlt getting killed... yet $xlf & $bac barely up in sympathy.	0.366667	negative	-0.216667		2009-10-19	1	222	0	1	30.07	62	160	0.279279	0.720721	75.2551	216.745		2009-10-19	1	0	0	1	0	0	30.07	0	0	38	1	3	1
2017-01-13	This marks a dramatic reversal for a bank that used to brag about its immense "cross-selling" skills http://cnnmon.ie/2jMkmz3Ã‚Â $WFC	this marks a dramatic reversal for a bank that used to brag about its immense "cross-selling" skills $wfc	this marks a dramatic reversal for a bank that used to brag about its immense "cross-selling" skills $wfc	0.8	negative	-0.216667		2009-10-20	1	223	0	1	30.46	62	161	0.278027	0.721973	75.5331	217.467		2009-10-20	1	0	0	1	0	0	30.46	0	0	39	1	3	1
2012-01-07	As sick as i am i can't stop thinking about how $USB, $WFC and even $NYB could be right this year.	as sick as i am i can't stop thinking about how $usb, $wfc and even $nyb could be right this year.	as sick as i am i can't stop thinking about how $usb, $wfc and even $nyb could be right this year.	0.696429	negative	-0.214286		2009-10-21	2	225	0	2	28.9	62	163	0.275556	0.724444	75.8087	218.191		2009-10-21	2	0	0	2	0	0	28.9	0	0	40	1	3	2
2011-12-19	I'm glad Bank of America is now down to $5. Their business practices are questionable and their customer service is atrocious $BAC	i'm glad bank of america is now down to $5. their business practices are questionable and their customer service is atrocious $bac	i'm glad bank of america is now down to $5. their business practices are questionable and their customer service is atrocious $bac	0.822222	negative	-0.213889		2009-10-22	4	229	0	4	30.17	62	167	0.270742	0.729258	76.0794	218.921		2009-10-22	4	0	0	4	0	0	30.17	0	0	41	1	3	4
2018-12-28	BANK WILL PAY AT LEAST $500 MILLION OVER PHONY ACCOUNTS, OTHER ABUSES - SOURCE_x000D_ $WFC	bank will pay at least $500 million over phony accounts, other abuses - source_x000D_ $wfc	bank will pay at least $500 million over phony accounts, other abuses - source_x000D_ $wfc	0.3875	negative	-0.2125		2009-10-23	1	230	0	1	29.32	62	168	0.269565	0.730435	76.349	219.651		2009-10-23	1	0	0	1	0	0	29.32	0	0	42	1	3	1
2012-08-08	See how me and RealMoney may be trading $F $GE $ETN $CAT $BIDU $BAC for less than $3/week! http://stks.co/k2iG	see how me and realmoney may be trading $f $ge $etn $cat $bidu $bac for less than $3/week!	see how me and realmoney may be trading $f $ge $etn $cat $bidu $bac for less than $3/week!	0.0666667	negative	-0.208333		2009-10-24	0	230	0	0	29.32	62	168	0.269565	0.730435	76.6186	220.381		2009-10-24	0	0	0	0	0	0	29.32	0	0	42	0	2	0
2018-06-30	Bank stocks have had a bad first half of the year. Here is how they stacked up against the S&P 500._x000D_ https://stocktwits.com/Scorpio244/message/128830917Ã‚Â Ã¢â‚¬Â¦_x000D_ $GS $BAC $MS $C $JPM $WFC $SPYpic.twitter.com/ZlSKOOAp8T	bank stocks have had a bad first half of the year. here is how they stacked up against the s&p 500._x000D_ _x000D_ $gs $bac $ms $c $jpm $wfc $spypic.twitter.com/zlskooap8t	bank stocks have had a bad first half of the year. here is how they stacked up against the s&p 500._x000D_ _x000D_ $gs $bac $ms $c $jpm $wfc $spypic.twitter.com/zlskooap8t	0.388889	negative	-0.205556		2009-10-25	0	230	0	0	29.32	62	168	0.269565	0.730435	76.8881	221.112		2009-10-25	0	0	0	0	0	0	29.32	0	0	42	0	2	0
2012-05-07	I got confused.. Ha ha mothers day in this year is on may 13th. Ha ha but today is parents day in korea! Be thankful everyday. #lovelyday	i got confused.. ha ha mothers day in this year is on may 13th. ha ha but today is parents day in korea! be thankful everyday. #lovelyday	i got confused.. ha ha mothers day in this year is on may 13th. ha ha but today is parents day in korea! be thankful everyday. #lovelyday	0.433333	negative	-0.2		2009-10-26	2	232	0	2	28.45	62	170	0.267241	0.732759	77.1554	221.845		2009-10-26	2	0	0	2	0	0	28.45	0	0	43	1	3	2
2011-08-05	We've sustained moderate losses, but The Game doesn't end 'till the client is dead & broke. #GoldmanSachs $gs $jpm $ms $bac	we've sustained moderate losses, but the game doesn't end 'till the client is dead & broke. #goldmansachs $gs $jpm $ms $bac	we've sustained moderate losses, but the game doesn't end 'till the client is dead & broke. #goldmansachs $gs $jpm $ms $bac	0.5	negative	-0.2		2009-10-27	0	232	0	0	28.39	62	170	0.267241	0.732759	77.4226	222.577		2009-10-27	0	0	0	0	0	0	28.39	0	0	43	0	2	0
2018-01-19	Bankers who lost out on the Saudi Aramco IPO needn't feel like losers @gfhay #SaudiAramco $UBS $BARC $BAC https://www.breakingviews.com/considered-view/aramco-ipo-beggars-neednt-feel-like-losers/Ã‚Â Ã¢â‚¬Â¦	bankers who lost out on the saudi aramco ipo needn't feel like losers @gfhay #saudiaramco $ubs $barc $bac	bankers who lost out on the saudi aramco ipo needn't feel like losers @gfhay #saudiaramco $ubs $barc $bac	0.2	negative	-0.2		2009-10-28	2	234	1	1	27.46	63	171	0.269231	0.730769	77.6918	223.308		2009-10-28	2	1	0	1	0	0	27.46	0	0	42	-1	1	1
2017-06-05	Heavy options volume in banking sector: $C & $BAC. Plus @JonNajarian adds to $ILG position http://bit.ly/2swXZigÃ‚Â pic.twitter.com/EfkDHVBi7y	heavy options volume in banking sector: $c & $bac. plus @jonnajarian adds to $ilg position	heavy options volume in banking sector: $c & $bac. plus @jonnajarian adds to $ilg position	0.5	negative	-0.2		2009-10-29	0	234	0	0	28.57	63	171	0.269231	0.730769	77.9611	224.039		2009-10-29	0	0	0	0	0	0	28.57	0	0	42	0	2	0
2017-05-01	$VIX below 11, @JonNajarian position in $MSFT, heavy options volume in $BAC http://bit.ly/2oYOy8rÃ‚Â pic.twitter.com/VCVj7ssyMI	$vix below 11, @jonnajarian position in $msft, heavy options volume in $bac	$vix below 11, @jonnajarian position in $msft, heavy options volume in $bac	0.5	negative	-0.2		2009-10-30	1	235	0	1	27.52	63	172	0.268085	0.731915	78.2292	224.771		2009-10-30	1	0	0	1	0	0	27.52	0	0	43	1	3	1
2016-11-30	$bac not waiting for me to finish my 2017 report in a few weeks with my $24-$28 target.	$bac not waiting for me to finish my 2017 report in a few weeks with my $24-$28 target.	$bac not waiting for me to finish my 2017 report in a few weeks with my $24-$28 target.	0.1	negative	-0.2		2009-10-31	0	235	0	0	27.52	63	172	0.268085	0.731915	78.4972	225.503		2009-10-31	0	0	0	0	0	0	27.52	0	0	43	0	2	0
2016-11-25	Bank of America is one of the few banks that is the stuff of legends Ã¢â‚¬Â¦_x000D_ $BAC $DISpic.twitter.com/0wkJHU2KHH	bank of america is one of the few banks that is the stuff of legends _x000D_ $bac $dispic.twitter.com/0wkjhu2khh	bank of america is one of the few banks that is the stuff of legends _x000D_ $bac $dispic.twitter.com/0wkjhu2khh	0.1	negative	-0.2		2009-11-01	0	235	0	0	27.52	63	172	0.268085	0.731915	78.7653	226.235		2009-11-01	0	0	0	0	0	0	27.52	0	0	43	0	2	0
2016-10-25	After reading about the $BAC HK British banker's trial for torturing and murdering those two poor women, I don't mind biz's secular decline.	after reading about the $bac hk british banker's trial for torturing and murdering those two poor women, i don't mind biz's secular decline.	after reading about the $bac hk british banker's trial for torturing and murdering those two poor women, i don't mind biz's secular decline.	0.3	negative	-0.2		2009-11-02	0	235	0	0	27.61	63	172	0.268085	0.731915	79.0334	226.967		2009-11-02	0	0	0	0	0	0	27.61	0	0	43	0	2	0
2014-08-07	Biggest losers in $BAC $16 billion #mortgagesettlement http://www.go-tst.com/A55Vw	biggest losers in $bac $16 billion #mortgagesettlement	biggest losers in $bac $16 billion #mortgagesettlement	0.2	negative	-0.2		2009-11-03	0	235	0	0	27.74	63	172	0.268085	0.731915	79.3015	227.699		2009-11-03	0	0	0	0	0	0	27.74	0	0	43	0	2	0
2014-04-15	Ginnie Mae Nixes Bank of America Mortgage #Servicing Transfer, b/c of missing docs. @kateberry1 has the story http://bit.ly/1eMfj4DÃ‚Â $BAC	ginnie mae nixes bank of america mortgage #servicing transfer, b/c of missing docs. @kateberry1 has the story $bac	ginnie mae nixes bank of america mortgage #servicing transfer, b/c of missing docs. @kateberry1 has the story $bac	0.05	negative	-0.2		2009-11-04	0	235	0	0	26.82	63	172	0.268085	0.731915	79.5696	228.43		2009-11-04	0	0	0	0	0	0	26.82	0	0	43	0	2	0
2013-12-04	Bank of America closing accounts of #BitCoin users for wiring money back to their accounts #WTF http://www.reddit.com/r/Bitcoin/comments/1s3wy4/bank_of_america_just_killed_my_account/Ã‚Â Ã¢â‚¬Â¦ $BAC	bank of america closing accounts of #bitcoin users for wiring money back to their accounts #what the fuck $bac	bank of america closing accounts of #bitcoin users for wiring money back to their accounts #what the fuck $bac	0.3	negative	-0.2		2009-11-05	0	235	0	0	27.29	63	172	0.268085	0.731915	79.8377	229.162		2009-11-05	0	0	0	0	0	0	27.29	0	0	43	0	2	0
2012-02-14	Guy Spier's prescient words on $BAC when it was trading under $6 a few months ago, plus some timely thoughts on Europe: http://youtu.be/YSkJzBoAGC4	guy spier's prescient words on $bac when it was trading under $6 a few months ago, plus some timely thoughts on europe:	guy spier's prescient words on $bac when it was trading under $6 a few months ago, plus some timely thoughts on europe:	0.1	negative	-0.2		2009-11-06	1	236	0	1	27.12	63	173	0.266949	0.733051	80.1046	229.895		2009-11-06	1	0	0	1	0	0	27.12	0	0	44	1	3	1
2012-01-02	Bottom five Dow losers of 2011: $BAC -59%, $AA -44%, $HPQ -39%, $JPM -21%, $CSCO -10%	bottom five dow losers of 2011: $bac -59%, $aa -44%, $hpq -39%, $jpm -21%, $csco -10%	bottom five dow losers of 2011: $bac -59%, $aa -44%, $hpq -39%, $jpm -21%, $csco -10%	0.2	negative	-0.2		2009-11-07	0	236	0	0	27.12	63	173	0.266949	0.733051	80.3716	230.628		2009-11-07	0	0	0	0	0	0	27.12	0	0	44	0	2	0
2011-12-19	$BAC, double bottom. Now or never! lol	$bac, double bottom. now or never! lol	$bac, double bottom. now or never! lol	0.35	negative	-0.2		2009-11-08	0	236	0	0	27.12	63	173	0.266949	0.733051	80.6385	231.361		2009-11-08	0	0	0	0	0	0	27.12	0	0	44	0	2	0
2011-08-25	RT @LarrabeeCFA: $BAC gets reprieve from #Buffett; Jeff Matthews offers skeptical look at another #Berkshire investment http://bit.ly/pw8OyI	rt @larrabeecfa: $bac gets reprieve from #buffett; jeff matthews offers skeptical look at another #berkshire investment	rt @larrabeecfa: $bac gets reprieve from #buffett; jeff matthews offers skeptical look at another #berkshire investment	0.25	negative	-0.2		2009-11-09	2	238	0	2	28.4	63	175	0.264706	0.735294	80.9032	232.097		2009-11-09	2	0	0	2	0	0	28.4	0	0	45	1	3	2
2011-01-03	If your firm were popstars ? Who would it be http://bit.ly/gUrmmJ $C $BAC $JPM $MER $LEH $GS $MS $SC $UBS	if your firm were popstars ? who would it be $c $bac $jpm $mer $leh $gs $ms $sc $ubs	if your firm were popstars ? who would it be $c $bac $jpm $mer $leh $gs $ms $sc $ubs	0.4	negative	-0.2		2009-11-10	1	239	0	1	28.1	63	176	0.263598	0.736402	81.1668	232.833		2009-11-10	1	0	0	1	0	0	28.1	0	0	46	1	3	1
2010-12-22	No, WikiLeaks Has Not Ã¢â‚¬ËœConfirmedÃ¢â‚¬â„¢ It Will Target Bank Of America http://bit.ly/ftCZKX $BAC [post by @a_greenberg]	no, wikileaks has not confirmed it will target bank of america $bac [post by @a_greenberg]	no, wikileaks has not confirmed it will target bank of america $bac [post by @a_greenberg]	1	negative	-0.2		2009-11-11	2	241	1	1	28.8	64	177	0.26556	0.73444	81.4324	233.568		2009-11-11	2	1	0	1	0	0	28.8	0	0	45	-1	1	1
2010-09-22	Panic of 2008: The Winners and Losers http://yhoo.it/d8Fiqk $C $AIG $MS $BAC $$ by YF's @grossdm #economy	panic of 2008: the winners and losers $c $aig $ms $bac $$ by yf's @grossdm #economy	panic of 2008: the winners and losers $c $aig $ms $bac $$ by yf's @grossdm #economy	0.2	negative	-0.2		2009-11-12	0	241	0	0	28.22	64	177	0.26556	0.73444	81.6979	234.302		2009-11-12	0	0	0	0	0	0	28.22	0	0	45	0	2	0
2010-06-04	'Too big to fail' gets bigger: The four largest banks have grown since late 2007. $C $BAC $JPM $WFC http://cot.ag/aDMAWq	'too big to fail' gets bigger: the four largest banks have grown since late 2007. $c $bac $jpm $wfc	'too big to fail' gets bigger: the four largest banks have grown since late 2007. $c $bac $jpm $wfc	0.375	negative	-0.2		2009-11-13	0	241	0	0	27.68	64	177	0.26556	0.73444	81.9635	235.037		2009-11-13	0	0	0	0	0	0	27.68	0	0	45	0	2	0
2009-05-05	$BAC needs another $34 billion http://bit.ly/d00Iw these companies are DISGUSTING, give the $ to deserving startups & euthanize incompetents	$bac needs another $34 billion these companies are disgusting, give the $ to deserving startups & euthanize incompetents	$bac needs another $34 billion these companies are disgusting, give the $ to deserving startups & euthanize incompetents	0.9	negative	-0.2		2009-11-14	0	241	0	0	27.68	64	177	0.26556	0.73444	82.2291	235.771		2009-11-14	0	0	0	0	0	0	27.68	0	0	45	0	2	0
2009-04-22	naked capitalism: Lewls Testified Treasury & Fed Pressed 4 Silence on Merrill Woes http://bit.ly/agNlI behind the spin in the WSJ story $bac	naked capitalism: lewls testified treasury & fed pressed 4 silence on merrill woes behind the spin in the wsj story $bac	naked capitalism: lewls testified treasury & fed pressed 4 silence on merrill woes behind the spin in the wsj story $bac	0.55	negative	-0.2		2009-11-15	0	241	0	0	27.68	64	177	0.26556	0.73444	82.4946	236.505		2009-11-15	0	0	0	0	0	0	27.68	0	0	45	0	2	0
2009-09-02	$SPX analysis by @alphatrends @charlesamadeus discusses $WFC and @chartswingtrader goes over a few setups: http://bit.ly/14YRPI	$spx analysis by @alphatrends @charlesamadeus discusses $wfc and @chartswingtrader goes over a few setups:	$spx analysis by @alphatrends @charlesamadeus discusses $wfc and @chartswingtrader goes over a few setups:	0.1	negative	-0.2		2009-11-16	1	242	0	1	28.21	64	178	0.264463	0.735537	82.7591	237.241		2009-11-16	1	0	0	1	0	0	28.21	0	0	46	1	3	1
2010-06-04	'Too big to fail' gets bigger: The four largest banks have grown since late 2007. $C $BAC $JPM $WFC http://cot.ag/aDMAWq	'too big to fail' gets bigger: the four largest banks have grown since late 2007. $c $bac $jpm $wfc	'too big to fail' gets bigger: the four largest banks have grown since late 2007. $c $bac $jpm $wfc	0.375	negative	-0.2		2009-11-17	2	244	0	2	28.37	64	180	0.262295	0.737705	83.0214	237.979		2009-11-17	2	0	0	2	0	0	28.37	0	0	47	1	3	2
2015-09-23	$WFC $MA $FB $AAPL $MSFT $IBM A round up of stock market news. http://stks.co/a2a1G	$wfc $ma $fb $aapl $msft $ibm a round up of stock market news.	$wfc $ma $fb $aapl $msft $ibm a round up of stock market news.	0.4	negative	-0.2		2009-11-18	3	247	1	2	28.86	65	182	0.263158	0.736842	83.2845	238.715		2009-11-18	3	1	0	2	0	0	28.86	0	0	48	1	3	2
2015-04-12	Mega Cap Banks: Revenue Growth_x000D_ -_x000D_ $WFC +2%_x000D_ $C +2%_x000D_ $BAC -4%_x000D_ $JPM -5%_x000D_ -_x000D_ #Dead_x000D_ Chart --> http://bit.ly/1DWm5GvÃ‚Â pic.twitter.com/Is8JmGXZMT	mega cap banks: revenue growth_x000D_ -_x000D_ $wfc +2%_x000D_ $c +2%_x000D_ $bac -4%_x000D_ $jpm -5%_x000D_ -_x000D_ #dead_x000D_ chart -->	mega cap banks: revenue growth_x000D_ -_x000D_ $wfc +2%_x000D_ $c +2%_x000D_ $bac -4%_x000D_ $jpm -5%_x000D_ -_x000D_ #dead_x000D_ chart -->	0.4	negative	-0.2		2009-11-19	0	247	0	0	28.32	65	182	0.263158	0.736842	83.5477	239.452		2009-11-19	0	0	0	0	0	0	28.32	0	0	48	0	2	0
2016-10-19	"We based our allegations on 16 months of work." - LA City Atty Mike Feuer. @JeffAGreen @LauraJKeller @KartikayM #WellsFargo $WFC https://twitter.com/business/status/788736756304736256Ã‚Â Ã¢â‚¬Â¦ Wells Fargo is facing questions about whether staff targeted Latinos for sham accounts http://bloom.bg/2dneZ6zÃ‚Â pic.twitter.com/GXAULfGeR9	"we based our allegations on 16 months of work." - la city atty mike feuer. @jeffagreen @laurajkeller @kartikaym #wellsfargo $wfc wells fargo is facing questions about whether staff targeted latinos for sham accounts pic.twitter.com/gxaulfger9	"we based our allegations on 16 months of work." - la city atty mike feuer. @jeffagreen @laurajkeller @kartikaym #wellsfargo $wfc wells fargo is facing questions about whether staff targeted latinos for sham accounts pic.twitter.com/gxaulfger9	0.3	negative	-0.2		2009-11-20	1	248	0	1	27.87	65	183	0.262097	0.737903	83.8098	240.19		2009-11-20	1	0	0	1	0	0	27.87	0	0	49	1	3	1
2016-10-17	Chase's rivals could narrow the mobile banking gap $JPM $WFC http://read.bi/2dW2uNhÃ‚Â pic.twitter.com/PgNReIs9GL	chase's rivals could narrow the mobile banking gap $jpm $wfc	chase's rivals could narrow the mobile banking gap $jpm $wfc	0.4	negative	-0.2		2009-11-21	0	248	0	0	27.87	65	183	0.262097	0.737903	84.0719	240.928		2009-11-21	0	0	0	0	0	0	27.87	0	0	49	0	2	0
2016-09-29	.@WellsFargo CEO John Stumpf grilling by Congress: Round 2 http://cnnmon.ie/2dCksmXÃ‚Â $WFC pic.twitter.com/8CRwtmOoGj	.@wellsfargo ceo john stumpf grilling by congress: round 2 $wfc pic.twitter.com/8crwtmoogj	.@wellsfargo ceo john stumpf grilling by congress: round 2 $wfc pic.twitter.com/8crwtmoogj	0.4	negative	-0.2		2009-11-22	0	248	0	0	27.87	65	183	0.262097	0.737903	84.334	241.666		2009-11-22	0	0	0	0	0	0	27.87	0	0	49	0	2	0
2016-09-20	Must watch: Elizabeth Warren's epic takedown of 'gutless' #WellsFargo CEO over fake account scandal: http://money.cnn.com/2016/09/20/investing/wells-fargo-elizabeth-warren-resign-criminal-investigation/index.htmlÃ‚Â Ã¢â‚¬Â¦ $WFC	must watch: elizabeth warren's epic takedown of 'gutless' #wellsfargo ceo over fake account scandal: $wfc	must watch: elizabeth warren's epic takedown of 'gutless' #wellsfargo ceo over fake account scandal: $wfc	0.7	negative	-0.2		2009-11-23	3	251	1	2	28.07	66	185	0.262948	0.737052	84.5969	242.403		2009-11-23	3	1	0	2	0	0	28.07	0	0	50	1	3	2
2016-09-13	Even Tyler is now calling for jail time for banksters. He's eight years too late, but still. $WFC pic.twitter.com/1490ufajRf	even tyler is now calling for jail time for banksters. he's eight years too late, but still. $wfc pic.twitter.com/1490ufajrf	even tyler is now calling for jail time for banksters. he's eight years too late, but still. $wfc pic.twitter.com/1490ufajrf	0.3	negative	-0.2		2009-11-24	2	253	0	2	27.86	66	187	0.26087	0.73913	84.8578	243.142		2009-11-24	2	0	0	2	0	0	27.86	0	0	51	1	3	2
2016-09-08	How is it not a crime to open thousands of accounts in peoples names without their permission. This is CRIMINAL FRAUD. #wellsfargo $wfc	how is it not a crime to open thousands of accounts in peoples names without their permission. this is criminal fraud. #wellsfargo $wfc	how is it not a crime to open thousands of accounts in peoples names without their permission. this is criminal fraud. #wellsfargo $wfc	0.525	negative	-0.2		2009-11-25	0	253	0	0	27.83	66	187	0.26087	0.73913	85.1187	243.881		2009-11-25	0	0	0	0	0	0	27.83	0	0	51	0	2	0
2016-03-29	I wonder if Buffett would still be heavily invested in $WFC if he knew this is not what mobile banking is: pic.twitter.com/l7dECEApPz	i wonder if buffett would still be heavily invested in $wfc if he knew this is not what mobile banking is: pic.twitter.com/l7deceappz	i wonder if buffett would still be heavily invested in $wfc if he knew this is not what mobile banking is: pic.twitter.com/l7deceappz	0.5	negative	-0.2		2009-11-26	0	253	0	0	27.83	66	187	0.26087	0.73913	85.3795	244.62		2009-11-26	0	0	0	0	0	0	27.83	0	0	51	0	2	0
2016-01-09	It is going to be messy on Wall Street $c $gs $ms $jpm $wfc http://read.bi/1OdazWXÃ‚Â pic.twitter.com/nAJC5NgH5H	it is going to be messy on wall street $c $gs $ms $jpm $wfc	it is going to be messy on wall street $c $gs $ms $jpm $wfc	0.4	negative	-0.2		2009-11-27	1	254	1	0	27.14	67	187	0.26378	0.73622	85.6433	245.357		2009-11-27	1	1	0	0	0	0	27.14	0	0	50	-1	1	1
2016-01-07	Big banks start to report earnings late next week. $JPM $C $WFC $USB. That should be fun. Or terrifying.	big banks start to report earnings late next week. $jpm $c $wfc $usb. that should be fun. or terrifying.	big banks start to report earnings late next week. $jpm $c $wfc $usb. that should be fun. or terrifying.	0.38	negative	-0.2		2009-11-28	1	255	0	1	27.14	67	188	0.262745	0.737255	85.9061	246.094		2009-11-28	1	0	0	1	0	0	27.14	0	0	51	1	3	1
2016-01-05	It is going to be messy on Wall Street $c $gs $ms $jpm $wfc http://read.bi/1O3uA4yÃ‚Â pic.twitter.com/bYaybeLF2H	it is going to be messy on wall street $c $gs $ms $jpm $wfc	it is going to be messy on wall street $c $gs $ms $jpm $wfc	0.4	negative	-0.2		2009-11-29	0	255	0	0	27.14	67	188	0.262745	0.737255	86.1688	246.831		2009-11-29	0	0	0	0	0	0	27.14	0	0	51	0	2	0
2017-01-01	@WellsFargo #WellsFargo $WFC R #Predators they #Steal this #Disabled #Veterans #Home was #Paid off in 2007 #VETS #Fraudpic.twitter.com/esNkfZ2D0x	@wellsfargo #wellsfargo $wfc are #predators they #steal this #disabled #veterans #home was #paid off in 2007 #vets #fraudpic.twitter.com/esnkfz2d0x	@wellsfargo #wellsfargo $wfc are #predators they #steal this #disabled #veterans #home was #paid off in 2007 #vets #fraudpic.twitter.com/esnkfz2d0x	0.3	negative	-0.2		2009-11-30	0	255	0	0	28.04	67	188	0.262745	0.737255	86.4316	247.568		2009-11-30	0	0	0	0	0	0	28.04	0	0	51	0	2	0
2016-12-31	@WellsFargo #WellsFargo $WFC are #Predators they #Steal this #Disabled #Veterans #Home that was #Paid off in 2007 #VETS #TTpic.twitter.com/555Ol5OZG5	@wellsfargo #wellsfargo $wfc are #predators they #steal this #disabled #veterans #home that was #paid off in 2007 #vets #ttpic.twitter.com/555ol5ozg5	@wellsfargo #wellsfargo $wfc are #predators they #steal this #disabled #veterans #home that was #paid off in 2007 #vets #ttpic.twitter.com/555ol5ozg5	0.3	negative	-0.2		2009-12-01	0	255	0	0	27.99	67	188	0.262745	0.737255	86.6943	248.306		2009-12-01	0	0	0	0	0	0	27.99	0	0	51	0	2	0
2018-02-16	Stories we've been tracking @cheddar: $AMZN partnering with $BAC to expand loan business; $JCP closing more stores and cutting ~480 jobs; Coinbase says it's working with $V to refund customers for erroneous charges... #cheddarlivepic.twitter.com/pmH1nJu8pf	stories we've been tracking @cheddar: $amzn partnering with $bac to expand loan business; $jcp closing more stores and cutting ~480 jobs; coinbase says it's working with $v to refund customers for erroneous charges... #cheddarlivepic.twitter.com/pmh1nju8pf	stories we've been tracking @cheddar: $amzn partnering with $bac to expand loan business; $jcp closing more stores and cutting ~480 jobs; coinbase says it's working with $v to refund customers for erroneous charges... #cheddarlivepic.twitter.com/pmh1nju8pf	0.666667	negative	-0.2		2009-12-02	4	259	1	3	27.45	68	191	0.262548	0.737452	86.9568	249.043		2009-12-02	4	1	0	3	0	0	27.45	0	0	52	1	3	3
2011-03-04	15 Stocks That Investors Are Shorting Like Crazy $AMZN $BAC $BBBB $CMG $FAST by @malepore http://read.bi/edmw1a	15 stocks that investors are shorting like crazy $amzn $bac $bbbb $cmg $fast by @malepore	15 stocks that investors are shorting like crazy $amzn $bac $bbbb $cmg $fast by @malepore	0.75	negative	-0.2		2009-12-03	2	261	0	2	26.49	68	193	0.260536	0.739464	87.2174	249.783		2009-12-03	2	0	0	2	0	0	26.49	0	0	53	1	3	2
2010-01-13	SEC goes after Bank of America again, filing another lawsuit related to the flawed Merrill acquisition. $BAC http://bit.ly/7XwPyq	sec goes after bank of america again, filing another lawsuit related to the flawed merrill acquisition. $bac	sec goes after bank of america again, filing another lawsuit related to the flawed merrill acquisition. $bac	0.5	negative	-0.2		2009-12-04	1	262	0	1	26.96	68	194	0.259542	0.740458	87.4769	250.523		2009-12-04	1	0	0	1	0	0	26.96	0	0	54	1	3	1
2010-01-20	$WFC:WELLS FARGO kicked off a day with fourth quarter earnings today. It beat expectations on the overall numb http://tinyurl.com/yd9odjf	$wfc:wells fargo kicked off a day with fourth quarter earnings today. it beat expectations on the overall numb	$wfc:wells fargo kicked off a day with fourth quarter earnings today. it beat expectations on the overall numb	0.333333	negative	-0.2		2009-12-05	1	263	0	1	26.96	68	195	0.258555	0.741445	87.7355	251.265		2009-12-05	1	0	0	1	0	0	26.96	0	0	55	1	3	1
2010-08-14	$BOA is projecting 22.4% product gross margins in 2012 for $AONE, negative til then. Hard to see operating leverage when you make batteries.	$boa is projecting 22.4% product gross margins in 2012 for $aone, negative til then. hard to see operating leverage when you make batteries.	$boa is projecting 22.4% product gross margins in 2012 for $aone, negative til then. hard to see operating leverage when you make batteries.	0.313889	negative	-0.197222		2009-12-06	0	263	0	0	26.96	68	195	0.258555	0.741445	87.994	252.006		2009-12-06	0	0	0	0	0	0	26.96	0	0	55	0	2	0
2011-08-19	RT @LaMonicaBuzz: Bad banks! $BAC down 2% pre-market. @CNNMoney has confirmed the report of 3500 job cuts. And $C is down 3% pre-market too.	rt @lamonicabuzz: bad banks! $bac down 2% pre-market. @cnnmoney has confirmed the report of 3500 job cuts. and $c is down 3% pre-market too.	rt @lamonicabuzz: bad banks! $bac down 2% pre-market. @cnnmoney has confirmed the report of 3500 job cuts. and $c is down 3% pre-market too.	0.561111	negative	-0.196528		2009-12-07	2	265	1	1	26.36	69	196	0.260377	0.739623	88.2544	252.746		2009-12-07	2	1	0	1	0	0	26.36	0	0	54	-1	1	1
2014-10-16	$WFC gives up.....to close down its dark pool tomorrow...citing lack of demand!! #HFT	$wfc gives up.....to close down its dark pool tomorrow...citing lack of demand!! #hft	$wfc gives up.....to close down its dark pool tomorrow...citing lack of demand!! #hft	0.344444	negative	-0.194965		2009-12-08	1	266	0	1	26.03	69	197	0.259398	0.740602	88.5138	253.486		2009-12-08	1	0	0	1	0	0	26.03	0	0	55	1	3	1
2016-05-12	.@WilfredFrost sits down with @BankofAmerica CEO Brian Moynihan. Don't miss that #exclusive interview at 4pET! $BAC pic.twitter.com/zoVGfpMWNJ	.@wilfredfrost sits down with @bankofamerica ceo brian moynihan. don't miss that #exclusive interview at 4pet! $bac pic.twitter.com/zovgfpmwnj	.@wilfredfrost sits down with @bankofamerica ceo brian moynihan. don't miss that #exclusive interview at 4pet! $bac pic.twitter.com/zovgfpmwnj	0.288889	negative	-0.194444		2009-12-09	3	269	1	2	25.96	70	199	0.260223	0.739777	88.774	254.226		2009-12-09	3	1	0	2	0	0	25.96	0	0	56	1	3	2
2011-10-13	Bummed about $JPM. can only imagine how tough the qs for $BAC, $MS and $GS will be.	bummed about $jpm. can only imagine how tough the qs for $bac, $ms and $gs will be.	bummed about $jpm. can only imagine how tough the qs for $bac, $ms and $gs will be.	0.916667	negative	-0.194444		2009-12-10	1	270	0	1	25.32	70	200	0.259259	0.740741	89.0333	254.967		2009-12-10	1	0	0	1	0	0	25.32	0	0	57	1	3	1
2018-05-11	Guns are still hampering #BankofAmerica, months after the bank changed its financing policy. Why? A little firm called Remington. Story with @polly_x000D_ https://www.bloomberg.com/news/articles/2018-05-11/why-bofa-s-hard-line-against-assault-rifles-hasn-t-pleased-gun-activistsÃ‚Â Ã¢â‚¬Â¦ $BAC #tictocnews #gunspic.twitter.com/Hm4oTL4YcM	guns are still hampering #bankofamerica, months after the bank changed its financing policy. why? a little firm called remington. story with @polly_x000D_ $bac #tictocnews #gunspic.twitter.com/hm4otl4ycm	guns are still hampering #bankofamerica, months after the bank changed its financing policy. why? a little firm called remington. story with @polly_x000D_ $bac #tictocnews #gunspic.twitter.com/hm4otl4ycm	0.45	negative	-0.19375		2009-12-11	1	271	0	1	25.41	70	201	0.258303	0.741697	89.2916	255.708		2009-12-11	1	0	0	1	0	0	25.41	0	0	58	1	3	1
2018-12-21	Bears dominate this week's #SectorSelector: https://www.marketscholars.com/category/sector-selector/Ã‚Â Ã¢â‚¬Â¦ When the 52 week high/low ratio gets this extreme, we're usually close to a short-term bottom in the stock market $OGE $CNP $VVC $STOR $SPY $SPX $AAPL $GOOGL $FB #FAANG #shutdown $JPM $XOM $BAC $WFC $NVDA $CVX $Cpic.twitter.com/4G4vIcFBff	bears dominate this week's #sectorselector: when the 52 week high/low ratio gets this extreme, we're usually close to a short-term bottom in the stock market $oge $cnp $vvc $stor $spy $spx $aapl $googl $fb #faang #shutdown $jpm $xom $bac $wfc $nvda $cvx $cpic.twitter.com/4g4vicfbff	bears dominate this week's #sectorselector: when the 52 week high/low ratio gets this extreme, we're usually close to a short-term bottom in the stock market $oge $cnp $vvc $stor $spy $spx $aapl $googl $fb #faang #shutdown $jpm $xom $bac $wfc $nvda $cvx $cpic.twitter.com/4g4vicfbff	0.625	negative	-0.1875		2009-12-12	0	271	0	0	25.41	70	201	0.258303	0.741697	89.5499	256.45		2009-12-12	0	0	0	0	0	0	25.41	0	0	58	0	2	0
2017-10-19	I would get a little nervous if banks sell off at this price point $XLF https://kimblechartingsolutions.com/2017/10/stock-bulls-biting-nails/Ã‚Â Ã¢â‚¬Â¦ $BAC $C $SPY $JPMpic.twitter.com/amlXYVWQUX	i would get a little nervous if banks sell off at this price point $xlf $bac $c $spy $jpmpic.twitter.com/amlxyvwqux	i would get a little nervous if banks sell off at this price point $xlf $bac $c $spy $jpmpic.twitter.com/amlxyvwqux	0.5	negative	-0.1875		2009-12-13	0	271	0	0	25.41	70	201	0.258303	0.741697	89.8082	257.192		2009-12-13	0	0	0	0	0	0	25.41	0	0	58	0	2	0
2015-02-23	@CGasparino what a dumb question. What about $BAC, $C, $AIG etc, guess those share holders are different? $FNMA $FMCC	@cgasparino what a dumb question. what about $bac, $c, $aig etc, guess those share holders are different? $fnma $fmcc	@cgasparino what a dumb question. what about $bac, $c, $aig etc, guess those share holders are different? $fnma $fmcc	0.55	negative	-0.1875		2009-12-14	1	272	0	1	25.49	70	202	0.257353	0.742647	90.0656	257.934		2009-12-14	1	0	0	1	0	0	25.49	0	0	59	1	3	1
2013-11-06	RT @sobata416: "37 banks have merged to become just four in a little over two decades"_x000D_ $JPM, $BAC, $WFC, $C https://twitter.com/sobata416/status/398064341645131776/photo/1pic.twitter.com/qf15gY477v	rt @sobata416: "37 banks have merged to become just four in a little over two decades"_x000D_ $jpm, $bac, $wfc, $c	rt @sobata416: "37 banks have merged to become just four in a little over two decades"_x000D_ $jpm, $bac, $wfc, $c	0.5	negative	-0.1875		2009-12-15	2	274	1	1	25.66	71	203	0.259124	0.740876	90.3247	258.675		2009-12-15	2	1	0	1	0	0	25.66	0	0	58	-1	1	1
2011-07-27	Banks Bracing for U.S. Downgrade See Little Panic http://bloom.bg/qbWDDi $BAC $C $COF $GS $JPM $MS $WFC	banks bracing for you.s. downgrade see little panic $bac $c $cof $gs $jpm $ms $wfc	banks bracing for you.s. downgrade see little panic $bac $c $cof $gs $jpm $ms $wfc	0.5	negative	-0.1875		2009-12-16	2	276	0	2	25.84	71	205	0.257246	0.742754	90.5819	259.418		2009-12-16	2	0	0	2	0	0	25.84	0	0	59	1	3	2
2011-07-06	U.S. Stocks Little Changed as China Raises Rates http://bloom.bg/obKGPw $BAC $GM $T	you.s. stocks little changed as china raises rates $bac $gm $t	you.s. stocks little changed as china raises rates $bac $gm $t	0.5	negative	-0.1875		2009-12-17	2	278	0	2	26.07	71	207	0.255396	0.744604	90.8373	260.163		2009-12-17	2	0	0	2	0	0	26.07	0	0	60	1	3	2
2011-07-27	Banks Bracing for U.S. Downgrade See Little Panic http://bloom.bg/qbWDDi $BAC $C $COF $GS $JPM $MS $WFC	banks bracing for you.s. downgrade see little panic $bac $c $cof $gs $jpm $ms $wfc	banks bracing for you.s. downgrade see little panic $bac $c $cof $gs $jpm $ms $wfc	0.5	negative	-0.1875		2009-12-18	2	280	0	2	26.78	71	209	0.253571	0.746429	91.0909	260.909		2009-12-18	2	0	0	2	0	0	26.78	0	0	61	1	3	2
2012-01-01	JPMorgan Chase Has Value But Little Momentum http://seekingalpha.com/a/6sirÃ‚Â $C $BAC $COF $AXP $WFC $USB $GS $JPM	jpmorgan chase has value but little momentum $c $bac $cof $axp $wfc $usb $gs $jpm	jpmorgan chase has value but little momentum $c $bac $cof $axp $wfc $usb $gs $jpm	0.5	negative	-0.1875		2009-12-19	0	280	0	0	26.78	71	209	0.253571	0.746429	91.3445	261.656		2009-12-19	0	0	0	0	0	0	26.78	0	0	61	0	2	0
2013-11-06	RT @sobata416: "37 banks have merged to become just four in a little over two decades"_x000D_ $JPM, $BAC, $WFC, $C https://twitter.com/sobata416/status/398064341645131776/photo/1pic.twitter.com/WiKWG8zeBUÃ‚Â Ã¢â‚¬ï¿½ <~ $XLF	rt @sobata416: "37 banks have merged to become just four in a little over two decades"_x000D_ $jpm, $bac, $wfc, $c <~ $xlf	rt @sobata416: "37 banks have merged to become just four in a little over two decades"_x000D_ $jpm, $bac, $wfc, $c <~ $xlf	0.5	negative	-0.1875		2009-12-20	0	280	0	0	26.78	71	209	0.253571	0.746429	91.598	262.402		2009-12-20	0	0	0	0	0	0	26.78	0	0	61	0	2	0
2017-10-03	Wells Fargo. The criminal enterprise. This bank is a joke. #WarrenBuffet $wfc #bigshorthttps://twitter.com/foxbusiness/status/915229691316813824Ã‚Â Ã¢â‚¬Â¦ .@SenWarren slammed @WellsFargo CEO at hearing: "At best you were incompetent, at worst you were complicit... You should be fired." pic.twitter.com/l3DGBqMaIl	wells fargo. the criminal enterprise. this bank is a joke. #warrenbuffet $wfc #bigshort .@senwarren slammed @wellsfargo ceo at hearing: "at best you were incompetent, at worst you were complicit... you should be fired." pic.twitter.com/l3dgbqmail	wells fargo. the criminal enterprise. this bank is a joke. #warrenbuffet $wfc #bigshort .@senwarren slammed @wellsfargo ceo at hearing: "at best you were incompetent, at worst you were complicit... you should be fired." pic.twitter.com/l3dgbqmail	0.554167	negative	-0.1875		2009-12-21	3	283	0	3	27.34	71	212	0.250883	0.749117	91.8489	263.151		2009-12-21	3	0	0	3	0	0	27.34	0	0	62	1	3	3
2018-12-21	Bears dominate this week's #SectorSelector: https://www.marketscholars.com/category/sector-selector/Ã‚Â Ã¢â‚¬Â¦ When the 52 week high/low ratio gets this extreme, we're usually close to a short-term bottom in the stock market $OGE $CNP $VVC $STOR $SPY $SPX $AAPL $GOOGL $FB #FAANG #shutdown $JPM $XOM $BAC $WFC $NVDA $CVX $Cpic.twitter.com/4G4vIcFBff	bears dominate this week's #sectorselector: when the 52 week high/low ratio gets this extreme, we're usually close to a short-term bottom in the stock market $oge $cnp $vvc $stor $spy $spx $aapl $googl $fb #faang #shutdown $jpm $xom $bac $wfc $nvda $cvx $cpic.twitter.com/4g4vicfbff	bears dominate this week's #sectorselector: when the 52 week high/low ratio gets this extreme, we're usually close to a short-term bottom in the stock market $oge $cnp $vvc $stor $spy $spx $aapl $googl $fb #faang #shutdown $jpm $xom $bac $wfc $nvda $cvx $cpic.twitter.com/4g4vicfbff	0.625	negative	-0.1875		2009-12-22	0	283	0	0	27.16	71	212	0.250883	0.749117	92.0998	263.9		2009-12-22	0	0	0	0	0	0	27.16	0	0	62	0	2	0
2018-12-04	They should padlock all the doors on that criminal institution $WFC and wind it down. The problems/fraud there are never ending- systemic. Warren & Berkshire Hathaway Homes (amongst others) were the likely recipient of those homes for pennies on the dollar.	they should padlock all the doors on that criminal institution $wfc and wind it down. the problems/fraud there are never ending- systemic. warren & berkshire hathaway homes (amongst others) were the likely recipient of those homes for pennies on the dollar.	they should padlock all the doors on that criminal institution $wfc and wind it down. the problems/fraud there are never ending- systemic. warren & berkshire hathaway homes (amongst others) were the likely recipient of those homes for pennies on the dollar.	0.612963	negative	-0.185185		2009-12-23	0	283	0	0	26.85	71	212	0.250883	0.749117	92.3507	264.649		2009-12-23	0	0	0	0	0	0	26.85	0	0	62	0	2	0
2011-10-04	Rising CDS prices... not good. RT @bespokeinvest Trouble in financial land: http://stks.co/Tza $MS $BAC $C $GS	rising cds prices... not good. rt @bespokeinvest trouble in financial land: $ms $bac $c $gs	rising cds prices... not good. rt @bespokeinvest trouble in financial land: $ms $bac $c $gs	0.266667	negative	-0.183333		2009-12-24	0	283	0	0	27.09	71	212	0.250883	0.749117	92.6016	265.398		2009-12-24	0	0	0	0	0	0	27.09	0	0	62	0	2	0
2016-09-08	There were 5300 employees fired for fake accounts at Wells Fargo. Management absolutely knew about this fraud. Banks are so shady. $wfc	there were 5300 employees fired for fake accounts at wells fargo. management absolutely knew about this fraud. banks are so shady. $wfc	there were 5300 employees fired for fake accounts at wells fargo. management absolutely knew about this fraud. banks are so shady. $wfc	0.841667	negative	-0.183333		2009-12-25	0	283	0	0	27.09	71	212	0.250883	0.749117	92.8524	266.148		2009-12-25	0	0	0	0	0	0	27.09	0	0	62	0	2	0
2017-07-21	Here are $SPX insiders selling at least 40% of total in past 2 months. $DXC $NVDA $MAC $AET $PLD $LMT $SYK $EQIX $NTAP $INTU $WFC $AAPL $CRMpic.twitter.com/N2zAyVNS0D	here are $spx insiders selling at least 40% of total in past 2 months. $dxc $nvda $mac $aet $pld $lmt $syk $eqix $ntap $intu $wfc $aapl $crmpic.twitter.com/n2zayvns0d	here are $spx insiders selling at least 40% of total in past 2 months. $dxc $nvda $mac $aet $pld $lmt $syk $eqix $ntap $intu $wfc $aapl $crmpic.twitter.com/n2zayvns0d	0.466667	negative	-0.183333		2009-12-26	0	283	0	0	27.09	71	212	0.250883	0.749117	93.1033	266.897		2009-12-26	0	0	0	0	0	0	27.09	0	0	62	0	2	0
2014-05-16	With bank stocks looking ill, can the Dow keep resisting infection? New post (w/ @HalftimeReport clip). http://yhoo.it/1gwufKJÃ‚Â $C $BAC $GS	with bank stocks looking ill, can the dow keep resisting infection? new post (w/ @halftimereport clip). $c $bac $gs	with bank stocks looking ill, can the dow keep resisting infection? new post (w/ @halftimereport clip). $c $bac $gs	0.727273	negative	-0.181818		2009-12-27	0	283	0	0	27.09	71	212	0.250883	0.749117	93.3542	267.646		2009-12-27	0	0	0	0	0	0	27.09	0	0	62	0	2	0
2009-10-28	New RICO Lawsuit Alleges Countrywide Destroyed Mortgage Records http://bit.ly/lP5Oy $CFC $BAC #fail	new rico lawsuit alleges countrywide destroyed mortgage records $cfc $bac #fail	new rico lawsuit alleges countrywide destroyed mortgage records $cfc $bac #fail	0.377273	negative	-0.181818		2009-12-28	0	283	0	0	26.75	71	212	0.250883	0.749117	93.6051	268.395		2009-12-28	0	0	0	0	0	0	26.75	0	0	62	0	2	0
2018-11-14	Yep. Too Buffett To Fail banks. $wfc $brk $fnma $hcghttps://twitter.com/zerohedge/status/1062834966441140226Ã‚Â Ã¢â‚¬Â¦ Buffett is now the biggest shareholder in Bank of America, Bank of New York, Wells Fargo and US Bancorp. https://www.zerohedge.com/news/2018-11-14/buffet-adds-bank-holdings-new-stakes-jpmorgan-pnc-boosts-apple-full-13-fÃ‚Â Ã¢â‚¬Â¦ pic.twitter.com/Du5EsFjF0y	yep. too buffett to fail banks. $wfc $brk $fnma $hcg buffett is now the biggest shareholder in bank of america, bank of new york, wells fargo and us bancorp. pic.twitter.com/du5esfjf0y	yep. too buffett to fail banks. $wfc $brk $fnma $hcg buffett is now the biggest shareholder in bank of america, bank of new york, wells fargo and us bancorp. pic.twitter.com/du5esfjf0y	0.377273	negative	-0.181818		2009-12-29	1	284	0	1	26.68	71	213	0.25	0.75	93.8551	269.145		2009-12-29	1	0	0	1	0	0	26.68	0	0	63	1	3	1
2015-01-06	I mean I was so gungho this #Financials long trade I'm sitting here watching $BAC get decimated... Unreal	i mean i was so gungho this #financials long trade i'm sitting here watching $bac get decimated... unreal	i mean i was so gungho this #financials long trade i'm sitting here watching $bac get decimated... unreal	0.54375	negative	-0.18125		2009-12-30	1	285	0	1	26.82	71	214	0.249123	0.750877	94.1042	269.896		2009-12-30	1	0	0	1	0	0	26.82	0	0	64	1	3	1
2016-11-19	Wells Fargo Faces Tight Limits After Regulator Rips Up Phony Accounts Settlement http://ow.ly/Tr4e306kOAQÃ‚Â $WFC $BAC $JPM $Cpic.twitter.com/aIkK1FjR1B	wells fargo faces tight limits after regulator rips up phony accounts settlement $wfc $bac $jpm $cpic.twitter.com/aikk1fjr1b	wells fargo faces tight limits after regulator rips up phony accounts settlement $wfc $bac $jpm $cpic.twitter.com/aikk1fjr1b	0.285714	negative	-0.178571		2009-12-31	0	285	0	0	26.99	71	214	0.249123	0.750877	94.3533	270.647		2009-12-31	0	0	0	0	0	0	26.99	0	0	64	0	2	0
2016-02-05	chart to watch $bac .... tight http://finviz.com/quote.ashx?t=BACÃ‚Â Ã¢â‚¬Â¦	chart to watch $bac .... tight	chart to watch $bac .... tight	0.285714	negative	-0.178571		2010-01-01	3	288	0	3	26.99	71	217	0.246528	0.753472	94.5999	271.4		2010-01-01	3	0	0	3	0	0	26.99	0	0	65	1	3	3
2009-06-17	sold my $SDS $QID and 1/2 $DTO... bot $MPEL, $BAC (tight stop), $EP $$	sold my $sds $qid and 1/2 $dto... bot $mpel, $bac (tight stop), $ep $$	sold my $sds $qid and 1/2 $dto... bot $mpel, $bac (tight stop), $ep $$	0.285714	negative	-0.178571		2010-01-02	3	291	0	3	26.99	71	220	0.243986	0.756014	94.8439	272.156		2010-01-02	3	0	0	3	0	0	26.99	0	0	66	1	3	3
2009-05-15	RT bot $bac 1080 with tight stop: bot $bac 1080 with tight stop http://tinyurl.com/rc2qnm	rt bot $bac 1080 with tight stop: bot $bac 1080 with tight stop	rt bot $bac 1080 with tight stop: bot $bac 1080 with tight stop	0.285714	negative	-0.178571		2010-01-03	9	300	2	7	26.99	73	227	0.243333	0.756667	95.0872	272.913		2010-01-03	9	2	0	7	0	0	26.99	0	0	67	1	3	7
2016-11-19	Wells Fargo Faces Tight Limits After Regulator Rips Up Phony Accounts Settlement http://ow.ly/Tr4e306kOAQÃ‚Â $WFC $BAC $JPM $Cpic.twitter.com/aIkK1FjR1B	wells fargo faces tight limits after regulator rips up phony accounts settlement $wfc $bac $jpm $cpic.twitter.com/aikk1fjr1b	wells fargo faces tight limits after regulator rips up phony accounts settlement $wfc $bac $jpm $cpic.twitter.com/aikk1fjr1b	0.285714	negative	-0.178571		2010-01-04	4	304	0	4	27.32	73	231	0.240132	0.759868	95.3273	273.673		2010-01-04	4	0	0	4	0	0	27.32	0	0	68	1	3	4
2016-09-20	Tonight's Show_x000D_ Pulls Tight America Divided_x000D_ How to Profile_x000D_ $WFC Sins_x000D_ Terrorists Slip System_x000D_ Media Declares War in Trump_x000D_ Obama's Refugees	tonight's show_x000D_ pulls tight america divided_x000D_ how to profile_x000D_ $wfc sins_x000D_ terrorists slip system_x000D_ media declares war in trump_x000D_ obama's refugees	tonight's show_x000D_ pulls tight america divided_x000D_ how to profile_x000D_ $wfc sins_x000D_ terrorists slip system_x000D_ media declares war in trump_x000D_ obama's refugees	0.285714	negative	-0.178571		2010-01-05	2	306	0	2	28.07	73	233	0.238562	0.761438	95.5659	274.434		2010-01-05	2	0	0	2	0	0	28.07	0	0	69	1	3	2
2018-02-05	Wondering what to do with $WFC now that the Fed has cracked down? Get the hot takes from Mad Money's extra-special Friday panel with @JimCramer, @ScottWapnerCNBC, @petenajarian and @jonnajarianpic.twitter.com/1wuLZ1V6zy	wondering what to do with $wfc now that the fed has cracked down? get the hot takes from mad money's extra-special friday panel with @jimcramer, @scottwapnercnbc, @petenajarian and @jonnajarianpic.twitter.com/1wulz1v6zy	wondering what to do with $wfc now that the fed has cracked down? get the hot takes from mad money's extra-special friday panel with @jimcramer, @scottwapnercnbc, @petenajarian and @jonnajarianpic.twitter.com/1wulz1v6zy	0.712963	negative	-0.176852		2010-01-06	0	306	0	0	28.11	73	233	0.238562	0.761438	95.8044	275.196		2010-01-06	0	0	0	0	0	0	28.11	0	0	69	0	2	0
2017-03-14	$FB privacy, $DAL refinery assessment, $AAPL new iPhone, $BAC new EU base, $VRX Ackman unload. Host @MarleyKayden http://bit.ly/2npVVWZÃ‚Â pic.twitter.com/5zXVg2LnHM	$fb privacy, $dal refinery assessment, $aapl new iphone, $bac new eu base, $vrx ackman unload. host @marleykayden	$fb privacy, $dal refinery assessment, $aapl new iphone, $bac new eu base, $vrx ackman unload. host @marleykayden	0.636364	negative	-0.175758		2010-01-07	1	307	1	0	29.13	74	233	0.241042	0.758958	96.0455	275.955		2010-01-07	1	1	0	0	0	0	29.13	0	0	68	-1	1	1
2016-01-13	#STOCKMARKET #INVESTORS You're all pretty much fucked $SPX $SPY $DIA $AAPL $GOOGL $INTC $MSFT $PCLN $FB $C $BAC $TWTR $JPM $GS #STOCKS $VIX	#stockmarket #investors you're all pretty much fucked $spx $spy $dia $aapl $googl $intc $msft $pcln $fb $c $bac $twtr $jpm $gs #stocks $vix	#stockmarket #investors you're all pretty much fucked $spx $spy $dia $aapl $googl $intc $msft $pcln $fb $c $bac $twtr $jpm $gs #stocks $vix	0.85	negative	-0.175		2010-01-08	0	307	0	0	28.86	74	233	0.241042	0.758958	96.2865	276.713		2010-01-08	0	0	0	0	0	0	28.86	0	0	68	0	2	0
2009-08-13	$BAC, the street knew for a long time that Paulson was loaded in $BAC, he got the position in the secondary they did around $10 area.	$bac, the street knew for a long time that paulson was loaded in $bac, he got the position in the secondary they did around $10 area.	$bac, the street knew for a long time that paulson was loaded in $bac, he got the position in the secondary they did around $10 area.	0.35	negative	-0.175		2010-01-09	0	307	0	0	28.86	74	233	0.241042	0.758958	96.5276	277.472		2010-01-09	0	0	0	0	0	0	28.86	0	0	68	0	2	0
2017-10-23	I think Dave doesnÃ¢â‚¬â„¢t understand why @realDonaldTrump won, and why $WFC lobbyists trying 2 steal American Dream wonÃ¢â‚¬â„¢t fair too well. #housing	i think dave doesnt understand why @realdonaldtrump won, and why $wfc lobbyists trying 2 steal american dream will not fair too well. #housing	i think dave doesnt understand why @realdonaldtrump won, and why $wfc lobbyists trying 2 steal american dream will not fair too well. #housing	0.45	negative	-0.175		2010-01-10	0	307	0	0	28.86	74	233	0.241042	0.758958	96.7686	278.231		2010-01-10	0	0	0	0	0	0	28.86	0	0	68	0	2	0
2010-10-19	Stocks fell even further on news that several institutions & the Fed, wanted $BOA to buy back $47B in bad mortgages - http://ow.ly/2W693 $$	stocks fell even further on news that several institutions & the fed, wanted $boa to buy back $47b in bad mortgages - $$	stocks fell even further on news that several institutions & the fed, wanted $boa to buy back $47b in bad mortgages - $$	0.291667	negative	-0.175		2010-01-11	4	311	0	4	28.8	74	237	0.237942	0.762058	97.0066	278.993		2010-01-11	4	0	0	4	0	0	28.8	0	0	69	1	3	4
2017-12-29	Lest we fucking forget, $BAC started the year at $22 with people crying overbought, and NVDA was hanging out right around $105. And Wiseguys lead the way through it all: | The Year in Review | http://ow.ly/7B0t30huoKBÃ‚Â @WallStJesus $SPY $C $MU $TWTR $TLT $GLD pic.twitter.com/8XJiM9l0H0	lest we fucking forget, $bac started the year at $22 with people crying overbought, and nvda was hanging out right around $105. and wiseguys lead the way through it all: | the year in review | @wallstjesus $spy $c $mu $twtr $tlt $gld pic.twitter.com/8xjim9l0h0	lest we fucking forget, $bac started the year at $22 with people crying overbought, and nvda was hanging out right around $105. and wiseguys lead the way through it all: | the year in review | @wallstjesus $spy $c $mu $twtr $tlt $gld pic.twitter.com/8xjim9l0h0	0.645238	negative	-0.171429		2010-01-12	5	316	1	4	28.08	75	241	0.237342	0.762658	97.2439	279.756		2010-01-12	5	1	0	4	0	0	28.08	0	0	70	1	3	4
2014-04-11	Buy $BAC Tuesday if down RT @PaulaDeVirginia: @jimcramer r u.recommending sell #BAC next wk sorry ur show confused me on this one. Thanks	buy $bac tuesday if down rt @pauladevirginia: @jimcramer are you.recommending sell #bac next wk sorry ur show confused me on this one. thanks	buy $bac tuesday if down rt @pauladevirginia: @jimcramer are you.recommending sell #bac next wk sorry ur show confused me on this one. thanks	0.437778	negative	-0.171111		2010-01-13	9	325	2	7	28.58	77	248	0.236923	0.763077	97.4808	280.519		2010-01-13	9	2	0	7	0	0	28.58	0	0	71	1	3	7
2016-02-11	You mean the same firm that audits $AIG, $JPM, $BAC, $GSK, $HLF, $CHK, $BABA ? https://twitter.com/GirlsCanTrade/status/697828439965872128Ã‚Â Ã¢â‚¬Â¦	you mean the same firm that audits $aig, $jpm, $bac, $gsk, $hlf, $chk, $baba ?	you mean the same firm that audits $aig, $jpm, $bac, $gsk, $hlf, $chk, $baba ?	0.404167	negative	-0.170833		2010-01-14	1	326	0	1	28.99	77	249	0.236196	0.763804	97.717	281.283		2010-01-14	1	0	0	1	0	0	28.99	0	0	72	1	3	1
2010-01-20	covering $WFC for a .38 gain per share. that doesn't mean it won't continue to fall the next few days.	covering $wfc for a .38 gain per share. that doesn't mean it won't continue to fall the next few days.	covering $wfc for a .38 gain per share. that doesn't mean it won't continue to fall the next few days.	0.2625	negative	-0.170833		2010-01-15	3	329	1	2	28.08	78	251	0.237082	0.762918	97.9541	282.046		2010-01-15	3	1	0	2	0	0	28.08	0	0	73	1	3	2
2016-09-09	Cost of Cheating... not much_x000D_ @CFPB fines $WFC $185M for false acc'ts_x000D_ =0.9% 2016 net income $20.5B_x000D_ =3.3 days of biz pic.twitter.com/S9CBFvK723	cost of cheating... not much_x000D_ @cfpb fines $wfc $185m for false acc'ts_x000D_ =0.9% 2016 net income $20.5b_x000D_ =3.3 days of biz pic.twitter.com/s9cbfvk723	cost of cheating... not much_x000D_ @cfpb fines $wfc $185m for false acc'ts_x000D_ =0.9% 2016 net income $20.5b_x000D_ =3.3 days of biz pic.twitter.com/s9cbfvk723	0.266667	negative	-0.166667		2010-01-16	0	329	0	0	28.08	78	251	0.237082	0.762918	98.1912	282.809		2010-01-16	0	0	0	0	0	0	28.08	0	0	73	0	2	0
2016-04-15	DOL fiduciary rule will impact less than 10% of $BOA wealth assets http://www.investmentnews.com/article/20160414/FREE/160419953/dol-fiduciary-rule-will-impact-less-than-10-of-bank-of-americaÃ‚Â Ã¢â‚¬Â¦ via @newsfromIN #FiduciaryRule #investing	dol fiduciary rule will impact less than 10% of $boa wealth assets via @newsfromin #fiduciaryrule #investing	dol fiduciary rule will impact less than 10% of $boa wealth assets via @newsfromin #fiduciaryrule #investing	0.0666667	negative	-0.166667		2010-01-17	0	329	0	0	28.08	78	251	0.237082	0.762918	98.4283	283.572		2010-01-17	0	0	0	0	0	0	28.08	0	0	73	0	2	0
2016-01-10	@CGasparino @ksc12991 @carney @WSJ _x000D_ So you're celebrating a private company being illegally taken? Can't wait for the next crisis... $BOA	@cgasparino @ksc12991 @carney @wsj _x000D_ so you're celebrating a private company being illegally taken? can't wait for the next crisis... $boa	@cgasparino @ksc12991 @carney @wsj _x000D_ so you're celebrating a private company being illegally taken? can't wait for the next crisis... $boa	0.291667	negative	-0.166667		2010-01-18	1	330	0	1	28.08	78	252	0.236364	0.763636	98.6646	284.335		2010-01-18	1	0	0	1	0	0	28.08	0	0	74	1	3	1
2014-02-27	@LaMonicaBuzz The $BBY weakness may be caused by the launch of another self-destructring smartphone - $BOA Black.	@lamonicabuzz the $bby weakness may be caused by the launch of another self-destructring smartphone - $boa black.	@lamonicabuzz the $bby weakness may be caused by the launch of another self-destructring smartphone - $boa black.	0.433333	negative	-0.166667		2010-01-19	1	331	0	1	28.28	78	253	0.23565	0.76435	98.9003	285.1		2010-01-19	1	0	0	1	0	0	28.28	0	0	75	1	3	1
2015-10-14	Total agreement $BAC! https://twitter.com/BillyTsi/status/654278677031690240Ã‚Â Ã¢â‚¬Â¦ @jimcramer Ridiculous that $BAC still trades at tangible book value	total agreement $bac! @jimcramer ridiculous that $bac still trades at tangible book value	total agreement $bac! @jimcramer ridiculous that $bac still trades at tangible book value	0.875	negative	-0.166667		2010-01-20	8	339	3	5	27.82	81	258	0.238938	0.761062	99.1392	285.861		2010-01-20	8	3	0	5	0	0	27.82	0	0	76	1	3	5
2014-10-15	Dodd-Frank gives big banks a stronger incentive to become "too big to fail" while community banks wither http://ow.ly/CN0QjÃ‚Â $BAC $WFC	dodd-frank gives big banks a stronger incentive to become "too big to fail" while community banks wither $bac $wfc	dodd-frank gives big banks a stronger incentive to become "too big to fail" while community banks wither $bac $wfc	0.166667	negative	-0.166667		2010-01-21	4	343	0	4	28	81	262	0.236152	0.763848	99.3754	286.625		2010-01-21	4	0	0	4	0	0	28	0	0	77	1	3	4
2014-05-07	A 13 y/o takes mic @ $BAC shareholder mtg whose dad (employee) lost job bc "they said they could hire someone in another country" for less.	a 13 y/o takes mic @ $bac shareholder mtg whose dad (employee) lost job bc "they said they could hire someone in another country" for less.	a 13 y/o takes mic @ $bac shareholder mtg whose dad (employee) lost job bc "they said they could hire someone in another country" for less.	0.0666667	negative	-0.166667		2010-01-22	0	343	0	0	27.26	81	262	0.236152	0.763848	99.6115	287.388		2010-01-22	0	0	0	0	0	0	27.26	0	0	77	0	2	0
2012-09-18	Breaking: Bank of America's website is subject of cyber attack, source tells FOX Business. http://fxn.ws/U9p8D7Ã‚Â $BAC	breaking: bank of america's website is subject of cyber attack, source tells fox business. $bac	breaking: bank of america's website is subject of cyber attack, source tells fox business. $bac	0.333333	negative	-0.166667		2010-01-23	0	343	0	0	27.26	81	262	0.236152	0.763848	99.8477	288.152		2010-01-23	0	0	0	0	0	0	27.26	0	0	77	0	2	0
2012-07-01	Sunday links: half way home http://stks.co/o0pXÃ‚Â via @abnormalreturns $MUB $VIG $VIX $AMZN $LNKD $AAPL $BAC	sunday links: half way home via @abnormalreturns $mub $vig $vix $amzn $lnkd $aapl $bac	sunday links: half way home via @abnormalreturns $mub $vig $vix $amzn $lnkd $aapl $bac	0.166667	negative	-0.166667		2010-01-24	0	343	0	0	27.26	81	262	0.236152	0.763848	100.084	288.916		2010-01-24	0	0	0	0	0	0	27.26	0	0	77	0	2	0
2010-05-21	How to get 5% Risk-Free Return annualized (FDIC)- $500 Signup Bonus at WT Direct. Insane. http://bit.ly/b5IVTv #mkt $BAC $GS $FAS	how to get 5% risk-free return annualized (fdic)- $500 signup bonus at wt direct. insane. #mkt $bac $gs $fas	how to get 5% risk-free return annualized (fdic)- $500 signup bonus at wt direct. insane. #mkt $bac $gs $fas	0.666667	negative	-0.166667		2010-01-25	3	346	2	1	27.66	83	263	0.239884	0.760116	100.324	289.676		2010-01-25	3	2	0	1	0	0	27.66	0	0	76	-1	1	2
2009-08-30	Too Big to Fail? Make Ã¢â‚¬Ëœem Even Bigger! $BAC $WFC $JPM http://bit.ly/2So3p1	too big to fail? make em even bigger! $bac $wfc $jpm	too big to fail? make em even bigger! $bac $wfc $jpm	0.3	negative	-0.166667		2010-01-26	0	346	0	0	26.99	83	263	0.239884	0.760116	100.564	290.436		2010-01-26	0	0	0	0	0	0	26.99	0	0	76	0	2	0
2010-01-25	Obama Proposal on Banks = Less Loans and Less Liquidity _x000D_ http://bit.ly/6fzFLG $BAC, $JPM, $WFC, $GS	obama proposal on banks = less loans and less liquidity _x000D_ $bac, $jpm, $wfc, $gs	obama proposal on banks = less loans and less liquidity _x000D_ $bac, $jpm, $wfc, $gs	0.0666667	negative	-0.166667		2010-01-27	2	348	0	2	28.2	83	265	0.238506	0.761494	100.802	291.198		2010-01-27	2	0	0	2	0	0	28.2	0	0	77	1	3	2
2011-01-05	Fed Hoenig said need to "think seriously" about breaking up big banks. $BAC, $GS, $C, $WFC, $JPM (not moving on headlines)	fed hoenig said need to "think seriously" about breaking up big banks. $bac, $gs, $c, $wfc, $jpm (not moving on headlines)	fed hoenig said need to "think seriously" about breaking up big banks. $bac, $gs, $c, $wfc, $jpm (not moving on headlines)	0.383333	negative	-0.166667		2010-01-28	0	348	0	0	28.45	83	265	0.238506	0.761494	101.041	291.959		2010-01-28	0	0	0	0	0	0	28.45	0	0	77	0	2	0
2012-07-14	JP Morgan And Wells Fargo Shares Have Been Acting Weird In The Last 4 Months $JPM $WFC by @bySamRohttp://read.bi/Mt7EZT	jp morgan and wells fargo shares have been acting weird in the last 4 months $jpm $wfc by @bysamro	jp morgan and wells fargo shares have been acting weird in the last 4 months $jpm $wfc by @bysamro	0.355556	negative	-0.166667		2010-01-29	0	348	0	0	28.43	83	265	0.238506	0.761494	101.279	292.721		2010-01-29	0	0	0	0	0	0	28.43	0	0	77	0	2	0
2013-01-03	"@gmiratings: WhatÃ¢â‚¬â„¢s Inside AmericaÃ¢â‚¬â„¢s Banks? $WFC impenetrable & complicated, simply not knowable from outside http://stks.co/jIHyÃ‚Â "	"@gmiratings: whats inside americas banks? $wfc impenetrable & complicated, simply not knowable from outside "	"@gmiratings: whats inside americas banks? $wfc impenetrable & complicated, simply not knowable from outside "	0.469048	negative	-0.166667		2010-01-30	0	348	0	0	28.43	83	265	0.238506	0.761494	101.518	293.482		2010-01-30	0	0	0	0	0	0	28.43	0	0	77	0	2	0
2014-12-03	America's five biggest banks control almost half industry's $15 trillion in assets http://onforb.es/12tNbUoÃ‚Â $JPM $BAC $WFC $C $USB	america's five biggest banks control almost half industry's $15 trillion in assets $jpm $bac $wfc $c $usb	america's five biggest banks control almost half industry's $15 trillion in assets $jpm $bac $wfc $c $usb	0.166667	negative	-0.166667		2010-01-31	0	348	0	0	28.43	83	265	0.238506	0.761494	101.756	294.244		2010-01-31	0	0	0	0	0	0	28.43	0	0	77	0	2	0
2014-10-15	Dodd-Frank gives big banks a stronger incentive to become "too big to fail" while community banks wither http://ow.ly/CN0QjÃ‚Â $BAC $WFC	dodd-frank gives big banks a stronger incentive to become "too big to fail" while community banks wither $bac $wfc	dodd-frank gives big banks a stronger incentive to become "too big to fail" while community banks wither $bac $wfc	0.166667	negative	-0.166667		2010-02-01	0	348	0	0	28.93	83	265	0.238506	0.761494	101.995	295.005		2010-02-01	0	0	0	0	0	0	28.93	0	0	77	0	2	0
2016-10-25	#WellsFargo could see almost half its customers leave bank over scandal http://bizj.us/1orqnqÃ‚Â $WFC pic.twitter.com/T9pdJojoIc	#wellsfargo could see almost half its customers leave bank over scandal $wfc pic.twitter.com/t9pdjojoic	#wellsfargo could see almost half its customers leave bank over scandal $wfc pic.twitter.com/t9pdjojoic	0.166667	negative	-0.166667		2010-02-02	0	348	0	0	28.79	83	265	0.238506	0.761494	102.233	295.767		2010-02-02	0	0	0	0	0	0	28.79	0	0	77	0	2	0
2016-09-29	This $WFC interrogation is tedious. Politicians did the same thing post financial crisis and did NOTHING!!!!_x000D_ #CryBabies #BreakEmUp_x000D_ $XLF	this $wfc interrogation is tedious. politicians did the same thing post financial crisis and did nothing!!!!_x000D_ #crybabies #breakemup_x000D_ $xlf	this $wfc interrogation is tedious. politicians did the same thing post financial crisis and did nothing!!!!_x000D_ #crybabies #breakemup_x000D_ $xlf	0.375	negative	-0.166667		2010-02-03	2	350	0	2	28.14	83	267	0.237143	0.762857	102.47	296.53		2010-02-03	2	0	0	2	0	0	28.14	0	0	78	1	3	2
2017-04-13	Wells Fargo reports slight drop in profit #Earnings $WFC http://fxn.ws/2ord0ke	wells fargo reports slight drop in profit #earnings $wfc	wells fargo reports slight drop in profit #earnings $wfc	0.166667	negative	-0.166667		2010-02-04	1	351	0	1	27.06	83	268	0.236467	0.763533	102.707	297.293		2010-02-04	1	0	0	1	0	0	27.06	0	0	79	1	3	1
2017-03-31	#earnings season begins in less than two weeks - $JPM $C $WFC $TSM $PNC $INFY $CBSH $FRC $FHN http://eps.shÃ‚Â pic.twitter.com/GreNC02hwj	#earnings season begins in less than two weeks - $jpm $c $wfc $tsm $pnc $infy $cbsh $frc $fhn	#earnings season begins in less than two weeks - $jpm $c $wfc $tsm $pnc $infy $cbsh $frc $fhn	0.0666667	negative	-0.166667		2010-02-05	1	352	1	0	27.42	84	268	0.238636	0.761364	102.945	298.055		2010-02-05	1	1	0	0	0	0	27.42	0	0	78	-1	1	1
2017-02-06	How Wells Fargo is taking advantage of a hidden clause inside almost every customer agreement_x000D_ https://news.vice.com/story/wells-fargo-taking-advantage-of-arbitration-clausesÃ‚Â Ã¢â‚¬Â¦ $WFC	how wells fargo is taking advantage of a hidden clause inside almost every customer agreement_x000D_ $wfc	how wells fargo is taking advantage of a hidden clause inside almost every customer agreement_x000D_ $wfc	0.333333	negative	-0.166667		2010-02-06	0	352	0	0	27.42	84	268	0.238636	0.761364	103.184	298.816		2010-02-06	0	0	0	0	0	0	27.42	0	0	78	0	2	0
2018-06-08	Almost half of the US housing market is overvalued: CoreLogic: https://www.foxbusiness.com/markets/almost-half-of-the-us-housing-market-is-overvalued-corelogicÃ‚Â Ã¢â‚¬Â¦ by @leia_klingel $XHB $WFC pic.twitter.com/XAoSY0Q5sz	almost half of the us housing market is overvalued: corelogic: by @leia_klingel $xhb $wfc pic.twitter.com/xaosy0q5sz	almost half of the us housing market is overvalued: corelogic: by @leia_klingel $xhb $wfc pic.twitter.com/xaosy0q5sz	0.166667	negative	-0.166667		2010-02-07	0	352	0	0	27.42	84	268	0.238636	0.761364	103.423	299.577		2010-02-07	0	0	0	0	0	0	27.42	0	0	78	0	2	0
2018-03-26	Community lenders: @urbaninstitute should consider not taking TBTF-Bank money and acting as lobby arm for same. "Think Tanks" like this distort policymaking in favor of orgs like $WFC with substantial records of consumer abuse. 1/2 https://www.nytimes.com/2016/08/08/us/politics/think-tanks-research-and-corporate-lobbying.htmlÃ‚Â Ã¢â‚¬Â¦https://twitter.com/rcwhalen/status/704639800134004738Ã‚Â Ã¢â…	community lenders: @urbaninstitute should consider not taking tbtf-bank money and acting as lobby arm for same. "think tanks" like this distort policymaking in favor of orgs like $wfc with substantial records of consumer abuse. 1/2 urban institute: gses should consider raising nonbank servicer capital requirements | idiotic	community lenders: @urbaninstitute should consider not taking tbtf-bank money and acting as lobby arm for same. "think tanks" like this distort policymaking in favor of orgs like $wfc with substantial records of consumer abuse. 1/2 urban institute: gses should consider raising nonbank servicer capital requirements | idiotic	0.239583	negative	-0.166667		2010-02-08	0	352	0	0	26.43	84	268	0.238636	0.761364	103.661	300.339		2010-02-08	0	0	0	0	0	0	26.43	0	0	78	0	2	0
2018-02-27	#WellsFargo accused of preying on black & Latino homebuyers in its home state of #California: http://money.cnn.com/2018/02/27/investing/wells-fargo-sacramento-lawsuit-discriminatory-lending/index.htmlÃ‚Â Ã¢â‚¬Â¦ $WFC pic.twitter.com/fIWItWJ01W	#wellsfargo accused of preying on black & latino homebuyers in its home state of #california: $wfc pic.twitter.com/fiwitwj01w	#wellsfargo accused of preying on black & latino homebuyers in its home state of #california: $wfc pic.twitter.com/fiwitwj01w	0.433333	negative	-0.166667		2010-02-09	1	353	0	1	26.71	84	269	0.23796	0.76204	103.899	301.101		2010-02-09	1	0	0	1	0	0	26.71	0	0	79	1	3	1
2017-09-20	Highly ironic and probably a bad sign for Wells that even Rs are complaining $WFC didn't pay enough: https://www.americanbanker.com/news/cfpbs-richard-cordray-lied-botched-wells-fargo-investigation-gop-reportÃ‚Â Ã¢â‚¬Â¦	highly ironic and probably a bad sign for wells that even rs are complaining $wfc didn't pay enough:	highly ironic and probably a bad sign for wells that even rs are complaining $wfc didn't pay enough:	0.688889	negative	-0.166667		2010-02-10	0	353	0	0	27.18	84	269	0.23796	0.76204	104.137	301.863		2010-02-10	0	0	0	0	0	0	27.18	0	0	79	0	2	0
2018-12-09	This report by $bac is just dumb.https://www.zerohedge.com/news/2018-12-08/capitulation-begins-everyone-bearish-no-one-shortÃ‚Â Ã¢â‚¬Â¦ "Capitulation?" #ROFLMAO the market isn't even remotely close to capitulation. The market was overvalued w/Dow 17k when Trump was elected. "Capitulation" will occur when the last bulls puke at Dow 7k	this report by $bac is just dumb. "capitulation?" #roflmao the market isn't even remotely close to capitulation. the market was overvalued w/dow 17k when trump was elected. "capitulation" will occur when the last bulls puke at dow 7k	this report by $bac is just dumb. "capitulation?" #roflmao the market isn't even remotely close to capitulation. the market was overvalued w/dow 17k when trump was elected. "capitulation" will occur when the last bulls puke at dow 7k	0.255556	negative	-0.158333		2010-02-11	0	353	0	0	27.08	84	269	0.23796	0.76204	104.375	302.625		2010-02-11	0	0	0	0	0	0	27.08	0	0	79	0	2	0
2018-04-25	Letter here from CMLA & CHLA--still unanswered! Since January! #WhatEvidence #NoData #TBTFBankLobby $WFC pic.twitter.com/aAw8uOn29Z	letter here from cmla & chla--still unanswered! since january! #whatevidence #nodata #tbtfbanklobby $wfc pic.twitter.com/aaw8uon29z	letter here from cmla & chla--still unanswered! since january! #whatevidence #nodata #tbtfbanklobby $wfc pic.twitter.com/aaw8uon29z	0.2	negative	-0.15625		2010-02-12	0	353	0	0	26.88	84	269	0.23796	0.76204	104.613	303.387		2010-02-12	0	0	0	0	0	0	26.88	0	0	79	0	2	0
2017-10-13	$WFC (wells fargo) -3.3% $BOA (bank of america)+1.67% post earnings https://twitter.com/Jiabaochina/status/918828776620003329Ã‚Â Ã¢â‚¬Â¦ $WFC reports Q3 revenue down 2% yoy to $21.9b. Value @$35. Pre-market down 2.2% pic.twitter.com/O39zL0ls6A	$wfc (wells fargo) -3.3% $boa (bank of america)+1.67% post earnings $wfc reports q3 revenue down 2% yoy to $21.9b. value @$35. pre-market down 2.2% pic.twitter.com/o39zl0ls6a	$wfc (wells fargo) -3.3% $boa (bank of america)+1.67% post earnings $wfc reports q3 revenue down 2% yoy to $21.9b. value @$35. pre-market down 2.2% pic.twitter.com/o39zl0ls6a	0.288889	negative	-0.155556		2010-02-13	0	353	0	0	26.88	84	269	0.23796	0.76204	104.851	304.149		2010-02-13	0	0	0	0	0	0	26.88	0	0	79	0	2	0
2017-12-05	$BAC CEO Moynihan: Trading Quarter To Date Is Down 15%	$bac ceo moynihan: trading quarter to date is down 15%	$bac ceo moynihan: trading quarter to date is down 15%	0.288889	negative	-0.155556		2010-02-14	0	353	0	0	26.88	84	269	0.23796	0.76204	105.089	304.911		2010-02-14	0	0	0	0	0	0	26.88	0	0	79	0	2	0
2017-06-15	Stock futures extend losses, Nasdaq 100 down over 1% as Mueller targets Trump in probe http://ow.ly/fObI30cBX2zÃ‚Â $JPM $C $BAC $MA $AXP $MSpic.twitter.com/zSxy8LyKPk	stock futures extend losses, nasdaq 100 down over 1% as mueller targets trump in probe $jpm $c $bac $ma $axp $mspic.twitter.com/zsxy8lykpk	stock futures extend losses, nasdaq 100 down over 1% as mueller targets trump in probe $jpm $c $bac $ma $axp $mspic.twitter.com/zsxy8lykpk	0.288889	negative	-0.155556		2010-02-15	0	353	0	0	26.88	84	269	0.23796	0.76204	105.327	305.673		2010-02-15	0	0	0	0	0	0	26.88	0	0	79	0	2	0
2017-04-18	'@RedDotT3 breaks down chart of the banks - says so goes Goldman, so goes the market $GS $BAC $XLFpic.twitter.com/Dzep96N67y	'@reddott3 breaks down chart of the banks - says so goes goldman, so goes the market $gs $bac $xlfpic.twitter.com/dzep96n67y	'@reddott3 breaks down chart of the banks - says so goes goldman, so goes the market $gs $bac $xlfpic.twitter.com/dzep96n67y	0.288889	negative	-0.155556		2010-02-16	1	354	0	1	27.39	84	270	0.237288	0.762712	105.564	306.436		2010-02-16	1	0	0	1	0	0	27.39	0	0	80	1	3	1
2017-01-09	$MSFT CEO Nadella says has ongoing blockchain pilot program w/ $BAC. Cross-border payments settled in 5 mins, down from 7 days. #FIF2017	$msft ceo nadella says has ongoing blockchain pilot program w/ $bac. cross-border payments settled in 5 mins, down from 7 days. #fif2017	$msft ceo nadella says has ongoing blockchain pilot program w/ $bac. cross-border payments settled in 5 mins, down from 7 days. #fif2017	0.288889	negative	-0.155556		2010-02-17	1	355	0	1	27.33	84	271	0.23662	0.76338	105.801	307.199		2010-02-17	1	0	0	1	0	0	27.33	0	0	81	1	3	1
2016-10-06	$BAC Thiel to step down	$bac thiel to step down	$bac thiel to step down	0.288889	negative	-0.155556		2010-02-18	1	356	1	0	27.34	85	271	0.238764	0.761236	106.04	307.96		2010-02-18	1	1	0	0	0	0	27.34	0	0	80	-1	1	1
2016-05-01	#STOCKMARKET GRAVITY LESSONS: what goes up must come down $SPX $SPY $DIA $QQQ $TVIX $VIX $AAPL $C $FB $PCLN $BAC $Fpic.twitter.com/8HQHBEgSj5	#stockmarket gravity lessons: what goes up must come down $spx $spy $dia $qqq $tvix $vix $aapl $c $fb $pcln $bac $fpic.twitter.com/8hqhbegsj5	#stockmarket gravity lessons: what goes up must come down $spx $spy $dia $qqq $tvix $vix $aapl $c $fb $pcln $bac $fpic.twitter.com/8hqhbegsj5	0.288889	negative	-0.155556		2010-02-19	0	356	0	0	27.37	85	271	0.238764	0.761236	106.278	308.722		2010-02-19	0	0	0	0	0	0	27.37	0	0	80	0	2	0
2016-04-27	Bank of America $BAC isn't backing down in its fight against N.C.'s #HB2 law >http://www.cnbc.com/2016/04/27/bofas-moynihan-fighting-hb2-north-carolinas-controversial-bathroom-bill.htmlÃ‚Â Ã¢â‚¬Â¦	bank of america $bac isn't backing down in its fight against n.c.'s #hb2 law >	bank of america $bac isn't backing down in its fight against n.c.'s #hb2 law >	0.288889	negative	-0.155556		2010-02-20	1	357	0	1	27.37	85	272	0.238095	0.761905	106.517	309.483		2010-02-20	1	0	0	1	0	0	27.37	0	0	81	1	3	1
2016-03-23	Bottom 5 Stocks in 2016: $BAC, $AMZN, $NFLX, $GILD, $DIS - @serwer breaks it down, Watch: http://yhoo.it/1Rzjp8BÃ‚Â pic.twitter.com/LKuYLGa5gs	bottom 5 stocks in 2016: $bac, $amzn, $nflx, $gild, $dis - @serwer breaks it down, watch:	bottom 5 stocks in 2016: $bac, $amzn, $nflx, $gild, $dis - @serwer breaks it down, watch:	0.288889	negative	-0.155556		2010-02-21	0	357	0	0	27.37	85	272	0.238095	0.761905	106.755	310.245		2010-02-21	0	0	0	0	0	0	27.37	0	0	81	0	2	0
2016-01-19	Bank of America! What the... It just dropped to its lowest levels since 2013. Down 2.5% after earnings: http://stks.co/g3mFnÃ‚Â _x000D_ $BAC	bank of america! what the... it just dropped to its lowest levels since 2013. down 2.5% after earnings: _x000D_ $bac	bank of america! what the... it just dropped to its lowest levels since 2013. down 2.5% after earnings: _x000D_ $bac	0.288889	negative	-0.155556		2010-02-22	2	359	2	0	28.01	87	272	0.24234	0.75766	106.997	311.003		2010-02-22	2	2	0	0	0	0	28.01	0	0	80	-1	1	2
2015-11-05	$BAC holding down $17.38. Resistance is #FettyVwap with a glock and his 'rarri'. 17 shots no 38!pic.twitter.com/PtymoyZitf	$bac holding down $17.38. resistance is #fettyvwap with a glock and his 'rarri'. 17 shots no 38!pic.twitter.com/ptymoyzitf	$bac holding down $17.38. resistance is #fettyvwap with a glock and his 'rarri'. 17 shots no 38!pic.twitter.com/ptymoyzitf	0.288889	negative	-0.155556		2010-02-23	0	359	0	0	27.29	87	272	0.24234	0.75766	107.239	311.761		2010-02-23	0	0	0	0	0	0	27.29	0	0	80	0	2	0
2015-01-15	$BAC releases Q4 figures. Revenues down but EPS beats estimates, 32c vs 31c._x000D_ Stock down 2% to $15.70 in pre-market trading. JG	$bac releases q4 figures. revenues down but eps beats estimates, 32c vs 31c._x000D_ stock down 2% to $15.70 in pre-market trading. jg	$bac releases q4 figures. revenues down but eps beats estimates, 32c vs 31c._x000D_ stock down 2% to $15.70 in pre-market trading. jg	0.288889	negative	-0.155556		2010-02-24	0	359	0	0	27.66	87	272	0.24234	0.75766	107.482	312.518		2010-02-24	0	0	0	0	0	0	27.66	0	0	80	0	2	0
2013-06-24	Bank of America biggest loser in Dow, down 3%: http://on.mktw.net/1aIpUh1Ã‚Â @MarketWatch $BAC $C $JPM $GS $MS	bank of america biggest loser in dow, down 3%: @marketwatch $bac $c $jpm $gs $ms	bank of america biggest loser in dow, down 3%: @marketwatch $bac $c $jpm $gs $ms	0.288889	negative	-0.155556		2010-02-25	0	359	0	0	27.44	87	272	0.24234	0.75766	107.724	313.276		2010-02-25	0	0	0	0	0	0	27.44	0	0	80	0	2	0
2013-04-01	Bank of America now down 7 days in a row. Longest losing streak in the Dow 30. $BAC $DIA $$	bank of america now down 7 days in a row. longest losing streak in the dow 30. $bac $dia $$	bank of america now down 7 days in a row. longest losing streak in the dow 30. $bac $dia $$	0.288889	negative	-0.155556		2010-02-26	5	364	0	5	27.34	87	277	0.239011	0.760989	107.963	314.037		2010-02-26	5	0	0	5	0	0	27.34	0	0	81	1	3	5
2011-10-18	Bank of America lending profit down, expenses rise; slips to No. 2 http://yhoo.it/qex8acÃ‚Â $BAC	bank of america lending profit down, expenses rise; slips to no. 2 $bac	bank of america lending profit down, expenses rise; slips to no. 2 $bac	0.288889	negative	-0.155556		2010-02-27	0	364	0	0	27.34	87	277	0.239011	0.760989	108.202	314.798		2010-02-27	0	0	0	0	0	0	27.34	0	0	81	0	2	0
2011-08-25	The Steaming Pile Of Assets That Could Take Down Bank Of America -- Blodget Explains All $BAC by @lopezlinettehttp://read.bi/qv1Z8A	the steaming pile of assets that could take down bank of america -- blodget explains all $bac by @lopezlinette	the steaming pile of assets that could take down bank of america -- blodget explains all $bac by @lopezlinette	0.288889	negative	-0.155556		2010-02-28	0	364	0	0	27.34	87	277	0.239011	0.760989	108.441	315.559		2010-02-28	0	0	0	0	0	0	27.34	0	0	81	0	2	0
2009-08-12	Some stocks in a/h tonight to watch tomorrow.. up $HRS $KGC $BAC $RF down $LSK $AAP ..also will watch $CRY $BCRX $JAZZ $CTiC $EJ	some stocks in a/h tonight to watch tomorrow.. up $hrs $kgc $bac $rf down $lsk $aap ..also will watch $cry $bcrx $jazz $ctic $ej	some stocks in a/h tonight to watch tomorrow.. up $hrs $kgc $bac $rf down $lsk $aap ..also will watch $cry $bcrx $jazz $ctic $ej	0.288889	negative	-0.155556		2010-03-01	1	365	0	1	27.35	87	278	0.238356	0.761644	108.679	316.321		2010-03-01	1	0	0	1	0	0	27.35	0	0	82	1	3	1
2010-06-11	Looks like financials dragging market down now... ($JPM / $WFC)....	looks like financials dragging market down now... ($jpm / $wfc)....	looks like financials dragging market down now... ($jpm / $wfc)....	0.288889	negative	-0.155556		2010-03-02	0	365	0	0	27.87	87	278	0.238356	0.761644	108.918	317.082		2010-03-02	0	0	0	0	0	0	27.87	0	0	82	0	2	0
2014-01-06	Even tho $TWTR and $TSLA are down, $FB is substantially up to drive my portfolio along with $MS $BA $BAC $C $CSCO $JPM $WFC $AMD #stocks	even tho $twtr and $tsla are down, $fb is substantially up to drive my portfolio along with $ms $ba $bac $c $csco $jpm $wfc $amd #stocks	even tho $twtr and $tsla are down, $fb is substantially up to drive my portfolio along with $ms $ba $bac $c $csco $jpm $wfc $amd #stocks	0.288889	negative	-0.155556		2010-03-03	0	365	0	0	28.2	87	278	0.238356	0.761644	109.156	317.844		2010-03-03	0	0	0	0	0	0	28.2	0	0	82	0	2	0
2016-11-15	Tech taking the baton from Financials today - $AMZN +$9 $GOOGL +$6 while $JPM $WFC $GS all down over 1%	tech taking the baton from financials today - $amzn +$9 $googl +$6 while $jpm $wfc $gs all down over 1%	tech taking the baton from financials today - $amzn +$9 $googl +$6 while $jpm $wfc $gs all down over 1%	0.288889	negative	-0.155556		2010-03-04	0	365	0	0	28.43	87	278	0.238356	0.761644	109.394	318.606		2010-03-04	0	0	0	0	0	0	28.43	0	0	82	0	2	0
2016-09-16	Circle the wagons. $WFC down another 1%. House joins Senate in calling for hearing. And I'm still waiting for Warren Buffett to comment.	circle the wagons. $wfc down another 1%. house joins senate in calling for hearing. and i'm still waiting for warren buffett to comment.	circle the wagons. $wfc down another 1%. house joins senate in calling for hearing. and i'm still waiting for warren buffett to comment.	0.288889	negative	-0.155556		2010-03-05	2	367	0	2	29.15	87	280	0.237057	0.762943	109.632	319.368		2010-03-05	2	0	0	2	0	0	29.15	0	0	83	1	3	2
2017-12-23	Here are the biggest holdings of Warren Buffett and Berkshire Hathaway (press and scroll down) -> https://stocktwits.com/discover/lists/173/warren-buffett-berkshire-hathaway-top-holdingsÃ‚Â Ã¢â‚¬Â¦_x000D_ $BRK.A $WFC $AAPL $KO $IBM	here are the biggest holdings of warren buffett and berkshire hathaway (press and scroll down) -> _x000D_ $brk.a $wfc $aapl $ko $ibm	here are the biggest holdings of warren buffett and berkshire hathaway (press and scroll down) -> _x000D_ $brk.a $wfc $aapl $ko $ibm	0.288889	negative	-0.155556		2010-03-06	0	367	0	0	29.15	87	280	0.237057	0.762943	109.869	320.131		2010-03-06	0	0	0	0	0	0	29.15	0	0	83	0	2	0
2017-04-10	The Senator from #WellsFargo @SenBobCorker $WFC $FNMA $FMCC #fanniegatehttps://twitter.com/jerome_corsi/status/851471972030611456Ã‚Â Ã¢â‚¬Â¦ TN Sen. BOB CORKER - "Senator from Wells Fargo" pushes OBAMA scheme to ROB & SHUT DOWN FANNIE FREDDIE https://www.infowars.com/shock-gop-senator-behind-obamacare-looting-scheme/Ã‚Â Ã¢â‚¬Â¦ #fanniegate	the senator from #wellsfargo @senbobcorker $wfc $fnma $fmcc #fanniegate tn sen. bob corker - "senator from wells fargo" pushes obama scheme to rob & shut down fannie freddie #fanniegate	the senator from #wellsfargo @senbobcorker $wfc $fnma $fmcc #fanniegate tn sen. bob corker - "senator from wells fargo" pushes obama scheme to rob & shut down fannie freddie #fanniegate	0.288889	negative	-0.155556		2010-03-07	0	367	0	0	29.15	87	280	0.237057	0.762943	110.106	320.894		2010-03-07	0	0	0	0	0	0	29.15	0	0	83	0	2	0
2018-11-07	Lawsuit: #WellsFargo execs were warned that the bank's auto insurance program was harming customers four years before it was shut down https://www.cnn.com/2018/11/07/business/wells-fargo-auto-insurance-lawsuit/index.htmlÃ‚Â Ã¢â‚¬Â¦ $WFC	lawsuit: #wellsfargo execs were warned that the bank's auto insurance program was harming customers four years before it was shut down $wfc	lawsuit: #wellsfargo execs were warned that the bank's auto insurance program was harming customers four years before it was shut down $wfc	0.288889	negative	-0.155556		2010-03-08	0	367	0	0	28.89	87	280	0.237057	0.762943	110.343	321.657		2010-03-08	0	0	0	0	0	0	28.89	0	0	83	0	2	0
2018-10-11	Ahead of the earnings season kickoff, @Michael_Khouw breaks down what the options market is expecting from the banks. $C $JPM $WFC pic.twitter.com/WLLqICEdb2	ahead of the earnings season kickoff, @michael_khouw breaks down what the options market is expecting from the banks. $c $jpm $wfc pic.twitter.com/wllqicedb2	ahead of the earnings season kickoff, @michael_khouw breaks down what the options market is expecting from the banks. $c $jpm $wfc pic.twitter.com/wllqicedb2	0.288889	negative	-0.155556		2010-03-09	0	367	0	0	28.98	87	280	0.237057	0.762943	110.58	322.42		2010-03-09	0	0	0	0	0	0	28.98	0	0	83	0	2	0
2018-01-16	$BAC & $GS options active ahead of earnings, $GE, $MSFT heavy options paper, #BitcoinFutures $XBT active on #bitcoin sell-off @AngieMiles http://bit.ly/2DbTaQf	$bac & $gs options active ahead of earnings, $ge, $msft heavy options paper, #bitcoinfutures $xbt active on #bitcoin sell-off @angiemiles	$bac & $gs options active ahead of earnings, $ge, $msft heavy options paper, #bitcoinfutures $xbt active on #bitcoin sell-off @angiemiles	0.566667	negative	-0.155556		2010-03-10	2	369	0	2	29.57	87	282	0.235772	0.764228	110.816	323.184		2010-03-10	2	0	0	2	0	0	29.57	0	0	84	1	3	2
2014-12-18	Big day for stocks - and @AntonyMCurrie "reckons" James Gorman will leave Brian Moynihan in the slow lane: http://reut.rs/1xsvPo7Ã‚Â $MS $BAC	big day for stocks - and @antonymcurrie "reckons" james gorman will leave brian moynihan in the slow lane: $ms $bac	big day for stocks - and @antonymcurrie "reckons" james gorman will leave brian moynihan in the slow lane: $ms $bac	0.25	negative	-0.15		2010-03-11	1	370	0	1	29.76	87	283	0.235135	0.764865	111.051	323.949		2010-03-11	1	0	0	1	0	0	29.76	0	0	85	1	3	1
2014-04-28	BofA being forced to dial back its capital return plans is a sign that things are woefully amiss http://on.wsj.com/1m2W2V9Ã‚Â @WSJMoneyBeat $BAC	bofa being forced to dial back its capital return plans is a sign that things are woefully amiss @wsjmoneybeat $bac	bofa being forced to dial back its capital return plans is a sign that things are woefully amiss @wsjmoneybeat $bac	0.1	negative	-0.15		2010-03-12	1	371	0	1	29.63	87	284	0.234501	0.765499	111.285	324.715		2010-03-12	1	0	0	1	0	0	29.63	0	0	86	1	3	1
2011-09-12	BofA to cede top U.S. rank as Moynihan trims | http://bloom.bg/qKFZgAÃ‚Â $BAC	bofa to cede top you.s. rank as moynihan trims | $bac	bofa to cede top you.s. rank as moynihan trims | $bac	0.7	negative	-0.15		2010-03-13	0	371	0	0	29.63	87	284	0.234501	0.765499	111.52	325.48		2010-03-13	0	0	0	0	0	0	29.63	0	0	86	0	2	0
2009-02-26	US Treasury increases stake in $C http://bit.ly/1a2Vdg $BAC can't be too far behind hmmmmm	us treasury increases stake in $c $bac can't be too far behind hmmmmm	us treasury increases stake in $c $bac can't be too far behind hmmmmm	0.85	negative	-0.15		2010-03-14	1	372	0	1	29.63	87	285	0.233871	0.766129	111.754	326.246		2010-03-14	1	0	0	1	0	0	29.63	0	0	87	1	3	1
2012-10-25	Complete Friday Game Plan http://stks.co/aD7IÃ‚Â $EC $YUM $DE $SMBL $PKI $WFC $BAX $MRK $KORS $FIS $ARG $ATU $CAM $TIF	complete friday game plan $ec $yum $de $smbl $pki $wfc $bax $mrk $kors $fis $arg $atu $cam $tif	complete friday game plan $ec $yum $de $smbl $pki $wfc $bax $mrk $kors $fis $arg $atu $cam $tif	0.4	negative	-0.15		2010-03-15	0	372	0	0	29.89	87	285	0.233871	0.766129	111.987	327.013		2010-03-15	0	0	0	0	0	0	29.89	0	0	87	0	2	0
2012-07-16	Banks are boring. Hip hip hooray! Biz lending growth at $C $JPM $WFC is good. Hopefully trend continues. Today's Buzz. http://bit.ly/NruJAG	banks are boring. hip hip hooray! biz lending growth at $c $jpm $wfc is good. hopefully trend continues. today's buzz.	banks are boring. hip hip hooray! biz lending growth at $c $jpm $wfc is good. hopefully trend continues. today's buzz.	0.8	negative	-0.15		2010-03-16	0	372	0	0	30.28	87	285	0.233871	0.766129	112.221	327.779		2010-03-16	0	0	0	0	0	0	30.28	0	0	87	0	2	0
2010-07-15	Stocks turn around late in the session, close mixed ahead of Goldman settlement announcement http://yhoo.it/8ZcAua $AA $BOA $GS	stocks turn around late in the session, close mixed ahead of goldman settlement announcement $aa $boa $gs	stocks turn around late in the session, close mixed ahead of goldman settlement announcement $aa $boa $gs	0.425	negative	-0.15		2010-03-17	0	372	0	0	30.55	87	285	0.233871	0.766129	112.455	328.545		2010-03-17	0	0	0	0	0	0	30.55	0	0	87	0	2	0
2016-06-11	$C, $JPM, $WFC and $BAC have all been in the red for 2016. But @JeffReevesIP is bullish on at least one of these:http://on.mktw.net/1UaKEUZ	$c, $jpm, $wfc and $bac have all been in the red for 2016. but @jeffreevesip is bullish on at least one of these:	$c, $jpm, $wfc and $bac have all been in the red for 2016. but @jeffreevesip is bullish on at least one of these:	0.2	negative	-0.15		2010-03-18	1	373	0	1	30.29	87	286	0.233244	0.766756	112.688	329.312		2010-03-18	1	0	0	1	0	0	30.29	0	0	88	1	3	1
2015-03-06	DowÃ¢â‚¬â„¢s 2013 shuffle_x000D_ OUT_x000D_ $HPQ +58%_x000D_ $AA +74%_x000D_ $BAC +13%_x000D_ average: +48%_x000D_ IN_x000D_ $GS +11%_x000D_ $V +37%_x000D_ $NKE +41%_x000D_ average: +30%pic.twitter.com/wOIm1TcvqS	dows 2013 shuffle_x000D_ out_x000D_ $hpq +58%_x000D_ $aa +74%_x000D_ $bac +13%_x000D_ average: +48%_x000D_ in_x000D_ $gs +11%_x000D_ $v +37%_x000D_ $nke +41%_x000D_ average: +30%pic.twitter.com/woim1tcvqs	dows 2013 shuffle_x000D_ out_x000D_ $hpq +58%_x000D_ $aa +74%_x000D_ $bac +13%_x000D_ average: +48%_x000D_ in_x000D_ $gs +11%_x000D_ $v +37%_x000D_ $nke +41%_x000D_ average: +30%pic.twitter.com/woim1tcvqs	0.4	negative	-0.15		2010-03-19	1	374	0	1	30.38	87	287	0.23262	0.76738	112.921	330.079		2010-03-19	1	0	0	1	0	0	30.38	0	0	89	1	3	1
2014-04-28	$BAC tumbles below its 200-day moving average for 1st time since August 2012 in biggest #selloff in a year.pic.twitter.com/4Jy8oiAxr0	$bac tumbles below its 200-day moving average for 1st time since august 2012 in biggest #selloff in a year.pic.twitter.com/4jy8oiaxr0	$bac tumbles below its 200-day moving average for 1st time since august 2012 in biggest #selloff in a year.pic.twitter.com/4jy8oiaxr0	0.4	negative	-0.15		2010-03-20	0	374	0	0	30.38	87	287	0.23262	0.76738	113.154	330.846		2010-03-20	0	0	0	0	0	0	30.38	0	0	89	0	2	0
2014-02-27	$AA $BAC & $HPQ are up an average of 32% since announcement that they were being booted from the DJIA. $GS $NKE $V (added stocks) up avg 13%	$aa $bac & $hpq are up an average of 32% since announcement that they were being booted from the djia. $gs $nke $v (added stocks) up avg 13%	$aa $bac & $hpq are up an average of 32% since announcement that they were being booted from the djia. $gs $nke $v (added stocks) up avg 13%	0.4	negative	-0.15		2010-03-21	0	374	0	0	30.38	87	287	0.23262	0.76738	113.386	331.614		2010-03-21	0	0	0	0	0	0	30.38	0	0	89	0	2	0
2013-09-10	Alcoa, Bank of America, and Hewlett-Packard to be removed from the Dow Jones Industrial Average. $AA $BAC $HPQ	alcoa, bank of america, and hewlett-packard to be removed from the dow jones industrial average. $aa $bac $hpq	alcoa, bank of america, and hewlett-packard to be removed from the dow jones industrial average. $aa $bac $hpq	0.4	negative	-0.15		2010-03-22	0	374	0	0	30.41	87	287	0.23262	0.76738	113.619	332.381		2010-03-22	0	0	0	0	0	0	30.41	0	0	89	0	2	0
2013-06-14	At #BofA, if you put at least 10 customers into foreclosure, you get $500, former employees say http://bloom.bg/16o74JlÃ‚Â via @hugh_son $BAC	at #bofa, if you put at least 10 customers into foreclosure, you get $500, former employees say via @hugh_son $bac	at #bofa, if you put at least 10 customers into foreclosure, you get $500, former employees say via @hugh_son $bac	0.2	negative	-0.15		2010-03-23	2	376	0	2	31.08	87	289	0.231383	0.768617	113.85	333.15		2010-03-23	2	0	0	2	0	0	31.08	0	0	90	1	3	2
2013-05-07	Always a pullback for $BAC RT @littleinvestor4: @jimcramer is it too late to jump in $BAC here today. Should I wait for a pull back Jim?	always a pullback for $bac rt @littleinvestor4: @jimcramer is it too late to jump in $bac here today. should i wait for a pull back jim?	always a pullback for $bac rt @littleinvestor4: @jimcramer is it too late to jump in $bac here today. should i wait for a pull back jim?	0.3	negative	-0.15		2010-03-24	0	376	0	0	30.86	87	289	0.231383	0.768617	114.082	333.918		2010-03-24	0	0	0	0	0	0	30.86	0	0	90	0	2	0
2013-01-02	While it's questionable how much capital the Fed will allow Bank of America (BAC) to return to shareho... http://seekingalpha.com/n/fvp5Ã‚Â $BAC	while it's questionable how much capital the fed will allow bank of america (bac) to return to shareho... $bac	while it's questionable how much capital the fed will allow bank of america (bac) to return to shareho... $bac	0.6	negative	-0.15		2010-03-25	0	376	0	0	31.06	87	289	0.231383	0.768617	114.313	334.687		2010-03-25	0	0	0	0	0	0	31.06	0	0	90	0	2	0
2012-12-11	As of 1pm, 51% of shares and trades in $BAC traded on dark pools.	as of 1pm, 51% of shares and trades in $bac traded on dark pools.	as of 1pm, 51% of shares and trades in $bac traded on dark pools.	0.4	negative	-0.15		2010-03-26	2	378	0	2	31.22	87	291	0.230159	0.769841	114.543	335.457		2010-03-26	2	0	0	2	0	0	31.22	0	0	91	1	3	2
2012-03-01	Market Preview: A Rude Awakening? http://ow.ly/9oQdCÃ‚Â $BAC $BIG $SPY $DJI $QQQ	market preview: a rude awakening? $bac $big $spy $dji $qqq	market preview: a rude awakening? $bac $big $spy $dji $qqq	0.35	negative	-0.15		2010-03-27	0	378	0	0	31.22	87	291	0.230159	0.769841	114.773	336.227		2010-03-27	0	0	0	0	0	0	31.22	0	0	91	0	2	0
2011-12-28	Sea of red on Wall Street: S&P turns negative for year http://fxn.ws/t63S2SÃ‚Â $CAT $BAC $AA #Rewind2011	sea of red on wall street: s&p turns negative for year $cat $bac $aa #rewind2011	sea of red on wall street: s&p turns negative for year $cat $bac $aa #rewind2011	0.2	negative	-0.15		2010-03-28	0	378	0	0	31.22	87	291	0.230159	0.769841	115.003	336.997		2010-03-28	0	0	0	0	0	0	31.22	0	0	91	0	2	0
2011-10-19	MT @LaMonicaBuzz: Another day, another confusing bank report. $MS beats but like $C $JPM $BAC -- big part of gain tied to funky accounting.	mt @lamonicabuzz: another day, another confusing bank report. $ms beats but like $c $jpm $bac -- big part of gain tied to funky accounting.	mt @lamonicabuzz: another day, another confusing bank report. $ms beats but like $c $jpm $bac -- big part of gain tied to funky accounting.	0.25	negative	-0.15		2010-03-29	0	378	0	0	31.1	87	291	0.230159	0.769841	115.234	337.766		2010-03-29	0	0	0	0	0	0	31.1	0	0	91	0	2	0
2009-07-16	Most-read on wsj.com this am is secret pact between Bank of America and regulators. It's clear who's in charge. $BAC http://bit.ly/S8dgf	most-read on wsj.com this am is secret pact between bank of america and regulators. it's clear who's in charge. $bac	most-read on wsj.com this am is secret pact between bank of america and regulators. it's clear who's in charge. $bac	0.541667	negative	-0.15		2010-03-30	0	378	0	0	30.84	87	291	0.230159	0.769841	115.464	338.536		2010-03-30	0	0	0	0	0	0	30.84	0	0	91	0	2	0
2009-01-15	I should not be still be long the $UYM. I should have taken the small loss when I had the chance. Now, UYM is taking my $WFC profits.	i should not be still be long the $uym. i should have taken the small loss when i had the chance. now, uym is taking my $wfc profits.	i should not be still be long the $uym. i should have taken the small loss when i had the chance. now, uym is taking my $wfc profits.	0.4	negative	-0.15		2010-03-31	0	378	0	0	31.12	87	291	0.230159	0.769841	115.694	339.306		2010-03-31	0	0	0	0	0	0	31.12	0	0	91	0	2	0
2012-10-13	"Too big to fail, too big to jail" @neilbarofsky discusses Wells Fargo on BTV's @MarketMakers - http://bloom.bg/RwOPsQÃ‚Â $WFC	"too big to fail, too big to jail" @neilbarofsky discusses wells fargo on btv's @marketmakers - $wfc	"too big to fail, too big to jail" @neilbarofsky discusses wells fargo on btv's @marketmakers - $wfc	0.125	negative	-0.15		2010-04-01	0	378	0	0	31.37	87	291	0.230159	0.769841	115.924	340.076		2010-04-01	0	0	0	0	0	0	31.37	0	0	91	0	2	0
2016-09-27	$WFC BOD shows up a day late and a dollar short. Stumpf to lose $41MM in pay, BOD to conduct investigation. Time for this was pre testimony	$wfc bod shows up a day late and a dollar short. stumpf to lose $41mm in pay, bod to conduct investigation. time for this was pre testimony	$wfc bod shows up a day late and a dollar short. stumpf to lose $41mm in pay, bod to conduct investigation. time for this was pre testimony	0.45	negative	-0.15		2010-04-02	0	378	0	0	31.37	87	291	0.230159	0.769841	116.154	340.846		2010-04-02	0	0	0	0	0	0	31.37	0	0	91	0	2	0
2016-06-11	$C, $JPM, $WFC and $BAC have all been in the red for 2016. But @JeffReevesIP is bullish on at least one of these:http://on.mktw.net/1UaKEUZ	$c, $jpm, $wfc and $bac have all been in the red for 2016. but @jeffreevesip is bullish on at least one of these:	$c, $jpm, $wfc and $bac have all been in the red for 2016. but @jeffreevesip is bullish on at least one of these:	0.2	negative	-0.15		2010-04-03	0	378	0	0	31.37	87	291	0.230159	0.769841	116.384	341.616		2010-04-03	0	0	0	0	0	0	31.37	0	0	91	0	2	0
2018-08-29	I'm late to this story but Bloomberg EiC John Mickelthwait cravenly reassigned a reporter who pissed off $WFC's CEO. _x000D_ What an utter, surpassing tool. _x000D_ https://money.cnn.com/2018/08/27/media/bloomberg-news-wells-fargo-ceo/index.htmlÃ‚Â Ã¢â‚¬Â¦	i'm late to this story but bloomberg eic john mickelthwait cravenly reassigned a reporter who pissed off $wfc's ceo. _x000D_ what an utter, surpassing tool. _x000D_	i'm late to this story but bloomberg eic john mickelthwait cravenly reassigned a reporter who pissed off $wfc's ceo. _x000D_ what an utter, surpassing tool. _x000D_	0.8	negative	-0.15		2010-04-04	0	378	0	0	31.37	87	291	0.230159	0.769841	116.615	342.385		2010-04-04	0	0	0	0	0	0	31.37	0	0	91	0	2	0
2016-03-17	$TVIX $UVXY back in play...... Banks falling hard in Europe $DAX $CS $DB $XLF $C $GS $JPM $BAC	$tvix $uvxy back in play...... banks falling hard in europe $dax $cs $db $xlf $c $gs $jpm $bac	$tvix $uvxy back in play...... banks falling hard in europe $dax $cs $db $xlf $c $gs $jpm $bac	0.270833	negative	-0.145833		2010-04-05	0	378	0	0	31.51	87	291	0.230159	0.769841	116.845	343.155		2010-04-05	0	0	0	0	0	0	31.51	0	0	91	0	2	0
2012-01-03	Banks start 2012 with a bang. Why? $BAC $C $GS $MS all rallying hard today. It probably won't last. Today's Buzz.http://cnnmon.ie/yfoPRj	banks start 2012 with a bang. why? $bac $c $gs $ms all rallying hard today. it probably won't last. today's buzz.	banks start 2012 with a bang. why? $bac $c $gs $ms all rallying hard today. it probably won't last. today's buzz.	0.304167	negative	-0.145833		2010-04-06	0	378	0	0	32.28	87	291	0.230159	0.769841	117.075	343.925		2010-04-06	0	0	0	0	0	0	32.28	0	0	91	0	2	0
2018-03-22	#WallStreet #FridayMotivation #StockMarket @WSJ #business @business @FT #banking_x000D_ Given the shaky ground its #stock's been on, #CitiBank, #CitiGroup can't AFFORD a misstepÃ¢â‚¬Â¦_x000D_ PERSONALLY, I'd:_x000D_ Sell, short $C._x000D_ Buy $BAC._x000D_ https://twitter.com/RedStormIsHERE/status/977016689303830530Ã‚Â Ã¢â‚¬Â¦ So you know what to do #TrumpTrain! WhatÃ¢â‚¬â„¢s in your wallet? #Shal…	#wallstreet #fridaymotivation #stockmarket @wsj #business @business @ft #banking_x000D_ given the shaky ground its #stock's been on, #citibank, #citigroup can't afford a misstep_x000D_ personally, i'd:_x000D_ sell, short $c._x000D_ buy $bac._x000D_ so you know what to do #trumptrain! whats in your wallet? #shallnotbeinfringed _x000D_ #citigroup announces gun control requirements for clients and s…	#wallstreet #fridaymotivation #stockmarket @wsj #business @business @ft #banking_x000D_ given the shaky ground its #stock's been on, #citibank, #citigroup can't afford a misstep_x000D_ personally, i'd:_x000D_ sell, short $c._x000D_ buy $bac._x000D_ so you know what to do #trumptrain! whats in your wallet? #shallnotbeinfringed _x000D_ #citigroup announces gun control requirements for clients and s…	0.375	negative	-0.145833		2010-04-07	0	378	0	0	31.99	87	291	0.230159	0.769841	117.305	344.695		2010-04-07	0	0	0	0	0	0	31.99	0	0	91	0	2	0
2018-07-19	More criminal behavior from Wells Fargo. At what font does this become a criminal enterprise? Warren Buffett doesnÃ¢â‚¬â„¢t seem to care. $wfc should be shut down and broken up. Totally corrupt. https://twitter.com/WSJ/status/1019950770152763392Ã‚Â Ã¢â‚¬Â¦ Wells Fargo is refunding tens of millions of dollars for products such as pet insurance and legal services added to customers' accounts https:…	more criminal behavior from wells fargo. at what font does this become a criminal enterprise? warren buffett doesnt seem to care. $wfc should be shut down and broken up. totally corrupt. wells fargo is refunding tens of millions of dollars for products such as pet insurance and legal services added to customers' accounts	more criminal behavior from wells fargo. at what font does this become a criminal enterprise? warren buffett doesnt seem to care. $wfc should be shut down and broken up. totally corrupt. wells fargo is refunding tens of millions of dollars for products such as pet insurance and legal services added to customers' accounts	0.498611	negative	-0.144444		2010-04-08	0	378	0	0	32.23	87	291	0.230159	0.769841	117.535	345.465		2010-04-08	0	0	0	0	0	0	32.23	0	0	91	0	2	0
2018-07-18	Ã¢â‚¬Å“Let me give the context of conventional wisdom and then let me give you the overlay of how companies are doing versus that conventional wisdom.Ã¢â‚¬ï¿½ @jimcramer reflecting on his interview today with @larry_kudlow. $BA $CAT $UTX $EMR $BAC $UAL $CSX $GOOGL $DAL https://buff.ly/2NomtEcÃ‚Â pic.twitter.com/Dl7zibdUMw	let me give the context of conventional wisdom and then let me give you the overlay of how companies are doing versus that conventional wisdom. @jimcramer reflecting on his interview today with @larry_kudlow. $ba $cat $utx $emr $bac $ual $csx $googl $dal	let me give the context of conventional wisdom and then let me give you the overlay of how companies are doing versus that conventional wisdom. @jimcramer reflecting on his interview today with @larry_kudlow. $ba $cat $utx $emr $bac $ual $csx $googl $dal	0.357143	negative	-0.142857		2010-04-09	0	378	0	0	32.3	87	291	0.230159	0.769841	117.765	346.235		2010-04-09	0	0	0	0	0	0	32.3	0	0	91	0	2	0
2018-02-02	#Breaking: Wells Fargo shares down by 2.4% after Fed forces out 4 board members and restricts company's growth due to 'consumer abuses.' $WFC	#breaking: wells fargo shares down by 2.4% after fed forces out 4 board members and restricts company's growth due to 'consumer abuses.' $wfc	#breaking: wells fargo shares down by 2.4% after fed forces out 4 board members and restricts company's growth due to 'consumer abuses.' $wfc	0.331944	negative	-0.140278		2010-04-10	0	378	0	0	32.3	87	291	0.230159	0.769841	117.996	347.004		2010-04-10	0	0	0	0	0	0	32.3	0	0	91	0	2	0
2011-08-05	Can't blame Ken Lewis for this one. The sell-off in BofA is real and spectacular. $BAC down 16% this week and nearly 40% YTD. Bad bank bad!	can't blame ken lewis for this one. the sell-off in bofa is real and spectacular. $bac down 16% this week and nearly 40% ytd. bad bank bad!	can't blame ken lewis for this one. the sell-off in bofa is real and spectacular. $bac down 16% this week and nearly 40% ytd. bad bank bad!	0.537037	negative	-0.138426		2010-04-11	0	378	0	0	32.3	87	291	0.230159	0.769841	118.226	347.774		2010-04-11	0	0	0	0	0	0	32.3	0	0	91	0	2	0
2018-12-14	ORDER FLOW SENTIMENT IN ACTIVE NAMES: $AAPL $BAC $JNJ $MSFT $FB $AMZN $TSLA $BABA $NFLX $GE $AMD $MU $JD $C $ADBE $NVDA $V $AAL $EBAY $T $SQ $FDC $INTC $TWTR $GS $FCXpic.twitter.com/IFkvSt2GxA	order flow sentiment in active names: $aapl $bac $jnj $msft $fb $amzn $tsla $baba $nflx $ge $amd $mu $jd $c $adbe $nvda $v $aal $ebay $t $sq $fdc $intc $twtr $gs $fcxpic.twitter.com/ifkvst2gxa	order flow sentiment in active names: $aapl $bac $jnj $msft $fb $amzn $tsla $baba $nflx $ge $amd $mu $jd $c $adbe $nvda $v $aal $ebay $t $sq $fdc $intc $twtr $gs $fcxpic.twitter.com/ifkvst2gxa	0.6	negative	-0.133333		2010-04-12	0	378	0	0	32.42	87	291	0.230159	0.769841	118.456	348.544		2010-04-12	0	0	0	0	0	0	32.42	0	0	91	0	2	0
2018-12-12	Just a reminder for all those questioning how active CMTH has been and what they are progressing towards._x000D_ #urology #stemcells #erectiledysfunction #health_x000D_ $AAPL $GOOG $INTC $AMZN $MSFT $XOM $DIS $HSY $NVDA $UNP $BAC $AKS $VZ $CTL $FCX $TSLA $JPM $WFT $CELZ @CaverStem @CelzFanshttps://twitter.com/JBizzle703/status/1067579952999161857Ã‚Â Ã¢â‚¬Â¦ $CELZ DD List Since May18_x000D_ #urolo…	just a reminder for all those questioning how active cmth has been and what they are progressing towards._x000D_ #urology #stemcells #erectiledysfunction #health_x000D_ $aapl $goog $intc $amzn $msft $xom $dis $hsy $nvda $unp $bac $aks $vz $ctl $fcx $tsla $jpm $wft $celz @caverstem @celzfans $celz dd list since may18_x000D_ #urology #stemcells #erectiledysfunction #health_x000D_ $aapl $goog $intc …	just a reminder for all those questioning how active cmth has been and what they are progressing towards._x000D_ #urology #stemcells #erectiledysfunction #health_x000D_ $aapl $goog $intc $amzn $msft $xom $dis $hsy $nvda $unp $bac $aks $vz $ctl $fcx $tsla $jpm $wft $celz @caverstem @celzfans $celz dd list since may18_x000D_ #urology #stemcells #erectiledysfunction #health_x000D_ $aapl $goog $intc …	0.6	negative	-0.133333		2010-04-13	0	378	0	0	32.15	87	291	0.230159	0.769841	118.686	349.314		2010-04-13	0	0	0	0	0	0	32.15	0	0	91	0	2	0
2018-11-30	ORDER FLOW SENTIMENT IN ACTIVE NAMES: $GE $BAC $FB $AAPL $TWTR $AMZN $TSLA $INTC $MU $AMD $PBR $PFE $C $JPM $SQ $DB $BABA $MSFT $TLRY $CRM $AXTA $MARpic.twitter.com/a9J5ri0BGH	order flow sentiment in active names: $ge $bac $fb $aapl $twtr $amzn $tsla $intc $mu $amd $pbr $pfe $c $jpm $sq $db $baba $msft $tlry $crm $axta $marpic.twitter.com/a9j5ri0bgh	order flow sentiment in active names: $ge $bac $fb $aapl $twtr $amzn $tsla $intc $mu $amd $pbr $pfe $c $jpm $sq $db $baba $msft $tlry $crm $axta $marpic.twitter.com/a9j5ri0bgh	0.6	negative	-0.133333		2010-04-14	0	378	0	0	33.28	87	291	0.230159	0.769841	118.916	350.084		2010-04-14	0	0	0	0	0	0	33.28	0	0	91	0	2	0
2018-06-06	TODAY'S ACTIVE LINES: $BAC $AMD $TSLA $BABA $GILD $MU $AAPL $GE $FB _x000D_ http://WALLSTJESUS.COMÃ‚Â pic.twitter.com/dPmV3irByY	today's active lines: $bac $amd $tsla $baba $gild $mu $aapl $ge $fb _x000D_	today's active lines: $bac $amd $tsla $baba $gild $mu $aapl $ge $fb _x000D_	0.6	negative	-0.133333		2010-04-15	0	378	0	0	33.51	87	291	0.230159	0.769841	119.146	350.854		2010-04-15	0	0	0	0	0	0	33.51	0	0	91	0	2	0
2018-06-06	TODAY'S ACTIVE FLOW: $AMD $BAC $TSLA $FB $SNAP $AAPL $MU $BABA $EA $T $GM $TWTR $NVDA $MSFT $VRX $JD $JPM $BA $C $NFLX $FCX $BIDU $ENDPpic.twitter.com/IJyndGqFLl	today's active flow: $amd $bac $tsla $fb $snap $aapl $mu $baba $ea $t $gm $twtr $nvda $msft $vrx $jd $jpm $ba $c $nflx $fcx $bidu $endppic.twitter.com/ijyndgqfll	today's active flow: $amd $bac $tsla $fb $snap $aapl $mu $baba $ea $t $gm $twtr $nvda $msft $vrx $jd $jpm $ba $c $nflx $fcx $bidu $endppic.twitter.com/ijyndgqfll	0.6	negative	-0.133333		2010-04-16	0	378	0	0	32.56	87	291	0.230159	0.769841	119.377	351.623		2010-04-16	0	0	0	0	0	0	32.56	0	0	91	0	2	0
2018-04-12	TODAY'S ACTIVE LINES: $BAC $FB $BBBY $MLCO $GE $HIMX $EPD $KR $NVDA $C $MU _x000D_ http://WALLSTJESUS.COMÃ‚Â pic.twitter.com/lxmDMEfDmo	today's active lines: $bac $fb $bbby $mlco $ge $himx $epd $kr $nvda $c $mu _x000D_	today's active lines: $bac $fb $bbby $mlco $ge $himx $epd $kr $nvda $c $mu _x000D_	0.6	negative	-0.133333		2010-04-17	2	380	0	2	32.56	87	293	0.228947	0.771053	119.605	352.395		2010-04-17	2	0	0	2	0	0	32.56	0	0	92	1	3	2
2018-04-12	TODAY'S ACTIVE FLOW: $FB $BAC $MU $AAPL $NVDA $NXPI $GE $TSLA $INTC $NFLX $JPM $C $MSFT $BABA $BBBY $AMZN $BAC $TWTR $SNAP $RIGL $BA $MRKpic.twitter.com/N8hQjvYjbr	today's active flow: $fb $bac $mu $aapl $nvda $nxpi $ge $tsla $intc $nflx $jpm $c $msft $baba $bbby $amzn $bac $twtr $snap $rigl $ba $mrkpic.twitter.com/n8hqjvyjbr	today's active flow: $fb $bac $mu $aapl $nvda $nxpi $ge $tsla $intc $nflx $jpm $c $msft $baba $bbby $amzn $bac $twtr $snap $rigl $ba $mrkpic.twitter.com/n8hqjvyjbr	0.6	negative	-0.133333		2010-04-18	0	380	0	0	32.56	87	293	0.228947	0.771053	119.834	353.166		2010-04-18	0	0	0	0	0	0	32.56	0	0	92	0	2	0
2018-01-31	TODAY'S ACTIVE FLOW: $AMD $FB $MSFT $BABA $AAPL $BAC $MU $BA $TWTR $NFLX $WFC $TSLA $T $INTC $GE $SQ $QCOM $EA $NVDA $AMZN $WYNN $PFE $EBAY $NXPI $Cpic.twitter.com/7hBApFzDpp	today's active flow: $amd $fb $msft $baba $aapl $bac $mu $ba $twtr $nflx $wfc $tsla $t $intc $ge $sq $qcom $ea $nvda $amzn $wynn $pfe $ebay $nxpi $cpic.twitter.com/7hbapfzdpp	today's active flow: $amd $fb $msft $baba $aapl $bac $mu $ba $twtr $nflx $wfc $tsla $t $intc $ge $sq $qcom $ea $nvda $amzn $wynn $pfe $ebay $nxpi $cpic.twitter.com/7hbapfzdpp	0.6	negative	-0.133333		2010-04-19	1	381	0	1	33.02	87	294	0.228346	0.771654	120.063	353.937		2010-04-19	1	0	0	1	0	0	33.02	0	0	93	1	3	1
2018-01-10	TODAY'S ACTIVE FLOW: $GE $BAC $AAPL $BABA $MU $NVDA $FB $F $KODK $T $TEVA $TSLA $JPM $NFLX $INTC $MON $DAL $SNAP $WFC $S $MSFT $GILD $TGT $JD $SQ $BA $UAL $NVAXpic.twitter.com/ObnlR4yZX8	today's active flow: $ge $bac $aapl $baba $mu $nvda $fb $f $kodk $t $teva $tsla $jpm $nflx $intc $mon $dal $snap $wfc $s $msft $gild $tgt $jd $sq $ba $ual $nvaxpic.twitter.com/obnlr4yzx8	today's active flow: $ge $bac $aapl $baba $mu $nvda $fb $f $kodk $t $teva $tsla $jpm $nflx $intc $mon $dal $snap $wfc $s $msft $gild $tgt $jd $sq $ba $ual $nvaxpic.twitter.com/obnlr4yzx8	0.6	negative	-0.133333		2010-04-20	0	381	0	0	33.69	87	294	0.228346	0.771654	120.291	354.709		2010-04-20	0	0	0	0	0	0	33.69	0	0	93	0	2	0
2018-01-02	TODAY'S ACTIVE FLOW: $BABA $AAPL $FB $GE $NFLX $BAC $WFC $AMD $TWX $TWTR $FCX $VRX $NVDA $C $TSLA $AMZN $BB $Xpic.twitter.com/CgQ8EK6kjh	today's active flow: $baba $aapl $fb $ge $nflx $bac $wfc $amd $twx $twtr $fcx $vrx $nvda $c $tsla $amzn $bb $xpic.twitter.com/cgq8ek6kjh	today's active flow: $baba $aapl $fb $ge $nflx $bac $wfc $amd $twx $twtr $fcx $vrx $nvda $c $tsla $amzn $bb $xpic.twitter.com/cgq8ek6kjh	0.6	negative	-0.133333		2010-04-21	1	382	1	0	33.01	88	294	0.230366	0.769634	120.521	355.479		2010-04-21	1	1	0	0	0	0	33.01	0	0	92	-1	1	1
2017-11-30	TODAY'S ACTIVE FLOW: $BAC $AAPL $MU $FB $JPM $BABA $T $GE $NVDA $WFC $C $AMZN $NFLX $CMCSA $INTC $KR $GM $GILD $VZ $M $TSLA $AET $VRX $CZR $HD $QCOM $GS $DALpic.twitter.com/kQIX1bPpTs	today's active flow: $bac $aapl $mu $fb $jpm $baba $t $ge $nvda $wfc $c $amzn $nflx $cmcsa $intc $kr $gm $gild $vz $m $tsla $aet $vrx $czr $hd $qcom $gs $dalpic.twitter.com/kqix1bppts	today's active flow: $bac $aapl $mu $fb $jpm $baba $t $ge $nvda $wfc $c $amzn $nflx $cmcsa $intc $kr $gm $gild $vz $m $tsla $aet $vrx $czr $hd $qcom $gs $dalpic.twitter.com/kqix1bppts	0.6	negative	-0.133333		2010-04-22	0	382	0	0	33.58	88	294	0.230366	0.769634	120.752	356.248		2010-04-22	0	0	0	0	0	0	33.58	0	0	92	0	2	0
2017-11-10	FRIDAY'S ACTIVE FLOW: $NVDA $AAPL $GE $BAC $MU $CBS $TSLA $BABA $JD $NFLX $TWTR $FB $DIS $AMD $T $AMZN $SNAP $M $GM $BIDU $ROKU $SQ $HTZ $QCOMpic.twitter.com/9LogT214eV	friday's active flow: $nvda $aapl $ge $bac $mu $cbs $tsla $baba $jd $nflx $twtr $fb $dis $amd $t $amzn $snap $m $gm $bidu $roku $sq $htz $qcompic.twitter.com/9logt214ev	friday's active flow: $nvda $aapl $ge $bac $mu $cbs $tsla $baba $jd $nflx $twtr $fb $dis $amd $t $amzn $snap $m $gm $bidu $roku $sq $htz $qcompic.twitter.com/9logt214ev	0.6	negative	-0.133333		2010-04-23	0	382	0	0	33.48	88	294	0.230366	0.769634	120.982	357.018		2010-04-23	0	0	0	0	0	0	33.48	0	0	92	0	2	0
2017-11-08	TODAY'S ACTIVE FLOW: $SNAP $AAPL $BAC $BP $T $M $QCOM $CBS $SQ $GE $MBI $BABA $AND $BA $WMT $BABA $FB $TWLO $NVDA $TWX $JD $CSCO $AMZN $TSLA $CRM $TRIP $MSFT $C $PCLN $TWTR $MGM $NFLX $ATVIpic.twitter.com/qFJKCUhHmw	today's active flow: $snap $aapl $bac $bp $t $m $qcom $cbs $sq $ge $mbi $baba $and $ba $wmt $baba $fb $twlo $nvda $twx $jd $csco $amzn $tsla $crm $trip $msft $c $pcln $twtr $mgm $nflx $atvipic.twitter.com/qfjkcuhhmw	today's active flow: $snap $aapl $bac $bp $t $m $qcom $cbs $sq $ge $mbi $baba $and $ba $wmt $baba $fb $twlo $nvda $twx $jd $csco $amzn $tsla $crm $trip $msft $c $pcln $twtr $mgm $nflx $atvipic.twitter.com/qfjkcuhhmw	0.6	negative	-0.133333		2010-04-24	0	382	0	0	33.48	88	294	0.230366	0.769634	121.213	357.787		2010-04-24	0	0	0	0	0	0	33.48	0	0	92	0	2	0
2017-10-23	TODAY'S ACTIVE FLOW: $GE $BAC $AAPL $NFLX $AMD $INTC $CMCSA $BABA $TSLA $NVDA $MSDT $STX $FB $T $MU $FCX $AMZN $V $VRX $PG $TWTR $GM $IBMpic.twitter.com/BAJfKQCuxE	today's active flow: $ge $bac $aapl $nflx $amd $intc $cmcsa $baba $tsla $nvda $msdt $stx $fb $t $mu $fcx $amzn $v $vrx $pg $twtr $gm $ibmpic.twitter.com/bajfkqcuxe	today's active flow: $ge $bac $aapl $nflx $amd $intc $cmcsa $baba $tsla $nvda $msdt $stx $fb $t $mu $fcx $amzn $v $vrx $pg $twtr $gm $ibmpic.twitter.com/bajfkqcuxe	0.6	negative	-0.133333		2010-04-25	0	382	0	0	33.48	88	294	0.230366	0.769634	121.443	358.557		2010-04-25	0	0	0	0	0	0	33.48	0	0	92	0	2	0
2017-10-04	TODAY'S ACTIVE FLOW: $JPM $AAPL $BAC $TSLA $MU $TEVA $NFLX $BABA $T $GE $NVDA $SEAS $C $INTC $GE $FB $AMD $NVDA $MON $SHOP $GM $JD $AMZNpic.twitter.com/cVs0TFUjxe	today's active flow: $jpm $aapl $bac $tsla $mu $teva $nflx $baba $t $ge $nvda $seas $c $intc $ge $fb $amd $nvda $mon $shop $gm $jd $amznpic.twitter.com/cvs0tfujxe	today's active flow: $jpm $aapl $bac $tsla $mu $teva $nflx $baba $t $ge $nvda $seas $c $intc $ge $fb $amd $nvda $mon $shop $gm $jd $amznpic.twitter.com/cvs0tfujxe	0.6	negative	-0.133333		2010-04-26	0	382	0	0	32.72	88	294	0.230366	0.769634	121.673	359.327		2010-04-26	0	0	0	0	0	0	32.72	0	0	92	0	2	0
2017-09-20	TODAY'S ACTIVE FLOW: $AAPL $BAC $MU $T $NVDA $FB $TSLA $AMZN $JPM $AMD $MSFT $C $SNAP $WFC $BBRY $F $ADBE $GG $BBRY $FDX $ALNY $INTC $COPpic.twitter.com/e0KDrThxcI	today's active flow: $aapl $bac $mu $t $nvda $fb $tsla $amzn $jpm $amd $msft $c $snap $wfc $bbry $f $adbe $gg $bbry $fdx $alny $intc $coppic.twitter.com/e0kdrthxci	today's active flow: $aapl $bac $mu $t $nvda $fb $tsla $amzn $jpm $amd $msft $c $snap $wfc $bbry $f $adbe $gg $bbry $fdx $alny $intc $coppic.twitter.com/e0kdrthxci	0.6	negative	-0.133333		2010-04-27	0	382	0	0	31.72	88	294	0.230366	0.769634	121.904	360.096		2010-04-27	0	0	0	0	0	0	31.72	0	0	92	0	2	0
2017-09-20	Bank stocks active ahead of #Fed $JPM & $BAC, $NVDA puts active, @tradewise $FDX call vertical, $ADBE _x000D_ http://bit.ly/2xwyQcBÃ‚Â @AngieMiles	bank stocks active ahead of #fed $jpm & $bac, $nvda puts active, @tradewise $fdx call vertical, $adbe _x000D_ @angiemiles	bank stocks active ahead of #fed $jpm & $bac, $nvda puts active, @tradewise $fdx call vertical, $adbe _x000D_ @angiemiles	0.6	negative	-0.133333		2010-04-28	0	382	0	0	32.45	88	294	0.230366	0.769634	122.134	360.866		2010-04-28	0	0	0	0	0	0	32.45	0	0	92	0	2	0
2017-09-18	TODAY'S ACTIVE FLOW: $NVDA $AAPL $BAC $AMD $TSLA $MU $BABA $T $AMZN $V $GE $ORCL $MSFT $TMUS $AXON $FCX $JPM $TWTR $NFLX $INTC $X $CAT $Cpic.twitter.com/HTTR0yNVxA	today's active flow: $nvda $aapl $bac $amd $tsla $mu $baba $t $amzn $v $ge $orcl $msft $tmus $axon $fcx $jpm $twtr $nflx $intc $x $cat $cpic.twitter.com/httr0ynvxa	today's active flow: $nvda $aapl $bac $amd $tsla $mu $baba $t $amzn $v $ge $orcl $msft $tmus $axon $fcx $jpm $twtr $nflx $intc $x $cat $cpic.twitter.com/httr0ynvxa	0.6	negative	-0.133333		2010-04-29	0	382	0	0	33.23	88	294	0.230366	0.769634	122.364	361.636		2010-04-29	0	0	0	0	0	0	33.23	0	0	92	0	2	0
2017-08-07	TODAY'S ACTIVE FLOW: $AAPL $BABA $TEVA $FB $NVDA $TSLA $BAC $AMD $AMZN $VRX $JCP $SNAP $MU $CHK $NFLX $GG $QCOM $DIS $JD $TWLO $TWTR $Cpic.twitter.com/2aY7FcsDuJ	today's active flow: $aapl $baba $teva $fb $nvda $tsla $bac $amd $amzn $vrx $jcp $snap $mu $chk $nflx $gg $qcom $dis $jd $twlo $twtr $cpic.twitter.com/2ay7fcsduj	today's active flow: $aapl $baba $teva $fb $nvda $tsla $bac $amd $amzn $vrx $jcp $snap $mu $chk $nflx $gg $qcom $dis $jd $twlo $twtr $cpic.twitter.com/2ay7fcsduj	0.6	negative	-0.133333		2010-04-30	0	382	0	0	33.11	88	294	0.230366	0.769634	122.595	362.405		2010-04-30	0	0	0	0	0	0	33.11	0	0	92	0	2	0
2017-07-07	TODAY'S ACTIVE FLOW: $AMD $AAPL $TSLA $BAC $MU $FB $X $T $NVDA $CHK $AMZN $BABA $VZ $NFLX $CSCO $KGC $VRX $GE $COST $AAL $AKS $MCD $BApic.twitter.com/RpsYiKoWXp	today's active flow: $amd $aapl $tsla $bac $mu $fb $x $t $nvda $chk $amzn $baba $vz $nflx $csco $kgc $vrx $ge $cost $aal $aks $mcd $bapic.twitter.com/rpsyikowxp	today's active flow: $amd $aapl $tsla $bac $mu $fb $x $t $nvda $chk $amzn $baba $vz $nflx $csco $kgc $vrx $ge $cost $aal $aks $mcd $bapic.twitter.com/rpsyikowxp	0.6	negative	-0.133333		2010-05-01	0	382	0	0	33.11	88	294	0.230366	0.769634	122.825	363.175		2010-05-01	0	0	0	0	0	0	33.11	0	0	92	0	2	0
2017-06-23	TODAY'S ACTIVE FLOW: $AAPL $AMD $TSLA $BABA $ORCL $X $AKS $MT $AMZN $COST $VRX $BBRY $NFLX $TWTR $GILD $MU $NVDA $WDC $BBBY $MSFT $BAC $JDpic.twitter.com/v8c6XUMIvs	today's active flow: $aapl $amd $tsla $baba $orcl $x $aks $mt $amzn $cost $vrx $bbry $nflx $twtr $gild $mu $nvda $wdc $bbby $msft $bac $jdpic.twitter.com/v8c6xumivs	today's active flow: $aapl $amd $tsla $baba $orcl $x $aks $mt $amzn $cost $vrx $bbry $nflx $twtr $gild $mu $nvda $wdc $bbby $msft $bac $jdpic.twitter.com/v8c6xumivs	0.6	negative	-0.133333		2010-05-02	1	383	0	1	33.11	88	295	0.229765	0.770235	123.055	363.945		2010-05-02	1	0	0	1	0	0	33.11	0	0	93	1	3	1
2017-06-14	ACTIVE FLOW INTO THE FED .._x000D_ $BAC $TSLA $BABA $FB $X $C $AMZN $NFLX $AKS $NVDA $JPM $RIG $AMD $MU $WDC $TOL $AGNC $GS $TWTR $LULU $ALXN $JDpic.twitter.com/qjM6hiaaX3	active flow into the fed .._x000D_ $bac $tsla $baba $fb $x $c $amzn $nflx $aks $nvda $jpm $rig $amd $mu $wdc $tol $agnc $gs $twtr $lulu $alxn $jdpic.twitter.com/qjm6hiaax3	active flow into the fed .._x000D_ $bac $tsla $baba $fb $x $c $amzn $nflx $aks $nvda $jpm $rig $amd $mu $wdc $tol $agnc $gs $twtr $lulu $alxn $jdpic.twitter.com/qjm6hiaax3	0.6	negative	-0.133333		2010-05-03	0	383	0	0	33.88	88	295	0.229765	0.770235	123.285	364.715		2010-05-03	0	0	0	0	0	0	33.88	0	0	93	0	2	0
2017-05-11	TODAY'S ACTIVE FLOW >> $AAPL $NVDA $SNAP $BAC $VRX $M $MSFT $TSLA $FBpic.twitter.com/n4hKYbv6gw	today's active flow >> $aapl $nvda $snap $bac $vrx $m $msft $tsla $fbpic.twitter.com/n4hkybv6gw	today's active flow >> $aapl $nvda $snap $bac $vrx $m $msft $tsla $fbpic.twitter.com/n4hkybv6gw	0.6	negative	-0.133333		2010-05-04	0	383	0	0	32.94	88	295	0.229765	0.770235	123.514	365.486		2010-05-04	0	0	0	0	0	0	32.94	0	0	93	0	2	0
2017-05-08	TODAY'S ACTIVE FLOW >> $AAPL $BAC $FB $JD $TSLA $MU $AMD $AMZN $MSFT $TWTRpic.twitter.com/7bc3EcKGM1	today's active flow >> $aapl $bac $fb $jd $tsla $mu $amd $amzn $msft $twtrpic.twitter.com/7bc3eckgm1	today's active flow >> $aapl $bac $fb $jd $tsla $mu $amd $amzn $msft $twtrpic.twitter.com/7bc3eckgm1	0.6	negative	-0.133333		2010-05-05	0	383	0	0	32.66	88	295	0.229765	0.770235	123.744	366.256		2010-05-05	0	0	0	0	0	0	32.66	0	0	93	0	2	0
2017-04-17	ACTIVE FLOW >> $BAC $AAPL $NFLX $AMD FB $TSLA $JPM $AMZN $C $WFC $X $ILG $BABA $RF $MU $TWTR $F $MSFT $SBUX $GSpic.twitter.com/v0aFjumbJQ	active flow >> $bac $aapl $nflx $amd fb $tsla $jpm $amzn $c $wfc $x $ilg $baba $rf $mu $twtr $f $msft $sbux $gspic.twitter.com/v0afjumbjq	active flow >> $bac $aapl $nflx $amd fb $tsla $jpm $amzn $c $wfc $x $ilg $baba $rf $mu $twtr $f $msft $sbux $gspic.twitter.com/v0afjumbjq	0.6	negative	-0.133333		2010-05-06	0	383	0	0	31.18	88	295	0.229765	0.770235	123.974	367.026		2010-05-06	0	0	0	0	0	0	31.18	0	0	93	0	2	0
2017-04-13	TODAY'S ACTIVE FLOW >> $BAC $AAPL $TSLA $JPM $WFC $FB $C $AMZN $MU $NVDA $NFLX $X $BABA $VALE $BBRY $CMG $GS $QCOM $WLL $CATpic.twitter.com/MjrOh9paER	today's active flow >> $bac $aapl $tsla $jpm $wfc $fb $c $amzn $mu $nvda $nflx $x $baba $vale $bbry $cmg $gs $qcom $wll $catpic.twitter.com/mjroh9paer	today's active flow >> $bac $aapl $tsla $jpm $wfc $fb $c $amzn $mu $nvda $nflx $x $baba $vale $bbry $cmg $gs $qcom $wll $catpic.twitter.com/mjroh9paer	0.6	negative	-0.133333		2010-05-07	0	383	0	0	30.82	88	295	0.229765	0.770235	124.204	367.796		2010-05-07	0	0	0	0	0	0	30.82	0	0	93	0	2	0
2017-03-27	TODAY'S ACTIVE FLOW: $BAC $AAPL $MU $SNAP $FB $TSLA $AMD $F $X $AMZN $GS $MSFT $NVDA $GS $NFLX $JPM $C $FCX $BABA $MS $ABX $TWTR $INTC $WDCpic.twitter.com/Za9PzKypUV	today's active flow: $bac $aapl $mu $snap $fb $tsla $amd $f $x $amzn $gs $msft $nvda $gs $nflx $jpm $c $fcx $baba $ms $abx $twtr $intc $wdcpic.twitter.com/za9pzkypuv	today's active flow: $bac $aapl $mu $snap $fb $tsla $amd $f $x $amzn $gs $msft $nvda $gs $nflx $jpm $c $fcx $baba $ms $abx $twtr $intc $wdcpic.twitter.com/za9pzkypuv	0.6	negative	-0.133333		2010-05-08	0	383	0	0	30.82	88	295	0.229765	0.770235	124.433	368.567		2010-05-08	0	0	0	0	0	0	30.82	0	0	93	0	2	0
2017-03-13	TODAY'S ACTIVE FLOW .._x000D_ $AAPL $BAC $AMD $MU $NVDA $FB $BABA $ECA $NFLX $DIS $SIRI $C $AMZNpic.twitter.com/e61U0e9u4M	today's active flow .._x000D_ $aapl $bac $amd $mu $nvda $fb $baba $eca $nflx $dis $siri $c $amznpic.twitter.com/e61u0e9u4m	today's active flow .._x000D_ $aapl $bac $amd $mu $nvda $fb $baba $eca $nflx $dis $siri $c $amznpic.twitter.com/e61u0e9u4m	0.6	negative	-0.133333		2010-05-09	0	383	0	0	30.82	88	295	0.229765	0.770235	124.663	369.337		2010-05-09	0	0	0	0	0	0	30.82	0	0	93	0	2	0
2017-02-23	TODAY'S FLOW IN ACTIVE NAMES .._x000D_ $NVDA $TSLA $AAPL $BAC $FB $AMD $AMZN $JNJ $CLF $CHK $X $JCP $PFE $CSX $BABApic.twitter.com/w53e4S47wU	today's flow in active names .._x000D_ $nvda $tsla $aapl $bac $fb $amd $amzn $jnj $clf $chk $x $jcp $pfe $csx $babapic.twitter.com/w53e4s47wu	today's flow in active names .._x000D_ $nvda $tsla $aapl $bac $fb $amd $amzn $jnj $clf $chk $x $jcp $pfe $csx $babapic.twitter.com/w53e4s47wu	0.6	negative	-0.133333		2010-05-10	0	383	0	0	32.97	88	295	0.229765	0.770235	124.893	370.107		2010-05-10	0	0	0	0	0	0	32.97	0	0	93	0	2	0
2017-02-22	$BAC BULL SWEEPERS ACTIVE, AGAIN ..	$bac bull sweepers active, again ..	$bac bull sweepers active, again ..	0.6	negative	-0.133333		2010-05-11	0	383	0	0	32.91	88	295	0.229765	0.770235	125.123	370.877		2010-05-11	0	0	0	0	0	0	32.91	0	0	93	0	2	0
2015-06-18	Weeklys Options active: $TWTR takeover talk, Earnings: $MU, $BBRY, $NKE. $BAC, $VALE, $AMZN, $TSLA, $SPX @AngieMileshttp://www.cboe.com/tradtool/webcast.aspx?channelId=dd1a93e2d343438da9ac79c1073bf80e&channelListId=87ce30f5be214b01be55fc231a256371&mediaId=47fe2dede5774ae78c85c777376f9016Ã‚Â Ã¢â‚¬Â¦	weeklys options active: $twtr takeover talk, earnings: $mu, $bbry, $nke. $bac, $vale, $amzn, $tsla, $spx @angiemiles	weeklys options active: $twtr takeover talk, earnings: $mu, $bbry, $nke. $bac, $vale, $amzn, $tsla, $spx @angiemiles	0.6	negative	-0.133333		2010-05-12	1	384	0	1	33.66	88	296	0.229167	0.770833	125.352	371.648		2010-05-12	1	0	0	1	0	0	33.66	0	0	94	1	3	1
2014-12-30	Active puts @ CBOE: $IWM 4/17/15 109 $SPY 1/17/15 202 $BAC 1/17/15 17 $EFA 2/20/15 44	active puts @ cboe: $iwm 4/17/15 109 $spy 1/17/15 202 $bac 1/17/15 17 $efa 2/20/15 44	active puts @ cboe: $iwm 4/17/15 109 $spy 1/17/15 202 $bac 1/17/15 17 $efa 2/20/15 44	0.6	negative	-0.133333		2010-05-13	1	385	1	0	33.08	89	296	0.231169	0.768831	125.583	372.417		2010-05-13	1	1	0	0	0	0	33.08	0	0	93	-1	1	1
2014-11-07	How are your fund managers doing? $BAC finds that 82% of actively managed funds are lagging indexes this year http://on.barrons.com/1wCjADgÃ‚Â $SPY	how are your fund managers doing? $bac finds that 82% of actively managed funds are lagging indexes this year $spy	how are your fund managers doing? $bac finds that 82% of actively managed funds are lagging indexes this year $spy	0.6	negative	-0.133333		2010-05-14	0	385	0	0	32.04	89	296	0.231169	0.768831	125.814	373.186		2010-05-14	0	0	0	0	0	0	32.04	0	0	93	0	2	0
2013-08-28	The banks, especially $JPM and $BAC have been slow to disclose growing litigation contingencies. Where's SEC on this? http://www.americanbanker.com/bankthink/auditors-give-banks-a-pass-on-reserves-kpmg-report-shows-1052381-1.htmlÃ‚Â Ã¢â‚¬Â¦	the banks, especially $jpm and $bac have been slow to disclose growing litigation contingencies. where's sec on this?	the banks, especially $jpm and $bac have been slow to disclose growing litigation contingencies. where's sec on this?	0.666667	negative	-0.133333		2010-05-15	0	385	0	0	32.04	89	296	0.231169	0.768831	126.045	373.955		2010-05-15	0	0	0	0	0	0	32.04	0	0	93	0	2	0
2013-05-14	Money centers rally on active volume @ CBOE: $C 188K $BAC 97K $GS 63K	money centers rally on active volume @ cboe: $c 188k $bac 97k $gs 63k	money centers rally on active volume @ cboe: $c 188k $bac 97k $gs 63k	0.6	negative	-0.133333		2010-05-16	0	385	0	0	32.04	89	296	0.231169	0.768831	126.277	374.723		2010-05-16	0	0	0	0	0	0	32.04	0	0	93	0	2	0
2013-05-14	Active calls @ CBOE; $AAPL May 445 $TSLA May 95 & 100 $DNR Sept 20 $BAC May 13	active calls @ cboe; $aapl may 445 $tsla may 95 & 100 $dnr sept 20 $bac may 13	active calls @ cboe; $aapl may 445 $tsla may 95 & 100 $dnr sept 20 $bac may 13	0.6	negative	-0.133333		2010-05-17	0	385	0	0	31.97	89	296	0.231169	0.768831	126.508	375.492		2010-05-17	0	0	0	0	0	0	31.97	0	0	93	0	2	0
2013-03-28	Active calls @ CBOE; $HNZ Sep 75 $BAC May 12 $TER Jul 16 $AAPL 3/28/13 450 & 455	active calls @ cboe; $hnz sep 75 $bac may 12 $ter jul 16 $aapl 3/28/13 450 & 455	active calls @ cboe; $hnz sep 75 $bac may 12 $ter jul 16 $aapl 3/28/13 450 & 455	0.6	negative	-0.133333		2010-05-18	0	385	0	0	30.59	89	296	0.231169	0.768831	126.739	376.261		2010-05-18	0	0	0	0	0	0	30.59	0	0	93	0	2	0
2012-11-28	Active Nov weeklyÃ¢â‚¬â„¢s @ CBOE; $HPQ $C $BAC $INTC $FB $AAPL $AMZN $FSLR $GOOG	active nov weeklys @ cboe; $hpq $c $bac $intc $fb $aapl $amzn $fslr $goog	active nov weeklys @ cboe; $hpq $c $bac $intc $fb $aapl $amzn $fslr $goog	0.6	negative	-0.133333		2010-05-19	0	385	0	0	30.08	89	296	0.231169	0.768831	126.97	377.03		2010-05-19	0	0	0	0	0	0	30.08	0	0	93	0	2	0
2012-10-05	Active puts @ CBOE: $AAPL 10/5/12 655 & 660 $BAC 10/5/12 9.5 $ACIW Nov 40 $FB Oct 18	active puts @ cboe: $aapl 10/5/12 655 & 660 $bac 10/5/12 9.5 $aciw nov 40 $fb oct 18	active puts @ cboe: $aapl 10/5/12 655 & 660 $bac 10/5/12 9.5 $aciw nov 40 $fb oct 18	0.6	negative	-0.133333		2010-05-20	1	386	0	1	28.69	89	297	0.23057	0.76943	127.201	377.799		2010-05-20	1	0	0	1	0	0	28.69	0	0	94	1	3	1
2012-01-03	Decreased Confidence in Big Banks Have Investors Thinking Smaller http://wll.st/t5yrxIÃ‚Â $SPY $BAC $C $GS $JPM $WFC #stocks #mkt	decreased confidence in big banks have investors thinking smaller $spy $bac $c $gs $jpm $wfc #stocks #mkt	decreased confidence in big banks have investors thinking smaller $spy $bac $c $gs $jpm $wfc #stocks #mkt	0.433333	negative	-0.133333		2010-05-21	1	387	1	0	30.11	90	297	0.232558	0.767442	127.433	378.567		2010-05-21	1	1	0	0	0	0	30.11	0	0	93	-1	1	1
2011-08-26	I banked on Bank of America yesterday $BAC._x000D_ Thank you Buffet and fuck you the politically "emotional" financial experts & chartists!	i banked on bank of america yesterday $bac._x000D_ thank you buffet and fuck you the politically "emotional" financial experts & chartists!	i banked on bank of america yesterday $bac._x000D_ thank you buffet and fuck you the politically "emotional" financial experts & chartists!	0.416667	negative	-0.133333		2010-05-22	0	387	0	0	30.11	90	297	0.232558	0.767442	127.666	379.334		2010-05-22	0	0	0	0	0	0	30.11	0	0	93	0	2	0
2010-12-09	CBOE active equity option families; Citigroup - $C, Cisco - $CSCO, Bank of America - $BAC, Exxon - $XOM, Yahoo - $YHOO	cboe active equity option families; citigroup - $c, cisco - $csco, bank of america - $bac, exxon - $xom, yahoo - $yhoo	cboe active equity option families; citigroup - $c, cisco - $csco, bank of america - $bac, exxon - $xom, yahoo - $yhoo	0.6	negative	-0.133333		2010-05-23	0	387	0	0	30.11	90	297	0.232558	0.767442	127.898	380.102		2010-05-23	0	0	0	0	0	0	30.11	0	0	93	0	2	0
2009-11-27	CBOE active equity option families: $C $BAC $AAPL $GE	cboe active equity option families: $c $bac $aapl $ge	cboe active equity option families: $c $bac $aapl $ge	0.6	negative	-0.133333		2010-05-24	4	391	0	4	28.71	90	301	0.230179	0.769821	128.129	380.871		2010-05-24	4	0	0	4	0	0	28.71	0	0	94	1	3	4
2009-10-02	lots of puts active in $WFC. I'm telling you something is fishy over there	lots of puts active in $wfc. i'm telling you something is fishy over there	lots of puts active in $wfc. i'm telling you something is fishy over there	0.6	negative	-0.133333		2010-05-25	0	391	0	0	28.9	90	301	0.230179	0.769821	128.359	381.641		2010-05-25	0	0	0	0	0	0	28.9	0	0	94	0	2	0
2009-09-22	Wells Fargo Shareholders Ignore Gloom And Doom Reports $WFC by @thestalwart http://bit.ly/zpmnO	wells fargo shareholders ignore gloom and doom reports $wfc by @thestalwart	wells fargo shareholders ignore gloom and doom reports $wfc by @thestalwart	0.133333	negative	-0.133333		2010-05-26	0	391	0	0	28.04	90	301	0.230179	0.769821	128.589	382.411		2010-05-26	0	0	0	0	0	0	28.04	0	0	94	0	2	0
2012-01-05	LAW FIRM CITES INELIGIBLE MRTGS IN RMBS ISSUED BY $WFC 01/05 *LAW FIRM SAYS CLIENTS INSTRUCTED U.S. BANK, HSBC TO OPEN PROBES $$	law firm cites ineligible mrtgs in rmbs issued by $wfc 01/05 *law firm says clients instructed you.s. bank, hsbc to open probes $$	law firm cites ineligible mrtgs in rmbs issued by $wfc 01/05 *law firm says clients instructed you.s. bank, hsbc to open probes $$	0.433333	negative	-0.133333		2010-05-27	0	391	0	0	29.41	90	301	0.230179	0.769821	128.819	383.181		2010-05-27	0	0	0	0	0	0	29.41	0	0	94	0	2	0
2012-01-03	Decreased Confidence in Big Banks Have Investors Thinking Smaller http://wll.st/t5yrxIÃ‚Â $SPY $BAC $C $GS $JPM $WFC #stocks #mkt	decreased confidence in big banks have investors thinking smaller $spy $bac $c $gs $jpm $wfc #stocks #mkt	decreased confidence in big banks have investors thinking smaller $spy $bac $c $gs $jpm $wfc #stocks #mkt	0.433333	negative	-0.133333		2010-05-28	0	391	0	0	28.69	90	301	0.230179	0.769821	129.049	383.951		2010-05-28	0	0	0	0	0	0	28.69	0	0	94	0	2	0
2017-12-07	TODAY'S ACTIVE FLOW: $BAC $MU $AAPL $FB $BABA $MU $WFC $TSLA $NVDA $PBR $GE $FCX $AMD $C $T $NFLX $AMZN $FSLR $VRX $SQ $CMCSA $DIS $MSFT $X $TEVA $SNAP $AMATpic.twitter.com/WM4roygFvX	today's active flow: $bac $mu $aapl $fb $baba $mu $wfc $tsla $nvda $pbr $ge $fcx $amd $c $t $nflx $amzn $fslr $vrx $sq $cmcsa $dis $msft $x $teva $snap $amatpic.twitter.com/wm4roygfvx	today's active flow: $bac $mu $aapl $fb $baba $mu $wfc $tsla $nvda $pbr $ge $fcx $amd $c $t $nflx $amzn $fslr $vrx $sq $cmcsa $dis $msft $x $teva $snap $amatpic.twitter.com/wm4roygfvx	0.6	negative	-0.133333		2010-05-29	0	391	0	0	28.69	90	301	0.230179	0.769821	129.279	384.721		2010-05-29	0	0	0	0	0	0	28.69	0	0	94	0	2	0
2017-10-31	THIS MORNING'S ACTIVE FLOW: $AAPL $QCOM $MU $INTC $BAC $FB $BABA $GE $MSFT $NVDA $AMD $UAA $AKS $AMZN $PFE $MA $TWTR $MDLZ $WFC $VRX $WYNNpic.twitter.com/iFB3m1NMRN	this morning's active flow: $aapl $qcom $mu $intc $bac $fb $baba $ge $msft $nvda $amd $uaa $aks $amzn $pfe $ma $twtr $mdlz $wfc $vrx $wynnpic.twitter.com/ifb3m1nmrn	this morning's active flow: $aapl $qcom $mu $intc $bac $fb $baba $ge $msft $nvda $amd $uaa $aks $amzn $pfe $ma $twtr $mdlz $wfc $vrx $wynnpic.twitter.com/ifb3m1nmrn	0.6	negative	-0.133333		2010-05-30	0	391	0	0	28.69	90	301	0.230179	0.769821	129.51	385.49		2010-05-30	0	0	0	0	0	0	28.69	0	0	94	0	2	0
2017-09-20	TODAY'S ACTIVE FLOW: $AAPL $BAC $MU $T $NVDA $FB $TSLA $AMZN $JPM $AMD $MSFT $C $SNAP $WFC $BBRY $F $ADBE $GG $BBRY $FDX $ALNY $INTC $COPpic.twitter.com/e0KDrThxcI	today's active flow: $aapl $bac $mu $t $nvda $fb $tsla $amzn $jpm $amd $msft $c $snap $wfc $bbry $f $adbe $gg $bbry $fdx $alny $intc $coppic.twitter.com/e0kdrthxci	today's active flow: $aapl $bac $mu $t $nvda $fb $tsla $amzn $jpm $amd $msft $c $snap $wfc $bbry $f $adbe $gg $bbry $fdx $alny $intc $coppic.twitter.com/e0kdrthxci	0.6	negative	-0.133333		2010-05-31	0	391	0	0	28.69	90	301	0.230179	0.769821	129.74	386.26		2010-05-31	0	0	0	0	0	0	28.69	0	0	94	0	2	0
2017-03-22	TODAY'S ACTIVE FLOW >> $BAC $AAPL $SNAP $NKE $FB $BABA $AMD $NVDA $C $TSLA $JPM $MU $F $TWTR $NFLX $WFC pic.twitter.com/RVoOU2XqCz	today's active flow >> $bac $aapl $snap $nke $fb $baba $amd $nvda $c $tsla $jpm $mu $f $twtr $nflx $wfc pic.twitter.com/rvoou2xqcz	today's active flow >> $bac $aapl $snap $nke $fb $baba $amd $nvda $c $tsla $jpm $mu $f $twtr $nflx $wfc pic.twitter.com/rvoou2xqcz	0.6	negative	-0.133333		2010-06-01	1	392	0	1	28.23	90	302	0.229592	0.770408	129.969	387.031		2010-06-01	1	0	0	1	0	0	28.23	0	0	95	1	3	1
2018-08-30	Banking in 2018 Wells Fargo charges 3 percent on International debtor card purchases & 5 percent on international ATM withdrawals $wfc WTF	banking in 2018 wells fargo charges 3 percent on international debtor card purchases & 5 percent on international atm withdrawals $wfc what the fuck	banking in 2018 wells fargo charges 3 percent on international debtor card purchases & 5 percent on international atm withdrawals $wfc what the fuck	0.2	negative	-0.133333		2010-06-02	0	392	0	0	29.18	90	302	0.229592	0.770408	130.199	387.801		2010-06-02	0	0	0	0	0	0	29.18	0	0	95	0	2	0
2018-01-31	TODAY'S ACTIVE FLOW: $AMD $FB $MSFT $BABA $AAPL $BAC $MU $BA $TWTR $NFLX $WFC $TSLA $T $INTC $GE $SQ $QCOM $EA $NVDA $AMZN $WYNN $PFE $EBAY $NXPI $Cpic.twitter.com/7hBApFzDpp	today's active flow: $amd $fb $msft $baba $aapl $bac $mu $ba $twtr $nflx $wfc $tsla $t $intc $ge $sq $qcom $ea $nvda $amzn $wynn $pfe $ebay $nxpi $cpic.twitter.com/7hbapfzdpp	today's active flow: $amd $fb $msft $baba $aapl $bac $mu $ba $twtr $nflx $wfc $tsla $t $intc $ge $sq $qcom $ea $nvda $amzn $wynn $pfe $ebay $nxpi $cpic.twitter.com/7hbapfzdpp	0.6	negative	-0.133333		2010-06-03	0	392	0	0	28.86	90	302	0.229592	0.770408	130.429	388.571		2010-06-03	0	0	0	0	0	0	28.86	0	0	95	0	2	0
2018-01-11	Calls active ahead of earnings: $GS, $JPM, & $WFC. $MU pre-earnings, $SQ MNA chatter @AngieMiles & w @FreeboardCap Leaps Positions, $PG http://bit.ly/2CR2zN4	calls active ahead of earnings: $gs, $jpm, & $wfc. $mu pre-earnings, $sq mna chatter @angiemiles & w @freeboardcap leaps positions, $pg	calls active ahead of earnings: $gs, $jpm, & $wfc. $mu pre-earnings, $sq mna chatter @angiemiles & w @freeboardcap leaps positions, $pg	0.6	negative	-0.133333		2010-06-04	3	395	3	0	27.78	93	302	0.235443	0.764557	130.664	389.336		2010-06-04	3	3	0	0	0	0	27.78	0	0	94	-1	1	3
2018-01-10	TODAY'S ACTIVE FLOW: $GE $BAC $AAPL $BABA $MU $NVDA $FB $F $KODK $T $TEVA $TSLA $JPM $NFLX $INTC $MON $DAL $SNAP $WFC $S $MSFT $GILD $TGT $JD $SQ $BA $UAL $NVAXpic.twitter.com/ObnlR4yZX8	today's active flow: $ge $bac $aapl $baba $mu $nvda $fb $f $kodk $t $teva $tsla $jpm $nflx $intc $mon $dal $snap $wfc $s $msft $gild $tgt $jd $sq $ba $ual $nvaxpic.twitter.com/obnlr4yzx8	today's active flow: $ge $bac $aapl $baba $mu $nvda $fb $f $kodk $t $teva $tsla $jpm $nflx $intc $mon $dal $snap $wfc $s $msft $gild $tgt $jd $sq $ba $ual $nvaxpic.twitter.com/obnlr4yzx8	0.6	negative	-0.133333		2010-06-05	2	397	0	2	27.78	93	304	0.234257	0.765743	130.898	390.102		2010-06-05	2	0	0	2	0	0	27.78	0	0	95	1	3	2
2018-01-05	Calls active in: $GE, $AAPL, $INTC, $AMD. Plus $ROKU puts, $XBT #BitcoinFutures @AngieMiles & @ivolatility on bank earnings: $BAC & $WFC http://bit.ly/2CJtlKq	calls active in: $ge, $aapl, $intc, $amd. plus $roku puts, $xbt #bitcoinfutures @angiemiles & @ivolatility on bank earnings: $bac & $wfc	calls active in: $ge, $aapl, $intc, $amd. plus $roku puts, $xbt #bitcoinfutures @angiemiles & @ivolatility on bank earnings: $bac & $wfc	0.6	negative	-0.133333		2010-06-06	0	397	0	0	27.78	93	304	0.234257	0.765743	131.133	390.867		2010-06-06	0	0	0	0	0	0	27.78	0	0	95	0	2	0
2018-01-02	$BABA $AAPL $FB $MU $GE $BAC $NFLX $MSFT $WFC $AMD $TWTR $FCX $F $TWX $JCP $MON $T $NVDA $VRX $TSLA $AMZN $CTL $INTC $C-Most active optionspic.twitter.com/XdHjrawlm8	$baba $aapl $fb $mu $ge $bac $nflx $msft $wfc $amd $twtr $fcx $f $twx $jcp $mon $t $nvda $vrx $tsla $amzn $ctl $intc $c-most active optionspic.twitter.com/xdhjrawlm8	$baba $aapl $fb $mu $ge $bac $nflx $msft $wfc $amd $twtr $fcx $f $twx $jcp $mon $t $nvda $vrx $tsla $amzn $ctl $intc $c-most active optionspic.twitter.com/xdhjrawlm8	0.6	negative	-0.133333		2010-06-07	0	397	0	0	27.29	93	304	0.234257	0.765743	131.367	391.633		2010-06-07	0	0	0	0	0	0	27.29	0	0	95	0	2	0
2018-01-02	TODAY'S ACTIVE FLOW: $BABA $AAPL $FB $GE $NFLX $BAC $WFC $AMD $TWX $TWTR $FCX $VRX $NVDA $C $TSLA $AMZN $BB $Xpic.twitter.com/CgQ8EK6kjh	today's active flow: $baba $aapl $fb $ge $nflx $bac $wfc $amd $twx $twtr $fcx $vrx $nvda $c $tsla $amzn $bb $xpic.twitter.com/cgq8ek6kjh	today's active flow: $baba $aapl $fb $ge $nflx $bac $wfc $amd $twx $twtr $fcx $vrx $nvda $c $tsla $amzn $bb $xpic.twitter.com/cgq8ek6kjh	0.6	negative	-0.133333		2010-06-08	0	397	0	0	27.76	93	304	0.234257	0.765743	131.601	392.399		2010-06-08	0	0	0	0	0	0	27.76	0	0	95	0	2	0
2018-04-23	BREAKING: New report from @lpf_dot_io & @cars4consumers found that out of Ã¢â‚¬Å“at least 4.3 million victims of @WellsFargoÃ¢â‚¬â„¢s illegal activities, only 2 won in arbitrationÃ¢â‚¬ï¿½ against the bank last year. _x000D_ #RipoffClause #WellsFargoFraud $wfc http://carsfoundation.org/pdf/arbitration_Wells-Fargo_results_2017_LPF.pdfÃ‚Â Ã¢â‚¬Â¦pic.twitter.com/sataHnrguD	breaking: new report from @lpf_dot_io & @cars4consumers found that out of at least 4.3 million victims of @wellsfargos illegal activities, only 2 won in arbitration against the bank last year. _x000D_ #ripoffclause #wellsfargofraud $wfc	breaking: new report from @lpf_dot_io & @cars4consumers found that out of at least 4.3 million victims of @wellsfargos illegal activities, only 2 won in arbitration against the bank last year. _x000D_ #ripoffclause #wellsfargofraud $wfc	0.484242	negative	-0.132727		2010-06-09	0	397	0	0	27.03	93	304	0.234257	0.765743	131.835	393.165		2010-06-09	0	0	0	0	0	0	27.03	0	0	95	0	2	0
2013-01-31	Apple isn't alone -- here are 10 other big names that the S&P left behind http://bit.ly/XpqacnÃ‚Â $AAPL $BAC $BA $MNST $STZ	apple isn't alone -- here are 10 other big names that the s&p left behind $aapl $bac $ba $mnst $stz	apple isn't alone -- here are 10 other big names that the s&p left behind $aapl $bac $ba $mnst $stz	0.29375	negative	-0.13125		2010-06-10	0	397	0	0	28.13	93	304	0.234257	0.765743	132.07	393.93		2010-06-10	0	0	0	0	0	0	28.13	0	0	95	0	2	0
2015-02-26	So! What color do you see??? I see little bit of blue on the white part of dress, but seriously, iÃ¢â‚¬Â¦ https://instagram.com/p/zlvpwcH1KD/	so! what color do you see??? i see little bit of blue on the white part of dress, but seriously, i	so! what color do you see??? i see little bit of blue on the white part of dress, but seriously, i	0.316667	negative	-0.130208		2010-06-11	1	398	1	0	27.84	94	304	0.236181	0.763819	132.306	394.694		2010-06-11	1	1	0	0	0	0	27.84	0	0	94	-1	1	1
2009-06-15	Financials like $wfc and $bac could likely gap up tomorrow if we have a slight bull turnaround late afternoon. long position in $wfc.	financials like $wfc and $bac could likely gap up tomorrow if we have a slight bull turnaround late afternoon. long position in $wfc.	financials like $wfc and $bac could likely gap up tomorrow if we have a slight bull turnaround late afternoon. long position in $wfc.	0.541667	negative	-0.129167		2010-06-12	0	398	0	0	27.84	94	304	0.236181	0.763819	132.542	395.458		2010-06-12	0	0	0	0	0	0	27.84	0	0	94	0	2	0
2011-12-08	Ask about $BAC $CLWR $MU $AA $SIRI $S $RF $WFR and other active low-dollar stocks at #SU10chat at 4:30 pm ET	ask about $bac $clwr $mu $aa $siri $s $rf $wfr and other active low-dollar stocks at #su10chat at 4:30 pm et	ask about $bac $clwr $mu $aa $siri $s $rf $wfr and other active low-dollar stocks at #su10chat at 4:30 pm et	0.4875	negative	-0.129167		2010-06-13	1	399	0	1	27.84	94	305	0.235589	0.764411	132.778	396.222		2010-06-13	1	0	0	1	0	0	27.84	0	0	95	1	3	1
2017-07-31	Refuting Mr. Howard is harder with time, & large # of still-hidden docs bodes ill for his critics. https://howardonmortgagefinance.comÃ‚Â $fnma $wfc $brk	refuting mr. howard is harder with time, & large # of still-hidden docs bodes ill for his critics. $fnma $wfc $brk	refuting mr. howard is harder with time, & large # of still-hidden docs bodes ill for his critics. $fnma $wfc $brk	0.47619	negative	-0.128571		2010-06-14	1	400	0	1	27.4	94	306	0.235	0.765	133.013	396.987		2010-06-14	1	0	0	1	0	0	27.4	0	0	96	1	3	1
2017-12-13	True. Obama Admin housing policy was TBTF-bank giveaway, homeownership at historic lows, rents far outstripping incomes, hardly any help for Dem base to build wealth. And Obama housing alums still work today to hand housing mkt over to Wells. $WFC $BRKhttp://thehill.com/blogs/blog-briefing-room/364615-charles-barkley-im-so-proud-of-alabamaÃ‚Â Ã¢â‚¬Â¦	true. obama admin housing policy was tbtf-bank giveaway, homeownership at historic lows, rents far outstripping incomes, hardly any help for dem base to build wealth. and obama housing alums still work today to hand housing mkt over to wells. $wfc $brk	true. obama admin housing policy was tbtf-bank giveaway, homeownership at historic lows, rents far outstripping incomes, hardly any help for dem base to build wealth. and obama housing alums still work today to hand housing mkt over to wells. $wfc $brk	0.638333	negative	-0.128333		2010-06-15	1	401	1	0	27.91	95	306	0.236908	0.763092	133.249	397.751		2010-06-15	1	1	0	0	0	0	27.91	0	0	95	-1	1	1
2011-10-31	The #Dow closed down 276 points today -- but still managed to post its biggest monthly gain on record http://fxn.ws/tMp1a8Ã‚Â $MF $JPM $BAC	the #dow closed down 276 points today -- but still managed to post its biggest monthly gain on record $mf $jpm $bac	the #dow closed down 276 points today -- but still managed to post its biggest monthly gain on record $mf $jpm $bac	0.194444	negative	-0.127778		2010-06-16	0	401	0	0	28.12	95	306	0.236908	0.763092	133.486	398.514		2010-06-16	0	0	0	0	0	0	28.12	0	0	95	0	2	0
2015-01-15	Analysts say $BOA earnings missed estimate due to irregular amounts of credit/debit replacement cards being sent to the UWS of Manhattan.	analysts say $boa earnings missed estimate due to irregular amounts of credit/debit replacement cards being sent to the uws of manhattan.	analysts say $boa earnings missed estimate due to irregular amounts of credit/debit replacement cards being sent to the uws of manhattan.	0.375	negative	-0.125		2010-06-17	1	402	0	1	27.93	95	307	0.236318	0.763682	133.723	399.277		2010-06-17	1	0	0	1	0	0	27.93	0	0	96	1	3	1
2012-05-20	Hello Los Angeles!! I missed you~~~ (; see you soon at the honda center tonight!	hello los angeles!! i missed you~~~ (; see you soon at the honda center tonight!	hello los angeles!! i missed you~~~ (; see you soon at the honda center tonight!	0.1	negative	-0.125		2010-06-18	0	402	0	0	28.07	95	307	0.236318	0.763682	133.959	400.041		2010-06-18	0	0	0	0	0	0	28.07	0	0	96	0	2	0
2017-10-02	Total Returns over the past year..._x000D_ $BAC: +66%_x000D_ $C: +58%_x000D_ $MS: +56%_x000D_ $GS: +51%_x000D_ $JPM: +49%_x000D_ $SPY: +19%pic.twitter.com/gH3Yej5vgQ	total returns over the past year..._x000D_ $bac: +66%_x000D_ $c: +58%_x000D_ $ms: +56%_x000D_ $gs: +51%_x000D_ $jpm: +49%_x000D_ $spy: +19%pic.twitter.com/gh3yej5vgq	total returns over the past year..._x000D_ $bac: +66%_x000D_ $c: +58%_x000D_ $ms: +56%_x000D_ $gs: +51%_x000D_ $jpm: +49%_x000D_ $spy: +19%pic.twitter.com/gh3yej5vgq	0.5	negative	-0.125		2010-06-19	0	402	0	0	28.07	95	307	0.236318	0.763682	134.195	400.805		2010-06-19	0	0	0	0	0	0	28.07	0	0	96	0	2	0
2017-09-19	Is Ripple Poised To Disrupt Bitcoin? - https://invst.ly/56yepÃ‚Â _x000D_ -_x000D_ $XRP Unlike any other crypto. This is a business with $BAC $UBS, in it.	is ripple poised to disrupt bitcoin? - _x000D_ -_x000D_ $xrp unlike any other crypto. this is a business with $bac $ubs, in it.	is ripple poised to disrupt bitcoin? - _x000D_ -_x000D_ $xrp unlike any other crypto. this is a business with $bac $ubs, in it.	0.375	negative	-0.125		2010-06-20	0	402	0	0	28.07	95	307	0.236318	0.763682	134.432	401.568		2010-06-20	0	0	0	0	0	0	28.07	0	0	96	0	2	0
2017-01-01	The numbers are not pretty Jim @JamesGRickards $SPX $SPY $DIA $VIX $TVIX $AAPL $FB $C $BAC $JPM $INTC $IBM $MSFT @patrickbutleruspic.twitter.com/AUAoF8QsPy	the numbers are not pretty jim @jamesgrickards $spx $spy $dia $vix $tvix $aapl $fb $c $bac $jpm $intc $ibm $msft @patrickbutleruspic.twitter.com/auaof8qspy	the numbers are not pretty jim @jamesgrickards $spx $spy $dia $vix $tvix $aapl $fb $c $bac $jpm $intc $ibm $msft @patrickbutleruspic.twitter.com/auaof8qspy	1	negative	-0.125		2010-06-21	0	402	0	0	27.94	95	307	0.236318	0.763682	134.668	402.332		2010-06-21	0	0	0	0	0	0	27.94	0	0	96	0	2	0
2016-11-03	Apple is undercutting its buy point while Microsoft, Bank of America are on edge with jobs data due http://ow.ly/iCbH305Pa8EÃ‚Â $AAPL $MSFT $BAC pic.twitter.com/ux38m14c51	apple is undercutting its buy point while microsoft, bank of america are on edge with jobs data due $aapl $msft $bac pic.twitter.com/ux38m14c51	apple is undercutting its buy point while microsoft, bank of america are on edge with jobs data due $aapl $msft $bac pic.twitter.com/ux38m14c51	0.375	negative	-0.125		2010-06-22	0	402	0	0	27.46	95	307	0.236318	0.763682	134.904	403.096		2010-06-22	0	0	0	0	0	0	27.46	0	0	96	0	2	0
2015-05-13	Setups for Wednesday http://stks.co/t22cXÃ‚Â other stocks to watch today $AAPL $TWTR $GPRO $FB $CNET $TASR $POWR $BAC $C $BABA $DAL $EGL $Z	setups for wednesday other stocks to watch today $aapl $twtr $gpro $fb $cnet $tasr $powr $bac $c $baba $dal $egl $z	setups for wednesday other stocks to watch today $aapl $twtr $gpro $fb $cnet $tasr $powr $bac $c $baba $dal $egl $z	0.375	negative	-0.125		2010-06-23	0	402	0	0	27.32	95	307	0.236318	0.763682	135.141	403.859		2010-06-23	0	0	0	0	0	0	27.32	0	0	96	0	2	0
2015-05-07	#SALT2015 poll: Which US Bank would be the first to fail if FASB required mark-to-market?_x000D_ $BAC $C $GS $MS $WFC $JPM $FederalReserve	#salt2015 poll: which us bank would be the first to fail if fasb required mark-to-market?_x000D_ $bac $c $gs $ms $wfc $jpm $federalreserve	#salt2015 poll: which us bank would be the first to fail if fasb required mark-to-market?_x000D_ $bac $c $gs $ms $wfc $jpm $federalreserve	0.316667	negative	-0.125		2010-06-24	5	407	1	4	26.86	96	311	0.235872	0.764128	135.376	404.624		2010-06-24	5	1	0	4	0	0	26.86	0	0	97	1	3	4
2015-04-08	Setups for Wednesday http://stks.co/r1oniÃ‚Â other stocks to watch $RAD $GPRO $TWTR $AAPL $CYBR $CHK $BP $PLAY $OVAS $FB $C $BAC $JPM $EYES	setups for wednesday other stocks to watch $rad $gpro $twtr $aapl $cybr $chk $bp $play $ovas $fb $c $bac $jpm $eyes	setups for wednesday other stocks to watch $rad $gpro $twtr $aapl $cybr $chk $bp $play $ovas $fb $c $bac $jpm $eyes	0.375	negative	-0.125		2010-06-25	0	407	0	0	27.05	96	311	0.235872	0.764128	135.612	405.388		2010-06-25	0	0	0	0	0	0	27.05	0	0	97	0	2	0
2015-03-18	Energy $APC $CVX $HAL $APA_x000D_ Fins/Insur $BAC $AIG $GS $RE_x000D_ Tech $FB $QQQ $GOOGL $INTC $GLW_x000D_ Health $FXH $MRK_x000D_ Int $IFN_x000D_ Other $DSW $GLD_x000D_ #LTPort	energy $apc $cvx $hal $apa_x000D_ fins/insur $bac $aig $gs $re_x000D_ tech $fb $qqq $googl $intc $glw_x000D_ health $fxh $mrk_x000D_ int $ifn_x000D_ other $dsw $gld_x000D_ #ltport	energy $apc $cvx $hal $apa_x000D_ fins/insur $bac $aig $gs $re_x000D_ tech $fb $qqq $googl $intc $glw_x000D_ health $fxh $mrk_x000D_ int $ifn_x000D_ other $dsw $gld_x000D_ #ltport	0.375	negative	-0.125		2010-06-26	0	407	0	0	27.05	96	311	0.235872	0.764128	135.848	406.152		2010-06-26	0	0	0	0	0	0	27.05	0	0	97	0	2	0
2015-02-25	$BAC buyer 23,314 3/13 16.5 C .24 -- may roll some from other strike	$bac buyer 23,314 3/13 16.5 c .24 -- may roll some from other strike	$bac buyer 23,314 3/13 16.5 c .24 -- may roll some from other strike	0.375	negative	-0.125		2010-06-27	0	407	0	0	27.05	96	311	0.235872	0.764128	136.084	406.916		2010-06-27	0	0	0	0	0	0	27.05	0	0	97	0	2	0
2014-12-17	Why $WFC Stands Out From Every Other Mega-Bank (In 6 Charts) $BAC $C $JPM http://benzinga.com/z/5088753Ã‚Â via @CapitalMktLabs	why $wfc stands out from every other mega-bank (in 6 charts) $bac $c $jpm via @capitalmktlabs	why $wfc stands out from every other mega-bank (in 6 charts) $bac $c $jpm via @capitalmktlabs	0.375	negative	-0.125		2010-06-28	3	410	0	3	27.03	96	314	0.234146	0.765854	136.318	407.682		2010-06-28	3	0	0	3	0	0	27.03	0	0	98	1	3	3
2014-08-22	Oh that $16B penalty $BAC is paying? Not exactly from @petereavis & @mcorkery5 http://nyti.ms/1wcYhtC	oh that $16b penalty $bac is paying? not exactly from @petereavis & @mcorkery5	oh that $16b penalty $bac is paying? not exactly from @petereavis & @mcorkery5	0.25	negative	-0.125		2010-06-29	1	411	0	1	25.93	96	315	0.233577	0.766423	136.552	408.448		2010-06-29	1	0	0	1	0	0	25.93	0	0	99	1	3	1
2014-06-03	BofA ex-CEO Ken Lewis finds a cause and other banking reads: http://on.mktw.net/1kFnNMdÃ‚Â $BAC pic.twitter.com/tkeGTzfCDu	bofa ex-ceo ken lewis finds a cause and other banking reads: $bac pic.twitter.com/tkegtzfcdu	bofa ex-ceo ken lewis finds a cause and other banking reads: $bac pic.twitter.com/tkegtzfcdu	0.375	negative	-0.125		2010-06-30	0	411	0	0	25.6	96	315	0.233577	0.766423	136.785	409.215		2010-06-30	0	0	0	0	0	0	25.6	0	0	99	0	2	0
2013-11-17	Setups for Monday http://stks.co/etBdÃ‚Â $FB $FSLR $HIMX $MSFT $ONVO $OPXA $P other stocks to watch $TWTR $NQ $NVDA $BAC $JPM $GS $SIRI $C	setups for monday $fb $fslr $himx $msft $onvo $opxa $p other stocks to watch $twtr $nq $nvda $bac $jpm $gs $siri $c	setups for monday $fb $fslr $himx $msft $onvo $opxa $p other stocks to watch $twtr $nq $nvda $bac $jpm $gs $siri $c	0.375	negative	-0.125		2010-07-01	0	411	0	0	25.18	96	315	0.233577	0.766423	137.019	409.981		2010-07-01	0	0	0	0	0	0	25.18	0	0	99	0	2	0
2011-10-04	Billionaire investor Warren Buffett is not concerned by the sharp drop in Bank of America Corp $BAC	billionaire investor warren buffett is not concerned by the sharp drop in bank of america corp $bac	billionaire investor warren buffett is not concerned by the sharp drop in bank of america corp $bac	0.75	negative	-0.125		2010-07-02	0	411	0	0	24.88	96	315	0.233577	0.766423	137.252	410.748		2010-07-02	0	0	0	0	0	0	24.88	0	0	99	0	2	0
2011-07-26	California Taps Goldman, Other Banks for $5.4B http://bloom.bg/nH0znC $BAC $C $GS $JPM $MS $STOCA1 $USB $WFC	california taps goldman, other banks for $5.4b $bac $c $gs $jpm $ms $stoca1 $usb $wfc	california taps goldman, other banks for $5.4b $bac $c $gs $jpm $ms $stoca1 $usb $wfc	0.375	negative	-0.125		2010-07-03	0	411	0	0	24.88	96	315	0.233577	0.766423	137.486	411.514		2010-07-03	0	0	0	0	0	0	24.88	0	0	99	0	2	0
2010-06-24	10 Wall Streeters Who Were Ordered To Pay Their "Excessive" Bonuses Back $BAC $CS $MS $C $GS $AIG by @courtn_comstock http://bit.ly/95UZuj	10 wall streeters who were ordered to pay their "excessive" bonuses back $bac $cs $ms $c $gs $aig by @courtn_comstock	10 wall streeters who were ordered to pay their "excessive" bonuses back $bac $cs $ms $c $gs $aig by @courtn_comstock	0.5	negative	-0.125		2010-07-04	0	411	0	0	24.88	96	315	0.233577	0.766423	137.72	412.28		2010-07-04	0	0	0	0	0	0	24.88	0	0	99	0	2	0
2009-09-02	Bank of America won't let guy with no arms cash a check due to lack of thumbprint http://bit.ly/zpL94 $BAC	bank of america won't let guy with no arms cash a check due to lack of thumbprint $bac	bank of america won't let guy with no arms cash a check due to lack of thumbprint $bac	0.375	negative	-0.125		2010-07-05	0	411	0	0	24.88	96	315	0.233577	0.766423	137.953	413.047		2010-07-05	0	0	0	0	0	0	24.88	0	0	99	0	2	0
2009-02-24	$BAC joins twitter @BofA_help Soon maybe $C & $BAC can with twitter each other	$bac joins twitter @bofa_help soon maybe $c & $bac can with twitter each other	$bac joins twitter @bofa_help soon maybe $c & $bac can with twitter each other	0.375	negative	-0.125		2010-07-06	0	411	0	0	25.15	96	315	0.233577	0.766423	138.187	413.813		2010-07-06	0	0	0	0	0	0	25.15	0	0	99	0	2	0
2010-11-29	Hotels Attract JPMorgan as Loan Recoveries Beat Other Properties_x000D_ http://ow.ly/3gRKL $JPM $WFC	hotels attract jpmorgan as loan recoveries beat other properties_x000D_ $jpm $wfc	hotels attract jpmorgan as loan recoveries beat other properties_x000D_ $jpm $wfc	0.375	negative	-0.125		2010-07-07	0	411	0	0	26.66	96	315	0.233577	0.766423	138.42	414.58		2010-07-07	0	0	0	0	0	0	26.66	0	0	99	0	2	0
2011-07-26	California Taps Goldman, Other Banks for $5.4B http://bloom.bg/nH0znC $BAC $C $GS $JPM $MS $STOCA1 $USB $WFC	california taps goldman, other banks for $5.4b $bac $c $gs $jpm $ms $stoca1 $usb $wfc	california taps goldman, other banks for $5.4b $bac $c $gs $jpm $ms $stoca1 $usb $wfc	0.375	negative	-0.125		2010-07-08	0	411	0	0	26.64	96	315	0.233577	0.766423	138.654	415.346		2010-07-08	0	0	0	0	0	0	26.64	0	0	99	0	2	0
2011-01-01	$WFC : I could see that....if there's a weakness to exploit, they will.....nowadays people aren't battling each other http://bit.ly/fI1lVa	$wfc : i could see that....if there's a weakness to exploit, they will.....nowadays people aren't battling each other	$wfc : i could see that....if there's a weakness to exploit, they will.....nowadays people aren't battling each other	0.375	negative	-0.125		2010-07-09	0	411	0	0	27	96	315	0.233577	0.766423	138.888	416.112		2010-07-09	0	0	0	0	0	0	27	0	0	99	0	2	0
2014-12-17	Why $WFC Stands Out From Every Other Mega-Bank (In 6 Charts) $BAC $C $JPM http://benzinga.com/z/5088753Ã‚Â via @CapitalMktLabs	why $wfc stands out from every other mega-bank (in 6 charts) $bac $c $jpm via @capitalmktlabs	why $wfc stands out from every other mega-bank (in 6 charts) $bac $c $jpm via @capitalmktlabs	0.375	negative	-0.125		2010-07-10	0	411	0	0	27	96	315	0.233577	0.766423	139.121	416.879		2010-07-10	0	0	0	0	0	0	27	0	0	99	0	2	0
2015-05-07	#SALT2015 poll: Which US Bank would be the first to fail if FASB required mark-to-market?_x000D_ $BAC $C $GS $MS $WFC $JPM $FederalReserve	#salt2015 poll: which us bank would be the first to fail if fasb required mark-to-market?_x000D_ $bac $c $gs $ms $wfc $jpm $federalreserve	#salt2015 poll: which us bank would be the first to fail if fasb required mark-to-market?_x000D_ $bac $c $gs $ms $wfc $jpm $federalreserve	0.316667	negative	-0.125		2010-07-11	0	411	0	0	27	96	315	0.233577	0.766423	139.355	417.645		2010-07-11	0	0	0	0	0	0	27	0	0	99	0	2	0
2016-01-26	% of bank's total Oil & Gas loans?_x000D_ $BAC at 2.4%, $WFC at 1.9%, $JPM at 1.6%, $PNC at 1.3%, $USB at 1.2% #Perspective #Small $XLF $SPY $USO	% of bank's total oil & gas loans?_x000D_ $bac at 2.4%, $wfc at 1.9%, $jpm at 1.6%, $pnc at 1.3%, $usb at 1.2% #perspective #small $xlf $spy $uso	% of bank's total oil & gas loans?_x000D_ $bac at 2.4%, $wfc at 1.9%, $jpm at 1.6%, $pnc at 1.3%, $usb at 1.2% #perspective #small $xlf $spy $uso	0.575	negative	-0.125		2010-07-12	0	411	0	0	27.06	96	315	0.233577	0.766423	139.588	418.412		2010-07-12	0	0	0	0	0	0	27.06	0	0	99	0	2	0
2017-04-25	Wells Fargo pauses annual meeting due to unruly shareholder https://yhoo.it/2peB7TqÃ‚Â $WFC pic.twitter.com/rFT6dNKIzj	wells fargo pauses annual meeting due to unruly shareholder $wfc pic.twitter.com/rft6dnkizj	wells fargo pauses annual meeting due to unruly shareholder $wfc pic.twitter.com/rft6dnkizj	0.375	negative	-0.125		2010-07-13	0	411	0	0	27.94	96	315	0.233577	0.766423	139.822	419.178		2010-07-13	0	0	0	0	0	0	27.94	0	0	99	0	2	0
2017-04-12	JPMorgan, Citi, Wells Fargo earnings due. Does $JPM CEO Jamie Dimon still have Trump "spirits"? http://ow.ly/rgab30aOl7KÃ‚Â $C $WFC $TSM $AAPLpic.twitter.com/FVY0HQjvHU	jpmorgan, citi, wells fargo earnings due. does $jpm ceo jamie dimon still have trump "spirits"? $c $wfc $tsm $aaplpic.twitter.com/fvy0hqjvhu	jpmorgan, citi, wells fargo earnings due. does $jpm ceo jamie dimon still have trump "spirits"? $c $wfc $tsm $aaplpic.twitter.com/fvy0hqjvhu	0.375	negative	-0.125		2010-07-14	0	411	0	0	27.66	96	315	0.233577	0.766423	140.055	419.945		2010-07-14	0	0	0	0	0	0	27.66	0	0	99	0	2	0
2017-01-09	Wells Fargo upgraded itself and the other banks today. They use Trump's doctor to analyze financials though .... $wfc	wells fargo upgraded itself and the other banks today. they use trump's doctor to analyze financials though .... $wfc	wells fargo upgraded itself and the other banks today. they use trump's doctor to analyze financials though .... $wfc	0.375	negative	-0.125		2010-07-15	1	412	1	0	27.81	97	315	0.235437	0.764563	140.291	420.709		2010-07-15	1	1	0	0	0	0	27.81	0	0	98	-1	1	1
2018-08-24	#Breaking: Wells Fargo says it will lay off 638 employees._x000D_ Cuts in mortgage division, due to slower housing sales. $WFC	#breaking: wells fargo says it will lay off 638 employees._x000D_ cuts in mortgage division, due to slower housing sales. $wfc	#breaking: wells fargo says it will lay off 638 employees._x000D_ cuts in mortgage division, due to slower housing sales. $wfc	0.375	negative	-0.125		2010-07-16	0	412	0	0	26.24	97	315	0.235437	0.764563	140.526	421.474		2010-07-16	0	0	0	0	0	0	26.24	0	0	98	0	2	0
2018-02-27	With the imposed size limits placed upon $WFC, IÃ¢â‚¬â„¢ll be curious what they do with excess cash. Dividends would be a natural answer, but regulators control capital allocation plans of big banks and might not want to reward its shareholders. $JNJ $AAPL #DGIhttps://finance.yahoo.com/news/3-dividend-stocks-minting-money-020900519.htmlÃ‚Â Ã¢â‚¬Â¦	with the imposed size limits placed upon $wfc, ill be curious what they do with excess cash. dividends would be a natural answer, but regulators control capital allocation plans of big banks and might not want to reward its shareholders. $jnj $aapl #dgi	with the imposed size limits placed upon $wfc, ill be curious what they do with excess cash. dividends would be a natural answer, but regulators control capital allocation plans of big banks and might not want to reward its shareholders. $jnj $aapl #dgi	0.625	negative	-0.125		2010-07-17	0	412	0	0	26.24	97	315	0.235437	0.764563	140.762	422.238		2010-07-17	0	0	0	0	0	0	26.24	0	0	98	0	2	0
2014-10-15	Bank blood-letting: $BAC was up pre-market, now down 4%; $RF down 5.5%, $KEY down 6.7%; other majors down 2-3% range. $WFC $C $JPM	bank blood-letting: $bac was up pre-market, now down 4%; $rf down 5.5%, $key down 6.7%; other majors down 2-3% range. $wfc $c $jpm	bank blood-letting: $bac was up pre-market, now down 4%; $rf down 5.5%, $key down 6.7%; other majors down 2-3% range. $wfc $c $jpm	0.421759	negative	-0.124537		2010-07-18	0	412	0	0	26.24	97	315	0.235437	0.764563	140.997	423.003		2010-07-18	0	0	0	0	0	0	26.24	0	0	98	0	2	0
2018-12-24	Warren BuffettÃ¢â‚¬â„¢s 4th Quarter portfolio drawdown: _x000D_ $AAPL - roughly $19 billion_x000D_ $BAC - roughly $5 billion_x000D_ $AXP - a bit over $2 billion_x000D_ $KHC - a bit under $3 billion_x000D_ $USB - a bit over a half billion_x000D_ $WFC - about $4 billion	warren buffetts 4th quarter portfolio drawdown: _x000D_ $aapl - roughly $19 billion_x000D_ $bac - roughly $5 billion_x000D_ $axp - a bit over $2 billion_x000D_ $khc - a bit under $3 billion_x000D_ $usb - a bit over a half billion_x000D_ $wfc - about $4 billion	warren buffetts 4th quarter portfolio drawdown: _x000D_ $aapl - roughly $19 billion_x000D_ $bac - roughly $5 billion_x000D_ $axp - a bit over $2 billion_x000D_ $khc - a bit under $3 billion_x000D_ $usb - a bit over a half billion_x000D_ $wfc - about $4 billion	0.322222	negative	-0.122222		2010-07-19	0	412	0	0	26.02	97	315	0.235437	0.764563	141.233	423.767		2010-07-19	0	0	0	0	0	0	26.02	0	0	98	0	2	0
2018-12-24	Warren BuffettÃ¢â‚¬â„¢s 4th Quarter portfolio drawdown: _x000D_ $AAPL - roughly $19 billion_x000D_ $BAC - roughly $5 billion_x000D_ $AXP - a bit over $2 billion_x000D_ $KHC - a bit under $3 billion_x000D_ $USB - a bit over a half billion_x000D_ $WFC - about $4 billion	warren buffetts 4th quarter portfolio drawdown: _x000D_ $aapl - roughly $19 billion_x000D_ $bac - roughly $5 billion_x000D_ $axp - a bit over $2 billion_x000D_ $khc - a bit under $3 billion_x000D_ $usb - a bit over a half billion_x000D_ $wfc - about $4 billion	warren buffetts 4th quarter portfolio drawdown: _x000D_ $aapl - roughly $19 billion_x000D_ $bac - roughly $5 billion_x000D_ $axp - a bit over $2 billion_x000D_ $khc - a bit under $3 billion_x000D_ $usb - a bit over a half billion_x000D_ $wfc - about $4 billion	0.322222	negative	-0.122222		2010-07-20	2	414	0	2	25.91	97	317	0.2343	0.7657	141.467	424.533		2010-07-20	2	0	0	2	0	0	25.91	0	0	99	1	3	2
2015-01-05	Ramping treasuries, very weak junk bonds and big banks spell trouble for mkt as a whole $HYG $JNK $TLT $GS $JPM $BAC $MS	ramping treasuries, very weak junk bonds and big banks spell trouble for mkt as a whole $hyg $jnk $tlt $gs $jpm $bac $ms	ramping treasuries, very weak junk bonds and big banks spell trouble for mkt as a whole $hyg $jnk $tlt $gs $jpm $bac $ms	0.378125	negative	-0.121875		2010-07-21	1	415	0	1	26.06	97	318	0.233735	0.766265	141.701	425.299		2010-07-21	1	0	0	1	0	0	26.06	0	0	100	1	3	1
2014-02-22	New Post -- Too Big to Fails Are Faltering http://stks.co/s01LMÃ‚Â by @andrewunknown $GS $BAC $WFC $C $JPM $BKX $XLF $SPY	new post -- too big to fails are faltering by @andrewunknown $gs $bac $wfc $c $jpm $bkx $xlf $spy	new post -- too big to fails are faltering by @andrewunknown $gs $bac $wfc $c $jpm $bkx $xlf $spy	0.284848	negative	-0.121212		2010-07-22	0	415	0	0	27.39	97	318	0.233735	0.766265	141.934	426.066		2010-07-22	0	0	0	0	0	0	27.39	0	0	100	0	2	0
2018-07-04	The best performing stocks this year, by sector, are cyclicals. _x000D_ The worst are consumer staples. But not far behind are financials, which are down almost 6% this year. $GS $XLF $BAC $JPMhttps://stocktwits.com/briefingcom/message/128925018Ã‚Â Ã¢â‚¬Â¦	the best performing stocks this year, by sector, are cyclicals. _x000D_ the worst are consumer staples. but not far behind are financials, which are down almost 6% this year. $gs $xlf $bac $jpm	the best performing stocks this year, by sector, are cyclicals. _x000D_ the worst are consumer staples. but not far behind are financials, which are down almost 6% this year. $gs $xlf $bac $jpm	0.657778	negative	-0.121111		2010-07-23	0	415	0	0	27.42	97	318	0.233735	0.766265	142.168	426.832		2010-07-23	0	0	0	0	0	0	27.42	0	0	100	0	2	0
2010-02-18	Meredith Whitney says her estimates 30% lower than street. She expects large caps to go 10-15% lower. $BAC is "less worse" than others	meredith whitney says her estimates 30% lower than street. she expects large caps to go 10-15% lower. $bac is "less worse" than others	meredith whitney says her estimates 30% lower than street. she expects large caps to go 10-15% lower. $bac is "less worse" than others	0.365079	negative	-0.11746		2010-07-24	0	415	0	0	27.42	97	318	0.233735	0.766265	142.402	427.598		2010-07-24	0	0	0	0	0	0	27.42	0	0	100	0	2	0
2014-10-02	BofA chief Moynihan adds chairman role http://on.ft.com/1wZZYr5Ã‚Â via @FT | Terrifying. How is this good for long suffering $BAC shareholders?	bofa chief moynihan adds chairman role via @ft | terrifying. how is this good for long suffering $bac shareholders?	bofa chief moynihan adds chairman role via @ft | terrifying. how is this good for long suffering $bac shareholders?	0.666667	negative	-0.116667		2010-07-25	0	415	0	0	27.42	97	318	0.233735	0.766265	142.636	428.364		2010-07-25	0	0	0	0	0	0	27.42	0	0	100	0	2	0
2014-09-18	Three Big Banks Subject of "Heavy SEC Investigations" by @MarkMelin http://www.valuewalk.com/2014/09/big-banks-sec-investigations/Ã‚Â Ã¢â‚¬Â¦ $BAC $MS $GSpic.twitter.com/1MtokFJOND	three big banks subject of "heavy sec investigations" by @markmelin $bac $ms $gspic.twitter.com/1mtokfjond	three big banks subject of "heavy sec investigations" by @markmelin $bac $ms $gspic.twitter.com/1mtokfjond	0.383333	negative	-0.116667		2010-07-26	0	415	0	0	27.91	97	318	0.233735	0.766265	142.869	429.131		2010-07-26	0	0	0	0	0	0	27.91	0	0	100	0	2	0
2017-10-03	Just in: Sen. Warren demands firing of Wells Fargo CEO: 'At best you were incompetent, at worst you were complicit' $WFC	just in: sen. warren demands firing of wells fargo ceo: 'at best you were incompetent, at worst you were complicit' $wfc	just in: sen. warren demands firing of wells fargo ceo: 'at best you were incompetent, at worst you were complicit' $wfc	0.555556	negative	-0.116667		2010-07-27	0	415	0	0	28.39	97	318	0.233735	0.766265	143.103	429.897		2010-07-27	0	0	0	0	0	0	28.39	0	0	100	0	2	0
2017-10-03	"At best, you are incompetent. At worst, you are complicit... You should be fired." - Warren to Sloane_x000D_ $WFC @CNBC_x000D_ https://twitter.com/peteschroeder/status/915227051380047872/photo/1pic.twitter.com/e6ATtEJeuZ	"at best, you are incompetent. at worst, you are complicit... you should be fired." - warren to sloane_x000D_ $wfc @cnbc_x000D_	"at best, you are incompetent. at worst, you are complicit... you should be fired." - warren to sloane_x000D_ $wfc @cnbc_x000D_	0.555556	negative	-0.116667		2010-07-28	1	416	0	1	28.07	97	319	0.233173	0.766827	143.336	430.664		2010-07-28	1	0	0	1	0	0	28.07	0	0	101	1	3	1
2018-10-04	Thursday DARK POOL Prints/Trades_x000D_ $FCX 1 million print/trade at $13.45_x000D_ $WFC 1.1 million at $53.12_x000D_ $QQQ heavy prints coming in at $186.01 _x000D_ $GE 4 million at $12.52_x000D_ Key $SPY level to watch into the close is $289.82_x000D_ If you're tracking these, set price alerts at support & resistancepic.twitter.com/0brwzHzpTB	thursday dark pool prints/trades_x000D_ $fcx 1 million print/trade at $13.45_x000D_ $wfc 1.1 million at $53.12_x000D_ $qqq heavy prints coming in at $186.01 _x000D_ $ge 4 million at $12.52_x000D_ key $spy level to watch into the close is $289.82_x000D_ if you're tracking these, set price alerts at support & resistancepic.twitter.com/0brwzhzptb	thursday dark pool prints/trades_x000D_ $fcx 1 million print/trade at $13.45_x000D_ $wfc 1.1 million at $53.12_x000D_ $qqq heavy prints coming in at $186.01 _x000D_ $ge 4 million at $12.52_x000D_ key $spy level to watch into the close is $289.82_x000D_ if you're tracking these, set price alerts at support & resistancepic.twitter.com/0brwzhzptb	0.633333	negative	-0.116667		2010-07-29	1	417	0	1	27.69	97	320	0.232614	0.767386	143.569	431.431		2010-07-29	1	0	0	1	0	0	27.69	0	0	102	1	3	1
2016-01-12	Here's $BAC - the definition of a waste of space of a stock. Flat and underperforming for years pic.twitter.com/Ng17ERtFrT	here's $bac - the definition of a waste of space of a stock. flat and underperforming for years pic.twitter.com/ng17ertfrt	here's $bac - the definition of a waste of space of a stock. flat and underperforming for years pic.twitter.com/ng17ertfrt	0.0625	negative	-0.1125		2010-07-30	0	417	0	0	27.73	97	320	0.232614	0.767386	143.801	432.199		2010-07-30	0	0	0	0	0	0	27.73	0	0	102	0	2	0
2015-05-29	Boycott Bank Of America $BAC for preying on US Military members! "B of A Fined for Violations of Military Relief Law" http://www.nytimes.com/2015/05/30/business/dealbook/bank-of-america-fined-for-violations-of-military-relief-law.html?_r=0Ã‚Â Ã¢â‚¬Â¦	boycott bank of america $bac for preying on us military members! "b of a fined for violations of military relief law"	boycott bank of america $bac for preying on us military members! "b of a fined for violations of military relief law"	0.1	negative	-0.1125		2010-07-31	0	417	0	0	27.73	97	320	0.232614	0.767386	144.034	432.966		2010-07-31	0	0	0	0	0	0	27.73	0	0	102	0	2	0
2011-09-24	Don't be fooled, too big to fail is alive and well http://bit.ly/o9iv5mÃ‚Â So long as we have $C, $JPM, $BAC & $WFC, TBTF will still exist. $$	don't be fooled, too big to fail is alive and well so long as we have $c, $jpm, $bac & $wfc, tbtf will still exist. $$	don't be fooled, too big to fail is alive and well so long as we have $c, $jpm, $bac & $wfc, tbtf will still exist. $$	0.3	negative	-0.1125		2010-08-01	0	417	0	0	27.73	97	320	0.232614	0.767386	144.267	433.733		2010-08-01	0	0	0	0	0	0	27.73	0	0	102	0	2	0
2011-09-24	Don't be fooled, too big to fail is alive and well http://bit.ly/o9iv5mÃ‚Â So long as we have $C, $JPM, $BAC & $WFC, TBTF will still exist. $$	don't be fooled, too big to fail is alive and well so long as we have $c, $jpm, $bac & $wfc, tbtf will still exist. $$	don't be fooled, too big to fail is alive and well so long as we have $c, $jpm, $bac & $wfc, tbtf will still exist. $$	0.3	negative	-0.1125		2010-08-02	0	417	0	0	28.57	97	320	0.232614	0.767386	144.499	434.501		2010-08-02	0	0	0	0	0	0	28.57	0	0	102	0	2	0
2016-09-10	We on Wall Street were largely unaware of this at $WFC https://twitter.com/illini__jeff/status/774630678327472129Ã‚Â Ã¢â‚¬Â¦ Worked for a competing bank a few years ago. Shady practices by $WFC w/ respect to cross selling was well known in the industry @jimcramer	we on wall street were largely unaware of this at $wfc worked for a competing bank a few years ago. shady practices by $wfc w/ respect to cross selling was well known in the industry @jimcramer	we on wall street were largely unaware of this at $wfc worked for a competing bank a few years ago. shady practices by $wfc w/ respect to cross selling was well known in the industry @jimcramer	0.30625	negative	-0.1125		2010-08-03	0	417	0	0	28.12	97	320	0.232614	0.767386	144.732	435.268		2010-08-03	0	0	0	0	0	0	28.12	0	0	102	0	2	0
2012-12-18	RT @maxpower181278: $BAC now at just under 10x 2014 eps and 6x PEAK 2006 eps. Has the market gone mad? j-group is cheap as all get out.	rt @maxpower181278: $bac now at just under 10x 2014 eps and 6x peak 2006 eps. has the market gone mad? j-group is cheap as all get out.	rt @maxpower181278: $bac now at just under 10x 2014 eps and 6x peak 2006 eps. has the market gone mad? j-group is cheap as all get out.	0.85	negative	-0.1125		2010-08-04	0	417	0	0	27.93	97	320	0.232614	0.767386	144.965	436.035		2010-08-04	0	0	0	0	0	0	27.93	0	0	102	0	2	0
2017-12-11	This is hardly a news shocker, but: apparently even MORE bad $WFC press coming. (Still waiting for Warren Buffett to step UP.) $BRK $fnma	this is hardly a news shocker, but: apparently even more bad $wfc press coming. (still waiting for warren buffett to step up.) $brk $fnma	this is hardly a news shocker, but: apparently even more bad $wfc press coming. (still waiting for warren buffett to step up.) $brk $fnma	0.514583	negative	-0.110417		2010-08-05	1	418	0	1	27.88	97	321	0.232057	0.767943	145.197	436.803		2010-08-05	1	0	0	1	0	0	27.88	0	0	103	1	3	1
2018-02-27	They are privileged investors seeking:_x000D_ -Gteed investment agst default(Liquidation Right)_x000D_ -Provoke crisis to switch for Commons (Buffett & $BOA)_x000D_ Their stake in the C Capital can be covered by the same amount of Retained Earnings acct. Less expensive &less troublemakers to deal w/.	they are privileged investors seeking:_x000D_ -gteed investment agst default(liquidation right)_x000D_ -provoke crisis to switch for commons (buffett & $boa)_x000D_ their stake in the c capital can be covered by the same amount of retained earnings acct. less expensive &less troublemakers to deal w/.	they are privileged investors seeking:_x000D_ -gteed investment agst default(liquidation right)_x000D_ -provoke crisis to switch for commons (buffett & $boa)_x000D_ their stake in the c capital can be covered by the same amount of retained earnings acct. less expensive &less troublemakers to deal w/.	0.29881	negative	-0.109524		2010-08-06	0	418	0	0	27.75	97	321	0.232057	0.767943	145.429	437.571		2010-08-06	0	0	0	0	0	0	27.75	0	0	103	0	2	0
2013-05-15	I came in long $JPM $GS & $BAC today- i sold $JPM- and added $MS around $24.40- i do have less $GS & $BAC then i started with today #manage	i came in long $jpm $gs & $bac today- i sold $jpm- and added $ms around $24.40- i do have less $gs & $bac then i started with today #manage	i came in long $jpm $gs & $bac today- i sold $jpm- and added $ms around $24.40- i do have less $gs & $bac then i started with today #manage	0.233333	negative	-0.108333		2010-08-07	0	418	0	0	27.75	97	321	0.232057	0.767943	145.661	438.339		2010-08-07	0	0	0	0	0	0	27.75	0	0	103	0	2	0
2010-01-03	@MiamiPete you should wait to buy $BAC when there less risk in the price. Buy it when it hits $5. if ur long then please buy some puts	@miamipete you should wait to buy $bac when there less risk in the price. buy it when it hits $5. if ur long then please buy some puts	@miamipete you should wait to buy $bac when there less risk in the price. buy it when it hits $5. if ur long then please buy some puts	0.233333	negative	-0.108333		2010-08-08	0	418	0	0	27.75	97	321	0.232057	0.767943	145.893	439.107		2010-08-08	0	0	0	0	0	0	27.75	0	0	103	0	2	0
2016-10-25	(BN) Wall Street Banks to Face On-Site Reviews of Sales Practices | Here we go... All zombies banks cheat due to poor #real profits $WFC	(bn) wall street banks to face on-site reviews of sales practices | here we go... all zombies banks cheat due to poor #real profits $wfc	(bn) wall street banks to face on-site reviews of sales practices | here we go... all zombies banks cheat due to poor #real profits $wfc	0.425	negative	-0.108333		2010-08-09	0	418	0	0	28.23	97	321	0.232057	0.767943	146.125	439.875		2010-08-09	0	0	0	0	0	0	28.23	0	0	103	0	2	0
2014-11-23	"When the Wrong Job Sets You on the Right Course" by John Thiel https://www.linkedin.com/pulse/article/road-taken-when-wrong-job-sets-john-thielÃ‚Â Ã¢â‚¬Â¦ via @LinkedIn #DaleCarnegie $BAC #RoadNotTaken	"when the wrong job sets you on the right course" by john thiel via @linkedin #dalecarnegie $bac #roadnottaken	"when the wrong job sets you on the right course" by john thiel via @linkedin #dalecarnegie $bac #roadnottaken	0.717857	negative	-0.107143		2010-08-10	0	418	0	0	27.77	97	321	0.232057	0.767943	146.357	440.643		2010-08-10	0	0	0	0	0	0	27.77	0	0	103	0	2	0
2012-09-07	In the web extra... @ScottNations has your BofA $BAC trade. If it's anything like his $AAPL trade, it could mean big $! http://video.cnbc.com/gallery/?video=3000114498&play=1Ã‚Â Ã¢â‚¬Â¦	in the web extra... @scottnations has your bofa $bac trade. if it's anything like his $aapl trade, it could mean big $!	in the web extra... @scottnations has your bofa $bac trade. if it's anything like his $aapl trade, it could mean big $!	0.295833	negative	-0.104167		2010-08-11	1	419	0	1	26.3	97	322	0.231504	0.768496	146.588	441.412		2010-08-11	1	0	0	1	0	0	26.3	0	0	104	1	3	1
2016-05-12	Moynihan says no need to pare down multiple HQs. "Question is how to keep getting [headcount] down." If you're a $BAC employee: Ouch.	moynihan says no need to pare down multiple hqs. "question is how to keep getting [headcount] down." if you're a $bac employee: ouch.	moynihan says no need to pare down multiple hqs. "question is how to keep getting [headcount] down." if you're a $bac employee: ouch.	0.192593	negative	-0.103704		2010-08-12	0	419	0	0	26	97	322	0.231504	0.768496	146.82	442.18		2010-08-12	0	0	0	0	0	0	26	0	0	104	0	2	0
2013-01-11	"@RANsquawk: Note for $WFC, margins down, now to at 8 year low of 3.56% - so despite headline EPS beat, shares down pre-market"	"@ransquawk: note for $wfc, margins down, now to at 8 year low of 3.56% - so despite headline eps beat, shares down pre-market"	"@ransquawk: note for $wfc, margins down, now to at 8 year low of 3.56% - so despite headline eps beat, shares down pre-market"	0.292593	negative	-0.103704		2010-08-13	0	419	0	0	25.84	97	322	0.231504	0.768496	147.051	442.949		2010-08-13	0	0	0	0	0	0	25.84	0	0	104	0	2	0
2015-01-12	The Big 6 banks $JPM $BAC $C $GS $WFC $MS are expected to report 4Q Rev down 9% and per-share profit down 82%, per Thomson Reuters.	the big 6 banks $jpm $bac $c $gs $wfc $ms are expected to report 4q rev down 9% and per-share profit down 82%, per thomson reuters.	the big 6 banks $jpm $bac $c $gs $wfc $ms are expected to report 4q rev down 9% and per-share profit down 82%, per thomson reuters.	0.269444	negative	-0.102778		2010-08-14	2	421	1	1	25.84	98	323	0.232779	0.767221	147.284	443.716		2010-08-14	2	1	0	1	0	0	25.84	0	0	103	-1	1	1
2015-01-12	The Big 6 banks $JPM $BAC $C $GS $WFC $MS are expected to report 4Q Rev down 9% and per-share profit down 82%, per Thomson Reuters.	the big 6 banks $jpm $bac $c $gs $wfc $ms are expected to report 4q rev down 9% and per-share profit down 82%, per thomson reuters.	the big 6 banks $jpm $bac $c $gs $wfc $ms are expected to report 4q rev down 9% and per-share profit down 82%, per thomson reuters.	0.269444	negative	-0.102778		2010-08-15	0	421	0	0	25.84	98	323	0.232779	0.767221	147.517	444.483		2010-08-15	0	0	0	0	0	0	25.84	0	0	103	0	2	0
2014-06-30	All 3 stocks that added to the DJIA last September are down YTD. The 3 removed are up an average of 20%. $GS $NKE $V $AA $HPQ $BAC	all 3 stocks that added to the djia last september are down ytd. the 3 removed are up an average of 20%. $gs $nke $v $aa $hpq $bac	all 3 stocks that added to the djia last september are down ytd. the 3 removed are up an average of 20%. $gs $nke $v $aa $hpq $bac	0.251852	negative	-0.101852		2010-08-16	0	421	0	0	25.68	98	323	0.232779	0.767221	147.75	445.25		2010-08-16	0	0	0	0	0	0	25.68	0	0	103	0	2	0
2016-12-13	Pink green yellow https://www.instagram.com/p/BN_EnvVBhNe/	pink green yellow	pink green yellow	0.2	negative	-0.1		2010-08-17	3	424	1	2	25.34	99	325	0.233491	0.766509	147.983	446.017		2010-08-17	3	1	0	2	0	0	25.34	0	0	104	1	3	2
2018-01-17	#bankofamerica Revenue Breakdown _x000D_ Weak Segments_x000D_ Sales and #trading revenue sank 9% to $2.5 billion._x000D_ Fixed income, #currency and #commodities trading revenue fell 13% _x000D_ #Equities revenue was flat. $BAC $SPX $SPY _x000D_ https://traderscommunity.com/index.php/stocks/earnings-reports/512-bank-of-america-bac-earnings-rise-on-consumer-and-wealth-managementÃ‚Â Ã¢â‚¬Â¦pic.twit…	#bankofamerica revenue breakdown _x000D_ weak segments_x000D_ sales and #trading revenue sank 9% to $2.5 billion._x000D_ fixed income, #currency and #commodities trading revenue fell 13% _x000D_ #equities revenue was flat. $bac $spx $spy _x000D_	#bankofamerica revenue breakdown _x000D_ weak segments_x000D_ sales and #trading revenue sank 9% to $2.5 billion._x000D_ fixed income, #currency and #commodities trading revenue fell 13% _x000D_ #equities revenue was flat. $bac $spx $spy _x000D_	0.316667	negative	-0.1		2010-08-18	1	425	0	1	25.38	99	326	0.232941	0.767059	148.216	446.784		2010-08-18	1	0	0	1	0	0	25.38	0	0	105	1	3	1
2012-09-28	How BofA was forced to settle $2.43 bln Merrill class action http://shar.es/5bJSTÃ‚Â $BAC $MER $$	how bofa was forced to settle $2.43 bln merrill class action $bac $mer $$	how bofa was forced to settle $2.43 bln merrill class action $bac $mer $$	0.15	negative	-0.1		2010-08-19	1	426	1	0	24.43	100	326	0.234742	0.765258	148.451	447.549		2010-08-19	1	1	0	0	0	0	24.43	0	0	104	-1	1	1
2009-12-09	Young Bank Of America Analysts Forced To Sleep On Beds Made Of Bubble Wrap $BAC by @courtn_comstock http://bit.ly/8hDk3v	young bank of america analysts forced to sleep on beds made of bubble wrap $bac by @courtn_comstock	young bank of america analysts forced to sleep on beds made of bubble wrap $bac by @courtn_comstock	0.3	negative	-0.1		2010-08-20	0	426	0	0	24.6	100	326	0.234742	0.765258	148.686	448.314		2010-08-20	0	0	0	0	0	0	24.6	0	0	104	0	2	0
2018-05-02	$BOA Symons Hill Project - Bell Ringer Prospect Drilling Commences. Targeting Nova-Bollinger style magmatic nickel-copper sulphide mineralisation hosted in mafic intrusives. Results expected in 3 weeks. #Nickel #copper #sulphide @Thunder54_HC @roycestonecap	$boa symons hill project - bell ringer prospect drilling commences. targeting nova-bollinger style magmatic nickel-copper sulphide mineralisation hosted in mafic intrusives. results expected in 3 weeks. #nickel #copper #sulphide @thunder54_hc @roycestonecap	$boa symons hill project - bell ringer prospect drilling commences. targeting nova-bollinger style magmatic nickel-copper sulphide mineralisation hosted in mafic intrusives. results expected in 3 weeks. #nickel #copper #sulphide @thunder54_hc @roycestonecap	0.4	negative	-0.1		2010-08-21	0	426	0	0	24.6	100	326	0.234742	0.765258	148.92	449.08		2010-08-21	0	0	0	0	0	0	24.6	0	0	104	0	2	0
2012-05-27	Oh YES!!!!!! RT @Notebook: I want a man who promises me nothing but tries to give me everything.	oh yes!!!!!! rt @notebook: i want a man who promises me nothing but tries to give me everything.	oh yes!!!!!! rt @notebook: i want a man who promises me nothing but tries to give me everything.	0.4	negative	-0.1		2010-08-22	0	426	0	0	24.6	100	326	0.234742	0.765258	149.155	449.845		2010-08-22	0	0	0	0	0	0	24.6	0	0	104	0	2	0
2010-05-13	10 Steps to Wall Street Reform http://bit.ly/92i8pG #SEC, #CFTC, $CME, $NDAQ, $NYX, $GS, $JPM, $MS, $BOA, Hedge funds, trading,common sense.	10 steps to wall street reform #sec, #cftc, $cme, $ndaq, $nyx, $gs, $jpm, $ms, $boa, hedge funds, trading,common sense.	10 steps to wall street reform #sec, #cftc, $cme, $ndaq, $nyx, $gs, $jpm, $ms, $boa, hedge funds, trading,common sense.	0.6	negative	-0.1		2010-08-23	0	426	0	0	24.23	100	326	0.234742	0.765258	149.39	450.61		2010-08-23	0	0	0	0	0	0	24.23	0	0	104	0	2	0
2018-05-16	The curious case of Goldman Sachs $GS, and Stephen @Sarge986 Guilfoyle considers Bank of America $BAC https://buff.ly/2rMzKxaÃ‚Â pic.twitter.com/dSfWHXpZ8v	the curious case of goldman sachs $gs, and stephen @sarge986 guilfoyle considers bank of america $bac	the curious case of goldman sachs $gs, and stephen @sarge986 guilfoyle considers bank of america $bac	1	negative	-0.1		2010-08-24	0	426	0	0	23.64	100	326	0.234742	0.765258	149.625	451.375		2010-08-24	0	0	0	0	0	0	23.64	0	0	104	0	2	0
2018-05-16	The Curious Case of $GS, and Let's Consider $BAC: Market Recon $XLF $KBE $KRE $JPM $C $WFC $M $CSCO $TTWO https://realmoney.thestreet.com/articles/05/16/2018/curious-case-gs-and-lets-consider-bac-market-reconÃ‚Â Ã¢â‚¬Â¦	the curious case of $gs, and let's consider $bac: market recon $xlf $kbe $kre $jpm $c $wfc $m $csco $ttwo	the curious case of $gs, and let's consider $bac: market recon $xlf $kbe $kre $jpm $c $wfc $m $csco $ttwo	1	negative	-0.1		2010-08-25	0	426	0	0	23.6	100	326	0.234742	0.765258	149.859	452.141		2010-08-25	0	0	0	0	0	0	23.6	0	0	104	0	2	0
2018-02-02	Financials are off the mat from earlier, $BAC green in the pre, watching $GS and $JPM closely	financials are off the mat from earlier, $bac green in the pre, watching $gs and $jpm closely	financials are off the mat from earlier, $bac green in the pre, watching $gs and $jpm closely	0.4	negative	-0.1		2010-08-26	0	426	0	0	23.49	100	326	0.234742	0.765258	150.094	452.906		2010-08-26	0	0	0	0	0	0	23.49	0	0	104	0	2	0
2017-06-30	Oh, to be Warren Buffett_x000D_ Today exercising warrants to buy 700M Bank of America shares at $7.14. $BAC closed at $24.32 yesterday	oh, to be warren buffett_x000D_ today exercising warrants to buy 700m bank of america shares at $7.14. $bac closed at $24.32 yesterday	oh, to be warren buffett_x000D_ today exercising warrants to buy 700m bank of america shares at $7.14. $bac closed at $24.32 yesterday	0.1	negative	-0.1		2010-08-27	0	426	0	0	24	100	326	0.234742	0.765258	150.329	453.671		2010-08-27	0	0	0	0	0	0	24	0	0	104	0	2	0
2017-04-13	$SPY $VXX $VIX update_x000D_ Bank eps bmo_x000D_ Fri: Mkt closed_x000D_ M: EU mkt closed $NFLX_x000D_ T: $GS $BAC_x000D_ W: $VIX exp_x000D_ F: MoOpex_x000D_ 4/23: Fr vote_x000D_ 4/28: USgovtF expic.twitter.com/z2CjkPzBIX	$spy $vxx $vix update_x000D_ bank eps bmo_x000D_ fri: mkt closed_x000D_ m: eu mkt closed $nflx_x000D_ t: $gs $bac_x000D_ w: $vix exp_x000D_ f: moopex_x000D_ 4/23: fr vote_x000D_ 4/28: usgovtf expic.twitter.com/z2cjkpzbix	$spy $vxx $vix update_x000D_ bank eps bmo_x000D_ fri: mkt closed_x000D_ m: eu mkt closed $nflx_x000D_ t: $gs $bac_x000D_ w: $vix exp_x000D_ f: moopex_x000D_ 4/23: fr vote_x000D_ 4/28: usgovtf expic.twitter.com/z2cjkpzbix	0.1	negative	-0.1		2010-08-28	0	426	0	0	24	100	326	0.234742	0.765258	150.564	454.436		2010-08-28	0	0	0	0	0	0	24	0	0	104	0	2	0
2017-01-10	28 long-term bargain stocks expected to show the fastest earnings growth http://on.mktw.net/2iXxka9Ã‚Â $BAC $SWN $ABBV $LUVpic.twitter.com/5pj4isXziA	28 long-term bargain stocks expected to show the fastest earnings growth $bac $swn $abbv $luvpic.twitter.com/5pj4isxzia	28 long-term bargain stocks expected to show the fastest earnings growth $bac $swn $abbv $luvpic.twitter.com/5pj4isxzia	0.4	negative	-0.1		2010-08-29	0	426	0	0	24	100	326	0.234742	0.765258	150.798	455.202		2010-08-29	0	0	0	0	0	0	24	0	0	104	0	2	0
2016-10-26	Markets remain range-bound.. but #Financials are breaking out.. based on the $WFC $C $BAC heavy $XLF v $SPX which is a definite bullish movepic.twitter.com/HSYYIOBSzb	markets remain range-bound.. but #financials are breaking out.. based on the $wfc $c $bac heavy $xlf v $spx which is a definite bullish movepic.twitter.com/hsyyiobszb	markets remain range-bound.. but #financials are breaking out.. based on the $wfc $c $bac heavy $xlf v $spx which is a definite bullish movepic.twitter.com/hsyyiobszb	0.5	negative	-0.1		2010-08-30	0	426	0	0	23.25	100	326	0.234742	0.765258	151.033	455.967		2010-08-30	0	0	0	0	0	0	23.25	0	0	104	0	2	0
2016-01-19	#BREAKING: Bank of America $BAC Q4 Revenues misses estimates, $19.76B vs. $19.86B expected	#breaking: bank of america $bac q4 revenues misses estimates, $19.76b vs. $19.86b expected	#breaking: bank of america $bac q4 revenues misses estimates, $19.76b vs. $19.86b expected	0.4	negative	-0.1		2010-08-31	1	427	0	1	23.55	100	327	0.234192	0.765808	151.267	456.733		2010-08-31	1	0	0	1	0	0	23.55	0	0	105	1	3	1
2015-05-12	" $BAC and $C are two speculative stocks that I would be layering in over the next few months." @DavidAltonClark on http://stks.co/t21xe	" $bac and $c are two speculative stocks that i would be layering in over the next few months." @davidaltonclark on	" $bac and $c are two speculative stocks that i would be layering in over the next few months." @davidaltonclark on	0.05	negative	-0.1		2010-09-01	1	428	0	1	24.66	100	328	0.233645	0.766355	151.501	457.499		2010-09-01	1	0	0	1	0	0	24.66	0	0	106	1	3	1
2015-05-10	These Asian #bankers face $43 billion of dead #deals after #oil plunge: http://www.bloomberg.com/news/articles/2015-05-10/these-asian-bankers-face-43-billion-dead-deals-after-oil-plungeÃ‚Â Ã¢â‚¬Â¦ $GS $BAC $UBS $HSBCpic.twitter.com/jftIri3pYk	these asian #bankers face $43 billion of dead #deals after #oil plunge: $gs $bac $ubs $hsbcpic.twitter.com/jftiri3pyk	these asian #bankers face $43 billion of dead #deals after #oil plunge: $gs $bac $ubs $hsbcpic.twitter.com/jftiri3pyk	0.2	negative	-0.1		2010-09-02	0	428	0	0	25.1	100	328	0.233645	0.766355	151.735	458.265		2010-09-02	0	0	0	0	0	0	25.1	0	0	106	0	2	0
2015-04-05	'There can be only one.' >> RT @MetaTrades: How 37 banks became 4 in just a few decades $C $WFC $JPM $GS $BAC pic.twitter.com/LP7dfWeyVM	'there can be only one.' >> rt @metatrades: how 37 banks became 4 in just a few decades $c $wfc $jpm $gs $bac pic.twitter.com/lp7dfweyvm	'there can be only one.' >> rt @metatrades: how 37 banks became 4 in just a few decades $c $wfc $jpm $gs $bac pic.twitter.com/lp7dfweyvm	0.55	negative	-0.1		2010-09-03	0	428	0	0	25.84	100	328	0.233645	0.766355	151.968	459.032		2010-09-03	0	0	0	0	0	0	25.84	0	0	106	0	2	0
2015-03-11	Wall Street Rethinking Data Center Hardware - #OCP #OCPSummit 2015 $GS $COF $BAC #datacenter #opensource http://www.datacenterknowledge.com/archives/2015/03/11/open-compute-wall-street-rethinking-data-center-hardware/Ã‚Â Ã¢â‚¬Â¦	wall street rethinking data center hardware - #ocp #ocpsummit 2015 $gs $cof $bac #datacenter #opensource	wall street rethinking data center hardware - #ocp #ocpsummit 2015 $gs $cof $bac #datacenter #opensource	0.1	negative	-0.1		2010-09-04	0	428	0	0	25.84	100	328	0.233645	0.766355	152.202	459.798		2010-09-04	0	0	0	0	0	0	25.84	0	0	106	0	2	0
2014-09-29	Bank of America makes errors too. Now, it'll pay $7.65 million in SEC penalties for overstating capital levels. $BAC http://yhoo.it/1qOSfqb	bank of america makes errors too. now, it'll pay $7.65 million in sec penalties for overstating capital levels. $bac	bank of america makes errors too. now, it'll pay $7.65 million in sec penalties for overstating capital levels. $bac	0.6	negative	-0.1		2010-09-05	0	428	0	0	25.84	100	328	0.233645	0.766355	152.435	460.565		2010-09-05	0	0	0	0	0	0	25.84	0	0	106	0	2	0
2014-09-29	SEC charges Bank of America with regulatory capital overstatement, $BAC pays $7.65 million to settle charges.	sec charges bank of america with regulatory capital overstatement, $bac pays $7.65 million to settle charges.	sec charges bank of america with regulatory capital overstatement, $bac pays $7.65 million to settle charges.	0.6	negative	-0.1		2010-09-06	0	428	0	0	25.84	100	328	0.233645	0.766355	152.669	461.331		2010-09-06	0	0	0	0	0	0	25.84	0	0	106	0	2	0
2014-01-02	Unusually heavy option volume on today's open include $SWY, $BHI, $NBL, $PH, and $BAC.	unusually heavy option volume on today's open include $swy, $bhi, $nbl, $ph, and $bac.	unusually heavy option volume on today's open include $swy, $bhi, $nbl, $ph, and $bac.	0.5	negative	-0.1		2010-09-07	0	428	0	0	24.92	100	328	0.233645	0.766355	152.903	462.097		2010-09-07	0	0	0	0	0	0	24.92	0	0	106	0	2	0
2013-08-27	U.S. judge has rejected Bank of America's bid to dismiss U.S. government lawsuit over alleged "hustle" mortgage fraud. $BAC	you.s. judge has rejected bank of america's bid to dismiss you.s. government lawsuit over alleged "hustle" mortgage fraud. $bac	you.s. judge has rejected bank of america's bid to dismiss you.s. government lawsuit over alleged "hustle" mortgage fraud. $bac	0.1	negative	-0.1		2010-09-08	0	428	0	0	25.22	100	328	0.233645	0.766355	153.136	462.864		2010-09-08	0	0	0	0	0	0	25.22	0	0	106	0	2	0
2013-08-25	If Martha Stewart deserved jail time, should $GS $BAC $C executives deserve the guillotine?	if martha stewart deserved jail time, should $gs $bac $c executives deserve the guillotine?	if martha stewart deserved jail time, should $gs $bac $c executives deserve the guillotine?	0	negative	-0.1		2010-09-09	0	428	0	0	25.69	100	328	0.233645	0.766355	153.37	463.63		2010-09-09	0	0	0	0	0	0	25.69	0	0	106	0	2	0
2013-08-06	U.S. sues Bank of America for alleged fraud over mortgage-backed securities: DOJ #breaking $BAC	you.s. sues bank of america for alleged fraud over mortgage-backed securities: doj #breaking $bac	you.s. sues bank of america for alleged fraud over mortgage-backed securities: doj #breaking $bac	0.1	negative	-0.1		2010-09-10	0	428	0	0	25.75	100	328	0.233645	0.766355	153.604	464.396		2010-09-10	0	0	0	0	0	0	25.75	0	0	106	0	2	0
2012-11-06	$BAC next tech. buy area when clears $10.10 on heavy volume http://stks.co/kE2A	$bac next tech. buy area when clears $10.10 on heavy volume	$bac next tech. buy area when clears $10.10 on heavy volume	0.25	negative	-0.1		2010-09-11	1	429	0	1	25.75	100	329	0.2331	0.7669	153.837	465.163		2010-09-11	1	0	0	1	0	0	25.75	0	0	107	1	3	1
2012-04-19	STOCKS TANK, EUROPE GETS CRUSHED AGAIN: Here's What You Need To Know $DIA $SPY $QQQ $MS $BAC $EBAY by @bySamRohttp://read.bi/IqtLRf	stocks tank, europe gets crushed again: here's what you need to know $dia $spy $qqq $ms $bac $ebay by @bysamro	stocks tank, europe gets crushed again: here's what you need to know $dia $spy $qqq $ms $bac $ebay by @bysamro	0.1	negative	-0.1		2010-09-12	0	429	0	0	25.75	100	329	0.2331	0.7669	154.07	465.93		2010-09-12	0	0	0	0	0	0	25.75	0	0	107	0	2	0
2012-04-12	BofA launches second round of bulk sales of foreclosed homes - @MattGoldstein26 and @jennablan http://reut.rs/HEr5PSÃ‚Â $BAC	bofa launches second round of bulk sales of foreclosed homes - @mattgoldstein26 and @jennablan $bac	bofa launches second round of bulk sales of foreclosed homes - @mattgoldstein26 and @jennablan $bac	0.2	negative	-0.1		2010-09-13	2	431	1	1	26.5	101	330	0.234339	0.765661	154.304	466.696		2010-09-13	2	1	0	1	0	0	26.5	0	0	106	-1	1	1
2012-01-24	Investment Bankers at Bank of America Are Expected To See Their Bonuses Decline by 25% This Year - $BAC http://data.cnbc.com/quotes/BAC	investment bankers at bank of america are expected to see their bonuses decline by 25% this year - $bac	investment bankers at bank of america are expected to see their bonuses decline by 25% this year - $bac	0.4	negative	-0.1		2010-09-14	1	432	1	0	26.06	102	330	0.236111	0.763889	154.54	467.46		2010-09-14	1	1	0	0	0	0	26.06	0	0	105	-1	1	1
2012-01-10	Today the #Dow closed at its highest level since July 26 http://fxn.ws/xecydVÃ‚Â $BAC $AA	today the #dow closed at its highest level since july 26 $bac $aa	today the #dow closed at its highest level since july 26 $bac $aa	0.1	negative	-0.1		2010-09-15	0	432	0	0	26.34	102	330	0.236111	0.763889	154.776	468.224		2010-09-15	0	0	0	0	0	0	26.34	0	0	105	0	2	0
2012-01-03	$BAC expected to drive 14% of S&P 500 earnings growth in 2012: http://blogs.wsj.com/marketbeat/2012/01/03/one-way-bank-of-america-is-better-than-apple-goldman-sachs-and-ge-combined/Ã‚Â Ã¢â‚¬Â¦ $SPY	$bac expected to drive 14% of s&p 500 earnings growth in 2012: $spy	$bac expected to drive 14% of s&p 500 earnings growth in 2012: $spy	0.4	negative	-0.1		2010-09-16	0	432	0	0	26.06	102	330	0.236111	0.763889	155.013	468.987		2010-09-16	0	0	0	0	0	0	26.06	0	0	105	0	2	0
2011-12-21	U.S. in $335 million settlement with $BAC over alleged discriminatory lending practices http://on.mktw.net/t2GFTA	you.s. in $335 million settlement with $bac over alleged discriminatory lending practices	you.s. in $335 million settlement with $bac over alleged discriminatory lending practices	0.1	negative	-0.1		2010-09-17	0	432	0	0	26.01	102	330	0.236111	0.763889	155.249	469.751		2010-09-17	0	0	0	0	0	0	26.01	0	0	105	0	2	0
2011-11-29	Bank of America -- America's second-biggest bank by assets -- closed at the lowest level since March 2009 $BAC http://fxn.ws/sEG59O	bank of america -- america's second-biggest bank by assets -- closed at the lowest level since march 2009 $bac	bank of america -- america's second-biggest bank by assets -- closed at the lowest level since march 2009 $bac	0.1	negative	-0.1		2010-09-18	0	432	0	0	26.01	102	330	0.236111	0.763889	155.485	470.515		2010-09-18	0	0	0	0	0	0	26.01	0	0	105	0	2	0
2011-11-22	IPIC Group commences partial tender offer for 500M $BAC shares at $6/share	ipic group commences partial tender offer for 500m $bac shares at $6/share	ipic group commences partial tender offer for 500m $bac shares at $6/share	0.3	negative	-0.1		2010-09-19	0	432	0	0	26.01	102	330	0.236111	0.763889	155.721	471.279		2010-09-19	0	0	0	0	0	0	26.01	0	0	105	0	2	0
2011-10-04	Trouble in financial land: http://tinyurl.com/3o6vhj3Ã‚Â $$ $MS $BAC $C $GS	trouble in financial land: $$ $ms $bac $c $gs	trouble in financial land: $$ $ms $bac $c $gs	0.1	negative	-0.1		2010-09-20	2	434	0	2	26.56	102	332	0.235023	0.764977	155.956	472.044		2010-09-20	2	0	0	2	0	0	26.56	0	0	106	1	3	2
2011-09-08	Moynihan tries to keep BofA intact as mortgages crumble | http://bloom.bg/ppQktJÃ‚Â $BAC	moynihan tries to keep bofa intact as mortgages crumble | $bac	moynihan tries to keep bofa intact as mortgages crumble | $bac	0.4	negative	-0.1		2010-09-21	1	435	0	1	26.38	102	333	0.234483	0.765517	156.19	472.81		2010-09-21	1	0	0	1	0	0	26.38	0	0	107	1	3	1
2011-08-29	Cohan: Another Reason to Shut the SEC and Start Over http://bloom.bg/nr3AXOÃ‚Â $AIG $BAC $GS $JMP $LEHMQ $MS $WFC	cohan: another reason to shut the sec and start over $aig $bac $gs $jmp $lehmq $ms $wfc	cohan: another reason to shut the sec and start over $aig $bac $gs $jmp $lehmq $ms $wfc	0.6	negative	-0.1		2010-09-22	3	438	1	2	25.81	103	335	0.23516	0.76484	156.426	473.574		2010-09-22	3	1	0	2	0	0	25.81	0	0	108	1	3	2
2011-08-08	Bank of America gets crushed - investors slammed shares of America's biggest bank by 20% today. http://j.mp/oVtaFr $BAC	bank of america gets crushed - investors slammed shares of america's biggest bank by 20% today. $bac	bank of america gets crushed - investors slammed shares of america's biggest bank by 20% today. $bac	0.1	negative	-0.1		2010-09-23	0	438	0	0	25.04	103	335	0.23516	0.76484	156.661	474.339		2010-09-23	0	0	0	0	0	0	25.04	0	0	108	0	2	0
2011-08-08	CHART: Bank of America's rough day on the market | http://bloom.bg/olIeck $BAC	chart: bank of america's rough day on the market | $bac	chart: bank of america's rough day on the market | $bac	0.4	negative	-0.1		2010-09-24	0	438	0	0	25.59	103	335	0.23516	0.76484	156.896	475.104		2010-09-24	0	0	0	0	0	0	25.59	0	0	108	0	2	0
2010-11-05	closed those: $BAC 12 weekly $CALL's = 500% profit, $CRUS Nov 14 $CALL's = 150% profit, $FSYS Nov 46 $CALL's = 100% loss	closed those: $bac 12 weekly $call's = 500% profit, $crus nov 14 $call's = 150% profit, $fsys nov 46 $call's = 100% loss	closed those: $bac 12 weekly $call's = 500% profit, $crus nov 14 $call's = 150% profit, $fsys nov 46 $call's = 100% loss	0.1	negative	-0.1		2010-09-25	0	438	0	0	25.59	103	335	0.23516	0.76484	157.131	475.869		2010-09-25	0	0	0	0	0	0	25.59	0	0	108	0	2	0
2010-02-22	Bank of America $150 Million SEC Accord Is Approved http://bit.ly/cGzoCJ $BAC	bank of america $150 million sec accord is approved $bac	bank of america $150 million sec accord is approved $bac	0.6	negative	-0.1		2010-09-26	0	438	0	0	25.59	103	335	0.23516	0.76484	157.366	476.634		2010-09-26	0	0	0	0	0	0	25.59	0	0	108	0	2	0
2010-02-22	Judge Rakoff "Reluctantly" Accepts Bank of America Settlement With SEC $BAC by @carney http://bit.ly/cIkv3g	judge rakoff "reluctantly" accepts bank of america settlement with sec $bac by @carney	judge rakoff "reluctantly" accepts bank of america settlement with sec $bac by @carney	0.6	negative	-0.1		2010-09-27	0	438	0	0	25.53	103	335	0.23516	0.76484	157.601	477.399		2010-09-27	0	0	0	0	0	0	25.53	0	0	108	0	2	0
2010-02-05	Blogged "BofA Settles with SEC Over Merger Disclosures: Novel Governance Reforms Included" $BAC - http://bit.ly/zr3ZK	blogged "bofa settles with sec over merger disclosures: novel governance reforms included" $bac -	blogged "bofa settles with sec over merger disclosures: novel governance reforms included" $bac -	0.6	negative	-0.1		2010-09-28	0	438	0	0	25.35	103	335	0.23516	0.76484	157.837	478.163		2010-09-28	0	0	0	0	0	0	25.35	0	0	108	0	2	0
2009-08-03	RT @SellPuts: $BAC sec suing the company..... over merrl deal	rt @sellputs: $bac sec suing the company..... over merrl deal	rt @sellputs: $bac sec suing the company..... over merrl deal	0.6	negative	-0.1		2010-09-29	4	442	0	4	25.04	103	339	0.233032	0.766968	158.07	478.93		2010-09-29	4	0	0	4	0	0	25.04	0	0	109	1	3	4
2009-01-14	$C credit default swaps closed @ 365 basis points on 5yr CDS, that's +100bps today. $BAC 180bps +12 on the day. $JPM & $WB / $WFC unchanged.	$c credit default swaps closed @ 365 basis points on 5yr cds, that's +100bps today. $bac 180bps +12 on the day. $jpm & $wb / $wfc unchanged.	$c credit default swaps closed @ 365 basis points on 5yr cds, that's +100bps today. $bac 180bps +12 on the day. $jpm & $wb / $wfc unchanged.	0.1	negative	-0.1		2010-09-30	0	442	0	0	25.12	103	339	0.233032	0.766968	158.303	479.697		2010-09-30	0	0	0	0	0	0	25.12	0	0	109	0	2	0
2011-05-03	Justice Department, SEC Probing Senate Findings on Goldman http://bloom.bg/mOEyCD $AIG $BAC $C $GM $GS $JPM $MS $WFC	justice department, sec probing senate findings on goldman $aig $bac $c $gm $gs $jpm $ms $wfc	justice department, sec probing senate findings on goldman $aig $bac $c $gm $gs $jpm $ms $wfc	0.6	negative	-0.1		2010-10-01	1	443	0	1	25.56	103	340	0.232506	0.767494	158.535	480.465		2010-10-01	1	0	0	1	0	0	25.56	0	0	110	1	3	1
2012-12-06	Wells Fargo notice? Overdraft charge? "@BloombergTV: BREAKING: Netflix, CEO Hastings get Wells Fargo notices from SEC staff $WFC $NFLX"	wells fargo notice? overdraft charge? "@bloombergtv: breaking: netflix, ceo hastings get wells fargo notices from sec staff $wfc $nflx"	wells fargo notice? overdraft charge? "@bloombergtv: breaking: netflix, ceo hastings get wells fargo notices from sec staff $wfc $nflx"	0.6	negative	-0.1		2010-10-02	0	443	0	0	25.56	103	340	0.232506	0.767494	158.768	481.232		2010-10-02	0	0	0	0	0	0	25.56	0	0	110	0	2	0
2012-04-13	MARKETS TANK, BANKS FALL, EUROPE GETS CRUSHED: Here's What You Need To Know $DIA $SPY $QQQ $JPM $WFC $GOOG by @bySamRohttp://read.bi/HRDu05	markets tank, banks fall, europe gets crushed: here's what you need to know $dia $spy $qqq $jpm $wfc $goog by @bysamro	markets tank, banks fall, europe gets crushed: here's what you need to know $dia $spy $qqq $jpm $wfc $goog by @bysamro	0.1	negative	-0.1		2010-10-03	0	443	0	0	25.56	103	340	0.232506	0.767494	159	482		2010-10-03	0	0	0	0	0	0	25.56	0	0	110	0	2	0
2013-12-04	Here's an index fund with zero fees. Buy theses six stocks; $WFC $XOM $JNJ $IBM $PG $T. Deviation from index will be minimal.	here's an index fund with zero fees. buy theses six stocks; $wfc $xom $jnj $ibm $pg $t. deviation from index will be minimal.	here's an index fund with zero fees. buy theses six stocks; $wfc $xom $jnj $ibm $pg $t. deviation from index will be minimal.	0.6	negative	-0.1		2010-10-04	1	444	0	1	25.38	103	341	0.231982	0.768018	159.232	482.768		2010-10-04	1	0	0	1	0	0	25.38	0	0	111	1	3	1
2014-01-06	Earnings Growth Expected To Accelerate In Q4 http://ibdn.uz/skh82Ã‚Â $JPM $C $BAC $WFC $INTC $GEpic.twitter.com/N2GOVEQzrE	earnings growth expected to accelerate in q4 $jpm $c $bac $wfc $intc $gepic.twitter.com/n2goveqzre	earnings growth expected to accelerate in q4 $jpm $c $bac $wfc $intc $gepic.twitter.com/n2goveqzre	0.4	negative	-0.1		2010-10-05	1	445	0	1	26.25	103	342	0.231461	0.768539	159.464	483.536		2010-10-05	1	0	0	1	0	0	26.25	0	0	112	1	3	1
2014-01-01	Wells Fargo Home Mortgage bank roll me with deception, lack of disclosure, coercion as I buy foreclosure from HUD 2010. #CFPB #DOJ #SEC $WFC	wells fargo home mortgage bank roll me with deception, lack of disclosure, coercion as i buy foreclosure from hud 2010. #cfpb #doj #sec $wfc	wells fargo home mortgage bank roll me with deception, lack of disclosure, coercion as i buy foreclosure from hud 2010. #cfpb #doj #sec $wfc	0.6	negative	-0.1		2010-10-06	1	446	0	1	26.3	103	343	0.230942	0.769058	159.694	484.306		2010-10-06	1	0	0	1	0	0	26.3	0	0	113	1	3	1
2015-04-05	'There can be only one.' >> RT @MetaTrades: How 37 banks became 4 in just a few decades $C $WFC $JPM $GS $BACpic.twitter.com/LP7dfWeyVM	'there can be only one.' >> rt @metatrades: how 37 banks became 4 in just a few decades $c $wfc $jpm $gs $bacpic.twitter.com/lp7dfweyvm	'there can be only one.' >> rt @metatrades: how 37 banks became 4 in just a few decades $c $wfc $jpm $gs $bacpic.twitter.com/lp7dfweyvm	0.55	negative	-0.1		2010-10-07	0	446	0	0	26	103	343	0.230942	0.769058	159.925	485.075		2010-10-07	0	0	0	0	0	0	26	0	0	113	0	2	0
2015-02-24	These lawsuits are why my trust owns $WFC--no exposure, not in alleged riggings Just a banker...@jocks2stocks	these lawsuits are why my trust owns $wfc--no exposure, not in alleged riggings just a banker...@jocks2stocks	these lawsuits are why my trust owns $wfc--no exposure, not in alleged riggings just a banker...@jocks2stocks	0.1	negative	-0.1		2010-10-08	0	446	0	0	25.95	103	343	0.230942	0.769058	160.156	485.844		2010-10-08	0	0	0	0	0	0	25.95	0	0	113	0	2	0
2015-01-14	Options expected to be @at CBOE: $TSLA $JPM $WFC $CSX $GME $ZIOP $OCN	options expected to be @at cboe: $tsla $jpm $wfc $csx $gme $ziop $ocn	options expected to be @at cboe: $tsla $jpm $wfc $csx $gme $ziop $ocn	0.4	negative	-0.1		2010-10-09	0	446	0	0	25.95	103	343	0.230942	0.769058	160.387	486.613		2010-10-09	0	0	0	0	0	0	25.95	0	0	113	0	2	0
2016-12-06	Wells Fargo remains under investigation by the Department of Justice, SEC, U.S. Congress and state authorities. http://cnnmon.ie/2hdqDytÃ‚Â $WFC	wells fargo remains under investigation by the department of justice, sec, you.s. congress and state authorities. $wfc	wells fargo remains under investigation by the department of justice, sec, you.s. congress and state authorities. $wfc	0.6	negative	-0.1		2010-10-10	0	446	0	0	25.95	103	343	0.230942	0.769058	160.618	487.382		2010-10-10	0	0	0	0	0	0	25.95	0	0	113	0	2	0
2016-11-03	*WELLS FARGO SAYS SEC IS INVESTIGATING SALES PRACTICES $WFC	*wells fargo says sec is investigating sales practices $wfc	*wells fargo says sec is investigating sales practices $wfc	0.6	negative	-0.1		2010-10-11	0	446	0	0	25.65	103	343	0.230942	0.769058	160.849	488.151		2010-10-11	0	0	0	0	0	0	25.65	0	0	113	0	2	0
2016-10-29	.@WellsFargo workers describe mental health nightmares http://cnnmon.ie/2evXnoBÃ‚Â $WFC	.@wellsfargo workers describe mental health nightmares $wfc	.@wellsfargo workers describe mental health nightmares $wfc	0.2	negative	-0.1		2010-10-12	0	446	0	0	25.98	103	343	0.230942	0.769058	161.08	488.92		2010-10-12	0	0	0	0	0	0	25.98	0	0	113	0	2	0
2016-10-26	Markets remain range-bound.. but #Financials are breaking out.. based on the $WFC $C $BAC heavy $XLF v $SPX which is a definite bullish movepic.twitter.com/HSYYIOBSzb	markets remain range-bound.. but #financials are breaking out.. based on the $wfc $c $bac heavy $xlf v $spx which is a definite bullish movepic.twitter.com/hsyyiobszb	markets remain range-bound.. but #financials are breaking out.. based on the $wfc $c $bac heavy $xlf v $spx which is a definite bullish movepic.twitter.com/hsyyiobszb	0.5	negative	-0.1		2010-10-13	1	447	0	1	25.81	103	344	0.230425	0.769575	161.311	489.689		2010-10-13	1	0	0	1	0	0	25.81	0	0	114	1	3	1
2016-10-12	Question is why tone deaf $WFC board replaced Stumpf with another insider who spent 3 decades at bank. And who ran commericial banking.	question is why tone deaf $wfc board replaced stumpf with another insider who spent 3 decades at bank. and who ran commericial banking.	question is why tone deaf $wfc board replaced stumpf with another insider who spent 3 decades at bank. and who ran commericial banking.	0.1	negative	-0.1		2010-10-14	6	453	1	5	24.72	104	349	0.229581	0.770419	161.54	490.46		2010-10-14	6	1	0	5	0	0	24.72	0	0	115	1	3	5
2016-09-08	I thought $wfc was suppose to be the class of the industry - https://twitter.com/reformedbroker/status/773983173671739393Ã‚Â Ã¢â‚¬Â¦ "Roughly 5,300 employees at Wells Fargo were fired in connection with this behaviorÃ¢â‚¬ï¿½_x000D_ oh my god.	i thought $wfc was suppose to be the class of the industry - "roughly 5,300 employees at wells fargo were fired in connection with this behavior_x000D_ oh my god.	i thought $wfc was suppose to be the class of the industry - "roughly 5,300 employees at wells fargo were fired in connection with this behavior_x000D_ oh my god.	0.4	negative	-0.1		2010-10-15	2	455	0	2	23.58	104	351	0.228571	0.771429	161.769	491.231		2010-10-15	2	0	0	2	0	0	23.58	0	0	116	1	3	2
2016-03-18	HALFTIME MARKET MADNESS! $AAPL $NKE $WFC & $GOOG advancing to the next round in the tournamentpic.twitter.com/AtT0VqZQnH	halftime market madness! $aapl $nke $wfc & $goog advancing to the next round in the tournamentpic.twitter.com/att0vqzqnh	halftime market madness! $aapl $nke $wfc & $goog advancing to the next round in the tournamentpic.twitter.com/att0vqzqnh	0.2	negative	-0.1		2010-10-16	0	455	0	0	23.58	104	351	0.228571	0.771429	161.997	492.003		2010-10-16	0	0	0	0	0	0	23.58	0	0	116	0	2	0
2016-03-07	@GovBrain beats CNBC and Bloomberg by HOURS on report of SEC Charges against Wells Fargo. $WFC $MUB $HYD @CNBC @markets @Bloomberg #FinTech	@govbrain beats cnbc and bloomberg by hours on report of sec charges against wells fargo. $wfc $mub $hyd @cnbc @markets @bloomberg #fintech	@govbrain beats cnbc and bloomberg by hours on report of sec charges against wells fargo. $wfc $mub $hyd @cnbc @markets @bloomberg #fintech	0.6	negative	-0.1		2010-10-17	2	457	0	2	23.58	104	353	0.227571	0.772429	162.225	492.775		2010-10-17	2	0	0	2	0	0	23.58	0	0	117	1	3	2
2016-01-02	. @WellsFargo sued by @Vikings as team cries foul over alleged photo-bombing http://bizj.us/1kou5mÃ‚Â @Deadspin $WFC_x000D_ pic.twitter.com/9FxlBZjcrK	. @wellsfargo sued by @vikings as team cries foul over alleged photo-bombing @deadspin $wfc_x000D_ pic.twitter.com/9fxlbzjcrk	. @wellsfargo sued by @vikings as team cries foul over alleged photo-bombing @deadspin $wfc_x000D_ pic.twitter.com/9fxlbzjcrk	0.1	negative	-0.1		2010-10-18	4	461	0	4	24.87	104	357	0.225597	0.774403	162.45	493.55		2010-10-18	4	0	0	4	0	0	24.87	0	0	118	1	3	4
2017-12-08	U.S. consumer finance watchdog reviewing whether Wells Fargo & should pay for alleged mortgage lending abuse - sources http://reut.rs/2nItjw3Ã‚Â by @PatrickMRucker @peteschroeder $WFC pic.twitter.com/zkKDQo6X9q	you.s. consumer finance watchdog reviewing whether wells fargo & should pay for alleged mortgage lending abuse - sources by @patrickmrucker @peteschroeder $wfc pic.twitter.com/zkkdqo6x9q	you.s. consumer finance watchdog reviewing whether wells fargo & should pay for alleged mortgage lending abuse - sources by @patrickmrucker @peteschroeder $wfc pic.twitter.com/zkkdqo6x9q	0.1	negative	-0.1		2010-10-19	8	469	3	5	24.55	107	362	0.228145	0.771855	162.679	494.321		2010-10-19	8	3	0	5	0	0	24.55	0	0	119	1	3	5
2017-01-06	Speaking of jobs... 25,000 @WellsFargo workers getting a raise as the bank tries to overcome morale problem: http://money.cnn.com/2017/01/05/investing/wells-fargo-raises-minimum-pay/index.htmlÃ‚Â Ã¢â‚¬Â¦ $WFC	speaking of jobs... 25,000 @wellsfargo workers getting a raise as the bank tries to overcome morale problem: $wfc	speaking of jobs... 25,000 @wellsfargo workers getting a raise as the bank tries to overcome morale problem: $wfc	0.4	negative	-0.1		2010-10-20	6	475	0	6	25.6	107	368	0.225263	0.774737	162.904	495.096		2010-10-20	6	0	0	6	0	0	25.6	0	0	120	1	3	6
2018-12-21	After watching bank stocks sink, Chicago man decides to make immediate withdrawal._x000D_ $C $JPM $WTFC $WFC https://twitter.com/EricTendian/status/1075839691612659715Ã‚Â Ã¢â‚¬Â¦ #Breaking: Man robs North Center branch of Wintrust Bank, 2139 W Irving Park Rd, of $3000-4000 as well as takes security guard's gun. #ChicagoScanner #Chicago	after watching bank stocks sink, chicago man decides to make immediate withdrawal._x000D_ $c $jpm $what the fuckc $wfc #breaking: man robs north center branch of wintrust bank, 2139 w irving park rd, of $3000-4000 as well as takes security guard's gun. #chicagoscanner #chicago	after watching bank stocks sink, chicago man decides to make immediate withdrawal._x000D_ $c $jpm $what the fuckc $wfc #breaking: man robs north center branch of wintrust bank, 2139 w irving park rd, of $3000-4000 as well as takes security guard's gun. #chicagoscanner #chicago	0.1	negative	-0.1		2010-10-21	1	476	0	1	26.03	107	369	0.22479	0.77521	163.129	495.871		2010-10-21	1	0	0	1	0	0	26.03	0	0	121	1	3	1
2018-12-04	#Criminals Fraud $WFC @WellsFargo #WellsFargo Took my #Fully #Paid #Off #House I'am #Disabled #Veteran 17005 NE 164TH AVE BRUSH PRAIRIE, WA 98606 Ninth Circuit No 16-36055+Division II WA State Court of Appeals No 50523-1-II They used #DeathThreats #Laser #Rifle #Scoped me 6 TIMESpic.twitter.com/Czymj26IYj	#criminals fraud $wfc @wellsfargo #wellsfargo took my #fully #paid #off #house i'am #disabled #veteran 17005 ne 164th ave brush prairie, wa 98606 ninth circuit no 16-36055+division ii wa state court of appeals no 50523-1-ii they used #deaththreats #laser #rifle #scoped me 6 timespic.twitter.com/czymj26iyj	#criminals fraud $wfc @wellsfargo #wellsfargo took my #fully #paid #off #house i'am #disabled #veteran 17005 ne 164th ave brush prairie, wa 98606 ninth circuit no 16-36055+division ii wa state court of appeals no 50523-1-ii they used #deaththreats #laser #rifle #scoped me 6 timespic.twitter.com/czymj26iyj	0.15	negative	-0.1		2010-10-22	1	477	0	1	26.11	107	370	0.224319	0.775681	163.353	496.647		2010-10-22	1	0	0	1	0	0	26.11	0	0	122	1	3	1
2018-01-10	bank showing strength $bac calls flow last few days $wfc earnings to watch pic.twitter.com/YNbQjoPK5K	bank showing strength $bac calls flow last few days $wfc earnings to watch pic.twitter.com/ynbqjopk5k	bank showing strength $bac calls flow last few days $wfc earnings to watch pic.twitter.com/ynbqjopk5k	0.0833333	negative	-0.1		2010-10-23	0	477	0	0	26.11	107	370	0.224319	0.775681	163.577	497.423		2010-10-23	0	0	0	0	0	0	26.11	0	0	122	0	2	0
2009-08-06	Did Bank of America mislead shareholders before Merrill vote? Emails suggest a real problem. ( sorry, subs only) $BAC http://bit.ly/OJhjI	did bank of america mislead shareholders before merrill vote? emails suggest a real problem. ( sorry, subs only) $bac	did bank of america mislead shareholders before merrill vote? emails suggest a real problem. ( sorry, subs only) $bac	0.766667	negative	-0.1		2010-10-24	0	477	0	0	26.11	107	370	0.224319	0.775681	163.802	498.198		2010-10-24	0	0	0	0	0	0	26.11	0	0	122	0	2	0
2014-03-20	Regional bank standouts from Rd 1 Stress Tests from BAC/ML: $KEY $RF $PNC $WFC $USB. And obviously negative on $ZION. Own/like $KEY $USB.	regional bank standouts from rd 1 stress tests from bac/ml: $key $rf $pnc $wfc $usb. and obviously negative on $zion. own/like $key $usb.	regional bank standouts from rd 1 stress tests from bac/ml: $key $rf $pnc $wfc $usb. and obviously negative on $zion. own/like $key $usb.	0.8	negative	-0.1		2010-10-25	3	480	1	2	25.72	108	372	0.225	0.775	164.027	498.973		2010-10-25	3	1	0	2	0	0	25.72	0	0	123	1	3	2
2016-11-11	Wells Fargo is Ã¢â‚¬Å“a great bank that made a terrible mistakeÃ¢â‚¬ï¿½ - @WarrenBuffett to @PoppyHarlowCNN http://cnnmon.ie/2fjUqHVÃ‚Â $WFC pic.twitter.com/HYSbdDoc7G	wells fargo is a great bank that made a terrible mistake - @warrenbuffett to @poppyharlowcnn $wfc pic.twitter.com/hysbddoc7g	wells fargo is a great bank that made a terrible mistake - @warrenbuffett to @poppyharlowcnn $wfc pic.twitter.com/hysbddoc7g	0.875	negative	-0.1		2010-10-26	0	480	0	0	25.91	108	372	0.225	0.775	164.252	499.748		2010-10-26	0	0	0	0	0	0	25.91	0	0	123	0	2	0
2017-10-03	I must say that @SenWarren does turn boring Wall Street conference calls into great theater. $WFC	i must say that @senwarren does turn boring wall street conference calls into great theater. $wfc	i must say that @senwarren does turn boring wall street conference calls into great theater. $wfc	0.875	negative	-0.1		2010-10-27	0	480	0	0	25.75	108	372	0.225	0.775	164.477	500.523		2010-10-27	0	0	0	0	0	0	25.75	0	0	123	0	2	0
2017-04-25	WELLS FARGO TRIES TO CALM ANGRY SHAREHOLDERS WITH PEPSI._x000D_ $WFC	wells fargo tries to calm angry shareholders with pepsi._x000D_ $wfc	wells fargo tries to calm angry shareholders with pepsi._x000D_ $wfc	0.716667	negative	-0.1		2010-10-28	1	481	0	1	25.94	108	373	0.224532	0.775468	164.701	501.299		2010-10-28	1	0	0	1	0	0	25.94	0	0	124	1	3	1
2017-04-29	You think these guys forgot what happened to $BAC when forced to buy Countrywide? Bad assets and huge regulatory and legal issues. Pass https://twitter.com/alderlaneeggs/status/858318609860382720Ã‚Â Ã¢â‚¬Â¦ I think the equities are worthless..BIG BANKS DONT WANT THEM.. https://twitter.com/to_resident/status/858318285363957764Ã‚Â Ã¢â‚¬Â¦	you think these guys forgot what happened to $bac when forced to buy countrywide? bad assets and huge regulatory and legal issues. pass i think the equities are worthless..big banks dont want them..	you think these guys forgot what happened to $bac when forced to buy countrywide? bad assets and huge regulatory and legal issues. pass i think the equities are worthless..big banks dont want them..	0.491667	negative	-0.1		2010-10-29	0	481	0	0	26.06	108	373	0.224532	0.775468	164.926	502.074		2010-10-29	0	0	0	0	0	0	26.06	0	0	124	0	2	0
2011-08-18	More bad news for Wall Street: Bank of America to cut 3,500 jobs, a number of them inside $BAC's investment bank.	more bad news for wall street: bank of america to cut 3,500 jobs, a number of them inside $bac's investment bank.	more bad news for wall street: bank of america to cut 3,500 jobs, a number of them inside $bac's investment bank.	0.583333	negative	-0.1		2010-10-30	0	481	0	0	26.06	108	373	0.224532	0.775468	165.15	502.85		2010-10-30	0	0	0	0	0	0	26.06	0	0	124	0	2	0
2018-09-18	**DARK POOLS "hidden" exchange trades for Tuesday Sept 18th**_x000D_ These are single trades_x000D_ $BAC 1 million share print/trade at $30.39_x000D_ $SPY MASSIVE 10 million print/trade pre-market. My apology for not tweeting this out sooner (as we all know what this meant for this morning)pic.twitter.com/aF7tXoBg26	**dark pools "hidden" exchange trades for tuesday sept 18th**_x000D_ these are single trades_x000D_ $bac 1 million share print/trade at $30.39_x000D_ $spy massive 10 million print/trade pre-market. my apology for not tweeting this out sooner (as we all know what this meant for this morning)pic.twitter.com/af7txobg26	**dark pools "hidden" exchange trades for tuesday sept 18th**_x000D_ these are single trades_x000D_ $bac 1 million share print/trade at $30.39_x000D_ $spy massive 10 million print/trade pre-market. my apology for not tweeting this out sooner (as we all know what this meant for this morning)pic.twitter.com/af7txobg26	0.486905	negative	-0.0970238		2010-10-31	0	481	0	0	26.06	108	373	0.224532	0.775468	165.375	503.625		2010-10-31	0	0	0	0	0	0	26.06	0	0	124	0	2	0
2018-08-05	$BOA slowly gaining on the back of $GAL and $IGO. Low MC and tight share registry. Looking forward to their next drill targets.	$boa slowly gaining on the back of $gal and $igo. low mc and tight share registry. looking forward to their next drill targets.	$boa slowly gaining on the back of $gal and $igo. low mc and tight share registry. looking forward to their next drill targets.	0.197143	negative	-0.0957143		2010-11-01	1	482	0	1	25.93	108	374	0.224066	0.775934	165.599	504.401		2010-11-01	1	0	0	1	0	0	25.93	0	0	125	1	3	1
2013-06-17	2 Notch Downgrade?_x000D_ S&P may no longer factor in too big to fail Government support on ratings of large US banks_x000D_ $JPM $GS $MS $C $BAC	2 notch downgrade?_x000D_ s&p may no longer factor in too big to fail government support on ratings of large us banks_x000D_ $jpm $gs $ms $c $bac	2 notch downgrade?_x000D_ s&p may no longer factor in too big to fail government support on ratings of large us banks_x000D_ $jpm $gs $ms $c $bac	0.27619	negative	-0.0952381		2010-11-02	0	482	0	0	25.97	108	374	0.224066	0.775934	165.823	505.177		2010-11-02	0	0	0	0	0	0	25.97	0	0	125	0	2	0
2016-10-07	HNW investor, active AM of Aug 2015 plunge, unable to meet $WFC's margin call, cashed out. Here's his revenge - ad is in 4 papers https://twitter.com/BrianCurtisNBC5/status/784037384178405376Ã‚Â Ã¢â‚¬Â¦ N TX investor Lacy Harber takes aim at @WellsFargo w/ full page ad in today's @dallasnews @NBCDFW pic.twitter.com/xxF45Vl9AY	hnw investor, active am of aug 2015 plunge, unable to meet $wfc's margin call, cashed out. here's his revenge - ad is in 4 papers n tx investor lacy harber takes aim at @wellsfargo w/ full page ad in today's @dallasnews @nbcdfw pic.twitter.com/xxf45vl9ay	hnw investor, active am of aug 2015 plunge, unable to meet $wfc's margin call, cashed out. here's his revenge - ad is in 4 papers n tx investor lacy harber takes aim at @wellsfargo w/ full page ad in today's @dallasnews @nbcdfw pic.twitter.com/xxf45vl9ay	0.55	negative	-0.0944444		2010-11-03	0	482	0	0	26.46	108	374	0.224066	0.775934	166.047	505.953		2010-11-03	0	0	0	0	0	0	26.46	0	0	125	0	2	0
2011-01-07	Mass court ruling has potential to derail recovery if banks reign in the little lending they r doing $USB $WFC	mass court ruling has potential to derail recovery if banks reign in the little lending they are doing $usb $wfc	mass court ruling has potential to derail recovery if banks reign in the little lending they are doing $usb $wfc	0.75	negative	-0.09375		2010-11-04	3	485	0	3	27.46	108	377	0.22268	0.77732	166.27	506.73		2010-11-04	3	0	0	3	0	0	27.46	0	0	126	1	3	3
2013-10-16	Bank of America's 3Q shows same trends as $JPM $WFC - weak mortgage and fixed income revenue: http://on.wsj.com/16MrDkK	bank of america's 3q shows same trends as $jpm $wfc - weak mortgage and fixed income revenue:	bank of america's 3q shows same trends as $jpm $wfc - weak mortgage and fixed income revenue:	0.316667	negative	-0.0916667		2010-11-05	1	486	1	0	29.22	109	377	0.22428	0.77572	166.494	507.506		2010-11-05	1	1	0	0	0	0	29.22	0	0	125	-1	1	1
2017-09-08	Never a good sign when regulators' main quibble is which agency gets to demolish your company. $WFC http://politi.co/2xc6ZOq	never a good sign when regulators' main quibble is which agency gets to demolish your company. $wfc	never a good sign when regulators' main quibble is which agency gets to demolish your company. $wfc	0.466667	negative	-0.0916667		2010-11-06	0	486	0	0	29.22	109	377	0.22428	0.77572	166.718	508.282		2010-11-06	0	0	0	0	0	0	29.22	0	0	125	0	2	0
2017-06-14	$BAC active on anticipated rate hike, $TSLA calls active @AngieMiles w @TDAmeritrade Tom White $BA, $SBUX, $TGT http://bit.ly/2saPh9AÃ‚Â pic.twitter.com/eYvTciXcIy	$bac active on anticipated rate hike, $tsla calls active @angiemiles w @tdameritrade tom white $ba, $sbux, $tgt	$bac active on anticipated rate hike, $tsla calls active @angiemiles w @tdameritrade tom white $ba, $sbux, $tgt	0.4	negative	-0.0888889		2010-11-07	0	486	0	0	29.22	109	377	0.22428	0.77572	166.942	509.058		2010-11-07	0	0	0	0	0	0	29.22	0	0	125	0	2	0
2011-08-08	One more crazy stat - $BAC market cap now roughly half of $JPM.	one more crazy stat - $bac market cap now roughly half of $jpm.	one more crazy stat - $bac market cap now roughly half of $jpm.	0.522222	negative	-0.0888889		2010-11-08	0	486	0	0	29.04	109	377	0.22428	0.77572	167.167	509.833		2010-11-08	0	0	0	0	0	0	29.04	0	0	125	0	2	0
2014-07-01	If my stocks are any indication of luck today, USA will win the game!! $NFLX $TSLA $FB $TWTR $AMZN $LNKD $AAPL $BA $WFC $C all up!! #stocks	if my stocks are any indication of luck today, usa will win the game!! $nflx $tsla $fb $twtr $amzn $lnkd $aapl $ba $wfc $c all up!! #stocks	if my stocks are any indication of luck today, usa will win the game!! $nflx $tsla $fb $twtr $amzn $lnkd $aapl $ba $wfc $c all up!! #stocks	0.4	negative	-0.0882812		2010-11-09	0	486	0	0	28.13	109	377	0.22428	0.77572	167.391	510.609		2010-11-09	0	0	0	0	0	0	28.13	0	0	125	0	2	0
2017-09-22	Kamakura expected 10-year cumulative default rate among public financials with bonds traded in the U.S. market down to 16.43% today $BAC $Cpic.twitter.com/wj68ysMweR	kamakura expected 10-year cumulative default rate among public financials with bonds traded in the you.s. market down to 16.43% today $bac $cpic.twitter.com/wj68ysmwer	kamakura expected 10-year cumulative default rate among public financials with bonds traded in the you.s. market down to 16.43% today $bac $cpic.twitter.com/wj68ysmwer	0.251852	negative	-0.0851852		2010-11-10	0	486	0	0	28.58	109	377	0.22428	0.77572	167.615	511.385		2010-11-10	0	0	0	0	0	0	28.58	0	0	125	0	2	0
2016-12-08	$STUDY what does $AAPL $WFC $GM $DIS have in common on my stream? Posted wining plans all within a small selection of picks,simply powerful	$study what does $aapl $wfc $gm $dis have in common on my stream? posted wining plans all within a small selection of picks,simply powerful	$study what does $aapl $wfc $gm $dis have in common on my stream? posted wining plans all within a small selection of picks,simply powerful	0.633333	negative	-0.0833333		2010-11-11	0	486	0	0	28.19	109	377	0.22428	0.77572	167.84	512.16		2010-11-11	0	0	0	0	0	0	28.19	0	0	125	0	2	0
2017-01-13	$JPM and $BAC earnings reflect strong Q4 trading volume, but retail sales a bit_x000D_ disappointing. http://bit.ly/2inUODaÃ‚Â pic.twitter.com/9PJvIEn8hV	$jpm and $bac earnings reflect strong q4 trading volume, but retail sales a bit_x000D_ disappointing.	$jpm and $bac earnings reflect strong q4 trading volume, but retail sales a bit_x000D_ disappointing.	0.716667	negative	-0.0833333		2010-11-12	1	487	0	1	27.54	109	378	0.223819	0.776181	168.063	512.937		2010-11-12	1	0	0	1	0	0	27.54	0	0	126	1	3	1
2016-05-31	I would say Buffett just got rekt on $AAPL but I previously said that when he bought $BOA. https://twitter.com/zerohedge/status/737634821892153344Ã‚Â Ã¢â‚¬Â¦ Apple Back Under $100 On News It Will Extend iPhone Lifecycle To 3 Years, Cites Slowing Demand http://www.zerohedge.com/news/2016-05-31/apple-back-under-100-news-it-will-extend-iphone-lifecycle-3-years-cites-slowing-demaÃ‚Â Ã¢â‚¬Â¦	i would say buffett just got rekt on $aapl but i previously said that when he bought $boa. apple back under $100 on news it will extend iphone lifecycle to 3 years, cites slowing demand	i would say buffett just got rekt on $aapl but i previously said that when he bought $boa. apple back under $100 on news it will extend iphone lifecycle to 3 years, cites slowing demand	0.0833333	negative	-0.0833333		2010-11-13	0	487	0	0	27.54	109	378	0.223819	0.776181	168.287	513.713		2010-11-13	0	0	0	0	0	0	27.54	0	0	126	0	2	0
2015-02-27	So!! Now i can see this dress in black and blue..!! #whiteandgold #blackandblue #whatever https://instagram.com/p/zmPwnhH1Mq/	so!! now i can see this dress in black and blue..!! #whiteandgold #blackandblue #whatever	so!! now i can see this dress in black and blue..!! #whiteandgold #blackandblue #whatever	0.266667	negative	-0.0833333		2010-11-14	1	488	1	0	27.54	110	378	0.22541	0.77459	168.513	514.487		2010-11-14	1	1	0	0	0	0	27.54	0	0	125	-1	1	1
2015-02-26	$BOA:ASX 10:25 AM Half year Financial Report 31 December 2014 http://bit.ly/1E1lS3X	$boa:asx 10:25 am half year financial report 31 december 2014	$boa:asx 10:25 am half year financial report 31 december 2014	0.0833333	negative	-0.0833333		2010-11-15	3	491	0	3	27.65	110	381	0.224033	0.775967	168.737	515.263		2010-11-15	3	0	0	3	0	0	27.65	0	0	126	1	3	3
2013-04-21	Wanna go back to black hair.... ; (	wanna go back to black hair.... ; (	wanna go back to black hair.... ; (	0.216667	negative	-0.0833333		2010-11-16	1	492	0	1	27.19	110	382	0.223577	0.776423	168.96	516.04		2010-11-16	1	0	0	1	0	0	27.19	0	0	127	1	3	1
2018-02-21	So, here is what the mainstream are spooked about...._x000D_ US 10yr yield at 2.94%. Ohh the humanity, its back to levels last seen Jan'2014! _x000D_ Seriously, are we supposed to be shorting $MU $BAC $X $INTC ? _x000D_ yours.. with eyes on the bigger picture.pic.twitter.com/g7AEzmYnNf	so, here is what the mainstream are spooked about...._x000D_ us 10yr yield at 2.94%. ohh the humanity, its back to levels last seen jan'2014! _x000D_ seriously, are we supposed to be shorting $mu $bac $x $intc ? _x000D_ yours.. with eyes on the bigger picture.pic.twitter.com/g7aezmynnf	so, here is what the mainstream are spooked about...._x000D_ us 10yr yield at 2.94%. ohh the humanity, its back to levels last seen jan'2014! _x000D_ seriously, are we supposed to be shorting $mu $bac $x $intc ? _x000D_ yours.. with eyes on the bigger picture.pic.twitter.com/g7aezmynnf	0.308333	negative	-0.0833333		2010-11-17	1	493	0	1	26.86	110	383	0.223124	0.776876	169.183	516.817		2010-11-17	1	0	0	1	0	0	26.86	0	0	128	1	3	1
2017-02-16	Sold half of all my calls in $WFC $BAC $GS $JPM $XLF. Up well over 1-200% from sweeper alerts in the last month or two from @WallStJesus	sold half of all my calls in $wfc $bac $gs $jpm $xlf. up well over 1-200% from sweeper alerts in the last month or two from @wallstjesus	sold half of all my calls in $wfc $bac $gs $jpm $xlf. up well over 1-200% from sweeper alerts in the last month or two from @wallstjesus	0.116667	negative	-0.0833333		2010-11-18	1	494	0	1	27.51	110	384	0.222672	0.777328	169.406	517.594		2010-11-18	1	0	0	1	0	0	27.51	0	0	129	1	3	1
2014-06-06	Big move in financial CDS today. The market continues to view bank credit as less and less risky:_x000D_ http://www.bespokeinvest.com/thinkbig/2014/6/6/financial-sector-default-risk-plummets.htmlÃ‚Â Ã¢â‚¬Â¦_x000D_ $BAC $GS $JPM $XLF	big move in financial cds today. the market continues to view bank credit as less and less risky:_x000D_ _x000D_ $bac $gs $jpm $xlf	big move in financial cds today. the market continues to view bank credit as less and less risky:_x000D_ _x000D_ $bac $gs $jpm $xlf	0.0583333	negative	-0.0833333		2010-11-19	1	495	0	1	27.49	110	385	0.222222	0.777778	169.628	518.372		2010-11-19	1	0	0	1	0	0	27.49	0	0	130	1	3	1
2013-03-25	These Banks Typically Rally in the Last Week of March: http://stks.co/aOSsÃ‚Â via @SeasonalOdds $JPM $GS $MS $BAC $C	these banks typically rally in the last week of march: via @seasonalodds $jpm $gs $ms $bac $c	these banks typically rally in the last week of march: via @seasonalodds $jpm $gs $ms $bac $c	0.283333	negative	-0.0833333		2010-11-20	0	495	0	0	27.49	110	385	0.222222	0.777778	169.85	519.15		2010-11-20	0	0	0	0	0	0	27.49	0	0	130	0	2	0
2011-10-31	Bill Black on potential Bank of America derivatives losses http://bit.ly/tgZtfkÃ‚Â #in $BAC $$	bill black on potential bank of america derivatives losses #in $bac $$	bill black on potential bank of america derivatives losses #in $bac $$	0.716667	negative	-0.0833333		2010-11-21	0	495	0	0	27.49	110	385	0.222222	0.777778	170.073	519.927		2010-11-21	0	0	0	0	0	0	27.49	0	0	130	0	2	0
2011-10-19	Read back history to Fraudclosure crisis here:Destroying AmericansÃ¢â‚¬â„¢ Property Rights http://www.ritholtz.com/blog/2011/10/fraudclosure-errors-destroying-americans-property-rights/Ã‚Â Ã¢â‚¬Â¦ (See "Previously") $C $BAC $$	read back history to fraudclosure crisis here:destroying americans property rights (see "previously") $c $bac $$	read back history to fraudclosure crisis here:destroying americans property rights (see "previously") $c $bac $$	0.0833333	negative	-0.0833333		2010-11-22	0	495	0	0	26.95	110	385	0.222222	0.777778	170.295	520.705		2010-11-22	0	0	0	0	0	0	26.95	0	0	130	0	2	0
2010-09-13	$BAC predicts the 10-year Treasury yield will sink to 1.75% next year. For color, that's about half $WM's yield. http://yhoo.it/ciypf4	$bac predicts the 10-year treasury yield will sink to 1.75% next year. for color, that's about half $wm's yield.	$bac predicts the 10-year treasury yield will sink to 1.75% next year. for color, that's about half $wm's yield.	0.0833333	negative	-0.0833333		2010-11-23	0	495	0	0	26.8	110	385	0.222222	0.777778	170.517	521.483		2010-11-23	0	0	0	0	0	0	26.8	0	0	130	0	2	0
2014-06-02	If $WFC continues to grow at their "unstoppable" 15% growth rate they will be the only bank in the US in less than 20 years.	if $wfc continues to grow at their "unstoppable" 15% growth rate they will be the only bank in the us in less than 20 years.	if $wfc continues to grow at their "unstoppable" 15% growth rate they will be the only bank in the us in less than 20 years.	0.533333	negative	-0.0833333		2010-11-24	0	495	0	0	27.11	110	385	0.222222	0.777778	170.739	522.261		2010-11-24	0	0	0	0	0	0	27.11	0	0	130	0	2	0
2017-02-16	Sold half of all my calls in $WFC $BAC $GS $JPM $XLF. Up well over 1-200% from sweeper alerts in the last month or two from @WallStJesus	sold half of all my calls in $wfc $bac $gs $jpm $xlf. up well over 1-200% from sweeper alerts in the last month or two from @wallstjesus	sold half of all my calls in $wfc $bac $gs $jpm $xlf. up well over 1-200% from sweeper alerts in the last month or two from @wallstjesus	0.116667	negative	-0.0833333		2010-11-25	0	495	0	0	27.11	110	385	0.222222	0.777778	170.962	523.038		2010-11-25	0	0	0	0	0	0	27.11	0	0	130	0	2	0
2017-03-12	This cannot be over emphasized. Fed Chair and Treas Sect forced $BAC CEO to violate securities law and act against shareholders' interest https://twitter.com/WallStCynic/status/840936646174474240Ã‚Â Ã¢â‚¬Â¦ (4) Those communications were made public. It's clear the Government did not want $BAC to disclose more bad news to the mkt.	this cannot be over emphasized. fed chair and treas sect forced $bac ceo to violate securities law and act against shareholders' interest (4) those communications were made public. it's clear the government did not want $bac to disclose more bad news to the mkt.	this cannot be over emphasized. fed chair and treas sect forced $bac ceo to violate securities law and act against shareholders' interest (4) those communications were made public. it's clear the government did not want $bac to disclose more bad news to the mkt.	0.363333	negative	-0.08		2010-11-26	0	495	0	0	26.65	110	385	0.222222	0.777778	171.184	523.816		2010-11-26	0	0	0	0	0	0	26.65	0	0	130	0	2	0
2018-10-11	4 biggies report BMO... discussed at length in #StockWavews $JPM, $C, $WFC & $PNC. They show up and $SPX can at least bounce toward 2800s again even if it fails to make a new high. $DJI still argues for attempting a final vth of 5 of (5) of P.3.https://twitter.com/OddStats/status/1050508650073096192Ã‚Â Ã¢â‚¬Â¦ Financials $XLF are down 6.8% in the last 5 days._x000D_ Here's a $SPX chart showing ev…	4 biggies report bmo... discussed at length in #stockwavews $jpm, $c, $wfc & $pnc. they show up and $spx can at least bounce toward 2800s again even if it fails to make a new high. $dji still argues for attempting a final vth of 5 of (5) of p.3. financials $xlf are down 6.8% in the last 5 days._x000D_ here's a $spx chart showing every time that happened for the first time in at least a week (sinc…	4 biggies report bmo... discussed at length in #stockwavews $jpm, $c, $wfc & $pnc. they show up and $spx can at least bounce toward 2800s again even if it fails to make a new high. $dji still argues for attempting a final vth of 5 of (5) of p.3. financials $xlf are down 6.8% in the last 5 days._x000D_ here's a $spx chart showing every time that happened for the first time in at least a week (sinc…	0.420382	negative	-0.0787991		2010-11-27	0	495	0	0	26.65	110	385	0.222222	0.777778	171.406	524.594		2010-11-27	0	0	0	0	0	0	26.65	0	0	130	0	2	0
2018-01-03	Fins down_x000D_ $BAC $GS $JPM $C $MS_x000D_ all red	fins down_x000D_ $bac $gs $jpm $c $ms_x000D_ all red	fins down_x000D_ $bac $gs $jpm $c $ms_x000D_ all red	0.144444	negative	-0.0777778		2010-11-28	1	496	0	1	26.65	110	386	0.221774	0.778226	171.628	525.372		2010-11-28	1	0	0	1	0	0	26.65	0	0	131	1	3	1
2015-05-06	Look at @CBJElkins! Covering that $BAC annual meeting! How did he get the short straw @CBJspanberg @CBJrealestate?https://twitter.com/CBJElkins/status/595975000378765313Ã‚Â Ã¢â‚¬Â¦ About 180 at the BofA annual meeting and 90 minutes into the meeting at Marriott SouthPark. Winding down ... Maybe.	look at @cbjelkins! covering that $bac annual meeting! how did he get the short straw @cbjspanberg @cbjrealestate? about 180 at the bofa annual meeting and 90 minutes into the meeting at marriott southpark. winding down ... maybe.	look at @cbjelkins! covering that $bac annual meeting! how did he get the short straw @cbjspanberg @cbjrealestate? about 180 at the bofa annual meeting and 90 minutes into the meeting at marriott southpark. winding down ... maybe.	0.294444	negative	-0.0777778		2010-11-29	1	497	1	0	27.2	111	386	0.22334	0.77666	171.851	526.149		2010-11-29	1	1	0	0	0	0	27.2	0	0	130	-1	1	1
2013-04-17	Bank of America earnings fall short of expectations. $BAC shares down 2% pre-market. STORY: http://cnb.cx/11f00cQ	bank of america earnings fall short of expectations. $bac shares down 2% pre-market. story:	bank of america earnings fall short of expectations. $bac shares down 2% pre-market. story:	0.294444	negative	-0.0777778		2010-11-30	5	502	0	5	27.21	111	391	0.221116	0.778884	172.072	526.928		2010-11-30	5	0	0	5	0	0	27.21	0	0	131	1	3	5
2009-10-07	Bank Of America Narrows Internal CEO Candidates Down To Two $BAC http://bit.ly/4pCRkB	bank of america narrows internal ceo candidates down to two $bac	bank of america narrows internal ceo candidates down to two $bac	0.144444	negative	-0.0777778		2010-12-01	7	509	1	6	27.53	112	397	0.220039	0.779961	172.292	527.708		2010-12-01	7	1	0	6	0	0	27.53	0	0	132	1	3	6
2011-01-07	Mass-acre for big banks. Massachusetts court rules against $USB, $WFC in foreclosure case. $USB off 1.5%. $WFC down 3%. $BAC, $JPM drop too.	mass-acre for big banks. massachusetts court rules against $usb, $wfc in foreclosure case. $usb off 1.5%. $wfc down 3%. $bac, $jpm drop too.	mass-acre for big banks. massachusetts court rules against $usb, $wfc in foreclosure case. $usb off 1.5%. $wfc down 3%. $bac, $jpm drop too.	0.194444	negative	-0.0777778		2010-12-02	6	515	0	6	28.78	112	403	0.217476	0.782524	172.51	528.49		2010-12-02	6	0	0	6	0	0	28.78	0	0	133	1	3	6
2012-01-05	$BAC and $WFC having their third consecutive day of stock gains. $GS, $MS and $C down 2 of 3 sessions in 2012...	$bac and $wfc having their third consecutive day of stock gains. $gs, $ms and $c down 2 of 3 sessions in 2012...	$bac and $wfc having their third consecutive day of stock gains. $gs, $ms and $c down 2 of 3 sessions in 2012...	0.144444	negative	-0.0777778		2010-12-03	1	516	1	0	29.05	113	403	0.218992	0.781008	172.729	529.271		2010-12-03	1	1	0	0	0	0	29.05	0	0	132	-1	1	1
2013-04-04	Breaking: source tells FBN @WellsFargo site taken down again by #cyber attack. Last week $WFC said it suffered a DDoS attack. Story 2 follow	breaking: source tells fbn @wellsfargo site taken down again by #cyber attack. last week $wfc said it suffered a ddos attack. story 2 follow	breaking: source tells fbn @wellsfargo site taken down again by #cyber attack. last week $wfc said it suffered a ddos attack. story 2 follow	0.177778	negative	-0.0777778		2010-12-04	1	517	0	1	29.05	113	404	0.218569	0.781431	172.947	530.053		2010-12-04	1	0	0	1	0	0	29.05	0	0	133	1	3	1
2015-01-09	Options expected to be active next week @ CBOE: $AA $JPM $KBH $C $BAC $CSX	options expected to be active next week @ cboe: $aa $jpm $kbh $c $bac $csx	options expected to be active next week @ cboe: $aa $jpm $kbh $c $bac $csx	0.333333	negative	-0.0777778		2010-12-05	0	517	0	0	29.05	113	404	0.218569	0.781431	173.166	530.834		2010-12-05	0	0	0	0	0	0	29.05	0	0	133	0	2	0
2011-10-04	Turnaround Tuesday: After spending much of the session in the red, #WallStreet made a dramatic comeback http://fxn.ws/mS7hcSÃ‚Â $AAPL $ED $BAC	turnaround tuesday: after spending much of the session in the red, #wallstreet made a dramatic comeback $aapl $ed $bac	turnaround tuesday: after spending much of the session in the red, #wallstreet made a dramatic comeback $aapl $ed $bac	0.266667	negative	-0.0777778		2010-12-06	1	518	1	0	28.74	114	404	0.220077	0.779923	173.386	531.614		2010-12-06	1	1	0	0	0	0	28.74	0	0	132	-1	1	1
2017-10-26	ItÃ¢â‚¬â„¢s hard to take our emotions out of investing decisions. Could Wells FargoÃ¢â‚¬â„¢s new robot help? $WFC $GOOG $FBhttps://www.fool.com/investing/2017/10/24/a-robot-says-its-time-to-sell-facebook-and-alphabe.aspxÃ‚Â Ã¢â‚¬Â¦	its hard to take our emotions out of investing decisions. could wells fargos new robot help? $wfc $goog $fb	its hard to take our emotions out of investing decisions. could wells fargos new robot help? $wfc $goog $fb	0.498106	negative	-0.0776515		2010-12-07	1	519	0	1	28.47	114	405	0.219653	0.780347	173.606	532.394		2010-12-07	1	0	0	1	0	0	28.47	0	0	133	1	3	1
2015-10-20	Combined Average Net Income of $JPM, $C, $BAC, $GS & $MS:_x000D_ 2002-2008: $25.08B_x000D_ 2009-2014: $41.73B_x000D_ #MissionAccomplished #FedHistory	combined average net income of $jpm, $c, $bac, $gs & $ms:_x000D_ 2002-2008: $25.08b_x000D_ 2009-2014: $41.73b_x000D_ #missionaccomplished #fedhistory	combined average net income of $jpm, $c, $bac, $gs & $ms:_x000D_ 2002-2008: $25.08b_x000D_ 2009-2014: $41.73b_x000D_ #missionaccomplished #fedhistory	0.2	negative	-0.075		2010-12-08	2	521	0	2	29.37	114	407	0.21881	0.78119	173.824	533.176		2010-12-08	2	0	0	2	0	0	29.37	0	0	134	1	3	2
2014-01-01	WFC Stock Chart and Technical Analysis - Wed,/enero/1st, 2014 $WFC Period Ã‚Â Moving Average Ã‚Â Price Change Ã‚Â Perc http://investorshangout.com/post/1141923/WFC-Stock-Chart-and-Technical-Analysis-Wed-Jan-1stÃ‚Â Ã¢â‚¬Â¦	wfc stock chart and technical analysis - wed,/enero/1st, 2014 $wfc period moving average price change perc	wfc stock chart and technical analysis - wed,/enero/1st, 2014 $wfc period moving average price change perc	0.25	negative	-0.075		2010-12-09	1	522	1	0	30.07	115	407	0.220307	0.779693	174.045	533.955		2010-12-09	1	1	0	0	0	0	30.07	0	0	133	-1	1	1
2018-04-12	Tomorrow, $C $JPM and $WFC all report together before the bell to close a week for only the 4th time in at least 9 years._x000D_ But what happened the last time all 3 giant banks reported together to end a trading week?_x000D_ @Citi @JPMorgan @WellsFargopic.twitter.com/kBNgV4NgBd	tomorrow, $c $jpm and $wfc all report together before the bell to close a week for only the 4th time in at least 9 years._x000D_ but what happened the last time all 3 giant banks reported together to end a trading week?_x000D_ @citi @jpmorgan @wellsfargopic.twitter.com/kbngv4ngbd	tomorrow, $c $jpm and $wfc all report together before the bell to close a week for only the 4th time in at least 9 years._x000D_ but what happened the last time all 3 giant banks reported together to end a trading week?_x000D_ @citi @jpmorgan @wellsfargopic.twitter.com/kbngv4ngbd	0.616667	negative	-0.075		2010-12-10	1	523	0	1	30.27	115	408	0.219885	0.780115	174.265	534.735		2010-12-10	1	0	0	1	0	0	30.27	0	0	134	1	3	1
2013-02-17	The single biggest threat to Bank of America today: http://mot.ly/XDW7fBÃ‚Â $BAC	the single biggest threat to bank of america today: $bac	the single biggest threat to bank of america today: $bac	0.214286	negative	-0.0714286		2010-12-11	0	523	0	0	30.27	115	408	0.219885	0.780115	174.485	535.515		2010-12-11	0	0	0	0	0	0	30.27	0	0	134	0	2	0
2015-01-01	Our Penny Stock Picks Gained Over 968% In the Past 5 Weeks! Get our next pick early: http://tinyurl.com/p46mnk2Ã‚Â $VRS $LAS $C $WFC	our penny stock picks gained over 968% in the past 5 weeks! get our next pick early: $vrs $las $c $wfc	our penny stock picks gained over 968% in the past 5 weeks! get our next pick early: $vrs $las $c $wfc	0.183333	negative	-0.0708333		2010-12-12	1	524	0	1	30.27	115	409	0.219466	0.780534	174.704	536.296		2010-12-12	1	0	0	1	0	0	30.27	0	0	135	1	3	1
2018-08-24	$VVIX inching down closer to the 85-90 zone_x000D_ $SPX hit another ATH just a few ticks above FebruaryÃ¢â‚¬â„¢s high_x000D_ Stair steps up, elevator down_x000D_ #ES_F $ES_F $ES $SPY $SVXY $EEM #VIX $TVIX $UVXY $VXX $VIX $AAPL $AMZN $FB $NFLX $BA $TSLA $JPM $BABA $BAC $GOOG $GOOGL $WMT $XOM $MSFT $QQQ $Xpic.twitter.com/wG9HWxoigu	$vvix inching down closer to the 85-90 zone_x000D_ $spx hit another ath just a few ticks above februarys high_x000D_ stair steps up, elevator down_x000D_ #es_f $es_f $es $spy $svxy $eem #vix $tvix $uvxy $vxx $vix $aapl $amzn $fb $nflx $ba $tsla $jpm $baba $bac $goog $googl $wmt $xom $msft $qqq $xpic.twitter.com/wg9hwxoigu	$vvix inching down closer to the 85-90 zone_x000D_ $spx hit another ath just a few ticks above februarys high_x000D_ stair steps up, elevator down_x000D_ #es_f $es_f $es $spy $svxy $eem #vix $tvix $uvxy $vxx $vix $aapl $amzn $fb $nflx $ba $tsla $jpm $baba $bac $goog $googl $wmt $xom $msft $qqq $xpic.twitter.com/wg9hwxoigu	0.263556	negative	-0.0702222		2010-12-13	0	524	0	0	30.22	115	409	0.219466	0.780534	174.923	537.077		2010-12-13	0	0	0	0	0	0	30.22	0	0	135	0	2	0
2018-08-29	Sorry for the delay in posting today's (Wednesday) hidden DARK POOL prints/trades. Remember it can take hours to a few weeks before the potential big moves up or down happens with these_x000D_ $BAC tremendous 6.6 million print/trade at $31.28_x000D_ $MU large 3 million print/trade at $52.02pic.twitter.com/H1Qzck3MMq	sorry for the delay in posting today's (wednesday) hidden dark pool prints/trades. remember it can take hours to a few weeks before the potential big moves up or down happens with these_x000D_ $bac tremendous 6.6 million print/trade at $31.28_x000D_ $mu large 3 million print/trade at $52.02pic.twitter.com/h1qzck3mmq	sorry for the delay in posting today's (wednesday) hidden dark pool prints/trades. remember it can take hours to a few weeks before the potential big moves up or down happens with these_x000D_ $bac tremendous 6.6 million print/trade at $31.28_x000D_ $mu large 3 million print/trade at $52.02pic.twitter.com/h1qzck3mmq	0.516755	negative	-0.0694004		2010-12-14	0	524	0	0	29.82	115	409	0.219466	0.780534	175.143	537.857		2010-12-14	0	0	0	0	0	0	29.82	0	0	135	0	2	0
2009-08-04	$BAC looking for trade back down to $12.60 - $13.75 range. I like $BAC under $13.50. Still long on 1/4 position from $12.14 entry.	$bac looking for trade back down to $12.60 - $13.75 range. i like $bac under $13.50. still long on 1/4 position from $12.14 entry.	$bac looking for trade back down to $12.60 - $13.75 range. i like $bac under $13.50. still long on 1/4 position from $12.14 entry.	0.22963	negative	-0.0685185		2010-12-15	3	527	0	3	29.79	115	412	0.218216	0.781784	175.361	538.639		2010-12-15	3	0	0	3	0	0	29.79	0	0	136	1	3	3
2013-05-21	A long way down for financial sector default risk: http://www.bespokeinvest.com/thinkbig/2013/5/21/a-long-way-down-for-financial-cds.htmlÃ‚Â Ã¢â‚¬Â¦ $GS $MS $JPM $C $WFC $BAC $XLF $SPY $$	a long way down for financial sector default risk: $gs $ms $jpm $c $wfc $bac $xlf $spy $$	a long way down for financial sector default risk: $gs $ms $jpm $c $wfc $bac $xlf $spy $$	0.22963	negative	-0.0685185		2010-12-16	0	527	0	0	30.02	115	412	0.218216	0.781784	175.579	539.421		2010-12-16	0	0	0	0	0	0	30.02	0	0	136	0	2	0
2009-10-16	$BOA CEO Ken Lewis forced to pay back $1M received so far this year and forgo rest of $1.5M salary for 2009. Boom. Roasted.	$boa ceo ken lewis forced to pay back $1m received so far this year and forgo rest of $1.5m salary for 2009. boom. roasted.	$boa ceo ken lewis forced to pay back $1m received so far this year and forgo rest of $1.5m salary for 2009. boom. roasted.	0.4	negative	-0.0666667		2010-12-17	1	528	0	1	29.96	115	413	0.217803	0.782197	175.797	540.203		2010-12-17	1	0	0	1	0	0	29.96	0	0	137	1	3	1
2018-11-23	@CelzFans getting banned from iHub for posting nothing but solid and fact based analysis. Meanwhile, the libel, half-truths, and personal attacks are allowed, by a select few. _x000D_ $AAPL $GOOG $INTC $AMZN $MSFT $XOM $DIS $HSY $NVDA $UNP $BAC $AKS $VZ $CTL $FCX $TSLA $JPM $WFT $CELZpic.twitter.com/Vjsznc7KAG	@celzfans getting banned from ihub for posting nothing but solid and fact based analysis. meanwhile, the libel, half-truths, and personal attacks are allowed, by a select few. _x000D_ $aapl $goog $intc $amzn $msft $xom $dis $hsy $nvda $unp $bac $aks $vz $ctl $fcx $tsla $jpm $wft $celzpic.twitter.com/vjsznc7kag	@celzfans getting banned from ihub for posting nothing but solid and fact based analysis. meanwhile, the libel, half-truths, and personal attacks are allowed, by a select few. _x000D_ $aapl $goog $intc $amzn $msft $xom $dis $hsy $nvda $unp $bac $aks $vz $ctl $fcx $tsla $jpm $wft $celzpic.twitter.com/vjsznc7kag	0.166667	negative	-0.0666667		2010-12-18	1	529	0	1	29.96	115	414	0.217391	0.782609	176.015	540.985		2010-12-18	1	0	0	1	0	0	29.96	0	0	138	1	3	1
2018-03-28	Ton of mainstream Doom & Gloom._x000D_ Bounce starts tomorrow or Monday. _x000D_ Next week targets:_x000D_ S&P to 2720 area_x000D_ Vix to 15_x000D_ ItÃ¢â‚¬â„¢s the bullÃ¢â‚¬â„¢s turn now._x000D_ $TVIX $UVXY $VXX $XIV $VIX $VVIX $SVXY $SPY $SPX $DOW $AAPL $AMZN $FB $BA $BABA $BAC $CSCO $CVX $UPRO $GOOG $INTC $QQQ $TQQQ $SQQQ $VIXpic.twitter.com/QxcyAnSKK9	ton of mainstream doom & gloom._x000D_ bounce starts tomorrow or monday. _x000D_ next week targets:_x000D_ s&p to 2720 area_x000D_ vix to 15_x000D_ its the bulls turn now._x000D_ $tvix $uvxy $vxx $xiv $vix $vvix $svxy $spy $spx $dow $aapl $amzn $fb $ba $baba $bac $csco $cvx $upro $goog $intc $qqq $tqqq $sqqq $vixpic.twitter.com/qxcyanskk9	ton of mainstream doom & gloom._x000D_ bounce starts tomorrow or monday. _x000D_ next week targets:_x000D_ s&p to 2720 area_x000D_ vix to 15_x000D_ its the bulls turn now._x000D_ $tvix $uvxy $vxx $xiv $vix $vvix $svxy $spy $spx $dow $aapl $amzn $fb $ba $baba $bac $csco $cvx $upro $goog $intc $qqq $tqqq $sqqq $vixpic.twitter.com/qxcyanskk9	0.0666667	negative	-0.0666667		2010-12-19	0	529	0	0	29.96	115	414	0.217391	0.782609	176.232	541.768		2010-12-19	0	0	0	0	0	0	29.96	0	0	138	0	2	0
2018-02-22	TODAY'S ACTIVE LINES ON THE OFFER .. | http://WALLSTJESUS.COMÃ‚Â _x000D_ $AMD $BAC $NEM $TLRD $MSFT $KEY $GE $APC $T $NXPI $CY $BMY $M $JCP $UTX $SNAPpic.twitter.com/b8cDpimlaA	today's active lines on the offer .. | _x000D_ $amd $bac $nem $tlrd $msft $key $ge $apc $t $nxpi $cy $bmy $m $jcp $utx $snappic.twitter.com/b8cdpimlaa	today's active lines on the offer .. | _x000D_ $amd $bac $nem $tlrd $msft $key $ge $apc $t $nxpi $cy $bmy $m $jcp $utx $snappic.twitter.com/b8cdpimlaa	0.8	negative	-0.0666667		2010-12-20	1	530	0	1	30.1	115	415	0.216981	0.783019	176.449	542.551		2010-12-20	1	0	0	1	0	0	30.1	0	0	139	1	3	1
2017-05-01	Trump actively considering breaking up big banks - Bloomberg $XLF, $C, $JPM, $BAC, $WFC, $GS, $MS	trump actively considering breaking up big banks - bloomberg $xlf, $c, $jpm, $bac, $wfc, $gs, $ms	trump actively considering breaking up big banks - bloomberg $xlf, $c, $jpm, $bac, $wfc, $gs, $ms	0.35	negative	-0.0666667		2010-12-21	0	530	0	0	30.82	115	415	0.216981	0.783019	176.666	543.334		2010-12-21	0	0	0	0	0	0	30.82	0	0	139	0	2	0
[truncated: 4,686 more rows]
[truncated: 5 more columns]

## Sheet: Sheet1
Date	Open	High	Low	Close	Adj Close	Volume
2008-07-28	29	29.67	27.8	27.93	20.9943	46645300
2008-07-29	28.17	30.46	27.73	30.46	22.8961	62303400
2008-07-30	31	31.5	29.87	31.2	23.4523	65749100
2008-07-31	30.71	31.24	30.01	30.27	22.7533	48107500
2008-08-01	30.27	30.64	29.71	30.5	22.9261	40425300
2008-08-04	30.1	30.77	29.44	30.18	22.6856	46627900
2008-08-05	30.55	31.69	30.24	31.54	23.7079	45806300
2008-08-06	30.8	30.97	30.1	30.31	23.0316	42199300
2008-08-07	29.91	30.64	28.55	29.01	22.0438	57510900
2008-08-08	29.03	30.51	28.71	30.17	22.9252	45857600
2008-08-11	30.2	32.07	30.2	31.61	24.0194	55278900
2008-08-12	31	31.52	30.09	30.38	23.0848	54318600
2008-08-13	30.14	30.33	29	29.29	22.2565	53459400
2008-08-14	29.18	30.52	28.95	30.17	22.9252	40937100
[truncated: 2,755 more rows]
