# Supplementary material for: Measuring information flux between social media and stock prices with Transfer Entropy
Source: PLoS One. 2021 Sep 23;16(9):e0257686. doi: 10.1371/journal.pone.0257686 (PMC8459996; doi:10.1371/journal.pone.0257686)
Supplement: S1 Data — (ZIP) [file pone.0257686.s001.zip › DATA BASES/16.-PG/dataminer (83).xlsx]

## Sheet: SheetJS
UserName	FullName	Date	First Hashtags	Alt Hashtags	Tweet (Message Text)	Retweets	Retweets (w/ Text)	Likes	Likes (w/ Text)	URL Path
@WallStJesus @WallStJesus @WallStJesus @WallStJesus @WallStJesus	JE$US‏ @WallStJesus	31 Dec 2018			$PG REPEAT JUNE CALL FLOW	2 5 5 4 4	Retweet 5 Retweeted 5		Like 4 Liked 4	/WallStJesus/status/1079797762294730754
@HFMajorTom @HFMajorTom @HFMajorTom @HFMajorTom @HFMajorTom	HFMajorTom‏ @HFMajorTom	24 Dec 2018			Why are defensives getting clocked so hard today?... Anyone? $KMB $CLX $PG $XLU	14 2 2 12 12	Retweet 2 Retweeted 2		Like 12 Liked 12	/HFMajorTom/status/1077247380796465158
@sallyshin @sallyshin @sallyshin @sallyshin @sallyshin	Sally Shin‏Verified account @sallyshin	4 Dec 2018			hello there $PG trading at all time highs	3 3	Retweet Retweeted		Like 3 Liked 3	/sallyshin/status/1070040376998682624
@WallStJesus @WallStJesus @WallStJesus @WallStJesus @WallStJesus	JE$US‏ @WallStJesus	31 Dec 2018			$PG REPEAT BULL SWEEPER	1 1 3 3	Retweet 1 Retweeted 1		Like 3 Liked 3	/WallStJesus/status/1079781552949731329
@WallStJesus @WallStJesus @WallStJesus @WallStJesus @WallStJesus	JE$US‏ @WallStJesus	28 Dec 2018			* NOT MUCH COOKING EARLY .. A LITTLE REPEAT BULL FLOW IN $GLD $APHA $PG pic.twitter.com/AewAJ2fEL7	2 2 10 10	Retweet 2 Retweeted 2		Like 10 Liked 10	/WallStJesus/status/1078675025337765888
@fklivestolearn @fklivestolearn @fklivestolearn @fklivestolearn @fklivestolearn	Faisal Khan‏ @fklivestolearn	28 Dec 2018	#stocks,tradeideas,stockstowatch	#tradeideas	StocksToWatch: $PG, $IBM, $SAVE, $AMZN, $LMT, $AAPL, $SNE, $SAVE, $CMCSA, $FRC, $DVMT, $PM, $WING, $APHA, $ABIL, $SBGL, $CHK, $UNG, $QTT, $TGT, $SIR, $UWT, $DWT #stocks #tradeideas @tradealike #stockstowatch @stanleychen0402 @gvalan @TraderInput @StocksNCrypto @junjudapi	2 2 4 4	Retweet 2 Retweeted 2		Like 4 Liked 4	/fklivestolearn/status/1078641289342738432
@Nouf_wpt @Nouf_wpt @Nouf_wpt @Nouf_wpt @Nouf_wpt	Wavepatterntraders‏ @Nouf_wpt	25 Dec 2018			$PG couldn't hold the prior highs = sell below 95.00 pic.twitter.com/Q5WHG43i8n	1 1 3 3	Retweet 1 Retweeted 1		Like 3 Liked 3	/Nouf_wpt/status/1077508924386013184
@DvdndDiplomats @DvdndDiplomats @DvdndDiplomats @DvdndDiplomats @DvdndDiplomats	Dividend Diplomats‏ @DvdndDiplomats	20 Dec 2018			As the market drills downward, don't forget the Top 5 Foundation Stocks for a Dividend Portfolio are starting to go on sale! $MCD $T $PG $JNJ $EDhttps://www.dividenddiplomats.com/top-5-foundation-dividend-stocks-portfolio/ …	2 1 1 11 11	Retweet 1 Retweeted 1		Like 11 Liked 11	/DvdndDiplomats/status/1075915986694533122
@bostonchaahhts @bostonchaahhts @bostonchaahhts @bostonchaahhts @bostonchaahhts	BostonCharts‏ @bostonchaahhts	19 Dec 2018			$PG failed breakout and super extended from the trend. I wouldn't be long this one pic.twitter.com/4duOvQUOfD	1 1 7 7	Retweet 1 Retweeted 1		Like 7 Liked 7	/bostonchaahhts/status/1075539166883123200
@Sarge986 @Sarge986 @Sarge986 @Sarge986 @Sarge986	Stephen Guilfoyle‏ @Sarge986	17 Dec 2018			Seagate Technology, Macy's and a Dozen Other Dividend Stocks to Buy Here $RDS.A $SO $PG $BP $XPOM $VLO $SLB $M $KSS $VZ $STX $GM $KEY $PFE https://www.thestreet.com/investing/seagate-technology-and-other-good-dividend-stocks-14813105 … via @TheStreet	3 4 4 9 9	Retweet 4 Retweeted 4		Like 9 Liked 9	/Sarge986/status/1074818623896723457
@7StarMike @7StarMike @7StarMike @7StarMike @7StarMike	Seven Star Mike‏ @7StarMike	17 Dec 2018	#daytrade,daytrader,daytrading,blackboxstocks,winningwithblackbox,thanksblackbox	#daytrader	TODAY'S TWITTER ALERT WINNER $PG Potential 104% gain! #daytrade #daytrader #daytrading #blackboxstocks #winningwithblackbox #thanksblackboxpic.twitter.com/v5ND9rU0uN	5 5	Retweet Retweeted		Like 5 Liked 5	/7StarMike/status/1074807718693593088
@BenWatson_TDA @BenWatson_TDA @BenWatson_TDA @BenWatson_TDA @BenWatson_TDA	Ben Watson‏ @BenWatson_TDA	14 Dec 2018	#Splash,TDAEducation,LongTermInvesting	#TDAEducation	When long term positions beg short term attention. Pat Mullaly and I discuss $JNJ, $PG and others from an IF-THEN-ELSE perspective. On today's #Splash #TDAEducation #LongTermInvesting https://events.thinkorswim.com/#/register/61941 …pic.twitter.com/WeT5DLPA28	1 1 7 7	Retweet 1 Retweeted 1		Like 7 Liked 7	/BenWatson_TDA/status/1073677037645295616
@conorsen @conorsen @conorsen @conorsen @conorsen	Conor Sen‏ @conorsen	14 Dec 2018			If your theory is "stocks are moving based on their charts and perceived defensiveness rather than based on fundamentals" you could do worse than to point to $PG making new highs at 22x earnings.	5 14 14	Retweet Retweeted		Like 14 Liked 14	/conorsen/status/1073676269773041664
@ToddinFL @ToddinFL @ToddinFL @ToddinFL @ToddinFL	Todd in Florida‏ @ToddinFL	14 Dec 2018			Cramer pushing $PG and $KO. Oh my, what a joke. They're up because money is getting parked there.	6 6	Retweet Retweeted		Like 6 Liked 6	/ToddinFL/status/1073579862726729728
@traderstewie @traderstewie @traderstewie @traderstewie @traderstewie	traderstewie‏ @traderstewie	13 Dec 2018			$PG ... the impressive run still going strong and even making a new break out today pic.twitter.com/Embutb6zFy	3 2 2 19 19	Retweet 2 Retweeted 2		Like 19 Liked 19	/traderstewie/status/1073274436948615168
@orionstafa @orionstafa @orionstafa @orionstafa @orionstafa	Ori Stafa‏ @orionstafa	13 Dec 2018			$SPY $PG Detailed trades every step of the way. Get them ever day @Tradealike lot of good traders Sending out alerts every day.pic.twitter.com/YqydjdVWyS	1 1 1 6 6	Retweet 1 Retweeted 1		Like 6 Liked 6	/orionstafa/status/1073270405958418432
@smartmoneyact @smartmoneyact @smartmoneyact @smartmoneyact @smartmoneyact	Smart Money Action‏ @smartmoneyact	13 Dec 2018			Options buying recap from Wednesday 12/12! SR = stock replacement $NXPI $WB $TWTR $QCOM $COUP $YPF $AJRD $BZUN $XOM $KORS $AMBA $MOMO $SPOT $PG $FEYE $FB $WDC $STLD $GRUB $MS $GCO $DVApic.twitter.com/VDpYdTIeJO	1 4 4	Retweet Retweeted		Like 4 Liked 4	/smartmoneyact/status/1073254759518359553
@YahooFinance @YahooFinance @YahooFinance @YahooFinance @YahooFinance	Yahoo Finance‏Verified account @YahooFinance	13 Dec 2018			Highlight: "We are moving to the upside here at the open," @seanansmith says from the floor of the @NYSE. Notable stock movers so far include $AAPL, $KO, and $PG. https://finance.yahoo.com/ pic.twitter.com/tWrp9ZkSNa	4 4 6 6	Retweet 4 Retweeted 4		Like 6 Liked 6	/YahooFinance/status/1073227054521364480
@Benzinga @Benzinga @Benzinga @Benzinga @Benzinga	Benzinga.com‏Verified account @Benzinga	11 Dec 2018			An Upgrade For A Defensive Sector https://benzinga.com/z/12827150 $XLP $KO $PEP $PG $WMT	4 4 7 7	Retweet 4 Retweeted 4		Like 7 Liked 7	/Benzinga/status/1072510064689319936
@simpltrader @simpltrader @simpltrader @simpltrader @simpltrader	call me Simpl‏ @simpltrader	11 Dec 2018			Current Swing watchlist $PG $JNJ $BBL $UGAZ Come trade live with me and a few other traders everyday. Get live alerts, watchlists, scans, and more. http://bit.ly/2AqMFdD Best decision I've ever made was switching from trading pennies to options!pic.twitter.com/AHsWMulX7w	13 13 37 37	Retweet 13 Retweeted 13		Like 37 Liked 37	/simpltrader/status/1072454619618525184
@OCDrises @OCDrises @OCDrises @OCDrises @OCDrises @OCDrises	OneO'ClockDrop‏ @OCDrises OneO'ClockDrop @OCDrises	10 Dec 2018	#StockMarket,earnings,investing,NYSE,WallStreet,NASDAQ,stocks	#earnings	VPER IS YOUR NEXT TRIPS RUNNER $msft $amzn $fb $goog $jnj $jpm $googol $abc $wfc $wmt $cvx $hd $pg $unh $pfe $qcom $adbe $v $nflx $chtr $cost #StockMarket #earnings #investing #NYSE #WallStreet #NASDAQ #stockshttps://twitter.com/OCDrises/status/1072192888543502336 … $VPER I spoke to the CEO. Updates coming very soon. Recently current folks. Light contracts coming? Me thinks so. NEWS IMMINENT	1 1 2 2	Retweet 1 Retweeted 1		Like 2 Liked 2	/OCDrises/status/1072196484836220929
@canuck2usa @canuck2usa @canuck2usa @canuck2usa @canuck2usa	CtheLightTrading‏ @canuck2usa	10 Dec 2018			Citigroup Maintains Buy on Procter & Gamble, Raises Price Target to $104 $PG https://pro.benzinga.com @benzinga	1 2 2	Retweet Retweeted		Like 2 Liked 2	/canuck2usa/status/1072155681577304064
@DeItaOne @DeItaOne @DeItaOne @DeItaOne @DeItaOne	*Walter Bloomberg‏ @DeItaOne	10 Dec 2018			$PG PT RAISED TO $104 FROM $99.00 AT CITI	2 2	Retweet Retweeted		Like 2 Liked 2	/DeItaOne/status/1072109239521460224
@pmckeough @pmckeough @pmckeough @pmckeough @pmckeough	Patrick McKeough‏ @pmckeough	8 Dec 2018	#dividendstocks		This well-known consumer firm sold off many of its beauty products and added vitamins and pain relievers through a German acquisition. #dividendstocks $PG $COTY $NYSEhttps://tsinet.ca/2U5gmZz	1 1	Retweet Retweeted		Like 1 Liked 1	/pmckeough/status/1071624227445399552
@FletcherJersey @FletcherJersey @FletcherJersey @FletcherJersey @FletcherJersey	jersey fletcher‏ @FletcherJersey	8 Dec 2018	#stocks		The Investing Secrets of the Richest Man the World Has Ever Known @themotleyfool #stocks $HON, $HD, $BP, $LIN, $PG, $WMT, $AFLhttps://www.fool.com/investing/dividends-income/2007/12/03/the-investing-secrets-of-the-richest-man-the-world.aspx …	1 1 2 2	Retweet 1 Retweeted 1		Like 2 Liked 2	/FletcherJersey/status/1071582436960522241
@Wexboy_Value @Wexboy_Value @Wexboy_Value @Wexboy_Value @Wexboy_Value	Wexboy‏ @Wexboy_Value	8 Dec 2018			Nelson Peltz...is balls deep & hurting in $PG & $GE:https://www.google.com/amp/amp.timeinc.net/fortune/2018/11/26/nelson-peltz-ge-pg-stock …	2 2 4 4	Retweet 2 Retweeted 2		Like 4 Liked 4	/Wexboy_Value/status/1071538136092680193
@DailyTradeAlert @DailyTradeAlert @DailyTradeAlert @DailyTradeAlert @DailyTradeAlert	Daily Trade Alert‏ @DailyTradeAlert	7 Dec 2018			Our 9 Best Stocks to Own Right Now report has just been updated by @SimplyDividends Check out the latest on these high quality dividend growth stocks along with updated dividend safety scores. $AAPL $HSY $KMB $HRL $PG $LOW $PEP $JNJ $SBUX $MDT https://bit.ly/2Swwaml pic.twitter.com/dfUF74Cmpe	1 1 1 1	Retweet 1 Retweeted 1		Like 1 Liked 1	/DailyTradeAlert/status/1071018238232924162
@AssetReset @AssetReset @AssetReset @AssetReset @AssetReset	DarkMoonCapital‏ @AssetReset	6 Dec 2018			Even defensive stocks like $PG, $MCD, $CLX, $VZ, $HSY, etc are getting hurt.	1 1 2 2	Retweet 1 Retweeted 1		Like 2 Liked 2	/AssetReset/status/1070716496848908288
@TripleDTrader @TripleDTrader @TripleDTrader @TripleDTrader @TripleDTrader	Dennis Dick‏ @TripleDTrader	6 Dec 2018	#SafetyTradeNotSoSafe		Defensive stocks getting hit hard today. $XLU -1.65%, $JNJ -1.22%, $PG -2%, $KO -1.2%, $XLP -1.32%, $KHC -2.1%. This despite the overall market weakness and the $TLT being higher. #SafetyTradeNotSoSafe	2 1 1 3 3	Retweet 1 Retweeted 1		Like 3 Liked 3	/TripleDTrader/status/1070701703438233600
@simpltrader @simpltrader @simpltrader @simpltrader @simpltrader	call me Simpl‏ @simpltrader	6 Dec 2018			Stocks to watch 12/6 $TSLA $EBAY $DIS $C $JNJ $PG $DUK ***Get my full options Watchlist especially to grow small accounts and trade live with me everyday in my private group (link in bio)*** Trust me if you love pennies, you'll love options MORE! $PTX $AETI $NVLN $CIDMpic.twitter.com/ihJHpaB7SW	1 26 26 45 45	Retweet 26 Retweeted 26		Like 45 Liked 45	/simpltrader/status/1070622905984278529
@StockWatchHQ @StockWatchHQ @StockWatchHQ @StockWatchHQ @StockWatchHQ	StockWatch‏ @StockWatchHQ	5 Dec 2018			BREAKING: Cincinnati Discussions As NYSE Traded Procter & Gamble $PG Meet With Bioelectronics Corp. $BIEL, Announcement Pending https://rumormurmursbuzz.blogspot.com/2018/12/breaking-cincinnati-discussions-as-nyse.html … $FLCR $LNVGY $PNF $PHIIK $GGIFF $FELP $RSSFF $TTP $PYRNF $FISB $SAFT $NKG $VNOpL $SLGpI $ARPO $LUNMF $DSPG $CSLLY $CTY $CHSCP	4 4	Retweet 4 Retweeted 4		Like Liked	/StockWatchHQ/status/1070556870845186048
@TrueBubbleHead @TrueBubbleHead @TrueBubbleHead @TrueBubbleHead @TrueBubbleHead	Bubble Head‏ @TrueBubbleHead	5 Dec 2018	#GamePlan,15ORB,30ORB	#15ORB	#GamePlan for Thursday *watch futures indicators *if strong, try $TSLA, $CRON long *if weak, try $WDAY, $JNJ, $PG short *watch $PANW double inside day strategy! * #15ORB: $FB, $BA, $LRCX * #30ORB: $DG, $MO, $RH, $CVS *watchlist, of course!	2 2 8 8	Retweet 2 Retweeted 2		Like 8 Liked 8	/TrueBubbleHead/status/1070520338168143873
@thebrandindex @thebrandindex @thebrandindex @thebrandindex @thebrandindex	Eric Clark‏ @thebrandindex	5 Dec 2018			$PG +1% $JNJ is up 4% YTD in slowdown these got soooo much room to go on upside folks $VZ +9% $KO +7% $MCD +7% $WMT -2% the defensives winning is just gathering steam	1 1 2 2	Retweet 1 Retweeted 1		Like 2 Liked 2	/thebrandindex/status/1070479883774582784
@bluff_capital @bluff_capital @bluff_capital @bluff_capital @bluff_capital	North Bluff Capital‏ @bluff_capital	4 Dec 2018			$PG $KHC What Big Consumer Brands Can Do to Compete in a Digital Economy https://hbr.org/2018/12/what-big-consumer-brands-can-do-to-compete-in-a-digital-economy …pic.twitter.com/40BndAvUzj	1 1 3 3	Retweet 1 Retweeted 1		Like 3 Liked 3	/bluff_capital/status/1070128407172866048
@LaMonicaBuzz @LaMonicaBuzz @LaMonicaBuzz @LaMonicaBuzz @LaMonicaBuzz	Paul R. La Monica‏Verified account @LaMonicaBuzz	4 Dec 2018			None of the Dow 30 stocks wound up finishing the day in green. $MCD $VZ $PG $JNJ $KO were all flattish. And only 31 stocks in the S&P 500 were higher. Oof.	2 2	Retweet Retweeted		Like 2 Liked 2	/LaMonicaBuzz/status/1070068657592680448
@361Capital @361Capital @361Capital @361Capital @361Capital	361 Capital‏ @361Capital	4 Dec 2018			Lg Cap All-Time Highs hit 37 stocks today… $JNJ $UNH $PG pic.twitter.com/fG5wuDG5gx	4 4 10 10	Retweet 4 Retweeted 4		Like 10 Liked 10	/361Capital/status/1070063595977732097
@LaMonicaBuzz @LaMonicaBuzz @LaMonicaBuzz @LaMonicaBuzz @LaMonicaBuzz	Paul R. La Monica‏Verified account @LaMonicaBuzz	4 Dec 2018			Investors rotating back to "boring" defensive yield plays today. 5 Dow stocks actually up even with the Dow down 600 points: Coke. P&G. Verizon. J&J. McDonald's. $KO $PG $VZ $JNJ $MCD	1 2 2 1 1	Retweet 2 Retweeted 2		Like 1 Liked 1	/LaMonicaBuzz/status/1070020522111627265
@FerBeretta @FerBeretta @FerBeretta @FerBeretta @FerBeretta	Fernando Beretta‏ @FerBeretta	3 Dec 2018	#Samsung,advertiser,Media,Advertising,Marketing,AdAgeRanking	#advertiser	#Samsung overtakes P&G as world's largest #advertiser. The top 100 includes 47 companies based in North America, 31 in Europe and 22 in Asia.@Samsung @ProcterGamble $KRX $PG $AMZN $BABA #Media #Advertising #Marketing #AdAgeRanking By @bradage > https://adage.com/article/news/global-marketers-2018-tktk/315743/ …pic.twitter.com/Rn36H1jvCy	2 2 4 4	Retweet 2 Retweeted 2		Like 4 Liked 4	/FerBeretta/status/1069579535442722816
@flowalgoapp @flowalgoapp @flowalgoapp @flowalgoapp @flowalgoapp	FlowAlgo +Ai‏ @flowalgoapp	29 Nov 2018			Alpha Ai Case Study: Week in review. - 26 Long Signals, 0 Short Signals. See how they did! $FB $JPM $GOOG $IWM $PEP $COST $QSR $CMG $HD $BABA $TWTR $PYPL $BAC $AMD $LUV $NVDA $QQQ $SPY $AAPL $NFLX $YY $UTX $AMZN $MSFT $BIDU $PG https://app.flowalgo.com/app/uploads/Alpha-Ai-CaseStudy-112818.pdf …pic.twitter.com/FcTbP0xOyG	4 9 9	Retweet Retweeted		Like 9 Liked 9	/flowalgoapp/status/1068094688882700288
@DavidSchawel @DavidSchawel @DavidSchawel @DavidSchawel @DavidSchawel	David Schawel‏ @DavidSchawel	20 Nov 2018			Here is the chart of $FB vs $PG forward PE multiples pic.twitter.com/fn37xZNuiH	5 4 4 37 37	Retweet 4 Retweeted 4		Like 37 Liked 37	/DavidSchawel/status/1064953753063890944
@DavidSchawel @DavidSchawel @DavidSchawel @DavidSchawel @DavidSchawel	David Schawel‏ @DavidSchawel	20 Nov 2018			$PG is trading at a higher forward multiple than $FB, so there’s that.	14 43 43 224 224	Retweet 43 Retweeted 43		Like 224 Liked 224	/DavidSchawel/status/1064946188607254528
@kpak82 @kpak82 @kpak82 @kpak82 @kpak82	kpak‏ @kpak82	19 Nov 2018			$PG Weekly extended move, outside upper BB at resistance. Daily gravestone doji. Ascending wedge pic.twitter.com/t4BDtB3mXk	2 1 1 8 8	Retweet 1 Retweeted 1		Like 8 Liked 8	/kpak82/status/1064730031728074752
@UTR_INFO @UTR_INFO @UTR_INFO @UTR_INFO @UTR_INFO	UTR Equities #UTR‏ @UTR_INFO	18 Nov 2018	#UTR,OPTIONS,CRYPTO,MICROS,OTCS	#OPTIONS	Don’t forget our ‘Black Friday Promo’ ends this week! Come trade with the #UTR Team and have some fun while doing it. PROMO LINK—> https://www.utrequities.com $SPY $PCG $TLRY $BTC $XLM $AXXA $TSLA $FB $AAPL $MNGA $SPX $IWM $XALL $PG (Included) #OPTIONS #CRYPTO #MICROS #OTCSpic.twitter.com/aUyEIZxjOE	2 3 3 6 6	Retweet 3 Retweeted 3		Like 6 Liked 6	/UTR_INFO/status/1064334710694965248
@BlackfishFinanc @BlackfishFinanc @BlackfishFinanc @BlackfishFinanc @BlackfishFinanc	Honest the Fibber‏ @BlackfishFinanc	17 Nov 2018			$pg short potential. Decent volume came in and I'm TRY not to call tops, but a decent pullback could be in order here. pic.twitter.com/uOgGcuu0h8	2 1 1 5 5	Retweet 1 Retweeted 1		Like 5 Liked 5	/BlackfishFinanc/status/1063856816768131072
@traderstewie @traderstewie @traderstewie @traderstewie @traderstewie	traderstewie‏ @traderstewie	16 Nov 2018			$PG .... another name from the "consumer staples" sector, that's been working in an othewise very stubbornly choppy and volatile market pic.twitter.com/3JhbyG8DzD	4 5 5 21 21	Retweet 5 Retweeted 5		Like 21 Liked 21	/traderstewie/status/1063504418295824384
@RampCapitalLLC @RampCapitalLLC @RampCapitalLLC @RampCapitalLLC @RampCapitalLLC	Ramp Capital ♿️‏ @RampCapitalLLC	16 Nov 2018			$PG just hit an ATH. It was at nearly a 3 yr low in May.	6 3 3 19 19	Retweet 3 Retweeted 3		Like 19 Liked 19	/RampCapitalLLC/status/1063463553355657216
@AndysCycles @AndysCycles @AndysCycles @AndysCycles @AndysCycles	Market Musings‏ @AndysCycles	10 Nov 2018			$SPX executives and directors filing to sell at least 5% last week. $ADS $CMG $BDX $MSFT $AKAM $LMT $MGM $EL $AMZN $HPQ $FFIV $AXP $JNJ $ARE $EA $CTXS $EQR $IDXX $AON $CI $HAS $ESRX $WLTW $VRSN $ACN $BLL $PG $AVB $NOC $IPG $PKI $BBT $NSC $WCGpic.twitter.com/qcCkaL9inS	7 14 14 18 18	Retweet 14 Retweeted 14		Like 18 Liked 18	/AndysCycles/status/1061281157038260224
@ProcterGamble @ProcterGamble @ProcterGamble @ProcterGamble @ProcterGamble	Procter & Gamble‏Verified account @ProcterGamble	8 Nov 2018			Our new sustainability goals, called Ambition 2030, span our brands, our supply chain, society and our employees. $PG pic.twitter.com/NtCg9JgCFn	10 10 15 15	Retweet 10 Retweeted 10		Like 15 Liked 15	/ProcterGamble/status/1060653803706478592
@ProcterGamble @ProcterGamble @ProcterGamble @ProcterGamble @ProcterGamble	Procter & Gamble‏Verified account @ProcterGamble	8 Nov 2018			P&G is actively building strong Citizenship into how we deliver our business results. $PG pic.twitter.com/6sDJSAuigc	1 9 9 8 8	Retweet 9 Retweeted 9		Like 8 Liked 8	/ProcterGamble/status/1060652184537391105
@IBD_DChung @IBD_DChung @IBD_DChung @IBD_DChung @IBD_DChung	David Chung‏ @IBD_DChung	5 Nov 2018	#consumer,stocks,cannabis	#stocks	In IBD Weekly II: The #consumer sector ranks No. 1 among 33 broad sectors. It includes an eclectic set of #stocks -- from staples makers such as $KMB $PG to nutritionals $USNA $WTW to #cannabis play $TLRY. More than a dozen have a 90+ Composite Rtg, including $LOPE. On pg B5	1 3 3 17 17	Retweet 3 Retweeted 3		Like 17 Liked 17	/IBD_DChung/status/1059588490621566976
@traderstewie @traderstewie @traderstewie @traderstewie @traderstewie	traderstewie‏ @traderstewie	5 Nov 2018			$PEP ... setting up for a breakout Rotational into "consumer staples" continues to impress. Recently shared bullish chart setups in $WMT, $PG, $JNJ, $KO etcpic.twitter.com/N5fZxuJDtZ	8 18 18 70 70	Retweet 18 Retweeted 18		Like 70 Liked 70	/traderstewie/status/1059497144166436864
@maginarydragons @maginarydragons @maginarydragons @maginarydragons @maginarydragons	imaginarydragons‏ @maginarydragons	1 Nov 2018			$XLP bursting at the seams? i.e $PG $CLX $JNJpic.twitter.com/8Hb056IFai	2 2 10 10	Retweet 2 Retweeted 2		Like 10 Liked 10	/maginarydragons/status/1058205439018590208
@IncredibleTrade @IncredibleTrade @IncredibleTrade @IncredibleTrade @IncredibleTrade	IT 🎯‏ @IncredibleTrade	1 Nov 2018			$PG ready for another breakout. pic.twitter.com/bFm4bllRnN	11 11	Retweet Retweeted		Like 11 Liked 11	/IncredibleTrade/status/1058151816158941184
@BuySideTrade @BuySideTrade @BuySideTrade @BuySideTrade @BuySideTrade	BuySideTrade‏ @BuySideTrade	30 Oct 2018			A few of the larger (not all) DARK POOLS prints/trades for Tuesday October 30th...... $GE - Very large 3 million share print/trade at $10.30 $IBM - 1.2 million share print/trade at $117.06 $PG - 1.1 million at $89.13 $TJX 1.4 million at $108.85pic.twitter.com/aMZQDqu3lP	1 17 17 26 26	Retweet 17 Retweeted 17		Like 26 Liked 26	/BuySideTrade/status/1057333604597014528
@charliebilello @charliebilello @charliebilello @charliebilello @charliebilello	Charlie Bilello‏Verified account @charliebilello	29 Oct 2018			% Below 52-week High... $MCD: -3% $KO: -4% $PG: -5% $WMT: -9% $AAPL: -9% $BRKB: -11% $CSCO: -11% $V: -11% $MSFT: -11% $JPM: -12% $XOM: -14% $BA: -15% $BAC: -19% $GOOGL: -20% $HD: -20% $C: -20% $INTC: -21% $AMZN: -25% $IBM: -30% $NFLX: -33% $BABA: -34% $FB: -35% $TCEHY: -47%	18 333 333 641 641	Retweet 333 Retweeted 333		Like 641 Liked 641	/charliebilello/status/1057011605924397057
@TradersCom @TradersCom @TradersCom @TradersCom @TradersCom	Traders Community‏ @TradersCom	18 Oct 2018			Earnings Friday Oct 19 $SPX $DJIA $QQQ Before Open CLEVELAND-CLIFF $CLF $GNTX HONEYWELL $HON INTERPUBLIC $IPG KANSAS CITY SOU $KSU MANPOWER $MAN PROCTER GAMBL $PG ROGERS $RCI SCHLUMBERGER $SLB STATE ST $STT SUNTRUST $STI SYNCHRONY $SYF $VFC VOLVO $VLVLY https://traderscommunity.com/index.php/market-talk/1107-market-weekly-oct-14-oct-20-2018 …pic.twitter.com/eE6CY7dnfa	2 4 4 4 4	Retweet 4 Retweeted 4		Like 4 Liked 4	/TradersCom/status/1053047923431350277
@TradersCom @TradersCom @TradersCom @TradersCom @TradersCom	Traders Community‏ @TradersCom	15 Oct 2018	#earnings,industrial,technology,Commodities	#industrial	Notable #earnings out this week include: $SPX $QQQ $DJIA 3/3 #industrial #technology #Commodities $IBM United $UAL $CSX Lam Research $LRCX Alcoa $AA Phillip Morris $PM Nucor $NUE SAP $SAP Procter & Gamble $PG Honeywell $HON Schlumberger $SLB ... https://traderscommunity.com/index.php/market-talk/1107-market-weekly-oct-14-oct-20-2018 …pic.twitter.com/4WeG83kPY7	4 4 3 3	Retweet 4 Retweeted 4		Like 3 Liked 3	/TradersCom/status/1051823390544289793
@TradeWithTechs @TradeWithTechs @TradeWithTechs @TradeWithTechs @TradeWithTechs	Faris Sleem‏ @TradeWithTechs	14 Oct 2018	#earnings,ER	#ER	EARNINGS CALENDAR M: $BAC $SCHW T: $GS $MS $JNJ $DPZ $UNH $PGR $NFLX $IBM $LRCX $CSX $CREE $UAL W: $ABT $UBS $MTB $AA $STLD $KMI $URI Th: $PM $NVS $ERIC $BBT $NUE $PYPL $SKX $ETFC $AXP F: $PG $HON $CLF $SLB $STI #earnings #ER http://tradewithtechs.com/free-content/ pic.twitter.com/p3NKrwLyYn	4 11 11 19 19	Retweet 11 Retweeted 11		Like 19 Liked 19	/TradeWithTechs/status/1051588057638555648
@Benzinga @Benzinga @Benzinga @Benzinga @Benzinga	Benzinga.com‏Verified account @Benzinga	14 Oct 2018			4 Major Market Opportunities For The Cannabis Industry https://benzinga.com/z/12479521 $CGC $CRON $ACBFF $APHQF $STZ $DEO $BUD $EL $AVP $PG $JNJ $LLY $MRK	3 3 6 6	Retweet 3 Retweeted 3		Like 6 Liked 6	/Benzinga/status/1051536867353657349
@eWhispers @eWhispers @eWhispers @eWhispers @eWhispers	Earnings Whispers‏ @eWhispers	13 Oct 2018	#earnings		#earnings for the week $NFLX $BAC $GS $UNH $CLF $PYPL $IBM $JNJ $LRCX $DPZ $BLK $MS $PGR $ISRG $SCH $GWW $CSX $AA $ABT $WGO $JBHT $NUE $SLB $HON $CMA $BX $SKX $KMI $PG $ASML $AXP $URI $TSM $URAL $PLD $FHN $ETFC $INFY $PM $STI $USB $TXT $ERIC $BBT $CREE http://eps.sh/cal pic.twitter.com/jpD7Jui6YR	80 245 245 341 341	Retweet 245 Retweeted 245		Like 341 Liked 341	/eWhispers/status/1051083720130748416
@PortDriverUnion @PortDriverUnion @PortDriverUnion @PortDriverUnion @PortDriverUnion	Justice4PortDrivers!‏ @PortDriverUnion	9 Oct 2018	#wagetheft		Today we made a visit to @ProcterGamble 's shareholder meeting where we called on P&G to ensure that their contracted drayage trucking companies like @XPOLogistics are following the law and not misclassifying its port drivers. #wagetheft $PG pic.twitter.com/mbLftWsf7z	3 3 11 11	Retweet 3 Retweeted 3		Like 11 Liked 11	/PortDriverUnion/status/1049701147525742592
@ProcterGamble @ProcterGamble @ProcterGamble @ProcterGamble @ProcterGamble	Procter & Gamble‏Verified account @ProcterGamble	9 Oct 2018			We’re continuing to return cash to shareholders with P&G’s latest dividend declaration, announced at P&G’s annual meeting of shareholders today in Cincinnati. We’ve paid a dividend for 128 consecutive years and increased it every year for 62 years. http://spr.ly/6012DfEc8 $PG pic.twitter.com/TpQBUngRpR	5 5 5 21 21	Retweet 5 Retweeted 5		Like 21 Liked 21	/ProcterGamble/status/1049657358979407873
@Financial_Orbit @Financial_Orbit @Financial_Orbit @Financial_Orbit @Financial_Orbit	Chris Bailey‏ @Financial_Orbit	6 Oct 2018			Kind of striking how P&G has struggled to create new brands recently... $PG pic.twitter.com/nIh4tcHlJn	1 2 2 7 7	Retweet 2 Retweeted 2		Like 7 Liked 7	/Financial_Orbit/status/1048579946501853184
@MessiahTheories @MessiahTheories @MessiahTheories @MessiahTheories @MessiahTheories	Messiah‏ @MessiahTheories	3 Oct 2018			Almost recovered after hedging with some $SPY 292.5 puts. Took small losses and minor profits on $EA $119/120s. Big Winners across $CAT and $LLY. Still holding a core for the $LLY. only $40 on $PG after the drop. Not holding large positions so tomorrow should be normal. pic.twitter.com/54bqy6iLAo	1 8 8	Retweet Retweeted		Like 8 Liked 8	/MessiahTheories/status/1047582730467328000
@MFIndustryFocus @MFIndustryFocus @MFIndustryFocus @MFIndustryFocus @MFIndustryFocus	Industry Focus‏ @MFIndustryFocus	25 Sep 2018			Make sure to catch today’s Industry Focus Consumer Goods episode with progress reports for Hudson, GoPro, P&G and more! https://www.fool.com/podcasts/industry-focus/2018-09-25-cg-a-progress-report-for-hudson-and/ … $PG $GPRO	3 3 6 6	Retweet 3 Retweeted 3		Like 6 Liked 6	/MFIndustryFocus/status/1044726945936740352
@smartmoneyact @smartmoneyact @smartmoneyact @smartmoneyact @smartmoneyact	Smart Money Action‏ @smartmoneyact	21 Sep 2018			Options buying recap from Thursday 9/20! SR = stock replacement Open interest was reviewed this morning to verify the number of contracts added. $RHT $PZZA $PAGS $TNDM $INTU $RARE $GM $A $IBM $BABA $PG $DIS $CARS $Z $HAS $DE $FMC $IRTC $SFLY $MT $PFEpic.twitter.com/hgCrW9Pe0c	5 5	Retweet Retweeted		Like 5 Liked 5	/smartmoneyact/status/1043118472144797697
@carlquintanilla @carlquintanilla @carlquintanilla @carlquintanilla @carlquintanilla @nmeyersohn	Carl Quintanilla‏Verified account @carlquintanilla Nathaniel MeyersohnVerified account @nmeyersohn	21 Sep 2018			"Two weeks ago, the company lobbied to have more than a dozen imported goods left off the list ..." $PG https://twitter.com/nmeyersohn/status/1043108653899894784 … NEW: Trade war bites Procter & Gamble’s big brands — Febreze, Swiffer, Head & Shoulders, Bounce dryer sheets. American kitchens, medicine cabinets and supply closets have come to…	2 6 6 7 7	Retweet 6 Retweeted 6		Like 7 Liked 7	/carlquintanilla/status/1043112032491511808
@OptionsMike @OptionsMike @OptionsMike @OptionsMike @OptionsMike	Options Mike‏ @OptionsMike	16 Sep 2018			$PG Like $CL another consumer staple chart that looks primed for more. Nice C&H formation here http://schrts.co/YmJy3i	1 1 6 6	Retweet 1 Retweeted 1		Like 6 Liked 6	/OptionsMike/status/1041385499125006343
@AndysCycles @AndysCycles @AndysCycles @AndysCycles @AndysCycles	Market Musings‏ @AndysCycles	15 Sep 2018			$SPX company exec insider trades filed last week. $INTU $MSFT $EMR $EL $BSX $BLL $HRS $AMZN $CSCO $ANET $DXC $CXO $NRG $CRM $ECL $MDLZ $GPN $JNJ $ETN $MHK $ARE $NRG $PG $TGT $RCL $JWN $HRS $FTI $AONpic.twitter.com/KEPt1ZGyTX	1 5 5 4 4	Retweet 5 Retweeted 5		Like 4 Liked 4	/AndysCycles/status/1040972109604773888
@AndysCycles @AndysCycles @AndysCycles @AndysCycles @AndysCycles	Market Musings‏ @AndysCycles	10 Sep 2018			Some significant $SPX insider sells filed today. $IQV $INTU $MSFT $EL $AMZN $PG $TGT $JWN $AON $QRVO $CLXpic.twitter.com/FJqIfywC5e	3 3 8 8	Retweet 3 Retweeted 3		Like 8 Liked 8	/AndysCycles/status/1039285463729618944
@ProcterGamble @ProcterGamble @ProcterGamble @ProcterGamble @ProcterGamble	Procter & Gamble‏Verified account @ProcterGamble	6 Sep 2018			EARLIER TODAY: $PG CFO Jon Moeller spoke @ the Barclays Global Consumer Conference in Boston about our strategy of raising the bar on noticeable superiority, funded through productivity, and supported by a strengthened organization & culture. Listen @ http://spr.ly/6011DLywL .	1 4 4 10 10	Retweet 4 Retweeted 4		Like 10 Liked 10	/ProcterGamble/status/1037758830703247362
@PhilipvanDoorn @PhilipvanDoorn @PhilipvanDoorn @PhilipvanDoorn @PhilipvanDoorn	Philip van Doorn‏ @PhilipvanDoorn	31 Aug 2018			These dividend stocks can help you diversify your portfolio and cut risk: https://on.mktw.net/2NxZ17W $T $PM $PG $CVX $PFEpic.twitter.com/NzCGt4V9as	2 2 3 3	Retweet 2 Retweeted 2		Like 3 Liked 3	/PhilipvanDoorn/status/1035479746392584192
@crowdturtle @crowdturtle @crowdturtle @crowdturtle @crowdturtle	crowdturtle 🐢‏ @crowdturtle	29 Aug 2018			facebook definitely deserves the same multiple as P&G/colgate and a lower multiple than chipotle despite worst case 20% YoY growth and two unmonetized billion people platforms and elevated expenses and depressed revenues in favor of user experience via stories $FB $PG $CL $CMG	1 11 11	Retweet Retweeted		Like 11 Liked 11	/crowdturtle/status/1034945637631049728
@ProcterGamble @ProcterGamble @ProcterGamble @ProcterGamble @ProcterGamble	Procter & Gamble‏Verified account @ProcterGamble	28 Aug 2018	#AnnualReport		AVAILABLE NOW: Learn about P&G’s strategy of meaningful, noticeable superiority, fueled by productivity and supported by an organization committed to win. Read P&G’s 2018 Annual Report at http://spr.ly/6015DxwP5 #AnnualReport $PG pic.twitter.com/rSS2GJgIWd	2 11 11 22 22	Retweet 11 Retweeted 11		Like 22 Liked 22	/ProcterGamble/status/1034406493699891201
@realmoney @realmoney @realmoney @realmoney @realmoney	Real Money‏ @realmoney	20 Aug 2018			The latest from @jimcramer These Sleeper Stocks Are Making a Huge Comeback $KMB $PG $GIS $K $PEP $SPG $JCP $VTR https://buff.ly/2OUlxrZ pic.twitter.com/o5tZ4GvM21	1 1 1 5 5	Retweet 1 Retweeted 1		Like 5 Liked 5	/realmoney/status/1031506887936823296
@StraightProfitG @StraightProfitG @StraightProfitG @StraightProfitG @StraightProfitG	$traight Profit Gang 📈‏ @StraightProfitG	19 Aug 2018	#straightprofittape		$PG’s #straightprofittape vol. 2 Vol. 3 Coming Soon http://spnr.la/7QiQ0P6F pic.twitter.com/lgsNn938xm	1 3 3 4 4	Retweet 3 Retweeted 3		Like 4 Liked 4	/StraightProfitG/status/1031295101891502081
@clair520 @clair520 @clair520 @clair520 @clair520	Clair Lee, M.S.‏ @clair520	17 Aug 2018	#DGI		Yay! Got our unbelievable Sold Put 16th win in a row! Congrats Class& Coach @BrandonVanZee ! Love to buy High Quality Biz on Sale & SWAN (Sleep Well at night) at the same time! Check out @Market_Scholars #DGI class! $PG $LOW $PEP $CL $CLX $PM $HSY $KMB $JNJ $ABBV $CL $SBUX $SJMpic.twitter.com/XGtqTIygcp	1 10 10 32 32	Retweet 10 Retweeted 10		Like 32 Liked 32	/clair520/status/1030459747277983744
@clair520 @clair520 @clair520 @clair520 @clair520 @WalkerEddie @Market_Scholars @DonnellyDeborah	Clair Lee, M.S.‏ @clair520	17 Aug 2018			Lol Agreed with Eddie. My hubby is not quiet on board with tickets either. So our conversation in $COST is more like "Do you know who owns Duracell after $PG spin off in 2015?" Then Hubby looked at me with admiration. Thanks to Coach @BrandonVanZee .Try that next time Eddie. $BRKpic.twitter.com/SdiZxzCA4f	2 2 8 8	Retweet 2 Retweeted 2		Like 8 Liked 8	/clair520/status/1030456634835914753
@the_chart_life @the_chart_life @the_chart_life @the_chart_life @the_chart_life	Ian McMillan, CMT‏ @the_chart_life	7 Aug 2018			Custom RRG for @Jtacher51. Largest 30 companies by Market Cap. Banks solid $BAC $WFC $JPM. Alibaba $BABA and Tencent $TCEHY not good. WalMart $WMT and Proctor & Gamble $PG also coming around. Verizon $VZ line is interesting. And of course $PFE looks great. No surprise there.pic.twitter.com/Loxy4qMrSq	1 4 4 15 15	Retweet 4 Retweeted 4		Like 15 Liked 15	/the_chart_life/status/1027018917833859072
@smartmoneyact @smartmoneyact @smartmoneyact @smartmoneyact @smartmoneyact	Smart Money Action‏ @smartmoneyact	6 Aug 2018			Buying in options land on Friday 8/3! SR = stock replacement $SGMS $INTC $LKQ $QCOM $PBR $CATM $MU $HTZ $CBS $PG $KR $CHK $TSRO $TSS $CAT $ATI $GLNG $MDT $CL $ARRY $DXCMpic.twitter.com/Ao3n5iqSYM	1 4 4 9 9	Retweet 4 Retweeted 4		Like 9 Liked 9	/smartmoneyact/status/1026496279873036288
@WallStJesus @WallStJesus @WallStJesus @WallStJesus @WallStJesus	JE$US‏ @WallStJesus	6 Aug 2018			LARGEST CHANGES IN OPEN INTEREST: $GPRO $AABA $PBR $DISH $MU $SGMS $LUV $CBS $INTC $NXPI $DNR $CHK $QCOM $NFLX $PG pic.twitter.com/YuPyIGA5WC	7 7 10 10	Retweet 7 Retweeted 7		Like 10 Liked 10	/WallStJesus/status/1026448364911636481
@realmoney @realmoney @realmoney @realmoney @realmoney	Real Money‏ @realmoney	6 Aug 2018			Start your Monday with the latest from @jimcramer: Consumer-Staples Stocks Aren't Done Rallying $GIS $KHC $CPB $PEP $KO $PG $KMB $CAG $CLX https://buff.ly/2vKg3Yy pic.twitter.com/Bc4Af7C2iI	1 8 8 20 20	Retweet 8 Retweeted 8		Like 20 Liked 20	/realmoney/status/1026429839933415424
@TheStreet @TheStreet @TheStreet @TheStreet @TheStreet	TheStreet‏Verified account @TheStreet	1 Aug 2018			Over on @RealMoney, @JimCramer breaks down how $AAPL and $PG are worlds apart: https://buff.ly/2khDJhL pic.twitter.com/Gl6sg2mkVe	1 8 8 23 23	Retweet 8 Retweeted 8		Like 23 Liked 23	/TheStreet/status/1024710718493536256
@CiocanaTrader @CiocanaTrader @CiocanaTrader @CiocanaTrader @CiocanaTrader	Stan Gluzman‏ @CiocanaTrader	31 Jul 2018			Trader Takeaways 7.31.18 by @CiocanaTrader. Focus on $AWX, $ABIO, $SHOP, $CRMD, $ATLC, $PG and $PFE. http://youtu.be/L4Vg37CVebg?a pic.twitter.com/UkGVYL40KB	3 1 1 26 26	Retweet 1 Retweeted 1		Like 26 Liked 26	/CiocanaTrader/status/1024394548678742017
@ProcterGamble @ProcterGamble @ProcterGamble @ProcterGamble @ProcterGamble	Procter & Gamble‏Verified account @ProcterGamble	31 Jul 2018	#Earnings		In FY18, P&G grew online sales 30% to nearly $4.5 billion – about the size of the next two largest consumer e-commerce businesses combined. Learn more. http://spr.ly/6048DsYo2 #Earnings $PG pic.twitter.com/jaejZmTaXy	1 5 5 14 14	Retweet 5 Retweeted 5		Like 14 Liked 14	/ProcterGamble/status/1024276245016657921
@ProcterGamble @ProcterGamble @ProcterGamble @ProcterGamble @ProcterGamble	Procter & Gamble‏Verified account @ProcterGamble	31 Jul 2018	#Earnings		In FY18, P&G continued to grow organic sales, with total-company organic sales growth of 1%, and growth in several brands and geographies. Learn more here. #Earnings $PG pic.twitter.com/BucSmLwiM0	3 8 8 26 26	Retweet 8 Retweeted 8		Like 26 Liked 26	/ProcterGamble/status/1024276106558562307
@ProcterGamble @ProcterGamble @ProcterGamble @ProcterGamble @ProcterGamble	Procter & Gamble‏Verified account @ProcterGamble	31 Jul 2018	#Earnings		P&G continues to return value to shareowners with more than $14 billion in dividends and share repurchase combined in FY 2018. Learn more. http://spr.ly/6017DsYSl #Earnings $PG pic.twitter.com/yE4RVw2WFO	2 6 6 13 13	Retweet 6 Retweeted 6		Like 13 Liked 13	/ProcterGamble/status/1024274099932196864
@fklivestolearn @fklivestolearn @fklivestolearn @fklivestolearn @fklivestolearn	Faisal Khan‏ @fklivestolearn	31 Jul 2018			PRE Market Movers: $PFE, $PG, $ADM, $CBS, $CMG, $WCG, $TWTR, $CBS, $CMG, $KLAC, $TXRH, $ATHN, $AKS, $SNE, $BP, $KR, $SPOT, $CGNX, $IGT, $ADM, $RRC, $VRNS, $LL, $INST, $NTRI @tradealike @BeefEnt @snowiestocks @gvalan @honeybadgerpix @StocksNCrypto @SPACE_TRADES @stocknugget	3 3 5 5	Retweet 3 Retweeted 3		Like 5 Liked 5	/fklivestolearn/status/1024269199277998080
@SaraEisen @SaraEisen @SaraEisen @SaraEisen @SaraEisen	Sara Eisen‏Verified account @SaraEisen	31 Jul 2018			P&G headline: prices will be going up for Pampers, Charmin, Puffs, Bounty on rising commodity costs $pg	9 14 14 29 29	Retweet 14 Retweeted 14		Like 29 Liked 29	/SaraEisen/status/1024268502193111040
@Reuters @Reuters @Reuters @Reuters @Reuters	Reuters Top News‏Verified account @Reuters	31 Jul 2018			Procter & Gamble quarterly sales below estimates, shares fall https://reut.rs/2LQCky1 $PG pic.twitter.com/87OCbVXiD0	1 9 9 20 20	Retweet 9 Retweeted 9		Like 20 Liked 20	/Reuters/status/1024268465996226560
@Benzinga @Benzinga @Benzinga @Benzinga @Benzinga	Benzinga.com‏Verified account @Benzinga	31 Jul 2018	#NationalAvocadoDay		Your Tuesday morning Speed Read: - Jefferies ups Chipotle to Buy, w/ $550 price target, yet shares lower premarket on Monday's reports of another food scare $CMG - Procter & Gamble premarket after mixed Q4 print $PG - It's #NationalAvocadoDay Enjoy responsibly. $CVGW	2 7 7 4 4	Retweet 7 Retweeted 7		Like 4 Liked 4	/Benzinga/status/1024266088270442496
@Sarge986 @Sarge986 @Sarge986 @Sarge986 @Sarge986	Stephen Guilfoyle‏ @Sarge986	31 Jul 2018			Best Tech Stocks to Buy -- No Matter What Apple Reports $AMZN $GOOGL $FB $NFLX $DIS $WMT $AAPL $GT $SPLK $CRM $ADBE $INTC $AMD $BP $PFE $PG $BIDU $IQ $SMG $APC $SHOP $RL $LLhttps://realmoney.thestreet.com/articles/07/31/2018/best-tech-stocks-buy-no-matter-what-apple-reports …	4 5 5 18 18	Retweet 5 Retweeted 5		Like 18 Liked 18	/Sarge986/status/1024261350032384005
@DougKass @DougKass @DougKass @DougKass @DougKass	Douglas Kass‏Verified account @DougKass	31 Jul 2018			A lot of stuff on @realmoney this morning. Why I am glad I sold $PG recently. Why $CAT is still a dog. Why the Fed shouldn't sell Treasuries. Why I am adding to $CBS. On $TWTR - some more reasons why I reestablished my long yesterday. @jimcramer @tomkeene	7 5 5 44 44	Retweet 5 Retweeted 5		Like 44 Liked 44	/DougKass/status/1024256570539032577
@conorsen @conorsen @conorsen @conorsen @conorsen	Conor Sen‏ @conorsen	31 Jul 2018			The cost of Pampers, Bounty, Charmin, and Puffs is going up 4-5%: $PG pic.twitter.com/XM2vNmONye	9 34 34 44 44	Retweet 34 Retweeted 34		Like 44 Liked 44	/conorsen/status/1024256018237345793
@eWhispers @eWhispers @eWhispers @eWhispers @eWhispers	Earnings Whispers‏ @eWhispers	30 Jul 2018	#earnings		#earnings tomorrow morning $SHOP $PFE $PG $BP $LL $CMI $RL $SLCA $SNE $INCY $AMT $ARNC $CHTR $IPGP $IGT $VMC $HMC $ADM $BTE $ERJ $HUN $I $IRMD $OSK $IRDM $JCI $ETN $MAS $AGCO $APTV $XYL $WCG $AME $CS $PES $SHPG $SHOO $ECL $ACCO $SNY $STNG $TO $WLH $TKR http://eps.sh/cal pic.twitter.com/vCEKTLuEWY	42 42 79 79	Retweet 42 Retweeted 42		Like 79 Liked 79	/eWhispers/status/1023973403110371328
@oliviabvoz @oliviabvoz @oliviabvoz @oliviabvoz @oliviabvoz	Olivia Voz‏ @oliviabvoz	29 Jul 2018	#gamer		I’m not playin, tippy top #gamer stocks report this week. Your next next level: https://youtu.be/zjkZb-pdTWU $CAT $STX $AKS $ $PFE $BP $PG $AAPL $BIDU $SHOP $CHK $S $AMC $TSLA $SQ $X $TVA $CTSH $APRN $ATVI $TTWO $ENB $KHC $CBOE $OHIpic.twitter.com/PGC6tevZO7	2 3 3 7 7	Retweet 3 Retweeted 3		Like 7 Liked 7	/oliviabvoz/status/1023749625726021633
@BenWatson_TDA @BenWatson_TDA @BenWatson_TDA @BenWatson_TDA @BenWatson_TDA	Ben Watson‏ @BenWatson_TDA	27 Jul 2018	#FastMarket		In a lather about $PG earnings? See what we had to say on today’s #FastMarket show on @TDANetwork.pic.twitter.com/38iUPyfTaR	7 7 11 11	Retweet 7 Retweeted 7		Like 11 Liked 11	/BenWatson_TDA/status/1022913396621144064
@nmeyersohn @nmeyersohn @nmeyersohn @nmeyersohn @nmeyersohn @KrogerNews	Nathaniel Meyersohn‏Verified account @nmeyersohn Kroger NewsVerified account @KrogerNews	25 Jul 2018			Kroger upping its brand game. Gillette, already facing the heat from Dollar Shave and Harry’s entering more B&M retail, sighs. $KR $PG https://twitter.com/KrogerNews/status/1022120067172118529 … News: Kroger Launches Bromley’s™ For Men Shaving and Grooming Collection Learn more here: http://ir.kroger.com/file/Index?KeyFile=394351405 … pic.twitter.com/JQfNX3bKA0	4 4	Retweet Retweeted		Like 4 Liked 4	/nmeyersohn/status/1022216127034929152
@clair520 @clair520 @clair520 @clair520 @clair520	Clair Lee, M.S.‏ @clair520	24 Jul 2018	#DGI		Yay! Got our unbelievable Sold Put 12th win in a row! Congrats Class& Coach @BrandonVanZee !Love to buy High Quality Biz on Sale & SWAN (Sleep Well at night) at the same time! Check out @Market_Scholars 's #DGI class! $PG $LOW $PEP $CL $CLX $PM $HSY $KMB $JNJ $ABBV $CL $HSYpic.twitter.com/6UQgnN7KQI	11 11 34 34	Retweet 11 Retweeted 11		Like 34 Liked 34	/clair520/status/1021823162445717504
@whotrades @whotrades @whotrades @whotrades @whotrades	WhoTrades‏ @whotrades	23 Jul 2018			35 largest $SPY stocks, interesting to see drastic shift in values in just three years In order: $AAPL $AMZN $GOOGL $MSFT $FB $BRK.B $JPM $XOM $JNJ $BAC $V $WFC $WMT $UNH $INTC $HD $CVX $T $PFE $MA $VZ $BA $PG $CSCO $ORCL $KO $C $MRK $DIS $PEP $NFLX $CMCSA $DWDP $NVDA $ABBVpic.twitter.com/hFU1J4fi0Q	6 6 4 4	Retweet 6 Retweeted 6		Like 4 Liked 4	/whotrades/status/1021488049757278210
@NautilusCap @NautilusCap @NautilusCap @NautilusCap @NautilusCap	Nautilus Research‏ @NautilusCap	19 Jul 2018			$PG Proctor and Gamble strong seasonal tendency both relative to the SPX and Household Products Index. pic.twitter.com/l4n0Wxh979	1 4 4 8 8	Retweet 4 Retweeted 4		Like 8 Liked 8	/NautilusCap/status/1019915772716617729
@Tony_BATtista @Tony_BATtista @Tony_BATtista @Tony_BATtista @Tony_BATtista	Tony Battista‏ @Tony_BATtista	18 Jul 2018			Ex Div Tomorrow: $CAT 0.86 $FL 0.34 $PG 0.72 $WDFC 0.54 $WSM 0.43 @tastytrade	1 1 8 8	Retweet 1 Retweeted 1		Like 8 Liked 8	/Tony_BATtista/status/1019554571331489792
@themotleyfool @themotleyfool @themotleyfool @themotleyfool @themotleyfool	The Motley Fool‏Verified account @themotleyfool	17 Jul 2018			When you are investing for income, you want steadiness — and there are good reasons to feel pretty safe about Verizon, Eli Lilly, and Procter & Gamble. $VZ $LLY $PG https://www.fool.com/investing/2018/07/15/3-dividend-stocks-that-should-pay-you-the-rest-of.aspx …	3 7 7 34 34	Retweet 7 Retweeted 7		Like 34 Liked 34	/themotleyfool/status/1019380002515800069
@FASTGraphs @FASTGraphs @FASTGraphs @FASTGraphs @FASTGraphs	F.A.S.T. Graphs‏ @FASTGraphs	13 Jul 2018			Subscribe to our YouTube Channel-FAST Graphs Stock Videos $GE $LOW $HD $FB $FN $ADS $SKT $SVB $T $ABC $ON $DKS $JCOM $NVDA $KO $AAPL $OMI $CVS $CAH $WBA $AFL $DIS $JNJ $UTX $WMT $HD $MMM $MSFT $PG $JNJ $GIS $KMB https://www.youtube.com/user/FASTgraphs/videos …pic.twitter.com/5eW79AHrDc	3 3 8 8	Retweet 3 Retweeted 3		Like 8 Liked 8	/FASTGraphs/status/1017864188415369216
@arnabch01 @arnabch01 @arnabch01 @arnabch01 @arnabch01 @arnabch01 @semicvet50	Arnab‏ @arnabch01	13 Jul 2018	#corporatedebt,china,EU,debt,recession,AI,ML,BigData,IoT,robotics,startups,SMBs,EBIDTA,cashflow	#china	Reduce Debt Astronomical #corporatedebt #china #EU #debt indication of #recession in 2019-20 #AI #ML #BigData #IoT #robotics #startups #SMBs try #EBIDTA #cashflow ASAP $QQQ $LQD $GOOGL $AAPL $MSFT $AMZN $FB $NFLX $WMT $IBM $F $GM $GE $INTC $BABA $TSLA $AMD $NVDA $BA $UTX $PG pic.twitter.com/izb0OF9rEP	3 19 19 43 43	Retweet 19 Retweeted 19		Like 43 Liked 43	/arnabch01/status/1017722067213602816
@ProcterGamble @ProcterGamble @ProcterGamble @ProcterGamble @ProcterGamble	Procter & Gamble‏Verified account @ProcterGamble	10 Jul 2018			P&G has increased its dividend for 62 consecutive years and paid a dividend for 128 consecutive years. http://spr.ly/6010DUBqu $PG pic.twitter.com/5zIXKvBoEf	8 8 32 32	Retweet 8 Retweeted 8		Like 32 Liked 32	/ProcterGamble/status/1016787519743102976
@ProcterGamble @ProcterGamble @ProcterGamble @ProcterGamble @ProcterGamble	Procter & Gamble‏Verified account @ProcterGamble	10 Jul 2018			We’re continuing to return cash to shareholders with P&G’s latest dividend declaration: http://spr.ly/6011DUBoz $PG	6 6 20 20	Retweet 6 Retweeted 6		Like 20 Liked 20	/ProcterGamble/status/1016787006389735424
@Retail_Guru @Retail_Guru @Retail_Guru @Retail_Guru @Retail_Guru	Rahul Sharma‏ @Retail_Guru	10 Jul 2018			PepsiCo consistently top-of-class in staples despite below average EM exposure. All thanks to Frito. $PEP $KO $CL $PG $KHC	1 1 1 5 5	Retweet 1 Retweeted 1		Like 5 Liked 5	/Retail_Guru/status/1016673307997990913
@fklivestolearn @fklivestolearn @fklivestolearn @fklivestolearn @fklivestolearn	Faisal Khan‏ @fklivestolearn	9 Jul 2018			PRE Market Movers: $SBUX, $PYPL, $TWTR, $ATUS, $HELE, $AVP, $GRPN, $KORS, $BA, $DIS, $PG, $GME, $COF, $BNTC, $CTIC, $JDST, $YANG, $BBOX, $NNDM @tradealike @BeefEnt @vantillian @pennyfuse	2 2 3 3	Retweet 2 Retweeted 2		Like 3 Liked 3	/fklivestolearn/status/1016295611430326272
@SamanthaLaDuc @SamanthaLaDuc @SamanthaLaDuc @SamanthaLaDuc @SamanthaLaDuc @PeterLBrandt	Samantha LaDuc‏ @SamanthaLaDuc Peter BrandtVerified account @PeterLBrandt	5 Jul 2018			I AGREE! I spy so many in my Trading Room just recently that I am a little freaked out how many. Still see great plays in oversold value 2 mos now: staples, select retail+some drug mfg. Sold $GILD + $PG today just to lighten up. Waiting on key necklines to break. $XLE $XLKhttps://twitter.com/peterlbrandt/status/1014892079950909440 … I know many of you do not believe in the H&S pattern, but that's…	7 7	Retweet Retweeted		Like 7 Liked 7	/SamanthaLaDuc/status/1015020891380609024
@johnnytrejo54 @johnnytrejo54 @johnnytrejo54 @johnnytrejo54 @johnnytrejo54 @WGG_Company	JT‏ @johnnytrejo54 WUHN @WGG_Company	5 Jul 2018			$WUHN @SDT_Holdings $aapl $msft $amzn $fb $goog $jnj $jpm $googl $bac $wfc $wmt $cvx $hd $pg $t $unh $pfe $v $pypl $qcom $adbe $nflx $chtr $costhttps://twitter.com/SDT_Holdings/status/998959663398862848 … @sdt_holdings $wuhn Negotiation are going great, acquisition of @bitcoin mining farm will bring: - Asset valued of $10.5M to balance sheet…	2 2 4 4	Retweet 2 Retweeted 2		Like 4 Liked 4	/johnnytrejo54/status/1014922018033192960
@mardermarket @mardermarket @mardermarket @mardermarket @mardermarket	marderonthemarket‏ @mardermarket	26 Jun 2018	#stocks		Defensives, especially consumer staples, have outperformed recently. Classic late-cycle stuff that goes hand in hand w/ a risk-off posture, Kraft Heinz $KHC Colgate $CL Bristol-Myers Squibb $BMY Pepsi $PEP Procter & Gamble $PG. #stocks	5 5 21 21	Retweet 5 Retweeted 5		Like 21 Liked 21	/mardermarket/status/1011856865729187840
@_ms_izzy @_ms_izzy @_ms_izzy @_ms_izzy @_ms_izzy	Izzy‏ @_ms_izzy	20 Jun 2018			Funny thing is I’ve had this stock on watch prior to the move and literally just watched it go up lol. Still like this weekly setup tho. Holding 5ma and that 20 is lowering. $PG pic.twitter.com/6AXKnKNmhG	1 1 7 7	Retweet 1 Retweeted 1		Like 7 Liked 7	/_ms_izzy/status/1009624767312191490
@martin_wolf_ @martin_wolf_ @martin_wolf_ @martin_wolf_ @martin_wolf_	Marty Wolf‏ @martin_wolf_	19 Jun 2018	#Dow		A sad day for industrial America. One of the 5 greatest American companies, in the #Dow for over 120 years, is replaced by a drugstore chain. Turns out Jack Welsh picked the wrong horse. $GE $WBA $APPL $IBM $MSFT $PG $JNJhttps://www.cnbc.com/2018/06/19/walgreens-replacing-ge-on-the-dow.html …	4 13 13 29 29	Retweet 13 Retweeted 13		Like 29 Liked 29	/martin_wolf_/status/1009213655173361666
@OCDrises @OCDrises @OCDrises @OCDrises @OCDrises @RavenDusk1	OneO'ClockDrop‏ @OCDrises Raven Dusk @RavenDusk1	19 Jun 2018	#StockMarket,earnings,investing,NYSE,WallStreet,NASDAQ,stocks,cbd,mj,mmj	#earnings	AAGC IS NO JOKE. NEWS IMMINENT $msft $amzn $fb $goog $jnj $jpm $googol $abc $wfc $wmt $cvx $hd $pg $unh $pfe $qcom $adbe $v $nflx $chtr $cost #StockMarket #earnings #investing #NYSE #WallStreet #NASDAQ #stocks #cbd #mj #mmjhttps://twitter.com/ravendusk1/status/1009121551738781696 … $AAGC real deal, 7 filings last week, Pink Current Today, CE off tomorrow. Buy a stock you dont have to worry about-…	1 1 6 6	Retweet 1 Retweeted 1		Like 6 Liked 6	/OCDrises/status/1009140813777915904
@DvdndDiplomats @DvdndDiplomats @DvdndDiplomats @DvdndDiplomats @DvdndDiplomats	Dividend Diplomats‏ @DvdndDiplomats	15 Jun 2018	#Dividend,Stocks,FridayNight,Invest,Save,Coffee	#Stocks	Check out our TOP FIVE Foundation #Dividend #Stocks for your Portfolio - $T $MCD $PG $JNJ $ED #FridayNight #Invest #Save #Coffeehttps://www.dividenddiplomats.com/top-5-foundation-dividend-stocks-portfolio/ …	1 2 2 3 3	Retweet 2 Retweeted 2		Like 3 Liked 3	/DvdndDiplomats/status/1007819491479379968
@johnnytrejo54 @johnnytrejo54 @johnnytrejo54 @johnnytrejo54 @johnnytrejo54 @ustc_otc	JT‏ @johnnytrejo54 USTC @ustc_otc	15 Jun 2018			$WUHN @SDT_Holdings Hearing a lot more comin!!! b ready! $aapl $msft $amzn $fb $goog $jnj $jpm $googl $bac $wfc $wmt $cvx $hd $pg $t $unh $pfe $v $pypl $qcom $adbe $nflx $chtr $costhttps://twitter.com/ustc_otc/status/1007624923593011200 … PR is out today ! $USTC & $WUHN Signed LOI to Launch #Bitcoin #Cryptocurrency Mining Operations. #BreakingNews	3 3 3 3	Retweet 3 Retweeted 3		Like 3 Liked 3	/johnnytrejo54/status/1007683647724498944
@SaraEisen @SaraEisen @SaraEisen @SaraEisen @SaraEisen	Sara Eisen‏Verified account @SaraEisen	15 Jun 2018			Consumer: Unilever warned Brazil's transport strike would weigh on this quarter's earnings... it could hit other staples too with significant Brazil business like Colgate, Mondelez, Kimberly Clark, P&G, Avon $cl $mdlz $kmb $pg $avp $un	4 1 1 7 7	Retweet 1 Retweeted 1		Like 7 Liked 7	/SaraEisen/status/1007585861662371840
@TimberwolfCM @TimberwolfCM @TimberwolfCM @TimberwolfCM @TimberwolfCM @Euromonitor	Timberwolf Equity‏ @TimberwolfCM EuromonitorVerified account @Euromonitor	14 Jun 2018			Diaper market: "Disposable diaper (..) sales fall almost 6% from apr17-18. Huggies or Pull-Ups account for ~1/3 of ( $KMB's ) $18 bn in sales. Pampers are $PG's top-selling brand, bringing in >$8 bn/yr. Last year, P&G controlled 43% of the market and Kimberly grabbed 35%. https://twitter.com/Euromonitor/status/1007361820229820416 … Why diapers are in trouble: Americans are having fewer babies htt…	1 6 6 7 7	Retweet 6 Retweeted 6		Like 7 Liked 7	/TimberwolfCM/status/1007365184002969600
@davidsettle42 @davidsettle42 @davidsettle42 @davidsettle42 @davidsettle42	David Settle, CMT‏ @davidsettle42	14 Jun 2018	#MarketOutlook		ICYMI: 06/13/18 - View today's #MarketOutlook from @Market_Scholars here: http://wp.me/p9upfx-1ui Discussed: $SPY $IWM $EEM $EFA $GLD $TLT $USO $UUP $BTC $XLV $XLK $XLY $XLP $PG	10 10 25 25	Retweet 10 Retweeted 10		Like 25 Liked 25	/davidsettle42/status/1007223625705926656
@davidsettle42 @davidsettle42 @davidsettle42 @davidsettle42 @davidsettle42	David Settle, CMT‏ @davidsettle42	14 Jun 2018	#MarketOutlook		Last night's #MarketOutlook trade idea was on $PG. Watch it here: https://wp.me/p9upfx-1ui $XLP $XLK $XLU $XLF $SPY $EEM $EFA $USO $UUP $GLD $TLT $BTC @Market_Scholarspic.twitter.com/NpkDulVBB7	2 2 12 12	Retweet 2 Retweeted 2		Like 12 Liked 12	/davidsettle42/status/1007208525993349120
@clair520 @clair520 @clair520 @clair520 @clair520	Clair Lee, M.S.‏ @clair520	13 Jun 2018			Yay!Got our Sold Put 6th win in a row today & counting!!! Congrats @Market_Scholars Coach @BrandonVanZee ! Love to buy High Quality Biz on Sale & SWAN(Sleep Well at night) also! $PG $LOW $PEP $CL $CLX $PM If U want to see winning candidates 7-10, check out https://www.marketscholars.com/groups/dividend-growth-investing-dgi/forum/topic/8-million-dollar-janitor-ronald-reeds-holdings/page/48/#post-5…	5 5 15 15	Retweet 5 Retweeted 5		Like 15 Liked 15	/clair520/status/1006951375434067973
@OptionsMamba @OptionsMamba @OptionsMamba @OptionsMamba @OptionsMamba	Options Mamba‏ @OptionsMamba	8 Jun 2018	#OptionsTrading		Consumer Goods and Services flow for Thursday 6/7/2018 $CAKE sees a good looking sweeper, $HD continued buying (nice cup and handle break, noted earlier). Other names include $NFLX $WSM $TSLA $THO $PG #OptionsTradingpic.twitter.com/BOLhxj7yDJ	1 1 4 4	Retweet 1 Retweeted 1		Like 4 Liked 4	/OptionsMamba/status/1005116726923542531
@TheDealNewsroom @TheDealNewsroom @TheDealNewsroom @TheDealNewsroom @TheDealNewsroom	The Deal‏Verified account @TheDealNewsroom	7 Jun 2018	#corpgov		.@PaulWeissLLP M&A head Scott Barshay @TheDealNewsroom #corpgov conference weighs in on fellow keynote interviewee Nelson Peltz, whom he labels "an unusual activist" given his longer-term focus. "I'm not sure why $PG fought him so fiercely on the board issue."	2 2 2 2	Retweet 2 Retweeted 2		Like 2 Liked 2	/TheDealNewsroom/status/1004797872376893440
@seeitmarket @seeitmarket @seeitmarket @seeitmarket @seeitmarket	See It Market‏ @seeitmarket	7 Jun 2018			NEW Article: "Consumer Discretionary Stocks Surging Past Staples In 2018" - https://www.seeitmarket.com/consumer-discretionary-stocks-surging-past-staples-in-2018/ … by @_SeanDavid $XLY $XLP $KO $PG $AMZN $NFLXpic.twitter.com/lMxxQnrZ5s	6 6 9 9	Retweet 6 Retweeted 6		Like 9 Liked 9	/seeitmarket/status/1004753718976409603
@TheStreet @TheStreet @TheStreet @TheStreet @TheStreet	TheStreet‏Verified account @TheStreet	7 Jun 2018			Is $PG headed toward a major breakup? Here's what Nelson Peltz told @JimCramer: https://buff.ly/2JBWWZL @TheDealNewsroompic.twitter.com/7m7Nqe0N2K	11 11 24 24	Retweet 11 Retweeted 11		Like 24 Liked 24	/TheStreet/status/1004749897390796800
@WallStJesus @WallStJesus @WallStJesus @WallStJesus @WallStJesus	JE$US‏ @WallStJesus	7 Jun 2018			$PG SWEEPERS THIS MORNING .. PELZ BREAKUP CHATTER THERE	1 1 6 6	Retweet 1 Retweeted 1		Like 6 Liked 6	/WallStJesus/status/1004733071726403584
@themotleyfool @themotleyfool @themotleyfool @themotleyfool @themotleyfool	The Motley Fool‏Verified account @themotleyfool	19 May 2018			By the time a stock earns the moniker “blue chip,” it’s overcome its share of challenges, stood the test of time. Not that the past dictates the future, but $CVX $PG and $MRK have been here before.https://www.fool.com/investing/2018/05/18/3-dow-stocks-to-buy-with-dividends-yielding-more-t.aspx …	7 7 21 21	Retweet 7 Retweeted 7		Like 21 Liked 21	/themotleyfool/status/997931172972957696
@ChrisJVersace @ChrisJVersace @ChrisJVersace @ChrisJVersace @ChrisJVersace	Chris Versace‏ @ChrisJVersace	18 May 2018	#StockMarket,data	#data	Get your #StockMarket wrap as @EllesEconomy sifts through the week’s #data,Treasuries move, $KO $PG $UL $HAS are calling for higher costs and much more $AMZN $DXY $IYY $REI $IBB $IJR $SPY $DIA https://www.tematicaresearch.com/weekly-wrap-with-this-market-the-devil-is-in-the-details/ …pic.twitter.com/TTeu7db9uZ	2 2 3 3	Retweet 2 Retweeted 2		Like 3 Liked 3	/ChrisJVersace/status/997587698721460225
@OpenOutcrier @OpenOutcrier @OpenOutcrier @OpenOutcrier @OpenOutcrier	Open Outcrier‏ @OpenOutcrier	16 May 2018			$CL $PG highs. Flight to Toothpaste.	2 2 2 7 7	Retweet 2 Retweeted 2		Like 7 Liked 7	/OpenOutcrier/status/996772351550377984
@smartmoneyact @smartmoneyact @smartmoneyact @smartmoneyact @smartmoneyact	Smart Money Action‏ @smartmoneyact	15 May 2018	#trading		Buying in options land on Tuesday 5/15! #trading $PG $BAC $BLL $AMD $DG $TSLA $AVGO $KO $JCI $LRCX $DISH $CL $CMCSA $MAS $BGCP $SNAP $CAR $DVN $HP $IP $TRN $DLTRpic.twitter.com/9Pu1lEYyTT	1 1 10 10	Retweet 1 Retweeted 1		Like 10 Liked 10	/smartmoneyact/status/996508415831822336
@Retail_Guru @Retail_Guru @Retail_Guru @Retail_Guru @Retail_Guru	Rahul Sharma‏ @Retail_Guru	9 May 2018			Amid staples crisis of confidence, $BUD shows categories, geography matter. For all the moaning about US, global pricing +5%, without a volume collapse. $CL $PG $PM $KHC	4 4 6 6	Retweet 4 Retweeted 4		Like 6 Liked 6	/Retail_Guru/status/994194539182206981
@OCDrises @OCDrises @OCDrises @OCDrises @OCDrises	OneO'ClockDrop‏ @OCDrises	8 May 2018	#StockMarket,earnings,investing,NYSE,WallStreet,NASDAQ,stocks	#earnings	$AAGC L2 is making a turn. Huge bid now. RM news imminent $msft $amzn $fb $goog $jnj $jpm $googl $bac $wfc $wmt $cvx $hd $pg $unh $pfe $qcom $adbe $v $nflx $chtr $cost #StockMarket #earnings #investing #NYSE #WallStreet #NASDAQ #stocks	4 4 6 6	Retweet 4 Retweeted 4		Like 6 Liked 6	/OCDrises/status/993875881469755393
@DvdndDiplomats @DvdndDiplomats @DvdndDiplomats @DvdndDiplomats @DvdndDiplomats	Dividend Diplomats‏ @DvdndDiplomats	6 May 2018	#Dividend,Time,Life,SaveMoney,Hustle,Finance,Coffee	#Time	LEGACY! New to Investing? Looking to build a dividend stock portfolio in 2018? Check out our TOP FIVE Foundation #Dividend Stocks for your Portfolio - $T $MCD $PG $JNJ $ED #Time #Life #SaveMoney #Hustle #Finance #Coffeehttps://www.dividenddiplomats.com/top-5-foundation-dividend-stocks-portfolio/ …	2 2 4 4	Retweet 2 Retweeted 2		Like 4 Liked 4	/DvdndDiplomats/status/993201898592309249
@davidsettle42 @davidsettle42 @davidsettle42 @davidsettle42 @davidsettle42	David Settle, CMT‏ @davidsettle42	4 May 2018	#MarketOutlook,MayThe4thBeWithYou,StarWarsDay,TakeNote	#MayThe4thBeWithYou	05/04/18 - View today's #MarketOutlook from @Market_Scholars here: https://wp.me/p9upfx-14D Discussed: $SPY $IWM $GLD $TLT $USO $UUP $BTC $EEM $XLE $XLU $XLP $PG #MayThe4thBeWithYou #StarWarsDay #TakeNote	2 34 34 103 103	Retweet 34 Retweeted 34		Like 103 Liked 103	/davidsettle42/status/992550105940090880
@DvdndDiplomats @DvdndDiplomats @DvdndDiplomats @DvdndDiplomats @DvdndDiplomats	Dividend Diplomats‏ @DvdndDiplomats	3 May 2018	#Dividend,Stock	#Stock	With the market continuing to decline, I continue to ask myself one simple question. "Is this a #Dividend Investors #Stock Market?" Would love to hear your thoughts as well! $PM $PEP $PG $D $Thttps://www.dividenddiplomats.com/is-this-a-dividend-investors-stock-market/ …	4 4 4 8 8	Retweet 4 Retweeted 4		Like 8 Liked 8	/DvdndDiplomats/status/992160872058454016
@CNBCFastMoney @CNBCFastMoney @CNBCFastMoney @CNBCFastMoney @CNBCFastMoney	CNBC's Fast Money‏Verified account @CNBCFastMoney	3 May 2018			The Dow's in correction territory, and $MMM $WMT $PG $DWDP and $MCD are some of the index's biggest losers.pic.twitter.com/DJWZTtgJIH	5 3 3 9 9	Retweet 3 Retweeted 3		Like 9 Liked 9	/CNBCFastMoney/status/992154210815922176
@HyllandCapital @HyllandCapital @HyllandCapital @HyllandCapital @HyllandCapital	Hylland Capital‏ @HyllandCapital	2 May 2018			Getting interesting in value land.... $GIS - down 40%, 4.5% dividend yield $PG - down 23%, 4% yield $PM - down 50%, 5.2% yield $KHC - down 40%, 4% yield $MO - down 25%, 5% yield $T - down 25%, 6% yield (declines from 5-year highs)	3 5 5 30 30	Retweet 5 Retweeted 5		Like 30 Liked 30	/HyllandCapital/status/991771582619144193
@johnnytrejo54 @johnnytrejo54 @johnnytrejo54 @johnnytrejo54 @johnnytrejo54	JT‏ @johnnytrejo54	2 May 2018			$WUHN @SDT_Holdings CURRENT BY END OF WEEK OR BEGINNING OF NEXT!! $aapl $msft $amzn $fb $goog $jnj $jpm $googl $bac $wfc $wmt $cvx $hd $pg $t $unh $pfe $v $pypl $qcom $adbe $nflx $chtr $cost @Cointelegraph @BitcoinMagazine @bitcoincoreorg @marrowing @crypto	1 1 8 8	Retweet 1 Retweeted 1		Like 8 Liked 8	/johnnytrejo54/status/991734762732703744
@jimcramer @jimcramer @jimcramer @jimcramer @jimcramer @evanreynar	Jim Cramer‏Verified account @jimcramer EvanReynar @evanreynar	30 Apr 2018			$PG too big, $CLX doesn't want to be acquired and i think $KHC won't do anything hostile...https://twitter.com/evanreynar/status/990971361165127680 … @jimcramer hey Jim, are Clorox and P&G buy out candidates for Kraft-Heinz??	2 2 2 8 8	Retweet 2 Retweeted 2		Like 8 Liked 8	/jimcramer/status/990972197752725505
@Retail_Guru @Retail_Guru @Retail_Guru @Retail_Guru @Retail_Guru	Rahul Sharma‏ @Retail_Guru	26 Apr 2018			For all fears about US soda & despite a likely 20% profit plunge there, Pepsico will still deliver 9% profit growth. Timely reminder this is a portfolio & exposure to right categories in staples is key $PEP $KO $PG $UN $PM	2 2 7 7	Retweet 2 Retweeted 2		Like 7 Liked 7	/Retail_Guru/status/989483685295546369
@BobPisani @BobPisani @BobPisani @BobPisani @BobPisani	Bob Pisani‏Verified account @BobPisani	24 Apr 2018			Markets dealing with several issues: 1) peak earnings debate, 2) Higher rates, with 10-year yield over 3%, 3) inflation, with several companies warning of higher commodity costs ($MMM $KMB $PG) 4) persistent new lows in consumer staples, 5) 4-day decline in FAANG stocks. $SPY	6 13 13 39 39	Retweet 13 Retweeted 13		Like 39 Liked 39	/BobPisani/status/988822717829926916
@realmoney @realmoney @realmoney @realmoney @realmoney	Real Money‏ @realmoney	23 Apr 2018			Kimberly Clark $KMB is falling back in China and @jimcramer sees eerily close similarities to $PG from last week https://buff.ly/2qTuech pic.twitter.com/24W3N4UB9N	2 2 9 9	Retweet 2 Retweeted 2		Like 9 Liked 9	/realmoney/status/988510330404864001
@SaraEisen @SaraEisen @SaraEisen @SaraEisen @SaraEisen	Sara Eisen‏Verified account @SaraEisen	23 Apr 2018			good economy...BUT people aren't buying the consumer brands of our parents: staples worst performing group this year. General Mills -27%, Kraft -25%, Clorox -23%, P&G -20% $gis $khc $clx $pg	7 6 6 33 33	Retweet 6 Retweeted 6		Like 33 Liked 33	/SaraEisen/status/988395097988435968
@themotleyfool @themotleyfool @themotleyfool @themotleyfool @themotleyfool	The Motley Fool‏Verified account @themotleyfool	21 Apr 2018			Weird to think about the mobile/web revolution upending business models for razor and soap companies, but there it is: Says P&G CEO David Taylor, "The ecosystems in which we operate around the world are being disrupted and transformed.” $PG https://www.fool.com/investing/2018/04/20/procter-gamble-earnings-market-share-struggles-con.aspx …	4 4 9 9	Retweet 4 Retweeted 4		Like 9 Liked 9	/themotleyfool/status/987756648700764160
@seeitmarket @seeitmarket @seeitmarket @seeitmarket @seeitmarket	See It Market‏ @seeitmarket	20 Apr 2018			Philip Morris Stock Outlook (PM): Capitulation Is Finally Here - https://www.seeitmarket.com/philip-morris-stock-outlook-pm-capitulation-here-17869/#.WtncaHOv3R0.twitter … blog by @askSlim $PM $CLX $JNJ $PG	4 4 4 4	Retweet 4 Retweeted 4		Like 4 Liked 4	/seeitmarket/status/987306635784794112
@ProcterGamble @ProcterGamble @ProcterGamble @ProcterGamble @ProcterGamble	Procter & Gamble‏Verified account @ProcterGamble	19 Apr 2018	#Earnings		P&G continued to grow organic sales in Q3, with total-company organic sales growth of 1%, and solid growth in several categories and geographies. Learn more: http://spr.ly/6013DwU5V #Earnings $PG pic.twitter.com/ydCpemmFvK	4 4 9 9	Retweet 4 Retweeted 4		Like 9 Liked 9	/ProcterGamble/status/986946771803889665
@ProcterGamble @ProcterGamble @ProcterGamble @ProcterGamble @ProcterGamble	Procter & Gamble‏Verified account @ProcterGamble	19 Apr 2018			In Q3 FY18, P&G continued returning value to shareowners with $3.2 billion in dividends and share repurchase combined. Learn more: http://spr.ly/6017DwUdx $PG pic.twitter.com/JBqblOjITZ	4 7 7 14 14	Retweet 7 Retweeted 7		Like 14 Liked 14	/ProcterGamble/status/986946251567587328
@DanaMattioli @DanaMattioli @DanaMattioli @DanaMattioli @DanaMattioli @jonathanrockoff	Dana Mattioli‏Verified account @DanaMattioli Jonathan Rockoff @jonathanrockoff	19 Apr 2018			Late breaking scoop from @sharonterlep & @jonathanrockoff $PG https://twitter.com/jonathanrockoff/status/986813720910286848 … P&G Nears Deal to Acquire Merck KGaA’s Consumer-Health Unit w/ @sharonterlep https://www.wsj.com/articles/p-g-nears-deal-to-acquire-merck-kgaas-consumer-health-unit-1524109030 …	5 5 3 3	Retweet 5 Retweeted 5		Like 3 Liked 3	/DanaMattioli/status/986928331420561408
@pharris667 @pharris667 @pharris667 @pharris667 @pharris667	Harris Market Trends‏ @pharris667	18 Apr 2018			Morgan Stanley Out With an Updated Conviction Buy List $CAT Caterpillar $CMTA Clementia Pharma $ETFC E*Trade $INVH Invitation Homes $LVS Las Vegas Sands $MSFT Microsoft $PG&E $STX Seagate $TEL TE Connectivity $TMO Thermo Fisher $ZTS Zoetis	1 2 2 18 18	Retweet 2 Retweeted 2		Like 18 Liked 18	/pharris667/status/986577661052047361
@StockTwits @StockTwits @StockTwits @StockTwits @StockTwits	StockTwits‏Verified account @StockTwits	15 Apr 2018			Get your trading accounts ready. Here are the biggest companies reporting earnings THIS week Mon - $NFLX $BAC Tue - $CSX $GS $IBM $ISRG $JNJ $SCHW $UAL $UNH Wed - $AXP $KMI $MS $USB $ABT Thu - $BK $BX $ETFC $KEY Fri - $GE $HON $PG $SLB $WM $HAL $HAShttps://stocktwits.com/suriNotes/message/120008040 …	7 53 53 86 86	Retweet 53 Retweeted 53		Like 86 Liked 86	/StockTwits/status/985595098107908096
@JesseCohenInv @JesseCohenInv @JesseCohenInv @JesseCohenInv @JesseCohenInv @eWhispers	Jesse Cohen‏ @JesseCohenInv Earnings Whispers @eWhispers	15 Apr 2018			Mon: $BAC $NFLX Tues: $GS $IBM$JNJ $UNH Wed: $MS $AXP Thurs: $PM $BX Fri: $PG $GE $HONhttps://twitter.com/eWhispers/status/985139881470021632 … #earnings scheduled for the week $NFLX $BAC $GE $LRCX $GS $UNH $IBM $JNJ $CLF $MTB $ABT $MS $ISRG $PGR $CMA $PG $AA $BX $AXP …	5 5 2 2	Retweet 5 Retweeted 5		Like 2 Liked 2	/JesseCohenInv/status/985507690276376576
@stocktrader300 @stocktrader300 @stocktrader300 @stocktrader300 @stocktrader300	Sheldon Cooper‏ @stocktrader300	14 Apr 2018			Earnings scheduled for this week $NFLX $BAC $GE $LRCX $GS $UNH $IBM $JNJ $CLF $MTB $ABT $MS $ISRG $PGR $CMA $PG $AA $BX $AXP $ASML $MLNX $HON $UAL $FRED $NUE $SLB $PIR $DGX $URI $GSM $CE $CSX $GWW $WM $SEAC $NTRS $PNFP $KEY $WTC $USB $OMC $SKX $TXT $ETFCpic.twitter.com/rbcHIAkXlB	2 2 6 6	Retweet 2 Retweeted 2		Like 6 Liked 6	/stocktrader300/status/985197525270450176
@DvdndDiplomats @DvdndDiplomats @DvdndDiplomats @DvdndDiplomats @DvdndDiplomats	Dividend Diplomats‏ @DvdndDiplomats	13 Apr 2018	#Coffee,Consumer,Dividends,freedom	#Consumer	Bert’s Recent Buys – $PG and $SBUX -#Coffee #Consumer #Dividends #freedomhttps://www.dividenddiplomats.com/berts-recent-buys-pg-and-sbux/ …	1 2 2 9 9	Retweet 2 Retweeted 2		Like 9 Liked 9	/DvdndDiplomats/status/984882472260395008
@bespokeinvest @bespokeinvest @bespokeinvest @bespokeinvest @bespokeinvest	Bespoke‏ @bespokeinvest	13 Apr 2018			Here's a look at the 40 largest companies set to report earnings next week: https://www.bespokepremium.com/think-big-blog/40-largest-companies-reporting-earnings-next-week/ … $NFLX $GS $IBM $MS $BAC $UNH $PG $JNJ $GE $ISRG $AXP $HON $$pic.twitter.com/WFiIFrKAC6	13 13 17 17	Retweet 13 Retweeted 13		Like 17 Liked 17	/bespokeinvest/status/984844815622987776
@Retail_Guru @Retail_Guru @Retail_Guru @Retail_Guru @Retail_Guru	Rahul Sharma‏ @Retail_Guru	13 Apr 2018			Contrast: L’Oreal emerging markets +15%. Developed markets +1%. China stellar. $EL $PG $UN $CL $PEP $KO $BUD	1 4 4 7 7	Retweet 4 Retweeted 4		Like 7 Liked 7	/Retail_Guru/status/984754037265522689
@jimcramer @jimcramer @jimcramer @jimcramer @jimcramer @seabag32	Jim Cramer‏Verified account @jimcramer seabag32 @seabag32	12 Apr 2018			$PG is too low! https://twitter.com/seabag32/status/984564670882308099 … @jimcramer Jim, on your lightening round tonight, can you please repeat what you told him about P&G. Thanks sir.	2 1 1 17 17	Retweet 1 Retweeted 1		Like 17 Liked 17	/jimcramer/status/984575476646674432
@Retail_Guru @Retail_Guru @Retail_Guru @Retail_Guru @Retail_Guru	Rahul Sharma‏ @Retail_Guru	12 Apr 2018			L’Oreal Luxe had blow-out Q1 +14%, led by high-margin skincare, China & duty-free. Acceleration from 10% in Q4. Premium beauty hoovering up growth from mass $EL $PG	7 7 10 10	Retweet 7 Retweeted 7		Like 10 Liked 10	/Retail_Guru/status/984466526186196993
@DividendGrowth @DividendGrowth @DividendGrowth @DividendGrowth @DividendGrowth	Dividend Investor‏ @DividendGrowth	10 Apr 2018	#dividend		Procter & Gamble $PG increased quarterly dividend by 4% to $0.7172 per share. This marks the 62nd consecutive year that P&G has increased its dividend. P&G has been paying a #dividend for 128 consecutive years	2 10 10 41 41	Retweet 10 Retweeted 10		Like 41 Liked 41	/DividendGrowth/status/983860903379722240
@ewftrader @ewftrader @ewftrader @ewftrader @ewftrader	EWTrader‏ @ewftrader	10 Apr 2018	#eurusd,forexsignals,stocks,Elliottwave,bitcoin	#forexsignals	See the next path for 78 instruments. Sign in and try us with a FREE 14 days trial —> http://bit.ly/EWF-FREE see you insight. #eurusd #forexsignals #stocks #Elliottwave $appl #bitcoin $amzn $NFLX $XLP $XLF $XLV $XLP $KO $PEP $PG $XLF $BAC $JPM $GSpic.twitter.com/HnHwgVo5Qw	2 2 2 2	Retweet 2 Retweeted 2		Like 2 Liked 2	/ewftrader/status/983815967221469184
@dividendopia @dividendopia @dividendopia @dividendopia @dividendopia	O:IF‏ @dividendopia	10 Apr 2018			The Procter & Gamble Company declares $0.7172 dividend $PG http://www.seekingalpha.com/news/3344793	2 2 2 2	Retweet 2 Retweeted 2		Like 2 Liked 2	/dividendopia/status/983808435090350080
@metalsnews @metalsnews @metalsnews @metalsnews @metalsnews	Metals News‏ @metalsnews	3 Apr 2018	#Gold,Mining,PDAC2018	#Mining	Premier Gold Mines Limited (TSX: $PG): A Rapid Growing Low-Cost #Gold Producer with a High-Quality Pipeline in Safe #Mining Jurisdictions, Ewan Downie, President and CEO Interviewed #PDAC2018http://metalsnews.com/t1211219i	1 3 3 4 4	Retweet 3 Retweeted 3		Like 4 Liked 4	/metalsnews/status/981345476493627392
@megtirrell @megtirrell @megtirrell @megtirrell @megtirrell	Meg Tirrell‏Verified account @megtirrell	3 Apr 2018			$PFE in talks w $PG on consumer unit, but far apart on price, @davidfaber reports. Options including JV are being considered, and PFE hopes to make a decision by end of monthpic.twitter.com/VYILaFQnJe	3 3 3 10 10	Retweet 3 Retweeted 3		Like 10 Liked 10	/megtirrell/status/981176980031885312
@Rags_vs_Riches @Rags_vs_Riches @Rags_vs_Riches @Rags_vs_Riches @Rags_vs_Riches	headsortails2066‏ @Rags_vs_Riches	27 Mar 2018	#biotech,doctor,FDA,invest,stocks	#doctor	**** ONE OF THE BEST SET UP CHARTS YOU WILL EVER SEE **** $AYTU Bioscience is just starting Notice the needed gap to fill at $2.60 and the accumulation! $LPCN $GENE $SYK $AMPE $LLY $JNJ $BSX $MON $ROCM $PG $FUSZ $TOPS #biotech #doctor #FDA #invest #stockspic.twitter.com/8tbBXEyhwW	5 5 10 10	Retweet 5 Retweeted 5		Like 10 Liked 10	/Rags_vs_Riches/status/978826930085646336
@Rags_vs_Riches @Rags_vs_Riches @Rags_vs_Riches @Rags_vs_Riches @Rags_vs_Riches	headsortails2066‏ @Rags_vs_Riches	27 Mar 2018	#biotech,doctor,FDA,invest,stocks	#doctor	********** LOW RISK HIGH RETURN INVESTMENT ********** $AYTU Bioscience NASDAQ Gap fill @ $2.60 Huge Volume Unbelievable Accumulation Only 100 mill AUTHORIZED SHARES $LPCN $GENE $SYK $AMPE $LLY $JNJ $BSX $MON $ROCM $PG $FUSZ $TOPS #biotech #doctor #FDA #invest #stockspic.twitter.com/EmCdPYg7jt	4 4 7 7	Retweet 4 Retweeted 4		Like 7 Liked 7	/Rags_vs_Riches/status/978791746049073155
@Rags_vs_Riches @Rags_vs_Riches @Rags_vs_Riches @Rags_vs_Riches @Rags_vs_Riches	headsortails2066‏ @Rags_vs_Riches	27 Mar 2018	#biotech,doctor,FDA,invest,stocks	#doctor	********** LOW RISK HIGH RETURN INVESTMENT ********** $AYTU Bioscience This company was between $2.50 - $3.00 before they did an offering. Offering has now been completed. $LPCN $GENE $SYK $AMPE $LLY $JNJ $BSX $MON $ROCM $PG $FUSZ $TOPS #biotech #doctor #FDA #invest #stockspic.twitter.com/VbcQOBdbVb	3 3 14 14	Retweet 3 Retweeted 3		Like 14 Liked 14	/Rags_vs_Riches/status/978788049508294656
@JLyonsFundMgmt @JLyonsFundMgmt @JLyonsFundMgmt @JLyonsFundMgmt @JLyonsFundMgmt	Dana Lyons‏ @JLyonsFundMgmt	23 Mar 2018			ICYMI>ChOTD-3/23/18 Can This Consumer Staples Staple Save The Sector? $PG $XLP Post: https://lyonssharepro.com/2018/03/can-this-consumer-staples-staple-save-the-sector/ …pic.twitter.com/ZSwvCWHAor	2 2 2 2	Retweet 2 Retweeted 2		Like 2 Liked 2	/JLyonsFundMgmt/status/977299530138968064
@StockTwits @StockTwits @StockTwits @StockTwits @StockTwits	StockTwits‏Verified account @StockTwits	26 Feb 2018			The ten WORST Dow stocks of 2018 General Electric $GE -20% Chevron $CVX -12% Proctor & Gamble $PG -11% Verizon $VZ -10% Exxon $XOM -9% McDonald's $MCD -6% Walmart $WMT -6% Johnson & Johnson $JNJ -5% Disney $DIS -4% Coca-Cola $KO -3%https://stocktwits.com/suriNotes/message/114057468 …	5 56 56 85 85	Retweet 56 Retweeted 56		Like 85 Liked 85	/StockTwits/status/968150411277492224
@StockTwits @StockTwits @StockTwits @StockTwits @StockTwits	StockTwits‏Verified account @StockTwits	11 Feb 2018			The 5 WORST Dow stocks of the year so far. It’s not pretty: $GE -20% $CVX -13% $PG -12.5% $XOM -12.3% $AAPL -11.6% https://stocktwits.com/suriNotes/message/112455728 …pic.twitter.com/QFOqT9soWl	17 87 87 115 115	Retweet 87 Retweeted 87		Like 115 Liked 115	/StockTwits/status/962795307984674816
@HalftimeReport @HalftimeReport @HalftimeReport @HalftimeReport @HalftimeReport	CNBC Halftime Report‏Verified account @HalftimeReport	7 Feb 2018			.@petenajarian & @jonnajarian are seeing some ~unusual~ things in the options market...! $PG $GILDhttps://www.cnbc.com/video/2018/02/07/unusual-options-activity-procter-and-gamble-gilead.html …	3 4 4 18 18	Retweet 4 Retweeted 4		Like 18 Liked 18	/HalftimeReport/status/961325676166082560
@QTRResearch @QTRResearch @QTRResearch @QTRResearch @QTRResearch	Quoth the Raven‏ @QTRResearch	5 Feb 2018			And there's the $PG buy call from Cramer, just as I called	2 4 4 7 7	Retweet 4 Retweeted 4		Like 7 Liked 7	/QTRResearch/status/960609435570798592
@QTRResearch @QTRResearch @QTRResearch @QTRResearch @QTRResearch	Quoth the Raven‏ @QTRResearch	5 Feb 2018			They're bringing in Cramer to tell everyone to buy $PG	8 2 2 18 18	Retweet 2 Retweeted 2		Like 18 Liked 18	/QTRResearch/status/960608780072423425
@Benzinga @Benzinga @Benzinga @Benzinga @Benzinga	Benzinga.com‏Verified account @Benzinga	5 Feb 2018	#SuperBowl		The Most Loved And Hated #SuperBowl Commercials: Pepsi Steals The Show, Diet Coke Falls Flat https://benzinga.com/z/11131762 $PEP $KO $BUD $PG $AMZN $BUDpic.twitter.com/KDrXL42Rh6	1 1 4 4	Retweet 1 Retweeted 1		Like 4 Liked 4	/Benzinga/status/960503526060261381
@carlquintanilla @carlquintanilla @carlquintanilla @carlquintanilla @carlquintanilla	Carl Quintanilla‏Verified account @carlquintanilla	4 Feb 2018			After a tough coupla weeks for @tide. $PG https://twitter.com/alexjamesfitz/status/960332788959449088 …	3 3 3 30 30	Retweet 3 Retweeted 3		Like 30 Liked 30	/carlquintanilla/status/960333461914611712
@BryanHinmon @BryanHinmon @BryanHinmon @BryanHinmon @BryanHinmon	Bryan Hinmon, CFA‏ @BryanHinmon	3 Feb 2018			Astounding level of waste being taken out of P&G $PG marketing and advertising. How many people does it take to manage 6,000 agencies?! "We'll automate more media planning, buying and distribution" pic.twitter.com/yEJFhqgFSi	2 2 2 13 13	Retweet 2 Retweeted 2		Like 13 Liked 13	/BryanHinmon/status/959884177423421441
@DougKass @DougKass @DougKass @DougKass @DougKass	Douglas Kass‏Verified account @DougKass	2 Feb 2018			Covered half my $pg short still large short $qqq and $iwm added to $intc Long @TSTRealMoneyPro	2 3 3 8 8	Retweet 3 Retweeted 3		Like 8 Liked 8	/DougKass/status/959613168644382721
@Retail_Guru @Retail_Guru @Retail_Guru @Retail_Guru @Retail_Guru	Rahul Sharma‏ @Retail_Guru	2 Feb 2018			Estée Lauder reports smashing sales +12%, 2 points above street. Ups sales outlook on accelerating end-market. Trade-up to premium brands throttling growth at mass $EL $PG $UL $ULTA	5 5 6 6	Retweet 5 Retweeted 5		Like 6 Liked 6	/Retail_Guru/status/959405797598990337
@CNBCClosingBell @CNBCClosingBell @CNBCClosingBell @CNBCClosingBell @CNBCClosingBell	CNBC's Closing Bell‏Verified account @CNBCClosingBell	30 Jan 2018			$CAT $PG are the only Dow stocks trading higher today. pic.twitter.com/VnQH3NayTw	3 3 6 6	Retweet 3 Retweeted 3		Like 6 Liked 6	/CNBCClosingBell/status/958436362864201728
@bespokeinvest @bespokeinvest @bespokeinvest @bespokeinvest @bespokeinvest	Bespoke‏ @bespokeinvest	29 Jan 2018			Big move into oversold territory for Apple $AAPL. Now 1 of 3 stocks in the Dow along with $PG and $GE that are oversold. From our Trend Analyzer tool (available for members): https://www.bespokepremium.com/trend-analyzer/ pic.twitter.com/vKNsEgqiY5	1 5 5 10 10	Retweet 5 Retweeted 5		Like 10 Liked 10	/bespokeinvest/status/958082904877338624
@RampCapitalLLC @RampCapitalLLC @RampCapitalLLC @RampCapitalLLC @RampCapitalLLC @howardlindzon	Ramp Capital ♿️‏ @RampCapitalLLC BlockchainLindzon+Verified account @howardlindzon	27 Jan 2018			I’m getting 4 TidePods ... I think people underestimate $PG still https://twitter.com/howardlindzon/status/957019025174925312 … I’m getting 4 HomePods ... I think people underestimate $aapl still	1 4 4 86 86	Retweet 4 Retweeted 4		Like 86 Liked 86	/RampCapitalLLC/status/957264681772699648
@CNBC @CNBC @CNBC @CNBC @CNBC	CNBC‏Verified account @CNBC	24 Jan 2018			Contrary to popular belief, @JimCramer says now is a good time to buy consumer goods stocks like $PG http://cnb.cx/2BtAE4w	3 4 4 8 8	Retweet 4 Retweeted 4		Like 8 Liked 8	/CNBC/status/956308272750956555
@lhamtil @lhamtil @lhamtil @lhamtil @lhamtil	Lawrence Hamtil‏ @lhamtil	24 Jan 2018			Another example of journalists not "getting it" when it comes to buybacks. This guy thinks $PG & $KMB should acquire when multiples are among the highest ever, or innovate? Maybe a 10-blade razor a kevlar paper towel? https://www.wsj.com/articles/consumer-brands-cant-cut-their-way-to-growth-1516730609?mod=searchresults&page=1&pos=8 …pic.twitter.com/BO8WuBVKyo	4 1 1 14 14	Retweet 1 Retweeted 1		Like 14 Liked 14	/lhamtil/status/956241262272753665
@eWhispers @eWhispers @eWhispers @eWhispers @eWhispers	Earnings Whispers‏ @eWhispers	23 Jan 2018	#earnings		Bigger-than-average post- #earnings moves today from $RMD $EDU $BPOP $TRV $JNJ $WWD $PG $PLD $NFLX $WTFC http://eps.sh/r pic.twitter.com/fLtFBWk0NX	9 9 17 17	Retweet 9 Retweeted 9		Like 17 Liked 17	/eWhispers/status/955897937502097413
@DlarsMN @DlarsMN @DlarsMN @DlarsMN @DlarsMN	Dlars ➡️ Dollars$ 🐳‏ @DlarsMN	23 Jan 2018			$WUHN NEWS!! https://ih.advfn.com/news/amp/76535130?pid=nmona&article=76535130&__twitter_impression=true … Reverse Merger Happening. 4 million float. @SDT_Holdings us their twitter. Easy to see big things coming. $aapl $msft $amzn $fb $goog $jnj $jpm $googl $bac $wfc $wmt $cvx $hd $pg $t $unh $pfe $v $pypl $qcom $adbe $nflx $chtr $cost	4 4 5 5	Retweet 4 Retweeted 4		Like 5 Liked 5	/DlarsMN/status/955894957834989568
@TMFChrisHill @TMFChrisHill @TMFChrisHill @TMFChrisHill @TMFChrisHill	Chris Hill‏ @TMFChrisHill	23 Jan 2018	#Eagles		Look if your product can't keep #Eagles fans off the light poles in Philadelphia, you're gonna take a hit, people! $PG https://twitter.com/Petey_Bloom/status/955853174715240448 …	1 6 6 32 32	Retweet 6 Retweeted 6		Like 32 Liked 32	/TMFChrisHill/status/955864864513232897
@ProcterGamble @ProcterGamble @ProcterGamble @ProcterGamble @ProcterGamble	Procter & Gamble‏Verified account @ProcterGamble	23 Jan 2018	#Earnings		Innovation that drives superiority builds brand relevance across age groups. Over the past year, 13 of our leading brands were market share leaders among millennials. http://www.pginvestor.com/Event/ $PG #Earningspic.twitter.com/lEu8OdnleJ	1 4 4 16 16	Retweet 4 Retweeted 4		Like 16 Liked 16	/ProcterGamble/status/955803153831792640
@JeffMacke @JeffMacke @JeffMacke @JeffMacke @JeffMacke @business	Jeff Macke‏Verified account @JeffMacke BloombergVerified account @business	23 Jan 2018			Edible-looking soap drives nickel beat at $PG https://twitter.com/business/status/955781011945787392 … P&G shines in latest quarter, delivering a message to activist investor Nelson Peltz https://bloom.bg/2rxni7u pic.twitter.com/7TR1qcjdT9	3 7 7 12 12	Retweet 7 Retweeted 7		Like 12 Liked 12	/JeffMacke/status/955782984996548608
@eWhispers @eWhispers @eWhispers @eWhispers @eWhispers	Earnings Whispers‏ @eWhispers	22 Jan 2018	#earnings		#earnings scheduled before the market opens tomorrow $JNJ $VZ $PG $KMB $STT $TRV $ATI $EDU $FITB $HBAN $WAT $PLD $SNV $FNB $SSB $FBC $UBSH $BKU $PEBO $BPOP $ONB $WBS $LPL $SMED http://eps.sh/cal pic.twitter.com/E4gqMRNQCb	8 8 18 18	Retweet 8 Retweeted 8		Like 18 Liked 18	/eWhispers/status/955486171739680769
@CBOE @CBOE @CBOE @CBOE @CBOE	Cboe‏Verified account @CBOE	22 Jan 2018			$AAPL, $NFLX, $TWTR, & $PG calls, $GE volume puts. Interview with Joel Hawthorne: $XLRN. Host @AngieMiles https://youtu.be/LWwvnvRHAuw	1 4 4 4 4	Retweet 4 Retweeted 4		Like 4 Liked 4	/CBOE/status/955484658669707267
@eWhispers @eWhispers @eWhispers @eWhispers @eWhispers	Earnings Whispers‏ @eWhispers	20 Jan 2018	#earnings		#earnings for the week $NFLX $GE $HAL $INTC $CAT $LRCX $JNJ $CELG $VZ $F $CLF $PG $STM $ISRG $ABT $PETS $FCX $WDC $AAL $MMM $TXN $UAL $RTN $BIIB $LUV $CMCSA $KMB $ALK $UTX $CBU $SBUX $BOH $AMTD $JBL $WYNN $URI $BMRC $HON $SWK $ITW $PGR $OPB $STT $TRV http://eps.sh/cal pic.twitter.com/HV5GkSmuQb	5 227 227 241 241	Retweet 227 Retweeted 227		Like 241 Liked 241	/eWhispers/status/954715553997967363
@CNBCClosingBell @CNBCClosingBell @CNBCClosingBell @CNBCClosingBell @CNBCClosingBell	CNBC's Closing Bell‏Verified account @CNBCClosingBell	19 Jan 2018			Earnings on tap next week: $UBS $NFLX $HAL $JNJ $UAL $PG $COF $TRV $VZ $F $RCL $UTX $GE $CMCSA $SBUX $INTC $FCAU $MMM $CAT $AAL $HON $ABBV $CLpic.twitter.com/XsA5Fxe5Ks	11 11 19 19	Retweet 11 Retweeted 11		Like 19 Liked 19	/CNBCClosingBell/status/954469767926173696
@jnybgood2000 @jnybgood2000 @jnybgood2000 @jnybgood2000 @jnybgood2000	jnybgood‏ @jnybgood2000	19 Jan 2018			$SRMX Just getting started!!!! Still time to enter!!! Buy and Hold!! $BTC $SPX $NASDAQ $DJIA $CAC $DAX $FTSE $JPM $TSLA $ES_F $CL_F $GC_F $TLT $WMT $JNJ $FB $GOOGL $MSFT $INTC $AMD $TWTR $NFLX $AMZN $MA $AAPL $MO $PG $GE $BA $UTX $LOW $HD $ORCL $CSCO $VZ $DIS $PCLN $TSLA https://twitter.com/b0tt0mWatch3r/status/954462763652452352 …	1 1 2 2	Retweet 1 Retweeted 1		Like 2 Liked 2	/jnybgood2000/status/954463716895899648
@smartmoneyact @smartmoneyact @smartmoneyact @smartmoneyact @smartmoneyact	Smart Money Action‏ @smartmoneyact	19 Jan 2018	#trading		$PG - looks like 14,000 March $95 calls bought for $0.65, Proctor & Gamble #trading at $91. I saw a big January trade recently roll to April $95 calls...pic.twitter.com/BAPbTMuqGK	1 2 2 4 4	Retweet 2 Retweeted 2		Like 4 Liked 4	/smartmoneyact/status/954457957596528643
@OptionsHawk @OptionsHawk @OptionsHawk @OptionsHawk @OptionsHawk	Joe Kunkle‏ @OptionsHawk	19 Jan 2018			P&G $PG highs into the close with 14,000 March $95 calls bought up to $0.65	1 1 8 8	Retweet 1 Retweeted 1		Like 8 Liked 8	/OptionsHawk/status/954449724605718528
@StraightProfitG @StraightProfitG @StraightProfitG @StraightProfitG @StraightProfitG	$traight Profit Gang 📈‏ @StraightProfitG	18 Jan 2018			$PG’s newest artist @_Jubbie with his first single “No Pity” go peep! https://soundcloud.com/officialjubbie/no-pity …	2 2 2 2	Retweet 2 Retweeted 2		Like 2 Liked 2	/StraightProfitG/status/954203718781677568
@Guruleaks1 @Guruleaks1 @Guruleaks1 @Guruleaks1 @Guruleaks1	GuruLeaks‏ @Guruleaks1	18 Jan 2018			Tide Pod Challenge: YouTube is removing 'dangerous' videos http://money.cnn.com/2018/01/18/technology/tide-pod-challenge-video-youtube-facebook/index.html … $PG	1 1 1 2 2	Retweet 1 Retweeted 1		Like 2 Liked 2	/Guruleaks1/status/954054111573528576
@smartmoneyact @smartmoneyact @smartmoneyact @smartmoneyact @smartmoneyact	Smart Money Action‏ @smartmoneyact	17 Jan 2018	#options,trading	#trading	Notable sales and spreads from Wednesday 1/17! Green lines = bought, salmon lines = sold. #options #trading $PG $INTC $TGT $PZZA $FAST $XPO $EA $NVDA $ESRX $EDU $TIF $NTES $ROKU $KTOSpic.twitter.com/749E7IH30D	1 1 1 4 4	Retweet 1 Retweeted 1		Like 4 Liked 4	/smartmoneyact/status/953839904953335808
@smartmoneyact @smartmoneyact @smartmoneyact @smartmoneyact @smartmoneyact	Smart Money Action‏ @smartmoneyact	17 Jan 2018	#options,trading	#trading	Notable buying in options land on Wednesday 1/17! #options #trading $UAL $PZZA $PG $PSX $MAS $BIG $TM $FBHS $SBUX $DIS $AKS $FOXA $GPRO $KLAC $DVAX $NLSN $DHR $JBHT $CVX $LPL $NRG $LOCOpic.twitter.com/yQU0v9gn39	2 2 2 10 10	Retweet 2 Retweeted 2		Like 10 Liked 10	/smartmoneyact/status/953838911058522112
@BarbarianCap @BarbarianCap @BarbarianCap @BarbarianCap @BarbarianCap @tide	Barbarian Capital‏ @BarbarianCap TideVerified account @tide	17 Jan 2018			Hear me out, if @tide @ProcterGamble **really** did NOT want people eating Tide PODs, why do they make them so delicious?? $PG https://twitter.com/tide/status/951940660499755008 … What should Tide PODs be used for? DOING LAUNDRY. Nothing else. Eating a Tide POD is a BAD IDEA, and we asked our…	8 8	Retweet Retweeted		Like 8 Liked 8	/BarbarianCap/status/953819803420119040
@OptionsHawk @OptionsHawk @OptionsHawk @OptionsHawk @OptionsHawk	Joe Kunkle‏ @OptionsHawk	17 Jan 2018			$PG another consumer staples name with a ton of call OI moving today pic.twitter.com/9YYEpmncSU	2 5 5 16 16	Retweet 5 Retweeted 5		Like 16 Liked 16	/OptionsHawk/status/953668130450092043
@BarbarianCap @BarbarianCap @BarbarianCap @BarbarianCap @BarbarianCap	Barbarian Capital‏ @BarbarianCap	13 Jan 2018			Teens risk their lives with laundry pods challenge https://www.yahoo.com/lifestyle/teens-risk-lives-laundry-pods-205906707.html?soc_src=social-sh&soc_trk=tw … not the kids' fault: $PG should make them less tasty	2 1 1 7 7	Retweet 1 Retweeted 1		Like 7 Liked 7	/BarbarianCap/status/952238864109916160
@OpenOutcrier @OpenOutcrier @OpenOutcrier @OpenOutcrier @OpenOutcrier	Open Outcrier‏ @OpenOutcrier	12 Jan 2018			RECAP 1/12 Unusual Calls: $EWW $THC $WFT $DB $PEP $PVG $MRVL $OXY $MYL $MAR $PG $TWX	1 1 2 2	Retweet 1 Retweeted 1		Like 2 Liked 2	/OpenOutcrier/status/951923501526548481
@TruthRX @TruthRX @TruthRX @TruthRX @TruthRX @hogsslaughtered	PUTT‏ @TruthRX hogsgetslaughtered @hogsslaughtered	12 Jan 2018			Hey $ge and $pg if pharmacies are getting hosed wonder how much you are also? https://twitter.com/hogsslaughtered/status/951661675811360768 … If I had high @UHC patient base I would be closing my pharmacy this year. They create the "Magic MAC" pricing scheme with their PBMafia, @OptumRx. They spread price products to the moon for plan sponsors. Wake up @ProcterGamble & @generalelectric, ur employ…	1 1 2 2	Retweet 1 Retweeted 1		Like 2 Liked 2	/TruthRX/status/951745301890596864
@CBOE @CBOE @CBOE @CBOE @CBOE	Cboe‏Verified account @CBOE	11 Jan 2018			Calls active ahead of earnings: $GS, $JPM, & $WFC. $MU pre-earnings, $SQ MNA chatter @AngieMiles & w @FreeboardCap Leaps Positions, $PG http://bit.ly/2CR2zN4	6 6 6 6	Retweet 6 Retweeted 6		Like 6 Liked 6	/CBOE/status/951514034720923648
@ReutersBiz @ReutersBiz @ReutersBiz @ReutersBiz @ReutersBiz	Reuters Business‏Verified account @ReutersBiz	9 Jan 2018	#BVPredicts		LIVE: Nelson Peltz, who just joined $PG’s board, said he intends to meet other board members, hopes they can go on and represent shareholders and get things moving better #BVPredicts http://reut.rs/2qJf5g1 pic.twitter.com/HoQ714m7mX	1 9 9 5 5	Retweet 9 Retweeted 9		Like 5 Liked 5	/ReutersBiz/status/950873247238811649
@ReutersBiz @ReutersBiz @ReutersBiz @ReutersBiz @ReutersBiz	Reuters Business‏Verified account @ReutersBiz	9 Jan 2018	#BVPredicts		LIVE: While discussing battle with $PG, Nelson Peltz says the proxy voting system in America doesn’t work #BVPredicts http://reut.rs/2Es8Lf5 pic.twitter.com/bF5MeNavbL	2 2 2 2	Retweet 2 Retweeted 2		Like 2 Liked 2	/ReutersBiz/status/950872250772852737
@ProcterGamble @ProcterGamble @ProcterGamble @ProcterGamble @ProcterGamble	Procter & Gamble‏Verified account @ProcterGamble	9 Jan 2018			P&G has increased its dividend for 61 consecutive years and paid a dividend for 127 consecutive years. http://spr.ly/6010DKPfr $PG pic.twitter.com/gR9o1iVSmv	2 5 5 25 25	Retweet 5 Retweeted 5		Like 25 Liked 25	/ProcterGamble/status/950850775491796993
@ProcterGamble @ProcterGamble @ProcterGamble @ProcterGamble @ProcterGamble	Procter & Gamble‏Verified account @ProcterGamble	9 Jan 2018			We’re continuing to return cash to shareholders with P&G’s latest quarterly dividend declaration: http://spr.ly/6016DKP2K $PG	1 3 3 10 10	Retweet 3 Retweeted 3		Like 10 Liked 10	/ProcterGamble/status/950849917228118016
@LiveSquawk @LiveSquawk @LiveSquawk @LiveSquawk @LiveSquawk	LiveSquawk‏ @LiveSquawk	2 Jan 2018			$AMZN $PG $CLX Amazon Has Big Plans For Alexa Ads In 2018, Discussing Various Options With P&G, Clorox And Others – CNBC https://www.cnbc.com/2018/01/02/amazon-alexa-is-opening-up-to-more-sponsored-product-ads.html …	1 3 3 4 4	Retweet 3 Retweeted 3		Like 4 Liked 4	/LiveSquawk/status/948230976873861121
@DvdndDiplomats @DvdndDiplomats @DvdndDiplomats @DvdndDiplomats @DvdndDiplomats	Dividend Diplomats‏ @DvdndDiplomats	1 Jan 2018	#Dividend,Time,Life,SaveMoney,Hustle,Finance	#Time	New to Investing? Looking to build a dividend stock portfolio in 2018? Check out our TOP FIVE Foundation #Dividend Stocks for your Portfolio - $T $MCD $PG $JNJ $ED #Time #Life #SaveMoney #Hustle #Financehttps://www.dividenddiplomats.com/top-5-foundation-dividend-stocks-portfolio/ …	7 7	Retweet Retweeted		Like 7 Liked 7	/DvdndDiplomats/status/948021810372730880
@ProTradersNews @ProTradersNews @ProTradersNews @ProTradersNews @ProTradersNews	ProTradersNews‏ @ProTradersNews	1 Jan 2018			$SNAP $PG $AAPL $NFLX $TSLA: 3 Things You Must Know About Stocks Before Going Back to Work: http://www.StockNewsWires.com/snap-pg-aapl-nflx-tsla-3-things-you-must-know-about-stocks-before-going-back-to-work/ …	1 1	Retweet Retweeted		Like 1 Liked 1	/ProTradersNews/status/947966939522985984
@KenFaulkenberry @KenFaulkenberry @KenFaulkenberry @KenFaulkenberry @KenFaulkenberry	DividendValueBuilder‏ @KenFaulkenberry	1 Jan 2018	#dividends,consumer,defensive,yield,valueinvesting,investing	#consumer	JUST UPDATED: $PG Dividend King Procter & Gamble Stock Analysis: http://dividendvaluebuilder.com/procter-gamble-pg-dividend-stock-analysis-2/ … #dividends #consumer #defensive #yield #valueinvesting #investingpic.twitter.com/qkPRjwcWaq	1 1	Retweet Retweeted		Like 1 Liked 1	/KenFaulkenberry/status/947957207726985216
@1MinuteStock @1MinuteStock @1MinuteStock @1MinuteStock @1MinuteStock	1 min Stock Insights‏ @1MinuteStock	1 Jan 2018	#fundamental		Not sure what to do with $PG? Explore our #fundamental pros and cons.https://unicornbay.com/t/PG.US?utm_medium=tweet&utm_campaign=notsureproscons&utm_source=twitter …		Retweet Retweeted		Like Liked	/1MinuteStock/status/947934212375461888
@SleekMoneycom @SleekMoneycom @SleekMoneycom @SleekMoneycom @SleekMoneycom	Sleek Money‏ @SleekMoneycom	1 Jan 2018			Somewhat Favorable Media Coverage Somewhat Unlikely to Impact Procter & Gamble $PG Share Price http://ift.tt/2DM2T0o		Retweet Retweeted		Like Liked	/SleekMoneycom/status/947930822237151233
@fulcrumcwi @fulcrumcwi @fulcrumcwi @fulcrumcwi @fulcrumcwi	Becky Morgan‏ @fulcrumcwi	1 Jan 2018	#stocks		Another behemoth that struggles to change: Why 2017 Was a Year to Forget for Procter & Gamble Company @themotleyfool #stocks $PG https://www.fool.com/investing/2018/01/01/why-2017-was-a-year-to-forget-for-procter-gamble-c.aspx …		Retweet Retweeted		Like Liked	/fulcrumcwi/status/947928667417702407
@1MinuteStock @1MinuteStock @1MinuteStock @1MinuteStock @1MinuteStock	1 min Stock Insights‏ @1MinuteStock	1 Jan 2018			Wondering about risks of $PG? The 63-day volatility is 5.56% https://unicornbay.com/t/PG.US?utm_medium=tweet&utm_campaign=volatility&utm_source=twitter …		Retweet Retweeted		Like Liked	/1MinuteStock/status/947926662758330368
@StockTradePicks @StockTradePicks @StockTradePicks @StockTradePicks @StockTradePicks	ValueTrades‏ @StockTradePicks	1 Jan 2018			MUST READ: This stock ended 2017 at a 52 week high and is set to soar in 2018: http://nasdaqnewsreports.blogspot.com/2017/12/a-cannabis-and-blockchain-story-iii.html … $PG $BRK.A $CTL $BAX $DNKN $BAM $YY $URI $RCL $THLD $BMY $NXPI $MBLY $MAR $IDU $HBAN $MPW $EMES $INTU $TGP		Retweet Retweeted		Like Liked	/StockTradePicks/status/947922908688478208
@HORANCapitalAdv @HORANCapitalAdv @HORANCapitalAdv @HORANCapitalAdv @HORANCapitalAdv	HORANCapitalAdvisors‏ @HORANCapitalAdv	1 Jan 2018			The Dow Dogs for 2018. New to the list, $PG and $GE. Falling out of the top ten, $BA and $CAT. h/t http://www.dogsofthedow.com/ddoggish.htm pic.twitter.com/OHzNp7iPCc	2 2	Retweet Retweeted		Like 2 Liked 2	/HORANCapitalAdv/status/947854746672562176
@AmericanBanking @AmericanBanking @AmericanBanking @AmericanBanking @AmericanBanking	US Banking News‏ @AmericanBanking	1 Jan 2018			Recent Analysts’ Ratings Changes for Procter & Gamble $PG http://ift.tt/2qalIrw		Retweet Retweeted		Like Liked	/AmericanBanking/status/947841490763567104
@ConsumerFeed @ConsumerFeed @ConsumerFeed @ConsumerFeed @ConsumerFeed	US Consumer News‏ @ConsumerFeed	1 Jan 2018			Procter & Gamble Company $The $PG is A. D. Beadell Investment Counsel Inc.’s 7th Largest Position http://ift.tt/2CsmUeH		Retweet Retweeted		Like Liked	/ConsumerFeed/status/947806156474417153
@TickerReport @TickerReport @TickerReport @TickerReport @TickerReport	Ticker Report‏ @TickerReport	1 Jan 2018			Supplemental Annuity Collective Trust of NJ Sells 5,000 Shares of Procter & Gamble Company $The $PG http://ift.tt/2C7yc4Q		Retweet Retweeted		Like Liked	/TickerReport/status/947805491727683584
@WatchlistN @WatchlistN @WatchlistN @WatchlistN @WatchlistN	Watchlist News‏ @WatchlistN	1 Jan 2018			New Jersey Better Educational Savings Trust Has $546,000 Stake in Procter & Gamble Company $The $PG http://ift.tt/2Cor7jH		Retweet Retweeted		Like Liked	/WatchlistN/status/947804240692629504
@WeekHerald @WeekHerald @WeekHerald @WeekHerald @WeekHerald	Week Herald‏ @WeekHerald	1 Jan 2018			Procter & Gamble $PG Earning Somewhat Favorable News Coverage, Report Shows http://ift.tt/2kMFas7		Retweet Retweeted		Like Liked	/WeekHerald/status/947794163331993601
@dispatchtribune @dispatchtribune @dispatchtribune @dispatchtribune @dispatchtribune	Dispatch Tribunal‏ @dispatchtribune	1 Jan 2018			Gs Investments Inc. Purchases Shares of 13,641 Procter & Gamble Company $The $PG http://ift.tt/2CkVyIn		Retweet Retweeted		Like Liked	/dispatchtribune/status/947775770407075840
@WeekHerald @WeekHerald @WeekHerald @WeekHerald @WeekHerald	Week Herald‏ @WeekHerald	1 Jan 2018			Procter & Gamble Company $The $PG Shares Sold by Perigon Wealth Management LLC http://ift.tt/2q6gI7b		Retweet Retweeted		Like Liked	/WeekHerald/status/947775331775209472
@shortvolumes @shortvolumes @shortvolumes @shortvolumes @shortvolumes	shortvolumes‏ @shortvolumes	1 Jan 2018			2017-12-29 Short volume percent for $AVP is 37%. http://shortvolumes.com/?t=AVP $COTY 68% $FOSL 61% $REV 66% $PG 44%		Retweet Retweeted		Like Liked	/shortvolumes/status/947737159833923584
@SleekMoneycom @SleekMoneycom @SleekMoneycom @SleekMoneycom @SleekMoneycom	Sleek Money‏ @SleekMoneycom	31 Dec 2017			Procter & Gamble Company $The $PG is Zacks Investment Management’s 6th Largest Position http://ift.tt/2CWAioP		Retweet Retweeted		Like Liked	/SleekMoneycom/status/947689193244954625
@42Stocks @42Stocks @42Stocks @42Stocks @42Stocks	42 Stocks‏ @42Stocks	31 Dec 2017			http://42stocks.com basic industries | 5 largest movers = $bhp $dwdp $ach $pg $mt | http://42stocks.com top5 in sector = $VRS $TGB $LXFR $WLKP $BBUpic.twitter.com/QL89fbHWda		Retweet Retweeted		Like Liked	/42Stocks/status/947673782214262784
@ACInvestorBlog @ACInvestorBlog @ACInvestorBlog @ACInvestorBlog @ACInvestorBlog	Antonio Costa‏ @ACInvestorBlog	21 Dec 2016			Downgrades $AF $JBLU $OAS $NYCB $TEGP $GS $USB $ABX $PG $XBKS $CCBG	2 2 1 1	Retweet 2 Retweeted 2		Like 1 Liked 1	/ACInvestorBlog/status/811553197655543809
@ProcterGamble @ProcterGamble @ProcterGamble @ProcterGamble @ProcterGamble	Procter & Gamble‏Verified account @ProcterGamble	18 Nov 2016			P&G CEO David Taylor comments at 2016 Analyst Meeting: http://spr.ly/60158HXOb $PG pic.twitter.com/HyC0uljdG1	8 8 20 20	Retweet 8 Retweeted 8		Like 20 Liked 20	/ProcterGamble/status/799613855047491584
@TripleDTrader @TripleDTrader @TripleDTrader @TripleDTrader @TripleDTrader	Dennis Dick‏ @TripleDTrader	30 Dec 2016			Some huge sell imbalances this morning: $PG -151K, $VZ -242K, $XOM -183K, $WMT -127K, $CVX -117K, $GE -471K, $CAT -95K, $PFE -373K	3 23 23 18 18	Retweet 23 Retweeted 23		Like 18 Liked 18	/TripleDTrader/status/814833635333439489
@FoxBusiness @FoxBusiness @FoxBusiness @FoxBusiness @FoxBusiness	FOX Business‏Verified account @FoxBusiness	28 Dec 2016			Dow Laggards: $NKE $BA $PG pic.twitter.com/NgwewCxK6H	5 5 6 6	Retweet 5 Retweeted 5		Like 6 Liked 6	/FoxBusiness/status/814158729486749699
@TraderInPlay @TraderInPlay @TraderInPlay @TraderInPlay @TraderInPlay	Briefing Trader‏ @TraderInPlay	30 Dec 2016			The Dogs of the Dow portfolio candidates coming into view... $BA $CAT $CSCO $CVX $GE $IBM $KO $MCD $MRK $PFE $PG $VZ $XOM $DIApic.twitter.com/u9xG8ZeLlK	7 7 3 3	Retweet 7 Retweeted 7		Like 3 Liked 3	/TraderInPlay/status/814865649654607872
@TripleDTrader @TripleDTrader @TripleDTrader @TripleDTrader @TripleDTrader	Dennis Dick‏ @TripleDTrader	30 Dec 2016			Sell imbalances still large in DOW components - $CAT -97K, $MRK -220K, $CVX -117K, $VZ -220K, $PFE -437K, $IBM -56K, $PG -123K, $GE -432K	3 5 5 4 4	Retweet 5 Retweeted 5		Like 4 Liked 4	/TripleDTrader/status/814838082176512000
@TematicaRsrch @TematicaRsrch @TematicaRsrch @TematicaRsrch @TematicaRsrch	Tematica‏ @TematicaRsrch	30 Dec 2016	#retiring,affordable	#affordable	Let’s talk about more Americans #retiring outside the U.S. #affordable https://www.tematicaresearch.com/2016/12/30/lets-talk-about-more-americans-retiring-outside-the-u-s/#.WGZYm4muEuQ.twitter … @Wharton @SloanFoundation $PG $CL $CHD $AMZNpic.twitter.com/z2I3m3OGkW	3 3 1 1	Retweet 3 Retweeted 3		Like 1 Liked 1	/TematicaRsrch/status/814817325778145280
@DividendMeter @DividendMeter @DividendMeter @DividendMeter @DividendMeter	Dividend Meter‏ @DividendMeter	29 Dec 2016	#stocks		themotleyfool 10 Stocks With Over 50 Years of Dividend Growth #stocks $PG, $LOWhttp://www.fool.com/investing/2016/12/27/10-stocks-with-over-50-years-of-dividend-growth.aspx …	1 1 1 1	Retweet 1 Retweeted 1		Like 1 Liked 1	/DividendMeter/status/814489678841843712
@G_krupins @G_krupins @G_krupins @G_krupins @G_krupins	Gregory Krupinski‏ @G_krupins	26 Dec 2016			$PG Has my attention here. Might look into some calls tomorrow pic.twitter.com/GscJQIoHAE	1 2 2 7 7	Retweet 2 Retweeted 2		Like 7 Liked 7	/G_krupins/status/813588569554087938
@WrigleyTom @WrigleyTom @WrigleyTom @WrigleyTom @WrigleyTom	Tom Wrigley‏ @WrigleyTom	21 Dec 2016			pre-mkt | CNBC $NKE $FDX $AMGN $TWTR $MSFT $AMZN $KO $BUD $INVN $AAPL $SWK $P $SIRI $GPRO $PG $MNST $WGO $ACN $FINLhttp://cnb.cx/2i0nbIB	2 2 5 5	Retweet 2 Retweeted 2		Like 5 Liked 5	/WrigleyTom/status/811561406520786944
@lippsterr @lippsterr @lippsterr @lippsterr @lippsterr	lippsterr‏ @lippsterr	20 Dec 2016			$BMXC in a strong growing market for diapers. $PG $KMB Recap on last PR explains why this will move from the pinky sheets.pic.twitter.com/5EmhNW4jeB	1 1 3 3	Retweet 1 Retweeted 1		Like 3 Liked 3	/lippsterr/status/811359944108818432
@MarketDeclassd @MarketDeclassd @MarketDeclassd @MarketDeclassd @MarketDeclassd	Short.Me.Tina‏ @MarketDeclassd	19 Dec 2016			stocks I am watching $SWHC $HAS $FB $V $PG $TEAM $UNG $PAYC $SPY $SPXU $BMY $CNX $GLNG $LYV $PG http://www.shortmetina.com/blog1/and-we-break …	1 1	Retweet Retweeted		Like 1 Liked 1	/MarketDeclassd/status/811061627839778816
@FoxBusiness @FoxBusiness @FoxBusiness @FoxBusiness @FoxBusiness	FOX Business‏Verified account @FoxBusiness	19 Dec 2016			P&G's Downy in downward spiral; Millennials don't like fabric softener $PG http://fxn.ws/2hRrUfE	9 6 6 9 9	Retweet 6 Retweeted 6		Like 9 Liked 9	/FoxBusiness/status/810882386460217344
@CAVandy @CAVandy @CAVandy @CAVandy @CAVandy @talktoskirt	Vandy, C.A.‏ @CAVandy SKIRT @talktoskirt	16 Dec 2016			I use liquid softener AND the dryer sheets. I am $PG's dying dream customer. PS our smell hella great https://twitter.com/talktoskirt/status/809795412420857856 … I have never used fabric softener in my life. Isn't it a huge scam? https://twitter.com/MattZeitlin/status/809793602608054273 …	3 6 6	Retweet Retweeted		Like 6 Liked 6	/CAVandy/status/809795935819755522
@philwahba @philwahba @philwahba @philwahba @philwahba	Phil Wahba‏Verified account @philwahba	16 Dec 2016			Millennials are fine w/o fabric softener; P&G looks to fix that http://www.wsj.com/articles/fabric-softener-sales-are-losing-their-bounce-1481889602 … b/c calling it fabric conditioner will fix it... $PG	3 3	Retweet Retweeted		Like 3 Liked 3	/philwahba/status/809787513636319232
@WrigleyTom @WrigleyTom @WrigleyTom @WrigleyTom @WrigleyTom	Tom Wrigley‏ @WrigleyTom	13 Dec 2016			Early movers -via CNBC $BA $PAY $DGX $LLY $FITB $O $GOOGL $BUD $PTEN $SVNT $XOM $URBN $BWLD $CBS $VIAB $KO $PG http://cnb.cx/2hqvltR	2 2 6 6	Retweet 2 Retweeted 2		Like 6 Liked 6	/WrigleyTom/status/808664023503867904
@crosshairtrader @crosshairtrader @crosshairtrader @crosshairtrader @crosshairtrader	David Blair‏ @crosshairtrader	12 Dec 2016			Bullish Trend Reversals forming on many stocks such as $PG $JNJ $PFE $PEP $KO $WMT $XLV $XLP	1 1 7 7	Retweet 1 Retweeted 1		Like 7 Liked 7	/crosshairtrader/status/808359730582343680
@alsabogal @alsabogal @alsabogal @alsabogal @alsabogal	SPYderman‏ @alsabogal	9 Dec 2016			$PG recapturing 200d...what a move from lows http://schrts.co/LnntrV	8 8	Retweet Retweeted		Like 8 Liked 8	/alsabogal/status/807326349337706497
@insidermonkey @insidermonkey @insidermonkey @insidermonkey @insidermonkey	Insider Monkey‏ @insidermonkey	8 Dec 2016			10 Largest Hedge Funds in The World And Their Favorite Stock Picks $AAPL, $MSFT, $AMZN, $PG, $NVOhttp://www.insidermonkey.com/blog/10-largest-hedge-funds-in-the-world-and-their-favorite-stock-picks-501715/?utm_source=Stocktwits&utm_campaign=dnan&utm_medium=Social …	1 1 2 2	Retweet 1 Retweeted 1		Like 2 Liked 2	/insidermonkey/status/806949288630550528
@BarbarianCap @BarbarianCap @BarbarianCap @BarbarianCap @BarbarianCap @modestproposal1	Barbarian Capital‏ @BarbarianCap modest proposal @modestproposal1	6 Dec 2016			Melania orders her serfs to switch from Tide to Arm-and-Hammer, $PG down 5%, $CHD gains as much as 10%.https://twitter.com/modestproposal1/status/797176760920055808 … The tape bombs in Trump's administration are going to be a sight to behold. Your portfolio will get nuked at least once by some stray words.	1 1 1 4 4	Retweet 1 Retweeted 1		Like 4 Liked 4	/BarbarianCap/status/806147787721154560
@insidermonkey @insidermonkey @insidermonkey @insidermonkey @insidermonkey	Insider Monkey‏ @insidermonkey	5 Dec 2016			Billionaire George Soros’ Top Dividend Picks $INTC, $CSAL, $BUD, $SYT, $PG http://www.insidermonkey.com/blog/billionaire-george-soros-top-dividend-picks-497755/?utm_source=Stocktwits&utm_campaign=dnan&utm_medium=Social …	2 2	Retweet Retweeted		Like 2 Liked 2	/insidermonkey/status/805814421129924609
@insidermonkey @insidermonkey @insidermonkey @insidermonkey @insidermonkey	Insider Monkey‏ @insidermonkey	1 Dec 2016			A Look At Billionaire Steve Cohen’s Top New Bets $GOOGL, $CMCSA, $MCD, $PG, $AMEhttp://www.insidermonkey.com/blog/a-look-at-billionaire-steve-cohens-top-new-bets-2-491820/?utm_source=Stocktwits&utm_campaign=dnan&utm_medium=Social …		Retweet Retweeted		Like Liked	/insidermonkey/status/804410891613638656
@ClemsnideClem @ClemsnideClem @ClemsnideClem @ClemsnideClem @ClemsnideClem	ClemSnide‏ @ClemsnideClem	30 Nov 2016	#cloud		$BOX over 60,000 corporate clients incl $GPS $PG $AZN $GE and Whirlpool securing their documents in the #cloud $SPY http://traderscommunity.com/forum/index.php?topic=829.msg5546#msg5546 …	2 2 3 3	Retweet 2 Retweeted 2		Like 3 Liked 3	/ClemsnideClem/status/804088203326144512
@FoxBusiness @FoxBusiness @FoxBusiness @FoxBusiness @FoxBusiness	FOX Business‏Verified account @FoxBusiness	28 Nov 2016			3 reasons Procter & Gamble stock could fall in 2017. $PG http://fxn.ws/2gAcP0G	4 4 1 1	Retweet 4 Retweeted 4		Like 1 Liked 1	/FoxBusiness/status/803301182143795200
@SunriseTrader @SunriseTrader @SunriseTrader @SunriseTrader @SunriseTrader	Sunrise Trader‏ @SunriseTrader	27 Nov 2016			$PG Education for new traders and followers. Alerts are a tool in the trader toolbox. I use them, they work. pic.twitter.com/CqugKRuLxr	1 1 1 14 14	Retweet 1 Retweeted 1		Like 14 Liked 14	/SunriseTrader/status/802947996857925633
@AmyDaniel212 @AmyDaniel212 @AmyDaniel212 @AmyDaniel212 @AmyDaniel212	Amy Daniel‏ @AmyDaniel212	26 Nov 2016	#entrepreneur,motivation,MondayMotivation	#motivation	Don't give up. We believe in you. http://www.ironbcg.com #entrepreneur #motivation $xli $baba $nke $nugt $gm $pg #MondayMotivation	2 2 3 3	Retweet 2 Retweeted 2		Like 3 Liked 3	/AmyDaniel212/status/802435511499583490
@BarbarianCap @BarbarianCap @BarbarianCap @BarbarianCap @BarbarianCap	Barbarian Capital‏ @BarbarianCap	21 Nov 2016			gong to guess $PG does not want to say "factory layoffs" so they go with "manufacturing enrollment" pic.twitter.com/0er8RS9Tx8	1 1 1 2 2	Retweet 1 Retweeted 1		Like 2 Liked 2	/BarbarianCap/status/800832329119911936
@drastichs @drastichs @drastichs @drastichs @drastichs @drastichs	Stanislav Drastich‏ @drastichs	19 Nov 2016	#Prognosis,stocks,grow,significantly,bullish	#stocks	#Prognosis of #stocks to #grow #significantly #bullish full list $PBR $PG $RF $S $SCHW $STR $TWTR $TYC $VALE $WFC $Xhttps://drastichs.wordpress.com/advertisement/	2 2 3 3	Retweet 2 Retweeted 2		Like 3 Liked 3	/drastichs/status/799934288066203649
@BowKnowsBiz @BowKnowsBiz @BowKnowsBiz @BowKnowsBiz @BowKnowsBiz	Bowdeya Tweh‏Verified account @BowKnowsBiz	18 Nov 2016			.@ProcterGamble sees Trump fallout, increased hedge funds stake $PG via @alexcoolidge http://www.cincinnati.com/story/money/2016/11/18/pg-sees-trump-fallout-increased-hedge-funds-stake/94078972/ …pic.twitter.com/flgNKBvvsp	1 1 3 3	Retweet 1 Retweeted 1		Like 3 Liked 3	/BowKnowsBiz/status/799730114250555394
@EddyElfenbein @EddyElfenbein @EddyElfenbein @EddyElfenbein @EddyElfenbein	Eddy Elfenbein‏Verified account @EddyElfenbein	18 Nov 2016			Here's your 8-stock index fund. $WMT $JNJ $DIS $XOM $JPM $PG $MMM $MSFT Equally weight them and you'll shadow the indexes.	3 5 5 36 36	Retweet 5 Retweeted 5		Like 36 Liked 36	/EddyElfenbein/status/799684371384922112
@Greg5thTrad @Greg5thTrad @Greg5thTrad @Greg5thTrad @Greg5thTrad	Greg5thTrad‏ @Greg5thTrad	17 Nov 2016			Money Flows: Buying on Weakness: Among stocks that were down Thr, these had the largest net INFLOWS of money: $AAPL $CVX $TLT $PG $XOM top5	1 1 1 1	Retweet 1 Retweeted 1		Like 1 Liked 1	/Greg5thTrad/status/799456496228728832
@FactSet @FactSet @FactSet @FactSet @FactSet	FactSet‏Verified account @FactSet	17 Nov 2016			$PG and $AAPL were largest purchases by the top 50 hedge funds in Q3. $AGN was the largest sale. http://ow.ly/gXrB306hwXA pic.twitter.com/Lkla1FtVkA	5 5 3 3	Retweet 5 Retweeted 5		Like 3 Liked 3	/FactSet/status/799355766704664577
@CBOE @CBOE @CBOE @CBOE @CBOE	Cboe‏Verified account @CBOE	17 Nov 2016	#Earnings		#Earnings: $WMT, $CRM, & $ANF. Plus $AAPL, $BAC. @AngieMiles interviews @FreeboardCap: $CSCO, $PG, $KO, & $MCD. http://bit.ly/2f4poAk pic.twitter.com/jZiRQ3xhv9	2 2 1 1	Retweet 2 Retweeted 2		Like 1 Liked 1	/CBOE/status/799307670205399040
@FoxBusiness @FoxBusiness @FoxBusiness @FoxBusiness @FoxBusiness	FOX Business‏Verified account @FoxBusiness	16 Nov 2016			Procter & Gamble's plan to save $10 billion. $PG http://fxn.ws/2fYMuuw	2 4 4 2 2	Retweet 4 Retweeted 4		Like 2 Liked 2	/FoxBusiness/status/798911017292075008
@themotleyfool @themotleyfool @themotleyfool @themotleyfool @themotleyfool	The Motley Fool‏Verified account @themotleyfool	13 Nov 2016			New to investing? Here are three dividend stocks our contributors think you should consider. $PG $PEP $MAhttp://www.fool.com/investing/2016/11/07/the-3-best-dividend-stocks-for-beginning-investors.aspx …	15 15 47 47	Retweet 15 Retweeted 15		Like 47 Liked 47	/themotleyfool/status/797878010057605120
@khadeeja_safdar @khadeeja_safdar @khadeeja_safdar @khadeeja_safdar @khadeeja_safdar	Khadeeja Safdar‏Verified account @khadeeja_safdar	9 Nov 2016			When Target opened its razor aisles to upstart Harry's, P&G's Gillette paid the price. http://on.wsj.com/2eUj8M5 $TGT $PG w/ @sharonterlep	2 2 4 4	Retweet 2 Retweeted 2		Like 4 Liked 4	/khadeeja_safdar/status/796399971474046976
@DividendGrowth @DividendGrowth @DividendGrowth @DividendGrowth @DividendGrowth	Dividend Investor‏ @DividendGrowth	9 Nov 2016			Building a Core Dividend Growth Portfolio With These Eight Companies http://www.dividendgrowthinvestor.com/2016/11/building-core-dividend-growth-portfolio.html … $GPC $DIS $BLK $STT $WFC $HAS $MMM $CVX $PG	2 2 4 4	Retweet 2 Retweeted 2		Like 4 Liked 4	/DividendGrowth/status/796362884720762880
@TheStreet @TheStreet @TheStreet @TheStreet @TheStreet	TheStreet‏Verified account @TheStreet	7 Nov 2016			2 growth stocks could be a salve for your election worries: http://trib.al/3xy4gHh $KR $PG pic.twitter.com/QgndpSXaeJ	1 2 2 3 3	Retweet 2 Retweeted 2		Like 3 Liked 3	/TheStreet/status/795709433028444161
@SquawkStreet @SquawkStreet @SquawkStreet @SquawkStreet @SquawkStreet	Squawk on the Street‏Verified account @SquawkStreet	27 Oct 2016			"There's a lot of stuff in the pipeline that I can't talk about it - innovation is our life blood" $PG CEO on innovation	5 5 4 4	Retweet 5 Retweeted 5		Like 4 Liked 4	/SquawkStreet/status/791645089613254656
@MarketFoolery @MarketFoolery @MarketFoolery @MarketFoolery @MarketFoolery	MarketFoolery‏ @MarketFoolery	25 Oct 2016			Today @rongross144 analyzes $UA, $PG and $CAT. Plus, he and @DB_Sleazy debate overrated/underrated Halloween candy.http://www.fool.com/podcasts/marketfoolery/2016-10-25-candy-vs-chocolate …	1 2 2 5 5	Retweet 2 Retweeted 2		Like 5 Liked 5	/MarketFoolery/status/791009529173512192
@YahooFinance @YahooFinance @YahooFinance @YahooFinance @YahooFinance	Yahoo Finance‏Verified account @YahooFinance	25 Oct 2016	#Stocks		Today’s #Stocks Winners: $BHI, $PG, $LMT http://yhoo.it/2dFZRRX pic.twitter.com/XAXg20wcqi	3 3 7 7	Retweet 3 Retweeted 3		Like 7 Liked 7	/YahooFinance/status/791008328457527297
@MarketFoolery @MarketFoolery @MarketFoolery @MarketFoolery @MarketFoolery	MarketFoolery‏ @MarketFoolery	25 Oct 2016			Audience - "Today's show?" Us - "Would you believe @rongross144 discussing $UA, $CAT, $PG & Halloween candy?" pic.twitter.com/VAqfRrYrvt	1 2 2 5 5	Retweet 2 Retweeted 2		Like 5 Liked 5	/MarketFoolery/status/790934383515594752
@SpeedyCalls @SpeedyCalls @SpeedyCalls @SpeedyCalls @SpeedyCalls	$peedy Calls‏ @SpeedyCalls	25 Oct 2016			$PG 80 Puts BUYING Activity expiring on 18th Nov, Vol 10000	3 3 2 2	Retweet 3 Retweeted 3		Like 2 Liked 2	/SpeedyCalls/status/790918898451382272
@FoxBusiness @FoxBusiness @FoxBusiness @FoxBusiness @FoxBusiness	FOX Business‏Verified account @FoxBusiness	25 Oct 2016	#Earnings		Procter & Gamble's 1Q results topped expectations. #Earnings $PG http://fxn.ws/2e6Q6Zg	1 4 4 9 9	Retweet 4 Retweeted 4		Like 9 Liked 9	/FoxBusiness/status/790900217541525505
@WrigleyTom @WrigleyTom @WrigleyTom @WrigleyTom @WrigleyTom	Tom Wrigley‏ @WrigleyTom	25 Oct 2016			Early movers: $MMM $CAT $DD $MRK $PG $SONC $UTX $GM $UA $LLY $BHI $WHR $TWTR $V $SYT $NFLX $RMBS $NVS http://cnb.cx/2eqKzQj	6 6 2 2	Retweet 6 Retweeted 6		Like 2 Liked 2	/WrigleyTom/status/790897582247665664
@ProcterGamble @ProcterGamble @ProcterGamble @ProcterGamble @ProcterGamble	Procter & Gamble‏Verified account @ProcterGamble	25 Oct 2016	#Earnings		In Q1, we returned $2.9 billion dollars to shareholders in dividends and share repurchase. http://www.pginvestor.com/Event/ $PG #Earningspic.twitter.com/OJfoFRG175	1 8 8 25 25	Retweet 8 Retweeted 8		Like 25 Liked 25	/ProcterGamble/status/790897366484344832
@YahooFinance @YahooFinance @YahooFinance @YahooFinance @YahooFinance	Yahoo Finance‏Verified account @YahooFinance	25 Oct 2016	#Stocks		#Stocks to Watch Today: $CAT, $GM, $PG, $MRK, $TWTR http://finance.yahoo.com/ pic.twitter.com/hIwKCIYIIa	5 5 3 3	Retweet 5 Retweeted 5		Like 3 Liked 3	/YahooFinance/status/790894423903207424
@SaraEisen @SaraEisen @SaraEisen @SaraEisen @SaraEisen	Sara Eisen‏Verified account @SaraEisen	25 Oct 2016			Big improvement at P&G, organic sales growth in all categories led by health care(Oral B power toothbrushes!) total org sales +3% $PG	7 7 7 7	Retweet 7 Retweeted 7		Like 7 Liked 7	/SaraEisen/status/790892294455062529
@TheStreet @TheStreet @TheStreet @TheStreet @TheStreet	TheStreet‏Verified account @TheStreet	25 Oct 2016			A harsh U.S. retail market didn't stop Proctor & Gamble in the recent quarter: http://trib.al/WWA6pOx $PG pic.twitter.com/k5v0hX9tpL	3 3 3 3	Retweet 3 Retweeted 3		Like 3 Liked 3	/TheStreet/status/790891938526429184
@alexcoolidge @alexcoolidge @alexcoolidge @alexcoolidge @alexcoolidge	Alex Coolidge‏Verified account @alexcoolidge	25 Oct 2016			JUST IN: P&G reports a $2.7 billion profit, beats forecasts http://cin.ci/2eLsg55 @Enquirer $PG @ProcterGamble	2 2 7 7	Retweet 2 Retweeted 2		Like 7 Liked 7	/alexcoolidge/status/790877615397675009
@LiveSquawk @LiveSquawk @LiveSquawk @LiveSquawk @LiveSquawk	LiveSquawk‏ @LiveSquawk	25 Oct 2016			$PG Procter & Gamble Q1 17 Earnings Results: -Core EPS: $1.03 (Estimate $0.98) -Revenue: $16.5B (Estimate $17.19B)	7 7 1 1	Retweet 7 Retweeted 7		Like 1 Liked 1	/LiveSquawk/status/790870890825134080
@ThePitBoss16 @ThePitBoss16 @ThePitBoss16 @ThePitBoss16 @ThePitBoss16	ThePitBoss‏ @ThePitBoss16	23 Oct 2016	#dow		Apple $AAPL #dow Earnings Preview Oct 25 2016 $MMM $CAT $PG @HeidsterTrades @TradersCom $DJIA $SPX $NDX http://traderscommunity.com/forum/index.php?topic=635.msg4543#msg4543 …pic.twitter.com/ulUOkud5wR	2 2 3 3	Retweet 2 Retweeted 2		Like 3 Liked 3	/ThePitBoss16/status/790291116625055744
@WallStJesus @WallStJesus @WallStJesus @WallStJesus @WallStJesus	JE$US‏ @WallStJesus	15 Oct 2016			JUMPS IN NYSE SHORTS: $DB $PG $COTY $GE $S $WLL $LC $RIG $FDC $BABA $SDRL $SBH $OAS $HLT $AKS $SO $ABT $HUN $XOM $MT $LPI $FCX $SU $GPS $ARpic.twitter.com/PwEZhKXIFp	2 2 8 8	Retweet 2 Retweeted 2		Like 8 Liked 8	/WallStJesus/status/787293992799068160
@bespokeinvest @bespokeinvest @bespokeinvest @bespokeinvest @bespokeinvest	Bespoke‏ @bespokeinvest	12 Oct 2016			The 2016 "Dogs of the Dow" are absolutely crushing it: https://www.bespokepremium.com/think-big-blog/2016-dogs-of-the-dow-are-crushing-it/ … $CAT $IBM $XOM $CVX $MRK $PFE $PG $WMT $CSCO $VZ $DIA $$pic.twitter.com/LjZWcJrcKI	8 8 15 15	Retweet 8 Retweeted 8		Like 15 Liked 15	/bespokeinvest/status/786313524029091841
@ChristineLShort @ChristineLShort @ChristineLShort @ChristineLShort @ChristineLShort	Christine Short‏ @ChristineLShort	12 Oct 2016			Thanks again @UdallTechStrat for kicking off the earnings season on the Estimize podcast! $CLX $PM $PG $MU $TWTRhttp://ow.ly/ZWcu30574F9	1 1 5 5	Retweet 1 Retweeted 1		Like 5 Liked 5	/ChristineLShort/status/786241425939767296
@charliebilello @charliebilello @charliebilello @charliebilello @charliebilello @charliebilello	Charlie Bilello‏Verified account @charliebilello	11 Oct 2016			Largest US stocks on 3/31/09... $XOM: $337b $WMT: $204b $MSFT: $163b $T: $148b $JNJ: $145b $PG: $138b $CVX: $135b $BRKB: $134b $IBM: $130b	1 10 10 14 14	Retweet 10 Retweeted 10		Like 14 Liked 14	/charliebilello/status/786037549479317504
@SqueezeMetrics @SqueezeMetrics @SqueezeMetrics @SqueezeMetrics @SqueezeMetrics	SqueezeMetrics‏ @SqueezeMetrics	27 Sep 2016			$COTY, with over 100% of the float held short and the $PG deal approved, is being added to the S&P 500. http://seekingalpha.com/article/4008273-p-and-g-creating-mother-squeezes …	1 4 4 6 6	Retweet 4 Retweeted 4		Like 6 Liked 6	/SqueezeMetrics/status/780901985168060416
@biggercapital @biggercapital @biggercapital @biggercapital @biggercapital	Michael Bigger‏ @biggercapital	13 Sep 2016			$PLUG in $PG AGVs with automatic filing solution will be introduced soon. Kiva robots next?	1 2 2 6 6	Retweet 2 Retweeted 2		Like 6 Liked 6	/biggercapital/status/775687464811896832
@TraderMentality @TraderMentality @TraderMentality @TraderMentality @TraderMentality	TM 📉 🧐 📈‏ @TraderMentality	9 Sep 2016			Took profits on a lot. Going into the weekend holding $TWTR calls & $PG puts. Thats it. Will do some hunting this wknd for next week.	5 5	Retweet Retweeted		Like 5 Liked 5	/TraderMentality/status/774332932659945474
@philwahba @philwahba @philwahba @philwahba @philwahba	Phil Wahba‏Verified account @philwahba	8 Sep 2016	#FortuneMPW		Carolyn Tastad on the Most Powerful Women http://for.tn/2cyipjb $PG head of N.America for P&G #FortuneMPW	2 2 3 3	Retweet 2 Retweeted 2		Like 3 Liked 3	/philwahba/status/773870899825152000
@jane_yul @jane_yul @jane_yul @jane_yul @jane_yul	Airplane Jane ✈‏ @jane_yul	6 Sep 2016			http://profit.ly/500AIR $312.07 loss in $PG I need to be more patient on entries for actually seeing the move set up instead of anticipat...	1 1	Retweet Retweeted		Like 1 Liked 1	/jane_yul/status/773336742824779776
@CBOE @CBOE @CBOE @CBOE @CBOE	Cboe‏Verified account @CBOE	6 Sep 2016	#options		Most active #options: $AMZN, $TWTR board meeting, $PG banned products, $AAPL new products, $BABA @marleykaydenpic.twitter.com/O14YImX6Wv	6 6 8 8	Retweet 6 Retweeted 6		Like 8 Liked 8	/CBOE/status/773257771844272128
@EmirTncl1 @EmirTncl1 @EmirTncl1 @EmirTncl1 @EmirTncl1	Emir T‏ @EmirTncl1	5 Sep 2016	#Intel,Alibaba,YAHOO	#Alibaba	#Intel #Alibaba #YAHOO : 5 Stocks That Hit 52-Week Highs Last Week $INTC $BABA $YHOO $PG $WPX http://www.insidermonkey.com/blog/intel-intc-alibaba-baba-5-stocks-that-hit-52-week-highs-last-week-472065/?utm_source=sumome&utm_medium=twitter&utm_campaign=sumome_share … via @insidermonkey	1 1 1 1	Retweet 1 Retweeted 1		Like 1 Liked 1	/EmirTncl1/status/772827834746281984
@ProcterGamble @ProcterGamble @ProcterGamble @ProcterGamble @ProcterGamble	Procter & Gamble‏Verified account @ProcterGamble	1 Sep 2016			NEWS RELEASE: $PG Commences P&G Specialty Beauty Brands Exchange Offer: http://news.pg.com/press-release/pg-corporate-announcements/procter-gamble-commences-pg-specialty-beauty-brands-exchang …	4 4 12 12	Retweet 4 Retweeted 4		Like 12 Liked 12	/ProcterGamble/status/771400998321553409
@ProcterGamble @ProcterGamble @ProcterGamble @ProcterGamble @ProcterGamble	Procter & Gamble‏Verified account @ProcterGamble	30 Aug 2016	#AnnualReport		Learn more about @Pantene’s breakthrough conditioner technology in our #AnnualReport: http://annualreport.pg.com $PG pic.twitter.com/5UJX10s29S	3 3 10 10	Retweet 3 Retweeted 3		Like 10 Liked 10	/ProcterGamble/status/770638044663799808
@merbalenske @merbalenske @merbalenske @merbalenske @merbalenske	Meredith Balenske‏ @merbalenske	29 Aug 2016			What do Meg Whitman, James McNerny, Scott Cook, Jeff Immelt, @SteveCase and Steve Ballmer all have in common? http://ow.ly/KdhT303Hl7W $PG	1 1 2 2	Retweet 1 Retweeted 1		Like 2 Liked 2	/merbalenske/status/770380753419075584
@MrSmallCap @MrSmallCap @MrSmallCap @MrSmallCap @MrSmallCap	SmallCapReporter 📈‏ @MrSmallCap	26 Aug 2016	#hardcore,GameTime,BeastMode,stocks	#GameTime	Eyes on $RXMD #hardcore right now. Pending breakout in my opinion #GameTime #BeastMode #stocks $CVS $RAD $WBA $PG	1 1 3 3	Retweet 1 Retweeted 1		Like 3 Liked 3	/MrSmallCap/status/769245518946074624
@CBOE @CBOE @CBOE @CBOE @CBOE	Cboe‏Verified account @CBOE	26 Aug 2016	#Yellen,JacksonHole	#JacksonHole	#Yellen @ #JacksonHole, $BAC & $C calls, $TWTR, $ULTA & $LULU earnings. @CusicksCorner: $YHOO, $PG, & $JPM.pic.twitter.com/7sl0cuWtCU	5 5 3 3	Retweet 5 Retweeted 5		Like 3 Liked 3	/CBOE/status/769219343527841796
@ProcterGamble @ProcterGamble @ProcterGamble @ProcterGamble @ProcterGamble	Procter & Gamble‏Verified account @ProcterGamble	26 Aug 2016	#AnnualReport		JUST RELEASED: P&G’s 2016 #AnnualReport: http://annualreport.pg.com $PG pic.twitter.com/1tf038i5XV	4 8 8 30 30	Retweet 8 Retweeted 8		Like 30 Liked 30	/ProcterGamble/status/769158262335926272
@WallStJesus @WallStJesus @WallStJesus @WallStJesus @WallStJesus	JE$US‏ @WallStJesus	20 Aug 2016			TOP DROPS IN NYSE SHORTS: $GE $HPE $FCX $ABBV $XOM $JOY $ABX $UA $BLL $PG $ORCL $BP $JPM $C $BMY $HAL $CS $WNR $WYNpic.twitter.com/6WHWrUzbO6	5 5 4 4	Retweet 5 Retweeted 5		Like 4 Liked 4	/WallStJesus/status/767133062459252736
@robertdgray @robertdgray @robertdgray @robertdgray @robertdgray	Robert Gray‏ @robertdgray	16 Aug 2016	#TideRide,Darlington	#Darlington	.@JoeGibbsRacing lands #TideRide #Darlington deal. Coach Gibbs told me he wants to earn a bigger deal w/ the $PG... http://fb.me/1dH0E1Jm8	1 1 7 7	Retweet 1 Retweeted 1		Like 7 Liked 7	/robertdgray/status/765673465152086016
@FoxBusiness @FoxBusiness @FoxBusiness @FoxBusiness @FoxBusiness	FOX Business‏Verified account @FoxBusiness	16 Aug 2016			.@Tide returns to @NASCAR teams up with @JoeGibbsRacing $PG http://fxn.ws/2bEbjxw	1 10 10 7 7	Retweet 10 Retweeted 10		Like 7 Liked 7	/FoxBusiness/status/765663950553829376
@YahooFinance @YahooFinance @YahooFinance @YahooFinance @YahooFinance	Yahoo Finance‏Verified account @YahooFinance	15 Aug 2016	#stock		Midday #stock movers: $TWTR up on $AAPL talk; $BBY downgrade; $TSLA $PG $IBM $WDAY $AEO http://yhoo.it/2bsOWXL pic.twitter.com/7s3pIrU716	3 3 2 2	Retweet 3 Retweeted 3		Like 2 Liked 2	/YahooFinance/status/765209228957155328
@StockTwits @StockTwits @StockTwits @StockTwits @StockTwits	StockTwits‏Verified account @StockTwits	13 Aug 2016			Gauging risk appetite with a chart. This is tech stocks vs consumer staples stocks: http://stocktwits.com/SamanthaLaDuc/message/60536648?utm_medium=community-twitter&utm_source=t.co&utm_campaign=outboundteam … $PG… pic.twitter.com/lgkBxaqmXI	13 13 14 14	Retweet 13 Retweeted 13		Like 14 Liked 14	/StockTwits/status/764613034790662144
@IBDinvestors @IBDinvestors @IBDinvestors @IBDinvestors @IBDinvestors	Investors.com‏Verified account @IBDinvestors	12 Aug 2016			$PG struggled for years to accelerate growth. Can CEO David Taylor change it given improved fiscal Q4 sales growth?	2 3 3	Retweet Retweeted		Like 3 Liked 3	/IBDinvestors/status/764229135593943041
@garyricciardi @garyricciardi @garyricciardi @garyricciardi @garyricciardi	Gary Ricciardi‏ @garyricciardi	2 Aug 2016			P&G signals progress in China's tough market. $PG http://on.wsj.com/2atemSZ pic.twitter.com/BZ6fFf3IbM	6 6 5 5	Retweet 6 Retweeted 6		Like 5 Liked 5	/garyricciardi/status/760654333864206336
@StockTwits @StockTwits @StockTwits @StockTwits @StockTwits	StockTwits‏Verified account @StockTwits	2 Aug 2016			Procter & Gamble is trading at new 52-week highs right now. They just reported earnings and it's up 8% YTD: http://stocktwits.com/symbol/PG?utm_medium=community-twitter&utm_source=t.co&utm_campaign=outboundteam … $PG	5 5 4 4	Retweet 5 Retweeted 5		Like 4 Liked 4	/StockTwits/status/760461665989120001
@SaraEisen @SaraEisen @SaraEisen @SaraEisen @SaraEisen	Sara Eisen‏Verified account @SaraEisen	2 Aug 2016			Improvement at P&G. Organic sales growth in all categories led by 8% in health care, 7% in grooming on Fusion FlexBall & ProShield $pg	1 13 13 9 9	Retweet 13 Retweeted 13		Like 9 Liked 9	/SaraEisen/status/760455093162536961
@ProcterGamble @ProcterGamble @ProcterGamble @ProcterGamble @ProcterGamble	Procter & Gamble‏Verified account @ProcterGamble	2 Aug 2016	#earnings		FY16: Returned nearly $16B in cash via dividends, share exchanges/repurchases http://www.pginvestor.com/Event/ $PG #earningspic.twitter.com/ULeFiYFXBf	18 18 24 24	Retweet 18 Retweeted 18		Like 24 Liked 24	/ProcterGamble/status/760453441047191552
@ProcterGamble @ProcterGamble @ProcterGamble @ProcterGamble @ProcterGamble	Procter & Gamble‏Verified account @ProcterGamble	2 Aug 2016	#earnings		COMING UP: Listen live to our Q4 and FY16 $PG #earnings webcast at 8:30am ET: http://www.pginvestor.com/Presentations-and-Events …pic.twitter.com/IIuB7AVIKJ	2 5 5 7 7	Retweet 5 Retweeted 5		Like 7 Liked 7	/ProcterGamble/status/760450421165088768
@Retail_Guru @Retail_Guru @Retail_Guru @Retail_Guru @Retail_Guru	Rahul Sharma‏ @Retail_Guru	2 Aug 2016			That said, Procter's +2% organic sales needs to be seen in context of near 5% growth at Colgate & Unilever $PG $CL $UN	1 1 7 7	Retweet 1 Retweeted 1		Like 7 Liked 7	/Retail_Guru/status/760444948680478720
@sbanjo @sbanjo @sbanjo @sbanjo @sbanjo	Shelly Banjo‏Verified account @sbanjo	2 Aug 2016			P&G today: "sales growth behind Fusion ProShield launch was offset by competitive activity" - in other words, our excuse is competition $PG	1 3 3 6 6	Retweet 3 Retweeted 3		Like 6 Liked 6	/sbanjo/status/760435156805115905
@SquawkCNBC @SquawkCNBC @SquawkCNBC @SquawkCNBC @SquawkCNBC	Squawk Box‏Verified account @SquawkCNBC	2 Aug 2016			EARNINGS ALERT: @ProcterGamble EPS beats $0.79 (adj.) vs. $0.74 (est.) • revs. beat $16.102B vs. $15.832B (est.) $PG	3 3 3 3	Retweet 3 Retweeted 3		Like 3 Liked 3	/SquawkCNBC/status/760431158744248320
@LiveSquawk @LiveSquawk @LiveSquawk @LiveSquawk @LiveSquawk	LiveSquawk‏ @LiveSquawk	2 Aug 2016			Procter & Gamble $PG Q4 16 Earnings Results: -Core EPS: $0.79 (Estimate $0.74) -Revenue: $16.1B (Estimate $15.82B)	8 8 3 3	Retweet 8 Retweeted 8		Like 3 Liked 3	/LiveSquawk/status/760430851372879872
@SquawkCNBC @SquawkCNBC @SquawkCNBC @SquawkCNBC @SquawkCNBC	Squawk Box‏Verified account @SquawkCNBC	2 Aug 2016			Another big day for earnings! Here's what to watch. $PFE $PG pic.twitter.com/wog17HumbL	1 8 8 11 11	Retweet 8 Retweeted 8		Like 11 Liked 11	/SquawkCNBC/status/760420912168570880
@TheDomino @TheDomino @TheDomino @TheDomino @TheDomino	Dominic Chu‏Verified account @TheDomino	2 Aug 2016			Earnings season marches on...big reports today from Pfizer $PFE, Procter & Gamble $PG, etc premarket pic.twitter.com/fh6bZFJQIT	5 5 8 8	Retweet 5 Retweeted 5		Like 8 Liked 8	/TheDomino/status/760390647270477824
@StockTwits @StockTwits @StockTwits @StockTwits @StockTwits	StockTwits‏Verified account @StockTwits	1 Aug 2016			Earnings this week Mon - $WMB Tue - $FIT $CVS $PFE $PG $AIG $ETSY Wed - $TSLA Thu - $REGN $ATVI $PCLN $JUNO http://stocktwits.com/eWhispers/message/59534081?utm_medium=community-twitter&utm_source=t.co&utm_campaign=outboundteam …	28 28 19 19	Retweet 28 Retweeted 28		Like 19 Liked 19	/StockTwits/status/760200945581948928
@WrigleyTom @WrigleyTom @WrigleyTom @WrigleyTom @WrigleyTom	Tom Wrigley‏ @WrigleyTom	1 Aug 2016			Some ER's pm $TXRH $THC $ININ $EXAC $GKOS $CONE $IDTI $WMB am $STX $PFE $CMI $CVS $PG $RCL $GNRC $IDXX $MNK $SODApic.twitter.com/dzvHwhTK4c	2 10 10 13 13	Retweet 10 Retweeted 10		Like 13 Liked 13	/WrigleyTom/status/760200212698632193
@TheStreet @TheStreet @TheStreet @TheStreet @TheStreet	TheStreet‏Verified account @TheStreet	1 Aug 2016			Procter & Gamble must prove this one thing or else: http://trib.al/4pX9Fs6 $PG pic.twitter.com/ZsFxzht9Bk	1 2 2 3 3	Retweet 2 Retweeted 2		Like 3 Liked 3	/TheStreet/status/760143583538212864
@StockTwits @StockTwits @StockTwits @StockTwits @StockTwits	StockTwits‏Verified account @StockTwits	31 Jul 2016			UPCOMING EARNINGS $TSLA, $FIT, $REGN, $ATVI, $CVS, $PFE, $PCLN, $FSLR, $PG, $EA and more: http://stocktwits.com/eWhispers/message/59534081?utm_medium=community-twitter&utm_source=t.co&utm_campaign=outboundteam …pic.twitter.com/C9FV0nEeEl	2 89 89 79 79	Retweet 89 Retweeted 89		Like 79 Liked 79	/StockTwits/status/759777697425870849
@MikeF_trading @MikeF_trading @MikeF_trading @MikeF_trading @MikeF_trading	MikeF_Trading‏ @MikeF_trading	30 Jul 2016			Earnings next week: $PFE $PG $FIT $SHOP $HUM $TSLA $FSLR $MRO $SQ $TRIP $HLF $REGN $CHK $ATVI $PCLN $TASR $FEYE...pic.twitter.com/lb7Wfxlnx4	5 5 11 11	Retweet 5 Retweeted 5		Like 11 Liked 11	/MikeF_trading/status/759410401289310208
@CBOE @CBOE @CBOE @CBOE @CBOE	Cboe‏Verified account @CBOE	29 Jul 2016	#earnings		#earnings next week 8/1 & 8/2: $CVS, $MOS, $PFE, $PG, $SHPG, $SODA, $AIG, $DATA, $FIT http://bit.ly/2adcLmq pic.twitter.com/yMApvA0zbx	6 6 6 6	Retweet 6 Retweeted 6		Like 6 Liked 6	/CBOE/status/759113951493828608
@MarketsUpChuck @MarketsUpChuck @MarketsUpChuck @MarketsUpChuck @MarketsUpChuck	Chuck Carnevale‏ @MarketsUpChuck	22 Jul 2016			What Will Happen To The Stock Market When Interest Rates Rise? - Part 1 $JNJ $KO $MKC $MMM $PG $SHW $SPX $TNX http://goo.gl/XLaQpJ	2 2 4 4	Retweet 2 Retweeted 2		Like 4 Liked 4	/MarketsUpChuck/status/756556326420045825
@YahooFinance @YahooFinance @YahooFinance @YahooFinance @YahooFinance	Yahoo Finance‏Verified account @YahooFinance	21 Jul 2016			Gillette should be nervous about Unilever’s billion-dollar bet on Dollar Shave Club http://yhoo.it/29WPnNy $PG $ULpic.twitter.com/L1QANO4i1Z	1 20 20 8 8	Retweet 20 Retweeted 20		Like 8 Liked 8	/YahooFinance/status/756200265909493760
@mmtul @mmtul @mmtul @mmtul @mmtul	mmtul‏ @mmtul	13 Jul 2016			Let's see, 5 yrs. ago $PG was selling at $65, making 3.93. Now it's selling at about $86, making a little less. Such a deal.	4 3 3 5 5	Retweet 3 Retweeted 3		Like 5 Liked 5	/mmtul/status/753250152228458496
@L0gg0l @L0gg0l @L0gg0l @L0gg0l @L0gg0l	Gregor Peter‏ @L0gg0l	16 May 2016			BERKSHIRE SELLS 52 MLN SHARE HOLDING IN PROCTER&GAMBLE, NEARLY ENTIRE STAKE $PG	14 14 4 4	Retweet 14 Retweeted 14		Like 4 Liked 4	/L0gg0l/status/732173563189444608
@The_Real_Fly @The_Real_Fly @The_Real_Fly @The_Real_Fly @The_Real_Fly	The_Real_Fly‏ @The_Real_Fly	15 May 2016			Amazon Quietly Launches Private Label Products - Trading with The Fly $AMZN $CL $CLX $PG http://ibankcoin.com/flyblog/2016/05/15/amazon-quietly-launches-private-label-products/ …	7 7 5 5	Retweet 7 Retweeted 7		Like 5 Liked 5	/The_Real_Fly/status/732002651970240513
@ShortSightedCap @ShortSightedCap @ShortSightedCap @ShortSightedCap @ShortSightedCap	Shortsighted Capital‏ @ShortSightedCap	30 Apr 2016			If you bought $VRX shortly after Mike Pearson joined in 08, you've still done WAY better than $KO $PG $WMT $IBM $WFC $USB $AXP shareholders.	4 12 12 38 38	Retweet 12 Retweeted 12		Like 38 Liked 38	/ShortSightedCap/status/726458529662537728
@Retail_Guru @Retail_Guru @Retail_Guru @Retail_Guru @Retail_Guru	Rahul Sharma‏ @Retail_Guru	28 Apr 2016			Usual suspects like Procter, Coke moan about tough markets; Unilever, Colgate, L'Oreal, Reckitt all posting solid acceleration $PG $CL $UN	2 2 6 6	Retweet 2 Retweeted 2		Like 6 Liked 6	/Retail_Guru/status/725662509198401536
@Retail_Guru @Retail_Guru @Retail_Guru @Retail_Guru @Retail_Guru	Rahul Sharma‏ @Retail_Guru	27 Apr 2016	#s		Mondelez as with Coke, Pepsi & L'Oreal suggest US staples showing signs of life. Makes Procter #s even more disconcerting $MDLZ $KO $PEP $PG	1 4 4	Retweet Retweeted		Like 4 Liked 4	/Retail_Guru/status/725305988547497984
@Sandro_power @Sandro_power @Sandro_power @Sandro_power @Sandro_power	PowerTriggerTrade‏ @Sandro_power	26 Apr 2016			$PG is setup for lower prices. chart plan explains key points pic.twitter.com/HF0wKsjJUv	2 2 10 10	Retweet 2 Retweeted 2		Like 10 Liked 10	/Sandro_power/status/725110114819006465
@MorningstarInc @MorningstarInc @MorningstarInc @MorningstarInc @MorningstarInc	Morningstar, Inc.‏Verified account @MorningstarInc	26 Apr 2016	#Q3		P&G’s Competitive Edge, Future Sales Growth Underappreciated- A look at #Q3 results: http://ow.ly/4n84TA $PG pic.twitter.com/scRzSMBEtL	5 5 3 3	Retweet 5 Retweeted 5		Like 3 Liked 3	/MorningstarInc/status/725089634192084992
@YahooFinance @YahooFinance @YahooFinance @YahooFinance @YahooFinance	Yahoo Finance‏Verified account @YahooFinance	26 Apr 2016	#stock		Midday #stock movers: $AAPL in focus; $SRPT sinks; $BAX beats; $FB $DIS $JBLU $COH $PG $TMUS http://yhoo.it/1MWgyVz pic.twitter.com/SQGSRzcMDK	1 8 8 6 6	Retweet 8 Retweeted 8		Like 6 Liked 6	/YahooFinance/status/724985023481393152
@ProcterGamble @ProcterGamble @ProcterGamble @ProcterGamble @ProcterGamble	Procter & Gamble‏Verified account @ProcterGamble	26 Apr 2016	#earnings		Live on $PG’s Q3’16 #earnings webcast: http://www.pginvestor.com/Event/ @Headshoulderspic.twitter.com/OV62MfusJq	1 3 3 6 6	Retweet 3 Retweeted 3		Like 6 Liked 6	/ProcterGamble/status/724944647022362624
@StockTwits @StockTwits @StockTwits @StockTwits @StockTwits	StockTwits‏Verified account @StockTwits	26 Apr 2016			After today's earnings, Procter & Gamble is starting to underperform its competitors: http://stks.co/yPRX $PG $UN	6 6 2 2	Retweet 6 Retweeted 6		Like 2 Liked 2	/StockTwits/status/724933780633473025
@CNBC @CNBC @CNBC @CNBC @CNBC	CNBC‏Verified account @CNBC	26 Apr 2016			EARNINGS: Procter & Gamble Q3 EPS $0.86 Adj. vs. $0.82 Est.; Q3 Revs. $15.755B vs. $15.809B Est. • $PG http://cnb.cx/zZvVme	13 13 4 4	Retweet 13 Retweeted 13		Like 4 Liked 4	/CNBC/status/724916986782867456
@Selerity @Selerity @Selerity @Selerity @Selerity	Selerity‏Verified account @Selerity	26 Apr 2016	#BREAKING		#BREAKING: Procter & Gamble $PG Q3 Revenue, $15.8B vs. $15.81B expected	5 5 6 6	Retweet 5 Retweeted 5		Like 6 Liked 6	/Selerity/status/724916019186245633
@1ResilientSoul @1ResilientSoul @1ResilientSoul @1ResilientSoul @1ResilientSoul	Denise 👩🏻‍💻➹⁀☆҉‏ @1ResilientSoul	26 Apr 2016			Stocks worth keeping an eye on today... $PETX $SEED $OGXI $LGCY $TCS $KN $JMEI $TCS $AAPL $TWTR $PG $Thttp://ln.is/www.benzinga.com/new/biG6b …	1 1 1 1	Retweet 1 Retweeted 1		Like 1 Liked 1	/1ResilientSoul/status/724908332260139008
@StockTwits @StockTwits @StockTwits @StockTwits @StockTwits	StockTwits‏Verified account @StockTwits	25 Apr 2016			Here are the companies reporting earnings this Tuesday: http://stks.co/b3WIj Including $AAPL, $PG, $CMG, $LLY, $MMM, $JBLU, $RAI, $FCX	1 23 23 14 14	Retweet 23 Retweeted 23		Like 14 Liked 14	/StockTwits/status/724788471068512260
@WhisperNumber @WhisperNumber @WhisperNumber @WhisperNumber @WhisperNumber	WhisperNumber‏ @WhisperNumber	25 Apr 2016	#earnings		Big day for #earnings Tues $AAPL, $T, $MMM, $AKS, $BYD, $CMG, $COH, $FCX, $HSY, $JBLU, $LLY, $PG, $X, $WHR, $WYNNpic.twitter.com/kWloR1AXZx	4 4 5 5	Retweet 4 Retweeted 4		Like 5 Liked 5	/WhisperNumber/status/724758042131107840
@PitchBook @PitchBook @PitchBook @PitchBook @PitchBook	PitchBook Data‏Verified account @PitchBook	12 Apr 2016	#VC,MnA	#MnA	.@Honest said to be looking for buyer, could include Procter & Gamble or Johnson & Johnson http://s.pitchbook.com/1qKIcea $PG $JNJ #VC #MnA	4 4 4 4	Retweet 4 Retweeted 4		Like 4 Liked 4	/PitchBook/status/720052666571685890
@DividendGrowth @DividendGrowth @DividendGrowth @DividendGrowth @DividendGrowth	Dividend Investor‏ @DividendGrowth	11 Apr 2016	#dividends		Procter & Gamble Raises Dividends for 60th Year in a row http://www.dividendgrowthinvestor.com/2016/04/procter-gamble-raises-dividends-for.html … $PG #dividends	2 5 5 6 6	Retweet 5 Retweeted 5		Like 6 Liked 6	/DividendGrowth/status/719518425249243138
@1patricksanders @1patricksanders @1patricksanders @1patricksanders @1patricksanders	Patrick Sanders‏ @1patricksanders	6 Apr 2016			Consumer staples continue to rally as the stock market strengthens. $PG $MKC $KHC @USNewsMoney via @Recognia_Peterhttp://money.usnews.com/money/blogs/the-smarter-mutual-fund-investor/articles/2016-04-06/5-fabulous-consumer-staples-stocks …	2 2	Retweet Retweeted		Like 2 Liked 2	/1patricksanders/status/717721550443577344
@biggercapital @biggercapital @biggercapital @biggercapital @biggercapital	Michael Bigger‏ @biggercapital	29 Mar 2016			The high likelihood $PLUG gets all forklift business from $WMT $HD $NKE $PG $SYY $BMW and the rest of the gang is not priced in	7 4 4 14 14	Retweet 4 Retweeted 4		Like 14 Liked 14	/biggercapital/status/714863768421986305
@ArthurHill @ArthurHill @ArthurHill @ArthurHill @ArthurHill	Arthur Hill, CMT‏ @ArthurHill	24 Mar 2016			Several old-school large-cap stocks hitting new highs the last five days: $T, $KO, $PEP, $TGT, $JNJ, $GE, $PG, $MCD, $MMM, $HON	1 1 1 1	Retweet 1 Retweeted 1		Like 1 Liked 1	/ArthurHill/status/712974014906568704
@cfromhertz @cfromhertz @cfromhertz @cfromhertz @cfromhertz	Christian Fromhertz‏ @cfromhertz	24 Mar 2016			Lower interest rates for longer? $VIG - Dividend Appreciation ETF adds $402M assets yday. Top weights in ETF: $MSFT $JNJ $KO $PG $PEP $WMT	2 2 2 2	Retweet 2 Retweeted 2		Like 2 Liked 2	/cfromhertz/status/712972607730139136
@KenFaulkenberry @KenFaulkenberry @KenFaulkenberry @KenFaulkenberry @KenFaulkenberry	DividendValueBuilder‏ @KenFaulkenberry	23 Mar 2016			2016 Dividend Aristocrats List - http://dividendvaluebuilder.com/dividend-aristocrats-list/ … $DOV $EMR $GPC $PG $MMM $JNJ $KO $PEP $WMT $MCD $T $LOW $CL $TGT	1 1	Retweet Retweeted		Like 1 Liked 1	/KenFaulkenberry/status/712805833252347904
@WallStJesus @WallStJesus @WallStJesus @WallStJesus @WallStJesus	JE$US‏ @WallStJesus	23 Mar 2016			FLOW LEANS BEARISH EARLY, PREDOMINANTLY ENERGY NAMES -- ONLY NOTABLE CALL SWEEPER IN $PG	2 2	Retweet Retweeted		Like 2 Liked 2	/WallStJesus/status/712641967948242944
@DividendSheet @DividendSheet @DividendSheet @DividendSheet @DividendSheet	Dividend Yield‏ @DividendSheet	23 Mar 2016			17 Dividend Kings List - http://long-term-investments.blogspot.com/2016/03/the-benefit-of-dividend-growth-and.html … - $NWN $PG $EMR $CINF $KO $JNJ $MMM $GPC $DOV $PH $CL $LOW $LANC $HRL $NDSN $AWR $VVC		Retweet Retweeted		Like Liked	/DividendSheet/status/712604502801534976
@JustinPulitzer @JustinPulitzer @JustinPulitzer @JustinPulitzer @JustinPulitzer	Justin Pulitzer‏ @JustinPulitzer	22 Mar 2016			MOC pretty much has everything for sale $XOM $PG $JNJ $UPS $V $UTX $PPG $DIS $CVX $HD $FDX	1 1 1 4 4	Retweet 1 Retweeted 1		Like 4 Liked 4	/JustinPulitzer/status/712359198529560576
@BobPisani @BobPisani @BobPisani @BobPisani @BobPisani	Bob Pisani‏Verified account @BobPisani	18 Mar 2016			$SPY rebalance at close: big share count DECREASE for $PG ( $5.5 billion) PFE ($3.8 billion) $GE ($3.2 b), $AAPL ($3.1 b) $MCD ($2.0 b).	2 1 1 9 9	Retweet 1 Retweeted 1		Like 9 Liked 9	/BobPisani/status/710887746991075329
@WallStJesus @WallStJesus @WallStJesus @WallStJesus @WallStJesus	JE$US‏ @WallStJesus	17 Mar 2016			SOME REAL SHARP PAPER HITTING THE TAPE TODAY -- RECENT WISEGUY FLOW VIA THE STEAM-ROOM >> $SPY $KO $PG $KKR GEpic.twitter.com/8BRWZ6kvcP	1 1 1 5 5	Retweet 1 Retweeted 1		Like 5 Liked 5	/WallStJesus/status/710529485309943809
@zerofiltertruth @zerofiltertruth @zerofiltertruth @zerofiltertruth @zerofiltertruth	Zero Filter‏ @zerofiltertruth	17 Mar 2016			Maybe this pin pops absurdity/sham EPS & Val assump $FANG fave $AMZN - Mockery St logic / $PG $CL $T $F $AAPL $C $Mhttp://www.cnbc.com/id/103476333	1 1	Retweet Retweeted		Like 1 Liked 1	/zerofiltertruth/status/710391244183183360
@OpenOutcrier @OpenOutcrier @OpenOutcrier @OpenOutcrier @OpenOutcrier	Open Outcrier‏ @OpenOutcrier	15 Mar 2016			RECAP 3/15 Unusual Puts (2/4): $RIG Jan-18 8 P $VALE Mar 3 P $PG Mar 80 P $SYMC Jan-18 6 P $ABX Apr 13 P $SUNE May 1.5 P $TSO Mar 85 P	1 1 3 3	Retweet 1 Retweeted 1		Like 3 Liked 3	/OpenOutcrier/status/709832467604058112
@drastichs @drastichs @drastichs @drastichs @drastichs @drastichs	Stanislav Drastich‏ @drastichs	12 Mar 2016	#bullish,stocks	#stocks	#bullish #stocks $ABX $AMAT $CVX $EMC $FB $GE $GG $INTC $KO $MSFT $PG $T $VTR $VZ $X $XOM Additional information http://tinyurl.com/huv2nu8	1 1 1 1 1	Retweet 1 Retweeted 1		Like 1 Liked 1	/drastichs/status/708613429263769600
@KymLang @KymLang @KymLang @KymLang @KymLang	Not Even a Person‏ @KymLang	2 Mar 2016			$PG Weekly flag? https://www.tradingview.com/x/JBiKFV7l/ via http://www.tradingview.com	1 1 1 1	Retweet 1 Retweeted 1		Like 1 Liked 1	/KymLang/status/705249514311938048
@YahooFinance @YahooFinance @YahooFinance @YahooFinance @YahooFinance	Yahoo Finance‏Verified account @YahooFinance	25 Feb 2016			See the heartwarming new laundry commercial everyone's talking about http://yhoo.it/1QgQH6w $PG via @mandiwoodruffpic.twitter.com/cvwS9r36yx	1 13 13 8 8	Retweet 13 Retweeted 13		Like 8 Liked 8	/YahooFinance/status/702914689097986049
@bloggingmitch @bloggingmitch @bloggingmitch @bloggingmitch @bloggingmitch	Blogging Mitch‏ @bloggingmitch	19 Feb 2016	#dividends		Investing Update - Received #dividends from $O and $PG. I'm on pace to meet my dividend Mission for 2016 http://www.bloggingmitch.com/2016/02/investing-update-2192016.html …	1 1 1 1	Retweet 1 Retweeted 1		Like 1 Liked 1	/bloggingmitch/status/700922019827752961
@SaraEisen @SaraEisen @SaraEisen @SaraEisen @SaraEisen	Sara Eisen‏Verified account @SaraEisen	18 Feb 2016			New devaluation of Bolivar matters for Kellogg, Pepsi, Mondelez, P&G & more. see recent reports. $k $pep $mdlz $pg http://bit.ly/1UaOcaT	2 7 7 10 10	Retweet 7 Retweeted 7		Like 10 Liked 10	/SaraEisen/status/700405538924994560
@walktothecabin @walktothecabin @walktothecabin @walktothecabin @walktothecabin	Walk‏ @walktothecabin	8 Feb 2016			$PG - new highs for this consumer goods stock, looks strong here, dividend pic.twitter.com/sVkjW76pfD	2 2	Retweet Retweeted		Like 2 Liked 2	/walktothecabin/status/696834562098221056
@2waystrading @2waystrading @2waystrading @2waystrading @2waystrading	2waytrading‏ @2waystrading	7 Feb 2016			$PG is one of the best stocks from a technical point of view and may breakout. Holding well in a difficult market.	2 2	Retweet Retweeted		Like 2 Liked 2	/2waystrading/status/696557582702346241
@ValuentumBrian @ValuentumBrian @ValuentumBrian @ValuentumBrian @ValuentumBrian	Brian Nelson, CFA‏ @ValuentumBrian	1 Feb 2016	#dividends		Dividend Growth ‘Bubble’ To Continue But For How Long? #dividends $MCD $MMM $PG http://www.valuentum.com/articles/20160201 …	1 1 1 1	Retweet 1 Retweeted 1		Like 1 Liked 1	/ValuentumBrian/status/694206072412884993
@conorsen @conorsen @conorsen @conorsen @conorsen	Conor Sen‏ @conorsen	29 Jan 2016			Looks like the final post-FANG delusional momentum trade this cycle is going to be dividend stocks. $KMB $K $PG	3 3	Retweet Retweeted		Like 3 Liked 3	/conorsen/status/693119296784900096
@SaraEisen @SaraEisen @SaraEisen @SaraEisen @SaraEisen	Sara Eisen‏Verified account @SaraEisen	26 Jan 2016			Consumer: It's not just fx and strong dollar weighing on P&G sales. Volumes were lower in every segment $pg pic.twitter.com/d6uBAQlaRg	2 15 15 24 24	Retweet 15 Retweeted 15		Like 24 Liked 24	/SaraEisen/status/691968085297864704
@tradevolatility @tradevolatility @tradevolatility @tradevolatility @tradevolatility	Trading Volatility‏ @tradevolatility	24 Jan 2016			Big earnings week coming up: Mon: $MCD $KMB $HAL Tu: $JNJ $FCX $PG Wed: $BA $UTX Th: $BABA $F $CAT Fri: $AAL $MA $CVX $HON $PSX	2 3 3 4 4	Retweet 3 Retweeted 3		Like 4 Liked 4	/tradevolatility/status/691396456452747265
@bloggingmitch @bloggingmitch @bloggingmitch @bloggingmitch @bloggingmitch	Blogging Mitch‏ @bloggingmitch	1 Jan 2016	#investing,dividends,stocks	#dividends	Investing Update - Bought $F and $PG. Received $9.79 in dividends since Aug. #investing #dividends #stocks http://www.bloggingmitch.com/2016/01/investing-update-112016.html …	1 1	Retweet 1 Retweeted 1		Like Liked	/bloggingmitch/status/683147305885810688
@PolgarStocks @PolgarStocks @PolgarStocks @PolgarStocks @PolgarStocks	PolgarStocks‏ @PolgarStocks	1 Jan 2016	#JNUG,stocks	#stocks	JNUG Direxion Daily Junior Gold Miners Index Bull 3X Shares Dividend http://dlvr.it/D91Jhl $JNUG $CHRS $ICF $PG #JNUG #stocks…		Retweet Retweeted		Like Liked	/PolgarStocks/status/683146333063020544
@nasdaqfan @nasdaqfan @nasdaqfan @nasdaqfan @nasdaqfan	nasdaqfan‏ @nasdaqfan	1 Jan 2016	#UGAZ,invest,share	#invest	UGAZ North American Cannabis Holdings, Inc. 52Wk Low http://dlvr.it/D90qLQ $UGAZ $BAC $PG $UA #UGAZ #invest #share		Retweet Retweeted		Like Liked	/nasdaqfan/status/683132994555478016
@Stock_Tracker1 @Stock_Tracker1 @Stock_Tracker1 @Stock_Tracker1 @Stock_Tracker1	Stock_Tracker‏ @Stock_Tracker1	1 Jan 2016	#ERY,investing,tradeideas	#investing	ERY ProShares Short MSCI Emerging Markets News http://dlvr.it/D90b4W $ERY $MNST $ADBE $PG #ERY #investing #tradeideas	1 1	Retweet Retweeted		Like 1 Liked 1	/Stock_Tracker1/status/683130636303925249
@AmericanBanking @AmericanBanking @AmericanBanking @AmericanBanking @AmericanBanking	US Banking News‏ @AmericanBanking	1 Jan 2016	#PG		$PG - Procter &amp; Gamble Co #PG Downgraded to Sell at Vetr Inc. http://goo.gl/fb/2peysL		Retweet Retweeted		Like Liked	/AmericanBanking/status/683107796632662016
@stock_forums @stock_forums @stock_forums @stock_forums @stock_forums	Stock Forums‏ @stock_forums	1 Jan 2016	#GEQU,pennystocks,tradeideas	#pennystocks	GEQU Global Equity Intl, Inc. Ask Size http://dlvr.it/D8zFlq $GEQU $EWY $PG $COP #GEQU #pennystocks #tradeideas	1 1	Retweet 1 Retweeted 1		Like Liked	/stock_forums/status/683100041477664768
@grant_k_1 @grant_k_1 @grant_k_1 @grant_k_1 @grant_k_1	Grant K‏ @grant_k_1	1 Jan 2016			Trade Ideas for the week of Januaru 4 2016 – $PFE $CSCO $KO $DIS $PG $AXP $TGT $NUE http://eutheniainvesting.com/trade-ideas-for-the-week-of-januaru-4-2016-pfe-csco-ko-dis-pg-axp-tgt-nue/ …pic.twitter.com/BG9PlZ29tn		Retweet Retweeted		Like Liked	/grant_k_1/status/683087594645655552
@StockNewsWires @StockNewsWires @StockNewsWires @StockNewsWires @StockNewsWires	StockNewsWires‏ @StockNewsWires	1 Jan 2016			$PG: Traders Buy Shares of Procter & Gamble Co (PG) on Weakness: http://StockNewsHour.com/pg-traders-buy-shares-of-procter-gamble-co-pg-on-weakness-2/ …		Retweet Retweeted		Like Liked	/StockNewsWires/status/683080272674435073
@_abhayshah @_abhayshah @_abhayshah @_abhayshah @_abhayshah	Abhay Shah‏ @_abhayshah	1 Jan 2016			$PG Explains Why Powdered Tide Suddenly Needs A Bigger Scoop http://wp.me/p2L7Ik-GUCx via @consumerist		Retweet Retweeted		Like Liked	/_abhayshah/status/683018826208788480
@DvdndDiplomats @DvdndDiplomats @DvdndDiplomats @DvdndDiplomats @DvdndDiplomats	Dividend Diplomats‏ @DvdndDiplomats	1 Jan 2016	#Retirement,NewYears,Save,Invest,Money,Life	#NewYears	Top 5 foundation stocks for a portfolio http://wp.me/p53iqD-j5 #Retirement #NewYears #Save #Invest $MCD $T $JNJ $PG $ED #Money #Life	1 1 2 2	Retweet 1 Retweeted 1		Like 2 Liked 2	/DvdndDiplomats/status/683009983722565632
@CFingraphs @CFingraphs @CFingraphs @CFingraphs @CFingraphs	Co-Branded FinGraphs‏ @CFingraphs	1 Jan 2016	#Stocks,Trading	#Trading	$PG http://demo.FinGraphs.com Pot. intermed top in Uptrend INTRAWEEK 60m-15m-4m combo chart #Stocks #Tradingpic.twitter.com/heSJ1on1aY	2 2	Retweet 2 Retweeted 2		Like Liked	/CFingraphs/status/682996004023595008
@IHPosts2 @IHPosts2 @IHPosts2 @IHPosts2 @IHPosts2	Investors Hangout‏ @IHPosts2	1 Jan 2016	#IDTI,investing,stockmarket	#investing	IDTI Integrated Device Technology, Inc. Last Price http://dlvr.it/D8q0mW $IDTI $SOXX $OLED $PG #IDTI #investing #stockmarket	1 1	Retweet Retweeted		Like 1 Liked 1	/IHPosts2/status/682934306864418816
@1MinuteStock @1MinuteStock @1MinuteStock @1MinuteStock @1MinuteStock	1 min Stock Insights‏ @1MinuteStock	1 Jan 2016			Wondering about risks of $PG? The 63-day volatility is 7.94% https://unicornbay.com/t/PG.US?utm_medium=tweet&utm_campaign=volatility&utm_source=twitter …		Retweet Retweeted		Like Liked	/1MinuteStock/status/682889140505948160
@DennyT14 @DennyT14 @DennyT14 @DennyT14 @DennyT14	DennyT‏ @DennyT14	1 Jan 2016	#XLY,stockmarket,stock	#stockmarket	XLY Consumer Discretionary Select Sector SPDR Quotes http://dlvr.it/D8lLxt $XLY $PBMD $PG $KGC #XLY #stockmarket #stock		Retweet Retweeted		Like Liked	/DennyT14/status/682876965339041793
@DividendSheet @DividendSheet @DividendSheet @DividendSheet @DividendSheet	Dividend Yield‏ @DividendSheet	1 Jan 2016			These Are The World Biggest Companies - http://stks.co/z00G0 - $AMZN $AAPL $HSBC $IBM $JNJ $MSFT $CVX $XOM $C $WFC $T $PG		Retweet Retweeted		Like Liked	/DividendSheet/status/682869809533419520
@BinaryTrading13 @BinaryTrading13 @BinaryTrading13 @BinaryTrading13 @BinaryTrading13 @stock_forums	Binary Options Guard‏ @BinaryTrading13 Stock Forums @stock_forums	1 Jan 2016	#GLD,invest,stocks	#invest	RT https://twitter.com/stock_forums/status/682858941546532865 … GLD SPDR Gold Trust Shares Last Price http://dlvr.it/D8k2zd $GLD $PG $VTL $IZN.V #GLD #invest #stocks GLD SPDR Gold Trust Shares Last Price http://dlvr.it/D8k2zd $GLD $PG $VTL $IZN.V #GLD #invest #stocks	1 1	Retweet 1 Retweeted 1		Like Liked	/BinaryTrading13/status/682859669283565568
@dakotafinancial @dakotafinancial @dakotafinancial @dakotafinancial @dakotafinancial	Dakota Financial‏ @dakotafinancial	31 Dec 2015			MUFG Americas Has $45,974,000 Position in Procter & Gamble Co $PG http://ift.tt/1NYyg5g		Retweet Retweeted		Like Liked	/dakotafinancial/status/682812023638487042
@KenFaulkenberry @KenFaulkenberry @KenFaulkenberry @KenFaulkenberry @KenFaulkenberry	DividendValueBuilder‏ @KenFaulkenberry	31 Dec 2015	#dividend,stocks	#stocks	$MMM $PG $JNJ $SAFM $WMT $AWR - Updated analysis on the Dividend Value Builder Blog: http://dividendvaluebuilder.com/blog/ #dividend #stocks	1 1	Retweet 1 Retweeted 1		Like Liked	/KenFaulkenberry/status/682783834136424449
@PolgarStocks @PolgarStocks @PolgarStocks @PolgarStocks @PolgarStocks	PolgarStocks‏ @PolgarStocks	31 Dec 2015	#FB,tradeideas,invest	#tradeideas	FB Facebook, Inc. Exchange http://dlvr.it/D8dzrJ $FB $FSLR $PG $PWE #FB #tradeideas #invest		Retweet Retweeted		Like Liked	/PolgarStocks/status/682782436036493312
@scottsherman @scottsherman @scottsherman @scottsherman @scottsherman @Bucktweet_Say	Scott Sherman‏ @scottsherman	31 Dec 2015			@Bucktweet_Say @TravisMKnight as an example. Also $PG, $CL, $WMT (makes a comeback), others....		Retweet Retweeted		Like Liked	/scottsherman/status/682765333690712064
@rosnerstocks @rosnerstocks @rosnerstocks @rosnerstocks @rosnerstocks	Rosner Stocks‏ @rosnerstocks	31 Dec 2015	#PG,stock,stock	#stock	PG Procter & Gamble Co. P/E Ratio http://dlvr.it/D8crFJ $PG $GPN $VXX $PG #PG #stock #stock		Retweet Retweeted		Like Liked	/rosnerstocks/status/682754126703230976
@DozenStocks @DozenStocks @DozenStocks @DozenStocks @DozenStocks	12Stocks.com 🇺🇸‏ @DozenStocks	31 Dec 2015	#Stocks		Dow #Stocks Trend $GE $UTX $CAT $CSCO $PFE $PG $DD $CVX $HD $JPM $GS $JNJ $UNH $MCD $TRV $MSFT $VZ $MRK $MMM @ http://12Stocks.com/dow		Retweet Retweeted		Like Liked	/DozenStocks/status/682713173837783040
