# Supplementary material for: Measuring information flux between social media and stock prices with Transfer Entropy
Source: PLoS One. 2021 Sep 23;16(9):e0257686. doi: 10.1371/journal.pone.0257686 (PMC8459996; doi:10.1371/journal.pone.0257686)
Supplement: S1 Data — (ZIP) [file pone.0257686.s001.zip › DATA BASES/16.-PG/dataminer (84).xlsx]

## Sheet: SheetJS
UserName	FullName	Date	First Hashtags	Alt Hashtags	Tweet (Message Text)	Retweets	Retweets (w/ Text)	Likes	Likes (w/ Text)	URL Path
@barronsonline @barronsonline @barronsonline @barronsonline @barronsonline	Barron's‏Verified account @barronsonline	30 Nov 2015			A blue chip buying frenzy is coming: http://bit.ly/1jpldRr $IBM $CSCO $TGT $CAT $DE $GE $HSBC $CVX $XOM $OXY $PFE $JNJ $MRK $PG $WMT $KO	4 6 6 6 6	Retweet 6 Retweeted 6		Like 6 Liked 6	/barronsonline/status/671366090207854593
@valuewalk @valuewalk @valuewalk @valuewalk @valuewalk	ValueWalk‏ @valuewalk	31 Dec 2015			A Fistful Of Valuations In The Style Of Warren Buffett & Charlie Munger [Chapter 6] http://www.valuewalk.com/2015/12/a-fistful-of-valuations-in-the-style-of-warren-buffett-charlie-munger-chapter-6/ … $JEC $JNJ $PG $BUD $KO $PEP $STZ	2 2 3 3	Retweet 2 Retweeted 2		Like 3 Liked 3	/valuewalk/status/682623773787308033
@Benzinga @Benzinga @Benzinga @Benzinga @Benzinga	Benzinga.com‏Verified account @Benzinga	29 Dec 2015			A Look At Some 2015's Exciting S&P 500 ETFs $CLX $KO $PG $SPXE $SPLV $SPHBhttp://benzinga.com/z/6076848	1 1 3 3	Retweet 1 Retweeted 1		Like 3 Liked 3	/Benzinga/status/681956629101715457
@DividendGrowth @DividendGrowth @DividendGrowth @DividendGrowth @DividendGrowth	Dividend Investor‏ @DividendGrowth	29 Dec 2015	#dividends		Dividend Kings for 2016 http://www.dividendgrowthinvestor.com/2015/12/dividend-kings-for-2016.html … $PG $MMM $KO $JNJ #dividends	3 3 1 1	Retweet 3 Retweeted 3		Like 1 Liked 1	/DividendGrowth/status/681849702057377792
@Sandro_power @Sandro_power @Sandro_power @Sandro_power @Sandro_power	PowerTriggerTrade‏ @Sandro_power	28 Dec 2015			$PG is setup to run higher. chart plan explains key points volume is key for a power move. jan could be the month pic.twitter.com/2qKEtASOYo	12 11 11 13 13	Retweet 11 Retweeted 11		Like 13 Liked 13	/Sandro_power/status/681637838178275329
@Sandro_power @Sandro_power @Sandro_power @Sandro_power @Sandro_power	PowerTriggerTrade‏ @Sandro_power	28 Dec 2015			All stock setups $UNH $WYNN $PG can power higher but volume is key to seal the deal without the right Volume and price action just avoid.	7 7 7 12 12	Retweet 7 Retweeted 7		Like 12 Liked 12	/Sandro_power/status/681637437056024576
@ZoZoStockwatch @ZoZoStockwatch @ZoZoStockwatch @ZoZoStockwatch @ZoZoStockwatch	ZoZoStockWatch.com‏ @ZoZoStockwatch	26 Dec 2015			The Top 10 Dividend Stocks You Should Buy to Prepare for 2016 http://www.thestreet.com/story/13404277/1/the-top-10-dividend-stocks-you-should-buy-to-prepare-for-2016.html … $ADM $XOM $CMI $WMT $DE $GWW $PSX $HP $JNJ $PG	1 1 2 2	Retweet 1 Retweeted 1		Like 2 Liked 2	/ZoZoStockwatch/status/680731215985520642
@KenFaulkenberry @KenFaulkenberry @KenFaulkenberry @KenFaulkenberry @KenFaulkenberry	DividendValueBuilder‏ @KenFaulkenberry	24 Dec 2015	#analysis,dividend,stocks	#dividend	$MMM $PG $JNJ $SAFM $WMT $AWR - Just updated #analysis on the Dividend Value Builder Blog: http://dividendvaluebuilder.com/blog/ #dividend #stocks	1 1	Retweet Retweeted		Like 1 Liked 1	/KenFaulkenberry/status/680128262018744320
@drastichs @drastichs @drastichs @drastichs @drastichs @drastichs	Stanislav Drastich‏ @drastichs	22 Dec 2015	#stocks		Immediately switched on buy fever - have a look at last bar in volume $PG #stockspic.twitter.com/0k2yHaw7DQ	1 2 2	Retweet Retweeted		Like 2 Liked 2	/drastichs/status/679389919886864387
@barronsonline @barronsonline @barronsonline @barronsonline @barronsonline	Barron's‏Verified account @barronsonline	22 Dec 2015			The best low-risk concentrated funds led by great stockpickers: http://bit.ly/1OClYzh $SEQUX $VRX $YAFFX $PG $TILDX $MSFBX $NSRGY	3 3 2 2	Retweet 3 Retweeted 3		Like 2 Liked 2	/barronsonline/status/679297604090355712
@TheDomino @TheDomino @TheDomino @TheDomino @TheDomino	Dominic Chu‏Verified account @TheDomino	21 Dec 2015			Recall early Aug, profiled 8 Dow stocks in correction? $AAPL $INTC $CAT $XOM $IBM $AXP $PG $WMT Tmrw @SquawkCNBC, we check perf since then	1 2 2 2 2	Retweet 2 Retweeted 2		Like 2 Liked 2	/TheDomino/status/679077025756282880
@Kingston_Trader @Kingston_Trader @Kingston_Trader @Kingston_Trader @Kingston_Trader	R Fraser‏ @Kingston_Trader	18 Dec 2015			Kingston Trader: $PG Shares called away. Profit locked in. http://kingston-trader.blogspot.com/2015/12/pg-shares-called-away-profit-locked-in.html?spref=tw …	1 1 1 1 1	Retweet 1 Retweeted 1		Like 1 Liked 1	/Kingston_Trader/status/677967045548486656
@sssvenky @sssvenky @sssvenky @sssvenky @sssvenky	Venky Srinivasan‏ @sssvenky	17 Dec 2015			It may be time to load up on $PG soon... (via @harmongreg) :: http://stks.co/r3MKf	3 3	Retweet Retweeted		Like 3 Liked 3	/sssvenky/status/677698583815155712
@davidsettle42 @davidsettle42 @davidsettle42 @davidsettle42 @davidsettle42	David Settle, CMT‏ @davidsettle42	17 Dec 2015	#Investools		12/17/15 - Today's Market Forecast video can be viewed here: https://youtu.be/kQTAdYmvryI Discussed: $SPY $USO $GLD $IWM $XLP $PG #Investools	1 2 2 6 6	Retweet 2 Retweeted 2		Like 6 Liked 6	/davidsettle42/status/677650861556948992
@tierrapartners @tierrapartners @tierrapartners @tierrapartners @tierrapartners	Tierra Partners‏ @tierrapartners	17 Dec 2015			$PG sues Dollar Shave Club > that'll dampen their TV ad budget pic.twitter.com/W2Fo5PJSAn	1 2 2 3 3	Retweet 2 Retweeted 2		Like 3 Liked 3	/tierrapartners/status/677502403873239040
@Sandro_power @Sandro_power @Sandro_power @Sandro_power @Sandro_power	PowerTriggerTrade‏ @Sandro_power	16 Dec 2015			$PG posted this plan on PowerPLanTrades worked well along with the spy Squeeze pic.twitter.com/oHn3aRH8PK	15 11 11 17 17	Retweet 11 Retweeted 11		Like 17 Liked 17	/Sandro_power/status/677309446045999104
@BarbarianCap @BarbarianCap @BarbarianCap @BarbarianCap @BarbarianCap	Barbarian Capital‏ @BarbarianCap	14 Dec 2015			first time I have seen $PG with 30% off on products advertised widely pic.twitter.com/H8iArb5vGK	2 2 3 3	Retweet 2 Retweeted 2		Like 3 Liked 3	/BarbarianCap/status/676594864671313920
@WallStJesus @WallStJesus @WallStJesus @WallStJesus @WallStJesus	JE$US‏ @WallStJesus	13 Dec 2015			TOM LEE: These 9 stocks could be the 'FANGs' of 2016 http://read.bi/1J3zhHa $COP $NOV $IBM $PG $XOM $WMT $CVX	1 9 9 22 22	Retweet 9 Retweeted 9		Like 22 Liked 22	/WallStJesus/status/676221506515546112
@CashRocket @CashRocket @CashRocket @CashRocket @CashRocket	CR ♣️ ♦️ ♥️ ♠️‏ @CashRocket	6 Dec 2015			$XLP a beauty heading into 2016. Top 10 holdings: $PG $KO $PM $CVS $MO $WMT $PEP $WBA $COST $MDLZpic.twitter.com/1oRBOlAfPG	4 4 3 3	Retweet 4 Retweeted 4		Like 3 Liked 3	/CashRocket/status/673586280140161024
@KeeneOnMarket @KeeneOnMarket @KeeneOnMarket @KeeneOnMarket @KeeneOnMarket	CEO of AlphaShark‏ @KeeneOnMarket	30 Nov 2015			Sold ALL Puts in $PG and $GPS today	2 2	Retweet Retweeted		Like 2 Liked 2	/KeeneOnMarket/status/671495027562905600
@OpenOutcrier @OpenOutcrier @OpenOutcrier @OpenOutcrier @OpenOutcrier	Open Outcrier‏ @OpenOutcrier	30 Nov 2015			$PG What did that Dec 74 put buyer know...	1 1 2 2	Retweet 1 Retweeted 1		Like 2 Liked 2	/OpenOutcrier/status/671430815587287040
@DvdndDiplomats @DvdndDiplomats @DvdndDiplomats @DvdndDiplomats @DvdndDiplomats	Dividend Diplomats‏ @DvdndDiplomats	28 Nov 2015	#stocks,dividend,portfolio,Snow,Thanksgiving,BlackFriday	#dividend	Our TOP five foundation #stocks for a #dividend #portfolio http://www.dividenddiplomats.com/top-5-foundation-dividend-stocks-portfolio/ … $MCD $T $ED $JNJ $PG #Snow #Thanksgiving #BlackFriday	1 1 1 1	Retweet 1 Retweeted 1		Like 1 Liked 1	/DvdndDiplomats/status/670816768542302210
@barronsonline @barronsonline @barronsonline @barronsonline @barronsonline	Barron's‏Verified account @barronsonline	23 Nov 2015			A breakup looks like the best way for $PG to get its growth mojo back http://bit.ly/1PHJQqF $EL $LRLCY $REV $COTYpic.twitter.com/9y1fFTs7xQ	1 1 3 3	Retweet 1 Retweeted 1		Like 3 Liked 3	/barronsonline/status/668796923772440576
@OpenOutcrier @OpenOutcrier @OpenOutcrier @OpenOutcrier @OpenOutcrier	Open Outcrier‏ @OpenOutcrier	23 Nov 2015			$PG (+0.2% pre) Procter & Gamble: Time for a split - Barron's http://stks.co/e2tN1	2 2 2 2	Retweet 2 Retweeted 2		Like 2 Liked 2	/OpenOutcrier/status/668785471095308288
@Kingston_Trader @Kingston_Trader @Kingston_Trader @Kingston_Trader @Kingston_Trader	R Fraser‏ @Kingston_Trader	13 Nov 2015			Kingston Trader: Rolling my $PG covered calls for a credit... November 2015 edition http://kingston-trader.blogspot.com/2015/11/rolling-my-pg-covered-calls-for-credit.html?spref=tw …	1 1	Retweet 1 Retweeted 1		Like Liked	/Kingston_Trader/status/665262774159876097
@Benzinga @Benzinga @Benzinga @Benzinga @Benzinga	Benzinga.com‏Verified account @Benzinga	8 Nov 2015	#FantasyFootball		What #FantasyFootball And Your Trading Account Have In Common $AAPL $AMZN $NFLX $NKE $V $TSLA $PG $XOM $Thttp://benzinga.com/z/5967182	1 2 2 1 1	Retweet 2 Retweeted 2		Like 1 Liked 1	/Benzinga/status/663438107748929536
@BarbarianCap @BarbarianCap @BarbarianCap @BarbarianCap @BarbarianCap	Barbarian Capital‏ @BarbarianCap	5 Nov 2015			Corporate signaling: $CHD tells $PG not to do stupid things in the laundry category. pic.twitter.com/vtELnFExqc	1 6 6	Retweet Retweeted		Like 6 Liked 6	/BarbarianCap/status/662326649749381121
@nadinenyoussef @nadinenyoussef @nadinenyoussef @nadinenyoussef @nadinenyoussef	Nadine Youssef‏ @nadinenyoussef	4 Nov 2015			Video: @mstar_consumer's Erin Lash broke down Procter & Gamble $PG earnings on @BNN last week:http://www.bnn.ca/Video/player.aspx?vid=733280 …	2 2	Retweet 2 Retweeted 2		Like Liked	/nadinenyoussef/status/661962664789307392
@outsizedreturn @outsizedreturn @outsizedreturn @outsizedreturn @outsizedreturn	Alexander Alt Cap GP‏ @outsizedreturn	2 Nov 2015			Corcelli's 30 Second Morning Market Update $yinn $yang $spy $kbh $lnr $$t $baba $msft $aapl $oil $uso $pg $f $mcd $dpic.twitter.com/VWEOckFjSc	1 3 3 5 5	Retweet 3 Retweeted 3		Like 5 Liked 5	/outsizedreturn/status/661175279805706240
@vipalmonga @vipalmonga @vipalmonga @vipalmonga @vipalmonga	Vipal Monga‏Verified account @vipalmonga	27 Oct 2015			$PG has freed up $2.3B from pushing out payment terms since 2013 http://on.wsj.com/1XuXhLS via @WSJ @cfojournal w/ @rsimon18	1 2 2	Retweet 2 Retweeted 2		Like Liked	/vipalmonga/status/659008694622027776
@barronsonline @barronsonline @barronsonline @barronsonline @barronsonline	Barron's‏Verified account @barronsonline	25 Oct 2015			U.K. ad giant WPP looks cheap: http://bit.ly/1OY9Jk6 $WPPGY $OMC $IPG $PG $UNpic.twitter.com/cZIhwjyt1M	1 1 4 4	Retweet 1 Retweeted 1		Like 4 Liked 4	/barronsonline/status/658283640401473536
@1ResilientSoul @1ResilientSoul @1ResilientSoul @1ResilientSoul @1ResilientSoul	Denise 👩🏻‍💻➹⁀☆҉‏ @1ResilientSoul	23 Oct 2015			On top of the obvious, here are more movers to keep tabs on: $PG $WHR $AAL $VCF $AAPL $MSFT... http://finance.yahoo.com/news/early-movers-pg-whr-aal-114945816.html?soc_src=mediacontentsharebuttons&soc_trk=tw …	1 1	Retweet Retweeted		Like 1 Liked 1	/1ResilientSoul/status/657544014149873665
@ujeeee @ujeeee @ujeeee @ujeeee @ujeeee	U-Jin Lee‏ @ujeeee	23 Oct 2015	#earnings,stock	#stock	.@jimcramer on $PG #earnings: no real growth, but "they will snap it up to get some #stock" http://bit.ly/203kvef pic.twitter.com/eZo0ykclLN	1 3 3 6 6	Retweet 3 Retweeted 3		Like 6 Liked 6	/ujeeee/status/657540461767368704
@eWhispers @eWhispers @eWhispers @eWhispers @eWhispers	Earnings Whispers‏ @eWhispers	22 Oct 2015	#earnings		most anticipated #earnings $AMZN $GOOGL $AAL $MSFT $SKX $T $PG $P $JNPR $FTNT $COF $RCL $VFC http://eps.sh/cal pic.twitter.com/C60eHmWCAW	6 6 4 4	Retweet 6 Retweeted 6		Like 4 Liked 4	/eWhispers/status/657247034831937536
@TripleDTrader @TripleDTrader @TripleDTrader @TripleDTrader @TripleDTrader	Dennis Dick‏ @TripleDTrader	1 Oct 2015			A few large sell imbalances this morning: $BAC -110K, $GE -321K, $PFE -246K, $T -246K, $VZ -102K, $PG -65K, $MCD -54K, $K -41K, $GIS -59K	3 3	Retweet 3 Retweeted 3		Like Liked	/TripleDTrader/status/649572561949323264
@seeitmarket @seeitmarket @seeitmarket @seeitmarket @seeitmarket	See It Market‏ @seeitmarket	28 Sep 2015			Trading Ideas: The Procter & Gamble "Long" Setup http://www.seeitmarket.com/trade-ideas-procter-and-gamble-stock-pg-moving-higher-14799/ … by @mpgtrader $PG pic.twitter.com/P3ZmXq8wP4	2 2 2 2	Retweet 2 Retweeted 2		Like 2 Liked 2	/seeitmarket/status/648468030805123072
@seeitmarket @seeitmarket @seeitmarket @seeitmarket @seeitmarket	See It Market‏ @seeitmarket	25 Sep 2015			New Post - "Trade Ideas: Procter & Gamble (PG) Stock Heading Higher" http://www.seeitmarket.com/trade-ideas-procter-and-gamble-stock-pg-moving-higher-14799/ … by @mpgtrader $PG pic.twitter.com/QQTFg5oKRg	3 3 5 5	Retweet 3 Retweeted 3		Like 5 Liked 5	/seeitmarket/status/647598479083237376
@allstarcharts @allstarcharts @allstarcharts @allstarcharts @allstarcharts	J.C. Parets‏ @allstarcharts	23 Sep 2015			Here's the overhead supply we're seeing among the individual Dow components http://allstarcharts.com/overhead-supply-in-the-dow-components/ … $AAPL $WMT $CSCO $MMM $MRK $PG	5 6 6 13 13	Retweet 6 Retweeted 6		Like 13 Liked 13	/allstarcharts/status/646664390951854081
@OptionsHawk @OptionsHawk @OptionsHawk @OptionsHawk @OptionsHawk	Joe Kunkle‏ @OptionsHawk	19 Sep 2015			Yuck is all I can say about Barron's bullish ideas this week.. $PG $WYNN $VSI $RL $TAXI , some real dogs	6 1 1 11 11	Retweet 1 Retweeted 1		Like 11 Liked 11	/OptionsHawk/status/645247951649042432
@biggercapital @biggercapital @biggercapital @biggercapital @biggercapital	Michael Bigger‏ @biggercapital	18 Sep 2015			$PLUG now an ecosystem platform with very small clients $WMT $HD $PG $BMW $OTHERS Platforms like that grow exponentially at long time scale	3 4 4 9 9	Retweet 4 Retweeted 4		Like 9 Liked 9	/biggercapital/status/644869076779597824
@JustinPulitzer @JustinPulitzer @JustinPulitzer @JustinPulitzer @JustinPulitzer	Justin Pulitzer‏ @JustinPulitzer	15 Sep 2015			$KO trading 22.54X PE just so people can chase 3.42% Dividend. $PG is 22.66X w/ 3.82% Div. Rate hikes will cream these stocks cc @jimcramer	2 2 7 7	Retweet 2 Retweeted 2		Like 7 Liked 7	/JustinPulitzer/status/643839957086420992
@steenbab @steenbab @steenbab @steenbab @steenbab	Brett Steenbarger‏ @steenbab	13 Sep 2015	#tradingpsychology		What should you do with your investments when a bear market hits? http://stks.co/a2XI6 $STUDY $PG @papamoose #tradingpsychology	6 6 10 10	Retweet 6 Retweeted 6		Like 10 Liked 10	/steenbab/status/643008469914660864
@barronsonline @barronsonline @barronsonline @barronsonline @barronsonline	Barron's‏Verified account @barronsonline	11 Sep 2015			The world’s biggest brands will always fail in India, says 'Entrepreneur India' magazine: http://on.barrons.com/1KfDdYV $WMT $AAPL $PG via @DeFotis	1 5 5 7 7	Retweet 5 Retweeted 5		Like 7 Liked 7	/barronsonline/status/642371673753288704
@ACInvestorBlog @ACInvestorBlog @ACInvestorBlog @ACInvestorBlog @ACInvestorBlog	Antonio Costa‏ @ACInvestorBlog	8 Sep 2015			Setups to watch on Tuesday http://stks.co/f35eD other stocks on radar $AAPL $BABA $AA $FIT $CHK $FEYE $AET $CLF $PG $PANW $BAC $SNDK $SWN	1 5 5 7 7	Retweet 5 Retweeted 5		Like 7 Liked 7	/ACInvestorBlog/status/641213230191218689
@barronsonline @barronsonline @barronsonline @barronsonline @barronsonline	Barron's‏Verified account @barronsonline	31 Aug 2015			With the market on the mend, blue chips with fat dividends look inviting http://bit.ly/1KToCPm $GE $JPM $MRK $BLK $DD $PG	2 2 6 6	Retweet 2 Retweeted 2		Like 6 Liked 6	/barronsonline/status/638319095369199617
@ProcterGamble @ProcterGamble @ProcterGamble @ProcterGamble @ProcterGamble	Procter & Gamble‏Verified account @ProcterGamble	28 Aug 2015	#AnnualReport		We’re focused on the categories & brands that best leverage our strengths. http://www.annualreport.pg.com $PG #AnnualReportpic.twitter.com/7BMute43YT	13 13 9 9	Retweet 13 Retweeted 13		Like 9 Liked 9	/ProcterGamble/status/637300954824601601
@ProcterGamble @ProcterGamble @ProcterGamble @ProcterGamble @ProcterGamble	Procter & Gamble‏Verified account @ProcterGamble	28 Aug 2015	#AnnualReport		We're keeping the consumer at the center of everything we do. See how: http://www.annualreport.pg.com $PG #AnnualReportpic.twitter.com/3CApqeNEIb	1 14 14 10 10	Retweet 14 Retweeted 14		Like 10 Liked 10	/ProcterGamble/status/637269523486371840
@ProcterGamble @ProcterGamble @ProcterGamble @ProcterGamble @ProcterGamble	Procter & Gamble‏Verified account @ProcterGamble	28 Aug 2015	#AnnualReport,ProcterGamble	#ProcterGamble	RELEASED TODAY: View or download our 2015 P&G #AnnualReport here: http://www.annualreport.pg.com $PG #ProcterGamblepic.twitter.com/hShga6mCTy	18 18 9 9	Retweet 18 Retweeted 18		Like 9 Liked 9	/ProcterGamble/status/637240775521255424
@DougKass @DougKass @DougKass @DougKass @DougKass	Douglas Kass‏Verified account @DougKass	24 Aug 2015			Indeed $PG turned out to be a "value trap" representing the "old economy" incapable of organic growth.	1 2 2 6 6	Retweet 2 Retweeted 2		Like 6 Liked 6	/DougKass/status/635751763992268800
@QTRResearch @QTRResearch @QTRResearch @QTRResearch @QTRResearch	Quoth the Raven‏ @QTRResearch	20 Aug 2015			Bloodbath: major index component heat map into the close. $AAPL $GOOG $VIX $SPY $MSFT $JNJ $MMM $PG $TSLA $MNKD $VZpic.twitter.com/WCz6SZg8fS	2 2 2 2	Retweet 2 Retweeted 2		Like 2 Liked 2	/QTRResearch/status/634454308063330304
@JoshAnswers @JoshAnswers @JoshAnswers @JoshAnswers @JoshAnswers	Trading Fraternity‏ @JoshAnswers	8 Aug 2015	#forexlogic		Says stocks and equities are a scam....most of the products he uses on a daily basis are publicly traded. Lmao #forexlogic $JNJ $PG $NFLX $V	7 7	Retweet Retweeted		Like 7 Liked 7	/JoshAnswers/status/630256732137127936
@TripleDTrader @TripleDTrader @TripleDTrader @TripleDTrader @TripleDTrader	Dennis Dick‏ @TripleDTrader	4 Aug 2015			Very mixed on opening imbalances: $PG -117K, $BAC -120K, $MRK +103K, $EMC -55K, $GM +36K, $CVS -57K, $C -50K, $JNJ +51K,	3 3 4 4	Retweet 3 Retweeted 3		Like 4 Liked 4	/TripleDTrader/status/628556236359741441
@TheStreet @TheStreet @TheStreet @TheStreet @TheStreet	TheStreet‏Verified account @TheStreet	31 Jul 2015			Beards are in style -- and that's eating away at Procter Gamble's profit http://bit.ly/1OSVFGZ $PG	5 5 3 3	Retweet 5 Retweeted 5		Like 3 Liked 3	/TheStreet/status/627280607073173504
@SaraEisen @SaraEisen @SaraEisen @SaraEisen @SaraEisen	Sara Eisen‏Verified account @SaraEisen	30 Jul 2015			Consumer: No sign of a turnaround at P&G as Lafley passes the baton to 35-year insider $pg http://cnb.cx/1DcQssz	2 5 5 4 4	Retweet 5 Retweeted 5		Like 4 Liked 4	/SaraEisen/status/626839021063393280
@LiveSquawk @LiveSquawk @LiveSquawk @LiveSquawk @LiveSquawk	LiveSquawk‏ @LiveSquawk	30 Jul 2015			Procter & Gamble Co Q4 15 results: Core EPS came in at $1.00 (est $0.95); with Revenue of $17.79B (est $17.95B) $PG	6 6	Retweet 6 Retweeted 6		Like Liked	/LiveSquawk/status/626710398394322944
@JoshAnswers @JoshAnswers @JoshAnswers @JoshAnswers @JoshAnswers	Trading Fraternity‏ @JoshAnswers	11 Jul 2015	#daytrade,Pennystocks	#Pennystocks	TTF CITIZEN Webinar is live tommrw at 1PM pacific time $NFLX $AMZN $YUM $JNJ $PG $RDUS $RGEN $RCPT $YELP $EBAY $FELE #daytrade #Pennystocks	3 3 10 10	Retweet 3 Retweeted 3		Like 10 Liked 10	/JoshAnswers/status/619944599205777408
@hedgefundclone @hedgefundclone @hedgefundclone @hedgefundclone @hedgefundclone	hedgefundclone‏ @hedgefundclone	3 Jul 2015			The game now is figuring out which 2 large companies Billionaire Peltz will go activist on with his $3 billion in cash to invest $MCD, $PG?	1 1 5 5	Retweet 1 Retweeted 1		Like 5 Liked 5	/hedgefundclone/status/617179365403590657
@hedgefundclone @hedgefundclone @hedgefundclone @hedgefundclone @hedgefundclone	hedgefundclone‏ @hedgefundclone	24 Jun 2015			You get a fantastic high margin recession proof biz in $PG @ProcterGamble at dividend yield higher than 10 and 30 year treasury bonds!	2 2 7 7	Retweet 2 Retweeted 2		Like 7 Liked 7	/hedgefundclone/status/613914007120908288
@hedgefundclone @hedgefundclone @hedgefundclone @hedgefundclone @hedgefundclone	hedgefundclone‏ @hedgefundclone	24 Jun 2015			when Ackman gave his presentation that $PG was worth $125 or 50% higher than today, it was 2013 and the stock price was the same as today	2 3 3 2 2	Retweet 3 Retweeted 3		Like 2 Liked 2	/hedgefundclone/status/613913461039366144
@SeekingAlpha @SeekingAlpha @SeekingAlpha @SeekingAlpha @SeekingAlpha	Seeking Alpha‏ @SeekingAlpha	24 Jun 2015			It's About Individual Stocks Now - Cramer's Mad Money (6/23/15) http://seekingalpha.com/article/3279945-its-about-individual-stocks-now-cramers-mad-money-6-23-15?source=feed_f … $UA $NKE $FB $KYTH $KMI $ETP $WTR $HELE $PG $PANW	3 3 1 1	Retweet 3 Retweeted 3		Like 1 Liked 1	/SeekingAlpha/status/613673777931513856
@ChrisDeMuthJr @ChrisDeMuthJr @ChrisDeMuthJr @ChrisDeMuthJr @ChrisDeMuthJr	Chris DeMuth Jr‏ @ChrisDeMuthJr	22 Jun 2015			½ Price on Berkshire http://bit.ly/1K653pV $BRK.A $BRK.B $BIF $WFC $KO $IBM $AXP $WMT $PG $USB $DVA $DTV $MCO $KRFTpic.twitter.com/Tpfk4HpSkZ	2 2 1 1	Retweet 2 Retweeted 2		Like 1 Liked 1	/ChrisDeMuthJr/status/612943840794779648
@ValueLine @ValueLine @ValueLine @ValueLine @ValueLine	Value Line‏Verified account @ValueLine	16 Jun 2015	#Stocks		#Stocks to watch from The Value Line Investment Survey: $COTY $PG $GPS $UNH $AET http://ow.ly/OnUza	9 9	Retweet 9 Retweeted 9		Like Liked	/ValueLine/status/610799951422038016
@WrigleyTom @WrigleyTom @WrigleyTom @WrigleyTom @WrigleyTom	Tom Wrigley‏ @WrigleyTom	16 Jun 2015			Early movers: $RAI, $GLW, $TWTR, $MNST, $UA & more $GPS $TM $COTY $PG $ETSY $GS $UPS $VZ $DISH $AOLhttp://cnb.cx/1Gbb2nz	2 2 2 2	Retweet 2 Retweeted 2		Like 2 Liked 2	/WrigleyTom/status/610777946584846336
@TheStreet @TheStreet @TheStreet @TheStreet @TheStreet	TheStreet‏Verified account @TheStreet	14 Jun 2015			Lafley, the CEO of Procter & Gamble $PG, is preparing to step down. Discover Lafley and other powerful CEOs here. http://buff.ly/1FJ6cPb	6 6 1 1	Retweet 6 Retweeted 6		Like 1 Liked 1	/TheStreet/status/610205094680899584
@YahooFinance @YahooFinance @YahooFinance @YahooFinance @YahooFinance	Yahoo Finance‏Verified account @YahooFinance	12 Jun 2015			Here’s what CEOs said about the economy this week http://skrisiloff.tumblr.com/post/121351186955/heres-what-ceos-said-about-the-economy-this-week … via @Skrisiloff $PG	9 9 4 4	Retweet 9 Retweeted 9		Like 4 Liked 4	/YahooFinance/status/609371192378716161
@TheStreet @TheStreet @TheStreet @TheStreet @TheStreet	TheStreet‏Verified account @TheStreet	11 Jun 2015			"Leadership is very supportive about creating a learning and growing type of culture." We're talking $PG CEO http://buff.ly/1GflZru	3 3 4 4	Retweet 3 Retweeted 3		Like 4 Liked 4	/TheStreet/status/609163383364042752
@YahooFinance @YahooFinance @YahooFinance @YahooFinance @YahooFinance	Yahoo Finance‏Verified account @YahooFinance	11 Jun 2015			Who are the main victims of the 10-year treasury carnage? http://jimcramer.tumblr.com/post/121212496424/who-are-the-main-victims-of-the-10-year-treasury … via @jimcramer $PG pic.twitter.com/hGY3OLs7cf	3 7 7 2 2	Retweet 7 Retweeted 7		Like 2 Liked 2	/YahooFinance/status/608970391692955648
@OpenOutcrier @OpenOutcrier @OpenOutcrier @OpenOutcrier @OpenOutcrier	Open Outcrier‏ @OpenOutcrier	9 Jun 2015			$PG Henkel, Coty submit binding bids for P&G assets $COTY http://stks.co/q2Fvh	2 2 1 1	Retweet 2 Retweeted 2		Like 1 Liked 1	/OpenOutcrier/status/608254191077724160
@ACInvestorBlog @ACInvestorBlog @ACInvestorBlog @ACInvestorBlog @ACInvestorBlog	Antonio Costa‏ @ACInvestorBlog	9 Jun 2015			Setups for Tuesday http://stks.co/s2Fb1 other stocks to watch $AXN $MU $LULU $WLL $OAS $PG $TSLA $CHK $WLL $BCEI $AAPL $DATA $ADBE $CHKP	1 5 5 4 4	Retweet 5 Retweeted 5		Like 4 Liked 4	/ACInvestorBlog/status/608239732405895168
@ACInvestorBlog @ACInvestorBlog @ACInvestorBlog @ACInvestorBlog @ACInvestorBlog	Antonio Costa‏ @ACInvestorBlog	8 Jun 2015			$GEVO CNN Money: New Coke bottle made entirely from plants http://stks.co/s2FFK $KO $F $NKE $PG $SEAS added more Gevo shares today	4 4	Retweet Retweeted		Like 4 Liked 4	/ACInvestorBlog/status/607963803519578112
@WrigleyTom @WrigleyTom @WrigleyTom @WrigleyTom @WrigleyTom	Tom Wrigley‏ @WrigleyTom	26 May 2015			$DVA $PG $USB $WMT $AXP $IBM $KO $WFC Buffett bets on these 8 stocks for 2015http://usat.ly/1Hqlvg1	2 2 2 2	Retweet 2 Retweeted 2		Like 2 Liked 2	/WrigleyTom/status/603166485595295744
@SaraEisen @SaraEisen @SaraEisen @SaraEisen @SaraEisen	Sara Eisen‏Verified account @SaraEisen	22 May 2015			Sanford Bernstein analyst calls for P&G to break up into 2-3 cos. Now. "Even under a great ceo, P&G is almost impossible to manage" $pg	3 3 3 3 3	Retweet 3 Retweeted 3		Like 3 Liked 3	/SaraEisen/status/601711323639062528
@alexcrippen @alexcrippen @alexcrippen @alexcrippen @alexcrippen	Alex Crippen‏Verified account @alexcrippen	2 May 2015	#BRK2015		Buffett at #BRK2015: Expects Duracell deal to be finalized by this year's fourth quarter. $PG has been great to work with.	3 3 1 1	Retweet 3 Retweeted 3		Like 1 Liked 1	/alexcrippen/status/594575971145113601
@davidspeltier @davidspeltier @davidspeltier @davidspeltier @davidspeltier	david peltier‏ @davidspeltier	29 Apr 2015			Analysts' Actions -- Twitter, Procter http://www.thestreet.com/story/13130462/1/analysts-actions--twitter-procter-gamble-marvell-technology-and-more.html … via @TheStreet $TWTR $PG	1 1 1 1	Retweet 1 Retweeted 1		Like 1 Liked 1	/davidspeltier/status/593405607220219904
@Northtrading09 @Northtrading09 @Northtrading09 @Northtrading09 @Northtrading09	Our Daily Stock Pick‏ @Northtrading09	23 Apr 2015	#stocks,trading,marketstoday,financial	#trading	We have closed $DIS and $PG today with +7.94% in profits, see more: http://www.dowpremiumtrading.com #stocks #trading #marketstoday #financial	2 2 2	Retweet Retweeted		Like 2 Liked 2	/Northtrading09/status/591266028560248833
@RudyHavenstein @RudyHavenstein @RudyHavenstein @RudyHavenstein @RudyHavenstein	Rudy Havenstein, Smiling Politely‏ @RudyHavenstein	21 Apr 2015			Navinder made Procter and Gamble drop 5% for a millisecond. Glad that's fixed. $PG pic.twitter.com/egY02XzT9n	1 5 5 5 5	Retweet 5 Retweeted 5		Like 5 Liked 5	/RudyHavenstein/status/590579327156236289
@askslim @askslim @askslim @askslim @askslim	Steve Miller‏ @askslim	6 Apr 2015	#stockmarket,stocks	#stocks	#stockmarket switches from purge to surge. What now? Ask SLM 12ct @tastytrade. Today $XLP & consumer #stocks. $$ $PG $CL $CLX $PM $JNJ $KMB	2 2 2 2	Retweet 2 Retweeted 2		Like 2 Liked 2	/askslim/status/585108255711428608
@Mr_Eric_WSCS @Mr_Eric_WSCS @Mr_Eric_WSCS @Mr_Eric_WSCS @Mr_Eric_WSCS	Eric McWhinnie‏ @Mr_Eric_WSCS	22 Mar 2015			10 Stocks That Pay Big Dividends for Your Portfolio http://www.cheatsheet.com/personal-finance/here-are-the-10-biggest-dividend-stocks-for-your-portfolio.html/ … $AAPL $PG $XOM	1 1 3 3	Retweet 1 Retweeted 1		Like 3 Liked 3	/Mr_Eric_WSCS/status/579724623161360385
@SureDividend @SureDividend @SureDividend @SureDividend @SureDividend	Sure Dividend‏ @SureDividend	21 Mar 2015			Here's What happened to Warren Buffett's Top 10 Holdings of 2006: http://www.suredividend.com/warren-buffett-top-10-holdings-2006/ … $KO $AXP $WFC $PG $MCO $BUD $JNJ $COP $GHC	6 6 2 2	Retweet 6 Retweeted 6		Like 2 Liked 2	/SureDividend/status/579319460764327936
@JBoorman @JBoorman @JBoorman @JBoorman @JBoorman	Jon Boorman‏Verified account @JBoorman	20 Mar 2015			Can't believe how many ugly Dow component charts there are; $AXP $CAT $DD $CVX $GE $IBM $INTC $JNJ $KO $MCD $MRK $MSFT $PG $WMT $XOM	5 9 9 7 7	Retweet 9 Retweeted 9		Like 7 Liked 7	/JBoorman/status/579089063069683712
@TheMiddleMarket @TheMiddleMarket @TheMiddleMarket @TheMiddleMarket @TheMiddleMarket	Mergers&Acquisitions‏ @TheMiddleMarket	19 Mar 2015			Interparfums adds a spritz of fashion with $108M deal for Rochas http://bit.ly/1BCKNUI $PG pic.twitter.com/9FRpgVKxfR	3 3 2 2	Retweet 3 Retweeted 3		Like 2 Liked 2	/TheMiddleMarket/status/578646885537222657
@michaelsantoli @michaelsantoli @michaelsantoli @michaelsantoli @michaelsantoli	Michael Santoli‏Verified account @michaelsantoli	16 Mar 2015			More de-conglomeratization? RT @OpenOutcrier $PG said to be weighing sale of Beauty brands	2 2 2 2	Retweet 2 Retweeted 2		Like 2 Liked 2	/michaelsantoli/status/577480350244425728
@Kapitall @Kapitall @Kapitall @Kapitall @Kapitall	Kapitall‏ @Kapitall	12 Mar 2015	#dividends,stocks,ipo,tbt,throwbackthursday	#stocks	Since first floating shares in 1890, $PG's paid #dividends every yr for 125 yrs #stocks #ipo #tbt #throwbackthursdaypic.twitter.com/jBOcBMTP99	1 1 1 1	Retweet 1 Retweeted 1		Like 1 Liked 1	/Kapitall/status/576079980595187712
@WrigleyTom @WrigleyTom @WrigleyTom @WrigleyTom @WrigleyTom	Tom Wrigley‏ @WrigleyTom	11 Mar 2015			The Top 8 Dividend Stocks Owned by Warren Buffett and Berkshire Hathaway http://247wallst.com/investing/2015/03/10/the-top-8-dividend-stocks-owned-by-warren-buffett-and-berkshire-hathaway/#ixzz3U4mofv7s … $VZ $GE $NOV $GM $SU $PG $IBM $KO	2 2 4 4	Retweet 2 Retweeted 2		Like 4 Liked 4	/WrigleyTom/status/575621751490543616
@CNNMoneyInvest @CNNMoneyInvest @CNNMoneyInvest @CNNMoneyInvest @CNNMoneyInvest	CNNMoney Investing‏Verified account @CNNMoneyInvest	6 Mar 2015			All 30 Dow stocks fell today, led by $JNJ & $PG. $AAPL, which is joining the Dow soon, actually closed up slightly: http://money.cnn.com/2015/03/06/investing/apple-join-dow/index.html?iid=SF_INV_River …	4 4 2 2	Retweet 4 Retweeted 4		Like 2 Liked 2	/CNNMoneyInvest/status/573955767889494016
@GaryThomson14 @GaryThomson14 @GaryThomson14 @GaryThomson14 @GaryThomson14	Gary Thomson‏ @GaryThomson14	3 Mar 2015			Warren Buffett Stocks: with up to 15.44% Return In 1 Month: http://iknowfirst.com/market-movers-up-to-47-73-return-in-1-month … $SPY $CCE $COP $PG $DOW $CI $DG $CTSH $CIM $DTV $APC $QQQ	1 1 2 2	Retweet 1 Retweeted 1		Like 2 Liked 2	/GaryThomson14/status/572726993583677440
@zerofiltertruth @zerofiltertruth @zerofiltertruth @zerofiltertruth @zerofiltertruth	Zero Filter‏ @zerofiltertruth	25 Feb 2015	#brand,ad	#ad	Another huge #brand $TWTR #ad day after $PG / months mostly nonsense. Positive trend here? $FB $GOOG $SOCL @jimcramerpic.twitter.com/4XYqela56e	3 3 8 8	Retweet 3 Retweeted 3		Like 8 Liked 8	/zerofiltertruth/status/570514088322859008
@eFinanceMarkets @eFinanceMarkets @eFinanceMarkets @eFinanceMarkets @eFinanceMarkets	Energy Finance Markets, Inc.‏ @eFinanceMarkets	22 Feb 2015			"@suredividend Does Warren Buffett Sell at The Right Time? http://stks.co/j1pIT $PG $COP $XOM $KO $AXP $WFC $MCO $JNJ $GHC $BRK.A $BRK.B"	1 1 1 1	Retweet 1 Retweeted 1		Like 1 Liked 1	/eFinanceMarkets/status/569743931287605250
@EquitySwag @EquitySwag @EquitySwag @EquitySwag @EquitySwag	John W Maddrell III‏ @EquitySwag	20 Feb 2015			Some of the most boring businesses generate phenomenal returns over the long haul. $BEN $TROW $PEP $KO $CL $PG	3 7 7 2 2	Retweet 7 Retweeted 7		Like 2 Liked 2	/EquitySwag/status/569021504203067392
@ProcterGamble @ProcterGamble @ProcterGamble @ProcterGamble @ProcterGamble	Procter & Gamble‏Verified account @ProcterGamble	19 Feb 2015	#CAGNY		In case you missed it, here's a summary and replay of $PG's presentation at #CAGNY, recorded earlier today: http://www.pginvestor.com/caldesc.aspx?IID=4004124&Key=16215 …	9 9 6 6	Retweet 9 Retweeted 9		Like 6 Liked 6	/ProcterGamble/status/568476401164283904
@ProcterGamble @ProcterGamble @ProcterGamble @ProcterGamble @ProcterGamble	Procter & Gamble‏Verified account @ProcterGamble	19 Feb 2015	#CAGNY		COMING UP: We're talking portfolio, productivity & more at 9:15am ET at #CAGNY. Listen live here: http://www.pginvestor.com/caldesc.aspx?IID=4004124&Key=16215 … $PG	2 2 2 2	Retweet 2 Retweeted 2		Like 2 Liked 2	/ProcterGamble/status/568408784097415168
@PhilWHudsonATL @PhilWHudsonATL @PhilWHudsonATL @PhilWHudsonATL @PhilWHudsonATL	Phil W. Hudson‏ @PhilWHudsonATL	12 Feb 2015	#green,energy	#energy	P&G, Constellation to build $200M biomass plant in Georgia http://bizj.us/1cb9zd #green #energy $PG	3 3 3 3	Retweet 3 Retweeted 3		Like 3 Liked 3	/PhilWHudsonATL/status/565995172430118915
@YahooFinance @YahooFinance @YahooFinance @YahooFinance @YahooFinance	Yahoo Finance‏Verified account @YahooFinance	10 Feb 2015			Procter & Gamble appoints former Home Depot CEO Francis Blake to its board. $PG $HD	8 8 5 5	Retweet 8 Retweeted 8		Like 5 Liked 5	/YahooFinance/status/565264076012789761
@sentimentrader @sentimentrader @sentimentrader @sentimentrader @sentimentrader	SentimenTrader‏Verified account @sentimentrader	4 Feb 2015			Investors haven't exactly been giddy about $PG this year, with optimism at its lowest point in 3 years. pic.twitter.com/ZGTbcyfYmc	1 3 3 4 4	Retweet 3 Retweeted 3		Like 4 Liked 4	/sentimentrader/status/562991618681495552
@Skrisiloff @Skrisiloff @Skrisiloff @Skrisiloff @Skrisiloff	Scott Krisiloff‏ @Skrisiloff	30 Jan 2015			Quotes from this week's earnings calls: http://stks.co/j1eox $CAT $PG $KMB $MCD	1 1 2 2	Retweet 1 Retweeted 1		Like 2 Liked 2	/Skrisiloff/status/561176694971564032
@InsiderOp @InsiderOp @InsiderOp @InsiderOp @InsiderOp	Jeremiah sams‏ @InsiderOp	27 Jan 2015			Futures well of their overnight highs. Earnings disappointments. $MSFT $MMM $CAT $PG $SPY $IWM $QQQ $DIApic.twitter.com/GlzamfTa3l	2 2 5 5	Retweet 2 Retweeted 2		Like 5 Liked 5	/InsiderOp/status/560068062968168448
@KeithMcCullough @KeithMcCullough @KeithMcCullough @KeithMcCullough @KeithMcCullough	Keith McCullough‏Verified account @KeithMcCullough	27 Jan 2015	#Deflation		"The OCT-DEC 2014 quarter was a challenging one with unprecedented currency devaluations," said $PG CEO A.G. Lafley #Deflation	3 3 2 2	Retweet 3 Retweeted 3		Like 2 Liked 2	/KeithMcCullough/status/560061046816538624
@CapitalObserver @CapitalObserver @CapitalObserver @CapitalObserver @CapitalObserver	Tsachy Mishal‏ @CapitalObserver	27 Jan 2015			Shocked that folks are surprised that the stronger dollar is hurting US multinationals earnings $UTX $PG $MSFT	1 5 5 3 3	Retweet 5 Retweeted 5		Like 3 Liked 3	/CapitalObserver/status/560046925164994560
@Street_Insider @Street_Insider @Street_Insider @Street_Insider @Street_Insider	Streetinsider.com‏ @Street_Insider	27 Jan 2015			Procter & Gamble $PG Misses Q2 EPS by 12c; Sees FY15 Core Earnings In-Line to Down Versus Prior Year http://stks.co/b1Yjp	2 2 3 3	Retweet 2 Retweeted 2		Like 3 Liked 3	/Street_Insider/status/560046089269542912
@Benzinga @Benzinga @Benzinga @Benzinga @Benzinga	Benzinga.com‏Verified account @Benzinga	27 Jan 2015			Procter & Gamble reports Q2 core EPS $1.06 vs $1.13 est. $PG http://www.benzinga.com/stock/pg	2 2 2 2	Retweet 2 Retweeted 2		Like 2 Liked 2	/Benzinga/status/560045831664197632
@LiveSquawk @LiveSquawk @LiveSquawk @LiveSquawk @LiveSquawk	LiveSquawk‏ @LiveSquawk	27 Jan 2015			Procter & Gamble Q2 results: Core EPS came in at $1.06 (est $1.13); with Revenue of $20.16B (est $20.67B) $PG	1 2 2	Retweet 2 Retweeted 2		Like Liked	/LiveSquawk/status/560045773123878912
@ProcterGamble @ProcterGamble @ProcterGamble @ProcterGamble @ProcterGamble	Procter & Gamble‏Verified account @ProcterGamble	27 Jan 2015	#earnings		JUST IN: $PG releases results for Q2 FY’15: http://news.pg.com/press-release/pg-corporate-announcements/pg-delivers-second-quarter-currency-neutral-core-eps-6-main … #earnings	14 14 2 2	Retweet 14 Retweeted 14		Like 2 Liked 2	/ProcterGamble/status/560045738412212225
@EquityClock @EquityClock @EquityClock @EquityClock @EquityClock	Equity Clock‏ @EquityClock	27 Jan 2015			Seasonal charts of companies reporting earnings today $PG $PFE $AMGN $LMT $FCX $DD $CAT $BMY $MMM $YHOO $X $T $AAPL: http://stks.co/p1LrE	1 1 2 2	Retweet 1 Retweeted 1		Like 2 Liked 2	/EquityClock/status/559995452653707265
@StockTwits @StockTwits @StockTwits @StockTwits @StockTwits	StockTwits‏Verified account @StockTwits	26 Jan 2015			Companies reporting earnings before Tuesday’s opening bell: $CAT, $PG, $PFE, $GLW, $LMT, $BMY, $FCX, $MMM, $AAL http://stks.co/f1cvv	18 18 9 9	Retweet 18 Retweeted 18		Like 9 Liked 9	/StockTwits/status/559925631690240000
@WrigleyTom @WrigleyTom @WrigleyTom @WrigleyTom @WrigleyTom	Tom Wrigley‏ @WrigleyTom	26 Jan 2015			Some Earnings ... pm $MSFT $UTX $TXN $SANM $TXN $JJSF $RMBS $SIMO $CR am $MMM $CAT $BMY $COH $DOV $DD $PFE $PII $PG $FCX $GLW	6 6 4 4	Retweet 6 Retweeted 6		Like 4 Liked 4	/WrigleyTom/status/559814832577208320
@RANsquawk @RANsquawk @RANsquawk @RANsquawk @RANsquawk	RANsquawk‏Verified account @RANsquawk	26 Jan 2015			Heads up, tomorrow sees 6 Dow components report earnings and between them they make up 16% of the index. $DD $PFE $PG $CAT $T $MMM	1 8 8 2 2	Retweet 8 Retweeted 8		Like 2 Liked 2	/RANsquawk/status/559793732707700736
@CBOE @CBOE @CBOE @CBOE @CBOE	Cboe‏Verified account @CBOE	25 Jan 2015			Next Week in Weeklys – 1/26 – 1/30 http://www.cboeoptionshub.com/2015/01/25/next-week-weeklys-126-130/ … 70 stocks with Weeklys report next week $BABA $FB $AMZN $POT $MSFT $TXN $PFE $PG	2 3 3 4 4	Retweet 3 Retweeted 3		Like 4 Liked 4	/CBOE/status/559509091874123777
@WallStJesus @WallStJesus @WallStJesus @WallStJesus @WallStJesus	JE$US‏ @WallStJesus	23 Jan 2015			TODAY'S FLOW --> http://www.optionjesus.com/recent-flow.html … $CONN $HAS $MRD $CRM $MMYT $CVA $EMN $AXTA $BYD $ASNA $PBR $BBRY $SDRL $PG pic.twitter.com/jY7FoNvCGd	1 1 1 11 11	Retweet 1 Retweeted 1		Like 11 Liked 11	/WallStJesus/status/558737017694334977
@LaMonicaBuzz @LaMonicaBuzz @LaMonicaBuzz @LaMonicaBuzz @LaMonicaBuzz	Paul R. La Monica‏Verified account @LaMonicaBuzz	23 Jan 2015			Here comes the flood ... of earnings. Busy week ahead! $MSFT $PG $CAT $MMM $AAPL $T $AMGN $YHOO $FCAU $BA $QCOM $FB $F $AMZN $GOOGL $V Whew!	1 2 2 5 5	Retweet 2 Retweeted 2		Like 5 Liked 5	/LaMonicaBuzz/status/558725150880059393
@LaMonicaBuzz @LaMonicaBuzz @LaMonicaBuzz @LaMonicaBuzz @LaMonicaBuzz	Paul R. La Monica‏Verified account @LaMonicaBuzz	22 Jan 2015	#DeflateGate		Big #DeflateGate winners? $PG $COV $DNKN. Free advertising! h/t @DavidGoldmanCNN Bye. Time to go home and not alter any balls in any way.	1 5 5 2 2	Retweet 5 Retweeted 5		Like 2 Liked 2	/LaMonicaBuzz/status/558376120677330944
@philwahba @philwahba @philwahba @philwahba @philwahba	Phil Wahba‏Verified account @philwahba	21 Jan 2015			Exclusive: Big moves at P&G as Taylor up, Henretta over @FortuneMagazine http://for.tn/1yHRGro @jennrein scoop -changes succession race $PG	4 4	Retweet 4 Retweeted 4		Like Liked	/philwahba/status/557952143928606720
@StockTwits @StockTwits @StockTwits @StockTwits @StockTwits	StockTwits‏Verified account @StockTwits	19 Jan 2015			Must-watch earnings this week Tues: $IBM, $NFLX Weds: $EBAY, Thurs: $SBUX, $MCD Fri: $GE, $PG	5 28 28 23 23	Retweet 28 Retweeted 28		Like 23 Liked 23	/StockTwits/status/557335279259099136
@barronsonline @barronsonline @barronsonline @barronsonline @barronsonline	Barron's‏Verified account @barronsonline	15 Jan 2015			14 Dividend-Growing Stocks to Buy and Hold http://on.barrons.com/1Bxsuoa $TGT $PG $M $CSCO $RTN $TROW $ETN	1 1 4 4	Retweet 1 Retweeted 1		Like 4 Liked 4	/barronsonline/status/555808763148791809
@ProcterGamble @ProcterGamble @ProcterGamble @ProcterGamble @ProcterGamble	Procter & Gamble‏Verified account @ProcterGamble	13 Jan 2015			We continue to return cash to shareholders with today’s quarterly dividend declaration: http://news.pg.com/press-release/pg-corporate-announcements/pg-declares-quarterly-dividend-12 … $PG pic.twitter.com/Ls9ZBbwUkX	1 14 14 9 9	Retweet 14 Retweeted 14		Like 9 Liked 9	/ProcterGamble/status/555111859851132929
@CNNMoneyInvest @CNNMoneyInvest @CNNMoneyInvest @CNNMoneyInvest @CNNMoneyInvest	CNNMoney Investing‏Verified account @CNNMoneyInvest	13 Jan 2015			The most commonly held stocks by members of Congress = $GE $WFC $MSFT $PG $BAC http://money.cnn.com/2015/01/12/news/economy/congress-wealth/ … via @Luhbypic.twitter.com/eLRpQRDgmz	11 11 4 4	Retweet 11 Retweeted 11		Like 4 Liked 4	/CNNMoneyInvest/status/554994102543323137
@YahooFinance @YahooFinance @YahooFinance @YahooFinance @YahooFinance	Yahoo Finance‏Verified account @YahooFinance	5 Jan 2015			Prepping an Entry into P&G Stock http://dragonflycap.tumblr.com/post/107238095312/prepping-an-entry-into-p-g-stock … via @harmongreg $PG pic.twitter.com/x1iNqYxq6f	1 5 5 5 5	Retweet 5 Retweeted 5		Like 5 Liked 5	/YahooFinance/status/552202835241476096
@DividendSheet @DividendSheet @DividendSheet @DividendSheet @DividendSheet	Dividend Yield‏ @DividendSheet	4 Jan 2015			7 Stocks With The Longest Dividend Growth History - http://stks.co/b1RdU - $MMM $DOV $EMR $GPC $NMR $PH $PG	2 2 2 2	Retweet 2 Retweeted 2		Like 2 Liked 2	/DividendSheet/status/551830309386194944
@rosnerstocks @rosnerstocks @rosnerstocks @rosnerstocks @rosnerstocks	Rosner Stocks‏ @rosnerstocks	4 Jan 2015			$PG Reviews Updated Sunday, January 4, 2015 12:59:23 PM $INTC $HEMP $XRT $SPXL http://bit.ly/1Abyljx	1 1	Retweet Retweeted		Like 1 Liked 1	/rosnerstocks/status/551812058795106304
@darthtraderhq @darthtraderhq @darthtraderhq @darthtraderhq @darthtraderhq	Darth Trader‏ @darthtraderhq	4 Jan 2015			$PG The Procter & Gamble Company (PG) SELL ~ 5 Day Price Target: $88.50 Issued 01/04/2015 By Stock Price Target http://stockpricetarget.blogspot.com/2015/01/the-procter-gamble-company-pg-sell-5.html …		Retweet Retweeted		Like Liked	/darthtraderhq/status/551808202661036032
@StockFluence @StockFluence @StockFluence @StockFluence @StockFluence	StockFluence.com‏ @StockFluence	3 Jan 2015	#ProcterGamble,Sentiment,Stock,Analysis,BigData	#Sentiment	Procter & Gamble Co.: 87 (-33.89%) http://StockFluence.com/fund/procter-gamble … $PG #ProcterGamble #Sentiment #Stock #Analysis #BigData	1 1	Retweet 1 Retweeted 1		Like Liked	/StockFluence/status/551468322886516736
@DennyT14 @DennyT14 @DennyT14 @DennyT14 @DennyT14	DennyT‏ @DennyT14	3 Jan 2015			VDSI Bloomberg $VDSI $UTX $CMI $BNDX $PG Opinion,Current Price,Current Price,News,any other opinions on this? http://investorshangout.com/post/view?id=2516743 …		Retweet Retweeted		Like Liked	/DennyT14/status/551425491409043456
@stockcharts247 @stockcharts247 @stockcharts247 @stockcharts247 @stockcharts247	Stock Charts‏ @stockcharts247	3 Jan 2015			RGLD Stock Chart $RGLD $BRCM $PG $GPRO http://bigcharts.marketwatch.com/kaavio.Webhost/charts/big.chart?nosett … http://investorshangout.com/post/view?id=2516593 …	1 1	Retweet Retweeted		Like 1 Liked 1	/stockcharts247/status/551411447704858625
@iHangout @iHangout @iHangout @iHangout @iHangout	iHangout‏ @iHangout	3 Jan 2015			leahanne: The Hunt for the Next 10 Bagger: $PG Procter & Gamble Company (PG) 90.44 -0.65 http://bit.ly/1AnsC80		Retweet Retweeted		Like Liked	/iHangout/status/551387596606033920
@GrantWGraves @GrantWGraves @GrantWGraves @GrantWGraves @GrantWGraves	Grant W. Graves‏ @GrantWGraves	2 Jan 2015			Could A Ban On Microbeads Overhaul The Cosmetics Industry? $PG $UN http://benzinga.com/z/5114922 via @benzinga	1 1	Retweet Retweeted		Like 1 Liked 1	/GrantWGraves/status/551249549713346560
@AmericanBanking @AmericanBanking @AmericanBanking @AmericanBanking @AmericanBanking	US Banking News‏ @AmericanBanking	2 Jan 2015			Recent Research Analysts’ Ratings Updates for Procter & Gamble Co $PG http://ift.tt/1BrXdjO		Retweet Retweeted		Like Liked	/AmericanBanking/status/551171303114555392
@SteveS1 @SteveS1 @SteveS1 @SteveS1 @SteveS1	Steve Schildwachter‏ @SteveS1	2 Jan 2015			Useful roundup of CPG product and pricing strategies in so-called developing markets. $PG $UL $CL $HEN3 $RBhttp://www.wsj.com/articles/unilever-p-g-try-tweaked-formulas-higher-prices-for-developing-world-1420161406 …		Retweet Retweeted		Like Liked	/SteveS1/status/551067974786752512
@rohit_bmw @rohit_bmw @rohit_bmw @rohit_bmw @rohit_bmw	Rohit Gupta‏ @rohit_bmw	2 Jan 2015	#IBDEditorials		Stocks Start New Year With Gains; Intel Jumps http://news.investors.com/investing-stock-market-today/010215-732894-what-are-stocks-doing.htm … #IBDEditorials via @IBDinvestors $INTC $PG $ILMN $VRX $IXIC $GSPC $DJI		Retweet Retweeted		Like Liked	/rohit_bmw/status/551050705360789506
@andrescardenal @andrescardenal @andrescardenal @andrescardenal @andrescardenal	Andres Cardenal‏ @andrescardenal	2 Jan 2015			3 Dividend Aristocrats With Powerful Brands $CL, $PEP, $PG: http://www.fool.com/investing/general/2015/01/01/3-dividend-aristocrats-with-powerful-brands.aspx#.VKa20CEFroo.twitter … via @themotleyfool	1 1	Retweet Retweeted		Like 1 Liked 1	/andrescardenal/status/551035296360325122
@UnderGradStocks @UnderGradStocks @UnderGradStocks @UnderGradStocks @UnderGradStocks	UnderGradStocks‏ @UnderGradStocks	2 Jan 2015			$PG sold two of it pet food brands to $SPB. Will this benefit both companies in the future? http://undergradstocks.com/2015/01/ma-pg-spb/ …	1 1	Retweet 1 Retweeted 1		Like Liked	/UnderGradStocks/status/551033320524750848
@QuantTradeEdge @QuantTradeEdge @QuantTradeEdge @QuantTradeEdge @QuantTradeEdge	Quantitative Trading‏ @QuantTradeEdge	2 Jan 2015			$UAL puts, $PG calls, per the pre-market short term exhaustion plans.	1 1	Retweet Retweeted		Like 1 Liked 1	/QuantTradeEdge/status/551029179282489346
@StockNewsWires @StockNewsWires @StockNewsWires @StockNewsWires @StockNewsWires	StockNewsWires‏ @StockNewsWires	2 Jan 2015			$PEIX $PG: Stock Busy in Financial Matters: Golar LNG Ltd. (NASDAQ:GLNG ... http://www.stocknewswires.com/2015/01/peix-pg-stock-busy-in-financial-matters-golar-lng-ltd-nasdaqglng.html …pic.twitter.com/RA5AZZpZoK		Retweet Retweeted		Like Liked	/StockNewsWires/status/551019593964466177
@MarketCurrents @MarketCurrents @MarketCurrents @MarketCurrents @MarketCurrents	Breaking News‏ @MarketCurrents	2 Jan 2015	#premarket		Consumer goods sellers aim for higher pricing in emerging markets http://seekingalpha.com/news/2202155-consumer-goods-sellers-aim-for-higher-pricing-in-emerging-markets?source=feed_f … #premarket $UL $PG $CL		Retweet Retweeted		Like Liked	/MarketCurrents/status/550994862514782208
@QuantTradeEdge @QuantTradeEdge @QuantTradeEdge @QuantTradeEdge @QuantTradeEdge	Quantitative Trading‏ @QuantTradeEdge	1 Jan 2015			Gaps down can lead to short term exhaustion in $PG $WDC $STX $CME $WY $CTSH $XLP. Caution warranted - 1st day of new year.	2 2	Retweet Retweeted		Like 2 Liked 2	/QuantTradeEdge/status/550864938432884736
@Market_Screener @Market_Screener @Market_Screener @Market_Screener @Market_Screener	MarketScreener.com‏ @Market_Screener	1 Jan 2015	#Unilever		#Unilever, P&G Try Tweaked Formulas, Higher Prices for Developing World http://www.4-traders.com/PROCTER--GAMBLE-CO-4838/news/Unilever-PG-Try-Tweaked-Formulas-Higher-Prices-for-Developing-World-19610233/ … $PG	1 1 1 1	Retweet 1 Retweeted 1		Like 1 Liked 1	/Market_Screener/status/550826089359355905
@SureDividend @SureDividend @SureDividend @SureDividend @SureDividend	Sure Dividend‏ @SureDividend	1 Jan 2015			Top 10 Cheapest Dividend Aristocrats Using The Dividend Discount Model: http://goo.gl/ggSAjK $KO $PEP $MCD $T $ABT $WMT $KMB $CLX $JNJ $PG		Retweet Retweeted		Like Liked	/SureDividend/status/550674087232544770
@BoardCentral @BoardCentral @BoardCentral @BoardCentral @BoardCentral	BoardCentral‏ @BoardCentral	31 Dec 2014			$PG "Cramer start "Pumping" PG & MSFT at 52 week high???" on Yahoo! Finance message boards: http://bit.ly/1vHdtdt		Retweet Retweeted		Like Liked	/BoardCentral/status/550448833826922496
@DozenStocks @DozenStocks @DozenStocks @DozenStocks @DozenStocks	12Stocks.com 🇺🇸‏ @DozenStocks	31 Dec 2014	#Stocks		Dow #Stocks Trend $HD $JPM $DD $V $GS $TRV $WMT $AXP $BA $CSCO $DIS $NKE $MMM $UTX $PG $UNH $PFE $IBM $INTC $CVX @ http://12Stocks.com/dow		Retweet Retweeted		Like Liked	/DozenStocks/status/550441663244423168
