# Supplementary material for: Measuring information flux between social media and stock prices with Transfer Entropy
Source: PLoS One. 2021 Sep 23;16(9):e0257686. doi: 10.1371/journal.pone.0257686 (PMC8459996; doi:10.1371/journal.pone.0257686)
Supplement: S1 Data — (ZIP) [file pone.0257686.s001.zip › DATA BASES/16.-PG/dataminer (85).xlsx]

## Sheet: SheetJS
UserName	FullName	Date	First Hashtags	Alt Hashtags	Tweet (Message Text)	Retweets	Retweets (w/ Text)	Likes	Likes (w/ Text)	URL Path
@ranimolla @ranimolla @ranimolla @ranimolla @ranimolla	Rani Molla‏Verified account @ranimolla	24 Oct 2014			Rechargeables in, batteries out: P&G to unload Duracell as it sheds up to half its brands $PG http://on.wsj.com/1yts8LK pic.twitter.com/j0vKxuqepf	4 63 63 27 27	Retweet 63 Retweeted 63		Like 27 Liked 27	/ranimolla/status/525653118001090562
@VolunteerTrader @VolunteerTrader @VolunteerTrader @VolunteerTrader @VolunteerTrader	VolunteerTrader‏ @VolunteerTrader	17 Nov 2014			Tomorrow's watchlist: $BBRY, $ARCP, $PG, $HBAN, $ANV, $VIAB, $WAG, $RIOM, & $MNKD. Also keeping tabs on $UGAZ & $JNUG lately	1 1 1 1	Retweet 1 Retweeted 1		Like 1 Liked 1	/VolunteerTrader/status/534545103142936576
@Kev_Stanford @Kev_Stanford @Kev_Stanford @Kev_Stanford @Kev_Stanford	UK Trend Friend‏ @Kev_Stanford	28 Dec 2014	#trendfollowing,momentum	#momentum	5 Dow Stocks I would go for right now. $CSCO $PG $DIS $TRV $V Watch the Price Action and ignore noise. #trendfollowing #momentum	1 1 1 4 4	Retweet 1 Retweeted 1		Like 4 Liked 4	/Kev_Stanford/status/549242467225464832
@WallStJesus @WallStJesus @WallStJesus @WallStJesus @WallStJesus	JE$US‏ @WallStJesus	26 Dec 2014			$PG has had solid bullish flow over past couple wks.. here player plays cheap lotto buying 3500+ Jan15 $99 calls for a puny .07	1 4 4	Retweet Retweeted		Like 4 Liked 4	/WallStJesus/status/548582215752249345
@CNBCnow @CNBCnow @CNBCnow @CNBCnow @CNBCnow	CNBC Now‏Verified account @CNBCnow	22 Dec 2014			P&G sells Camay and Zest brands to Unilever for undisclosed amount. • $PG $UN	1 7 7 2 2	Retweet 7 Retweeted 7		Like 2 Liked 2	/CNBCnow/status/547075838085435393
@DNev47 @DNev47 @DNev47 @DNev47 @DNev47	Trader Dave‏ @DNev47	22 Dec 2014			Procter & Gamble Reports Big Moves in 16th Annual Sustainability Report http://stks.co/b1Ozq via @triplepundit $PG	2 2 3 3	Retweet 2 Retweeted 2		Like 3 Liked 3	/DNev47/status/547009727742214145
@ETFtrends @ETFtrends @ETFtrends @ETFtrends @ETFtrends	ETF Trends‏ @ETFtrends	18 Dec 2014	#ETF,ETFs,dividends,yield	#ETFs	@RealityShares New #ETF Captures Dividend Growth Without Stock Risk http://bit.ly/1sMfLw9 #ETFs #dividends #yield $DIVY $KO $JNJ $PG	2 2 5 5	Retweet 2 Retweeted 2		Like 5 Liked 5	/ETFtrends/status/545740366511869952
@WallStJesus @WallStJesus @WallStJesus @WallStJesus @WallStJesus	JE$US‏ @WallStJesus	17 Dec 2014	#options		RT @rb_trader: Unusual #options volume scanner output high DV/OI $LNG $ARRS $NRG $PG $CRR $GE $MGMpic.twitter.com/Wv05vFqkfb	2 3 3 8 8	Retweet 3 Retweeted 3		Like 8 Liked 8	/WallStJesus/status/545395967386996736
@Retail_Guru @Retail_Guru @Retail_Guru @Retail_Guru @Retail_Guru	Rahul Sharma‏ @Retail_Guru	17 Dec 2014			US at heart of recent General Mills profit warning, with net sales -4%. As stable as you would expect from a 'staples' biz $GIS $K $PG	3 3 1 1	Retweet 3 Retweeted 3		Like 1 Liked 1	/Retail_Guru/status/545204045086855168
@Enquirer @Enquirer @Enquirer @Enquirer @Enquirer	Enquirer‏Verified account @Enquirer	6 Dec 2014			JUST IN: Get details about @ProcterGamble closing a factory amid North American consolidation http://cin.ci/1vZ6sH2 via @alexcoolidge $PG	2 2 2 2	Retweet 2 Retweeted 2		Like 2 Liked 2	/Enquirer/status/541367563905941504
@StockTwits @StockTwits @StockTwits @StockTwits @StockTwits	StockTwits‏Verified account @StockTwits	2 Dec 2014			Here's a list of the 54 large cap stocks that made new all-time highs today -> http://stks.co/d1JcT $PG $COST $DIS	13 13 11 11	Retweet 13 Retweeted 13		Like 11 Liked 11	/StockTwits/status/539936044016095232
@valuewalk @valuewalk @valuewalk @valuewalk @valuewalk	ValueWalk‏ @valuewalk	24 Nov 2014			Hedge Fund Trends: Value Funds Overweight Technology http://www.valuewalk.com/2014/11/hedge-fund-trends-q3-2014/ … $WFC $KO $PG $AIG $WMT $GSpic.twitter.com/PLslv42aTJ	3 3 1 1	Retweet 3 Retweeted 3		Like 1 Liked 1	/valuewalk/status/536928305371283456
@IBDinvestors @IBDinvestors @IBDinvestors @IBDinvestors @IBDinvestors	Investors.com‏Verified account @IBDinvestors	20 Nov 2014			Procter & Gamble is shedding key brands, but not its healthy dividend http://ow.ly/EDg72 $PG $BRKA	4 4 1 1	Retweet 4 Retweeted 4		Like 1 Liked 1	/IBDinvestors/status/535666534275104768
@nanexllc @nanexllc @nanexllc @nanexllc @nanexllc	Eric Scott Hunsader‏ @nanexllc	17 Nov 2014			Information Asymmetry in $PG from NYSE stale bid: pic.twitter.com/Jvv3li5t7O	2 2 1 1	Retweet 2 Retweeted 2		Like 1 Liked 1	/nanexllc/status/534370791434248192
@abnormalreturns @abnormalreturns @abnormalreturns @abnormalreturns @abnormalreturns	Tadas Viskanta‏ @abnormalreturns	14 Nov 2014			Friday links: elevated sentiment, gold time horizons and good mission statements. http://stks.co/t11tJ $USO $AMJ $GLD $BRKB $PG $IEP	2 2 2	Retweet Retweeted		Like 2 Liked 2	/abnormalreturns/status/533324173675069440
@michaelsantoli @michaelsantoli @michaelsantoli @michaelsantoli @michaelsantoli	Michael Santoli‏Verified account @michaelsantoli	13 Nov 2014			Berkshire's buy of Duracell is a win for everyone but the IRS. Buffett's new favorite M&A maneuver. http://finance.yahoo.com/news/buffett-s-deal-to-buy-duracell-a-win-for-everyone---except-the-irs-192339239.html … $BRKA $PG	5 5 10 10	Retweet 5 Retweeted 5		Like 10 Liked 10	/michaelsantoli/status/532997210360004609
@Magyer @Magyer @Magyer @Magyer @Magyer	Joe Magyer‏Verified account @Magyer	13 Nov 2014			Berkshire's swapping $PG shares for Duracell waves away a capital gains tax tab that has grown to $900M, or about 30% of the deal price $BRK	3 3 2 2	Retweet 3 Retweeted 3		Like 2 Liked 2	/Magyer/status/532977631411834880
@abnormalreturns @abnormalreturns @abnormalreturns @abnormalreturns @abnormalreturns	Tadas Viskanta‏ @abnormalreturns	13 Nov 2014			Thursday links: slow investing, $XLE v. $XLK and what the *&#% is $TWTR saying? http://stks.co/r11jE $BRKB $PG $AAPL $CHDN $GMOM $GOOG $FB	3 3	Retweet Retweeted		Like 3 Liked 3	/abnormalreturns/status/532963397634379777
@EghosaO @EghosaO @EghosaO @EghosaO @EghosaO	Eghosa Omoigui‏ @EghosaO	13 Nov 2014			Good move. Buffet's Berkshire buys Duracell biz from Procter & Gamble http://bloom.bg/1wWVcg3 share swap structure means ltd cash outlay! $pg	2 2	Retweet Retweeted		Like 2 Liked 2	/EghosaO/status/532900713186463745
@TMFJMo @TMFJMo @TMFJMo @TMFJMo @TMFJMo	Jason A. Moser‏Verified account @TMFJMo	13 Nov 2014	#GoToTheSource		Here's the link to the Procter & Gamble filing on the Berkshire Hathaway/Duracell deal: https://www.sec.gov/Archives/edgar/data/80424/000008042414000082/analyst14meetingpressrelease.htm … $PG $BRK.A #GoToTheSource	4 4	Retweet Retweeted		Like 4 Liked 4	/TMFJMo/status/532896586213646337
@StockTwits @StockTwits @StockTwits @StockTwits @StockTwits	StockTwits‏Verified account @StockTwits	13 Nov 2014			Warren Buffett and Berkshire Hathaway are buying Duracell. They're paying $PG $4.7 billion worth of $BRK.A stock -> http://stks.co/c1FOm	4 15 15 3 3	Retweet 15 Retweeted 15		Like 3 Liked 3	/StockTwits/status/532883702620364801
@FortuneMagazine @FortuneMagazine @FortuneMagazine @FortuneMagazine @FortuneMagazine	FORTUNE‏Verified account @FortuneMagazine	13 Nov 2014			Warren Buffett to buy Duracell from Procter & Gamble http://for.tn/1EFupHa $PG pic.twitter.com/vADp88gH1c	8 66 66 19 19	Retweet 66 Retweeted 66		Like 19 Liked 19	/FortuneMagazine/status/532881637395431425
@ProcterGamble @ProcterGamble @ProcterGamble @ProcterGamble @ProcterGamble	Procter & Gamble‏Verified account @ProcterGamble	13 Nov 2014			JUST IN: $PG details growth & productivity strategies at '14 Analyst Meeting; Berkshire Hathaway to acquire Duracell: http://news.pg.com/press-release/pg-corporate-announcements/pg-details-growth-productivity-strategies-announces-duracel …	4 12 12 8 8	Retweet 12 Retweeted 12		Like 8 Liked 8	/ProcterGamble/status/532877473546248192
@IvanTheK @IvanTheK @IvanTheK @IvanTheK @IvanTheK	Ivan the K™ 🆒‏ @IvanTheK	13 Nov 2014			Missing in the Duracell coverage is that Buffett is a SELLER of $PG.	2 5 5 2 2	Retweet 5 Retweeted 5		Like 2 Liked 2	/IvanTheK/status/532875393465081856
@valuewalk @valuewalk @valuewalk @valuewalk @valuewalk	ValueWalk‏ @valuewalk	5 Nov 2014			Don Graham Insights Into Berkshire Hathaway, Warren Buffett http://stks.co/d1D92 $BRK.A $BRK.B $TLT $TBT $PG $GE	2 2 3 3	Retweet 2 Retweeted 2		Like 3 Liked 3	/valuewalk/status/530003972674043904
@YahooFinance @YahooFinance @YahooFinance @YahooFinance @YahooFinance	Yahoo Finance‏Verified account @YahooFinance	3 Nov 2014			Early Movers: $CVD, $BK, $HLF, $AAPL, $HSBC, $PG & more http://yhoo.it/1wrCooP	10 10 2 2	Retweet 10 Retweeted 10		Like 2 Liked 2	/YahooFinance/status/529268064542801921
@DeidreZune @DeidreZune @DeidreZune @DeidreZune @DeidreZune	DeidreZune‏ @DeidreZune	2 Nov 2014			ALL TIME HIGH LIST reads like Hall of Fame Comapnies $AAPL $GILD $V $DIS $PEP $HD $AMGN $CVS $MMM $PG	5 5 8 8	Retweet 5 Retweeted 5		Like 8 Liked 8	/DeidreZune/status/529129155146027009
@SJosephBurns @SJosephBurns @SJosephBurns @SJosephBurns @SJosephBurns @361Capital	Steve Burns‏ @SJosephBurns	1 Nov 2014			RT @361Capital: All Time New Highs Today: $AAPL $PG $GILD $V $DIS $PEP $HD $AMGN $UNP $CVS $MMM $ABBV pic.twitter.com/UYKFewgMkg”	1 1 4 4	Retweet 1 Retweeted 1		Like 4 Liked 4	/SJosephBurns/status/528594787939921920
@themotleyfool @themotleyfool @themotleyfool @themotleyfool @themotleyfool	The Motley Fool‏Verified account @themotleyfool	28 Oct 2014			If the market starts to nosedive, these 3 strong stocks might be good places to take shelter. http://mot.ly/1wDJVk2 $PG $DIS $KR	5 5 9 9	Retweet 5 Retweeted 5		Like 9 Liked 9	/themotleyfool/status/527151310261338112
@SJosephBurns @SJosephBurns @SJosephBurns @SJosephBurns @SJosephBurns @361Capital	Steve Burns‏ @SJosephBurns	25 Oct 2014			RT @361Capital: All Time New Highs Today: $XLU $AAPL $PG $GILD $UNP $ABBV $MMM $UNH $CELG $LOW $MCK $GD pic.twitter.com/j1dFJtJQhk”	1 3 3 8 8	Retweet 3 Retweeted 3		Like 8 Liked 8	/SJosephBurns/status/526002854709186560
@MarketWatch @MarketWatch @MarketWatch @MarketWatch @MarketWatch	MarketWatch‏Verified account @MarketWatch	24 Oct 2014			$PG is today's biggest Dow gainer, reporting plans to get out of its Duracell battery business http://on.mktw.net/1woLiSS pic.twitter.com/TqeIUFrx94	13 13 5 5	Retweet 13 Retweeted 13		Like 5 Liked 5	/MarketWatch/status/525682703006720000
@ProcterGamble @ProcterGamble @ProcterGamble @ProcterGamble @ProcterGamble	Procter & Gamble‏Verified account @ProcterGamble	24 Oct 2014	#earnings		Lafley: “We continue to strengthen our portfolio by focusing on our biggest opportunities.” http://www.pginvestor.com/caldesc.aspx?IID=4004124&Key=1073745844 … $PG #earnings	1 3 3 5 5	Retweet 3 Retweeted 3		Like 5 Liked 5	/ProcterGamble/status/525634347496636416
@RyanMorse33 @RyanMorse33 @RyanMorse33 @RyanMorse33 @RyanMorse33	Ryan Morse‏ @RyanMorse33	23 Oct 2014			Earnings tomorrow $PG $UPS $BMY $F $BASF. German Consumer Confidence, UK prelim GDP, US New Home Sales the only relevant data out tmrw.	3 3 3 3	Retweet 3 Retweeted 3		Like 3 Liked 3	/RyanMorse33/status/525485258456965121
@IBDinvestors @IBDinvestors @IBDinvestors @IBDinvestors @IBDinvestors	Investors.com‏Verified account @IBDinvestors	21 Sep 2014			Check out this chart of companies with a long-term winning streak, including Procter & Gamble and 3M http://ow.ly/BKAqn $PG $MMM $PEP	8 8 6 6	Retweet 8 Retweeted 8		Like 6 Liked 6	/IBDinvestors/status/513867789913038848
@RaginCajun @RaginCajun @RaginCajun @RaginCajun @RaginCajun	Cajun‏ @RaginCajun	15 Sep 2014			Top 100 | Momentum Trading with RaginCajun http://stks.co/i14Hp $BBRY $COP $WFC $CLF $PG $BK $POT $CVS $HD $COP $DE $AMTD $MOS $FDX $STZ	1 1 5 5	Retweet 1 Retweeted 1		Like 5 Liked 5	/RaginCajun/status/511737564219600896
@IBDinvestors @IBDinvestors @IBDinvestors @IBDinvestors @IBDinvestors	Investors.com‏Verified account @IBDinvestors	12 Sep 2014			Procter & Gamble has upped its payout 58 straight years and is in this elite stock index http://ibdn.uz/Bs8PW $PG pic.twitter.com/iHe3MCqBZ0	4 4 3 3	Retweet 4 Retweeted 4		Like 3 Liked 3	/IBDinvestors/status/510639020909817856
@Wharton @Wharton @Wharton @Wharton @Wharton	Wharton School‏Verified account @Wharton	2 Sep 2014			Prof. Peter Fader (@FaderP) wonders if Proctor & Gamble $PG is on the verge of “profitable-product death spiral.” http://whr.tn/1tzgEnq	6 6 4 4	Retweet 6 Retweeted 6		Like 4 Liked 4	/Wharton/status/506997007622217728
@garyricciardi @garyricciardi @garyricciardi @garyricciardi @garyricciardi	Gary Ricciardi‏ @garyricciardi	17 Aug 2014			Will P&G let Ivory soap float away after 135 years? $PG http://on.wsj.com/1tdsc0o pic.twitter.com/oFDGMOQA7N	1 20 20 10 10	Retweet 20 Retweeted 20		Like 10 Liked 10	/garyricciardi/status/501168507699343364
@valuewalk @valuewalk @valuewalk @valuewalk @valuewalk	ValueWalk‏ @valuewalk	14 Aug 2014			Companies With Growing Dividends By Industry http://www.valuewalk.com/2014/08/companies-with-growing-dividends-by-industry/ … $PG $KO $JNJ $WMT $XOM $CVX $LMT $MSFTpic.twitter.com/Xn0xOYyD0X	2 2 5 5	Retweet 2 Retweeted 2		Like 5 Liked 5	/valuewalk/status/499978986483908609
@ETFdb @ETFdb @ETFdb @ETFdb @ETFdb	ETFdb‏ @ETFdb	13 Aug 2014			Great list here >> Dividend Leaders by Industry >> http://stks.co/p0fcA >> $XOM $PG $WFC $JNJ $WMT $BA $AAPL @dividenddotcom @valuewalk	1 1 3 3	Retweet 1 Retweeted 1		Like 3 Liked 3	/ETFdb/status/499585705807724544
@Kiplinger @Kiplinger @Kiplinger @Kiplinger @Kiplinger	Kiplinger‏Verified account @Kiplinger	11 Aug 2014			$INTC, $MKC, $PG, $KMB, $JNJ plus other stocks to get dividends every month: http://mykip.co/Vxu8QD	1 3 3 2 2	Retweet 3 Retweeted 3		Like 2 Liked 2	/Kiplinger/status/498908112385224704
@DividendSheet @DividendSheet @DividendSheet @DividendSheet @DividendSheet	Dividend Yield‏ @DividendSheet	10 Aug 2014			Dividend Kings: 15 Stocks With The Longest Dividend Growth History - http://stks.co/g0vah - $KO $PG $MMM and more...	2 2 2 2	Retweet 2 Retweeted 2		Like 2 Liked 2	/DividendSheet/status/498546371864309760
@DougKass @DougKass @DougKass @DougKass @DougKass	Douglas Kass‏Verified account @DougKass	6 Aug 2014			Huge outperformance in defensive consumer staples today (PG KO IFF CLX et al) Not sure if its a "tell." $PG	2 4 4 2 2	Retweet 4 Retweeted 4		Like 2 Liked 2	/DougKass/status/497104493675556864
@abnormalreturns @abnormalreturns @abnormalreturns @abnormalreturns @abnormalreturns	Tadas Viskanta‏ @abnormalreturns	6 Aug 2014			Wednesday links: financial calamities, low cash balances and creativity killers. http://stks.co/g0uXw $SPY $PG $FOXA $S	2 2	Retweet Retweeted		Like 2 Liked 2	/abnormalreturns/status/497064552589443072
@FortuneMagazine @FortuneMagazine @FortuneMagazine @FortuneMagazine @FortuneMagazine	FORTUNE‏Verified account @FortuneMagazine	1 Aug 2014			Procter & Gamble is planning to shed up to 100 brands http://for.tn/1nZjwe0 $PG	2 28 28 11 11	Retweet 28 Retweeted 28		Like 11 Liked 11	/FortuneMagazine/status/495237791278563328
@OptionsHawk @OptionsHawk @OptionsHawk @OptionsHawk @OptionsHawk	Joe Kunkle‏ @OptionsHawk	1 Aug 2014			$PG buyer of 5,000 Aug. 79 calls $1.10 early this morning picked one of the few stocks fighting the tape	2 3 3 3 3	Retweet 3 Retweeted 3		Like 3 Liked 3	/OptionsHawk/status/495233811484246017
@ProcterGamble @ProcterGamble @ProcterGamble @ProcterGamble @ProcterGamble	Procter & Gamble‏Verified account @ProcterGamble	1 Aug 2014			Lafley: "We're announcing an important strategic step forward in P&G’s business and brand portfolio." $PG pic.twitter.com/ZxhhWpyKAV	4 55 55 20 20	Retweet 55 Retweeted 55		Like 20 Liked 20	/ProcterGamble/status/495226037551505408
@KevinKingsbury @KevinKingsbury @KevinKingsbury @KevinKingsbury @KevinKingsbury	Kevin Kingsbury‏ @KevinKingsbury	1 Aug 2014			Major change coming to $PG as it plans to halve the number of brands it carries to 70-80. Private equity is likely salivating this morning.	6 6 1 1	Retweet 6 Retweeted 6		Like 1 Liked 1	/KevinKingsbury/status/495197691279065088
@ProcterGamble @ProcterGamble @ProcterGamble @ProcterGamble @ProcterGamble	Procter & Gamble‏Verified account @ProcterGamble	1 Aug 2014	#earnings		Moeller: "We’ve just completed a challenging and tough on-target year." http://www.pginvestor.com/caldesc.aspx?IID=4004124&Key=1073745689 … $PG #earnings	2 2 2 2	Retweet 2 Retweeted 2		Like 2 Liked 2	/ProcterGamble/status/495193524401627137
@ProcterGamble @ProcterGamble @ProcterGamble @ProcterGamble @ProcterGamble	Procter & Gamble‏Verified account @ProcterGamble	1 Aug 2014			Lafley: “P&G is a company that creates and builds brands that are consumer-preferred.” http://www.pginvestor.com/caldesc.aspx?IID=4004124&Key=1073745689 … $PG pic.twitter.com/xRkFkirONe	1 9 9 7 7	Retweet 9 Retweeted 9		Like 7 Liked 7	/ProcterGamble/status/495188963939061761
@FortuneMagazine @FortuneMagazine @FortuneMagazine @FortuneMagazine @FortuneMagazine	FORTUNE‏Verified account @FortuneMagazine	1 Aug 2014			Cost cuts help Procter & Gamble post a bigger profit http://for.tn/1ocQ575 $PG	1 7 7 3 3	Retweet 7 Retweeted 7		Like 3 Liked 3	/FortuneMagazine/status/495174714059669506
@CNBCnow @CNBCnow @CNBCnow @CNBCnow @CNBCnow	CNBC Now‏Verified account @CNBCnow	1 Aug 2014			Procter & Gamble posts earnings of $0.89 a share vs. $0.91 estimate: http://cnb.cx/1saSKjg • $PG	2 10 10 4 4	Retweet 10 Retweeted 10		Like 4 Liked 4	/CNBCnow/status/495163457163898880
@OpenOutcrier @OpenOutcrier @OpenOutcrier @OpenOutcrier @OpenOutcrier	Open Outcrier‏ @OpenOutcrier	31 Jul 2014			Reporting Earnings tomorrow premarket: $AXL $CLX $CPN $ENB $GHC $HLT $IMGN $KCG $NSP $PG $SPR $TDS $TRGP $USM $WY $XLS	4 4 3 3	Retweet 4 Retweeted 4		Like 3 Liked 3	/OpenOutcrier/status/494838238436425728
@Benzinga @Benzinga @Benzinga @Benzinga @Benzinga	Benzinga.com‏Verified account @Benzinga	29 Jul 2014	#Earnings,premarket	#premarket	#Earnings For The Week Of 7/28: $XOM, $PFE, $TWTR & More $MRK $WFM $PG #premarkethttp://benzinga.com/z/4732297	1 1 2 2	Retweet 1 Retweeted 1		Like 2 Liked 2	/Benzinga/status/494092377514987522
@YahooFinance @YahooFinance @YahooFinance @YahooFinance @YahooFinance	Yahoo Finance‏Verified account @YahooFinance	17 Jul 2014			As births slow and lives get longer, Procter & Gamble turns to adult diapers http://yhoo.it/1rkC3mv $PG	2 12 12 1 1	Retweet 12 Retweeted 12		Like 1 Liked 1	/YahooFinance/status/489849457442582528
@DeirdreBolton @DeirdreBolton @DeirdreBolton @DeirdreBolton @DeirdreBolton @EveningEdit	Deirdre Bolton‏Verified account @DeirdreBolton	15 Jul 2014	#Toyota,cloud	#cloud	39k corp clients incld $GE #Toyota $PG. @BoxHQ @levie w/why his #cloud brand works best. @jolingkent http://bit.ly/1renFfD @RiskRewardFBN	1 3 3 2 2	Retweet 3 Retweeted 3		Like 2 Liked 2	/DeirdreBolton/status/489228589993189376
@FoxBusiness @FoxBusiness @FoxBusiness @FoxBusiness @FoxBusiness	FOX Business‏Verified account @FoxBusiness	30 Jun 2014	#VA		Who better than a Tide guy to clean up the embattled #VA? http://fxn.ws/1rPjaFo via @TeamCavuto $PG	1 3 3 3 3	Retweet 3 Retweeted 3		Like 3 Liked 3	/FoxBusiness/status/483588713466060800
@globeandmail @globeandmail @globeandmail @globeandmail @globeandmail	The Globe and Mail‏Verified account @globeandmail	22 Jun 2014			RT: @globeinvestor 6 dividend stocks with wide moats http://bit.ly/1iR2bwW $CNR $PG $WB $ADP $BNS $SAMGpic.twitter.com/O6h6Dmjjem	1 1 1 5 5	Retweet 1 Retweeted 1		Like 5 Liked 5	/globeandmail/status/480697893104676865
@dividenddotcom @dividenddotcom @dividenddotcom @dividenddotcom @dividenddotcom	Dividend.com‏ @dividenddotcom	16 Jun 2014			Want to align dividend investing with socially-responsible companies? Look no further http://stks.co/c0elh $PG $MSFT $CLX $TXN $GIS	3 3 1 1	Retweet 3 Retweeted 3		Like 1 Liked 1	/dividenddotcom/status/478533775581020160
@FoxBusiness @FoxBusiness @FoxBusiness @FoxBusiness @FoxBusiness	FOX Business‏Verified account @FoxBusiness	12 Jun 2014			.@Starbucks to roll out Duracell Powermats across the nation. @Katie_Roof with the details: http://fxn.ws/1kQFcGI $SBUX $PG	2 13 13 6 6	Retweet 13 Retweeted 13		Like 6 Liked 6	/FoxBusiness/status/477058369166249985
@AOLFinance @AOLFinance @AOLFinance @AOLFinance @AOLFinance	AOL Finance‏Verified account @AOLFinance	12 Jun 2014			Starbucks to offer wireless charging pads http://aol.it/SPB6DD $SBUX $PG	3 3 2 2	Retweet 3 Retweeted 3		Like 2 Liked 2	/AOLFinance/status/477045159897858048
@BrnrJohn @BrnrJohn @BrnrJohn @BrnrJohn @BrnrJohn	John Brenner‏ @BrnrJohn	12 Jun 2014	#tech,iPhone	#iPhone	Starbucks wants to energize you and your device. Via @usatoday http://usat.ly/1hKF1gu #tech #iPhone $SBUX $PG $AAPL	4 4	Retweet 4 Retweeted 4		Like Liked	/BrnrJohn/status/477018968914276352
@StockTwits @StockTwits @StockTwits @StockTwits @StockTwits	StockTwits‏Verified account @StockTwits	30 May 2014			The largest consumer staples ETF, $XLP, hit a new all-time high. It's up 5% this year --> http://stks.co/p0NwB $PG $WMT $KO	10 10 1 1	Retweet 10 Retweeted 10		Like 1 Liked 1	/StockTwits/status/472485139457785858
@OptionsHawk @OptionsHawk @OptionsHawk @OptionsHawk @OptionsHawk	Joe Kunkle‏ @OptionsHawk	30 May 2014			Based on $CL August call activity last few months, I'd give this Ackman talk some credence - very similar to how he positioned in $PG	1 3 3 3 3	Retweet 3 Retweeted 3		Like 3 Liked 3	/OptionsHawk/status/472381316353114112
@LaurenSHirsch @LaurenSHirsch @LaurenSHirsch @LaurenSHirsch @LaurenSHirsch	Lauren Hirsch‏Verified account @LaurenSHirsch	20 May 2014			$PG seen prepping Duracell exit, sources say @mergermarket @Dealreporter	2 2 3 3	Retweet 2 Retweeted 2		Like 3 Liked 3	/LaurenSHirsch/status/468840091818164225
@chensj @chensj @chensj @chensj @chensj	chensj‏ @chensj	15 May 2014			13F filed by Pershing Square Capital Management, L.p. http://specsituations.com/files/13F-HR/0001336528-20140515-142667331.pdf … New Buys: $AIV $AGN $HME Sells: $GGP $PG	1 1 3 3	Retweet 1 Retweeted 1		Like 3 Liked 3	/chensj/status/467047291967504384
@RudyHavenstein @RudyHavenstein @RudyHavenstein @RudyHavenstein @RudyHavenstein @RudyHavenstein	Rudy Havenstein, Smiling Politely‏ @RudyHavenstein	6 May 2014			Plus I've been looking to pick up some $PG shares at one penny.	2 1 1 2 2	Retweet 1 Retweeted 1		Like 2 Liked 2	/RudyHavenstein/status/463751537735372800
@IBDinvestors @IBDinvestors @IBDinvestors @IBDinvestors @IBDinvestors	Investors.com‏Verified account @IBDinvestors	5 May 2014			Amazon-Twitter service hints at targeted ads. http://ibdn.uz/ww0Zo $AMZN $TWTR $SNE $PG	1 2 2 2 2	Retweet 2 Retweeted 2		Like 2 Liked 2	/IBDinvestors/status/463497314645315584
@IBDinvestors @IBDinvestors @IBDinvestors @IBDinvestors @IBDinvestors	Investors.com‏Verified account @IBDinvestors	1 May 2014			The Big Picture: Nasdaq sputters but IBD 50 pops 1.2% - $$ http://ibdn.uz/wogVh $PG $MMM $XOM $WMT $LOpic.twitter.com/t7ABjSyRLm	2 2 5 5	Retweet 2 Retweeted 2		Like 5 Liked 5	/IBDinvestors/status/462064106552705024
@LaMonicaBuzz @LaMonicaBuzz @LaMonicaBuzz @LaMonicaBuzz @LaMonicaBuzz	Paul R. La Monica‏Verified account @LaMonicaBuzz	23 Apr 2014			If I got a $ every time I spotted somebody in media writing Proctor & Gamble instead of Procter & Gamble, I'd be richer than Buffett. $PG	3 3 3 3	Retweet 3 Retweeted 3		Like 3 Liked 3	/LaMonicaBuzz/status/459022088049668096
@ProcterGamble @ProcterGamble @ProcterGamble @ProcterGamble @ProcterGamble	Procter & Gamble‏Verified account @ProcterGamble	23 Apr 2014	#earnings		Moeller: "IRI Pacesetters for CY13 show our commitment to innovation." http://www.pginvestor.com/caldesc.aspx?IID=4004124&Key=1073745241 … $PG #earningspic.twitter.com/JoNDQ6z3je	8 8 6 6	Retweet 8 Retweeted 8		Like 6 Liked 6	/ProcterGamble/status/458950152695209984
@ProcterGamble @ProcterGamble @ProcterGamble @ProcterGamble @ProcterGamble	Procter & Gamble‏Verified account @ProcterGamble	23 Apr 2014	#earnings		Moeller: "Value creation for consumers & share owners remains our top priority." http://www.pginvestor.com/caldesc.aspx?IID=4004124&Key=1073745241 … $PG #earningspic.twitter.com/fxj0ikRxXy	7 7 6 6	Retweet 7 Retweeted 7		Like 6 Liked 6	/ProcterGamble/status/458947798075838464
@AaronSobeskiBNN @AaronSobeskiBNN @AaronSobeskiBNN @AaronSobeskiBNN @AaronSobeskiBNN	Aaron Sobeski‏ @AaronSobeskiBNN	23 Apr 2014	#emergingmarket		Erin Lash of @MorningstarInc tells @BNN $PG can grow sales by adapting to #emergingmarket consumers. Example:men who shave w/o running water	5 5 1 1	Retweet 5 Retweeted 5		Like 1 Liked 1	/AaronSobeskiBNN/status/458942358034194432
@DividendSheet @DividendSheet @DividendSheet @DividendSheet @DividendSheet	Dividend Yield‏ @DividendSheet	22 Mar 2014			5 Attractive Long-Term Dividend Growth Stocks That Investors Love - http://stks.co/c0MI2 - $JNJ $GPC $CVX $PG $EMR - Please Retweet	2 2 1 1	Retweet 2 Retweeted 2		Like 1 Liked 1	/DividendSheet/status/447387645555920897
@CNBCFastMoney @CNBCFastMoney @CNBCFastMoney @CNBCFastMoney @CNBCFastMoney	CNBC's Fast Money‏Verified account @CNBCFastMoney	10 Mar 2014			Your first trade for Tuesday, March 11 http://cnb.cx/1kHSAgY $XLB $FEYE $BAC $XLF $PLUG $DNKN $HON $PG	2 2 2 2	Retweet 2 Retweeted 2		Like 2 Liked 2	/CNBCFastMoney/status/443151360125845504
@KeithMcCullough @KeithMcCullough @KeithMcCullough @KeithMcCullough @KeithMcCullough	Keith McCullough‏Verified account @KeithMcCullough	28 Feb 2014			$KO and $PG are borderline layup shorts here @HedgeyeStaples	2 2 2 2	Retweet 2 Retweeted 2		Like 2 Liked 2	/KeithMcCullough/status/439495500459704320
@NYSE @NYSE @NYSE @NYSE @NYSE	NYSE 🏛‏Verified account @NYSE	10 Feb 2014	#Sochi2014,BecauseOfMoms,Olympics	#BecauseOfMoms	Have you thanked your mom today? @ProctorGamble salutes mothers of #Sochi2014 athletes: http://bit.ly/1kwFPWk #BecauseOfMoms #Olympics $PG	4 4 5 5	Retweet 4 Retweeted 4		Like 5 Liked 5	/NYSE/status/433000206057996288
@RyanMorse33 @RyanMorse33 @RyanMorse33 @RyanMorse33 @RyanMorse33	Ryan Morse‏ @RyanMorse33	23 Jan 2014			Companies of significance reporting after bell today: $MSFT $SBUX $ISRG Not much on the data front tonight and tomorrow. $PG in the am.	2 2 2 2	Retweet 2 Retweeted 2		Like 2 Liked 2	/RyanMorse33/status/426432220686200832
@SeekingAlpha @SeekingAlpha @SeekingAlpha @SeekingAlpha @SeekingAlpha	Seeking Alpha‏ @SeekingAlpha	23 Jan 2014			Metrics For Dividend Growth Investors http://seekingalpha.com/article/1962221-metrics-for-dividend-growth-investors?source=feed_f … $BPL $EPD $MMP $PG $SJR	1 1 4 4	Retweet 1 Retweeted 1		Like 4 Liked 4	/SeekingAlpha/status/426355793110130689
@Trefis @Trefis @Trefis @Trefis @Trefis	TREFIS‏ @Trefis	22 Jan 2014			Emerging Markets Will Continue To Lead Procter & Gamble's Growth, Beauty Has A Moderate... http://tref.is/1f6Cl94 by Trefis Team $PG $CL $UL	1 1	Retweet Retweeted		Like 1 Liked 1	/Trefis/status/426037624206151680
@CBOE @CBOE @CBOE @CBOE @CBOE	Cboe‏Verified account @CBOE	22 Jan 2014			Options expected to be active @ CBOE: $AMD $IBM $COH $BBRY $NUAN $PG $SBUX $NFLX	3 3 2 2	Retweet 3 Retweeted 3		Like 2 Liked 2	/CBOE/status/425993785881817088
@DividendGrowth @DividendGrowth @DividendGrowth @DividendGrowth @DividendGrowth	Dividend Investor‏ @DividendGrowth	22 Jan 2014	#dividends,investing	#investing	Dividend Investors Should Ignore Price Fluctuations http://www.dividendgrowthinvestor.com/2013/07/dividend-investors-should-ignore-price.html … $ABT $JNJ $PG $MCD $KO #dividends #investing	1 1	Retweet 1 Retweeted 1		Like Liked	/DividendGrowth/status/425977508828565504
@Retail_Guru @Retail_Guru @Retail_Guru @Retail_Guru @Retail_Guru	Rahul Sharma‏ @Retail_Guru	21 Jan 2014			Unilever saw a smart recovery in EM sales growth (+8.4%); Lat Am returned to double digit growth & Asia healthy as well $UN $PG $CL $KO $PM	2 2 2 2	Retweet 2 Retweeted 2		Like 2 Liked 2	/Retail_Guru/status/425635485369643008
@Retail_Guru @Retail_Guru @Retail_Guru @Retail_Guru @Retail_Guru	Rahul Sharma‏ @Retail_Guru	21 Jan 2014			Unilever one again a tale of two companies, mirorring sector trends: household/personal care sales +7% & foods flat $UN $PG $CL $K $GIS	1 2 2 2 2	Retweet 2 Retweeted 2		Like 2 Liked 2	/Retail_Guru/status/425556200504057856
@CashRocket @CashRocket @CashRocket @CashRocket @CashRocket	CR ♣️ ♦️ ♥️ ♠️‏ @CashRocket	20 Jan 2014			A sampling of tradeable names you know reporting this week: $COH $DAL $EBAY $FCX $HAL $HON $IBM $MCD $MSFT $NFLX $PG $SBUX $STT $UNP $UTX	1 1 1 3 3	Retweet 1 Retweeted 1		Like 3 Liked 3	/CashRocket/status/425346284522708994
@bobcatfyi @bobcatfyi @bobcatfyi @bobcatfyi @bobcatfyi	Stockcat‏ @bobcatfyi	20 Jan 2014			Earnings: Tue 1/21 – $AMD $JNJ $VZ $IBM Wed 1/22 – $COH $EBAY $FFIV $NFLX $SNDK Thur 1/23 – $ISRG $MCD $MSFT $SBUX Fri 1/24 – $PG	2 2	Retweet Retweeted		Like 2 Liked 2	/bobcatfyi/status/425336480098041856
@ExileOnBaySt @ExileOnBaySt @ExileOnBaySt @ExileOnBaySt @ExileOnBaySt	ExileOnBaySt‏ @ExileOnBaySt	19 Jan 2014			Earnings: Tues $DAL, $IBM, $JNJ, $TXN, $BHI Wed $NFLX, $USB, $EBAY, $FCX, Thurs $SBUX, $LMT, $UNP, $MCD, $MSFT & Fri $BMY, $PG, $KMB, $SST.	1 1	Retweet Retweeted		Like 1 Liked 1	/ExileOnBaySt/status/424999436679278592
@eschulze9 @eschulze9 @eschulze9 @eschulze9 @eschulze9	Elizabeth Schulze‏Verified account @eschulze9	17 Jan 2014			Big names on the earnings calendar for next week: $DAL $NFLX $SBUX $PG pic.twitter.com/xbdq0ZBaDB	3 3	Retweet Retweeted		Like 3 Liked 3	/eschulze9/status/424343379808247809
@LaMonicaBuzz @LaMonicaBuzz @LaMonicaBuzz @LaMonicaBuzz @LaMonicaBuzz	Paul R. La Monica‏Verified account @LaMonicaBuzz	17 Jan 2014			Tickerpalooza! Next week's short. Market closed Monday for MLK, Jr. Day. But results due from $DAL $NFLX $EBAY $SBUX $MCD $MSFT $VZ $PG $JNJ	1 1	Retweet Retweeted		Like 1 Liked 1	/LaMonicaBuzz/status/424285587164508161
@ProcterGamble @ProcterGamble @ProcterGamble @ProcterGamble @ProcterGamble	Procter & Gamble‏Verified account @ProcterGamble	14 Jan 2014			We're continuing our long-standing tradition of returning cash to shareholders with today’s quarterly dividend: http://news.pg.com/press-release/pg-corporate-announcements/pg-declares-quarterly-dividend-9 … $PG	3 3 4 4	Retweet 3 Retweeted 3		Like 4 Liked 4	/ProcterGamble/status/423153463707443201
@andrescardenal @andrescardenal @andrescardenal @andrescardenal @andrescardenal	Andres Cardenal‏ @andrescardenal	13 Jan 2014			3 Dividend Growth Companies From Warren Buffett's Portfolio ($BRK-A, $BRK-B, $KO, $PG, $WMT): http://www.fool.com/investing/general/2014/01/12/3-dividend-growth-companies-from-warren-buffett-s.aspx#.UtQIIW4_i10.twitter … via @themotleyfool	2 2	Retweet 2 Retweeted 2		Like Liked	/andrescardenal/status/422758598725222401
@tierrapartners @tierrapartners @tierrapartners @tierrapartners @tierrapartners	Tierra Partners‏ @tierrapartners	11 Jan 2014			In descending order, most expensive US megacaps: $FB $VZ $GILD $MA $MRK $GOOG $V $BAC $BA $T $DIS $HD $CMCS $JNJ $KO $PFE $PG $UTX	3 3	Retweet 3 Retweeted 3		Like Liked	/tierrapartners/status/422015009737424896
@FittererMatt @FittererMatt @FittererMatt @FittererMatt @FittererMatt	Matt Fitterer‏ @FittererMatt	9 Jan 2014			Top 10 stocks held by Congres in 2012; $GE, $WFC, $MSFT, $PG, $AAPL, $BAC, $JPM, $IBM, $CSCO, $T. 3 big banks, 4 tech, 1 comm, consumer, ind	6 6	Retweet Retweeted		Like 6 Liked 6	/FittererMatt/status/421357948384735232
@DavidSchawel @DavidSchawel @DavidSchawel @DavidSchawel @DavidSchawel	David Schawel‏ @DavidSchawel	9 Jan 2014			Amazing how many major companies are now doing promoted tweets. I've seen $CSCO, $PG, and $WEN within the last two days alone	1 1 1	Retweet Retweeted		Like 1 Liked 1	/DavidSchawel/status/421326961328132097
@Benzinga @Benzinga @Benzinga @Benzinga @Benzinga	Benzinga.com‏Verified account @Benzinga	9 Jan 2014			Procter & Gamble vs. Johnson & Johnson: Which is the Better Bet? $JNJ $PG http://benzinga.com/z/4196597	1 1 1 1 1	Retweet 1 Retweeted 1		Like 1 Liked 1	/Benzinga/status/421252109799923712
@alexcoolidge @alexcoolidge @alexcoolidge @alexcoolidge @alexcoolidge	Alex Coolidge‏Verified account @alexcoolidge	8 Jan 2014			P&G aims for moms' heart with latest 'Thank you' ad http://cin.ci/1kr8JYO @Enquirer $PG	3 3 1 1	Retweet 3 Retweeted 3		Like 1 Liked 1	/alexcoolidge/status/421010272426270720
@stockguy22 @stockguy22 @stockguy22 @stockguy22 @stockguy22	Stockguy22‏ @stockguy22	5 Jan 2014	#OIL		If you missed Saturday’s Webinar uploaded yesterday-http://sg22.ly/IzEUEv $SPY $PG #OIL $SCO $UCO $USO $BAC $PXLW $TSLA $DE $CAT $FDO etc.	1	Retweet Retweeted		Like Liked	/stockguy22/status/420030115850878976
@Contrahour @Contrahour @Contrahour @Contrahour @Contrahour	Contrahour‏ @Contrahour	2 Jan 2014			Dogs o' the Dow stocks for 2014: $T 5.1%, $VZ 4.2%, $INTC 3.5%, $MRK 3.5%, $MCD 3.2%, $PFE 3.1%, $CVX 3.1%, $CSCO 2.9%, $PG 2.8%, $JNJ 2.8%	1 1	Retweet 1 Retweeted 1		Like Liked	/Contrahour/status/418725289909182464
@DividendGrowth @DividendGrowth @DividendGrowth @DividendGrowth @DividendGrowth	Dividend Investor‏ @DividendGrowth	2 Jan 2014	#dividends,investing,dividend	#investing	Should you try leveraged dividend investing? http://www.dividendgrowthinvestor.com/2013/12/leveraged-dividend-growth-investing.html … $TGT $BDX $PG #dividends #investing #dividend		Retweet Retweeted		Like Liked	/DividendGrowth/status/418723723340836864
@StockCharts @StockCharts @StockCharts @StockCharts @StockCharts	StockCharts.com‏ @StockCharts	2 Jan 2014			$COP Firms on Good Volume. $FLSR Continues to Show Relative Weakness. Plus $GPS, $LUB, $PG, $TSM http://bit.ly/1ivT1ti	1 1 1 1	Retweet 1 Retweeted 1		Like 1 Liked 1	/StockCharts/status/418721133794320385
@stocknews77 @stocknews77 @stocknews77 @stocknews77 @stocknews77	LoveStockNews‏ @stocknews77	2 Jan 2014	#stock,stocks,stockaction	#stocks	$PG - China Gloss Fades With Revlon Exit -> http://stock-news.net/191848 #stock #stocks #stockaction		Retweet Retweeted		Like Liked	/stocknews77/status/418693658201042945
@Robertlesnicki @Robertlesnicki @Robertlesnicki @Robertlesnicki @Robertlesnicki	Robert Lesnicki‏ @Robertlesnicki	1 Jan 2014			5 weakest Dow stocks according to RSI indicator gives you: $JNJ $PG $PFE $VZ $MSFT http://stks.co/c03Ga $STUDY	1 1 1	Retweet 1 Retweeted 1		Like Liked	/Robertlesnicki/status/418536391681654784
@Bidnessetc @Bidnessetc @Bidnessetc @Bidnessetc @Bidnessetc	Bidness Etc‏ @Bidnessetc	1 Jan 2014			$PG is trading at 6% discount to household/personal product sector and 6% premium to consumer staples sector | http://bit.ly/1bwrbV4		Retweet Retweeted		Like Liked	/Bidnessetc/status/418526077699366913
@Bidnessetc @Bidnessetc @Bidnessetc @Bidnessetc @Bidnessetc	Bidness Etc‏ @Bidnessetc	1 Jan 2014			In a bear case, using P/E of 15x $PG stock may fall 18% to $67 in FY15 | http://bit.ly/19bdLBo		Retweet Retweeted		Like Liked	/Bidnessetc/status/418500391219625985
@Bidnessetc @Bidnessetc @Bidnessetc @Bidnessetc @Bidnessetc	Bidness Etc‏ @Bidnessetc	1 Jan 2014			One of the easy explanations for why that happens is that most businesses forget that celebrities | http://bit.ly/5celebendrse | $PG		Retweet Retweeted		Like Liked	/Bidnessetc/status/418472126530584577
@BuckeyeRidley @BuckeyeRidley @BuckeyeRidley @BuckeyeRidley @BuckeyeRidley @ProcterGamble	Matt Ridley‏ @BuckeyeRidley	1 Jan 2014	#Pods,Happy2014	#Happy2014	@ProcterGamble I Love the @tide #Pods & @Duracell batteries. #Happy2014 $PG		Retweet Retweeted		Like Liked	/BuckeyeRidley/status/418417326879293440
@ADVFNplc @ADVFNplc @ADVFNplc @ADVFNplc @ADVFNplc	Live Stock News‏ @ADVFNplc	1 Jan 2014			$PG - Mr. Clean To Help Clean Up Times Square With New Liquid Muscle On New Year's Day After Biggest Party Of http://uk.advfn.com/news/PRNUS/2014/article/60525502?xref=newsalerttweet&adw=1126416 …		Retweet Retweeted		Like Liked	/ADVFNplc/status/418410543440220161
@SeekingAlpha @SeekingAlpha @SeekingAlpha @SeekingAlpha @SeekingAlpha	Seeking Alpha‏ @SeekingAlpha	1 Jan 2014			The Perfect Portfolio: End Of Year Review http://seekingalpha.com/article/1923881-the-perfect-portfolio-end-of-year-review?source=feed_f … $ABBV $ABT $CA $CL $CVX $INTC $JNJ $KMB $KO $MCD $MO $MSFT $PG $RAI	1 1 1 1	Retweet 1 Retweeted 1		Like 1 Liked 1	/SeekingAlpha/status/418312822838145024
@BigMorry123 @BigMorry123 @BigMorry123 @BigMorry123 @BigMorry123 @FoxonStocks	Aaron Morrison‏ @BigMorry123	31 Dec 2013			@FoxonStocks I'm doing ok. $UA and $PG were my big winners. Bought $BRK.B and $DE during the summer, b/c they will rip higher in 2014.		Retweet Retweeted		Like Liked	/BigMorry123/status/418273317057863681
