# Supplementary material for: Measuring information flux between social media and stock prices with Transfer Entropy
Source: PLoS One. 2021 Sep 23;16(9):e0257686. doi: 10.1371/journal.pone.0257686 (PMC8459996; doi:10.1371/journal.pone.0257686)
Supplement: S1 Data — (ZIP) [file pone.0257686.s001.zip › DATA BASES/16.-PG/dataminer (86).xlsx]

## Sheet: SheetJS
UserName	FullName	Date	First Hashtags	Alt Hashtags	Tweet (Message Text)	Retweets	Retweets (w/ Text)	Likes	Likes (w/ Text)	URL Path
@ranimolla @ranimolla @ranimolla @ranimolla @ranimolla	Rani Molla‏Verified account @ranimolla	24 Oct 2014			Rechargeables in, batteries out: P&G to unload Duracell as it sheds up to half its brands $PG http://on.wsj.com/1yts8LK pic.twitter.com/j0vKxuqepf	4 63 63 27 27	Retweet 63 Retweeted 63		Like 27 Liked 27	/ranimolla/status/525653118001090562
@VolunteerTrader @VolunteerTrader @VolunteerTrader @VolunteerTrader @VolunteerTrader	VolunteerTrader‏ @VolunteerTrader	17 Nov 2014			Tomorrow's watchlist: $BBRY, $ARCP, $PG, $HBAN, $ANV, $VIAB, $WAG, $RIOM, & $MNKD. Also keeping tabs on $UGAZ & $JNUG lately	1 1 1 1	Retweet 1 Retweeted 1		Like 1 Liked 1	/VolunteerTrader/status/534545103142936576
@Kev_Stanford @Kev_Stanford @Kev_Stanford @Kev_Stanford @Kev_Stanford	UK Trend Friend‏ @Kev_Stanford	28 Dec 2014	#trendfollowing,momentum	#momentum	5 Dow Stocks I would go for right now. $CSCO $PG $DIS $TRV $V Watch the Price Action and ignore noise. #trendfollowing #momentum	1 1 1 4 4	Retweet 1 Retweeted 1		Like 4 Liked 4	/Kev_Stanford/status/549242467225464832
@WallStJesus @WallStJesus @WallStJesus @WallStJesus @WallStJesus	JE$US‏ @WallStJesus	26 Dec 2014			$PG has had solid bullish flow over past couple wks.. here player plays cheap lotto buying 3500+ Jan15 $99 calls for a puny .07	1 4 4	Retweet Retweeted		Like 4 Liked 4	/WallStJesus/status/548582215752249345
@CNBCnow @CNBCnow @CNBCnow @CNBCnow @CNBCnow	CNBC Now‏Verified account @CNBCnow	22 Dec 2014			P&G sells Camay and Zest brands to Unilever for undisclosed amount. • $PG $UN	1 7 7 2 2	Retweet 7 Retweeted 7		Like 2 Liked 2	/CNBCnow/status/547075838085435393
@DNev47 @DNev47 @DNev47 @DNev47 @DNev47	Trader Dave‏ @DNev47	22 Dec 2014			Procter & Gamble Reports Big Moves in 16th Annual Sustainability Report http://stks.co/b1Ozq via @triplepundit $PG	2 2 3 3	Retweet 2 Retweeted 2		Like 3 Liked 3	/DNev47/status/547009727742214145
@ETFtrends @ETFtrends @ETFtrends @ETFtrends @ETFtrends	ETF Trends‏ @ETFtrends	18 Dec 2014	#ETF,ETFs,dividends,yield	#ETFs	@RealityShares New #ETF Captures Dividend Growth Without Stock Risk http://bit.ly/1sMfLw9 #ETFs #dividends #yield $DIVY $KO $JNJ $PG	2 2 5 5	Retweet 2 Retweeted 2		Like 5 Liked 5	/ETFtrends/status/545740366511869952
@WallStJesus @WallStJesus @WallStJesus @WallStJesus @WallStJesus	JE$US‏ @WallStJesus	17 Dec 2014	#options		RT @rb_trader: Unusual #options volume scanner output high DV/OI $LNG $ARRS $NRG $PG $CRR $GE $MGMpic.twitter.com/Wv05vFqkfb	2 3 3 8 8	Retweet 3 Retweeted 3		Like 8 Liked 8	/WallStJesus/status/545395967386996736
@Retail_Guru @Retail_Guru @Retail_Guru @Retail_Guru @Retail_Guru	Rahul Sharma‏ @Retail_Guru	17 Dec 2014			US at heart of recent General Mills profit warning, with net sales -4%. As stable as you would expect from a 'staples' biz $GIS $K $PG	3 3 1 1	Retweet 3 Retweeted 3		Like 1 Liked 1	/Retail_Guru/status/545204045086855168
@Enquirer @Enquirer @Enquirer @Enquirer @Enquirer	Enquirer‏Verified account @Enquirer	6 Dec 2014			JUST IN: Get details about @ProcterGamble closing a factory amid North American consolidation http://cin.ci/1vZ6sH2 via @alexcoolidge $PG	2 2 2 2	Retweet 2 Retweeted 2		Like 2 Liked 2	/Enquirer/status/541367563905941504
@StockTwits @StockTwits @StockTwits @StockTwits @StockTwits	StockTwits‏Verified account @StockTwits	2 Dec 2014			Here's a list of the 54 large cap stocks that made new all-time highs today -> http://stks.co/d1JcT $PG $COST $DIS	13 13 11 11	Retweet 13 Retweeted 13		Like 11 Liked 11	/StockTwits/status/539936044016095232
@valuewalk @valuewalk @valuewalk @valuewalk @valuewalk	ValueWalk‏ @valuewalk	24 Nov 2014			Hedge Fund Trends: Value Funds Overweight Technology http://www.valuewalk.com/2014/11/hedge-fund-trends-q3-2014/ … $WFC $KO $PG $AIG $WMT $GSpic.twitter.com/PLslv42aTJ	3 3 1 1	Retweet 3 Retweeted 3		Like 1 Liked 1	/valuewalk/status/536928305371283456
@IBDinvestors @IBDinvestors @IBDinvestors @IBDinvestors @IBDinvestors	Investors.com‏Verified account @IBDinvestors	20 Nov 2014			Procter & Gamble is shedding key brands, but not its healthy dividend http://ow.ly/EDg72 $PG $BRKA	4 4 1 1	Retweet 4 Retweeted 4		Like 1 Liked 1	/IBDinvestors/status/535666534275104768
@nanexllc @nanexllc @nanexllc @nanexllc @nanexllc	Eric Scott Hunsader‏ @nanexllc	17 Nov 2014			Information Asymmetry in $PG from NYSE stale bid: pic.twitter.com/Jvv3li5t7O	2 2 1 1	Retweet 2 Retweeted 2		Like 1 Liked 1	/nanexllc/status/534370791434248192
@abnormalreturns @abnormalreturns @abnormalreturns @abnormalreturns @abnormalreturns	Tadas Viskanta‏ @abnormalreturns	14 Nov 2014			Friday links: elevated sentiment, gold time horizons and good mission statements. http://stks.co/t11tJ $USO $AMJ $GLD $BRKB $PG $IEP	2 2 2	Retweet Retweeted		Like 2 Liked 2	/abnormalreturns/status/533324173675069440
@michaelsantoli @michaelsantoli @michaelsantoli @michaelsantoli @michaelsantoli	Michael Santoli‏Verified account @michaelsantoli	13 Nov 2014			Berkshire's buy of Duracell is a win for everyone but the IRS. Buffett's new favorite M&A maneuver. http://finance.yahoo.com/news/buffett-s-deal-to-buy-duracell-a-win-for-everyone---except-the-irs-192339239.html … $BRKA $PG	5 5 10 10	Retweet 5 Retweeted 5		Like 10 Liked 10	/michaelsantoli/status/532997210360004609
@Magyer @Magyer @Magyer @Magyer @Magyer	Joe Magyer‏Verified account @Magyer	13 Nov 2014			Berkshire's swapping $PG shares for Duracell waves away a capital gains tax tab that has grown to $900M, or about 30% of the deal price $BRK	3 3 2 2	Retweet 3 Retweeted 3		Like 2 Liked 2	/Magyer/status/532977631411834880
@abnormalreturns @abnormalreturns @abnormalreturns @abnormalreturns @abnormalreturns	Tadas Viskanta‏ @abnormalreturns	13 Nov 2014			Thursday links: slow investing, $XLE v. $XLK and what the *&#% is $TWTR saying? http://stks.co/r11jE $BRKB $PG $AAPL $CHDN $GMOM $GOOG $FB	3 3	Retweet Retweeted		Like 3 Liked 3	/abnormalreturns/status/532963397634379777
@EghosaO @EghosaO @EghosaO @EghosaO @EghosaO	Eghosa Omoigui‏ @EghosaO	13 Nov 2014			Good move. Buffet's Berkshire buys Duracell biz from Procter & Gamble http://bloom.bg/1wWVcg3 share swap structure means ltd cash outlay! $pg	2 2	Retweet Retweeted		Like 2 Liked 2	/EghosaO/status/532900713186463745
@TMFJMo @TMFJMo @TMFJMo @TMFJMo @TMFJMo	Jason A. Moser‏Verified account @TMFJMo	13 Nov 2014	#GoToTheSource		Here's the link to the Procter & Gamble filing on the Berkshire Hathaway/Duracell deal: https://www.sec.gov/Archives/edgar/data/80424/000008042414000082/analyst14meetingpressrelease.htm … $PG $BRK.A #GoToTheSource	4 4	Retweet Retweeted		Like 4 Liked 4	/TMFJMo/status/532896586213646337
@StockTwits @StockTwits @StockTwits @StockTwits @StockTwits	StockTwits‏Verified account @StockTwits	13 Nov 2014			Warren Buffett and Berkshire Hathaway are buying Duracell. They're paying $PG $4.7 billion worth of $BRK.A stock -> http://stks.co/c1FOm	4 15 15 3 3	Retweet 15 Retweeted 15		Like 3 Liked 3	/StockTwits/status/532883702620364801
@FortuneMagazine @FortuneMagazine @FortuneMagazine @FortuneMagazine @FortuneMagazine	FORTUNE‏Verified account @FortuneMagazine	13 Nov 2014			Warren Buffett to buy Duracell from Procter & Gamble http://for.tn/1EFupHa $PG pic.twitter.com/vADp88gH1c	8 66 66 19 19	Retweet 66 Retweeted 66		Like 19 Liked 19	/FortuneMagazine/status/532881637395431425
@ProcterGamble @ProcterGamble @ProcterGamble @ProcterGamble @ProcterGamble	Procter & Gamble‏Verified account @ProcterGamble	13 Nov 2014			JUST IN: $PG details growth & productivity strategies at '14 Analyst Meeting; Berkshire Hathaway to acquire Duracell: http://news.pg.com/press-release/pg-corporate-announcements/pg-details-growth-productivity-strategies-announces-duracel …	4 12 12 8 8	Retweet 12 Retweeted 12		Like 8 Liked 8	/ProcterGamble/status/532877473546248192
@IvanTheK @IvanTheK @IvanTheK @IvanTheK @IvanTheK	Ivan the K™ 🆒‏ @IvanTheK	13 Nov 2014			Missing in the Duracell coverage is that Buffett is a SELLER of $PG.	2 5 5 2 2	Retweet 5 Retweeted 5		Like 2 Liked 2	/IvanTheK/status/532875393465081856
@valuewalk @valuewalk @valuewalk @valuewalk @valuewalk	ValueWalk‏ @valuewalk	5 Nov 2014			Don Graham Insights Into Berkshire Hathaway, Warren Buffett http://stks.co/d1D92 $BRK.A $BRK.B $TLT $TBT $PG $GE	2 2 3 3	Retweet 2 Retweeted 2		Like 3 Liked 3	/valuewalk/status/530003972674043904
@YahooFinance @YahooFinance @YahooFinance @YahooFinance @YahooFinance	Yahoo Finance‏Verified account @YahooFinance	3 Nov 2014			Early Movers: $CVD, $BK, $HLF, $AAPL, $HSBC, $PG & more http://yhoo.it/1wrCooP	10 10 2 2	Retweet 10 Retweeted 10		Like 2 Liked 2	/YahooFinance/status/529268064542801921
@DeidreZune @DeidreZune @DeidreZune @DeidreZune @DeidreZune	DeidreZune‏ @DeidreZune	2 Nov 2014			ALL TIME HIGH LIST reads like Hall of Fame Comapnies $AAPL $GILD $V $DIS $PEP $HD $AMGN $CVS $MMM $PG	5 5 8 8	Retweet 5 Retweeted 5		Like 8 Liked 8	/DeidreZune/status/529129155146027009
@SJosephBurns @SJosephBurns @SJosephBurns @SJosephBurns @SJosephBurns @361Capital	Steve Burns‏ @SJosephBurns	1 Nov 2014			RT @361Capital: All Time New Highs Today: $AAPL $PG $GILD $V $DIS $PEP $HD $AMGN $UNP $CVS $MMM $ABBV pic.twitter.com/UYKFewgMkg”	1 1 4 4	Retweet 1 Retweeted 1		Like 4 Liked 4	/SJosephBurns/status/528594787939921920
@themotleyfool @themotleyfool @themotleyfool @themotleyfool @themotleyfool	The Motley Fool‏Verified account @themotleyfool	28 Oct 2014			If the market starts to nosedive, these 3 strong stocks might be good places to take shelter. http://mot.ly/1wDJVk2 $PG $DIS $KR	5 5 9 9	Retweet 5 Retweeted 5		Like 9 Liked 9	/themotleyfool/status/527151310261338112
@SJosephBurns @SJosephBurns @SJosephBurns @SJosephBurns @SJosephBurns @361Capital	Steve Burns‏ @SJosephBurns	25 Oct 2014			RT @361Capital: All Time New Highs Today: $XLU $AAPL $PG $GILD $UNP $ABBV $MMM $UNH $CELG $LOW $MCK $GD pic.twitter.com/j1dFJtJQhk”	1 3 3 8 8	Retweet 3 Retweeted 3		Like 8 Liked 8	/SJosephBurns/status/526002854709186560
@MarketWatch @MarketWatch @MarketWatch @MarketWatch @MarketWatch	MarketWatch‏Verified account @MarketWatch	24 Oct 2014			$PG is today's biggest Dow gainer, reporting plans to get out of its Duracell battery business http://on.mktw.net/1woLiSS pic.twitter.com/TqeIUFrx94	13 13 5 5	Retweet 13 Retweeted 13		Like 5 Liked 5	/MarketWatch/status/525682703006720000
@ProcterGamble @ProcterGamble @ProcterGamble @ProcterGamble @ProcterGamble	Procter & Gamble‏Verified account @ProcterGamble	24 Oct 2014	#earnings		Lafley: “We continue to strengthen our portfolio by focusing on our biggest opportunities.” http://www.pginvestor.com/caldesc.aspx?IID=4004124&Key=1073745844 … $PG #earnings	1 3 3 5 5	Retweet 3 Retweeted 3		Like 5 Liked 5	/ProcterGamble/status/525634347496636416
@RyanMorse33 @RyanMorse33 @RyanMorse33 @RyanMorse33 @RyanMorse33	Ryan Morse‏ @RyanMorse33	23 Oct 2014			Earnings tomorrow $PG $UPS $BMY $F $BASF. German Consumer Confidence, UK prelim GDP, US New Home Sales the only relevant data out tmrw.	3 3 3 3	Retweet 3 Retweeted 3		Like 3 Liked 3	/RyanMorse33/status/525485258456965121
@IBDinvestors @IBDinvestors @IBDinvestors @IBDinvestors @IBDinvestors	Investors.com‏Verified account @IBDinvestors	21 Sep 2014			Check out this chart of companies with a long-term winning streak, including Procter & Gamble and 3M http://ow.ly/BKAqn $PG $MMM $PEP	8 8 6 6	Retweet 8 Retweeted 8		Like 6 Liked 6	/IBDinvestors/status/513867789913038848
@RaginCajun @RaginCajun @RaginCajun @RaginCajun @RaginCajun	Cajun‏ @RaginCajun	15 Sep 2014			Top 100 | Momentum Trading with RaginCajun http://stks.co/i14Hp $BBRY $COP $WFC $CLF $PG $BK $POT $CVS $HD $COP $DE $AMTD $MOS $FDX $STZ	1 1 5 5	Retweet 1 Retweeted 1		Like 5 Liked 5	/RaginCajun/status/511737564219600896
@IBDinvestors @IBDinvestors @IBDinvestors @IBDinvestors @IBDinvestors	Investors.com‏Verified account @IBDinvestors	12 Sep 2014			Procter & Gamble has upped its payout 58 straight years and is in this elite stock index http://ibdn.uz/Bs8PW $PG pic.twitter.com/iHe3MCqBZ0	4 4 3 3	Retweet 4 Retweeted 4		Like 3 Liked 3	/IBDinvestors/status/510639020909817856
@Wharton @Wharton @Wharton @Wharton @Wharton	Wharton School‏Verified account @Wharton	2 Sep 2014			Prof. Peter Fader (@FaderP) wonders if Proctor & Gamble $PG is on the verge of “profitable-product death spiral.” http://whr.tn/1tzgEnq	6 6 4 4	Retweet 6 Retweeted 6		Like 4 Liked 4	/Wharton/status/506997007622217728
@garyricciardi @garyricciardi @garyricciardi @garyricciardi @garyricciardi	Gary Ricciardi‏ @garyricciardi	17 Aug 2014			Will P&G let Ivory soap float away after 135 years? $PG http://on.wsj.com/1tdsc0o pic.twitter.com/oFDGMOQA7N	1 20 20 10 10	Retweet 20 Retweeted 20		Like 10 Liked 10	/garyricciardi/status/501168507699343364
@valuewalk @valuewalk @valuewalk @valuewalk @valuewalk	ValueWalk‏ @valuewalk	14 Aug 2014			Companies With Growing Dividends By Industry http://www.valuewalk.com/2014/08/companies-with-growing-dividends-by-industry/ … $PG $KO $JNJ $WMT $XOM $CVX $LMT $MSFTpic.twitter.com/Xn0xOYyD0X	2 2 5 5	Retweet 2 Retweeted 2		Like 5 Liked 5	/valuewalk/status/499978986483908609
@ETFdb @ETFdb @ETFdb @ETFdb @ETFdb	ETFdb‏ @ETFdb	13 Aug 2014			Great list here >> Dividend Leaders by Industry >> http://stks.co/p0fcA >> $XOM $PG $WFC $JNJ $WMT $BA $AAPL @dividenddotcom @valuewalk	1 1 3 3	Retweet 1 Retweeted 1		Like 3 Liked 3	/ETFdb/status/499585705807724544
@Kiplinger @Kiplinger @Kiplinger @Kiplinger @Kiplinger	Kiplinger‏Verified account @Kiplinger	11 Aug 2014			$INTC, $MKC, $PG, $KMB, $JNJ plus other stocks to get dividends every month: http://mykip.co/Vxu8QD	1 3 3 2 2	Retweet 3 Retweeted 3		Like 2 Liked 2	/Kiplinger/status/498908112385224704
@DividendSheet @DividendSheet @DividendSheet @DividendSheet @DividendSheet	Dividend Yield‏ @DividendSheet	10 Aug 2014			Dividend Kings: 15 Stocks With The Longest Dividend Growth History - http://stks.co/g0vah - $KO $PG $MMM and more...	2 2 2 2	Retweet 2 Retweeted 2		Like 2 Liked 2	/DividendSheet/status/498546371864309760
@DougKass @DougKass @DougKass @DougKass @DougKass	Douglas Kass‏Verified account @DougKass	6 Aug 2014			Huge outperformance in defensive consumer staples today (PG KO IFF CLX et al) Not sure if its a "tell." $PG	2 4 4 2 2	Retweet 4 Retweeted 4		Like 2 Liked 2	/DougKass/status/497104493675556864
@abnormalreturns @abnormalreturns @abnormalreturns @abnormalreturns @abnormalreturns	Tadas Viskanta‏ @abnormalreturns	6 Aug 2014			Wednesday links: financial calamities, low cash balances and creativity killers. http://stks.co/g0uXw $SPY $PG $FOXA $S	2 2	Retweet Retweeted		Like 2 Liked 2	/abnormalreturns/status/497064552589443072
@FortuneMagazine @FortuneMagazine @FortuneMagazine @FortuneMagazine @FortuneMagazine	FORTUNE‏Verified account @FortuneMagazine	1 Aug 2014			Procter & Gamble is planning to shed up to 100 brands http://for.tn/1nZjwe0 $PG	2 28 28 11 11	Retweet 28 Retweeted 28		Like 11 Liked 11	/FortuneMagazine/status/495237791278563328
@OptionsHawk @OptionsHawk @OptionsHawk @OptionsHawk @OptionsHawk	Joe Kunkle‏ @OptionsHawk	1 Aug 2014			$PG buyer of 5,000 Aug. 79 calls $1.10 early this morning picked one of the few stocks fighting the tape	2 3 3 3 3	Retweet 3 Retweeted 3		Like 3 Liked 3	/OptionsHawk/status/495233811484246017
@ProcterGamble @ProcterGamble @ProcterGamble @ProcterGamble @ProcterGamble	Procter & Gamble‏Verified account @ProcterGamble	1 Aug 2014			Lafley: "We're announcing an important strategic step forward in P&G’s business and brand portfolio." $PG pic.twitter.com/ZxhhWpyKAV	4 55 55 20 20	Retweet 55 Retweeted 55		Like 20 Liked 20	/ProcterGamble/status/495226037551505408
@KevinKingsbury @KevinKingsbury @KevinKingsbury @KevinKingsbury @KevinKingsbury	Kevin Kingsbury‏ @KevinKingsbury	1 Aug 2014			Major change coming to $PG as it plans to halve the number of brands it carries to 70-80. Private equity is likely salivating this morning.	6 6 1 1	Retweet 6 Retweeted 6		Like 1 Liked 1	/KevinKingsbury/status/495197691279065088
@ProcterGamble @ProcterGamble @ProcterGamble @ProcterGamble @ProcterGamble	Procter & Gamble‏Verified account @ProcterGamble	1 Aug 2014	#earnings		Moeller: "We’ve just completed a challenging and tough on-target year." http://www.pginvestor.com/caldesc.aspx?IID=4004124&Key=1073745689 … $PG #earnings	2 2 2 2	Retweet 2 Retweeted 2		Like 2 Liked 2	/ProcterGamble/status/495193524401627137
@ProcterGamble @ProcterGamble @ProcterGamble @ProcterGamble @ProcterGamble	Procter & Gamble‏Verified account @ProcterGamble	1 Aug 2014			Lafley: “P&G is a company that creates and builds brands that are consumer-preferred.” http://www.pginvestor.com/caldesc.aspx?IID=4004124&Key=1073745689 … $PG pic.twitter.com/xRkFkirONe	1 9 9 7 7	Retweet 9 Retweeted 9		Like 7 Liked 7	/ProcterGamble/status/495188963939061761
@FortuneMagazine @FortuneMagazine @FortuneMagazine @FortuneMagazine @FortuneMagazine	FORTUNE‏Verified account @FortuneMagazine	1 Aug 2014			Cost cuts help Procter & Gamble post a bigger profit http://for.tn/1ocQ575 $PG	1 7 7 3 3	Retweet 7 Retweeted 7		Like 3 Liked 3	/FortuneMagazine/status/495174714059669506
@CNBCnow @CNBCnow @CNBCnow @CNBCnow @CNBCnow	CNBC Now‏Verified account @CNBCnow	1 Aug 2014			Procter & Gamble posts earnings of $0.89 a share vs. $0.91 estimate: http://cnb.cx/1saSKjg • $PG	2 10 10 4 4	Retweet 10 Retweeted 10		Like 4 Liked 4	/CNBCnow/status/495163457163898880
@OpenOutcrier @OpenOutcrier @OpenOutcrier @OpenOutcrier @OpenOutcrier	Open Outcrier‏ @OpenOutcrier	31 Jul 2014			Reporting Earnings tomorrow premarket: $AXL $CLX $CPN $ENB $GHC $HLT $IMGN $KCG $NSP $PG $SPR $TDS $TRGP $USM $WY $XLS	4 4 3 3	Retweet 4 Retweeted 4		Like 3 Liked 3	/OpenOutcrier/status/494838238436425728
@Benzinga @Benzinga @Benzinga @Benzinga @Benzinga	Benzinga.com‏Verified account @Benzinga	29 Jul 2014	#Earnings,premarket	#premarket	#Earnings For The Week Of 7/28: $XOM, $PFE, $TWTR & More $MRK $WFM $PG #premarkethttp://benzinga.com/z/4732297	1 1 2 2	Retweet 1 Retweeted 1		Like 2 Liked 2	/Benzinga/status/494092377514987522
@YahooFinance @YahooFinance @YahooFinance @YahooFinance @YahooFinance	Yahoo Finance‏Verified account @YahooFinance	17 Jul 2014			As births slow and lives get longer, Procter & Gamble turns to adult diapers http://yhoo.it/1rkC3mv $PG	2 12 12 1 1	Retweet 12 Retweeted 12		Like 1 Liked 1	/YahooFinance/status/489849457442582528
@DeirdreBolton @DeirdreBolton @DeirdreBolton @DeirdreBolton @DeirdreBolton @EveningEdit	Deirdre Bolton‏Verified account @DeirdreBolton	15 Jul 2014	#Toyota,cloud	#cloud	39k corp clients incld $GE #Toyota $PG. @BoxHQ @levie w/why his #cloud brand works best. @jolingkent http://bit.ly/1renFfD @RiskRewardFBN	1 3 3 2 2	Retweet 3 Retweeted 3		Like 2 Liked 2	/DeirdreBolton/status/489228589993189376
@FoxBusiness @FoxBusiness @FoxBusiness @FoxBusiness @FoxBusiness	FOX Business‏Verified account @FoxBusiness	30 Jun 2014	#VA		Who better than a Tide guy to clean up the embattled #VA? http://fxn.ws/1rPjaFo via @TeamCavuto $PG	1 3 3 3 3	Retweet 3 Retweeted 3		Like 3 Liked 3	/FoxBusiness/status/483588713466060800
@globeandmail @globeandmail @globeandmail @globeandmail @globeandmail	The Globe and Mail‏Verified account @globeandmail	22 Jun 2014			RT: @globeinvestor 6 dividend stocks with wide moats http://bit.ly/1iR2bwW $CNR $PG $WB $ADP $BNS $SAMGpic.twitter.com/O6h6Dmjjem	1 1 1 5 5	Retweet 1 Retweeted 1		Like 5 Liked 5	/globeandmail/status/480697893104676865
@dividenddotcom @dividenddotcom @dividenddotcom @dividenddotcom @dividenddotcom	Dividend.com‏ @dividenddotcom	16 Jun 2014			Want to align dividend investing with socially-responsible companies? Look no further http://stks.co/c0elh $PG $MSFT $CLX $TXN $GIS	3 3 1 1	Retweet 3 Retweeted 3		Like 1 Liked 1	/dividenddotcom/status/478533775581020160
@FoxBusiness @FoxBusiness @FoxBusiness @FoxBusiness @FoxBusiness	FOX Business‏Verified account @FoxBusiness	12 Jun 2014			.@Starbucks to roll out Duracell Powermats across the nation. @Katie_Roof with the details: http://fxn.ws/1kQFcGI $SBUX $PG	2 13 13 6 6	Retweet 13 Retweeted 13		Like 6 Liked 6	/FoxBusiness/status/477058369166249985
@AOLFinance @AOLFinance @AOLFinance @AOLFinance @AOLFinance	AOL Finance‏Verified account @AOLFinance	12 Jun 2014			Starbucks to offer wireless charging pads http://aol.it/SPB6DD $SBUX $PG	3 3 2 2	Retweet 3 Retweeted 3		Like 2 Liked 2	/AOLFinance/status/477045159897858048
@BrnrJohn @BrnrJohn @BrnrJohn @BrnrJohn @BrnrJohn	John Brenner‏ @BrnrJohn	12 Jun 2014	#tech,iPhone	#iPhone	Starbucks wants to energize you and your device. Via @usatoday http://usat.ly/1hKF1gu #tech #iPhone $SBUX $PG $AAPL	4 4	Retweet 4 Retweeted 4		Like Liked	/BrnrJohn/status/477018968914276352
@StockTwits @StockTwits @StockTwits @StockTwits @StockTwits	StockTwits‏Verified account @StockTwits	30 May 2014			The largest consumer staples ETF, $XLP, hit a new all-time high. It's up 5% this year --> http://stks.co/p0NwB $PG $WMT $KO	10 10 1 1	Retweet 10 Retweeted 10		Like 1 Liked 1	/StockTwits/status/472485139457785858
@OptionsHawk @OptionsHawk @OptionsHawk @OptionsHawk @OptionsHawk	Joe Kunkle‏ @OptionsHawk	30 May 2014			Based on $CL August call activity last few months, I'd give this Ackman talk some credence - very similar to how he positioned in $PG	1 3 3 3 3	Retweet 3 Retweeted 3		Like 3 Liked 3	/OptionsHawk/status/472381316353114112
@LaurenSHirsch @LaurenSHirsch @LaurenSHirsch @LaurenSHirsch @LaurenSHirsch	Lauren Hirsch‏Verified account @LaurenSHirsch	20 May 2014			$PG seen prepping Duracell exit, sources say @mergermarket @Dealreporter	2 2 3 3	Retweet 2 Retweeted 2		Like 3 Liked 3	/LaurenSHirsch/status/468840091818164225
@chensj @chensj @chensj @chensj @chensj	chensj‏ @chensj	15 May 2014			13F filed by Pershing Square Capital Management, L.p. http://specsituations.com/files/13F-HR/0001336528-20140515-142667331.pdf … New Buys: $AIV $AGN $HME Sells: $GGP $PG	1 1 3 3	Retweet 1 Retweeted 1		Like 3 Liked 3	/chensj/status/467047291967504384
@RudyHavenstein @RudyHavenstein @RudyHavenstein @RudyHavenstein @RudyHavenstein @RudyHavenstein	Rudy Havenstein, Smiling Politely‏ @RudyHavenstein	6 May 2014			Plus I've been looking to pick up some $PG shares at one penny.	2 1 1 2 2	Retweet 1 Retweeted 1		Like 2 Liked 2	/RudyHavenstein/status/463751537735372800
@IBDinvestors @IBDinvestors @IBDinvestors @IBDinvestors @IBDinvestors	Investors.com‏Verified account @IBDinvestors	5 May 2014			Amazon-Twitter service hints at targeted ads. http://ibdn.uz/ww0Zo $AMZN $TWTR $SNE $PG	1 2 2 2 2	Retweet 2 Retweeted 2		Like 2 Liked 2	/IBDinvestors/status/463497314645315584
@IBDinvestors @IBDinvestors @IBDinvestors @IBDinvestors @IBDinvestors	Investors.com‏Verified account @IBDinvestors	1 May 2014			The Big Picture: Nasdaq sputters but IBD 50 pops 1.2% - $$ http://ibdn.uz/wogVh $PG $MMM $XOM $WMT $LOpic.twitter.com/t7ABjSyRLm	2 2 5 5	Retweet 2 Retweeted 2		Like 5 Liked 5	/IBDinvestors/status/462064106552705024
@LaMonicaBuzz @LaMonicaBuzz @LaMonicaBuzz @LaMonicaBuzz @LaMonicaBuzz	Paul R. La Monica‏Verified account @LaMonicaBuzz	23 Apr 2014			If I got a $ every time I spotted somebody in media writing Proctor & Gamble instead of Procter & Gamble, I'd be richer than Buffett. $PG	3 3 3 3	Retweet 3 Retweeted 3		Like 3 Liked 3	/LaMonicaBuzz/status/459022088049668096
@ProcterGamble @ProcterGamble @ProcterGamble @ProcterGamble @ProcterGamble	Procter & Gamble‏Verified account @ProcterGamble	23 Apr 2014	#earnings		Moeller: "IRI Pacesetters for CY13 show our commitment to innovation." http://www.pginvestor.com/caldesc.aspx?IID=4004124&Key=1073745241 … $PG #earningspic.twitter.com/JoNDQ6z3je	8 8 6 6	Retweet 8 Retweeted 8		Like 6 Liked 6	/ProcterGamble/status/458950152695209984
@ProcterGamble @ProcterGamble @ProcterGamble @ProcterGamble @ProcterGamble	Procter & Gamble‏Verified account @ProcterGamble	23 Apr 2014	#earnings		Moeller: "Value creation for consumers & share owners remains our top priority." http://www.pginvestor.com/caldesc.aspx?IID=4004124&Key=1073745241 … $PG #earningspic.twitter.com/fxj0ikRxXy	7 7 6 6	Retweet 7 Retweeted 7		Like 6 Liked 6	/ProcterGamble/status/458947798075838464
@AaronSobeskiBNN @AaronSobeskiBNN @AaronSobeskiBNN @AaronSobeskiBNN @AaronSobeskiBNN	Aaron Sobeski‏ @AaronSobeskiBNN	23 Apr 2014	#emergingmarket		Erin Lash of @MorningstarInc tells @BNN $PG can grow sales by adapting to #emergingmarket consumers. Example:men who shave w/o running water	5 5 1 1	Retweet 5 Retweeted 5		Like 1 Liked 1	/AaronSobeskiBNN/status/458942358034194432
@DividendSheet @DividendSheet @DividendSheet @DividendSheet @DividendSheet	Dividend Yield‏ @DividendSheet	22 Mar 2014			5 Attractive Long-Term Dividend Growth Stocks That Investors Love - http://stks.co/c0MI2 - $JNJ $GPC $CVX $PG $EMR - Please Retweet	2 2 1 1	Retweet 2 Retweeted 2		Like 1 Liked 1	/DividendSheet/status/447387645555920897
@CNBCFastMoney @CNBCFastMoney @CNBCFastMoney @CNBCFastMoney @CNBCFastMoney	CNBC's Fast Money‏Verified account @CNBCFastMoney	10 Mar 2014			Your first trade for Tuesday, March 11 http://cnb.cx/1kHSAgY $XLB $FEYE $BAC $XLF $PLUG $DNKN $HON $PG	2 2 2 2	Retweet 2 Retweeted 2		Like 2 Liked 2	/CNBCFastMoney/status/443151360125845504
@KeithMcCullough @KeithMcCullough @KeithMcCullough @KeithMcCullough @KeithMcCullough	Keith McCullough‏Verified account @KeithMcCullough	28 Feb 2014			$KO and $PG are borderline layup shorts here @HedgeyeStaples	2 2 2 2	Retweet 2 Retweeted 2		Like 2 Liked 2	/KeithMcCullough/status/439495500459704320
@NYSE @NYSE @NYSE @NYSE @NYSE	NYSE 🏛‏Verified account @NYSE	10 Feb 2014	#Sochi2014,BecauseOfMoms,Olympics	#BecauseOfMoms	Have you thanked your mom today? @ProctorGamble salutes mothers of #Sochi2014 athletes: http://bit.ly/1kwFPWk #BecauseOfMoms #Olympics $PG	4 4 5 5	Retweet 4 Retweeted 4		Like 5 Liked 5	/NYSE/status/433000206057996288
@RyanMorse33 @RyanMorse33 @RyanMorse33 @RyanMorse33 @RyanMorse33	Ryan Morse‏ @RyanMorse33	23 Jan 2014			Companies of significance reporting after bell today: $MSFT $SBUX $ISRG Not much on the data front tonight and tomorrow. $PG in the am.	2 2 2 2	Retweet 2 Retweeted 2		Like 2 Liked 2	/RyanMorse33/status/426432220686200832
@SeekingAlpha @SeekingAlpha @SeekingAlpha @SeekingAlpha @SeekingAlpha	Seeking Alpha‏ @SeekingAlpha	23 Jan 2014			Metrics For Dividend Growth Investors http://seekingalpha.com/article/1962221-metrics-for-dividend-growth-investors?source=feed_f … $BPL $EPD $MMP $PG $SJR	1 1 4 4	Retweet 1 Retweeted 1		Like 4 Liked 4	/SeekingAlpha/status/426355793110130689
@Trefis @Trefis @Trefis @Trefis @Trefis	TREFIS‏ @Trefis	22 Jan 2014			Emerging Markets Will Continue To Lead Procter & Gamble's Growth, Beauty Has A Moderate... http://tref.is/1f6Cl94 by Trefis Team $PG $CL $UL	1 1	Retweet Retweeted		Like 1 Liked 1	/Trefis/status/426037624206151680
@CBOE @CBOE @CBOE @CBOE @CBOE	Cboe‏Verified account @CBOE	22 Jan 2014			Options expected to be active @ CBOE: $AMD $IBM $COH $BBRY $NUAN $PG $SBUX $NFLX	3 3 2 2	Retweet 3 Retweeted 3		Like 2 Liked 2	/CBOE/status/425993785881817088
@DividendGrowth @DividendGrowth @DividendGrowth @DividendGrowth @DividendGrowth	Dividend Investor‏ @DividendGrowth	22 Jan 2014	#dividends,investing	#investing	Dividend Investors Should Ignore Price Fluctuations http://www.dividendgrowthinvestor.com/2013/07/dividend-investors-should-ignore-price.html … $ABT $JNJ $PG $MCD $KO #dividends #investing	1 1	Retweet 1 Retweeted 1		Like Liked	/DividendGrowth/status/425977508828565504
@Retail_Guru @Retail_Guru @Retail_Guru @Retail_Guru @Retail_Guru	Rahul Sharma‏ @Retail_Guru	21 Jan 2014			Unilever saw a smart recovery in EM sales growth (+8.4%); Lat Am returned to double digit growth & Asia healthy as well $UN $PG $CL $KO $PM	2 2 2 2	Retweet 2 Retweeted 2		Like 2 Liked 2	/Retail_Guru/status/425635485369643008
@Retail_Guru @Retail_Guru @Retail_Guru @Retail_Guru @Retail_Guru	Rahul Sharma‏ @Retail_Guru	21 Jan 2014			Unilever one again a tale of two companies, mirorring sector trends: household/personal care sales +7% & foods flat $UN $PG $CL $K $GIS	1 2 2 2 2	Retweet 2 Retweeted 2		Like 2 Liked 2	/Retail_Guru/status/425556200504057856
@CashRocket @CashRocket @CashRocket @CashRocket @CashRocket	CR ♣️ ♦️ ♥️ ♠️‏ @CashRocket	20 Jan 2014			A sampling of tradeable names you know reporting this week: $COH $DAL $EBAY $FCX $HAL $HON $IBM $MCD $MSFT $NFLX $PG $SBUX $STT $UNP $UTX	1 1 1 3 3	Retweet 1 Retweeted 1		Like 3 Liked 3	/CashRocket/status/425346284522708994
@bobcatfyi @bobcatfyi @bobcatfyi @bobcatfyi @bobcatfyi	Stockcat‏ @bobcatfyi	20 Jan 2014			Earnings: Tue 1/21 – $AMD $JNJ $VZ $IBM Wed 1/22 – $COH $EBAY $FFIV $NFLX $SNDK Thur 1/23 – $ISRG $MCD $MSFT $SBUX Fri 1/24 – $PG	2 2	Retweet Retweeted		Like 2 Liked 2	/bobcatfyi/status/425336480098041856
@ExileOnBaySt @ExileOnBaySt @ExileOnBaySt @ExileOnBaySt @ExileOnBaySt	ExileOnBaySt‏ @ExileOnBaySt	19 Jan 2014			Earnings: Tues $DAL, $IBM, $JNJ, $TXN, $BHI Wed $NFLX, $USB, $EBAY, $FCX, Thurs $SBUX, $LMT, $UNP, $MCD, $MSFT & Fri $BMY, $PG, $KMB, $SST.	1 1	Retweet Retweeted		Like 1 Liked 1	/ExileOnBaySt/status/424999436679278592
@eschulze9 @eschulze9 @eschulze9 @eschulze9 @eschulze9	Elizabeth Schulze‏Verified account @eschulze9	17 Jan 2014			Big names on the earnings calendar for next week: $DAL $NFLX $SBUX $PG pic.twitter.com/xbdq0ZBaDB	3 3	Retweet Retweeted		Like 3 Liked 3	/eschulze9/status/424343379808247809
@LaMonicaBuzz @LaMonicaBuzz @LaMonicaBuzz @LaMonicaBuzz @LaMonicaBuzz	Paul R. La Monica‏Verified account @LaMonicaBuzz	17 Jan 2014			Tickerpalooza! Next week's short. Market closed Monday for MLK, Jr. Day. But results due from $DAL $NFLX $EBAY $SBUX $MCD $MSFT $VZ $PG $JNJ	1 1	Retweet Retweeted		Like 1 Liked 1	/LaMonicaBuzz/status/424285587164508161
@ProcterGamble @ProcterGamble @ProcterGamble @ProcterGamble @ProcterGamble	Procter & Gamble‏Verified account @ProcterGamble	14 Jan 2014			We're continuing our long-standing tradition of returning cash to shareholders with today’s quarterly dividend: http://news.pg.com/press-release/pg-corporate-announcements/pg-declares-quarterly-dividend-9 … $PG	3 3 4 4	Retweet 3 Retweeted 3		Like 4 Liked 4	/ProcterGamble/status/423153463707443201
@andrescardenal @andrescardenal @andrescardenal @andrescardenal @andrescardenal	Andres Cardenal‏ @andrescardenal	13 Jan 2014			3 Dividend Growth Companies From Warren Buffett's Portfolio ($BRK-A, $BRK-B, $KO, $PG, $WMT): http://www.fool.com/investing/general/2014/01/12/3-dividend-growth-companies-from-warren-buffett-s.aspx#.UtQIIW4_i10.twitter … via @themotleyfool	2 2	Retweet 2 Retweeted 2		Like Liked	/andrescardenal/status/422758598725222401
@tierrapartners @tierrapartners @tierrapartners @tierrapartners @tierrapartners	Tierra Partners‏ @tierrapartners	11 Jan 2014			In descending order, most expensive US megacaps: $FB $VZ $GILD $MA $MRK $GOOG $V $BAC $BA $T $DIS $HD $CMCS $JNJ $KO $PFE $PG $UTX	3 3	Retweet 3 Retweeted 3		Like Liked	/tierrapartners/status/422015009737424896
@FittererMatt @FittererMatt @FittererMatt @FittererMatt @FittererMatt	Matt Fitterer‏ @FittererMatt	9 Jan 2014			Top 10 stocks held by Congres in 2012; $GE, $WFC, $MSFT, $PG, $AAPL, $BAC, $JPM, $IBM, $CSCO, $T. 3 big banks, 4 tech, 1 comm, consumer, ind	6 6	Retweet Retweeted		Like 6 Liked 6	/FittererMatt/status/421357948384735232
@DavidSchawel @DavidSchawel @DavidSchawel @DavidSchawel @DavidSchawel	David Schawel‏ @DavidSchawel	9 Jan 2014			Amazing how many major companies are now doing promoted tweets. I've seen $CSCO, $PG, and $WEN within the last two days alone	1 1 1	Retweet Retweeted		Like 1 Liked 1	/DavidSchawel/status/421326961328132097
@Benzinga @Benzinga @Benzinga @Benzinga @Benzinga	Benzinga.com‏Verified account @Benzinga	9 Jan 2014			Procter & Gamble vs. Johnson & Johnson: Which is the Better Bet? $JNJ $PG http://benzinga.com/z/4196597	1 1 1 1 1	Retweet 1 Retweeted 1		Like 1 Liked 1	/Benzinga/status/421252109799923712
@alexcoolidge @alexcoolidge @alexcoolidge @alexcoolidge @alexcoolidge	Alex Coolidge‏Verified account @alexcoolidge	8 Jan 2014			P&G aims for moms' heart with latest 'Thank you' ad http://cin.ci/1kr8JYO @Enquirer $PG	3 3 1 1	Retweet 3 Retweeted 3		Like 1 Liked 1	/alexcoolidge/status/421010272426270720
@stockguy22 @stockguy22 @stockguy22 @stockguy22 @stockguy22	Stockguy22‏ @stockguy22	5 Jan 2014	#OIL		If you missed Saturday’s Webinar uploaded yesterday-http://sg22.ly/IzEUEv $SPY $PG #OIL $SCO $UCO $USO $BAC $PXLW $TSLA $DE $CAT $FDO etc.	1	Retweet Retweeted		Like Liked	/stockguy22/status/420030115850878976
@Contrahour @Contrahour @Contrahour @Contrahour @Contrahour	Contrahour‏ @Contrahour	2 Jan 2014			Dogs o' the Dow stocks for 2014: $T 5.1%, $VZ 4.2%, $INTC 3.5%, $MRK 3.5%, $MCD 3.2%, $PFE 3.1%, $CVX 3.1%, $CSCO 2.9%, $PG 2.8%, $JNJ 2.8%	1 1	Retweet 1 Retweeted 1		Like Liked	/Contrahour/status/418725289909182464
@DividendGrowth @DividendGrowth @DividendGrowth @DividendGrowth @DividendGrowth	Dividend Investor‏ @DividendGrowth	2 Jan 2014	#dividends,investing,dividend	#investing	Should you try leveraged dividend investing? http://www.dividendgrowthinvestor.com/2013/12/leveraged-dividend-growth-investing.html … $TGT $BDX $PG #dividends #investing #dividend		Retweet Retweeted		Like Liked	/DividendGrowth/status/418723723340836864
@StockCharts @StockCharts @StockCharts @StockCharts @StockCharts	StockCharts.com‏ @StockCharts	2 Jan 2014			$COP Firms on Good Volume. $FLSR Continues to Show Relative Weakness. Plus $GPS, $LUB, $PG, $TSM http://bit.ly/1ivT1ti	1 1 1 1	Retweet 1 Retweeted 1		Like 1 Liked 1	/StockCharts/status/418721133794320385
@stocknews77 @stocknews77 @stocknews77 @stocknews77 @stocknews77	LoveStockNews‏ @stocknews77	2 Jan 2014	#stock,stocks,stockaction	#stocks	$PG - China Gloss Fades With Revlon Exit -> http://stock-news.net/191848 #stock #stocks #stockaction		Retweet Retweeted		Like Liked	/stocknews77/status/418693658201042945
@Robertlesnicki @Robertlesnicki @Robertlesnicki @Robertlesnicki @Robertlesnicki	Robert Lesnicki‏ @Robertlesnicki	1 Jan 2014			5 weakest Dow stocks according to RSI indicator gives you: $JNJ $PG $PFE $VZ $MSFT http://stks.co/c03Ga $STUDY	1 1 1	Retweet 1 Retweeted 1		Like Liked	/Robertlesnicki/status/418536391681654784
@Bidnessetc @Bidnessetc @Bidnessetc @Bidnessetc @Bidnessetc	Bidness Etc‏ @Bidnessetc	1 Jan 2014			$PG is trading at 6% discount to household/personal product sector and 6% premium to consumer staples sector | http://bit.ly/1bwrbV4		Retweet Retweeted		Like Liked	/Bidnessetc/status/418526077699366913
@Bidnessetc @Bidnessetc @Bidnessetc @Bidnessetc @Bidnessetc	Bidness Etc‏ @Bidnessetc	1 Jan 2014			In a bear case, using P/E of 15x $PG stock may fall 18% to $67 in FY15 | http://bit.ly/19bdLBo		Retweet Retweeted		Like Liked	/Bidnessetc/status/418500391219625985
@Bidnessetc @Bidnessetc @Bidnessetc @Bidnessetc @Bidnessetc	Bidness Etc‏ @Bidnessetc	1 Jan 2014			One of the easy explanations for why that happens is that most businesses forget that celebrities | http://bit.ly/5celebendrse | $PG		Retweet Retweeted		Like Liked	/Bidnessetc/status/418472126530584577
@BuckeyeRidley @BuckeyeRidley @BuckeyeRidley @BuckeyeRidley @BuckeyeRidley @ProcterGamble	Matt Ridley‏ @BuckeyeRidley	1 Jan 2014	#Pods,Happy2014	#Happy2014	@ProcterGamble I Love the @tide #Pods & @Duracell batteries. #Happy2014 $PG		Retweet Retweeted		Like Liked	/BuckeyeRidley/status/418417326879293440
@ADVFNplc @ADVFNplc @ADVFNplc @ADVFNplc @ADVFNplc	Live Stock News‏ @ADVFNplc	1 Jan 2014			$PG - Mr. Clean To Help Clean Up Times Square With New Liquid Muscle On New Year's Day After Biggest Party Of http://uk.advfn.com/news/PRNUS/2014/article/60525502?xref=newsalerttweet&adw=1126416 …		Retweet Retweeted		Like Liked	/ADVFNplc/status/418410543440220161
@SeekingAlpha @SeekingAlpha @SeekingAlpha @SeekingAlpha @SeekingAlpha	Seeking Alpha‏ @SeekingAlpha	1 Jan 2014			The Perfect Portfolio: End Of Year Review http://seekingalpha.com/article/1923881-the-perfect-portfolio-end-of-year-review?source=feed_f … $ABBV $ABT $CA $CL $CVX $INTC $JNJ $KMB $KO $MCD $MO $MSFT $PG $RAI	1 1 1 1	Retweet 1 Retweeted 1		Like 1 Liked 1	/SeekingAlpha/status/418312822838145024
@BigMorry123 @BigMorry123 @BigMorry123 @BigMorry123 @BigMorry123 @FoxonStocks	Aaron Morrison‏ @BigMorry123	31 Dec 2013			@FoxonStocks I'm doing ok. $UA and $PG were my big winners. Bought $BRK.B and $DE during the summer, b/c they will rip higher in 2014.		Retweet Retweeted		Like Liked	/BigMorry123/status/418273317057863681
@FoxBusiness @FoxBusiness @FoxBusiness @FoxBusiness @FoxBusiness	FOX Business‏Verified account @FoxBusiness	29 Oct 2013			Procter & Gamble, American Express, 3M and Visa each hit an all-time high today. $PG $AXP $MMM $V	2 2 3 3	Retweet 2 Retweeted 2		Like 3 Liked 3	/FoxBusiness/status/395261337712209921
@LaMonicaBuzz @LaMonicaBuzz @LaMonicaBuzz @LaMonicaBuzz @LaMonicaBuzz	Paul R. La Monica‏Verified account @LaMonicaBuzz	13 Nov 2013			So many stocks at all-time high. So little space to list them all. $ADBE $AOL $BBBY $CRM $DDD $DKS $INTU $JWN $LOW $NKE $M $P $PCLN $PG $UPS	1 4 4	Retweet 4 Retweeted 4		Like Liked	/LaMonicaBuzz/status/400725460679528448
@StockTwits @StockTwits @StockTwits @StockTwits @StockTwits	StockTwits‏Verified account @StockTwits	14 Nov 2013			Warren Buffett's 7 largest holdings: 1.) $WFC 2.) $KO 3.) $IBM 4.) $AXP 5.) $PG 6.) $WMT 7.) $XOM http://stks.co/asbj	9 48 48 56 56	Retweet 48 Retweeted 48		Like 56 Liked 56	/StockTwits/status/401110647947026432
@MarketWatch @MarketWatch @MarketWatch @MarketWatch @MarketWatch	MarketWatch‏Verified account @MarketWatch	30 Aug 2013			Procter & Gamble says trades will stand after company's mini flash-crash on Friday. http://on.mktw.net/18bHwid $PG pic.twitter.com/X6omVEd9V6	21 21 5 5	Retweet 21 Retweeted 21		Like 5 Liked 5	/MarketWatch/status/373528839928156160
@CNBCFastMoney @CNBCFastMoney @CNBCFastMoney @CNBCFastMoney @CNBCFastMoney	CNBC's Fast Money‏Verified account @CNBCFastMoney	25 Oct 2013			Amazon stock heading to $400: Analyst http://cnb.cx/1bmxexm $AMZN $PG $GOOG $AAPL $WMT	2	Retweet Retweeted		Like Liked	/CNBCFastMoney/status/393807755376459776
@Change @Change @Change @Change @Change	Change.org‏Verified account @Change	1 Dec 2013			"He has to receive nebulizer treatments every 6 hours." https://www.change.org/petitions/procter-gamble-and-tide-detergent-protect-kids-from-toxic-laundry-pods?utm_source=social_media&utm_medium=twitter&utm_campaign=us … $PG	4 4 3 3	Retweet 4 Retweeted 4		Like 3 Liked 3	/Change/status/407170048697335808
@Forbes @Forbes @Forbes @Forbes @Forbes	Forbes‏Verified account @Forbes	25 Oct 2013			P&G posts modest sales growth, predicting continued growth in 2014 with beauty innovations coming in Dec http://onforb.es/H6zlfu $PG	1 17 17 6 6	Retweet 17 Retweeted 17		Like 6 Liked 6	/Forbes/status/393774598321606656
@DividendGrowth @DividendGrowth @DividendGrowth @DividendGrowth @DividendGrowth	Dividend Investor‏ @DividendGrowth	31 Dec 2013	#dividends,investing,dividend	#investing	Is the End of Dividend Investing Coming? http://www.dividendgrowthinvestor.com/2013/12/is-end-of-dividend-investing-coming.html … $PG $KO #dividends #investing #dividend	1 1 1 1	Retweet 1 Retweeted 1		Like 1 Liked 1	/DividendGrowth/status/418023324195639296
@nybigtymer @nybigtymer @nybigtymer @nybigtymer @nybigtymer	Sheraz‏ @nybigtymer	24 Dec 2013			2014 wish/watch list: $UA $V $JNJ $PG $PEP $GOOG $DEO $PFE $KORS $GE	1 1 1 2 2	Retweet 1 Retweeted 1		Like 2 Liked 2	/nybigtymer/status/415647921665605633
@IBDinvestors @IBDinvestors @IBDinvestors @IBDinvestors @IBDinvestors	Investors.com‏Verified account @IBDinvestors	23 Dec 2013			Africa Rewards, Risks Offer Huge Business Opportunity http://ibdn.uz/s20dU $PG $WMTpic.twitter.com/XDIfO6oTKC	2 2 4 4	Retweet 2 Retweeted 2		Like 4 Liked 4	/IBDinvestors/status/415258585346887680
@NYSE @NYSE @NYSE @NYSE @NYSE	NYSE 🏛‏Verified account @NYSE	19 Dec 2013	#Startup,BigStage	#BigStage	#Startup innovations have the attention of @MotoSolutions, @Merck, @ProcterGamble $MSI $PG $MRK #BigStage http://bit.ly/JHOoON	1 3 3 3 3	Retweet 3 Retweeted 3		Like 3 Liked 3	/NYSE/status/413697921763516417
@mister__x_ @mister__x_ @mister__x_ @mister__x_ @mister__x_	Mister_X‏ @mister__x_	16 Dec 2013			$PG, $PEP, $CL getting interesting, but not just yet. Taper talk from Fed can drag down defensives.	2 2	Retweet Retweeted		Like 2 Liked 2	/mister__x_/status/412641401742966784
@EddyElfenbein @EddyElfenbein @EddyElfenbein @EddyElfenbein @EddyElfenbein	Eddy Elfenbein‏Verified account @EddyElfenbein	4 Dec 2013			Here's an index fund with zero fees. Buy theses six stocks; $WFC $XOM $JNJ $IBM $PG $T. Deviation from index will be minimal.	3 2 2 4 4	Retweet 2 Retweeted 2		Like 4 Liked 4	/EddyElfenbein/status/408337117241036801
@dfindles @dfindles @dfindles @dfindles @dfindles	Deborah Findling‏ @dfindles	29 Nov 2013			In case you ever wanted to know who the top 35 Advertisers on $FB were... via @businessinsider http://read.bi/1b3xXoz $PG $AMZN $MSFT	2 1 1 2 2	Retweet 1 Retweeted 1		Like 2 Liked 2	/dfindles/status/406409555594055681
@ProcterGamble @ProcterGamble @ProcterGamble @ProcterGamble @ProcterGamble	Procter & Gamble‏Verified account @ProcterGamble	19 Nov 2013			Listen to a replay of CFO Jon Moeller’s presentation today at the Morgan Stanley Global Consumer & Retail Conf: http://www.pginvestor.com/phoenix.zhtml?c=104574&p=irol-EventDetails&EventId=5053838 … $PG	2 2 5 5	Retweet 2 Retweeted 2		Like 5 Liked 5	/ProcterGamble/status/402873561867882498
@ProcterGamble @ProcterGamble @ProcterGamble @ProcterGamble @ProcterGamble	Procter & Gamble‏Verified account @ProcterGamble	19 Nov 2013	#HealthCare		“We’re focusing on growing in the #HealthCare space—expanding into new markets, brands, categories.” -CFO Moeller http://www.pginvestor.com/phoenix.zhtml?c=104574&p=irol-EventDetails&EventId=5053838 … $PG	5 5 5 5	Retweet 5 Retweeted 5		Like 5 Liked 5	/ProcterGamble/status/402797153237491712
@ProcterGamble @ProcterGamble @ProcterGamble @ProcterGamble @ProcterGamble	Procter & Gamble‏Verified account @ProcterGamble	19 Nov 2013	#beauty		“Last 25 yrs, we’ve built largest & most profitable #beauty & grooming businesses in the world.” -CFO Moeller $PG pic.twitter.com/A8SNn93SMZ	3 23 23 8 8	Retweet 23 Retweeted 23		Like 8 Liked 8	/ProcterGamble/status/402795309182365696
@RedDogT3 @RedDogT3 @RedDogT3 @RedDogT3 @RedDogT3	Scott Redler‏Verified account @RedDogT3	14 Nov 2013			Stocks working nicely from @t3live Off the Charts newsletter watch-list: $PG $WDC $YHOO $BA $TXN http://ow.ly/qP48u	3 3 2 2	Retweet 3 Retweeted 3		Like 2 Liked 2	/RedDogT3/status/401018951263850496
@LinYingjun @LinYingjun @LinYingjun @LinYingjun @LinYingjun	LinYingjun‏ @LinYingjun	13 Nov 2013	#mkt		$PG one could long on its break out point. But I would rather site back and watch and be stock sitter..#mkt $UAL, $RSOL $P $UNG. $ACRE :-)	2 2 1 1	Retweet 2 Retweeted 2		Like 1 Liked 1	/LinYingjun/status/400641719739244544
@seeitmarket @seeitmarket @seeitmarket @seeitmarket @seeitmarket	See It Market‏ @seeitmarket	9 Nov 2013			Premium Price Bubble May Soon Hit Consumer Demand http://stks.co/pbdA by @heartcapital $AAPL $FB $TIF $PG $WMT $MACRO	2 2 1 1	Retweet 2 Retweeted 2		Like 1 Liked 1	/seeitmarket/status/399324862335840256
@DividendGrowth @DividendGrowth @DividendGrowth @DividendGrowth @DividendGrowth	Dividend Investor‏ @DividendGrowth	8 Nov 2013	#dividends,retirement,investing	#retirement	How to live off dividends in retirement http://www.dividendgrowthinvestor.com/2011/05/how-to-live-off-dividends-in-retirement.html … $KMP $PG $WAG $O $KO $WMT #dividends #retirement #investing	1 1	Retweet 1 Retweeted 1		Like Liked	/DividendGrowth/status/398792347976478721
@JasonRaznick @JasonRaznick @JasonRaznick @JasonRaznick @JasonRaznick	JasonRaznick‏Verified account @JasonRaznick	4 Nov 2013			Kellogg 3Q Earnings Report Includes News of Restructuring, Job Cuts $GIS $K $PG http://benzinga.com/z/4048882	1 1 2 2	Retweet 1 Retweeted 1		Like 2 Liked 2	/JasonRaznick/status/397503572343934976
@YahooFinance @YahooFinance @YahooFinance @YahooFinance @YahooFinance	Yahoo Finance‏Verified account @YahooFinance	31 Oct 2013	#Halloween		"Crest toothpaste: Go ahead. Eat all that candy" http://yhoo.it/1dTgwdZ (via @CNBC): $PG #Halloween	2 2 1 1	Retweet 2 Retweeted 2		Like 1 Liked 1	/YahooFinance/status/395939416738631681
@janewells @janewells @janewells @janewells @janewells	janewells‏Verified account @janewells	31 Oct 2013			Crest makes a little girl throw up this Halloween. We asked why. $PG http://www.cnbc.com/id/101159548	8 2 2 1 1	Retweet 2 Retweeted 2		Like 1 Liked 1	/janewells/status/395935829291311106
@ProcterGamble @ProcterGamble @ProcterGamble @ProcterGamble @ProcterGamble	Procter & Gamble‏Verified account @ProcterGamble	25 Oct 2013	#earnings		CFO Moeller: We're committed to make productivity a core strength & sustainable competitive advantage: $PG #earningspic.twitter.com/WPxKSmH5d6	2 10 10 4 4	Retweet 10 Retweeted 10		Like 4 Liked 4	/ProcterGamble/status/393718868117450752
@ProcterGamble @ProcterGamble @ProcterGamble @ProcterGamble @ProcterGamble	Procter & Gamble‏Verified account @ProcterGamble	25 Oct 2013	#earnings		CFO Moeller: Value creation for consumers & share owners is our top priority: http://www.pginvestor.com/phoenix.zhtml?c=104574&p=irol-EventDetails&EventId=5024610 … $PG #earningspic.twitter.com/NXDeBuCOyI	3 11 11 8 8	Retweet 11 Retweeted 11		Like 8 Liked 8	/ProcterGamble/status/393718491393437697
@ProcterGamble @ProcterGamble @ProcterGamble @ProcterGamble @ProcterGamble	Procter & Gamble‏Verified account @ProcterGamble	25 Oct 2013	#earnings		CFO Moeller: P&G repurchased $2.5B in stock, & returned $1.7B of cash to shareholders in dividends: http://www.pginvestor.com/phoenix.zhtml?c=104574&p=irol-EventDetails&EventId=5024610 … $PG #earnings	8 8 4 4	Retweet 8 Retweeted 8		Like 4 Liked 4	/ProcterGamble/status/393718264439648257
@MarketWatch @MarketWatch @MarketWatch @MarketWatch @MarketWatch	MarketWatch‏Verified account @MarketWatch	25 Oct 2013	#EarningsWall		Key upcoming earnings reports we're monitoring: $PG $UPS $MCO http://on.mktw.net/1aaFhRj #EarningsWall	1 4 4 1 1	Retweet 4 Retweeted 4		Like 1 Liked 1	/MarketWatch/status/393633306824425472
@DailyTicker @DailyTicker @DailyTicker @DailyTicker @DailyTicker	The Daily Ticker‏ @DailyTicker	15 Oct 2013			Paper Towels Could Be Key to $AMZNs Growth: Will Lower Prices Follow? (VIDEO) http://yhoo.it/194R9Be @aarontask @hblodget $PG	1 1 1 2 2	Retweet 1 Retweeted 1		Like 2 Liked 2	/DailyTicker/status/390155865392558080
@Change @Change @Change @Change @Change	Change.org‏Verified account @Change	8 Oct 2013			(Video) Chicago grandmother discusses her @Change campaign for safer @Tide pods http://bit.ly/19u3AcL $PG	5 5 2 2	Retweet 5 Retweeted 5		Like 2 Liked 2	/Change/status/387617309021732864
@YahooFinance @YahooFinance @YahooFinance @YahooFinance @YahooFinance	Yahoo Finance‏Verified account @YahooFinance	12 Sep 2013	#Walmart,chemicals,cosmetics,cleaning	#chemicals	AP: #Walmart asks suppliers to phase out 10 toxic #chemicals from #cosmetics and #cleaning products: http://yhoo.it/14JXnYB $WMT $PG $JNJ	1 7 7 2 2	Retweet 7 Retweeted 7		Like 2 Liked 2	/YahooFinance/status/378258134001000448
@TraderPlanet @TraderPlanet @TraderPlanet @TraderPlanet @TraderPlanet	TraderPlanet‏ @TraderPlanet	5 Sep 2013	#Options		Consumer Staples: Slow And Steady Wins The Race http://stks.co/sR5z $XLP $PG $KO via @MitchellKWarren #Options	2 2 1 1	Retweet 2 Retweeted 2		Like 1 Liked 1	/TraderPlanet/status/375610942874075137
@amberkanwar @amberkanwar @amberkanwar @amberkanwar @amberkanwar	Amber Kanwar‏Verified account @amberkanwar	16 Aug 2013			Top 50 largest hedge funds bought $DELL, $TMO and $AAPL in Q2...sold $PG $BIDU and $GOOG via @FactSet	3 3 2 2	Retweet 3 Retweeted 3		Like 2 Liked 2	/amberkanwar/status/368383888927621120
@tlmontana @tlmontana @tlmontana @tlmontana @tlmontana @SeekingAlpha	Madison Montana!!‏ @tlmontana	4 Aug 2013			“@SeekingAlpha: Avoid The Poor House With Dividend Growth Stocks http://seekingalpha.com/f/a/ycp6 $AAPL $NLY $PG $CVX $JNJ $T $XOM $KO”	1 1 1 3 3	Retweet 1 Retweeted 1		Like 3 Liked 3	/tlmontana/status/364046503029243904
@NicoleLapin @NicoleLapin @NicoleLapin @NicoleLapin @NicoleLapin	Nicole Lapin‏Verified account @NicoleLapin	2 Aug 2013	#TGIF		Razor sales down (both $PG & $ENR reporting losses this year), popularity of 'hipster beards' to blame? #TGIF	3 6 6 1 1	Retweet 6 Retweeted 6		Like 1 Liked 1	/NicoleLapin/status/363389041124708353
@bespokeinvest @bespokeinvest @bespokeinvest @bespokeinvest @bespokeinvest	Bespoke‏ @bespokeinvest	11 Jul 2013			17 of the 30 Dow stocks are back in overbought territory: http://www.bespokeinvest.com/thinkbig/2013/7/11/back-to-overbought.html … $BAC $IBM $CAT $UTX $XOM $WMT $JNJ $PG $INTC $AA $BA $$	1 4 4 1 1	Retweet 4 Retweeted 4		Like 1 Liked 1	/bespokeinvest/status/355415297202716672
@AndriaCheng @AndriaCheng @AndriaCheng @AndriaCheng @AndriaCheng	Andria Cheng‏Verified account @AndriaCheng	18 Jun 2013			When it comes to household items, selling straight to consumers online is the new trend http://on.mktw.net/11MORkB @ProcterGamble @BurtsBees $PG	10 10 2 2	Retweet 10 Retweeted 10		Like 2 Liked 2	/AndriaCheng/status/347097559224963072
@AOLFinance @AOLFinance @AOLFinance @AOLFinance @AOLFinance	AOL Finance‏Verified account @AOLFinance	12 Jun 2013	#marketing,Manhattan	#Manhattan	P&G's new #marketing campaign takes #Manhattan later this month http://aol.it/14woPWJ $PG	2 2 1 1	Retweet 2 Retweeted 2		Like 1 Liked 1	/AOLFinance/status/344856891828105216
@AOLFinance @AOLFinance @AOLFinance @AOLFinance @AOLFinance	AOL Finance‏Verified account @AOLFinance	12 Jun 2013	#product		Procter & Gamble to blanket Manhattan with #product samples http://aol.it/14woKm4 $PG	3 3 1 1	Retweet 3 Retweeted 3		Like 1 Liked 1	/AOLFinance/status/344781741246009344
@StockTwits @StockTwits @StockTwits @StockTwits @StockTwits	StockTwits‏Verified account @StockTwits	24 May 2013			"@RyanDetrick: Everyone can thank Cincinnati based $PG for keeping $DJIA streak of 102 days without 3 straight down days intact." $DIA	2 2 3 3	Retweet 2 Retweeted 2		Like 3 Liked 3	/StockTwits/status/338023621467439105
@ReutersInsider @ReutersInsider @ReutersInsider @ReutersInsider @ReutersInsider	Reuters Insider‏Verified account @ReutersInsider	24 May 2013			Trading at Noon - Homecoming for P&G's returning boss. Also a threadbare quarter for teen apparel http://reut.rs/11KvApF $PG $ANF	15 15 2 2	Retweet 15 Retweeted 15		Like 2 Liked 2	/ReutersInsider/status/337969724354854912
@LaMonicaBuzz @LaMonicaBuzz @LaMonicaBuzz @LaMonicaBuzz @LaMonicaBuzz	Paul R. La Monica‏Verified account @LaMonicaBuzz	24 May 2013			Surprised Ackman didn't push for $PG to hire Ron Johnson as new CEO. Johnson could try cool new ideas like Martha Stewart toothpaste! $JCP	8 8 3 3	Retweet 8 Retweeted 8		Like 3 Liked 3	/LaMonicaBuzz/status/337907029932912640
@FortuneMagazine @FortuneMagazine @FortuneMagazine @FortuneMagazine @FortuneMagazine	FORTUNE‏Verified account @FortuneMagazine	24 May 2013			P&G goes back to the future in CEO shakeup. McDonald out, Lafley in. Ackman is pleased. by @jennrein $PG http://bit.ly/13Pyck9	23 23 4 4	Retweet 23 Retweeted 23		Like 4 Liked 4	/FortuneMagazine/status/337892357338980352
@businessinsider @businessinsider @businessinsider @businessinsider @businessinsider	Business Insider‏Verified account @businessinsider	23 May 2013			P&G CEO Bob McDonald Steps Down After Pressure From Bill Ackman, Activist Investor $PG by @Jim_Edwards http://read.bi/12RbRSc	20 20 1 1	Retweet 20 Retweeted 20		Like 1 Liked 1	/businessinsider/status/337749668672983040
@Stephanie_Link @Stephanie_Link @Stephanie_Link @Stephanie_Link @Stephanie_Link	Stephanie Link‏ @Stephanie_Link	23 May 2013			This is a wow - Lafley rejoins $PG as Chair/Pres/CEO to replace the "retiring" McDonald.	4 2 2 2 2	Retweet 2 Retweeted 2		Like 2 Liked 2	/Stephanie_Link/status/337717276881080320
@Forbes @Forbes @Forbes @Forbes @Forbes	Forbes‏Verified account @Forbes	23 May 2013			Surprise after market's close: Procter & Gamble board replaces CEO. http://bit.ly/11g8IwR $PG	5 54 54 8 8	Retweet 54 Retweeted 54		Like 8 Liked 8	/Forbes/status/337707553150619649
@ProcterGamble @ProcterGamble @ProcterGamble @ProcterGamble @ProcterGamble	Procter & Gamble‏Verified account @ProcterGamble	14 May 2013			Happening now: CFO Jon Moeller provides a business update at Goldman Sachs Symposium. Listen live: http://www.pginvestor.com/phoenix.zhtml?c=104574&p=irol-EventDetails&EventId=4959015 … $PG	2 2 2 2	Retweet 2 Retweeted 2		Like 2 Liked 2	/ProcterGamble/status/334284464807084032
@barronsonline @barronsonline @barronsonline @barronsonline @barronsonline	Barron's‏Verified account @barronsonline	13 May 2013	#Sohn		What the smart money Is buying -- and selling http://on.barrons.com/10yBaVD #Sohn $PG $GOOG $STX $WDC $DLR $LINE $T $PHM $FOR $OCN $TD $OIS $CMG	2 2 2 2	Retweet 2 Retweeted 2		Like 2 Liked 2	/barronsonline/status/334046799805435904
@StockTwits @StockTwits @StockTwits @StockTwits @StockTwits	StockTwits‏Verified account @StockTwits	10 May 2013			Bill Ackman's $PG pitch at the Sohn Conference http://stks.co/pCJf via @valuewalk	6 6 5 5	Retweet 6 Retweeted 6		Like 5 Liked 5	/StockTwits/status/332908721502031872
@valuewalk @valuewalk @valuewalk @valuewalk @valuewalk	ValueWalk‏ @valuewalk	10 May 2013			Ackman- $PG Sohn Conference Slides http://stks.co/jV1J	1 1 1 1	Retweet 1 Retweeted 1		Like 1 Liked 1	/valuewalk/status/332846599157972995
@StockTwits @StockTwits @StockTwits @StockTwits @StockTwits	StockTwits‏Verified account @StockTwits	8 May 2013			Notes from the Ira Sohn Conference, Spring 2013 http://stks.co/aTgW via @reformedbroker $USDJPY $LVLT $PG $GOOG	1 1 2 2	Retweet 1 Retweeted 1		Like 2 Liked 2	/StockTwits/status/332272979503374336
@barronsonline @barronsonline @barronsonline @barronsonline @barronsonline	Barron's‏Verified account @barronsonline	8 May 2013	#Sohn		Bill Ackman Bullish on Procter & Gamble http://blogs.barrons.com/stockstowatchtoday/2013/05/08/ackmans-sohn-pick-pg/ … #Sohn $PG	1 2 2 1 1	Retweet 2 Retweeted 2		Like 1 Liked 1	/barronsonline/status/332221827806015488
@businessinsider @businessinsider @businessinsider @businessinsider @businessinsider	Business Insider‏Verified account @businessinsider	7 May 2013			How Facebook Helped Screw Up P&G's Ad Budget $PG $FB by @Jim_Edwardshttp://read.bi/18rleuO	6 6 4 4	Retweet 6 Retweeted 6		Like 4 Liked 4	/businessinsider/status/331740789149425664
@FortuneMagazine @FortuneMagazine @FortuneMagazine @FortuneMagazine @FortuneMagazine	FORTUNE‏Verified account @FortuneMagazine	30 Apr 2013	#FortuneGreen		Full transcript of P&G CEO Bob McDonald at #FortuneGreen $PG http://bit.ly/11za3Lr	1 4 4 4 4	Retweet 4 Retweeted 4		Like 4 Liked 4	/FortuneMagazine/status/329231258611769345
@FortuneMagazine @FortuneMagazine @FortuneMagazine @FortuneMagazine @FortuneMagazine	FORTUNE‏Verified account @FortuneMagazine	30 Apr 2013	#FortuneGreen		Procter & Gamble's Bob McDonald: Going green for the long haul, want long haul investors too http://bit.ly/12WQ6ks #FortuneGreen $PG	31 31 4 4	Retweet 31 Retweeted 31		Like 4 Liked 4	/FortuneMagazine/status/329194590848548864
@JeffCooperLive @JeffCooperLive @JeffCooperLive @JeffCooperLive @JeffCooperLive	Jeff Cooper‏ @JeffCooperLive	24 Apr 2013			lots of 'Punji Stakes' today in strong names: $WHR, $PG, $T volatility preceding trend change in broad mkt?	1 1 2 2	Retweet 1 Retweeted 1		Like 2 Liked 2	/JeffCooperLive/status/327088462463373312
@MONEY @MONEY @MONEY @MONEY @MONEY	Money‏Verified account @MONEY	24 Apr 2013			For income, should you buy the stock or the bond? How to play 6 blue chips now: http://money.us/ZOCwdB $XOM $KO $PG $GE $INTC $T	1 2 2 3 3	Retweet 2 Retweeted 2		Like 3 Liked 3	/MONEY/status/327082278574510082
@ProcterGamble @ProcterGamble @ProcterGamble @ProcterGamble @ProcterGamble	Procter & Gamble‏Verified account @ProcterGamble	24 Apr 2013	#earnings		Q3: Market shares improved & strong cost savings enabled us to exceed bottom-line outlook http://www.pginvestor.com/phoenix.zhtml?c=104574&p=irol-EventDetails&EventId=4937703 … $PG #earnings	5 5 3 3	Retweet 5 Retweeted 5		Like 3 Liked 3	/ProcterGamble/status/327074681322618880
@ReformedBroker @ReformedBroker @ReformedBroker @ReformedBroker @ReformedBroker	Downtown Josh Brown‏Verified account @ReformedBroker	24 Apr 2013			Great post from @dougkass about the new Fab Five leading the market, very strange moment: $PG $KO $CL $GIS $CLX http://stks.co/r9aE	2 4 4 3 3	Retweet 4 Retweeted 4		Like 3 Liked 3	/ReformedBroker/status/327041728169246720
@DougKass @DougKass @DougKass @DougKass @DougKass	Douglas Kass‏Verified account @DougKass	24 Apr 2013	#stockaction		Speculation takes many forms - in Sept. 2012 it was Apple, now PG CL KO PEP GIS K CLX http://www.thestreet.com/story/11903234/1/kass-on-the-leading-edge.html?kval=dontmiss … #stockaction $SPY $PG	4 4 4 3 3	Retweet 4 Retweeted 4		Like 3 Liked 3	/DougKass/status/327034044133027840
@OptionsHawk @OptionsHawk @OptionsHawk @OptionsHawk @OptionsHawk	Joe Kunkle‏ @OptionsHawk	24 Apr 2013			Earnings Results $BA $WLP $PG $F $TMO etc.http://twitpic.com/clkjl6	2 2	Retweet Retweeted		Like 2 Liked 2	/OptionsHawk/status/327023747318042624
@CNBC @CNBC @CNBC @CNBC @CNBC	CNBC‏Verified account @CNBC	24 Apr 2013			Procter & Gamble EPS beats estimates $PG QUOTE: http://cnb.cx/zZvVme (via @EarningsCentral)	11 11 2 2	Retweet 11 Retweeted 11		Like 2 Liked 2	/CNBC/status/327017175900631042
@sallyshin @sallyshin @sallyshin @sallyshin @sallyshin	Sally Shin‏Verified account @sallyshin	23 Apr 2013			9 Dow components hit new 52-Week High today: $DIS $HD $JNJ $KO $MRK $PG $T $TRV $VZ	12 12	Retweet 12 Retweeted 12		Like Liked	/sallyshin/status/326709660814036992
@SimonettiLauren @SimonettiLauren @SimonettiLauren @SimonettiLauren @SimonettiLauren	Lauren Simonetti‏Verified account @SimonettiLauren	23 Apr 2013	#wallstreetrally		9 Dow stocks hitting highs, $DIS $HD $PG $TRV $JNJ at all-time highs #wallstreetrally @FoxBusiness	2 6 6 2 2	Retweet 6 Retweeted 6		Like 2 Liked 2	/SimonettiLauren/status/326698568318607360
@StockTwits @StockTwits @StockTwits @StockTwits @StockTwits	StockTwits‏Verified account @StockTwits	19 Apr 2013			"@lamonicabuzz: Ticker tape parade. Earnings deluge next week: $CAT $NFLX $T $F $BA $S $PG $QCOM $XOM $UPS $MMM $SBUX $AMZN... $AAPL."	1 2 2 3 3	Retweet 2 Retweeted 2		Like 3 Liked 3	/StockTwits/status/325320589822816256
@RichChartMan @RichChartMan @RichChartMan @RichChartMan @RichChartMan	Ricky‏ @RichChartMan	8 Apr 2013			A few names we highlighted last Friday approaching key levels: $HD, $BA, $NKE.. $PG held the breakout area.	1 1	Retweet Retweeted		Like 1 Liked 1	/RichChartMan/status/321334681561874432
@dogwiIIhunt @dogwiIIhunt @dogwiIIhunt @dogwiIIhunt @dogwiIIhunt	name cant be blank‏ @dogwiIIhunt	7 Apr 2013			Surprising number of allegations that Amazon sells fake Gillette Mach 3 cartridges $AMZN $PG http://www.amazon.com/Gillette-Mach3-Turbo-Cartridges-Count/dp/B000277P5E … http://www.amazon.com/Gillette-Mach3-Cartridges-15-Count/dp/B0039LMTHE/ref=sr_1_1?s=hpc&ie=UTF8&qid=1365369737&sr=1-1&keywords=mach+3 …	1 1	Retweet Retweeted		Like 1 Liked 1	/dogwiIIhunt/status/321010137722671105
@AptgirlNYC @AptgirlNYC @AptgirlNYC @AptgirlNYC @AptgirlNYC	Vicki Haddow‏ @AptgirlNYC	2 Apr 2013			$PG, nice breakout from OTC newsletter last night http://stks.co/p7G5	2 2 2 2	Retweet 2 Retweeted 2		Like 2 Liked 2	/AptgirlNYC/status/319140137684582400
@mb_willoughby @mb_willoughby @mb_willoughby @mb_willoughby @mb_willoughby	Maribeth‏ @mb_willoughby	1 Apr 2013			my top trading ideas for tomorrow http://buff.ly/11eFxIF $spy $mnkd $ibcp $scty $refr $hlx $pg $adus $gne $prkr	3 4 4	Retweet Retweeted		Like 4 Liked 4	/mb_willoughby/status/318918032682545152
@paulwoll @paulwoll @paulwoll @paulwoll @paulwoll	Woll Street‏ @paulwoll	1 Apr 2013			Added chart for ideas for 4/2 based on volume patterns and setups. $PG breakout play too. http://finviz.com/screener.ashx?v=211&t=PG,VIP,STC,DVA,QSII,APEI,OIBR,MNKD,OPEN,ASTX&o=change …	2 2 2	Retweet Retweeted		Like 2 Liked 2	/paulwoll/status/318911724965208064
@barronsonline @barronsonline @barronsonline @barronsonline @barronsonline	Barron's‏Verified account @barronsonline	1 Apr 2013			Don't Worry, Be Bullish... Happy April Fool's Day! http://on.barrons.com/14uB0EI via @barronsonline $HPQ $BBY $RSH $AMZN $PG $CL $CLX $K $GIS	1 3 3 1 1	Retweet 3 Retweeted 3		Like 1 Liked 1	/barronsonline/status/318816345032630273
@Convertbond @Convertbond @Convertbond @Convertbond @Convertbond	Lawrence McDonald‏ @Convertbond	30 Mar 2013			Hot Defensive names: Consumer staples names now trading at 20x forward earnings vs 14.8 on the S&P 500 $PG $K $CL $CLX $GIS vs $SPY	3 3 2 2	Retweet 3 Retweeted 3		Like 2 Liked 2	/Convertbond/status/318017516486144000
@CNBCFastMoney @CNBCFastMoney @CNBCFastMoney @CNBCFastMoney @CNBCFastMoney	CNBC's Fast Money‏Verified account @CNBCFastMoney	14 Mar 2013			Sell Defensive Stocks: Stephanie Link http://bit.ly/XaD39y @stephanie_link @OptionMonster @ReformedBroker $PG $MDLZ $UPS $HIG	1 1 1 1	Retweet 1 Retweeted 1		Like 1 Liked 1	/CNBCFastMoney/status/312262070953443328
@aarontask @aarontask @aarontask @aarontask @aarontask	Aaron Task‏Verified account @aarontask	21 Feb 2013	#mkt,Fed	#Fed	“I Don’t See a Reason to Be Bearish…But Don’t Chase Stocks”: @howardlindzon http://yhoo.it/11XSbyB $HON $PG $GOOG #mkt #Fed	1 1 1 1	Retweet 1 Retweeted 1		Like 1 Liked 1	/aarontask/status/304673345176227840
@howardgreennews @howardgreennews @howardgreennews @howardgreennews @howardgreennews	Howard Green‏ @howardgreennews	14 Feb 2013			Fmr P&G CEO AG Lafley on his book (w/ Roger Martin) on strategy http://bit.ly/Yu3Eyd http://bit.ly/Yu3Ptw http://bit.ly/Yu3V44 $PG $GE $TRI	1 1 1 1	Retweet 1 Retweeted 1		Like 1 Liked 1	/howardgreennews/status/302148166374006786
@FortuneMagazine @FortuneMagazine @FortuneMagazine @FortuneMagazine @FortuneMagazine	FORTUNE‏Verified account @FortuneMagazine	13 Feb 2013			Who knew a chewy cookie had so much power? How it altered $PG's destiny: http://bit.ly/XA8BbO	8 8 1 1	Retweet 8 Retweeted 8		Like 1 Liked 1	/FortuneMagazine/status/301828255877582848
@SeekingAlpha @SeekingAlpha @SeekingAlpha @SeekingAlpha @SeekingAlpha	Seeking Alpha‏ @SeekingAlpha	10 Feb 2013			Ignoring 52-Week Highs, Reinvesting Dividends And Other Lessons Learned http://seekingalpha.com/a/p35x $PG $KO $MMM	1 1 1 1	Retweet 1 Retweeted 1		Like 1 Liked 1	/SeekingAlpha/status/300657460648243202
@FortuneMagazine @FortuneMagazine @FortuneMagazine @FortuneMagazine @FortuneMagazine	FORTUNE‏Verified account @FortuneMagazine	9 Feb 2013			Can Procter & Gamble CEO Bob McDonald hang on? http://bit.ly/XZdZS1 $PG	1 8 8 6 6	Retweet 8 Retweeted 8		Like 6 Liked 6	/FortuneMagazine/status/300318374137843712
@DanCancel @DanCancel @DanCancel @DanCancel @DanCancel	Daniel Cancel‏ @DanCancel	8 Feb 2013	#NoDividendRepatriations		U.S. companies with large cash positions in Venezuelan bolivars falling now. $KMB, $PG, $CLX, $CL, $MELI #NoDividendRepatriations	18 18	Retweet 18 Retweeted 18		Like Liked	/DanCancel/status/299983209939206144
@XinfuCEOs @XinfuCEOs @XinfuCEOs @XinfuCEOs @XinfuCEOs	Xinfu‏ @XinfuCEOs	7 Feb 2013			P&G CEO Bob McDonald Shares 3 Steps To Analytics-Driven Business http://www.informationweek.co.uk/global-cio/interviews/pg-ceo-shares-3-steps-to-analytics-drive/240148065 … $PG	2 2 1 1	Retweet 2 Retweeted 2		Like 1 Liked 1	/XinfuCEOs/status/299558495953506304
@stevedenning @stevedenning @stevedenning @stevedenning @stevedenning	stevedenning‏ @stevedenning	4 Feb 2013	#stoos,HBR	#HBR	@forbes Playing To Win: How Strategy Really Works a new book by AG Lafley & @RogerLMartin http://onforb.es/XkqtU1 #stoos $PG #HBR	2 2	Retweet 2 Retweeted 2		Like Liked	/stevedenning/status/298657062517346304
@SteveMatthews12 @SteveMatthews12 @SteveMatthews12 @SteveMatthews12 @SteveMatthews12	Steve Matthews‏ @SteveMatthews12	1 Feb 2013	#Stocks		U.S. companies need to worry about Japan bringing shortfalls, not China: Cutting Research http://bloom.bg/XWo0Qr #Stocks $KO $PG $CL	1 1 1 1	Retweet 1 Retweeted 1		Like 1 Liked 1	/SteveMatthews12/status/297318986914332672
@bespokeinvest @bespokeinvest @bespokeinvest @bespokeinvest @bespokeinvest	Bespoke‏ @bespokeinvest	31 Jan 2013			Dow 30 trading range screen: http://www.bespokeinvest.com/thinkbig/2013/1/30/dow-30-trading-range-screen.html … $DIA $PG $INTC $WMT $XOM $PG $JNJ $BAC	2 2 2 2	Retweet 2 Retweeted 2		Like 2 Liked 2	/bespokeinvest/status/296974249267167232
@themotleyfool @themotleyfool @themotleyfool @themotleyfool @themotleyfool	The Motley Fool‏Verified account @themotleyfool	28 Jan 2013			No. 4: Tide is actually made from 100% pureed Smurf. 3 surprises in Procter & Gamble's earnings report: http://mot.ly/WlwsLA $PG	7 7 1 1	Retweet 7 Retweeted 7		Like 1 Liked 1	/themotleyfool/status/295977296689512448
@Skrisiloff @Skrisiloff @Skrisiloff @Skrisiloff @Skrisiloff	Scott Krisiloff‏ @Skrisiloff	25 Jan 2013			Earnings call notes: http://stks.co/q0sB $RTN $HAL $CYN $EWBC $CSH $KMT $JEC $MSFT $SBUX $PG $T $ESI $LUV $UAL $AVT $FLEX $SYNA $SIVB $XRX	1 1	Retweet 1 Retweeted 1		Like Liked	/Skrisiloff/status/294921312445558784
@ProcterGamble @ProcterGamble @ProcterGamble @ProcterGamble @ProcterGamble	Procter & Gamble‏Verified account @ProcterGamble	25 Jan 2013	#earnings		We’re increasing our top-, bottom-line, share repurchase outlooks for FY ‘13. Get the details http://tinyurl.com/azwvowo $PG #earnings	1 8 8 1 1	Retweet 8 Retweeted 8		Like 1 Liked 1	/ProcterGamble/status/294909765262376960
@YahooFinance @YahooFinance @YahooFinance @YahooFinance @YahooFinance	Yahoo Finance‏Verified account @YahooFinance	25 Jan 2013	#earnings		S&P 500 heading for its longest winning streak since 2004; strong #earnings from $PG and $SBUX (via @AP) http://yhoo.it/14eg5nN	13 13 2 2	Retweet 13 Retweeted 13		Like 2 Liked 2	/YahooFinance/status/294902715723706368
@ProcterGamble @ProcterGamble @ProcterGamble @ProcterGamble @ProcterGamble	Procter & Gamble‏Verified account @ProcterGamble	25 Jan 2013	#earnings		McDonald: Global market share trends improved. [Infographic] $PG #earningspic.twitter.com/IvUPPhd0	6 6 1 1	Retweet 6 Retweeted 6		Like 1 Liked 1	/ProcterGamble/status/294891168880287745
@ProcterGamble @ProcterGamble @ProcterGamble @ProcterGamble @ProcterGamble	Procter & Gamble‏Verified account @ProcterGamble	25 Jan 2013	#earnings		Innovation, productivity underpin all of our developed, developing market efforts http://tinyurl.com/azwvowo $PG #earnings	6 6 2 2	Retweet 6 Retweeted 6		Like 2 Liked 2	/ProcterGamble/status/294868454199136257
@YahooFinance @YahooFinance @YahooFinance @YahooFinance @YahooFinance	Yahoo Finance‏Verified account @YahooFinance	25 Jan 2013	#Stocks,WallStreet,earnings	#WallStreet	#Stocks move higher on #WallStreet after Procter and Gamble, Starbucks post strong #earnings (via @AP) http://yhoo.it/11X23au $PG $SBUX	3 3 3 3	Retweet 3 Retweeted 3		Like 3 Liked 3	/YahooFinance/status/294861776145764352
@StockTwits @StockTwits @StockTwits @StockTwits @StockTwits	StockTwits‏Verified account @StockTwits	25 Jan 2013			This morning we saw sound Earnings Reports and beats from: $PG $WY $HAL $KMB and $OSK	4 4	Retweet 4 Retweeted 4		Like Liked	/StockTwits/status/294789113440251905
@CNNNYSE @CNNNYSE @CNNNYSE @CNNNYSE @CNNNYSE	CNN at the NYSE‏ @CNNNYSE	25 Jan 2013	#Dow,earnings	#earnings	#Dow set to get an early boost from Procter & Gamble. $PG up 1.5% premkt on better than expected earnings, raised outlook. #earnings	9 9	Retweet 9 Retweeted 9		Like Liked	/CNNNYSE/status/294787154167615489
@TheDomino @TheDomino @TheDomino @TheDomino @TheDomino	Dominic Chu‏Verified account @TheDomino	25 Jan 2013			Procter & Gamble 2Q EPS $1.22 vs. $1.11 est, sales $22.2B vs. $21.9B est, boosts full yr forecast & boosts stock buyback tgt levels $PG	1 7 7 1 1	Retweet 7 Retweeted 7		Like 1 Liked 1	/TheDomino/status/294777284953513986
@DougKass @DougKass @DougKass @DougKass @DougKass	Douglas Kass‏Verified account @DougKass	18 Jan 2013			I reduced PG long and materially sold out of most of my CSX long. $PG $CSX	5 1 1	Retweet 1 Retweeted 1		Like Liked	/DougKass/status/292357955163152384
@bespokeinvest @bespokeinvest @bespokeinvest @bespokeinvest @bespokeinvest	Bespoke‏ @bespokeinvest	18 Jan 2013			Here is a nice list of the key companies reporting earnings next week: http://www.bespokeinvest.com/thinkbig/2013/1/18/next-weeks-key-earnings-reports.html … $AAPL $GOOG $MSFT $SBUX $MMM $PG $JNJ $MCD $SPY	6 6 3 3	Retweet 6 Retweeted 6		Like 3 Liked 3	/bespokeinvest/status/292334563370364929
@ycharts @ycharts @ycharts @ycharts @ycharts	YCharts‏ @ycharts	11 Jan 2013			Plain Dividend Yield is For Chumps -- We Screen the Aristocrats for Dividend Growth: 10 Income Winners http://stks.co/cHyz $CLX $PG $KMB	1 1 1 1	Retweet 1 Retweeted 1		Like 1 Liked 1	/ycharts/status/289784249677123584
@SeekingAlpha @SeekingAlpha @SeekingAlpha @SeekingAlpha @SeekingAlpha	Seeking Alpha‏ @SeekingAlpha	10 Jan 2013			The Portfolio For Do It Yourselfers: What We Are Buying (Part 2) http://seekingalpha.com/a/non1 $ABT $AFL $CA $CSX $INTC $JNJ $NSC $PG		Retweet Retweeted		Like Liked	/SeekingAlpha/status/289388600502665216
@noodls_sMat @noodls_sMat @noodls_sMat @noodls_sMat @noodls_sMat	Materials Stocks‏ @noodls_sMat	10 Jan 2013			$PG Crest® Oral-B® Partners with CareerFusion to Celebrate 100 Years... http://www.noodls.com/view/3C0A5ED41EB1AEEAD91C136DA9D30FBF962CFB64 …	3 3	Retweet 3 Retweeted 3		Like Liked	/noodls_sMat/status/289385382620049408
@noodls_sChem @noodls_sChem @noodls_sChem @noodls_sChem @noodls_sChem	Chemical Stocks‏ @noodls_sChem	10 Jan 2013			$PG PEOPLE’S CHOICE AWARDS 2013 Honors Fan Favorites in Movies, Music... http://www.noodls.com/view/EDEF28C0F4C567311B0E1ECE5F38743B673CEE8C …	4 4	Retweet 4 Retweeted 4		Like Liked	/noodls_sChem/status/289330140721344512
@SeekingAlpha @SeekingAlpha @SeekingAlpha @SeekingAlpha @SeekingAlpha	Seeking Alpha‏ @SeekingAlpha	9 Jan 2013			Procter & Gamble's Long-Term Outlook Is Bright Despite Disappointing Recent Performance http://seekingalpha.com/a/nmth $PG	1 1	Retweet Retweeted		Like 1 Liked 1	/SeekingAlpha/status/289043400467030017
@Benzinga @Benzinga @Benzinga @Benzinga @Benzinga	Benzinga.com‏Verified account @Benzinga	9 Jan 2013			Will the Flu Season Make Your Portfolio Sick? http://www.benzinga.com/news/13/01/3228145/will-the-flu-season-make-your-portfolio-sick … $AFL $CVS $KMB $PG $RAD $WAG		Retweet Retweeted		Like Liked	/Benzinga/status/289042951584239617
@MarketCurrents @MarketCurrents @MarketCurrents @MarketCurrents @MarketCurrents	Breaking News‏ @MarketCurrents	9 Jan 2013			Interesting retail twist: Procter & Gamble's (PG +0.8%) move to appoint Macy's (M -0.4%) CEO Terry L... http://seekingalpha.com/n/g537 $PG $M		Retweet Retweeted		Like Liked	/MarketCurrents/status/289032369795629058
@BikiniAnalytics @BikiniAnalytics @BikiniAnalytics @BikiniAnalytics @BikiniAnalytics	Bikini Analytics‏ @BikiniAnalytics	9 Jan 2013			$PG - inside day breaks upside triggering stop on our short	1 1	Retweet 1 Retweeted 1		Like Liked	/BikiniAnalytics/status/289017069381513216
@SeekingAlpha @SeekingAlpha @SeekingAlpha @SeekingAlpha @SeekingAlpha	Seeking Alpha‏ @SeekingAlpha	9 Jan 2013			What Can We Expect From Dividend Stocks in 2013? http://seekingalpha.com/a/nmgp $ABT $CPB $GIS $HNZ $JNJ $K $KMB $MAT $MCD $PG $SWY $WAG	1 1	Retweet 1 Retweeted 1		Like Liked	/SeekingAlpha/status/288987392130547712
@noodls_sMat @noodls_sMat @noodls_sMat @noodls_sMat @noodls_sMat	Materials Stocks‏ @noodls_sMat	8 Jan 2013			$PG Procter & Gamble Announces Changes To Its Board Of Directors http://www.noodls.com/view/2B496C2E43AC1E41275597AE6176AF94567764D2 …	4 4	Retweet 4 Retweeted 4		Like Liked	/noodls_sMat/status/288785253475176448
@noodls_sMat @noodls_sMat @noodls_sMat @noodls_sMat @noodls_sMat	Materials Stocks‏ @noodls_sMat	8 Jan 2013			$PG P&G Declares Quarterly Dividend http://www.noodls.com/view/4A4B45AC40018636E91F09E97053CCF24E66F3B9 …	4 4	Retweet 4 Retweeted 4		Like Liked	/noodls_sMat/status/288785250862116864
@MarketCurrents @MarketCurrents @MarketCurrents @MarketCurrents @MarketCurrents	Breaking News‏ @MarketCurrents	8 Jan 2013			Procter & Gamble (PG) says it's appointed Terry Lundgren, chairman, president and CEO of Macy's to its ... http://seekingalpha.com/n/g43n $PG		Retweet Retweeted		Like Liked	/MarketCurrents/status/288772235488006144
@MarketCurrents @MarketCurrents @MarketCurrents @MarketCurrents @MarketCurrents	Breaking News‏ @MarketCurrents	8 Jan 2013			The Procter & Gamble Company (PG) declares $0.562/share quarterly dividend, in line with previous. Forw... http://seekingalpha.com/n/g41f $PG		Retweet Retweeted		Like Liked	/MarketCurrents/status/288764528781557760
@CNBC @CNBC @CNBC @CNBC @CNBC	CNBC‏Verified account @CNBC	8 Jan 2013			Procter & Gamble names Macy's CEO Terry Lundgren to Board, replacing retiring member Johnathan Rodgers. [ $PG quote ] http://cnb.cx/11d0y7Y	7 7 1 1	Retweet 7 Retweeted 7		Like 1 Liked 1	/CNBC/status/288761797635350528
@jimcramer @jimcramer @jimcramer @jimcramer @jimcramer	Jim Cramer‏Verified account @jimcramer	7 Jan 2013			Crimson Tide turning Irish into Tide Pods, a la $PG	10 19 19 7 7	Retweet 19 Retweeted 19		Like 7 Liked 7	/jimcramer/status/288464671713947650
@inelegantinvest @inelegantinvest @inelegantinvest @inelegantinvest @inelegantinvest	Inelegant Investor‏ @inelegantinvest	7 Jan 2013			Doug Kass Thinks Procter & Gamble Will Be The Next Megacap To Split Up http://stks.co/kIAa $PG $MCD $TGT		Retweet Retweeted		Like Liked	/inelegantinvest/status/288447227872026624
@reevesjw @reevesjw @reevesjw @reevesjw @reevesjw	John Reeves‏ @reevesjw	7 Jan 2013			How Tide (aka liquid gold) has become an ad hoc street currency: http://nym.ag/109Qayi $PG	1 1	Retweet 1 Retweeted 1		Like Liked	/reevesjw/status/288407397310017536
@BikiniAnalytics @BikiniAnalytics @BikiniAnalytics @BikiniAnalytics @BikiniAnalytics	Bikini Analytics‏ @BikiniAnalytics	7 Jan 2013			$PG short back on	1 1	Retweet 1 Retweeted 1		Like Liked	/BikiniAnalytics/status/288321779175419904
@inelegantinvest @inelegantinvest @inelegantinvest @inelegantinvest @inelegantinvest	Inelegant Investor‏ @inelegantinvest	7 Jan 2013			End Of An Era: Ackman Agrees To Go Passive In General Growth Properties http://stks.co/fIdc $GGP $BAM $HHC $RSE $HLF $PG $SPG		Retweet Retweeted		Like Liked	/inelegantinvest/status/288303525887373312
@bizrpt @bizrpt @bizrpt @bizrpt @bizrpt	NBR‏Verified account @bizrpt	5 Jan 2013			Market Monitor: Edward Jones strategist highlights $PG, $QCOM, and $ABT VIDEO: http://www.nbr.com/videos/video/2073610119001 …@bizrpt		Retweet Retweeted		Like Liked	/bizrpt/status/287596821071667202
@ycharts @ycharts @ycharts @ycharts @ycharts	YCharts‏ @ycharts	3 Jan 2013			Schizo-Well Fargo? Bank Has Two Market Gurus – Two Very Different 2013 Predictions http://stks.co/fIO1 $WFC $HON $KO $PG $SO $PFE		Retweet Retweeted		Like Liked	/ycharts/status/286864697041489920
@SeekingAlpha @SeekingAlpha @SeekingAlpha @SeekingAlpha @SeekingAlpha	Seeking Alpha‏ @SeekingAlpha	3 Jan 2013			Why You Should Own More Consumer Staple Stocks http://seekingalpha.com/a/nfcl $VDC $KXI $CL $TAP $PG $GIS $KO		Retweet Retweeted		Like Liked	/SeekingAlpha/status/286862737630457856
@iStockAnalyst @iStockAnalyst @iStockAnalyst @iStockAnalyst @iStockAnalyst	iStockAnalyst‏ @iStockAnalyst	3 Jan 2013			Consumer Staples Etfs For Lower Volatility $CL $KO $LVS $MO $NSRGF $PG $PM $SPLS $WMT: Consumer staples companie... http://bit.ly/X3dIzu		Retweet Retweeted		Like Liked	/iStockAnalyst/status/286860660271357953
@stocktrendchart @stocktrendchart @stocktrendchart @stocktrendchart @stocktrendchart	StockTrendCharts‏ @stocktrendchart	3 Jan 2013			$COST $PM $CVS $KO $CL $WMT $PG $PEP, Costco has the strongest trend, $PM the second... http://stks.co/kHr3		Retweet Retweeted		Like Liked	/stocktrendchart/status/286852404765409282
@Aqua_Research @Aqua_Research @Aqua_Research @Aqua_Research @Aqua_Research	Aqua Research‏ @Aqua_Research	3 Jan 2013			$PG We believe the stock is undervalued and provides a safe income source in a world of low interest rates http://bit.ly/W6ogL2		Retweet Retweeted		Like Liked	/Aqua_Research/status/286847378168901632
@SeekingAlpha @SeekingAlpha @SeekingAlpha @SeekingAlpha @SeekingAlpha	Seeking Alpha‏ @SeekingAlpha	3 Jan 2013			Buffett Style Valuation Of The Procter & Gamble Co. http://seekingalpha.com/a/nf7l $PG	2 2 1 1	Retweet 2 Retweeted 2		Like 1 Liked 1	/SeekingAlpha/status/286846618785959936
@pelias01 @pelias01 @pelias01 @pelias01 @pelias01	Alessandro 🇮🇹 🇪🇺‏ @pelias01	3 Jan 2013			5 Up-and-Coming Retailers to Watch This Year $FB $GOOG $PG $MHP $GS http://shar.es/4m90J via @minyanville		Retweet Retweeted		Like Liked	/pelias01/status/286810673265127425
@SeekingAlpha @SeekingAlpha @SeekingAlpha @SeekingAlpha @SeekingAlpha	Seeking Alpha‏ @SeekingAlpha	3 Jan 2013			Taxes Are Going Up: When Can You Retire Now? http://seekingalpha.com/a/nesv $INTC $JNJ $KO $PG $TIP $WMT $XOM		Retweet Retweeted		Like Liked	/SeekingAlpha/status/286793758631133184
@Candlestocks @Candlestocks @Candlestocks @Candlestocks @Candlestocks	Candlestick Stocks‏ @Candlestocks	3 Jan 2013			Blue Chip Stocks | $PG News: Kellogg Company (K), Procter & Gamble (PG) Among Billionaire Ken Griffin's … http://bit.ly/UJL33M		Retweet Retweeted		Like Liked	/Candlestocks/status/286751667276369920
@MikeVodicka @MikeVodicka @MikeVodicka @MikeVodicka @MikeVodicka	Michael Vodicka‏ @MikeVodicka	2 Jan 2013			5 Dividend Stocks You Can Hold Forever. $JNJ, $KO, $WAG, $PG, $XOM. RT. http://www.streetauthority.com/growth-investing/5-dividend-stocks-you-can-hold-forever-459793 …		Retweet Retweeted		Like Liked	/MikeVodicka/status/286532191285026816
@Trefis @Trefis @Trefis @Trefis @Trefis	TREFIS‏ @Trefis	2 Jan 2013			Emerging Markets Trim Gillette's Profit Margins http://tref.is/X0MpWq by Trefis Team $PG $UL $CL		Retweet Retweeted		Like Liked	/Trefis/status/286519692858892289
@BigTicks @BigTicks @BigTicks @BigTicks @BigTicks	Big Ticks‏ @BigTicks	2 Jan 2013			$PG News: 5 Worst Performing Dividend Aristocrats In 2012 http://bit.ly/UIlf83 http://bigticks.com		Retweet Retweeted		Like Liked	/BigTicks/status/286519591553871872
@swingtrader9 @swingtrader9 @swingtrader9 @swingtrader9 @swingtrader9	Phil‏ @swingtrader9	2 Jan 2013			$PG - The Procter Stock Analysis - bullish stochastic crossover - http://www.traderscreener.com/stocks/nyse-PG.aspx …		Retweet Retweeted		Like Liked	/swingtrader9/status/286506261867016192
@ltwyford @ltwyford @ltwyford @ltwyford @ltwyford	L.T.‏ @ltwyford	2 Jan 2013			Selling into this ramp! Sold $PG $AVP $CSX this am. Will buy back on weakness. Short term acct is 95% cash. Waiting on pullback		Retweet Retweeted		Like Liked	/ltwyford/status/286500396980113408
@ADVFNplc @ADVFNplc @ADVFNplc @ADVFNplc @ADVFNplc	Live Stock News‏ @ADVFNplc	2 Jan 2013			$PG - Wella Professionals Reveals Top Hair Trends for 2013 http://uk.advfn.com/news/BW/2013/article/55660186?xref=newsalerttweet …		Retweet Retweeted		Like Liked	/ADVFNplc/status/286472226453217281
@ADVFNplc @ADVFNplc @ADVFNplc @ADVFNplc @ADVFNplc	Live Stock News‏ @ADVFNplc	2 Jan 2013			$PG - Bounty’s Select-A-Size Tackles Big Messes During the VIP Tailgate at the 2013 Rose Bowl Game® http://uk.advfn.com/news/BW/2013/article/55658969?xref=newsalerttweet …		Retweet Retweeted		Like Liked	/ADVFNplc/status/286457212216430592
@ADVFNplc @ADVFNplc @ADVFNplc @ADVFNplc @ADVFNplc	Live Stock News‏ @ADVFNplc	2 Jan 2013			$PG - Walgreens Hosts “Night at the W” Events Nationwide on Jan 10 http://uk.advfn.com/news/BW/2013/article/55658582?xref=newsalerttweet …		Retweet Retweeted		Like Liked	/ADVFNplc/status/286451533019758593
@StockRecaps @StockRecaps @StockRecaps @StockRecaps @StockRecaps	Stock Recaps‏ @StockRecaps	31 Dec 2012	#_PLD		$PG Prologis focuses on partnerships, sees growth in Europe + more $PLD ProLogis News http://bit.ly/UFgZ9u #_PLD		Retweet Retweeted		Like Liked	/StockRecaps/status/285954615650967553
@SeekingAlpha @SeekingAlpha @SeekingAlpha @SeekingAlpha @SeekingAlpha	Seeking Alpha‏ @SeekingAlpha	31 Dec 2012			Some Good Tax News For Roth IRA Investors http://seekingalpha.com/a/nce7 $CL $JNJ $MCD $MO $PG $WMT		Retweet Retweeted		Like Liked	/SeekingAlpha/status/285901801302155264
