# Supplementary material for: Measuring information flux between social media and stock prices with Transfer Entropy
Source: PLoS One. 2021 Sep 23;16(9):e0257686. doi: 10.1371/journal.pone.0257686 (PMC8459996; doi:10.1371/journal.pone.0257686)
Supplement: S1 Data — (ZIP) [file pone.0257686.s001.zip › DATA BASES/16.-PG/dataminer (88).xlsx]

## Sheet: SheetJS
UserName	FullName	Date	First Hashtags	Alt Hashtags	Tweet (Message Text)	Retweets	Retweets (w/ Text)	Likes	Likes (w/ Text)	URL Path
@jimcramer @jimcramer @jimcramer @jimcramer @jimcramer	Jim Cramer‏Verified account @jimcramer	9 May 2010			We are not sure. I think that $PG was focus because CNBC made it a focus when we were on...	2 2 2 2	Retweet 2 Retweeted 2		Like 2 Liked 2	/jimcramer/status/13680640138
@CNBC @CNBC @CNBC @CNBC @CNBC	CNBC‏Verified account @CNBC	28 Oct 2010	#china,software,technology,hangseng,shanghaistockexchange	#software	Chinese Computer Trumps US One as World's Fastest http://inv.lv/djvAVI #china #software #technology #hangseng #shanghaistockexchange $PG	5 5	Retweet 5 Retweeted 5		Like Liked	/CNBC/status/28994088097
@jimcramer @jimcramer @jimcramer @jimcramer @jimcramer @theback9	Jim Cramer‏Verified account @jimcramer	6 May 2010			@theback9 anytime you can make 12 on $PG you have to try!	1 1	Retweet Retweeted		Like 1 Liked 1	/jimcramer/status/13516360377
@jimcramer @jimcramer @jimcramer @jimcramer @jimcramer	Jim Cramer‏Verified account @jimcramer	3 Aug 2010			Reviewing $PG a www.cramerspicks.com name.. WIsh it were an industrial!	1 1	Retweet Retweeted		Like 1 Liked 1	/jimcramer/status/20215839465
@businessinsider @businessinsider @businessinsider @businessinsider @businessinsider	Business Insider‏Verified account @businessinsider	6 May 2010			Closing Bell: Holy Cow That Was Nuts $PG $ACN $SPY $QQQ http://bit.ly/9bnhrj		Retweet Retweeted		Like Liked	/businessinsider/status/13505371875
@CNBC @CNBC @CNBC @CNBC @CNBC	CNBC‏Verified account @CNBC	6 May 2010	#dow		In case you missed it on CNBC's Street Signs -> Cramer Sees Error In P&G Share Pricing http://bit.ly/bPUodh #dow $PG	3 3	Retweet 3 Retweeted 3		Like Liked	/CNBC/status/13506877375
@barronsonline @barronsonline @barronsonline @barronsonline @barronsonline	Barron's‏Verified account @barronsonline	20 Dec 2010			BARRON'S COVER: Outlook for Stocks in 2011 $KO $MSFT $EBAY $WMT $AAPL $GOOG $ORCL $QCOM $XOM $PFE $F $PEP $PG http://on.barrons.com/gdLNDx	6 6 4 4	Retweet 6 Retweeted 6		Like 4 Liked 4	/barronsonline/status/16981599241375746
@Bloomberg @Bloomberg @Bloomberg @Bloomberg @Bloomberg	Bloomberg LP‏Verified account @Bloomberg	7 Dec 2010			Obama Summons CEOs to White House for Talks Amid Change http://ow.ly/3laxi $WMT $PG $PEP	2 2	Retweet 2 Retweeted 2		Like Liked	/Bloomberg/status/12150595611787264
@barronsonline @barronsonline @barronsonline @barronsonline @barronsonline	Barron's‏Verified account @barronsonline	18 Nov 2010			Wells Fargo's John Lynch bullish on tech, energy, materials and industrials. $ORCL $CSCO $MSFT $PG $GIS http://on.barrons.com/9P2Rbb	1 1	Retweet Retweeted		Like 1 Liked 1	/barronsonline/status/5376111626166272
@Bloomberg @Bloomberg @Bloomberg @Bloomberg @Bloomberg	Bloomberg LP‏Verified account @Bloomberg	27 Oct 2010			P&G First-Quarter Profit Falls 6.8%, Tops Analysts' Estimates http://ow.ly/308gt $PG	7 7	Retweet 7 Retweeted 7		Like Liked	/Bloomberg/status/28882717932
@businessinsider @businessinsider @businessinsider @businessinsider @businessinsider	Business Insider‏Verified account @businessinsider	27 Oct 2010			10 Things You Need To Know Before The Opening Bell $SPY $XHB $DB $HINKY $PG by @WhiteGM http://read.bi/boGOvn	1 1	Retweet 1 Retweeted 1		Like Liked	/businessinsider/status/28880716048
@businessinsider @businessinsider @businessinsider @businessinsider @businessinsider	Business Insider‏Verified account @businessinsider	27 Oct 2010			The First Look: Your 10-Second Guide To What Happened Overnight $PG by @vincefernando http://read.bi/aaMK1Z	1 1	Retweet 1 Retweeted 1		Like Liked	/businessinsider/status/28871916287
@clusterstock @clusterstock @clusterstock @clusterstock @clusterstock	Finance Insider‏Verified account @clusterstock	21 Oct 2010			Goldman's Jim O'Neill Makes The Case For Betting On The Chinese Consumer $PG $AAPL by @WhiteGM http://read.bi/91GYcM	1 1	Retweet Retweeted		Like 1 Liked 1	/clusterstock/status/28041222731
@businessinsider @businessinsider @businessinsider @businessinsider @businessinsider	Business Insider‏Verified account @businessinsider	29 Sep 2010			Bill Gross: Stimulus Is A Disaster, But Dividend Stocks Will Still Beat Bonds $JNJ $PG by @vincefernando http://read.bi/bQFyZA	1 1 3 3	Retweet 1 Retweeted 1		Like 3 Liked 3	/businessinsider/status/25893350858
@Bloomberg @Bloomberg @Bloomberg @Bloomberg @Bloomberg	Bloomberg LP‏Verified account @Bloomberg	2 Sep 2010			P&G Lures Panda Express Restaurant Founder in Dry Cleaning Push http://ow.ly/2yK1g $PG $PEP	2 2 2 2	Retweet 2 Retweeted 2		Like 2 Liked 2	/Bloomberg/status/22835012849
@adamfeuerstein @adamfeuerstein @adamfeuerstein @adamfeuerstein @adamfeuerstein	Adam Feuerstein‏Verified account @adamfeuerstein	25 Aug 2010			vacation break -- $SOMX is essentially paying $PG to market sleeping pill Silenor. A cringeworthy, somewhat hilarious, partnership.	3 3	Retweet 3 Retweeted 3		Like Liked	/adamfeuerstein/status/22083405688
@Nasdaq @Nasdaq @Nasdaq @Nasdaq @Nasdaq	Nasdaq‏Verified account @Nasdaq	18 Aug 2010	#Buffett		"Be Like #Buffett" @TheOnlineInvest $BDX $COP $FISV $GE $IRM $JNJ $KFT $KO $MTB $NLC $PG $WMT $WPO http://bit.ly/d4EKqO	1 1 2 2	Retweet 1 Retweeted 1		Like 2 Liked 2	/Nasdaq/status/21510185445
@SponsorPitch @SponsorPitch @SponsorPitch @SponsorPitch @SponsorPitch	SponsorPitch‏ @SponsorPitch	3 Aug 2010	#NFL,sponsorship	#sponsorship	P&G launches new #NFL cross-portfolio campaign for 2010 Season: "Take it to the House" http://bit.ly/939xDw #sponsorship $pg @pgnewsus	2 2	Retweet Retweeted		Like 2 Liked 2	/SponsorPitch/status/20224766357
@Bloomberg @Bloomberg @Bloomberg @Bloomberg @Bloomberg	Bloomberg LP‏Verified account @Bloomberg	3 Aug 2010			P&G Profit Forecast Trails Estimates as Shoppers Limit Spending http://ow.ly/2kev3 $PG	2 2	Retweet 2 Retweeted 2		Like Liked	/Bloomberg/status/20217864413
@cheatsheet @cheatsheet @cheatsheet @cheatsheet @cheatsheet	Showbiz Cheat Sheet‏ @cheatsheet	8 Jun 2010	#mkt,stocks	#stocks	Day 50 Oil Spill TRADE: Buy the Beneficiaries of the BP Bust: http://ow.ly/1VJcp $CVX $PG $RDS-A $XOM $OXY $MRO $UNG $BP #mkt #stocks	2 2	Retweet 2 Retweeted 2		Like Liked	/cheatsheet/status/15717046208
@Nasdaq @Nasdaq @Nasdaq @Nasdaq @Nasdaq	Nasdaq‏Verified account @Nasdaq	28 May 2010			$PG Procter & Gamble Started as an “Outperform” at William Blair http://bit.ly/alIGTy	1 1 1 1	Retweet 1 Retweeted 1		Like 1 Liked 1	/Nasdaq/status/14921879343
@Street_Insider @Street_Insider @Street_Insider @Street_Insider @Street_Insider	Streetinsider.com‏ @Street_Insider	17 May 2010			Buffett's Berkshire Cuts $PG and $KFT, Adds $RSG, $IRM and $BDX http://bit.ly/dtCKKt	1 1 2 2	Retweet 1 Retweeted 1		Like 2 Liked 2	/Street_Insider/status/14184884812
@smbcapital @smbcapital @smbcapital @smbcapital @smbcapital	SMB Capital‏ @smbcapital	9 May 2010			Bella will be discussing how 2 trade in a more volatile mkt on SMB University on StockTwits TV 8:30PM EST: stocktwits.tv/ $$ $PG, $SPY, $FAZ	1 1 1 1	Retweet 1 Retweeted 1		Like 1 Liked 1	/smbcapital/status/13690867131
@jimcramer @jimcramer @jimcramer @jimcramer @jimcramer	Jim Cramer‏Verified account @jimcramer	9 May 2010			"flash crash" mystery solved by TheStreet.com! http://snipr.com/w3gs7 $PG @NYX $NDAQ	9 9 3 3	Retweet 9 Retweeted 9		Like 3 Liked 3	/jimcramer/status/13667594581
@Benzinga @Benzinga @Benzinga @Benzinga @Benzinga	Benzinga.com‏Verified account @Benzinga	7 May 2010			The Notion Of A "Fat Finger Trade" Is A Ridiculous Explanation For Yesterday's Meltdown $PG, $ACN. http://bit.ly/abQn0c	1 1	Retweet Retweeted		Like 1 Liked 1	/Benzinga/status/13560440101
@barronsonline @barronsonline @barronsonline @barronsonline @barronsonline	Barron's‏Verified account @barronsonline	7 May 2010			You know it's a bear market when the Dow ends down 348 points and traders breathe a sigh of relief. $PG $ACN $TLT $LQD http://bit.ly/bjaH3f	4 4	Retweet 4 Retweeted 4		Like Liked	/barronsonline/status/13560084873
@janewells @janewells @janewells @janewells @janewells	janewells‏Verified account @janewells	7 May 2010			Oh the irony! P&G ringing the closing bell at the NYSE today (in honor of Mother's Day). $PG	5 5 1 1	Retweet 5 Retweeted 5		Like 1 Liked 1	/janewells/status/13551838199
@businessinsider @businessinsider @businessinsider @businessinsider @businessinsider	Business Insider‏Verified account @businessinsider	7 May 2010			10 Things You Need To Know Before The Opening Bell $PG $BP $SPY $GLD by @WhiteGM http://bit.ly/atLH7a	1 1	Retweet 1 Retweeted 1		Like Liked	/businessinsider/status/13543422947
@davefrymusings @davefrymusings @davefrymusings @davefrymusings @davefrymusings	Dave Fry‏ @davefrymusings	6 May 2010	#ETF,charts	#charts	Dave's Daily (New Post): Ctrl DOW Delete. http://bit.ly/dTsWN #ETF #charts $VIX $PG $C $GLD $USD $AAPL	3 3	Retweet 3 Retweeted 3		Like Liked	/davefrymusings/status/13514872663
@Goodwrench @Goodwrench @Goodwrench @Goodwrench @Goodwrench	Goodwrench‏ @Goodwrench	6 May 2010			sell $40B $PG... Aye you sure... "Hey Frank I really hate these dialog boxes" Y	2 2	Retweet 2 Retweeted 2		Like Liked	/Goodwrench/status/13514711543
@felixsalmon @felixsalmon @felixsalmon @felixsalmon @felixsalmon	Felix Salmon‏Verified account @felixsalmon	6 May 2010			RT @edwardnh: BTW, I am told: "Mkt went into freefall at 2:39, $PG collapsed at 2:46." So not clear if PG was the trigger or not.	4 4 1 1	Retweet 4 Retweeted 4		Like 1 Liked 1	/felixsalmon/status/13505544668
@clusterstock @clusterstock @clusterstock @clusterstock @clusterstock	Finance Insider‏Verified account @clusterstock	6 May 2010			Closing Bell: Holy Cow That Was Nuts $PG $ACN $SPY $QQQ http://bit.ly/9bnhrj	1 1	Retweet 1 Retweeted 1		Like Liked	/clusterstock/status/13505378320
@cheatsheet @cheatsheet @cheatsheet @cheatsheet @cheatsheet	Showbiz Cheat Sheet‏ @cheatsheet	6 May 2010	#mkt		Crash was Precipitated by Stop Loss Triggers http://ow.ly/1HSyK $SPX $PG $MCO $DIA #mkt	2 2	Retweet 2 Retweeted 2		Like Liked	/cheatsheet/status/13504360228
@Street_Insider @Street_Insider @Street_Insider @Street_Insider @Street_Insider	Streetinsider.com‏ @Street_Insider	6 May 2010			NYSE "Not Sure" If Bad Print in Procter & Gamble $PG Accelerated Crash - StreetInsider.com	2 2	Retweet 2 Retweeted 2		Like Liked	/Street_Insider/status/13503287413
@janewells @janewells @janewells @janewells @janewells	janewells‏Verified account @janewells	6 May 2010	#CNBC		Pisani says "there may have been a bad print" in a $PG order. He says they're still trying to figure it out. #CNBC	3 3	Retweet 3 Retweeted 3		Like Liked	/janewells/status/13502978797
@TheStalwart @TheStalwart @TheStalwart @TheStalwart @TheStalwart	Joe Weisenthal‏ @TheStalwart	6 May 2010			Proctor and Gamble off over 20% $PG	1 1	Retweet 1 Retweeted 1		Like Liked	/TheStalwart/status/13502312546
@ForbesLife @ForbesLife @ForbesLife @ForbesLife @ForbesLife	ForbesLife‏Verified account @ForbesLife	5 May 2010			Yo Ma! The World's Richest Moms http://tinyurl.com/33jrh29 $PG $EBAY $DIS	4 4	Retweet 4 Retweeted 4		Like Liked	/ForbesLife/status/13442722276
@StockTwits @StockTwits @StockTwits @StockTwits @StockTwits	StockTwits‏Verified account @StockTwits	16 Apr 2010			RT @tradefast four cos generate 11% of spx div income $XOM $JNJ $PG $IBM -- dividend hikes traditionally occur in april - worth watching	2 2	Retweet Retweeted		Like 2 Liked 2	/StockTwits/status/12280611059
@marketfolly @marketfolly @marketfolly @marketfolly @marketfolly	Market Folly‏ @marketfolly	15 Jan 2010			specifically $JNJ & $PG	1 1	Retweet Retweeted		Like 1 Liked 1	/marketfolly/status/7798375694
@Ro_Patel @Ro_Patel @Ro_Patel @Ro_Patel @Ro_Patel	Ro Patel‏ @Ro_Patel	15 Jan 2010			$PG to introduce its own website this month to sell its products - eStore will be owned & operated by PFSweb Inc.		Retweet Retweeted		Like Liked	/Ro_Patel/status/7796389307
@SchwartzNow @SchwartzNow @SchwartzNow @SchwartzNow @SchwartzNow	Jeff Schwartz‏ @SchwartzNow	14 Jan 2010	#Trend		P&G taking products directly to the Web - http://bit.ly/5m8q22 $PG #Trend		Retweet Retweeted		Like Liked	/SchwartzNow/status/7770243337
@ccheddarberk @ccheddarberk @ccheddarberk @ccheddarberk @ccheddarberk	Christina Cheddar Berk‏Verified account @ccheddarberk	14 Jan 2010			En Garde, Retailers... P&G Takes Products Direct to the Web $PG $AMZN $WMT $TGT http://bit.ly/17y8Wd	1 1	Retweet 1 Retweeted 1		Like Liked	/ccheddarberk/status/7763046651
@CNBCTheExchange @CNBCTheExchange @CNBCTheExchange @CNBCTheExchange @CNBCTheExchange	The Exchange‏Verified account @CNBCTheExchange	14 Jan 2010	#DowJonesIndustrialAverage		This Bank Stock to 'Easily Double' in 2-3 Years: Market Pro http://bit.ly/6DljuX $AA $BAC $CVX $JPM $PG $WMT #DowJonesIndustrialAverage		Retweet Retweeted		Like Liked	/CNBCTheExchange/status/7758674677
@jpoggi @jpoggi @jpoggi @jpoggi @jpoggi	Jeanine Poggi‏Verified account @jpoggi	14 Jan 2010			P&G to sell directly to consumers via Web site http://bit.ly/8kFtL8 $PG	1 1	Retweet 1 Retweeted 1		Like Liked	/jpoggi/status/7756710786
@CNBCTheExchange @CNBCTheExchange @CNBCTheExchange @CNBCTheExchange @CNBCTheExchange	The Exchange‏Verified account @CNBCTheExchange	13 Jan 2010			US Companies Rush to Haiti's Aid Following Quake http://bit.ly/8QG3xD $BAC $FDX $GMGMQ $JBLU $JNJ $KO $LOW $MA $PG $TGT $UPS $WFC $WMT	2 2 1 1	Retweet 2 Retweeted 2		Like 1 Liked 1	/CNBCTheExchange/status/7725202438
@Psando @Psando @Psando @Psando @Psando	Psando‏ @Psando	12 Jan 2010	#WORDEN		$PG Think that 61.50 level was important that I highlighted last night as a level of interest. $$ http://fsc.bz/2gU #WORDEN		Retweet Retweeted		Like Liked	/Psando/status/7688222433
@marietweet @marietweet @marietweet @marietweet @marietweet	MarieTweets‏ @marietweet	12 Jan 2010			My only pick in the black today is $PG?? How can that be... I guess yesterdays news didn't phase them at all.		Retweet Retweeted		Like Liked	/marietweet/status/7680255991
@Briefingcom @Briefingcom @Briefingcom @Briefingcom @Briefingcom	Briefing.com‏ @Briefingcom	12 Jan 2010	#Consumer		#Consumer staples stocks continue to cling to a modest gain, up 0.3% amid support from $PG, upgraded by BofA's Merrill Lynch.		Retweet Retweeted		Like Liked	/Briefingcom/status/7678388430
@TradingAcademy @TradingAcademy @TradingAcademy @TradingAcademy @TradingAcademy	OnlineTradingAcademy‏ @TradingAcademy	11 Jan 2010			$PG Nice Hammer with above average volume. Long on break of yesterdays high. Target is$61.70 Stop is $61.70 http://fsc.bz/2fJ ^MR		Retweet Retweeted		Like Liked	/TradingAcademy/status/7658829426
@StockAAPL @StockAAPL @StockAAPL @StockAAPL @StockAAPL	StockAAPL‏ @StockAAPL	11 Jan 2010			$PG not really affected much by rating change. But, what up with $AAPL and $HD?: $PG not really affected much by rating change. But, w...		Retweet Retweeted		Like Liked	/StockAAPL/status/7646867907
@CNBCFastMoney @CNBCFastMoney @CNBCFastMoney @CNBCFastMoney @CNBCFastMoney	CNBC's Fast Money‏Verified account @CNBCFastMoney	11 Jan 2010	#StockMarket,StockPicks	#StockPicks	Calls Of The Day – Monday January 11th http://cnbc.com/id/34810279 $BP $CVX $FRO $GLW $NAT $OSG $PBR $PG #StockMarket #StockPicks	1 1	Retweet Retweeted		Like 1 Liked 1	/CNBCFastMoney/status/7645982485
@SmartStops @SmartStops @SmartStops @SmartStops @SmartStops	SmartStops‏ @SmartStops	11 Jan 2010			Goldman Sachs $GS and Proctor & Gamble $PG triggered their SmartStops today. Consider hedging or selling to sidestep abnormal downside risk.		Retweet Retweeted		Like Liked	/SmartStops/status/7637253146
@marietweet @marietweet @marietweet @marietweet @marietweet	MarieTweets‏ @marietweet	11 Jan 2010			$PG Downgraded. I'll have to ride this one out. Still nice dividends. Procter & Gamble Cut To Mkt Perform From Outperform By BMO Capital >PG		Retweet Retweeted		Like Liked	/marietweet/status/7632320363
@maoxian @maoxian @maoxian @maoxian @maoxian	C. Maoxian‏ @maoxian	11 Jan 2010			@gregorylent Strictly chart voodoo for short-term trades; haven't personally sold $JNJ since we had a baby (same for $PG). :-)		Retweet Retweeted		Like Liked	/maoxian/status/7624996815
@Rick__H @Rick__H @Rick__H @Rick__H @Rick__H	RickH‏ @Rick__H	7 Jan 2010			$pg lost its range above 61.50, then crawled and lost the 50dma, 60 maybe a bounce but 58's looking more likely, 100dma there. sickly now		Retweet Retweeted		Like Liked	/Rick__H/status/7486384193
@Losfinancieros @Losfinancieros @Losfinancieros @Losfinancieros @Losfinancieros	Dinero Inteligente‏ @Losfinancieros	6 Jan 2010			DOW 30: [To this moment] Two-days LOW: (8) $KO $MCD $PG $T $TRV $UTX $VZ $WMT		Retweet Retweeted		Like Liked	/Losfinancieros/status/7445856556
@StockJunction @StockJunction @StockJunction @StockJunction @StockJunction	The Editor‏ @StockJunction	5 Jan 2010	#TSX,Mining,Gold	#Mining	http://bit.ly/68VCDs Premier Gold Limited $PG #TSX Reports 10.05 g/t (0.29 Oz/ton) Gold Over 24.2m (79.4 Feet) #Mining #Gold $$		Retweet Retweeted		Like Liked	/StockJunction/status/7410875307
@BoardCentral @BoardCentral @BoardCentral @BoardCentral @BoardCentral	BoardCentral‏ @BoardCentral	3 Jan 2010	#stocks,finance,stockmarket,StockPicks	#finance	Top Stock searches on message boards and Twitter: $GE $MSFT $IDYLF $BRKA $PG (01:30 pm) #stocks #finance #stockmarket #StockPicks		Retweet Retweeted		Like Liked	/BoardCentral/status/7338814595
@BoardCentral @BoardCentral @BoardCentral @BoardCentral @BoardCentral	BoardCentral‏ @BoardCentral	3 Jan 2010	#stocks,finance,stockmarket,StockPicks	#finance	Top Stock searches on message boards and Twitter: $GE $BRKA $GOOG $PG $MSFT (09:30 am) #stocks #finance #stockmarket #StockPicks		Retweet Retweeted		Like Liked	/BoardCentral/status/7333227145
