# Supplementary material for: Measuring information flux between social media and stock prices with Transfer Entropy
Source: PLoS One. 2021 Sep 23;16(9):e0257686. doi: 10.1371/journal.pone.0257686 (PMC8459996; doi:10.1371/journal.pone.0257686)
Supplement: S1 Data — (ZIP) [file pone.0257686.s001.zip › DATA BASES/16.-PG/dataminer (89).xlsx]

## Sheet: SheetJS
UserName	FullName	Date	First Hashtags	Alt Hashtags	Tweet (Message Text)	Retweets	Retweets (w/ Text)	Likes	Likes (w/ Text)	URL Path
@jimcramer @jimcramer @jimcramer @jimcramer @jimcramer	Jim Cramer‏Verified account @jimcramer	9 May 2010			We are not sure. I think that $PG was focus because CNBC made it a focus when we were on...	2 2 2 2	Retweet 2 Retweeted 2		Like 2 Liked 2	/jimcramer/status/13680640138
@CNBC @CNBC @CNBC @CNBC @CNBC	CNBC‏Verified account @CNBC	28 Oct 2010	#china,software,technology,hangseng,shanghaistockexchange	#software	Chinese Computer Trumps US One as World's Fastest http://inv.lv/djvAVI #china #software #technology #hangseng #shanghaistockexchange $PG	5 5	Retweet 5 Retweeted 5		Like Liked	/CNBC/status/28994088097
@jimcramer @jimcramer @jimcramer @jimcramer @jimcramer @theback9	Jim Cramer‏Verified account @jimcramer	6 May 2010			@theback9 anytime you can make 12 on $PG you have to try!	1 1	Retweet Retweeted		Like 1 Liked 1	/jimcramer/status/13516360377
@jimcramer @jimcramer @jimcramer @jimcramer @jimcramer	Jim Cramer‏Verified account @jimcramer	3 Aug 2010			Reviewing $PG a www.cramerspicks.com name.. WIsh it were an industrial!	1 1	Retweet Retweeted		Like 1 Liked 1	/jimcramer/status/20215839465
@businessinsider @businessinsider @businessinsider @businessinsider @businessinsider	Business Insider‏Verified account @businessinsider	6 May 2010			Closing Bell: Holy Cow That Was Nuts $PG $ACN $SPY $QQQ http://bit.ly/9bnhrj		Retweet Retweeted		Like Liked	/businessinsider/status/13505371875
@CNBC @CNBC @CNBC @CNBC @CNBC	CNBC‏Verified account @CNBC	6 May 2010	#dow		In case you missed it on CNBC's Street Signs -> Cramer Sees Error In P&G Share Pricing http://bit.ly/bPUodh #dow $PG	3 3	Retweet 3 Retweeted 3		Like Liked	/CNBC/status/13506877375
@barronsonline @barronsonline @barronsonline @barronsonline @barronsonline	Barron's‏Verified account @barronsonline	20 Dec 2010			BARRON'S COVER: Outlook for Stocks in 2011 $KO $MSFT $EBAY $WMT $AAPL $GOOG $ORCL $QCOM $XOM $PFE $F $PEP $PG http://on.barrons.com/gdLNDx	6 6 4 4	Retweet 6 Retweeted 6		Like 4 Liked 4	/barronsonline/status/16981599241375746
@Bloomberg @Bloomberg @Bloomberg @Bloomberg @Bloomberg	Bloomberg LP‏Verified account @Bloomberg	7 Dec 2010			Obama Summons CEOs to White House for Talks Amid Change http://ow.ly/3laxi $WMT $PG $PEP	2 2	Retweet 2 Retweeted 2		Like Liked	/Bloomberg/status/12150595611787264
@barronsonline @barronsonline @barronsonline @barronsonline @barronsonline	Barron's‏Verified account @barronsonline	18 Nov 2010			Wells Fargo's John Lynch bullish on tech, energy, materials and industrials. $ORCL $CSCO $MSFT $PG $GIS http://on.barrons.com/9P2Rbb	1 1	Retweet Retweeted		Like 1 Liked 1	/barronsonline/status/5376111626166272
@Bloomberg @Bloomberg @Bloomberg @Bloomberg @Bloomberg	Bloomberg LP‏Verified account @Bloomberg	27 Oct 2010			P&G First-Quarter Profit Falls 6.8%, Tops Analysts' Estimates http://ow.ly/308gt $PG	7 7	Retweet 7 Retweeted 7		Like Liked	/Bloomberg/status/28882717932
@businessinsider @businessinsider @businessinsider @businessinsider @businessinsider	Business Insider‏Verified account @businessinsider	27 Oct 2010			10 Things You Need To Know Before The Opening Bell $SPY $XHB $DB $HINKY $PG by @WhiteGM http://read.bi/boGOvn	1 1	Retweet 1 Retweeted 1		Like Liked	/businessinsider/status/28880716048
@businessinsider @businessinsider @businessinsider @businessinsider @businessinsider	Business Insider‏Verified account @businessinsider	27 Oct 2010			The First Look: Your 10-Second Guide To What Happened Overnight $PG by @vincefernando http://read.bi/aaMK1Z	1 1	Retweet 1 Retweeted 1		Like Liked	/businessinsider/status/28871916287
@clusterstock @clusterstock @clusterstock @clusterstock @clusterstock	Finance Insider‏Verified account @clusterstock	21 Oct 2010			Goldman's Jim O'Neill Makes The Case For Betting On The Chinese Consumer $PG $AAPL by @WhiteGM http://read.bi/91GYcM	1 1	Retweet Retweeted		Like 1 Liked 1	/clusterstock/status/28041222731
@businessinsider @businessinsider @businessinsider @businessinsider @businessinsider	Business Insider‏Verified account @businessinsider	29 Sep 2010			Bill Gross: Stimulus Is A Disaster, But Dividend Stocks Will Still Beat Bonds $JNJ $PG by @vincefernando http://read.bi/bQFyZA	1 1 3 3	Retweet 1 Retweeted 1		Like 3 Liked 3	/businessinsider/status/25893350858
@Bloomberg @Bloomberg @Bloomberg @Bloomberg @Bloomberg	Bloomberg LP‏Verified account @Bloomberg	2 Sep 2010			P&G Lures Panda Express Restaurant Founder in Dry Cleaning Push http://ow.ly/2yK1g $PG $PEP	2 2 2 2	Retweet 2 Retweeted 2		Like 2 Liked 2	/Bloomberg/status/22835012849
@adamfeuerstein @adamfeuerstein @adamfeuerstein @adamfeuerstein @adamfeuerstein	Adam Feuerstein‏Verified account @adamfeuerstein	25 Aug 2010			vacation break -- $SOMX is essentially paying $PG to market sleeping pill Silenor. A cringeworthy, somewhat hilarious, partnership.	3 3	Retweet 3 Retweeted 3		Like Liked	/adamfeuerstein/status/22083405688
@Nasdaq @Nasdaq @Nasdaq @Nasdaq @Nasdaq	Nasdaq‏Verified account @Nasdaq	18 Aug 2010	#Buffett		"Be Like #Buffett" @TheOnlineInvest $BDX $COP $FISV $GE $IRM $JNJ $KFT $KO $MTB $NLC $PG $WMT $WPO http://bit.ly/d4EKqO	1 1 2 2	Retweet 1 Retweeted 1		Like 2 Liked 2	/Nasdaq/status/21510185445
@SponsorPitch @SponsorPitch @SponsorPitch @SponsorPitch @SponsorPitch	SponsorPitch‏ @SponsorPitch	3 Aug 2010	#NFL,sponsorship	#sponsorship	P&G launches new #NFL cross-portfolio campaign for 2010 Season: "Take it to the House" http://bit.ly/939xDw #sponsorship $pg @pgnewsus	2 2	Retweet Retweeted		Like 2 Liked 2	/SponsorPitch/status/20224766357
@Bloomberg @Bloomberg @Bloomberg @Bloomberg @Bloomberg	Bloomberg LP‏Verified account @Bloomberg	3 Aug 2010			P&G Profit Forecast Trails Estimates as Shoppers Limit Spending http://ow.ly/2kev3 $PG	2 2	Retweet 2 Retweeted 2		Like Liked	/Bloomberg/status/20217864413
@cheatsheet @cheatsheet @cheatsheet @cheatsheet @cheatsheet	Showbiz Cheat Sheet‏ @cheatsheet	8 Jun 2010	#mkt,stocks	#stocks	Day 50 Oil Spill TRADE: Buy the Beneficiaries of the BP Bust: http://ow.ly/1VJcp $CVX $PG $RDS-A $XOM $OXY $MRO $UNG $BP #mkt #stocks	2 2	Retweet 2 Retweeted 2		Like Liked	/cheatsheet/status/15717046208
@Nasdaq @Nasdaq @Nasdaq @Nasdaq @Nasdaq	Nasdaq‏Verified account @Nasdaq	28 May 2010			$PG Procter & Gamble Started as an “Outperform” at William Blair http://bit.ly/alIGTy	1 1 1 1	Retweet 1 Retweeted 1		Like 1 Liked 1	/Nasdaq/status/14921879343
@Street_Insider @Street_Insider @Street_Insider @Street_Insider @Street_Insider	Streetinsider.com‏ @Street_Insider	17 May 2010			Buffett's Berkshire Cuts $PG and $KFT, Adds $RSG, $IRM and $BDX http://bit.ly/dtCKKt	1 1 2 2	Retweet 1 Retweeted 1		Like 2 Liked 2	/Street_Insider/status/14184884812
@smbcapital @smbcapital @smbcapital @smbcapital @smbcapital	SMB Capital‏ @smbcapital	9 May 2010			Bella will be discussing how 2 trade in a more volatile mkt on SMB University on StockTwits TV 8:30PM EST: stocktwits.tv/ $$ $PG, $SPY, $FAZ	1 1 1 1	Retweet 1 Retweeted 1		Like 1 Liked 1	/smbcapital/status/13690867131
@jimcramer @jimcramer @jimcramer @jimcramer @jimcramer	Jim Cramer‏Verified account @jimcramer	9 May 2010			"flash crash" mystery solved by TheStreet.com! http://snipr.com/w3gs7 $PG @NYX $NDAQ	9 9 3 3	Retweet 9 Retweeted 9		Like 3 Liked 3	/jimcramer/status/13667594581
@Benzinga @Benzinga @Benzinga @Benzinga @Benzinga	Benzinga.com‏Verified account @Benzinga	7 May 2010			The Notion Of A "Fat Finger Trade" Is A Ridiculous Explanation For Yesterday's Meltdown $PG, $ACN. http://bit.ly/abQn0c	1 1	Retweet Retweeted		Like 1 Liked 1	/Benzinga/status/13560440101
@barronsonline @barronsonline @barronsonline @barronsonline @barronsonline	Barron's‏Verified account @barronsonline	7 May 2010			You know it's a bear market when the Dow ends down 348 points and traders breathe a sigh of relief. $PG $ACN $TLT $LQD http://bit.ly/bjaH3f	4 4	Retweet 4 Retweeted 4		Like Liked	/barronsonline/status/13560084873
@janewells @janewells @janewells @janewells @janewells	janewells‏Verified account @janewells	7 May 2010			Oh the irony! P&G ringing the closing bell at the NYSE today (in honor of Mother's Day). $PG	5 5 1 1	Retweet 5 Retweeted 5		Like 1 Liked 1	/janewells/status/13551838199
@businessinsider @businessinsider @businessinsider @businessinsider @businessinsider	Business Insider‏Verified account @businessinsider	7 May 2010			10 Things You Need To Know Before The Opening Bell $PG $BP $SPY $GLD by @WhiteGM http://bit.ly/atLH7a	1 1	Retweet 1 Retweeted 1		Like Liked	/businessinsider/status/13543422947
@davefrymusings @davefrymusings @davefrymusings @davefrymusings @davefrymusings	Dave Fry‏ @davefrymusings	6 May 2010	#ETF,charts	#charts	Dave's Daily (New Post): Ctrl DOW Delete. http://bit.ly/dTsWN #ETF #charts $VIX $PG $C $GLD $USD $AAPL	3 3	Retweet 3 Retweeted 3		Like Liked	/davefrymusings/status/13514872663
@Goodwrench @Goodwrench @Goodwrench @Goodwrench @Goodwrench	Goodwrench‏ @Goodwrench	6 May 2010			sell $40B $PG... Aye you sure... "Hey Frank I really hate these dialog boxes" Y	2 2	Retweet 2 Retweeted 2		Like Liked	/Goodwrench/status/13514711543
@felixsalmon @felixsalmon @felixsalmon @felixsalmon @felixsalmon	Felix Salmon‏Verified account @felixsalmon	6 May 2010			RT @edwardnh: BTW, I am told: "Mkt went into freefall at 2:39, $PG collapsed at 2:46." So not clear if PG was the trigger or not.	4 4 1 1	Retweet 4 Retweeted 4		Like 1 Liked 1	/felixsalmon/status/13505544668
@clusterstock @clusterstock @clusterstock @clusterstock @clusterstock	Finance Insider‏Verified account @clusterstock	6 May 2010			Closing Bell: Holy Cow That Was Nuts $PG $ACN $SPY $QQQ http://bit.ly/9bnhrj	1 1	Retweet 1 Retweeted 1		Like Liked	/clusterstock/status/13505378320
@cheatsheet @cheatsheet @cheatsheet @cheatsheet @cheatsheet	Showbiz Cheat Sheet‏ @cheatsheet	6 May 2010	#mkt		Crash was Precipitated by Stop Loss Triggers http://ow.ly/1HSyK $SPX $PG $MCO $DIA #mkt	2 2	Retweet 2 Retweeted 2		Like Liked	/cheatsheet/status/13504360228
@Street_Insider @Street_Insider @Street_Insider @Street_Insider @Street_Insider	Streetinsider.com‏ @Street_Insider	6 May 2010			NYSE "Not Sure" If Bad Print in Procter & Gamble $PG Accelerated Crash - StreetInsider.com	2 2	Retweet 2 Retweeted 2		Like Liked	/Street_Insider/status/13503287413
@janewells @janewells @janewells @janewells @janewells	janewells‏Verified account @janewells	6 May 2010	#CNBC		Pisani says "there may have been a bad print" in a $PG order. He says they're still trying to figure it out. #CNBC	3 3	Retweet 3 Retweeted 3		Like Liked	/janewells/status/13502978797
@TheStalwart @TheStalwart @TheStalwart @TheStalwart @TheStalwart	Joe Weisenthal‏ @TheStalwart	6 May 2010			Proctor and Gamble off over 20% $PG	1 1	Retweet 1 Retweeted 1		Like Liked	/TheStalwart/status/13502312546
@ForbesLife @ForbesLife @ForbesLife @ForbesLife @ForbesLife	ForbesLife‏Verified account @ForbesLife	5 May 2010			Yo Ma! The World's Richest Moms http://tinyurl.com/33jrh29 $PG $EBAY $DIS	4 4	Retweet 4 Retweeted 4		Like Liked	/ForbesLife/status/13442722276
@StockTwits @StockTwits @StockTwits @StockTwits @StockTwits	StockTwits‏Verified account @StockTwits	16 Apr 2010			RT @tradefast four cos generate 11% of spx div income $XOM $JNJ $PG $IBM -- dividend hikes traditionally occur in april - worth watching	2 2	Retweet Retweeted		Like 2 Liked 2	/StockTwits/status/12280611059
@marketfolly @marketfolly @marketfolly @marketfolly @marketfolly	Market Folly‏ @marketfolly	15 Jan 2010			specifically $JNJ & $PG	1 1	Retweet Retweeted		Like 1 Liked 1	/marketfolly/status/7798375694
@Ro_Patel @Ro_Patel @Ro_Patel @Ro_Patel @Ro_Patel	Ro Patel‏ @Ro_Patel	15 Jan 2010			$PG to introduce its own website this month to sell its products - eStore will be owned & operated by PFSweb Inc.		Retweet Retweeted		Like Liked	/Ro_Patel/status/7796389307
@SchwartzNow @SchwartzNow @SchwartzNow @SchwartzNow @SchwartzNow	Jeff Schwartz‏ @SchwartzNow	14 Jan 2010	#Trend		P&G taking products directly to the Web - http://bit.ly/5m8q22 $PG #Trend		Retweet Retweeted		Like Liked	/SchwartzNow/status/7770243337
@ccheddarberk @ccheddarberk @ccheddarberk @ccheddarberk @ccheddarberk	Christina Cheddar Berk‏Verified account @ccheddarberk	14 Jan 2010			En Garde, Retailers... P&G Takes Products Direct to the Web $PG $AMZN $WMT $TGT http://bit.ly/17y8Wd	1 1	Retweet 1 Retweeted 1		Like Liked	/ccheddarberk/status/7763046651
@CNBCTheExchange @CNBCTheExchange @CNBCTheExchange @CNBCTheExchange @CNBCTheExchange	The Exchange‏Verified account @CNBCTheExchange	14 Jan 2010	#DowJonesIndustrialAverage		This Bank Stock to 'Easily Double' in 2-3 Years: Market Pro http://bit.ly/6DljuX $AA $BAC $CVX $JPM $PG $WMT #DowJonesIndustrialAverage		Retweet Retweeted		Like Liked	/CNBCTheExchange/status/7758674677
@jpoggi @jpoggi @jpoggi @jpoggi @jpoggi	Jeanine Poggi‏Verified account @jpoggi	14 Jan 2010			P&G to sell directly to consumers via Web site http://bit.ly/8kFtL8 $PG	1 1	Retweet 1 Retweeted 1		Like Liked	/jpoggi/status/7756710786
@CNBCTheExchange @CNBCTheExchange @CNBCTheExchange @CNBCTheExchange @CNBCTheExchange	The Exchange‏Verified account @CNBCTheExchange	13 Jan 2010			US Companies Rush to Haiti's Aid Following Quake http://bit.ly/8QG3xD $BAC $FDX $GMGMQ $JBLU $JNJ $KO $LOW $MA $PG $TGT $UPS $WFC $WMT	2 2 1 1	Retweet 2 Retweeted 2		Like 1 Liked 1	/CNBCTheExchange/status/7725202438
@Psando @Psando @Psando @Psando @Psando	Psando‏ @Psando	12 Jan 2010	#WORDEN		$PG Think that 61.50 level was important that I highlighted last night as a level of interest. $$ http://fsc.bz/2gU #WORDEN		Retweet Retweeted		Like Liked	/Psando/status/7688222433
@marietweet @marietweet @marietweet @marietweet @marietweet	MarieTweets‏ @marietweet	12 Jan 2010			My only pick in the black today is $PG?? How can that be... I guess yesterdays news didn't phase them at all.		Retweet Retweeted		Like Liked	/marietweet/status/7680255991
@Briefingcom @Briefingcom @Briefingcom @Briefingcom @Briefingcom	Briefing.com‏ @Briefingcom	12 Jan 2010	#Consumer		#Consumer staples stocks continue to cling to a modest gain, up 0.3% amid support from $PG, upgraded by BofA's Merrill Lynch.		Retweet Retweeted		Like Liked	/Briefingcom/status/7678388430
@TradingAcademy @TradingAcademy @TradingAcademy @TradingAcademy @TradingAcademy	OnlineTradingAcademy‏ @TradingAcademy	11 Jan 2010			$PG Nice Hammer with above average volume. Long on break of yesterdays high. Target is$61.70 Stop is $61.70 http://fsc.bz/2fJ ^MR		Retweet Retweeted		Like Liked	/TradingAcademy/status/7658829426
@StockAAPL @StockAAPL @StockAAPL @StockAAPL @StockAAPL	StockAAPL‏ @StockAAPL	11 Jan 2010			$PG not really affected much by rating change. But, what up with $AAPL and $HD?: $PG not really affected much by rating change. But, w...		Retweet Retweeted		Like Liked	/StockAAPL/status/7646867907
@CNBCFastMoney @CNBCFastMoney @CNBCFastMoney @CNBCFastMoney @CNBCFastMoney	CNBC's Fast Money‏Verified account @CNBCFastMoney	11 Jan 2010	#StockMarket,StockPicks	#StockPicks	Calls Of The Day – Monday January 11th http://cnbc.com/id/34810279 $BP $CVX $FRO $GLW $NAT $OSG $PBR $PG #StockMarket #StockPicks	1 1	Retweet Retweeted		Like 1 Liked 1	/CNBCFastMoney/status/7645982485
@SmartStops @SmartStops @SmartStops @SmartStops @SmartStops	SmartStops‏ @SmartStops	11 Jan 2010			Goldman Sachs $GS and Proctor & Gamble $PG triggered their SmartStops today. Consider hedging or selling to sidestep abnormal downside risk.		Retweet Retweeted		Like Liked	/SmartStops/status/7637253146
@marietweet @marietweet @marietweet @marietweet @marietweet	MarieTweets‏ @marietweet	11 Jan 2010			$PG Downgraded. I'll have to ride this one out. Still nice dividends. Procter & Gamble Cut To Mkt Perform From Outperform By BMO Capital >PG		Retweet Retweeted		Like Liked	/marietweet/status/7632320363
@maoxian @maoxian @maoxian @maoxian @maoxian	C. Maoxian‏ @maoxian	11 Jan 2010			@gregorylent Strictly chart voodoo for short-term trades; haven't personally sold $JNJ since we had a baby (same for $PG). :-)		Retweet Retweeted		Like Liked	/maoxian/status/7624996815
@Rick__H @Rick__H @Rick__H @Rick__H @Rick__H	RickH‏ @Rick__H	7 Jan 2010			$pg lost its range above 61.50, then crawled and lost the 50dma, 60 maybe a bounce but 58's looking more likely, 100dma there. sickly now		Retweet Retweeted		Like Liked	/Rick__H/status/7486384193
@Losfinancieros @Losfinancieros @Losfinancieros @Losfinancieros @Losfinancieros	Dinero Inteligente‏ @Losfinancieros	6 Jan 2010			DOW 30: [To this moment] Two-days LOW: (8) $KO $MCD $PG $T $TRV $UTX $VZ $WMT		Retweet Retweeted		Like Liked	/Losfinancieros/status/7445856556
@StockJunction @StockJunction @StockJunction @StockJunction @StockJunction	The Editor‏ @StockJunction	5 Jan 2010	#TSX,Mining,Gold	#Mining	http://bit.ly/68VCDs Premier Gold Limited $PG #TSX Reports 10.05 g/t (0.29 Oz/ton) Gold Over 24.2m (79.4 Feet) #Mining #Gold $$		Retweet Retweeted		Like Liked	/StockJunction/status/7410875307
@BoardCentral @BoardCentral @BoardCentral @BoardCentral @BoardCentral	BoardCentral‏ @BoardCentral	3 Jan 2010	#stocks,finance,stockmarket,StockPicks	#finance	Top Stock searches on message boards and Twitter: $GE $MSFT $IDYLF $BRKA $PG (01:30 pm) #stocks #finance #stockmarket #StockPicks		Retweet Retweeted		Like Liked	/BoardCentral/status/7338814595
@BoardCentral @BoardCentral @BoardCentral @BoardCentral @BoardCentral	BoardCentral‏ @BoardCentral	3 Jan 2010	#stocks,finance,stockmarket,StockPicks	#finance	Top Stock searches on message boards and Twitter: $GE $BRKA $GOOG $PG $MSFT (09:30 am) #stocks #finance #stockmarket #StockPicks		Retweet Retweeted		Like Liked	/BoardCentral/status/7333227145
@ESPNMichele @ESPNMichele @ESPNMichele @ESPNMichele @ESPNMichele	Michele Steele‏Verified account @ESPNMichele	31 Dec 2009			AT&T ends sponsorship with Tiger; $T, following $PG, Accenture in severing ties -- $NKE and Upper deck standing by TW		Retweet Retweeted		Like Liked	/ESPNMichele/status/7237778243
@AOLFinance @AOLFinance @AOLFinance @AOLFinance @AOLFinance	AOL Finance‏Verified account @AOLFinance	12 Dec 2009	#TigerWoods		$NKE still loves #TigerWoods, $ACN backing off, $ERTS and $T still thinking, not a peep from $PEP, $PG http://bit.ly/7XYyhO	1 1	Retweet 1 Retweeted 1		Like Liked	/AOLFinance/status/6603732870
@bhc3 @bhc3 @bhc3 @bhc3 @bhc3	Hutch Carpenter‏ @bhc3	7 Dec 2009	#innovation		New post: Open Innovators Outperform the Market by 16.9% http://bit.ly/7qp8xV #innovation $csco $hpq $col $whr $pg $clx $jnj $csc $gsk $wy	1 1 1 1	Retweet 1 Retweeted 1		Like 1 Liked 1	/bhc3/status/6432686028
@barronsonline @barronsonline @barronsonline @barronsonline @barronsonline	Barron's‏Verified account @barronsonline	23 Nov 2009			Cover Story:10 high-quality, dividend-paying stocks for retirement: $STD $CVX $INTC $JNJ $MCD $NSRGY $NVS $PEP $PG $VZ http://bit.ly/8v8Fep	1 1 1 1	Retweet 1 Retweeted 1		Like 1 Liked 1	/barronsonline/status/5988754688
@MadMoneyOnCNBC @MadMoneyOnCNBC @MadMoneyOnCNBC @MadMoneyOnCNBC @MadMoneyOnCNBC	Mad Money On CNBC‏Verified account @MadMoneyOnCNBC	20 Nov 2009	#StockPicks		Cramer: Next Week Should Define Rest of ‘09 http://bit.ly/4XYmvE $AAPL $DELL $HPQ $JWN $PG $RL $SJM $TIF $WCRX $WSM #StockPicks	2 2	Retweet Retweeted		Like 2 Liked 2	/MadMoneyOnCNBC/status/5899610004
@MadMoneyOnCNBC @MadMoneyOnCNBC @MadMoneyOnCNBC @MadMoneyOnCNBC @MadMoneyOnCNBC	Mad Money On CNBC‏Verified account @MadMoneyOnCNBC	16 Nov 2009	#Economy		Cramer: Praise Bernanke, Buy These Stocks http://bit.ly/1DsQ97 $BMY $CAT $COP $ED $EMR $KMB $KMP $MCD $MMM $MO $MRK $PG $UNP $V #Economy	2 2	Retweet Retweeted		Like 2 Liked 2	/MadMoneyOnCNBC/status/5784108815
@CNBCFastMoney @CNBCFastMoney @CNBCFastMoney @CNBCFastMoney @CNBCFastMoney	CNBC's Fast Money‏Verified account @CNBCFastMoney	29 Oct 2009			Stocks Best Rally Since July http://bit.ly/1EN9g3 $.NCOMP $.SPX $AA $AMD $CAT $CL $INTC $K $KFT $MOT $PG $SYMC $TBT $TLT $VALE $XLY	1 1	Retweet Retweeted		Like 1 Liked 1	/CNBCFastMoney/status/5269782656
@CNBC @CNBC @CNBC @CNBC @CNBC	CNBC‏Verified account @CNBC	29 Oct 2009	#U,Economy	#Economy	RT @CNBCtopStories Art Cashin: Markets Will Rally if Dollar 'Behaves' http://bit.ly/29FRHK $CL $MOT $PG $RDSA $XOM #U.S.Dollar #Economy	1 1	Retweet Retweeted		Like 1 Liked 1	/CNBC/status/5261007296
@tomandprisha @tomandprisha @tomandprisha @tomandprisha @tomandprisha	tomandprisha‏ @tomandprisha	9 Oct 2009			$LLL $PG we will add 1000 sh each in the main fund Limit prices at $LLL 76.15 $PG 57.25		Retweet Retweeted		Like Liked	/tomandprisha/status/4740779169
@barronsonline @barronsonline @barronsonline @barronsonline @barronsonline	Barron's‏Verified account @barronsonline	5 Oct 2009			Barron's Cover: Boomer Consumer: Companies that ignore baby boomers do so at their peril. $BBBY $TGT $WMT $PG $JNJ $DIS http://bit.ly/93ihw		Retweet Retweeted		Like Liked	/barronsonline/status/4638235182
@businessinsider @businessinsider @businessinsider @businessinsider @businessinsider	Business Insider‏Verified account @businessinsider	10 Sep 2009			Hey Bears, Here's Your Revenue Growth $TGN $PG by @thestalwart http://bit.ly/vphev	1 1	Retweet Retweeted		Like 1 Liked 1	/businessinsider/status/3887173785
@StockAddict @StockAddict @StockAddict @StockAddict @StockAddict	StockAddict‏ @StockAddict	8 Sep 2009			$XLP breakout in progress. top components $PG $WMT $PM $KO $CVS $PEP etc $PG and $KO being typical top performers.		Retweet Retweeted		Like Liked	/StockAddict/status/3855015431
@MOFinancial @MOFinancial @MOFinancial @MOFinancial @MOFinancial	Brad Kelly‏ @MOFinancial	8 Sep 2009			We really like $PG going forward under $54/share, we're getting a little defensive with $PG and $KFT in the portfolio.		Retweet Retweeted		Like Liked	/MOFinancial/status/3843668675
@businessinsider @businessinsider @businessinsider @businessinsider @businessinsider	Business Insider‏Verified account @businessinsider	25 Aug 2009			Retailers Gutting The Consumer Staples Companies $PG $UL $WMT $TGT http://bit.ly/17re6k		Retweet Retweeted		Like Liked	/businessinsider/status/3538157408
@WDT44 @WDT44 @WDT44 @WDT44 @WDT44	WDT44‏ @WDT44	24 Aug 2009			$PG announced that they will stop selling drugs. $PG sold it's drug company for over $3B.		Retweet Retweeted		Like Liked	/WDT44/status/3522595833
@forbeshealth @forbeshealth @forbeshealth @forbeshealth @forbeshealth	Forbes Health‏Verified account @forbeshealth	24 Aug 2009			Article from 2005 in which Matthew Herper argued $PG should sell drug business. (Finally happened) http://bit.ly/7cUi2		Retweet Retweeted		Like Liked	/forbeshealth/status/3520985033
@matthewherper @matthewherper @matthewherper @matthewherper @matthewherper	Matthew Herper‏Verified account @matthewherper	24 Aug 2009			The sale of $PG's drug unit is yet more evidence that pharma's no longer about mass-marketing. See my piece last week: http://bit.ly/3Fi65K	1 1	Retweet Retweeted		Like 1 Liked 1	/matthewherper/status/3511913079
@asues @asues @asues @asues @asues	Adam‏ @asues	11 Aug 2009			Well written article on $PG - FCF machine + dividends. 3 billion times a DAY someone uses a $PG product http://is.gd/2cIUU		Retweet Retweeted		Like Liked	/asues/status/3258017789
@matthewherper @matthewherper @matthewherper @matthewherper @matthewherper	Matthew Herper‏Verified account @matthewherper	5 Aug 2009			How a $PG researcher nicknamed Beaker turned fake fat olestra into paint + lubricants (my story on P&G's Sefose): http://bit.ly/kPT7L		Retweet Retweeted		Like Liked	/matthewherper/status/3155115429
@MorningstarInc @MorningstarInc @MorningstarInc @MorningstarInc @MorningstarInc	Morningstar, Inc.‏Verified account @MorningstarInc	22 Jul 2009			Two Picks in the Household and Personal Care Space: Procter & Gamble $PG and Energizer $ENR http://bit.ly/1fULxZ		Retweet Retweeted		Like Liked	/MorningstarInc/status/2779369175
@robenfarzad @robenfarzad @robenfarzad @robenfarzad @robenfarzad	Roben Farzad‏Verified account @robenfarzad	15 Jul 2009			Wal-Mart's green efficacy worth grading on packaging and manufg reforms at P&G, Coca-Cola, Kimberly Clark, China, et al ($WMT $PG $KO $KMB)		Retweet Retweeted		Like Liked	/robenfarzad/status/2661514906
@CNBCTheExchange @CNBCTheExchange @CNBCTheExchange @CNBCTheExchange @CNBCTheExchange	The Exchange‏Verified account @CNBCTheExchange	13 Jul 2009			Weak Dollar = Large... http://bit.ly/INZ9W $AA $CAT $CSCO $CVX $DD $GE $HPQ $IBM $INTC $JNJ $KO $MCD $MMM $MRK $MSFT $PFE $PG $UTX $XOM	1 1	Retweet Retweeted		Like 1 Liked 1	/CNBCTheExchange/status/2614005766
@AlohaJosie @AlohaJosie @AlohaJosie @AlohaJosie @AlohaJosie	AlohaJosie‏ @AlohaJosie	10 Jul 2009	#U,DowJonesIndustrialAverage,Nasdaq	#DowJonesIndustrialAverage	RT @CNBCtopStories: The Best & Worst http://bit.ly/G5pSL $AA $AMGN $AXP $CSCO $MSFT $PG $XOM #U.S.Dollar #DowJonesIndustrialAverage #Nasdaq	1 1	Retweet Retweeted		Like 1 Liked 1	/AlohaJosie/status/2574106282
@FoodLawProf @FoodLawProf @FoodLawProf @FoodLawProf @FoodLawProf	Neal Fortin‏ @FoodLawProf	22 Jun 2009			RT @USLaw_com: Brit Court: Pringles are potato chips, rejects strict constructionism, triggering $160 Mill tax http://uslaw.com/-/g9Sxx $PG		Retweet Retweeted		Like Liked	/FoodLawProf/status/2288543716
@CNBCFastMoney @CNBCFastMoney @CNBCFastMoney @CNBCFastMoney @CNBCFastMoney	CNBC's Fast Money‏Verified account @CNBCFastMoney	12 Jun 2009	#StockPicks		Dow Inches Into The Black For Year http://cnbc.com/id/31319758 $.DJIA $.SPX $BCS $BLK $GS $JEF $JPM $MS $PG $TIVO $XLF #StockPicks		Retweet Retweeted		Like Liked	/CNBCFastMoney/status/2137027933
@BreakoutStocks @BreakoutStocks @BreakoutStocks @BreakoutStocks @BreakoutStocks	Top Breakout Stocks‏ @BreakoutStocks	9 Jun 2009			$PG, $HOG, $GIGM, $AET, $UMC, $VRSN hit new short-term lows today http://tinyurl.com/68mown	1 1	Retweet Retweeted		Like 1 Liked 1	/BreakoutStocks/status/2095312162
@CNBCFastMoney @CNBCFastMoney @CNBCFastMoney @CNBCFastMoney @CNBCFastMoney	CNBC's Fast Money‏Verified account @CNBCFastMoney	8 Jun 2009			Stocks Pare Losses In Late Day... http://bit.ly/Avt92 $.SPX $AAPL $BP $COP $FSLR $GS $INTC $JPM $MCD $MS $PALM $PG $RIMM $SLB $SOLA $TXN		Retweet Retweeted		Like Liked	/CNBCFastMoney/status/2081855981
@digitaltrader @digitaltrader @digitaltrader @digitaltrader @digitaltrader	digitaltrader‏ @digitaltrader	6 Jun 2009			Gillette Commercial - "Trimmin' the bush to make the tree look taller": http://bit.ly/ePxqS $PG $$		Retweet Retweeted		Like Liked	/digitaltrader/status/2056158109
@lapresmidi @lapresmidi @lapresmidi @lapresmidi @lapresmidi	Lauren Sherman‏ @lapresmidi	4 Jun 2009			Bye bye, Max Factor. Procter and Gamble is discontinuing the line within the U.S. $PG		Retweet Retweeted		Like Liked	/lapresmidi/status/2033878095
@janewells @janewells @janewells @janewells @janewells	janewells‏Verified account @janewells	2 Jun 2009			Gillette wants men completely hairless. Has video on how to shave groin. $PG http://tinyurl.com/pcns7l		Retweet Retweeted		Like Liked	/janewells/status/2005492654
@MadMoneyOnCNBC @MadMoneyOnCNBC @MadMoneyOnCNBC @MadMoneyOnCNBC @MadMoneyOnCNBC	Mad Money On CNBC‏Verified account @MadMoneyOnCNBC	29 May 2009	#Housing,Inflation,Technology,Currencies	#Inflation	Cramer: 10 Positives in This Market http://bit.ly/1alMhm $IYR $JCG $KO $MON $NYX $PG #Housing #Inflation #Technology #Currencies	1 1	Retweet Retweeted		Like 1 Liked 1	/MadMoneyOnCNBC/status/1966565510
@IMPOmag @IMPOmag @IMPOmag @IMPOmag @IMPOmag	IMPO Magazine‏ @IMPOmag	1 May 2009	#Procter,Gamble	#Gamble	Field Report: #Procter & #Gamble takes an aggressive, customized approach to its long-term sustainability plan http://tinyurl.com/dck5lw $PG		Retweet Retweeted		Like Liked	/IMPOmag/status/1672431582
@IBDinvestors @IBDinvestors @IBDinvestors @IBDinvestors @IBDinvestors	Investors.com‏Verified account @IBDinvestors	30 Apr 2009			Companies who are expected to see active trade Thursday - $XOM, $PG $CMCSA & $CAH & Top-Rated:$CTXS $MFE $QLGC $V http://bit.ly/ActiveTHUR		Retweet Retweeted		Like Liked	/IBDinvestors/status/1657669480
@andreawass @andreawass @andreawass @andreawass @andreawass	Andrea Wasserman‏ @andreawass	20 Apr 2009			Target & P&G make an older demographic work 4 them: http://bit.ly/nko72. Shows Chico's & Coldwater Crk could do better. $TGT $PG $CHS $CWTR		Retweet Retweeted		Like Liked	/andreawass/status/1566504976
@darrenrovell @darrenrovell @darrenrovell @darrenrovell @darrenrovell	Darren Rovell‏Verified account @darrenrovell	16 Apr 2009			First Look: Gillette's New Spot With Jeter, Woods & Federer http://cnbc.com/id/30247635 $PG		Retweet Retweeted		Like Liked	/darrenrovell/status/1534718865
@stimuluspackage @stimuluspackage @stimuluspackage @stimuluspackage @stimuluspackage	stimuluspackage 2K‏ @stimuluspackage	10 Apr 2009			@TradingGoddess Question for you how come $PG isn't a lot higher than it is? Wouldn't $PG perform better during an economic downturn?		Retweet Retweeted		Like Liked	/stimuluspackage/status/1492720997
@jdmarkman @jdmarkman @jdmarkman @jdmarkman @jdmarkman	Jon Markman‏ @jdmarkman	9 Mar 2009			Banks get all the bad ink but the crash of $JNJ & $PG this year is more mind-blowing, as shoppers shun brands. My column: http://is.gd/mhT3		Retweet Retweeted		Like Liked	/jdmarkman/status/1303230605
@andreawass @andreawass @andreawass @andreawass @andreawass	Andrea Wasserman‏ @andreawass	9 Mar 2009			P&G picks NOW to partner w/ Dolce & Gabbana to launch luxury cosmetics at Saks?? So many issues there… http://tinyurl.com/cvszpx $PG $SKS		Retweet Retweeted		Like Liked	/andreawass/status/1301796124
@sinoceros @sinoceros @sinoceros @sinoceros @sinoceros	Gwynn Guilford‏Verified account @sinoceros	6 Mar 2009			just working on report detailing $PG in china. by sales volume, olay and pampers up, other stuff down. whitening and sh%t recession-proof?		Retweet Retweeted		Like Liked	/sinoceros/status/1288554793
@andreawass @andreawass @andreawass @andreawass @andreawass	Andrea Wasserman‏ @andreawass	23 Feb 2009			Sorry $pg, $un and $kimb, I’m not loyal to my detergent brand. I send my good stuff to the dry cleaner anyway. http://tinyurl.com/aaoeuk		Retweet Retweeted		Like Liked	/andreawass/status/1241900273
@ia_updates @ia_updates @ia_updates @ia_updates @ia_updates	Interactive Advisors‏ @ia_updates	21 Feb 2009			1modelcitizen ($DON $JNJ $PG) - I Dont Believe in Buffet http://www.covestor.com/bp227791		Retweet Retweeted		Like Liked	/ia_updates/status/1236011420
@wallstreetgeek @wallstreetgeek @wallstreetgeek @wallstreetgeek @wallstreetgeek	The Wall Street Geek‏ @wallstreetgeek	19 Feb 2009			Focusing on dividend-paying stocks and a few banks this year including: $MS $GS $WR $PG $JNJ $UTX		Retweet Retweeted		Like Liked	/wallstreetgeek/status/1227585158
@PeterLeenhouts @PeterLeenhouts @PeterLeenhouts @PeterLeenhouts @PeterLeenhouts	𝙿𝚎𝚝𝚎𝚛 𝙻𝚎𝚎𝚗𝚑𝚘𝚞𝚝𝚜‏ @PeterLeenhouts	18 Feb 2009			Buffett reduces stake in $JNJ and $PG - Is that a sign that he thinks the market is turning or is he just getting out?		Retweet Retweeted		Like Liked	/PeterLeenhouts/status/1222877886
@Dvolatility @Dvolatility @Dvolatility @Dvolatility @Dvolatility	Dvolatility‏ @Dvolatility	17 Feb 2009			Berkshire reduces stake in J&J, $PG and turns to fixed income investments... (Bloomberg) http://tinyurl.com/b7xpzf		Retweet Retweeted		Like Liked	/Dvolatility/status/1221893475
@docking @docking @docking @docking @docking	docking‏ @docking	17 Feb 2009			$PG just won a contract with $WMT to get 3 of 4 big areas of their dish soap. Took away a big contract from $CL hits numbers 3rd quarter		Retweet Retweeted		Like Liked	/docking/status/1219508052
@stockmanmarc @stockmanmarc @stockmanmarc @stockmanmarc @stockmanmarc	stockmanmarc‏ @stockmanmarc	16 Feb 2009			A dividend increase during a recession is an especially strong sign here are 3 $WMI $PG $STO		Retweet Retweeted		Like Liked	/stockmanmarc/status/1217531868
@SnoopyJC @SnoopyJC @SnoopyJC @SnoopyJC @SnoopyJC	Joe Cool‏ @SnoopyJC	14 Feb 2009			10 stocks to fall in love with: http://tinyurl.com/bhjbxz $T $CAT $KO $XOM $GE $INTC $IBM $JNJ $MMM $PG		Retweet Retweeted		Like Liked	/SnoopyJC/status/1210475368
@iGriot @iGriot @iGriot @iGriot @iGriot	B‏ @iGriot	13 Feb 2009			Bought $PG yesterday. Near 52-wk low; 3.10 div yield; over $8 billion levered free cash flow		Retweet Retweeted		Like Liked	/iGriot/status/1206929295
@todd120proof @todd120proof @todd120proof @todd120proof @todd120proof	todd120proof‏ @todd120proof	12 Feb 2009			If you were buying tomorrow, what would you change in this buy-and-hold dividend paying portfolio: $MRK $KMP $PGH $PM $MO $PG $CAT $AA $BP		Retweet Retweeted		Like Liked	/todd120proof/status/1204822281
@rfurlan @rfurlan @rfurlan @rfurlan @rfurlan	Rod Furlan‏ @rfurlan	9 Feb 2009			Arbitrage alert: You could buy $PG and short $SJM (not advice) $$ http://www.hotarb.com		Retweet Retweeted		Like Liked	/rfurlan/status/1191880712
@pasher @pasher @pasher @pasher @pasher	swatkind‏ @pasher	2 Feb 2009			$PG $IBM $GE $GM $UTX $FDX were all founded in the midset serious economic downturns..who knew? RT @cnn http://tinyurl.com/d3qwbf		Retweet Retweeted		Like Liked	/pasher/status/1171479689
@roberee @roberee @roberee @roberee @roberee	Robert Lee‏ @roberee	2 Feb 2009			$PG is in a world of hurt. Consumer staples are getting killed. Befuddling.		Retweet Retweeted		Like Liked	/roberee/status/1170345699
@AtomicPennyZ @AtomicPennyZ @AtomicPennyZ @AtomicPennyZ @AtomicPennyZ	AtomicPennies.com/kr‏ @AtomicPennyZ	2 Feb 2009			Cramer says buy Proctor & Gamble $PG below $53, w're there! http://tinyurl.com/crbjjc		Retweet Retweeted		Like Liked	/AtomicPennyZ/status/1170025713
@SSTURN @SSTURN @SSTURN @SSTURN @SSTURN	Steve Sturner‏ @SSTURN	30 Jan 2009			FYI...4 out of 30 $DIA stocks are green. $MMM, $CAT and $PG = down 50 dow points.		Retweet Retweeted		Like Liked	/SSTURN/status/1162149213
@SSTURN @SSTURN @SSTURN @SSTURN @SSTURN	Steve Sturner‏ @SSTURN	23 Jan 2009			Blue chip, "safe haven" $DIA stocks getting hit today, $PG, $JNJ, $KO, $UTX, $GE, $MMM all look seriously sick on the charts.		Retweet Retweeted		Like Liked	/SSTURN/status/1142462462
@SunFinancial @SunFinancial @SunFinancial @SunFinancial @SunFinancial	Suns Financial Diary‏ @SunFinancial	20 Jan 2009			Stocks I own that are up so far today: $MO, $PG, $PM, all defensive stocks		Retweet Retweeted		Like Liked	/SunFinancial/status/1134151358
@ryanmathews @ryanmathews @ryanmathews @ryanmathews @ryanmathews	ryan 🦏‏ @ryanmathews	19 Jan 2009			A few stocks that showed up on my scans (long) for tomorrow: $GE $BWEN.ob $TXN $SPWRA $PG $NOV $RRGB $SWHC http://www.pick24.com/wp/?p=169		Retweet Retweeted		Like Liked	/ryanmathews/status/1132129949
@mojakus @mojakus @mojakus @mojakus @mojakus	mojakus‏ @mojakus	8 Jan 2009			Consumer Non-Dura credit default 5y CDS: $AVP 75/85, $BDK 180/195, $CL 80/90, $CLX 85/95, $FO 185/200, $KMB 83/93, $NWL 175/185, $PG 130/140		Retweet Retweeted		Like Liked	/mojakus/status/1104596747
@aarontask @aarontask @aarontask @aarontask @aarontask	Aaron Task‏Verified account @aarontask	7 Jan 2009			Governor Whitman? It Worked for Arnold, Why Not Meg? ($EBAY $PG $DWA) http://tinyurl.com/7fqq6x		Retweet Retweeted		Like Liked	/aarontask/status/1101928899
@mojakus @mojakus @mojakus @mojakus @mojakus	mojakus‏ @mojakus	5 Jan 2009			Credit Default Sw Consumer Non-Dura: $AVP 90/100, $BDK 190/205, $CL 85/95, $CLX 90/100, $FO 200/215, $KMB 100/110, $NWL 195/205, $PG 140/150		Retweet Retweeted		Like Liked	/mojakus/status/1097093447
