# Supplementary material for: Measuring information flux between social media and stock prices with Transfer Entropy
Source: PLoS One. 2021 Sep 23;16(9):e0257686. doi: 10.1371/journal.pone.0257686 (PMC8459996; doi:10.1371/journal.pone.0257686)
Supplement: S1 Data — (ZIP) [file pone.0257686.s001.zip › DATA BASES/16.-PG/P.csv]

web-scraper-order	web-scraper-start-url	handle	name	content	replies	retweets	favorites	unix_timestamp	published_date	url
1572156043-68	https://twitter.com/search?l=en&q=%24pg%20OR%20%24PG%20since%3A2009-01-01%20until%3A2018-12-31&src=typd&lang=en	@SevenPointsCap	Seven Points Capital	Trader Takeaways 7.31.18 by @CiocanaTrader. Focus on $AWX, $ABIO, $SHOP, $CRMD, $ATLC, $PG and $PFE.http://youtu.be/L4Vg37CVebg?a	1	4	19	1.53307E+12	31/07/2018 13:39	/SevenPointsCap/status/1024394137389465601
1572156043-501	https://twitter.com/search?l=en&q=%24pg%20OR%20%24PG%20since%3A2009-01-01%20until%3A2018-12-31&src=typd&lang=en	@alexcoolidge	Alex Coolidge	P&G aims for moms' heart with latest 'Thank you' ad http://cin.ci/1kr8JYO @Enquirer $PG		3	1	1.38921E+12	1:07 PM - 8 Jan 2014	/alexcoolidge/status/421010272426270720
1572156043-167	https://twitter.com/search?l=en&q=%24pg%20OR%20%24PG%20since%3A2009-01-01%20until%3A2018-12-31&src=typd&lang=en	@DougKass	Douglas Kass	At average cost of $92.70 today. $PG https://twitter.com/TSTRealMoneyPro/status/917748192963215363 …	2	2	5	1.50764E+12	10/10/2017 06:53	/DougKass/status/917749915597631488
1572156043-239	https://twitter.com/search?l=en&q=%24pg%20OR%20%24PG%20since%3A2009-01-01%20until%3A2018-12-31&src=typd&lang=en	@IBDinvestors	Investors.com	Dow industrials lead as Merck, IBM, Procter & Gamble rally on news http://ow.ly/SXXk308cFKc $MRK $IBM $PG $BMY $NVDA $WBA $RAD $AAPLpic.twitter.com/e4vNHL6cyG		8	9	1.48494E+12	1:41 PM - 20 Jan 2017	/IBDinvestors/status/822544646874234880
1572156043-538	https://twitter.com/search?l=en&q=%24pg%20OR%20%24PG%20since%3A2009-01-01%20until%3A2018-12-31&src=typd&lang=en	@OptionsHawk	Joe Kunkle	Earnings Results $BA $WLP $PG $F $TMO etc.http://twitpic.com/clkjl6			2	1.3668E+12	4:38 AM - 24 Apr 2013	/OptionsHawk/status/327023747318042624
1572156043-389	https://twitter.com/search?l=en&q=%24pg%20OR%20%24PG%20since%3A2009-01-01%20until%3A2018-12-31&src=typd&lang=en	@QTRResearch	Quoth the Raven	Bloodbath: major index component heat map into the close. $AAPL $GOOG $VIX $SPY $MSFT $JNJ $MMM $PG $TSLA $MNKD $VZpic.twitter.com/WCz6SZg8fS		2	2	1.4401E+12	12:57 PM - 20 Aug 2015	/QTRResearch/status/634454308063330304
1572156043-274	https://twitter.com/search?l=en&q=%24pg%20OR%20%24PG%20since%3A2009-01-01%20until%3A2018-12-31&src=typd&lang=en	@themotleyfool	The Motley Fool	New to investing? Here are three dividend stocks our contributors think you should consider. $PG $PEP $MA http://www.fool.com/investing/2016/11/07/the-3-best-dividend-stocks-for-beginning-investors.aspx …		15	46	1.47906E+12	13/11/2016 12:05	/themotleyfool/status/797878010057605120
1572156043-83	https://twitter.com/search?l=en&q=%24pg%20OR%20%24PG%20since%3A2009-01-01%20until%3A2018-12-31&src=typd&lang=en	@DougKass	Douglas Kass	$PG breakup chatter intensifying @jimcramer @davidfaber	2	5	6	1.52959E+12	21/06/2018 06:43	/DougKass/status/1009793976449355776
1572156043-373	https://twitter.com/search?l=en&q=%24pg%20OR%20%24PG%20since%3A2009-01-01%20until%3A2018-12-31&src=typd&lang=en	@abnormalreturns	Tadas Viskanta	[new] Longform links: the story of Steve Jobs, the mystery of MH370 and 5 steps to being a better writer. http://stks.co/j3JYE $AAPL $PG	2		1	1.44553E+12	22/10/2015 08:35	/abnormalreturns/status/657218724911427584
1572156043-54	https://twitter.com/search?l=en&q=%24pg%20OR%20%24PG%20since%3A2009-01-01%20until%3A2018-12-31&src=typd&lang=en	@PoweradeMx	Powerade	Que la presión no sea un obstáculo. Úsala y saca el poder. #HAYPOWERpic.twitter.com/lM8dMgJCgt	13	84	997	1.57118E+12	15/10/2019 16:24	/PoweradeMx/status/1184248639524364293
1572156043-140	https://twitter.com/search?l=en&q=%24pg%20OR%20%24PG%20since%3A2009-01-01%20until%3A2018-12-31&src=typd&lang=en	@OpenOutcrier	Open Outcrier	$PG $CL highs. Flight to toothpaste.	2	2	9	1.5124E+12	9:29 AM - 4 Dec 2017	/OpenOutcrier/status/937720477363200000
1572156043-564	https://twitter.com/search?l=en&q=%24pg%20OR%20%24PG%20since%3A2009-01-01%20until%3A2018-12-31&src=typd&lang=en	@YahooFinance	Yahoo Finance	#Stocks move higher on #WallStreet after Procter and Gamble, Starbucks post strong #earnings (via @AP) http://yhoo.it/11X23au $PG $SBUX		3	3	1.35914E+12	10:38 AM - 25 Jan 2013	/YahooFinance/status/294861776145764352
1572156043-5	https://twitter.com/search?l=en&q=%24pg%20OR%20%24PG%20since%3A2009-01-01%20until%3A2018-12-31&src=typd&lang=en	@LaMonicaBuzz	Paul R. La Monica	Dow stocks that are higher today. There are but two. $CAT and $PG			2	1.54482E+12	12:25 PM - 14 Dec 2018	/LaMonicaBuzz/status/1073660279450423297
1572156043-367	https://twitter.com/search?l=en&q=%24pg%20OR%20%24PG%20since%3A2009-01-01%20until%3A2018-12-31&src=typd&lang=en	@barronsonline	Barron's	A blue chip buying frenzy is coming: http://bit.ly/1jpldRr $IBM $CSCO $TGT $CAT $DE $GE $HSBC $CVX $XOM $OXY $PFE $JNJ $MRK $PG $WMT $KO	4	6	6	1.4489E+12	30/11/2015 09:32	/barronsonline/status/671366090207854593
1572156043-429	https://twitter.com/search?l=en&q=%24pg%20OR%20%24PG%20since%3A2009-01-01%20until%3A2018-12-31&src=typd&lang=en	@SaraEisen	Sara Eisen	It's trendy to blame FX: $PG, $CAT, $PFE $DD. Last night $MSFT and $UTX. strong dollar is the new weather..earnings	2	11	9	1.42237E+12	6:27 AM - 27 Jan 2015	/SaraEisen/status/560066639665037312
1572156043-606	https://twitter.com/search?l=en&q=%24pg%20OR%20%24PG%20since%3A2009-01-01%20until%3A2018-12-31&src=typd&lang=en	@SAI	BI Tech	U.S. Moves Toward Banning Photoshop In Cosmetics Ads $PG by @Jim_Edwardshttp://read.bi/sUORvs	1	10	4	1.32404E+12	6:00 AM - 16 Dec 2011	/SAI/status/147662345118818305
1572156043-153	https://twitter.com/search?l=en&q=%24pg%20OR%20%24PG%20since%3A2009-01-01%20until%3A2018-12-31&src=typd&lang=en	@ProcterGamble	Procter & Gamble	We continue to develop new brands and product forms in Naturals. $PG http://www.pginvestor.com/event pic.twitter.com/2wHQ6jasEH	3	4	24	1.51078E+12	15/11/2017 14:00	/ProcterGamble/status/930903240190939142
1572156043-71	https://twitter.com/search?l=en&q=%24pg%20OR%20%24PG%20since%3A2009-01-01%20until%3A2018-12-31&src=typd&lang=en	@SaraEisen	Sara Eisen	P&G headline: prices will be going up for Pampers, Charmin, Puffs, Bounty on rising commodity costs $pg	9	14	28	1.53304E+12	31/07/2018 05:20	/SaraEisen/status/1024268502193111040
1572156043-380	https://twitter.com/search?l=en&q=%24pg%20OR%20%24PG%20since%3A2009-01-01%20until%3A2018-12-31&src=typd&lang=en	@steenbab	Brett Steenbarger	What should you do with your investments when a bear market hits? http://stks.co/a2XI6 $STUDY $PG @papamoose #tradingpsychology		6	10	1.44214E+12	13/09/2015 03:29	/steenbab/status/643008469914660864
1572156043-623	https://twitter.com/search?l=en&q=%24pg%20OR%20%24PG%20since%3A2009-01-01%20until%3A2018-12-31&src=typd&lang=en	@CNBC	CNBC	Procter & Gamble $PG Q1 EPS $0.96 vs $0.97 estimate, Sales of $20.2B just shy of estimates. http://bit.ly/lxY2nf		11	1	1.30399E+12	4:05 AM - 28 Apr 2011	/CNBC/status/63559409443418112
1572156043-468	https://twitter.com/search?l=en&q=%24pg%20OR%20%24PG%20since%3A2009-01-01%20until%3A2018-12-31&src=typd&lang=en	@ProcterGamble	Procter & Gamble	Lafley: “P&G is a company that creates and builds brands that are consumer-preferred.” http://www.pginvestor.com/caldesc.aspx?IID=4004124&Key=1073745689 … $PG pic.twitter.com/xRkFkirONe	1	9	7	1.4069E+12	5:47 AM - 1 Aug 2014	/ProcterGamble/status/495188963939061761
1572156043-489	https://twitter.com/search?l=en&q=%24pg%20OR%20%24PG%20since%3A2009-01-01%20until%3A2018-12-31&src=typd&lang=en	@ProcterGamble	Procter & Gamble	Moeller: "Value creation for consumers & share owners remains our top priority." http://www.pginvestor.com/caldesc.aspx?IID=4004124&Key=1073745241 … $PG #earningspic.twitter.com/fxj0ikRxXy		7	6	1.39826E+12	5:37 AM - 23 Apr 2014	/ProcterGamble/status/458947798075838464
1572156043-112	https://twitter.com/search?l=en&q=%24pg%20OR%20%24PG%20since%3A2009-01-01%20until%3A2018-12-31&src=typd&lang=en	@jimcramer	Jim Cramer	$PG is too low! https://twitter.com/seabag32/status/984564670882308099 …	2	1	16	1.52358E+12	4:34 PM - 12 Apr 2018	/jimcramer/status/984575476646674432
1572156043-6	https://twitter.com/search?l=en&q=%24pg%20OR%20%24PG%20since%3A2009-01-01%20until%3A2018-12-31&src=typd&lang=en	@WallStJesus	JE$US	* NOT MUCH COOKING EARLY .. A LITTLE REPEAT BULL FLOW IN $GLD $APHA $PG pic.twitter.com/AewAJ2fEL7		2	10	1.54601E+12	8:32 AM - 28 Dec 2018	/WallStJesus/status/1078675025337765888
1572156043-463	https://twitter.com/search?l=en&q=%24pg%20OR%20%24PG%20since%3A2009-01-01%20until%3A2018-12-31&src=typd&lang=en	@FortuneMagazine	FORTUNE	Procter & Gamble is planning to shed up to 100 brands http://for.tn/1nZjwe0 $PG	2	27	11	1.40691E+12	9:01 AM - 1 Aug 2014	/FortuneMagazine/status/495237791278563328
1572156043-86	https://twitter.com/search?l=en&q=%24pg%20OR%20%24PG%20since%3A2009-01-01%20until%3A2018-12-31&src=typd&lang=en	@clair520	Clair Lee, M.S.	Yay!Got our Sold Put 6th win in a row today & counting!!! Congrats @Market_Scholars Coach @BrandonVanZee ! Love to buy High Quality Biz on Sale & SWAN(Sleep Well at night) also! $PG $LOW $PEP $CL $CLX $PM If U want to see winning candidates 7-10, check out https://www.marketscholars.com/groups/dividend-growth-investing-dgi/forum/topic/8-million-dollar-janitor-ronald-reeds-holdings/page/48/#post-5…		4	15	1.52891E+12	13/06/2018 10:28	/clair520/status/1006951375434067973
1572156043-72	https://twitter.com/search?l=en&q=%24pg%20OR%20%24PG%20since%3A2009-01-01%20until%3A2018-12-31&src=typd&lang=en	@Reuters	Reuters	Procter & Gamble quarterly sales below estimates, shares fall https://reut.rs/2LQCky1 $PG pic.twitter.com/87OCbVXiD0	1	9	20	1.53304E+12	31/07/2018 05:20	/Reuters/status/1024268465996226560
1572156043-415	https://twitter.com/search?l=en&q=%24pg%20OR%20%24PG%20since%3A2009-01-01%20until%3A2018-12-31&src=typd&lang=en	@michaelsantoli	Michael Santoli	More de-conglomeratization? RT @OpenOutcrier $PG said to be weighing sale of Beauty brands		2	2	1.42652E+12	16/03/2015 07:43	/michaelsantoli/status/577480350244425728
1572156043-149	https://twitter.com/search?l=en&q=%24pg%20OR%20%24PG%20since%3A2009-01-01%20until%3A2018-12-31&src=typd&lang=en	@WingGirlTrade	WingGirlTrade	BREAKING: Stocks making the biggest moves after hours: $PG, $RH, $MAT $LEDS $NTAP $RLOG & more. Check out TI's After Hours Scan at http://trade-ideas.com/referral.html?p=pokeresports&w=download …		4	2	1.51079E+12	15/11/2017 15:53	/WingGirlTrade/status/930931720894984192
1572156043-364	https://twitter.com/search?l=en&q=%24pg%20OR%20%24PG%20since%3A2009-01-01%20until%3A2018-12-31&src=typd&lang=en	@KenFaulkenberry	DividendValueBuilder	JUST UPDATED: Procter & Gamble (PG) Dividend Stock Analysis - http://dividendvaluebuilder.com/procter-gamble-pg-dividend-stock-analysis/ … via @KenFaulkenberry $PG #dividends #stocks #investing		1	1	1.44946E+12	9:24 PM - 6 Dec 2015	/KenFaulkenberry/status/673719586416517120
1572156043-157	https://twitter.com/search?l=en&q=%24pg%20OR%20%24PG%20since%3A2009-01-01%20until%3A2018-12-31&src=typd&lang=en	@CNBCFastMoney	CNBC's Fast Money	Check out the early movers: $PG & $GE both falling on earnings, while $CELG sinks after discontinuing trials for its Crohn’s disease drug.pic.twitter.com/d94gP5gLRA		12	7	1.5085E+12	20/10/2017 05:55	/CNBCFastMoney/status/921359309770018819
1572156043-647	https://twitter.com/search?l=en&q=%24pg%20OR%20%24PG%20since%3A2009-01-01%20until%3A2018-12-31&src=typd&lang=en	@CNBC	CNBC	In case you missed it on CNBC's Street Signs -> Cramer Sees Error In P&G Share Pricing http://bit.ly/bPUodh #dow $PG		3		1.27318E+12	06/05/2010 13:38	/CNBC/status/13506877375
1572156043-220	https://twitter.com/search?l=en&q=%24pg%20OR%20%24PG%20since%3A2009-01-01%20until%3A2018-12-31&src=typd&lang=en	@WrigleyTom	Tom Wrigley	$TTD 39.85 (Long setup, *ER Th) been supporting 8d broke > 50d on volume late Thurs, possibly won large $PG contract http://adage.com/article/digital/p-g-shakes-tech-providers-global-programmatic/308920/ …pic.twitter.com/V5BkG61uwM		3	14	1.49398E+12	05/05/2017 04:27	/WrigleyTom/status/860455936170831876
1572156043-469	https://twitter.com/search?l=en&q=%24pg%20OR%20%24PG%20since%3A2009-01-01%20until%3A2018-12-31&src=typd&lang=en	@FortuneMagazine	FORTUNE	Cost cuts help Procter & Gamble post a bigger profit http://for.tn/1ocQ575 $PG	1	7	3	1.40689E+12	4:50 AM - 1 Aug 2014	/FortuneMagazine/status/495174714059669506
1572156043-569	https://twitter.com/search?l=en&q=%24pg%20OR%20%24PG%20since%3A2009-01-01%20until%3A2018-12-31&src=typd&lang=en	@OptionsHawk	Joe Kunkle	Ackman has a history w/ unusual options b4 he talks trades, see my July post on $PG Options Action b4 his Stake http://tinyurl.com/ccz4c9w	1	6	3	1.35596E+12	3:14 PM - 19 Dec 2012	/OptionsHawk/status/281522891131080704
1572156043-131	https://twitter.com/search?l=en&q=%24pg%20OR%20%24PG%20since%3A2009-01-01%20until%3A2018-12-31&src=typd&lang=en	@Benzinga	Benzinga	The Most Loved And Hated #SuperBowl Commercials: Pepsi Steals The Show, Diet Coke Falls Flat https://benzinga.com/z/11131762 $PEP $KO $BUD $PG $AMZN $BUDpic.twitter.com/KDrXL42Rh6		1	4	1.51784E+12	05/02/2018 06:21	/Benzinga/status/960503526060261381
1572156043-582	https://twitter.com/search?l=en&q=%24pg%20OR%20%24PG%20since%3A2009-01-01%20until%3A2018-12-31&src=typd&lang=en	@Stocktwits	Stocktwits	RT @Street_Insider Procter & Gamble $PG reported Q4 EPS of $0.82, $0.05 better. Revenue $20.2b versus the consensus estimate of $20.26b		2	1	1.344E+12	5:06 AM - 3 Aug 2012	/Stocktwits/status/231360266200293376
1572156043-416	https://twitter.com/search?l=en&q=%24pg%20OR%20%24PG%20since%3A2009-01-01%20until%3A2018-12-31&src=typd&lang=en	@zerofiltertruth	Zero Filter	Another huge #brand $TWTR #ad day after $PG / months mostly nonsense. Positive trend here? $FB $GOOG $SOCL @jimcramerpic.twitter.com/4XYqela56e		3	8	1.42486E+12	25/02/2015 02:22	/zerofiltertruth/status/570514088322859008
1572156043-660	https://twitter.com/search?l=en&q=%24pg%20OR%20%24PG%20since%3A2009-01-01%20until%3A2018-12-31&src=typd&lang=en	@DividendGrowth	Dividend Investor	Largest Stock Buybacks for first quarter of 2009 http://su.pr/1tYMfR $XOM $AMGN $IBM $PM $PG $ORCL $WMT $CSCO $JNJ $ABT $MCD $HPQ $UNH $LMT				1.24948E+12	6:17 AM - 5 Aug 2009	/DividendGrowth/status/3144904557
1572156043-335	https://twitter.com/search?l=en&q=%24pg%20OR%20%24PG%20since%3A2009-01-01%20until%3A2018-12-31&src=typd&lang=en	@cfromhertz	Christian Fromhertz	Lower interest rates for longer? $VIG - Dividend Appreciation ETF adds $402M assets yday. Top weights in ETF: $MSFT $JNJ $KO $PG $PEP $WMT		2	2	1.45882E+12	24/03/2016 05:01	/cfromhertz/status/712972607730139136
1572156043-629	https://twitter.com/search?l=en&q=%24pg%20OR%20%24PG%20since%3A2009-01-01%20until%3A2018-12-31&src=typd&lang=en	@Bloomberg	Bloomberg LP	Unilever's Sanex Sale Said to Interest P&G, Henkel, Colgate http://bloom.bg/hu95ti $CL $JNJ $PG		4		1.29929E+12	04/03/2011 17:30	/Bloomberg/status/43830592030244864
1572156043-118	https://twitter.com/search?l=en&q=%24pg%20OR%20%24PG%20since%3A2009-01-01%20until%3A2018-12-31&src=typd&lang=en	@Stocktwits	Stocktwits	The ten WORST Dow stocks of 2018 General Electric $GE -20% Chevron $CVX -12% Proctor & Gamble $PG -11% Verizon $VZ -10% Exxon $XOM -9% McDonald's $MCD -6% Walmart $WMT -6% Johnson & Johnson $JNJ -5% Disney $DIS -4% Coca-Cola $KO -3% https://stocktwits.com/suriNotes/message/114057468 …	4	54	83	1.51966E+12	26/02/2018 08:47	/Stocktwits/status/968150411277492224
1572156043-431	https://twitter.com/search?l=en&q=%24pg%20OR%20%24PG%20since%3A2009-01-01%20until%3A2018-12-31&src=typd&lang=en	@CapitalObserver	Tsachy Mishal	Shocked that folks are surprised that the stronger dollar is hurting US multinationals earnings $UTX $PG $MSFT	1	5	3	1.42236E+12	5:09 AM - 27 Jan 2015	/CapitalObserver/status/560046925164994560
1572156043-363	https://twitter.com/search?l=en&q=%24pg%20OR%20%24PG%20since%3A2009-01-01%20until%3A2018-12-31&src=typd&lang=en	@jimcramer	Jim Cramer	$PG & $UN -- two I like that might be cappedhttps://twitter.com/TSTRealMoney/status/675028279208742912 …		1	5	1.44978E+12	1:10 PM - 10 Dec 2015	/jimcramer/status/675045037076578304
1572156043-70	https://twitter.com/search?l=en&q=%24pg%20OR%20%24PG%20since%3A2009-01-01%20until%3A2018-12-31&src=typd&lang=en	@ProcterGamble	Procter & Gamble	In FY18, P&G continued to grow organic sales, with total-company organic sales growth of 1%, and growth in several brands and geographies. Learn more here. #Earnings $PG pic.twitter.com/BucSmLwiM0	3	8	26	1.53304E+12	31/07/2018 05:50	/ProcterGamble/status/1024276106558562307
1572156043-512	https://twitter.com/search?l=en&q=%24pg%20OR%20%24PG%20since%3A2009-01-01%20until%3A2018-12-31&src=typd&lang=en	@Forbes	Forbes	P&G posts modest sales growth, predicting continued growth in 2014 with beauty innovations coming in Dec http://onforb.es/H6zlfu $PG	1	17	6	1.38272E+12	25/10/2013 09:22	/Forbes/status/393774598321606656
1572156043-8	https://twitter.com/search?l=en&q=%24pg%20OR%20%24PG%20since%3A2009-01-01%20until%3A2018-12-31&src=typd&lang=en	@DvdndDiplomats	Dividend Diplomats	As the market drills downward, don't forget the Top 5 Foundation Stocks for a Dividend Portfolio are starting to go on sale! $MCD $T $PG $JNJ $EDhttps://www.dividenddiplomats.com/top-5-foundation-dividend-stocks-portfolio/ …	2	1	11	1.54535E+12	5:48 PM - 20 Dec 2018	/DvdndDiplomats/status/1075915986694533122
1572156043-359	https://twitter.com/search?l=en&q=%24pg%20OR%20%24PG%20since%3A2009-01-01%20until%3A2018-12-31&src=typd&lang=en	@BarbarianCap	Barbarian Capital	first time I have seen $PG with 30% off on products advertised widely pic.twitter.com/H8iArb5vGK		2	3	1.45015E+12	7:49 PM - 14 Dec 2015	/BarbarianCap/status/676594864671313920
1572156043-644	https://twitter.com/search?l=en&q=%24pg%20OR%20%24PG%20since%3A2009-01-01%20until%3A2018-12-31&src=typd&lang=en	@barronsonline	Barron's	You know it's a bear market when the Dow ends down 348 points and traders breathe a sigh of relief. $PG $ACN $TLT $LQD http://bit.ly/bjaH3f		4		1.27325E+12	07/05/2010 10:27	/barronsonline/status/13560084873
1572156043-170	https://twitter.com/search?l=en&q=%24pg%20OR%20%24PG%20since%3A2009-01-01%20until%3A2018-12-31&src=typd&lang=en	@IBDinvestors	Investors.com	Tuesday's biggest business headlines in a minute (or less). #stocks #investing $HON $PFE $PG $NVDApic.twitter.com/nF3bCbKLML		6	4	1.50764E+12	10/10/2017 06:34	/IBDinvestors/status/917745228827840512
1572156043-47	https://twitter.com/search?l=en&q=%24pg%20OR%20%24PG%20since%3A2009-01-01%20until%3A2018-12-31&src=typd&lang=en	@PortDriverUnion	Justice4PortDrivers!	Today we made a visit to @ProcterGamble 's shareholder meeting where we called on P&G to ensure that their contracted drayage trucking companies like @XPOLogistics are following the law and not misclassifying its port drivers. #wagetheft $PG pic.twitter.com/mbLftWsf7z		3	11	1.5391E+12	09/10/2018 09:40	/PortDriverUnion/status/1049701147525742592
1572156043-122	https://twitter.com/search?l=en&q=%24pg%20OR%20%24PG%20since%3A2009-01-01%20until%3A2018-12-31&src=typd&lang=en	@Market_Scholars	Market Scholars	We want to wish you a great #ValentinesDay. We know that without you, @Market_Scholars would not be possible. MUCH LOVE! $AAPL $ROK $GE $SO $MET $KEY $TWTR $CALL $PG $BAC $XOXO $V $PEP $KSS $HON $K $BENpic.twitter.com/lPEpzyZbIB	1	9	53	1.51864E+12	14/02/2018 12:17	/Market_Scholars/status/963854824201633792
1572156043-619	https://twitter.com/search?l=en&q=%24pg%20OR%20%24PG%20since%3A2009-01-01%20until%3A2018-12-31&src=typd&lang=en	@SAI	BI Tech	P&G Opens Facebook Stores, Paving The Way For Facebook's Next Billion Dollar Business $PG by @pegobry http://read.bi/mEcasF	1	31	13	1.30813E+12	15/06/2011 02:56	/SAI/status/80936651228069888
1572156043-320	https://twitter.com/search?l=en&q=%24pg%20OR%20%24PG%20since%3A2009-01-01%20until%3A2018-12-31&src=typd&lang=en	@TheStreet	TheStreet	Should you buy these 7 mega-cap stocks? $KO $KMB $MO $PEP $CL $PG $RAI http://dlvr.it/LdYn0Y pic.twitter.com/EQGRbkWjB0		3	4	1.4667E+12	23/06/2016 09:48	/TheStreet/status/746022051052281856
1572156043-92	https://twitter.com/search?l=en&q=%24pg%20OR%20%24PG%20since%3A2009-01-01%20until%3A2018-12-31&src=typd&lang=en	@harmongreg	Greg Harmon	beaten up large cap consumer staples, with big div yields are perking up ($CLX $CPB $PG etc)	3	2	7	1.52734E+12	26/05/2018 07:27	/harmongreg/status/1000382956937121794
1572156043-502	https://twitter.com/search?l=en&q=%24pg%20OR%20%24PG%20since%3A2009-01-01%20until%3A2018-12-31&src=typd&lang=en	@IBDinvestors	Investors.com	Africa Rewards, Risks Offer Huge Business Opportunity http://ibdn.uz/s20dU $PG $WMTpic.twitter.com/XDIfO6oTKC		2	4	1.38784E+12	4:12 PM - 23 Dec 2013	/IBDinvestors/status/415258585346887680
1572156043-227	https://twitter.com/search?l=en&q=%24pg%20OR%20%24PG%20since%3A2009-01-01%20until%3A2018-12-31&src=typd&lang=en	@ProcterGamble	Procter & Gamble	$PG recognized for top innovations on IRI’s most recent New Product Pacesetters list. http://www.pginvestor.com/Event/ #Earningspic.twitter.com/usQ27Csk8h		7	15	1.49321E+12	6:15 AM - 26 Apr 2017	/ProcterGamble/status/857221569260793860
1572156043-156	https://twitter.com/search?l=en&q=%24pg%20OR%20%24PG%20since%3A2009-01-01%20until%3A2018-12-31&src=typd&lang=en	@charliebilello	Charlie Bilello	Price to Sales ratio for the largest Consumer Staples company in the S&P 500: 3.6. $PG pic.twitter.com/cru5M9nim7	1	4	6	1.50904E+12	26/10/2017 11:52	/charliebilello/status/923623343802273793
1572156043-516	https://twitter.com/search?l=en&q=%24pg%20OR%20%24PG%20since%3A2009-01-01%20until%3A2018-12-31&src=typd&lang=en	@AOLFinance	AOL Finance	Procter & Gamble to blanket Manhattan with #product samples http://aol.it/14woKm4 $PG		3	1	1.37104E+12	12/06/2013 04:42	/AOLFinance/status/344781741246009344
1572156043-636	https://twitter.com/search?l=en&q=%24pg%20OR%20%24PG%20since%3A2009-01-01%20until%3A2018-12-31&src=typd&lang=en	@Bloomberg	Bloomberg LP	P&G Lures Panda Express Restaurant Founder in Dry Cleaning Push http://ow.ly/2yK1g $PG $PEP		2	2	1.28347E+12	02/09/2010 15:25	/Bloomberg/status/22835012849
1572156043-74	https://twitter.com/search?l=en&q=%24pg%20OR%20%24PG%20since%3A2009-01-01%20until%3A2018-12-31&src=typd&lang=en	@DougKass	Douglas Kass	A lot of stuff on @realmoney this morning. Why I am glad I sold $PG recently. Why $CAT is still a dog. Why the Fed shouldn't sell Treasuries. Why I am adding to $CBS. On $TWTR - some more reasons why I reestablished my long yesterday. @jimcramer @tomkeene	7	5	44	1.53304E+12	31/07/2018 04:32	/DougKass/status/1024256570539032577
1572156043-672	https://twitter.com/search?l=en&q=%24pg%20OR%20%24PG%20since%3A2009-01-01%20until%3A2018-12-31&src=typd&lang=en	@wallstreetgeek	The Wall Street Geek	Focusing on dividend-paying stocks and a few banks this year including: $MS $GS $WR $PG $JNJ $UTX				1.23507E+12	19/02/2009 11:27	/wallstreetgeek/status/1227585158
1572156043-120	https://twitter.com/search?l=en&q=%24pg%20OR%20%24PG%20since%3A2009-01-01%20until%3A2018-12-31&src=typd&lang=en	@ProcterGamble	Procter & Gamble	Olay in China – We’ve completely revamped our Olay beauty counselor program and upgraded in-store counters. Olay is growing double-digits in China. http://spr.ly/6018DREgk . #CAGNY $PG pic.twitter.com/pkIsUETQvE		5	12	1.51931E+12	22/02/2018 07:24	/ProcterGamble/status/966679983006633984
1572156043-109	https://twitter.com/search?l=en&q=%24pg%20OR%20%24PG%20since%3A2009-01-01%20until%3A2018-12-31&src=typd&lang=en	@BrandonVanZee	𝐁𝐫𝐚𝐧𝐝𝐨𝐧 𝐕𝐚𝐧 𝐙𝐞𝐞	Prep your trading week with this excellent earnings graphic from @eWhispers! $JNJ $PG $NFLX $BAC $GE $LRCX $GS $UNH $IBM $CLF $MTB $ABT $MS $ISRG $PGR $CMA $AA $BX $AXP $ASML $SKX $HON $UAL $FRED $NUE $SLB $TXT $DGX $URI $GSM $CE $CSX $GWW $WM $ETFC $NTRS $OMC $KEY $TXT $USBpic.twitter.com/2sDpcqz5Ku	2	9	39	1.5238E+12	7:09 AM - 15 Apr 2018	/BrandonVanZee/status/985520459595698176
1572156043-176	https://twitter.com/search?l=en&q=%24pg%20OR%20%24PG%20since%3A2009-01-01%20until%3A2018-12-31&src=typd&lang=en	@equilarinc	Equilar Inc.	Data shows @ProcterGamble pay for performance lags in some ways, but outperforms in others #execcomp $PG #corpgovhttp://www.equilar.com/blogs/313-p-and-g-proxy-fight-trian-targets-p4p.html …		15	21	1.50704E+12	03/10/2017 06:25	/equilarinc/status/915206092317188096
1572156043-632	https://twitter.com/search?l=en&q=%24pg%20OR%20%24PG%20since%3A2009-01-01%20until%3A2018-12-31&src=typd&lang=en	@Bloomberg	Bloomberg LP	Obama Summons CEOs to White House for Talks Amid Change http://ow.ly/3laxi $WMT $PG $PEP		2		1.29173E+12	7:25 AM - 7 Dec 2010	/Bloomberg/status/12150595611787264
1572156043-161	https://twitter.com/search?l=en&q=%24pg%20OR%20%24PG%20since%3A2009-01-01%20until%3A2018-12-31&src=typd&lang=en	@StockCats	StockCats	$PG shareholders everywhere are glued to CNBC to watch the drama unfold	1	1	15	1.50765E+12	10/10/2017 07:42	/StockCats/status/917762183764865024
1572156043-473	https://twitter.com/search?l=en&q=%24pg%20OR%20%24PG%20since%3A2009-01-01%20until%3A2018-12-31&src=typd&lang=en	@DeirdreBolton	Deirdre Bolton	39k corp clients incld $GE #Toyota $PG. @BoxHQ @levie w/why his #cloud brand works best. @jolingkent http://bit.ly/1renFfD @RiskRewardFBN	1	3	2	1.40548E+12	15/07/2014 19:02	/DeirdreBolton/status/489228589993189376
1572156043-99	https://twitter.com/search?l=en&q=%24pg%20OR%20%24PG%20since%3A2009-01-01%20until%3A2018-12-31&src=typd&lang=en	@HyllandCapital	Hylland Capital	Getting interesting in value land.... $GIS - down 40%, 4.5% dividend yield $PG - down 23%, 4% yield $PM - down 50%, 5.2% yield $KHC - down 40%, 4% yield $MO - down 25%, 5% yield $T - down 25%, 6% yield (declines from 5-year highs)	3	5	30	1.52529E+12	02/05/2018 13:09	/HyllandCapital/status/991771582619144193
1572156043-235	https://twitter.com/search?l=en&q=%24pg%20OR%20%24PG%20since%3A2009-01-01%20until%3A2018-12-31&src=typd&lang=en	@charliebilello	Charlie Bilello	Dow stocks hitting all-time highs today... $AAPL $BA $GS $HD $JPM $MMM $PG $V		12	6	1.48772E+12	21/02/2017 16:34	/charliebilello/status/834184541870886913
1572156043-500	https://twitter.com/search?l=en&q=%24pg%20OR%20%24PG%20since%3A2009-01-01%20until%3A2018-12-31&src=typd&lang=en	@tierrapartners	Tierra Partners	In descending order, most expensive US megacaps: $FB $VZ $GILD $MA $MRK $GOOG $V $BAC $BA $T $DIS $HD $CMCS $JNJ $KO $PFE $PG $UTX		3		1.38945E+12	7:39 AM - 11 Jan 2014	/tierrapartners/status/422015009737424896
1572156043-410	https://twitter.com/search?l=en&q=%24pg%20OR%20%24PG%20since%3A2009-01-01%20until%3A2018-12-31&src=typd&lang=en	@ProcterGamble	Procter & Gamble	Expanded @Always Discreet to Germany, Switzerland, Austria – more Eur mkts soon. http://www.pginvestor.com/caldesc.aspx?IID=4004124&Key=16058 … $PG #earningspic.twitter.com/KSFvQVc9Bs	2	9	13	1.42979E+12	5:50 AM - 23 Apr 2015	/ProcterGamble/status/591222525369196546
1572156043-621	https://twitter.com/search?l=en&q=%24pg%20OR%20%24PG%20since%3A2009-01-01%20until%3A2018-12-31&src=typd&lang=en	@FoxBusiness	FOX Business	Following a gloomy #GDP report from the Commerce Department, Wall Street ends its 3 day winning streak http://fxn.ws/l9DLZ8 $PG $XOM		10	4	1.30402E+12	1:10 PM - 28 Apr 2011	/FoxBusiness/status/63696667223924736
1572156043-268	https://twitter.com/search?l=en&q=%24pg%20OR%20%24PG%20since%3A2009-01-01%20until%3A2018-12-31&src=typd&lang=en	@ProcterGamble	Procter & Gamble	P&G CEO David Taylor comments at 2016 Analyst Meeting: http://spr.ly/60158HXOb $PG pic.twitter.com/HyC0uljdG1		8	20	1.47948E+12	18/11/2016 07:02	/ProcterGamble/status/799613855047491584
1572156043-675	https://twitter.com/search?l=en&q=%24pg%20OR%20%24PG%20since%3A2009-01-01%20until%3A2018-12-31&src=typd&lang=en	@docking	docking	$PG just won a contract with $WMT to get 3 of 4 big areas of their dish soap. Took away a big contract from $CL hits numbers 3rd quarter				1.23489E+12	17/02/2009 09:56	/docking/status/1219508052
1572156043-138	https://twitter.com/search?l=en&q=%24pg%20OR%20%24PG%20since%3A2009-01-01%20until%3A2018-12-31&src=typd&lang=en	@CollinsARK	Charlie Collins	My friend at $PG used to say, "Let's talk about what is right, not who is right." https://twitter.com/CNBC/status/945661222913003520 …		2	7	1.5143E+12	7:32 AM - 26 Dec 2017	/CollinsARK/status/945663515435642880
1572156043-426	https://twitter.com/search?l=en&q=%24pg%20OR%20%24PG%20since%3A2009-01-01%20until%3A2018-12-31&src=typd&lang=en	@ProcterGamble	Procter & Gamble	We’re extending our breakthrough Flexball tech to women w @GilletteVenus Swirl: http://www.pginvestor.com/caldesc.aspx?IID=4004124&Key=16056 … $PG #earningspic.twitter.com/TmwgL2w7bF	2	7	16	1.42237E+12	6:52 AM - 27 Jan 2015	/ProcterGamble/status/560072824459915264
1572156043-316	https://twitter.com/search?l=en&q=%24pg%20OR%20%24PG%20since%3A2009-01-01%20until%3A2018-12-31&src=typd&lang=en	@SureDividend	Sure Dividend	July Updated: 2016 Dividend Kings List http://buff.ly/29u8kFg $VVC $PG $PH $NWN $NDSN $MMM $LOW $LANC $KO $JNJ $HRL $FMCB $GPC $EMR		2	2	1.46799E+12	08/07/2016 07:54	/SureDividend/status/751429274364735489
1572156043-523	https://twitter.com/search?l=en&q=%24pg%20OR%20%24PG%20since%3A2009-01-01%20until%3A2018-12-31&src=typd&lang=en	@Forbes	Forbes	Surprise after market's close: Procter & Gamble board replaces CEO. http://bit.ly/11g8IwR $PG	5	53	8	1.36935E+12	23/05/2013 16:12	/Forbes/status/337707553150619649
1572156043-97	https://twitter.com/search?l=en&q=%24pg%20OR%20%24PG%20since%3A2009-01-01%20until%3A2018-12-31&src=typd&lang=en	@KobeissiLetter	The Kobeissi Letter	$SPX is now 95 points higher since this call. We caught this move up in $AAPL $AMZN $PG and many others. All time highs coming for $SPX by end of June.https://twitter.com/KobeissiLetter/status/981606626099716096 …	4	11	66	1.52597E+12	10/05/2018 10:14	/KobeissiLetter/status/994626644999639041
1572156043-595	https://twitter.com/search?l=en&q=%24pg%20OR%20%24PG%20since%3A2009-01-01%20until%3A2018-12-31&src=typd&lang=en	@BloombergDeals	Bloomberg Deals	Kellogg to Buy #Pringles From P&G for $2.7B After Diamond Foods Deal Collapsed: http://ow.ly/95hxw via @BloombergNews $K $PG $DMND #mna $$	1	49	3	1.32931E+12	15/02/2012 07:09	/BloombergDeals/status/169785420106833920
1572156043-608	https://twitter.com/search?l=en&q=%24pg%20OR%20%24PG%20since%3A2009-01-01%20until%3A2018-12-31&src=typd&lang=en	@businessinsider	Business Insider	10 Things You Need To Know Before The Opening Bell $XOM $PG $V $FNM $FRE by @ericgplatthttp://read.bi/vRQIhr		2		1.31971E+12	27/10/2011 04:25	/businessinsider/status/129519022097170432
1572156043-202	https://twitter.com/search?l=en&q=%24pg%20OR%20%24PG%20since%3A2009-01-01%20until%3A2018-12-31&src=typd&lang=en	@OptionsHawk	Joe Kunkle	$PG set-up on weekly looks pretty nice into earnings, higher 5 of last 7 and Trian involved, but tough space right now, long vol. looks good pic.twitter.com/puAD9SbAnJ		2	7	1.50102E+12	25/07/2017 15:26	/OptionsHawk/status/889975188472946688
1572156043-230	https://twitter.com/search?l=en&q=%24pg%20OR%20%24PG%20since%3A2009-01-01%20until%3A2018-12-31&src=typd&lang=en	@eWhispers	Earnings Whispers	AM #earnings $TWTR $BA $STX $ALK $PG $PEP $GD $UTX $WM $NOC $FCAU $CVE $ANTM $LEA $DPS $IR $WYN $NSC $APH $CX $TMO http://eps.sh/cal pic.twitter.com/28mGO9IfWW		13	14	1.49314E+12	10:09 AM - 25 Apr 2017	/eWhispers/status/856918194233237504
1572156043-4	https://twitter.com/search?l=en&q=%24pg%20OR%20%24PG%20since%3A2009-01-01%20until%3A2018-12-31&src=typd&lang=en	@AXAMexico	AXA México	El Programa +Care de tu seguro de Gastos Médicos Mayores te brinda acompañamiento para ti y tu familia durante y después de la enfermedad. Conoce más en http://bit.ly/Axa_Care	15	23	184	1.56996E+12	01/10/2019 13:55	/AXAMexico/status/1179137701691482112
1572156043-324	https://twitter.com/search?l=en&q=%24pg%20OR%20%24PG%20since%3A2009-01-01%20until%3A2018-12-31&src=typd&lang=en	@tmcmill81	TDM	Great read. Illustrates the importance of scale. http://www.wsj.com/articles/wal-mart-and-p-g-a-10-billion-marriage-under-strain-1465948431?mod=e2tw … $PG $WMTpic.twitter.com/20fQECPfWb	1		5	1.46603E+12	15/06/2016 16:48	/tmcmill81/status/743228803812626432
1572156043-12	https://twitter.com/search?l=en&q=%24pg%20OR%20%24PG%20since%3A2009-01-01%20until%3A2018-12-31&src=typd&lang=en	@BenWatson_TDA	Ben Watson	When long term positions beg short term attention. Pat Mullaly and I discuss $JNJ, $PG and others from an IF-THEN-ELSE perspective. On today's #Splash #TDAEducation #LongTermInvesting https://events.thinkorswim.com/#/register/61941 …pic.twitter.com/WeT5DLPA28		1	7	1.54482E+12	1:32 PM - 14 Dec 2018	/BenWatson_TDA/status/1073677037645295616
1572156043-423	https://twitter.com/search?l=en&q=%24pg%20OR%20%24PG%20since%3A2009-01-01%20until%3A2018-12-31&src=typd&lang=en	@YahooFinance	Yahoo Finance	Procter & Gamble appoints former Home Depot CEO Francis Blake to its board. $PG $HD		8	5	1.4236E+12	10/02/2015 14:40	/YahooFinance/status/565264076012789761
1572156043-172	https://twitter.com/search?l=en&q=%24pg%20OR%20%24PG%20since%3A2009-01-01%20until%3A2018-12-31&src=typd&lang=en	@WrigleyTom	Tom Wrigley	ER's (top) $BAC $C $CUDA $DAL $DPZ $FAST $HAWK $JBHT $JPM $ODC $VOXX $WFC Events (bottom) $BOX $KR $PAYX $PG $TECD $VEEV $WDAY $WDC $WMTpic.twitter.com/aOa5cQ4mg6		31	35	1.50752E+12	08/10/2017 20:42	/WrigleyTom/status/917233900694462466
1572156043-485	https://twitter.com/search?l=en&q=%24pg%20OR%20%24PG%20since%3A2009-01-01%20until%3A2018-12-31&src=typd&lang=en	@IBDinvestors	Investors.com	Amazon-Twitter service hints at targeted ads. http://ibdn.uz/ww0Zo $AMZN $TWTR $SNE $PG	1	2	2	1.39934E+12	05/05/2014 18:55	/IBDinvestors/status/463497314645315584
1572156043-273	https://twitter.com/search?l=en&q=%24pg%20OR%20%24PG%20since%3A2009-01-01%20until%3A2018-12-31&src=typd&lang=en	@Benzinga	Benzinga	The Trump Market Is Killing A Couple Of Popular Trading Strategies https://benzinga.com/z/8687031 $BAC $FB $PG $RGR		2	1	1.47907E+12	13/11/2016 13:16	/Benzinga/status/797895954431086592
1572156043-302	https://twitter.com/search?l=en&q=%24pg%20OR%20%24PG%20since%3A2009-01-01%20until%3A2018-12-31&src=typd&lang=en	@garyricciardi	Gary Ricciardi	P&G signals progress in China's tough market. $PG http://on.wsj.com/2atemSZ pic.twitter.com/BZ6fFf3IbM		6	5	1.47019E+12	6:51 PM - 2 Aug 2016	/garyricciardi/status/760654333864206336
1572156043-179	https://twitter.com/search?l=en&q=%24pg%20OR%20%24PG%20since%3A2009-01-01%20until%3A2018-12-31&src=typd&lang=en	@davidsettle42	David Settle, CMT	Check out this great in-depth dive into $PG from our resident dividend growth investing guru at @Investools https://twitter.com/BVZ_Investools/status/910601457442754560 …	1	5	14	1.50595E+12	20/09/2017 16:39	/davidsettle42/status/910649707642232838
1572156043-287	https://twitter.com/search?l=en&q=%24pg%20OR%20%24PG%20since%3A2009-01-01%20until%3A2018-12-31&src=typd&lang=en	@TheStreet	TheStreet	A harsh U.S. retail market didn't stop Proctor & Gamble in the recent quarter: http://trib.al/WWA6pOx $PG pic.twitter.com/k5v0hX9tpL		3	3	1.4774E+12	25/10/2016 05:25	/TheStreet/status/790891938526429184
1572156043-530	https://twitter.com/search?l=en&q=%24pg%20OR%20%24PG%20since%3A2009-01-01%20until%3A2018-12-31&src=typd&lang=en	@SAI	BI Tech	How Facebook Helped Screw Up P&G's Ad Budget $PG $FB by @Jim_Edwards http://read.bi/18rleuO		5	9	1.36793E+12	07/05/2013 05:02	/SAI/status/331740793108832256
1572156043-234	https://twitter.com/search?l=en&q=%24pg%20OR%20%24PG%20since%3A2009-01-01%20until%3A2018-12-31&src=typd&lang=en	@SaraEisen	Sara Eisen	Walmart reportedly price testing to squeeze competition. Demanding cuts by ConAgra, P&G, Unilever http://cnb.cx/2l5OS8a $wmt $kr $cag $pg	6	7	19	1.48823E+12	27/02/2017 15:08	/SaraEisen/status/836337219744980992
1572156043-430	https://twitter.com/search?l=en&q=%24pg%20OR%20%24PG%20since%3A2009-01-01%20until%3A2018-12-31&src=typd&lang=en	@KiaMotorsMexico	Kia Motors México	La clave está en explorar el camino. La detección temprana puede salvar tu vida. #OctubreRosa Mes de Sensibilización sobre el Cáncer de Mamapic.twitter.com/qwDP6tUMFo			22	1.57115E+12	15/10/2019 08:00	/KiaMotorsMexico/status/1184121753326489601
1572156043-293	https://twitter.com/search?l=en&q=%24pg%20OR%20%24PG%20since%3A2009-01-01%20until%3A2018-12-31&src=typd&lang=en	@ChristineLShort	Christine Short	Thanks again @UdallTechStrat for kicking off the earnings season on the Estimize podcast! $CLX $PM $PG $MU $TWTRhttp://ow.ly/ZWcu30574F9		1	5	1.47629E+12	12/10/2016 09:25	/ChristineLShort/status/786241425939767296
1572156043-483	https://twitter.com/search?l=en&q=%24pg%20OR%20%24PG%20since%3A2009-01-01%20until%3A2018-12-31&src=typd&lang=en	@chensj	chensj	13F filed by Pershing Square Capital Management, L.p. http://specsituations.com/files/13F-HR/0001336528-20140515-142667331.pdf … New Buys: $AIV $AGN $HME Sells: $GGP $PG		1	3	1.40019E+12	15/05/2014 14:02	/chensj/status/467047291967504384
1572156043-387	https://twitter.com/search?l=en&q=%24pg%20OR%20%24PG%20since%3A2009-01-01%20until%3A2018-12-31&src=typd&lang=en	@ProcterGamble	Procter & Gamble	RELEASED TODAY: View or download our 2015 P&G #AnnualReport here: http://www.annualreport.pg.com $PG #ProcterGamblepic.twitter.com/hShga6mCTy		18	9	1.44077E+12	5:30 AM - 28 Aug 2015	/ProcterGamble/status/637240775521255424
1572156043-117	https://twitter.com/search?l=en&q=%24pg%20OR%20%24PG%20since%3A2009-01-01%20until%3A2018-12-31&src=typd&lang=en	@Rags_vs_Riches	headsortails2066	********** LOW RISK HIGH RETURN INVESTMENT ********** $AYTU Bioscience This company was between $2.50 - $3.00 before they did an offering. Offering has now been completed. $LPCN $GENE $SYK $AMPE $LLY $JNJ $BSX $MON $ROCM $PG $FUSZ $TOPS #biotech #doctor #FDA #invest #stockspic.twitter.com/VbcQOBdbVb		3	13	1.5222E+12	27/03/2018 17:17	/Rags_vs_Riches/status/978788049508294656
1572156043-281	https://twitter.com/search?l=en&q=%24pg%20OR%20%24PG%20since%3A2009-01-01%20until%3A2018-12-31&src=typd&lang=en	@MarketFoolery	MarketFoolery	Audience - "Today's show?" Us - "Would you believe @rongross144 discussing $UA, $CAT, $PG & Halloween candy?" pic.twitter.com/VAqfRrYrvt	1	2	5	1.47741E+12	25/10/2016 08:13	/MarketFoolery/status/790934383515594752
1572156043-539	https://twitter.com/search?l=en&q=%24pg%20OR%20%24PG%20since%3A2009-01-01%20until%3A2018-12-31&src=typd&lang=en	@CNBC	CNBC	Procter & Gamble EPS beats estimates $PG QUOTE: http://cnb.cx/zZvVme (via @EarningsCentral)		11	2	1.3668E+12	4:12 AM - 24 Apr 2013	/CNBC/status/327017175900631042
1572156043-533	https://twitter.com/search?l=en&q=%24pg%20OR%20%24PG%20since%3A2009-01-01%20until%3A2018-12-31&src=typd&lang=en	@JeffCooperLive	Jeff Cooper	lots of 'Punji Stakes' today in strong names: $WHR, $PG, $T volatility preceding trend change in broad mkt?		1	2	1.36682E+12	8:55 AM - 24 Apr 2013	/JeffCooperLive/status/327088462463373312
1572156043-676	https://twitter.com/search?l=en&q=%24pg%20OR%20%24PG%20since%3A2009-01-01%20until%3A2018-12-31&src=typd&lang=en	@stockmanmarc	stockmanmarc	A dividend increase during a recession is an especially strong sign here are 3 $WMI $PG $STO				1.23484E+12	16/02/2009 19:30	/stockmanmarc/status/1217531868
1572156043-115	https://twitter.com/search?l=en&q=%24pg%20OR%20%24PG%20since%3A2009-01-01%20until%3A2018-12-31&src=typd&lang=en	@Rags_vs_Riches	headsortails2066	**** ONE OF THE BEST SET UP CHARTS YOU WILL EVER SEE **** $AYTU Bioscience is just starting Notice the needed gap to fill at $2.60 and the accumulation! $LPCN $GENE $SYK $AMPE $LLY $JNJ $BSX $MON $ROCM $PG $FUSZ $TOPS #biotech #doctor #FDA #invest #stockspic.twitter.com/8tbBXEyhwW		4	9	1.52221E+12	27/03/2018 19:51	/Rags_vs_Riches/status/978826930085646336
1572156043-199	https://twitter.com/search?l=en&q=%24pg%20OR%20%24PG%20since%3A2009-01-01%20until%3A2018-12-31&src=typd&lang=en	@ProcterGamble	Procter & Gamble	In-store execution is an area where we are redefining excellence – growing categories and our brands. http://spr.ly/60188sfOa $PG #Earningspic.twitter.com/qBSHDfI3j3	3	17	14	1.50116E+12	27/07/2017 05:52	/ProcterGamble/status/890555394657062912
1572156043-231	https://twitter.com/search?l=en&q=%24pg%20OR%20%24PG%20since%3A2009-01-01%20until%3A2018-12-31&src=typd&lang=en	@sanglucci	SangLucci™	$PG sees rare Oct call activity as name consolidates at levels not seen since Jan 2015, with ATHs in sight: http://bit.ly/2h5mgVL pic.twitter.com/q1AxNCdaTd		2	4	1.49245E+12	10:03 AM - 17 Apr 2017	/sanglucci/status/854017479449989121
1572156043-300	https://twitter.com/search?l=en&q=%24pg%20OR%20%24PG%20since%3A2009-01-01%20until%3A2018-12-31&src=typd&lang=en	@Stocktwits	Stocktwits	Gauging risk appetite with a chart. This is tech stocks vs consumer staples stocks: http://stocktwits.com/SamanthaLaDuc/message/60536648?utm_medium=community-twitter&utm_source=t.co&utm_campaign=outboundteam … $PG… pic.twitter.com/lgkBxaqmXI		11	13	1.47113E+12	5:02 PM - 13 Aug 2016	/Stocktwits/status/764613034790662144
1572156043-407	https://twitter.com/search?l=en&q=%24pg%20OR%20%24PG%20since%3A2009-01-01%20until%3A2018-12-31&src=typd&lang=en	@SaraEisen	Sara Eisen	Sanford Bernstein analyst calls for P&G to break up into 2-3 cos. Now. "Even under a great ceo, P&G is almost impossible to manage" $pg	3	3	3	1.43229E+12	22/05/2015 04:28	/SaraEisen/status/601711323639062528
1572156043-196	https://twitter.com/search?l=en&q=%24pg%20OR%20%24PG%20since%3A2009-01-01%20until%3A2018-12-31&src=typd&lang=en	@BryanHinmon	Bryan Hinmon, CFA	From P&G $PG: 1. Brand matters more in a world w/ endless shelf + no barriers, not less 2. Amazon $AMZN wins b/c of habit + passwordspic.twitter.com/3SsEQeC3L1	1	8	27	1.50178E+12	9:03 AM - 3 Aug 2017	/BryanHinmon/status/893140184614797317
1572156043-61	https://twitter.com/search?l=en&q=%24pg%20OR%20%24PG%20since%3A2009-01-01%20until%3A2018-12-31&src=typd&lang=en	@realmoney	Real Money	Start your Monday with the latest from @jimcramer: Consumer-Staples Stocks Aren't Done Rallying $GIS $KHC $CPB $PEP $KO $PG $KMB $CAG $CLX https://buff.ly/2vKg3Yy pic.twitter.com/Bc4Af7C2iI	1	8	20	1.53355E+12	4:28 AM - 6 Aug 2018	/realmoney/status/1026429839933415424
1572156043-26	https://twitter.com/search?l=en&q=%24pg%20OR%20%24PG%20since%3A2009-01-01%20until%3A2018-12-31&src=typd&lang=en	@BrandonVanZee	𝐁𝐫𝐚𝐧𝐝𝐨𝐧 𝐕𝐚𝐧 𝐙𝐞𝐞	This Thanksgiving, I’m more thankful for the Dividend Mt. Rushmore than most years. 3 of the 4 hit all-time highs within the last week at a time when the general stock market has felt like punching bag! #DGI $JNJ $KO $PG $MMM #DividendAristocrats #HappyThanksgivinghttps://twitter.com/BrandonVanZee/status/965700513210626049 …	2	7	37	1.5429E+12	22/11/2018 08:59	/BrandonVanZee/status/1065635949478993920
1572156043-243	https://twitter.com/search?l=en&q=%24pg%20OR%20%24PG%20since%3A2009-01-01%20until%3A2018-12-31&src=typd&lang=en	@CBOE	Cboe	$NFLX #earnings surge, $TSLA upgrade, $IBM & $GE pre-earnings @AngieMiles w @FreeboardCap $PG http://bit.ly/2jcLRhe pic.twitter.com/siUGa2Ce6P		5	5	1.48484E+12	9:42 AM - 19 Jan 2017	/CBOE/status/822122016388083712
1572156043-148	https://twitter.com/search?l=en&q=%24pg%20OR%20%24PG%20since%3A2009-01-01%20until%3A2018-12-31&src=typd&lang=en	@Reuters	Reuters	Activist hedge fund manager Nelson Peltz claims victory in his fight to win a seat on the board of Procter & Gamble after a preliminary tally of votes, but P&G refuses to concede http://reut.rs/2hyyLeZ via @sveaherbst and Vibhuti Sharma $PG pic.twitter.com/vDja2kDCfR	2	8	18	1.51082E+12	16/11/2017 00:09	/Reuters/status/931056595970248704
1572156043-616	https://twitter.com/search?l=en&q=%24pg%20OR%20%24PG%20since%3A2009-01-01%20until%3A2018-12-31&src=typd&lang=en	@MadMoneyOnCNBC	Mad Money On CNBC	2 Definite No-Nos for Every Investor http://cnbc.com/id/43689752 $PG #PersonalFinance #InvestmentStrategy #StockPicks #StockMarket		1	2	1.31016E+12	08/07/2011 15:10	/MadMoneyOnCNBC/status/89456297187098624
1572156043-223	https://twitter.com/search?l=en&q=%24pg%20OR%20%24PG%20since%3A2009-01-01%20until%3A2018-12-31&src=typd&lang=en	@FoxBusiness	FOX Business	Procter & Gamble Co. #earnings drop on industry slowdown $PG http://fxn.ws/2oPNpzY		6	5	1.49339E+12	8:20 AM - 28 Apr 2017	/FoxBusiness/status/857977712547438594
1572156043-298	https://twitter.com/search?l=en&q=%24pg%20OR%20%24PG%20since%3A2009-01-01%20until%3A2018-12-31&src=typd&lang=en	@FoxBusiness	FOX Business	.@Tide returns to @NASCAR teams up with @JoeGibbsRacing $PG http://fxn.ws/2bEbjxw	1	10	7	1.47138E+12	2:38 PM - 16 Aug 2016	/FoxBusiness/status/765663950553829376
1572156043-474	https://twitter.com/search?l=en&q=%24pg%20OR%20%24PG%20since%3A2009-01-01%20until%3A2018-12-31&src=typd&lang=en	@FoxBusiness	FOX Business	Who better than a Tide guy to clean up the embattled #VA? http://fxn.ws/1rPjaFo via @TeamCavuto $PG	1	2	3	1.40413E+12	30/06/2014 05:31	/FoxBusiness/status/483588713466060800
1572156043-438	https://twitter.com/search?l=en&q=%24pg%20OR%20%24PG%20since%3A2009-01-01%20until%3A2018-12-31&src=typd&lang=en	@CNNMoneyInvest	CNNMoney Investing	Buffett energized by Duracell, buys the battery company with $4.7 billion in $PG stock. http://money.cnn.com/2014/11/13/news/companies/berkshire-hathaway-duracell/index.html?iid=SF_BN_River …pic.twitter.com/XGZxRE3ZcC		3	7	1.4159E+12	13/11/2014 09:16	/CNNMoneyInvest/status/532929958197604353
1572156043-365	https://twitter.com/search?l=en&q=%24pg%20OR%20%24PG%20since%3A2009-01-01%20until%3A2018-12-31&src=typd&lang=en	@CashRocket	CashRocket 💰 🚀	$XLP a beauty heading into 2016. Top 10 holdings: $PG $KO $PM $CVS $MO $WMT $PEP $WBA $COST $MDLZpic.twitter.com/1oRBOlAfPG		4	3	1.44943E+12	12:34 PM - 6 Dec 2015	/CashRocket/status/673586280140161024
1572156043-555	https://twitter.com/search?l=en&q=%24pg%20OR%20%24PG%20since%3A2009-01-01%20until%3A2018-12-31&src=typd&lang=en	@DanCancel	Daniel Cancel	U.S. companies with large cash positions in Venezuelan bolivars falling now. $KMB, $PG, $CLX, $CL, $MELI #NoDividendRepatriations		18		1.36036E+12	08/02/2013 13:49	/DanCancel/status/299983209939206144
1572156043-448	https://twitter.com/search?l=en&q=%24pg%20OR%20%24PG%20since%3A2009-01-01%20until%3A2018-12-31&src=typd&lang=en	@themotleyfool	The Motley Fool	If the market starts to nosedive, these 3 strong stocks might be good places to take shelter. http://mot.ly/1wDJVk2 $PG $DIS $KR		5	9	1.41452E+12	28/10/2014 10:34	/themotleyfool/status/527151310261338112
1572156043-263	https://twitter.com/search?l=en&q=%24pg%20OR%20%24PG%20since%3A2009-01-01%20until%3A2018-12-31&src=typd&lang=en	@KenFaulkenberry	DividendValueBuilder	$PG Updated Procter & Gamble Dividend Stock Analysis - http://dividendvaluebuilder.com/procter-gamble-pg-dividend-stock-analysis-2/ … via @KenFaulkenberry #consumer #defensive #yieldpic.twitter.com/Uv6FBf7yPx		3	1	1.47959E+12	19/11/2016 14:19	/KenFaulkenberry/status/800086037955510273
1572156043-19	https://twitter.com/search?l=en&q=%24pg%20OR%20%24PG%20since%3A2009-01-01%20until%3A2018-12-31&src=typd&lang=en	@simplertrading	Simpler Trading	I Spy a Buy. #FibonacciQueen Even in this volatile market, there are areas of stability and bullish trades. Today, I am looking at the consumer staples sector, along with $KO, $PEP and $PG. #Trading $XLP @Fibonacciqueenhttps://www.simplertrading.com/daily/fibonacci-free/spy-a-buy-12122018/ …			8	1.54466E+12	5:34 PM - 12 Dec 2018	/simplertrading/status/1073013209660080128
1572156043-139	https://twitter.com/search?l=en&q=%24pg%20OR%20%24PG%20since%3A2009-01-01%20until%3A2018-12-31&src=typd&lang=en	@charliebilello	Charlie Bilello	Bitcoin's market cap just passed Proctor & Gamble. Yes, that P&G: Founded in 1837 World's largest consumer goods company World's largest advertiser Bounty, Charmin, Crest, Dawn, Gillette, Pampers, Tide 95,000 employees $65 billion in revenue $BTC.X $PG pic.twitter.com/0L35CSQhWC	14	69	91	1.51262E+12	7:53 PM - 6 Dec 2017	/charliebilello/status/938602314276982784
1572156043-440	https://twitter.com/search?l=en&q=%24pg%20OR%20%24PG%20since%3A2009-01-01%20until%3A2018-12-31&src=typd&lang=en	@kaylatausche	Kayla Tausche	My 2 cents: #Duracell deal signals @WarrenBuffett more bullish on its cash flow than he is on his $PG stock position.	5	4	6	1.41589E+12	13/11/2014 08:09	/kaylatausche/status/532913144189190144
1572156043-314	https://twitter.com/search?l=en&q=%24pg%20OR%20%24PG%20since%3A2009-01-01%20until%3A2018-12-31&src=typd&lang=en	@YahooFinance	Yahoo Finance	Gillette should be nervous about Unilever’s billion-dollar bet on Dollar Shave Club http://buff.ly/2a219jt $PG $UL… pic.twitter.com/ErmENN0fxg	1	11	10	1.46934E+12	23/07/2016 21:45	/YahooFinance/status/757074087395074048
1572156043-466	https://twitter.com/search?l=en&q=%24pg%20OR%20%24PG%20since%3A2009-01-01%20until%3A2018-12-31&src=typd&lang=en	@KevinKingsbury	Kevin Kingsbury	Major change coming to $PG as it plans to halve the number of brands it carries to 70-80. Private equity is likely salivating this morning.		6	1	1.4069E+12	6:21 AM - 1 Aug 2014	/KevinKingsbury/status/495197691279065088
1572156043-395	https://twitter.com/search?l=en&q=%24pg%20OR%20%24PG%20since%3A2009-01-01%20until%3A2018-12-31&src=typd&lang=en	@hedgefundclone	hedgefundclone	The game now is figuring out which 2 large companies Billionaire Peltz will go activist on with his $3 billion in cash to invest $MCD, $PG?		1	5	1.43598E+12	03/07/2015 20:53	/hedgefundclone/status/617179365403590657
1572156043-95	https://twitter.com/search?l=en&q=%24pg%20OR%20%24PG%20since%3A2009-01-01%20until%3A2018-12-31&src=typd&lang=en	@Sarge986	Stephen Guilfoyle	4 Great Stocks That Always Remember to Say 'Thank You': Market Recon $STX $XOM $RDS.A $MO $PG $AZN $CPB $DE https://realmoney.thestreet.com/articles/05/18/2018/4-great-stocks-always-remember-say-thank-you-market-recon …	1	4	5	1.52664E+12	18/05/2018 04:41	/Sarge986/status/997442073556078592
1572156043-419	https://twitter.com/search?l=en&q=%24pg%20OR%20%24PG%20since%3A2009-01-01%20until%3A2018-12-31&src=typd&lang=en	@ProcterGamble	Procter & Gamble	In case you missed it, here's a summary and replay of $PG's presentation at #CAGNY, recorded earlier today: http://www.pginvestor.com/caldesc.aspx?IID=4004124&Key=16215 …		9	6	1.42437E+12	19/02/2015 11:25	/ProcterGamble/status/568476401164283904
1572156043-9	https://twitter.com/search?l=en&q=%24pg%20OR%20%24PG%20since%3A2009-01-01%20until%3A2018-12-31&src=typd&lang=en	@Sarge986	Stephen Guilfoyle	Seagate Technology, Macy's and a Dozen Other Dividend Stocks to Buy Here $RDS.A $SO $PG $BP $XPOM $VLO $SLB $M $KSS $VZ $STX $GM $KEY $PFE https://www.thestreet.com/investing/seagate-technology-and-other-good-dividend-stocks-14813105 … via @TheStreet	3	3	9	1.54509E+12	5:08 PM - 17 Dec 2018	/Sarge986/status/1074818623896723457
1572156043-229	https://twitter.com/search?l=en&q=%24pg%20OR%20%24PG%20since%3A2009-01-01%20until%3A2018-12-31&src=typd&lang=en	@BarbarianCap	Barbarian Capital	"Adjusted free cash flow productivity was 90%" > $PG non-GAAP excellence	3	1	5	1.49321E+12	6:01 AM - 26 Apr 2017	/BarbarianCap/status/857218088839806976
1572156043-113	https://twitter.com/search?l=en&q=%24pg%20OR%20%24PG%20since%3A2009-01-01%20until%3A2018-12-31&src=typd&lang=en	@DividendGrowth	Dividend Investor	Procter & Gamble $PG increased quarterly dividend by 4% to $0.7172 per share. This marks the 62nd consecutive year that P&G has increased its dividend. P&G has been paying a #dividend for 128 consecutive years	2	10	41	1.52341E+12	5:14 PM - 10 Apr 2018	/DividendGrowth/status/983860903379722240
1572156043-458	https://twitter.com/search?l=en&q=%24pg%20OR%20%24PG%20since%3A2009-01-01%20until%3A2018-12-31&src=typd&lang=en	@SeekingAlpha	Seeking Alpha	Procter & Gamble: Expensive But No One Cares http://seekingalpha.com/article/2417195-procter-and-gamble-expensive-but-no-one-cares?source=feed_f … $PG		2	2	1.4079E+12	9:13 PM - 12 Aug 2014	/SeekingAlpha/status/499408262517624832
1572156043-488	https://twitter.com/search?l=en&q=%24pg%20OR%20%24PG%20since%3A2009-01-01%20until%3A2018-12-31&src=typd&lang=en	@ProcterGamble	Procter & Gamble	Moeller: "IRI Pacesetters for CY13 show our commitment to innovation." http://www.pginvestor.com/caldesc.aspx?IID=4004124&Key=1073745241 … $PG #earningspic.twitter.com/JoNDQ6z3je		8	6	1.39826E+12	5:46 AM - 23 Apr 2014	/ProcterGamble/status/458950152695209984
1572156043-186	https://twitter.com/search?l=en&q=%24pg%20OR%20%24PG%20since%3A2009-01-01%20until%3A2018-12-31&src=typd&lang=en	@CNBCFastMoney	CNBC's Fast Money	.@jimcramer joins the Fast Money crew to discuss his big interview with the CEO of $PG and his battle with Nelson Peltz pic.twitter.com/ccunWWJ5TP	1	4	14	1.50517E+12	11/09/2017 15:28	/CNBCFastMoney/status/907370406990041088
1572156043-63	https://twitter.com/search?l=en&q=%24pg%20OR%20%24PG%20since%3A2009-01-01%20until%3A2018-12-31&src=typd&lang=en	@clair520	Clair Lee, M.S.	Yay! Got our unbelievable Sold Put 14th win in a row! Congrats Class & Coach @BrandonVanZee ! Love to buy High Quality Biz on Sale & SWAN (Sleep Well at night) at the same time! Check out @Market_Scholars 's #DGI class! $PG $LOW $PEP $CL $CLX $PM $HSY $KMB $JNJ $ABBV $CL $SBUXpic.twitter.com/1dc3LtdWf8	2	7	23	1.53325E+12	2:49 PM - 2 Aug 2018	/clair520/status/1025136657379540993
1572156043-258	https://twitter.com/search?l=en&q=%24pg%20OR%20%24PG%20since%3A2009-01-01%20until%3A2018-12-31&src=typd&lang=en	@raymond10mm	Raymond	$XOM $amzn $googl $AVGO $AAPL $pfe $cvs $bac $td $WMT $COST $WFC $jnj $GE $LLY $gild $utx $fb $v $JPM $dis $pg $mo $ibm $tgt $intc $ba Nice!pic.twitter.com/gyxmHTkFzg		1	4	1.47994E+12	23/11/2016 15:44	/raymond10mm/status/801556978124357632
1572156043-221	https://twitter.com/search?l=en&q=%24pg%20OR%20%24PG%20since%3A2009-01-01%20until%3A2018-12-31&src=typd&lang=en	@Retail_Guru	Rahul Sharma	Contrast Estee strength to woes at Procter & L'Oreal. High-end beauty sucking business away from mass players $EL $PG	1	3	6	1.49381E+12	03/05/2017 05:21	/Retail_Guru/status/859744617050374144
1572156043-111	https://twitter.com/search?l=en&q=%24pg%20OR%20%24PG%20since%3A2009-01-01%20until%3A2018-12-31&src=typd&lang=en	@bespokeinvest	Bespoke	Here's a look at the 40 largest companies set to report earnings next week: https://www.bespokepremium.com/think-big-blog/40-largest-companies-reporting-earnings-next-week/ … $NFLX $GS $IBM $MS $BAC $UNH $PG $JNJ $GE $ISRG $AXP $HON $$pic.twitter.com/WFiIFrKAC6		13	17	1.52364E+12	10:24 AM - 13 Apr 2018	/bespokeinvest/status/984844815622987776
1572156043-542	https://twitter.com/search?l=en&q=%24pg%20OR%20%24PG%20since%3A2009-01-01%20until%3A2018-12-31&src=typd&lang=en	@Stocktwits	Stocktwits	"@lamonicabuzz: Ticker tape parade. Earnings deluge next week: $CAT $NFLX $T $F $BA $S $PG $QCOM $XOM $UPS $MMM $SBUX $AMZN... $AAPL."	1	2	3	1.3664E+12	11:50 AM - 19 Apr 2013	/Stocktwits/status/325320589822816256
1572156043-484	https://twitter.com/search?l=en&q=%24pg%20OR%20%24PG%20since%3A2009-01-01%20until%3A2018-12-31&src=typd&lang=en	@RudyHavenstein	Rudy Havenstein, Chief Fixed Income Strategist	Plus I've been looking to pick up some $PG shares at one penny.	2	1	2	1.3994E+12	06/05/2014 11:45	/RudyHavenstein/status/463751537735372800
1572156043-398	https://twitter.com/search?l=en&q=%24pg%20OR%20%24PG%20since%3A2009-01-01%20until%3A2018-12-31&src=typd&lang=en	@SeekingAlpha	Seeking Alpha	It's About Individual Stocks Now - Cramer's Mad Money (6/23/15) http://seekingalpha.com/article/3279945-its-about-individual-stocks-now-cramers-mad-money-6-23-15?source=feed_f … $UA $NKE $FB $KYTH $KMI $ETP $WTR $HELE $PG $PANW		3	1	1.43515E+12	24/06/2015 04:43	/SeekingAlpha/status/613673777931513856
1572156043-404	https://twitter.com/search?l=en&q=%24pg%20OR%20%24PG%20since%3A2009-01-01%20until%3A2018-12-31&src=typd&lang=en	@YahooFinance	Yahoo Finance	Who are the main victims of the 10-year treasury carnage? http://jimcramer.tumblr.com/post/121212496424/who-are-the-main-victims-of-the-10-year-treasury … via @jimcramer $PG pic.twitter.com/hGY3OLs7cf	3	7	2	1.43402E+12	11/06/2015 05:13	/YahooFinance/status/608970391692955648
1572156043-687	https://twitter.com/search?l=en&q=%24pg%20OR%20%24PG%20since%3A2009-01-01%20until%3A2018-12-31&src=typd&lang=en	@ryanmathews	🎃 ryan 🎃	A few stocks that showed up on my scans (long) for tomorrow: $GE $BWEN.ob $TXN $SPWRA $PG $NOV $RRGB $SWHC http://www.pick24.com/wp/?p=169				1.23242E+12	7:40 PM - 19 Jan 2009	/ryanmathews/status/1132129949
1572156043-653	https://twitter.com/search?l=en&q=%24pg%20OR%20%24PG%20since%3A2009-01-01%20until%3A2018-12-31&src=typd&lang=en	@MOFinancial	Brad Kelly	We really like $PG going forward under $54/share, we're getting a little defensive with $PG and $KFT in the portfolio.				1.25243E+12	08/09/2009 09:54	/MOFinancial/status/3843668675
1572156043-187	https://twitter.com/search?l=en&q=%24pg%20OR%20%24PG%20since%3A2009-01-01%20until%3A2018-12-31&src=typd&lang=en	@SaraEisen	Sara Eisen	"the few ideas he did advance aren't right for our co. The last thing we need right now is a reorganization" $pg CEO on Peltz to @jimcramer	1	5	21	1.50517E+12	11/09/2017 15:21	/SaraEisen/status/907368542709993477
1572156043-576	https://twitter.com/search?l=en&q=%24pg%20OR%20%24PG%20since%3A2009-01-01%20until%3A2018-12-31&src=typd&lang=en	@ProcterGamble	Procter & Gamble	This year, we're celebrating a milestone that very few companies have achieved: our 175th anniversary: http://www.annualreport.pg.com $PG	6	17		1.34808E+12	19/09/2012 10:48	/ProcterGamble/status/248478565128089600
1572156043-577	https://twitter.com/search?l=en&q=%24pg%20OR%20%24PG%20since%3A2009-01-01%20until%3A2018-12-31&src=typd&lang=en	@ProcterGamble	Procter & Gamble	We paid a dividend for the 122nd consecutive year in Fiscal 2012, 1 of only 9 companies to do this: http://www.annualreport.pg.com . $PG		11		1.34764E+12	14/09/2012 10:48	/ProcterGamble/status/246666623837171712
1572156043-291	https://twitter.com/search?l=en&q=%24pg%20OR%20%24PG%20since%3A2009-01-01%20until%3A2018-12-31&src=typd&lang=en	@WallStJesus	JE$US	JUMPS IN NYSE SHORTS: $DB $PG $COTY $GE $S $WLL $LC $RIG $FDC $BABA $SDRL $SBH $OAS $HLT $AKS $SO $ABT $HUN $XOM $MT $LPI $FCX $SU $GPS $ARpic.twitter.com/PwEZhKXIFp		1	8	1.47654E+12	15/10/2016 07:08	/WallStJesus/status/787293992799068160
1572156043-422	https://twitter.com/search?l=en&q=%24pg%20OR%20%24PG%20since%3A2009-01-01%20until%3A2018-12-31&src=typd&lang=en	@AtlBizChron	AtlBizChron	Ex-Home Depot chief Frank Blake elected to P&G board http://bizj.us/1c6hcx $PG $HD #leadershippic.twitter.com/FdOBkBCjOS		3	5	1.42368E+12	11/02/2015 10:28	/AtlBizChron/status/565563147252412417
1572156043-497	https://twitter.com/search?l=en&q=%24pg%20OR%20%24PG%20since%3A2009-01-01%20until%3A2018-12-31&src=typd&lang=en	@CBOE	Cboe	Options expected to be active @ CBOE: $AMD $IBM $COH $BBRY $NUAN $PG $SBUX $NFLX		3	2	1.3904E+12	7:10 AM - 22 Jan 2014	/CBOE/status/425993785881817088
1572156043-447	https://twitter.com/search?l=en&q=%24pg%20OR%20%24PG%20since%3A2009-01-01%20until%3A2018-12-31&src=typd&lang=en	@DeidreZune	DeidreZune	ALL TIME HIGH LIST reads like Hall of Fame Comapnies $AAPL $GILD $V $DIS $PEP $HD $AMGN $CVS $MMM $PG		5	8	1.41499E+12	02/11/2014 21:33	/DeidreZune/status/529129155146027009
1572156043-311	https://twitter.com/search?l=en&q=%24pg%20OR%20%24PG%20since%3A2009-01-01%20until%3A2018-12-31&src=typd&lang=en	@WrigleyTom	Tom Wrigley	Some ER's pm $TXRH $THC $ININ $EXAC $GKOS $CONE $IDTI $WMB am $STX $PFE $CMI $CVS $PG $RCL $GNRC $IDXX $MNK $SODApic.twitter.com/dzvHwhTK4c	2	10	13	1.47008E+12	12:47 PM - 1 Aug 2016	/WrigleyTom/status/760200212698632193
1572156043-655	https://twitter.com/search?l=en&q=%24pg%20OR%20%24PG%20since%3A2009-01-01%20until%3A2018-12-31&src=typd&lang=en	@WDT44	WDT44	$PG announced that they will stop selling drugs. $PG sold it's drug company for over $3B.				1.25116E+12	4:11 PM - 24 Aug 2009	/WDT44/status/3522595833
1572156043-80	https://twitter.com/search?l=en&q=%24pg%20OR%20%24PG%20since%3A2009-01-01%20until%3A2018-12-31&src=typd&lang=en	@arnabch01	Arnab	Reduce Debt Astronomical #corporatedebt #china #EU #debt indication of #recession in 2019-20 #AI #ML #BigData #IoT #robotics #startups #SMBs try #EBIDTA #cashflow ASAP $QQQ $LQD $GOOGL $AAPL $MSFT $AMZN $FB $NFLX $WMT $IBM $F $GM $GE $INTC $BABA $TSLA $AMD $NVDA $BA $UTX $PG pic.twitter.com/izb0OF9rEP	3	20	44	1.53148E+12	13/07/2018 03:47	/arnabch01/status/1017722067213602816
1572156043-278	https://twitter.com/search?l=en&q=%24pg%20OR%20%24PG%20since%3A2009-01-01%20until%3A2018-12-31&src=typd&lang=en	@SquawkStreet	Squawk on the Street	"There's a lot of stuff in the pipeline that I can't talk about it - innovation is our life blood" $PG CEO on innovation		5	4	1.47758E+12	27/10/2016 07:17	/SquawkStreet/status/791645089613254656
1572156043-605	https://twitter.com/search?l=en&q=%24pg%20OR%20%24PG%20since%3A2009-01-01%20until%3A2018-12-31&src=typd&lang=en	@barronsonline	Barron's	BARRON'S COVER STORY: In Search of Yield..The Magic 4% $XOM $GOOG $AAPL $WMT $PFE $GE $PG $VZ $VIG $DVY $SDY #Dividendshttp://on.barrons.com/wQPWTH		2	4	1.32735E+12	1:24 PM - 23 Jan 2012	/barronsonline/status/161544812108054529
1572156043-633	https://twitter.com/search?l=en&q=%24pg%20OR%20%24PG%20since%3A2009-01-01%20until%3A2018-12-31&src=typd&lang=en	@Bloomberg	Bloomberg LP	P&G First-Quarter Profit Falls 6.8%, Tops Analysts' Estimates http://ow.ly/308gt $PG		7		1.28818E+12	27/10/2010 05:00	/Bloomberg/status/28882717932
1572156043-377	https://twitter.com/search?l=en&q=%24pg%20OR%20%24PG%20since%3A2009-01-01%20until%3A2018-12-31&src=typd&lang=en	@biggercapital	Michael Bigger	$PLUG now an ecosystem platform with very small clients $WMT $HD $PG $BMW $OTHERS Platforms like that grow exponentially at long time scale	3	4	9	1.44258E+12	18/09/2015 06:42	/biggercapital/status/644869076779597824
1572156043-129	https://twitter.com/search?l=en&q=%24pg%20OR%20%24PG%20since%3A2009-01-01%20until%3A2018-12-31&src=typd&lang=en	@HalftimeReport	CNBC Halftime Report	.@petenajarian & @jonnajarian are seeing some ~unusual~ things in the options market...! $PG $GILDhttps://www.cnbc.com/video/2018/02/07/unusual-options-activity-procter-and-gamble-gilead.html …	3	4	18	1.51803E+12	07/02/2018 12:47	/HalftimeReport/status/961325676166082560
1572156043-286	https://twitter.com/search?l=en&q=%24pg%20OR%20%24PG%20since%3A2009-01-01%20until%3A2018-12-31&src=typd&lang=en	@SaraEisen	Sara Eisen	Big improvement at P&G, organic sales growth in all categories led by health care(Oral B power toothbrushes!) total org sales +3% $PG		7	7	1.4774E+12	25/10/2016 05:26	/SaraEisen/status/790892294455062529
1572156043-668	https://twitter.com/search?l=en&q=%24pg%20OR%20%24PG%20since%3A2009-01-01%20until%3A2018-12-31&src=typd&lang=en	@jdmarkman	Jon Markman	Banks get all the bad ink but the crash of $JNJ & $PG this year is more mind-blowing, as shoppers shun brands. My column: http://is.gd/mhT3				1.23665E+12	09/03/2009 17:51	/jdmarkman/status/1303230605
1572156043-333	https://twitter.com/search?l=en&q=%24pg%20OR%20%24PG%20since%3A2009-01-01%20until%3A2018-12-31&src=typd&lang=en	@barronsonline	Barron's	The choice between bonds that look like stocks and stocks that look like bonds http://on.barrons.com/1SADzcC $BMY $MRK $PG $JNJ $UPS #rates		2	4	1.46065E+12	9:41 AM - 14 Apr 2016	/barronsonline/status/720653262609858560
1572156043-351	https://twitter.com/search?l=en&q=%24pg%20OR%20%24PG%20since%3A2009-01-01%20until%3A2018-12-31&src=typd&lang=en	@AmandaDiaz	Amanda Diaz	Take a look at $PG vs. $GOOGL historical P/E to where it's trading now. @TheDomino @CNBCFastMoneypic.twitter.com/FdyJyA0CWF	1	5	3	1.45506E+12	09/02/2016 15:22	/AmandaDiaz/status/697183845192491008
1572156043-343	https://twitter.com/search?l=en&q=%24pg%20OR%20%24PG%20since%3A2009-01-01%20until%3A2018-12-31&src=typd&lang=en	@ProcterGamble	Procter & Gamble	$PG CEO David Taylor & CFO Jon Moeller presented today at #CAGNY. Listen to the replay at http://www.pginvestor.com/Presentations-and-Events …pic.twitter.com/oWazazMmt8		10	14	1.45583E+12	18/02/2016 15:02	/ProcterGamble/status/700440181036417024
1572156043-79	https://twitter.com/search?l=en&q=%24pg%20OR%20%24PG%20since%3A2009-01-01%20until%3A2018-12-31&src=typd&lang=en	@themotleyfool	The Motley Fool	When you are investing for income, you want steadiness — and there are good reasons to feel pretty safe about Verizon, Eli Lilly, and Procter & Gamble. $VZ $LLY $PG https://www.fool.com/investing/2018/07/15/3-dividend-stocks-that-should-pay-you-the-rest-of.aspx …	3	7	34	1.53187E+12	17/07/2018 17:35	/themotleyfool/status/1019380002515800069
1572156043-200	https://twitter.com/search?l=en&q=%24pg%20OR%20%24PG%20since%3A2009-01-01%20until%3A2018-12-31&src=typd&lang=en	@ProcterGamble	Procter & Gamble	Product & packaging benefits need to be communicated with exceptional brand messaging. http://spr.ly/60178sfML $PG #Earningspic.twitter.com/S2XAAhne4u	4	18	20	1.50116E+12	27/07/2017 05:49	/ProcterGamble/status/890554738642649092
1572156043-631	https://twitter.com/search?l=en&q=%24pg%20OR%20%24PG%20since%3A2009-01-01%20until%3A2018-12-31&src=typd&lang=en	@barronsonline	Barron's	BARRON'S COVER: Outlook for Stocks in 2011 $KO $MSFT $EBAY $WMT $AAPL $GOOG $ORCL $QCOM $XOM $PFE $F $PEP $PG http://on.barrons.com/gdLNDx		6	4	1.29288E+12	3:21 PM - 20 Dec 2010	/barronsonline/status/16981599241375746
1572156043-412	https://twitter.com/search?l=en&q=%24pg%20OR%20%24PG%20since%3A2009-01-01%20until%3A2018-12-31&src=typd&lang=en	@RudyHavenstein	Rudy Havenstein, Chief Fixed Income Strategist	Navinder made Procter and Gamble drop 5% for a millisecond. Glad that's fixed. $PG pic.twitter.com/egY02XzT9n	1	5	5	1.42964E+12	11:14 AM - 21 Apr 2015	/RudyHavenstein/status/590579327156236289
1572156043-472	https://twitter.com/search?l=en&q=%24pg%20OR%20%24PG%20since%3A2009-01-01%20until%3A2018-12-31&src=typd&lang=en	@YahooFinance	Yahoo Finance	As births slow and lives get longer, Procter & Gamble turns to adult diapers http://yhoo.it/1rkC3mv $PG	2	12	1	1.40562E+12	17/07/2014 12:09	/YahooFinance/status/489849457442582528
1572156043-181	https://twitter.com/search?l=en&q=%24pg%20OR%20%24PG%20since%3A2009-01-01%20until%3A2018-12-31&src=typd&lang=en	@BrandonVanZee	𝐁𝐫𝐚𝐧𝐝𝐨𝐧 𝐕𝐚𝐧 𝐙𝐞𝐞	Forbe's Collector's Edition featuring #WarrenBuffett. $PG was around years ago $BRKA $BRKB $BRK #BRK2018 #Buffett #OracleOfOmaha #GOAT pic.twitter.com/MQjcNmcutX	1	2	15	1.50587E+12	19/09/2017 18:47	/BrandonVanZee/status/910319423067611136
1572156043-3	https://twitter.com/search?l=en&q=%24pg%20OR%20%24PG%20since%3A2009-01-01%20until%3A2018-12-31&src=typd&lang=en	@TradeWithNinja	TheTradingNinja[Kelts $SPX Owner]	#ninjalert #freelotto UPDATE! don’t @ me $Yum 90.5c .27-1.90 (700%) Yum 92c .11-.60(540%) $Pg 80.5c .54-2.62(480%) BA 330c 0(0) $BA 320c .32- 1.85(570%) $Ed 77c .10-.60(500%) Rentry ED 77c .05-.30(600%) $Snap 5.5c .03-.25(800%) $AMZN 1400p 2.50-15.00(600%)	9	6	62	1.54604E+12	4:23 PM - 28 Dec 2018	/TradeWithNinja/status/1078793700187213825
1572156043-520	https://twitter.com/search?l=en&q=%24pg%20OR%20%24PG%20since%3A2009-01-01%20until%3A2018-12-31&src=typd&lang=en	@FortuneMagazine	FORTUNE	P&G goes back to the future in CEO shakeup. McDonald out, Lafley in. Ackman is pleased. by @jennrein $PG http://bit.ly/13Pyck9		23	4	1.36939E+12	24/05/2013 04:26	/FortuneMagazine/status/337892357338980352
1572156043-270	https://twitter.com/search?l=en&q=%24pg%20OR%20%24PG%20since%3A2009-01-01%20until%3A2018-12-31&src=typd&lang=en	@FactSet	FactSet	$PG and $AAPL were largest purchases by the top 50 hedge funds in Q3. $AGN was the largest sale. http://ow.ly/gXrB306hwXA pic.twitter.com/Lkla1FtVkA		5	3	1.47942E+12	17/11/2016 13:57	/FactSet/status/799355766704664577
1572156043-585	https://twitter.com/search?l=en&q=%24pg%20OR%20%24PG%20since%3A2009-01-01%20until%3A2018-12-31&src=typd&lang=en	@NYSE	NYSE 🏛 We Are Living Tech	P&G Family Home helps #Olympic families stay connected. Follow @ProcterGamble (#NYSE $PG) to connect with #PGOlympics! http://on.fb.me/OlEBf2	2	15	5	1.34331E+12	26/07/2012 06:42	/NYSE/status/228485426384613376
1572156043-100	https://twitter.com/search?l=en&q=%24pg%20OR%20%24PG%20since%3A2009-01-01%20until%3A2018-12-31&src=typd&lang=en	@ProcterGamble	Procter & Gamble	P&G continued to grow organic sales in Q3, with total-company organic sales growth of 1%, and solid growth in several categories and geographies. Learn more: http://spr.ly/6013DwU5V #Earnings $PG pic.twitter.com/ydCpemmFvK		4	9	1.52414E+12	5:37 AM - 19 Apr 2018	/ProcterGamble/status/986946771803889665
1572156043-475	https://twitter.com/search?l=en&q=%24pg%20OR%20%24PG%20since%3A2009-01-01%20until%3A2018-12-31&src=typd&lang=en	@globeandmail	The Globe and Mail	RT: @globeinvestor 6 dividend stocks with wide moats http://bit.ly/1iR2bwW $CNR $PG $WB $ADP $BNS $SAMGpic.twitter.com/O6h6Dmjjem	1	1	5	1.40344E+12	22/06/2014 06:04	/globeandmail/status/480697893104676865
1572156043-123	https://twitter.com/search?l=en&q=%24pg%20OR%20%24PG%20since%3A2009-01-01%20until%3A2018-12-31&src=typd&lang=en	@DvdndDiplomats	Dividend Diplomats	New to Investing? Looking to build a dividend stock portfolio in 2018? Check out our TOP FIVE Foundation #Dividend Stocks for your Portfolio - $T $MCD $PG $JNJ $ED #Time #Life #SaveMoney #Hustle #Financehttps://www.dividenddiplomats.com/top-5-foundation-dividend-stocks-portfolio/ …		2	5	1.51855E+12	13/02/2018 12:14	/DvdndDiplomats/status/963491678400253954
1572156043-266	https://twitter.com/search?l=en&q=%24pg%20OR%20%24PG%20since%3A2009-01-01%20until%3A2018-12-31&src=typd&lang=en	@AmyDaniel212	Amy Daniel	Don't give up. We believe in you. http://www.ironbcg.com #entrepreneur #motivation $xli $baba $nke $xom $gm $pg #FridayFeeling		2	14	1.4795E+12	18/11/2016 12:02	/AmyDaniel212/status/799689134310834177
1572156043-597	https://twitter.com/search?l=en&q=%24pg%20OR%20%24PG%20since%3A2009-01-01%20until%3A2018-12-31&src=typd&lang=en	@jimcramer	Jim Cramer	$DMND---Unbelievable. Blew out the top dogs. Sounds like no deal with $PG. Remarkable. And some guys said buy ahead!!	13	4		1.32874E+12	08/02/2012 15:00	/jimcramer/status/167367189496737792
1572156043-352	https://twitter.com/search?l=en&q=%24pg%20OR%20%24PG%20since%3A2009-01-01%20until%3A2018-12-31&src=typd&lang=en	@ValuentumBrian	Brian M. Nelson	Dividend Growth ‘Bubble’ To Continue But For How Long? #dividends $MCD $MMM $PG http://www.valuentum.com/articles/20160201 …		1	1	1.45435E+12	01/02/2016 10:10	/ValuentumBrian/status/694206072412884993
1572156043-456	https://twitter.com/search?l=en&q=%24pg%20OR%20%24PG%20since%3A2009-01-01%20until%3A2018-12-31&src=typd&lang=en	@valuewalk	ValueWalk	Companies With Growing Dividends By Industry http://www.valuewalk.com/2014/08/companies-with-growing-dividends-by-industry/ … $PG $KO $JNJ $WMT $XOM $CVX $LMT $MSFTpic.twitter.com/Xn0xOYyD0X		2	5	1.40804E+12	11:00 AM - 14 Aug 2014	/valuewalk/status/499978986483908609
1572156043-271	https://twitter.com/search?l=en&q=%24pg%20OR%20%24PG%20since%3A2009-01-01%20until%3A2018-12-31&src=typd&lang=en	@CBOE	Cboe	#Earnings: $WMT, $CRM, & $ANF. Plus $AAPL, $BAC. @AngieMiles interviews @FreeboardCap: $CSCO, $PG, $KO, & $MCD. http://bit.ly/2f4poAk pic.twitter.com/jZiRQ3xhv9		2	1	1.4794E+12	17/11/2016 10:46	/CBOE/status/799307670205399040
1572156043-599	https://twitter.com/search?l=en&q=%24pg%20OR%20%24PG%20since%3A2009-01-01%20until%3A2018-12-31&src=typd&lang=en	@SAI	BI Tech	Why Ad Execs Are FURIOUS After P&G CEO Said Hits On Facebook Are 'Free' $PG by @Jim_Edwardshttp://read.bi/wch3ot		6	1	1.32855E+12	06/02/2012 11:28	/SAI/status/166588975656615936
1572156043-91	https://twitter.com/search?l=en&q=%24pg%20OR%20%24PG%20since%3A2009-01-01%20until%3A2018-12-31&src=typd&lang=en	@BrianSozzi	Brian Sozzi	Nelson Peltz hints P&G board open to a break up $PG #CorpGov		8	8	1.52838E+12	07/06/2018 07:19	/BrianSozzi/status/1004729491908911104
1572156043-504	https://twitter.com/search?l=en&q=%24pg%20OR%20%24PG%20since%3A2009-01-01%20until%3A2018-12-31&src=typd&lang=en	@EddyElfenbein	Eddy Elfenbein	Here's an index fund with zero fees. Buy theses six stocks; $WFC $XOM $JNJ $IBM $PG $T. Deviation from index will be minimal.	3	2	4	1.38619E+12	1:48 PM - 4 Dec 2013	/EddyElfenbein/status/408337117241036801
1572156043-67	https://twitter.com/search?l=en&q=%24pg%20OR%20%24PG%20since%3A2009-01-01%20until%3A2018-12-31&src=typd&lang=en	@TheStreet	TheStreet	Over on @RealMoney, @JimCramer breaks down how $AAPL and $PG are worlds apart: https://buff.ly/2khDJhL pic.twitter.com/Gl6sg2mkVe	1	8	23	1.53315E+12	10:37 AM - 1 Aug 2018	/TheStreet/status/1024710718493536256
1572156043-53	https://twitter.com/search?l=en&q=%24pg%20OR%20%24PG%20since%3A2009-01-01%20until%3A2018-12-31&src=typd&lang=en	@AndysCycles	Market Musings	$SPX company exec insider trades filed last week. $INTU $MSFT $EMR $EL $BSX $BLL $HRS $AMZN $CSCO $ANET $DXC $CXO $NRG $CRM $ECL $MDLZ $GPN $JNJ $ETN $MHK $ARE $NRG $PG $TGT $RCL $JWN $HRS $FTI $AONpic.twitter.com/KEPt1ZGyTX	1	5	4	1.53702E+12	15/09/2018 07:34	/AndysCycles/status/1040972109604773888
1572156043-217	https://twitter.com/search?l=en&q=%24pg%20OR%20%24PG%20since%3A2009-01-01%20until%3A2018-12-31&src=typd&lang=en	@NYSE	NYSE 🏛 We Are Living Tech	Don't text Don't tweet Don't snap Just call (NYSE: $PG) pic.twitter.com/QR5aE3Ls8X	9	66	463	1.49476E+12	14/05/2017 03:00	/NYSE/status/863695398862323712
1572156043-573	https://twitter.com/search?l=en&q=%24pg%20OR%20%24PG%20since%3A2009-01-01%20until%3A2018-12-31&src=typd&lang=en	@MadMoneyOnCNBC	Mad Money On CNBC	Jim Cramer’s Favorite Stock for the New Quarter http://bit.ly/SyCJ0B $.DJIA $.SPX $AMD $BAC $BIG $FDX $HD $HPQ $INTC $MNST $PG $UNP $XAL			3	1.34913E+12	01/10/2012 15:23	/MadMoneyOnCNBC/status/252896469781192704
1572156043-265	https://twitter.com/search?l=en&q=%24pg%20OR%20%24PG%20since%3A2009-01-01%20until%3A2018-12-31&src=typd&lang=en	@BowKnowsBiz	Bowdeya Tweh	.@ProcterGamble sees Trump fallout, increased hedge funds stake $PG via @alexcoolidge http://www.cincinnati.com/story/money/2016/11/18/pg-sees-trump-fallout-increased-hedge-funds-stake/94078972/ …pic.twitter.com/flgNKBvvsp		1	3	1.47951E+12	18/11/2016 14:44	/BowKnowsBiz/status/799730114250555394
1572156043-88	https://twitter.com/search?l=en&q=%24pg%20OR%20%24PG%20since%3A2009-01-01%20until%3A2018-12-31&src=typd&lang=en	@OptionsMamba	Options Mamba	Consumer Goods and Services flow for Thursday 6/7/2018 $CAKE sees a good looking sweeper, $HD continued buying (nice cup and handle break, noted earlier). Other names include $NFLX $WSM $TSLA $THO $PG #OptionsTradingpic.twitter.com/BOLhxj7yDJ		1	4	1.52847E+12	08/06/2018 08:57	/OptionsMamba/status/1005116726923542531
1572156043-108	https://twitter.com/search?l=en&q=%24pg%20OR%20%24PG%20since%3A2009-01-01%20until%3A2018-12-31&src=typd&lang=en	@Stocktwits	Stocktwits	Get your trading accounts ready. Here are the biggest companies reporting earnings THIS week Mon - $NFLX $BAC Tue - $CSX $GS $IBM $ISRG $JNJ $SCHW $UAL $UNH Wed - $AXP $KMI $MS $USB $ABT Thu - $BK $BX $ETFC $KEY Fri - $GE $HON $PG $SLB $WM $HAL $HAShttps://stocktwits.com/suriNotes/message/120008040 …	7	52	86	1.52382E+12	12:05 PM - 15 Apr 2018	/Stocktwits/status/985595098107908096
1572156043-457	https://twitter.com/search?l=en&q=%24pg%20OR%20%24PG%20since%3A2009-01-01%20until%3A2018-12-31&src=typd&lang=en	@ETFdb	ETFdb	Great list here >> Dividend Leaders by Industry >> http://stks.co/p0fcA >> $XOM $PG $WFC $JNJ $WMT $BA $AAPL @dividenddotcom @valuewalk		1	3	1.40795E+12	8:58 AM - 13 Aug 2014	/ETFdb/status/499585705807724544
1572156043-689	https://twitter.com/search?l=en&q=%24pg%20OR%20%24PG%20since%3A2009-01-01%20until%3A2018-12-31&src=typd&lang=en	@aarontask	Aaron Task	Governor Whitman? It Worked for Arnold, Why Not Meg? ($EBAY $PG $DWA) http://tinyurl.com/7fqq6x				1.23134E+12	7:37 AM - 7 Jan 2009	/aarontask/status/1101928899
1572156043-370	https://twitter.com/search?l=en&q=%24pg%20OR%20%24PG%20since%3A2009-01-01%20until%3A2018-12-31&src=typd&lang=en	@outsizedreturn	Alexander Alt Cap GP	Corcelli's 30 Second Morning Market Update $yinn $yang $spy $kbh $lnr $$t $baba $msft $aapl $oil $uso $pg $f $mcd $dpic.twitter.com/VWEOckFjSc	1	3	5	1.44647E+12	02/11/2015 06:37	/outsizedreturn/status/661175279805706240
1572156043-164	https://twitter.com/search?l=en&q=%24pg%20OR%20%24PG%20since%3A2009-01-01%20until%3A2018-12-31&src=typd&lang=en	@ProcterGamble	Procter & Gamble	P&G’s continues to deliver significant shareholder value, announcing today our latest quarterly dividend. $PG http://spr.ly/60418fa0b pic.twitter.com/ZvzLqogWGu	1	20	17	1.50764E+12	10/10/2017 06:59	/ProcterGamble/status/917751541091663872
1572156043-436	https://twitter.com/search?l=en&q=%24pg%20OR%20%24PG%20since%3A2009-01-01%20until%3A2018-12-31&src=typd&lang=en	@michaelsantoli	Michael Santoli	Berkshire's buy of Duracell is a win for everyone but the IRS. Buffett's new favorite M&A maneuver. http://finance.yahoo.com/news/buffett-s-deal-to-buy-duracell-a-win-for-everyone---except-the-irs-192339239.html … $BRKA $PG		5	10	1.41591E+12	13/11/2014 13:43	/michaelsantoli/status/532997210360004609
1572156043-193	https://twitter.com/search?l=en&q=%24pg%20OR%20%24PG%20since%3A2009-01-01%20until%3A2018-12-31&src=typd&lang=en	@arnabch01	Arnab	#HPC #AI #Robotics #IoT t enable #adaptivemanufacturing go mainstream#EBIDTA $GOOG $MSFT $AAPL $GE $PFE $FB $PG $INTC $BA $IBM $F $GM $UTXpic.twitter.com/dcdqJcoWPn		36	41	1.50402E+12	8:24 AM - 29 Aug 2017	/arnabch01/status/902552550276079620
1572156043-310	https://twitter.com/search?l=en&q=%24pg%20OR%20%24PG%20since%3A2009-01-01%20until%3A2018-12-31&src=typd&lang=en	@Stocktwits	Stocktwits	Earnings this week Mon - $WMB Tue - $FIT $CVS $PFE $PG $AIG $ETSY Wed - $TSLA Thu - $REGN $ATVI $PCLN $JUNO http://stocktwits.com/eWhispers/message/59534081?utm_medium=community-twitter&utm_source=t.co&utm_campaign=outboundteam …		26	19	1.47008E+12	12:50 PM - 1 Aug 2016	/Stocktwits/status/760200945581948928
1572156043-549	https://twitter.com/search?l=en&q=%24pg%20OR%20%24PG%20since%3A2009-01-01%20until%3A2018-12-31&src=typd&lang=en	@Convertbond	Lawrence McDonald	Hot Defensive names: Consumer staples names now trading at 20x forward earnings vs 14.8 on the S&P 500 $PG $K $CL $CLX $GIS vs $SPY		3	2	1.36466E+12	30/03/2013 08:10	/Convertbond/status/318017516486144000
1572156043-341	https://twitter.com/search?l=en&q=%24pg%20OR%20%24PG%20since%3A2009-01-01%20until%3A2018-12-31&src=typd&lang=en	@YahooFinance	Yahoo Finance	See the heartwarming new laundry commercial everyone's talking about http://yhoo.it/1QgQH6w $PG via @mandiwoodruffpic.twitter.com/cvwS9r36yx	1	13	8	1.45642E+12	25/02/2016 10:54	/YahooFinance/status/702914689097986049
1572156043-467	https://twitter.com/search?l=en&q=%24pg%20OR%20%24PG%20since%3A2009-01-01%20until%3A2018-12-31&src=typd&lang=en	@ProcterGamble	Procter & Gamble	Moeller: "We’ve just completed a challenging and tough on-target year." http://www.pginvestor.com/caldesc.aspx?IID=4004124&Key=1073745689 … $PG #earnings		2	2	1.4069E+12	6:05 AM - 1 Aug 2014	/ProcterGamble/status/495193524401627137
1572156043-101	https://twitter.com/search?l=en&q=%24pg%20OR%20%24PG%20since%3A2009-01-01%20until%3A2018-12-31&src=typd&lang=en	@ProcterGamble	Procter & Gamble	In Q3 FY18, P&G continued returning value to shareowners with $3.2 billion in dividends and share repurchase combined. Learn more: http://spr.ly/6017DwUdx $PG pic.twitter.com/JBqblOjITZ	4	7	14	1.52414E+12	5:34 AM - 19 Apr 2018	/ProcterGamble/status/986946251567587328
1572156043-372	https://twitter.com/search?l=en&q=%24pg%20OR%20%24PG%20since%3A2009-01-01%20until%3A2018-12-31&src=typd&lang=en	@eWhispers	Earnings Whispers	most anticipated #earnings $AMZN $GOOGL $AAL $MSFT $SKX $T $PG $P $JNPR $FTNT $COF $RCL $VFC http://eps.sh/cal pic.twitter.com/C60eHmWCAW		6	4	1.44553E+12	22/10/2015 10:27	/eWhispers/status/657247034831937536
1572156043-211	https://twitter.com/search?l=en&q=%24pg%20OR%20%24PG%20since%3A2009-01-01%20until%3A2018-12-31&src=typd&lang=en	@rorol	Ronald D. Orol	Peltz doesn't want to break up $PG. But his suggestions of complexity suggest unit sales may follow @TheStreet https://www.thestreet.com/story/14230447/1/activist-peltz-launches-campaign-at-procter-amp-gamble.html …pic.twitter.com/ED9Woln5z4		12	1	1.50029E+12	17/07/2017 05:23	/rorol/status/886924296244908032
1572156043-663	https://twitter.com/search?l=en&q=%24pg%20OR%20%24PG%20since%3A2009-01-01%20until%3A2018-12-31&src=typd&lang=en	@CNBCFastMoney	CNBC's Fast Money	Dow Inches Into The Black For Year http://cnbc.com/id/31319758 $.DJIA $.SPX $BCS $BLK $GS $JEF $JPM $MS $PG $TIVO $XLF #StockPicks				1.24484E+12	12/06/2009 14:34	/CNBCFastMoney/status/2137027933
1572156043-522	https://twitter.com/search?l=en&q=%24pg%20OR%20%24PG%20since%3A2009-01-01%20until%3A2018-12-31&src=typd&lang=en	@Stephanie_Link	Stephanie Link	This is a wow - Lafley rejoins $PG as Chair/Pres/CEO to replace the "retiring" McDonald.	4	2	2	1.36935E+12	23/05/2013 16:50	/Stephanie_Link/status/337717276881080320
1572156043-89	https://twitter.com/search?l=en&q=%24pg%20OR%20%24PG%20since%3A2009-01-01%20until%3A2018-12-31&src=typd&lang=en	@seeitmarket	See It Market	NEW Article: "Consumer Discretionary Stocks Surging Past Staples In 2018" - https://www.seeitmarket.com/consumer-discretionary-stocks-surging-past-staples-in-2018/ … by @_SeanDavid $XLY $XLP $KO $PG $AMZN $NFLXpic.twitter.com/lMxxQnrZ5s		6	9	1.52839E+12	07/06/2018 08:55	/seeitmarket/status/1004753718976409603
1572156043-682	https://twitter.com/search?l=en&q=%24pg%20OR%20%24PG%20since%3A2009-01-01%20until%3A2018-12-31&src=typd&lang=en	@roberee	Robert Lee 👻	$PG is in a world of hurt. Consumer staples are getting killed. Befuddling.				1.23359E+12	02/02/2009 10:15	/roberee/status/1170345699
1572156043-306	https://twitter.com/search?l=en&q=%24pg%20OR%20%24PG%20since%3A2009-01-01%20until%3A2018-12-31&src=typd&lang=en	@ProcterGamble	Procter & Gamble	Live on $PG’s Q4 and FY16 #earnings webcast: http://www.pginvestor.com/Event/ @Pantene @Headshoulderspic.twitter.com/qkihYOjOw6		7	11	1.47014E+12	5:49 AM - 2 Aug 2016	/ProcterGamble/status/760457548063440896
1572156043-29	https://twitter.com/search?l=en&q=%24pg%20OR%20%24PG%20since%3A2009-01-01%20until%3A2018-12-31&src=typd&lang=en	@UTR_INFO	UTR Equities #UTR	Don’t forget our ‘Black Friday Promo’ ends this week! Come trade with the #UTR Team and have some fun while doing it. PROMO LINK—> https://www.utrequities.com $SPY $PCG $TLRY $BTC $XLM $AXXA $TSLA $FB $AAPL $MNGA $SPX $IWM $XALL $PG (Included) #OPTIONS #CRYPTO #MICROS #OTCSpic.twitter.com/aUyEIZxjOE	2	3	6	1.54259E+12	18/11/2018 18:49	/UTR_INFO/status/1064334710694965248
1572156043-7	https://twitter.com/search?l=en&q=%24pg%20OR%20%24PG%20since%3A2009-01-01%20until%3A2018-12-31&src=typd&lang=en	@fklivestolearn	Faisal Khan	StocksToWatch: $PG, $IBM, $SAVE, $AMZN, $LMT, $AAPL, $SNE, $SAVE, $CMCSA, $FRC, $DVMT, $PM, $WING, $APHA, $ABIL, $SBGL, $CHK, $UNG, $QTT, $TGT, $SIR, $UWT, $DWT #stocks #tradeideas @tradealike #stockstowatch @stanleychen0402 @gvalan @TraderInput @StocksNCrypto @junjudapi		2	4	1.546E+12	6:18 AM - 28 Dec 2018	/fklivestolearn/status/1078641289342738432
1572156043-624	https://twitter.com/search?l=en&q=%24pg%20OR%20%24PG%20since%3A2009-01-01%20until%3A2018-12-31&src=typd&lang=en	@Stocktwits	Stocktwits	Rotation out of Materials & into Defensive Names http://stk.ly/gi8VaQ via @dynamichedge $KFT $PG $HNZ $MO $PEP $FCX $AA		6	1	1.30304E+12	4:58 AM - 17 Apr 2011	/Stocktwits/status/59586438823546881
1572156043-98	https://twitter.com/search?l=en&q=%24pg%20OR%20%24PG%20since%3A2009-01-01%20until%3A2018-12-31&src=typd&lang=en	@BrandonVanZee	𝐁𝐫𝐚𝐧𝐝𝐨𝐧 𝐕𝐚𝐧 𝐙𝐞𝐞	Loved the Dividend Aristocrat image in @barronsonline this weekend! $NOBL #DGI #yield #income #YOC $T $XOM $PG $KMB $KO $ED $CAH $LEG $CVX $TGT $FRT $PEPpic.twitter.com/pNLhXUDqe6	3	3	19	1.52592E+12	09/05/2018 18:17	/BrandonVanZee/status/994385840632549376
1572156043-531	https://twitter.com/search?l=en&q=%24pg%20OR%20%24PG%20since%3A2009-01-01%20until%3A2018-12-31&src=typd&lang=en	@FortuneMagazine	FORTUNE	Full transcript of P&G CEO Bob McDonald at #FortuneGreen $PG http://bit.ly/11za3Lr	1	4	4	1.36733E+12	6:50 AM - 30 Apr 2013	/FortuneMagazine/status/329231258611769345
1572156043-443	https://twitter.com/search?l=en&q=%24pg%20OR%20%24PG%20since%3A2009-01-01%20until%3A2018-12-31&src=typd&lang=en	@FortuneMagazine	FORTUNE	Warren Buffett to buy Duracell from Procter & Gamble http://for.tn/1EFupHa $PG pic.twitter.com/vADp88gH1c	8	66	18	1.41588E+12	13/11/2014 06:04	/FortuneMagazine/status/532881637395431425
1572156043-659	https://twitter.com/search?l=en&q=%24pg%20OR%20%24PG%20since%3A2009-01-01%20until%3A2018-12-31&src=typd&lang=en	@CNBCFastMoney	CNBC's Fast Money	Halftime Report: As Bulls Lose Grip On Market, What's The Trade? http://bit.ly/d0PvF $.DJIA $.SPX $AGU $BHI $BX $CSCO $GS $PG $POT $RIG				1.24949E+12	10:15 AM - 5 Aug 2009	/CNBCFastMoney/status/3148864958
1572156043-618	https://twitter.com/search?l=en&q=%24pg%20OR%20%24PG%20since%3A2009-01-01%20until%3A2018-12-31&src=typd&lang=en	@SAI	BI Tech	10 Things You Need To Know This Morning $AAPL $P $GOOG $PG by @pegobry http://read.bi/l7gRIX		4	4	1.30814E+12	15/06/2011 04:13	/SAI/status/80956203110375424
1572156043-455	https://twitter.com/search?l=en&q=%24pg%20OR%20%24PG%20since%3A2009-01-01%20until%3A2018-12-31&src=typd&lang=en	@garyricciardi	Gary Ricciardi	Will P&G let Ivory soap float away after 135 years? $PG http://on.wsj.com/1tdsc0o pic.twitter.com/oFDGMOQA7N	1	20	10	1.40832E+12	5:47 PM - 17 Aug 2014	/garyricciardi/status/501168507699343364
1572156043-646	https://twitter.com/search?l=en&q=%24pg%20OR%20%24PG%20since%3A2009-01-01%20until%3A2018-12-31&src=typd&lang=en	@davefrymusings	Dave Fry	Dave's Daily (New Post): Ctrl DOW Delete. http://bit.ly/dTsWN #ETF #charts $VIX $PG $C $GLD $USD $AAPL		3		1.27319E+12	06/05/2010 16:33	/davefrymusings/status/13514872663
1572156043-252	https://twitter.com/search?l=en&q=%24pg%20OR%20%24PG%20since%3A2009-01-01%20until%3A2018-12-31&src=typd&lang=en	@TripleDTrader	Dennis Dick	Some huge sell imbalances this morning: $PG -151K, $VZ -242K, $XOM -183K, $WMT -127K, $CVX -117K, $GE -471K, $CAT -95K, $PFE -373K	3	23	18	1.48311E+12	7:00 AM - 30 Dec 2016	/TripleDTrader/status/814833635333439489
1572156043-464	https://twitter.com/search?l=en&q=%24pg%20OR%20%24PG%20since%3A2009-01-01%20until%3A2018-12-31&src=typd&lang=en	@OptionsHawk	Joe Kunkle	$PG buyer of 5,000 Aug. 79 calls $1.10 early this morning picked one of the few stocks fighting the tape	2	3	3	1.40691E+12	8:45 AM - 1 Aug 2014	/OptionsHawk/status/495233811484246017
1572156043-578	https://twitter.com/search?l=en&q=%24pg%20OR%20%24PG%20since%3A2009-01-01%20until%3A2018-12-31&src=typd&lang=en	@ProcterGamble	Procter & Gamble	Our time-tested business model has helped build a company with nearly $84bn in sales & >$10bn in net earnings: http://www.annualreport.pg.com . $PG		5		1.34747E+12	12/09/2012 10:48	/ProcterGamble/status/245941850010157057
1572156043-39	https://twitter.com/search?l=en&q=%24pg%20OR%20%24PG%20since%3A2009-01-01%20until%3A2018-12-31&src=typd&lang=en	@charliebilello	Charlie Bilello	% Below 52-week High... $MCD: -3% $KO: -4% $PG: -5% $WMT: -9% $AAPL: -9% $BRKB: -11% $CSCO: -11% $V: -11% $MSFT: -11% $JPM: -12% $XOM: -14% $BA: -15% $BAC: -19% $GOOGL: -20% $HD: -20% $C: -20% $INTC: -21% $AMZN: -25% $IBM: -30% $NFLX: -33% $BABA: -34% $FB: -35% $TCEHY: -47%	18	327	638	1.54085E+12	29/10/2018 13:49	/charliebilello/status/1057011605924397057
1572156043-452	https://twitter.com/search?l=en&q=%24pg%20OR%20%24PG%20since%3A2009-01-01%20until%3A2018-12-31&src=typd&lang=en	@ProcterGamble	Procter & Gamble	Lafley: “We continue to strengthen our portfolio by focusing on our biggest opportunities.” http://www.pginvestor.com/caldesc.aspx?IID=4004124&Key=1073745844 … $PG #earnings	1	3	5	1.41416E+12	24/10/2014 06:06	/ProcterGamble/status/525634347496636416
1572156043-342	https://twitter.com/search?l=en&q=%24pg%20OR%20%24PG%20since%3A2009-01-01%20until%3A2018-12-31&src=typd&lang=en	@bloggingmitch	Blogging Mitch	Investing Update - Received #dividends from $O and $PG. I'm on pace to meet my dividend Mission for 2016 http://www.bloggingmitch.com/2016/02/investing-update-2192016.html …		1	1	1.45595E+12	19/02/2016 22:56	/bloggingmitch/status/700922019827752961
1572156043-506	https://twitter.com/search?l=en&q=%24pg%20OR%20%24PG%20since%3A2009-01-01%20until%3A2018-12-31&src=typd&lang=en	@ProcterGamble	Procter & Gamble	Listen to a replay of CFO Jon Moeller’s presentation today at the Morgan Stanley Global Consumer & Retail Conf: http://www.pginvestor.com/phoenix.zhtml?c=104574&p=irol-EventDetails&EventId=5053838 … $PG		2	5	1.38489E+12	19/11/2013 11:58	/ProcterGamble/status/402873561867882498
1572156043-643	https://twitter.com/search?l=en&q=%24pg%20OR%20%24PG%20since%3A2009-01-01%20until%3A2018-12-31&src=typd&lang=en	@jimcramer	Jim Cramer	"flash crash" mystery solved by TheStreet.com! http://snipr.com/w3gs7 $PG @NYX $NDAQ		9	3	1.27341E+12	09/05/2010 06:33	/jimcramer/status/13667594581
1572156043-14	https://twitter.com/search?l=en&q=%24pg%20OR%20%24PG%20since%3A2009-01-01%20until%3A2018-12-31&src=typd&lang=en	@traderstewie	traderstewie	$PG ... the impressive run still going strong and even making a new break out today pic.twitter.com/Embutb6zFy	3	2	19	1.54472E+12	10:52 AM - 13 Dec 2018	/traderstewie/status/1073274436948615168
1572156043-537	https://twitter.com/search?l=en&q=%24pg%20OR%20%24PG%20since%3A2009-01-01%20until%3A2018-12-31&src=typd&lang=en	@DougKass	Douglas Kass	Speculation takes many forms - in Sept. 2012 it was Apple, now PG CL KO PEP GIS K CLX http://www.thestreet.com/story/11903234/1/kass-on-the-leading-edge.html?kval=dontmiss … #stockaction $SPY $PG	4	4	3	1.36681E+12	5:19 AM - 24 Apr 2013	/DougKass/status/327034044133027840
1572156043-110	https://twitter.com/search?l=en&q=%24pg%20OR%20%24PG%20since%3A2009-01-01%20until%3A2018-12-31&src=typd&lang=en	@BrandonVanZee	𝐁𝐫𝐚𝐧𝐝𝐨𝐧 𝐕𝐚𝐧 𝐙𝐞𝐞	Recent Dividend Growth from @Roadmap2Retire & http://dividendgrowth.info #DGI #DividendAristocrats $PG $ADP $SKT $VNOM $EPD $CCL $GEL $BBBY $FUL $FRC $AON #DividendGrowthInvesting #DividendChampions #DividendAchieverspic.twitter.com/bJXc6wGfWr		6	27	1.52373E+12	9:56 AM - 14 Apr 2018	/BrandonVanZee/status/985200255346950144
1572156043-503	https://twitter.com/search?l=en&q=%24pg%20OR%20%24PG%20since%3A2009-01-01%20until%3A2018-12-31&src=typd&lang=en	@NYSE	NYSE 🏛 We Are Living Tech	#Startup innovations have the attention of @MotoSolutions, @Merck, @ProcterGamble $MSI $PG $MRK #BigStage http://bit.ly/JHOoON	1	3	3	1.38747E+12	8:50 AM - 19 Dec 2013	/NYSE/status/413697921763516417
1572156043-269	https://twitter.com/search?l=en&q=%24pg%20OR%20%24PG%20since%3A2009-01-01%20until%3A2018-12-31&src=typd&lang=en	@Greg5thTrad	Greg5thTrad	Money Flows: Buying on Weakness: Among stocks that were down Thr, these had the largest net INFLOWS of money: $AAPL $CVX $TLT $PG $XOM top5		1	1	1.47944E+12	17/11/2016 20:37	/Greg5thTrad/status/799456496228728832
1572156043-350	https://twitter.com/search?l=en&q=%24pg%20OR%20%24PG%20since%3A2009-01-01%20until%3A2018-12-31&src=typd&lang=en	@CNBCFastMoney	CNBC's Fast Money	Would you rather: Procter & Gamble or Google (Alphabet) ? http://cnb.cx/23VCSDQ $PG $GOOGL	2	2	4	1.45507E+12	09/02/2016 18:45	/CNBCFastMoney/status/697234815347625984
1572156043-331	https://twitter.com/search?l=en&q=%24pg%20OR%20%24PG%20since%3A2009-01-01%20until%3A2018-12-31&src=typd&lang=en	@ProcterGamble	Procter & Gamble	Live on $PG’s Q3’16 #earnings webcast: http://www.pginvestor.com/Event/ @Headshoulderspic.twitter.com/OV62MfusJq	1	3	6	1.46168E+12	5:54 AM - 26 Apr 2016	/ProcterGamble/status/724944647022362624
1572156043-379	https://twitter.com/search?l=en&q=%24pg%20OR%20%24PG%20since%3A2009-01-01%20until%3A2018-12-31&src=typd&lang=en	@valuewalk	ValueWalk	Peter Lynch’s 6 General Categories Of Stocks via @MarketsUpChuck http://www.valuewalk.com/2015/09/designing-the-appropriate-common-stock-retirement-portfolio-stock-selection-options-part-1/ … $SO $PG $LKQ $AAP $GOOGL $Fpic.twitter.com/Qo3LqdWC3J		2	8	1.44216E+12	13/09/2015 09:02	/valuewalk/status/643092444616237056
1572156043-591	https://twitter.com/search?l=en&q=%24pg%20OR%20%24PG%20since%3A2009-01-01%20until%3A2018-12-31&src=typd&lang=en	@DavidMeier_MFAM	David Meier	Gillette finally tells us how long a razor blade lasts: http://bit.ly/NnclJJ $PG		2	2	1.33919E+12	08/06/2012 13:13	/DavidMeier_MFAM/status/211189317169713152
1572156043-203	https://twitter.com/search?l=en&q=%24pg%20OR%20%24PG%20since%3A2009-01-01%20until%3A2018-12-31&src=typd&lang=en	@WallStJesus	JE$US	SOME EARLY BUYING IN $NVDA $KMX $BABA $PG $GILD $SKX $QCOM $SRPT		2	7	1.50065E+12	21/07/2017 07:44	/WallStJesus/status/888409299747299328
1572156043-360	https://twitter.com/search?l=en&q=%24pg%20OR%20%24PG%20since%3A2009-01-01%20until%3A2018-12-31&src=typd&lang=en	@SeekingAlpha	Seeking Alpha	Procter & Gamble Vs. Unilever: Which Consumer Staple Giant Should You Buy Right Now? http://seekingalpha.com/article/3755106-procter-and-gamble-vs-unilever-which-consumer-staple-giant-should-you-buy-right-now?source=feed_f … $PG $UL		1	1	1.45014E+12	5:29 PM - 14 Dec 2015	/SeekingAlpha/status/676559788398927872
1572156043-338	https://twitter.com/search?l=en&q=%24pg%20OR%20%24PG%20since%3A2009-01-01%20until%3A2018-12-31&src=typd&lang=en	@WallStJesus	JE$US	SOME REAL SHARP PAPER HITTING THE TAPE TODAY -- RECENT WISEGUY FLOW VIA THE STEAM-ROOM >> $SPY $KO $PG $KKR GEpic.twitter.com/8BRWZ6kvcP	1	1	4	1.45824E+12	17/03/2016 11:13	/WallStJesus/status/710529485309943809
1572156043-381	https://twitter.com/search?l=en&q=%24pg%20OR%20%24PG%20since%3A2009-01-01%20until%3A2018-12-31&src=typd&lang=en	@barronsonline	Barron's	The world’s biggest brands will always fail in India, says 'Entrepreneur India' magazine: http://on.barrons.com/1KfDdYV $WMT $AAPL $PG via @DeFotis	1	5	7	1.44199E+12	11/09/2015 09:18	/barronsonline/status/642371673753288704
1572156043-402	https://twitter.com/search?l=en&q=%24pg%20OR%20%24PG%20since%3A2009-01-01%20until%3A2018-12-31&src=typd&lang=en	@YahooFinance	Yahoo Finance	Here’s what CEOs said about the economy this week http://skrisiloff.tumblr.com/post/121351186955/heres-what-ceos-said-about-the-economy-this-week … via @Skrisiloff $PG		9	4	1.43412E+12	12/06/2015 07:46	/YahooFinance/status/609371192378716161
1572156043-75	https://twitter.com/search?l=en&q=%24pg%20OR%20%24PG%20since%3A2009-01-01%20until%3A2018-12-31&src=typd&lang=en	@conorsen	Conor Sen	The cost of Pampers, Bounty, Charmin, and Puffs is going up 4-5%: $PG pic.twitter.com/XM2vNmONye	9	34	44	1.53304E+12	31/07/2018 04:30	/conorsen/status/1024256018237345793
1572156043-292	https://twitter.com/search?l=en&q=%24pg%20OR%20%24PG%20since%3A2009-01-01%20until%3A2018-12-31&src=typd&lang=en	@bespokeinvest	Bespoke	The 2016 "Dogs of the Dow" are absolutely crushing it: https://www.bespokepremium.com/think-big-blog/2016-dogs-of-the-dow-are-crushing-it/ … $CAT $IBM $XOM $CVX $MRK $PFE $PG $WMT $CSCO $VZ $DIA $$pic.twitter.com/LjZWcJrcKI		8	15	1.47631E+12	12/10/2016 14:12	/bespokeinvest/status/786313524029091841
1572156043-2	https://twitter.com/search?l=en&q=%24pg%20OR%20%24PG%20since%3A2009-01-01%20until%3A2018-12-31&src=typd&lang=en	@WallStJesus	JE$US	$PG NICE REVERSAL THERE, HIT WITH CALL SWEEPER ACTIVITY ..		3	6	1.54593E+12	10:23 AM - 27 Dec 2018	/WallStJesus/status/1078340697953103872
1572156043-228	https://twitter.com/search?l=en&q=%24pg%20OR%20%24PG%20since%3A2009-01-01%20until%3A2018-12-31&src=typd&lang=en	@ProcterGamble	Procter & Gamble	In Q3, we returned $3.8 billion dollars to shareholders in dividends and share repurchase. http://www.pginvestor.com/Event/ $PG #Earningspic.twitter.com/HMljfIyj97		6	6	1.49321E+12	6:14 AM - 26 Apr 2017	/ProcterGamble/status/857221320639172609
1572156043-444	https://twitter.com/search?l=en&q=%24pg%20OR%20%24PG%20since%3A2009-01-01%20until%3A2018-12-31&src=typd&lang=en	@ProcterGamble	Procter & Gamble	JUST IN: $PG details growth & productivity strategies at '14 Analyst Meeting; Berkshire Hathaway to acquire Duracell: http://news.pg.com/press-release/pg-corporate-announcements/pg-details-growth-productivity-strategies-announces-duracel …	4	12	8	1.41588E+12	13/11/2014 05:47	/ProcterGamble/status/532877473546248192
1572156043-681	https://twitter.com/search?l=en&q=%24pg%20OR%20%24PG%20since%3A2009-01-01%20until%3A2018-12-31&src=typd&lang=en	@pasher	swatkind	$PG $IBM $GE $GM $UTX $FDX were all founded in the midset serious economic downturns..who knew? RT @cnn http://tinyurl.com/d3qwbf				1.23362E+12	02/02/2009 17:24	/pasher/status/1171479689
1572156043-433	https://twitter.com/search?l=en&q=%24pg%20OR%20%24PG%20since%3A2009-01-01%20until%3A2018-12-31&src=typd&lang=en	@WallStJesus	JE$US	TODAY'S FLOW --> http://www.optionjesus.com/recent-flow.html … $CONN $HAS $MRD $CRM $MMYT $CVA $EMN $AXTA $BYD $ASNA $PBR $BBRY $SDRL $PG pic.twitter.com/jY7FoNvCGd	1	1	11	1.42205E+12	2:24 PM - 23 Jan 2015	/WallStJesus/status/558737017694334977
1572156043-356	https://twitter.com/search?l=en&q=%24pg%20OR%20%24PG%20since%3A2009-01-01%20until%3A2018-12-31&src=typd&lang=en	@davidsettle42	David Settle, CMT	12/17/15 - Today's Market Forecast video can be viewed here: https://youtu.be/kQTAdYmvryI Discussed: $SPY $USO $GLD $IWM $XLP $PG #Investools	1	2	6	1.4504E+12	5:45 PM - 17 Dec 2015	/davidsettle42/status/677650861556948992
1572156043-346	https://twitter.com/search?l=en&q=%24pg%20OR%20%24PG%20since%3A2009-01-01%20until%3A2018-12-31&src=typd&lang=en	@ProcterGamble	Procter & Gamble	Today at #CAGNY: $PG CEO David Taylor shared what’s behind our aspiration to be the best: http://www.pginvestor.com/Presentations-and-Events …pic.twitter.com/Mf4NEKKKNs		7	13	1.45581E+12	18/02/2016 08:31	/ProcterGamble/status/700341959408414720
1572156043-305	https://twitter.com/search?l=en&q=%24pg%20OR%20%24PG%20since%3A2009-01-01%20until%3A2018-12-31&src=typd&lang=en	@SquawkCNBC	Squawk Box	'@ProcterGamble tops Wall Street estimates, helped by continued cost-cutting $PG http://cnb.cx/2ai7I1U		14	11	1.47014E+12	6:00 AM - 2 Aug 2016	/SquawkCNBC/status/760460367273209856
1572156043-55	https://twitter.com/search?l=en&q=%24pg%20OR%20%24PG%20since%3A2009-01-01%20until%3A2018-12-31&src=typd&lang=en	@AndysCycles	Market Musings	Some significant $SPX insider sells filed today. $IQV $INTU $MSFT $EL $AMZN $PG $TGT $JWN $AON $QRVO $CLXpic.twitter.com/FJqIfywC5e		2	7	1.53662E+12	10/09/2018 15:52	/AndysCycles/status/1039285463729618944
1572156043-213	https://twitter.com/search?l=en&q=%24pg%20OR%20%24PG%20since%3A2009-01-01%20until%3A2018-12-31&src=typd&lang=en	@vulken17	John Guerriero	$OTTV Tired of CABLE VivaLive TV Download http://bit.ly/2tvP7Ms $TMUS $VZW $EBAY $GOOG $GS $F $AAPL $GE $INTC $JNJ $XOM $PFE $MCD $NKE $PG		5	9	1.49961E+12	09/07/2017 06:37	/vulken17/status/884043881519738880
1572156043-180	https://twitter.com/search?l=en&q=%24pg%20OR%20%24PG%20since%3A2009-01-01%20until%3A2018-12-31&src=typd&lang=en	@carlquintanilla	Carl Quintanilla	Procter & Gamble trading at all-time high levels back to when it was first listed on the NYSE in 1891. (That's EIGHTEEN ninety-one). $PG	1	4	12	1.50592E+12	20/09/2017 07:46	/carlquintanilla/status/910515445974921217
1572156043-368	https://twitter.com/search?l=en&q=%24pg%20OR%20%24PG%20since%3A2009-01-01%20until%3A2018-12-31&src=typd&lang=en	@barronsonline	Barron's	A breakup looks like the best way for $PG to get its growth mojo back http://bit.ly/1PHJQqF $EL $LRLCY $REV $COTYpic.twitter.com/9y1fFTs7xQ		1	3	1.44829E+12	23/11/2015 07:23	/barronsonline/status/668796923772440576
1572156043-242	https://twitter.com/search?l=en&q=%24pg%20OR%20%24PG%20since%3A2009-01-01%20until%3A2018-12-31&src=typd&lang=en	@ProcterGamble	Procter & Gamble	JUST IN: $PG releases results for Q2 #Earnings: http://spr.ly/60168u7HY pic.twitter.com/7drRIcFjpM	1	14	18	1.48491E+12	5:13 AM - 20 Jan 2017	/ProcterGamble/status/822416642697216004
1572156043-267	https://twitter.com/search?l=en&q=%24pg%20OR%20%24PG%20since%3A2009-01-01%20until%3A2018-12-31&src=typd&lang=en	@EddyElfenbein	Eddy Elfenbein	Here's your 8-stock index fund. $WMT $JNJ $DIS $XOM $JPM $PG $MMM $MSFT Equally weight them and you'll shadow the indexes.	3	5	36	1.47949E+12	18/11/2016 11:43	/EddyElfenbein/status/799684371384922112
1572156043-236	https://twitter.com/search?l=en&q=%24pg%20OR%20%24PG%20since%3A2009-01-01%20until%3A2018-12-31&src=typd&lang=en	@SaraEisen	Sara Eisen	Consumer companies respond, here's P&G (which operates in many of the 7 countries in immigration ban) $pg pic.twitter.com/ozSxUSqPjX	6	6	15	1.48581E+12	3:12 PM - 30 Jan 2017	/SaraEisen/status/826191403243991041
1572156043-219	https://twitter.com/search?l=en&q=%24pg%20OR%20%24PG%20since%3A2009-01-01%20until%3A2018-12-31&src=typd&lang=en	@SaraEisen	Sara Eisen	P&G is a few years late here... Gillette one ups Dollar Shave Club with on-demand razor texting ordering service $PG http://cnb.cx/2q2w62z	1	6	8	1.49442E+12	10/05/2017 06:03	/SaraEisen/status/862292009431830529
1572156043-396	https://twitter.com/search?l=en&q=%24pg%20OR%20%24PG%20since%3A2009-01-01%20until%3A2018-12-31&src=typd&lang=en	@hedgefundclone	hedgefundclone	You get a fantastic high margin recession proof biz in $PG @ProcterGamble at dividend yield higher than 10 and 30 year treasury bonds!		2	7	1.4352E+12	24/06/2015 20:37	/hedgefundclone/status/613914007120908288
1572156043-21	https://twitter.com/search?l=en&q=%24pg%20OR%20%24PG%20since%3A2009-01-01%20until%3A2018-12-31&src=typd&lang=en	@Benzinga	Benzinga	An Upgrade For A Defensive Sector https://benzinga.com/z/12827150 $XLP $KO $PEP $PG $WMT		4	7	1.54454E+12	8:15 AM - 11 Dec 2018	/Benzinga/status/1072510064689319936
1572156043-309	https://twitter.com/search?l=en&q=%24pg%20OR%20%24PG%20since%3A2009-01-01%20until%3A2018-12-31&src=typd&lang=en	@LiveSquawk	LiveSquawk	Procter & Gamble $PG Q4 16 Earnings Results: -Core EPS: $0.79 (Estimate $0.74) -Revenue: $16.1B (Estimate $15.82B)		8	3	1.47014E+12	4:03 AM - 2 Aug 2016	/LiveSquawk/status/760430851372879872
1572156043-32	https://twitter.com/search?l=en&q=%24pg%20OR%20%24PG%20since%3A2009-01-01%20until%3A2018-12-31&src=typd&lang=en	@ProcterGamble	Procter & Gamble	Our new sustainability goals, called Ambition 2030, span our brands, our supply chain, society and our employees. $PG pic.twitter.com/NtCg9JgCFn		10	16	1.54171E+12	08/11/2018 15:02	/ProcterGamble/status/1060653803706478592
1572156043-421	https://twitter.com/search?l=en&q=%24pg%20OR%20%24PG%20since%3A2009-01-01%20until%3A2018-12-31&src=typd&lang=en	@PhilWHudsonATL	Phil W. Hudson	P&G, Constellation to build $200M biomass plant in Georgia http://bizj.us/1cb9zd #green #energy $PG		3	3	1.42378E+12	12/02/2015 15:05	/PhilWHudsonATL/status/565995172430118915
1572156043-560	https://twitter.com/search?l=en&q=%24pg%20OR%20%24PG%20since%3A2009-01-01%20until%3A2018-12-31&src=typd&lang=en	@ProcterGamble	Procter & Gamble	We’re increasing our top-, bottom-line, share repurchase outlooks for FY ‘13. Get the details http://tinyurl.com/azwvowo $PG #earnings	1	8	1	1.35915E+12	1:49 PM - 25 Jan 2013	/ProcterGamble/status/294909765262376960
1572156043-57	https://twitter.com/search?l=en&q=%24pg%20OR%20%24PG%20since%3A2009-01-01%20until%3A2018-12-31&src=typd&lang=en	@PhilipvanDoorn	Philip van Doorn	These dividend stocks can help you diversify your portfolio and cut risk: https://on.mktw.net/2NxZ17W $T $PM $PG $CVX $PFEpic.twitter.com/NzCGt4V9as		2	3	1.53571E+12	3:49 AM - 31 Aug 2018	/PhilipvanDoorn/status/1035479746392584192
1572156043-637	https://twitter.com/search?l=en&q=%24pg%20OR%20%24PG%20since%3A2009-01-01%20until%3A2018-12-31&src=typd&lang=en	@MadMoneyOnCNBC	Mad Money On CNBC	2 Definite No-Nos for Every Investor http://cnbc.com/id/38883312 $PG #PersonalFinance #InvestmentStrategy #StockPicks #StockMarket		1	2	1.28295E+12	5:06 PM - 27 Aug 2010	/MadMoneyOnCNBC/status/22309526033
1572156043-245	https://twitter.com/search?l=en&q=%24pg%20OR%20%24PG%20since%3A2009-01-01%20until%3A2018-12-31&src=typd&lang=en	@SureDividend	Sure Dividend	The 10 Most Popular Dividend Growth Stocks of Dividend Growth Bloggers http://buff.ly/2j29fiu $UL $PG $GE $CVX $TGT $WMT $KMI $JNJ $T $KO		2	15	1.48479E+12	6:04 PM - 18 Jan 2017	/SureDividend/status/821885897243234304
1572156043-462	https://twitter.com/search?l=en&q=%24pg%20OR%20%24PG%20since%3A2009-01-01%20until%3A2018-12-31&src=typd&lang=en	@abnormalreturns	Tadas Viskanta	Wednesday links: financial calamities, low cash balances and creativity killers. http://stks.co/g0uXw $SPY $PG $FOXA $S			2	1.40734E+12	9:59 AM - 6 Aug 2014	/abnormalreturns/status/497064552589443072
1572156043-625	https://twitter.com/search?l=en&q=%24pg%20OR%20%24PG%20since%3A2009-01-01%20until%3A2018-12-31&src=typd&lang=en	@InvestorPlace	InvestorPlace	How Does Pringles $2.35B Deal Taste to $PG Investors?: P&G to sell chip business to Diamond Foods http://invs.to/i2ZjPs		4	2	1.3021E+12	7:40 AM - 6 Apr 2011	/InvestorPlace/status/55640935983362048
1572156043-490	https://twitter.com/search?l=en&q=%24pg%20OR%20%24PG%20since%3A2009-01-01%20until%3A2018-12-31&src=typd&lang=en	@AaronSobeskiBNN	Aaron Sobeski	Erin Lash of @MorningstarInc tells @BNN $PG can grow sales by adapting to #emergingmarket consumers. Example:men who shave w/o running water		5	1	1.39826E+12	5:15 AM - 23 Apr 2014	/AaronSobeskiBNN/status/458942358034194432
1572156043-481	https://twitter.com/search?l=en&q=%24pg%20OR%20%24PG%20since%3A2009-01-01%20until%3A2018-12-31&src=typd&lang=en	@OptionsHawk	Joe Kunkle	Based on $CL August call activity last few months, I'd give this Ackman talk some credence - very similar to how he positioned in $PG	1	3	3	1.40146E+12	30/05/2014 07:17	/OptionsHawk/status/472381316353114112
1572156043-596	https://twitter.com/search?l=en&q=%24pg%20OR%20%24PG%20since%3A2009-01-01%20until%3A2018-12-31&src=typd&lang=en	@YahooFinance	Yahoo Finance	Kellogg to buy Pringles from P&G for $2.7 billion http://yhoo.it/yYNwjl $K $PG		22	2	1.32931E+12	15/02/2012 06:40	/YahooFinance/status/169777989452709888
1572156043-254	https://twitter.com/search?l=en&q=%24pg%20OR%20%24PG%20since%3A2009-01-01%20until%3A2018-12-31&src=typd&lang=en	@WrigleyTom	Tom Wrigley	pre-mkt | CNBC $NKE $FDX $AMGN $TWTR $MSFT $AMZN $KO $BUD $INVN $AAPL $SWK $P $SIRI $GPRO $PG $MNST $WGO $ACN $FINLhttp://cnb.cx/2i0nbIB		2	5	1.48233E+12	6:18 AM - 21 Dec 2016	/WrigleyTom/status/811561406520786944
1572156043-43	https://twitter.com/search?l=en&q=%24pg%20OR%20%24PG%20since%3A2009-01-01%20until%3A2018-12-31&src=typd&lang=en	@TradeWithTechs	Faris Sleem	EARNINGS CALENDAR M: $BAC $SCHW T: $GS $MS $JNJ $DPZ $UNH $PGR $NFLX $IBM $LRCX $CSX $CREE $UAL W: $ABT $UBS $MTB $AA $STLD $KMI $URI Th: $PM $NVS $ERIC $BBT $NUE $PYPL $SKX $ETFC $AXP F: $PG $HON $CLF $SLB $STI #earnings #ER http://tradewithtechs.com/free-content/ pic.twitter.com/p3NKrwLyYn	4	11	19	1.53955E+12	14/10/2018 14:38	/TradeWithTechs/status/1051588057638555648
1572156043-125	https://twitter.com/search?l=en&q=%24pg%20OR%20%24PG%20since%3A2009-01-01%20until%3A2018-12-31&src=typd&lang=en	@jnybgood2000	jnybgood	$WUHN Four Subs!!! Ticker Change !! Reverse Merger !! $DJIA $CAC $DAX $FTSE $JPM $TSLA $ES_F $CL_F $GC_F $TLT $WMT $JNJ $FB $GOOGL $MSFT $INTC $AMD $TWTR $NFLX $AMZN $MA $AAPL $MO $PG $GE $BA $UTX $LOW $HD $ORCL $CSCO $VZ $DIS $PCLN $TSLA pic.twitter.com/i7sN7zjOQ0		2	4	1.51824E+12	09/02/2018 23:08	/jnybgood2000/status/962206656913334272
1572156043-204	https://twitter.com/search?l=en&q=%24pg%20OR%20%24PG%20since%3A2009-01-01%20until%3A2018-12-31&src=typd&lang=en	@themotleyfool	The Motley Fool	Proctor & Gamble is now the biggest company to ever face a proxy fight. $PG https://www.fool.com/investing/2017/07/18/procter-gamble-cos-proxy-fight-what-investors-need.aspx …		4	7	1.50055E+12	20/07/2017 05:05	/themotleyfool/status/888006891691012096
1572156043-390	https://twitter.com/search?l=en&q=%24pg%20OR%20%24PG%20since%3A2009-01-01%20until%3A2018-12-31&src=typd&lang=en	@TripleDTrader	Dennis Dick	Very mixed on opening imbalances: $PG -117K, $BAC -120K, $MRK +103K, $EMC -55K, $GM +36K, $CVS -57K, $C -50K, $JNJ +51K,		3	4	1.43869E+12	6:20 AM - 4 Aug 2015	/TripleDTrader/status/628556236359741441
1572156043-491	https://twitter.com/search?l=en&q=%24pg%20OR%20%24PG%20since%3A2009-01-01%20until%3A2018-12-31&src=typd&lang=en	@DividendSheet	Dividend Yield	5 Attractive Long-Term Dividend Growth Stocks That Investors Love - http://stks.co/c0MI2 - $JNJ $GPC $CVX $PG $EMR - Please Retweet		2	1	1.3955E+12	22/03/2014 08:01	/DividendSheet/status/447387645555920897
1572156043-667	https://twitter.com/search?l=en&q=%24pg%20OR%20%24PG%20since%3A2009-01-01%20until%3A2018-12-31&src=typd&lang=en	@darrenrovell	Darren Rovell	First Look: Gillette's New Spot With Jeter, Woods & Federer http://cnbc.com/id/30247635 $PG				1.2399E+12	9:18 AM - 16 Apr 2009	/darrenrovell/status/1534718865
1572156043-197	https://twitter.com/search?l=en&q=%24pg%20OR%20%24PG%20since%3A2009-01-01%20until%3A2018-12-31&src=typd&lang=en	@CNBCFastMoney	CNBC's Fast Money	$TWTR and $LUV lower after earnings reports, while $VZ, $PG, and $DNKN are higher.pic.twitter.com/UrkIbV0VQI	2	8	7	1.50116E+12	27/07/2017 05:54	/CNBCFastMoney/status/890556119806095361
1572156043-638	https://twitter.com/search?l=en&q=%24pg%20OR%20%24PG%20since%3A2009-01-01%20until%3A2018-12-31&src=typd&lang=en	@adamfeuerstein	Adam Feuerstein	vacation break -- $SOMX is essentially paying $PG to market sleeping pill Silenor. A cringeworthy, somewhat hilarious, partnership.		3		1.28274E+12	5:16 AM - 25 Aug 2010	/adamfeuerstein/status/22083405688
1572156043-611	https://twitter.com/search?l=en&q=%24pg%20OR%20%24PG%20since%3A2009-01-01%20until%3A2018-12-31&src=typd&lang=en	@businessinsider	Business Insider	Donald Trump Has Been Buying Blue Chips Like Hotcakes $BAC $C $JNJ $PG $INTC $CAT by @vincent_trivett http://read.bi/ob1ehI		6	1	1.31308E+12	8:56 AM - 11 Aug 2011	/businessinsider/status/101683502206033921
1572156043-10	https://twitter.com/search?l=en&q=%24pg%20OR%20%24PG%20since%3A2009-01-01%20until%3A2018-12-31&src=typd&lang=en	@charge_daily	Daily Charge	According this retail $TSLAQ short, companies should be valued based on their net cash position rather than free cash flow or profitability. If we follow their logic, forget about $TSLA - even stalwarts like $WBA, $HD, $WMT and even $PG are all in serious trouble. https://twitter.com/tomi/status/1074204481603067904 …	4		6	1.54509E+12	4:51 PM - 17 Dec 2018	/charge_daily/status/1074814292166352897
1572156043-24	https://twitter.com/search?l=en&q=%24pg%20OR%20%24PG%20since%3A2009-01-01%20until%3A2018-12-31&src=typd&lang=en	@simpltrader	call me Simpl	Stocks to watch 12/6 $TSLA $EBAY $DIS $C $JNJ $PG $DUK ***Get my full options Watchlist especially to grow small accounts and trade live with me everyday in my private group (link in bio)*** Trust me if you love pennies, you'll love options MORE! $PTX $AETI $NVLN $CIDMpic.twitter.com/ihJHpaB7SW	1	24	42	1.54409E+12	3:16 AM - 6 Dec 2018	/simpltrader/status/1070622905984278529
1572156043-651	https://twitter.com/search?l=en&q=%24pg%20OR%20%24PG%20since%3A2009-01-01%20until%3A2018-12-31&src=typd&lang=en	@businessinsider	Business Insider	Hey Bears, Here's Your Revenue Growth $TGN $PG by @thestalwart http://bit.ly/vphev			1	1.25259E+12	10/09/2009 06:32	/businessinsider/status/3887173785
1572156043-386	https://twitter.com/search?l=en&q=%24pg%20OR%20%24PG%20since%3A2009-01-01%20until%3A2018-12-31&src=typd&lang=en	@ProcterGamble	Procter & Gamble	We're keeping the consumer at the center of everything we do. See how: http://www.annualreport.pg.com $PG #AnnualReportpic.twitter.com/3CApqeNEIb	1	14	10	1.44077E+12	7:24 AM - 28 Aug 2015	/ProcterGamble/status/637269523486371840
1572156043-671	https://twitter.com/search?l=en&q=%24pg%20OR%20%24PG%20since%3A2009-01-01%20until%3A2018-12-31&src=typd&lang=en	@ia_updates	Interactive Advisors	1modelcitizen ($DON $JNJ $PG) - I Dont Believe in Buffet http://www.covestor.com/bp227791				1.23527E+12	21/02/2009 19:21	/ia_updates/status/1236011420
1572156043-567	https://twitter.com/search?l=en&q=%24pg%20OR%20%24PG%20since%3A2009-01-01%20until%3A2018-12-31&src=typd&lang=en	@bespokeinvest	Bespoke	Here is a nice list of the key companies reporting earnings next week: http://www.bespokeinvest.com/thinkbig/2013/1/18/next-weeks-key-earnings-reports.html … $AAPL $GOOG $MSFT $SBUX $MMM $PG $JNJ $MCD $SPY		6	3	1.35853E+12	11:16 AM - 18 Jan 2013	/bespokeinvest/status/292334563370364929
1572156043-524	https://twitter.com/search?l=en&q=%24pg%20OR%20%24PG%20since%3A2009-01-01%20until%3A2018-12-31&src=typd&lang=en	@ProcterGamble	Procter & Gamble	Happening now: CFO Jon Moeller provides a business update at Goldman Sachs Symposium. Listen live: http://www.pginvestor.com/phoenix.zhtml?c=104574&p=irol-EventDetails&EventId=4959015 … $PG		2	2	1.36853E+12	14/05/2013 05:30	/ProcterGamble/status/334284464807084032
1572156043-168	https://twitter.com/search?l=en&q=%24pg%20OR%20%24PG%20since%3A2009-01-01%20until%3A2018-12-31&src=typd&lang=en	@ProcterGamble	Procter & Gamble	P&G is in the middle of a transformation journey which is yielding positive results for shareholders. $PG http://pginvestor.com pic.twitter.com/NGk0qg2maa		13	14	1.50764E+12	10/10/2017 06:43	/ProcterGamble/status/917747455764172801
1572156043-609	https://twitter.com/search?l=en&q=%24pg%20OR%20%24PG%20since%3A2009-01-01%20until%3A2018-12-31&src=typd&lang=en	@businessinsider	Business Insider	The Hourglass Consumer Theory: Why P&G, Saks, And Heinz Are Now Ignoring The Middle Class $PG by @AimeeGroth http://read.bi/noxioG	1	7	7	1.31692E+12	24/09/2011 19:02	/businessinsider/status/117780983746539520
1572156043-78	https://twitter.com/search?l=en&q=%24pg%20OR%20%24PG%20since%3A2009-01-01%20until%3A2018-12-31&src=typd&lang=en	@BenWatson_TDA	Ben Watson	In a lather about $PG earnings? See what we had to say on today’s #FastMarket show on @TDANetwork.pic.twitter.com/38iUPyfTaR		7	11	1.53272E+12	27/07/2018 11:35	/BenWatson_TDA/status/1022913396621144064
1572156043-64	https://twitter.com/search?l=en&q=%24pg%20OR%20%24PG%20since%3A2009-01-01%20until%3A2018-12-31&src=typd&lang=en	@MadMoneyOnCNBC	Mad Money On CNBC	Between $PG and $AAPL, which stock do you see winning out in the long run? You probably know @JimCramer's answer...https://cnb.cx/2LSUvTJ	2	10	31	1.53318E+12	8:55 PM - 1 Aug 2018	/MadMoneyOnCNBC/status/1024866250302935046
1572156043-495	https://twitter.com/search?l=en&q=%24pg%20OR%20%24PG%20since%3A2009-01-01%20until%3A2018-12-31&src=typd&lang=en	@RyanMorse33	Ryan Morse, CMT 📈	Companies of significance reporting after bell today: $MSFT $SBUX $ISRG Not much on the data front tonight and tomorrow. $PG in the am.		2	2	1.3905E+12	12:12 PM - 23 Jan 2014	/RyanMorse33/status/426432220686200832
1572156043-649	https://twitter.com/search?l=en&q=%24pg%20OR%20%24PG%20since%3A2009-01-01%20until%3A2018-12-31&src=typd&lang=en	@janewells	janewells	Pisani says "there may have been a bad print" in a $PG order. He says they're still trying to figure it out. #CNBC		2		1.27317E+12	06/05/2010 12:04	/janewells/status/13502978797
1572156043-317	https://twitter.com/search?l=en&q=%24pg%20OR%20%24PG%20since%3A2009-01-01%20until%3A2018-12-31&src=typd&lang=en	@SureDividend	Sure Dividend	Free July 2016 List of Dividend Aristocrats http://buff.ly/29lP66A $KO $PEP $JNJ $ABT $MMM $MDT $T $PG $LOW $CAH $BCR $ADM $BEN $CL		2	2	1.46782E+12	06/07/2016 08:12	/SureDividend/status/750709101726932992
1572156043-369	https://twitter.com/search?l=en&q=%24pg%20OR%20%24PG%20since%3A2009-01-01%20until%3A2018-12-31&src=typd&lang=en	@OpenOutcrier	Open Outcrier	$PG (+0.2% pre) Procter & Gamble: Time for a split - Barron's http://stks.co/e2tN1		2	2	1.44829E+12	23/11/2015 06:37	/OpenOutcrier/status/668785471095308288
1572156043-355	https://twitter.com/search?l=en&q=%24pg%20OR%20%24PG%20since%3A2009-01-01%20until%3A2018-12-31&src=typd&lang=en	@bloggingmitch	Blogging Mitch	Investing Update - Bought $F and $PG. Received $9.79 in dividends since Aug. #investing #dividends #stocks http://www.bloggingmitch.com/2016/01/investing-update-112016.html …		1		1.45171E+12	9:46 PM - 1 Jan 2016	/bloggingmitch/status/683147305885810688
1572156043-640	https://twitter.com/search?l=en&q=%24pg%20OR%20%24PG%20since%3A2009-01-01%20until%3A2018-12-31&src=typd&lang=en	@SponsorPitch	SponsorPitch	P&G launches new #NFL cross-portfolio campaign for 2010 Season: "Take it to the House" http://bit.ly/939xDw #sponsorship $pg @pgnewsus			2	1.28084E+12	7:16 AM - 3 Aug 2010	/SponsorPitch/status/20224766357
1572156043-191	https://twitter.com/search?l=en&q=%24pg%20OR%20%24PG%20since%3A2009-01-01%20until%3A2018-12-31&src=typd&lang=en	@ProcterGamble	Procter & Gamble	EARLIER TODAY: $PG CEO David Taylor & CFO Jon Moeller spoke at the Barclays Global Consumer Staples Conference. http://spr.ly/60108Lf3G		16	7	1.5048E+12	07/09/2017 08:24	/ProcterGamble/status/905814129197363203
1572156043-626	https://twitter.com/search?l=en&q=%24pg%20OR%20%24PG%20since%3A2009-01-01%20until%3A2018-12-31&src=typd&lang=en	@Bloomberg	Bloomberg LP	AT&T’s $140 Million Among Top U.S. Retiree Health Payments http://bloom.bg/ideiQ0 $BA $C $GE $GM $IBM $INTC $JNJ $JPM $PG $T $VZ		5	2	1.30168E+12	11:00 AM - 1 Apr 2011	/Bloomberg/status/53879312721510400
1572156043-328	https://twitter.com/search?l=en&q=%24pg%20OR%20%24PG%20since%3A2009-01-01%20until%3A2018-12-31&src=typd&lang=en	@L0gg0l	Gregor Peter	BERKSHIRE SELLS 52 MLN SHARE HOLDING IN PROCTER&GAMBLE, NEARLY ENTIRE STAKE $PG		14	4	1.4634E+12	16/05/2016 04:39	/L0gg0l/status/732173563189444608
1572156043-175	https://twitter.com/search?l=en&q=%24pg%20OR%20%24PG%20since%3A2009-01-01%20until%3A2018-12-31&src=typd&lang=en	@jimcramer	Jim Cramer	Listening to Nelson Peltz about $PG.. making some very good points...	3	1	20	1.50729E+12	06/10/2017 04:46	/jimcramer/status/916268547369783297
1572156043-178	https://twitter.com/search?l=en&q=%24pg%20OR%20%24PG%20since%3A2009-01-01%20until%3A2018-12-31&src=typd&lang=en	@WrigleyTom	Tom Wrigley	Early movers | CNBC $GM $FB $PG $GE $DIS $UL $ROST $GPC $ATUS $ADP $SHAK $CMG $WING $AMZN $RIG $AIG $APRN $UAA $DGXhttp://cnb.cx/2y2TguF		3	6	1.50634E+12	25/09/2017 05:15	/WrigleyTom/status/912289405787889665
1572156043-323	https://twitter.com/search?l=en&q=%24pg%20OR%20%24PG%20since%3A2009-01-01%20until%3A2018-12-31&src=typd&lang=en	@TripleDTrader	Dennis Dick	Defensive stocks under pressure. $MO -1.5%, $RAI -1%, $K -1.5, $CPB -1%, $HSY -1%, $KR -1.5%, $KO -1.5%, $PG -1%		1	3	1.46617E+12	17/06/2016 06:48	/TripleDTrader/status/743802497920184321
1572156043-304	https://twitter.com/search?l=en&q=%24pg%20OR%20%24PG%20since%3A2009-01-01%20until%3A2018-12-31&src=typd&lang=en	@Stocktwits	Stocktwits	Procter & Gamble is trading at new 52-week highs right now. They just reported earnings and it's up 8% YTD: http://stocktwits.com/symbol/PG?utm_medium=community-twitter&utm_source=t.co&utm_campaign=outboundteam … $PG		4	4	1.47014E+12	6:06 AM - 2 Aug 2016	/Stocktwits/status/760461665989120001
1572156043-49	https://twitter.com/search?l=en&q=%24pg%20OR%20%24PG%20since%3A2009-01-01%20until%3A2018-12-31&src=typd&lang=en	@Financial_Orbit	Chris Bailey	Kind of striking how P&G has struggled to create new brands recently... $PG pic.twitter.com/nIh4tcHlJn	1	2	7	1.53884E+12	06/10/2018 07:25	/Financial_Orbit/status/1048579946501853184
1572156043-313	https://twitter.com/search?l=en&q=%24pg%20OR%20%24PG%20since%3A2009-01-01%20until%3A2018-12-31&src=typd&lang=en	@Stocktwits	Stocktwits	UPCOMING EARNINGS $TSLA, $FIT, $REGN, $ATVI, $CVS, $PFE, $PCLN, $FSLR, $PG, $EA and more: http://stocktwits.com/eWhispers/message/59534081?utm_medium=community-twitter&utm_source=t.co&utm_campaign=outboundteam …pic.twitter.com/C9FV0nEeEl	2	87	76	1.46998E+12	31/07/2016 08:48	/Stocktwits/status/759777697425870849
1572156043-256	https://twitter.com/search?l=en&q=%24pg%20OR%20%24PG%20since%3A2009-01-01%20until%3A2018-12-31&src=typd&lang=en	@crosshairtrader	David Blair	Bullish Trend Reversals forming on many stocks such as $PG $JNJ $PFE $PEP $KO $WMT $XLV $XLP		1	7	1.48156E+12	10:15 AM - 12 Dec 2016	/crosshairtrader/status/808359730582343680
1572156043-669	https://twitter.com/search?l=en&q=%24pg%20OR%20%24PG%20since%3A2009-01-01%20until%3A2018-12-31&src=typd&lang=en	@andreawass	Andrea Wasserman	P&G picks NOW to partner w/ Dolce & Gabbana to launch luxury cosmetics at Saks?? So many issues there… http://tinyurl.com/cvszpx $PG $SKS				1.23663E+12	09/03/2009 12:20	/andreawass/status/1301796124
1572156043-397	https://twitter.com/search?l=en&q=%24pg%20OR%20%24PG%20since%3A2009-01-01%20until%3A2018-12-31&src=typd&lang=en	@hedgefundclone	hedgefundclone	when Ackman gave his presentation that $PG was worth $125 or 50% higher than today, it was 2013 and the stock price was the same as today	2	3	2	1.4352E+12	24/06/2015 20:35	/hedgefundclone/status/613913461039366144
1572156043-551	https://twitter.com/search?l=en&q=%24pg%20OR%20%24PG%20since%3A2009-01-01%20until%3A2018-12-31&src=typd&lang=en	@aarontask	Aaron Task	“I Don’t See a Reason to Be Bearish…But Don’t Chase Stocks”: @howardlindzon http://yhoo.it/11XSbyB $HON $PG $GOOG #mkt #Fed		1	1	1.36147E+12	21/02/2013 12:26	/aarontask/status/304673345176227840
1572156043-174	https://twitter.com/search?l=en&q=%24pg%20OR%20%24PG%20since%3A2009-01-01%20until%3A2018-12-31&src=typd&lang=en	@Wolfmetric	Wolfmetric	Some notable analyst days next week from $WDAY, $WMT, $TECD, $KR, $VEEV $HPQ $BOX and the $PG shareholder meeting Tuesday	1	4	14	1.50732E+12	06/10/2017 13:24	/Wolfmetric/status/916398756656041984
1572156043-376	https://twitter.com/search?l=en&q=%24pg%20OR%20%24PG%20since%3A2009-01-01%20until%3A2018-12-31&src=typd&lang=en	@allstarcharts	J.C. Parets	Here's the overhead supply we're seeing among the individual Dow components http://allstarcharts.com/overhead-supply-in-the-dow-components/ … $AAPL $WMT $CSCO $MMM $MRK $PG	5	6	13	1.44301E+12	23/09/2015 05:36	/allstarcharts/status/646664390951854081
1572156043-492	https://twitter.com/search?l=en&q=%24pg%20OR%20%24PG%20since%3A2009-01-01%20until%3A2018-12-31&src=typd&lang=en	@CNBCFastMoney	CNBC's Fast Money	Your first trade for Tuesday, March 11 http://cnb.cx/1kHSAgY $XLB $FEYE $BAC $XLF $PLUG $DNKN $HON $PG		2	2	1.39449E+12	10/03/2014 15:28	/CNBCFastMoney/status/443151360125845504
1572156043-518	https://twitter.com/search?l=en&q=%24pg%20OR%20%24PG%20since%3A2009-01-01%20until%3A2018-12-31&src=typd&lang=en	@ReutersInsider	Reuters Insider	Trading at Noon - Homecoming for P&G's returning boss. Also a threadbare quarter for teen apparel http://reut.rs/11KvApF $PG $ANF		15	2	1.36941E+12	24/05/2013 09:33	/ReutersInsider/status/337969724354854912
1572156043-158	https://twitter.com/search?l=en&q=%24pg%20OR%20%24PG%20since%3A2009-01-01%20until%3A2018-12-31&src=typd&lang=en	@ivan_brussels	Ivan Maljkovic	FT long read: Procter & Gamble in fight to grow market share. $PG http://on.ft.com/2iabOTe pic.twitter.com/NZkRs2Amhj	1	2	9	1.50798E+12	14/10/2017 05:29	/ivan_brussels/status/919178288165216257
1572156043-450	https://twitter.com/search?l=en&q=%24pg%20OR%20%24PG%20since%3A2009-01-01%20until%3A2018-12-31&src=typd&lang=en	@MarketWatch	MarketWatch	$PG is today's biggest Dow gainer, reporting plans to get out of its Duracell battery business http://on.mktw.net/1woLiSS pic.twitter.com/TqeIUFrx94		13	5	1.41417E+12	24/10/2014 09:18	/MarketWatch/status/525682703006720000
1572156043-40	https://twitter.com/search?l=en&q=%24pg%20OR%20%24PG%20since%3A2009-01-01%20until%3A2018-12-31&src=typd&lang=en	@TradersCom	Traders Community	Earnings Friday Oct 19 $SPX $DJIA $QQQ Before Open CLEVELAND-CLIFF $CLF $GNTX HONEYWELL $HON INTERPUBLIC $IPG KANSAS CITY SOU $KSU MANPOWER $MAN PROCTER GAMBL $PG ROGERS $RCI SCHLUMBERGER $SLB STATE ST $STT SUNTRUST $STI SYNCHRONY $SYF $VFC VOLVO $VLVLY https://traderscommunity.com/index.php/market-talk/1107-market-weekly-oct-14-oct-20-2018 …pic.twitter.com/eE6CY7dnfa	2	4	3	1.5399E+12	18/10/2018 15:19	/TradersCom/status/1053047923431350277
1572156043-23	https://twitter.com/search?l=en&q=%24pg%20OR%20%24PG%20since%3A2009-01-01%20until%3A2018-12-31&src=typd&lang=en	@BrandonVanZee	𝐁𝐫𝐚𝐧𝐝𝐨𝐧 𝐕𝐚𝐧 𝐙𝐞𝐞	The #SectorSelector is available; the full version for premium @Market_Scholars found at https://www.marketscholars.com/category/sector-selector/ … features stocks near highs like: $JNJ $UNH $PFE $PG $MRK $ABT $LLY $TMO $AXP $NEE $WBA $AMT $ANTM $DHR $VMW $DUK $ESRX $CCI $HCA $EXC $ICE $ECL $MMC $PLD $AEP $WM $DALpic.twitter.com/yzcTsvXaV6		105	81	1.54423E+12	5:12 PM - 7 Dec 2018	/BrandonVanZee/status/1071195867565121536
1572156043-206	https://twitter.com/search?l=en&q=%24pg%20OR%20%24PG%20since%3A2009-01-01%20until%3A2018-12-31&src=typd&lang=en	@CBOE	Cboe	$AMZN threat to $APRN. Pre-earnings straddles: $NFLX, $GS, $BAC @AngieMiles @OptionPit Peltz proxy fight against $PG http://bit.ly/2tjo6xh pic.twitter.com/i4M1R6Jblh		7	8	1.50031E+12	17/07/2017 09:07	/CBOE/status/886980776356712448
1572156043-332	https://twitter.com/search?l=en&q=%24pg%20OR%20%24PG%20since%3A2009-01-01%20until%3A2018-12-31&src=typd&lang=en	@CNBCnow	CNBC Now	EARNINGS: Procter & Gamble Q3 EPS $0.86 Adj. vs. $0.82 Est.; Q3 Revs. $15.755B vs. $15.809B Est. • $PG http://cnb.cx/zZvVme		13	9	1.46167E+12	4:04 AM - 26 Apr 2016	/CNBCnow/status/724916986917097474
1572156043-486	https://twitter.com/search?l=en&q=%24pg%20OR%20%24PG%20since%3A2009-01-01%20until%3A2018-12-31&src=typd&lang=en	@IBDinvestors	Investors.com	The Big Picture: Nasdaq sputters but IBD 50 pops 1.2% - $$ http://ibdn.uz/wogVh $PG $MMM $XOM $WMT $LOpic.twitter.com/t7ABjSyRLm		2	5	1.399E+12	01/05/2014 20:00	/IBDinvestors/status/462064106552705024
1572156043-106	https://twitter.com/search?l=en&q=%24pg%20OR%20%24PG%20since%3A2009-01-01%20until%3A2018-12-31&src=typd&lang=en	@pharris667	Harris Market Trends	Morgan Stanley Out With an Updated Conviction Buy List $CAT Caterpillar $CMTA Clementia Pharma $ETFC E*Trade $INVH Invitation Homes $LVS Las Vegas Sands $MSFT Microsoft $PG&E $STX Seagate $TEL TE Connectivity $TMO Thermo Fisher $ZTS Zoetis		2	18	1.52405E+12	5:10 AM - 18 Apr 2018	/pharris667/status/986577661052047361
1572156043-563	https://twitter.com/search?l=en&q=%24pg%20OR%20%24PG%20since%3A2009-01-01%20until%3A2018-12-31&src=typd&lang=en	@ProcterGamble	Procter & Gamble	Innovation, productivity underpin all of our developed, developing market efforts http://tinyurl.com/azwvowo $PG #earnings		6	2	1.35914E+12	11:04 AM - 25 Jan 2013	/ProcterGamble/status/294868454199136257
1572156043-226	https://twitter.com/search?l=en&q=%24pg%20OR%20%24PG%20since%3A2009-01-01%20until%3A2018-12-31&src=typd&lang=en	@ProcterGamble	Procter & Gamble	We strive to create products so good, our consumers don’t ever want to part with them. http://www.pginvestor.com/Event/ #Earnings $PG pic.twitter.com/ohYknHzYrJ	1	3	12	1.49321E+12	6:17 AM - 26 Apr 2017	/ProcterGamble/status/857222053929332737
1572156043-312	https://twitter.com/search?l=en&q=%24pg%20OR%20%24PG%20since%3A2009-01-01%20until%3A2018-12-31&src=typd&lang=en	@TheStreet	TheStreet	Procter & Gamble must prove this one thing or else: http://trib.al/4pX9Fs6 $PG pic.twitter.com/ZsFxzht9Bk	1	2	3	1.47007E+12	9:02 AM - 1 Aug 2016	/TheStreet/status/760143583538212864
1572156043-264	https://twitter.com/search?l=en&q=%24pg%20OR%20%24PG%20since%3A2009-01-01%20until%3A2018-12-31&src=typd&lang=en	@drastichs	Stanislav Drastich	#Prognosis of #stocks to #grow #significantly #bullish full list $PBR $PG $RF $S $SCHW $STR $TWTR $TYC $VALE $WFC $Xhttps://drastichs.wordpress.com/advertisement/		2	3	1.47955E+12	19/11/2016 04:16	/drastichs/status/799934288066203649
1572156043-662	https://twitter.com/search?l=en&q=%24pg%20OR%20%24PG%20since%3A2009-01-01%20until%3A2018-12-31&src=typd&lang=en	@AlohaJosie	AlohaJosie	RT @CNBCtopStories: The Best & Worst http://bit.ly/G5pSL $AA $AMGN $AXP $CSCO $MSFT $PG $XOM #U.S.Dollar #DowJonesIndustrialAverage #Nasdaq			1	1.24726E+12	10/07/2009 14:36	/AlohaJosie/status/2574106282
1572156043-550	https://twitter.com/search?l=en&q=%24pg%20OR%20%24PG%20since%3A2009-01-01%20until%3A2018-12-31&src=typd&lang=en	@CNBCFastMoney	CNBC's Fast Money	Sell Defensive Stocks: Stephanie Link http://bit.ly/XaD39y @stephanie_link @OptionMonster @ReformedBroker $PG $MDLZ $UPS $HIG		1	1	1.36328E+12	14/03/2013 11:00	/CNBCFastMoney/status/312262070953443328
1572156043-198	https://twitter.com/search?l=en&q=%24pg%20OR%20%24PG%20since%3A2009-01-01%20until%3A2018-12-31&src=typd&lang=en	@ProcterGamble	Procter & Gamble	Superior value delights with performance/packaging, clear/compelling promises, & great presentation. http://spr.ly/60178sfPt $PG #Earningspic.twitter.com/AL8w1jlsEn	12	22	29	1.50116E+12	27/07/2017 05:53	/ProcterGamble/status/890555846027096066
1572156043-194	https://twitter.com/search?l=en&q=%24pg%20OR%20%24PG%20since%3A2009-01-01%20until%3A2018-12-31&src=typd&lang=en	@CNBCFastMoney	CNBC's Fast Money	Here are the biggest pre-market movers on this beautiful Monday $TSLA $PG $FCAU $JDpic.twitter.com/uKAbepeziP		6	13	1.50272E+12	5:53 AM - 14 Aug 2017	/CNBCFastMoney/status/897078839494545408
1572156043-521	https://twitter.com/search?l=en&q=%24pg%20OR%20%24PG%20since%3A2009-01-01%20until%3A2018-12-31&src=typd&lang=en	@businessinsider	Business Insider	P&G CEO Bob McDonald Steps Down After Pressure From Bill Ackman, Activist Investor $PG by @Jim_Edwards http://read.bi/12RbRSc		19	1	1.36936E+12	23/05/2013 18:59	/businessinsider/status/337749668672983040
1572156043-648	https://twitter.com/search?l=en&q=%24pg%20OR%20%24PG%20since%3A2009-01-01%20until%3A2018-12-31&src=typd&lang=en	@felixsalmon	Felix Salmon	RT @edwardnh: BTW, I am told: "Mkt went into freefall at 2:39, $PG collapsed at 2:46." So not clear if PG was the trigger or not.		4	1	1.27318E+12	06/05/2010 13:06	/felixsalmon/status/13505544668
1572156043-570	https://twitter.com/search?l=en&q=%24pg%20OR%20%24PG%20since%3A2009-01-01%20until%3A2018-12-31&src=typd&lang=en	@FortuneMagazine	FORTUNE	P&G CEO talks exclusively to Fortune about shareholder fight, succession plans, his role. $PG http://bit.ly/UZd87O		18	4	1.35151E+12	29/10/2012 05:44	/FortuneMagazine/status/262897652998483968
1572156043-442	https://twitter.com/search?l=en&q=%24pg%20OR%20%24PG%20since%3A2009-01-01%20until%3A2018-12-31&src=typd&lang=en	@Stocktwits	Stocktwits	Warren Buffett and Berkshire Hathaway are buying Duracell. They're paying $PG $4.7 billion worth of $BRK.A stock -> http://stks.co/c1FOm	4	14	3	1.41588E+12	13/11/2014 06:12	/Stocktwits/status/532883702620364801
1572156043-400	https://twitter.com/search?l=en&q=%24pg%20OR%20%24PG%20since%3A2009-01-01%20until%3A2018-12-31&src=typd&lang=en	@ValueLine	Value Line	#Stocks to watch from The Value Line Investment Survey: $COTY $PG $GPS $UNH $AET http://ow.ly/OnUza		9		1.43446E+12	16/06/2015 06:23	/ValueLine/status/610799951422038016
1572156043-151	https://twitter.com/search?l=en&q=%24pg%20OR%20%24PG%20since%3A2009-01-01%20until%3A2018-12-31&src=typd&lang=en	@Michael54285625	Fordyce	$PG up on Trian victory because they really did some good work at $GE		3	16	1.51078E+12	15/11/2017 15:06	/Michael54285625/status/930919929699864576
1572156043-382	https://twitter.com/search?l=en&q=%24pg%20OR%20%24PG%20since%3A2009-01-01%20until%3A2018-12-31&src=typd&lang=en	@ACInvestorBlog	Antonio Costa	Setups to watch on Tuesday http://stks.co/f35eD other stocks on radar $AAPL $BABA $AA $FIT $CHK $FEYE $AET $CLF $PG $PANW $BAC $SNDK $SWN	1	5	7	1.44171E+12	08/09/2015 04:35	/ACInvestorBlog/status/641213230191218689
1572156043-205	https://twitter.com/search?l=en&q=%24pg%20OR%20%24PG%20since%3A2009-01-01%20until%3A2018-12-31&src=typd&lang=en	@TheStreet	TheStreet	.@jimcramer weighs in on Monday's trending stocks with @scottgamm http://buff.ly/2u275X4 $PG $AMZN $APRN $TSLA $AAPL $BNY $NFLX $BAC $GS		5	6	1.50031E+12	17/07/2017 10:44	/TheStreet/status/887004974701531136
1572156043-94	https://twitter.com/search?l=en&q=%24pg%20OR%20%24PG%20since%3A2009-01-01%20until%3A2018-12-31&src=typd&lang=en	@themotleyfool	The Motley Fool	By the time a stock earns the moniker “blue chip,” it’s overcome its share of challenges, stood the test of time. Not that the past dictates the future, but $CVX $PG and $MRK have been here before.https://www.fool.com/investing/2018/05/18/3-dow-stocks-to-buy-with-dividends-yielding-more-t.aspx …		7	21	1.52676E+12	19/05/2018 13:05	/themotleyfool/status/997931172972957696
1572156043-50	https://twitter.com/search?l=en&q=%24pg%20OR%20%24PG%20since%3A2009-01-01%20until%3A2018-12-31&src=typd&lang=en	@MFIndustryFocus	Industry Focus	Make sure to catch today’s Industry Focus Consumer Goods episode with progress reports for Hudson, GoPro, P&G and more! https://www.fool.com/podcasts/industry-focus/2018-09-25-cg-a-progress-report-for-hudson-and/ … $PG $GPRO		3	6	1.53792E+12	25/09/2018 16:14	/MFIndustryFocus/status/1044726945936740352
1572156043-670	https://twitter.com/search?l=en&q=%24pg%20OR%20%24PG%20since%3A2009-01-01%20until%3A2018-12-31&src=typd&lang=en	@andreawass	Andrea Wasserman	Sorry $pg, $un and $kimb, I’m not loyal to my detergent brand. I send my good stuff to the dry cleaner anyway. http://tinyurl.com/aaoeuk				1.23542E+12	23/02/2009 12:16	/andreawass/status/1241900273
1572156043-579	https://twitter.com/search?l=en&q=%24pg%20OR%20%24PG%20since%3A2009-01-01%20until%3A2018-12-31&src=typd&lang=en	@MadMoneyOnCNBC	Mad Money On CNBC	Cramer: Why This Stock Has Room to Run http://cnbc.com/id/48756147 $EL $IFF $KO $PG $UN #CorporateLeaders #StockPicks #StockMarket			1	1.34568E+12	6:11 PM - 22 Aug 2012	/MadMoneyOnCNBC/status/238443241341612032
1572156043-405	https://twitter.com/search?l=en&q=%24pg%20OR%20%24PG%20since%3A2009-01-01%20until%3A2018-12-31&src=typd&lang=en	@ACInvestorBlog	Antonio Costa	Setups for Tuesday http://stks.co/s2Fb1 other stocks to watch $AXN $MU $LULU $WLL $OAS $PG $TSLA $CHK $WLL $BCEI $AAPL $DATA $ADBE $CHKP	1	5	3	1.43385E+12	09/06/2015 04:50	/ACInvestorBlog/status/608239732405895168
1572156043-42	https://twitter.com/search?l=en&q=%24pg%20OR%20%24PG%20since%3A2009-01-01%20until%3A2018-12-31&src=typd&lang=en	@TradersCom	Traders Community	Notable #earnings out this week include: $SPX $QQQ $DJIA 3/3 #industrial #technology #Commodities $IBM United $UAL $CSX Lam Research $LRCX Alcoa $AA Phillip Morris $PM Nucor $NUE SAP $SAP Procter & Gamble $PG Honeywell $HON Schlumberger $SLB ... https://traderscommunity.com/index.php/market-talk/1107-market-weekly-oct-14-oct-20-2018 …pic.twitter.com/4WeG83kPY7		4	3	1.53961E+12	15/10/2018 06:13	/TradersCom/status/1051823390544289793
1572156043-210	https://twitter.com/search?l=en&q=%24pg%20OR%20%24PG%20since%3A2009-01-01%20until%3A2018-12-31&src=typd&lang=en	@carlquintanilla	Carl Quintanilla	"There is a sense that Procter, perhaps, is not 'worldy' enough" .. missing out on talent, etc - @jimcramer, on Cincinnati-based $PG @CNBC	3	3	15	1.5003E+12	17/07/2017 06:09	/carlquintanilla/status/886935795583643648
1572156043-610	https://twitter.com/search?l=en&q=%24pg%20OR%20%24PG%20since%3A2009-01-01%20until%3A2018-12-31&src=typd&lang=en	@Stocktwits	Stocktwits	The Rationing of America: http://stks.co/GmH via @TalentedBlonde $PG $KO $WMT $HNZ $TIF $BRBY $LVMH $MCD		4	2	1.31644E+12	19/09/2011 06:36	/Stocktwits/status/115781269002006528
1572156043-525	https://twitter.com/search?l=en&q=%24pg%20OR%20%24PG%20since%3A2009-01-01%20until%3A2018-12-31&src=typd&lang=en	@barronsonline	Barron's	What the smart money Is buying -- and selling http://on.barrons.com/10yBaVD #Sohn $PG $GOOG $STX $WDC $DLR $LINE $T $PHM $FOR $OCN $TD $OIS $CMG		2	2	1.36848E+12	13/05/2013 13:45	/barronsonline/status/334046799805435904
1572156043-126	https://twitter.com/search?l=en&q=%24pg%20OR%20%24PG%20since%3A2009-01-01%20until%3A2018-12-31&src=typd&lang=en	@BrandonVanZee	𝐁𝐫𝐚𝐧𝐝𝐨𝐧 𝐕𝐚𝐧 𝐙𝐞𝐞	02/08/18 - View today's #MarketOutlook from @Market_Scholars here: https://youtu.be/-_j3A4MNWZw Discussed: $SPY $SPX $EWU $UUP $BTC $EEM $IWM $XLU $TLT $TNX $SCHD $VIG $VIX $PG	9	59	118	1.51813E+12	08/02/2018 15:47	/BrandonVanZee/status/961733149678977024
1572156043-294	https://twitter.com/search?l=en&q=%24pg%20OR%20%24PG%20since%3A2009-01-01%20until%3A2018-12-31&src=typd&lang=en	@charliebilello	Charlie Bilello	Largest US stocks on 3/31/09... $XOM: $337b $WMT: $204b $MSFT: $163b $T: $148b $JNJ: $145b $PG: $138b $CVX: $135b $BRKB: $134b $IBM: $130b	1	10	14	1.47624E+12	11/10/2016 19:55	/charliebilello/status/786037549479317504
1572156043-658	https://twitter.com/search?l=en&q=%24pg%20OR%20%24PG%20since%3A2009-01-01%20until%3A2018-12-31&src=typd&lang=en	@matthewherper	Matthew Herper	How a $PG researcher nicknamed Beaker turned fake fat olestra into paint + lubricants (my story on P&G's Sefose): http://bit.ly/kPT7L				1.24951E+12	4:11 PM - 5 Aug 2009	/matthewherper/status/3155115429
1572156043-30	https://twitter.com/search?l=en&q=%24pg%20OR%20%24PG%20since%3A2009-01-01%20until%3A2018-12-31&src=typd&lang=en	@RampCapitalLLC	Vamp Capital 🧛🏽‍♂️	$PG just hit an ATH. It was at nearly a 3 yr low in May.	6	3	19	1.54238E+12	16/11/2018 09:07	/RampCapitalLLC/status/1063463553355657216
1572156043-366	https://twitter.com/search?l=en&q=%24pg%20OR%20%24PG%20since%3A2009-01-01%20until%3A2018-12-31&src=typd&lang=en	@OpenOutcrier	Open Outcrier	$PG What did that Dec 74 put buyer know...		1	1	1.44892E+12	30/11/2015 13:49	/OpenOutcrier/status/671430815587287040
1572156043-48	https://twitter.com/search?l=en&q=%24pg%20OR%20%24PG%20since%3A2009-01-01%20until%3A2018-12-31&src=typd&lang=en	@ProcterGamble	Procter & Gamble	We’re continuing to return cash to shareholders with P&G’s latest dividend declaration, announced at P&G’s annual meeting of shareholders today in Cincinnati. We’ve paid a dividend for 128 consecutive years and increased it every year for 62 years. http://spr.ly/6012DfEc8 $PG pic.twitter.com/TpQBUngRpR	5	5	21	1.53909E+12	09/10/2018 06:46	/ProcterGamble/status/1049657358979407873
1572156043-192	https://twitter.com/search?l=en&q=%24pg%20OR%20%24PG%20since%3A2009-01-01%20until%3A2018-12-31&src=typd&lang=en	@carlquintanilla	Carl Quintanilla	$PG's response to Peltz: pic.twitter.com/Ehsiwl34MO		3	6	1.50473E+12	06/09/2017 14:51	/carlquintanilla/status/905549164976726017
1572156043-173	https://twitter.com/search?l=en&q=%24pg%20OR%20%24PG%20since%3A2009-01-01%20until%3A2018-12-31&src=typd&lang=en	@BluegrassCap	Bluegrass Capital	Peltz 25 minute interview re $PG, CPG industry https://www.cnbc.com/video/2017/10/06/watch-cnbcs-full-interview-with-billionaire-investor-nelson-peltz.html?play=1 …	2	6	50	1.50741E+12	07/10/2017 12:42	/BluegrassCap/status/916750576083496963
1572156043-594	https://twitter.com/search?l=en&q=%24pg%20OR%20%24PG%20since%3A2009-01-01%20until%3A2018-12-31&src=typd&lang=en	@JeffMacke	Jeff Macke	$PG gets an extra $300m for Pringles. Co will send thank you to $DMND execs once they know which prison to send it to. http://nyti.ms/y9ju2H	2	3	2	1.32933E+12	15/02/2012 11:55	/JeffMacke/status/169857459685560320
1572156043-142	https://twitter.com/search?l=en&q=%24pg%20OR%20%24PG%20since%3A2009-01-01%20until%3A2018-12-31&src=typd&lang=en	@arnabch01	Arnab	#obesity #Mentalhealth issues to pose severe challenge for #US #world #economy #CEO #fortune500 #startups encourage #employees to adopt #exercises #yoga #Pilates #fitness on high priority #GOOG $AAPL $MSFT $AMZN $FB $C $F $NFLX $GM $GE $XOM $WMT $PFE $KO $T $PG $HD $PEP $K $BA $Vpic.twitter.com/5d9VmBapDq	2	46	86	1.51153E+12	24/11/2017 06:38	/arnabch01/status/934053646928506880
1572156043-250	https://twitter.com/search?l=en&q=%24pg%20OR%20%24PG%20since%3A2009-01-01%20until%3A2018-12-31&src=typd&lang=en	@TripleDTrader	Dennis Dick	Sell imbalances still large in DOW components - $CAT -97K, $MRK -220K, $CVX -117K, $VZ -220K, $PFE -437K, $IBM -56K, $PG -123K, $GE -432K	3	5	4	1.48311E+12	7:18 AM - 30 Dec 2016	/TripleDTrader/status/814838082176512000
1572156043-684	https://twitter.com/search?l=en&q=%24pg%20OR%20%24PG%20since%3A2009-01-01%20until%3A2018-12-31&src=typd&lang=en	@SSTURN	Steve Sturner	FYI...4 out of 30 $DIA stocks are green. $MMM, $CAT and $PG = down 50 dow points.				1.23333E+12	9:59 AM - 30 Jan 2009	/SSTURN/status/1162149213
1572156043-27	https://twitter.com/search?l=en&q=%24pg%20OR%20%24PG%20since%3A2009-01-01%20until%3A2018-12-31&src=typd&lang=en	@DavidSchawel	David Schawel	Here is the chart of $FB vs $PG forward PE multiples pic.twitter.com/fn37xZNuiH	5	4	37	1.54274E+12	20/11/2018 11:48	/DavidSchawel/status/1064953753063890944
1572156043-587	https://twitter.com/search?l=en&q=%24pg%20OR%20%24PG%20since%3A2009-01-01%20until%3A2018-12-31&src=typd&lang=en	@businessinsider	Business Insider	Bill Ackman's Latest Bet Means Big Changes Are Coming For Procter And Gamble $PG by @bySamRohttp://read.bi/So0MSz			1	1.34227E+12	14/07/2012 04:55	/businessinsider/status/224109929412300800
1572156043-133	https://twitter.com/search?l=en&q=%24pg%20OR%20%24PG%20since%3A2009-01-01%20until%3A2018-12-31&src=typd&lang=en	@carlquintanilla	Carl Quintanilla	After a tough coupla weeks for @tide. $PG https://twitter.com/alexjamesfitz/status/960332788959449088 …	3	3	30	1.5178E+12	04/02/2018 19:05	/carlquintanilla/status/960333461914611712
1572156043-615	https://twitter.com/search?l=en&q=%24pg%20OR%20%24PG%20since%3A2009-01-01%20until%3A2018-12-31&src=typd&lang=en	@CNBC	CNBC	P&G $PG results beat but outlook is shy of estimates - shares are lower at first - get fresh quote here: http://bit.ly/lxY2nf		6	1	1.31254E+12	4:05 AM - 5 Aug 2011	/CNBC/status/99435956062523392
1572156043-371	https://twitter.com/search?l=en&q=%24pg%20OR%20%24PG%20since%3A2009-01-01%20until%3A2018-12-31&src=typd&lang=en	@barronsstckblog	Barron's Stocks Blog	Barron's Morning Movers: American Airlines, P&G Jump on Earnings; Tesla Climbs http://blogs.barrons.com/stockstowatchtoday/2015/10/23/morning-movers-american-airlines-procter-gamble-jump-on-earnings-tesla-climbs/ … @barronsonline $PG $TSLA $AAL $SKX	1	2	1	1.4456E+12	23/10/2015 05:36	/barronsstckblog/status/657536185624109058
1572156043-299	https://twitter.com/search?l=en&q=%24pg%20OR%20%24PG%20since%3A2009-01-01%20until%3A2018-12-31&src=typd&lang=en	@YahooFinance	Yahoo Finance	Midday #stock movers: $TWTR up on $AAPL talk; $BBY downgrade; $TSLA $PG $IBM $WDAY $AEO http://yhoo.it/2bsOWXL pic.twitter.com/7s3pIrU716		3	2	1.47128E+12	8:31 AM - 15 Aug 2016	/YahooFinance/status/765209228957155328
1572156043-556	https://twitter.com/search?l=en&q=%24pg%20OR%20%24PG%20since%3A2009-01-01%20until%3A2018-12-31&src=typd&lang=en	@XinfuCEOs	Xinfu	P&G CEO Bob McDonald Shares 3 Steps To Analytics-Driven Business http://www.informationweek.co.uk/global-cio/interviews/pg-ceo-shares-3-steps-to-analytics-drive/240148065 … $PG		2	1	1.36026E+12	07/02/2013 09:41	/XinfuCEOs/status/299558495953506304
1572156043-628	https://twitter.com/search?l=en&q=%24pg%20OR%20%24PG%20since%3A2009-01-01%20until%3A2018-12-31&src=typd&lang=en	@jimcramer	Jim Cramer	But many people who own tech stocks dont know what they own. They have to learn these are trading stocks. They are not $KMG or $PG or $KO		7	2	1.30055E+12	19/03/2011 08:12	/jimcramer/status/49126156661825536
1572156043-519	https://twitter.com/search?l=en&q=%24pg%20OR%20%24PG%20since%3A2009-01-01%20until%3A2018-12-31&src=typd&lang=en	@LaMonicaBuzz	Paul R. La Monica	Surprised Ackman didn't push for $PG to hire Ron Johnson as new CEO. Johnson could try cool new ideas like Martha Stewart toothpaste! $JCP		8	3	1.3694E+12	24/05/2013 05:24	/LaMonicaBuzz/status/337907029932912640
1572156043-459	https://twitter.com/search?l=en&q=%24pg%20OR%20%24PG%20since%3A2009-01-01%20until%3A2018-12-31&src=typd&lang=en	@Kiplinger	Kiplinger	$INTC, $MKC, $PG, $KMB, $JNJ plus other stocks to get dividends every month: http://mykip.co/Vxu8QD	1	3	2	1.40778E+12	12:05 PM - 11 Aug 2014	/Kiplinger/status/498908112385224704
1572156043-116	https://twitter.com/search?l=en&q=%24pg%20OR%20%24PG%20since%3A2009-01-01%20until%3A2018-12-31&src=typd&lang=en	@Rags_vs_Riches	headsortails2066	********** LOW RISK HIGH RETURN INVESTMENT ********** $AYTU Bioscience NASDAQ Gap fill @ $2.60 Huge Volume Unbelievable Accumulation Only 100 mill AUTHORIZED SHARES $LPCN $GENE $SYK $AMPE $LLY $JNJ $BSX $MON $ROCM $PG $FUSZ $TOPS #biotech #doctor #FDA #invest #stockspic.twitter.com/EmCdPYg7jt		4	7	1.5222E+12	27/03/2018 17:31	/Rags_vs_Riches/status/978791746049073155
1572156043-441	https://twitter.com/search?l=en&q=%24pg%20OR%20%24PG%20since%3A2009-01-01%20until%3A2018-12-31&src=typd&lang=en	@FluentInFinance	Wolf of Wall St.	Berkshire Hathaway & @WarrenBuffett agree to buy Duracell by trading $4.7 billion of $PG stock http://www.bloomberg.com/news/2014-11-13/berkshire-to-buy-duracell-from-p-g-for-6-4-billion-cash-stock.htm …pic.twitter.com/Y0gyCeMNHd		18	9	1.41589E+12	13/11/2014 07:43	/FluentInFinance/status/532906660097183745
1572156043-414	https://twitter.com/search?l=en&q=%24pg%20OR%20%24PG%20since%3A2009-01-01%20until%3A2018-12-31&src=typd&lang=en	@Mr_Eric_WSCS	Eric McWhinnie	10 Stocks That Pay Big Dividends for Your Portfolio http://www.cheatsheet.com/personal-finance/here-are-the-10-biggest-dividend-stocks-for-your-portfolio.html/ … $AAPL $PG $XOM		1	3	1.42705E+12	22/03/2015 12:21	/Mr_Eric_WSCS/status/579724623161360385
1572156043-580	https://twitter.com/search?l=en&q=%24pg%20OR%20%24PG%20since%3A2009-01-01%20until%3A2018-12-31&src=typd&lang=en	@YahooFinance	Yahoo Finance	Buffett's Berkshire slashes stock holdings http://yhoo.it/TCXtaY $JNJ $PG $KFT $INTC $GE $BRK-A $BRK-B		3	4	1.34498E+12	1:53 PM - 14 Aug 2012	/YahooFinance/status/235479285140439041
1572156043-296	https://twitter.com/search?l=en&q=%24pg%20OR%20%24PG%20since%3A2009-01-01%20until%3A2018-12-31&src=typd&lang=en	@biggercapital	Michael Bigger	$PLUG in $PG AGVs with automatic filing solution will be introduced soon. Kiva robots next?	1	2	5	1.47377E+12	13/09/2016 06:27	/biggercapital/status/775687464811896832
1572156043-260	https://twitter.com/search?l=en&q=%24pg%20OR%20%24PG%20since%3A2009-01-01%20until%3A2018-12-31&src=typd&lang=en	@BarbarianCap	Barbarian Capital	gong to guess $PG does not want to say "factory layoffs" so they go with "manufacturing enrollment" pic.twitter.com/0er8RS9Tx8	1	1	2	1.47977E+12	21/11/2016 15:44	/BarbarianCap/status/800832329119911936
1572156043-593	https://twitter.com/search?l=en&q=%24pg%20OR%20%24PG%20since%3A2009-01-01%20until%3A2018-12-31&src=typd&lang=en	@timseymour	Tim Seymour	RT “@EmergingMoney: Investors looking to profit from the 7% annual growth of Vietnam should consider $UL, $PG and $VNM http://bit.ly/zvaFJD ”		1	1	1.32993E+12	22/02/2012 09:03	/timseymour/status/172350696950206464
1572156043-614	https://twitter.com/search?l=en&q=%24pg%20OR%20%24PG%20since%3A2009-01-01%20until%3A2018-12-31&src=typd&lang=en	@YahooFinance	Yahoo Finance	#Stocks to watch today http://yhoo.it/o8HS0o $PG $VIA		5		1.31255E+12	6:05 AM - 5 Aug 2011	/YahooFinance/status/99465946820915200
1572156043-189	https://twitter.com/search?l=en&q=%24pg%20OR%20%24PG%20since%3A2009-01-01%20until%3A2018-12-31&src=typd&lang=en	@SaraEisen	Sara Eisen	Cincinnati Mayor comes out swinging for his hometown team.. weighs in on P&G proxy fight $PG https://twitter.com/JohnCranley/status/906186724417691649 …	2	30	44	1.50489E+12	08/09/2017 09:10	/SaraEisen/status/906188005874028544
1572156043-135	https://twitter.com/search?l=en&q=%24pg%20OR%20%24PG%20since%3A2009-01-01%20until%3A2018-12-31&src=typd&lang=en	@DougKass	Douglas Kass	Covered half my $pg short still large short $qqq and $iwm added to $intc Long @TSTRealMoneyPro	2	3	8	1.51762E+12	02/02/2018 19:23	/DougKass/status/959613168644382721
1572156043-33	https://twitter.com/search?l=en&q=%24pg%20OR%20%24PG%20since%3A2009-01-01%20until%3A2018-12-31&src=typd&lang=en	@ProcterGamble	Procter & Gamble	P&G is actively building strong Citizenship into how we deliver our business results. $PG pic.twitter.com/6sDJSAuigc	1	9	9	1.54171E+12	08/11/2018 14:56	/ProcterGamble/status/1060652184537391105
1572156043-150	https://twitter.com/search?l=en&q=%24pg%20OR%20%24PG%20since%3A2009-01-01%20until%3A2018-12-31&src=typd&lang=en	@miriamgottfried	Miriam Gottfried	P&G on Oct. 10: "Shareholders have spoken" and Peltz lost. http://on.wsj.com/2ijyLR7 P&G on Nov. 15: Peltz "is leading." http://on.wsj.com/2ijlzvq $PG	1	6	9	1.51079E+12	15/11/2017 15:49	/miriamgottfried/status/930930725049851908
1572156043-385	https://twitter.com/search?l=en&q=%24pg%20OR%20%24PG%20since%3A2009-01-01%20until%3A2018-12-31&src=typd&lang=en	@ProcterGamble	Procter & Gamble	We’re focused on the categories & brands that best leverage our strengths. http://www.annualreport.pg.com $PG #AnnualReportpic.twitter.com/7BMute43YT		13	9	1.44078E+12	9:29 AM - 28 Aug 2015	/ProcterGamble/status/637300954824601601
1572156043-622	https://twitter.com/search?l=en&q=%24pg%20OR%20%24PG%20since%3A2009-01-01%20until%3A2018-12-31&src=typd&lang=en	@Bloomberg	Bloomberg LP	Procter & Gamble’s Profit Rises 11%, Trailing Some Estimates http://bloom.bg/moIrph $PG		5		1.30399E+12	5:30 AM - 28 Apr 2011	/Bloomberg/status/63580735851864064
1572156043-453	https://twitter.com/search?l=en&q=%24pg%20OR%20%24PG%20since%3A2009-01-01%20until%3A2018-12-31&src=typd&lang=en	@IBDinvestors	Investors.com	Check out this chart of companies with a long-term winning streak, including Procter & Gamble and 3M http://ow.ly/BKAqn $PG $MMM $PEP		8	6	1.41135E+12	21/09/2014 18:50	/IBDinvestors/status/513867789913038848
1572156043-15	https://twitter.com/search?l=en&q=%24pg%20OR%20%24PG%20since%3A2009-01-01%20until%3A2018-12-31&src=typd&lang=en	@orionstafa	Option Trader	$SPY $PG Detailed trades every step of the way. Get them ever day @Tradealike lot of good traders Sending out alerts every day.pic.twitter.com/YqydjdVWyS	1	1	6	1.54472E+12	10:36 AM - 13 Dec 2018	/orionstafa/status/1073270405958418432
1572156043-678	https://twitter.com/search?l=en&q=%24pg%20OR%20%24PG%20since%3A2009-01-01%20until%3A2018-12-31&src=typd&lang=en	@iGriot	B	Bought $PG yesterday. Near 52-wk low; 3.10 div yield; over $8 billion levered free cash flow				1.23454E+12	13/02/2009 09:47	/iGriot/status/1206929295
1572156043-607	https://twitter.com/search?l=en&q=%24pg%20OR%20%24PG%20since%3A2009-01-01%20until%3A2018-12-31&src=typd&lang=en	@businessinsider	Business Insider	Barron's: Here Are The Top 10 Stocks For 2012 $BRKA $MET $SNY $STX $FCX $CMCSA $RDSA $PG by @bySamRohttp://read.bi/rxaApG		6	9	1.32353E+12	7:58 AM - 10 Dec 2011	/businessinsider/status/145517746829000704
1572156043-334	https://twitter.com/search?l=en&q=%24pg%20OR%20%24PG%20since%3A2009-01-01%20until%3A2018-12-31&src=typd&lang=en	@ArthurHill	Arthur Hill, CMT	Several old-school large-cap stocks hitting new highs the last five days: $T, $KO, $PEP, $TGT, $JNJ, $GE, $PG, $MCD, $MMM, $HON		1	1	1.45882E+12	24/03/2016 05:07	/ArthurHill/status/712974014906568704
1572156043-233	https://twitter.com/search?l=en&q=%24pg%20OR%20%24PG%20since%3A2009-01-01%20until%3A2018-12-31&src=typd&lang=en	@RBaillieul	Dependable Dividends	The 61st straight year $PG has increased its dividend. http://on.mktw.net/2p3NpjQ	1	1	4	1.49199E+12	4:00 AM - 12 Apr 2017	/RBaillieul/status/852114089560203264
1572156043-677	https://twitter.com/search?l=en&q=%24pg%20OR%20%24PG%20since%3A2009-01-01%20until%3A2018-12-31&src=typd&lang=en	@SnoopyJC	Joe Cool	10 stocks to fall in love with: http://tinyurl.com/bhjbxz $T $CAT $KO $XOM $GE $INTC $IBM $JNJ $MMM $PG				1.23464E+12	14/02/2009 12:31	/SnoopyJC/status/1210475368
1572156043-562	https://twitter.com/search?l=en&q=%24pg%20OR%20%24PG%20since%3A2009-01-01%20until%3A2018-12-31&src=typd&lang=en	@ProcterGamble	Procter & Gamble	McDonald: Global market share trends improved. [Infographic] $PG #earningspic.twitter.com/IvUPPhd0		6	1	1.35914E+12	12:35 PM - 25 Jan 2013	/ProcterGamble/status/294891168880287745
1572156043-639	https://twitter.com/search?l=en&q=%24pg%20OR%20%24PG%20since%3A2009-01-01%20until%3A2018-12-31&src=typd&lang=en	@Nasdaq	Nasdaq	"Be Like #Buffett" @TheOnlineInvest $BDX $COP $FISV $GE $IRM $JNJ $KFT $KO $MTB $NLC $PG $WMT $WPO http://bit.ly/d4EKqO		1	2	1.28216E+12	11:19 AM - 18 Aug 2010	/Nasdaq/status/21510185445
1572156043-553	https://twitter.com/search?l=en&q=%24pg%20OR%20%24PG%20since%3A2009-01-01%20until%3A2018-12-31&src=typd&lang=en	@FortuneMagazine	FORTUNE	Who knew a chewy cookie had so much power? How it altered $PG's destiny: http://bit.ly/XA8BbO		7	1	1.3608E+12	13/02/2013 16:00	/FortuneMagazine/status/301828255877582848
1572156043-666	https://twitter.com/search?l=en&q=%24pg%20OR%20%24PG%20since%3A2009-01-01%20until%3A2018-12-31&src=typd&lang=en	@andreawass	Andrea Wasserman	Target & P&G make an older demographic work 4 them: http://bit.ly/nko72. Shows Chico's & Coldwater Crk could do better. $TGT $PG $CHS $CWTR				1.24024E+12	9:02 AM - 20 Apr 2009	/andreawass/status/1566504976
1572156043-508	https://twitter.com/search?l=en&q=%24pg%20OR%20%24PG%20since%3A2009-01-01%20until%3A2018-12-31&src=typd&lang=en	@hmeisler	Helene Meisler	ex WFC it's the DOW MT @SconsetCapital:@StockTwits Buffetts 7 biggest hldings 1.) $WFC 2.) $KO 3.) $IBM 4.) $AXP 5.) $PG 6.) $WMT 7.) $XOM	4	1	2	1.38447E+12	14/11/2013 15:25	/hmeisler/status/401113647574835200
1572156043-344	https://twitter.com/search?l=en&q=%24pg%20OR%20%24PG%20since%3A2009-01-01%20until%3A2018-12-31&src=typd&lang=en	@SaraEisen	Sara Eisen	New devaluation of Bolivar matters for Kellogg, Pepsi, Mondelez, P&G & more. see recent reports. $k $pep $mdlz $pg http://bit.ly/1UaOcaT	2	7	10	1.45582E+12	18/02/2016 12:44	/SaraEisen/status/700405538924994560
1572156043-308	https://twitter.com/search?l=en&q=%24pg%20OR%20%24PG%20since%3A2009-01-01%20until%3A2018-12-31&src=typd&lang=en	@SquawkCNBC	Squawk Box	EARNINGS ALERT: @ProcterGamble EPS beats $0.79 (adj.) vs. $0.74 (est.) • revs. beat $16.102B vs. $15.832B (est.) $PG		3	3	1.47014E+12	4:04 AM - 2 Aug 2016	/SquawkCNBC/status/760431158744248320
1572156043-428	https://twitter.com/search?l=en&q=%24pg%20OR%20%24PG%20since%3A2009-01-01%20until%3A2018-12-31&src=typd&lang=en	@MaxGanik	Max Ganik	There is literally not one stock that is up on earnings. Every stock tanked, $MMM, $DD, $PG, $FCX, $CAT, $AAL, $MSFT	5	11	11	1.42237E+12	6:46 AM - 27 Jan 2015	/MaxGanik/status/560071386384052224
1572156043-154	https://twitter.com/search?l=en&q=%24pg%20OR%20%24PG%20since%3A2009-01-01%20until%3A2018-12-31&src=typd&lang=en	@ProcterGamble	Procter & Gamble	Over the past year, 13 of our leading brands were market share leaders among millennials. $PG http://www.pginvestor.com/event pic.twitter.com/IKPRFWYbeC	3	5	18	1.51077E+12	15/11/2017 11:15	/ProcterGamble/status/930861715025289216
1572156043-661	https://twitter.com/search?l=en&q=%24pg%20OR%20%24PG%20since%3A2009-01-01%20until%3A2018-12-31&src=typd&lang=en	@MorningstarInc	Morningstar, Inc.	Two Picks in the Household and Personal Care Space: Procter & Gamble $PG and Energizer $ENR http://bit.ly/1fULxZ				1.24828E+12	22/07/2009 08:20	/MorningstarInc/status/2779369175
1572156043-85	https://twitter.com/search?l=en&q=%24pg%20OR%20%24PG%20since%3A2009-01-01%20until%3A2018-12-31&src=typd&lang=en	@davidsettle42	David Settle, CMT	06/13/18 - View today's #MarketOutlook from @Market_Scholars here: https://wp.me/p9upfx-1ui Discussed: $SPY $IWM $EEM $EFA $GLD $TLT $USO $UUP $BTC $XLV $XLK $XLY $XLP $PG	3	26	95	1.52895E+12	13/06/2018 20:31	/davidsettle42/status/1007103239290904577
1572156043-159	https://twitter.com/search?l=en&q=%24pg%20OR%20%24PG%20since%3A2009-01-01%20until%3A2018-12-31&src=typd&lang=en	@businessinsider	Business Insider	Procter and Gamble slides after claiming victory in biggest proxy fight in history $PG http://read.bi/2ydgOvF pic.twitter.com/UTZ0IsVo1G		7	4	1.50765E+12	10/10/2017 08:10	/businessinsider/status/917769402912792576
1572156043-543	https://twitter.com/search?l=en&q=%24pg%20OR%20%24PG%20since%3A2009-01-01%20until%3A2018-12-31&src=typd&lang=en	@RichChartMan	Ricky	A few names we highlighted last Friday approaching key levels: $HD, $BA, $NKE.. $PG held the breakout area.			1	1.36545E+12	11:52 AM - 8 Apr 2013	/RichChartMan/status/321334681561874432
1572156043-598	https://twitter.com/search?l=en&q=%24pg%20OR%20%24PG%20since%3A2009-01-01%20until%3A2018-12-31&src=typd&lang=en	@Street_Insider	Streetinsider.com	WSJ now reporting that Procter & Gamble $PG is unlikely to sell Pringles to Diamond Foods $DMDN		3		1.32874E+12	08/02/2012 14:59	/Street_Insider/status/167366879550246913
1572156043-499	https://twitter.com/search?l=en&q=%24pg%20OR%20%24PG%20since%3A2009-01-01%20until%3A2018-12-31&src=typd&lang=en	@ProcterGamble	Procter & Gamble	We're continuing our long-standing tradition of returning cash to shareholders with today’s quarterly dividend: http://news.pg.com/press-release/pg-corporate-announcements/pg-declares-quarterly-dividend-9 … $PG		3	4	1.38972E+12	11:03 AM - 14 Jan 2014	/ProcterGamble/status/423153463707443201
1572156043-232	https://twitter.com/search?l=en&q=%24pg%20OR%20%24PG%20since%3A2009-01-01%20until%3A2018-12-31&src=typd&lang=en	@RBaillieul	Dependable Dividends	"What do they sell?" "Shampoo. Razors. Shampoo." "Nah, I need something with more growth." $PG pic.twitter.com/Sk5ixiUjwm		1	4	1.492E+12	4:05 AM - 12 Apr 2017	/RBaillieul/status/852115419901112321
1572156043-507	https://twitter.com/search?l=en&q=%24pg%20OR%20%24PG%20since%3A2009-01-01%20until%3A2018-12-31&src=typd&lang=en	@ProcterGamble	Procter & Gamble	“We’re focusing on growing in the #HealthCare space—expanding into new markets, brands, categories.” -CFO Moeller http://www.pginvestor.com/phoenix.zhtml?c=104574&p=irol-EventDetails&EventId=5053838 … $PG		5	5	1.38487E+12	19/11/2013 06:54	/ProcterGamble/status/402797153237491712
1572156043-340	https://twitter.com/search?l=en&q=%24pg%20OR%20%24PG%20since%3A2009-01-01%20until%3A2018-12-31&src=typd&lang=en	@drastichs	Stanislav Drastich	#bullish #stocks $ABX $AMAT $CVX $EMC $FB $GE $GG $INTC $KO $MSFT $PG $T $VTR $VZ $X $XOM Additional information http://tinyurl.com/huv2nu8	1		1	1.45778E+12	12/03/2016 04:19	/drastichs/status/708613429263769600
1572156043-575	https://twitter.com/search?l=en&q=%24pg%20OR%20%24PG%20since%3A2009-01-01%20until%3A2018-12-31&src=typd&lang=en	@jimcramer	Jim Cramer	As i said this morning on SOTS, the money just rotates to another area. Today it's $PG, $CAG, $GE, $JNJ, $KFT. Positive		2	1	1.34817E+12	20/09/2012 12:25	/jimcramer/status/248865576594857984
1572156043-214	https://twitter.com/search?l=en&q=%24pg%20OR%20%24PG%20since%3A2009-01-01%20until%3A2018-12-31&src=typd&lang=en	@SaraEisen	Sara Eisen	Peltz's Trian files notice for board seat at P&G: Source close to the matter $pg		3	7	1.49762E+12	16/06/2017 07:38	/SaraEisen/status/875724291861557248
1572156043-391	https://twitter.com/search?l=en&q=%24pg%20OR%20%24PG%20since%3A2009-01-01%20until%3A2018-12-31&src=typd&lang=en	@TheStreet	TheStreet	Beards are in style -- and that's eating away at Procter Gamble's profit http://bit.ly/1OSVFGZ $PG		5	3	1.43839E+12	31/07/2015 17:52	/TheStreet/status/627280607073173504
1572156043-657	https://twitter.com/search?l=en&q=%24pg%20OR%20%24PG%20since%3A2009-01-01%20until%3A2018-12-31&src=typd&lang=en	@asues	Adam	Well written article on $PG - FCF machine + dividends. 3 billion times a DAY someone uses a $PG product http://is.gd/2cIUU				1.25005E+12	7:58 PM - 11 Aug 2009	/asues/status/3258017789
1572156043-413	https://twitter.com/search?l=en&q=%24pg%20OR%20%24PG%20since%3A2009-01-01%20until%3A2018-12-31&src=typd&lang=en	@askslim	Steve Miller	#stockmarket switches from purge to surge. What now? Ask SLM 12ct @tastytrade. Today $XLP & consumer #stocks. $$ $PG $CL $CLX $PM $JNJ $KMB		2	2	1.42834E+12	8:54 AM - 6 Apr 2015	/askslim/status/585108255711428608
1572156043-339	https://twitter.com/search?l=en&q=%24pg%20OR%20%24PG%20since%3A2009-01-01%20until%3A2018-12-31&src=typd&lang=en	@OpenOutcrier	Open Outcrier	RECAP 3/15 Unusual Puts (2/4): $RIG Jan-18 8 P $VALE Mar 3 P $PG Mar 80 P $SYMC Jan-18 6 P $ABX Apr 13 P $SUNE May 1.5 P $TSO Mar 85 P		1	3	1.45807E+12	15/03/2016 13:03	/OpenOutcrier/status/709832467604058112
1572156043-31	https://twitter.com/search?l=en&q=%24pg%20OR%20%24PG%20since%3A2009-01-01%20until%3A2018-12-31&src=typd&lang=en	@AndysCycles	Market Musings	$SPX executives and directors filing to sell at least 5% last week. $ADS $CMG $BDX $MSFT $AKAM $LMT $MGM $EL $AMZN $HPQ $FFIV $AXP $JNJ $ARE $EA $CTXS $EQR $IDXX $AON $CI $HAS $ESRX $WLTW $VRSN $ACN $BLL $PG $AVB $NOC $IPG $PKI $BBT $NSC $WCGpic.twitter.com/qcCkaL9inS	7	14	18	1.54186E+12	10/11/2018 08:35	/AndysCycles/status/1061281157038260224
1572156043-218	https://twitter.com/search?l=en&q=%24pg%20OR%20%24PG%20since%3A2009-01-01%20until%3A2018-12-31&src=typd&lang=en	@CBOE	Cboe	Retail review on $JWN, $M, and $KSS. $SNAP anticipation rises. Tom White on $JWN, $PG, and $MCD. Host @AngieMiles. http://bit.ly/2qsaVsb pic.twitter.com/AldP67F0IX		4	8	1.49444E+12	10/05/2017 12:14	/CBOE/status/862385356141993985
1572156043-238	https://twitter.com/search?l=en&q=%24pg%20OR%20%24PG%20since%3A2009-01-01%20until%3A2018-12-31&src=typd&lang=en	@YahooFinance	Yahoo Finance	Today’s #Stocks Winners: $STI, $EMES, $PG https://yhoo.it/2kbwWIe pic.twitter.com/ssejaaR11J		5	4	1.48495E+12	2:13 PM - 20 Jan 2017	/YahooFinance/status/822552756653322242
1572156043-244	https://twitter.com/search?l=en&q=%24pg%20OR%20%24PG%20since%3A2009-01-01%20until%3A2018-12-31&src=typd&lang=en	@eWhispers	Earnings Whispers	#earnings before the open tomorrow - $GE $SLB $RF $PG $STI $CFG $SYF $ABCB $KSU $COL http://eps.sh/cal pic.twitter.com/7yl4XbsffD		9	10	1.48484E+12	9:33 AM - 19 Jan 2017	/eWhispers/status/822119846943064064
1572156043-460	https://twitter.com/search?l=en&q=%24pg%20OR%20%24PG%20since%3A2009-01-01%20until%3A2018-12-31&src=typd&lang=en	@DividendSheet	Dividend Yield	Dividend Kings: 15 Stocks With The Longest Dividend Growth History - http://stks.co/g0vah - $KO $PG $MMM and more...		2	2	1.4077E+12	12:08 PM - 10 Aug 2014	/DividendSheet/status/498546371864309760
1572156043-261	https://twitter.com/search?l=en&q=%24pg%20OR%20%24PG%20since%3A2009-01-01%20until%3A2018-12-31&src=typd&lang=en	@thebrandindex	Eric Clark	Wow 8 of our Top 200 Brands have 50+ years of rising dividends: $JNJ $KO $PG $GPC $MMM $CL $LOW $HRL well done, I'm gonna guess beat $SPY !!		1	1	1.47974E+12	21/11/2016 09:16	/thebrandindex/status/800734554558328833
1572156043-336	https://twitter.com/search?l=en&q=%24pg%20OR%20%24PG%20since%3A2009-01-01%20until%3A2018-12-31&src=typd&lang=en	@JustinPulitzer	Justin Pulitzer	MOC pretty much has everything for sale $XOM $PG $JNJ $UPS $V $UTX $PPG $DIS $CVX $HD $FDX	1	1	4	1.45867E+12	22/03/2016 12:24	/JustinPulitzer/status/712359198529560576
1572156043-212	https://twitter.com/search?l=en&q=%24pg%20OR%20%24PG%20since%3A2009-01-01%20until%3A2018-12-31&src=typd&lang=en	@rtclark	Thompson Clark	Link to Trian slide deck $PG https://www.sec.gov/Archives/edgar/data/80424/000090266417002945/p17-1516exhibit1.pdf …		1	12	1.50029E+12	17/07/2017 04:29	/rtclark/status/886910608863637504
1572156043-90	https://twitter.com/search?l=en&q=%24pg%20OR%20%24PG%20since%3A2009-01-01%20until%3A2018-12-31&src=typd&lang=en	@TheStreet	TheStreet	Is $PG headed toward a major breakup? Here's what Nelson Peltz told @JimCramer: https://buff.ly/2JBWWZL @TheDealNewsroompic.twitter.com/7m7Nqe0N2K		11	24	1.52839E+12	07/06/2018 08:40	/TheStreet/status/1004749897390796800
1572156043-403	https://twitter.com/search?l=en&q=%24pg%20OR%20%24PG%20since%3A2009-01-01%20until%3A2018-12-31&src=typd&lang=en	@TheStreet	TheStreet	"Leadership is very supportive about creating a learning and growing type of culture." We're talking $PG CEO http://buff.ly/1GflZru		3	4	1.43407E+12	11/06/2015 18:00	/TheStreet/status/609163383364042752
1572156043-561	https://twitter.com/search?l=en&q=%24pg%20OR%20%24PG%20since%3A2009-01-01%20until%3A2018-12-31&src=typd&lang=en	@YahooFinance	Yahoo Finance	S&P 500 heading for its longest winning streak since 2004; strong #earnings from $PG and $SBUX (via @AP) http://yhoo.it/14eg5nN		12	2	1.35915E+12	1:21 PM - 25 Jan 2013	/YahooFinance/status/294902715723706368
1572156043-165	https://twitter.com/search?l=en&q=%24pg%20OR%20%24PG%20since%3A2009-01-01%20until%3A2018-12-31&src=typd&lang=en	@StartupCincy	StartupCincy	#StartupCincy also checking in for the $PG annual meeting this AM! #SWCincy #PGshareholdervotehttps://twitter.com/TomoboxHQ/status/917749012144558080 …		4	7	1.50764E+12	10/10/2017 06:55	/StartupCincy/status/917750481379844097
1572156043-665	https://twitter.com/search?l=en&q=%24pg%20OR%20%24PG%20since%3A2009-01-01%20until%3A2018-12-31&src=typd&lang=en	@janewells	janewells	Gillette wants men completely hairless. Has video on how to shave groin. $PG http://tinyurl.com/pcns7l				1.24396E+12	02/06/2009 09:46	/janewells/status/2005492654
1572156043-527	https://twitter.com/search?l=en&q=%24pg%20OR%20%24PG%20since%3A2009-01-01%20until%3A2018-12-31&src=typd&lang=en	@valuewalk	ValueWalk	Ackman- $PG Sohn Conference Slides http://stks.co/jV1J		1	1	1.36819E+12	10/05/2013 06:16	/valuewalk/status/332846599157972995
1572156043-534	https://twitter.com/search?l=en&q=%24pg%20OR%20%24PG%20since%3A2009-01-01%20until%3A2018-12-31&src=typd&lang=en	@MONEY	Money	For income, should you buy the stock or the bond? How to play 6 blue chips now: http://money.us/ZOCwdB $XOM $KO $PG $GE $INTC $T	1	1	2	1.36682E+12	8:31 AM - 24 Apr 2013	/MONEY/status/327082278574510082
1572156043-276	https://twitter.com/search?l=en&q=%24pg%20OR%20%24PG%20since%3A2009-01-01%20until%3A2018-12-31&src=typd&lang=en	@DividendGrowth	Dividend Investor	Building a Core Dividend Growth Portfolio With These Eight Companies http://www.dividendgrowthinvestor.com/2016/11/building-core-dividend-growth-portfolio.html … $GPC $DIS $BLK $STT $WFC $HAS $MMM $CVX $PG		2	4	1.4787E+12	09/11/2016 07:44	/DividendGrowth/status/796362884720762880
1572156043-548	https://twitter.com/search?l=en&q=%24pg%20OR%20%24PG%20since%3A2009-01-01%20until%3A2018-12-31&src=typd&lang=en	@barronsonline	Barron's	Don't Worry, Be Bullish... Happy April Fool's Day! http://on.barrons.com/14uB0EI via @barronsonline $HPQ $BBY $RSH $AMZN $PG $CL $CLX $K $GIS	1	3	1	1.36485E+12	1:05 PM - 1 Apr 2013	/barronsonline/status/318816345032630273
1572156043-511	https://twitter.com/search?l=en&q=%24pg%20OR%20%24PG%20since%3A2009-01-01%20until%3A2018-12-31&src=typd&lang=en	@YahooFinance	Yahoo Finance	"Crest toothpaste: Go ahead. Eat all that candy" http://yhoo.it/1dTgwdZ (via @CNBC): $PG #Halloween		2	1	1.38323E+12	31/10/2013 08:44	/YahooFinance/status/395939416738631681
1572156043-425	https://twitter.com/search?l=en&q=%24pg%20OR%20%24PG%20since%3A2009-01-01%20until%3A2018-12-31&src=typd&lang=en	@BenzingaPro	BenzingaPro	Get Real Time Earnings Alerts at @BenzingaPro $AAPL $MSFT $CAT $BMY $PFE $T $X $YHOO $PG Type code 2015 to save 30 percent	1	5	1	1.42237E+12	9:03 AM - 27 Jan 2015	/BenzingaPro/status/560105844377784320
1572156043-185	https://twitter.com/search?l=en&q=%24pg%20OR%20%24PG%20since%3A2009-01-01%20until%3A2018-12-31&src=typd&lang=en	@OptionsHawk	Joe Kunkle	Delivering Alpha Conf. tomorrow, tend to see some nice pops that explain recent options action, eye on $TRN $ILG $AAP $PG $DVA	3	3	17	1.50517E+12	11/09/2017 17:04	/OptionsHawk/status/907394472958418945
1572156043-315	https://twitter.com/search?l=en&q=%24pg%20OR%20%24PG%20since%3A2009-01-01%20until%3A2018-12-31&src=typd&lang=en	@mmtul	mmtul	Let's see, 5 yrs. ago $PG was selling at $65, making 3.93. Now it's selling at about $86, making a little less. Such a deal.	4	3	5	1.46842E+12	13/07/2016 08:30	/mmtul/status/753250152228458496
1572156043-224	https://twitter.com/search?l=en&q=%24pg%20OR%20%24PG%20since%3A2009-01-01%20until%3A2018-12-31&src=typd&lang=en	@Retail_Guru	Rahul Sharma	Key question when US consumer confidence surging: why is spend on basics struggling? Colgate's US topline at -6% shockingly bad $CL $PG	2	2	5	1.49338E+12	5:04 AM - 28 Apr 2017	/Retail_Guru/status/857928501139320833
1572156043-59	https://twitter.com/search?l=en&q=%24pg%20OR%20%24PG%20since%3A2009-01-01%20until%3A2018-12-31&src=typd&lang=en	@realmoney	Real Money	The latest from @jimcramer These Sleeper Stocks Are Making a Huge Comeback $KMB $PG $GIS $K $PEP $SPG $JCP $VTR https://buff.ly/2OUlxrZ pic.twitter.com/o5tZ4GvM21	1	1	5	1.53477E+12	4:43 AM - 20 Aug 2018	/realmoney/status/1031506887936823296
1572156043-17	https://twitter.com/search?l=en&q=%24pg%20OR%20%24PG%20since%3A2009-01-01%20until%3A2018-12-31&src=typd&lang=en	@BrandonVanZee	𝐁𝐫𝐚𝐧𝐝𝐨𝐧 𝐕𝐚𝐧 𝐙𝐞𝐞	Procterlicious! $PG surging to new highs. #DividendMtRushmorepic.twitter.com/Bd966nfe8q	1	4	23	1.54472E+12	8:48 AM - 13 Dec 2018	/BrandonVanZee/status/1073243343398653953
1572156043-169	https://twitter.com/search?l=en&q=%24pg%20OR%20%24PG%20since%3A2009-01-01%20until%3A2018-12-31&src=typd&lang=en	@ProcterGamble	Procter & Gamble	P&G innovation drivers brand leadership. These big brands are #1 because they perform better. $PG http://pginvestor.com pic.twitter.com/peclybbqXp	1	22	25	1.50764E+12	10/10/2017 06:41	/ProcterGamble/status/917746949658415109
1572156043-650	https://twitter.com/search?l=en&q=%24pg%20OR%20%24PG%20since%3A2009-01-01%20until%3A2018-12-31&src=typd&lang=en	@ForbesLife	ForbesLife	Yo Ma! The World's Richest Moms http://tinyurl.com/33jrh29 $PG $EBAY $DIS		4		1.27309E+12	05/05/2010 12:17	/ForbesLife/status/13442722276
1572156043-347	https://twitter.com/search?l=en&q=%24pg%20OR%20%24PG%20since%3A2009-01-01%20until%3A2018-12-31&src=typd&lang=en	@DDCapitalFund	Marco Di Dionisio	$PG rising wedge on daily & weekly with staples near ath's. Keep an eye on it this one going forward $XLPpic.twitter.com/pXGfQxTyjt		1	4	1.45575E+12	17/02/2016 15:57	/DDCapitalFund/status/700091823306334209
1572156043-215	https://twitter.com/search?l=en&q=%24pg%20OR%20%24PG%20since%3A2009-01-01%20until%3A2018-12-31&src=typd&lang=en	@davidsettle42	David Settle, CMT	ICYMI: 05/26/17 - View today's Market Forecast here: http://youtu.be/iweE2iKCDIc Discussed: $SPX $IWM $TLT $USO $UUP $EEM $XLP $PG #Investools		1	6	1.49614E+12	30/05/2017 04:45	/davidsettle42/status/869520012800688128
1572156043-673	https://twitter.com/search?l=en&q=%24pg%20OR%20%24PG%20since%3A2009-01-01%20until%3A2018-12-31&src=typd&lang=en	@PeterLeenhouts	𝙿𝚎𝚝𝚎𝚛 𝙻𝚎𝚎𝚗𝚑𝚘𝚞𝚝𝚜	Buffett reduces stake in $JNJ and $PG - Is that a sign that he thinks the market is turning or is he just getting out?				1.23497E+12	18/02/2009 07:15	/PeterLeenhouts/status/1222877886
1572156043-325	https://twitter.com/search?l=en&q=%24pg%20OR%20%24PG%20since%3A2009-01-01%20until%3A2018-12-31&src=typd&lang=en	@theofrancis	Theo Francis	Whale vs. giant squid: Walmart & P&G duel in the aisles, from @sarahnassauer & @sharonterlep: http://on.wsj.com/261bUL8 on @WSJ $WMT $PG		1	3	1.46602E+12	15/06/2016 12:17	/theofrancis/status/743160551971356672
1572156043-437	https://twitter.com/search?l=en&q=%24pg%20OR%20%24PG%20since%3A2009-01-01%20until%3A2018-12-31&src=typd&lang=en	@Sital	Sital S. Patel	This is why Warren Buffett made the Duracell deal: http://www.marketwatch.com/story/duracell-deal-is-a-typical-warren-buffett-play-at-a-discount-2014-11-13?mod=mw_share_twitter&n_play=5464f0b3e4b037abf859023f … $BRK.A $BRK.B $PG pic.twitter.com/ABHh3VHHRl		23	20	1.4159E+12	13/11/2014 10:57	/Sital/status/532955394977849344
1572156043-201	https://twitter.com/search?l=en&q=%24pg%20OR%20%24PG%20since%3A2009-01-01%20until%3A2018-12-31&src=typd&lang=en	@eWhispers	Earnings Whispers	AM #earnings $TWTR $VZ $CELG $CLF $NOK $MA $LUV $BMY $MGM $UPS $RTN $SIRI $CMCSA $DOW $COP $MT $PG $ALXN $GNC $CHTR http://eps.sh/cal pic.twitter.com/feIXOVTC91		25	28	1.50109E+12	26/07/2017 10:10	/eWhispers/status/890258020965470208
1572156043-38	https://twitter.com/search?l=en&q=%24pg%20OR%20%24PG%20since%3A2009-01-01%20until%3A2018-12-31&src=typd&lang=en	@BuySideTrade	BuySideTrade	A few of the larger (not all) DARK POOLS prints/trades for Tuesday October 30th...... $GE - Very large 3 million share print/trade at $10.30 $IBM - 1.2 million share print/trade at $117.06 $PG - 1.1 million at $89.13 $TJX 1.4 million at $108.85pic.twitter.com/aMZQDqu3lP	1	16	28	1.54092E+12	30/10/2018 11:09	/BuySideTrade/status/1057333604597014528
1572156043-541	https://twitter.com/search?l=en&q=%24pg%20OR%20%24PG%20since%3A2009-01-01%20until%3A2018-12-31&src=typd&lang=en	@SimonettiLauren	Lauren Simonetti	9 Dow stocks hitting highs, $DIS $HD $PG $TRV $JNJ at all-time highs #wallstreetrally @FoxBusiness	2	6	2	1.36673E+12	7:06 AM - 23 Apr 2013	/SimonettiLauren/status/326698568318607360
1572156043-327	https://twitter.com/search?l=en&q=%24pg%20OR%20%24PG%20since%3A2009-01-01%20until%3A2018-12-31&src=typd&lang=en	@ElliotTurn	Elliot Turner	Berkshire sales of $T and $PG are a good testament to how obscenely expensive staples are nowadays.	1		6	1.4634E+12	16/05/2016 04:56	/ElliotTurn/status/732177897113423873
1572156043-559	https://twitter.com/search?l=en&q=%24pg%20OR%20%24PG%20since%3A2009-01-01%20until%3A2018-12-31&src=typd&lang=en	@themotleyfool	The Motley Fool	No. 4: Tide is actually made from 100% pureed Smurf. 3 surprises in Procter & Gamble's earnings report: http://mot.ly/WlwsLA $PG		7	1	1.3594E+12	12:31 PM - 28 Jan 2013	/themotleyfool/status/295977296689512448
1572156043-357	https://twitter.com/search?l=en&q=%24pg%20OR%20%24PG%20since%3A2009-01-01%20until%3A2018-12-31&src=typd&lang=en	@tierrapartners	Tierra Partners	$PG sues Dollar Shave Club > that'll dampen their TV ad budget pic.twitter.com/W2Fo5PJSAn	1	2	3	1.45036E+12	7:55 AM - 17 Dec 2015	/tierrapartners/status/677502403873239040
1572156043-498	https://twitter.com/search?l=en&q=%24pg%20OR%20%24PG%20since%3A2009-01-01%20until%3A2018-12-31&src=typd&lang=en	@Retail_Guru	Rahul Sharma	Unilever saw a smart recovery in EM sales growth (+8.4%); Lat Am returned to double digit growth & Asia healthy as well $UN $PG $CL $KO $PM		2	2	1.39031E+12	7:26 AM - 21 Jan 2014	/Retail_Guru/status/425635485369643008
1572156043-124	https://twitter.com/search?l=en&q=%24pg%20OR%20%24PG%20since%3A2009-01-01%20until%3A2018-12-31&src=typd&lang=en	@Stocktwits	Stocktwits	The 5 WORST Dow stocks of the year so far. It’s not pretty: $GE -20% $CVX -13% $PG -12.5% $XOM -12.3% $AAPL -11.6% https://stocktwits.com/suriNotes/message/112455728 …pic.twitter.com/QFOqT9soWl	17	85	113	1.51838E+12	11/02/2018 14:07	/Stocktwits/status/962795307984674816
1572156043-544	https://twitter.com/search?l=en&q=%24pg%20OR%20%24PG%20since%3A2009-01-01%20until%3A2018-12-31&src=typd&lang=en	@dogwiIIhunt	name cant be blank	Surprising number of allegations that Amazon sells fake Gillette Mach 3 cartridges $AMZN $PG http://www.amazon.com/Gillette-Mach3-Turbo-Cartridges-Count/dp/B000277P5E … http://www.amazon.com/Gillette-Mach3-Cartridges-15-Count/dp/B0039LMTHE/ref=sr_1_1?s=hpc&ie=UTF8&qid=1365369737&sr=1-1&keywords=mach+3 …			1	1.36537E+12	2:22 PM - 7 Apr 2013	/dogwiIIhunt/status/321010137722671105
1572156043-654	https://twitter.com/search?l=en&q=%24pg%20OR%20%24PG%20since%3A2009-01-01%20until%3A2018-12-31&src=typd&lang=en	@businessinsider	Business Insider	Retailers Gutting The Consumer Staples Companies $PG $UL $WMT $TGT http://bit.ly/17re6k				1.25122E+12	9:51 AM - 25 Aug 2009	/businessinsider/status/3538157408
1572156043-513	https://twitter.com/search?l=en&q=%24pg%20OR%20%24PG%20since%3A2009-01-01%20until%3A2018-12-31&src=typd&lang=en	@MarketWatch	MarketWatch	Key upcoming earnings reports we're monitoring: $PG $UPS $MCO http://on.mktw.net/1aaFhRj #EarningsWall	1	4	1	1.38268E+12	25/10/2013 00:01	/MarketWatch/status/393633306824425472
1572156043-683	https://twitter.com/search?l=en&q=%24pg%20OR%20%24PG%20since%3A2009-01-01%20until%3A2018-12-31&src=typd&lang=en	@AtomicPennyZ	AtomicPennies.com/kr	Cramer says buy Proctor & Gamble $PG below $53, w're there! http://tinyurl.com/crbjjc				1.23359E+12	02/02/2009 08:24	/AtomicPennyZ/status/1170025713
1572156043-378	https://twitter.com/search?l=en&q=%24pg%20OR%20%24PG%20since%3A2009-01-01%20until%3A2018-12-31&src=typd&lang=en	@JustinPulitzer	Justin Pulitzer	$KO trading 22.54X PE just so people can chase 3.42% Dividend. $PG is 22.66X w/ 3.82% Div. Rate hikes will cream these stocks cc @jimcramer		2	6	1.44234E+12	15/09/2015 10:33	/JustinPulitzer/status/643839957086420992
1572156043-127	https://twitter.com/search?l=en&q=%24pg%20OR%20%24PG%20since%3A2009-01-01%20until%3A2018-12-31&src=typd&lang=en	@BrandonVanZee	𝐁𝐫𝐚𝐧𝐝𝐨𝐧 𝐕𝐚𝐧 𝐙𝐞𝐞	$PG hit the dividend support line (green) for the first time since early 2016 earlier this week when it touched $81.37. If the general markets don't melt down here, I would have a reasonable expectation of stabilization in PG's price. #DGI #DividendAristocrats #DividendMtRushmorepic.twitter.com/v4NpXoni4I	1	12	47	1.51805E+12	07/02/2018 17:27	/BrandonVanZee/status/961395970285166593
1572156043-51	https://twitter.com/search?l=en&q=%24pg%20OR%20%24PG%20since%3A2009-01-01%20until%3A2018-12-31&src=typd&lang=en	@carlquintanilla	Carl Quintanilla	"Two weeks ago, the company lobbied to have more than a dozen imported goods left off the list ..." $PG https://twitter.com/nmeyersohn/status/1043108653899894784 …	2	6	7	1.53753E+12	21/09/2018 05:17	/carlquintanilla/status/1043112032491511808
1572156043-592	https://twitter.com/search?l=en&q=%24pg%20OR%20%24PG%20since%3A2009-01-01%20until%3A2018-12-31&src=typd&lang=en	@FortuneMagazine	FORTUNE	Exclusive: P&G beauty chief Virginia Drosos will step down as the company moves its beauty HQ to Singapore http://bit.ly/JYZhn2 $PG		12	2	1.33666E+12	10/05/2012 08:16	/FortuneMagazine/status/200605240712626176
1572156043-487	https://twitter.com/search?l=en&q=%24pg%20OR%20%24PG%20since%3A2009-01-01%20until%3A2018-12-31&src=typd&lang=en	@LaMonicaBuzz	Paul R. La Monica	If I got a $ every time I spotted somebody in media writing Proctor & Gamble instead of Procter & Gamble, I'd be richer than Buffett. $PG		3	3	1.39827E+12	10:32 AM - 23 Apr 2014	/LaMonicaBuzz/status/459022088049668096
1572156043-589	https://twitter.com/search?l=en&q=%24pg%20OR%20%24PG%20since%3A2009-01-01%20until%3A2018-12-31&src=typd&lang=en	@businessinsider	Business Insider	STOCKS ERASE LOSSES: Here's What You Need To Know $WFC $PG $BA $FAST by @ericgplatthttp://read.bi/MnzxT6	1	1	2	1.34212E+12	12/07/2012 13:00	/businessinsider/status/223507056110473216
1572156043-282	https://twitter.com/search?l=en&q=%24pg%20OR%20%24PG%20since%3A2009-01-01%20until%3A2018-12-31&src=typd&lang=en	@FoxBusiness	FOX Business	Procter & Gamble's 1Q results topped expectations. #Earnings $PG http://fxn.ws/2e6Q6Zg	1	4	9	1.4774E+12	25/10/2016 05:58	/FoxBusiness/status/790900217541525505
1572156043-146	https://twitter.com/search?l=en&q=%24pg%20OR%20%24PG%20since%3A2009-01-01%20until%3A2018-12-31&src=typd&lang=en	@Reuters	Reuters	Shares of P&G rises more than three percent in after-hours trading after Nelson Peltz claims victory in his fight to win a seat on the firm's board, but P&G refuses to budge http://reut.rs/2z7OgGc $PG pic.twitter.com/mlPMqn0LJd	4	12	13	1.51084E+12	16/11/2017 06:18	/Reuters/status/931149566556155905
1572156043-600	https://twitter.com/search?l=en&q=%24pg%20OR%20%24PG%20since%3A2009-01-01%20until%3A2018-12-31&src=typd&lang=en	@abnormalreturns	Tadas Viskanta	Thursday 7atSeven: big global themes, the $FB filing analyzed and record low corporate bond yields. http://stks.co/2Coc $PG $IBM $UNG $VXX			1	1.32818E+12	02/02/2012 05:14	/abnormalreturns/status/165045388594786305
1572156043-349	https://twitter.com/search?l=en&q=%24pg%20OR%20%24PG%20since%3A2009-01-01%20until%3A2018-12-31&src=typd&lang=en	@repsolmexico	Repsol México	¡Convertimos tu visita a nuestras estaciones en una experiencia de película! Ven a cargar tu tanque con $250 o más y más $30 llévate boletos para que vayas a Cinépolis a ver la película que prefieras. pic.twitter.com/002bblCyum	14	23	50	1.57046E+12	07/10/2019 08:01	/repsolmexico/status/1181222976848633859
1572156043-505	https://twitter.com/search?l=en&q=%24pg%20OR%20%24PG%20since%3A2009-01-01%20until%3A2018-12-31&src=typd&lang=en	@Change	Change.org	"He has to receive nebulizer treatments every 6 hours." https://www.change.org/petitions/procter-gamble-and-tide-detergent-protect-kids-from-toxic-laundry-pods?utm_source=social_media&utm_medium=twitter&utm_campaign=us … $PG		4	3	1.38591E+12	8:31 AM - 1 Dec 2013	/Change/status/407170048697335808
1572156043-307	https://twitter.com/search?l=en&q=%24pg%20OR%20%24PG%20since%3A2009-01-01%20until%3A2018-12-31&src=typd&lang=en	@SaraEisen	Sara Eisen	Improvement at P&G. Organic sales growth in all categories led by 8% in health care, 7% in grooming on Fusion FlexBall & ProShield $pg	1	13	9	1.47014E+12	5:39 AM - 2 Aug 2016	/SaraEisen/status/760455093162536961
1572156043-604	https://twitter.com/search?l=en&q=%24pg%20OR%20%24PG%20since%3A2009-01-01%20until%3A2018-12-31&src=typd&lang=en	@YahooFinance	Yahoo Finance	Procter & Gamble net income falls on higher costs http://yhoo.it/wArzoo $PG #earnings		6		1.32767E+12	7:00 AM - 27 Jan 2012	/YahooFinance/status/162897802987446272
1572156043-295	https://twitter.com/search?l=en&q=%24pg%20OR%20%24PG%20since%3A2009-01-01%20until%3A2018-12-31&src=typd&lang=en	@SqueezeMetrics	SqueezeMetrics	$COTY, with over 100% of the float held short and the $PG deal approved, is being added to the S&P 500. http://seekingalpha.com/article/4008273-p-and-g-creating-mother-squeezes …	1	4	6	1.47502E+12	27/09/2016 15:48	/SqueezeMetrics/status/780901985168060416
1572156043-301	https://twitter.com/search?l=en&q=%24pg%20OR%20%24PG%20since%3A2009-01-01%20until%3A2018-12-31&src=typd&lang=en	@ReformedBroker	Downtown Josh Brown	The world's biggest ad buyer, P&G, hits the wall with Facebook targeting. $PG $FBhttp://www.wsj.com/articles/p-g-to-scale-back-targeted-facebook-ads-1470760949 …		11	13	1.47082E+12	3:18 AM - 10 Aug 2016	/ReformedBroker/status/763318563067297792
1572156043-439	https://twitter.com/search?l=en&q=%24pg%20OR%20%24PG%20since%3A2009-01-01%20until%3A2018-12-31&src=typd&lang=en	@MarketWatch	MarketWatch	Warren Buffett is buying Duracell from Procter & Gamble in a $4.7 billion deal. http://on.mktw.net/1wskZIP $PG up .017%. pic.twitter.com/YTdcKHzUeC	1	35	10	1.41589E+12	13/11/2014 08:15	/MarketWatch/status/532914605849595905
1572156043-275	https://twitter.com/search?l=en&q=%24pg%20OR%20%24PG%20since%3A2009-01-01%20until%3A2018-12-31&src=typd&lang=en	@khadeeja_safdar	Khadeeja Safdar	When Target opened its razor aisles to upstart Harry's, P&G's Gillette paid the price. http://on.wsj.com/2eUj8M5 $TGT $PG w/ @sharonterlep		2	4	1.47871E+12	09/11/2016 10:12	/khadeeja_safdar/status/796399971474046976
1572156043-190	https://twitter.com/search?l=en&q=%24pg%20OR%20%24PG%20since%3A2009-01-01%20until%3A2018-12-31&src=typd&lang=en	@SaraEisen	Sara Eisen	Thanks for joining us @JohnCranley one last thing you were going to mention... a view on P&G proxy fight with Trian? $PG	3	2	12	1.50489E+12	08/09/2017 09:02	/SaraEisen/status/906185988480913408
1572156043-545	https://twitter.com/search?l=en&q=%24pg%20OR%20%24PG%20since%3A2009-01-01%20until%3A2018-12-31&src=typd&lang=en	@AptgirlNYC	Vicki Haddow	$PG, nice breakout from OTC newsletter last night http://stks.co/p7G5		2	2	1.36492E+12	10:31 AM - 2 Apr 2013	/AptgirlNYC/status/319140137684582400
1572156043-664	https://twitter.com/search?l=en&q=%24pg%20OR%20%24PG%20since%3A2009-01-01%20until%3A2018-12-31&src=typd&lang=en	@BreakoutStocks	Top Breakout Stocks	$PG, $HOG, $GIGM, $AET, $UMC, $VRSN hit new short-term lows today http://tinyurl.com/68mown			1	1.24459E+12	09/06/2009 15:17	/BreakoutStocks/status/2095312162
1572156043-532	https://twitter.com/search?l=en&q=%24pg%20OR%20%24PG%20since%3A2009-01-01%20until%3A2018-12-31&src=typd&lang=en	@FortuneMagazine	FORTUNE	Procter & Gamble's Bob McDonald: Going green for the long haul, want long haul investors too http://bit.ly/12WQ6ks #FortuneGreen $PG		31	4	1.36732E+12	4:24 AM - 30 Apr 2013	/FortuneMagazine/status/329194590848548864
1572156043-515	https://twitter.com/search?l=en&q=%24pg%20OR%20%24PG%20since%3A2009-01-01%20until%3A2018-12-31&src=typd&lang=en	@AOLFinance	AOL Finance	P&G's new #marketing campaign takes #Manhattan later this month http://aol.it/14woPWJ $PG		2	1	1.37106E+12	12/06/2013 09:41	/AOLFinance/status/344856891828105216
1572156043-496	https://twitter.com/search?l=en&q=%24pg%20OR%20%24PG%20since%3A2009-01-01%20until%3A2018-12-31&src=typd&lang=en	@SeekingAlpha	Seeking Alpha	Metrics For Dividend Growth Investors http://seekingalpha.com/article/1962221-metrics-for-dividend-growth-investors?source=feed_f … $BPL $EPD $MMP $PG $SJR		1	4	1.39049E+12	7:08 AM - 23 Jan 2014	/SeekingAlpha/status/426355793110130689
1572156043-28	https://twitter.com/search?l=en&q=%24pg%20OR%20%24PG%20since%3A2009-01-01%20until%3A2018-12-31&src=typd&lang=en	@DavidSchawel	David Schawel	$PG is trading at a higher forward multiple than $FB, so there’s that.	14	42	221	1.54274E+12	20/11/2018 11:18	/DavidSchawel/status/1064946188607254528
1572156043-420	https://twitter.com/search?l=en&q=%24pg%20OR%20%24PG%20since%3A2009-01-01%20until%3A2018-12-31&src=typd&lang=en	@ProcterGamble	Procter & Gamble	COMING UP: We're talking portfolio, productivity & more at 9:15am ET at #CAGNY. Listen live here: http://www.pginvestor.com/caldesc.aspx?IID=4004124&Key=16215 … $PG		2	2	1.42435E+12	19/02/2015 06:56	/ProcterGamble/status/568408784097415168
1572156043-571	https://twitter.com/search?l=en&q=%24pg%20OR%20%24PG%20since%3A2009-01-01%20until%3A2018-12-31&src=typd&lang=en	@BloombergTV	Bloomberg TV	Miss the market day? Fret not. Here are BTV's top ten stocks: http://bloom.bg/P6cZwT $UA $NYT $AET $ZNGA $CL $BBY $PG $AMZN $P $AAPL		1	1	1.3512E+12	25/10/2012 15:26	/BloombergTV/status/261594490920398848
1572156043-132	https://twitter.com/search?l=en&q=%24pg%20OR%20%24PG%20since%3A2009-01-01%20until%3A2018-12-31&src=typd&lang=en	@Banorte_mx	Banorte	Queremos ser el puesto 201 de las cosas que amas, porque lo que importa es que disfrutes tu vida. #TuBancoTuTiempo #Banortepic.twitter.com/TDY33wDOk6	8	3	44	1.57106E+12	14/10/2019 06:31	/Banorte_mx/status/1183736991050952704
1572156043-160	https://twitter.com/search?l=en&q=%24pg%20OR%20%24PG%20since%3A2009-01-01%20until%3A2018-12-31&src=typd&lang=en	@rorol	Ronald D. Orol	What a mess. $PG says Peltz lost but Peltz says results are "too-close-to-call." Await the 8-K. @TheStreethttps://www.thestreet.com/story/14336310/1/vote-on-peltz-s-procter-gamble-proxy-war-is-close-.html …		8	4	1.50765E+12	10/10/2017 08:02	/rorol/status/917767304880017409
1572156043-171	https://twitter.com/search?l=en&q=%24pg%20OR%20%24PG%20since%3A2009-01-01%20until%3A2018-12-31&src=typd&lang=en	@SaraEisen	Sara Eisen	Today is the day $pg pic.twitter.com/vt1y1ychuB	1	12	34	1.50763E+12	10/10/2017 03:36	/SaraEisen/status/917700271408631809
1572156043-679	https://twitter.com/search?l=en&q=%24pg%20OR%20%24PG%20since%3A2009-01-01%20until%3A2018-12-31&src=typd&lang=en	@todd120proof	todd120proof	If you were buying tomorrow, what would you change in this buy-and-hold dividend paying portfolio: $MRK $KMP $PGH $PM $MO $PG $CAT $AA $BP				1.23449E+12	12/02/2009 18:06	/todd120proof/status/1204822281
1572156043-182	https://twitter.com/search?l=en&q=%24pg%20OR%20%24PG%20since%3A2009-01-01%20until%3A2018-12-31&src=typd&lang=en	@ShannanSiemens	Shannan Siemens	$PG CEO called Peltz "very dangerous." He joins @SquawkStreet today to respond. Don't miss it! @jimcramer @davidfaber @carlquintanillapic.twitter.com/2AJXxyAtWl	2	4	17	1.50582E+12	19/09/2017 04:34	/ShannanSiemens/status/910104888188731394
1572156043-449	https://twitter.com/search?l=en&q=%24pg%20OR%20%24PG%20since%3A2009-01-01%20until%3A2018-12-31&src=typd&lang=en	@SJosephBurns	Steve Burns	RT @361Capital: All Time New Highs Today: $XLU $AAPL $PG $GILD $UNP $ABBV $MMM $UNH $CELG $LOW $MCK $GD pic.twitter.com/j1dFJtJQhk”	1	3	8	1.41424E+12	25/10/2014 06:30	/SJosephBurns/status/526002854709186560
1572156043-348	https://twitter.com/search?l=en&q=%24pg%20OR%20%24PG%20since%3A2009-01-01%20until%3A2018-12-31&src=typd&lang=en	@TheOptionRider	TheOptionRider	My #rothIRA is killing it YTD (+1.20%), thanks to $PM $MO $KO $PG $JNJ and surprisingly $XOM & $CVX - @openfoliopic.twitter.com/FHnp2jOgMy		1	3	1.45532E+12	12/02/2016 16:17	/TheOptionRider/status/698284745063591937
1572156043-427	https://twitter.com/search?l=en&q=%24pg%20OR%20%24PG%20since%3A2009-01-01%20until%3A2018-12-31&src=typd&lang=en	@Stocktwits	Stocktwits	3 of the morning's biggest EPS misses: $CAT $1.35 vs $1.55 est $FCX EPS $0.25 vs $0.35 est $PG EPS $1.06 vs $1.18 est	2	15	3	1.42237E+12	6:51 AM - 27 Jan 2015	/Stocktwits/status/560072517600423936
1572156043-130	https://twitter.com/search?l=en&q=%24pg%20OR%20%24PG%20since%3A2009-01-01%20until%3A2018-12-31&src=typd&lang=en	@QTRResearch	Quoth the Raven	They're bringing in Cramer to tell everyone to buy $PG	8	2	18	1.51786E+12	05/02/2018 13:19	/QTRResearch/status/960608780072423425
1572156043-353	https://twitter.com/search?l=en&q=%24pg%20OR%20%24PG%20since%3A2009-01-01%20until%3A2018-12-31&src=typd&lang=en	@SaraEisen	Sara Eisen	Consumer: It's not just fx and strong dollar weighing on P&G sales. Volumes were lower in every segment $pg pic.twitter.com/d6uBAQlaRg	2	15	24	1.45381E+12	5:57 AM - 26 Jan 2016	/SaraEisen/status/691968085297864704
1572156043-409	https://twitter.com/search?l=en&q=%24pg%20OR%20%24PG%20since%3A2009-01-01%20until%3A2018-12-31&src=typd&lang=en	@ProcterGamble	Procter & Gamble	We continue to return cash to shareholders with last week’s dividend increase. http://www.pginvestor.com/caldesc.aspx?IID=4004124&Key=16058 … $PG #earningspic.twitter.com/qEkaU3XtSx	1	7	5	1.42979E+12	6:00 AM - 23 Apr 2015	/ProcterGamble/status/591225012264271872
1572156043-20	https://twitter.com/search?l=en&q=%24pg%20OR%20%24PG%20since%3A2009-01-01%20until%3A2018-12-31&src=typd&lang=en	@RedIAm1980	Magic8ball	Disclaimer I haven’t fact checked this, but one thing for sure the sun will be shining on #Potstocks $MJ $CGC $STZ $APHA $ACB $CRON $MO $MPXEF $ITHUF #CBD #Hemp, come on and dip your toes in $JNJ $PFE $PG $KOhttps://twitter.com/wind4me/status/1072714843818344448 …		2	7	1.54459E+12	9:56 PM - 11 Dec 2018	/RedIAm1980/status/1072716778705367041
1572156043-65	https://twitter.com/search?l=en&q=%24pg%20OR%20%24PG%20since%3A2009-01-01%20until%3A2018-12-31&src=typd&lang=en	@nflmx	NFL México	¡La acción que nos trae @ElNueveOf/@TUDNMEX esta semana 8, contiene el duelo entre @Eagles y @BuffaloBills, seguido del juegazo entre @Browns y @Patriots! Sigue los partidos a las 11:00 hrs y 14:25 hrs #NFLMXpic.twitter.com/drADCRdJq4		4	44	1.57195E+12	24/10/2019 13:30	/nflmx/status/1187466452422537216
1572156043-102	https://twitter.com/search?l=en&q=%24pg%20OR%20%24PG%20since%3A2009-01-01%20until%3A2018-12-31&src=typd&lang=en	@ReutersBiz	Reuters Business	Procter & Gamble quarterly results surpass estimates https://reut.rs/2HJrDZy $PG pic.twitter.com/3FCyvxuswe		5	3	1.52414E+12	4:46 AM - 19 Apr 2018	/ReutersBiz/status/986933971836653568
1572156043-114	https://twitter.com/search?l=en&q=%24pg%20OR%20%24PG%20since%3A2009-01-01%20until%3A2018-12-31&src=typd&lang=en	@metalsnews	Metals News	Premier Gold Mines Limited (TSX: $PG): A Rapid Growing Low-Cost #Gold Producer with a High-Quality Pipeline in Safe #Mining Jurisdictions, Ewan Downie, President and CEO Interviewed #PDAC2018http://metalsnews.com/t1211219i	1	3	4	1.52281E+12	6:39 PM - 3 Apr 2018	/metalsnews/status/981345476493627392
1572156043-272	https://twitter.com/search?l=en&q=%24pg%20OR%20%24PG%20since%3A2009-01-01%20until%3A2018-12-31&src=typd&lang=en	@FoxBusiness	FOX Business	Procter & Gamble's plan to save $10 billion. $PG http://fxn.ws/2fYMuuw	2	4	2	1.47931E+12	16/11/2016 08:30	/FoxBusiness/status/798911017292075008
1572156043-103	https://twitter.com/search?l=en&q=%24pg%20OR%20%24PG%20since%3A2009-01-01%20until%3A2018-12-31&src=typd&lang=en	@ProcterGamble	Procter & Gamble	BREAKING NEWS: $PG Acquires the Consumer Health Business of Merck KGaA, Darmstadt, Germany: http://spr.ly/6011DwofL pic.twitter.com/SuKjvdCRaf		11	22	1.52414E+12	4:30 AM - 19 Apr 2018	/ProcterGamble/status/986930044642750464
1572156043-297	https://twitter.com/search?l=en&q=%24pg%20OR%20%24PG%20since%3A2009-01-01%20until%3A2018-12-31&src=typd&lang=en	@WallStJesus	JE$US	TOP DROPS IN NYSE SHORTS: $GE $HPE $FCX $ABBV $XOM $JOY $ABX $UA $BLL $PG $ORCL $BP $JPM $C $BMY $HAL $CS $WNR $WYNpic.twitter.com/6WHWrUzbO6		5	4	1.47173E+12	3:55 PM - 20 Aug 2016	/WallStJesus/status/767133062459252736
1572156043-362	https://twitter.com/search?l=en&q=%24pg%20OR%20%24PG%20since%3A2009-01-01%20until%3A2018-12-31&src=typd&lang=en	@WallStJesus	JE$US	TOM LEE: These 9 stocks could be the 'FANGs' of 2016 http://read.bi/1J3zhHa $COP $NOV $IBM $PG $XOM $WMT $CVX	1	8	22	1.45006E+12	7:05 PM - 13 Dec 2015	/WallStJesus/status/676221506515546112
1572156043-345	https://twitter.com/search?l=en&q=%24pg%20OR%20%24PG%20since%3A2009-01-01%20until%3A2018-12-31&src=typd&lang=en	@ProcterGamble	Procter & Gamble	Today at #CAGNY: $PG CEO David Taylor shared the one thing we won’t change: http://www.pginvestor.com/Presentations-and-Events …pic.twitter.com/hMlB3JYkbQ	1	15	22	1.45581E+12	18/02/2016 09:30	/ProcterGamble/status/700356653728796673
1572156043-384	https://twitter.com/search?l=en&q=%24pg%20OR%20%24PG%20since%3A2009-01-01%20until%3A2018-12-31&src=typd&lang=en	@barronsonline	Barron's	With the market on the mend, blue chips with fat dividends look inviting http://bit.ly/1KToCPm $GE $JPM $MRK $BLK $DD $PG		2	6	1.44102E+12	4:55 AM - 31 Aug 2015	/barronsonline/status/638319095369199617
1572156043-84	https://twitter.com/search?l=en&q=%24pg%20OR%20%24PG%20since%3A2009-01-01%20until%3A2018-12-31&src=typd&lang=en	@martin_wolf_	Marty Wolf	A sad day for industrial America. One of the 5 greatest American companies, in the #Dow for over 120 years, is replaced by a drugstore chain. Turns out Jack Welsh picked the wrong horse. $GE $WBA $APPL $IBM $MSFT $PG $JNJhttps://www.cnbc.com/2018/06/19/walgreens-replacing-ge-on-the-dow.html …	4	12	28	1.52945E+12	19/06/2018 16:17	/martin_wolf_/status/1009213655173361666
1572156043-288	https://twitter.com/search?l=en&q=%24pg%20OR%20%24PG%20since%3A2009-01-01%20until%3A2018-12-31&src=typd&lang=en	@alexcoolidge	Alex Coolidge	JUST IN: P&G reports a $2.7 billion profit, beats forecasts http://cin.ci/2eLsg55 @Enquirer $PG @ProcterGamble		2	7	1.47739E+12	25/10/2016 04:28	/alexcoolidge/status/790877615397675009
1572156043-602	https://twitter.com/search?l=en&q=%24pg%20OR%20%24PG%20since%3A2009-01-01%20until%3A2018-12-31&src=typd&lang=en	@businessinsider	Business Insider	P&G CEO To Lay Off 1,600 After Discovering It's Free To Advertise On Facebook And Google $PG by @Jim_Edwards http://read.bi/xfpi5L		47	21	1.32796E+12	1:45 PM - 30 Jan 2012	/businessinsider/status/164086908136333312
1572156043-526	https://twitter.com/search?l=en&q=%24pg%20OR%20%24PG%20since%3A2009-01-01%20until%3A2018-12-31&src=typd&lang=en	@Stocktwits	Stocktwits	Bill Ackman's $PG pitch at the Sohn Conference http://stks.co/pCJf via @valuewalk		6	5	1.36821E+12	10/05/2013 10:23	/Stocktwits/status/332908721502031872
1572156043-58	https://twitter.com/search?l=en&q=%24pg%20OR%20%24PG%20since%3A2009-01-01%20until%3A2018-12-31&src=typd&lang=en	@ProcterGamble	Procter & Gamble	AVAILABLE NOW: Learn about P&G’s strategy of meaningful, noticeable superiority, fueled by productivity and supported by an organization committed to win. Read P&G’s 2018 Annual Report at http://spr.ly/6015DxwP5 #AnnualReport $PG pic.twitter.com/rSS2GJgIWd	2	11	22	1.53546E+12	4:45 AM - 28 Aug 2018	/ProcterGamble/status/1034406493699891201
1572156043-188	https://twitter.com/search?l=en&q=%24pg%20OR%20%24PG%20since%3A2009-01-01%20until%3A2018-12-31&src=typd&lang=en	@LaMonicaBuzz	Paul R. La Monica	More all-time highs across the board today. $ABBV & $ABT. (Disclosure: I own both.) $V $MA $PYPL $PG $CRM $MCD $YUM $QSR $SHOP $SAP $AMGN	1	4	5	1.50515E+12	11/09/2017 11:26	/LaMonicaBuzz/status/907309498968170496
1572156043-568	https://twitter.com/search?l=en&q=%24pg%20OR%20%24PG%20since%3A2009-01-01%20until%3A2018-12-31&src=typd&lang=en	@ycharts	YCharts	Plain Dividend Yield is For Chumps -- We Screen the Aristocrats for Dividend Growth: 10 Income Winners http://stks.co/cHyz $CLX $PG $KMB		1	1	1.35792E+12	10:22 AM - 11 Jan 2013	/ycharts/status/289784249677123584
1572156043-13	https://twitter.com/search?l=en&q=%24pg%20OR%20%24PG%20since%3A2009-01-01%20until%3A2018-12-31&src=typd&lang=en	@conorsen	Conor Sen	If your theory is "stocks are moving based on their charts and perceived defensiveness rather than based on fundamentals" you could do worse than to point to $PG making new highs at 22x earnings.	5		14	1.54482E+12	1:29 PM - 14 Dec 2018	/conorsen/status/1073676269773041664
1572156043-688	https://twitter.com/search?l=en&q=%24pg%20OR%20%24PG%20since%3A2009-01-01%20until%3A2018-12-31&src=typd&lang=en	@mojakus	mojakus	Consumer Non-Dura credit default 5y CDS: $AVP 75/85, $BDK 180/195, $CL 80/90, $CLX 85/95, $FO 185/200, $KMB 83/93, $NWL 175/185, $PG 130/140				1.23143E+12	8:57 AM - 8 Jan 2009	/mojakus/status/1104596747
1572156043-262	https://twitter.com/search?l=en&q=%24pg%20OR%20%24PG%20since%3A2009-01-01%20until%3A2018-12-31&src=typd&lang=en	@SunriseTrader	Sunrise Trader	Some names on my watch list variety of reasons. No position, may never trigger. $AMBA $CNI $CL $DOW $XOM $FLS $NKE $PG $QCOM $TRU $WFM	1	3	12	1.47968E+12	20/11/2016 14:45	/SunriseTrader/status/800455064519254016
1572156043-69	https://twitter.com/search?l=en&q=%24pg%20OR%20%24PG%20since%3A2009-01-01%20until%3A2018-12-31&src=typd&lang=en	@ProcterGamble	Procter & Gamble	In FY18, P&G grew online sales 30% to nearly $4.5 billion – about the size of the next two largest consumer e-commerce businesses combined. Learn more. http://spr.ly/6048DsYo2 #Earnings $PG pic.twitter.com/jaejZmTaXy	1	5	14	1.53304E+12	31/07/2018 05:51	/ProcterGamble/status/1024276245016657921
1572156043-225	https://twitter.com/search?l=en&q=%24pg%20OR%20%24PG%20since%3A2009-01-01%20until%3A2018-12-31&src=typd&lang=en	@carlquintanilla	Carl Quintanilla	With $PG, it used to be "Is WalMart giving em a hard time?" Now, it's, "Where are they with $AMZN" - @jimcramerpic.twitter.com/2CBFT8SKJl		8	11	1.49321E+12	6:22 AM - 26 Apr 2017	/carlquintanilla/status/857223266003554305
1572156043-635	https://twitter.com/search?l=en&q=%24pg%20OR%20%24PG%20since%3A2009-01-01%20until%3A2018-12-31&src=typd&lang=en	@businessinsider	Business Insider	Bill Gross: Stimulus Is A Disaster, But Dividend Stocks Will Still Beat Bonds $JNJ $PG by @vincefernando http://read.bi/bQFyZA		1	3	1.28577E+12	29/09/2010 08:33	/businessinsider/status/25893350858
1572156043-184	https://twitter.com/search?l=en&q=%24pg%20OR%20%24PG%20since%3A2009-01-01%20until%3A2018-12-31&src=typd&lang=en	@jimcramer	Jim Cramer	$PG coming up!! Blue Card?	3	2	10	1.50522E+12	12/09/2017 06:15	/jimcramer/status/907593618428481536
1572156043-424	https://twitter.com/search?l=en&q=%24pg%20OR%20%24PG%20since%3A2009-01-01%20until%3A2018-12-31&src=typd&lang=en	@sentimentrader	SentimenTrader	Investors haven't exactly been giddy about $PG this year, with optimism at its lowest point in 3 years. pic.twitter.com/ZGTbcyfYmc	1	3	4	1.42306E+12	04/02/2015 08:10	/sentimentrader/status/562991618681495552
1572156043-36	https://twitter.com/search?l=en&q=%24pg%20OR%20%24PG%20since%3A2009-01-01%20until%3A2018-12-31&src=typd&lang=en	@traderstewie	traderstewie	$PEP ... setting up for a breakout Rotational into "consumer staples" continues to impress. Recently shared bullish chart setups in $WMT, $PG, $JNJ, $KO etcpic.twitter.com/N5fZxuJDtZ	7	18	69	1.54144E+12	05/11/2018 10:26	/traderstewie/status/1059497144166436864
1572156043-394	https://twitter.com/search?l=en&q=%24pg%20OR%20%24PG%20since%3A2009-01-01%20until%3A2018-12-31&src=typd&lang=en	@JoshAnswers	Trading Fraternity	TTF CITIZEN Webinar is live tommrw at 1PM pacific time $NFLX $AMZN $YUM $JNJ $PG $RDUS $RGEN $RCPT $YELP $EBAY $FELE #daytrade #Pennystocks		3	10	1.43664E+12	11/07/2015 12:01	/JoshAnswers/status/619944599205777408
1572156043-107	https://twitter.com/search?l=en&q=%24pg%20OR%20%24PG%20since%3A2009-01-01%20until%3A2018-12-31&src=typd&lang=en	@TDANetwork	TD Ameritrade Network	Key earnings this week $BAC $NFLX $GS $IBM $UAL $MS $NVS $PM $GE $HON $PG Watch http://TDAmeritradeNetwork.com for analysis and insights from veteran traderspic.twitter.com/2PgnUitGFE		4	5	1.52388E+12	6:22 AM - 16 Apr 2018	/TDANetwork/status/985870938477617152
1572156043-45	https://twitter.com/search?l=en&q=%24pg%20OR%20%24PG%20since%3A2009-01-01%20until%3A2018-12-31&src=typd&lang=en	@eWhispers	Earnings Whispers	#earnings for the week $NFLX $BAC $GS $UNH $CLF $PYPL $IBM $JNJ $LRCX $DPZ $BLK $MS $PGR $ISRG $SCH $GWW $CSX $AA $ABT $WGO $JBHT $NUE $SLB $HON $CMA $BX $SKX $KMI $PG $ASML $AXP $URI $TSM $URAL $PLD $FHN $ETFC $INFY $PM $STI $USB $TXT $ERIC $BBT $CREE http://eps.sh/cal pic.twitter.com/jpD7Jui6YR	80	239	337	1.53943E+12	13/10/2018 05:14	/eWhispers/status/1051083720130748416
1572156043-257	https://twitter.com/search?l=en&q=%24pg%20OR%20%24PG%20since%3A2009-01-01%20until%3A2018-12-31&src=typd&lang=en	@BarbarianCap	Barbarian Capital	Melania orders her serfs to switch from Tide to Arm-and-Hammer, $PG down 5%, $CHD gains as much as 10%.https://twitter.com/modestproposal1/status/797176760920055808 …	1	1	4	1.48104E+12	7:46 AM - 6 Dec 2016	/BarbarianCap/status/806147787721154560
1572156043-155	https://twitter.com/search?l=en&q=%24pg%20OR%20%24PG%20since%3A2009-01-01%20until%3A2018-12-31&src=typd&lang=en	@BryanHinmon	Bryan Hinmon, CFA	Amazing to see the impact of @harrys and @DollarShaveClub on Gillette. P&G $PG has cut prices 12% and has lost >5ppts of market share.	1	6	14	1.50955E+12	01/11/2017 07:43	/BryanHinmon/status/925735092835831810
1572156043-25	https://twitter.com/search?l=en&q=%24pg%20OR%20%24PG%20since%3A2009-01-01%20until%3A2018-12-31&src=typd&lang=en	@BrandonVanZee	𝐁𝐫𝐚𝐧𝐝𝐨𝐧 𝐕𝐚𝐧 𝐙𝐞𝐞	12/04/18 - View today's #MarketOutlook from @Market_Scholars here: https://www.marketscholars.com/2018/12/04/market-outlook-12-04-18/ … Discussed: $SPY $IWM $DIA $QQQ $EEM $GLD $USO $UUP $SPX $TLT $JNJ $PG $KO $EXC $EWG $EPI $EWW $XLU $BLK	3	33	106	1.54396E+12	3:36 PM - 4 Dec 2018	/BrandonVanZee/status/1070084362102665216
1572156043-361	https://twitter.com/search?l=en&q=%24pg%20OR%20%24PG%20since%3A2009-01-01%20until%3A2018-12-31&src=typd&lang=en	@valuewalk	ValueWalk	Time up for FANG @fundstrat http://www.valuewalk.com/2015/12/fangs-fb-amzn-googl-nflx/ … $NFLX $GOOG $FB $AMZN $GOOGL @ruperthargreav1 $NOV $CAT $PG $Fpic.twitter.com/tSSidM6G5o		1	7	1.45011E+12	9:09 AM - 14 Dec 2015	/valuewalk/status/676433751732277248
1572156043-588	https://twitter.com/search?l=en&q=%24pg%20OR%20%24PG%20since%3A2009-01-01%20until%3A2018-12-31&src=typd&lang=en	@howardgreennews	Howard Green	#Brands That Last http://bit.ly/NJcTIK http://bit.ly/NJd1YB http://bit.ly/NJdsCe $KO $RIMM $PG $SBUX @baron_manett Matt Kelly Paul Reilly		3	1	1.34221E+12	13/07/2012 13:10	/howardgreennews/status/223872028535554048
1572156043-465	https://twitter.com/search?l=en&q=%24pg%20OR%20%24PG%20since%3A2009-01-01%20until%3A2018-12-31&src=typd&lang=en	@ProcterGamble	Procter & Gamble	Lafley: "We're announcing an important strategic step forward in P&G’s business and brand portfolio." $PG pic.twitter.com/ZxhhWpyKAV	3	53	20	1.40691E+12	8:14 AM - 1 Aug 2014	/ProcterGamble/status/495226037551505408
1572156043-477	https://twitter.com/search?l=en&q=%24pg%20OR%20%24PG%20since%3A2009-01-01%20until%3A2018-12-31&src=typd&lang=en	@FoxBusiness	FOX Business	.@Starbucks to roll out Duracell Powermats across the nation. @Katie_Roof with the details: http://fxn.ws/1kQFcGI $SBUX $PG	2	13	6	1.40257E+12	12/06/2014 05:02	/FoxBusiness/status/477058369166249985
1572156043-253	https://twitter.com/search?l=en&q=%24pg%20OR%20%24PG%20since%3A2009-01-01%20until%3A2018-12-31&src=typd&lang=en	@G_krupins	Gregory Krupinski	$PG Has my attention here. Might look into some calls tomorrow pic.twitter.com/GscJQIoHAE	1	2	7	1.48281E+12	8:33 PM - 26 Dec 2016	/G_krupins/status/813588569554087938
1572156043-584	https://twitter.com/search?l=en&q=%24pg%20OR%20%24PG%20since%3A2009-01-01%20until%3A2018-12-31&src=typd&lang=en	@LinkedInEditors	LinkedIn Editors	Interviewing at one of these companies? Good luck, you're about to get grilled http://read.bi/MbH8uh on @businessinsider $GOOG $PG $FB $AMZN		1	2	1.34342E+12	27/07/2012 13:30	/LinkedInEditors/status/228950590418472960
1572156043-493	https://twitter.com/search?l=en&q=%24pg%20OR%20%24PG%20since%3A2009-01-01%20until%3A2018-12-31&src=typd&lang=en	@KeithMcCullough	Keith McCullough	$KO and $PG are borderline layup shorts here @HedgeyeStaples		2	2	1.39362E+12	28/02/2014 13:21	/KeithMcCullough/status/439495500459704320
1572156043-630	https://twitter.com/search?l=en&q=%24pg%20OR%20%24PG%20since%3A2009-01-01%20until%3A2018-12-31&src=typd&lang=en	@businessinsider	Business Insider	How Procter & Gamble Became The Maker Of EVERYTHING You Buy For Your House $PG http://read.bi/e791PG		2	2	1.2978E+12	15/02/2011 12:18	/businessinsider/status/37591614280962048
1572156043-388	https://twitter.com/search?l=en&q=%24pg%20OR%20%24PG%20since%3A2009-01-01%20until%3A2018-12-31&src=typd&lang=en	@DougKass	Douglas Kass	Indeed $PG turned out to be a "value trap" representing the "old economy" incapable of organic growth.	1	2	6	1.44041E+12	2:53 AM - 24 Aug 2015	/DougKass/status/635751763992268800
1572156043-136	https://twitter.com/search?l=en&q=%24pg%20OR%20%24PG%20since%3A2009-01-01%20until%3A2018-12-31&src=typd&lang=en	@RampCapitalLLC	Vamp Capital 🧛🏽‍♂️	I’m getting 4 TidePods ... I think people underestimate $PG still https://twitter.com/howardlindzon/status/957019025174925312 …	1	4	84	1.51706E+12	7:50 AM - 27 Jan 2018	/RampCapitalLLC/status/957264681772699648
1572156043-434	https://twitter.com/search?l=en&q=%24pg%20OR%20%24PG%20since%3A2009-01-01%20until%3A2018-12-31&src=typd&lang=en	@barronsonline	Barron's	14 Dividend-Growing Stocks to Buy and Hold http://on.barrons.com/1Bxsuoa $TGT $PG $M $CSCO $RTN $TROW $ETN		1	4	1.42135E+12	12:28 PM - 15 Jan 2015	/barronsonline/status/555808763148791809
1572156043-37	https://twitter.com/search?l=en&q=%24pg%20OR%20%24PG%20since%3A2009-01-01%20until%3A2018-12-31&src=typd&lang=en	@traderstewie	traderstewie	$PG 'Chart Request' for @pattabhivet Love the stock action in $PG here, right here.... One of the rare few long setups I can get excited about going into next week pic.twitter.com/LGwIBgwru6	11	29	115	1.54127E+12	03/11/2018 11:23	/traderstewie/status/1058786665332846592
1572156043-652	https://twitter.com/search?l=en&q=%24pg%20OR%20%24PG%20since%3A2009-01-01%20until%3A2018-12-31&src=typd&lang=en	@StockAddict	StockAddict	$XLP breakout in progress. top components $PG $WMT $PM $KO $CVS $PEP etc $PG and $KO being typical top performers.				1.25246E+12	08/09/2009 19:34	/StockAddict/status/3855015431
1572156043-383	https://twitter.com/search?l=en&q=%24pg%20OR%20%24PG%20since%3A2009-01-01%20until%3A2018-12-31&src=typd&lang=en	@Stocktwits	Stocktwits	Here's a great list from Barron's. 20 companies with high dividiend yields: http://stks.co/t2odh $GE $F $GM $CAT $PG	2	19	43	1.44164E+12	07/09/2015 08:18	/Stocktwits/status/640906882446716929
1572156043-528	https://twitter.com/search?l=en&q=%24pg%20OR%20%24PG%20since%3A2009-01-01%20until%3A2018-12-31&src=typd&lang=en	@Stocktwits	Stocktwits	Notes from the Ira Sohn Conference, Spring 2013 http://stks.co/aTgW via @reformedbroker $USDJPY $LVLT $PG $GOOG		1	2	1.36806E+12	08/05/2013 16:17	/Stocktwits/status/332272979503374336
1572156043-162	https://twitter.com/search?l=en&q=%24pg%20OR%20%24PG%20since%3A2009-01-01%20until%3A2018-12-31&src=typd&lang=en	@davidfaber	David Faber	$PG says it has won the proxy fight with Nelson Peltz' Trian.	2	3	7	1.50765E+12	10/10/2017 07:35	/davidfaber/status/917760512267603968
1572156043-476	https://twitter.com/search?l=en&q=%24pg%20OR%20%24PG%20since%3A2009-01-01%20until%3A2018-12-31&src=typd&lang=en	@dividenddotcom	Dividend.com	Want to align dividend investing with socially-responsible companies? Look no further http://stks.co/c0elh $PG $MSFT $CLX $TXN $GIS		3	1	1.40293E+12	16/06/2014 06:45	/dividenddotcom/status/478533775581020160
1572156043-87	https://twitter.com/search?l=en&q=%24pg%20OR%20%24PG%20since%3A2009-01-01%20until%3A2018-12-31&src=typd&lang=en	@KobeissiLetter	The Kobeissi Letter	$PG now 7.1% higher since our buy recommendation in the May 7th Chart of the Week. Likely to see $80 next. See the trade for FREE here: http://goo.gl/Ns4zJU	1	4	19	1.52884E+12	12/06/2018 13:32	/KobeissiLetter/status/1006635249974038529
1572156043-134	https://twitter.com/search?l=en&q=%24pg%20OR%20%24PG%20since%3A2009-01-01%20until%3A2018-12-31&src=typd&lang=en	@BryanHinmon	Bryan Hinmon, CFA	Astounding level of waste being taken out of P&G $PG marketing and advertising. How many people does it take to manage 6,000 agencies?! "We'll automate more media planning, buying and distribution" pic.twitter.com/yEJFhqgFSi	2	2	13	1.51769E+12	03/02/2018 13:19	/BryanHinmon/status/959884177423421441
1572156043-121	https://twitter.com/search?l=en&q=%24pg%20OR%20%24PG%20since%3A2009-01-01%20until%3A2018-12-31&src=typd&lang=en	@BrandonVanZee	𝐁𝐫𝐚𝐧𝐝𝐨𝐧 𝐕𝐚𝐧 𝐙𝐞𝐞	On #PresidentsDay, I think of leaders within the dividend growth investing world. My #DividendMtRushmore consists of $JNJ, $KO, $PG, & $MMM. They are the type of everlasting companies that can represent an excellent foundation to build a #DGI portfolio. What 4 would you pick?pic.twitter.com/riqY8N2vKq	3	20	56	1.51908E+12	19/02/2018 14:31	/BrandonVanZee/status/965700513210626049
1572156043-81	https://twitter.com/search?l=en&q=%24pg%20OR%20%24PG%20since%3A2009-01-01%20until%3A2018-12-31&src=typd&lang=en	@mardermarket	marderonthemarket	Defensives, especially consumer staples, have outperformed recently. Classic late-cycle stuff that goes hand in hand w/ a risk-off posture, Kraft Heinz $KHC Colgate $CL Bristol-Myers Squibb $BMY Pepsi $PEP Procter & Gamble $PG. #stocks		5	21	1.53008E+12	26/06/2018 23:20	/mardermarket/status/1011856865729187840
1572156043-326	https://twitter.com/search?l=en&q=%24pg%20OR%20%24PG%20since%3A2009-01-01%20until%3A2018-12-31&src=typd&lang=en	@ProcterGamble	Procter & Gamble	David Taylor Appointed $PG Chairman of the Board; Exec. Chairman A.G. Lafley to Retire: http://news.pg.com/press-release/pg-corporate-announcements/david-s-taylor-appointed-chairman-pg-board-directors …pic.twitter.com/daVGcpseMw	1	24	46	1.46481E+12	01/06/2016 13:16	/ProcterGamble/status/738101875124342784
1572156043-482	https://twitter.com/search?l=en&q=%24pg%20OR%20%24PG%20since%3A2009-01-01%20until%3A2018-12-31&src=typd&lang=en	@LaurenSHirsch	Lauren Hirsch	$PG seen prepping Duracell exit, sources say @mergermarket @Dealreporter		2	3	1.40062E+12	20/05/2014 12:46	/LaurenSHirsch/status/468840091818164225
1572156043-241	https://twitter.com/search?l=en&q=%24pg%20OR%20%24PG%20since%3A2009-01-01%20until%3A2018-12-31&src=typd&lang=en	@ProcterGamble	Procter & Gamble	COMING UP: Listen live to our Q2 $PG #Earnings webcast at 8:30am ET: http://spr.ly/60108u7Yg pic.twitter.com/f0Zr4NjhHG	2	10	15	1.48492E+12	6:31 AM - 20 Jan 2017	/ProcterGamble/status/822436507822788608
1572156043-471	https://twitter.com/search?l=en&q=%24pg%20OR%20%24PG%20since%3A2009-01-01%20until%3A2018-12-31&src=typd&lang=en	@OpenOutcrier	Open Outcrier	Reporting Earnings tomorrow premarket: $AXL $CLX $CPN $ENB $GHC $HLT $IMGN $KCG $NSP $PG $SPR $TDS $TRGP $USM $WY $XLS		4	3	1.40681E+12	31/07/2014 06:33	/OpenOutcrier/status/494838238436425728
1572156043-529	https://twitter.com/search?l=en&q=%24pg%20OR%20%24PG%20since%3A2009-01-01%20until%3A2018-12-31&src=typd&lang=en	@barronsonline	Barron's	Bill Ackman Bullish on Procter & Gamble http://blogs.barrons.com/stockstowatchtoday/2013/05/08/ackmans-sohn-pick-pg/ … #Sohn $PG	1	2		1.36804E+12	08/05/2013 12:53	/barronsonline/status/332221827806015488
1572156043-279	https://twitter.com/search?l=en&q=%24pg%20OR%20%24PG%20since%3A2009-01-01%20until%3A2018-12-31&src=typd&lang=en	@MarketFoolery	MarketFoolery	Today @rongross144 analyzes $UA, $PG and $CAT. Plus, he and @DB_Sleazy debate overrated/underrated Halloween candy.http://www.fool.com/podcasts/marketfoolery/2016-10-25-candy-vs-chocolate …	1	2	5	1.47743E+12	25/10/2016 13:12	/MarketFoolery/status/791009529173512192
1572156043-207	https://twitter.com/search?l=en&q=%24pg%20OR%20%24PG%20since%3A2009-01-01%20until%3A2018-12-31&src=typd&lang=en	@jimcramer	Jim Cramer	@HalftimeReport I will be on with @ScottWapnerCNBC and the gang and I am sure we will talk $PG		1	6	1.5003E+12	17/07/2017 07:33	/jimcramer/status/886957020271828992
1572156043-119	https://twitter.com/search?l=en&q=%24pg%20OR%20%24PG%20since%3A2009-01-01%20until%3A2018-12-31&src=typd&lang=en	@ProcterGamble	Procter & Gamble	We’re developing new superior offerings in Naturals – like the Pampers Pure Collection, including diapers and wipes. Early testing shows preference vs. other leading naturals products. http://spr.ly/6016DREWj . #CAGNY $PG pic.twitter.com/F9Lwqdwjb0	2	3	15	1.51931E+12	22/02/2018 07:30	/ProcterGamble/status/966681627031203842
1572156043-583	https://twitter.com/search?l=en&q=%24pg%20OR%20%24PG%20since%3A2009-01-01%20until%3A2018-12-31&src=typd&lang=en	@SquawkCNBC	Squawk Box	All about #Jobs on @SquawkCNBC, #knighttrading fallout, $PG CFO Moeller @Stocktwits CEO on "hijacking" of the $ sign. Jobs report at 8:30!	3	4	1	1.34399E+12	3:32 AM - 3 Aug 2012	/SquawkCNBC/status/231336623109976064
1572156043-406	https://twitter.com/search?l=en&q=%24pg%20OR%20%24PG%20since%3A2009-01-01%20until%3A2018-12-31&src=typd&lang=en	@WrigleyTom	Tom Wrigley	$DVA $PG $USB $WMT $AXP $IBM $KO $WFC Buffett bets on these 8 stocks for 2015http://usat.ly/1Hqlvg1		2	2	1.43264E+12	26/05/2015 04:51	/WrigleyTom/status/603166485595295744
1572156043-18	https://twitter.com/search?l=en&q=%24pg%20OR%20%24PG%20since%3A2009-01-01%20until%3A2018-12-31&src=typd&lang=en	@YahooFinance	Yahoo Finance	Highlight: "We are moving to the upside here at the open," @seanansmith says from the floor of the @NYSE. Notable stock movers so far include $AAPL, $KO, and $PG. https://finance.yahoo.com/ pic.twitter.com/tWrp9ZkSNa		4	6	1.54471E+12	7:44 AM - 13 Dec 2018	/YahooFinance/status/1073227054521364480
1572156043-411	https://twitter.com/search?l=en&q=%24pg%20OR%20%24PG%20since%3A2009-01-01%20until%3A2018-12-31&src=typd&lang=en	@ProcterGamble	Procter & Gamble	In <3mos since launch we’ve sold >1Million @GilletteVenus Swirl razors in the US http://www.pginvestor.com/caldesc.aspx?IID=4004124&Key=16058 … $PG #earningspic.twitter.com/l0hWntHWv5	2	3	12	1.42979E+12	5:48 AM - 23 Apr 2015	/ProcterGamble/status/591222187937374208
1572156043-52	https://twitter.com/search?l=en&q=%24pg%20OR%20%24PG%20since%3A2009-01-01%20until%3A2018-12-31&src=typd&lang=en	@OptionsMike	Options Mike	$PG Like $CL another consumer staple chart that looks primed for more. Nice C&H formation here http://schrts.co/YmJy3i		1	6	1.53712E+12	16/09/2018 10:57	/OptionsMike/status/1041385499125006343
1572156043-552	https://twitter.com/search?l=en&q=%24pg%20OR%20%24PG%20since%3A2009-01-01%20until%3A2018-12-31&src=typd&lang=en	@howardgreennews	Howard Green	Fmr P&G CEO AG Lafley on his book (w/ Roger Martin) on strategy http://bit.ly/Yu3Eyd http://bit.ly/Yu3Ptw http://bit.ly/Yu3V44 $PG $GE $TRI		1	1	1.36087E+12	14/02/2013 13:11	/howardgreennews/status/302148166374006786
1572156043-418	https://twitter.com/search?l=en&q=%24pg%20OR%20%24PG%20since%3A2009-01-01%20until%3A2018-12-31&src=typd&lang=en	@EquitySwag	John W Maddrell III	Some of the most boring businesses generate phenomenal returns over the long haul. $BEN $TROW $PEP $KO $CL $PG	3	7	2	1.4245E+12	20/02/2015 23:31	/EquitySwag/status/569021504203067392
1572156043-208	https://twitter.com/search?l=en&q=%24pg%20OR%20%24PG%20since%3A2009-01-01%20until%3A2018-12-31&src=typd&lang=en	@carlquintanilla	Carl Quintanilla	"Hardest thing to do in [consumer products]-land is recover lost mkt share. And they are [losing] every. Single. Quarter" - Peltz, @CNBC $PG		2	9	1.5003E+12	17/07/2017 06:57	/carlquintanilla/status/886948073011904514
1572156043-435	https://twitter.com/search?l=en&q=%24pg%20OR%20%24PG%20since%3A2009-01-01%20until%3A2018-12-31&src=typd&lang=en	@DNev47	Trader Dave	Procter & Gamble Reports Big Moves in 16th Annual Sustainability Report http://stks.co/b1Ozq via @triplepundit $PG		2	3	1.41925E+12	5:44 AM - 22 Dec 2014	/DNev47/status/547009727742214145
1572156043-285	https://twitter.com/search?l=en&q=%24pg%20OR%20%24PG%20since%3A2009-01-01%20until%3A2018-12-31&src=typd&lang=en	@YahooFinance	Yahoo Finance	#Stocks to Watch Today: $CAT, $GM, $PG, $MRK, $TWTR http://finance.yahoo.com/ pic.twitter.com/hIwKCIYIIa		5	3	1.4774E+12	25/10/2016 05:34	/YahooFinance/status/790894423903207424
1572156043-554	https://twitter.com/search?l=en&q=%24pg%20OR%20%24PG%20since%3A2009-01-01%20until%3A2018-12-31&src=typd&lang=en	@FortuneMagazine	FORTUNE	Can Procter & Gamble CEO Bob McDonald hang on? http://bit.ly/XZdZS1 $PG	1	8	6	1.36044E+12	09/02/2013 12:00	/FortuneMagazine/status/300318374137843712
1572156043-401	https://twitter.com/search?l=en&q=%24pg%20OR%20%24PG%20since%3A2009-01-01%20until%3A2018-12-31&src=typd&lang=en	@WrigleyTom	Tom Wrigley	Early movers: $RAI, $GLW, $TWTR, $MNST, $UA & more $GPS $TM $COTY $PG $ETSY $GS $UPS $VZ $DISH $AOLhttp://cnb.cx/1Gbb2nz		2	2	1.43446E+12	16/06/2015 04:56	/WrigleyTom/status/610777946584846336
1572156043-480	https://twitter.com/search?l=en&q=%24pg%20OR%20%24PG%20since%3A2009-01-01%20until%3A2018-12-31&src=typd&lang=en	@Stocktwits	Stocktwits	The largest consumer staples ETF, $XLP, hit a new all-time high. It's up 5% this year --> http://stks.co/p0NwB $PG $WMT $KO		10	1	1.40148E+12	30/05/2014 14:10	/Stocktwits/status/472485139457785858
1572156043-147	https://twitter.com/search?l=en&q=%24pg%20OR%20%24PG%20since%3A2009-01-01%20until%3A2018-12-31&src=typd&lang=en	@Reuters	Reuters	'Snakepit' moment as Trian's Peltz claims win in proxy fight for a seat on the board of P&G, but the company says not yet. @sveaherbst and Vibhuti Sharma report: http://reut.rs/2hvfcEp $PG pic.twitter.com/XsHNQOFRz4	1	8	10	1.51083E+12	16/11/2017 04:24	/Reuters/status/931120674755764224
1572156043-141	https://twitter.com/search?l=en&q=%24pg%20OR%20%24PG%20since%3A2009-01-01%20until%3A2018-12-31&src=typd&lang=en	@Hotpage_News	Hotpage News	THE U.S. COMPANIES with the most cash parked overseas $AAPL $MSFT $CSCO $ORCL $GOOGL $JNJ $AMGN $GILD $PFE $MRK $KO $PEP $PG $INTC - Axios http://hotpagenews.com/r/195887	1	2	2	1.5124E+12	7:25 AM - 4 Dec 2017	/Hotpage_News/status/937689415039836160
1572156043-34	https://twitter.com/search?l=en&q=%24pg%20OR%20%24PG%20since%3A2009-01-01%20until%3A2018-12-31&src=typd&lang=en	@Heineken_MX	Heineken México	Cuando eres quien conduce, incluso una cerveza es demasiado. #CuandoManejesNuncaTomes http://bit.ly/2BqsagI pic.twitter.com/9TeknryMdT	8	167	529	1.5715E+12	19/10/2019 08:00	/Heineken_MX/status/1185571305745276930
1572156043-590	https://twitter.com/search?l=en&q=%24pg%20OR%20%24PG%20since%3A2009-01-01%20until%3A2018-12-31&src=typd&lang=en	@herbgreenberg	Herb Greenberg	Boy, that $PG comment sure shook the cobwebs off the Hostile React-o-Meter	5	1	1	1.34212E+12	12/07/2012 12:13	/herbgreenberg/status/223495386969538560
1572156043-222	https://twitter.com/search?l=en&q=%24pg%20OR%20%24PG%20since%3A2009-01-01%20until%3A2018-12-31&src=typd&lang=en	@WallStJesus	JE$US	TOP DROPS IN NYSE SHORTS: $MDR $DB $PFE $WFT $JPM $PBR $FIT $NKE $ORCL $DOW $AEO $YUM $TGT $PG $YUMC $CCJ $S $RH $AUY $MTG $DSW $USB $LCpic.twitter.com/gj2LaSUh4a		4	5	1.49348E+12	9:32 AM - 29 Apr 2017	/WallStJesus/status/858358360797835265
1572156043-374	https://twitter.com/search?l=en&q=%24pg%20OR%20%24PG%20since%3A2009-01-01%20until%3A2018-12-31&src=typd&lang=en	@seeitmarket	See It Market	Trading Ideas: The Procter & Gamble "Long" Setup http://www.seeitmarket.com/trade-ideas-procter-and-gamble-stock-pg-moving-higher-14799/ … by @mpgtrader $PG pic.twitter.com/P3ZmXq8wP4		2	2	1.44344E+12	28/09/2015 05:03	/seeitmarket/status/648468030805123072
1572156043-509	https://twitter.com/search?l=en&q=%24pg%20OR%20%24PG%20since%3A2009-01-01%20until%3A2018-12-31&src=typd&lang=en	@RedDogT3	Scott Redler	Stocks working nicely from @t3live Off the Charts newsletter watch-list: $PG $WDC $YHOO $BA $TXN http://ow.ly/qP48u		3	2	1.38445E+12	14/11/2013 09:09	/RedDogT3/status/401018951263850496
1572156043-375	https://twitter.com/search?l=en&q=%24pg%20OR%20%24PG%20since%3A2009-01-01%20until%3A2018-12-31&src=typd&lang=en	@seeitmarket	See It Market	New Post - "Trade Ideas: Procter & Gamble (PG) Stock Heading Higher" http://www.seeitmarket.com/trade-ideas-procter-and-gamble-stock-pg-moving-higher-14799/ … by @mpgtrader $PG pic.twitter.com/QQTFg5oKRg		3	5	1.44323E+12	25/09/2015 19:28	/seeitmarket/status/647598479083237376
1572156043-93	https://twitter.com/search?l=en&q=%24pg%20OR%20%24PG%20since%3A2009-01-01%20until%3A2018-12-31&src=typd&lang=en	@BrandonVanZee	𝐁𝐫𝐚𝐧𝐝𝐨𝐧 𝐕𝐚𝐧 𝐙𝐞𝐞	Great write-up in this weekend’s @barronsonline by @lawlcs. From my perspective, a Dividend Growth Investor could put all 3 of these stocks ($PEP, $KO, $PG) in a shopping cart right now & have a reasonable risk-adjusted return, assuming their holding period was at least 10 years. pic.twitter.com/FTFVHRtWMi	1	5	20	1.52686E+12	20/05/2018 17:12	/BrandonVanZee/status/998355744880656384
1572156043-461	https://twitter.com/search?l=en&q=%24pg%20OR%20%24PG%20since%3A2009-01-01%20until%3A2018-12-31&src=typd&lang=en	@DougKass	Douglas Kass	Huge outperformance in defensive consumer staples today (PG KO IFF CLX et al) Not sure if its a "tell." $PG	2	4	2	1.40735E+12	12:38 PM - 6 Aug 2014	/DougKass/status/497104493675556864
1572156043-73	https://twitter.com/search?l=en&q=%24pg%20OR%20%24PG%20since%3A2009-01-01%20until%3A2018-12-31&src=typd&lang=en	@Sarge986	Stephen Guilfoyle	Best Tech Stocks to Buy -- No Matter What Apple Reports $AMZN $GOOGL $FB $NFLX $DIS $WMT $AAPL $GT $SPLK $CRM $ADBE $INTC $AMD $BP $PFE $PG $BIDU $IQ $SMG $APC $SHOP $RL $LLhttps://realmoney.thestreet.com/articles/07/31/2018/best-tech-stocks-buy-no-matter-what-apple-reports …	4	5	17	1.53304E+12	31/07/2018 04:51	/Sarge986/status/1024261350032384005
1572156043-22	https://twitter.com/search?l=en&q=%24pg%20OR%20%24PG%20since%3A2009-01-01%20until%3A2018-12-31&src=typd&lang=en	@simpltrader	call me Simpl	Current Swing watchlist $PG $JNJ $BBL $UGAZ Come trade live with me and a few other traders everyday. Get live alerts, watchlists, scans, and more. http://bit.ly/2AqMFdD Best decision I've ever made was switching from trading pennies to options!pic.twitter.com/AHsWMulX7w		13	38	1.54453E+12	4:34 AM - 11 Dec 2018	/simpltrader/status/1072454619618525184
1572156043-177	https://twitter.com/search?l=en&q=%24pg%20OR%20%24PG%20since%3A2009-01-01%20until%3A2018-12-31&src=typd&lang=en	@davidsettle42	David Settle, CMT	ICYMI: 09/27/17 - View today's Market Forecast here: http://youtu.be/QvksnxLXo5Y Discussed: $SPX $IWM $GLD $TLT $USO $UUP $XLP $PG #Investools	1	10	20	1.5066E+12	28/09/2017 04:45	/davidsettle42/status/913368945045921792
1572156043-104	https://twitter.com/search?l=en&q=%24pg%20OR%20%24PG%20since%3A2009-01-01%20until%3A2018-12-31&src=typd&lang=en	@DanaMattioli	Dana Mattioli	Late breaking scoop from @sharonterlep & @jonathanrockoff $PG https://twitter.com/jonathanrockoff/status/986813720910286848 …		5	3	1.52414E+12	4:23 AM - 19 Apr 2018	/DanaMattioli/status/986928331420561408
1572156043-546	https://twitter.com/search?l=en&q=%24pg%20OR%20%24PG%20since%3A2009-01-01%20until%3A2018-12-31&src=typd&lang=en	@mb_willoughby	Maribeth	my top trading ideas for tomorrow http://buff.ly/11eFxIF $spy $mnkd $ibcp $scty $refr $hlx $pg $adus $gne $prkr	3		4	1.36487E+12	7:49 PM - 1 Apr 2013	/mb_willoughby/status/318918032682545152
1572156043-66	https://twitter.com/search?l=en&q=%24pg%20OR%20%24PG%20since%3A2009-01-01%20until%3A2018-12-31&src=typd&lang=en	@themotleyfool	The Motley Fool	Right now, more than 1 in 3 women and 1 in 5 men who live to 65 are expected to live to 90 or older. You’re going to want companies in your retirement portfolio that can last that long too. $PG $TELL $SBUXhttps://www.fool.com/investing/2018/07/31/3-stocks-to-buy-and-hold-for-the-next-50-years.aspx …	1	12	27	1.53315E+12	11:15 AM - 1 Aug 2018	/themotleyfool/status/1024720227005865984
1572156043-558	https://twitter.com/search?l=en&q=%24pg%20OR%20%24PG%20since%3A2009-01-01%20until%3A2018-12-31&src=typd&lang=en	@bespokeinvest	Bespoke	Dow 30 trading range screen: http://www.bespokeinvest.com/thinkbig/2013/1/30/dow-30-trading-range-screen.html … $DIA $PG $INTC $WMT $XOM $PG $JNJ $BAC		2	2	1.35964E+12	6:32 AM - 31 Jan 2013	/bespokeinvest/status/296974249267167232
1572156043-183	https://twitter.com/search?l=en&q=%24pg%20OR%20%24PG%20since%3A2009-01-01%20until%3A2018-12-31&src=typd&lang=en	@jimcramer	Jim Cramer	Any questions for Nelson Peltz this morning about $PG?? @SquawkStreet	29	1	15	1.50581E+12	19/09/2017 00:47	/jimcramer/status/910047697314381824
1572156043-540	https://twitter.com/search?l=en&q=%24pg%20OR%20%24PG%20since%3A2009-01-01%20until%3A2018-12-31&src=typd&lang=en	@sallyshin	Sally Shin	9 Dow components hit new 52-Week High today: $DIS $HD $JNJ $KO $MRK $PG $T $TRV $VZ		12		1.36673E+12	7:50 AM - 23 Apr 2013	/sallyshin/status/326709660814036992
1572156043-319	https://twitter.com/search?l=en&q=%24pg%20OR%20%24PG%20since%3A2009-01-01%20until%3A2018-12-31&src=typd&lang=en	@gonchan0810	gonchan0810	How To Check A Cash Flow Statement And Why It's Important To You http://seekingalpha.com/article/3985197?source=ansh … $PG		1	3	1.46724E+12	29/06/2016 15:32	/gonchan0810/status/748283047712169984
1572156043-686	https://twitter.com/search?l=en&q=%24pg%20OR%20%24PG%20since%3A2009-01-01%20until%3A2018-12-31&src=typd&lang=en	@SunFinancial	Suns Financial Diary	Stocks I own that are up so far today: $MO, $PG, $PM, all defensive stocks				1.23248E+12	11:48 AM - 20 Jan 2009	/SunFinancial/status/1134151358
1572156043-536	https://twitter.com/search?l=en&q=%24pg%20OR%20%24PG%20since%3A2009-01-01%20until%3A2018-12-31&src=typd&lang=en	@ReformedBroker	Downtown Josh Brown	Great post from @dougkass about the new Fab Five leading the market, very strange moment: $PG $KO $CL $GIS $CLX http://stks.co/r9aE	2	4	3	1.36681E+12	5:49 AM - 24 Apr 2013	/ReformedBroker/status/327041728169246720
1572156043-535	https://twitter.com/search?l=en&q=%24pg%20OR%20%24PG%20since%3A2009-01-01%20until%3A2018-12-31&src=typd&lang=en	@ProcterGamble	Procter & Gamble	Q3: Market shares improved & strong cost savings enabled us to exceed bottom-line outlook http://www.pginvestor.com/phoenix.zhtml?c=104574&p=irol-EventDetails&EventId=4937703 … $PG #earnings		5	3	1.36682E+12	8:00 AM - 24 Apr 2013	/ProcterGamble/status/327074681322618880
1572156043-565	https://twitter.com/search?l=en&q=%24pg%20OR%20%24PG%20since%3A2009-01-01%20until%3A2018-12-31&src=typd&lang=en	@Stocktwits	Stocktwits	This morning we saw sound Earnings Reports and beats from: $PG $WY $HAL $KMB and $OSK		4		1.35912E+12	5:49 AM - 25 Jan 2013	/Stocktwits/status/294789113440251905
1572156043-354	https://twitter.com/search?l=en&q=%24pg%20OR%20%24PG%20since%3A2009-01-01%20until%3A2018-12-31&src=typd&lang=en	@tradevolatility	Trading Volatility	Big earnings week coming up: Mon: $MCD $KMB $HAL Tu: $JNJ $FCX $PG Wed: $BA $UTX Th: $BABA $F $CAT Fri: $AAL $MA $CVX $HON $PSX	2	3	4	1.45368E+12	4:05 PM - 24 Jan 2016	/tradevolatility/status/691396456452747265
1572156043-685	https://twitter.com/search?l=en&q=%24pg%20OR%20%24PG%20since%3A2009-01-01%20until%3A2018-12-31&src=typd&lang=en	@SSTURN	Steve Sturner	Blue chip, "safe haven" $DIA stocks getting hit today, $PG, $JNJ, $KO, $UTX, $GE, $MMM all look seriously sick on the charts.				1.23273E+12	10:21 AM - 23 Jan 2009	/SSTURN/status/1142462462
1572156043-479	https://twitter.com/search?l=en&q=%24pg%20OR%20%24PG%20since%3A2009-01-01%20until%3A2018-12-31&src=typd&lang=en	@BrnrJohn	John Brenner	Starbucks wants to energize you and your device. Via @usatoday http://usat.ly/1hKF1gu #tech #iPhone $SBUX $PG $AAPL		4		1.40257E+12	12/06/2014 02:25	/BrnrJohn/status/477018968914276352
1572156043-1	https://twitter.com/search?l=en&q=%24pg%20OR%20%24PG%20since%3A2009-01-01%20until%3A2018-12-31&src=typd&lang=en	@HFMajorTom	HFMajorTom	Why are defensives getting clocked so hard today?... Anyone? $KMB $CLX $PG $XLU	14	2	11	1.54567E+12	9:59 AM - 24 Dec 2018	/HFMajorTom/status/1077247380796465158
1572156043-46	https://twitter.com/search?l=en&q=%24pg%20OR%20%24PG%20since%3A2009-01-01%20until%3A2018-12-31&src=typd&lang=en	@raymond10mm	Raymond	#BLOODY #WallStreet $GOOGL $FB $JPM $C $BAC $WFC $AAPL $PM $PG $GE $HON $JNJ $CSCO $MSFT $INTC $TWTR $TSLA $V $DIS $UNH $VZ $KHC $SLB $XOM $ES_F $GC_F $NQ_F $CL_F $ZB_F $TLT $MET $PNC $CTL $LMT $WMT $TGT $DLTR $AMZN $AMGN $BMY $IBM $SPX $NASDAQ $DJIA $CAC $DAX $FTSE $BTC $COST $mpic.twitter.com/au27QIf6uM	1	4	4	1.53921E+12	10/10/2018 15:09	/raymond10mm/status/1050146378339536896
1572156043-446	https://twitter.com/search?l=en&q=%24pg%20OR%20%24PG%20since%3A2009-01-01%20until%3A2018-12-31&src=typd&lang=en	@YahooFinance	Yahoo Finance	Early Movers: $CVD, $BK, $HLF, $AAPL, $HSBC, $PG & more http://yhoo.it/1wrCooP		10	2	1.41502E+12	03/11/2014 06:45	/YahooFinance/status/529268064542801921
1572156043-417	https://twitter.com/search?l=en&q=%24pg%20OR%20%24PG%20since%3A2009-01-01%20until%3A2018-12-31&src=typd&lang=en	@eFinanceMarkets	Energy Finance Markets, Inc.	"@suredividend Does Warren Buffett Sell at The Right Time? http://stks.co/j1pIT $PG $COP $XOM $KO $AXP $WFC $MCO $JNJ $GHC $BRK.A $BRK.B"		1	1	1.42467E+12	22/02/2015 23:21	/eFinanceMarkets/status/569743931287605250
1572156043-216	https://twitter.com/search?l=en&q=%24pg%20OR%20%24PG%20since%3A2009-01-01%20until%3A2018-12-31&src=typd&lang=en	@2kaykim	Kay Kim	*VIDEO 5/26/2017* $SPY $SPX | $BABA $LVS $WFC $PG $MLCO $COH $MGM $KBH → http://2tradersclub.com/2017/05/26/video-positioned-5262017/ …pic.twitter.com/I75FJ54aZo	2	7	18	1.49583E+12	26/05/2017 13:41	/2kaykim/status/868205425535143937
1572156043-240	https://twitter.com/search?l=en&q=%24pg%20OR%20%24PG%20since%3A2009-01-01%20until%3A2018-12-31&src=typd&lang=en	@ProcterGamble	Procter & Gamble	$PG CFO Jon Moeller comments on @Pampers Easy-Ups share growth. http://spr.ly/60198R8ID #Earningspic.twitter.com/nzMndpJBZI	1	8	12	1.48493E+12	10:49 AM - 20 Jan 2017	/ProcterGamble/status/822501384864100352
1572156043-634	https://twitter.com/search?l=en&q=%24pg%20OR%20%24PG%20since%3A2009-01-01%20until%3A2018-12-31&src=typd&lang=en	@clusterstock	Finance Insider	Goldman's Jim O'Neill Makes The Case For Betting On The Chinese Consumer $PG $AAPL by @WhiteGM http://read.bi/91GYcM			1	1.28768E+12	21/10/2010 09:21	/clusterstock/status/28041222731
1572156043-517	https://twitter.com/search?l=en&q=%24pg%20OR%20%24PG%20since%3A2009-01-01%20until%3A2018-12-31&src=typd&lang=en	@Stocktwits	Stocktwits	"@RyanDetrick: Everyone can thank Cincinnati based $PG for keeping $DJIA streak of 102 days without 3 straight down days intact." $DIA		2	3	1.36943E+12	24/05/2013 13:08	/Stocktwits/status/338023621467439105
1572156043-62	https://twitter.com/search?l=en&q=%24pg%20OR%20%24PG%20since%3A2009-01-01%20until%3A2018-12-31&src=typd&lang=en	@BrandonVanZee	𝐁𝐫𝐚𝐧𝐝𝐨𝐧 𝐕𝐚𝐧 𝐙𝐞𝐞	The Dividend Aristocrats Are Worth Another Look via @barronsonline https://www.barrons.com/articles/the-dividend-aristocrats-are-worth-another-look-1533153576 … $TROW $ABT $TGT $NOBL $MDT $CLX $PG		11	28	1.53344E+12	7:57 PM - 4 Aug 2018	/BrandonVanZee/status/1025938938043621376
1572156043-152	https://twitter.com/search?l=en&q=%24pg%20OR%20%24PG%20since%3A2009-01-01%20until%3A2018-12-31&src=typd&lang=en	@CNBCClosingBell	CNBC's Closing Bell	$PG up 3% after hours pic.twitter.com/88HgH1sk46		4	5	1.51078E+12	15/11/2017 14:48	/CNBCClosingBell/status/930915353164746753
1572156043-627	https://twitter.com/search?l=en&q=%24pg%20OR%20%24PG%20since%3A2009-01-01%20until%3A2018-12-31&src=typd&lang=en	@Bloomberg	Bloomberg LP	Procter & Gamble, Teva to Form Consumer-Health Venture http://bloom.bg/g1EG2a $PG		6	1	1.30098E+12	24/03/2011 08:00	/Bloomberg/status/50934912328540161
1572156043-581	https://twitter.com/search?l=en&q=%24pg%20OR%20%24PG%20since%3A2009-01-01%20until%3A2018-12-31&src=typd&lang=en	@YahooFinance	Yahoo Finance	Procter & Gamble posts quarterly profit, plans buybacks http://yhoo.it/PJsKV3 $PG		6	1	1.344E+12	5:45 AM - 3 Aug 2012	/YahooFinance/status/231370098840064001
1572156043-393	https://twitter.com/search?l=en&q=%24pg%20OR%20%24PG%20since%3A2009-01-01%20until%3A2018-12-31&src=typd&lang=en	@LiveSquawk	LiveSquawk	Procter & Gamble Co Q4 15 results: Core EPS came in at $1.00 (est $0.95); with Revenue of $17.79B (est $17.95B) $PG		6		1.43825E+12	30/07/2015 04:06	/LiveSquawk/status/626710398394322944
1572156043-11	https://twitter.com/search?l=en&q=%24pg%20OR%20%24PG%20since%3A2009-01-01%20until%3A2018-12-31&src=typd&lang=en	@mchaudhry82	Maria Chaudhry	Monday’s Watch 2 $QQQ $SPY $UVXY $TVIX $TSLA $NVDA $NFLX $ORCL $RHT $TWTR $SQ $V $PYPL $TTD $PG $UAL $XPO $REGN $TOL $WPM $TRXC $PTX $UXIN #stocks #StockMarket #stockstowatch #trading #DayTrading #OptionsTrading #WallStreet #moneypic.twitter.com/k9DohP6as6		1	7	1.54502E+12	8:24 PM - 16 Dec 2018	/mchaudhry82/status/1074505489667510272
1572156043-280	https://twitter.com/search?l=en&q=%24pg%20OR%20%24PG%20since%3A2009-01-01%20until%3A2018-12-31&src=typd&lang=en	@YahooFinance	Yahoo Finance	Today’s #Stocks Winners: $BHI, $PG, $LMT http://yhoo.it/2dFZRRX pic.twitter.com/XAXg20wcqi		3	7	1.47743E+12	25/10/2016 13:07	/YahooFinance/status/791008328457527297
1572156043-510	https://twitter.com/search?l=en&q=%24pg%20OR%20%24PG%20since%3A2009-01-01%20until%3A2018-12-31&src=typd&lang=en	@LinYingjun	LinYingjun	$PG one could long on its break out point. But I would rather site back and watch and be stock sitter..#mkt $UAL, $RSOL $P $UNG. $ACRE :-)		2	1	1.38436E+12	13/11/2013 08:10	/LinYingjun/status/400641719739244544
1572156043-322	https://twitter.com/search?l=en&q=%24pg%20OR%20%24PG%20since%3A2009-01-01%20until%3A2018-12-31&src=typd&lang=en	@OptionsAction	Options Action	.@RiskReversal's bearish trade on Procter & Gamble $PG pic.twitter.com/hi3AoLWrMT	2	6	9	1.4662E+12	17/06/2016 14:52	/OptionsAction/status/743924376677023749
1572156043-259	https://twitter.com/search?l=en&q=%24pg%20OR%20%24PG%20since%3A2009-01-01%20until%3A2018-12-31&src=typd&lang=en	@raymond10mm	Raymond	$XOM $amzn $googl $AVGO $AAPL $pfe $cvs $bac $td $WMT $COST $WFC $jnj $GE $LLY $gild $utx $fb $v $JPM $dis $pg $mo $ibm $tgt $intc $ba Nice!pic.twitter.com/Sz7FfywiZH			2	1.47978E+12	21/11/2016 18:04	/raymond10mm/status/800867494739243008
1572156043-674	https://twitter.com/search?l=en&q=%24pg%20OR%20%24PG%20since%3A2009-01-01%20until%3A2018-12-31&src=typd&lang=en	@Dvolatility	Dvolatility	Berkshire reduces stake in J&J, $PG and turns to fixed income investments... (Bloomberg) http://tinyurl.com/b7xpzf				1.23494E+12	17/02/2009 22:50	/Dvolatility/status/1221893475
1572156043-514	https://twitter.com/search?l=en&q=%24pg%20OR%20%24PG%20since%3A2009-01-01%20until%3A2018-12-31&src=typd&lang=en	@MarketWatch	MarketWatch	Procter & Gamble says trades will stand after company's mini flash-crash on Friday. http://on.mktw.net/18bHwid $PG pic.twitter.com/X6omVEd9V6		21	5	1.37789E+12	12:33 PM - 30 Aug 2013	/MarketWatch/status/373528839928156160
1572156043-248	https://twitter.com/search?l=en&q=%24pg%20OR%20%24PG%20since%3A2009-01-01%20until%3A2018-12-31&src=typd&lang=en	@FoxBusiness	FOX Business	$PG’s Downy facing stiff reality: Millennials don’t use fabric softener http://fxn.ws/2iWKPWg	3	7	9	1.48338E+12	10:00 AM - 2 Jan 2017	/FoxBusiness/status/815965897001082881
1572156043-494	https://twitter.com/search?l=en&q=%24pg%20OR%20%24PG%20since%3A2009-01-01%20until%3A2018-12-31&src=typd&lang=en	@NYSE	NYSE 🏛 We Are Living Tech	Have you thanked your mom today? @ProctorGamble salutes mothers of #Sochi2014 athletes: http://bit.ly/1kwFPWk #BecauseOfMoms #Olympics $PG		4	5	1.39207E+12	10/02/2014 15:11	/NYSE/status/433000206057996288
1572156043-547	https://twitter.com/search?l=en&q=%24pg%20OR%20%24PG%20since%3A2009-01-01%20until%3A2018-12-31&src=typd&lang=en	@paulwoll	Woll Street	Added chart for ideas for 4/2 based on volume patterns and setups. $PG breakout play too. http://finviz.com/screener.ashx?v=211&t=PG,VIP,STC,DVA,QSII,APEI,OIBR,MNKD,OPEN,ASTX&o=change …	2		2	1.36487E+12	7:24 PM - 1 Apr 2013	/paulwoll/status/318911724965208064
1572156043-209	https://twitter.com/search?l=en&q=%24pg%20OR%20%24PG%20since%3A2009-01-01%20until%3A2018-12-31&src=typd&lang=en	@carlquintanilla	Carl Quintanilla	If Peltz is right, a lot of @HarvardHBS case studies are gonna have to be re-written. $PG https://twitter.com/CNBC/status/886947055343722496 …	3	5	7	1.5003E+12	17/07/2017 06:54	/carlquintanilla/status/886947330049658881
1572156043-249	https://twitter.com/search?l=en&q=%24pg%20OR%20%24PG%20since%3A2009-01-01%20until%3A2018-12-31&src=typd&lang=en	@TraderInPlay	Briefing Trader	The Dogs of the Dow portfolio candidates coming into view... $BA $CAT $CSCO $CVX $GE $IBM $KO $MCD $MRK $PFE $PG $VZ $XOM $DIApic.twitter.com/u9xG8ZeLlK		7	3	1.48311E+12	9:08 AM - 30 Dec 2016	/TraderInPlay/status/814865649654607872
1572156043-145	https://twitter.com/search?l=en&q=%24pg%20OR%20%24PG%20since%3A2009-01-01%20until%3A2018-12-31&src=typd&lang=en	@CNBCClosingBell	CNBC's Closing Bell	Pre-market movers: $SJM $WMT $VIAB $PG $BBYpic.twitter.com/VCwIni13gT		3	5	1.51084E+12	16/11/2017 06:48	/CNBCClosingBell/status/931157131130228736
1572156043-41	https://twitter.com/search?l=en&q=%24pg%20OR%20%24PG%20since%3A2009-01-01%20until%3A2018-12-31&src=typd&lang=en	@Stocktwits	Stocktwits	Mark your calendars. Earnings season is here: Tues - $NFLX $IBM $GS $JNJ $LRCX $UAL $MS $UNH $CSX $BLK $IBKR Weds - $AA $STLD $USB $ABT $URI $CCI Thu - $PYPL $ISRG $AXP $BX $PM $TSM $TEAM $MDXG Fri - $SLB $PG $HON $SYF $SCHW $SONC $BJ $KSUhttps://stocktwits.com/discover/earnings-calendar …	26	29	49	1.53963E+12	15/10/2018 12:08	/Stocktwits/status/1051912681215676416
1572156043-612	https://twitter.com/search?l=en&q=%24pg%20OR%20%24PG%20since%3A2009-01-01%20until%3A2018-12-31&src=typd&lang=en	@Bloomberg	Bloomberg LP	Berkshire, Procter & Gamble Lead Bond Sales http://bloom.bg/nu1hIs $BRK/A $PG		9		1.313E+12	12:30 PM - 10 Aug 2011	/Bloomberg/status/101374769076781056
1572156043-16	https://twitter.com/search?l=en&q=%24pg%20OR%20%24PG%20since%3A2009-01-01%20until%3A2018-12-31&src=typd&lang=en	@smartmoneyact	Smart Money Action	Options buying recap from Wednesday 12/12! SR = stock replacement $NXPI $WB $TWTR $QCOM $COUP $YPF $AJRD $BZUN $XOM $KORS $AMBA $MOMO $SPOT $PG $FEYE $FB $WDC $STLD $GRUB $MS $GCO $DVApic.twitter.com/VDpYdTIeJO	1		4	1.54472E+12	9:34 AM - 13 Dec 2018	/smartmoneyact/status/1073254759518359553
1572156043-642	https://twitter.com/search?l=en&q=%24pg%20OR%20%24PG%20since%3A2009-01-01%20until%3A2018-12-31&src=typd&lang=en	@cheatsheet	Showbiz Cheat Sheet	Day 50 Oil Spill TRADE: Buy the Beneficiaries of the BP Bust: http://ow.ly/1VJcp $CVX $PG $RDS-A $XOM $OXY $MRO $UNG $BP #mkt #stocks		2		1.27601E+12	08/06/2010 09:29	/cheatsheet/status/15717046208
1572156043-392	https://twitter.com/search?l=en&q=%24pg%20OR%20%24PG%20since%3A2009-01-01%20until%3A2018-12-31&src=typd&lang=en	@SaraEisen	Sara Eisen	Consumer: No sign of a turnaround at P&G as Lafley passes the baton to 35-year insider $pg http://cnb.cx/1DcQssz	2	5	4	1.43829E+12	30/07/2015 12:37	/SaraEisen/status/626839021063393280
1572156043-451	https://twitter.com/search?l=en&q=%24pg%20OR%20%24PG%20since%3A2009-01-01%20until%3A2018-12-31&src=typd&lang=en	@ranimolla	Rani Molla	Rechargeables in, batteries out: P&G to unload Duracell as it sheds up to half its brands $PG http://on.wsj.com/1yts8LK pic.twitter.com/j0vKxuqepf	4	62	27	1.41416E+12	24/10/2014 07:20	/ranimolla/status/525653118001090562
1572156043-432	https://twitter.com/search?l=en&q=%24pg%20OR%20%24PG%20since%3A2009-01-01%20until%3A2018-12-31&src=typd&lang=en	@Stocktwits	Stocktwits	Companies reporting earnings before Tuesday’s opening bell: $CAT, $PG, $PFE, $GLW, $LMT, $BMY, $FCX, $MMM, $AAL http://stks.co/f1cvv		18	9	1.42233E+12	9:07 PM - 26 Jan 2015	/Stocktwits/status/559925631690240000
1572156043-82	https://twitter.com/search?l=en&q=%24pg%20OR%20%24PG%20since%3A2009-01-01%20until%3A2018-12-31&src=typd&lang=en	@JLyonsFundMgmt	Dana Lyons	Procter & Gamble $PG Testing Broken Post-2000 Up Trendline #TrendlineWednesdaypic.twitter.com/hGsVldpjVb		2	11	1.52967E+12	22/06/2018 06:23	/JLyonsFundMgmt/status/1010151411567546368
1572156043-144	https://twitter.com/search?l=en&q=%24pg%20OR%20%24PG%20since%3A2009-01-01%20until%3A2018-12-31&src=typd&lang=en	@BrandonVanZee	𝐁𝐫𝐚𝐧𝐝𝐨𝐧 𝐕𝐚𝐧 𝐙𝐞𝐞	Consumer Staple and #DividendAristocrat $PG active pre-market. Nelson Peltz wins a board seat by the hairs on his chinny chin chin. Mr. Peltz, I beg you... LEAVE THE DIVIDEND POLICY INTACT. pic.twitter.com/aIhxMk41J7		3	11	1.51084E+12	16/11/2017 07:18	/BrandonVanZee/status/931164612614963200
1572156043-143	https://twitter.com/search?l=en&q=%24pg%20OR%20%24PG%20since%3A2009-01-01%20until%3A2018-12-31&src=typd&lang=en	@carlquintanilla	Carl Quintanilla	"I don’t care if it’s 50.1% or 49.9%, half the voters voted to put him on the board. Put him on the board. These people can HANDLE Nelson Peltz." - @bill_george, on @CNBC $PG pic.twitter.com/5g0ey3PPgl		3	6	1.51137E+12	22/11/2017 08:45	/carlquintanilla/status/933360816660844545
1572156043-586	https://twitter.com/search?l=en&q=%24pg%20OR%20%24PG%20since%3A2009-01-01%20until%3A2018-12-31&src=typd&lang=en	@businessinsider	Business Insider	10 Things You Need To Know Before The Opening Bell $PG $V $MC $MS $GS $GSK $HGSI $C by @ericgplatthttp://read.bi/NCQzNg		7	2	1.34244E+12	16/07/2012 04:00	/businessinsider/status/224820858684850176
1572156043-329	https://twitter.com/search?l=en&q=%24pg%20OR%20%24PG%20since%3A2009-01-01%20until%3A2018-12-31&src=typd&lang=en	@Sandro_power	PowerTriggerTrade	$PG is setup for lower prices. chart plan explains key points pic.twitter.com/HF0wKsjJUv		2	10	1.46171E+12	4:51 PM - 26 Apr 2016	/Sandro_power/status/725110114819006465
1572156043-255	https://twitter.com/search?l=en&q=%24pg%20OR%20%24PG%20since%3A2009-01-01%20until%3A2018-12-31&src=typd&lang=en	@WrigleyTom	Tom Wrigley	Early movers -via CNBC $BA $PAY $DGX $LLY $FITB $O $GOOGL $BUD $PTEN $SVNT $XOM $URBN $BWLD $CBS $VIAB $KO $PG http://cnb.cx/2hqvltR		2	6	1.48164E+12	6:25 AM - 13 Dec 2016	/WrigleyTom/status/808664023503867904
1572156043-137	https://twitter.com/search?l=en&q=%24pg%20OR%20%24PG%20since%3A2009-01-01%20until%3A2018-12-31&src=typd&lang=en	@eWhispers	Earnings Whispers	Bigger-than-average post- #earnings moves today from $RMD $EDU $BPOP $TRV $JNJ $WWD $PG $PLD $NFLX $WTFC http://eps.sh/r pic.twitter.com/fLtFBWk0NX		9	17	1.51674E+12	1:20 PM - 23 Jan 2018	/eWhispers/status/955897937502097413
1572156043-77	https://twitter.com/search?l=en&q=%24pg%20OR%20%24PG%20since%3A2009-01-01%20until%3A2018-12-31&src=typd&lang=en	@BrandonVanZee	𝐁𝐫𝐚𝐧𝐝𝐨𝐧 𝐕𝐚𝐧 𝐙𝐞𝐞	Lots more important earnings this week. Thx to @eWhispers for this graphic. $AAPL $TSLA $CAT $SQ $CHK $SHOP $BIDU $STX $IQ $SOGO $AKS $X $BP $PG $ON $ATVI $PFE $WYNN $FIT $TEVA $FDC $TNDM $MRO $WLL $L $LL $FTR $CMI $ILMN $REGN $SNE $W $IOTS $P $APRN $BAH $RIG $EXEL $GPRO $TTWOhttps://twitter.com/eWhispers/status/1023174129279741952 …	2	7	35	1.5329E+12	29/07/2018 13:11	/BrandonVanZee/status/1023662330326835200
1572156043-641	https://twitter.com/search?l=en&q=%24pg%20OR%20%24PG%20since%3A2009-01-01%20until%3A2018-12-31&src=typd&lang=en	@Bloomberg	Bloomberg LP	P&G Profit Forecast Trails Estimates as Shoppers Limit Spending http://ow.ly/2kev3 $PG		2		1.28084E+12	5:30 AM - 3 Aug 2010	/Bloomberg/status/20217864413
1572156043-290	https://twitter.com/search?l=en&q=%24pg%20OR%20%24PG%20since%3A2009-01-01%20until%3A2018-12-31&src=typd&lang=en	@ThePitBoss16	ThePitBoss	Apple $AAPL #dow Earnings Preview Oct 25 2016 $MMM $CAT $PG @HeidsterTrades @TradersCom $DJIA $SPX $NDX http://traderscommunity.com/forum/index.php?topic=635.msg4543#msg4543 …pic.twitter.com/ulUOkud5wR		2	3	1.47726E+12	23/10/2016 13:37	/ThePitBoss16/status/790291116625055744
1572156043-613	https://twitter.com/search?l=en&q=%24pg%20OR%20%24PG%20since%3A2009-01-01%20until%3A2018-12-31&src=typd&lang=en	@SponsorPitch	SponsorPitch	P&G CEO: Vancouver #Olympics "was our highest rate of return #marketing activity virtually ever." #sponsorship #sportsbiz $PG	1	5	1	1.3129E+12	6:55 AM - 9 Aug 2011	/SponsorPitch/status/100928271566389249
1572156043-289	https://twitter.com/search?l=en&q=%24pg%20OR%20%24PG%20since%3A2009-01-01%20until%3A2018-12-31&src=typd&lang=en	@ProcterGamble	Procter & Gamble	JUST IN: $PG releases results for Q1 #Earnings http://spr.ly/60128DKJr pic.twitter.com/1R9iIqrMhY	2	16	21	1.47739E+12	25/10/2016 04:05	/ProcterGamble/status/790871783587123200
1572156043-454	https://twitter.com/search?l=en&q=%24pg%20OR%20%24PG%20since%3A2009-01-01%20until%3A2018-12-31&src=typd&lang=en	@RaginCajun	RC	Top 100 | Momentum Trading with RaginCajun http://stks.co/i14Hp $BBRY $COP $WFC $CLF $PG $BK $POT $CVS $HD $COP $DE $AMTD $MOS $FDX $STZ		1	5	1.41084E+12	15/09/2014 21:45	/RaginCajun/status/511737564219600896
1572156043-251	https://twitter.com/search?l=en&q=%24pg%20OR%20%24PG%20since%3A2009-01-01%20until%3A2018-12-31&src=typd&lang=en	@SantanderMx	Santander México	Con Wellness Santander, obtén 5 o 10 Meses sin Intereses en gimnasios, centros deportivos, clubes y más.	3	7	28	1.569E+12	20/09/2019 10:30	/SantanderMx/status/1175099924498853888
1572156043-337	https://twitter.com/search?l=en&q=%24pg%20OR%20%24PG%20since%3A2009-01-01%20until%3A2018-12-31&src=typd&lang=en	@BobPisani	Bob Pisani	$SPY rebalance at close: big share count DECREASE for $PG ( $5.5 billion) PFE ($3.8 billion) $GE ($3.2 b), $AAPL ($3.1 b) $MCD ($2.0 b).	2	1	9	1.45832E+12	18/03/2016 10:57	/BobPisani/status/710887746991075329
1572156043-470	https://twitter.com/search?l=en&q=%24pg%20OR%20%24PG%20since%3A2009-01-01%20until%3A2018-12-31&src=typd&lang=en	@CNBCnow	CNBC Now	Procter & Gamble posts earnings of $0.89 a share vs. $0.91 estimate: http://cnb.cx/1saSKjg • $PG	2	9	4	1.40689E+12	4:05 AM - 1 Aug 2014	/CNBCnow/status/495163457163898880
1572156043-617	https://twitter.com/search?l=en&q=%24pg%20OR%20%24PG%20since%3A2009-01-01%20until%3A2018-12-31&src=typd&lang=en	@Stocktwits	Stocktwits	RT @researchpuzzler Bill Gross says buy quality stocks with good yields instead of Treasuries http://bit.ly/jSxHjV $PG $JNJ $SO $DUK		2	2	1.30952E+12	01/07/2011 05:15	/Stocktwits/status/86769997384388608
1572156043-277	https://twitter.com/search?l=en&q=%24pg%20OR%20%24PG%20since%3A2009-01-01%20until%3A2018-12-31&src=typd&lang=en	@TheStreet	TheStreet	2 growth stocks could be a salve for your election worries: http://trib.al/3xy4gHh $KR $PG pic.twitter.com/QgndpSXaeJ	1	2	3	1.47855E+12	07/11/2016 12:28	/TheStreet/status/795709433028444161
1572156043-44	https://twitter.com/search?l=en&q=%24pg%20OR%20%24PG%20since%3A2009-01-01%20until%3A2018-12-31&src=typd&lang=en	@Benzinga	Benzinga	4 Major Market Opportunities For The Cannabis Industry https://benzinga.com/z/12479521 $CGC $CRON $ACBFF $APHQF $STZ $DEO $BUD $EL $AVP $PG $JNJ $LLY $MRK		3	6	1.53954E+12	14/10/2018 11:15	/Benzinga/status/1051536867353657349
1572156043-572	https://twitter.com/search?l=en&q=%24pg%20OR%20%24PG%20since%3A2009-01-01%20until%3A2018-12-31&src=typd&lang=en	@adam_hartung	adam_hartung	Procter & Gamble Is Severely Overvalued http://seekingalpha.com/a/jrh3 $PG the move to "basic" products in 2009 a disaster! http://bit.ly/OLcJ4W		4		1.35033E+12	15/10/2012 14:02	/adam_hartung/status/257949537686147072
1572156043-76	https://twitter.com/search?l=en&q=%24pg%20OR%20%24PG%20since%3A2009-01-01%20until%3A2018-12-31&src=typd&lang=en	@eWhispers	Earnings Whispers	#earnings tomorrow morning $SHOP $PFE $PG $BP $LL $CMI $RL $SLCA $SNE $INCY $AMT $ARNC $CHTR $IPGP $IGT $VMC $HMC $ADM $BTE $ERJ $HUN $I $IRMD $OSK $IRDM $JCI $ETN $MAS $AGCO $APTV $XYL $WCG $AME $CS $PES $SHPG $SHOO $ECL $ACCO $SNY $STNG $TO $WLH $TKR http://eps.sh/cal pic.twitter.com/vCEKTLuEWY		42	79	1.53297E+12	30/07/2018 09:47	/eWhispers/status/1023973403110371328
1572156043-237	https://twitter.com/search?l=en&q=%24pg%20OR%20%24PG%20since%3A2009-01-01%20until%3A2018-12-31&src=typd&lang=en	@davidsettle42	David Settle, CMT	01/20/17 - View today's Market Forecast by @BVZ_Investools here: http://bit.ly/2jdK7Er Discussed: $SPX $GLD $RUT $PG $XLK $XLU #Investools		7	16	1.48495E+12	4:18 PM - 20 Jan 2017	/davidsettle42/status/822584002481623041
1572156043-321	https://twitter.com/search?l=en&q=%24pg%20OR%20%24PG%20since%3A2009-01-01%20until%3A2018-12-31&src=typd&lang=en	@DeltaNinety	Anmol Singh	VIDEO: Brexit & the Uncertainty, Swing Traders Video Newsletter $QQQ $SPY $IWM $BABA $PG $SHOP $GRUB $UUP $FXE $GLDhttps://www.youtube.com/watch?v=E7WwFWoxXLA …		2	8	1.46657E+12	21/06/2016 20:21	/DeltaNinety/status/745456694809944064
1572156043-166	https://twitter.com/search?l=en&q=%24pg%20OR%20%24PG%20since%3A2009-01-01%20until%3A2018-12-31&src=typd&lang=en	@davidfaber	David Faber	We knew $PG proxy fight would be close but being told "within 1% either way" is even closer than expected.	3	7	18	1.50764E+12	10/10/2017 06:53	/davidfaber/status/917749929694711808
1572156043-478	https://twitter.com/search?l=en&q=%24pg%20OR%20%24PG%20since%3A2009-01-01%20until%3A2018-12-31&src=typd&lang=en	@AOLFinance	AOL Finance	Starbucks to offer wireless charging pads http://aol.it/SPB6DD $SBUX $PG		3	2	1.40257E+12	12/06/2014 04:10	/AOLFinance/status/477045159897858048
1572156043-35	https://twitter.com/search?l=en&q=%24pg%20OR%20%24PG%20since%3A2009-01-01%20until%3A2018-12-31&src=typd&lang=en	@IBD_DChung	David Chung	In IBD Weekly II: The #consumer sector ranks No. 1 among 33 broad sectors. It includes an eclectic set of #stocks -- from staples makers such as $KMB $PG to nutritionals $USNA $WTW to #cannabis play $TLRY. More than a dozen have a 90+ Composite Rtg, including $LOPE. On pg B5	1	3	17	1.54146E+12	05/11/2018 16:29	/IBD_DChung/status/1059588490621566976
1572156043-680	https://twitter.com/search?l=en&q=%24pg%20OR%20%24PG%20since%3A2009-01-01%20until%3A2018-12-31&src=typd&lang=en	@rfurlan	Rod Furlan	Arbitrage alert: You could buy $PG and short $SJM (not advice) $$ http://www.hotarb.com				1.23419E+12	09/02/2009 07:05	/rfurlan/status/1191880712
1572156043-283	https://twitter.com/search?l=en&q=%24pg%20OR%20%24PG%20since%3A2009-01-01%20until%3A2018-12-31&src=typd&lang=en	@WrigleyTom	Tom Wrigley	Early movers: $MMM $CAT $DD $MRK $PG $SONC $UTX $GM $UA $LLY $BHI $WHR $TWTR $V $SYT $NFLX $RMBS $NVS http://cnb.cx/2eqKzQj		6	2	1.4774E+12	25/10/2016 05:47	/WrigleyTom/status/790897582247665664
1572156043-603	https://twitter.com/search?l=en&q=%24pg%20OR%20%24PG%20since%3A2009-01-01%20until%3A2018-12-31&src=typd&lang=en	@business	Bloomberg	P&G cuts full-year profit forecast on exchange rates | http://bloom.bg/wP5Opq $PG		15	3	1.32767E+12	7:25 AM - 27 Jan 2012	/business/status/162903965292433408
1572156043-330	https://twitter.com/search?l=en&q=%24pg%20OR%20%24PG%20since%3A2009-01-01%20until%3A2018-12-31&src=typd&lang=en	@MorningstarInc	Morningstar, Inc.	P&G’s Competitive Edge, Future Sales Growth Underappreciated- A look at #Q3 results: http://ow.ly/4n84TA $PG pic.twitter.com/scRzSMBEtL		5	3	1.46171E+12	3:30 PM - 26 Apr 2016	/MorningstarInc/status/725089634192084992
1572156043-566	https://twitter.com/search?l=en&q=%24pg%20OR%20%24PG%20since%3A2009-01-01%20until%3A2018-12-31&src=typd&lang=en	@CNNNYSE	CNN at the NYSE	#Dow set to get an early boost from Procter & Gamble. $PG up 1.5% premkt on better than expected earnings, raised outlook. #earnings		9		1.35912E+12	5:41 AM - 25 Jan 2013	/CNNNYSE/status/294787154167615489
1572156043-601	https://twitter.com/search?l=en&q=%24pg%20OR%20%24PG%20since%3A2009-01-01%20until%3A2018-12-31&src=typd&lang=en	@abnormalreturns	Tadas Viskanta	Thursday links: hedging on hedge funds, dollar-weighted returns and learning to code. http://stks.co/2C83 $FB $PG $AAPL $NFLX $JNS			1	1.32812E+12	01/02/2012 11:25	/abnormalreturns/status/164776435221934080
1572156043-574	https://twitter.com/search?l=en&q=%24pg%20OR%20%24PG%20since%3A2009-01-01%20until%3A2018-12-31&src=typd&lang=en	@CBOE	Cboe	DRJ on @CBOE_TV: Indices down. Weakness in $AAPL -strong activity in the puts, plus unusual activity in $PG. http://stks.co/lBAh		1	2	1.34851E+12	24/09/2012 11:14	/CBOE/status/250297195276955649
1572156043-128	https://twitter.com/search?l=en&q=%24pg%20OR%20%24PG%20since%3A2009-01-01%20until%3A2018-12-31&src=typd&lang=en	@petenajarian	Pete Najarian	Najarian Brothers See Unusual Option Activity in $GILD & $PG http://zpr.io/naquq via @investitute	2	4	10	1.51804E+12	07/02/2018 14:30	/petenajarian/status/961351585489186816
1572156043-399	https://twitter.com/search?l=en&q=%24pg%20OR%20%24PG%20since%3A2009-01-01%20until%3A2018-12-31&src=typd&lang=en	@Opinterest	Fahad Khalid	Biggest takeaway after FOMC (and you won't hear anyone else say this): Buy Consumer Staples $XLP $PG $JNJ $KO $PM - Watch this group wake up	1	1	4	1.43457E+12	17/06/2015 12:58	/Opinterest/status/611261534027657216
1572156043-620	https://twitter.com/search?l=en&q=%24pg%20OR%20%24PG%20since%3A2009-01-01%20until%3A2018-12-31&src=typd&lang=en	@Bloomberg	Bloomberg LP	GE Awards Ad Deal to Blur as Clients Skirt Madison Avenue http://bloom.bg/mQa7FF $AAPL $GE $GOOG $IPG $KA $OMC $PG		6		1.30451E+12	04/05/2011 05:00	/Bloomberg/status/65747514439114753
1572156043-445	https://twitter.com/search?l=en&q=%24pg%20OR%20%24PG%20since%3A2009-01-01%20until%3A2018-12-31&src=typd&lang=en	@IvanTheK	Ivan the K-rypt keeper™ 🎃	Missing in the Duracell coverage is that Buffett is a SELLER of $PG.	1	4	2	1.41588E+12	13/11/2014 05:39	/IvanTheK/status/532875393465081856
1572156043-645	https://twitter.com/search?l=en&q=%24pg%20OR%20%24PG%20since%3A2009-01-01%20until%3A2018-12-31&src=typd&lang=en	@janewells	janewells	Oh the irony! P&G ringing the closing bell at the NYSE today (in honor of Mother's Day). $PG		5	1	1.27324E+12	07/05/2010 07:34	/janewells/status/13551838199
1572156043-163	https://twitter.com/search?l=en&q=%24pg%20OR%20%24PG%20since%3A2009-01-01%20until%3A2018-12-31&src=typd&lang=en	@LesliePicker	Leslie Picker	P&G shareholders choose to elect all 11 directors; Peltz does not get seat on the board, losing proxy fight $PG	1	16	28	1.50765E+12	10/10/2017 07:34	/LesliePicker/status/917760216594251781
1572156043-318	https://twitter.com/search?l=en&q=%24pg%20OR%20%24PG%20since%3A2009-01-01%20until%3A2018-12-31&src=typd&lang=en	@OpenOutcrier	Open Outcrier	$CL $PG highs. Investors flocking to toothpaste.		2	4	1.46773E+12	05/07/2016 07:14	/OpenOutcrier/status/750332141855125504
1572156043-656	https://twitter.com/search?l=en&q=%24pg%20OR%20%24PG%20since%3A2009-01-01%20until%3A2018-12-31&src=typd&lang=en	@matthewherper	Matthew Herper	The sale of $PG's drug unit is yet more evidence that pharma's no longer about mass-marketing. See my piece last week: http://bit.ly/3Fi65K			1	1.25112E+12	5:57 AM - 24 Aug 2009	/matthewherper/status/3511913079
1572156043-96	https://twitter.com/search?l=en&q=%24pg%20OR%20%24PG%20since%3A2009-01-01%20until%3A2018-12-31&src=typd&lang=en	@PrimeVideoMX	PrimeVideoMX	Nada como un buen masaje para relajarse en las vacaciones familiares, ¿verdad @joseedu92? #DeViajeConLosDerbez ya disponible. http://bit.ly/2q3W347 pic.twitter.com/Px65vslk5s	93	29	379	1.57076E+12	10/10/2019 18:41	/PrimeVideoMX/status/1182471329242587136
1572156043-358	https://twitter.com/search?l=en&q=%24pg%20OR%20%24PG%20since%3A2009-01-01%20until%3A2018-12-31&src=typd&lang=en	@Sandro_power	PowerTriggerTrade	$PG posted this plan on PowerPLanTrades worked well along with the spy Squeeze pic.twitter.com/oHn3aRH8PK	15	10	17	1.45032E+12	7:08 PM - 16 Dec 2015	/Sandro_power/status/677309446045999104
1572156043-247	https://twitter.com/search?l=en&q=%24pg%20OR%20%24PG%20since%3A2009-01-01%20until%3A2018-12-31&src=typd&lang=en	@gurufocus	GuruFocus	Coca-Cola tops the chart http://www.gurufocus.com/news/471550 $UL $PG $GEpic.twitter.com/Yphea68jZ6		1	27	1.48417E+12	3:40 PM - 11 Jan 2017	/gurufocus/status/819313160003977217
1572156043-246	https://twitter.com/search?l=en&q=%24pg%20OR%20%24PG%20since%3A2009-01-01%20until%3A2018-12-31&src=typd&lang=en	@deafdaytrader	deafdaytrader	For 8ema cross 21ema stocks $MJTK - penny $PSNX - penny $SFOR - penny $USRM - penny $XLP $OCBU - penny $PG $COTY $CL Nice cross up	1	3	12	1.4847E+12	4:56 PM - 17 Jan 2017	/deafdaytrader/status/821506416531935232
1572156043-56	https://twitter.com/search?l=en&q=%24pg%20OR%20%24PG%20since%3A2009-01-01%20until%3A2018-12-31&src=typd&lang=en	@ProcterGamble	Procter & Gamble	EARLIER TODAY: $PG CFO Jon Moeller spoke @ the Barclays Global Consumer Conference in Boston about our strategy of raising the bar on noticeable superiority, funded through productivity, and supported by a strengthened organization & culture. Listen @ http://spr.ly/6011DLywL .	1	4	10	1.53626E+12	06/09/2018 10:46	/ProcterGamble/status/1037758830703247362
1572156043-60	https://twitter.com/search?l=en&q=%24pg%20OR%20%24PG%20since%3A2009-01-01%20until%3A2018-12-31&src=typd&lang=en	@the_chart_life	Ian McMillan, CMT	Custom RRG for @Jtacher51. Largest 30 companies by Market Cap. Banks solid $BAC $WFC $JPM. Alibaba $BABA and Tencent $TCEHY not good. WalMart $WMT and Proctor & Gamble $PG also coming around. Verizon $VZ line is interesting. And of course $PFE looks great. No surprise there.pic.twitter.com/Loxy4qMrSq	1	4	15	1.5337E+12	7:29 PM - 7 Aug 2018	/the_chart_life/status/1027018917833859072
1572156043-690	https://twitter.com/search?l=en&q=%24pg%20OR%20%24PG%20since%3A2009-01-01%20until%3A2018-12-31&src=typd&lang=en	null	null	null	null	null	null	null	null	null
1572156043-105	https://twitter.com/search?l=en&q=%24pg%20OR%20%24PG%20since%3A2009-01-01%20until%3A2018-12-31&src=typd&lang=en	@ProcterGamble	Procter & Gamble	JUST IN: $PG Releases Results for 3rd Quarter Fiscal Year 2018 #Earnings: http://spr.ly/6017DwoyN pic.twitter.com/8amAJNz0RD	2	7	17	1.52414E+12	4:01 AM - 19 Apr 2018	/ProcterGamble/status/986922729617182720
1572156043-408	https://twitter.com/search?l=en&q=%24pg%20OR%20%24PG%20since%3A2009-01-01%20until%3A2018-12-31&src=typd&lang=en	@Northtrading09	Our Daily Stock Pick	We have closed $DIS and $PG today with +7.94% in profits, see more: http://www.dowpremiumtrading.com #stocks #trading #marketstoday #financial	2		2	1.4298E+12	8:43 AM - 23 Apr 2015	/Northtrading09/status/591266028560248833
1572156043-195	https://twitter.com/search?l=en&q=%24pg%20OR%20%24PG%20since%3A2009-01-01%20until%3A2018-12-31&src=typd&lang=en	@OurDimeOurTime	Chad	Added $5,500 to the IRA today and added to my $GIS, $D, $PG, and $KHC positions. I love collecting good companies.	1		11	1.50241E+12	5:25 PM - 10 Aug 2017	/OurDimeOurTime/status/895803414537359360
1572156043-303	https://twitter.com/search?l=en&q=%24pg%20OR%20%24PG%20since%3A2009-01-01%20until%3A2018-12-31&src=typd&lang=en	@YahooFinance	Yahoo Finance	Midday #stock movers: $FB Instagram takes on Snapchat; $GM falls; $AEO upgrade; $IMAX China play; $PG $CHH $PFE $HD http://yhoo.it/2aPzUM2		10	3	1.47015E+12	8:36 AM - 2 Aug 2016	/YahooFinance/status/760499605163343872
1572156043-557	https://twitter.com/search?l=en&q=%24pg%20OR%20%24PG%20since%3A2009-01-01%20until%3A2018-12-31&src=typd&lang=en	@stevedenning	stevedenning	@forbes Playing To Win: How Strategy Really Works a new book by AG Lafley & @RogerLMartin http://onforb.es/XkqtU1 #stoos $PG #HBR		2		1.36004E+12	04/02/2013 21:59	/stevedenning/status/298657062517346304
1572156043-284	https://twitter.com/search?l=en&q=%24pg%20OR%20%24PG%20since%3A2009-01-01%20until%3A2018-12-31&src=typd&lang=en	@ProcterGamble	Procter & Gamble	In Q1, we returned $2.9 billion dollars to shareholders in dividends and share repurchase. http://www.pginvestor.com/Event/ $PG #Earningspic.twitter.com/OJfoFRG175	1	8	24	1.4774E+12	25/10/2016 05:46	/ProcterGamble/status/790897366484344832
