# Supplementary material for: Measuring information flux between social media and stock prices with Transfer Entropy
Source: PLoS One. 2021 Sep 23;16(9):e0257686. doi: 10.1371/journal.pone.0257686 (PMC8459996; doi:10.1371/journal.pone.0257686)
Supplement: S1 Data — (ZIP) [file pone.0257686.s001.zip › DATA BASES/16.-PG/PG.csv]

fecha	tweet	TextBlob	clean	subjectivity	sentiment	polarity			fecha	eventos	negative	neutral	positive	-	+	neg	pos	Index				Date	Close	Ut	neg	pos	Index			SUMMARY OUTPUT										Fecha	stock	utilidad	neg	pos	index	Pol		events	negativa
02-ene-13	$PG News: 5 Worst Performing Dividend Aristocrats In 2012 http://bit.ly/UIlf83Ã‚Â http://bigticks.com	$pg news: 5 worst performing dividend aristocrats in 2012	$pg news: 5 worst performing dividend aristocrats in 2012	1	negative	-1			01-ene-11	3	0	1	2	0	2	0	2	1	3	2		03/01/2011	64.769997		0	2	1													01/01/2011	64.769997	0	0	2	1	1.136363636		3	0
19-sep-17	$PG CEO called Peltz "very dangerous." He joins @SquawkStreet today to respond. Don't miss it! @jimcramer @davidfaber @carlquintanillapic.twitter.com/2AJXxyAtWl	$pg ceo called peltz "very dangerous." he joins @squawkstreet today to respond. don't miss it! @jimcramer @davidfaber @carlquintanillapic.twitter.com/2ajxxyatwl	$pg ceo called peltz "very dangerous." he joins @squawkstreet today to respond. don't miss it! @jimcramer @davidfaber @carlquintanillapic.twitter.com/2ajxxyatwl	1	negative	-0.975			19-ene-11	1	0	0	1	0	0	0	2	1	3	1		04/01/2011	64.949997		0	2	1			Regression Statistics										02/01/2011	64.769997	0	0	2	1	0		0	0
24-abr-13	Procter & Gamble EPS beats estimates $PG QUOTE: http://cnb.cx/zZvVmeÃ‚Â (via @EarningsCentral)	procter & gamble eps beats estimates $pg quote: (via @earningscentral)	procter & gamble eps beats estimates $pg quote: (via @earningscentral)	1	negative	-0.75			20-ene-11	1	0	1	0	0	0	0	2	0	2	1		05/01/2011	64.800003		0	2	1			Multiple R	0.829804081									03/01/2011	64.769997	0	0	2	1	0		0	0
09-ene-13	Will the Flu Season Make Your Portfolio Sick? http://www.benzinga.com/news/13/01/3228145/will-the-flu-season-make-your-portfolio-sickÃ‚Â Ã¢â‚¬Â¦ $AFL $CVS $KMB $PG $RAD $WAG	will the flu season make your portfolio sick? $afl $cvs $kmb $pg $rad $wag	will the flu season make your portfolio sick? $afl $cvs $kmb $pg $rad $wag	0.857142857	negative	-0.714285714			21-ene-11	1	0	1	0	0	0	0	2	0	2	1		06/01/2011	64.690002		0	2	1			R Square	0.688574812									04/01/2011	64.949997	0.18	0	2	1	0		0	0
29-dic-11	Is it me or do this year's Dogs of the Dow don't look that bad? $T $VZ $MRK $PFE $GE $DD $JNJ $INTC $PG $KFT . None have cash problems.	is it me or do this year's dogs of the dow don't look that bad? $t $vz $mrk $pfe $ge $dd $jnj $intc $pg $kft . none have cash problems.	is it me or do this year's dogs of the dow don't look that bad? $t $vz $mrk $pfe $ge $dd $jnj $intc $pg $kft . none have cash problems.	0.666666667	negative	-0.7			25-ene-11	1	0	1	0	0	0	0	2	0	2	1		07/01/2011	64.5		0	2	1			Adjusted R Square	0.688284032									05/01/2011	64.800003	-0.149994	0	2	1	0		0	0
01-feb-13	U.S. companies need to worry about Japan bringing shortfalls, not China: Cutting Research http://bloom.bg/XWo0QrÃ‚Â #Stocks $KO $PG $CL	you.s. companies need to worry about japan bringing shortfalls, not china: cutting research #stocks $ko $pg $cl	you.s. companies need to worry about japan bringing shortfalls, not china: cutting research #stocks $ko $pg $cl	0.9	negative	-0.6			27-ene-11	4	2	2	0	1	0	1	2	-1	1	2		10/01/2011	64.360001		0	2	1			Standard Error	6.007001663									06/01/2011	64.690002	-0.110001	0	2	1	0		0	0
18-jul-17	Peltz says he doesn't want to break up $PG. Yet that would solve its 'suffocating bureaucracy' problem @TheStreet https://www.thestreet.com/story/14233574/1/here-s-what-a-breakup-of-p-amp-g-would-look-like.htmlÃ‚Â Ã¢â‚¬Â¦	peltz says he doesn't want to break up $pg. yet that would solve its 'suffocating bureaucracy' problem @thestreet	peltz says he doesn't want to break up $pg. yet that would solve its 'suffocating bureaucracy' problem @thestreet	0.5	negative	-0.5			28-ene-11	2	0	2	0	0	0	1	2	0	2	2		11/01/2011	64.040001		0	2	1			Observations	2145									07/01/2011	64.5	-0.190002	0	2	1	0		0	0
31-ene-17	Folks boycotting Starbux may also need to stop brushing teeth, watching TV or getting fake news, given $PG, $NFLX & $FB comments about Trump	folks boycotting starbux may also need to stop brushing teeth, watching tv or getting fake news, given $pg, $nflx & $fb comments about trump	folks boycotting starbux may also need to stop brushing teeth, watching tv or getting fake news, given $pg, $nflx & $fb comments about trump	1	negative	-0.5			31-ene-11	1	0	1	0	0	0	1	2	0	2	1		12/01/2011	64.970001		0	2	1													08/01/2011	64.360001	-0.139999	0	2	1	0		0	0
11-sep-15	The worldÃ¢â‚¬â„¢s biggest brands will always fail in India, says 'Entrepreneur India' magazine: http://on.barrons.com/1KfDdYVÃ‚Â $WMT $AAPL $PG via @DeFotis	the worlds biggest brands will always fail in india, says 'entrepreneur india' magazine: $wmt $aapl $pg via @defotis	the worlds biggest brands will always fail in india, says 'entrepreneur india' magazine: $wmt $aapl $pg via @defotis	0.3	negative	-0.5			01-feb-11	1	0	1	0	0	0	1	2	0	2	1		13/01/2011	65.480003		0	2	1			ANOVA										09/01/2011	64.360001	0	0	2	1	0		0	0
17-nov-14	Information Asymmetry in $PG from NYSE stale bid: pic.twitter.com/Jvv3li5t7O	information asymmetry in $pg from nyse stale bid: pic.twitter.com/jvv3li5t7o	information asymmetry in $pg from nyse stale bid: pic.twitter.com/jvv3li5t7o	0.5	negative	-0.5			04-feb-11	1	0	0	1	0	0	1	2	1	3	1		14/01/2011	65.529999		0	2	1				df	SS	MS	F	Significance F					10/01/2011	64.360001	0	0	2	1	0		0	0
28-abr-11	Procter & Gamble $PG Q1 EPS $0.96 vs $0.97 estimate, Sales of $20.2B just shy of estimates. http://bit.ly/lxY2nf	procter & gamble $pg q1 eps $0.96 vs $0.97 estimate, sales of $20.2b just shy of estimates.	procter & gamble $pg q1 eps $0.96 vs $0.97 estimate, sales of $20.2b just shy of estimates.	0.5	negative	-0.5			09-feb-11	1	0	0	1	0	0	1	2	1	3	1		18/01/2011	65.5		0	2	1			Regression	2	170896.1852	85448.09259	2368.028191	0					11/01/2011	64.040001	-0.32	0	2	1	0		0	0
09-mar-11	Rajaratnam Exploited a Corrupt Network, U.S. Tells Jury http://bloom.bg/fF5Mmz $1117L $GS $INTC $PG	rajaratnam exploited a corrupt network, you.s. tells jury $1117l $gs $intc $pg	rajaratnam exploited a corrupt network, you.s. tells jury $1117l $gs $intc $pg	1	negative	-0.5			10-feb-11	2	0	1	1	0	1	1	3	0	2	1		19/01/2011	65.349998		0	2	1			Residual	2142	77292.07575	36.08406898							12/01/2011	64.970001	0.93	0	2	1	0		0	0
04-ago-13	Ã¢â‚¬Å“@SeekingAlpha: Avoid The Poor House With Dividend Growth Stocks http://seekingalpha.com/f/a/ycp6Ã‚Â $AAPL $NLY $PG $CVX $JNJ $T $XOM $KOÃ¢â‚¬ï¿½	@seekingalpha: avoid the poor house with dividend growth stocks $aapl $nly $pg $cvx $jnj $t $xom $ko	@seekingalpha: avoid the poor house with dividend growth stocks $aapl $nly $pg $cvx $jnj $t $xom $ko	0.6	negative	-0.4			11-feb-11	1	0	1	0	0	0	1	3	0	2	1		20/01/2011	65.800003		0	2	0			Total	2144	248188.2609								13/01/2011	65.480003	0.510002	0	2	1	0		0	0
02-ago-16	P&G signals progress in China's tough market. $PG http://on.wsj.com/2atemSZÃ‚Â pic.twitter.com/BZ6fFf3IbM	p&g signals progress in china's tough market. $pg	p&g signals progress in china's tough market. $pg	0.833333333	negative	-0.388888889			15-feb-11	2	0	1	1	0	1	1	4	0	2	1		21/01/2011	65.910004		0	2	0													14/01/2011	65.529999	0.049996	0	2	1	0		0	0
24-jun-15	It's About Individual Stocks Now - Cramer's Mad Money (6/23/15) http://seekingalpha.com/article/3279945-its-about-individual-stocks-now-cramers-mad-money-6-23-15?source=feed_fÃ‚Â Ã¢â‚¬Â¦ $UA $NKE $FB $KYTH $KMI $ETP $WTR $HELE $PG $PANW	it's about individual stocks now - cramer's mad money (6/23/15) $ua $nke $fb $kyth $kmi $etp $wtr $hele $pg $panw	it's about individual stocks now - cramer's mad money (6/23/15) $ua $nke $fb $kyth $kmi $etp $wtr $hele $pg $panw	0.7	negative	-0.3125			01-mar-11	1	1	0	0	0	0	1	4	-1	1	1		24/01/2011	66.580002		0	2	0				Coefficients	Standard Error	t Stat	P-value	Lower 95%	Upper 95%	Lower 95.0%	Upper 95.0%		15/01/2011	65.5	-0.029999	0	2	1	0		0	0
31-dic-12	My Prediction For 2013 - All Other Predictions Will Be Wrong http://seekingalpha.com/a/n99fÃ‚Â $KO $MCD $PG $WAG $XOM $SPY $QQQ $IVV $DIA	my prediction for 2013 - all other predictions will be wrong $ko $mcd $pg $wag $xom $spy $qqq $ivv $dia	my prediction for 2013 - all other predictions will be wrong $ko $mcd $pg $wag $xom $spy $qqq $ivv $dia	0.6375	negative	-0.3125			02-mar-11	1	0	1	0	0	0	1	4	0	2	1		25/01/2011	66.699997		0	2	0			Intercept	63.4864874	0.271449603	233.8794635	0	62.95415516	64.01881965	62.95415516	64.01881965		16/01/2011	65.5	0	0	2	1	0		0	0
13-nov-14	Thursday links: slow investing, $XLE v. $XLK and what the *&#% is $TWTR saying? http://stks.co/r11jEÃ‚Â $BRKB $PG $AAPL $CHDN $GMOM $GOOG $FB	thursday links: slow investing, $xle v. $xlk and what the *&#% is $twtr saying? $brkb $pg $aapl $chdn $gmom $goog $fb	thursday links: slow investing, $xle v. $xlk and what the *&#% is $twtr saying? $brkb $pg $aapl $chdn $gmom $goog $fb	0.4	negative	-0.3			04-mar-11	1	0	1	0	0	0	1	4	0	2	1		26/01/2011	66.110001		0	2	0			X Variable 1	-2.773853815	0.158760667	-17.47192092	5.20948E-64	-3.08519493	-2.462512701	-3.08519493	-2.462512701		17/01/2011	65.5	0	0	2	1	0		0	0
22-sep-17	He's [Peltz] got some ideas that could have a negative impact on our company" $PG https://buff.ly/2xuaz6B	he's [peltz] got some ideas that could have a negative impact on our company" $pg	he's [peltz] got some ideas that could have a negative impact on our company" $pg	0.4	negative	-0.3			09-mar-11	1	1	0	0	0	0	1	4	-1	1	1		27/01/2011	64.18		1	2	-1			X Variable 2	1.070395448	0.041755103	25.63508131	1.2356E-126	0.988510682	1.152280215	0.988510682	1.152280215		18/01/2011	65.5	0	0	2	1	0		0	0
29-ago-16	What do Meg Whitman, James McNerny, Scott Cook, Jeff Immelt, @SteveCase and Steve Ballmer all have in common? http://ow.ly/KdhT303Hl7WÃ‚Â $PG	what do meg whitman, james mcnerny, scott cook, jeff immelt, @stevecase and steve ballmer all have in common? $pg	what do meg whitman, james mcnerny, scott cook, jeff immelt, @stevecase and steve ballmer all have in common? $pg	0.5	negative	-0.3			19-mar-11	1	0	0	1	0	0	1	4	1	3	1		28/01/2011	64.199997		1	2	0													19/01/2011	65.349998	-0.150002	0	2	2	0.5		1	0
08-nov-15	What #FantasyFootball And Your Trading Account Have In Common $AAPL $AMZN $NFLX $NKE $V $TSLA $PG $XOM $Thttp://benzinga.com/z/5967182	what #fantasyfootball and your trading account have in common $aapl $amzn $nflx $nke $v $tsla $pg $xom $t	what #fantasyfootball and your trading account have in common $aapl $amzn $nflx $nke $v $tsla $pg $xom $t	0.5	negative	-0.3			24-mar-11	1	0	1	0	0	0	1	4	0	2	1		31/01/2011	63.130001		1	2	0													20/01/2011	65.800003	0.450005	0	2	2	0		1	0
27-ene-15	Shocked that folks are surprised that the stronger dollar is hurting US multinationals earnings $UTX $PG $MSFT	shocked that folks are surprised that the stronger dollar is hurting us multinationals earnings $utx $pg $msft	shocked that folks are surprised that the stronger dollar is hurting us multinationals earnings $utx $pg $msft	0.85	negative	-0.3			01-abr-11	1	0	0	1	0	0	1	4	1	3	1		01/02/2011	62.919998		1	2	0													21/01/2011	65.910004	0.110001	0	2	2	0		1	0
17-nov-14	Tomorrow's watchlist: $BBRY, $ARCP, $PG, $HBAN, $ANV, $VIAB, $WAG, $RIOM, & $MNKD. Also keeping tabs on $UGAZ & $JNUG lately	tomorrow's watchlist: $bbry, $arcp, $pg, $hban, $anv, $viab, $wag, $riom, & $mnkd. also keeping tabs on $ugaz & $jnug lately	tomorrow's watchlist: $bbry, $arcp, $pg, $hban, $anv, $viab, $wag, $riom, & $mnkd. also keeping tabs on $ugaz & $jnug lately	0.6	negative	-0.3			06-abr-11	1	0	1	0	0	0	1	4	0	2	1		02/02/2011	62.790001		1	2	0													22/01/2011	66.580002	0.669998	0	2	2	0		0	0
26-abr-17	With $PG, it used to be "Is WalMart giving em a hard time?" Now, it's, "Where are they with $AMZN" - @jimcramerpic.twitter.com/2CBFT8SKJl	with $pg, it used to be "is walmart giving em a hard time?" now, it's, "where are they with $amzn" - @jimcramerpic.twitter.com/2cbft8skjl	with $pg, it used to be "is walmart giving em a hard time?" now, it's, "where are they with $amzn" - @jimcramerpic.twitter.com/2cbft8skjl	0.541666667	negative	-0.291666667			17-abr-11	1	0	1	0	0	0	1	4	0	2	1		03/02/2011	62.900002		1	2	0													23/01/2011	66.580002	0	0	2	2	0		0	0
09-ene-12	Here's one economist who doesn't buy the #China hard landing fears. http://onforb.es/xh7qSTÃ‚Â $AAPL $KO $PG $YUM #BRICS	here's one economist who doesn't buy the #china hard landing fears. $aapl $ko $pg $yum #brics	here's one economist who doesn't buy the #china hard landing fears. $aapl $ko $pg $yum #brics	0.541666667	negative	-0.291666667			28-abr-11	3	1	1	1	1	1	2	5	-1	1	1		04/02/2011	63.610001		1	2	1													24/01/2011	66.580002	0	0	2	2	0		0	0
15-nov-17	Over the past year, 13 of our leading brands were market share leaders among millennials. $PG http://www.pginvestor.com/eventÃ‚Â pic.twitter.com/IKPRFWYbeC	over the past year, 13 of our leading brands were market share leaders among millennials. $pg	over the past year, 13 of our leading brands were market share leaders among millennials. $pg	0.25	negative	-0.25			04-may-11	1	0	1	0	0	0	2	5	0	2	1		07/02/2011	64.550003		1	2	1													25/01/2011	66.699997	0.119995	0	2	2	0		1	0
10-may-17	P&G is a few years late here... Gillette one ups Dollar Shave Club with on-demand razor texting ordering service $PG http://cnb.cx/2q2w62z	p&g is a few years late here... gillette one ups dollar shave club with on-demand razor texting ordering service $pg	p&g is a few years late here... gillette one ups dollar shave club with on-demand razor texting ordering service $pg	0.35	negative	-0.25			23-may-11	1	0	1	0	0	0	2	5	0	2	1		08/02/2011	64.639999		1	2	1													26/01/2011	66.110001	-0.589996	0	2	2	0		0	0
21-sep-17	#Ackman and #Peltz courting Retail shareholders in $ADP and $PG proxy contests http://reut.rs/2ygHj0IÃ‚Â . Don't overlook the little guy!	#ackman and #peltz courting retail shareholders in $adp and $pg proxy contests don't overlook the little guy!	#ackman and #peltz courting retail shareholders in $adp and $pg proxy contests don't overlook the little guy!	0.5	negative	-0.234375			15-jun-11	2	0	2	0	0	0	2	5	0	2	2		09/02/2011	64.389999		1	2	1													27/01/2011	64.18	-1.930001	1	2	1	-0.250555556		4	2
02-ene-17	$PGÃ¢â‚¬â„¢s Downy facing stiff reality: Millennials donÃ¢â‚¬â„¢t use fabric softener http://fxn.ws/2iWKPWg	$pgs downy facing stiff reality: millennials dont use fabric softener	$pgs downy facing stiff reality: millennials dont use fabric softener	0.5	negative	-0.214285714			01-jul-11	1	0	0	1	0	0	2	5	1	3	1		10/02/2011	64.580002		1	3	0													28/01/2011	64.199997	0.019997	1	2	1	0		2	0
11-ene-13	Plain Dividend Yield is For Chumps -- We Screen the Aristocrats for Dividend Growth: 10 Income Winners http://stks.co/cHyzÃ‚Â $CLX $PG $KMB	plain dividend yield is for chumps -- we screen the aristocrats for dividend growth: 10 income winners $clx $pg $kmb	plain dividend yield is for chumps -- we screen the aristocrats for dividend growth: 10 income winners $clx $pg $kmb	0.357142857	negative	-0.214285714			08-jul-11	1	0	1	0	0	0	2	5	0	2	1		11/02/2011	64.730003		1	3	0													29/01/2011	63.130001	-1.069996	1	2	1	0		0	0
28-abr-16	Usual suspects like Procter, Coke moan about tough markets; Unilever, Colgate, L'Oreal, Reckitt all posting solid acceleration $PG $CL $UN	usual suspects like procter, coke moan about tough markets; unilever, colgate, l'oreal, reckitt all posting solid acceleration $pg $cl $un	usual suspects like procter, coke moan about tough markets; unilever, colgate, l'oreal, reckitt all posting solid acceleration $pg $cl $un	0.394444444	negative	-0.212962963			10-jul-11	1	0	0	1	0	0	2	5	1	3	1		14/02/2011	64.540001		1	3	0													30/01/2011	63.130001	0	1	2	1	0		0	0
17-feb-17	Dow Winners & Losers: $BA $PG $CVX $UNHpic.twitter.com/Ed0Xsvburt	dow winners & losers: $ba $pg $cvx $unhpic.twitter.com/ed0xsvburt	dow winners & losers: $ba $pg $cvx $unhpic.twitter.com/ed0xsvburt	0.2	negative	-0.2			03-ago-11	1	0	1	0	0	0	2	5	0	2	1		15/02/2011	63.919998		1	4	0													31/01/2011	63.130001	0	1	2	1	0		1	0
12-feb-15	P&G, Constellation to build $200M biomass plant in Georgia http://bizj.us/1cb9zdÃ‚Â #green #energy $PG	p&g, constellation to build $200m biomass plant in georgia #green #energy $pg	p&g, constellation to build $200m biomass plant in georgia #green #energy $pg	0.3	negative	-0.2			05-ago-11	1	0	1	0	0	0	2	5	0	2	1		16/02/2011	63.759998		1	4	0													01/02/2011	62.919998	-0.210003	1	2	1	0		1	0
13-nov-14	Missing in the Duracell coverage is that Buffett is a SELLER of $PG.	missing in the duracell coverage is that buffett is a seller of $pg.	missing in the duracell coverage is that buffett is a seller of $pg.	0.05	negative	-0.2			09-ago-11	1	0	1	0	0	0	2	5	0	2	1		17/02/2011	64		1	4	0													02/02/2011	62.790001	-0.129997	1	2	1	0		0	0
02-ago-16	P&G today: "sales growth behind Fusion ProShield launch was offset by competitive activity" - in other words, our excuse is competition $PG	p&g today: "sales growth behind fusion proshield launch was offset by competitive activity" - in other words, our excuse is competition $pg	p&g today: "sales growth behind fusion proshield launch was offset by competitive activity" - in other words, our excuse is competition $pg	0.375	negative	-0.191666667			11-ago-11	1	0	1	0	0	0	2	5	0	2	1		18/02/2011	64.300003		1	4	0													03/02/2011	62.900002	0.110001	1	2	1	0		0	0
18-sep-15	$PLUG now an ecosystem platform with very small clients $WMT $HD $PG $BMW $OTHERS Platforms like that grow exponentially at long time scale	$plug now an ecosystem platform with very small clients $wmt $hd $pg $bmw $others platforms like that grow exponentially at long time scale	$plug now an ecosystem platform with very small clients $wmt $hd $pg $bmw $others platforms like that grow exponentially at long time scale	0.46	negative	-0.1875			12-sep-11	1	1	0	0	0	0	2	5	-1	1	1		22/02/2011	64.07		1	4	0													04/02/2011	63.610001	0.709999	1	2	2	0.5		1	0
31-oct-13	Crest makes a little girl throw up this Halloween. We asked why. $PG http://www.cnbc.com/id/101159548	crest makes a little girl throw up this halloween. we asked why. $pg	crest makes a little girl throw up this halloween. we asked why. $pg	0.5	negative	-0.1875			19-sep-11	1	0	1	0	0	0	2	5	0	2	1		23/02/2011	64.150002		1	4	0													05/02/2011	64.550003	0.940002	1	2	2	0		0	0
10-oct-17	What a mess. $PG says Peltz lost but Peltz says results are "too-close-to-call." Await the 8-K. @TheStreethttps://www.thestreet.com/story/14336310/1/vote-on-peltz-s-procter-gamble-proxy-war-is-close-.htmlÃ‚Â Ã¢â‚¬Â¦	what a mess. $pg says peltz lost but peltz says results are "too-close-to-call." await the 8-OK. @thestreet	what a mess. $pg says peltz lost but peltz says results are "too-close-to-call." await the 8-OK. @thestreet	0.175	negative	-0.175			24-sep-11	1	0	1	0	0	0	2	5	0	2	1		24/02/2011	63.049999		1	4	0													06/02/2011	64.550003	0	1	2	2	0		0	0
22-nov-17	"I donÃ¢â‚¬â„¢t care if itÃ¢â‚¬â„¢s 50.1% or 49.9%, half the voters voted to put him on the board. Put him on the board. These people can HANDLE Nelson Peltz." - @bill_george, on @CNBC $PG pic.twitter.com/5g0ey3PPgl	"i dont care if its 50.1% or 49.9%, half the voters voted to put him on the board. put him on the board. these people can handle nelson peltz." - @bill_george, on @cnbc $pg pic.twitter.com/5g0ey3ppgl	"i dont care if its 50.1% or 49.9%, half the voters voted to put him on the board. put him on the board. these people can handle nelson peltz." - @bill_george, on @cnbc $pg pic.twitter.com/5g0ey3ppgl	0.166666667	negative	-0.166666667			05-oct-11	1	0	1	0	0	0	2	5	0	2	1		25/02/2011	62.84		1	4	0													07/02/2011	64.550003	0	1	2	2	0		0	0
10-oct-17	Tuesday's biggest business headlines in a minute (or less). #stocks #investing $HON $PFE $PG $NVDApic.twitter.com/nF3bCbKLML	tuesday's biggest business headlines in a minute (or less). #stocks #investing $hon $pfe $pg $nvdapic.twitter.com/nf3bcbklml	tuesday's biggest business headlines in a minute (or less). #stocks #investing $hon $pfe $pg $nvdapic.twitter.com/nf3bcbklml	0.066666667	negative	-0.166666667			17-oct-11	1	0	1	0	0	0	2	5	0	2	1		28/02/2011	63.049999		1	4	0													08/02/2011	64.639999	0.089996	1	2	2	0		0	0
24-oct-14	Rechargeables in, batteries out: P&G to unload Duracell as it sheds up to half its brands $PG http://on.wsj.com/1yts8LKÃ‚Â pic.twitter.com/j0vKxuqepf	rechargeables in, batteries out: p&g to unload duracell as it sheds up to half its brands $pg	rechargeables in, batteries out: p&g to unload duracell as it sheds up to half its brands $pg	0.166666667	negative	-0.166666667			27-oct-11	2	0	2	0	0	0	2	5	0	2	2		01/03/2011	62.740002		1	4	-1													09/02/2011	64.389999	-0.25	1	2	3	0.366666667		1	0
08-ene-13	The Procter & Gamble Company (PG) declares $0.562/share quarterly dividend, in line with previous. Forw... http://seekingalpha.com/n/g41fÃ‚Â $PG	the procter & gamble company (pg) declares $0.562/share quarterly dividend, in line with previous. forw... $pg	the procter & gamble company (pg) declares $0.562/share quarterly dividend, in line with previous. forw... $pg	0.166666667	negative	-0.166666667			01-nov-11	1	0	1	0	0	0	2	5	0	2	1		02/03/2011	62.41		1	4	0													10/02/2011	64.580002	0.190003	1	3	3	0.136363636		2	0
15-nov-12	$PG reaffirms guidance and will buyback $4-$6 billion of its stock vs $4bil previously. A victory in this environment.	$pg reaffirms guidance and will buyback $4-$6 billion of its stock vs $4bil previously. a victory in this environment.	$pg reaffirms guidance and will buyback $4-$6 billion of its stock vs $4bil previously. a victory in this environment.	0.166666667	negative	-0.166666667			23-nov-11	1	0	1	0	0	0	2	5	0	2	1		03/03/2011	62.549999		1	4	0													11/02/2011	64.730003	0.150001	1	3	3	0		1	0
09-ene-17	.@JimCramer breaks down Goldman Sachs' downgrades of Coca-Cola and Proctor & Gamble: http://trib.al/Eo9HH3yÃ‚Â $KO $PG pic.twitter.com/qp9t59VZJz	.@jimcramer breaks down goldman sachs' downgrades of coca-cola and proctor & gamble: $ko $pg pic.twitter.com/qp9t59vzjz	.@jimcramer breaks down goldman sachs' downgrades of coca-cola and proctor & gamble: $ko $pg pic.twitter.com/qp9t59vzjz	0.288888889	negative	-0.155555556			09-dic-11	1	0	0	1	0	0	2	5	1	3	1		04/03/2011	62.029999		1	4	0													12/02/2011	64.540001	-0.190002	1	3	3	0		0	0
02-ago-13	Razor sales down (both $PG & $ENR reporting losses this year), popularity of 'hipster beards' to blame? #TGIF	razor sales down (both $pg & $enr reporting losses this year), popularity of 'hipster beards' to blame? #tgif	razor sales down (both $pg & $enr reporting losses this year), popularity of 'hipster beards' to blame? #tgif	0.288888889	negative	-0.155555556			10-dic-11	1	0	0	1	0	0	2	5	1	3	1		07/03/2011	61.709999		1	4	0													13/02/2011	64.540001	0	1	3	3	0		0	0
23-may-13	P&G CEO Bob McDonald Steps Down After Pressure From Bill Ackman, Activist Investor $PG by @Jim_Edwards http://read.bi/12RbRSc	p&g ceo bob mcdonald steps down after pressure from bill ackman, activist investor $pg by @jim_edwards	p&g ceo bob mcdonald steps down after pressure from bill ackman, activist investor $pg by @jim_edwards	0.288888889	negative	-0.155555556			12-dic-11	1	0	1	0	0	0	2	5	0	2	1		08/03/2011	62.049999		1	4	0													14/02/2011	64.540001	0	1	3	3	0		0	0
10-may-12	Exclusive: P&G beauty chief Virginia Drosos will step down as the company moves its beauty HQ to Singapore http://bit.ly/JYZhn2Ã‚Â $PG	exclusive: p&g beauty chief virginia drosos will step down as the company moves its beauty hq to singapore $pg	exclusive: p&g beauty chief virginia drosos will step down as the company moves its beauty hq to singapore $pg	0.288888889	negative	-0.155555556			15-dic-11	1	1	0	0	0	0	2	5	-1	1	1		09/03/2011	62		1	4	-1													15/02/2011	63.919998	-0.620003	1	4	3	0.5		2	0
13-dic-12	Complete Friday Game Plan http://stks.co/bGHFÃ‚Â $BG $PG $RTN $INXN $CTB $AUY $DSW $CHS $ZION $GS $DV $NTAP $MDT $DFS	complete friday game plan $bg $pg $rtn $inxn $ctb $auy $dsw $chs $zion $gs $dv $ntap $mdt $dfs	complete friday game plan $bg $pg $rtn $inxn $ctb $auy $dsw $chs $zion $gs $dv $ntap $mdt $dfs	0.4	negative	-0.15			16-dic-11	1	0	1	0	0	0	2	5	0	2	1		10/03/2011	61.490002		1	4	-1													16/02/2011	63.759998	-0.16	1	4	3	0		0	0
10-oct-17	At average cost of $92.70 today. $PG https://twitter.com/TSTRealMoneyPro/status/917748192963215363Ã‚Â Ã¢â‚¬Â¦	at average cost of $92.70 today. $pg	at average cost of $92.70 today. $pg	0.4	negative	-0.15			26-dic-11	1	0	0	1	0	0	2	5	1	3	1		11/03/2011	61.490002		1	4	-1													17/02/2011	64	0.240002	1	4	3	0		0	0
27-ene-11	Razor thin profits for Procter & Gamble. $PG earnings down but beat forecasts. Sales up slightly. Guidance decent. $PG down 1% pre-market.	razor thin profits for procter & gamble. $pg earnings down but beat forecasts. sales up slightly. guidance decent. $pg down 1% pre-market.	razor thin profits for procter & gamble. $pg earnings down but beat forecasts. sales up slightly. guidance decent. $pg down 1% pre-market.	0.452222222	negative	-0.142222222			29-dic-11	1	1	0	0	0	0	2	5	-1	1	1		14/03/2011	61.349998		1	4	-1													18/02/2011	64.300003	0.300003	1	4	3	0		0	0
06-mar-15	All 30 Dow stocks fell today, led by $JNJ & $PG. $AAPL, which is joining the Dow soon, actually closed up slightly: http://money.cnn.com/2015/03/06/investing/apple-join-dow/index.html?iid=SF_INV_RiverÃ‚Â Ã¢â‚¬Â¦	all 30 dow stocks fell today, led by $jnj & $pg. $aapl, which is joining the dow soon, actually closed up slightly:	all 30 dow stocks fell today, led by $jnj & $pg. $aapl, which is joining the dow soon, actually closed up slightly:	0.133333333	negative	-0.133333333			31-dic-11	1	0	1	0	0	0	2	5	0	2	1		15/03/2011	60.66		1	4	-1													19/02/2011	64.07	-0.230003	1	4	3	0		0	0
09-jun-15	Setups for Tuesday http://stks.co/s2Fb1Ã‚Â other stocks to watch $AXN $MU $LULU $WLL $OAS $PG $TSLA $CHK $WLL $BCEI $AAPL $DATA $ADBE $CHKP	setups for tuesday other stocks to watch $axn $mu $lulu $wll $oas $pg $tsla $chk $wll $bcei $aapl $data $adbe $chkp	setups for tuesday other stocks to watch $axn $mu $lulu $wll $oas $pg $tsla $chk $wll $bcei $aapl $data $adbe $chkp	0.375	negative	-0.125			01-ene-12	6	1	0	5	0	0	2	5	1	3	5		16/03/2011	59.73		1	4	-1													20/02/2011	64.07	0	1	4	3	0		0	0
03-ene-15	VDSI Bloomberg $VDSI $UTX $CMI $BNDX $PG Opinion,Current Price,Current Price,News,any other opinions on this? http://investorshangout.com/post/view?id=2516743Ã‚Â Ã¢â‚¬Â¦	vdsi bloomberg $vdsi $utx $cmi $bndx $pg opinion,current price,current price,news,any other opinions on this?	vdsi bloomberg $vdsi $utx $cmi $bndx $pg opinion,current price,current price,news,any other opinions on this?	0.375	negative	-0.125			02-ene-12	2	0	1	1	0	1	2	6	0	2	1		17/03/2011	60.43		1	4	-1													21/02/2011	64.07	0	1	4	3	0		0	0
11-ago-14	$INTC, $MKC, $PG, $KMB, $JNJ plus other stocks to get dividends every month: http://mykip.co/Vxu8QD	$intc, $mkc, $pg, $kmb, $jnj plus other stocks to get dividends every month:	$intc, $mkc, $pg, $kmb, $jnj plus other stocks to get dividends every month:	0.375	negative	-0.125			03-ene-12	4	0	3	1	0	0.333333333	2	6.333333333	0	2	3		18/03/2011	60.599998		1	4	-1													22/02/2011	64.07	0	1	4	3	0		0	0
19-abr-13	"@lamonicabuzz: Ticker tape parade. Earnings deluge next week: $CAT $NFLX $T $F $BA $S $PG $QCOM $XOM $UPS $MMM $SBUX $AMZN... $AAPL."	"@lamonicabuzz: ticker tape parade. earnings deluge next week: $cat $nflx $t $f $ba $s $pg $qcom $xom $ups $mmm $sbux $amzn... $aapl."	"@lamonicabuzz: ticker tape parade. earnings deluge next week: $cat $nflx $t $f $ba $s $pg $qcom $xom $ups $mmm $sbux $amzn... $aapl."	0.116666667	negative	-0.125			04-ene-12	2	0	0	2	0	0	2	6.333333333	1	3	2		21/03/2011	61.299999		1	4	1													23/02/2011	64.150002	0.080002	1	4	3	0		0	0
10-feb-13	Ignoring 52-Week Highs, Reinvesting Dividends And Other Lessons Learned http://seekingalpha.com/a/p35xÃ‚Â $PG $KO $MMM	ignoring 52-week highs, reinvesting dividends and other lessons learned $pg $ko $mmm	ignoring 52-week highs, reinvesting dividends and other lessons learned $pg $ko $mmm	0.375	negative	-0.125			05-ene-12	10	0	6	4	0	0.666666667	2	7	0	2	6		22/03/2011	60.93		1	4	1													24/02/2011	63.049999	-1.100003	1	4	3	0		0	0
12-sep-11	Restless Vagina Syndrome. The other side of the $BPAX Libigel story (And $PG, $PFE, Boehringer Ingelheim, etc) --> http://bit.ly/mQWcJj	restless vagina syndrome. the other side of the $bpax libigel story (and $pg, $pfe, boehringer ingelheim, etc) -->	restless vagina syndrome. the other side of the $bpax libigel story (and $pg, $pfe, boehringer ingelheim, etc) -->	0.375	negative	-0.125			06-ene-12	4	0	1	3	0	3	2	10	1	3	3		23/03/2011	60.91		1	4	1													25/02/2011	62.84	-0.209999	1	4	3	0		0	0
13-jul-16	Let's see, 5 yrs. ago $PG was selling at $65, making 3.93. Now it's selling at about $86, making a little less. Such a deal.	let's see, 5 yrs. ago $pg was selling at $65, making 3.93. now it's selling at about $86, making a little less. such a deal.	let's see, 5 yrs. ago $pg was selling at $65, making 3.93. now it's selling at about $86, making a little less. such a deal.	0.355555556	negative	-0.118055556			09-ene-12	1	1	0	0	0	0	2	10	-1	1	1		24/03/2011	61.139999		1	4	0													26/02/2011	63.049999	0.209999	1	4	3	0		0	0
22-ene-14	Options expected to be active @ CBOE: $AMD $IBM $COH $BBRY $NUAN $PG $SBUX $NFLX	options expected to be active @ cboe: $amd $ibm $coh $bbry $nuan $pg $sbux $nflx	options expected to be active @ cboe: $amd $ibm $coh $bbry $nuan $pg $sbux $nflx	0.5	negative	-0.116666667			10-ene-12	1	0	0	1	0	0	2	10	1	3	1		25/03/2011	60.880001		1	4	0													27/02/2011	63.049999	0	1	4	3	0		0	0
27-ene-11	$PG trading lower after reporting 28% drop in second quarter profit. Stock seasonally trades flat to negative into July http://bit.ly/g96t49	$pg trading lower after reporting 28% drop in second quarter profit. stock seasonally trades flat to negative into july	$pg trading lower after reporting 28% drop in second quarter profit. stock seasonally trades flat to negative into july	0.175	negative	-0.108333333			12-ene-12	2	1	1	0	1	0	3	10	-1	1	1		28/03/2011	60.66		1	4	0													28/02/2011	63.049999	0	1	4	3	0		0	0
17-jul-14	As births slow and lives get longer, Procter & Gamble turns to adult diapers http://yhoo.it/1rkC3mvÃ‚Â $PG	as births slow and lives get longer, procter & gamble turns to adult diapers $pg	as births slow and lives get longer, procter & gamble turns to adult diapers $pg	0.35	negative	-0.1			17-ene-12	1	0	1	0	0	0	3	10	0	2	1		29/03/2011	61.279999		1	4	0													01/03/2011	62.740002	-0.309997	1	4	2	-0.1		1	1
15-dic-11	further in jefferies $dmnd note: jef claims it talked to $pg and was told not comfortable w/pringles deal hwile sec probe ongoing	further in jefferies $dmnd note: jef claims it talked to $pg and was told not comfortable w/pringles deal hwile sec probe ongoing	further in jefferies $dmnd note: jef claims it talked to $pg and was told not comfortable w/pringles deal hwile sec probe ongoing	0.633333333	negative	-0.1			18-ene-12	3	0	3	0	0	0	3	10	0	2	3		30/03/2011	61.970001		1	4	0													02/03/2011	62.41	-0.330002	1	4	2	0.03		1	0
10-oct-17	We knew $PG proxy fight would be close but being told "within 1% either way" is even closer than expected.	we knew $pg proxy fight would be close but being told "within 1% either way" is even closer than expected.	we knew $pg proxy fight would be close but being told "within 1% either way" is even closer than expected.	0.4	negative	-0.1			19-ene-12	1	0	1	0	0	0	3	10	0	2	1		31/03/2011	61.599998		1	4	0													03/03/2011	62.549999	0.139999	1	4	2	0		0	0
17-jul-17	"There is a sense that Procter, perhaps, is not 'worldy' enough" .. missing out on talent, etc - @jimcramer, on Cincinnati-based $PG @CNBC	"there is a sense that procter, perhaps, is not 'worldy' enough" .. missing out on talent, etc - @jimcramer, on cincinnati-based $pg @cnbc	"there is a sense that procter, perhaps, is not 'worldy' enough" .. missing out on talent, etc - @jimcramer, on cincinnati-based $pg @cnbc	0.275	negative	-0.1			20-ene-12	6	0	4	2	0	0.5	3	10.5	0	2	4		01/04/2011	62.080002		1	4	1													04/03/2011	62.029999	-0.52	1	4	2	0		1	0
25-oct-16	A harsh U.S. retail market didn't stop Proctor & Gamble in the recent quarter: http://trib.al/WWA6pOxÃ‚Â $PG pic.twitter.com/k5v0hX9tpL	a harsh you.s. retail market didn't stop proctor & gamble in the recent quarter: $pg pic.twitter.com/k5v0hx9tpl	a harsh you.s. retail market didn't stop proctor & gamble in the recent quarter: $pg pic.twitter.com/k5v0hx9tpl	0.475	negative	-0.1			23-ene-12	1	0	0	1	0	0	3	10.5	1	3	1		04/04/2011	62.259998		1	4	1													05/03/2011	61.709999	-0.32	1	4	2	0		0	0
26-abr-16	Midday #stock movers: $AAPL in focus; $SRPT sinks; $BAX beats; $FB $DIS $JBLU $COH $PG $TMUS http://yhoo.it/1MWgyVzÃ‚Â pic.twitter.com/SQGSRzcMDK	midday #stock movers: $aapl in focus; $srpt sinks; $bax beats; $fb $dis $jblu $coh $pg $tmus	midday #stock movers: $aapl in focus; $srpt sinks; $bax beats; $fb $dis $jblu $coh $pg $tmus	0	negative	-0.1			27-ene-12	1	0	0	1	0	0	3	10.5	1	3	1		05/04/2011	61.669998		1	4	1													06/03/2011	61.709999	0	1	4	2	0		0	0
26-abr-16	#BREAKING: Procter & Gamble $PG Q3 Revenue, $15.8B vs. $15.81B expected	#breaking: procter & gamble $pg q3 revenue, $15.8b vs. $15.81b expected	#breaking: procter & gamble $pg q3 revenue, $15.8b vs. $15.81b expected	0.4	negative	-0.1			30-ene-12	1	0	0	1	0	0	3	10.5	1	3	1		06/04/2011	61.759998		1	4	0													07/03/2011	61.709999	0	1	4	2	0		0	0
30-nov-15	Unusually heavy option volume on today's open include $RDC, $PG, $PEP, $LMT, and $UPS.	unusually heavy option volume on today's open include $rdc, $pg, $pep, $lmt, and $ups.	unusually heavy option volume on today's open include $rdc, $pg, $pep, $lmt, and $ups.	0.5	negative	-0.1			01-feb-12	1	0	1	0	0	0	3	10.5	0	2	1		07/04/2011	62.130001		1	4	0													08/03/2011	62.049999	0.34	1	4	2	0		0	0
28-ago-15	We're keeping the consumer at the center of everything we do. See how: http://www.annualreport.pg.comÃ‚Â $PG #AnnualReportpic.twitter.com/3CApqeNEIb	we're keeping the consumer at the center of everything we do. see how: $pg #annualreportpic.twitter.com/3capqeneib	we're keeping the consumer at the center of everything we do. see how: $pg #annualreportpic.twitter.com/3capqeneib	0.1	negative	-0.1			02-feb-12	1	0	1	0	0	0	3	10.5	0	2	1		08/04/2011	61.900002		1	4	0													09/03/2011	62	-0.049999	1	4	1	-0.5		1	1
22-jun-14	RT: @globeinvestor 6 dividend stocks with wide moats http://bit.ly/1iR2bwWÃ‚Â $CNR $PG $WB $ADP $BNS $SAMGpic.twitter.com/O6h6Dmjjem	rt: @globeinvestor 6 dividend stocks with wide moats $cnr $pg $wb $adp $bns $samgpic.twitter.com/o6h6dmjjem	rt: @globeinvestor 6 dividend stocks with wide moats $cnr $pg $wb $adp $bns $samgpic.twitter.com/o6h6dmjjem	0.4	negative	-0.1			06-feb-12	1	0	0	1	0	0	3	10.5	1	3	1		11/04/2011	62.189999		1	4	0													10/03/2011	61.490002	-0.509998	1	4	1	0		0	0
23-ene-14	Companies of significance reporting after bell today: $MSFT $SBUX $ISRG Not much on the data front tonight and tomorrow. $PG in the am.	companies of significance reporting after bell today: $msft $sbux $isrg not much on the data front tonight and tomorrow. $pg in the am.	companies of significance reporting after bell today: $msft $sbux $isrg not much on the data front tonight and tomorrow. $pg in the am.	0.2	negative	-0.1			15-feb-12	2	0	1	1	0	1	3	11.5	0	2	1		12/04/2011	62.889999		1	4	0													11/03/2011	61.490002	0	1	4	1	0		0	0
04-dic-13	Here's an index fund with zero fees. Buy theses six stocks; $WFC $XOM $JNJ $IBM $PG $T. Deviation from index will be minimal.	here's an index fund with zero fees. buy theses six stocks; $wfc $xom $jnj $ibm $pg $t. deviation from index will be minimal.	here's an index fund with zero fees. buy theses six stocks; $wfc $xom $jnj $ibm $pg $t. deviation from index will be minimal.	0.6	negative	-0.1			23-feb-12	1	0	0	1	0	0	3	11.5	1	3	1		13/04/2011	62.990002		1	4	0													12/03/2011	61.349998	-0.140004	1	4	1	0		0	0
14-mar-12	$F made it into the next round of CNNMoney's #MarchStockMania, edging out $PG. Will $AAPL keep its lead over $WMT? http://cnnmon.ie/wtPWSF	$f made it into the next round of cnnmoney's #marchstockmania, edging out $pg. will $aapl keep its lead over $wmt?	$f made it into the next round of cnnmoney's #marchstockmania, edging out $pg. will $aapl keep its lead over $wmt?	0.2	negative	-0.1			24-feb-12	1	0	1	0	0	0	3	11.5	0	2	1		14/04/2011	63.299999		1	4	0													13/03/2011	61.349998	0	1	4	1	0		0	0
12-ene-12	$PG has an aversion to the Justice Dept: RT @herbgreenberg: $dmnd hit after hours on wsj report that the us attorney is working w/the sec..	$pg has an aversion to the justice dept: rt @herbgreenberg: $dmnd hit after hours on wsj report that the us attorney is working w/the sec..	$pg has an aversion to the justice dept: rt @herbgreenberg: $dmnd hit after hours on wsj report that the us attorney is working w/the sec..	0.6	negative	-0.1			28-feb-12	1	0	0	1	0	0	3	11.5	1	3	1		15/04/2011	64.18		1	4	0													14/03/2011	61.349998	0	1	4	1	0		0	0
01-ene-12	RTÃ¢â‚¬Å“@EarningsReports: See whose expected to report an surprise $TRV, $UTX, $CVX, $CSCO, $PG#TFB http://goo.gl/0cxeEÃ‚Â Ã¢â‚¬ï¿½	rt@earningsreports: see whose expected to report an surprise $trv, $utx, $cvx, $csco, $pg#tfb	rt@earningsreports: see whose expected to report an surprise $trv, $utx, $cvx, $csco, $pg#tfb	0.4	negative	-0.1			14-mar-12	1	1	0	0	0	0	3	11.5	-1	1	1		18/04/2011	64		1	4	0													15/03/2011	60.66	-0.689998	1	4	1	0		0	0
01-mar-11	SEC Says Ex-Goldman Sachs Director Gupta Tipped Rajaratnam http://bloom.bg/ghcWdE $BRK/A $GS $PG	sec says ex-goldman sachs director gupta tipped rajaratnam $brk/a $gs $pg	sec says ex-goldman sachs director gupta tipped rajaratnam $brk/a $gs $pg	0.6	negative	-0.1			19-mar-12	1	0	1	0	0	0	3	11.5	0	2	1		19/04/2011	63.860001		1	4	0													16/03/2011	59.73	-0.93	1	4	1	0		0	0
30-abr-13	Procter & Gamble's Bob McDonald: Going green for the long haul, want long haul investors too http://bit.ly/12WQ6ksÃ‚Â #FortuneGreen $PG	procter & gamble's bob mcdonald: going green for the long haul, want long haul investors too #fortunegreen $pg	procter & gamble's bob mcdonald: going green for the long haul, want long haul investors too #fortunegreen $pg	0.366666667	neutral	-0.1			26-mar-12	1	0	1	0	0	0	3	11.5	0	2	1		20/04/2011	63.720001		1	4	0													17/03/2011	60.43	0.7	1	4	1	0		0	0
20-mar-15	Can't believe how many ugly Dow component charts there are; $AXP $CAT $DD $CVX $GE $IBM $INTC $JNJ $KO $MCD $MRK $MSFT $PG $WMT $XOM	can't believe how many ugly dow component charts there are; $axp $cat $dd $cvx $ge $ibm $intc $jnj $ko $mcd $mrk $msft $pg $wmt $xom	can't believe how many ugly dow component charts there are; $axp $cat $dd $cvx $ge $ibm $intc $jnj $ko $mcd $mrk $msft $pg $wmt $xom	0.75	neutral	-0.1			20-abr-12	1	0	1	0	0	0	3	11.5	0	2	1		21/04/2011	63.27		1	4	0													18/03/2011	60.599998	0.169998	1	4	1	0		0	0
14-nov-12	It's gotten ugly for most of the 30 stocks that make up the Dow: http://www.bespokeinvest.com/thinkbig/2012/11/14/23-of-30-dow-stocks-now-oversold-1.htmlÃ‚Â Ã¢â‚¬Â¦ $DIA $XOM $WMT $HD $INTC $HPQ $PG $MCD	it's gotten ugly for most of the 30 stocks that make up the dow: $dia $xom $wmt $hd $intc $hpq $pg $mcd	it's gotten ugly for most of the 30 stocks that make up the dow: $dia $xom $wmt $hd $intc $hpq $pg $mcd	0.75	neutral	-0.1			21-abr-12	1	0	0	1	0	0	3	11.5	1	3	1		25/04/2011	63.369999		1	4	0													19/03/2011	61.299999	0.700001	1	4	2	0.566666667		1	0
17-mar-16	SOME REAL SHARP PAPER HITTING THE TAPE TODAY -- RECENT WISEGUY FLOW VIA THE STEAM-ROOM >> $SPY $KO $PG $KKR GEpic.twitter.com/8BRWZ6kvcP	some real sharp paper hitting the tape today -- recent wiseguy flow via the steam-room >> $spy $ko $pg $kkr gepic.twitter.com/8brwz6kvcp	some real sharp paper hitting the tape today -- recent wiseguy flow via the steam-room >> $spy $ko $pg $kkr gepic.twitter.com/8brwz6kvcp	0.625	neutral	-0.09375			25-abr-12	1	0	1	0	0	0	3	11.5	0	2	1		26/04/2011	63.830002		1	4	0													20/03/2011	61.299999	0	1	4	2	0		0	0
03-jul-15	The game now is figuring out which 2 large companies Billionaire Peltz will go activist on with his $3 billion in cash to invest $MCD, $PG?	the game now is figuring out which 2 large companies billionaire peltz will go activist on with his $3 billion in cash to invest $mcd, $pg?	the game now is figuring out which 2 large companies billionaire peltz will go activist on with his $3 billion in cash to invest $mcd, $pg?	0.414285714	neutral	-0.092857143			27-abr-12	2	0	2	0	0	0	3	11.5	0	2	2		27/04/2011	64.019997		1	4	0													21/03/2011	61.299999	0	1	4	2	0		0	0
10-ene-17	$ Flows: Buying on Weakness: Among stocks that were down Tue, these had the largest net INFLOWS of money: $WMB $KO $PG $MRK $JNJ $GOOGL top6	$ flows: buying on weakness: among stocks that were down tue, these had the largest net inflows of money: $wmb $ko $pg $mrk $jnj $googl top6	$ flows: buying on weakness: among stocks that were down tue, these had the largest net inflows of money: $wmb $ko $pg $mrk $jnj $googl top6	0.144444444	neutral	-0.077777778			30-abr-12	1	0	1	0	0	0	3	11.5	0	2	1		28/04/2011	64.5		2	5	-1													22/03/2011	60.93	-0.369999	1	4	2	0		0	0
17-nov-16	Money Flows: Buying on Weakness: Among stocks that were down Thr, these had the largest net INFLOWS of money: $AAPL $CVX $TLT $PG $XOM top5	money flows: buying on weakness: among stocks that were down thr, these had the largest net inflows of money: $aapl $cvx $tlt $pg $xom top5	money flows: buying on weakness: among stocks that were down thr, these had the largest net inflows of money: $aapl $cvx $tlt $pg $xom top5	0.144444444	neutral	-0.077777778			10-may-12	1	1	0	0	0	0	3	11.5	-1	1	1		29/04/2011	64.900002		2	5	-1													23/03/2011	60.91	-0.02	1	4	2	0		0	0
04-nov-15	Video: @mstar_consumer's Erin Lash broke down Procter & Gamble $PG earnings on @BNN last week: http://www.bnn.ca/Video/player.aspx?vid=733280Ã‚Â Ã¢â‚¬Â¦	video: @mstar_consumer's erin lash broke down procter & gamble $pg earnings on @bnn last week:	video: @mstar_consumer's erin lash broke down procter & gamble $pg earnings on @bnn last week:	0.177777778	neutral	-0.077777778			08-jun-12	1	0	1	0	0	0	3	11.5	0	2	1		02/05/2011	65.18		2	5	-1													24/03/2011	61.139999	0.229999	1	4	2	0		1	0
27-ene-15	Procter & Gamble $PG Misses Q2 EPS by 12c; Sees FY15 Core Earnings In-Line to Down Versus Prior Year http://stks.co/b1Yjp	procter & gamble $pg misses q2 eps by 12c; sees fy15 core earnings in-line to down versus prior year	procter & gamble $pg misses q2 eps by 12c; sees fy15 core earnings in-line to down versus prior year	0.144444444	neutral	-0.077777778			12-jul-12	3	0	1	2	0	2	3	13.5	1	3	2		03/05/2011	65.709999		2	5	-1													25/03/2011	60.880001	-0.259998	1	4	2	0		0	0
17-jul-17	"Hardest thing to do in [consumer products]-land is recover lost mkt share. And they are [losing] every. Single. Quarter" - Peltz, @CNBC $PG	"hardest thing to do in [consumer products]-land is recover lost mkt share. and they are [losing] every. single. quarter" - peltz, @cnbc $pg	"hardest thing to do in [consumer products]-land is recover lost mkt share. and they are [losing] every. single. quarter" - peltz, @cnbc $pg	0.214285714	neutral	-0.071428571			13-jul-12	1	0	1	0	0	0	3	13.5	0	2	1		04/05/2011	66.470001		2	5	0													26/03/2011	60.66	-0.220001	1	4	2	0		0	0
05-ene-12	Why Clorox Needs Icahn, Limited Upside For P&G, Colgate http://seekingalpha.com/a/6t5dÃ‚Â $CLX $PG $CL	why clorox needs icahn, limited upside for p&g, colgate $clx $pg $cl	why clorox needs icahn, limited upside for p&g, colgate $clx $pg $cl	0.142857143	neutral	-0.071428571			14-jul-12	1	0	0	1	0	0	3	13.5	1	3	1		05/05/2011	65.879997		2	5	0													27/03/2011	60.66	0	1	4	2	0		0	0
05-ene-12	Helen of Troy Limited Earnings: Increase in Profit Year Over Year http://wll.st/zPYZyRÃ‚Â $DEER $JAH $GAI $PG $CHD $CLX #stocks #mkt	helen of troy limited earnings: increase in profit year over year $deer $jah $gai $pg $chd $clx #stocks #mkt	helen of troy limited earnings: increase in profit year over year $deer $jah $gai $pg $chd $clx #stocks #mkt	0.142857143	neutral	-0.071428571			16-jul-12	1	0	1	0	0	0	3	13.5	0	2	1		06/05/2011	65.269997		2	5	0													28/03/2011	60.66	0	1	4	2	0		0	0
30-may-14	Based on $CL August call activity last few months, I'd give this Ackman talk some credence - very similar to how he positioned in $PG	based on $cl august call activity last few months, i'd give this ackman talk some credence - very similar to how he positioned in $pg	based on $cl august call activity last few months, i'd give this ackman talk some credence - very similar to how he positioned in $pg	0.228888889	neutral	-0.066666667			26-jul-12	1	0	1	0	0	0	3	13.5	0	2	1		09/05/2011	65.139999		2	5	0													29/03/2011	61.279999	0.619999	1	4	2	0		0	0
17-ene-14	Tickerpalooza! Next week's short. Market closed Monday for MLK, Jr. Day. But results due from $DAL $NFLX $EBAY $SBUX $MCD $MSFT $VZ $PG $JNJ	tickerpalooza! next week's short. market closed monday for mlk, jr. day. but results due from $dal $nflx $ebay $sbux $mcd $msft $vz $pg $jnj	tickerpalooza! next week's short. market closed monday for mlk, jr. day. but results due from $dal $nflx $ebay $sbux $mcd $msft $vz $pg $jnj	0.19375	neutral	-0.05625			27-jul-12	1	0	0	1	0	0	3	13.5	1	3	1		10/05/2011	65.730003		2	5	0													30/03/2011	61.970001	0.690002	1	4	2	0		0	0
01-nov-11	Once you pop ... Diamond Foods announces delay in deal to buy Pringles biz from $PG. Now expected for early '12. $DMND down 5% after hours.	once you pop ... diamond foods announces delay in deal to buy pringles biz from $pg. now expected for early '12. $dmnd down 5% after hours.	once you pop ... diamond foods announces delay in deal to buy pringles biz from $pg. now expected for early '12. $dmnd down 5% after hours.	0.32962963	neutral	-0.051851852			03-ago-12	3	0	2	1	0	0.5	3	14	0	2	2		11/05/2011	65.919998		2	5	0													31/03/2011	61.599998	-0.370003	1	4	2	0		0	0
10-dic-17	How long until numero uno? 1. $BABA 2. $JNJ 3. $JPM 4. $XOM 5. $BAC 6. $WFC 7. $WMT 8. $BTC 8. $V 9. $PG 10. $CVX pic.twitter.com/jVuadMA6BR	how long until numero uno? 1. $baba 2. $jnj 3. $jpm 4. $xom 5. $bac 6. $wfc 7. $wmt 8. $btc 8. $v 9. $pg 10. $cvx pic.twitter.com/jvuadma6br	how long until numero uno? 1. $baba 2. $jnj 3. $jpm 4. $xom 5. $bac 6. $wfc 7. $wmt 8. $btc 8. $v 9. $pg 10. $cvx pic.twitter.com/jvuadma6br	0.4	neutral	-0.05			14-ago-12	1	0	1	0	0	0	3	14	0	2	1		12/05/2011	66.839996		2	5	0													01/04/2011	62.080002	0.480004	1	4	3	0.5		1	0
14-oct-17	FT long read: Procter & Gamble in fight to grow market share. $PG http://on.ft.com/2iabOTeÃ‚Â pic.twitter.com/NZkRs2Amhj	ft long read: procter & gamble in fight to grow market share. $pg	ft long read: procter & gamble in fight to grow market share. $pg	0.4	neutral	-0.05			22-ago-12	1	0	1	0	0	0	3	14	0	2	1		13/05/2011	66.860001		2	5	0													02/04/2011	62.259998	0.179996	1	4	3	0		0	0
01-feb-16	Dividend Growth Ã¢â‚¬ËœBubbleÃ¢â‚¬â„¢ To Continue But For How Long? #dividends $MCD $MMM $PG http://www.valuentum.com/articles/20160201Ã‚Â Ã¢â‚¬Â¦	dividend growth bubble to continue but for how long? #dividends $mcd $mmm $pg	dividend growth bubble to continue but for how long? #dividends $mcd $mmm $pg	0.4	neutral	-0.05			01-oct-12	1	0	0	1	0	0	3	14	1	3	1		16/05/2011	66.940002		2	5	0													03/04/2011	62.259998	0	1	4	3	0		0	0
28-sep-15	Trading Ideas: The Procter & Gamble "Long" Setup http://www.seeitmarket.com/trade-ideas-procter-and-gamble-stock-pg-moving-higher-14799/Ã‚Â Ã¢â‚¬Â¦ by @mpgtrader $PG pic.twitter.com/P3ZmXq8wP4	trading ideas: the procter & gamble "long" setup by @mpgtrader $pg pic.twitter.com/p3zmxq8wp4	trading ideas: the procter & gamble "long" setup by @mpgtrader $pg pic.twitter.com/p3zmxq8wp4	0.4	neutral	-0.05			09-oct-12	2	0	1	1	0	1	3	15	0	2	1		17/05/2011	67.419998		2	5	0													04/04/2011	62.259998	0	1	4	3	0		0	0
01-ago-14	$PG buyer of 5,000 Aug. 79 calls $1.10 early this morning picked one of the few stocks fighting the tape	$pg buyer of 5,000 aug. 79 calls $1.10 early this morning picked one of the few stocks fighting the tape	$pg buyer of 5,000 aug. 79 calls $1.10 early this morning picked one of the few stocks fighting the tape	0.2	neutral	-0.05			13-oct-12	1	0	1	0	0	0	3	15	0	2	1		18/05/2011	67.379997		2	5	0													05/04/2011	61.669998	-0.59	1	4	3	0		0	0
08-abr-13	A few names we highlighted last Friday approaching key levels: $HD, $BA, $NKE.. $PG held the breakout area.	a few names we highlighted last friday approaching key levels: $hd, $ba, $nke.. $pg held the breakout area.	a few names we highlighted last friday approaching key levels: $hd, $ba, $nke.. $pg held the breakout area.	0.291666667	neutral	-0.05			15-oct-12	1	0	1	0	0	0	3	15	0	2	1		19/05/2011	67.459999		2	5	0													06/04/2011	61.759998	0.09	1	4	3	0		1	0
03-ene-12	Helen of Troy Limited Second Quarter Earnings Sneak Peek http://wll.st/rTrVIpÃ‚Â $DEER $JAH $PG $CL $CHD $JNJN $CLX $ZEP #stocks #mkt	helen of troy limited second quarter earnings sneak peek $deer $jah $pg $cl $chd $jnjn $clx $zep #stocks #mkt	helen of troy limited second quarter earnings sneak peek $deer $jah $pg $cl $chd $jnjn $clx $zep #stocks #mkt	0.071428571	neutral	-0.035714286			25-oct-12	8	0	6	2	0	0.333333333	3	15.33333333	0	2	6		20/05/2011	67.360001		2	5	0													07/04/2011	62.130001	0.370003	1	4	3	0		0	0
08-jun-12	Gillette finally tells us how long a razor blade lasts: http://bit.ly/NnclJJÃ‚Â $PG	gillette finally tells us how long a razor blade lasts: $pg	gillette finally tells us how long a razor blade lasts: $pg	0.7	neutral	-0.025			29-oct-12	1	0	1	0	0	0	3	15.33333333	0	2	1		23/05/2011	67.050003		2	5	0													08/04/2011	61.900002	-0.229999	1	4	3	0		0	0
25-abr-12	Doug Kass Increases Net Long Exposure http://bit.ly/Idy6LkÃ‚Â $BAC $BRCM $BRK'B $CLX $F $FCX $GM $GS $MSFT $PEP $PG $YHOO #StockMarket	doug kass increases net long exposure $bac $brcm $brk'b $clx $f $fcx $gm $gs $msft $pep $pg $yhoo #stockmarket	doug kass increases net long exposure $bac $brcm $brk'b $clx $f $fcx $gm $gs $msft $pep $pg $yhoo #stockmarket	0.2	neutral	-0.025			01-nov-12	1	0	1	0	0	0	3	15.33333333	0	2	1		24/05/2011	67.010002		2	5	0													09/04/2011	62.189999	0.289997	1	4	3	0		0	0
27-sep-17	Long $PG now after it tested key weekly support just above $91	long $pg now after it tested key weekly support just above $91	long $pg now after it tested key weekly support just above $91	0.5	neutral	-0.016666667			14-nov-12	1	0	1	0	0	0	3	15.33333333	0	2	1		25/05/2011	66.379997		2	5	0													10/04/2011	62.189999	0	1	4	3	0		0	0
27-oct-11	P&G $PG meets expectations with Q3 EPS, sales of $21.9b slightly ahead, CFO live on #CNBC now, trading: http://bit.ly/lxY2nf	p&g $pg meets expectations with q3 eps, sales of $21.9b slightly ahead, cfo live on #cnbc now, trading:	p&g $pg meets expectations with q3 eps, sales of $21.9b slightly ahead, cfo live on #cnbc now, trading:	0.333333333	neutral	-0.015151515			15-nov-12	1	1	0	0	0	0	3	15.33333333	-1	1	1		26/05/2011	66.190002		2	5	0													11/04/2011	62.189999	0	1	4	3	0		0	0
20-feb-15	Some of the most boring businesses generate phenomenal returns over the long haul. $BEN $TROW $PEP $KO $CL $PG	some of the most boring businesses generate phenomenal returns over the long haul. $ben $trow $pep $ko $cl $pg	some of the most boring businesses generate phenomenal returns over the long haul. $ben $trow $pep $ko $cl $pg	0.6	neutral	-0.0125			16-nov-12	1	0	0	1	0	0	3	15.33333333	1	3	1		27/05/2011	66.199997		2	5	0													12/04/2011	62.889999	0.7	1	4	3	0		0	0
01-ene-15	Gaps down can lead to short term exhaustion in $PG $WDC $STX $CME $WY $CTSH $XLP. Caution warranted - 1st day of new year.	gaps down can lead to short term exhaustion in $pg $wdc $stx $cme $wy $ctsh $xlp. caution warranted - 1st day of new year.	gaps down can lead to short term exhaustion in $pg $wdc $stx $cme $wy $ctsh $xlp. caution warranted - 1st day of new year.	0.347811448	neutral	-0.006397306			26-nov-12	1	0	1	0	0	0	3	15.33333333	0	2	1		31/05/2011	67		2	5	0													13/04/2011	62.990002	0.100003	1	4	3	0		0	0
06-dic-17	Bitcoin's market cap just passed Proctor & Gamble. Yes, that P&G: Founded in 1837 World's largest consumer goods company World's largest advertiser Bounty, Charmin, Crest, Dawn, Gillette, Pampers, Tide 95,000 employees $65 billion in revenue $BTC.X $PG pic.twitter.com/0L35CSQhWC	bitcoin's market cap just passed proctor & gamble. yes, that p&g: founded in 1837 world's largest consumer goods company world's largest advertiser bounty, charmin, crest, dawn, gillette, pampers, tide 95,000 employees $65 billion in revenue $btc.x $pg pic.twitter.com/0l35csqhwc	bitcoin's market cap just passed proctor & gamble. yes, that p&g: founded in 1837 world's largest consumer goods company world's largest advertiser bounty, charmin, crest, dawn, gillette, pampers, tide 95,000 employees $65 billion in revenue $btc.x $pg pic.twitter.com/0l35csqhwc	0	neutral	0			13-dic-12	1	1	0	0	0	0	3	15.33333333	-1	1	1		01/06/2011	66.400002		2	5	0													14/04/2011	63.299999	0.309997	1	4	3	0		0	0
29-dic-17	$SRMX Reversal in Progress!!! $BTC $SPX $NASDAQ $DJIA $CAC $DAX $FTSE $JPM $TSLA $ES_F $CL_F $GC_F $TLT $WMT $JNJ $FB $GOOGL $MSFT $INTC $AMD $TWTR $NFLX $AMZN $MA $AAPL $MO $PG $GE $BA $UTX $LOW $HD $ORCL $CSCO $VZ $DIS $PCLN $TSLApic.twitter.com/CUWg4wG5Rl	$srmx reversal in progress!!! $btc $spx $nasdaq $djia $cac $dax $ftse $jpm $tsla $es_f $cl_f $gc_f $tlt $wmt $jnj $fb $googl $msft $intc $amd $twtr $nflx $amzn $ma $aapl $mo $pg $ge $ba $utx $low $hd $orcl $csco $vz $dis $pcln $tslapic.twitter.com/cuwg4wg5rl	$srmx reversal in progress!!! $btc $spx $nasdaq $djia $cac $dax $ftse $jpm $tsla $es_f $cl_f $gc_f $tlt $wmt $jnj $fb $googl $msft $intc $amd $twtr $nflx $amzn $ma $aapl $mo $pg $ge $ba $utx $low $hd $orcl $csco $vz $dis $pcln $tslapic.twitter.com/cuwg4wg5rl	0.3	neutral	0			14-dic-12	1	0	0	1	0	0	3	15.33333333	1	3	1		02/06/2011	66.010002		2	5	0													15/04/2011	64.18	0.880001	1	4	3	0		0	0
18-dic-17	$PG (+1.0% pre) P&G appoints Peltz to board despite losing proxy battle - CNBC http://ooc.bz/l/18937	$pg (+1.0% pre) p&g appoints peltz to board despite losing proxy battle - cnbc	$pg (+1.0% pre) p&g appoints peltz to board despite losing proxy battle - cnbc	0	neutral	0			19-dic-12	1	0	0	1	0	0	3	15.33333333	1	3	1		03/06/2011	65.43		2	5	0													16/04/2011	64	-0.18	1	4	3	0		0	0
17-nov-17	Video: $PG shareholders likely to benefit from Peltz battle http://www.thestreet.com/video/14393698/video-p-g-shareholders-will-likely-benefit-from-peltz-battle.htmlÃ‚Â Ã¢â‚¬Â¦ @TheStreet	video: $pg shareholders likely to benefit from peltz battle @thestreet	video: $pg shareholders likely to benefit from peltz battle @thestreet	1	neutral	0			20-dic-12	1	0	0	1	0	0	3	15.33333333	1	3	1		06/06/2011	65.5		2	5	0													17/04/2011	64	0	1	4	3	0		1	0
15-nov-17	P&G on Oct. 10: "Shareholders have spoken" and Peltz lost. http://on.wsj.com/2ijyLR7Ã‚Â P&G on Nov. 15: Peltz "is leading." http://on.wsj.com/2ijlzvqÃ‚Â $PG	p&g on oct. 10: "shareholders have spoken" and peltz lost. p&g on nov. 15: peltz "is leading." $pg	p&g on oct. 10: "shareholders have spoken" and peltz lost. p&g on nov. 15: peltz "is leading." $pg	0	neutral	0			26-dic-12	1	0	1	0	0	0	3	15.33333333	0	2	1		07/06/2011	65.059998		2	5	0													18/04/2011	64	0	1	4	3	0		0	0
15-nov-17	$PG up 3% after hours pic.twitter.com/88HgH1sk46	$pg up 3% after hours pic.twitter.com/88hgh1sk46	$pg up 3% after hours pic.twitter.com/88hgh1sk46	0	neutral	0			31-dic-12	3	1	0	2	0	0	3	15.33333333	1	3	2		08/06/2011	64.849998		2	5	0													19/04/2011	63.860001	-0.139999	1	4	3	0		0	0
10-nov-17	Where does an 800-lb. gorilla company put its dividend? Into your pocket, hopefully. $PG $PM $SYYhttps://www.fool.com/investing/2017/11/09/3-high-yield-stocks-with-virtual-monopolies.aspxÃ‚Â Ã¢â‚¬Â¦	where does an 800-lb. gorilla company put its dividend? into your pocket, hopefully. $pg $pm $syy	where does an 800-lb. gorilla company put its dividend? into your pocket, hopefully. $pg $pm $syy	0	neutral	0			02-ene-13	8	1	6	1	0.166666667	0.166666667	3.166666667	15.5	0	2	6		09/06/2011	65.010002		2	5	0													20/04/2011	63.720001	-0.14	1	4	3	0		0	0
07-nov-17	Tonight's Market Outlook trade idea was on $PG. Watch it here: https://youtu.be/h6Nx4AE1sacÃ‚Â $XLP $XLU $XLF $SPY $EEM $USO $UUP $GLD $TLTpic.twitter.com/qGrsNwWRKk	tonight's market outlook trade idea was on $pg. watch it here: $xlp $xlu $xlf $spy $eem $uso $uup $gld $tltpic.twitter.com/qgrsnwwrkk	tonight's market outlook trade idea was on $pg. watch it here: $xlp $xlu $xlf $spy $eem $uso $uup $gld $tltpic.twitter.com/qgrsnwwrkk	0	neutral	0			03-ene-13	9	0	6	3	0	0.5	3.166666667	16	0	2	6		10/06/2011	64.699997		2	5	0													21/04/2011	63.27	-0.450001	1	4	3	0		0	0
07-nov-17	11/07/17 - View today's Market Outlook here: https://youtu.be/h6Nx4AE1sacÃ‚Â Discussed: $SPX $IWM $GLD $TLT $USO $UUP $EEM $XLU $XLF $XLP $PG	11/07/17 - view today's market outlook here: discussed: $spx $iwm $gld $tlt $uso $uup $eem $xlu $xlf $xlp $pg	11/07/17 - view today's market outlook here: discussed: $spx $iwm $gld $tlt $uso $uup $eem $xlu $xlf $xlp $pg	0	neutral	0			05-ene-13	1	0	1	0	0	0	3.166666667	16	0	2	1		13/06/2011	64.769997		2	5	0													22/04/2011	63.369999	0.099999	1	4	3	0		0	0
20-oct-17	Check out the early movers: $PG & $GE both falling on earnings, while $CELG sinks after discontinuing trials for its CrohnÃ¢â‚¬â„¢s disease drug.pic.twitter.com/d94gP5gLRA	check out the early movers: $pg & $ge both falling on earnings, while $celg sinks after discontinuing trials for its crohns disease drug.pic.twitter.com/d94gp5glra	check out the early movers: $pg & $ge both falling on earnings, while $celg sinks after discontinuing trials for its crohns disease drug.pic.twitter.com/d94gp5glra	0.15	neutral	0			07-ene-13	5	0	5	0	0	0	3.166666667	16	0	2	5		14/06/2011	64.760002		2	5	0													23/04/2011	63.369999	0	1	4	3	0		0	0
20-oct-17	We Appear Destined to Play With Fire: Market Recon $SPX $RUT $GE $HON $KSU $MAN $PG $SLB $SYF $CL_F https://www.thestreet.com/story/14350812/1/on-tax-reform-we-play-with-fire.htmlÃ‚Â Ã¢â‚¬Â¦ via @TheStreet	we appear destined to play with fire: market recon $spx $rut $ge $hon $ksu $man $pg $slb $syf $cl_f via @thestreet	we appear destined to play with fire: market recon $spx $rut $ge $hon $ksu $man $pg $slb $syf $cl_f via @thestreet	0	neutral	0			08-ene-13	5	1	4	0	0.25	0	3.416666667	16	0	2	4		15/06/2011	63.759998		2	5	0													24/04/2011	63.369999	0	1	4	3	0		0	0
20-oct-17	JUST IN: Procter & Gamble reports $2.9 billion profit http://cin.ci/2yCuFdSÃ‚Â via @enquirer $PG	just in: procter & gamble reports $2.9 billion profit via @enquirer $pg	just in: procter & gamble reports $2.9 billion profit via @enquirer $pg	0	neutral	0			09-ene-13	5	1	2	2	0.5	1	3.916666667	17	0	2	2		16/06/2011	64.260002		2	5	0													25/04/2011	63.369999	0	1	4	3	0		0	0
16-oct-17	9 Dow stocks report earnings this week and @RiskReversal thinks $PG could be the big breakout name pic.twitter.com/NGYweh3n8S	9 dow stocks report earnings this week and @riskreversal thinks $pg could be the big breakout name pic.twitter.com/ngyweh3n8s	9 dow stocks report earnings this week and @riskreversal thinks $pg could be the big breakout name pic.twitter.com/ngyweh3n8s	0.1	neutral	0			10-ene-13	3	0	3	0	0	0	3.916666667	17	0	2	3		17/06/2011	64.690002		2	5	0													26/04/2011	63.830002	0.460003	1	4	3	0		0	0
13-oct-17	.@RiskReversal says it's time to bet on a $PG breakout ahead of the company's earnings pic.twitter.com/x2H1NYZ54B	.@riskreversal says it's time to bet on a $pg breakout ahead of the company's earnings pic.twitter.com/x2h1nyz54b	.@riskreversal says it's time to bet on a $pg breakout ahead of the company's earnings pic.twitter.com/x2h1nyz54b	0	neutral	0			11-ene-13	1	1	0	0	0	0	3.916666667	17	-1	1	1		20/06/2011	65.089996		2	5	0													27/04/2011	64.019997	0.189995	1	4	3	0		0	0
10-oct-17	Procter and Gamble slides after claiming victory in biggest proxy fight in history $PG http://read.bi/2ydgOvFÃ‚Â pic.twitter.com/UTZ0IsVo1G	procter and gamble slides after claiming victory in biggest proxy fight in history $pg	procter and gamble slides after claiming victory in biggest proxy fight in history $pg	0	neutral	0			18-ene-13	2	0	0	2	0	0	3.916666667	17	1	3	2		21/06/2011	64.220001		2	5	0													28/04/2011	64.5	0.480003	2	5	2	-0.25		3	1
10-oct-17	$PG shareholders everywhere are glued to CNBC to watch the drama unfold	$pg shareholders everywhere are glued to cnbc to watch the drama unfold	$pg shareholders everywhere are glued to cnbc to watch the drama unfold	0	neutral	0			25-ene-13	9	0	2	7	0	3.5	3.916666667	20.5	1	3	7		22/06/2011	64.059998		2	5	0													29/04/2011	64.900002	0.400002	2	5	2	0		0	0
10-oct-17	$PG stock falling on board vote results pic.twitter.com/jTOUWTBTV9	$pg stock falling on board vote results pic.twitter.com/jtouwtbtv9	$pg stock falling on board vote results pic.twitter.com/jtouwtbtv9	0	neutral	0			28-ene-13	1	0	1	0	0	0	3.916666667	20.5	0	2	1		23/06/2011	63.459999		2	5	0													30/04/2011	65.18	0.279998	2	5	2	0		0	0
10-oct-17	$PG says it has won the proxy fight with Nelson Peltz' Trian.	$pg says it has won the proxy fight with nelson peltz' trian.	$pg says it has won the proxy fight with nelson peltz' trian.	0	neutral	0			31-ene-13	1	0	1	0	0	0	3.916666667	20.5	0	2	1		24/06/2011	62.59		2	5	0													01/05/2011	65.18	0	2	5	2	0		0	0
10-oct-17	#StartupCincy also checking in for the $PG annual meeting this AM! #SWCincy #PGshareholdervotehttps://twitter.com/TomoboxHQ/status/917749012144558080Ã‚Â Ã¢â‚¬Â¦	#startupcincy also checking in for the $pg annual meeting this am! #swcincy #pgshareholdervote	#startupcincy also checking in for the $pg annual meeting this am! #swcincy #pgshareholdervote	0	neutral	0			01-feb-13	1	1	0	0	0	0	3.916666667	20.5	-1	1	1		27/06/2011	62.82		2	5	0													02/05/2011	65.18	0	2	5	2	0		0	0
10-oct-17	Today is the day $pg pic.twitter.com/vt1y1ychuB	today is the day $pg pic.twitter.com/vt1y1ychub	today is the day $pg pic.twitter.com/vt1y1ychub	0	neutral	0			04-feb-13	1	0	0	1	0	0	3.916666667	20.5	1	3	1		28/06/2011	62.720001		2	5	0													03/05/2011	65.709999	0.529999	2	5	2	0		0	0
07-oct-17	Peltz 25 minute interview re $PG, CPG industry https://www.cnbc.com/video/2017/10/06/watch-cnbcs-full-interview-with-billionaire-investor-nelson-peltz.html?play=1Ã‚Â Ã¢â‚¬Â¦	peltz 25 minute interview re $pg, cpg industry	peltz 25 minute interview re $pg, cpg industry	0	neutral	0			07-feb-13	1	0	1	0	0	0	3.916666667	20.5	0	2	1		29/06/2011	62.549999		2	5	0													04/05/2011	66.470001	0.760002	2	5	2	0		1	0
03-oct-17	Data shows @ProcterGamble pay for performance lags in some ways, but outperforms in others #execcomp $PG #corpgovhttp://www.equilar.com/blogs/313-p-and-g-proxy-fight-trian-targets-p4p.htmlÃ‚Â Ã¢â‚¬Â¦	data shows @proctergamble pay for performance lags in some ways, but outperforms in others #execcomp $pg #corpgov	data shows @proctergamble pay for performance lags in some ways, but outperforms in others #execcomp $pg #corpgov	0	neutral	0			08-feb-13	1	0	0	1	0	0	3.916666667	20.5	1	3	1		30/06/2011	63.57		2	5	0													05/05/2011	65.879997	-0.590004	2	5	2	0		0	0
28-sep-17	ICYMI: 09/27/17 - View today's Market Forecast here: http://youtu.be/QvksnxLXo5YÃ‚Â Discussed: $SPX $IWM $GLD $TLT $USO $UUP $XLP $PG #Investools	icymi: 09/27/17 - view today's market forecast here: discussed: $spx $iwm $gld $tlt $uso $uup $xlp $pg #investools	icymi: 09/27/17 - view today's market forecast here: discussed: $spx $iwm $gld $tlt $uso $uup $xlp $pg #investools	0	neutral	0			09-feb-13	1	0	1	0	0	0	3.916666667	20.5	0	2	1		01/07/2011	64.269997		2	5	1													06/05/2011	65.269997	-0.61	2	5	2	0		0	0
27-sep-17	Tonight's Market Forecast application example was on $PG. Watch it here: https://youtu.be/QvksnxLXo5YÃ‚Â . $XLP $SPY $EEM $USO $UUP $GLD $TLTpic.twitter.com/9rzxij2zx9	tonight's market forecast application example was on $pg. watch it here: $xlp $spy $eem $uso $uup $gld $tltpic.twitter.com/9rzxij2zx9	tonight's market forecast application example was on $pg. watch it here: $xlp $spy $eem $uso $uup $gld $tltpic.twitter.com/9rzxij2zx9	0	neutral	0			10-feb-13	1	1	0	0	0	0	3.916666667	20.5	-1	1	1		05/07/2011	64.260002		2	5	1													07/05/2011	65.139999	-0.129998	2	5	2	0		0	0
27-sep-17	09/27/17 - View today's Market Forecast here: https://youtu.be/QvksnxLXo5YÃ‚Â Discussed: $SPX $IWM $GLD $TLT $USO $UUP $EEM $XLP $PG #Investools	09/27/17 - view today's market forecast here: discussed: $spx $iwm $gld $tlt $uso $uup $eem $xlp $pg #investools	09/27/17 - view today's market forecast here: discussed: $spx $iwm $gld $tlt $uso $uup $eem $xlp $pg #investools	0	neutral	0			13-feb-13	1	0	0	1	0	0	3.916666667	20.5	1	3	1		06/07/2011	64.699997		2	5	1													08/05/2011	65.139999	0	2	5	2	0		0	0
27-sep-17	http://www.ironbcg.comÃ‚Â teaches #HowtoPerfect your #socialmedia #presence with #datascience $pg $cvx $mrk $cmcsa $txn #Blessed	teaches #howtoperfect your #socialmedia #presence with #datascience $pg $cvx $mrk $cmcsa $txn #blessed	teaches #howtoperfect your #socialmedia #presence with #datascience $pg $cvx $mrk $cmcsa $txn #blessed	0	neutral	0			14-feb-13	1	0	1	0	0	0	3.916666667	20.5	0	2	1		07/07/2011	64.949997		2	5	1													09/05/2011	65.139999	0	2	5	2	0		0	0
26-sep-17	Remember This?Ã¢â€¢â€˜P&G cut $100 million from its digital advertising budget, with no noticeable impact on sales $PG https://hedgeaccordingly.com/2017/09/pg-cut-100-million-from-its-digital-advertising-budget-with-no-noticeable-impact-on-sales-pg.htmlÃ‚Â Ã¢â‚¬Â¦ -	remember this?p&g cut $100 million from its digital advertising budget, with no noticeable impact on sales $pg -	remember this?p&g cut $100 million from its digital advertising budget, with no noticeable impact on sales $pg -	0	neutral	0			21-feb-13	1	0	1	0	0	0	3.916666667	20.5	0	2	1		08/07/2011	64.93		2	5	0													10/05/2011	65.730003	0.590004	2	5	2	0		0	0
24-sep-17	Jefferies Group LLC Reiterates Buy Rating for Procter & Gamble Company $The $PG http://ift.tt/2fj3A6E	jefferies group llc reiterates buy rating for procter & gamble company $the $pg	jefferies group llc reiterates buy rating for procter & gamble company $the $pg	0	neutral	0			14-mar-13	1	0	1	0	0	0	3.916666667	20.5	0	2	1		11/07/2011	64.720001		2	5	1													11/05/2011	65.919998	0.189995	2	5	2	0		0	0
22-sep-17	P&G's CEO takes Nelson Peltz to task https://goo.gl/TpFoJ7Ã‚Â $PG	p&g's ceo takes nelson peltz to task $pg	p&g's ceo takes nelson peltz to task $pg	0	neutral	0			30-mar-13	1	0	0	1	0	0	3.916666667	20.5	1	3	1		12/07/2011	64.529999		2	5	1													12/05/2011	66.839996	0.919998	2	5	2	0		0	0
22-sep-17	Trian Partner Talks Procter & Gamble M&A, R&D and Swiffer Sweepers http://thedealnewsroom.tumblr.com/post/165619356512/trian-partner-talks-procter-gamble-ma-rd-andÃ‚Â Ã¢â‚¬Â¦ $PG pic.twitter.com/737ksqr5UZ	trian partner talks procter & gamble m&a, are&d and swiffer sweepers $pg pic.twitter.com/737ksqr5uz	trian partner talks procter & gamble m&a, are&d and swiffer sweepers $pg pic.twitter.com/737ksqr5uz	0	neutral	0			01-abr-13	3	0	1	2	0	2	3.916666667	22.5	1	3	2		13/07/2011	64.639999		2	5	1													13/05/2011	66.860001	0.020005	2	5	2	0		0	0
22-sep-17	Glass Lewis advising P&G investors of giving Nelson Peltz a board seat $PG	glass lewis advising p&g investors of giving nelson peltz a board seat $pg	glass lewis advising p&g investors of giving nelson peltz a board seat $pg	0	neutral	0			02-abr-13	1	0	0	1	0	0	3.916666667	22.5	1	3	1		14/07/2011	64.599998		2	5	1													14/05/2011	66.940002	0.080001	2	5	2	0		0	0
21-sep-17	With price target @ $88.20, could $PG fall further? Multiple institutional investors reduced positions https://www.stockal.com/stock-details/PGÃ‚Â Ã¢â‚¬Â¦ (needs login)pic.twitter.com/1SgKBZNEJ1	with price target @ $88.20, could $pg fall further? multiple institutional investors reduced positions (needs login)pic.twitter.com/1sgkbznej1	with price target @ $88.20, could $pg fall further? multiple institutional investors reduced positions (needs login)pic.twitter.com/1sgkbznej1	0.25	neutral	0			07-abr-13	1	0	1	0	0	0	3.916666667	22.5	0	2	1		15/07/2011	64.830002		2	5	1													15/05/2011	66.940002	0	2	5	2	0		0	0
19-sep-17	Forbe's Collector's Edition featuring #WarrenBuffett. $PG was around years ago $BRKA $BRKB $BRK #BRK2018 #Buffett #OracleOfOmaha #GOAT pic.twitter.com/MQjcNmcutX	forbe's collector's edition featuring #warrenbuffett. $pg was around years ago $brka $brkb $brk #brk2018 #buffett #oracleofomaha #goat pic.twitter.com/mqjcnmcutx	forbe's collector's edition featuring #warrenbuffett. $pg was around years ago $brka $brkb $brk #brk2018 #buffett #oracleofomaha #goat pic.twitter.com/mqjcnmcutx	0	neutral	0			08-abr-13	1	0	1	0	0	0	3.916666667	22.5	0	2	1		18/07/2011	64.550003		2	5	1													16/05/2011	66.940002	0	2	5	2	0		0	0
19-sep-17	Any questions for Nelson Peltz this morning about $PG?? @SquawkStreet	any questions for nelson peltz this morning about $pg?? @squawkstreet	any questions for nelson peltz this morning about $pg?? @squawkstreet	0	neutral	0			19-abr-13	1	1	0	0	0	0	3.916666667	22.5	-1	1	1		19/07/2011	64.610001		2	5	1													17/05/2011	67.419998	0.479996	2	5	2	0		0	0
12-sep-17	$PG coming up!! Blue Card?	$pg coming up!! blue card?	$pg coming up!! blue card?	0.1	neutral	0			23-abr-13	2	0	1	1	0	1	3.916666667	23.5	0	2	1		20/07/2011	64.199997		2	5	1													18/05/2011	67.379997	-0.040001	2	5	2	0		0	0
10-sep-17	Bert earned $278.51 in #Dividend income in August, a RECORD month. #Stocks such as $PG $T $CVS & $SBUX #Starbuckshttps://www.dividenddiplomats.com/berts-august-dividend-income/Ã‚Â Ã¢â‚¬Â¦	bert earned $278.51 in #dividend income in august, a record month. #stocks such as $pg $t $cvs & $sbux #starbucks	bert earned $278.51 in #dividend income in august, a record month. #stocks such as $pg $t $cvs & $sbux #starbucks	0.5	neutral	0			24-abr-13	7	1	2	4	0.5	2	4.416666667	25.5	1	3	4		21/07/2011	64.489998		2	5	1													19/05/2011	67.459999	0.080002	2	5	2	0		0	0
08-sep-17	Cincinnati Mayor comes out swinging for his hometown team.. weighs in on P&G proxy fight $PG https://twitter.com/JohnCranley/status/906186724417691649Ã‚Â Ã¢â‚¬Â¦	cincinnati mayor comes out swinging for his hometown team.. weighs in on p&g proxy fight $pg	cincinnati mayor comes out swinging for his hometown team.. weighs in on p&g proxy fight $pg	0	neutral	0			30-abr-13	2	0	1	1	0	1	4.416666667	26.5	0	2	1		22/07/2011	64.25		2	5	1													20/05/2011	67.360001	-0.099998	2	5	2	0		0	0
07-sep-17	EARLIER TODAY: $PG CEO David Taylor & CFO Jon Moeller spoke at the Barclays Global Consumer Staples Conference. http://spr.ly/60108Lf3G	earlier today: $pg ceo david taylor & cfo jon moeller spoke at the barclays global consumer staples conference.	earlier today: $pg ceo david taylor & cfo jon moeller spoke at the barclays global consumer staples conference.	0.25	neutral	0			07-may-13	1	0	1	0	0	0	4.416666667	26.5	0	2	1		25/07/2011	63.310001		2	5	1													21/05/2011	67.050003	-0.309998	2	5	2	0		0	0
06-sep-17	$PG's response to Peltz: pic.twitter.com/Ehsiwl34MO	$pg's response to peltz: pic.twitter.com/ehsiwl34mo	$pg's response to peltz: pic.twitter.com/ehsiwl34mo	0	neutral	0			08-may-13	2	0	2	0	0	0	4.416666667	26.5	0	2	2		26/07/2011	63.09		2	5	1													22/05/2011	67.050003	0	2	5	2	0		0	0
29-ago-17	#HPC #AI #Robotics #IoT t enable #adaptivemanufacturing go mainstream#EBIDTA $GOOG $MSFT $AAPL $GE $PFE $FB $PG $INTC $BA $IBM $F $GM $UTXpic.twitter.com/dcdqJcoWPn	#hpc #ai #robotics #iot t enable #adaptivemanufacturing go mainstream#ebidta $goog $msft $aapl $ge $pfe $fb $pg $intc $ba $ibm $f $gm $utxpic.twitter.com/dcdqjcowpn	#hpc #ai #robotics #iot t enable #adaptivemanufacturing go mainstream#ebidta $goog $msft $aapl $ge $pfe $fb $pg $intc $ba $ibm $f $gm $utxpic.twitter.com/dcdqjcowpn	0	neutral	0			10-may-13	2	0	2	0	0	0	4.416666667	26.5	0	2	2		27/07/2011	62.200001		2	5	1													23/05/2011	67.050003	0	2	5	2	0		1	0
27-jul-17	$TWTR and $LUV lower after earnings reports, while $VZ, $PG, and $DNKN are higher.pic.twitter.com/UrkIbV0VQI	$twtr and $luv lower after earnings reports, while $vz, $pg, and $dnkn are higher.pic.twitter.com/urkibv0vqi	$twtr and $luv lower after earnings reports, while $vz, $pg, and $dnkn are higher.pic.twitter.com/urkibv0vqi	0	neutral	0			13-may-13	1	0	0	1	0	0	4.416666667	26.5	1	3	1		28/07/2011	61.919998		2	5	1													24/05/2011	67.010002	-0.040001	2	5	2	0		0	0
27-jul-17	In-store execution is an area where we are redefining excellence Ã¢â‚¬â€œ growing categories and our brands. http://spr.ly/60188sfOaÃ‚Â $PG #Earningspic.twitter.com/qBSHDfI3j3	in-store execution is an area where we are redefining excellence growing categories and our brands. $pg #earningspic.twitter.com/qbshdfi3j3	in-store execution is an area where we are redefining excellence growing categories and our brands. $pg #earningspic.twitter.com/qbshdfi3j3	0	neutral	0			14-may-13	1	0	0	1	0	0	4.416666667	26.5	1	3	1		29/07/2011	61.490002		2	5	1													25/05/2011	66.379997	-0.630005	2	5	2	0		0	0
27-jul-17	Trian response to P&G earnings, why it's urging the company to add Nelson Peltz to its board $pg pic.twitter.com/UUY0m34CpK	trian response to p&g earnings, why it's urging the company to add nelson peltz to its board $pg pic.twitter.com/uuy0m34cpk	trian response to p&g earnings, why it's urging the company to add nelson peltz to its board $pg pic.twitter.com/uuy0m34cpk	0	neutral	0			23-may-13	3	1	1	1	1	1	5.416666667	27.5	-1	1	1		01/08/2011	61.43		2	5	1													26/05/2011	66.190002	-0.189995	2	5	2	0		0	0
26-jul-17	AM #earnings $TWTR $VZ $CELG $CLF $NOK $MA $LUV $BMY $MGM $UPS $RTN $SIRI $CMCSA $DOW $COP $MT $PG $ALXN $GNC $CHTR http://eps.sh/calÃ‚Â pic.twitter.com/feIXOVTC91	am #earnings $twtr $vz $celg $clf $nok $ma $luv $bmy $mgm $ups $rtn $siri $cmcsa $dow $cop $mt $pg $alxn $gnc $chtr	am #earnings $twtr $vz $celg $clf $nok $ma $luv $bmy $mgm $ups $rtn $siri $cmcsa $dow $cop $mt $pg $alxn $gnc $chtr	0	neutral	0			24-may-13	4	0	2	2	0	1	5.416666667	28.5	0	2	2		02/08/2011	60.869999		2	5	1													27/05/2011	66.199997	0.009995	2	5	2	0		0	0
20-jul-17	Proctor & Gamble is now the biggest company to ever face a proxy fight. $PG https://www.fool.com/investing/2017/07/18/procter-gamble-cos-proxy-fight-what-investors-need.aspxÃ‚Â Ã¢â‚¬Â¦	proctor & gamble is now the biggest company to ever face a proxy fight. $pg	proctor & gamble is now the biggest company to ever face a proxy fight. $pg	0	neutral	0			12-jun-13	2	0	2	0	0	0	5.416666667	28.5	0	2	2		03/08/2011	60.73		2	5	0													28/05/2011	67	0.800003	2	5	2	0		0	0
17-jul-17	.@jimcramer weighs in on Monday's trending stocks with @scottgamm http://buff.ly/2u275X4Ã‚Â $PG $AMZN $APRN $TSLA $AAPL $BNY $NFLX $BAC $GS	.@jimcramer weighs in on monday's trending stocks with @scottgamm $pg $amzn $aprn $tsla $aapl $bny $nflx $bac $gs	.@jimcramer weighs in on monday's trending stocks with @scottgamm $pg $amzn $aprn $tsla $aapl $bny $nflx $bac $gs	0	neutral	0			18-jun-13	1	0	0	1	0	0	5.416666667	28.5	1	3	1		04/08/2011	59.580002		2	5	0													29/05/2011	67	0	2	5	2	0		0	0
17-jul-17	$AMZN threat to $APRN. Pre-earnings straddles: $NFLX, $GS, $BAC @AngieMiles @OptionPit Peltz proxy fight against $PG http://bit.ly/2tjo6xhÃ‚Â pic.twitter.com/i4M1R6Jblh	$amzn threat to $aprn. pre-earnings straddles: $nflx, $gs, $bac @angiemiles @optionpit peltz proxy fight against $pg	$amzn threat to $aprn. pre-earnings straddles: $nflx, $gs, $bac @angiemiles @optionpit peltz proxy fight against $pg	0	neutral	0			08-jul-13	1	0	0	1	0	0	5.416666667	28.5	1	3	1		05/08/2011	60.59		2	5	0													30/05/2011	67	0	2	5	2	0		0	0
17-jul-17	Peltz doesn't want to break up $PG. But his suggestions of complexity suggest unit sales may follow @TheStreet https://www.thestreet.com/story/14230447/1/activist-peltz-launches-campaign-at-procter-amp-gamble.htmlÃ‚Â Ã¢â‚¬Â¦pic.twitter.com/ED9Woln5z4	peltz doesn't want to break up $pg. but his suggestions of complexity suggest unit sales may follow @thestreet	peltz doesn't want to break up $pg. but his suggestions of complexity suggest unit sales may follow @thestreet	0	neutral	0			11-jul-13	1	0	1	0	0	0	5.416666667	28.5	0	2	1		08/08/2011	59.290001		2	5	0													31/05/2011	67	0	2	5	2	0		0	0
17-jul-17	Link to Trian slide deck $PG https://www.sec.gov/Archives/edgar/data/80424/000090266417002945/p17-1516exhibit1.pdfÃ‚Â Ã¢â‚¬Â¦	link to trian slide deck $pg	link to trian slide deck $pg	0	neutral	0			02-ago-13	1	1	0	0	0	0	5.416666667	28.5	-1	1	1		09/08/2011	60.220001		2	5	0													01/06/2011	66.400002	-0.599998	2	5	2	0		0	0
16-jun-17	Peltz's Trian files notice for board seat at P&G: Source close to the matter $pg	peltz's trian files notice for board seat at p&g: source close to the matter $pg	peltz's trian files notice for board seat at p&g: source close to the matter $pg	0	neutral	0			04-ago-13	1	1	0	0	0	0	5.416666667	28.5	-1	1	1		10/08/2011	58.509998		2	5	0													02/06/2011	66.010002	-0.39	2	5	2	0		0	0
30-may-17	ICYMI: 05/26/17 - View today's Market Forecast here: http://youtu.be/iweE2iKCDIcÃ‚Â Discussed: $SPX $IWM $TLT $USO $UUP $EEM $XLP $PG #Investools	icymi: 05/26/17 - view today's market forecast here: discussed: $spx $iwm $tlt $uso $uup $eem $xlp $pg #investools	icymi: 05/26/17 - view today's market forecast here: discussed: $spx $iwm $tlt $uso $uup $eem $xlp $pg #investools	0	neutral	0			16-ago-13	1	0	0	1	0	0	5.416666667	28.5	1	3	1		11/08/2011	60.450001		2	5	0													03/06/2011	65.43	-0.580002	2	5	2	0		0	0
27-may-17	ICYMI: 05/26/17 - View today's Market Forecast here: http://youtu.be/iweE2iKCDIcÃ‚Â Discussed: $SPX $IWM $TLT $USO $UUP $EEM $XLP $PG #Investools	icymi: 05/26/17 - view today's market forecast here: discussed: $spx $iwm $tlt $uso $uup $eem $xlp $pg #investools	icymi: 05/26/17 - view today's market forecast here: discussed: $spx $iwm $tlt $uso $uup $eem $xlp $pg #investools	0	neutral	0			30-ago-13	1	0	1	0	0	0	5.416666667	28.5	0	2	1		12/08/2011	61.139999		2	5	0													04/06/2011	65.5	0.07	2	5	2	0		0	0
26-may-17	*VIDEO 5/26/2017* $SPY $SPX | $BABA $LVS $WFC $PG $MLCO $COH $MGM $KBH Ã¢â€ â€™ http://2tradersclub.com/2017/05/26/video-positioned-5262017/Ã‚Â Ã¢â‚¬Â¦pic.twitter.com/I75FJ54aZo	*video 5/26/2017* $spy $spx | $baba $lvs $wfc $pg $mlco $coh $mgm $kbh	*video 5/26/2017* $spy $spx | $baba $lvs $wfc $pg $mlco $coh $mgm $kbh	0	neutral	0			05-sep-13	1	0	1	0	0	0	5.416666667	28.5	0	2	1		15/08/2011	61.880001		2	5	0													05/06/2011	65.5	0	2	5	2	0		0	0
25-may-17	$PG respecting 200d support http://schrts.co/1y5iXO	$pg respecting 200d support	$pg respecting 200d support	0	neutral	0			12-sep-13	1	0	1	0	0	0	5.416666667	28.5	0	2	1		16/08/2011	61.619999		2	5	0													06/06/2011	65.5	0	2	5	2	0		0	0
17-may-17	Ralph Lauren names longtime P&G exec Patrice Louvet (former head of beauty) as CEO $RL $PG	ralph lauren names longtime p&g exec patrice louvet (former head of beauty) as ceo $rl $pg	ralph lauren names longtime p&g exec patrice louvet (former head of beauty) as ceo $rl $pg	0	neutral	0			08-oct-13	1	0	1	0	0	0	5.416666667	28.5	0	2	1		17/08/2011	61.669998		2	5	0													07/06/2011	65.059998	-0.440002	2	5	2	0		0	0
14-may-17	Don't text Don't tweet Don't snap Just call (NYSE: $PG) pic.twitter.com/QR5aE3Ls8X	don't text don't tweet don't snap just call (nyse: $pg) pic.twitter.com/qr5ae3ls8x	don't text don't tweet don't snap just call (nyse: $pg) pic.twitter.com/qr5ae3ls8x	0	neutral	0			15-oct-13	2	0	2	0	0	0	5.416666667	28.5	0	2	2		18/08/2011	60.860001		2	5	0													08/06/2011	64.849998	-0.21	2	5	2	0		0	0
10-may-17	Retail review on $JWN, $M, and $KSS. $SNAP anticipation rises. Tom White on $JWN, $PG, and $MCD. Host @AngieMiles. http://bit.ly/2qsaVsbÃ‚Â pic.twitter.com/AldP67F0IX	retail review on $jwn, $m, and $kss. $snap anticipation rises. tom white on $jwn, $pg, and $mcd. host @angiemiles.	retail review on $jwn, $m, and $kss. $snap anticipation rises. tom white on $jwn, $pg, and $mcd. host @angiemiles.	0	neutral	0			25-oct-13	6	0	4	2	0	0.5	5.416666667	29	0	2	4		19/08/2011	60.959999		2	5	0													09/06/2011	65.010002	0.160004	2	5	2	0		0	0
03-may-17	Contrast Estee strength to woes at Procter & L'Oreal. High-end beauty sucking business away from mass players $EL $PG	contrast estee strength to woes at procter & l'oreal. high-end beauty sucking business away from mass players $el $pg	contrast estee strength to woes at procter & l'oreal. high-end beauty sucking business away from mass players $el $pg	0	neutral	0			29-oct-13	1	0	1	0	0	0	5.416666667	29	0	2	1		22/08/2011	61.709999		2	5	0													10/06/2011	64.699997	-0.310005	2	5	2	0		0	0
26-abr-17	In Q3, we returned $3.8 billion dollars to shareholders in dividends and share repurchase. http://www.pginvestor.com/Event/Ã‚Â $PG #Earningspic.twitter.com/HMljfIyj97	in q3, we returned $3.8 billion dollars to shareholders in dividends and share repurchase. $pg #earningspic.twitter.com/hmljfiyj97	in q3, we returned $3.8 billion dollars to shareholders in dividends and share repurchase. $pg #earningspic.twitter.com/hmljfiyj97	0	neutral	0			31-oct-13	2	1	1	0	1	0	6.416666667	29	-1	1	1		23/08/2011	63.02		2	5	0													11/06/2011	64.769997	0.07	2	5	2	0		0	0
27-feb-17	Walmart reportedly price testing to squeeze competition. Demanding cuts by ConAgra, P&G, Unilever http://cnb.cx/2l5OS8aÃ‚Â $wmt $kr $cag $pg	walmart reportedly price testing to squeeze competition. demanding cuts by conagra, p&g, unilever $wmt $kr $cag $pg	walmart reportedly price testing to squeeze competition. demanding cuts by conagra, p&g, unilever $wmt $kr $cag $pg	0	neutral	0			09-nov-13	1	0	1	0	0	0	6.416666667	29	0	2	1		24/08/2011	63.310001		2	5	0													12/06/2011	64.769997	0	2	5	2	0		0	0
21-feb-17	Dow stocks hitting all-time highs today... $AAPL $BA $GS $HD $JPM $MMM $PG $V	dow stocks hitting all-time highs today... $aapl $ba $gs $hd $jpm $mmm $pg $v	dow stocks hitting all-time highs today... $aapl $ba $gs $hd $jpm $mmm $pg $v	0	neutral	0			13-nov-13	2	0	0	2	0	0	6.416666667	29	1	3	2		25/08/2011	62.529999		2	5	0													13/06/2011	64.769997	0	2	5	2	0		0	0
19-feb-17	Kraft Heinz Drops $143 Billion Unilever Bid: What Is It's Next Target? http://ow.ly/dTxw3099BuBÃ‚Â $KHC $UN $UL $MDLZ $CL $CLX $KMB $PG pic.twitter.com/e8nXyynkrJ	kraft heinz drops $143 billion unilever bid: what is it's next target? $khc $un $ul $mdlz $cl $clx $kmb $pg pic.twitter.com/e8nxyynkrj	kraft heinz drops $143 billion unilever bid: what is it's next target? $khc $un $ul $mdlz $cl $clx $kmb $pg pic.twitter.com/e8nxyynkrj	0	neutral	0			14-nov-13	2	0	1	1	0	1	6.416666667	30	0	2	1		26/08/2011	62.57		2	5	0													14/06/2011	64.760002	-0.009995	2	5	2	0		0	0
17-feb-17	These are the big Dow winners this week - which names are you trading or fading? $CSCO $PFE $BA $JPM $PG	these are the big dow winners this week - which names are you trading or fading? $csco $pfe $ba $jpm $pg	these are the big dow winners this week - which names are you trading or fading? $csco $pfe $ba $jpm $pg	0.1	neutral	0			19-nov-13	3	0	1	2	0	2	6.416666667	32	1	3	2		29/08/2011	63.09		2	5	0													15/06/2011	63.759998	-1.000004	2	5	2	0		2	0
17-feb-17	Kraft Heinz's Unilever Bid Lifts Clorox, Colgate, Kimberly-Clark, P&G http://ow.ly/YDXd3096YeBÃ‚Â $KHC $UN $UL $CLX $CL $KMB $PG pic.twitter.com/0NLWGA1sTN	kraft heinz's unilever bid lifts clorox, colgate, kimberly-clark, p&g $khc $un $ul $clx $cl $kmb $pg pic.twitter.com/0nlwga1stn	kraft heinz's unilever bid lifts clorox, colgate, kimberly-clark, p&g $khc $un $ul $clx $cl $kmb $pg pic.twitter.com/0nlwga1stn	0	neutral	0			29-nov-13	1	0	0	1	0	0	6.416666667	32	1	3	1		30/08/2011	63.5		2	5	0													16/06/2011	64.260002	0.500004	2	5	2	0		0	0
16-feb-17	Nelson Peltz's hedge fund has a $3.5 billion stake in $PG https://www.thestreet.com/video/14005355/nelson-peltz-s-stake-in-procter-amp-gamble-signals-a-looming-activist-campaign.htmlÃ‚Â Ã¢â‚¬Â¦ via @TheStreet @ROrol	nelson peltz's hedge fund has a $3.5 billion stake in $pg via @thestreet @rorol	nelson peltz's hedge fund has a $3.5 billion stake in $pg via @thestreet @rorol	0	neutral	0			01-dic-13	1	0	1	0	0	0	6.416666667	32	0	2	1		31/08/2011	63.68		2	5	0													17/06/2011	64.690002	0.43	2	5	2	0		0	0
15-feb-17	Here's a midday news update: $TWTR $PG $BAC big movers today, $PEP earnings @cheddar #CheddarLive (bonus: watch me fight my side part)pic.twitter.com/4oISeA2n6r	here's a midday news update: $twtr $pg $bac big movers today, $pep earnings @cheddar #cheddarlive (bonus: watch me fight my side part)pic.twitter.com/4oisea2n6r	here's a midday news update: $twtr $pg $bac big movers today, $pep earnings @cheddar #cheddarlive (bonus: watch me fight my side part)pic.twitter.com/4oisea2n6r	0.1	neutral	0			04-dic-13	1	1	0	0	0	0	6.416666667	32	-1	1	1		01/09/2011	63.259998		2	5	0													18/06/2011	65.089996	0.399994	2	5	2	0		0	0
15-feb-17	#Stocks to Watch Today: $PEP, $AAPL, $PG, $FIG, $HAL https://yhoo.it/2lQ3dByÃ‚Â pic.twitter.com/K7jLa4Uvy4	#stocks to watch today: $pep, $aapl, $pg, $fig, $hal	#stocks to watch today: $pep, $aapl, $pg, $fig, $hal	0	neutral	0			16-dic-13	1	0	1	0	0	0	6.416666667	32	0	2	1		02/09/2011	62.549999		2	5	0													19/06/2011	65.089996	0	2	5	2	0		0	0
14-feb-17	Trian's next big investment? P&G. Scoop from @DaveCBenoit coming to http://WSJ.comÃ‚Â $PG	trian's next big investment? p&g. scoop from @davecbenoit coming to $pg	trian's next big investment? p&g. scoop from @davecbenoit coming to $pg	0.05	neutral	0			19-dic-13	1	0	1	0	0	0	6.416666667	32	0	2	1		06/09/2011	62.380001		2	5	0													20/06/2011	65.089996	0	2	5	2	0		0	0
06-feb-17	20% of all stock market wealth since 1924, attributed to just 14 stocks! $AAPL $GE $MSFT $IBM $JNJ $MO $WMT $PG $AMZN $KO H/t @PeterLBrandtpic.twitter.com/ONJd3xhWzk	20% of all stock market wealth since 1924, attributed to just 14 stocks! $aapl $ge $msft $ibm $jnj $mo $wmt $pg $amzn $ko h/t @peterlbrandtpic.twitter.com/onjd3xhwzk	20% of all stock market wealth since 1924, attributed to just 14 stocks! $aapl $ge $msft $ibm $jnj $mo $wmt $pg $amzn $ko h/t @peterlbrandtpic.twitter.com/onjd3xhwzk	0	neutral	0			23-dic-13	1	0	0	1	0	0	6.416666667	32	1	3	1		07/09/2011	62.720001		2	5	0													21/06/2011	64.220001	-0.869995	2	5	2	0		0	0
05-feb-17	MORNING LINE: $BUD 3/2 $PG 3:1 $PEP 9/2 $KO 7:1 $MCD 9:1 $F 10:1 $GM 10:1 $GDDY 15:1http://www.forbes.com/sites/andyswan/2017/02/03/which-company-will-win-the-enormous-game-on-sunday/#5ab7d2f92674Ã‚Â Ã¢â‚¬Â¦	morning line: $bud 3/2 $pg 3:1 $pep 9/2 $ko 7:1 $mcd 9:1 $f 10:1 $gm 10:1 $gddy 15:1#5ab7d2f92674	morning line: $bud 3/2 $pg 3:1 $pep 9/2 $ko 7:1 $mcd 9:1 $f 10:1 $gm 10:1 $gddy 15:1#5ab7d2f92674	0	neutral	0			24-dic-13	1	0	1	0	0	0	6.416666667	32	0	2	1		08/09/2011	62.91		2	5	0													22/06/2011	64.059998	-0.160003	2	5	2	0		0	0
02-feb-17	$XOM $AAPL $GE $MSFT $IBM $GM $JNJ $WMT $CHV $AMZN $MO $KO $PG $T Just 14 stocks make up 20% of all dollar gains 1926-2015 Bloomberg	$xom $aapl $ge $msft $ibm $gm $jnj $wmt $chv $amzn $mo $ko $pg $t just 14 stocks make up 20% of all dollar gains 1926-2015 bloomberg	$xom $aapl $ge $msft $ibm $gm $jnj $wmt $chv $amzn $mo $ko $pg $t just 14 stocks make up 20% of all dollar gains 1926-2015 bloomberg	0	neutral	0			31-dic-13	1	0	0	1	0	0	6.416666667	32	1	3	1		09/09/2011	61.84		2	5	0													23/06/2011	63.459999	-0.599999	2	5	2	0		0	0
20-ene-17	01/20/17 - View today's Market Forecast by @BVZ_Investools here: http://bit.ly/2jdK7ErÃ‚Â Discussed: $SPX $GLD $RUT $PG $XLK $XLU #Investools	01/20/17 - view today's market forecast by @bvz_investools here: discussed: $spx $gld $rut $pg $xlk $xlu #investools	01/20/17 - view today's market forecast by @bvz_investools here: discussed: $spx $gld $rut $pg $xlk $xlu #investools	0	neutral	0			01-ene-14	7	0	3	4	0	1.333333333	6.416666667	33.33333333	1	3	4		12/09/2011	61.830002		2	5	-1													24/06/2011	62.59	-0.869999	2	5	2	0		0	0
15-ene-17	2017 Dividend Champions List http://dividendvaluebuilder.com/dividend-champions-list/Ã‚Â Ã¢â‚¬Â¦ #dividends $PG $JNJ $PEP $WMT $ADM $MCD $XOM $T $SHW $ED $KMB $TGT $LOW $KO 108 Totalpic.twitter.com/YqNcsEjbUL	2017 dividend champions list #dividends $pg $jnj $pep $wmt $adm $mcd $xom $t $shw $ed $kmb $tgt $low $ko 108 totalpic.twitter.com/yqncsejbul	2017 dividend champions list #dividends $pg $jnj $pep $wmt $adm $mcd $xom $t $shw $ed $kmb $tgt $low $ko 108 totalpic.twitter.com/yqncsejbul	0.3	neutral	0			02-ene-14	4	0	3	1	0	0.333333333	6.416666667	33.66666667	0	2	3		13/09/2011	61.939999		2	5	-1													25/06/2011	62.82	0.23	2	5	2	0		0	0
11-ene-17	Coca-Cola tops the chart http://www.gurufocus.com/news/471550Ã‚Â $UL $PG $GEpic.twitter.com/Yphea68jZ6	coca-cola tops the chart $ul $pg $gepic.twitter.com/yphea68jz6	coca-cola tops the chart $ul $pg $gepic.twitter.com/yphea68jz6	0	neutral	0			05-ene-14	2	0	2	0	0	0	6.416666667	33.66666667	0	2	2		14/09/2011	62.34		2	5	-1													26/06/2011	62.82	0	2	5	2	0		0	0
11-ene-17	P&G has increased its dividend for 60 consecutive years. WeÃ¢â‚¬â„¢ve been paying a dividend for 126 consecutive years. http://spr.ly/60198PiRlÃ‚Â $PG	p&g has increased its dividend for 60 consecutive years. weve been paying a dividend for 126 consecutive years. $pg	p&g has increased its dividend for 60 consecutive years. weve been paying a dividend for 126 consecutive years. $pg	0	neutral	0			08-ene-14	1	0	0	1	0	0	6.416666667	33.66666667	1	3	1		15/09/2011	62.779999		2	5	-1													27/06/2011	62.82	0	2	5	2	0		0	0
09-ene-17	$PG downgraded at Goldman	$pg downgraded at goldman	$pg downgraded at goldman	0	neutral	0			09-ene-14	3	0	0	3	0	0	6.416666667	33.66666667	1	3	3		16/09/2011	64.330002		2	5	-1													28/06/2011	62.720001	-0.099999	2	5	2	0		0	0
08-ene-17	$CLX return on invested capital is now 35%, above $PG and $CL #stocks #investing #Clorox #financepic.twitter.com/LADixkGyd9	$clx return on invested capital is now 35%, above $pg and $cl #stocks #investing #clorox #financepic.twitter.com/ladixkgyd9	$clx return on invested capital is now 35%, above $pg and $cl #stocks #investing #clorox #financepic.twitter.com/ladixkgyd9	0.1	neutral	0			11-ene-14	1	0	1	0	0	0	6.416666667	33.66666667	0	2	1		19/09/2011	63.810001		2	5	0													29/06/2011	62.549999	-0.170002	2	5	2	0		0	0
08-ene-17	The 2017 Dividend Aristocrats List 25+ Years of Rising Dividends http://buff.ly/2iEgwEAÃ‚Â $LOW $GWW $MDT $HRL $WBA $ABT $JNJ $APD $PPG $PG	the 2017 dividend aristocrats list 25+ years of rising dividends $low $gww $mdt $hrl $wba $abt $jnj $apd $ppg $pg	the 2017 dividend aristocrats list 25+ years of rising dividends $low $gww $mdt $hrl $wba $abt $jnj $apd $ppg $pg	0.3	neutral	0			13-ene-14	1	0	1	0	0	0	6.416666667	33.66666667	0	2	1		20/09/2011	64.080002		2	5	0													30/06/2011	63.57	1.020001	2	5	2	0		0	0
03-ene-17	A Value #ETF Poised For 2017 http://blogs.barrons.com/focusonfunds/2017/01/03/a-value-etf-poised-to-outperform-in-2017/Ã‚Â Ã¢â‚¬Â¦ via @barronsonline. Holdings $PG $T $JPM help on why @cfraresearch likes $IVE.	a value #etf poised for 2017 via @barronsonline. holdings $pg $t $jpm help on why @cfraresearch likes $i have.	a value #etf poised for 2017 via @barronsonline. holdings $pg $t $jpm help on why @cfraresearch likes $i have.	0	neutral	0			14-ene-14	1	0	1	0	0	0	6.416666667	33.66666667	0	2	1		21/09/2011	63.02		2	5	0													01/07/2011	64.269997	0.699997	2	5	3	0.35		1	0
02-ene-17	Procter & Gamble Company $The $PG Stake Maintained by Virginia Retirement Systems ET AL http://zpr.io/PqM9R	procter & gamble company $the $pg stake maintained by virginia retirement systems et al	procter & gamble company $the $pg stake maintained by virginia retirement systems et al	0	neutral	0			17-ene-14	2	0	2	0	0	0	6.416666667	33.66666667	0	2	2		22/09/2011	61.169998		2	5	0													02/07/2011	64.260002	-0.009995	2	5	3	0		0	0
02-ene-17	What does http://www.ironbcg.comÃ‚Â have to say about $msft $pg $hd $adm $wba $tgt $jnj $antm $met $googl $xly $wmt #CES2017	what does have to say about $msft $pg $hd $adm $wba $tgt $jnj $antm $met $googl $xly $wmt #ces2017	what does have to say about $msft $pg $hd $adm $wba $tgt $jnj $antm $met $googl $xly $wmt #ces2017	0	neutral	0			19-ene-14	1	0	1	0	0	0	6.416666667	33.66666667	0	2	1		23/09/2011	61.25		2	5	0													03/07/2011	64.260002	0	2	5	3	0		0	0
02-ene-17	Procter & Gamble Company $The $PG Stake Cut by Jensen Investment Management Inc. http://zpr.io/PqEBx	procter & gamble company $the $pg stake cut by jensen investment management inc.	procter & gamble company $the $pg stake cut by jensen investment management inc.	0	neutral	0			20-ene-14	2	0	2	0	0	0	6.416666667	33.66666667	0	2	2		26/09/2011	62.540001		2	5	0													04/07/2011	64.260002	0	2	5	3	0		0	0
02-ene-17	$PG http://demo.FinGraphs.comÃ‚Â Pot. consolid in Uptrend LONGERTERM Wly-Dly-Hly combo chart #Stocks #Tradingpic.twitter.com/fhBzmx2Uux	$pg pot. consolid in uptrend longerterm wly-dly-hly combo chart #stocks #tradingpic.twitter.com/fhbzmx2uux	$pg pot. consolid in uptrend longerterm wly-dly-hly combo chart #stocks #tradingpic.twitter.com/fhbzmx2uux	0	neutral	0			21-ene-14	2	0	0	2	0	0	6.416666667	33.66666667	1	3	2		27/09/2011	63.259998		2	5	0													05/07/2011	64.260002	0	2	5	3	0		0	0
01-ene-17	Why The Dogs Of The Dow Strategy Succeeded In 2016, And What This Means For 2017 http://seekingalpha.com/article/4033707-dogs-dow-strategy-succeeded-2016-means-2017?source=feed_fÃ‚Â Ã¢â‚¬Â¦ $WMT $PG $BA $KO $VZ $CVX $IBM	why the dogs of the dow strategy succeeded in 2016, and what this means for 2017 $wmt $pg $ba $ko $vz $cvx $ibm	why the dogs of the dow strategy succeeded in 2016, and what this means for 2017 $wmt $pg $ba $ko $vz $cvx $ibm	0	neutral	0			22-ene-14	2	1	1	0	1	0	7.416666667	33.66666667	-1	1	1		28/09/2011	62.73		2	5	0													06/07/2011	64.699997	0.439995	2	5	3	0		0	0
01-ene-17	Kessler Investment Group LLC Raises Stake in Procter & Gamble Company $The $PG http://zpr.io/PqX7t	kessler investment group llc raises stake in procter & gamble company $the $pg	kessler investment group llc raises stake in procter & gamble company $the $pg	0	neutral	0			23-ene-14	2	1	1	0	1	0	8.416666667	33.66666667	-1	1	1		29/09/2011	63.700001		2	5	0													07/07/2011	64.949997	0.25	2	5	3	0		0	0
01-ene-17	Ipswich Investment Management Co. Inc. Sells 171 Shares of Procter & Gamble Company $The $PG http://zpr.io/PqXtN	ipswich investment management co. inc. sells 171 shares of procter & gamble company $the $pg	ipswich investment management co. inc. sells 171 shares of procter & gamble company $the $pg	0	neutral	0			10-feb-14	1	0	1	0	0	0	8.416666667	33.66666667	0	2	1		30/09/2011	63.18		2	5	0													08/07/2011	64.93	-0.019997	2	5	3	0		1	0
01-ene-17	Capital Investment Advisors LLC Has $10,530,000 Position in Procter & Gamble Company $The $PG http://zpr.io/PqNJe	capital investment advisors llc has $10,530,000 position in procter & gamble company $the $pg	capital investment advisors llc has $10,530,000 position in procter & gamble company $the $pg	0	neutral	0			28-feb-14	1	0	1	0	0	0	8.416666667	33.66666667	0	2	1		03/10/2011	62.84		2	5	0													09/07/2011	64.720001	-0.209999	2	5	3	0		0	0
01-ene-17	$PG: Cleveland Clinic CEO Said to Be Out of Running for VA Secretary: http://www.StockNewsWires.com/2017/01/01/pg-cleveland-clinic-ceo-said-to-be-out-of-running-for-va-secretary/Ã‚Â Ã¢â‚¬Â¦	$pg: cleveland clinic ceo said to be out of running for va secretary:	$pg: cleveland clinic ceo said to be out of running for va secretary:	0	neutral	0			10-mar-14	1	0	0	1	0	0	8.416666667	33.66666667	1	3	1		04/10/2011	63.369999		2	5	0													10/07/2011	64.720001	0	2	5	4	0.325		1	0
01-ene-17	Final 2016 Dogs Of The Dow Performance And 2017 Changes $BA $CAT $KO $PFE $PG $WMT https://goo.gl/9Cme6h	final 2016 dogs of the dow performance and 2017 changes $ba $cat $ko $pfe $pg $wmt	final 2016 dogs of the dow performance and 2017 changes $ba $cat $ko $pfe $pg $wmt	1	neutral	0			22-mar-14	1	0	0	1	0	0	8.416666667	33.66666667	1	3	1		05/10/2011	63.34		2	5	0													11/07/2011	64.720001	0	2	5	4	0		0	0
31-dic-16	Final 2016 Dogs Of The Dow Performance And 2017 Changes $BA $CAT $KO $PFE $PG $WMT https://goo.gl/9Cme6h	final 2016 dogs of the dow performance and 2017 changes $ba $cat $ko $pfe $pg $wmt	final 2016 dogs of the dow performance and 2017 changes $ba $cat $ko $pfe $pg $wmt	1	neutral	0			23-abr-14	4	0	3	1	0	0.333333333	8.416666667	34	0	2	3		06/10/2011	63.610001		2	5	0													12/07/2011	64.529999	-0.190002	2	5	4	0		0	0
21-dic-16	Downgrades $AF $JBLU $OAS $NYCB $TEGP $GS $USB $ABX $PG $XBKS $CCBG	downgrades $af $jblu $oas $nycb $tegp $gs $usb $abx $pg $xbks $ccbg	downgrades $af $jblu $oas $nycb $tegp $gs $usb $abx $pg $xbks $ccbg	0	neutral	0			01-may-14	1	0	1	0	0	0	8.416666667	34	0	2	1		07/10/2011	63.91		2	5	0													13/07/2011	64.639999	0.11	2	5	4	0		0	0
18-nov-16	P&G CEO David Taylor comments at 2016 Analyst Meeting: http://spr.ly/60158HXObÃ‚Â $PG pic.twitter.com/HyC0uljdG1	p&g ceo david taylor comments at 2016 analyst meeting: $pg pic.twitter.com/hyc0uljdg1	p&g ceo david taylor comments at 2016 analyst meeting: $pg pic.twitter.com/hyc0uljdg1	0	neutral	0			05-may-14	1	0	1	0	0	0	8.416666667	34	0	2	1		10/10/2011	64.800003		2	5	0													14/07/2011	64.599998	-0.040001	2	5	4	0		0	0
28-dic-16	Dow Laggards: $NKE $BA $PG pic.twitter.com/NgwewCxK6H	dow laggards: $nke $ba $pg pic.twitter.com/ngwewcxk6h	dow laggards: $nke $ba $pg pic.twitter.com/ngwewcxk6h	0	neutral	0			06-may-14	1	0	1	0	0	0	8.416666667	34	0	2	1		11/10/2011	64.57		2	5	0													15/07/2011	64.830002	0.230004	2	5	4	0		0	0
30-dic-16	The Dogs of the Dow portfolio candidates coming into view... $BA $CAT $CSCO $CVX $GE $IBM $KO $MCD $MRK $PFE $PG $VZ $XOM $DIApic.twitter.com/u9xG8ZeLlK	the dogs of the dow portfolio candidates coming into view... $ba $cat $csco $cvx $ge $ibm $ko $mcd $mrk $pfe $pg $vz $xom $diapic.twitter.com/u9xg8zellk	the dogs of the dow portfolio candidates coming into view... $ba $cat $csco $cvx $ge $ibm $ko $mcd $mrk $pfe $pg $vz $xom $diapic.twitter.com/u9xg8zellk	0	neutral	0			15-may-14	1	0	0	1	0	0	8.416666667	34	1	3	1		12/10/2011	64.889999		2	5	0													16/07/2011	64.550003	-0.279999	2	5	4	0		0	0
29-dic-16	themotleyfool 10 Stocks With Over 50 Years of Dividend Growth #stocks $PG, $LOWhttp://www.fool.com/investing/2016/12/27/10-stocks-with-over-50-years-of-dividend-growth.aspxÃ‚Â Ã¢â‚¬Â¦	themotleyfool 10 stocks with over 50 years of dividend growth #stocks $pg, $low	themotleyfool 10 stocks with over 50 years of dividend growth #stocks $pg, $low	0.3	neutral	0			20-may-14	1	0	1	0	0	0	8.416666667	34	0	2	1		13/10/2011	64.650002		2	5	0													17/07/2011	64.550003	0	2	5	4	0		0	0
26-dic-16	$PG Has my attention here. Might look into some calls tomorrow pic.twitter.com/GscJQIoHAE	$pg has my attention here. might look into some calls tomorrow pic.twitter.com/gscjqiohae	$pg has my attention here. might look into some calls tomorrow pic.twitter.com/gscjqiohae	0	neutral	0			30-may-14	2	0	1	1	0	1	8.416666667	35	0	2	1		14/10/2011	64.889999		2	5	0													18/07/2011	64.550003	0	2	5	4	0		0	0
21-dic-16	pre-mkt | CNBC $NKE $FDX $AMGN $TWTR $MSFT $AMZN $KO $BUD $INVN $AAPL $SWK $P $SIRI $GPRO $PG $MNST $WGO $ACN $FINLhttp://cnb.cx/2i0nbIB	pre-mkt | cnbc $nke $fdx $amgn $twtr $msft $amzn $ko $bud $invn $aapl $swk $p $siri $gpro $pg $mnst $wgo $acn $finl	pre-mkt | cnbc $nke $fdx $amgn $twtr $msft $amzn $ko $bud $invn $aapl $swk $p $siri $gpro $pg $mnst $wgo $acn $finl	0	neutral	0			12-jun-14	3	0	2	1	0	0.5	8.416666667	35.5	0	2	2		17/10/2011	64.260002		2	5	0													19/07/2011	64.610001	0.059998	2	5	4	0		0	0
19-dic-16	stocks I am watching $SWHC $HAS $FB $V $PG $TEAM $UNG $PAYC $SPY $SPXU $BMY $CNX $GLNG $LYV $PG http://www.shortmetina.com/blog1/and-we-breakÃ‚Â Ã¢â‚¬Â¦	stocks i am watching $swhc $has $fb $v $pg $team $ung $payc $spy $spxu $bmy $cnx $glng $lyv $pg	stocks i am watching $swhc $has $fb $v $pg $team $ung $payc $spy $spxu $bmy $cnx $glng $lyv $pg	0	neutral	0			16-jun-14	1	0	1	0	0	0	8.416666667	35.5	0	2	1		18/10/2011	64.919998		2	5	0													20/07/2011	64.199997	-0.410004	2	5	4	0		0	0
19-dic-16	P&G's Downy in downward spiral; Millennials don't like fabric softener $PG http://fxn.ws/2hRrUfE	p&g's downy in downward spiral; millennials don't like fabric softener $pg	p&g's downy in downward spiral; millennials don't like fabric softener $pg	0	neutral	0			22-jun-14	1	1	0	0	0	0	8.416666667	35.5	-1	1	1		19/10/2011	64.75		2	5	0													21/07/2011	64.489998	0.290001	2	5	4	0		0	0
09-dic-16	$PG recapturing 200d...what a move from lows http://schrts.co/LnntrV	$pg recapturing 200d...what a move from lows	$pg recapturing 200d...what a move from lows	0	neutral	0			25-jun-14	1	0	1	0	0	0	8.416666667	35.5	0	2	1		20/10/2011	65.089996		2	5	0													22/07/2011	64.25	-0.239998	2	5	4	0		0	0
30-nov-16	$BOX over 60,000 corporate clients incl $GPS $PG $AZN $GE and Whirlpool securing their documents in the #cloud $SPY http://traderscommunity.com/forum/index.php?topic=829.msg5546#msg5546Ã‚Â Ã¢â‚¬Â¦	$box over 60,000 corporate clients incl $gps $pg $azn $ge and whirlpool securing their documents in the #cloud $spy #msg5546	$box over 60,000 corporate clients incl $gps $pg $azn $ge and whirlpool securing their documents in the #cloud $spy #msg5546	0	neutral	0			30-jun-14	1	0	0	1	0	0	8.416666667	35.5	1	3	1		21/10/2011	66.260002		2	5	0													23/07/2011	63.310001	-0.939999	2	5	4	0		0	0
28-nov-16	3 reasons Procter & Gamble stock could fall in 2017. $PG http://fxn.ws/2gAcP0G	3 reasons procter & gamble stock could fall in 2017. $pg	3 reasons procter & gamble stock could fall in 2017. $pg	0	neutral	0			15-jul-14	1	0	0	1	0	0	8.416666667	35.5	1	3	1		24/10/2011	65.370003		2	5	0													24/07/2011	63.310001	0	2	5	4	0		0	0
26-nov-16	Don't give up. We believe in you. http://www.ironbcg.comÃ‚Â #entrepreneur #motivation $xli $baba $nke $nugt $gm $pg #MondayMotivation	don't give up. we believe in you. #entrepreneur #motivation $xli $baba $nke $nugt $gm $pg #mondaymotivation	don't give up. we believe in you. #entrepreneur #motivation $xli $baba $nke $nugt $gm $pg #mondaymotivation	0	neutral	0			17-jul-14	1	1	0	0	0	0	8.416666667	35.5	-1	1	1		25/10/2011	64.510002		2	5	0													25/07/2011	63.310001	0	2	5	4	0		0	0
21-nov-16	gong to guess $PG does not want to say "factory layoffs" so they go with "manufacturing enrollment" pic.twitter.com/0er8RS9Tx8	gong to guess $pg does not want to say "factory layoffs" so they go with "manufacturing enrollment" pic.twitter.com/0er8rs9tx8	gong to guess $pg does not want to say "factory layoffs" so they go with "manufacturing enrollment" pic.twitter.com/0er8rs9tx8	0	neutral	0			31-jul-14	1	0	1	0	0	0	8.416666667	35.5	0	2	1		26/10/2011	64.949997		2	5	0													26/07/2011	63.09	-0.220001	2	5	4	0		0	0
18-nov-16	.@ProcterGamble sees Trump fallout, increased hedge funds stake $PG via @alexcoolidge http://www.cincinnati.com/story/money/2016/11/18/pg-sees-trump-fallout-increased-hedge-funds-stake/94078972/Ã‚Â Ã¢â‚¬Â¦pic.twitter.com/flgNKBvvsp	.@proctergamble sees trump fallout, increased hedge funds stake $pg via @alexcoolidge	.@proctergamble sees trump fallout, increased hedge funds stake $pg via @alexcoolidge	0	neutral	0			01-ago-14	8	0	7	1	0	0.142857143	8.416666667	35.64285714	0	2	7		27/10/2011	65.260002		2	5	0													27/07/2011	62.200001	-0.889999	2	5	4	0		0	0
18-nov-16	Here's your 8-stock index fund. $WMT $JNJ $DIS $XOM $JPM $PG $MMM $MSFT Equally weight them and you'll shadow the indexes.	here's your 8-stock index fund. $wmt $jnj $dis $xom $jpm $pg $mmm $msft equally weight them and you'll shadow the indexes.	here's your 8-stock index fund. $wmt $jnj $dis $xom $jpm $pg $mmm $msft equally weight them and you'll shadow the indexes.	0.25	neutral	0			06-ago-14	2	0	2	0	0	0	8.416666667	35.64285714	0	2	2		28/10/2011	64.730003		2	5	0													28/07/2011	61.919998	-0.280003	2	5	4	0		0	0
17-nov-16	#Earnings: $WMT, $CRM, & $ANF. Plus $AAPL, $BAC. @AngieMiles interviews @FreeboardCap: $CSCO, $PG, $KO, & $MCD. http://bit.ly/2f4poAkÃ‚Â pic.twitter.com/jZiRQ3xhv9	#earnings: $wmt, $crm, & $anf. plus $aapl, $bac. @angiemiles interviews @freeboardcap: $csco, $pg, $ko, & $mcd.	#earnings: $wmt, $crm, & $anf. plus $aapl, $bac. @angiemiles interviews @freeboardcap: $csco, $pg, $ko, & $mcd.	0	neutral	0			10-ago-14	1	0	0	1	0	0	8.416666667	35.64285714	1	3	1		31/10/2011	63.990002		2	5	0													29/07/2011	61.490002	-0.429996	2	5	4	0		0	0
16-nov-16	Procter & Gamble's plan to save $10 billion. $PG http://fxn.ws/2fYMuuw	procter & gamble's plan to save $10 billion. $pg	procter & gamble's plan to save $10 billion. $pg	0	neutral	0			11-ago-14	1	1	0	0	0	0	8.416666667	35.64285714	-1	1	1		01/11/2011	62.709999		2	5	0													30/07/2011	61.43	-0.060002	2	5	4	0		0	0
09-nov-16	When Target opened its razor aisles to upstart Harry's, P&G's Gillette paid the price. http://on.wsj.com/2eUj8M5Ã‚Â $TGT $PG w/ @sharonterlep	when target opened its razor aisles to upstart harry's, p&g's gillette paid the price. $tgt $pg w/ @sharonterlep	when target opened its razor aisles to upstart harry's, p&g's gillette paid the price. $tgt $pg w/ @sharonterlep	0	neutral	0			13-ago-14	1	0	0	1	0	0	8.416666667	35.64285714	1	3	1		02/11/2011	62.860001		2	5	0													31/07/2011	61.43	0	2	5	4	0		0	0
09-nov-16	Building a Core Dividend Growth Portfolio With These Eight Companies http://www.dividendgrowthinvestor.com/2016/11/building-core-dividend-growth-portfolio.htmlÃ‚Â Ã¢â‚¬Â¦ $GPC $DIS $BLK $STT $WFC $HAS $MMM $CVX $PG	building a core dividend growth portfolio with these eight companies $gpc $dis $blk $stt $wfc $has $mmm $cvx $pg	building a core dividend growth portfolio with these eight companies $gpc $dis $blk $stt $wfc $has $mmm $cvx $pg	0	neutral	0			14-ago-14	1	0	1	0	0	0	8.416666667	35.64285714	0	2	1		03/11/2011	63.209999		2	5	0													01/08/2011	61.43	0	2	5	4	0		0	0
07-nov-16	2 growth stocks could be a salve for your election worries: http://trib.al/3xy4gHhÃ‚Â $KR $PG pic.twitter.com/QgndpSXaeJ	2 growth stocks could be a salve for your election worries: $kr $pg pic.twitter.com/qgndpsxaej	2 growth stocks could be a salve for your election worries: $kr $pg pic.twitter.com/qgndpsxaej	0	neutral	0			17-ago-14	1	0	1	0	0	0	8.416666667	35.64285714	0	2	1		04/11/2011	63.029999		2	5	0													02/08/2011	60.869999	-0.560001	2	5	4	0		0	0
27-oct-16	"There's a lot of stuff in the pipeline that I can't talk about it - innovation is our life blood" $PG CEO on innovation	"there's a lot of stuff in the pipeline that i can't talk about it - innovation is our life blood" $pg ceo on innovation	"there's a lot of stuff in the pipeline that i can't talk about it - innovation is our life blood" $pg ceo on innovation	0	neutral	0			02-sep-14	1	0	1	0	0	0	8.416666667	35.64285714	0	2	1		07/11/2011	63.459999		2	5	0													03/08/2011	60.73	-0.139999	2	5	4	0		1	0
25-oct-16	Today @rongross144 analyzes $UA, $PG and $CAT. Plus, he and @DB_Sleazy debate overrated/underrated Halloween candy.http://www.fool.com/podcasts/marketfoolery/2016-10-25-candy-vs-chocolateÃ‚Â Ã¢â‚¬Â¦	today @rongross144 analyzes $ua, $pg and $cat. plus, he and @db_sleazy debate overrated/underrated halloween candy.	today @rongross144 analyzes $ua, $pg and $cat. plus, he and @db_sleazy debate overrated/underrated halloween candy.	0	neutral	0			12-sep-14	1	0	0	1	0	0	8.416666667	35.64285714	1	3	1		08/11/2011	64.209999		2	5	0													04/08/2011	59.580002	-1.149998	2	5	4	0		0	0
25-oct-16	TodayÃ¢â‚¬â„¢s #Stocks Winners: $BHI, $PG, $LMT http://yhoo.it/2dFZRRXÃ‚Â pic.twitter.com/XAXg20wcqi	todays #stocks winners: $bhi, $pg, $lmt	todays #stocks winners: $bhi, $pg, $lmt	0	neutral	0			15-sep-14	1	0	0	1	0	0	8.416666667	35.64285714	1	3	1		09/11/2011	62.720001		2	5	0													05/08/2011	60.59	1.009998	2	5	4	0		1	0
25-oct-16	Audience - "Today's show?" Us - "Would you believe @rongross144 discussing $UA, $CAT, $PG & Halloween candy?" pic.twitter.com/VAqfRrYrvt	audience - "today's show?" us - "would you believe @rongross144 discussing $ua, $cat, $pg & halloween candy?" pic.twitter.com/vaqfrryrvt	audience - "today's show?" us - "would you believe @rongross144 discussing $ua, $cat, $pg & halloween candy?" pic.twitter.com/vaqfrryrvt	0	neutral	0			21-sep-14	1	0	0	1	0	0	8.416666667	35.64285714	1	3	1		10/11/2011	63.240002		2	5	0													06/08/2011	59.290001	-1.299999	2	5	4	0		0	0
25-oct-16	$PG 80 Puts BUYING Activity expiring on 18th Nov, Vol 10000	$pg 80 puts buying activity expiring on 18th nov, vol 10000	$pg 80 puts buying activity expiring on 18th nov, vol 10000	0	neutral	0			23-oct-14	1	0	0	1	0	0	8.416666667	35.64285714	1	3	1		11/11/2011	63.889999		2	5	0													07/08/2011	59.290001	0	2	5	4	0		0	0
25-oct-16	Procter & Gamble's 1Q results topped expectations. #Earnings $PG http://fxn.ws/2e6Q6Zg	procter & gamble's 1q results topped expectations. #earnings $pg	procter & gamble's 1q results topped expectations. #earnings $pg	0	neutral	0			24-oct-14	3	1	2	0	0.5	0	8.916666667	35.64285714	0	2	2		14/11/2011	63.049999		2	5	0													08/08/2011	59.290001	0	2	5	4	0		0	0
25-oct-16	In Q1, we returned $2.9 billion dollars to shareholders in dividends and share repurchase. http://www.pginvestor.com/Event/Ã‚Â $PG #Earningspic.twitter.com/OJfoFRG175	in q1, we returned $2.9 billion dollars to shareholders in dividends and share repurchase. $pg #earningspic.twitter.com/ojfofrg175	in q1, we returned $2.9 billion dollars to shareholders in dividends and share repurchase. $pg #earningspic.twitter.com/ojfofrg175	0	neutral	0			25-oct-14	1	0	1	0	0	0	8.916666667	35.64285714	0	2	1		15/11/2011	63.560001		2	5	0													09/08/2011	60.220001	0.93	2	5	4	0		1	0
25-oct-16	#Stocks to Watch Today: $CAT, $GM, $PG, $MRK, $TWTR http://finance.yahoo.com/Ã‚Â pic.twitter.com/hIwKCIYIIa	#stocks to watch today: $cat, $gm, $pg, $mrk, $twtr	#stocks to watch today: $cat, $gm, $pg, $mrk, $twtr	0	neutral	0			28-oct-14	1	0	0	1	0	0	8.916666667	35.64285714	1	3	1		16/11/2011	63.279999		2	5	0													10/08/2011	58.509998	-1.710003	2	5	4	0		0	0
25-oct-16	Big improvement at P&G, organic sales growth in all categories led by health care(Oral B power toothbrushes!) total org sales +3% $PG	big improvement at p&g, organic sales growth in all categories led by health care(oral b power toothbrushes!) total org sales +3% $pg	big improvement at p&g, organic sales growth in all categories led by health care(oral b power toothbrushes!) total org sales +3% $pg	0.425	neutral	0			01-nov-14	1	0	0	1	0	0	8.916666667	35.64285714	1	3	1		17/11/2011	62.939999		2	5	0													11/08/2011	60.450001	1.940003	2	5	4	0		1	0
25-oct-16	JUST IN: P&G reports a $2.7 billion profit, beats forecasts http://cin.ci/2eLsg55Ã‚Â @Enquirer $PG @ProcterGamble	just in: p&g reports a $2.7 billion profit, beats forecasts @enquirer $pg @proctergamble	just in: p&g reports a $2.7 billion profit, beats forecasts @enquirer $pg @proctergamble	0	neutral	0			02-nov-14	1	0	0	1	0	0	8.916666667	35.64285714	1	3	1		18/11/2011	63.240002		2	5	0													12/08/2011	61.139999	0.689998	2	5	4	0		0	0
25-oct-16	$PG Procter & Gamble Q1 17 Earnings Results: -Core EPS: $1.03 (Estimate $0.98) -Revenue: $16.5B (Estimate $17.19B)	$pg procter & gamble q1 17 earnings results: -core eps: $1.03 (estimate $0.98) -revenue: $16.5b (estimate $17.19b)	$pg procter & gamble q1 17 earnings results: -core eps: $1.03 (estimate $0.98) -revenue: $16.5b (estimate $17.19b)	0	neutral	0			03-nov-14	1	0	0	1	0	0	8.916666667	35.64285714	1	3	1		21/11/2011	61.66		2	5	0													13/08/2011	61.139999	0	2	5	4	0		0	0
23-oct-16	Apple $AAPL #dow Earnings Preview Oct 25 2016 $MMM $CAT $PG @HeidsterTrades @TradersCom $DJIA $SPX $NDX http://traderscommunity.com/forum/index.php?topic=635.msg4543#msg4543Ã‚Â Ã¢â‚¬Â¦pic.twitter.com/ulUOkud5wR	apple $aapl #dow earnings preview oct 25 2016 $mmm $cat $pg @heidstertrades @traderscom $djia $spx $ndx #msg4543pic.twitter.com/uluokud5wr	apple $aapl #dow earnings preview oct 25 2016 $mmm $cat $pg @heidstertrades @traderscom $djia $spx $ndx #msg4543pic.twitter.com/uluokud5wr	0	neutral	0			05-nov-14	1	0	1	0	0	0	8.916666667	35.64285714	0	2	1		22/11/2011	61.689999		2	5	0													14/08/2011	61.139999	0	2	5	4	0		0	0
15-oct-16	JUMPS IN NYSE SHORTS: $DB $PG $COTY $GE $S $WLL $LC $RIG $FDC $BABA $SDRL $SBH $OAS $HLT $AKS $SO $ABT $HUN $XOM $MT $LPI $FCX $SU $GPS $ARpic.twitter.com/PwEZhKXIFp	jumps in nyse shorts: $db $pg $coty $ge $s $wll $lc $rig $fdc $baba $sdrl $sbh $oas $hlt $aks $so $abt $hun $xom $mt $lpi $fcx $su $gps $arpic.twitter.com/pwezhkxifp	jumps in nyse shorts: $db $pg $coty $ge $s $wll $lc $rig $fdc $baba $sdrl $sbh $oas $hlt $aks $so $abt $hun $xom $mt $lpi $fcx $su $gps $arpic.twitter.com/pwezhkxifp	0	neutral	0			13-nov-14	9	2	4	3	0.5	0.75	9.416666667	36.39285714	0	2	4		23/11/2011	61.060001		2	5	0													15/08/2011	61.880001	0.740002	2	5	4	0		0	0
11-oct-16	Largest US stocks on 3/31/09... $XOM: $337b $WMT: $204b $MSFT: $163b $T: $148b $JNJ: $145b $PG: $138b $CVX: $135b $BRKB: $134b $IBM: $130b	largest us stocks on 3/31/09... $xom: $337b $wmt: $204b $msft: $163b $t: $148b $jnj: $145b $pg: $138b $cvx: $135b $brkb: $134b $ibm: $130b	largest us stocks on 3/31/09... $xom: $337b $wmt: $204b $msft: $163b $t: $148b $jnj: $145b $pg: $138b $cvx: $135b $brkb: $134b $ibm: $130b	0	neutral	0			14-nov-14	1	0	0	1	0	0	9.416666667	36.39285714	1	3	1		25/11/2011	61		2	5	0													16/08/2011	61.619999	-0.260002	2	5	4	0		0	0
27-sep-16	$COTY, with over 100% of the float held short and the $PG deal approved, is being added to the S&P 500. http://seekingalpha.com/article/4008273-p-and-g-creating-mother-squeezesÃ‚Â Ã¢â‚¬Â¦	$coty, with over 100% of the float held short and the $pg deal approved, is being added to the s&p 500.	$coty, with over 100% of the float held short and the $pg deal approved, is being added to the s&p 500.	0.3	neutral	0			17-nov-14	2	2	0	0	0	0	9.416666667	36.39285714	-1	1	2		28/11/2011	62.240002		2	5	0													17/08/2011	61.669998	0.049999	2	5	4	0		0	0
13-sep-16	$PLUG in $PG AGVs with automatic filing solution will be introduced soon. Kiva robots next?	$plug in $pg agvs with automatic filing solution will be introduced soon. kiva robots next?	$plug in $pg agvs with automatic filing solution will be introduced soon. kiva robots next?	0	neutral	0			20-nov-14	1	0	0	1	0	0	9.416666667	36.39285714	1	3	1		29/11/2011	62.529999		2	5	0													18/08/2011	60.860001	-0.809997	2	5	4	0		0	0
09-sep-16	Took profits on a lot. Going into the weekend holding $TWTR calls & $PG puts. Thats it. Will do some hunting this wknd for next week.	took profits on a lot. going into the weekend holding $twtr calls & $pg puts. that is it. will do some hunting this wknd for next week.	took profits on a lot. going into the weekend holding $twtr calls & $pg puts. that is it. will do some hunting this wknd for next week.	0	neutral	0			24-nov-14	1	0	1	0	0	0	9.416666667	36.39285714	0	2	1		30/11/2011	64.57		2	5	0													19/08/2011	60.959999	0.099998	2	5	4	0		0	0
05-sep-16	#Intel #Alibaba #YAHOO : 5 Stocks That Hit 52-Week Highs Last Week $INTC $BABA $YHOO $PG $WPX http://www.insidermonkey.com/blog/intel-intc-alibaba-baba-5-stocks-that-hit-52-week-highs-last-week-472065/?utm_source=sumome&utm_medium=twitter&utm_campaign=sumome_shareÃ‚Â Ã¢â‚¬Â¦ via @insidermonkey	#intel #alibaba #yahoo : 5 stocks that hit 52-week highs last week $intc $baba $yhoo $pg $wpx via @insidermonkey	#intel #alibaba #yahoo : 5 stocks that hit 52-week highs last week $intc $baba $yhoo $pg $wpx via @insidermonkey	0.066666667	neutral	0			02-dic-14	1	0	0	1	0	0	9.416666667	36.39285714	1	3	1		01/12/2011	64.080002		2	5	0													20/08/2011	60.959999	0	2	5	4	0		0	0
01-sep-16	NEWS RELEASE: $PG Commences P&G Specialty Beauty Brands Exchange Offer: http://news.pg.com/press-release/pg-corporate-announcements/procter-gamble-commences-pg-specialty-beauty-brands-exchangÃ‚Â Ã¢â‚¬Â¦	news release: $pg commences p&g specialty beauty brands exchange offer:	news release: $pg commences p&g specialty beauty brands exchange offer:	0	neutral	0			06-dic-14	1	0	1	0	0	0	9.416666667	36.39285714	0	2	1		02/12/2011	64.660004		2	5	0													21/08/2011	60.959999	0	2	5	4	0		0	0
26-ago-16	#Yellen @ #JacksonHole, $BAC & $C calls, $TWTR, $ULTA & $LULU earnings. @CusicksCorner: $YHOO, $PG, & $JPM.pic.twitter.com/7sl0cuWtCU	#yellen @ #jacksonhole, $bac & $c calls, $twtr, $ulta & $lulu earnings. @cusickscorner: $yhoo, $pg, & $jpm.pic.twitter.com/7sl0cuwtcu	#yellen @ #jacksonhole, $bac & $c calls, $twtr, $ulta & $lulu earnings. @cusickscorner: $yhoo, $pg, & $jpm.pic.twitter.com/7sl0cuwtcu	0	neutral	0			17-dic-14	2	0	0	2	0	0	9.416666667	36.39285714	1	3	2		05/12/2011	64.839996		2	5	0													22/08/2011	61.709999	0.75	2	5	4	0		0	0
26-ago-16	JUST RELEASED: P&GÃ¢â‚¬â„¢s 2016 #AnnualReport: http://annualreport.pg.comÃ‚Â Ã‚Â $PG pic.twitter.com/1tf038i5XV	just released: p&gs 2016 #annualreport: pic.twitter.com/1tf038i5xv	just released: p&gs 2016 #annualreport: pic.twitter.com/1tf038i5xv	0	neutral	0			18-dic-14	1	0	0	1	0	0	9.416666667	36.39285714	1	3	1		06/12/2011	64.839996		2	5	0													23/08/2011	63.02	1.310001	2	5	4	0		0	0
16-ago-16	.@Tide returns to @NASCAR teams up with @JoeGibbsRacing $PG http://fxn.ws/2bEbjxw	.@tide returns to @nascar teams up with @joegibbsracing $pg	.@tide returns to @nascar teams up with @joegibbsracing $pg	0	neutral	0			22-dic-14	2	0	2	0	0	0	9.416666667	36.39285714	0	2	2		07/12/2011	65.230003		2	5	0													24/08/2011	63.310001	0.290001	2	5	4	0		0	0
15-ago-16	Midday #stock movers: $TWTR up on $AAPL talk; $BBY downgrade; $TSLA $PG $IBM $WDAY $AEO http://yhoo.it/2bsOWXLÃ‚Â pic.twitter.com/7s3pIrU716	midday #stock movers: $twtr up on $aapl talk; $bby downgrade; $tsla $pg $ibm $wday $aeo	midday #stock movers: $twtr up on $aapl talk; $bby downgrade; $tsla $pg $ibm $wday $aeo	0	neutral	0			26-dic-14	1	0	1	0	0	0	9.416666667	36.39285714	0	2	1		08/12/2011	64.470001		2	5	0													25/08/2011	62.529999	-0.780002	2	5	4	0		0	0
13-ago-16	Gauging risk appetite with a chart. This is tech stocks vs consumer staples stocks: http://stocktwits.com/SamanthaLaDuc/message/60536648?utm_medium=community-twitter&utm_source=t.co&utm_campaign=outboundteamÃ‚Â Ã¢â‚¬Â¦ $PGÃ¢â‚¬Â¦ pic.twitter.com/lgkBxaqmXI	gauging risk appetite with a chart. this is tech stocks vs consumer staples stocks: $pg pic.twitter.com/lgkbxaqmxi	gauging risk appetite with a chart. this is tech stocks vs consumer staples stocks: $pg pic.twitter.com/lgkbxaqmxi	0	neutral	0			28-dic-14	1	0	0	1	0	0	9.416666667	36.39285714	1	3	1		09/12/2011	64.970001		2	5	1													26/08/2011	62.57	0.040001	2	5	4	0		0	0
12-ago-16	$PG struggled for years to accelerate growth. Can CEO David Taylor change it given improved fiscal Q4 sales growth?	$pg struggled for years to accelerate growth. can ceo david taylor change it given improved fiscal q4 sales growth?	$pg struggled for years to accelerate growth. can ceo david taylor change it given improved fiscal q4 sales growth?	0	neutral	0			31-dic-14	2	0	1	1	0	1	9.416666667	37.39285714	0	2	1		12/12/2011	64.309998		2	5	0													27/08/2011	62.57	0	2	5	4	0		0	0
02-ago-16	Improvement at P&G. Organic sales growth in all categories led by 8% in health care, 7% in grooming on Fusion FlexBall & ProShield $pg	improvement at p&g. organic sales growth in all categories led by 8% in health care, 7% in grooming on fusion flexball & proshield $pg	improvement at p&g. organic sales growth in all categories led by 8% in health care, 7% in grooming on fusion flexball & proshield $pg	0	neutral	0			01-ene-15	3	0	1	2	0	2	9.416666667	39.39285714	1	3	2		13/12/2011	64.730003		2	5	0													28/08/2011	62.57	0	2	5	4	0		0	0
02-ago-16	EARNINGS ALERT: @ProcterGamble EPS beats $0.79 (adj.) vs. $0.74 (est.) Ã¢â‚¬Â¢ revs. beat $16.102B vs. $15.832B (est.) $PG	earnings alert: @proctergamble eps beats $0.79 (adj.) vs. $0.74 (est.) revs. beat $16.102b vs. $15.832b (est.) $pg	earnings alert: @proctergamble eps beats $0.79 (adj.) vs. $0.74 (est.) revs. beat $16.102b vs. $15.832b (est.) $pg	0	neutral	0			02-ene-15	9	0	5	4	0	0.8	9.416666667	40.19285714	0	2	5		14/12/2011	64.449997		2	5	0													29/08/2011	63.09	0.52	2	5	4	0		0	0
02-ago-16	Procter & Gamble $PG Q4 16 Earnings Results: -Core EPS: $0.79 (Estimate $0.74) -Revenue: $16.1B (Estimate $15.82B)	procter & gamble $pg q4 16 earnings results: -core eps: $0.79 (estimate $0.74) -revenue: $16.1b (estimate $15.82b)	procter & gamble $pg q4 16 earnings results: -core eps: $0.79 (estimate $0.74) -revenue: $16.1b (estimate $15.82b)	0	neutral	0			03-ene-15	4	1	3	0	0.333333333	0	9.75	40.19285714	0	2	3		15/12/2011	64.989998		2	5	-1													30/08/2011	63.5	0.41	2	5	4	0		0	0
02-ago-16	Another big day for earnings! Here's what to watch. $PFE $PG pic.twitter.com/wog17HumbL	another big day for earnings! here's what to watch. $pfe $pg pic.twitter.com/wog17humbl	another big day for earnings! here's what to watch. $pfe $pg pic.twitter.com/wog17humbl	0.1	neutral	0			04-ene-15	3	0	3	0	0	0	9.75	40.19285714	0	2	3		16/12/2011	65.139999		2	5	0													31/08/2011	63.68	0.18	2	5	4	0		0	0
02-ago-16	Earnings season marches on...big reports today from Pfizer $PFE, Procter & Gamble $PG, etc premarket pic.twitter.com/fh6bZFJQIT	earnings season marches on...big reports today from pfizer $pfe, procter & gamble $pg, etc premarket pic.twitter.com/fh6bzfjqit	earnings season marches on...big reports today from pfizer $pfe, procter & gamble $pg, etc premarket pic.twitter.com/fh6bzfjqit	0	neutral	0			05-ene-15	1	0	1	0	0	0	9.75	40.19285714	0	2	1		19/12/2011	64.949997		2	5	0													01/09/2011	63.259998	-0.420002	2	5	4	0		0	0
01-ago-16	Some ER's pm $TXRH $THC $ININ $EXAC $GKOS $CONE $IDTI $WMB am $STX $PFE $CMI $CVS $PG $RCL $GNRC $IDXX $MNK $SODApic.twitter.com/dzvHwhTK4c	some er's pm $txrh $thc $inin $exac $gkos $cone $idti $wmb am $stx $pfe $cmi $cvs $pg $rcl $gnrc $idxx $mnk $sodapic.twitter.com/dzvhwhtk4c	some er's pm $txrh $thc $inin $exac $gkos $cone $idti $wmb am $stx $pfe $cmi $cvs $pg $rcl $gnrc $idxx $mnk $sodapic.twitter.com/dzvhwhtk4c	0	neutral	0			13-ene-15	2	0	1	1	0	1	9.75	41.19285714	0	2	1		20/12/2011	65.790001		2	5	0													02/09/2011	62.549999	-0.709999	2	5	4	0		0	0
01-ago-16	Procter & Gamble must prove this one thing or else: http://trib.al/4pX9Fs6Ã‚Â $PG pic.twitter.com/ZsFxzht9Bk	procter & gamble must prove this one thing or else: $pg pic.twitter.com/zsfxzht9bk	procter & gamble must prove this one thing or else: $pg pic.twitter.com/zsfxzht9bk	0	neutral	0			15-ene-15	1	0	1	0	0	0	9.75	41.19285714	0	2	1		21/12/2011	66		2	5	0													03/09/2011	62.549999	0	2	5	4	0		0	0
22-jul-16	What Will Happen To The Stock Market When Interest Rates Rise? - Part 1 $JNJ $KO $MKC $MMM $PG $SHW $SPX $TNX http://goo.gl/XLaQpJ	what will happen to the stock market when interest rates rise? - part 1 $jnj $ko $mkc $mmm $pg $shw $spx $tnx	what will happen to the stock market when interest rates rise? - part 1 $jnj $ko $mkc $mmm $pg $shw $spx $tnx	0	neutral	0			19-ene-15	1	0	1	0	0	0	9.75	41.19285714	0	2	1		22/12/2011	66.190002		2	5	0													04/09/2011	62.549999	0	2	5	4	0		0	0
21-jul-16	Gillette should be nervous about UnileverÃ¢â‚¬â„¢s billion-dollar bet on Dollar Shave Club http://yhoo.it/29WPnNyÃ‚Â $PG $ULpic.twitter.com/L1QANO4i1Z	gillette should be nervous about unilevers billion-dollar bet on dollar shave club $pg $ulpic.twitter.com/l1qano4i1z	gillette should be nervous about unilevers billion-dollar bet on dollar shave club $pg $ulpic.twitter.com/l1qano4i1z	0	neutral	0			21-ene-15	1	0	1	0	0	0	9.75	41.19285714	0	2	1		23/12/2011	66.669998		2	5	0													05/09/2011	62.549999	0	2	5	4	0		0	0
16-may-16	BERKSHIRE SELLS 52 MLN SHARE HOLDING IN PROCTER&GAMBLE, NEARLY ENTIRE STAKE $PG	berkshire sells 52 mln share holding in procter&gamble, nearly entire stake $pg	berkshire sells 52 mln share holding in procter&gamble, nearly entire stake $pg	0.625	neutral	0			22-ene-15	1	0	0	1	0	0	9.75	41.19285714	1	3	1		27/12/2011	66.790001		2	5	1													06/09/2011	62.380001	-0.169998	2	5	4	0		0	0
26-abr-16	$PG is setup for lower prices. chart plan explains key points pic.twitter.com/HF0wKsjJUv	$pg is setup for lower prices. chart plan explains key points pic.twitter.com/hf0wksjjuv	$pg is setup for lower prices. chart plan explains key points pic.twitter.com/hf0wksjjuv	1	neutral	0			23-ene-15	2	0	1	1	0	1	9.75	42.19285714	0	2	1		28/12/2011	66.540001		2	5	1													07/09/2011	62.720001	0.34	2	5	4	0		0	0
26-abr-16	P&GÃ¢â‚¬â„¢s Competitive Edge, Future Sales Growth Underappreciated- A look at #Q3 results: http://ow.ly/4n84TAÃ‚Â $PG pic.twitter.com/scRzSMBEtL	p&gs competitive edge, future sales growth underappreciated- a look at #q3 results: $pg pic.twitter.com/scrzsmbetl	p&gs competitive edge, future sales growth underappreciated- a look at #q3 results: $pg pic.twitter.com/scrzsmbetl	0.125	neutral	0			25-ene-15	1	0	1	0	0	0	9.75	42.19285714	0	2	1		29/12/2011	66.970001		2	5	-1													08/09/2011	62.91	0.189999	2	5	4	0		0	0
26-abr-16	After today's earnings, Procter & Gamble is starting to underperform its competitors: http://stks.co/yPRXÃ‚Â $PG $UN	after today's earnings, procter & gamble is starting to underperform its competitors: $pg $un	after today's earnings, procter & gamble is starting to underperform its competitors: $pg $un	0.1	neutral	0			26-ene-15	3	0	3	0	0	0	9.75	42.19285714	0	2	3		30/12/2011	66.709999		2	5	-1													09/09/2011	61.84	-1.07	2	5	4	0		0	0
26-abr-16	EARNINGS: Procter & Gamble Q3 EPS $0.86 Adj. vs. $0.82 Est.; Q3 Revs. $15.755B vs. $15.809B Est. Ã¢â‚¬Â¢ $PG http://cnb.cx/zZvVme	earnings: procter & gamble q3 eps $0.86 adj. vs. $0.82 est.; q3 revs. $15.755b vs. $15.809b est. $pg	earnings: procter & gamble q3 eps $0.86 adj. vs. $0.82 est.; q3 revs. $15.755b vs. $15.809b est. $pg	0	neutral	0			27-ene-15	8	1	6	1	0.166666667	0.166666667	9.916666667	42.35952381	0	2	6		03/01/2012	66.830002		2	6.333333333	0													10/09/2011	61.84	0	2	5	4	0		0	0
25-abr-16	Here are the companies reporting earnings this Tuesday: http://stks.co/b3WIjÃ‚Â Including $AAPL, $PG, $CMG, $LLY, $MMM, $JBLU, $RAI, $FCX	here are the companies reporting earnings this tuesday: including $aapl, $pg, $cmg, $lly, $mmm, $jblu, $rai, $fcx	here are the companies reporting earnings this tuesday: including $aapl, $pg, $cmg, $lly, $mmm, $jblu, $rai, $fcx	0	neutral	0			30-ene-15	1	0	1	0	0	0	9.916666667	42.35952381	0	2	1		04/01/2012	66.800003		2	6.333333333	1													11/09/2011	61.84	0	2	5	4	0		0	0
25-abr-16	Big day for #earnings Tues $AAPL, $T, $MMM, $AKS, $BYD, $CMG, $COH, $FCX, $HSY, $JBLU, $LLY, $PG, $X, $WHR, $WYNNpic.twitter.com/kWloR1AXZx	big day for #earnings tues $aapl, $t, $mmm, $aks, $byd, $cmg, $coh, $fcx, $hsy, $jblu, $lly, $pg, $x, $whr, $wynnpic.twitter.com/kwlor1axzx	big day for #earnings tues $aapl, $t, $mmm, $aks, $byd, $cmg, $coh, $fcx, $hsy, $jblu, $lly, $pg, $x, $whr, $wynnpic.twitter.com/kwlor1axzx	0.1	neutral	0			04-feb-15	1	0	0	1	0	0	9.916666667	42.35952381	1	3	1		05/01/2012	66.519997		2	7	0													12/09/2011	61.830002	-0.009998	2	5	3	-0.125		1	1
12-abr-16	.@Honest said to be looking for buyer, could include Procter & Gamble or Johnson & Johnson http://s.pitchbook.com/1qKIceaÃ‚Â $PG $JNJ #VC #MnA	.@honest said to be looking for buyer, could include procter & gamble or johnson & johnson $pg $jnj #vc #mna	.@honest said to be looking for buyer, could include procter & gamble or johnson & johnson $pg $jnj #vc #mna	0	neutral	0			10-feb-15	1	0	1	0	0	0	9.916666667	42.35952381	0	2	1		06/01/2012	66.360001		2	10	1													13/09/2011	61.939999	0.109997	2	5	3	0		0	0
11-abr-16	Procter & Gamble Raises Dividends for 60th Year in a row http://www.dividendgrowthinvestor.com/2016/04/procter-gamble-raises-dividends-for.htmlÃ‚Â Ã¢â‚¬Â¦ $PG #dividends	procter & gamble raises dividends for 60th year in a row $pg #dividends	procter & gamble raises dividends for 60th year in a row $pg #dividends	0	neutral	0			12-feb-15	1	1	0	0	0	0	9.916666667	42.35952381	-1	1	1		09/01/2012	66.639999		2	10	-1													14/09/2011	62.34	0.400001	2	5	3	0		0	0
06-abr-16	Consumer staples continue to rally as the stock market strengthens. $PG $MKC $KHC @USNewsMoney via @Recognia_Peterhttp://money.usnews.com/money/blogs/the-smarter-mutual-fund-investor/articles/2016-04-06/5-fabulous-consumer-staples-stocksÃ‚Â Ã¢â‚¬Â¦	consumer staples continue to rally as the stock market strengthens. $pg $mkc $khc @usnewsmoney via @recognia_peter	consumer staples continue to rally as the stock market strengthens. $pg $mkc $khc @usnewsmoney via @recognia_peter	0	neutral	0			19-feb-15	2	0	1	1	0	1	9.916666667	43.35952381	0	2	1		10/01/2012	66.330002		2	10	1													15/09/2011	62.779999	0.439999	2	5	3	0		0	0
23-mar-16	2016 Dividend Aristocrats List - http://dividendvaluebuilder.com/dividend-aristocrats-list/Ã‚Â Ã¢â‚¬Â¦ $DOV $EMR $GPC $PG $MMM $JNJ $KO $PEP $WMT $MCD $T $LOW $CL $TGT	2016 dividend aristocrats list - $dov $emr $gpc $pg $mmm $jnj $ko $pep $wmt $mcd $t $low $cl $tgt	2016 dividend aristocrats list - $dov $emr $gpc $pg $mmm $jnj $ko $pep $wmt $mcd $t $low $cl $tgt	0.3	neutral	0			20-feb-15	1	0	1	0	0	0	9.916666667	43.35952381	0	2	1		11/01/2012	65.68		2	10	1													16/09/2011	64.330002	1.550003	2	5	3	0		0	0
23-mar-16	17 Dividend Kings List - http://long-term-investments.blogspot.com/2016/03/the-benefit-of-dividend-growth-and.htmlÃ‚Â Ã¢â‚¬Â¦ - $NWN $PG $EMR $CINF $KO $JNJ $MMM $GPC $DOV $PH $CL $LOW $LANC $HRL $NDSN $AWR $VVC	17 dividend kings list - - $nwn $pg $emr $cinf $ko $jnj $mmm $gpc $dov $ph $cl $low $lanc $hrl $ndsn $awr $vvc	17 dividend kings list - - $nwn $pg $emr $cinf $ko $jnj $mmm $gpc $dov $ph $cl $low $lanc $hrl $ndsn $awr $vvc	0.3	neutral	0			22-feb-15	1	0	0	1	0	0	9.916666667	43.35952381	1	3	1		12/01/2012	65.809998		3	10	-1													17/09/2011	64.330002	0	2	5	3	0		0	0
18-mar-16	$SPY rebalance at close: big share count DECREASE for $PG ( $5.5 billion) PFE ($3.8 billion) $GE ($3.2 b), $AAPL ($3.1 b) $MCD ($2.0 b).	$spy rebalance at close: big share count decrease for $pg ( $5.5 billion) pfe ($3.8 billion) $ge ($3.2 b), $aapl ($3.1 b) $mcd ($2.0 b).	$spy rebalance at close: big share count decrease for $pg ( $5.5 billion) pfe ($3.8 billion) $ge ($3.2 b), $aapl ($3.1 b) $mcd ($2.0 b).	0.1	neutral	0			25-feb-15	1	0	0	1	0	0	9.916666667	43.35952381	1	3	1		13/01/2012	65.809998		3	10	-1													18/09/2011	64.330002	0	2	5	3	0		0	0
17-mar-16	Maybe this pin pops absurdity/sham EPS & Val assump $FANG fave $AMZN - Mockery St logic / $PG $CL $T $F $AAPL $C $Mhttp://www.cnbc.com/id/103476333	maybe this pin pops absurdity/sham eps & val assump $fang fave $amzn - mockery st logic / $pg $cl $t $f $aapl $c $m	maybe this pin pops absurdity/sham eps & val assump $fang fave $amzn - mockery st logic / $pg $cl $t $f $aapl $c $m	0	neutral	0			03-mar-15	1	0	1	0	0	0	9.916666667	43.35952381	0	2	1		17/01/2012	66.260002		3	10	0													19/09/2011	63.810001	-0.520001	2	5	3	0		1	0
12-mar-16	#bullish #stocks $ABX $AMAT $CVX $EMC $FB $GE $GG $INTC $KO $MSFT $PG $T $VTR $VZ $X $XOM Additional information http://tinyurl.com/huv2nu8	#bullish #stocks $abx $amat $cvx $emc $fb $ge $gg $intc $ko $msft $pg $t $vtr $vz $x $xom additional information	#bullish #stocks $abx $amat $cvx $emc $fb $ge $gg $intc $ko $msft $pg $t $vtr $vz $x $xom additional information	0	neutral	0			06-mar-15	1	1	0	0	0	0	9.916666667	43.35952381	-1	1	1		18/01/2012	66.029999		3	10	0													20/09/2011	64.080002	0.270001	2	5	3	0		0	0
02-mar-16	$PG Weekly flag? https://www.tradingview.com/x/JBiKFV7l/Ã‚Â via http://www.tradingview.com	$pg weekly flag? via	$pg weekly flag? via	0	neutral	0			11-mar-15	1	0	0	1	0	0	9.916666667	43.35952381	1	3	1		19/01/2012	66.080002		3	10	0													21/09/2011	63.02	-1.060002	2	5	3	0		0	0
19-feb-16	Investing Update - Received #dividends from $O and $PG. I'm on pace to meet my dividend Mission for 2016 http://www.bloggingmitch.com/2016/02/investing-update-2192016.htmlÃ‚Â Ã¢â‚¬Â¦	investing update - received #dividends from $o and $pg. i'm on pace to meet my dividend mission for 2016	investing update - received #dividends from $o and $pg. i'm on pace to meet my dividend mission for 2016	0	neutral	0			12-mar-15	1	0	0	1	0	0	9.916666667	43.35952381	1	3	1		20/01/2012	66.230003		3	10.5	0													22/09/2011	61.169998	-1.850002	2	5	3	0		0	0
24-ene-16	Big earnings week coming up: Mon: $MCD $KMB $HAL Tu: $JNJ $FCX $PG Wed: $BA $UTX Th: $BABA $F $CAT Fri: $AAL $MA $CVX $HON $PSX	big earnings week coming up: mon: $mcd $kmb $hal tu: $jnj $fcx $pg wed: $ba $utx th: $baba $f $cat fri: $aal $ma $cvx $hon $psx	big earnings week coming up: mon: $mcd $kmb $hal tu: $jnj $fcx $pg wed: $ba $utx th: $baba $f $cat fri: $aal $ma $cvx $hon $psx	0.1	neutral	0			16-mar-15	1	0	0	1	0	0	9.916666667	43.35952381	1	3	1		23/01/2012	65		3	10.5	1													23/09/2011	61.25	0.080002	2	5	3	0		0	0
01-ene-16	Investing Update - Bought $F and $PG. Received $9.79 in dividends since Aug. #investing #dividends #stocks http://www.bloggingmitch.com/2016/01/investing-update-112016.htmlÃ‚Â Ã¢â‚¬Â¦	investing update - bought $f and $pg. received $9.79 in dividends since aug. #investing #dividends #stocks	investing update - bought $f and $pg. received $9.79 in dividends since aug. #investing #dividends #stocks	0	neutral	0			19-mar-15	1	0	1	0	0	0	9.916666667	43.35952381	0	2	1		24/01/2012	64.5		3	10.5	1													24/09/2011	61.25	0	2	5	3	0		1	0
01-ene-16	JNUG Direxion Daily Junior Gold Miners Index Bull 3X Shares Dividend http://dlvr.it/D91JhlÃ‚Â $JNUG $CHRS $ICF $PG #JNUG #stocksÃ¢â‚¬Â¦	jnug direxion daily junior gold miners index bull 3x shares dividend $jnug $chrs $icf $pg #jnug #stocks	jnug direxion daily junior gold miners index bull 3x shares dividend $jnug $chrs $icf $pg #jnug #stocks	0	neutral	0			20-mar-15	1	0	1	0	0	0	9.916666667	43.35952381	0	2	1		25/01/2012	64.980003		3	10.5	1													25/09/2011	61.25	0	2	5	3	0		0	0
01-ene-16	UGAZ North American Cannabis Holdings, Inc. 52Wk Low http://dlvr.it/D90qLQÃ‚Â $UGAZ $BAC $PG $UA #UGAZ #invest #share	ugaz north american cannabis holdings, inc. 52wk low $ugaz $bac $pg $ua #ugaz #invest #share	ugaz north american cannabis holdings, inc. 52wk low $ugaz $bac $pg $ua #ugaz #invest #share	0.15	neutral	0			21-mar-15	1	0	0	1	0	0	9.916666667	43.35952381	1	3	1		26/01/2012	64.800003		3	10.5	1													26/09/2011	62.540001	1.290001	2	5	3	0		0	0
01-ene-16	ERY ProShares Short MSCI Emerging Markets News http://dlvr.it/D90b4WÃ‚Â $ERY $MNST $ADBE $PG #ERY #investing #tradeideas	ery proshares short msci emerging markets news $ery $mnst $adbe $pg #ery #investing #tradeideas	ery proshares short msci emerging markets news $ery $mnst $adbe $pg #ery #investing #tradeideas	0.3	neutral	0			22-mar-15	1	0	1	0	0	0	9.916666667	43.35952381	0	2	1		27/01/2012	64.300003		3	10.5	1													27/09/2011	63.259998	0.719997	2	5	3	0		0	0
01-ene-16	$PG - Procter &amp; Gamble Co #PG Downgraded to Sell at Vetr Inc. http://goo.gl/fb/2peysL	$pg - procter &amp; gamble co #pg downgraded to sell at vetr inc.	$pg - procter &amp; gamble co #pg downgraded to sell at vetr inc.	0	neutral	0			06-abr-15	1	0	1	0	0	0	9.916666667	43.35952381	0	2	1		30/01/2012	63.209999		3	10.5	1													28/09/2011	62.73	-0.529998	2	5	3	0		0	0
01-ene-16	GEQU Global Equity Intl, Inc. Ask Size http://dlvr.it/D8zFlqÃ‚Â $GEQU $EWY $PG $COP #GEQU #pennystocks #tradeideas	gequ global equity intl, inc. ask size $gequ $ewy $pg $cop #gequ #pennystocks #tradeideas	gequ global equity intl, inc. ask size $gequ $ewy $pg $cop #gequ #pennystocks #tradeideas	0	neutral	0			21-abr-15	1	0	0	1	0	0	9.916666667	43.35952381	1	3	1		31/01/2012	63.040001		3	10.5	1													29/09/2011	63.700001	0.970001	2	5	3	0		0	0
01-ene-16	Trade Ideas for the week of Januaru 4 2016 Ã¢â‚¬â€œ $PFE $CSCO $KO $DIS $PG $AXP $TGTÃ‚Â $NUE http://eutheniainvesting.com/trade-ideas-for-the-week-of-januaru-4-2016-pfe-csco-ko-dis-pg-axp-tgt-nue/Ã‚Â Ã¢â‚¬Â¦pic.twitter.com/BG9PlZ29tn	trade ideas for the week of januaru 4 2016 $pfe $csco $ko $dis $pg $axp $tgt$nue	trade ideas for the week of januaru 4 2016 $pfe $csco $ko $dis $pg $axp $tgt$nue	0	neutral	0			23-abr-15	1	0	0	1	0	0	9.916666667	43.35952381	1	3	1		01/02/2012	63.209999		3	10.5	0													30/09/2011	63.18	-0.520001	2	5	3	0		0	0
01-ene-16	$PG: Traders Buy Shares of Procter & Gamble Co (PG) on Weakness: http://StockNewsHour.com/pg-traders-buy-shares-of-procter-gamble-co-pg-on-weakness-2/Ã‚Â Ã¢â‚¬Â¦	$pg: traders buy shares of procter & gamble co (pg) on weakness:	$pg: traders buy shares of procter & gamble co (pg) on weakness:	0	neutral	0			29-abr-15	1	0	1	0	0	0	9.916666667	43.35952381	0	2	1		02/02/2012	63.32		3	10.5	0													01/10/2011	63.18	0	2	5	3	0		0	0
01-ene-16	$PG Explains Why Powdered Tide Suddenly Needs A Bigger Scoop http://wp.me/p2L7Ik-GUCxÃ‚Â via @consumerist	$pg explains why powdered tide suddenly needs a bigger scoop via @consumerist	$pg explains why powdered tide suddenly needs a bigger scoop via @consumerist	0.5	neutral	0			02-may-15	1	0	0	1	0	0	9.916666667	43.35952381	1	3	1		03/02/2012	62.77		3	10.5	0													02/10/2011	63.18	0	2	5	3	0		0	0
01-ene-16	IDTI Integrated Device Technology, Inc. Last Price http://dlvr.it/D8q0mWÃ‚Â $IDTI $SOXX $OLED $PG #IDTI #investing #stockmarket	idti integrated device technology, inc. last price $idti $soxx $oled $pg #idti #investing #stockmarket	idti integrated device technology, inc. last price $idti $soxx $oled $pg #idti #investing #stockmarket	0.066666667	neutral	0			22-may-15	1	0	1	0	0	0	9.916666667	43.35952381	0	2	1		06/02/2012	63.509998		3	10.5	1													03/10/2011	62.84	-0.34	2	5	3	0		0	0
01-ene-16	Wondering about risks of $PG? The 63-day volatility is 7.94% https://unicornbay.com/t/PG.US?utm_medium=tweet&utm_campaign=volatility&utm_source=twitterÃ‚Â Ã¢â‚¬Â¦	wondering about risks of $pg? the 63-day volatility is 7.94%	wondering about risks of $pg? the 63-day volatility is 7.94%	0	neutral	0			26-may-15	1	0	1	0	0	0	9.916666667	43.35952381	0	2	1		07/02/2012	63.700001		3	10.5	1													04/10/2011	63.369999	0.529999	2	5	3	0		0	0
01-ene-16	XLY Consumer Discretionary Select Sector SPDR Quotes http://dlvr.it/D8lLxtÃ‚Â $XLY $PBMD $PG $KGC #XLY #stockmarket #stock	xly consumer discretionary select sector spdr quotes $xly $pbmd $pg $kgc #xly #stockmarket #stock	xly consumer discretionary select sector spdr quotes $xly $pbmd $pg $kgc #xly #stockmarket #stock	0	neutral	0			08-jun-15	1	0	0	1	0	0	9.916666667	43.35952381	1	3	1		08/02/2012	63.639999		3	10.5	1													05/10/2011	63.34	-0.029999	2	5	3	0.026515152		1	0
01-ene-16	These Are The World Biggest Companies - http://stks.co/z00G0Ã‚Â - $AMZN $AAPL $HSBC $IBM $JNJ $MSFT $CVX $XOM $C $WFC $T $PG	these are the world biggest companies - - $amzn $aapl $hsbc $ibm $jnj $msft $cvx $xom $c $wfc $t $pg	these are the world biggest companies - - $amzn $aapl $hsbc $ibm $jnj $msft $cvx $xom $c $wfc $t $pg	0	neutral	0			09-jun-15	2	1	1	0	1	0	10.91666667	43.35952381	-1	1	1		09/02/2012	64.040001		3	10.5	1													06/10/2011	63.610001	0.270001	2	5	3	0		0	0
01-ene-16	RT https://twitter.com/stock_forums/status/682858941546532865Ã‚Â Ã¢â‚¬Â¦ GLD SPDR Gold Trust Shares Last Price http://dlvr.it/D8k2zdÃ‚Â $GLD $PG $VTL $IZN.V #GLD #invest #stocks	rt gld spdr gold trust shares last price $gld $pg $vtl $izn.v #gld #invest #stocks	rt gld spdr gold trust shares last price $gld $pg $vtl $izn.v #gld #invest #stocks	0.066666667	neutral	0			11-jun-15	2	0	0	2	0	0	10.91666667	43.35952381	1	3	2		10/02/2012	63.880001		3	10.5	1													07/10/2011	63.91	0.299999	2	5	3	0		0	0
31-dic-15	MUFG Americas Has $45,974,000 Position in Procter & Gamble Co $PG http://ift.tt/1NYyg5g	mufg americas has $45,974,000 position in procter & gamble co $pg	mufg americas has $45,974,000 position in procter & gamble co $pg	0	neutral	0			12-jun-15	1	0	1	0	0	0	10.91666667	43.35952381	0	2	1		13/02/2012	64.230003		3	10.5	1													08/10/2011	63.91	0	2	5	3	0		0	0
31-dic-15	$MMM $PG $JNJ $SAFM $WMT $AWR - Updated analysis on the Dividend Value Builder Blog: http://dividendvaluebuilder.com/blog/Ã‚Â #dividend #stocks	$mmm $pg $jnj $safm $wmt $awr - updated analysis on the dividend value builder blog: #dividend #stocks	$mmm $pg $jnj $safm $wmt $awr - updated analysis on the dividend value builder blog: #dividend #stocks	0	neutral	0			14-jun-15	1	0	1	0	0	0	10.91666667	43.35952381	0	2	1		14/02/2012	64.480003		3	10.5	1													09/10/2011	63.91	0	2	5	3	0		0	0
31-dic-15	FB Facebook, Inc. Exchange http://dlvr.it/D8dzrJÃ‚Â $FB $FSLR $PG $PWE #FB #tradeideas #invest	fb facebook, inc. exchange $fb $fslr $pg $pwe #fb #tradeideas #invest	fb facebook, inc. exchange $fb $fslr $pg $pwe #fb #tradeideas #invest	0	neutral	0			16-jun-15	2	0	1	1	0	1	10.91666667	44.35952381	0	2	1		15/02/2012	64.550003		3	11.5	0													10/10/2011	64.800003	0.890003	2	5	3	0		0	0
31-dic-15	@Bucktweet_Say @TravisMKnight as an example. Also $PG, $CL, $WMT (makes a comeback), others....	@bucktweet_say @travismknight as an example. also $pg, $cl, $wmt (makes a comeback), others....	@bucktweet_say @travismknight as an example. also $pg, $cl, $wmt (makes a comeback), others....	0	neutral	0			22-jun-15	1	0	1	0	0	0	10.91666667	44.35952381	0	2	1		16/02/2012	65.199997		3	11.5	0													11/10/2011	64.57	-0.230003	2	5	3	0		0	0
31-dic-15	PG Procter & Gamble Co. P/E Ratio http://dlvr.it/D8crFJÃ‚Â $PG $GPN $VXX $PG #PG #stock #stock	pg procter & gamble co. p/e ratio $pg $gpn $vxx $pg #pg #stock #stock	pg procter & gamble co. p/e ratio $pg $gpn $vxx $pg #pg #stock #stock	0	neutral	0			24-jun-15	3	1	0	2	0	0	10.91666667	44.35952381	1	3	2		17/02/2012	64.910004		3	11.5	0													12/10/2011	64.889999	0.319999	2	5	3	0		0	0
31-dic-15	Dow #Stocks Trend $GE $UTX $CAT $CSCO $PFE $PG $DD $CVX $HD $JPM $GS $JNJ $UNH $MCD $TRV $MSFT $VZ $MRK $MMM @ http://12Stocks.com/dow	dow #stocks trend $ge $utx $cat $csco $pfe $pg $dd $cvx $hd $jpm $gs $jnj $unh $mcd $trv $msft $vz $mrk $mmm @	dow #stocks trend $ge $utx $cat $csco $pfe $pg $dd $cvx $hd $jpm $gs $jnj $unh $mcd $trv $msft $vz $mrk $mmm @	0	neutral	0			03-jul-15	1	0	1	0	0	0	10.91666667	44.35952381	0	2	1		21/02/2012	64.419998		3	11.5	0													13/10/2011	64.650002	-0.239997	2	5	3	0		0	0
30-nov-15	A blue chip buying frenzy is coming: http://bit.ly/1jpldRrÃ‚Â $IBM $CSCO $TGT $CAT $DE $GE $HSBC $CVX $XOM $OXY $PFE $JNJ $MRK $PG $WMT $KO	a blue chip buying frenzy is coming: $ibm $csco $tgt $cat $de $ge $hsbc $cvx $xom $oxy $pfe $jnj $mrk $pg $wmt $ko	a blue chip buying frenzy is coming: $ibm $csco $tgt $cat $de $ge $hsbc $cvx $xom $oxy $pfe $jnj $mrk $pg $wmt $ko	0.1	neutral	0			11-jul-15	1	0	0	1	0	0	10.91666667	44.35952381	1	3	1		22/02/2012	64.440002		3	11.5	0													14/10/2011	64.889999	0.239997	2	5	3	0		0	0
30-dic-15	PG Procter & Gamble Co. Message Board Posts http://dlvr.it/D88L0xÃ‚Â $PG $IWM $AAPL $IWM #PG #invest #pennystocks	pg procter & gamble co. message board posts $pg $iwm $aapl $iwm #pg #invest #pennystocks	pg procter & gamble co. message board posts $pg $iwm $aapl $iwm #pg #invest #pennystocks	0	neutral	0			30-jul-15	2	0	2	0	0	0	10.91666667	44.35952381	0	2	2		23/02/2012	66.419998		3	11.5	1													15/10/2011	64.889999	0	2	5	3	0		0	0
29-dic-15	Dividend Kings for 2016 http://www.dividendgrowthinvestor.com/2015/12/dividend-kings-for-2016.htmlÃ‚Â Ã¢â‚¬Â¦ $PG $MMM $KO $JNJ #dividends	dividend kings for 2016 $pg $mmm $ko $jnj #dividends	dividend kings for 2016 $pg $mmm $ko $jnj #dividends	0	neutral	0			31-jul-15	1	0	1	0	0	0	10.91666667	44.35952381	0	2	1		24/02/2012	66.709999		3	11.5	0													16/10/2011	64.889999	0	2	5	3	0		0	0
24-dic-15	$MMM $PG $JNJ $SAFM $WMT $AWR - Just updated #analysis on the Dividend Value Builder Blog: http://dividendvaluebuilder.com/blog/Ã‚Â #dividend #stocks	$mmm $pg $jnj $safm $wmt $awr - just updated #analysis on the dividend value builder blog: #dividend #stocks	$mmm $pg $jnj $safm $wmt $awr - just updated #analysis on the dividend value builder blog: #dividend #stocks	0	neutral	0			04-ago-15	1	0	1	0	0	0	10.91666667	44.35952381	0	2	1		27/02/2012	66.699997		3	11.5	0													17/10/2011	64.260002	-0.629997	2	5	3	0		1	0
22-dic-15	Immediately switched on buy fever - have a look at last bar in volume $PG #stockspic.twitter.com/0k2yHaw7DQ	immediately switched on buy fever - have a look at last bar in volume $pg #stockspic.twitter.com/0k2yhaw7dq	immediately switched on buy fever - have a look at last bar in volume $pg #stockspic.twitter.com/0k2yhaw7dq	0.066666667	neutral	0			08-ago-15	1	0	0	1	0	0	10.91666667	44.35952381	1	3	1		28/02/2012	67.389999		3	11.5	1													18/10/2011	64.919998	0.659996	2	5	3	0		0	0
18-dic-15	Kingston Trader: $PG Shares called away. Profit locked in. http://kingston-trader.blogspot.com/2015/12/pg-shares-called-away-profit-locked-in.html?spref=twÃ‚Â Ã¢â‚¬Â¦	kingston trader: $pg shares called away. profit locked in.	kingston trader: $pg shares called away. profit locked in.	0	neutral	0			20-ago-15	1	0	1	0	0	0	10.91666667	44.35952381	0	2	1		29/02/2012	67.620003		3	11.5	1													19/10/2011	64.75	-0.169998	2	5	3	0		0	0
17-dic-15	It may be time to load up on $PG soon... (via @harmongreg) :: http://stks.co/r3MKf	it may be time to load up on $pg soon... (via @harmongreg) ::	it may be time to load up on $pg soon... (via @harmongreg) ::	0	neutral	0			24-ago-15	1	0	0	1	0	0	10.91666667	44.35952381	1	3	1		01/03/2012	66.660004		3	11.5	1													20/10/2011	65.089996	0.339996	2	5	3	0		0	0
17-dic-15	12/17/15 - Today's Market Forecast video can be viewed here: https://youtu.be/kQTAdYmvryIÃ‚Â Discussed: $SPY $USO $GLD $IWM $XLP $PG #Investools	12/17/15 - today's market forecast video can be viewed here: discussed: $spy $uso $gld $iwm $xlp $pg #investools	12/17/15 - today's market forecast video can be viewed here: discussed: $spy $uso $gld $iwm $xlp $pg #investools	0	neutral	0			28-ago-15	3	1	1	1	1	1	11.91666667	45.35952381	-1	1	1		02/03/2012	66.669998		3	11.5	1													21/10/2011	66.260002	1.170006	2	5	3	0		0	0
17-dic-15	$PG sues Dollar Shave Club > that'll dampen their TV ad budget pic.twitter.com/W2Fo5PJSAn	$pg sues dollar shave club > that'll dampen their tv ad budget pic.twitter.com/w2fo5pjsan	$pg sues dollar shave club > that'll dampen their tv ad budget pic.twitter.com/w2fo5pjsan	0	neutral	0			31-ago-15	1	0	1	0	0	0	11.91666667	45.35952381	0	2	1		05/03/2012	66.949997		3	11.5	1													22/10/2011	66.260002	0	2	5	3	0		0	0
16-dic-15	$PG posted this plan on PowerPLanTrades worked well along with the spy Squeeze pic.twitter.com/oHn3aRH8PK	$pg posted this plan on powerplantrades worked well along with the spy squeeze pic.twitter.com/ohn3arh8pk	$pg posted this plan on powerplantrades worked well along with the spy squeeze pic.twitter.com/ohn3arh8pk	0	neutral	0			08-sep-15	1	0	0	1	0	0	11.91666667	45.35952381	1	3	1		06/03/2012	66.839996		3	11.5	1													23/10/2011	66.260002	0	2	5	3	0		0	0
13-dic-15	TOM LEE: These 9 stocks could be the 'FANGs' of 2016 http://read.bi/1J3zhHaÃ‚Â $COP $NOV $IBM $PG $XOM $WMT $CVX	tom lee: these 9 stocks could be the 'fangs' of 2016 $cop $nov $ibm $pg $xom $wmt $cvx	tom lee: these 9 stocks could be the 'fangs' of 2016 $cop $nov $ibm $pg $xom $wmt $cvx	0	neutral	0			11-sep-15	1	1	0	0	0	0	11.91666667	45.35952381	-1	1	1		07/03/2012	66.580002		3	11.5	1													24/10/2011	65.370003	-0.889999	2	5	3	0		0	0
30-nov-15	Sold ALL Puts in $PG and $GPS today	sold all puts in $pg and $gps today	sold all puts in $pg and $gps today	0	neutral	0			13-sep-15	1	0	1	0	0	0	11.91666667	45.35952381	0	2	1		08/03/2012	66.900002		3	11.5	1													25/10/2011	64.510002	-0.860001	2	5	3	0		0	0
30-nov-15	$PG What did that/dic/74 put buyer know...	$pg what did that/dic/74 put buyer know...	$pg what did that/dic/74 put buyer know...	0	neutral	0			15-sep-15	1	0	1	0	0	0	11.91666667	45.35952381	0	2	1		09/03/2012	66.93		3	11.5	1													26/10/2011	64.949997	0.439995	2	5	3	0		0	0
23-nov-15	$PG (+0.2% pre) Procter & Gamble: Time for a split - Barron's http://stks.co/e2tN1	$pg (+0.2% pre) procter & gamble: time for a split - barron's	$pg (+0.2% pre) procter & gamble: time for a split - barron's	0	neutral	0			18-sep-15	1	1	0	0	0	0	11.91666667	45.35952381	-1	1	1		12/03/2012	67.709999		3	11.5	1													27/10/2011	65.260002	0.310005	2	5	3	-0.015151515		2	0
02-nov-15	Corcelli's 30 Second Morning Market Update $yinn $yang $spy $kbh $lnr $$t $baba $msft $aapl $oil $uso $pg $f $mcd $dpic.twitter.com/VWEOckFjSc	corcelli's 30 second morning market update $yinn $yang $spy $kbh $lnr $$t $baba $msft $aapl $oil $uso $pg $f $mcd $dpic.twitter.com/vweockfjsc	corcelli's 30 second morning market update $yinn $yang $spy $kbh $lnr $$t $baba $msft $aapl $oil $uso $pg $f $mcd $dpic.twitter.com/vweockfjsc	0	neutral	0			19-sep-15	1	0	0	1	0	0	11.91666667	45.35952381	1	3	1		13/03/2012	67.900002		3	11.5	1													28/10/2011	64.730003	-0.529999	2	5	3	0		0	0
27-oct-15	$PG has freed up $2.3B from pushing out payment terms since 2013 http://on.wsj.com/1XuXhLSÃ‚Â via @WSJ @cfojournal w/ @rsimon18	$pg has freed up $2.3b from pushing out payment terms since 2013 via @wsj @cfojournal w/ @rsimon18	$pg has freed up $2.3b from pushing out payment terms since 2013 via @wsj @cfojournal w/ @rsimon18	0	neutral	0			23-sep-15	1	0	1	0	0	0	11.91666667	45.35952381	0	2	1		14/03/2012	67.849998		3	11.5	-1													29/10/2011	64.730003	0	2	5	3	0		0	0
23-sep-15	Here's the overhead supply we're seeing among the individual Dow components http://allstarcharts.com/overhead-supply-in-the-dow-components/Ã‚Â Ã¢â‚¬Â¦ $AAPL $WMT $CSCO $MMM $MRK $PG	here's the overhead supply we're seeing among the individual dow components $aapl $wmt $csco $mmm $mrk $pg	here's the overhead supply we're seeing among the individual dow components $aapl $wmt $csco $mmm $mrk $pg	0.4	neutral	0			25-sep-15	1	0	0	1	0	0	11.91666667	45.35952381	1	3	1		15/03/2012	67.68		3	11.5	-1													30/10/2011	64.730003	0	2	5	3	0		0	0
15-sep-15	$KO trading 22.54X PE just so people can chase 3.42% Dividend. $PG is 22.66X w/ 3.82% Div. Rate hikes will cream these stocks cc @jimcramer	$ko trading 22.54x pe just so people can chase 3.42% dividend. $pg is 22.66x w/ 3.82% div. rate hikes will cream these stocks cc @jimcramer	$ko trading 22.54x pe just so people can chase 3.42% dividend. $pg is 22.66x w/ 3.82% div. rate hikes will cream these stocks cc @jimcramer	0	neutral	0			28-sep-15	1	0	1	0	0	0	11.91666667	45.35952381	0	2	1		16/03/2012	67.25		3	11.5	-1													31/10/2011	63.990002	-0.740001	2	5	3	0		0	0
13-sep-15	What should you do with your investments when a bear market hits? http://stks.co/a2XI6Ã‚Â $STUDY $PG @papamoose #tradingpsychology	what should you do with your investments when a bear market hits? $study $pg @papamoose #tradingpsychology	what should you do with your investments when a bear market hits? $study $pg @papamoose #tradingpsychology	0	neutral	0			01-oct-15	1	0	0	1	0	0	11.91666667	45.35952381	1	3	1		19/03/2012	67.209999		3	11.5	0													01/11/2011	62.709999	-1.280003	2	5	3	-0.051851852		1	0
31-ago-15	With the market on the mend, blue chips with fat dividends look inviting http://bit.ly/1KToCPmÃ‚Â $GE $JPM $MRK $BLK $DD $PG	with the market on the mend, blue chips with fat dividends look inviting $ge $jpm $mrk $blk $dd $pg	with the market on the mend, blue chips with fat dividends look inviting $ge $jpm $mrk $blk $dd $pg	0.1	neutral	0			22-oct-15	1	0	0	1	0	0	11.91666667	45.35952381	1	3	1		20/03/2012	67.209999		3	11.5	0													02/11/2011	62.860001	0.150002	2	5	3	0		0	0
28-ago-15	RELEASED TODAY: View or download our 2015 P&G #AnnualReport here: http://www.annualreport.pg.comÃ‚Â $PG #ProcterGamblepic.twitter.com/hShga6mCTy	released today: view or download our 2015 p&g #annualreport here: $pg #proctergamblepic.twitter.com/hshga6mcty	released today: view or download our 2015 p&g #annualreport here: $pg #proctergamblepic.twitter.com/hshga6mcty	0	neutral	0			23-oct-15	1	0	0	1	0	0	11.91666667	45.35952381	1	3	1		21/03/2012	67.199997		3	11.5	0													03/11/2011	63.209999	0.349998	2	5	3	0		0	0
04-ago-15	Very mixed on opening imbalances: $PG -117K, $BAC -120K, $MRK +103K, $EMC -55K, $GM +36K, $CVS -57K, $C -50K, $JNJ +51K,	very mixed on opening imbalances: $pg -117k, $bac -120k, $mrk +103k, $emc -55k, $gm +36k, $cvs -57k, $c -50k, $jnj +51k,	very mixed on opening imbalances: $pg -117k, $bac -120k, $mrk +103k, $emc -55k, $gm +36k, $cvs -57k, $c -50k, $jnj +51k,	0.325	neutral	0			25-oct-15	1	0	0	1	0	0	11.91666667	45.35952381	1	3	1		22/03/2012	67.519997		3	11.5	0													04/11/2011	63.029999	-0.18	2	5	3	0		0	0
31-jul-15	Beards are in style -- and that's eating away at Procter Gamble's profit http://bit.ly/1OSVFGZÃ‚Â $PG	beards are in style -- and that's eating away at procter gamble's profit $pg	beards are in style -- and that's eating away at procter gamble's profit $pg	0	neutral	0			27-oct-15	1	0	1	0	0	0	11.91666667	45.35952381	0	2	1		23/03/2012	67.43		3	11.5	0													05/11/2011	63.029999	0	2	5	3	0		0	0
30-jul-15	Consumer: No sign of a turnaround at P&G as Lafley passes the baton to 35-year insider $pg http://cnb.cx/1DcQssz	consumer: no sign of a turnaround at p&g as lafley passes the baton to 35-year insider $pg	consumer: no sign of a turnaround at p&g as lafley passes the baton to 35-year insider $pg	0	neutral	0			02-nov-15	1	0	1	0	0	0	11.91666667	45.35952381	0	2	1		26/03/2012	67.459999		3	11.5	0													06/11/2011	63.029999	0	2	5	3	0		0	0
30-jul-15	Procter & Gamble Co Q4 15 results: Core EPS came in at $1.00 (est $0.95); with Revenue of $17.79B (est $17.95B) $PG	procter & gamble co q4 15 results: core eps came in at $1.00 (est $0.95); with revenue of $17.79b (est $17.95b) $pg	procter & gamble co q4 15 results: core eps came in at $1.00 (est $0.95); with revenue of $17.79b (est $17.95b) $pg	0	neutral	0			04-nov-15	1	0	1	0	0	0	11.91666667	45.35952381	0	2	1		27/03/2012	67.150002		3	11.5	0													07/11/2011	63.459999	0.43	2	5	3	0		0	0
22-jun-15	Ã‚Â½ Price on Berkshire http://bit.ly/1K653pVÃ‚Â $BRK.A $BRK.B $BIF $WFC $KO $IBM $AXP $WMT $PG $USB $DVA $DTV $MCO $KRFTpic.twitter.com/Tpfk4HpSkZ	price on berkshire $brk.a $brk.b $bif $wfc $ko $ibm $axp $wmt $pg $usb $dva $dtv $mco $krftpic.twitter.com/tpfk4hpskz	price on berkshire $brk.a $brk.b $bif $wfc $ko $ibm $axp $wmt $pg $usb $dva $dtv $mco $krftpic.twitter.com/tpfk4hpskz	0	neutral	0			08-nov-15	1	1	0	0	0	0	11.91666667	45.35952381	-1	1	1		28/03/2012	67.190002		3	11.5	0													08/11/2011	64.209999	0.75	2	5	3	0		0	0
16-jun-15	#Stocks to watch from The Value Line Investment Survey: $COTY $PG $GPS $UNH $AET http://ow.ly/OnUza	#stocks to watch from the value line investment survey: $coty $pg $gps $unh $aet	#stocks to watch from the value line investment survey: $coty $pg $gps $unh $aet	0	neutral	0			23-nov-15	2	0	1	1	0	1	11.91666667	46.35952381	0	2	1		29/03/2012	67.010002		3	11.5	0													09/11/2011	62.720001	-1.489998	2	5	3	0		0	0
12-jun-15	HereÃ¢â‚¬â„¢s what CEOs said about the economy this week http://skrisiloff.tumblr.com/post/121351186955/heres-what-ceos-said-about-the-economy-this-weekÃ‚Â Ã¢â‚¬Â¦ via @Skrisiloff $PG	heres what ceos said about the economy this week via @skrisiloff $pg	heres what ceos said about the economy this week via @skrisiloff $pg	0	neutral	0			30-nov-15	4	1	3	0	0.333333333	0	12.25	46.35952381	0	2	3		30/03/2012	67.209999		3	11.5	0													10/11/2011	63.240002	0.520001	2	5	3	0		0	0
09-jun-15	$PG Henkel, Coty submit binding bids for P&G assets $COTY http://stks.co/q2Fvh	$pg henkel, coty submit binding bids for p&g assets $coty	$pg henkel, coty submit binding bids for p&g assets $coty	0	neutral	0			04-dic-15	2	0	0	2	0	0	12.25	46.35952381	1	3	2		02/04/2012	67.559998		3	11.5	0													11/11/2011	63.889999	0.649997	2	5	3	0		0	0
26-may-15	$DVA $PG $USB $WMT $AXP $IBM $KO $WFC Buffett bets on these 8 stocks for 2015http://usat.ly/1Hqlvg1	$dva $pg $usb $wmt $axp $ibm $ko $wfc buffett bets on these 8 stocks for 2015	$dva $pg $usb $wmt $axp $ibm $ko $wfc buffett bets on these 8 stocks for 2015	0	neutral	0			06-dic-15	1	0	0	1	0	0	12.25	46.35952381	1	3	1		03/04/2012	67.089996		3	11.5	0													12/11/2011	63.889999	0	2	5	3	0		0	0
29-abr-15	Analysts' Actions -- Twitter, Procter http://www.thestreet.com/story/13130462/1/analysts-actions--twitter-procter-gamble-marvell-technology-and-more.htmlÃ‚Â Ã¢â‚¬Â¦ via @TheStreet $TWTR $PG	analysts' actions -- twitter, procter via @thestreet $twtr $pg	analysts' actions -- twitter, procter via @thestreet $twtr $pg	0	neutral	0			13-dic-15	1	0	1	0	0	0	12.25	46.35952381	0	2	1		04/04/2012	67.260002		3	11.5	0													13/11/2011	63.889999	0	2	5	3	0		0	0
06-abr-15	#stockmarket switches from purge to surge. What now? Ask SLM 12ct @tastytrade. Today $XLP & consumer #stocks. $$ $PG $CL $CLX $PM $JNJ $KMB	#stockmarket switches from purge to surge. what now? ask slm 12ct @tastytrade. today $xlp & consumer #stocks. $$ $pg $cl $clx $pm $jnj $kmb	#stockmarket switches from purge to surge. what now? ask slm 12ct @tastytrade. today $xlp & consumer #stocks. $$ $pg $cl $clx $pm $jnj $kmb	0	neutral	0			14-dic-15	1	0	1	0	0	0	12.25	46.35952381	0	2	1		05/04/2012	67.309998		3	11.5	0													14/11/2011	63.049999	-0.84	2	5	3	0		0	0
22-mar-15	10 Stocks That Pay Big Dividends for Your Portfolio http://www.cheatsheet.com/personal-finance/here-are-the-10-biggest-dividend-stocks-for-your-portfolio.html/Ã‚Â Ã¢â‚¬Â¦ $AAPL $PG $XOM	10 stocks that pay big dividends for your portfolio $aapl $pg $xom	10 stocks that pay big dividends for your portfolio $aapl $pg $xom	0.1	neutral	0			16-dic-15	1	0	1	0	0	0	12.25	46.35952381	0	2	1		09/04/2012	66.809998		3	11.5	0													15/11/2011	63.560001	0.510002	2	5	3	0		0	0
19-mar-15	Interparfums adds a spritz of fashion with $108M deal for Rochas http://bit.ly/1BCKNUIÃ‚Â $PG pic.twitter.com/9FRpgVKxfR	interparfums adds a spritz of fashion with $108m deal for rochas $pg pic.twitter.com/9frpgvkxfr	interparfums adds a spritz of fashion with $108m deal for rochas $pg pic.twitter.com/9frpgvkxfr	0	neutral	0			17-dic-15	3	0	3	0	0	0	12.25	46.35952381	0	2	3		10/04/2012	66.349998		3	11.5	0													16/11/2011	63.279999	-0.280002	2	5	3	0		0	0
03-mar-15	Warren Buffett Stocks: with up to 15.44% Return In 1 Month: http://iknowfirst.com/market-movers-up-to-47-73-return-in-1-monthÃ‚Â Ã¢â‚¬Â¦ $SPY $CCE $COP $PG $DOW $CI $DG $CTSH $CIM $DTV $APC $QQQ	warren buffett stocks: with up to 15.44% return in 1 month: $spy $cce $cop $pg $dow $ci $dg $ctsh $cim $dtv $apc $qqq	warren buffett stocks: with up to 15.44% return in 1 month: $spy $cce $cop $pg $dow $ci $dg $ctsh $cim $dtv $apc $qqq	0	neutral	0			18-dic-15	2	0	1	1	0	1	12.25	47.35952381	0	2	1		11/04/2012	66.440002		3	11.5	0													17/11/2011	62.939999	-0.34	2	5	3	0		0	0
19-feb-15	In case you missed it, here's a summary and replay of $PG's presentation at #CAGNY, recorded earlier today: http://www.pginvestor.com/caldesc.aspx?IID=4004124&Key=16215Ã‚Â Ã¢â‚¬Â¦	in case you missed it, here's a summary and replay of $pg's presentation at #cagny, recorded earlier today:	in case you missed it, here's a summary and replay of $pg's presentation at #cagny, recorded earlier today:	0.5	neutral	0			21-dic-15	1	0	0	1	0	0	12.25	47.35952381	1	3	1		12/04/2012	66.089996		3	11.5	0													18/11/2011	63.240002	0.300003	2	5	3	0		0	0
10-feb-15	Procter & Gamble appoints former Home Depot CEO Francis Blake to its board. $PG $HD	procter & gamble appoints former home depot ceo francis blake to its board. $pg $hd	procter & gamble appoints former home depot ceo francis blake to its board. $pg $hd	0	neutral	0			22-dic-15	2	0	1	1	0	1	12.25	48.35952381	0	2	1		13/04/2012	65.809998		3	11.5	0													19/11/2011	63.240002	0	2	5	3	0		0	0
30-ene-15	Quotes from this week's earnings calls: http://stks.co/j1eoxÃ‚Â $CAT $PG $KMB $MCD	quotes from this week's earnings calls: $cat $pg $kmb $mcd	quotes from this week's earnings calls: $cat $pg $kmb $mcd	0	neutral	0			24-dic-15	1	0	1	0	0	0	12.25	48.35952381	0	2	1		16/04/2012	66.779999		3	11.5	0													20/11/2011	63.240002	0	2	5	3	0		0	0
27-ene-15	Futures well of their overnight highs. Earnings disappointments. $MSFT $MMM $CAT $PG $SPY $IWM $QQQ $DIApic.twitter.com/GlzamfTa3l	futures well of their overnight highs. earnings disappointments. $msft $mmm $cat $pg $spy $iwm $qqq $diapic.twitter.com/glzamfta3l	futures well of their overnight highs. earnings disappointments. $msft $mmm $cat $pg $spy $iwm $qqq $diapic.twitter.com/glzamfta3l	0	neutral	0			26-dic-15	1	0	0	1	0	0	12.25	48.35952381	1	3	1		17/04/2012	67.019997		3	11.5	0													21/11/2011	61.66	-1.580002	2	5	3	0		0	0
27-ene-15	Procter & Gamble reports Q2 core EPS $1.06 vs $1.13 est. $PG http://www.benzinga.com/stock/pg	procter & gamble reports q2 core eps $1.06 vs $1.13 est. $pg	procter & gamble reports q2 core eps $1.06 vs $1.13 est. $pg	0	neutral	0			28-dic-15	2	0	1	1	0	1	12.25	49.35952381	0	2	1		18/04/2012	66.75		3	11.5	0													22/11/2011	61.689999	0.029999	2	5	3	0		0	0
27-ene-15	Procter & Gamble Q2 results: Core EPS came in at $1.06 (est $1.13); with Revenue of $20.16B (est $20.67B) $PG	procter & gamble q2 results: core eps came in at $1.06 (est $1.13); with revenue of $20.16b (est $20.67b) $pg	procter & gamble q2 results: core eps came in at $1.06 (est $1.13); with revenue of $20.16b (est $20.67b) $pg	0	neutral	0			29-dic-15	2	0	1	1	0	1	12.25	50.35952381	0	2	1		19/04/2012	66.57		3	11.5	0													23/11/2011	61.060001	-0.629998	2	5	3	0		1	0
27-ene-15	JUST IN: $PG releases results for Q2 FYÃ¢â‚¬â„¢15: http://news.pg.com/press-release/pg-corporate-announcements/pg-delivers-second-quarter-currency-neutral-core-eps-6-mainÃ‚Â Ã¢â‚¬Â¦ #earnings	just in: $pg releases results for q2 fy15: #earnings	just in: $pg releases results for q2 fy15: #earnings	0	neutral	0			30-dic-15	1	0	1	0	0	0	12.25	50.35952381	0	2	1		20/04/2012	67.510002		3	11.5	0													24/11/2011	61.060001	0	2	5	3	0		0	0
27-ene-15	Seasonal charts of companies reporting earnings today $PG $PFE $AMGN $LMT $FCX $DD $CAT $BMY $MMM $YHOO $X $T $AAPL: http://stks.co/p1LrE	seasonal charts of companies reporting earnings today $pg $pfe $amgn $lmt $fcx $dd $cat $bmy $mmm $yhoo $x $t $aapl:	seasonal charts of companies reporting earnings today $pg $pfe $amgn $lmt $fcx $dd $cat $bmy $mmm $yhoo $x $t $aapl:	0	neutral	0			31-dic-15	6	0	6	0	0	0	12.25	50.35952381	0	2	6		23/04/2012	66.650002		3	11.5	1													25/11/2011	61	-0.060001	2	5	3	0		0	0
26-ene-15	Companies reporting earnings before TuesdayÃ¢â‚¬â„¢s opening bell: $CAT, $PG, $PFE, $GLW, $LMT, $BMY, $FCX, $MMM, $AAL http://stks.co/f1cvv	companies reporting earnings before tuesdays opening bell: $cat, $pg, $pfe, $glw, $lmt, $bmy, $fcx, $mmm, $aal	companies reporting earnings before tuesdays opening bell: $cat, $pg, $pfe, $glw, $lmt, $bmy, $fcx, $mmm, $aal	0	neutral	0			01-ene-16	17	0	15	2	0	0.133333333	12.25	50.49285714	0	2	15		24/04/2012	67		3	11.5	1													26/11/2011	61	0	2	5	3	0		0	0
26-ene-15	Some Earnings ... pm $MSFT $UTX $TXN $SANM $TXN $JJSF $RMBS $SIMO $CR am $MMM $CAT $BMY $COH $DOV $DD $PFE $PII $PG $FCX $GLW	some earnings ... pm $msft $utx $txn $sanm $txn $jjsf $rmbs $simo $cr am $mmm $cat $bmy $coh $dov $dd $pfe $pii $pg $fcx $glw	some earnings ... pm $msft $utx $txn $sanm $txn $jjsf $rmbs $simo $cr am $mmm $cat $bmy $coh $dov $dd $pfe $pii $pg $fcx $glw	0	neutral	0			24-ene-16	1	0	1	0	0	0	12.25	50.49285714	0	2	1		25/04/2012	66.889999		3	11.5	0													27/11/2011	61	0	2	5	3	0		0	0
26-ene-15	Heads up, tomorrow sees 6 Dow components report earnings and between them they make up 16% of the index. $DD $PFE $PG $CAT $T $MMM	heads up, tomorrow sees 6 dow components report earnings and between them they make up 16% of the index. $dd $pfe $pg $cat $t $mmm	heads up, tomorrow sees 6 dow components report earnings and between them they make up 16% of the index. $dd $pfe $pg $cat $t $mmm	0	neutral	0			26-ene-16	1	0	0	1	0	0	12.25	50.49285714	1	3	1		26/04/2012	66.870003		3	11.5	0													28/11/2011	62.240002	1.240002	2	5	3	0		0	0
25-ene-15	Next Week in Weeklys Ã¢â‚¬â€œ 1/26 Ã¢â‚¬â€œ 1/30 http://www.cboeoptionshub.com/2015/01/25/next-week-weeklys-126-130/Ã‚Â Ã¢â‚¬Â¦ 70 stocks with Weeklys report next week $BABA $FB $AMZN $POT $MSFT $TXN $PFE $PG	next week in weeklys 1/26 1/30 70 stocks with weeklys report next week $baba $fb $amzn $pot $msft $txn $pfe $pg	next week in weeklys 1/26 1/30 70 stocks with weeklys report next week $baba $fb $amzn $pot $msft $txn $pfe $pg	0	neutral	0			29-ene-16	1	0	0	1	0	0	12.25	50.49285714	1	3	1		27/04/2012	64.440002		3	11.5	0													29/11/2011	62.529999	0.289997	2	5	3	0		0	0
23-ene-15	TODAY'S FLOW --> http://www.optionjesus.com/recent-flow.htmlÃ‚Â Ã¢â‚¬Â¦ $CONN $HAS $MRD $CRM $MMYT $CVA $EMN $AXTA $BYD $ASNA $PBR $BBRY $SDRL $PG pic.twitter.com/jY7FoNvCGd	today's flow --> $conn $has $mrd $crm $mmyt $cva $emn $axta $byd $asna $pbr $bbry $sdrl $pg pic.twitter.com/jy7fonvcgd	today's flow --> $conn $has $mrd $crm $mmyt $cva $emn $axta $byd $asna $pbr $bbry $sdrl $pg pic.twitter.com/jy7fonvcgd	0	neutral	0			01-feb-16	1	0	1	0	0	0	12.25	50.49285714	0	2	1		30/04/2012	63.639999		3	11.5	0													30/11/2011	64.57	2.040001	2	5	3	0		0	0
21-ene-15	Exclusive: Big moves at P&G as Taylor up, HenrettaÃ‚Â over @FortuneMagazine http://for.tn/1yHRGroÃ‚Â @jennrein scoop -changes succession race $PG	exclusive: big moves at p&g as taylor up, henrettaover @fortunemagazine @jennrein scoop -changes succession race $pg	exclusive: big moves at p&g as taylor up, henrettaover @fortunemagazine @jennrein scoop -changes succession race $pg	0.1	neutral	0			07-feb-16	1	0	0	1	0	0	12.25	50.49285714	1	3	1		01/05/2012	63.57		3	11.5	0													01/12/2011	64.080002	-0.489998	2	5	3	0		0	0
19-ene-15	Must-watch earnings this week Tues: $IBM, $NFLX Weds: $EBAY, Thurs: $SBUX, $MCD Fri: $GE, $PG	must-watch earnings this week tues: $ibm, $nflx weds: $ebay, thurs: $sbux, $mcd fri: $ge, $pg	must-watch earnings this week tues: $ibm, $nflx weds: $ebay, thurs: $sbux, $mcd fri: $ge, $pg	0	neutral	0			08-feb-16	1	0	0	1	0	0	12.25	50.49285714	1	3	1		02/05/2012	63.98		3	11.5	0													02/12/2011	64.660004	0.580002	2	5	3	0		0	0
15-ene-15	14 Dividend-Growing Stocks to Buy and Hold http://on.barrons.com/1BxsuoaÃ‚Â $TGT $PG $M $CSCO $RTN $TROW $ETN	14 dividend-growing stocks to buy and hold $tgt $pg $m $csco $rtn $trow $etn	14 dividend-growing stocks to buy and hold $tgt $pg $m $csco $rtn $trow $etn	0	neutral	0			18-feb-16	1	0	0	1	0	0	12.25	50.49285714	1	3	1		03/05/2012	64.510002		3	11.5	0													03/12/2011	64.660004	0	2	5	3	0		0	0
13-ene-15	We continue to return cash to shareholders with todayÃ¢â‚¬â„¢s quarterly dividend declaration: http://news.pg.com/press-release/pg-corporate-announcements/pg-declares-quarterly-dividend-12Ã‚Â Ã¢â‚¬Â¦ $PG pic.twitter.com/Ls9ZBbwUkX	we continue to return cash to shareholders with todays quarterly dividend declaration: $pg pic.twitter.com/ls9zbbwukx	we continue to return cash to shareholders with todays quarterly dividend declaration: $pg pic.twitter.com/ls9zbbwukx	0	neutral	0			19-feb-16	1	0	1	0	0	0	12.25	50.49285714	0	2	1		04/05/2012	64.279999		3	11.5	0													04/12/2011	64.660004	0	2	5	3	0		0	0
05-ene-15	Prepping an Entry into P&G Stock http://dragonflycap.tumblr.com/post/107238095312/prepping-an-entry-into-p-g-stockÃ‚Â Ã¢â‚¬Â¦ via @harmongreg $PG pic.twitter.com/x1iNqYxq6f	prepping an entry into p&g stock via @harmongreg $pg pic.twitter.com/x1inqyxq6f	prepping an entry into p&g stock via @harmongreg $pg pic.twitter.com/x1inqyxq6f	0	neutral	0			25-feb-16	1	0	1	0	0	0	12.25	50.49285714	0	2	1		07/05/2012	64.25		3	11.5	0													05/12/2011	64.839996	0.179992	2	5	3	0		0	0
04-ene-15	7 Stocks With The Longest Dividend Growth History - http://stks.co/b1RdUÃ‚Â - $MMM $DOV $EMR $GPC $NMR $PH $PG	7 stocks with the longest dividend growth history - - $mmm $dov $emr $gpc $nmr $ph $pg	7 stocks with the longest dividend growth history - - $mmm $dov $emr $gpc $nmr $ph $pg	0	neutral	0			02-mar-16	1	0	1	0	0	0	12.25	50.49285714	0	2	1		08/05/2012	64.160004		3	11.5	0													06/12/2011	64.839996	0	2	5	3	0		0	0
04-ene-15	$PG Reviews Updated Sunday, January 4, 2015 12:59:23 PM $INTC $HEMP $XRT $SPXL http://bit.ly/1Abyljx	$pg reviews updated sunday, january 4, 2015 12:59:23 pm $intc $hemp $xrt $spxl	$pg reviews updated sunday, january 4, 2015 12:59:23 pm $intc $hemp $xrt $spxl	0	neutral	0			12-mar-16	1	0	1	0	0	0	12.25	50.49285714	0	2	1		09/05/2012	63.669998		3	11.5	0													07/12/2011	65.230003	0.390007	2	5	3	0		0	0
04-ene-15	$PG The Procter & Gamble Company (PG) SELL ~ 5 Day Price Target: $88.50 Issued 01/04/2015 By Stock Price Target http://stockpricetarget.blogspot.com/2015/01/the-procter-gamble-company-pg-sell-5.htmlÃ‚Â Ã¢â‚¬Â¦	$pg the procter & gamble company (pg) sell ~ 5 day price target: $88.50 issued 01/04/2015 by stock price target	$pg the procter & gamble company (pg) sell ~ 5 day price target: $88.50 issued 01/04/2015 by stock price target	0	neutral	0			15-mar-16	1	0	0	1	0	0	12.25	50.49285714	1	3	1		10/05/2012	64.139999		3	11.5	-1													08/12/2011	64.470001	-0.760002	2	5	3	0		0	0
03-ene-15	Procter & Gamble Co.: 87 (-33.89%) http://StockFluence.com/fund/procter-gambleÃ‚Â Ã¢â‚¬Â¦ $PG #ProcterGamble #Sentiment #Stock #Analysis #BigData	procter & gamble co.: 87 (-33.89%) $pg #proctergamble #sentiment #stock #analysis #bigdata	procter & gamble co.: 87 (-33.89%) $pg #proctergamble #sentiment #stock #analysis #bigdata	0	neutral	0			17-mar-16	2	0	2	0	0	0	12.25	50.49285714	0	2	2		11/05/2012	63.68		3	11.5	-1													09/12/2011	64.970001	0.5	2	5	4	0.5		1	0
03-ene-15	RGLD Stock Chart $RGLD $BRCM $PG $GPRO http://bigcharts.marketwatch.com/kaavio.Webhost/charts/big.chart?nosettÃ‚Â Ã¢â‚¬Â¦ http://investorshangout.com/post/view?id=2516593Ã‚Â Ã¢â‚¬Â¦	rgld stock chart $rgld $brcm $pg $gpro	rgld stock chart $rgld $brcm $pg $gpro	0	neutral	0			18-mar-16	1	0	1	0	0	0	12.25	50.49285714	0	2	1		14/05/2012	63.580002		3	11.5	-1													10/12/2011	64.970001	0	2	5	5	0.5		1	0
03-ene-15	leahanne: The Hunt for the Next 10 Bagger: $PG Procter & Gamble Company (PG) 90.44 -0.65 http://bit.ly/1AnsC80	leahanne: the hunt for the next 10 bagger: $pg procter & gamble company (pg) 90.44 -0.65	leahanne: the hunt for the next 10 bagger: $pg procter & gamble company (pg) 90.44 -0.65	0	neutral	0			22-mar-16	1	0	0	1	0	0	12.25	50.49285714	1	3	1		15/05/2012	63.720001		3	11.5	-1													11/12/2011	64.970001	0	2	5	5	0		0	0
02-ene-15	Could A Ban On Microbeads Overhaul The Cosmetics Industry? $PG $UN http://benzinga.com/z/5114922Ã‚Â via @benzinga	could a ban on microbeads overhaul the cosmetics industry? $pg $un via @benzinga	could a ban on microbeads overhaul the cosmetics industry? $pg $un via @benzinga	0	neutral	0			23-mar-16	3	0	2	1	0	0.5	12.25	50.99285714	0	2	2		16/05/2012	64.290001		3	11.5	-1													12/12/2011	64.309998	-0.660003	2	5	5	0		1	0
02-ene-15	Recent Research AnalystsÃ¢â‚¬â„¢ Ratings Updates for Procter & Gamble Co $PG http://ift.tt/1BrXdjO	recent research analysts ratings updates for procter & gamble co $pg	recent research analysts ratings updates for procter & gamble co $pg	0.25	neutral	0			24-mar-16	2	0	1	1	0	1	12.25	51.99285714	0	2	1		17/05/2012	63.959999		3	11.5	-1													13/12/2011	64.730003	0.420005	2	5	5	0		0	0
02-ene-15	$PG sold two of it pet food brands to $SPB. Will this benefit both companies in the future? http://undergradstocks.com/2015/01/ma-pg-spb/Ã‚Â Ã¢â‚¬Â¦	$pg sold two of it pet food brands to $spb. will this benefit both companies in the future?	$pg sold two of it pet food brands to $spb. will this benefit both companies in the future?	0.125	neutral	0			29-mar-16	1	0	0	1	0	0	12.25	51.99285714	1	3	1		18/05/2012	63.52		3	11.5	-1													14/12/2011	64.449997	-0.280006	2	5	5	0		0	0
02-ene-15	$UAL puts, $PG calls, per the pre-market short term exhaustion plans.	$ual puts, $pg calls, per the pre-market short term exhaustion plans.	$ual puts, $pg calls, per the pre-market short term exhaustion plans.	0.3	neutral	0			06-abr-16	1	0	1	0	0	0	12.25	51.99285714	0	2	1		21/05/2012	63.389999		3	11.5	-1													15/12/2011	64.989998	0.540001	2	5	4	-0.1		1	1
31-dic-14	Dow #Stocks Trend $HD $JPM $DD $V $GS $TRV $WMT $AXP $BA $CSCO $DIS $NKE $MMM $UTX $PG $UNH $PFE $IBM $INTC $CVX @ http://12Stocks.com/dow	dow #stocks trend $hd $jpm $dd $v $gs $trv $wmt $axp $ba $csco $dis $nke $mmm $utx $pg $unh $pfe $ibm $intc $cvx @	dow #stocks trend $hd $jpm $dd $v $gs $trv $wmt $axp $ba $csco $dis $nke $mmm $utx $pg $unh $pfe $ibm $intc $cvx @	0	neutral	0			11-abr-16	1	0	1	0	0	0	12.25	51.99285714	0	2	1		22/05/2012	63.150002		3	11.5	-1													16/12/2011	65.139999	0.150001	2	5	4	0		1	0
22-dic-14	P&G sells Camay and Zest brands to Unilever for undisclosed amount. Ã¢â‚¬Â¢ $PG $UN	p&g sells camay and zest brands to unilever for undisclosed amount. $pg $un	p&g sells camay and zest brands to unilever for undisclosed amount. $pg $un	0	neutral	0			12-abr-16	1	0	1	0	0	0	12.25	51.99285714	0	2	1		23/05/2012	62.389999		3	11.5	-1													17/12/2011	65.139999	0	2	5	4	0		0	0
22-dic-14	Procter & Gamble Reports Big Moves in 16th Annual Sustainability Report http://stks.co/b1OzqÃ‚Â via @triplepundit $PG	procter & gamble reports big moves in 16th annual sustainability report via @triplepundit $pg	procter & gamble reports big moves in 16th annual sustainability report via @triplepundit $pg	0.1	neutral	0			25-abr-16	2	0	2	0	0	0	12.25	51.99285714	0	2	2		24/05/2012	62.57		3	11.5	-1													18/12/2011	65.139999	0	2	5	4	0		0	0
06-dic-14	JUST IN: Get details about @ProcterGamble closing a factory amid North American consolidation http://cin.ci/1vZ6sH2Ã‚Â via @alexcoolidge $PG	just in: get details about @proctergamble closing a factory amid north american consolidation via @alexcoolidge $pg	just in: get details about @proctergamble closing a factory amid north american consolidation via @alexcoolidge $pg	0	neutral	0			26-abr-16	8	2	4	2	0.5	0.5	12.75	52.49285714	0	2	4		25/05/2012	62.490002		3	11.5	-1													19/12/2011	64.949997	-0.190002	2	5	4	0		0	0
24-nov-14	Hedge Fund Trends: Value Funds Overweight Technology http://www.valuewalk.com/2014/11/hedge-fund-trends-q3-2014/Ã‚Â Ã¢â‚¬Â¦ $WFC $KO $PG $AIG $WMT $GSpic.twitter.com/PLslv42aTJ	hedge fund trends: value funds overweight technology $wfc $ko $pg $aig $wmt $gspic.twitter.com/plslv42atj	hedge fund trends: value funds overweight technology $wfc $ko $pg $aig $wmt $gspic.twitter.com/plslv42atj	0	neutral	0			27-abr-16	1	0	0	1	0	0	12.75	52.49285714	1	3	1		29/05/2012	62.950001		3	11.5	-1													20/12/2011	65.790001	0.840004	2	5	4	0		0	0
13-nov-14	Berkshire's swapping $PG shares for Duracell waves away a capital gains tax tab that has grown to $900M, or about 30% of the deal price $BRK	berkshire's swapping $pg shares for duracell waves away a capital gains tax tab that has grown to $900m, or about 30% of the deal price $brk	berkshire's swapping $pg shares for duracell waves away a capital gains tax tab that has grown to $900m, or about 30% of the deal price $brk	0	neutral	0			28-abr-16	1	1	0	0	0	0	12.75	52.49285714	-1	1	1		30/05/2012	62.32		3	11.5	-1													21/12/2011	66	0.209999	2	5	4	0		0	0
13-nov-14	Here's the link to the Procter & Gamble filing on the Berkshire Hathaway/Duracell deal: https://www.sec.gov/Archives/edgar/data/80424/000008042414000082/analyst14meetingpressrelease.htmÃ‚Â Ã¢â‚¬Â¦ $PG $BRK.A #GoToTheSource	here's the link to the procter & gamble filing on the berkshire hathaway/duracell deal: $pg $brk.a #gotothesource	here's the link to the procter & gamble filing on the berkshire hathaway/duracell deal: $pg $brk.a #gotothesource	0	neutral	0			30-abr-16	1	0	0	1	0	0	12.75	52.49285714	1	3	1		31/05/2012	62.290001		3	11.5	-1													22/12/2011	66.190002	0.190002	2	5	4	0		0	0
13-nov-14	Warren Buffett to buy Duracell from Procter & Gamble http://for.tn/1EFupHaÃ‚Â $PG pic.twitter.com/vADp88gH1c	warren buffett to buy duracell from procter & gamble $pg pic.twitter.com/vadp88gh1c	warren buffett to buy duracell from procter & gamble $pg pic.twitter.com/vadp88gh1c	0	neutral	0			15-may-16	1	0	0	1	0	0	12.75	52.49285714	1	3	1		01/06/2012	61.549999		3	11.5	-1													23/12/2011	66.669998	0.479996	2	5	4	0		0	0
13-nov-14	JUST IN: $PG details growth & productivity strategies at '14 Analyst Meeting; Berkshire Hathaway to acquire Duracell: http://news.pg.com/press-release/pg-corporate-announcements/pg-details-growth-productivity-strategies-announces-duracelÃ‚Â Ã¢â‚¬Â¦	just in: $pg details growth & productivity strategies at '14 analyst meeting; berkshire hathaway to acquire duracell:	just in: $pg details growth & productivity strategies at '14 analyst meeting; berkshire hathaway to acquire duracell:	0	neutral	0			16-may-16	1	0	1	0	0	0	12.75	52.49285714	0	2	1		04/06/2012	61.400002		3	11.5	-1													24/12/2011	66.669998	0	2	5	4	0		0	0
05-nov-14	Don Graham Insights Into Berkshire Hathaway, Warren Buffett http://stks.co/d1D92Ã‚Â $BRK.A $BRK.B $TLT $TBT $PG $GE	don graham insights into berkshire hathaway, warren buffett $brk.a $brk.b $tlt $tbt $pg $ge	don graham insights into berkshire hathaway, warren buffett $brk.a $brk.b $tlt $tbt $pg $ge	0	neutral	0			13-jul-16	1	1	0	0	0	0	12.75	52.49285714	-1	1	1		05/06/2012	61.169998		3	11.5	-1													25/12/2011	66.669998	0	2	5	4	0		0	0
24-oct-14	$PG is today's biggest Dow gainer, reporting plans to get out of its Duracell battery business http://on.mktw.net/1woLiSSÃ‚Â pic.twitter.com/TqeIUFrx94	$pg is today's biggest dow gainer, reporting plans to get out of its duracell battery business	$pg is today's biggest dow gainer, reporting plans to get out of its duracell battery business	0	neutral	0			21-jul-16	1	0	1	0	0	0	12.75	52.49285714	0	2	1		06/06/2012	61.799999		3	11.5	-1													26/12/2011	66.669998	0	2	5	5	0.3		1	0
24-oct-14	Lafley: Ã¢â‚¬Å“We continue to strengthen our portfolio by focusing on our biggest opportunities.Ã¢â‚¬ï¿½ http://www.pginvestor.com/caldesc.aspx?IID=4004124&Key=1073745844Ã‚Â Ã¢â‚¬Â¦ $PG #earnings	lafley: we continue to strengthen our portfolio by focusing on our biggest opportunities. $pg #earnings	lafley: we continue to strengthen our portfolio by focusing on our biggest opportunities. $pg #earnings	0	neutral	0			22-jul-16	1	0	1	0	0	0	12.75	52.49285714	0	2	1		07/06/2012	62.759998		3	11.5	-1													27/12/2011	66.790001	0.120003	2	5	5	0		0	0
02-sep-14	Prof. Peter Fader (@FaderP) wonders if Proctor & Gamble $PG is on the verge of Ã¢â‚¬Å“profitable-product death spiral.Ã¢â‚¬ï¿½ http://whr.tn/1tzgEnq	prof. peter fader (@faderp) wonders if proctor & gamble $pg is on the verge of profitable-product death spiral.	prof. peter fader (@faderp) wonders if proctor & gamble $pg is on the verge of profitable-product death spiral.	0	neutral	0			29-jul-16	1	0	0	1	0	0	12.75	52.49285714	1	3	1		08/06/2012	62.75		3	11.5	0													28/12/2011	66.540001	-0.25	2	5	5	0		0	0
17-ago-14	Will P&G let Ivory soap float away after 135 years? $PG http://on.wsj.com/1tdsc0oÃ‚Â pic.twitter.com/oFDGMOQA7N	will p&g let ivory soap float away after 135 years? $pg	will p&g let ivory soap float away after 135 years? $pg	0	neutral	0			30-jul-16	1	0	0	1	0	0	12.75	52.49285714	1	3	1		11/06/2012	62.540001		3	11.5	0													29/12/2011	66.970001	0.43	2	5	4	-0.7		1	1
14-ago-14	Companies With Growing Dividends By Industry http://www.valuewalk.com/2014/08/companies-with-growing-dividends-by-industry/Ã‚Â Ã¢â‚¬Â¦ $PG $KO $JNJ $WMT $XOM $CVX $LMT $MSFTpic.twitter.com/Xn0xOYyD0X	companies with growing dividends by industry $pg $ko $jnj $wmt $xom $cvx $lmt $msftpic.twitter.com/xn0xoyyd0x	companies with growing dividends by industry $pg $ko $jnj $wmt $xom $cvx $lmt $msftpic.twitter.com/xn0xoyyd0x	0	neutral	0			31-jul-16	1	0	0	1	0	0	12.75	52.49285714	1	3	1		12/06/2012	62.759998		3	11.5	0													30/12/2011	66.709999	-0.260002	2	5	4	0		0	0
06-ago-14	Wednesday links: financial calamities, low cash balances and creativity killers. http://stks.co/g0uXwÃ‚Â $SPY $PG $FOXA $S	wednesday links: financial calamities, low cash balances and creativity killers. $spy $pg $foxa $s	wednesday links: financial calamities, low cash balances and creativity killers. $spy $pg $foxa $s	0.15	neutral	0			01-ago-16	3	0	2	1	0	0.5	12.75	52.99285714	0	2	2		13/06/2012	62.57		3	11.5	0													31/12/2011	66.709999	0	2	5	4	0		1	0
01-ago-14	Procter & Gamble is planning to shed up to 100 brands http://for.tn/1nZjwe0Ã‚Â $PG	procter & gamble is planning to shed up to 100 brands $pg	procter & gamble is planning to shed up to 100 brands $pg	0	neutral	0			02-ago-16	11	2	5	4	0.4	0.8	13.15	53.79285714	0	2	5		14/06/2012	63.18		3	11.5	0													01/01/2012	66.709999	0	2	5	5	2.672222222		6	1
01-ago-14	Lafley: Ã¢â‚¬Å“P&G is a company that creates and builds brands that are consumer-preferred.Ã¢â‚¬ï¿½ http://www.pginvestor.com/caldesc.aspx?IID=4004124&Key=1073745689Ã‚Â Ã¢â‚¬Â¦ $PG pic.twitter.com/xRkFkirONe	lafley: p&g is a company that creates and builds brands that are consumer-preferred. $pg pic.twitter.com/xrkfkirone	lafley: p&g is a company that creates and builds brands that are consumer-preferred. $pg pic.twitter.com/xrkfkirone	0	neutral	0			12-ago-16	1	0	1	0	0	0	13.15	53.79285714	0	2	1		15/06/2012	62.880001		3	11.5	0													02/01/2012	66.709999	0	2	6	5	0.3		2	0
01-ago-14	Cost cuts help Procter & Gamble post a bigger profit http://for.tn/1ocQ575Ã‚Â $PG	cost cuts help procter & gamble post a bigger profit $pg	cost cuts help procter & gamble post a bigger profit $pg	0.5	neutral	0			13-ago-16	1	0	1	0	0	0	13.15	53.79285714	0	2	1		18/06/2012	62.290001		3	11.5	0													03/01/2012	66.830002	0.120003	2	6.333333333	5	0.564285714		4	0
01-ago-14	Procter & Gamble posts earnings of $0.89 a share vs. $0.91 estimate: http://cnb.cx/1saSKjgÃ‚Â Ã¢â‚¬Â¢ $PG	procter & gamble posts earnings of $0.89 a share vs. $0.91 estimate: $pg	procter & gamble posts earnings of $0.89 a share vs. $0.91 estimate: $pg	0	neutral	0			15-ago-16	1	0	1	0	0	0	13.15	53.79285714	0	2	1		19/06/2012	62.209999		3	11.5	0													04/01/2012	66.800003	-0.029999	2	6.333333333	6	0.85		2	0
31-jul-14	Reporting Earnings tomorrow premarket: $AXL $CLX $CPN $ENB $GHC $HLT $IMGN $KCG $NSP $PG $SPR $TDS $TRGP $USM $WY $XLS	reporting earnings tomorrow premarket: $axl $clx $cpn $enb $ghc $hlt $imgn $kcg $nsp $pg $spr $tds $trgp $usm $wy $xls	reporting earnings tomorrow premarket: $axl $clx $cpn $enb $ghc $hlt $imgn $kcg $nsp $pg $spr $tds $trgp $usm $wy $xls	0	neutral	0			16-ago-16	2	0	1	1	0	1	13.15	54.79285714	0	2	1		20/06/2012	60.389999		3	11.5	0													05/01/2012	66.519997	-0.280006	2	7	6	2.157142857		10	0
25-jun-14	@6Malibu4 you need to also start buying some $SBUX $AAPL $GOOG $PG $TSLA $DDD $NOV $CLNE $WPRT $WFM $BRK.B $GLD $LMT $SCTY $FB $INTC	@6malibu4 you need to also start buying some $sbux $aapl $goog $pg $tsla $ddd $nov $clne $wprt $wfm $brk.b $gld $lmt $scty $fb $intc	@6malibu4 you need to also start buying some $sbux $aapl $goog $pg $tsla $ddd $nov $clne $wprt $wfm $brk.b $gld $lmt $scty $fb $intc	0	neutral	0			20-ago-16	1	0	0	1	0	0	13.15	54.79285714	1	3	1		21/06/2012	59.75		3	11.5	0													06/01/2012	66.360001	-0.159996	2	10	7	0.85		4	0
16-jun-14	Want to align dividend investing with socially-responsible companies? Look no further http://stks.co/c0elhÃ‚Â $PG $MSFT $CLX $TXN $GIS	want to align dividend investing with socially-responsible companies? look no further $pg $msft $clx $txn $gis	want to align dividend investing with socially-responsible companies? look no further $pg $msft $clx $txn $gis	0.5	neutral	0			26-ago-16	3	0	2	1	0	0.5	13.15	55.29285714	0	2	2		22/06/2012	59.830002		3	11.5	0													07/01/2012	66.360001	0	2	10	7	0		0	0
12-jun-14	.@Starbucks to roll out Duracell Powermats across the nation. @Katie_Roof with the details: http://fxn.ws/1kQFcGIÃ‚Â $SBUX $PG	.@starbucks to roll out duracell powermats across the nation. @katie_roof with the details: $sbux $pg	.@starbucks to roll out duracell powermats across the nation. @katie_roof with the details: $sbux $pg	0	neutral	0			29-ago-16	1	1	0	0	0	0	13.15	55.29285714	-1	1	1		25/06/2012	59.310001		3	11.5	0													08/01/2012	66.360001	0	2	10	7	0		0	0
12-jun-14	Starbucks to offer wireless charging pads http://aol.it/SPB6DDÃ‚Â $SBUX $PG	starbucks to offer wireless charging pads $sbux $pg	starbucks to offer wireless charging pads $sbux $pg	0	neutral	0			30-ago-16	1	0	0	1	0	0	13.15	55.29285714	1	3	1		26/06/2012	59.27		3	11.5	0													09/01/2012	66.639999	0.279998	2	10	6	-0.291666667		1	1
20-may-14	$PG seen prepping Duracell exit, sources say @mergermarket @Dealreporter	$pg seen prepping duracell exit, sources say @mergermarket @dealreporter	$pg seen prepping duracell exit, sources say @mergermarket @dealreporter	0	neutral	0			01-sep-16	1	0	1	0	0	0	13.15	55.29285714	0	2	1		27/06/2012	59.98		3	11.5	0													10/01/2012	66.330002	-0.309997	2	10	7	0.25		1	0
06-may-14	Plus I've been looking to pick up some $PG shares at one penny.	plus i've been looking to pick up some $pg shares at one penny.	plus i've been looking to pick up some $pg shares at one penny.	0	neutral	0			05-sep-16	1	0	1	0	0	0	13.15	55.29285714	0	2	1		28/06/2012	60.290001		3	11.5	0													11/01/2012	65.68	-0.650002	2	10	7	0		0	0
05-may-14	Amazon-Twitter service hints at targeted ads. http://ibdn.uz/ww0ZoÃ‚Â $AMZN $TWTR $SNE $PG	amazon-twitter service hints at targeted ads. $amzn $twtr $sne $pg	amazon-twitter service hints at targeted ads. $amzn $twtr $sne $pg	0	neutral	0			06-sep-16	2	0	0	2	0	0	13.15	55.29285714	1	3	2		29/06/2012	61.25		3	11.5	0													12/01/2012	65.809998	0.129998	3	10	6	-0.033333333		2	1
01-may-14	The Big Picture: Nasdaq sputters but IBD 50 pops 1.2% - $$ http://ibdn.uz/wogVhÃ‚Â $PG $MMM $XOM $WMT $LOpic.twitter.com/t7ABjSyRLm	the big picture: nasdaq sputters but ibd 50 pops 1.2% - $$ $pg $mmm $xom $wmt $lopic.twitter.com/t7abjsyrlm	the big picture: nasdaq sputters but ibd 50 pops 1.2% - $$ $pg $mmm $xom $wmt $lopic.twitter.com/t7abjsyrlm	0.1	neutral	0			08-sep-16	1	0	0	1	0	0	13.15	55.29285714	1	3	1		02/07/2012	61.189999		3	11.5	0													13/01/2012	65.809998	0	3	10	6	0		0	0
23-abr-14	If I got a $ every time I spotted somebody in media writing Proctor & Gamble instead of Procter & Gamble, I'd be richer than Buffett. $PG	if i got a $ every time i spotted somebody in media writing proctor & gamble instead of procter & gamble, i'd be richer than buffett. $pg	if i got a $ every time i spotted somebody in media writing proctor & gamble instead of procter & gamble, i'd be richer than buffett. $pg	0	neutral	0			09-sep-16	1	0	1	0	0	0	13.15	55.29285714	0	2	1		03/07/2012	61.360001		3	11.5	0													14/01/2012	65.809998	0	3	10	6	0		0	0
23-abr-14	Moeller: "IRI Pacesetters for CY13 show our commitment to innovation." http://www.pginvestor.com/caldesc.aspx?IID=4004124&Key=1073745241Ã‚Â Ã¢â‚¬Â¦ $PG #earningspic.twitter.com/JoNDQ6z3je	moeller: "iri pacesetters for cy13 show our commitment to innovation." $pg #earningspic.twitter.com/jondq6z3je	moeller: "iri pacesetters for cy13 show our commitment to innovation." $pg #earningspic.twitter.com/jondq6z3je	0	neutral	0			13-sep-16	1	0	1	0	0	0	13.15	55.29285714	0	2	1		05/07/2012	61.349998		3	11.5	0													15/01/2012	65.809998	0	3	10	6	0		0	0
23-abr-14	Erin Lash of @MorningstarInc tells @BNN $PG can grow sales by adapting to #emergingmarket consumers. Example:men who shave w/o running water	erin lash of @morningstarinc tells @bnn $pg can grow sales by adapting to #emergingmarket consumers. example:men who shave w/o running water	erin lash of @morningstarinc tells @bnn $pg can grow sales by adapting to #emergingmarket consumers. example:men who shave w/o running water	0	neutral	0			27-sep-16	1	0	1	0	0	0	13.15	55.29285714	0	2	1		06/07/2012	61.279999		3	11.5	0													16/01/2012	65.809998	0	3	10	6	0		0	0
28-feb-14	$KO and $PG are borderline layup shorts here @HedgeyeStaples	$ko and $pg are borderline layup shorts here @hedgeyestaples	$ko and $pg are borderline layup shorts here @hedgeyestaples	0	neutral	0			11-oct-16	1	0	1	0	0	0	13.15	55.29285714	0	2	1		09/07/2012	61.549999		3	11.5	0													17/01/2012	66.260002	0.450004	3	10	6	0		1	0
10-feb-14	Have you thanked your mom today? @ProctorGamble salutes mothers of #Sochi2014 athletes: http://bit.ly/1kwFPWkÃ‚Â #BecauseOfMoms #Olympics $PG	have you thanked your mom today? @proctorgamble salutes mothers of #sochi2014 athletes: #becauseofmoms #olympics $pg	have you thanked your mom today? @proctorgamble salutes mothers of #sochi2014 athletes: #becauseofmoms #olympics $pg	0	neutral	0			12-oct-16	2	0	0	2	0	0	13.15	55.29285714	1	3	2		10/07/2012	61.73		3	11.5	0													18/01/2012	66.029999	-0.230003	3	10	6	0.068181818		3	0
23-ene-14	Metrics For Dividend Growth Investors http://seekingalpha.com/article/1962221-metrics-for-dividend-growth-investors?source=feed_fÃ‚Â Ã¢â‚¬Â¦ $BPL $EPD $MMP $PG $SJR	metrics for dividend growth investors $bpl $epd $mmp $pg $sjr	metrics for dividend growth investors $bpl $epd $mmp $pg $sjr	0	neutral	0			15-oct-16	1	0	1	0	0	0	13.15	55.29285714	0	2	1		11/07/2012	61.400002		3	11.5	0													19/01/2012	66.080002	0.050003	3	10	6	0		1	0
22-ene-14	Dividend Investors Should Ignore Price Fluctuations http://www.dividendgrowthinvestor.com/2013/07/dividend-investors-should-ignore-price.htmlÃ‚Â Ã¢â‚¬Â¦ $ABT $JNJ $PG $MCD $KO #dividends #investing	dividend investors should ignore price fluctuations $abt $jnj $pg $mcd $ko #dividends #investing	dividend investors should ignore price fluctuations $abt $jnj $pg $mcd $ko #dividends #investing	0	neutral	0			23-oct-16	1	0	1	0	0	0	13.15	55.29285714	0	2	1		12/07/2012	63.700001		3	13.5	1													20/01/2012	66.230003	0.150001	3	10.5	6	0.8		6	0
20-ene-14	A sampling of tradeable names you know reporting this week: $COH $DAL $EBAY $FCX $HAL $HON $IBM $MCD $MSFT $NFLX $PG $SBUX $STT $UNP $UTX	a sampling of tradeable names you know reporting this week: $coh $dal $ebay $fcx $hal $hon $ibm $mcd $msft $nflx $pg $sbux $stt $unp $utx	a sampling of tradeable names you know reporting this week: $coh $dal $ebay $fcx $hal $hon $ibm $mcd $msft $nflx $pg $sbux $stt $unp $utx	0	neutral	0			25-oct-16	12	1	10	1	0.1	0.1	13.25	55.39285714	0	2	10		13/07/2012	65.089996		3	13.5	0													21/01/2012	66.230003	0	3	10.5	6	0		0	0
20-ene-14	Earnings: Tue 1/21 Ã¢â‚¬â€œ $AMD $JNJ $VZ $IBM Wed 1/22 Ã¢â‚¬â€œ $COH $EBAY $FFIV $NFLX $SNDK Thur 1/23 Ã¢â‚¬â€œ $ISRG $MCD $MSFT $SBUX Fri 1/24 Ã¢â‚¬â€œ $PG	earnings: tue 1/21 $amd $jnj $vz $ibm wed 1/22 $coh $ebay $ffiv $nflx $sndk thur 1/23 $isrg $mcd $msft $sbux fri 1/24 $pg	earnings: tue 1/21 $amd $jnj $vz $ibm wed 1/22 $coh $ebay $ffiv $nflx $sndk thur 1/23 $isrg $mcd $msft $sbux fri 1/24 $pg	0	neutral	0			27-oct-16	1	0	1	0	0	0	13.25	55.39285714	0	2	1		16/07/2012	64.809998		3	13.5	0													22/01/2012	66.230003	0	3	10.5	6	0		0	0
19-ene-14	Earnings: Tues $DAL, $IBM, $JNJ, $TXN, $BHI Wed $NFLX, $USB, $EBAY, $FCX, Thurs $SBUX, $LMT, $UNP, $MCD, $MSFT & Fri $BMY, $PG, $KMB, $SST.	earnings: tues $dal, $ibm, $jnj, $txn, $bhi wed $nflx, $usb, $ebay, $fcx, thurs $sbux, $lmt, $unp, $mcd, $msft & fri $bmy, $pg, $kmb, $sst.	earnings: tues $dal, $ibm, $jnj, $txn, $bhi wed $nflx, $usb, $ebay, $fcx, thurs $sbux, $lmt, $unp, $mcd, $msft & fri $bmy, $pg, $kmb, $sst.	0	neutral	0			07-nov-16	1	0	1	0	0	0	13.25	55.39285714	0	2	1		17/07/2012	65.349998		3	13.5	0													23/01/2012	65	-1.230003	3	10.5	7	0.5		1	0
17-ene-14	Big names on the earnings calendar for next week: $DAL $NFLX $SBUX $PG pic.twitter.com/xbdq0ZBaDB	big names on the earnings calendar for next week: $dal $nflx $sbux $pg pic.twitter.com/xbdq0zbadb	big names on the earnings calendar for next week: $dal $nflx $sbux $pg pic.twitter.com/xbdq0zbadb	0.05	neutral	0			09-nov-16	2	0	2	0	0	0	13.25	55.39285714	0	2	2		18/07/2012	64.82		3	13.5	0													24/01/2012	64.5	-0.5	3	10.5	7	0		0	0
14-ene-14	We're continuing our long-standing tradition of returning cash to shareholders with todayÃ¢â‚¬â„¢s quarterly dividend: http://news.pg.com/press-release/pg-corporate-announcements/pg-declares-quarterly-dividend-9Ã‚Â Ã¢â‚¬Â¦ $PG	we're continuing our long-standing tradition of returning cash to shareholders with todays quarterly dividend: $pg	we're continuing our long-standing tradition of returning cash to shareholders with todays quarterly dividend: $pg	0	neutral	0			13-nov-16	1	0	0	1	0	0	13.25	55.39285714	1	3	1		19/07/2012	64.919998		3	13.5	0													25/01/2012	64.980003	0.480003	3	10.5	7	0		0	0
13-ene-14	3 Dividend Growth Companies From Warren Buffett's Portfolio ($BRK-A, $BRK-B, $KO, $PG, $WMT): http://www.fool.com/investing/general/2014/01/12/3-dividend-growth-companies-from-warren-buffett-s.aspx#.UtQIIW4_i10.twitterÃ‚Â Ã¢â‚¬Â¦ via @themotleyfool	3 dividend growth companies from warren buffett's portfolio ($brk-a, $brk-b, $ko, $pg, $wmt): #.utqiiw4_i10.twitter via @themotleyfool	3 dividend growth companies from warren buffett's portfolio ($brk-a, $brk-b, $ko, $pg, $wmt): #.utqiiw4_i10.twitter via @themotleyfool	0	neutral	0			16-nov-16	1	0	1	0	0	0	13.25	55.39285714	0	2	1		20/07/2012	64.730003		3	13.5	0													26/01/2012	64.800003	-0.18	3	10.5	7	0		0	0
11-ene-14	In descending order, most expensive US megacaps: $FB $VZ $GILD $MA $MRK $GOOG $V $BAC $BA $T $DIS $HD $CMCS $JNJ $KO $PFE $PG $UTX	in descending order, most expensive us megacaps: $fb $vz $gild $ma $mrk $goog $v $bac $ba $t $dis $hd $cmcs $jnj $ko $pfe $pg $utx	in descending order, most expensive us megacaps: $fb $vz $gild $ma $mrk $goog $v $bac $ba $t $dis $hd $cmcs $jnj $ko $pfe $pg $utx	0.6	neutral	0			17-nov-16	3	0	2	1	0	0.5	13.25	55.89285714	0	2	2		23/07/2012	64.389999		3	13.5	0													27/01/2012	64.300003	-0.5	3	10.5	8	0.125		1	0
05-ene-14	If you missed SaturdayÃ¢â‚¬â„¢s Webinar uploaded yesterday-http://sg22.ly/IzEUEvÃ‚Â $SPY $PG #OIL $SCO $UCO $USO $BAC $PXLW $TSLA $DE $CAT $FDO etc.	if you missed saturdays webinar uploaded yesterday- $spy $pg #oil $sco $uco $uso $bac $pxlw $tsla $de $cat $fdo etc.	if you missed saturdays webinar uploaded yesterday- $spy $pg #oil $sco $uco $uso $bac $pxlw $tsla $de $cat $fdo etc.	0	neutral	0			18-nov-16	3	0	3	0	0	0	13.25	55.89285714	0	2	3		24/07/2012	64.019997		3	13.5	0													28/01/2012	64.300003	0	3	10.5	8	0		0	0
05-ene-14	$PG -bounced off 100 day buyer of 1k july 80 calls on friday http://scharts.co/1iFV12jÃ‚Â #stockcharts	$pg -bounced off 100 day buyer of 1k july 80 calls on friday #stockcharts	$pg -bounced off 100 day buyer of 1k july 80 calls on friday #stockcharts	0	neutral	0			19-nov-16	1	0	0	1	0	0	13.25	55.89285714	1	3	1		25/07/2012	64.019997		3	13.5	0													29/01/2012	64.300003	0	3	10.5	8	0		0	0
02-ene-14	Dogs o' the Dow stocks for 2014: $T 5.1%, $VZ 4.2%, $INTC 3.5%, $MRK 3.5%, $MCD 3.2%, $PFE 3.1%, $CVX 3.1%, $CSCO 2.9%, $PG 2.8%, $JNJ 2.8%	dogs o' the dow stocks for 2014: $t 5.1%, $vz 4.2%, $intc 3.5%, $mrk 3.5%, $mcd 3.2%, $pfe 3.1%, $cvx 3.1%, $csco 2.9%, $pg 2.8%, $jnj 2.8%	dogs o' the dow stocks for 2014: $t 5.1%, $vz 4.2%, $intc 3.5%, $mrk 3.5%, $mcd 3.2%, $pfe 3.1%, $cvx 3.1%, $csco 2.9%, $pg 2.8%, $jnj 2.8%	0	neutral	0			21-nov-16	1	0	1	0	0	0	13.25	55.89285714	0	2	1		26/07/2012	64.559998		3	13.5	0													30/01/2012	63.209999	-1.090004	3	10.5	9	0.4		1	0
02-ene-14	Should you try leveraged dividend investing? http://www.dividendgrowthinvestor.com/2013/12/leveraged-dividend-growth-investing.htmlÃ‚Â Ã¢â‚¬Â¦ $TGT $BDX $PG #dividends #investing #dividend	should you try leveraged dividend investing? $tgt $bdx $pg #dividends #investing #dividend	should you try leveraged dividend investing? $tgt $bdx $pg #dividends #investing #dividend	0	neutral	0			26-nov-16	1	0	1	0	0	0	13.25	55.89285714	0	2	1		27/07/2012	65.089996		3	13.5	1													31/01/2012	63.040001	-0.169998	3	10.5	9	0		0	0
02-ene-14	$PG - China Gloss Fades With Revlon Exit -> http://stock-news.net/191848Ã‚Â #stock #stocks #stockaction	$pg - china gloss fades with revlon exit -> #stock #stocks #stockaction	$pg - china gloss fades with revlon exit -> #stock #stocks #stockaction	0	neutral	0			27-nov-16	1	0	0	1	0	0	13.25	55.89285714	1	3	1		30/07/2012	65.099998		3	13.5	1													01/02/2012	63.209999	0.169998	3	10.5	9	0		1	0
01-ene-14	5 weakest Dow stocks according to RSI indicator gives you: $JNJ $PG $PFE $VZ $MSFT http://stks.co/c03GaÃ‚Â $STUDY	5 weakest dow stocks according to rsi indicator gives you: $jnj $pg $pfe $vz $msft $study	5 weakest dow stocks according to rsi indicator gives you: $jnj $pg $pfe $vz $msft $study	0	neutral	0			28-nov-16	1	0	1	0	0	0	13.25	55.89285714	0	2	1		31/07/2012	64.540001		3	13.5	1													02/02/2012	63.32	0.110001	3	10.5	9	0		1	0
01-ene-14	$PG is trading at 6% discount to household/personal product sector and 6% premium to consumer staples sector | http://bit.ly/1bwrbV4	$pg is trading at 6% discount to household/personal product sector and 6% premium to consumer staples sector |	$pg is trading at 6% discount to household/personal product sector and 6% premium to consumer staples sector |	0	neutral	0			30-nov-16	1	0	1	0	0	0	13.25	55.89285714	0	2	1		01/08/2012	64.010002		3	13.5	1													03/02/2012	62.77	-0.55	3	10.5	9	0		0	0
01-ene-14	In a bear case, using P/E of 15x $PG stock may fall 18% to $67 in FY15 | http://bit.ly/19bdLBo	in a bear case, using p/e of 15x $pg stock may fall 18% to $67 in fy15 |	in a bear case, using p/e of 15x $pg stock may fall 18% to $67 in fy15 |	0	neutral	0			01-dic-16	1	0	0	1	0	0	13.25	55.89285714	1	3	1		02/08/2012	63.509998		3	13.5	1													04/02/2012	62.77	0	3	10.5	9	0		0	0
14-nov-13	Warren Buffett's 7 largest holdings: 1.) $WFC 2.) $KO 3.) $IBM 4.) $AXP 5.) $PG 6.) $WMT 7.) $XOM http://stks.co/asbj	warren buffett's 7 largest holdings: 1.) $wfc 2.) $ko 3.) $ibm 4.) $axp 5.) $pg 6.) $wmt 7.) $xom	warren buffett's 7 largest holdings: 1.) $wfc 2.) $ko 3.) $ibm 4.) $axp 5.) $pg 6.) $wmt 7.) $xom	0	neutral	0			05-dic-16	1	0	0	1	0	0	13.25	55.89285714	1	3	1		03/08/2012	65.5		3	14	0													05/02/2012	62.77	0	3	10.5	9	0		0	0
30-ago-13	Procter & Gamble says trades will stand after company's mini flash-crash on Friday. http://on.mktw.net/18bHwidÃ‚Â $PG pic.twitter.com/X6omVEd9V6	procter & gamble says trades will stand after company's mini flash-crash on friday. $pg pic.twitter.com/x6omved9v6	procter & gamble says trades will stand after company's mini flash-crash on friday. $pg pic.twitter.com/x6omved9v6	0	neutral	0			06-dic-16	1	0	1	0	0	0	13.25	55.89285714	0	2	1		06/08/2012	65.809998		3	14	0													06/02/2012	63.509998	0.739998	3	10.5	10	0.4		1	0
25-oct-13	Amazon stock heading to $400: Analyst http://cnb.cx/1bmxexmÃ‚Â $AMZN $PG $GOOG $AAPL $WMT	amazon stock heading to $400: analyst $amzn $pg $goog $aapl $wmt	amazon stock heading to $400: analyst $amzn $pg $goog $aapl $wmt	0	neutral	0			08-dic-16	1	0	0	1	0	0	13.25	55.89285714	1	3	1		07/08/2012	66.220001		3	14	0													07/02/2012	63.700001	0.190003	3	10.5	10	0		0	0
01-dic-13	"He has to receive nebulizer treatments every 6 hours." https://www.change.org/petitions/procter-gamble-and-tide-detergent-protect-kids-from-toxic-laundry-pods?utm_source=social_media&utm_medium=twitter&utm_campaign=usÃ‚Â Ã¢â‚¬Â¦ $PG	"he has to receive nebulizer treatments every 6 hours." $pg	"he has to receive nebulizer treatments every 6 hours." $pg	0	neutral	0			09-dic-16	1	0	1	0	0	0	13.25	55.89285714	0	2	1		08/08/2012	66.720001		3	14	0													08/02/2012	63.639999	-0.060002	3	10.5	10	0		0	0
24-dic-13	2014 wish/watch list: $UA $V $JNJ $PG $PEP $GOOG $DEO $PFE $KORS $GE	2014 wish/watch list: $ua $v $jnj $pg $pep $goog $deo $pfe $kors $ge	2014 wish/watch list: $ua $v $jnj $pg $pep $goog $deo $pfe $kors $ge	0	neutral	0			12-dic-16	1	0	0	1	0	0	13.25	55.89285714	1	3	1		09/08/2012	66.730003		3	14	0													09/02/2012	64.040001	0.400002	3	10.5	10	0		0	0
19-dic-13	#Startup innovations have the attention of @MotoSolutions, @Merck, @ProcterGamble $MSI $PG $MRK #BigStage http://bit.ly/JHOoON	#startup innovations have the attention of @motosolutions, @merck, @proctergamble $msi $pg $mrk #bigstage	#startup innovations have the attention of @motosolutions, @merck, @proctergamble $msi $pg $mrk #bigstage	0	neutral	0			13-dic-16	1	0	0	1	0	0	13.25	55.89285714	1	3	1		10/08/2012	66.769997		3	14	0													10/02/2012	63.880001	-0.16	3	10.5	10	0		0	0
19-nov-13	Listen to a replay of CFO Jon MoellerÃ¢â‚¬â„¢s presentation today at the Morgan Stanley Global Consumer & Retail Conf: http://www.pginvestor.com/phoenix.zhtml?c=104574&p=irol-EventDetails&EventId=5053838Ã‚Â Ã¢â‚¬Â¦ $PG	listen to a replay of cfo jon moellers presentation today at the morgan stanley global consumer & retail conf: $pg	listen to a replay of cfo jon moellers presentation today at the morgan stanley global consumer & retail conf: $pg	0	neutral	0			16-dic-16	2	0	0	2	0	0	13.25	55.89285714	1	3	2		13/08/2012	66.480003		3	14	0													11/02/2012	63.880001	0	3	10.5	10	0		0	0
09-nov-13	Premium Price Bubble May Soon Hit Consumer Demand http://stks.co/pbdAÃ‚Â by @heartcapital $AAPL $FB $TIF $PG $WMT $MACRO	premium price bubble may soon hit consumer demand by @heartcapital $aapl $fb $tif $pg $wmt $macro	premium price bubble may soon hit consumer demand by @heartcapital $aapl $fb $tif $pg $wmt $macro	0	neutral	0			19-dic-16	2	0	2	0	0	0	13.25	55.89285714	0	2	2		14/08/2012	66.730003		3	14	0													12/02/2012	63.880001	0	3	10.5	10	0		0	0
31-oct-13	"Crest toothpaste: Go ahead. Eat all that candy" http://yhoo.it/1dTgwdZÃ‚Â (via @CNBC): $PG #Halloween	"crest toothpaste: go ahead. eat all that candy" (via @cnbc): $pg #halloween	"crest toothpaste: go ahead. eat all that candy" (via @cnbc): $pg #halloween	0	neutral	0			20-dic-16	1	0	0	1	0	0	13.25	55.89285714	1	3	1		15/08/2012	66.639999		3	14	0													13/02/2012	64.230003	0.350002	3	10.5	10	0		0	0
25-oct-13	CFO Moeller: We're committed to make productivity a core strength & sustainable competitive advantage: $PG #earningspic.twitter.com/WPxKSmH5d6	cfo moeller: we're committed to make productivity a core strength & sustainable competitive advantage: $pg #earningspic.twitter.com/wpxksmh5d6	cfo moeller: we're committed to make productivity a core strength & sustainable competitive advantage: $pg #earningspic.twitter.com/wpxksmh5d6	0	neutral	0			21-dic-16	2	0	2	0	0	0	13.25	55.89285714	0	2	2		16/08/2012	67		3	14	0													14/02/2012	64.480003	0.25	3	10.5	10	0		0	0
25-oct-13	CFO Moeller: P&G repurchased $2.5B in stock, & returned $1.7B of cash to shareholders in dividends: http://www.pginvestor.com/phoenix.zhtml?c=104574&p=irol-EventDetails&EventId=5024610Ã‚Â Ã¢â‚¬Â¦ $PG #earnings	cfo moeller: p&g repurchased $2.5b in stock, & returned $1.7b of cash to shareholders in dividends: $pg #earnings	cfo moeller: p&g repurchased $2.5b in stock, & returned $1.7b of cash to shareholders in dividends: $pg #earnings	0	neutral	0			26-dic-16	1	0	1	0	0	0	13.25	55.89285714	0	2	1		17/08/2012	67		3	14	0													15/02/2012	64.550003	0.07	3	11.5	10	0.5		2	0
25-oct-13	Key upcoming earnings reports we're monitoring: $PG $UPS $MCO http://on.mktw.net/1aaFhRjÃ‚Â #EarningsWall	key upcoming earnings reports we're monitoring: $pg $ups $mco #earningswall	key upcoming earnings reports we're monitoring: $pg $ups $mco #earningswall	1	neutral	0			28-dic-16	1	0	1	0	0	0	13.25	55.89285714	0	2	1		20/08/2012	66.75		3	14	0													16/02/2012	65.199997	0.649994	3	11.5	10	0		0	0
15-oct-13	Amazon Embedding Employees with Procter & Gamble $AMZN $COST $PG http://stks.co/rWon	amazon embedding employees with procter & gamble $amzn $cost $pg	amazon embedding employees with procter & gamble $amzn $cost $pg	0	neutral	0			29-dic-16	1	0	1	0	0	0	13.25	55.89285714	0	2	1		21/08/2012	66.769997		3	14	0													17/02/2012	64.910004	-0.289993	3	11.5	10	0		0	0
15-oct-13	Paper Towels Could Be Key to $AMZNs Growth: Will Lower Prices Follow? (VIDEO) http://yhoo.it/194R9BeÃ‚Â @aarontask @hblodget $PG	paper towels could be key to $amzns growth: will lower prices follow? (video) @aarontask @hblodget $pg	paper towels could be key to $amzns growth: will lower prices follow? (video) @aarontask @hblodget $pg	1	neutral	0			30-dic-16	4	0	1	3	0	3	13.25	58.89285714	1	3	3		22/08/2012	66.849998		3	14	0													18/02/2012	64.910004	0	3	11.5	10	0		0	0
08-oct-13	(Video) Chicago grandmother discusses her @Change campaign for safer @Tide pods http://bit.ly/19u3AcLÃ‚Â $PG	(video) chicago grandmother discusses her @change campaign for safer @tide pods $pg	(video) chicago grandmother discusses her @change campaign for safer @tide pods $pg	0	neutral	0			31-dic-16	1	0	1	0	0	0	13.25	58.89285714	0	2	1		23/08/2012	66.68		3	14	0													19/02/2012	64.910004	0	3	11.5	10	0		0	0
12-sep-13	AP: #Walmart asks suppliers to phase out 10 toxic #chemicals from #cosmetics and #cleaning products: http://yhoo.it/14JXnYBÃ‚Â $WMT $PG $JNJ	ap: #walmart asks suppliers to phase out 10 toxic #chemicals from #cosmetics and #cleaning products: $wmt $pg $jnj	ap: #walmart asks suppliers to phase out 10 toxic #chemicals from #cosmetics and #cleaning products: $wmt $pg $jnj	0	neutral	0			01-ene-17	7	0	6	1	0	0.166666667	13.25	59.05952381	0	2	6		24/08/2012	67.019997		3	14	0													20/02/2012	64.910004	0	3	11.5	10	0		0	0
11-jul-13	17 of the 30 Dow stocks are back in overbought territory: http://www.bespokeinvest.com/thinkbig/2013/7/11/back-to-overbought.htmlÃ‚Â Ã¢â‚¬Â¦ $BAC $IBM $CAT $UTX $XOM $WMT $JNJ $PG $INTC $AA $BA $$	17 of the 30 dow stocks are back in overbought territory: $bac $ibm $cat $utx $xom $wmt $jnj $pg $intc $aa $ba $$	17 of the 30 dow stocks are back in overbought territory: $bac $ibm $cat $utx $xom $wmt $jnj $pg $intc $aa $ba $$	0	neutral	0			02-ene-17	7	1	5	1	0.2	0.2	13.45	59.25952381	0	2	5		27/08/2012	67.110001		3	14	0													21/02/2012	64.419998	-0.490006	3	11.5	10	0		0	0
12-jun-13	Procter & Gamble to blanket Manhattan with #product samples http://aol.it/14woKm4Ã‚Â $PG	procter & gamble to blanket manhattan with #product samples $pg	procter & gamble to blanket manhattan with #product samples $pg	0	neutral	0			03-ene-17	1	0	1	0	0	0	13.45	59.25952381	0	2	1		28/08/2012	66.989998		3	14	0													22/02/2012	64.440002	0.020004	3	11.5	10	0		0	0
24-may-13	Trading at Noon - Homecoming for P&G's returning boss. Also a threadbare quarter for teen apparel http://reut.rs/11KvApFÃ‚Â $PG $ANF	trading at noon - homecoming for p&g's returning boss. also a threadbare quarter for teen apparel $pg $anf	trading at noon - homecoming for p&g's returning boss. also a threadbare quarter for teen apparel $pg $anf	0	neutral	0			05-ene-17	2	0	0	2	0	0	13.45	59.25952381	1	3	2		29/08/2012	66.870003		3	14	0													23/02/2012	66.419998	1.979996	3	11.5	11	0.5		1	0
23-may-13	Surprise after market's close: Procter & Gamble board replaces CEO. http://bit.ly/11g8IwRÃ‚Â $PG	surprise after market's close: procter & gamble board replaces ceo. $pg	surprise after market's close: procter & gamble board replaces ceo. $pg	0	neutral	0			08-ene-17	2	0	2	0	0	0	13.45	59.25952381	0	2	2		30/08/2012	66.879997		3	14	0													24/02/2012	66.709999	0.290001	3	11.5	11	0		1	0
10-may-13	Bill Ackman's $PG pitch at the Sohn Conference http://stks.co/pCJfÃ‚Â via @valuewalk	bill ackman's $pg pitch at the sohn conference via @valuewalk	bill ackman's $pg pitch at the sohn conference via @valuewalk	0	neutral	0			09-ene-17	2	1	1	0	1	0	14.45	59.25952381	-1	1	1		31/08/2012	67.190002		3	14	0													25/02/2012	66.709999	0	3	11.5	11	0		0	0
10-may-13	Ackman- $PG Sohn Conference Slides http://stks.co/jV1J	ackman- $pg sohn conference slides	ackman- $pg sohn conference slides	0	neutral	0			10-ene-17	3	0	1	2	0	2	14.45	61.25952381	1	3	2		04/09/2012	67.400002		3	14	0													26/02/2012	66.709999	0	3	11.5	11	0		0	0
08-may-13	Notes from the Ira Sohn Conference, Spring 2013 http://stks.co/aTgWÃ‚Â via @reformedbroker $USDJPY $LVLT $PG $GOOG	notes from the ira sohn conference, spring 2013 via @reformedbroker $usdjpy $lvlt $pg $goog	notes from the ira sohn conference, spring 2013 via @reformedbroker $usdjpy $lvlt $pg $goog	0	neutral	0			11-ene-17	3	0	2	1	0	0.5	14.45	61.75952381	0	2	2		05/09/2012	67.290001		3	14	0													27/02/2012	66.699997	-0.010002	3	11.5	11	0		0	0
08-may-13	Bill Ackman Bullish on Procter & Gamble http://blogs.barrons.com/stockstowatchtoday/2013/05/08/ackmans-sohn-pick-pg/Ã‚Â Ã¢â‚¬Â¦ #Sohn $PG	bill ackman bullish on procter & gamble #sohn $pg	bill ackman bullish on procter & gamble #sohn $pg	0	neutral	0			12-ene-17	2	0	0	2	0	0	14.45	61.75952381	1	3	2		06/09/2012	68.239998		3	14	0													28/02/2012	67.389999	0.690002	3	11.5	12	0.1625		1	0
07-may-13	How Facebook Helped Screw Up P&G's Ad Budget $PG $FB by @Jim_Edwardshttp://read.bi/18rleuO	how facebook helped screw up p&g's ad budget $pg $fb by @jim_edwards	how facebook helped screw up p&g's ad budget $pg $fb by @jim_edwards	0	neutral	0			15-ene-17	2	0	1	1	0	1	14.45	62.75952381	0	2	1		07/09/2012	68.519997		3	14	0													29/02/2012	67.620003	0.230004	3	11.5	12	0		0	0
24-abr-13	For income, should you buy the stock or the bond? How to play 6 blue chips now: http://money.us/ZOCwdBÃ‚Â $XOM $KO $PG $GE $INTC $T	for income, should you buy the stock or the bond? how to play 6 blue chips now: $xom $ko $pg $ge $intc $t	for income, should you buy the stock or the bond? how to play 6 blue chips now: $xom $ko $pg $ge $intc $t	0.1	neutral	0			16-ene-17	1	0	0	1	0	0	14.45	62.75952381	1	3	1		10/09/2012	68.510002		3	14	0													01/03/2012	66.660004	-0.959999	3	11.5	12	0		0	0
24-abr-13	Earnings Results $BA $WLP $PG $F $TMO etc.http://twitpic.com/clkjl6	earnings results $ba $wlp $pg $f $tmo etc.	earnings results $ba $wlp $pg $f $tmo etc.	0	neutral	0			17-ene-17	1	0	0	1	0	0	14.45	62.75952381	1	3	1		11/09/2012	68.260002		3	14	0													02/03/2012	66.669998	0.009994	3	11.5	12	0		0	0
23-abr-13	9 Dow stocks hitting highs, $DIS $HD $PG $TRV $JNJ at all-time highs #wallstreetrally @FoxBusiness	9 dow stocks hitting highs, $dis $hd $pg $trv $jnj at all-time highs #wallstreetrally @foxbusiness	9 dow stocks hitting highs, $dis $hd $pg $trv $jnj at all-time highs #wallstreetrally @foxbusiness	0	neutral	0			20-ene-17	1	0	1	0	0	0	14.45	62.75952381	0	2	1		12/09/2012	68.099998		3	14	0													03/03/2012	66.669998	0	3	11.5	12	0		0	0
01-abr-13	Added chart for ideas for 4/2 based on volume patterns and setups. $PG breakout play too. http://finviz.com/screener.ashx?v=211&t=PG,VIP,STC,DVA,QSII,APEI,OIBR,MNKD,OPEN,ASTX&o=changeÃ‚Â Ã¢â‚¬Â¦	added chart for ideas for 4/2 based on volume patterns and setups. $pg breakout play too.	added chart for ideas for 4/2 based on volume patterns and setups. $pg breakout play too.	0	neutral	0			30-ene-17	1	0	0	1	0	0	14.45	62.75952381	1	3	1		13/09/2012	68.910004		3	14	0													04/03/2012	66.669998	0	3	11.5	12	0		0	0
14-mar-13	Sell Defensive Stocks: Stephanie Link http://bit.ly/XaD39yÃ‚Â @stephanie_link @OptionMonster @ReformedBroker $PG $MDLZ $UPS $HIG	sell defensive stocks: stephanie link @stephanie_link @optionmonster @reformedbroker $pg $mdlz $ups $hig	sell defensive stocks: stephanie link @stephanie_link @optionmonster @reformedbroker $pg $mdlz $ups $hig	0	neutral	0			31-ene-17	1	1	0	0	0	0	14.45	62.75952381	-1	1	1		14/09/2012	69.160004		3	14	0													05/03/2012	66.949997	0.279999	3	11.5	12	0		0	0
21-feb-13	Ã¢â‚¬Å“I DonÃ¢â‚¬â„¢t See a Reason to Be BearishÃ¢â‚¬Â¦But DonÃ¢â‚¬â„¢t Chase StocksÃ¢â‚¬ï¿½: @howardlindzon http://yhoo.it/11XSbyBÃ‚Â $HON $PG $GOOG #mkt #Fed	i dont see a reason to be bearishbut dont chase stocks: @howardlindzon $hon $pg $goog #mkt #fed	i dont see a reason to be bearishbut dont chase stocks: @howardlindzon $hon $pg $goog #mkt #fed	0	neutral	0			02-feb-17	1	0	1	0	0	0	14.45	62.75952381	0	2	1		17/09/2012	69.25		3	14	0													06/03/2012	66.839996	-0.110001	3	11.5	12	0		0	0
14-feb-13	Fmr P&G CEO AG Lafley on his book (w/ Roger Martin) on strategy http://bit.ly/Yu3EydÃ‚Â http://bit.ly/Yu3PtwÃ‚Â http://bit.ly/Yu3V44Ã‚Â $PG $GE $TRI	fmr p&g ceo ag lafley on his book (w/ roger martin) on strategy $pg $ge $tri	fmr p&g ceo ag lafley on his book (w/ roger martin) on strategy $pg $ge $tri	0	neutral	0			04-feb-17	2	0	0	2	0	0	14.45	62.75952381	1	3	2		18/09/2012	69.220001		3	14	0													07/03/2012	66.580002	-0.259994	3	11.5	12	0		0	0
09-feb-13	Can Procter & Gamble CEO Bob McDonald hang on? http://bit.ly/XZdZS1Ã‚Â $PG	can procter & gamble ceo bob mcdonald hang on? $pg	can procter & gamble ceo bob mcdonald hang on? $pg	0	neutral	0			05-feb-17	1	0	1	0	0	0	14.45	62.75952381	0	2	1		19/09/2012	69.260002		3	14	0													08/03/2012	66.900002	0.32	3	11.5	12	0		0	0
07-feb-13	P&G CEO Bob McDonald Shares 3 Steps To Analytics-Driven Business http://www.informationweek.co.uk/global-cio/interviews/pg-ceo-shares-3-steps-to-analytics-drive/240148065Ã‚Â Ã¢â‚¬Â¦ $PG	p&g ceo bob mcdonald shares 3 steps to analytics-driven business $pg	p&g ceo bob mcdonald shares 3 steps to analytics-driven business $pg	0	neutral	0			06-feb-17	2	0	1	1	0	1	14.45	63.75952381	0	2	1		20/09/2012	69.559998		3	14	0													09/03/2012	66.93	0.029998	3	11.5	12	0		0	0
31-ene-13	Dow 30 trading range screen: http://www.bespokeinvest.com/thinkbig/2013/1/30/dow-30-trading-range-screen.htmlÃ‚Â Ã¢â‚¬Â¦ $DIA $PG $INTC $WMT $XOM $PG $JNJ $BAC	dow 30 trading range screen: $dia $pg $intc $wmt $xom $pg $jnj $bac	dow 30 trading range screen: $dia $pg $intc $wmt $xom $pg $jnj $bac	0	neutral	0			10-feb-17	1	0	0	1	0	0	14.45	63.75952381	1	3	1		21/09/2012	69.419998		3	14	0													10/03/2012	66.93	0	3	11.5	12	0		0	0
28-ene-13	No. 4: Tide is actually made from 100% pureed Smurf. 3 surprises in Procter & Gamble's earnings report: http://mot.ly/WlwsLAÃ‚Â $PG	no. 4: tide is actually made from 100% pureed smurf. 3 surprises in procter & gamble's earnings report: $pg	no. 4: tide is actually made from 100% pureed smurf. 3 surprises in procter & gamble's earnings report: $pg	0.1	neutral	0			14-feb-17	2	0	1	1	0	1	14.45	64.75952381	0	2	1		24/09/2012	69.760002		3	14	0													11/03/2012	66.93	0	3	11.5	12	0		0	0
25-ene-13	Earnings call notes: http://stks.co/q0sBÃ‚Â $RTN $HAL $CYN $EWBC $CSH $KMT $JEC $MSFT $SBUX $PG $T $ESI $LUV $UAL $AVT $FLEX $SYNA $SIVB $XRX	earnings call notes: $rtn $hal $cyn $ewbc $csh $kmt $jec $msft $sbux $pg $t $esi $luv $ual $avt $flex $syna $sivb $xrx	earnings call notes: $rtn $hal $cyn $ewbc $csh $kmt $jec $msft $sbux $pg $t $esi $luv $ual $avt $flex $syna $sivb $xrx	0	neutral	0			15-feb-17	2	0	2	0	0	0	14.45	64.75952381	0	2	2		25/09/2012	69.589996		3	14	0													12/03/2012	67.709999	0.779999	3	11.5	12	0		0	0
25-ene-13	McDonald: Global market share trends improved. [Infographic] $PG #earningspic.twitter.com/IvUPPhd0	mcdonald: global market share trends improved. [infographic] $pg #earningspic.twitter.com/ivupphd0	mcdonald: global market share trends improved. [infographic] $pg #earningspic.twitter.com/ivupphd0	0	neutral	0			16-feb-17	1	0	1	0	0	0	14.45	64.75952381	0	2	1		26/09/2012	69.300003		3	14	0													13/03/2012	67.900002	0.190003	3	11.5	12	0		0	0
10-ene-13	The Portfolio For Do It Yourselfers: What We Are Buying (Part 2) http://seekingalpha.com/a/non1Ã‚Â $ABT $AFL $CA $CSX $INTC $JNJ $NSC $PG	the portfolio for do it yourselfers: what we are buying (part 2) $abt $afl $ca $csx $intc $jnj $nsc $pg	the portfolio for do it yourselfers: what we are buying (part 2) $abt $afl $ca $csx $intc $jnj $nsc $pg	0	neutral	0			17-feb-17	3	1	2	0	0.5	0	14.95	64.75952381	0	2	2		27/09/2012	69.300003		3	14	0													14/03/2012	67.849998	-0.050004	3	11.5	11	-0.1		1	1
10-ene-13	$PG CrestÃ‚Â® Oral-BÃ‚Â® Partners with CareerFusion to Celebrate 100 Years... http://www.noodls.com/view/3C0A5ED41EB1AEEAD91C136DA9D30FBF962CFB64Ã‚Â Ã¢â‚¬Â¦	$pg crest oral-b partners with careerfusion to celebrate 100 years...	$pg crest oral-b partners with careerfusion to celebrate 100 years...	0	neutral	0			19-feb-17	1	0	1	0	0	0	14.95	64.75952381	0	2	1		28/09/2012	69.360001		3	14	0													15/03/2012	67.68	-0.169998	3	11.5	11	0		0	0
10-ene-13	$PG PEOPLEÃ¢â‚¬â„¢S CHOICE AWARDS 2013 Honors Fan Favorites in Movies, Music... http://www.noodls.com/view/EDEF28C0F4C567311B0E1ECE5F38743B673CEE8CÃ‚Â Ã¢â‚¬Â¦	$pg peoples choice awards 2013 honors fan favorites in movies, music...	$pg peoples choice awards 2013 honors fan favorites in movies, music...	0	neutral	0			21-feb-17	1	0	1	0	0	0	14.95	64.75952381	0	2	1		01/10/2012	69.449997		3	14	1													16/03/2012	67.25	-0.43	3	11.5	11	0		0	0
09-ene-13	$PG - inside day breaks upside triggering stop on our short	$pg - inside day breaks upside triggering stop on our short	$pg - inside day breaks upside triggering stop on our short	0.3	neutral	0			27-feb-17	1	0	1	0	0	0	14.95	64.75952381	0	2	1		02/10/2012	68.790001		3	14	1													17/03/2012	67.25	0	3	11.5	11	0		0	0
08-ene-13	$PG Procter & Gamble Announces Changes To Its Board Of Directors http://www.noodls.com/view/2B496C2E43AC1E41275597AE6176AF94567764D2Ã‚Â Ã¢â‚¬Â¦	$pg procter & gamble announces changes to its board of directors	$pg procter & gamble announces changes to its board of directors	0	neutral	0			17-abr-17	1	0	0	1	0	0	14.95	64.75952381	1	3	1		03/10/2012	69.169998		3	14	1													18/03/2012	67.25	0	3	11.5	11	0		0	0
08-ene-13	$PG P&G Declares Quarterly Dividend http://www.noodls.com/view/4A4B45AC40018636E91F09E97053CCF24E66F3B9Ã‚Â Ã¢â‚¬Â¦	$pg p&g declares quarterly dividend	$pg p&g declares quarterly dividend	0	neutral	0			26-abr-17	4	1	1	2	1	2	15.95	66.75952381	1	3	2		04/10/2012	69.379997		3	14	1													19/03/2012	67.209999	-0.040001	3	11.5	11	0.033333333		1	0
08-ene-13	Procter & Gamble (PG) says it's appointed Terry Lundgren, chairman, president and CEO of Macy's to its ... http://seekingalpha.com/n/g43nÃ‚Â $PG	procter & gamble (pg) says it's appointed terry lundgren, chairman, president and ceo of macy's to its ... $pg	procter & gamble (pg) says it's appointed terry lundgren, chairman, president and ceo of macy's to its ... $pg	0	neutral	0			29-abr-17	1	0	0	1	0	0	15.95	66.75952381	1	3	1		05/10/2012	69.629997		3	14	1													20/03/2012	67.209999	0	3	11.5	11	0		0	0
08-ene-13	Procter & Gamble names Macy's CEO Terry Lundgren to Board, replacing retiring member Johnathan Rodgers. [ $PG quote ] http://cnb.cx/11d0y7Y	procter & gamble names macy's ceo terry lundgren to board, replacing retiring member johnathan rodgers. [ $pg quote ]	procter & gamble names macy's ceo terry lundgren to board, replacing retiring member johnathan rodgers. [ $pg quote ]	0	neutral	0			03-may-17	1	0	1	0	0	0	15.95	66.75952381	0	2	1		08/10/2012	69.099998		3	14	1													21/03/2012	67.199997	-0.010002	3	11.5	11	0		0	0
07-ene-13	Crimson Tide turning Irish into Tide Pods, a la $PG	crimson tide turning irish into tide pods, a la $pg	crimson tide turning irish into tide pods, a la $pg	0	neutral	0			05-may-17	1	0	1	0	0	0	15.95	66.75952381	0	2	1		09/10/2012	68.699997		3	15	0													22/03/2012	67.519997	0.32	3	11.5	11	0		0	0
07-ene-13	Doug Kass Thinks Procter & Gamble Will Be The Next Megacap To Split Up http://stks.co/kIAaÃ‚Â $PG $MCD $TGT	doug kass thinks procter & gamble will be the next megacap to split up $pg $mcd $tgt	doug kass thinks procter & gamble will be the next megacap to split up $pg $mcd $tgt	0	neutral	0			10-may-17	2	1	1	0	1	0	16.95	66.75952381	-1	1	1		10/10/2012	68.139999		3	15	0													23/03/2012	67.43	-0.089997	3	11.5	11	0		0	0
07-ene-13	How Tide (aka liquid gold) has become an ad hoc street currency: http://nym.ag/109QayiÃ‚Â $PG	how tide (aka liquid gold) has become an ad hoc street currency: $pg	how tide (aka liquid gold) has become an ad hoc street currency: $pg	0	neutral	0			14-may-17	1	0	1	0	0	0	16.95	66.75952381	0	2	1		11/10/2012	68		3	15	0													24/03/2012	67.43	0	3	11.5	11	0		0	0
07-ene-13	$PG short back on	$pg short back on	$pg short back on	0.15	neutral	0			17-may-17	3	0	2	1	0	0.5	16.95	67.25952381	0	2	2		12/10/2012	67.940002		3	15	0													25/03/2012	67.43	0	3	11.5	11	0		0	0
05-ene-13	Market Monitor: Edward Jones strategist highlights $PG, $QCOM, and $ABT VIDEO: http://www.nbr.com/videos/video/2073610119001Ã‚Â Ã¢â‚¬Â¦@bizrpt	market monitor: edward jones strategist highlights $pg, $qcom, and $abt video:	market monitor: edward jones strategist highlights $pg, $qcom, and $abt video:	0	neutral	0			20-may-17	1	0	0	1	0	0	16.95	67.25952381	1	3	1		15/10/2012	68.709999		3	15	0													26/03/2012	67.459999	0.029999	3	11.5	11	0		1	0
03-ene-13	Schizo-Well Fargo? Bank Has Two Market Gurus Ã¢â‚¬â€œ Two Very Different 2013 Predictions http://stks.co/fIO1Ã‚Â $WFC $HON $KO $PG $SO $PFE	schizo-well fargo? bank has two market gurus two very different 2013 predictions $wfc $hon $ko $pg $so $pfe	schizo-well fargo? bank has two market gurus two very different 2013 predictions $wfc $hon $ko $pg $so $pfe	0.78	neutral	0			25-may-17	1	0	1	0	0	0	16.95	67.25952381	0	2	1		16/10/2012	69		3	15	0													27/03/2012	67.150002	-0.309997	3	11.5	11	0		0	0
03-ene-13	Consumer Staples Etfs For Lower Volatility $CL $KO $LVS $MO $NSRGF $PG $PM $SPLS $WMT: Consumer staples companie... http://bit.ly/X3dIzu	consumer staples etfs for lower volatility $cl $ko $lvs $mo $nsrgf $pg $pm $spls $wmt: consumer staples companie...	consumer staples etfs for lower volatility $cl $ko $lvs $mo $nsrgf $pg $pm $spls $wmt: consumer staples companie...	0	neutral	0			26-may-17	1	0	1	0	0	0	16.95	67.25952381	0	2	1		17/10/2012	69.470001		3	15	0													28/03/2012	67.190002	0.04	3	11.5	11	0		0	0
03-ene-13	$COST $PM $CVS $KO $CL $WMT $PG $PEP, Costco has the strongest trend, $PM the second... http://stks.co/kHr3	$cost $pm $cvs $ko $cl $wmt $pg $pep, costco has the strongest trend, $pm the second...	$cost $pm $cvs $ko $cl $wmt $pg $pep, costco has the strongest trend, $pm the second...	0	neutral	0			27-may-17	1	0	1	0	0	0	16.95	67.25952381	0	2	1		18/10/2012	69.470001		3	15	0													29/03/2012	67.010002	-0.18	3	11.5	11	0		0	0
03-ene-13	Buffett Style Valuation Of The Procter & Gamble Co. http://seekingalpha.com/a/nf7lÃ‚Â $PG	buffett style valuation of the procter & gamble co. $pg	buffett style valuation of the procter & gamble co. $pg	0	neutral	0			30-may-17	1	0	1	0	0	0	16.95	67.25952381	0	2	1		19/10/2012	68.57		3	15	0													30/03/2012	67.209999	0.199997	3	11.5	11	0		0	0
03-ene-13	5 Up-and-Coming Retailers to Watch This Year $FB $GOOG $PG $MHP $GS http://shar.es/4m90JÃ‚Â via @minyanville	5 up-and-coming retailers to watch this year $fb $goog $pg $mhp $gs via @minyanville	5 up-and-coming retailers to watch this year $fb $goog $pg $mhp $gs via @minyanville	0	neutral	0			16-jun-17	1	0	1	0	0	0	16.95	67.25952381	0	2	1		22/10/2012	68.5		3	15	0													31/03/2012	67.209999	0	3	11.5	11	0		0	0
03-ene-13	Taxes Are Going Up: When Can You Retire Now? http://seekingalpha.com/a/nesvÃ‚Â $INTC $JNJ $KO $PG $TIP $WMT $XOM	taxes are going up: when can you retire now? $intc $jnj $ko $pg $tip $wmt $xom	taxes are going up: when can you retire now? $intc $jnj $ko $pg $tip $wmt $xom	0	neutral	0			17-jul-17	8	1	5	2	0.2	0.4	17.15	67.65952381	0	2	5		23/10/2012	67.440002		3	15	0													01/04/2012	67.209999	0	3	11.5	11	0		0	0
02-ene-13	5 Dividend Stocks You Can Hold Forever. $JNJ, $KO, $WAG, $PG, $XOM. RT. http://www.streetauthority.com/growth-investing/5-dividend-stocks-you-can-hold-forever-459793Ã‚Â Ã¢â‚¬Â¦	5 dividend stocks you can hold forever. $jnj, $ko, $wag, $pg, $xom. rt.	5 dividend stocks you can hold forever. $jnj, $ko, $wag, $pg, $xom. rt.	0	neutral	0			18-jul-17	1	1	0	0	0	0	17.15	67.65952381	-1	1	1		24/10/2012	68.080002		3	15	0													02/04/2012	67.559998	0.349999	3	11.5	11	0		0	0
02-ene-13	Emerging Markets Trim Gillette's Profit Margins http://tref.is/X0MpWqÃ‚Â by Trefis Team $PG $UL $CL	emerging markets trim gillette's profit margins by trefis team $pg $ul $cl	emerging markets trim gillette's profit margins by trefis team $pg $ul $cl	0	neutral	0			20-jul-17	1	0	1	0	0	0	17.15	67.65952381	0	2	1		25/10/2012	70.07		3	15.33333333	0													03/04/2012	67.089996	-0.470002	3	11.5	11	0		0	0
02-ene-13	$PG - The Procter Stock Analysis - bullish stochastic crossover - http://www.traderscreener.com/stocks/nyse-PG.aspxÃ‚Â Ã¢â‚¬Â¦	$pg - the procter stock analysis - bullish stochastic crossover -	$pg - the procter stock analysis - bullish stochastic crossover -	0	neutral	0			21-jul-17	1	0	0	1	0	0	17.15	67.65952381	1	3	1		26/10/2012	69.440002		3	15.33333333	0													04/04/2012	67.260002	0.170006	3	11.5	11	0		0	0
02-ene-13	Selling into this ramp! Sold $PG $AVP $CSX this am. Will buy back on weakness. Short term acct is 95% cash. Waiting on pullback	selling into this ramp! sold $pg $avp $csx this am. will buy back on weakness. short term acct is 95% cash. waiting on pullback	selling into this ramp! sold $pg $avp $csx this am. will buy back on weakness. short term acct is 95% cash. waiting on pullback	0.15	neutral	0			25-jul-17	1	0	0	1	0	0	17.15	67.65952381	1	3	1		31/10/2012	69.239998		3	15.33333333	0													05/04/2012	67.309998	0.049996	3	11.5	11	0		0	0
02-ene-13	$PG - Walgreens Hosts Ã¢â‚¬Å“Night at the WÃ¢â‚¬ï¿½ Events Nationwide on/enero/10 http://uk.advfn.com/news/BW/2013/article/55658582?xref=newsalerttweetÃ‚Â Ã¢â‚¬Â¦	$pg - walgreens hosts night at the w events nationwide on/enero/10	$pg - walgreens hosts night at the w events nationwide on/enero/10	0	neutral	0			26-jul-17	1	0	1	0	0	0	17.15	67.65952381	0	2	1		01/11/2012	69.25		3	15.33333333	0													06/04/2012	67.309998	0	3	11.5	11	0		0	0
01-nov-12	Todays strength in defensive consumer staples should be a cautionary sign. (PG PEP CL CLX etc) $PG	todays strength in defensive consumer staples should be a cautionary sign. (pg pep cl clx etc) $pg	todays strength in defensive consumer staples should be a cautionary sign. (pg pep cl clx etc) $pg	0	neutral	0			27-jul-17	5	0	3	2	0	0.666666667	17.15	68.32619048	0	2	3		02/11/2012	69.190002		3	15.33333333	0													07/04/2012	67.309998	0	3	11.5	11	0		0	0
25-oct-12	Procter & Gamble 1Q EPS $1.06 vs $0.96 est, sales $20.7B inline w/ est, reaffirms forecast...sees 2Q sales +/- 1% $$ $PG	procter & gamble 1q eps $1.06 vs $0.96 est, sales $20.7b inline w/ est, reaffirms forecast...sees 2q sales +/- 1% $$ $pg	procter & gamble 1q eps $1.06 vs $0.96 est, sales $20.7b inline w/ est, reaffirms forecast...sees 2q sales +/- 1% $$ $pg	0	neutral	0			03-ago-17	1	0	0	1	0	0	17.15	68.32619048	1	3	1		05/11/2012	68.669998		3	15.33333333	0													08/04/2012	67.309998	0	3	11.5	11	0		0	0
25-oct-12	I thought $PG was supposed to be grandma stock. Look at these gap lowers and gap highs. pic.twitter.com/XYuXvcbw	i thought $pg was supposed to be grandma stock. look at these gap lowers and gap highs. pic.twitter.com/xyuxvcbw	i thought $pg was supposed to be grandma stock. look at these gap lowers and gap highs. pic.twitter.com/xyuxvcbw	0	neutral	0			14-ago-17	1	0	0	1	0	0	17.15	68.32619048	1	3	1		06/11/2012	68.93		3	15.33333333	0													09/04/2012	66.809998	-0.5	3	11.5	11	0		0	0
26-dic-12	A Growth ETF for 2013: http://stks.co/eGyAÃ‚Â $AAPL $AMZN $IVV $IVW $JNJ $PG $VUG $XOM	a growth etf for 2013: $aapl $amzn $ivv $ivw $jnj $pg $vug $xom	a growth etf for 2013: $aapl $amzn $ivv $ivw $jnj $pg $vug $xom	0	neutral	0			29-ago-17	1	0	1	0	0	0	17.15	68.32619048	0	2	1		07/11/2012	68.059998		3	15.33333333	0													10/04/2012	66.349998	-0.46	3	11.5	11	0		0	0
26-nov-12	Future Buying Opportunity In Dividend Stocks http://seekingalpha.com/a/a11jÃ‚Â $KO $MO $PEP $PG $WMT	future buying opportunity in dividend stocks $ko $mo $pep $pg $wmt	future buying opportunity in dividend stocks $ko $mo $pep $pg $wmt	0.125	neutral	0			06-sep-17	1	0	1	0	0	0	17.15	68.32619048	0	2	1		08/11/2012	66.910004		3	15.33333333	0													11/04/2012	66.440002	0.090004	3	11.5	11	0		0	0
29-oct-12	P&G CEO talks exclusively to Fortune about shareholder fight, succession plans, his role. $PG http://bit.ly/UZd87O	p&g ceo talks exclusively to fortune about shareholder fight, succession plans, his role. $pg	p&g ceo talks exclusively to fortune about shareholder fight, succession plans, his role. $pg	0	neutral	0			07-sep-17	1	0	1	0	0	0	17.15	68.32619048	0	2	1		09/11/2012	67.010002		3	15.33333333	0													12/04/2012	66.089996	-0.350006	3	11.5	11	0		0	0
25-oct-12	Procter & GambleÃ¢â‚¬â„¢s core fiscal 1Q EPS topped expectations. $PG is up 2.8%. http://fxn.ws/Ti17bJ	procter & gambles core fiscal 1q eps topped expectations. $pg is up 2.8%.	procter & gambles core fiscal 1q eps topped expectations. $pg is up 2.8%.	0	neutral	0			08-sep-17	1	0	1	0	0	0	17.15	68.32619048	0	2	1		12/11/2012	67.080002		3	15.33333333	0													13/04/2012	65.809998	-0.279998	3	11.5	11	0		0	0
25-oct-12	RT @jimcramer: $PG and McDonald are back and yes i am fired up about it	rt @jimcramer: $pg and mcdonald are back and yes i am fired up about it	rt @jimcramer: $pg and mcdonald are back and yes i am fired up about it	0	neutral	0			10-sep-17	1	0	1	0	0	0	17.15	68.32619048	0	2	1		13/11/2012	66.849998		3	15.33333333	0													14/04/2012	65.809998	0	3	11.5	11	0		0	0
25-oct-12	10 Things You Need To Know Before The Opening Bell $AAPL $PG $ZNGA $CS $SPY $DIA by @mamtabadkarhttp://read.bi/QHMjAH	10 things you need to know before the opening bell $aapl $pg $znga $cs $spy $dia by @mamtabadkar	10 things you need to know before the opening bell $aapl $pg $znga $cs $spy $dia by @mamtabadkar	0	neutral	0			11-sep-17	4	0	1	3	0	3	17.15	71.32619048	1	3	3		14/11/2012	66.529999		3	15.33333333	0													15/04/2012	65.809998	0	3	11.5	11	0		0	0
15-oct-12	Procter & Gamble Is Severely Overvalued http://seekingalpha.com/a/jrh3Ã‚Â $PG the move to "basic" products in 2009 a disaster! http://bit.ly/OLcJ4W	procter & gamble is severely overvalued $pg the move to "basic" products in 2009 a disaster!	procter & gamble is severely overvalued $pg the move to "basic" products in 2009 a disaster!	0.125	neutral	0			12-sep-17	1	0	1	0	0	0	17.15	71.32619048	0	2	1		15/11/2012	66.32		3	15.33333333	-1													16/04/2012	66.779999	0.970001	3	11.5	11	0		0	0
13-oct-12	Procter & Gamble Is Severely Overvalued http://seekingalpha.com/a/jrh3Ã‚Â $PG	procter & gamble is severely overvalued $pg	procter & gamble is severely overvalued $pg	0	neutral	0			19-sep-17	3	1	2	0	0.5	0	17.65	71.32619048	0	2	2		16/11/2012	66.82		3	15.33333333	1													17/04/2012	67.019997	0.239998	3	11.5	11	0		0	0
09-oct-12	What did our CEO say at today's $PG Shareholder Meeting? http://news.pg.com/blog/bob-mcdonald/mcdonald-tells-shareholders-plan-decisive-simple-and-focusedÃ‚Â Ã¢â‚¬Â¦	what did our ceo say at today's $pg shareholder meeting?	what did our ceo say at today's $pg shareholder meeting?	0	neutral	0			20-sep-17	3	0	0	3	0	0	17.65	71.32619048	1	3	3		19/11/2012	67.919998		3	15.33333333	1													18/04/2012	66.75	-0.269997	3	11.5	11	0		0	0
22-ago-12	Cramer: Why This Stock Has Room to Run http://cnbc.com/id/48756147Ã‚Â $EL $IFF $KO $PG $UN #CorporateLeaders #StockPicks #StockMarket	cramer: why this stock has room to run $el $iff $ko $pg $un #corporateleaders #stockpicks #stockmarket	cramer: why this stock has room to run $el $iff $ko $pg $un #corporateleaders #stockpicks #stockmarket	0	neutral	0			21-sep-17	3	1	1	1	1	1	18.65	72.32619048	-1	1	1		20/11/2012	68.300003		3	15.33333333	1													19/04/2012	66.57	-0.18	3	11.5	11	0		0	0
14-ago-12	Buffett's Berkshire slashes stock holdings http://yhoo.it/TCXtaYÃ‚Â $JNJ $PG $KFT $INTC $GE $BRK-A $BRK-B	buffett's berkshire slashes stock holdings $jnj $pg $kft $intc $ge $brk-a $brk-b	buffett's berkshire slashes stock holdings $jnj $pg $kft $intc $ge $brk-a $brk-b	0	neutral	0			22-sep-17	5	1	3	1	0.333333333	0.333333333	18.98333333	72.65952381	0	2	3		21/11/2012	68.470001		3	15.33333333	1													20/04/2012	67.510002	0.940002	3	11.5	11	0		1	0
03-ago-12	Procter & Gamble posts quarterly profit, plans buybacks http://yhoo.it/PJsKV3Ã‚Â $PG	procter & gamble posts quarterly profit, plans buybacks $pg	procter & gamble posts quarterly profit, plans buybacks $pg	0	neutral	0			24-sep-17	1	0	1	0	0	0	18.98333333	72.65952381	0	2	1		23/11/2012	69.589996		3	15.33333333	1													21/04/2012	67.510002	0	3	11.5	12	0.15		1	0
03-ago-12	All about #Jobs on @SquawkCNBC, #knighttrading fallout, $PG CFO Moeller @Stocktwits CEO on "hijacking" of the $ sign. Jobs report at 8:30!	all about #jobs on @squawkcnbc, #knighttrading fallout, $pg cfo moeller @stocktwits ceo on "hijacking" of the $ sign. jobs report at 8:30!	all about #jobs on @squawkcnbc, #knighttrading fallout, $pg cfo moeller @stocktwits ceo on "hijacking" of the $ sign. jobs report at 8:30!	0	neutral	0			25-sep-17	2	0	0	2	0	0	18.98333333	72.65952381	1	3	2		26/11/2012	69.480003		3	15.33333333	0													22/04/2012	67.510002	0	3	11.5	12	0		0	0
26-jul-12	P&G Family Home helps #Olympic families stay connected. Follow @ProcterGamble (#NYSE $PG) to connect with #PGOlympics! http://on.fb.me/OlEBf2	p&g family home helps #olympic families stay connected. follow @proctergamble (#nyse $pg) to connect with #pgolympics!	p&g family home helps #olympic families stay connected. follow @proctergamble (#nyse $pg) to connect with #pgolympics!	0	neutral	0			26-sep-17	1	0	1	0	0	0	18.98333333	72.65952381	0	2	1		27/11/2012	68.989998		3	15.33333333	0													23/04/2012	66.650002	-0.86	3	11.5	12	0		0	0
16-jul-12	10 Things You Need To Know Before The Opening Bell $PG $V $MC $MS $GS $GSK $HGSI $C by @ericgplatthttp://read.bi/NCQzNg	10 things you need to know before the opening bell $pg $v $mc $ms $gs $gsk $hgsi $c by @ericgplatt	10 things you need to know before the opening bell $pg $v $mc $ms $gs $gsk $hgsi $c by @ericgplatt	0	neutral	0			27-sep-17	6	0	4	2	0	0.5	18.98333333	73.15952381	0	2	4		28/11/2012	69.440002		3	15.33333333	0													24/04/2012	67	0.349998	3	11.5	12	0		0	0
13-jul-12	#Brands That Last http://bit.ly/NJcTIKÃ‚Â http://bit.ly/NJd1YBÃ‚Â http://bit.ly/NJdsCeÃ‚Â $KO $RIMM $PG $SBUX @baron_manett Matt Kelly Paul Reilly	#brands that last $ko $rimm $pg $sbux @baron_manett matt kelly paul reilly	#brands that last $ko $rimm $pg $sbux @baron_manett matt kelly paul reilly	0.066666667	neutral	0			28-sep-17	1	0	1	0	0	0	18.98333333	73.15952381	0	2	1		29/11/2012	69.5		3	15.33333333	0													25/04/2012	66.889999	-0.110001	3	11.5	12	-0.025		1	0
12-jul-12	You gotta pay attn when an activist like Bill Ackman gets involved in a stock...FTC clears him to take stake $$ $PG pic.twitter.com/2tWle0kQ	you gotta pay attn when an activist like bill ackman gets involved in a stock...ftc clears him to take stake $$ $pg pic.twitter.com/2twle0kq	you gotta pay attn when an activist like bill ackman gets involved in a stock...ftc clears him to take stake $$ $pg pic.twitter.com/2twle0kq	0	neutral	0			03-oct-17	1	0	1	0	0	0	18.98333333	73.15952381	0	2	1		30/11/2012	69.830002		3	15.33333333	0													26/04/2012	66.870003	-0.019996	3	11.5	12	0		0	0
30-abr-12	It Took About 30 Months For People To Give Up On P&G's Values-Based Strategy $PG by @twitofgushttp://read.bi/Jw3Qt7	it took about 30 months for people to give up on p&g's values-based strategy $pg by @twitofgus	it took about 30 months for people to give up on p&g's values-based strategy $pg by @twitofgus	0	neutral	0			06-oct-17	2	0	0	2	0	0	18.98333333	73.15952381	1	3	2		03/12/2012	69.580002		3	15.33333333	0													27/04/2012	64.440002	-2.430001	3	11.5	12	0		2	0
27-abr-12	Cramer's Stocks to Stay Away From http://bit.ly/IfddMeÃ‚Â $CELG $DECK $DNKN $F $PG $SBUX #CorporateLeaders #AlanMulally #Earnings	cramer's stocks to stay away from $celg $deck $dnkn $f $pg $sbux #corporateleaders #alanmulally #earnings	cramer's stocks to stay away from $celg $deck $dnkn $f $pg $sbux #corporateleaders #alanmulally #earnings	0	neutral	0			07-oct-17	1	0	1	0	0	0	18.98333333	73.15952381	0	2	1		04/12/2012	69.309998		3	15.33333333	0													28/04/2012	64.440002	0	3	11.5	12	0		0	0
27-abr-12	10 Things You Need To Know Before The Opening Bell $F $PG $AMZN $MRK by @ericgplatthttp://read.bi/Jr0ZBw	10 things you need to know before the opening bell $f $pg $amzn $mrk by @ericgplatt	10 things you need to know before the opening bell $f $pg $amzn $mrk by @ericgplatt	0	neutral	0			08-oct-17	1	0	0	1	0	0	18.98333333	73.15952381	1	3	1		05/12/2012	69.410004		3	15.33333333	0													29/04/2012	64.440002	0	3	11.5	12	0		0	0
20-abr-12	CramerÃ¢â‚¬â„¢s... http://bit.ly/JtsEBsÃ‚Â $AAPL $AMZN $BA $CAT $CELG $CLF $COP $DECK $IP $MMM $NFLX $PG $PNRA $T $TXN $VFC $VZ $WYN $XOM $ZNGA	cramers... $aapl $amzn $ba $cat $celg $clf $cop $deck $ip $mmm $nflx $pg $pnra $t $txn $vfc $vz $wyn $xom $znga	cramers... $aapl $amzn $ba $cat $celg $clf $cop $deck $ip $mmm $nflx $pg $pnra $t $txn $vfc $vz $wyn $xom $znga	0	neutral	0			10-oct-17	14	4	6	4	0.666666667	0.666666667	19.65	73.82619048	0	2	6		06/12/2012	69.949997		3	15.33333333	0													30/04/2012	63.639999	-0.800003	3	11.5	12	0		1	0
26-mar-12	Buffett is feeling bullish. Here's what he's buying: http://cnnmon.ie/H7uloSÃ‚Â $BRKA, $IBM, $INTC, $PG, $CRM	buffett is feeling bullish. here's what he's buying: $brka, $ibm, $intc, $pg, $crm	buffett is feeling bullish. here's what he's buying: $brka, $ibm, $intc, $pg, $crm	0	neutral	0			13-oct-17	1	0	1	0	0	0	19.65	73.82619048	0	2	1		07/12/2012	70.290001		3	15.33333333	0													01/05/2012	63.57	-0.069999	3	11.5	12	0		0	0
24-feb-12	This Chart Explains Why P&G Is Laying Off 5,700 People $PG by @Jim_Edwardshttp://read.bi/xPvfzC	this chart explains why p&g is laying off 5,700 people $pg by @jim_edwards	this chart explains why p&g is laying off 5,700 people $pg by @jim_edwards	0	neutral	0			14-oct-17	1	0	1	0	0	0	19.65	73.82619048	0	2	1		10/12/2012	70.220001		3	15.33333333	0													02/05/2012	63.98	0.41	3	11.5	12	0		0	0
15-feb-12	$PG gets an extra $300m for Pringles. Co will send thank you to $DMND execs once they know which prison to send it to. http://nyti.ms/y9ju2H	$pg gets an extra $300m for pringles. co will send thank you to $dmnd execs once they know which prison to send it to.	$pg gets an extra $300m for pringles. co will send thank you to $dmnd execs once they know which prison to send it to.	0.1	neutral	0			16-oct-17	1	0	1	0	0	0	19.65	73.82619048	0	2	1		11/12/2012	70.660004		3	15.33333333	0													03/05/2012	64.510002	0.530002	3	11.5	12	0		0	0
02-feb-12	Thursday 7atSeven: big global themes, the $FB filing analyzed and record low corporate bond yields. http://stks.co/2CocÃ‚Â $PG $IBM $UNG $VXX	thursday 7atseven: big global themes, the $fb filing analyzed and record low corporate bond yields. $pg $ibm $ung $vxx	thursday 7atseven: big global themes, the $fb filing analyzed and record low corporate bond yields. $pg $ibm $ung $vxx	0.1	neutral	0			20-oct-17	3	0	3	0	0	0	19.65	73.82619048	0	2	3		12/12/2012	70.760002		3	15.33333333	0													04/05/2012	64.279999	-0.230003	3	11.5	12	0		0	0
01-feb-12	Thursday links: hedging on hedge funds, dollar-weighted returns and learning to code. http://stks.co/2C83Ã‚Â $FB $PG $AAPL $NFLX $JNS	thursday links: hedging on hedge funds, dollar-weighted returns and learning to code. $fb $pg $aapl $nflx $jns	thursday links: hedging on hedge funds, dollar-weighted returns and learning to code. $fb $pg $aapl $nflx $jns	0	neutral	0			01-nov-17	1	0	0	1	0	0	19.65	73.82619048	1	3	1		13/12/2012	70.129997		3	15.33333333	-1													05/05/2012	64.279999	0	3	11.5	12	0		0	0
20-ene-12	Cramer's Earnings-Loaded... http://bit.ly/vYXmeFÃ‚Â $AAPL $ABT $BA $CAT $COP $DD $GOOG $HAL $HON $KMB $MCD $MMM $MO $NU $OXY $PG $SBUX $TXN	cramer's earnings-loaded... $aapl $abt $ba $cat $cop $dd $goog $hal $hon $kmb $mcd $mmm $mo $nu $oxy $pg $sbux $txn	cramer's earnings-loaded... $aapl $abt $ba $cat $cop $dd $goog $hal $hon $kmb $mcd $mmm $mo $nu $oxy $pg $sbux $txn	0	neutral	0			07-nov-17	2	0	2	0	0	0	19.65	73.82619048	0	2	2		14/12/2012	69.93		3	15.33333333	1													06/05/2012	64.279999	0	3	11.5	12	0		0	0
20-ene-12	Economy Could Steer Stocks with Europe, Fed in Rearview Mirror http://bit.ly/zLrGELÃ‚Â $AAPL $BA $MCD $PG #Earnings #InvestmentStrategy	economy could steer stocks with europe, fed in rearview mirror $aapl $ba $mcd $pg #earnings #investmentstrategy	economy could steer stocks with europe, fed in rearview mirror $aapl $ba $mcd $pg #earnings #investmentstrategy	0	neutral	0			10-nov-17	1	0	1	0	0	0	19.65	73.82619048	0	2	1		17/12/2012	69.93		3	15.33333333	1													07/05/2012	64.25	-0.029999	3	11.5	12	0		0	0
20-ene-12	Big week coming: Earnings from $MCD $AAPL $DD $JNJ $TRV $VZ $BA $UTX $PG $F $NFLX $ZNGA $YHOO. Plus Q4 GDP #Fed meeting & #SOTU. Stay tuned.	big week coming: earnings from $mcd $aapl $dd $jnj $trv $vz $ba $utx $pg $f $nflx $znga $yhoo. plus q4 gdp #fed meeting & #sotu. stay tuned.	big week coming: earnings from $mcd $aapl $dd $jnj $trv $vz $ba $utx $pg $f $nflx $znga $yhoo. plus q4 gdp #fed meeting & #sotu. stay tuned.	0.1	neutral	0			13-nov-17	1	0	0	1	0	0	19.65	73.82619048	1	3	1		18/12/2012	69.970001		3	15.33333333	1													08/05/2012	64.160004	-0.089996	3	11.5	12	0		0	0
20-ene-12	Ticker mania! Lots of earnings next week. @CNNMoney will be covering $AAPL $T $F $VZ $NFLX $YHOO. Also on tap? $BA $CAT $MCD $SBUX $JNJ $PG	ticker mania! lots of earnings next week. @cnnmoney will be covering $aapl $t $f $vz $nflx $yhoo. also on tap? $ba $cat $mcd $sbux $jnj $pg	ticker mania! lots of earnings next week. @cnnmoney will be covering $aapl $t $f $vz $nflx $yhoo. also on tap? $ba $cat $mcd $sbux $jnj $pg	0	neutral	0			14-nov-17	1	0	0	1	0	0	19.65	73.82619048	1	3	1		19/12/2012	69.339996		3	15.33333333	1													09/05/2012	63.669998	-0.490006	3	11.5	12	0		0	0
19-ene-12	$PG P&G Beauty Partners with Alicia Sacramone, Beijing 2008 Olympic... http://www.noodls.com/view/789B035C217E6B8C4AD391F275BAF6A02EBE35EAÃ‚Â Ã¢â‚¬Â¦	$pg p&g beauty partners with alicia sacramone, beijing 2008 olympic...	$pg p&g beauty partners with alicia sacramone, beijing 2008 olympic...	0	neutral	0			15-nov-17	7	1	2	4	0.5	2	20.15	75.82619048	1	3	4		20/12/2012	69.82		3	15.33333333	1													10/05/2012	64.139999	0.470001	3	11.5	11	-0.155555556		1	1
18-ene-12	What Moves Did David Einhorn Make in the Fourth Quarter? http://wll.st/zrujmiÃ‚Â $GMCR $VXX $PG $DELL $FSLR $DMND $BDX $CVS $XRX $BRKA	what moves did david einhorn make in the fourth quarter? $gmcr $vxx $pg $dell $fslr $dmnd $bdx $cvs $xrx $brka	what moves did david einhorn make in the fourth quarter? $gmcr $vxx $pg $dell $fslr $dmnd $bdx $cvs $xrx $brka	0	neutral	0			16-nov-17	1	0	1	0	0	0	20.15	75.82619048	0	2	1		21/12/2012	68.720001		3	15.33333333	1													11/05/2012	63.68	-0.459999	3	11.5	11	0		0	0
18-ene-12	Biggest $PG Gillette innovation since Fusion ProGlide is for guys who want to keep facial hair (well, some of it) http://reut.rs/x3tO8U	biggest $pg gillette innovation since fusion proglide is for guys who want to keep facial hair (well, some of it)	biggest $pg gillette innovation since fusion proglide is for guys who want to keep facial hair (well, some of it)	0	neutral	0			17-nov-17	1	0	1	0	0	0	20.15	75.82619048	0	2	1		24/12/2012	68.519997		3	15.33333333	1													12/05/2012	63.68	0	3	11.5	11	0		0	0
17-ene-12	$PG http://DonateMyDress.orgÃ‚Â Names Victoria Justice as Official Celebrity... http://www.noodls.com/view/6B3ACE5FD7F97BAE60220DEBF66683A5DD481348Ã‚Â Ã¢â‚¬Â¦	$pg names victoria justice as official celebrity...	$pg names victoria justice as official celebrity...	0	neutral	0			22-nov-17	1	1	0	0	0	0	20.15	75.82619048	-1	1	1		26/12/2012	68		3	15.33333333	0													13/05/2012	63.68	0	3	11.5	11	0		0	0
06-ene-12	Prosecutors Allege Gupta Told Rajaratnam About $PG Sale of Folgers: Prosecutors in the Rajat Gupta case said in ... http://bit.ly/w0qHKn	prosecutors allege gupta told rajaratnam about $pg sale of folgers: prosecutors in the rajat gupta case said in ...	prosecutors allege gupta told rajaratnam about $pg sale of folgers: prosecutors in the rajat gupta case said in ...	0	neutral	0			04-dic-17	1	0	0	1	0	0	20.15	75.82619048	1	3	1		27/12/2012	67.970001		3	15.33333333	0													14/05/2012	63.580002	-0.099998	3	11.5	11	0		0	0
05-ene-12	Covered Call Strategy With The Dogs Of The Dow http://seekingalpha.com/a/6t42Ã‚Â $GE $INTC $JNJ $MRK $PFE $PG $KFT	covered call strategy with the dogs of the dow $ge $intc $jnj $mrk $pfe $pg $kft	covered call strategy with the dogs of the dow $ge $intc $jnj $mrk $pfe $pg $kft	0	neutral	0			06-dic-17	1	0	1	0	0	0	20.15	75.82619048	0	2	1		28/12/2012	67.150002		3	15.33333333	0													15/05/2012	63.720001	0.139999	3	11.5	11	0		0	0
05-ene-12	Primetime TV... http://bit.ly/xx4JfSÃ‚Â $CMCSK $COST $DIS $DOW $DPS $DTV $F $GM $KO $NWS $PEP $PG $SAM $SHLD $SNE $T $TSG $TSN $UA $WWY	primetime tv... $cmcsk $cost $dis $dow $dps $dtv $f $gm $ko $nws $pep $pg $sam $shld $sne $t $tsg $tsn $ua $wwy	primetime tv... $cmcsk $cost $dis $dow $dps $dtv $f $gm $ko $nws $pep $pg $sam $shld $sne $t $tsg $tsn $ua $wwy	0	neutral	0			07-dic-17	1	0	0	1	0	0	20.15	75.82619048	1	3	1		31/12/2012	67.889999		3	15.33333333	1													16/05/2012	64.290001	0.57	3	11.5	11	0		0	0
05-ene-12	$PG Hall of Fame Coach JOHN MADDEN Launches Voting for Third Annual... http://www.noodls.com/view/90688091F11838E46ECF2A1386B849871DAA099CÃ‚Â Ã¢â‚¬Â¦	$pg hall of fame coach john madden launches voting for third annual...	$pg hall of fame coach john madden launches voting for third annual...	0	neutral	0			10-dic-17	1	0	1	0	0	0	20.15	75.82619048	0	2	1		02/01/2013	69.389999		3.166666667	15.5	0													17/05/2012	63.959999	-0.330002	3	11.5	11	0		0	0
05-ene-12	$PG P&G to Webcast Discussion of Second Quarter 2011/12 Earnings... http://www.noodls.com/view/24D4DE8444A6BF44DE5CEFB1B68AAAE0CF9826A2Ã‚Â Ã¢â‚¬Â¦	$pg p&g to webcast discussion of second quarter 2011/12 earnings...	$pg p&g to webcast discussion of second quarter 2011/12 earnings...	0	neutral	0			11-dic-17	1	0	0	1	0	0	20.15	75.82619048	1	3	1		03/01/2013	68.949997		3.166666667	16	0													18/05/2012	63.52	-0.439999	3	11.5	11	0		0	0
03-ene-12	RT @gtlackey RS Mover: 20pts 5days $LEAP $WFT $FCX $APX $BIIB $CL $MO $SO $PG $AMT $$ $STUDY $SPY http://chart.ly/pdlkqao	rt @gtlackey rs mover: 20pts 5days $leap $wft $fcx $apx $biib $cl $mo $so $pg $amt $$ $study $spy	rt @gtlackey rs mover: 20pts 5days $leap $wft $fcx $apx $biib $cl $mo $so $pg $amt $$ $study $spy	0	neutral	0			16-dic-17	2	0	0	2	0	0	20.15	75.82619048	1	3	2		04/01/2013	69.089996		3.166666667	16	0													19/05/2012	63.52	0	3	11.5	11	0		0	0
03-ene-12	$PG: Downgraded from Buy to Neutral - Buckingham Research Group	$pg: downgraded from buy to neutral - buckingham research group	$pg: downgraded from buy to neutral - buckingham research group	0	neutral	0			18-dic-17	1	0	1	0	0	0	20.15	75.82619048	0	2	1		07/01/2013	68.620003		3.166666667	16	0													20/05/2012	63.52	0	3	11.5	11	0		0	0
02-ene-12	The 2012 Dividend Aristocrats: 3-5 decades of yearly div increases http://www.istockanalyst.com/finance/story/5606741/the-2012-dividend-aristocratsÃ‚Â Ã¢â‚¬Â¦ $PG $MMM $JNJ $KO $ABT $WMT $CLX $MCD #esg #sri #csr	the 2012 dividend aristocrats: 3-5 decades of yearly div increases $pg $mmm $jnj $ko $abt $wmt $clx $mcd #esg #sri #csr	the 2012 dividend aristocrats: 3-5 decades of yearly div increases $pg $mmm $jnj $ko $abt $wmt $clx $mcd #esg #sri #csr	0	neutral	0			24-dic-17	1	0	0	1	0	0	20.15	75.82619048	1	3	1		08/01/2013	68.510002		3.416666667	16	0													21/05/2012	63.389999	-0.130001	3	11.5	11	0		0	0
31-dic-11	RT @EarningsReports - Check out the upcoming #earnings annoucements $TRV , $CAT , $MSFT , $HPQ , $PG #TFB http://brokerz.com/_0gdD/	rt @earningsreports - check out the upcoming #earnings annoucements $trv , $cat , $msft , $hpq , $pg #tfb	rt @earningsreports - check out the upcoming #earnings annoucements $trv , $cat , $msft , $hpq , $pg #tfb	0	neutral	0			26-dic-17	1	0	0	1	0	0	20.15	75.82619048	1	3	1		09/01/2013	68.879997		3.916666667	17	0													22/05/2012	63.150002	-0.239997	3	11.5	11	0		0	0
12-dic-11	$PG says committed to $DMND deal: BloombergÃ¢â‚¬ï¿½	$pg says committed to $dmnd deal: bloomberg	$pg says committed to $dmnd deal: bloomberg	0	neutral	0			27-dic-17	1	0	1	0	0	0	20.15	75.82619048	0	2	1		10/01/2013	69.269997		3.916666667	17	0													23/05/2012	62.389999	-0.760003	3	11.5	11	0		0	0
16-dic-11	U.S. Moves Toward Banning Photoshop In Cosmetics Ads $PG by @Jim_Edwardshttp://read.bi/sUORvs	you.s. moves toward banning photoshop in cosmetics ads $pg by @jim_edwards	you.s. moves toward banning photoshop in cosmetics ads $pg by @jim_edwards	0	neutral	0			28-dic-17	1	0	0	1	0	0	20.15	75.82619048	1	3	1		11/01/2013	69.220001		3.916666667	17	-1													24/05/2012	62.57	0.180001	3	11.5	11	0		0	0
23-nov-11	$DMND $PG Spokesperson: Both P&G and Diamond Foods Remain Committed to Bringing Pringles Deal to a Close	$dmnd $pg spokesperson: both p&g and diamond foods remain committed to bringing pringles deal to a close	$dmnd $pg spokesperson: both p&g and diamond foods remain committed to bringing pringles deal to a close	0	neutral	0			29-dic-17	2	0	1	1	0	1	20.15	76.82619048	0	2	1		14/01/2013	69.629997		3.916666667	17	-1													25/05/2012	62.490002	-0.079998	3	11.5	11	0		0	0
27-oct-11	10 Things You Need To Know Before The Opening Bell $XOM $PG $V $FNM $FRE by @ericgplatthttp://read.bi/vRQIhr	10 things you need to know before the opening bell $xom $pg $v $fnm $fre by @ericgplatt	10 things you need to know before the opening bell $xom $pg $v $fnm $fre by @ericgplatt	0	neutral	0																15/01/2013	69.879997		3.916666667	17	-1													26/05/2012	62.490002	0	3	11.5	11	0		0	0
17-oct-11	Wall Street Coverage: Upgrades and Downgrades http://yhoo.it/qGK0PRÃ‚Â $TIF $PG $CAT $AAPL $AA	wall street coverage: upgrades and downgrades $tif $pg $cat $aapl $aa	wall street coverage: upgrades and downgrades $tif $pg $cat $aapl $aa	0	neutral	0																16/01/2013	69.339996		3.916666667	17	-1													27/05/2012	62.490002	0	3	11.5	11	0		0	0
24-sep-11	The Hourglass Consumer Theory: Why P&G, Saks, And Heinz Are Now Ignoring The Middle Class $PG by @AimeeGroth http://read.bi/noxioG	the hourglass consumer theory: why p&g, saks, and heinz are now ignoring the middle class $pg by @aimeegroth	the hourglass consumer theory: why p&g, saks, and heinz are now ignoring the middle class $pg by @aimeegroth	0	neutral	0																17/01/2013	69.669998		3.916666667	17	-1													28/05/2012	62.490002	0	3	11.5	11	0		0	0
19-sep-11	The Rationing of America: http://stks.co/GmH via @TalentedBlonde $PG $KO $WMT $HNZ $TIF $BRBY $LVMH $MCD	the rationing of america: via @talentedblonde $pg $ko $wmt $hnz $tif $brby $lvmh $mcd	the rationing of america: via @talentedblonde $pg $ko $wmt $hnz $tif $brby $lvmh $mcd	0	neutral	0																18/01/2013	69.940002		3.916666667	17	1													29/05/2012	62.950001	0.459999	3	11.5	11	0		0	0
11-ago-11	Donald Trump Has Been Buying Blue Chips Like Hotcakes $BAC $C $JNJ $PG $INTC $CAT by @vincent_trivett http://read.bi/ob1ehI	donald trump has been buying blue chips like hotcakes $bac $c $jnj $pg $intc $cat by @vincent_trivett	donald trump has been buying blue chips like hotcakes $bac $c $jnj $pg $intc $cat by @vincent_trivett	0.1	neutral	0																22/01/2013	69.949997		3.916666667	17	1													30/05/2012	62.32	-0.630001	3	11.5	11	0		0	0
09-ago-11	Goldman Hedge Fund VIP worksheet http://stk.ly/nLuZAq $SSCC $AAPL $GOOG $V $BIDU $MSFT $M $JNJ $NOV $HAL $CHK $SLB $PG $WMT $LSTZA	goldman hedge fund vip worksheet $sscc $aapl $goog $v $bidu $msft $m $jnj $nov $hal $chk $slb $pg $wmt $lstza	goldman hedge fund vip worksheet $sscc $aapl $goog $v $bidu $msft $m $jnj $nov $hal $chk $slb $pg $wmt $lstza	0	neutral	0																23/01/2013	70.690002		3.916666667	17	1													31/05/2012	62.290001	-0.029999	3	11.5	11	0		0	0
05-ago-11	#Stocks to watch today http://yhoo.it/o8HS0o $PG $VIA	#stocks to watch today $pg $via	#stocks to watch today $pg $via	0	neutral	0																24/01/2013	70.419998		3.916666667	17	1													01/06/2012	61.549999	-0.740002	3	11.5	11	0		0	0
03-ago-11	RT @bespokeinvest Five stocks in the DJIA are currently riding losing streaks of 8+ day. $MRK $XOM $JNJ $PG $WMT $$	rt @bespokeinvest five stocks in the djia are currently riding losing streaks of 8+ day. $mrk $xom $jnj $pg $wmt $$	rt @bespokeinvest five stocks in the djia are currently riding losing streaks of 8+ day. $mrk $xom $jnj $pg $wmt $$	0.4	neutral	0																25/01/2013	73.25		3.916666667	20.5	1													02/06/2012	61.549999	0	3	11.5	11	0		0	0
08-jul-11	2 Definite No-Nos for Every Investor http://cnbc.com/id/43689752 $PG #PersonalFinance #InvestmentStrategy #StockPicks #StockMarket	2 definite no-nos for every investor $pg #personalfinance #investmentstrategy #stockpicks #stockmarket	2 definite no-nos for every investor $pg #personalfinance #investmentstrategy #stockpicks #stockmarket	0.5	neutral	0																28/01/2013	73.769997		3.916666667	20.5	0													03/06/2012	61.549999	0	3	11.5	11	0		0	0
15-jun-11	10 Things You Need To Know This Morning $AAPL $P $GOOG $PG by @pegobry http://read.bi/l7gRIX	10 things you need to know this morning $aapl $p $goog $pg by @pegobry	10 things you need to know this morning $aapl $p $goog $pg by @pegobry	0	neutral	0																29/01/2013	75		3.916666667	20.5	0													04/06/2012	61.400002	-0.149997	3	11.5	11	0		0	0
15-jun-11	P&G Opens Facebook Stores, Paving The Way For Facebook's Next Billion Dollar Business $PG by @pegobry http://read.bi/mEcasF	p&g opens facebook stores, paving the way for facebook's next billion dollar business $pg by @pegobry	p&g opens facebook stores, paving the way for facebook's next billion dollar business $pg by @pegobry	0	neutral	0																30/01/2013	75.080002		3.916666667	20.5	0													05/06/2012	61.169998	-0.230004	3	11.5	11	0		0	0
23-may-11	GE, Intel Advise Obama While Investing Profits Overseas http://bloom.bg/jVS4Qj $AXP $C $CSCO $DD $EK $GE $INTC $MSFT $PFE $PG $XRX	ge, intel advise obama while investing profits overseas $axp $c $csco $dd $ek $ge $intc $msft $pfe $pg $xrx	ge, intel advise obama while investing profits overseas $axp $c $csco $dd $ek $ge $intc $msft $pfe $pg $xrx	0	neutral	0																31/01/2013	75.160004		3.916666667	20.5	0													06/06/2012	61.799999	0.630001	3	11.5	11	0		0	0
04-may-11	GE Awards Ad Deal to Blur as Clients Skirt Madison Avenue http://bloom.bg/mQa7FF $AAPL $GE $GOOG $IPG $KA $OMC $PG	ge awards ad deal to blur as clients skirt madison avenue $aapl $ge $goog $ipg $ka $omc $pg	ge awards ad deal to blur as clients skirt madison avenue $aapl $ge $goog $ipg $ka $omc $pg	0	neutral	0																01/02/2013	75.919998		3.916666667	20.5	-1													07/06/2012	62.759998	0.959999	3	11.5	11	0		0	0
28-abr-11	Procter & GambleÃ¢â‚¬â„¢s Profit Rises 11%, Trailing Some Estimates http://bloom.bg/moIrph $PG	procter & gambles profit rises 11%, trailing some estimates $pg	procter & gambles profit rises 11%, trailing some estimates $pg	0	neutral	0																04/02/2013	75.25		3.916666667	20.5	1													08/06/2012	62.75	-0.009998	3	11.5	11	-0.025		1	0
17-abr-11	Rotation out of Materials & into Defensive Names http://stk.ly/gi8VaQ via @dynamichedge $KFT $PG $HNZ $MO $PEP $FCX $AA	rotation out of materials & into defensive names via @dynamichedge $kft $pg $hnz $mo $pep $fcx $aa	rotation out of materials & into defensive names via @dynamichedge $kft $pg $hnz $mo $pep $fcx $aa	0	neutral	0																05/02/2013	75.699997		3.916666667	20.5	1													09/06/2012	62.75	0	3	11.5	11	0		0	0
06-abr-11	How Does Pringles $2.35B Deal Taste to $PG Investors?: P&G to sell chip business to Diamond Foods http://invs.to/i2ZjPs	how does pringles $2.35b deal taste to $pg investors?: p&g to sell chip business to diamond foods	how does pringles $2.35b deal taste to $pg investors?: p&g to sell chip business to diamond foods	0	neutral	0																06/02/2013	76.150002		3.916666667	20.5	1													10/06/2012	62.75	0	3	11.5	11	0		0	0
24-mar-11	Procter & Gamble, Teva to Form Consumer-Health Venture http://bloom.bg/g1EG2a $PG	procter & gamble, teva to form consumer-health venture $pg	procter & gamble, teva to form consumer-health venture $pg	0	neutral	0																07/02/2013	76.150002		3.916666667	20.5	0													11/06/2012	62.540001	-0.209999	3	11.5	11	0		0	0
04-mar-11	Unilever's Sanex Sale Said to Interest P&G, Henkel, Colgate http://bloom.bg/hu95ti $CL $JNJ $PG	unilever's sanex sale said to interest p&g, henkel, colgate $cl $jnj $pg	unilever's sanex sale said to interest p&g, henkel, colgate $cl $jnj $pg	0	neutral	0																08/02/2013	75.75		3.916666667	20.5	1													12/06/2012	62.759998	0.219997	3	11.5	11	0		0	0
15-feb-11	How Procter & Gamble Became The Maker Of EVERYTHING You Buy For Your House $PG http://read.bi/e791PG	how procter & gamble became the maker of everything you buy for your house $pg	how procter & gamble became the maker of everything you buy for your house $pg	0	neutral	0																11/02/2013	75.809998		3.916666667	20.5	-1													13/06/2012	62.57	-0.189998	3	11.5	11	0		0	0
11-feb-11	$PG Procter & Gamble Announces Appointment of Director Meg Whitman... http://www.noodls.com/view/31E94E9A07A618796EA07A71D5EAD94669F87716	$pg procter & gamble announces appointment of director meg whitman...	$pg procter & gamble announces appointment of director meg whitman...	0	neutral	0																12/02/2013	75.980003		3.916666667	20.5	-1													14/06/2012	63.18	0.61	3	11.5	11	0		0	0
10-feb-11	$PG P&G to Webcast Presentation From the Consumer Analyst Group of... http://www.noodls.com/view/3FC8FDAD4E53184CEAAA3FCAACAB1BC0B3D234DC	$pg p&g to webcast presentation from the consumer analyst group of...	$pg p&g to webcast presentation from the consumer analyst group of...	0	neutral	0																13/02/2013	76.559998		3.916666667	20.5	1													15/06/2012	62.880001	-0.299999	3	11.5	11	0		0	0
01-feb-11	$PG Global Health & Well-Being Vice Chairman Robert A. Steele... http://www.noodls.com/view/F31B0A13538745FD2F57D81E407A8234ECAB7F5F	$pg global health & well-being vice chairman robert a. steele...	$pg global health & well-being vice chairman robert a. steele...	0	neutral	0																14/02/2013	76.779999		3.916666667	20.5	0													16/06/2012	62.880001	0	3	11.5	11	0		0	0
31-ene-11	$PG The National Volunteer Fire Council and Duracell Launch Battery... http://www.noodls.com/view/0B19F320975B726CEF899C31162C7427DDB80CE7	$pg the national volunteer fire council and duracell launch battery...	$pg the national volunteer fire council and duracell launch battery...	0	neutral	0																15/02/2013	76.540001		3.916666667	20.5	0													17/06/2012	62.880001	0	3	11.5	11	0		0	0
28-ene-11	time to put some limit buy orders in for the flash crash 2.0... $PG at 50, $JNJ at 57, $XOM at 70, and so on...	time to put some limit buy orders in for the flash crash 2.0... $pg at 50, $jnj at 57, $xom at 70, and so on...	time to put some limit buy orders in for the flash crash 2.0... $pg at 50, $jnj at 57, $xom at 70, and so on...	0	neutral	0																19/02/2013	77.379997		3.916666667	20.5	0													18/06/2012	62.290001	-0.59	3	11.5	11	0		0	0
28-ene-11	Why Is Warren Buffett Keeping $34 Billion In Cash? $BRKA $PG $KO $JNJ http://read.bi/hjQ3mL	why is warren buffett keeping $34 billion in cash? $brka $pg $ko $jnj	why is warren buffett keeping $34 billion in cash? $brka $pg $ko $jnj	0	neutral	0																20/02/2013	77.080002		3.916666667	20.5	0													19/06/2012	62.209999	-0.080002	3	11.5	11	0		0	0
27-ene-11	Tech, Industrials Return to Prominence http://bit.ly/ibsgoi $AA $AAPL $CAT $CL $CRM $CRUS $ETN $FFIV $NFLX $PG $PH $POT $QCOM $VMW $VZ	tech, industrials return to prominence $aa $aapl $cat $cl $crm $crus $etn $ffiv $nflx $pg $ph $pot $qcom $vmw $vz	tech, industrials return to prominence $aa $aapl $cat $cl $crm $crus $etn $ffiv $nflx $pg $ph $pot $qcom $vmw $vz	0	neutral	0																21/02/2013	77.040001		3.916666667	20.5	0													20/06/2012	60.389999	-1.82	3	11.5	11	0		0	0
27-ene-11	Hows that inflation trade going with the US Consumer Heli-Ben? $PG, $MCD, $TGT	hows that inflation trade going with the us consumer heli-ben? $pg, $mcd, $tgt	hows that inflation trade going with the us consumer heli-ben? $pg, $mcd, $tgt	0	neutral	0																22/02/2013	76.989998		3.916666667	20.5	0													21/06/2012	59.75	-0.639999	3	11.5	11	0		0	0
25-ene-11	Obama Backs Corporate Rate Cut Only If It Won't Affect Deficit http://bloom.bg/hTQcek $PG	obama backs corporate rate cut only if it won't affect deficit $pg	obama backs corporate rate cut only if it won't affect deficit $pg	0.5	neutral	0																25/02/2013	75.919998		3.916666667	20.5	0													22/06/2012	59.830002	0.080002	3	11.5	11	0		0	0
21-ene-11	Global Inflation Nips at... http://bit.ly/fAMrnn $AAPL $AMGN $AMZN $AXP $BA $CAT $COP $DD $GE $HON $MCD $MMM $MSFT $NFLX $PG $T $TXN $UTX	global inflation nips at... $aapl $amgn $amzn $axp $ba $cat $cop $dd $ge $hon $mcd $mmm $msft $nflx $pg $t $txn $utx	global inflation nips at... $aapl $amgn $amzn $axp $ba $cat $cop $dd $ge $hon $mcd $mmm $msft $nflx $pg $t $txn $utx	0	neutral	0																26/02/2013	76.080002		3.916666667	20.5	0													23/06/2012	59.830002	0	3	11.5	11	0		0	0
20-ene-11	Sun-Block Makers Draw Glare of BASF, Akzo Nobel to Spur Growth http://bloom.bg/fz0N83 $LZ $PG	sun-block makers draw glare of basf, akzo nobel to spur growth $lz $pg	sun-block makers draw glare of basf, akzo nobel to spur growth $lz $pg	0	neutral	0																27/02/2013	76.75		3.916666667	20.5	0													24/06/2012	59.830002	0	3	11.5	11	0		0	0
01-ene-11	$PG - The Procter Stock Analysis stock trading analysis - http://www.dojispace.com/stock-picks/the-procter-stock-price-PG.aspx	$pg - the procter stock analysis stock trading analysis -	$pg - the procter stock analysis stock trading analysis -	0	neutral	0																28/02/2013	76.18		3.916666667	20.5	0													25/06/2012	59.310001	-0.520001	3	11.5	11	0		0	0
14-jun-15	Lafley, the CEO of Procter & Gamble $PG, is preparing to step down. Discover Lafley and other powerful CEOs here. http://buff.ly/1FJ6cPb	lafley, the ceo of procter & gamble $pg, is preparing to step down. discover lafley and other powerful ceos here.	lafley, the ceo of procter & gamble $pg, is preparing to step down. discover lafley and other powerful ceos here.	0.55462963	neutral	0.006481481																01/03/2013	76.489998		3.916666667	20.5	0													26/06/2012	59.27	-0.040001	3	11.5	11	0		0	0
01-ago-14	Major change coming to $PG as it plans to halve the number of brands it carries to 70-80. Private equity is likely salivating this morning.	major change coming to $pg as it plans to halve the number of brands it carries to 70-80. private equity is likely salivating this morning.	major change coming to $pg as it plans to halve the number of brands it carries to 70-80. private equity is likely salivating this morning.	0.625	neutral	0.020833333																04/03/2013	76.68		3.916666667	20.5	0													27/06/2012	59.98	0.71	3	11.5	11	0		0	0
06-dic-16	Melania orders her serfs to switch from Tide to Arm-and-Hammer, $PG down 5%, $CHD gains as much as 10%.https://twitter.com/modestproposal1/status/797176760920055808Ã‚Â Ã¢â‚¬Â¦	melania orders her serfs to switch from tide to arm-and-hammer, $pg down 5%, $chd gains as much as 10%.	melania orders her serfs to switch from tide to arm-and-hammer, $pg down 5%, $chd gains as much as 10%.	0.244444444	neutral	0.022222222																05/03/2013	77.050003		3.916666667	20.5	0													28/06/2012	60.290001	0.310001	3	11.5	11	0		0	0
24-may-13	"@RyanDetrick: Everyone can thank Cincinnati based $PG for keeping $DJIA streak of 102 days without 3 straight down days intact." $DIA	"@ryandetrick: everyone can thank cincinnati based $pg for keeping $djia streak of 102 days without 3 straight down days intact." $dia	"@ryandetrick: everyone can thank cincinnati based $pg for keeping $djia streak of 102 days without 3 straight down days intact." $dia	0.344444444	neutral	0.022222222																06/03/2013	77.199997		3.916666667	20.5	0													29/06/2012	61.25	0.959999	3	11.5	11	0		0	0
05-may-17	$TTD 39.85 (Long setup, *ER Th) been supporting 8d broke > 50d on volume late Thurs, possibly won large $PG contract http://adage.com/article/digital/p-g-shakes-tech-providers-global-programmatic/308920/Ã‚Â Ã¢â‚¬Â¦pic.twitter.com/V5BkG61uwM	$ttd 39.85 (long setup, *er th) been supporting 8d broke > 50d on volume late thurs, possibly won large $pg contract	$ttd 39.85 (long setup, *er th) been supporting 8d broke > 50d on volume late thurs, possibly won large $pg contract	0.535714286	neutral	0.022857143																07/03/2013	76.900002		3.916666667	20.5	0													30/06/2012	61.25	0	3	11.5	11	0		0	0
05-oct-11	Frugality Isn't the 'New Black' It's New American Reality: http://yhoo.it/pjnbUcÃ‚Â $PG $XLY $XLP $JNJ $HNZ $SWY $WMT #mkt #OccupyWallStreet	frugality isn't the 'new black' it's new american reality: $pg $xly $xlp $jnj $hnz $swy $wmt #mkt #occupywallstreet	frugality isn't the 'new black' it's new american reality: $pg $xly $xlp $jnj $hnz $swy $wmt #mkt #occupywallstreet	0.335606061	neutral	0.026515152																08/03/2013	77.18		3.916666667	20.5	0													01/07/2012	61.25	0	3	11.5	11	0		0	0
02-mar-11	SEC Links Ex-McKinsey `High Priest' Gupta to Rajaratnam http://bloom.bg/e1o1lW $GS $PG	sec links ex-mckinsey `high priest' gupta to rajaratnam $gs $pg	sec links ex-mckinsey `high priest' gupta to rajaratnam $gs $pg	0.57	neutral	0.03																11/03/2013	77.349998		3.916666667	20.5	0													02/07/2012	61.189999	-0.060001	3	11.5	11	0		0	0
19-mar-12	Pinterest Just Solved All Procter & Gamble's Social Media Problems $PG $UL by @Jim_Edwards http://read.bi/FRyGbg	pinterest just solved all procter & gamble's social media problems $pg $ul by @jim_edwards	pinterest just solved all procter & gamble's social media problems $pg $ul by @jim_edwards	0.066666667	neutral	0.033333333																12/03/2013	77.169998		3.916666667	20.5	0													03/07/2012	61.360001	0.170002	3	11.5	11	0		0	0
09-ene-13	Procter & Gamble's Long-Term Outlook Is Bright Despite Disappointing Recent Performance http://seekingalpha.com/a/nmthÃ‚Â $PG	procter & gamble's long-term outlook is bright despite disappointing recent performance $pg	procter & gamble's long-term outlook is bright despite disappointing recent performance $pg	0.583333333	neutral	0.033333333																13/03/2013	76.800003		3.916666667	20.5	0													04/07/2012	61.360001	0	3	11.5	11	0		0	0
24-mar-16	Several old-school large-cap stocks hitting new highs the last five days: $T, $KO, $PEP, $TGT, $JNJ, $GE, $PG, $MCD, $MMM, $HON	several old-school large-cap stocks hitting new highs the last five days: $t, $ko, $pep, $tgt, $jnj, $ge, $pg, $mcd, $mmm, $hon	several old-school large-cap stocks hitting new highs the last five days: $t, $ko, $pep, $tgt, $jnj, $ge, $pg, $mcd, $mmm, $hon	0.173737374	neutral	0.045454545																14/03/2013	77.389999		3.916666667	20.5	0													05/07/2012	61.349998	-0.010003	3	11.5	11	0		0	0
02-ene-15	$PEIX $PG: Stock Busy in Financial Matters: Golar LNG Ltd. (NASDAQ:GLNG ... http://www.stocknewswires.com/2015/01/peix-pg-stock-busy-in-financial-matters-golar-lng-ltd-nasdaqglng.htmlÃ‚Â Ã¢â‚¬Â¦pic.twitter.com/RA5AZZpZoK	$peix $pg: stock busy in financial matters: golar lng ltd. (nasdaq:glng ...	$peix $pg: stock busy in financial matters: golar lng ltd. (nasdaq:glng ...	0.15	neutral	0.05																15/03/2013	76.339996		3.916666667	20.5	0													06/07/2012	61.279999	-0.069999	3	11.5	11	0		0	0
26-dic-14	$PG has had solid bullish flow over past couple wks.. here player plays cheap lotto buying 3500+ Jan15 $99 calls for a puny .07	$pg has had solid bullish flow over past couple wks.. here player plays cheap lotto buying 3500+ jan15 $99 calls for a puny .07	$pg has had solid bullish flow over past couple wks.. here player plays cheap lotto buying 3500+ jan15 $99 calls for a puny .07	0.35	neutral	0.05																18/03/2013	76.160004		3.916666667	20.5	0													07/07/2012	61.279999	0	3	11.5	11	0		0	0
07-ene-13	End Of An Era: Ackman Agrees To Go Passive In General Growth Properties http://stks.co/fIdcÃ‚Â $GGP $BAM $HHC $RSE $HLF $PG $SPG	end of an era: ackman agrees to go passive in general growth properties $ggp $bam $hhc $rse $hlf $pg $spg	end of an era: ackman agrees to go passive in general growth properties $ggp $bam $hhc $rse $hlf $pg $spg	0.5	neutral	0.05																19/03/2013	77.110001		3.916666667	20.5	0													08/07/2012	61.279999	0	3	11.5	11	0		0	0
05-sep-13	Consumer Staples: Slow And Steady Wins The Race http://stks.co/sR5zÃ‚Â $XLP $PG $KO via @MitchellKWarren #Options	consumer staples: slow and steady wins the race $xlp $pg $ko via @mitchellkwarren #options	consumer staples: slow and steady wins the race $xlp $pg $ko via @mitchellkwarren #options	0.366666667	neutral	0.055555556																20/03/2013	77.580002		3.916666667	20.5	0													09/07/2012	61.549999	0.27	3	11.5	11	0		0	0
01-ago-14	Moeller: "WeÃ¢â‚¬â„¢ve just completed a challenging and tough on-target year." http://www.pginvestor.com/caldesc.aspx?IID=4004124&Key=1073745689Ã‚Â Ã¢â‚¬Â¦ $PG #earnings	moeller: "weve just completed a challenging and tough on-target year." $pg #earnings	moeller: "weve just completed a challenging and tough on-target year." $pg #earnings	0.916666667	neutral	0.055555556																21/03/2013	77.209999		3.916666667	20.5	0													10/07/2012	61.73	0.180001	3	11.5	11	0		0	0
02-ene-17	Trading indices? Check stories for the major constituents of #SP500 $CVX $PG $JPM http://www.cityfalcon.com/watchlists?name=S%26P%20500%20TrackerÃ‚Â Ã¢â‚¬Â¦pic.twitter.com/Lg6x9e0QZm	trading indices? check stories for the major constituents of #sp500 $cvx $pg $jpm	trading indices? check stories for the major constituents of #sp500 $cvx $pg $jpm	0.5	neutral	0.0625																22/03/2013	77.269997		3.916666667	20.5	0													11/07/2012	61.400002	-0.329998	3	11.5	11	0		0	0
01-ene-16	Trading indices? Check stories for the major constituents of #SP500 $CVX $PG $JPM http://www.cityfalcon.com/watchlists?name=S%26P%20500%20TrackerÃ‚Â Ã¢â‚¬Â¦pic.twitter.com/ncHFB02ThG	trading indices? check stories for the major constituents of #sp500 $cvx $pg $jpm	trading indices? check stories for the major constituents of #sp500 $cvx $pg $jpm	0.5	neutral	0.0625																25/03/2013	76.68		3.916666667	20.5	0													12/07/2012	63.700001	2.299999	3	13.5	12	0.7		3	0
20-ago-15	Bloodbath: major index component heat map into the close. $AAPL $GOOG $VIX $SPY $MSFT $JNJ $MMM $PG $TSLA $MNKD $VZpic.twitter.com/WCz6SZg8fS	bloodbath: major index component heat map into the close. $aapl $goog $vix $spy $msft $jnj $mmm $pg $tsla $mnkd $vzpic.twitter.com/wcz6szg8fs	bloodbath: major index component heat map into the close. $aapl $goog $vix $spy $msft $jnj $mmm $pg $tsla $mnkd $vzpic.twitter.com/wcz6szg8fs	0.5	neutral	0.0625																26/03/2013	77.400002		3.916666667	20.5	0													13/07/2012	65.089996	1.389995	3	13.5	12	0		1	0
02-ene-13	$PG - BountyÃ¢â‚¬â„¢s Select-A-Size Tackles Big Messes During the VIP Tailgate at the 2013 Rose Bowl GameÃ‚Â® http://uk.advfn.com/news/BW/2013/article/55658969?xref=newsalerttweetÃ‚Â Ã¢â‚¬Â¦	$pg - bountys select-a-size tackles big messes during the vip tailgate at the 2013 rose bowl game	$pg - bountys select-a-size tackles big messes during the vip tailgate at the 2013 rose bowl game	0.483333333	neutral	0.066666667																27/03/2013	77.059998		3.916666667	20.5	0													14/07/2012	65.089996	0	3	13.5	13	0.25		1	0
12-ene-12	$PG Old Spice Powers Young Guys with Red Zone Body Spray, Launches... http://www.noodls.com/view/4B37D09B597268D632641C4773E4A91084897BF5Ã‚Â Ã¢â‚¬Â¦	$pg old spice powers young guys with red zone body spray, launches...	$pg old spice powers young guys with red zone body spray, launches...	0.2	neutral	0.066666667																28/03/2013	77.059998		3.916666667	20.5	0													15/07/2012	65.089996	0	3	13.5	13	0		0	0
22-may-15	Sanford Bernstein analyst calls for P&G to break up into 2-3 cos. Now. "Even under a great ceo, P&G is almost impossible to manage" $pg	sanford bernstein analyst calls for p&g to break up into 2-3 cos. now. "even under a great ceo, p&g is almost impossible to manage" $pg	sanford bernstein analyst calls for p&g to break up into 2-3 cos. now. "even under a great ceo, p&g is almost impossible to manage" $pg	0.875	neutral	0.066666667																01/04/2013	77.699997		3.916666667	22.5	1													16/07/2012	64.809998	-0.279998	3	13.5	13	0		1	0
27-dic-17	If corporations don't take advantage of the new low cost of repatriating capital offshore expect activists to make them do it. My take @TheSteet https://www.thestreet.com/story/14429578/1/tax-law-and-hedge-funds.htmlÃ‚Â Ã¢â‚¬Â¦ $PG $BHE $MSFT $HON $CTXS	if corporations don't take advantage of the new low cost of repatriating capital offshore expect activists to make them do it. my take @thesteet $pg $bhe $msft $hon $ctxs	if corporations don't take advantage of the new low cost of repatriating capital offshore expect activists to make them do it. my take @thesteet $pg $bhe $msft $hon $ctxs	0.377272727	neutral	0.068181818																02/04/2013	78.959999		3.916666667	22.5	1													17/07/2012	65.349998	0.54	3	13.5	13	0		0	0
17-may-17	Also...@RalphLauren named a new CEO today, to begin July 17. Patrice Louvet, group president, global beauty @ProcterGamble $RL $PG pic.twitter.com/lYLBOJIKus	also...@ralphlauren named a new ceo today, to begin july 17. patrice louvet, group president, global beauty @proctergamble $rl $pg pic.twitter.com/lylbojikus	also...@ralphlauren named a new ceo today, to begin july 17. patrice louvet, group president, global beauty @proctergamble $rl $pg pic.twitter.com/lylbojikus	0.227272727	neutral	0.068181818																03/04/2013	78.120003		3.916666667	22.5	1													18/07/2012	64.82	-0.529998	3	13.5	13	0		0	0
25-feb-16	See the heartwarming new laundry commercial everyone's talking about http://yhoo.it/1QgQH6wÃ‚Â $PG via @mandiwoodruffpic.twitter.com/cvwS9r36yx	see the heartwarming new laundry commercial everyone's talking about $pg via @mandiwoodruffpic.twitter.com/cvws9r36yx	see the heartwarming new laundry commercial everyone's talking about $pg via @mandiwoodruffpic.twitter.com/cvws9r36yx	0.227272727	neutral	0.068181818																04/04/2013	78.540001		3.916666667	22.5	1													19/07/2012	64.919998	0.099998	3	13.5	13	0		0	0
25-oct-14	RT @361Capital: All Time New Highs Today: $XLU $AAPL $PG $GILD $UNP $ABBV $MMM $UNH $CELG $LOW $MCK $GD pic.twitter.com/j1dFJtJQhkÃ¢â‚¬ï¿½	rt @361capital: all time new highs today: $xlu $aapl $pg $gild $unp $abbv $mmm $unh $celg $low $mck $gd pic.twitter.com/j1dfjtjqhk	rt @361capital: all time new highs today: $xlu $aapl $pg $gild $unp $abbv $mmm $unh $celg $low $mck $gd pic.twitter.com/j1dfjtjqhk	0.377272727	neutral	0.068181818																05/04/2013	78.230003		3.916666667	22.5	1													20/07/2012	64.730003	-0.189995	3	13.5	13	0		0	0
12-jun-13	P&G's new #marketing campaign takes #Manhattan later this month http://aol.it/14woPWJÃ‚Â $PG	p&g's new #marketing campaign takes #manhattan later this month $pg	p&g's new #marketing campaign takes #manhattan later this month $pg	0.227272727	neutral	0.068181818																08/04/2013	78.790001		3.916666667	22.5	0													21/07/2012	64.730003	0	3	13.5	13	0		0	0
18-ene-12	$PG Gillette Launches New Facial Hair Styling Tool with Three Masters... http://www.noodls.com/view/55C1488937352BCF4CB349AE35862F8A7E4ADAA9Ã‚Â Ã¢â‚¬Â¦	$pg gillette launches new facial hair styling tool with three masters...	$pg gillette launches new facial hair styling tool with three masters...	0.227272727	neutral	0.068181818																09/04/2013	78.260002		3.916666667	22.5	0													22/07/2012	64.730003	0	3	13.5	13	0		0	0
25-oct-12	I am now out of PG speculative call play now. Quadruple in less than a trading day -that is a first for me! $PG	i am now out of pg speculative call play now. quadruple in less than a trading day -that is a first for me! $pg	i am now out of pg speculative call play now. quadruple in less than a trading day -that is a first for me! $pg	0.2	neutral	0.072916667																10/04/2013	79.239998		3.916666667	22.5	0													23/07/2012	64.389999	-0.340004	3	13.5	13	0		0	0
14-dic-15	first time I have seen $PG with 30% off on products advertised widely pic.twitter.com/H8iArb5vGK	first time i have seen $pg with 30% off on products advertised widely pic.twitter.com/h8iarb5vgk	first time i have seen $pg with 30% off on products advertised widely pic.twitter.com/h8iarb5vgk	0.366666667	neutral	0.075																11/04/2013	79.669998		3.916666667	22.5	0													24/07/2012	64.019997	-0.370002	3	13.5	13	0		0	0
06-ago-14	Huge outperformance in defensive consumer staples today (PG KO IFF CLX et al) Not sure if its a "tell." $PG	huge outperformance in defensive consumer staples today (pg ko iff clx et al) not sure if its a "tell." $pg	huge outperformance in defensive consumer staples today (pg ko iff clx et al) not sure if its a "tell." $pg	0.894444444	neutral	0.075																12/04/2013	80.080002		3.916666667	22.5	0													25/07/2012	64.019997	0	3	13.5	13	0		0	0
29-oct-13	Procter & Gamble, American Express, 3M and Visa each hit an all-time high today. $PG $AXP $MMM $V	procter & gamble, american express, 3m and visa each hit an all-time high today. $pg $axp $mmm $v	procter & gamble, american express, 3m and visa each hit an all-time high today. $pg $axp $mmm $v	0.27	neutral	0.08																15/04/2013	79.650002		3.916666667	22.5	0													26/07/2012	64.559998	0.540001	3	13.5	13	0		1	0
16-dic-13	$PG, $PEP, $CL getting interesting, but not just yet. Taper talk from Fed can drag down defensives.	$pg, $pep, $cl getting interesting, but not just yet. taper talk from fed can drag down defensives.	$pg, $pep, $cl getting interesting, but not just yet. taper talk from fed can drag down defensives.	0.286574074	neutral	0.081481481																16/04/2013	80.099998		3.916666667	22.5	0													27/07/2012	65.089996	0.529998	3	13.5	14	0.7		1	0
16-nov-17	Consumer Staple and #DividendAristocrat $PG active pre-market. Nelson Peltz wins a board seat by the hairs on his chinny chin chin. Mr. Peltz, I beg you... LEAVE THE DIVIDEND POLICY INTACT. pic.twitter.com/aIhxMk41J7	consumer staple and #dividendaristocrat $pg active pre-market. nelson peltz wins a board seat by the hairs on his chinny chin chin. mr. peltz, i beg you... leave the dividend policy intact. pic.twitter.com/aihxmk41j7	consumer staple and #dividendaristocrat $pg active pre-market. nelson peltz wins a board seat by the hairs on his chinny chin chin. mr. peltz, i beg you... leave the dividend policy intact. pic.twitter.com/aihxmk41j7	0.4	neutral	0.083333333																17/04/2013	79.059998		3.916666667	22.5	0													28/07/2012	65.089996	0	3	13.5	14	0		0	0
28-dic-15	$PG is setup to run higher. chart plan explains key points volume is key for a power move./enero/could be the month pic.twitter.com/2qKEtASOYo	$pg is setup to run higher. chart plan explains key points volume is key for a power move./enero/could be the month pic.twitter.com/2qketasoyo	$pg is setup to run higher. chart plan explains key points volume is key for a power move./enero/could be the month pic.twitter.com/2qketasoyo	0.833333333	neutral	0.083333333																18/04/2013	79.870003		3.916666667	22.5	0													29/07/2012	65.089996	0	3	13.5	14	0		0	0
11-sep-17	"the few ideas he did advance aren't right for our co. The last thing we need right now is a reorganization" $pg CEO on Peltz to @jimcramer	"the few ideas he did advance aren't right for our co. the last thing we need right now is a reorganization" $pg ceo on peltz to @jimcramer	"the few ideas he did advance aren't right for our co. the last thing we need right now is a reorganization" $pg ceo on peltz to @jimcramer	0.30952381	neutral	0.092857143																19/04/2013	81.43		3.916666667	22.5	-1													30/07/2012	65.099998	0.010002	3	13.5	14	0		0	0
07-abr-13	Surprising number of allegations that Amazon sells fake Gillette Mach 3 cartridges $AMZN $PG http://www.amazon.com/Gillette-Mach3-Turbo-Cartridges-Count/dp/B000277P5EÃ‚Â Ã¢â‚¬Â¦ http://www.amazon.com/Gillette-Mach3-Cartridges-15-Count/dp/B0039LMTHE/ref=sr_1_1?s=hpc&ie=UTF8&qid=1365369737&sr=1-1&keywords=mach+3Ã‚Â Ã¢â‚¬Â¦	surprising number of allegations that amazon sells fake gillette mach 3 cartridges $amzn $pg	surprising number of allegations that amazon sells fake gillette mach 3 cartridges $amzn $pg	0.75	neutral	0.1																22/04/2013	81.400002		3.916666667	22.5	-1													31/07/2012	64.540001	-0.559997	3	13.5	14	0		0	0
25-sep-17	Early movers | CNBC $GM $FB $PG $GE $DIS $UL $ROST $GPC $ATUS $ADP $SHAK $CMG $WING $AMZN $RIG $AIG $APRN $UAA $DGXhttp://cnb.cx/2y2TguF	early movers | cnbc $gm $fb $pg $ge $dis $ul $rost $gpc $atus $adp $shak $cmg $wing $amzn $rig $aig $aprn $uaa $dgx	early movers | cnbc $gm $fb $pg $ge $dis $ul $rost $gpc $atus $adp $shak $cmg $wing $amzn $rig $aig $aprn $uaa $dgx	0.3	positive	0.1																23/04/2013	82.540001		3.916666667	23.5	0													01/08/2012	64.010002	-0.529999	3	13.5	14	0		0	0
20-sep-17	29 S&P 500 RECORD highs in early trade, incl: $EBAY Raytheon $RTN Caterpillar $CAT Procter & Gamble $PG Aflac $AFL Symantec $SYMC etc @cnbc	29 s&p 500 record highs in early trade, incl: $ebay raytheon $rtn caterpillar $cat procter & gamble $pg aflac $afl symantec $symc etc @cnbc	29 s&p 500 record highs in early trade, incl: $ebay raytheon $rtn caterpillar $cat procter & gamble $pg aflac $afl symantec $symc etc @cnbc	0.3	positive	0.1																24/04/2013	77.120003		4.416666667	25.5	1													02/08/2012	63.509998	-0.500004	3	13.5	14	0		0	0
11-sep-17	.@jimcramer joins the Fast Money crew to discuss his big interview with the CEO of $PG and his battle with Nelson Peltz pic.twitter.com/ccunWWJ5TP	.@jimcramer joins the fast money crew to discuss his big interview with the ceo of $pg and his battle with nelson peltz pic.twitter.com/ccunwwj5tp	.@jimcramer joins the fast money crew to discuss his big interview with the ceo of $pg and his battle with nelson peltz pic.twitter.com/ccunwwj5tp	0.35	positive	0.1																25/04/2013	76.580002		4.416666667	25.5	1													03/08/2012	65.5	1.990002	3	14	14	0.5		3	0
21-jul-17	SOME EARLY BUYING IN $NVDA $KMX $BABA $PG $GILD $SKX $QCOM $SRPT	some early buying in $nvda $kmx $baba $pg $gild $skx $qcom $srpt	some early buying in $nvda $kmx $baba $pg $gild $skx $qcom $srpt	0.3	positive	0.1																26/04/2013	77.099998		4.416666667	25.5	1													04/08/2012	65.5	0	3	14	14	0		0	0
13-dic-16	Early movers -via CNBC $BA $PAY $DGX $LLY $FITB $O $GOOGL $BUD $PTEN $SVNT $XOM $URBN $BWLD $CBS $VIAB $KO $PG http://cnb.cx/2hqvltR	early movers -via cnbc $ba $pay $dgx $lly $fitb $o $googl $bud $pten $svnt $xom $urbn $bwld $cbs $viab $ko $pg	early movers -via cnbc $ba $pay $dgx $lly $fitb $o $googl $bud $pten $svnt $xom $urbn $bwld $cbs $viab $ko $pg	0.3	positive	0.1																29/04/2013	77.68		4.416666667	25.5	1													05/08/2012	65.5	0	3	14	14	0		0	0
25-oct-16	Early movers: $MMM $CAT $DD $MRK $PG $SONC $UTX $GM $UA $LLY $BHI $WHR $TWTR $V $SYT $NFLX $RMBS $NVS http://cnb.cx/2eqKzQj	early movers: $mmm $cat $dd $mrk $pg $sonc $utx $gm $ua $lly $bhi $whr $twtr $v $syt $nflx $rmbs $nvs	early movers: $mmm $cat $dd $mrk $pg $sonc $utx $gm $ua $lly $bhi $whr $twtr $v $syt $nflx $rmbs $nvs	0.3	positive	0.1																30/04/2013	76.769997		4.416666667	26.5	0													06/08/2012	65.809998	0.309998	3	14	14	0		0	0
16-ago-16	.@JoeGibbsRacing lands #TideRide #Darlington deal. Coach Gibbs told me he wants to earn a bigger deal w/ the $PG... http://fb.me/1dH0E1Jm8	.@joegibbsracing lands #tideride #darlington deal. coach gibbs told me he wants to earn a bigger deal w/ the $pg...	.@joegibbsracing lands #tideride #darlington deal. coach gibbs told me he wants to earn a bigger deal w/ the $pg...	0.3	positive	0.1																01/05/2013	76.989998		4.416666667	26.5	0													07/08/2012	66.220001	0.410003	3	14	14	0		0	0
02-ago-16	FY16: Returned nearly $16B in cash via dividends, share exchanges/repurchases http://www.pginvestor.com/Event/Ã‚Â $PG #earningspic.twitter.com/ULeFiYFXBf	fy16: returned nearly $16b in cash via dividends, share exchanges/repurchases $pg #earningspic.twitter.com/ulefiyfxbf	fy16: returned nearly $16b in cash via dividends, share exchanges/repurchases $pg #earningspic.twitter.com/ulefiyfxbf	0.4	positive	0.1																02/05/2013	77.760002		4.416666667	26.5	0													08/08/2012	66.720001	0.5	3	14	14	0		0	0
02-ago-16	That said, Procter's +2% organic sales needs to be seen in context of near 5% growth at Colgate & Unilever $PG $CL $UN	that said, procter's +2% organic sales needs to be seen in context of near 5% growth at colgate & unilever $pg $cl $un	that said, procter's +2% organic sales needs to be seen in context of near 5% growth at colgate & unilever $pg $cl $un	0.4	positive	0.1																03/05/2013	78.190002		4.416666667	26.5	0													09/08/2012	66.730003	0.010002	3	14	14	0		0	0
21-dic-15	Recall early Aug, profiled 8 Dow stocks in correction? $AAPL $INTC $CAT $XOM $IBM $AXP $PG $WMT Tmrw @SquawkCNBC, we check perf since then	recall early aug, profiled 8 dow stocks in correction? $aapl $intc $cat $xom $ibm $axp $pg $wmt tmrw @squawkcnbc, we check perf since then	recall early aug, profiled 8 dow stocks in correction? $aapl $intc $cat $xom $ibm $axp $pg $wmt tmrw @squawkcnbc, we check perf since then	0.3	positive	0.1																06/05/2013	77.75		4.416666667	26.5	0													10/08/2012	66.769997	0.039994	3	14	14	0		0	0
24-ago-15	Indeed $PG turned out to be a "value trap" representing the "old economy" incapable of organic growth.	indeed $pg turned out to be a "value trap" representing the "old economy" incapable of organic growth.	indeed $pg turned out to be a "value trap" representing the "old economy" incapable of organic growth.	0.2	positive	0.1																07/05/2013	77.940002		4.416666667	26.5	0													11/08/2012	66.769997	0	3	14	14	0		0	0
13-ene-15	The most commonly held stocks by members of Congress = $GE $WFC $MSFT $PG $BAC http://money.cnn.com/2015/01/12/news/economy/congress-wealth/Ã‚Â Ã¢â‚¬Â¦ via @Luhbypic.twitter.com/eLRpQRDgmz	the most commonly held stocks by members of congress = $ge $wfc $msft $pg $bac via @luhbypic.twitter.com/elrpqrdgmz	the most commonly held stocks by members of congress = $ge $wfc $msft $pg $bac via @luhbypic.twitter.com/elrpqrdgmz	0.5	positive	0.1																08/05/2013	78.440002		4.416666667	26.5	0													12/08/2012	66.769997	0	3	14	14	0		0	0
25-oct-13	P&G posts modest sales growth, predicting continued growth in 2014 with beauty innovations coming in/dic/http://onforb.es/H6zlfuÃ‚Â $PG	p&g posts modest sales growth, predicting continued growth in 2014 with beauty innovations coming in/dic/ $pg	p&g posts modest sales growth, predicting continued growth in 2014 with beauty innovations coming in/dic/ $pg	0.9	positive	0.1																09/05/2013	78.209999		4.416666667	26.5	0													13/08/2012	66.480003	-0.289994	3	14	14	0		0	0
23-may-13	This is a wow - Lafley rejoins $PG as Chair/Pres/CEO to replace the "retiring" McDonald.	this is a wow - lafley rejoins $pg as chair/pres/ceo to replace the "retiring" mcdonald.	this is a wow - lafley rejoins $pg as chair/pres/ceo to replace the "retiring" mcdonald.	1	positive	0.1																10/05/2013	78.760002		4.416666667	26.5	0													14/08/2012	66.730003	0.25	3	14	14	0		1	0
25-ene-13	Innovation, productivity underpin all of our developed, developing market efforts http://tinyurl.com/azwvowoÃ‚Â $PG #earnings	innovation, productivity underpin all of our developed, developing market efforts $pg #earnings	innovation, productivity underpin all of our developed, developing market efforts $pg #earnings	0.3	positive	0.1																13/05/2013	78.589996		4.416666667	26.5	1													15/08/2012	66.639999	-0.090004	3	14	14	0		0	0
10-oct-17	P&G is in the middle of a transformation journey which is yielding positive results for shareholders. $PG http://pginvestor.comÃ‚Â pic.twitter.com/NGk0qg2maa	p&g is in the middle of a transformation journey which is yielding positive results for shareholders. $pg	p&g is in the middle of a transformation journey which is yielding positive results for shareholders. $pg	0.272727273	positive	0.113636364																14/05/2013	79.470001		4.416666667	26.5	1													16/08/2012	67	0.360001	3	14	14	0		0	0
13-nov-13	So many stocks at all-time high. So little space to list them all. $ADBE $AOL $BBBY $CRM $DDD $DKS $INTU $JWN $LOW $NKE $M $P $PCLN $PG $UPS	so many stocks at all-time high. so little space to list them all. $adbe $aol $bbby $crm $ddd $dks $intu $jwn $low $nke $m $p $pcln $pg $ups	so many stocks at all-time high. so little space to list them all. $adbe $aol $bbby $crm $ddd $dks $intu $jwn $low $nke $m $p $pcln $pg $ups	0.46	positive	0.118125																15/05/2013	80.68		4.416666667	26.5	1													17/08/2012	67	0	3	14	14	0		0	0
27-ene-12	Procter & Gamble net income falls on higher costs http://yhoo.it/wArzooÃ‚Â $PG #earnings	procter & gamble net income falls on higher costs $pg #earnings	procter & gamble net income falls on higher costs $pg #earnings	0.25	positive	0.125																16/05/2013	80.199997		4.416666667	26.5	1													18/08/2012	67	0	3	14	14	0		0	0
14-dic-12	always a good for trade ideas before the bell... "@chartsmarter: Complete Friday Game Plan http://stks.co/mGjNÃ‚Â $BG $PG ...	always a good for trade ideas before the bell... "@chartsmarter: complete friday game plan $bg $pg ...	always a good for trade ideas before the bell... "@chartsmarter: complete friday game plan $bg $pg ...	0.466666667	positive	0.133333333																17/05/2013	80.019997		4.416666667	26.5	1													19/08/2012	67	0	3	14	14	0		0	0
23-abr-15	We have closed $DIS and $PG today with +7.94% in profits, see more: http://www.dowpremiumtrading.comÃ‚Â #stocks #trading #marketstoday #financial	we have closed $dis and $pg today with +7.94% in profits, see more: #stocks #trading #marketstoday #financial	we have closed $dis and $pg today with +7.94% in profits, see more: #stocks #trading #marketstoday #financial	0.2	positive	0.133333333																20/05/2013	79.089996		4.416666667	26.5	1													20/08/2012	66.75	-0.25	3	14	14	0		0	0
18-ene-13	I reduced PG long and materially sold out of most of my CSX long. $PG $CSX	i reduced pg long and materially sold out of most of my csx long. $pg $csx	i reduced pg long and materially sold out of most of my csx long. $pg $csx	0.433333333	positive	0.133333333																21/05/2013	78.800003		4.416666667	26.5	1													21/08/2012	66.769997	0.019997	3	14	14	0		0	0
23-oct-14	Earnings tomorrow $PG $UPS $BMY $F $BASF. German Consumer Confidence, UK prelim GDP, US New Home Sales the only relevant data out tmrw.	earnings tomorrow $pg $ups $bmy $f $basf. german consumer confidence, uk prelim gdp, us new home sales the only relevant data out tmrw.	earnings tomorrow $pg $ups $bmy $f $basf. german consumer confidence, uk prelim gdp, us new home sales the only relevant data out tmrw.	0.588636364	positive	0.134090909																22/05/2013	78.82		4.416666667	26.5	1													22/08/2012	66.849998	0.080001	3	14	14	0		1	0
15-nov-17	We continue to develop new brands and product forms in Naturals. $PG http://www.pginvestor.com/eventÃ‚Â pic.twitter.com/2wHQ6jasEH	we continue to develop new brands and product forms in naturals. $pg	we continue to develop new brands and product forms in naturals. $pg	0.454545455	positive	0.136363636																23/05/2013	78.699997		5.416666667	27.5	-1													23/08/2012	66.68	-0.169998	3	14	14	0		0	0
10-ene-17	Download the new Seeking Alpha Real-Time app for iPhone (http://goo.gl/cztVYhÃ‚Â ) and Android (http://goo.gl/Yk6miUÃ‚Â ) $REGN $BIIB $CVS $PG	download the new seeking alpha real-time app for iphone ( and android ( $regn $biib $cvs $pg	download the new seeking alpha real-time app for iphone ( and android ( $regn $biib $cvs $pg	0.454545455	positive	0.136363636																24/05/2013	81.879997		5.416666667	28.5	0													24/08/2012	67.019997	0.339997	3	14	14	0		0	0
01-ene-17	your getting $PLUG Hydrogen efficient forklifts at $PG Charleston New Monster DC pic.twitter.com/lXQXYBNAMb	your getting $plug hydrogen efficient forklifts at $pg charleston new monster dc pic.twitter.com/lxqxybnamb	your getting $plug hydrogen efficient forklifts at $pg charleston new monster dc pic.twitter.com/lxqxybnamb	0.454545455	positive	0.136363636																28/05/2013	80.860001		5.416666667	28.5	0													25/08/2012	67.019997	0	3	14	14	0		0	0
27-nov-16	$PG Education for new traders and followers. Alerts are a tool in the trader toolbox. I use them, they work. pic.twitter.com/CqugKRuLxr	$pg education for new traders and followers. alerts are a tool in the trader toolbox. i use them, they work. pic.twitter.com/cqugkrulxr	$pg education for new traders and followers. alerts are a tool in the trader toolbox. i use them, they work. pic.twitter.com/cqugkrulxr	0.454545455	positive	0.136363636																29/05/2013	78.900002		5.416666667	28.5	0													26/08/2012	67.019997	0	3	14	14	0		0	0
13-nov-16	New to investing? Here are three dividend stocks our contributors think you should consider. $PG $PEP $MAhttp://www.fool.com/investing/2016/11/07/the-3-best-dividend-stocks-for-beginning-investors.aspxÃ‚Â Ã¢â‚¬Â¦	new to investing? here are three dividend stocks our contributors think you should consider. $pg $pep $ma	new to investing? here are three dividend stocks our contributors think you should consider. $pg $pep $ma	0.454545455	positive	0.136363636																30/05/2013	79.089996		5.416666667	28.5	0													27/08/2012	67.110001	0.090004	3	14	14	0		0	0
02-ago-16	COMING UP: Listen live to our Q4 and FY16 $PG #earnings webcast at 8:30am ET: http://www.pginvestor.com/Presentations-and-EventsÃ‚Â Ã¢â‚¬Â¦pic.twitter.com/IIuB7AVIKJ	coming up: listen live to our q4 and fy16 $pg #earnings webcast at 8:30am et:	coming up: listen live to our q4 and fy16 $pg #earnings webcast at 8:30am et:	0.5	positive	0.136363636																31/05/2013	76.760002		5.416666667	28.5	0													28/08/2012	66.989998	-0.120003	3	14	14	0		0	0
26-abr-16	Live on $PGÃ¢â‚¬â„¢s Q3Ã¢â‚¬â„¢16 #earnings webcast: http://www.pginvestor.com/Event/Ã‚Â @Headshoulderspic.twitter.com/OV62MfusJq	live on $pgs q316 #earnings webcast: @headshoulderspic.twitter.com/ov62mfusjq	live on $pgs q316 #earnings webcast: @headshoulderspic.twitter.com/ov62mfusjq	0.5	positive	0.136363636																03/06/2013	77.660004		5.416666667	28.5	0													29/08/2012	66.870003	-0.119995	3	14	14	0		0	0
11-jul-15	TTF CITIZEN Webinar is live tommrw at 1PM pacific time $NFLX $AMZN $YUM $JNJ $PG $RDUS $RGEN $RCPT $YELP $EBAY $FELE #daytrade #Pennystocks	ttf citizen webinar is live tommrw at 1pm pacific time $nflx $amzn $yum $jnj $pg $rdus $rgen $rcpt $yelp $ebay $fele #daytrade #pennystocks	ttf citizen webinar is live tommrw at 1pm pacific time $nflx $amzn $yum $jnj $pg $rdus $rgen $rcpt $yelp $ebay $fele #daytrade #pennystocks	0.5	positive	0.136363636																04/06/2013	77.370003		5.416666667	28.5	0													30/08/2012	66.879997	0.009994	3	14	14	0		0	0
02-ene-15	Stocks Start New Year With Gains; Intel Jumps http://news.investors.com/investing-stock-market-today/010215-732894-what-are-stocks-doing.htmÃ‚Â Ã¢â‚¬Â¦ #IBDEditorials via @IBDinvestors $INTC $PG $ILMN $VRX $IXIC $GSPC $DJI	stocks start new year with gains; intel jumps #ibdeditorials via @ibdinvestors $intc $pg $ilmn $vrx $ixic $gspc $dji	stocks start new year with gains; intel jumps #ibdeditorials via @ibdinvestors $intc $pg $ilmn $vrx $ixic $gspc $dji	0.454545455	positive	0.136363636																05/06/2013	76.660004		5.416666667	28.5	0													31/08/2012	67.190002	0.310005	3	14	14	0		0	0
18-dic-14	@RealityShares New #ETF Captures Dividend Growth Without Stock Risk http://bit.ly/1sMfLw9Ã‚Â #ETFs #dividends #yield $DIVY $KO $JNJ $PG	@realityshares new #etf captures dividend growth without stock risk #etfs #dividends #yield $divy $ko $jnj $pg	@realityshares new #etf captures dividend growth without stock risk #etfs #dividends #yield $divy $ko $jnj $pg	0.454545455	positive	0.136363636																06/06/2013	76.82		5.416666667	28.5	0													01/09/2012	67.190002	0	3	14	14	0		0	0
01-nov-14	RT @361Capital: All Time New Highs Today: $AAPL $PG $GILD $V $DIS $PEP $HD $AMGN $UNP $CVS $MMM $ABBV pic.twitter.com/UYKFewgMkgÃ¢â‚¬ï¿½	rt @361capital: all time new highs today: $aapl $pg $gild $v $dis $pep $hd $amgn $unp $cvs $mmm $abbv pic.twitter.com/uykfewgmkg	rt @361capital: all time new highs today: $aapl $pg $gild $v $dis $pep $hd $amgn $unp $cvs $mmm $abbv pic.twitter.com/uykfewgmkg	0.454545455	positive	0.136363636																07/06/2013	77.75		5.416666667	28.5	0													02/09/2012	67.190002	0	3	14	14	0		0	0
15-may-14	13F filed by Pershing Square Capital Management, L.p. http://specsituations.com/files/13F-HR/0001336528-20140515-142667331.pdfÃ‚Â Ã¢â‚¬Â¦ New Buys: $AIV $AGN $HME Sells: $GGP $PG	13f filed by pershing square capital management, l.p. new buys: $aiv $agn $hme sells: $ggp $pg	13f filed by pershing square capital management, l.p. new buys: $aiv $agn $hme sells: $ggp $pg	0.454545455	positive	0.136363636																10/06/2013	78.07		5.416666667	28.5	0													03/09/2012	67.190002	0	3	14	14	0		0	0
19-nov-13	Ã¢â‚¬Å“WeÃ¢â‚¬â„¢re focusing on growing in the #HealthCare spaceÃ¢â‚¬â€expanding into new markets, brands, categories.Ã¢â‚¬ï¿½ -CFO Moeller http://www.pginvestor.com/phoenix.zhtml?c=104574&p=irol-EventDetails&EventId=5053838Ã‚Â Ã¢â‚¬Â¦ $PG	were focusing on growing in the #healthcare spaceexpanding into new markets, brands, categories. -cfo moeller $pg	were focusing on growing in the #healthcare spaceexpanding into new markets, brands, categories. -cfo moeller $pg	0.454545455	positive	0.136363636																11/06/2013	78.120003		5.416666667	28.5	0													04/09/2012	67.400002	0.21	3	14	14	0		0	0
14-may-13	Happening now: CFO Jon Moeller provides a business update at Goldman Sachs Symposium. Listen live: http://www.pginvestor.com/phoenix.zhtml?c=104574&p=irol-EventDetails&EventId=4959015Ã‚Â Ã¢â‚¬Â¦ $PG	happening now: cfo jon moeller provides a business update at goldman sachs symposium. listen live: $pg	happening now: cfo jon moeller provides a business update at goldman sachs symposium. listen live: $pg	0.5	positive	0.136363636																12/06/2013	77.599998		5.416666667	28.5	0													05/09/2012	67.290001	-0.110001	3	14	14	0		0	0
20-dic-12	$PG New York Stock Exchange Goes to the Dogs to Support Animal Causes http://www.noodls.com/view/5C98CAB036626FB2CDB71F686E66FC6B68085111Ã‚Â Ã¢â‚¬Â¦	$pg new york stock exchange goes to the dogs to support animal causes	$pg new york stock exchange goes to the dogs to support animal causes	0.454545455	positive	0.136363636																13/06/2013	78.43		5.416666667	28.5	0													06/09/2012	68.239998	0.949997	3	14	14	0		0	0
10-feb-11	$PG Mr. Clean(R) Freshens Up Spring Cleaning With a New Line-up of... http://www.noodls.com/view/0BD25BC1EAD2B566C9815E52451D12E3DFE3BD76	$pg mr. clean(are) freshens up spring cleaning with a new line-up of...	$pg mr. clean(are) freshens up spring cleaning with a new line-up of...	0.454545455	positive	0.136363636																14/06/2013	78.029999		5.416666667	28.5	0													07/09/2012	68.519997	0.279999	3	14	14	0		0	0
01-ene-11	NEW POST: "Long-Term Portfolio Ideas" http://bit.ly/gq0iCJ $CL $KFT $MRK $PFE $PG $SPY $STUDY #iBankCoin	new post: "long-term portfolio ideas" $cl $kft $mrk $pfe $pg $spy $study #ibankcoin	new post: "long-term portfolio ideas" $cl $kft $mrk $pfe $pg $spy $study #ibankcoin	0.454545455	positive	0.136363636																17/06/2013	78.959999		5.416666667	28.5	0													08/09/2012	68.519997	0	3	14	14	0		0	0
20-sep-17	Procter & Gamble trading at all-time high levels back to when it was first listed on the NYSE in 1891. (That's EIGHTEEN ninety-one). $PG	procter & gamble trading at all-time high levels back to when it was first listed on the nyse in 1891. (that's eighteen ninety-one). $pg	procter & gamble trading at all-time high levels back to when it was first listed on the nyse in 1891. (that's eighteen ninety-one). $pg	0.291111111	positive	0.136666667																18/06/2013	79.040001		5.416666667	28.5	1													09/09/2012	68.519997	0	3	14	14	0		0	0
08-sep-15	Setups to watch on Tuesday http://stks.co/f35eDÃ‚Â other stocks on radar $AAPL $BABA $AA $FIT $CHK $FEYE $AET $CLF $PG $PANW $BAC $SNDK $SWN	setups to watch on tuesday other stocks on radar $aapl $baba $aa $fit $chk $feye $aet $clf $pg $panw $bac $sndk $swn	setups to watch on tuesday other stocks on radar $aapl $baba $aa $fit $chk $feye $aet $clf $pg $panw $bac $sndk $swn	0.3875	positive	0.1375																19/06/2013	77.610001		5.416666667	28.5	1													10/09/2012	68.510002	-0.009995	3	14	14	0		0	0
17-dic-14	US at heart of recent General Mills profit warning, with net sales -4%. As stable as you would expect from a 'staples' biz $GIS $K $PG	us at heart of recent general mills profit warning, with net sales -4%. as stable as you would expect from a 'staples' biz $gis $OK $pg	us at heart of recent general mills profit warning, with net sales -4%. as stable as you would expect from a 'staples' biz $gis $OK $pg	0.3125	positive	0.1375																20/06/2013	75.25		5.416666667	28.5	1													11/09/2012	68.260002	-0.25	3	14	14	0		0	0
30-may-14	The largest consumer staples ETF, $XLP, hit a new all-time high. It's up 5% this year --> http://stks.co/p0NwBÃ‚Â $PG $WMT $KO	the largest consumer staples etf, $xlp, hit a new all-time high. it's up 5% this year --> $pg $wmt $ko	the largest consumer staples etf, $xlp, hit a new all-time high. it's up 5% this year --> $pg $wmt $ko	0.497272727	positive	0.148181818																21/06/2013	77.43		5.416666667	28.5	1													12/09/2012	68.099998	-0.160004	3	14	14	0		0	0
23-abr-13	9 Dow components hit new 52-Week High today: $DIS $HD $JNJ $KO $MRK $PG $T $TRV $VZ	9 dow components hit new 52-week high today: $dis $hd $jnj $ko $mrk $pg $t $trv $vz	9 dow components hit new 52-week high today: $dis $hd $jnj $ko $mrk $pg $t $trv $vz	0.497272727	positive	0.148181818																24/06/2013	76.580002		5.416666667	28.5	1													13/09/2012	68.910004	0.810006	3	14	14	0		0	0
13-nov-13	$PG one could long on its break out point. But I would rather site back and watch and be stock sitter..#mkt $UAL, $RSOL $P $UNG. $ACRE :-)	$pg one could long on its break out point. but i would rather site back and watch and be stock sitter..#mkt $ual, $rsol $p $ung. $acre :-)	$pg one could long on its break out point. but i would rather site back and watch and be stock sitter..#mkt $ual, $rsol $p $ung. $acre :-)	0.466666667	positive	0.15																25/06/2013	76.690002		5.416666667	28.5	1													14/09/2012	69.160004	0.25	3	14	14	0		0	0
21-abr-12	So many eps this week - a few to highlight: $AAPL $MMM $CAT $UPS $PCAR $SBUX $IP $PG.	so many eps this week - a few to highlight: $aapl $mmm $cat $ups $pcar $sbux $ip $pg.	so many eps this week - a few to highlight: $aapl $mmm $cat $ups $pcar $sbux $ip $pg.	0.3	positive	0.15																26/06/2013	77.400002		5.416666667	28.5	1													15/09/2012	69.160004	0	3	14	14	0		0	0
25-sep-17	Nelson Peltz might have already accomplished one thing so far at Procter & Gamble $PG https://buff.ly/2xAB1eU	nelson peltz might have already accomplished one thing so far at procter & gamble $pg	nelson peltz might have already accomplished one thing so far at procter & gamble $pg	0.75	positive	0.15																27/06/2013	77.669998		5.416666667	28.5	1													16/09/2012	69.160004	0	3	14	14	0		0	0
19-dic-12	Ackman has a history w/ unusual options b4 he talks trades, see my July post on $PG Options Action b4 his Stake http://tinyurl.com/ccz4c9w	ackman has a history w/ unusual options b4 he talks trades, see my july post on $pg options action b4 his stake	ackman has a history w/ unusual options b4 he talks trades, see my july post on $pg options action b4 his stake	0.55	positive	0.15																28/06/2013	76.989998		5.416666667	28.5	1													17/09/2012	69.25	0.089996	3	14	14	0		0	0
23-ene-15	Here comes the flood ... of earnings. Busy week ahead! $MSFT $PG $CAT $MMM $AAPL $T $AMGN $YHOO $FCAU $BA $QCOM $FB $F $AMZN $GOOGL $V Whew!	here comes the flood ... of earnings. busy week ahead! $msft $pg $cat $mmm $aapl $t $amgn $yhoo $fcau $ba $qcom $fb $f $amzn $googl $v whew!	here comes the flood ... of earnings. busy week ahead! $msft $pg $cat $mmm $aapl $t $amgn $yhoo $fcau $ba $qcom $fb $f $amzn $googl $v whew!	0.3	positive	0.15625																01/07/2013	78.019997		5.416666667	28.5	1													18/09/2012	69.220001	-0.029999	3	14	14	0		0	0
28-dic-15	All stock setups $UNH $WYNN $PG can power higher but volume is key to seal the deal without the right Volume and price action just avoid.	all stock setups $unh $wynn $pg can power higher but volume is key to seal the deal without the right volume and price action just avoid.	all stock setups $unh $wynn $pg can power higher but volume is key to seal the deal without the right volume and price action just avoid.	0.533928571	positive	0.158928571																02/07/2013	78.440002		5.416666667	28.5	1													19/09/2012	69.260002	0.040001	3	14	14	0		0	0
29-mar-16	The high likelihood $PLUG gets all forklift business from $WMT $HD $NKE $PG $SYY $BMW and the rest of the gang is not priced in	the high likelihood $plug gets all forklift business from $wmt $hd $nke $pg $syy $bmw and the rest of the gang is not priced in	the high likelihood $plug gets all forklift business from $wmt $hd $nke $pg $syy $bmw and the rest of the gang is not priced in	0.54	positive	0.16																03/07/2013	78.57		5.416666667	28.5	1													20/09/2012	69.559998	0.299996	3	14	14	0		0	0
02-nov-14	ALL TIME HIGH LIST reads like Hall of Fame Comapnies $AAPL $GILD $V $DIS $PEP $HD $AMGN $CVS $MMM $PG	all time high list reads like hall of fame comapnies $aapl $gild $v $dis $pep $hd $amgn $cvs $mmm $pg	all time high list reads like hall of fame comapnies $aapl $gild $v $dis $pep $hd $amgn $cvs $mmm $pg	0.54	positive	0.16																05/07/2013	78.339996		5.416666667	28.5	1													21/09/2012	69.419998	-0.14	3	14	14	0		0	0
28-feb-12	The Dow closed above the 13000 mark for the first time since May 2008; more on http://foxbusiness.com/market-updateÃ‚Â $JNJ $PG	the dow closed above the 13000 mark for the first time since may 2008; more on $jnj $pg	the dow closed above the 13000 mark for the first time since may 2008; more on $jnj $pg	0.258333333	positive	0.1625																08/07/2013	78.760002		5.416666667	28.5	1													22/09/2012	69.419998	0	3	14	14	0		0	0
07-feb-16	$PG is one of the best stocks from a technical point of view and may breakout. Holding well in a difficult market.	$pg is one of the best stocks from a technical point of view and may breakout. holding well in a difficult market.	$pg is one of the best stocks from a technical point of view and may breakout. holding well in a difficult market.	0.466666667	positive	0.166666667																09/07/2013	79.57		5.416666667	28.5	1													23/09/2012	69.419998	0	3	14	14	0		0	0
11-jun-15	Who are the main victims of the 10-year treasury carnage? http://jimcramer.tumblr.com/post/121212496424/who-are-the-main-victims-of-the-10-year-treasuryÃ‚Â Ã¢â‚¬Â¦ via @jimcramer $PG pic.twitter.com/hGY3OLs7cf	who are the main victims of the 10-year treasury carnage? via @jimcramer $pg pic.twitter.com/hgy3ols7cf	who are the main victims of the 10-year treasury carnage? via @jimcramer $pg pic.twitter.com/hgy3ols7cf	0.333333333	positive	0.166666667																10/07/2013	79.800003		5.416666667	28.5	1													24/09/2012	69.760002	0.340004	3	14	14	0		0	0
24-may-13	P&G goes back to the future in CEO shakeup. McDonald out, Lafley in. Ackman is pleased. by @jennrein $PG http://bit.ly/13Pyck9	p&g goes back to the future in ceo shakeup. mcdonald out, lafley in. ackman is pleased. by @jennrein $pg	p&g goes back to the future in ceo shakeup. mcdonald out, lafley in. ackman is pleased. by @jennrein $pg	0.375	positive	0.166666667																11/07/2013	80.769997		5.416666667	28.5	0													25/09/2012	69.589996	-0.170006	3	14	14	0		0	0
25-ene-13	#Dow set to get an early boost from Procter & Gamble. $PG up 1.5% premkt on better than expected earnings, raised outlook. #earnings	#dow set to get an early boost from procter & gamble. $pg up 1.5% premkt on better than expected earnings, raised outlook. #earnings	#dow set to get an early boost from procter & gamble. $pg up 1.5% premkt on better than expected earnings, raised outlook. #earnings	0.4	positive	0.166666667																12/07/2013	81.550003		5.416666667	28.5	0													26/09/2012	69.300003	-0.289993	3	14	14	0		0	0
06-sep-16	Most active #options: $AMZN, $TWTR board meeting, $PG banned products, $AAPL new products, $BABA @marleykaydenpic.twitter.com/O14YImX6Wv	most active #options: $amzn, $twtr board meeting, $pg banned products, $aapl new products, $baba @marleykaydenpic.twitter.com/o14yimx6wv	most active #options: $amzn, $twtr board meeting, $pg banned products, $aapl new products, $baba @marleykaydenpic.twitter.com/o14yimx6wv	0.518181818	positive	0.167676768																15/07/2013	81.510002		5.416666667	28.5	0													27/09/2012	69.300003	0	3	14	14	0		0	0
18-jun-13	When it comes to household items, selling straight to consumers online is the new trend http://on.mktw.net/11MORkBÃ‚Â @ProcterGamble @BurtsBees $PG	when it comes to household items, selling straight to consumers online is the new trend @proctergamble @burtsbees $pg	when it comes to household items, selling straight to consumers online is the new trend @proctergamble @burtsbees $pg	0.427272727	positive	0.168181818																16/07/2013	80.970001		5.416666667	28.5	0													28/09/2012	69.360001	0.059998	3	14	14	0		0	0
01-oct-15	A few large sell imbalances this morning: $BAC -110K, $GE -321K, $PFE -246K, $T -246K, $VZ -102K, $PG -65K, $MCD -54K, $K -41K, $GIS -59K	a few large sell imbalances this morning: $bac -110k, $ge -321k, $pfe -246k, $t -246k, $vz -102k, $pg -65k, $mcd -54k, $OK -41k, $gis -59k	a few large sell imbalances this morning: $bac -110k, $ge -321k, $pfe -246k, $t -246k, $vz -102k, $pg -65k, $mcd -54k, $OK -41k, $gis -59k	0.342857143	positive	0.171428571																17/07/2013	80.089996		5.416666667	28.5	0													29/09/2012	69.360001	0	3	14	14	0		0	0
10-feb-17	P&G $PG with 3,500 Feb. $88.50 calls on the cheap late day around $0.31, interesting with all the Colgate (CL) call action	p&g $pg with 3,500 feb. $88.50 calls on the cheap late day around $0.31, interesting with all the colgate (cl) call action	p&g $pg with 3,500 feb. $88.50 calls on the cheap late day around $0.31, interesting with all the colgate (cl) call action	0.475	positive	0.175																18/07/2013	80.300003		5.416666667	28.5	0													30/09/2012	69.360001	0	3	14	14	0		0	0
02-dic-14	Here's a list of the 54 large cap stocks that made new all-time highs today -> http://stks.co/d1JcTÃ‚Â $PG $COST $DIS	here's a list of the 54 large cap stocks that made new all-time highs today -> $pg $cost $dis	here's a list of the 54 large cap stocks that made new all-time highs today -> $pg $cost $dis	0.441558442	positive	0.175324675																19/07/2013	81.370003		5.416666667	28.5	0													01/10/2012	69.449997	0.089996	3	14	15	0.212121212		1	0
12-ene-17	$PG stock only up slightly today @briantaff6abc. Good day to buy. http://www.pginvestor.comÃ‚Â .	$pg stock only up slightly today @briantaff6abc. good day to buy.	$pg stock only up slightly today @briantaff6abc. good day to buy.	0.588888889	positive	0.177777778																22/07/2013	81.220001		5.416666667	28.5	0													02/10/2012	68.790001	-0.659996	3	14	15	0		0	0
17-dic-14	RT @rb_trader: Unusual #options volume scanner output high DV/OI $LNG $ARRS $NRG $PG $CRR $GE $MGMpic.twitter.com/Wv05vFqkfb	rt @rb_trader: unusual #options volume scanner output high dv/oi $lng $arrs $nrg $pg $crr $ge $mgmpic.twitter.com/wv05vfqkfb	rt @rb_trader: unusual #options volume scanner output high dv/oi $lng $arrs $nrg $pg $crr $ge $mgmpic.twitter.com/wv05vfqkfb	0.77	positive	0.18																23/07/2013	80.949997		5.416666667	28.5	0													03/10/2012	69.169998	0.379997	3	14	15	0		0	0
24-jun-15	when Ackman gave his presentation that $PG was worth $125 or 50% higher than today, it was 2013 and the stock price was the same as today	when ackman gave his presentation that $pg was worth $125 or 50% higher than today, it was 2013 and the stock price was the same as today	when ackman gave his presentation that $pg was worth $125 or 50% higher than today, it was 2013 and the stock price was the same as today	0.241666667	positive	0.183333333																24/07/2013	80.269997		5.416666667	28.5	0													04/10/2012	69.379997	0.209999	3	14	15	0		0	0
16-dic-17	FedÃ¢â‚¬â„¢s Up, Markets Up, & Taxes Down?Ã¢â‚¬ï¿½ Your Vista Partners Weekly Market Update 12-16-17 is now now available! Download now & receive free future updates automatically! Stay informed! Stay Competitive! http://www.vistapglobal.com/2017/12/read-vista-partners-weekly-update-market-12-16-17/Ã‚Â Ã¢â‚¬Â¦ $DIS $KO $PG $DWDP $ATOS $JPM #investing #biotech #techpic.twitter.com/mdE2buwPgM	feds up, markets up, & taxes down? your vista partners weekly market update 12-16-17 is now now available! download now & receive free future updates automatically! stay informed! stay competitive! $dis $ko $pg $dwdp $atos $jpm #investing #biotech #techpic.twitter.com/mde2buwpgm	feds up, markets up, & taxes down? your vista partners weekly market update 12-16-17 is now now available! download now & receive free future updates automatically! stay informed! stay competitive! $dis $ko $pg $dwdp $atos $jpm #investing #biotech #techpic.twitter.com/mde2buwpgm	0.403472222	positive	0.186111111																25/07/2013	80.410004		5.416666667	28.5	0													05/10/2012	69.629997	0.25	3	14	15	0		0	0
24-may-13	Surprised Ackman didn't push for $PG to hire Ron Johnson as new CEO. Johnson could try cool new ideas like Martha Stewart toothpaste! $JCP	surprised ackman didn't push for $pg to hire ron johnson as new ceo. johnson could try cool new ideas like martha stewart toothpaste! $jcp	surprised ackman didn't push for $pg to hire ron johnson as new ceo. johnson could try cool new ideas like martha stewart toothpaste! $jcp	0.614772727	positive	0.189204545																26/07/2013	80.389999		5.416666667	28.5	0													06/10/2012	69.629997	0	3	14	15	0		0	0
03-ago-17	From P&G $PG: 1. Brand matters more in a world w/ endless shelf + no barriers, not less 2. Amazon $AMZN wins b/c of habit + passwordspic.twitter.com/3SsEQeC3L1	from p&g $pg: 1. brand matters more in a world w/ endless shelf + no barriers, not less 2. amazon $amzn wins b/c of habit + passwordspic.twitter.com/3sseqec3l1	from p&g $pg: 1. brand matters more in a world w/ endless shelf + no barriers, not less 2. amazon $amzn wins b/c of habit + passwordspic.twitter.com/3sseqec3l1	0.379166667	positive	0.189583333																29/07/2013	80.089996		5.416666667	28.5	0													07/10/2012	69.629997	0	3	14	15	0		0	0
28-dic-14	5 Dow Stocks I would go for right now. $CSCO $PG $DIS $TRV $V Watch the Price Action and ignore noise. #trendfollowing #momentum	5 dow stocks i would go for right now. $csco $pg $dis $trv $v watch the price action and ignore noise. #trendfollowing #momentum	5 dow stocks i would go for right now. $csco $pg $dis $trv $v watch the price action and ignore noise. #trendfollowing #momentum	0.317857143	positive	0.192857143																30/07/2013	80.440002		5.416666667	28.5	0													08/10/2012	69.099998	-0.529999	3	14	15	0		0	0
25-sep-15	New Post - "Trade Ideas: Procter & Gamble (PG) Stock Heading Higher" http://www.seeitmarket.com/trade-ideas-procter-and-gamble-stock-pg-moving-higher-14799/Ã‚Â Ã¢â‚¬Â¦ by @mpgtrader $PG pic.twitter.com/QQTFg5oKRg	new post - "trade ideas: procter & gamble (pg) stock heading higher" by @mpgtrader $pg pic.twitter.com/qqtfg5okrg	new post - "trade ideas: procter & gamble (pg) stock heading higher" by @mpgtrader $pg pic.twitter.com/qqtfg5okrg	0.477272727	positive	0.193181818																31/07/2013	80.300003		5.416666667	28.5	0													09/10/2012	68.699997	-0.400001	3	15	15	0.5		2	0
17-ene-17	For 8ema cross 21ema stocks $MJTK - penny $PSNX - penny $SFOR - penny $USRM - penny $XLP $OCBU - penny $PG $COTY $CL Nice cross up	for 8ema cross 21ema stocks $mjtk - penny $psnx - penny $sfor - penny $usrm - penny $xlp $ocbu - penny $pg $coty $cl nice cross up	for 8ema cross 21ema stocks $mjtk - penny $psnx - penny $sfor - penny $usrm - penny $xlp $ocbu - penny $pg $coty $cl nice cross up	0.333333333	positive	0.2																01/08/2013	81.639999		5.416666667	28.5	0													10/10/2012	68.139999	-0.559998	3	15	15	0		0	0
05-ene-17	For 4ema cross 8ema stocks part 2 $SYMC $PG $VIPS $TECK $AMZN $GPRO $NHMD - penny $GGN $MEET $WYNN $GLUU $CLDX $LBSR - penny Nice cross up	for 4ema cross 8ema stocks part 2 $symc $pg $vips $teck $amzn $gpro $nhmd - penny $ggn $meet $wynn $gluu $cldx $lbsr - penny nice cross up	for 4ema cross 8ema stocks part 2 $symc $pg $vips $teck $amzn $gpro $nhmd - penny $ggn $meet $wynn $gluu $cldx $lbsr - penny nice cross up	0.333333333	positive	0.2																02/08/2013	81.290001		5.416666667	28.5	-1													11/10/2012	68	-0.139999	3	15	15	0		0	0
23-mar-16	FLOW LEANS BEARISH EARLY, PREDOMINANTLY ENERGY NAMES -- ONLY NOTABLE CALL SWEEPER IN $PG	flow leans bearish early, predominantly energy names -- only notable call sweeper in $pg	flow leans bearish early, predominantly energy names -- only notable call sweeper in $pg	0.6	positive	0.2																05/08/2013	81.400002		5.416666667	28.5	-1													12/10/2012	67.940002	-0.059998	3	15	15	0		0	0
08-ago-15	Says stocks and equities are a scam....most of the products he uses on a daily basis are publicly traded. Lmao #forexlogic $JNJ $PG $NFLX $V	says stocks and equities are a scam....most of the products he uses on a daily basis are publicly traded. lmao #forexlogic $jnj $pg $nflx $v	says stocks and equities are a scam....most of the products he uses on a daily basis are publicly traded. lmao #forexlogic $jnj $pg $nflx $v	0.355555556	positive	0.2																06/08/2013	81.739998		5.416666667	28.5	-1													13/10/2012	67.940002	0	3	15	15	0		1	0
18-ene-13	Here is a nice list of the key companies reporting earnings next week: http://www.bespokeinvest.com/thinkbig/2013/1/18/next-weeks-key-earnings-reports.htmlÃ‚Â Ã¢â‚¬Â¦ $AAPL $GOOG $MSFT $SBUX $MMM $PG $JNJ $MCD $SPY	here is a nice list of the key companies reporting earnings next week: $aapl $goog $msft $sbux $mmm $pg $jnj $mcd $spy	here is a nice list of the key companies reporting earnings next week: $aapl $goog $msft $sbux $mmm $pg $jnj $mcd $spy	0.666666667	positive	0.2																07/08/2013	81.959999		5.416666667	28.5	-1													14/10/2012	67.940002	0	3	15	15	0		0	0
11-dic-17	Thanks so much for this thought provoking guest post. #corpgov #ESG $PG	thanks so much for this thought provoking guest post. #corpgov #esg $pg	thanks so much for this thought provoking guest post. #corpgov #esg $pg	0.2	positive	0.2																08/08/2013	82.169998		5.416666667	28.5	-1													15/10/2012	68.709999	0.769997	3	15	15	0		1	0
11-sep-17	RECAP 9/11 Unusual Calls: $DWDP $LULU $S $INTC $PG $CFX $ORCL $FXE $HIMX $SNAP $TWTR $DAL $PM $BHP $HIMX	recap 9/11 unusual calls: $dwdp $lulu $s $intc $pg $cfx $orcl $fxe $himx $snap $twtr $dal $pm $bhp $himx	recap 9/11 unusual calls: $dwdp $lulu $s $intc $pg $cfx $orcl $fxe $himx $snap $twtr $dal $pm $bhp $himx	1	positive	0.2																09/08/2013	81.639999		5.416666667	28.5	-1													16/10/2012	69	0.290001	3	15	15	0		0	0
20-may-17	DROPS IN NYSE SHORT INTEREST: $CX $TWTR $INFY $PG $DB $ECA $BMY $LC $KO $BAC $NE $WY $JPM $DIS $UAA $VSLR $JNJ $AGN $C $ARNC $FIT $SFUN $Spic.twitter.com/pF1EC9Kls4	drops in nyse short interest: $cx $twtr $infy $pg $db $eca $bmy $lc $ko $bac $ne $wy $jpm $dis $uaa $vslr $jnj $agn $c $arnc $fit $sfun $spic.twitter.com/pf1ec9kls4	drops in nyse short interest: $cx $twtr $infy $pg $db $eca $bmy $lc $ko $bac $ne $wy $jpm $dis $uaa $vslr $jnj $agn $c $arnc $fit $sfun $spic.twitter.com/pf1ec9kls4	0.35	positive	0.2																12/08/2013	81.620003		5.416666667	28.5	-1													17/10/2012	69.470001	0.470001	3	15	15	0		0	0
30-jul-16	Earnings next week: $PFE $PG $FIT $SHOP $HUM $TSLA $FSLR $MRO $SQ $TRIP $HLF $REGN $CHK $ATVI $PCLN $TASR $FEYE...pic.twitter.com/lb7Wfxlnx4	earnings next week: $pfe $pg $fit $shop $hum $tsla $fslr $mro $sq $trip $hlf $regn $chk $atvi $pcln $tasr $feye...pic.twitter.com/lb7wfxlnx4	earnings next week: $pfe $pg $fit $shop $hum $tsla $fslr $mro $sq $trip $hlf $regn $chk $atvi $pcln $tasr $feye...pic.twitter.com/lb7wfxlnx4	0.2	positive	0.2																13/08/2013	81.660004		5.416666667	28.5	-1													18/10/2012	69.470001	0	3	15	15	0		0	0
29-jul-16	#earnings next week 8/1 & 8/2: $CVS, $MOS, $PFE, $PG, $SHPG, $SODA, $AIG, $DATA, $FIT http://bit.ly/2adcLmqÃ‚Â pic.twitter.com/yMApvA0zbx	#earnings next week 8/1 & 8/2: $cvs, $mos, $pfe, $pg, $shpg, $soda, $aig, $data, $fit	#earnings next week 8/1 & 8/2: $cvs, $mos, $pfe, $pg, $shpg, $soda, $aig, $data, $fit	0.2	positive	0.2																14/08/2013	81.25		5.416666667	28.5	-1													19/10/2012	68.57	-0.900001	3	15	15	0		0	0
15-mar-16	RECAP 3/15 Unusual Puts (2/4): $RIG Jan-18 8 P $VALE Mar 3 P $PG Mar 80 P $SYMC Jan-18 6 P $ABX/abril/13 P $SUNE May 1.5 P $TSO Mar 85 P	recap 3/15 unusual puts (2/4): $rig jan-18 8 p $vale mar 3 p $pg mar 80 p $symc jan-18 6 p $abx/abril/13 p $sune may 1.5 p $tso mar 85 p	recap 3/15 unusual puts (2/4): $rig jan-18 8 p $vale mar 3 p $pg mar 80 p $symc jan-18 6 p $abx/abril/13 p $sune may 1.5 p $tso mar 85 p	1	positive	0.2																15/08/2013	80.480003		5.416666667	28.5	-1													20/10/2012	68.57	0	3	15	15	0		0	0
18-dic-15	10 most widely held stocks among institutional investors: $AAPL $JNJ $MSFT $XOM $GE $GE $PG $PFE $JPM $VZ. Uninspiring, just like $DOW	10 most widely held stocks among institutional investors: $aapl $jnj $msft $xom $ge $ge $pg $pfe $jpm $vz. uninspiring, just like $dow	10 most widely held stocks among institutional investors: $aapl $jnj $msft $xom $ge $ge $pg $pfe $jpm $vz. uninspiring, just like $dow	0.45	positive	0.2																16/08/2013	79.900002		5.416666667	28.5	1													21/10/2012	68.57	0	3	15	15	0		0	0
25-oct-15	U.K. ad giant WPP looks cheap: http://bit.ly/1OY9Jk6Ã‚Â $WPPGY $OMC $IPG $PG $UNpic.twitter.com/cZIhwjyt1M	you.OK. ad giant wpp looks cheap: $wppgy $omc $ipg $pg $unpic.twitter.com/czihwjyt1m	you.OK. ad giant wpp looks cheap: $wppgy $omc $ipg $pg $unpic.twitter.com/czihwjyt1m	0.85	positive	0.2																19/08/2013	79.589996		5.416666667	28.5	1													22/10/2012	68.5	-0.07	3	15	15	0		0	0
19-sep-15	Yuck is all I can say about Barron's bullish ideas this week.. $PG $WYNN $VSI $RL $TAXI , some real dogs	yuck is all i can say about barron's bullish ideas this week.. $pg $wynn $vsi $rl $taxi , some real dogs	yuck is all i can say about barron's bullish ideas this week.. $pg $wynn $vsi $rl $taxi , some real dogs	0.3	positive	0.2																20/08/2013	79.529999		5.416666667	28.5	1													23/10/2012	67.440002	-1.059998	3	15	15	0		0	0
31-dic-14	$PG "Cramer start "Pumping" PG & MSFT at 52 week high???" on Yahoo! Finance message boards: http://bit.ly/1vHdtdt	$pg "cramer start "pumping" pg & msft at 52 week high???" on yahoo! finance message boards:	$pg "cramer start "pumping" pg & msft at 52 week high???" on yahoo! finance message boards:	0.54	positive	0.2																21/08/2013	79.379997		5.416666667	28.5	1													24/10/2012	68.080002	0.64	3	15	15	0		0	0
12-sep-14	Procter & Gamble has upped its payout 58 straight years and is in this elite stock index http://ibdn.uz/Bs8PWÃ‚Â $PG pic.twitter.com/iHe3MCqBZ0	procter & gamble has upped its payout 58 straight years and is in this elite stock index $pg pic.twitter.com/ihe3mcqbz0	procter & gamble has upped its payout 58 straight years and is in this elite stock index $pg pic.twitter.com/ihe3mcqbz0	0.4	positive	0.2																22/08/2013	79.769997		5.416666667	28.5	1													25/10/2012	70.07	1.989998	3	15.33333333	15	0.789583333		8	0
12-jun-14	Starbucks wants to energize you and your device. Via @usatoday http://usat.ly/1hKF1guÃ‚Â #tech #iPhone $SBUX $PG $AAPL	starbucks wants to energize you and your device. via @usatoday #tech #iphone $sbux $pg $aapl	starbucks wants to energize you and your device. via @usatoday #tech #iphone $sbux $pg $aapl	0.1	positive	0.2																23/08/2013	80.010002		5.416666667	28.5	1													26/10/2012	69.440002	-0.629998	3	15.33333333	15	0		0	0
13-feb-13	Who knew a chewy cookie had so much power? How it altered $PG's destiny: http://bit.ly/XA8BbO	who knew a chewy cookie had so much power? how it altered $pg's destiny:	who knew a chewy cookie had so much power? how it altered $pg's destiny:	0.2	positive	0.2																26/08/2013	78.540001		5.416666667	28.5	1													27/10/2012	69.440002	0	3	15.33333333	15	0		0	0
12-jul-12	STOCKS ERASE LOSSES: Here's What You Need To Know $WFC $PG $BA $FAST by @ericgplatthttp://read.bi/MnzxT6	stocks erase losses: here's what you need to know $wfc $pg $ba $fast by @ericgplatt	stocks erase losses: here's what you need to know $wfc $pg $ba $fast by @ericgplatt	0.6	positive	0.2																27/08/2013	77.970001		5.416666667	28.5	1													28/10/2012	69.440002	0	3	15.33333333	15	0		0	0
25-jul-17	$PG set-up on weekly looks pretty nice into earnings, higher 5 of last 7 and Trian involved, but tough space right now, long vol. looks good pic.twitter.com/puAD9SbAnJ	$pg set-up on weekly looks pretty nice into earnings, higher 5 of last 7 and trian involved, but tough space right now, long vol. looks good pic.twitter.com/puad9sbanj	$pg set-up on weekly looks pretty nice into earnings, higher 5 of last 7 and trian involved, but tough space right now, long vol. looks good pic.twitter.com/puad9sbanj	0.616964286	positive	0.205853175																28/08/2013	76.849998		5.416666667	28.5	1													29/10/2012	69.440002	0	3	15.33333333	15	0		1	0
02-ago-16	Procter & Gamble is trading at new 52-week highs right now. They just reported earnings and it's up 8% YTD: http://stocktwits.com/symbol/PG?utm_medium=community-twitter&utm_source=t.co&utm_campaign=outboundteamÃ‚Â Ã¢â‚¬Â¦ $PG	procter & gamble is trading at new 52-week highs right now. they just reported earnings and it's up 8% ytd: $pg	procter & gamble is trading at new 52-week highs right now. they just reported earnings and it's up 8% ytd: $pg	0.49512987	positive	0.211038961																29/08/2013	77.309998		5.416666667	28.5	1													30/10/2012	69.440002	0	3	15.33333333	15	0		0	0
08-jun-15	$GEVO CNN Money: New Coke bottle made entirely from plants http://stks.co/s2FFKÃ‚Â $KO $F $NKE $PG $SEAS added more Gevo shares today	$gevo cnn money: new coke bottle made entirely from plants $ko $f $nke $pg $seas added more gevo shares today	$gevo cnn money: new coke bottle made entirely from plants $ko $f $nke $pg $seas added more gevo shares today	0.526515152	positive	0.212121212																30/08/2013	77.889999		5.416666667	28.5	0													31/10/2012	69.239998	-0.200004	3	15.33333333	15	0		0	0
01-oct-12	Jim CramerÃ¢â‚¬â„¢s Favorite Stock for the New Quarter http://bit.ly/SyCJ0BÃ‚Â $.DJIA $.SPX $AMD $BAC $BIG $FDX $HD $HPQ $INTC $MNST $PG $UNP $XAL	jim cramers favorite stock for the new quarter $.djia $.spx $amd $bac $big $fdx $hd $hpq $intc $mnst $pg $unp $xal	jim cramers favorite stock for the new quarter $.djia $.spx $amd $bac $big $fdx $hd $hpq $intc $mnst $pg $unp $xal	0.518181818	positive	0.212121212																03/09/2013	77.75		5.416666667	28.5	0													01/11/2012	69.25	0.010002	3	15.33333333	15	0		1	0
30-dic-16	Sell imbalances still large in DOW components - $CAT -97K, $MRK -220K, $CVX -117K, $VZ -220K, $PFE -437K, $IBM -56K, $PG -123K, $GE -432K	sell imbalances still large in dow components - $cat -97k, $mrk -220k, $cvx -117k, $vz -220k, $pfe -437k, $ibm -56k, $pg -123k, $ge -432k	sell imbalances still large in dow components - $cat -97k, $mrk -220k, $cvx -117k, $vz -220k, $pfe -437k, $ibm -56k, $pg -123k, $ge -432k	0.428571429	positive	0.214285714																04/09/2013	77.489998		5.416666667	28.5	0													02/11/2012	69.190002	-0.059998	3	15.33333333	15	0		0	0
13-may-13	What the smart money Is buying -- and selling http://on.barrons.com/10yBaVDÃ‚Â #Sohn $PG $GOOG $STX $WDC $DLR $LINE $T $PHM $FOR $OCN $TD $OIS $CMG	what the smart money is buying -- and selling #sohn $pg $goog $stx $wdc $dlr $line $t $phm $for $ocn $td $ois $cmg	what the smart money is buying -- and selling #sohn $pg $goog $stx $wdc $dlr $line $t $phm $for $ocn $td $ois $cmg	0.642857143	positive	0.214285714																05/09/2013	77.139999		5.416666667	28.5	0													03/11/2012	69.190002	0	3	15.33333333	15	0		0	0
08-feb-13	U.S. companies with large cash positions in Venezuelan bolivars falling now. $KMB, $PG, $CLX, $CL, $MELI #NoDividendRepatriations	you.s. companies with large cash positions in venezuelan bolivars falling now. $kmb, $pg, $clx, $cl, $meli #nodividendrepatriations	you.s. companies with large cash positions in venezuelan bolivars falling now. $kmb, $pg, $clx, $cl, $meli #nodividendrepatriations	0.428571429	positive	0.214285714																06/09/2013	77.150002		5.416666667	28.5	0													04/11/2012	69.190002	0	3	15.33333333	15	0		0	0
20-dic-16	$BMXC in a strong growing market for diapers. $PG $KMB Recap on last PR explains why this will move from the pinky sheets.pic.twitter.com/5EmhNW4jeB	$bmxc in a strong growing market for diapers. $pg $kmb recap on last pr explains why this will move from the pinky sheets.pic.twitter.com/5emhnw4jeb	$bmxc in a strong growing market for diapers. $pg $kmb recap on last pr explains why this will move from the pinky sheets.pic.twitter.com/5emhnw4jeb	0.4	positive	0.216666667																09/09/2013	78.160004		5.416666667	28.5	0													05/11/2012	68.669998	-0.520004	3	15.33333333	15	0		0	0
22-mar-16	MOC pretty much has everything for sale $XOM $PG $JNJ $UPS $V $UTX $PPG $DIS $CVX $HD $FDX	moc pretty much has everything for sale $xom $pg $jnj $ups $v $utx $ppg $dis $cvx $hd $fdx	moc pretty much has everything for sale $xom $pg $jnj $ups $v $utx $ppg $dis $cvx $hd $fdx	0.6	positive	0.225																10/09/2013	77.949997		5.416666667	28.5	0													06/11/2012	68.93	0.260002	3	15.33333333	15	0		0	0
15-nov-17	Trian has apparently won the recount for a board seat at $PG by 43000 votes. Huge victory for Nelson Peltz. PG can still challenge. Story still developing.	trian has apparently won the recount for a board seat at $pg by 43000 votes. huge victory for nelson peltz. pg can still challenge. story still developing.	trian has apparently won the recount for a board seat at $pg by 43000 votes. huge victory for nelson peltz. pg can still challenge. story still developing.	0.625	positive	0.225																11/09/2013	78.269997		5.416666667	28.5	0													07/11/2012	68.059998	-0.870002	3	15.33333333	15	0		0	0
21-ene-14	Unilever one again a tale of two companies, mirorring sector trends: household/personal care sales +7% & foods flat $UN $PG $CL $K $GIS	unilever one again a tale of two companies, mirorring sector trends: household/personal care sales +7% & foods flat $un $pg $cl $OK $gis	unilever one again a tale of two companies, mirorring sector trends: household/personal care sales +7% & foods flat $un $pg $cl $OK $gis	0.3125	positive	0.2375																12/09/2013	78.260002		5.416666667	28.5	0													08/11/2012	66.910004	-1.149994	3	15.33333333	15	0		0	0
21-ene-14	Unilever saw a smart recovery in EM sales growth (+8.4%); Lat Am returned to double digit growth & Asia healthy as well $UN $PG $CL $KO $PM	unilever saw a smart recovery in em sales growth (+8.4%); lat am returned to double digit growth & asia healthy as well $un $pg $cl $ko $pm	unilever saw a smart recovery in em sales growth (+8.4%); lat am returned to double digit growth & asia healthy as well $un $pg $cl $ko $pm	0.380952381	positive	0.238095238																13/09/2013	79.050003		5.416666667	28.5	0													09/11/2012	67.010002	0.099998	3	15.33333333	15	0		0	0
24-abr-13	lots of 'Punji Stakes' today in strong names: $WHR, $PG, $T volatility preceding trend change in broad mkt?	lots of 'punji stakes' today in strong names: $whr, $pg, $t volatility preceding trend change in broad mkt?	lots of 'punji stakes' today in strong names: $whr, $pg, $t volatility preceding trend change in broad mkt?	0.522916667	positive	0.247916667																16/09/2013	80.160004		5.416666667	28.5	0													10/11/2012	67.010002	0	3	15.33333333	15	0		0	0
28-dic-17	Indexes Calm, But 9 Dow Stocks Could Be Ready To Break Out: http://ow.ly/qYXi30htek2Ã‚Â $MSFT $AAPL $DWDP $PG $WMT $INTC $JNJ $KO $XOM $DQpic.twitter.com/KuUSAhB8WT	indexes calm, but 9 dow stocks could be ready to break out: $msft $aapl $dwdp $pg $wmt $intc $jnj $ko $xom $dqpic.twitter.com/kuusahb8wt	indexes calm, but 9 dow stocks could be ready to break out: $msft $aapl $dwdp $pg $wmt $intc $jnj $ko $xom $dqpic.twitter.com/kuusahb8wt	0.625	positive	0.25																17/09/2013	79.830002		5.416666667	28.5	0													11/11/2012	67.010002	0	3	15.33333333	15	0		0	0
10-oct-17	P&G innovation drivers brand leadership. These big brands are #1 because they perform better. $PG http://pginvestor.comÃ‚Â pic.twitter.com/peclybbqXp	p&g innovation drivers brand leadership. these big brands are #1 because they perform better. $pg	p&g innovation drivers brand leadership. these big brands are #1 because they perform better. $pg	0.3	positive	0.25																18/09/2013	80.300003		5.416666667	28.5	0													12/11/2012	67.080002	0.07	3	15.33333333	15	0		0	0
06-oct-17	Some notable analyst days next week from $WDAY, $WMT, $TECD, $KR, $VEEV $HPQ $BOX and the $PG shareholder meeting Tuesday	some notable analyst days next week from $wday, $wmt, $tecd, $kr, $veev $hpq $box and the $pg shareholder meeting tuesday	some notable analyst days next week from $wday, $wmt, $tecd, $kr, $veev $hpq $box and the $pg shareholder meeting tuesday	0.25	positive	0.25																19/09/2013	80.120003		5.416666667	28.5	0													13/11/2012	66.849998	-0.230004	3	15.33333333	15	0		0	0
30-dic-16	LetÃ¢â‚¬â„¢s talk about more Americans #retiring outside the U.S. #affordable https://www.tematicaresearch.com/2016/12/30/lets-talk-about-more-americans-retiring-outside-the-u-s/#.WGZYm4muEuQ.twitterÃ‚Â Ã¢â‚¬Â¦ @Wharton @SloanFoundation $PG $CL $CHD $AMZNpic.twitter.com/z2I3m3OGkW	lets talk about more americans #retiring outside the you.s. #affordable #.wgzym4mueuq.twitter @wharton @sloanfoundation $pg $cl $chd $amznpic.twitter.com/z2i3m3ogkw	lets talk about more americans #retiring outside the you.s. #affordable #.wgzym4mueuq.twitter @wharton @sloanfoundation $pg $cl $chd $amznpic.twitter.com/z2i3m3ogkw	0.275	positive	0.25																20/09/2013	79.389999		5.416666667	28.5	0													14/11/2012	66.529999	-0.319999	3	15.33333333	15	-0.1		1	0
12-dic-16	Bullish Trend Reversals forming on many stocks such as $PG $JNJ $PFE $PEP $KO $WMT $XLV $XLP	bullish trend reversals forming on many stocks such as $pg $jnj $pfe $pep $ko $wmt $xlv $xlp	bullish trend reversals forming on many stocks such as $pg $jnj $pfe $pep $ko $wmt $xlv $xlp	0.5	positive	0.25																23/09/2013	79.279999		5.416666667	28.5	0													15/11/2012	66.32	-0.209999	3	15.33333333	14	-0.166666667		1	1
12-oct-16	Thanks again @UdallTechStrat for kicking off the earnings season on the Estimize podcast! $CLX $PM $PG $MU $TWTRhttp://ow.ly/ZWcu30574F9	thanks again @udalltechstrat for kicking off the earnings season on the estimize podcast! $clx $pm $pg $mu $twtr	thanks again @udalltechstrat for kicking off the earnings season on the estimize podcast! $clx $pm $pg $mu $twtr	0.2	positive	0.25																24/09/2013	78.620003		5.416666667	28.5	0													16/11/2012	66.82	0.5	3	15.33333333	15	0.5		1	0
06-sep-16	http://profit.ly/500AIRÃ‚Â $312.07 loss in $PG I need to be more patient on entries for actually seeing the move set up instead of anticipat...	$312.07 loss in $pg i need to be more patient on entries for actually seeing the move set up instead of anticipat...	$312.07 loss in $pg i need to be more patient on entries for actually seeing the move set up instead of anticipat...	0.3	positive	0.25																25/09/2013	77.720001		5.416666667	28.5	0													17/11/2012	66.82	0	3	15.33333333	15	0		0	0
30-abr-16	If you bought $VRX shortly after Mike Pearson joined in 08, you've still done WAY better than $KO $PG $WMT $IBM $WFC $USB $AXP shareholders.	if you bought $vrx shortly after mike pearson joined in 08, you've still done way better than $ko $pg $wmt $ibm $wfc $usb $axp shareholders.	if you bought $vrx shortly after mike pearson joined in 08, you've still done way better than $ko $pg $wmt $ibm $wfc $usb $axp shareholders.	0.4	positive	0.25																26/09/2013	78.050003		5.416666667	28.5	0													18/11/2012	66.82	0	3	15.33333333	15	0		0	0
29-ene-16	Looks like the final post-FANG delusional momentum trade this cycle is going to be dividend stocks. $KMB $K $PG	looks like the final post-fang delusional momentum trade this cycle is going to be dividend stocks. $kmb $OK $pg	looks like the final post-fang delusional momentum trade this cycle is going to be dividend stocks. $kmb $OK $pg	0.75	positive	0.25																27/09/2013	77.209999		5.416666667	28.5	0													19/11/2012	67.919998	1.099998	3	15.33333333	15	0		0	0
12-mar-15	Since first floating shares in 1890, $PG's paid #dividends every yr for 125 yrs #stocks #ipo #tbt #throwbackthursdaypic.twitter.com/jBOcBMTP99	since first floating shares in 1890, $pg's paid #dividends every yr for 125 yrs #stocks #ipo #tbt #throwbackthursdaypic.twitter.com/jbocbmtp99	since first floating shares in 1890, $pg's paid #dividends every yr for 125 yrs #stocks #ipo #tbt #throwbackthursdaypic.twitter.com/jbocbmtp99	0.333333333	positive	0.25																30/09/2013	75.589996		5.416666667	28.5	0													20/11/2012	68.300003	0.380005	3	15.33333333	15	0		0	0
04-feb-15	Investors haven't exactly been giddy about $PG this year, with optimism at its lowest point in 3 years. pic.twitter.com/ZGTbcyfYmc	investors haven't exactly been giddy about $pg this year, with optimism at its lowest point in 3 years. pic.twitter.com/zgtbcyfymc	investors haven't exactly been giddy about $pg this year, with optimism at its lowest point in 3 years. pic.twitter.com/zgtbcyfymc	0.25	positive	0.25																01/10/2013	76.160004		5.416666667	28.5	0													21/11/2012	68.470001	0.169998	3	15.33333333	15	0		0	0
22-ene-15	Big #DeflateGate winners? $PG $COV $DNKN. Free advertising! h/t @DavidGoldmanCNN Bye. Time to go home and not alter any balls in any way.	big #deflategate winners? $pg $cov $dnkn. free advertising! h/t @davidgoldmancnn bye. time to go home and not alter any balls in any way.	big #deflategate winners? $pg $cov $dnkn. free advertising! h/t @davidgoldmancnn bye. time to go home and not alter any balls in any way.	0.45	positive	0.25																02/10/2013	75.93		5.416666667	28.5	0													22/11/2012	68.470001	0	3	15.33333333	15	0		0	0
02-ene-15	Consumer goods sellers aim for higher pricing in emerging markets http://seekingalpha.com/news/2202155-consumer-goods-sellers-aim-for-higher-pricing-in-emerging-markets?source=feed_fÃ‚Â Ã¢â‚¬Â¦ #premarket $UL $PG $CL	consumer goods sellers aim for higher pricing in emerging markets #premarket $ul $pg $cl	consumer goods sellers aim for higher pricing in emerging markets #premarket $ul $pg $cl	0.5	positive	0.25																03/10/2013	75.839996		5.416666667	28.5	0													23/11/2012	69.589996	1.119995	3	15.33333333	15	0		0	0
01-ene-15	#Unilever, P&G Try Tweaked Formulas, Higher Prices for Developing World http://www.4-traders.com/PROCTER--GAMBLE-CO-4838/news/Unilever-PG-Try-Tweaked-Formulas-Higher-Prices-for-Developing-World-19610233/Ã‚Â Ã¢â‚¬Â¦ $PG	#unilever, p&g try tweaked formulas, higher prices for developing world $pg	#unilever, p&g try tweaked formulas, higher prices for developing world $pg	0.5	positive	0.25																04/10/2013	76.019997		5.416666667	28.5	0													24/11/2012	69.589996	0	3	15.33333333	15	0		0	0
20-nov-14	Procter & Gamble is shedding key brands, but not its healthy dividend http://ow.ly/EDg72Ã‚Â $PG $BRKA	procter & gamble is shedding key brands, but not its healthy dividend $pg $brka	procter & gamble is shedding key brands, but not its healthy dividend $pg $brka	0.75	positive	0.25																07/10/2013	75.650002		5.416666667	28.5	0													25/11/2012	69.589996	0	3	15.33333333	15	0		0	0
10-mar-14	Your first trade for Tuesday, March 11 http://cnb.cx/1kHSAgYÃ‚Â $XLB $FEYE $BAC $XLF $PLUG $DNKN $HON $PG	your first trade for tuesday, march 11 $xlb $feye $bac $xlf $plug $dnkn $hon $pg	your first trade for tuesday, march 11 $xlb $feye $bac $xlf $plug $dnkn $hon $pg	0.333333333	positive	0.25																08/10/2013	76.330002		5.416666667	28.5	0													26/11/2012	69.480003	-0.109993	3	15.33333333	15	0		1	0
09-ene-14	Top 10 stocks held by Congres in 2012; $GE, $WFC, $MSFT, $PG, $AAPL, $BAC, $JPM, $IBM, $CSCO, $T. 3 big banks, 4 tech, 1 comm, consumer, ind	top 10 stocks held by congres in 2012; $ge, $wfc, $msft, $pg, $aapl, $bac, $jpm, $ibm, $csco, $t. 3 big banks, 4 tech, 1 comm, consumer, ind	top 10 stocks held by congres in 2012; $ge, $wfc, $msft, $pg, $aapl, $bac, $jpm, $ibm, $csco, $t. 3 big banks, 4 tech, 1 comm, consumer, ind	0.3	positive	0.25																09/10/2013	76.949997		5.416666667	28.5	0													27/11/2012	68.989998	-0.490005	3	15.33333333	15	0		0	0
31-dic-13	@FoxonStocks I'm doing ok. $UA and $PG were my big winners. Bought $BRK.B and $DE during the summer, b/c they will rip higher in 2014.	@foxonstocks i'm doing ok. $ua and $pg were my big winners. bought $brk.b and $de during the summer, b/c they will rip higher in 2014.	@foxonstocks i'm doing ok. $ua and $pg were my big winners. bought $brk.b and $de during the summer, b/c they will rip higher in 2014.	0.366666667	positive	0.25																10/10/2013	77.889999		5.416666667	28.5	0													28/11/2012	69.440002	0.450004	3	15.33333333	15	0		0	0
19-nov-13	Ã¢â‚¬Å“Last 25 yrs, weÃ¢â‚¬â„¢ve built largest & most profitable #beauty & grooming businesses in the world.Ã¢â‚¬ï¿½ -CFO Moeller $PG pic.twitter.com/A8SNn93SMZ	last 25 yrs, weve built largest & most profitable #beauty & grooming businesses in the world. -cfo moeller $pg pic.twitter.com/a8snn93smz	last 25 yrs, weve built largest & most profitable #beauty & grooming businesses in the world. -cfo moeller $pg pic.twitter.com/a8snn93smz	0.283333333	positive	0.25																11/10/2013	78.480003		5.416666667	28.5	0													29/11/2012	69.5	0.059998	3	15.33333333	15	0		0	0
03-ene-13	$PG We believe the stock is undervalued and provides a safe income source in a world of low interest rates http://bit.ly/W6ogL2	$pg we believe the stock is undervalued and provides a safe income source in a world of low interest rates	$pg we believe the stock is undervalued and provides a safe income source in a world of low interest rates	0.4	positive	0.25																14/10/2013	78.739998		5.416666667	28.5	0													30/11/2012	69.830002	0.330002	3	15.33333333	15	0		0	0
03-ene-13	Blue Chip Stocks | $PG News: Kellogg Company (K), Procter & Gamble (PG) Among Billionaire Ken Griffin's Ã¢â‚¬Â¦ http://bit.ly/UJL33M	blue chip stocks | $pg news: kellogg company (OK), procter & gamble (pg) among billionaire ken griffin's	blue chip stocks | $pg news: kellogg company (OK), procter & gamble (pg) among billionaire ken griffin's	0.3	positive	0.25																15/10/2013	77.599998		5.416666667	28.5	0													01/12/2012	69.830002	0	3	15.33333333	15	0		0	0
25-oct-12	Miss the market day? Fret not. Here are BTV's top ten stocks: http://bloom.bg/P6cZwTÃ‚Â $UA $NYT $AET $ZNGA $CL $BBY $PG $AMZN $P $AAPL	miss the market day? fret not. here are btv's top ten stocks: $ua $nyt $aet $znga $cl $bby $pg $amzn $p $aapl	miss the market day? fret not. here are btv's top ten stocks: $ua $nyt $aet $znga $cl $bby $pg $amzn $p $aapl	0.25	positive	0.25																16/10/2013	78.339996		5.416666667	28.5	0													02/12/2012	69.830002	0	3	15.33333333	15	0		0	0
14-jul-12	Bill Ackman's Latest Bet Means Big Changes Are Coming For Procter And Gamble $PG by @bySamRohttp://read.bi/So0MSz	bill ackman's latest bet means big changes are coming for procter and gamble $pg by @bysamro	bill ackman's latest bet means big changes are coming for procter and gamble $pg by @bysamro	0.5	positive	0.25																17/10/2013	79.419998		5.416666667	28.5	0													03/12/2012	69.580002	-0.25	3	15.33333333	15	0		0	0
10-ene-12	Kristen Bell, Neil Patrick Harris, Robert Pattinson, Ian Somerhalder, the Cast of Hot in Cleveland and Mo $PG #procter http://goo.gl/yKUv9	kristen bell, neil patrick harris, robert pattinson, ian somerhalder, the cast of hot in cleveland and mo $pg #procter	kristen bell, neil patrick harris, robert pattinson, ian somerhalder, the cast of hot in cleveland and mo $pg #procter	0.85	positive	0.25																18/10/2013	79.410004		5.416666667	28.5	0													04/12/2012	69.309998	-0.270004	3	15.33333333	15	0		0	0
06-ene-12	I have added to following longs today: $WDR $TROW $TBT $PG $NOK $LM $K $HPQ $FXI $CLX	i have added to following longs today: $wdr $trow $tbt $pg $nok $lm $OK $hpq $fxi $clx	i have added to following longs today: $wdr $trow $tbt $pg $nok $lm $OK $hpq $fxi $clx	0.3	positive	0.25																21/10/2013	78.970001		5.416666667	28.5	0													05/12/2012	69.410004	0.100006	3	15.33333333	15	0		0	0
28-abr-11	Following a gloomy #GDP report from the Commerce Department, Wall Street ends its 3 day winning streak http://fxn.ws/l9DLZ8 $PG $XOM	following a gloomy #gdp report from the commerce department, wall street ends its 3 day winning streak $pg $xom	following a gloomy #gdp report from the commerce department, wall street ends its 3 day winning streak $pg $xom	0.425	positive	0.25																22/10/2013	80.379997		5.416666667	28.5	0													06/12/2012	69.949997	0.539993	3	15.33333333	15	0		0	0
01-ene-14	$PG - Mr. Clean To Help Clean Up Times Square With New Liquid Muscle On New Year's Day After Biggest Party Of http://uk.advfn.com/news/PRNUS/2014/article/60525502?xref=newsalerttweet&adw=1126416Ã‚Â Ã¢â‚¬Â¦	$pg - mr. clean to help clean up times square with new liquid muscle on new year's day after biggest party of	$pg - mr. clean to help clean up times square with new liquid muscle on new year's day after biggest party of	0.577272727	positive	0.251515152																23/10/2013	80.910004		5.416666667	28.5	0													07/12/2012	70.290001	0.340004	3	15.33333333	15	0		0	0
15-may-16	Amazon Quietly Launches Private Label Products - Trading with The Fly $AMZN $CL $CLX $PG http://ibankcoin.com/flyblog/2016/05/15/amazon-quietly-launches-private-label-products/Ã‚Â Ã¢â‚¬Â¦	amazon quietly launches private label products - trading with the fly $amzn $cl $clx $pg	amazon quietly launches private label products - trading with the fly $amzn $cl $clx $pg	0.536111111	positive	0.266666667																24/10/2013	80.610001		5.416666667	28.5	0													08/12/2012	70.290001	0	3	15.33333333	15	0		0	0
26-abr-17	$PG recognized for top innovations on IRIÃ¢â‚¬â„¢s most recent New Product Pacesetters list. http://www.pginvestor.com/Event/Ã‚Â #Earningspic.twitter.com/usQ27Csk8h	$pg recognized for top innovations on iris most recent new product pacesetters list. #earningspic.twitter.com/usq27csk8h	$pg recognized for top innovations on iris most recent new product pacesetters list. #earningspic.twitter.com/usq27csk8h	0.426136364	positive	0.284090909																25/10/2013	80		5.416666667	29	0													09/12/2012	70.290001	0	3	15.33333333	15	0		0	0
18-feb-16	New devaluation of Bolivar matters for Kellogg, Pepsi, Mondelez, P&G & more. see recent reports. $k $pep $mdlz $pg http://bit.ly/1UaOcaT	new devaluation of bolivar matters for kellogg, pepsi, mondelez, p&g & more. see recent reports. $OK $pep $mdlz $pg	new devaluation of bolivar matters for kellogg, pepsi, mondelez, p&g & more. see recent reports. $OK $pep $mdlz $pg	0.426136364	positive	0.284090909																28/10/2013	81.300003		5.416666667	29	0													10/12/2012	70.220001	-0.07	3	15.33333333	15	0		0	0
08-feb-16	$PG - new highs for this consumer goods stock, looks strong here, dividend pic.twitter.com/sVkjW76pfD	$pg - new highs for this consumer goods stock, looks strong here, dividend pic.twitter.com/svkjw76pfd	$pg - new highs for this consumer goods stock, looks strong here, dividend pic.twitter.com/svkjw76pfd	0.593939394	positive	0.284848485																29/10/2013	82.459999		5.416666667	29	0													11/12/2012	70.660004	0.440003	3	15.33333333	15	0		0	0
26-dic-17	My friend at $PG used to say, "Let's talk about what is right, not who is right." https://twitter.com/CNBC/status/945661222913003520Ã‚Â Ã¢â‚¬Â¦	my friend at $pg used to say, "let's talk about what is right, not who is right."	my friend at $pg used to say, "let's talk about what is right, not who is right."	0.535714286	positive	0.285714286																30/10/2013	81.519997		5.416666667	29	0													12/12/2012	70.760002	0.099998	3	15.33333333	15	0		0	0
17-jul-17	If Peltz is right, a lot of @HarvardHBS case studies are gonna have to be re-written. $PG https://twitter.com/CNBC/status/886947055343722496Ã‚Â Ã¢â‚¬Â¦	if peltz is right, a lot of @harvardhbs case studies are gonna have to be re-written. $pg	if peltz is right, a lot of @harvardhbs case studies are gonna have to be re-written. $pg	0.535714286	positive	0.285714286																31/10/2013	80.75		6.416666667	29	-1													13/12/2012	70.129997	-0.630005	3	15.33333333	14	-0.15		1	1
26-ago-16	Eyes on $RXMD #hardcore right now. Pending breakout in my opinion #GameTime #BeastMode #stocks $CVS $RAD $WBA $PG	eyes on $rxmd #hardcore right now. pending breakout in my opinion #gametime #beastmode #stocks $cvs $rad $wba $pg	eyes on $rxmd #hardcore right now. pending breakout in my opinion #gametime #beastmode #stocks $cvs $rad $wba $pg	0.535714286	positive	0.285714286																01/11/2013	81.150002		6.416666667	29	-1													14/12/2012	69.93	-0.199997	3	15.33333333	15	0.133333333		1	0
22-feb-15	"@suredividend Does Warren Buffett Sell at The Right Time? http://stks.co/j1pITÃ‚Â $PG $COP $XOM $KO $AXP $WFC $MCO $JNJ $GHC $BRK.A $BRK.B"	"@suredividend does warren buffett sell at the right time? $pg $cop $xom $ko $axp $wfc $mco $jnj $ghc $brk.a $brk.b"	"@suredividend does warren buffett sell at the right time? $pg $cop $xom $ko $axp $wfc $mco $jnj $ghc $brk.a $brk.b"	0.535714286	positive	0.285714286																04/11/2013	81.330002		6.416666667	29	-1													15/12/2012	69.93	0	3	15.33333333	15	0		0	0
24-abr-13	Great post from @dougkass about the new Fab Five leading the market, very strange moment: $PG $KO $CL $GIS $CLX http://stks.co/r9aE	great post from @dougkass about the new fab five leading the market, very strange moment: $pg $ko $cl $gis $clx	great post from @dougkass about the new fab five leading the market, very strange moment: $pg $ko $cl $gis $clx	0.466515152	positive	0.290454545																05/11/2013	81.43		6.416666667	29	-1													16/12/2012	69.93	0	3	15.33333333	15	0		0	0
09-ene-14	Amazing how many major companies are now doing promoted tweets. I've seen $CSCO, $PG, and $WEN within the last two days alone	amazing how many major companies are now doing promoted tweets. i've seen $csco, $pg, and $wen within the last two days alone	amazing how many major companies are now doing promoted tweets. i've seen $csco, $pg, and $wen within the last two days alone	0.491666667	positive	0.290625																06/11/2013	82.809998		6.416666667	29	-1													17/12/2012	69.93	0	3	15.33333333	15	0		0	0
24-jun-15	You get a fantastic high margin recession proof biz in $PG @ProcterGamble at dividend yield higher than 10 and 30 year treasury bonds!	you get a fantastic high margin recession proof biz in $pg @proctergamble at dividend yield higher than 10 and 30 year treasury bonds!	you get a fantastic high margin recession proof biz in $pg @proctergamble at dividend yield higher than 10 and 30 year treasury bonds!	0.646666667	positive	0.290833333																07/11/2013	82.32		6.416666667	29	-1													18/12/2012	69.970001	0.040001	3	15.33333333	15	0		0	0
17-abr-17	$PG sees rare Oct call activity as name consolidates at levels not seen since/enero/2015, with ATHs in sight: http://bit.ly/2h5mgVLÃ‚Â pic.twitter.com/q1AxNCdaTd	$pg sees rare oct call activity as name consolidates at levels not seen since/enero/2015, with aths in sight:	$pg sees rare oct call activity as name consolidates at levels not seen since/enero/2015, with aths in sight:	0.9	positive	0.3																08/11/2013	82.510002		6.416666667	29	-1													19/12/2012	69.339996	-0.630005	3	15.33333333	16	0.15		1	0
14-feb-17	BREAKING: Nelson Peltz's Trian takes stake in $PG, position now worth about $3.5B - sources http://cnb.cx/2lHVeuo	breaking: nelson peltz's trian takes stake in $pg, position now worth about $3.5b - sources	breaking: nelson peltz's trian takes stake in $pg, position now worth about $3.5b - sources	0.1	positive	0.3																11/11/2013	82.260002		6.416666667	29	0													20/12/2012	69.82	0.480004	3	15.33333333	17	0.136363636		1	0
04-feb-17	And for the next 90 years which 14 stocks must we own: $FB $GOOGL ...? $XOM $AAPL $GE $MSFT $IBM $J $T $AMZN $WMT $CVX $KO $PG $GM $MOpic.twitter.com/W1AkAqC5kK	and for the next 90 years which 14 stocks must we own: $fb $googl ...? $xom $aapl $ge $msft $ibm $j $t $amzn $wmt $cvx $ko $pg $gm $mopic.twitter.com/w1akaqc5kk	and for the next 90 years which 14 stocks must we own: $fb $googl ...? $xom $aapl $ge $msft $ibm $j $t $amzn $wmt $cvx $ko $pg $gm $mopic.twitter.com/w1akaqc5kk	0.5	positive	0.3																12/11/2013	82.800003		6.416666667	29	0													21/12/2012	68.720001	-1.099999	3	15.33333333	17	0		0	0
26-abr-16	Stocks worth keeping an eye on today... $PETX $SEED $OGXI $LGCY $TCS $KN $JMEI $TCS $AAPL $TWTR $PG $Thttp://ln.is/www.benzinga.com/new/biG6bÃ‚Â Ã¢â‚¬Â¦	stocks worth keeping an eye on today... $petx $seed $ogxi $lgcy $tcs $kn $jmei $tcs $aapl $twtr $pg $t	stocks worth keeping an eye on today... $petx $seed $ogxi $lgcy $tcs $kn $jmei $tcs $aapl $twtr $pg $t	0.1	positive	0.3																13/11/2013	83.5		6.416666667	29	1													22/12/2012	68.720001	0	3	15.33333333	17	0		0	0
29-dic-15	A Look At Some 2015's Exciting S&P 500 ETFs $CLX $KO $PG $SPXE $SPLV $SPHBhttp://benzinga.com/z/6076848	a look at some 2015's exciting s&p 500 etfs $clx $ko $pg $spxe $splv $sphb	a look at some 2015's exciting s&p 500 etfs $clx $ko $pg $spxe $splv $sphb	0.8	positive	0.3																14/11/2013	84.32		6.416666667	30	0													23/12/2012	68.720001	0	3	15.33333333	17	0		0	0
16-jun-15	Early movers: $RAI, $GLW, $TWTR, $MNST, $UA & more $GPS $TM $COTY $PG $ETSY $GS $UPS $VZ $DISH $AOLhttp://cnb.cx/1Gbb2nz	early movers: $rai, $glw, $twtr, $mnst, $ua & more $gps $tm $coty $pg $etsy $gs $ups $vz $dish $aol	early movers: $rai, $glw, $twtr, $mnst, $ua & more $gps $tm $coty $pg $etsy $gs $ups $vz $dish $aol	0.4	positive	0.3																15/11/2013	84.839996		6.416666667	30	0													24/12/2012	68.519997	-0.200004	3	15.33333333	17	0		0	0
21-abr-15	Navinder made Procter and Gamble drop 5% for a millisecond. Glad that's fixed. $PG pic.twitter.com/egY02XzT9n	navinder made procter and gamble drop 5% for a millisecond. glad that's fixed. $pg pic.twitter.com/egy02xzt9n	navinder made procter and gamble drop 5% for a millisecond. glad that's fixed. $pg pic.twitter.com/egy02xzt9n	0.6	positive	0.3																18/11/2013	84.57		6.416666667	30	0													25/12/2012	68.519997	0	3	15.33333333	17	0		0	0
02-ene-15	Useful roundup of CPG product and pricing strategies in so-called developing markets. $PG $UL $CL $HEN3 $RBhttp://www.wsj.com/articles/unilever-p-g-try-tweaked-formulas-higher-prices-for-developing-world-1420161406Ã‚Â Ã¢â‚¬Â¦	useful roundup of cpg product and pricing strategies in so-called developing markets. $pg $ul $cl $hen3 $rb	useful roundup of cpg product and pricing strategies in so-called developing markets. $pg $ul $cl $hen3 $rb	0	positive	0.3																19/11/2013	84.339996		6.416666667	32	1													26/12/2012	68	-0.519997	3	15.33333333	17	0		1	0
02-ene-15	3 Dividend Aristocrats With Powerful Brands $CL, $PEP, $PG: http://www.fool.com/investing/general/2015/01/01/3-dividend-aristocrats-with-powerful-brands.aspx#.VKa20CEFroo.twitterÃ‚Â Ã¢â‚¬Â¦ via @themotleyfool	3 dividend aristocrats with powerful brands $cl, $pep, $pg: #.vka20cefroo.twitter via @themotleyfool	3 dividend aristocrats with powerful brands $cl, $pep, $pg: #.vka20cefroo.twitter via @themotleyfool	1	positive	0.3																20/11/2013	84.690002		6.416666667	32	1													27/12/2012	67.970001	-0.029999	3	15.33333333	17	0		0	0
13-nov-14	Warren Buffett and Berkshire Hathaway are buying Duracell. They're paying $PG $4.7 billion worth of $BRK.A stock -> http://stks.co/c1FOm	warren buffett and berkshire hathaway are buying duracell. they're paying $pg $4.7 billion worth of $brk.a stock ->	warren buffett and berkshire hathaway are buying duracell. they're paying $pg $4.7 billion worth of $brk.a stock ->	0.1	positive	0.3																21/11/2013	84.669998		6.416666667	32	1													28/12/2012	67.150002	-0.819999	3	15.33333333	17	0		0	0
03-nov-14	Early Movers: $CVD, $BK, $HLF, $AAPL, $HSBC, $PG & more http://yhoo.it/1wrCooP	early movers: $cvd, $bk, $hlf, $aapl, $hsbc, $pg & more	early movers: $cvd, $bk, $hlf, $aapl, $hsbc, $pg & more	0.4	positive	0.3																22/11/2013	84.949997		6.416666667	32	1													29/12/2012	67.150002	0	3	15.33333333	17	0		0	0
02-abr-13	$PG, nice breakout from OTC newsletter last night http://stks.co/p7G5	$pg, nice breakout from otc newsletter last night	$pg, nice breakout from otc newsletter last night	0.533333333	positive	0.3																25/11/2013	85.410004		6.416666667	32	1													30/12/2012	67.150002	0	3	15.33333333	17	0		0	0
20-ene-12	ITC balanced sales & volume growth an example of how emg mkt consumers bearing inflation far better than those in West $$ $KMB $PG $PM $CL	itc balanced sales & volume growth an example of how emg mkt consumers bearing inflation far better than those in west $$ $kmb $pg $pm $cl	itc balanced sales & volume growth an example of how emg mkt consumers bearing inflation far better than those in west $$ $kmb $pg $pm $cl	0.75	positive	0.3																26/11/2013	84.639999		6.416666667	32	1													31/12/2012	67.889999	0.739997	3	15.33333333	18	0.8875		3	1
06-ene-12	#Dividend Champions a Rare Undervalued Opportunity $MKC, $MCD, $AFL, $ITW, $WAG, $MDT,$ ABT, $BCR, $SYY, $MHP, $JNJ, $PG, $KMB, $PEP, $GPC	#dividend champions a rare undervalued opportunity $mkc, $mcd, $afl, $itw, $wag, $mdt,$ abt, $bcr, $syy, $mhp, $jnj, $pg, $kmb, $pep, $gpc	#dividend champions a rare undervalued opportunity $mkc, $mcd, $afl, $itw, $wag, $mdt,$ abt, $bcr, $syy, $mhp, $jnj, $pg, $kmb, $pep, $gpc	0.9	positive	0.3																27/11/2013	84.279999		6.416666667	32	1													01/01/2013	67.889999	0	3	15.33333333	18	0		0	0
06-ene-12	4 Critical Things You Need To Watch As Earnings Season Begins $C $PG: We're entering one of the most important p... http://bit.ly/wiKfxr	4 critical things you need to watch as earnings season begins $c $pg: we're entering one of the most important p...	4 critical things you need to watch as earnings season begins $c $pg: we're entering one of the most important p...	0.766666667	positive	0.3																29/11/2013	84.220001		6.416666667	32	1													02/01/2013	69.389999	1.5	3.166666667	15.5	18	-0.433333333		8	1
02-ene-12	2011 Online Ads in Retrospect: Old Spice Gets Most Eyeballs http://wll.st/rO595wÃ‚Â $NKE $GOOG $AAPL $PG PG $CHD $CL $CLX $JNJ #stocks #mkt	2011 online ads in retrospect: old spice gets most eyeballs $nke $goog $aapl $pg pg $chd $cl $clx $jnj #stocks #mkt	2011 online ads in retrospect: old spice gets most eyeballs $nke $goog $aapl $pg pg $chd $cl $clx $jnj #stocks #mkt	0.35	positive	0.3																02/12/2013	83.339996		6.416666667	32	0													03/01/2013	68.949997	-0.440002	3.166666667	16	18	1.05		9	0
26-dic-11	25 Popular Hedge Fund Stocks With The Highest Upside Potential http://stks.co/1gKHÃ‚Â $AAPL $GE $GOOG $JPM $KO $MRK $ORCL $PFE $PG	25 popular hedge fund stocks with the highest upside potential $aapl $ge $goog $jpm $ko $mrk $orcl $pfe $pg	25 popular hedge fund stocks with the highest upside potential $aapl $ge $goog $jpm $ko $mrk $orcl $pfe $pg	0.95	positive	0.3																03/12/2013	83.830002		6.416666667	32	0													04/01/2013	69.089996	0.139999	3.166666667	16	18	0		0	0
06-feb-17	$KO takes gold going wire to wire in TD Ameritrade Ad challenge with America the Beautiful spot. $VLKAY 2nd with Audi $PG 3rd Me Clean	$ko takes gold going wire to wire in td ameritrade ad challenge with america the beautiful spot. $vlkay 2nd with audi $pg 3rd me clean	$ko takes gold going wire to wire in td ameritrade ad challenge with america the beautiful spot. $vlkay 2nd with audi $pg 3rd me clean	0.425	positive	0.304166667																04/12/2013	83.349998		6.416666667	32	-1													05/01/2013	69.089996	0	3.166666667	16	18	0		1	0
22-sep-17	"What consumers look for most often is brands they trust & products that perform well over time" $PG CEO LIVE https://buff.ly/2xuaz6B	"what consumers look for most often is brands they trust & products that perform well over time" $pg ceo live	"what consumers look for most often is brands they trust & products that perform well over time" $pg ceo live	0.5	positive	0.318181818																05/12/2013	82.690002		6.416666667	32	-1													06/01/2013	69.089996	0	3.166666667	16	18	0		0	0
01-dic-16	A Look At Billionaire Steve CohenÃ¢â‚¬â„¢s Top New Bets $GOOGL, $CMCSA, $MCD, $PG, $AMEhttp://www.insidermonkey.com/blog/a-look-at-billionaire-steve-cohens-top-new-bets-2-491820/?utm_source=Stocktwits&utm_campaign=dnan&utm_medium=SocialÃ‚Â Ã¢â‚¬Â¦	a look at billionaire steve cohens top new bets $googl, $cmcsa, $mcd, $pg, $ame	a look at billionaire steve cohens top new bets $googl, $cmcsa, $mcd, $pg, $ame	0.477272727	positive	0.318181818																06/12/2013	84.519997		6.416666667	32	-1													07/01/2013	68.620003	-0.469993	3.166666667	16	18	0.05		5	0
19-feb-15	COMING UP: We're talking portfolio, productivity & more at 9:15am ET at #CAGNY. Listen live here: http://www.pginvestor.com/caldesc.aspx?IID=4004124&Key=16215Ã‚Â Ã¢â‚¬Â¦ $PG	coming up: we're talking portfolio, productivity & more at 9:15am et at #cagny. listen live here: $pg	coming up: we're talking portfolio, productivity & more at 9:15am et at #cagny. listen live here: $pg	0.5	positive	0.318181818																09/12/2013	84.779999		6.416666667	32	-1													08/01/2013	68.510002	-0.110001	3.416666667	16	18	-0.166666667		5	1
01-ene-12	Lol but im just the babymama so i guess i made the cut ?RT @BriannaChevonne: Ima bring $PG back...I wonder if @She_isBliss is down for it	lol but i am just the babymama so i guess i made the cut ?rt @briannachevonne: ima bring $pg back...i wonder if @she_isbliss is down for it	lol but i am just the babymama so i guess i made the cut ?rt @briannachevonne: ima bring $pg back...i wonder if @she_isbliss is down for it	0.494444444	positive	0.322222222																10/12/2013	83.650002		6.416666667	32	-1													09/01/2013	68.879997	0.369995	3.916666667	17	18	0.319047619		5	1
10-jul-11	For all those interested in $bpax read about the APHRODITE study done by $PG. Detailed Report is in leer link: http://goo.gl/ij0wu	for all those interested in $bpax read about the aphrodite study done by $pg. detailed report is in leer link:	for all those interested in $bpax read about the aphrodite study done by $pg. detailed report is in leer link:	0.625	positive	0.325																11/12/2013	84.019997		6.416666667	32	-1													10/01/2013	69.269997	0.39	3.916666667	17	18	0		3	0
29-dic-17	We love focus on dividend growth rates and have a web tool anyone can use to see a data-driven ranking of stocks with the greatest potential to grow dividends in the next 12 months with DIVCON 5 being a top score for $CVS $HD $TXN $SBUX $PG $LOW $HRL $V http://go.realityshares.com/divcon/Ã‚Â https://twitter.com/Focus_on_Dvds/status/946886303500599297Ã‚Â Ã¢â‚¬Â¦	we love focus on dividend growth rates and have a web tool anyone can use to see a data-driven ranking of stocks with the greatest potential to grow dividends in the next 12 months with divcon 5 being a top score for $cvs $hd $txn $sbux $pg $low $hrl $v	we love focus on dividend growth rates and have a web tool anyone can use to see a data-driven ranking of stocks with the greatest potential to grow dividends in the next 12 months with divcon 5 being a top score for $cvs $hd $txn $sbux $pg $low $hrl $v	0.566666667	positive	0.333333333																12/12/2013	82.300003		6.416666667	32	-1													11/01/2013	69.220001	-0.049996	3.916666667	17	17	-0.214285714		1	1
27-sep-17	Out $PG puts, quick breakdown. .33 to .55 https://twitter.com/OptionRunners/status/913035941656264705Ã‚Â Ã¢â‚¬Â¦pic.twitter.com/nHIbbXGdiX	out $pg puts, quick breakdown. .33 to .55	out $pg puts, quick breakdown. .33 to .55	0.5	positive	0.333333333																13/12/2013	82.370003		6.416666667	32	-1													12/01/2013	69.220001	0	3.916666667	17	17	0		0	0
23-oct-15	On top of the obvious, here are more movers to keep tabs on: $PG $WHR $AAL $VCF $AAPL $MSFT... http://finance.yahoo.com/news/early-movers-pg-whr-aal-114945816.html?soc_src=mediacontentsharebuttons&soc_trk=twÃ‚Â Ã¢â‚¬Â¦	on top of the obvious, here are more movers to keep tabs on: $pg $whr $aal $vcf $aapl $msft...	on top of the obvious, here are more movers to keep tabs on: $pg $whr $aal $vcf $aapl $msft...	0.5	positive	0.333333333																16/12/2013	81.690002		6.416666667	32	0													13/01/2013	69.220001	0	3.916666667	17	17	0		0	0
25-ene-13	#Stocks move higher on #WallStreet after Procter and Gamble, Starbucks post strong #earnings (via @AP) http://yhoo.it/11X23auÃ‚Â $PG $SBUX	#stocks move higher on #wallstreet after procter and gamble, starbucks post strong #earnings (via @ap) $pg $sbux	#stocks move higher on #wallstreet after procter and gamble, starbucks post strong #earnings (via @ap) $pg $sbux	0.616666667	positive	0.341666667																17/12/2013	80.910004		6.416666667	32	0													14/01/2013	69.629997	0.409996	3.916666667	17	17	0		0	0
08-oct-17	ER's (top) $BAC $C $CUDA $DAL $DPZ $FAST $HAWK $JBHT $JPM $ODC $VOXX $WFC Events (bottom) $BOX $KR $PAYX $PG $TECD $VEEV $WDAY $WDC $WMTpic.twitter.com/aOa5cQ4mg6	er's (top) $bac $c $cuda $dal $dpz $fast $hawk $jbht $jpm $odc $voxx $wfc events (bottom) $box $kr $payx $pg $tecd $veev $wday $wdc $wmtpic.twitter.com/aoa5cq4mg6	er's (top) $bac $c $cuda $dal $dpz $fast $hawk $jbht $jpm $odc $voxx $wfc events (bottom) $box $kr $payx $pg $tecd $veev $wday $wdc $wmtpic.twitter.com/aoa5cq4mg6	0.55	positive	0.35																18/12/2013	82.379997		6.416666667	32	0													15/01/2013	69.879997	0.25	3.916666667	17	17	0		0	0
04-dic-15	Baird bullish on Ulta Beauty after beat and raise report $ULTA $COTY $SBH $PG $REV: Full Story http://bit.ly/1lfmw7e	baird bullish on ulta beauty after beat and raise report $ulta $coty $sbh $pg $rev: full story	baird bullish on ulta beauty after beat and raise report $ulta $coty $sbh $pg $rev: full story	0.55	positive	0.35																19/12/2013	81.900002		6.416666667	32	0													16/01/2013	69.339996	-0.540001	3.916666667	17	17	0		0	0
02-ene-14	$COP Firms on Good Volume. $FLSR Continues to Show Relative Weakness. Plus $GPS, $LUB, $PG, $TSM http://bit.ly/1ivT1ti	$cop firms on good volume. $flsr continues to show relative weakness. plus $gps, $lub, $pg, $tsm	$cop firms on good volume. $flsr continues to show relative weakness. plus $gps, $lub, $pg, $tsm	0.3	positive	0.35																20/12/2013	81.839996		6.416666667	32	0													17/01/2013	69.669998	0.330002	3.916666667	17	17	0		0	0
30-abr-13	Full transcript of P&G CEO Bob McDonald at #FortuneGreen $PG http://bit.ly/11za3Lr	full transcript of p&g ceo bob mcdonald at #fortunegreen $pg	full transcript of p&g ceo bob mcdonald at #fortunegreen $pg	0.55	positive	0.35																23/12/2013	81.309998		6.416666667	32	1													18/01/2013	69.940002	0.270004	3.916666667	17	18	0.333333333		2	0
25-ene-13	Procter & Gamble 2Q EPS $1.22 vs. $1.11 est, sales $22.2B vs. $21.9B est, boosts full yr forecast & boosts stock buyback tgt levels $PG	procter & gamble 2q eps $1.22 vs. $1.11 est, sales $22.2b vs. $21.9b est, boosts full yr forecast & boosts stock buyback tgt levels $pg	procter & gamble 2q eps $1.22 vs. $1.11 est, sales $22.2b vs. $21.9b est, boosts full yr forecast & boosts stock buyback tgt levels $pg	0.55	positive	0.35																24/12/2013	81.309998		6.416666667	32	0													19/01/2013	69.940002	0	3.916666667	17	18	0		0	0
04-ene-12	Good morning. Watch list: $GE $FITB $HOG $RIG $JWN $PG $VRSN $WDC $QQQ $TYC $BP - different strategies for each ...	good morning. watch list: $ge $fitb $hog $rig $jwn $pg $vrsn $wdc $qqq $tyc $bp - different strategies for each ...	good morning. watch list: $ge $fitb $hog $rig $jwn $pg $vrsn $wdc $qqq $tyc $bp - different strategies for each ...	0.6	positive	0.35																26/12/2013	81.760002		6.416666667	32	0													20/01/2013	69.940002	0	3.916666667	17	18	0		0	0
01-jul-11	RT @researchpuzzler Bill Gross says buy quality stocks with good yields instead of Treasuries http://bit.ly/jSxHjV $PG $JNJ $SO $DUK	rt @researchpuzzler bill gross says buy quality stocks with good yields instead of treasuries $pg $jnj $so $duk	rt @researchpuzzler bill gross says buy quality stocks with good yields instead of treasuries $pg $jnj $so $duk	0.3	positive	0.35																27/12/2013	82.010002		6.416666667	32	0													21/01/2013	69.940002	0	3.916666667	17	18	0		0	0
19-nov-16	#Prognosis of #stocks to #grow #significantly #bullish full list $PBR $PG $RF $S $SCHW $STR $TWTR $TYC $VALE $WFC $Xhttps://drastichs.wordpress.com/advertisement/	#prognosis of #stocks to #grow #significantly #bullish full list $pbr $pg $rf $s $schw $str $twtr $tyc $vale $wfc $x	#prognosis of #stocks to #grow #significantly #bullish full list $pbr $pg $rf $s $schw $str $twtr $tyc $vale $wfc $x	0.7125	positive	0.3625																30/12/2013	82		6.416666667	32	0													22/01/2013	69.949997	0.009995	3.916666667	17	18	0		0	0
04-feb-17	Tom Brady plays in @Gillette Stadium, will he be clean shaven tomorrow? (NYSE: $PG) #SB51	tom brady plays in @gillette stadium, will he be clean shaven tomorrow? (nyse: $pg) #sb51	tom brady plays in @gillette stadium, will he be clean shaven tomorrow? (nyse: $pg) #sb51	0.7	positive	0.366666667																31/12/2013	81.410004		6.416666667	32	1													23/01/2013	70.690002	0.740005	3.916666667	17	18	0		0	0
09-feb-11	$PG P&G CSDW Program Provides Three Billionth Liter of Clean Drinking... http://www.noodls.com/view/ABDC598BB61ED1F30EDF915D975853C90C4C2F41	$pg p&g csdw program provides three billionth liter of clean drinking...	$pg p&g csdw program provides three billionth liter of clean drinking...	0.7	positive	0.366666667																02/01/2014	80.540001		6.416666667	33.66666667	0													24/01/2013	70.419998	-0.270004	3.916666667	17	18	0		0	0
30-mar-13	Hot Defensive names: Consumer staples names now trading at 20x forward earnings vs 14.8 on the S&P 500 $PG $K $CL $CLX $GIS vs $SPY	hot defensive names: consumer staples names now trading at 20x forward earnings vs 14.8 on the s&p 500 $pg $OK $cl $clx $gis vs $spy	hot defensive names: consumer staples names now trading at 20x forward earnings vs 14.8 on the s&p 500 $pg $OK $cl $clx $gis vs $spy	0.675	positive	0.375																03/01/2014	80.449997		6.416666667	33.66666667	0													25/01/2013	73.25	2.830002	3.916666667	20.5	19	2.325		9	0
25-feb-15	Another huge #brand $TWTR #ad day after $PG / months mostly nonsense. Positive trend here? $FB $GOOG $SOCL @jimcramerpic.twitter.com/4XYqela56e	another huge #brand $twtr #ad day after $pg / months mostly nonsense. positive trend here? $fb $goog $socl @jimcramerpic.twitter.com/4xyqela56e	another huge #brand $twtr #ad day after $pg / months mostly nonsense. positive trend here? $fb $goog $socl @jimcramerpic.twitter.com/4xyqela56e	0.648484848	positive	0.375757576																06/01/2014	80.639999		6.416666667	33.66666667	0													26/01/2013	73.25	0	3.916666667	20.5	19	0		0	0
04-feb-13	@forbes Playing To Win: How Strategy Really Works a new book by AG Lafley & @RogerLMartin http://onforb.es/XkqtU1Ã‚Â #stoos $PG #HBR	@forbes playing to win: how strategy really works a new book by ag lafley & @rogerlmartin #stoos $pg #hbr	@forbes playing to win: how strategy really works a new book by ag lafley & @rogerlmartin #stoos $pg #hbr	0.351515152	positive	0.378787879																07/01/2014	81.419998		6.416666667	33.66666667	0													27/01/2013	73.25	0	3.916666667	20.5	19	0		0	0
27-sep-17	$SLDC MUST READ Free money? https://insiderfinancial.com/solid-controls-inc-com-stk-usd0-05-otcmktssldc-oversold-and-due-for-a-bounce/152677/Ã‚Â Ã¢â‚¬Â¦ $PMCB $GYOG $MMEG $DRYS $DCTH $ELED $FRZT $PG $MRK $MYL $VRX $VRTX $BIIB $BMY $JNJ $CELG	$sldc must read free money? $pmcb $gyog $mmeg $drys $dcth $eled $frzt $pg $mrk $myl $vrx $vrtx $biib $bmy $jnj $celg	$sldc must read free money? $pmcb $gyog $mmeg $drys $dcth $eled $frzt $pg $mrk $myl $vrx $vrtx $biib $bmy $jnj $celg	0.8	positive	0.4																08/01/2014	80.239998		6.416666667	33.66666667	1													28/01/2013	73.769997	0.519997	3.916666667	20.5	19	0		1	0
12-oct-16	The 2016 "Dogs of the Dow" are absolutely crushing it: https://www.bespokepremium.com/think-big-blog/2016-dogs-of-the-dow-are-crushing-it/Ã‚Â Ã¢â‚¬Â¦ $CAT $IBM $XOM $CVX $MRK $PFE $PG $WMT $CSCO $VZ $DIA $$pic.twitter.com/LjZWcJrcKI	the 2016 "dogs of the dow" are absolutely crushing it: $cat $ibm $xom $cvx $mrk $pfe $pg $wmt $csco $vz $dia $$pic.twitter.com/ljzwcjrcki	the 2016 "dogs of the dow" are absolutely crushing it: $cat $ibm $xom $cvx $mrk $pfe $pg $wmt $csco $vz $dia $$pic.twitter.com/ljzwcjrcki	0.9	positive	0.4																09/01/2014	80.419998		6.416666667	33.66666667	1													29/01/2013	75	1.230003	3.916666667	20.5	19	0		0	0
08-sep-16	Carolyn Tastad on the Most Powerful Women http://for.tn/2cyipjbÃ‚Â $PG head of N.America for P&G #FortuneMPW	carolyn tastad on the most powerful women $pg head of n.america for p&g #fortunempw	carolyn tastad on the most powerful women $pg head of n.america for p&g #fortunempw	0.75	positive	0.4																10/01/2014	80.300003		6.416666667	33.66666667	1													30/01/2013	75.080002	0.080002	3.916666667	20.5	19	0		0	0
01-ago-16	Earnings this week Mon - $WMB Tue - $FIT $CVS $PFE $PG $AIG $ETSY Wed - $TSLA Thu - $REGN $ATVI $PCLN $JUNO http://stocktwits.com/eWhispers/message/59534081?utm_medium=community-twitter&utm_source=t.co&utm_campaign=outboundteamÃ‚Â Ã¢â‚¬Â¦	earnings this week mon - $wmb tue - $fit $cvs $pfe $pg $aig $etsy wed - $tsla thu - $regn $atvi $pcln $juno	earnings this week mon - $wmb tue - $fit $cvs $pfe $pg $aig $etsy wed - $tsla thu - $regn $atvi $pcln $juno	0.4	positive	0.4																13/01/2014	80.010002		6.416666667	33.66666667	0													31/01/2013	75.160004	0.080002	3.916666667	20.5	19	0		1	0
02-may-15	Buffett at #BRK2015: Expects Duracell deal to be finalized by this year's fourth quarter. $PG has been great to work with.	buffett at #brk2015: expects duracell deal to be finalized by this year's fourth quarter. $pg has been great to work with.	buffett at #brk2015: expects duracell deal to be finalized by this year's fourth quarter. $pg has been great to work with.	0.375	positive	0.4																14/01/2014	80.870003		6.416666667	33.66666667	0													01/02/2013	75.919998	0.759994	3.916666667	20.5	18	-0.6		1	1
01-ago-14	Lafley: "We're announcing an important strategic step forward in P&GÃ¢â‚¬â„¢s business and brand portfolio." $PG pic.twitter.com/ZxhhWpyKAV	lafley: "we're announcing an important strategic step forward in p&gs business and brand portfolio." $pg pic.twitter.com/zxhhwpykav	lafley: "we're announcing an important strategic step forward in p&gs business and brand portfolio." $pg pic.twitter.com/zxhhwpykav	1	positive	0.4																15/01/2014	80.790001		6.416666667	33.66666667	0													02/02/2013	75.919998	0	3.916666667	20.5	18	0		0	0
25-ene-13	This morning we saw sound Earnings Reports and beats from: $PG $WY $HAL $KMB and $OSK	this morning we saw sound earnings reports and beats from: $pg $wy $hal $kmb and $osk	this morning we saw sound earnings reports and beats from: $pg $wy $hal $kmb and $osk	0.4	positive	0.4																16/01/2014	80.559998		6.416666667	33.66666667	0													03/02/2013	75.919998	0	3.916666667	20.5	18	0		0	0
06-feb-12	Why Ad Execs Are FURIOUS After P&G CEO Said Hits On Facebook Are 'Free' $PG by @Jim_Edwardshttp://read.bi/wch3ot	why ad execs are furious after p&g ceo said hits on facebook are 'free' $pg by @jim_edwards	why ad execs are furious after p&g ceo said hits on facebook are 'free' $pg by @jim_edwards	0.8	positive	0.4																17/01/2014	79.879997		6.416666667	33.66666667	0													04/02/2013	75.25	-0.669998	3.916666667	20.5	19	0.378787879		1	0
30-ene-12	P&G CEO To Lay Off 1,600 After Discovering It's Free To Advertise On Facebook And Google $PG by @Jim_Edwards http://read.bi/xfpi5L	p&g ceo to lay off 1,600 after discovering it's free to advertise on facebook and google $pg by @jim_edwards	p&g ceo to lay off 1,600 after discovering it's free to advertise on facebook and google $pg by @jim_edwards	0.8	positive	0.4																21/01/2014	80.18		6.416666667	33.66666667	1													05/02/2013	75.699997	0.449997	3.916666667	20.5	19	0		0	0
30-dic-16	Some huge sell imbalances this morning: $PG -151K, $VZ -242K, $XOM -183K, $WMT -127K, $CVX -117K, $GE -471K, $CAT -95K, $PFE -373K	some huge sell imbalances this morning: $pg -151k, $vz -242k, $xom -183k, $wmt -127k, $cvx -117k, $ge -471k, $cat -95k, $pfe -373k	some huge sell imbalances this morning: $pg -151k, $vz -242k, $xom -183k, $wmt -127k, $cvx -117k, $ge -471k, $cat -95k, $pfe -373k	0.9	positive	0.4																22/01/2014	79.230003		7.416666667	33.66666667	-1													06/02/2013	76.150002	0.450005	3.916666667	20.5	19	0		0	0
23-dic-13	Africa Rewards, Risks Offer Huge Business Opportunity http://ibdn.uz/s20dUÃ‚Â $PG $WMTpic.twitter.com/XDIfO6oTKC	africa rewards, risks offer huge business opportunity $pg $wmtpic.twitter.com/xdifo6otkc	africa rewards, risks offer huge business opportunity $pg $wmtpic.twitter.com/xdifo6otkc	0.9	positive	0.4																23/01/2014	78.239998		8.416666667	33.66666667	-1													07/02/2013	76.150002	0	3.916666667	20.5	19	0		1	0
16-dic-16	Millennials are fine w/o fabric softener; P&G looks to fix that http://www.wsj.com/articles/fabric-softener-sales-are-losing-their-bounce-1481889602Ã‚Â Ã¢â‚¬Â¦ b/c calling it fabric conditioner will fix it... $PG	millennials are fine w/o fabric softener; p&g looks to fix that b/c calling it fabric conditioner will fix it... $pg	millennials are fine w/o fabric softener; p&g looks to fix that b/c calling it fabric conditioner will fix it... $pg	0.5	positive	0.416666667																24/01/2014	79.18		8.416666667	33.66666667	-1													08/02/2013	75.75	-0.400002	3.916666667	20.5	20	0.214285714		1	0
26-ene-16	Consumer: It's not just fx and strong dollar weighing on P&G sales. Volumes were lower in every segment $pg pic.twitter.com/d6uBAQlaRg	consumer: it's not just fx and strong dollar weighing on p&g sales. volumes were lower in every segment $pg pic.twitter.com/d6ubaqlarg	consumer: it's not just fx and strong dollar weighing on p&g sales. volumes were lower in every segment $pg pic.twitter.com/d6ubaqlarg	0.733333333	positive	0.433333333																27/01/2014	78.470001		8.416666667	33.66666667	-1													09/02/2013	75.75	0	3.916666667	20.5	20	0		1	0
24-abr-13	Q3: Market shares improved & strong cost savings enabled us to exceed bottom-line outlook http://www.pginvestor.com/phoenix.zhtml?c=104574&p=irol-EventDetails&EventId=4937703Ã‚Â Ã¢â‚¬Â¦ $PG #earnings	q3: market shares improved & strong cost savings enabled us to exceed bottom-line outlook $pg #earnings	q3: market shares improved & strong cost savings enabled us to exceed bottom-line outlook $pg #earnings	0.733333333	positive	0.433333333																28/01/2014	79.110001		8.416666667	33.66666667	-1													10/02/2013	75.75	0	3.916666667	20.5	19	-0.125		1	1
07-dic-17	Bitcoin's Market Cap is Now Greater Than $V, $PG -- Edges Towards $WFC and $WMT Next - Dr. Flyhttp://ibankcoin.com/flyblog/2017/12/07/bitcoins-market-cap-now-greater-v-pg-edges-towards-wfc-wmt-next/Ã‚Â Ã¢â‚¬Â¦	bitcoin's market cap is now greater than $v, $pg -- edges towards $wfc and $wmt next - dr. fly	bitcoin's market cap is now greater than $v, $pg -- edges towards $wfc and $wmt next - dr. fly	0.466666667	positive	0.433333333																29/01/2014	77.639999		8.416666667	33.66666667	-1													11/02/2013	75.809998	0.059998	3.916666667	20.5	19	0		0	0
30-jun-14	Who better than a Tide guy to clean up the embattled #VA? http://fxn.ws/1rPjaFoÃ‚Â via @TeamCavuto $PG	who better than a tide guy to clean up the embattled #va? via @teamcavuto $pg	who better than a tide guy to clean up the embattled #va? via @teamcavuto $pg	0.6	positive	0.433333333																30/01/2014	76.870003		8.416666667	33.66666667	-1													12/02/2013	75.980003	0.170005	3.916666667	20.5	19	0		0	0
10-oct-17	P&GÃ¢â‚¬â„¢s continues to deliver significant shareholder value, announcing today our latest quarterly dividend. $PG http://spr.ly/60418fa0bÃ‚Â pic.twitter.com/ZvzLqogWGu	p&gs continues to deliver significant shareholder value, announcing today our latest quarterly dividend. $pg	p&gs continues to deliver significant shareholder value, announcing today our latest quarterly dividend. $pg	0.8875	positive	0.4375																31/01/2014	76.620003		8.416666667	33.66666667	-1													13/02/2013	76.559998	0.579995	3.916666667	20.5	20	0.2		1	0
15-nov-17	$PG up on Trian victory because they really did some good work at $GE	$pg up on trian victory because they really did some good work at $ge	$pg up on trian victory because they really did some good work at $ge	0.4	positive	0.45																03/02/2014	75.699997		8.416666667	33.66666667	-1													14/02/2013	76.779999	0.220001	3.916666667	20.5	20	0		1	0
29-abr-17	TOP DROPS IN NYSE SHORTS: $MDR $DB $PFE $WFT $JPM $PBR $FIT $NKE $ORCL $DOW $AEO $YUM $TGT $PG $YUMC $CCJ $S $RH $AUY $MTG $DSW $USB $LCpic.twitter.com/gj2LaSUh4a	top drops in nyse shorts: $mdr $db $pfe $wft $jpm $pbr $fit $nke $orcl $dow $aeo $yum $tgt $pg $yumc $ccj $s $rh $auy $mtg $dsw $usb $lcpic.twitter.com/gj2lasuh4a	top drops in nyse shorts: $mdr $db $pfe $wft $jpm $pbr $fit $nke $orcl $dow $aeo $yum $tgt $pg $yumc $ccj $s $rh $auy $mtg $dsw $usb $lcpic.twitter.com/gj2lasuh4a	0.45	positive	0.45																04/02/2014	76.089996		8.416666667	33.66666667	-1													15/02/2013	76.540001	-0.239998	3.916666667	20.5	20	0		0	0
31-jul-16	UPCOMING EARNINGS $TSLA, $FIT, $REGN, $ATVI, $CVS, $PFE, $PCLN, $FSLR, $PG, $EA and more: http://stocktwits.com/eWhispers/message/59534081?utm_medium=community-twitter&utm_source=t.co&utm_campaign=outboundteamÃ‚Â Ã¢â‚¬Â¦pic.twitter.com/C9FV0nEeEl	upcoming earnings $tsla, $fit, $regn, $atvi, $cvs, $pfe, $pcln, $fslr, $pg, $ea and more:	upcoming earnings $tsla, $fit, $regn, $atvi, $cvs, $pfe, $pcln, $fslr, $pg, $ea and more:	0.45	positive	0.45																05/02/2014	76.449997		8.416666667	33.66666667	-1													16/02/2013	76.540001	0	3.916666667	20.5	20	0		0	0
13-nov-17	#India will add >400 mil consumers by 2030 will be huge growth engine for #AI #ML #BigData #robotics #3dprinting #cloud #tech $AAPL $MSFT $GOOG $AMZN $CSCO $ORCL $GE $FB $GM $F $NFLX $INTC $IBM $C $JPM $GS $MS $BA $UTX $PG $DD $SI $AMD $KO $CL $DE $EBAY $UBER $JNJ $K $LMT $MA $V pic.twitter.com/b7880htHvZ	#india will add >400 mil consumers by 2030 will be huge growth engine for #ai #ml #bigdata #robotics #3dprinting #cloud #tech $aapl $msft $goog $amzn $csco $orcl $ge $fb $gm $f $nflx $intc $ibm $c $jpm $gs $ms $ba $utx $pg $dd $si $amd $ko $cl $de $ebay $uber $jnj $OK $lmt $ma $v pic.twitter.com/b7880hthvz	#india will add >400 mil consumers by 2030 will be huge growth engine for #ai #ml #bigdata #robotics #3dprinting #cloud #tech $aapl $msft $goog $amzn $csco $orcl $ge $fb $gm $f $nflx $intc $ibm $c $jpm $gs $ms $ba $utx $pg $dd $si $amd $ko $cl $de $ebay $uber $jnj $OK $lmt $ma $v pic.twitter.com/b7880hthvz	0.7	positive	0.45																06/02/2014	76.900002		8.416666667	33.66666667	-1													17/02/2013	76.540001	0	3.916666667	20.5	20	0		0	0
01-ene-14	One of the easy explanations for why that happens is that most businesses forget that celebrities | http://bit.ly/5celebendrseÃ‚Â | $PG	one of the easy explanations for why that happens is that most businesses forget that celebrities | | $pg	one of the easy explanations for why that happens is that most businesses forget that celebrities | | $pg	0.666666667	positive	0.466666667																07/02/2014	77.309998		8.416666667	33.66666667	-1													18/02/2013	76.540001	0	3.916666667	20.5	20	0		0	0
25-ene-13	S&P 500 heading for its longest winning streak since 2004; strong #earnings from $PG and $SBUX (via @AP) http://yhoo.it/14eg5nN	s&p 500 heading for its longest winning streak since 2004; strong #earnings from $pg and $sbux (via @ap)	s&p 500 heading for its longest winning streak since 2004; strong #earnings from $pg and $sbux (via @ap)	0.741666667	positive	0.466666667																10/02/2014	78.029999		8.416666667	33.66666667	0													19/02/2013	77.379997	0.839996	3.916666667	20.5	20	0		0	0
25-oct-12	WeÃ¢â‚¬â„¢re making strong progress on our $10 bn productivity plan, striking a balance between productivity & growth http://www.pginvestor.com/phoenix.zhtml?c=104574&p=irol-EventDetails&EventId=4843561Ã‚Â Ã¢â‚¬Â¦ $PG	were making strong progress on our $10 bn productivity plan, striking a balance between productivity & growth $pg	were making strong progress on our $10 bn productivity plan, striking a balance between productivity & growth $pg	0.866666667	positive	0.466666667																11/02/2014	78.839996		8.416666667	33.66666667	0													20/02/2013	77.080002	-0.299995	3.916666667	20.5	20	0		0	0
13-nov-14	Berkshire's buy of Duracell is a win for everyone but the IRS. Buffett's new favorite M&A maneuver. http://finance.yahoo.com/news/buffett-s-deal-to-buy-duracell-a-win-for-everyone---except-the-irs-192339239.htmlÃ‚Â Ã¢â‚¬Â¦ $BRKA $PG	berkshire's buy of duracell is a win for everyone but the irs. buffett's new favorite m&a maneuver. $brka $pg	berkshire's buy of duracell is a win for everyone but the irs. buffett's new favorite m&a maneuver. $brka $pg	0.618181818	positive	0.478787879																12/02/2014	77.489998		8.416666667	33.66666667	0													21/02/2013	77.040001	-0.040001	3.916666667	20.5	20	0		1	0
14-nov-17	#CEO #CTO #fortune500 #globalwarming sure to completely wreck #world #economy #survival of #humanity is at stake #please harness #renewables #solar #AI #ML #bigData save our beautiful planet http://www.chicagotribune.com/news/nationworld/science/ct-bleak-notice-humanity-20171113-story.htmlÃ‚Â Ã¢â‚¬Â¦ $GOOG $AAPL $AMZN $MSFT $IBM $FB $GE $PG $UTX $SI $INTC $TSLA pic.twitter.com/AH1ibZFdw5	#ceo #cto #fortune500 #globalwarming sure to completely wreck #world #economy #survival of #humanity is at stake #please harness #renewables #solar #ai #ml #bigdata save our beautiful planet $goog $aapl $amzn $msft $ibm $fb $ge $pg $utx $si $intc $tsla pic.twitter.com/ah1ibzfdw5	#ceo #cto #fortune500 #globalwarming sure to completely wreck #world #economy #survival of #humanity is at stake #please harness #renewables #solar #ai #ml #bigdata save our beautiful planet $goog $aapl $amzn $msft $ibm $fb $ge $pg $utx $si $intc $tsla pic.twitter.com/ah1ibzfdw5	0.762962963	positive	0.483333333																13/02/2014	77.800003		8.416666667	33.66666667	0													22/02/2013	76.989998	-0.050003	3.916666667	20.5	20	0		0	0
04-dic-17	THE U.S. COMPANIES with the most cash parked overseas $AAPL $MSFT $CSCO $ORCL $GOOGL $JNJ $AMGN $GILD $PFE $MRK $KO $PEP $PG $INTC - Axios http://hotpagenews.com/r/195887	the you.s. companies with the most cash parked overseas $aapl $msft $csco $orcl $googl $jnj $amgn $gild $pfe $mrk $ko $pep $pg $intc - axios	the you.s. companies with the most cash parked overseas $aapl $msft $csco $orcl $googl $jnj $amgn $gild $pfe $mrk $ko $pep $pg $intc - axios	0.5	positive	0.5																14/02/2014	79.400002		8.416666667	33.66666667	0													23/02/2013	76.989998	0	3.916666667	20.5	20	0		0	0
15-nov-17	BREAKING: Stocks making the biggest moves after hours: $PG, $RH, $MAT $LEDS $NTAP $RLOG & more. Check out TI's After Hours Scan at http://trade-ideas.com/referral.html?p=pokeresports&w=downloadÃ‚Â Ã¢â‚¬Â¦	breaking: stocks making the biggest moves after hours: $pg, $rh, $mat $leds $ntap $rlog & more. check out ti's after hours scan at	breaking: stocks making the biggest moves after hours: $pg, $rh, $mat $leds $ntap $rlog & more. check out ti's after hours scan at	0.5	positive	0.5																18/02/2014	77.970001		8.416666667	33.66666667	0													24/02/2013	76.989998	0	3.916666667	20.5	20	0		0	0
17-jul-17	@HalftimeReport I will be on with @ScottWapnerCNBC and the gang and I am sure we will talk $PG	@halftimereport i will be on with @scottwapnercnbc and the gang and i am sure we will talk $pg	@halftimereport i will be on with @scottwapnercnbc and the gang and i am sure we will talk $pg	0.888888889	positive	0.5																19/02/2014	78.139999		8.416666667	33.66666667	0													25/02/2013	75.919998	-1.07	3.916666667	20.5	20	0		0	0
17-may-17	JUST IN: Top P&G exec bolts to run Ralph Lauren http://cin.ci/2rqXQvtÃ‚Â via @enquirer $PG	just in: top p&g exec bolts to run ralph lauren via @enquirer $pg	just in: top p&g exec bolts to run ralph lauren via @enquirer $pg	0.5	positive	0.5																20/02/2014	77.919998		8.416666667	33.66666667	0													26/02/2013	76.080002	0.160004	3.916666667	20.5	20	0		0	0
30-ene-17	Consumer companies respond, here's P&G (which operates in many of the 7 countries in immigration ban) $pg pic.twitter.com/ozSxUSqPjX	consumer companies respond, here's p&g (which operates in many of the 7 countries in immigration ban) $pg pic.twitter.com/ozsxusqpjx	consumer companies respond, here's p&g (which operates in many of the 7 countries in immigration ban) $pg pic.twitter.com/ozsxusqpjx	0.5	positive	0.5																21/02/2014	77.970001		8.416666667	33.66666667	0													27/02/2013	76.75	0.669998	3.916666667	20.5	20	0		0	0
16-ene-17	See our Top 5 Foundation Stocks $PG $ED $JNJ $MCD $T #coffee #Retire #Money #Cash #Life #Consumer #Snowhttps://www.dividenddiplomats.com/top-5-foundation-dividend-stocks-portfolio/Ã‚Â Ã¢â‚¬Â¦	see our top 5 foundation stocks $pg $ed $jnj $mcd $t #coffee #retire #money #cash #life #consumer #snow	see our top 5 foundation stocks $pg $ed $jnj $mcd $t #coffee #retire #money #cash #life #consumer #snow	0.5	positive	0.5																24/02/2014	77.860001		8.416666667	33.66666667	0													28/02/2013	76.18	-0.57	3.916666667	20.5	20	0		0	0
11-ene-17	WeÃ¢â‚¬â„¢re continuing to return cash to shareholders with P&GÃ¢â‚¬â„¢s latest quarterly dividend declaration: http://spr.ly/60138PiRzÃ‚Â $PG pic.twitter.com/FcVZCgqNEn	were continuing to return cash to shareholders with p&gs latest quarterly dividend declaration: $pg pic.twitter.com/fcvzcgqnen	were continuing to return cash to shareholders with p&gs latest quarterly dividend declaration: $pg pic.twitter.com/fcvzcgqnen	0.9	positive	0.5																25/02/2014	78.120003		8.416666667	33.66666667	0													01/03/2013	76.489998	0.309998	3.916666667	20.5	20	0		0	0
08-dic-16	10 Largest Hedge Funds in The World And Their Favorite Stock Picks $AAPL, $MSFT, $AMZN, $PG, $NVOhttp://www.insidermonkey.com/blog/10-largest-hedge-funds-in-the-world-and-their-favorite-stock-picks-501715/?utm_source=Stocktwits&utm_campaign=dnan&utm_medium=SocialÃ‚Â Ã¢â‚¬Â¦	10 largest hedge funds in the world and their favorite stock picks $aapl, $msft, $amzn, $pg, $nvo	10 largest hedge funds in the world and their favorite stock picks $aapl, $msft, $amzn, $pg, $nvo	1	positive	0.5																26/02/2014	77.860001		8.416666667	33.66666667	0													02/03/2013	76.489998	0	3.916666667	20.5	20	0		0	0
05-dic-16	Billionaire George SorosÃ¢â‚¬â„¢ Top Dividend Picks $INTC, $CSAL, $BUD, $SYT, $PG http://www.insidermonkey.com/blog/billionaire-george-soros-top-dividend-picks-497755/?utm_source=Stocktwits&utm_campaign=dnan&utm_medium=SocialÃ‚Â Ã¢â‚¬Â¦	billionaire george soros top dividend picks $intc, $csal, $bud, $syt, $pg	billionaire george soros top dividend picks $intc, $csal, $bud, $syt, $pg	0.5	positive	0.5																27/02/2014	78.190002		8.416666667	33.66666667	0													03/03/2013	76.489998	0	3.916666667	20.5	20	0		0	0
17-nov-16	$PG and $AAPL were largest purchases by the top 50 hedge funds in Q3. $AGN was the largest sale. http://ow.ly/gXrB306hwXAÃ‚Â pic.twitter.com/Lkla1FtVkA	$pg and $aapl were largest purchases by the top 50 hedge funds in q3. $agn was the largest sale.	$pg and $aapl were largest purchases by the top 50 hedge funds in q3. $agn was the largest sale.	0.5	positive	0.5																28/02/2014	78.660004		8.416666667	33.66666667	0													04/03/2013	76.68	0.190002	3.916666667	20.5	20	0		0	0
30-ago-16	Learn more about @PanteneÃ¢â‚¬â„¢s breakthrough conditioner technology in our #AnnualReport: http://annualreport.pg.comÃ‚Â $PG pic.twitter.com/5UJX10s29S	learn more about @pantenes breakthrough conditioner technology in our #annualreport: $pg pic.twitter.com/5ujx10s29s	learn more about @pantenes breakthrough conditioner technology in our #annualreport: $pg pic.twitter.com/5ujx10s29s	0.5	positive	0.5																03/03/2014	77.480003		8.416666667	33.66666667	0													05/03/2013	77.050003	0.370003	3.916666667	20.5	20	0		0	0
27-abr-16	Mondelez as with Coke, Pepsi & L'Oreal suggest US staples showing signs of life. Makes Procter #s even more disconcerting $MDLZ $KO $PEP $PG	mondelez as with coke, pepsi & l'oreal suggest us staples showing signs of life. makes procter #s even more disconcerting $mdlz $ko $pep $pg	mondelez as with coke, pepsi & l'oreal suggest us staples showing signs of life. makes procter #s even more disconcerting $mdlz $ko $pep $pg	0.5	positive	0.5																04/03/2014	78.449997		8.416666667	33.66666667	0													06/03/2013	77.199997	0.149994	3.916666667	20.5	20	0		0	0
[truncated: 2,127 more rows]
[truncated: 34 more columns]
