# Supplementary material for: Measuring information flux between social media and stock prices with Transfer Entropy
Source: PLoS One. 2021 Sep 23;16(9):e0257686. doi: 10.1371/journal.pone.0257686 (PMC8459996; doi:10.1371/journal.pone.0257686)
Supplement: S1 Data — (ZIP) [file pone.0257686.s001.zip › DATA BASES/16.-PG/PGte.xlsx]

## Sheet: PG3
fecha	stock	util	neg	pos	i		SUMMARY OUTPUT										SUMMARY OUTPUT
2011-01-03	64.77		0.5	0.5	0
2011-01-04	64.95	0.00277906	1	1	0		Regression Statistics										Regression Statistics
2011-01-05	64.8	-0.00230938	1.5	1.5	0		Multiple R	0.813603									Multiple R	0.868395
2011-01-06	64.69	-0.00169755	2	2	0		R Square	0.66195									R Square	0.754109
2011-01-07	64.5	-0.00293712	2.5	2.5	0		Adjusted R Square	0.661718									Adjusted R Square	0.753904
2011-01-08	64.36	-0.00217053	3	3	0		Standard Error	5.31241									Standard Error	4.43537
2011-01-09	64.36	0	3.5	3.5	0		Observations	2920									Observations	2399
2011-01-10	64.36	0	4	4	0
2011-01-11	64.04	-0.00497203	4.5	4.5	0		ANOVA										ANOVA
2011-01-12	64.97	0.0145222	5	5	0			df	SS	MS	F	Significance F						df	SS	MS	F	Significance F
2011-01-13	65.48	0.00784981	5.5	5.5	0		Regression	2	161199	80599.7	2855.95	0					Regression	2	144557	72278.3	3674.08	0
2011-01-14	65.53	0.000763531	6	6	0		Residual	2917	82322.6	28.2217							Residual	2396	47135.3	19.6725
2011-01-15	65.5	-0.00045779	6.5	6.5	0		Total	2919	243522								Total	2398	191692
2011-01-16	65.5	0	7	7	0
2011-01-17	65.5	0	7.5	7.5	0			Coefficients	Standard Error	t Stat	P-value	Lower 95%	Upper 95%	Lower 95.0%	Upper 95.0%			Coefficients	Standard Error	t Stat	P-value	Lower 95%	Upper 95%	Lower 95.0%	Upper 95.0%
2011-01-18	65.5	0	8	8	0		Intercept	62.664	0.250538	250.118	0	62.1728	63.1553	62.1728	63.1553		Intercept	61.426	0.219594	279.725	0	60.9954	61.8567	60.9954	61.8567
2011-01-19	65.35	-0.00229011	8	9	1		X Variable 1	0.147086	0.00674834	21.7959	1.05557e-97	0.133854	0.160318	0.133854	0.160318		X Variable 1	0.136382	0.00709393	19.2251	1.01964e-76	0.122471	0.150293	0.122471	0.150293
2011-01-20	65.8	0.00688608	8	10	2		X Variable 2	-0.0940991	0.00499512	-18.8382	8.48536e-75	-0.103893	-0.0843048	-0.103893	-0.0843048		X Variable 2	-0.0833374	0.00533499	-15.6209	1.85662e-52	-0.0937991	-0.0728757	-0.0937991	-0.0728757
2011-01-21	65.91	0.00167175	8	11	3
2011-01-22	66.58	0.0101653	8.5	11.5	3
2011-01-23	66.58	0	9	12	3
2011-01-24	66.58	0	9.5	12.5	3
2011-01-25	66.7	0.00180227	9.5	13.5	4
2011-01-26	66.11	-0.00884552	10	14	4
2011-01-27	64.18	-0.0291938	10.5	14.5	3
2011-01-28	64.2	0.000311577	10.5	15.5	4
2011-01-29	63.13	-0.0166666	11	16	4
2011-01-30	63.13	0	11.5	16.5	4
2011-01-31	63.13	0	11.5	17.5	5
2011-02-01	62.92	-0.00332652	11.5	18.5	6
2011-02-02	62.79	-0.00206607	12	19	6
2011-02-03	62.9	0.00175189	12.5	19.5	6
2011-02-04	63.61	0.0112877	12.5	20.5	7
2011-02-05	64.55	0.0147776	13	21	7
2011-02-06	64.55	0	13.5	21.5	7
2011-02-07	64.55	0	14	22	7
2011-02-08	64.64	0.00139421	14.5	22.5	7
2011-02-09	64.39	-0.00386757	14.5	23.5	8
2011-02-10	64.58	0.00295082	14.5	24.5	9
2011-02-11	64.73	0.00232272	14.5	25.5	10
2011-02-12	64.54	-0.0029353	15	26	10
2011-02-13	64.54	0	15.5	26.5	10
2011-02-14	64.54	0	16	27	10
2011-02-15	63.92	-0.00960649	16	28	11
2011-02-16	63.76	-0.00250313	16.5	28.5	11
2011-02-17	64	0.00376415	17	29	11
2011-02-18	64.3	0.00468755	17.5	29.5	11
2011-02-19	64.07	-0.00357703	18	30	11
2011-02-20	64.07	0	18.5	30.5	11
2011-02-21	64.07	0	19	31	11
2011-02-22	64.07	0	19.5	31.5	11
2011-02-23	64.15	0.00124867	20	32	11
2011-02-24	63.05	-0.0171474	20.5	32.5	11
2011-02-25	62.84	-0.00333067	21	33	11
2011-02-26	63.05	0.0033418	21.5	33.5	11
2011-02-27	63.05	0	22	34	11
2011-02-28	63.05	0	22.5	34.5	11
2011-03-01	62.74	-0.00491669	23.5	34.5	10
2011-03-02	62.41	-0.00525983	23.5	35.5	11
2011-03-03	62.55	0.00224321	24	36	11
2011-03-04	62.03	-0.00831335	24	37	12
2011-03-05	61.71	-0.00515879	24.5	37.5	12
2011-03-06	61.71	0	25	38	12
2011-03-07	61.71	0	25.5	38.5	12
2011-03-08	62.05	0.00550964	26	39	12
2011-03-09	62	-0.000805786	27	39	11
2011-03-10	61.49	-0.00822577	27.5	39.5	11
2011-03-11	61.49	0	28	40	11
2011-03-12	61.35	-0.00227686	28.5	40.5	11
2011-03-13	61.35	0	29	41	11
2011-03-14	61.35	0	29.5	41.5	11
2011-03-15	60.66	-0.0112469	30	42	11
2011-03-16	59.73	-0.0153314	30.5	42.5	11
2011-03-17	60.43	0.0117194	31	43	11
2011-03-18	60.6	0.00281314	31.5	43.5	11
2011-03-19	61.3	0.0115512	31.5	44.5	12
2011-03-20	61.3	0	32	45	12
2011-03-21	61.3	0	32.5	45.5	12
2011-03-22	60.93	-0.00603587	33	46	12
2011-03-23	60.91	-0.000328246	33.5	46.5	12
2011-03-24	61.14	0.00377605	33.5	47.5	13
2011-03-25	60.88	-0.0042525	34	48	13
2011-03-26	60.66	-0.00361368	34.5	48.5	13
2011-03-27	60.66	0	35	49	13
2011-03-28	60.66	0	35.5	49.5	13
2011-03-29	61.28	0.0102209	36	50	13
2011-03-30	61.97	0.0112598	36.5	50.5	13
2011-03-31	61.6	-0.00597068	37	51	13
2011-04-01	62.08	0.00779227	37	52	14
2011-04-02	62.26	0.00289942	37.5	52.5	14
2011-04-03	62.26	0	38	53	14
2011-04-04	62.26	0	38.5	53.5	14
2011-04-05	61.67	-0.00947639	39	54	14
2011-04-06	61.76	0.00145938	39	55	15
2011-04-07	62.13	0.00599098	39.5	55.5	15
2011-04-08	61.9	-0.0037019	40	56	15
2011-04-09	62.19	0.00468493	40.5	56.5	15
2011-04-10	62.19	0	41	57	15
2011-04-11	62.19	0	41.5	57.5	15
2011-04-12	62.89	0.0112558	42	58	15
2011-04-13	62.99	0.00159013	42.5	58.5	15
2011-04-14	63.3	0.00492137	43	59	15
2011-04-15	64.18	0.0139021	43.5	59.5	15
2011-04-16	64	-0.00280461	44	60	15
2011-04-17	64	0	44	61	16
2011-04-18	64	0	44.5	61.5	16
2011-04-19	63.86	-0.00218748	45	62	16
2011-04-20	63.72	-0.0021923	45.5	62.5	16
2011-04-21	63.27	-0.00706216	46	63	16
2011-04-22	63.37	0.00158051	46.5	63.5	16
2011-04-23	63.37	0	47	64	16
2011-04-24	63.37	0	47.5	64.5	16
2011-04-25	63.37	0	48	65	16
2011-04-26	63.83	0.007259	48.5	65.5	16
2011-04-27	64.02	0.00297658	49	66	16
2011-04-28	64.5	0.0074977	49.3333	66.6667	17
2011-04-29	64.9	0.00620158	49.8333	67.1667	17
2011-04-30	65.18	0.0043143	50.3333	67.6667	17
2011-05-01	65.18	0	50.8333	68.1667	17
2011-05-02	65.18	0	51.3333	68.6667	17
2011-05-03	65.71	0.00813131	51.8333	69.1667	17
2011-05-04	66.47	0.011566	51.8333	70.1667	18
2011-05-05	65.88	-0.00887624	52.3333	70.6667	18
2011-05-06	65.27	-0.00925926	52.8333	71.1667	18
2011-05-07	65.14	-0.0019917	53.3333	71.6667	18
2011-05-08	65.14	0	53.8333	72.1667	18
2011-05-09	65.14	0	54.3333	72.6667	18
2011-05-10	65.73	0.00905748	54.8333	73.1667	18
2011-05-11	65.92	0.00289054	55.3333	73.6667	18
2011-05-12	66.84	0.0139563	55.8333	74.1667	18
2011-05-13	66.86	0.000299297	56.3333	74.6667	18
2011-05-14	66.94	0.00119655	56.8333	75.1667	18
2011-05-15	66.94	0	57.3333	75.6667	18
2011-05-16	66.94	0	57.8333	76.1667	18
2011-05-17	67.42	0.00717054	58.3333	76.6667	18
2011-05-18	67.38	-0.000593311	58.8333	77.1667	18
2011-05-19	67.46	0.00118733	59.3333	77.6667	18
2011-05-20	67.36	-0.00148233	59.8333	78.1667	18
2011-05-21	67.05	-0.00460211	60.3333	78.6667	18
2011-05-22	67.05	0	60.8333	79.1667	18
2011-05-23	67.05	0	60.8333	80.1667	19
2011-05-24	67.01	-0.000596585	61.3333	80.6667	19
2011-05-25	66.38	-0.00940166	61.8333	81.1667	19
2011-05-26	66.19	-0.00286223	62.3333	81.6667	19
2011-05-27	66.2	0.000151005	62.8333	82.1667	19
2011-05-28	67	0.0120846	63.3333	82.6667	19
2011-05-29	67	0	63.8333	83.1667	19
2011-05-30	67	0	64.3333	83.6667	19
2011-05-31	67	0	64.8333	84.1667	19
2011-06-01	66.4	-0.00895519	65.3333	84.6667	19
2011-06-02	66.01	-0.00587349	65.8333	85.1667	19
2011-06-03	65.43	-0.00878658	66.3333	85.6667	19
2011-06-04	65.5	0.00106985	66.8333	86.1667	19
2011-06-05	65.5	0	67.3333	86.6667	19
2011-06-06	65.5	0	67.8333	87.1667	19
2011-06-07	65.06	-0.00671759	68.3333	87.6667	19
2011-06-08	64.85	-0.00322779	68.8333	88.1667	19
2011-06-09	65.01	0.00246729	69.3333	88.6667	19
2011-06-10	64.7	-0.00476857	69.8333	89.1667	19
2011-06-11	64.77	0.00108192	70.3333	89.6667	19
2011-06-12	64.77	0	70.8333	90.1667	19
2011-06-13	64.77	0	71.3333	90.6667	19
2011-06-14	64.76	-0.000154315	71.8333	91.1667	19
2011-06-15	63.76	-0.0154417	71.8333	92.1667	20
2011-06-16	64.26	0.00784197	72.3333	92.6667	20
2011-06-17	64.69	0.00669157	72.8333	93.1667	20
2011-06-18	65.09	0.00618324	73.3333	93.6667	20
2011-06-19	65.09	0	73.8333	94.1667	20
2011-06-20	65.09	0	74.3333	94.6667	20
2011-06-21	64.22	-0.013366	74.8333	95.1667	20
2011-06-22	64.06	-0.00249148	75.3333	95.6667	20
2011-06-23	63.46	-0.0093662	75.8333	96.1667	20
2011-06-24	62.59	-0.0137094	76.3333	96.6667	20
2011-06-25	62.82	0.00367471	76.8333	97.1667	20
2011-06-26	62.82	0	77.3333	97.6667	20
2011-06-27	62.82	0	77.8333	98.1667	20
2011-06-28	62.72	-0.00159183	78.3333	98.6667	20
2011-06-29	62.55	-0.00271049	78.8333	99.1667	20
2011-06-30	63.57	0.016307	79.3333	99.6667	20
2011-07-01	64.27	0.0110114	79.3333	100.667	21
2011-07-02	64.26	-0.000155516	79.8333	101.167	21
2011-07-03	64.26	0	80.3333	101.667	21
2011-07-04	64.26	0	80.8333	102.167	21
2011-07-05	64.26	0	81.3333	102.667	21
2011-07-06	64.7	0.00684711	81.8333	103.167	21
2011-07-07	64.95	0.00386399	82.3333	103.667	21
2011-07-08	64.93	-0.000307883	82.3333	104.667	22
2011-07-09	64.72	-0.00323424	82.8333	105.167	22
2011-07-10	64.72	0	82.8333	106.167	23
2011-07-11	64.72	0	83.3333	106.667	23
2011-07-12	64.53	-0.00293575	83.8333	107.167	23
2011-07-13	64.64	0.00170463	84.3333	107.667	23
2011-07-14	64.6	-0.000618827	84.8333	108.167	23
2011-07-15	64.83	0.00356043	85.3333	108.667	23
2011-07-16	64.55	-0.00431897	85.8333	109.167	23
2011-07-17	64.55	0	86.3333	109.667	23
2011-07-18	64.55	0	86.8333	110.167	23
2011-07-19	64.61	0.000929481	87.3333	110.667	23
2011-07-20	64.2	-0.00634583	87.8333	111.167	23
2011-07-21	64.49	0.00451715	88.3333	111.667	23
2011-07-22	64.25	-0.00372148	88.8333	112.167	23
2011-07-23	63.31	-0.0146303	89.3333	112.667	23
2011-07-24	63.31	0	89.8333	113.167	23
2011-07-25	63.31	0	90.3333	113.667	23
2011-07-26	63.09	-0.00347498	90.8333	114.167	23
2011-07-27	62.2	-0.0141068	91.3333	114.667	23
2011-07-28	61.92	-0.00450166	91.8333	115.167	23
2011-07-29	61.49	-0.00694438	92.3333	115.667	23
2011-07-30	61.43	-0.000975801	92.8333	116.167	23
2011-07-31	61.43	0	93.3333	116.667	23
2011-08-01	61.43	0	93.8333	117.167	23
2011-08-02	60.87	-0.00911608	94.3333	117.667	23
2011-08-03	60.73	-0.00229997	94.3333	118.667	24
2011-08-04	59.58	-0.0189362	94.8333	119.167	24
2011-08-05	60.59	0.016952	94.8333	120.167	25
2011-08-06	59.29	-0.0214557	95.3333	120.667	25
2011-08-07	59.29	0	95.8333	121.167	25
2011-08-08	59.29	0	96.3333	121.667	25
2011-08-09	60.22	0.0156856	96.3333	122.667	26
2011-08-10	58.51	-0.0283959	96.8333	123.167	26
2011-08-11	60.45	0.0331568	96.8333	124.167	27
2011-08-12	61.14	0.0114144	97.3333	124.667	27
2011-08-13	61.14	0	97.8333	125.167	27
2011-08-14	61.14	0	98.3333	125.667	27
2011-08-15	61.88	0.0121034	98.8333	126.167	27
2011-08-16	61.62	-0.00420171	99.3333	126.667	27
2011-08-17	61.67	0.000811409	99.8333	127.167	27
2011-08-18	60.86	-0.0131344	100.333	127.667	27
2011-08-19	60.96	0.00164308	100.833	128.167	27
2011-08-20	60.96	0	101.333	128.667	27
2011-08-21	60.96	0	101.833	129.167	27
2011-08-22	61.71	0.0123031	102.333	129.667	27
2011-08-23	63.02	0.0212283	102.833	130.167	27
2011-08-24	63.31	0.00460173	103.333	130.667	27
2011-08-25	62.53	-0.0123204	103.833	131.167	27
2011-08-26	62.57	0.000639709	104.333	131.667	27
2011-08-27	62.57	0	104.833	132.167	27
2011-08-28	62.57	0	105.333	132.667	27
2011-08-29	63.09	0.00831069	105.833	133.167	27
2011-08-30	63.5	0.00649865	106.333	133.667	27
2011-08-31	63.68	0.00283465	106.833	134.167	27
2011-09-01	63.26	-0.00659551	107.333	134.667	27
2011-09-02	62.55	-0.0112235	107.833	135.167	27
2011-09-03	62.55	0	108.333	135.667	27
2011-09-04	62.55	0	108.833	136.167	27
2011-09-05	62.55	0	109.333	136.667	27
2011-09-06	62.38	-0.00271779	109.833	137.167	27
2011-09-07	62.72	0.00545046	110.333	137.667	27
2011-09-08	62.91	0.00302932	110.833	138.167	27
2011-09-09	61.84	-0.0170084	111.333	138.667	27
2011-09-10	61.84	0	111.833	139.167	27
2011-09-11	61.84	0	112.333	139.667	27
2011-09-12	61.83	-0.000161675	113.333	139.667	26
2011-09-13	61.94	0.00177902	113.833	140.167	26
2011-09-14	62.34	0.00645788	114.333	140.667	26
2011-09-15	62.78	0.00705805	114.833	141.167	26
2011-09-16	64.33	0.0246894	115.333	141.667	26
2011-09-17	64.33	0	115.833	142.167	26
2011-09-18	64.33	0	116.333	142.667	26
2011-09-19	63.81	-0.00808334	116.333	143.667	27
2011-09-20	64.08	0.00423133	116.833	144.167	27
2011-09-21	63.02	-0.0165419	117.333	144.667	27
2011-09-22	61.17	-0.0293558	117.833	145.167	27
2011-09-23	61.25	0.00130786	118.333	145.667	27
2011-09-24	61.25	0	118.333	146.667	28
2011-09-25	61.25	0	118.833	147.167	28
2011-09-26	62.54	0.0210612	119.333	147.667	28
2011-09-27	63.26	0.0115126	119.833	148.167	28
2011-09-28	62.73	-0.00837809	120.333	148.667	28
2011-09-29	63.7	0.0154631	120.833	149.167	28
2011-09-30	63.18	-0.00816328	121.333	149.667	28
2011-10-01	63.18	0	121.833	150.167	28
2011-10-02	63.18	0	122.333	150.667	28
2011-10-03	62.84	-0.00538145	122.833	151.167	28
2011-10-04	63.37	0.0084341	123.333	151.667	28
2011-10-05	63.34	-0.000473394	123.333	152.667	29
2011-10-06	63.61	0.00426272	123.833	153.167	29
2011-10-07	63.91	0.00471622	124.333	153.667	29
2011-10-08	63.91	0	124.833	154.167	29
2011-10-09	63.91	0	125.333	154.667	29
2011-10-10	64.8	0.0139259	125.833	155.167	29
2011-10-11	64.57	-0.00354943	126.333	155.667	29
2011-10-12	64.89	0.00495585	126.833	156.167	29
2011-10-13	64.65	-0.00369852	127.333	156.667	29
2011-10-14	64.89	0.00371225	127.833	157.167	29
2011-10-15	64.89	0	128.333	157.667	29
2011-10-16	64.89	0	128.833	158.167	29
2011-10-17	64.26	-0.00970869	128.833	159.167	30
2011-10-18	64.92	0.0102707	129.333	159.667	30
2011-10-19	64.75	-0.00261858	129.833	160.167	30
2011-10-20	65.09	0.0052509	130.333	160.667	30
2011-10-21	66.26	0.0179752	130.833	161.167	30
2011-10-22	66.26	0	131.333	161.667	30
2011-10-23	66.26	0	131.833	162.167	30
2011-10-24	65.37	-0.0134319	132.333	162.667	30
2011-10-25	64.51	-0.0131559	132.833	163.167	30
2011-10-26	64.95	0.00682057	133.333	163.667	30
2011-10-27	65.26	0.00477298	133.833	164.167	29
2011-10-28	64.73	-0.00812135	134.333	164.667	29
2011-10-29	64.73	0	134.833	165.167	29
2011-10-30	64.73	0	135.333	165.667	29
2011-10-31	63.99	-0.0114321	135.833	166.167	29
2011-11-01	62.71	-0.0200032	136.833	166.167	28
2011-11-02	62.86	0.00239199	137.333	166.667	28
2011-11-03	63.21	0.0055679	137.833	167.167	28
2011-11-04	63.03	-0.00284765	138.333	167.667	28
2011-11-05	63.03	0	138.833	168.167	28
2011-11-06	63.03	0	139.333	168.667	28
2011-11-07	63.46	0.00682215	139.833	169.167	28
2011-11-08	64.21	0.0118185	140.333	169.667	28
2011-11-09	62.72	-0.0232051	140.833	170.167	28
2011-11-10	63.24	0.00829083	141.333	170.667	28
2011-11-11	63.89	0.0102783	141.833	171.167	28
2011-11-12	63.89	0	142.333	171.667	28
2011-11-13	63.89	0	142.833	172.167	28
2011-11-14	63.05	-0.0131476	143.333	172.667	28
2011-11-15	63.56	0.00808885	143.833	173.167	28
2011-11-16	63.28	-0.00440532	144.333	173.667	28
2011-11-17	62.94	-0.00537295	144.833	174.167	28
2011-11-18	63.24	0.00476649	145.333	174.667	28
2011-11-19	63.24	0	145.833	175.167	28
2011-11-20	63.24	0	146.333	175.667	28
2011-11-21	61.66	-0.0249842	146.833	176.167	28
2011-11-22	61.69	0.000486523	147.333	176.667	28
2011-11-23	61.06	-0.0102123	147.333	177.667	29
2011-11-24	61.06	0	147.833	178.167	29
2011-11-25	61	-0.000982656	148.333	178.667	29
2011-11-26	61	0	148.833	179.167	29
2011-11-27	61	0	149.333	179.667	29
2011-11-28	62.24	0.0203279	149.833	180.167	29
2011-11-29	62.53	0.00465933	150.333	180.667	29
2011-11-30	64.57	0.0326244	150.833	181.167	29
2011-12-01	64.08	-0.00758863	151.333	181.667	29
2011-12-02	64.66	0.00905122	151.833	182.167	29
2011-12-03	64.66	0	152.333	182.667	29
2011-12-04	64.66	0	152.833	183.167	29
2011-12-05	64.84	0.00278367	153.333	183.667	29
2011-12-06	64.84	0	153.833	184.167	29
2011-12-07	65.23	0.00601491	154.333	184.667	29
2011-12-08	64.47	-0.0116511	154.833	185.167	29
2011-12-09	64.97	0.00775555	154.833	186.167	30
2011-12-10	64.97	0	154.833	187.167	31
2011-12-11	64.97	0	155.333	187.667	31
2011-12-12	64.31	-0.0101586	155.333	188.667	32
2011-12-13	64.73	0.00653094	155.833	189.167	32
2011-12-14	64.45	-0.00432575	156.333	189.667	32
2011-12-15	64.99	0.0083786	157.333	189.667	31
2011-12-16	65.14	0.00230806	157.333	190.667	32
2011-12-17	65.14	0	157.833	191.167	32
2011-12-18	65.14	0	158.333	191.667	32
2011-12-19	64.95	-0.00291683	158.833	192.167	32
2011-12-20	65.79	0.0129331	159.333	192.667	32
2011-12-21	66	0.00319196	159.833	193.167	32
2011-12-22	66.19	0.00287882	160.333	193.667	32
2011-12-23	66.67	0.00725179	160.833	194.167	32
2011-12-24	66.67	0	161.333	194.667	32
2011-12-25	66.67	0	161.833	195.167	32
2011-12-26	66.67	0	161.833	196.167	33
2011-12-27	66.79	0.00179996	162.333	196.667	33
2011-12-28	66.54	-0.00374308	162.833	197.167	33
2011-12-29	66.97	0.00646228	163.833	197.167	32
2011-12-30	66.71	-0.00388237	164.333	197.667	32
2011-12-31	66.71	0	164.333	198.667	33
2012-01-01	66.71	0	164.5	199.5	34
2012-01-02	66.71	0	164.5	200.5	35
2012-01-03	66.83	0.00179888	164.75	201.25	36
2012-01-04	66.8	-0.000448885	164.75	202.25	37
2012-01-05	66.52	-0.00419171	164.95	203.05	38
2012-01-06	66.36	-0.00240523	164.95	204.05	39
2012-01-07	66.36	0	165.45	204.55	39
2012-01-08	66.36	0	165.95	205.05	39
2012-01-09	66.64	0.00421938	166.95	205.05	38
2012-01-10	66.33	-0.00465182	166.95	206.05	39
2012-01-11	65.68	-0.00979952	167.45	206.55	39
2012-01-12	65.81	0.00197926	167.95	207.05	38
2012-01-13	65.81	0	168.45	207.55	38
2012-01-14	65.81	0	168.95	208.05	38
2012-01-15	65.81	0	169.45	208.55	38
2012-01-16	65.81	0	169.95	209.05	38
2012-01-17	66.26	0.00683793	169.95	210.05	39
2012-01-18	66.03	-0.00347122	169.95	211.05	40
2012-01-19	66.08	0.000757277	169.95	212.05	41
2012-01-20	66.23	0.00226999	169.95	213.05	42
2012-01-21	66.23	0	170.45	213.55	42
2012-01-22	66.23	0	170.95	214.05	42
2012-01-23	65	-0.0185717	170.95	215.05	43
2012-01-24	64.5	-0.00769231	171.45	215.55	43
2012-01-25	64.98	0.00744191	171.95	216.05	43
2012-01-26	64.8	-0.00277008	172.45	216.55	43
2012-01-27	64.3	-0.00771605	172.45	217.55	44
2012-01-28	64.3	0	172.95	218.05	44
2012-01-29	64.3	0	173.45	218.55	44
2012-01-30	63.21	-0.0169518	173.45	219.55	45
2012-01-31	63.04	-0.00268942	173.95	220.05	45
2012-02-01	63.21	0.00269667	173.95	221.05	46
2012-02-02	63.32	0.00174025	173.95	222.05	47
2012-02-03	62.77	-0.00868604	174.45	222.55	47
2012-02-04	62.77	0	174.95	223.05	47
2012-02-05	62.77	0	175.45	223.55	47
2012-02-06	63.51	0.011789	175.45	224.55	48
2012-02-07	63.7	0.0029917	175.95	225.05	48
2012-02-08	63.64	-0.000941947	176.45	225.55	48
2012-02-09	64.04	0.00628539	176.95	226.05	48
2012-02-10	63.88	-0.00249844	177.45	226.55	48
2012-02-11	63.88	0	177.95	227.05	48
2012-02-12	63.88	0	178.45	227.55	48
2012-02-13	64.23	0.00547905	178.95	228.05	48
2012-02-14	64.48	0.00389226	179.45	228.55	48
2012-02-15	64.55	0.00108561	179.45	229.55	49
2012-02-16	65.2	0.0100696	179.95	230.05	49
2012-02-17	64.91	-0.00444775	180.45	230.55	49
2012-02-18	64.91	0	180.95	231.05	49
2012-02-19	64.91	0	181.45	231.55	49
2012-02-20	64.91	0	181.95	232.05	49
2012-02-21	64.42	-0.00754901	182.45	232.55	49
2012-02-22	64.44	0.000310525	182.95	233.05	49
2012-02-23	66.42	0.0307262	182.95	234.05	50
2012-02-24	66.71	0.00436617	182.95	235.05	51
2012-02-25	66.71	0	183.45	235.55	51
2012-02-26	66.71	0	183.95	236.05	51
2012-02-27	66.7	-0.000149933	184.45	236.55	51
2012-02-28	67.39	0.0103449	184.45	237.55	52
2012-02-29	67.62	0.00341303	184.95	238.05	52
2012-03-01	66.66	-0.014197	185.45	238.55	52
2012-03-02	66.67	0.000149925	185.95	239.05	52
2012-03-03	66.67	0	186.45	239.55	52
2012-03-04	66.67	0	186.95	240.05	52
2012-03-05	66.95	0.00419978	187.45	240.55	52
2012-03-06	66.84	-0.00164303	187.95	241.05	52
2012-03-07	66.58	-0.0038898	188.45	241.55	52
2012-03-08	66.9	0.00480625	188.95	242.05	52
2012-03-09	66.93	0.000448401	189.45	242.55	52
2012-03-10	66.93	0	189.95	243.05	52
2012-03-11	66.93	0	190.45	243.55	52
2012-03-12	67.71	0.011654	190.95	244.05	52
2012-03-13	67.9	0.00280613	191.45	244.55	52
2012-03-14	67.85	-0.000736436	192.45	244.55	51
2012-03-15	67.68	-0.0025055	192.95	245.05	51
2012-03-16	67.25	-0.00635343	193.45	245.55	51
2012-03-17	67.25	0	193.95	246.05	51
2012-03-18	67.25	0	194.45	246.55	51
2012-03-19	67.21	-0.00059481	194.45	247.55	52
2012-03-20	67.21	0	194.95	248.05	52
2012-03-21	67.2	-0.000148817	195.45	248.55	52
2012-03-22	67.52	0.0047619	195.95	249.05	52
2012-03-23	67.43	-0.00133289	196.45	249.55	52
2012-03-24	67.43	0	196.95	250.05	52
2012-03-25	67.43	0	197.45	250.55	52
2012-03-26	67.46	0.000444891	197.45	251.55	53
2012-03-27	67.15	-0.00459527	197.95	252.05	53
2012-03-28	67.19	0.000595681	198.45	252.55	53
2012-03-29	67.01	-0.00267897	198.95	253.05	53
2012-03-30	67.21	0.00298458	199.45	253.55	53
2012-03-31	67.21	0	199.95	254.05	53
2012-04-01	67.21	0	200.45	254.55	53
2012-04-02	67.56	0.00520754	200.95	255.05	53
2012-04-03	67.09	-0.00695681	201.45	255.55	53
2012-04-04	67.26	0.002534	201.95	256.05	53
2012-04-05	67.31	0.000743324	202.45	256.55	53
2012-04-06	67.31	0	202.95	257.05	53
2012-04-07	67.31	0	203.45	257.55	53
2012-04-08	67.31	0	203.95	258.05	53
2012-04-09	66.81	-0.00742832	204.45	258.55	53
2012-04-10	66.35	-0.0068852	204.95	259.05	53
2012-04-11	66.44	0.0013565	205.45	259.55	53
2012-04-12	66.09	-0.005268	205.95	260.05	53
2012-04-13	65.81	-0.00423662	206.45	260.55	53
2012-04-14	65.81	0	206.95	261.05	53
2012-04-15	65.81	0	207.45	261.55	53
2012-04-16	66.78	0.0147394	207.95	262.05	53
2012-04-17	67.02	0.00359386	208.45	262.55	53
2012-04-18	66.75	-0.0040286	208.95	263.05	53
2012-04-19	66.57	-0.00269663	209.45	263.55	53
2012-04-20	67.51	0.0141205	209.45	264.55	54
2012-04-21	67.51	0	209.45	265.55	55
2012-04-22	67.51	0	209.95	266.05	55
2012-04-23	66.65	-0.0127389	210.45	266.55	55
2012-04-24	67	0.00525128	210.95	267.05	55
2012-04-25	66.89	-0.00164181	211.95	267.05	54
2012-04-26	66.87	-0.000298939	212.45	267.55	54
2012-04-27	64.44	-0.0363392	212.45	268.55	55
2012-04-28	64.44	0	212.95	269.05	55
2012-04-29	64.44	0	213.45	269.55	55
2012-04-30	63.64	-0.0124147	213.45	270.55	56
2012-05-01	63.57	-0.00109992	213.95	271.05	56
2012-05-02	63.98	0.00644958	214.45	271.55	56
2012-05-03	64.51	0.00828387	214.95	272.05	56
2012-05-04	64.28	-0.00356539	215.45	272.55	56
2012-05-05	64.28	0	215.95	273.05	56
2012-05-06	64.28	0	216.45	273.55	56
2012-05-07	64.25	-0.000466693	216.95	274.05	56
2012-05-08	64.16	-0.00140072	217.45	274.55	56
2012-05-09	63.67	-0.00763725	217.95	275.05	56
2012-05-10	64.14	0.00738183	218.95	275.05	55
2012-05-11	63.68	-0.0071718	219.45	275.55	55
2012-05-12	63.68	0	219.95	276.05	55
2012-05-13	63.68	0	220.45	276.55	55
2012-05-14	63.58	-0.00157032	220.95	277.05	55
2012-05-15	63.72	0.00220193	221.45	277.55	55
2012-05-16	64.29	0.00894539	221.95	278.05	55
2012-05-17	63.96	-0.00513302	222.45	278.55	55
2012-05-18	63.52	-0.00687928	222.95	279.05	55
2012-05-19	63.52	0	223.45	279.55	55
2012-05-20	63.52	0	223.95	280.05	55
2012-05-21	63.39	-0.00204662	224.45	280.55	55
2012-05-22	63.15	-0.00378604	224.95	281.05	55
2012-05-23	62.39	-0.0120349	225.45	281.55	55
2012-05-24	62.57	0.00288509	225.95	282.05	55
2012-05-25	62.49	-0.00127854	226.45	282.55	55
2012-05-26	62.49	0	226.95	283.05	55
2012-05-27	62.49	0	227.45	283.55	55
2012-05-28	62.49	0	227.95	284.05	55
2012-05-29	62.95	0.00736116	228.45	284.55	55
2012-05-30	62.32	-0.010008	228.95	285.05	55
2012-05-31	62.29	-0.00048137	229.45	285.55	55
2012-06-01	61.55	-0.0118799	229.95	286.05	55
2012-06-02	61.55	0	230.45	286.55	55
2012-06-03	61.55	0	230.95	287.05	55
2012-06-04	61.4	-0.00243699	231.45	287.55	55
2012-06-05	61.17	-0.00374599	231.95	288.05	55
2012-06-06	61.8	0.0102992	232.45	288.55	55
2012-06-07	62.76	0.015534	232.95	289.05	55
2012-06-08	62.75	-0.000159305	233.95	289.05	54
2012-06-09	62.75	0	234.45	289.55	54
2012-06-10	62.75	0	234.95	290.05	54
2012-06-11	62.54	-0.0033466	235.45	290.55	54
2012-06-12	62.76	0.0035177	235.95	291.05	54
2012-06-13	62.57	-0.00302737	236.45	291.55	54
2012-06-14	63.18	0.00974908	236.95	292.05	54
2012-06-15	62.88	-0.00474832	237.45	292.55	54
2012-06-16	62.88	0	237.95	293.05	54
2012-06-17	62.88	0	238.45	293.55	54
2012-06-18	62.29	-0.00938295	238.95	294.05	54
2012-06-19	62.21	-0.00128435	239.45	294.55	54
2012-06-20	60.39	-0.0292557	239.95	295.05	54
2012-06-21	59.75	-0.0105978	240.45	295.55	54
2012-06-22	59.83	0.00133895	240.95	296.05	54
2012-06-23	59.83	0	241.45	296.55	54
2012-06-24	59.83	0	241.95	297.05	54
2012-06-25	59.31	-0.00869131	242.45	297.55	54
2012-06-26	59.27	-0.000674439	242.95	298.05	54
2012-06-27	59.98	0.0119791	243.45	298.55	54
2012-06-28	60.29	0.00516841	243.95	299.05	54
2012-06-29	61.25	0.015923	244.45	299.55	54
2012-06-30	61.25	0	244.95	300.05	54
2012-07-01	61.25	0	245.45	300.55	54
2012-07-02	61.19	-0.000979608	245.95	301.05	54
2012-07-03	61.36	0.00277826	246.45	301.55	54
2012-07-04	61.36	0	246.95	302.05	54
2012-07-05	61.35	-0.000163022	247.45	302.55	54
2012-07-06	61.28	-0.00114098	247.95	303.05	54
2012-07-07	61.28	0	248.45	303.55	54
2012-07-08	61.28	0	248.95	304.05	54
2012-07-09	61.55	0.00440601	249.45	304.55	54
2012-07-10	61.73	0.00292447	249.95	305.05	54
2012-07-11	61.4	-0.00534583	250.45	305.55	54
2012-07-12	63.7	0.0374593	250.45	306.55	55
2012-07-13	65.09	0.021821	250.45	307.55	56
2012-07-14	65.09	0	250.45	308.55	57
2012-07-15	65.09	0	250.95	309.05	57
2012-07-16	64.81	-0.00430171	250.95	310.05	58
2012-07-17	65.35	0.00833205	251.45	310.55	58
2012-07-18	64.82	-0.00811015	251.95	311.05	58
2012-07-19	64.92	0.0015427	252.45	311.55	58
2012-07-20	64.73	-0.0029266	252.95	312.05	58
2012-07-21	64.73	0	253.45	312.55	58
2012-07-22	64.73	0	253.95	313.05	58
2012-07-23	64.39	-0.00525265	254.45	313.55	58
2012-07-24	64.02	-0.00574627	254.95	314.05	58
2012-07-25	64.02	0	255.45	314.55	58
2012-07-26	64.56	0.00843488	255.45	315.55	59
2012-07-27	65.09	0.00820939	255.45	316.55	60
2012-07-28	65.09	0	255.95	317.05	60
2012-07-29	65.09	0	256.45	317.55	60
2012-07-30	65.1	0.000153664	256.95	318.05	60
2012-07-31	64.54	-0.0086021	257.45	318.55	60
2012-08-01	64.01	-0.00821195	257.95	319.05	60
2012-08-02	63.51	-0.00781134	258.45	319.55	60
2012-08-03	65.5	0.0313337	258.45	320.55	61
2012-08-04	65.5	0	258.95	321.05	61
2012-08-05	65.5	0	259.45	321.55	61
2012-08-06	65.81	0.00473279	259.95	322.05	61
2012-08-07	66.22	0.0062301	260.45	322.55	61
2012-08-08	66.72	0.00755059	260.95	323.05	61
2012-08-09	66.73	0.00014991	261.45	323.55	61
2012-08-10	66.77	0.000599341	261.95	324.05	61
2012-08-11	66.77	0	262.45	324.55	61
2012-08-12	66.77	0	262.95	325.05	61
2012-08-13	66.48	-0.00434318	263.45	325.55	61
2012-08-14	66.73	0.00376053	263.45	326.55	62
2012-08-15	66.64	-0.00134878	263.95	327.05	62
2012-08-16	67	0.00540218	264.45	327.55	62
2012-08-17	67	0	264.95	328.05	62
2012-08-18	67	0	265.45	328.55	62
2012-08-19	67	0	265.95	329.05	62
2012-08-20	66.75	-0.00373134	266.45	329.55	62
2012-08-21	66.77	0.000299581	266.95	330.05	62
2012-08-22	66.85	0.00119816	266.95	331.05	63
2012-08-23	66.68	-0.00254298	267.45	331.55	63
2012-08-24	67.02	0.00509894	267.95	332.05	63
2012-08-25	67.02	0	268.45	332.55	63
2012-08-26	67.02	0	268.95	333.05	63
2012-08-27	67.11	0.00134294	269.45	333.55	63
2012-08-28	66.99	-0.00178815	269.95	334.05	63
2012-08-29	66.87	-0.00179124	270.45	334.55	63
2012-08-30	66.88	0.000149454	270.95	335.05	63
2012-08-31	67.19	0.00463524	271.45	335.55	63
2012-09-01	67.19	0	271.95	336.05	63
2012-09-02	67.19	0	272.45	336.55	63
2012-09-03	67.19	0	272.95	337.05	63
2012-09-04	67.4	0.00312547	273.45	337.55	63
2012-09-05	67.29	-0.00163206	273.95	338.05	63
2012-09-06	68.24	0.014118	274.45	338.55	63
2012-09-07	68.52	0.00410315	274.95	339.05	63
2012-09-08	68.52	0	275.45	339.55	63
2012-09-09	68.52	0	275.95	340.05	63
2012-09-10	68.51	-0.00014587	276.45	340.55	63
2012-09-11	68.26	-0.0036491	276.95	341.05	63
2012-09-12	68.1	-0.00234404	277.45	341.55	63
2012-09-13	68.91	0.0118944	277.95	342.05	63
2012-09-14	69.16	0.00362792	278.45	342.55	63
2012-09-15	69.16	0	278.95	343.05	63
2012-09-16	69.16	0	279.45	343.55	63
2012-09-17	69.25	0.00130127	279.95	344.05	63
2012-09-18	69.22	-0.000433199	280.45	344.55	63
2012-09-19	69.26	0.000577882	280.95	345.05	63
2012-09-20	69.56	0.00433145	281.45	345.55	63
2012-09-21	69.42	-0.00201265	281.95	346.05	63
2012-09-22	69.42	0	282.45	346.55	63
2012-09-23	69.42	0	282.95	347.05	63
2012-09-24	69.76	0.00489778	283.45	347.55	63
2012-09-25	69.59	-0.00243701	283.95	348.05	63
2012-09-26	69.3	-0.00416717	284.45	348.55	63
2012-09-27	69.3	0	284.95	349.05	63
2012-09-28	69.36	0.000865772	285.45	349.55	63
2012-09-29	69.36	0	285.95	350.05	63
2012-09-30	69.36	0	286.45	350.55	63
2012-10-01	69.45	0.00129752	286.45	351.55	64
2012-10-02	68.79	-0.00950318	286.95	352.05	64
2012-10-03	69.17	0.00552402	287.45	352.55	64
2012-10-04	69.38	0.00303598	287.95	353.05	64
2012-10-05	69.63	0.00360334	288.45	353.55	64
2012-10-06	69.63	0	288.95	354.05	64
2012-10-07	69.63	0	289.45	354.55	64
2012-10-08	69.1	-0.00761165	289.95	355.05	64
2012-10-09	68.7	-0.00578873	289.95	356.05	65
2012-10-10	68.14	-0.00815135	290.45	356.55	65
2012-10-11	68	-0.00205458	290.95	357.05	65
2012-10-12	67.94	-0.000882324	291.45	357.55	65
2012-10-13	67.94	0	291.45	358.55	66
2012-10-14	67.94	0	291.95	359.05	66
2012-10-15	68.71	0.0113335	291.95	360.05	67
2012-10-16	69	0.00422065	292.45	360.55	67
2012-10-17	69.47	0.00681161	292.95	361.05	67
2012-10-18	69.47	0	293.45	361.55	67
2012-10-19	68.57	-0.0129552	293.95	362.05	67
2012-10-20	68.57	0	294.45	362.55	67
2012-10-21	68.57	0	294.95	363.05	67
2012-10-22	68.5	-0.00102085	295.45	363.55	67
2012-10-23	67.44	-0.0154744	295.95	364.05	67
2012-10-24	68.08	0.00948992	296.45	364.55	67
2012-10-25	70.07	0.0292303	296.45	365.55	68
2012-10-26	69.44	-0.00899098	296.95	366.05	68
2012-10-27	69.44	0	297.45	366.55	68
2012-10-28	69.44	0	297.95	367.05	68
2012-10-29	69.44	0	297.95	368.05	69
2012-10-30	69.44	0	298.45	368.55	69
2012-10-31	69.24	-0.00288024	298.95	369.05	69
2012-11-01	69.25	0.000144454	298.95	370.05	70
2012-11-02	69.19	-0.000866397	299.45	370.55	70
2012-11-03	69.19	0	299.95	371.05	70
2012-11-04	69.19	0	300.45	371.55	70
2012-11-05	68.67	-0.00751559	300.95	372.05	70
2012-11-06	68.93	0.00378625	301.45	372.55	70
2012-11-07	68.06	-0.0126215	301.95	373.05	70
2012-11-08	66.91	-0.0168968	302.45	373.55	70
2012-11-09	67.01	0.00149451	302.95	374.05	70
2012-11-10	67.01	0	303.45	374.55	70
2012-11-11	67.01	0	303.95	375.05	70
2012-11-12	67.08	0.00104462	304.45	375.55	70
2012-11-13	66.85	-0.0034288	304.95	376.05	70
2012-11-14	66.53	-0.00478682	305.95	376.05	69
2012-11-15	66.32	-0.00315646	306.95	376.05	68
2012-11-16	66.82	0.0075392	306.95	377.05	69
2012-11-17	66.82	0	307.45	377.55	69
2012-11-18	66.82	0	307.95	378.05	69
2012-11-19	67.92	0.0164621	308.45	378.55	69
2012-11-20	68.3	0.00559489	308.95	379.05	69
2012-11-21	68.47	0.00248899	309.45	379.55	69
2012-11-22	68.47	0	309.95	380.05	69
2012-11-23	69.59	0.0163575	310.45	380.55	69
2012-11-24	69.59	0	310.95	381.05	69
2012-11-25	69.59	0	311.45	381.55	69
2012-11-26	69.48	-0.00158059	311.45	382.55	70
2012-11-27	68.99	-0.00705246	311.95	383.05	70
2012-11-28	69.44	0.00652274	312.45	383.55	70
2012-11-29	69.5	0.000864026	312.95	384.05	70
2012-11-30	69.83	0.00474823	313.45	384.55	70
2012-12-01	69.83	0	313.95	385.05	70
2012-12-02	69.83	0	314.45	385.55	70
2012-12-03	69.58	-0.00358012	314.95	386.05	70
2012-12-04	69.31	-0.00388048	315.45	386.55	70
2012-12-05	69.41	0.00144288	315.95	387.05	70
2012-12-06	69.95	0.00777976	316.45	387.55	70
2012-12-07	70.29	0.00486067	316.95	388.05	70
2012-12-08	70.29	0	317.45	388.55	70
2012-12-09	70.29	0	317.95	389.05	70
2012-12-10	70.22	-0.000995874	318.45	389.55	70
2012-12-11	70.66	0.00626606	318.95	390.05	70
2012-12-12	70.76	0.0014152	319.45	390.55	70
2012-12-13	70.13	-0.00890341	320.45	390.55	69
2012-12-14	69.93	-0.0028518	320.45	391.55	70
2012-12-15	69.93	0	320.95	392.05	70
2012-12-16	69.93	0	321.45	392.55	70
2012-12-17	69.93	0	321.95	393.05	70
2012-12-18	69.97	0.000572015	322.45	393.55	70
2012-12-19	69.34	-0.00900393	322.45	394.55	71
2012-12-20	69.82	0.00692247	322.45	395.55	72
2012-12-21	68.72	-0.0157548	322.95	396.05	72
2012-12-22	68.72	0	323.45	396.55	72
2012-12-23	68.72	0	323.95	397.05	72
2012-12-24	68.52	-0.00291042	324.45	397.55	72
2012-12-25	68.52	0	324.95	398.05	72
2012-12-26	68	-0.00758898	324.95	399.05	73
2012-12-27	67.97	-0.000441162	325.45	399.55	73
2012-12-28	67.15	-0.0120641	325.95	400.05	73
2012-12-29	67.15	0	326.45	400.55	73
2012-12-30	67.15	0	326.95	401.05	73
2012-12-31	67.89	0.0110201	327.283	401.717	74
2013-01-01	67.89	0	327.783	402.217	74
2013-01-02	69.39	0.0220946	327.908	403.092	75
2013-01-03	68.95	-0.006341	327.908	404.092	76
2013-01-04	69.09	0.00203044	328.408	404.592	76
2013-01-05	69.09	0	328.408	405.592	77
2013-01-06	69.09	0	328.908	406.092	77
2013-01-07	68.62	-0.00680262	328.908	407.092	78
2013-01-08	68.51	-0.00160305	329.108	407.892	79
2013-01-09	68.88	0.0054006	329.308	408.692	80
2013-01-10	69.27	0.00566202	329.308	409.692	81
2013-01-11	69.22	-0.000721755	330.308	409.692	80
2013-01-12	69.22	0	330.808	410.192	80
2013-01-13	69.22	0	331.308	410.692	80
2013-01-14	69.63	0.00592309	331.808	411.192	80
2013-01-15	69.88	0.00359041	332.308	411.692	80
2013-01-16	69.34	-0.00772755	332.808	412.192	80
2013-01-17	69.67	0.00475919	333.308	412.692	80
2013-01-18	69.94	0.00387547	333.308	413.692	81
2013-01-19	69.94	0	333.808	414.192	81
2013-01-20	69.94	0	334.308	414.692	81
2013-01-21	69.94	0	334.808	415.192	81
2013-01-22	69.95	0.000142908	335.308	415.692	81
2013-01-23	70.69	0.0105791	335.808	416.192	81
2013-01-24	70.42	-0.00381955	336.308	416.692	81
2013-01-25	73.25	0.0401875	336.308	417.692	82
2013-01-26	73.25	0	336.808	418.192	82
2013-01-27	73.25	0	337.308	418.692	82
2013-01-28	73.77	0.00709894	337.308	419.692	83
2013-01-29	75	0.0166735	337.808	420.192	83
2013-01-30	75.08	0.00106669	338.308	420.692	83
2013-01-31	75.16	0.00106556	338.308	421.692	84
2013-02-01	75.92	0.0101117	339.308	421.692	83
2013-02-02	75.92	0	339.808	422.192	83
2013-02-03	75.92	0	340.308	422.692	83
2013-02-04	75.25	-0.00882505	340.308	423.692	84
2013-02-05	75.7	0.00598003	340.808	424.192	84
2013-02-06	76.15	0.00594458	341.308	424.692	84
2013-02-07	76.15	0	341.308	425.692	85
2013-02-08	75.75	-0.00525282	341.308	426.692	86
2013-02-09	75.75	0	341.308	427.692	87
2013-02-10	75.75	0	342.308	427.692	86
2013-02-11	75.81	0.000792053	342.808	428.192	86
2013-02-12	75.98	0.00224251	343.308	428.692	86
2013-02-13	76.56	0.00763352	343.308	429.692	87
2013-02-14	76.78	0.00287358	343.308	430.692	88
2013-02-15	76.54	-0.00312579	343.808	431.192	88
2013-02-16	76.54	0	344.308	431.692	88
2013-02-17	76.54	0	344.808	432.192	88
2013-02-18	76.54	0	345.308	432.692	88
2013-02-19	77.38	0.0109746	345.808	433.192	88
2013-02-20	77.08	-0.00387691	346.308	433.692	88
2013-02-21	77.04	-0.000518954	346.308	434.692	89
2013-02-22	76.99	-0.000649052	346.808	435.192	89
2013-02-23	76.99	0	347.308	435.692	89
2013-02-24	76.99	0	347.808	436.192	89
2013-02-25	75.92	-0.0138979	348.308	436.692	89
2013-02-26	76.08	0.00210753	348.808	437.192	89
2013-02-27	76.75	0.00880649	349.308	437.692	89
2013-02-28	76.18	-0.00742671	349.808	438.192	89
2013-03-01	76.49	0.00406928	350.308	438.692	89
2013-03-02	76.49	0	350.808	439.192	89
2013-03-03	76.49	0	351.308	439.692	89
2013-03-04	76.68	0.00248401	351.808	440.192	89
2013-03-05	77.05	0.00482529	352.308	440.692	89
2013-03-06	77.2	0.00194671	352.808	441.192	89
2013-03-07	76.9	-0.00388595	353.308	441.692	89
2013-03-08	77.18	0.00364107	353.808	442.192	89
2013-03-09	77.18	0	354.308	442.692	89
2013-03-10	77.18	0	354.808	443.192	89
2013-03-11	77.35	0.00220262	355.308	443.692	89
2013-03-12	77.17	-0.00232708	355.808	444.192	89
2013-03-13	76.8	-0.00479454	356.308	444.692	89
2013-03-14	77.39	0.00768224	356.308	445.692	90
2013-03-15	76.34	-0.0135677	356.808	446.192	90
2013-03-16	76.34	0	357.308	446.692	90
2013-03-17	76.34	0	357.808	447.192	90
2013-03-18	76.16	-0.00235777	358.308	447.692	90
2013-03-19	77.11	0.0124737	358.808	448.192	90
2013-03-20	77.58	0.0060952	359.308	448.692	90
2013-03-21	77.21	-0.00476931	359.808	449.192	90
2013-03-22	77.27	0.000777076	360.308	449.692	90
2013-03-23	77.27	0	360.808	450.192	90
2013-03-24	77.27	0	361.308	450.692	90
2013-03-25	76.68	-0.00763553	361.808	451.192	90
2013-03-26	77.4	0.0093897	362.308	451.692	90
2013-03-27	77.06	-0.00439282	362.808	452.192	90
2013-03-28	77.06	0	363.308	452.692	90
2013-03-29	77.06	0	363.808	453.192	90
2013-03-30	77.06	0	363.808	454.192	91
2013-03-31	77.06	0	364.308	454.692	91
2013-04-01	77.7	0.0083052	364.308	455.692	92
2013-04-02	78.96	0.0162162	364.308	456.692	93
2013-04-03	78.12	-0.0106382	364.808	457.192	93
2013-04-04	78.54	0.00537632	365.308	457.692	93
2013-04-05	78.23	-0.00394701	365.808	458.192	93
2013-04-06	78.23	0	366.308	458.692	93
2013-04-07	78.23	0	366.308	459.692	94
2013-04-08	78.79	0.00715835	367.308	459.692	93
2013-04-09	78.26	-0.00672673	367.808	460.192	93
2013-04-10	79.24	0.0125223	368.308	460.692	93
2013-04-11	79.67	0.00542655	368.808	461.192	93
2013-04-12	80.08	0.00514628	369.308	461.692	93
2013-04-13	80.08	0	369.808	462.192	93
2013-04-14	80.08	0	370.308	462.692	93
2013-04-15	79.65	-0.00536963	370.808	463.192	93
2013-04-16	80.1	0.00564967	371.308	463.692	93
2013-04-17	79.06	-0.0129838	371.808	464.192	93
2013-04-18	79.87	0.0102454	372.308	464.692	93
2013-04-19	81.43	0.0195317	373.308	464.692	92
2013-04-20	81.43	0	373.808	465.192	92
2013-04-21	81.43	0	374.308	465.692	92
2013-04-22	81.4	-0.00036839	374.808	466.192	92
2013-04-23	82.54	0.0140049	374.808	467.192	93
2013-04-24	77.12	-0.0656651	374.951	468.049	94
2013-04-25	76.58	-0.00700209	375.451	468.549	94
2013-04-26	77.1	0.00679023	375.951	469.049	94
2013-04-27	77.1	0	376.451	469.549	94
2013-04-28	77.1	0	376.951	470.049	94
2013-04-29	77.68	0.00752272	377.451	470.549	94
2013-04-30	76.77	-0.0117148	377.951	471.049	93
2013-05-01	76.99	0.00286572	378.451	471.549	93
2013-05-02	77.76	0.0100014	378.951	472.049	93
2013-05-03	78.19	0.00552984	379.451	472.549	93
2013-05-04	78.19	0	379.951	473.049	93
2013-05-05	78.19	0	380.451	473.549	93
2013-05-06	77.75	-0.00562734	380.951	474.049	93
2013-05-07	77.94	0.00244376	380.951	475.049	94
2013-05-08	78.44	0.00641519	380.951	476.049	95
2013-05-09	78.21	-0.00293222	381.451	476.549	95
2013-05-10	78.76	0.00703239	381.451	477.549	96
2013-05-11	78.76	0	381.951	478.049	96
2013-05-12	78.76	0	382.451	478.549	96
2013-05-13	78.59	-0.00215853	382.451	479.549	97
2013-05-14	79.47	0.0111974	382.451	480.549	98
2013-05-15	80.68	0.0152259	382.951	481.049	98
2013-05-16	80.2	-0.00594947	383.451	481.549	98
2013-05-17	80.02	-0.00224439	383.951	482.049	98
2013-05-18	80.02	0	384.451	482.549	98
2013-05-19	80.02	0	384.951	483.049	98
2013-05-20	79.09	-0.0116221	385.451	483.549	98
2013-05-21	78.8	-0.00366662	385.951	484.049	98
2013-05-22	78.82	0.000253769	386.451	484.549	98
2013-05-23	78.7	-0.00152249	386.785	485.215	99
2013-05-24	81.88	0.0404066	386.785	486.215	100
2013-05-25	81.88	0	387.285	486.715	100
2013-05-26	81.88	0	387.785	487.215	100
2013-05-27	81.88	0	388.285	487.715	100
2013-05-28	80.86	-0.0124572	388.785	488.215	100
2013-05-29	78.9	-0.0242394	389.285	488.715	100
2013-05-30	79.09	0.00240804	389.785	489.215	100
2013-05-31	76.76	-0.02946	390.285	489.715	100
2013-06-01	76.76	0	390.785	490.215	100
2013-06-02	76.76	0	391.285	490.715	100
2013-06-03	77.66	0.0117249	391.785	491.215	100
2013-06-04	77.37	-0.00373424	392.285	491.715	100
2013-06-05	76.66	-0.00917667	392.785	492.215	100
2013-06-06	76.82	0.00208709	393.285	492.715	100
2013-06-07	77.75	0.0121062	393.785	493.215	100
2013-06-08	77.75	0	394.285	493.715	100
2013-06-09	77.75	0	394.785	494.215	100
2013-06-10	78.07	0.00411576	395.285	494.715	100
2013-06-11	78.12	0.000640489	395.785	495.215	100
2013-06-12	77.6	-0.00665649	395.785	496.215	101
2013-06-13	78.43	0.0106959	396.285	496.715	101
2013-06-14	78.03	-0.0051001	396.785	497.215	101
2013-06-15	78.03	0	397.285	497.715	101
2013-06-16	78.03	0	397.785	498.215	101
2013-06-17	78.96	0.0119185	398.285	498.715	101
2013-06-18	79.04	0.0010132	398.285	499.715	102
2013-06-19	77.61	-0.0180921	398.785	500.215	102
2013-06-20	75.25	-0.0304085	399.285	500.715	102
2013-06-21	77.43	0.0289701	399.785	501.215	102
2013-06-22	77.43	0	400.285	501.715	102
2013-06-23	77.43	0	400.785	502.215	102
2013-06-24	76.58	-0.0109776	401.285	502.715	102
2013-06-25	76.69	0.00143641	401.785	503.215	102
2013-06-26	77.4	0.00925805	402.285	503.715	102
2013-06-27	77.67	0.00348832	402.785	504.215	102
2013-06-28	76.99	-0.00875499	403.285	504.715	102
2013-06-29	76.99	0	403.785	505.215	102
2013-06-30	76.99	0	404.285	505.715	102
2013-07-01	78.02	0.0133783	404.785	506.215	102
2013-07-02	78.44	0.0053833	405.285	506.715	102
2013-07-03	78.57	0.00165729	405.785	507.215	102
2013-07-04	78.57	0	406.285	507.715	102
2013-07-05	78.34	-0.00292738	406.785	508.215	102
2013-07-06	78.34	0	407.285	508.715	102
2013-07-07	78.34	0	407.785	509.215	102
2013-07-08	78.76	0.00536132	407.785	510.215	103
2013-07-09	79.57	0.0102844	408.285	510.715	103
2013-07-10	79.8	0.00289057	408.785	511.215	103
2013-07-11	80.77	0.0121553	408.785	512.215	104
2013-07-12	81.55	0.00965713	409.285	512.715	104
2013-07-13	81.55	0	409.785	513.215	104
2013-07-14	81.55	0	410.285	513.715	104
2013-07-15	81.51	-0.000490509	410.785	514.215	104
2013-07-16	80.97	-0.00662497	411.285	514.715	104
2013-07-17	80.09	-0.0108683	411.785	515.215	104
2013-07-18	80.3	0.00262214	412.285	515.715	104
2013-07-19	81.37	0.013325	412.785	516.215	104
2013-07-20	81.37	0	413.285	516.715	104
2013-07-21	81.37	0	413.785	517.215	104
2013-07-22	81.22	-0.00184346	414.285	517.715	104
2013-07-23	80.95	-0.00332435	414.785	518.215	104
2013-07-24	80.27	-0.00840025	415.285	518.715	104
2013-07-25	80.41	0.0017442	415.785	519.215	104
2013-07-26	80.39	-0.000248787	416.285	519.715	104
2013-07-27	80.39	0	416.785	520.215	104
2013-07-28	80.39	0	417.285	520.715	104
2013-07-29	80.09	-0.00373184	417.785	521.215	104
2013-07-30	80.44	0.00437016	418.285	521.715	104
2013-07-31	80.3	-0.00174042	418.785	522.215	104
2013-08-01	81.64	0.0166874	419.285	522.715	104
2013-08-02	81.29	-0.00428709	420.285	522.715	103
2013-08-03	81.29	0	420.785	523.215	103
2013-08-04	81.29	0	421.785	523.215	102
2013-08-05	81.4	0.00135319	422.285	523.715	102
2013-08-06	81.74	0.00417685	422.785	524.215	102
2013-08-07	81.96	0.00269147	423.285	524.715	102
2013-08-08	82.17	0.00256221	423.785	525.215	102
2013-08-09	81.64	-0.00645003	424.285	525.715	102
2013-08-10	81.64	0	424.785	526.215	102
2013-08-11	81.64	0	425.285	526.715	102
2013-08-12	81.62	-0.000244929	425.785	527.215	102
2013-08-13	81.66	0.000490088	426.285	527.715	102
2013-08-14	81.25	-0.00502087	426.785	528.215	102
2013-08-15	80.48	-0.00947689	427.285	528.715	102
2013-08-16	79.9	-0.00720677	427.285	529.715	103
2013-08-17	79.9	0	427.785	530.215	103
2013-08-18	79.9	0	428.285	530.715	103
2013-08-19	79.59	-0.00387992	428.785	531.215	103
2013-08-20	79.53	-0.000753826	429.285	531.715	103
2013-08-21	79.38	-0.00188611	429.785	532.215	103
2013-08-22	79.77	0.00491308	430.285	532.715	103
2013-08-23	80.01	0.00300871	430.785	533.215	103
2013-08-24	80.01	0	431.285	533.715	103
2013-08-25	80.01	0	431.785	534.215	103
2013-08-26	78.54	-0.0183727	432.285	534.715	103
2013-08-27	77.97	-0.00725745	432.785	535.215	103
2013-08-28	76.85	-0.0143645	433.285	535.715	103
2013-08-29	77.31	0.00598569	433.785	536.215	103
2013-08-30	77.89	0.00750228	433.785	537.215	104
2013-08-31	77.89	0	434.285	537.715	104
2013-09-01	77.89	0	434.785	538.215	104
2013-09-02	77.89	0	435.285	538.715	104
2013-09-03	77.75	-0.00179739	435.785	539.215	104
2013-09-04	77.49	-0.00334408	436.285	539.715	104
2013-09-05	77.14	-0.0045167	436.285	540.715	105
2013-09-06	77.15	0.000129673	436.785	541.215	105
2013-09-07	77.15	0	437.285	541.715	105
2013-09-08	77.15	0	437.785	542.215	105
2013-09-09	78.16	0.0130914	438.285	542.715	105
2013-09-10	77.95	-0.00268689	438.785	543.215	105
2013-09-11	78.27	0.0041052	439.285	543.715	105
2013-09-12	78.26	-0.000127699	439.285	544.715	106
2013-09-13	79.05	0.0100946	439.785	545.215	106
2013-09-14	79.05	0	440.285	545.715	106
2013-09-15	79.05	0	440.785	546.215	106
2013-09-16	80.16	0.0140418	441.285	546.715	106
2013-09-17	79.83	-0.00411679	441.785	547.215	106
2013-09-18	80.3	0.00588752	442.285	547.715	106
2013-09-19	80.12	-0.00224159	442.785	548.215	106
2013-09-20	79.39	-0.00911138	443.285	548.715	106
2013-09-21	79.39	0	443.785	549.215	106
2013-09-22	79.39	0	444.285	549.715	106
2013-09-23	79.28	-0.00138556	444.785	550.215	106
2013-09-24	78.62	-0.00832487	445.285	550.715	106
2013-09-25	77.72	-0.0114475	445.785	551.215	106
2013-09-26	78.05	0.00424604	446.285	551.715	106
2013-09-27	77.21	-0.0107624	446.785	552.215	106
2013-09-28	77.21	0	447.285	552.715	106
2013-09-29	77.21	0	447.785	553.215	106
2013-09-30	75.59	-0.0209818	448.285	553.715	106
2013-10-01	76.16	0.00754079	448.785	554.215	106
2013-10-02	75.93	-0.00302001	449.285	554.715	106
2013-10-03	75.84	-0.00118535	449.785	555.215	106
2013-10-04	76.02	0.00237343	450.285	555.715	106
2013-10-05	76.02	0	450.785	556.215	106
2013-10-06	76.02	0	451.285	556.715	106
2013-10-07	75.65	-0.00486707	451.785	557.215	106
2013-10-08	76.33	0.00898876	451.785	558.215	107
2013-10-09	76.95	0.00812256	452.285	558.715	107
2013-10-10	77.89	0.0122158	452.785	559.215	107
2013-10-11	78.48	0.00757484	453.285	559.715	107
2013-10-12	78.48	0	453.785	560.215	107
2013-10-13	78.48	0	454.285	560.715	107
2013-10-14	78.74	0.00331288	454.785	561.215	107
2013-10-15	77.6	-0.014478	454.785	562.215	108
2013-10-16	78.34	0.00953606	455.285	562.715	108
2013-10-17	79.42	0.0137861	455.785	563.215	108
2013-10-18	79.41	-0.000125837	456.285	563.715	108
2013-10-19	79.41	0	456.785	564.215	108
2013-10-20	79.41	0	457.285	564.715	108
2013-10-21	78.97	-0.0055409	457.785	565.215	108
2013-10-22	80.38	0.0178548	458.285	565.715	108
2013-10-23	80.91	0.00659377	458.785	566.215	108
2013-10-24	80.61	-0.00370786	459.285	566.715	108
2013-10-25	80	-0.00756731	459.285	567.715	109
2013-10-26	80	0	459.785	568.215	109
2013-10-27	80	0	460.285	568.715	109
2013-10-28	81.3	0.01625	460.785	569.215	109
2013-10-29	82.46	0.0142681	460.785	570.215	110
2013-10-30	81.52	-0.0113995	461.285	570.715	110
2013-10-31	80.75	-0.0094455	461.785	571.215	109
2013-11-01	81.15	0.00495359	462.285	571.715	109
2013-11-02	81.15	0	462.785	572.215	109
2013-11-03	81.15	0	463.285	572.715	109
2013-11-04	81.33	0.00221811	463.785	573.215	109
2013-11-05	81.43	0.00122953	464.285	573.715	109
2013-11-06	82.81	0.016947	464.785	574.215	109
2013-11-07	82.32	-0.00591714	465.285	574.715	109
2013-11-08	82.51	0.00230809	465.785	575.215	109
2013-11-09	82.51	0	465.785	576.215	110
2013-11-10	82.51	0	466.285	576.715	110
2013-11-11	82.26	-0.00302994	466.785	577.215	110
2013-11-12	82.8	0.00656456	467.285	577.715	110
2013-11-13	83.5	0.00845407	467.285	578.715	111
2013-11-14	84.32	0.00982036	467.285	579.715	112
2013-11-15	84.84	0.00616694	467.785	580.215	112
2013-11-16	84.84	0	468.285	580.715	112
2013-11-17	84.84	0	468.785	581.215	112
2013-11-18	84.57	-0.00318241	469.285	581.715	112
2013-11-19	84.34	-0.00271969	469.285	582.715	113
2013-11-20	84.69	0.00414994	469.785	583.215	113
2013-11-21	84.67	-0.000236203	470.285	583.715	113
2013-11-22	84.95	0.00330694	470.785	584.215	113
2013-11-23	84.95	0	471.285	584.715	113
2013-11-24	84.95	0	471.785	585.215	113
2013-11-25	85.41	0.00541503	472.285	585.715	113
2013-11-26	84.64	-0.0090154	472.785	586.215	113
2013-11-27	84.28	-0.00425331	473.285	586.715	113
2013-11-28	84.28	0	473.785	587.215	113
2013-11-29	84.22	-0.000711889	473.785	588.215	114
2013-11-30	84.22	0	474.285	588.715	114
2013-12-01	84.22	0	474.285	589.715	115
2013-12-02	83.34	-0.0104489	474.785	590.215	115
2013-12-03	83.83	0.0058796	475.285	590.715	115
2013-12-04	83.35	-0.00572592	476.285	590.715	114
2013-12-05	82.69	-0.00791837	476.785	591.215	114
2013-12-06	84.52	0.0221308	477.285	591.715	114
2013-12-07	84.52	0	477.785	592.215	114
2013-12-08	84.52	0	478.285	592.715	114
2013-12-09	84.78	0.00307622	478.785	593.215	114
2013-12-10	83.65	-0.0133286	479.285	593.715	114
2013-12-11	84.02	0.00442313	479.785	594.215	114
2013-12-12	82.3	-0.0204712	480.285	594.715	114
2013-12-13	82.37	0.000850547	480.785	595.215	114
2013-12-14	82.37	0	481.285	595.715	114
2013-12-15	82.37	0	481.785	596.215	114
2013-12-16	81.69	-0.00825544	481.785	597.215	115
2013-12-17	80.91	-0.00954827	482.285	597.715	115
2013-12-18	82.38	0.0181682	482.785	598.215	115
2013-12-19	81.9	-0.0058266	482.785	599.215	116
2013-12-20	81.84	-0.000732674	483.285	599.715	116
2013-12-21	81.84	0	483.785	600.215	116
2013-12-22	81.84	0	484.285	600.715	116
2013-12-23	81.31	-0.00647603	484.285	601.715	117
2013-12-24	81.31	0	484.285	602.715	118
2013-12-25	81.31	0	484.785	603.215	118
2013-12-26	81.76	0.00553442	485.285	603.715	118
2013-12-27	82.01	0.00305773	485.785	604.215	118
2013-12-28	82.01	0	486.285	604.715	118
2013-12-29	82.01	0	486.785	605.215	118
2013-12-30	82	-0.000121961	487.285	605.715	118
2013-12-31	81.41	-0.00719507	487.285	606.715	119
2014-01-01	81.41	0	487.285	607.715	120
2014-01-02	80.54	-0.0106867	487.285	608.715	121
2014-01-03	80.45	-0.00111751	487.785	609.215	121
2014-01-04	80.45	0	488.285	609.715	121
2014-01-05	80.45	0	488.285	610.715	122
2014-01-06	80.64	0.00236174	488.785	611.215	122
2014-01-07	81.42	0.00967261	489.285	611.715	122
2014-01-08	80.24	-0.0144928	489.285	612.715	123
2014-01-09	80.42	0.00224327	489.285	613.715	124
2014-01-10	80.3	-0.0014921	489.785	614.215	124
2014-01-11	80.3	0	489.785	615.215	125
2014-01-12	80.3	0	490.285	615.715	125
2014-01-13	80.01	-0.00361147	490.285	616.715	126
2014-01-14	80.87	0.0107487	490.285	617.715	127
2014-01-15	80.79	-0.000989267	490.785	618.215	127
2014-01-16	80.56	-0.00284692	491.285	618.715	127
2014-01-17	79.88	-0.00844093	491.785	619.215	126
2014-01-18	79.88	0	492.285	619.715	126
2014-01-19	79.88	0	492.285	620.715	127
2014-01-20	79.88	0	492.285	621.715	128
2014-01-21	80.18	0.00375567	492.285	622.715	129
2014-01-22	79.23	-0.0118483	492.785	623.215	128
2014-01-23	78.24	-0.0124953	493.285	623.715	127
2014-01-24	79.18	0.0120143	493.785	624.215	127
2014-01-25	79.18	0	494.285	624.715	127
2014-01-26	79.18	0	494.785	625.215	127
2014-01-27	78.47	-0.0089669	495.285	625.715	127
2014-01-28	79.11	0.00815598	495.785	626.215	127
2014-01-29	77.64	-0.0185817	496.285	626.715	127
2014-01-30	76.87	-0.00991752	496.785	627.215	127
2014-01-31	76.62	-0.00325224	497.285	627.715	127
2014-02-01	76.62	0	497.785	628.215	127
2014-02-02	76.62	0	498.285	628.715	127
2014-02-03	75.7	-0.0120074	498.785	629.215	127
2014-02-04	76.09	0.0051519	499.285	629.715	127
2014-02-05	76.45	0.00473125	499.785	630.215	127
2014-02-06	76.9	0.00588627	500.285	630.715	127
2014-02-07	77.31	0.00533155	500.785	631.215	127
2014-02-08	77.31	0	501.285	631.715	127
2014-02-09	77.31	0	501.785	632.215	127
2014-02-10	78.03	0.00931317	501.785	633.215	128
2014-02-11	78.84	0.0103806	502.285	633.715	128
2014-02-12	77.49	-0.0171233	502.785	634.215	128
2014-02-13	77.8	0.00400058	503.285	634.715	128
2014-02-14	79.4	0.0205655	503.785	635.215	128
2014-02-15	79.4	0	504.285	635.715	128
2014-02-16	79.4	0	504.785	636.215	128
2014-02-17	79.4	0	505.285	636.715	128
2014-02-18	77.97	-0.0180101	505.785	637.215	128
2014-02-19	78.14	0.0021803	506.285	637.715	128
2014-02-20	77.92	-0.00281547	506.785	638.215	128
2014-02-21	77.97	0.000641722	507.285	638.715	128
2014-02-22	77.97	0	507.785	639.215	128
2014-02-23	77.97	0	508.285	639.715	128
2014-02-24	77.86	-0.0014108	508.785	640.215	128
2014-02-25	78.12	0.00333935	509.285	640.715	128
2014-02-26	77.86	-0.00332824	509.785	641.215	128
2014-02-27	78.19	0.00423839	510.285	641.715	128
2014-02-28	78.66	0.00601102	510.285	642.715	129
2014-03-01	78.66	0	510.785	643.215	129
2014-03-02	78.66	0	511.285	643.715	129
2014-03-03	77.48	-0.0150013	511.785	644.215	129
2014-03-04	78.45	0.0125193	512.285	644.715	129
2014-03-05	77.82	-0.00803055	512.785	645.215	129
2014-03-06	78.06	0.00308401	513.285	645.715	129
2014-03-07	78.38	0.0040994	513.785	646.215	129
2014-03-08	78.38	0	514.285	646.715	129
2014-03-09	78.38	0	514.785	647.215	129
2014-03-10	78.53	0.00191378	514.785	648.215	130
2014-03-11	78.95	0.00534825	515.285	648.715	130
2014-03-12	79.24	0.00367322	515.785	649.215	130
2014-03-13	79.19	-0.000630944	516.285	649.715	130
2014-03-14	78.98	-0.00265184	516.785	650.215	130
2014-03-15	78.98	0	517.285	650.715	130
2014-03-16	78.98	0	517.785	651.215	130
2014-03-17	79.84	0.0108887	518.285	651.715	130
2014-03-18	79.77	-0.000876741	518.785	652.215	130
2014-03-19	78.78	-0.0124107	519.285	652.715	130
2014-03-20	78.32	-0.00583903	519.785	653.215	130
2014-03-21	77.88	-0.00561802	520.285	653.715	130
2014-03-22	77.88	0	520.285	654.715	131
2014-03-23	77.88	0	520.785	655.215	131
2014-03-24	79.3	0.0182333	521.285	655.715	131
2014-03-25	79.81	0.00643121	521.785	656.215	131
2014-03-26	79.5	-0.0038842	522.285	656.715	131
2014-03-27	79.65	0.00188682	522.785	657.215	131
2014-03-28	79.76	0.00138104	523.285	657.715	131
2014-03-29	79.76	0	523.785	658.215	131
2014-03-30	79.76	0	524.285	658.715	131
2014-03-31	80.6	0.0105315	524.785	659.215	131
2014-04-01	80.34	-0.00322583	525.285	659.715	131
2014-04-02	80.13	-0.00261388	525.785	660.215	131
2014-04-03	80.1	-0.000374379	526.285	660.715	131
2014-04-04	79.77	-0.00411986	526.785	661.215	131
2014-04-05	79.77	0	527.285	661.715	131
2014-04-06	79.77	0	527.785	662.215	131
2014-04-07	80.49	0.00902596	528.285	662.715	131
2014-04-08	81.35	0.0106846	528.785	663.215	131
2014-04-09	81.49	0.00172096	529.285	663.715	131
2014-04-10	81.09	-0.0049086	529.785	664.215	131
2014-04-11	80.76	-0.00406948	530.285	664.715	131
2014-04-12	80.76	0	530.785	665.215	131
2014-04-13	80.76	0	531.285	665.715	131
2014-04-14	80.81	0.000619069	531.785	666.215	131
2014-04-15	80.84	0.000371216	532.285	666.715	131
2014-04-16	81.65	0.0100199	532.785	667.215	131
2014-04-17	81.76	0.00134721	533.285	667.715	131
2014-04-18	81.76	0	533.785	668.215	131
2014-04-19	81.76	0	534.285	668.715	131
2014-04-20	81.76	0	534.785	669.215	131
2014-04-21	81.56	-0.00244623	535.285	669.715	131
2014-04-22	81.25	-0.00380086	535.785	670.215	131
2014-04-23	80.36	-0.0109538	535.785	671.215	132
2014-04-24	81.15	0.00983077	536.285	671.715	132
2014-04-25	81.41	0.00320397	536.785	672.215	132
2014-04-26	81.41	0	537.285	672.715	132
2014-04-27	81.41	0	537.785	673.215	132
2014-04-28	82.94	0.0187937	538.285	673.715	132
2014-04-29	82.44	-0.00602845	538.785	674.215	132
2014-04-30	82.55	0.00133432	539.285	674.715	132
2014-05-01	82.34	-0.002544	539.285	675.715	133
2014-05-02	81.92	-0.00510078	539.785	676.215	133
2014-05-03	81.92	0	540.285	676.715	133
2014-05-04	81.92	0	540.785	677.215	133
2014-05-05	81.7	-0.00268556	540.785	678.215	134
2014-05-06	81.13	-0.00697674	540.785	679.215	135
2014-05-07	82.09	0.0118328	541.285	679.715	135
2014-05-08	82.16	0.00085282	541.785	680.215	135
2014-05-09	82.39	0.00279935	542.285	680.715	135
2014-05-10	82.39	0	542.785	681.215	135
2014-05-11	82.39	0	543.285	681.715	135
2014-05-12	81.73	-0.00801063	543.785	682.215	135
2014-05-13	81.61	-0.00146827	544.285	682.715	135
2014-05-14	81.17	-0.00539153	544.785	683.215	135
2014-05-15	80.53	-0.00788467	544.785	684.215	136
2014-05-16	80.33	-0.00248351	545.285	684.715	136
2014-05-17	80.33	0	545.785	685.215	136
2014-05-18	80.33	0	546.285	685.715	136
2014-05-19	79.93	-0.00497948	546.785	686.215	136
2014-05-20	80.23	0.00375332	546.785	687.215	137
2014-05-21	80.49	0.00324062	547.285	687.715	137
2014-05-22	80.65	0.00198787	547.785	688.215	137
2014-05-23	80.52	-0.00161197	548.285	688.715	137
2014-05-24	80.52	0	548.785	689.215	137
2014-05-25	80.52	0	549.285	689.715	137
2014-05-26	80.52	0	549.785	690.215	137
2014-05-27	80.08	-0.00546442	550.285	690.715	137
2014-05-28	80.1	0.0002497	550.785	691.215	137
2014-05-29	80.4	0.00374537	551.285	691.715	137
2014-05-30	80.79	0.00485073	551.785	692.215	136
2014-05-31	80.79	0	552.285	692.715	136
2014-06-01	80.79	0	552.785	693.215	136
2014-06-02	80.36	-0.00532244	553.285	693.715	136
2014-06-03	79.93	-0.00535093	553.785	694.215	136
2014-06-04	79.86	-0.000875754	554.285	694.715	136
2014-06-05	80.11	0.00313048	554.785	695.215	136
2014-06-06	80.03	-0.000998652	555.285	695.715	136
2014-06-07	80.03	0	555.785	696.215	136
2014-06-08	80.03	0	556.285	696.715	136
2014-06-09	80.09	0.000749681	556.785	697.215	136
2014-06-10	80.15	0.000749232	557.285	697.715	136
2014-06-11	80.06	-0.00112294	557.785	698.215	136
2014-06-12	79.76	-0.00374714	557.785	699.215	137
2014-06-13	79.64	-0.00150455	558.285	699.715	137
2014-06-14	79.64	0	558.785	700.215	137
2014-06-15	79.64	0	559.285	700.715	137
2014-06-16	79.69	0.000627863	559.285	701.715	138
2014-06-17	79.58	-0.00138035	559.785	702.215	138
2014-06-18	79.79	0.00263884	560.285	702.715	138
2014-06-19	80.24	0.00563977	560.785	703.215	138
2014-06-20	79.93	-0.00386338	561.285	703.715	138
2014-06-21	79.93	0	561.785	704.215	138
2014-06-22	79.93	0	562.785	704.215	137
2014-06-23	79.52	-0.00512953	563.285	704.715	137
2014-06-24	79.01	-0.00641342	563.785	705.215	137
2014-06-25	79.32	0.00392353	563.785	706.215	138
2014-06-26	78.62	-0.00882497	564.285	706.715	138
2014-06-27	79.02	0.00508769	564.785	707.215	138
2014-06-28	79.02	0	565.285	707.715	138
2014-06-29	79.02	0	565.785	708.215	138
2014-06-30	78.59	-0.00544167	565.785	709.215	139
2014-07-01	79.28	0.00877978	566.285	709.715	139
2014-07-02	79.56	0.00353177	566.785	710.215	139
2014-07-03	79.98	0.0052791	567.285	710.715	139
2014-07-04	79.98	0	567.785	711.215	139
2014-07-05	79.98	0	568.285	711.715	139
2014-07-06	79.98	0	568.785	712.215	139
2014-07-07	80.19	0.00262564	569.285	712.715	139
2014-07-08	80.56	0.00461399	569.785	713.215	139
2014-07-09	81.67	0.0137786	570.285	713.715	139
2014-07-10	81.61	-0.000734627	570.785	714.215	139
2014-07-11	81.16	-0.00551399	571.285	714.715	139
2014-07-12	81.16	0	571.785	715.215	139
2014-07-13	81.16	0	572.285	715.715	139
2014-07-14	81.32	0.00197137	572.785	716.215	139
2014-07-15	81.26	-0.000737801	572.785	717.215	140
2014-07-16	80.94	-0.00393798	573.285	717.715	140
2014-07-17	80.4	-0.00667161	574.285	717.715	139
2014-07-18	80.55	0.00186568	574.785	718.215	139
2014-07-19	80.55	0	575.285	718.715	139
2014-07-20	80.55	0	575.785	719.215	139
2014-07-21	80.28	-0.003352	576.285	719.715	139
2014-07-22	80.1	-0.00224216	576.785	720.215	139
2014-07-23	79.99	-0.00137328	577.285	720.715	139
2014-07-24	80.26	0.00337547	577.785	721.215	139
2014-07-25	79.56	-0.0087217	578.285	721.715	139
2014-07-26	79.56	0	578.785	722.215	139
2014-07-27	79.56	0	579.285	722.715	139
2014-07-28	79.26	-0.00377069	579.785	723.215	139
2014-07-29	78.65	-0.00769619	580.285	723.715	139
2014-07-30	78.16	-0.00623011	580.785	724.215	139
2014-07-31	77.32	-0.0107472	580.785	725.215	140
2014-08-01	79.65	0.0301345	580.91	726.09	141
2014-08-02	79.65	0	581.41	726.59	141
2014-08-03	79.65	0	581.91	727.09	141
2014-08-04	79.22	-0.00539863	582.41	727.59	141
2014-08-05	79.41	0.00239842	582.91	728.09	141
2014-08-06	81.09	0.0211559	582.91	729.09	142
2014-08-07	80.14	-0.0117153	583.41	729.59	142
2014-08-08	80.95	0.0101073	583.91	730.09	142
2014-08-09	80.95	0	584.41	730.59	142
2014-08-10	80.95	0	584.41	731.59	143
2014-08-11	81.48	0.00654733	585.41	731.59	142
2014-08-12	81.42	-0.000736438	585.91	732.09	142
2014-08-13	81.48	0.000736981	585.91	733.09	143
2014-08-14	81.95	0.00576821	585.91	734.09	144
2014-08-15	81.78	-0.00207441	586.41	734.59	144
2014-08-16	81.78	0	586.91	735.09	144
2014-08-17	81.78	0	586.91	736.09	145
2014-08-18	82.44	0.00807047	587.41	736.59	145
2014-08-19	82.69	0.00303251	587.91	737.09	145
2014-08-20	82.81	0.00145115	588.41	737.59	145
2014-08-21	83.28	0.00567566	588.91	738.09	145
2014-08-22	83.39	0.00132085	589.41	738.59	145
2014-08-23	83.39	0	589.91	739.09	145
2014-08-24	83.39	0	590.41	739.59	145
2014-08-25	83.54	0.0017988	590.91	740.09	145
2014-08-26	83.38	-0.0019153	591.41	740.59	145
2014-08-27	83.31	-0.000839518	591.91	741.09	145
2014-08-28	83.03	-0.00336093	592.41	741.59	145
2014-08-29	83.11	0.000963531	592.91	742.09	145
2014-08-30	83.11	0	593.41	742.59	145
2014-08-31	83.11	0	593.91	743.09	145
2014-09-01	83.11	0	594.41	743.59	145
2014-09-02	82.98	-0.00156417	594.41	744.59	146
2014-09-03	82.9	-0.0009641	594.91	745.09	146
2014-09-04	83.7	0.00965012	595.41	745.59	146
2014-09-05	83.77	0.00083632	595.91	746.09	146
2014-09-06	83.77	0	596.41	746.59	146
2014-09-07	83.77	0	596.91	747.09	146
2014-09-08	83.32	-0.00537182	597.41	747.59	146
2014-09-09	82.99	-0.00396066	597.91	748.09	146
2014-09-10	83.64	0.00783228	598.41	748.59	146
2014-09-11	83.49	-0.00179341	598.91	749.09	146
2014-09-12	83.26	-0.00275477	598.91	750.09	147
2014-09-13	83.26	0	599.41	750.59	147
2014-09-14	83.26	0	599.91	751.09	147
2014-09-15	83.87	0.00732646	599.91	752.09	148
2014-09-16	84.08	0.00250386	600.41	752.59	148
2014-09-17	84.16	0.000951499	600.91	753.09	148
2014-09-18	84.19	0.00035644	601.41	753.59	148
2014-09-19	84.47	0.0033258	601.91	754.09	148
2014-09-20	84.47	0	602.41	754.59	148
2014-09-21	84.47	0	602.41	755.59	149
2014-09-22	84.81	0.00402506	602.91	756.09	149
2014-09-23	84.44	-0.00436265	603.41	756.59	149
2014-09-24	85.24	0.00947414	603.91	757.09	149
2014-09-25	84.33	-0.0106757	604.41	757.59	149
2014-09-26	84.58	0.00296454	604.91	758.09	149
2014-09-27	84.58	0	605.41	758.59	149
2014-09-28	84.58	0	605.91	759.09	149
2014-09-29	84.44	-0.00165524	606.41	759.59	149
2014-09-30	83.74	-0.00828996	606.91	760.09	149
2014-10-01	83.14	-0.00716502	607.41	760.59	149
2014-10-02	83.05	-0.00108246	607.91	761.09	149
2014-10-03	83.79	0.00891027	608.41	761.59	149
2014-10-04	83.79	0	608.91	762.09	149
2014-10-05	83.79	0	609.41	762.59	149
2014-10-06	83.57	-0.00262562	609.91	763.09	149
2014-10-07	83.16	-0.00490602	610.41	763.59	149
2014-10-08	84.18	0.0122655	610.91	764.09	149
2014-10-09	83.66	-0.00617719	611.41	764.59	149
2014-10-10	84.69	0.0123117	611.91	765.09	149
2014-10-11	84.69	0	612.41	765.59	149
2014-10-12	84.69	0	612.91	766.09	149
2014-10-13	83.37	-0.0155862	613.41	766.59	149
2014-10-14	83.55	0.00215905	613.91	767.09	149
2014-10-15	82.95	-0.0071814	614.41	767.59	149
2014-10-16	82.24	-0.00855936	614.91	768.09	149
2014-10-17	83.27	0.0125243	615.41	768.59	149
2014-10-18	83.27	0	615.91	769.09	149
2014-10-19	83.27	0	616.41	769.59	149
2014-10-20	84.18	0.0109283	616.91	770.09	149
2014-10-21	84.61	0.00510811	617.41	770.59	149
2014-10-22	84.23	-0.00449117	617.91	771.09	149
2014-10-23	83.23	-0.0118723	617.91	772.09	150
2014-10-24	85.16	0.0231888	618.243	772.757	151
2014-10-25	85.16	0	618.243	773.757	152
2014-10-26	85.16	0	618.743	774.257	152
2014-10-27	85.95	0.00927657	619.243	774.757	152
2014-10-28	86.47	0.00605008	619.243	775.757	153
2014-10-29	86.54	0.000809529	619.743	776.257	153
2014-10-30	86.94	0.00462215	620.243	776.757	153
2014-10-31	87.27	0.00379566	620.743	777.257	153
2014-11-01	87.27	0	620.743	778.257	154
2014-11-02	87.27	0	620.743	779.257	155
2014-11-03	87.38	0.00126046	620.743	780.257	156
2014-11-04	88.64	0.0144198	621.243	780.757	156
2014-11-05	89	0.00406138	621.243	781.757	157
2014-11-06	88.9	-0.00112357	621.743	782.257	157
2014-11-07	89.13	0.00258712	622.243	782.757	157
2014-11-08	89.13	0	622.743	783.257	157
2014-11-09	89.13	0	623.243	783.757	157
2014-11-10	89.45	0.00359026	623.743	784.257	157
2014-11-11	89.67	0.00245949	624.243	784.757	157
2014-11-12	89.48	-0.00211882	624.743	785.257	157
2014-11-13	88.6	-0.00983466	624.965	786.035	158
2014-11-14	88.11	-0.00553044	624.965	787.035	159
2014-11-15	88.11	0	625.465	787.535	159
2014-11-16	88.11	0	625.965	788.035	159
2014-11-17	87.84	-0.00306441	626.965	788.035	158
2014-11-18	87.95	0.00125229	627.465	788.535	158
2014-11-19	88.73	0.00886874	627.965	789.035	158
2014-11-20	88.47	-0.00293026	627.965	790.035	159
2014-11-21	88.6	0.00146939	628.465	790.535	159
2014-11-22	88.6	0	628.965	791.035	159
2014-11-23	88.6	0	629.465	791.535	159
2014-11-24	88.11	-0.00553044	629.465	792.535	160
2014-11-25	88.8	0.00783114	629.965	793.035	160
2014-11-26	88.88	0.000900833	630.465	793.535	160
2014-11-27	88.88	0	630.965	794.035	160
2014-11-28	90.43	0.0174393	631.465	794.535	160
2014-11-29	90.43	0	631.965	795.035	160
2014-11-30	90.43	0	632.465	795.535	160
2014-12-01	90.08	-0.00387037	632.965	796.035	160
2014-12-02	91.07	0.0109902	632.965	797.035	161
2014-12-03	90	-0.0117492	633.465	797.535	161
2014-12-04	90.58	0.00644447	633.965	798.035	161
2014-12-05	90.38	-0.00220805	634.465	798.535	161
2014-12-06	90.38	0	634.465	799.535	162
2014-12-07	90.38	0	634.965	800.035	162
2014-12-08	90.76	0.00420453	635.465	800.535	162
2014-12-09	90.71	-0.000550937	635.965	801.035	162
2014-12-10	90	-0.00782713	636.465	801.535	162
2014-12-11	90.41	0.0045556	636.965	802.035	162
2014-12-12	89.55	-0.00951223	637.465	802.535	162
2014-12-13	89.55	0	637.965	803.035	162
2014-12-14	89.55	0	638.465	803.535	162
2014-12-15	89.2	-0.0039085	638.965	804.035	162
2014-12-16	89.36	0.00179377	639.465	804.535	162
2014-12-17	90.7	0.0149955	639.465	805.535	163
2014-12-18	92	0.014333	639.465	806.535	164
2014-12-19	92.05	0.000543511	639.965	807.035	164
2014-12-20	92.05	0	640.465	807.535	164
2014-12-21	92.05	0	640.965	808.035	164
2014-12-22	92.6	0.00597496	640.965	809.035	165
2014-12-23	93.29	0.00745144	641.465	809.535	165
2014-12-24	93.14	-0.00160791	641.965	810.035	165
2014-12-25	93.14	0	642.465	810.535	165
2014-12-26	93.46	0.00343569	642.465	811.535	166
2014-12-27	93.46	0	642.965	812.035	166
2014-12-28	93.46	0	642.965	813.035	167
2014-12-29	92.64	-0.00877381	643.465	813.535	167
2014-12-30	92.4	-0.00259064	643.965	814.035	167
2014-12-31	91.09	-0.0141776	643.965	815.035	168
2015-01-01	91.09	0	644.298	815.702	169
2015-01-02	90.44	-0.00713573	644.298	816.702	170
2015-01-03	90.44	0	644.548	817.452	171
2015-01-04	90.44	0	644.548	818.452	172
2015-01-05	90.01	-0.00475453	644.548	819.452	173
2015-01-06	89.6	-0.00455509	645.048	819.952	173
2015-01-07	90.07	0.00524556	645.548	820.452	173
2015-01-08	91.1	0.0114355	646.048	820.952	173
2015-01-09	90.25	-0.00933038	646.548	821.452	173
2015-01-10	90.25	0	647.048	821.952	173
2015-01-11	90.25	0	647.548	822.452	173
2015-01-12	89.92	-0.00365653	648.048	822.952	173
2015-01-13	90.3	0.00422603	648.048	823.952	174
2015-01-14	89.99	-0.00343306	648.548	824.452	174
2015-01-15	89.86	-0.00144457	648.548	825.452	175
2015-01-16	91.25	0.0154685	649.048	825.952	175
2015-01-17	91.25	0	649.548	826.452	175
2015-01-18	91.25	0	650.048	826.952	175
2015-01-19	91.25	0	650.048	827.952	176
2015-01-20	91.19	-0.000657512	650.548	828.452	176
2015-01-21	90.73	-0.0050444	650.548	829.452	177
2015-01-22	91.62	0.00980932	650.548	830.452	178
2015-01-23	90.08	-0.0168086	650.548	831.452	179
2015-01-24	90.08	0	651.048	831.952	179
2015-01-25	90.08	0	651.048	832.952	180
2015-01-26	89.58	-0.00555062	651.048	833.952	181
2015-01-27	86.49	-0.0344944	651.298	834.702	182
2015-01-28	85.15	-0.0154931	651.798	835.202	182
2015-01-29	85.67	0.00610682	652.298	835.702	182
2015-01-30	84.29	-0.0161083	652.298	836.702	183
2015-01-31	84.29	0	652.798	837.202	183
2015-02-01	84.29	0	653.298	837.702	183
2015-02-02	85.12	0.00984698	653.798	838.202	183
2015-02-03	85.95	0.00975087	654.298	838.702	183
2015-02-04	85.79	-0.0018615	654.298	839.702	184
2015-02-05	86.7	0.0106073	654.798	840.202	184
2015-02-06	85.61	-0.012572	655.298	840.702	184
2015-02-07	85.61	0	655.798	841.202	184
2015-02-08	85.61	0	656.298	841.702	184
2015-02-09	85.05	-0.00654127	656.798	842.202	184
2015-02-10	85.39	0.0039976	656.798	843.202	185
2015-02-11	85.64	0.00292774	657.298	843.702	185
2015-02-12	86.03	0.00455395	658.298	843.702	184
2015-02-13	85.9	-0.00151107	658.798	844.202	184
2015-02-14	85.9	0	659.298	844.702	184
2015-02-15	85.9	0	659.798	845.202	184
2015-02-16	85.9	0	660.298	845.702	184
2015-02-17	85.49	-0.00477304	660.798	846.202	184
2015-02-18	86.26	0.00900695	661.298	846.702	184
2015-02-19	85.21	-0.0121725	661.298	847.702	185
2015-02-20	84.87	-0.0039901	662.298	847.702	184
2015-02-21	84.87	0	662.798	848.202	184
2015-02-22	84.87	0	662.798	849.202	185
2015-02-23	85.39	0.00612697	663.298	849.702	185
2015-02-24	85.5	0.00128822	663.798	850.202	185
2015-02-25	85.46	-0.000467848	663.798	851.202	186
2015-02-26	85.17	-0.00339341	664.298	851.702	186
2015-02-27	85.13	-0.000469661	664.798	852.202	186
2015-02-28	85.13	0	665.298	852.702	186
2015-03-01	85.13	0	665.798	853.202	186
2015-03-02	85.41	0.00328917	666.298	853.702	186
2015-03-03	85.16	-0.00292706	666.298	854.702	187
2015-03-04	84.35	-0.00951158	666.798	855.202	187
2015-03-05	84.63	0.00331949	667.298	855.702	187
2015-03-06	82.66	-0.0232777	668.298	855.702	186
2015-03-07	82.66	0	668.798	856.202	186
2015-03-08	82.66	0	669.298	856.702	186
2015-03-09	83.09	0.00520194	669.798	857.202	186
2015-03-10	81.54	-0.0186544	670.298	857.702	186
2015-03-11	81.39	-0.00183961	670.298	858.702	187
2015-03-12	82.09	0.00860053	670.298	859.702	188
2015-03-13	81.83	-0.00316718	670.798	860.202	188
2015-03-14	81.83	0	671.298	860.702	188
2015-03-15	81.83	0	671.798	861.202	188
2015-03-16	83.56	0.0211413	671.798	862.202	189
2015-03-17	82.85	-0.00849689	672.298	862.702	189
2015-03-18	83.75	0.010863	672.798	863.202	189
2015-03-19	83.38	-0.00441795	672.798	864.202	190
2015-03-20	84.74	0.0163109	673.798	864.202	189
2015-03-21	84.74	0	673.798	865.202	190
2015-03-22	84.74	0	673.798	866.202	191
2015-03-23	84.86	0.00141613	674.298	866.702	191
2015-03-24	83.92	-0.0110771	674.798	867.202	191
2015-03-25	83.01	-0.0108436	675.298	867.702	191
2015-03-26	82.15	-0.0103602	675.798	868.202	191
2015-03-27	82.31	0.00194761	676.298	868.702	191
2015-03-28	82.31	0	676.798	869.202	191
2015-03-29	82.31	0	677.298	869.702	191
2015-03-30	82.72	0.00498121	677.798	870.202	191
2015-03-31	81.94	-0.00942939	678.298	870.702	191
2015-04-01	82.32	0.00463752	678.798	871.202	191
2015-04-02	82.43	0.00133625	679.298	871.702	191
2015-04-03	82.43	0	679.798	872.202	191
2015-04-04	82.43	0	680.298	872.702	191
2015-04-05	82.43	0	680.798	873.202	191
2015-04-06	83.04	0.00740023	680.798	874.202	192
2015-04-07	82.39	-0.00782758	681.298	874.702	192
2015-04-08	82.77	0.00461219	681.798	875.202	192
2015-04-09	82.89	0.00144982	682.298	875.702	192
2015-04-10	83.35	0.00554951	682.798	876.202	192
2015-04-11	83.35	0	683.298	876.702	192
2015-04-12	83.35	0	683.798	877.202	192
2015-04-13	83.43	0.000959832	684.298	877.702	192
2015-04-14	83.6	0.00203761	684.798	878.202	192
2015-04-15	83.51	-0.00107651	685.298	878.702	192
2015-04-16	83.5	-0.00011977	685.798	879.202	192
2015-04-17	82.53	-0.0116168	686.298	879.702	192
2015-04-18	82.53	0	686.798	880.202	192
2015-04-19	82.53	0	687.298	880.702	192
2015-04-20	82.87	0.00411976	687.798	881.202	192
2015-04-21	83.08	0.00253408	687.798	882.202	193
2015-04-22	83.09	0.000120294	688.298	882.702	193
2015-04-23	80.95	-0.0257552	688.298	883.702	194
2015-04-24	81	0.000617702	688.798	884.202	194
2015-04-25	81	0	689.298	884.702	194
2015-04-26	81	0	689.798	885.202	194
2015-04-27	80.6	-0.0049383	690.298	885.702	194
2015-04-28	80.42	-0.00223325	690.798	886.202	194
2015-04-29	79.85	-0.00708779	690.798	887.202	195
2015-04-30	79.51	-0.00425793	691.298	887.702	195
2015-05-01	80.29	0.00981007	691.798	888.202	195
2015-05-02	80.29	0	691.798	889.202	196
2015-05-03	80.29	0	692.298	889.702	196
2015-05-04	80.35	0.000747254	692.798	890.202	196
2015-05-05	80.07	-0.00348473	693.298	890.702	196
2015-05-06	80.4	0.00412142	693.798	891.202	196
2015-05-07	80.2	-0.00248762	694.298	891.702	196
2015-05-08	80.96	0.00947633	694.798	892.202	196
2015-05-09	80.96	0	695.298	892.702	196
2015-05-10	80.96	0	695.798	893.202	196
2015-05-11	80.27	-0.00852275	696.298	893.702	196
2015-05-12	79.95	-0.00398655	696.798	894.202	196
2015-05-13	79.7	-0.00312695	697.298	894.702	196
2015-05-14	80.57	0.010916	697.798	895.202	196
2015-05-15	81.05	0.00595759	698.298	895.702	196
2015-05-16	81.05	0	698.798	896.202	196
2015-05-17	81.05	0	699.298	896.702	196
2015-05-18	80.74	-0.00382486	699.798	897.202	196
2015-05-19	80.83	0.00111474	700.298	897.702	196
2015-05-20	80.48	-0.00433006	700.798	898.202	196
2015-05-21	80.41	-0.000869769	701.298	898.702	196
2015-05-22	79.95	-0.00572077	701.298	899.702	197
2015-05-23	79.95	0	701.798	900.202	197
2015-05-24	79.95	0	702.298	900.702	197
2015-05-25	79.95	0	702.798	901.202	197
2015-05-26	79.14	-0.0101313	702.798	902.202	198
2015-05-27	79.39	0.00315896	703.298	902.702	198
2015-05-28	79.33	-0.000755725	703.798	903.202	198
2015-05-29	78.39	-0.0118493	704.298	903.702	198
2015-05-30	78.39	0	704.798	904.202	198
2015-05-31	78.39	0	705.298	904.702	198
2015-06-01	78.85	0.00586808	705.798	905.202	198
2015-06-02	78.54	-0.00393148	706.298	905.702	198
2015-06-03	78.56	0.000254609	706.798	906.202	198
2015-06-04	78.15	-0.00521889	707.298	906.702	198
2015-06-05	77.43	-0.00921308	707.798	907.202	198
2015-06-06	77.43	0	708.298	907.702	198
2015-06-07	77.43	0	708.798	908.202	198
2015-06-08	77.71	0.00361616	708.798	909.202	199
2015-06-09	78.9	0.0153134	709.298	909.702	198
2015-06-10	79.54	0.00811152	709.798	910.202	198
2015-06-11	79.41	-0.00163436	709.798	911.202	199
2015-06-12	78.87	-0.00680016	709.798	912.202	200
2015-06-13	78.87	0	710.298	912.702	200
2015-06-14	78.87	0	710.298	913.702	201
2015-06-15	78.12	-0.00950932	710.798	914.202	201
2015-06-16	79.1	0.0125447	710.798	915.202	202
2015-06-17	80.08	0.0123894	711.298	915.702	202
2015-06-18	80.82	0.00924073	711.798	916.202	202
2015-06-19	80.54	-0.00346448	712.298	916.702	202
2015-06-20	80.54	0	712.798	917.202	202
2015-06-21	80.54	0	713.298	917.702	202
2015-06-22	80.45	-0.00111751	713.298	918.702	203
2015-06-23	79.79	-0.0082038	713.798	919.202	203
2015-06-24	79.51	-0.0035092	714.132	919.868	204
2015-06-25	79.39	-0.00150928	714.632	920.368	204
2015-06-26	79.34	-0.00062984	715.132	920.868	204
2015-06-27	79.34	0	715.632	921.368	204
2015-06-28	79.34	0	716.132	921.868	204
2015-06-29	78.32	-0.012856	716.632	922.368	204
2015-06-30	78.24	-0.00102148	717.132	922.868	204
2015-07-01	79.72	0.0189162	717.632	923.368	204
2015-07-02	79.93	0.00263421	718.132	923.868	204
2015-07-03	79.93	0	719.132	923.868	203
2015-07-04	79.93	0	719.632	924.368	203
2015-07-05	79.93	0	720.132	924.868	203
2015-07-06	80.05	0.00150135	720.632	925.368	203
2015-07-07	81.72	0.0208619	721.132	925.868	203
2015-07-08	80.99	-0.00893298	721.632	926.368	203
2015-07-09	80.66	-0.0040745	722.132	926.868	203
2015-07-10	80.95	0.00359525	722.632	927.368	203
2015-07-11	80.95	0	722.632	928.368	204
2015-07-12	80.95	0	723.132	928.868	204
2015-07-13	81.91	0.0118593	723.632	929.368	204
2015-07-14	82.04	0.00158707	724.132	929.868	204
2015-07-15	82.15	0.00134082	724.632	930.368	204
2015-07-16	82.3	0.00182594	725.132	930.868	204
2015-07-17	82.24	-0.000729101	725.632	931.368	204
2015-07-18	82.24	0	726.132	931.868	204
2015-07-19	82.24	0	726.632	932.368	204
2015-07-20	82.19	-0.000607928	727.132	932.868	204
2015-07-21	81.63	-0.00681354	727.632	933.368	204
2015-07-22	80.83	-0.00980026	728.132	933.868	204
2015-07-23	80.7	-0.00160838	728.632	934.368	204
2015-07-24	80.29	-0.0050805	729.132	934.868	204
2015-07-25	80.29	0	729.632	935.368	204
2015-07-26	80.29	0	730.132	935.868	204
2015-07-27	79.97	-0.00398555	730.632	936.368	204
2015-07-28	80.23	0.00325124	731.132	936.868	204
2015-07-29	80.62	0.00486102	731.632	937.368	204
2015-07-30	77.39	-0.0400645	731.632	938.368	205
2015-07-31	76.7	-0.00891591	731.632	939.368	206
2015-08-01	76.7	0	732.132	939.868	206
2015-08-02	76.7	0	732.632	940.368	206
2015-08-03	76.4	-0.00391128	733.132	940.868	206
2015-08-04	75.91	-0.00641359	733.132	941.868	207
2015-08-05	75.77	-0.00184438	733.632	942.368	207
2015-08-06	75.74	-0.000395922	734.132	942.868	207
2015-08-07	75.48	-0.00343273	734.632	943.368	207
2015-08-08	75.48	0	734.632	944.368	208
2015-08-09	75.48	0	735.132	944.868	208
2015-08-10	76.38	0.0119236	735.632	945.368	208
2015-08-11	76.22	-0.00209474	736.132	945.868	208
2015-08-12	76.39	0.00223036	736.632	946.368	208
2015-08-13	75.78	-0.00798534	737.132	946.868	208
2015-08-14	75.62	-0.00211132	737.632	947.368	208
2015-08-15	75.62	0	738.132	947.868	208
2015-08-16	75.62	0	738.632	948.368	208
2015-08-17	75.53	-0.00119021	739.132	948.868	208
2015-08-18	75.13	-0.00529594	739.632	949.368	208
2015-08-19	74.12	-0.0134433	740.132	949.868	208
2015-08-20	73.91	-0.00283323	740.132	950.868	209
2015-08-21	71.84	-0.0280071	740.632	951.368	209
2015-08-22	71.84	0	741.132	951.868	209
2015-08-23	71.84	0	741.632	952.368	209
2015-08-24	69.14	-0.0375835	741.632	953.368	210
2015-08-25	68.42	-0.0104137	742.132	953.868	210
2015-08-26	70.9	0.0362468	742.632	954.368	210
2015-08-27	71.48	0.00818055	743.132	954.868	210
2015-08-28	71.21	-0.00377734	743.465	955.535	211
2015-08-29	71.21	0	743.965	956.035	211
2015-08-30	71.21	0	744.465	956.535	211
2015-08-31	70.67	-0.00758322	744.465	957.535	212
2015-09-01	68.9	-0.0250459	744.965	958.035	212
2015-09-02	69.81	0.0132075	745.465	958.535	212
2015-09-03	69.93	0.00171898	745.965	959.035	212
2015-09-04	68.76	-0.016731	746.465	959.535	212
2015-09-05	68.76	0	746.965	960.035	212
2015-09-06	68.76	0	747.465	960.535	212
2015-09-07	68.76	0	747.965	961.035	212
2015-09-08	69.98	0.0177429	747.965	962.035	213
2015-09-09	68.48	-0.0214347	748.465	962.535	213
2015-09-10	68.32	-0.00233649	748.965	963.035	213
2015-09-11	68.42	0.00146367	749.965	963.035	212
2015-09-12	68.42	0	750.465	963.535	212
2015-09-13	68.42	0	750.465	964.535	213
2015-09-14	68.06	-0.00526162	750.965	965.035	213
2015-09-15	69.45	0.0204231	750.965	966.035	214
2015-09-16	70.1	0.00935927	751.465	966.535	214
2015-09-17	70.24	0.00199715	751.965	967.035	214
2015-09-18	69.94	-0.00427101	752.965	967.035	213
2015-09-19	69.94	0	752.965	968.035	214
2015-09-20	69.94	0	753.465	968.535	214
2015-09-21	70.65	0.0101516	753.965	969.035	214
2015-09-22	70.19	-0.00651097	754.465	969.535	214
2015-09-23	70.26	0.000997293	754.465	970.535	215
2015-09-24	71.36	0.0156561	754.965	971.035	215
2015-09-25	72.67	0.0183576	754.965	972.035	216
2015-09-26	72.67	0	755.465	972.535	216
2015-09-27	72.67	0	755.965	973.035	216
2015-09-28	71.77	-0.0123848	756.965	973.035	215
2015-09-29	72.28	0.00710606	757.465	973.535	215
2015-09-30	71.94	-0.00470389	757.965	974.035	215
2015-10-01	71.95	0.000138935	757.965	975.035	216
2015-10-02	72.42	0.00653233	758.465	975.535	216
2015-10-03	72.42	0	758.965	976.035	216
2015-10-04	72.42	0	759.465	976.535	216
2015-10-05	73.22	0.0110467	759.965	977.035	216
2015-10-06	73.4	0.00245836	760.465	977.535	216
2015-10-07	73.72	0.00435966	760.965	978.035	216
2015-10-08	74.4	0.0092241	761.465	978.535	216
2015-10-09	74.48	0.00107528	761.965	979.035	216
2015-10-10	74.48	0	762.465	979.535	216
2015-10-11	74.48	0	762.965	980.035	216
2015-10-12	74.33	-0.00201398	763.465	980.535	216
2015-10-13	74.11	-0.00295979	763.965	981.035	216
2015-10-14	74.21	0.00134932	764.465	981.535	216
2015-10-15	74.27	0.000808489	764.965	982.035	216
2015-10-16	74.9	0.00848263	765.465	982.535	216
2015-10-17	74.9	0	765.965	983.035	216
2015-10-18	74.9	0	766.465	983.535	216
2015-10-19	75.16	0.00347132	766.965	984.035	216
2015-10-20	74.43	-0.00971267	767.465	984.535	216
2015-10-21	73.59	-0.0112858	767.965	985.035	216
2015-10-22	74.85	0.0171219	767.965	986.035	217
2015-10-23	77.03	0.0291249	767.965	987.035	218
2015-10-24	77.03	0	768.465	987.535	218
2015-10-25	77.03	0	768.465	988.535	219
2015-10-26	77.49	0.00597169	768.965	989.035	219
2015-10-27	77.29	-0.00258094	768.965	990.035	220
2015-10-28	76.51	-0.0100918	769.465	990.535	220
2015-10-29	77.02	0.00666573	769.965	991.035	220
2015-10-30	76.38	-0.00830953	770.465	991.535	220
2015-10-31	76.38	0	770.965	992.035	220
2015-11-01	76.38	0	771.465	992.535	220
2015-11-02	76.6	0.00288035	771.465	993.535	221
2015-11-03	77.05	0.00587474	771.965	994.035	221
2015-11-04	77.06	0.000129721	772.965	994.035	220
2015-11-05	76.39	-0.00869451	773.465	994.535	220
2015-11-06	75.57	-0.0107344	773.965	995.035	220
2015-11-07	75.57	0	774.465	995.535	220
2015-11-08	75.57	0	775.465	995.535	219
2015-11-09	75.4	-0.00224954	775.965	996.035	219
2015-11-10	75.77	0.0049071	776.465	996.535	219
2015-11-11	75.96	0.00250762	776.965	997.035	219
2015-11-12	74.66	-0.0171142	777.465	997.535	219
2015-11-13	73.96	-0.0093759	777.965	998.035	219
2015-11-14	73.96	0	778.465	998.535	219
2015-11-15	73.96	0	778.965	999.035	219
2015-11-16	75.3	0.018118	779.465	999.535	219
2015-11-17	75.07	-0.00305449	779.965	1000.03	219
2015-11-18	75.9	0.0110564	780.465	1000.53	219
2015-11-19	76.22	0.00421606	780.965	1001.03	219
2015-11-20	75.82	-0.00524798	781.465	1001.53	219
2015-11-21	75.82	0	781.965	1002.03	219
2015-11-22	75.82	0	782.465	1002.53	219
2015-11-23	75.97	0.00197838	782.465	1003.53	220
2015-11-24	76.45	0.00631823	782.965	1004.03	220
2015-11-25	75.9	-0.00719418	783.465	1004.53	220
2015-11-26	75.9	0	783.965	1005.03	220
2015-11-27	75.7	-0.00263511	784.465	1005.53	220
2015-11-28	75.7	0	784.965	1006.03	220
2015-11-29	75.7	0	785.465	1006.53	220
2015-11-30	74.84	-0.0113606	785.715	1007.28	221
2015-12-01	75.94	0.0146981	786.215	1007.78	221
2015-12-02	75.79	-0.00197526	786.715	1008.28	221
2015-12-03	75.74	-0.000659757	787.215	1008.78	221
2015-12-04	77.83	0.0275945	787.215	1009.78	222
2015-12-05	77.83	0	787.715	1010.28	222
2015-12-06	77.83	0	787.715	1011.28	223
2015-12-07	78.37	0.00693821	788.215	1011.78	223
2015-12-08	77.75	-0.00791123	788.715	1012.28	223
2015-12-09	77.7	-0.000643125	789.215	1012.78	223
2015-12-10	77.79	0.00115835	789.715	1013.28	223
2015-12-11	77.78	-0.000128577	790.215	1013.78	223
2015-12-12	77.78	0	790.715	1014.28	223
2015-12-13	77.78	0	790.715	1015.28	224
2015-12-14	78.29	0.00655698	790.715	1016.28	225
2015-12-15	79.68	0.0177545	791.215	1016.78	225
2015-12-16	80.99	0.0164407	791.215	1017.78	226
2015-12-17	80.29	-0.00864301	791.215	1018.78	227
2015-12-18	78.13	-0.0269025	791.215	1019.78	228
2015-12-19	78.13	0	791.715	1020.28	228
2015-12-20	78.13	0	792.215	1020.78	228
2015-12-21	78.95	0.0104953	792.215	1021.78	229
2015-12-22	79.6	0.00823307	792.215	1022.78	230
2015-12-23	79.92	0.0040201	792.715	1023.28	230
2015-12-24	79.79	-0.00162659	792.715	1024.28	231
2015-12-25	79.79	0	793.215	1024.78	231
2015-12-26	79.79	0	793.215	1025.78	232
2015-12-27	79.79	0	793.715	1026.28	232
2015-12-28	79.92	0.00162924	793.715	1027.28	233
2015-12-29	80.36	0.00550554	793.715	1028.28	234
2015-12-30	80.07	-0.00360877	793.715	1029.28	235
2015-12-31	79.41	-0.00824274	793.715	1030.28	236
2016-01-01	79.41	0	793.715	1031.28	237
2016-01-02	79.41	0	794.215	1031.78	237
2016-01-03	79.41	0	794.715	1032.28	237
2016-01-04	78.37	-0.0130966	795.215	1032.78	237
2016-01-05	78.62	0.00319	795.715	1033.28	237
2016-01-06	77.86	-0.00966678	796.215	1033.78	237
2016-01-07	77.18	-0.00873364	796.715	1034.28	237
2016-01-08	75.97	-0.0156776	797.215	1034.78	237
2016-01-09	75.97	0	797.715	1035.28	237
2016-01-10	75.97	0	798.215	1035.78	237
2016-01-11	76.67	0.00921412	798.715	1036.28	237
2016-01-12	76.51	-0.00208681	799.215	1036.78	237
2016-01-13	75.85	-0.00862638	799.715	1037.28	237
2016-01-14	76.15	0.00395523	800.215	1037.78	237
2016-01-15	74.98	-0.0153644	800.715	1038.28	237
2016-01-16	74.98	0	801.215	1038.78	237
2016-01-17	74.98	0	801.715	1039.28	237
2016-01-18	74.98	0	802.215	1039.78	237
2016-01-19	76.73	0.0233396	802.715	1040.28	237
2016-01-20	75.83	-0.0117295	803.215	1040.78	237
2016-01-21	76.72	0.0117368	803.715	1041.28	237
2016-01-22	77.36	0.00834202	804.215	1041.78	237
2016-01-23	77.36	0	804.715	1042.28	237
2016-01-24	77.36	0	804.715	1043.28	238
2016-01-25	76.85	-0.00659259	805.215	1043.78	238
2016-01-26	78.81	0.0255042	805.215	1044.78	239
2016-01-27	78.8	-0.000126824	805.715	1045.28	239
2016-01-28	79.82	0.0129441	806.215	1045.78	239
2016-01-29	81.69	0.0234277	806.215	1046.78	240
2016-01-30	81.69	0	806.715	1047.28	240
2016-01-31	81.69	0	807.215	1047.78	240
2016-02-01	81.12	-0.00697759	808.215	1047.78	239
2016-02-02	80.22	-0.0110947	808.715	1048.28	239
2016-02-03	81.1	0.0109698	809.215	1048.78	239
2016-02-04	80.7	-0.00493219	809.715	1049.28	239
2016-02-05	81.2	0.00619579	810.215	1049.78	239
2016-02-06	81.2	0	810.715	1050.28	239
2016-02-07	81.2	0	810.715	1051.28	240
2016-02-08	82.62	0.0174878	810.715	1052.28	241
2016-02-09	82.64	0.000242024	811.215	1052.78	241
2016-02-10	81.62	-0.0123426	811.715	1053.28	241
2016-02-11	79.9	-0.0210733	812.215	1053.78	241
2016-02-12	80.99	0.013642	812.715	1054.28	241
2016-02-13	80.99	0	813.215	1054.78	241
2016-02-14	80.99	0	813.715	1055.28	241
2016-02-15	80.99	0	814.215	1055.78	241
2016-02-16	81.47	0.00592669	814.715	1056.28	241
2016-02-17	82.45	0.0120289	815.215	1056.78	241
2016-02-18	81.98	-0.00570035	815.215	1057.78	242
2016-02-19	81.79	-0.00231766	815.215	1058.78	243
2016-02-20	81.79	0	815.715	1059.28	243
2016-02-21	81.79	0	816.215	1059.78	243
2016-02-22	82.13	0.00415694	816.715	1060.28	243
2016-02-23	81.81	-0.00389625	817.215	1060.78	243
2016-02-24	81.56	-0.00305586	817.715	1061.28	243
2016-02-25	82.34	0.00956349	817.715	1062.28	244
2016-02-26	81.1	-0.0150595	818.215	1062.78	244
2016-02-27	81.1	0	818.715	1063.28	244
2016-02-28	81.1	0	819.215	1063.78	244
2016-02-29	80.29	-0.00998763	819.715	1064.28	244
2016-03-01	81.23	0.0117076	820.215	1064.78	244
2016-03-02	82.55	0.0162502	820.215	1065.78	245
2016-03-03	82.84	0.00351294	820.715	1066.28	245
2016-03-04	83.49	0.00784648	821.215	1066.78	245
2016-03-05	83.49	0	821.715	1067.28	245
2016-03-06	83.49	0	822.215	1067.78	245
2016-03-07	83.1	-0.00467122	822.715	1068.28	245
2016-03-08	83.06	-0.000481348	823.215	1068.78	245
2016-03-09	82.96	-0.00120394	823.715	1069.28	245
2016-03-10	82.28	-0.00819672	824.215	1069.78	245
2016-03-11	81.75	-0.00644141	824.715	1070.28	245
2016-03-12	81.75	0	824.715	1071.28	246
2016-03-13	81.75	0	825.215	1071.78	246
2016-03-14	81.17	-0.00709483	825.715	1072.28	246
2016-03-15	81.31	0.00172478	825.715	1073.28	247
2016-03-16	81.34	0.000368934	826.215	1073.78	247
2016-03-17	82.75	0.0173347	826.715	1074.28	246
2016-03-18	83.15	0.00483386	826.715	1075.28	247
2016-03-19	83.15	0	827.215	1075.78	247
2016-03-20	83.15	0	827.715	1076.28	247
2016-03-21	83.32	0.00204447	828.215	1076.78	247
2016-03-22	82.74	-0.00696114	828.215	1077.78	248
2016-03-23	82.82	0.000966908	828.215	1078.78	249
2016-03-24	82.89	0.000845194	828.215	1079.78	250
2016-03-25	82.89	0	828.715	1080.28	250
2016-03-26	82.89	0	829.215	1080.78	250
2016-03-27	82.89	0	829.715	1081.28	250
2016-03-28	82.62	-0.00325728	830.215	1081.78	250
2016-03-29	82.8	0.00217865	830.215	1082.78	251
2016-03-30	82.68	-0.00144931	830.715	1083.28	251
2016-03-31	82.31	-0.00447511	831.215	1083.78	251
2016-04-01	83.53	0.014822	831.715	1084.28	251
2016-04-02	83.53	0	832.215	1084.78	251
2016-04-03	83.53	0	832.715	1085.28	251
2016-04-04	83.21	-0.00383096	833.215	1085.78	251
2016-04-05	83.16	-0.000600829	833.715	1086.28	251
2016-04-06	83.81	0.00781619	833.715	1087.28	252
2016-04-07	83.24	-0.0068011	834.215	1087.78	252
2016-04-08	83.2	-0.00048055	834.715	1088.28	252
2016-04-09	83.2	0	835.215	1088.78	252
2016-04-10	83.2	0	835.715	1089.28	252
2016-04-11	82.73	-0.00564897	835.715	1090.28	253
2016-04-12	82.83	0.00120874	835.715	1091.28	254
2016-04-13	82.46	-0.00446702	836.215	1091.78	254
2016-04-14	82.01	-0.00545716	836.715	1092.28	254
2016-04-15	82.3	0.00353617	837.215	1092.78	254
2016-04-16	82.3	0	837.715	1093.28	254
2016-04-17	82.3	0	838.215	1093.78	254
2016-04-18	82.83	0.00643984	838.715	1094.28	254
2016-04-19	83.28	0.00543278	839.215	1094.78	254
2016-04-20	81.55	-0.0207732	839.715	1095.28	254
2016-04-21	80.8	-0.00919681	840.215	1095.78	254
2016-04-22	80.95	0.00185636	840.715	1096.28	254
2016-04-23	80.95	0	841.215	1096.78	254
2016-04-24	80.95	0	841.715	1097.28	254
2016-04-25	81.41	0.00568261	841.715	1098.28	255
2016-04-26	79.55	-0.0228473	841.965	1099.03	256
2016-04-27	79.89	0.00427399	841.965	1100.03	257
2016-04-28	79.76	-0.0016272	842.965	1100.03	256
2016-04-29	80.12	0.00451355	843.465	1100.53	256
2016-04-30	80.12	0	843.465	1101.53	257
2016-05-01	80.12	0	843.965	1102.03	257
2016-05-02	80.97	0.0106091	844.465	1102.53	257
2016-05-03	81.1	0.0016055	844.965	1103.03	257
2016-05-04	81.6	0.00616523	845.465	1103.53	257
2016-05-05	81.3	-0.00367641	845.965	1104.03	257
2016-05-06	82.13	0.010209	846.465	1104.53	257
2016-05-07	82.13	0	846.965	1105.03	257
2016-05-08	82.13	0	847.465	1105.53	257
2016-05-09	82.12	-0.000121685	847.965	1106.03	257
2016-05-10	82.48	0.00438383	848.465	1106.53	257
2016-05-11	82.15	-0.00400098	848.965	1107.03	257
2016-05-12	82.41	0.00316497	849.465	1107.53	257
2016-05-13	81.23	-0.0143187	849.965	1108.03	257
2016-05-14	81.23	0	850.465	1108.53	257
2016-05-15	81.23	0	850.465	1109.53	258
2016-05-16	81.63	0.00492422	850.465	1110.53	259
2016-05-17	80.62	-0.0123728	850.965	1111.03	259
2016-05-18	79.85	-0.00955104	851.465	1111.53	259
2016-05-19	80.19	0.00425803	851.965	1112.03	259
2016-05-20	80.02	-0.00212003	852.465	1112.53	259
2016-05-21	80.02	0	852.965	1113.03	259
2016-05-22	80.02	0	853.465	1113.53	259
2016-05-23	80.2	0.00224944	853.965	1114.03	259
2016-05-24	80.97	0.00960105	854.465	1114.53	259
2016-05-25	81.48	0.00629865	854.965	1115.03	259
2016-05-26	81.22	-0.00319099	855.465	1115.53	259
2016-05-27	81.43	0.00258556	855.965	1116.03	259
2016-05-28	81.43	0	856.465	1116.53	259
2016-05-29	81.43	0	856.965	1117.03	259
2016-05-30	81.43	0	857.465	1117.53	259
2016-05-31	81.04	-0.00478938	857.965	1118.03	259
2016-06-01	81.79	0.00925469	858.465	1118.53	259
2016-06-02	81.95	0.00195618	858.965	1119.03	259
2016-06-03	82.47	0.00634538	859.465	1119.53	259
2016-06-04	82.47	0	859.965	1120.03	259
2016-06-05	82.47	0	860.465	1120.53	259
2016-06-06	82.77	0.00363764	860.965	1121.03	259
2016-06-07	82.32	-0.00543672	861.465	1121.53	259
2016-06-08	82.65	0.00400877	861.965	1122.03	259
2016-06-09	83.17	0.00629154	862.465	1122.53	259
2016-06-10	83.2	0.000360695	862.965	1123.03	259
2016-06-11	83.2	0	863.465	1123.53	259
2016-06-12	83.2	0	863.965	1124.03	259
2016-06-13	82.57	-0.00757208	864.465	1124.53	259
2016-06-14	83.35	0.00944651	864.965	1125.03	259
2016-06-15	82.95	-0.00479905	865.465	1125.53	259
2016-06-16	83.41	0.00554559	865.965	1126.03	259
2016-06-17	83.13	-0.003357	866.465	1126.53	259
2016-06-18	83.13	0	866.965	1127.03	259
2016-06-19	83.13	0	867.465	1127.53	259
2016-06-20	83.04	-0.00108259	867.965	1128.03	259
2016-06-21	83.41	0.00445572	868.465	1128.53	259
2016-06-22	83.57	0.00191819	868.965	1129.03	259
2016-06-23	84.21	0.00765824	869.465	1129.53	259
[truncated: 921 more rows]

## Sheet: Sheet2
Fecha	stock	utilidad	neg	pos	index	Pol
2011-01-01	64.77	0	0	2	1	1.13636
2011-01-02	64.77	0	0	2	1	0
2011-01-03	64.77	0	0	2	1	0
2011-01-04	64.95	0.18	0	2	1	0
2011-01-05	64.8	-0.149994	0	2	1	0
2011-01-06	64.69	-0.110001	0	2	1	0
2011-01-07	64.5	-0.190002	0	2	1	0
2011-01-08	64.36	-0.139999	0	2	1	0
2011-01-09	64.36	0	0	2	1	0
2011-01-10	64.36	0	0	2	1	0
2011-01-11	64.04	-0.32	0	2	1	0
2011-01-12	64.97	0.93	0	2	1	0
2011-01-13	65.48	0.510002	0	2	1	0
2011-01-14	65.53	0.049996	0	2	1	0
2011-01-15	65.5	-0.029999	0	2	1	0
2011-01-16	65.5	0	0	2	1	0
2011-01-17	65.5	0	0	2	1	0
2011-01-18	65.5	0	0	2	1	0
2011-01-19	65.35	-0.150002	0	2	2	0.5
2011-01-20	65.8	0.450005	0	2	2	0
2011-01-21	65.91	0.110001	0	2	2	0
2011-01-22	66.58	0.669998	0	2	2	0
2011-01-23	66.58	0	0	2	2	0
2011-01-24	66.58	0	0	2	2	0
2011-01-25	66.7	0.119995	0	2	2	0
2011-01-26	66.11	-0.589996	0	2	2	0
2011-01-27	64.18	-1.93	1	2	1	-0.250556
2011-01-28	64.2	0.019997	1	2	1	0
2011-01-29	63.13	-1.07	1	2	1	0
2011-01-30	63.13	0	1	2	1	0
2011-01-31	63.13	0	1	2	1	0
2011-02-01	62.92	-0.210003	1	2	1	0
2011-02-02	62.79	-0.129997	1	2	1	0
2011-02-03	62.9	0.110001	1	2	1	0
2011-02-04	63.61	0.709999	1	2	2	0.5
2011-02-05	64.55	0.940002	1	2	2	0
2011-02-06	64.55	0	1	2	2	0
2011-02-07	64.55	0	1	2	2	0
2011-02-08	64.64	0.089996	1	2	2	0
2011-02-09	64.39	-0.25	1	2	3	0.366667
2011-02-10	64.58	0.190003	1	3	3	0.136364
2011-02-11	64.73	0.150001	1	3	3	0
2011-02-12	64.54	-0.190002	1	3	3	0
2011-02-13	64.54	0	1	3	3	0
2011-02-14	64.54	0	1	3	3	0
2011-02-15	63.92	-0.620003	1	4	3	0.5
2011-02-16	63.76	-0.16	1	4	3	0
2011-02-17	64	0.240002	1	4	3	0
2011-02-18	64.3	0.300003	1	4	3	0
2011-02-19	64.07	-0.230003	1	4	3	0
2011-02-20	64.07	0	1	4	3	0
2011-02-21	64.07	0	1	4	3	0
2011-02-22	64.07	0	1	4	3	0
2011-02-23	64.15	0.080002	1	4	3	0
2011-02-24	63.05	-1.1	1	4	3	0
2011-02-25	62.84	-0.209999	1	4	3	0
2011-02-26	63.05	0.209999	1	4	3	0
2011-02-27	63.05	0	1	4	3	0
2011-02-28	63.05	0	1	4	3	0
2011-03-01	62.74	-0.309997	1	4	2	-0.1
2011-03-02	62.41	-0.330002	1	4	2	0.03
2011-03-03	62.55	0.139999	1	4	2	0
2011-03-04	62.03	-0.52	1	4	2	0
2011-03-05	61.71	-0.32	1	4	2	0
2011-03-06	61.71	0	1	4	2	0
2011-03-07	61.71	0	1	4	2	0
2011-03-08	62.05	0.34	1	4	2	0
2011-03-09	62	-0.049999	1	4	1	-0.5
2011-03-10	61.49	-0.509998	1	4	1	0
2011-03-11	61.49	0	1	4	1	0
2011-03-12	61.35	-0.140004	1	4	1	0
2011-03-13	61.35	0	1	4	1	0
2011-03-14	61.35	0	1	4	1	0
2011-03-15	60.66	-0.689998	1	4	1	0
2011-03-16	59.73	-0.93	1	4	1	0
2011-03-17	60.43	0.7	1	4	1	0
2011-03-18	60.6	0.169998	1	4	1	0
2011-03-19	61.3	0.700001	1	4	2	0.566667
2011-03-20	61.3	0	1	4	2	0
2011-03-21	61.3	0	1	4	2	0
2011-03-22	60.93	-0.369999	1	4	2	0
2011-03-23	60.91	-0.02	1	4	2	0
2011-03-24	61.14	0.229999	1	4	2	0
2011-03-25	60.88	-0.259998	1	4	2	0
2011-03-26	60.66	-0.220001	1	4	2	0
2011-03-27	60.66	0	1	4	2	0
2011-03-28	60.66	0	1	4	2	0
2011-03-29	61.28	0.619999	1	4	2	0
2011-03-30	61.97	0.690002	1	4	2	0
2011-03-31	61.6	-0.370003	1	4	2	0
2011-04-01	62.08	0.480004	1	4	3	0.5
2011-04-02	62.26	0.179996	1	4	3	0
2011-04-03	62.26	0	1	4	3	0
2011-04-04	62.26	0	1	4	3	0
2011-04-05	61.67	-0.59	1	4	3	0
2011-04-06	61.76	0.09	1	4	3	0
2011-04-07	62.13	0.370003	1	4	3	0
2011-04-08	61.9	-0.229999	1	4	3	0
2011-04-09	62.19	0.289997	1	4	3	0
2011-04-10	62.19	0	1	4	3	0
2011-04-11	62.19	0	1	4	3	0
2011-04-12	62.89	0.7	1	4	3	0
2011-04-13	62.99	0.100003	1	4	3	0
2011-04-14	63.3	0.309997	1	4	3	0
2011-04-15	64.18	0.880001	1	4	3	0
2011-04-16	64	-0.18	1	4	3	0
2011-04-17	64	0	1	4	3	0
2011-04-18	64	0	1	4	3	0
2011-04-19	63.86	-0.139999	1	4	3	0
2011-04-20	63.72	-0.14	1	4	3	0
2011-04-21	63.27	-0.450001	1	4	3	0
2011-04-22	63.37	0.099999	1	4	3	0
2011-04-23	63.37	0	1	4	3	0
2011-04-24	63.37	0	1	4	3	0
2011-04-25	63.37	0	1	4	3	0
2011-04-26	63.83	0.460003	1	4	3	0
2011-04-27	64.02	0.189995	1	4	3	0
2011-04-28	64.5	0.480003	2	5	2	-0.25
2011-04-29	64.9	0.400002	2	5	2	0
2011-04-30	65.18	0.279998	2	5	2	0
2011-05-01	65.18	0	2	5	2	0
2011-05-02	65.18	0	2	5	2	0
2011-05-03	65.71	0.529999	2	5	2	0
2011-05-04	66.47	0.760002	2	5	2	0
2011-05-05	65.88	-0.590004	2	5	2	0
2011-05-06	65.27	-0.61	2	5	2	0
2011-05-07	65.14	-0.129998	2	5	2	0
2011-05-08	65.14	0	2	5	2	0
2011-05-09	65.14	0	2	5	2	0
2011-05-10	65.73	0.590004	2	5	2	0
2011-05-11	65.92	0.189995	2	5	2	0
2011-05-12	66.84	0.919998	2	5	2	0
2011-05-13	66.86	0.020005	2	5	2	0
2011-05-14	66.94	0.080001	2	5	2	0
2011-05-15	66.94	0	2	5	2	0
2011-05-16	66.94	0	2	5	2	0
2011-05-17	67.42	0.479996	2	5	2	0
2011-05-18	67.38	-0.040001	2	5	2	0
2011-05-19	67.46	0.080002	2	5	2	0
2011-05-20	67.36	-0.099998	2	5	2	0
2011-05-21	67.05	-0.309998	2	5	2	0
2011-05-22	67.05	0	2	5	2	0
2011-05-23	67.05	0	2	5	2	0
2011-05-24	67.01	-0.040001	2	5	2	0
2011-05-25	66.38	-0.630005	2	5	2	0
2011-05-26	66.19	-0.189995	2	5	2	0
2011-05-27	66.2	0.009995	2	5	2	0
2011-05-28	67	0.800003	2	5	2	0
2011-05-29	67	0	2	5	2	0
2011-05-30	67	0	2	5	2	0
2011-05-31	67	0	2	5	2	0
2011-06-01	66.4	-0.599998	2	5	2	0
2011-06-02	66.01	-0.39	2	5	2	0
2011-06-03	65.43	-0.580002	2	5	2	0
2011-06-04	65.5	0.07	2	5	2	0
2011-06-05	65.5	0	2	5	2	0
2011-06-06	65.5	0	2	5	2	0
2011-06-07	65.06	-0.440002	2	5	2	0
2011-06-08	64.85	-0.21	2	5	2	0
2011-06-09	65.01	0.160004	2	5	2	0
2011-06-10	64.7	-0.310005	2	5	2	0
2011-06-11	64.77	0.07	2	5	2	0
2011-06-12	64.77	0	2	5	2	0
2011-06-13	64.77	0	2	5	2	0
2011-06-14	64.76	-0.009995	2	5	2	0
2011-06-15	63.76	-1	2	5	2	0
2011-06-16	64.26	0.500004	2	5	2	0
2011-06-17	64.69	0.43	2	5	2	0
2011-06-18	65.09	0.399994	2	5	2	0
2011-06-19	65.09	0	2	5	2	0
2011-06-20	65.09	0	2	5	2	0
2011-06-21	64.22	-0.869995	2	5	2	0
2011-06-22	64.06	-0.160003	2	5	2	0
2011-06-23	63.46	-0.599999	2	5	2	0
2011-06-24	62.59	-0.869999	2	5	2	0
2011-06-25	62.82	0.23	2	5	2	0
2011-06-26	62.82	0	2	5	2	0
2011-06-27	62.82	0	2	5	2	0
2011-06-28	62.72	-0.099999	2	5	2	0
2011-06-29	62.55	-0.170002	2	5	2	0
2011-06-30	63.57	1.02	2	5	2	0
2011-07-01	64.27	0.699997	2	5	3	0.35
2011-07-02	64.26	-0.009995	2	5	3	0
2011-07-03	64.26	0	2	5	3	0
2011-07-04	64.26	0	2	5	3	0
2011-07-05	64.26	0	2	5	3	0
2011-07-06	64.7	0.439995	2	5	3	0
2011-07-07	64.95	0.25	2	5	3	0
2011-07-08	64.93	-0.019997	2	5	3	0
2011-07-09	64.72	-0.209999	2	5	3	0
2011-07-10	64.72	0	2	5	4	0.325
2011-07-11	64.72	0	2	5	4	0
2011-07-12	64.53	-0.190002	2	5	4	0
2011-07-13	64.64	0.11	2	5	4	0
2011-07-14	64.6	-0.040001	2	5	4	0
2011-07-15	64.83	0.230004	2	5	4	0
2011-07-16	64.55	-0.279999	2	5	4	0
2011-07-17	64.55	0	2	5	4	0
2011-07-18	64.55	0	2	5	4	0
2011-07-19	64.61	0.059998	2	5	4	0
2011-07-20	64.2	-0.410004	2	5	4	0
2011-07-21	64.49	0.290001	2	5	4	0
2011-07-22	64.25	-0.239998	2	5	4	0
2011-07-23	63.31	-0.939999	2	5	4	0
2011-07-24	63.31	0	2	5	4	0
2011-07-25	63.31	0	2	5	4	0
2011-07-26	63.09	-0.220001	2	5	4	0
2011-07-27	62.2	-0.889999	2	5	4	0
2011-07-28	61.92	-0.280003	2	5	4	0
2011-07-29	61.49	-0.429996	2	5	4	0
2011-07-30	61.43	-0.060002	2	5	4	0
2011-07-31	61.43	0	2	5	4	0
2011-08-01	61.43	0	2	5	4	0
2011-08-02	60.87	-0.560001	2	5	4	0
2011-08-03	60.73	-0.139999	2	5	4	0
2011-08-04	59.58	-1.15	2	5	4	0
2011-08-05	60.59	1.01	2	5	4	0
2011-08-06	59.29	-1.3	2	5	4	0
2011-08-07	59.29	0	2	5	4	0
2011-08-08	59.29	0	2	5	4	0
2011-08-09	60.22	0.93	2	5	4	0
2011-08-10	58.51	-1.71	2	5	4	0
2011-08-11	60.45	1.94	2	5	4	0
2011-08-12	61.14	0.689998	2	5	4	0
2011-08-13	61.14	0	2	5	4	0
2011-08-14	61.14	0	2	5	4	0
2011-08-15	61.88	0.740002	2	5	4	0
2011-08-16	61.62	-0.260002	2	5	4	0
2011-08-17	61.67	0.049999	2	5	4	0
2011-08-18	60.86	-0.809997	2	5	4	0
2011-08-19	60.96	0.099998	2	5	4	0
2011-08-20	60.96	0	2	5	4	0
2011-08-21	60.96	0	2	5	4	0
2011-08-22	61.71	0.75	2	5	4	0
2011-08-23	63.02	1.31	2	5	4	0
2011-08-24	63.31	0.290001	2	5	4	0
2011-08-25	62.53	-0.780002	2	5	4	0
2011-08-26	62.57	0.040001	2	5	4	0
2011-08-27	62.57	0	2	5	4	0
2011-08-28	62.57	0	2	5	4	0
2011-08-29	63.09	0.52	2	5	4	0
2011-08-30	63.5	0.41	2	5	4	0
2011-08-31	63.68	0.18	2	5	4	0
2011-09-01	63.26	-0.420002	2	5	4	0
2011-09-02	62.55	-0.709999	2	5	4	0
2011-09-03	62.55	0	2	5	4	0
2011-09-04	62.55	0	2	5	4	0
2011-09-05	62.55	0	2	5	4	0
2011-09-06	62.38	-0.169998	2	5	4	0
2011-09-07	62.72	0.34	2	5	4	0
2011-09-08	62.91	0.189999	2	5	4	0
2011-09-09	61.84	-1.07	2	5	4	0
2011-09-10	61.84	0	2	5	4	0
2011-09-11	61.84	0	2	5	4	0
2011-09-12	61.83	-0.009998	2	5	3	-0.125
2011-09-13	61.94	0.109997	2	5	3	0
2011-09-14	62.34	0.400001	2	5	3	0
2011-09-15	62.78	0.439999	2	5	3	0
2011-09-16	64.33	1.55	2	5	3	0
2011-09-17	64.33	0	2	5	3	0
2011-09-18	64.33	0	2	5	3	0
2011-09-19	63.81	-0.520001	2	5	3	0
2011-09-20	64.08	0.270001	2	5	3	0
2011-09-21	63.02	-1.06	2	5	3	0
2011-09-22	61.17	-1.85	2	5	3	0
2011-09-23	61.25	0.080002	2	5	3	0
2011-09-24	61.25	0	2	5	3	0
2011-09-25	61.25	0	2	5	3	0
2011-09-26	62.54	1.29	2	5	3	0
2011-09-27	63.26	0.719997	2	5	3	0
2011-09-28	62.73	-0.529998	2	5	3	0
2011-09-29	63.7	0.970001	2	5	3	0
2011-09-30	63.18	-0.520001	2	5	3	0
2011-10-01	63.18	0	2	5	3	0
2011-10-02	63.18	0	2	5	3	0
2011-10-03	62.84	-0.34	2	5	3	0
2011-10-04	63.37	0.529999	2	5	3	0
2011-10-05	63.34	-0.029999	2	5	3	0.0265152
2011-10-06	63.61	0.270001	2	5	3	0
2011-10-07	63.91	0.299999	2	5	3	0
2011-10-08	63.91	0	2	5	3	0
2011-10-09	63.91	0	2	5	3	0
2011-10-10	64.8	0.890003	2	5	3	0
2011-10-11	64.57	-0.230003	2	5	3	0
2011-10-12	64.89	0.319999	2	5	3	0
2011-10-13	64.65	-0.239997	2	5	3	0
2011-10-14	64.89	0.239997	2	5	3	0
2011-10-15	64.89	0	2	5	3	0
2011-10-16	64.89	0	2	5	3	0
2011-10-17	64.26	-0.629997	2	5	3	0
2011-10-18	64.92	0.659996	2	5	3	0
2011-10-19	64.75	-0.169998	2	5	3	0
2011-10-20	65.09	0.339996	2	5	3	0
2011-10-21	66.26	1.17001	2	5	3	0
2011-10-22	66.26	0	2	5	3	0
2011-10-23	66.26	0	2	5	3	0
2011-10-24	65.37	-0.889999	2	5	3	0
2011-10-25	64.51	-0.860001	2	5	3	0
2011-10-26	64.95	0.439995	2	5	3	0
2011-10-27	65.26	0.310005	2	5	3	-0.0151515
2011-10-28	64.73	-0.529999	2	5	3	0
2011-10-29	64.73	0	2	5	3	0
2011-10-30	64.73	0	2	5	3	0
2011-10-31	63.99	-0.740001	2	5	3	0
2011-11-01	62.71	-1.28	2	5	3	-0.0518519
2011-11-02	62.86	0.150002	2	5	3	0
2011-11-03	63.21	0.349998	2	5	3	0
2011-11-04	63.03	-0.18	2	5	3	0
2011-11-05	63.03	0	2	5	3	0
2011-11-06	63.03	0	2	5	3	0
2011-11-07	63.46	0.43	2	5	3	0
2011-11-08	64.21	0.75	2	5	3	0
2011-11-09	62.72	-1.49	2	5	3	0
2011-11-10	63.24	0.520001	2	5	3	0
2011-11-11	63.89	0.649997	2	5	3	0
2011-11-12	63.89	0	2	5	3	0
2011-11-13	63.89	0	2	5	3	0
2011-11-14	63.05	-0.84	2	5	3	0
2011-11-15	63.56	0.510002	2	5	3	0
2011-11-16	63.28	-0.280002	2	5	3	0
2011-11-17	62.94	-0.34	2	5	3	0
2011-11-18	63.24	0.300003	2	5	3	0
2011-11-19	63.24	0	2	5	3	0
2011-11-20	63.24	0	2	5	3	0
2011-11-21	61.66	-1.58	2	5	3	0
2011-11-22	61.69	0.029999	2	5	3	0
2011-11-23	61.06	-0.629998	2	5	3	0
2011-11-24	61.06	0	2	5	3	0
2011-11-25	61	-0.060001	2	5	3	0
2011-11-26	61	0	2	5	3	0
2011-11-27	61	0	2	5	3	0
2011-11-28	62.24	1.24	2	5	3	0
2011-11-29	62.53	0.289997	2	5	3	0
2011-11-30	64.57	2.04	2	5	3	0
2011-12-01	64.08	-0.489998	2	5	3	0
2011-12-02	64.66	0.580002	2	5	3	0
2011-12-03	64.66	0	2	5	3	0
2011-12-04	64.66	0	2	5	3	0
2011-12-05	64.84	0.179992	2	5	3	0
2011-12-06	64.84	0	2	5	3	0
2011-12-07	65.23	0.390007	2	5	3	0
2011-12-08	64.47	-0.760002	2	5	3	0
2011-12-09	64.97	0.5	2	5	4	0.5
2011-12-10	64.97	0	2	5	5	0.5
2011-12-11	64.97	0	2	5	5	0
2011-12-12	64.31	-0.660003	2	5	5	0
2011-12-13	64.73	0.420005	2	5	5	0
2011-12-14	64.45	-0.280006	2	5	5	0
2011-12-15	64.99	0.540001	2	5	4	-0.1
2011-12-16	65.14	0.150001	2	5	4	0
2011-12-17	65.14	0	2	5	4	0
2011-12-18	65.14	0	2	5	4	0
2011-12-19	64.95	-0.190002	2	5	4	0
2011-12-20	65.79	0.840004	2	5	4	0
2011-12-21	66	0.209999	2	5	4	0
2011-12-22	66.19	0.190002	2	5	4	0
2011-12-23	66.67	0.479996	2	5	4	0
2011-12-24	66.67	0	2	5	4	0
2011-12-25	66.67	0	2	5	4	0
2011-12-26	66.67	0	2	5	5	0.3
2011-12-27	66.79	0.120003	2	5	5	0
2011-12-28	66.54	-0.25	2	5	5	0
2011-12-29	66.97	0.43	2	5	4	-0.7
2011-12-30	66.71	-0.260002	2	5	4	0
2011-12-31	66.71	0	2	5	4	0
2012-01-01	66.71	0	2	5	5	2.67222
2012-01-02	66.71	0	2	6	5	0.3
2012-01-03	66.83	0.120003	2	6.33333	5	0.564286
2012-01-04	66.8	-0.029999	2	6.33333	6	0.85
2012-01-05	66.52	-0.280006	2	7	6	2.15714
2012-01-06	66.36	-0.159996	2	10	7	0.85
2012-01-07	66.36	0	2	10	7	0
2012-01-08	66.36	0	2	10	7	0
2012-01-09	66.64	0.279998	2	10	6	-0.291667
2012-01-10	66.33	-0.309997	2	10	7	0.25
2012-01-11	65.68	-0.650002	2	10	7	0
2012-01-12	65.81	0.129998	3	10	6	-0.0333333
2012-01-13	65.81	0	3	10	6	0
2012-01-14	65.81	0	3	10	6	0
2012-01-15	65.81	0	3	10	6	0
2012-01-16	65.81	0	3	10	6	0
2012-01-17	66.26	0.450004	3	10	6	0
2012-01-18	66.03	-0.230003	3	10	6	0.0681818
2012-01-19	66.08	0.050003	3	10	6	0
2012-01-20	66.23	0.150001	3	10.5	6	0.8
2012-01-21	66.23	0	3	10.5	6	0
2012-01-22	66.23	0	3	10.5	6	0
2012-01-23	65	-1.23	3	10.5	7	0.5
2012-01-24	64.5	-0.5	3	10.5	7	0
2012-01-25	64.98	0.480003	3	10.5	7	0
2012-01-26	64.8	-0.18	3	10.5	7	0
2012-01-27	64.3	-0.5	3	10.5	8	0.125
2012-01-28	64.3	0	3	10.5	8	0
2012-01-29	64.3	0	3	10.5	8	0
2012-01-30	63.21	-1.09	3	10.5	9	0.4
2012-01-31	63.04	-0.169998	3	10.5	9	0
2012-02-01	63.21	0.169998	3	10.5	9	0
2012-02-02	63.32	0.110001	3	10.5	9	0
2012-02-03	62.77	-0.55	3	10.5	9	0
2012-02-04	62.77	0	3	10.5	9	0
2012-02-05	62.77	0	3	10.5	9	0
2012-02-06	63.51	0.739998	3	10.5	10	0.4
2012-02-07	63.7	0.190003	3	10.5	10	0
2012-02-08	63.64	-0.060002	3	10.5	10	0
2012-02-09	64.04	0.400002	3	10.5	10	0
2012-02-10	63.88	-0.16	3	10.5	10	0
2012-02-11	63.88	0	3	10.5	10	0
2012-02-12	63.88	0	3	10.5	10	0
2012-02-13	64.23	0.350002	3	10.5	10	0
2012-02-14	64.48	0.25	3	10.5	10	0
2012-02-15	64.55	0.07	3	11.5	10	0.5
2012-02-16	65.2	0.649994	3	11.5	10	0
2012-02-17	64.91	-0.289993	3	11.5	10	0
2012-02-18	64.91	0	3	11.5	10	0
2012-02-19	64.91	0	3	11.5	10	0
2012-02-20	64.91	0	3	11.5	10	0
2012-02-21	64.42	-0.490006	3	11.5	10	0
2012-02-22	64.44	0.020004	3	11.5	10	0
2012-02-23	66.42	1.98	3	11.5	11	0.5
2012-02-24	66.71	0.290001	3	11.5	11	0
2012-02-25	66.71	0	3	11.5	11	0
2012-02-26	66.71	0	3	11.5	11	0
2012-02-27	66.7	-0.010002	3	11.5	11	0
2012-02-28	67.39	0.690002	3	11.5	12	0.1625
2012-02-29	67.62	0.230004	3	11.5	12	0
2012-03-01	66.66	-0.959999	3	11.5	12	0
2012-03-02	66.67	0.009994	3	11.5	12	0
2012-03-03	66.67	0	3	11.5	12	0
2012-03-04	66.67	0	3	11.5	12	0
2012-03-05	66.95	0.279999	3	11.5	12	0
2012-03-06	66.84	-0.110001	3	11.5	12	0
2012-03-07	66.58	-0.259994	3	11.5	12	0
2012-03-08	66.9	0.32	3	11.5	12	0
2012-03-09	66.93	0.029998	3	11.5	12	0
2012-03-10	66.93	0	3	11.5	12	0
2012-03-11	66.93	0	3	11.5	12	0
2012-03-12	67.71	0.779999	3	11.5	12	0
2012-03-13	67.9	0.190003	3	11.5	12	0
2012-03-14	67.85	-0.050004	3	11.5	11	-0.1
2012-03-15	67.68	-0.169998	3	11.5	11	0
2012-03-16	67.25	-0.43	3	11.5	11	0
2012-03-17	67.25	0	3	11.5	11	0
2012-03-18	67.25	0	3	11.5	11	0
2012-03-19	67.21	-0.040001	3	11.5	11	0.0333333
2012-03-20	67.21	0	3	11.5	11	0
2012-03-21	67.2	-0.010002	3	11.5	11	0
2012-03-22	67.52	0.32	3	11.5	11	0
2012-03-23	67.43	-0.089997	3	11.5	11	0
2012-03-24	67.43	0	3	11.5	11	0
2012-03-25	67.43	0	3	11.5	11	0
2012-03-26	67.46	0.029999	3	11.5	11	0
2012-03-27	67.15	-0.309997	3	11.5	11	0
2012-03-28	67.19	0.04	3	11.5	11	0
2012-03-29	67.01	-0.18	3	11.5	11	0
2012-03-30	67.21	0.199997	3	11.5	11	0
2012-03-31	67.21	0	3	11.5	11	0
2012-04-01	67.21	0	3	11.5	11	0
2012-04-02	67.56	0.349999	3	11.5	11	0
2012-04-03	67.09	-0.470002	3	11.5	11	0
2012-04-04	67.26	0.170006	3	11.5	11	0
2012-04-05	67.31	0.049996	3	11.5	11	0
2012-04-06	67.31	0	3	11.5	11	0
2012-04-07	67.31	0	3	11.5	11	0
2012-04-08	67.31	0	3	11.5	11	0
2012-04-09	66.81	-0.5	3	11.5	11	0
2012-04-10	66.35	-0.46	3	11.5	11	0
2012-04-11	66.44	0.090004	3	11.5	11	0
2012-04-12	66.09	-0.350006	3	11.5	11	0
2012-04-13	65.81	-0.279998	3	11.5	11	0
2012-04-14	65.81	0	3	11.5	11	0
2012-04-15	65.81	0	3	11.5	11	0
2012-04-16	66.78	0.970001	3	11.5	11	0
2012-04-17	67.02	0.239998	3	11.5	11	0
2012-04-18	66.75	-0.269997	3	11.5	11	0
2012-04-19	66.57	-0.18	3	11.5	11	0
2012-04-20	67.51	0.940002	3	11.5	11	0
2012-04-21	67.51	0	3	11.5	12	0.15
2012-04-22	67.51	0	3	11.5	12	0
2012-04-23	66.65	-0.86	3	11.5	12	0
2012-04-24	67	0.349998	3	11.5	12	0
2012-04-25	66.89	-0.110001	3	11.5	12	-0.025
2012-04-26	66.87	-0.019996	3	11.5	12	0
2012-04-27	64.44	-2.43	3	11.5	12	0
2012-04-28	64.44	0	3	11.5	12	0
2012-04-29	64.44	0	3	11.5	12	0
2012-04-30	63.64	-0.800003	3	11.5	12	0
2012-05-01	63.57	-0.069999	3	11.5	12	0
2012-05-02	63.98	0.41	3	11.5	12	0
2012-05-03	64.51	0.530002	3	11.5	12	0
2012-05-04	64.28	-0.230003	3	11.5	12	0
2012-05-05	64.28	0	3	11.5	12	0
2012-05-06	64.28	0	3	11.5	12	0
2012-05-07	64.25	-0.029999	3	11.5	12	0
2012-05-08	64.16	-0.089996	3	11.5	12	0
2012-05-09	63.67	-0.490006	3	11.5	12	0
2012-05-10	64.14	0.470001	3	11.5	11	-0.155556
2012-05-11	63.68	-0.459999	3	11.5	11	0
2012-05-12	63.68	0	3	11.5	11	0
2012-05-13	63.68	0	3	11.5	11	0
2012-05-14	63.58	-0.099998	3	11.5	11	0
2012-05-15	63.72	0.139999	3	11.5	11	0
2012-05-16	64.29	0.57	3	11.5	11	0
2012-05-17	63.96	-0.330002	3	11.5	11	0
2012-05-18	63.52	-0.439999	3	11.5	11	0
2012-05-19	63.52	0	3	11.5	11	0
2012-05-20	63.52	0	3	11.5	11	0
2012-05-21	63.39	-0.130001	3	11.5	11	0
2012-05-22	63.15	-0.239997	3	11.5	11	0
2012-05-23	62.39	-0.760003	3	11.5	11	0
2012-05-24	62.57	0.180001	3	11.5	11	0
2012-05-25	62.49	-0.079998	3	11.5	11	0
2012-05-26	62.49	0	3	11.5	11	0
2012-05-27	62.49	0	3	11.5	11	0
2012-05-28	62.49	0	3	11.5	11	0
2012-05-29	62.95	0.459999	3	11.5	11	0
2012-05-30	62.32	-0.630001	3	11.5	11	0
2012-05-31	62.29	-0.029999	3	11.5	11	0
2012-06-01	61.55	-0.740002	3	11.5	11	0
2012-06-02	61.55	0	3	11.5	11	0
2012-06-03	61.55	0	3	11.5	11	0
2012-06-04	61.4	-0.149997	3	11.5	11	0
2012-06-05	61.17	-0.230004	3	11.5	11	0
2012-06-06	61.8	0.630001	3	11.5	11	0
2012-06-07	62.76	0.959999	3	11.5	11	0
2012-06-08	62.75	-0.009998	3	11.5	11	-0.025
2012-06-09	62.75	0	3	11.5	11	0
2012-06-10	62.75	0	3	11.5	11	0
2012-06-11	62.54	-0.209999	3	11.5	11	0
2012-06-12	62.76	0.219997	3	11.5	11	0
2012-06-13	62.57	-0.189998	3	11.5	11	0
2012-06-14	63.18	0.61	3	11.5	11	0
2012-06-15	62.88	-0.299999	3	11.5	11	0
2012-06-16	62.88	0	3	11.5	11	0
2012-06-17	62.88	0	3	11.5	11	0
2012-06-18	62.29	-0.59	3	11.5	11	0
2012-06-19	62.21	-0.080002	3	11.5	11	0
2012-06-20	60.39	-1.82	3	11.5	11	0
2012-06-21	59.75	-0.639999	3	11.5	11	0
2012-06-22	59.83	0.080002	3	11.5	11	0
2012-06-23	59.83	0	3	11.5	11	0
2012-06-24	59.83	0	3	11.5	11	0
2012-06-25	59.31	-0.520001	3	11.5	11	0
2012-06-26	59.27	-0.040001	3	11.5	11	0
2012-06-27	59.98	0.71	3	11.5	11	0
2012-06-28	60.29	0.310001	3	11.5	11	0
2012-06-29	61.25	0.959999	3	11.5	11	0
2012-06-30	61.25	0	3	11.5	11	0
2012-07-01	61.25	0	3	11.5	11	0
2012-07-02	61.19	-0.060001	3	11.5	11	0
2012-07-03	61.36	0.170002	3	11.5	11	0
2012-07-04	61.36	0	3	11.5	11	0
2012-07-05	61.35	-0.010003	3	11.5	11	0
2012-07-06	61.28	-0.069999	3	11.5	11	0
2012-07-07	61.28	0	3	11.5	11	0
2012-07-08	61.28	0	3	11.5	11	0
2012-07-09	61.55	0.27	3	11.5	11	0
2012-07-10	61.73	0.180001	3	11.5	11	0
2012-07-11	61.4	-0.329998	3	11.5	11	0
2012-07-12	63.7	2.3	3	13.5	12	0.7
2012-07-13	65.09	1.38999	3	13.5	12	0
2012-07-14	65.09	0	3	13.5	13	0.25
2012-07-15	65.09	0	3	13.5	13	0
2012-07-16	64.81	-0.279998	3	13.5	13	0
2012-07-17	65.35	0.54	3	13.5	13	0
2012-07-18	64.82	-0.529998	3	13.5	13	0
2012-07-19	64.92	0.099998	3	13.5	13	0
2012-07-20	64.73	-0.189995	3	13.5	13	0
2012-07-21	64.73	0	3	13.5	13	0
2012-07-22	64.73	0	3	13.5	13	0
2012-07-23	64.39	-0.340004	3	13.5	13	0
2012-07-24	64.02	-0.370002	3	13.5	13	0
2012-07-25	64.02	0	3	13.5	13	0
2012-07-26	64.56	0.540001	3	13.5	13	0
2012-07-27	65.09	0.529998	3	13.5	14	0.7
2012-07-28	65.09	0	3	13.5	14	0
2012-07-29	65.09	0	3	13.5	14	0
2012-07-30	65.1	0.010002	3	13.5	14	0
2012-07-31	64.54	-0.559997	3	13.5	14	0
2012-08-01	64.01	-0.529999	3	13.5	14	0
2012-08-02	63.51	-0.500004	3	13.5	14	0
2012-08-03	65.5	1.99	3	14	14	0.5
2012-08-04	65.5	0	3	14	14	0
2012-08-05	65.5	0	3	14	14	0
2012-08-06	65.81	0.309998	3	14	14	0
2012-08-07	66.22	0.410003	3	14	14	0
2012-08-08	66.72	0.5	3	14	14	0
2012-08-09	66.73	0.010002	3	14	14	0
2012-08-10	66.77	0.039994	3	14	14	0
2012-08-11	66.77	0	3	14	14	0
2012-08-12	66.77	0	3	14	14	0
2012-08-13	66.48	-0.289994	3	14	14	0
2012-08-14	66.73	0.25	3	14	14	0
2012-08-15	66.64	-0.090004	3	14	14	0
2012-08-16	67	0.360001	3	14	14	0
2012-08-17	67	0	3	14	14	0
2012-08-18	67	0	3	14	14	0
2012-08-19	67	0	3	14	14	0
2012-08-20	66.75	-0.25	3	14	14	0
2012-08-21	66.77	0.019997	3	14	14	0
2012-08-22	66.85	0.080001	3	14	14	0
2012-08-23	66.68	-0.169998	3	14	14	0
2012-08-24	67.02	0.339997	3	14	14	0
2012-08-25	67.02	0	3	14	14	0
2012-08-26	67.02	0	3	14	14	0
2012-08-27	67.11	0.090004	3	14	14	0
2012-08-28	66.99	-0.120003	3	14	14	0
2012-08-29	66.87	-0.119995	3	14	14	0
2012-08-30	66.88	0.009994	3	14	14	0
2012-08-31	67.19	0.310005	3	14	14	0
2012-09-01	67.19	0	3	14	14	0
2012-09-02	67.19	0	3	14	14	0
2012-09-03	67.19	0	3	14	14	0
2012-09-04	67.4	0.21	3	14	14	0
2012-09-05	67.29	-0.110001	3	14	14	0
2012-09-06	68.24	0.949997	3	14	14	0
2012-09-07	68.52	0.279999	3	14	14	0
2012-09-08	68.52	0	3	14	14	0
2012-09-09	68.52	0	3	14	14	0
2012-09-10	68.51	-0.009995	3	14	14	0
2012-09-11	68.26	-0.25	3	14	14	0
2012-09-12	68.1	-0.160004	3	14	14	0
2012-09-13	68.91	0.810006	3	14	14	0
2012-09-14	69.16	0.25	3	14	14	0
2012-09-15	69.16	0	3	14	14	0
2012-09-16	69.16	0	3	14	14	0
2012-09-17	69.25	0.089996	3	14	14	0
2012-09-18	69.22	-0.029999	3	14	14	0
2012-09-19	69.26	0.040001	3	14	14	0
2012-09-20	69.56	0.299996	3	14	14	0
2012-09-21	69.42	-0.14	3	14	14	0
2012-09-22	69.42	0	3	14	14	0
2012-09-23	69.42	0	3	14	14	0
2012-09-24	69.76	0.340004	3	14	14	0
2012-09-25	69.59	-0.170006	3	14	14	0
2012-09-26	69.3	-0.289993	3	14	14	0
2012-09-27	69.3	0	3	14	14	0
2012-09-28	69.36	0.059998	3	14	14	0
2012-09-29	69.36	0	3	14	14	0
2012-09-30	69.36	0	3	14	14	0
2012-10-01	69.45	0.089996	3	14	15	0.212121
2012-10-02	68.79	-0.659996	3	14	15	0
2012-10-03	69.17	0.379997	3	14	15	0
2012-10-04	69.38	0.209999	3	14	15	0
2012-10-05	69.63	0.25	3	14	15	0
2012-10-06	69.63	0	3	14	15	0
2012-10-07	69.63	0	3	14	15	0
2012-10-08	69.1	-0.529999	3	14	15	0
2012-10-09	68.7	-0.400001	3	15	15	0.5
2012-10-10	68.14	-0.559998	3	15	15	0
2012-10-11	68	-0.139999	3	15	15	0
2012-10-12	67.94	-0.059998	3	15	15	0
2012-10-13	67.94	0	3	15	15	0
2012-10-14	67.94	0	3	15	15	0
2012-10-15	68.71	0.769997	3	15	15	0
2012-10-16	69	0.290001	3	15	15	0
2012-10-17	69.47	0.470001	3	15	15	0
2012-10-18	69.47	0	3	15	15	0
2012-10-19	68.57	-0.900001	3	15	15	0
2012-10-20	68.57	0	3	15	15	0
2012-10-21	68.57	0	3	15	15	0
2012-10-22	68.5	-0.07	3	15	15	0
2012-10-23	67.44	-1.06	3	15	15	0
2012-10-24	68.08	0.64	3	15	15	0
2012-10-25	70.07	1.99	3	15.3333	15	0.789583
2012-10-26	69.44	-0.629998	3	15.3333	15	0
2012-10-27	69.44	0	3	15.3333	15	0
2012-10-28	69.44	0	3	15.3333	15	0
2012-10-29	69.44	0	3	15.3333	15	0
2012-10-30	69.44	0	3	15.3333	15	0
2012-10-31	69.24	-0.200004	3	15.3333	15	0
2012-11-01	69.25	0.010002	3	15.3333	15	0
2012-11-02	69.19	-0.059998	3	15.3333	15	0
2012-11-03	69.19	0	3	15.3333	15	0
2012-11-04	69.19	0	3	15.3333	15	0
2012-11-05	68.67	-0.520004	3	15.3333	15	0
2012-11-06	68.93	0.260002	3	15.3333	15	0
2012-11-07	68.06	-0.870002	3	15.3333	15	0
2012-11-08	66.91	-1.14999	3	15.3333	15	0
2012-11-09	67.01	0.099998	3	15.3333	15	0
2012-11-10	67.01	0	3	15.3333	15	0
2012-11-11	67.01	0	3	15.3333	15	0
2012-11-12	67.08	0.07	3	15.3333	15	0
2012-11-13	66.85	-0.230004	3	15.3333	15	0
2012-11-14	66.53	-0.319999	3	15.3333	15	-0.1
2012-11-15	66.32	-0.209999	3	15.3333	14	-0.166667
2012-11-16	66.82	0.5	3	15.3333	15	0.5
2012-11-17	66.82	0	3	15.3333	15	0
2012-11-18	66.82	0	3	15.3333	15	0
2012-11-19	67.92	1.1	3	15.3333	15	0
2012-11-20	68.3	0.380005	3	15.3333	15	0
2012-11-21	68.47	0.169998	3	15.3333	15	0
2012-11-22	68.47	0	3	15.3333	15	0
2012-11-23	69.59	1.12	3	15.3333	15	0
2012-11-24	69.59	0	3	15.3333	15	0
2012-11-25	69.59	0	3	15.3333	15	0
2012-11-26	69.48	-0.109993	3	15.3333	15	0
2012-11-27	68.99	-0.490005	3	15.3333	15	0
2012-11-28	69.44	0.450004	3	15.3333	15	0
2012-11-29	69.5	0.059998	3	15.3333	15	0
2012-11-30	69.83	0.330002	3	15.3333	15	0
2012-12-01	69.83	0	3	15.3333	15	0
2012-12-02	69.83	0	3	15.3333	15	0
2012-12-03	69.58	-0.25	3	15.3333	15	0
2012-12-04	69.31	-0.270004	3	15.3333	15	0
2012-12-05	69.41	0.100006	3	15.3333	15	0
2012-12-06	69.95	0.539993	3	15.3333	15	0
2012-12-07	70.29	0.340004	3	15.3333	15	0
2012-12-08	70.29	0	3	15.3333	15	0
2012-12-09	70.29	0	3	15.3333	15	0
2012-12-10	70.22	-0.07	3	15.3333	15	0
2012-12-11	70.66	0.440003	3	15.3333	15	0
2012-12-12	70.76	0.099998	3	15.3333	15	0
2012-12-13	70.13	-0.630005	3	15.3333	14	-0.15
2012-12-14	69.93	-0.199997	3	15.3333	15	0.133333
2012-12-15	69.93	0	3	15.3333	15	0
2012-12-16	69.93	0	3	15.3333	15	0
2012-12-17	69.93	0	3	15.3333	15	0
2012-12-18	69.97	0.040001	3	15.3333	15	0
2012-12-19	69.34	-0.630005	3	15.3333	16	0.15
2012-12-20	69.82	0.480004	3	15.3333	17	0.136364
2012-12-21	68.72	-1.1	3	15.3333	17	0
2012-12-22	68.72	0	3	15.3333	17	0
2012-12-23	68.72	0	3	15.3333	17	0
2012-12-24	68.52	-0.200004	3	15.3333	17	0
2012-12-25	68.52	0	3	15.3333	17	0
2012-12-26	68	-0.519997	3	15.3333	17	0
2012-12-27	67.97	-0.029999	3	15.3333	17	0
2012-12-28	67.15	-0.819999	3	15.3333	17	0
2012-12-29	67.15	0	3	15.3333	17	0
2012-12-30	67.15	0	3	15.3333	17	0
2012-12-31	67.89	0.739997	3	15.3333	18	0.8875
2013-01-01	67.89	0	3	15.3333	18	0
2013-01-02	69.39	1.5	3.16667	15.5	18	-0.433333
2013-01-03	68.95	-0.440002	3.16667	16	18	1.05
2013-01-04	69.09	0.139999	3.16667	16	18	0
2013-01-05	69.09	0	3.16667	16	18	0
2013-01-06	69.09	0	3.16667	16	18	0
2013-01-07	68.62	-0.469993	3.16667	16	18	0.05
2013-01-08	68.51	-0.110001	3.41667	16	18	-0.166667
2013-01-09	68.88	0.369995	3.91667	17	18	0.319048
2013-01-10	69.27	0.39	3.91667	17	18	0
2013-01-11	69.22	-0.049996	3.91667	17	17	-0.214286
2013-01-12	69.22	0	3.91667	17	17	0
2013-01-13	69.22	0	3.91667	17	17	0
2013-01-14	69.63	0.409996	3.91667	17	17	0
2013-01-15	69.88	0.25	3.91667	17	17	0
2013-01-16	69.34	-0.540001	3.91667	17	17	0
2013-01-17	69.67	0.330002	3.91667	17	17	0
2013-01-18	69.94	0.270004	3.91667	17	18	0.333333
2013-01-19	69.94	0	3.91667	17	18	0
2013-01-20	69.94	0	3.91667	17	18	0
2013-01-21	69.94	0	3.91667	17	18	0
2013-01-22	69.95	0.009995	3.91667	17	18	0
2013-01-23	70.69	0.740005	3.91667	17	18	0
2013-01-24	70.42	-0.270004	3.91667	17	18	0
2013-01-25	73.25	2.83	3.91667	20.5	19	2.325
2013-01-26	73.25	0	3.91667	20.5	19	0
2013-01-27	73.25	0	3.91667	20.5	19	0
2013-01-28	73.77	0.519997	3.91667	20.5	19	0
2013-01-29	75	1.23	3.91667	20.5	19	0
2013-01-30	75.08	0.080002	3.91667	20.5	19	0
2013-01-31	75.16	0.080002	3.91667	20.5	19	0
2013-02-01	75.92	0.759994	3.91667	20.5	18	-0.6
2013-02-02	75.92	0	3.91667	20.5	18	0
2013-02-03	75.92	0	3.91667	20.5	18	0
2013-02-04	75.25	-0.669998	3.91667	20.5	19	0.378788
2013-02-05	75.7	0.449997	3.91667	20.5	19	0
2013-02-06	76.15	0.450005	3.91667	20.5	19	0
2013-02-07	76.15	0	3.91667	20.5	19	0
2013-02-08	75.75	-0.400002	3.91667	20.5	20	0.214286
2013-02-09	75.75	0	3.91667	20.5	20	0
2013-02-10	75.75	0	3.91667	20.5	19	-0.125
2013-02-11	75.81	0.059998	3.91667	20.5	19	0
2013-02-12	75.98	0.170005	3.91667	20.5	19	0
2013-02-13	76.56	0.579995	3.91667	20.5	20	0.2
2013-02-14	76.78	0.220001	3.91667	20.5	20	0
2013-02-15	76.54	-0.239998	3.91667	20.5	20	0
2013-02-16	76.54	0	3.91667	20.5	20	0
2013-02-17	76.54	0	3.91667	20.5	20	0
2013-02-18	76.54	0	3.91667	20.5	20	0
2013-02-19	77.38	0.839996	3.91667	20.5	20	0
2013-02-20	77.08	-0.299995	3.91667	20.5	20	0
2013-02-21	77.04	-0.040001	3.91667	20.5	20	0
2013-02-22	76.99	-0.050003	3.91667	20.5	20	0
2013-02-23	76.99	0	3.91667	20.5	20	0
2013-02-24	76.99	0	3.91667	20.5	20	0
2013-02-25	75.92	-1.07	3.91667	20.5	20	0
2013-02-26	76.08	0.160004	3.91667	20.5	20	0
2013-02-27	76.75	0.669998	3.91667	20.5	20	0
2013-02-28	76.18	-0.57	3.91667	20.5	20	0
2013-03-01	76.49	0.309998	3.91667	20.5	20	0
2013-03-02	76.49	0	3.91667	20.5	20	0
2013-03-03	76.49	0	3.91667	20.5	20	0
2013-03-04	76.68	0.190002	3.91667	20.5	20	0
2013-03-05	77.05	0.370003	3.91667	20.5	20	0
2013-03-06	77.2	0.149994	3.91667	20.5	20	0
2013-03-07	76.9	-0.299995	3.91667	20.5	20	0
2013-03-08	77.18	0.279998	3.91667	20.5	20	0
2013-03-09	77.18	0	3.91667	20.5	20	0
2013-03-10	77.18	0	3.91667	20.5	20	0
2013-03-11	77.35	0.169998	3.91667	20.5	20	0
2013-03-12	77.17	-0.18	3.91667	20.5	20	0
2013-03-13	76.8	-0.369995	3.91667	20.5	20	0
2013-03-14	77.39	0.589996	3.91667	20.5	20	0
2013-03-15	76.34	-1.05	3.91667	20.5	20	0
2013-03-16	76.34	0	3.91667	20.5	20	0
2013-03-17	76.34	0	3.91667	20.5	20	0
2013-03-18	76.16	-0.179992	3.91667	20.5	20	0
2013-03-19	77.11	0.949997	3.91667	20.5	20	0
2013-03-20	77.58	0.470001	3.91667	20.5	20	0
2013-03-21	77.21	-0.370003	3.91667	20.5	20	0
2013-03-22	77.27	0.059998	3.91667	20.5	20	0
2013-03-23	77.27	0	3.91667	20.5	20	0
2013-03-24	77.27	0	3.91667	20.5	20	0
2013-03-25	76.68	-0.589997	3.91667	20.5	20	0
2013-03-26	77.4	0.720002	3.91667	20.5	20	0
2013-03-27	77.06	-0.340004	3.91667	20.5	20	0
2013-03-28	77.06	0	3.91667	20.5	20	0
2013-03-29	77.06	0	3.91667	20.5	20	0
2013-03-30	77.06	0	3.91667	20.5	21	0.375
2013-03-31	77.06	0	3.91667	20.5	21	0
2013-04-01	77.7	0.639999	3.91667	22.5	22	1.25
2013-04-02	78.96	1.26	3.91667	22.5	23	0.3
2013-04-03	78.12	-0.839996	3.91667	22.5	23	0
2013-04-04	78.54	0.419998	3.91667	22.5	23	0
2013-04-05	78.23	-0.309998	3.91667	22.5	23	0
2013-04-06	78.23	0	3.91667	22.5	23	0
2013-04-07	78.23	0	3.91667	22.5	23	0.1
2013-04-08	78.79	0.559998	3.91667	22.5	23	-0.05
2013-04-09	78.26	-0.529999	3.91667	22.5	23	0
2013-04-10	79.24	0.979996	3.91667	22.5	23	0
2013-04-11	79.67	0.43	3.91667	22.5	23	0
2013-04-12	80.08	0.410004	3.91667	22.5	23	0
2013-04-13	80.08	0	3.91667	22.5	23	0
2013-04-14	80.08	0	3.91667	22.5	23	0
2013-04-15	79.65	-0.43	3.91667	22.5	23	0
2013-04-16	80.1	0.449996	3.91667	22.5	23	0
2013-04-17	79.06	-1.04	3.91667	22.5	23	0
2013-04-18	79.87	0.810005	3.91667	22.5	23	0
2013-04-19	81.43	1.56	3.91667	22.5	22	-0.125
2013-04-20	81.43	0	3.91667	22.5	22	0
2013-04-21	81.43	0	3.91667	22.5	22	0
2013-04-22	81.4	-0.029998	3.91667	22.5	22	0
2013-04-23	82.54	1.14	3.91667	23.5	22	0.148182
2013-04-24	77.12	-5.42	4.41667	25.5	23	0.721705
2013-04-25	76.58	-0.540001	4.41667	25.5	23	0
2013-04-26	77.1	0.519996	4.41667	25.5	23	0
2013-04-27	77.1	0	4.41667	25.5	23	0
2013-04-28	77.1	0	4.41667	25.5	23	0
2013-04-29	77.68	0.580002	4.41667	25.5	23	0
2013-04-30	76.77	-0.910003	4.41667	26.5	23	0.25
2013-05-01	76.99	0.220001	4.41667	26.5	23	0
2013-05-02	77.76	0.770004	4.41667	26.5	23	0
2013-05-03	78.19	0.43	4.41667	26.5	23	0
2013-05-04	78.19	0	4.41667	26.5	23	0
2013-05-05	78.19	0	4.41667	26.5	23	0
2013-05-06	77.75	-0.440002	4.41667	26.5	23	0
2013-05-07	77.94	0.190002	4.41667	26.5	23	0
2013-05-08	78.44	0.5	4.41667	26.5	23	0
2013-05-09	78.21	-0.230003	4.41667	26.5	23	0
2013-05-10	78.76	0.550003	4.41667	26.5	23	0
2013-05-11	78.76	0	4.41667	26.5	23	0
2013-05-12	78.76	0	4.41667	26.5	23	0
2013-05-13	78.59	-0.170006	4.41667	26.5	24	0.214286
2013-05-14	79.47	0.880005	4.41667	26.5	25	0.136364
2013-05-15	80.68	1.21	4.41667	26.5	25	0
2013-05-16	80.2	-0.480003	4.41667	26.5	25	0
2013-05-17	80.02	-0.18	4.41667	26.5	25	0
2013-05-18	80.02	0	4.41667	26.5	25	0
2013-05-19	80.02	0	4.41667	26.5	25	0
2013-05-20	79.09	-0.930001	4.41667	26.5	25	0
2013-05-21	78.8	-0.289993	4.41667	26.5	25	0
2013-05-22	78.82	0.019997	4.41667	26.5	25	0
2013-05-23	78.7	-0.120003	5.41667	27.5	24	-0.0555556
2013-05-24	81.88	3.18	5.41667	28.5	24	0.378093
2013-05-25	81.88	0	5.41667	28.5	24	0
2013-05-26	81.88	0	5.41667	28.5	24	0
2013-05-27	81.88	0	5.41667	28.5	24	0
2013-05-28	80.86	-1.02	5.41667	28.5	24	0
2013-05-29	78.9	-1.96	5.41667	28.5	24	0
2013-05-30	79.09	0.189994	5.41667	28.5	24	0
2013-05-31	76.76	-2.32999	5.41667	28.5	24	0
2013-06-01	76.76	0	5.41667	28.5	24	0
2013-06-02	76.76	0	5.41667	28.5	24	0
2013-06-03	77.66	0.900002	5.41667	28.5	24	0
2013-06-04	77.37	-0.290001	5.41667	28.5	24	0
2013-06-05	76.66	-0.709999	5.41667	28.5	24	0
2013-06-06	76.82	0.159996	5.41667	28.5	24	0
2013-06-07	77.75	0.93	5.41667	28.5	24	0
2013-06-08	77.75	0	5.41667	28.5	24	0
2013-06-09	77.75	0	5.41667	28.5	24	0
2013-06-10	78.07	0.32	5.41667	28.5	24	0
2013-06-11	78.12	0.050003	5.41667	28.5	24	0
2013-06-12	77.6	-0.520005	5.41667	28.5	24	0.0681818
2013-06-13	78.43	0.830002	5.41667	28.5	24	0
2013-06-14	78.03	-0.400001	5.41667	28.5	24	0
2013-06-15	78.03	0	5.41667	28.5	24	0
2013-06-16	78.03	0	5.41667	28.5	24	0
2013-06-17	78.96	0.93	5.41667	28.5	24	0
2013-06-18	79.04	0.080002	5.41667	28.5	25	0.168182
2013-06-19	77.61	-1.43	5.41667	28.5	25	0
2013-06-20	75.25	-2.36	5.41667	28.5	25	0
2013-06-21	77.43	2.18	5.41667	28.5	25	0
2013-06-22	77.43	0	5.41667	28.5	25	0
2013-06-23	77.43	0	5.41667	28.5	25	0
2013-06-24	76.58	-0.849998	5.41667	28.5	25	0
2013-06-25	76.69	0.11	5.41667	28.5	25	0
2013-06-26	77.4	0.71	5.41667	28.5	25	0
2013-06-27	77.67	0.269996	5.41667	28.5	25	0
2013-06-28	76.99	-0.68	5.41667	28.5	25	0
2013-06-29	76.99	0	5.41667	28.5	25	0
2013-06-30	76.99	0	5.41667	28.5	25	0
2013-07-01	78.02	1.03	5.41667	28.5	25	0
2013-07-02	78.44	0.420005	5.41667	28.5	25	0
2013-07-03	78.57	0.129998	5.41667	28.5	25	0
2013-07-04	78.57	0	5.41667	28.5	25	0
2013-07-05	78.34	-0.230004	5.41667	28.5	25	0
2013-07-06	78.34	0	5.41667	28.5	25	0
2013-07-07	78.34	0	5.41667	28.5	25	0
2013-07-08	78.76	0.420006	5.41667	28.5	26	0.5
2013-07-09	79.57	0.809998	5.41667	28.5	26	0
2013-07-10	79.8	0.230003	5.41667	28.5	26	0
2013-07-11	80.77	0.969994	5.41667	28.5	26	0
2013-07-12	81.55	0.780006	5.41667	28.5	26	0
2013-07-13	81.55	0	5.41667	28.5	26	0
2013-07-14	81.55	0	5.41667	28.5	26	0
2013-07-15	81.51	-0.040001	5.41667	28.5	26	0
2013-07-16	80.97	-0.540001	5.41667	28.5	26	0
2013-07-17	80.09	-0.880005	5.41667	28.5	26	0
2013-07-18	80.3	0.210007	5.41667	28.5	26	0
2013-07-19	81.37	1.07	5.41667	28.5	26	0
2013-07-20	81.37	0	5.41667	28.5	26	0
2013-07-21	81.37	0	5.41667	28.5	26	0
2013-07-22	81.22	-0.150002	5.41667	28.5	26	0
2013-07-23	80.95	-0.270004	5.41667	28.5	26	0
2013-07-24	80.27	-0.68	5.41667	28.5	26	0
2013-07-25	80.41	0.140007	5.41667	28.5	26	0
2013-07-26	80.39	-0.020005	5.41667	28.5	26	0
2013-07-27	80.39	0	5.41667	28.5	26	0
2013-07-28	80.39	0	5.41667	28.5	26	0
2013-07-29	80.09	-0.300003	5.41667	28.5	26	0
2013-07-30	80.44	0.350006	5.41667	28.5	26	0
2013-07-31	80.3	-0.139999	5.41667	28.5	26	0
2013-08-01	81.64	1.34	5.41667	28.5	26	0
2013-08-02	81.29	-0.349998	5.41667	28.5	25	-0.155556
2013-08-03	81.29	0	5.41667	28.5	25	0
2013-08-04	81.29	0	5.41667	28.5	24	-0.4
2013-08-05	81.4	0.110001	5.41667	28.5	24	0
2013-08-06	81.74	0.339996	5.41667	28.5	24	0
2013-08-07	81.96	0.220001	5.41667	28.5	24	0
2013-08-08	82.17	0.209999	5.41667	28.5	24	0
2013-08-09	81.64	-0.529999	5.41667	28.5	24	0
2013-08-10	81.64	0	5.41667	28.5	24	0
2013-08-11	81.64	0	5.41667	28.5	24	0
2013-08-12	81.62	-0.019996	5.41667	28.5	24	0
2013-08-13	81.66	0.040001	5.41667	28.5	24	0
2013-08-14	81.25	-0.410004	5.41667	28.5	24	0
2013-08-15	80.48	-0.769997	5.41667	28.5	24	0
2013-08-16	79.9	-0.580001	5.41667	28.5	25	0.5
2013-08-17	79.9	0	5.41667	28.5	25	0
2013-08-18	79.9	0	5.41667	28.5	25	0
2013-08-19	79.59	-0.310006	5.41667	28.5	25	0
2013-08-20	79.53	-0.059997	5.41667	28.5	25	0
2013-08-21	79.38	-0.150002	5.41667	28.5	25	0
2013-08-22	79.77	0.39	5.41667	28.5	25	0
2013-08-23	80.01	0.240005	5.41667	28.5	25	0
2013-08-24	80.01	0	5.41667	28.5	25	0
2013-08-25	80.01	0	5.41667	28.5	25	0
2013-08-26	78.54	-1.47	5.41667	28.5	25	0
2013-08-27	77.97	-0.57	5.41667	28.5	25	0
2013-08-28	76.85	-1.12	5.41667	28.5	25	0
2013-08-29	77.31	0.46	5.41667	28.5	25	0
2013-08-30	77.89	0.580001	5.41667	28.5	25	0
2013-08-31	77.89	0	5.41667	28.5	25	0
2013-09-01	77.89	0	5.41667	28.5	25	0
2013-09-02	77.89	0	5.41667	28.5	25	0
2013-09-03	77.75	-0.139999	5.41667	28.5	25	0
2013-09-04	77.49	-0.260002	5.41667	28.5	25	0
2013-09-05	77.14	-0.349999	5.41667	28.5	25	0.0555556
2013-09-06	77.15	0.010003	5.41667	28.5	25	0
2013-09-07	77.15	0	5.41667	28.5	25	0
2013-09-08	77.15	0	5.41667	28.5	25	0
2013-09-09	78.16	1.01	5.41667	28.5	25	0
2013-09-10	77.95	-0.210007	5.41667	28.5	25	0
2013-09-11	78.27	0.32	5.41667	28.5	25	0
2013-09-12	78.26	-0.009995	5.41667	28.5	25	0
2013-09-13	79.05	0.790001	5.41667	28.5	25	0
2013-09-14	79.05	0	5.41667	28.5	25	0
2013-09-15	79.05	0	5.41667	28.5	25	0
2013-09-16	80.16	1.11	5.41667	28.5	25	0
2013-09-17	79.83	-0.330002	5.41667	28.5	25	0
2013-09-18	80.3	0.470001	5.41667	28.5	25	0
2013-09-19	80.12	-0.18	5.41667	28.5	25	0
2013-09-20	79.39	-0.730004	5.41667	28.5	25	0
2013-09-21	79.39	0	5.41667	28.5	25	0
2013-09-22	79.39	0	5.41667	28.5	25	0
2013-09-23	79.28	-0.11	5.41667	28.5	25	0
2013-09-24	78.62	-0.659996	5.41667	28.5	25	0
2013-09-25	77.72	-0.900002	5.41667	28.5	25	0
2013-09-26	78.05	0.330002	5.41667	28.5	25	0
2013-09-27	77.21	-0.840004	5.41667	28.5	25	0
2013-09-28	77.21	0	5.41667	28.5	25	0
2013-09-29	77.21	0	5.41667	28.5	25	0
2013-09-30	75.59	-1.62	5.41667	28.5	25	0
2013-10-01	76.16	0.570008	5.41667	28.5	25	0
2013-10-02	75.93	-0.230004	5.41667	28.5	25	0
2013-10-03	75.84	-0.090004	5.41667	28.5	25	0
2013-10-04	76.02	0.180001	5.41667	28.5	25	0
2013-10-05	76.02	0	5.41667	28.5	25	0
2013-10-06	76.02	0	5.41667	28.5	25	0
2013-10-07	75.65	-0.369995	5.41667	28.5	25	0
2013-10-08	76.33	0.68	5.41667	28.5	25	0
2013-10-09	76.95	0.619995	5.41667	28.5	25	0
2013-10-10	77.89	0.940002	5.41667	28.5	25	0
2013-10-11	78.48	0.590004	5.41667	28.5	25	0
2013-10-12	78.48	0	5.41667	28.5	25	0
2013-10-13	78.48	0	5.41667	28.5	25	0
2013-10-14	78.74	0.259995	5.41667	28.5	25	0
2013-10-15	77.6	-1.14	5.41667	28.5	25	0
2013-10-16	78.34	0.739998	5.41667	28.5	25	0
2013-10-17	79.42	1.08	5.41667	28.5	25	0
2013-10-18	79.41	-0.009994	5.41667	28.5	25	0
2013-10-19	79.41	0	5.41667	28.5	25	0
2013-10-20	79.41	0	5.41667	28.5	25	0
2013-10-21	78.97	-0.440003	5.41667	28.5	25	0
2013-10-22	80.38	1.41	5.41667	28.5	25	0
2013-10-23	80.91	0.530007	5.41667	28.5	25	0
2013-10-24	80.61	-0.300003	5.41667	28.5	25	0
2013-10-25	80	-0.610001	5.41667	29	25	0.6
2013-10-26	80	0	5.41667	29	25	0
2013-10-27	80	0	5.41667	29	25	0
2013-10-28	81.3	1.3	5.41667	29	25	0
2013-10-29	82.46	1.16	5.41667	29	25	0.08
2013-10-30	81.52	-0.940002	5.41667	29	25	0
2013-10-31	80.75	-0.769997	6.41667	29	24	-0.1875
2013-11-01	81.15	0.400002	6.41667	29	24	0
2013-11-02	81.15	0	6.41667	29	24	0
2013-11-03	81.15	0	6.41667	29	24	0
2013-11-04	81.33	0.18	6.41667	29	24	0
2013-11-05	81.43	0.099998	6.41667	29	24	0
2013-11-06	82.81	1.38	6.41667	29	24	0
2013-11-07	82.32	-0.489998	6.41667	29	24	0
2013-11-08	82.51	0.190002	6.41667	29	24	0
2013-11-09	82.51	0	6.41667	29	24	0
2013-11-10	82.51	0	6.41667	29	24	0
2013-11-11	82.26	-0.25	6.41667	29	24	0
2013-11-12	82.8	0.540001	6.41667	29	24	0
2013-11-13	83.5	0.699997	6.41667	29	25	0.268125
2013-11-14	84.32	0.82	6.41667	30	25	0.6
2013-11-15	84.84	0.519996	6.41667	30	25	0
2013-11-16	84.84	0	6.41667	30	25	0
2013-11-17	84.84	0	6.41667	30	25	0
2013-11-18	84.57	-0.269996	6.41667	30	25	0
2013-11-19	84.34	-0.230004	6.41667	32	26	0.386364
2013-11-20	84.69	0.350006	6.41667	32	26	0
2013-11-21	84.67	-0.020004	6.41667	32	26	0
2013-11-22	84.95	0.279999	6.41667	32	26	0
2013-11-23	84.95	0	6.41667	32	26	0
2013-11-24	84.95	0	6.41667	32	26	0
2013-11-25	85.41	0.460007	6.41667	32	26	0
2013-11-26	84.64	-0.770005	6.41667	32	26	0
2013-11-27	84.28	-0.36	6.41667	32	26	0
2013-11-28	84.28	0	6.41667	32	26	0
2013-11-29	84.22	-0.059998	6.41667	32	27	0.5
2013-11-30	84.22	0	6.41667	32	27	0
2013-12-01	84.22	0	6.41667	32	27	0
2013-12-02	83.34	-0.880005	6.41667	32	27	0
2013-12-03	83.83	0.490006	6.41667	32	27	0
2013-12-04	83.35	-0.480004	6.41667	32	26	-0.1
2013-12-05	82.69	-0.659996	6.41667	32	26	0
2013-12-06	84.52	1.82999	6.41667	32	26	0
2013-12-07	84.52	0	6.41667	32	26	0
2013-12-08	84.52	0	6.41667	32	26	0
2013-12-09	84.78	0.260002	6.41667	32	26	0
2013-12-10	83.65	-1.13	6.41667	32	26	0
2013-12-11	84.02	0.369995	6.41667	32	26	0
2013-12-12	82.3	-1.71999	6.41667	32	26	0
2013-12-13	82.37	0.07	6.41667	32	26	0
2013-12-14	82.37	0	6.41667	32	26	0
2013-12-15	82.37	0	6.41667	32	26	0
2013-12-16	81.69	-0.680001	6.41667	32	26	0.0814815
2013-12-17	80.91	-0.779998	6.41667	32	26	0
2013-12-18	82.38	1.46999	6.41667	32	26	0
2013-12-19	81.9	-0.479995	6.41667	32	26	0
2013-12-20	81.84	-0.060006	6.41667	32	26	0
2013-12-21	81.84	0	6.41667	32	26	0
2013-12-22	81.84	0	6.41667	32	26	0
2013-12-23	81.31	-0.529998	6.41667	32	27	0.4
2013-12-24	81.31	0	6.41667	32	27	0
2013-12-25	81.31	0	6.41667	32	27	0
2013-12-26	81.76	0.450004	6.41667	32	27	0
2013-12-27	82.01	0.25	6.41667	32	27	0
2013-12-28	82.01	0	6.41667	32	27	0
2013-12-29	82.01	0	6.41667	32	27	0
2013-12-30	82	-0.010002	6.41667	32	27	0
2013-12-31	81.41	-0.589996	6.41667	32	28	0.25
2014-01-01	81.41	0	6.41667	33.3333	29	2.21818
2014-01-02	80.54	-0.870003	6.41667	33.6667	29	0.35
2014-01-03	80.45	-0.090004	6.41667	33.6667	29	0
2014-01-04	80.45	0	6.41667	33.6667	29	0
2014-01-05	80.45	0	6.41667	33.6667	29	0
2014-01-06	80.64	0.190002	6.41667	33.6667	29	0
2014-01-07	81.42	0.779999	6.41667	33.6667	29	0
2014-01-08	80.24	-1.18	6.41667	33.6667	30	0.5
2014-01-09	80.42	0.18	6.41667	33.6667	31	1.04062
2014-01-10	80.3	-0.119995	6.41667	33.6667	31	0
2014-01-11	80.3	0	6.41667	33.6667	31	0
2014-01-12	80.3	0	6.41667	33.6667	31	0
2014-01-13	80.01	-0.290001	6.41667	33.6667	31	0
2014-01-14	80.87	0.860001	6.41667	33.6667	31	0
2014-01-15	80.79	-0.080002	6.41667	33.6667	31	0
2014-01-16	80.56	-0.230003	6.41667	33.6667	31	0
2014-01-17	79.88	-0.680001	6.41667	33.6667	31	-0.05625
2014-01-18	79.88	0	6.41667	33.6667	31	0
2014-01-19	79.88	0	6.41667	33.6667	31	0
2014-01-20	79.88	0	6.41667	33.6667	31	0
2014-01-21	80.18	0.300003	6.41667	33.6667	32	0.475595
2014-01-22	79.23	-0.949997	7.41667	33.6667	31	-0.116667
2014-01-23	78.24	-0.990005	8.41667	33.6667	30	-0.1
2014-01-24	79.18	0.940002	8.41667	33.6667	30	0
2014-01-25	79.18	0	8.41667	33.6667	30	0
2014-01-26	79.18	0	8.41667	33.6667	30	0
2014-01-27	78.47	-0.709999	8.41667	33.6667	30	0
2014-01-28	79.11	0.64	8.41667	33.6667	30	0
2014-01-29	77.64	-1.47	8.41667	33.6667	30	0
2014-01-30	76.87	-0.769996	8.41667	33.6667	30	0
2014-01-31	76.62	-0.25	8.41667	33.6667	30	0
2014-02-01	76.62	0	8.41667	33.6667	30	0
2014-02-02	76.62	0	8.41667	33.6667	30	0
2014-02-03	75.7	-0.920006	8.41667	33.6667	30	0
2014-02-04	76.09	0.389999	8.41667	33.6667	30	0
2014-02-05	76.45	0.360001	8.41667	33.6667	30	0
2014-02-06	76.9	0.450005	8.41667	33.6667	30	0
2014-02-07	77.31	0.409996	8.41667	33.6667	30	0
2014-02-08	77.31	0	8.41667	33.6667	30	0
2014-02-09	77.31	0	8.41667	33.6667	30	0
2014-02-10	78.03	0.720001	8.41667	33.6667	30	0
2014-02-11	78.84	0.809997	8.41667	33.6667	30	0
2014-02-12	77.49	-1.35	8.41667	33.6667	30	0
2014-02-13	77.8	0.310005	8.41667	33.6667	30	0
2014-02-14	79.4	1.6	8.41667	33.6667	30	0
2014-02-15	79.4	0	8.41667	33.6667	30	0
2014-02-16	79.4	0	8.41667	33.6667	30	0
2014-02-17	79.4	0	8.41667	33.6667	30	0
2014-02-18	77.97	-1.43	8.41667	33.6667	30	0
2014-02-19	78.14	0.169998	8.41667	33.6667	30	0
2014-02-20	77.92	-0.220001	8.41667	33.6667	30	0
2014-02-21	77.97	0.050003	8.41667	33.6667	30	0
2014-02-22	77.97	0	8.41667	33.6667	30	0
2014-02-23	77.97	0	8.41667	33.6667	30	0
2014-02-24	77.86	-0.11	8.41667	33.6667	30	0
2014-02-25	78.12	0.260002	8.41667	33.6667	30	0
2014-02-26	77.86	-0.260002	8.41667	33.6667	30	0
2014-02-27	78.19	0.330001	8.41667	33.6667	30	0
2014-02-28	78.66	0.470002	8.41667	33.6667	30	0
2014-03-01	78.66	0	8.41667	33.6667	30	0
2014-03-02	78.66	0	8.41667	33.6667	30	0
2014-03-03	77.48	-1.18	8.41667	33.6667	30	0
2014-03-04	78.45	0.969994	8.41667	33.6667	30	0
2014-03-05	77.82	-0.629997	8.41667	33.6667	30	0
2014-03-06	78.06	0.239998	8.41667	33.6667	30	0
2014-03-07	78.38	0.319999	8.41667	33.6667	30	0
2014-03-08	78.38	0	8.41667	33.6667	30	0
2014-03-09	78.38	0	8.41667	33.6667	30	0
2014-03-10	78.53	0.150002	8.41667	33.6667	31	0.25
2014-03-11	78.95	0.419998	8.41667	33.6667	31	0
2014-03-12	79.24	0.290001	8.41667	33.6667	31	0
2014-03-13	79.19	-0.049996	8.41667	33.6667	31	0
2014-03-14	78.98	-0.209999	8.41667	33.6667	31	0
2014-03-15	78.98	0	8.41667	33.6667	31	0
2014-03-16	78.98	0	8.41667	33.6667	31	0
2014-03-17	79.84	0.859993	8.41667	33.6667	31	0
2014-03-18	79.77	-0.069999	8.41667	33.6667	31	0
2014-03-19	78.78	-0.989998	8.41667	33.6667	31	0
2014-03-20	78.32	-0.459999	8.41667	33.6667	31	0
2014-03-21	77.88	-0.440003	8.41667	33.6667	31	0
2014-03-22	77.88	0	8.41667	33.6667	32	0.65
2014-03-23	77.88	0	8.41667	33.6667	32	0
2014-03-24	79.3	1.42001	8.41667	33.6667	32	0
2014-03-25	79.81	0.509995	8.41667	33.6667	32	0
2014-03-26	79.5	-0.309998	8.41667	33.6667	32	0
2014-03-27	79.65	0.150002	8.41667	33.6667	32	0
2014-03-28	79.76	0.11	8.41667	33.6667	32	0
2014-03-29	79.76	0	8.41667	33.6667	32	0
2014-03-30	79.76	0	8.41667	33.6667	32	0
2014-03-31	80.6	0.839996	8.41667	33.6667	32	0
2014-04-01	80.34	-0.260002	8.41667	33.6667	32	0
2014-04-02	80.13	-0.209999	8.41667	33.6667	32	0
2014-04-03	80.1	-0.029999	8.41667	33.6667	32	0
2014-04-04	79.77	-0.330001	8.41667	33.6667	32	0
2014-04-05	79.77	0	8.41667	33.6667	32	0
2014-04-06	79.77	0	8.41667	33.6667	32	0
2014-04-07	80.49	0.720001	8.41667	33.6667	32	0
2014-04-08	81.35	0.86	8.41667	33.6667	32	0
2014-04-09	81.49	0.14	8.41667	33.6667	32	0
2014-04-10	81.09	-0.400002	8.41667	33.6667	32	0
2014-04-11	80.76	-0.329994	8.41667	33.6667	32	0
2014-04-12	80.76	0	8.41667	33.6667	32	0
2014-04-13	80.76	0	8.41667	33.6667	32	0
2014-04-14	80.81	0.049996	8.41667	33.6667	32	0
2014-04-15	80.84	0.029998	8.41667	33.6667	32	0
2014-04-16	81.65	0.810006	8.41667	33.6667	32	0
2014-04-17	81.76	0.11	8.41667	33.6667	32	0
2014-04-18	81.76	0	8.41667	33.6667	32	0
2014-04-19	81.76	0	8.41667	33.6667	32	0
2014-04-20	81.76	0	8.41667	33.6667	32	0
2014-04-21	81.56	-0.200004	8.41667	33.6667	32	0
2014-04-22	81.25	-0.309998	8.41667	33.6667	32	0
2014-04-23	80.36	-0.889999	8.41667	34	32	0.5
2014-04-24	81.15	0.790001	8.41667	34	32	0
2014-04-25	81.41	0.260002	8.41667	34	32	0
2014-04-26	81.41	0	8.41667	34	32	0
2014-04-27	81.41	0	8.41667	34	32	0
2014-04-28	82.94	1.53	8.41667	34	32	0
2014-04-29	82.44	-0.5	8.41667	34	32	0
2014-04-30	82.55	0.110001	8.41667	34	32	0
2014-05-01	82.34	-0.210007	8.41667	34	32	0
2014-05-02	81.92	-0.419998	8.41667	34	32	0
2014-05-03	81.92	0	8.41667	34	32	0
2014-05-04	81.92	0	8.41667	34	32	0
2014-05-05	81.7	-0.220001	8.41667	34	32	0
2014-05-06	81.13	-0.57	8.41667	34	32	0
2014-05-07	82.09	0.959999	8.41667	34	32	0
2014-05-08	82.16	0.070008	8.41667	34	32	0
2014-05-09	82.39	0.229995	8.41667	34	32	0
2014-05-10	82.39	0	8.41667	34	32	0
2014-05-11	82.39	0	8.41667	34	32	0
2014-05-12	81.73	-0.659996	8.41667	34	32	0
2014-05-13	81.61	-0.120002	8.41667	34	32	0
2014-05-14	81.17	-0.440003	8.41667	34	32	0
2014-05-15	80.53	-0.639999	8.41667	34	33	0.136364
2014-05-16	80.33	-0.199997	8.41667	34	33	0
2014-05-17	80.33	0	8.41667	34	33	0
2014-05-18	80.33	0	8.41667	34	33	0
2014-05-19	79.93	-0.400002	8.41667	34	33	0
2014-05-20	80.23	0.300003	8.41667	34	33	0
2014-05-21	80.49	0.259995	8.41667	34	33	0
2014-05-22	80.65	0.160004	8.41667	34	33	0
2014-05-23	80.52	-0.130005	8.41667	34	33	0
2014-05-24	80.52	0	8.41667	34	33	0
2014-05-25	80.52	0	8.41667	34	33	0
2014-05-26	80.52	0	8.41667	34	33	0
2014-05-27	80.08	-0.439995	8.41667	34	33	0
2014-05-28	80.1	0.019996	8.41667	34	33	0
2014-05-29	80.4	0.300004	8.41667	34	33	0
2014-05-30	80.79	0.389999	8.41667	35	33	0.0815152
2014-05-31	80.79	0	8.41667	35	33	0
2014-06-01	80.79	0	8.41667	35	33	0
2014-06-02	80.36	-0.43	8.41667	35	33	0
2014-06-03	79.93	-0.430001	8.41667	35	33	0
2014-06-04	79.86	-0.069999	8.41667	35	33	0
2014-06-05	80.11	0.25	8.41667	35	33	0
2014-06-06	80.03	-0.080002	8.41667	35	33	0
2014-06-07	80.03	0	8.41667	35	33	0
2014-06-08	80.03	0	8.41667	35	33	0
2014-06-09	80.09	0.059997	8.41667	35	33	0
2014-06-10	80.15	0.060006	8.41667	35	33	0
2014-06-11	80.06	-0.090004	8.41667	35	33	0
2014-06-12	79.76	-0.299996	8.41667	35.5	33	0.2
2014-06-13	79.64	-0.120003	8.41667	35.5	33	0
2014-06-14	79.64	0	8.41667	35.5	33	0
2014-06-15	79.64	0	8.41667	35.5	33	0
2014-06-16	79.69	0.050003	8.41667	35.5	33	0
2014-06-17	79.58	-0.11	8.41667	35.5	33	0
2014-06-18	79.79	0.209999	8.41667	35.5	33	0
2014-06-19	80.24	0.449997	8.41667	35.5	33	0
2014-06-20	79.93	-0.309998	8.41667	35.5	33	0
2014-06-21	79.93	0	8.41667	35.5	33	0
2014-06-22	79.93	0	8.41667	35.5	32	-0.1
2014-06-23	79.52	-0.410003	8.41667	35.5	32	0
2014-06-24	79.01	-0.509995	8.41667	35.5	32	0
2014-06-25	79.32	0.309998	8.41667	35.5	32	0
2014-06-26	78.62	-0.699997	8.41667	35.5	32	0
2014-06-27	79.02	0.399994	8.41667	35.5	32	0
2014-06-28	79.02	0	8.41667	35.5	32	0
2014-06-29	79.02	0	8.41667	35.5	32	0
2014-06-30	78.59	-0.430001	8.41667	35.5	33	0.433333
2014-07-01	79.28	0.690003	8.41667	35.5	33	0
2014-07-02	79.56	0.279999	8.41667	35.5	33	0
2014-07-03	79.98	0.420005	8.41667	35.5	33	0
2014-07-04	79.98	0	8.41667	35.5	33	0
2014-07-05	79.98	0	8.41667	35.5	33	0
2014-07-06	79.98	0	8.41667	35.5	33	0
2014-07-07	80.19	0.209999	8.41667	35.5	33	0
2014-07-08	80.56	0.369996	8.41667	35.5	33	0
2014-07-09	81.67	1.11	8.41667	35.5	33	0
2014-07-10	81.61	-0.059997	8.41667	35.5	33	0
2014-07-11	81.16	-0.449997	8.41667	35.5	33	0
2014-07-12	81.16	0	8.41667	35.5	33	0
2014-07-13	81.16	0	8.41667	35.5	33	0
2014-07-14	81.32	0.159996	8.41667	35.5	33	0
2014-07-15	81.26	-0.059998	8.41667	35.5	34	1
2014-07-16	80.94	-0.32	8.41667	35.5	34	0
2014-07-17	80.4	-0.54	8.41667	35.5	33	-0.1
2014-07-18	80.55	0.150001	8.41667	35.5	33	0
2014-07-19	80.55	0	8.41667	35.5	33	0
2014-07-20	80.55	0	8.41667	35.5	33	0
2014-07-21	80.28	-0.270004	8.41667	35.5	33	0
2014-07-22	80.1	-0.180001	8.41667	35.5	33	0
2014-07-23	79.99	-0.11	8.41667	35.5	33	0
2014-07-24	80.26	0.270004	8.41667	35.5	33	0
2014-07-25	79.56	-0.700004	8.41667	35.5	33	0
2014-07-26	79.56	0	8.41667	35.5	33	0
2014-07-27	79.56	0	8.41667	35.5	33	0
2014-07-28	79.26	-0.299996	8.41667	35.5	33	0
2014-07-29	78.65	-0.61	8.41667	35.5	33	0
2014-07-30	78.16	-0.489998	8.41667	35.5	33	0
2014-07-31	77.32	-0.840004	8.41667	35.5	33	0
2014-08-01	79.65	2.33	8.41667	35.6429	33	0.426389
2014-08-02	79.65	0	8.41667	35.6429	33	0
2014-08-03	79.65	0	8.41667	35.6429	33	0
2014-08-04	79.22	-0.430001	8.41667	35.6429	33	0
2014-08-05	79.41	0.190003	8.41667	35.6429	33	0
2014-08-06	81.09	1.67999	8.41667	35.6429	33	0.075
2014-08-07	80.14	-0.949997	8.41667	35.6429	33	0
2014-08-08	80.95	0.809998	8.41667	35.6429	33	0
2014-08-09	80.95	0	8.41667	35.6429	33	0
2014-08-10	80.95	0	8.41667	35.6429	34	0.5
2014-08-11	81.48	0.530006	8.41667	35.6429	33	-0.125
2014-08-12	81.42	-0.060005	8.41667	35.6429	33	0
2014-08-13	81.48	0.060005	8.41667	35.6429	34	0.8
2014-08-14	81.95	0.469994	8.41667	35.6429	34	0
2014-08-15	81.78	-0.169998	8.41667	35.6429	34	0
2014-08-16	81.78	0	8.41667	35.6429	34	0
2014-08-17	81.78	0	8.41667	35.6429	34	0
2014-08-18	82.44	0.660003	8.41667	35.6429	34	0
2014-08-19	82.69	0.25	8.41667	35.6429	34	0
2014-08-20	82.81	0.119996	8.41667	35.6429	34	0
2014-08-21	83.28	0.470001	8.41667	35.6429	34	0
2014-08-22	83.39	0.11	8.41667	35.6429	34	0
2014-08-23	83.39	0	8.41667	35.6429	34	0
2014-08-24	83.39	0	8.41667	35.6429	34	0
2014-08-25	83.54	0.150002	8.41667	35.6429	34	0
2014-08-26	83.38	-0.160004	8.41667	35.6429	34	0
2014-08-27	83.31	-0.069999	8.41667	35.6429	34	0
2014-08-28	83.03	-0.279999	8.41667	35.6429	34	0
2014-08-29	83.11	0.080002	8.41667	35.6429	34	0
2014-08-30	83.11	0	8.41667	35.6429	34	0
2014-08-31	83.11	0	8.41667	35.6429	34	0
2014-09-01	83.11	0	8.41667	35.6429	34	0
2014-09-02	82.98	-0.129998	8.41667	35.6429	34	0
2014-09-03	82.9	-0.080001	8.41667	35.6429	34	0
2014-09-04	83.7	0.799995	8.41667	35.6429	34	0
2014-09-05	83.77	0.07	8.41667	35.6429	34	0
2014-09-06	83.77	0	8.41667	35.6429	34	0
2014-09-07	83.77	0	8.41667	35.6429	34	0
2014-09-08	83.32	-0.449997	8.41667	35.6429	34	0
2014-09-09	82.99	-0.330002	8.41667	35.6429	34	0
2014-09-10	83.64	0.650001	8.41667	35.6429	34	0
2014-09-11	83.49	-0.150001	8.41667	35.6429	34	0
2014-09-12	83.26	-0.229996	8.41667	35.6429	35	0.2
2014-09-13	83.26	0	8.41667	35.6429	35	0
2014-09-14	83.26	0	8.41667	35.6429	35	0
2014-09-15	83.87	0.610001	8.41667	35.6429	36	0.5
2014-09-16	84.08	0.209999	8.41667	35.6429	36	0
2014-09-17	84.16	0.080002	8.41667	35.6429	36	0
2014-09-18	84.19	0.029998	8.41667	35.6429	36	0
2014-09-19	84.47	0.279999	8.41667	35.6429	36	0
2014-09-20	84.47	0	8.41667	35.6429	36	0
2014-09-21	84.47	0	8.41667	35.6429	37	0.5
2014-09-22	84.81	0.339997	8.41667	35.6429	37	0
2014-09-23	84.44	-0.369996	8.41667	35.6429	37	0
2014-09-24	85.24	0.799996	8.41667	35.6429	37	0
2014-09-25	84.33	-0.909996	8.41667	35.6429	37	0
2014-09-26	84.58	0.25	8.41667	35.6429	37	0
2014-09-27	84.58	0	8.41667	35.6429	37	0
2014-09-28	84.58	0	8.41667	35.6429	37	0
2014-09-29	84.44	-0.14	8.41667	35.6429	37	0
2014-09-30	83.74	-0.700004	8.41667	35.6429	37	0
2014-10-01	83.14	-0.599999	8.41667	35.6429	37	0
2014-10-02	83.05	-0.089996	8.41667	35.6429	37	0
2014-10-03	83.79	0.739998	8.41667	35.6429	37	0
2014-10-04	83.79	0	8.41667	35.6429	37	0
2014-10-05	83.79	0	8.41667	35.6429	37	0
2014-10-06	83.57	-0.220001	8.41667	35.6429	37	0
2014-10-07	83.16	-0.409996	8.41667	35.6429	37	0
2014-10-08	84.18	1.02	8.41667	35.6429	37	0
2014-10-09	83.66	-0.519996	8.41667	35.6429	37	0
2014-10-10	84.69	1.03	8.41667	35.6429	37	0
2014-10-11	84.69	0	8.41667	35.6429	37	0
2014-10-12	84.69	0	8.41667	35.6429	37	0
2014-10-13	83.37	-1.32	8.41667	35.6429	37	0
2014-10-14	83.55	0.18	8.41667	35.6429	37	0
2014-10-15	82.95	-0.600006	8.41667	35.6429	37	0
2014-10-16	82.24	-0.709999	8.41667	35.6429	37	0
2014-10-17	83.27	1.03	8.41667	35.6429	37	0
2014-10-18	83.27	0	8.41667	35.6429	37	0
2014-10-19	83.27	0	8.41667	35.6429	37	0
2014-10-20	84.18	0.910003	8.41667	35.6429	37	0
2014-10-21	84.61	0.430001	8.41667	35.6429	37	0
2014-10-22	84.23	-0.379998	8.41667	35.6429	37	0
2014-10-23	83.23	-1	8.41667	35.6429	38	0.134091
2014-10-24	85.16	1.93	8.91667	35.6429	38	-0.166667
2014-10-25	85.16	0	8.91667	35.6429	38	0.0681818
2014-10-26	85.16	0	8.91667	35.6429	38	0
2014-10-27	85.95	0.789993	8.91667	35.6429	38	0
2014-10-28	86.47	0.520004	8.91667	35.6429	39	0.566667
2014-10-29	86.54	0.07	8.91667	35.6429	39	0
2014-10-30	86.94	0.400001	8.91667	35.6429	39	0
2014-10-31	87.27	0.329995	8.91667	35.6429	39	0
2014-11-01	87.27	0	8.91667	35.6429	40	0.136364
2014-11-02	87.27	0	8.91667	35.6429	41	0.16
2014-11-03	87.38	0.11	8.91667	35.6429	42	0.3
2014-11-04	88.64	1.26	8.91667	35.6429	42	0
2014-11-05	89	0.360001	8.91667	35.6429	42	0
2014-11-06	88.9	-0.099998	8.91667	35.6429	42	0
2014-11-07	89.13	0.229995	8.91667	35.6429	42	0
2014-11-08	89.13	0	8.91667	35.6429	42	0
2014-11-09	89.13	0	8.91667	35.6429	42	0
2014-11-10	89.45	0.32	8.91667	35.6429	42	0
2014-11-11	89.67	0.220001	8.91667	35.6429	42	0
2014-11-12	89.48	-0.189995	8.91667	35.6429	42	0
2014-11-13	88.6	-0.880005	9.41667	36.3929	42	1.15379
2014-11-14	88.11	-0.489997	9.41667	36.3929	43	0.7
2014-11-15	88.11	0	9.41667	36.3929	43	0
2014-11-16	88.11	0	9.41667	36.3929	43	0
2014-11-17	87.84	-0.270005	9.41667	36.3929	42	-0.8
2014-11-18	87.95	0.110001	9.41667	36.3929	42	0
2014-11-19	88.73	0.780006	9.41667	36.3929	42	0
2014-11-20	88.47	-0.260002	9.41667	36.3929	43	0.25
2014-11-21	88.6	0.129997	9.41667	36.3929	43	0
2014-11-22	88.6	0	9.41667	36.3929	43	0
2014-11-23	88.6	0	9.41667	36.3929	43	0
2014-11-24	88.11	-0.489997	9.41667	36.3929	43	0
2014-11-25	88.8	0.690002	9.41667	36.3929	43	0
2014-11-26	88.88	0.079994	9.41667	36.3929	43	0
2014-11-27	88.88	0	9.41667	36.3929	43	0
2014-11-28	90.43	1.55	9.41667	36.3929	43	0
2014-11-29	90.43	0	9.41667	36.3929	43	0
2014-11-30	90.43	0	9.41667	36.3929	43	0
2014-12-01	90.08	-0.349998	9.41667	36.3929	43	0
2014-12-02	91.07	0.989998	9.41667	36.3929	44	0.175325
2014-12-03	90	-1.07	9.41667	36.3929	44	0
2014-12-04	90.58	0.580002	9.41667	36.3929	44	0
2014-12-05	90.38	-0.200005	9.41667	36.3929	44	0
2014-12-06	90.38	0	9.41667	36.3929	44	0
2014-12-07	90.38	0	9.41667	36.3929	44	0
2014-12-08	90.76	0.380005	9.41667	36.3929	44	0
2014-12-09	90.71	-0.050003	9.41667	36.3929	44	0
2014-12-10	90	-0.709999	9.41667	36.3929	44	0
2014-12-11	90.41	0.410004	9.41667	36.3929	44	0
2014-12-12	89.55	-0.860001	9.41667	36.3929	44	0
2014-12-13	89.55	0	9.41667	36.3929	44	0
2014-12-14	89.55	0	9.41667	36.3929	44	0
2014-12-15	89.2	-0.350006	9.41667	36.3929	44	0
2014-12-16	89.36	0.160004	9.41667	36.3929	44	0
2014-12-17	90.7	1.34	9.41667	36.3929	45	0.3175
2014-12-18	92	1.3	9.41667	36.3929	46	0.136364
2014-12-19	92.05	0.050003	9.41667	36.3929	46	0
2014-12-20	92.05	0	9.41667	36.3929	46	0
2014-12-21	92.05	0	9.41667	36.3929	46	0
2014-12-22	92.6	0.549995	9.41667	36.3929	46	0
2014-12-23	93.29	0.690003	9.41667	36.3929	46	0
2014-12-24	93.14	-0.150002	9.41667	36.3929	46	0
2014-12-25	93.14	0	9.41667	36.3929	46	0
2014-12-26	93.46	0.32	9.41667	36.3929	46	0.05
2014-12-27	93.46	0	9.41667	36.3929	46	0
2014-12-28	93.46	0	9.41667	36.3929	47	0.192857
2014-12-29	92.64	-0.82	9.41667	36.3929	47	0
2014-12-30	92.4	-0.239997	9.41667	36.3929	47	0
2014-12-31	91.09	-1.31001	9.41667	37.3929	47	0.2
2015-01-01	91.09	0	9.41667	39.3929	48	0.743603
2015-01-02	90.44	-0.649994	9.41667	40.1929	48	1.03636
2015-01-03	90.44	0	9.75	40.1929	48	-0.125
2015-01-04	90.44	0	9.75	40.1929	48	0
2015-01-05	90.01	-0.43	9.75	40.1929	48	0
2015-01-06	89.6	-0.410004	9.75	40.1929	48	0
2015-01-07	90.07	0.470002	9.75	40.1929	48	0
2015-01-08	91.1	1.03	9.75	40.1929	48	0
2015-01-09	90.25	-0.849998	9.75	40.1929	48	0
2015-01-10	90.25	0	9.75	40.1929	48	0
2015-01-11	90.25	0	9.75	40.1929	48	0
2015-01-12	89.92	-0.330002	9.75	40.1929	48	0
2015-01-13	90.3	0.380005	9.75	41.1929	48	0.1
2015-01-14	89.99	-0.310005	9.75	41.1929	48	0
2015-01-15	89.86	-0.129997	9.75	41.1929	48	0
2015-01-16	91.25	1.39	9.75	41.1929	48	0
2015-01-17	91.25	0	9.75	41.1929	48	0
2015-01-18	91.25	0	9.75	41.1929	48	0
2015-01-19	91.25	0	9.75	41.1929	48	0
2015-01-20	91.19	-0.059998	9.75	41.1929	48	0
2015-01-21	90.73	-0.459999	9.75	41.1929	48	0
2015-01-22	91.62	0.89	9.75	41.1929	49	0.25
2015-01-23	90.08	-1.54	9.75	42.1929	49	0.15625
2015-01-24	90.08	0	9.75	42.1929	49	0
2015-01-25	90.08	0	9.75	42.1929	49	0
2015-01-26	89.58	-0.5	9.75	42.1929	49	0
2015-01-27	86.49	-3.09	9.91667	42.3595	49	0.172222
2015-01-28	85.15	-1.34	9.91667	42.3595	49	0
2015-01-29	85.67	0.519996	9.91667	42.3595	49	0
2015-01-30	84.29	-1.38	9.91667	42.3595	49	0
2015-01-31	84.29	0	9.91667	42.3595	49	0
2015-02-01	84.29	0	9.91667	42.3595	49	0
2015-02-02	85.12	0.830002	9.91667	42.3595	49	0
2015-02-03	85.95	0.829994	9.91667	42.3595	49	0
2015-02-04	85.79	-0.159996	9.91667	42.3595	50	0.25
2015-02-05	86.7	0.909996	9.91667	42.3595	50	0
2015-02-06	85.61	-1.09	9.91667	42.3595	50	0
2015-02-07	85.61	0	9.91667	42.3595	50	0
2015-02-08	85.61	0	9.91667	42.3595	50	0
2015-02-09	85.05	-0.559998	9.91667	42.3595	50	0
2015-02-10	85.39	0.339996	9.91667	42.3595	50	0
2015-02-11	85.64	0.25	9.91667	42.3595	50	0
2015-02-12	86.03	0.39	9.91667	42.3595	49	-0.2
2015-02-13	85.9	-0.129997	9.91667	42.3595	49	0
2015-02-14	85.9	0	9.91667	42.3595	49	0
2015-02-15	85.9	0	9.91667	42.3595	49	0
2015-02-16	85.9	0	9.91667	42.3595	49	0
2015-02-17	85.49	-0.410004	9.91667	42.3595	49	0
2015-02-18	86.26	0.770004	9.91667	42.3595	49	0
2015-02-19	85.21	-1.05	9.91667	43.3595	49	0.318182
2015-02-20	84.87	-0.339996	9.91667	43.3595	49	-0.0125
2015-02-21	84.87	0	9.91667	43.3595	49	0
2015-02-22	84.87	0	9.91667	43.3595	50	0.285714
2015-02-23	85.39	0.519996	9.91667	43.3595	50	0
2015-02-24	85.5	0.110001	9.91667	43.3595	50	0
2015-02-25	85.46	-0.040001	9.91667	43.3595	51	0.375758
2015-02-26	85.17	-0.290001	9.91667	43.3595	51	0
2015-02-27	85.13	-0.040001	9.91667	43.3595	51	0
2015-02-28	85.13	0	9.91667	43.3595	51	0
2015-03-01	85.13	0	9.91667	43.3595	51	0
2015-03-02	85.41	0.280007	9.91667	43.3595	51	0
2015-03-03	85.16	-0.25	9.91667	43.3595	51	0
2015-03-04	84.35	-0.810006	9.91667	43.3595	51	0
2015-03-05	84.63	0.279999	9.91667	43.3595	51	0
2015-03-06	82.66	-1.96999	9.91667	43.3595	50	-0.133333
2015-03-07	82.66	0	9.91667	43.3595	50	0
2015-03-08	82.66	0	9.91667	43.3595	50	0
2015-03-09	83.09	0.429992	9.91667	43.3595	50	0
2015-03-10	81.54	-1.54999	9.91667	43.3595	50	0
2015-03-11	81.39	-0.150002	9.91667	43.3595	51	0.5
2015-03-12	82.09	0.699997	9.91667	43.3595	52	0.25
2015-03-13	81.83	-0.259994	9.91667	43.3595	52	0
2015-03-14	81.83	0	9.91667	43.3595	52	0
2015-03-15	81.83	0	9.91667	43.3595	52	0
2015-03-16	83.56	1.73	9.91667	43.3595	53	0.5
2015-03-17	82.85	-0.71	9.91667	43.3595	53	0
2015-03-18	83.75	0.900002	9.91667	43.3595	53	0
2015-03-19	83.38	-0.370003	9.91667	43.3595	53	0
2015-03-20	84.74	1.36	9.91667	43.3595	53	-0.1
2015-03-21	84.74	0	9.91667	43.3595	54	0.5
2015-03-22	84.74	0	9.91667	43.3595	54	0
2015-03-23	84.86	0.120003	9.91667	43.3595	54	0
2015-03-24	83.92	-0.940003	9.91667	43.3595	54	0
2015-03-25	83.01	-0.909996	9.91667	43.3595	54	0
2015-03-26	82.15	-0.86	9.91667	43.3595	54	0
2015-03-27	82.31	0.159996	9.91667	43.3595	54	0
2015-03-28	82.31	0	9.91667	43.3595	54	0
2015-03-29	82.31	0	9.91667	43.3595	54	0
2015-03-30	82.72	0.410003	9.91667	43.3595	54	0
2015-03-31	81.94	-0.779999	9.91667	43.3595	54	0
2015-04-01	82.32	0.379998	9.91667	43.3595	54	0
2015-04-02	82.43	0.11	9.91667	43.3595	54	0
2015-04-03	82.43	0	9.91667	43.3595	54	0
2015-04-04	82.43	0	9.91667	43.3595	54	0
2015-04-05	82.43	0	9.91667	43.3595	54	0
2015-04-06	83.04	0.610001	9.91667	43.3595	54	0
2015-04-07	82.39	-0.650002	9.91667	43.3595	54	0
2015-04-08	82.77	0.379998	9.91667	43.3595	54	0
2015-04-09	82.89	0.120002	9.91667	43.3595	54	0
2015-04-10	83.35	0.459999	9.91667	43.3595	54	0
2015-04-11	83.35	0	9.91667	43.3595	54	0
2015-04-12	83.35	0	9.91667	43.3595	54	0
2015-04-13	83.43	0.080002	9.91667	43.3595	54	0
2015-04-14	83.6	0.169998	9.91667	43.3595	54	0
2015-04-15	83.51	-0.089996	9.91667	43.3595	54	0
2015-04-16	83.5	-0.010002	9.91667	43.3595	54	0
2015-04-17	82.53	-0.970001	9.91667	43.3595	54	0
2015-04-18	82.53	0	9.91667	43.3595	54	0
2015-04-19	82.53	0	9.91667	43.3595	54	0
2015-04-20	82.87	0.340004	9.91667	43.3595	54	0
2015-04-21	83.08	0.209999	9.91667	43.3595	55	0.3
2015-04-22	83.09	0.009994	9.91667	43.3595	55	0
2015-04-23	80.95	-2.14	9.91667	43.3595	56	0.133333
2015-04-24	81	0.050003	9.91667	43.3595	56	0
2015-04-25	81	0	9.91667	43.3595	56	0
2015-04-26	81	0	9.91667	43.3595	56	0
2015-04-27	80.6	-0.400002	9.91667	43.3595	56	0
2015-04-28	80.42	-0.18	9.91667	43.3595	56	0
2015-04-29	79.85	-0.57	9.91667	43.3595	56	0
2015-04-30	79.51	-0.339996	9.91667	43.3595	56	0
2015-05-01	80.29	0.779999	9.91667	43.3595	56	0
2015-05-02	80.29	0	9.91667	43.3595	57	0.4
2015-05-03	80.29	0	9.91667	43.3595	57	0
2015-05-04	80.35	0.059997	9.91667	43.3595	57	0
2015-05-05	80.07	-0.279998	9.91667	43.3595	57	0
2015-05-06	80.4	0.330002	9.91667	43.3595	57	0
2015-05-07	80.2	-0.200005	9.91667	43.3595	57	0
2015-05-08	80.96	0.760002	9.91667	43.3595	57	0
2015-05-09	80.96	0	9.91667	43.3595	57	0
2015-05-10	80.96	0	9.91667	43.3595	57	0
2015-05-11	80.27	-0.690002	9.91667	43.3595	57	0
2015-05-12	79.95	-0.32	9.91667	43.3595	57	0
2015-05-13	79.7	-0.25	9.91667	43.3595	57	0
2015-05-14	80.57	0.870003	9.91667	43.3595	57	0
2015-05-15	81.05	0.480003	9.91667	43.3595	57	0
2015-05-16	81.05	0	9.91667	43.3595	57	0
2015-05-17	81.05	0	9.91667	43.3595	57	0
2015-05-18	80.74	-0.310005	9.91667	43.3595	57	0
2015-05-19	80.83	0.090004	9.91667	43.3595	57	0
2015-05-20	80.48	-0.349999	9.91667	43.3595	57	0
2015-05-21	80.41	-0.069999	9.91667	43.3595	57	0
2015-05-22	79.95	-0.460007	9.91667	43.3595	57	0.0666667
2015-05-23	79.95	0	9.91667	43.3595	57	0
2015-05-24	79.95	0	9.91667	43.3595	57	0
2015-05-25	79.95	0	9.91667	43.3595	57	0
2015-05-26	79.14	-0.809998	9.91667	43.3595	57	0
2015-05-27	79.39	0.25	9.91667	43.3595	57	0
2015-05-28	79.33	-0.059997	9.91667	43.3595	57	0
2015-05-29	78.39	-0.940003	9.91667	43.3595	57	0
2015-05-30	78.39	0	9.91667	43.3595	57	0
2015-05-31	78.39	0	9.91667	43.3595	57	0
2015-06-01	78.85	0.459999	9.91667	43.3595	57	0
2015-06-02	78.54	-0.309997	9.91667	43.3595	57	0
2015-06-03	78.56	0.019997	9.91667	43.3595	57	0
2015-06-04	78.15	-0.409996	9.91667	43.3595	57	0
2015-06-05	77.43	-0.720002	9.91667	43.3595	57	0
2015-06-06	77.43	0	9.91667	43.3595	57	0
2015-06-07	77.43	0	9.91667	43.3595	57	0
2015-06-08	77.71	0.279999	9.91667	43.3595	58	0.212121
2015-06-09	78.9	1.19	10.9167	43.3595	57	-0.125
2015-06-10	79.54	0.639999	10.9167	43.3595	57	0
2015-06-11	79.41	-0.129997	10.9167	43.3595	58	0.816667
2015-06-12	78.87	-0.540001	10.9167	43.3595	58	0
2015-06-13	78.87	0	10.9167	43.3595	58	0
2015-06-14	78.87	0	10.9167	43.3595	58	0.00648148
2015-06-15	78.12	-0.75	10.9167	43.3595	58	0
2015-06-16	79.1	0.979995	10.9167	44.3595	58	0.3
2015-06-17	80.08	0.980004	10.9167	44.3595	58	0
2015-06-18	80.82	0.739998	10.9167	44.3595	58	0
2015-06-19	80.54	-0.279999	10.9167	44.3595	58	0
2015-06-20	80.54	0	10.9167	44.3595	58	0
2015-06-21	80.54	0	10.9167	44.3595	58	0
2015-06-22	80.45	-0.090004	10.9167	44.3595	58	0
2015-06-23	79.79	-0.659996	10.9167	44.3595	58	0
2015-06-24	79.51	-0.279999	10.9167	44.3595	59	0.161667
2015-06-25	79.39	-0.120003	10.9167	44.3595	59	0
2015-06-26	79.34	-0.050003	10.9167	44.3595	59	0
2015-06-27	79.34	0	10.9167	44.3595	59	0
2015-06-28	79.34	0	10.9167	44.3595	59	0
2015-06-29	78.32	-1.02	10.9167	44.3595	59	0
2015-06-30	78.24	-0.080002	10.9167	44.3595	59	0
2015-07-01	79.72	1.48	10.9167	44.3595	59	0
2015-07-02	79.93	0.209999	10.9167	44.3595	59	0
2015-07-03	79.93	0	10.9167	44.3595	59	-0.0928571
2015-07-04	79.93	0	10.9167	44.3595	59	0
2015-07-05	79.93	0	10.9167	44.3595	59	0
2015-07-06	80.05	0.120003	10.9167	44.3595	59	0
2015-07-07	81.72	1.67	10.9167	44.3595	59	0
2015-07-08	80.99	-0.730003	10.9167	44.3595	59	0
2015-07-09	80.66	-0.329994	10.9167	44.3595	59	0
2015-07-10	80.95	0.289993	10.9167	44.3595	59	0
2015-07-11	80.95	0	10.9167	44.3595	60	0.136364
2015-07-12	80.95	0	10.9167	44.3595	60	0
2015-07-13	81.91	0.960007	10.9167	44.3595	60	0
2015-07-14	82.04	0.129997	10.9167	44.3595	60	0
2015-07-15	82.15	0.110001	10.9167	44.3595	60	0
2015-07-16	82.3	0.150001	10.9167	44.3595	60	0
2015-07-17	82.24	-0.060005	10.9167	44.3595	60	0
2015-07-18	82.24	0	10.9167	44.3595	60	0
2015-07-19	82.24	0	10.9167	44.3595	60	0
2015-07-20	82.19	-0.049996	10.9167	44.3595	60	0
2015-07-21	81.63	-0.560005	10.9167	44.3595	60	0
2015-07-22	80.83	-0.799995	10.9167	44.3595	60	0
2015-07-23	80.7	-0.130005	10.9167	44.3595	60	0
2015-07-24	80.29	-0.409996	10.9167	44.3595	60	0
2015-07-25	80.29	0	10.9167	44.3595	60	0
2015-07-26	80.29	0	10.9167	44.3595	60	0
2015-07-27	79.97	-0.32	10.9167	44.3595	60	0
2015-07-28	80.23	0.260002	10.9167	44.3595	60	0
2015-07-29	80.62	0.39	10.9167	44.3595	60	0
2015-07-30	77.39	-3.23	10.9167	44.3595	60	0
2015-07-31	76.7	-0.690002	10.9167	44.3595	60	0
2015-08-01	76.7	0	10.9167	44.3595	60	0
2015-08-02	76.7	0	10.9167	44.3595	60	0
2015-08-03	76.4	-0.299995	10.9167	44.3595	60	0
2015-08-04	75.91	-0.489998	10.9167	44.3595	60	0
2015-08-05	75.77	-0.140007	10.9167	44.3595	60	0
2015-08-06	75.74	-0.029999	10.9167	44.3595	60	0
2015-08-07	75.48	-0.259995	10.9167	44.3595	60	0
2015-08-08	75.48	0	10.9167	44.3595	61	0.2
2015-08-09	75.48	0	10.9167	44.3595	61	0
2015-08-10	76.38	0.899994	10.9167	44.3595	61	0
2015-08-11	76.22	-0.159996	10.9167	44.3595	61	0
2015-08-12	76.39	0.169998	10.9167	44.3595	61	0
2015-08-13	75.78	-0.61	10.9167	44.3595	61	0
2015-08-14	75.62	-0.159996	10.9167	44.3595	61	0
2015-08-15	75.62	0	10.9167	44.3595	61	0
2015-08-16	75.62	0	10.9167	44.3595	61	0
2015-08-17	75.53	-0.090004	10.9167	44.3595	61	0
2015-08-18	75.13	-0.400002	10.9167	44.3595	61	0
2015-08-19	74.12	-1.00999	10.9167	44.3595	61	0
2015-08-20	73.91	-0.209999	10.9167	44.3595	61	0.0625
2015-08-21	71.84	-2.07001	10.9167	44.3595	61	0
2015-08-22	71.84	0	10.9167	44.3595	61	0
2015-08-23	71.84	0	10.9167	44.3595	61	0
2015-08-24	69.14	-2.7	10.9167	44.3595	62	0.1
2015-08-25	68.42	-0.720001	10.9167	44.3595	62	0
2015-08-26	70.9	2.48	10.9167	44.3595	62	0
2015-08-27	71.48	0.580001	10.9167	44.3595	62	0
2015-08-28	71.21	-0.270004	11.9167	45.3595	61	0.9
2015-08-29	71.21	0	11.9167	45.3595	61	0
2015-08-30	71.21	0	11.9167	45.3595	61	0
2015-08-31	70.67	-0.540001	11.9167	45.3595	61	0
2015-09-01	68.9	-1.77	11.9167	45.3595	61	0
2015-09-02	69.81	0.909996	11.9167	45.3595	61	0
2015-09-03	69.93	0.120002	11.9167	45.3595	61	0
2015-09-04	68.76	-1.17	11.9167	45.3595	61	0
2015-09-05	68.76	0	11.9167	45.3595	61	0
2015-09-06	68.76	0	11.9167	45.3595	61	0
2015-09-07	68.76	0	11.9167	45.3595	61	0
2015-09-08	69.98	1.22	11.9167	45.3595	62	0.1375
2015-09-09	68.48	-1.5	11.9167	45.3595	62	0
2015-09-10	68.32	-0.160003	11.9167	45.3595	62	0
2015-09-11	68.42	0.099998	11.9167	45.3595	61	-0.5
2015-09-12	68.42	0	11.9167	45.3595	61	0
2015-09-13	68.42	0	11.9167	45.3595	61	0
2015-09-14	68.06	-0.36	11.9167	45.3595	61	0
2015-09-15	69.45	1.39	11.9167	45.3595	61	0
2015-09-16	70.1	0.650001	11.9167	45.3595	61	0
2015-09-17	70.24	0.14	11.9167	45.3595	61	0
2015-09-18	69.94	-0.299996	11.9167	45.3595	60	-0.1875
2015-09-19	69.94	0	11.9167	45.3595	61	0.2
2015-09-20	69.94	0	11.9167	45.3595	61	0
2015-09-21	70.65	0.71	11.9167	45.3595	61	0
2015-09-22	70.19	-0.46	11.9167	45.3595	61	0
2015-09-23	70.26	0.07	11.9167	45.3595	61	0
2015-09-24	71.36	1.1	11.9167	45.3595	61	0
2015-09-25	72.67	1.31	11.9167	45.3595	62	0.193182
2015-09-26	72.67	0	11.9167	45.3595	62	0
2015-09-27	72.67	0	11.9167	45.3595	62	0
2015-09-28	71.77	-0.900001	11.9167	45.3595	62	-0.05
2015-09-29	72.28	0.510002	11.9167	45.3595	62	0
2015-09-30	71.94	-0.339997	11.9167	45.3595	62	0
2015-10-01	71.95	0.009995	11.9167	45.3595	63	0.171429
2015-10-02	72.42	0.470001	11.9167	45.3595	63	0
2015-10-03	72.42	0	11.9167	45.3595	63	0
2015-10-04	72.42	0	11.9167	45.3595	63	0
2015-10-05	73.22	0.800003	11.9167	45.3595	63	0
2015-10-06	73.4	0.180001	11.9167	45.3595	63	0
2015-10-07	73.72	0.319999	11.9167	45.3595	63	0
2015-10-08	74.4	0.680001	11.9167	45.3595	63	0
2015-10-09	74.48	0.080001	11.9167	45.3595	63	0
2015-10-10	74.48	0	11.9167	45.3595	63	0
2015-10-11	74.48	0	11.9167	45.3595	63	0
2015-10-12	74.33	-0.150001	11.9167	45.3595	63	0
2015-10-13	74.11	-0.220001	11.9167	45.3595	63	0
2015-10-14	74.21	0.099998	11.9167	45.3595	63	0
2015-10-15	74.27	0.059998	11.9167	45.3595	63	0
2015-10-16	74.9	0.630005	11.9167	45.3595	63	0
2015-10-17	74.9	0	11.9167	45.3595	63	0
2015-10-18	74.9	0	11.9167	45.3595	63	0
2015-10-19	75.16	0.260002	11.9167	45.3595	63	0
2015-10-20	74.43	-0.730004	11.9167	45.3595	63	0
2015-10-21	73.59	-0.840004	11.9167	45.3595	63	0
2015-10-22	74.85	1.26	11.9167	45.3595	64	0.5
2015-10-23	77.03	2.18	11.9167	45.3595	65	0.333333
2015-10-24	77.03	0	11.9167	45.3595	65	0
2015-10-25	77.03	0	11.9167	45.3595	66	0.2
2015-10-26	77.49	0.459999	11.9167	45.3595	66	0
2015-10-27	77.29	-0.199997	11.9167	45.3595	66	0
2015-10-28	76.51	-0.779999	11.9167	45.3595	66	0
2015-10-29	77.02	0.509995	11.9167	45.3595	66	0
2015-10-30	76.38	-0.64	11.9167	45.3595	66	0
2015-10-31	76.38	0	11.9167	45.3595	66	0
2015-11-01	76.38	0	11.9167	45.3595	66	0
2015-11-02	76.6	0.220001	11.9167	45.3595	66	0
2015-11-03	77.05	0.450005	11.9167	45.3595	66	0
2015-11-04	77.06	0.009995	11.9167	45.3595	66	-0.0777778
2015-11-05	76.39	-0.669999	11.9167	45.3595	66	0
2015-11-06	75.57	-0.819999	11.9167	45.3595	66	0
2015-11-07	75.57	0	11.9167	45.3595	66	0
2015-11-08	75.57	0	11.9167	45.3595	65	-0.3
2015-11-09	75.4	-0.169998	11.9167	45.3595	65	0
2015-11-10	75.77	0.369995	11.9167	45.3595	65	0
2015-11-11	75.96	0.190002	11.9167	45.3595	65	0
2015-11-12	74.66	-1.29999	11.9167	45.3595	65	0
2015-11-13	73.96	-0.700005	11.9167	45.3595	65	0
2015-11-14	73.96	0	11.9167	45.3595	65	0
2015-11-15	73.96	0	11.9167	45.3595	65	0
2015-11-16	75.3	1.34	11.9167	45.3595	65	0
2015-11-17	75.07	-0.230003	11.9167	45.3595	65	0
2015-11-18	75.9	0.830002	11.9167	45.3595	65	0
2015-11-19	76.22	0.319999	11.9167	45.3595	65	0
2015-11-20	75.82	-0.400001	11.9167	45.3595	65	0
2015-11-21	75.82	0	11.9167	45.3595	65	0
2015-11-22	75.82	0	11.9167	45.3595	65	0
2015-11-23	75.97	0.150001	11.9167	46.3595	65	0.5
2015-11-24	76.45	0.479996	11.9167	46.3595	65	0
2015-11-25	75.9	-0.549995	11.9167	46.3595	65	0
2015-11-26	75.9	0	11.9167	46.3595	65	0
2015-11-27	75.7	-0.200005	11.9167	46.3595	65	0
2015-11-28	75.7	0	11.9167	46.3595	65	0
2015-11-29	75.7	0	11.9167	46.3595	65	0
2015-11-30	74.84	-0.860001	12.25	46.3595	65	-0.1
2015-12-01	75.94	1.10001	12.25	46.3595	65	0
2015-12-02	75.79	-0.150001	12.25	46.3595	65	0
2015-12-03	75.74	-0.050003	12.25	46.3595	65	0
2015-12-04	77.83	2.09	12.25	46.3595	66	1.15
2015-12-05	77.83	0	12.25	46.3595	66	0
2015-12-06	77.83	0	12.25	46.3595	67	0.5
2015-12-07	78.37	0.540001	12.25	46.3595	67	0
2015-12-08	77.75	-0.620003	12.25	46.3595	67	0
2015-12-09	77.7	-0.050003	12.25	46.3595	67	0
2015-12-10	77.79	0.090004	12.25	46.3595	67	0
2015-12-11	77.78	-0.010002	12.25	46.3595	67	0
2015-12-12	77.78	0	12.25	46.3595	67	0
2015-12-13	77.78	0	12.25	46.3595	67	0
2015-12-14	78.29	0.510002	12.25	46.3595	67	0.075
2015-12-15	79.68	1.39	12.25	46.3595	67	0
2015-12-16	80.99	1.31	12.25	46.3595	67	0
2015-12-17	80.29	-0.699997	12.25	46.3595	67	0
2015-12-18	78.13	-2.16	12.25	47.3595	67	0.2
2015-12-19	78.13	0	12.25	47.3595	67	0
2015-12-20	78.13	0	12.25	47.3595	67	0
2015-12-21	78.95	0.82	12.25	47.3595	68	0.1
2015-12-22	79.6	0.650001	12.25	48.3595	68	0.9
2015-12-23	79.92	0.32	12.25	48.3595	68	0
2015-12-24	79.79	-0.129997	12.25	48.3595	68	0
2015-12-25	79.79	0	12.25	48.3595	68	0
2015-12-26	79.79	0	12.25	48.3595	69	0.5
2015-12-27	79.79	0	12.25	48.3595	69	0
2015-12-28	79.92	0.129997	12.25	49.3595	69	0.242262
2015-12-29	80.36	0.440003	12.25	50.3595	69	0.3
2015-12-30	80.07	-0.290001	12.25	50.3595	69	0
2015-12-31	79.41	-0.659996	12.25	50.3595	69	0
2016-01-01	79.41	0	12.25	50.4929	69	1.0625
2016-01-02	79.41	0	12.25	50.4929	69	0
2016-01-03	79.41	0	12.25	50.4929	69	0
2016-01-04	78.37	-1.04	12.25	50.4929	69	0
2016-01-05	78.62	0.25	12.25	50.4929	69	0
2016-01-06	77.86	-0.760002	12.25	50.4929	69	0
2016-01-07	77.18	-0.680001	12.25	50.4929	69	0
2016-01-08	75.97	-1.21	12.25	50.4929	69	0
2016-01-09	75.97	0	12.25	50.4929	69	0
2016-01-10	75.97	0	12.25	50.4929	69	0
2016-01-11	76.67	0.699997	12.25	50.4929	69	0
2016-01-12	76.51	-0.159996	12.25	50.4929	69	0
2016-01-13	75.85	-0.660004	12.25	50.4929	69	0
2016-01-14	76.15	0.300004	12.25	50.4929	69	0
2016-01-15	74.98	-1.17	12.25	50.4929	69	0
2016-01-16	74.98	0	12.25	50.4929	69	0
2016-01-17	74.98	0	12.25	50.4929	69	0
2016-01-18	74.98	0	12.25	50.4929	69	0
2016-01-19	76.73	1.75	12.25	50.4929	69	0
2016-01-20	75.83	-0.900001	12.25	50.4929	69	0
2016-01-21	76.72	0.889999	12.25	50.4929	69	0
2016-01-22	77.36	0.64	12.25	50.4929	69	0
2016-01-23	77.36	0	12.25	50.4929	69	0
2016-01-24	77.36	0	12.25	50.4929	69	0
2016-01-25	76.85	-0.510003	12.25	50.4929	69	0
2016-01-26	78.81	1.96	12.25	50.4929	70	0.433333
2016-01-27	78.8	-0.009995	12.25	50.4929	70	0
2016-01-28	79.82	1.02	12.25	50.4929	70	0
2016-01-29	81.69	1.87	12.25	50.4929	71	0.25
2016-01-30	81.69	0	12.25	50.4929	71	0
2016-01-31	81.69	0	12.25	50.4929	71	0
2016-02-01	81.12	-0.569999	12.25	50.4929	71	-0.05
2016-02-02	80.22	-0.900002	12.25	50.4929	71	0
2016-02-03	81.1	0.879997	12.25	50.4929	71	0
2016-02-04	80.7	-0.400001	12.25	50.4929	71	0
2016-02-05	81.2	0.5	12.25	50.4929	71	0
2016-02-06	81.2	0	12.25	50.4929	71	0
2016-02-07	81.2	0	12.25	50.4929	72	0.166667
2016-02-08	82.62	1.42001	12.25	50.4929	73	0.284848
2016-02-09	82.64	0.019996	12.25	50.4929	73	0
2016-02-10	81.62	-1.02	12.25	50.4929	73	0
2016-02-11	79.9	-1.72	12.25	50.4929	73	0
2016-02-12	80.99	1.09	12.25	50.4929	73	0
2016-02-13	80.99	0	12.25	50.4929	73	0
2016-02-14	80.99	0	12.25	50.4929	73	0
2016-02-15	80.99	0	12.25	50.4929	73	0
2016-02-16	81.47	0.480003	12.25	50.4929	73	0
2016-02-17	82.45	0.979996	12.25	50.4929	73	0
2016-02-18	81.98	-0.469994	12.25	50.4929	74	0.284091
2016-02-19	81.79	-0.190002	12.25	50.4929	74	0
2016-02-20	81.79	0	12.25	50.4929	74	0
2016-02-21	81.79	0	12.25	50.4929	74	0
2016-02-22	82.13	0.339996	12.25	50.4929	74	0
2016-02-23	81.81	-0.319999	12.25	50.4929	74	0
2016-02-24	81.56	-0.25	12.25	50.4929	74	0
2016-02-25	82.34	0.779998	12.25	50.4929	74	0.0681818
2016-02-26	81.1	-1.24	12.25	50.4929	74	0
2016-02-27	81.1	0	12.25	50.4929	74	0
2016-02-28	81.1	0	12.25	50.4929	74	0
2016-02-29	80.29	-0.809997	12.25	50.4929	74	0
2016-03-01	81.23	0.940002	12.25	50.4929	74	0
2016-03-02	82.55	1.32	12.25	50.4929	74	0
2016-03-03	82.84	0.289993	12.25	50.4929	74	0
2016-03-04	83.49	0.650002	12.25	50.4929	74	0
2016-03-05	83.49	0	12.25	50.4929	74	0
2016-03-06	83.49	0	12.25	50.4929	74	0
2016-03-07	83.1	-0.39	12.25	50.4929	74	0
2016-03-08	83.06	-0.04	12.25	50.4929	74	0
2016-03-09	82.96	-0.099999	12.25	50.4929	74	0
2016-03-10	82.28	-0.68	12.25	50.4929	74	0
2016-03-11	81.75	-0.529999	12.25	50.4929	74	0
2016-03-12	81.75	0	12.25	50.4929	74	0
2016-03-13	81.75	0	12.25	50.4929	74	0
2016-03-14	81.17	-0.580002	12.25	50.4929	74	0
2016-03-15	81.31	0.14	12.25	50.4929	75	0.2
2016-03-16	81.34	0.029998	12.25	50.4929	75	0
2016-03-17	82.75	1.41	12.25	50.4929	75	-0.09375
2016-03-18	83.15	0.400002	12.25	50.4929	75	0
2016-03-19	83.15	0	12.25	50.4929	75	0
2016-03-20	83.15	0	12.25	50.4929	75	0
2016-03-21	83.32	0.169998	12.25	50.4929	75	0
2016-03-22	82.74	-0.580002	12.25	50.4929	76	0.225
2016-03-23	82.82	0.080002	12.25	50.9929	76	0.2
2016-03-24	82.89	0.069999	12.25	51.9929	76	0.545455
2016-03-25	82.89	0	12.25	51.9929	76	0
2016-03-26	82.89	0	12.25	51.9929	76	0
2016-03-27	82.89	0	12.25	51.9929	76	0
2016-03-28	82.62	-0.269996	12.25	51.9929	76	0
2016-03-29	82.8	0.18	12.25	51.9929	77	0.16
2016-03-30	82.68	-0.120003	12.25	51.9929	77	0
2016-03-31	82.31	-0.370002	12.25	51.9929	77	0
2016-04-01	83.53	1.22	12.25	51.9929	77	0
2016-04-02	83.53	0	12.25	51.9929	77	0
2016-04-03	83.53	0	12.25	51.9929	77	0
2016-04-04	83.21	-0.32	12.25	51.9929	77	0
2016-04-05	83.16	-0.049995	12.25	51.9929	77	0
2016-04-06	83.81	0.649994	12.25	51.9929	77	0
2016-04-07	83.24	-0.57	12.25	51.9929	77	0
2016-04-08	83.2	-0.040001	12.25	51.9929	77	0
2016-04-09	83.2	0	12.25	51.9929	77	0
2016-04-10	83.2	0	12.25	51.9929	77	0
2016-04-11	82.73	-0.469994	12.25	51.9929	77	0
2016-04-12	82.83	0.099999	12.25	51.9929	77	0
2016-04-13	82.46	-0.370003	12.25	51.9929	77	0
2016-04-14	82.01	-0.449997	12.25	51.9929	77	0
2016-04-15	82.3	0.290001	12.25	51.9929	77	0
2016-04-16	82.3	0	12.25	51.9929	77	0
2016-04-17	82.3	0	12.25	51.9929	77	0
2016-04-18	82.83	0.529999	12.25	51.9929	77	0
2016-04-19	83.28	0.449997	12.25	51.9929	77	0
2016-04-20	81.55	-1.73	12.25	51.9929	77	0
2016-04-21	80.8	-0.75	12.25	51.9929	77	0
2016-04-22	80.95	0.149994	12.25	51.9929	77	0
2016-04-23	80.95	0	12.25	51.9929	77	0
2016-04-24	80.95	0	12.25	51.9929	77	0
2016-04-25	81.41	0.460007	12.25	51.9929	77	0
2016-04-26	79.55	-1.86	12.75	52.4929	77	0.236364
2016-04-27	79.89	0.339996	12.75	52.4929	78	0.5
2016-04-28	79.76	-0.129997	12.75	52.4929	77	-0.212963
2016-04-29	80.12	0.360001	12.75	52.4929	77	0
2016-04-30	80.12	0	12.75	52.4929	78	0.25
2016-05-01	80.12	0	12.75	52.4929	78	0
2016-05-02	80.97	0.849998	12.75	52.4929	78	0
2016-05-03	81.1	0.129997	12.75	52.4929	78	0
2016-05-04	81.6	0.5	12.75	52.4929	78	0
2016-05-05	81.3	-0.299995	12.75	52.4929	78	0
2016-05-06	82.13	0.829994	12.75	52.4929	78	0
2016-05-07	82.13	0	12.75	52.4929	78	0
2016-05-08	82.13	0	12.75	52.4929	78	0
2016-05-09	82.12	-0.009994	12.75	52.4929	78	0
2016-05-10	82.48	0.36	12.75	52.4929	78	0
2016-05-11	82.15	-0.330001	12.75	52.4929	78	0
2016-05-12	82.41	0.260002	12.75	52.4929	78	0
2016-05-13	81.23	-1.18	12.75	52.4929	78	0
2016-05-14	81.23	0	12.75	52.4929	78	0
2016-05-15	81.23	0	12.75	52.4929	79	0.266667
2016-05-16	81.63	0.399994	12.75	52.4929	79	0
2016-05-17	80.62	-1.00999	12.75	52.4929	79	0
2016-05-18	79.85	-0.770005	12.75	52.4929	79	0
2016-05-19	80.19	0.340004	12.75	52.4929	79	0
2016-05-20	80.02	-0.170005	12.75	52.4929	79	0
2016-05-21	80.02	0	12.75	52.4929	79	0
2016-05-22	80.02	0	12.75	52.4929	79	0
2016-05-23	80.2	0.18	12.75	52.4929	79	0
2016-05-24	80.97	0.770004	12.75	52.4929	79	0
2016-05-25	81.48	0.510002	12.75	52.4929	79	0
2016-05-26	81.22	-0.260002	12.75	52.4929	79	0
2016-05-27	81.43	0.209999	12.75	52.4929	79	0
2016-05-28	81.43	0	12.75	52.4929	79	0
2016-05-29	81.43	0	12.75	52.4929	79	0
2016-05-30	81.43	0	12.75	52.4929	79	0
2016-05-31	81.04	-0.389999	12.75	52.4929	79	0
2016-06-01	81.79	0.75	12.75	52.4929	79	0
2016-06-02	81.95	0.159996	12.75	52.4929	79	0
2016-06-03	82.47	0.520004	12.75	52.4929	79	0
2016-06-04	82.47	0	12.75	52.4929	79	0
2016-06-05	82.47	0	12.75	52.4929	79	0
2016-06-06	82.77	0.299996	12.75	52.4929	79	0
2016-06-07	82.32	-0.449997	12.75	52.4929	79	0
2016-06-08	82.65	0.330002	12.75	52.4929	79	0
2016-06-09	83.17	0.519996	12.75	52.4929	79	0
2016-06-10	83.2	0.029999	12.75	52.4929	79	0
2016-06-11	83.2	0	12.75	52.4929	79	0
2016-06-12	83.2	0	12.75	52.4929	79	0
2016-06-13	82.57	-0.629997	12.75	52.4929	79	0
2016-06-14	83.35	0.779998	12.75	52.4929	79	0
2016-06-15	82.95	-0.400001	12.75	52.4929	79	0
2016-06-16	83.41	0.460007	12.75	52.4929	79	0
2016-06-17	83.13	-0.280007	12.75	52.4929	79	0
2016-06-18	83.13	0	12.75	52.4929	79	0
2016-06-19	83.13	0	12.75	52.4929	79	0
2016-06-20	83.04	-0.089996	12.75	52.4929	79	0
2016-06-21	83.41	0.370003	12.75	52.4929	79	0
[truncated: 924 more rows]

## Sheet: Sheet1
Date	Open	High	Low	Close	Adj Close	Volume
2009-01-02	61.69	62.97	61.06	62.8	45.0099	11135700
2009-01-05	62.32	62.44	61.59	62.35	44.6873	14322800
2009-01-06	62.5	62.95	61.51	62.17	44.5583	13401600
2009-01-07	61.33	61.66	60.64	61.08	43.7771	12415600
2009-01-08	60.91	61.25	60	60.41	43.2969	11508100
2009-01-09	60.64	60.8	59.75	59.86	42.9027	10843200
2009-01-12	59.75	60.42	59.69	59.94	42.9601	11373200
2009-01-13	59.96	60.29	59.02	59.47	42.6232	15791900
2009-01-14	59.05	59.18	57.22	57.86	41.4693	16108100
2009-01-15	57.09	57.48	56.55	57.46	41.1826	18807200
2009-01-16	58.08	58.25	57.12	57.73	41.3761	18904200
2009-01-20	57.77	58.45	57.23	57.43	41.1611	17999300
2009-01-21	58.2	58.2	56.49	57.57	41.5509	18204700
2009-01-22	57.38	57.56	56.27	56.96	41.1106	19133700
2009-01-23	56.54	56.61	55.59	56	40.4177	21067500
2009-01-26	55.95	56.92	55.61	56.37	40.6848	17032100
2009-01-27	56.48	57.39	56.2	56.7	40.9229	11962900
2009-01-28	57.5	58.38	56.9	58.18	41.9911	17743200
2009-01-29	57.79	59	57.56	58.22	42.02	14550300
2009-01-30	56.5	56.84	54.24	54.5	39.3351	35110700
2009-02-02	54	54.38	52.21	53.05	38.2886	19427200
2009-02-03	53.49	54.09	52.54	53.91	38.9093	14898500
2009-02-04	54.33	54.45	52.21	52.52	37.906	14760300
2009-02-05	52.29	53.6	52.13	53.32	38.4834	17727500
2009-02-06	53.42	54.46	53.06	54	38.9742	15338000
2009-02-09	53.89	53.98	52.67	52.94	38.2092	13422200
2009-02-10	52.74	53.46	50.97	51.45	37.1338	22520700
2009-02-11	51.8	51.91	50.86	51.16	36.9245	16404400
2009-02-12	50.93	51.4	49.95	51.28	37.0111	18019300
2009-02-13	51.37	51.68	50.73	51.09	36.8739	11644800
2009-02-17	50	50.94	49.28	50.11	36.1666	20833900
2009-02-18	49.84	51.17	49.75	50.95	36.7729	16755100
2009-02-19	51.5	52.05	51.03	51.13	36.9028	13503700
2009-02-20	50.24	51.36	49.8	50.25	36.2677	19555100
2009-02-23	50.49	50.49	48.79	48.9	35.2933	15129900
2009-02-24	49.28	50.18	48.97	49.77	35.9212	14983500
2009-02-25	49.59	50.48	49.22	49.92	36.0295	17411600
2009-02-26	50.1	50.2	48.9	48.97	35.3438	13606800
2009-02-27	48.66	49.11	47.76	48.17	34.7664	20748000
2009-03-02	47.32	47.93	46.8	46.87	33.8282	19033100
2009-03-03	47.33	47.88	46.38	46.63	33.655	19531800
2009-03-04	46.93	48	46.67	47.31	34.1458	15699900
2009-03-05	46.45	46.81	44.93	45.4	32.7672	19466600
2009-03-06	45.87	46.59	44.63	45.71	32.991	19553000
2009-03-09	45.3	45.6	43.93	44.18	31.8867	16927300
2009-03-10	44.51	45.19	44.37	45.17	32.6012	20635700
2009-03-11	45.59	45.74	44.76	45.07	32.529	13395900
2009-03-12	44.89	45.9	44.52	45.78	33.0415	13715200
2009-03-13	46.1	47.08	45.66	46.95	33.8859	13905600
2009-03-16	47.37	48.41	47.17	47.82	34.5138	15181900
2009-03-17	47.95	48.14	47.41	47.98	34.6293	11481500
2009-03-18	47.75	48.75	46.99	48.02	34.6582	16707400
2009-03-19	48.24	48.42	46.2	46.31	33.424	16169800
2009-03-20	46.55	46.94	45.52	45.59	32.9044	25558100
2009-03-23	46.11	47.8	46	47.74	34.4561	16278000
2009-03-24	47.42	48.21	46.89	47.07	33.9725	12158800
2009-03-25	47.7	48.6	47.2	48.06	34.6871	15275900
2009-03-26	48.27	48.82	47.51	48.76	35.1923	16256400
2009-03-27	48.21	49.03	48.13	48.57	35.0551	10402200
2009-03-30	48.04	48.1	46.57	47.28	34.1241	12747900
2009-03-31	47.56	47.83	46.95	47.09	33.987	13847500
2009-04-01	46.75	48.48	46.29	48.21	34.7953	17104300
2009-04-02	48.72	50.29	48.72	49.42	35.6686	18320500
2009-04-03	49.54	49.75	48.72	49.63	35.8202	14799800
2009-04-06	49.46	49.97	48.91	49.65	35.8346	10345400
2009-04-07	49.42	49.42	48.53	48.68	35.1345	9801300
2009-04-08	48.8	49	47.88	48.47	34.983	9434300
2009-04-09	49.17	49.29	48.37	49.19	35.5026	14766300
2009-04-13	48.88	49.03	47.95	48.04	34.6726	12908700
2009-04-14	47.98	48.03	46.98	47.25	34.1024	15096100
2009-04-15	47.68	48.86	47.65	48.75	35.1851	14181600
2009-04-16	49.2	50.74	49.11	50.43	36.3976	16333200
2009-04-17	51.15	51.96	50.82	51.66	37.2853	21662400
2009-04-20	51.57	51.97	50.62	50.73	36.6141	15444400
2009-04-21	50.82	51.67	49.5	51.37	37.076	12604100
2009-04-22	50.96	50.96	49.54	49.6	36.1078	13385400
2009-04-23	49.84	49.84	48.75	49.32	35.904	11859200
2009-04-24	49.5	49.89	49.02	49.51	36.0423	11324200
2009-04-27	49.07	50.41	49.07	49.97	36.3772	9603900
2009-04-28	49.75	50.18	49.25	49.69	36.1733	9004800
2009-04-29	49.91	50.97	49.82	50.42	36.7048	11399200
2009-04-30	50.23	50.23	48.25	49.44	35.9913	24582200
2009-05-01	49.6	49.75	48.55	49.5	36.035	11888500
2009-05-04	49.97	51.03	49.69	50.99	37.1197	12625200
2009-05-05	50.76	50.99	49.51	49.79	36.2461	12299300
2009-05-06	50	50.86	49.9	50.84	37.0105	14932300
2009-05-07	51	52.19	50.62	51.34	37.3745	13718200
2009-05-08	52	52.19	51.19	51.57	37.5419	13417100
2009-05-11	51.42	51.55	50.23	50.37	36.6684	13896700
2009-05-12	50.4	51.35	50	50.94	37.0833	13779000
2009-05-13	50.53	51.21	50.11	50.96	37.0979	11238900
2009-05-14	51.02	51.64	50.75	50.8	36.9814	11105800
2009-05-15	51.43	51.43	50.37	50.67	36.8867	14120300
2009-05-18	50.98	52.61	50.92	52.52	38.2335	14066100
2009-05-19	52.57	53.51	52.27	52.95	38.5466	15215200
2009-05-20	53.74	54.77	53.56	54.02	39.3255	15964200
2009-05-21	53.48	53.48	52.51	53.02	38.5975	11225900
2009-05-22	53.07	53.74	52.96	53.03	38.6048	6765000
2009-05-26	52.94	54.1	52.67	53.78	39.1508	10918600
2009-05-27	53.72	53.78	51.58	51.78	37.6948	14497600
2009-05-28	52.26	52.67	51.11	52.59	38.2845	16611400
2009-05-29	52.62	52.68	51.5	51.94	37.8113	15133700
2009-06-01	52.55	53.65	52.36	53.36	38.845	12487300
2009-06-02	53.23	54.13	53.16	53.71	39.0998	11923400
2009-06-03	53.38	53.84	52.9	53.81	39.1726	12643500
2009-06-04	53.76	53.86	52.97	53.35	38.8377	9987000
2009-06-05	53.56	53.95	52.92	53.18	38.714	10551000
2009-06-08	52.93	53.58	52.59	53.14	38.6849	10651800
2009-06-09	52.84	52.9	52.25	52.41	38.1534	11606000
2009-06-10	52.69	52.93	51.57	52.08	37.9132	13082500
2009-06-11	52.05	52.74	51.95	52.01	37.8622	10862400
2009-06-12	51.88	52.77	51.73	52.55	38.2554	10352700
2009-06-15	52.38	52.38	51.07	51.33	37.3672	12158000
2009-06-16	51.61	51.61	50.03	50.1	36.4718	15721900
2009-06-17	50.13	50.75	50	50.01	36.4063	12696700
2009-06-18	50.07	51.36	50.01	51.17	37.2507	12999600
2009-06-19	51.28	51.47	50.24	50.64	36.8649	19541900
2009-06-22	50.33	50.87	50.21	50.56	36.8067	12992200
2009-06-23	50.52	50.82	50.39	50.55	36.7994	10611800
2009-06-24	50.58	50.98	50.06	50.55	36.7994	12399000
2009-06-25	50.43	52.03	50.12	51.68	37.622	13723300
2009-06-26	51.46	52.03	51.05	51.75	37.673	25128800
2009-06-29	51.92	52.4	51.6	52.23	38.0224	8899900
2009-06-30	52.23	52.23	50.75	51.1	37.1998	14393700
2009-07-01	51.47	52.53	51.28	52	37.855	14314300
2009-07-02	51.79	51.83	50.74	51.11	37.2071	15212000
2009-07-06	50.75	52.42	50.52	52.17	37.9787	16040900
2009-07-07	51.99	52.44	51.63	51.91	37.7895	13430500
2009-07-08	52.02	52.81	51.54	52.64	38.3209	16899500
2009-07-09	52.65	52.75	52.18	52.41	38.1534	11648100
2009-07-10	52.18	52.5	51.94	52.22	38.0151	9267400
2009-07-13	52.06	53.14	52.05	52.98	38.5684	12289100
2009-07-14	53.07	53.77	52.74	53.54	38.9761	12817300
2009-07-15	53.61	54.73	53.5	54.65	39.7841	15161300
2009-07-16	54.65	55.44	54.5	55.21	40.1918	12622000
2009-07-17	55.26	55.92	54.93	55.92	40.7086	13344900
2009-07-20	56.01	56.03	55.15	55.56	40.4466	10925100
2009-07-21	55.94	56.18	52	55.49	40.3956	11131800
2009-07-22	55.16	55.36	54.65	54.87	40.2635	10000100
2009-07-23	54.93	55.56	54.8	55.16	40.4763	15014200
2009-07-24	55.64	55.9	55.33	55.84	40.9753	8710300
2009-07-27	55.89	55.98	55.35	55.78	40.9313	6866800
2009-07-28	55.6	55.96	55.28	55.71	40.8799	8142400
2009-07-29	55.56	56.37	55.56	56.12	41.1808	9666300
2009-07-30	56.57	57	55.93	56.23	41.2615	11966500
2009-07-31	56.2	56.75	55.43	55.51	40.7332	12663900
2009-08-03	55.96	56	55	55.61	40.8065	11225600
2009-08-04	55.42	55.92	55.3	55.46	40.6965	10988300
2009-08-05	53.74	54.17	53.32	53.91	39.5591	21314600
2009-08-06	53.81	53.91	51.14	51.46	37.7613	29715100
2009-08-07	51.84	52.82	51.46	52.03	38.1795	16314800
2009-08-10	51.92	52.28	51.58	52.17	38.2823	11763800
2009-08-11	52.11	52.28	51.93	51.93	38.1062	9293400
2009-08-12	52	52.49	51.85	52.08	38.2162	10148400
2009-08-13	52.29	52.34	51.75	52.3	38.3777	10486500
2009-08-14	52.55	52.81	51.87	52.37	38.429	12069600
2009-08-17	52.32	52.59	52.12	52.21	38.3116	11384000
2009-08-18	52.4	52.66	52.08	52.45	38.4877	8342800
2009-08-19	52.27	53.04	52.27	52.8	38.7446	12152600
2009-08-20	52.93	53.14	52.65	53.02	38.906	8471400
2009-08-21	53.45	53.77	53	53.58	39.3169	13272800
2009-08-24	53.77	53.92	52.97	53.34	39.1408	11781900
2009-08-25	53.46	53.99	53.16	53.4	39.1848	12681600
2009-08-26	53.41	53.8	53.28	53.36	39.1555	9380600
2009-08-27	53.3	53.4	52.7	53.06	38.9354	10394900
2009-08-28	53.11	53.39	52.66	53.19	39.0308	8998800
2009-08-31	53	54.12	52.81	54.11	39.7058	15366900
2009-09-01	53.85	54.04	52.87	53.02	38.906	14424400
2009-09-02	52.95	53.22	52.75	52.8	38.7446	8875200
2009-09-03	52.95	53.02	52.52	52.87	38.7959	9120800
2009-09-04	52.79	53	52.66	52.86	38.7886	7527700
2009-09-08	53.45	54.2	53.21	54.2	39.7719	15674300
2009-09-09	54.2	54.3	53.53	53.76	39.449	11148100
2009-09-10	55.23	56.32	55.18	56.04	41.1221	26758300
2009-09-11	56.11	56.4	55.4	55.64	40.8286	12500400
2009-09-14	55.23	55.49	55.05	55.3	40.5791	11139000
2009-09-15	55.56	55.63	54.89	55.03	40.3809	11674300
2009-09-16	55.08	55.45	54.61	55.31	40.5864	12932200
2009-09-17	55.33	56.11	55.3	55.53	40.7478	10665300
2009-09-18	56.57	57.51	56.5	57.32	42.0614	25880200
2009-09-21	57.35	57.46	56.75	57.1	41.8999	11672200
2009-09-22	57.3	57.51	56.96	57.24	42.0026	11517000
2009-09-23	57.34	58.05	57.15	57.25	42.01	14611400
2009-09-24	57.38	57.97	57.3	57.84	42.4429	13589500
2009-09-25	58	58.5	57.92	58.01	42.5677	13477500
2009-09-28	58.21	58.66	58.01	58.16	42.6777	9008100
2009-09-29	58.34	58.37	57.76	57.91	42.4943	7625300
2009-09-30	57.84	58.14	57.34	57.92	42.5016	14047300
2009-10-01	57.63	57.63	56.44	56.62	41.5477	15894300
2009-10-02	56.4	56.91	56.2	56.75	41.6431	13087600
2009-10-05	56.79	56.94	56.02	56.68	41.5917	10879600
2009-10-06	56.88	57.24	56.79	57.03	41.8485	12000200
2009-10-07	57.01	57.08	56.76	56.95	41.7898	7593900
2009-10-08	57.37	57.85	57.14	57.65	42.3035	12817100
2009-10-09	57.34	57.63	57.3	57.56	42.2375	6466800
2009-10-12	57.67	58.37	57.42	57.5	42.1934	7928200
2009-10-13	57.37	57.37	56.83	57.26	42.0173	11280500
2009-10-14	57.49	57.49	57.03	57.31	42.054	8385300
2009-10-15	57.28	57.43	56.87	57.24	42.0026	11793900
2009-10-16	57.12	57.69	57.1	57.44	42.1494	12248700
2009-10-19	57.51	58.02	57.22	57.79	42.4062	7892600
2009-10-20	57.93	58.85	57.88	58.13	42.6557	11321300
2009-10-21	57.92	58.24	57.4	57.49	42.5078	11468700
2009-10-22	57.48	58.32	57.37	58.13	42.9811	10267200
2009-10-23	58.13	58.13	57.21	57.64	42.6188	10811700
2009-10-26	57.65	57.86	56.58	56.9	42.0716	10452900
2009-10-27	56.88	57.42	56.67	57.18	42.2786	10433200
2009-10-28	56.98	57.92	56.97	57.23	42.3156	15642700
2009-10-29	59.39	59.98	58.91	59.54	44.0236	26539900
2009-10-30	59.18	59.54	57.86	58	42.8849	21382000
2009-11-02	58.39	58.99	58	58.95	43.5874	14739500
2009-11-03	58.45	58.92	58.2	58.58	43.3138	12101200
2009-11-04	58.94	59.66	58.7	59.03	43.6465	13176000
2009-11-05	59.24	60.64	59.08	60.47	44.7112	16328800
2009-11-06	60.17	61.38	60	61.04	45.1327	16008900
2009-11-09	61.19	61.9	60.84	61.85	45.7316	14313000
2009-11-10	61.58	62.36	61.47	61.86	45.739	15118900
2009-11-11	61.87	62.28	61.52	62.23	46.0126	9838800
2009-11-12	62.11	62.12	61.22	61.3	45.3249	14167900
2009-11-13	61.3	61.85	61.04	61.61	45.5542	11793200
2009-11-16	62	62.68	61.93	62.27	46.0422	12542100
2009-11-17	62.18	62.68	62.08	62.31	46.0717	11532100
2009-11-18	62.19	62.45	61.74	62.41	46.1457	11983300
2009-11-19	62.16	62.29	61.51	62.15	45.9534	9302600
2009-11-20	62	62.22	61.48	61.8	45.6946	12353500
2009-11-23	62.2	62.96	62.12	62.73	46.3823	10581500
2009-11-24	62.77	62.95	62.38	62.8	46.434	9769700
2009-11-25	62.94	63.48	62.7	62.87	46.4858	8235200
2009-11-27	61.89	62.75	61.6	62.48	46.1974	6195500
2009-11-30	62.37	63	62.12	62.35	46.1013	12382400
2009-12-01	62.61	63.35	62.6	62.91	46.5154	9560600
2009-12-02	62.93	63.39	62.85	63.19	46.7224	9023800
2009-12-03	63.09	63.36	62.42	62.56	46.2566	9844300
2009-12-04	63.15	63.3	62.25	62.6	46.2862	11300000
2009-12-07	62.39	62.73	62.04	62.47	46.19	8948000
2009-12-08	62.14	62.3	61.6	61.87	45.7464	11168700
2009-12-09	61.93	62.41	61.7	62.24	46.02	9118300
2009-12-10	62.35	62.85	62.08	62.24	46.02	10030400
2009-12-11	62.29	62.85	62.21	62.34	46.0939	8932500
2009-12-14	62.54	63.08	62.39	63.01	46.5893	9535800
2009-12-15	62.7	62.82	61.89	62.12	45.9312	11430900
2009-12-16	62.38	62.67	62.12	62.16	45.9608	9871800
2009-12-17	62	62.12	61.54	61.59	45.5394	10983600
2009-12-18	61.98	62	60.41	61.55	45.5098	22847800
2009-12-21	61.65	61.85	61.23	61.3	45.3249	9550100
2009-12-22	61.14	61.5	61.02	61.3	45.3249	7178900
2009-12-23	61.06	61.35	60.76	61.31	45.3323	5630600
2009-12-24	61.25	61.48	61.05	61.28	45.3102	3357000
2009-12-28	61.52	61.65	60.79	61.25	45.288	6880600
2009-12-29	61.16	61.88	61.15	61.58	45.532	7281400
2009-12-30	61.38	61.89	61.16	61.37	45.3767	5666200
2009-12-31	61.52	61.53	60.56	60.63	44.8295	5942200
2010-01-04	61.11	61.31	60.63	61.12	45.1919	9190800
2010-01-05	61.13	61.28	60.6	61.14	45.2066	8649400
2010-01-06	60.94	60.96	60.5	60.85	44.9922	9908400
2010-01-07	60.58	60.7	60.24	60.52	44.7482	8972800
2010-01-08	60.36	60.53	60.06	60.44	44.6891	8464600
2010-01-11	60.08	60.27	59.01	60.2	44.5116	14774600
2010-01-12	60.7	61.36	60.5	60.89	45.0218	13460700
2010-01-13	61.04	61.79	60.91	61.52	45.4876	16968100
2010-01-14	61.42	61.74	61.38	61.58	45.532	9139500
2010-01-15	61.6	61.86	60.44	60.82	44.97	15768300
2010-01-19	60.8	61.83	60.8	61.72	45.6355	11577700
2010-01-20	60.97	61.04	60.1	60.45	45.0174	11557800
2010-01-21	60.56	60.93	59.45	59.84	44.5631	14298400
2010-01-22	59.75	60.69	59.22	60.31	44.9131	17703200
2010-01-25	60.83	60.98	60.15	60.63	45.1514	11630800
2010-01-26	60.17	60.95	60	60.69	45.1961	13079000
2010-01-27	60.46	60.98	59.95	60.81	45.2855	15228400
2010-01-28	61.67	63.31	61.58	61.68	45.9334	26930000
2010-01-29	61.91	62.24	61.47	61.55	45.8365	17067100
2010-02-01	61.85	62.24	61.51	61.99	46.1642	12908100
2010-02-02	61.93	63.04	61.66	62.9	46.8419	17680700
2010-02-03	62.74	62.86	62.36	62.65	46.6557	11083500
2010-02-04	62.2	62.34	61.31	61.4	45.7249	14306600
2010-02-05	61.09	61.44	60.43	61.3	45.6504	14844400
2010-02-08	61.06	61.51	60.81	61.01	45.4344	11431800
2010-02-09	61.38	62	61.01	61.76	45.9929	11427100
2010-02-10	61.74	61.85	61.22	61.67	45.9259	9854600
2010-02-11	61.42	62.16	61.27	61.96	46.1419	10383400
2010-02-12	61.76	62.13	61.29	61.76	45.9929	16188300
2010-02-16	62.6	62.87	62.35	62.83	46.7898	13273100
2010-02-17	62.8	62.97	62.51	62.85	46.8047	14384400
2010-02-18	62.73	63.5	62.35	63.39	47.2068	17709000
2010-02-19	63.27	63.74	63.02	63.45	47.2515	10897800
2010-02-22	63.69	63.88	63.3	63.42	47.2292	9675300
2010-02-23	63.23	63.82	62.92	63.21	47.0728	11948500
2010-02-24	63.22	63.96	63.13	63.89	47.5792	12808800
2010-02-25	63.23	63.86	63.01	63.7	47.4377	10085600
2010-02-26	63.75	63.88	63.14	63.28	47.1249	10640900
2010-03-01	63.46	63.8	63.15	63.51	47.2962	7748600
2010-03-02	63.72	63.87	63.34	63.71	47.4451	8004000
2010-03-03	63.66	63.9	63.43	63.55	47.326	8608300
2010-03-04	63.65	64.15	63.41	63.67	47.4153	8600300
2010-03-05	63.69	63.78	63.05	63.69	47.4302	10101100
2010-03-08	63.55	63.67	63.03	63.19	47.0579	11293300
2010-03-09	63.08	63.5	63.05	63.3	47.1398	7100900
2010-03-10	63.23	63.29	62.86	63.01	46.9238	9813200
2010-03-11	62.76	63.18	62.51	63.17	47.043	10047900
2010-03-12	63.33	63.55	63.06	63.32	47.1547	8099000
2010-03-15	63.19	63.7	63.19	63.7	47.4377	7674900
2010-03-16	63.72	63.9	63.42	63.53	47.3111	8939300
2010-03-17	63.78	64.03	63.37	64.01	47.6685	10135400
2010-03-18	63.9	64.13	63.65	63.73	47.46	8867400
2010-03-19	63.84	64	63.52	63.84	47.5419	17458100
2010-03-22	63.52	64.1	63.52	63.88	47.5717	9648000
2010-03-23	63.93	64.58	63.66	64.53	48.0558	11807900
2010-03-24	64.33	64.4	63.48	63.61	47.3707	11732100
2010-03-25	63.94	64.12	63.58	63.62	47.3781	8203200
2010-03-26	63.68	63.93	63.4	63.69	47.4302	10630300
2010-03-29	63.73	64.04	63.59	63.73	47.46	8176700
2010-03-30	63.73	63.97	63.51	63.66	47.4079	6113600
2010-03-31	63.53	63.67	63.18	63.27	47.1174	8193800
2010-04-01	63.47	63.7	63.2	63.36	47.1845	10554900
2010-04-05	63.39	63.89	63.3	63.76	47.4823	8579800
2010-04-06	63.58	63.59	63.01	63.11	46.9983	11052300
2010-04-07	62.91	63	62.21	62.5	46.544	14043500
2010-04-08	62.45	62.85	62.12	62.56	46.5887	8458800
2010-04-09	62.57	63	62.51	62.73	46.7153	9146700
2010-04-12	62.45	62.98	62.41	62.7	46.693	9164400
2010-04-13	62.6	63.34	62.58	63	46.9164	11229400
2010-04-14	62.92	63.23	62.71	63.19	47.0579	7685600
2010-04-15	63.03	63.14	62.72	63	46.9164	11314800
2010-04-16	62.8	63.49	62.63	62.85	46.8047	12568700
2010-04-19	62.82	63.25	62.7	63.22	47.0802	9548900
2010-04-20	63.47	63.49	63.03	63.19	47.0579	11230400
2010-04-21	63.21	63.66	63.12	63.63	47.3855	9858500
2010-04-22	63.51	63.74	63.23	63.59	47.3558	8372900
2010-04-23	63.48	63.64	63.2	63.54	47.3185	8452600
2010-04-26	63.45	64	63.4	63.94	47.6164	9262400
2010-04-27	63.24	63.9	63.04	63.11	46.9983	12849900
2010-04-28	62.65	63.46	62.41	63.17	47.4049	13090000
2010-04-29	62.28	62.97	60.83	62.2	46.677	27302400
2010-04-30	62.53	63	62.11	62.16	46.6469	15768900
2010-05-03	62.42	62.84	61.84	62.68	47.0372	9756600
2010-05-04	62.3	62.53	61.56	61.71	46.3093	11402600
2010-05-05	61.62	62.57	61.5	62.16	46.6469	11611000
2010-05-06	61.91	62.67	39.37	60.75	45.5888	28560400
2010-05-07	60.61	61.2	60	60.31	45.2586	23976600
2010-05-10	61.57	62.7	61.16	62.42	46.842	16011300
2010-05-11	62.04	62.97	61.98	62.37	46.8045	12397400
2010-05-12	62.11	63.13	62.1	63.02	47.2923	11004800
2010-05-13	62.91	63.42	62.73	62.75	47.0897	11157600
2010-05-14	62.76	63.2	62.15	62.54	46.9321	14651600
2010-05-17	63.01	63.48	62.66	63.38	47.5625	14659000
2010-05-18	63.4	63.95	63.13	63.21	47.4349	15873100
2010-05-19	63.1	63.6	62.81	63.22	47.4424	15928300
2010-05-20	62.47	62.54	61.58	61.61	46.2342	23365800
2010-05-21	60.4	61.88	60.37	61.85	46.4143	23162500
2010-05-24	61.43	61.98	61	61.4	46.0766	12718900
2010-05-25	60.15	61.12	60.05	61.05	45.814	18250900
2010-05-26	60.87	61.21	60.33	60.44	45.3562	17432200
2010-05-27	60.88	61.17	60.61	60.95	45.7389	14963400
2010-05-28	60.95	61.68	60.85	61.09	45.844	13952100
2010-06-01	60.89	61.74	60.52	61.16	45.8965	15341700
2010-06-02	61.16	61.83	61.04	61.74	46.3318	12985200
2010-06-03	61.97	62.14	61.7	61.8	46.3768	10739800
2010-06-04	61.12	61.12	60.57	60.8	45.6263	17909700
2010-06-07	60.72	61.07	60.59	60.62	45.4913	13182300
2010-06-08	60.68	62.24	60.49	62.14	46.6319	15336800
2010-06-09	62.45	62.6	61.27	61.47	46.1291	14211600
2010-06-10	61.97	62.29	61.67	61.91	46.4593	14756000
2010-06-11	61.35	61.4	60.38	61.01	45.7839	19772400
2010-06-14	61.39	61.72	61.21	61.25	45.964	10972800
2010-06-15	61.61	61.93	61.34	61.91	46.4593	11944100
2010-06-16	61.52	61.74	60.83	61.19	45.919	14628800
2010-06-17	61.18	61.82	60.83	61.76	46.3468	12060100
2010-06-18	61.8	61.94	61.2	61.3	46.0016	17518700
2010-06-21	61.72	61.79	60.78	61.1	45.8515	9688200
2010-06-22	61.06	61.65	60.69	60.72	45.5663	13228700
2010-06-23	60.89	61.57	60.71	61.38	46.0616	13424400
2010-06-24	61.07	61.38	60.75	60.87	45.6789	12932700
2010-06-25	60.89	60.99	59.79	59.79	44.8684	44195600
2010-06-28	60	60.94	59.57	60.62	45.4913	14115500
2010-06-29	60.33	60.54	59.75	60.32	45.2661	17814300
2010-06-30	60.13	60.54	59.71	59.98	45.011	17273600
2010-07-01	59.84	60.29	59.36	59.54	44.6808	19338700
2010-07-02	59.63	59.89	59.21	59.38	44.5607	12101900
2010-07-06	59.88	59.93	58.92	59.34	44.5307	13959000
2010-07-07	59.5	60.91	59.13	60.82	45.6414	15470000
2010-07-08	60.84	61.97	60.78	61.95	46.4893	14770600
2010-07-09	61.94	61.94	61.36	61.75	46.3393	9626800
2010-07-12	61.54	62.16	61.34	62.09	46.5944	8324500
2010-07-13	62.3	62.85	62.17	62.39	46.8195	10497300
2010-07-14	62.21	62.79	62	62.66	47.0222	13797100
2010-07-15	62.62	62.89	62.35	62.73	47.0747	10267200
2010-07-16	62.45	62.67	61.63	61.99	46.5194	14142400
2010-07-19	61.99	62.29	61.71	61.86	46.4218	9643600
2010-07-20	61.63	62.12	61.21	62.07	46.5794	10930100
2010-07-21	61.72	61.82	60.86	61.11	46.2177	14913600
2010-07-22	61.06	61.92	61.01	61.37	46.4144	13007300
2010-07-23	61.4	61.96	61.21	61.91	46.8228	8461600
2010-07-26	61.66	62.58	61.66	62.52	47.2841	7807300
2010-07-27	62.72	63.36	62.35	63.08	47.7077	12532500
2010-07-28	62.88	63.13	62.56	62.7	47.4203	7844500
2010-07-29	62.2	62.38	61.22	61.67	46.6413	15776400
2010-07-30	61.16	61.53	60.82	61.16	46.2555	11931700
2010-08-02	61.95	62.09	61.51	62.06	46.9362	11167800
2010-08-03	59.86	60.2	59.55	59.94	45.3329	24449800
2010-08-04	60.07	60.57	59.55	59.55	45.0379	19654100
2010-08-05	59.55	60.2	59.4	59.86	45.2724	12620400
2010-08-06	59.5	60.04	59.17	60.02	45.3934	12649700
2010-08-09	60.39	60.83	59.86	60.38	45.6656	11104800
2010-08-10	60.1	61.34	60.08	60.78	45.9682	13450200
2010-08-11	60.18	60.64	60	60.27	45.5825	12946800
2010-08-12	59.99	60.48	59.38	59.99	45.3707	11580500
2010-08-13	59.74	60.6	59.69	59.82	45.2421	8805300
2010-08-16	59.63	60.2	59.32	59.77	45.2043	13138100
2010-08-17	60.31	60.92	59.93	60.29	45.5976	10878200
2010-08-18	60.16	61.06	60.04	60.75	45.9455	10739300
2010-08-19	60.55	60.63	59.85	60.19	45.5219	9822700
2010-08-20	59.94	60.17	59.67	59.98	45.3631	12107000
2010-08-23	60.01	60.39	59.86	60.03	45.4009	8468500
2010-08-24	59.7	60.02	59.58	59.66	45.1211	13728400
2010-08-25	59.79	59.9	59.4	59.67	45.1287	10394900
2010-08-26	59.91	59.91	59.4	59.54	45.0303	10264400
2010-08-27	59.71	59.92	59.25	59.8	45.227	10317400
2010-08-30	59.71	59.91	59.34	59.37	44.9018	7462000
2010-08-31	59.31	59.75	59.25	59.67	45.1287	12590100
2010-09-01	59.9	60.05	59.53	59.8	45.227	14748800
2010-09-02	59.74	60.3	59.71	60.07	45.4312	10257800
2010-09-03	60.26	60.5	59.83	60.29	45.5976	8970100
2010-09-07	60.01	60.45	59.92	60.14	45.4841	7420600
2010-09-08	60.15	60.5	60.15	60.37	45.6581	7719500
2010-09-09	60.67	60.69	60.21	60.29	45.5976	7937500
2010-09-10	60.51	60.63	60.28	60.4	45.6808	7379100
2010-09-13	60.65	60.74	60.22	60.48	45.7413	9808100
2010-09-14	60.39	60.94	60.32	60.64	45.8623	11011300
2010-09-15	60.56	61.41	60.53	61.11	46.2177	9189700
2010-09-16	60.87	61.11	60.66	61.11	46.2177	7647900
2010-09-17	61.31	61.47	60.81	60.97	46.1119	17798000
2010-09-20	61.01	61.59	60.91	61.43	46.4597	9053600
2010-09-21	61.45	61.86	61.23	61.52	46.5278	11303600
2010-09-22	61.53	62	61.42	61.79	46.732	9646300
2010-09-23	61.42	61.58	61.15	61.22	46.3009	10107400
2010-09-24	61.5	61.81	61.36	61.64	46.6186	10602800
2010-09-27	61.45	61.7	61.02	61.04	46.1648	10284100
2010-09-28	61.01	61.13	60.35	60.62	45.8472	11367300
2010-09-29	60.46	60.62	60.03	60.25	45.5673	9709400
2010-09-30	60.32	60.65	59.84	59.97	45.3556	13101700
2010-10-01	60.09	60.37	59.95	60.16	45.4992	10253300
2010-10-04	60.01	60.35	59.68	59.96	45.348	11620700
2010-10-05	60.26	60.91	59.99	60.82	45.9984	11412700
2010-10-06	60.75	60.99	60.3	60.87	46.0362	7229800
2010-10-07	60.99	61.14	60.75	60.8	45.9833	23255800
2010-10-08	61	62	60.9	61.86	46.785	30692500
2010-10-11	61.92	62.21	61.86	62.14	46.9967	7425200
2010-10-12	62.01	62.18	61.56	62.02	46.906	24975000
2010-10-13	62.23	62.93	62.08	62.63	47.3673	9906000
2010-10-14	62.67	62.84	62.52	62.8	47.4959	8771400
2010-10-15	62.97	63	62.55	62.76	47.4656	9943500
2010-10-18	62.88	63.52	62.64	63.35	47.9119	11449200
2010-10-19	62.98	63.56	62.9	63.18	47.7833	12109100
2010-10-20	62.88	63.62	62.77	63.37	48.2953	10344900
2010-10-21	63.59	63.98	62.6	63.51	48.402	9612900
2010-10-22	63.53	63.7	63.13	63.4	48.3181	5933400
2010-10-25	63.73	63.81	63.48	63.54	48.4248	8928400
2010-10-26	63.12	63.44	62.52	62.86	47.9066	12935900
2010-10-27	63.33	63.35	62.73	63.08	48.0743	13348100
2010-10-28	63.13	63.56	63.06	63.19	48.1581	9231200
2010-10-29	63.23	63.85	63.19	63.57	48.4477	11368300
2010-11-01	63.88	64.14	63.4	63.62	48.4858	11926700
2010-11-02	63.87	64.28	63.85	64.02	48.7906	8129000
2010-11-03	64	64.36	63.83	64.31	49.0117	8621300
2010-11-04	64.53	65	64.39	65	49.5375	11807500
2010-11-05	64.91	65	64.62	65	49.5375	9747000
2010-11-08	64.87	64.92	64.57	64.75	49.347	7203100
2010-11-09	64.78	64.94	64.61	64.81	49.3927	8461200
2010-11-10	64.67	64.8	64.36	64.57	49.2098	8151400
2010-11-11	64.32	64.58	64.06	64.36	49.0498	7003900
2010-11-12	64.26	64.52	64.02	64.33	49.0269	9280400
2010-11-15	64.55	64.91	64.14	64.29	48.9964	10861200
2010-11-16	64.36	64.37	63.1	63.45	48.3562	14384500
2010-11-17	63.39	63.5	63.14	63.27	48.2191	7938500
2010-11-18	63.59	64.27	63.51	64.02	48.7906	11296700
2010-11-19	64.23	64.24	63.61	64.05	48.8135	9495800
2010-11-22	63.58	63.79	63.03	63.56	48.4401	9139700
2010-11-23	63.07	63.13	62.32	62.61	47.7161	10488100
2010-11-24	62.96	62.97	62.4	62.6	47.7084	8766300
2010-11-26	62.28	62.5	62.03	62.13	47.3503	3916500
2010-11-29	62.05	62.24	61.67	62.13	47.3503	8433700
2010-11-30	61.51	61.66	61.02	61.07	46.5424	17675200
2010-12-01	61.57	62.34	61.5	62.15	47.3655	11598600
2010-12-02	62.15	62.49	61.96	62.36	47.5255	7866500
2010-12-03	62.45	62.5	61.97	62.33	47.5027	8971900
2010-12-06	62.25	62.33	62.05	62.06	47.2969	5849500
2010-12-07	62.19	62.63	62.01	62.15	47.3655	9882400
2010-12-08	62.28	62.68	62.28	62.63	47.7313	8344500
2010-12-09	62.66	62.97	62.53	62.87	47.9142	8541200
2010-12-10	63.3	63.79	63.06	63.2	48.1657	11510100
2010-12-13	63.31	63.52	63.15	63.19	48.1581	8783600
2010-12-14	63.33	63.7	63.2	63.55	48.4325	8626100
2010-12-15	63.61	63.91	63.56	63.64	48.501	11074500
2010-12-16	63.86	64.75	63.15	64.5	49.1565	14337400
2010-12-17	64.54	65.04	64.29	64.81	49.3927	23534700
2010-12-20	64.86	65.31	64.67	64.97	49.5147	10616100
2010-12-21	65.22	65.38	64.64	64.87	49.4384	8193900
2010-12-22	64.28	64.97	64.27	64.95	49.4994	7083400
2010-12-23	64.76	65.29	64.76	65.24	49.7204	5950800
2010-12-27	65.04	65.11	64.37	64.67	49.286	7195800
2010-12-28	64.8	64.83	64.4	64.76	49.3546	4648400
2010-12-29	64.72	64.8	64.35	64.4	49.0803	4916400
2010-12-30	64.48	64.49	64.06	64.28	48.9888	3819900
2010-12-31	64.08	64.45	64.01	64.33	49.0269	5245600
2011-01-03	64.39	64.89	64	64.77	49.3622	10004000
2011-01-04	64.41	64.96	64.35	64.95	49.4994	11333200
2011-01-05	64.67	65.09	64.64	64.8	49.3851	7459600
2011-01-06	64.69	64.78	64.31	64.69	49.3013	11585100
2011-01-07	64.63	64.87	64.17	64.5	49.1565	11940000
2011-01-10	64.4	64.53	64.15	64.36	49.0498	12253700
2011-01-11	64.5	64.6	63.74	64.04	48.8059	9624200
2011-01-12	64.41	65	63.4	64.97	49.5147	10150600
2011-01-13	64.92	65.5	64.91	65.48	49.9034	9899100
2011-01-14	65.35	65.66	65.27	65.53	49.9414	10947000
2011-01-18	65.65	65.94	65.44	65.5	49.9186	12395900
2011-01-19	65.11	65.67	65.05	65.35	50.1733	11763500
2011-01-20	65.44	65.9	65.35	65.8	50.5188	12492800
2011-01-21	65.9	65.95	65.52	65.91	50.6033	9554100
2011-01-24	65.9	66.7	65.79	66.58	51.1177	10568200
2011-01-25	66.57	66.95	66.47	66.7	51.2098	11064100
2011-01-26	66.89	66.92	66.07	66.11	50.7568	9499500
2011-01-27	64.36	64.5	63.14	64.18	49.275	23967100
2011-01-28	63.9	64.34	63.84	64.2	49.2904	14927400
2011-01-31	64.35	64.36	63.01	63.13	48.4689	12568400
2011-02-01	63.43	63.61	62.72	62.92	48.3076	14623900
2011-02-02	62.76	62.95	62.3	62.79	48.2078	11626100
2011-02-03	62.66	63.13	62.65	62.9	48.2923	8546700
2011-02-04	62.83	63.71	62.77	63.61	48.8374	9827300
2011-02-07	63.95	64.8	63.8	64.55	49.5591	12847100
2011-02-08	64.39	64.75	64.3	64.64	49.6282	8193700
2011-02-09	64.64	64.88	64.08	64.39	49.4363	11019900
2011-02-10	64.63	64.79	64.08	64.58	49.5822	10977000
2011-02-11	64.08	64.97	64.08	64.73	49.6973	8951600
2011-02-14	64.81	64.87	64.35	64.54	49.5515	7093800
2011-02-15	64.7	64.7	63.67	63.92	49.0754	11785000
2011-02-16	64.1	64.11	63.7	63.76	48.9526	9851200
2011-02-17	63.58	64.21	63.45	64	49.1368	7364600
2011-02-18	64.14	64.38	63.93	64.3	49.3672	9093700
2011-02-22	63.73	64.37	63.62	64.07	49.1906	9437500
2011-02-23	64.01	64.4	63.9	64.15	49.252	11711100
2011-02-24	64.32	64.39	62.83	63.05	48.4075	15218000
2011-02-25	62.96	63.11	62.53	62.84	48.2462	11370400
2011-02-28	62.8	63.24	62.62	63.05	48.4075	11558200
2011-03-01	63.43	63.65	62.65	62.74	48.1695	12134200
2011-03-02	62.6	62.84	62.32	62.41	47.9161	10020700
2011-03-03	62.7	62.95	62.11	62.55	48.0236	14193800
2011-03-04	62.51	62.73	61.56	62.03	47.6244	11875900
2011-03-07	62	62.13	61.47	61.71	47.3787	11300700
2011-03-08	61.75	62.25	61.73	62.05	47.6397	10944000
2011-03-09	62.09	62.3	61.75	62	47.6013	8781500
2011-03-10	61.72	61.92	61.21	61.49	47.2098	12106800
2011-03-11	61.2	61.7	61.12	61.49	47.2098	9586700
2011-03-14	61.04	61.39	60.79	61.35	47.1023	9135600
2011-03-15	60.62	60.86	60.31	60.66	46.5725	13092400
2011-03-16	60.48	60.51	59.7	59.73	45.8585	16378600
2011-03-17	60.7	60.7	60	60.43	46.3959	10646900
2011-03-18	60.92	61.07	60.12	60.6	46.5265	17016800
2011-03-21	60.96	61.52	60.8	61.3	47.0639	9602500
2011-03-22	61.05	61.42	60.88	60.93	46.7798	7772900
2011-03-23	60.84	61.09	60.54	60.91	46.7644	7998200
2011-03-24	61.23	61.28	60.75	61.14	46.941	8197900
2011-03-25	61.18	61.38	60.71	60.88	46.7414	7757900
2011-03-28	61.08	61.34	60.61	60.66	46.5725	8381500
2011-03-29	60.61	61.42	60.61	61.28	47.0485	7684300
2011-03-30	61.46	61.97	61.38	61.97	47.5783	7552100
2011-03-31	61.76	62	61.59	61.6	47.2942	11569500
2011-04-01	61.88	62.3	61.74	62.08	47.6627	8243700
2011-04-04	62.17	62.33	61.93	62.26	47.8009	6438000
2011-04-05	62.02	62.26	61.6	61.67	47.3479	9105800
2011-04-06	61.88	61.94	61.54	61.76	47.417	8249600
2011-04-07	61.62	62.15	61.47	62.13	47.7011	7692800
2011-04-08	62.2	62.23	61.63	61.9	47.5245	7271400
2011-04-11	62.02	62.5	61.9	62.19	47.7472	7649500
2011-04-12	62.03	62.99	62	62.89	48.2846	11415700
2011-04-13	62.84	63.07	62.72	62.99	48.3614	10414900
2011-04-14	62.76	63.49	62.76	63.3	48.5994	10027100
2011-04-15	63.46	64.21	63.09	64.18	49.275	12378300
2011-04-18	63.67	64.15	63.56	64	49.1368	11323800
2011-04-19	64.22	64.32	63.56	63.86	49.0294	9284200
2011-04-20	64.26	64.34	63.56	63.72	48.9219	8844700
2011-04-21	63.61	63.75	63	63.27	48.5764	10600800
2011-04-25	63.08	63.39	62.6	63.37	48.6532	7369600
2011-04-26	63.45	64	63.28	63.83	49.0063	9500000
2011-04-27	63.64	64.16	63.56	64.02	49.5598	9896600
2011-04-28	63.24	64.59	62.93	64.5	49.9314	13366000
2011-04-29	64.58	65.1	64.41	64.9	50.2411	13357700
2011-05-02	65.24	65.45	65	65.18	50.4578	8909000
2011-05-03	65.26	65.79	65.16	65.71	50.8681	9924100
2011-05-04	65.7	66.5	65.58	66.47	51.4564	14236900
2011-05-05	66.08	66.39	65.63	65.88	50.9997	10812500
2011-05-06	66.21	66.34	65.04	65.27	50.5275	11125800
2011-05-09	64.93	65.39	64.86	65.14	50.4269	8698800
2011-05-10	65.29	65.89	65.25	65.73	50.8836	8076200
2011-05-11	65.79	66.12	65.65	65.92	51.0307	9176300
2011-05-12	66.03	66.99	65.82	66.84	51.7429	11100000
2011-05-13	66.67	67.31	66.55	66.86	51.7584	12601200
2011-05-16	66.66	67.3	66.51	66.94	51.8203	9880600
2011-05-17	66.64	67.72	66.64	67.42	52.1919	12185600
2011-05-18	67.4	67.5	66.97	67.38	52.1609	8870300
2011-05-19	67.29	67.46	66.9	67.46	52.2228	7425400
2011-05-20	67.42	67.6	67.18	67.36	52.1454	9361500
2011-05-23	66.88	67.23	66.71	67.05	51.9055	9406300
2011-05-24	66.98	67.25	66.8	67.01	51.8745	7105200
2011-05-25	66.6	66.83	65.9	66.38	51.3868	11639200
2011-05-26	66.19	66.3	65.76	66.19	51.2397	8946700
2011-05-27	66.04	66.72	66.01	66.2	51.2474	7973400
2011-05-31	66.33	67	66.33	67	51.8667	10603900
2011-06-01	66.96	66.99	66.34	66.4	51.4023	9579500
2011-06-02	66.46	66.5	65.66	66.01	51.1003	8540400
2011-06-03	65.56	65.82	65.25	65.43	50.6514	8579100
2011-06-06	65.36	65.64	65.21	65.5	50.7055	7668800
2011-06-07	65.46	65.54	65.01	65.06	50.3649	8892500
2011-06-08	65.04	65.05	64.69	64.85	50.2023	11292100
2011-06-09	65.03	65.45	64.86	65.01	50.3262	10219500
2011-06-10	64.92	65.05	64.65	64.7	50.0862	10509000
2011-06-13	64.65	65.18	64.51	64.77	50.1404	8873100
2011-06-14	65.03	65.22	64.66	64.76	50.1327	7240100
2011-06-15	64.51	64.52	63.33	63.76	49.3586	11790300
2011-06-16	63.87	64.33	63.5	64.26	49.7456	8894300
2011-06-17	64.65	65.12	64.53	64.69	50.0785	10057200
2011-06-20	64.51	65.29	64.51	65.09	50.3881	5911700
2011-06-21	65.24	65.24	64.16	64.22	49.7147	11024200
2011-06-22	64.08	64.43	63.87	64.06	49.5908	9107100
2011-06-23	63.73	63.73	62.8	63.46	49.1263	11693900
2011-06-24	63.45	63.5	62.44	62.59	48.4528	15278300
2011-06-27	62.76	63.25	62.63	62.82	48.6309	6705500
2011-06-28	63.11	63.34	62.53	62.72	48.5535	8551500
2011-06-29	62.87	62.9	62.36	62.55	48.4219	11386200
2011-06-30	62.73	63.65	62.58	63.57	49.2115	11807400
2011-07-01	63.47	64.44	63.34	64.27	49.7534	9700500
2011-07-05	64.1	64.5	63.95	64.26	49.7456	9224100
2011-07-06	64.53	64.94	64.34	64.7	50.0862	9334700
2011-07-07	64.98	65.14	64.72	64.95	50.2798	8973600
2011-07-08	65.04	65.11	64.53	64.93	50.2643	9227800
2011-07-11	64.29	64.74	64.26	64.72	50.1017	9206700
2011-07-12	64.48	65.06	64.39	64.53	49.9546	11583700
2011-07-13	64.84	65.02	64.49	64.64	50.0398	9154200
2011-07-14	64.55	64.8	64.36	64.6	50.0088	13269400
2011-07-15	64.68	64.85	64.33	64.83	50.1869	20588800
2011-07-18	64.69	64.79	64.28	64.55	49.9701	13343700
2011-07-19	64.6	64.79	64.32	64.61	50.0166	8393800
2011-07-20	64.26	64.44	64.04	64.2	50.1063	13089600
2011-07-21	64.35	64.85	64.24	64.49	50.3326	8564400
2011-07-22	64.46	64.74	64.14	64.25	50.1453	6047200
2011-07-25	63.96	63.98	63.22	63.31	49.4117	8801200
2011-07-26	63.47	63.7	63.08	63.09	49.24	8715200
2011-07-27	63.03	63.12	62.15	62.2	48.5454	11165200
2011-07-28	62.16	62.43	61.85	61.92	48.3268	7535600
2011-07-29	61.68	62.18	61.49	61.49	47.9912	10380300
2011-08-01	62.16	62.31	61	61.43	47.9444	10103800
2011-08-02	61.13	61.35	60.75	60.87	47.5074	9609000
2011-08-03	60.76	60.99	60.49	60.73	47.3981	13107900
2011-08-04	60.37	61	59.5	59.58	46.5005	17790100
2011-08-05	61.06	61.4	59.32	60.59	47.2888	23699300
2011-08-08	60.12	61.35	59.24	59.29	46.2742	30994600
2011-08-09	60.52	60.9	57.56	60.22	47	31875700
2011-08-10	59.97	60.09	58.31	58.51	45.6654	23417700
2011-08-11	58.72	61.09	58.61	60.45	47.1795	18713900
2011-08-12	60.78	61.72	60.59	61.14	47.7181	13520700
2011-08-15	61.87	61.96	61.06	61.88	48.2956	12111500
2011-08-16	61.47	61.87	61.17	61.62	48.0927	9420600
2011-08-17	61.78	62.12	61.25	61.67	48.1317	7973100
2011-08-18	60.82	61.27	60.05	60.86	47.4995	17846200
2011-08-19	60.51	61.51	60.23	60.96	47.5776	16297700
2011-08-22	61.74	61.91	61.45	61.71	48.1629	12676600
2011-08-23	61.95	63.22	61.76	63.02	49.1854	15222400
2011-08-24	62.72	63.38	62.38	63.31	49.4117	8417200
2011-08-25	63.25	63.47	62.2	62.53	48.8029	15063000
2011-08-26	62.24	62.65	61.17	62.57	48.8341	10374200
2011-08-29	62.78	63.29	62.78	63.09	49.24	9147700
2011-08-30	63.09	63.89	62.89	63.5	49.56	9181100
2011-08-31	63.46	63.95	63.39	63.68	49.7005	8972600
2011-09-01	63.62	64.25	63.19	63.26	49.3727	8871400
2011-09-02	62.8	63.07	62.41	62.55	48.8185	8817300
2011-09-06	61.18	62.55	61.1	62.38	48.6859	11458200
2011-09-07	62.75	63.05	62.62	62.72	48.9512	8874900
2011-09-08	62.59	63.83	62.39	62.91	49.0995	11124300
2011-09-09	62.41	62.51	61.57	61.84	48.2644	12286400
2011-09-12	61.25	61.92	61	61.83	48.2566	9865500
2011-09-13	61.77	62.1	61.17	61.94	48.3424	8329200
2011-09-14	62.12	62.95	61.53	62.34	48.6546	11547700
2011-09-15	62.45	62.78	62.1	62.78	48.9981	9161300
2011-09-16	63.22	64.7	63.01	64.33	50.2078	24690100
2011-09-19	63.64	64.1	63.52	63.81	49.8019	11022700
2011-09-20	63.85	64.68	63.48	64.08	50.0127	8215800
2011-09-21	64.37	64.46	62.96	63.02	49.1854	9649100
2011-09-22	61.58	61.91	60.3	61.17	47.7415	17381200
2011-09-23	60.94	61.27	60.4	61.25	47.8039	9122500
2011-09-26	61.67	62.79	61.63	62.54	48.8107	13364100
2011-09-27	63.08	63.98	62.76	63.26	49.3727	10732400
2011-09-28	63.36	63.88	62.57	62.73	48.959	9031800
2011-09-29	63.54	64.05	62.99	63.7	49.7161	9798600
2011-09-30	63.4	64.4	63.17	63.18	49.3102	11358100
2011-10-03	63.69	64.22	62.75	62.84	49.0449	12323800
2011-10-04	62.3	63.49	61.78	63.37	49.4585	12800000
2011-10-05	63.25	63.64	62.79	63.34	49.4351	12023100
2011-10-06	63.06	63.66	62.63	63.61	49.6458	8691600
2011-10-07	63.97	64.4	63.65	63.91	49.88	8902000
2011-10-10	64.37	64.82	64.13	64.8	50.5746	6663600
2011-10-11	64.24	64.84	64.24	64.57	50.3951	5705600
2011-10-12	64.72	65.34	64.54	64.89	50.6448	10206200
2011-10-13	64.51	64.8	63.97	64.65	50.4575	7305200
2011-10-14	65	65.17	64.37	64.89	50.6448	7485100
2011-10-17	64.84	65.45	64.06	64.26	50.1531	7165000
2011-10-18	64.16	65.59	64.1	64.92	50.6683	11796600
2011-10-19	64.33	65.32	64.28	64.75	50.9476	9099100
2011-10-20	64.9	65.28	64.47	65.09	51.2151	7728400
2011-10-21	65.61	66.3	65.47	66.26	52.1357	13026800
2011-10-24	65.75	65.89	65.01	65.37	51.4354	9819000
2011-10-25	65.09	65.37	64.37	64.51	50.7588	8919200
2011-10-26	64.9	65.01	64.18	64.95	51.105	9401200
2011-10-27	65.37	65.67	64.31	65.26	51.3489	16764300
2011-10-28	64.83	65.03	64.32	64.73	50.9319	10656200
2011-10-31	64.55	64.83	63.94	63.99	50.3496	9438800
2011-11-01	63.37	63.6	62.51	62.71	49.3424	13462600
2011-11-02	63.4	63.55	62.4	62.86	49.4605	8783200
2011-11-03	63.31	63.52	62.89	63.21	49.7359	8532600
2011-11-04	62.89	63.19	62.37	63.03	49.5942	7758200
2011-11-07	63.03	63.57	62.69	63.46	49.9326	6559500
2011-11-08	63.48	64.34	63.48	64.21	50.5227	7422000
2011-11-09	63.8	63.83	62.56	62.72	49.3503	9701300
2011-11-10	63.51	63.65	62.8	63.24	49.7595	6143700
2011-11-11	63.75	64.14	63.58	63.89	50.2709	5731100
2011-11-14	63.44	63.54	62.93	63.05	49.61	6832800
2011-11-15	63.38	63.9	63.1	63.56	50.0113	7673800
2011-11-16	63.11	63.89	63.02	63.28	49.7909	9228000
2011-11-17	63.15	63.65	62.54	62.94	49.5234	8525500
2011-11-18	63.11	63.5	63.06	63.24	49.7595	7624000
2011-11-21	62.54	62.97	61.45	61.66	48.5163	13254400
2011-11-22	61.52	62.25	61.49	61.69	48.5399	8321500
2011-11-23	61.31	61.51	61	61.06	48.0442	7488200
2011-11-25	61.2	61.79	61	61	47.997	4734800
2011-11-28	61.65	62.46	61.57	62.24	48.9726	7673200
2011-11-29	62.48	62.95	62.36	62.53	49.2008	6442700
2011-11-30	63.23	64.59	63.19	64.57	50.806	15034500
2011-12-01	64.58	64.79	63.87	64.08	50.4204	9387600
2011-12-02	64.68	64.86	64.27	64.66	50.8768	9952600
2011-12-05	64.89	64.94	64.45	64.84	51.0184	9820200
2011-12-06	64.65	65	64.49	64.84	51.0184	8315400
2011-12-07	64.79	65.5	64.65	65.23	51.3253	11144700
2011-12-08	64.87	65	64.3	64.47	50.7273	8352600
2011-12-09	64.66	65.17	64.6	64.97	51.1207	7647800
2011-12-12	64.58	64.92	63.94	64.31	50.6014	8793500
2011-12-13	64.54	65.33	64.4	64.73	50.9319	11126100
2011-12-14	64.47	64.95	64.32	64.45	50.7115	10326700
2011-12-15	64.83	65.21	64.65	64.99	51.1364	9654800
2011-12-16	65.43	65.63	64.82	65.14	51.2545	18291900
2011-12-19	65.35	65.59	64.74	64.95	51.105	8172300
2011-12-20	65.24	65.91	65.21	65.79	51.7659	9797100
2011-12-21	65.5	66	65.5	66	51.9311	9479000
2011-12-22	65.84	66.24	65.79	66.19	52.0806	7666300
2011-12-23	66.21	66.69	66.01	66.67	52.4583	5209800
2011-12-27	66.13	66.95	66.07	66.79	52.5527	5604700
2011-12-28	66.91	66.95	66.45	66.54	52.356	4152000
2011-12-29	66.73	66.98	66.65	66.97	52.6944	4425900
2011-12-30	66.88	66.96	66.59	66.71	52.4898	4062300
2012-01-03	66.3	67	66.27	66.83	52.5842	11565900
2012-01-04	66.63	66.88	66.34	66.8	52.5606	10595400
2012-01-05	66.44	66.65	66.25	66.52	52.3403	10085300
2012-01-06	66.51	66.63	65.93	66.36	52.2144	8421200
2012-01-09	66.25	66.75	66.22	66.64	52.4347	7836100
2012-01-10	66.85	66.87	66.07	66.33	52.1908	10318900
2012-01-11	66.1	66.31	65.47	65.68	51.6793	14676800
2012-01-12	66	66	65.56	65.81	51.7816	29758100
2012-01-13	65.56	65.83	65.37	65.81	51.7816	33539100
2012-01-17	65.96	66.51	65.95	66.26	52.1357	35728800
2012-01-18	65.9	66.13	65.82	66.03	52.3697	10386800
2012-01-19	65.96	66.25	65.42	66.08	52.4093	9346600
2012-01-20	65.63	66.25	65.45	66.23	52.5283	12190100
2012-01-23	65.91	65.94	64.78	65	51.5528	14828100
2012-01-24	64.64	64.75	64.04	64.5	51.1562	9742400
2012-01-25	64.38	65.15	64.18	64.98	51.5369	10913100
2012-01-26	65.1	65.38	64.73	64.8	51.3941	11932100
2012-01-27	64.31	64.97	63.66	64.3	50.9976	10979900
2012-01-30	63.8	63.8	63.03	63.21	50.1331	12492000
2012-01-31	63.42	63.55	62.7	63.04	49.9982	11358600
2012-02-01	63.42	63.7	63.19	63.21	50.1331	12900500
2012-02-02	63.35	63.63	63.25	63.32	50.2203	12613100
2012-02-03	63.36	63.86	62.56	62.77	49.7841	17440500
2012-02-06	62.86	63.61	62.78	63.51	50.371	9851200
2012-02-07	63.56	63.91	63.37	63.7	50.5217	8901600
2012-02-08	63.72	63.78	63.44	63.64	50.4741	8174800
2012-02-09	63.84	64.1	63.53	64.04	50.7914	9152000
2012-02-10	63.6	63.98	63.55	63.88	50.6645	8295500
2012-02-13	64.15	64.38	64.06	64.23	50.9421	6899400
2012-02-14	64.1	64.48	64.09	64.48	51.1404	6997700
2012-02-15	64.82	64.94	64.38	64.55	51.1959	11651700
2012-02-16	64.78	65.4	64.65	65.2	51.7114	10823300
2012-02-17	65.49	65.54	64.9	64.91	51.4814	10281600
2012-02-21	64.99	65.07	64.35	64.42	51.0927	10037700
2012-02-22	64.24	64.71	64.17	64.44	51.1086	7029500
2012-02-23	64.35	66.57	64.25	66.42	52.679	20163300
2012-02-24	66.74	66.95	66.52	66.71	52.909	17777100
2012-02-27	66.57	67.04	66.13	66.7	52.9011	17903200
2012-02-28	66.59	67.49	66.54	67.39	53.4483	13468100
2012-02-29	67.41	67.77	67.31	67.62	53.6307	14742500
2012-03-01	67.44	67.69	66.46	66.66	52.8693	11967000
2012-03-02	66.72	66.88	66.4	66.67	52.8773	7022200
2012-03-05	66.61	66.97	66.46	66.95	53.0994	6933400
2012-03-06	66.5	67.09	66.2	66.84	53.0121	9827000
2012-03-07	66.82	67.07	66.42	66.58	52.8059	7470800
2012-03-08	66.95	67.06	66.77	66.9	53.0597	5811500
2012-03-09	67.06	67.06	66.6	66.93	53.0835	5710200
2012-03-12	66.77	67.78	66.73	67.71	53.7021	8825500
2012-03-13	67.85	67.9	67.57	67.9	53.8528	9056700
2012-03-14	67.73	67.95	67.69	67.85	53.8131	8056200
2012-03-15	67.69	67.79	67.5	67.68	53.6783	8611500
2012-03-16	67.83	67.85	67.13	67.25	53.3373	15713500
2012-03-19	67.03	67.48	66.96	67.21	53.3056	7038900
2012-03-20	66.96	67.45	66.9	67.21	53.3056	6139000
2012-03-21	67.21	67.36	66.86	67.2	53.2976	6120400
2012-03-22	67	67.76	66.95	67.52	53.5514	7321000
2012-03-23	67.51	67.54	67.27	67.43	53.48	6006400
2012-03-26	67.54	67.83	67.25	67.46	53.5038	7818800
2012-03-27	67.51	67.73	66.96	67.15	53.258	7936900
2012-03-28	67.12	67.31	66.95	67.19	53.2897	7534600
2012-03-29	66.98	67.15	66.76	67.01	53.1469	6917400
2012-03-30	67.15	67.48	67.01	67.21	53.3056	8670300
2012-04-02	67.43	67.92	67.4	67.56	53.5832	8595200
2012-04-03	67.43	67.6	66.94	67.09	53.2104	6954100
2012-04-04	66.71	67.56	66.71	67.26	53.3452	8372200
2012-04-05	66.92	67.48	66.83	67.31	53.3849	7696300
2012-04-09	66.72	67.13	66.71	66.81	52.9883	6890400
2012-04-10	66.74	66.9	66.29	66.35	52.6235	9436700
2012-04-11	66.74	66.92	66.32	66.44	52.6948	7593800
2012-04-12	66.17	66.37	65.95	66.09	52.4173	27847200
2012-04-13	66.04	66.5	65.8	65.81	52.1952	29792000
2012-04-16	66.01	67.1	65.88	66.78	52.9645	32810100
2012-04-17	66.91	67.2	66.83	67.02	53.1549	8894700
2012-04-18	66.93	67.2	66.73	66.75	52.9407	6081800
2012-04-19	66.88	66.91	66.23	66.57	52.798	7721200
2012-04-20	66.71	67.61	66.59	67.51	53.5435	11092600
2012-04-23	66.91	67	66.38	66.65	52.8614	8420500
2012-04-24	66.83	67	66.56	67	53.139	6962300
2012-04-25	66.67	66.99	66.5	66.89	53.5005	6994200
2012-04-26	66.64	67.14	66.63	66.87	53.4845	8415000
2012-04-27	65.1	65.26	63.95	64.44	51.5409	30719500
2012-04-30	63.58	64.16	63.29	63.64	50.9011	19195000
2012-05-01	63.34	63.74	63.29	63.57	50.8451	11899600
2012-05-02	63.66	64.11	63.4	63.98	51.173	9689200
2012-05-03	64.29	64.76	64.16	64.51	51.5969	12079900
2012-05-04	64.53	64.75	64.24	64.28	51.413	12006500
2012-05-07	63.46	64.5	63.36	64.25	51.389	11124300
2012-05-08	64.13	64.44	64.11	64.16	51.317	11481800
2012-05-09	63.93	64.29	63.57	63.67	50.9251	13842600
2012-05-10	64	64.34	63.83	64.14	51.301	8109500
2012-05-11	64.06	64.15	63.62	63.68	50.9331	11318000
2012-05-14	63.5	63.76	63.3	63.58	50.8531	9902700
2012-05-15	63.72	64.22	63.5	63.72	50.9651	12824700
2012-05-16	64.34	64.81	64	64.29	51.421	12375000
2012-05-17	64.12	64.4	63.91	63.96	51.157	10261800
2012-05-18	64.19	64.25	63.4	63.52	50.8051	11583100
2012-05-21	63.66	63.8	62.95	63.39	50.7011	9553100
2012-05-22	63.43	63.55	62.98	63.15	50.5092	7535500
2012-05-23	63	63.05	62.04	62.39	49.9013	13765400
2012-05-24	62.49	62.98	62.23	62.57	50.0453	9178100
2012-05-25	62.58	63.2	62.4	62.49	49.9813	7377700
2012-05-29	62.64	63.03	62.62	62.95	50.3492	7401000
2012-05-30	62.64	62.89	62.24	62.32	49.8453	7493400
2012-05-31	62.6	62.62	61.98	62.29	49.8213	9268400
2012-06-01	61.76	61.94	61.2	61.55	49.2294	12728000
2012-06-04	61.69	61.7	61.1	61.4	49.1095	7768200
2012-06-05	61.21	61.33	61.02	61.17	48.9255	7855500
2012-06-06	61.27	61.89	61.16	61.8	49.4294	9622000
2012-06-07	62.08	62.84	61.72	62.76	50.1972	13904700
2012-06-08	63.04	63.19	62.57	62.75	50.1892	7697800
2012-06-11	62.99	63.06	62.5	62.54	50.0213	6345500
2012-06-12	62.5	62.77	62.21	62.76	50.1972	7814500
2012-06-13	62.61	62.77	62.27	62.57	50.0453	6838500
2012-06-14	62.76	63.43	62.7	63.18	50.5332	8389100
2012-06-15	63.53	63.67	62.52	62.88	50.2932	14126800
2012-06-18	62.56	62.75	61.79	62.29	49.8213	10289300
2012-06-19	62.41	62.75	62.1	62.21	49.7573	12844900
2012-06-20	60.89	60.89	59.74	60.39	48.3016	39133900
2012-06-21	60.36	60.48	59.75	59.75	47.7897	18876100
2012-06-22	59.77	60.3	59.76	59.83	47.8537	14395600
2012-06-25	59.54	59.93	59.25	59.31	47.4378	11745100
2012-06-26	59.45	59.58	59.07	59.27	47.4058	8794100
2012-06-27	59.24	60	59.15	59.98	47.9737	11454100
2012-06-28	59.7	60.29	59.33	60.29	48.2217	9207600
2012-06-29	60.65	61.27	60.54	61.25	48.9895	13301800
2012-07-02	61.04	61.26	60.78	61.19	48.9415	8914300
2012-07-03	61.13	61.4	60.82	61.36	49.0775	4817400
2012-07-05	61.44	61.6	61.19	61.35	49.0695	35413700
2012-07-06	61.22	61.39	60.86	61.28	49.0135	36773400
2012-07-09	61.12	61.8	61.12	61.55	49.2294	33492400
2012-07-10	61.71	61.9	61.49	61.73	49.3734	8651900
2012-07-11	61.77	61.77	60.98	61.4	49.1095	9975600
2012-07-12	62.84	64.27	62.7	63.7	50.9491	37140900
2012-07-13	63.93	65.75	63.77	65.09	52.0608	29170000
2012-07-16	64.62	65	64.24	64.81	51.8369	10675900
2012-07-17	64.64	65.4	64.54	65.35	52.2688	12565600
2012-07-18	64.83	65.14	64.35	64.82	52.2946	13387400
2012-07-19	64.95	65.07	64.53	64.92	52.3753	8077600
2012-07-20	64.52	64.92	64.4	64.73	52.222	10121500
2012-07-23	64.4	64.72	64.23	64.39	51.9477	10711100
2012-07-24	64.48	64.57	63.72	64.02	51.6492	8271700
2012-07-25	64.12	64.31	63.89	64.02	51.6492	9424700
2012-07-26	64.59	65.1	64.44	64.56	52.0848	10472200
2012-07-27	64.68	65.27	64.56	65.09	52.5124	11141800
2012-07-30	64.89	65.29	64.5	65.1	52.5205	8388600
2012-07-31	64.79	64.99	64.5	64.54	52.0687	9327200
2012-08-01	64.87	64.97	63.9	64.01	51.6411	7782900
2012-08-02	63.66	63.98	63.24	63.51	51.2377	9462400
2012-08-03	64.71	65.9	64.7	65.5	52.8432	15279100
2012-08-06	65.23	66.24	65.2	65.81	53.0933	10034400
2012-08-07	65.92	66.45	65.91	66.22	53.4241	10463300
2012-08-08	66.01	66.8	65.96	66.72	53.8275	9673200
2012-08-09	66.59	66.93	66.4	66.73	53.8355	9677800
2012-08-10	66.68	66.77	66.21	66.77	53.8678	7293600
2012-08-13	66.56	66.75	66.35	66.48	53.6338	6633900
2012-08-14	66.53	66.99	66.19	66.73	53.8355	8887400
2012-08-15	66.86	66.92	66.56	66.64	53.7629	9873600
2012-08-16	66.58	67	66.45	67	54.0533	10165100
2012-08-17	66.87	67.3	66.63	67	54.0533	9394300
2012-08-20	66.93	67.05	66.55	66.75	53.8517	8938700
2012-08-21	66.76	67.14	66.68	66.77	53.8678	9145400
2012-08-22	66.57	66.86	66.51	66.85	53.9323	7749600
2012-08-23	66.8	66.83	66.59	66.68	53.7952	8006500
2012-08-24	66.6	67.18	66.33	67.02	54.0695	8580200
2012-08-27	66.93	67.37	66.86	67.11	54.1421	6419600
2012-08-28	66.87	67.22	66.85	66.99	54.0453	7605400
2012-08-29	66.97	67.18	66.8	66.87	53.9485	6752200
2012-08-30	66.64	66.94	66.62	66.88	53.9565	7285600
2012-08-31	67.14	67.45	66.89	67.19	54.2066	10088600
2012-09-04	67.22	67.47	67.01	67.4	54.3761	7628600
2012-09-05	67.21	67.54	67.21	67.29	54.2873	7741100
2012-09-06	67.68	68.25	67.6	68.24	55.0537	13200500
2012-09-07	68.16	68.6	67.98	68.52	55.2796	12656300
2012-09-10	68.41	68.58	68.12	68.51	55.2716	8920600
2012-09-11	68.43	68.65	68.08	68.26	55.0699	8840900
2012-09-12	68.35	68.59	68.05	68.1	54.9408	6896000
2012-09-13	67.89	68.98	67.89	68.91	55.5943	10495400
2012-09-14	68.81	69.22	68.77	69.16	55.796	12269800
2012-09-17	68.88	69.25	68.86	69.25	55.8686	11274600
2012-09-18	69.19	69.69	69.11	69.22	55.8444	12833500
2012-09-19	69.1	69.58	69.02	69.26	55.8767	8682900
2012-09-20	69.11	69.64	69.11	69.56	56.1187	8652700
2012-09-21	69.7	69.83	69.38	69.42	56.0057	20290300
2012-09-24	69.34	69.85	69.24	69.76	56.28	8361000
2012-09-25	69.7	69.97	69.54	69.59	56.1429	10026700
2012-09-26	69.49	69.85	69.3	69.3	55.9089	7698400
2012-09-27	69.41	69.56	69.06	69.3	55.9089	6773100
2012-09-28	69.25	69.42	68.64	69.36	55.9573	8955100
2012-10-01	69.33	69.77	69.1	69.45	56.0299	8588600
2012-10-02	69.53	69.72	68.52	68.79	55.4975	11241400
2012-10-03	69.02	69.54	68.73	69.17	55.804	8869500
2012-10-04	69.36	69.78	69.31	69.38	55.9735	7792700
2012-10-05	69.78	69.85	69.41	69.63	56.1751	6907800
2012-10-08	69.48	69.48	68.89	69.1	55.7476	6577000
2012-10-09	68.92	69.28	68.52	68.7	55.4249	8200100
2012-10-10	68.79	68.94	67.95	68.14	54.9731	8937500
2012-10-11	68.33	68.39	67.82	68	54.8601	6600700
2012-10-12	68.23	68.46	67.87	67.94	54.8117	6537400
2012-10-15	68.27	68.89	67.97	68.71	55.4329	8359300
2012-10-16	68.96	69.26	68.79	69	55.6669	7702700
2012-10-17	68.55	69.64	68.51	69.47	56.5063	11061000
2012-10-18	69.45	69.5	69.04	69.47	56.5063	7358100
2012-10-19	69.36	69.49	68.45	68.57	55.7743	10125600
2012-10-22	68.35	68.55	67.87	68.5	55.7173	7516800
2012-10-23	67.98	68.13	67.26	67.44	54.8551	8030800
2012-10-24	67.37	68.37	67.37	68.08	55.3757	10209600
2012-10-25	69.75	70.83	69.58	70.07	56.9943	24479700
2012-10-26	69.74	70.36	69.39	69.44	56.4819	11945200
2012-10-31	69.51	69.95	69.01	69.24	56.3192	9095400
2012-11-01	69.16	69.51	69.14	69.25	56.3274	7703800
2012-11-02	69.74	69.77	69.06	69.19	56.2785	6963100
2012-11-05	69.22	69.22	68.35	68.67	55.8556	6525700
2012-11-06	68.6	69	68.36	68.93	56.0671	6639800
2012-11-07	68.82	68.87	67.79	68.06	55.3594	8849600
2012-11-08	67.98	68.09	66.9	66.91	54.424	7917700
2012-11-09	66.83	67.46	66.76	67.01	54.5054	8147700
2012-11-12	67.15	67.4	66.91	67.08	54.5623	4371300
2012-11-13	66.77	67.6	66.77	66.85	54.3752	6769100
2012-11-14	66.89	67.06	66.29	66.53	54.1149	9680100
2012-11-15	66.76	67	65.83	66.32	53.9441	9290000
2012-11-16	66.36	66.97	66.14	66.82	54.3508	11354200
2012-11-19	66.99	67.92	66.86	67.92	55.2455	8741400
2012-11-20	67.81	68.49	67.76	68.3	55.5546	7611600
2012-11-21	68.16	68.5	67.97	68.47	55.6929	6201400
2012-11-23	68.75	69.61	68.71	69.59	56.6039	4598200
2012-11-26	69.14	69.57	69.05	69.48	56.5145	7493600
2012-11-27	69.2	69.48	68.91	68.99	56.1159	8154300
2012-11-28	69	69.74	68.9	69.44	56.4819	11255800
2012-11-29	69.41	69.8	69.13	69.5	56.5307	8783800
2012-11-30	69.37	69.89	69.37	69.83	56.7991	8886800
2012-12-03	69.84	69.93	69.5	69.58	56.5958	7404600
2012-12-04	69.5	69.85	69.07	69.31	56.3762	6634900
2012-12-05	69.48	69.88	69.08	69.41	56.4575	7623400
2012-12-06	69.48	70.24	69.44	69.95	56.8967	10686900
2012-12-07	69.85	70.66	69.85	70.29	57.1733	11590900
2012-12-10	70.12	70.42	70.03	70.22	57.1164	8124100
2012-12-11	70.29	70.97	70.14	70.66	57.4742	9298000
2012-12-12	70.76	70.99	70.61	70.76	57.5556	8405900
2012-12-13	70.55	70.64	69.9	70.13	57.0431	8478200
2012-12-14	69.92	70.47	69.78	69.93	56.8805	8997600
2012-12-17	69.95	70.15	69.62	69.93	56.8805	8791500
2012-12-18	69.89	70.28	69.43	69.97	56.913	13568900
2012-12-19	69.76	69.99	68.77	69.34	56.4006	10304800
2012-12-20	69.3	70.25	69.3	69.82	56.791	10218200
2012-12-21	69.43	69.82	68.38	68.72	55.8963	17746900
2012-12-24	68.67	68.69	68.24	68.52	55.7336	3578800
2012-12-26	68.57	68.59	67.7	68	55.3106	6937000
2012-12-27	67.88	68.16	67.41	67.97	55.2862	7648800
2012-12-28	67.73	67.91	67.06	67.15	54.6192	6463300
2012-12-31	67	67.97	66.83	67.89	55.2212	9061900
2013-01-02	68.65	69.39	68.35	69.39	56.4412	9987000
2013-01-03	69.44	69.5	68.94	68.95	56.0833	7741900
2013-01-04	69.01	69.17	68.68	69.09	56.1972	5853700
2013-01-07	68.92	68.92	68.38	68.62	55.8149	5269800
2013-01-08	68.52	68.73	68.4	68.51	55.7255	7362000
2013-01-09	68.77	69.11	68.61	68.88	56.0264	5762900
2013-01-10	68.98	69.29	68.68	69.27	56.3436	12855000
2013-01-11	69.3	69.3	69.01	69.22	56.303	12193500
2013-01-14	69.31	69.97	69.23	69.63	56.6364	11570700
2013-01-15	69.16	69.96	69.15	69.88	56.8398	7563400
2013-01-16	69.42	69.7	69.11	69.34	56.8578	7061000
2013-01-17	69.56	69.96	69.34	69.67	57.1284	6263300
2013-01-18	69.69	70	69.67	69.94	57.3498	10610800
2013-01-22	69.86	69.98	69.75	69.95	57.358	8313600
2013-01-23	69.84	70.7	69.8	70.69	57.9648	10588600
2013-01-24	70.68	70.85	70.2	70.42	57.7434	8877200
2013-01-25	71.75	73.25	71.75	73.25	60.064	28760300
2013-01-28	73.73	74.23	73.19	73.77	60.4904	14010000
2013-01-29	73.55	75.31	73.52	75	61.499	17576700
2013-01-30	74.75	75.48	74.67	75.08	61.5645	12677800
2013-01-31	74.83	75.26	74.67	75.16	61.6302	11661500
2013-02-01	75.3	75.97	75.17	75.92	62.2533	12204000
2013-02-04	75.69	75.8	74.95	75.25	61.704	11086000
2013-02-05	75.44	76.69	75.32	75.7	62.0729	14851700
2013-02-06	75.32	76.19	75.04	76.15	62.4419	17015800
2013-02-07	75.98	76.42	75.79	76.15	62.4419	9897000
2013-02-08	76.15	76.48	75.56	75.75	62.1139	9130700
2013-02-11	75.41	75.92	75.12	75.81	62.1631	6928200
2013-02-12	75.96	76.31	75.81	75.98	62.3025	6281000
2013-02-13	76.01	76.58	75.98	76.56	62.7781	7113300
2013-02-14	76.3	76.97	76.25	76.78	62.9585	10049400
2013-02-15	76.72	76.96	76.21	76.54	62.7617	11165600
2013-02-19	76.56	77.77	76.49	77.38	63.4505	11783500
2013-02-20	77.27	77.52	76.92	77.08	63.2045	9275400
2013-02-21	76.28	77.2	75.9	77.04	63.1717	10305200
2013-02-22	77.05	77.19	76.75	76.99	63.1307	8433200
2013-02-25	77.07	77.67	75.92	75.92	62.2533	9970400
2013-02-26	75.99	76.38	75.77	76.08	62.3845	8378900
2013-02-27	75.95	76.95	75.7	76.75	62.9339	7567800
2013-02-28	76.66	76.91	76.17	76.18	62.4666	10466900
2013-03-01	75.7	76.72	75.56	76.49	62.7207	9599700
2013-03-04	76.25	76.68	75.97	76.68	62.8765	7631000
2013-03-05	76.78	77.39	76.72	77.05	63.1799	9716200
2013-03-06	77.01	77.45	76.81	77.2	63.3029	7194700
2013-03-07	77.22	77.49	76.78	76.9	63.0569	7111400
2013-03-08	77.01	77.2	76.46	77.18	63.2865	7252800
2013-03-11	77.02	77.39	76.9	77.35	63.4259	6621000
2013-03-12	77.19	77.45	77	77.17	63.2783	7016700
2013-03-13	77.07	77.1	76.52	76.8	62.9749	6340300
2013-03-14	76.87	77.47	76.83	77.39	63.4587	8079100
2013-03-15	77.08	77.38	76.34	76.34	62.5978	15237000
2013-03-18	75.9	76.55	75.8	76.16	62.4502	7081800
2013-03-19	76.14	77.18	76.11	77.11	63.2291	9326400
2013-03-20	77.29	77.82	77.27	77.58	63.6145	8615800
2013-03-21	77.42	77.67	77.14	77.21	63.3111	6319500
2013-03-22	77.18	77.45	77	77.27	63.3603	5868400
2013-03-25	77.27	77.62	76.44	76.68	62.8765	6843600
2013-03-26	77.02	77.5	76.89	77.4	63.4669	5386000
2013-03-27	76.98	77.11	76.57	77.06	63.1881	5274600
2013-03-28	76.95	77.16	76.66	77.06	63.1881	8016700
2013-04-01	76.85	77.85	76.73	77.7	63.7129	7266000
2013-04-02	77.84	79.15	77.65	78.96	64.7461	13373600
2013-04-03	78.88	79.08	77.84	78.12	64.0573	8426700
2013-04-04	78.32	78.98	78.25	78.54	64.4017	8770600
2013-04-05	77.88	78.39	77.83	78.23	64.1475	6562600
2013-04-08	78.12	78.88	77.88	78.79	64.6067	6284500
2013-04-09	78.82	78.89	78.07	78.26	64.1721	6760600
2013-04-10	78.49	79.49	78.43	79.24	64.9757	7947600
2013-04-11	79.37	80.13	79.33	79.67	65.3283	11831600
2013-04-12	79.51	80.66	79.47	80.08	65.6645	9383400
2013-04-15	79.79	80.84	79.6	79.65	65.3119	10877200
2013-04-16	79.83	80.21	79.37	80.1	65.6809	9365600
2013-04-17	79.98	80.14	78.85	79.06	64.8281	10964600
2013-04-18	79.09	80.18	79.06	79.87	65.4923	10896200
2013-04-19	80.37	81.7	80.2	81.43	66.7715	13147600
2013-04-22	81.31	81.59	81.12	81.4	66.7468	7530300
2013-04-23	81.46	82.54	80.51	82.54	67.6816	12684800
2013-04-24	79.49	79.61	76.93	77.12	63.7015	25708200
2013-04-25	77.67	77.67	76.35	76.58	63.2555	14702300
2013-04-26	76.72	77.22	76.58	77.1	63.685	8769100
2013-04-29	77.56	77.98	77.23	77.68	64.1641	6638100
2013-04-30	77.86	77.89	76.6	76.77	63.4124	9653800
2013-05-01	76.83	77.77	76.72	76.99	63.5942	8388800
2013-05-02	77.39	78.28	77.14	77.76	64.2302	7288200
2013-05-03	78.1	78.46	77.66	78.19	64.5854	7884000
2013-05-06	78.03	78.4	77.52	77.75	64.2219	7204200
2013-05-07	77.98	78.2	77.27	77.94	64.3789	9574200
2013-05-08	77.9	78.51	77.23	78.44	64.7919	12067300
2013-05-09	78.57	78.89	78.02	78.21	64.6019	7189400
2013-05-10	78.41	78.79	78.23	78.76	65.0562	6162500
2013-05-13	78.51	78.97	78.42	78.59	64.9158	5420200
2013-05-14	78.93	79.47	78.74	79.47	65.6426	6867400
2013-05-15	79.47	81	79.47	80.68	66.6421	11154400
2013-05-16	80.49	80.74	79.89	80.2	66.2456	8065600
2013-05-17	79.91	80.18	79.31	80.02	66.097	8549900
2013-05-20	79.98	79.98	78.78	79.09	65.3288	7307300
2013-05-21	79.17	79.22	78.22	78.8	65.0892	7377700
2013-05-22	78.84	79.68	78.62	78.82	65.1057	8873300
2013-05-23	78.27	79.11	78.23	78.7	65.0066	7141200
2013-05-24	81.88	82.35	81.44	81.88	67.6333	25580900
2013-05-28	82.05	82.13	80.77	80.86	66.7908	14372700
2013-05-29	80.16	80.25	78.87	78.9	65.1718	9992500
2013-05-30	78.9	79.88	78.9	79.09	65.3288	14761500
2013-05-31	78.79	78.81	76.75	76.76	63.4042	16461900
2013-06-03	76.87	77.7	76.12	77.66	64.1476	11720600
2013-06-04	77.71	78.47	76.75	77.37	63.908	11379300
2013-06-05	77.08	77.21	76.63	76.66	63.3216	8826900
2013-06-06	76.56	76.97	75.83	76.82	63.4538	11099900
2013-06-07	77.44	78.28	77.27	77.75	64.2219	7839500
2013-06-10	77.69	78.22	77.26	78.07	64.4863	8966400
2013-06-11	77.68	78.75	77.45	78.12	64.5276	6781200
2013-06-12	78.64	78.89	77.48	77.6	64.098	7834200
2013-06-13	77.54	78.69	77.14	78.43	64.7836	6927700
2013-06-14	78.49	78.79	77.67	78.03	64.4532	6825900
2013-06-17	78.26	79.47	78.25	78.96	65.2214	7359900
2013-06-18	78.95	79.23	78.7	79.04	65.2875	6051400
2013-06-19	79.05	79.47	77.59	77.61	64.1063	7424500
2013-06-20	77.21	77.33	75.1	75.25	62.1569	15555700
2013-06-21	76.25	77.53	75.69	77.43	63.9576	20055700
2013-06-24	76.95	77.43	75.63	76.58	63.2555	12563300
2013-06-25	77.1	77.24	76.29	76.69	63.3464	7909400
2013-06-26	77.23	77.59	77.02	77.4	63.9328	7326500
2013-06-27	77.96	78.38	77.57	77.67	64.1558	14731500
2013-06-28	77.62	77.94	76.9	76.99	63.5942	9865300
2013-07-01	77.02	78.45	77	78.02	64.4449	6699200
2013-07-02	77.95	78.61	77.71	78.44	64.7919	10228500
2013-07-03	78.28	78.75	77.43	78.57	64.8993	5339900
2013-07-05	78.89	79.02	77.78	78.34	64.7093	7264700
2013-07-08	78.54	79.08	78.5	78.76	65.0562	11141400
2013-07-09	79.07	79.9	79.07	79.57	65.7253	11456200
2013-07-10	79.65	80.1	79.3	79.8	65.9152	6862800
2013-07-11	80.55	80.99	80.29	80.77	66.7165	9185400
2013-07-12	80.67	81.64	80.67	81.55	67.3608	12586300
2013-07-15	81.37	81.59	80.85	81.51	67.3277	10024700
2013-07-16	81.32	81.37	80.91	80.97	66.8817	11208600
2013-07-17	80.49	80.85	80.01	80.09	66.6499	7644300
2013-07-18	80.03	80.75	80.03	80.3	66.8247	5526000
2013-07-19	80.36	81.41	80.05	81.37	67.7151	7862600
2013-07-22	81.23	81.45	80.9	81.22	67.5903	4813600
2013-07-23	81.22	81.4	80.78	80.95	67.3656	4311700
2013-07-24	80.95	81	80.13	80.27	66.7997	5606600
2013-07-25	80.01	80.57	79.84	80.41	66.9162	6239900
2013-07-26	80.02	80.42	79.39	80.39	66.8996	6543500
2013-07-29	80.1	80.45	80.05	80.09	66.6499	4389400
2013-07-30	80.49	80.9	80.16	80.44	66.9412	6434100
2013-07-31	80.44	81.41	80.16	80.3	66.8247	11857000
2013-08-01	81.62	82.23	81.21	81.64	67.9398	10724800
2013-08-02	81.42	81.5	80.56	81.29	67.6485	6626300
2013-08-05	81.05	81.65	80.96	81.4	67.7401	4662800
2013-08-06	81.3	81.97	81.3	81.74	68.023	6212500
2013-08-07	81.41	82.21	81.38	81.96	68.2061	5828500
2013-08-08	82.11	82.4	81.51	82.17	68.3808	6207900
2013-08-09	81.92	82.06	81.19	81.64	67.9398	6127200
2013-08-12	81.23	81.73	81.04	81.62	67.9231	4922200
2013-08-13	81.78	81.99	81.33	81.66	67.9564	4936400
2013-08-14	81.67	81.78	81.19	81.25	67.6152	5167500
2013-08-15	80.96	81.08	80.17	80.48	66.9745	7415300
2013-08-16	80.27	80.48	79.06	79.9	66.4918	9451600
2013-08-19	79.64	80.09	79.42	79.59	66.2338	5959400
2013-08-20	79.72	80.1	79.28	79.53	66.1839	5172500
2013-08-21	79.5	80.12	79.05	79.38	66.059	7390900
2013-08-22	79.3	80.05	78.87	79.77	66.3836	6274400
2013-08-23	79.87	80.07	79.59	80.01	66.5833	5219600
2013-08-26	79.92	79.98	78.53	78.54	65.36	6385400
2013-08-27	77.87	78.36	77.33	77.97	64.8857	7052200
2013-08-28	77.86	77.86	76.85	76.85	63.9536	9008500
2013-08-29	76.76	77.84	76.42	77.31	64.3364	5961000
2013-08-30	77.53	78.07	73.61	77.89	64.8191	9039100
2013-09-03	78.27	78.42	77.44	77.75	64.7026	6743800
2013-09-04	77.52	77.75	77.12	77.49	64.4862	6031300
2013-09-05	77.58	77.63	76.83	77.14	64.1949	7163200
2013-09-06	77.12	77.61	76.4	77.15	64.2033	6977400
2013-09-09	77.37	78.2	77.37	78.16	65.0438	6089300
2013-09-10	78.5	78.64	77.78	77.95	64.869	6650200
2013-09-11	77.26	78.27	77.25	78.27	65.1353	7049800
2013-09-12	78.4	78.8	78.17	78.26	65.127	6944900
2013-09-13	78.44	79.18	78.41	79.05	65.7844	4894100
2013-09-16	79.72	80.21	79.71	80.16	66.7081	7512800
2013-09-17	79.96	80.25	79.64	79.83	66.4335	5457700
2013-09-18	79.06	80.48	78.53	80.3	66.8247	10372100
2013-09-19	80.5	80.53	79.78	80.12	66.6749	8157300
2013-09-20	80.09	80.18	79.39	79.39	66.0674	11146100
2013-09-23	79.2	79.58	78.67	79.28	65.9758	6304900
2013-09-24	78.97	79.48	78.59	78.62	65.4266	7692100
2013-09-25	78.84	79	77.71	77.72	64.6776	7589300
2013-09-26	77.91	78.14	77.62	78.05	64.9522	4632600
2013-09-27	77.75	77.75	76.77	77.21	64.2532	6551300
2013-09-30	76.8	77.16	75.35	75.59	62.9051	15028300
2013-10-01	75.52	76.5	75.44	76.16	63.3794	8076100
2013-10-02	75.91	76.14	75.42	75.93	63.188	8522900
2013-10-03	75.89	76.14	75.2	75.84	63.1131	9251600
2013-10-04	75.98	76.12	75.51	76.02	63.2629	4984700
2013-10-07	75.66	76.1	75.48	75.65	62.955	6373300
2013-10-08	76.39	77	76.05	76.33	63.5209	9656600
2013-10-09	76.58	77.16	76.1	76.95	64.0368	8470700
2013-10-10	77.41	77.92	77.15	77.89	64.8191	10121900
2013-10-11	78	78.49	77.81	78.48	65.3101	6082200
2013-10-14	78.01	78.8	77.93	78.74	65.5264	6326100
2013-10-15	78.38	78.61	77.44	77.6	64.5778	11192500
2013-10-16	77.35	78.49	77.26	78.34	65.7028	6562600
2013-10-17	78.19	79.47	77.98	79.42	66.6086	8671300
2013-10-18	79.39	79.57	78.78	79.41	66.6003	7958500
2013-10-21	79.27	79.32	78.44	78.97	66.2312	6478700
2013-10-22	79.31	80.61	79.28	80.38	67.4138	9572300
2013-10-23	80.34	81.25	80.25	80.91	67.8583	8960700
2013-10-24	80.77	80.95	80.25	80.61	67.6067	7521100
2013-10-25	80.55	80.72	79.51	80	67.0951	9606500
2013-10-28	80.11	81.86	79.95	81.3	68.1854	9820900
2013-10-29	81.46	82.62	81.1	82.46	69.1583	9482900
2013-10-30	82.53	82.56	81.23	81.52	68.3699	6490000
2013-10-31	81.2	81.6	80.72	80.75	67.7241	7786800
2013-11-01	80.68	81.33	80.64	81.15	68.0596	6802300
2013-11-04	81.46	81.73	80.91	81.33	68.2105	5460100
2013-11-05	81.13	81.74	80.85	81.43	68.2944	4949300
2013-11-06	81.64	83.1	81.33	82.81	69.4518	9526400
2013-11-07	82.91	83.1	82.11	82.32	69.0408	10087700
2013-11-08	82.28	82.57	81.67	82.51	69.2002	9768400
2013-11-11	82.35	82.68	82.02	82.26	68.9905	6173600
2013-11-12	82.23	83.04	82.12	82.8	69.4434	8201700
2013-11-13	82.57	83.5	82.46	83.5	70.0305	7581600
2013-11-14	83.43	84.46	83.43	84.32	70.7182	7580500
2013-11-15	84.17	84.92	84.16	84.84	71.1543	9664700
2013-11-18	84.79	84.94	84.18	84.57	70.9279	8507300
2013-11-19	84.31	84.59	84.21	84.34	70.735	7924200
2013-11-20	84.31	84.98	84.24	84.69	71.0285	7680900
2013-11-21	84.84	84.89	84.51	84.67	71.0117	7287700
2013-11-22	84.53	85	84.23	84.95	71.2466	7436200
2013-11-25	84.96	85.82	84.85	85.41	71.6324	9670500
2013-11-26	85.2	85.76	84.64	84.64	70.9866	7111600
2013-11-27	84.88	84.89	84.02	84.28	70.6847	4905000
2013-11-29	84.77	85.21	84.15	84.22	70.6343	4954500
2013-12-02	84.04	84.15	83.1	83.34	69.8963	7497500
2013-12-03	83.3	84	83.23	83.83	70.3073	7533200
2013-12-04	83.38	83.49	82.59	83.35	69.9047	6807200
2013-12-05	83.39	83.45	82.3	82.69	69.3511	8186600
2013-12-06	83.23	84.53	83.17	84.52	70.886	7189400
2013-12-09	84.48	84.94	84.34	84.78	71.104	7395300
2013-12-10	84.41	84.43	83.43	83.65	70.1563	7373300
2013-12-11	83.74	84.5	83.61	84.02	70.4666	9787900
2013-12-12	83.82	83.87	81.93	82.3	69.0241	10176300
2013-12-13	82.32	82.46	81.56	82.37	69.0828	7441600
2013-12-16	82.72	83.07	81.6	81.69	68.5125	8849700
2013-12-17	81.79	81.85	80.69	80.91	67.8583	11416400
2013-12-18	81.21	82.42	80.48	82.38	69.0911	12036100
2013-12-19	81.98	82.29	81.51	81.9	68.6886	6442600
2013-12-20	81.98	82.54	81.82	81.84	68.6383	13206100
2013-12-23	82.14	82.14	81.01	81.31	68.1938	8653600
2013-12-24	81.33	81.61	81.25	81.31	68.1938	2899100
2013-12-26	81.49	81.89	81.29	81.76	68.5712	5347000
2013-12-27	82.09	82.48	81.86	82.01	68.7809	4006000
2013-12-30	82	82.05	81.57	82	68.7725	4145600
2013-12-31	81.83	82	81.09	81.41	68.2776	5765300
2014-01-02	81.33	81.36	80.32	80.54	67.548	6981700
2014-01-03	80.76	80.85	80.19	80.45	67.4725	6925600
2014-01-06	80.61	80.98	80.3	80.64	67.6318	7208200
2014-01-07	80.71	81.58	80.62	81.42	68.286	7158200
2014-01-08	80.97	81.15	80.05	80.24	67.2963	13458800
2014-01-09	80.54	80.8	80.03	80.42	67.4473	10833900
2014-01-10	80.59	80.89	80.2	80.3	67.3467	8448300
2014-01-13	80.01	80.5	79.69	80.01	67.1035	9360800
2014-01-14	80.06	80.92	80.02	80.87	67.8247	8737100
2014-01-15	80.7	81.18	80.25	80.79	67.7576	8221900
2014-01-16	80.65	80.83	80.26	80.56	67.5647	11673300
2014-01-17	80.42	80.64	79.8	79.88	66.9944	13629800
2014-01-21	80.59	80.72	79.54	80.18	67.246	13216400
2014-01-22	79.57	79.88	79.05	79.23	66.9516	8455600
2014-01-23	78.71	78.97	78.12	78.24	66.115	12667700
2014-01-24	79.33	81.7	78.78	79.18	66.9093	20163200
2014-01-27	79.24	79.3	78.42	78.47	66.3093	10395400
2014-01-28	78.67	79.52	78.43	79.11	66.8501	10060800
2014-01-29	78.8	78.8	77.38	77.64	65.608	13443100
2014-01-30	78.05	78.05	76.77	76.87	64.9573	9450500
2014-01-31	76.03	77.19	75.26	76.62	64.746	12988800
2014-02-03	76.69	76.76	75.6	75.7	63.9686	14292700
2014-02-04	76	76.39	75.4	76.09	64.2982	12055400
2014-02-05	75.94	76.8	75.67	76.45	64.6024	9734100
2014-02-06	76.53	76.99	76.48	76.9	64.9826	7819700
2014-02-07	76.99	77.39	76.75	77.31	65.3291	7259200
2014-02-10	77.43	78.09	77.19	78.03	65.9375	8959700
2014-02-11	78.1	79.11	77.64	78.84	66.622	10500800
2014-02-12	78.13	78.53	77.06	77.49	65.4812	11019700
2014-02-13	77.09	77.92	77	77.8	65.7431	7420600
2014-02-14	77.69	79.75	77.25	79.4	67.0952	10791900
2014-02-18	79.48	79.63	77.56	77.97	65.8868	15750700
2014-02-19	77.64	78.96	77.55	78.14	66.0305	8740000
2014-02-20	77.96	78.44	77.5	77.92	65.8446	8275200
2014-02-21	78.05	78.89	77.91	77.97	65.8868	8089200
2014-02-24	78.03	78.77	77.61	77.86	65.7938	7838700
2014-02-25	77.73	78.31	77.4	78.12	66.0136	8177500
2014-02-26	78.23	78.77	77.82	77.86	65.7938	7764700
2014-02-27	77.77	78.23	77.56	78.19	66.0727	6549800
2014-02-28	78.24	78.91	78.01	78.66	66.4699	8489600
2014-03-03	78.26	78.41	77.35	77.48	65.4727	8598600
2014-03-04	78.09	78.72	77.9	78.45	66.2924	8306900
2014-03-05	78.32	78.41	77.55	77.82	65.7601	8542300
2014-03-06	78.04	78.44	77.84	78.06	65.9629	6475600
2014-03-07	78.41	78.6	78.11	78.38	66.2333	5865400
2014-03-10	78.29	78.57	78.2	78.53	66.36	5229900
2014-03-11	78.59	79.39	78.57	78.95	66.7149	6595800
2014-03-12	78.66	79.45	78.62	79.24	66.96	7469300
2014-03-13	79.32	79.76	79.19	79.19	66.9178	9676600
2014-03-14	79.1	79.23	78.67	78.98	66.7403	14850700
2014-03-17	79.02	79.95	79.02	79.84	67.467	8452100
2014-03-18	79.84	80.08	79.51	79.77	67.4079	7703200
2014-03-19	79.68	79.91	78.51	78.78	66.5713	8607200
2014-03-20	78.7	78.93	78.15	78.32	66.1826	8659500
2014-03-21	79.04	79.75	77.88	77.88	65.8108	21244400
2014-03-24	78.5	79.83	78.47	79.3	67.0107	11221600
2014-03-25	79.52	79.99	79.44	79.81	67.4417	8892500
2014-03-26	80.03	80.18	79.33	79.5	67.1797	8269800
2014-03-27	79.55	80.43	79.38	79.65	67.3064	8134100
2014-03-28	79.94	80.32	79.52	79.76	67.3994	6413500
2014-03-31	80	80.83	79.55	80.6	68.1093	8492800
2014-04-01	80.6	80.84	80.21	80.34	67.8895	8222300
2014-04-02	80.19	80.33	79.8	80.13	67.7121	6741800
2014-04-03	80.28	80.58	79.93	80.1	67.6867	5646000
2014-04-04	80.47	80.56	79.75	79.77	67.4079	8649600
2014-04-07	80.02	81.07	79.93	80.49	68.0163	13229000
2014-04-08	80.51	81.38	80.02	81.35	68.743	11880700
2014-04-09	81.8	82.24	81.32	81.49	68.8613	11550700
2014-04-10	81.58	82.13	80.89	81.09	68.5233	12194300
2014-04-11	80.98	81.66	80.5	80.76	68.2444	11831400
2014-04-14	81	81.2	80.51	80.81	68.2867	7105600
2014-04-15	80.79	81.09	80.52	80.84	68.312	9000800
2014-04-16	81.28	81.88	81.03	81.65	68.9965	8300700
2014-04-17	81.47	81.89	81.34	81.76	69.0895	8374700
2014-04-21	81.81	81.81	81.29	81.56	68.9205	6391000
2014-04-22	81.54	81.67	81.15	81.25	68.6585	9259100
2014-04-23	80.72	80.72	79.38	80.36	68.4486	9577500
2014-04-24	80.26	81.38	80.01	81.15	69.1215	9523200
2014-04-25	81.2	81.58	80.97	81.41	69.343	7497400
2014-04-28	81.54	82.98	81.51	82.94	70.6462	11595100
2014-04-29	82.75	82.95	82.36	82.44	70.2203	7214300
2014-04-30	82.39	82.75	82.24	82.55	70.314	6243300
2014-05-01	82.39	82.47	81.76	82.34	70.1351	5305000
2014-05-02	82.22	82.6	81.75	81.92	69.7774	6629200
2014-05-05	81.64	81.88	81.47	81.7	69.59	4563600
2014-05-06	81.76	81.76	81.12	81.13	69.1045	4591300
2014-05-07	81.45	82.14	81.42	82.09	69.9222	6639500
2014-05-08	82.06	82.32	81.82	82.16	69.9818	4631200
2014-05-09	82.2	82.8	82.14	82.39	70.1778	7303500
2014-05-12	82.61	82.71	81.71	81.73	69.6156	7859000
2014-05-13	81.94	81.98	81.42	81.61	69.5133	6540200
2014-05-14	81.74	81.91	81.12	81.17	69.1386	6867200
2014-05-15	81.25	81.37	80.44	80.53	68.5935	9402100
2014-05-16	80.63	80.76	80	80.33	68.4231	11558900
2014-05-19	80.01	80.05	79.54	79.93	68.0824	6068100
2014-05-20	80.02	80.58	79.97	80.23	68.3379	7057200
2014-05-21	80.34	80.67	80.02	80.49	68.5594	6339800
2014-05-22	80.37	80.67	80.05	80.65	68.6956	5561100
2014-05-23	80.51	80.85	80.4	80.52	68.5849	4472600
2014-05-27	80.55	80.58	80.05	80.08	68.2101	7003800
2014-05-28	80.03	80.28	80.02	80.1	68.2272	4201400
2014-05-29	80.1	80.4	80.08	80.4	68.4827	3886800
2014-05-30	80.25	80.85	80.17	80.79	68.8149	7433000
2014-06-02	80.66	80.67	80.29	80.36	68.4486	4331700
2014-06-03	80.04	80.3	79.6	79.93	68.0824	6970600
2014-06-04	80	80.22	79.64	79.86	68.0227	5427700
2014-06-05	80.11	80.31	79.97	80.11	68.2357	5787700
2014-06-06	80.09	80.24	79.82	80.03	68.1675	5520500
2014-06-09	79.91	80.24	79.85	80.09	68.2186	6352500
2014-06-10	80.03	80.3	80	80.15	68.2698	5658400
2014-06-11	80.05	80.3	79.88	80.06	68.1931	7453700
2014-06-12	79.82	80.03	79.69	79.76	67.9376	6526800
2014-06-13	79.73	79.94	79.5	79.64	67.8354	5214000
2014-06-16	79.52	79.94	79.11	79.69	67.8779	5334600
2014-06-17	79.61	79.79	79.35	79.58	67.7843	5337300
2014-06-18	79.44	79.94	79.13	79.79	67.9631	9614200
2014-06-19	79.85	80.57	79.8	80.24	68.3464	12485100
2014-06-20	80.44	80.5	79.83	79.93	68.0824	11659900
2014-06-23	80.06	80.06	79.36	79.52	67.7331	6938900
2014-06-24	79.42	79.44	78.92	79.01	67.2987	8157300
2014-06-25	79.04	79.36	78.65	79.32	67.5628	12569300
2014-06-26	79.24	79.29	78.59	78.62	66.9665	7258800
2014-06-27	78.6	79.19	78.52	79.02	67.3073	8974900
2014-06-30	79.01	79.46	78.43	78.59	66.941	10297700
2014-07-01	78.87	79.41	78.51	79.28	67.5287	8421200
2014-07-02	79.56	79.86	79.44	79.56	67.7672	6276600
2014-07-03	79.93	80.14	79.64	79.98	68.125	5501100
2014-07-07	79.75	80.2	79.66	80.19	68.3038	6673600
2014-07-08	80.03	80.85	79.91	80.56	68.619	9150200
2014-07-09	80.66	81.8	80.5	81.67	69.5645	12113100
2014-07-10	81.27	81.91	81.19	81.61	69.5133	8786500
2014-07-11	81.06	81.57	81	81.16	69.13	7519300
2014-07-14	81.36	81.74	81.3	81.32	69.2663	6802000
2014-07-15	81.51	81.52	81.09	81.26	69.2152	9637600
2014-07-16	80.9	81.2	80.75	80.94	69.493	8940500
2014-07-17	80.99	81.22	80.39	80.4	69.0294	5844700
2014-07-18	80.55	80.75	80.16	80.55	69.1582	6502400
2014-07-21	80.33	80.4	79.95	80.28	68.9264	4434300
2014-07-22	80.29	80.58	79.77	80.1	68.7719	6073200
2014-07-23	80.33	80.5	79.82	79.99	68.6774	5891200
2014-07-24	80.12	80.32	79.85	80.26	68.9092	6273100
2014-07-25	80.02	80.16	79.37	79.56	68.3082	6293400
2014-07-28	79.41	79.62	78.85	79.26	68.0507	6757300
2014-07-29	79.09	79.5	78.65	78.65	67.5269	6419600
2014-07-30	78.7	79.01	78.14	78.16	67.1062	8296500
2014-07-31	77.76	78.01	77.29	77.32	66.385	11235600
2014-08-01	79.25	80.67	78.83	79.65	68.3855	18110700
2014-08-04	79.46	79.46	78.66	79.22	68.0163	12075300
2014-08-05	78.99	79.74	78.98	79.41	68.1794	7995900
2014-08-06	79.4	81.3	79.27	81.09	69.6218	12839000
2014-08-07	81.02	81.18	80.01	80.14	68.8062	7904000
2014-08-08	80.05	81.03	80.04	80.95	69.5016	6215600
2014-08-11	81.23	81.87	81.03	81.48	69.9567	8188000
2014-08-12	81.5	81.86	81.21	81.42	69.9052	6591200
2014-08-13	81.64	81.8	81.11	81.48	69.9567	5472200
2014-08-14	81.59	82.04	81.44	81.95	70.3602	5930700
2014-08-15	82.23	82.23	81.18	81.78	70.2143	7418400
2014-08-18	81.99	82.85	81.81	82.44	70.7809	8450500
2014-08-19	82.35	82.87	82.12	82.69	70.9956	6867700
2014-08-20	82.46	82.94	82.46	82.81	71.0986	4581800
2014-08-21	82.8	83.47	82.69	83.28	71.5021	7099800
2014-08-22	83.16	83.66	83.14	83.39	71.5966	6978500
2014-08-25	83.74	83.82	83.31	83.54	71.7253	5586800
2014-08-26	83.61	83.83	83.33	83.38	71.588	5188400
2014-08-27	83.43	83.6	83.16	83.31	71.5279	4248300
2014-08-28	83.02	83.22	82.76	83.03	71.2875	4278700
2014-08-29	83.09	83.13	82.6	83.11	71.3562	4901300
2014-09-02	83.21	83.49	82.71	82.98	71.2446	5528900
2014-09-03	83.26	83.48	82.77	82.9	71.1759	5851800
2014-09-04	82.92	83.75	82.78	83.7	71.8627	7444200
2014-09-05	83.44	83.8	83.07	83.77	71.9228	5888900
2014-09-08	83.57	83.6	83.13	83.32	71.5365	4899600
2014-09-09	83.05	83.29	82.83	82.99	71.2532	5202900
2014-09-10	83.2	83.96	83.15	83.64	71.8112	6715300
2014-09-11	83.61	83.75	83.37	83.49	71.6824	6341600
2014-09-12	83.21	83.38	82.86	83.26	71.4849	6358500
2014-09-15	83.18	84.25	83.14	83.87	72.0087	7004700
2014-09-16	83.58	84.45	83.56	84.08	72.189	7143800
2014-09-17	84.02	84.5	83.93	84.16	72.2577	8273800
2014-09-18	84.18	84.44	84.07	84.19	72.2834	5309200
2014-09-19	84.52	84.77	84.18	84.47	72.5238	11377700
2014-09-22	84.64	84.95	84.49	84.81	72.8157	8397100
2014-09-23	84.65	84.92	84.44	84.44	72.4981	7723500
2014-09-24	84.33	85.4	84.33	85.24	73.1849	11694700
2014-09-25	85.02	85.13	84.33	84.33	72.4036	8212300
2014-09-26	84.54	84.74	83.86	84.58	72.6183	5478000
2014-09-29	84.11	84.47	83.66	84.44	72.4981	6360000
2014-09-30	84.34	84.36	83.68	83.74	71.8971	8074700
2014-10-01	84.02	84.04	83.03	83.14	71.3819	9024700
2014-10-02	83.1	83.97	82.95	83.05	71.3046	8858400
2014-10-03	83.44	83.95	82.88	83.79	71.94	6701500
2014-10-06	83.57	83.94	83.19	83.57	71.7511	5656500
2014-10-07	83.38	83.92	83.12	83.16	71.3991	7378200
2014-10-08	83.34	84.28	83.21	84.18	72.2748	8107100
2014-10-09	84.21	84.88	83.53	83.66	71.8284	7765700
2014-10-10	83.95	85.28	83.91	84.69	72.7127	13732400
2014-10-13	84.31	84.47	83.31	83.37	71.5794	10066100
2014-10-14	83.91	83.91	83.03	83.55	71.734	8210300
2014-10-15	82.59	83.58	81.76	82.95	71.2188	13283200
2014-10-16	81.65	82.8	81.57	82.24	70.6092	11310200
2014-10-17	82.95	83.48	82.03	83.27	71.4935	11786600
2014-10-20	83.25	84.33	82.83	84.18	72.2748	8558100
2014-10-21	84.47	84.64	83.66	84.61	72.644	12389600
2014-10-22	84.06	84.59	83.92	84.23	72.8721	9747600
2014-10-23	84.26	84.33	82.3	83.23	72.0069	14292100
2014-10-24	85.1	85.97	84.91	85.16	73.6767	13465600
2014-10-27	84.96	86.48	84.83	85.95	74.3602	10316600
2014-10-28	86.2	86.65	86.17	86.47	74.81	9437700
2014-10-29	86.67	86.67	85.91	86.54	74.8706	6880600
2014-10-30	86.16	87	85.67	86.94	75.2167	5560300
2014-10-31	87.08	87.36	86.71	87.27	75.5022	9359800
2014-11-03	86.66	87.39	86.2	87.38	75.5973	7789500
2014-11-04	87.49	88.87	87.44	88.64	76.6874	10594800
2014-11-05	88.74	89.49	88.36	89	76.9989	8462000
2014-11-06	89.08	89.2	88.57	88.9	76.9124	6628900
2014-11-07	88.74	89.2	88.25	89.13	77.1113	5975700
2014-11-10	88.92	89.5	88.26	89.45	77.3882	5927100
2014-11-11	89.38	89.79	89.17	89.67	77.5785	6343900
2014-11-12	89.6	89.88	89.42	89.48	77.4142	6298700
2014-11-13	88.94	89.84	88.46	88.6	76.6528	10191600
2014-11-14	88.7	88.89	87.93	88.11	76.2289	7559400
2014-11-17	88	88.18	87.37	87.84	75.9953	9475800
2014-11-18	88.02	88.18	87.49	87.95	76.0905	6419400
2014-11-19	88.24	88.87	87.93	88.73	76.7653	6570400
2014-11-20	88.33	88.8	88.33	88.47	76.5403	5527600
2014-11-21	89.26	89.43	88.46	88.6	76.6528	8984100
2014-11-24	88.88	88.89	87.86	88.11	76.2289	5569200
2014-11-25	88.36	88.82	88.08	88.8	76.8259	6439700
2014-11-26	88.83	88.88	88.45	88.88	76.895	4420000
2014-11-28	89.09	90.56	88.97	90.43	78.236	7661800
2014-12-01	90.17	90.67	89.52	90.08	77.9333	6745100
2014-12-02	90.44	91.17	90.12	91.07	78.7897	7432900
2014-12-03	90.84	90.97	89.64	90	77.864	6465600
2014-12-04	90.5	90.94	90.1	90.58	78.3658	6406700
2014-12-05	90.32	90.42	89.21	90.38	78.1928	6383400
2014-12-08	90.34	91	90.32	90.76	78.5215	4721900
2014-12-09	90.47	90.78	89.87	90.71	78.4783	5704000
2014-12-10	90.95	91.1	89.96	90	77.864	6293300
2014-12-11	90	91.28	89.98	90.41	78.2188	6468700
2014-12-12	90.01	90.97	89.53	89.55	77.4747	6574600
2014-12-15	89.7	90.6	89.03	89.2	77.1719	6511900
2014-12-16	89.14	90.96	88.38	89.36	77.3103	8773800
2014-12-17	89.56	91.16	89.4	90.7	78.4697	7412700
2014-12-18	91.01	92	90.55	92	79.5943	8724500
2014-12-19	92.15	92.73	91.76	92.05	79.6376	14037800
2014-12-22	92.1	92.73	92	92.6	80.1134	7157100
2014-12-23	92.74	93.48	92.7	93.29	80.7104	5610600
2014-12-24	93.5	93.89	93.14	93.14	80.5806	2403000
2014-12-26	93.15	93.81	93.06	93.46	80.8575	3148700
2014-12-29	93.12	93.43	92.5	92.64	80.148	4657700
2014-12-30	92.25	92.82	92.1	92.4	79.9404	4730000
2014-12-31	92.04	92.55	91.03	91.09	78.8071	5712100
2015-01-02	90.84	91	89.92	90.44	78.2447	7251400
2015-01-05	90.23	91	89.85	90.01	77.8727	8626100
2015-01-06	90.31	90.56	89.26	89.6	77.518	7791200
2015-01-07	89.94	90.37	89.56	90.07	77.9246	5986600
2015-01-08	90.48	91.23	90.13	91.1	78.8157	6823300
2015-01-09	91.18	91.18	90.12	90.25	78.0803	4872800
2015-01-12	90.48	90.62	89.51	89.92	77.7948	5250900
2015-01-13	90.78	91.5	89.77	90.3	78.1236	6727100
2015-01-14	89.73	90.16	89.43	89.99	77.8554	6418200
2015-01-15	90.49	90.5	89.34	89.86	77.7429	6768200
2015-01-16	89.95	91.34	89.87	91.25	78.9455	8815700
2015-01-20	91.25	91.79	90.5	91.19	78.8936	9869900
2015-01-21	90.4	91.19	89.63	90.73	79.0536	6974500
2015-01-22	91.04	91.69	89.87	91.62	79.829	7211200
2015-01-23	91.17	91.19	89.95	90.08	78.4872	6745700
2015-01-26	89.95	89.95	88.74	89.58	78.0515	9371700
2015-01-27	87.1	87.21	86.02	86.49	75.3592	14417400
2015-01-28	86.63	86.91	85.01	85.15	74.1916	14033400
2015-01-29	85.78	86.11	85.15	85.67	74.6447	12054500
2015-01-30	85.09	85.22	84.25	84.29	73.4423	14685300
2015-02-02	84.58	85.14	83.68	85.12	74.1655	10278700
2015-02-03	85.95	86	85.12	85.95	74.8887	10747900
2015-02-04	85.89	86.48	85.55	85.79	74.7493	9212800
2015-02-05	86.24	86.78	86.1	86.7	75.5422	6531300
2015-02-06	86.56	86.61	85.15	85.61	74.5925	8429800
2015-02-09	85.31	85.43	84.59	85.05	74.1045	8811500
2015-02-10	85.33	85.57	84.82	85.39	74.4008	7059300
2015-02-11	85.95	86.2	85.15	85.64	74.6186	7184600
2015-02-12	86.06	86.15	85.41	86.03	74.9584	6074600
2015-02-13	86.03	86.15	85.5	85.9	74.8451	6272000
2015-02-17	86.06	86.06	85	85.49	74.4879	10310400
2015-02-18	85.76	86.39	85.52	86.26	75.1588	8132300
2015-02-19	86.11	86.3	85.05	85.21	74.2439	7271600
2015-02-20	84.95	85.05	84.19	84.87	73.9477	9581300
2015-02-23	84.96	85.5	84.65	85.39	74.4008	7919200
2015-02-24	85.51	85.74	85.01	85.5	74.4966	6502200
2015-02-25	85.7	85.8	85.24	85.46	74.4618	5975800
2015-02-26	85.42	85.76	84.89	85.17	74.2091	7964500
2015-02-27	85.02	85.38	84.57	85.13	74.1742	7685000
2015-03-02	85.13	85.41	84.84	85.41	74.4182	7235200
2015-03-03	85.35	85.44	84.54	85.16	74.2004	6095600
2015-03-04	85.04	85.24	84.21	84.35	73.4946	7370000
2015-03-05	84.62	84.76	84.09	84.63	73.7386	5914200
2015-03-06	84.34	84.37	82.37	82.66	72.0221	11338700
2015-03-09	82.79	83.21	82.68	83.09	72.3968	7326700
2015-03-10	82.47	82.88	81.54	81.54	71.0462	9681400
2015-03-11	81.53	81.78	80.81	81.39	70.9155	10066600
2015-03-12	81.59	82.12	81.51	82.09	71.5255	6951100
2015-03-13	81.98	82.28	81.15	81.83	71.2989	7492500
2015-03-16	82.08	83.95	81.99	83.56	72.8063	15618300
2015-03-17	83.36	83.37	82.43	82.85	72.1877	7509300
2015-03-18	82.86	84.05	82.02	83.75	72.9718	12607900
2015-03-19	83.46	83.75	83.12	83.38	72.6495	9257500
2015-03-20	83.99	84.79	83.77	84.74	73.8344	22580300
2015-03-23	84.37	85.05	84.36	84.86	73.939	9891100
2015-03-24	84.89	85.11	83.87	83.92	73.12	7478800
2015-03-25	84.37	84.37	82.86	83.01	72.3271	8482200
2015-03-26	82.58	82.61	81.95	82.15	71.5777	7311600
2015-03-27	82.08	82.54	81.99	82.31	71.7171	6440600
2015-03-30	82.63	82.95	82.15	82.72	72.0744	6416800
2015-03-31	82.76	82.93	81.94	81.94	71.3948	8649700
2015-04-01	82.44	82.45	81.45	82.32	71.7259	7395300
2015-04-02	82.17	82.59	81.92	82.43	71.8217	6169800
2015-04-06	81.92	83.23	81.51	83.04	72.3532	6856300
2015-04-07	82.93	83.29	82.33	82.39	71.7869	6329900
2015-04-08	82.3	83.18	82.27	82.77	72.118	6523400
2015-04-09	82.63	82.95	82.01	82.89	72.2225	6185000
2015-04-10	82.8	83.63	82.72	83.35	72.6233	7001700
2015-04-13	83	83.95	82.94	83.43	72.693	8290500
2015-04-14	83.39	83.88	83.05	83.6	72.8411	6792600
2015-04-15	83.85	84.2	83.48	83.51	72.7627	7006400
2015-04-16	83.56	84.07	83.35	83.5	72.754	7615900
2015-04-17	83	83.22	82.03	82.53	71.9088	9533800
2015-04-20	83.09	83.98	82.8	82.87	72.2051	7416000
2015-04-21	83.39	83.8	82.9	83.08	72.3881	7696400
2015-04-22	83.22	83.34	82.6	83.09	72.3968	6753100
2015-04-23	81.42	82.1	80.9	80.95	71.0994	14569500
2015-04-24	81.04	81.53	80.9	81	71.1433	8785500
2015-04-27	80.91	81.2	80.47	80.6	70.792	9192300
2015-04-28	80.73	80.82	80.19	80.42	70.6339	8395500
2015-04-29	80	80.31	79.72	79.85	70.1333	11858500
2015-04-30	79.95	80.15	79.07	79.51	69.8346	9409300
2015-05-01	79.76	80.32	79.63	80.29	70.5197	8193000
2015-05-04	80.48	80.97	80.3	80.35	70.5724	7203800
2015-05-05	80.5	80.65	79.78	80.07	70.3265	6589400
2015-05-06	80.34	80.58	79.52	80.4	70.6163	7335700
2015-05-07	80.37	80.55	80	80.2	70.4407	7224300
2015-05-08	80.89	81.21	80.82	80.96	71.1082	6929400
2015-05-11	80.95	80.99	80.26	80.27	70.5021	5237800
2015-05-12	80.03	80.29	79.36	79.95	70.2211	6305800
2015-05-13	80.16	80.59	79.55	79.7	70.0015	6459900
2015-05-14	80.11	80.69	80.09	80.57	70.7656	5634200
2015-05-15	80.83	81.12	80.73	81.05	71.1872	7454800
2015-05-18	80.97	81.13	80.5	80.74	70.915	5590800
2015-05-19	80.75	80.95	80.33	80.83	70.994	5729500
2015-05-20	80.93	81	80.45	80.48	70.6866	5487000
2015-05-21	80.17	80.58	79.84	80.41	70.6251	6054700
2015-05-22	80.24	80.4	79.92	79.95	70.2211	6003600
2015-05-26	79.97	80.07	78.94	79.14	69.5097	6698300
2015-05-27	79.22	79.94	79.09	79.39	69.7292	8094600
2015-05-28	79.43	79.45	79.02	79.33	69.6765	5803400
2015-05-29	79.18	79.24	78.19	78.39	68.8509	12551700
2015-06-01	78.65	79.07	78.27	78.85	69.255	7588000
2015-06-02	78.46	78.72	78.17	78.54	68.9827	7380800
2015-06-03	78.91	78.93	78.27	78.56	69.0002	5985800
2015-06-04	78.41	78.84	78.06	78.15	68.6401	7714600
2015-06-05	78.04	78.12	77.37	77.43	68.0077	9439700
2015-06-08	77.48	77.98	77.1	77.71	68.2537	10916200
2015-06-09	77.97	79.33	77.82	78.9	69.2989	11528900
2015-06-10	79.23	79.79	79.01	79.54	69.861	9483500
2015-06-11	79.93	79.93	79.24	79.41	69.7468	7633300
2015-06-12	79.17	79.32	78.57	78.87	69.2725	6508600
2015-06-15	78.33	78.46	77.93	78.12	68.6138	7527900
2015-06-16	79.6	79.6	78.54	79.1	69.4745	8285700
2015-06-17	79.2	80.19	79.16	80.08	70.3353	9305800
2015-06-18	80.33	81.22	80.3	80.82	70.9852	10712500
2015-06-19	80.71	81.2	80.48	80.54	70.7393	15598800
2015-06-22	80.92	81.18	80.33	80.45	70.6603	6907900
2015-06-23	80.33	80.45	79.62	79.79	70.0806	7190600
2015-06-24	79.8	79.85	79.5	79.51	69.8346	8843700
2015-06-25	79.71	79.9	79.39	79.39	69.7292	5855700
2015-06-26	79.54	79.74	79.28	79.34	69.6853	7703200
2015-06-29	78.95	79.37	78.26	78.32	68.7894	7966200
2015-06-30	78.92	79.01	78.13	78.24	68.7192	8451400
2015-07-01	78.39	79.77	78.12	79.72	70.0191	8868000
2015-07-02	80.01	80.35	79.77	79.93	70.2035	6602500
2015-07-06	79.61	80.22	79.5	80.05	70.3089	6601200
2015-07-07	80.06	81.83	80.06	81.72	71.7757	11690400
2015-07-08	81.21	81.69	80.89	80.99	71.1345	6724700
2015-07-09	81.75	82	80.52	80.66	70.8447	10419800
2015-07-10	81.23	81.36	80.76	80.95	71.0994	6892500
2015-07-13	81.52	82.04	81.34	81.91	71.9426	7332900
2015-07-14	82.04	82.46	81.98	82.04	72.0568	6119500
2015-07-15	81.91	82.32	81.84	82.15	72.1534	6673700
2015-07-16	82.45	82.55	82.1	82.3	72.2851	6623400
2015-07-17	81.89	82.38	81.6	82.24	72.2324	5827300
2015-07-20	82.09	82.35	82	82.19	72.1885	5012900
2015-07-21	82.01	82.13	81.37	81.63	71.6967	7512400
2015-07-22	81.03	81.3	80.67	80.83	71.5753	6106400
2015-07-23	80.83	80.89	80.14	80.7	71.4602	5380900
2015-07-24	80.51	80.73	80.23	80.29	71.0971	5660800
2015-07-27	79.83	80.07	79.43	79.97	70.8137	8613600
2015-07-28	80.14	80.66	79.91	80.23	71.044	8649900
2015-07-29	80.26	80.99	80.16	80.62	71.3893	8921500
2015-07-30	79.4	79.48	77.15	77.39	68.5291	22067800
2015-07-31	77.63	77.74	76.66	76.7	67.9181	11877200
2015-08-03	76.51	77.09	76.01	76.4	67.6525	9511300
2015-08-04	76.03	76.34	75.75	75.91	67.2186	13369100
2015-08-05	76.05	76.54	75.75	75.77	67.0946	10895400
2015-08-06	76.01	76.01	75.25	75.74	67.0681	9353300
2015-08-07	75.59	75.72	75.34	75.48	66.8378	10045400
2015-08-10	75.95	76.5	75.8	76.38	67.6348	9165900
2015-08-11	76.04	76.45	75.81	76.22	67.4931	7491900
2015-08-12	75.89	76.43	75.34	76.39	67.6436	10397700
2015-08-13	76.49	76.51	75.63	75.78	67.1035	5948000
2015-08-14	75.74	75.81	75.38	75.62	66.9618	5586900
2015-08-17	75.81	75.81	74.75	75.53	66.8821	8683900
2015-08-18	75.58	75.8	75	75.13	66.5279	7445900
2015-08-19	74.93	74.93	74.02	74.12	65.6335	9865300
2015-08-20	73.75	74.72	73.46	73.91	65.4476	10696500
2015-08-21	73.55	73.9	71.83	71.84	63.6146	15763900
2015-08-24	68.57	71.07	65.02	69.14	61.2237	23696300
2015-08-25	72.18	72.23	68.3	68.42	60.5862	21476900
2015-08-26	69.9	71	68.95	70.9	62.7822	17464700
2015-08-27	71.4	71.75	70.02	71.48	63.2958	13434000
2015-08-28	71.17	71.27	70.59	71.21	63.0567	10020000
2015-08-31	71	71	70.3	70.67	62.5785	9520900
2015-09-01	69.37	69.88	68.52	68.9	61.0112	15437700
2015-09-02	69.65	69.85	69.22	69.81	61.817	8903700
2015-09-03	70.18	70.46	69.7	69.93	61.9233	8468300
2015-09-04	69.28	69.28	68.5	68.76	60.8872	11497500
2015-09-08	70.31	70.44	69.56	69.98	61.9675	9182300
2015-09-09	70.44	70.54	68.37	68.48	60.6393	11070600
2015-09-10	68.12	68.95	67.75	68.32	60.4976	12591100
2015-09-11	68.06	68.51	67.73	68.42	60.5862	11291400
2015-09-14	68.23	68.3	67.33	68.06	60.2674	9712800
2015-09-15	68.02	69.74	67.9	69.45	61.4982	11043700
2015-09-16	70.12	70.36	69.7	70.1	62.0738	8704200
2015-09-17	70	71.27	69.86	70.24	62.1978	11029600
2015-09-18	69.44	70.78	69.37	69.94	61.9321	18210200
2015-09-21	70.15	70.88	70.01	70.65	62.5608	7742800
2015-09-22	70.06	70.65	69.98	70.19	62.1535	10207800
2015-09-23	70.18	70.49	69.96	70.26	62.2155	6294200
2015-09-24	69.82	71.58	69.74	71.36	63.1895	13423500
2015-09-25	72.39	73.38	71.95	72.67	64.3495	15080700
2015-09-28	72.31	72.67	71.75	71.77	63.5526	9207300
2015-09-29	71.77	72.41	71.35	72.28	64.0042	9033300
2015-09-30	72.86	73.06	71.55	71.94	63.7031	11041900
2015-10-01	71.76	72.18	71.4	71.95	63.712	8547600
2015-10-02	71.36	72.42	71.29	72.42	64.1282	9085600
2015-10-05	72.97	73.43	72.5	73.22	64.8366	9187700
2015-10-06	73.34	73.78	72.59	73.4	64.996	8851500
2015-10-07	73.72	73.87	73.32	73.72	65.2793	8013200
2015-10-08	73.68	74.44	73.49	74.4	65.8815	6856600
2015-10-09	74.59	74.91	74.32	74.48	65.9523	6880100
2015-10-12	74.69	74.76	73.91	74.33	65.8195	6255900
2015-10-13	74.24	74.28	73.66	74.11	65.6247	8390200
2015-10-14	74.21	74.61	73.9	74.21	65.7132	8479200
2015-10-15	74.64	74.84	74.03	74.27	65.7664	8607400
2015-10-16	74.72	75.04	74.34	74.9	66.3242	9578900
2015-10-19	74.65	75.19	74.53	75.16	66.5545	7292200
2015-10-20	74.87	75.05	74.16	74.43	65.908	8531900
2015-10-21	73.75	74.54	73.5	73.59	65.7498	8302100
2015-10-22	73.86	75.61	73.61	74.85	66.8755	14080900
2015-10-23	76.76	78.45	76.31	77.03	68.8233	16451200
2015-10-26	77	77.9	77	77.49	69.2343	11464700
2015-10-27	77.12	77.36	76.81	77.29	69.0556	9423400
2015-10-28	77.39	77.54	75.69	76.51	68.3587	10178400
2015-10-29	76.75	77.19	76.24	77.02	68.8144	8230700
2015-10-30	76.98	77.14	76.38	76.38	68.2426	9547700
2015-11-02	76.57	76.77	76.05	76.6	68.4391	7152900
2015-11-03	76.3	77.42	75.96	77.05	68.8412	8013200
2015-11-04	77.03	77.14	76.51	77.06	68.8501	6375400
2015-11-05	77.09	77.26	75.96	76.39	68.2515	6860900
2015-11-06	75.88	76	74.69	75.57	67.5189	9483500
2015-11-09	75.19	75.63	74.93	75.4	67.367	8607200
2015-11-10	75.38	76.24	75.23	75.77	67.6975	6551000
2015-11-11	76.02	76.43	75.92	75.96	67.8673	5295900
2015-11-12	75.67	76.01	74.66	74.66	66.7058	7678600
2015-11-13	74.64	74.98	73.95	73.96	66.0804	8468800
2015-11-16	74.25	75.33	74.01	75.3	67.2776	7410600
2015-11-17	75.33	76.01	74.87	75.07	67.0721	8761800
2015-11-18	74.98	75.96	74.81	75.9	67.8137	6447100
2015-11-19	76.14	76.96	76.02	76.22	68.0996	7899500
2015-11-20	76.55	76.86	75.68	75.82	67.7422	9533200
2015-11-23	75.82	76.06	75.4	75.97	67.8763	9421300
2015-11-24	75.62	76.69	75.61	76.45	68.3051	7086800
2015-11-25	76.53	76.74	75.88	75.9	67.8137	4266500
2015-11-27	75.89	76.37	75.5	75.7	67.635	2390100
2015-11-30	75.58	75.81	74.84	74.84	66.8666	8935700
2015-12-01	74.87	76.22	74.87	75.94	67.8494	8391700
2015-12-02	75.73	76.46	75.65	75.79	67.7154	8104200
2015-12-03	75.83	76.2	75.17	75.74	67.6708	11177800
2015-12-04	75.98	77.9	75.92	77.83	69.5381	11961000
2015-12-07	77.54	78.5	77.54	78.37	70.0205	9460000
2015-12-08	77.68	78.5	77.35	77.75	69.4666	8312700
2015-12-09	77.6	78.99	77.44	77.7	69.4219	10081900
2015-12-10	77.91	78.54	77.57	77.79	69.5023	8984200
2015-12-11	77.51	78.33	77.11	77.78	69.4934	12280500
2015-12-14	77.63	78.53	77.44	78.29	69.9491	12179000
2015-12-15	78.71	80	78.48	79.68	71.191	14113400
2015-12-16	79.98	81.23	79.8	80.99	72.3614	14102600
2015-12-17	80.98	81.03	80.2	80.29	71.736	9864200
2015-12-18	79.95	80.12	78.13	78.13	69.8061	21342100
2015-12-21	78.63	78.98	78.15	78.95	70.5388	9105800
2015-12-22	79.16	79.75	78.88	79.6	71.1195	9872200
2015-12-23	79.95	80.43	79.5	79.92	71.4054	8254600
2015-12-24	79.66	80.15	79.6	79.79	71.2893	2498000
2015-12-28	79.74	79.97	79.47	79.92	71.4054	4150000
2015-12-29	80.22	80.61	79.85	80.36	71.7985	4406100
2015-12-30	80.46	80.5	80	80.07	71.5394	3793200
2015-12-31	79.91	80.04	79.31	79.41	70.9497	5077700
2016-01-04	78.36	78.5	77.54	78.37	70.0205	11529800
2016-01-05	78.44	78.96	78.21	78.62	70.2439	8133700
2016-01-06	77.67	78.29	77.12	77.86	69.5649	9551000
2016-01-07	76.85	77.6	76.07	77.18	68.9573	11973900
2016-01-08	77.36	77.48	75.67	75.97	67.8763	9676400
2016-01-11	76.17	77.04	75.6	76.67	68.5017	10209200
2016-01-12	77	77.02	75.75	76.51	68.3587	8774700
2016-01-13	76.97	76.99	75.79	75.85	67.769	9310100
2016-01-14	76.1	76.95	75.88	76.15	68.037	12835100
2016-01-15	74.5	75.68	74.47	74.98	66.9917	17023900
2016-01-19	75.8	76.91	75.72	76.73	68.5553	13457300
2016-01-20	75.29	76.09	74.46	75.83	68.3416	17795000
2016-01-21	76.02	77.18	75.41	76.72	69.1437	12712900
2016-01-22	77.4	77.97	76.55	77.36	69.7205	9465800
2016-01-25	77.2	77.36	76.56	76.85	69.2609	9870400
2016-01-26	78	79.58	77.54	78.81	71.0273	16374800
2016-01-27	78.53	79.85	78.15	78.8	71.0183	10816100
2016-01-28	79.4	80	78.61	79.82	71.9376	9895100
2016-01-29	79.98	82	79.83	81.69	73.6229	19895000
2016-02-01	81.21	81.4	80.53	81.12	73.1092	9657200
2016-02-02	80.09	80.54	79.81	80.22	72.2981	9116400
2016-02-03	80.48	81.24	80.02	81.1	73.0912	10149600
2016-02-04	80.85	81.1	80.33	80.7	72.7307	8295100
2016-02-05	80.58	81.2	80.57	81.2	73.1813	9957600
2016-02-08	80.29	82.72	80.29	82.62	74.4611	16530200
2016-02-09	81.83	83	81.02	82.64	74.4791	14308900
2016-02-10	82.91	83	81.46	81.62	73.5598	10585400
2016-02-11	80.39	80.99	79.63	79.9	72.0097	12343900
2016-02-12	80.36	81.02	79.79	80.99	72.992	9306100
2016-02-16	81.99	81.99	80.84	81.47	73.4246	9352600
2016-02-17	81.65	82.83	81.51	82.45	74.3078	10892900
2016-02-18	82.23	82.32	81.21	81.98	73.8843	7702600
2016-02-19	81.96	82.26	81.4	81.79	73.713	7709600
2016-02-22	81.79	82.67	81.71	82.13	74.0194	6916500
2016-02-23	82	82.46	81.61	81.81	73.731	5840600
2016-02-24	81.26	81.64	80.66	81.56	73.5057	6759800
2016-02-25	81.7	82.34	81.47	82.34	74.2087	6789700
2016-02-26	82.52	82.65	80.95	81.1	73.0912	9281100
2016-02-29	81.1	81.35	80.21	80.29	72.3612	11065300
2016-03-01	80.54	81.36	80.53	81.23	73.2083	9483900
2016-03-02	81.58	82.66	80.85	82.55	74.398	12096600
2016-03-03	82.54	82.93	82.18	82.84	74.6593	8747100
2016-03-04	82.62	83.74	82.26	83.49	75.2451	9406700
2016-03-07	83.18	83.7	83	83.1	74.8936	6792400
2016-03-08	82.97	83.75	82.67	83.06	74.8576	7788400
2016-03-09	83.3	83.69	82.68	82.96	74.7675	8954800
2016-03-10	83.13	83.23	81.75	82.28	74.1546	10385600
2016-03-11	82.75	82.8	81.44	81.75	73.677	11109500
2016-03-14	81.57	81.85	80.68	81.17	73.1542	12389300
2016-03-15	81	81.46	80.76	81.31	73.2804	9297800
2016-03-16	81.31	81.8	80.48	81.34	73.3075	9490300
2016-03-17	81.29	83.23	81.28	82.75	74.5782	12061500
2016-03-18	82.86	83.5	82.44	83.15	74.9387	33635200
2016-03-21	83.12	83.87	82.91	83.32	75.0919	8625600
2016-03-22	83.28	83.32	82.49	82.74	74.5692	7205900
2016-03-23	82.72	83.49	82.58	82.82	74.6413	5594600
2016-03-24	82.46	83.12	82.43	82.89	74.7044	6645700
2016-03-28	82.99	83.45	82.52	82.62	74.4611	4988500
2016-03-29	82.66	83.09	82.16	82.8	74.6233	6731400
2016-03-30	83.09	83.36	82.65	82.68	74.5151	6925400
2016-03-31	82.75	83	82.15	82.31	74.1817	6819200
2016-04-01	82	83.62	81.93	83.53	75.2812	8028600
2016-04-04	83.65	83.65	83.03	83.21	74.9928	5593400
2016-04-05	83.16	83.56	82.99	83.16	74.9477	5259100
2016-04-06	83.14	83.84	83.08	83.81	75.5335	6292100
2016-04-07	83.24	83.68	82.87	83.24	75.0198	6655900
2016-04-08	83.44	83.45	82.77	83.2	74.9838	5453000
2016-04-11	83.03	83.34	82.66	82.73	74.5602	7081500
2016-04-12	82.71	83.21	82.45	82.83	74.6503	7081600
2016-04-13	83.05	83.43	81.84	82.46	74.3169	11738600
2016-04-14	81.95	82.37	81.54	82.01	74.5163	6904400
2016-04-15	82.05	82.43	81.85	82.3	74.7798	7299300
2016-04-18	82.3	82.99	82.02	82.83	75.2614	5628000
2016-04-19	82.91	83.7	82.85	83.28	75.6703	6606100
2016-04-20	83.29	83.34	81.48	81.55	74.0983	9124200
2016-04-21	81.04	81.31	80.55	80.8	73.4169	8802100
2016-04-22	80.4	80.95	79.91	80.95	73.5532	8027700
2016-04-25	80.92	81.48	80.42	81.41	73.9711	7672800
2016-04-26	81.5	81.5	79.21	79.55	72.2811	13742300
2016-04-27	79.47	80.15	79.1	79.89	72.59	7689700
2016-04-28	79.48	80.27	79.39	79.76	72.4719	7615900
2016-04-29	79.67	80.15	79.37	80.12	72.799	9391000
2016-05-02	80.02	81.3	80.02	80.97	73.5713	7862600
2016-05-03	80.8	81.7	80.69	81.1	73.6894	7617500
2016-05-04	80.87	81.77	80.87	81.6	74.1438	7365900
2016-05-05	81.6	82.09	80.92	81.3	73.8712	6399500
2016-05-06	81.42	82.25	81.17	82.13	74.6253	6297200
2016-05-09	82.21	82.73	81.97	82.12	74.6162	6718800
2016-05-10	82.15	82.68	82.12	82.48	74.9434	6222400
2016-05-11	82.5	82.89	82.13	82.15	74.6435	5975000
2016-05-12	82.48	82.74	82.11	82.41	74.8798	4925000
2016-05-13	82.42	82.42	81	81.23	73.8076	6579000
2016-05-16	81.01	81.89	80.75	81.63	74.171	6497200
2016-05-17	81.64	82.06	80.33	80.62	73.2533	10188200
2016-05-18	80.59	80.77	79.41	79.85	72.5537	8344100
2016-05-19	79.64	80.22	79.45	80.19	72.8626	6242500
2016-05-20	80.44	80.5	79.79	80.02	72.7081	6526800
2016-05-23	80.05	80.33	79.85	80.2	72.8717	5620600
2016-05-24	80.3	81.38	80.3	80.97	73.5713	6293300
2016-05-25	81.08	81.77	81.01	81.48	74.0347	6049800
2016-05-26	81.48	81.6	81.09	81.22	73.7985	4622300
2016-05-27	81.27	81.66	81.16	81.43	73.9893	4322200
2016-05-31	81.58	81.82	80.74	81.04	73.6349	6705000
2016-06-01	80.95	81.8	80.86	81.79	74.3164	6184100
2016-06-02	81.53	81.95	81.33	81.95	74.4618	5186300
2016-06-03	81.93	82.49	81.78	82.47	74.9343	6306700
2016-06-06	82.4	82.83	82.23	82.77	75.2069	5292300
2016-06-07	82.76	82.89	82.25	82.32	74.798	6327500
2016-06-08	82.37	82.75	82.02	82.65	75.0978	4712600
2016-06-09	82.58	83.26	82.43	83.17	75.5703	6144900
2016-06-10	82.77	83.34	82.61	83.2	75.5976	6840800
2016-06-13	82.96	83.4	82.53	82.57	75.0251	6167400
2016-06-14	82.55	83.37	82.27	83.35	75.7339	6868600
2016-06-15	83.4	83.5	82.82	82.95	75.3704	7082200
2016-06-16	82.67	83.61	82.66	83.41	75.7884	6630100
2016-06-17	83.31	83.44	82.35	83.13	75.534	11741700
2016-06-20	83.52	83.7	83.03	83.04	75.4522	6164300
2016-06-21	83.09	83.78	83.09	83.41	75.7884	6594700
2016-06-22	83.5	83.76	83.29	83.57	75.9338	4940100
2016-06-23	83.81	84.21	83.57	84.21	76.5153	7361300
2016-06-24	82.61	83.82	81.99	82.26	74.7434	12401100
2016-06-27	81.83	81.89	81	81.23	73.8076	9601800
2016-06-28	81.44	82.49	80.95	82.46	74.9252	9257100
2016-06-29	82.96	83.91	82.91	83.91	76.2427	7927500
2016-06-30	83.91	84.8	83.82	84.67	76.9332	10969300
2016-07-01	84.52	84.99	84.51	84.78	77.0332	9531100
2016-07-05	84.48	85.95	84.45	85.44	77.6329	11403100
2016-07-06	85.37	85.5	84.74	85.03	77.2603	8356500
2016-07-07	85.23	85.24	84.53	84.83	77.0786	7905700
2016-07-08	84.98	85.9	84.77	85.77	77.9327	6827300
2016-07-11	85.61	85.95	84.91	85.75	77.9146	6156800
2016-07-12	85.49	85.94	85.19	85.75	77.9146	6649800
2016-07-13	85.81	86.15	85.41	85.89	78.0418	7572100
2016-07-14	86.44	86.89	85.85	85.87	78.0236	11342600
2016-07-15	86.25	86.48	85.79	86.01	78.1508	8491300
2016-07-18	86.02	86.05	85.7	85.93	78.0781	4781300
2016-07-19	85.67	86.18	85.56	86.17	78.2962	6078200
2016-07-20	85.38	85.73	85.13	85.32	78.1309	6289000
2016-07-21	85.02	85.37	84.88	85.26	78.0759	5407000
2016-07-22	85.5	85.98	85.45	85.72	78.4972	6165600
2016-07-25	85.53	85.8	85.15	85.8	78.5704	5605300
2016-07-26	85.68	86.08	85.17	85.27	78.0851	5379300
2016-07-27	85.24	85.3	84.32	84.46	77.3433	7744700
2016-07-28	84.42	84.98	84.4	84.81	77.6639	5911600
2016-07-29	84.89	85.79	84.8	85.59	78.3781	7520900
2016-08-01	85.44	86.58	85.42	86.41	79.1291	10420600
2016-08-02	87.02	87.15	86.24	86.76	79.4496	13083200
2016-08-03	86.51	86.72	85.46	85.97	78.7261	8192100
2016-08-04	86.12	86.53	85.8	86.05	78.7994	5564100
2016-08-05	86.08	86.44	85.53	85.78	78.5521	6729700
2016-08-08	85.61	85.9	85.13	85.76	78.5338	5388200
2016-08-09	85.86	86.34	85.68	85.99	78.7444	4158800
2016-08-10	86.26	86.82	86	86.31	79.0375	5981400
2016-08-11	86.7	87	86.4	86.73	79.4221	7387100
2016-08-12	86.92	87.45	86.78	87.04	79.706	8063400
2016-08-15	87.52	87.57	86.99	87.02	79.6876	6871200
2016-08-16	86.98	87.4	86.47	86.58	79.2847	8071100
2016-08-17	86.45	87.11	85.97	86.96	79.6327	6762100
2016-08-18	86.94	87.46	86.94	87.44	80.0723	7082800
2016-08-19	87.2	87.41	87.05	87.31	79.9532	6199900
2016-08-22	87.14	87.21	86.58	86.85	79.532	5921100
2016-08-23	87.13	87.5	87.04	87.4	80.0356	5420100
2016-08-24	87.32	87.45	86.56	87.31	79.9532	5713300
2016-08-25	87.3	87.94	87.04	87.9	80.4935	10595500
2016-08-26	87.87	88.5	87.17	87.58	80.2005	16408200
2016-08-29	87.39	88.4	87.32	88.3	80.8598	8934500
2016-08-30	87.72	88.3	87.46	87.54	80.1638	11619400
2016-08-31	87.75	87.85	87.03	87.31	79.9532	11407800
2016-09-01	87.36	88.31	86.98	88.31	80.8689	29793300
2016-09-02	88.48	88.87	88.04	88.2	80.7682	17470400
2016-09-06	88.25	88.64	87.88	88.64	81.1711	14472100
2016-09-07	88.31	88.41	87.71	87.95	80.5393	17556400
2016-09-08	87.95	88.18	87.63	87.78	80.3836	23465700
2016-09-09	87.1	87.17	86.24	86.24	78.9734	21955000
2016-09-12	86.04	88.38	85.96	88.25	80.814	16105700
2016-09-13	87.55	87.91	87.01	87.05	79.7151	19682700
2016-09-14	87.12	87.6	86.87	87.01	79.6785	25397900
2016-09-15	86.75	88.27	86.75	88.06	80.64	13833600
2016-09-16	87.62	88.11	87.3	88.05	80.6309	23518300
2016-09-19	87.92	88.95	87.25	88.37	80.9239	19173900
2016-09-20	88.5	88.95	88.18	88.58	81.1162	33986500
2016-09-21	88.54	88.79	86.44	87.8	80.4019	55409800
2016-09-22	87.77	89.3	87.77	88.99	81.4916	52692700
2016-09-23	88.63	88.94	87.49	87.76	80.3653	48281400
2016-09-26	87.42	88.43	86.61	87.85	80.4477	60276600
2016-09-27	88.06	88.81	87.66	88.36	80.9147	65150800
2016-09-28	88.98	89.73	88.47	89.46	81.9221	89806000
2016-09-29	89.16	89.27	87.54	88.23	80.7957	74587500
2016-09-30	88.3	90.22	88.29	89.75	82.1876	123735700
2016-10-03	89.35	89.45	88.41	88.66	81.1895	26789500
2016-10-04	88.29	88.68	87.95	88.35	80.9056	23317600
2016-10-05	88.48	89	88.21	88.85	81.3634	64580300
2016-10-06	88.61	89.73	88.47	89.22	81.7023	61462800
2016-10-07	89.01	90.05	88.3	90	82.4165	20518800
2016-10-10	90.19	90.33	88.78	89.06	81.5558	15492400
2016-10-11	88.83	89.12	88.2	88.54	81.0796	11723100
2016-10-12	88.74	89.01	88.33	88.57	81.107	17118000
2016-10-13	88.05	88.57	87.6	88.24	80.8048	11158100
2016-10-14	88.5	88.96	88.22	88.43	80.9788	7369000
2016-10-17	88.43	88.65	87.71	87.83	80.4294	7610600
2016-10-18	88.21	88.27	87.44	87.45	80.0814	10749500
2016-10-19	86.65	86.82	85.44	85.54	78.9367	12788800
2016-10-20	85.38	85.52	84.79	84.93	78.3738	10175100
2016-10-21	84.41	84.86	84.24	84.33	77.8201	13974100
2016-10-24	84.39	84.7	84.06	84.1	77.6078	10573200
2016-10-25	87.49	88.08	86.97	86.97	80.2563	20761200
2016-10-26	86.91	87.74	86.78	87.4	80.6531	8464100
2016-10-27	87.51	87.6	86.45	86.58	79.8964	6598300
2016-10-28	86.87	87.23	86.45	86.84	80.1363	7021100
2016-10-31	87.01	87.47	86.69	86.8	80.0994	8207100
2016-11-01	86.58	86.99	86.48	86.85	80.1456	8564500
2016-11-02	86.77	87.41	86.56	86.74	80.044	7773200
2016-11-03	86.8	86.98	86.47	86.6	79.9148	6899900
2016-11-04	86.69	86.73	85.07	85.08	78.5122	9378100
2016-11-07	86.02	86.57	85.6	86.56	79.8779	8878500
2016-11-08	86.77	87.69	86.59	87.46	80.7085	7674600
2016-11-09	85.26	86.54	84.31	85.93	79.2966	11972500
2016-11-10	85.51	85.7	82.18	82.96	76.5558	22095000
2016-11-11	82.67	84.06	82.65	83.58	77.128	8905700
2016-11-14	83.56	83.78	82.76	83	76.5928	12862500
2016-11-15	84.58	84.58	82.88	83.62	77.1649	9464000
2016-11-16	83.98	84.2	83.17	83.19	76.7681	8542900
2016-11-17	83.27	83.5	82.93	83.07	76.6574	9083700
2016-11-18	82.92	83.1	81.99	82	75.6699	14565500
2016-11-21	82	82.75	81.71	82.64	76.2606	11482100
2016-11-22	83.01	83.18	82.66	82.76	76.3713	7426500
2016-11-23	82.59	82.93	82.52	82.68	76.2975	7693300
2016-11-25	82.99	83.46	82.95	83.46	77.0172	3882900
2016-11-28	83.13	83.36	82.76	83.07	76.6574	6990100
2016-11-29	83.42	83.48	82.69	82.89	76.4912	6183100
2016-11-30	82.52	82.83	82.26	82.46	76.0945	12115500
2016-12-01	82.21	82.32	81.18	81.86	75.5408	12516900
2016-12-02	82.35	82.68	82.07	82.4	76.0391	9079400
2016-12-05	82.56	83.08	82.48	82.99	76.5835	8597500
2016-12-06	83.24	83.25	82.61	82.91	76.5097	7327200
2016-12-07	82.74	84.28	82.71	84.18	77.6817	8567700
2016-12-08	83.79	84.18	83.5	83.5	77.0542	7522800
[truncated: 650 more rows]
