# Supplementary material for: Measuring information flux between social media and stock prices with Transfer Entropy
Source: PLoS One. 2021 Sep 23;16(9):e0257686. doi: 10.1371/journal.pone.0257686 (PMC8459996; doi:10.1371/journal.pone.0257686)
Supplement: S1 Data — (ZIP) [file pone.0257686.s001.zip › DATA BASES/17.-CISCO/5.xlsx]

## Sheet: Sheet1
fecha	stock	neg	pos	index
2010-01-01	24.69	0	0	0
2010-01-02	24.69	0	0	0
2010-01-03	24.69	0	0	0
2010-01-04	24.69	0	2	0
2010-01-05	24.58	0	3	0
2010-01-06	24.42	0	3	0
2010-01-07	24.53	0	3	0
2010-01-08	24.66	0	3	0
2010-01-09	24.66	0	3	0
2010-01-10	24.66	0	3	0
2010-01-11	24.59	0	3	0
2010-01-12	24.2	0	3	1
2010-01-13	24.64	0	3	1
2010-01-14	24.95	0	3	1
2010-01-15	24.4	0	3	1
2010-01-16	24.4	0	3	1
2010-01-17	24.4	0	3	1
2010-01-18	24.4	0	3	1
2010-01-19	24.85	0	3	1
2010-01-20	24.41	0	3	1
2010-01-21	23.98	0	3	1
2010-01-22	22.97	0	3	1
2010-01-23	22.97	0	3	1
2010-01-24	22.97	0	3	1
2010-01-25	22.99	0	3	1
2010-01-26	22.9	0	3	1
2010-01-27	23.15	0	3	2
2010-01-28	22.52	0	4	2
2010-01-29	22.47	0	4	3
2010-01-30	22.47	0	4	3
2010-01-31	22.47	0	4	3
2010-02-01	22.73	0	4	4
2010-02-02	23.02	0	5	4
2010-02-03	23.07	0	5.5	5
2010-02-04	23.16	0	5.5	5
2010-02-05	23.7	0	5.5	5
2010-02-06	23.7	0	5.5	5
2010-02-07	23.7	0	5.5	5
2010-02-08	23.5	0	5.5	5
2010-02-09	23.89	0	5.5	5
2010-02-10	23.76	0	5.5	6
2010-02-11	23.93	0	5.5	6
2010-02-12	23.76	0	5.5	6
2010-02-13	23.76	0	5.5	6
2010-02-14	23.76	0	5.5	6
2010-02-15	23.76	0	5.5	6
2010-02-16	24	0	5.5	6
2010-02-17	24.07	0	5.5	6
2010-02-18	24.28	0	5.5	6
2010-02-19	24.36	0	5.5	6
2010-02-20	24.36	0	5.5	6
2010-02-21	24.36	0	5.5	6
2010-02-22	24.3	0	5.5	6
2010-02-23	24.05	0	5.5	6
2010-02-24	24.34	0	5.5	6
2010-02-25	24.33	0	5.5	6
2010-02-26	24.33	0	5.5	6
2010-02-27	24.33	0	5.5	6
2010-02-28	24.33	0	5.5	6
2010-03-01	24.6	0	5.5	6
2010-03-02	24.61	0	5.5	6
2010-03-03	24.84	0	5.5	6
2010-03-04	24.95	0	5.5	6
2010-03-05	25.21	0	5.5	7
2010-03-06	25.21	0	5.5	8
2010-03-07	25.21	0	5.5	8
2010-03-08	26.13	0	6.5	8
2010-03-09	26.13	0.333333	8	8
2010-03-10	25.87	0.333333	8	9
2010-03-11	25.97	0.333333	8	9
2010-03-12	25.88	0.333333	8	9
2010-03-13	25.88	0.333333	8	9
2010-03-14	25.88	0.333333	8	9
2010-03-15	26.08	0.333333	8	9
2010-03-16	26.15	0.333333	8	9
2010-03-17	26.26	0.333333	8	9
2010-03-18	26.34	0.333333	8	9
2010-03-19	26.15	0.333333	8	9
2010-03-20	26.15	0.333333	8	9
2010-03-21	26.15	0.333333	8	9
2010-03-22	26.28	0.333333	8	9
2010-03-23	26.64	0.333333	8	9
2010-03-24	26.45	0.333333	8	9
2010-03-25	26.43	0.333333	8	9
2010-03-26	26.47	0.333333	8	9
2010-03-27	26.47	0.333333	8	9
2010-03-28	26.47	0.333333	8	9
2010-03-29	26.51	0.333333	8	9
2010-03-30	26.65	0.333333	8	9
2010-03-31	26.03	0.333333	8	9
2010-04-01	25.83	0.333333	8	9
2010-04-02	25.83	0.333333	8	9
2010-04-03	25.83	0.333333	8	9
2010-04-04	25.83	0.333333	8	9
2010-04-05	26.17	0.333333	8	9
2010-04-06	26.22	0.333333	8	9
2010-04-07	26.34	0.333333	8	9
2010-04-08	26.28	0.333333	8	9
2010-04-09	26.6	0.333333	8	9
2010-04-10	26.6	0.333333	8	9
2010-04-11	26.6	0.333333	8	9
2010-04-12	26.53	0.333333	8	9
2010-04-13	26.44	0.333333	8	9
2010-04-14	26.88	0.333333	8	9
2010-04-15	27.21	0.333333	8	9
2010-04-16	26.98	0.333333	8	9
2010-04-17	26.98	0.333333	8	9
2010-04-18	26.98	0.333333	8	9
2010-04-19	27.07	0.333333	8	9
2010-04-20	27.18	0.333333	8	9
2010-04-21	27.24	0.333333	8	9
2010-04-22	27.32	0.333333	8	9
2010-04-23	27.47	0.333333	8	9
2010-04-24	27.47	0.333333	8	9
2010-04-25	27.47	0.333333	8	9
2010-04-26	27.57	0.333333	8	9
2010-04-27	27.01	0.333333	8	9
2010-04-28	27.04	0.333333	8	9
2010-04-29	27.53	0.333333	8	9
2010-04-30	26.93	0.333333	8	9
2010-05-01	26.93	0.333333	8	9
2010-05-02	26.93	0.333333	8	9
2010-05-03	27.54	0.333333	8	9
2010-05-04	26.56	0.333333	8	9
2010-05-05	26.55	0.333333	8	9
2010-05-06	25.49	0.333333	8	9
2010-05-07	24.71	0.333333	8	9
2010-05-08	24.71	0.333333	8	9
2010-05-09	24.71	0.333333	8	9
2010-05-10	26.13	0.333333	8	9
2010-05-11	25.96	0.333333	8	9
2010-05-12	26.74	0.333333	8	9
2010-05-13	25.53	0.333333	8	9
2010-05-14	24.94	0.333333	8	9
2010-05-15	24.94	0.333333	8	9
2010-05-16	24.94	0.333333	8	9
2010-05-17	24.87	0.333333	8	9
2010-05-18	24.36	0.333333	8	9
2010-05-19	24.26	0.333333	8	9
2010-05-20	23.31	0.333333	8	9
2010-05-21	23.46	0.333333	8	9
2010-05-22	23.46	0.333333	8	9
2010-05-23	23.46	0.333333	8	9
2010-05-24	23.37	0.333333	8	9
2010-05-25	23.31	0.333333	8	9
2010-05-26	22.89	0.333333	8	9
2010-05-27	23.67	0.333333	8	9
2010-05-28	23.16	0.333333	8	9
2010-05-29	23.16	0.333333	8	9
2010-05-30	23.16	0.333333	8	9
2010-05-31	23.16	0.333333	8	9
2010-06-01	23	0.333333	8	9
2010-06-02	23.35	0.333333	8	9
2010-06-03	23.72	0.333333	8	9
2010-06-04	22.96	0.333333	8	9
2010-06-05	22.96	0.333333	8	9
2010-06-06	22.96	0.333333	8	9
2010-06-07	22.76	0.333333	8	9
2010-06-08	22.96	0.333333	8	9
2010-06-09	22.78	0.333333	8	9
2010-06-10	22.77	0.333333	8	9
2010-06-11	22.91	0.333333	8	9
2010-06-12	22.91	0.333333	8	9
2010-06-13	22.91	0.333333	8	9
2010-06-14	22.76	0.333333	8	9
2010-06-15	23.33	0.333333	8	9
2010-06-16	23.29	0.333333	8	9
2010-06-17	23.17	0.333333	8	9
2010-06-18	23.49	0.333333	8	9
2010-06-19	23.49	0.333333	8	9
2010-06-20	23.49	0.333333	8	9
2010-06-21	23.34	0.333333	8	9
2010-06-22	22.97	0.333333	8	9
2010-06-23	22.86	0.333333	8	9
2010-06-24	22.57	0.333333	8	9
2010-06-25	22.18	0.333333	8	9
2010-06-26	22.18	0.333333	8	9
2010-06-27	22.18	0.333333	8	9
2010-06-28	22.42	0.333333	8	9
2010-06-29	21.62	0.333333	8	8
2010-06-30	21.31	0.333333	8	8
2010-07-01	21.26	0.333333	8	8
2010-07-02	21.13	0.333333	8	8
2010-07-03	21.13	0.333333	8	8
2010-07-04	21.13	0.333333	8	8
2010-07-05	21.13	0.333333	8	8
2010-07-06	21.34	0.333333	8	8
2010-07-07	22.48	0.333333	8	8
2010-07-08	22.55	0.333333	8	8
2010-07-09	22.7	0.333333	8	8
2010-07-10	22.7	0.333333	8	8
2010-07-11	22.7	0.333333	8	8
2010-07-12	22.86	0.333333	8	8
2010-07-13	23.09	0.333333	8	8
2010-07-14	23.74	0.333333	8	8
2010-07-15	23.92	0.333333	8	8
2010-07-16	22.75	0.333333	8	8
2010-07-17	22.75	0.333333	8	8
2010-07-18	22.75	0.333333	8	8
2010-07-19	22.73	0.333333	8	8
2010-07-20	23.05	0.333333	8	8
2010-07-21	22.56	0.333333	8	8
2010-07-22	23.27	0.333333	8	8
2010-07-23	23.35	0.333333	8	8
2010-07-24	23.35	0.333333	8	8
2010-07-25	23.35	0.333333	8	8
2010-07-26	23.61	0.333333	8	8
2010-07-27	23.3	0.333333	8	8
2010-07-28	23.39	0.333333	8	8
2010-07-29	23.21	0.333333	8	8
2010-07-30	23.07	0.333333	8	8
2010-07-31	23.07	0.333333	8	8
2010-08-01	23.07	0.333333	8	8
2010-08-02	23.8	0.333333	8	8
2010-08-03	23.82	0.333333	8	8
2010-08-04	24.14	0.333333	8	8
2010-08-05	24.17	0.333333	8	8
2010-08-06	24.07	0.333333	8	8
2010-08-07	24.07	0.333333	8	8
2010-08-08	24.07	0.333333	8	8
2010-08-09	24.77	0.333333	8	8
2010-08-10	24.31	0.333333	8	8
2010-08-11	23.73	0.333333	9	8
2010-08-12	21.36	0.333333	9	8
2010-08-13	21.36	0.333333	9	8
2010-08-14	21.36	0.333333	9	8
2010-08-15	21.36	0.333333	9	8
2010-08-16	21.91	0.333333	9	8
2010-08-17	22.05	0.333333	9	8
2010-08-18	22.41	0.333333	9	8
2010-08-19	22.22	0.333333	9	8
2010-08-20	22.23	0.333333	9	8
2010-08-21	22.23	0.333333	9	8
2010-08-22	22.23	0.333333	9	8
2010-08-23	21.68	0.333333	9	8
2010-08-24	21.13	0.333333	10	8
2010-08-25	21.21	0.333333	10	8
2010-08-26	20.7	0.333333	10	8
2010-08-27	20.81	0.333333	10	8
2010-08-28	20.81	0.333333	10	8
2010-08-29	20.81	0.333333	10	8
2010-08-30	20.32	0.333333	11	8
2010-08-31	19.99	0.333333	11	8
2010-09-01	20.26	0.333333	11	8
2010-09-02	20.52	0.333333	11	8
2010-09-03	21.04	0.333333	11	8
2010-09-04	21.04	0.333333	11	8
2010-09-05	21.04	0.333333	11	8
2010-09-06	21.04	0.333333	11	8
2010-09-07	20.58	0.333333	11	8
2010-09-08	20.64	0.333333	11	8
2010-09-09	20.61	0.333333	11	8
2010-09-10	20.62	0.333333	11	8
2010-09-11	20.62	0.333333	11	8
2010-09-12	20.62	0.333333	11	8
2010-09-13	21.26	0.333333	11	8
2010-09-14	21.45	0.333333	11	7
2010-09-15	21.59	0.333333	11	8
2010-09-16	21.93	0.333333	11	8
2010-09-17	21.86	0.333333	11	8
2010-09-18	21.86	0.333333	11	8
2010-09-19	21.86	0.333333	11	8
2010-09-20	21.75	0.333333	11	8
2010-09-21	21.64	0.333333	11	8
2010-09-22	21.67	0.333333	11	8
2010-09-23	21.53	0.333333	11	8
2010-09-24	22.09	0.333333	11	9
2010-09-25	22.09	0.333333	11	8
2010-09-26	22.09	0.333333	11	8
2010-09-27	22.11	0.333333	11	8
2010-09-28	21.86	0.333333	11	8
2010-09-29	21.87	0.333333	11	8
2010-09-30	21.9	0.333333	11	8
2010-10-01	21.91	0.333333	11	8
2010-10-02	21.91	0.333333	11	8
2010-10-03	21.91	0.333333	11	8
2010-10-04	21.76	0.333333	11	8
2010-10-05	21.99	0.333333	11	8
2010-10-06	22.3	0.333333	11	8
2010-10-07	22.39	0.333333	11	8
2010-10-08	22.48	0.333333	11	8
2010-10-09	22.48	0.333333	11	8
2010-10-10	22.48	0.333333	11	8
2010-10-11	22.47	0.333333	11	8
2010-10-12	22.62	0.333333	11	8
2010-10-13	23.18	0.333333	11	8
2010-10-14	23.07	0.333333	11	8
2010-10-15	23.36	0.333333	11	8
2010-10-16	23.36	0.333333	11	8
2010-10-17	23.36	0.333333	11	8
2010-10-18	23.3	0.333333	11	8
2010-10-19	22.97	0.333333	11	8
2010-10-20	23.4	0.333333	11	8
2010-10-21	23.26	0.333333	11	8
2010-10-22	23.48	0.333333	11	8
2010-10-23	23.48	0.333333	11	8
2010-10-24	23.48	0.333333	11	8
2010-10-25	23.61	0.333333	11	8
2010-10-26	23.4	0.333333	11	8
2010-10-27	23.29	0.333333	11	8
2010-10-28	23.19	0.333333	11	8
2010-10-29	22.86	0.333333	11	8
2010-10-30	22.86	0.333333	11	8
2010-10-31	22.86	0.333333	11	8
2010-11-01	22.92	0.333333	11	8
2010-11-02	23.17	0.333333	11	8
2010-11-03	23.71	0.333333	11	8
2010-11-04	24.21	0.333333	11	8
2010-11-05	24.26	0.333333	11	8
2010-11-06	24.26	0.333333	11	8
2010-11-07	24.26	0.333333	11	8
2010-11-08	24.39	0.333333	11	9
2010-11-09	24.35	0.333333	11	9
2010-11-10	24.49	0.333333	11	9
2010-11-11	20.52	0.333333	12	9
2010-11-12	20.15	0.333333	12	9
2010-11-13	20.15	0.333333	12	9
2010-11-14	20.15	0.333333	12	9
2010-11-15	19.95	0.333333	12	9
2010-11-16	19.44	0.333333	12	9
2010-11-17	19.41	0.333333	12	9
2010-11-18	19.61	0.333333	12	8
2010-11-19	19.61	0.333333	13	8
2010-11-20	19.61	0.333333	13	8
2010-11-21	19.61	0.333333	13	8
2010-11-22	19.56	0.333333	13	8
2010-11-23	19.2	0.333333	13	9
2010-11-24	19.46	0.333333	13	9
2010-11-25	19.46	0.333333	13	9
2010-11-26	19.49	0.333333	13	9
2010-11-27	19.49	0.333333	13	9
2010-11-28	19.49	0.333333	13	9
2010-11-29	19.44	0.333333	13	9
2010-11-30	19.16	0.333333	13	9
2010-12-01	19.32	0.333333	13	9
2010-12-02	19.22	0.333333	13	9
2010-12-03	19.07	0.333333	13	9
2010-12-04	19.07	0.333333	13	9
2010-12-05	19.07	0.333333	13	9
2010-12-06	19.43	0.333333	13	10
2010-12-07	19.39	0.333333	13	10
2010-12-08	19.35	0.333333	13	10
2010-12-09	19.7	1.33333	13	9
2010-12-10	19.7	1.33333	13	9
2010-12-11	19.7	1.33333	13	9
2010-12-12	19.7	1.33333	13	9
2010-12-13	19.58	1.33333	13	10
2010-12-14	19.54	1.33333	13	10
2010-12-15	19.47	1.33333	13	10
2010-12-16	19.75	1.33333	13	11
2010-12-17	19.55	1.33333	13	11
2010-12-18	19.55	1.33333	13	11
2010-12-19	19.55	1.33333	13	11
2010-12-20	19.62	1.33333	13	11
2010-12-21	19.53	1.33333	13	11
2010-12-22	19.56	1.33333	13	11
2010-12-23	19.69	1.33333	13	11
2010-12-24	19.69	1.33333	13	11
2010-12-25	19.69	1.33333	13	11
2010-12-26	19.69	1.33333	13	11
2010-12-27	20.16	1.33333	14	11
2010-12-28	20.35	1.33333	14	11
2010-12-29	20.25	1.33333	14	11
2010-12-30	20.23	1.33333	16	11
2010-12-31	20.23	2	17	11
2011-01-01	20.23	2	17	12
2011-01-02	20.23	2	17	13
2011-01-03	20.49	2	19.5	13
2011-01-04	20.52	2	19.5	14
2011-01-05	20.77	2	19.5	14
2011-01-06	20.95	2	19.5	14
2011-01-07	20.97	2	19.5	14
2011-01-08	20.97	2	19.5	14
2011-01-09	20.97	2	19.5	14
2011-01-10	20.79	2	19.5	14
2011-01-11	20.88	2	19.5	14
2011-01-12	21.12	2	19.5	14
2011-01-13	21.08	2	19.5	14
2011-01-14	21.21	2	19.5	14
2011-01-15	21.21	2	19.5	14
2011-01-16	21.21	2	19.5	14
2011-01-17	21.21	2	19.5	14
2011-01-18	21.22	2	19.5	14
2011-01-19	20.82	2	19.5	14
2011-01-20	20.77	2	19.5	14
2011-01-21	20.73	2	19.5	14
2011-01-22	20.73	2	19.5	14
2011-01-23	20.73	2	19.5	14
2011-01-24	21.17	2	19.5	14
2011-01-25	21.54	2	19.5	14
2011-01-26	21.42	2	19.5	13
2011-01-27	21.44	2	19.5	13
2011-01-28	20.93	2	19.5	13
2011-01-29	20.93	2	19.5	13
2011-01-30	20.93	2	19.5	13
2011-01-31	21.15	2	19.5	13
2011-02-01	21.47	2	21.5	13
2011-02-02	21.62	2	21.5	13
2011-02-03	21.91	2	21.5	13
2011-02-04	22.05	2	21.5	14
2011-02-05	22.05	2	21.5	14
2011-02-06	22.05	2	21.5	14
2011-02-07	22.03	2	22.5	14
2011-02-08	21.99	2	22.5	14
2011-02-09	22.04	2.66667	24	14
2011-02-10	18.92	2.66667	24	14
2011-02-11	18.7	2.66667	24	15
2011-02-12	18.7	2.66667	24	15
2011-02-13	18.7	2.66667	24	15
2011-02-14	18.81	2.66667	24	15
2011-02-15	18.67	2.66667	24	15
2011-02-16	18.58	2.66667	24	15
2011-02-17	18.68	2.66667	24	15
2011-02-18	18.85	2.66667	24	15
2011-02-19	18.85	2.66667	24	15
2011-02-20	18.85	2.66667	24	15
2011-02-21	18.85	2.66667	24	15
2011-02-22	18.59	2.66667	24	15
2011-02-23	18.4	2.66667	24	15
2011-02-24	18.36	2.66667	24	15
2011-02-25	18.64	2.66667	24	15
2011-02-26	18.64	2.66667	24	15
2011-02-27	18.64	2.66667	24	15
2011-02-28	18.56	2.66667	24	15
2011-03-01	18.56	2.66667	24	15
2011-03-02	18.5	2.66667	24	15
2011-03-03	18.53	2.66667	24	16
2011-03-04	18.4	2.66667	24	16
2011-03-05	18.4	2.66667	24	16
2011-03-06	18.4	2.66667	24	16
2011-03-07	18.2	2.66667	24	17
2011-03-08	18.22	2.66667	24	17
2011-03-09	18.12	2.66667	24	17
2011-03-10	17.92	2.66667	24	17
2011-03-11	17.95	2.66667	24	17
2011-03-12	17.95	2.66667	24	17
2011-03-13	17.95	2.66667	24	17
2011-03-14	17.85	2.66667	24	17
2011-03-15	17.39	2.66667	24	17
2011-03-16	17.05	2.66667	24	17
2011-03-17	17	2.66667	24	17
2011-03-18	17.14	2.66667	24	18
2011-03-19	17.14	2.66667	24	18
2011-03-20	17.14	2.66667	24	18
2011-03-21	17.39	2.66667	24	18
2011-03-22	17.45	2.66667	24	18
2011-03-23	17.58	2.66667	24	17
2011-03-24	17.36	2.66667	24	17
2011-03-25	17.28	2.66667	24	17
2011-03-26	17.28	2.66667	24	17
2011-03-27	17.28	2.66667	24	17
2011-03-28	17.19	2.66667	24	17
2011-03-29	17.44	2.66667	24	17
2011-03-30	17.33	2.66667	24	17
2011-03-31	17.15	2.66667	24	17
2011-04-01	17.04	2.66667	24	17
2011-04-02	17.04	2.66667	24	17
2011-04-03	17.04	2.66667	24	17
2011-04-04	17.06	2.66667	24	17
2011-04-05	17.22	2.66667	24	17
2011-04-06	18.07	2.66667	24	17
2011-04-07	17.91	2.66667	24	17
2011-04-08	17.65	2.66667	24	17
2011-04-09	17.65	2.66667	24	17
2011-04-10	17.65	2.66667	24	17
2011-04-11	17.47	2.66667	24	17
2011-04-12	17.44	2.66667	24	17
2011-04-13	17.25	2.66667	24	17
2011-04-14	17.17	2.66667	25	17
2011-04-15	17.03	2.66667	25	17
2011-04-16	17.03	2.66667	25	17
2011-04-17	17.03	2.66667	25	17
2011-04-18	16.73	2.66667	25	17
2011-04-19	16.61	2.66667	25.5	18
2011-04-20	16.93	2.66667	25.5	18
2011-04-21	16.94	2.66667	25.5	18
2011-04-22	16.94	2.66667	25.5	18
2011-04-23	16.94	2.66667	25.5	18
2011-04-24	16.94	2.66667	25.5	18
2011-04-25	17.1	2.66667	25.5	18
2011-04-26	17.52	2.66667	25.5	18
2011-04-27	17.19	2.66667	25.5	18
2011-04-28	17.29	2.66667	25.5	18
2011-04-29	17.52	2.66667	25.5	18
2011-04-30	17.52	2.66667	25.5	18
2011-05-01	17.52	2.66667	25.5	18
2011-05-02	17.58	2.66667	25.5	18
2011-05-03	17.41	2.66667	25.5	18
2011-05-04	17.47	2.66667	25.5	18
2011-05-05	17.48	3.66667	25.5	17
2011-05-06	17.56	3.66667	25.5	17
2011-05-07	17.56	3.66667	25.5	17
2011-05-08	17.56	3.66667	25.5	17
2011-05-09	17.6	3.66667	25.5	18
2011-05-10	17.79	4.66667	25.5	17
2011-05-11	17.78	5.16667	27.5	17
2011-05-12	16.93	5.16667	27.5	17
2011-05-13	16.88	5.16667	27.5	17
2011-05-14	16.88	5.16667	27.5	17
2011-05-15	16.88	5.16667	27.5	17
2011-05-16	16.6	5.16667	27.5	17
2011-05-17	16.64	5.16667	27.5	17
2011-05-18	16.65	5.16667	27.5	17
2011-05-19	16.66	5.16667	27.5	17
2011-05-20	16.53	5.16667	27.5	16
2011-05-21	16.53	5.16667	27.5	16
2011-05-22	16.53	5.16667	27.5	16
2011-05-23	16.35	5.16667	27.5	17
2011-05-24	16.27	5.16667	27.5	17
2011-05-25	16.19	5.16667	27.5	18
2011-05-26	16.25	5.16667	27.5	17
2011-05-27	16.46	5.16667	27.5	17
2011-05-28	16.46	5.16667	27.5	17
2011-05-29	16.46	5.16667	27.5	17
2011-05-30	16.46	5.16667	27.5	17
2011-05-31	16.8	5.16667	27.5	17
2011-06-01	16.38	5.16667	27.5	17
2011-06-02	16.25	5.16667	27.5	17
2011-06-03	16.01	5.16667	27.5	17
2011-06-04	16.01	5.16667	27.5	17
2011-06-05	16.01	5.16667	27.5	17
2011-06-06	15.99	5.16667	27.5	17
2011-06-07	15.51	5.16667	27.5	17
2011-06-08	15.3	5.16667	27.5	17
2011-06-09	15.31	5.16667	27.5	17
2011-06-10	15.12	5.16667	27.5	17
2011-06-11	15.12	5.16667	27.5	17
2011-06-12	15.12	5.16667	27.5	17
2011-06-13	15.06	5.16667	27.5	17
2011-06-14	15.08	5.16667	27.5	18
2011-06-15	14.84	5.16667	27.5	18
2011-06-16	15.05	5.16667	27.5	18
2011-06-17	14.97	5.16667	27.5	18
2011-06-18	14.97	5.16667	27.5	18
2011-06-19	14.97	5.16667	27.5	18
2011-06-20	15.14	5.16667	27.5	18
2011-06-21	15.51	5.16667	27.5	18
2011-06-22	15.36	5.16667	27.5	18
2011-06-23	15.47	5.16667	27.5	18
2011-06-24	14.93	5.16667	27.5	18
2011-06-25	14.93	5.16667	27.5	18
2011-06-26	14.93	5.16667	27.5	18
2011-06-27	15.05	5.16667	28.5	18
2011-06-28	15.13	5.16667	28.5	19
2011-06-29	15.34	6.16667	28.5	18
2011-06-30	15.61	6.16667	28.5	18
2011-07-01	15.86	6.16667	28.5	18
2011-07-02	15.86	6.16667	28.5	18
2011-07-03	15.86	6.16667	28.5	18
2011-07-04	15.86	6.16667	28.5	18
2011-07-05	15.67	6.16667	28.5	18
2011-07-06	15.56	6.16667	28.5	18
2011-07-07	15.9	6.16667	28.5	18
2011-07-08	15.74	6.16667	28.5	18
2011-07-09	15.74	6.16667	28.5	18
2011-07-10	15.74	6.16667	28.5	18
2011-07-11	15.43	6.16667	29.5	18
2011-07-12	15.6	6.16667	29.5	18
2011-07-13	15.57	6.16667	29.5	18
2011-07-14	15.43	6.16667	29.5	18
2011-07-15	15.59	6.16667	29.5	18
2011-07-16	15.59	6.16667	29.5	18
2011-07-17	15.59	6.16667	29.5	18
2011-07-18	15.44	6.16667	29.5	18
2011-07-19	15.66	6.16667	29.5	18
2011-07-20	15.82	6.16667	29.5	18
2011-07-21	16.35	6.16667	29.5	18
2011-07-22	16.46	6.16667	29.5	18
2011-07-23	16.46	6.16667	29.5	18
2011-07-24	16.46	6.16667	29.5	18
2011-07-25	16.28	6.16667	29.5	18
2011-07-26	16.29	6.16667	29.5	18
2011-07-27	15.69	6.16667	29.5	18
2011-07-28	16.01	6.16667	29.5	18
2011-07-29	15.97	6.16667	29.5	18
2011-07-30	15.97	6.16667	29.5	18
2011-07-31	15.97	6.16667	29.5	18
2011-08-01	15.83	6.16667	29.5	18
2011-08-02	15.46	6.16667	29.5	18
2011-08-03	15.49	6.16667	29.5	18
2011-08-04	14.82	6.16667	29.5	18
2011-08-05	14.94	6.16667	29.5	19
2011-08-06	14.94	6.16667	29.5	19
2011-08-07	14.94	6.16667	29.5	19
2011-08-08	13.94	6.16667	29.5	19
2011-08-09	14.06	6.16667	29.5	19
2011-08-10	13.73	6.16667	29.5	20
2011-08-11	15.92	6.33333	29.5	20
2011-08-12	15.99	6.33333	29.5	21
2011-08-13	15.99	6.33333	29.5	21
2011-08-14	15.99	6.33333	29.5	21
2011-08-15	16.03	6.33333	29.5	22
2011-08-16	16	6.33333	29.5	22
2011-08-17	15.85	6.33333	29.5	22
2011-08-18	15.01	6.33333	29.5	22
2011-08-19	15.08	6.33333	29.5	22
2011-08-20	15.08	6.33333	29.5	22
2011-08-21	15.08	6.33333	29.5	22
2011-08-22	15.01	6.33333	29.5	23
2011-08-23	15.44	6.33333	29.5	23
2011-08-24	15.46	6.33333	29.5	23
2011-08-25	15.08	6.33333	29.5	23
2011-08-26	15.32	6.33333	29.5	23
2011-08-27	15.32	6.33333	29.5	23
2011-08-28	15.32	6.33333	29.5	23
2011-08-29	15.74	6.33333	29.5	23
2011-08-30	15.63	6.33333	29.5	23
2011-08-31	15.67	6.33333	29.5	23
2011-09-01	15.82	6.33333	29.5	23
2011-09-02	15.41	6.33333	29.5	23
2011-09-03	15.41	6.33333	29.5	23
2011-09-04	15.41	6.33333	29.5	23
2011-09-05	15.41	6.33333	29.5	23
2011-09-06	15.28	6.33333	29.5	23
2011-09-07	15.88	6.33333	29.5	23
2011-09-08	16.29	6.33333	29.5	23
2011-09-09	15.82	6.33333	29.5	23
2011-09-10	15.82	6.33333	29.5	23
2011-09-11	15.82	6.33333	29.5	23
2011-09-12	16.09	6.33333	29.5	23
2011-09-13	16.35	6.83333	29.5	23
2011-09-14	16.33	6.83333	29.5	23
2011-09-15	16.67	6.83333	29.5	23
2011-09-16	16.62	6.83333	29.5	23
2011-09-17	16.62	6.83333	29.5	23
2011-09-18	16.62	6.83333	29.5	23
2011-09-19	16.51	6.83333	29.5	23
2011-09-20	16.53	6.83333	29.5	23
2011-09-21	15.84	6.83333	29.5	23
2011-09-22	15.33	6.83333	29.5	23
2011-09-23	15.61	6.83333	29.5	23
2011-09-24	15.61	6.83333	29.5	23
2011-09-25	15.61	6.83333	29.5	23
2011-09-26	15.99	6.83333	29.5	23
2011-09-27	16.07	6.83333	29.5	23
2011-09-28	15.84	6.83333	29.5	23
2011-09-29	15.85	6.83333	29.5	23
2011-09-30	15.5	6.83333	29.5	23
2011-10-01	15.5	6.83333	29.5	23
2011-10-02	15.5	6.83333	29.5	23
2011-10-03	15.19	6.83333	29.5	23
2011-10-04	15.58	6.83333	29.5	23
2011-10-05	16.16	6.83333	29.5	23
2011-10-06	16.75	6.83333	29.5	23
2011-10-07	16.66	6.83333	29.5	23
2011-10-08	16.66	6.83333	29.5	23
2011-10-09	16.66	6.83333	29.5	23
2011-10-10	17.09	6.83333	29.5	23
2011-10-11	16.99	6.83333	29.5	23
2011-10-12	17.25	6.83333	29.5	23
2011-10-13	17.42	6.83333	29.5	23
2011-10-14	17.55	6.83333	29.5	23
2011-10-15	17.55	6.83333	29.5	23
2011-10-16	17.55	6.83333	29.5	23
2011-10-17	17.17	6.83333	29.5	23
2011-10-18	17.51	6.83333	29.5	23
2011-10-19	17.16	6.83333	29.5	23
2011-10-20	17.19	6.83333	29.5	23
2011-10-21	17.38	6.83333	29.5	23
2011-10-22	17.38	6.83333	29.5	23
2011-10-23	17.38	6.83333	29.5	23
2011-10-24	17.54	6.83333	29.5	23
2011-10-25	17.62	6.83333	29.5	23
2011-10-26	17.61	6.83333	29.5	23
2011-10-27	18.44	6.83333	29.5	23
2011-10-28	18.56	6.83333	29.5	23
2011-10-29	18.56	6.83333	29.5	23
2011-10-30	18.56	6.83333	29.5	23
2011-10-31	18.53	6.83333	29.5	23
2011-11-01	17.59	6.83333	29.5	23
2011-11-02	17.85	6.83333	29.5	23
2011-11-03	18.18	6.83333	29.5	23
2011-11-04	18.03	6.83333	29.5	23
2011-11-05	18.03	6.83333	29.5	23
2011-11-06	18.03	6.83333	29.5	23
2011-11-07	18.01	6.83333	29.5	23
2011-11-08	18.31	6.83333	29.5	23
2011-11-09	17.61	7.5	32.5	23
2011-11-10	18.61	8.5	33	24
2011-11-11	19.02	8.5	33	24
2011-11-12	19.02	8.5	33	24
2011-11-13	19.02	8.5	33	24
2011-11-14	18.94	8.5	33	24
2011-11-15	19.12	8.5	33	24
2011-11-16	18.8	8.5	33	24
2011-11-17	18.48	8.5	33	24
2011-11-18	18.42	8.5	33	24
2011-11-19	18.42	9.5	33	23
2011-11-20	18.42	9.5	33	24
2011-11-21	18	9.5	33	24
2011-11-22	17.92	9.5	33	24
2011-11-23	17.41	9.5	33	24
2011-11-24	17.41	9.5	33	24
2011-11-25	17.5	9.5	33	24
2011-11-26	17.5	9.5	33	25
2011-11-27	17.5	9.5	33	25
2011-11-28	18.01	9.5	33	25
2011-11-29	17.68	9.5	33	25
2011-11-30	18.64	9.5	33	25
2011-12-01	18.58	9.5	33	25
2011-12-02	18.55	9.5	33	25
2011-12-03	18.55	9.5	33	25
2011-12-04	18.55	9.5	33	25
2011-12-05	18.79	9.5	33	25
2011-12-06	18.73	9.5	33	25
2011-12-07	18.99	9.5	33	25
2011-12-08	18.57	9.5	33	24
2011-12-09	18.88	9.5	33	24
2011-12-10	18.88	9.5	33	24
2011-12-11	18.88	9.5	33	24
2011-12-12	18.53	9.5	33	24
2011-12-13	18.47	9.5	33	24
2011-12-14	17.98	9.5	33	24
2011-12-15	18.04	9.5	33	25
2011-12-16	17.94	9.5	33	25
2011-12-17	17.94	9.5	33	25
2011-12-18	17.94	9.5	33	25
2011-12-19	17.69	9.5	33	25
2011-12-20	18.41	9.5	33	25
2011-12-21	17.92	9.5	33	25
2011-12-22	18.13	9.5	33	25
2011-12-23	18.47	9.5	33	25
2011-12-24	18.47	9.5	33	25
2011-12-25	18.47	9.5	33	25
2011-12-26	18.47	9.5	33	25
2011-12-27	18.58	9.5	33	24
2011-12-28	18.16	9.5	33	24
2011-12-29	18.25	9.5	33	24
2011-12-30	18.08	9.5	33	24
2011-12-31	18.08	9.5	33	24
2012-01-01	18.08	10	37	24
2012-01-02	18.08	10.6	38.6667	24
2012-01-03	18.63	10.7667	41.6667	24
2012-01-04	18.99	10.7667	41.6667	24
2012-01-05	18.92	10.7667	42.6667	24
2012-01-06	18.85	10.7667	42.6667	25
2012-01-07	18.85	10.7667	42.6667	25
2012-01-08	18.85	10.7667	42.6667	25
2012-01-09	18.97	11.2667	43.6667	25
2012-01-10	18.83	11.2667	43.6667	25
2012-01-11	19.07	11.2667	43.6667	25
2012-01-12	19.15	11.2667	43.6667	25
2012-01-13	19.06	11.2667	43.6667	25
2012-01-14	19.06	11.2667	43.6667	25
2012-01-15	19.06	11.2667	43.6667	25
2012-01-16	19.06	11.2667	43.6667	25
2012-01-17	19.31	11.2667	43.6667	25
2012-01-18	19.54	11.2667	43.6667	26
2012-01-19	19.79	11.2667	43.6667	26
2012-01-20	19.92	11.2667	43.6667	26
2012-01-21	19.92	11.2667	43.6667	26
2012-01-22	19.92	11.2667	43.6667	26
2012-01-23	19.83	11.2667	43.6667	26
2012-01-24	19.82	11.2667	43.6667	27
2012-01-25	19.83	11.2667	43.6667	28
2012-01-26	19.83	11.2667	43.6667	28
2012-01-27	19.56	11.2667	43.6667	28
2012-01-28	19.56	11.2667	43.6667	28
2012-01-29	19.56	11.2667	43.6667	28
2012-01-30	19.56	11.2667	43.6667	29
2012-01-31	19.65	11.2667	43.6667	29
2012-02-01	19.8	11.2667	43.6667	29
2012-02-02	19.8	11.2667	43.6667	29
2012-02-03	20.09	11.2667	43.6667	29
2012-02-04	20.09	11.2667	43.6667	28
2012-02-05	20.09	11.2667	43.6667	27
2012-02-06	20.19	11.2667	43.6667	27
2012-02-07	20.2	11.2667	43.6667	27
2012-02-08	20.43	11.2667	48.6667	27
2012-02-09	20	11.2667	48.6667	27
2012-02-10	19.9	11.2667	48.6667	27
2012-02-11	19.9	11.2667	48.6667	27
2012-02-12	19.9	11.2667	48.6667	27
2012-02-13	20.03	11.2667	48.6667	27
2012-02-14	20.07	11.2667	48.6667	27
2012-02-15	19.91	11.2667	48.6667	27
2012-02-16	20.19	11.2667	48.6667	27
2012-02-17	20.29	11.2667	48.6667	27
2012-02-18	20.29	11.2667	48.6667	27
2012-02-19	20.29	11.2667	48.6667	27
2012-02-20	20.29	11.2667	48.6667	27
2012-02-21	20.36	11.2667	48.6667	27
2012-02-22	20.12	11.2667	48.6667	28
2012-02-23	20.23	11.2667	48.6667	28
2012-02-24	20.14	11.2667	48.6667	28
2012-02-25	20.14	11.2667	48.6667	28
2012-02-26	20.14	11.2667	48.6667	28
2012-02-27	20.17	11.2667	48.6667	28
2012-02-28	20.2	11.2667	48.6667	28
2012-02-29	19.88	11.2667	48.6667	28
2012-03-01	19.88	11.2667	48.6667	28
2012-03-02	19.76	11.2667	48.6667	28
2012-03-03	19.76	11.2667	48.6667	28
2012-03-04	19.76	11.2667	48.6667	28
2012-03-05	19.6	11.2667	48.6667	28
2012-03-06	19.48	11.2667	48.6667	28
2012-03-07	19.41	11.2667	48.6667	28
2012-03-08	19.68	11.2667	48.6667	28
2012-03-09	19.8	11.2667	48.6667	28
2012-03-10	19.8	11.2667	48.6667	28
2012-03-11	19.8	11.2667	48.6667	28
2012-03-12	19.83	11.2667	48.6667	28
2012-03-13	20.22	11.2667	48.6667	29
2012-03-14	20.2	11.2667	48.6667	29
2012-03-15	19.91	11.6	50.1667	29
2012-03-16	20.03	11.6	50.1667	29
2012-03-17	20.03	11.6	50.1667	29
2012-03-18	20.03	11.6	50.1667	29
2012-03-19	20.14	11.6	50.1667	29
2012-03-20	20.57	11.6	50.1667	29
2012-03-21	20.5	11.6	50.1667	29
2012-03-22	20.38	11.6	50.1667	29
2012-03-23	20.53	11.6	50.1667	29
2012-03-24	20.53	11.6	50.1667	29
2012-03-25	20.53	11.6	50.1667	29
2012-03-26	20.84	11.6	50.1667	29
2012-03-27	20.91	11.6	50.1667	30
2012-03-28	21.08	11.6	50.1667	30
2012-03-29	21.03	11.6	50.1667	30
2012-03-30	21.15	11.6	50.1667	30
2012-03-31	21.15	11.6	50.1667	30
2012-04-01	21.15	11.6	50.1667	30
2012-04-02	21.19	11.6	50.1667	30
2012-04-03	20.82	11.6	50.1667	31
2012-04-04	20.36	11.6	50.1667	31
2012-04-05	20.22	11.6	50.1667	31
2012-04-06	20.22	11.6	50.1667	31
2012-04-07	20.22	11.6	50.1667	31
2012-04-08	20.22	11.6	50.1667	31
2012-04-09	19.96	11.6	50.1667	31
2012-04-10	19.55	11.6	50.1667	32
2012-04-11	20.02	11.6	50.1667	32
2012-04-12	20.06	11.6	50.1667	32
2012-04-13	19.85	11.6	50.1667	32
2012-04-14	19.85	11.6	50.1667	32
2012-04-15	19.85	11.6	50.1667	32
2012-04-16	19.73	11.6	50.1667	32
2012-04-17	20.08	11.6	50.1667	32
2012-04-18	20.06	11.6	50.1667	32
2012-04-19	19.91	11.6	50.1667	32
2012-04-20	19.91	11.6	50.1667	32
2012-04-21	19.91	11.6	50.1667	32
2012-04-22	19.91	11.6	50.1667	32
2012-04-23	19.68	11.6	50.1667	32
2012-04-24	19.42	11.6	50.1667	32
2012-04-25	19.49	11.6	50.1667	32
2012-04-26	19.6	11.6	50.1667	32
2012-04-27	19.98	11.6	50.1667	32
2012-04-28	19.98	11.6	50.1667	32
2012-04-29	19.98	11.6	50.1667	32
2012-04-30	20.16	11.6	50.1667	32
2012-05-01	19.98	11.6	50.1667	32
2012-05-02	19.84	11.6	50.1667	32
2012-05-03	19.72	11.6	50.1667	32
2012-05-04	19.12	11.6	50.1667	32
2012-05-05	19.12	11.6	50.1667	32
2012-05-06	19.12	11.6	50.1667	32
2012-05-07	19.08	11.6	50.1667	32
2012-05-08	18.71	12.6	50.1667	31
2012-05-09	18.78	13.9333	53.1667	30
2012-05-10	16.81	13.9333	53.8333	31
2012-05-11	16.51	13.9333	53.8333	31
2012-05-12	16.51	13.9333	53.8333	31
2012-05-13	16.51	13.9333	53.8333	31
2012-05-14	16.71	13.9333	53.8333	31
2012-05-15	16.54	13.9333	53.8333	32
2012-05-16	16.69	13.9333	53.8333	32
2012-05-17	16.55	13.9333	53.8333	32
2012-05-18	16.47	13.9333	53.8333	32
2012-05-19	16.47	13.9333	53.8333	32
2012-05-20	16.47	13.9333	53.8333	32
2012-05-21	16.67	13.9333	53.8333	32
2012-05-22	16.73	13.9333	53.8333	32
2012-05-23	16.69	13.9333	53.8333	32
2012-05-24	16.39	13.9333	53.8333	32
2012-05-25	16.33	13.9333	53.8333	32
2012-05-26	16.33	13.9333	53.8333	32
2012-05-27	16.33	13.9333	53.8333	32
2012-05-28	16.33	13.9333	53.8333	32
2012-05-29	16.59	13.9333	53.8333	32
2012-05-30	16.39	13.9333	53.8333	32
2012-05-31	16.33	13.9333	53.8333	32
2012-06-01	15.96	13.9333	53.8333	32
2012-06-02	15.96	13.9333	53.8333	32
2012-06-03	15.96	13.9333	53.8333	32
2012-06-04	16.11	13.9333	53.8333	32
2012-06-05	16.12	13.9333	53.8333	32
2012-06-06	16.69	13.9333	53.8333	32
2012-06-07	16.58	13.9333	53.8333	32
2012-06-08	16.73	13.9333	53.8333	32
2012-06-09	16.73	13.9333	53.8333	32
2012-06-10	16.73	13.9333	53.8333	32
2012-06-11	16.48	13.9333	53.8333	32
2012-06-12	16.79	13.9333	53.8333	32
2012-06-13	16.66	13.9333	53.8333	32
2012-06-14	16.92	13.9333	53.8333	32
2012-06-15	17.1	13.9333	53.8333	32
2012-06-16	17.1	13.9333	53.8333	32
2012-06-17	17.1	13.9333	53.8333	32
2012-06-18	17.14	13.9333	53.8333	32
2012-06-19	17.18	13.9333	53.8333	32
2012-06-20	17.51	13.9333	53.8333	32
2012-06-21	16.93	13.9333	53.8333	32
2012-06-22	17.13	13.9333	53.8333	32
2012-06-23	17.13	13.9333	53.8333	32
2012-06-24	17.13	13.9333	53.8333	32
2012-06-25	16.94	13.9333	53.8333	32
2012-06-26	16.82	13.9333	53.8333	32
2012-06-27	16.73	13.9333	53.8333	32
2012-06-28	16.48	13.9333	53.8333	32
2012-06-29	17.17	13.9333	53.8333	32
2012-06-30	17.17	13.9333	53.8333	32
2012-07-01	17.17	13.9333	53.8333	32
2012-07-02	17.08	13.9333	53.8333	32
2012-07-03	17.15	13.9333	53.8333	32
2012-07-04	17.15	13.9333	53.8333	32
2012-07-05	16.94	13.9333	53.8333	32
2012-07-06	16.77	13.9333	53.8333	32
2012-07-07	16.77	13.9333	53.8333	32
2012-07-08	16.77	13.9333	53.8333	32
2012-07-09	16.65	13.9333	53.8333	32
2012-07-10	16.41	13.9333	53.8333	32
2012-07-11	16.38	13.9333	53.8333	32
2012-07-12	15.98	13.9333	53.8333	32
2012-07-13	16.31	13.9333	53.8333	32
2012-07-14	16.31	13.9333	53.8333	32
2012-07-15	16.31	13.9333	53.8333	32
2012-07-16	16.19	13.9333	53.8333	32
2012-07-17	16.23	13.9333	53.8333	32
2012-07-18	16.7	13.9333	53.8333	32
2012-07-19	16.68	13.9333	53.8333	32
2012-07-20	16.36	13.9333	53.8333	32
2012-07-21	16.36	13.9333	53.8333	32
2012-07-22	16.36	13.9333	53.8333	32
2012-07-23	16.07	13.9333	53.8333	32
2012-07-24	15.12	13.9333	53.8333	32
2012-07-25	15.42	13.9333	53.8333	32
2012-07-26	15.38	13.9333	53.8333	32
2012-07-27	15.69	13.9333	53.8333	32
2012-07-28	15.69	13.9333	53.8333	32
2012-07-29	15.69	13.9333	53.8333	32
2012-07-30	15.87	13.9333	53.8333	32
2012-07-31	15.95	13.9333	53.8333	32
2012-08-01	15.98	13.9333	53.8333	32
2012-08-02	15.74	13.9333	53.8333	33
2012-08-03	16.35	13.9333	53.8333	33
2012-08-04	16.35	13.9333	53.8333	33
2012-08-05	16.35	13.9333	53.8333	33
2012-08-06	16.69	13.9333	53.8333	34
2012-08-07	17.14	13.9333	53.8333	34
2012-08-08	17.16	13.9333	53.8333	34
2012-08-09	17.7	13.9333	53.8333	35
2012-08-10	17.54	13.9333	53.8333	35
2012-08-11	17.54	13.9333	53.8333	35
2012-08-12	17.54	13.9333	53.8333	35
2012-08-13	17.34	13.9333	53.8333	35
2012-08-14	17.17	13.9333	53.8333	36
2012-08-15	17.35	13.9333	57.1667	36
2012-08-16	19.02	13.9333	57.1667	37
2012-08-17	19.06	13.9333	57.1667	37
2012-08-18	19.06	13.9333	57.1667	37
2012-08-19	19.06	13.9333	57.1667	37
2012-08-20	18.94	13.9333	57.1667	37
2012-08-21	19.16	13.9333	57.1667	37
2012-08-22	19.22	13.9333	57.1667	38
2012-08-23	19.13	13.9333	57.1667	38
2012-08-24	19.2	13.9333	57.1667	38
2012-08-25	19.2	13.9333	57.1667	38
2012-08-26	19.2	13.9333	57.1667	38
2012-08-27	19.36	13.9333	57.1667	38
2012-08-28	19.22	13.9333	57.1667	38
2012-08-29	19.2	13.9333	57.1667	38
2012-08-30	18.9	13.9333	57.1667	38
2012-08-31	19.08	13.9333	57.1667	38
2012-09-01	19.08	13.9333	57.1667	38
2012-09-02	19.08	13.9333	57.1667	38
2012-09-03	19.08	13.9333	57.1667	38
2012-09-04	19	13.9333	57.1667	38
2012-09-05	18.9	13.9333	57.1667	38
2012-09-06	19.73	13.9333	57.1667	38
2012-09-07	19.56	13.9333	57.1667	38
2012-09-08	19.56	13.9333	57.1667	38
2012-09-09	19.56	13.9333	57.1667	38
2012-09-10	19.15	13.9333	57.1667	38
2012-09-11	19.04	13.9333	57.1667	38
2012-09-12	19.08	13.9333	57.1667	38
2012-09-13	19.36	13.9333	57.1667	38
2012-09-14	19.49	13.9333	57.1667	38
2012-09-15	19.49	13.9333	57.1667	38
2012-09-16	19.49	13.9333	57.1667	38
2012-09-17	19.16	13.9333	57.1667	38
2012-09-18	19.05	13.9333	57.1667	38
2012-09-19	19.12	13.9333	57.1667	38
2012-09-20	19.11	13.9333	57.1667	38
2012-09-21	18.9	13.9333	57.1667	38
2012-09-22	18.9	13.9333	57.1667	38
2012-09-23	18.9	13.9333	57.1667	38
2012-09-24	18.81	13.9333	57.1667	38
2012-09-25	18.67	13.9333	57.1667	38
2012-09-26	18.58	13.9333	57.1667	39
2012-09-27	18.8	13.9333	57.1667	39
2012-09-28	19.1	13.9333	57.1667	39
2012-09-29	19.1	13.9333	57.1667	39
2012-09-30	19.1	13.9333	57.1667	39
2012-10-01	19.04	13.9333	57.1667	39
2012-10-02	18.87	13.9333	57.1667	39
2012-10-03	18.93	13.9333	57.1667	39
2012-10-04	18.9	13.9333	57.1667	39
2012-10-05	18.86	13.9333	57.1667	39
2012-10-06	18.86	13.9333	57.1667	39
2012-10-07	18.86	13.9333	57.1667	39
2012-10-08	18.9	13.9333	57.1667	39
2012-10-09	18.8	13.9333	57.1667	39
2012-10-10	18.31	13.9333	57.1667	39
2012-10-11	18.26	13.9333	57.1667	39
2012-10-12	18.41	13.9333	57.1667	39
2012-10-13	18.41	13.9333	57.1667	39
2012-10-14	18.41	13.9333	57.1667	39
2012-10-15	18.55	13.9333	57.1667	40
2012-10-16	18.85	13.9333	57.1667	40
2012-10-17	18.71	13.9333	57.1667	40
2012-10-18	18.61	13.9333	58.1667	40
2012-10-19	18.04	13.9333	58.1667	40
2012-10-20	18.04	13.9333	58.1667	40
2012-10-21	18.04	13.9333	58.1667	40
2012-10-22	18.19	13.9333	58.1667	40
2012-10-23	18.01	13.9333	58.1667	39
2012-10-24	17.38	13.9333	58.1667	39
2012-10-25	17.2	13.9333	58.1667	39
2012-10-26	17.29	13.9333	58.1667	39
2012-10-27	17.29	13.9333	58.1667	39
2012-10-28	17.29	13.9333	58.1667	39
2012-10-29	17.29	13.9333	58.1667	39
2012-10-30	17.29	13.9333	58.1667	39
2012-10-31	17.15	13.9333	58.1667	39
2012-11-01	17.51	14.9333	58.1667	38
2012-11-02	17.35	14.9333	58.1667	38
2012-11-03	17.35	14.9333	58.1667	38
2012-11-04	17.35	14.9333	58.1667	38
2012-11-05	17.4	14.9333	58.1667	38
2012-11-06	17.48	14.9333	58.1667	38
2012-11-07	17.21	14.9333	58.1667	38
2012-11-08	16.83	14.9333	58.1667	38
2012-11-09	16.82	14.9333	58.1667	38
2012-11-10	16.82	14.9333	58.1667	38
2012-11-11	16.82	14.9333	58.1667	38
2012-11-12	16.86	15.4333	58.1667	38
2012-11-13	16.85	15.4333	58.1667	38
2012-11-14	17.66	16.1	58.1667	38
2012-11-15	17.94	16.1	58.1667	38
2012-11-16	17.99	16.1	58.1667	38
2012-11-17	17.99	16.1	58.1667	38
2012-11-18	17.99	16.1	59.1667	38
2012-11-19	18.3	16.6	63.1667	38
2012-11-20	18.34	16.6	63.1667	38
2012-11-21	18.48	16.6	63.1667	38
2012-11-22	18.48	16.6	63.1667	38
2012-11-23	18.84	16.6	63.1667	38
2012-11-24	18.84	16.6	63.1667	38
2012-11-25	18.84	16.6	63.1667	38
2012-11-26	19.06	16.6	63.1667	39
2012-11-27	18.96	16.6	63.1667	39
2012-11-28	18.83	16.6	63.1667	39
2012-11-29	19.01	16.6	63.1667	39
2012-11-30	18.91	16.6	63.1667	39
2012-12-01	18.91	16.6	63.1667	39
2012-12-02	18.91	16.6	63.1667	40
2012-12-03	19.03	16.6	63.1667	40
2012-12-04	19.17	16.6	63.1667	40
2012-12-05	19.21	16.6	63.1667	40
2012-12-06	19.48	16.6	63.1667	40
2012-12-07	19.34	16.6	64.1667	40
2012-12-08	19.34	16.6	64.1667	40
2012-12-09	19.34	16.6	64.1667	40
2012-12-10	19.79	16.6	64.1667	40
2012-12-11	19.78	16.6	64.1667	40
2012-12-12	19.73	16.6	64.1667	40
2012-12-13	19.74	16.6	64.1667	41
2012-12-14	19.86	16.6	64.1667	41
2012-12-15	19.86	16.6	64.1667	41
2012-12-16	19.86	16.6	64.1667	42
2012-12-17	20.11	18.6	64.1667	41
2012-12-18	20.38	18.6	64.1667	40
2012-12-19	20.27	18.6	64.1667	40
2012-12-20	20.24	18.6	64.1667	40
2012-12-21	19.96	18.6	64.1667	40
2012-12-22	19.96	18.6	64.1667	40
2012-12-23	19.96	18.6	64.1667	40
2012-12-24	19.83	18.6	64.1667	40
2012-12-25	19.83	18.6	64.1667	40
2012-12-26	19.92	18.6	64.1667	40
2012-12-27	19.65	18.6	64.1667	40
2012-12-28	19.45	18.6	64.1667	40
2012-12-29	19.45	18.6	64.1667	40
2012-12-30	19.45	18.6	64.1667	40
2012-12-31	19.65	18.6	64.5	41
2013-01-01	19.65	18.6	65.8333	41
2013-01-02	20.34	18.6	65.8333	41
2013-01-03	20.45	18.6	66.5833	42
2013-01-04	20.48	18.6	66.5833	42
2013-01-05	20.48	18.6	67.5833	42
2013-01-06	20.48	19.6	67.5833	41
2013-01-07	20.29	19.6	67.5833	41
2013-01-08	20.31	19.9333	67.5833	41
2013-01-09	20.3	19.9333	67.5833	42
2013-01-10	20.44	19.9333	67.5833	42
2013-01-11	20.48	19.9333	67.5833	42
2013-01-12	20.48	19.9333	67.5833	42
2013-01-13	20.48	19.9333	67.5833	42
2013-01-14	20.97	19.9333	68.5833	42
2013-01-15	20.98	19.9333	68.5833	42
2013-01-16	21.03	19.9333	68.5833	42
2013-01-17	20.95	19.9333	68.5833	42
2013-01-18	21.02	19.9333	68.5833	42
2013-01-19	21.02	19.9333	68.5833	42
2013-01-20	21.02	19.9333	68.5833	42
2013-01-21	21.02	19.9333	68.5833	42
2013-01-22	20.87	19.9333	68.5833	42
2013-01-23	20.62	20.4333	68.5833	42
2013-01-24	21.02	20.4333	69.0833	43
2013-01-25	21.15	20.4333	69.0833	43
2013-01-26	21.15	20.4333	69.0833	43
2013-01-27	21.15	20.4333	69.0833	43
2013-01-28	21.06	20.4333	69.0833	43
2013-01-29	20.78	20.4333	69.0833	43
2013-01-30	20.58	20.4333	69.0833	43
2013-01-31	20.57	20.4333	69.0833	43
2013-02-01	20.83	20.4333	69.0833	43
2013-02-02	20.83	20.4333	69.0833	43
2013-02-03	20.83	20.4333	69.0833	43
2013-02-04	20.82	20.4333	69.0833	43
2013-02-05	21.08	20.4333	69.0833	43
2013-02-06	21.19	20.4333	69.0833	43
2013-02-07	21.1	20.4333	69.0833	44
2013-02-08	21.16	20.4333	69.0833	44
2013-02-09	21.16	20.4333	69.0833	44
2013-02-10	21.16	20.4333	69.0833	44
2013-02-11	21.27	20.4333	69.0833	44
2013-02-12	20.97	20.4333	70.0833	44
2013-02-13	21.14	20.4333	70.0833	44
2013-02-14	20.99	20.4333	70.0833	44
2013-02-15	20.99	20.4333	70.0833	45
2013-02-16	20.99	20.4333	70.0833	45
2013-02-17	20.99	20.4333	70.0833	45
2013-02-18	20.99	20.4333	70.0833	45
2013-02-19	21.46	20.4333	70.0833	45
2013-02-20	21.11	20.4333	70.0833	45
2013-02-21	20.76	20.4333	70.0833	44
2013-02-22	20.9	20.4333	70.0833	44
2013-02-23	20.9	20.4333	70.0833	44
2013-02-24	20.9	20.4333	70.0833	44
2013-02-25	20.66	20.4333	71.0833	44
2013-02-26	20.61	20.4333	71.0833	44
2013-02-27	20.89	20.4333	71.0833	44
2013-02-28	20.86	20.4333	71.0833	44
2013-03-01	20.83	20.4333	71.0833	44
2013-03-02	20.83	20.4333	71.0833	44
2013-03-03	20.83	20.4333	71.0833	44
2013-03-04	20.74	20.4333	71.0833	44
2013-03-05	21.22	20.4333	71.0833	44
2013-03-06	21.72	20.4333	71.0833	44
2013-03-07	21.8	20.4333	71.0833	44
2013-03-08	21.83	20.4333	71.0833	44
2013-03-09	21.83	20.4333	71.0833	44
2013-03-10	21.83	20.4333	71.0833	44
2013-03-11	21.88	20.4333	71.0833	45
2013-03-12	21.7	20.4333	72.0833	45
2013-03-13	21.58	20.4333	72.0833	45
2013-03-14	21.59	20.4333	72.0833	45
2013-03-15	21.93	20.4333	72.0833	45
2013-03-16	21.93	20.4333	72.0833	45
2013-03-17	21.93	20.4333	72.0833	45
2013-03-18	21.67	20.4333	72.5833	46
2013-03-19	21.52	20.4333	72.5833	47
2013-03-20	21.67	20.4333	72.5833	47
2013-03-21	20.84	20.4333	72.5833	47
2013-03-22	20.75	20.4333	72.5833	47
2013-03-23	20.75	20.4333	72.5833	47
2013-03-24	20.75	20.4333	72.5833	47
2013-03-25	20.85	20.4333	72.5833	47
2013-03-26	20.85	20.4333	72.5833	47
2013-03-27	20.83	20.4333	72.5833	47
2013-03-28	20.9	20.4333	72.5833	47
2013-03-29	20.9	20.4333	72.5833	47
2013-03-30	20.9	20.4333	72.5833	47
2013-03-31	20.9	20.4333	72.5833	46
2013-04-01	20.83	20.4333	72.5833	46
2013-04-02	21.22	20.4333	72.5833	46
2013-04-03	21.2	21.4333	72.5833	45
2013-04-04	21.04	21.4333	72.5833	45
2013-04-05	20.61	21.4333	72.5833	45
2013-04-06	20.61	21.4333	72.5833	45
2013-04-07	20.61	21.4333	72.5833	45
2013-04-08	20.57	21.4333	72.5833	45
2013-04-09	20.97	21.4333	72.5833	45
2013-04-10	21.47	21.4333	72.5833	45
2013-04-11	21.69	21.4333	72.5833	45
2013-04-12	21.54	21.4333	72.5833	45
2013-04-13	21.54	21.4333	72.5833	45
2013-04-14	21.54	21.4333	72.5833	45
2013-04-15	21.05	21.4333	72.5833	45
2013-04-16	21.16	21.4333	72.5833	45
2013-04-17	20.63	21.4333	72.5833	45
2013-04-18	20.58	21.4333	72.5833	45
2013-04-19	20.46	21.4333	72.5833	45
2013-04-20	20.46	21.4333	72.5833	45
2013-04-21	20.46	21.4333	72.5833	45
2013-04-22	20.59	21.4333	72.5833	45
2013-04-23	20.91	21.4333	72.5833	44
2013-04-24	20.39	21.4333	72.5833	44
2013-04-25	20.64	21.4333	72.5833	44
2013-04-26	20.67	21.4333	72.5833	44
2013-04-27	20.67	21.4333	72.5833	44
2013-04-28	20.67	21.4333	72.5833	44
2013-04-29	20.98	21.4333	72.5833	44
2013-04-30	20.92	21.4333	72.5833	44
2013-05-01	20.38	21.4333	72.5833	44
2013-05-02	20.73	21.4333	72.5833	44
2013-05-03	20.83	21.4333	72.5833	44
2013-05-04	20.83	21.4333	72.5833	44
2013-05-05	20.83	21.4333	72.5833	44
2013-05-06	20.81	21.4333	72.5833	44
2013-05-07	20.38	21.4333	72.5833	44
2013-05-08	20.72	21.4333	72.5833	44
2013-05-09	20.83	21.4333	72.5833	44
2013-05-10	21.1	21.4333	72.5833	44
2013-05-11	21.1	21.4333	72.5833	44
2013-05-12	21.1	21.4333	72.5833	44
2013-05-13	21.27	21.4333	73.5833	44
2013-05-14	21.27	21.4333	74.5833	44
2013-05-15	21.21	21.4333	75.0833	45
2013-05-16	23.89	21.4333	77.0833	45
2013-05-17	24.24	21.4333	78.0833	45
2013-05-18	24.24	21.4333	78.0833	45
2013-05-19	24.24	21.4333	78.0833	45
2013-05-20	23.95	21.4333	78.0833	45
2013-05-21	24.01	21.4333	79.0833	45
2013-05-22	23.34	21.4333	79.0833	45
2013-05-23	23.51	21.4333	79.0833	45
2013-05-24	23.53	21.4333	79.0833	45
2013-05-25	23.53	21.4333	79.0833	45
2013-05-26	23.53	21.4333	79.0833	45
2013-05-27	23.53	21.4333	79.0833	45
2013-05-28	23.89	21.4333	79.0833	45
2013-05-29	24.12	21.4333	80.5833	45
2013-05-30	24.37	21.4333	80.5833	45
2013-05-31	24.12	21.4333	80.5833	45
2013-06-01	24.12	21.4333	80.5833	45
2013-06-02	24.12	21.4333	80.5833	46
2013-06-03	24.38	21.4333	80.5833	46
2013-06-04	24.36	21.4333	80.5833	46
2013-06-05	24.32	21.4333	80.5833	46
2013-06-06	24.55	21.4333	80.5833	46
2013-06-07	24.49	21.4333	80.5833	46
2013-06-08	24.49	21.4333	80.5833	46
2013-06-09	24.49	21.4333	80.5833	46
2013-06-10	24.36	21.4333	80.5833	46
2013-06-11	24.07	21.4333	80.5833	46
2013-06-12	23.99	21.4333	80.5833	46
2013-06-13	24.35	21.4333	80.5833	46
2013-06-14	24.09	21.4333	80.5833	46
2013-06-15	24.09	21.4333	80.5833	46
2013-06-16	24.09	21.4333	80.5833	46
2013-06-17	24.7	21.4333	80.5833	47
2013-06-18	24.82	21.4333	80.5833	47
2013-06-19	24.68	21.4333	80.5833	47
2013-06-20	24.44	21.4333	80.5833	47
2013-06-21	24.48	21.4333	80.5833	48
2013-06-22	24.48	21.4333	80.5833	48
2013-06-23	24.48	21.4333	80.5833	48
2013-06-24	24.06	21.4333	80.5833	48
2013-06-25	24.01	21.4333	80.5833	48
2013-06-26	24.39	21.4333	80.5833	48
2013-06-27	24.63	21.4333	80.5833	48
2013-06-28	24.34	21.4333	80.5833	48
2013-06-29	24.34	21.4333	80.5833	48
2013-06-30	24.34	21.4333	80.5833	48
2013-07-01	24.34	21.4333	80.5833	48
2013-07-02	24.32	21.4333	80.5833	47
2013-07-03	24.59	21.4333	80.5833	47
2013-07-04	24.59	21.4333	80.5833	47
2013-07-05	24.57	21.4333	80.5833	47
2013-07-06	24.57	21.4333	80.5833	47
2013-07-07	24.57	21.4333	80.5833	47
2013-07-08	24.63	21.4333	80.5833	47
2013-07-09	25.16	21.4333	80.5833	47
2013-07-10	25.41	21.4333	80.5833	47
2013-07-11	25.87	21.4333	80.5833	47
2013-07-12	25.94	21.4333	80.5833	47
2013-07-13	25.94	21.4333	80.5833	47
2013-07-14	25.94	21.4333	80.5833	47
2013-07-15	25.93	21.4333	80.5833	47
2013-07-16	25.71	21.4333	80.5833	47
2013-07-17	25.72	21.4333	80.5833	47
2013-07-18	25.86	21.4333	80.5833	47
2013-07-19	25.82	21.4333	80.5833	47
2013-07-20	25.82	21.4333	80.5833	47
2013-07-21	25.82	21.4333	80.5833	47
2013-07-22	25.72	21.4333	80.5833	47
2013-07-23	25.56	22.4333	80.5833	46
2013-07-24	25.59	22.4333	80.5833	46
2013-07-25	25.5	22.4333	80.5833	46
2013-07-26	25.5	22.4333	80.5833	46
2013-07-27	25.5	22.4333	80.5833	46
2013-07-28	25.5	22.4333	80.5833	46
2013-07-29	25.33	22.4333	80.5833	46
2013-07-30	25.67	22.4333	80.5833	46
2013-07-31	25.59	22.4333	80.5833	46
2013-08-01	25.89	22.4333	80.5833	46
2013-08-02	26.19	22.4333	80.5833	46
2013-08-03	26.19	22.4333	80.5833	46
2013-08-04	26.19	22.4333	80.5833	46
2013-08-05	26.31	22.4333	80.5833	47
2013-08-06	26.21	22.4333	80.5833	47
2013-08-07	26.12	22.4333	80.5833	47
2013-08-08	26.26	22.4333	80.5833	47
2013-08-09	26.05	22.4333	80.5833	48
2013-08-10	26.05	22.4333	80.5833	48
2013-08-11	26.05	22.4333	80.5833	48
2013-08-12	26.34	22.4333	80.5833	48
2013-08-13	26.32	22.4333	80.5833	48
2013-08-14	26.38	23.4333	81.0833	49
2013-08-15	24.48	23.4333	82.5833	49
2013-08-16	24.27	23.9333	82.5833	49
2013-08-17	24.27	23.9333	82.5833	49
2013-08-18	24.27	23.9333	82.5833	49
2013-08-19	24.27	23.9333	82.5833	49
2013-08-20	24.32	23.9333	82.5833	49
2013-08-21	24.07	23.9333	82.5833	49
2013-08-22	24.01	23.9333	82.5833	49
2013-08-23	23.86	23.9333	82.5833	49
2013-08-24	23.86	23.9333	82.5833	49
2013-08-25	23.86	23.9333	82.5833	49
2013-08-26	23.83	23.9333	82.5833	50
2013-08-27	23.48	23.9333	82.5833	50
2013-08-28	23.45	23.9333	82.5833	50
2013-08-29	23.45	23.9333	82.5833	50
2013-08-30	23.31	23.9333	82.5833	50
2013-08-31	23.31	23.9333	82.5833	50
2013-09-01	23.31	23.9333	82.5833	50
2013-09-02	23.31	23.9333	82.5833	50
2013-09-03	23.48	23.9333	82.5833	50
2013-09-04	23.77	23.9333	82.5833	50
2013-09-05	23.69	23.9333	82.5833	50
2013-09-06	23.55	23.9333	82.5833	51
2013-09-07	23.55	23.9333	82.5833	51
2013-09-08	23.55	23.9333	82.5833	51
2013-09-09	23.92	23.9333	82.5833	51
2013-09-10	24.16	23.9333	82.5833	51
2013-09-11	24.38	23.9333	82.5833	51
2013-09-12	24.29	23.9333	82.5833	51
2013-09-13	24.32	23.9333	82.5833	51
2013-09-14	24.32	23.9333	82.5833	51
2013-09-15	24.32	23.9333	82.5833	51
2013-09-16	24.38	23.9333	82.5833	51
2013-09-17	24.37	23.9333	82.5833	51
2013-09-18	24.8	23.9333	82.5833	51
2013-09-19	24.61	23.9333	82.5833	51
2013-09-20	24.51	23.9333	82.5833	51
2013-09-21	24.51	23.9333	82.5833	51
2013-09-22	24.51	23.9333	82.5833	51
2013-09-23	24.27	23.9333	82.5833	51
2013-09-24	24.14	23.9333	82.5833	51
2013-09-25	24.43	23.9333	82.5833	51
2013-09-26	23.77	23.9333	82.5833	51
2013-09-27	23.33	23.9333	82.5833	51
2013-09-28	23.33	23.9333	82.5833	51
2013-09-29	23.33	23.9333	82.5833	51
2013-09-30	23.43	23.9333	82.5833	51
2013-10-01	23.24	23.9333	82.5833	51
2013-10-02	23.32	23.9333	82.5833	51
2013-10-03	23.01	23.9333	82.5833	51
2013-10-04	23.02	23.9333	82.5833	51
2013-10-05	23.02	23.9333	82.5833	51
2013-10-06	23.02	23.9333	82.5833	51
2013-10-07	22.89	23.9333	82.5833	51
2013-10-08	22.64	23.9333	82.5833	51
2013-10-09	22.5	23.9333	82.5833	51
2013-10-10	23.01	23.9333	82.5833	51
2013-10-11	23.28	23.9333	82.5833	51
2013-10-12	23.28	23.9333	82.5833	51
2013-10-13	23.28	23.9333	82.5833	51
2013-10-14	23.34	23.9333	83.5833	51
2013-10-15	23.18	23.9333	83.5833	51
2013-10-16	23	23.9333	83.5833	51
2013-10-17	22.78	23.9333	83.5833	51
2013-10-18	22.96	23.9333	83.5833	51
2013-10-19	22.96	23.9333	83.5833	51
2013-10-20	22.96	23.9333	83.5833	51
2013-10-21	22.93	23.9333	83.5833	51
2013-10-22	22.65	23.9333	83.5833	51
2013-10-23	22.26	23.9333	83.5833	51
2013-10-24	22.37	23.9333	83.5833	51
2013-10-25	22.46	23.9333	83.5833	51
2013-10-26	22.46	23.9333	83.5833	51
2013-10-27	22.46	23.9333	83.5833	51
2013-10-28	22.55	23.9333	83.5833	51
2013-10-29	22.83	23.9333	83.5833	51
2013-10-30	22.71	23.9333	83.5833	51
2013-10-31	22.56	23.9333	83.5833	51
2013-11-01	22.57	23.9333	83.5833	51
2013-11-02	22.57	23.9333	83.5833	51
2013-11-03	22.57	23.9333	83.5833	51
2013-11-04	22.58	23.9333	83.5833	51
2013-11-05	23.07	23.9333	83.5833	51
2013-11-06	23.28	23.9333	83.5833	51
2013-11-07	23.11	23.9333	83.5833	51
2013-11-08	23.51	23.9333	83.5833	51
2013-11-09	23.51	23.9333	83.5833	51
2013-11-10	23.51	23.9333	83.5833	51
2013-11-11	23.45	23.9333	83.5833	51
2013-11-12	23.73	23.9333	83.5833	52
2013-11-13	24	24.219	87.0833	52
2013-11-14	21.37	24.5048	88.8333	52
2013-11-15	21.54	24.5048	88.8333	52
2013-11-16	21.54	24.5048	88.8333	52
2013-11-17	21.54	24.5048	88.8333	53
2013-11-18	21.29	24.5048	88.8333	53
2013-11-19	21.42	24.5048	88.8333	53
2013-11-20	21.23	24.5048	88.8333	53
2013-11-21	21.47	24.5048	88.8333	53
2013-11-22	21.46	24.5048	88.8333	53
2013-11-23	21.46	24.5048	88.8333	53
2013-11-24	21.46	24.5048	88.8333	53
2013-11-25	21.27	24.5048	88.8333	53
2013-11-26	21.21	24.5048	88.8333	53
2013-11-27	21.27	24.5048	88.8333	53
2013-11-28	21.27	24.5048	88.8333	53
2013-11-29	21.25	24.5048	88.8333	53
2013-11-30	21.25	24.5048	88.8333	53
2013-12-01	21.25	24.5048	88.8333	53
2013-12-02	21.09	24.5048	89.8333	53
2013-12-03	21.26	24.5048	89.8333	53
2013-12-04	21.25	24.5048	89.8333	53
2013-12-05	20.91	24.5048	89.8333	53
2013-12-06	21.28	24.5048	89.8333	53
2013-12-07	21.28	24.5048	89.8333	53
2013-12-08	21.28	24.5048	89.8333	53
2013-12-09	21.22	24.5048	89.8333	53
2013-12-10	21.21	24.5048	89.8333	53
2013-12-11	20.88	24.5048	89.8333	53
2013-12-12	20.51	24.5048	89.8333	53
2013-12-13	20.24	24.5048	89.8333	53
2013-12-14	20.24	24.5048	89.8333	53
2013-12-15	20.24	24.5048	89.8333	53
2013-12-16	20.68	24.5048	89.8333	54
2013-12-17	20.92	24.7048	89.8333	54
2013-12-18	21	24.7048	90.8333	54
2013-12-19	21.07	24.7048	90.8333	54
2013-12-20	21.13	24.7048	90.8333	54
2013-12-21	21.13	24.7048	90.8333	54
2013-12-22	21.13	24.7048	90.8333	54
2013-12-23	21.57	24.7048	90.8333	54
2013-12-24	21.69	24.7048	90.8333	54
2013-12-25	21.69	24.7048	90.8333	54
2013-12-26	21.8	24.7048	90.8333	54
2013-12-27	22.02	24.7048	90.8333	55
2013-12-28	22.02	24.7048	90.8333	55
2013-12-29	22.02	24.7048	90.8333	55
2013-12-30	22.25	24.7048	91.8333	55
2013-12-31	22.43	24.7048	91.8333	55
2014-01-01	22.43	24.7048	91.8333	55
2014-01-02	22	24.7048	91.8333	55
2014-01-03	21.98	24.7048	91.8333	55
2014-01-04	21.98	24.7048	91.8333	55
2014-01-05	21.98	24.7048	91.8333	55
2014-01-06	22.01	24.7048	91.8333	55
2014-01-07	22.31	24.7048	91.8333	55
2014-01-08	22.29	24.7048	91.8333	55
2014-01-09	22.09	24.7048	91.8333	55
2014-01-10	22.22	24.7048	91.8333	55
2014-01-11	22.22	24.7048	91.8333	55
2014-01-12	22.22	24.7048	91.8333	55
2014-01-13	22.19	24.7048	91.8333	55
2014-01-14	22.41	24.7048	91.8333	55
2014-01-15	22.78	24.7048	91.8333	55
2014-01-16	22.78	24.7048	91.8333	55
2014-01-17	22.74	24.7048	91.8333	55
2014-01-18	22.74	24.7048	91.8333	55
2014-01-19	22.74	24.7048	91.8333	55
2014-01-20	22.74	24.7048	91.8333	55
2014-01-21	22.83	24.7048	91.8333	55
2014-01-22	22.84	24.7048	91.8333	55
2014-01-23	22.56	24.7048	91.8333	55
2014-01-24	22.2	24.7048	91.8333	55
2014-01-25	22.2	24.7048	91.8333	55
2014-01-26	22.2	24.7048	91.8333	55
2014-01-27	22	24.7048	91.8333	55
2014-01-28	21.75	24.7048	91.8333	55
2014-01-29	21.65	24.7048	91.8333	55
2014-01-30	21.98	24.7048	91.8333	55
2014-01-31	21.91	24.7048	91.8333	55
2014-02-01	21.91	24.7048	91.8333	55
2014-02-02	21.91	24.7048	91.8333	55
2014-02-03	21.55	24.7048	91.8333	55
2014-02-04	21.8	24.7048	91.8333	55
2014-02-05	21.98	24.7048	91.8333	55
2014-02-06	22.49	24.7048	91.8333	55
2014-02-07	22.67	24.7048	91.8333	55
2014-02-08	22.67	24.7048	91.8333	55
2014-02-09	22.67	24.7048	91.8333	55
2014-02-10	22.83	24.7048	91.8333	55
2014-02-11	22.71	24.7048	91.8333	55
2014-02-12	22.85	24.7048	91.8333	55
2014-02-13	22.27	24.7048	91.8333	55
2014-02-14	22.56	24.7048	91.8333	55
2014-02-15	22.56	24.7048	91.8333	55
2014-02-16	22.56	24.7048	91.8333	55
2014-02-17	22.56	24.7048	91.8333	55
2014-02-18	22.41	24.7048	91.8333	55
2014-02-19	22.28	24.7048	91.8333	55
2014-02-20	22.3	24.7048	91.8333	55
2014-02-21	22.13	24.7048	91.8333	55
2014-02-22	22.13	24.7048	91.8333	55
2014-02-23	22.13	24.7048	91.8333	55
2014-02-24	22.12	24.7048	91.8333	55
2014-02-25	21.84	24.7048	91.8333	55
2014-02-26	21.93	24.7048	91.8333	55
2014-02-27	21.92	24.7048	91.8333	55
2014-02-28	21.8	24.7048	91.8333	55
2014-03-01	21.8	24.7048	91.8333	55
2014-03-02	21.8	24.7048	91.8333	55
2014-03-03	21.57	24.7048	91.8333	55
2014-03-04	21.82	24.7048	91.8333	55
2014-03-05	21.87	24.7048	91.8333	55
2014-03-06	21.82	24.7048	91.8333	55
2014-03-07	21.73	24.7048	91.8333	55
2014-03-08	21.73	24.7048	91.8333	55
2014-03-09	21.73	24.7048	91.8333	55
2014-03-10	21.69	24.7048	91.8333	55
2014-03-11	21.61	24.7048	91.8333	55
2014-03-12	21.82	24.7048	91.8333	55
2014-03-13	21.52	24.7048	91.8333	55
2014-03-14	21.35	24.7048	91.8333	55
2014-03-15	21.35	24.7048	91.8333	55
2014-03-16	21.35	24.7048	91.8333	55
2014-03-17	21.51	24.7048	91.8333	55
2014-03-18	21.63	24.7048	91.8333	55
2014-03-19	21.63	24.7048	91.8333	55
2014-03-20	21.83	24.7048	91.8333	55
2014-03-21	21.64	24.7048	91.8333	55
2014-03-22	21.64	24.7048	91.8333	55
2014-03-23	21.64	24.7048	91.8333	55
2014-03-24	21.57	24.7048	91.8333	55
2014-03-25	22.34	24.7048	91.8333	55
2014-03-26	22.32	24.7048	91.8333	55
2014-03-27	22.02	24.7048	91.8333	55
2014-03-28	22.33	24.7048	91.8333	55
2014-03-29	22.33	24.7048	91.8333	55
2014-03-30	22.33	24.7048	91.8333	55
2014-03-31	22.42	24.7048	91.8333	55
2014-04-01	23.1	24.7048	91.8333	55
2014-04-02	22.99	24.7048	91.8333	55
2014-04-03	23.09	24.7048	91.8333	55
2014-04-04	22.71	24.7048	91.8333	55
2014-04-05	22.71	24.7048	91.8333	55
2014-04-06	22.71	24.7048	91.8333	55
2014-04-07	22.85	24.7048	91.8333	55
2014-04-08	22.94	24.7048	91.8333	55
2014-04-09	23.12	24.7048	91.8333	55
2014-04-10	22.65	24.7048	91.8333	55
2014-04-11	22.46	24.7048	91.8333	55
2014-04-12	22.46	24.7048	91.8333	55
2014-04-13	22.46	24.7048	91.8333	55
2014-04-14	22.85	24.7048	91.8333	55
2014-04-15	22.89	24.7048	91.8333	55
2014-04-16	23.03	24.7048	91.8333	55
2014-04-17	23.21	24.7048	91.8333	55
2014-04-18	23.21	24.7048	91.8333	55
2014-04-19	23.21	24.7048	91.8333	55
2014-04-20	23.21	24.7048	91.8333	55
2014-04-21	23.4	24.7048	91.8333	55
2014-04-22	23.52	24.7048	91.8333	55
2014-04-23	23.5	24.7048	91.8333	55
2014-04-24	23.33	24.7048	91.8333	55
2014-04-25	23	24.7048	91.8333	55
2014-04-26	23	24.7048	91.8333	55
2014-04-27	23	24.7048	91.8333	55
2014-04-28	23.02	24.7048	91.8333	55
2014-04-29	23.16	24.7048	91.8333	55
2014-04-30	23.11	24.7048	91.8333	55
2014-05-01	23.01	24.7048	91.8333	55
2014-05-02	22.94	24.7048	91.8333	55
2014-05-03	22.94	24.7048	91.8333	55
2014-05-04	22.94	24.7048	91.8333	55
2014-05-05	22.96	24.7048	91.8333	55
2014-05-06	22.72	24.7048	91.8333	55
2014-05-07	22.87	24.7048	91.8333	55
2014-05-08	23.02	24.7048	91.8333	55
2014-05-09	23.02	24.7048	91.8333	55
2014-05-10	23.02	24.7048	91.8333	55
2014-05-11	23.02	24.7048	91.8333	55
2014-05-12	23.19	24.7048	91.8333	55
2014-05-13	22.86	24.7048	91.8333	55
2014-05-14	22.81	24.7048	91.8333	55
2014-05-15	24.18	24.7048	91.8333	55
2014-05-16	24.37	24.7048	91.8333	55
2014-05-17	24.37	24.7048	91.8333	55
2014-05-18	24.37	24.7048	91.8333	55
2014-05-19	24.35	24.7048	91.8333	55
2014-05-20	24.12	24.7048	91.8333	55
2014-05-21	24.48	24.7048	91.8333	55
2014-05-22	24.38	24.7048	91.8333	55
2014-05-23	24.52	24.7048	91.8333	55
2014-05-24	24.52	24.7048	91.8333	55
2014-05-25	24.52	24.7048	91.8333	55
2014-05-26	24.52	24.7048	91.8333	55
2014-05-27	24.71	24.7048	91.8333	55
2014-05-28	24.82	24.7048	91.8333	55
2014-05-29	24.68	24.7048	91.8333	55
2014-05-30	24.62	24.7048	91.8333	55
2014-05-31	24.62	24.7048	91.8333	55
2014-06-01	24.62	24.7048	91.8333	55
2014-06-02	24.78	24.7048	91.8333	55
2014-06-03	24.68	24.7048	91.8333	55
2014-06-04	24.5	24.7048	91.8333	55
2014-06-05	24.7	24.7048	91.8333	55
2014-06-06	24.83	24.7048	91.8333	55
2014-06-07	24.83	24.7048	91.8333	55
2014-06-08	24.83	24.7048	91.8333	55
2014-06-09	24.8	24.7048	91.8333	55
2014-06-10	25	24.7048	91.8333	55
2014-06-11	25.04	24.7048	91.8333	55
2014-06-12	24.66	24.7048	91.8333	55
2014-06-13	24.7	24.7048	91.8333	55
2014-06-14	24.7	24.7048	91.8333	55
2014-06-15	24.7	24.7048	91.8333	55
2014-06-16	24.53	24.7048	91.8333	55
2014-06-17	24.5	24.7048	91.8333	55
2014-06-18	24.63	24.7048	91.8333	55
2014-06-19	24.71	24.7048	91.8333	55
2014-06-20	24.83	24.7048	91.8333	55
2014-06-21	24.83	24.7048	91.8333	55
2014-06-22	24.83	24.7048	91.8333	55
2014-06-23	24.7	24.7048	91.8333	55
2014-06-24	24.53	24.7048	91.8333	55
2014-06-25	24.72	24.7048	91.8333	55
2014-06-26	24.65	24.7048	91.8333	55
2014-06-27	24.7	24.7048	91.8333	55
2014-06-28	24.7	24.7048	91.8333	55
2014-06-29	24.7	24.7048	91.8333	55
2014-06-30	24.85	24.7048	91.8333	55
2014-07-01	25.08	24.7048	91.8333	55
2014-07-02	25.03	24.7048	91.8333	55
2014-07-03	25.19	24.7048	91.8333	55
2014-07-04	25.19	24.7048	91.8333	55
2014-07-05	25.19	24.7048	91.8333	55
2014-07-06	25.19	24.7048	91.8333	55
2014-07-07	25.23	24.7048	91.8333	55
2014-07-08	25.07	24.7048	91.8333	55
2014-07-09	25.44	24.7048	91.8333	55
2014-07-10	25.44	24.7048	91.8333	55
2014-07-11	25.52	24.7048	91.8333	55
2014-07-12	25.52	24.7048	91.8333	55
2014-07-13	25.52	24.7048	91.8333	55
2014-07-14	25.44	24.7048	91.8333	55
2014-07-15	25.67	24.7048	91.8333	55
2014-07-16	25.98	24.7048	91.8333	55
2014-07-17	25.63	24.7048	91.8333	55
2014-07-18	25.91	24.7048	91.8333	55
2014-07-19	25.91	24.7048	91.8333	55
2014-07-20	25.91	24.7048	91.8333	55
2014-07-21	25.85	24.7048	91.8333	55
2014-07-22	25.95	24.7048	91.8333	55
2014-07-23	25.68	24.7048	91.8333	55
2014-07-24	25.83	24.7048	91.8333	55
2014-07-25	25.97	24.7048	91.8333	55
2014-07-26	25.97	24.7048	91.8333	55
2014-07-27	25.97	24.7048	91.8333	55
2014-07-28	25.92	24.7048	91.8333	55
2014-07-29	25.71	24.7048	91.8333	55
2014-07-30	25.63	24.7048	91.8333	55
2014-07-31	25.23	24.7048	91.8333	55
2014-08-01	25	24.7048	91.8333	55
2014-08-02	25	24.7048	91.8333	55
2014-08-03	25	24.7048	91.8333	55
2014-08-04	25.17	24.7048	91.8333	55
2014-08-05	24.97	24.7048	91.8333	55
2014-08-06	24.93	24.7048	91.8333	55
2014-08-07	24.86	24.7048	91.8333	55
2014-08-08	25.03	24.7048	91.8333	55
2014-08-09	25.03	24.7048	91.8333	55
2014-08-10	25.03	24.7048	91.8333	55
2014-08-11	25.23	24.7048	91.8333	55
2014-08-12	25.15	24.7048	91.8333	55
2014-08-13	25.2	24.7048	91.8333	55
2014-08-14	24.54	24.7048	91.8333	55
2014-08-15	24.43	24.7048	91.8333	55
2014-08-16	24.43	24.7048	91.8333	55
2014-08-17	24.43	24.7048	91.8333	55
2014-08-18	24.63	24.7048	91.8333	55
2014-08-19	24.64	24.7048	91.8333	55
2014-08-20	24.71	24.7048	91.8333	55
2014-08-21	24.89	24.7048	91.8333	55
2014-08-22	24.65	24.7048	91.8333	55
2014-08-23	24.65	24.7048	91.8333	55
2014-08-24	24.65	24.7048	91.8333	55
2014-08-25	24.7	24.7048	91.8333	55
2014-08-26	24.81	24.7048	91.8333	55
2014-08-27	24.8	24.7048	91.8333	55
2014-08-28	24.85	24.7048	91.8333	55
2014-08-29	24.99	24.7048	91.8333	55
2014-08-30	24.99	24.7048	91.8333	55
2014-08-31	24.99	24.7048	91.8333	55
2014-09-01	24.99	24.7048	91.8333	55
2014-09-02	24.88	24.7048	91.8333	55
2014-09-03	25.04	24.7048	91.8333	55
2014-09-04	24.91	24.7048	91.8333	55
2014-09-05	25	24.7048	91.8333	55
2014-09-06	25	24.7048	91.8333	55
2014-09-07	25	24.7048	91.8333	55
2014-09-08	24.95	24.7048	91.8333	55
2014-09-09	24.86	24.7048	91.8333	55
2014-09-10	24.93	24.7048	91.8333	55
2014-09-11	25.18	24.7048	91.8333	55
2014-09-12	25.16	24.7048	91.8333	55
2014-09-13	25.16	24.7048	91.8333	55
2014-09-14	25.16	24.7048	91.8333	55
2014-09-15	25.06	24.7048	91.8333	55
2014-09-16	25.22	24.7048	91.8333	55
2014-09-17	25.21	24.7048	91.8333	55
2014-09-18	25.22	24.7048	91.8333	55
2014-09-19	25.2	24.7048	91.8333	55
2014-09-20	25.2	24.7048	91.8333	55
2014-09-21	25.2	24.7048	91.8333	55
2014-09-22	24.97	24.7048	91.8333	55
2014-09-23	24.7	24.7048	91.8333	55
2014-09-24	24.98	24.7048	91.8333	55
2014-09-25	24.54	24.7048	91.8333	55
2014-09-26	25	24.7048	91.8333	55
2014-09-27	25	24.7048	91.8333	55
2014-09-28	25	24.7048	91.8333	55
2014-09-29	25.12	24.7048	91.8333	55
2014-09-30	25.17	24.7048	91.8333	55
2014-10-01	25.03	24.7048	91.8333	55
2014-10-02	25.06	24.7048	91.8333	55
2014-10-03	25.31	24.7048	91.8333	55
2014-10-04	25.31	24.7048	91.8333	55
2014-10-05	25.31	24.7048	91.8333	55
2014-10-06	25.01	24.7048	91.8333	55
2014-10-07	24.64	24.7048	91.8333	55
2014-10-08	24.66	24.7048	91.8333	55
2014-10-09	24.19	24.7048	91.8333	55
2014-10-10	23.34	24.7048	91.8333	55
2014-10-11	23.34	24.7048	91.8333	55
2014-10-12	23.34	24.7048	91.8333	55
2014-10-13	22.93	24.7048	91.8333	55
2014-10-14	23.06	24.7048	91.8333	55
2014-10-15	22.96	24.7048	91.8333	55
2014-10-16	22.82	24.7048	91.8333	55
2014-10-17	23.25	24.7048	91.8333	55
2014-10-18	23.25	24.7048	91.8333	55
2014-10-19	23.25	24.7048	91.8333	55
2014-10-20	22.93	24.7048	91.8333	55
2014-10-21	23.51	24.7048	91.8333	55
2014-10-22	23.26	24.7048	91.8333	55
2014-10-23	23.57	24.7048	91.8333	55
2014-10-24	23.78	24.7048	91.8333	55
2014-10-25	23.78	24.7048	91.8333	55
2014-10-26	23.78	24.7048	91.8333	55
2014-10-27	23.76	24.7048	91.8333	55
2014-10-28	24.07	24.7048	91.8333	55
2014-10-29	24.1	24.7048	91.8333	55
2014-10-30	24.08	24.7048	91.8333	55
2014-10-31	24.47	24.7048	91.8333	55
2014-11-01	24.47	24.7048	91.8333	55
2014-11-02	24.47	24.7048	91.8333	55
2014-11-03	24.58	24.7048	91.8333	55
2014-11-04	24.88	24.7048	91.8333	55
2014-11-05	25.15	24.7048	91.8333	55
2014-11-06	25.26	24.7048	91.8333	55
2014-11-07	25.33	24.7048	91.8333	55
2014-11-08	25.33	24.7048	91.8333	55
2014-11-09	25.33	24.7048	91.8333	55
2014-11-10	25.15	24.7048	91.8333	55
2014-11-11	25.15	24.7048	91.8333	55
2014-11-12	25.11	24.7048	91.8333	55
2014-11-13	25.68	24.7048	91.8333	55
2014-11-14	26.32	24.7048	91.8333	55
2014-11-15	26.32	24.7048	91.8333	55
2014-11-16	26.32	24.7048	91.8333	55
2014-11-17	26.47	24.7048	91.8333	55
2014-11-18	26.6	24.7048	91.8333	55
2014-11-19	26.59	24.7048	91.8333	55
2014-11-20	26.81	24.7048	91.8333	55
2014-11-21	26.88	24.7048	91.8333	56
2014-11-22	26.88	24.7048	91.8333	56
2014-11-23	26.88	24.7048	91.8333	56
2014-11-24	27.03	24.7048	91.8333	56
2014-11-25	27.28	24.7048	91.8333	56
2014-11-26	27.43	24.7048	91.8333	56
2014-11-27	27.43	24.7048	91.8333	56
2014-11-28	27.64	24.7048	91.8333	56
2014-11-29	27.64	24.7048	91.8333	56
2014-11-30	27.64	24.7048	91.8333	56
2014-12-01	27.59	24.7048	91.8333	56
2014-12-02	27.82	24.7048	91.8333	56
2014-12-03	27.95	24.7048	91.8333	56
2014-12-04	27.77	24.7048	91.8333	56
2014-12-05	27.5	24.7048	91.8333	56
2014-12-06	27.5	24.7048	91.8333	56
2014-12-07	27.5	24.7048	91.8333	56
2014-12-08	27.23	24.7048	92.1667	57
2014-12-09	27.42	24.7048	92.1667	57
2014-12-10	26.87	24.7048	92.1667	56
2014-12-11	26.99	24.7048	92.1667	56
2014-12-12	26.86	24.7048	92.1667	56
2014-12-13	26.86	24.7048	92.1667	57
2014-12-14	26.86	24.7048	92.1667	58
2014-12-15	26.68	24.7048	92.1667	58
2014-12-16	26.59	24.7048	92.1667	58
2014-12-17	26.81	24.7048	92.1667	58
2014-12-18	27.65	24.7048	92.1667	58
2014-12-19	27.77	24.7048	92.1667	58
2014-12-20	27.77	24.7048	92.1667	58
2014-12-21	27.77	24.7048	92.1667	58
2014-12-22	28.22	24.7048	92.1667	58
2014-12-23	28.25	24.7048	92.1667	58
2014-12-24	28.3	24.7048	92.1667	58
2014-12-25	28.3	24.7048	92.1667	58
2014-12-26	28.35	24.7048	92.1667	58
2014-12-27	28.35	24.7048	92.1667	58
2014-12-28	28.35	24.7048	92.1667	59
2014-12-29	28.46	24.7048	92.1667	59
2014-12-30	28.36	24.7048	92.1667	59
2014-12-31	27.82	24.9548	93.5	59
2015-01-01	27.82	24.9548	96.25	59
2015-01-02	27.61	25.9548	96.25	58
2015-01-03	27.61	25.9548	96.25	58
2015-01-04	27.61	25.9548	96.25	58
2015-01-05	27.06	25.9548	97.25	58
2015-01-06	27.05	25.9548	97.25	58
2015-01-07	27.3	25.9548	97.25	58
2015-01-08	27.51	25.9548	97.25	58
2015-01-09	27.79	25.9548	97.25	58
2015-01-10	27.79	25.9548	97.25	58
2015-01-11	27.79	25.9548	97.25	58
2015-01-12	28.05	25.9548	97.25	57
2015-01-13	28.1	25.9548	97.25	57
2015-01-14	27.92	25.9548	97.25	57
2015-01-15	27.41	25.9548	97.25	57
2015-01-16	27.68	25.9548	97.25	57
2015-01-17	27.68	25.9548	97.25	57
2015-01-18	27.68	25.9548	97.25	57
2015-01-19	27.68	25.9548	97.25	57
2015-01-20	28.07	25.9548	97.25	57
2015-01-21	27.84	25.9548	97.25	57
2015-01-22	28.5	25.9548	98.25	57
2015-01-23	28.21	25.9548	98.25	57
2015-01-24	28.21	25.9548	98.25	57
2015-01-25	28.21	25.9548	98.25	57
2015-01-26	27.97	25.9548	98.25	56
2015-01-27	26.9	25.9548	99.25	56
2015-01-28	26.81	25.9548	99.25	57
2015-01-29	27.22	25.9548	99.25	57
2015-01-30	26.37	25.9548	100.25	57
2015-01-31	26.37	25.9548	100.25	57
2015-02-01	26.37	25.9548	100.25	57
2015-02-02	26.83	25.9548	100.25	57
2015-02-03	27.12	25.9548	100.25	58
2015-02-04	26.69	25.9548	100.25	58
2015-02-05	27.26	25.9548	100.25	58
2015-02-06	27.24	25.9548	100.25	58
2015-02-07	27.24	25.9548	100.25	58
2015-02-08	27.24	25.9548	100.25	59
2015-02-09	27.12	25.9548	100.25	59
2015-02-10	27.49	25.9548	100.25	59
2015-02-11	26.93	25.9548	100.25	59
2015-02-12	29.46	25.9548	100.25	59
2015-02-13	29.43	25.9548	100.25	59
2015-02-14	29.43	25.9548	100.25	59
2015-02-15	29.43	25.9548	100.25	59
2015-02-16	29.43	25.9548	100.25	60
2015-02-17	29.31	25.9548	100.25	60
2015-02-18	29.49	25.9548	100.25	60
2015-02-19	29.31	25.9548	100.25	60
2015-02-20	29.61	25.9548	101.25	60
2015-02-21	29.61	25.9548	101.25	60
2015-02-22	29.61	25.9548	101.25	60
2015-02-23	29.63	25.9548	101.25	60
2015-02-24	29.63	25.9548	101.25	60
2015-02-25	29.49	25.9548	101.25	61
2015-02-26	29.91	25.9548	101.25	61
2015-02-27	29.51	25.9548	101.25	61
2015-02-28	29.51	25.9548	101.25	61
2015-03-01	29.51	25.9548	101.25	61
2015-03-02	30.19	25.9548	101.25	61
2015-03-03	29.54	25.9548	101.25	61
2015-03-04	29.33	25.9548	101.25	61
2015-03-05	29.3	26.9548	101.25	60
2015-03-06	28.93	26.9548	101.25	60
2015-03-07	28.93	26.9548	101.25	60
2015-03-08	28.93	26.9548	101.25	60
2015-03-09	29.36	26.9548	101.25	60
2015-03-10	28.66	26.9548	101.25	60
2015-03-11	28.26	26.9548	101.25	60
2015-03-12	28.24	26.9548	101.25	60
2015-03-13	27.94	26.9548	101.25	60
2015-03-14	27.94	26.9548	101.25	60
2015-03-15	27.94	26.9548	101.25	60
2015-03-16	28.3	26.9548	101.25	60
2015-03-17	28.15	26.9548	101.25	60
2015-03-18	28.15	26.9548	101.25	60
2015-03-19	28.26	26.9548	101.25	60
2015-03-20	28.44	26.9548	101.25	60
2015-03-21	28.44	26.9548	101.25	59
2015-03-22	28.44	26.9548	101.25	59
2015-03-23	28.41	26.9548	101.25	59
2015-03-24	28	26.9548	101.25	59
2015-03-25	27.46	26.9548	101.25	60
2015-03-26	27.09	26.9548	101.25	60
2015-03-27	27.13	26.9548	101.25	60
2015-03-28	27.13	26.9548	101.25	60
2015-03-29	27.13	26.9548	101.25	60
2015-03-30	27.65	26.9548	101.25	60
2015-03-31	27.53	26.9548	101.25	60
2015-04-01	27.25	26.9548	101.25	61
2015-04-02	27.13	26.9548	103.25	61
2015-04-03	27.13	26.9548	103.25	61
2015-04-04	27.13	26.9548	103.25	61
2015-04-05	27.13	26.9548	103.25	61
2015-04-06	27.22	26.9548	103.25	61
2015-04-07	27.39	26.9548	103.25	61
2015-04-08	27.55	26.9548	103.25	61
2015-04-09	27.63	26.9548	103.25	61
2015-04-10	28.04	26.9548	103.25	61
2015-04-11	28.04	26.9548	103.25	61
2015-04-12	28.04	26.9548	103.25	61
2015-04-13	27.98	26.9548	103.25	61
2015-04-14	27.81	26.9548	103.25	61
2015-04-15	28.25	26.9548	103.25	61
2015-04-16	28.6	26.9548	103.25	61
2015-04-17	27.92	26.9548	103.25	61
2015-04-18	27.92	26.9548	103.25	61
2015-04-19	27.92	26.9548	103.25	61
2015-04-20	28.48	26.9548	103.25	61
2015-04-21	28.69	26.9548	103.25	61
2015-04-22	28.62	26.9548	103.25	61
2015-04-23	28.68	26.9548	103.25	61
2015-04-24	28.82	26.9548	103.25	61
2015-04-25	28.82	26.9548	103.25	61
2015-04-26	28.82	26.9548	103.25	61
2015-04-27	28.89	26.9548	103.25	61
2015-04-28	29.32	26.9548	103.25	61
2015-04-29	29.05	26.9548	103.25	61
2015-04-30	28.83	26.9548	103.25	61
2015-05-01	29.13	26.9548	103.25	61
2015-05-02	29.13	26.9548	103.25	61
2015-05-03	29.13	26.9548	103.25	61
2015-05-04	29.17	27.3548	104.917	61
2015-05-05	28.89	27.3548	107.917	61
2015-05-06	28.97	27.3548	107.917	62
2015-05-07	28.81	27.3548	110.917	62
2015-05-08	29.23	27.3548	110.917	62
2015-05-09	29.23	27.3548	110.917	62
2015-05-10	29.23	27.3548	110.917	62
2015-05-11	29.21	27.3548	110.917	62
2015-05-12	29.23	27.3548	110.917	61
2015-05-13	29.35	27.3548	110.917	62
2015-05-14	29.05	28.3548	110.917	61
2015-05-15	29.55	28.3548	110.917	61
2015-05-16	29.55	28.3548	110.917	61
2015-05-17	29.55	28.3548	110.917	61
2015-05-18	29.76	28.3548	110.917	61
2015-05-19	29.74	28.3548	110.917	61
2015-05-20	29.62	28.3548	110.917	61
2015-05-21	29.43	28.3548	110.917	61
2015-05-22	29.26	28.3548	110.917	60
2015-05-23	29.26	28.3548	110.917	60
2015-05-24	29.26	28.3548	110.917	60
2015-05-25	29.26	28.3548	110.917	60
2015-05-26	28.95	28.3548	110.917	60
2015-05-27	29.31	28.3548	110.917	60
2015-05-28	29.35	28.3548	110.917	60
2015-05-29	29.31	28.3548	111.917	60
2015-05-30	29.31	28.3548	111.917	60
2015-05-31	29.31	28.3548	111.917	60
2015-06-01	29.18	28.3548	111.917	59
2015-06-02	29.08	28.3548	111.917	59
2015-06-03	29.09	28.3548	111.917	59
2015-06-04	28.61	28.3548	111.917	59
2015-06-05	28.58	28.3548	111.917	59
2015-06-06	28.58	28.3548	111.917	59
2015-06-07	28.58	28.3548	111.917	59
2015-06-08	28.28	28.3548	111.917	59
2015-06-09	28.24	28.3548	111.917	59
2015-06-10	28.66	28.3548	111.917	59
2015-06-11	28.86	28.3548	111.917	59
2015-06-12	28.54	28.3548	111.917	59
2015-06-13	28.54	28.3548	111.917	59
2015-06-14	28.54	28.3548	111.917	59
2015-06-15	28.48	28.3548	111.917	59
2015-06-16	28.71	28.3548	111.917	59
2015-06-17	28.93	28.3548	111.917	59
2015-06-18	29.21	28.3548	111.917	60
2015-06-19	29.03	28.3548	111.917	60
2015-06-20	29.03	28.3548	111.917	60
2015-06-21	29.03	28.3548	111.917	60
2015-06-22	28.94	28.3548	111.917	60
[truncated: 1,289 more rows]
