# Supplementary material for: Measuring information flux between social media and stock prices with Transfer Entropy
Source: PLoS One. 2021 Sep 23;16(9):e0257686. doi: 10.1371/journal.pone.0257686 (PMC8459996; doi:10.1371/journal.pone.0257686)
Supplement: S1 Data — (ZIP) [file pone.0257686.s001.zip › DATA BASES/17.-CISCO/cisco3.xlsx]

## Sheet: cisco3
fecha	tweet	TextBlob	clean	subjectivity	sentiment	polarity			fecha	stock	eventos	negative	neutral	positive	-	+	neg	pos	index						SUMMARY OUTPUT
2015-12-22	$AAPL, $CSCO, $INTC _x000D_ worst performing stocks in 2015pic.twitter.com/KUFF4BB8Eb	$aapl, $csco, $intc _x000D_ worst performing stocks in 2015pic.twitter.com/kuff4bb8eb	$aapl, $csco, $intc _x000D_ worst performing stocks in 2015pic.twitter.com/kuff4bb8eb	1	negative	-1			2010-01-01	24.69	0	0	0	0	0.5	0.5	0.5	0.5	0	0	2	0
2012-05-08	Market Preview: The Worst Is Yet to Come http://ow.ly/aMI0gÃƒâ€šÃ‚Â $CSCO $PCLN $DJI $SPX $GMCR	market preview: the worst is yet to come $csco $pcln $dji $spx $gmcr	market preview: the worst is yet to come $csco $pcln $dji $spx $gmcr	1	negative	-1			2010-01-02	24.69	0	0	0	0	0.5	0.5	1	1	0	0	2	0			Regression Statistics
2011-12-27	John Chamber's Absolutely Awful Year $CSCO by @Julie188 http://read.bi/v7OYTM	john chamber's absolutely awful year $csco by @julie188	john chamber's absolutely awful year $csco by @julie188	1	negative	-1			2010-01-03	24.69	0	0	0	0	0.5	0.5	1.5	1.5	0	0	2	0			Multiple R	0.926392
2017-05-11	READ WHY #TRADERS SHOULD BE OUTRAGED_x000D_ https://twitter.com/realsheepwolf/status/862509772540702720Ãƒâ€šÃ‚Â ÃƒÂ¢Ã¢â€šÂ¬Ã‚Â¦_x000D_ $FNMA $AMZN $MSFT $SIRI $T $S $NFLX $FB $TWTR $SNAP $CSCO $NVDA $MU $AAPL $JDpic.twitter.com/nIGOiiiENw	read why #traders should be outraged_x000D_ _x000D_ $fnma $amzn $msft $siri $t $s $nflx $fb $twtr $snap $csco $nvda $mu $aapl $jdpic.twitter.com/nigoiiienw	read why #traders should be outraged_x000D_ _x000D_ $fnma $amzn $msft $siri $t $s $nflx $fb $twtr $snap $csco $nvda $mu $aapl $jdpic.twitter.com/nigoiiienw	1	negative	-0.9			2010-01-04	24.69	3	0	0	3	0	1	1.5	2.5	1	1	3	3			R Square	0.858201
2015-11-02	@dvandenbord @1DannyStewart @TJReazor (2/2) #GS mentioned $aapl $goog $qcom $csco $orcl $amx $c $ba $sti $dfs even I can see some bad ones!	@dvandenbord @1dannystewart @tjreazor (2/2) #gs mentioned $aapl $goog $qcom $csco $orcl $amx $c $ba $sti $dfs even i can see some bad ones!	@dvandenbord @1dannystewart @tjreazor (2/2) #gs mentioned $aapl $goog $qcom $csco $orcl $amx $c $ba $sti $dfs even i can see some bad ones!	0.666667	negative	-0.875			2010-01-05	24.58	2	0	0	2	0	1	1.5	3.5	2	1	3	2			Adjusted R Square	0.858115
2015-08-23	@CubbieBears @brianzinman hey by the way $AAPL reminds me of $CSCO circa 2000 growth to garp bad time for holders	@cubbiebears @brianzinman hey by the way $aapl reminds me of $csco circa 2000 growth to garp bad time for holders	@cubbiebears @brianzinman hey by the way $aapl reminds me of $csco circa 2000 growth to garp bad time for holders	0.666667	negative	-0.7			2010-01-06	24.42	0	0	0	0	0.5	0.5	2	4	2	0	2	0			Standard Error	3.00894
2010-12-31	#ideas Cramer's 'Mad Money' Recap: Long-Term Investing Revisited: Cramer says that If the finan... http://bit.ly/h0Dz9p #investing $csco	#ideas cramer's 'mad money' recap: long-term investing revisited: cramer says that if the finan... #investing $csco	#ideas cramer's 'mad money' recap: long-term investing revisited: cramer says that if the finan... #investing $csco	1	negative	-0.625			2010-01-07	24.53	0	0	0	0	0.5	0.5	2.5	4.5	2	0	2	0			Observations	3288
2010-12-31	#ideas Cramer's Rules for Long-Term Investing: These "Mad Money" maxims should help generate th... http://bit.ly/fYEfiQ #investing $csco	#ideas cramer's rules for long-term investing: these "mad money" maxims should help generate th... #investing $csco	#ideas cramer's rules for long-term investing: these "mad money" maxims should help generate th... #investing $csco	1	negative	-0.625			2010-01-08	24.66	0	0	0	0	0.5	0.5	3	5	2	0	2	0
2017-09-26	REPORT: Cisco is cutting around 310 headquarters jobs: http://bit.ly/2yGmRXMÃƒâ€šÃ‚Â $CSCO	report: cisco is cutting around 310 headquarters jobs: $csco	report: cisco is cutting around 310 headquarters jobs: $csco	0.9	negative	-0.6			2010-01-09	24.66	0	0	0	0	0.5	0.5	3.5	5.5	2	0	2	0			ANOVA
2013-12-17	14:48:18 - #HFT just blasted $CSCO with 100K quotes in 5 seconds. 2 trades	14:48:18 - #hft just blasted $csco with 100k quotes in 5 seconds. 2 trades	14:48:18 - #hft just blasted $csco with 100k quotes in 5 seconds. 2 trades	0.9	negative	-0.6			2010-01-10	24.66	0	0	0	0	0.5	0.5	4	6	2	0	2	0				df	SS	MS	F	Significance F
2012-11-19	Monday links: investment diets, $FB under accumulation and why coupons drive us crazy. http://stks.co/mEyHÃƒâ€šÃ‚Â $AAPL $CSCO $AMZN $INTC $WFC	monday links: investment diets, $fb under accumulation and why coupons drive us crazy. $aapl $csco $amzn $intc $wfc	monday links: investment diets, $fb under accumulation and why coupons drive us crazy. $aapl $csco $amzn $intc $wfc	0.9	negative	-0.6			2010-01-11	24.59	0	0	0	0	0.5	0.5	4.5	6.5	2	0	2	0			Regression	2	180003	90001.6	9940.82	0
2012-11-14	Stocks are rising despite disappointing retail sales. Cisco shares are soaring. http://fxn.ws/T1f7WOÃƒâ€šÃ‚Â #FoxMkts $CSCO	stocks are rising despite disappointing retail sales. cisco shares are soaring. #foxmkts $csco	stocks are rising despite disappointing retail sales. cisco shares are soaring. #foxmkts $csco	0.7	negative	-0.6			2010-01-12	24.2	1	0	0	1	0	1	4.5	7.5	3	1	3	1			Residual	3285	29741.5	9.05374
2012-05-09	Cisco extends weakness on disappointing Q4 outlook; Cisco sees Q4 EPS $0.44-$0.46 vs. $0.49 Est. $CSCO quote: http://cnb.cx/lmZTNb	cisco extends weakness on disappointing q4 outlook; cisco sees q4 eps $0.44-$0.46 vs. $0.49 est. $csco quote:	cisco extends weakness on disappointing q4 outlook; cisco sees q4 eps $0.44-$0.46 vs. $0.49 est. $csco quote:	0.7	negative	-0.6			2010-01-13	24.64	0	0	0	0	0.5	0.5	5	8	3	0	2	0			Total	3287	209745
2012-02-04	Cisco's Crazy Android Tablet Will Be Used By Car Shoppers $CSCO by @Julie188http://read.bi/wZqqB0	cisco's crazy android tablet will be used by car shoppers $csco by @julie188	cisco's crazy android tablet will be used by car shoppers $csco by @julie188	0.9	negative	-0.6			2010-01-14	24.95	1	0	0	1	0	1	5	9	4	1	3	1
2011-05-05	Cisco's Crazy Management Structure Wasn't Working, So Chambers Is Changing It $CSCO by @MattRosoff http://read.bi/jgWpuT	cisco's crazy management structure wasn't working, so chambers is changing it $csco by @mattrosoff	cisco's crazy management structure wasn't working, so chambers is changing it $csco by @mattrosoff	0.9	negative	-0.6			2010-01-15	24.4	0	0	0	0	0.5	0.5	5.5	9.5	4	0	2	0				Coefficients	Standard Error	t Stat	P-value	Lower 95%	Upper 95%	Lower 95.0%	Upper 95.0%
2010-11-18	Cisco $CSCO raises share buyback plan by $10 billion, a week after disappointing results and guidance	cisco $csco raises share buyback plan by $10 billion, a week after disappointing results and guidance	cisco $csco raises share buyback plan by $10 billion, a week after disappointing results and guidance	0.7	negative	-0.6			2010-01-16	24.4	0	0	0	0	0.5	0.5	6	10	4	0	2	0			Intercept	18.5644	0.122473	151.579	0	18.3242	18.8045	18.3242	18.8045
2017-07-03	$AMZN $AMGN $CSCO $MSFT $AAPL all have weird marks	$amzn $amgn $csco $msft $aapl all have weird marks	$amzn $amgn $csco $msft $aapl all have weird marks	1	negative	-0.5			2010-01-17	24.4	0	0	0	0	0.5	0.5	6.5	10.5	4	0	2	0			X Variable 1	-0.104192	0.00194352	-53.61	0	-0.108003	-0.100381	-0.108003	-0.100381
2016-03-28	Worst #sentiment for #SP1500 #stocks at market open: $ADBE $NWN $FE $PNK $CSCO (2016/03/28) #stocktrading #predictiveanalytics #bigdata	worst #sentiment for #sp1500 #stocks at market open: $adbe $nwn $fe $pnk $csco (2016/03/28) #stocktrading #predictiveanalytics #bigdata	worst #sentiment for #sp1500 #stocks at market open: $adbe $nwn $fe $pnk $csco (2016/03/28) #stocktrading #predictiveanalytics #bigdata	0.75	negative	-0.5			2010-01-18	24.4	0	0	0	0	0.5	0.5	7	11	4	0	2	0			X Variable 2	0.0835111	0.00133432	62.5868	0	0.0808949	0.0861273	0.0808949	0.0861273
2015-12-28	Cisco, HPE and Dell: Let's just say 'it's complicated' for now http://www.theregister.co.uk/2015/12/26/cisco_hpe_dell_review_2015/Ãƒâ€šÃ‚Â ÃƒÂ¢Ã¢â€šÂ¬Ã‚Â¦ via @theregister $CSCO $HPE #it #technology	cisco, hpe and dell: let's just say 'it's complicated' for now via @theregister $csco $hpe #it #technology	cisco, hpe and dell: let's just say 'it's complicated' for now via @theregister $csco $hpe #it #technology	1	negative	-0.5			2010-01-19	24.85	0	0	0	0	0.5	0.5	7.5	11.5	4	0	2	0
2015-07-02	$BBRY With stock trading sub $8 and 3.36B in cash, Blackberry is now vulnerable to a hostile takeover. $MSFT $CSCO $SAP $AAPL	$bbry with stock trading sub $8 and 3.36b in cash, blackberry is now vulnerable to a hostile takeover. $msft $csco $sap $aapl	$bbry with stock trading sub $8 and 3.36b in cash, blackberry is now vulnerable to a hostile takeover. $msft $csco $sap $aapl	0.5	negative	-0.5			2010-01-20	24.41	0	0	0	0	0.5	0.5	8	12	4	0	2	0
2013-08-14	Guess they fired the wrong 5%. MT @CNNMoney: $CSCO lays off 5% of its workforce. Stock plunges 10% after hours. http://stks.co/hheB	guess they fired the wrong 5%. mt @cnnmoney: $csco lays off 5% of its workforce. stock plunges 10% after hours.	guess they fired the wrong 5%. mt @cnnmoney: $csco lays off 5% of its workforce. stock plunges 10% after hours.	0.9	negative	-0.5			2010-01-21	23.98	0	0	0	0	0.5	0.5	8.5	12.5	4	0	2	0
2012-12-17	Cisco to dump failed Linksys unit, say rumor-mongers ~ http://shar.es/hgPYuÃƒâ€šÃ‚Â ~ today's #ITBW @computerworld by @richi $CSCO	cisco to dump failed linksys unit, say rumor-mongers ~ ~ today's #itbw @computerworld by @richi $csco	cisco to dump failed linksys unit, say rumor-mongers ~ ~ today's #itbw @computerworld by @richi $csco	0.3	negative	-0.5			2010-01-22	22.97	1	0	0	1	0	1	8.5	13.5	5	1	3	1
2012-11-01	Some jackass is blasting 17,000 quotes/sec in $MS, $YHOO, $F, $CSCO	some jackass is blasting 17,000 quotes/sec in $ms, $yhoo, $f, $csco	some jackass is blasting 17,000 quotes/sec in $ms, $yhoo, $f, $csco	0.9	negative	-0.5			2010-01-23	22.97	0	0	0	0	0.5	0.5	9	14	5	0	2	0
2012-01-02	Technology Fumbles Could Leave Investors Wary - Investor Uprising - http://stks.co/1jjCÃƒâ€šÃ‚Â $CSCO $RIMM $HPQ $NFLX $SNE	technology fumbles could leave investors wary - investor uprising - $csco $rimm $hpq $nflx $sne	technology fumbles could leave investors wary - investor uprising - $csco $rimm $hpq $nflx $sne	0.7	negative	-0.5			2010-01-24	22.97	0	0	0	0	0.5	0.5	9.5	14.5	5	0	2	0
2011-12-08	Cisco's Lame Attempt To Monopolize The Cloud: Make You Buy All Of Its Stuff $CSCO by @Julie188 http://read.bi/vqtgkP	cisco's lame attempt to monopolize the cloud: make you buy all of its stuff $csco by @julie188	cisco's lame attempt to monopolize the cloud: make you buy all of its stuff $csco by @julie188	0.75	negative	-0.5			2010-01-25	22.99	0	0	0	0	0.5	0.5	10	15	5	0	2	0
2011-06-29	Pass or Fail? Introducing the $750 Cisco Tablet http://stk.ly/ivv3zU via @techinsidr $CSCO	pass or fail? introducing the $750 cisco tablet via @techinsidr $csco	pass or fail? introducing the $750 cisco tablet via @techinsidr $csco	0.3	negative	-0.5			2010-01-26	22.9	1	0	0	1	0	1	10	16	6	1	3	1
2011-05-26	Why investors think $MSFT $CSCO $IBM etc. are lame http://tech.fortune.cnn.com/2011/05/26/why-investors-think-big-tech-stocks-are-lame/Ãƒâ€šÃ‚Â ÃƒÂ¢Ã¢â€šÂ¬Ã‚Â¦	why investors think $msft $csco $ibm etc. are lame	why investors think $msft $csco $ibm etc. are lame	0.75	negative	-0.5			2010-01-27	23.15	1	0	0	1	0	1	10	17	7	1	3	1
2010-06-29	WEIRD: Cisco Putting Out An Android-Based Tablet $CSCO by @jwyarow http://bit.ly/9HdSJB	weird: cisco putting out an android-based tablet $csco by @jwyarow	weird: cisco putting out an android-based tablet $csco by @jwyarow	1	negative	-0.5			2010-01-28	22.52	2	0	0	2	0	1	10	18	8	1	3	2
2018-04-18	Remember this from 2014? NSA literally intercepted Cisco shipments to implant spyware. Chambers freaked out. Now FCC shocked, shocked China might do the same. $CSCO https://www.recode.net/2014/5/18/11627004/in-letter-to-obama-cisco-ceo-complains-about-nsa-allegations?utm_campaign=www.recode.net&utm_content=entry&utm_medium=social&utm_source=twitterÃƒâ€šÃ‚Â ÃƒÂ¢Ã¢â€šÂ¬Ã‚Â¦	remember this from 2014? nsa literally intercepted cisco shipments to implant spyware. chambers freaked out. now fcc shocked, shocked china might do the same. $csco	remember this from 2014? nsa literally intercepted cisco shipments to implant spyware. chambers freaked out. now fcc shocked, shocked china might do the same. $csco	0.575	negative	-0.466667			2010-01-29	22.47	2	0	0	2	0	1	10	19	9	1	3	2
2018-12-07	Name an industry that strictly teaches one discipline (fundamentals), and then when SHTF everyone starts to apply an entirely different, and primarily hated one (technicals)._x000D_ ._x000D_ $SPX $INTC $CSCO	name an industry that strictly teaches one discipline (fundamentals), and then when shtf everyone starts to apply an entirely different, and primarily hated one (technicals)._x000D_ ._x000D_ $spx $intc $csco	name an industry that strictly teaches one discipline (fundamentals), and then when shtf everyone starts to apply an entirely different, and primarily hated one (technicals)._x000D_ ._x000D_ $spx $intc $csco	0.65	negative	-0.45			2010-01-30	22.47	1	0	0	1	0	1	10	20	10	1	3	1
2017-09-05	#Investors #China #debt at extreme #tech #bubble insane be very careful $GOOG $AAPL $NFLX $AMZN $FB $TSLA $MSFT $QQQ $CSCO $INTC $ORCL $QCOMpic.twitter.com/pTwinEdnJJ	#investors #china #debt at extreme #tech #bubble insane be very careful $goog $aapl $nflx $amzn $fb $tsla $msft $qqq $csco $intc $orcl $qcompic.twitter.com/ptwinednjj	#investors #china #debt at extreme #tech #bubble insane be very careful $goog $aapl $nflx $amzn $fb $tsla $msft $qqq $csco $intc $orcl $qcompic.twitter.com/ptwinednjj	1	negative	-0.418333			2010-01-31	22.47	0	0	0	0	0.5	0.5	10.5	20.5	10	0	2	0
2018-04-19	$FUSZ Do Not miss this GAME CHANGER folks, http://nfusz.comÃƒâ€šÃ‚Â $NTAP $DVMT $NSIT $CTL $NTCT $CTXS $VMW $RHT $RDWR $SPLK $CSCO $NVDA $EBAY $AMZN $AAPL $ORCL $JPM $C $WMT $CRM $ADBE $ATVI $ADSK $CHUBA $CYBR $DBX $HUBS $IMPV $NEWR $MULE $RDVD $SAP $SHOP $TWTR $SPOT $SPLK #CRM	$fusz do not miss this game changer folks, $ntap $dvmt $nsit $ctl $ntct $ctxs $vmw $rht $rdwr $splk $csco $nvda $ebay $amzn $aapl $orcl $jpm $c $wmt $crm $adbe $atvi $adsk $chuba $cybr $dbx $hubs $impv $newr $mule $rdvd $sap $shop $twtr $spot $splk #crm	$fusz do not miss this game changer folks, $ntap $dvmt $nsit $ctl $ntct $ctxs $vmw $rht $rdwr $splk $csco $nvda $ebay $amzn $aapl $orcl $jpm $c $wmt $crm $adbe $atvi $adsk $chuba $cybr $dbx $hubs $impv $newr $mule $rdvd $sap $shop $twtr $spot $splk #crm	0.4	negative	-0.4			2010-02-01	22.73	1	0	0	1	0	1	10.5	21.5	11	1	3	1
2017-03-15	ChartSmarter Thursday Game Plan: http://www.chartsmarter.com/2017/03/15/chartsmarter-thursday-game-plan-31617/Ãƒâ€šÃ‚Â ÃƒÂ¢Ã¢â€šÂ¬Ã‚Â¦ "energy and utilities lead the way" $XLE $XLU $APA $XOG $PE $MCO $BG $CSCO $ADIpic.twitter.com/f14R1oY0qP	chartsmarter thursday game plan: "energy and utilities lead the way" $xle $xlu $apa $xog $pe $mco $bg $csco $adipic.twitter.com/f14r1oy0qp	chartsmarter thursday game plan: "energy and utilities lead the way" $xle $xlu $apa $xog $pe $mco $bg $csco $adipic.twitter.com/f14r1oy0qp	0.4	negative	-0.4			2010-02-02	23.02	4	0	0	4	0	1	10.5	22.5	12	1	3	4
2017-02-11	"Customers are used to Cisco standing behind their products." $CSCO http://buff.ly/2kBQftgÃƒâ€šÃ‚Â pic.twitter.com/JP6tDsdlQX	"customers are used to cisco standing behind their products." $csco	"customers are used to cisco standing behind their products." $csco	0.7	negative	-0.4			2010-02-03	23.07	3	0	0	3	0	1	10.5	23.5	13	1	3	3
2016-01-01	If you like ping pong - $CSCO is playing a game between the 50 and 100wma	if you like ping pong - $csco is playing a game between the 50 and 100wma	if you like ping pong - $csco is playing a game between the 50 and 100wma	0.4	negative	-0.4			2010-02-04	23.16	0	0	0	0	0.5	0.5	11	24	13	0	2	0
2013-01-08	Intel: The Chess Game In Mobile Semiconductors http://seekingalpha.com/a/nl2pÃƒâ€šÃ‚Â $ARMH $CSCO $NVDA $QCOM $TSM $INTC	intel: the chess game in mobile semiconductors $armh $csco $nvda $qcom $tsm $intc	intel: the chess game in mobile semiconductors $armh $csco $nvda $qcom $tsm $intc	0.4	negative	-0.4			2010-02-05	23.7	1	0	0	1	0	1	11	25	14	1	3	1
2012-11-12	CramerÃƒÂ¢Ã¢â€šÂ¬Ã¢â€žÂ¢s Game Plan for Tuesday http://cnbc.com/id/49794974Ãƒâ€šÃ‚Â $BBY $CSCO $DKS $HD $HUM $KORS $SKS $TJX #Earnings #StockPicks #StockMarket	cramers game plan for tuesday $bby $csco $dks $hd $hum $kors $sks $tjx #earnings #stockpicks #stockmarket	cramers game plan for tuesday $bby $csco $dks $hd $hum $kors $sks $tjx #earnings #stockpicks #stockmarket	0.4	negative	-0.4			2010-02-06	23.7	0	0	0	0	0.5	0.5	11.5	25.5	14	0	2	0
2011-11-10	Would investing in $CSCO or $SISQO been worse at this point?	would investing in $csco or $sisqo been worse at this point?	would investing in $csco or $sisqo been worse at this point?	0.6	negative	-0.4			2010-02-07	23.7	0	0	0	0	0.5	0.5	12	26	14	0	2	0
2015-06-01	$CSCO losing Lloyd & Moore at once = a tough pill. Moore & Calderoni pushed discipline during tough period. Lloyd a sales workhorse	$csco losing lloyd & moore at once = a tough pill. moore & calderoni pushed discipline during tough period. lloyd a sales workhorse	$csco losing lloyd & moore at once = a tough pill. moore & calderoni pushed discipline during tough period. lloyd a sales workhorse	0.833333	negative	-0.388889			2010-02-08	23.5	0	0	0	0	0.5	0.5	12.5	26.5	14	0	2	0
2013-11-13	Cisco Revenue Misses, Sales Guidance Surprisingly Weak Amid 'Inconsistent' Economy http://ibdn.uz/qNyypÃƒâ€šÃ‚Â $CSCO pic.twitter.com/xtPxtwawLl	cisco revenue misses, sales guidance surprisingly weak amid 'inconsistent' economy $csco pic.twitter.com/xtpxtwawll	cisco revenue misses, sales guidance surprisingly weak amid 'inconsistent' economy $csco pic.twitter.com/xtpxtwawll	0.625	negative	-0.375			2010-02-09	23.89	0	0	0	0	0.5	0.5	13	27	14	0	2	0
2013-11-13	Cisco slumps 11% on weak sales and outlook http://money.cnn.com/2013/11/13/technology/enterprise/cisco-earnings/index.htmlÃƒâ€šÃ‚Â ÃƒÂ¢Ã¢â€šÂ¬Ã‚Â¦ via @CNNMoneyTech $CSCO	cisco slumps 11% on weak sales and outlook via @cnnmoneytech $csco	cisco slumps 11% on weak sales and outlook via @cnnmoneytech $csco	0.625	negative	-0.375			2010-02-10	23.76	1	0	0	1	0	1	13	28	15	1	3	1
2013-07-02	$CSCO Looking for teflon stock in weak market? Buyers of 12,000 Sept 26 calls paid $0.54 today cc: @traderstewiepic.twitter.com/sNxb5sTNtm	$csco looking for teflon stock in weak market? buyers of 12,000 sept 26 calls paid $0.54 today cc: @traderstewiepic.twitter.com/snxb5stntm	$csco looking for teflon stock in weak market? buyers of 12,000 sept 26 calls paid $0.54 today cc: @traderstewiepic.twitter.com/snxb5stntm	0.625	negative	-0.375			2010-02-11	23.93	0	0	0	0	0.5	0.5	13.5	28.5	15	0	2	0
2012-05-09	Cisco shares plunge 9% on weak outlook http://cnnmon.ie/LRvfI0Ãƒâ€šÃ‚Â $CSCO	cisco shares plunge 9% on weak outlook $csco	cisco shares plunge 9% on weak outlook $csco	0.625	negative	-0.375			2010-02-12	23.76	0	0	0	0	0.5	0.5	14	29	15	0	2	0
2015-11-04	Today, Cisco shares worked on an ugly downside reversal-- what comes next?http://bit.ly/1WALgCiÃƒâ€šÃ‚Â $CSCO pic.twitter.com/kRj2xG6Upl	today, cisco shares worked on an ugly downside reversal-- what comes next? $csco pic.twitter.com/krj2xg6upl	today, cisco shares worked on an ugly downside reversal-- what comes next? $csco pic.twitter.com/krj2xg6upl	0.5	negative	-0.35			2010-02-13	23.76	0	0	0	0	0.5	0.5	14.5	29.5	15	0	2	0
2011-05-11	$CSCO earnings due Wednesday after the bell. Shares have fallen 12% so far in 2011, making it the worst Dow performer. http://bit.ly/kMKekW	$csco earnings due wednesday after the bell. shares have fallen 12% so far in 2011, making it the worst dow performer.	$csco earnings due wednesday after the bell. shares have fallen 12% so far in 2011, making it the worst dow performer.	0.791667	negative	-0.341667			2010-02-14	23.76	0	0	0	0	0.5	0.5	15	30	15	0	2	0
2015-03-21	ISPs offer up home routers that pose serious #security threats #infosec $CSCO http://www.tweaktown.com/news/44164/isps-offer-up-home-routers-pose-serious-security-threats/index.htmlÃƒâ€šÃ‚Â ÃƒÂ¢Ã¢â€šÂ¬Ã‚Â¦pic.twitter.com/Y04lEQ9fOA	isps offer up home routers that pose serious #security threats #infosec $csco	isps offer up home routers that pose serious #security threats #infosec $csco	0.666667	negative	-0.333333			2010-02-15	23.76	0	0	0	0	0.5	0.5	15.5	30.5	15	0	2	0
2013-08-16	What Cisco's job cuts mean for the stock http://on.mktw.net/13qlvinÃƒâ€šÃ‚Â $CSCO	what cisco's job cuts mean for the stock $csco	what cisco's job cuts mean for the stock $csco	0.6875	negative	-0.3125			2010-02-16	24	0	0	0	0	0.5	0.5	16	31	15	0	2	0
2012-05-09	$CSCO stock basically flat for over 10 years. RSUs are horrible compensation technique for mature companies. 0 alignment with shareholders.	$csco stock basically flat for over 10 years. rsus are horrible compensation technique for mature companies. 0 alignment with shareholders.	$csco stock basically flat for over 10 years. rsus are horrible compensation technique for mature companies. 0 alignment with shareholders.	0.408333	negative	-0.308333			2010-02-17	24.07	0	0	0	0	0.5	0.5	16.5	31.5	15	0	2	0
2015-07-22	The End of Slow Networks: ItÃƒÂ¢Ã¢â€šÂ¬Ã¢â€žÂ¢s Time for a Redesign http://buff.ly/1Ik3CWoÃƒâ€šÃ‚Â #LowLatency #Cloud $ANET $CSCO $JNPR $INTC	the end of slow networks: its time for a redesign #lowlatency #cloud $anet $csco $jnpr $intc	the end of slow networks: its time for a redesign #lowlatency #cloud $anet $csco $jnpr $intc	0.4	negative	-0.3			2010-02-18	24.28	0	0	0	0	0.5	0.5	17	32	15	0	2	0
2018-12-05	$SPX executives filing to sell at least 10% of shares in November. $KEYS $MSFT $ABBV $LMT $XLNX $JNPR $CSCO $MGM $ADBE $ACN $EL $PEP $WM $HPQ $FB $CVS $KMB $FFIV $TXN $DISCA $PNW $AMD $BDX $JNJ $NOC $ALGN $EQIX $USB $INTU $COSTpic.twitter.com/Si9jSV8Sbh	$spx executives filing to sell at least 10% of shares in november. $keys $msft $abbv $lmt $xlnx $jnpr $csco $mgm $adbe $acn $el $pep $wm $hpq $fb $cvs $kmb $ffiv $txn $disca $pnw $amd $bdx $jnj $noc $algn $eqix $usb $intu $costpic.twitter.com/si9jsv8sbh	$spx executives filing to sell at least 10% of shares in november. $keys $msft $abbv $lmt $xlnx $jnpr $csco $mgm $adbe $acn $el $pep $wm $hpq $fb $cvs $kmb $ffiv $txn $disca $pnw $amd $bdx $jnj $noc $algn $eqix $usb $intu $costpic.twitter.com/si9jsv8sbh	0.4	negative	-0.3			2010-02-19	24.36	0	0	0	0	0.5	0.5	17.5	32.5	15	0	2	0
2018-08-02	It takes at least $2 billion to get me up and working before 5 a.m._x000D_ Cisco agreed to pay $2.35B for Duo Security, so I got up._x000D_ https://on.mktw.net/2vC1ExRÃƒâ€šÃ‚Â _x000D_ $CSCO	it takes at least $2 billion to get me up and working before 5 a.m._x000D_ cisco agreed to pay $2.35b for duo security, so i got up._x000D_ _x000D_ $csco	it takes at least $2 billion to get me up and working before 5 a.m._x000D_ cisco agreed to pay $2.35b for duo security, so i got up._x000D_ _x000D_ $csco	0.4	negative	-0.3			2010-02-20	24.36	0	0	0	0	0.5	0.5	18	33	15	0	2	0
2018-02-05	A year ago $CSCO put together a team to study an acquisition of $NOW. Today, that company would cost at least $30B. @kmclaughlinSF @skurandahttp://go.theinformation.com/8d96049a211ad300Ãƒâ€šÃ‚Â ÃƒÂ¢Ã¢â€šÂ¬Ã‚Â¦	a year ago $csco put together a team to study an acquisition of $now. today, that company would cost at least $30b. @kmclaughlinsf @skuranda	a year ago $csco put together a team to study an acquisition of $now. today, that company would cost at least $30b. @kmclaughlinsf @skuranda	0.4	negative	-0.3			2010-02-21	24.36	0	0	0	0	0.5	0.5	18.5	33.5	15	0	2	0
2016-01-22	Chowdhry: Amazon AWS Is 'Secular Negative' For These Stocks $AKAM $AMZN $ANET $NTAP $CSCO $JNPR $PANW $VMW $FFIVhttp://benzinga.com/z/6163023	chowdhry: amazon aws is 'secular negative' for these stocks $akam $amzn $anet $ntap $csco $jnpr $panw $vmw $ffiv	chowdhry: amazon aws is 'secular negative' for these stocks $akam $amzn $anet $ntap $csco $jnpr $panw $vmw $ffiv	0.4	negative	-0.3			2010-02-22	24.3	0	0	0	0	0.5	0.5	19	34	15	0	2	0
2013-03-31	Cisco Increases Quarterly Cash Dividend to $0.17 per Common Share http://cs.co/6011n0dWÃƒâ€šÃ‚Â $CSCO	cisco increases quarterly cash dividend to $0.17 per common share $csco	cisco increases quarterly cash dividend to $0.17 per common share $csco	0.5	negative	-0.3			2010-02-23	24.05	0	0	0	0	0.5	0.5	19.5	34.5	15	0	2	0
2012-02-05	The Least Stealthy Startup In The Valley Has Officially Launched $CSCO by @Julie188 http://read.bi/wTZK9m	the least stealthy startup in the valley has officially launched $csco by @julie188	the least stealthy startup in the valley has officially launched $csco by @julie188	0.4	negative	-0.3			2010-02-24	24.34	1	0	0	1	0	1	19.5	35.5	16	1	3	1
2015-09-17	.@ChuckRobbins --Brutal loss to the Falcons does not detract from the terrific $CSCO story! Thank you and same https://twitter.com/ChuckRobbins/status/644549550263263232Ãƒâ€šÃ‚Â ÃƒÂ¢Ã¢â€šÂ¬Ã‚Â¦	.@chuckrobbins --brutal loss to the falcons does not detract from the terrific $csco story! thank you and same	.@chuckrobbins --brutal loss to the falcons does not detract from the terrific $csco story! thank you and same	0.708333	negative	-0.291667			2010-02-25	24.33	0	0	0	0	0.5	0.5	20	36	16	0	2	0
2018-05-13	End poverty hunger_x000D_ #AI #ML #Iot #Robotics #cloud #HPC #3dp #genomics will ensure dramatic #productivity gain by 2030_x000D_ #CEO #CTO #fortune500 #startups let us pledge to end extreme #poverty from #world #SDGs #endHunger _x000D_ $MSFT $AMZN $FB $GOOG $AAPL $GE $MRK $PFE $JNJ $IBM $CSCO pic.twitter.com/gVReZyp5HN	end poverty hunger_x000D_ #ai #ml #iot #robotics #cloud #hpc #3dp #genomics will ensure dramatic #productivity gain by 2030_x000D_ #ceo #cto #fortune500 #startups let us pledge to end extreme #poverty from #world #sdgs #endhunger _x000D_ $msft $amzn $fb $goog $aapl $ge $mrk $pfe $jnj $ibm $csco pic.twitter.com/gvrezyp5hn	end poverty hunger_x000D_ #ai #ml #iot #robotics #cloud #hpc #3dp #genomics will ensure dramatic #productivity gain by 2030_x000D_ #ceo #cto #fortune500 #startups let us pledge to end extreme #poverty from #world #sdgs #endhunger _x000D_ $msft $amzn $fb $goog $aapl $ge $mrk $pfe $jnj $ibm $csco pic.twitter.com/gvrezyp5hn	0.8	negative	-0.279167			2010-02-26	24.33	1	0	0	1	0	1	20	37	17	1	3	1
2018-04-18	$FUSZ #CRM Game Changer has ARRIVED! Shorty in Big Trouble!! $AMZN @BABA $AAPL $ADT $BIDU $ATVI $CRM $BTC $BTCS $CANN $CRUS $FEYE $GERN $INTC $JPM $LRDR $LDSR $MGTI $RIOT $NFLX $BKNG $NVDA $TWTR $EBAY $MSFT $TSLA $GOOGL $GOOG $IBM $ORCL $FB $CSCO $ROKU $C $MO #digitaladvertisingpic.twitter.com/cuVsTily1J	$fusz #crm game changer has arrived! shorty in big trouble!! $amzn @baba $aapl $adt $bidu $atvi $crm $btc $btcs $cann $crus $feye $gern $intc $jpm $lrdr $ldsr $mgti $riot $nflx $bkng $nvda $twtr $ebay $msft $tsla $googl $goog $ibm $orcl $fb $csco $roku $c $mo #digitaladvertisingpic.twitter.com/cuvstily1j	$fusz #crm game changer has arrived! shorty in big trouble!! $amzn @baba $aapl $adt $bidu $atvi $crm $btc $btcs $cann $crus $feye $gern $intc $jpm $lrdr $ldsr $mgti $riot $nflx $bkng $nvda $twtr $ebay $msft $tsla $googl $goog $ibm $orcl $fb $csco $roku $c $mo #digitaladvertisingpic.twitter.com/cuvstily1j	0.233333	negative	-0.270833			2010-02-27	24.33	0	0	0	0	0.5	0.5	20.5	37.5	17	0	2	0
2018-04-24	I have seen this movie before... canÃƒÂ¢Ã¢â€šÂ¬Ã¢â€žÂ¢t put my finger in it...tech #Bubble, eyeballs and mouse clicks over profits and cash flow...buy at any price stocks like $MSFT $INTC $CSCO $ORCL...seems like it was just the other day... something about Y2K...I hear sequels are usually worsehttps://twitter.com/htsfhickey/status/988801691922370560Ãƒâ€šÃ‚Â ÃƒÂ¢Ã¢â€šÂ¬Ã‚Â¦	i have seen this movie before... can not put my finger in it...tech #bubble, eyeballs and mouse clicks over profits and cash flow...buy at any price stocks like $msft $intc $csco $orcl...seems like it was just the other day... something about y2k...i hear sequels are usually worse	i have seen this movie before... can not put my finger in it...tech #bubble, eyeballs and mouse clicks over profits and cash flow...buy at any price stocks like $msft $intc $csco $orcl...seems like it was just the other day... something about y2k...i hear sequels are usually worse	0.4875	negative	-0.2625			2010-02-28	24.33	0	0	0	0	0.5	0.5	21	38	17	0	2	0
2018-08-08	It's the revenge of the tech stocks. Names like $FB $CSCO $AMZN and $PYPL all rallying in the past week.pic.twitter.com/an1YIGDOWx	it's the revenge of the tech stocks. names like $fb $csco $amzn and $pypl all rallying in the past week.pic.twitter.com/an1yigdowx	it's the revenge of the tech stocks. names like $fb $csco $amzn and $pypl all rallying in the past week.pic.twitter.com/an1yigdowx	0.25	negative	-0.25			2010-03-01	24.6	0	0	0	0	0.5	0.5	21.5	38.5	17	0	2	0
2018-08-02	Transition in largest US market cap company over the past 30 years..._x000D_ $IBM -> $XOM -> $GE -> $MSFT -> $CSCO -> $GE -> $MSFT -> $GE -> $XOM -> $AAPLpic.twitter.com/kJN69wu67u	transition in largest us market cap company over the past 30 years..._x000D_ $ibm -> $xom -> $ge -> $msft -> $csco -> $ge -> $msft -> $ge -> $xom -> $aaplpic.twitter.com/kjn69wu67u	transition in largest us market cap company over the past 30 years..._x000D_ $ibm -> $xom -> $ge -> $msft -> $csco -> $ge -> $msft -> $ge -> $xom -> $aaplpic.twitter.com/kjn69wu67u	0.25	negative	-0.25			2010-03-02	24.61	0	0	0	0	0.5	0.5	22	39	17	0	2	0
2017-05-27	$SPX company Insider trades in past 5 days. $WMT $AAPL $CSCO $ICE $REGN $SRE $INTU $EFX $MSFT $LUV $UDR $DHR $EA $AMGN $NVDA $AXP $MO $FLpic.twitter.com/iZjRUSzJCH	$spx company insider trades in past 5 days. $wmt $aapl $csco $ice $regn $sre $intu $efx $msft $luv $udr $dhr $ea $amgn $nvda $axp $mo $flpic.twitter.com/izjruszjch	$spx company insider trades in past 5 days. $wmt $aapl $csco $ice $regn $sre $intu $efx $msft $luv $udr $dhr $ea $amgn $nvda $axp $mo $flpic.twitter.com/izjruszjch	0.25	negative	-0.25			2010-03-03	24.84	0	0	0	0	0.5	0.5	22.5	39.5	17	0	2	0
2017-03-12	"A low P/E usually signals investors are uncomfortable." $CSCO pic.twitter.com/ZepE79fIiF	"a low p/e usually signals investors are uncomfortable." $csco pic.twitter.com/zepe79fiif	"a low p/e usually signals investors are uncomfortable." $csco pic.twitter.com/zepe79fiif	0.516667	negative	-0.25			2010-03-04	24.95	0	0	0	0	0.5	0.5	23	40	17	0	2	0
2016-10-26	Today's top Dow performers: $NKE, $CSCO, $IBM, $JNJ, $GE_x000D_ Today's worst Dow performers: $AAPL, $MRK, $CAT, $DD, $UNH_x000D_ http://cnb.cx/1NK1qWE	today's top dow performers: $nke, $csco, $ibm, $jnj, $ge_x000D_ today's worst dow performers: $aapl, $mrk, $cat, $dd, $unh_x000D_	today's top dow performers: $nke, $csco, $ibm, $jnj, $ge_x000D_ today's worst dow performers: $aapl, $mrk, $cat, $dd, $unh_x000D_	0.75	negative	-0.25			2010-03-05	25.21	1	0	0	1	0	1	23	41	18	1	3	1
2016-01-25	$MCD, $INTC, and $CSCO are currently leading the Dow higher; $CAT, $DD, and $CVX are the worst Dow performers minutes into trading.	$mcd, $intc, and $csco are currently leading the dow higher; $cat, $dd, and $cvx are the worst dow performers minutes into trading.	$mcd, $intc, and $csco are currently leading the dow higher; $cat, $dd, and $cvx are the worst dow performers minutes into trading.	0.633333	negative	-0.25			2010-03-06	25.21	1	0	0	1	0	1	23	42	19	1	3	1
2016-01-25	$CSCO Cisco Acquiring Small Companies to Grow Its Security Business http://finance.yahoo.com/news/cisco-acquiring-small-companies-grow-070509422.html?soc_src=mediacontentstory&soc_trk=twÃƒâ€šÃ‚Â ÃƒÂ¢Ã¢â€šÂ¬Ã‚Â¦	$csco cisco acquiring small companies to grow its security business	$csco cisco acquiring small companies to grow its security business	0.4	negative	-0.25			2010-03-07	25.21	0	0	0	0	0.5	0.5	23.5	42.5	19	0	2	0
2015-12-07	Cisco: Bears Are Wrong, Cloud Benefits Them, Says Deutsche - Tech Trader Daily - Barron's $CSCO $T $VZ $ANET http://on.barrons.com/1QbhK7o	cisco: bears are wrong, cloud benefits them, says deutsche - tech trader daily - barron's $csco $t $vz $anet	cisco: bears are wrong, cloud benefits them, says deutsche - tech trader daily - barron's $csco $t $vz $anet	0.45	negative	-0.25			2010-03-08	26.13	2	0	0	2	0	1	23.5	43.5	20	1	3	2
2015-03-05	Cisco wishes it were living in the past. M&A is the answer: http://bloom.bg/1ALUXBYÃƒâ€šÃ‚Â by @pburrows & @blsuth $CSCO pic.twitter.com/3DHmHSQn4E	cisco wishes it were living in the past. m&a is the answer: by @pburrows & @blsuth $csco pic.twitter.com/3dhmhsqn4e	cisco wishes it were living in the past. m&a is the answer: by @pburrows & @blsuth $csco pic.twitter.com/3dhmhsqn4e	0.25	negative	-0.25			2010-03-09	26.13	6	1	0	5	0.166667	0.833333	23.6667	44.3333	21	1	3	5
2013-11-14	Weird that I was the only one who did. Others afraid perhaps? RT @rbach48334: Wow @jimcramer just lambasted $CSCO and CEO Chambers.	weird that i was the only one who did. others afraid perhaps? rt @rbach48334: wow @jimcramer just lambasted $csco and ceo chambers.	weird that i was the only one who did. others afraid perhaps? rt @rbach48334: wow @jimcramer just lambasted $csco and ceo chambers.	0.975	negative	-0.25			2010-03-10	25.87	1	0	0	1	0	1	23.6667	45.3333	22	1	3	1
2012-01-01	RT @DynamicDividend Year-End $DJIA Yield Rankings: http://stks.co/1jStÃƒâ€šÃ‚Â / $T $VZ $MRK $PFE $GE $MMM $KO $BAC $CSCO	rt @dynamicdividend year-end $djia yield rankings: / $t $vz $mrk $pfe $ge $mmm $ko $bac $csco	rt @dynamicdividend year-end $djia yield rankings: / $t $vz $mrk $pfe $ge $mmm $ko $bac $csco	1	negative	-0.25			2010-03-11	25.97	0	0	0	0	0.5	0.5	24.1667	45.8333	22	0	2	0
2013-11-14	Did Chambers at $CSCO bag us? Yes. Should he have preannounced? Yes it was much worse than he said it could be last q. Just ridiculous	did chambers at $csco bag us? yes. should he have preannounced? yes it was much worse than he said it could be last q. just ridiculous	did chambers at $csco bag us? yes. should he have preannounced? yes it was much worse than he said it could be last q. just ridiculous	0.555556	negative	-0.244444			2010-03-12	25.88	1	0	0	1	0	1	24.1667	46.8333	23	1	3	1
2012-05-09	$CSCO -until tecos decide to spend this and $JNPR are just tough ones. secular issues. on weakness will buy: $EMC $EBAY $IBM - carefully.	$csco -until tecos decide to spend this and $jnpr are just tough ones. secular issues. on weakness will buy: $emc $ebay $ibm - carefully.	$csco -until tecos decide to spend this and $jnpr are just tough ones. secular issues. on weakness will buy: $emc $ebay $ibm - carefully.	0.916667	negative	-0.244444			2010-03-13	25.88	0	0	0	0	0.5	0.5	24.6667	47.3333	23	0	2	0
2010-03-09	Why Cisco's Crazy New Router Won't Make Your Internet Faster $CSCO by @fromedome http://bit.ly/bkG3WR	why cisco's crazy new router won't make your internet faster $csco by @fromedome	why cisco's crazy new router won't make your internet faster $csco by @fromedome	0.677273	negative	-0.231818			2010-03-14	25.88	0	0	0	0	0.5	0.5	25.1667	47.8333	23	0	2	0
2011-02-09	Egads. Will $CSCO kill the entire market tomorrow or just tech? $AKAM, $ATVI & $NUAN all disappointed as well & are down big after hours.	egads. will $csco kill the entire market tomorrow or just tech? $akam, $atvi & $nuan all disappointed as well & are down big after hours.	egads. will $csco kill the entire market tomorrow or just tech? $akam, $atvi & $nuan all disappointed as well & are down big after hours.	0.440972	negative	-0.226389			2010-03-15	26.08	0	0	0	0	0.5	0.5	25.6667	48.3333	23	0	2	0
2013-04-23	AT&T bringing down capital spending expectations for 2014, 2015 by $2B each. Not good for $CSCO, $JNPR, other equipment makers	at&t bringing down capital spending expectations for 2014, 2015 by $2b each. not good for $csco, $jnpr, other equipment makers	at&t bringing down capital spending expectations for 2014, 2015 by $2b each. not good for $csco, $jnpr, other equipment makers	0.421296	negative	-0.210185			2010-03-16	26.15	0	0	0	0	0.5	0.5	26.1667	48.8333	23	0	2	0
2015-05-14	$CSCO up 26.19% YoY and $VMW down 5.69% YoY to date. Coincidence? Me thinks not. #winninghttps://twitter.com/cisco/status/598589281901379584Ãƒâ€šÃ‚Â ÃƒÂ¢Ã¢â€šÂ¬Ã‚Â¦	$csco up 26.19% yoy and $vmw down 5.69% yoy to date. coincidence? me thinks not. #winning	$csco up 26.19% yoy and $vmw down 5.69% yoy to date. coincidence? me thinks not. #winning	0.519444	negative	-0.202778			2010-03-17	26.26	0	0	0	0	0.5	0.5	26.6667	49.3333	23	0	2	0
2013-04-03	'Doubling downÃƒÂ¢Ã¢â€šÂ¬Ã¢â€žÂ¢ on small cell technology: @CiscoSystems shells out $310M to acquire U.K.-based @Ubiquisys http://fxn.ws/Z8dZzZÃƒâ€šÃ‚Â $CSCO	'doubling down on small cell technology: @ciscosystems shells out $310m to acquire you.OK.-based @ubiquisys $csco	'doubling down on small cell technology: @ciscosystems shells out $310m to acquire you.OK.-based @ubiquisys $csco	0.344444	negative	-0.202778			2010-03-18	26.34	0	0	0	0	0.5	0.5	27.1667	49.8333	23	0	2	0
2016-12-25	But not so much true w/ $FB $AAPL $AMZN $IBM $CSCO $ORCL $YHOO where we see either slowing down in growth or stupid mkting strategy (4/10)	but not so much true w/ $fb $aapl $amzn $ibm $csco $orcl $yhoo where we see either slowing down in growth or stupid mkting strategy (4/10)	but not so much true w/ $fb $aapl $amzn $ibm $csco $orcl $yhoo where we see either slowing down in growth or stupid mkting strategy (4/10)	0.646296	negative	-0.201852			2010-03-19	26.15	0	0	0	0	0.5	0.5	27.6667	50.3333	23	0	2	0
2018-07-21	TONS of inside weeks going into Monday! _x000D_ Here's just a few: $CSCO $INTC $RF $SBUX $TWTR $HBAN $USB $CA $PYPL $MRK $KR $SYF $AVGO $GILD $LB $EXC $AAL $CAT $BMY $MET $KKR $NYCB $PPL $UAA $XEL $SIX $GPK $JNPR $ACAD $FEZ $MOS $RHT $MA $AFL $RIO $MCD $FNB $ETR $CRM $AEP	tons of inside weeks going into monday! _x000D_ here's just a few: $csco $intc $rf $sbux $twtr $hban $usb $ca $pypl $mrk $kr $syf $avgo $gild $lb $exc $aal $cat $bmy $met $kkr $nycb $ppl $uaa $xel $six $gpk $jnpr $acad $fez $mos $rht $ma $afl $rio $mcd $fnb $etr $crm $aep	tons of inside weeks going into monday! _x000D_ here's just a few: $csco $intc $rf $sbux $twtr $hban $usb $ca $pypl $mrk $kr $syf $avgo $gild $lb $exc $aal $cat $bmy $met $kkr $nycb $ppl $uaa $xel $six $gpk $jnpr $acad $fez $mos $rht $ma $afl $rio $mcd $fnb $etr $crm $aep	0.1	negative	-0.2			2010-03-20	26.15	0	0	0	0	0.5	0.5	28.1667	50.8333	23	0	2	0
2016-05-09	$AAPL $CSCO $INTC $MSFT Have Negative Weekly Charts Putting A Drag On Tne DOW 30_x000D_ http://www.forbes.com/sites/investor/2016/05/09/apple-cisco-and-these-tech-stocks-have-been-drags-on-the-dow-this-year/#73461a3c5d55Ãƒâ€šÃ‚Â ÃƒÂ¢Ã¢â€šÂ¬Ã‚Â¦pic.twitter.com/fGQhTOBa4X	$aapl $csco $intc $msft have negative weekly charts putting a drag on tne dow 30_x000D_ #73461a3c5d55pic.twitter.com/fgqhtoba4x	$aapl $csco $intc $msft have negative weekly charts putting a drag on tne dow 30_x000D_ #73461a3c5d55pic.twitter.com/fgqhtoba4x	0.235417	negative	-0.2			2010-03-21	26.15	0	0	0	0	0.5	0.5	28.6667	51.3333	23	0	2	0
2015-05-22	Alibaba Founder Says Female Execs Are Its Secret Sauce - $FB $GOOG $GOOGL $CSCO http://www.valuewalk.com/2015/05/alibaba-female-execs-secret-sauce/Ãƒâ€šÃ‚Â ÃƒÂ¢Ã¢â€šÂ¬Ã‚Â¦ via @ValueWalkTech	alibaba founder says female execs are its secret sauce - $fb $goog $googl $csco via @valuewalktech	alibaba founder says female execs are its secret sauce - $fb $goog $googl $csco via @valuewalktech	0.433333	negative	-0.2			2010-03-22	26.28	0	0	0	0	0.5	0.5	29.1667	51.8333	23	0	2	0
2014-12-10	Cisco to Acquire Security Advisory Firm Neohapsis http://www.securityweek.com/cisco-acquire-security-advisory-firm-neohapsisÃƒâ€šÃ‚Â ÃƒÂ¢Ã¢â€šÂ¬Ã‚Â¦ $CSCO	cisco to acquire security advisory firm neohapsis $csco	cisco to acquire security advisory firm neohapsis $csco	0.4	negative	-0.2			2010-03-23	26.64	0	0	0	0	0.5	0.5	29.6667	52.3333	23	0	2	0
2013-07-23	Cisco Systems agreed to buy cybersecurity firm Sourcefire for $2.7 billion. http://on.wsj.com/1644fLYÃƒâ€šÃ‚Â $CSCO, $FIRE	cisco systems agreed to buy cybersecurity firm sourcefire for $2.7 billion. $csco, $fire	cisco systems agreed to buy cybersecurity firm sourcefire for $2.7 billion. $csco, $fire	0.4	negative	-0.2			2010-03-24	26.45	0	0	0	0	0.5	0.5	30.1667	52.8333	23	0	2	0
2012-01-02	Bottom five Dow losers of 2011: $BAC -59%, $AA -44%, $HPQ -39%, $JPM -21%, $CSCO -10%	bottom five dow losers of 2011: $bac -59%, $aa -44%, $hpq -39%, $jpm -21%, $csco -10%	bottom five dow losers of 2011: $bac -59%, $aa -44%, $hpq -39%, $jpm -21%, $csco -10%	0.2	negative	-0.2			2010-03-25	26.43	1	0	0	1	0	1	30.1667	53.8333	24	1	3	1
2011-05-10	SKYPE-MICROSOFT: Meet The Winners And Losers $MSFT $EBAY $GOOG $CSCO by @pegobry http://read.bi/kXH2Pa	skype-microsoft: meet the winners and losers $msft $ebay $goog $csco by @pegobry	skype-microsoft: meet the winners and losers $msft $ebay $goog $csco by @pegobry	0.2	negative	-0.2			2010-03-26	26.47	0	0	0	0	0.5	0.5	30.6667	54.3333	24	0	2	0
2011-02-09	HalftimeÃƒÂ¢Ã¢â€šÂ¬Ã¢â‚¬ï¿½Pete Najarian: Heavy Upside Call Buying In This Name http://bit.ly/fHvYba $CSCO $HPQ $JNPR $MU $SVU #StockMarket #StockPicks	halftimepete najarian: heavy upside call buying in this name $csco $hpq $jnpr $mu $svu #stockmarket #stockpicks	halftimepete najarian: heavy upside call buying in this name $csco $hpq $jnpr $mu $svu #stockmarket #stockpicks	0.5	negative	-0.2			2010-03-27	26.47	0	0	0	0	0.5	0.5	31.1667	54.8333	24	0	2	0
2010-09-14	The 11th Reason Equities Are Dead: We Don't Need A Stock Market Anymore $MSFT $HPQ $CSCO by @thestalwart http://read.bi/9AYhzq	the 11th reason equities are dead: we don't need a stock market anymore $msft $hpq $csco by @thestalwart	the 11th reason equities are dead: we don't need a stock market anymore $msft $hpq $csco by @thestalwart	0.4	negative	-0.2			2010-03-28	26.47	0	0	0	0	0.5	0.5	31.6667	55.3333	24	0	2	0
2017-08-08	Ross in 1999: "If you're 90, sell $CSCO, otherwise, keep buying! It will never go down!" Cc: @markyuskopic.twitter.com/s4Snv1Czxx	ross in 1999: "if you're 90, sell $csco, otherwise, keep buying! it will never go down!" cc: @markyuskopic.twitter.com/s4snv1czxx	ross in 1999: "if you're 90, sell $csco, otherwise, keep buying! it will never go down!" cc: @markyuskopic.twitter.com/s4snv1czxx	0.288889	negative	-0.194444			2010-03-29	26.51	0	0	0	0	0.5	0.5	32.1667	55.8333	24	0	2	0
2011-11-09	Cisco continues to act as if stock-based compensation isn't real. Their non-GAAP measure continues to add it back to earnings. Crazy! $CSCO	cisco continues to act as if stock-based compensation isn't real. their non-gaap measure continues to add it back to earnings. crazy! $csco	cisco continues to act as if stock-based compensation isn't real. their non-gaap measure continues to add it back to earnings. crazy! $csco	0.4	negative	-0.183333			2010-03-30	26.65	0	0	0	0	0.5	0.5	32.6667	56.3333	24	0	2	0
2015-01-02	2015 Outlook: Winners: $MSFT $FB $TWTR $BAC $JPM $GS $WFC $USO $EWG_x000D_ Losers: $GPRO $CSCO $TLT $IWM $IEF $EWJ _x000D_ $SPY max upside 6% max down 15%	2015 outlook: winners: $msft $fb $twtr $bac $jpm $gs $wfc $uso $ewg_x000D_ losers: $gpro $csco $tlt $iwm $ief $ewj _x000D_ $spy max upside 6% max down 15%	2015 outlook: winners: $msft $fb $twtr $bac $jpm $gs $wfc $uso $ewg_x000D_ losers: $gpro $csco $tlt $iwm $ief $ewj _x000D_ $spy max upside 6% max down 15%	0.244444	negative	-0.177778			2010-03-31	26.03	0	0	0	0	0.5	0.5	33.1667	56.8333	24	0	2	0
2015-01-02	Pre-Market Pulse: $VIX/enero/puts, $FB calls, $GPRO down 14% n Dec, $CSCO heavy vol - dividend play, $GM recalls, $LINEhttp://www.cboe.com/tradtool/webcast.aspx?channelId=5b55c8e4496547688d9023fbc15d1ba5&channelListId=87ce30f5be214b01be55fc231a256371&mediaId=95feec9049464d748eff7bc268fcc102Ãƒâ€šÃ‚Â ÃƒÂ¢Ã¢â€šÂ¬Ã‚Â¦	pre-market pulse: $vix/enero/puts, $fb calls, $gpro down 14% n dec, $csco heavy vol - dividend play, $gm recalls, $line	pre-market pulse: $vix/enero/puts, $fb calls, $gpro down 14% n dec, $csco heavy vol - dividend play, $gm recalls, $line	0.394444	negative	-0.177778			2010-04-01	25.83	0	0	0	0	0.5	0.5	33.6667	57.3333	24	0	2	0
2018-12-16	For kicks, Cisco's market cap today is $213 billion, less than half of what it was 18+ years ago. $CSCO https://www.bizjournals.com/sanjose/stories/2000/03/20/story2.htmlÃƒâ€šÃ‚Â ÃƒÂ¢Ã¢â€šÂ¬Ã‚Â¦	for kicks, cisco's market cap today is $213 billion, less than half of what it was 18+ years ago. $csco	for kicks, cisco's market cap today is $213 billion, less than half of what it was 18+ years ago. $csco	0.116667	negative	-0.166667			2010-04-02	25.83	0	0	0	0	0.5	0.5	34.1667	57.8333	24	0	2	0
2018-02-05	$BYOC WAS +7.79% TODAY WHILE THE DOW WENT INTO A BLACK HOLE _x000D_ BUY $BYOC _x000D_ $AAPL $ANDI $ONCI $JBZY $LDSR $NWBO $NFLX $NVDA $MSFT $JNP $SOKE $AXON $EIGR $BRID $CSCO $QCOM $INTC $QTNT $MARA $JD $MU $PYPL $CY $HBAN $GBTC $NGD $SRCI $GTE $FMCC $CANN	$byoc was +7.79% today while the dow went into a black hole _x000D_ buy $byoc _x000D_ $aapl $andi $onci $jbzy $ldsr $nwbo $nflx $nvda $msft $jnp $soke $axon $eigr $brid $csco $qcom $intc $qtnt $mara $jd $mu $pypl $cy $hban $gbtc $ngd $srci $gte $fmcc $cann	$byoc was +7.79% today while the dow went into a black hole _x000D_ buy $byoc _x000D_ $aapl $andi $onci $jbzy $ldsr $nwbo $nflx $nvda $msft $jnp $soke $axon $eigr $brid $csco $qcom $intc $qtnt $mara $jd $mu $pypl $cy $hban $gbtc $ngd $srci $gte $fmcc $cann	0.433333	negative	-0.166667			2010-04-03	25.83	0	0	0	0	0.5	0.5	34.6667	58.3333	24	0	2	0
2015-11-26	Thurs moment of zen: 9% Of Encrypted Web Vulnerable To Private Key Attacks - https://lnkd.in/bUf3Zx4Ãƒâ€šÃ‚Â #infosec $CSCO #Huawei #Motorola	thurs moment of zen: 9% of encrypted web vulnerable to private key attacks - #infosec $csco #huawei #motorola	thurs moment of zen: 9% of encrypted web vulnerable to private key attacks - #infosec $csco #huawei #motorola	0.625	negative	-0.166667			2010-04-04	25.83	0	0	0	0	0.5	0.5	35.1667	58.8333	24	0	2	0
2015-06-01	No surprise, but Rob Lloyd and Gary Moore, both previous contenders for CEO job at Cisco Systems, are leaving. $CSCO	no surprise, but rob lloyd and gary moore, both previous contenders for ceo job at cisco systems, are leaving. $csco	no surprise, but rob lloyd and gary moore, both previous contenders for ceo job at cisco systems, are leaving. $csco	0.166667	negative	-0.166667			2010-04-05	26.17	0	0	0	0	0.5	0.5	35.6667	59.3333	24	0	2	0
2015-05-04	About John Chambers: When he took over, @Cisco had less than 3,000 employees. It now has 70,000 +. That's job creation. $CSCO	about john chambers: when he took over, @cisco had less than 3,000 employees. it now has 70,000 +. that's job creation. $csco	about john chambers: when he took over, @cisco had less than 3,000 employees. it now has 70,000 +. that's job creation. $csco	0.0666667	negative	-0.166667			2010-04-06	26.22	0	0	0	0	0.5	0.5	36.1667	59.8333	24	0	2	0
2011-05-20	Friday links: when to do less via @abnormalreturns $GS $BKS $BLK $CRM $CSCO $DPZ $LNKD $STT http://stk.ly/l0S2ip	friday links: when to do less via @abnormalreturns $gs $bks $blk $crm $csco $dpz $lnkd $stt	friday links: when to do less via @abnormalreturns $gs $bks $blk $crm $csco $dpz $lnkd $stt	0.0666667	negative	-0.166667			2010-04-07	26.34	0	0	0	0	0.5	0.5	36.6667	60.3333	24	0	2	0
2017-07-25	Why are gold bulls crazier than other types of bulls? Like bonds or $CSCO or something? _x000D_ You guys are nuts. Relax!	why are gold bulls crazier than other types of bulls? like bonds or $csco or something? _x000D_ you guys are nuts. relax!	why are gold bulls crazier than other types of bulls? like bonds or $csco or something? _x000D_ you guys are nuts. relax!	0.375	negative	-0.15625			2010-04-08	26.28	0	0	0	0	0.5	0.5	37.1667	60.8333	24	0	2	0
2012-10-23	Cisco's John Chambers To IT Industry: Stop Suing Each Other! $CSCO by @Julie188 http://read.bi/OZE5pp	cisco's john chambers to it industry: stop suing each other! $csco by @julie188	cisco's john chambers to it industry: stop suing each other! $csco by @julie188	0.375	negative	-0.15625			2010-04-09	26.6	0	0	0	0	0.5	0.5	37.6667	61.3333	24	0	2	0
2017-09-18	$CSCO *CISCO'S CHAMBERS TO STEP DOWN FROM BOARD,ROBBINS TO BE CHAIRMAN	$csco *cisco's chambers to step down from board,robbins to be chairman	$csco *cisco's chambers to step down from board,robbins to be chairman	0.288889	negative	-0.155556			2010-04-10	26.6	0	0	0	0	0.5	0.5	38.1667	61.8333	24	0	2	0
2017-08-11	.@ScottGamm breaks down why Apple, Microsoft & Cisco are holding almost $500B overseas: https://buff.ly/2vpVIsIÃƒâ€šÃ‚Â $AAPL $MSFT $CSCO pic.twitter.com/04L285KkI7	.@scottgamm breaks down why apple, microsoft & cisco are holding almost $500b overseas: $aapl $msft $csco pic.twitter.com/04l285kki7	.@scottgamm breaks down why apple, microsoft & cisco are holding almost $500b overseas: $aapl $msft $csco pic.twitter.com/04l285kki7	0.288889	negative	-0.155556			2010-04-11	26.6	0	0	0	0	0.5	0.5	38.6667	62.3333	24	0	2	0
2016-06-01	Cisco Systems $CSCO Breaking Post-2015 Down Trendline pic.twitter.com/t6likpj3yy	cisco systems $csco breaking post-2015 down trendline pic.twitter.com/t6likpj3yy	cisco systems $csco breaking post-2015 down trendline pic.twitter.com/t6likpj3yy	0.288889	negative	-0.155556			2010-04-12	26.53	0	0	0	0	0.5	0.5	39.1667	62.8333	24	0	2	0
2016-05-19	Midday #stock movers: $WMT $DKS $URBN buck down trend in #retail ; $CSCO $CRM gain http://yhoo.it/20b7XzrÃƒâ€šÃ‚Â pic.twitter.com/NLY6rnkaam	midday #stock movers: $wmt $dks $urbn buck down trend in #retail ; $csco $crm gain	midday #stock movers: $wmt $dks $urbn buck down trend in #retail ; $csco $crm gain	0.288889	negative	-0.155556			2010-04-13	26.44	0	0	0	0	0.5	0.5	39.6667	63.3333	24	0	2	0
2015-08-20	Dow down (-245) now. _x000D_ Biggest drags:_x000D_ $DIS_x000D_ $MRK_x000D_ $AAPL_x000D_ $BA_x000D_ $CSCO_x000D_ @SquawkStreetpic.twitter.com/9qBQHF9eWh	dow down (-245) now. _x000D_ biggest drags:_x000D_ $dis_x000D_ $mrk_x000D_ $aapl_x000D_ $ba_x000D_ $csco_x000D_ @squawkstreetpic.twitter.com/9qbqhf9ewh	dow down (-245) now. _x000D_ biggest drags:_x000D_ $dis_x000D_ $mrk_x000D_ $aapl_x000D_ $ba_x000D_ $csco_x000D_ @squawkstreetpic.twitter.com/9qbqhf9ewh	0.288889	negative	-0.155556			2010-04-14	26.88	0	0	0	0	0.5	0.5	40.1667	63.8333	24	0	2	0
2014-12-31	Cisco Systems Inc. (CSCO) Closes 1.92% Down on the Day for December 31 $CSCO http://bit.ly/1vvHXy5	cisco systems inc. (csco) closes 1.92% down on the day for december 31 $csco	cisco systems inc. (csco) closes 1.92% down on the day for december 31 $csco	0.288889	negative	-0.155556			2010-04-15	27.21	0	0	0	0	0.5	0.5	40.6667	64.3333	24	0	2	0
2011-11-19	DJIA Recap: Stocks Down 2.9%, IBM Catches Investor Interest http://wll.st/rvZlGbÃƒâ€šÃ‚Â $DIA $IBM $CSCO $XOM $AXP $BA $HD $BAC $INTC $PFE $BAC $HPQ	djia recap: stocks down 2.9%, ibm catches investor interest $dia $ibm $csco $xom $axp $ba $hd $bac $intc $pfe $bac $hpq	djia recap: stocks down 2.9%, ibm catches investor interest $dia $ibm $csco $xom $axp $ba $hd $bac $intc $pfe $bac $hpq	0.288889	negative	-0.155556			2010-04-16	26.98	0	0	0	0	0.5	0.5	41.1667	64.8333	24	0	2	0
2012-12-18	Complete Wednesday Game Plan http://stks.co/eGZfÃƒâ€šÃ‚Â $ARUN $BIIB $LBTYA $CBOE $COST $CSCO $CI $LPL $CB $ALKS $SYNA $ALXN	complete wednesday game plan $arun $biib $lbtya $cboe $cost $csco $ci $lpl $cb $alks $syna $alxn	complete wednesday game plan $arun $biib $lbtya $cboe $cost $csco $ci $lpl $cb $alks $syna $alxn	0.4	negative	-0.15			2010-04-17	26.98	0	0	0	0	0.5	0.5	41.6667	65.3333	24	0	2	0
2017-03-12	March 2000: "...you'd be hard pressed to find anyone to disagree."_x000D_ Current $CSCO market cap: $172B. http://www.bizjournals.com/sanjose/stories/2000/03/20/story2.htmlÃƒâ€šÃ‚Â ÃƒÂ¢Ã¢â€šÂ¬Ã‚Â¦pic.twitter.com/QQrZslBM22	march 2000: "...you'd be hard pressed to find anyone to disagree."_x000D_ current $csco market cap: $172b.	march 2000: "...you'd be hard pressed to find anyone to disagree."_x000D_ current $csco market cap: $172b.	0.470833	negative	-0.145833			2010-04-18	26.98	0	0	0	0	0.5	0.5	42.1667	65.8333	24	0	2	0
2018-12-20	If you are confused they the market is down while the dollar is down, it's because it's already way too damn high._x000D_ Step away from the screens just a bit...._x000D_ $UUP $IWM $CSCO	if you are confused they the market is down while the dollar is down, it's because it's already way too damn high._x000D_ step away from the screens just a bit...._x000D_ $uup $iwm $csco	if you are confused they the market is down while the dollar is down, it's because it's already way too damn high._x000D_ step away from the screens just a bit...._x000D_ $uup $iwm $csco	0.454444	negative	-0.137778			2010-04-19	27.07	0	0	0	0	0.5	0.5	42.6667	66.3333	24	0	2	0
2018-08-28	TODAY'S ORDER FLOW SENTIMENT IN ACTIVE NAMES: $AMD $AAPL $FB $BAC $TWTR $BBY $BABA $GE $QCOM $NFLX $ROKU $MSFT $NVDA $SQ $C $JD $CSCO $PBR $GOOGL $IQ $FCX $AMZNpic.twitter.com/gHEvFIWqk3	today's order flow sentiment in active names: $amd $aapl $fb $bac $twtr $bby $baba $ge $qcom $nflx $roku $msft $nvda $sq $c $jd $csco $pbr $googl $iq $fcx $amznpic.twitter.com/ghevfiwqk3	today's order flow sentiment in active names: $amd $aapl $fb $bac $twtr $bby $baba $ge $qcom $nflx $roku $msft $nvda $sq $c $jd $csco $pbr $googl $iq $fcx $amznpic.twitter.com/ghevfiwqk3	0.6	negative	-0.133333			2010-04-20	27.18	0	0	0	0	0.5	0.5	43.1667	66.8333	24	0	2	0
2017-11-15	SMOKE COMING OUT MY EARS! TODAY'S ACTIVE FLOW >> $BAC $CBS $AAPL $FB $BABA $GE $NVDA $MU $TGT $TSLA $SQ $CSCO $CVX $TEVA $AMZN $C $X $NFLX $WMT $TWTR $JPM $ROKU $HD $COSTpic.twitter.com/BOB8tBOpCY	smoke coming out my ears! today's active flow >> $bac $cbs $aapl $fb $baba $ge $nvda $mu $tgt $tsla $sq $csco $cvx $teva $amzn $c $x $nflx $wmt $twtr $jpm $roku $hd $costpic.twitter.com/bob8tbopcy	smoke coming out my ears! today's active flow >> $bac $cbs $aapl $fb $baba $ge $nvda $mu $tgt $tsla $sq $csco $cvx $teva $amzn $c $x $nflx $wmt $twtr $jpm $roku $hd $costpic.twitter.com/bob8tbopcy	0.6	negative	-0.133333			2010-04-21	27.24	0	0	0	0	0.5	0.5	43.6667	67.3333	24	0	2	0
2017-11-08	TODAY'S ACTIVE FLOW: $SNAP $AAPL $BAC $BP $T $M $QCOM $CBS $SQ $GE $MBI $BABA $AND $BA $WMT $BABA $FB $TWLO $NVDA $TWX $JD $CSCO $AMZN $TSLA $CRM $TRIP $MSFT $C $PCLN $TWTR $MGM $NFLX $ATVIpic.twitter.com/qFJKCUhHmw	today's active flow: $snap $aapl $bac $bp $t $m $qcom $cbs $sq $ge $mbi $baba $and $ba $wmt $baba $fb $twlo $nvda $twx $jd $csco $amzn $tsla $crm $trip $msft $c $pcln $twtr $mgm $nflx $atvipic.twitter.com/qfjkcuhhmw	today's active flow: $snap $aapl $bac $bp $t $m $qcom $cbs $sq $ge $mbi $baba $and $ba $wmt $baba $fb $twlo $nvda $twx $jd $csco $amzn $tsla $crm $trip $msft $c $pcln $twtr $mgm $nflx $atvipic.twitter.com/qfjkcuhhmw	0.6	negative	-0.133333			2010-04-22	27.32	0	0	0	0	0.5	0.5	44.1667	67.8333	24	0	2	0
2017-04-03	TODAY'S ACTIVE FLOW: $BAC $AAPL $TSLA $JPM $CSCO $AMZN $MU $NVDA $MON $AMD $MSFT $KMX $T $DB $X $GOOGL $EBAY $VRX $TWTR $WYNN $SBUX $DALpic.twitter.com/GGWudGpxRI	today's active flow: $bac $aapl $tsla $jpm $csco $amzn $mu $nvda $mon $amd $msft $kmx $t $db $x $googl $ebay $vrx $twtr $wynn $sbux $dalpic.twitter.com/ggwudgpxri	today's active flow: $bac $aapl $tsla $jpm $csco $amzn $mu $nvda $mon $amd $msft $kmx $t $db $x $googl $ebay $vrx $twtr $wynn $sbux $dalpic.twitter.com/ggwudgpxri	0.6	negative	-0.133333			2010-04-23	27.47	0	0	0	0	0.5	0.5	44.6667	68.3333	24	0	2	0
2012-12-17	Purchase price for @OfficialLinksys expected to be much less than what $CSCO @CiscoSystems paid in 2003; See Details: http://bit.ly/12kAxCA	purchase price for @officiallinksys expected to be much less than what $csco @ciscosystems paid in 2003; see details:	purchase price for @officiallinksys expected to be much less than what $csco @ciscosystems paid in 2003; see details:	0.233333	negative	-0.133333			2010-04-24	27.47	0	0	0	0	0.5	0.5	45.1667	68.8333	24	0	2	0
2012-11-14	Active calls @ CBOE: $CLWR Jan 2.5 &/diciembre/2 $CSCO/diciembre/19 $FB Nov 20 & 22	active calls @ cboe: $clwr jan 2.5 &/diciembre/2 $csco/diciembre/19 $fb nov 20 & 22	active calls @ cboe: $clwr jan 2.5 &/diciembre/2 $csco/diciembre/19 $fb nov 20 & 22	0.6	negative	-0.133333			2010-04-25	27.47	0	0	0	0	0.5	0.5	45.6667	69.3333	24	0	2	0
2010-12-09	CBOE active equity option families; Citigroup - $C, Cisco - $CSCO, Bank of America - $BAC, Exxon - $XOM, Yahoo - $YHOO	cboe active equity option families; citigroup - $c, cisco - $csco, bank of america - $bac, exxon - $xom, yahoo - $yhoo	cboe active equity option families; citigroup - $c, cisco - $csco, bank of america - $bac, exxon - $xom, yahoo - $yhoo	0.6	negative	-0.133333			2010-04-26	27.57	0	0	0	0	0.5	0.5	46.1667	69.8333	24	0	2	0
2011-09-13	Cisco CEO: Cut fat over last 120 days; Public sector to be tough market http://on.mktw.net/pkuCVkÃƒâ€šÃ‚Â $CSCO	cisco ceo: cut fat over last 120 days; public sector to be tough market $csco	cisco ceo: cut fat over last 120 days; public sector to be tough market $csco	0.322222	negative	-0.12963			2010-04-27	27.01	0	0	0	0	0.5	0.5	46.6667	70.3333	24	0	2	0
2017-09-26	Tax Repatriation Beneficiaries?_x000D_ Tech Foreign Cash %_x000D_ $AAPL $MSFT $CSCO $GOOG $ORCL $QCOM $INTC $FB $AMZN $EBAY $Vpic.twitter.com/s7lCZkvfb7	tax repatriation beneficiaries?_x000D_ tech foreign cash %_x000D_ $aapl $msft $csco $goog $orcl $qcom $intc $fb $amzn $ebay $vpic.twitter.com/s7lczkvfb7	tax repatriation beneficiaries?_x000D_ tech foreign cash %_x000D_ $aapl $msft $csco $goog $orcl $qcom $intc $fb $amzn $ebay $vpic.twitter.com/s7lczkvfb7	0.125	negative	-0.125			2010-04-28	27.04	0	0	0	0	0.5	0.5	47.1667	70.8333	24	0	2	0
2015-05-12	Setups for Tuesday http://stks.co/q21ufÃƒâ€šÃ‚Â other stocks to watch $YHOO $TSLA $ETSY $DISH $AAPL $LEA $AEMD $X $CSCO $DIS $JNPR $RAX $ARNA $C	setups for tuesday other stocks to watch $yhoo $tsla $etsy $dish $aapl $lea $aemd $x $csco $dis $jnpr $rax $arna $c	setups for tuesday other stocks to watch $yhoo $tsla $etsy $dish $aapl $lea $aemd $x $csco $dis $jnpr $rax $arna $c	0.375	negative	-0.125			2010-04-29	27.53	0	0	0	0	0.5	0.5	47.6667	71.3333	24	0	2	0
2015-01-26	Sinocism China Newsletter 01.26.15 http://stks.co/j1cVdÃƒâ€šÃ‚Â report-China bank regulator sets target 4 removal of foreign IT $ibm $orcl $csco	sinocism china newsletter 01.26.15 report-china bank regulator sets target 4 removal of foreign it $ibm $orcl $csco	sinocism china newsletter 01.26.15 report-china bank regulator sets target 4 removal of foreign it $ibm $orcl $csco	0.125	negative	-0.125			2010-04-30	26.93	0	0	0	0	0.5	0.5	48.1667	71.8333	24	0	2	0
2013-02-21	DonÃƒÂ¢Ã¢â€šÂ¬Ã¢â€žÂ¢t Exit Market Due to Fed: Josh Brown http://bit.ly/WZhTyNÃƒâ€šÃ‚Â @reformedbroker @stephanie_link $WY $CSCO $TJX	dont exit market due to fed: josh brown @reformedbroker @stephanie_link $wy $csco $tjx	dont exit market due to fed: josh brown @reformedbroker @stephanie_link $wy $csco $tjx	0.375	negative	-0.125			2010-05-01	26.93	0	0	0	0	0.5	0.5	48.6667	72.3333	24	0	2	0
2012-01-09	Brocade finally getting bought? $BRCD up 11% after tripping circuit breaker. $HPQ $DELL $CSCO $IBM $EMC all been named in past M&A rumors.	brocade finally getting bought? $brcd up 11% after tripping circuit breaker. $hpq $dell $csco $ibm $emc all been named in past m&a rumors.	brocade finally getting bought? $brcd up 11% after tripping circuit breaker. $hpq $dell $csco $ibm $emc all been named in past m&a rumors.	0.625	negative	-0.125			2010-05-02	26.93	0	0	0	0	0.5	0.5	49.1667	72.8333	24	0	2	0
2011-08-11	#Cisco CEO John Chambers tells @BettyInTheLoop rivals HP, Juniper, Extreme, F5 & Brocade will have to cut jobs to maintain profits $CSCO	#cisco ceo john chambers tells @bettyintheloop rivals hp, juniper, extreme, f5 & brocade will have to cut jobs to maintain profits $csco	#cisco ceo john chambers tells @bettyintheloop rivals hp, juniper, extreme, f5 & brocade will have to cut jobs to maintain profits $csco	1	negative	-0.125			2010-05-03	27.54	0	0	0	0	0.5	0.5	49.6667	73.3333	24	0	2	0
2011-03-23	An Endless Array of Goodness Tonight on the StockTwits Blog Network http://stk.ly/eF0kYp $S $CSCO $IFF $AUDUSD	an endless array of goodness tonight on the stocktwits blog network $s $csco $iff $audusd	an endless array of goodness tonight on the stocktwits blog network $s $csco $iff $audusd	0.75	negative	-0.125			2010-05-04	26.56	0	0	0	0	0.5	0.5	50.1667	73.8333	24	0	2	0
2011-01-26	Russia Plans Sovereign Fund to Lure Foreign Cash http://bloom.bg/f3egCN $CSCO $MSFT $PEP $WMT	russia plans sovereign fund to lure foreign cash $csco $msft $pep $wmt	russia plans sovereign fund to lure foreign cash $csco $msft $pep $wmt	0.125	negative	-0.125			2010-05-05	26.55	0	0	0	0	0.5	0.5	50.6667	74.3333	24	0	2	0
2018-03-12	"One trillion dollars. That's how much at least one analyst believes Cisco Systems Inc. will be worth in a few years--and you'd be hard pressed to find anyone to disagree." (March 2000) $CSCO https://www.bizjournals.com/sanjose/stories/2000/03/20/story2.htmlÃƒâ€šÃ‚Â ÃƒÂ¢Ã¢â€šÂ¬Ã‚Â¦	"one trillion dollars. that's how much at least one analyst believes cisco systems inc. will be worth in a few years--and you'd be hard pressed to find anyone to disagree." (march 2000) $csco	"one trillion dollars. that's how much at least one analyst believes cisco systems inc. will be worth in a few years--and you'd be hard pressed to find anyone to disagree." (march 2000) $csco	0.285417	negative	-0.122917			2010-05-06	25.49	0	0	0	0	0.5	0.5	51.1667	74.8333	24	0	2	0
2013-01-23	$csco buys Israeli mo startup @intucell100 for $475M cash;@BessemerVP gets nearly half after funding @intucell100Ãƒâ€šÃ‚Â´s entire $6M round A 2 yrs	$csco buys israeli mo startup @intucell100 for $475m cash;@bessemervp gets nearly half after funding @intucell100s entire $6m round a 2 yrs	$csco buys israeli mo startup @intucell100 for $475m cash;@bessemervp gets nearly half after funding @intucell100s entire $6m round a 2 yrs	0.397222	negative	-0.122222			2010-05-07	24.71	0	0	0	0	0.5	0.5	51.6667	75.3333	24	0	2	0
2017-12-21	Did you know just 30 S&P 500 companies hold half of US corporate cash, while 60% of that is held by $AAPL, $MSFT, $GOOGL, $CSCO, and $ORCL? So why is the "companies are sitting on piles of cash" argument so common in the corporate tax cut debate? These are not representative.	did you know just 30 s&p 500 companies hold half of us corporate cash, while 60% of that is held by $aapl, $msft, $googl, $csco, and $orcl? so why is the "companies are sitting on piles of cash" argument so common in the corporate tax cut debate? these are not representative.	did you know just 30 s&p 500 companies hold half of us corporate cash, while 60% of that is held by $aapl, $msft, $googl, $csco, and $orcl? so why is the "companies are sitting on piles of cash" argument so common in the corporate tax cut debate? these are not representative.	0.166667	negative	-0.116667			2010-05-08	24.71	0	0	0	0	0.5	0.5	52.1667	75.8333	24	0	2	0
2018-12-05	Patriot one and the canadian Military. Lets go_x000D_ @patriot1tech_x000D_ $pat.v $ptotf #cisco $csco_x000D_ https://patriot1tech.com/news/patriot-one-pre-qualifies-for-up-to-1-million-cad-by-canadian-governments-build-in-canada-innovation-program/Ãƒâ€šÃ‚Â ÃƒÂ¢Ã¢â€šÂ¬Ã‚Â¦	patriot one and the canadian military. lets go_x000D_ @patriot1tech_x000D_ $pat.v $ptotf #cisco $csco_x000D_	patriot one and the canadian military. lets go_x000D_ @patriot1tech_x000D_ $pat.v $ptotf #cisco $csco_x000D_	0.1	negative	-0.1			2010-05-09	24.71	0	0	0	0	0.5	0.5	52.6667	76.3333	24	0	2	0
2018-12-05	Patriot one awarded $1,000,000 for military innovations. Patriot One was pre-qualified under the military innovation component of the BCIP program. @patriot1tech_x000D_ $pat.v $ptotf #cisco $csco_x000D_ https://patriot1tech.com/news/patriot-one-pre-qualifies-for-up-to-1-million-cad-by-canadian-governments-build-in-canada-innovation-program/Ãƒâ€šÃ‚Â ÃƒÂ¢Ã¢â€šÂ¬Ã‚Â¦	patriot one awarded $1,000,000 for military innovations. patriot one was pre-qualified under the military innovation component of the bcip program. @patriot1tech_x000D_ $pat.v $ptotf #cisco $csco_x000D_	patriot one awarded $1,000,000 for military innovations. patriot one was pre-qualified under the military innovation component of the bcip program. @patriot1tech_x000D_ $pat.v $ptotf #cisco $csco_x000D_	0.1	negative	-0.1			2010-05-10	26.13	0	0	0	0	0.5	0.5	53.1667	76.8333	24	0	2	0
2018-05-16	The Curious Case of $GS, and Let's Consider $BAC: Market Recon $XLF $KBE $KRE $JPM $C $WFC $M $CSCO $TTWO https://realmoney.thestreet.com/articles/05/16/2018/curious-case-gs-and-lets-consider-bac-market-reconÃƒâ€šÃ‚Â ÃƒÂ¢Ã¢â€šÂ¬Ã‚Â¦	the curious case of $gs, and let's consider $bac: market recon $xlf $kbe $kre $jpm $c $wfc $m $csco $ttwo	the curious case of $gs, and let's consider $bac: market recon $xlf $kbe $kre $jpm $c $wfc $m $csco $ttwo	1	negative	-0.1			2010-05-11	25.96	0	0	0	0	0.5	0.5	53.6667	77.3333	24	0	2	0
2018-01-04	Here's How Cisco Systems, Inc. Crushed It in 2017 @themotleyfool #stocks $CSCO, $BSFThttps://www.fool.com/investing/2018/01/04/heres-how-cisco-systems-inc-crushed-it-in-2017.aspx?lipi=urn%3Ali%3Apage%3Ad_flagship3_feed%3B0yovwL%2B%2BTNOkrIOp%2BIkASQ%3D%3DÃƒâ€šÃ‚Â ÃƒÂ¢Ã¢â€šÂ¬Ã‚Â¦	here's how cisco systems, inc. crushed it in 2017 @themotleyfool #stocks $csco, $bsft	here's how cisco systems, inc. crushed it in 2017 @themotleyfool #stocks $csco, $bsft	0.1	negative	-0.1			2010-05-12	26.74	0	0	0	0	0.5	0.5	54.1667	77.8333	24	0	2	0
2017-06-15	Tech Funds Routed By FANG Stocks; Apple, Microsoft Drag On Dow: http://ow.ly/uHSC30cCBvxÃƒâ€šÃ‚Â $CSCO $AAPL $MSFT $QQQ $IWO $SPY $DIA $FB $AMZN	tech funds routed by fang stocks; apple, microsoft drag on dow: $csco $aapl $msft $qqq $iwo $spy $dia $fb $amzn	tech funds routed by fang stocks; apple, microsoft drag on dow: $csco $aapl $msft $qqq $iwo $spy $dia $fb $amzn	0.0708333	negative	-0.1			2010-05-13	25.53	0	0	0	0	0.5	0.5	54.6667	78.3333	24	0	2	0
2017-06-01	Meet the companies Cisco has spent over $4.4 billion on in 2017 $CSCO http://fxn.ws/2rIsYLh	meet the companies cisco has spent over $4.4 billion on in 2017 $csco	meet the companies cisco has spent over $4.4 billion on in 2017 $csco	0.1	negative	-0.1			2010-05-14	24.94	0	0	0	0	0.5	0.5	55.1667	78.8333	24	0	2	0
2017-03-02	It's a big challenge to pick the winners $CSCO and losers $PANW in cyber-security. Let $HACK do it for you. Weightings rise as stocks gain.pic.twitter.com/1fz3zyt0GU	it's a big challenge to pick the winners $csco and losers $panw in cyber-security. let $hack do it for you. weightings rise as stocks gain.pic.twitter.com/1fz3zyt0gu	it's a big challenge to pick the winners $csco and losers $panw in cyber-security. let $hack do it for you. weightings rise as stocks gain.pic.twitter.com/1fz3zyt0gu	0.15	negative	-0.1			2010-05-15	24.94	0	0	0	0	0.5	0.5	55.6667	79.3333	24	0	2	0
2016-12-10	Network Security, CiscoÃƒÂ¢Ã¢â€šÂ¬Ã¢â€žÂ¢s Secret Weapon, Is Growing Fast http://on.barrons.com/2hffUXYÃƒâ€šÃ‚Â $CSCO @barronstechblogpic.twitter.com/PoU1oPQ8gz	network security, ciscos secret weapon, is growing fast $csco @barronstechblogpic.twitter.com/pou1opq8gz	network security, ciscos secret weapon, is growing fast $csco @barronstechblogpic.twitter.com/pou1opq8gz	0.65	negative	-0.1			2010-05-16	24.94	0	0	0	0	0.5	0.5	56.1667	79.8333	24	0	2	0
2016-05-18	$CSCO Sales growth by product: Security +17%, Collaboration +10%, SP Video +18%, Wireless & Data Center +1%, Switching -3%, NGN Routing -5%	$csco sales growth by product: security +17%, collaboration +10%, sp video +18%, wireless & data center +1%, switching -3%, ngn routing -5%	$csco sales growth by product: security +17%, collaboration +10%, sp video +18%, wireless & data center +1%, switching -3%, ngn routing -5%	0.1	negative	-0.1			2010-05-17	24.87	0	0	0	0	0.5	0.5	56.6667	80.3333	24	0	2	0
2016-01-01	We calculated 21-day Expected Return of $CSCO for you: -1.29% https://unicornbay.com/t/CSCO.US?utm_medium=tweet&utm_campaign=expreturn&utm_source=twitterÃƒâ€šÃ‚Â ÃƒÂ¢Ã¢â€šÂ¬Ã‚Â¦	we calculated 21-day expected return of $csco for you: -1.29%	we calculated 21-day expected return of $csco for you: -1.29%	0.4	negative	-0.1			2010-05-18	24.36	0	0	0	0	0.5	0.5	57.1667	80.8333	24	0	2	0
2015-11-12	#BREAKING: Cisco $CSCO Q1 Non-GAAP Earnings Per Share (EPS) beats estimates, $0.59 vs. $0.56 expected	#breaking: cisco $csco q1 non-gaap earnings per share (eps) beats estimates, $0.59 vs. $0.56 expected	#breaking: cisco $csco q1 non-gaap earnings per share (eps) beats estimates, $0.59 vs. $0.56 expected	0.4	negative	-0.1			2010-05-19	24.26	0	0	0	0	0.5	0.5	57.6667	81.3333	24	0	2	0
2015-05-04	Cisco appoints lifelong sales guy to replace Chambers as CEO. http://yhoo.it/1IbOaeaÃƒâ€šÃ‚Â $CSCO	cisco appoints lifelong sales guy to replace chambers as ceo. $csco	cisco appoints lifelong sales guy to replace chambers as ceo. $csco	0.6	negative	-0.1			2010-05-20	23.31	0	0	0	0	0.5	0.5	58.1667	81.8333	24	0	2	0
2015-01-12	US Enterprise IT spend coming in stronger than expected says DB - recommends $CSCO.	us enterprise it spend coming in stronger than expected says db - recommends $csco.	us enterprise it spend coming in stronger than expected says db - recommends $csco.	0.4	negative	-0.1			2010-05-21	23.46	0	0	0	0	0.5	0.5	58.6667	82.3333	24	0	2	0
2013-07-23	Breaking: #Cisco to acquire #Sourcefire for $76 per share, or roughly $2.7B; $CSCO $FIRE	breaking: #cisco to acquire #sourcefire for $76 per share, or roughly $2.7b; $csco $fire	breaking: #cisco to acquire #sourcefire for $76 per share, or roughly $2.7b; $csco $fire	0.4	negative	-0.1			2010-05-22	23.46	0	0	0	0	0.5	0.5	59.1667	82.8333	24	0	2	0
2013-01-06	The Exec That Signed The Check Explains Why Cisco Spent $1.2 Billion To Buy A $100 Million Company $CSCO by @Julie188 http://read.bi/WjCDMh	the exec that signed the check explains why cisco spent $1.2 billion to buy a $100 million company $csco by @julie188	the exec that signed the check explains why cisco spent $1.2 billion to buy a $100 million company $csco by @julie188	0.1	negative	-0.1			2010-05-23	23.46	0	0	0	0	0.5	0.5	59.6667	83.3333	24	0	2	0
2012-11-19	This Is The Blog Post Everyone Is Passing Around To Explain Why Cisco Just Spent $1.2 Billion $CSCO by @nichcarlsonhttp://read.bi/T6D8JY	this is the blog post everyone is passing around to explain why cisco just spent $1.2 billion $csco by @nichcarlson	this is the blog post everyone is passing around to explain why cisco just spent $1.2 billion $csco by @nichcarlson	0.1	negative	-0.1			2010-05-24	23.37	0	0	0	0	0.5	0.5	60.1667	83.8333	24	0	2	0
2012-03-15	WSJ: Cisco is expected to buy set-top box software company NDS for $4 billion, deal could come today: sources $CSCO story to follow	wsj: cisco is expected to buy set-top box software company nds for $4 billion, deal could come today: sources $csco story to follow	wsj: cisco is expected to buy set-top box software company nds for $4 billion, deal could come today: sources $csco story to follow	0.4	negative	-0.1			2010-05-25	23.31	0	0	0	0	0.5	0.5	60.6667	84.3333	24	0	2	0
2012-01-03	Cisco's Alternative To Skype Has Quietly Been Killed $CSCO by @Julie188http://read.bi/xVohWv	cisco's alternative to skype has quietly been killed $csco by @julie188	cisco's alternative to skype has quietly been killed $csco by @julie188	0.166667	negative	-0.1			2010-05-26	22.89	0	0	0	0	0.5	0.5	61.1667	84.8333	24	0	2	0
2012-01-02	$$ $CSCO [$$] Year of the Oops: 2011 Was Spent in Reverse http://bit.ly/qJv4Bl	$$ $csco [$$] year of the oops: 2011 was spent in reverse	$$ $csco [$$] year of the oops: 2011 was spent in reverse	0.1	negative	-0.1			2010-05-27	23.67	0	0	0	0	0.5	0.5	61.6667	85.3333	24	0	2	0
2012-01-01	RTÃƒÂ¢Ã¢â€šÂ¬Ã…â€œ@EarningsReports: See whose expected to report an surprise $TRV, $UTX, $CVX, $CSCO, $PG#TFB http://goo.gl/0cxeEÃƒâ€šÃ‚Â ÃƒÂ¢Ã¢â€šÂ¬Ã‚ï¿½	rt@earningsreports: see whose expected to report an surprise $trv, $utx, $cvx, $csco, $pg#tfb	rt@earningsreports: see whose expected to report an surprise $trv, $utx, $cvx, $csco, $pg#tfb	0.4	negative	-0.1			2010-05-28	23.16	0	0	0	0	0.5	0.5	62.1667	85.8333	24	0	2	0
2011-11-09	It Looks Like Cisco Has Moved Beyond Its Rough Patch $CSCO by @MattRosoff http://read.bi/rsg6Hr	it looks like cisco has moved beyond its rough patch $csco by @mattrosoff	it looks like cisco has moved beyond its rough patch $csco by @mattrosoff	0.4	negative	-0.1			2010-05-29	23.16	0	0	0	0	0.5	0.5	62.6667	86.3333	24	0	2	0
2010-09-25	The 10 States About To Get Crushed In The US-China Trade War $CSCO $GT $IBM $HPQ $DOW $DELL $MSFT $ORCL http://read.bi/d9C4Uc	the 10 states about to get crushed in the us-china trade war $csco $gt $ibm $hpq $dow $dell $msft $orcl	the 10 states about to get crushed in the us-china trade war $csco $gt $ibm $hpq $dow $dell $msft $orcl	0.1	negative	-0.1			2010-05-30	23.16	0	0	0	0	0.5	0.5	63.1667	86.8333	24	0	2	0
2015-05-05	When you have $DIS, $CSCO and $EOG, $ZTS you aren't going to hit the sack until late and you have to get early https://twitter.com/Nick_Lazich/status/595500896630505472Ãƒâ€šÃ‚Â ÃƒÂ¢Ã¢â€šÂ¬Ã‚Â¦	when you have $dis, $csco and $eog, $zts you aren't going to hit the sack until late and you have to get early	when you have $dis, $csco and $eog, $zts you aren't going to hit the sack until late and you have to get early	0.45	negative	-0.1			2010-05-31	23.16	0	0	0	0	0.5	0.5	63.6667	87.3333	24	0	2	0
2018-02-16	#Buyback tsunami..._x000D_ - YTD record $171b announced_x000D_ - Past 3 days, $CSCO, $PEP & $ABBV promised total of $50b_x000D_ - @BofAML: S&P 500 comps to use repatriated foreign profits to buy back about $450b _x000D_ (by comparison, $5.6b to bonuses/wage hikes b/c of tax law)_x000D_ http://money.cnn.com/2018/02/16/investing/stock-buybacks-tax-law-bonuses/index.htmlÃƒâ€šÃ‚Â ÃƒÂ¢Ã¢â€šÂ¬Ã‚Â¦pic.t…	#buyback tsunami..._x000D_ - ytd record $171b announced_x000D_ - past 3 days, $csco, $pep & $abbv promised total of $50b_x000D_ - @bofaml: s&p 500 comps to use repatriated foreign profits to buy back about $450b _x000D_ (by comparison, $5.6b to bonuses/wage hikes b/c of tax law)_x000D_	#buyback tsunami..._x000D_ - ytd record $171b announced_x000D_ - past 3 days, $csco, $pep & $abbv promised total of $50b_x000D_ - @bofaml: s&p 500 comps to use repatriated foreign profits to buy back about $450b _x000D_ (by comparison, $5.6b to bonuses/wage hikes b/c of tax law)_x000D_	0.28125	negative	-0.09375			2010-06-01	23	0	0	0	0	0.5	0.5	64.1667	87.8333	24	0	2	0
2018-11-30	Nothing of note on 3 weeks tight list, but potential breakouts list gaining some traction. Of note... $CNC $MEDP $MMSI $V $TMUS $MSFT $HRC $BRKB $CVS $CCI $CSOD $ADP $SYK $CDNS $IR $DNKN $CSCO $TSLA $EXAS	nothing of note on 3 weeks tight list, but potential breakouts list gaining some traction. of note... $cnc $medp $mmsi $v $tmus $msft $hrc $brkb $cvs $cci $csod $adp $syk $cdns $ir $dnkn $csco $tsla $exas	nothing of note on 3 weeks tight list, but potential breakouts list gaining some traction. of note... $cnc $medp $mmsi $v $tmus $msft $hrc $brkb $cvs $cci $csod $adp $syk $cdns $ir $dnkn $csco $tsla $exas	0.642857	negative	-0.0892857			2010-06-02	23.35	0	0	0	0	0.5	0.5	64.6667	88.3333	24	0	2	0
2015-10-15	Long setups for Thursday http://stks.co/c2g3iÃƒâ€šÃ‚Â other stocks to watch $WMT $NFLX $SHAK $OMER $GS $HDS $BDSI $HLF $AAPL $BAC $FB $MGM $CSCO	long setups for thursday other stocks to watch $wmt $nflx $shak $omer $gs $hds $bdsi $hlf $aapl $bac $fb $mgm $csco	long setups for thursday other stocks to watch $wmt $nflx $shak $omer $gs $hds $bdsi $hlf $aapl $bac $fb $mgm $csco	0.3875	negative	-0.0875			2010-06-03	23.72	0	0	0	0	0.5	0.5	65.1667	88.8333	24	0	2	0
2013-01-03	$CSCO: Cisco Systems firmer off the open but stall shy of its nine month high from/diciembre/at 20.54 and rotates back... http://bit.ly/Wnd2Tm	$csco: cisco systems firmer off the open but stall shy of its nine month high from/diciembre/at 20.54 and rotates back...	$csco: cisco systems firmer off the open but stall shy of its nine month high from/diciembre/at 20.54 and rotates back...	0.385	negative	-0.085			2010-06-04	22.96	0	0	0	0	0.5	0.5	65.6667	89.3333	24	0	2	0
2017-10-23	$CSCO within a few ticks of all time highs, still long from mid Sept. pic.twitter.com/dZAAHR6OgY	$csco within a few ticks of all time highs, still long from mid sept. pic.twitter.com/dzaahr6ogy	$csco within a few ticks of all time highs, still long from mid sept. pic.twitter.com/dzaahr6ogy	0.166667	negative	-0.0833333			2010-06-05	22.96	0	0	0	0	0.5	0.5	66.1667	89.8333	24	0	2	0
2017-09-28	Arista Slips: Less Upside Despite All the Opportunity, Says BMO - Barron's - Tech Trader Daily - $ANET $CSCO $JNPRhttp://www.barrons.com/articles/arista-slips-less-upside-despite-all-the-opportunity-says-bmo-1506606719Ãƒâ€šÃ‚Â ÃƒÂ¢Ã¢â€šÂ¬Ã‚Â¦	arista slips: less upside despite all the opportunity, says bmo - barron's - tech trader daily - $anet $csco $jnpr	arista slips: less upside despite all the opportunity, says bmo - barron's - tech trader daily - $anet $csco $jnpr	0.0333333	negative	-0.0833333			2010-06-06	22.96	0	0	0	0	0.5	0.5	66.6667	90.3333	24	0	2	0
2016-01-01	TNA Direxion Daily Small Cap Bull 3x Shares Open_x000D_ http://dlvr.it/D902RTÃƒâ€šÃ‚Â _x000D_ $TNA $IWM $CSCO $SMN #TNA #share #shareTNP Tsakos EnergyÃƒÂ¢Ã¢â€šÂ¬Ã‚Â¦	tna direxion daily small cap bull 3x shares open_x000D_ _x000D_ $tna $iwm $csco $smn #tna #share #sharetnp tsakos energy	tna direxion daily small cap bull 3x shares open_x000D_ _x000D_ $tna $iwm $csco $smn #tna #share #sharetnp tsakos energy	0.3	negative	-0.0833333			2010-06-07	22.76	0	0	0	0	0.5	0.5	67.1667	90.8333	24	0	2	0
2013-06-04	How to Invest for Income in the Second Half of 2013 http://stks.co/hYUCÃƒâ€šÃ‚Â via @CharlesSizemore $CMI $INTC $CSCO $MSFT	how to invest for income in the second half of 2013 via @charlessizemore $cmi $intc $csco $msft	how to invest for income in the second half of 2013 via @charlessizemore $cmi $intc $csco $msft	0.0833333	negative	-0.0833333			2010-06-08	22.96	0	0	0	0	0.5	0.5	67.6667	91.3333	24	0	2	0
2018-12-22	And then there's $NVDA - once touted as "the next $CSCO" is cut down by -55.74%. pic.twitter.com/uHjhdhGbhQ	and then there's $nvda - once touted as "the next $csco" is cut down by -55.74%. pic.twitter.com/uhjhdhgbhq	and then there's $nvda - once touted as "the next $csco" is cut down by -55.74%. pic.twitter.com/uhjhdhgbhq	0.144444	negative	-0.0777778			2010-06-09	22.78	0	0	0	0	0.5	0.5	68.1667	91.8333	24	0	2	0
2018-09-24	InstagramÃƒÂ¢Ã¢â€šÂ¬Ã¢â€žÂ¢s Co-Founders Said to Step Down From Company https://buff.ly/2xJ4tOuÃƒâ€šÃ‚Â _x000D_ So the big-swing acqs designed to neutralize the possibility of parallel networks, arguably $FBÃƒÂ¢Ã¢â€šÂ¬Ã¢â€žÂ¢s achilles heel, have all lost their founders. Oculus, WhatsApp, Insta._x000D_ How does $CSCO retain acqd teams? pic.twitter.com/JJyAihT4mu	instagrams co-founders said to step down from company _x000D_ so the big-swing acqs designed to neutralize the possibility of parallel networks, arguably $fbs achilles heel, have all lost their founders. oculus, whatsapp, insta._x000D_ how does $csco retain acqd teams? pic.twitter.com/jjyaiht4mu	instagrams co-founders said to step down from company _x000D_ so the big-swing acqs designed to neutralize the possibility of parallel networks, arguably $fbs achilles heel, have all lost their founders. oculus, whatsapp, insta._x000D_ how does $csco retain acqd teams? pic.twitter.com/jjyaiht4mu	0.144444	negative	-0.0777778			2010-06-10	22.77	0	0	0	0	0.5	0.5	68.6667	92.3333	24	0	2	0
2017-06-29	Cisco and AT&T double down on the IoT $T $CSCO http://read.bi/2sqEjLPÃƒâ€šÃ‚Â pic.twitter.com/9mvIkHf0a3	cisco and at&t double down on the iot $t $csco	cisco and at&t double down on the iot $t $csco	0.144444	negative	-0.0777778			2010-06-11	22.91	0	0	0	0	0.5	0.5	69.1667	92.8333	24	0	2	0
2017-04-27	$MSFT took 16 years to back to even, $CSCO & $INTC still down 50% from those prices despite #NASDAQ at ATH... #PriceMattershttps://twitter.com/eriz35/status/857805273892876288Ãƒâ€šÃ‚Â ÃƒÂ¢Ã¢â€šÂ¬Ã‚Â¦	$msft took 16 years to back to even, $csco & $intc still down 50% from those prices despite #nasdaq at ath... #pricematters	$msft took 16 years to back to even, $csco & $intc still down 50% from those prices despite #nasdaq at ath... #pricematters	0.144444	negative	-0.0777778			2010-06-12	22.91	0	0	0	0	0.5	0.5	69.6667	93.3333	24	0	2	0
2016-01-20	All 30 Dow stocks are in the red as Chevron $CVX plunges 7.2%, $IBM down 5.7% and Cisco off 5.6% $CSCO. http://dlvr.it/DKtK2g	all 30 dow stocks are in the red as chevron $cvx plunges 7.2%, $ibm down 5.7% and cisco off 5.6% $csco.	all 30 dow stocks are in the red as chevron $cvx plunges 7.2%, $ibm down 5.7% and cisco off 5.6% $csco.	0.144444	negative	-0.0777778			2010-06-13	22.91	0	0	0	0	0.5	0.5	70.1667	93.8333	24	0	2	0
2012-11-09	Cisco Exec Promises To Hunt Down An Employee Who Leaked An Internal Email $CSCO by @Julie188http://read.bi/WMJnsO	cisco exec promises to hunt down an employee who leaked an internal email $csco by @julie188	cisco exec promises to hunt down an employee who leaked an internal email $csco by @julie188	0.144444	negative	-0.0777778			2010-06-14	22.76	0	0	0	0	0.5	0.5	70.6667	94.3333	24	0	2	0
2010-08-29	$CSCO Cisco Systems offering to buy Skype - TechCrunch, citing single source #breaking	$csco cisco systems offering to buy skype - techcrunch, citing single source #breaking	$csco cisco systems offering to buy skype - techcrunch, citing single source #breaking	0.214286	negative	-0.0714286			2010-06-15	23.33	0	0	0	0	0.5	0.5	71.1667	94.8333	24	0	2	0
2014-12-31	Our Penny Stock Picks Gained Over 968% In the Past 5 Weeks! Get our next pick early: http://tinyurl.com/p46mnk2Ãƒâ€šÃ‚Â $AMZN $QCOM $CSCO	our penny stock picks gained over 968% in the past 5 weeks! get our next pick early: $amzn $qcom $csco	our penny stock picks gained over 968% in the past 5 weeks! get our next pick early: $amzn $qcom $csco	0.183333	negative	-0.0708333			2010-06-16	23.29	0	0	0	0	0.5	0.5	71.6667	95.3333	24	0	2	0
2011-12-07	Send me your questions for traders at halftime. $WMT $CSCO $FSLR and the drug space hot in tough tape.	send me your questions for traders at halftime. $wmt $csco $fslr and the drug space hot in tough tape.	send me your questions for traders at halftime. $wmt $csco $fslr and the drug space hot in tough tape.	0.841667	negative	-0.0694444			2010-06-17	23.17	0	0	0	0	0.5	0.5	72.1667	95.8333	24	0	2	0
2013-01-08	Options active @ CBOE on International CES events: $CSCO $MSFT $INTC $NOK $RIMM	options active @ cboe on international ces events: $csco $msft $intc $nok $rimm	options active @ cboe on international ces events: $csco $msft $intc $nok $rimm	0.3	negative	-0.0666667			2010-06-18	23.49	0	0	0	0	0.5	0.5	72.6667	96.3333	24	0	2	0
2016-08-26	The massive debate in biotech and 4 other things you have to see about the stock market Ãƒâ€šÃ‚Â» http://eepurl.com/cc1kj9Ãƒâ€šÃ‚Â _x000D_ $IBB $AAPL $CSCO	the massive debate in biotech and 4 other things you have to see about the stock market _x000D_ $ibb $aapl $csco	the massive debate in biotech and 4 other things you have to see about the stock market _x000D_ $ibb $aapl $csco	0.6875	negative	-0.0625			2010-06-19	23.49	0	0	0	0	0.5	0.5	73.1667	96.8333	24	0	2	0
2015-06-23	Red Hat $RHT quietly climbed ~45% in the past 12 months & just got $CSCOÃƒÂ¢Ã¢â€šÂ¬Ã¢â€žÂ¢s former CFO @SquawkAlley http://ow.ly/i/brYUM	red hat $rht quietly climbed ~45% in the past 12 months & just got $cscos former cfo @squawkalley	red hat $rht quietly climbed ~45% in the past 12 months & just got $cscos former cfo @squawkalley	0.145833	negative	-0.0625			2010-06-20	23.49	0	0	0	0	0.5	0.5	73.6667	97.3333	24	0	2	0
2015-03-20	Paul Silverstein: Checks indicate $CIEN remains one of two key suppliers for $VZ 100Gbps Metro optical build-out, the other being $CSCO	paul silverstein: checks indicate $cien remains one of two key suppliers for $vz 100gbps metro optical build-out, the other being $csco	paul silverstein: checks indicate $cien remains one of two key suppliers for $vz 100gbps metro optical build-out, the other being $csco	0.6875	negative	-0.0625			2010-06-21	23.34	0	0	0	0	0.5	0.5	74.1667	97.8333	24	0	2	0
2012-12-14	$AAPL mkt ~ $500b. The only other >$500b cos in history were $XOM, $MSFT, $INTC, $CSCO and $GE The avg value of those 5 today is $212b	$aapl mkt ~ $500b. the only other >$500b cos in history were $xom, $msft, $intc, $csco and $ge the avg value of those 5 today is $212b	$aapl mkt ~ $500b. the only other >$500b cos in history were $xom, $msft, $intc, $csco and $ge the avg value of those 5 today is $212b	0.6875	negative	-0.0625			2010-06-22	22.97	0	0	0	0	0.5	0.5	74.6667	98.3333	24	0	2	0
2011-06-15	Democrats Back Tax Holiday on Foreign Profits http://bloom.bg/knXKVT $CSCO $DUK $GOOG	democrats back tax holiday on foreign profits $csco $duk $goog	democrats back tax holiday on foreign profits $csco $duk $goog	0.0625	negative	-0.0625			2010-06-23	22.86	0	0	0	0	0.5	0.5	75.1667	98.8333	24	0	2	0
2013-11-13	Between this $CSCO buy back and recent $IBM buyback the trend of less stock supply continues	between this $csco buy back and recent $ibm buyback the trend of less stock supply continues	between this $csco buy back and recent $ibm buyback the trend of less stock supply continues	0.105556	negative	-0.0555556			2010-06-24	22.57	0	0	0	0	0.5	0.5	75.6667	99.3333	24	0	2	0
2018-02-23	#RiskHappensFast_x000D_ March 2000, the last #NiftyFour $MSFT $CSCO $INTC $QCOM could never go down and were #BuyAtAnyPrice... 18 years later, group still under water... #FANGBiteshttps://twitter.com/harveyrosenblum/status/967229540916490240Ãƒâ€šÃ‚Â ÃƒÂ¢Ã¢â€šÂ¬Ã‚Â¦	#riskhappensfast_x000D_ march 2000, the last #niftyfour $msft $csco $intc $qcom could never go down and were #buyatanyprice... 18 years later, group still under water... #fangbites	#riskhappensfast_x000D_ march 2000, the last #niftyfour $msft $csco $intc $qcom could never go down and were #buyatanyprice... 18 years later, group still under water... #fangbites	0.118519	negative	-0.0518519			2010-06-25	22.18	1	0	0	1	0	1	75.6667	100.333	25	1	3	1
2018-05-11	Heavy call action in $PFE, $MRK, & $BMY. Earnings: $DKS, $HD, $WMT, & $CSCO. Interview with Scott Bauer: $NVDA. Host @AngieMiles. _x000D_ https://youtu.be/XHsTQ8vq4Zs	heavy call action in $pfe, $mrk, & $bmy. earnings: $dks, $hd, $wmt, & $csco. interview with scott bauer: $nvda. host @angiemiles. _x000D_	heavy call action in $pfe, $mrk, & $bmy. earnings: $dks, $hd, $wmt, & $csco. interview with scott bauer: $nvda. host @angiemiles. _x000D_	0.3	negative	-0.05			2010-06-26	22.18	0	0	0	0	0.5	0.5	76.1667	100.833	25	0	2	0
2017-10-03	do you guys have any idea how long I've been waiting for Cisco and Intel to break out of these humongous bases? $INTC $CSCO	do you guys have any idea how long i've been waiting for cisco and intel to break out of these humongous bases? $intc $csco	do you guys have any idea how long i've been waiting for cisco and intel to break out of these humongous bases? $intc $csco	0.4	negative	-0.05			2010-06-27	22.18	0	0	0	0	0.5	0.5	76.6667	101.333	25	0	2	0
2017-09-12	Long $CSCO this morning. pic.twitter.com/m9EAKPlaV8	long $csco this morning. pic.twitter.com/m9eakplav8	long $csco this morning. pic.twitter.com/m9eakplav8	0.4	negative	-0.05			2010-06-28	22.42	0	0	0	0	0.5	0.5	77.1667	101.833	25	0	2	0
2017-08-30	$CSCO long setup pic.twitter.com/Dx6uVDAZ7p	$csco long setup pic.twitter.com/dx6uvdaz7p	$csco long setup pic.twitter.com/dx6uvdaz7p	0.4	negative	-0.05			2010-06-29	21.62	1	1	0	0	1	0	78.1667	101.833	24	-1	1	1
2017-06-19	$CSCO long setup pic.twitter.com/XhYic17dho	$csco long setup pic.twitter.com/xhyic17dho	$csco long setup pic.twitter.com/xhyic17dho	0.4	negative	-0.05			2010-06-30	21.31	0	0	0	0	0.5	0.5	78.6667	102.333	24	0	2	0
2017-06-06	I'm long $ANET - they are eating $CSCO's lunch - for those who care about fundamentals. https://twitter.com/traderstewie/status/872147334557249536Ãƒâ€šÃ‚Â ÃƒÂ¢Ã¢â€šÂ¬Ã‚Â¦	i'm long $anet - they are eating $csco's lunch - for those who care about fundamentals.	i'm long $anet - they are eating $csco's lunch - for those who care about fundamentals.	0.4	negative	-0.05			2010-07-01	21.26	0	0	0	0	0.5	0.5	79.1667	102.833	24	0	2	0
2016-12-15	$BAC heavy call action, $ADBE & $ORCL #earnings @angiemiles @FreeboardCap interest rates & IV, $CSCO http://bit.ly/2gNKWqlÃƒâ€šÃ‚Â pic.twitter.com/bTLYpIE86p	$bac heavy call action, $adbe & $orcl #earnings @angiemiles @freeboardcap interest rates & iv, $csco	$bac heavy call action, $adbe & $orcl #earnings @angiemiles @freeboardcap interest rates & iv, $csco	0.3	negative	-0.05			2010-07-02	21.13	0	0	0	0	0.5	0.5	79.6667	103.333	24	0	2	0
2016-10-28	LinkedIn has the potential to shake up the roughly $175 billion data-center HW market $MSFT $CSCO http://finance.yahoo.com/news/linkedin-working-project-terrify-cisco-123000607.htmlÃƒâ€šÃ‚Â ÃƒÂ¢Ã¢â€šÂ¬Ã‚Â¦	linkedin has the potential to shake up the roughly $175 billion data-center hw market $msft $csco	linkedin has the potential to shake up the roughly $175 billion data-center hw market $msft $csco	0.7	negative	-0.05			2010-07-03	21.13	0	0	0	0	0.5	0.5	80.1667	103.833	24	0	2	0
2016-08-15	$CSCO long setup pic.twitter.com/t62OPZbm1M	$csco long setup pic.twitter.com/t62opzbm1m	$csco long setup pic.twitter.com/t62opzbm1m	0.4	negative	-0.05			2010-07-04	21.13	0	0	0	0	0.5	0.5	80.6667	104.333	24	0	2	0
2016-07-13	$CSCO monthly coming out of long range, guess it looks a lot like the S&P pic.twitter.com/vFGhoEfPBe	$csco monthly coming out of long range, guess it looks a lot like the s&p pic.twitter.com/vfghoefpbe	$csco monthly coming out of long range, guess it looks a lot like the s&p pic.twitter.com/vfghoefpbe	0.4	negative	-0.05			2010-07-05	21.13	0	0	0	0	0.5	0.5	81.1667	104.833	24	0	2	0
2015-05-31	$CSCO long setup pic.twitter.com/ueJ1X81wK2	$csco long setup pic.twitter.com/uej1x81wk2	$csco long setup pic.twitter.com/uej1x81wk2	0.4	negative	-0.05			2010-07-06	21.34	0	0	0	0	0.5	0.5	81.6667	105.333	24	0	2	0
2015-03-23	$CSCO Long Jun Monthly 31 calls today	$csco long jun monthly 31 calls today	$csco long jun monthly 31 calls today	0.4	negative	-0.05			2010-07-07	22.48	0	0	0	0	0.5	0.5	82.1667	105.833	24	0	2	0
2013-08-16	Cisco entered the data center business in 2009. Four years later, that has turned into a $2 billion business http://gigaom.com/2013/08/15/cisco-might-be-down-but-its-fortunes-and-market-share-rise-in-the-data-center/Ãƒâ€šÃ‚Â ÃƒÂ¢Ã¢â€šÂ¬Ã‚Â¦ $CSCO	cisco entered the data center business in 2009. four years later, that has turned into a $2 billion business $csco	cisco entered the data center business in 2009. four years later, that has turned into a $2 billion business $csco	0.05	negative	-0.05			2010-07-08	22.55	0	0	0	0	0.5	0.5	82.6667	106.333	24	0	2	0
2013-01-03	$CSCO +0.34% in pre-market after up grade. Long $CSCO.	$csco +0.34% in pre-market after up grade. long $csco.	$csco +0.34% in pre-market after up grade. long $csco.	0.4	negative	-0.05			2010-07-09	22.7	0	0	0	0	0.5	0.5	83.1667	106.833	24	0	2	0
2012-12-04	NTT Selects Juniper for Next-Generation Video: See our global data center roundup. http://goo.gl/35c5gÃƒâ€šÃ‚Â $CSCO $IBM	ntt selects juniper for next-generation video: see our global data center roundup. $csco $ibm	ntt selects juniper for next-generation video: see our global data center roundup. $csco $ibm	0.05	negative	-0.05			2010-07-10	22.7	0	0	0	0	0.5	0.5	83.6667	107.333	24	0	2	0
2012-04-04	YOWZA: Tech Companies Spent $20 Billion Acquiring Software Firms Last Quarter $SYMC $CSCO by @Julie188http://read.bi/HlVUtN	yowza: tech companies spent $20 billion acquiring software firms last quarter $symc $csco by @julie188	yowza: tech companies spent $20 billion acquiring software firms last quarter $symc $csco by @julie188	0.0833333	negative	-0.05			2010-07-11	22.7	0	0	0	0	0.5	0.5	84.1667	107.833	24	0	2	0
2012-01-03	JP Morgan upgrades $CSCO from neutral to overweight. I'm Long $CSCO	jp morgan upgrades $csco from neutral to overweight. i'm long $csco	jp morgan upgrades $csco from neutral to overweight. i'm long $csco	0.4	negative	-0.05			2010-07-12	22.86	0	0	0	0	0.5	0.5	84.6667	108.333	24	0	2	0
2012-01-02	Seeing pos pr on $CSCO & $SNV; I remember when @jimcramer (2012 buy) thought CSCO was a dog, ebb and flow; long both stocks; long Cramer	seeing pos pr on $csco & $snv; i remember when @jimcramer (2012 buy) thought csco was a dog, ebb and flow; long both stocks; long cramer	seeing pos pr on $csco & $snv; i remember when @jimcramer (2012 buy) thought csco was a dog, ebb and flow; long both stocks; long cramer	0.4	negative	-0.05			2010-07-13	23.09	0	0	0	0	0.5	0.5	85.1667	108.833	24	0	2	0
2011-12-14	Wall Street closed in the red for the third-straight day with the Dow 131 points or 1.1% http://fxn.ws/rGTYXÃƒâ€šÃ‚Â $CAT $CVX $CSCO	wall street closed in the red for the third-straight day with the dow 131 points or 1.1% $cat $cvx $csco	wall street closed in the red for the third-straight day with the dow 131 points or 1.1% $cat $cvx $csco	0.05	negative	-0.05			2010-07-14	23.74	0	0	0	0	0.5	0.5	85.6667	109.333	24	0	2	0
2010-12-22	Please let me know your thoughts on Cisco Systems $CSCO. I still like it long term....	please let me know your thoughts on cisco systems $csco. i still like it long term....	please let me know your thoughts on cisco systems $csco. i still like it long term....	0.4	negative	-0.05			2010-07-15	23.92	0	0	0	0	0.5	0.5	86.1667	109.833	24	0	2	0
2010-12-30	Thursday links: stretched earnings http://stk.ly/eKEnrc via @AbnormalReturns $SPY $SLV $JNPR $CSCO $AAPL	thursday links: stretched earnings via @abnormalreturns $spy $slv $jnpr $csco $aapl	thursday links: stretched earnings via @abnormalreturns $spy $slv $jnpr $csco $aapl	0	negative	-0.05			2010-07-16	22.75	0	0	0	0	0.5	0.5	86.6667	110.333	24	0	2	0
2018-07-12	$QCOM canvas print for my office. Thinking about a few more stock examples. $CSCO $AMGN $FSLR $MNST $WMT $MSFT $GOOGL $AAPL maybe some dramatic market corrections too? @MarketSmith @IBDinvestorspic.twitter.com/OArzfKGnYV	$qcom canvas print for my office. thinking about a few more stock examples. $csco $amgn $fslr $mnst $wmt $msft $googl $aapl maybe some dramatic market corrections too? @marketsmith @ibdinvestorspic.twitter.com/oarzfkgnyv	$qcom canvas print for my office. thinking about a few more stock examples. $csco $amgn $fslr $mnst $wmt $msft $googl $aapl maybe some dramatic market corrections too? @marketsmith @ibdinvestorspic.twitter.com/oarzfkgnyv	0.4	negative	-0.0444444			2010-07-17	22.75	0	0	0	0	0.5	0.5	87.1667	110.833	24	0	2	0
2016-05-05	We should do company dating game. One side. $aapl $msft $goog $amzn $orcl $ibm $csco $intc on the other, $yelp $p $twtr $sq $gpro $fit	we should do company dating game. one side. $aapl $msft $goog $amzn $orcl $ibm $csco $intc on the other, $yelp $p $twtr $sq $gpro $fit	we should do company dating game. one side. $aapl $msft $goog $amzn $orcl $ibm $csco $intc on the other, $yelp $p $twtr $sq $gpro $fit	0.391667	negative	-0.0416667			2010-07-18	22.75	0	0	0	0	0.5	0.5	87.6667	111.333	24	0	2	0
2015-01-30	Old Tech stocks getting crushed today as "new age" Tech makes a comeback. $INTC $CSCO $HPQ $MSFT all getting hit hard.	old tech stocks getting crushed today as "new age" tech makes a comeback. $intc $csco $hpq $msft all getting hit hard.	old tech stocks getting crushed today as "new age" tech makes a comeback. $intc $csco $hpq $msft all getting hit hard.	0.324053	negative	-0.0388258			2010-07-19	22.73	0	0	0	0	0.5	0.5	88.1667	111.833	24	0	2	0
2013-11-13	$CSCO is really dragging down the $QQQ & NASDAQ futures. $CSCO is down over 10% in the after hours.	$csco is really dragging down the $qqq & nasdaq futures. $csco is down over 10% in the after hours.	$csco is really dragging down the $qqq & nasdaq futures. $csco is down over 10% in the after hours.	0.259259	negative	-0.037037			2010-07-20	23.05	0	0	0	0	0.5	0.5	88.6667	112.333	24	0	2	0
2011-04-13	Cisco's Crazy Acquisition Binge: Top 10 Acquisitions Of The Last Decade $CSCO by @MattRosoff http://read.bi/frQFWv	cisco's crazy acquisition binge: top 10 acquisitions of the last decade $csco by @mattrosoff	cisco's crazy acquisition binge: top 10 acquisitions of the last decade $csco by @mattrosoff	0.488889	negative	-0.0333333			2010-07-21	22.56	0	0	0	0	0.5	0.5	89.1667	112.833	24	0	2	0
2018-12-26	$AVGO $CHTR $CTRX $CSCO long and short #stocks from #NASDAQ, up to 1900% in cumulative profits since 2010. https://www.qqqtradingtips.comÃƒâ€šÃ‚Â $QQQ $SPY #trading #Stockstowatch #trade #Trader #system #strategy #pickspic.twitter.com/oEoKrlXvhg	$avgo $chtr $ctrx $csco long and short #stocks from #nasdaq, up to 1900% in cumulative profits since 2010. $qqq $spy #trading #stockstowatch #trade #trader #system #strategy #pickspic.twitter.com/oeokrlxvhg	$avgo $chtr $ctrx $csco long and short #stocks from #nasdaq, up to 1900% in cumulative profits since 2010. $qqq $spy #trading #stockstowatch #trade #trader #system #strategy #pickspic.twitter.com/oeokrlxvhg	0.35	negative	-0.025			2010-07-22	23.27	0	0	0	0	0.5	0.5	89.6667	113.333	24	0	2	0
2012-05-09	Funny I remember people grabbing $CSCO at $80 in late '99 while 10 year USTs languished at 6%. Now people dump it at $17 for 1.8% Ts.	funny i remember people grabbing $csco at $80 in late '99 while 10 year usts languished at 6%. now people dump it at $17 for 1.8% ts.	funny i remember people grabbing $csco at $80 in late '99 while 10 year usts languished at 6%. now people dump it at $17 for 1.8% ts.	0.8	negative	-0.025			2010-07-23	23.35	0	0	0	0	0.5	0.5	90.1667	113.833	24	0	2	0
2018-12-17	$CSCO 1994 drop 50% from its high in 3 month just like many growth stock right now and it was looking very bad 6 year after it was up 4000% think about it before selling quality growth stock like $NVDA that are down 50%pic.twitter.com/LWPbpLLlW6	$csco 1994 drop 50% from its high in 3 month just like many growth stock right now and it was looking very bad 6 year after it was up 4000% think about it before selling quality growth stock like $nvda that are down 50%pic.twitter.com/lwpbplllw6	$csco 1994 drop 50% from its high in 3 month just like many growth stock right now and it was looking very bad 6 year after it was up 4000% think about it before selling quality growth stock like $nvda that are down 50%pic.twitter.com/lwpbplllw6	0.546254	negative	-0.0239683			2010-07-24	23.35	0	0	0	0	0.5	0.5	90.6667	114.333	24	0	2	0
2018-11-19	Momentum stocks getting absolutely clobbered today:_x000D_ (top 10 holdings in Momentum ETF $MTUM)_x000D_ $MSFT: -3%_x000D_ $V: -2.6%_x000D_ $AMZN: -3.7%_x000D_ $BA: -3.6%_x000D_ $MA: -3.1%_x000D_ $JPM: +0.5%_x000D_ $CSCO: -1.3%_x000D_ $INTC: -0.7%_x000D_ $ADBE: -6.0%_x000D_ $NFLX: -4.3%pic.twitter.com/i5RUI8jwui	momentum stocks getting absolutely clobbered today:_x000D_ (top 10 holdings in momentum etf $mtum)_x000D_ $msft: -3%_x000D_ $v: -2.6%_x000D_ $amzn: -3.7%_x000D_ $ba: -3.6%_x000D_ $ma: -3.1%_x000D_ $jpm: +0.5%_x000D_ $csco: -1.3%_x000D_ $intc: -0.7%_x000D_ $adbe: -6.0%_x000D_ $nflx: -4.3%pic.twitter.com/i5rui8jwui	momentum stocks getting absolutely clobbered today:_x000D_ (top 10 holdings in momentum etf $mtum)_x000D_ $msft: -3%_x000D_ $v: -2.6%_x000D_ $amzn: -3.7%_x000D_ $ba: -3.6%_x000D_ $ma: -3.1%_x000D_ $jpm: +0.5%_x000D_ $csco: -1.3%_x000D_ $intc: -0.7%_x000D_ $adbe: -6.0%_x000D_ $nflx: -4.3%pic.twitter.com/i5rui8jwui	0.8	negative	-0.0166667			2010-07-25	23.35	0	0	0	0	0.5	0.5	91.1667	114.833	24	0	2	0
2015-07-15	Manage Expectations_x000D_ Cisco $CSCO stock is flat since 2004, but has never missed earnings estimates going back 44 quarters _x000D_ Bloomberg	manage expectations_x000D_ cisco $csco stock is flat since 2004, but has never missed earnings estimates going back 44 quarters _x000D_ bloomberg	manage expectations_x000D_ cisco $csco stock is flat since 2004, but has never missed earnings estimates going back 44 quarters _x000D_ bloomberg	0.0625	negative	-0.0125			2010-07-26	23.61	0	0	0	0	0.5	0.5	91.6667	115.333	24	0	2	0
2011-05-05	Jobless Claims in U.S. Unexpectedly Jump Due to Anomolies http://bloom.bg/mjCF2g $CSCO	jobless claims in you.s. unexpectedly jump due to anomolies $csco	jobless claims in you.s. unexpectedly jump due to anomolies $csco	0.6875	negative	-0.0125			2010-07-27	23.3	0	0	0	0	0.5	0.5	92.1667	115.833	24	0	2	0
2018-07-13	ok day for me from a confidence point. took 5 trades. 4 green. 1 red. messed up 1st $AAPL trade, got shook out. lesson learned, but green. 2nd $AAPL trade was red. $FB trade green, $CSCO trade green. 2nd $FB trade green. i'll do charts tomoz, tired. happy with the progress. HAGW	ok day for me from a confidence point. took 5 trades. 4 green. 1 red. messed up 1st $aapl trade, got shook out. lesson learned, but green. 2nd $aapl trade was red. $fb trade green, $csco trade green. 2nd $fb trade green. i'll do charts tomoz, tired. happy with the progress. hagw	ok day for me from a confidence point. took 5 trades. 4 green. 1 red. messed up 1st $aapl trade, got shook out. lesson learned, but green. 2nd $aapl trade was red. $fb trade green, $csco trade green. 2nd $fb trade green. i'll do charts tomoz, tired. happy with the progress. hagw	0.308333	negative	-0.00833333			2010-07-28	23.39	0	0	0	0	0.5	0.5	92.6667	116.333	24	0	2	0
2013-11-14	Honestly, why weren't people more appalled by Chambers and his lack of professionalism at $CSCO. Why no preannounce? Why such failure?	honestly, why weren't people more appalled by chambers and his lack of professionalism at $csco. why no preannounce? why such failure?	honestly, why weren't people more appalled by chambers and his lack of professionalism at $csco. why no preannounce? why such failure?	0.64	negative	-0.00333333			2010-07-29	23.21	0	0	0	0	0.5	0.5	93.1667	116.833	24	0	2	0
2018-12-07	20 largest market caps:_x000D_ 1 $MSFT_x000D_ 2 $AMZN_x000D_ 3 $AAPL_x000D_ 4 $GOOGL_x000D_ 5 $GOOG_x000D_ 6 $FB_x000D_ 7 $INTC_x000D_ 8 $CSCO_x000D_ 9 $CMCSA_x000D_ 10 $PEP_x000D_ 11 $AMGN_x000D_ 12 $NFLX_x000D_ 13 $ADBE_x000D_ 14 $COST_x000D_ 15 $PYPL_x000D_ 16 $NVDA_x000D_ 17 $AVGO_x000D_ 18 $TXN_x000D_ 19 $FOX_x000D_ 20 $GILD	20 largest market caps:_x000D_ 1 $msft_x000D_ 2 $amzn_x000D_ 3 $aapl_x000D_ 4 $googl_x000D_ 5 $goog_x000D_ 6 $fb_x000D_ 7 $intc_x000D_ 8 $csco_x000D_ 9 $cmcsa_x000D_ 10 $pep_x000D_ 11 $amgn_x000D_ 12 $nflx_x000D_ 13 $adbe_x000D_ 14 $cost_x000D_ 15 $pypl_x000D_ 16 $nvda_x000D_ 17 $avgo_x000D_ 18 $txn_x000D_ 19 $fox_x000D_ 20 $gild	20 largest market caps:_x000D_ 1 $msft_x000D_ 2 $amzn_x000D_ 3 $aapl_x000D_ 4 $googl_x000D_ 5 $goog_x000D_ 6 $fb_x000D_ 7 $intc_x000D_ 8 $csco_x000D_ 9 $cmcsa_x000D_ 10 $pep_x000D_ 11 $amgn_x000D_ 12 $nflx_x000D_ 13 $adbe_x000D_ 14 $cost_x000D_ 15 $pypl_x000D_ 16 $nvda_x000D_ 17 $avgo_x000D_ 18 $txn_x000D_ 19 $fox_x000D_ 20 $gild	0	positive	0			2010-07-30	23.07	0	0	0	0	0.5	0.5	93.6667	117.333	24	0	2	0
2018-12-27	What a Busy Day today... Forgot to even drink water all day... Closed trades for/diciembre/27th. $CSCO $SPY $FB $CRM $GOOGL $AMZN $AAPL $AMD $NFLX $GS $KO .... Follow @orionstafa for these actionable Day trades... Performance history http://www.tradealike.com/performance/orion1982Ãƒâ€šÃ‚Â ÃƒÂ¢Ã¢â€šÂ¬Ã‚Â¦pic.twitter.com/qZzcVkCggD	what a busy day today... forgot to even drink water all day... closed trades for/diciembre/27th. $csco $spy $fb $crm $googl $amzn $aapl $amd $nflx $gs $ko .... follow @orionstafa for these actionable day trades... performance history	what a busy day today... forgot to even drink water all day... closed trades for/diciembre/27th. $csco $spy $fb $crm $googl $amzn $aapl $amd $nflx $gs $ko .... follow @orionstafa for these actionable day trades... performance history	0.2	positive	0			2010-07-31	23.07	0	0	0	0	0.5	0.5	94.1667	117.833	24	0	2	0
2018-12-23	Patriot One (PAT.V) now has paying customers._x000D_ @patriot1tech $pat.v $ptotf_x000D_ @cisco #Cisco $csco_x000D_ https://equity.guru/2018/12/21/patriot-one-pat-v-now-paying-customers/Ãƒâ€šÃ‚Â ÃƒÂ¢Ã¢â€šÂ¬Ã‚Â¦	patriot one (pat.v) now has paying customers._x000D_ @patriot1tech $pat.v $ptotf_x000D_ @cisco #cisco $csco_x000D_	patriot one (pat.v) now has paying customers._x000D_ @patriot1tech $pat.v $ptotf_x000D_ @cisco #cisco $csco_x000D_	0	positive	0			2010-08-01	23.07	1	0	0	1	0	1	94.1667	118.833	25	1	3	1
2018-12-20	looks like the last of the Generals are finally being taken out today _x000D_ $MSFT $UNH $CSCO	looks like the last of the generals are finally being taken out today _x000D_ $msft $unh $csco	looks like the last of the generals are finally being taken out today _x000D_ $msft $unh $csco	0.533333	positive	0			2010-08-02	23.8	0	0	0	0	0.5	0.5	94.6667	119.333	25	0	2	0
2018-12-17	The 10 Biggest #Cybersecurity News Stories Of 2018, Ft. @barracuda, @LogRhythm, @Centrify, @IdaptiveHQ, @Imperva, @Veracode, @symantec, @ATT, @alienvault, @CiscoSecurity, @duosec, @BlackBerry, @PaloAltoNtwks & @Marriott @CRN $SYMC $CSCO $T $BB $PANW $MAR_x000D_ https://buff.ly/2UQGXK9Ãƒâ€šÃ‚Â pic.twitter.com/03sziGedft	the 10 biggest #cybersecurity news stories of 2018, ft. @barracuda, @logrhythm, @centrify, @idaptivehq, @imperva, @veracode, @symantec, @att, @alienvault, @ciscosecurity, @duosec, @blackberry, @paloaltontwks & @marriott @crn $symc $csco $t $bb $panw $mar_x000D_	the 10 biggest #cybersecurity news stories of 2018, ft. @barracuda, @logrhythm, @centrify, @idaptivehq, @imperva, @veracode, @symantec, @att, @alienvault, @ciscosecurity, @duosec, @blackberry, @paloaltontwks & @marriott @crn $symc $csco $t $bb $panw $mar_x000D_	0	positive	0			2010-08-03	23.82	0	0	0	0	0.5	0.5	95.1667	119.833	25	0	2	0
2018-12-16	MonÃƒÂ¢Ã¢â€šÂ¬Ã¢â€žÂ¢s 1 $AMD $AMZN $FB $AAPL $GOOGL $MSFT $MA $BABA $BA $AVGO $BAC $CAT $CRM $CSCO $CMG $DAL $INTC $JNJ $LLY $MU $NIO $LULU $CGIX $ADBE #stocks #StockMarket #stockstowatch #trading #DayTrading #OptionsTrading #WallStreet #moneypic.twitter.com/6cjiatMGfu	mons 1 $amd $amzn $fb $aapl $googl $msft $ma $baba $ba $avgo $bac $cat $crm $csco $cmg $dal $intc $jnj $lly $mu $nio $lulu $cgix $adbe #stocks #stockmarket #stockstowatch #trading #daytrading #optionstrading #wallstreet #moneypic.twitter.com/6cjiatmgfu	mons 1 $amd $amzn $fb $aapl $googl $msft $ma $baba $ba $avgo $bac $cat $crm $csco $cmg $dal $intc $jnj $lly $mu $nio $lulu $cgix $adbe #stocks #stockmarket #stockstowatch #trading #daytrading #optionstrading #wallstreet #moneypic.twitter.com/6cjiatmgfu	0	positive	0			2010-08-04	24.14	0	0	0	0	0.5	0.5	95.6667	120.333	25	0	2	0
2018-12-08	$CSCO - Cisco temporarily bans employees from China https://seekingalpha.com/news/3415427-cisco-temporarily-bans-employees-china?source=tweetÃƒâ€šÃ‚Â ÃƒÂ¢Ã¢â€šÂ¬Ã‚Â¦	$csco - cisco temporarily bans employees from china	$csco - cisco temporarily bans employees from china	0	positive	0			2010-08-05	24.17	0	0	0	0	0.5	0.5	96.1667	120.833	25	0	2	0
2018-12-07	Daily Watchlist for 12/07/2018_x000D_ - $TVIX $ABX $TWTR $CSCO $AMD $XLF -_x000D_ _x000D_ Updated at 09.15 EST during pre-market._x000D_ #Watchlist #TraderEquity #Daytrading #PropFirm #stockstowatchpic.twitter.com/skE4CKzgSf	daily watchlist for 12/07/2018_x000D_ - $tvix $abx $twtr $csco $amd $xlf -_x000D_ _x000D_ updated at 09.15 est during pre-market._x000D_ #watchlist #traderequity #daytrading #propfirm #stockstowatchpic.twitter.com/ske4ckzgsf	daily watchlist for 12/07/2018_x000D_ - $tvix $abx $twtr $csco $amd $xlf -_x000D_ _x000D_ updated at 09.15 est during pre-market._x000D_ #watchlist #traderequity #daytrading #propfirm #stockstowatchpic.twitter.com/ske4ckzgsf	0	positive	0			2010-08-06	24.07	0	0	0	0	0.5	0.5	96.6667	121.333	25	0	2	0
2018-12-06	Patriot one is rolling.. Time to save some lives,together with #cisco_x000D_ $pat.v $ptotf @patriot1tech $csco_x000D_ https://tailwindsresearch.com/2018/12/patriot-one-secures-initial-287k-usd-order-for-patscan-threat-detection-solutions/Ãƒâ€šÃ‚Â ÃƒÂ¢Ã¢â€šÂ¬Ã‚Â¦	patriot one is rolling.. time to save some lives,together with #cisco_x000D_ $pat.v $ptotf @patriot1tech $csco_x000D_	patriot one is rolling.. time to save some lives,together with #cisco_x000D_ $pat.v $ptotf @patriot1tech $csco_x000D_	0	positive	0			2010-08-07	24.07	0	0	0	0	0.5	0.5	97.1667	121.833	25	0	2	0
2018-12-06	How markets work part 5,288...._x000D_ ._x000D_ $SPX $DIA $DJT $MSFT $CSCO pic.twitter.com/7JryPsklHy	how markets work part 5,288...._x000D_ ._x000D_ $spx $dia $djt $msft $csco pic.twitter.com/7jrypsklhy	how markets work part 5,288...._x000D_ ._x000D_ $spx $dia $djt $msft $csco pic.twitter.com/7jrypsklhy	0	positive	0			2010-08-08	24.07	0	0	0	0	0.5	0.5	97.6667	122.333	25	0	2	0
2018-12-03	TuesdayÃƒÂ¢Ã¢â€šÂ¬Ã¢â€žÂ¢s1 $AMD $AMZN $AAPL $FB $GOOGL $BABA $BA $GBT $DG $IBM $MDB $INTC $MA $MO $CRON $CGC $LULU $CRM $ADBE $COUP $AZO $AEO $ANET $CSCO pic.twitter.com/uEfgJm5A6Z	tuesdays1 $amd $amzn $aapl $fb $googl $baba $ba $gbt $dg $ibm $mdb $intc $ma $mo $cron $cgc $lulu $crm $adbe $coup $azo $aeo $anet $csco pic.twitter.com/uefgjm5a6z	tuesdays1 $amd $amzn $aapl $fb $googl $baba $ba $gbt $dg $ibm $mdb $intc $ma $mo $cron $cgc $lulu $crm $adbe $coup $azo $aeo $anet $csco pic.twitter.com/uefgjm5a6z	0	positive	0			2010-08-09	24.77	0	0	0	0	0.5	0.5	98.1667	122.833	25	0	2	0
2018-12-01	$CSCO almost there. any sign of reversal, I'll short it. else a breakout is imminent pic.twitter.com/69wRLy6c2V	$csco almost there. any sign of reversal, i'll short it. else a breakout is imminent pic.twitter.com/69wrly6c2v	$csco almost there. any sign of reversal, i'll short it. else a breakout is imminent pic.twitter.com/69wrly6c2v	0.3	positive	0			2010-08-10	24.31	0	0	0	0	0.5	0.5	98.6667	123.333	25	0	2	0
2018-11-19	$NHPI This is your chance for a ground floor entry $jpm $spy $dia $gld $uco $xlf $xlk $xle $xlv $xlu $xlp $xly $xlb $xli $bac $wfc $brka $brkb $gs $c $usb $dfs $v $ma $acp $ko $ibm $orcl $aig $hsbc $db $aapl $amzn $nflx $tsla $hd $msft $csco $wmthttps://twitter.com/stock_tidbits/status/1064210215350882304Ãƒâ€šÃ‚Â ÃƒÂ¢Ã¢â€šÂ¬Ã‚Â¦	$nhpi this is your chance for a ground floor entry $jpm $spy $dia $gld $uco $xlf $xlk $xle $xlv $xlu $xlp $xly $xlb $xli $bac $wfc $brka $brkb $gs $c $usb $dfs $v $ma $acp $ko $ibm $orcl $aig $hsbc $db $aapl $amzn $nflx $tsla $hd $msft $csco $wmt	$nhpi this is your chance for a ground floor entry $jpm $spy $dia $gld $uco $xlf $xlk $xle $xlv $xlu $xlp $xly $xlb $xli $bac $wfc $brka $brkb $gs $c $usb $dfs $v $ma $acp $ko $ibm $orcl $aig $hsbc $db $aapl $amzn $nflx $tsla $hd $msft $csco $wmt	0	positive	0			2010-08-11	23.73	2	0	0	2	0	1	98.6667	124.333	26	1	3	2
2018-11-19	$NHPI You're going to regret not buying $NHPI $AMD $F $TWTR $GE $T $BAC $MSFT $GG $INTC $MU $PFE $SNAP $FCX $NBR $ERIC $VALE $ABX $SIRI $AAPL $WFC $NVDA $NOK $PBR $CSCO $VZ $CZR $TSLA $LUV $SWN $TXN $FB $GLUU $MRK $ITUB $KMI $QCOM $BBD $HBAN $C $AAL $S $BMV $ORCL	$nhpi you're going to regret not buying $nhpi $amd $f $twtr $ge $t $bac $msft $gg $intc $mu $pfe $snap $fcx $nbr $eric $vale $abx $siri $aapl $wfc $nvda $nok $pbr $csco $vz $czr $tsla $luv $swn $txn $fb $gluu $mrk $itub $kmi $qcom $bbd $hban $c $aal $s $bmv $orcl	$nhpi you're going to regret not buying $nhpi $amd $f $twtr $ge $t $bac $msft $gg $intc $mu $pfe $snap $fcx $nbr $eric $vale $abx $siri $aapl $wfc $nvda $nok $pbr $csco $vz $czr $tsla $luv $swn $txn $fb $gluu $mrk $itub $kmi $qcom $bbd $hban $c $aal $s $bmv $orcl	0	positive	0			2010-08-12	21.36	0	0	0	0	0.5	0.5	99.1667	124.833	26	0	2	0
2018-11-14	Here's what Cisco's CEO Chuck Robbins just said about tariffs. $CSCO pic.twitter.com/HXYouYR6vG	here's what cisco's ceo chuck robbins just said about tariffs. $csco pic.twitter.com/hxyouyr6vg	here's what cisco's ceo chuck robbins just said about tariffs. $csco pic.twitter.com/hxyouyr6vg	0	positive	0			2010-08-13	21.36	1	0	0	1	0	1	99.1667	125.833	27	1	3	1
2018-10-29	$MGON NEWS and company update this week! Fasten your seatbelts. $MGON will be current and PPS will explode! $MSFT $BABA $SBUX $TSN $FB $AVLR $SMAR $TLRY $GIS $WFM $NIO $TSLA $BAC $YUM $TWTR $AMZN $DOCU $CSCO $NFLX $WMT $BA $CRM $GOOGL $SQ $SVMK $CMG $RTN $F $BAC $STX #OTC #NASDAQpic.twitter.com/C7BOC6MT7I	$mgon news and company update this week! fasten your seatbelts. $mgon will be current and pps will explode! $msft $baba $sbux $tsn $fb $avlr $smar $tlry $gis $wfm $nio $tsla $bac $yum $twtr $amzn $docu $csco $nflx $wmt $ba $crm $googl $sq $svmk $cmg $rtn $f $bac $stx #otc #nasdaqpic.twitter.com/c7boc6mt7i	$mgon news and company update this week! fasten your seatbelts. $mgon will be current and pps will explode! $msft $baba $sbux $tsn $fb $avlr $smar $tlry $gis $wfm $nio $tsla $bac $yum $twtr $amzn $docu $csco $nflx $wmt $ba $crm $googl $sq $svmk $cmg $rtn $f $bac $stx #otc #nasdaqpic.twitter.com/c7boc6mt7i	0.4	positive	0			2010-08-14	21.36	0	0	0	0	0.5	0.5	99.6667	126.333	27	0	2	0
2018-10-29	$PTOTF announces financing. Likely positions company for aggressive sales ramp, especially after $CSCO partnership. @patriot1techhttps://tailwindsresearch.com/2018/10/patriot-one-announces-40-0-million-bought-deal/Ãƒâ€šÃ‚Â ÃƒÂ¢Ã¢â€šÂ¬Ã‚Â¦	$ptotf announces financing. likely positions company for aggressive sales ramp, especially after $csco partnership. @patriot1tech	$ptotf announces financing. likely positions company for aggressive sales ramp, especially after $csco partnership. @patriot1tech	1	positive	0			2010-08-15	21.36	1	0	0	1	0	1	99.6667	127.333	28	1	3	1
2018-10-18	Today the Cisco connect conferance is starting._x000D_ Patriot one is invited by cisco as one their innovation PARTNER's to show of their revolutionary covert weapons detection system to ciscos largest partners and clients._x000D_ $pat.v $ptotf #cisco $csco @cisco https://twitter.com/PatriotNews8/status/1052856368971931648/photo/1pic.twitter.com/ukq2q3fh1LÃƒâ€šÃ‚Â pic.twitter.com/0wvxy6ZhUd	today the cisco connect conferance is starting._x000D_ patriot one is invited by cisco as one their innovation partner's to show of their revolutionary covert weapons detection system to ciscos largest partners and clients._x000D_ $pat.v $ptotf #cisco $csco @cisco pic.twitter.com/0wvxy6zhud	today the cisco connect conferance is starting._x000D_ patriot one is invited by cisco as one their innovation partner's to show of their revolutionary covert weapons detection system to ciscos largest partners and clients._x000D_ $pat.v $ptotf #cisco $csco @cisco pic.twitter.com/0wvxy6zhud	0.1	positive	0			2010-08-16	21.91	0	0	0	0	0.5	0.5	100.167	127.833	28	0	2	0
2018-10-10	% Above 52-week low..._x000D_ $AMGN +23%_x000D_ $BRKB +18%_x000D_ $JPM +17%_x000D_ $AAPL +44%_x000D_ $CSCO +37%_x000D_ $MSFT +40%_x000D_ $V +27%_x000D_ $BAC +16%_x000D_ $ADBE +60%_x000D_ $AMZN +82%_x000D_ $GOOGL +12%_x000D_ $NVDA +36%_x000D_ $GILD +16%_x000D_ $PYPL +14%_x000D_ $INTC +15%_x000D_ $NFLX +82%_x000D_ $FB +1.5%_x000D_ $BIDU +1%_x000D_ $BABA +0.25%_x000D_ $TCEHY +0.60%_x000D_ $NTES +14%…	% above 52-week low..._x000D_ $amgn +23%_x000D_ $brkb +18%_x000D_ $jpm +17%_x000D_ $aapl +44%_x000D_ $csco +37%_x000D_ $msft +40%_x000D_ $v +27%_x000D_ $bac +16%_x000D_ $adbe +60%_x000D_ $amzn +82%_x000D_ $googl +12%_x000D_ $nvda +36%_x000D_ $gild +16%_x000D_ $pypl +14%_x000D_ $intc +15%_x000D_ $nflx +82%_x000D_ $fb +1.5%_x000D_ $bidu +1%_x000D_ $baba +0.25%_x000D_ $tcehy +0.60%_x000D_ $ntes +14%…	% above 52-week low..._x000D_ $amgn +23%_x000D_ $brkb +18%_x000D_ $jpm +17%_x000D_ $aapl +44%_x000D_ $csco +37%_x000D_ $msft +40%_x000D_ $v +27%_x000D_ $bac +16%_x000D_ $adbe +60%_x000D_ $amzn +82%_x000D_ $googl +12%_x000D_ $nvda +36%_x000D_ $gild +16%_x000D_ $pypl +14%_x000D_ $intc +15%_x000D_ $nflx +82%_x000D_ $fb +1.5%_x000D_ $bidu +1%_x000D_ $baba +0.25%_x000D_ $tcehy +0.60%_x000D_ $ntes +14%…	0.2	positive	0			2010-08-17	22.05	0	0	0	0	0.5	0.5	100.667	128.333	28	0	2	0
2018-09-25	ICYMI: 09/24/18 - View today's #MarketOutlook from @Market_Scholars here: http://wp.me/p9upfx-2qpÃƒâ€šÃ‚Â Discussed: $SPY $IWM $EEM $EFA $GLD $TLT $USO $UUP $BTC $XLU $XLY $XLI $XLB $XLK $CSCO	icymi: 09/24/18 - view today's #marketoutlook from @market_scholars here: discussed: $spy $iwm $eem $efa $gld $tlt $uso $uup $btc $xlu $xly $xli $xlb $xlk $csco	icymi: 09/24/18 - view today's #marketoutlook from @market_scholars here: discussed: $spy $iwm $eem $efa $gld $tlt $uso $uup $btc $xlu $xly $xli $xlb $xlk $csco	0	positive	0			2010-08-18	22.41	0	0	0	0	0.5	0.5	101.167	128.833	28	0	2	0
2018-08-31	$CSCO Monthly chart going back to 2003 #ToTheTickpic.twitter.com/A7r12Czo3V	$csco monthly chart going back to 2003 #tothetickpic.twitter.com/a7r12czo3v	$csco monthly chart going back to 2003 #tothetickpic.twitter.com/a7r12czo3v	0	positive	0			2010-08-19	22.22	0	0	0	0	0.5	0.5	101.667	129.333	28	0	2	0
2018-08-27	Trader Takeaways 8.27.18 by @CiocanaTrader. Focus on $TSLA $CSCO $NFLX $IGC $OBLN $NNDM $SSC $GME.http://youtu.be/dcuZ3NvZ3sU?a	trader takeaways 8.27.18 by @ciocanatrader. focus on $tsla $csco $nflx $igc $obln $nndm $ssc $gme.	trader takeaways 8.27.18 by @ciocanatrader. focus on $tsla $csco $nflx $igc $obln $nndm $ssc $gme.	0	positive	0			2010-08-20	22.23	1	0	0	1	0	1	101.667	130.333	29	1	3	1
2018-08-27	$CSCO Potentially the start of a monster run pic.twitter.com/SFPkWmZUOZ	$csco potentially the start of a monster run pic.twitter.com/sfpkwmzuoz	$csco potentially the start of a monster run pic.twitter.com/sfpkwmzuoz	1	positive	0			2010-08-21	22.23	0	0	0	0	0.5	0.5	102.167	130.833	29	0	2	0
2018-08-27	$CSCO .... moving smartly higher. _x000D_ Shared my "case for $CSCO" last week comparing it to $MSFT chart a few months ago.... _x000D_ This $CSCO move is just getting started, imho! pic.twitter.com/JjFHFaJngf	$csco .... moving smartly higher. _x000D_ shared my "case for $csco" last week comparing it to $msft chart a few months ago.... _x000D_ this $csco move is just getting started, imho! pic.twitter.com/jjfhfajngf	$csco .... moving smartly higher. _x000D_ shared my "case for $csco" last week comparing it to $msft chart a few months ago.... _x000D_ this $csco move is just getting started, imho! pic.twitter.com/jjfhfajngf	0.222222	positive	0			2010-08-22	22.23	0	0	0	0	0.5	0.5	102.667	131.333	29	0	2	0
2018-08-26	The core list_x000D_ _x000D_ Tier 1: $INTC $BAC $MU $HD $PSX $GILD_x000D_ Tier 2: $NVDA $JPM $AMD $TGT $APC $CELG _x000D_ Tier 3: $MSFT $PYPL $AAPL $CAT $LNG $TEVA_x000D_ Tier 4: $CSCO $SQ $EA $BABA $DIS $ABBV_x000D_ Tier 5: $NFLX $SCHW $ATVI $X $ROKU $PFE	the core list_x000D_ _x000D_ tier 1: $intc $bac $mu $hd $psx $gild_x000D_ tier 2: $nvda $jpm $amd $tgt $apc $celg _x000D_ tier 3: $msft $pypl $aapl $cat $lng $teva_x000D_ tier 4: $csco $sq $ea $baba $dis $abbv_x000D_ tier 5: $nflx $schw $atvi $x $roku $pfe	the core list_x000D_ _x000D_ tier 1: $intc $bac $mu $hd $psx $gild_x000D_ tier 2: $nvda $jpm $amd $tgt $apc $celg _x000D_ tier 3: $msft $pypl $aapl $cat $lng $teva_x000D_ tier 4: $csco $sq $ea $baba $dis $abbv_x000D_ tier 5: $nflx $schw $atvi $x $roku $pfe	0	positive	0			2010-08-23	21.68	0	0	0	0	0.5	0.5	103.167	131.833	29	0	2	0
2018-08-26	If You're Bullish About Cybersecurity Stocks, Look At These 5 Names http://ow.ly/96CP30lyIutÃƒâ€šÃ‚Â $PANW $ZS $OKTA $QLYS $CSCO pic.twitter.com/MDMeiccFd1	if you're bullish about cybersecurity stocks, look at these 5 names $panw $zs $okta $qlys $csco pic.twitter.com/mdmeiccfd1	if you're bullish about cybersecurity stocks, look at these 5 names $panw $zs $okta $qlys $csco pic.twitter.com/mdmeiccfd1	0	positive	0			2010-08-24	21.13	2	0	0	2	0	1	103.167	132.833	30	1	3	2
2018-08-24	And $CSCO on the monthly break. Feel like this is going to run like AMD did this week soon. pic.twitter.com/jlI8Vfd2a5	and $csco on the monthly break. feel like this is going to run like amd did this week soon. pic.twitter.com/jli8vfd2a5	and $csco on the monthly break. feel like this is going to run like amd did this week soon. pic.twitter.com/jli8vfd2a5	0	positive	0			2010-08-25	21.21	0	0	0	0	0.5	0.5	103.667	133.333	30	0	2	0
2018-08-15	#earnings scheduled after the close today and before the open tomorrow _x000D_ $JD $WMT $CSCO $JCP $NTAP $WUBA $MSG $CACI $BGG $VBLT $QIWI $ESLT $SPTN $DESP $LYTS $LFVN $AEG $RGSE _x000D_ http://eps.sh/calÃƒâ€šÃ‚Â pic.twitter.com/GuE6kTPHuL	#earnings scheduled after the close today and before the open tomorrow _x000D_ $jd $wmt $csco $jcp $ntap $wuba $msg $caci $bgg $vblt $qiwi $eslt $sptn $desp $lyts $lfvn $aeg $rgse _x000D_	#earnings scheduled after the close today and before the open tomorrow _x000D_ $jd $wmt $csco $jcp $ntap $wuba $msg $caci $bgg $vblt $qiwi $eslt $sptn $desp $lyts $lfvn $aeg $rgse _x000D_	0.5	positive	0			2010-08-26	20.7	0	0	0	0	0.5	0.5	104.167	133.833	30	0	2	0
2018-08-02	When the convo is so gucci w @_ChrisVersace & @Sarge986 people CALL IN to get in Hello? STREET SMARTS: https://youtu.be/ufu3oUDDu_cÃƒâ€šÃ‚Â _x000D_ $TSLA $COST $CSCO $LMT $AAPLpic.twitter.com/GLAGWj4xXe	when the convo is so gucci w @_chrisversace & @sarge986 people call in to get in hello? street smarts: _x000D_ $tsla $cost $csco $lmt $aaplpic.twitter.com/glagwj4xxe	when the convo is so gucci w @_chrisversace & @sarge986 people call in to get in hello? street smarts: _x000D_ $tsla $cost $csco $lmt $aaplpic.twitter.com/glagwj4xxe	0	positive	0			2010-08-27	20.81	0	0	0	0	0.5	0.5	104.667	134.333	30	0	2	0
2018-08-02	Congrats to @dugsong & team!!! Cisco $CSCO buying Duo for $2.35B!	congrats to @dugsong & team!!! cisco $csco buying duo for $2.35b!	congrats to @dugsong & team!!! cisco $csco buying duo for $2.35b!	0	positive	0			2010-08-28	20.81	0	0	0	0	0.5	0.5	105.167	134.833	30	0	2	0
2018-07-19	Are you CCEEPP? Well, according to @MattCheslock you should be. _x000D_ https://youtu.be/euquTCFG_eIÃƒâ€šÃ‚Â _x000D_ $IBM $MSFT $ORCL $SKYY $BOX $CVX $XOM $SLB $FANG $MPO $USO $MCF $SSC $AMZN $VCR $VDE #VEA $VPL $VWO $VMBS $VCIT $VIG $VFH $CLD $GOOG $BB $NUGT $CLF $SQ $JNUG $CSCO _x000D_ @ModernWallStpic.twitter.com/DZPTxxuWIK	are you cceepp? well, according to @mattcheslock you should be. _x000D_ _x000D_ $ibm $msft $orcl $skyy $box $cvx $xom $slb $fang $mpo $uso $mcf $ssc $amzn $vcr $vde #vea $vpl $vwo $vmbs $vcit $vig $vfh $cld $goog $bb $nugt $clf $sq $jnug $csco _x000D_ @modernwallstpic.twitter.com/dzptxxuwik	are you cceepp? well, according to @mattcheslock you should be. _x000D_ _x000D_ $ibm $msft $orcl $skyy $box $cvx $xom $slb $fang $mpo $uso $mcf $ssc $amzn $vcr $vde #vea $vpl $vwo $vmbs $vcit $vig $vfh $cld $goog $bb $nugt $clf $sq $jnug $csco _x000D_ @modernwallstpic.twitter.com/dzptxxuwik	0	positive	0			2010-08-29	20.81	1	1	0	0	1	0	106.167	134.833	29	-1	1	1
2018-07-19	PRE Market Movers: $TRV, $IBM, $AXP, $QCOM, $EBAY, $BX, $CSCO, $PM, $DHR, $BABA, $AA, $UNH, $NDLS, $RKDA, $DM, $DWCH, $OII, $RUN, $ONDK @tradealike @BeefEnt @snowiestocks @pennyfuse @gvalan #stockstowatch	pre market movers: $trv, $ibm, $axp, $qcom, $ebay, $bx, $csco, $pm, $dhr, $baba, $aa, $unh, $ndls, $rkda, $dm, $dwch, $oii, $run, $ondk @tradealike @beefent @snowiestocks @pennyfuse @gvalan #stockstowatch	pre market movers: $trv, $ibm, $axp, $qcom, $ebay, $bx, $csco, $pm, $dhr, $baba, $aa, $unh, $ndls, $rkda, $dm, $dwch, $oii, $run, $ondk @tradealike @beefent @snowiestocks @pennyfuse @gvalan #stockstowatch	0	positive	0			2010-08-30	20.32	2	0	0	2	0	1	106.167	135.833	30	1	3	2
2018-07-18	Cisco +3.7% on report Amazon denies plans to compete in switches https://seekingalpha.com/news/3371295?source=anshÃƒâ€šÃ‚Â ÃƒÂ¢Ã¢â€šÂ¬Ã‚Â¦ $CSCO, $AMZN, $JNPR, $ANETpic.twitter.com/EfzZDuDLcB	cisco +3.7% on report amazon denies plans to compete in switches $csco, $amzn, $jnpr, $anetpic.twitter.com/efzzdudlcb	cisco +3.7% on report amazon denies plans to compete in switches $csco, $amzn, $jnpr, $anetpic.twitter.com/efzzdudlcb	0	positive	0			2010-08-31	19.99	0	0	0	0	0.5	0.5	106.667	136.333	30	0	2	0
2018-07-13	Our story caused networking stocks to fall off and @cnbc and others are covering. Once again @theinformation subscribers just made some $$$$. $csco https://www.theinformation.com/articles/amazon-web-services-targets-cisco-in-networkingÃƒâ€šÃ‚Â ÃƒÂ¢Ã¢â€šÂ¬Ã‚Â¦	our story caused networking stocks to fall off and @cnbc and others are covering. once again @theinformation subscribers just made some $$$$. $csco	our story caused networking stocks to fall off and @cnbc and others are covering. once again @theinformation subscribers just made some $$$$. $csco	0	positive	0			2010-09-01	20.26	0	0	0	0	0.5	0.5	107.167	136.833	30	0	2	0
2018-07-13	$CSCO getting pounded on a rumor that $AMZN MIGHT start selling switches ?_x000D_ I bought some at $41	$csco getting pounded on a rumor that $amzn might start selling switches ?_x000D_ i bought some at $41	$csco getting pounded on a rumor that $amzn might start selling switches ?_x000D_ i bought some at $41	0	positive	0			2010-09-02	20.52	0	0	0	0	0.5	0.5	107.667	137.333	30	0	2	0
2018-07-13	$CSCO AMAZOWNED!!! https://twitter.com/CNBCnow/status/1017825394857332736Ãƒâ€šÃ‚Â ÃƒÂ¢Ã¢â€šÂ¬Ã‚Â¦	$csco amazowned!!!	$csco amazowned!!!	0	positive	0			2010-09-03	21.04	0	0	0	0	0.5	0.5	108.167	137.833	30	0	2	0
2018-06-27	$FUSZ: THE 1% KNOW HOW/WHEN TO SEIZE #OPPORTUNITY _x000D_ #WEALTHBUILDER #MILLIONAIREMINDSET_x000D_ IT'S YOUR TIME_x000D_ $AAPL $SIRI $SBUX $FNMA $AMAT $DCPH $IMTE $AXON $APHQF $CBIS $AMZN $SNAP $TWTR $FB $KTOV $AKER $SENS $WMT $VALE $INTC $CSCO $VZ $F $T $S $C $ABEV $GM $GE $SWN $SHLD $MU $JD $ENDP	$fusz: the 1% know how/when to seize #opportunity _x000D_ #wealthbuilder #millionairemindset_x000D_ it's your time_x000D_ $aapl $siri $sbux $fnma $amat $dcph $imte $axon $aphqf $cbis $amzn $snap $twtr $fb $ktov $aker $sens $wmt $vale $intc $csco $vz $f $t $s $c $abev $gm $ge $swn $shld $mu $jd $endp	$fusz: the 1% know how/when to seize #opportunity _x000D_ #wealthbuilder #millionairemindset_x000D_ it's your time_x000D_ $aapl $siri $sbux $fnma $amat $dcph $imte $axon $aphqf $cbis $amzn $snap $twtr $fb $ktov $aker $sens $wmt $vale $intc $csco $vz $f $t $s $c $abev $gm $ge $swn $shld $mu $jd $endp	0	positive	0			2010-09-04	21.04	0	0	0	0	0.5	0.5	108.667	138.333	30	0	2	0
2018-06-26	The core list_x000D_ _x000D_ Tier 1: $INTC $BAC $MU $APC $TEVA_x000D_ Tier 2: $NVDA $JPM $AAPL $PSX $ABBV_x000D_ Tier 3: $MSFT $PYPL $TWTR $LNG $GILD_x000D_ Tier 4: $CSCO $SQ $AMD $BABA $SCCO _x000D_ Tier 5: $NFLX $SCHW $X $JD $TECK _x000D_ ÃƒÂ¢Ã¢â€šÂ¬Ã¢â‚¬Å“_x000D_ standbys: $EA $KBH $FCX	the core list_x000D_ _x000D_ tier 1: $intc $bac $mu $apc $teva_x000D_ tier 2: $nvda $jpm $aapl $psx $abbv_x000D_ tier 3: $msft $pypl $twtr $lng $gild_x000D_ tier 4: $csco $sq $amd $baba $scco _x000D_ tier 5: $nflx $schw $x $jd $teck _x000D_ _x000D_ standbys: $ea $kbh $fcx	the core list_x000D_ _x000D_ tier 1: $intc $bac $mu $apc $teva_x000D_ tier 2: $nvda $jpm $aapl $psx $abbv_x000D_ tier 3: $msft $pypl $twtr $lng $gild_x000D_ tier 4: $csco $sq $amd $baba $scco _x000D_ tier 5: $nflx $schw $x $jd $teck _x000D_ _x000D_ standbys: $ea $kbh $fcx	0	positive	0			2010-09-05	21.04	0	0	0	0	0.5	0.5	109.167	138.833	30	0	2	0
2018-06-25	06/25/18 - View today's #MarketOutlook from @Market_Scholars here: https://wp.me/p9upfx-1zRÃƒâ€šÃ‚Â Discussed: $SPY $IWM $EEM $EFA $GLD $TLT $USO $UUP $BTC $XLU $XLP $XLY $XLK $CSCO	06/25/18 - view today's #marketoutlook from @market_scholars here: discussed: $spy $iwm $eem $efa $gld $tlt $uso $uup $btc $xlu $xlp $xly $xlk $csco	06/25/18 - view today's #marketoutlook from @market_scholars here: discussed: $spy $iwm $eem $efa $gld $tlt $uso $uup $btc $xlu $xlp $xly $xlk $csco	0	positive	0			2010-09-06	21.04	0	0	0	0	0.5	0.5	109.667	139.333	30	0	2	0
2018-06-18	MONDAY'S BUY LINES .._x000D_ $ACAD $IVZ $SKX $SNAP $MSFT $PDCO $RRC $BOX $ORCL $DAL $AMD $HES $HTZ $QD $FTI $CSCO $HBANpic.twitter.com/SKTgVLt3BO	monday's buy lines .._x000D_ $acad $ivz $skx $snap $msft $pdco $rrc $box $orcl $dal $amd $hes $htz $qd $fti $csco $hbanpic.twitter.com/sktgvlt3bo	monday's buy lines .._x000D_ $acad $ivz $skx $snap $msft $pdco $rrc $box $orcl $dal $amd $hes $htz $qd $fti $csco $hbanpic.twitter.com/sktgvlt3bo	0	positive	0			2010-09-07	20.58	0	0	0	0	0.5	0.5	110.167	139.833	30	0	2	0
2018-06-14	Third Day Recap From @CiscoLive: Technology Partners React From Show Floor https://www.crn.com/news/networking/video/300105166/third-day-recap-from-cisco-live-technology-partners-react-from-show-floor.htmÃƒâ€šÃ‚Â ÃƒÂ¢Ã¢â€šÂ¬Ã‚Â¦ #CiscoLive #CiscoDNA $CSCO	third day recap from @ciscolive: technology partners react from show floor #ciscolive #ciscodna $csco	third day recap from @ciscolive: technology partners react from show floor #ciscolive #ciscodna $csco	0	positive	0			2010-09-08	20.64	0	0	0	0	0.5	0.5	110.667	140.333	30	0	2	0
2018-05-29	I spy a setup in $CSCO. We have definition of risk along with a potential upside target!! #FibonacciQueen #Tradinghttps://www.simplertrading.com/daily/fibonacci-free/csco-05302018/Ãƒâ€šÃ‚Â ÃƒÂ¢Ã¢â€šÂ¬Ã‚Â¦	i spy a setup in $csco. we have definition of risk along with a potential upside target!! #fibonacciqueen #trading	i spy a setup in $csco. we have definition of risk along with a potential upside target!! #fibonacciqueen #trading	1	positive	0			2010-09-09	20.61	0	0	0	0	0.5	0.5	111.167	140.833	30	0	2	0
2018-05-16	.@Cisco Sees Increased Software Sales, Recurring Revenue Helped By Catalyst 9000 Platform https://www.crn.com/news/networking/300103851/cisco-sees-increased-software-sales-recurring-revenue-helped-by-catalyst-9000-platform.htmÃƒâ€šÃ‚Â ÃƒÂ¢Ã¢â€šÂ¬Ã‚Â¦ $CSCO	.@cisco sees increased software sales, recurring revenue helped by catalyst 9000 platform $csco	.@cisco sees increased software sales, recurring revenue helped by catalyst 9000 platform $csco	0	positive	0			2010-09-10	20.62	0	0	0	0	0.5	0.5	111.667	141.333	30	0	2	0
2018-05-16	Thank you for following #CSCOQ3FY18 Earnings highlights. Webcast and slides are located here: http://cs.co/6001D5pORÃƒâ€šÃ‚Â _x000D_ $CSCO	thank you for following #cscoq3fy18 earnings highlights. webcast and slides are located here: _x000D_ $csco	thank you for following #cscoq3fy18 earnings highlights. webcast and slides are located here: _x000D_ $csco	0.1	positive	0			2010-09-11	20.62	0	0	0	0	0.5	0.5	112.167	141.833	30	0	2	0
2018-05-16	05/16/18 - View today's #MarketOutlook from @Market_Scholars here: https://wp.me/p9upfx-1e4Ãƒâ€šÃ‚Â Discussed: $SPY $DIA $QQQ $IWM $TNX $VIX $SPX $USO $DBA $CSCO $RUT $XLB $KOL	05/16/18 - view today's #marketoutlook from @market_scholars here: discussed: $spy $dia $qqq $iwm $tnx $vix $spx $uso $dba $csco $rut $xlb $kol	05/16/18 - view today's #marketoutlook from @market_scholars here: discussed: $spy $dia $qqq $iwm $tnx $vix $spx $uso $dba $csco $rut $xlb $kol	0	positive	0			2010-09-12	20.62	0	0	0	0	0.5	0.5	112.667	142.333	30	0	2	0
2018-05-12	Implied moves for earnings next week:_x000D_ $MZOR 9.4%_x000D_ $HD 3.6%_x000D_ $M 9.4%_x000D_ $CSCO 5.0%_x000D_ $NTES 6.7%_x000D_ $WMT 5.4%_x000D_ $JCP 16.4%_x000D_ $AMAT 5.9%_x000D_ $TTWO 7.8%_x000D_ $BZUN 12.4%_x000D_ $JWN 7.7%_x000D_ $JACK 5.9%_x000D_ $A 5.7%_x000D_ $VIPS 10%_x000D_ $CSIQ 6.3%_x000D_ $AZN 3.8%https://twitter.com/eWhispers/status/995272187849428993Ãƒâ€šÃ‚Â ÃƒÂ¢Ã¢â€šÂ¬Ã‚Â¦	implied moves for earnings next week:_x000D_ $mzor 9.4%_x000D_ $hd 3.6%_x000D_ $m 9.4%_x000D_ $csco 5.0%_x000D_ $ntes 6.7%_x000D_ $wmt 5.4%_x000D_ $jcp 16.4%_x000D_ $amat 5.9%_x000D_ $ttwo 7.8%_x000D_ $bzun 12.4%_x000D_ $jwn 7.7%_x000D_ $jack 5.9%_x000D_ $a 5.7%_x000D_ $vips 10%_x000D_ $csiq 6.3%_x000D_ $azn 3.8%	implied moves for earnings next week:_x000D_ $mzor 9.4%_x000D_ $hd 3.6%_x000D_ $m 9.4%_x000D_ $csco 5.0%_x000D_ $ntes 6.7%_x000D_ $wmt 5.4%_x000D_ $jcp 16.4%_x000D_ $amat 5.9%_x000D_ $ttwo 7.8%_x000D_ $bzun 12.4%_x000D_ $jwn 7.7%_x000D_ $jack 5.9%_x000D_ $a 5.7%_x000D_ $vips 10%_x000D_ $csiq 6.3%_x000D_ $azn 3.8%	0	positive	0			2010-09-13	21.26	0	0	0	0	0.5	0.5	113.167	142.833	30	0	2	0
2018-05-12	#earnings for the week _x000D_ $WMT $HD $AMAT $CSCO $M $JCP $DE $TTWO $BZUN $MZOR $NTES $KEM $A $VIPS $CSIQ $LONE $HQCL $MARK $SORL $JWN $DGLY $EXP $SWCH $AZN $CPB $NM $GDP $BCLI $MGIC $TGEN $KMDA $JACK $ATNX $HTHT $MANU $NINE $MTBC $VRTU $RXN $AMRS $FLO _x000D_ http://eps.sh/calÃƒâ€šÃ‚Â pic.twitter.com/RCq3O395mL	#earnings for the week _x000D_ $wmt $hd $amat $csco $m $jcp $de $ttwo $bzun $mzor $ntes $kem $a $vips $csiq $lone $hqcl $mark $sorl $jwn $dgly $exp $swch $azn $cpb $nm $gdp $bcli $mgic $tgen $kmda $jack $atnx $htht $manu $nine $mtbc $vrtu $rxn $amrs $flo _x000D_	#earnings for the week _x000D_ $wmt $hd $amat $csco $m $jcp $de $ttwo $bzun $mzor $ntes $kem $a $vips $csiq $lone $hqcl $mark $sorl $jwn $dgly $exp $swch $azn $cpb $nm $gdp $bcli $mgic $tgen $kmda $jack $atnx $htht $manu $nine $mtbc $vrtu $rxn $amrs $flo _x000D_	0	positive	0			2010-09-14	21.45	1	1	0	0	1	0	114.167	142.833	29	-1	1	1
2018-04-26	Ziggurat #ZIG http://Ecex.ExchangeÃƒâ€šÃ‚Â https://etherdelta.com/#0xe760a89967d8c7fa638eebfc15a77ba107674021-ETHÃƒâ€šÃ‚Â ÃƒÂ¢Ã¢â€šÂ¬Ã‚Â¦ ÃƒÂ¢Ã¢â€šÂ¬Ã‚Â¦_x000D_ $AAPL $SIRI $SBUX $CSCO $INTC $HEAR $CLDC $ACER $RI $QCOM $SNAP $FB $TWTR $NETE $DCTH $RXMD $RNVA $VEND $DTST $PLSE $GROW $BLCM $AKER $SECO $AMZN $NVDA $NFLX $PAY $PYPL $CRM $ORCL $NVCN #etherdelta	ziggurat #zig #0xe760a89967d8c7fa638eebfc15a77ba107674021-eth _x000D_ $aapl $siri $sbux $csco $intc $hear $cldc $acer $ri $qcom $snap $fb $twtr $nete $dcth $rxmd $rnva $vend $dtst $plse $grow $blcm $aker $seco $amzn $nvda $nflx $pay $pypl $crm $orcl $nvcn #etherdelta	ziggurat #zig #0xe760a89967d8c7fa638eebfc15a77ba107674021-eth _x000D_ $aapl $siri $sbux $csco $intc $hear $cldc $acer $ri $qcom $snap $fb $twtr $nete $dcth $rxmd $rnva $vend $dtst $plse $grow $blcm $aker $seco $amzn $nvda $nflx $pay $pypl $crm $orcl $nvcn #etherdelta	0	positive	0			2010-09-15	21.59	1	0	0	1	0	1	114.167	143.833	30	1	3	1
2018-04-25	$FUSZ MOBY FREAKING DICK SLAPPING THE ASK_x000D_ STACKERS ARE GETTING THEIR BUTT WHIPPED TODAY_x000D_ DON'T TRY TO MUZZLE A #UNICORN OR YOU WILL GET THE HORN_x000D_ $AAPL $SIRI $INTC $CSCO $CANN $CHPE $TPCA $FNMA $FMCC $SBUX $NOK $CRM $ORCL $MSFT $TEUM $AYTU $AKER $HEAR $KONE $ZNGA $NFLX pic.twitter.com/FsUR8DiYpW	$fusz moby freaking dick slapping the ask_x000D_ stackers are getting their butt whipped today_x000D_ don't try to muzzle a #unicorn or you will get the horn_x000D_ $aapl $siri $intc $csco $cann $chpe $tpca $fnma $fmcc $sbux $nok $crm $orcl $msft $teum $aytu $aker $hear $kone $znga $nflx pic.twitter.com/fsur8diypw	$fusz moby freaking dick slapping the ask_x000D_ stackers are getting their butt whipped today_x000D_ don't try to muzzle a #unicorn or you will get the horn_x000D_ $aapl $siri $intc $csco $cann $chpe $tpca $fnma $fmcc $sbux $nok $crm $orcl $msft $teum $aytu $aker $hear $kone $znga $nflx pic.twitter.com/fsur8diypw	0	positive	0			2010-09-16	21.93	0	0	0	0	0.5	0.5	114.667	144.333	30	0	2	0
2018-04-24	$FUSZ NBC news! Disruption in CRM! SHORT-SQUEEZE: http://www.nbc-2.com/story/38027964/developments-in-the-customer-relationship-management-marketÃƒâ€šÃ‚Â ÃƒÂ¢Ã¢â€šÂ¬Ã‚Â¦_x000D_ $AAPL $GOOG $MSFT $ORCL $FB $INTV $CSCO $TSM $NVDA $IBM $SAP $ADBE $TXN $AVGO $CRM $QCOM $BIDU $AABA $MU $VMW $ITW $AMAT $ADP $ATVI $CTSH $INTU $INFY $EA $NXPI $HPQ $ENT $NOK $ADI $LRCX $DXC $NOW $FISV	$fusz nbc news! disruption in crm! short-squeeze: _x000D_ $aapl $goog $msft $orcl $fb $intv $csco $tsm $nvda $ibm $sap $adbe $txn $avgo $crm $qcom $bidu $aaba $mu $vmw $itw $amat $adp $atvi $ctsh $intu $infy $ea $nxpi $hpq $ent $nok $adi $lrcx $dxc $now $fisv	$fusz nbc news! disruption in crm! short-squeeze: _x000D_ $aapl $goog $msft $orcl $fb $intv $csco $tsm $nvda $ibm $sap $adbe $txn $avgo $crm $qcom $bidu $aaba $mu $vmw $itw $amat $adp $atvi $ctsh $intu $infy $ea $nxpi $hpq $ent $nok $adi $lrcx $dxc $now $fisv	0	positive	0			2010-09-17	21.86	0	0	0	0	0.5	0.5	115.167	144.833	30	0	2	0
2018-04-20	List your token on our http://Ecex.ExchangeÃƒâ€šÃ‚Â _x000D_ $AAPL $SIRI $SBUX $CSCO $INTC $HEAR $CLDC $AUTO $ACER $RIOT $QCOM $SNAP $FB $TWTR $NETE $DCTH $RXMD $RNVA $VEND $DTST $PLSE $GROW $BLCM $AKER $SECO $AMZN $NVDA $NFLX $PAY $PYPL $CRM $ORCL $NVCNpic.twitter.com/TU1kXByCFJ	list your token on our _x000D_ $aapl $siri $sbux $csco $intc $hear $cldc $auto $acer $riot $qcom $snap $fb $twtr $nete $dcth $rxmd $rnva $vend $dtst $plse $grow $blcm $aker $seco $amzn $nvda $nflx $pay $pypl $crm $orcl $nvcnpic.twitter.com/tu1kxbycfj	list your token on our _x000D_ $aapl $siri $sbux $csco $intc $hear $cldc $auto $acer $riot $qcom $snap $fb $twtr $nete $dcth $rxmd $rnva $vend $dtst $plse $grow $blcm $aker $seco $amzn $nvda $nflx $pay $pypl $crm $orcl $nvcnpic.twitter.com/tu1kxbycfj	0	positive	0			2010-09-18	21.86	0	0	0	0	0.5	0.5	115.667	145.333	30	0	2	0
2018-04-17	TODAY'S SIZE CALL ACTIVITY: $TWTR $NRG $KMI $NE $C $KKR $GE $VALE $PCG $EA $CSCO $UTX $CCL $MU $NUE $BABA_x000D_ https://wallstjesus.com/private-twitter/Ãƒâ€šÃ‚Â ÃƒÂ¢Ã¢â€šÂ¬Ã‚Â¦pic.twitter.com/guLABUZ9Vq	today's size call activity: $twtr $nrg $kmi $ne $c $kkr $ge $vale $pcg $ea $csco $utx $ccl $mu $nue $baba_x000D_	today's size call activity: $twtr $nrg $kmi $ne $c $kkr $ge $vale $pcg $ea $csco $utx $ccl $mu $nue $baba_x000D_	0	positive	0			2010-09-19	21.86	0	0	0	0	0.5	0.5	116.167	145.833	30	0	2	0
2018-04-15	The core list_x000D_ _x000D_ Tier 1: $INTC $BAC $X $MU $GILD_x000D_ Tier 2: $CSCO $JPM $AAPL $BABA $ABBV_x000D_ Tier 3: $NVDA $MS $JD $APC $SCCO_x000D_ Tier 4: $MSFT $SCHW $DAL $PSX $FCX_x000D_ Tier 5: $NFLX $AMTD $UAL $LNG $TECK_x000D_ ÃƒÂ¢Ã¢â€šÂ¬Ã¢â‚¬Å“_x000D_ standbys: $TEVA $TWTR $LVS $NEM $ABX	the core list_x000D_ _x000D_ tier 1: $intc $bac $x $mu $gild_x000D_ tier 2: $csco $jpm $aapl $baba $abbv_x000D_ tier 3: $nvda $ms $jd $apc $scco_x000D_ tier 4: $msft $schw $dal $psx $fcx_x000D_ tier 5: $nflx $amtd $ual $lng $teck_x000D_ _x000D_ standbys: $teva $twtr $lvs $nem $abx	the core list_x000D_ _x000D_ tier 1: $intc $bac $x $mu $gild_x000D_ tier 2: $csco $jpm $aapl $baba $abbv_x000D_ tier 3: $nvda $ms $jd $apc $scco_x000D_ tier 4: $msft $schw $dal $psx $fcx_x000D_ tier 5: $nflx $amtd $ual $lng $teck_x000D_ _x000D_ standbys: $teva $twtr $lvs $nem $abx	0	positive	0			2010-09-20	21.75	0	0	0	0	0.5	0.5	116.667	146.333	30	0	2	0
2018-04-12	$CSCO ... breakout! pic.twitter.com/KqIOTQrQZM	$csco ... breakout! pic.twitter.com/kqiotqrqzm	$csco ... breakout! pic.twitter.com/kqiotqrqzm	0	positive	0			2010-09-21	21.64	0	0	0	0	0.5	0.5	117.167	146.833	30	0	2	0
2018-03-26	Cisco commits to shelling out $50 million to help fix Silicon Valley's homelessness crisis $CSCO https://read.bi/2DXvKhkÃƒâ€šÃ‚Â pic.twitter.com/K9sdEWVuIs	cisco commits to shelling out $50 million to help fix silicon valley's homelessness crisis $csco	cisco commits to shelling out $50 million to help fix silicon valley's homelessness crisis $csco	0	positive	0			2010-09-22	21.67	0	0	0	0	0.5	0.5	117.667	147.333	30	0	2	0
2018-03-22	What is this? 1999? The only two Dow stocks that are up since 1/26/18 are Intel and Cisco. $CSCO $INTC	what is this? 1999? the only two dow stocks that are up since 1/26/18 are intel and cisco. $csco $intc	what is this? 1999? the only two dow stocks that are up since 1/26/18 are intel and cisco. $csco $intc	1	positive	0			2010-09-23	21.53	0	0	0	0	0.5	0.5	118.167	147.833	30	0	2	0
2018-03-14	Blockchain As A Service Takes Shape $C $CSCO $JPMorgan $ARDR #ARDR https://benzinga.com/z/10990065Ãƒâ€šÃ‚Â via @benzinga	blockchain as a service takes shape $c $csco $jpmorgan $ardr #ardr via @benzinga	blockchain as a service takes shape $c $csco $jpmorgan $ardr #ardr via @benzinga	0	positive	0			2010-09-24	22.09	3	0	0	3	0	1	118.167	148.833	31	1	3	3
2018-03-13	The MACD Histogram Explained Simply and Understandably https://www.youtube.com/watch?v=xmnC2BVWUHU&fmt=22Ãƒâ€šÃ‚Â ÃƒÂ¢Ã¢â€šÂ¬Ã‚Â¦ $SPY $QQQ $DIA $AAPL $AMZN $TWTR $TSLA $AMD $INTC $FB #stocks #stockmarket #finance #daytrading #stockcharts #options #optionstrading #MACD $IWM $MSFT $GE $GOOG $GOOGL $ORCL $CSCO $BA $WMT $HD $PCLN $T	the macd histogram explained simply and understandably $spy $qqq $dia $aapl $amzn $twtr $tsla $amd $intc $fb #stocks #stockmarket #finance #daytrading #stockcharts #options #optionstrading #macd $iwm $msft $ge $goog $googl $orcl $csco $ba $wmt $hd $pcln $t	the macd histogram explained simply and understandably $spy $qqq $dia $aapl $amzn $twtr $tsla $amd $intc $fb #stocks #stockmarket #finance #daytrading #stockcharts #options #optionstrading #macd $iwm $msft $ge $goog $googl $orcl $csco $ba $wmt $hd $pcln $t	0.357143	positive	0			2010-09-25	22.09	1	1	0	0	1	0	119.167	148.833	30	-1	1	1
2018-03-05	Cisco has about $67 billion in cash. It's also up 16% YTD, and this trader thinks it's setting up to outperform the market https://stocktwits.com/alphahunt/message/115087370Ãƒâ€šÃ‚Â ÃƒÂ¢Ã¢â€šÂ¬Ã‚Â¦_x000D_ $CSCO $QQQ $SPY	cisco has about $67 billion in cash. it's also up 16% ytd, and this trader thinks it's setting up to outperform the market _x000D_ $csco $qqq $spy	cisco has about $67 billion in cash. it's also up 16% ytd, and this trader thinks it's setting up to outperform the market _x000D_ $csco $qqq $spy	0	positive	0			2010-09-26	22.09	0	0	0	0	0.5	0.5	119.667	149.333	30	0	2	0
2018-03-03	The StockTwits Power Rankings are out! Ten stocks you need to know about this month:_x000D_ 10. $FOSL_x000D_ 9. $PANW_x000D_ 8. $CSCO_x000D_ 7. $SNAP_x000D_ 6. $TWTR_x000D_ Get here to see the entire listhttps://blog.stocktwits.com/stocktwits-march-2018-power-rankings-10-stocks-you-need-to-watch-deb431dd935eÃƒâ€šÃ‚Â ÃƒÂ¢Ã¢â€šÂ¬Ã‚Â¦	the stocktwits power rankings are out! ten stocks you need to know about this month:_x000D_ 10. $fosl_x000D_ 9. $panw_x000D_ 8. $csco_x000D_ 7. $snap_x000D_ 6. $twtr_x000D_ get here to see the entire list	the stocktwits power rankings are out! ten stocks you need to know about this month:_x000D_ 10. $fosl_x000D_ 9. $panw_x000D_ 8. $csco_x000D_ 7. $snap_x000D_ 6. $twtr_x000D_ get here to see the entire list	0.3125	positive	0			2010-09-27	22.11	0	0	0	0	0.5	0.5	120.167	149.833	30	0	2	0
2018-03-02	Here it is! The StockTwits Power Rankings. 10 stocks you need to know about https://blog.stocktwits.com/stocktwits-march-2018-power-rankings-10-stocks-you-need-to-watch-deb431dd935eÃƒâ€šÃ‚Â ÃƒÂ¢Ã¢â€šÂ¬Ã‚Â¦ _x000D_ _x000D_ $ETSY $CSCO $SNAP $TWTR $AAPL $AMZN	here it is! the stocktwits power rankings. 10 stocks you need to know about _x000D_ _x000D_ $etsy $csco $snap $twtr $aapl $amzn	here it is! the stocktwits power rankings. 10 stocks you need to know about _x000D_ _x000D_ $etsy $csco $snap $twtr $aapl $amzn	0	positive	0			2010-09-28	21.86	0	0	0	0	0.5	0.5	120.667	150.333	30	0	2	0
2018-02-25	News Review 2) GoDaddy $GDDY Monday at Morgan Stanley Technology Media & Telecom Conference + $GOOG $GOOGL $MSFT $DIS $INTC $NVDA $CSCO http://www.domainmondo.com/2018/02/news-review-icann-whois-eu-gdpr-points.htmlÃƒâ€šÃ‚Â ÃƒÂ¢Ã¢â€šÂ¬Ã‚Â¦ #GoDaddy #tech #stocks #investorspic.twitter.com/MiZByuBMPp	news review 2) godaddy $gddy monday at morgan stanley technology media & telecom conference + $goog $googl $msft $dis $intc $nvda $csco #godaddy #tech #stocks #investorspic.twitter.com/mizbyubmpp	news review 2) godaddy $gddy monday at morgan stanley technology media & telecom conference + $goog $googl $msft $dis $intc $nvda $csco #godaddy #tech #stocks #investorspic.twitter.com/mizbyubmpp	0	positive	0			2010-09-29	21.87	0	0	0	0	0.5	0.5	121.167	150.833	30	0	2	0
2018-02-22	$RCGR will now be ÃƒÂ¢Ã¢â€šÂ¬Ã…â€œCrypto Mining GroupÃƒÂ¢Ã¢â€šÂ¬Ã‚ï¿½ pic below crypto news and name change coming!_x000D_ $AAPL $NOK $SIRI $CANN $MGTI $BABA $JUNO $PYPL $HEMP $ANDI $NWBO $ATOM $ROCK $FARO $STMP $BAND $MANT $IKNX 4ZBRA $AMZN $NVDA $NFLX $CSCO $RSII $DCTH $GBLX $MSFT $JBZYpic.twitter.com/X9J3Q7pBFo	$rcgr will now be crypto mining group pic below crypto news and name change coming!_x000D_ $aapl $nok $siri $cann $mgti $baba $juno $pypl $hemp $andi $nwbo $atom $rock $faro $stmp $band $mant $iknx 4zbra $amzn $nvda $nflx $csco $rsii $dcth $gblx $msft $jbzypic.twitter.com/x9j3q7pbfo	$rcgr will now be crypto mining group pic below crypto news and name change coming!_x000D_ $aapl $nok $siri $cann $mgti $baba $juno $pypl $hemp $andi $nwbo $atom $rock $faro $stmp $band $mant $iknx 4zbra $amzn $nvda $nflx $csco $rsii $dcth $gblx $msft $jbzypic.twitter.com/x9j3q7pbfo	0	positive	0			2010-09-30	21.9	0	0	0	0	0.5	0.5	121.667	151.333	30	0	2	0
2018-02-21	$NVDA $MSFT $CSCO $DIS $GILD $GE_x000D_ A 2 minute video I made:_x000D_ Results Preview: Trading Options During a Volatile Markethttps://youtu.be/XzbcZDp7_mo	$nvda $msft $csco $dis $gild $ge_x000D_ a 2 minute video i made:_x000D_ results preview: trading options during a volatile market	$nvda $msft $csco $dis $gild $ge_x000D_ a 2 minute video i made:_x000D_ results preview: trading options during a volatile market	0	positive	0			2010-10-01	21.91	0	0	0	0	0.5	0.5	122.167	151.833	30	0	2	0
2018-02-16	It's raining buybacks on Wall Street following the big corporate tax cut:_x000D_ http://money.cnn.com/2018/02/16/investing/stock-buybacks-tax-law-bonuses/index.htmlÃƒâ€šÃ‚Â ÃƒÂ¢Ã¢â€šÂ¬Ã‚Â¦ $CSCO $WFC $PEP $ABBV $AMGN $V $GOOGLpic.twitter.com/Zy2LJQfNfU	it's raining buybacks on wall street following the big corporate tax cut:_x000D_ $csco $wfc $pep $abbv $amgn $v $googlpic.twitter.com/zy2ljqfnfu	it's raining buybacks on wall street following the big corporate tax cut:_x000D_ $csco $wfc $pep $abbv $amgn $v $googlpic.twitter.com/zy2ljqfnfu	0.0666667	positive	0			2010-10-02	21.91	0	0	0	0	0.5	0.5	122.667	152.333	30	0	2	0
2018-02-15	$CSCO with another #PowerEarningsGap _x000D_ #SBD style _x000D_ Silent But Deadlypic.twitter.com/UXQ4Mg7QNx	$csco with another #powerearningsgap _x000D_ #sbd style _x000D_ silent but deadlypic.twitter.com/uxq4mg7qnx	$csco with another #powerearningsgap _x000D_ #sbd style _x000D_ silent but deadlypic.twitter.com/uxq4mg7qnx	0.1	positive	0			2010-10-03	21.91	0	0	0	0	0.5	0.5	123.167	152.833	30	0	2	0
2018-02-15	Cisco gave investors a lot to like, but @jimcramer is talking $CSCO's recurring revenue. https://buff.ly/2o9Iz1VÃƒâ€šÃ‚Â pic.twitter.com/zKb1ohXc15	cisco gave investors a lot to like, but @jimcramer is talking $csco's recurring revenue.	cisco gave investors a lot to like, but @jimcramer is talking $csco's recurring revenue.	0	positive	0			2010-10-04	21.76	0	0	0	0	0.5	0.5	123.667	153.333	30	0	2	0
2018-02-15	UPDATE: Tech among the strongest market sectors: TripAdvisor up 14 percent, Cisco up 5 percent, Apple up 2 percent, Salesforce up 2 percent, Nvidia up 2 percent $TRIP $CSCO $AAPL $CRM $NVDApic.twitter.com/HYzt7bqet6	update: tech among the strongest market sectors: tripadvisor up 14 percent, cisco up 5 percent, apple up 2 percent, salesforce up 2 percent, nvidia up 2 percent $trip $csco $aapl $crm $nvdapic.twitter.com/hyzt7bqet6	update: tech among the strongest market sectors: tripadvisor up 14 percent, cisco up 5 percent, apple up 2 percent, salesforce up 2 percent, nvidia up 2 percent $trip $csco $aapl $crm $nvdapic.twitter.com/hyzt7bqet6	0	positive	0			2010-10-05	21.99	0	0	0	0	0.5	0.5	124.167	153.833	30	0	2	0
2018-02-14	Cisco reported an $11.1 billion charge related to the recent changes to the U.S. tax law http://reut.rs/2Hia6awÃƒâ€šÃ‚Â $CSCO pic.twitter.com/UvcFdVeLI0	cisco reported an $11.1 billion charge related to the recent changes to the you.s. tax law $csco pic.twitter.com/uvcfdveli0	cisco reported an $11.1 billion charge related to the recent changes to the you.s. tax law $csco pic.twitter.com/uvcfdveli0	0.325	positive	0			2010-10-06	22.3	0	0	0	0	0.5	0.5	124.667	154.333	30	0	2	0
2018-02-14	JUST IN: Cisco Systems shares rise 2.8 percent after the bell following results $CSCO pic.twitter.com/ZuLsTZdF6A	just in: cisco systems shares rise 2.8 percent after the bell following results $csco pic.twitter.com/zulstzdf6a	just in: cisco systems shares rise 2.8 percent after the bell following results $csco pic.twitter.com/zulstzdf6a	0.1	positive	0			2010-10-07	22.39	0	0	0	0	0.5	0.5	125.167	154.833	30	0	2	0
2018-02-10	Nike, Microsoft lead 4 Dow stocks reclaiming support, holding up in market correction http://ow.ly/aehS30ik0evÃƒâ€šÃ‚Â $MSFT $NKE $CSCO $JPMpic.twitter.com/rrbtbjJdaF	nike, microsoft lead 4 dow stocks reclaiming support, holding up in market correction $msft $nke $csco $jpmpic.twitter.com/rrbtbjjdaf	nike, microsoft lead 4 dow stocks reclaiming support, holding up in market correction $msft $nke $csco $jpmpic.twitter.com/rrbtbjjdaf	0	positive	0			2010-10-08	22.48	0	0	0	0	0.5	0.5	125.667	155.333	30	0	2	0
2018-02-09	$WUHN Four Subs!!! Ticker Change !! Reverse Merger !! $DJIA $CAC $DAX $FTSE $JPM $TSLA $ES_F $CL_F $GC_F $TLT $WMT $JNJ $FB $GOOGL $MSFT $INTC $AMD $TWTR $NFLX $AMZN $MA $AAPL $MO $PG $GE $BA $UTX $LOW $HD $ORCL $CSCO $VZ $DIS $PCLN $TSLA pic.twitter.com/i7sN7zjOQ0	$wuhn four subs!!! ticker change !! reverse merger !! $djia $cac $dax $ftse $jpm $tsla $es_f $cl_f $gc_f $tlt $wmt $jnj $fb $googl $msft $intc $amd $twtr $nflx $amzn $ma $aapl $mo $pg $ge $ba $utx $low $hd $orcl $csco $vz $dis $pcln $tsla pic.twitter.com/i7sn7zjoq0	$wuhn four subs!!! ticker change !! reverse merger !! $djia $cac $dax $ftse $jpm $tsla $es_f $cl_f $gc_f $tlt $wmt $jnj $fb $googl $msft $intc $amd $twtr $nflx $amzn $ma $aapl $mo $pg $ge $ba $utx $low $hd $orcl $csco $vz $dis $pcln $tsla pic.twitter.com/i7sn7zjoq0	0.3	positive	0			2010-10-09	22.48	0	0	0	0	0.5	0.5	126.167	155.833	30	0	2	0
2018-02-08	These Dow 30 names that have displayed RS on price snap back, looking @ the Weekly bars: _x000D_ $BA $WMT $UTX $JPM $NKE $CSCO $MCD $UNH $HD $GS	these dow 30 names that have displayed rs on price snap back, looking @ the weekly bars: _x000D_ $ba $wmt $utx $jpm $nke $csco $mcd $unh $hd $gs	these dow 30 names that have displayed rs on price snap back, looking @ the weekly bars: _x000D_ $ba $wmt $utx $jpm $nke $csco $mcd $unh $hd $gs	0	positive	0			2010-10-10	22.48	0	0	0	0	0.5	0.5	126.667	156.333	30	0	2	0
2018-02-05	2018 will be the year of $JBZY in my opinion. _x000D_ Check out this video of some Z logo vehicles. _x000D_ https://www.youtube.com/watch?v=9Ubse4LsUW0Ãƒâ€šÃ‚Â ÃƒÂ¢Ã¢â€šÂ¬Ã‚Â¦_x000D_ Battery swap station video_x000D_ https://youtu.be/mAkJrqbwoTkÃƒâ€šÃ‚Â _x000D_ $AAPL $BIDU $TECHY $BABA $MSFT $NFLX $CSCO $GS $GE $CAT $HD $POTN $ONCI $ANDI $NPHC $GCEIpic.twitter.com/g9gDCjxYBL	2018 will be the year of $jbzy in my opinion. _x000D_ check out this video of some z logo vehicles. _x000D_ _x000D_ battery swap station video_x000D_ _x000D_ $aapl $bidu $techy $baba $msft $nflx $csco $gs $ge $cat $hd $potn $onci $andi $nphc $gceipic.twitter.com/g9gdcjxybl	2018 will be the year of $jbzy in my opinion. _x000D_ check out this video of some z logo vehicles. _x000D_ _x000D_ battery swap station video_x000D_ _x000D_ $aapl $bidu $techy $baba $msft $nflx $csco $gs $ge $cat $hd $potn $onci $andi $nphc $gceipic.twitter.com/g9gdcjxybl	0	positive	0			2010-10-11	22.47	0	0	0	0	0.5	0.5	127.167	156.833	30	0	2	0
2018-02-03	Stocks with increasing Dividend expectations courtesy of @barronsonline $CSCO $TXN $UNH $ORCL $CMCSA $MMM $BA $ABBV $UNP $BAC $C $WFC $JPMpic.twitter.com/L3yMC6xCAj	stocks with increasing dividend expectations courtesy of @barronsonline $csco $txn $unh $orcl $cmcsa $mmm $ba $abbv $unp $bac $c $wfc $jpmpic.twitter.com/l3ymc6xcaj	stocks with increasing dividend expectations courtesy of @barronsonline $csco $txn $unh $orcl $cmcsa $mmm $ba $abbv $unp $bac $c $wfc $jpmpic.twitter.com/l3ymc6xcaj	0	positive	0			2010-10-12	22.62	0	0	0	0	0.5	0.5	127.667	157.333	30	0	2	0
2018-02-01	Playing for Dividends: Buying IBM, Kroger, Selling Walmart https://www.barrons.com/articles/dividend-hunt-buys-ibm-kroger-cisco-systems-1517511685Ãƒâ€šÃ‚Â ÃƒÂ¢Ã¢â€šÂ¬Ã‚Â¦ via @BarronsOnline $IBM $KR $CSCO $WMT $CVS $AET $BABA $AMZN	playing for dividends: buying ibm, kroger, selling walmart via @barronsonline $ibm $kr $csco $wmt $cvs $aet $baba $amzn	playing for dividends: buying ibm, kroger, selling walmart via @barronsonline $ibm $kr $csco $wmt $cvs $aet $baba $amzn	0	positive	0			2010-10-13	23.18	0	0	0	0	0.5	0.5	128.167	157.833	30	0	2	0
2018-01-31	Tech veterans in transition can provide all sorts of benefits to a portfolio. Consider Cisco and Seagate, for example. $CSCO $STXhttps://www.fool.com/investing/2018/01/29/2-cheap-dividend-stocks-you-shouldnt-miss.aspxÃƒâ€šÃ‚Â ÃƒÂ¢Ã¢â€šÂ¬Ã‚Â¦	tech veterans in transition can provide all sorts of benefits to a portfolio. consider cisco and seagate, for example. $csco $stx	tech veterans in transition can provide all sorts of benefits to a portfolio. consider cisco and seagate, for example. $csco $stx	0	positive	0			2010-10-14	23.07	0	0	0	0	0.5	0.5	128.667	158.333	30	0	2	0
2018-01-19	Buy $CSCO before its quarterly earnings report, @JimCramer advises http://cnb.cx/2DUx3PP	buy $csco before its quarterly earnings report, @jimcramer advises	buy $csco before its quarterly earnings report, @jimcramer advises	0	positive	0			2010-10-15	23.36	0	0	0	0	0.5	0.5	129.167	158.833	30	0	2	0
2018-01-12	Looks like Wall Street finally figured it out: $CSCO is a cash machine. pic.twitter.com/DksynhTskf	looks like wall street finally figured it out: $csco is a cash machine. pic.twitter.com/dksynhtskf	looks like wall street finally figured it out: $csco is a cash machine. pic.twitter.com/dksynhtskf	1	positive	0			2010-10-16	23.36	0	0	0	0	0.5	0.5	129.667	159.333	30	0	2	0
2018-01-05	Upgrades 1/5: $AMGP $AVT $BSX $BYD $CBPX $CBT $CLNS $CMA $CSCO $CVS $ESPR $FCAU $FFIV $FL $JACK $KR $LLY $LONE $LOW (1/2)	upgrades 1/5: $amgp $avt $bsx $byd $cbpx $cbt $clns $cma $csco $cvs $espr $fcau $ffiv $fl $jack $kr $lly $lone $low (1/2)	upgrades 1/5: $amgp $avt $bsx $byd $cbpx $cbt $clns $cma $csco $cvs $espr $fcau $ffiv $fl $jack $kr $lly $lone $low (1/2)	0.3	positive	0			2010-10-17	23.36	0	0	0	0	0.5	0.5	130.167	159.833	30	0	2	0
2018-01-05	$ABBV $ABR $ADP $AJX $AMGN $AMLP $AMZA $APLE $APO $BA $BDX $BMY $BUD $BXMT $CAH $CELG $CHMI $CL $CMI $CORR $CSCO https://seekingalpha.com/article/4135519-rose-portfolio-update-double-digit-total-return-91-holdings?source=feed_fÃƒâ€šÃ‚Â ÃƒÂ¢Ã¢â€šÂ¬Ã‚Â¦	$abbv $abr $adp $ajx $amgn $amlp $amza $aple $apo $ba $bdx $bmy $bud $bxmt $cah $celg $chmi $cl $cmi $corr $csco	$abbv $abr $adp $ajx $amgn $amlp $amza $aple $apo $ba $bdx $bmy $bud $bxmt $cah $celg $chmi $cl $cmi $corr $csco	0	positive	0			2010-10-18	23.3	0	0	0	0	0.5	0.5	130.667	160.333	30	0	2	0
2018-01-05	$CSCO - BAML upping to Buy on 2020 vision, software transition	$csco - baml upping to buy on 2020 vision, software transition	$csco - baml upping to buy on 2020 vision, software transition	0	positive	0			2010-10-19	22.97	0	0	0	0	0.5	0.5	131.167	160.833	30	0	2	0
2018-01-04	Blockchain As A Service Takes Shape - Meet Jelurida's #Ardor $C $CSCO $JPM $ARDR $NXT $IGNIS #crypto #blockchain https://benzinga.com/z/10990065Ãƒâ€šÃ‚Â via @benzinga	blockchain as a service takes shape - meet jelurida's #ardor $c $csco $jpm $ardr $nxt $ignis #crypto #blockchain via @benzinga	blockchain as a service takes shape - meet jelurida's #ardor $c $csco $jpm $ardr $nxt $ignis #crypto #blockchain via @benzinga	0	positive	0			2010-10-20	23.4	0	0	0	0	0.5	0.5	131.667	161.333	30	0	2	0
2018-01-04	$REXX ALERTED AT $1.50 RAN 50% TO $2.30_x000D_ TO RECEIVE ALERTS CONTACT:_x000D_ TEAMTOPSTOCKALERTS@GMAIL.COM_x000D_ $CMCM $DPW $FRO $DNR $FCAU $TEVA $FCX $RACE $CRH $AKS $MU $AAPL $AMZN $GOOGL $BABA $FB $TCEHY $AMD $CSCO $JPM $FB $NVDA $INTC $BABA $MU $NFLX $BAC $T $BB $VRX $IBM $AMZN $TWTR $LCpic.twitter.com/DzqxgxlkBw	$rexx alerted at $1.50 ran 50% to $2.30_x000D_ to receive alerts contact:_x000D_ teamtopstockalerts@gmail.com_x000D_ $cmcm $dpw $fro $dnr $fcau $teva $fcx $race $crh $aks $mu $aapl $amzn $googl $baba $fb $tcehy $amd $csco $jpm $fb $nvda $intc $baba $mu $nflx $bac $t $bb $vrx $ibm $amzn $twtr $lcpic.twitter.com/dzqxgxlkbw	$rexx alerted at $1.50 ran 50% to $2.30_x000D_ to receive alerts contact:_x000D_ teamtopstockalerts@gmail.com_x000D_ $cmcm $dpw $fro $dnr $fcau $teva $fcx $race $crh $aks $mu $aapl $amzn $googl $baba $fb $tcehy $amd $csco $jpm $fb $nvda $intc $baba $mu $nflx $bac $t $bb $vrx $ibm $amzn $twtr $lcpic.twitter.com/dzqxgxlkbw	0	positive	0			2010-10-21	23.26	0	0	0	0	0.5	0.5	132.167	161.833	30	0	2	0
2018-01-03	Pay by mobile.Get Ziggurat cryptocurrency http://SMS.ECEX.EXCHANGEÃƒâ€šÃ‚Â $BTC $SPX $NASDAQ $DJIA $DAX $FTSE $JPM $TSLA $ES_F $CL_F $GC_F $TLT $WMT $JNJ $FB $GOOGL $MSFT $INTC $AMD $TWTR $NFLX $AMZN $MA $AAPL $MO $GE $BA $UTX $LOW $HD $ORCL $CSCO $VZ $DIS $PCLN $TSLA $USB $IBM $MSpic.twitter.com/qsTOwm2qjl	pay by mobile.get ziggurat cryptocurrency $btc $spx $nasdaq $djia $dax $ftse $jpm $tsla $es_f $cl_f $gc_f $tlt $wmt $jnj $fb $googl $msft $intc $amd $twtr $nflx $amzn $ma $aapl $mo $ge $ba $utx $low $hd $orcl $csco $vz $dis $pcln $tsla $usb $ibm $mspic.twitter.com/qstowm2qjl	pay by mobile.get ziggurat cryptocurrency $btc $spx $nasdaq $djia $dax $ftse $jpm $tsla $es_f $cl_f $gc_f $tlt $wmt $jnj $fb $googl $msft $intc $amd $twtr $nflx $amzn $ma $aapl $mo $ge $ba $utx $low $hd $orcl $csco $vz $dis $pcln $tsla $usb $ibm $mspic.twitter.com/qstowm2qjl	0.3	positive	0			2010-10-22	23.48	0	0	0	0	0.5	0.5	132.667	162.333	30	0	2	0
2018-01-03	$FEYE $EFX $PANW $MSFT $CSCO:_x000D_ FireEye Is My Must-Buy Stock to Start 2018:_x000D_ http://www.StockNewsWires.com/feye-efx-panw-msft-csco-fireeye-is-my-must-buy-stock-to-start-2018/Ãƒâ€šÃ‚Â ÃƒÂ¢Ã¢â€šÂ¬Ã‚Â¦	$feye $efx $panw $msft $csco:_x000D_ fireeye is my must-buy stock to start 2018:_x000D_	$feye $efx $panw $msft $csco:_x000D_ fireeye is my must-buy stock to start 2018:_x000D_	0	positive	0			2010-10-23	23.48	0	0	0	0	0.5	0.5	133.167	162.833	30	0	2	0
2018-01-01	What this list means to me http://allstarcharts.com/weve-going/Ãƒâ€šÃ‚Â $JPM $102, $GS $250, $AXP $95, $TRV $129 $CSCO $37, $AAPL $162, $MSFT $83. $MCD 163, $HD 185, $CVX $119, $XOM $80, $BA $251, $CAT $145, $MMM $229, $UTX $124, $KO $44.50, $DWDP $67, $WMT 91, $JNJ $136, $CHRW, $CSX $48, $EXPD $57	what this list means to me $jpm $102, $gs $250, $axp $95, $trv $129 $csco $37, $aapl $162, $msft $83. $mcd 163, $hd 185, $cvx $119, $xom $80, $ba $251, $cat $145, $mmm $229, $utx $124, $ko $44.50, $dwdp $67, $wmt 91, $jnj $136, $chrw, $csx $48, $expd $57	what this list means to me $jpm $102, $gs $250, $axp $95, $trv $129 $csco $37, $aapl $162, $msft $83. $mcd 163, $hd 185, $cvx $119, $xom $80, $ba $251, $cat $145, $mmm $229, $utx $124, $ko $44.50, $dwdp $67, $wmt 91, $jnj $136, $chrw, $csx $48, $expd $57	0	positive	0			2010-10-24	23.48	0	0	0	0	0.5	0.5	133.667	163.333	30	0	2	0
2017-12-20	WATCHING TOMORROW: $DK $ETSY $CSCO $NGL $BB	watching tomorrow: $dk $etsy $csco $ngl $bb	watching tomorrow: $dk $etsy $csco $ngl $bb	0	positive	0			2010-10-25	23.61	0	0	0	0	0.5	0.5	134.167	163.833	30	0	2	0
2017-12-30	JUMPS IN NASDAQ SHORTS: $AAPL $CSCO $XNET $GILD $AABA $MSFT $EBAY $TXN $FB $QRVO $MU $MYL $MSFT $INTC $CELG $AMGN $WDC $ETSY $SBUX $EA $FNSR $MDCO $ALKS $BMRNpic.twitter.com/EKuaLqndZW	jumps in nasdaq shorts: $aapl $csco $xnet $gild $aaba $msft $ebay $txn $fb $qrvo $mu $myl $msft $intc $celg $amgn $wdc $etsy $sbux $ea $fnsr $mdco $alks $bmrnpic.twitter.com/ekualqndzw	jumps in nasdaq shorts: $aapl $csco $xnet $gild $aaba $msft $ebay $txn $fb $qrvo $mu $myl $msft $intc $celg $amgn $wdc $etsy $sbux $ea $fnsr $mdco $alks $bmrnpic.twitter.com/ekualqndzw	0	positive	0			2010-10-26	23.4	0	0	0	0	0.5	0.5	134.667	164.333	30	0	2	0
2017-12-29	$SRMX Reversal in Progress!!! _x000D_ $BTC $SPX $NASDAQ $DJIA $CAC $DAX $FTSE $JPM $TSLA $ES_F $CL_F $GC_F $TLT $WMT $JNJ $FB $GOOGL $MSFT $INTC $AMD $TWTR $NFLX $AMZN $MA $AAPL $MO $PG $GE $BA $UTX $LOW $HD $ORCL $CSCO $VZ $DIS $PCLN $TSLApic.twitter.com/CUWg4wG5Rl	$srmx reversal in progress!!! _x000D_ $btc $spx $nasdaq $djia $cac $dax $ftse $jpm $tsla $es_f $cl_f $gc_f $tlt $wmt $jnj $fb $googl $msft $intc $amd $twtr $nflx $amzn $ma $aapl $mo $pg $ge $ba $utx $low $hd $orcl $csco $vz $dis $pcln $tslapic.twitter.com/cuwg4wg5rl	$srmx reversal in progress!!! _x000D_ $btc $spx $nasdaq $djia $cac $dax $ftse $jpm $tsla $es_f $cl_f $gc_f $tlt $wmt $jnj $fb $googl $msft $intc $amd $twtr $nflx $amzn $ma $aapl $mo $pg $ge $ba $utx $low $hd $orcl $csco $vz $dis $pcln $tslapic.twitter.com/cuwg4wg5rl	0.3	positive	0			2010-10-27	23.29	0	0	0	0	0.5	0.5	135.167	164.833	30	0	2	0
2017-12-29	There's a #Mirai #botnet successor called #Satori exploiting #Huawei router #zeroDay vulnerability - #infosec $CSCO #IoT #DDoSÃƒâ€šÃ‚Â https://lnkd.in/gYuxx8Q	there's a #mirai #botnet successor called #satori exploiting #huawei router #zeroday vulnerability - #infosec $csco #iot #ddos	there's a #mirai #botnet successor called #satori exploiting #huawei router #zeroday vulnerability - #infosec $csco #iot #ddos	0	positive	0			2010-10-28	23.19	0	0	0	0	0.5	0.5	135.667	165.333	30	0	2	0
2017-12-29	The Final Countdown: From Boeing to GE, ItÃƒÂ¢Ã¢â€šÂ¬Ã¢â€žÂ¢s Been Quite a Year for the Dow - Barron's $AAPL $MSFT $CSCO $IBM $VZhttps://www.barrons.com/articles/the-final-countdown-from-boeing-to-ge-its-been-quite-a-year-for-the-dow-30-1514587517?mod=hp_RTA&Ãƒâ€šÃ‚Â ÃƒÂ¢Ã¢â€šÂ¬Ã‚Â¦	the final countdown: from boeing to ge, its been quite a year for the dow - barron's $aapl $msft $csco $ibm $vz	the final countdown: from boeing to ge, its been quite a year for the dow - barron's $aapl $msft $csco $ibm $vz	1	positive	0			2010-10-29	22.86	0	0	0	0	0.5	0.5	136.167	165.833	30	0	2	0
2017-12-29	13 of 30 Dow stocks gained 25%+ this year. Here they are along w/ how they currently look relative to their trading ranges: https://www.bespokepremium.com/trend-analyzer/Ãƒâ€šÃ‚Â $CAT $BA $V $AAPL $WMT $HD $MCD $UNH $MSFT $AXP $MMM $CSCO $INTC $DIA $$pic.twitter.com/0F7q8cIh9n	13 of 30 dow stocks gained 25%+ this year. here they are along w/ how they currently look relative to their trading ranges: $cat $ba $v $aapl $wmt $hd $mcd $unh $msft $axp $mmm $csco $intc $dia $$pic.twitter.com/0f7q8cih9n	13 of 30 dow stocks gained 25%+ this year. here they are along w/ how they currently look relative to their trading ranges: $cat $ba $v $aapl $wmt $hd $mcd $unh $msft $axp $mmm $csco $intc $dia $$pic.twitter.com/0f7q8cih9n	0.2	positive	0			2010-10-30	22.86	0	0	0	0	0.5	0.5	136.667	166.333	30	0	2	0
2017-12-29	Get your $ILUS cheepies here folks. those 10k bids are #iceberg bids $MARA $TEUM $DPW $BTSC $GAHC $MGTI $BTCS $SING $DIGAF $AMFE $STGG $RCGR $GNOW $IGNG $MCTC $MSFT $INTC $CSCO $NVDA $SPLK $DCIX $AMAT $SIRI $AAPL $NFLX $SFIX $SNAP $XNET $VIAB $ATPT $HRRN $MJNA $AMFE $SFOR $IFXYpic.twitter.com/PlGbVqNyeI	get your $ilus cheepies here folks. those 10k bids are #iceberg bids $mara $teum $dpw $btsc $gahc $mgti $btcs $sing $digaf $amfe $stgg $rcgr $gnow $igng $mctc $msft $intc $csco $nvda $splk $dcix $amat $siri $aapl $nflx $sfix $snap $xnet $viab $atpt $hrrn $mjna $amfe $sfor $ifxypic.twitter.com/plgbvqnyei	get your $ilus cheepies here folks. those 10k bids are #iceberg bids $mara $teum $dpw $btsc $gahc $mgti $btcs $sing $digaf $amfe $stgg $rcgr $gnow $igng $mctc $msft $intc $csco $nvda $splk $dcix $amat $siri $aapl $nflx $sfix $snap $xnet $viab $atpt $hrrn $mjna $amfe $sfor $ifxypic.twitter.com/plgbvqnyei	0	positive	0			2010-10-31	22.86	0	0	0	0	0.5	0.5	137.167	166.833	30	0	2	0
2017-12-19	(1/4) Here's a look at 10 firms w/large overseas cash. $AAPL $CSCO $JNJ $WMT $NTAP $WAT $GOOGL $DE $MSFT $KHC $DIS #Tax #TaxCutsAndJobsAct #TaxPlanpic.twitter.com/NLutiFMclc	(1/4) here's a look at 10 firms w/large overseas cash. $aapl $csco $jnj $wmt $ntap $wat $googl $de $msft $khc $dis #tax #taxcutsandjobsact #taxplanpic.twitter.com/nlutifmclc	(1/4) here's a look at 10 firms w/large overseas cash. $aapl $csco $jnj $wmt $ntap $wat $googl $de $msft $khc $dis #tax #taxcutsandjobsact #taxplanpic.twitter.com/nlutifmclc	0	positive	0			2010-11-01	22.92	0	0	0	0	0.5	0.5	137.667	167.333	30	0	2	0
2017-12-16	Amazon Ramps Up #AI at #AWS @themotleyfool #stocks $MSFT, $GOOGL, $AMZN, $CSCO, $JNJ, $GOOGhttps://www.fool.com/investing/2017/12/15/amazon-ramps-up-ai-at-aws.aspxÃƒâ€šÃ‚Â ÃƒÂ¢Ã¢â€šÂ¬Ã‚Â¦	amazon ramps up #ai at #aws @themotleyfool #stocks $msft, $googl, $amzn, $csco, $jnj, $goog	amazon ramps up #ai at #aws @themotleyfool #stocks $msft, $googl, $amzn, $csco, $jnj, $goog	0	positive	0			2010-11-02	23.17	1	0	0	1	0	1	137.667	168.333	31	1	3	1
2017-12-16	Anytime $CSCO goes below $38 is your chance to buy, according to @JimCramerhttp://cnb.cx/2Bwgbjt	anytime $csco goes below $38 is your chance to buy, according to @jimcramer	anytime $csco goes below $38 is your chance to buy, according to @jimcramer	0	positive	0			2010-11-03	23.71	0	0	0	0	0.5	0.5	138.167	168.833	31	0	2	0
2017-12-15	Tax reform: Offshore Cash_x000D_ $APPL $MSFT $CSCO $ORCL $GILD $JNJ $AMGN $QCOMpic.twitter.com/QVEFGWzyvV	tax reform: offshore cash_x000D_ $appl $msft $csco $orcl $gild $jnj $amgn $qcompic.twitter.com/qvefgwzyvv	tax reform: offshore cash_x000D_ $appl $msft $csco $orcl $gild $jnj $amgn $qcompic.twitter.com/qvefgwzyvv	0	positive	0			2010-11-04	24.21	0	0	0	0	0.5	0.5	138.667	169.333	31	0	2	0
2017-12-14	Arista: Keybanc Likes Push Into Enterprise, Funded by Cloud - Barron's Tech Trader Daily - $ANET $CSCO $JNPRhttps://www.barrons.com/articles/arista-keybanc-likes-push-into-enterprise-funded-by-cloud-1513295278?mod=hp_RTA&Ãƒâ€šÃ‚Â ÃƒÂ¢Ã¢â€šÂ¬Ã‚Â¦	arista: keybanc likes push into enterprise, funded by cloud - barron's tech trader daily - $anet $csco $jnpr	arista: keybanc likes push into enterprise, funded by cloud - barron's tech trader daily - $anet $csco $jnpr	0	positive	0			2010-11-05	24.26	0	0	0	0	0.5	0.5	139.167	169.833	31	0	2	0
2013-07-01	Ãƒâ€šÃ‚Â¡El impulso que necesitas lo obtienes con una Cuenta Enlace Negocios! SolicÃƒÆ’Ã‚Â­tala en sucursal y recibe hasta 100% de CETES. MÃƒÆ’Ã‚Â¡s informaciÃƒÆ’Ã‚Â³n en: https://bit.ly/32oHQ09Ãƒâ€šÃ‚Â Aplican restricciones.pic.twitter.com/eJUK8o16Tp	el impulso que necesitas lo obtienes con una cuenta enlace negocios! solictala en sucursal y recibe hasta 100% de cetes. ms informacin en: aplican restricciones.pic.twitter.com/ejuk8o16tp	el impulso que necesitas lo obtienes con una cuenta enlace negocios! solictala en sucursal y recibe hasta 100% de cetes. ms informacin en: aplican restricciones.pic.twitter.com/ejuk8o16tp	0	positive	0			2010-11-06	24.26	0	0	0	0	0.5	0.5	139.667	170.333	31	0	2	0
2017-12-09	CFRAÃƒÂ¢Ã¢â€šÂ¬Ã¢â€žÂ¢s @StovallCFRA says #S&P 500 dividend payout ratio = 43%_x000D_ @GoldmanSachs thinks $SPX stocks can raise divs 7% in 2018_x000D_ Katz of @MatrixAsset likes $KO $GIS $SLB $GILD $CSCO $T_x000D_ Courtesy @barronsonlinepic.twitter.com/JewJBybfZy	cfras @stovallcfra says #s&p 500 dividend payout ratio = 43%_x000D_ @goldmansachs thinks $spx stocks can raise divs 7% in 2018_x000D_ katz of @matrixasset likes $ko $gis $slb $gild $csco $t_x000D_ courtesy @barronsonlinepic.twitter.com/jewjbybfzy	cfras @stovallcfra says #s&p 500 dividend payout ratio = 43%_x000D_ @goldmansachs thinks $spx stocks can raise divs 7% in 2018_x000D_ katz of @matrixasset likes $ko $gis $slb $gild $csco $t_x000D_ courtesy @barronsonlinepic.twitter.com/jewjbybfzy	0	positive	0			2010-11-07	24.26	0	0	0	0	0.5	0.5	140.167	170.833	31	0	2	0
2017-12-01	$SVTE added to my portfolio as the volume is giving an alert here!!!! _x000D_ $JBZY $ONCI $SANP $NWBO $AMFE $OTTV $SFOR $SWHI $ICNB $BVTK $OMVS $MMEX #ADXS $RMDM $NSAV $FRFS $FVRD $TGGI $GRCK $WRFX $SRMX $CBIS $FNMA $WMIH $MSFT $INTC $CSCO $JD $NVDA $SPLK $DCIX $AMAT $SIRI $AAPL $NFLXhttps://twitter.com/Jcazz17/status/936615669403148289Ãƒâ€šÃ‚Â ÃƒÂ¢Ã¢â€šÂ¬Ã‚Â¦	$svte added to my portfolio as the volume is giving an alert here!!!! _x000D_ $jbzy $onci $sanp $nwbo $amfe $ottv $sfor $swhi $icnb $bvtk $omvs $mmex #adxs $rmdm $nsav $frfs $fvrd $tggi $grck $wrfx $srmx $cbis $fnma $wmih $msft $intc $csco $jd $nvda $splk $dcix $amat $siri $aapl $nflx	$svte added to my portfolio as the volume is giving an alert here!!!! _x000D_ $jbzy $onci $sanp $nwbo $amfe $ottv $sfor $swhi $icnb $bvtk $omvs $mmex #adxs $rmdm $nsav $frfs $fvrd $tggi $grck $wrfx $srmx $cbis $fnma $wmih $msft $intc $csco $jd $nvda $splk $dcix $amat $siri $aapl $nflx	0	positive	0			2010-11-08	24.39	2	0	0	2	0	1	140.167	171.833	32	1	3	2
2017-11-29	At $190 billion, Bitcoin's market cap just passed Cisco Systems, the largest networking company in the world. _x000D_ $BTC.X $CSCO pic.twitter.com/ObNzFqtVCI	at $190 billion, bitcoin's market cap just passed cisco systems, the largest networking company in the world. _x000D_ $btc.x $csco pic.twitter.com/obnzfqtvci	at $190 billion, bitcoin's market cap just passed cisco systems, the largest networking company in the world. _x000D_ $btc.x $csco pic.twitter.com/obnzfqtvci	0	positive	0			2010-11-09	24.35	0	0	0	0	0.5	0.5	140.667	172.333	32	0	2	0
2017-11-27	$10,000 Invested 10 years Ago #SP500 #NASDAQ #NYSE $NFLX $PCLN $AMZN $CRM $NVDA $AAPL $ADBE $MSFT $GOOGL $GOOG $EBAY $ADSK $ORCL $INTC $QCOM $IBM $CSCO $HPQ $FB $SNAP $TSLA $TRIP $QQQ $SPY $BABA $BIDU $TCEHY $MA $V $BTC $BAC $JPM $KO $PEP $QCOM $VMW $WMT $TWTR $TM $GM $DIS $Tpic.twitter.com/6o7XvA6D7M	$10,000 invested 10 years ago #sp500 #nasdaq #nyse $nflx $pcln $amzn $crm $nvda $aapl $adbe $msft $googl $goog $ebay $adsk $orcl $intc $qcom $ibm $csco $hpq $fb $snap $tsla $trip $qqq $spy $baba $bidu $tcehy $ma $v $btc $bac $jpm $ko $pep $qcom $vmw $wmt $twtr $tm $gm $dis $tpic.twitter.com/6o7xva6d7m	$10,000 invested 10 years ago #sp500 #nasdaq #nyse $nflx $pcln $amzn $crm $nvda $aapl $adbe $msft $googl $goog $ebay $adsk $orcl $intc $qcom $ibm $csco $hpq $fb $snap $tsla $trip $qqq $spy $baba $bidu $tcehy $ma $v $btc $bac $jpm $ko $pep $qcom $vmw $wmt $twtr $tm $gm $dis $tpic.twitter.com/6o7xva6d7m	0	positive	0			2010-11-10	24.49	2	0	0	2	0	1	140.667	173.333	33	1	3	2
2017-11-16	#StockAlert: Dow at session highs ahead of tax vote: $WMT $CSCO $CAT $PG $GSpic.twitter.com/rFgRZ9K5kB	#stockalert: dow at session highs ahead of tax vote: $wmt $csco $cat $pg $gspic.twitter.com/rfgrz9k5kb	#stockalert: dow at session highs ahead of tax vote: $wmt $csco $cat $pg $gspic.twitter.com/rfgrz9k5kb	0	positive	0			2010-11-11	20.52	6	0	0	6	0	1	140.667	174.333	34	1	3	6
2017-11-15	We returned $3.1B to shareholders during Q1: approx. $1.6B of share repurchases and $1.4B for our quarterly dividend. $CSCO #CSCOQ1FY18	we returned $3.1b to shareholders during q1: approx. $1.6b of share repurchases and $1.4b for our quarterly dividend. $csco #cscoq1fy18	we returned $3.1b to shareholders during q1: approx. $1.6b of share repurchases and $1.4b for our quarterly dividend. $csco #cscoq1fy18	0	positive	0			2010-11-12	20.15	1	0	0	1	0	1	140.667	175.333	35	1	3	1
2017-11-15	EARNINGS: @Cisco EPS Beats $0.61 Adj. vs. $0.60 Est.; Revenues Beat $12.14B vs. $12.11B Est. $CSCO up 3.7% after hours pic.twitter.com/XpFdaSr78O	earnings: @cisco eps beats $0.61 adj. vs. $0.60 est.; revenues beat $12.14b vs. $12.11b est. $csco up 3.7% after hours pic.twitter.com/xpfdasr78o	earnings: @cisco eps beats $0.61 adj. vs. $0.60 est.; revenues beat $12.14b vs. $12.11b est. $csco up 3.7% after hours pic.twitter.com/xpfdasr78o	0	positive	0			2010-11-13	20.15	0	0	0	0	0.5	0.5	141.167	175.833	35	0	2	0
2017-11-15	#earnings scheduled after the close today and before the open tomorrow_x000D_ $WMT $CSCO $BBY $NTES $VIAB $NTAP $LB $SJM $HP $MANU $BERY $BRC $STNG $SPB $QIWI $ANW $SSI $SFS $FGL $EDAP_x000D_ also $SPH $HMLP $BSTI $MDWD $LTM $HI $PAVM $SECO _x000D_ http://eps.sh/calÃƒâ€šÃ‚Â pic.twitter.com/hr6G0cZhDh	#earnings scheduled after the close today and before the open tomorrow_x000D_ $wmt $csco $bby $ntes $viab $ntap $lb $sjm $hp $manu $bery $brc $stng $spb $qiwi $anw $ssi $sfs $fgl $edap_x000D_ also $sph $hmlp $bsti $mdwd $ltm $hi $pavm $seco _x000D_	#earnings scheduled after the close today and before the open tomorrow_x000D_ $wmt $csco $bby $ntes $viab $ntap $lb $sjm $hp $manu $bery $brc $stng $spb $qiwi $anw $ssi $sfs $fgl $edap_x000D_ also $sph $hmlp $bsti $mdwd $ltm $hi $pavm $seco _x000D_	0.5	positive	0			2010-11-14	20.15	0	0	0	0	0.5	0.5	141.667	176.333	35	0	2	0
2017-11-13	The Week Ahead - #China #Retail $CSCO $AMAT $TGT $GE Future and #TaxReform Market Weekly: Nov 13 Nov 17 2017 via @GotSanctuary _x000D_ $SPX $ES_F $QQQ #forex #oil https://traderscommunity.com/index.php/market-talk/387-market-weekly-nov-13-nov-17-2017Ãƒâ€šÃ‚Â ÃƒÂ¢Ã¢â€šÂ¬Ã‚Â¦pic.twitter.com/el5qp8fkWq	the week ahead - #china #retail $csco $amat $tgt $ge future and #taxreform market weekly: nov 13 nov 17 2017 via @gotsanctuary _x000D_ $spx $es_f $qqq #forex #oil	the week ahead - #china #retail $csco $amat $tgt $ge future and #taxreform market weekly: nov 13 nov 17 2017 via @gotsanctuary _x000D_ $spx $es_f $qqq #forex #oil	0.125	positive	0			2010-11-15	19.95	0	0	0	0	0.5	0.5	142.167	176.833	35	0	2	0
2017-11-11	Some implied moves for earnings next week:_x000D_ $JD 3.6%_x000D_ $DKS 11.3%_x000D_ $HD 3.4%_x000D_ $AAP 10%_x000D_ $TGT 5.9%_x000D_ $NTES 7.4%_x000D_ $CSCO 4.7%_x000D_ $WMT 3;86%_x000D_ $BBY 8.68%_x000D_ $AMAT 5.78%_x000D_ $SSYS 13.74%_x000D_ $FL 15.06% (monthly)https://twitter.com/eWhispers/status/929337583783612416Ãƒâ€šÃ‚Â ÃƒÂ¢Ã¢â€šÂ¬Ã‚Â¦	some implied moves for earnings next week:_x000D_ $jd 3.6%_x000D_ $dks 11.3%_x000D_ $hd 3.4%_x000D_ $aap 10%_x000D_ $tgt 5.9%_x000D_ $ntes 7.4%_x000D_ $csco 4.7%_x000D_ $wmt 3;86%_x000D_ $bby 8.68%_x000D_ $amat 5.78%_x000D_ $ssys 13.74%_x000D_ $fl 15.06% (monthly)	some implied moves for earnings next week:_x000D_ $jd 3.6%_x000D_ $dks 11.3%_x000D_ $hd 3.4%_x000D_ $aap 10%_x000D_ $tgt 5.9%_x000D_ $ntes 7.4%_x000D_ $csco 4.7%_x000D_ $wmt 3;86%_x000D_ $bby 8.68%_x000D_ $amat 5.78%_x000D_ $ssys 13.74%_x000D_ $fl 15.06% (monthly)	0	positive	0			2010-11-16	19.44	0	0	0	0	0.5	0.5	142.667	177.333	35	0	2	0
2017-11-03	Arista Will Take Share For Years, Says Davidson; Needham Still Concerned - Barron's Tech Trader Daily - $ANET $CSCO http://www.barrons.com/articles/arista-will-take-share-for-years-says-davidson-needham-still-concerned-1509747174?mod=hp_RTA&Ãƒâ€šÃ‚Â ÃƒÂ¢Ã¢â€šÂ¬Ã‚Â¦	arista will take share for years, says davidson; needham still concerned - barron's tech trader daily - $anet $csco	arista will take share for years, says davidson; needham still concerned - barron's tech trader daily - $anet $csco	0	positive	0			2010-11-17	19.41	0	0	0	0	0.5	0.5	143.167	177.833	35	0	2	0
2017-11-03	$CSCO C&H Pattern + eSIX, Earnings: 11/15 pic.twitter.com/wfuv28oEmZ	$csco c&h pattern + esix, earnings: 11/15 pic.twitter.com/wfuv28oemz	$csco c&h pattern + esix, earnings: 11/15 pic.twitter.com/wfuv28oemz	0	positive	0			2010-11-18	19.61	1	1	0	0	1	0	144.167	177.833	34	-1	1	1
2017-10-27	Does money flow to #Cloud providers ( $AMZN, $MSFT, $GOOG ) the same way it flowed to network providers ( $CSCO ) during the .com bubble? pic.twitter.com/og18cen76U	does money flow to #cloud providers ( $amzn, $msft, $goog ) the same way it flowed to network providers ( $csco ) during the .com bubble? pic.twitter.com/og18cen76u	does money flow to #cloud providers ( $amzn, $msft, $goog ) the same way it flowed to network providers ( $csco ) during the .com bubble? pic.twitter.com/og18cen76u	0.125	positive	0			2010-11-19	19.61	4	0	0	4	0	1	144.167	178.833	35	1	3	4
2017-10-25	$CSCO, W_x000D_ Has the ascending triangle look. Into 10 yr resistance. pic.twitter.com/7f563UmMu4	$csco, w_x000D_ has the ascending triangle look. into 10 yr resistance. pic.twitter.com/7f563ummu4	$csco, w_x000D_ has the ascending triangle look. into 10 yr resistance. pic.twitter.com/7f563ummu4	0	positive	0			2010-11-20	19.61	0	0	0	0	0.5	0.5	144.667	179.333	35	0	2	0
2017-10-23	Cisco will acquire BroadSoft for $1.9B in cash https://seekingalpha.com/news/3302889-cisco-will-acquire-broadsoft-1_9b-cash?source=tweetÃƒâ€šÃ‚Â ÃƒÂ¢Ã¢â€šÂ¬Ã‚Â¦ $CSCO $BSFT <-I didn't see it coming	cisco will acquire broadsoft for $1.9b in cash $csco $bsft <-i didn't see it coming	cisco will acquire broadsoft for $1.9b in cash $csco $bsft <-i didn't see it coming	0	positive	0			2010-11-21	19.61	0	0	0	0	0.5	0.5	145.167	179.833	35	0	2	0
2017-10-22	Cisco, the worldÃƒÂ¢Ã¢â€šÂ¬Ã¢â€žÂ¢s largest networking gear manufacturer, nears deal to buy BroadSoft http://reut.rs/2zvD55XÃƒâ€šÃ‚Â via @LianaBaker $CSCO $BSFTpic.twitter.com/fXNn1LKvDe	cisco, the worlds largest networking gear manufacturer, nears deal to buy broadsoft via @lianabaker $csco $bsftpic.twitter.com/fxnn1lkvde	cisco, the worlds largest networking gear manufacturer, nears deal to buy broadsoft via @lianabaker $csco $bsftpic.twitter.com/fxnn1lkvde	0	positive	0			2010-11-22	19.56	0	0	0	0	0.5	0.5	145.667	180.333	35	0	2	0
2017-10-22	$CSCO nearing deal to acquire $BSFT	$csco nearing deal to acquire $bsft	$csco nearing deal to acquire $bsft	0	positive	0			2010-11-23	19.2	1	0	0	1	0	1	145.667	181.333	36	1	3	1
2017-10-17	#TuesdayThoughts @Cisco CTO of IoT @shauncooley talks cybersecurity & protection at @Nasdaq w. Remy $CSCO [VIDEO] https://www.youtube.com/watch?v=7TMPWG1JtjI&index=5&list=PLa_QP0x5ICMWCVXmnuDrNWKIO4bceuSfcÃƒâ€šÃ‚Â ÃƒÂ¢Ã¢â€šÂ¬Ã‚Â¦pic.twitter.com/trRVd8duZf	#tuesdaythoughts @cisco cto of iot @shauncooley talks cybersecurity & protection at @nasdaq w. remy $csco [video]	#tuesdaythoughts @cisco cto of iot @shauncooley talks cybersecurity & protection at @nasdaq w. remy $csco [video]	0	positive	0			2010-11-24	19.46	0	0	0	0	0.5	0.5	146.167	181.833	36	0	2	0
2017-10-13	Bulls triple their money in $CSCO http://zpr.io/ngy6AÃƒâ€šÃ‚Â via @investitute	bulls triple their money in $csco via @investitute	bulls triple their money in $csco via @investitute	0	positive	0			2010-11-25	19.46	0	0	0	0	0.5	0.5	146.667	182.333	36	0	2	0
2017-10-12	Learn all about #IIoT, including @Cisco > Ultimate Industrial IoT for 20% off. Enter code "EDGE" http://ow.ly/rNl330fKAiwÃƒâ€šÃ‚Â $CSCO $MSFTpic.twitter.com/PVf4nK3AEP	learn all about #iiot, including @cisco > ultimate industrial iot for 20% off. enter code "edge" $csco $msftpic.twitter.com/pvf4nk3aep	learn all about #iiot, including @cisco > ultimate industrial iot for 20% off. enter code "edge" $csco $msftpic.twitter.com/pvf4nk3aep	1	positive	0			2010-11-26	19.49	1	0	0	1	0	1	146.667	183.333	37	1	3	1
2017-10-12	Juniper Off 6%: Is It Them, or Is It the Cloud? - Barron's Tech Trader Daily - $JNPR $ANET $CSCO http://www.barrons.com/articles/juniper-off-6-is-it-them-or-is-it-the-cloud-1507814002Ãƒâ€šÃ‚Â ÃƒÂ¢Ã¢â€šÂ¬Ã‚Â¦	juniper off 6%: is it them, or is it the cloud? - barron's tech trader daily - $jnpr $anet $csco	juniper off 6%: is it them, or is it the cloud? - barron's tech trader daily - $jnpr $anet $csco	0	positive	0			2010-11-27	19.49	0	0	0	0	0.5	0.5	147.167	183.833	37	0	2	0
2017-10-07	Cramer's List Of 10 Headwinds That Could Still Spook The Market https://benzinga.com/z/10146809Ãƒâ€šÃ‚Â $CSCO $FB $INTC	cramer's list of 10 headwinds that could still spook the market $csco $fb $intc	cramer's list of 10 headwinds that could still spook the market $csco $fb $intc	0	positive	0			2010-11-28	19.49	0	0	0	0	0.5	0.5	147.667	184.333	37	0	2	0
2017-10-06	Cisco's Enormous Dividend Potential $CSCO http://www.seekingalpha.com/article/4111808	cisco's enormous dividend potential $csco	cisco's enormous dividend potential $csco	0.95	positive	0			2010-11-29	19.44	0	0	0	0	0.5	0.5	148.167	184.833	37	0	2	0
2017-10-03	TTG aggressive #option recap: $AMD $JBLU $AAL $FEYE $TECK $BOX $CSCO $WMT $KR $AMZN $SEAS $CS $BLUE $LUV $IGT $NRG $DAL $TWTR $EMES $ABEOpic.twitter.com/AVGp8lJgtc	ttg aggressive #option recap: $amd $jblu $aal $feye $teck $box $csco $wmt $kr $amzn $seas $cs $blue $luv $igt $nrg $dal $twtr $emes $abeopic.twitter.com/avgp8ljgtc	ttg aggressive #option recap: $amd $jblu $aal $feye $teck $box $csco $wmt $kr $amzn $seas $cs $blue $luv $igt $nrg $dal $twtr $emes $abeopic.twitter.com/avgp8ljgtc	0.1	positive	0			2010-11-30	19.16	0	0	0	0	0.5	0.5	148.667	185.333	37	0	2	0
2017-09-23	$CSCO decisive move up and above 4 month range this week. pic.twitter.com/wWkMrQ9I95	$csco decisive move up and above 4 month range this week. pic.twitter.com/wwkmrq9i95	$csco decisive move up and above 4 month range this week. pic.twitter.com/wwkmrq9i95	0.1	positive	0			2010-12-01	19.32	0	0	0	0	0.5	0.5	149.167	185.833	37	0	2	0
2017-09-21	$CSCO pulling away from recent support/consolidation https://twitter.com/alsabogal/status/902926345990221830Ãƒâ€šÃ‚Â ÃƒÂ¢Ã¢â€šÂ¬Ã‚Â¦	$csco pulling away from recent support/consolidation	$csco pulling away from recent support/consolidation	0.25	positive	0			2010-12-02	19.22	0	0	0	0	0.5	0.5	149.667	186.333	37	0	2	0
2017-09-20	AristaÃƒÂ¢Ã¢â€šÂ¬Ã¢â€žÂ¢s Software Will Let Them Grab ÃƒÂ¢Ã¢â€šÂ¬Ã¢â€žÂ¢400GÃƒÂ¢Ã¢â€šÂ¬Ã¢â€žÂ¢ Market, Says Morgan Stanley - Barron's - Tech Trader Daily - $ANET $CSCO http://www.barrons.com/articles/aristas-software-will-let-them-grab-400g-market-says-morgan-stanley-1505928646Ãƒâ€šÃ‚Â ÃƒÂ¢Ã¢â€šÂ¬Ã‚Â¦	aristas software will let them grab 400g market, says morgan stanley - barron's - tech trader daily - $anet $csco	aristas software will let them grab 400g market, says morgan stanley - barron's - tech trader daily - $anet $csco	0	positive	0			2010-12-03	19.07	0	0	0	0	0.5	0.5	150.167	186.833	37	0	2	0
2017-09-18	Acacia Can Ride the Rise of Silicon Photonics, Says MKM - Barron's - $ACIA $CIEN $AAOI $FNSR $INFN $CSCO http://www.barrons.com/articles/acacia-can-ride-the-rise-of-silicon-photonics-says-mkm-1505777100?mod=hp_RTA&Ãƒâ€šÃ‚Â ÃƒÂ¢Ã¢â€šÂ¬Ã‚Â¦	acacia can ride the rise of silicon photonics, says mkm - barron's - $acia $cien $aaoi $fnsr $infn $csco	acacia can ride the rise of silicon photonics, says mkm - barron's - $acia $cien $aaoi $fnsr $infn $csco	0	positive	0			2010-12-04	19.07	0	0	0	0	0.5	0.5	150.667	187.333	37	0	2	0
2017-09-18	Hit by #equifaxbreach? @Cisco warned $EFX in MARCH 2patch security flaw. 3pET EXCLSV $CSCO Chair John Chambers: How it cud have been avoided	hit by #equifaxbreach? @cisco warned $efx in march 2patch security flaw. 3pet exclsv $csco chair john chambers: how it cud have been avoided	hit by #equifaxbreach? @cisco warned $efx in march 2patch security flaw. 3pet exclsv $csco chair john chambers: how it cud have been avoided	0	positive	0			2010-12-05	19.07	0	0	0	0	0.5	0.5	151.167	187.833	37	0	2	0
2017-09-18	#Cisco $CSCO: IF > 32,50 $ = Upswing to 33,82 and 34,50 $._x000D_ #aktien #equitiespic.twitter.com/4Rh1fxcw22	#cisco $csco: if > 32,50 $ = upswing to 33,82 and 34,50 $._x000D_ #aktien #equitiespic.twitter.com/4rh1fxcw22	#cisco $csco: if > 32,50 $ = upswing to 33,82 and 34,50 $._x000D_ #aktien #equitiespic.twitter.com/4rh1fxcw22	0	positive	0			2010-12-06	19.43	2	0	0	2	0	1	151.167	188.833	38	1	3	2
2017-09-14	$CSCO The Facts and Figures on Cisco Systems Inc. (NASDAQ: CSCO) https://www.argusjournal.com/the-facts-and-figures-on-market_watch-tickercsco-itemname-market_watch-tickercsco-itemticker/Ãƒâ€šÃ‚Â ÃƒÂ¢Ã¢â€šÂ¬Ã‚Â¦	$csco the facts and figures on cisco systems inc. (nasdaq: csco)	$csco the facts and figures on cisco systems inc. (nasdaq: csco)	0	positive	0			2010-12-07	19.39	1	0	0	1	0	1	151.167	189.833	39	1	3	1
2017-09-12	2017 Deutsche Bank Tech Conf_x000D_ Presenters, Today [1/3]_x000D_ $ADS $AMD $ANET $AZPN $BOX_x000D_ $CDNS $CLDR $CRM $CRTO $CSCO_x000D_ $CTSH $CVNA $CY $CYBR $EApic.twitter.com/kSLlzb4uPr	2017 deutsche bank tech conf_x000D_ presenters, today [1/3]_x000D_ $ads $amd $anet $azpn $box_x000D_ $cdns $cldr $crm $crto $csco_x000D_ $ctsh $cvna $cy $cybr $eapic.twitter.com/ksllzb4upr	2017 deutsche bank tech conf_x000D_ presenters, today [1/3]_x000D_ $ads $amd $anet $azpn $box_x000D_ $cdns $cldr $crm $crto $csco_x000D_ $ctsh $cvna $cy $cybr $eapic.twitter.com/ksllzb4upr	0	positive	0			2010-12-08	19.35	0	0	0	0	0.5	0.5	151.667	190.333	39	0	2	0
2017-09-05	Citi 2017 Global Tech Conf | Presenting_x000D_ Thursday, 1-of-3_x000D_ $CEVA $CLS $CSCO $CVG $EXPE $FEYE_x000D_ $GM $GOOGL $GPRO $IBM $JCOM $JNPRpic.twitter.com/jBCMd9AWa0	citi 2017 global tech conf | presenting_x000D_ thursday, 1-of-3_x000D_ $ceva $cls $csco $cvg $expe $feye_x000D_ $gm $googl $gpro $ibm $jcom $jnprpic.twitter.com/jbcmd9awa0	citi 2017 global tech conf | presenting_x000D_ thursday, 1-of-3_x000D_ $ceva $cls $csco $cvg $expe $feye_x000D_ $gm $googl $gpro $ibm $jcom $jnprpic.twitter.com/jbcmd9awa0	0	positive	0			2010-12-09	19.7	2	1	0	1	0.5	0.5	152.167	190.833	38	-1	1	1
2017-08-22	Here comes another one from @jimcramer ... CFAANG._x000D_ pronounced che-fang?_x000D_ $CSCO_x000D_ $FB_x000D_ $AAPL_x000D_ $AMZN_x000D_ $NFLX_x000D_ $GOOGLpic.twitter.com/u9pwzUG25m	here comes another one from @jimcramer ... cfaang._x000D_ pronounced che-fang?_x000D_ $csco_x000D_ $fb_x000D_ $aapl_x000D_ $amzn_x000D_ $nflx_x000D_ $googlpic.twitter.com/u9pwzug25m	here comes another one from @jimcramer ... cfaang._x000D_ pronounced che-fang?_x000D_ $csco_x000D_ $fb_x000D_ $aapl_x000D_ $amzn_x000D_ $nflx_x000D_ $googlpic.twitter.com/u9pwzug25m	0	positive	0			2010-12-10	19.7	1	0	0	1	0	1	152.167	191.833	39	1	3	1
2017-08-17	SellOff Controversy surrounding Trump/WashDC, WH:GaryCohn NOT leaving!.. fallout #Charolettesville Earnings weigh $wmt $csco & #Barcelonapic.twitter.com/MIzUWliW2J	selloff controversy surrounding trump/washdc, wh:garycohn not leaving!.. fallout #charolettesville earnings weigh $wmt $csco & #barcelonapic.twitter.com/mizuwliw2j	selloff controversy surrounding trump/washdc, wh:garycohn not leaving!.. fallout #charolettesville earnings weigh $wmt $csco & #barcelonapic.twitter.com/mizuwliw2j	0	positive	0			2010-12-11	19.7	0	0	0	0	0.5	0.5	152.667	192.333	39	0	2	0
2017-08-11	$CSCO #CherryBlossom from #Vault7 about Router Hacking on D-Link and #Cisco.http://goo.gl/auj6yT	$csco #cherryblossom from #vault7 about router hacking on d-link and #cisco.	$csco #cherryblossom from #vault7 about router hacking on d-link and #cisco.	0	positive	0			2010-12-12	19.7	0	0	0	0	0.5	0.5	153.167	192.833	39	0	2	0
2017-08-11	#earnings next week: $COH, $HD, $URBN, $TGT, $CSCO, $BABA, $WMT, $AMAT, $GPS powered by http://www.livevol.comÃƒâ€šÃ‚Â pic.twitter.com/VAFCDHg4qj	#earnings next week: $coh, $hd, $urbn, $tgt, $csco, $baba, $wmt, $amat, $gps powered by	#earnings next week: $coh, $hd, $urbn, $tgt, $csco, $baba, $wmt, $amat, $gps powered by	0	positive	0			2010-12-13	19.58	1	0	0	1	0	1	153.167	193.833	40	1	3	1
2017-08-09	Cisco $CSCO with 5,000 October $31 calls bought to open in the afternoon $1.25 to $1.35 - inverse H&S look into 8-16 earnings	cisco $csco with 5,000 october $31 calls bought to open in the afternoon $1.25 to $1.35 - inverse h&s look into 8-16 earnings	cisco $csco with 5,000 october $31 calls bought to open in the afternoon $1.25 to $1.35 - inverse h&s look into 8-16 earnings	0.5	positive	0			2010-12-14	19.54	0	0	0	0	0.5	0.5	153.667	194.333	40	0	2	0
2017-08-03	Arista Surges 14%: Q2 Beats, Q3 Rev View Crushes Consensus - Barron's - Tech Trader Daily - $ANET $CSCO $JNPRhttp://www.barrons.com/articles/arista-surges-14-q2-beats-q3-rev-view-crushes-consensus-1501792121Ãƒâ€šÃ‚Â ÃƒÂ¢Ã¢â€šÂ¬Ã‚Â¦	arista surges 14%: q2 beats, q3 rev view crushes consensus - barron's - tech trader daily - $anet $csco $jnpr	arista surges 14%: q2 beats, q3 rev view crushes consensus - barron's - tech trader daily - $anet $csco $jnpr	0	positive	0			2010-12-15	19.47	1	0	0	1	0	1	153.667	195.333	41	1	3	1
2017-08-03	Google and Cisco team up on hybrid cloud effort. $GOOG $GOOGL $CSCO https://www.theinformation.com/cisco-google-team-up-on-goodzilla-cloud-projectÃƒâ€šÃ‚Â ÃƒÂ¢Ã¢â€šÂ¬Ã‚Â¦	google and cisco team up on hybrid cloud effort. $goog $googl $csco	google and cisco team up on hybrid cloud effort. $goog $googl $csco	0	positive	0			2010-12-16	19.75	1	0	0	1	0	1	153.667	196.333	42	1	3	1
2017-07-25	Juniper Slips Despite Q2 Beat: Analysts Fixated on Profit Margins - Barron's - Tech Trader Daily - $JNPR $ANET $CSCO http://www.barrons.com/articles/juniper-slips-despite-q2-beat-analysts-fixated-on-profit-margins-1501020273Ãƒâ€šÃ‚Â ÃƒÂ¢Ã¢â€šÂ¬Ã‚Â¦	juniper slips despite q2 beat: analysts fixated on profit margins - barron's - tech trader daily - $jnpr $anet $csco	juniper slips despite q2 beat: analysts fixated on profit margins - barron's - tech trader daily - $jnpr $anet $csco	0	positive	0			2010-12-17	19.55	0	0	0	0	0.5	0.5	154.167	196.833	42	0	2	0
2017-07-06	$BVTK READ THIS CLOSELY! Now using @bravatek Ecrypt One! http://www.computerdealernews.com/news/another-top-100-solution-provider-gets-acquired/44955Ãƒâ€šÃ‚Â ÃƒÂ¢Ã¢â€šÂ¬Ã‚Â¦ $MSFT $ORCL $AMZN $FISV $CSCO $FB $GOOGL $AMFE $AEPP $OTTV	$bvtk read this closely! now using @bravatek ecrypt one! $msft $orcl $amzn $fisv $csco $fb $googl $amfe $aepp $ottv	$bvtk read this closely! now using @bravatek ecrypt one! $msft $orcl $amzn $fisv $csco $fb $googl $amfe $aepp $ottv	0	positive	0			2010-12-18	19.55	0	0	0	0	0.5	0.5	154.667	197.333	42	0	2	0
2017-06-20	Cisco thinks itÃƒÂ¢Ã¢â€šÂ¬Ã¢â€žÂ¢s solved an ÃƒÂ¢Ã¢â€šÂ¬Ã…â€œunsolvableÃƒÂ¢Ã¢â€šÂ¬Ã‚ï¿½ encryption security challenge $CSCO http://read.bi/2snL1FpÃƒâ€šÃ‚Â pic.twitter.com/Ke6iW6yQUr	cisco thinks its solved an unsolvable encryption security challenge $csco	cisco thinks its solved an unsolvable encryption security challenge $csco	0	positive	0			2010-12-19	19.55	0	0	0	0	0.5	0.5	155.167	197.833	42	0	2	0
2017-06-15	Despite The Hype, #IoT Is Already Big Money. #IOT $CSCO $IBM #Mpgvip #defstar5_x000D_ http://ow.ly/JvnP30cDmfGÃƒâ€šÃ‚Â pic.twitter.com/yY9HfSjJPP	despite the hype, #iot is already big money. #iot $csco $ibm #mpgvip #defstar5_x000D_	despite the hype, #iot is already big money. #iot $csco $ibm #mpgvip #defstar5_x000D_	0.1	positive	0			2010-12-20	19.62	0	0	0	0	0.5	0.5	155.667	198.333	42	0	2	0
2017-06-14	Nokai Unveils Cloud Routers; Still Uphill Battle, Says Wells - $Tech Trader Daily - $NOK $CSCO $ANET $JNPRhttp://www.barrons.com/articles/nokai-unveils-cloud-routers-still-uphill-battle-says-wells-1497477874Ãƒâ€šÃ‚Â ÃƒÂ¢Ã¢â€šÂ¬Ã‚Â¦	nokai unveils cloud routers; still uphill battle, says wells - $tech trader daily - $nok $csco $anet $jnpr	nokai unveils cloud routers; still uphill battle, says wells - $tech trader daily - $nok $csco $anet $jnpr	0	positive	0			2010-12-21	19.53	0	0	0	0	0.5	0.5	156.167	198.833	42	0	2	0
2017-06-12	...and David $UOIP won the first round against $CSCO !	...and david $uoip won the first round against $csco !	...and david $uoip won the first round against $csco !	0.366667	positive	0			2010-12-22	19.56	2	1	0	1	0.5	0.5	156.667	199.333	41	-1	1	1
2017-06-12	$UOIP I'm liking this low volume "standoff" _x000D_ $CSCO vs $UOIP _x000D_ David vs goliath	$uoip i'm liking this low volume "standoff" _x000D_ $csco vs $uoip _x000D_ david vs goliath	$uoip i'm liking this low volume "standoff" _x000D_ $csco vs $uoip _x000D_ david vs goliath	0.3	positive	0			2010-12-23	19.69	0	0	0	0	0.5	0.5	157.167	199.833	41	0	2	0
2017-06-12	Goldman Compares 'FAAMG' Stocks To High-Flyers Of The Dot-Com Bubble https://benzinga.com/z/9590211Ãƒâ€šÃ‚Â $AAPL $AMZN $CSCO $FB $MSFT $GOOG $INTC	goldman compares 'faamg' stocks to high-flyers of the dot-com bubble $aapl $amzn $csco $fb $msft $goog $intc	goldman compares 'faamg' stocks to high-flyers of the dot-com bubble $aapl $amzn $csco $fb $msft $goog $intc	0	positive	0			2010-12-24	19.69	0	0	0	0	0.5	0.5	157.667	200.333	41	0	2	0
2017-06-12	#FAAMG The Tech Bubble vs. Now_x000D_ via @Schuldensuehner_x000D_ $MSFT $CSCO $INTC $ORCL $LU $AAPL $GOOGL $AMZN $FBpic.twitter.com/dRbqXZu19f	#faamg the tech bubble vs. now_x000D_ via @schuldensuehner_x000D_ $msft $csco $intc $orcl $lu $aapl $googl $amzn $fbpic.twitter.com/drbqxzu19f	#faamg the tech bubble vs. now_x000D_ via @schuldensuehner_x000D_ $msft $csco $intc $orcl $lu $aapl $googl $amzn $fbpic.twitter.com/drbqxzu19f	0	positive	0			2010-12-25	19.69	0	0	0	0	0.5	0.5	158.167	200.833	41	0	2	0
2017-06-01	$ANET $CSCO Here is the final written decision on the Cisco '668 patent IPR. https://www.scribd.com/document/350089668/Arista-Networks-vs-Cisco-668-IPR-Final-Written-DecisionÃƒâ€šÃ‚Â ÃƒÂ¢Ã¢â€šÂ¬Ã‚Â¦	$anet $csco here is the final written decision on the cisco '668 patent ipr.	$anet $csco here is the final written decision on the cisco '668 patent ipr.	1	positive	0			2010-12-26	19.69	0	0	0	0	0.5	0.5	158.667	201.333	41	0	2	0
2017-05-28	Overseas Tax Holiday For Tech Giants May Come With A Catch http://ow.ly/V9Ir30c72GCÃƒâ€šÃ‚Â $AAPL $CSCO $MSFT $GOOGL $T $ORCL $PFEpic.twitter.com/NPPsLzSwXc	overseas tax holiday for tech giants may come with a catch $aapl $csco $msft $googl $t $orcl $pfepic.twitter.com/nppslzswxc	overseas tax holiday for tech giants may come with a catch $aapl $csco $msft $googl $t $orcl $pfepic.twitter.com/nppslzswxc	0	positive	0			2010-12-27	20.16	2	0	0	2	0	1	158.667	202.333	42	1	3	2
2017-05-26	"Yesterday Cramer Berkowitz paid 176 times trailing earnings for 10,000 Cisco" $CSCO https://www.thestreet.com/story/882091/1/opening-a-great-debate.htmlÃƒâ€šÃ‚Â ÃƒÂ¢Ã¢â€šÂ¬Ã‚Â¦pic.twitter.com/tgRMFz2zl4	"yesterday cramer berkowitz paid 176 times trailing earnings for 10,000 cisco" $csco	"yesterday cramer berkowitz paid 176 times trailing earnings for 10,000 cisco" $csco	0	positive	0			2010-12-28	20.35	1	0	0	1	0	1	158.667	203.333	43	1	3	1
2017-05-10	Cisco Patches WikiLeaks Security Vulnerability Affecting Hundreds Of Devices http://buff.ly/2pA1eDWÃƒâ€šÃ‚Â #security $csco	cisco patches wikileaks security vulnerability affecting hundreds of devices #security $csco	cisco patches wikileaks security vulnerability affecting hundreds of devices #security $csco	0	positive	0			2010-12-29	20.25	0	0	0	0	0.5	0.5	159.167	203.833	43	0	2	0
2017-05-10	3 Cash-Rich Tech Stocks to Buy and Hold Forever $CSCO $MSFT $AAPL -http://investorplace.com/2017/05/3-cash-rich-tech-stocks-to-buy-and-hold-forever/Ãƒâ€šÃ‚Â ÃƒÂ¢Ã¢â€šÂ¬Ã‚Â¦	3 cash-rich tech stocks to buy and hold forever $csco $msft $aapl -	3 cash-rich tech stocks to buy and hold forever $csco $msft $aapl -	0	positive	0			2010-12-30	20.23	3	1	0	2	0.333333	0.666667	159.5	204.5	44	1	3	2
2017-05-09	Cisco is off a bit this morning following a downgrade from BMO Capital http://trib.al/GUB9Md5Ãƒâ€šÃ‚Â $CSCO	cisco is off a bit this morning following a downgrade from bmo capital $csco	cisco is off a bit this morning following a downgrade from bmo capital $csco	0.1	positive	0			2010-12-31	20.23	8	2	0	6	0.25	0.75	159.75	205.25	45	1	3	6
2017-05-05	Arista Rises: Amidst Cisco Litigation, Is Upside Priced In? - Tech Trader Daily - $ANET $CSCO $JNPRhttp://www.barrons.com/articles/arista-rises-amidst-cisco-litigation-is-upside-priced-in-1494017837Ãƒâ€šÃ‚Â ÃƒÂ¢Ã¢â€šÂ¬Ã‚Â¦	arista rises: amidst cisco litigation, is upside priced in? - tech trader daily - $anet $csco $jnpr	arista rises: amidst cisco litigation, is upside priced in? - tech trader daily - $anet $csco $jnpr	0	positive	0			2011-01-01	20.23	1	0	0	1	0	1	159.75	206.25	46	1	3	1
2017-05-04	Stubborn Stocks Set To Fall; 4 Tech Dividend Kings http://ow.ly/xhxx30brYZUÃƒâ€šÃ‚Â $AAPL $IBM $BRKB $MSFT $CSCO $INTC $KEY $Cpic.twitter.com/CY2bbWT0Lh	stubborn stocks set to fall; 4 tech dividend kings $aapl $ibm $brkb $msft $csco $intc $key $cpic.twitter.com/cy2bbwt0lh	stubborn stocks set to fall; 4 tech dividend kings $aapl $ibm $brkb $msft $csco $intc $key $cpic.twitter.com/cy2bbwt0lh	1	positive	0			2011-01-02	20.23	3	0	0	3	0	1	159.75	207.25	47	1	3	3
2017-05-02	Today's Stock Watch List: $CSCO $AER $GNTX #stockmarket #swingtrading #finance - SharePlannerhttp://www.shareplanner.com/featured-blogs/ryan-mallory/watch-lists/23480-today-s-stock-watch-list-dan-sti-mu-2.htmlÃƒâ€šÃ‚Â ÃƒÂ¢Ã¢â€šÂ¬Ã‚Â¦	today's stock watch list: $csco $aer $gntx #stockmarket #swingtrading #finance - shareplanner	today's stock watch list: $csco $aer $gntx #stockmarket #swingtrading #finance - shareplanner	0	positive	0			2011-01-03	20.49	7	0	0	7	0	1	159.75	208.25	48	1	3	7
2017-05-01	"This is an opportunity to bring ... customers both cloud-first [and] on-prem technology." #SDWAN http://buff.ly/2p2Vj9OÃƒâ€šÃ‚Â $CSCO	"this is an opportunity to bring ... customers both cloud-first [and] on-prem technology." #sdwan $csco	"this is an opportunity to bring ... customers both cloud-first [and] on-prem technology." #sdwan $csco	0	positive	0			2011-01-04	20.52	1	0	0	1	0	1	159.75	209.25	49	1	3	1
2017-04-29	$CSCO Cisco Systems, Inc. is potential breakout candidate http://blog.stockal.com/cisco-systems-inc-nasdaqcsco-is-potential-breakout-candidate/Ãƒâ€šÃ‚Â ÃƒÂ¢Ã¢â€šÂ¬Ã‚Â¦	$csco cisco systems, inc. is potential breakout candidate	$csco cisco systems, inc. is potential breakout candidate	1	positive	0			2011-01-05	20.77	1	0	0	1	0	1	159.75	210.25	50	1	3	1
2017-04-08	DROPS IN NASDAQ SHORTS: $CSCO $ADI $CREE $MAT $EBAY $STLD $BLDR $WDC $XLNX $STX $MNTA $COST $HZNP $MACK $ON $SN $MPEL $ZIOP $JD $RCII $SBUXpic.twitter.com/71qUtYJ2c5	drops in nasdaq shorts: $csco $adi $cree $mat $ebay $stld $bldr $wdc $xlnx $stx $mnta $cost $hznp $mack $on $sn $mpel $ziop $jd $rcii $sbuxpic.twitter.com/71qutyj2c5	drops in nasdaq shorts: $csco $adi $cree $mat $ebay $stld $bldr $wdc $xlnx $stx $mnta $cost $hznp $mack $on $sn $mpel $ziop $jd $rcii $sbuxpic.twitter.com/71qutyj2c5	0	positive	0			2011-01-06	20.95	0	0	0	0	0.5	0.5	160.25	210.75	50	0	2	0
2017-04-01	Hoping for revenue growth, Cisco's hitching its wagon to #cybersecurity, poised to become a $113B biz by 2020 $CSCO_x000D_ http://fxn.ws/2opofcmÃƒâ€šÃ‚Â pic.twitter.com/NydNEWYb7T	hoping for revenue growth, cisco's hitching its wagon to #cybersecurity, poised to become a $113b biz by 2020 $csco_x000D_	hoping for revenue growth, cisco's hitching its wagon to #cybersecurity, poised to become a $113b biz by 2020 $csco_x000D_	0	positive	0			2011-01-07	20.97	0	0	0	0	0.5	0.5	160.75	211.25	50	0	2	0
2017-03-30	Dow Futures Dip: Keep These 5 Cybersecurity Plays Under Surveillance http://ow.ly/7eEf30aqcYEÃƒâ€šÃ‚Â $CSCO $SYMC $QLYS $VRSN $FTNT #Leaderboardpic.twitter.com/JyPK0Wf4dg	dow futures dip: keep these 5 cybersecurity plays under surveillance $csco $symc $qlys $vrsn $ftnt #leaderboardpic.twitter.com/jypk0wf4dg	dow futures dip: keep these 5 cybersecurity plays under surveillance $csco $symc $qlys $vrsn $ftnt #leaderboardpic.twitter.com/jypk0wf4dg	0	positive	0			2011-01-08	20.97	0	0	0	0	0.5	0.5	161.25	211.75	50	0	2	0
2017-03-28	BIG $csco story. https://www.theinformation.com/cisco-moving-to-break-apart-networking-software-from-hardwareÃƒâ€šÃ‚Â ÃƒÂ¢Ã¢â€šÂ¬Ã‚Â¦	big $csco story.	big $csco story.	0.1	positive	0			2011-01-09	20.97	0	0	0	0	0.5	0.5	161.75	212.25	50	0	2	0
2017-03-28	Cisco $CSCO to sell network software without hardware	cisco $csco to sell network software without hardware	cisco $csco to sell network software without hardware	0	positive	0			2011-01-10	20.79	0	0	0	0	0.5	0.5	162.25	212.75	50	0	2	0
2017-03-23	Companies Profiting From Urban Challenges http://www.investopedia.com/news/smart-cities-companies-profiting-urban-challenges/Ãƒâ€šÃ‚Â ÃƒÂ¢Ã¢â€šÂ¬Ã‚Â¦ $IBM $INTC $CSCO $AMT $AAPL $GOOGL $HON $GE $AMZN $ALRM $CUDA $PANW $JNPR	companies profiting from urban challenges $ibm $intc $csco $amt $aapl $googl $hon $ge $amzn $alrm $cuda $panw $jnpr	companies profiting from urban challenges $ibm $intc $csco $amt $aapl $googl $hon $ge $amzn $alrm $cuda $panw $jnpr	0	positive	0			2011-01-11	20.88	0	0	0	0	0.5	0.5	162.75	213.25	50	0	2	0
2017-03-22	Congrats @Cisco @AppDynamics on merger close. Thank you @dwadhwani @jyotibansalsf all AppDynamos for the privilege to work together. $CSCO	congrats @cisco @appdynamics on merger close. thank you @dwadhwani @jyotibansalsf all appdynamos for the privilege to work together. $csco	congrats @cisco @appdynamics on merger close. thank you @dwadhwani @jyotibansalsf all appdynamos for the privilege to work together. $csco	0	positive	0			2011-01-12	21.12	0	0	0	0	0.5	0.5	163.25	213.75	50	0	2	0
2017-03-22	.@Cisco ringing the @Nasdaq Opening Bell in celebration of its recent acquisition of @AppDynamics ! $CSCO pic.twitter.com/DQTNeBEFFK	.@cisco ringing the @nasdaq opening bell in celebration of its recent acquisition of @appdynamics ! $csco pic.twitter.com/dqtnebeffk	.@cisco ringing the @nasdaq opening bell in celebration of its recent acquisition of @appdynamics ! $csco pic.twitter.com/dqtnebeffk	0.25	positive	0			2011-01-13	21.08	1	0	0	1	0	1	163.25	214.75	51	1	3	1
2017-02-15	@Cisco Reports Second Quarter Earnings http://seekingalpha.com/pr/16743982-cisco-reports-second-quarter-earnings?source=tweetÃƒâ€šÃ‚Â ÃƒÂ¢Ã¢â€šÂ¬Ã‚Â¦ $CSCO @ChuckRobbins @CiscoServices GO SERVICES #joerin @WeAreCisco	@cisco reports second quarter earnings $csco @chuckrobbins @ciscoservices go services #joerin @wearecisco	@cisco reports second quarter earnings $csco @chuckrobbins @ciscoservices go services #joerin @wearecisco	0	positive	0			2011-01-14	21.21	0	0	0	0	0.5	0.5	163.75	215.25	51	0	2	0
2017-02-15	We added over 6,000 Advanced Threat solutions customers in Q2, bringing the total to approximately 29,000 now using AMP. $CSCO #CSCOQ2FY17	we added over 6,000 advanced threat solutions customers in q2, bringing the total to approximately 29,000 now using amp. $csco #cscoq2fy17	we added over 6,000 advanced threat solutions customers in q2, bringing the total to approximately 29,000 now using amp. $csco #cscoq2fy17	0.65	positive	0			2011-01-15	21.21	0	0	0	0	0.5	0.5	164.25	215.75	51	0	2	0
2017-02-15	EARNINGS: Cisco Systems Q2 EPS $0.57 Adj. vs. $0.56 Est.; Q2 Revs. $11.58B vs. $11.56B Est. ÃƒÂ¢Ã¢â€šÂ¬Ã‚Â¢ $CSCO http://www.cnbc.com/2017/02/15/cisco-reports-second-fiscal-quarter-q2-2017-earnings-results.htmlÃƒâ€šÃ‚Â ÃƒÂ¢Ã¢â€šÂ¬Ã‚Â¦pic.twitter.com/vzDjprcjR0	earnings: cisco systems q2 eps $0.57 adj. vs. $0.56 est.; q2 revs. $11.58b vs. $11.56b est. $csco	earnings: cisco systems q2 eps $0.57 adj. vs. $0.56 est.; q2 revs. $11.58b vs. $11.56b est. $csco	0	positive	0			2011-01-16	21.21	0	0	0	0	0.5	0.5	164.75	216.25	51	0	2	0
2017-02-15	pm_x000D_ $CSCO $AMAT $GDDY $NTAP $CAR $TRIP_x000D_ $NTES $EQIX $HAWK $SNPS $MRO $SPWR_x000D_ Cramer $ADBE $GE_x000D_ am_x000D_ $MGM $CAB $ZTS $TPX $WM_x000D_ $AGIO $ALXN $CHTR $YNDXpic.twitter.com/5iJcXSC81r	pm_x000D_ $csco $amat $gddy $ntap $car $trip_x000D_ $ntes $eqix $hawk $snps $mro $spwr_x000D_ cramer $adbe $ge_x000D_ am_x000D_ $mgm $cab $zts $tpx $wm_x000D_ $agio $alxn $chtr $yndxpic.twitter.com/5ijcxsc81r	pm_x000D_ $csco $amat $gddy $ntap $car $trip_x000D_ $ntes $eqix $hawk $snps $mro $spwr_x000D_ cramer $adbe $ge_x000D_ am_x000D_ $mgm $cab $zts $tpx $wm_x000D_ $agio $alxn $chtr $yndxpic.twitter.com/5ijcxsc81r	0	positive	0			2011-01-17	21.21	0	0	0	0	0.5	0.5	165.25	216.75	51	0	2	0
2017-02-15	$CSCO, $GRPN, & $AIG earnings. Plus $TWTR calls, @AngieMiles w Fred Banyon: $AAPL & $MXL http://bit.ly/2lLHwqjÃƒâ€šÃ‚Â pic.twitter.com/UMocfRFkkV	$csco, $grpn, & $aig earnings. plus $twtr calls, @angiemiles w fred banyon: $aapl & $mxl	$csco, $grpn, & $aig earnings. plus $twtr calls, @angiemiles w fred banyon: $aapl & $mxl	0	positive	0			2011-01-18	21.22	0	0	0	0	0.5	0.5	165.75	217.25	51	0	2	0
2017-02-15	#StockAlert - Stocks to watch today on #WallStreet. $CSCO $TWTRpic.twitter.com/7fzGxplun8	#stockalert - stocks to watch today on #wallstreet. $csco $twtrpic.twitter.com/7fzgxplun8	#stockalert - stocks to watch today on #wallstreet. $csco $twtrpic.twitter.com/7fzgxplun8	0	positive	0			2011-01-19	20.82	0	0	0	0	0.5	0.5	166.25	217.75	51	0	2	0
2017-02-13	#earnings this week: $TAP, $TMUS, $AIG, $DVN, $ESRX, $FOSL, $PEP, $SODA, $AMAT, $CSCO, $NTAP, $TRIP, $MGM powered by http://www.livevol.comÃƒâ€šÃ‚Â pic.twitter.com/GLQSrTs6hF	#earnings this week: $tap, $tmus, $aig, $dvn, $esrx, $fosl, $pep, $soda, $amat, $csco, $ntap, $trip, $mgm powered by	#earnings this week: $tap, $tmus, $aig, $dvn, $esrx, $fosl, $pep, $soda, $amat, $csco, $ntap, $trip, $mgm powered by	0	positive	0			2011-01-20	20.77	0	0	0	0	0.5	0.5	166.75	218.25	51	0	2	0
2017-02-13	It's Monday. Here are earnings we're looking at this week. #CheddarLIVE $TMUS $DISCA $FOSL $PEP $WIX $SHOP $CBS $CSCO $GDDY $TRIP $TIME $WENpic.twitter.com/CiTjf9UIHJ	it's monday. here are earnings we're looking at this week. #cheddarlive $tmus $disca $fosl $pep $wix $shop $cbs $csco $gddy $trip $time $wenpic.twitter.com/citjf9uihj	it's monday. here are earnings we're looking at this week. #cheddarlive $tmus $disca $fosl $pep $wix $shop $cbs $csco $gddy $trip $time $wenpic.twitter.com/citjf9uihj	0	positive	0			2011-01-21	20.73	0	0	0	0	0.5	0.5	167.25	218.75	51	0	2	0
2017-02-13	Tech is breaking out. But if you missed out on the rally @Riskreversal plays catch-up with $CSCO pic.twitter.com/aU5cWXB5NB	tech is breaking out. but if you missed out on the rally @riskreversal plays catch-up with $csco pic.twitter.com/au5cwxb5nb	tech is breaking out. but if you missed out on the rally @riskreversal plays catch-up with $csco pic.twitter.com/au5cwxb5nb	0	positive	0			2011-01-22	20.73	0	0	0	0	0.5	0.5	167.75	219.25	51	0	2	0
2017-02-12	EARNINGS THIS WEEK_x000D_ Mon - $TEVA_x000D_ Tue - $AIG $TMUS $LC $DPS_x000D_ Wed - $PEP $CSCO $SHOP_x000D_ Thu - $DUK $GNC_x000D_ Fri - $DE $CPBhttps://stocktwits.com/eWhispers/message/74339659?utm_medium=community-twitter&utm_source=twitter.com&utm_campaign=outboundteamÃƒâ€šÃ‚Â ÃƒÂ¢Ã¢â€šÂ¬Ã‚Â¦	earnings this week_x000D_ mon - $teva_x000D_ tue - $aig $tmus $lc $dps_x000D_ wed - $pep $csco $shop_x000D_ thu - $duk $gnc_x000D_ fri - $de $cpb	earnings this week_x000D_ mon - $teva_x000D_ tue - $aig $tmus $lc $dps_x000D_ wed - $pep $csco $shop_x000D_ thu - $duk $gnc_x000D_ fri - $de $cpb	0	positive	0			2011-01-23	20.73	0	0	0	0	0.5	0.5	168.25	219.75	51	0	2	0
2017-02-10	With tech at record highs this is how @RiskReversal is betting on Cisco to make profits! $CSCO pic.twitter.com/HksB8FwLJ3	with tech at record highs this is how @riskreversal is betting on cisco to make profits! $csco pic.twitter.com/hksb8fwlj3	with tech at record highs this is how @riskreversal is betting on cisco to make profits! $csco pic.twitter.com/hksb8fwlj3	0	positive	0			2011-01-24	21.17	0	0	0	0	0.5	0.5	168.75	220.25	51	0	2	0
2017-02-10	Stocks with Weeklys reporting next week - $AIG $FOSL $GRPN $SODA $PEP $CSCO $WMB $DE $FLRhttp://bit.ly/2kcTUdz	stocks with weeklys reporting next week - $aig $fosl $grpn $soda $pep $csco $wmb $de $flr	stocks with weeklys reporting next week - $aig $fosl $grpn $soda $pep $csco $wmb $de $flr	0	positive	0			2011-01-25	21.54	0	0	0	0	0.5	0.5	169.25	220.75	51	0	2	0
2017-02-02	Price to Sales Ratio_x000D_ $FB: 15.3_x000D_ $NFLX: 7.5_x000D_ $CRM: 7.1_x000D_ $GOOGL: 6.3_x000D_ $MSFT: 5.8_x000D_ $ORCL: 4.4_x000D_ $CSCO: 3.2_x000D_ $AAPL: 3.1_x000D_ $AMZN: 3.1_x000D_ $INTC: 2.9_x000D_ $IBM: 2.1	price to sales ratio_x000D_ $fb: 15.3_x000D_ $nflx: 7.5_x000D_ $crm: 7.1_x000D_ $googl: 6.3_x000D_ $msft: 5.8_x000D_ $orcl: 4.4_x000D_ $csco: 3.2_x000D_ $aapl: 3.1_x000D_ $amzn: 3.1_x000D_ $intc: 2.9_x000D_ $ibm: 2.1	price to sales ratio_x000D_ $fb: 15.3_x000D_ $nflx: 7.5_x000D_ $crm: 7.1_x000D_ $googl: 6.3_x000D_ $msft: 5.8_x000D_ $orcl: 4.4_x000D_ $csco: 3.2_x000D_ $aapl: 3.1_x000D_ $amzn: 3.1_x000D_ $intc: 2.9_x000D_ $ibm: 2.1	0	positive	0			2011-01-26	21.42	2	1	0	1	0.5	0.5	169.75	221.25	50	-1	1	1
2017-01-25	Dow industrials set to open above 20,000; Facebook, Amazon extend breakouts http://ow.ly/szB3308kXD4Ãƒâ€šÃ‚Â $BA $STX $FB $AMZN $WDC $FCX $CSCO	dow industrials set to open above 20,000; facebook, amazon extend breakouts $ba $stx $fb $amzn $wdc $fcx $csco	dow industrials set to open above 20,000; facebook, amazon extend breakouts $ba $stx $fb $amzn $wdc $fcx $csco	0.3	positive	0			2011-01-27	21.44	0	0	0	0	0.5	0.5	170.25	221.75	50	0	2	0
2017-01-23	TTG Themes of the day & Option Summary: $MET $IBM $FCX $INTC $CSCO $NRG $SWN $GOGO $CENX $TXT $V $PBR $C $QCOM $EPD $COTY $VWO $FXYpic.twitter.com/3Gq9lE5n5K	ttg themes of the day & option summary: $met $ibm $fcx $intc $csco $nrg $swn $gogo $cenx $txt $v $pbr $c $qcom $epd $coty $vwo $fxypic.twitter.com/3gq9le5n5k	ttg themes of the day & option summary: $met $ibm $fcx $intc $csco $nrg $swn $gogo $cenx $txt $v $pbr $c $qcom $epd $coty $vwo $fxypic.twitter.com/3gq9le5n5k	0	positive	0			2011-01-28	20.93	0	0	0	0	0.5	0.5	170.75	222.25	50	0	2	0
2017-01-22	Cisco: A 10% Dividend Increase Could Be On the Way Soon_x000D_ http://buff.ly/2iRlfpSÃƒâ€šÃ‚Â _x000D_ $CSCO	cisco: a 10% dividend increase could be on the way soon_x000D_ _x000D_ $csco	cisco: a 10% dividend increase could be on the way soon_x000D_ _x000D_ $csco	0	positive	0			2011-01-29	20.93	0	0	0	0	0.5	0.5	171.25	222.75	50	0	2	0
2017-01-18	Cisco Shines in Reseller Remarks from Piper, William Blair - Tech Trader Daily - BarronÃƒÂ¢Ã¢â€šÂ¬Ã¢â€žÂ¢s $CSCO $JNPR $ANET $FFIVhttp://blogs.barrons.com/techtraderdaily/2017/01/18/cisco-shines-in-reseller-remarks-from-piper-william-blair/Ãƒâ€šÃ‚Â ÃƒÂ¢Ã¢â€šÂ¬Ã‚Â¦	cisco shines in reseller remarks from piper, william blair - tech trader daily - barrons $csco $jnpr $anet $ffiv	cisco shines in reseller remarks from piper, william blair - tech trader daily - barrons $csco $jnpr $anet $ffiv	0	positive	0			2011-01-30	20.93	0	0	0	0	0.5	0.5	171.75	223.25	50	0	2	0
2017-01-15	#Cisco Inc.: Prone To Downside Bias ... $csco #tech #investinghttp://ow.ly/tCHY307IMag	#cisco inc.: prone to downside bias ... $csco #tech #investing	#cisco inc.: prone to downside bias ... $csco #tech #investing	0	positive	0			2011-01-31	21.15	0	0	0	0	0.5	0.5	172.25	223.75	50	0	2	0
2017-01-15	+28,128.77%_x000D_ #Trading vs #Investing_x000D_ $AAPL $GOOG $FB $TWTR $C $BAC $MSFT $CSCO $NFLX $SIRI $SLV $GLD $SPY $F _x000D_ Alerts > http://bit.ly/2dm1VMjÃƒâ€šÃ‚Â pic.twitter.com/j2w9EMipdG	+28,128.77%_x000D_ #trading vs #investing_x000D_ $aapl $goog $fb $twtr $c $bac $msft $csco $nflx $siri $slv $gld $spy $f _x000D_ alerts >	+28,128.77%_x000D_ #trading vs #investing_x000D_ $aapl $goog $fb $twtr $c $bac $msft $csco $nflx $siri $slv $gld $spy $f _x000D_ alerts >	0	positive	0			2011-02-01	21.47	3	0	0	3	0	1	172.25	224.75	51	1	3	3
2017-01-13	#AI #BigData #3dprinting #IoT to further advances in #robotics +ve for $MSFT $GE $CSCO... http://ln.is/x9v0YÃƒâ€šÃ‚Â by #robotics_monkey	#ai #bigdata #3dprinting #iot to further advances in #robotics +ve for $msft $ge $csco... by #robotics_monkey	#ai #bigdata #3dprinting #iot to further advances in #robotics +ve for $msft $ge $csco... by #robotics_monkey	0.5	positive	0			2011-02-02	21.62	0	0	0	0	0.5	0.5	172.75	225.25	51	0	2	0
2017-01-12	The networking giant has the highest yield of any Dow tech stock. Will Cisco keep boosting its payout? $CSCO http://www.fool.com/investing/2017/01/11/will-cisco-systems-raise-its-dividend-in-2017.aspxÃƒâ€šÃ‚Â ÃƒÂ¢Ã¢â€šÂ¬Ã‚Â¦	the networking giant has the highest yield of any dow tech stock. will cisco keep boosting its payout? $csco	the networking giant has the highest yield of any dow tech stock. will cisco keep boosting its payout? $csco	1	positive	0			2011-02-03	21.91	1	0	0	1	0	1	172.75	226.25	52	1	3	1
2017-01-08	In case you missed this week's review: $GOOG $PYPL $CSCO $SHOP $BIDU and others http://chc.li/2insyBuÃƒâ€šÃ‚Â $SPX #stocks #investingpic.twitter.com/D4GOPBRyLO	in case you missed this week's review: $goog $pypl $csco $shop $bidu and others $spx #stocks #investingpic.twitter.com/d4gopbrylo	in case you missed this week's review: $goog $pypl $csco $shop $bidu and others $spx #stocks #investingpic.twitter.com/d4gopbrylo	0	positive	0			2011-02-04	22.05	1	0	0	1	0	1	172.75	227.25	53	1	3	1
2017-01-07	themotleyfool 5-Point Checklist for Investing in the Internet of Things #stocks $GE, $CSCO http://www.fool.com/investing/2016/06/27/5-point-checklist-for-investing-in-the-internet-of.aspxÃƒâ€šÃ‚Â ÃƒÂ¢Ã¢â€šÂ¬Ã‚Â¦ #IoT	themotleyfool 5-point checklist for investing in the internet of things #stocks $ge, $csco #iot	themotleyfool 5-point checklist for investing in the internet of things #stocks $ge, $csco #iot	0	positive	0			2011-02-05	22.05	0	0	0	0	0.5	0.5	173.25	227.75	53	0	2	0
2017-01-06	#AI #BigData #robotics #3dprinting #IoT t revolutionize #auto $AAPL $CSCO $INTC $GOOG... http://homeai.info/blog/news-stories/honda-softbank-want-to-make-cars-your-new-best-friends/Ãƒâ€šÃ‚Â ÃƒÂ¢Ã¢â€šÂ¬Ã‚Â¦ by #LapinaMargarita	#ai #bigdata #robotics #3dprinting #iot t revolutionize #auto $aapl $csco $intc $goog... by #lapinamargarita	#ai #bigdata #robotics #3dprinting #iot t revolutionize #auto $aapl $csco $intc $goog... by #lapinamargarita	0	positive	0			2011-02-06	22.05	0	0	0	0	0.5	0.5	173.75	228.25	53	0	2	0
2017-01-06	Markit sees big Q1 dividend hikes coming from $VMC, $CSCO, $TJX and $HD http://blogs.barrons.com/incomeinvesting/2017/01/06/big-dividend-hikes-expected-from-cisco-tjx-and-home-depot/Ãƒâ€šÃ‚Â ÃƒÂ¢Ã¢â€šÂ¬Ã‚Â¦ via @barronsonline	markit sees big q1 dividend hikes coming from $vmc, $csco, $tjx and $hd via @barronsonline	markit sees big q1 dividend hikes coming from $vmc, $csco, $tjx and $hd via @barronsonline	0.1	positive	0			2011-02-07	22.03	2	0	0	2	0	1	173.75	229.25	54	1	3	2
2017-01-06	$INVE $NXPI http://finance.yahoo.com/news/identiv-secures-ces-attendees-providing-233400782.html;_ylt=AwrBT9Mr3W5YkKUA22NXNyoA;_ylu=X3oDMTByMDgyYjJiBGNvbG8DYmYxBHBvcwMyBHZ0aWQDBHNlYwNzYw--Ãƒâ€šÃ‚Â ÃƒÂ¢Ã¢â€šÂ¬Ã‚Â¦ $CSCO $FB $XLNX $HPQ $GOOG $AAPL $FEYE $ORCL $MSFT $IBM $SAP $INTC $SIRI $QCOM $TXN $YHOO $VMW $HPE	$inve $nxpi $csco $fb $xlnx $hpq $goog $aapl $feye $orcl $msft $ibm $sap $intc $siri $qcom $txn $yhoo $vmw $hpe	$inve $nxpi $csco $fb $xlnx $hpq $goog $aapl $feye $orcl $msft $ibm $sap $intc $siri $qcom $txn $yhoo $vmw $hpe	0	positive	0			2011-02-08	21.99	0	0	0	0	0.5	0.5	174.25	229.75	54	0	2	0
2017-01-04	#MarketUpdate_x000D_ $FB $AAPL $AMZN $NFLX $GOOG $MSFT $INTC $IBM $ORCL $CSCO pic.twitter.com/nhftpIY6FQ	#marketupdate_x000D_ $fb $aapl $amzn $nflx $goog $msft $intc $ibm $orcl $csco pic.twitter.com/nhftpiy6fq	#marketupdate_x000D_ $fb $aapl $amzn $nflx $goog $msft $intc $ibm $orcl $csco pic.twitter.com/nhftpiy6fq	0	positive	0			2011-02-09	22.04	7	2	0	5	0.285714	0.714286	174.536	230.464	55	1	3	5
2017-01-04	What Does 2017 Hold for the Internet of Things? themotleyfool #stocks $GOOGL, $CSCO, $AMZN, $FB, $SYMC, $GOOGhttp://www.fool.com/investing/2017/01/03/what-does-2017-hold-for-the-internet-of-things.aspxÃƒâ€šÃ‚Â ÃƒÂ¢Ã¢â€šÂ¬Ã‚Â¦	what does 2017 hold for the internet of things? themotleyfool #stocks $googl, $csco, $amzn, $fb, $symc, $goog	what does 2017 hold for the internet of things? themotleyfool #stocks $googl, $csco, $amzn, $fb, $symc, $goog	0	positive	0			2011-02-10	18.92	1	0	0	1	0	1	174.536	231.464	56	1	3	1
2017-01-04	Stock Pick: Arista Networks Inc. @robertfreedland $ANET Also $CSCO https://goo.gl/lTWKV4	stock pick: arista networks inc. @robertfreedland $anet also $csco	stock pick: arista networks inc. @robertfreedland $anet also $csco	0	positive	0			2011-02-11	18.7	1	0	0	1	0	1	174.536	232.464	57	1	3	1
2017-01-03	Who let the Dogs out (2017):_x000D_ $BA $CAT $CSCO $CVX $IBM $KO $MRK $PFE $VZ $XOM	who let the dogs out (2017):_x000D_ $ba $cat $csco $cvx $ibm $ko $mrk $pfe $vz $xom	who let the dogs out (2017):_x000D_ $ba $cat $csco $cvx $ibm $ko $mrk $pfe $vz $xom	0	positive	0			2011-02-12	18.7	0	0	0	0	0.5	0.5	175.036	232.964	57	0	2	0
2017-01-03	$BA $CAT $CSCO are in the 2017 Dogs of the Dow for massive dividends _x000D_ http://ow.ly/zh8x307DTTF	$ba $cat $csco are in the 2017 dogs of the dow for massive dividends _x000D_	$ba $cat $csco are in the 2017 dogs of the dow for massive dividends _x000D_	1	positive	0			2011-02-13	18.7	1	0	0	1	0	1	175.036	233.964	58	1	3	1
2017-01-03	Nvidia: Take The Money And Run (Yesterday) http://seekingalpha.com/article/4033548-nvidia-take-money-run-yesterday?source=tweetÃƒâ€šÃ‚Â ÃƒÂ¢Ã¢â€šÂ¬Ã‚Â¦ $AMD $CSCO $INTC $ORCL $NVDA	nvidia: take the money and run (yesterday) $amd $csco $intc $orcl $nvda	nvidia: take the money and run (yesterday) $amd $csco $intc $orcl $nvda	0	positive	0			2011-02-14	18.81	1	0	0	1	0	1	175.036	234.964	59	1	3	1
2017-01-03	2017 the stock MKT is open for business $QQQ $SQQQ $FEYE $PANW $TZA $SPY . $AAPL $CSCO $INTC $BA $YUM $AMZN	2017 the stock mkt is open for business $qqq $sqqq $feye $panw $tza $spy . $aapl $csco $intc $ba $yum $amzn	2017 the stock mkt is open for business $qqq $sqqq $feye $panw $tza $spy . $aapl $csco $intc $ba $yum $amzn	0.5	positive	0			2011-02-15	18.67	0	0	0	0	0.5	0.5	175.536	235.464	59	0	2	0
2017-01-02	1 of 5 Daily charts of the DJIA Components $AAPL $AXP $BA $CAT $CSCO $CVX with the SSI indicator ÃƒÂ¢Ã¢â€šÂ¬Ã‚Â¦pic.twitter.com/E1usLzPEd4	1 of 5 daily charts of the djia components $aapl $axp $ba $cat $csco $cvx with the ssi indicator pic.twitter.com/e1uslzped4	1 of 5 daily charts of the djia components $aapl $axp $ba $cat $csco $cvx with the ssi indicator pic.twitter.com/e1uslzped4	0	positive	0			2011-02-16	18.58	0	0	0	0	0.5	0.5	176.036	235.964	59	0	2	0
2017-01-02	Mutual of America Capital Management LLC Boosts Position in Cisco Systems, Inc. $CSCO http://zpr.io/PqmHv	mutual of america capital management llc boosts position in cisco systems, inc. $csco	mutual of america capital management llc boosts position in cisco systems, inc. $csco	0	positive	0			2011-02-17	18.68	0	0	0	0	0.5	0.5	176.536	236.464	59	0	2	0
2017-01-02	2016 Portfolio Review Part 2: Dividend Growth http://seekingalpha.com/article/4033773-2016-portfolio-review-part-2-dividend-growth?source=feed_fÃƒâ€šÃ‚Â ÃƒÂ¢Ã¢â€šÂ¬Ã‚Â¦ $ABBV $AFL $BA $CMI $COP $CSCO $CVS $CVX $DIS $GE $GILD $GIS $HON	2016 portfolio review part 2: dividend growth $abbv $afl $ba $cmi $cop $csco $cvs $cvx $dis $ge $gild $gis $hon	2016 portfolio review part 2: dividend growth $abbv $afl $ba $cmi $cop $csco $cvs $cvx $dis $ge $gild $gis $hon	0	positive	0			2011-02-18	18.85	3	0	0	3	0	1	176.536	237.464	60	1	3	3
2017-01-02	Dividend Growth Portfolio - 2016 Review And 2017 Preview http://seekingalpha.com/article/4033646-dividend-growth-portfolio-2016-review-2017-preview?source=tweetÃƒâ€šÃ‚Â ÃƒÂ¢Ã¢â€šÂ¬Ã‚Â¦ $BHP $LNT $T $PEP $KMI $CVX $CSCO $BA $SO $VTR $SJR $O	dividend growth portfolio - 2016 review and 2017 preview $bhp $lnt $t $pep $kmi $cvx $csco $ba $so $vtr $sjr $o	dividend growth portfolio - 2016 review and 2017 preview $bhp $lnt $t $pep $kmi $cvx $csco $ba $so $vtr $sjr $o	0	positive	0			2011-02-19	18.85	0	0	0	0	0.5	0.5	177.036	237.964	60	0	2	0
2017-01-01	$CSCO Updated Cisco #Dividend Stock #Analysis => http://dividendvaluebuilder.com/cisco-dividend-stock-analysis-csco/Ãƒâ€šÃ‚Â ÃƒÂ¢Ã¢â€šÂ¬Ã‚Â¦ via @KenFaulkenberry #growth #technology #yield #DVB #AAAMPpic.twitter.com/ijYRHD0tPZ	$csco updated cisco #dividend stock #analysis => via @kenfaulkenberry #growth #technology #yield #dvb #aaamppic.twitter.com/ijyrhd0tpz	$csco updated cisco #dividend stock #analysis => via @kenfaulkenberry #growth #technology #yield #dvb #aaamppic.twitter.com/ijyrhd0tpz	0	positive	0			2011-02-20	18.85	0	0	0	0	0.5	0.5	177.536	238.464	60	0	2	0
2017-01-01	[REPOST] U.S. Market Technical Analysis/enero/01, 2017 $MU $CSCO $CEMP $PFE $ABX $FB $VRX $JCP $RF $INTC $KGC $T $C $Xhttps://v.gd/jc0o0t	[repost] you.s. market technical analysis/enero/01, 2017 $mu $csco $cemp $pfe $abx $fb $vrx $jcp $rf $intc $kgc $t $c $x	[repost] you.s. market technical analysis/enero/01, 2017 $mu $csco $cemp $pfe $abx $fb $vrx $jcp $rf $intc $kgc $t $c $x	0.1	positive	0			2011-02-21	18.85	0	0	0	0	0.5	0.5	178.036	238.964	60	0	2	0
2017-01-01	DUPONT CAPITAL MANAGEMENT Corp Has $31,503,000 Position in Cisco Systems, Inc. $CSCO http://zpr.io/PqNuA	dupont capital management corp has $31,503,000 position in cisco systems, inc. $csco	dupont capital management corp has $31,503,000 position in cisco systems, inc. $csco	0	positive	0			2011-02-22	18.59	1	0	0	1	0	1	178.036	239.964	61	1	3	1
2016-12-31	Leisure Capital Management Continues to Hold Position in Cisco Systems, Inc. $CSCO http://ift.tt/2hEQJxi	leisure capital management continues to hold position in cisco systems, inc. $csco	leisure capital management continues to hold position in cisco systems, inc. $csco	0	positive	0			2011-02-23	18.4	0	0	0	0	0.5	0.5	178.536	240.464	61	0	2	0
2016-12-31	Leisure Capital Management Continues to Hold Position in Cisco Systems, Inc. $CSCO http://zpr.io/PqaAi	leisure capital management continues to hold position in cisco systems, inc. $csco	leisure capital management continues to hold position in cisco systems, inc. $csco	0	positive	0			2011-02-24	18.36	0	0	0	0	0.5	0.5	179.036	240.964	61	0	2	0
2016-12-27	Dow winners:_x000D_ $CSCO_x000D_ $MRK_x000D_ $AAPL_x000D_ $GSpic.twitter.com/lmkw5ZPHyw	dow winners:_x000D_ $csco_x000D_ $mrk_x000D_ $aapl_x000D_ $gspic.twitter.com/lmkw5zphyw	dow winners:_x000D_ $csco_x000D_ $mrk_x000D_ $aapl_x000D_ $gspic.twitter.com/lmkw5zphyw	0	positive	0			2011-02-25	18.64	0	0	0	0	0.5	0.5	179.536	241.464	61	0	2	0
2016-12-20	These are the best and worst performing stocks since the Dow hit 10K back in March 1999 - $AAPL $UNH $NKE $MMM $BA $PFE $MRK $GE $VZ $CSCO pic.twitter.com/ND8hDQHixd	these are the best and worst performing stocks since the dow hit 10k back in march 1999 - $aapl $unh $nke $mmm $ba $pfe $mrk $ge $vz $csco pic.twitter.com/nd8hdqhixd	these are the best and worst performing stocks since the dow hit 10k back in march 1999 - $aapl $unh $nke $mmm $ba $pfe $mrk $ge $vz $csco pic.twitter.com/nd8hdqhixd	0.433333	positive	0			2011-02-26	18.64	0	0	0	0	0.5	0.5	180.036	241.964	61	0	2	0
2016-12-28	Tech weighs on the Dow: _x000D_ $CSCO_x000D_ $IBM_x000D_ $AAPLpic.twitter.com/mN2ef3LExL	tech weighs on the dow: _x000D_ $csco_x000D_ $ibm_x000D_ $aaplpic.twitter.com/mn2ef3lexl	tech weighs on the dow: _x000D_ $csco_x000D_ $ibm_x000D_ $aaplpic.twitter.com/mn2ef3lexl	0	positive	0			2011-02-27	18.64	0	0	0	0	0.5	0.5	180.536	242.464	61	0	2	0
2016-12-20	Big Tech Stocks:_x000D_ $INTC_x000D_ $CSCO_x000D_ $AMD_x000D_ $TXN_x000D_ $MUpic.twitter.com/qVis09uAJr	big tech stocks:_x000D_ $intc_x000D_ $csco_x000D_ $amd_x000D_ $txn_x000D_ $mupic.twitter.com/qvis09uajr	big tech stocks:_x000D_ $intc_x000D_ $csco_x000D_ $amd_x000D_ $txn_x000D_ $mupic.twitter.com/qvis09uajr	0.1	positive	0			2011-02-28	18.56	0	0	0	0	0.5	0.5	181.036	242.964	61	0	2	0
2016-11-17	$CSCO breaks $30 _x000D_ I remain short	$csco breaks $30 _x000D_ i remain short	$csco breaks $30 _x000D_ i remain short	0.3	positive	0			2011-03-01	18.56	0	0	0	0	0.5	0.5	181.536	243.464	61	0	2	0
2016-12-19	$CSCO, $HPE moves ding #OpenStack public cloud story http://for.tn/2hpw5lf?xid=for_tw_shÃƒâ€šÃ‚Â ÃƒÂ¢Ã¢â€šÂ¬Ã‚Â¦	$csco, $hpe moves ding #openstack public cloud story	$csco, $hpe moves ding #openstack public cloud story	0.0666667	positive	0			2011-03-02	18.5	0	0	0	0	0.5	0.5	182.036	243.964	61	0	2	0
2016-12-30	The Dogs of the Dow portfolio candidates coming into view..._x000D_ $BA $CAT $CSCO $CVX $GE $IBM $KO $MCD $MRK $PFE $PG $VZ $XOM $DIApic.twitter.com/u9xG8ZeLlK	the dogs of the dow portfolio candidates coming into view..._x000D_ $ba $cat $csco $cvx $ge $ibm $ko $mcd $mrk $pfe $pg $vz $xom $diapic.twitter.com/u9xg8zellk	the dogs of the dow portfolio candidates coming into view..._x000D_ $ba $cat $csco $cvx $ge $ibm $ko $mcd $mrk $pfe $pg $vz $xom $diapic.twitter.com/u9xg8zellk	0	positive	0			2011-03-03	18.53	1	0	0	1	0	1	182.036	244.964	62	1	3	1
2016-12-29	Don't give up. We believe in you. http://www.ironbcg.comÃƒâ€šÃ‚Â #entrepreneur #motivation $msft $xle $efa $jpm $csco #CES2017	don't give up. we believe in you. #entrepreneur #motivation $msft $xle $efa $jpm $csco #ces2017	don't give up. we believe in you. #entrepreneur #motivation $msft $xle $efa $jpm $csco #ces2017	0	positive	0			2011-03-04	18.4	0	0	0	0	0.5	0.5	182.536	245.464	62	0	2	0
2016-12-26	themotleyfool 6 Tech Companies Investing Billions in Future #stocks $AAPL, $GOOGL, $MSFT, $INTC, $CSCO, $ORCL, $GOOGhttp://www.fool.com/investing/2016/12/26/6-tech-companies-investing-billions-in-their-futur.aspxÃƒâ€šÃ‚Â ÃƒÂ¢Ã¢â€šÂ¬Ã‚Â¦	themotleyfool 6 tech companies investing billions in future #stocks $aapl, $googl, $msft, $intc, $csco, $orcl, $goog	themotleyfool 6 tech companies investing billions in future #stocks $aapl, $googl, $msft, $intc, $csco, $orcl, $goog	0.125	positive	0			2011-03-05	18.4	0	0	0	0	0.5	0.5	183.036	245.964	62	0	2	0
2016-12-21	Who's Who of Corporate USA at Trump Tech Meeting!_x000D_ $MSFT $AAPL $TSLA $GOOGL $AMZN $FB $ORCL $IBM $CSCO $INTC_x000D_ http://www.wsj.com/articles/top-tech-execs-to-meet-trump-to-talk-jobs-regulations-1481724004Ãƒâ€šÃ‚Â ÃƒÂ¢Ã¢â€šÂ¬Ã‚Â¦_x000D_ @mimspic.twitter.com/XFclfXOwTS	who's who of corporate usa at trump tech meeting!_x000D_ $msft $aapl $tsla $googl $amzn $fb $orcl $ibm $csco $intc_x000D_ _x000D_ @mimspic.twitter.com/xfclfxowts	who's who of corporate usa at trump tech meeting!_x000D_ $msft $aapl $tsla $googl $amzn $fb $orcl $ibm $csco $intc_x000D_ _x000D_ @mimspic.twitter.com/xfclfxowts	0	positive	0			2011-03-06	18.4	0	0	0	0	0.5	0.5	183.536	246.464	62	0	2	0
2016-12-20	ICYMI: $CSCO and $HPE Moves hurt OpenStack in public cloud http://for.tn/2hpw5lf?xid=for_tw_shÃƒâ€šÃ‚Â ÃƒÂ¢Ã¢â€šÂ¬Ã‚Â¦	icymi: $csco and $hpe moves hurt openstack in public cloud	icymi: $csco and $hpe moves hurt openstack in public cloud	0.0666667	positive	0			2011-03-07	18.2	1	0	0	1	0	1	183.536	247.464	63	1	3	1
2016-12-18	Not Worried About #Cisco ... $csco #cybersecurity #infosechttp://ow.ly/RmwO306RPz8	not worried about #cisco ... $csco #cybersecurity #infosec	not worried about #cisco ... $csco #cybersecurity #infosec	0	positive	0			2011-03-08	18.22	0	0	0	0	0.5	0.5	184.036	247.964	63	0	2	0
2016-12-14	Trump takes credit for the stock "bounce" in tech CEO meeting. All of them apart from IBM have lagged S&P 500. $FB, $CSCO and $AMZN are downpic.twitter.com/gjv5WR0mqp	trump takes credit for the stock "bounce" in tech ceo meeting. all of them apart from ibm have lagged s&p 500. $fb, $csco and $amzn are downpic.twitter.com/gjv5wr0mqp	trump takes credit for the stock "bounce" in tech ceo meeting. all of them apart from ibm have lagged s&p 500. $fb, $csco and $amzn are downpic.twitter.com/gjv5wr0mqp	0	positive	0			2011-03-09	18.12	0	0	0	0	0.5	0.5	184.536	248.464	63	0	2	0
2016-12-14	Tech in focus today as @realDonaldTrump meets with these Sillicon Valley leaders- $AAPL $CSCO $FB $AMZN $IBM $INTC $ORCL $TSLA $MSFT $GOOGLpic.twitter.com/V2MGgFSqJX	tech in focus today as @realdonaldtrump meets with these sillicon valley leaders- $aapl $csco $fb $amzn $ibm $intc $orcl $tsla $msft $googlpic.twitter.com/v2mggfsqjx	tech in focus today as @realdonaldtrump meets with these sillicon valley leaders- $aapl $csco $fb $amzn $ibm $intc $orcl $tsla $msft $googlpic.twitter.com/v2mggfsqjx	0	positive	0			2011-03-10	17.92	0	0	0	0	0.5	0.5	185.036	248.964	63	0	2	0
2016-12-10	#Cisco: #BigData is Big #Business for #Quantium http://klou.tt/1fs5ittljbmpuÃƒâ€šÃ‚Â $csco	#cisco: #bigdata is big #business for #quantium $csco	#cisco: #bigdata is big #business for #quantium $csco	0.1	positive	0			2011-03-11	17.95	1	0	0	1	0	1	185.036	249.964	64	1	3	1
2016-12-07	Cisco CEO: If we could repatriate, weÃƒÂ¢Ã¢â€šÂ¬Ã¢â€žÂ¢d do a combination of dividends, buybacks, M&A $CSCO http://cnb.cx/2h2hoSj	cisco ceo: if we could repatriate, wed do a combination of dividends, buybacks, m&a $csco	cisco ceo: if we could repatriate, wed do a combination of dividends, buybacks, m&a $csco	0	positive	0			2011-03-12	17.95	0	0	0	0	0.5	0.5	185.536	250.464	64	0	2	0
2016-11-26	#Tech #Infrastructure Will Soon Experience The Wildest Of Rides: $AMZN $CSCO $GOOG $MSFT $ORCL $VMW #4ir #innovationhttp://ow.ly/EFtv306l7qW	#tech #infrastructure will soon experience the wildest of rides: $amzn $csco $goog $msft $orcl $vmw #4ir #innovation	#tech #infrastructure will soon experience the wildest of rides: $amzn $csco $goog $msft $orcl $vmw #4ir #innovation	0	positive	0			2011-03-13	17.95	0	0	0	0	0.5	0.5	186.036	250.964	64	0	2	0
2016-11-21	From RealMoney: $AGN $AAPL $CSCO https://www.thestreet.com/story/13900105/1/allergan-apple-and-cisco-doug-kass-views.htmlÃƒâ€šÃ‚Â ÃƒÂ¢Ã¢â€šÂ¬Ã‚Â¦	from realmoney: $agn $aapl $csco	from realmoney: $agn $aapl $csco	0	positive	0			2011-03-14	17.85	0	0	0	0	0.5	0.5	186.536	251.464	64	0	2	0
2016-11-17	Thinking To Sell Cisco? Don't: IBD Income Investor column's 3 reasons why long-term holders can sit http://ow.ly/DCQ3306hO31Ãƒâ€šÃ‚Â $CSCO #stocks	thinking to sell cisco? don't: ibd income investor column's 3 reasons why long-term holders can sit $csco #stocks	thinking to sell cisco? don't: ibd income investor column's 3 reasons why long-term holders can sit $csco #stocks	0	positive	0			2011-03-15	17.39	0	0	0	0	0.5	0.5	187.036	251.964	64	0	2	0
2016-11-16	Thank you for following #CSCOQ1FY17 Earnings highlights. Webcast and slides are located here: http://cs.co/60128HGRYÃƒâ€šÃ‚Â $CSCO	thank you for following #cscoq1fy17 earnings highlights. webcast and slides are located here: $csco	thank you for following #cscoq1fy17 earnings highlights. webcast and slides are located here: $csco	0.1	positive	0			2011-03-16	17.05	1	0	0	1	0	1	187.036	252.964	65	1	3	1
2016-11-16	Check out @ChuckRobbinsÃƒÂ¢Ã¢â€šÂ¬Ã¢â€žÂ¢ key takeaways from the #CSCOQ1FY17 Earnings Call. $CSCO pic.twitter.com/CPwuHrn5ql	check out @chuckrobbins key takeaways from the #cscoq1fy17 earnings call. $csco pic.twitter.com/cpwuhrn5ql	check out @chuckrobbins key takeaways from the #cscoq1fy17 earnings call. $csco pic.twitter.com/cpwuhrn5ql	1	positive	0			2011-03-17	17	0	0	0	0	0.5	0.5	187.536	253.464	65	0	2	0
2016-11-16	Geography & Customer Segment Orders: $CSCO #CSCOQ1FY17pic.twitter.com/uWllsYUSlC	geography & customer segment orders: $csco #cscoq1fy17pic.twitter.com/uwllsyuslc	geography & customer segment orders: $csco #cscoq1fy17pic.twitter.com/uwllsyuslc	0	positive	0			2011-03-18	17.14	4	0	0	4	0	1	187.536	254.464	66	1	3	4
2016-11-16	Tune into #CSCOQ1FY17 Earnings Conference Call at 1:30 pm PT today and follow highlights on Twitter $CSCO http://cs.co/60128GUOC	tune into #cscoq1fy17 earnings conference call at 1:30 pm pt today and follow highlights on twitter $csco	tune into #cscoq1fy17 earnings conference call at 1:30 pm pt today and follow highlights on twitter $csco	0	positive	0			2011-03-19	17.14	0	0	0	0	0.5	0.5	188.036	254.964	66	0	2	0
2016-11-15	Finisar Breaks Out As Optical Stocks Show Some Fiber http://ow.ly/aHmQ306d5jSÃƒâ€šÃ‚Â $FNSR $ACIA $CIEN $CSCO $LITE $FN $OCLR $IPHIpic.twitter.com/ZSYbqBao6V	finisar breaks out as optical stocks show some fiber $fnsr $acia $cien $csco $lite $fn $oclr $iphipic.twitter.com/zsybqbao6v	finisar breaks out as optical stocks show some fiber $fnsr $acia $cien $csco $lite $fn $oclr $iphipic.twitter.com/zsybqbao6v	0	positive	0			2011-03-20	17.14	0	0	0	0	0.5	0.5	188.536	255.464	66	0	2	0
2016-11-12	#earnings $HD $GEVO $CRM $MBLY $AMAT $WMT $CSCO $EBIO $LOW $TGT $DKS $JD $TEVA $TJX $ZOES $BBY $FL $ANF $SORL $NTAP http://eps.sh/calÃƒâ€šÃ‚Â pic.twitter.com/0iJtTRXplL	#earnings $hd $gevo $crm $mbly $amat $wmt $csco $ebio $low $tgt $dks $jd $teva $tjx $zoes $bby $fl $anf $sorl $ntap	#earnings $hd $gevo $crm $mbly $amat $wmt $csco $ebio $low $tgt $dks $jd $teva $tjx $zoes $bby $fl $anf $sorl $ntap	0.3	positive	0			2011-03-21	17.39	0	0	0	0	0.5	0.5	189.036	255.964	66	0	2	0
2016-11-11	@MFIndustryFocus Another tech dividend stock that wasn't mentioned is $CSCO!	@mfindustryfocus another tech dividend stock that wasn't mentioned is $csco!	@mfindustryfocus another tech dividend stock that wasn't mentioned is $csco!	0	positive	0			2011-03-22	17.45	0	0	0	0	0.5	0.5	189.536	256.464	66	0	2	0
2016-11-11	Earnings Scorecard -- Q3 was return to growth, Q4 acceleration_x000D_ $HD $TEVA $JD $DKS $MBLY $TGT $LOW $CSCO $LB $NTAP $WMT $BBY $AMAT $CRM $FLpic.twitter.com/U8VBxuZeUv	earnings scorecard -- q3 was return to growth, q4 acceleration_x000D_ $hd $teva $jd $dks $mbly $tgt $low $csco $lb $ntap $wmt $bby $amat $crm $flpic.twitter.com/u8vbxuzeuv	earnings scorecard -- q3 was return to growth, q4 acceleration_x000D_ $hd $teva $jd $dks $mbly $tgt $low $csco $lb $ntap $wmt $bby $amat $crm $flpic.twitter.com/u8vbxuzeuv	0.3	positive	0			2011-03-23	17.58	1	1	0	0	1	0	190.536	256.464	65	-1	1	1
2016-11-11	3 Tech Stocks That Just Got a Big Cash Payday: $AAPL $CSCO $MSFT http://bit.ly/2fk0d0gÃƒâ€šÃ‚Â pic.twitter.com/wQvCvpoMtH	3 tech stocks that just got a big cash payday: $aapl $csco $msft	3 tech stocks that just got a big cash payday: $aapl $csco $msft	0.1	positive	0			2011-03-24	17.36	0	0	0	0	0.5	0.5	191.036	256.964	65	0	2	0
2013-06-01	Sorprendimos a los aficionados de @miseleccionmx, premiando su lealtad y pasiÃƒÆ’Ã‚Â³n. No te pierdas lo que sigueÃƒÂ¢Ã¢â€šÂ¬Ã‚Â¦	sorprendimos a los aficionados de @miseleccionmx, premiando su lealtad y pasin. no te pierdas lo que sigue	sorprendimos a los aficionados de @miseleccionmx, premiando su lealtad y pasin. no te pierdas lo que sigue	0	positive	0			2011-03-25	17.28	0	0	0	0	0.5	0.5	191.536	257.464	65	0	2	0
2016-11-11	Upcoming #Earnings: $TTM, $HD, $SSYS, $TEVA, $VOD, $LOW, $TGT, $CSCO, $NTAP, $BBY, $SPLS, $WMT, $AMAT, $CRM, $GPS http://bit.ly/2adcLmqÃƒâ€šÃ‚Â pic.twitter.com/clJJXsFE9O	upcoming #earnings: $ttm, $hd, $ssys, $teva, $vod, $low, $tgt, $csco, $ntap, $bby, $spls, $wmt, $amat, $crm, $gps	upcoming #earnings: $ttm, $hd, $ssys, $teva, $vod, $low, $tgt, $csco, $ntap, $bby, $spls, $wmt, $amat, $crm, $gps	0.3	positive	0			2011-03-26	17.28	0	0	0	0	0.5	0.5	192.036	257.964	65	0	2	0
2016-11-10	Don't give up. We believe in you. http://www.ironbcg.comÃƒâ€šÃ‚Â #entrepreneur #motivation $msft $xle $efa $jpm $csco #MondayMotivation	don't give up. we believe in you. #entrepreneur #motivation $msft $xle $efa $jpm $csco #mondaymotivation	don't give up. we believe in you. #entrepreneur #motivation $msft $xle $efa $jpm $csco #mondaymotivation	0	positive	0			2011-03-27	17.28	0	0	0	0	0.5	0.5	192.536	258.464	65	0	2	0
2016-11-10	Tech Today: Trumportunity for Networking, Nvidia on Tap, TableauÃƒÂ¢Ã¢â€šÂ¬Ã¢â€žÂ¢s Prices - Tech Trader Daily - $NVDA $QCOM $CSCO http://blogs.barrons.com/techtraderdaily/2016/11/10/tech-today-trumportunity-for-networking-nvidia-on-tap-tableaus-prices/Ãƒâ€šÃ‚Â ÃƒÂ¢Ã¢â€šÂ¬Ã‚Â¦	tech today: trumportunity for networking, nvidia on tap, tableaus prices - tech trader daily - $nvda $qcom $csco	tech today: trumportunity for networking, nvidia on tap, tableaus prices - tech trader daily - $nvda $qcom $csco	0	positive	0			2011-03-28	17.19	0	0	0	0	0.5	0.5	193.036	258.964	65	0	2	0
2016-11-09	Stocks rally following Trump's big upset: http://ow.ly/RWok3060TWIÃƒâ€šÃ‚Â $AAPL $MSFT $CSCO $CELG $CAT $MRK $AMPH	stocks rally following trump's big upset: $aapl $msft $csco $celg $cat $mrk $amph	stocks rally following trump's big upset: $aapl $msft $csco $celg $cat $mrk $amph	0.1	positive	0			2011-03-29	17.44	0	0	0	0	0.5	0.5	193.536	259.464	65	0	2	0
2016-11-09	Buying Protection With a Dividend Growth Strategy http://on.barrons.com/2eIxVM8Ãƒâ€šÃ‚Â $AMGN $CSCO $HD $ITW $KEY $MSI $TXNpic.twitter.com/hzOlGk5RCP	buying protection with a dividend growth strategy $amgn $csco $hd $itw $key $msi $txnpic.twitter.com/hzolgk5rcp	buying protection with a dividend growth strategy $amgn $csco $hd $itw $key $msi $txnpic.twitter.com/hzolgk5rcp	1	positive	0			2011-03-30	17.33	0	0	0	0	0.5	0.5	194.036	259.964	65	0	2	0
2016-11-07	This week's @StockSwipe derived trading ideas include $CSCO $TSN $HD $KORS $SINA $URI https://medium.com/stockswipe-trade-ideas/trade-ideas-csco-tsn-hd-kors-sina-uri-50776327773f?source=linkShare-a92f898c1209-1478513892Ãƒâ€šÃ‚Â ÃƒÂ¢Ã¢â€šÂ¬Ã‚Â¦ #photogrid @photogridorg	this week's @stockswipe derived trading ideas include $csco $tsn $hd $kors $sina $uri #photogrid @photogridorg	this week's @stockswipe derived trading ideas include $csco $tsn $hd $kors $sina $uri #photogrid @photogridorg	0	positive	0			2011-03-31	17.15	0	0	0	0	0.5	0.5	194.536	260.464	65	0	2	0
2016-11-06	[ VIDEO ] Weekend US Market Analysis Nov 6,'16 $VRX $TEVA $TVIX $RIG $FEYE $ECA $BRCD $WFM $RF $MT $MU $NE $CSCO |$S https://v.gd/co0L13	[ video ] weekend us market analysis nov 6,'16 $vrx $teva $tvix $rig $feye $eca $brcd $wfm $rf $mt $mu $ne $csco |$s	[ video ] weekend us market analysis nov 6,'16 $vrx $teva $tvix $rig $feye $eca $brcd $wfm $rf $mt $mu $ne $csco |$s	0	positive	0			2011-04-01	17.04	0	0	0	0	0.5	0.5	195.036	260.964	65	0	2	0
2016-11-05	1 of 5 Daily charts of the DJIA Components $AAPL $AXP $BA $CAT $CSCO $CVX with the SSI indicator ÃƒÂ¢Ã¢â€šÂ¬Ã‚Â¦pic.twitter.com/DLeG1Jsa6t	1 of 5 daily charts of the djia components $aapl $axp $ba $cat $csco $cvx with the ssi indicator pic.twitter.com/dleg1jsa6t	1 of 5 daily charts of the djia components $aapl $axp $ba $cat $csco $cvx with the ssi indicator pic.twitter.com/dleg1jsa6t	0	positive	0			2011-04-02	17.04	0	0	0	0	0.5	0.5	195.536	261.464	65	0	2	0
2016-11-04	Cisco mobile job application info exposed - #infosec #security #datasec #mobsec #databreach $CSCO http://fb.me/2zDSZToG0	cisco mobile job application info exposed - #infosec #security #datasec #mobsec #databreach $csco	cisco mobile job application info exposed - #infosec #security #datasec #mobsec #databreach $csco	0	positive	0			2011-04-03	17.04	0	0	0	0	0.5	0.5	196.036	261.964	65	0	2	0
2016-11-04	The Morning Dump - #earnings $GOOG $GPRO $CSCO $AAPL $FB #EU #Slack #antitrust #fitness #sirihttps://bytesfrombits.wordpress.com/2016/11/04/the-morning-dump-nov-4th-3Ãƒâ€šÃ‚Â ÃƒÂ¢Ã¢â€šÂ¬Ã‚Â¦	the morning dump - #earnings $goog $gpro $csco $aapl $fb #eu #slack #antitrust #fitness #siri	the morning dump - #earnings $goog $gpro $csco $aapl $fb #eu #slack #antitrust #fitness #siri	0	positive	0			2011-04-04	17.06	0	0	0	0	0.5	0.5	196.536	262.464	65	0	2	0
2016-11-01	Juniper, Caught In Network Modernization Squeeze, Is A Sell, Says Morgan Stanley $JNPR $ERIC $NOK $CSCO $Thttp://on.barrons.com/2fAZ9pS	juniper, caught in network modernization squeeze, is a sell, says morgan stanley $jnpr $eric $nok $csco $t	juniper, caught in network modernization squeeze, is a sell, says morgan stanley $jnpr $eric $nok $csco $t	0	positive	0			2011-04-05	17.22	0	0	0	0	0.5	0.5	197.036	262.964	65	0	2	0
2016-11-01	$CSCO http://demo.FinGraphs.comÃƒâ€šÃ‚Â Pot. resume Uptrend in a consolid LONGERTERM Wly-Dly-Hly combo chart #Cisco #Stockspic.twitter.com/MjKEdWgXbL	$csco pot. resume uptrend in a consolid longerterm wly-dly-hly combo chart #cisco #stockspic.twitter.com/mjkedwgxbl	$csco pot. resume uptrend in a consolid longerterm wly-dly-hly combo chart #cisco #stockspic.twitter.com/mjkedwgxbl	0	positive	0			2011-04-06	18.07	0	0	0	0	0.5	0.5	197.536	263.464	65	0	2	0
2016-10-30	#Microsoft: #Cloud Continues To Impress. $msft #azure #4ir #tech #innovation $intc $csco $amzn $ibm $spy $qqqhttp://ow.ly/1R8A305wnE4	#microsoft: #cloud continues to impress. $msft #azure #4ir #tech #innovation $intc $csco $amzn $ibm $spy $qqq	#microsoft: #cloud continues to impress. $msft #azure #4ir #tech #innovation $intc $csco $amzn $ibm $spy $qqq	0	positive	0			2011-04-07	17.91	0	0	0	0	0.5	0.5	198.036	263.964	65	0	2	0
2016-10-29	Battle! Of the utopias (or dystopias)! VR or IoT: Which do you think will be bigger? $FB $CSCO http://www.fool.com/investing/2016/10/25/virtual-reality-vs-the-internet-of-things-which-te.aspxÃƒâ€šÃ‚Â ÃƒÂ¢Ã¢â€šÂ¬Ã‚Â¦	battle! of the utopias (or dystopias)! vr or iot: which do you think will be bigger? $fb $csco	battle! of the utopias (or dystopias)! vr or iot: which do you think will be bigger? $fb $csco	0.5	positive	0			2011-04-08	17.65	0	0	0	0	0.5	0.5	198.536	264.464	65	0	2	0
2016-10-26	Network Service Provider Cisco Systems, Inc. Still A PowerhouseÃƒâ€šÃ‚Â $CSCO http://acquirersmultiple.com/2016/10/network-service-provider-cisco-systems-inc-still-a-powerhouse-csco/Ãƒâ€šÃ‚Â ÃƒÂ¢Ã¢â€šÂ¬Ã‚Â¦pic.twitter.com/hdrN4koIN6	network service provider cisco systems, inc. still a powerhouse$csco	network service provider cisco systems, inc. still a powerhouse$csco	0	positive	0			2011-04-09	17.65	0	0	0	0	0.5	0.5	199.036	264.964	65	0	2	0
2016-10-26	STOCKMARKET NOW! $SPX $VIX $UVXY $TVIX $XIV $AAPL $GE $GE $FB $MSFT $INTC $CSCO $SDOW $SQQQ $DIA $QQQ $SPY $JPM $GS $C $BAC $GOOGL #STOCKSpic.twitter.com/ZfiMivxHXN	stockmarket now! $spx $vix $uvxy $tvix $xiv $aapl $ge $ge $fb $msft $intc $csco $sdow $sqqq $dia $qqq $spy $jpm $gs $c $bac $googl #stockspic.twitter.com/zfimivxhxn	stockmarket now! $spx $vix $uvxy $tvix $xiv $aapl $ge $ge $fb $msft $intc $csco $sdow $sqqq $dia $qqq $spy $jpm $gs $c $bac $googl #stockspic.twitter.com/zfimivxhxn	0	positive	0			2011-04-10	17.65	0	0	0	0	0.5	0.5	199.536	265.464	65	0	2	0
2016-10-23	NOV 8 - HILLARY VICTORY AND THE BEGINNING OF THE WW3. #STOCKS #STOCKMARKET $NTFX $AAPL $SPY $SPX $FB $TWTR $DIA $QQQ $C $JPM $CSCO $TVIXpic.twitter.com/POFuCMqzV1	nov 8 - hillary victory and the beginning of the ww3. #stocks #stockmarket $ntfx $aapl $spy $spx $fb $twtr $dia $qqq $c $jpm $csco $tvixpic.twitter.com/pofucmqzv1	nov 8 - hillary victory and the beginning of the ww3. #stocks #stockmarket $ntfx $aapl $spy $spx $fb $twtr $dia $qqq $c $jpm $csco $tvixpic.twitter.com/pofucmqzv1	0	positive	0			2011-04-11	17.47	0	0	0	0	0.5	0.5	200.036	265.964	65	0	2	0
2016-10-11	Largest Tech companies, March '00 peak_x000D_ $MSFT: $525 billion_x000D_ $CSCO: $466 billion_x000D_ $INTC: $401 billion_x000D_ $ORCL: $232 billion_x000D_ $SUNW: $165 billion	largest tech companies, march '00 peak_x000D_ $msft: $525 billion_x000D_ $csco: $466 billion_x000D_ $intc: $401 billion_x000D_ $orcl: $232 billion_x000D_ $sunw: $165 billion	largest tech companies, march '00 peak_x000D_ $msft: $525 billion_x000D_ $csco: $466 billion_x000D_ $intc: $401 billion_x000D_ $orcl: $232 billion_x000D_ $sunw: $165 billion	0	positive	0			2011-04-12	17.44	3	0	0	3	0	1	200.036	266.964	66	1	3	3
2016-10-11	RT @ppprophet The Collapse is coming $ADBE $AKAM $AMAT $ AMGN $ BBBY $ BIDU $CA $CELG $CHTR $CSCO $INTC $CSX $EA $EXPE $FOX $MXIM $NFLX $MUpic.twitter.com/YARaOZVteM	rt @ppprophet the collapse is coming $adbe $akam $amat $ amgn $ bbby $ bidu $ca $celg $chtr $csco $intc $csx $ea $expe $fox $mxim $nflx $mupic.twitter.com/yaraozvtem	rt @ppprophet the collapse is coming $adbe $akam $amat $ amgn $ bbby $ bidu $ca $celg $chtr $csco $intc $csx $ea $expe $fox $mxim $nflx $mupic.twitter.com/yaraozvtem	0	positive	0			2011-04-13	17.25	2	1	0	1	0.5	0.5	200.536	267.464	65	-1	1	1
2016-10-04	Some Cyber related Setups_x000D_ as CNBC covers Cyber Summit Wed_x000D_ #CherryPick_x000D_ $CMCM $QLYS $MIME $PANW $SYMC $IL_x000D_ $HACK $IMPV $CSCO $VDSI $SAIC $GIMOpic.twitter.com/QKEetRCTgY	some cyber related setups_x000D_ as cnbc covers cyber summit wed_x000D_ #cherrypick_x000D_ $cmcm $qlys $mime $panw $symc $il_x000D_ $hack $impv $csco $vdsi $saic $gimopic.twitter.com/qkeetrctgy	some cyber related setups_x000D_ as cnbc covers cyber summit wed_x000D_ #cherrypick_x000D_ $cmcm $qlys $mime $panw $symc $il_x000D_ $hack $impv $csco $vdsi $saic $gimopic.twitter.com/qkeetrctgy	0.4	positive	0			2011-04-14	17.17	2	0	0	2	0	1	200.536	268.464	66	1	3	2
2016-09-29	pm_x000D_ ERs $COST $CAMP $AEHR_x000D_ Cramer- $CSCO ceo_x000D_ Yellen speaks_x000D_ Japan data, 4 reports $EWJ_x000D_ am_x000D_ ER $MKC_x000D_ Out Fri_x000D_ Gr8 wknd_x000D_ Thx 4 all the interaction!pic.twitter.com/tukOyHzmWV	pm_x000D_ ers $cost $camp $aehr_x000D_ cramer- $csco ceo_x000D_ yellen speaks_x000D_ japan data, 4 reports $ewj_x000D_ am_x000D_ er $mkc_x000D_ out fri_x000D_ gr8 wknd_x000D_ thx 4 all the interaction!pic.twitter.com/tukoyhzmwv	pm_x000D_ ers $cost $camp $aehr_x000D_ cramer- $csco ceo_x000D_ yellen speaks_x000D_ japan data, 4 reports $ewj_x000D_ am_x000D_ er $mkc_x000D_ out fri_x000D_ gr8 wknd_x000D_ thx 4 all the interaction!pic.twitter.com/tukoyhzmwv	0	positive	0			2011-04-15	17.03	0	0	0	0	0.5	0.5	201.036	268.964	66	0	2	0
2016-08-29	#TeslaÃƒÂ¢Ã¢â€šÂ¬Ã¢â€žÂ¢s Vision Is About to Become Reality http://bit.ly/2c0JHQ6Ãƒâ€šÃ‚Â #techonlogy $AAPL $CSCO pic.twitter.com/QHyAPJWgwI	#teslas vision is about to become reality #techonlogy $aapl $csco pic.twitter.com/qhyapjwgwi	#teslas vision is about to become reality #techonlogy $aapl $csco pic.twitter.com/qhyapjwgwi	0	positive	0			2011-04-16	17.03	0	0	0	0	0.5	0.5	201.536	269.464	66	0	2	0
2016-08-25	Cisco just traded at its HIGHEST price in over 9 years. It's up 15% year-to-date. Chart here: http://stocktwits.com/macroQmicro/message/61373749?utm_medium=community-twitter&utm_source=t.co&utm_campaign=outboundteamÃƒâ€šÃ‚Â ÃƒÂ¢Ã¢â€šÂ¬Ã‚Â¦_x000D_ $CSCO	cisco just traded at its highest price in over 9 years. it's up 15% year-to-date. chart here: _x000D_ $csco	cisco just traded at its highest price in over 9 years. it's up 15% year-to-date. chart here: _x000D_ $csco	0	positive	0			2011-04-17	17.03	0	0	0	0	0.5	0.5	202.036	269.964	66	0	2	0
2016-08-18	Midday #stock movers: $TWTR downgrade; $WMT $VRX gain; $PCLN upgrade; $CSCO cuts jobs http://yhoo.it/2b4c0uqÃƒâ€šÃ‚Â pic.twitter.com/KCXKd7Vd1h	midday #stock movers: $twtr downgrade; $wmt $vrx gain; $pcln upgrade; $csco cuts jobs	midday #stock movers: $twtr downgrade; $wmt $vrx gain; $pcln upgrade; $csco cuts jobs	0	positive	0			2011-04-18	16.73	0	0	0	0	0.5	0.5	202.536	270.464	66	0	2	0
2016-08-18	$CSCO - JMP note this morning says the company could re-invest savings into IT Security acquisitions, $CYBR and $IMPV mentioned	$csco - jmp note this morning says the company could re-invest savings into it security acquisitions, $cybr and $impv mentioned	$csco - jmp note this morning says the company could re-invest savings into it security acquisitions, $cybr and $impv mentioned	0	positive	0			2011-04-19	16.61	3	0	0	3	0	1	202.536	271.464	67	1	3	3
2016-08-18	Nothing says "booming economy" like the loss of 5500 high-paid tech jobs. $CSCO	nothing says "booming economy" like the loss of 5500 high-paid tech jobs. $csco	nothing says "booming economy" like the loss of 5500 high-paid tech jobs. $csco	0	positive	0			2011-04-20	16.93	0	0	0	0	0.5	0.5	203.036	271.964	67	0	2	0
2016-08-17	Cisco slashes up to 5,500 jobs http://cnnmon.ie/2bdKBJBÃƒâ€šÃ‚Â $CSCO $Tech30 pic.twitter.com/8tXpBGwxzL	cisco slashes up to 5,500 jobs $csco $tech30 pic.twitter.com/8txpbgwxzl	cisco slashes up to 5,500 jobs $csco $tech30 pic.twitter.com/8txpbgwxzl	0	positive	0			2011-04-21	16.94	0	0	0	0	0.5	0.5	203.536	272.464	67	0	2	0
2016-08-17	Thank you for following #CSCOQ4FY16 Earnings highlights. Webcast and slides are located here: http://cs.co/6011B2giHÃƒâ€šÃ‚Â $CSCO	thank you for following #cscoq4fy16 earnings highlights. webcast and slides are located here: $csco	thank you for following #cscoq4fy16 earnings highlights. webcast and slides are located here: $csco	0.1	positive	0			2011-04-22	16.94	0	0	0	0	0.5	0.5	204.036	272.964	67	0	2	0
2016-08-17	Financial Engineering Economy_x000D_ Cisco $CSCO in 2016_x000D_ Boosts stock buyback plan by $15B, lays off 5500 employees	financial engineering economy_x000D_ cisco $csco in 2016_x000D_ boosts stock buyback plan by $15b, lays off 5500 employees	financial engineering economy_x000D_ cisco $csco in 2016_x000D_ boosts stock buyback plan by $15b, lays off 5500 employees	0	positive	0			2011-04-23	16.94	0	0	0	0	0.5	0.5	204.536	273.464	67	0	2	0
2016-08-17	Check out @ChuckRobbinsÃƒÂ¢Ã¢â€šÂ¬Ã¢â€žÂ¢ key takeaways from the #CSCOQ4FY16 Earnings Call. $CSCO pic.twitter.com/zupgLGhtzR	check out @chuckrobbins key takeaways from the #cscoq4fy16 earnings call. $csco pic.twitter.com/zupglghtzr	check out @chuckrobbins key takeaways from the #cscoq4fy16 earnings call. $csco pic.twitter.com/zupglghtzr	1	positive	0			2011-04-24	16.94	0	0	0	0	0.5	0.5	205.036	273.964	67	0	2	0
2016-08-17	Even as Cisco's revenues fall, gross margins at 64.6% (!) have risen in five of the last seven quarters. $CSCO	even as cisco's revenues fall, gross margins at 64.6% (!) have risen in five of the last seven quarters. $csco	even as cisco's revenues fall, gross margins at 64.6% (!) have risen in five of the last seven quarters. $csco	0.355556	positive	0			2011-04-25	17.1	0	0	0	0	0.5	0.5	205.536	274.464	67	0	2	0
2016-08-17	Cisco's market cap is still about $200 billion lower than it was 16 years ago. Price matters. $csco https://twitter.com/RudyHavenstein/status/611612586472140800Ãƒâ€šÃ‚Â ÃƒÂ¢Ã¢â€šÂ¬Ã‚Â¦	cisco's market cap is still about $200 billion lower than it was 16 years ago. price matters. $csco	cisco's market cap is still about $200 billion lower than it was 16 years ago. price matters. $csco	0	positive	0			2011-04-26	17.52	0	0	0	0	0.5	0.5	206.036	274.964	67	0	2	0
2016-08-16	Tune in tomorrow at 1:30 pm PT for our #CSCOQ4FY16 Earnings Conference Call. Follow highlights on Twitter. $CSCO http://cs.co/6018B2XJo	tune in tomorrow at 1:30 pm pt for our #cscoq4fy16 earnings conference call. follow highlights on twitter. $csco	tune in tomorrow at 1:30 pm pt for our #cscoq4fy16 earnings conference call. follow highlights on twitter. $csco	0	positive	0			2011-04-27	17.19	0	0	0	0	0.5	0.5	206.536	275.464	67	0	2	0
2016-08-16	Cisco has a tradition of announcing layoffs at the end of its fiscal year. _x000D_ Guess what time it is ..._x000D_ http://on.mktw.net/2bafAGwÃƒâ€šÃ‚Â _x000D_ $CSCO	cisco has a tradition of announcing layoffs at the end of its fiscal year. _x000D_ guess what time it is ..._x000D_ _x000D_ $csco	cisco has a tradition of announcing layoffs at the end of its fiscal year. _x000D_ guess what time it is ..._x000D_ _x000D_ $csco	0	positive	0			2011-04-28	17.29	0	0	0	0	0.5	0.5	207.036	275.964	67	0	2	0
2016-08-16	Pre #earnings straddles & #options: $LOW, $TGT, $CSCO, $URBN Plus $TWTR calls @AngieMiles http://bit.ly/2b1tUPXÃƒâ€šÃ‚Â pic.twitter.com/c3QLb9QjSd	pre #earnings straddles & #options: $low, $tgt, $csco, $urbn plus $twtr calls @angiemiles	pre #earnings straddles & #options: $low, $tgt, $csco, $urbn plus $twtr calls @angiemiles	0.3	positive	0			2011-04-29	17.52	0	0	0	0	0.5	0.5	207.536	276.464	67	0	2	0
2016-08-15	#Earnings this week: $HD, $MOMO, $CREE, $URBN, $AEO, $LOW, $SPLS, $TGT, $CSCO, $WMT, $GPS http://www.livevol.comÃƒâ€šÃ‚Â pic.twitter.com/QAgAy2XlUX	#earnings this week: $hd, $momo, $cree, $urbn, $aeo, $low, $spls, $tgt, $csco, $wmt, $gps	#earnings this week: $hd, $momo, $cree, $urbn, $aeo, $low, $spls, $tgt, $csco, $wmt, $gps	0.3	positive	0			2011-04-30	17.52	0	0	0	0	0.5	0.5	208.036	276.964	67	0	2	0
2016-08-15	Earnings this week:_x000D_ Mon - $SYY_x000D_ Tue - $HD $TJX $DKS $URBN_x000D_ Wed - $TGT $CSCO $LOW_x000D_ Thu - $WMT $RSS $GPS_x000D_ Fri - $FL $DEhttp://stocktwits.com/eWhispers/message/60535926?utm_medium=community-twitter&utm_source=t.co&utm_campaign=outboundteamÃƒâ€šÃ‚Â ÃƒÂ¢Ã¢â€šÂ¬Ã‚Â¦	earnings this week:_x000D_ mon - $syy_x000D_ tue - $hd $tjx $dks $urbn_x000D_ wed - $tgt $csco $low_x000D_ thu - $wmt $rss $gps_x000D_ fri - $fl $de	earnings this week:_x000D_ mon - $syy_x000D_ tue - $hd $tjx $dks $urbn_x000D_ wed - $tgt $csco $low_x000D_ thu - $wmt $rss $gps_x000D_ fri - $fl $de	0.3	positive	0			2011-05-01	17.52	0	0	0	0	0.5	0.5	208.536	277.464	67	0	2	0
2016-08-15	$DE $WMT $LOW $AEO_x000D_ $HD $TGT $LB $CSCO_x000D_ Earnings this wk_x000D_ Expectations_x000D_ Charts_x000D_ -24/7 Wall St_x000D_ http://247wallst.com/investing/2016/08/14/top-8-earnings-to-watch-for-the-week-ahead/Ãƒâ€šÃ‚Â ÃƒÂ¢Ã¢â€šÂ¬Ã‚Â¦pic.twitter.com/YLCu3i3rE8	$de $wmt $low $aeo_x000D_ $hd $tgt $lb $csco_x000D_ earnings this wk_x000D_ expectations_x000D_ charts_x000D_ -24/7 wall st_x000D_	$de $wmt $low $aeo_x000D_ $hd $tgt $lb $csco_x000D_ earnings this wk_x000D_ expectations_x000D_ charts_x000D_ -24/7 wall st_x000D_	0.3	positive	0			2011-05-02	17.58	0	0	0	0	0.5	0.5	209.036	277.964	67	0	2	0
2016-08-15	$VIPS $NOAH $FN $ALRM $HD $EL_x000D_ $TJX $AAP $DKS $CREE $PLKI $FL_x000D_ $LOW $TGT $SITE $CSCO $CMCM_x000D_ $NTES $NTAP $WMT $DE $YY $Apic.twitter.com/PjVVhNhYy7	$vips $noah $fn $alrm $hd $el_x000D_ $tjx $aap $dks $cree $plki $fl_x000D_ $low $tgt $site $csco $cmcm_x000D_ $ntes $ntap $wmt $de $yy $apic.twitter.com/pjvvhnhyy7	$vips $noah $fn $alrm $hd $el_x000D_ $tjx $aap $dks $cree $plki $fl_x000D_ $low $tgt $site $csco $cmcm_x000D_ $ntes $ntap $wmt $de $yy $apic.twitter.com/pjvvhnhyy7	0.3	positive	0			2011-05-03	17.41	0	0	0	0	0.5	0.5	209.536	278.464	67	0	2	0
2016-08-14	Here's who reports earnings this week. All on one giant visual: http://stocktwits.com/eWhispers/message/60535926?utm_medium=community-twitter&utm_source=t.co&utm_campaign=outboundteamÃƒâ€šÃ‚Â ÃƒÂ¢Ã¢â€šÂ¬Ã‚Â¦_x000D_ $HD $TGT $CSCO $WMTpic.twitter.com/jel1D2cYMq	here's who reports earnings this week. all on one giant visual: _x000D_ $hd $tgt $csco $wmtpic.twitter.com/jel1d2cymq	here's who reports earnings this week. all on one giant visual: _x000D_ $hd $tgt $csco $wmtpic.twitter.com/jel1d2cymq	0.5	positive	0			2011-05-04	17.47	0	0	0	0	0.5	0.5	210.036	278.964	67	0	2	0
2016-08-13	weekly #earnings $HD $TGT $CSCO $WMT $SYY $TJX $LOW $DKS $NTES $CSIQ $AMAT $VUZI $AAP $AEO http://eps.sh/calÃƒâ€šÃ‚Â pic.twitter.com/lIT8miTBJg	weekly #earnings $hd $tgt $csco $wmt $syy $tjx $low $dks $ntes $csiq $amat $vuzi $aap $aeo	weekly #earnings $hd $tgt $csco $wmt $syy $tjx $low $dks $ntes $csiq $amat $vuzi $aap $aeo	0.3	positive	0			2011-05-05	17.48	2	2	0	0	1	0	211.036	278.964	66	-1	1	2
2016-08-12	Portfolio Check, ER's_x000D_ M $VIPS $SYY $ALRM $NOAH_x000D_ T $CREE $HD $DKS $URBN $TJX_x000D_ W $YY $CSCO $LOW $NTAP $NTES_x000D_ T $WMT $GPS $ROST $AMAT_x000D_ F $DE $CMCM	portfolio check, er's_x000D_ m $vips $syy $alrm $noah_x000D_ t $cree $hd $dks $urbn $tjx_x000D_ w $yy $csco $low $ntap $ntes_x000D_ t $wmt $gps $rost $amat_x000D_ f $de $cmcm	portfolio check, er's_x000D_ m $vips $syy $alrm $noah_x000D_ t $cree $hd $dks $urbn $tjx_x000D_ w $yy $csco $low $ntap $ntes_x000D_ t $wmt $gps $rost $amat_x000D_ f $de $cmcm	0.3	positive	0			2011-05-06	17.56	1	0	0	1	0	1	211.036	279.964	67	1	3	1
2016-08-09	SecretCapsÃƒÂ¢Ã¢â€šÂ¬Ã¢â€žÂ¢ Updates Memex Projections: $1.06 Price Target_x000D_ http://secretcaps.com/secretcaps-updates-memex-projections-1-06-price-target/Ãƒâ€šÃ‚Â ÃƒÂ¢Ã¢â€šÂ¬Ã‚Â¦ $OEE.V @MEMEXInc $CSCO $IWMpic.twitter.com/1Eoe9iMWyI	secretcaps updates memex projections: $1.06 price target_x000D_ $oee.v @memexinc $csco $iwmpic.twitter.com/1eoe9imwyi	secretcaps updates memex projections: $1.06 price target_x000D_ $oee.v @memexinc $csco $iwmpic.twitter.com/1eoe9imwyi	0	positive	0			2011-05-07	17.56	0	0	0	0	0.5	0.5	211.536	280.464	67	0	2	0
2016-08-04	08/04/16 - Today's Market Forecast video can be viewed here: http://youtu.be/yh26yzltJjkÃƒâ€šÃ‚Â Discussed: $SPX $IWM $GLD $USO $TLT $EEM $XLK $CSCO	08/04/16 - today's market forecast video can be viewed here: discussed: $spx $iwm $gld $uso $tlt $eem $xlk $csco	08/04/16 - today's market forecast video can be viewed here: discussed: $spx $iwm $gld $uso $tlt $eem $xlk $csco	0	positive	0			2011-05-08	17.56	0	0	0	0	0.5	0.5	212.036	280.964	67	0	2	0
2016-07-20	$CSCO breaking its WEEKLY box ahead of 8/17 earnings. 2007 (!) highs above. pic.twitter.com/5cEN8PXYwT	$csco breaking its weekly box ahead of 8/17 earnings. 2007 (!) highs above. pic.twitter.com/5cen8pxywt	$csco breaking its weekly box ahead of 8/17 earnings. 2007 (!) highs above. pic.twitter.com/5cen8pxywt	0.55	positive	0			2011-05-09	17.6	1	0	0	1	0	1	212.036	281.964	68	1	3	1
2016-07-20	I feel like I'm back in my f'n prime in the 90's here .. $CSCO $AMD ... where's Sun Microsystems?	i feel like i'm back in my f'n prime in the 90's here .. $csco $amd ... where's sun microsystems?	i feel like i'm back in my f'n prime in the 90's here .. $csco $amd ... where's sun microsystems?	0	positive	0			2011-05-10	17.79	2	1	0	1	0.5	0.5	212.536	282.464	67	-1	1	1
2016-07-16	Cisco will deploy chatbots in the workplace $CSCO http://read.bi/29JxjneÃƒâ€šÃ‚Â pic.twitter.com/D9FQXLxjM0	cisco will deploy chatbots in the workplace $csco	cisco will deploy chatbots in the workplace $csco	0	positive	0			2011-05-11	17.78	4	1	0	3	0.25	0.75	212.786	283.214	68	1	3	3
2016-07-13	People are underestimating the exposure for $OEE.V's MERLIN on $CSCO and @MazakCorp's Smartbox!_x000D_ @matt_insomi @MEMEXInc @DavidMemex	people are underestimating the exposure for $oee.v's merlin on $csco and @mazakcorp's smartbox!_x000D_ @matt_insomi @memexinc @davidmemex	people are underestimating the exposure for $oee.v's merlin on $csco and @mazakcorp's smartbox!_x000D_ @matt_insomi @memexinc @davidmemex	0	positive	0			2011-05-12	16.93	0	0	0	0	0.5	0.5	213.286	283.714	68	0	2	0
2016-07-12	#Tintri + #Cisco #VMStack = Virtualization goodness! #CiscoLive $CSCO pic.twitter.com/zWaBqpN3gU	#tintri + #cisco #vmstack = virtualization goodness! #ciscolive $csco pic.twitter.com/zwabqpn3gu	#tintri + #cisco #vmstack = virtualization goodness! #ciscolive $csco pic.twitter.com/zwabqpn3gu	0	positive	0			2011-05-13	16.88	0	0	0	0	0.5	0.5	213.786	284.214	68	0	2	0
2016-07-11	.@AristaNetworks gains ground in high-end network switches at the expense of $CSCO http://on.barrons.com/29oXDzXÃƒâ€šÃ‚Â $ANETpic.twitter.com/u2GpOdDUZ6	.@aristanetworks gains ground in high-end network switches at the expense of $csco $anetpic.twitter.com/u2gpodduz6	.@aristanetworks gains ground in high-end network switches at the expense of $csco $anetpic.twitter.com/u2gpodduz6	0	positive	0			2011-05-14	16.88	0	0	0	0	0.5	0.5	214.286	284.714	68	0	2	0
2016-07-06	Looking for #dividends? Look at these charts: http://bit.ly/29yrCYHÃƒâ€šÃ‚Â $CSCO $PFE $TSE $CONE $JNJ $LLYpic.twitter.com/YeAFyC07Gt	looking for #dividends? look at these charts: $csco $pfe $tse $cone $jnj $llypic.twitter.com/yeafyc07gt	looking for #dividends? look at these charts: $csco $pfe $tse $cone $jnj $llypic.twitter.com/yeafyc07gt	0	positive	0			2011-05-15	16.88	0	0	0	0	0.5	0.5	214.786	285.214	68	0	2	0
2016-07-05	#AI #BigData #3dprinting #IoT to further advances in #robotics +ve for $MSFT $GE $CSCO $GM _x000D_ https://www.therobotreport.com/news/big-data-the-cloud-and...-fanuc-and-kukaÃƒâ€šÃ‚Â ÃƒÂ¢Ã¢â€šÂ¬Ã‚Â¦pic.twitter.com/lY9MPemEX3	#ai #bigdata #3dprinting #iot to further advances in #robotics +ve for $msft $ge $csco $gm _x000D_	#ai #bigdata #3dprinting #iot to further advances in #robotics +ve for $msft $ge $csco $gm _x000D_	0.5	positive	0			2011-05-16	16.6	0	0	0	0	0.5	0.5	215.286	285.714	68	0	2	0
2016-06-30	These three companies will dominate the Internet of Things $VZ $CSCO $GE http://read.bi/297dXblÃƒâ€šÃ‚Â pic.twitter.com/pJxdQOChjj	these three companies will dominate the internet of things $vz $csco $ge	these three companies will dominate the internet of things $vz $csco $ge	0	positive	0			2011-05-17	16.64	0	0	0	0	0.5	0.5	215.786	286.214	68	0	2	0
2016-06-30	hearing $FEYE with rumored takeover from $CSCO in the 26$ range, volume coming in for $FEYE	hearing $feye with rumored takeover from $csco in the 26$ range, volume coming in for $feye	hearing $feye with rumored takeover from $csco in the 26$ range, volume coming in for $feye	0	positive	0			2011-05-18	16.65	0	0	0	0	0.5	0.5	216.286	286.714	68	0	2	0
2016-06-29	Cisco is going to spend $293 million to buy cloud-security provider CloudLock. http://on.wsj.com/29adjdPÃƒâ€šÃ‚Â $CSCO	cisco is going to spend $293 million to buy cloud-security provider cloudlock. $csco	cisco is going to spend $293 million to buy cloud-security provider cloudlock. $csco	0	positive	0			2011-05-19	16.66	0	0	0	0	0.5	0.5	216.786	287.214	68	0	2	0
2016-06-25	JUMPS IN NASDAQ SHORTS: $JD $GOGO $RLYP $CTRP $WFM $CSCO $MNST $ARIA $EBAY $WEN $STX $MAR $QLIK $VIAB $SCTY $ARRYpic.twitter.com/VAu3c0O9ss	jumps in nasdaq shorts: $jd $gogo $rlyp $ctrp $wfm $csco $mnst $aria $ebay $wen $stx $mar $qlik $viab $scty $arrypic.twitter.com/vau3c0o9ss	jumps in nasdaq shorts: $jd $gogo $rlyp $ctrp $wfm $csco $mnst $aria $ebay $wen $stx $mar $qlik $viab $scty $arrypic.twitter.com/vau3c0o9ss	0	positive	0			2011-05-20	16.53	1	1	0	0	1	0	217.786	287.214	67	-1	1	1
2016-06-10	Analyst: F5 Could Be Cisco's Next Takeover Target. http://www.lightreading.com/data-center/data-center-infrastructure/f5-could-be-ciscos-next-takeover-target---analyst/d/d-id/723937Ãƒâ€šÃ‚Â ÃƒÂ¢Ã¢â€šÂ¬Ã‚Â¦ via @Light_Reading $CSCO $FFIV	analyst: f5 could be cisco's next takeover target. via @light_reading $csco $ffiv	analyst: f5 could be cisco's next takeover target. via @light_reading $csco $ffiv	0	positive	0			2011-05-21	16.53	0	0	0	0	0.5	0.5	218.286	287.714	67	0	2	0
2016-06-02	One hour of TV, two Tar Heel CEOs = @ChuckRobbins of $CSCO and Ken Lowe from $SNI.	one hour of tv, two tar heel ceos = @chuckrobbins of $csco and ken lowe from $sni.	one hour of tv, two tar heel ceos = @chuckrobbins of $csco and ken lowe from $sni.	0	positive	0			2011-05-22	16.53	0	0	0	0	0.5	0.5	218.786	288.214	67	0	2	0
2016-05-21	A third of cash is held by 5 U.S. companies http://usat.ly/1TrD5sEÃƒâ€šÃ‚Â via @usatoday $AAPL $MSFT $ORCL $GOOG $CSCO	a third of cash is held by 5 you.s. companies via @usatoday $aapl $msft $orcl $goog $csco	a third of cash is held by 5 you.s. companies via @usatoday $aapl $msft $orcl $goog $csco	0	positive	0			2011-05-23	16.35	1	0	0	1	0	1	218.786	289.214	68	1	3	1
2016-05-19	TodayÃƒÂ¢Ã¢â€šÂ¬Ã¢â€žÂ¢s #Stocks Winners: $CSCO, $AEO, $CRM http://yhoo.it/1XCQMrWÃƒâ€šÃ‚Â #stocks	todays #stocks winners: $csco, $aeo, $crm #stocks	todays #stocks winners: $csco, $aeo, $crm #stocks	0	positive	0			2011-05-24	16.27	1	0	0	1	0	1	218.786	290.214	69	1	3	1
2016-05-19	.@Cisco beat not enough to hold up the $NDX, but $CSCO gains helping to keep $COMP just above correction territory.pic.twitter.com/DLsXGIYiZW	.@cisco beat not enough to hold up the $ndx, but $csco gains helping to keep $comp just above correction territory.pic.twitter.com/dlsxgiyizw	.@cisco beat not enough to hold up the $ndx, but $csco gains helping to keep $comp just above correction territory.pic.twitter.com/dlsxgiyizw	0.3	positive	0			2011-05-25	16.19	1	0	0	1	0	1	218.786	291.214	70	1	3	1
2016-05-19	Boom! Congrats to everyone @CiscoSecurity. #WeAreCisco #oneteamonedream $CSCO https://twitter.com/cisco/status/733032997432086528Ãƒâ€šÃ‚Â ÃƒÂ¢Ã¢â€šÂ¬Ã‚Â¦	boom! congrats to everyone @ciscosecurity. #wearecisco #oneteamonedream $csco	boom! congrats to everyone @ciscosecurity. #wearecisco #oneteamonedream $csco	0	positive	0			2011-05-26	16.25	1	1	0	0	1	0	219.786	291.214	69	-1	1	1
2016-05-18	Cisco beats on earnings and guidance, sees Asia sales grow 10%: http://cnb.cx/1Tg6pWhÃƒâ€šÃ‚Â $CSCO	cisco beats on earnings and guidance, sees asia sales grow 10%: $csco	cisco beats on earnings and guidance, sees asia sales grow 10%: $csco	0	positive	0			2011-05-27	16.46	0	0	0	0	0.5	0.5	220.286	291.714	69	0	2	0
2016-05-18	If gains hold for $CRM and $CSCO, both will have back-to-back quarterly earnings reports with 5%+ upside gains. https://www.bespokepremium.com/think-big-blog/	if gains hold for $crm and $csco, both will have back-to-back quarterly earnings reports with 5%+ upside gains.	if gains hold for $crm and $csco, both will have back-to-back quarterly earnings reports with 5%+ upside gains.	0	positive	0			2011-05-28	16.46	0	0	0	0	0.5	0.5	220.786	292.214	69	0	2	0
2016-05-18	EARNINGS: Cisco Q3 EPS $0.57 Adj. vs. $0.55 Est.; Q3 Revs. $12.00B vs. $11.97B Est. ÃƒÂ¢Ã¢â€šÂ¬Ã‚Â¢ $CSCO http://cnb.cx/1R9eAvSÃƒâ€šÃ‚Â pic.twitter.com/GyxALOjNhY	earnings: cisco q3 eps $0.57 adj. vs. $0.55 est.; q3 revs. $12.00b vs. $11.97b est. $csco	earnings: cisco q3 eps $0.57 adj. vs. $0.55 est.; q3 revs. $12.00b vs. $11.97b est. $csco	0	positive	0			2011-05-29	16.46	0	0	0	0	0.5	0.5	221.286	292.714	69	0	2	0
2016-05-06	As of 2pm, IEX market share is:_x000D_ $AIG 30%_x000D_ $CSCO 6%_x000D_ $CFX 25%_x000D_ $NKE 9%	as of 2pm, iex market share is:_x000D_ $aig 30%_x000D_ $csco 6%_x000D_ $cfx 25%_x000D_ $nke 9%	as of 2pm, iex market share is:_x000D_ $aig 30%_x000D_ $csco 6%_x000D_ $cfx 25%_x000D_ $nke 9%	0	positive	0			2011-05-30	16.46	0	0	0	0	0.5	0.5	221.786	293.214	69	0	2	0
2016-05-02	Americas #Macro $sune $bac $pfe $aapl $fcx $odp $f $ge $s $csco $memo $wll $crm #hedgefunds http://alexanderalternativecapital.com/about-usÃƒâ€šÃ‚Â pic.twitter.com/aWBEHtqZpn	americas #macro $sune $bac $pfe $aapl $fcx $odp $f $ge $s $csco $memo $wll $crm #hedgefunds	americas #macro $sune $bac $pfe $aapl $fcx $odp $f $ge $s $csco $memo $wll $crm #hedgefunds	0	positive	0			2011-05-31	16.8	0	0	0	0	0.5	0.5	222.286	293.714	69	0	2	0
2016-04-27	Cisco Systems buying solar power in N.C. through Duke Energy program http://bizj.us/1mabnaÃƒâ€šÃ‚Â $CSCO $DUK	cisco systems buying solar power in n.c. through duke energy program $csco $duk	cisco systems buying solar power in n.c. through duke energy program $csco $duk	0	positive	0			2011-06-01	16.38	1	0	0	1	0	1	222.286	294.714	70	1	3	1
2016-04-22	3.5 GHz makes the revised FCC agenda. $RKUS $GOOGL $CSCO_x000D_ TLPS doesnÃƒÂ¢Ã¢â€šÂ¬Ã¢â€žÂ¢t $GSAThttp://go.usa.gov/cuY9H	3.5 ghz makes the revised fcc agenda. $rkus $googl $csco_x000D_ tlps doesnt $gsat	3.5 ghz makes the revised fcc agenda. $rkus $googl $csco_x000D_ tlps doesnt $gsat	0	positive	0			2011-06-02	16.25	0	0	0	0	0.5	0.5	222.786	295.214	70	0	2	0
2016-04-16	Cisco chairman John Chambers to startups: don't accept losing money @jimcramer http://goo.gl/yWbLTXÃƒâ€šÃ‚Â $CSCO pic.twitter.com/tpHedwBRIj	cisco chairman john chambers to startups: don't accept losing money @jimcramer $csco pic.twitter.com/tphedwbrij	cisco chairman john chambers to startups: don't accept losing money @jimcramer $csco pic.twitter.com/tphedwbrij	0	positive	0			2011-06-03	16.01	0	0	0	0	0.5	0.5	223.286	295.714	70	0	2	0
2016-04-12	#Stocks to Watch Today: $AA, $JNPR, $CSCO, $BABA, $VZ, $MRO http://yhoo.it/23rhatDÃƒâ€šÃ‚Â pic.twitter.com/lUJTJcxeay	#stocks to watch today: $aa, $jnpr, $csco, $baba, $vz, $mro	#stocks to watch today: $aa, $jnpr, $csco, $baba, $vz, $mro	0	positive	0			2011-06-04	16.01	0	0	0	0	0.5	0.5	223.786	296.214	70	0	2	0
2016-03-30	.@Mcfitzg 20yr charts of $CSCO and $INTC:pic.twitter.com/pJJdq4MMub	.@mcfitzg 20yr charts of $csco and $intc:pic.twitter.com/pjjdq4mmub	.@mcfitzg 20yr charts of $csco and $intc:pic.twitter.com/pjjdq4mmub	0	positive	0			2011-06-05	16.01	0	0	0	0	0.5	0.5	224.286	296.714	70	0	2	0
2016-03-28	$TVIX TARGET $700 p/s #stockMARKET $VIX $VXX $SPY $AAPL $FB $TWTR $C $BAC $SIRI $PCLN $CSCO $INTC $AMZN $YHOO $GM $MSFT $JPM $GS $DB $XIV	$tvix target $700 p/s #stockmarket $vix $vxx $spy $aapl $fb $twtr $c $bac $siri $pcln $csco $intc $amzn $yhoo $gm $msft $jpm $gs $db $xiv	$tvix target $700 p/s #stockmarket $vix $vxx $spy $aapl $fb $twtr $c $bac $siri $pcln $csco $intc $amzn $yhoo $gm $msft $jpm $gs $db $xiv	0	positive	0			2011-06-06	15.99	0	0	0	0	0.5	0.5	224.786	297.214	70	0	2	0
2016-03-24	#optionstrading: $TSLA & $C calls, $AAPL, $YHOO, $VIX, $SPY, $CSCO, $MSFT @AngieMiles http://www.cboe.com/tradtool/webcast.aspx?channelId=dd1a93e2d343438da9ac79c1073bf80e&channelListId=87ce30f5be214b01be55fc231a256371&mediaId=d822aa2b3d7a4e4ba2ff19e8afd55a75Ãƒâ€šÃ‚Â ÃƒÂ¢Ã¢â€šÂ¬Ã‚Â¦pic.twitter.com/zBezdzIGwp	#optionstrading: $tsla & $c calls, $aapl, $yhoo, $vix, $spy, $csco, $msft @angiemiles	#optionstrading: $tsla & $c calls, $aapl, $yhoo, $vix, $spy, $csco, $msft @angiemiles	0	positive	0			2011-06-07	15.51	0	0	0	0	0.5	0.5	225.286	297.714	70	0	2	0
2016-03-23	Cisco Should Be Concerned About Google Cloud Progress, Says JP Morgan - Tech Trader Daily - Barron's $CSCO $GOOGLhttp://on.barrons.com/1q2lGwQ	cisco should be concerned about google cloud progress, says jp morgan - tech trader daily - barron's $csco $googl	cisco should be concerned about google cloud progress, says jp morgan - tech trader daily - barron's $csco $googl	0	positive	0			2011-06-08	15.3	0	0	0	0	0.5	0.5	225.786	298.214	70	0	2	0
2016-03-23	Corcelli's 30 Second Morning Mkt Update $sune $bac $pfe $siri $aapl $fcx $odp $f $ge $s $csco $msft $ memo $wll $crmpic.twitter.com/cuZMmB758L	corcelli's 30 second morning mkt update $sune $bac $pfe $siri $aapl $fcx $odp $f $ge $s $csco $msft $ memo $wll $crmpic.twitter.com/cuzmmb758l	corcelli's 30 second morning mkt update $sune $bac $pfe $siri $aapl $fcx $odp $f $ge $s $csco $msft $ memo $wll $crmpic.twitter.com/cuzmmb758l	0	positive	0			2011-06-09	15.31	0	0	0	0	0.5	0.5	226.286	298.714	70	0	2	0
2016-02-10	$CSCO has now authorized $112B in share buybacks. Its market cap is $115B.	$csco has now authorized $112b in share buybacks. its market cap is $115b.	$csco has now authorized $112b in share buybacks. its market cap is $115b.	0	positive	0			2011-06-10	15.12	0	0	0	0	0.5	0.5	226.786	299.214	70	0	2	0
2016-02-10	Cisco shares rally 7% after hours $CSCO	cisco shares rally 7% after hours $csco	cisco shares rally 7% after hours $csco	0	positive	0			2011-06-11	15.12	0	0	0	0	0.5	0.5	227.286	299.714	70	0	2	0
2016-02-10	Cisco beats on second quarter, stock jumps $CSCO http://read.bi/1Td9UeR	cisco beats on second quarter, stock jumps $csco	cisco beats on second quarter, stock jumps $csco	0	positive	0			2011-06-12	15.12	0	0	0	0	0.5	0.5	227.786	300.214	70	0	2	0
2016-02-10	BREAKING: Cisco shares rocket to 1999 levels on earnings beat $CSCO pic.twitter.com/39kdD1elK1	breaking: cisco shares rocket to 1999 levels on earnings beat $csco pic.twitter.com/39kdd1elk1	breaking: cisco shares rocket to 1999 levels on earnings beat $csco pic.twitter.com/39kdd1elk1	0	positive	0			2011-06-13	15.06	0	0	0	0	0.5	0.5	228.286	300.714	70	0	2	0
2016-02-10	We will begin sharing highlights from #CSCOQ2FY16 @ 1:30 pm PT with CEO @ChuckRobbins. Read the press release: http://cs.co/6017BwIHWÃƒâ€šÃ‚Â $CSCO	we will begin sharing highlights from #cscoq2fy16 @ 1:30 pm pt with ceo @chuckrobbins. read the press release: $csco	we will begin sharing highlights from #cscoq2fy16 @ 1:30 pm pt with ceo @chuckrobbins. read the press release: $csco	0	positive	0			2011-06-14	15.08	1	0	0	1	0	1	228.286	301.714	71	1	3	1
2016-02-10	EARNINGS ALERT: Cisco Systems Q2 EPS $0.57 Adj. vs. $0.54 Est.; Q2 Revs. $11.8B vs. $11.75B Est. ÃƒÂ¢Ã¢â€šÂ¬Ã‚Â¢ $CSCO pic.twitter.com/OsPCPekLID	earnings alert: cisco systems q2 eps $0.57 adj. vs. $0.54 est.; q2 revs. $11.8b vs. $11.75b est. $csco pic.twitter.com/ospcpeklid	earnings alert: cisco systems q2 eps $0.57 adj. vs. $0.54 est.; q2 revs. $11.8b vs. $11.75b est. $csco pic.twitter.com/ospcpeklid	0	positive	0			2011-06-15	14.84	1	1	0	0	1	0	229.286	301.714	70	-1	1	1
2016-02-10	pm_x000D_ $TSLA $TWTR $EXPE $WFM_x000D_ $CSCO $SKX $ZNGA $HDP $IRBT_x000D_ Cramer CEO's $SWKS $WYN_x000D_ am_x000D_ $TRIP $TEVA $INCY $WWAV $PEP $INTpic.twitter.com/w448GY6mer	pm_x000D_ $tsla $twtr $expe $wfm_x000D_ $csco $skx $znga $hdp $irbt_x000D_ cramer ceo's $swks $wyn_x000D_ am_x000D_ $trip $teva $incy $wwav $pep $intpic.twitter.com/w448gy6mer	pm_x000D_ $tsla $twtr $expe $wfm_x000D_ $csco $skx $znga $hdp $irbt_x000D_ cramer ceo's $swks $wyn_x000D_ am_x000D_ $trip $teva $incy $wwav $pep $intpic.twitter.com/w448gy6mer	0	positive	0			2011-06-16	15.05	0	0	0	0	0.5	0.5	229.786	302.214	70	0	2	0
2016-02-10	Cisco always called maker of Internet plumbing, Investors probably wish it were valued like a pipe-and-valve maker. Now at 6x EBITDA. $CSCO	cisco always called maker of internet plumbing, investors probably wish it were valued like a pipe-and-valve maker. now at 6x ebitda. $csco	cisco always called maker of internet plumbing, investors probably wish it were valued like a pipe-and-valve maker. now at 6x ebitda. $csco	0	positive	0			2011-06-17	14.97	0	0	0	0	0.5	0.5	230.286	302.714	70	0	2	0
2016-02-10	This could be the biggest day for tech earnings of the quarter: Tesla, Twitter and Cisco all on the docket._x000D_ $TSLA $TWTR $CSCO	this could be the biggest day for tech earnings of the quarter: tesla, twitter and cisco all on the docket._x000D_ $tsla $twtr $csco	this could be the biggest day for tech earnings of the quarter: tesla, twitter and cisco all on the docket._x000D_ $tsla $twtr $csco	0	positive	0			2011-06-18	14.97	0	0	0	0	0.5	0.5	230.786	303.214	70	0	2	0
2016-02-10	Today's #CSCOQ2FY16 Earnings Conference Call begins at 1:30 pm PT. Follow highlights on Twitter. $CSCO http://cs.co/6019BwqgD	today's #cscoq2fy16 earnings conference call begins at 1:30 pm pt. follow highlights on twitter. $csco	today's #cscoq2fy16 earnings conference call begins at 1:30 pm pt. follow highlights on twitter. $csco	0	positive	0			2011-06-19	14.97	0	0	0	0	0.5	0.5	231.286	303.714	70	0	2	0
2016-02-08	EARNINGS THIS WEEK_x000D_ Mon -$YELP $FOXA_x000D_ Tue - $REGN $CVS $KO $SCTY $DIS_x000D_ Wed - $TSLA $TWTR $CSCO_x000D_ Thu - $PEP $AIG $ATVI_x000D_ http://stks.co/h3u5H	earnings this week_x000D_ mon -$yelp $foxa_x000D_ tue - $regn $cvs $ko $scty $dis_x000D_ wed - $tsla $twtr $csco_x000D_ thu - $pep $aig $atvi_x000D_	earnings this week_x000D_ mon -$yelp $foxa_x000D_ tue - $regn $cvs $ko $scty $dis_x000D_ wed - $tsla $twtr $csco_x000D_ thu - $pep $aig $atvi_x000D_	0	positive	0			2011-06-20	15.14	1	0	0	1	0	1	231.286	304.714	71	1	3	1
2016-02-07	$YELP $REGN $PNRA $DIS $SCTY_x000D_ $TSLA $TWTR $DWRE $SGEN $Z_x000D_ $GWPH $EXPE $WFM $CSCO $AKAM_x000D_ $TRIP $CYBR $FEYE $SKX $AIG $Ppic.twitter.com/MXKI1rsN07	$yelp $regn $pnra $dis $scty_x000D_ $tsla $twtr $dwre $sgen $z_x000D_ $gwph $expe $wfm $csco $akam_x000D_ $trip $cybr $feye $skx $aig $ppic.twitter.com/mxki1rsn07	$yelp $regn $pnra $dis $scty_x000D_ $tsla $twtr $dwre $sgen $z_x000D_ $gwph $expe $wfm $csco $akam_x000D_ $trip $cybr $feye $skx $aig $ppic.twitter.com/mxki1rsn07	0	positive	0			2011-06-21	15.51	0	0	0	0	0.5	0.5	231.786	305.214	71	0	2	0
2016-02-07	Cisco to Buy Jasper In Defining Acquisition for #IoT Age http://hubs.ly/H022bXK0Ãƒâ€šÃ‚Â @rwang0 @ctoontheboard @chriskanaracus @jasper_iot $CSCO	cisco to buy jasper in defining acquisition for #iot age @rwang0 @ctoontheboard @chriskanaracus @jasper_iot $csco	cisco to buy jasper in defining acquisition for #iot age @rwang0 @ctoontheboard @chriskanaracus @jasper_iot $csco	0	positive	0			2011-06-22	15.36	0	0	0	0	0.5	0.5	232.286	305.714	71	0	2	0
2016-02-05	peak of #earnings season w/ $DIS $TWTR $TSLA $SKX $ATVI $SCTY $REGN $CSCO $EXPE $CVS $FEYE http://eps.sh/calÃƒâ€šÃ‚Â pic.twitter.com/5PLFRdVifU	peak of #earnings season w/ $dis $twtr $tsla $skx $atvi $scty $regn $csco $expe $cvs $feye	peak of #earnings season w/ $dis $twtr $tsla $skx $atvi $scty $regn $csco $expe $cvs $feye	0	positive	0			2011-06-23	15.47	0	0	0	0	0.5	0.5	232.786	306.214	71	0	2	0
2016-02-04	Earnings Next Week ÃƒÂ¢Ã¢â€šÂ¬Ã¢â‚¬Å“ 2/8 ÃƒÂ¢Ã¢â€šÂ¬Ã¢â‚¬Å“ 2/12 http://www.cboeoptionshub.com/2016/02/04/earnings-next-week-28-212/Ãƒâ€šÃ‚Â ÃƒÂ¢Ã¢â€šÂ¬Ã‚Â¦ reporting next week $KO $VIAB $AKAM $DIS $TWX $CSCO $EXPE $TSLA $ZNGA $GRPN $KING	earnings next week 2/8 2/12 reporting next week $ko $viab $akam $dis $twx $csco $expe $tsla $znga $grpn $king	earnings next week 2/8 2/12 reporting next week $ko $viab $akam $dis $twx $csco $expe $tsla $znga $grpn $king	0	positive	0			2011-06-24	14.93	0	0	0	0	0.5	0.5	233.286	306.714	71	0	2	0
2016-02-04	Cisco's Aggressive Foray into the #IoT $CSCO http://spr.ly/6017Bw63bÃƒâ€šÃ‚Â pic.twitter.com/Nfroiu3CTY	cisco's aggressive foray into the #iot $csco	cisco's aggressive foray into the #iot $csco	0	positive	0			2011-06-25	14.93	0	0	0	0	0.5	0.5	233.786	307.214	71	0	2	0
2016-02-03	$CSCO says it will pay $1.4 billion for IOT company Jasper Technologies. Story coming.	$csco says it will pay $1.4 billion for iot company jasper technologies. story coming.	$csco says it will pay $1.4 billion for iot company jasper technologies. story coming.	0	positive	0			2011-06-26	14.93	0	0	0	0	0.5	0.5	234.286	307.714	71	0	2	0
2016-01-28	When this was written in 2000, $CSCO was at $58. Today it's 60% lower. http://www.thestreet.com/story/891820/1/the-winners-of-the-new-world.htmlÃƒâ€šÃ‚Â ÃƒÂ¢Ã¢â€šÂ¬Ã‚Â¦pic.twitter.com/Ap09obxj1D	when this was written in 2000, $csco was at $58. today it's 60% lower.	when this was written in 2000, $csco was at $58. today it's 60% lower.	0	positive	0			2011-06-27	15.05	2	0	0	2	0	1	234.286	308.714	72	1	3	2
2016-01-28	Juniper Tumbles 14%: Even Bears Urge You Buy the Drop on ÃƒÂ¢Ã¢â€šÂ¬Ã‹Å“ConservativeÃƒÂ¢Ã¢â€šÂ¬Ã¢â€žÂ¢ Outlook - Tech Trader Daily - $JNPR $CSCO http://on.barrons.com/1Pln3jm	juniper tumbles 14%: even bears urge you buy the drop on conservative outlook - tech trader daily - $jnpr $csco	juniper tumbles 14%: even bears urge you buy the drop on conservative outlook - tech trader daily - $jnpr $csco	0	positive	0			2011-06-28	15.13	2	0	0	2	0	1	234.286	309.714	73	1	3	2
2016-01-27	Juniper Drops 13%: CFO Resigns, Co Notes Macro Weakness - Tech Trader Daily - Barron's $JNPR $CSCO $ANEThttp://on.barrons.com/1OQahYH	juniper drops 13%: cfo resigns, co notes macro weakness - tech trader daily - barron's $jnpr $csco $anet	juniper drops 13%: cfo resigns, co notes macro weakness - tech trader daily - barron's $jnpr $csco $anet	0	positive	0			2011-06-29	15.34	2	1	0	1	0.5	0.5	234.786	310.214	72	-1	1	1
2016-01-27	ALJ Decision on $CSCO v. $ANET delayed till Feb. 2nd according to Cisco's representative. Likely parties were notified privately about this.	alj decision on $csco v. $anet delayed till feb. 2nd according to cisco's representative. likely parties were notified privately about this.	alj decision on $csco v. $anet delayed till feb. 2nd according to cisco's representative. likely parties were notified privately about this.	0.458333	positive	0			2011-06-30	15.61	0	0	0	0	0.5	0.5	235.286	310.714	72	0	2	0
2016-01-26	Big $QCOM pitch cites meaty catalysts on ~65% upside https://sumzero.com/pro/research/ideas/11425Ãƒâ€šÃ‚Â ÃƒÂ¢Ã¢â€šÂ¬Ã‚Â¦ Comps: $NOK $TXN $BRCM $CSCO pic.twitter.com/mMHx2QyZ7C	big $qcom pitch cites meaty catalysts on ~65% upside comps: $nok $txn $brcm $csco pic.twitter.com/mmhx2qyz7c	big $qcom pitch cites meaty catalysts on ~65% upside comps: $nok $txn $brcm $csco pic.twitter.com/mmhx2qyz7c	0.1	positive	0			2011-07-01	15.86	2	0	0	2	0	1	235.286	311.714	73	1	3	2
2016-01-25	$ANET files amended counterclaims against $CSCO days before ALJ ruling. Doc published online before actually filed. http://s2.q4cdn.com/209832288/files/doc_downloads/Legal/Counterclaim.pdfÃƒâ€šÃ‚Â ÃƒÂ¢Ã¢â€šÂ¬Ã‚Â¦	$anet files amended counterclaims against $csco days before alj ruling. doc published online before actually filed.	$anet files amended counterclaims against $csco days before alj ruling. doc published online before actually filed.	0.1	positive	0			2011-07-02	15.86	1	0	0	1	0	1	235.286	312.714	74	1	3	1
2016-01-20	Cisco (NASDAQ: CSCO) Says Over 50% Of Organizations Lack Faith In Their Cybersecurity Measures http://marketexclusive.com/cisco-systems-inc-nasdaqcsco-says-over-50-of-organizations-lack-faith-in-their-cybersecurity-measures/1541/Ãƒâ€šÃ‚Â ÃƒÂ¢Ã¢â€šÂ¬Ã‚Â¦ $CSCO	cisco (nasdaq: csco) says over 50% of organizations lack faith in their cybersecurity measures $csco	cisco (nasdaq: csco) says over 50% of organizations lack faith in their cybersecurity measures $csco	0	positive	0			2011-07-03	15.86	0	0	0	0	0.5	0.5	235.786	313.214	74	0	2	0
2016-01-20	Build a company the world will admire: http://www.ironbcg.com/blog/architecture-brands-and-creating-society-valueÃƒâ€šÃ‚Â ÃƒÂ¢Ã¢â€šÂ¬Ã‚Â¦_x000D_ #NYC #Strategy $AAPL $GOOGL $WFC $DIS $CSCO $INTCpic.twitter.com/8DDo9Oh1jz	build a company the world will admire: _x000D_ #nyc #strategy $aapl $googl $wfc $dis $csco $intcpic.twitter.com/8ddo9oh1jz	build a company the world will admire: _x000D_ #nyc #strategy $aapl $googl $wfc $dis $csco $intcpic.twitter.com/8ddo9oh1jz	0	positive	0			2011-07-04	15.86	0	0	0	0	0.5	0.5	236.286	313.714	74	0	2	0
2016-01-13	$CYBR Reuters: Check Point Software in initial talks to buy CyberArk http://stks.co/c37veÃƒâ€šÃ‚Â eyes on $FEYE -> $CSCO	$cybr reuters: check point software in initial talks to buy cyberark eyes on $feye -> $csco	$cybr reuters: check point software in initial talks to buy cyberark eyes on $feye -> $csco	0	positive	0			2011-07-05	15.67	0	0	0	0	0.5	0.5	236.786	314.214	74	0	2	0
2016-01-07	.@Cisco's @UNC_Health_Care clinic exceeding expectations http://bizj.us/1ksueyÃƒâ€šÃ‚Â $CSCO	.@cisco's @unc_health_care clinic exceeding expectations $csco	.@cisco's @unc_health_care clinic exceeding expectations $csco	0	positive	0			2011-07-06	15.56	0	0	0	0	0.5	0.5	237.286	314.714	74	0	2	0
2016-01-02	Is Cisco Systems Stock A Sell Into $28? http://www.seeitmarket.com/cisco-systems-stock-csco-a-sell-into-28-15138/Ãƒâ€šÃ‚Â ÃƒÂ¢Ã¢â€šÂ¬Ã‚Â¦ by @BartsCharts $CSCO pic.twitter.com/ukE2ejqeCN	is cisco systems stock a sell into $28? by @bartscharts $csco pic.twitter.com/uke2ejqecn	is cisco systems stock a sell into $28? by @bartscharts $csco pic.twitter.com/uke2ejqecn	0	positive	0			2011-07-07	15.9	0	0	0	0	0.5	0.5	237.786	315.214	74	0	2	0
2016-01-02	GOOG Alphabet Inc. Volume_x000D_ http://dlvr.it/D97rm7Ãƒâ€šÃ‚Â _x000D_ $GOOG $COL $ORI $CSCO #GOOG #stockmarket #investing	goog alphabet inc. volume_x000D_ _x000D_ $goog $col $ori $csco #goog #stockmarket #investing	goog alphabet inc. volume_x000D_ _x000D_ $goog $col $ori $csco #goog #stockmarket #investing	0	positive	0			2011-07-08	15.74	0	0	0	0	0.5	0.5	238.286	315.714	74	0	2	0
2016-01-02	AA Alcoa, Inc. Market Cap_x000D_ http://dlvr.it/D96fljÃƒâ€šÃ‚Â _x000D_ $AA $CSCO $GM $NE #AA #stock #invest	aa alcoa, inc. market cap_x000D_ _x000D_ $aa $csco $gm $ne #aa #stock #invest	aa alcoa, inc. market cap_x000D_ _x000D_ $aa $csco $gm $ne #aa #stock #invest	0	positive	0			2011-07-09	15.74	0	0	0	0	0.5	0.5	238.786	316.214	74	0	2	0
2016-01-02	VEU Vanguard FTSE All-World ex-US % Change_x000D_ http://dlvr.it/D95nHmÃƒâ€šÃ‚Â _x000D_ $VEU $CSCO $XSP.TO $STEV #VEU #nasdaq #pennystocks	veu vanguard ftse all-world ex-us % change_x000D_ _x000D_ $veu $csco $xsp.to $stev #veu #nasdaq #pennystocks	veu vanguard ftse all-world ex-us % change_x000D_ _x000D_ $veu $csco $xsp.to $stev #veu #nasdaq #pennystocks	0	positive	0			2011-07-10	15.74	0	0	0	0	0.5	0.5	239.286	316.714	74	0	2	0
2016-01-01	CSCO Cisco Systems, Inc. Filings_x000D_ http://dlvr.it/D8zC0vÃƒâ€šÃ‚Â _x000D_ $CSCO $RSP $PMCB $GEQU #CSCO #stocks #finance	csco cisco systems, inc. filings_x000D_ _x000D_ $csco $rsp $pmcb $gequ #csco #stocks #finance	csco cisco systems, inc. filings_x000D_ _x000D_ $csco $rsp $pmcb $gequ #csco #stocks #finance	0	positive	0			2011-07-11	15.43	4	0	0	4	0	1	239.286	317.714	75	1	3	4
2016-01-01	Investors Buy Shares of Cisco Systems, Inc. $CSCO on Weakness http://ift.tt/1PBO96n	investors buy shares of cisco systems, inc. $csco on weakness	investors buy shares of cisco systems, inc. $csco on weakness	0	positive	0			2011-07-12	15.6	0	0	0	0	0.5	0.5	239.786	318.214	75	0	2	0
2016-01-01	Enter Ichimoku http://www.dailystockplays.com/Enter-Ichimoku-2016-01-01.htmlÃƒâ€šÃ‚Â ÃƒÂ¢Ã¢â€šÂ¬Ã‚Â¦ $SPY $SUNE $CSCO $WFC $XLK $YHOO $WMT $IVV $DIA $SSO $TQQQ $CVS $EMR $UTX $BBT $CPGX $CJES $CRM	enter ichimoku $spy $sune $csco $wfc $xlk $yhoo $wmt $ivv $dia $sso $tqqq $cvs $emr $utx $bbt $cpgx $cjes $crm	enter ichimoku $spy $sune $csco $wfc $xlk $yhoo $wmt $ivv $dia $sso $tqqq $cvs $emr $utx $bbt $cpgx $cjes $crm	0	positive	0			2011-07-13	15.57	0	0	0	0	0.5	0.5	240.286	318.714	75	0	2	0
2016-01-01	#GileadSciences Still Leading #NASDAQ Top-Rated Stocks $AAPL $AVGO $CSCO $ESRX $GILD $LRCX $MYL $NXPI $SWKS $AAL http://goo.gl/oMnFgK	#gileadsciences still leading #nasdaq top-rated stocks $aapl $avgo $csco $esrx $gild $lrcx $myl $nxpi $swks $aal	#gileadsciences still leading #nasdaq top-rated stocks $aapl $avgo $csco $esrx $gild $lrcx $myl $nxpi $swks $aal	0	positive	0			2011-07-14	15.43	0	0	0	0	0.5	0.5	240.786	319.214	75	0	2	0
2016-01-01	Ex-Dividend Stocks For Monday, January 4, 2016 - http://stks.co/f3gzpÃƒâ€šÃ‚Â - $BRX $RTN $CMCSA $CSCO $GPS $TMK $ATW	ex-dividend stocks for monday, january 4, 2016 - - $brx $rtn $cmcsa $csco $gps $tmk $atw	ex-dividend stocks for monday, january 4, 2016 - - $brx $rtn $cmcsa $csco $gps $tmk $atw	0	positive	0			2011-07-15	15.59	0	0	0	0	0.5	0.5	241.286	319.714	75	0	2	0
2015-12-31	$CSCO http://demo.FinGraphs.comÃƒâ€šÃ‚Â Pot. resume Uptrend in a consolid LONGERTERM Wly-Dly-Hly combo chart #Cisco #Stockspic.twitter.com/PQVN52SFlE	$csco pot. resume uptrend in a consolid longerterm wly-dly-hly combo chart #cisco #stockspic.twitter.com/pqvn52sfle	$csco pot. resume uptrend in a consolid longerterm wly-dly-hly combo chart #cisco #stockspic.twitter.com/pqvn52sfle	0	positive	0			2011-07-16	15.59	0	0	0	0	0.5	0.5	241.786	320.214	75	0	2	0
2015-12-31	$VZ $T $GPC $DOV $EMR $CVX $PEP $CSCO - Just updated analysis on the Dividend Value Builder Blog: http://dividendvaluebuilder.com/blog/Ãƒâ€šÃ‚Â #dividend #stocks	$vz $t $gpc $dov $emr $cvx $pep $csco - just updated analysis on the dividend value builder blog: #dividend #stocks	$vz $t $gpc $dov $emr $cvx $pep $csco - just updated analysis on the dividend value builder blog: #dividend #stocks	0	positive	0			2011-07-17	15.59	0	0	0	0	0.5	0.5	242.286	320.714	75	0	2	0
2015-12-31	SSO ProShares Ultra S&P 500 Fund Investor Opinions_x000D_ http://dlvr.it/D8cvZmÃƒâ€šÃ‚Â _x000D_ $SSO $LNKD $CSCO $ARP #SSO #finance #nasdaq	sso proshares ultra s&p 500 fund investor opinions_x000D_ _x000D_ $sso $lnkd $csco $arp #sso #finance #nasdaq	sso proshares ultra s&p 500 fund investor opinions_x000D_ _x000D_ $sso $lnkd $csco $arp #sso #finance #nasdaq	0	positive	0			2011-07-18	15.44	0	0	0	0	0.5	0.5	242.786	321.214	75	0	2	0
2015-12-31	NVS Novartis A G Yield_x000D_ http://dlvr.it/D8cxdNÃƒâ€šÃ‚Â _x000D_ $NVS $CSCO $XLF $SDS #NVS #nasdaq #tradeideas	nvs novartis a g yield_x000D_ _x000D_ $nvs $csco $xlf $sds #nvs #nasdaq #tradeideas	nvs novartis a g yield_x000D_ _x000D_ $nvs $csco $xlf $sds #nvs #nasdaq #tradeideas	0	positive	0			2011-07-19	15.66	0	0	0	0	0.5	0.5	243.286	321.714	75	0	2	0
2015-12-31	EEM iShares MSCI Emerging Markets Ex-Div Date_x000D_ http://dlvr.it/D8crxhÃƒâ€šÃ‚Â _x000D_ $EEM $TPAC $NVDA $CSCO #EEM #invest #stocks	eem ishares msci emerging markets ex-div date_x000D_ _x000D_ $eem $tpac $nvda $csco #eem #invest #stocks	eem ishares msci emerging markets ex-div date_x000D_ _x000D_ $eem $tpac $nvda $csco #eem #invest #stocks	0	positive	0			2011-07-20	15.82	0	0	0	0	0.5	0.5	243.786	322.214	75	0	2	0
2015-12-31	CSCO Cisco Systems, Inc. Summary_x000D_ http://dlvr.it/D8crf3Ãƒâ€šÃ‚Â _x000D_ $CSCO $AZUR $CGX.TO $PLG #CSCO #finance #pennystocks	csco cisco systems, inc. summary_x000D_ _x000D_ $csco $azur $cgx.to $plg #csco #finance #pennystocks	csco cisco systems, inc. summary_x000D_ _x000D_ $csco $azur $cgx.to $plg #csco #finance #pennystocks	0	positive	0			2011-07-21	16.35	0	0	0	0	0.5	0.5	244.286	322.714	75	0	2	0
2015-12-31	CEW Wisdom Tree Dreyfus Emerging Currency Fund Open_x000D_ http://dlvr.it/D8csKQÃƒâ€šÃ‚Â _x000D_ $CEW $CVI $CSCO $DIS #CEW #nasdaq #finance	cew wisdom tree dreyfus emerging currency fund open_x000D_ _x000D_ $cew $cvi $csco $dis #cew #nasdaq #finance	cew wisdom tree dreyfus emerging currency fund open_x000D_ _x000D_ $cew $cvi $csco $dis #cew #nasdaq #finance	0.5	positive	0			2011-07-22	16.46	0	0	0	0	0.5	0.5	244.786	323.214	75	0	2	0
2015-12-31	NTAP, FEYE, SPLK, others make FBR&#39;s 2016 tech M&amp;A idea list http://seekingalpha.com/news/3009546-ntap-feye-splk-others-make-fbrs-2016-tech-m-and-a-idea-list?source=tweetÃƒâ€šÃ‚Â ÃƒÂ¢Ã¢â€šÂ¬Ã‚Â¦ $CSCO $NTAP $FEYE $IBM	ntap, feye, splk, others make fbr&#39;s 2016 tech m&amp;a idea list $csco $ntap $feye $ibm	ntap, feye, splk, others make fbr&#39;s 2016 tech m&amp;a idea list $csco $ntap $feye $ibm	0	positive	0			2011-07-23	16.46	0	0	0	0	0.5	0.5	245.286	323.714	75	0	2	0
2015-12-31	Dow #Stocks Trend $GE $UTX $CAT $CSCO $PFE $PG $DD $CVX $HD $JPM $GS $JNJ $UNH $MCD $TRV $MSFT $VZ $MRK $MMM @ http://12Stocks.com/dow	dow #stocks trend $ge $utx $cat $csco $pfe $pg $dd $cvx $hd $jpm $gs $jnj $unh $mcd $trv $msft $vz $mrk $mmm @	dow #stocks trend $ge $utx $cat $csco $pfe $pg $dd $cvx $hd $jpm $gs $jnj $unh $mcd $trv $msft $vz $mrk $mmm @	0	positive	0			2011-07-24	16.46	0	0	0	0	0.5	0.5	245.786	324.214	75	0	2	0
2015-12-28	$CSCO chart: $CSCO : charts can lead you either ways. http://www.tradingview.com/chart/CSCO/wSX4PY22-CSCO-charts-can-lead-you-either-ways/Ãƒâ€šÃ‚Â ÃƒÂ¢Ã¢â€šÂ¬Ã‚Â¦	$csco chart: $csco : charts can lead you either ways.	$csco chart: $csco : charts can lead you either ways.	0	positive	0			2011-07-25	16.28	0	0	0	0	0.5	0.5	246.286	324.714	75	0	2	0
2015-12-27	DROPS IN NASDAQ SHORTS: $AAPL $NXPI $MAT $ESRX $CDNS $CA $TMUS $CSCO $AMAT $MU $CRUS $ADI $WFM $FEYE $TERP $SWKSpic.twitter.com/UNZpw0bFtK	drops in nasdaq shorts: $aapl $nxpi $mat $esrx $cdns $ca $tmus $csco $amat $mu $crus $adi $wfm $feye $terp $swkspic.twitter.com/unzpw0bftk	drops in nasdaq shorts: $aapl $nxpi $mat $esrx $cdns $ca $tmus $csco $amat $mu $crus $adi $wfm $feye $terp $swkspic.twitter.com/unzpw0bftk	0	positive	0			2011-07-26	16.29	0	0	0	0	0.5	0.5	246.786	325.214	75	0	2	0
2015-12-21	Today's Call Buying: $FCX $BBD $CSCO $MAS $OIH $UPS $HTZ #options #unusualactivity #UOTApp http://www.uotapp.comÃƒâ€šÃ‚Â pic.twitter.com/Z9LpjNbvFd	today's call buying: $fcx $bbd $csco $mas $oih $ups $htz #options #unusualactivity #uotapp	today's call buying: $fcx $bbd $csco $mas $oih $ups $htz #options #unusualactivity #uotapp	0	positive	0			2011-07-27	15.69	0	0	0	0	0.5	0.5	247.286	325.714	75	0	2	0
2015-12-21	Cisco $CSCO v. Arista $ANET 944 ITC Investigation - what happens next? http://www.markmanadvisors.com/blog/2015/12/21/cisco-csco-v-arista-anet-944-itc-investigation/Ãƒâ€šÃ‚Â ÃƒÂ¢Ã¢â€šÂ¬Ã‚Â¦	cisco $csco v. arista $anet 944 itc investigation - what happens next?	cisco $csco v. arista $anet 944 itc investigation - what happens next?	0	positive	0			2011-07-28	16.01	0	0	0	0	0.5	0.5	247.786	326.214	75	0	2	0
2015-12-16	"Backup for disaster recovery: Office 365, big database on $ORCL, basic network functions on $CSCO, all of it is being pushed to the #cloud"	"backup for disaster recovery: office 365, big database on $orcl, basic network functions on $csco, all of it is being pushed to the #cloud"	"backup for disaster recovery: office 365, big database on $orcl, basic network functions on $csco, all of it is being pushed to the #cloud"	0.1125	positive	0			2011-07-29	15.97	0	0	0	0	0.5	0.5	248.286	326.714	75	0	2	0
2015-12-15	Cisco $CSCO bets big on the French startup scene, invests $51 million in local VC firms Idinvest and Partech http://stks.co/i3cdl	cisco $csco bets big on the french startup scene, invests $51 million in local vc firms idinvest and partech	cisco $csco bets big on the french startup scene, invests $51 million in local vc firms idinvest and partech	0.0333333	positive	0			2011-07-30	15.97	0	0	0	0	0.5	0.5	248.786	327.214	75	0	2	0
2015-12-10	Our $SPY Jan16 200.00 puts now 2.76 from our last entry moments ago at @ 2.24 - find out when we take gains! $USO $SPY $FB $AAPL $MU $CSCO	our $spy jan16 200.00 puts now 2.76 from our last entry moments ago at @ 2.24 - find out when we take gains! $uso $spy $fb $aapl $mu $csco	our $spy jan16 200.00 puts now 2.76 from our last entry moments ago at @ 2.24 - find out when we take gains! $uso $spy $fb $aapl $mu $csco	0.0666667	positive	0			2011-07-31	15.97	0	0	0	0	0.5	0.5	249.286	327.714	75	0	2	0
2015-12-10	Cisco Looks to Acquisitions in Security, Says UBS - Tech Trader Daily - Barron's $CSCO $PANW $FEYE $FTNT $CHKPhttp://on.barrons.com/1RcLaSX	cisco looks to acquisitions in security, says ubs - tech trader daily - barron's $csco $panw $feye $ftnt $chkp	cisco looks to acquisitions in security, says ubs - tech trader daily - barron's $csco $panw $feye $ftnt $chkp	0	positive	0			2011-08-01	15.83	0	0	0	0	0.5	0.5	249.786	328.214	75	0	2	0
2015-12-09	$ANET keeps hammering away at $CSCO patents; yet another IPR filed against '668 patent with one still awaiting decision.	$anet keeps hammering away at $csco patents; yet another ipr filed against '668 patent with one still awaiting decision.	$anet keeps hammering away at $csco patents; yet another ipr filed against '668 patent with one still awaiting decision.	0	positive	0			2011-08-02	15.46	0	0	0	0	0.5	0.5	250.286	328.714	75	0	2	0
2015-12-04	5 Tech Trends To Watch In 2016 $AAPL $AMZN $CSCO http://benzinga.com/z/6021897	5 tech trends to watch in 2016 $aapl $amzn $csco	5 tech trends to watch in 2016 $aapl $amzn $csco	0	positive	0			2011-08-03	15.49	0	0	0	0	0.5	0.5	250.786	329.214	75	0	2	0
2015-11-30	A blue chip buying frenzy is coming: http://bit.ly/1jpldRrÃƒâ€šÃ‚Â $IBM $CSCO $TGT $CAT $DE $GE $HSBC $CVX $XOM $OXY $PFE $JNJ $MRK $PG $WMT $KO	a blue chip buying frenzy is coming: $ibm $csco $tgt $cat $de $ge $hsbc $cvx $xom $oxy $pfe $jnj $mrk $pg $wmt $ko	a blue chip buying frenzy is coming: $ibm $csco $tgt $cat $de $ge $hsbc $cvx $xom $oxy $pfe $jnj $mrk $pg $wmt $ko	0.1	positive	0			2011-08-04	14.82	0	0	0	0	0.5	0.5	251.286	329.714	75	0	2	0
2015-11-27	.@Telit_Corp partners with @Cisco to sell #TELIT #IoT solutions & services. @purestockfacts http://www.telit.com/media/press-releases/press-releases/view/item/telits-devicewise-iot-platform-now-available-through-cisco-solutionsplus-program/Ãƒâ€šÃ‚Â ÃƒÂ¢Ã¢â€šÂ¬Ã‚Â¦ $CSCO #Cisco #TCM Ãƒâ€šÃ‚Â£2.15p	.@telit_corp partners with @cisco to sell #telit #iot solutions & services. @purestockfacts $csco #cisco #tcm 2.15p	.@telit_corp partners with @cisco to sell #telit #iot solutions & services. @purestockfacts $csco #cisco #tcm 2.15p	0	positive	0			2011-08-05	14.94	1	0	0	1	0	1	251.286	330.714	76	1	3	1
2015-11-19	#optionstrading #earnings: $BBY, $GMCR, $WSM, $ANF @AngieMiles @FreeboardCap John $IP, $CSCO http://www.cboe.com/tradtool/webcast.aspx?channelId=dd1a93e2d343438da9ac79c1073bf80e&channelListId=87ce30f5be214b01be55fc231a256371&mediaId=8ac2ca06535c4b2bb33f4004e0111361Ãƒâ€šÃ‚Â ÃƒÂ¢Ã¢â€šÂ¬Ã‚Â¦pic.twitter.com/9ipYpU4M71	#optionstrading #earnings: $bby, $gmcr, $wsm, $anf @angiemiles @freeboardcap john $ip, $csco	#optionstrading #earnings: $bby, $gmcr, $wsm, $anf @angiemiles @freeboardcap john $ip, $csco	0	positive	0			2011-08-06	14.94	0	0	0	0	0.5	0.5	251.786	331.214	76	0	2	0
2015-11-18	El Nino may flood Silicon Valley $FB $GOOG $AAPL $INTC $YHOO $ORCL $CSCO http://ift.tt/1HZy8zVÃƒâ€šÃ‚Â @SFBusinessTimespic.twitter.com/4pTNZe9Ww2	el nino may flood silicon valley $fb $goog $aapl $intc $yhoo $orcl $csco @sfbusinesstimespic.twitter.com/4ptnze9ww2	el nino may flood silicon valley $fb $goog $aapl $intc $yhoo $orcl $csco @sfbusinesstimespic.twitter.com/4ptnze9ww2	0	positive	0			2011-08-07	14.94	0	0	0	0	0.5	0.5	252.286	331.714	76	0	2	0
2015-11-12	Cisco Forecasts Miss Estimates as Currency Erodes Growth $CSCO http://bloom.bg/1NO4ROM	cisco forecasts miss estimates as currency erodes growth $csco	cisco forecasts miss estimates as currency erodes growth $csco	0	positive	0			2011-08-08	13.94	0	0	0	0	0.5	0.5	252.786	332.214	76	0	2	0
2015-11-12	last of #earnings season: $JCP $PBR $LOCO $CSCO $FOSL $BERY $TYC $BEBE $CDTI $CTSO $VJET http://eps.sh/calÃƒâ€šÃ‚Â pic.twitter.com/ahlY0tR1dH	last of #earnings season: $jcp $pbr $loco $csco $fosl $bery $tyc $bebe $cdti $ctso $vjet	last of #earnings season: $jcp $pbr $loco $csco $fosl $bery $tyc $bebe $cdti $ctso $vjet	0.0666667	positive	0			2011-08-09	14.06	0	0	0	0	0.5	0.5	253.286	332.714	76	0	2	0
2015-11-11	Tune in tomorrow at 1:30pm PT for our #CSCOQ1FY16 Earnings Conference Call or follow highlights on Twitter. $CSCO http://cs.co/6013BuZBH	tune in tomorrow at 1:30pm pt for our #cscoq1fy16 earnings conference call or follow highlights on twitter. $csco	tune in tomorrow at 1:30pm pt for our #cscoq1fy16 earnings conference call or follow highlights on twitter. $csco	0	positive	0			2011-08-10	13.73	2	0	0	2	0	1	253.286	333.714	77	1	3	2
2015-11-08	EARNINGS THIS WEEK:_x000D_ MON - $PCLN $PLUG $DHI $HTZ_x000D_ TUE - $W $FOSL $JUNO_x000D_ WED - $YY $M_x000D_ THUR - $SINA $CSCO_x000D_ FRI - $JCP_x000D_ http://stks.co/f3Q0p	earnings this week:_x000D_ mon - $pcln $plug $dhi $htz_x000D_ tue - $w $fosl $juno_x000D_ wed - $yy $m_x000D_ thur - $sina $csco_x000D_ fri - $jcp_x000D_	earnings this week:_x000D_ mon - $pcln $plug $dhi $htz_x000D_ tue - $w $fosl $juno_x000D_ wed - $yy $m_x000D_ thur - $sina $csco_x000D_ fri - $jcp_x000D_	0	positive	0			2011-08-11	15.92	7	1	0	6	0.142857	0.857143	253.429	334.571	78	1	3	6
2015-11-08	Earnings 11/9 - 11/13 $PCLN $LGF $JUNO $CSCO $SPY and morepic.twitter.com/3JFBXNfMKj	earnings 11/9 - 11/13 $pcln $lgf $juno $csco $spy and morepic.twitter.com/3jfbxnfmkj	earnings 11/9 - 11/13 $pcln $lgf $juno $csco $spy and morepic.twitter.com/3jfbxnfmkj	0	positive	0			2011-08-12	15.99	1	0	0	1	0	1	253.429	335.571	79	1	3	1
2015-11-06	last week of #earnings season: $PCLN $SUNE $PLUG $JCP $MNKD $WWAV $CSIQ $ONVO $NVAX $CSCO $W http://eps.sh/calÃƒâ€šÃ‚Â pic.twitter.com/nmTZopq2Cw	last week of #earnings season: $pcln $sune $plug $jcp $mnkd $wwav $csiq $onvo $nvax $csco $w	last week of #earnings season: $pcln $sune $plug $jcp $mnkd $wwav $csiq $onvo $nvax $csco $w	0.0666667	positive	0			2011-08-13	15.99	0	0	0	0	0.5	0.5	253.929	336.071	79	0	2	0
2015-10-27	Company cash and investment ($Billion)_x000D_ $AAPL $205.5_x000D_ $MSFT $108_x000D_ $GOOG $67_x000D_ $CSCO $62_x000D_ $ORCL $54_x000D_ $YHOO 34_x000D_ $QCOM $32_x000D_ $EMC $15_x000D_ $eBay $14_x000D_ $FB $11	company cash and investment ($billion)_x000D_ $aapl $205.5_x000D_ $msft $108_x000D_ $goog $67_x000D_ $csco $62_x000D_ $orcl $54_x000D_ $yhoo 34_x000D_ $qcom $32_x000D_ $emc $15_x000D_ $ebay $14_x000D_ $fb $11	company cash and investment ($billion)_x000D_ $aapl $205.5_x000D_ $msft $108_x000D_ $goog $67_x000D_ $csco $62_x000D_ $orcl $54_x000D_ $yhoo 34_x000D_ $qcom $32_x000D_ $emc $15_x000D_ $ebay $14_x000D_ $fb $11	0	positive	0			2011-08-14	15.99	0	0	0	0	0.5	0.5	254.429	336.571	79	0	2	0
2015-10-26	'@RiskReversal thinks $CSCO could have a $MSFT like breakout. Here's how he's trading it.https://amp.twimg.com/v/2e18f65b-9b99-4b72-8593-43e26f30de77Ãƒâ€šÃ‚Â ÃƒÂ¢Ã¢â€šÂ¬Ã‚Â¦	'@riskreversal thinks $csco could have a $msft like breakout. here's how he's trading it.	'@riskreversal thinks $csco could have a $msft like breakout. here's how he's trading it.	0	positive	0			2011-08-15	16.03	1	0	0	1	0	1	254.429	337.571	80	1	3	1
2015-10-22	SO USED TO IGNORING FLOW IN NAMES LIKE $MSFT $GE $CSCO ....	so used to ignoring flow in names like $msft $ge $csco ....	so used to ignoring flow in names like $msft $ge $csco ....	0	positive	0			2011-08-16	16	0	0	0	0	0.5	0.5	254.929	338.071	80	0	2	0
2015-10-18	$GS (market cap $83bn) has 7x the weight in $DOW index than $CSCO ($143bn mkt cap). $HD (156bn) > $AAPL ($633bn):pic.twitter.com/aVlv8QhpDi	$gs (market cap $83bn) has 7x the weight in $dow index than $csco ($143bn mkt cap). $hd (156bn) > $aapl ($633bn):pic.twitter.com/avlv8qhpdi	$gs (market cap $83bn) has 7x the weight in $dow index than $csco ($143bn mkt cap). $hd (156bn) > $aapl ($633bn):pic.twitter.com/avlv8qhpdi	0	positive	0			2011-08-17	15.85	1	0	0	1	0	1	254.929	339.071	81	1	3	1
2015-10-14	% off all-time highs:_x000D_ $AIG 96%_x000D_ $C 90.1%_x000D_ $DB 77%_x000D_ $GPRO 71.5%_x000D_ $BAC 66%_x000D_ $CS 61.8%_x000D_ $CSCO 61.6%_x000D_ $SHAK 56.8%_x000D_ $BABA 42.9%_x000D_ $INTC 40.3%_x000D_ Gold 38.4%	% off all-time highs:_x000D_ $aig 96%_x000D_ $c 90.1%_x000D_ $db 77%_x000D_ $gpro 71.5%_x000D_ $bac 66%_x000D_ $cs 61.8%_x000D_ $csco 61.6%_x000D_ $shak 56.8%_x000D_ $baba 42.9%_x000D_ $intc 40.3%_x000D_ gold 38.4%	% off all-time highs:_x000D_ $aig 96%_x000D_ $c 90.1%_x000D_ $db 77%_x000D_ $gpro 71.5%_x000D_ $bac 66%_x000D_ $cs 61.8%_x000D_ $csco 61.6%_x000D_ $shak 56.8%_x000D_ $baba 42.9%_x000D_ $intc 40.3%_x000D_ gold 38.4%	0	positive	0			2011-08-18	15.01	0	0	0	0	0.5	0.5	255.429	339.571	81	0	2	0
2015-09-23	Now on @SquawkStreet $CSCO's Cote tells @MCaruso_Cabrera: We get attacked from everywhere by just about every country.	now on @squawkstreet $csco's cote tells @mcaruso_cabrera: we get attacked from everywhere by just about every country.	now on @squawkstreet $csco's cote tells @mcaruso_cabrera: we get attacked from everywhere by just about every country.	0	positive	0			2011-08-19	15.08	0	0	0	0	0.5	0.5	255.929	340.071	81	0	2	0
2015-09-23	Here's the overhead supply we're seeing among the individual Dow components http://allstarcharts.com/overhead-supply-in-the-dow-components/Ãƒâ€šÃ‚Â ÃƒÂ¢Ã¢â€šÂ¬Ã‚Â¦ $AAPL $WMT $CSCO $MMM $MRK $PG	here's the overhead supply we're seeing among the individual dow components $aapl $wmt $csco $mmm $mrk $pg	here's the overhead supply we're seeing among the individual dow components $aapl $wmt $csco $mmm $mrk $pg	0.4	positive	0			2011-08-20	15.08	0	0	0	0	0.5	0.5	256.429	340.571	81	0	2	0
2015-09-22	Apple: Goldman Starts at Buy with $163 Target in Shift of Coverage - Tech Trader Daily - Barron's $AAPL $CSCO $QCOM http://on.barrons.com/1NRbNvi	apple: goldman starts at buy with $163 target in shift of coverage - tech trader daily - barron's $aapl $csco $qcom	apple: goldman starts at buy with $163 target in shift of coverage - tech trader daily - barron's $aapl $csco $qcom	0	positive	0			2011-08-21	15.08	0	0	0	0	0.5	0.5	256.929	341.071	81	0	2	0
2015-09-16	On-site health care for Cisco's RTP employees means big contract for Durham tech startup http://bizj.us/1j9f8uÃƒâ€šÃ‚Â $CSCO	on-site health care for cisco's rtp employees means big contract for durham tech startup $csco	on-site health care for cisco's rtp employees means big contract for durham tech startup $csco	0.1	positive	0			2011-08-22	15.01	2	0	0	2	0	1	256.929	342.071	82	1	3	2
2015-09-11	Arista faces an uphill battle at the ITC. My summary from Weds: @TheTerminal http://bloom.bg/1KIE8TUÃƒâ€šÃ‚Â $CSCO $ANETpic.twitter.com/f3V4zpUUJF	arista faces an uphill battle at the itc. my summary from weds: @theterminal $csco $anetpic.twitter.com/f3v4zpuujf	arista faces an uphill battle at the itc. my summary from weds: @theterminal $csco $anetpic.twitter.com/f3v4zpuujf	0	positive	0			2011-08-23	15.44	0	0	0	0	0.5	0.5	257.429	342.571	82	0	2	0
2015-09-03	"Buying the dip? Consider these 5 stocks" @iam_karma $AAPL $MSFT $CSCO $UTX vote on today http://marginhunt.com/511Ãƒâ€šÃ‚Â pic.twitter.com/6aRNOuI7BV	"buying the dip? consider these 5 stocks" @iam_karma $aapl $msft $csco $utx vote on today	"buying the dip? consider these 5 stocks" @iam_karma $aapl $msft $csco $utx vote on today	0	positive	0			2011-08-24	15.46	0	0	0	0	0.5	0.5	257.929	343.071	82	0	2	0
2015-09-01	Options news: sell-off on China data, $AAL, $DAL, $F, $GM, $CSCO, $AMBA, $GPRO @AngieMiles http://www.cboe.com/tradtool/webcast.aspx?channelId=dd1a93e2d343438da9ac79c1073bf80e&channelListId=87ce30f5be214b01be55fc231a256371&mediaId=5a137efa5d2049f1b365873060173cf3Ãƒâ€šÃ‚Â ÃƒÂ¢Ã¢â€šÂ¬Ã‚Â¦pic.twitter.com/IsoeSLsGUK	options news: sell-off on china data, $aal, $dal, $f, $gm, $csco, $amba, $gpro @angiemiles	options news: sell-off on china data, $aal, $dal, $f, $gm, $csco, $amba, $gpro @angiemiles	0	positive	0			2011-08-25	15.08	0	0	0	0	0.5	0.5	258.429	343.571	82	0	2	0
2015-09-01	Partnerships create opportunities http://www.ironbcg.com/blog/how-does-co-branding-work-to-improve-salesÃƒâ€šÃ‚Â ÃƒÂ¢Ã¢â€šÂ¬Ã‚Â¦_x000D_ #GenerativeThinking #IronboundStrategy $CSCO $AAPLhttps://twitter.com/tim_cook/status/638556575381131269Ãƒâ€šÃ‚Â ÃƒÂ¢Ã¢â€šÂ¬Ã‚Â¦	partnerships create opportunities _x000D_ #generativethinking #ironboundstrategy $csco $aapl	partnerships create opportunities _x000D_ #generativethinking #ironboundstrategy $csco $aapl	0	positive	0			2011-08-26	15.32	0	0	0	0	0.5	0.5	258.929	344.071	82	0	2	0
2015-08-31	$AAPL #TImCook onstage with $CSCO #JohnChambers NOWpic.twitter.com/6fdszYixtQ	$aapl #timcook onstage with $csco #johnchambers nowpic.twitter.com/6fdszyixtq	$aapl #timcook onstage with $csco #johnchambers nowpic.twitter.com/6fdszyixtq	0	positive	0			2011-08-27	15.32	0	0	0	0	0.5	0.5	259.429	344.571	82	0	2	0
2015-08-12	5 tech trades on solid Cisco results http://cnb.cx/1DOb5v8Ãƒâ€šÃ‚Â $CSCO	5 tech trades on solid cisco results $csco	5 tech trades on solid cisco results $csco	0.1	positive	0			2011-08-28	15.32	0	0	0	0	0.5	0.5	259.929	345.071	82	0	2	0
2015-08-12	EARNINGS NEWS: Cisco Chairman and CEO John T. Chambers' compensation again beats expectations. $CSCO pic.twitter.com/tYZ1sLXwY9	earnings news: cisco chairman and ceo john t. chambers' compensation again beats expectations. $csco pic.twitter.com/tyz1slxwy9	earnings news: cisco chairman and ceo john t. chambers' compensation again beats expectations. $csco pic.twitter.com/tyz1slxwy9	0	positive	0			2011-08-29	15.74	0	0	0	0	0.5	0.5	260.429	345.571	82	0	2	0
2015-07-21	Henry Singleton: A Case Study In Capital Allocation via @beowulfcapital http://www.valuewalk.com/2015/07/henry-singleton-a-case-study-in-capital-allocation-slides/Ãƒâ€šÃ‚Â ÃƒÂ¢Ã¢â€šÂ¬Ã‚Â¦ $CSCO $MSFT $TEFpic.twitter.com/03FtYSFnFi	henry singleton: a case study in capital allocation via @beowulfcapital $csco $msft $tefpic.twitter.com/03ftysfnfi	henry singleton: a case study in capital allocation via @beowulfcapital $csco $msft $tefpic.twitter.com/03ftysfnfi	0	positive	0			2011-08-30	15.63	0	0	0	0	0.5	0.5	260.929	346.071	82	0	2	0
2015-07-21	Why We Think QQQ Is A 'Sell' http://seekingalpha.com/article/3343865-why-we-think-qqq-is-a-sell?source=feed_fÃƒâ€šÃ‚Â ÃƒÂ¢Ã¢â€šÂ¬Ã‚Â¦ $AAPL #APPLE $AMZN $BOX $CSCO $FB $GOOGL $HDP $INTC $JPM $MSFT $QCOM $SSNLF $QQQ	why we think qqq is a 'sell' $aapl #apple $amzn $box $csco $fb $googl $hdp $intc $jpm $msft $qcom $ssnlf $qqq	why we think qqq is a 'sell' $aapl #apple $amzn $box $csco $fb $googl $hdp $intc $jpm $msft $qcom $ssnlf $qqq	0	positive	0			2011-08-31	15.67	0	0	0	0	0.5	0.5	261.429	346.571	82	0	2	0
2015-07-20	http://payasyougocloud.comÃƒâ€šÃ‚Â is for sale. http://ht.ly/PILu7Ãƒâ€šÃ‚Â #Cloud $CRM $CSCO $MSFT $ORCL #SaaS #IaaS #ERP #hybridcloud #hybrid	is for sale. #cloud $crm $csco $msft $orcl #saas #iaas #erp #hybridcloud #hybrid	is for sale. #cloud $crm $csco $msft $orcl #saas #iaas #erp #hybridcloud #hybrid	0	positive	0			2011-09-01	15.82	0	0	0	0	0.5	0.5	261.929	347.071	82	0	2	0
2015-07-16	Why You Should Care About Cybersecurity $AAPL $CSCO $FEYE http://benzinga.com/z/5674926Ãƒâ€šÃ‚Â via @benzinga	why you should care about cybersecurity $aapl $csco $feye via @benzinga	why you should care about cybersecurity $aapl $csco $feye via @benzinga	0	positive	0			2011-09-02	15.41	0	0	0	0	0.5	0.5	262.429	347.571	82	0	2	0
2015-07-11	Commented on: "Network-1 Technologies: An Undiscovered, Cash-Rich Company With A S... http://seekingalpha.com/a/1rje0Ãƒâ€šÃ‚Â $NTIP $AAPL $CSCO	commented on: "network-1 technologies: an undiscovered, cash-rich company with a s... $ntip $aapl $csco	commented on: "network-1 technologies: an undiscovered, cash-rich company with a s... $ntip $aapl $csco	0	positive	0			2011-09-03	15.41	0	0	0	0	0.5	0.5	262.929	348.071	82	0	2	0
2015-07-07	The Second Cyber Security ETF has Arrived http://bit.ly/1HL0XF9Ãƒâ€šÃ‚Â #ETFs #cybersec #infosec $CIBR $HACK $CSCO $AKAM $FEYE	the second cyber security etf has arrived #etfs #cybersec #infosec $cibr $hack $csco $akam $feye	the second cyber security etf has arrived #etfs #cybersec #infosec $cibr $hack $csco $akam $feye	0	positive	0			2011-09-04	15.41	0	0	0	0	0.5	0.5	263.429	348.571	82	0	2	0
2015-07-07	$FNJN is invested in the Jerusalem Venture Partners Fund VII focusing on cybersecurity, along with $CSCO and $BABA: http://ow.ly/OEtRA	$fnjn is invested in the jerusalem venture partners fund vii focusing on cybersecurity, along with $csco and $baba:	$fnjn is invested in the jerusalem venture partners fund vii focusing on cybersecurity, along with $csco and $baba:	0	positive	0			2011-09-05	15.41	0	0	0	0	0.5	0.5	263.929	349.071	82	0	2	0
2015-06-30	Q2's 15 most-actively traded U.S. tech stocks: $AAPL $MSFT $T $INTC $CSCO $FB $BABA $VZ $EMC $ORCL $YHOO $TSM $QCOM $HPQ $GOOG	q2's 15 most-actively traded you.s. tech stocks: $aapl $msft $t $intc $csco $fb $baba $vz $emc $orcl $yhoo $tsm $qcom $hpq $goog	q2's 15 most-actively traded you.s. tech stocks: $aapl $msft $t $intc $csco $fb $baba $vz $emc $orcl $yhoo $tsm $qcom $hpq $goog	0	positive	0			2011-09-06	15.28	0	0	0	0	0.5	0.5	264.429	349.571	82	0	2	0
2015-06-11	HSBC is telling clients to protect themselves $SPX $SPY $VIX $DIA $QQQ $AAPL $FB $SIRI $CSCO $XOM $WMT $TVIX #STOCKS #STOCKMARKET	hsbc is telling clients to protect themselves $spx $spy $vix $dia $qqq $aapl $fb $siri $csco $xom $wmt $tvix #stocks #stockmarket	hsbc is telling clients to protect themselves $spx $spy $vix $dia $qqq $aapl $fb $siri $csco $xom $wmt $tvix #stocks #stockmarket	0	positive	0			2011-09-07	15.88	0	0	0	0	0.5	0.5	264.929	350.071	82	0	2	0
2015-05-31	Lg-Cap Portfolio Recap:http://stks.co/p2BbQÃƒâ€šÃ‚Â $SPY $BA $FB $TWX $CSCO $WFC $AIG $HON $AAPL $GS $GILD $BMY $SBUX $UNH $DIS	lg-cap portfolio recap: $spy $ba $fb $twx $csco $wfc $aig $hon $aapl $gs $gild $bmy $sbux $unh $dis	lg-cap portfolio recap: $spy $ba $fb $twx $csco $wfc $aig $hon $aapl $gs $gild $bmy $sbux $unh $dis	0	positive	0			2011-09-08	16.29	0	0	0	0	0.5	0.5	265.429	350.571	82	0	2	0
2015-05-30	WHY THE STOCK MARKET WILL CRASH IN TWO CHARTS http://www.washingtonsblog.com/2015/05/stock-market-will-crash-two-charts.htmlÃƒâ€šÃ‚Â ÃƒÂ¢Ã¢â€šÂ¬Ã‚Â¦ $AAPL $VIX $MSFT $CSCO $MCD $FB $VIX $SPX $SPY $DIA $QQQ $SDOW $TVIX	why the stock market will crash in two charts $aapl $vix $msft $csco $mcd $fb $vix $spx $spy $dia $qqq $sdow $tvix	why the stock market will crash in two charts $aapl $vix $msft $csco $mcd $fb $vix $spx $spy $dia $qqq $sdow $tvix	0	positive	0			2011-09-09	15.82	0	0	0	0	0.5	0.5	265.929	351.071	82	0	2	0
2015-05-29	Jon Ogg of @247WallSt on why $DIS, $CSCO and $TEVA are solid stocks http://usat.ly/1SHHM1rÃƒâ€šÃ‚Â VIDEO: @cnbcpic.twitter.com/OF9u1PVpX9	jon ogg of @247wallst on why $dis, $csco and $teva are solid stocks video: @cnbcpic.twitter.com/of9u1pvpx9	jon ogg of @247wallst on why $dis, $csco and $teva are solid stocks video: @cnbcpic.twitter.com/of9u1pvpx9	0.1	positive	0			2011-09-10	15.82	0	0	0	0	0.5	0.5	266.429	351.571	82	0	2	0
2015-05-28	Goldman Sachs is telling clients to protect themselves $SPX $SPY $VIX $DIA $QQQ $AAPL $FB $SIRI $CSCO $XOM $WMT $TVIX #STOCKS #STOCKMARKET	goldman sachs is telling clients to protect themselves $spx $spy $vix $dia $qqq $aapl $fb $siri $csco $xom $wmt $tvix #stocks #stockmarket	goldman sachs is telling clients to protect themselves $spx $spy $vix $dia $qqq $aapl $fb $siri $csco $xom $wmt $tvix #stocks #stockmarket	0	positive	0			2011-09-11	15.82	0	0	0	0	0.5	0.5	266.929	352.071	82	0	2	0
2015-05-21	What developments have been impacting the #tech space? $CSCO $TWTR $LNKD $AAPL $INTC $ALTR $AMZN $MSFT $GOOG $FB http://ow.ly/NfRDO	what developments have been impacting the #tech space? $csco $twtr $lnkd $aapl $intc $altr $amzn $msft $goog $fb	what developments have been impacting the #tech space? $csco $twtr $lnkd $aapl $intc $altr $amzn $msft $goog $fb	0	positive	0			2011-09-12	16.09	0	0	0	0	0.5	0.5	267.429	352.571	82	0	2	0
2015-05-21	$GE (1.008%) and $CSCO (1.08%) have the smallest weightings in $DIA, but their charts look promising.pic.twitter.com/kfOlzq4ubT	$ge (1.008%) and $csco (1.08%) have the smallest weightings in $dia, but their charts look promising.pic.twitter.com/kfolzq4ubt	$ge (1.008%) and $csco (1.08%) have the smallest weightings in $dia, but their charts look promising.pic.twitter.com/kfolzq4ubt	0	positive	0			2011-09-13	16.35	3	1	0	2	0.333333	0.666667	267.762	353.238	83	1	3	2
2015-05-11	Capital Investment #CAPEX is in decline this year while corporate cash holding surge_x000D_ $AAPL_x000D_ $GOOG_x000D_ $CSCO_x000D_ $PFE_x000D_ $MSFT_x000D_ Now hold $440B	capital investment #capex is in decline this year while corporate cash holding surge_x000D_ $aapl_x000D_ $goog_x000D_ $csco_x000D_ $pfe_x000D_ $msft_x000D_ now hold $440b	capital investment #capex is in decline this year while corporate cash holding surge_x000D_ $aapl_x000D_ $goog_x000D_ $csco_x000D_ $pfe_x000D_ $msft_x000D_ now hold $440b	0	positive	0			2011-09-14	16.33	0	0	0	0	0.5	0.5	268.262	353.738	83	0	2	0
2015-05-07	Apple, Microsoft, Google, Pfizer and Cisco hold apx 25% of all cash held by U.S. firms. http://blogs.barrons.com/incomeinvesting/2015/05/07/5-companies-holding-the-most-cash/Ãƒâ€šÃ‚Â ÃƒÂ¢Ã¢â€šÂ¬Ã‚Â¦ $AAPL $MSFT $GOOGL $PFE $CSCO	apple, microsoft, google, pfizer and cisco hold apx 25% of all cash held by you.s. firms. $aapl $msft $googl $pfe $csco	apple, microsoft, google, pfizer and cisco hold apx 25% of all cash held by you.s. firms. $aapl $msft $googl $pfe $csco	0	positive	0			2011-09-15	16.67	0	0	0	0	0.5	0.5	268.762	354.238	83	0	2	0
2015-05-07	$BABA Calls paid off. See trades in my account. $AAPL $CSCO $TSLA $AMZN $FBpic.twitter.com/WlNditGg40	$baba calls paid off. see trades in my account. $aapl $csco $tsla $amzn $fbpic.twitter.com/wlnditgg40	$baba calls paid off. see trades in my account. $aapl $csco $tsla $amzn $fbpic.twitter.com/wlnditgg40	0	positive	0			2011-09-16	16.62	0	0	0	0	0.5	0.5	269.262	354.738	83	0	2	0
2015-05-07	Cisco CEO switch could spell critical turning point http://bidnessetcnews.tumblr.com/post/118362388866/cisco-ceo-switch-could-spell-critical-turningÃƒâ€šÃ‚Â ÃƒÂ¢Ã¢â€šÂ¬Ã‚Â¦ via @Bidnessetc $CSCO pic.twitter.com/cR7je0CHGH	cisco ceo switch could spell critical turning point via @bidnessetc $csco pic.twitter.com/cr7je0chgh	cisco ceo switch could spell critical turning point via @bidnessetc $csco pic.twitter.com/cr7je0chgh	0.8	positive	0			2011-09-17	16.62	0	0	0	0	0.5	0.5	269.762	355.238	83	0	2	0
2015-05-05	And then $CSCO--John Chambers	and then $csco--john chambers	and then $csco--john chambers	0	positive	0			2011-09-18	16.62	1	0	0	1	0	1	269.762	356.238	84	1	3	1
2015-05-05	Going into overdrive for $CSCO, $DIS, $ZTS, and $EOG for @SquawkStreet , Staying focused	going into overdrive for $csco, $dis, $zts, and $eog for @squawkstreet , staying focused	going into overdrive for $csco, $dis, $zts, and $eog for @squawkstreet , staying focused	0	positive	0			2011-09-19	16.51	0	0	0	0	0.5	0.5	270.262	356.738	84	0	2	0
2015-05-04	"I believe in execution, and results." - #NewCEO @ChuckRobbins $CSCO pic.twitter.com/VvZJcPydkc	"i believe in execution, and results." - #newceo @chuckrobbins $csco pic.twitter.com/vvzjcpydkc	"i believe in execution, and results." - #newceo @chuckrobbins $csco pic.twitter.com/vvzjcpydkc	0	positive	0			2011-09-20	16.53	0	0	0	0	0.5	0.5	270.762	357.238	84	0	2	0
2015-05-04	John Chambers takes the stage at the company meeting after #newCEO @ChuckRobbins is announced. $CSCO pic.twitter.com/L7v1NVTn3i	john chambers takes the stage at the company meeting after #newceo @chuckrobbins is announced. $csco pic.twitter.com/l7v1nvtn3i	john chambers takes the stage at the company meeting after #newceo @chuckrobbins is announced. $csco pic.twitter.com/l7v1nvtn3i	0	positive	0			2011-09-21	15.84	0	0	0	0	0.5	0.5	271.262	357.738	84	0	2	0
2015-05-04	.@ChuckRobbins is #Cisco's next #CEO! Looking forward to our next chapter. #WeAreCisco $CSCO http://cs.co/6014AeZCÃƒâ€šÃ‚Â pic.twitter.com/xK45q4xAf7	.@chuckrobbins is #cisco's next #ceo! looking forward to our next chapter. #wearecisco $csco	.@chuckrobbins is #cisco's next #ceo! looking forward to our next chapter. #wearecisco $csco	0	positive	0			2011-09-22	15.33	0	0	0	0	0.5	0.5	271.762	358.238	84	0	2	0
2015-05-04	Cisco Board of Directors names @ChuckRobbins #NewCEO of $CSCO http://cs.co/6011A5bJÃƒâ€šÃ‚Â pic.twitter.com/TxB7msNodI	cisco board of directors names @chuckrobbins #newceo of $csco	cisco board of directors names @chuckrobbins #newceo of $csco	0	positive	0			2011-09-23	15.61	0	0	0	0	0.5	0.5	272.262	358.738	84	0	2	0
2015-05-04	Join #NewCEO @chuckrobbins and John Chambers for a discussion on #leadership @cisco https://youtu.be/umZBOyLt_UA?list=PL4390734A79A6E610Ãƒâ€šÃ‚Â ÃƒÂ¢Ã¢â€šÂ¬Ã‚Â¦ $CSCO	join #newceo @chuckrobbins and john chambers for a discussion on #leadership @cisco $csco	join #newceo @chuckrobbins and john chambers for a discussion on #leadership @cisco $csco	0	positive	0			2011-09-24	15.61	0	0	0	0	0.5	0.5	272.762	359.238	84	0	2	0
2015-04-24	Not there yet! A lot of BIG companies still not back to 2000 $ORCL, $MSFT, $INTC, $YHOO, $CSCO pic.twitter.com/HgaLd6VYIN	not there yet! a lot of big companies still not back to 2000 $orcl, $msft, $intc, $yhoo, $csco pic.twitter.com/hgald6vyin	not there yet! a lot of big companies still not back to 2000 $orcl, $msft, $intc, $yhoo, $csco pic.twitter.com/hgald6vyin	0.05	positive	0			2011-09-25	15.61	0	0	0	0	0.5	0.5	273.262	359.738	84	0	2	0
2015-04-15	#BigData and #IoT at the heart of GE's predictive #analytics: http://ow.ly/LFvivÃƒâ€šÃ‚Â $GE $IBM $INTC $CSCO $T	#bigdata and #iot at the heart of ge's predictive #analytics: $ge $ibm $intc $csco $t	#bigdata and #iot at the heart of ge's predictive #analytics: $ge $ibm $intc $csco $t	0	positive	0			2011-09-26	15.99	0	0	0	0	0.5	0.5	273.762	360.238	84	0	2	0
2015-04-02	Here's our updated bracket for #FastMoneyMadness. Tonight: $AAPL vs. $CSCO! @CNBCPropic.twitter.com/ZD9HHrwTA5	here's our updated bracket for #fastmoneymadness. tonight: $aapl vs. $csco! @cnbcpropic.twitter.com/zd9hhrwta5	here's our updated bracket for #fastmoneymadness. tonight: $aapl vs. $csco! @cnbcpropic.twitter.com/zd9hhrwta5	0	positive	0			2011-09-27	16.07	0	0	0	0	0.5	0.5	274.262	360.738	84	0	2	0
2015-04-02	$ABB, $CSCO, #Bosch join together for an open platform software for home #IoT. http://yhoo.it/1ITYYuu	$abb, $csco, #bosch join together for an open platform software for home #iot.	$abb, $csco, #bosch join together for an open platform software for home #iot.	0.5	positive	0			2011-09-28	15.84	0	0	0	0	0.5	0.5	274.762	361.238	84	0	2	0
2015-03-30	Stocks Going Ex-Dividend on Tuesday, March 31 http://www.dividend.com/news/2015/03/30/stocks-going-ex-dividend-tuesday-march-31/Ãƒâ€šÃ‚Â ÃƒÂ¢Ã¢â€šÂ¬Ã‚Â¦ $MON $WDC $CSCO $SYY $AXP $CHH $TMK #dividends #stocks #investing	stocks going ex-dividend on tuesday, march 31 $mon $wdc $csco $syy $axp $chh $tmk #dividends #stocks #investing	stocks going ex-dividend on tuesday, march 31 $mon $wdc $csco $syy $axp $chh $tmk #dividends #stocks #investing	0	positive	0			2011-09-29	15.85	0	0	0	0	0.5	0.5	275.262	361.738	84	0	2	0
2015-03-22	Microsoft Beats Apple In Cash, Short-Term Investments http://news.investors.com/technology/032015-744430-microsoft-google-cisco-apple-cash-and-equivalents.htmÃƒâ€šÃ‚Â ÃƒÂ¢Ã¢â€šÂ¬Ã‚Â¦ @IBDinvestors $MSFT $GOOGL $CSCO $AAPL $ORCL $GE $XOM $INTC	microsoft beats apple in cash, short-term investments @ibdinvestors $msft $googl $csco $aapl $orcl $ge $xom $intc	microsoft beats apple in cash, short-term investments @ibdinvestors $msft $googl $csco $aapl $orcl $ge $xom $intc	0	positive	0			2011-09-30	15.5	0	0	0	0	0.5	0.5	275.762	362.238	84	0	2	0
2015-03-22	Sports can benefit from #wearables, help drive interest #wearable $CSCO http://www.tweaktown.com/news/44172/sports-benefit-wearables-help-drive-interest/index.htmlÃƒâ€šÃ‚Â ÃƒÂ¢Ã¢â€šÂ¬Ã‚Â¦pic.twitter.com/5kCMIFpP1Q	sports can benefit from #wearables, help drive interest #wearable $csco	sports can benefit from #wearables, help drive interest #wearable $csco	0	positive	0			2011-10-01	15.5	0	0	0	0	0.5	0.5	276.262	362.738	84	0	2	0
2015-03-05	ICYMI: Source: Cisco looks to expand Atlanta workforce with up to 150 jobs http://www.bizjournals.com/atlanta/blog/atlantech/2015/03/source-cisco-looks-to-expand-atlanta-workforce.html?ana=twtÃƒâ€šÃ‚Â ÃƒÂ¢Ã¢â€šÂ¬Ã‚Â¦ #econdev $CSCO #tech	icymi: source: cisco looks to expand atlanta workforce with up to 150 jobs #econdev $csco #tech	icymi: source: cisco looks to expand atlanta workforce with up to 150 jobs #econdev $csco #tech	0	positive	0			2011-10-02	15.5	0	0	0	0	0.5	0.5	276.762	363.238	84	0	2	0
2015-03-04	Tomorrow: Investor Webcast with Cisco Services SVP Edzard Overbeek via @MorganStanley http://newsroom.cisco.com/press-release-content?type=webcontent&articleId=1600958Ãƒâ€šÃ‚Â ÃƒÂ¢Ã¢â€šÂ¬Ã‚Â¦ $CSCO	tomorrow: investor webcast with cisco services svp edzard overbeek via @morganstanley $csco	tomorrow: investor webcast with cisco services svp edzard overbeek via @morganstanley $csco	0	positive	0			2011-10-03	15.19	0	0	0	0	0.5	0.5	277.262	363.738	84	0	2	0
2015-02-20	John Chambers is sitting on lots of cash and lots of stagnation at Cisco. @ktbenner $csco http://bv.ms/17kOyGTÃƒâ€šÃ‚Â pic.twitter.com/PBueebK4yO	john chambers is sitting on lots of cash and lots of stagnation at cisco. @ktbenner $csco	john chambers is sitting on lots of cash and lots of stagnation at cisco. @ktbenner $csco	0	positive	0			2011-10-04	15.58	0	0	0	0	0.5	0.5	277.762	364.238	84	0	2	0
2015-02-13	Infographic for Cisco Q2ÃƒÂ¢Ã¢â€šÂ¬Ã¢â€žÂ¢2015 #Earnings Highlights | ICYMI | $CSCO pic.twitter.com/ZHQAmBnh2d	infographic for cisco q22015 #earnings highlights | icymi | $csco pic.twitter.com/zhqambnh2d	infographic for cisco q22015 #earnings highlights | icymi | $csco pic.twitter.com/zhqambnh2d	0	positive	0			2011-10-05	16.16	0	0	0	0	0.5	0.5	278.262	364.738	84	0	2	0
2015-02-07	Earnings Histories ÃƒÂ¢Ã¢â€šÂ¬Ã¢â‚¬Å“ Week of 2/9 ÃƒÂ¢Ã¢â€šÂ¬Ã¢â‚¬Å“ 2/13 http://www.cboeoptionshub.com/2015/02/05/earnings-histories-week-29-213/Ãƒâ€šÃ‚Â ÃƒÂ¢Ã¢â€šÂ¬Ã‚Â¦ over 40 stocks with Weeklys reporting next week $AMAT $BIDU $CSCO $NTAP $TRIP	earnings histories week of 2/9 2/13 over 40 stocks with weeklys reporting next week $amat $bidu $csco $ntap $trip	earnings histories week of 2/9 2/13 over 40 stocks with weeklys reporting next week $amat $bidu $csco $ntap $trip	0	positive	0			2011-10-06	16.75	0	0	0	0	0.5	0.5	278.762	365.238	84	0	2	0
2015-02-02	Fortinet Cloud Security Strategy Paying Off http://stks.co/a1bIDÃƒâ€šÃ‚Â $FTNT $CSCO $NTT #security #cloud #CloudWAN	fortinet cloud security strategy paying off $ftnt $csco $ntt #security #cloud #cloudwan	fortinet cloud security strategy paying off $ftnt $csco $ntt #security #cloud #cloudwan	0	positive	0			2011-10-07	16.66	0	0	0	0	0.5	0.5	279.262	365.738	84	0	2	0
2015-01-29	Cisco Schedules Conference Call for Q2 Fiscal Year 2015 Financial Results | The Network http://cs.co/6012IgGMÃƒâ€šÃ‚Â $CSCO #CSCOQ2FY15	cisco schedules conference call for q2 fiscal year 2015 financial results | the network $csco #cscoq2fy15	cisco schedules conference call for q2 fiscal year 2015 financial results | the network $csco #cscoq2fy15	0	positive	0			2011-10-08	16.66	0	0	0	0	0.5	0.5	279.762	366.238	84	0	2	0
2015-01-27	$CSCO in ratio to DXY via @ii_UK .Tech sector earns approx 58% of revs non US $strength to weigh @AdmiralMarketspic.twitter.com/8NT2O6dBHn	$csco in ratio to dxy via @ii_uk .tech sector earns approx 58% of revs non us $strength to weigh @admiralmarketspic.twitter.com/8nt2o6dbhn	$csco in ratio to dxy via @ii_uk .tech sector earns approx 58% of revs non us $strength to weigh @admiralmarketspic.twitter.com/8nt2o6dbhn	0	positive	0			2011-10-09	16.66	0	0	0	0	0.5	0.5	280.262	366.738	84	0	2	0
2015-01-23	$AAPL $HPQ $CSCO There's A Lot Of Value In The Information Technology Sector #investing_x000D_ http://seekingalpha.com/article/2842026-theres-a-lot-of-value-in-the-information-technology-sector-the-s-and-p-500-2015-part-3Ãƒâ€šÃ‚Â ÃƒÂ¢Ã¢â€šÂ¬Ã‚Â¦pic.twitter.com/KyGW42524I	$aapl $hpq $csco there's a lot of value in the information technology sector #investing_x000D_	$aapl $hpq $csco there's a lot of value in the information technology sector #investing_x000D_	0	positive	0			2011-10-10	17.09	0	0	0	0	0.5	0.5	280.762	367.238	84	0	2	0
2015-01-22	4-star analyst Brian Modoff from Deutsche Bank reiterated a BUY on $CSCO. Brian has a +12.3% avg rtrn http://goo.gl/9No0ORÃƒâ€šÃ‚Â #NASDAQ #stocks	4-star analyst brian modoff from deutsche bank reiterated a buy on $csco. brian has a +12.3% avg rtrn #nasdaq #stocks	4-star analyst brian modoff from deutsche bank reiterated a buy on $csco. brian has a +12.3% avg rtrn #nasdaq #stocks	0	positive	0			2011-10-11	16.99	0	0	0	0	0.5	0.5	281.262	367.738	84	0	2	0
2015-01-04	Intel $INTC and Cisco $CSCO were big reasons the Dow Jones and S&P 500 ended 2014 at/near all-time highs: http://buff.ly/1AjbIHzÃƒâ€šÃ‚Â $DJI $SPY	intel $intc and cisco $csco were big reasons the dow jones and s&p 500 ended 2014 at/near all-time highs: $dji $spy	intel $intc and cisco $csco were big reasons the dow jones and s&p 500 ended 2014 at/near all-time highs: $dji $spy	0.1	positive	0			2011-10-12	17.25	0	0	0	0	0.5	0.5	281.762	368.238	84	0	2	0
2015-01-03	Intel and Cisco surged 40% and 23%, respectively in 2014: http://buff.ly/1DbylORÃƒâ€šÃ‚Â $INTC $CSCO pic.twitter.com/NWp81jHvzf	intel and cisco surged 40% and 23%, respectively in 2014: $intc $csco pic.twitter.com/nwp81jhvzf	intel and cisco surged 40% and 23%, respectively in 2014: $intc $csco pic.twitter.com/nwp81jhvzf	0.1	positive	0			2011-10-13	17.42	0	0	0	0	0.5	0.5	282.262	368.738	84	0	2	0
2015-01-02	After Hours Volume Leaders: $SYRG $TVIX $XIV $GG $VIPS $YHOO $AEM $TPLM $CSCO $PFE $USB $GILD $RFMD $LNG $TQNT http://goo.gl/uw8QGÃƒâ€šÃ‚Â #spyÃƒÂ¢Ã¢â€šÂ¬Ã‚ï¿½	after hours volume leaders: $syrg $tvix $xiv $gg $vips $yhoo $aem $tplm $csco $pfe $usb $gild $rfmd $lng $tqnt #spy	after hours volume leaders: $syrg $tvix $xiv $gg $vips $yhoo $aem $tplm $csco $pfe $usb $gild $rfmd $lng $tqnt #spy	0	positive	0			2011-10-14	17.55	0	0	0	0	0.5	0.5	282.762	369.238	84	0	2	0
2015-01-02	Why These Trends Will Help Intel and Cisco Dominate the Market in 2015 http://www.thestreet.com/story/12998330/1/why-these-trends-will-help-intel-and-cisco-dominate-the-market-in-2015.htmlÃƒâ€šÃ‚Â ÃƒÂ¢Ã¢â€šÂ¬Ã‚Â¦ via @TheStreet $CSCO $INTC	why these trends will help intel and cisco dominate the market in 2015 via @thestreet $csco $intc	why these trends will help intel and cisco dominate the market in 2015 via @thestreet $csco $intc	0	positive	0			2011-10-15	17.55	0	0	0	0	0.5	0.5	283.262	369.738	84	0	2	0
2015-01-01	Cisco Systems (CSCO) 27.82 $CSCO 2014 leaders and laggards Seeking Alpha - at Seeking Alpha - Thu/enero/01, 1:19 http://investorshangout.com/post/view?id=2508996Ãƒâ€šÃ‚Â ÃƒÂ¢Ã¢â€šÂ¬Ã‚Â¦	cisco systems (csco) 27.82 $csco 2014 leaders and laggards seeking alpha - at seeking alpha - thu/enero/01, 1:19	cisco systems (csco) 27.82 $csco 2014 leaders and laggards seeking alpha - at seeking alpha - thu/enero/01, 1:19	0	positive	0			2011-10-16	17.55	0	0	0	0	0.5	0.5	283.762	370.238	84	0	2	0
2015-01-01	CSCO n/a Stock Charts $CSCO Cisco Systems Inc. (NASDAQ) Last Updated: 01/01/2015 14:57:36 CSCO Stock Chart - 1 http://investorshangout.com/post/view?id=2508972Ãƒâ€šÃ‚Â ÃƒÂ¢Ã¢â€šÂ¬Ã‚Â¦	csco n/a stock charts $csco cisco systems inc. (nasdaq) last updated: 01/01/2015 14:57:36 csco stock chart - 1	csco n/a stock charts $csco cisco systems inc. (nasdaq) last updated: 01/01/2015 14:57:36 csco stock chart - 1	0.0666667	positive	0			2011-10-17	17.17	0	0	0	0	0.5	0.5	284.262	370.738	84	0	2	0
2015-01-01	$CSCO People who do ethnic cleansing do it because they know the people they are culling out are inferior.	$csco people who do ethnic cleansing do it because they know the people they are culling out are inferior.	$csco people who do ethnic cleansing do it because they know the people they are culling out are inferior.	0	positive	0			2011-10-18	17.51	0	0	0	0	0.5	0.5	284.762	371.238	84	0	2	0
2015-01-01	Starbreakouts newsletter sent. Read why hedge funds are buying $AAPL $CSCO $GOOGL. Check out here http://starbreakouts.com	starbreakouts newsletter sent. read why hedge funds are buying $aapl $csco $googl. check out here	starbreakouts newsletter sent. read why hedge funds are buying $aapl $csco $googl. check out here	0	positive	0			2011-10-19	17.16	0	0	0	0	0.5	0.5	285.262	371.738	84	0	2	0
2015-01-01	Dow...S&P...and Nasdaq leaders for 2014 $INTC $HD $CSCO $LUV $EA $AAL $GMCRpic.twitter.com/nxreS7EMzu	dow...s&p...and nasdaq leaders for 2014 $intc $hd $csco $luv $ea $aal $gmcrpic.twitter.com/nxres7emzu	dow...s&p...and nasdaq leaders for 2014 $intc $hd $csco $luv $ea $aal $gmcrpic.twitter.com/nxres7emzu	0	positive	0			2011-10-20	17.19	0	0	0	0	0.5	0.5	285.762	372.238	84	0	2	0
2015-01-01	#Cisco Systems : Supreme Court to Consider Scope of &ldquo;Good Faith&rdquo; B... http://www.4-traders.com/CISCO-SYSTEMS-INC-4862/news/Cisco-Systems--Supreme-Court-to-Consider-Scope-of-ldquoGood-Faithrdquo-Belief-and-the-Intent-Re-19609661/Ãƒâ€šÃ‚Â ÃƒÂ¢Ã¢â€šÂ¬Ã‚Â¦ $CSCO	#cisco systems : supreme court to consider scope of &ldquo;good faith&rdquo; b... $csco	#cisco systems : supreme court to consider scope of &ldquo;good faith&rdquo; b... $csco	0	positive	0			2011-10-21	17.38	0	0	0	0	0.5	0.5	286.262	372.738	84	0	2	0
2015-01-01	$CSCO $SJM: Market Movers: Cisco Systems (NASDAQ:CSCO), Wells Fargo ... http://www.stocknewswires.com/2015/01/csco-sjm-market-movers-cisco-systems-nasdaqcsco-wells-fargo.htmlÃƒâ€šÃ‚Â ÃƒÂ¢Ã¢â€šÂ¬Ã‚Â¦pic.twitter.com/BCqdGMsDCb	$csco $sjm: market movers: cisco systems (nasdaq:csco), wells fargo ...	$csco $sjm: market movers: cisco systems (nasdaq:csco), wells fargo ...	0	positive	0			2011-10-22	17.38	0	0	0	0	0.5	0.5	286.762	373.238	84	0	2	0
2015-01-01	#Dow #stocks $CSCO Cisco Systems Daily:-1.92% Weekly:-1.71% YTD:27.94% Trend:58 / 100 http://12Stocks.com/CSCO	#dow #stocks $csco cisco systems daily:-1.92% weekly:-1.71% ytd:27.94% trend:58 / 100	#dow #stocks $csco cisco systems daily:-1.92% weekly:-1.71% ytd:27.94% trend:58 / 100	0	positive	0			2011-10-23	17.38	0	0	0	0	0.5	0.5	287.262	373.738	84	0	2	0
2015-01-01	Short Interest in Cisco Systems Drops By 8.7% $CSCO http://ift.tt/1wDU1xv	short interest in cisco systems drops by 8.7% $csco	short interest in cisco systems drops by 8.7% $csco	0.3	positive	0			2011-10-24	17.54	0	0	0	0	0.5	0.5	287.762	374.238	84	0	2	0
2015-01-01	Les leaders de 2014:_x000D_ - Dow Jones: $INTC +41%; $UNH +35%; $HD +28%; $CSCO +25%; $MSFT +25%._x000D_ - S&P 500: $LUV +125%;... http://fb.me/1ru0DOAlE	les leaders de 2014:_x000D_ - dow jones: $intc +41%; $unh +35%; $hd +28%; $csco +25%; $msft +25%._x000D_ - s&p 500: $luv +125%;...	les leaders de 2014:_x000D_ - dow jones: $intc +41%; $unh +35%; $hd +28%; $csco +25%; $msft +25%._x000D_ - s&p 500: $luv +125%;...	0	positive	0			2011-10-25	17.62	0	0	0	0	0.5	0.5	288.262	374.738	84	0	2	0
2015-01-01	2014 leaders and laggards http://seekingalpha.com/news/2201825-2014-leaders-and-laggards?source=feed_fÃƒâ€šÃ‚Â ÃƒÂ¢Ã¢â€šÂ¬Ã‚Â¦ $INTC $UNH $HD $CSCO	2014 leaders and laggards $intc $unh $hd $csco	2014 leaders and laggards $intc $unh $hd $csco	0	positive	0			2011-10-26	17.61	0	0	0	0	0.5	0.5	288.762	375.238	84	0	2	0
2014-12-31	$CSCO: Short Interest in Cisco Systems Drops By 8.7% (CSCO) http://www.stocknewswires.com/2015/01/csco-short-interest-in-cisco-systems-drops-by-87-csco.htmlÃƒâ€šÃ‚Â ÃƒÂ¢Ã¢â€šÂ¬Ã‚Â¦pic.twitter.com/nho6uF4VEE	$csco: short interest in cisco systems drops by 8.7% (csco)	$csco: short interest in cisco systems drops by 8.7% (csco)	0.3	positive	0			2011-10-27	18.44	0	0	0	0	0.5	0.5	289.262	375.738	84	0	2	0
2014-12-31	One Put, One Call Option To Know About for Cisco Systems $CSCO http://bit.ly/1vvI0tJ	one put, one call option to know about for cisco systems $csco	one put, one call option to know about for cisco systems $csco	0	positive	0			2011-10-28	18.56	0	0	0	0	0.5	0.5	289.762	376.238	84	0	2	0
2014-12-31	Dow #Stocks Trend $HD $JPM $DD $V $GS $TRV $WMT $AXP $BA $CSCO $DIS $NKE $MMM $UTX $PG $UNH $PFE $IBM $INTC $CVX @ http://12Stocks.com/dow	dow #stocks trend $hd $jpm $dd $v $gs $trv $wmt $axp $ba $csco $dis $nke $mmm $utx $pg $unh $pfe $ibm $intc $cvx @	dow #stocks trend $hd $jpm $dd $v $gs $trv $wmt $axp $ba $csco $dis $nke $mmm $utx $pg $unh $pfe $ibm $intc $cvx @	0	positive	0			2011-10-29	18.56	0	0	0	0	0.5	0.5	290.262	376.738	84	0	2	0
2014-11-24	$AAPL, $ACT, $CI, $ANN, $CSCO, $LXFT, $SIRO targets raised; $FANG, $PXD, $LCI cut; $SCTY upgraded to outperform; $ULTA downgraded to neutral	$aapl, $act, $ci, $ann, $csco, $lxft, $siro targets raised; $fang, $pxd, $lci cut; $scty upgraded to outperform; $ulta downgraded to neutral	$aapl, $act, $ci, $ann, $csco, $lxft, $siro targets raised; $fang, $pxd, $lci cut; $scty upgraded to outperform; $ulta downgraded to neutral	0	positive	0			2011-10-30	18.56	0	0	0	0	0.5	0.5	290.762	377.238	84	0	2	0
2014-12-30	Sites Set on Nasdaq 5,000: $QQQ $SPY $AAPL $GMCR $MNST $GILD $MSFT $CSCO -- http://www.philstockworld.com/2014/12/30/technical-tuesday-nasdaq-5000-back-in-sight/Ãƒâ€šÃ‚Â ÃƒÂ¢Ã¢â€šÂ¬Ã‚Â¦pic.twitter.com/INb1lXTtSb	sites set on nasdaq 5,000: $qqq $spy $aapl $gmcr $mnst $gild $msft $csco --	sites set on nasdaq 5,000: $qqq $spy $aapl $gmcr $mnst $gild $msft $csco --	0	positive	0			2011-10-31	18.53	0	0	0	0	0.5	0.5	291.262	377.738	84	0	2	0
2014-12-30	Wearable Tech + IoT startup datapoints $GPRO $AMBA $INTC $CSCO $QCOM http://cbinsights.us1.list-manage.com/track/click?u=0c60818e26ecdbe423a10ad2f&id=8b886908bf&e=9d783a44a8Ãƒâ€šÃ‚Â ÃƒÂ¢Ã¢â€šÂ¬Ã‚Â¦pic.twitter.com/bc4SzVX2gQ	wearable tech + iot startup datapoints $gpro $amba $intc $csco $qcom	wearable tech + iot startup datapoints $gpro $amba $intc $csco $qcom	0	positive	0			2011-11-01	17.59	0	0	0	0	0.5	0.5	291.762	378.238	84	0	2	0
2014-12-29	$FEYE $CSCO $DATA $IBM $N $ORCL _x000D_ 2015, Year of _x000D_ -Cyber Security _x000D_ -Cloud _x000D_ -Big Data _x000D_ http://cnb.cx/1wYV3JmÃƒâ€šÃ‚Â | FBR's Ives s/w @MelissaLeeCNBC	$feye $csco $data $ibm $n $orcl _x000D_ 2015, year of _x000D_ -cyber security _x000D_ -cloud _x000D_ -big data _x000D_ | fbr's ives s/w @melissaleecnbc	$feye $csco $data $ibm $n $orcl _x000D_ 2015, year of _x000D_ -cyber security _x000D_ -cloud _x000D_ -big data _x000D_ | fbr's ives s/w @melissaleecnbc	0.1	positive	0			2011-11-02	17.85	0	0	0	0	0.5	0.5	292.262	378.738	84	0	2	0
2014-12-26	Activist Shareholder Pushing For Sale Of Identiv - Seeking Alpha http://seekingalpha.com/article/2772595-well-known-activist-shareholder-pushing-for-sale-of-identivÃƒâ€šÃ‚Â ÃƒÂ¢Ã¢â€šÂ¬Ã‚Â¦ ÃƒÂ¢Ã¢â€šÂ¬Ã‚Â¦ $INVE $DIS $CSCO #samsung #sony #nfc #pay	activist shareholder pushing for sale of identiv - seeking alpha $inve $dis $csco #samsung #sony #nfc #pay	activist shareholder pushing for sale of identiv - seeking alpha $inve $dis $csco #samsung #sony #nfc #pay	0	positive	0			2011-11-03	18.18	0	0	0	0	0.5	0.5	292.762	379.238	84	0	2	0
2014-12-24	Stocks on our radar for 2015: Cyber security edition $VDSI $FEYE $CSCO $SYMC $HACK http://wp.me/p4UE55-21	stocks on our radar for 2015: cyber security edition $vdsi $feye $csco $symc $hack	stocks on our radar for 2015: cyber security edition $vdsi $feye $csco $symc $hack	0	positive	0			2011-11-04	18.03	1	0	0	1	0	1	292.762	380.238	85	1	3	1
2014-12-17	Cisco Declares Quarterly Cash Dividend | The Network http://newsroom.cisco.com/press-release-content?type=webcontent&articleId=1566660Ãƒâ€šÃ‚Â ÃƒÂ¢Ã¢â€šÂ¬Ã‚Â¦ $CSCO	cisco declares quarterly cash dividend | the network $csco	cisco declares quarterly cash dividend | the network $csco	0	positive	0			2011-11-05	18.03	0	0	0	0	0.5	0.5	293.262	380.738	85	0	2	0
2014-12-15	Microsoft looks like the big winner from increased corporate spending on cloud computing http://ow.ly/FWS22Ãƒâ€šÃ‚Â $MSFT $CSCO $AMZN $GOOGL	microsoft looks like the big winner from increased corporate spending on cloud computing $msft $csco $amzn $googl	microsoft looks like the big winner from increased corporate spending on cloud computing $msft $csco $amzn $googl	0.05	positive	0			2011-11-06	18.03	0	0	0	0	0.5	0.5	293.762	381.238	85	0	2	0
2014-12-11	@jimcramer exclusive interview: $ANET CEO fires back at $CSCO for lawsuit_x000D_ http://www.cnbc.com/id/102261292Ãƒâ€šÃ‚Â pic.twitter.com/odzuMgvFaW	@jimcramer exclusive interview: $anet ceo fires back at $csco for lawsuit_x000D_	@jimcramer exclusive interview: $anet ceo fires back at $csco for lawsuit_x000D_	0	positive	0			2011-11-07	18.01	0	0	0	0	0.5	0.5	294.262	381.738	85	0	2	0
2014-12-11	RBC: 10 Reasons Internet Stocks Will Outperform in 2015 $GOOGL $TWTR $FB $LNKD $AMZN $AOL $NFLX $CSCO $TUBE $RUBI _x000D_ http://on.barrons.com/1smsVds	rbc: 10 reasons internet stocks will outperform in 2015 $googl $twtr $fb $lnkd $amzn $aol $nflx $csco $tube $rubi _x000D_	rbc: 10 reasons internet stocks will outperform in 2015 $googl $twtr $fb $lnkd $amzn $aol $nflx $csco $tube $rubi _x000D_	0	positive	0			2011-11-08	18.31	0	0	0	0	0.5	0.5	294.762	382.238	85	0	2	0
2014-12-09	Tuesday Earnings, Events, Etc _x000D_ $AZO $CONN $PANW $NTAP $MU _x000D_ $SWKS $P $NOW $TNGO $BAC _x000D_ $CSCO $GPRO $CYBR $VMW $DATApic.twitter.com/KTMosqTRTB	tuesday earnings, events, etc _x000D_ $azo $conn $panw $ntap $mu _x000D_ $swks $p $now $tngo $bac _x000D_ $csco $gpro $cybr $vmw $datapic.twitter.com/ktmosqtrtb	tuesday earnings, events, etc _x000D_ $azo $conn $panw $ntap $mu _x000D_ $swks $p $now $tngo $bac _x000D_ $csco $gpro $cybr $vmw $datapic.twitter.com/ktmosqtrtb	0	positive	0			2011-11-09	17.61	6	2	0	4	0.333333	0.666667	295.095	382.905	86	1	3	4
2014-12-08	$CSCO player buys 13,741 Jan15 27 puts .47 ASK	$csco player buys 13,741 jan15 27 puts .47 ask	$csco player buys 13,741 jan15 27 puts .47 ask	0	positive	0			2011-11-10	18.61	4	1	0	3	0.25	0.75	295.345	383.655	87	1	3	3
2013-12-17	Examiner changed basis for rejections. "..patent owner must be afforded opportunity to respond". $VHC v $CSCO	examiner changed basis for rejections. "..patent owner must be afforded opportunity to respond". $vhc v $csco	examiner changed basis for rejections. "..patent owner must be afforded opportunity to respond". $vhc v $csco	0	positive	0			2011-11-11	19.02	0	0	0	0	0.5	0.5	295.845	384.155	87	0	2	0
2013-12-17	Options with increasing volume: $MWW $CPB $LVS $SIRI $YUM $WMB $CSCO	options with increasing volume: $mww $cpb $lvs $siri $yum $wmb $csco	options with increasing volume: $mww $cpb $lvs $siri $yum $wmb $csco	0	positive	0			2011-11-12	19.02	0	0	0	0	0.5	0.5	296.345	384.655	87	0	2	0
2013-12-30	Why I Like The Dow Tech Stocks For 2014 http://seekingalpha.com/article/1921521-why-i-like-the-dow-tech-stocks-for-2014?source=feed_fÃƒâ€šÃ‚Â ÃƒÂ¢Ã¢â€šÂ¬Ã‚Â¦ $AAPL #APPLE $MSFT $INTC $CSCO $IBM $DIA $DOG $DXD $UDOW $SDOW $DDM	why i like the dow tech stocks for 2014 $aapl #apple $msft $intc $csco $ibm $dia $dog $dxd $udow $sdow $ddm	why i like the dow tech stocks for 2014 $aapl #apple $msft $intc $csco $ibm $dia $dog $dxd $udow $sdow $ddm	0	positive	0			2011-11-13	19.02	0	0	0	0	0.5	0.5	296.845	385.155	87	0	2	0
2013-12-26	@ReutersInsider 2013 winners/losers and who's down/out for 2014? @onehitGit, @rob_cyran on $FB, $CSCO, $AAPL, $GOOG http://reut.rs/1hrtkHu	@reutersinsider 2013 winners/losers and who's down/out for 2014? @onehitgit, @rob_cyran on $fb, $csco, $aapl, $goog	@reutersinsider 2013 winners/losers and who's down/out for 2014? @onehitgit, @rob_cyran on $fb, $csco, $aapl, $goog	0	positive	0			2011-11-14	18.94	0	0	0	0	0.5	0.5	297.345	385.655	87	0	2	0
2013-12-18	Cisco Declares Quarterly Cash Dividend - The Network: Cisco's Technology News Site http://newsroom.cisco.com/press-release-content?type=webcontent&articleId=1304020Ãƒâ€šÃ‚Â ÃƒÂ¢Ã¢â€šÂ¬Ã‚Â¦ $CSCO	cisco declares quarterly cash dividend - the network: cisco's technology news site $csco	cisco declares quarterly cash dividend - the network: cisco's technology news site $csco	0	positive	0			2011-11-15	19.12	0	0	0	0	0.5	0.5	297.845	386.155	87	0	2	0
2013-12-17	$VHC Keromytis declaration entered into record as well...again not for the $AAPL 501/211 exams though..just $CSCO http://stks.co/qlCP	$vhc keromytis declaration entered into record as well...again not for the $aapl 501/211 exams though..just $csco	$vhc keromytis declaration entered into record as well...again not for the $aapl 501/211 exams though..just $csco	0	positive	0			2011-11-16	18.8	0	0	0	0	0.5	0.5	298.345	386.655	87	0	2	0
2013-12-17	Cisco Launches Desktop as a Service. http://goo.gl/aj2JP3Ãƒâ€šÃ‚Â $CSCO	cisco launches desktop as a service. $csco	cisco launches desktop as a service. $csco	0	positive	0			2011-11-17	18.48	0	0	0	0	0.5	0.5	298.845	387.155	87	0	2	0
2013-12-17	total now of 20,000 April 21s and 15,600 of the Jan 22 calls in $CSCO @HalftimeReport	total now of 20,000 april 21s and 15,600 of the jan 22 calls in $csco @halftimereport	total now of 20,000 april 21s and 15,600 of the jan 22 calls in $csco @halftimereport	0.75	positive	0			2011-11-18	18.42	0	0	0	0	0.5	0.5	299.345	387.655	87	0	2	0
2013-12-12	Today, Cisco to Host Financial Analyst Conference 2013 Webcast http://newsroom.cisco.com/press-release-content?type=webcontent&articleId=1298441Ãƒâ€šÃ‚Â ÃƒÂ¢Ã¢â€šÂ¬Ã‚Â¦ $csco	today, cisco to host financial analyst conference 2013 webcast $csco	today, cisco to host financial analyst conference 2013 webcast $csco	0	positive	0			2011-11-19	18.42	2	1	0	1	0.5	0.5	299.845	388.155	86	-1	1	1
2013-12-11	Checking up on 2013's Dogs of the Dow as well as the projected Dogs of 2014: http://www.bespokeinvest.com/thinkbig/2013/12/11/checking-up-on-the-dogs-of-the-dow.htmlÃƒâ€šÃ‚Â ÃƒÂ¢Ã¢â€šÂ¬Ã‚Â¦ $INTC $MSFT $CSCO $CVX $V $GS $NKE $DIA	checking up on 2013's dogs of the dow as well as the projected dogs of 2014: $intc $msft $csco $cvx $v $gs $nke $dia	checking up on 2013's dogs of the dow as well as the projected dogs of 2014: $intc $msft $csco $cvx $v $gs $nke $dia	0	positive	0			2011-11-20	18.42	1	0	0	1	0	1	299.845	389.155	87	1	3	1
2013-12-03	$csco trading at low multiples with solid fundamentals its a buy #trading #investingpic.twitter.com/jO5PrSgQhw	$csco trading at low multiples with solid fundamentals its a buy #trading #investingpic.twitter.com/jo5prsgqhw	$csco trading at low multiples with solid fundamentals its a buy #trading #investingpic.twitter.com/jo5prsgqhw	0.2	positive	0			2011-11-21	18	0	0	0	0	0.5	0.5	300.345	389.655	87	0	2	0
2013-12-02	"Dogs of the Dow" $IBM $CAT $T $XOM $CSCO	"dogs of the dow" $ibm $cat $t $xom $csco	"dogs of the dow" $ibm $cat $t $xom $csco	0	positive	0			2011-11-22	17.92	0	0	0	0	0.5	0.5	300.845	390.155	87	0	2	0
2013-11-14	Awareness that Cisco is one of our surveillance partners caused their stock to plummet. pic.twitter.com/TIt1iF5qQz @stacyherbert #NSA $CSCO	awareness that cisco is one of our surveillance partners caused their stock to plummet. pic.twitter.com/tit1if5qqz @stacyherbert #nsa $csco	awareness that cisco is one of our surveillance partners caused their stock to plummet. pic.twitter.com/tit1if5qqz @stacyherbert #nsa $csco	0	positive	0			2011-11-23	17.41	1	0	0	1	0	1	300.845	391.155	88	1	3	1
2013-11-14	Cisco CEO John Chambers talks with @FoxBusiness and @LizClaman | http://video.foxbusiness.com/v/2839082014001/cisco-always-emerges-stronger/?playlist_id=2111964449001Ãƒâ€šÃ‚Â ÃƒÂ¢Ã¢â€šÂ¬Ã‚Â¦ $csco	cisco ceo john chambers talks with @foxbusiness and @lizclaman | $csco	cisco ceo john chambers talks with @foxbusiness and @lizclaman | $csco	0	positive	0			2011-11-24	17.41	0	0	0	0	0.5	0.5	301.345	391.655	88	0	2	0
2013-11-14	How NSA spying may be hurting tech companies like Cisco who sell products and services overseas http://on.mktw.net/17wzQf9Ãƒâ€šÃ‚Â $CSCO	how nsa spying may be hurting tech companies like cisco who sell products and services overseas $csco	how nsa spying may be hurting tech companies like cisco who sell products and services overseas $csco	0	positive	0			2011-11-25	17.5	1	0	0	1	0	1	301.345	392.655	89	1	3	1
2013-11-14	On the Earnings Wall today: $WMT $TYC $CSCO $VIA $AMAT http://on.mktw.net/1hIVLEn	on the earnings wall today: $wmt $tyc $csco $via $amat	on the earnings wall today: $wmt $tyc $csco $via $amat	0	positive	0			2011-11-26	17.5	1	0	0	1	0	1	301.345	393.655	90	1	3	1
2013-11-14	$CSCO said last nite their emerging countries biz missed their #s by 18-30% and then said $IBM has 60% of their sales in emerging countries!	$csco said last nite their emerging countries biz missed their #s by 18-30% and then said $ibm has 60% of their sales in emerging countries!	$csco said last nite their emerging countries biz missed their #s by 18-30% and then said $ibm has 60% of their sales in emerging countries!	0.0666667	positive	0			2011-11-27	17.5	0	0	0	0	0.5	0.5	301.845	394.155	90	0	2	0
2013-11-14	NSA wipes over $12 billion off market cap of Cisco $CSCO pic.twitter.com/oM1wSZta6b	nsa wipes over $12 billion off market cap of cisco $csco pic.twitter.com/om1wszta6b	nsa wipes over $12 billion off market cap of cisco $csco pic.twitter.com/om1wszta6b	0	positive	0			2011-11-28	18.01	0	0	0	0	0.5	0.5	302.345	394.655	90	0	2	0
2013-11-13	#BREAKING: @Cisco $CSCO Q1 #EARNINGS OUT: EPS $0.53 ex-items v. $0.51 est. REV $12.09B v. $12.34B est.pic.twitter.com/duVQU3uGTw	#breaking: @cisco $csco q1 #earnings out: eps $0.53 ex-items v. $0.51 est. rev $12.09b v. $12.34b est.pic.twitter.com/duvqu3ugtw	#breaking: @cisco $csco q1 #earnings out: eps $0.53 ex-items v. $0.51 est. rev $12.09b v. $12.34b est.pic.twitter.com/duvqu3ugtw	0	positive	0			2011-11-29	17.68	0	0	0	0	0.5	0.5	302.845	395.155	90	0	2	0
2013-11-13	$CSCO adds $15B to buyback plan	$csco adds $15b to buyback plan	$csco adds $15b to buyback plan	0	positive	0			2011-11-30	18.64	1	0	0	1	0	1	302.845	396.155	91	1	3	1
2013-11-13	$CSCO is reporting after the bell. We'll be live-blogging the upcoming earnings call here: http://on.mktw.net/1dqN5N0	$csco is reporting after the bell. we'll be live-blogging the upcoming earnings call here:	$csco is reporting after the bell. we'll be live-blogging the upcoming earnings call here:	0	positive	0			2011-12-01	18.58	0	0	0	0	0.5	0.5	303.345	396.655	91	0	2	0
2013-11-13	When $CSCO CEO John Chambers speaks, the market listens: http://on.mktw.net/1a2tseg	when $csco ceo john chambers speaks, the market listens:	when $csco ceo john chambers speaks, the market listens:	0	positive	0			2011-12-02	18.55	0	0	0	0	0.5	0.5	303.845	397.155	91	0	2	0
2013-11-08	People have long-wondered when someone would disrupt $CSCO high-margin model. Pay attention to what @RobertPera is doing at @ubnt	people have long-wondered when someone would disrupt $csco high-margin model. pay attention to what @robertpera is doing at @ubnt	people have long-wondered when someone would disrupt $csco high-margin model. pay attention to what @robertpera is doing at @ubnt	0	positive	0			2011-12-03	18.55	0	0	0	0	0.5	0.5	304.345	397.655	91	0	2	0
2013-10-29	Trains, planes and miners are all part of Cisco's internet of things vision http://gigaom.com/2013/10/29/trains-planes-and-miners-are-all-part-of-ciscos-internet-of-things-vision/Ãƒâ€šÃ‚Â ÃƒÂ¢Ã¢â€šÂ¬Ã‚Â¦ $csco #iot	trains, planes and miners are all part of cisco's internet of things vision $csco #iot	trains, planes and miners are all part of cisco's internet of things vision $csco #iot	0	positive	0			2011-12-04	18.55	0	0	0	0	0.5	0.5	304.845	398.155	91	0	2	0
2013-10-26	How the cloud is blowing up the network #cloud $csco http://shar.es/IrqmfÃƒâ€šÃ‚Â via @networkworld	how the cloud is blowing up the network #cloud $csco via @networkworld	how the cloud is blowing up the network #cloud $csco via @networkworld	0	positive	0			2011-12-05	18.79	0	0	0	0	0.5	0.5	305.345	398.655	91	0	2	0
2013-10-25	Short sellers are increasing bets on $YHOO, $GRPN and $ZNGA and reducing exposure to $CSCO http://bit.ly/168KzJVÃƒâ€šÃ‚Â via @247WallSt	short sellers are increasing bets on $yhoo, $grpn and $znga and reducing exposure to $csco via @247wallst	short sellers are increasing bets on $yhoo, $grpn and $znga and reducing exposure to $csco via @247wallst	0.3	positive	0			2011-12-06	18.73	1	0	0	1	0	1	305.345	399.655	92	1	3	1
2013-10-23	These Are My Video Lessons In 1 Place http://tim.ly/30basicsÃƒâ€šÃ‚Â stop trading guessing games like $NFLX $GE $T $CSCO $INTC $AMTD $YELP $P $S	these are my video lessons in 1 place stop trading guessing games like $nflx $ge $t $csco $intc $amtd $yelp $p $s	these are my video lessons in 1 place stop trading guessing games like $nflx $ge $t $csco $intc $amtd $yelp $p $s	0	positive	0			2011-12-07	18.99	3	1	0	2	0.333333	0.666667	305.679	400.321	93	1	3	2
2013-10-17	IBM's China problem? It just might be bigger than $IBM alone #IOE $CSCO $AAPL @CNBC http://ow.ly/25uENR	ibm's china problem? it just might be bigger than $ibm alone #ioe $csco $aapl @cnbc	ibm's china problem? it just might be bigger than $ibm alone #ioe $csco $aapl @cnbc	0.5	positive	0			2011-12-08	18.57	1	1	0	0	1	0	306.679	400.321	92	-1	1	1
2013-10-14	if you take $KMP's maintenance CapEx at face value, it's about as capital intensive as $PM $CSCO $PFE (% of EBITDA)	if you take $kmp's maintenance capex at face value, it's about as capital intensive as $pm $csco $pfe (% of ebitda)	if you take $kmp's maintenance capex at face value, it's about as capital intensive as $pm $csco $pfe (% of ebitda)	0	positive	0			2011-12-09	18.88	0	0	0	0	0.5	0.5	307.179	400.821	92	0	2	0
2013-10-09	GE Taps AT&T, Intel, Cisco For Industrial Internet http://ibdn.uz/pE6SAÃƒâ€šÃ‚Â $GE $T $INTC $CSCO $AMZN	ge taps at&t, intel, cisco for industrial internet $ge $t $intc $csco $amzn	ge taps at&t, intel, cisco for industrial internet $ge $t $intc $csco $amzn	0	positive	0			2011-12-10	18.88	0	0	0	0	0.5	0.5	307.679	401.321	92	0	2	0
2013-10-01	Join me and @jboorstin on @CNBC @PowerLunch after the break for the Power Rundown: $CSCO, $DIS, wearable tech	join me and @jboorstin on @cnbc @powerlunch after the break for the power rundown: $csco, $dis, wearable tech	join me and @jboorstin on @cnbc @powerlunch after the break for the power rundown: $csco, $dis, wearable tech	0	positive	0			2011-12-11	18.88	1	0	0	1	0	1	307.679	402.321	93	1	3	1
2013-09-29	Sunday links: who should invest in startups? http://stks.co/ckRhÃƒâ€šÃ‚Â via @abnormalreturns $MSFT $F $CSCO $MRK	sunday links: who should invest in startups? via @abnormalreturns $msft $f $csco $mrk	sunday links: who should invest in startups? via @abnormalreturns $msft $f $csco $mrk	0	positive	0			2011-12-12	18.53	2	0	0	2	0	1	307.679	403.321	94	1	3	2
2013-09-10	Cisco Announces Intent to Acquire @WHIPTAIL http://cs.co/6018wcumÃƒâ€šÃ‚Â $CSCO	cisco announces intent to acquire @whiptail $csco	cisco announces intent to acquire @whiptail $csco	0	positive	0			2011-12-13	18.47	1	0	0	1	0	1	307.679	404.321	95	1	3	1
2013-09-03	Cisco Declares Quarterly Cash Dividend http://newsroom.cisco.com/press-release-content?type=webcontent&articleId=1260001Ãƒâ€šÃ‚Â ÃƒÂ¢Ã¢â€šÂ¬Ã‚Â¦ $CSCO	cisco declares quarterly cash dividend $csco	cisco declares quarterly cash dividend $csco	0	positive	0			2011-12-14	17.98	2	1	0	1	0.5	0.5	308.179	404.821	94	-1	1	1
2013-08-23	@jimcramer Not just ETFs, but the SPX by 20% not trading; Dow impacted by no trading in $MSFT $INTC $CSCO by the #flashfreeze too.	@jimcramer not just etfs, but the spx by 20% not trading; dow impacted by no trading in $msft $intc $csco by the #flashfreeze too.	@jimcramer not just etfs, but the spx by 20% not trading; dow impacted by no trading in $msft $intc $csco by the #flashfreeze too.	0	positive	0			2011-12-15	18.04	1	0	0	1	0	1	308.179	405.821	95	1	3	1
2013-08-16	You canÃƒÂ¢Ã¢â€šÂ¬Ã¢â€žÂ¢t buy Apple because Icahn said so and the macro picture is deteriorating http://stks.co/pPA0Ãƒâ€šÃ‚Â $AAPL $CSCO $WMT $TLT	you can not buy apple because icahn said so and the macro picture is deteriorating $aapl $csco $wmt $tlt	you can not buy apple because icahn said so and the macro picture is deteriorating $aapl $csco $wmt $tlt	0	positive	0			2011-12-16	17.94	0	0	0	0	0.5	0.5	308.679	406.321	95	0	2	0
2013-08-15	Is it all over for tech investors? http://on.mktw.net/19vjlAwÃƒâ€šÃ‚Â $DELL $CSCO	is it all over for tech investors? $dell $csco	is it all over for tech investors? $dell $csco	0	positive	0			2011-12-17	17.94	0	0	0	0	0.5	0.5	309.179	406.821	95	0	2	0
2013-08-15	@Varneyco Market's under pressure, Egypt in flames, earnings misses $WMT, $CSCO, Obama's crumbling economy @MonicaCrowley & @tamaraholder	@varneyco market's under pressure, egypt in flames, earnings misses $wmt, $csco, obama's crumbling economy @monicacrowley & @tamaraholder	@varneyco market's under pressure, egypt in flames, earnings misses $wmt, $csco, obama's crumbling economy @monicacrowley & @tamaraholder	0	positive	0			2011-12-18	17.94	0	0	0	0	0.5	0.5	309.679	407.321	95	0	2	0
2013-08-14	Cisco to cut 4,000 jobs http://cnnmon.ie/1a5JK7sÃƒâ€šÃ‚Â via @CNNMoneyTech $CSCO	cisco to cut 4,000 jobs via @cnnmoneytech $csco	cisco to cut 4,000 jobs via @cnnmoneytech $csco	0	positive	0			2011-12-19	17.69	0	0	0	0	0.5	0.5	310.179	407.821	95	0	2	0
2013-08-10	This coming week earnings dates and estimates. $CSCO $A $JSDU $CREE $DEpic.twitter.com/Gopxaoiiw4	this coming week earnings dates and estimates. $csco $a $jsdu $cree $depic.twitter.com/gopxaoiiw4	this coming week earnings dates and estimates. $csco $a $jsdu $cree $depic.twitter.com/gopxaoiiw4	0	positive	0			2011-12-20	18.41	2	0	0	2	0	1	310.179	408.821	96	1	3	2
2013-08-04	Global Tech M&A_x000D_ In Billions $_x000D_ 2013 250*_x000D_ 2011 225_x000D_ 2009 160_x000D_ 2007 250_x000D_ 2005 175_x000D_ 2003 75_x000D_ $CSCO $IBM $MSFT $ORCL cash_x000D_ Annualized*_x000D_ #Dealogic	global tech m&a_x000D_ in billions $_x000D_ 2013 250*_x000D_ 2011 225_x000D_ 2009 160_x000D_ 2007 250_x000D_ 2005 175_x000D_ 2003 75_x000D_ $csco $ibm $msft $orcl cash_x000D_ annualized*_x000D_ #dealogic	global tech m&a_x000D_ in billions $_x000D_ 2013 250*_x000D_ 2011 225_x000D_ 2009 160_x000D_ 2007 250_x000D_ 2005 175_x000D_ 2003 75_x000D_ $csco $ibm $msft $orcl cash_x000D_ annualized*_x000D_ #dealogic	0	positive	0			2011-12-21	17.92	0	0	0	0	0.5	0.5	310.679	409.321	96	0	2	0
2013-07-30	Repatriation Tax Holiday may be proposed by President Obama_x000D_ Piles of Overseas Cash_x000D_ Winners_x000D_ $AAPL 69%_x000D_ $NTAP 62%_x000D_ $SNDK 56%_x000D_ $CSCO 53%	repatriation tax holiday may be proposed by president obama_x000D_ piles of overseas cash_x000D_ winners_x000D_ $aapl 69%_x000D_ $ntap 62%_x000D_ $sndk 56%_x000D_ $csco 53%	repatriation tax holiday may be proposed by president obama_x000D_ piles of overseas cash_x000D_ winners_x000D_ $aapl 69%_x000D_ $ntap 62%_x000D_ $sndk 56%_x000D_ $csco 53%	0	positive	0			2011-12-22	18.13	0	0	0	0	0.5	0.5	311.179	409.821	96	0	2	0
2013-07-23	Cisco's @YoungdChris on Acquiring @Sourcefire via @FoxBusiness http://cs.co/6017ZefXÃƒâ€šÃ‚Â $CSCO $FIRE	cisco's @youngdchris on acquiring @sourcefire via @foxbusiness $csco $fire	cisco's @youngdchris on acquiring @sourcefire via @foxbusiness $csco $fire	0	positive	0			2011-12-23	18.47	0	0	0	0	0.5	0.5	311.679	410.321	96	0	2	0
2013-07-23	Cisco buys Sourcefire for $76/share; $CSCO QUOTE: http://cnb.cx/n3Z1Nc	cisco buys sourcefire for $76/share; $csco quote:	cisco buys sourcefire for $76/share; $csco quote:	0	positive	0			2011-12-24	18.47	0	0	0	0	0.5	0.5	312.179	410.821	96	0	2	0
2013-07-06	"An entire class of switching equipment may go away" http://stks.co/aaLgÃƒâ€šÃ‚Â $CSCO $JNPR $FFIV $RVBD $CTXS $MSFT $VMW	"an entire class of switching equipment may go away" $csco $jnpr $ffiv $rvbd $ctxs $msft $vmw	"an entire class of switching equipment may go away" $csco $jnpr $ffiv $rvbd $ctxs $msft $vmw	0.625	positive	0			2011-12-25	18.47	0	0	0	0	0.5	0.5	312.679	411.321	96	0	2	0
2013-06-30	"Markets in everything" --> Baseball's Battle for Silicon Valley http://stks.co/cZdnÃƒâ€šÃ‚Â via WSJ $T $CSCO	"markets in everything" --> baseball's battle for silicon valley via wsj $t $csco	"markets in everything" --> baseball's battle for silicon valley via wsj $t $csco	0	positive	0			2011-12-26	18.47	0	0	0	0	0.5	0.5	313.179	411.821	96	0	2	0
2013-06-28	.@themotleyfool's perspective on #IoE: "Cisco's Connected World of Tomorrow: An Internet of Everything" http://www.fool.com/investing/general/2013/06/27/ciscos-connected-world-of-tomorrow-an-internet-of.aspx#.Uc28S2SdpGQ.twitterÃƒâ€šÃ‚Â ÃƒÂ¢Ã¢â€šÂ¬Ã‚Â¦ $csco	.@themotleyfool's perspective on #ioe: "cisco's connected world of tomorrow: an internet of everything" #.uc28s2sdpgq.twitter $csco	.@themotleyfool's perspective on #ioe: "cisco's connected world of tomorrow: an internet of everything" #.uc28s2sdpgq.twitter $csco	0	positive	0			2011-12-27	18.58	2	1	0	1	0.5	0.5	313.679	412.321	95	-1	1	1
2013-06-18	Chinese media report cites ex-NSA contractor #Snowden as saying the U.S. used #Cisco to spy on China http://on.mktw.net/1aqYoo1Ãƒâ€šÃ‚Â $CSCO	chinese media report cites ex-nsa contractor #snowden as saying the you.s. used #cisco to spy on china $csco	chinese media report cites ex-nsa contractor #snowden as saying the you.s. used #cisco to spy on china $csco	0	positive	0			2011-12-28	18.16	1	0	0	1	0	1	313.679	413.321	96	1	3	1
2013-06-12	Oh, by the way, Cisco has a plan to double the speed of the Internet: http://cnnmon.ie/15X6OjyÃƒâ€šÃ‚Â $CSCO	oh, by the way, cisco has a plan to double the speed of the internet: $csco	oh, by the way, cisco has a plan to double the speed of the internet: $csco	0	positive	0			2011-12-29	18.25	0	0	0	0	0.5	0.5	314.179	413.821	96	0	2	0
2013-05-29	One Day, You Won't Have To Pay Extra For Smartphone Data Plans, Cisco's CEO Predicts $CSCO by @nocompunction http://read.bi/16q89Uh	one day, you won't have to pay extra for smartphone data plans, cisco's ceo predicts $csco by @nocompunction	one day, you won't have to pay extra for smartphone data plans, cisco's ceo predicts $csco by @nocompunction	0.1	positive	0			2011-12-30	18.08	0	0	0	0	0.5	0.5	314.679	414.321	96	0	2	0
2013-05-29	Pairing Box CEO @Levie with $CSCO CEO John Chambers at #D11 might not be obvious. http://dthin.gs/13j9qqu	pairing box ceo @levie with $csco ceo john chambers at #d11 might not be obvious.	pairing box ceo @levie with $csco ceo john chambers at #d11 might not be obvious.	0.5	positive	0			2011-12-31	18.08	0	0	0	0	0.5	0.5	315.179	414.821	96	0	2	0
2013-05-29	One thing i like to do on days like today is look for relative strength... seeing it in $CSCO $INTC $SCTY $F $DDD $ZNGA $GRPN	one thing i like to do on days like today is look for relative strength... seeing it in $csco $intc $scty $f $ddd $znga $grpn	one thing i like to do on days like today is look for relative strength... seeing it in $csco $intc $scty $f $ddd $znga $grpn	0	positive	0			2012-01-01	18.08	7	2	0	5	0.285714	0.714286	315.464	415.536	97	1	3	5
2013-05-28	Cisco Is STILL Trying To Block Microsoft's 2011 Skype Acquisition $CSCO by @Julie188http://read.bi/154Ywq0	cisco is still trying to block microsoft's 2011 skype acquisition $csco by @julie188	cisco is still trying to block microsoft's 2011 skype acquisition $csco by @julie188	0	positive	0			2012-01-02	18.08	11	4	0	7	0.363636	0.636364	315.828	416.172	98	1	3	7
2013-05-28	DRJ on @CBOE_TV: $NTAP & $CSCO providing lift for NASDAQ. Aggressive call buying in $ACAS @OptionMonster $$_x000D_ http://stks.co/pEUl	drj on @cboe_tv: $ntap & $csco providing lift for nasdaq. aggressive call buying in $acas @optionmonster $$_x000D_	drj on @cboe_tv: $ntap & $csco providing lift for nasdaq. aggressive call buying in $acas @optionmonster $$_x000D_	0	positive	0			2012-01-03	18.63	9	2	0	7	0.222222	0.777778	316.05	416.95	99	1	3	7
2013-05-24	$JIVE +5% "@danshep55: $SAP to end talks w/ $JIVE & $CSCO coming to play chatter"	$jive +5% "@danshep55: $sap to end talks w/ $jive & $csco coming to play chatter"	$jive +5% "@danshep55: $sap to end talks w/ $jive & $csco coming to play chatter"	0	positive	0			2012-01-04	18.99	3	0	0	3	0	1	316.05	417.95	100	1	3	3
2013-05-22	Forget Apple, Google Is The Tax Avoidance Elephant In The Room http://seekingalpha.com/a/v63bÃƒâ€šÃ‚Â $AAPL $CSCO $MSFT $ORCL $GOOG	forget apple, google is the tax avoidance elephant in the room $aapl $csco $msft $orcl $goog	forget apple, google is the tax avoidance elephant in the room $aapl $csco $msft $orcl $goog	0	positive	0			2012-01-05	18.92	2	0	0	2	0	1	316.05	418.95	101	1	3	2
2013-05-21	CEO John Chambers Says Big Data Tech Will One Day Come Running Into Cisco's Arms $CSCO by @nocompunction http://read.bi/10MiLrD	ceo john chambers says big data tech will one day come running into cisco's arms $csco by @nocompunction	ceo john chambers says big data tech will one day come running into cisco's arms $csco by @nocompunction	0.1	positive	0			2012-01-06	18.85	1	0	0	1	0	1	316.05	419.95	102	1	3	1
2013-05-16	Cisco shares soaring today as #WallStreet applauds: http://fxn.ws/19zkUIhÃƒâ€šÃ‚Â $CSCO	cisco shares soaring today as #wallstreet applauds: $csco	cisco shares soaring today as #wallstreet applauds: $csco	0	positive	0			2012-01-07	18.85	0	0	0	0	0.5	0.5	316.55	420.45	102	0	2	0
2013-05-16	10 Things You Need To Know Before The Opening Bell $WMT $TSLA $CSCO $GLD $SPY $DIA by @mamtabadkarhttp://read.bi/146B1N1	10 things you need to know before the opening bell $wmt $tsla $csco $gld $spy $dia by @mamtabadkar	10 things you need to know before the opening bell $wmt $tsla $csco $gld $spy $dia by @mamtabadkar	0	positive	0			2012-01-08	18.85	0	0	0	0	0.5	0.5	317.05	420.95	102	0	2	0
2013-05-15	Cisco Reports Third Quarter Earnings http://cs.co/6017Xa0fÃƒâ€šÃ‚Â $CSCO #earnings	cisco reports third quarter earnings $csco #earnings	cisco reports third quarter earnings $csco #earnings	0	positive	0			2012-01-09	18.97	5	1	0	4	0.2	0.8	317.25	421.75	103	1	3	4
2013-05-14	Join Cisco tomorrow for our Q3 fiscal year 2013 financial results at 1:30 pm PT http://cs.co/6019XQAPÃƒâ€šÃ‚Â $CSCO	join cisco tomorrow for our q3 fiscal year 2013 financial results at 1:30 pm pt $csco	join cisco tomorrow for our q3 fiscal year 2013 financial results at 1:30 pm pt $csco	0	positive	0			2012-01-10	18.83	0	0	0	0	0.5	0.5	317.75	422.25	103	0	2	0
2013-05-13	$CSCO upgraded from Underperform to Mkt Perform http://bit.ly/bbuT7eÃƒâ€šÃ‚Â #nasdaq	$csco upgraded from underperform to mkt perform #nasdaq	$csco upgraded from underperform to mkt perform #nasdaq	0	positive	0			2012-01-11	19.07	0	0	0	0	0.5	0.5	318.25	422.75	103	0	2	0
2013-05-12	$CSCO Diamond in a Bearish Butterfly.....Potential Double Whammy, reports this week http://stks.co/rCLr	$csco diamond in a bearish butterfly.....potential double whammy, reports this week	$csco diamond in a bearish butterfly.....potential double whammy, reports this week	0	positive	0			2012-01-12	19.15	0	0	0	0	0.5	0.5	318.75	423.25	103	0	2	0
2013-05-10	$CSCO making highs into next week's earnings; May $21 call OI Added 60,000 Since 4-12; 10K June 22 just now today	$csco making highs into next week's earnings; may $21 call oi added 60,000 since 4-12; 10k june 22 just now today	$csco making highs into next week's earnings; may $21 call oi added 60,000 since 4-12; 10k june 22 just now today	0	positive	0			2012-01-13	19.06	0	0	0	0	0.5	0.5	319.25	423.75	103	0	2	0
2013-05-09	$GS reits buy the global cyclicals in autos/materials/energy/tech - several names including: $BWA $CAM $TYC $LLTC $CSCO $DOW $FCX	$gs reits buy the global cyclicals in autos/materials/energy/tech - several names including: $bwa $cam $tyc $lltc $csco $dow $fcx	$gs reits buy the global cyclicals in autos/materials/energy/tech - several names including: $bwa $cam $tyc $lltc $csco $dow $fcx	0	positive	0			2012-01-14	19.06	0	0	0	0	0.5	0.5	319.75	424.25	103	0	2	0
2013-05-08	Cisco: You'll Find Bigfoot Before You'll Find This Tech That Competes With Us $CSCO by @@nocompunction http://read.bi/171dIrl	cisco: you'll find bigfoot before you'll find this tech that competes with us $csco by @@nocompunction	cisco: you'll find bigfoot before you'll find this tech that competes with us $csco by @@nocompunction	0	positive	0			2012-01-15	19.06	0	0	0	0	0.5	0.5	320.25	424.75	103	0	2	0
2013-05-06	Cisco Just Lost A Key Engineer To This Big-Threat Startup $CSCO by @Julie188http://read.bi/16O6HKs	cisco just lost a key engineer to this big-threat startup $csco by @julie188	cisco just lost a key engineer to this big-threat startup $csco by @julie188	1	positive	0			2012-01-16	19.06	0	0	0	0	0.5	0.5	320.75	425.25	103	0	2	0
2013-05-06	Big Hire at Big Switch: Cisco's Prashant Gandhi Bolts To Upstart Big Switch Networks http://dthin.gs/11NZgNjÃƒâ€šÃ‚Â $CSCO	big hire at big switch: cisco's prashant gandhi bolts to upstart big switch networks $csco	big hire at big switch: cisco's prashant gandhi bolts to upstart big switch networks $csco	0.1	positive	0			2012-01-17	19.31	0	0	0	0	0.5	0.5	321.25	425.75	103	0	2	0
2013-04-29	FM Morn Mtg: $SPY record wtch $GLD bounce $BBRY $DIS $FB $CSCO #fedmeeting #ecbmeeting Obama 2nd term agenda _x000D_ http://cnb.cx/ZvrazO	fm morn mtg: $spy record wtch $gld bounce $bbry $dis $fb $csco #fedmeeting #ecbmeeting obama 2nd term agenda _x000D_	fm morn mtg: $spy record wtch $gld bounce $bbry $dis $fb $csco #fedmeeting #ecbmeeting obama 2nd term agenda _x000D_	0	positive	0			2012-01-18	19.54	1	0	0	1	0	1	321.25	426.75	104	1	3	1
2013-04-10	Seems like people can't get any interest in savings. So they went after mega cap tech with lots of cash and yield $msft $intc $orcl $csco	seems like people can't get any interest in savings. so they went after mega cap tech with lots of cash and yield $msft $intc $orcl $csco	seems like people can't get any interest in savings. so they went after mega cap tech with lots of cash and yield $msft $intc $orcl $csco	0	positive	0			2012-01-19	19.79	0	0	0	0	0.5	0.5	321.75	427.25	104	0	2	0
2013-04-09	Cisco Replaces CTO John McCool $CSCO by @Julie188http://read.bi/11Qc7Rr	cisco replaces cto john mccool $csco by @julie188	cisco replaces cto john mccool $csco by @julie188	0	positive	0			2012-01-20	19.92	0	0	0	0	0.5	0.5	322.25	427.75	104	0	2	0
2013-04-03	.@CiscoSystems ( $CSCO) improves its mobile Internet services thru the $310M #acquisition of #VC-backed @Ubiquisys; http://bit.ly/10qDBeN	.@ciscosystems ( $csco) improves its mobile internet services thru the $310m #acquisition of #vc-backed @ubiquisys;	.@ciscosystems ( $csco) improves its mobile internet services thru the $310m #acquisition of #vc-backed @ubiquisys;	0	positive	0			2012-01-21	19.92	0	0	0	0	0.5	0.5	322.75	428.25	104	0	2	0
2013-03-28	Cisco Lays Off 500 Workers $CSCO by @Julie188 http://read.bi/YGv8Vl	cisco lays off 500 workers $csco by @julie188	cisco lays off 500 workers $csco by @julie188	0	positive	0			2012-01-22	19.92	0	0	0	0	0.5	0.5	323.25	428.75	104	0	2	0
2013-03-25	Cisco Announces Intent to Acquire SolveDirect http://cs.co/6011ntrJÃƒâ€šÃ‚Â $CSCO #acquisition	cisco announces intent to acquire solvedirect $csco #acquisition	cisco announces intent to acquire solvedirect $csco #acquisition	0	positive	0			2012-01-23	19.83	0	0	0	0	0.5	0.5	323.75	429.25	104	0	2	0
2013-03-18	These Companies Are Sitting On Billions Of Idle Cash http://seekingalpha.com/a/rit7Ãƒâ€šÃ‚Â $AAPL $CSCO $ESIO $INTC $MSFT $OPLK $PSEM $SIGM	these companies are sitting on billions of idle cash $aapl $csco $esio $intc $msft $oplk $psem $sigm	these companies are sitting on billions of idle cash $aapl $csco $esio $intc $msft $oplk $psem $sigm	0	positive	0			2012-01-24	19.82	1	0	0	1	0	1	323.75	430.25	105	1	3	1
2013-03-14	Cisco's CEO Is Making All Managers Read Sheryl Sandberg's Book And Promote Women $CSCO by @Julie188http://read.bi/ZKOkz5	cisco's ceo is making all managers read sheryl sandberg's book and promote women $csco by @julie188	cisco's ceo is making all managers read sheryl sandberg's book and promote women $csco by @julie188	0	positive	0			2012-01-25	19.83	2	0	0	2	0	1	323.75	431.25	106	1	3	2
2013-03-13	$VHC vs $CSCO case closing arguments this morning and possible verdict out later this afternoon	$vhc vs $csco case closing arguments this morning and possible verdict out later this afternoon	$vhc vs $csco case closing arguments this morning and possible verdict out later this afternoon	0.5	positive	0			2012-01-26	19.83	3	0	0	3	0	1	323.75	432.25	107	1	3	3
2013-03-12	.@tensilica also had numerous corp partnerships/backing from $CSCO $ALTR $DCM #Conexant @Fujitsu_TS $PC & @NEC_en_pr http://bit.ly/15KvY56	.@tensilica also had numerous corp partnerships/backing from $csco $altr $dcm #conexant @fujitsu_ts $pc & @nec_en_pr	.@tensilica also had numerous corp partnerships/backing from $csco $altr $dcm #conexant @fujitsu_ts $pc & @nec_en_pr	0.5	positive	0			2012-01-27	19.56	1	0	0	1	0	1	323.75	433.25	108	1	3	1
2013-02-27	Cisco eyes Canada: 'The easiest place in the world to do business' http://stks.co/q3mvÃƒâ€šÃ‚Â $CSCO $MACRO #cdnecon #cdnpoli	cisco eyes canada: 'the easiest place in the world to do business' $csco $macro #cdnecon #cdnpoli	cisco eyes canada: 'the easiest place in the world to do business' $csco $macro #cdnecon #cdnpoli	0	positive	0			2012-01-28	19.56	0	0	0	0	0.5	0.5	324.25	433.75	108	0	2	0
2013-02-25	West Virginia Accuses Cisco Of Selling It Millions Of Dollars Of Routers It Didn't Need $CSCO by @Julie188http://read.bi/XWBQ4S	west virginia accuses cisco of selling it millions of dollars of routers it didn't need $csco by @julie188	west virginia accuses cisco of selling it millions of dollars of routers it didn't need $csco by @julie188	0	positive	0			2012-01-29	19.56	0	0	0	0	0.5	0.5	324.75	434.25	108	0	2	0
2013-02-14	Cisco's Chambers on Sales Outlook, Growth Strategy via @BloombergTV http://cs.co/6016nKfYÃƒâ€šÃ‚Â $CSCO	cisco's chambers on sales outlook, growth strategy via @bloombergtv $csco	cisco's chambers on sales outlook, growth strategy via @bloombergtv $csco	0	positive	0			2012-01-30	19.56	1	0	0	1	0	1	324.75	435.25	109	1	3	1
2013-02-13	Cisco FQ2 revenue: switch +3%, routing -6%, wireless +27%, security +1%, datacenter +65%, collab -11%, SP video +20% $CSCO	cisco fq2 revenue: switch +3%, routing -6%, wireless +27%, security +1%, datacenter +65%, collab -11%, sp video +20% $csco	cisco fq2 revenue: switch +3%, routing -6%, wireless +27%, security +1%, datacenter +65%, collab -11%, sp video +20% $csco	0	positive	0			2012-01-31	19.65	0	0	0	0	0.5	0.5	325.25	435.75	109	0	2	0
2013-02-13	Cisco records 44% jump in second-quarter profit and tops Wall Street expectations: http://fxn.ws/Zb7fqXÃƒâ€šÃ‚Â $CSCO	cisco records 44% jump in second-quarter profit and tops wall street expectations: $csco	cisco records 44% jump in second-quarter profit and tops wall street expectations: $csco	0	positive	0			2012-02-01	19.8	0	0	0	0	0.5	0.5	325.75	436.25	109	0	2	0
2013-02-13	#Cisco Q2 #earnings after the close: 2 key things investors should know (M. Fuchs for @YahooFinance's Exchange) $CSCO http://yhoo.it/Va2Rat	#cisco q2 #earnings after the close: 2 key things investors should know (m. fuchs for @yahoofinance's exchange) $csco	#cisco q2 #earnings after the close: 2 key things investors should know (m. fuchs for @yahoofinance's exchange) $csco	1	positive	0			2012-02-02	19.8	0	0	0	0	0.5	0.5	326.25	436.75	109	0	2	0
2013-02-12	By the way: Apple ($AAPL) isn't the only company with gobs of cash. http://cnnmon.ie/WH2VgvÃƒâ€šÃ‚Â cc: $MSFT, $GOOG, $CSCO, $ORCL	by the way: apple ($aapl) isn't the only company with gobs of cash. cc: $msft, $goog, $csco, $orcl	by the way: apple ($aapl) isn't the only company with gobs of cash. cc: $msft, $goog, $csco, $orcl	1	positive	0			2012-02-03	20.09	0	0	0	0	0.5	0.5	326.75	437.25	109	0	2	0
2013-02-08	#TECH GIANTS ARE HUNGRY! In 2012 #acquired record 2,357 private tech cos for #MandA volume of $84 Billion http://www.privco.com/the-top-100-acquirers-of-private-tech-companies-in-2012Ãƒâ€šÃ‚Â ÃƒÂ¢Ã¢â€šÂ¬Ã‚Â¦ $GOOG $CSCO	#tech giants are hungry! in 2012 #acquired record 2,357 private tech cos for #manda volume of $84 billion $goog $csco	#tech giants are hungry! in 2012 #acquired record 2,357 private tech cos for #manda volume of $84 billion $goog $csco	0.375	positive	0			2012-02-04	20.09	1	1	0	0	1	0	327.75	437.25	108	-1	1	1
2013-02-06	Here's Why Android Phones Eat Through Your Data Plan Faster Than The iPhone $CSCO by @Julie188http://read.bi/12tOb84	here's why android phones eat through your data plan faster than the iphone $csco by @julie188	here's why android phones eat through your data plan faster than the iphone $csco by @julie188	0	positive	0			2012-02-05	20.09	1	1	0	0	1	0	328.75	437.25	107	-1	1	1
2013-02-04	This Rocket Scientist Is Helping Cisco Stick It To VMwareÃƒÂ¢Ã¢â€šÂ¬Ã¢â‚¬ï¿½Again $CSCO $VMW by @Julie188http://read.bi/UpQsyN	this rocket scientist is helping cisco stick it to vmwareagain $csco $vmw by @julie188	this rocket scientist is helping cisco stick it to vmwareagain $csco $vmw by @julie188	0	positive	0			2012-02-06	20.19	1	0	0	1	0	1	328.75	438.25	108	1	3	1
2013-01-29	John Chambers Officially Gives Up His Dream To Turn Cisco Into A Consumer Brand $CSCO by @Julie188http://read.bi/11awl55	john chambers officially gives up his dream to turn cisco into a consumer brand $csco by @julie188	john chambers officially gives up his dream to turn cisco into a consumer brand $csco by @julie188	0	positive	0			2012-02-07	20.2	1	0	0	1	0	1	328.75	439.25	109	1	3	1
2013-01-29	Cisco to Boost Network Security Platform with Acquisition of Cognitive Security http://cs.co/6016Vfx8Ãƒâ€šÃ‚Â $CSCO	cisco to boost network security platform with acquisition of cognitive security $csco	cisco to boost network security platform with acquisition of cognitive security $csco	0	positive	0			2012-02-08	20.43	6	0	0	6	0	1	328.75	440.25	110	1	3	6
2013-01-24	Heart Was Never In It: Cisco's Flirtation With Consumers Is Over, As Belkin Buys Linksys Unit http://dthin.gs/10EFjaiÃƒâ€šÃ‚Â $CSCO	heart was never in it: cisco's flirtation with consumers is over, as belkin buys linksys unit $csco	heart was never in it: cisco's flirtation with consumers is over, as belkin buys linksys unit $csco	0	positive	0			2012-02-09	20	2	0	0	2	0	1	328.75	441.25	111	1	3	2
2013-01-23	Cisco Acquires Israels Intucell for $475 Million http://dthin.gs/VWekI5Ãƒâ€šÃ‚Â $CSCO	cisco acquires israels intucell for $475 million $csco	cisco acquires israels intucell for $475 million $csco	0	positive	0			2012-02-10	19.9	0	0	0	0	0.5	0.5	329.25	441.75	111	0	2	0
2013-01-23	Cisco Announces Intent to Acquire Intucell http://cs.co/6019V0UVÃƒâ€šÃ‚Â $CSCO #mobile #serviceproviders	cisco announces intent to acquire intucell $csco #mobile #serviceproviders	cisco announces intent to acquire intucell $csco #mobile #serviceproviders	0	positive	0			2012-02-11	19.9	0	0	0	0	0.5	0.5	329.75	442.25	111	0	2	0
2013-01-22	What I Learned From John Chambers And Marc Benioff $CSCO $CRM by @Julie188http://read.bi/VScJmA	what i learned from john chambers and marc benioff $csco $crm by @julie188	what i learned from john chambers and marc benioff $csco $crm by @julie188	0	positive	0			2012-02-12	19.9	0	0	0	0	0.5	0.5	330.25	442.75	111	0	2	0
2013-01-19	8 Enterprise Startups Creating A Brand-New, $4 Billion Market $CSCO $VMW by @Julie188http://read.bi/U90BNY	8 enterprise startups creating a brand-new, $4 billion market $csco $vmw by @julie188	8 enterprise startups creating a brand-new, $4 billion market $csco $vmw by @julie188	0	positive	0			2012-02-13	20.03	0	0	0	0	0.5	0.5	330.75	443.25	111	0	2	0
2013-01-18	8 tech stocks to cash in on http://bit.ly/13KIwbNÃƒâ€šÃ‚Â $INTC $IBM $MSFT $AAPL $CTSH $ORCL $CSCO $CTSH	8 tech stocks to cash in on $intc $ibm $msft $aapl $ctsh $orcl $csco $ctsh	8 tech stocks to cash in on $intc $ibm $msft $aapl $ctsh $orcl $csco $ctsh	0	positive	0			2012-02-14	20.07	0	0	0	0	0.5	0.5	331.25	443.75	111	0	2	0
2013-01-17	Cisco Is Coming To Intel's Rescue $CSCO $INTC by @Julie188http://read.bi/10COrlt	cisco is coming to intel's rescue $csco $intc by @julie188	cisco is coming to intel's rescue $csco $intc by @julie188	0	positive	0			2012-02-15	19.91	0	0	0	0	0.5	0.5	331.75	444.25	111	0	2	0
2013-01-08	Put These #Stocks Your Radar Immediately _x000D_ http://www.go-tst.com/gD797Ãƒâ€šÃ‚Â _x000D_ @rsaintvilus $CSCO $MSFT	put these #stocks your radar immediately _x000D_ _x000D_ @rsaintvilus $csco $msft	put these #stocks your radar immediately _x000D_ _x000D_ @rsaintvilus $csco $msft	0	positive	0			2012-02-16	20.19	0	0	0	0	0.5	0.5	332.25	444.75	111	0	2	0
2013-01-08	4 Big Investing Mistakes of 2012 http://on.barrons.com/WqSitvÃƒâ€šÃ‚Â #stocks $SCHX $VOO $FUSVX $AIG $XHB $DELL $EXC $HSY $CL $MKC $MSFT $INTC $CSCO	4 big investing mistakes of 2012 #stocks $schx $voo $fusvx $aig $xhb $dell $exc $hsy $cl $mkc $msft $intc $csco	4 big investing mistakes of 2012 #stocks $schx $voo $fusvx $aig $xhb $dell $exc $hsy $cl $mkc $msft $intc $csco	0.1	positive	0			2012-02-17	20.29	0	0	0	0	0.5	0.5	332.75	445.25	111	0	2	0
2013-01-07	Has AT&T Unleashed a Netflix Killer? http://wll.st/WpNkwXÃƒâ€šÃ‚Â $T $NFLX $SNE $CMCSA $CSCO #stocks	has at&t unleashed a netflix killer? $t $nflx $sne $cmcsa $csco #stocks	has at&t unleashed a netflix killer? $t $nflx $sne $cmcsa $csco #stocks	0	positive	0			2012-02-18	20.29	1	0	0	1	0	1	332.75	446.25	112	1	3	1
2013-01-07	@julpepitone Caysh flow from internayational operaytions! Viva Las Vaygas! $CSCO	@julpepitone caysh flow from internayational operaytions! viva las vaygas! $csco	@julpepitone caysh flow from internayational operaytions! viva las vaygas! $csco	0	positive	0			2012-02-19	20.29	0	0	0	0	0.5	0.5	333.25	446.75	112	0	2	0
2013-01-06	RBC sees rising gross margins at $CSCO. Yearly dividend increases will be the norm.	rbc sees rising gross margins at $csco. yearly dividend increases will be the norm.	rbc sees rising gross margins at $csco. yearly dividend increases will be the norm.	0	positive	0			2012-02-20	20.29	0	0	0	0	0.5	0.5	333.75	447.25	112	0	2	0
2013-01-05	Can You Retire With A $1,000,000 Portfolio? An Urgent Follow Up http://seekingalpha.com/a/ngxjÃƒâ€šÃ‚Â $BKCC $BMY $CSCO $CSX $GD $GE $JNJ $KFN $KO	can you retire with a $1,000,000 portfolio? an urgent follow up $bkcc $bmy $csco $csx $gd $ge $jnj $kfn $ko	can you retire with a $1,000,000 portfolio? an urgent follow up $bkcc $bmy $csco $csx $gd $ge $jnj $kfn $ko	0	positive	0			2012-02-21	20.36	0	0	0	0	0.5	0.5	334.25	447.75	112	0	2	0
2013-01-04	Noted Options action few days ago n $LLY ....notable options action on $CSCO yesterday.... Like the Feb 21's on $CSCO	noted options action few days ago n $lly ....notable options action on $csco yesterday.... like the feb 21's on $csco	noted options action few days ago n $lly ....notable options action on $csco yesterday.... like the feb 21's on $csco	0.1	positive	0			2012-02-22	20.12	1	0	0	1	0	1	334.25	448.75	113	1	3	1
2013-01-03	$CSCO CEO John Chambers on "The Internet of Everything" http://insights.wired.com/profiles/blogs/the-internet-of-everything#axzz2EyJHamrJÃƒâ€šÃ‚Â ÃƒÂ¢Ã¢â€šÂ¬Ã‚Â¦ #IoE via @wired	$csco ceo john chambers on "the internet of everything" #axzz2eyjhamrj #ioe via @wired	$csco ceo john chambers on "the internet of everything" #axzz2eyjhamrj #ioe via @wired	0	positive	0			2012-02-23	20.23	0	0	0	0	0.5	0.5	334.75	449.25	113	0	2	0
2013-01-02	Cisco (CSCO) is open to making additional wireless-focused acquisitions to &#34;fill gaps&#34; in its... http://seekingalpha.com/n/fwlnÃƒâ€šÃ‚Â $CSCO	cisco (csco) is open to making additional wireless-focused acquisitions to &#34;fill gaps&#34; in its... $csco	cisco (csco) is open to making additional wireless-focused acquisitions to &#34;fill gaps&#34; in its... $csco	0.5	positive	0			2012-02-24	20.14	0	0	0	0	0.5	0.5	335.25	449.75	113	0	2	0
2013-01-02	Outlook for Cisco http://goo.gl/AvDD1Ãƒâ€šÃ‚Â $CSCO	outlook for cisco $csco	outlook for cisco $csco	0	positive	0			2012-02-25	20.14	0	0	0	0	0.5	0.5	335.75	450.25	113	0	2	0
2013-01-02	@SconsetCapital He also told 1/2 truth about $CSCO. People aren't buying $CSCO they are buying beta! $RUT. gawd he say ppl underinvested.	@sconsetcapital he also told 1/2 truth about $csco. people aren't buying $csco they are buying beta! $rut. gawd he say ppl underinvested.	@sconsetcapital he also told 1/2 truth about $csco. people aren't buying $csco they are buying beta! $rut. gawd he say ppl underinvested.	0	positive	0			2012-02-26	20.14	0	0	0	0	0.5	0.5	336.25	450.75	113	0	2	0
2013-01-02	My Conservative Growth Stock Picks To Begin 2013 http://seekingalpha.com/a/nctrÃƒâ€šÃ‚Â $AMAT $AVX $BDX $BEN $CATO $CFR $CHS $CSCO $CVX $HRL $INTC	my conservative growth stock picks to begin 2013 $amat $avx $bdx $ben $cato $cfr $chs $csco $cvx $hrl $intc	my conservative growth stock picks to begin 2013 $amat $avx $bdx $ben $cato $cfr $chs $csco $cvx $hrl $intc	0	positive	0			2012-02-27	20.17	0	0	0	0	0.5	0.5	336.75	451.25	113	0	2	0
2013-01-02	http://seekingalpha.com/article/1090551-stable-margins-and-rising-revenues-cisco-s-race-to-be-the-number-1-it-company?source=email_rt_article_title&ifp=0Ãƒâ€šÃ‚Â ÃƒÂ¢Ã¢â€šÂ¬Ã‚Â¦ $CSCO as an IT company, bullish analysis	$csco as an it company, bullish analysis	$csco as an it company, bullish analysis	0	positive	0			2012-02-28	20.2	0	0	0	0	0.5	0.5	337.25	451.75	113	0	2	0
2013-01-02	Stable Margins And Rising Revenues, Cisco's Race To Be The Number 1 IT Company http://seekingalpha.com/a/ndh3Ãƒâ€šÃ‚Â $CSCO	stable margins and rising revenues, cisco's race to be the number 1 it company $csco	stable margins and rising revenues, cisco's race to be the number 1 it company $csco	0	positive	0			2012-02-29	19.88	0	0	0	0	0.5	0.5	337.75	452.25	113	0	2	0
2013-01-02	Cisco Systems $CSCO Could Fall Through $19.12 Support Level ( http://tinyurl.com/b7fw7deÃƒâ€šÃ‚Â )	cisco systems $csco could fall through $19.12 support level ( )	cisco systems $csco could fall through $19.12 support level ( )	0	positive	0			2012-03-01	19.88	0	0	0	0	0.5	0.5	338.25	452.75	113	0	2	0
2013-01-02	3 Dividend Predictions For 2013 http://seekingalpha.com/a/ndd7Ãƒâ€šÃ‚Â $AZN $CSCO $BPL	3 dividend predictions for 2013 $azn $csco $bpl	3 dividend predictions for 2013 $azn $csco $bpl	0	positive	0			2012-03-02	19.76	0	0	0	0	0.5	0.5	338.75	453.25	113	0	2	0
2013-01-02	$CSCO - Cisco Systems, Stock Analysis - how to sell stocks - http://www.dojispace.com/stock-picks/cisco-systems-stock-price-CSCO.aspxÃƒâ€šÃ‚Â ÃƒÂ¢Ã¢â€šÂ¬Ã‚Â¦	$csco - cisco systems, stock analysis - how to sell stocks -	$csco - cisco systems, stock analysis - how to sell stocks -	0	positive	0			2012-03-03	19.76	0	0	0	0	0.5	0.5	339.25	453.75	113	0	2	0
2013-01-02	House Approves Fiscal Cliff Bill: How The Deal Affects Income Investors http://seekingalpha.com/a/nd4lÃƒâ€šÃ‚Â $AA $AAPL $BAC $CSCO $DIS $XOM	house approves fiscal cliff bill: how the deal affects income investors $aa $aapl $bac $csco $dis $xom	house approves fiscal cliff bill: how the deal affects income investors $aa $aapl $bac $csco $dis $xom	0	positive	0			2012-03-04	19.76	0	0	0	0	0.5	0.5	339.75	454.25	113	0	2	0
2013-01-01	"Security in Knowledge," 2013 #freedom definers: #McGonigal keyn; C. Rice; Cerf; $GOOG, #DHS, $CSCO, $MSFT, #RSAhttp://www.rsaconference.com/events/2013/usa/agenda/keynotes.htmÃƒâ€šÃ‚Â ÃƒÂ¢Ã¢â€šÂ¬Ã‚Â¦	"security in knowledge," 2013 #freedom definers: #mcgonigal keyn; c. rice; cerf; $goog, #dhs, $csco, $msft, #rsa	"security in knowledge," 2013 #freedom definers: #mcgonigal keyn; c. rice; cerf; $goog, #dhs, $csco, $msft, #rsa	0	positive	0			2012-03-05	19.6	0	0	0	0	0.5	0.5	340.25	454.75	113	0	2	0
2013-01-01	$CSCO News: CISCO SYSTEMS, INC. : Trading Into The Fiscal Cliff: AT&T inc, Cisco Systems ÃƒÂ¢Ã¢â€šÂ¬Ã‚Â¦ http://bit.ly/UG8yKQÃƒâ€šÃ‚Â http://bigticks.com	$csco news: cisco systems, inc. : trading into the fiscal cliff: at&t inc, cisco systems	$csco news: cisco systems, inc. : trading into the fiscal cliff: at&t inc, cisco systems	0	positive	0			2012-03-06	19.48	0	0	0	0	0.5	0.5	340.75	455.25	113	0	2	0
2013-01-01	$CSCO : _x000D_ When Stock Prices Drop, Wheres The Money? _x000D_ Have you ever wondered what happened to your socks when you put http://investorshub.advfn.com/boards/read_msg.aspx?message_id=82950394Ãƒâ€šÃ‚Â ÃƒÂ¢Ã¢â€šÂ¬Ã‚Â¦	$csco : _x000D_ when stock prices drop, wheres the money? _x000D_ have you ever wondered what happened to your socks when you put	$csco : _x000D_ when stock prices drop, wheres the money? _x000D_ have you ever wondered what happened to your socks when you put	0	positive	0			2012-03-07	19.41	0	0	0	0	0.5	0.5	341.25	455.75	113	0	2	0
2012-12-31	Can You Retire With A $1,000,000 Portfolio? http://seekingalpha.com/a/nbrzÃƒâ€šÃ‚Â $BKCC $BMY $CSCO $CSX $GD $GE $JNJ $KFN $KO $LNCO $MCD $O $PFF	can you retire with a $1,000,000 portfolio? $bkcc $bmy $csco $csx $gd $ge $jnj $kfn $ko $lnco $mcd $o $pff	can you retire with a $1,000,000 portfolio? $bkcc $bmy $csco $csx $gd $ge $jnj $kfn $ko $lnco $mcd $o $pff	0	positive	0			2012-03-08	19.68	0	0	0	0	0.5	0.5	341.75	456.25	113	0	2	0
2012-12-20	As is always the case, $RIMM is a conference call guidance story, like $CSCO. They just didn't pull it off.	as is always the case, $rimm is a conference call guidance story, like $csco. they just didn't pull it off.	as is always the case, $rimm is a conference call guidance story, like $csco. they just didn't pull it off.	0	positive	0			2012-03-09	19.8	0	0	0	0	0.5	0.5	342.25	456.75	113	0	2	0
2012-11-20	Cramer: Exit These Two Stocks, Immediately! http://bit.ly/WuVv0qÃƒâ€šÃ‚Â $AAPL $AMZN $BBY $COST $CSCO $HPQ $IBM $INTC $MSFT $SAP $WMT #StockPicks	cramer: exit these two stocks, immediately! $aapl $amzn $bby $cost $csco $hpq $ibm $intc $msft $sap $wmt #stockpicks	cramer: exit these two stocks, immediately! $aapl $amzn $bby $cost $csco $hpq $ibm $intc $msft $sap $wmt #stockpicks	0	positive	0			2012-03-10	19.8	0	0	0	0	0.5	0.5	342.75	457.25	113	0	2	0
2012-11-14	Loudest Cry for Help: 1) buying $FB's lock-up release 2) Buying $CSCO pre-mkt pop 3) emailing Jill Kelley 20,000x	loudest cry for help: 1) buying $fb's lock-up release 2) buying $csco pre-mkt pop 3) emailing jill kelley 20,000x	loudest cry for help: 1) buying $fb's lock-up release 2) buying $csco pre-mkt pop 3) emailing jill kelley 20,000x	0	positive	0			2012-03-11	19.8	0	0	0	0	0.5	0.5	343.25	457.75	113	0	2	0
2012-11-29	Obama Turns His Back On Silicon Valley $GOOG $AMZN $CSCO $AAPL $MSFT by @nichcarlsonhttp://read.bi/U4yYkd	obama turns his back on silicon valley $goog $amzn $csco $aapl $msft by @nichcarlson	obama turns his back on silicon valley $goog $amzn $csco $aapl $msft by @nichcarlson	0	positive	0			2012-03-12	19.83	1	0	0	1	0	1	343.25	458.75	114	1	3	1
2012-12-17	$CSCO @CiscoSystems has put #wireless #router unit @OfficialLinksys up for sale, hiring @TheBarclayGroup $BARC; http://bit.ly/12kAxCAÃƒâ€šÃ‚Â #MandA	$csco @ciscosystems has put #wireless #router unit @officiallinksys up for sale, hiring @thebarclaygroup $barc; #manda	$csco @ciscosystems has put #wireless #router unit @officiallinksys up for sale, hiring @thebarclaygroup $barc; #manda	0	positive	0			2012-03-13	20.22	1	0	0	1	0	1	343.25	459.75	115	1	3	1
2012-12-07	Cisco CEO John Chambers outlines future strategy in @NYTimes http://bits.blogs.nytimes.com/2012/12/06/planning-his-legacy-cisco-chief-maps-an-expansion/Ãƒâ€šÃ‚Â ÃƒÂ¢Ã¢â€šÂ¬Ã‚Â¦ #software #services via @qhardy $CSCO	cisco ceo john chambers outlines future strategy in @nytimes #software #services via @qhardy $csco	cisco ceo john chambers outlines future strategy in @nytimes #software #services via @qhardy $csco	0.125	positive	0			2012-03-14	20.2	0	0	0	0	0.5	0.5	343.75	460.25	115	0	2	0
2012-12-04	Cisco awards six-figure grant to help Silicon Valley kids learn math and science: http://tinyurl.com/bf6on86Ãƒâ€šÃ‚Â $CSCO	cisco awards six-figure grant to help silicon valley kids learn math and science: $csco	cisco awards six-figure grant to help silicon valley kids learn math and science: $csco	0	positive	0			2012-03-15	19.91	6	1	0	5	0.166667	0.833333	343.917	461.083	116	1	3	5
2012-11-30	#Acquisition of @Cariden is $CSCO ÃƒÂ¢Ã¢â€šÂ¬Ã¢â€žÂ¢s 3rd in Nov; others #acquired include @meraki & @cloupian; http://bit.ly/Tx7ZigÃƒâ€šÃ‚Â @CiscoSystems #MandA	#acquisition of @cariden is $csco s 3rd in nov; others #acquired include @meraki & @cloupian; @ciscosystems #manda	#acquisition of @cariden is $csco s 3rd in nov; others #acquired include @meraki & @cloupian; @ciscosystems #manda	0	positive	0			2012-03-16	20.03	0	0	0	0	0.5	0.5	344.417	461.583	116	0	2	0
2012-11-29	Cisco Announces Intent to Acquire @Cariden http://cs.co/6019pbA1Ãƒâ€šÃ‚Â $CSCO	cisco announces intent to acquire @cariden $csco	cisco announces intent to acquire @cariden $csco	0	positive	0			2012-03-17	20.03	0	0	0	0	0.5	0.5	344.917	462.083	116	0	2	0
2012-11-19	Cisco to buy Meraki, a privately-held cloud-based networking company, for $1.2 billion http://on.mktw.net/UaCWfIÃƒâ€šÃ‚Â $CSCO	cisco to buy meraki, a privately-held cloud-based networking company, for $1.2 billion $csco	cisco to buy meraki, a privately-held cloud-based networking company, for $1.2 billion $csco	0	positive	0			2012-03-18	20.03	0	0	0	0	0.5	0.5	345.417	462.583	116	0	2	0
2012-11-19	#Cisco to buy Meraki for $1.2 billion (via @NYTimes) $CSCO #technology #tech http://yhoo.it/S5Z0Yb	#cisco to buy meraki for $1.2 billion (via @nytimes) $csco #technology #tech	#cisco to buy meraki for $1.2 billion (via @nytimes) $csco #technology #tech	0	positive	0			2012-03-19	20.14	0	0	0	0	0.5	0.5	345.917	463.083	116	0	2	0
2012-11-19	Cisco inked a deal this weekend to buy cloud-networking start-up Meraki for $1.2B in cash http://fxn.ws/S5WWiOÃƒâ€šÃ‚Â $CSCO	cisco inked a deal this weekend to buy cloud-networking start-up meraki for $1.2b in cash $csco	cisco inked a deal this weekend to buy cloud-networking start-up meraki for $1.2b in cash $csco	0	positive	0			2012-03-20	20.57	0	0	0	0	0.5	0.5	346.417	463.583	116	0	2	0
2012-11-19	Cisco Buys Meraki For $1.2 Billion $CSCO http://read.bi/T6AaVM	cisco buys meraki for $1.2 billion $csco	cisco buys meraki for $1.2 billion $csco	0	positive	0			2012-03-21	20.5	0	0	0	0	0.5	0.5	346.917	464.083	116	0	2	0
2012-11-18	ALERT: Cisco announces its intent to acquire Meraki, a leader in cloud networking, for $1.2 billion. $CSCO	alert: cisco announces its intent to acquire meraki, a leader in cloud networking, for $1.2 billion. $csco	alert: cisco announces its intent to acquire meraki, a leader in cloud networking, for $1.2 billion. $csco	0	positive	0			2012-03-22	20.38	0	0	0	0	0.5	0.5	347.417	464.583	116	0	2	0
2012-11-15	John Chambers discusses the impending fiscal cliff and United States tax policy via @BloombergTV http://cs.co/6014ppiuÃƒâ€šÃ‚Â $CSCO	john chambers discusses the impending fiscal cliff and united states tax policy via @bloombergtv $csco	john chambers discusses the impending fiscal cliff and united states tax policy via @bloombergtv $csco	0	positive	0			2012-03-23	20.53	0	0	0	0	0.5	0.5	347.917	465.083	116	0	2	0
2012-11-15	Cisco Announces Intent to Acquire Cloupia. Questions? Contact @rojenkin http://cs.co/6017pp5PÃƒâ€šÃ‚Â $CSCO @Cloupian	cisco announces intent to acquire cloupia. questions? contact @rojenkin $csco @cloupian	cisco announces intent to acquire cloupia. questions? contact @rojenkin $csco @cloupian	0	positive	0			2012-03-24	20.53	0	0	0	0	0.5	0.5	348.417	465.583	116	0	2	0
2012-11-15	$CSCO @CiscoSystemsÃƒÂ¢Ã¢â€šÂ¬Ã¢â€žÂ¢ @cloupian #acquisition adds #infrastructure #management service & reflects $CSCOÃƒÂ¢Ã¢â€šÂ¬Ã¢â€žÂ¢s #cloud focus http://bit.ly/ZBFLsg	$csco @ciscosystems @cloupian #acquisition adds #infrastructure #management service & reflects $cscos #cloud focus	$csco @ciscosystems @cloupian #acquisition adds #infrastructure #management service & reflects $cscos #cloud focus	0	positive	0			2012-03-25	20.53	0	0	0	0	0.5	0.5	348.917	466.083	116	0	2	0
2012-11-14	Cisco's John Chambers on Growth Prospects via @BloombergTV | Part 1 | http://cs.co/6016pTLAÃƒâ€šÃ‚Â #earnings $CSCO	cisco's john chambers on growth prospects via @bloombergtv | part 1 | #earnings $csco	cisco's john chambers on growth prospects via @bloombergtv | part 1 | #earnings $csco	0	positive	0			2012-03-26	20.84	0	0	0	0	0.5	0.5	349.417	466.583	116	0	2	0
2012-11-14	Truth => RT ÃƒÂ¢Ã¢â€šÂ¬Ã…â€œ@AmyVernon: #w2pitch The same person who fired Steve Jobs from Apple fired @Ava_Farmer from $cscoÃƒÂ¢Ã¢â€šÂ¬Ã‚ï¿½	truth => rt @amyvernon: #w2pitch the same person who fired steve jobs from apple fired @ava_farmer from $csco	truth => rt @amyvernon: #w2pitch the same person who fired steve jobs from apple fired @ava_farmer from $csco	0.125	positive	0			2012-03-27	20.91	1	0	0	1	0	1	349.417	467.583	117	1	3	1
2012-11-13	COMING UP: Cisco CEO joins @MariaBartiromo today at 4:10p ET TUNE IN for earnings analysis! $CSCO	coming up: cisco ceo joins @mariabartiromo today at 4:10p et tune in for earnings analysis! $csco	coming up: cisco ceo joins @mariabartiromo today at 4:10p et tune in for earnings analysis! $csco	0	positive	0			2012-03-28	21.08	0	0	0	0	0.5	0.5	349.917	468.083	117	0	2	0
2012-11-13	5 Stocks To Buy For The Next 4 Years http://seekingalpha.com/a/lgutÃƒâ€šÃ‚Â $AAPL $C $CSCO $FB $SBUX	5 stocks to buy for the next 4 years $aapl $c $csco $fb $sbux	5 stocks to buy for the next 4 years $aapl $c $csco $fb $sbux	0	positive	0			2012-03-29	21.03	0	0	0	0	0.5	0.5	350.417	468.583	117	0	2	0
2012-11-12	Cisco Schedules Conference Call for Q1 FY'13 Financial Results | November 13 at 1:30 pm PT | http://cs.co/6012prpCÃƒâ€šÃ‚Â $CSCO	cisco schedules conference call for q1 fy'13 financial results | november 13 at 1:30 pm pt | $csco	cisco schedules conference call for q1 fy'13 financial results | november 13 at 1:30 pm pt | $csco	0	positive	0			2012-03-30	21.15	0	0	0	0	0.5	0.5	350.917	469.083	117	0	2	0
2012-11-12	Actives on open @ CBOE: $CSCO $AAPL $FP $NFLX $MSFT $CLF $C	actives on open @ cboe: $csco $aapl $fp $nflx $msft $clf $c	actives on open @ cboe: $csco $aapl $fp $nflx $msft $clf $c	0.5	positive	0			2012-03-31	21.15	0	0	0	0	0.5	0.5	351.417	469.583	117	0	2	0
2012-11-09	Startup To Cisco: Buy Us And We'll Fix Your Skype Problem $CSCO by @Julie188 http://read.bi/WMByn4	startup to cisco: buy us and we'll fix your skype problem $csco by @julie188	startup to cisco: buy us and we'll fix your skype problem $csco by @julie188	0	positive	0			2012-04-01	21.15	0	0	0	0	0.5	0.5	351.917	470.083	117	0	2	0
2012-11-07	Cisco: Skype Could Cost You Jobs And Healthcare, Our Experts Say $CSCO $MSFT by @Julie188http://read.bi/PYbum6	cisco: skype could cost you jobs and healthcare, our experts say $csco $msft by @julie188	cisco: skype could cost you jobs and healthcare, our experts say $csco $msft by @julie188	0	positive	0			2012-04-02	21.19	0	0	0	0	0.5	0.5	352.417	470.583	117	0	2	0
2012-11-01	Here's How Cisco Execs Explained A $100 Million Foul-Up $CSCO by @Julie188 http://read.bi/SBil3T	here's how cisco execs explained a $100 million foul-up $csco by @julie188	here's how cisco execs explained a $100 million foul-up $csco by @julie188	0	positive	0			2012-04-03	20.82	1	0	0	1	0	1	352.417	471.583	118	1	3	1
2012-10-24	Meg Whitman Lays A Smackdown On Cisco's Chief $CSCO $HPQ by @Julie188http://read.bi/RgXJgr	meg whitman lays a smackdown on cisco's chief $csco $hpq by @julie188	meg whitman lays a smackdown on cisco's chief $csco $hpq by @julie188	0	positive	0			2012-04-04	20.36	1	1	0	0	1	0	353.417	471.583	117	-1	1	1
2012-10-18	Dell, Cisco & NetApp Announce Integrations with Citrix. http://goo.gl/TksHQÃƒâ€šÃ‚Â $DELL $CSCO $CTXS $NTAP	dell, cisco & netapp announce integrations with citrix. $dell $csco $ctxs $ntap	dell, cisco & netapp announce integrations with citrix. $dell $csco $ctxs $ntap	0	positive	0			2012-04-05	20.22	0	0	0	0	0.5	0.5	353.917	472.083	117	0	2	0
2012-10-08	Cisco Systems Cuts Ties to ChinaÃƒÂ¢Ã¢â€šÂ¬Ã¢â€žÂ¢s ZTE After Iran Probe - http://cnb.cx/OOw8EBÃƒâ€šÃ‚Â $CSCO	cisco systems cuts ties to chinas zte after iran probe - $csco	cisco systems cuts ties to chinas zte after iran probe - $csco	0	positive	0			2012-04-06	20.22	0	0	0	0	0.5	0.5	354.417	472.583	117	0	2	0
2012-08-15	I think $CSCO could blow through to $20 shortly. @Tangletrade likes it too. That's Tim Collins who is often Off the Charts!	i think $csco could blow through to $20 shortly. @tangletrade likes it too. that's tim collins who is often off the charts!	i think $csco could blow through to $20 shortly. @tangletrade likes it too. that's tim collins who is often off the charts!	0.3	positive	0			2012-04-07	20.22	0	0	0	0	0.5	0.5	354.917	473.083	117	0	2	0
2012-08-15	CEO John Chambers Explains #Cisco's Earnings http://video.cnbc.com/gallery/?video=3000109431Ãƒâ€šÃ‚Â ÃƒÂ¢Ã¢â€šÂ¬Ã‚Â¦ via @CNBC's @mariabartiromo $CSCO	ceo john chambers explains #cisco's earnings via @cnbc's @mariabartiromo $csco	ceo john chambers explains #cisco's earnings via @cnbc's @mariabartiromo $csco	0	positive	0			2012-04-08	20.22	0	0	0	0	0.5	0.5	355.417	473.583	117	0	2	0
2012-08-15	Cisco Details Capital Allocation Strategy | Increases Quarterly Cash Dividend by 75% to $0.14 | http://newsroom.cisco.com/press-release-content?type=webcontent&articleId=986143Ãƒâ€šÃ‚Â ÃƒÂ¢Ã¢â€šÂ¬Ã‚Â¦ $CSCO	cisco details capital allocation strategy | increases quarterly cash dividend by 75% to $0.14 | $csco	cisco details capital allocation strategy | increases quarterly cash dividend by 75% to $0.14 | $csco	0	positive	0			2012-04-09	19.96	1	0	0	1	0	1	355.417	474.583	118	1	3	1
2012-08-15	$CSCO--wowza! big dividend. $INTC, $CSCOl yielding 3%--growth tech!?	$csco--wowza! big dividend. $intc, $cscol yielding 3%--growth tech!?	$csco--wowza! big dividend. $intc, $cscol yielding 3%--growth tech!?	0.1	positive	0			2012-04-10	19.55	1	0	0	1	0	1	355.417	475.583	119	1	3	1
2012-08-15	Monster dividend increase from Cisco $CSCO. This takes their dividend yield from 1.8% to 3%+. This is like an MLP for broadband now.	monster dividend increase from cisco $csco. this takes their dividend yield from 1.8% to 3%+. this is like an mlp for broadband now.	monster dividend increase from cisco $csco. this takes their dividend yield from 1.8% to 3%+. this is like an mlp for broadband now.	0	positive	0			2012-04-11	20.02	1	0	0	1	0	1	355.417	476.583	120	1	3	1
2012-08-15	Now you know why "THEY" were buying $csco calls hand over fist .......NEVER FADE "THEM:"	now you know why "they" were buying $csco calls hand over fist .......never fade "them:"	now you know why "they" were buying $csco calls hand over fist .......never fade "them:"	0	positive	0			2012-04-12	20.06	0	0	0	0	0.5	0.5	355.917	477.083	120	0	2	0
2012-08-15	Cisco Systems Raises Quarterly Dividend by 75% to $0.14 from $0.08 - [QUOTE] http://cnb.cx/MVjcF2Ãƒâ€šÃ‚Â $CSCO	cisco systems raises quarterly dividend by 75% to $0.14 from $0.08 - [quote] $csco	cisco systems raises quarterly dividend by 75% to $0.14 from $0.08 - [quote] $csco	0	positive	0			2012-04-13	19.85	0	0	0	0	0.5	0.5	356.417	477.583	120	0	2	0
2012-08-15	EARNINGS ALERT: Cisco Systems Q4 EPS $0.47 vs. $0.45 Est. // Q4 Revs. $11.7B vs. $11.60B Est. [QUOTE] http://cnb.cx/MVjcF2Ãƒâ€šÃ‚Â $CSCO	earnings alert: cisco systems q4 eps $0.47 vs. $0.45 est. // q4 revs. $11.7b vs. $11.60b est. [quote] $csco	earnings alert: cisco systems q4 eps $0.47 vs. $0.45 est. // q4 revs. $11.7b vs. $11.60b est. [quote] $csco	0	positive	0			2012-04-14	19.85	0	0	0	0	0.5	0.5	356.917	478.083	120	0	2	0
2012-08-15	10 Things You Need To Know Before The Opening Bell $TGT $CSCO $NYT $GOOG $WMT by @ericgplatthttp://read.bi/N2VDLr	10 things you need to know before the opening bell $tgt $csco $nyt $goog $wmt by @ericgplatt	10 things you need to know before the opening bell $tgt $csco $nyt $goog $wmt by @ericgplatt	0	positive	0			2012-04-15	19.85	0	0	0	0	0.5	0.5	357.417	478.583	120	0	2	0
2012-07-05	Cisco Angers A Lot Of People By Outlawing Porn On Home Routers $CSCO by @Julie188 http://read.bi/LAaCgp	cisco angers a lot of people by outlawing porn on home routers $csco by @julie188	cisco angers a lot of people by outlawing porn on home routers $csco by @julie188	0	positive	0			2012-04-16	19.73	1	0	0	1	0	1	357.417	479.583	121	1	3	1
2012-05-10	VIDEO: Cisco CEO John Chambers on Q3'12 results and Q4 forecast w/ @BettyInTheLoop on @BloombergTV | http://www.bloomberg.com/video/92401311/Ãƒâ€šÃ‚Â $CSCO	video: cisco ceo john chambers on q3'12 results and q4 forecast w/ @bettyintheloop on @bloombergtv | $csco	video: cisco ceo john chambers on q3'12 results and q4 forecast w/ @bettyintheloop on @bloombergtv | $csco	0	positive	0			2012-04-17	20.08	0	0	0	0	0.5	0.5	357.917	480.083	121	0	2	0
[truncated: 2,451 more rows]

## Sheet: stock
Date	Open	High	Low	Close
[truncated: 2,397 more rows]
