# Supplementary material for: Measuring information flux between social media and stock prices with Transfer Entropy
Source: PLoS One. 2021 Sep 23;16(9):e0257686. doi: 10.1371/journal.pone.0257686 (PMC8459996; doi:10.1371/journal.pone.0257686)
Supplement: S1 Data — (ZIP) [file pone.0257686.s001.zip › DATA BASES/17.-CISCO/cisco4.xlsx]

## Sheet: cisco3
fecha	stock	neg	pos	index		SUMMARY OUTPUT										SUMMARY OUTPUT
2010-01-01	24.69	0	0	0
2010-01-02	24.69	0	0	0		Regression Statistics										Regression Statistics
2010-01-03	24.69	0	0	0		Multiple R	0.912254									Multiple R	0.916016
2010-01-04	24.69	0	2	0		R Square	0.832208									R Square	0.839086
2010-01-05	24.58	0	3	0		Adjusted R Square	0.832105									Adjusted R Square	0.839037
2010-01-06	24.42	0	3	0		Standard Error	3.27314									Standard Error	3.20486
2010-01-07	24.53	0	3	0		Observations	3288									Observations	3288
2010-01-08	24.66	0	3	0
2010-01-09	24.66	0	3	0		ANOVA										ANOVA
2010-01-10	24.66	0	3	0			df	SS	MS	F	Significance F						df	SS	MS	F	Significance F
2010-01-11	24.59	0	3	0		Regression	2	174551	87275.6	8146.38	0					Regression	1	175994	175994	17134.8	0
2010-01-12	24.2	0	3	1		Residual	3285	35193.6	10.7134							Residual	3286	33750.9	10.2711
2010-01-13	24.64	0	3	1		Total	3287	209745								Total	3287	209745
2010-01-14	24.95	0	3	1
2010-01-15	24.4	0	3	1			Coefficients	Standard Error	t Stat	P-value	Lower 95%	Upper 95%	Lower 95.0%	Upper 95.0%			Coefficients	Standard Error	t Stat	P-value	Lower 95%	Upper 95%	Lower 95.0%	Upper 95.0%
2010-01-16	24.4	0	3	1		Intercept	17.1954	0.114017	150.815	0	16.9718	17.4189	16.9718	17.4189		Intercept	15.9891	0.0988558	161.742	0	15.7953	16.183	15.7953	16.183
2010-01-17	24.4	0	3	1		X Variable 1	-0.541188	0.019315	-28.019	4.35828e-155	-0.579058	-0.503317	-0.579058	-0.503317		X Variable 1	0.16877	0.0012893	130.9	0	0.166242	0.171297	0.166242	0.171297
2010-01-18	24.4	0	3	1		X Variable 2	0.215	0.00401789	53.5106	0	0.207122	0.222878	0.207122	0.222878
2010-01-19	24.85	0	3	1
2010-01-20	24.41	0	3	1
2010-01-21	23.98	0	3	1
2010-01-22	22.97	0	3	1
2010-01-23	22.97	0	3	1
2010-01-24	22.97	0	3	1
2010-01-25	22.99	0	3	1
2010-01-26	22.9	0	3	1
2010-01-27	23.15	0	3	2
2010-01-28	22.52	0	4	2
2010-01-29	22.47	0	4	3
2010-01-30	22.47	0	4	3
2010-01-31	22.47	0	4	3
2010-02-01	22.73	0	4	4
2010-02-02	23.02	0	5	4
2010-02-03	23.07	0	5.5	5
2010-02-04	23.16	0	5.5	5
2010-02-05	23.7	0	5.5	5
2010-02-06	23.7	0	5.5	5
2010-02-07	23.7	0	5.5	5
2010-02-08	23.5	0	5.5	5
2010-02-09	23.89	0	5.5	5
2010-02-10	23.76	0	5.5	6
2010-02-11	23.93	0	5.5	6
2010-02-12	23.76	0	5.5	6
2010-02-13	23.76	0	5.5	6
2010-02-14	23.76	0	5.5	6
2010-02-15	23.76	0	5.5	6
2010-02-16	24	0	5.5	6
2010-02-17	24.07	0	5.5	6
2010-02-18	24.28	0	5.5	6
2010-02-19	24.36	0	5.5	6
2010-02-20	24.36	0	5.5	6
2010-02-21	24.36	0	5.5	6
2010-02-22	24.3	0	5.5	6
2010-02-23	24.05	0	5.5	6
2010-02-24	24.34	0	5.5	6
2010-02-25	24.33	0	5.5	6
2010-02-26	24.33	0	5.5	6
2010-02-27	24.33	0	5.5	6
2010-02-28	24.33	0	5.5	6
2010-03-01	24.6	0	5.5	6
2010-03-02	24.61	0	5.5	6
2010-03-03	24.84	0	5.5	6
2010-03-04	24.95	0	5.5	6
2010-03-05	25.21	0	5.5	7
2010-03-06	25.21	0	5.5	8
2010-03-07	25.21	0	5.5	8
2010-03-08	26.13	0	6.5	8
2010-03-09	26.13	0.333333	8	8
2010-03-10	25.87	0.333333	8	9
2010-03-11	25.97	0.333333	8	9
2010-03-12	25.88	0.333333	8	9
2010-03-13	25.88	0.333333	8	9
2010-03-14	25.88	0.333333	8	9
2010-03-15	26.08	0.333333	8	9
2010-03-16	26.15	0.333333	8	9
2010-03-17	26.26	0.333333	8	9
2010-03-18	26.34	0.333333	8	9
2010-03-19	26.15	0.333333	8	9
2010-03-20	26.15	0.333333	8	9
2010-03-21	26.15	0.333333	8	9
2010-03-22	26.28	0.333333	8	9
2010-03-23	26.64	0.333333	8	9
2010-03-24	26.45	0.333333	8	9
2010-03-25	26.43	0.333333	8	9
2010-03-26	26.47	0.333333	8	9
2010-03-27	26.47	0.333333	8	9
2010-03-28	26.47	0.333333	8	9
2010-03-29	26.51	0.333333	8	9
2010-03-30	26.65	0.333333	8	9
2010-03-31	26.03	0.333333	8	9
2010-04-01	25.83	0.333333	8	9
2010-04-02	25.83	0.333333	8	9
2010-04-03	25.83	0.333333	8	9
2010-04-04	25.83	0.333333	8	9
2010-04-05	26.17	0.333333	8	9
2010-04-06	26.22	0.333333	8	9
2010-04-07	26.34	0.333333	8	9
2010-04-08	26.28	0.333333	8	9
2010-04-09	26.6	0.333333	8	9
2010-04-10	26.6	0.333333	8	9
2010-04-11	26.6	0.333333	8	9
2010-04-12	26.53	0.333333	8	9
2010-04-13	26.44	0.333333	8	9
2010-04-14	26.88	0.333333	8	9
2010-04-15	27.21	0.333333	8	9
2010-04-16	26.98	0.333333	8	9
2010-04-17	26.98	0.333333	8	9
2010-04-18	26.98	0.333333	8	9
2010-04-19	27.07	0.333333	8	9
2010-04-20	27.18	0.333333	8	9
2010-04-21	27.24	0.333333	8	9
2010-04-22	27.32	0.333333	8	9
2010-04-23	27.47	0.333333	8	9
2010-04-24	27.47	0.333333	8	9
2010-04-25	27.47	0.333333	8	9
2010-04-26	27.57	0.333333	8	9
2010-04-27	27.01	0.333333	8	9
2010-04-28	27.04	0.333333	8	9
2010-04-29	27.53	0.333333	8	9
2010-04-30	26.93	0.333333	8	9
2010-05-01	26.93	0.333333	8	9
2010-05-02	26.93	0.333333	8	9
2010-05-03	27.54	0.333333	8	9
2010-05-04	26.56	0.333333	8	9
2010-05-05	26.55	0.333333	8	9
2010-05-06	25.49	0.333333	8	9
2010-05-07	24.71	0.333333	8	9
2010-05-08	24.71	0.333333	8	9
2010-05-09	24.71	0.333333	8	9
2010-05-10	26.13	0.333333	8	9
2010-05-11	25.96	0.333333	8	9
2010-05-12	26.74	0.333333	8	9
2010-05-13	25.53	0.333333	8	9
2010-05-14	24.94	0.333333	8	9
2010-05-15	24.94	0.333333	8	9
2010-05-16	24.94	0.333333	8	9
2010-05-17	24.87	0.333333	8	9
2010-05-18	24.36	0.333333	8	9
2010-05-19	24.26	0.333333	8	9
2010-05-20	23.31	0.333333	8	9
2010-05-21	23.46	0.333333	8	9
2010-05-22	23.46	0.333333	8	9
2010-05-23	23.46	0.333333	8	9
2010-05-24	23.37	0.333333	8	9
2010-05-25	23.31	0.333333	8	9
2010-05-26	22.89	0.333333	8	9
2010-05-27	23.67	0.333333	8	9
2010-05-28	23.16	0.333333	8	9
2010-05-29	23.16	0.333333	8	9
2010-05-30	23.16	0.333333	8	9
2010-05-31	23.16	0.333333	8	9
2010-06-01	23	0.333333	8	9
2010-06-02	23.35	0.333333	8	9
2010-06-03	23.72	0.333333	8	9
2010-06-04	22.96	0.333333	8	9
2010-06-05	22.96	0.333333	8	9
2010-06-06	22.96	0.333333	8	9
2010-06-07	22.76	0.333333	8	9
2010-06-08	22.96	0.333333	8	9
2010-06-09	22.78	0.333333	8	9
2010-06-10	22.77	0.333333	8	9
2010-06-11	22.91	0.333333	8	9
2010-06-12	22.91	0.333333	8	9
2010-06-13	22.91	0.333333	8	9
2010-06-14	22.76	0.333333	8	9
2010-06-15	23.33	0.333333	8	9
2010-06-16	23.29	0.333333	8	9
2010-06-17	23.17	0.333333	8	9
2010-06-18	23.49	0.333333	8	9
2010-06-19	23.49	0.333333	8	9
2010-06-20	23.49	0.333333	8	9
2010-06-21	23.34	0.333333	8	9
2010-06-22	22.97	0.333333	8	9
2010-06-23	22.86	0.333333	8	9
2010-06-24	22.57	0.333333	8	9
2010-06-25	22.18	0.333333	8	9
2010-06-26	22.18	0.333333	8	9
2010-06-27	22.18	0.333333	8	9
2010-06-28	22.42	0.333333	8	9
2010-06-29	21.62	0.333333	8	8
2010-06-30	21.31	0.333333	8	8
2010-07-01	21.26	0.333333	8	8
2010-07-02	21.13	0.333333	8	8
2010-07-03	21.13	0.333333	8	8
2010-07-04	21.13	0.333333	8	8
2010-07-05	21.13	0.333333	8	8
2010-07-06	21.34	0.333333	8	8
2010-07-07	22.48	0.333333	8	8
2010-07-08	22.55	0.333333	8	8
2010-07-09	22.7	0.333333	8	8
2010-07-10	22.7	0.333333	8	8
2010-07-11	22.7	0.333333	8	8
2010-07-12	22.86	0.333333	8	8
2010-07-13	23.09	0.333333	8	8
2010-07-14	23.74	0.333333	8	8
2010-07-15	23.92	0.333333	8	8
2010-07-16	22.75	0.333333	8	8
2010-07-17	22.75	0.333333	8	8
2010-07-18	22.75	0.333333	8	8
2010-07-19	22.73	0.333333	8	8
2010-07-20	23.05	0.333333	8	8
2010-07-21	22.56	0.333333	8	8
2010-07-22	23.27	0.333333	8	8
2010-07-23	23.35	0.333333	8	8
2010-07-24	23.35	0.333333	8	8
2010-07-25	23.35	0.333333	8	8
2010-07-26	23.61	0.333333	8	8
2010-07-27	23.3	0.333333	8	8
2010-07-28	23.39	0.333333	8	8
2010-07-29	23.21	0.333333	8	8
2010-07-30	23.07	0.333333	8	8
2010-07-31	23.07	0.333333	8	8
2010-08-01	23.07	0.333333	8	8
2010-08-02	23.8	0.333333	8	8
2010-08-03	23.82	0.333333	8	8
2010-08-04	24.14	0.333333	8	8
2010-08-05	24.17	0.333333	8	8
2010-08-06	24.07	0.333333	8	8
2010-08-07	24.07	0.333333	8	8
2010-08-08	24.07	0.333333	8	8
2010-08-09	24.77	0.333333	8	8
2010-08-10	24.31	0.333333	8	8
2010-08-11	23.73	0.333333	9	8
2010-08-12	21.36	0.333333	9	8
2010-08-13	21.36	0.333333	9	8
2010-08-14	21.36	0.333333	9	8
2010-08-15	21.36	0.333333	9	8
2010-08-16	21.91	0.333333	9	8
2010-08-17	22.05	0.333333	9	8
2010-08-18	22.41	0.333333	9	8
2010-08-19	22.22	0.333333	9	8
2010-08-20	22.23	0.333333	9	8
2010-08-21	22.23	0.333333	9	8
2010-08-22	22.23	0.333333	9	8
2010-08-23	21.68	0.333333	9	8
2010-08-24	21.13	0.333333	10	8
2010-08-25	21.21	0.333333	10	8
2010-08-26	20.7	0.333333	10	8
2010-08-27	20.81	0.333333	10	8
2010-08-28	20.81	0.333333	10	8
2010-08-29	20.81	0.333333	10	8
2010-08-30	20.32	0.333333	11	8
2010-08-31	19.99	0.333333	11	8
2010-09-01	20.26	0.333333	11	8
2010-09-02	20.52	0.333333	11	8
2010-09-03	21.04	0.333333	11	8
2010-09-04	21.04	0.333333	11	8
2010-09-05	21.04	0.333333	11	8
2010-09-06	21.04	0.333333	11	8
2010-09-07	20.58	0.333333	11	8
2010-09-08	20.64	0.333333	11	8
2010-09-09	20.61	0.333333	11	8
2010-09-10	20.62	0.333333	11	8
2010-09-11	20.62	0.333333	11	8
2010-09-12	20.62	0.333333	11	8
2010-09-13	21.26	0.333333	11	8
2010-09-14	21.45	0.333333	11	7
2010-09-15	21.59	0.333333	11	8
2010-09-16	21.93	0.333333	11	8
2010-09-17	21.86	0.333333	11	8
2010-09-18	21.86	0.333333	11	8
2010-09-19	21.86	0.333333	11	8
2010-09-20	21.75	0.333333	11	8
2010-09-21	21.64	0.333333	11	8
2010-09-22	21.67	0.333333	11	8
2010-09-23	21.53	0.333333	11	8
2010-09-24	22.09	0.333333	11	9
2010-09-25	22.09	0.333333	11	8
2010-09-26	22.09	0.333333	11	8
2010-09-27	22.11	0.333333	11	8
2010-09-28	21.86	0.333333	11	8
2010-09-29	21.87	0.333333	11	8
2010-09-30	21.9	0.333333	11	8
2010-10-01	21.91	0.333333	11	8
2010-10-02	21.91	0.333333	11	8
2010-10-03	21.91	0.333333	11	8
2010-10-04	21.76	0.333333	11	8
2010-10-05	21.99	0.333333	11	8
2010-10-06	22.3	0.333333	11	8
2010-10-07	22.39	0.333333	11	8
2010-10-08	22.48	0.333333	11	8
2010-10-09	22.48	0.333333	11	8
2010-10-10	22.48	0.333333	11	8
2010-10-11	22.47	0.333333	11	8
2010-10-12	22.62	0.333333	11	8
2010-10-13	23.18	0.333333	11	8
2010-10-14	23.07	0.333333	11	8
2010-10-15	23.36	0.333333	11	8
2010-10-16	23.36	0.333333	11	8
2010-10-17	23.36	0.333333	11	8
2010-10-18	23.3	0.333333	11	8
2010-10-19	22.97	0.333333	11	8
2010-10-20	23.4	0.333333	11	8
2010-10-21	23.26	0.333333	11	8
2010-10-22	23.48	0.333333	11	8
2010-10-23	23.48	0.333333	11	8
2010-10-24	23.48	0.333333	11	8
2010-10-25	23.61	0.333333	11	8
2010-10-26	23.4	0.333333	11	8
2010-10-27	23.29	0.333333	11	8
2010-10-28	23.19	0.333333	11	8
2010-10-29	22.86	0.333333	11	8
2010-10-30	22.86	0.333333	11	8
2010-10-31	22.86	0.333333	11	8
2010-11-01	22.92	0.333333	11	8
2010-11-02	23.17	0.333333	11	8
2010-11-03	23.71	0.333333	11	8
2010-11-04	24.21	0.333333	11	8
2010-11-05	24.26	0.333333	11	8
2010-11-06	24.26	0.333333	11	8
2010-11-07	24.26	0.333333	11	8
2010-11-08	24.39	0.333333	11	9
2010-11-09	24.35	0.333333	11	9
2010-11-10	24.49	0.333333	11	9
2010-11-11	20.52	0.333333	12	9
2010-11-12	20.15	0.333333	12	9
2010-11-13	20.15	0.333333	12	9
2010-11-14	20.15	0.333333	12	9
2010-11-15	19.95	0.333333	12	9
2010-11-16	19.44	0.333333	12	9
2010-11-17	19.41	0.333333	12	9
2010-11-18	19.61	0.333333	12	8
2010-11-19	19.61	0.333333	13	8
2010-11-20	19.61	0.333333	13	8
2010-11-21	19.61	0.333333	13	8
2010-11-22	19.56	0.333333	13	8
2010-11-23	19.2	0.333333	13	9
2010-11-24	19.46	0.333333	13	9
2010-11-25	19.46	0.333333	13	9
2010-11-26	19.49	0.333333	13	9
2010-11-27	19.49	0.333333	13	9
2010-11-28	19.49	0.333333	13	9
2010-11-29	19.44	0.333333	13	9
2010-11-30	19.16	0.333333	13	9
2010-12-01	19.32	0.333333	13	9
2010-12-02	19.22	0.333333	13	9
2010-12-03	19.07	0.333333	13	9
2010-12-04	19.07	0.333333	13	9
2010-12-05	19.07	0.333333	13	9
2010-12-06	19.43	0.333333	13	10
2010-12-07	19.39	0.333333	13	10
2010-12-08	19.35	0.333333	13	10
2010-12-09	19.7	1.33333	13	9
2010-12-10	19.7	1.33333	13	9
2010-12-11	19.7	1.33333	13	9
2010-12-12	19.7	1.33333	13	9
2010-12-13	19.58	1.33333	13	10
2010-12-14	19.54	1.33333	13	10
2010-12-15	19.47	1.33333	13	10
2010-12-16	19.75	1.33333	13	11
2010-12-17	19.55	1.33333	13	11
2010-12-18	19.55	1.33333	13	11
2010-12-19	19.55	1.33333	13	11
2010-12-20	19.62	1.33333	13	11
2010-12-21	19.53	1.33333	13	11
2010-12-22	19.56	1.33333	13	11
2010-12-23	19.69	1.33333	13	11
2010-12-24	19.69	1.33333	13	11
2010-12-25	19.69	1.33333	13	11
2010-12-26	19.69	1.33333	13	11
2010-12-27	20.16	1.33333	14	11
2010-12-28	20.35	1.33333	14	11
2010-12-29	20.25	1.33333	14	11
2010-12-30	20.23	1.33333	16	11
2010-12-31	20.23	2	17	11
2011-01-01	20.23	2	17	12
2011-01-02	20.23	2	17	13
2011-01-03	20.49	2	19.5	13
2011-01-04	20.52	2	19.5	14
2011-01-05	20.77	2	19.5	14
2011-01-06	20.95	2	19.5	14
2011-01-07	20.97	2	19.5	14
2011-01-08	20.97	2	19.5	14
2011-01-09	20.97	2	19.5	14
2011-01-10	20.79	2	19.5	14
2011-01-11	20.88	2	19.5	14
2011-01-12	21.12	2	19.5	14
2011-01-13	21.08	2	19.5	14
2011-01-14	21.21	2	19.5	14
2011-01-15	21.21	2	19.5	14
2011-01-16	21.21	2	19.5	14
2011-01-17	21.21	2	19.5	14
2011-01-18	21.22	2	19.5	14
2011-01-19	20.82	2	19.5	14
2011-01-20	20.77	2	19.5	14
2011-01-21	20.73	2	19.5	14
2011-01-22	20.73	2	19.5	14
2011-01-23	20.73	2	19.5	14
2011-01-24	21.17	2	19.5	14
2011-01-25	21.54	2	19.5	14
2011-01-26	21.42	2	19.5	13
2011-01-27	21.44	2	19.5	13
2011-01-28	20.93	2	19.5	13
2011-01-29	20.93	2	19.5	13
2011-01-30	20.93	2	19.5	13
2011-01-31	21.15	2	19.5	13
2011-02-01	21.47	2	21.5	13
2011-02-02	21.62	2	21.5	13
2011-02-03	21.91	2	21.5	13
2011-02-04	22.05	2	21.5	14
2011-02-05	22.05	2	21.5	14
2011-02-06	22.05	2	21.5	14
2011-02-07	22.03	2	22.5	14
2011-02-08	21.99	2	22.5	14
2011-02-09	22.04	2.66667	24	14
2011-02-10	18.92	2.66667	24	14
2011-02-11	18.7	2.66667	24	15
2011-02-12	18.7	2.66667	24	15
2011-02-13	18.7	2.66667	24	15
2011-02-14	18.81	2.66667	24	15
2011-02-15	18.67	2.66667	24	15
2011-02-16	18.58	2.66667	24	15
2011-02-17	18.68	2.66667	24	15
2011-02-18	18.85	2.66667	24	15
2011-02-19	18.85	2.66667	24	15
2011-02-20	18.85	2.66667	24	15
2011-02-21	18.85	2.66667	24	15
2011-02-22	18.59	2.66667	24	15
2011-02-23	18.4	2.66667	24	15
2011-02-24	18.36	2.66667	24	15
2011-02-25	18.64	2.66667	24	15
2011-02-26	18.64	2.66667	24	15
2011-02-27	18.64	2.66667	24	15
2011-02-28	18.56	2.66667	24	15
2011-03-01	18.56	2.66667	24	15
2011-03-02	18.5	2.66667	24	15
2011-03-03	18.53	2.66667	24	16
2011-03-04	18.4	2.66667	24	16
2011-03-05	18.4	2.66667	24	16
2011-03-06	18.4	2.66667	24	16
2011-03-07	18.2	2.66667	24	17
2011-03-08	18.22	2.66667	24	17
2011-03-09	18.12	2.66667	24	17
2011-03-10	17.92	2.66667	24	17
2011-03-11	17.95	2.66667	24	17
2011-03-12	17.95	2.66667	24	17
2011-03-13	17.95	2.66667	24	17
2011-03-14	17.85	2.66667	24	17
2011-03-15	17.39	2.66667	24	17
2011-03-16	17.05	2.66667	24	17
2011-03-17	17	2.66667	24	17
2011-03-18	17.14	2.66667	24	18
2011-03-19	17.14	2.66667	24	18
2011-03-20	17.14	2.66667	24	18
2011-03-21	17.39	2.66667	24	18
2011-03-22	17.45	2.66667	24	18
2011-03-23	17.58	2.66667	24	17
2011-03-24	17.36	2.66667	24	17
2011-03-25	17.28	2.66667	24	17
2011-03-26	17.28	2.66667	24	17
2011-03-27	17.28	2.66667	24	17
2011-03-28	17.19	2.66667	24	17
2011-03-29	17.44	2.66667	24	17
2011-03-30	17.33	2.66667	24	17
2011-03-31	17.15	2.66667	24	17
2011-04-01	17.04	2.66667	24	17
2011-04-02	17.04	2.66667	24	17
2011-04-03	17.04	2.66667	24	17
2011-04-04	17.06	2.66667	24	17
2011-04-05	17.22	2.66667	24	17
2011-04-06	18.07	2.66667	24	17
2011-04-07	17.91	2.66667	24	17
2011-04-08	17.65	2.66667	24	17
2011-04-09	17.65	2.66667	24	17
2011-04-10	17.65	2.66667	24	17
2011-04-11	17.47	2.66667	24	17
2011-04-12	17.44	2.66667	24	17
2011-04-13	17.25	2.66667	24	17
2011-04-14	17.17	2.66667	25	17
2011-04-15	17.03	2.66667	25	17
2011-04-16	17.03	2.66667	25	17
2011-04-17	17.03	2.66667	25	17
2011-04-18	16.73	2.66667	25	17
2011-04-19	16.61	2.66667	25.5	18
2011-04-20	16.93	2.66667	25.5	18
2011-04-21	16.94	2.66667	25.5	18
2011-04-22	16.94	2.66667	25.5	18
2011-04-23	16.94	2.66667	25.5	18
2011-04-24	16.94	2.66667	25.5	18
2011-04-25	17.1	2.66667	25.5	18
2011-04-26	17.52	2.66667	25.5	18
2011-04-27	17.19	2.66667	25.5	18
2011-04-28	17.29	2.66667	25.5	18
2011-04-29	17.52	2.66667	25.5	18
2011-04-30	17.52	2.66667	25.5	18
2011-05-01	17.52	2.66667	25.5	18
2011-05-02	17.58	2.66667	25.5	18
2011-05-03	17.41	2.66667	25.5	18
2011-05-04	17.47	2.66667	25.5	18
2011-05-05	17.48	3.66667	25.5	17
2011-05-06	17.56	3.66667	25.5	17
2011-05-07	17.56	3.66667	25.5	17
2011-05-08	17.56	3.66667	25.5	17
2011-05-09	17.6	3.66667	25.5	18
2011-05-10	17.79	4.66667	25.5	17
2011-05-11	17.78	5.16667	27.5	17
2011-05-12	16.93	5.16667	27.5	17
2011-05-13	16.88	5.16667	27.5	17
2011-05-14	16.88	5.16667	27.5	17
2011-05-15	16.88	5.16667	27.5	17
2011-05-16	16.6	5.16667	27.5	17
2011-05-17	16.64	5.16667	27.5	17
2011-05-18	16.65	5.16667	27.5	17
2011-05-19	16.66	5.16667	27.5	17
2011-05-20	16.53	5.16667	27.5	16
2011-05-21	16.53	5.16667	27.5	16
2011-05-22	16.53	5.16667	27.5	16
2011-05-23	16.35	5.16667	27.5	17
2011-05-24	16.27	5.16667	27.5	17
2011-05-25	16.19	5.16667	27.5	18
2011-05-26	16.25	5.16667	27.5	17
2011-05-27	16.46	5.16667	27.5	17
2011-05-28	16.46	5.16667	27.5	17
2011-05-29	16.46	5.16667	27.5	17
2011-05-30	16.46	5.16667	27.5	17
2011-05-31	16.8	5.16667	27.5	17
2011-06-01	16.38	5.16667	27.5	17
2011-06-02	16.25	5.16667	27.5	17
2011-06-03	16.01	5.16667	27.5	17
2011-06-04	16.01	5.16667	27.5	17
2011-06-05	16.01	5.16667	27.5	17
2011-06-06	15.99	5.16667	27.5	17
2011-06-07	15.51	5.16667	27.5	17
2011-06-08	15.3	5.16667	27.5	17
2011-06-09	15.31	5.16667	27.5	17
2011-06-10	15.12	5.16667	27.5	17
2011-06-11	15.12	5.16667	27.5	17
2011-06-12	15.12	5.16667	27.5	17
2011-06-13	15.06	5.16667	27.5	17
2011-06-14	15.08	5.16667	27.5	18
2011-06-15	14.84	5.16667	27.5	18
2011-06-16	15.05	5.16667	27.5	18
2011-06-17	14.97	5.16667	27.5	18
2011-06-18	14.97	5.16667	27.5	18
2011-06-19	14.97	5.16667	27.5	18
2011-06-20	15.14	5.16667	27.5	18
2011-06-21	15.51	5.16667	27.5	18
2011-06-22	15.36	5.16667	27.5	18
2011-06-23	15.47	5.16667	27.5	18
2011-06-24	14.93	5.16667	27.5	18
2011-06-25	14.93	5.16667	27.5	18
2011-06-26	14.93	5.16667	27.5	18
2011-06-27	15.05	5.16667	28.5	18
2011-06-28	15.13	5.16667	28.5	19
2011-06-29	15.34	6.16667	28.5	18
2011-06-30	15.61	6.16667	28.5	18
2011-07-01	15.86	6.16667	28.5	18
2011-07-02	15.86	6.16667	28.5	18
2011-07-03	15.86	6.16667	28.5	18
2011-07-04	15.86	6.16667	28.5	18
2011-07-05	15.67	6.16667	28.5	18
2011-07-06	15.56	6.16667	28.5	18
2011-07-07	15.9	6.16667	28.5	18
2011-07-08	15.74	6.16667	28.5	18
2011-07-09	15.74	6.16667	28.5	18
2011-07-10	15.74	6.16667	28.5	18
2011-07-11	15.43	6.16667	29.5	18
2011-07-12	15.6	6.16667	29.5	18
2011-07-13	15.57	6.16667	29.5	18
2011-07-14	15.43	6.16667	29.5	18
2011-07-15	15.59	6.16667	29.5	18
2011-07-16	15.59	6.16667	29.5	18
2011-07-17	15.59	6.16667	29.5	18
2011-07-18	15.44	6.16667	29.5	18
2011-07-19	15.66	6.16667	29.5	18
2011-07-20	15.82	6.16667	29.5	18
2011-07-21	16.35	6.16667	29.5	18
2011-07-22	16.46	6.16667	29.5	18
2011-07-23	16.46	6.16667	29.5	18
2011-07-24	16.46	6.16667	29.5	18
2011-07-25	16.28	6.16667	29.5	18
2011-07-26	16.29	6.16667	29.5	18
2011-07-27	15.69	6.16667	29.5	18
2011-07-28	16.01	6.16667	29.5	18
2011-07-29	15.97	6.16667	29.5	18
2011-07-30	15.97	6.16667	29.5	18
2011-07-31	15.97	6.16667	29.5	18
2011-08-01	15.83	6.16667	29.5	18
2011-08-02	15.46	6.16667	29.5	18
2011-08-03	15.49	6.16667	29.5	18
2011-08-04	14.82	6.16667	29.5	18
2011-08-05	14.94	6.16667	29.5	19
2011-08-06	14.94	6.16667	29.5	19
2011-08-07	14.94	6.16667	29.5	19
2011-08-08	13.94	6.16667	29.5	19
2011-08-09	14.06	6.16667	29.5	19
2011-08-10	13.73	6.16667	29.5	20
2011-08-11	15.92	6.33333	29.5	20
2011-08-12	15.99	6.33333	29.5	21
2011-08-13	15.99	6.33333	29.5	21
2011-08-14	15.99	6.33333	29.5	21
2011-08-15	16.03	6.33333	29.5	22
2011-08-16	16	6.33333	29.5	22
2011-08-17	15.85	6.33333	29.5	22
2011-08-18	15.01	6.33333	29.5	22
2011-08-19	15.08	6.33333	29.5	22
2011-08-20	15.08	6.33333	29.5	22
2011-08-21	15.08	6.33333	29.5	22
2011-08-22	15.01	6.33333	29.5	23
2011-08-23	15.44	6.33333	29.5	23
2011-08-24	15.46	6.33333	29.5	23
2011-08-25	15.08	6.33333	29.5	23
2011-08-26	15.32	6.33333	29.5	23
2011-08-27	15.32	6.33333	29.5	23
2011-08-28	15.32	6.33333	29.5	23
2011-08-29	15.74	6.33333	29.5	23
2011-08-30	15.63	6.33333	29.5	23
2011-08-31	15.67	6.33333	29.5	23
2011-09-01	15.82	6.33333	29.5	23
2011-09-02	15.41	6.33333	29.5	23
2011-09-03	15.41	6.33333	29.5	23
2011-09-04	15.41	6.33333	29.5	23
2011-09-05	15.41	6.33333	29.5	23
2011-09-06	15.28	6.33333	29.5	23
2011-09-07	15.88	6.33333	29.5	23
2011-09-08	16.29	6.33333	29.5	23
2011-09-09	15.82	6.33333	29.5	23
2011-09-10	15.82	6.33333	29.5	23
2011-09-11	15.82	6.33333	29.5	23
2011-09-12	16.09	6.33333	29.5	23
2011-09-13	16.35	6.83333	29.5	23
2011-09-14	16.33	6.83333	29.5	23
2011-09-15	16.67	6.83333	29.5	23
2011-09-16	16.62	6.83333	29.5	23
2011-09-17	16.62	6.83333	29.5	23
2011-09-18	16.62	6.83333	29.5	23
2011-09-19	16.51	6.83333	29.5	23
2011-09-20	16.53	6.83333	29.5	23
2011-09-21	15.84	6.83333	29.5	23
2011-09-22	15.33	6.83333	29.5	23
2011-09-23	15.61	6.83333	29.5	23
2011-09-24	15.61	6.83333	29.5	23
2011-09-25	15.61	6.83333	29.5	23
2011-09-26	15.99	6.83333	29.5	23
2011-09-27	16.07	6.83333	29.5	23
2011-09-28	15.84	6.83333	29.5	23
2011-09-29	15.85	6.83333	29.5	23
2011-09-30	15.5	6.83333	29.5	23
2011-10-01	15.5	6.83333	29.5	23
2011-10-02	15.5	6.83333	29.5	23
2011-10-03	15.19	6.83333	29.5	23
2011-10-04	15.58	6.83333	29.5	23
2011-10-05	16.16	6.83333	29.5	23
2011-10-06	16.75	6.83333	29.5	23
2011-10-07	16.66	6.83333	29.5	23
2011-10-08	16.66	6.83333	29.5	23
2011-10-09	16.66	6.83333	29.5	23
2011-10-10	17.09	6.83333	29.5	23
2011-10-11	16.99	6.83333	29.5	23
2011-10-12	17.25	6.83333	29.5	23
2011-10-13	17.42	6.83333	29.5	23
2011-10-14	17.55	6.83333	29.5	23
2011-10-15	17.55	6.83333	29.5	23
2011-10-16	17.55	6.83333	29.5	23
2011-10-17	17.17	6.83333	29.5	23
2011-10-18	17.51	6.83333	29.5	23
2011-10-19	17.16	6.83333	29.5	23
2011-10-20	17.19	6.83333	29.5	23
2011-10-21	17.38	6.83333	29.5	23
2011-10-22	17.38	6.83333	29.5	23
2011-10-23	17.38	6.83333	29.5	23
2011-10-24	17.54	6.83333	29.5	23
2011-10-25	17.62	6.83333	29.5	23
2011-10-26	17.61	6.83333	29.5	23
2011-10-27	18.44	6.83333	29.5	23
2011-10-28	18.56	6.83333	29.5	23
2011-10-29	18.56	6.83333	29.5	23
2011-10-30	18.56	6.83333	29.5	23
2011-10-31	18.53	6.83333	29.5	23
2011-11-01	17.59	6.83333	29.5	23
2011-11-02	17.85	6.83333	29.5	23
2011-11-03	18.18	6.83333	29.5	23
2011-11-04	18.03	6.83333	29.5	23
2011-11-05	18.03	6.83333	29.5	23
2011-11-06	18.03	6.83333	29.5	23
2011-11-07	18.01	6.83333	29.5	23
2011-11-08	18.31	6.83333	29.5	23
2011-11-09	17.61	7.5	32.5	23
2011-11-10	18.61	8.5	33	24
2011-11-11	19.02	8.5	33	24
2011-11-12	19.02	8.5	33	24
2011-11-13	19.02	8.5	33	24
2011-11-14	18.94	8.5	33	24
2011-11-15	19.12	8.5	33	24
2011-11-16	18.8	8.5	33	24
2011-11-17	18.48	8.5	33	24
2011-11-18	18.42	8.5	33	24
2011-11-19	18.42	9.5	33	23
2011-11-20	18.42	9.5	33	24
2011-11-21	18	9.5	33	24
2011-11-22	17.92	9.5	33	24
2011-11-23	17.41	9.5	33	24
2011-11-24	17.41	9.5	33	24
2011-11-25	17.5	9.5	33	24
2011-11-26	17.5	9.5	33	25
2011-11-27	17.5	9.5	33	25
2011-11-28	18.01	9.5	33	25
2011-11-29	17.68	9.5	33	25
2011-11-30	18.64	9.5	33	25
2011-12-01	18.58	9.5	33	25
2011-12-02	18.55	9.5	33	25
2011-12-03	18.55	9.5	33	25
2011-12-04	18.55	9.5	33	25
2011-12-05	18.79	9.5	33	25
2011-12-06	18.73	9.5	33	25
2011-12-07	18.99	9.5	33	25
2011-12-08	18.57	9.5	33	24
2011-12-09	18.88	9.5	33	24
2011-12-10	18.88	9.5	33	24
2011-12-11	18.88	9.5	33	24
2011-12-12	18.53	9.5	33	24
2011-12-13	18.47	9.5	33	24
2011-12-14	17.98	9.5	33	24
2011-12-15	18.04	9.5	33	25
2011-12-16	17.94	9.5	33	25
2011-12-17	17.94	9.5	33	25
2011-12-18	17.94	9.5	33	25
2011-12-19	17.69	9.5	33	25
2011-12-20	18.41	9.5	33	25
2011-12-21	17.92	9.5	33	25
2011-12-22	18.13	9.5	33	25
2011-12-23	18.47	9.5	33	25
2011-12-24	18.47	9.5	33	25
2011-12-25	18.47	9.5	33	25
2011-12-26	18.47	9.5	33	25
2011-12-27	18.58	9.5	33	24
2011-12-28	18.16	9.5	33	24
2011-12-29	18.25	9.5	33	24
2011-12-30	18.08	9.5	33	24
2011-12-31	18.08	9.5	33	24
2012-01-01	18.08	10	37	24
2012-01-02	18.08	10.6	38.6667	24
2012-01-03	18.63	10.7667	41.6667	24
2012-01-04	18.99	10.7667	41.6667	24
2012-01-05	18.92	10.7667	42.6667	24
2012-01-06	18.85	10.7667	42.6667	25
2012-01-07	18.85	10.7667	42.6667	25
2012-01-08	18.85	10.7667	42.6667	25
2012-01-09	18.97	11.2667	43.6667	25
2012-01-10	18.83	11.2667	43.6667	25
2012-01-11	19.07	11.2667	43.6667	25
2012-01-12	19.15	11.2667	43.6667	25
2012-01-13	19.06	11.2667	43.6667	25
2012-01-14	19.06	11.2667	43.6667	25
2012-01-15	19.06	11.2667	43.6667	25
2012-01-16	19.06	11.2667	43.6667	25
2012-01-17	19.31	11.2667	43.6667	25
2012-01-18	19.54	11.2667	43.6667	26
2012-01-19	19.79	11.2667	43.6667	26
2012-01-20	19.92	11.2667	43.6667	26
2012-01-21	19.92	11.2667	43.6667	26
2012-01-22	19.92	11.2667	43.6667	26
2012-01-23	19.83	11.2667	43.6667	26
2012-01-24	19.82	11.2667	43.6667	27
2012-01-25	19.83	11.2667	43.6667	28
2012-01-26	19.83	11.2667	43.6667	28
2012-01-27	19.56	11.2667	43.6667	28
2012-01-28	19.56	11.2667	43.6667	28
2012-01-29	19.56	11.2667	43.6667	28
2012-01-30	19.56	11.2667	43.6667	29
2012-01-31	19.65	11.2667	43.6667	29
2012-02-01	19.8	11.2667	43.6667	29
2012-02-02	19.8	11.2667	43.6667	29
2012-02-03	20.09	11.2667	43.6667	29
2012-02-04	20.09	11.2667	43.6667	28
2012-02-05	20.09	11.2667	43.6667	27
2012-02-06	20.19	11.2667	43.6667	27
2012-02-07	20.2	11.2667	43.6667	27
2012-02-08	20.43	11.2667	48.6667	27
2012-02-09	20	11.2667	48.6667	27
2012-02-10	19.9	11.2667	48.6667	27
2012-02-11	19.9	11.2667	48.6667	27
2012-02-12	19.9	11.2667	48.6667	27
2012-02-13	20.03	11.2667	48.6667	27
2012-02-14	20.07	11.2667	48.6667	27
2012-02-15	19.91	11.2667	48.6667	27
2012-02-16	20.19	11.2667	48.6667	27
2012-02-17	20.29	11.2667	48.6667	27
2012-02-18	20.29	11.2667	48.6667	27
2012-02-19	20.29	11.2667	48.6667	27
2012-02-20	20.29	11.2667	48.6667	27
2012-02-21	20.36	11.2667	48.6667	27
2012-02-22	20.12	11.2667	48.6667	28
2012-02-23	20.23	11.2667	48.6667	28
2012-02-24	20.14	11.2667	48.6667	28
2012-02-25	20.14	11.2667	48.6667	28
2012-02-26	20.14	11.2667	48.6667	28
2012-02-27	20.17	11.2667	48.6667	28
2012-02-28	20.2	11.2667	48.6667	28
2012-02-29	19.88	11.2667	48.6667	28
2012-03-01	19.88	11.2667	48.6667	28
2012-03-02	19.76	11.2667	48.6667	28
2012-03-03	19.76	11.2667	48.6667	28
2012-03-04	19.76	11.2667	48.6667	28
2012-03-05	19.6	11.2667	48.6667	28
2012-03-06	19.48	11.2667	48.6667	28
2012-03-07	19.41	11.2667	48.6667	28
2012-03-08	19.68	11.2667	48.6667	28
2012-03-09	19.8	11.2667	48.6667	28
2012-03-10	19.8	11.2667	48.6667	28
2012-03-11	19.8	11.2667	48.6667	28
2012-03-12	19.83	11.2667	48.6667	28
2012-03-13	20.22	11.2667	48.6667	29
2012-03-14	20.2	11.2667	48.6667	29
2012-03-15	19.91	11.6	50.1667	29
2012-03-16	20.03	11.6	50.1667	29
2012-03-17	20.03	11.6	50.1667	29
2012-03-18	20.03	11.6	50.1667	29
2012-03-19	20.14	11.6	50.1667	29
2012-03-20	20.57	11.6	50.1667	29
2012-03-21	20.5	11.6	50.1667	29
2012-03-22	20.38	11.6	50.1667	29
2012-03-23	20.53	11.6	50.1667	29
2012-03-24	20.53	11.6	50.1667	29
2012-03-25	20.53	11.6	50.1667	29
2012-03-26	20.84	11.6	50.1667	29
2012-03-27	20.91	11.6	50.1667	30
2012-03-28	21.08	11.6	50.1667	30
2012-03-29	21.03	11.6	50.1667	30
2012-03-30	21.15	11.6	50.1667	30
2012-03-31	21.15	11.6	50.1667	30
2012-04-01	21.15	11.6	50.1667	30
2012-04-02	21.19	11.6	50.1667	30
2012-04-03	20.82	11.6	50.1667	31
2012-04-04	20.36	11.6	50.1667	31
2012-04-05	20.22	11.6	50.1667	31
2012-04-06	20.22	11.6	50.1667	31
2012-04-07	20.22	11.6	50.1667	31
2012-04-08	20.22	11.6	50.1667	31
2012-04-09	19.96	11.6	50.1667	31
2012-04-10	19.55	11.6	50.1667	32
2012-04-11	20.02	11.6	50.1667	32
2012-04-12	20.06	11.6	50.1667	32
2012-04-13	19.85	11.6	50.1667	32
2012-04-14	19.85	11.6	50.1667	32
2012-04-15	19.85	11.6	50.1667	32
2012-04-16	19.73	11.6	50.1667	32
2012-04-17	20.08	11.6	50.1667	32
2012-04-18	20.06	11.6	50.1667	32
2012-04-19	19.91	11.6	50.1667	32
2012-04-20	19.91	11.6	50.1667	32
2012-04-21	19.91	11.6	50.1667	32
2012-04-22	19.91	11.6	50.1667	32
2012-04-23	19.68	11.6	50.1667	32
2012-04-24	19.42	11.6	50.1667	32
2012-04-25	19.49	11.6	50.1667	32
2012-04-26	19.6	11.6	50.1667	32
2012-04-27	19.98	11.6	50.1667	32
2012-04-28	19.98	11.6	50.1667	32
2012-04-29	19.98	11.6	50.1667	32
2012-04-30	20.16	11.6	50.1667	32
2012-05-01	19.98	11.6	50.1667	32
2012-05-02	19.84	11.6	50.1667	32
2012-05-03	19.72	11.6	50.1667	32
2012-05-04	19.12	11.6	50.1667	32
2012-05-05	19.12	11.6	50.1667	32
2012-05-06	19.12	11.6	50.1667	32
2012-05-07	19.08	11.6	50.1667	32
2012-05-08	18.71	12.6	50.1667	31
2012-05-09	18.78	13.9333	53.1667	30
2012-05-10	16.81	13.9333	53.8333	31
2012-05-11	16.51	13.9333	53.8333	31
2012-05-12	16.51	13.9333	53.8333	31
2012-05-13	16.51	13.9333	53.8333	31
2012-05-14	16.71	13.9333	53.8333	31
2012-05-15	16.54	13.9333	53.8333	32
2012-05-16	16.69	13.9333	53.8333	32
2012-05-17	16.55	13.9333	53.8333	32
2012-05-18	16.47	13.9333	53.8333	32
2012-05-19	16.47	13.9333	53.8333	32
2012-05-20	16.47	13.9333	53.8333	32
2012-05-21	16.67	13.9333	53.8333	32
2012-05-22	16.73	13.9333	53.8333	32
2012-05-23	16.69	13.9333	53.8333	32
2012-05-24	16.39	13.9333	53.8333	32
2012-05-25	16.33	13.9333	53.8333	32
2012-05-26	16.33	13.9333	53.8333	32
2012-05-27	16.33	13.9333	53.8333	32
2012-05-28	16.33	13.9333	53.8333	32
2012-05-29	16.59	13.9333	53.8333	32
2012-05-30	16.39	13.9333	53.8333	32
2012-05-31	16.33	13.9333	53.8333	32
2012-06-01	15.96	13.9333	53.8333	32
2012-06-02	15.96	13.9333	53.8333	32
2012-06-03	15.96	13.9333	53.8333	32
2012-06-04	16.11	13.9333	53.8333	32
2012-06-05	16.12	13.9333	53.8333	32
2012-06-06	16.69	13.9333	53.8333	32
2012-06-07	16.58	13.9333	53.8333	32
2012-06-08	16.73	13.9333	53.8333	32
2012-06-09	16.73	13.9333	53.8333	32
2012-06-10	16.73	13.9333	53.8333	32
2012-06-11	16.48	13.9333	53.8333	32
2012-06-12	16.79	13.9333	53.8333	32
2012-06-13	16.66	13.9333	53.8333	32
2012-06-14	16.92	13.9333	53.8333	32
2012-06-15	17.1	13.9333	53.8333	32
2012-06-16	17.1	13.9333	53.8333	32
2012-06-17	17.1	13.9333	53.8333	32
2012-06-18	17.14	13.9333	53.8333	32
2012-06-19	17.18	13.9333	53.8333	32
2012-06-20	17.51	13.9333	53.8333	32
2012-06-21	16.93	13.9333	53.8333	32
2012-06-22	17.13	13.9333	53.8333	32
2012-06-23	17.13	13.9333	53.8333	32
2012-06-24	17.13	13.9333	53.8333	32
2012-06-25	16.94	13.9333	53.8333	32
2012-06-26	16.82	13.9333	53.8333	32
2012-06-27	16.73	13.9333	53.8333	32
2012-06-28	16.48	13.9333	53.8333	32
2012-06-29	17.17	13.9333	53.8333	32
2012-06-30	17.17	13.9333	53.8333	32
2012-07-01	17.17	13.9333	53.8333	32
2012-07-02	17.08	13.9333	53.8333	32
2012-07-03	17.15	13.9333	53.8333	32
2012-07-04	17.15	13.9333	53.8333	32
2012-07-05	16.94	13.9333	53.8333	32
2012-07-06	16.77	13.9333	53.8333	32
2012-07-07	16.77	13.9333	53.8333	32
2012-07-08	16.77	13.9333	53.8333	32
2012-07-09	16.65	13.9333	53.8333	32
2012-07-10	16.41	13.9333	53.8333	32
2012-07-11	16.38	13.9333	53.8333	32
2012-07-12	15.98	13.9333	53.8333	32
2012-07-13	16.31	13.9333	53.8333	32
2012-07-14	16.31	13.9333	53.8333	32
2012-07-15	16.31	13.9333	53.8333	32
2012-07-16	16.19	13.9333	53.8333	32
2012-07-17	16.23	13.9333	53.8333	32
2012-07-18	16.7	13.9333	53.8333	32
2012-07-19	16.68	13.9333	53.8333	32
2012-07-20	16.36	13.9333	53.8333	32
2012-07-21	16.36	13.9333	53.8333	32
2012-07-22	16.36	13.9333	53.8333	32
2012-07-23	16.07	13.9333	53.8333	32
2012-07-24	15.12	13.9333	53.8333	32
2012-07-25	15.42	13.9333	53.8333	32
2012-07-26	15.38	13.9333	53.8333	32
2012-07-27	15.69	13.9333	53.8333	32
2012-07-28	15.69	13.9333	53.8333	32
2012-07-29	15.69	13.9333	53.8333	32
2012-07-30	15.87	13.9333	53.8333	32
2012-07-31	15.95	13.9333	53.8333	32
2012-08-01	15.98	13.9333	53.8333	32
2012-08-02	15.74	13.9333	53.8333	33
2012-08-03	16.35	13.9333	53.8333	33
2012-08-04	16.35	13.9333	53.8333	33
2012-08-05	16.35	13.9333	53.8333	33
2012-08-06	16.69	13.9333	53.8333	34
2012-08-07	17.14	13.9333	53.8333	34
2012-08-08	17.16	13.9333	53.8333	34
2012-08-09	17.7	13.9333	53.8333	35
2012-08-10	17.54	13.9333	53.8333	35
2012-08-11	17.54	13.9333	53.8333	35
2012-08-12	17.54	13.9333	53.8333	35
2012-08-13	17.34	13.9333	53.8333	35
2012-08-14	17.17	13.9333	53.8333	36
2012-08-15	17.35	13.9333	57.1667	36
2012-08-16	19.02	13.9333	57.1667	37
2012-08-17	19.06	13.9333	57.1667	37
2012-08-18	19.06	13.9333	57.1667	37
2012-08-19	19.06	13.9333	57.1667	37
2012-08-20	18.94	13.9333	57.1667	37
2012-08-21	19.16	13.9333	57.1667	37
2012-08-22	19.22	13.9333	57.1667	38
2012-08-23	19.13	13.9333	57.1667	38
2012-08-24	19.2	13.9333	57.1667	38
2012-08-25	19.2	13.9333	57.1667	38
2012-08-26	19.2	13.9333	57.1667	38
2012-08-27	19.36	13.9333	57.1667	38
2012-08-28	19.22	13.9333	57.1667	38
2012-08-29	19.2	13.9333	57.1667	38
2012-08-30	18.9	13.9333	57.1667	38
2012-08-31	19.08	13.9333	57.1667	38
2012-09-01	19.08	13.9333	57.1667	38
2012-09-02	19.08	13.9333	57.1667	38
2012-09-03	19.08	13.9333	57.1667	38
2012-09-04	19	13.9333	57.1667	38
2012-09-05	18.9	13.9333	57.1667	38
2012-09-06	19.73	13.9333	57.1667	38
2012-09-07	19.56	13.9333	57.1667	38
2012-09-08	19.56	13.9333	57.1667	38
2012-09-09	19.56	13.9333	57.1667	38
2012-09-10	19.15	13.9333	57.1667	38
2012-09-11	19.04	13.9333	57.1667	38
2012-09-12	19.08	13.9333	57.1667	38
2012-09-13	19.36	13.9333	57.1667	38
2012-09-14	19.49	13.9333	57.1667	38
2012-09-15	19.49	13.9333	57.1667	38
2012-09-16	19.49	13.9333	57.1667	38
2012-09-17	19.16	13.9333	57.1667	38
2012-09-18	19.05	13.9333	57.1667	38
2012-09-19	19.12	13.9333	57.1667	38
2012-09-20	19.11	13.9333	57.1667	38
2012-09-21	18.9	13.9333	57.1667	38
2012-09-22	18.9	13.9333	57.1667	38
2012-09-23	18.9	13.9333	57.1667	38
2012-09-24	18.81	13.9333	57.1667	38
2012-09-25	18.67	13.9333	57.1667	38
2012-09-26	18.58	13.9333	57.1667	39
2012-09-27	18.8	13.9333	57.1667	39
2012-09-28	19.1	13.9333	57.1667	39
2012-09-29	19.1	13.9333	57.1667	39
2012-09-30	19.1	13.9333	57.1667	39
2012-10-01	19.04	13.9333	57.1667	39
2012-10-02	18.87	13.9333	57.1667	39
2012-10-03	18.93	13.9333	57.1667	39
2012-10-04	18.9	13.9333	57.1667	39
2012-10-05	18.86	13.9333	57.1667	39
2012-10-06	18.86	13.9333	57.1667	39
2012-10-07	18.86	13.9333	57.1667	39
2012-10-08	18.9	13.9333	57.1667	39
2012-10-09	18.8	13.9333	57.1667	39
2012-10-10	18.31	13.9333	57.1667	39
2012-10-11	18.26	13.9333	57.1667	39
2012-10-12	18.41	13.9333	57.1667	39
2012-10-13	18.41	13.9333	57.1667	39
2012-10-14	18.41	13.9333	57.1667	39
2012-10-15	18.55	13.9333	57.1667	40
2012-10-16	18.85	13.9333	57.1667	40
2012-10-17	18.71	13.9333	57.1667	40
2012-10-18	18.61	13.9333	58.1667	40
2012-10-19	18.04	13.9333	58.1667	40
2012-10-20	18.04	13.9333	58.1667	40
2012-10-21	18.04	13.9333	58.1667	40
2012-10-22	18.19	13.9333	58.1667	40
2012-10-23	18.01	13.9333	58.1667	39
2012-10-24	17.38	13.9333	58.1667	39
2012-10-25	17.2	13.9333	58.1667	39
2012-10-26	17.29	13.9333	58.1667	39
2012-10-27	17.29	13.9333	58.1667	39
2012-10-28	17.29	13.9333	58.1667	39
2012-10-29	17.29	13.9333	58.1667	39
2012-10-30	17.29	13.9333	58.1667	39
2012-10-31	17.15	13.9333	58.1667	39
2012-11-01	17.51	14.9333	58.1667	38
2012-11-02	17.35	14.9333	58.1667	38
2012-11-03	17.35	14.9333	58.1667	38
2012-11-04	17.35	14.9333	58.1667	38
2012-11-05	17.4	14.9333	58.1667	38
2012-11-06	17.48	14.9333	58.1667	38
2012-11-07	17.21	14.9333	58.1667	38
2012-11-08	16.83	14.9333	58.1667	38
2012-11-09	16.82	14.9333	58.1667	38
2012-11-10	16.82	14.9333	58.1667	38
2012-11-11	16.82	14.9333	58.1667	38
2012-11-12	16.86	15.4333	58.1667	38
2012-11-13	16.85	15.4333	58.1667	38
2012-11-14	17.66	16.1	58.1667	38
2012-11-15	17.94	16.1	58.1667	38
2012-11-16	17.99	16.1	58.1667	38
2012-11-17	17.99	16.1	58.1667	38
2012-11-18	17.99	16.1	59.1667	38
2012-11-19	18.3	16.6	63.1667	38
2012-11-20	18.34	16.6	63.1667	38
2012-11-21	18.48	16.6	63.1667	38
2012-11-22	18.48	16.6	63.1667	38
2012-11-23	18.84	16.6	63.1667	38
2012-11-24	18.84	16.6	63.1667	38
2012-11-25	18.84	16.6	63.1667	38
2012-11-26	19.06	16.6	63.1667	39
2012-11-27	18.96	16.6	63.1667	39
2012-11-28	18.83	16.6	63.1667	39
2012-11-29	19.01	16.6	63.1667	39
2012-11-30	18.91	16.6	63.1667	39
2012-12-01	18.91	16.6	63.1667	39
2012-12-02	18.91	16.6	63.1667	40
2012-12-03	19.03	16.6	63.1667	40
2012-12-04	19.17	16.6	63.1667	40
2012-12-05	19.21	16.6	63.1667	40
2012-12-06	19.48	16.6	63.1667	40
2012-12-07	19.34	16.6	64.1667	40
2012-12-08	19.34	16.6	64.1667	40
2012-12-09	19.34	16.6	64.1667	40
2012-12-10	19.79	16.6	64.1667	40
2012-12-11	19.78	16.6	64.1667	40
2012-12-12	19.73	16.6	64.1667	40
2012-12-13	19.74	16.6	64.1667	41
2012-12-14	19.86	16.6	64.1667	41
2012-12-15	19.86	16.6	64.1667	41
2012-12-16	19.86	16.6	64.1667	42
2012-12-17	20.11	18.6	64.1667	41
2012-12-18	20.38	18.6	64.1667	40
2012-12-19	20.27	18.6	64.1667	40
2012-12-20	20.24	18.6	64.1667	40
2012-12-21	19.96	18.6	64.1667	40
2012-12-22	19.96	18.6	64.1667	40
2012-12-23	19.96	18.6	64.1667	40
2012-12-24	19.83	18.6	64.1667	40
2012-12-25	19.83	18.6	64.1667	40
2012-12-26	19.92	18.6	64.1667	40
2012-12-27	19.65	18.6	64.1667	40
2012-12-28	19.45	18.6	64.1667	40
2012-12-29	19.45	18.6	64.1667	40
2012-12-30	19.45	18.6	64.1667	40
2012-12-31	19.65	18.6	64.5	41
2013-01-01	19.65	18.6	65.8333	41
2013-01-02	20.34	18.6	65.8333	41
2013-01-03	20.45	18.6	66.5833	42
2013-01-04	20.48	18.6	66.5833	42
2013-01-05	20.48	18.6	67.5833	42
2013-01-06	20.48	19.6	67.5833	41
2013-01-07	20.29	19.6	67.5833	41
2013-01-08	20.31	19.9333	67.5833	41
2013-01-09	20.3	19.9333	67.5833	42
2013-01-10	20.44	19.9333	67.5833	42
2013-01-11	20.48	19.9333	67.5833	42
2013-01-12	20.48	19.9333	67.5833	42
2013-01-13	20.48	19.9333	67.5833	42
2013-01-14	20.97	19.9333	68.5833	42
2013-01-15	20.98	19.9333	68.5833	42
2013-01-16	21.03	19.9333	68.5833	42
2013-01-17	20.95	19.9333	68.5833	42
2013-01-18	21.02	19.9333	68.5833	42
2013-01-19	21.02	19.9333	68.5833	42
2013-01-20	21.02	19.9333	68.5833	42
2013-01-21	21.02	19.9333	68.5833	42
2013-01-22	20.87	19.9333	68.5833	42
2013-01-23	20.62	20.4333	68.5833	42
2013-01-24	21.02	20.4333	69.0833	43
2013-01-25	21.15	20.4333	69.0833	43
2013-01-26	21.15	20.4333	69.0833	43
2013-01-27	21.15	20.4333	69.0833	43
2013-01-28	21.06	20.4333	69.0833	43
2013-01-29	20.78	20.4333	69.0833	43
2013-01-30	20.58	20.4333	69.0833	43
2013-01-31	20.57	20.4333	69.0833	43
2013-02-01	20.83	20.4333	69.0833	43
2013-02-02	20.83	20.4333	69.0833	43
2013-02-03	20.83	20.4333	69.0833	43
2013-02-04	20.82	20.4333	69.0833	43
2013-02-05	21.08	20.4333	69.0833	43
2013-02-06	21.19	20.4333	69.0833	43
2013-02-07	21.1	20.4333	69.0833	44
2013-02-08	21.16	20.4333	69.0833	44
2013-02-09	21.16	20.4333	69.0833	44
2013-02-10	21.16	20.4333	69.0833	44
2013-02-11	21.27	20.4333	69.0833	44
2013-02-12	20.97	20.4333	70.0833	44
2013-02-13	21.14	20.4333	70.0833	44
2013-02-14	20.99	20.4333	70.0833	44
2013-02-15	20.99	20.4333	70.0833	45
2013-02-16	20.99	20.4333	70.0833	45
2013-02-17	20.99	20.4333	70.0833	45
2013-02-18	20.99	20.4333	70.0833	45
2013-02-19	21.46	20.4333	70.0833	45
2013-02-20	21.11	20.4333	70.0833	45
2013-02-21	20.76	20.4333	70.0833	44
2013-02-22	20.9	20.4333	70.0833	44
2013-02-23	20.9	20.4333	70.0833	44
2013-02-24	20.9	20.4333	70.0833	44
2013-02-25	20.66	20.4333	71.0833	44
2013-02-26	20.61	20.4333	71.0833	44
2013-02-27	20.89	20.4333	71.0833	44
2013-02-28	20.86	20.4333	71.0833	44
2013-03-01	20.83	20.4333	71.0833	44
2013-03-02	20.83	20.4333	71.0833	44
2013-03-03	20.83	20.4333	71.0833	44
2013-03-04	20.74	20.4333	71.0833	44
2013-03-05	21.22	20.4333	71.0833	44
2013-03-06	21.72	20.4333	71.0833	44
2013-03-07	21.8	20.4333	71.0833	44
2013-03-08	21.83	20.4333	71.0833	44
2013-03-09	21.83	20.4333	71.0833	44
2013-03-10	21.83	20.4333	71.0833	44
2013-03-11	21.88	20.4333	71.0833	45
2013-03-12	21.7	20.4333	72.0833	45
2013-03-13	21.58	20.4333	72.0833	45
2013-03-14	21.59	20.4333	72.0833	45
2013-03-15	21.93	20.4333	72.0833	45
2013-03-16	21.93	20.4333	72.0833	45
2013-03-17	21.93	20.4333	72.0833	45
2013-03-18	21.67	20.4333	72.5833	46
2013-03-19	21.52	20.4333	72.5833	47
2013-03-20	21.67	20.4333	72.5833	47
2013-03-21	20.84	20.4333	72.5833	47
2013-03-22	20.75	20.4333	72.5833	47
2013-03-23	20.75	20.4333	72.5833	47
2013-03-24	20.75	20.4333	72.5833	47
2013-03-25	20.85	20.4333	72.5833	47
2013-03-26	20.85	20.4333	72.5833	47
2013-03-27	20.83	20.4333	72.5833	47
2013-03-28	20.9	20.4333	72.5833	47
2013-03-29	20.9	20.4333	72.5833	47
2013-03-30	20.9	20.4333	72.5833	47
2013-03-31	20.9	20.4333	72.5833	46
2013-04-01	20.83	20.4333	72.5833	46
2013-04-02	21.22	20.4333	72.5833	46
2013-04-03	21.2	21.4333	72.5833	45
2013-04-04	21.04	21.4333	72.5833	45
2013-04-05	20.61	21.4333	72.5833	45
2013-04-06	20.61	21.4333	72.5833	45
2013-04-07	20.61	21.4333	72.5833	45
2013-04-08	20.57	21.4333	72.5833	45
2013-04-09	20.97	21.4333	72.5833	45
2013-04-10	21.47	21.4333	72.5833	45
2013-04-11	21.69	21.4333	72.5833	45
2013-04-12	21.54	21.4333	72.5833	45
2013-04-13	21.54	21.4333	72.5833	45
2013-04-14	21.54	21.4333	72.5833	45
2013-04-15	21.05	21.4333	72.5833	45
2013-04-16	21.16	21.4333	72.5833	45
2013-04-17	20.63	21.4333	72.5833	45
2013-04-18	20.58	21.4333	72.5833	45
2013-04-19	20.46	21.4333	72.5833	45
2013-04-20	20.46	21.4333	72.5833	45
2013-04-21	20.46	21.4333	72.5833	45
2013-04-22	20.59	21.4333	72.5833	45
2013-04-23	20.91	21.4333	72.5833	44
2013-04-24	20.39	21.4333	72.5833	44
2013-04-25	20.64	21.4333	72.5833	44
2013-04-26	20.67	21.4333	72.5833	44
2013-04-27	20.67	21.4333	72.5833	44
2013-04-28	20.67	21.4333	72.5833	44
2013-04-29	20.98	21.4333	72.5833	44
2013-04-30	20.92	21.4333	72.5833	44
2013-05-01	20.38	21.4333	72.5833	44
2013-05-02	20.73	21.4333	72.5833	44
2013-05-03	20.83	21.4333	72.5833	44
2013-05-04	20.83	21.4333	72.5833	44
2013-05-05	20.83	21.4333	72.5833	44
2013-05-06	20.81	21.4333	72.5833	44
2013-05-07	20.38	21.4333	72.5833	44
2013-05-08	20.72	21.4333	72.5833	44
2013-05-09	20.83	21.4333	72.5833	44
2013-05-10	21.1	21.4333	72.5833	44
2013-05-11	21.1	21.4333	72.5833	44
2013-05-12	21.1	21.4333	72.5833	44
2013-05-13	21.27	21.4333	73.5833	44
2013-05-14	21.27	21.4333	74.5833	44
2013-05-15	21.21	21.4333	75.0833	45
2013-05-16	23.89	21.4333	77.0833	45
2013-05-17	24.24	21.4333	78.0833	45
2013-05-18	24.24	21.4333	78.0833	45
2013-05-19	24.24	21.4333	78.0833	45
2013-05-20	23.95	21.4333	78.0833	45
2013-05-21	24.01	21.4333	79.0833	45
2013-05-22	23.34	21.4333	79.0833	45
2013-05-23	23.51	21.4333	79.0833	45
2013-05-24	23.53	21.4333	79.0833	45
2013-05-25	23.53	21.4333	79.0833	45
2013-05-26	23.53	21.4333	79.0833	45
2013-05-27	23.53	21.4333	79.0833	45
2013-05-28	23.89	21.4333	79.0833	45
2013-05-29	24.12	21.4333	80.5833	45
2013-05-30	24.37	21.4333	80.5833	45
2013-05-31	24.12	21.4333	80.5833	45
2013-06-01	24.12	21.4333	80.5833	45
2013-06-02	24.12	21.4333	80.5833	46
2013-06-03	24.38	21.4333	80.5833	46
2013-06-04	24.36	21.4333	80.5833	46
2013-06-05	24.32	21.4333	80.5833	46
2013-06-06	24.55	21.4333	80.5833	46
2013-06-07	24.49	21.4333	80.5833	46
2013-06-08	24.49	21.4333	80.5833	46
2013-06-09	24.49	21.4333	80.5833	46
2013-06-10	24.36	21.4333	80.5833	46
2013-06-11	24.07	21.4333	80.5833	46
2013-06-12	23.99	21.4333	80.5833	46
2013-06-13	24.35	21.4333	80.5833	46
2013-06-14	24.09	21.4333	80.5833	46
2013-06-15	24.09	21.4333	80.5833	46
2013-06-16	24.09	21.4333	80.5833	46
2013-06-17	24.7	21.4333	80.5833	47
2013-06-18	24.82	21.4333	80.5833	47
2013-06-19	24.68	21.4333	80.5833	47
2013-06-20	24.44	21.4333	80.5833	47
2013-06-21	24.48	21.4333	80.5833	48
2013-06-22	24.48	21.4333	80.5833	48
2013-06-23	24.48	21.4333	80.5833	48
2013-06-24	24.06	21.4333	80.5833	48
2013-06-25	24.01	21.4333	80.5833	48
2013-06-26	24.39	21.4333	80.5833	48
2013-06-27	24.63	21.4333	80.5833	48
2013-06-28	24.34	21.4333	80.5833	48
2013-06-29	24.34	21.4333	80.5833	48
2013-06-30	24.34	21.4333	80.5833	48
2013-07-01	24.34	21.4333	80.5833	48
2013-07-02	24.32	21.4333	80.5833	47
2013-07-03	24.59	21.4333	80.5833	47
2013-07-04	24.59	21.4333	80.5833	47
2013-07-05	24.57	21.4333	80.5833	47
2013-07-06	24.57	21.4333	80.5833	47
2013-07-07	24.57	21.4333	80.5833	47
2013-07-08	24.63	21.4333	80.5833	47
2013-07-09	25.16	21.4333	80.5833	47
2013-07-10	25.41	21.4333	80.5833	47
2013-07-11	25.87	21.4333	80.5833	47
2013-07-12	25.94	21.4333	80.5833	47
2013-07-13	25.94	21.4333	80.5833	47
2013-07-14	25.94	21.4333	80.5833	47
2013-07-15	25.93	21.4333	80.5833	47
2013-07-16	25.71	21.4333	80.5833	47
2013-07-17	25.72	21.4333	80.5833	47
2013-07-18	25.86	21.4333	80.5833	47
2013-07-19	25.82	21.4333	80.5833	47
2013-07-20	25.82	21.4333	80.5833	47
2013-07-21	25.82	21.4333	80.5833	47
2013-07-22	25.72	21.4333	80.5833	47
2013-07-23	25.56	22.4333	80.5833	46
2013-07-24	25.59	22.4333	80.5833	46
2013-07-25	25.5	22.4333	80.5833	46
2013-07-26	25.5	22.4333	80.5833	46
2013-07-27	25.5	22.4333	80.5833	46
2013-07-28	25.5	22.4333	80.5833	46
2013-07-29	25.33	22.4333	80.5833	46
2013-07-30	25.67	22.4333	80.5833	46
2013-07-31	25.59	22.4333	80.5833	46
2013-08-01	25.89	22.4333	80.5833	46
2013-08-02	26.19	22.4333	80.5833	46
2013-08-03	26.19	22.4333	80.5833	46
2013-08-04	26.19	22.4333	80.5833	46
2013-08-05	26.31	22.4333	80.5833	47
2013-08-06	26.21	22.4333	80.5833	47
2013-08-07	26.12	22.4333	80.5833	47
2013-08-08	26.26	22.4333	80.5833	47
2013-08-09	26.05	22.4333	80.5833	48
2013-08-10	26.05	22.4333	80.5833	48
2013-08-11	26.05	22.4333	80.5833	48
2013-08-12	26.34	22.4333	80.5833	48
2013-08-13	26.32	22.4333	80.5833	48
2013-08-14	26.38	23.4333	81.0833	49
2013-08-15	24.48	23.4333	82.5833	49
2013-08-16	24.27	23.9333	82.5833	49
2013-08-17	24.27	23.9333	82.5833	49
2013-08-18	24.27	23.9333	82.5833	49
2013-08-19	24.27	23.9333	82.5833	49
2013-08-20	24.32	23.9333	82.5833	49
2013-08-21	24.07	23.9333	82.5833	49
2013-08-22	24.01	23.9333	82.5833	49
2013-08-23	23.86	23.9333	82.5833	49
2013-08-24	23.86	23.9333	82.5833	49
2013-08-25	23.86	23.9333	82.5833	49
2013-08-26	23.83	23.9333	82.5833	50
2013-08-27	23.48	23.9333	82.5833	50
2013-08-28	23.45	23.9333	82.5833	50
2013-08-29	23.45	23.9333	82.5833	50
2013-08-30	23.31	23.9333	82.5833	50
2013-08-31	23.31	23.9333	82.5833	50
2013-09-01	23.31	23.9333	82.5833	50
2013-09-02	23.31	23.9333	82.5833	50
2013-09-03	23.48	23.9333	82.5833	50
2013-09-04	23.77	23.9333	82.5833	50
2013-09-05	23.69	23.9333	82.5833	50
2013-09-06	23.55	23.9333	82.5833	51
2013-09-07	23.55	23.9333	82.5833	51
2013-09-08	23.55	23.9333	82.5833	51
2013-09-09	23.92	23.9333	82.5833	51
2013-09-10	24.16	23.9333	82.5833	51
2013-09-11	24.38	23.9333	82.5833	51
2013-09-12	24.29	23.9333	82.5833	51
2013-09-13	24.32	23.9333	82.5833	51
2013-09-14	24.32	23.9333	82.5833	51
2013-09-15	24.32	23.9333	82.5833	51
2013-09-16	24.38	23.9333	82.5833	51
2013-09-17	24.37	23.9333	82.5833	51
2013-09-18	24.8	23.9333	82.5833	51
2013-09-19	24.61	23.9333	82.5833	51
2013-09-20	24.51	23.9333	82.5833	51
2013-09-21	24.51	23.9333	82.5833	51
2013-09-22	24.51	23.9333	82.5833	51
2013-09-23	24.27	23.9333	82.5833	51
2013-09-24	24.14	23.9333	82.5833	51
2013-09-25	24.43	23.9333	82.5833	51
2013-09-26	23.77	23.9333	82.5833	51
2013-09-27	23.33	23.9333	82.5833	51
2013-09-28	23.33	23.9333	82.5833	51
2013-09-29	23.33	23.9333	82.5833	51
2013-09-30	23.43	23.9333	82.5833	51
2013-10-01	23.24	23.9333	82.5833	51
2013-10-02	23.32	23.9333	82.5833	51
2013-10-03	23.01	23.9333	82.5833	51
2013-10-04	23.02	23.9333	82.5833	51
2013-10-05	23.02	23.9333	82.5833	51
2013-10-06	23.02	23.9333	82.5833	51
2013-10-07	22.89	23.9333	82.5833	51
2013-10-08	22.64	23.9333	82.5833	51
2013-10-09	22.5	23.9333	82.5833	51
2013-10-10	23.01	23.9333	82.5833	51
2013-10-11	23.28	23.9333	82.5833	51
2013-10-12	23.28	23.9333	82.5833	51
2013-10-13	23.28	23.9333	82.5833	51
2013-10-14	23.34	23.9333	83.5833	51
2013-10-15	23.18	23.9333	83.5833	51
2013-10-16	23	23.9333	83.5833	51
2013-10-17	22.78	23.9333	83.5833	51
2013-10-18	22.96	23.9333	83.5833	51
2013-10-19	22.96	23.9333	83.5833	51
2013-10-20	22.96	23.9333	83.5833	51
2013-10-21	22.93	23.9333	83.5833	51
2013-10-22	22.65	23.9333	83.5833	51
2013-10-23	22.26	23.9333	83.5833	51
2013-10-24	22.37	23.9333	83.5833	51
2013-10-25	22.46	23.9333	83.5833	51
2013-10-26	22.46	23.9333	83.5833	51
2013-10-27	22.46	23.9333	83.5833	51
2013-10-28	22.55	23.9333	83.5833	51
2013-10-29	22.83	23.9333	83.5833	51
2013-10-30	22.71	23.9333	83.5833	51
2013-10-31	22.56	23.9333	83.5833	51
2013-11-01	22.57	23.9333	83.5833	51
2013-11-02	22.57	23.9333	83.5833	51
2013-11-03	22.57	23.9333	83.5833	51
2013-11-04	22.58	23.9333	83.5833	51
2013-11-05	23.07	23.9333	83.5833	51
2013-11-06	23.28	23.9333	83.5833	51
2013-11-07	23.11	23.9333	83.5833	51
2013-11-08	23.51	23.9333	83.5833	51
2013-11-09	23.51	23.9333	83.5833	51
2013-11-10	23.51	23.9333	83.5833	51
2013-11-11	23.45	23.9333	83.5833	51
2013-11-12	23.73	23.9333	83.5833	52
2013-11-13	24	24.219	87.0833	52
2013-11-14	21.37	24.5048	88.8333	52
2013-11-15	21.54	24.5048	88.8333	52
2013-11-16	21.54	24.5048	88.8333	52
2013-11-17	21.54	24.5048	88.8333	53
2013-11-18	21.29	24.5048	88.8333	53
2013-11-19	21.42	24.5048	88.8333	53
2013-11-20	21.23	24.5048	88.8333	53
2013-11-21	21.47	24.5048	88.8333	53
2013-11-22	21.46	24.5048	88.8333	53
2013-11-23	21.46	24.5048	88.8333	53
2013-11-24	21.46	24.5048	88.8333	53
2013-11-25	21.27	24.5048	88.8333	53
2013-11-26	21.21	24.5048	88.8333	53
2013-11-27	21.27	24.5048	88.8333	53
2013-11-28	21.27	24.5048	88.8333	53
2013-11-29	21.25	24.5048	88.8333	53
2013-11-30	21.25	24.5048	88.8333	53
2013-12-01	21.25	24.5048	88.8333	53
2013-12-02	21.09	24.5048	89.8333	53
2013-12-03	21.26	24.5048	89.8333	53
2013-12-04	21.25	24.5048	89.8333	53
2013-12-05	20.91	24.5048	89.8333	53
2013-12-06	21.28	24.5048	89.8333	53
2013-12-07	21.28	24.5048	89.8333	53
2013-12-08	21.28	24.5048	89.8333	53
2013-12-09	21.22	24.5048	89.8333	53
2013-12-10	21.21	24.5048	89.8333	53
2013-12-11	20.88	24.5048	89.8333	53
2013-12-12	20.51	24.5048	89.8333	53
2013-12-13	20.24	24.5048	89.8333	53
2013-12-14	20.24	24.5048	89.8333	53
2013-12-15	20.24	24.5048	89.8333	53
2013-12-16	20.68	24.5048	89.8333	54
2013-12-17	20.92	24.7048	89.8333	54
2013-12-18	21	24.7048	90.8333	54
2013-12-19	21.07	24.7048	90.8333	54
2013-12-20	21.13	24.7048	90.8333	54
2013-12-21	21.13	24.7048	90.8333	54
2013-12-22	21.13	24.7048	90.8333	54
2013-12-23	21.57	24.7048	90.8333	54
2013-12-24	21.69	24.7048	90.8333	54
2013-12-25	21.69	24.7048	90.8333	54
2013-12-26	21.8	24.7048	90.8333	54
2013-12-27	22.02	24.7048	90.8333	55
2013-12-28	22.02	24.7048	90.8333	55
2013-12-29	22.02	24.7048	90.8333	55
2013-12-30	22.25	24.7048	91.8333	55
2013-12-31	22.43	24.7048	91.8333	55
2014-01-01	22.43	24.7048	91.8333	55
2014-01-02	22	24.7048	91.8333	55
2014-01-03	21.98	24.7048	91.8333	55
2014-01-04	21.98	24.7048	91.8333	55
2014-01-05	21.98	24.7048	91.8333	55
2014-01-06	22.01	24.7048	91.8333	55
2014-01-07	22.31	24.7048	91.8333	55
2014-01-08	22.29	24.7048	91.8333	55
2014-01-09	22.09	24.7048	91.8333	55
2014-01-10	22.22	24.7048	91.8333	55
2014-01-11	22.22	24.7048	91.8333	55
2014-01-12	22.22	24.7048	91.8333	55
2014-01-13	22.19	24.7048	91.8333	55
2014-01-14	22.41	24.7048	91.8333	55
2014-01-15	22.78	24.7048	91.8333	55
2014-01-16	22.78	24.7048	91.8333	55
2014-01-17	22.74	24.7048	91.8333	55
2014-01-18	22.74	24.7048	91.8333	55
2014-01-19	22.74	24.7048	91.8333	55
2014-01-20	22.74	24.7048	91.8333	55
2014-01-21	22.83	24.7048	91.8333	55
2014-01-22	22.84	24.7048	91.8333	55
2014-01-23	22.56	24.7048	91.8333	55
2014-01-24	22.2	24.7048	91.8333	55
2014-01-25	22.2	24.7048	91.8333	55
2014-01-26	22.2	24.7048	91.8333	55
2014-01-27	22	24.7048	91.8333	55
2014-01-28	21.75	24.7048	91.8333	55
2014-01-29	21.65	24.7048	91.8333	55
2014-01-30	21.98	24.7048	91.8333	55
2014-01-31	21.91	24.7048	91.8333	55
2014-02-01	21.91	24.7048	91.8333	55
2014-02-02	21.91	24.7048	91.8333	55
2014-02-03	21.55	24.7048	91.8333	55
2014-02-04	21.8	24.7048	91.8333	55
2014-02-05	21.98	24.7048	91.8333	55
2014-02-06	22.49	24.7048	91.8333	55
2014-02-07	22.67	24.7048	91.8333	55
2014-02-08	22.67	24.7048	91.8333	55
2014-02-09	22.67	24.7048	91.8333	55
2014-02-10	22.83	24.7048	91.8333	55
2014-02-11	22.71	24.7048	91.8333	55
2014-02-12	22.85	24.7048	91.8333	55
2014-02-13	22.27	24.7048	91.8333	55
2014-02-14	22.56	24.7048	91.8333	55
2014-02-15	22.56	24.7048	91.8333	55
2014-02-16	22.56	24.7048	91.8333	55
2014-02-17	22.56	24.7048	91.8333	55
2014-02-18	22.41	24.7048	91.8333	55
2014-02-19	22.28	24.7048	91.8333	55
2014-02-20	22.3	24.7048	91.8333	55
2014-02-21	22.13	24.7048	91.8333	55
2014-02-22	22.13	24.7048	91.8333	55
2014-02-23	22.13	24.7048	91.8333	55
2014-02-24	22.12	24.7048	91.8333	55
2014-02-25	21.84	24.7048	91.8333	55
2014-02-26	21.93	24.7048	91.8333	55
2014-02-27	21.92	24.7048	91.8333	55
2014-02-28	21.8	24.7048	91.8333	55
2014-03-01	21.8	24.7048	91.8333	55
2014-03-02	21.8	24.7048	91.8333	55
2014-03-03	21.57	24.7048	91.8333	55
2014-03-04	21.82	24.7048	91.8333	55
2014-03-05	21.87	24.7048	91.8333	55
2014-03-06	21.82	24.7048	91.8333	55
2014-03-07	21.73	24.7048	91.8333	55
2014-03-08	21.73	24.7048	91.8333	55
2014-03-09	21.73	24.7048	91.8333	55
2014-03-10	21.69	24.7048	91.8333	55
2014-03-11	21.61	24.7048	91.8333	55
2014-03-12	21.82	24.7048	91.8333	55
2014-03-13	21.52	24.7048	91.8333	55
2014-03-14	21.35	24.7048	91.8333	55
2014-03-15	21.35	24.7048	91.8333	55
2014-03-16	21.35	24.7048	91.8333	55
2014-03-17	21.51	24.7048	91.8333	55
2014-03-18	21.63	24.7048	91.8333	55
2014-03-19	21.63	24.7048	91.8333	55
2014-03-20	21.83	24.7048	91.8333	55
2014-03-21	21.64	24.7048	91.8333	55
2014-03-22	21.64	24.7048	91.8333	55
2014-03-23	21.64	24.7048	91.8333	55
2014-03-24	21.57	24.7048	91.8333	55
2014-03-25	22.34	24.7048	91.8333	55
2014-03-26	22.32	24.7048	91.8333	55
2014-03-27	22.02	24.7048	91.8333	55
2014-03-28	22.33	24.7048	91.8333	55
2014-03-29	22.33	24.7048	91.8333	55
2014-03-30	22.33	24.7048	91.8333	55
2014-03-31	22.42	24.7048	91.8333	55
2014-04-01	23.1	24.7048	91.8333	55
2014-04-02	22.99	24.7048	91.8333	55
2014-04-03	23.09	24.7048	91.8333	55
2014-04-04	22.71	24.7048	91.8333	55
2014-04-05	22.71	24.7048	91.8333	55
2014-04-06	22.71	24.7048	91.8333	55
2014-04-07	22.85	24.7048	91.8333	55
2014-04-08	22.94	24.7048	91.8333	55
2014-04-09	23.12	24.7048	91.8333	55
2014-04-10	22.65	24.7048	91.8333	55
2014-04-11	22.46	24.7048	91.8333	55
2014-04-12	22.46	24.7048	91.8333	55
2014-04-13	22.46	24.7048	91.8333	55
2014-04-14	22.85	24.7048	91.8333	55
2014-04-15	22.89	24.7048	91.8333	55
2014-04-16	23.03	24.7048	91.8333	55
2014-04-17	23.21	24.7048	91.8333	55
2014-04-18	23.21	24.7048	91.8333	55
2014-04-19	23.21	24.7048	91.8333	55
2014-04-20	23.21	24.7048	91.8333	55
2014-04-21	23.4	24.7048	91.8333	55
2014-04-22	23.52	24.7048	91.8333	55
2014-04-23	23.5	24.7048	91.8333	55
2014-04-24	23.33	24.7048	91.8333	55
2014-04-25	23	24.7048	91.8333	55
2014-04-26	23	24.7048	91.8333	55
2014-04-27	23	24.7048	91.8333	55
2014-04-28	23.02	24.7048	91.8333	55
2014-04-29	23.16	24.7048	91.8333	55
2014-04-30	23.11	24.7048	91.8333	55
2014-05-01	23.01	24.7048	91.8333	55
2014-05-02	22.94	24.7048	91.8333	55
2014-05-03	22.94	24.7048	91.8333	55
2014-05-04	22.94	24.7048	91.8333	55
2014-05-05	22.96	24.7048	91.8333	55
2014-05-06	22.72	24.7048	91.8333	55
2014-05-07	22.87	24.7048	91.8333	55
2014-05-08	23.02	24.7048	91.8333	55
2014-05-09	23.02	24.7048	91.8333	55
2014-05-10	23.02	24.7048	91.8333	55
2014-05-11	23.02	24.7048	91.8333	55
2014-05-12	23.19	24.7048	91.8333	55
2014-05-13	22.86	24.7048	91.8333	55
2014-05-14	22.81	24.7048	91.8333	55
2014-05-15	24.18	24.7048	91.8333	55
2014-05-16	24.37	24.7048	91.8333	55
2014-05-17	24.37	24.7048	91.8333	55
2014-05-18	24.37	24.7048	91.8333	55
2014-05-19	24.35	24.7048	91.8333	55
2014-05-20	24.12	24.7048	91.8333	55
2014-05-21	24.48	24.7048	91.8333	55
2014-05-22	24.38	24.7048	91.8333	55
2014-05-23	24.52	24.7048	91.8333	55
2014-05-24	24.52	24.7048	91.8333	55
2014-05-25	24.52	24.7048	91.8333	55
2014-05-26	24.52	24.7048	91.8333	55
2014-05-27	24.71	24.7048	91.8333	55
2014-05-28	24.82	24.7048	91.8333	55
2014-05-29	24.68	24.7048	91.8333	55
2014-05-30	24.62	24.7048	91.8333	55
2014-05-31	24.62	24.7048	91.8333	55
2014-06-01	24.62	24.7048	91.8333	55
2014-06-02	24.78	24.7048	91.8333	55
2014-06-03	24.68	24.7048	91.8333	55
2014-06-04	24.5	24.7048	91.8333	55
2014-06-05	24.7	24.7048	91.8333	55
2014-06-06	24.83	24.7048	91.8333	55
2014-06-07	24.83	24.7048	91.8333	55
2014-06-08	24.83	24.7048	91.8333	55
2014-06-09	24.8	24.7048	91.8333	55
2014-06-10	25	24.7048	91.8333	55
2014-06-11	25.04	24.7048	91.8333	55
2014-06-12	24.66	24.7048	91.8333	55
2014-06-13	24.7	24.7048	91.8333	55
2014-06-14	24.7	24.7048	91.8333	55
2014-06-15	24.7	24.7048	91.8333	55
2014-06-16	24.53	24.7048	91.8333	55
2014-06-17	24.5	24.7048	91.8333	55
2014-06-18	24.63	24.7048	91.8333	55
2014-06-19	24.71	24.7048	91.8333	55
2014-06-20	24.83	24.7048	91.8333	55
2014-06-21	24.83	24.7048	91.8333	55
2014-06-22	24.83	24.7048	91.8333	55
2014-06-23	24.7	24.7048	91.8333	55
2014-06-24	24.53	24.7048	91.8333	55
2014-06-25	24.72	24.7048	91.8333	55
2014-06-26	24.65	24.7048	91.8333	55
2014-06-27	24.7	24.7048	91.8333	55
2014-06-28	24.7	24.7048	91.8333	55
2014-06-29	24.7	24.7048	91.8333	55
2014-06-30	24.85	24.7048	91.8333	55
2014-07-01	25.08	24.7048	91.8333	55
2014-07-02	25.03	24.7048	91.8333	55
2014-07-03	25.19	24.7048	91.8333	55
2014-07-04	25.19	24.7048	91.8333	55
2014-07-05	25.19	24.7048	91.8333	55
2014-07-06	25.19	24.7048	91.8333	55
2014-07-07	25.23	24.7048	91.8333	55
2014-07-08	25.07	24.7048	91.8333	55
2014-07-09	25.44	24.7048	91.8333	55
2014-07-10	25.44	24.7048	91.8333	55
2014-07-11	25.52	24.7048	91.8333	55
2014-07-12	25.52	24.7048	91.8333	55
2014-07-13	25.52	24.7048	91.8333	55
2014-07-14	25.44	24.7048	91.8333	55
2014-07-15	25.67	24.7048	91.8333	55
2014-07-16	25.98	24.7048	91.8333	55
2014-07-17	25.63	24.7048	91.8333	55
2014-07-18	25.91	24.7048	91.8333	55
2014-07-19	25.91	24.7048	91.8333	55
2014-07-20	25.91	24.7048	91.8333	55
2014-07-21	25.85	24.7048	91.8333	55
2014-07-22	25.95	24.7048	91.8333	55
2014-07-23	25.68	24.7048	91.8333	55
2014-07-24	25.83	24.7048	91.8333	55
2014-07-25	25.97	24.7048	91.8333	55
2014-07-26	25.97	24.7048	91.8333	55
2014-07-27	25.97	24.7048	91.8333	55
2014-07-28	25.92	24.7048	91.8333	55
2014-07-29	25.71	24.7048	91.8333	55
2014-07-30	25.63	24.7048	91.8333	55
2014-07-31	25.23	24.7048	91.8333	55
2014-08-01	25	24.7048	91.8333	55
2014-08-02	25	24.7048	91.8333	55
2014-08-03	25	24.7048	91.8333	55
2014-08-04	25.17	24.7048	91.8333	55
2014-08-05	24.97	24.7048	91.8333	55
2014-08-06	24.93	24.7048	91.8333	55
2014-08-07	24.86	24.7048	91.8333	55
2014-08-08	25.03	24.7048	91.8333	55
2014-08-09	25.03	24.7048	91.8333	55
2014-08-10	25.03	24.7048	91.8333	55
2014-08-11	25.23	24.7048	91.8333	55
2014-08-12	25.15	24.7048	91.8333	55
2014-08-13	25.2	24.7048	91.8333	55
2014-08-14	24.54	24.7048	91.8333	55
2014-08-15	24.43	24.7048	91.8333	55
2014-08-16	24.43	24.7048	91.8333	55
2014-08-17	24.43	24.7048	91.8333	55
2014-08-18	24.63	24.7048	91.8333	55
2014-08-19	24.64	24.7048	91.8333	55
2014-08-20	24.71	24.7048	91.8333	55
2014-08-21	24.89	24.7048	91.8333	55
2014-08-22	24.65	24.7048	91.8333	55
2014-08-23	24.65	24.7048	91.8333	55
2014-08-24	24.65	24.7048	91.8333	55
2014-08-25	24.7	24.7048	91.8333	55
2014-08-26	24.81	24.7048	91.8333	55
2014-08-27	24.8	24.7048	91.8333	55
2014-08-28	24.85	24.7048	91.8333	55
2014-08-29	24.99	24.7048	91.8333	55
2014-08-30	24.99	24.7048	91.8333	55
2014-08-31	24.99	24.7048	91.8333	55
2014-09-01	24.99	24.7048	91.8333	55
2014-09-02	24.88	24.7048	91.8333	55
2014-09-03	25.04	24.7048	91.8333	55
2014-09-04	24.91	24.7048	91.8333	55
2014-09-05	25	24.7048	91.8333	55
2014-09-06	25	24.7048	91.8333	55
2014-09-07	25	24.7048	91.8333	55
2014-09-08	24.95	24.7048	91.8333	55
2014-09-09	24.86	24.7048	91.8333	55
2014-09-10	24.93	24.7048	91.8333	55
2014-09-11	25.18	24.7048	91.8333	55
2014-09-12	25.16	24.7048	91.8333	55
2014-09-13	25.16	24.7048	91.8333	55
2014-09-14	25.16	24.7048	91.8333	55
2014-09-15	25.06	24.7048	91.8333	55
2014-09-16	25.22	24.7048	91.8333	55
2014-09-17	25.21	24.7048	91.8333	55
2014-09-18	25.22	24.7048	91.8333	55
2014-09-19	25.2	24.7048	91.8333	55
2014-09-20	25.2	24.7048	91.8333	55
2014-09-21	25.2	24.7048	91.8333	55
2014-09-22	24.97	24.7048	91.8333	55
2014-09-23	24.7	24.7048	91.8333	55
2014-09-24	24.98	24.7048	91.8333	55
2014-09-25	24.54	24.7048	91.8333	55
2014-09-26	25	24.7048	91.8333	55
2014-09-27	25	24.7048	91.8333	55
2014-09-28	25	24.7048	91.8333	55
2014-09-29	25.12	24.7048	91.8333	55
2014-09-30	25.17	24.7048	91.8333	55
2014-10-01	25.03	24.7048	91.8333	55
2014-10-02	25.06	24.7048	91.8333	55
2014-10-03	25.31	24.7048	91.8333	55
2014-10-04	25.31	24.7048	91.8333	55
2014-10-05	25.31	24.7048	91.8333	55
2014-10-06	25.01	24.7048	91.8333	55
2014-10-07	24.64	24.7048	91.8333	55
2014-10-08	24.66	24.7048	91.8333	55
2014-10-09	24.19	24.7048	91.8333	55
2014-10-10	23.34	24.7048	91.8333	55
2014-10-11	23.34	24.7048	91.8333	55
2014-10-12	23.34	24.7048	91.8333	55
2014-10-13	22.93	24.7048	91.8333	55
2014-10-14	23.06	24.7048	91.8333	55
2014-10-15	22.96	24.7048	91.8333	55
2014-10-16	22.82	24.7048	91.8333	55
2014-10-17	23.25	24.7048	91.8333	55
2014-10-18	23.25	24.7048	91.8333	55
2014-10-19	23.25	24.7048	91.8333	55
2014-10-20	22.93	24.7048	91.8333	55
2014-10-21	23.51	24.7048	91.8333	55
2014-10-22	23.26	24.7048	91.8333	55
2014-10-23	23.57	24.7048	91.8333	55
2014-10-24	23.78	24.7048	91.8333	55
2014-10-25	23.78	24.7048	91.8333	55
2014-10-26	23.78	24.7048	91.8333	55
2014-10-27	23.76	24.7048	91.8333	55
2014-10-28	24.07	24.7048	91.8333	55
2014-10-29	24.1	24.7048	91.8333	55
2014-10-30	24.08	24.7048	91.8333	55
2014-10-31	24.47	24.7048	91.8333	55
2014-11-01	24.47	24.7048	91.8333	55
2014-11-02	24.47	24.7048	91.8333	55
2014-11-03	24.58	24.7048	91.8333	55
2014-11-04	24.88	24.7048	91.8333	55
2014-11-05	25.15	24.7048	91.8333	55
2014-11-06	25.26	24.7048	91.8333	55
2014-11-07	25.33	24.7048	91.8333	55
2014-11-08	25.33	24.7048	91.8333	55
2014-11-09	25.33	24.7048	91.8333	55
2014-11-10	25.15	24.7048	91.8333	55
2014-11-11	25.15	24.7048	91.8333	55
2014-11-12	25.11	24.7048	91.8333	55
2014-11-13	25.68	24.7048	91.8333	55
2014-11-14	26.32	24.7048	91.8333	55
2014-11-15	26.32	24.7048	91.8333	55
2014-11-16	26.32	24.7048	91.8333	55
2014-11-17	26.47	24.7048	91.8333	55
2014-11-18	26.6	24.7048	91.8333	55
2014-11-19	26.59	24.7048	91.8333	55
2014-11-20	26.81	24.7048	91.8333	55
2014-11-21	26.88	24.7048	91.8333	56
2014-11-22	26.88	24.7048	91.8333	56
2014-11-23	26.88	24.7048	91.8333	56
2014-11-24	27.03	24.7048	91.8333	56
2014-11-25	27.28	24.7048	91.8333	56
2014-11-26	27.43	24.7048	91.8333	56
2014-11-27	27.43	24.7048	91.8333	56
2014-11-28	27.64	24.7048	91.8333	56
2014-11-29	27.64	24.7048	91.8333	56
2014-11-30	27.64	24.7048	91.8333	56
2014-12-01	27.59	24.7048	91.8333	56
2014-12-02	27.82	24.7048	91.8333	56
2014-12-03	27.95	24.7048	91.8333	56
2014-12-04	27.77	24.7048	91.8333	56
2014-12-05	27.5	24.7048	91.8333	56
2014-12-06	27.5	24.7048	91.8333	56
2014-12-07	27.5	24.7048	91.8333	56
2014-12-08	27.23	24.7048	92.1667	57
2014-12-09	27.42	24.7048	92.1667	57
2014-12-10	26.87	24.7048	92.1667	56
2014-12-11	26.99	24.7048	92.1667	56
2014-12-12	26.86	24.7048	92.1667	56
2014-12-13	26.86	24.7048	92.1667	57
2014-12-14	26.86	24.7048	92.1667	58
2014-12-15	26.68	24.7048	92.1667	58
2014-12-16	26.59	24.7048	92.1667	58
2014-12-17	26.81	24.7048	92.1667	58
2014-12-18	27.65	24.7048	92.1667	58
2014-12-19	27.77	24.7048	92.1667	58
2014-12-20	27.77	24.7048	92.1667	58
2014-12-21	27.77	24.7048	92.1667	58
2014-12-22	28.22	24.7048	92.1667	58
2014-12-23	28.25	24.7048	92.1667	58
2014-12-24	28.3	24.7048	92.1667	58
2014-12-25	28.3	24.7048	92.1667	58
2014-12-26	28.35	24.7048	92.1667	58
2014-12-27	28.35	24.7048	92.1667	58
2014-12-28	28.35	24.7048	92.1667	59
2014-12-29	28.46	24.7048	92.1667	59
2014-12-30	28.36	24.7048	92.1667	59
2014-12-31	27.82	24.9548	93.5	59
2015-01-01	27.82	24.9548	96.25	59
2015-01-02	27.61	25.9548	96.25	58
2015-01-03	27.61	25.9548	96.25	58
2015-01-04	27.61	25.9548	96.25	58
2015-01-05	27.06	25.9548	97.25	58
2015-01-06	27.05	25.9548	97.25	58
2015-01-07	27.3	25.9548	97.25	58
2015-01-08	27.51	25.9548	97.25	58
2015-01-09	27.79	25.9548	97.25	58
2015-01-10	27.79	25.9548	97.25	58
2015-01-11	27.79	25.9548	97.25	58
2015-01-12	28.05	25.9548	97.25	57
2015-01-13	28.1	25.9548	97.25	57
2015-01-14	27.92	25.9548	97.25	57
2015-01-15	27.41	25.9548	97.25	57
2015-01-16	27.68	25.9548	97.25	57
2015-01-17	27.68	25.9548	97.25	57
2015-01-18	27.68	25.9548	97.25	57
2015-01-19	27.68	25.9548	97.25	57
2015-01-20	28.07	25.9548	97.25	57
2015-01-21	27.84	25.9548	97.25	57
2015-01-22	28.5	25.9548	98.25	57
2015-01-23	28.21	25.9548	98.25	57
2015-01-24	28.21	25.9548	98.25	57
2015-01-25	28.21	25.9548	98.25	57
2015-01-26	27.97	25.9548	98.25	56
2015-01-27	26.9	25.9548	99.25	56
2015-01-28	26.81	25.9548	99.25	57
2015-01-29	27.22	25.9548	99.25	57
2015-01-30	26.37	25.9548	100.25	57
2015-01-31	26.37	25.9548	100.25	57
2015-02-01	26.37	25.9548	100.25	57
2015-02-02	26.83	25.9548	100.25	57
2015-02-03	27.12	25.9548	100.25	58
2015-02-04	26.69	25.9548	100.25	58
2015-02-05	27.26	25.9548	100.25	58
2015-02-06	27.24	25.9548	100.25	58
2015-02-07	27.24	25.9548	100.25	58
2015-02-08	27.24	25.9548	100.25	59
2015-02-09	27.12	25.9548	100.25	59
2015-02-10	27.49	25.9548	100.25	59
2015-02-11	26.93	25.9548	100.25	59
2015-02-12	29.46	25.9548	100.25	59
2015-02-13	29.43	25.9548	100.25	59
2015-02-14	29.43	25.9548	100.25	59
2015-02-15	29.43	25.9548	100.25	59
2015-02-16	29.43	25.9548	100.25	60
2015-02-17	29.31	25.9548	100.25	60
2015-02-18	29.49	25.9548	100.25	60
2015-02-19	29.31	25.9548	100.25	60
2015-02-20	29.61	25.9548	101.25	60
2015-02-21	29.61	25.9548	101.25	60
2015-02-22	29.61	25.9548	101.25	60
2015-02-23	29.63	25.9548	101.25	60
2015-02-24	29.63	25.9548	101.25	60
2015-02-25	29.49	25.9548	101.25	61
2015-02-26	29.91	25.9548	101.25	61
2015-02-27	29.51	25.9548	101.25	61
2015-02-28	29.51	25.9548	101.25	61
2015-03-01	29.51	25.9548	101.25	61
2015-03-02	30.19	25.9548	101.25	61
2015-03-03	29.54	25.9548	101.25	61
2015-03-04	29.33	25.9548	101.25	61
2015-03-05	29.3	26.9548	101.25	60
2015-03-06	28.93	26.9548	101.25	60
2015-03-07	28.93	26.9548	101.25	60
2015-03-08	28.93	26.9548	101.25	60
2015-03-09	29.36	26.9548	101.25	60
2015-03-10	28.66	26.9548	101.25	60
2015-03-11	28.26	26.9548	101.25	60
2015-03-12	28.24	26.9548	101.25	60
2015-03-13	27.94	26.9548	101.25	60
2015-03-14	27.94	26.9548	101.25	60
2015-03-15	27.94	26.9548	101.25	60
2015-03-16	28.3	26.9548	101.25	60
2015-03-17	28.15	26.9548	101.25	60
2015-03-18	28.15	26.9548	101.25	60
2015-03-19	28.26	26.9548	101.25	60
2015-03-20	28.44	26.9548	101.25	60
2015-03-21	28.44	26.9548	101.25	59
2015-03-22	28.44	26.9548	101.25	59
2015-03-23	28.41	26.9548	101.25	59
2015-03-24	28	26.9548	101.25	59
2015-03-25	27.46	26.9548	101.25	60
2015-03-26	27.09	26.9548	101.25	60
2015-03-27	27.13	26.9548	101.25	60
2015-03-28	27.13	26.9548	101.25	60
2015-03-29	27.13	26.9548	101.25	60
2015-03-30	27.65	26.9548	101.25	60
2015-03-31	27.53	26.9548	101.25	60
2015-04-01	27.25	26.9548	101.25	61
2015-04-02	27.13	26.9548	103.25	61
2015-04-03	27.13	26.9548	103.25	61
2015-04-04	27.13	26.9548	103.25	61
2015-04-05	27.13	26.9548	103.25	61
2015-04-06	27.22	26.9548	103.25	61
2015-04-07	27.39	26.9548	103.25	61
2015-04-08	27.55	26.9548	103.25	61
2015-04-09	27.63	26.9548	103.25	61
2015-04-10	28.04	26.9548	103.25	61
2015-04-11	28.04	26.9548	103.25	61
2015-04-12	28.04	26.9548	103.25	61
2015-04-13	27.98	26.9548	103.25	61
2015-04-14	27.81	26.9548	103.25	61
2015-04-15	28.25	26.9548	103.25	61
2015-04-16	28.6	26.9548	103.25	61
2015-04-17	27.92	26.9548	103.25	61
2015-04-18	27.92	26.9548	103.25	61
2015-04-19	27.92	26.9548	103.25	61
2015-04-20	28.48	26.9548	103.25	61
2015-04-21	28.69	26.9548	103.25	61
2015-04-22	28.62	26.9548	103.25	61
2015-04-23	28.68	26.9548	103.25	61
2015-04-24	28.82	26.9548	103.25	61
2015-04-25	28.82	26.9548	103.25	61
2015-04-26	28.82	26.9548	103.25	61
2015-04-27	28.89	26.9548	103.25	61
2015-04-28	29.32	26.9548	103.25	61
2015-04-29	29.05	26.9548	103.25	61
2015-04-30	28.83	26.9548	103.25	61
2015-05-01	29.13	26.9548	103.25	61
2015-05-02	29.13	26.9548	103.25	61
2015-05-03	29.13	26.9548	103.25	61
2015-05-04	29.17	27.3548	104.917	61
2015-05-05	28.89	27.3548	107.917	61
2015-05-06	28.97	27.3548	107.917	62
2015-05-07	28.81	27.3548	110.917	62
2015-05-08	29.23	27.3548	110.917	62
2015-05-09	29.23	27.3548	110.917	62
2015-05-10	29.23	27.3548	110.917	62
2015-05-11	29.21	27.3548	110.917	62
2015-05-12	29.23	27.3548	110.917	61
2015-05-13	29.35	27.3548	110.917	62
2015-05-14	29.05	28.3548	110.917	61
2015-05-15	29.55	28.3548	110.917	61
2015-05-16	29.55	28.3548	110.917	61
2015-05-17	29.55	28.3548	110.917	61
2015-05-18	29.76	28.3548	110.917	61
2015-05-19	29.74	28.3548	110.917	61
2015-05-20	29.62	28.3548	110.917	61
2015-05-21	29.43	28.3548	110.917	61
2015-05-22	29.26	28.3548	110.917	60
2015-05-23	29.26	28.3548	110.917	60
2015-05-24	29.26	28.3548	110.917	60
2015-05-25	29.26	28.3548	110.917	60
2015-05-26	28.95	28.3548	110.917	60
2015-05-27	29.31	28.3548	110.917	60
2015-05-28	29.35	28.3548	110.917	60
2015-05-29	29.31	28.3548	111.917	60
2015-05-30	29.31	28.3548	111.917	60
2015-05-31	29.31	28.3548	111.917	60
2015-06-01	29.18	28.3548	111.917	59
2015-06-02	29.08	28.3548	111.917	59
2015-06-03	29.09	28.3548	111.917	59
2015-06-04	28.61	28.3548	111.917	59
2015-06-05	28.58	28.3548	111.917	59
2015-06-06	28.58	28.3548	111.917	59
2015-06-07	28.58	28.3548	111.917	59
2015-06-08	28.28	28.3548	111.917	59
2015-06-09	28.24	28.3548	111.917	59
2015-06-10	28.66	28.3548	111.917	59
2015-06-11	28.86	28.3548	111.917	59
2015-06-12	28.54	28.3548	111.917	59
2015-06-13	28.54	28.3548	111.917	59
2015-06-14	28.54	28.3548	111.917	59
2015-06-15	28.48	28.3548	111.917	59
2015-06-16	28.71	28.3548	111.917	59
2015-06-17	28.93	28.3548	111.917	59
2015-06-18	29.21	28.3548	111.917	60
2015-06-19	29.03	28.3548	111.917	60
2015-06-20	29.03	28.3548	111.917	60
2015-06-21	29.03	28.3548	111.917	60
2015-06-22	28.94	28.3548	111.917	60
[truncated: 1,290 more rows]

## Sheet: stock
Date	Open	High	Low	Close
2010-01-04	24.11	24.84	24.01	24.69
2010-01-05	24.6	24.73	24.38	24.58
2010-01-06	24.54	24.74	24.34	24.42
2010-01-07	24.3	24.57	24.17	24.53
2010-01-08	24.38	24.7	24.25	24.66
2010-01-11	24.64	24.89	24.41	24.59
2010-01-12	24.44	24.5	24.08	24.2
2010-01-13	24.28	24.7	24.2	24.64
2010-01-14	24.58	25.08	24.52	24.95
2010-01-15	25	25.1	24.3	24.4
2010-01-19	24.54	24.88	24.5	24.85
2010-01-20	24.62	24.73	24.12	24.41
2010-01-21	24.51	24.65	23.86	23.98
2010-01-22	23.84	23.93	22.87	22.97
2010-01-25	23.1	23.18	22.74	22.99
2010-01-26	22.8	23.2	22.64	22.9
2010-01-27	22.89	23.26	22.76	23.15
2010-01-28	23.18	23.22	22.35	22.52
2010-01-29	22.95	23.13	22.44	22.47
2010-02-01	22.65	22.94	22.38	22.73
2010-02-02	22.81	23.11	22.51	23.02
2010-02-03	23.16	23.25	22.85	23.07
2010-02-04	23.41	23.77	23.1	23.16
2010-02-05	23.3	23.88	23.16	23.7
2010-02-08	23.78	23.9	23.48	23.5
2010-02-09	23.8	24	23.58	23.89
2010-02-10	23.86	24	23.62	23.76
2010-02-11	23.67	23.99	23.54	23.93
2010-02-12	23.72	23.8	23.51	23.76
2010-02-16	23.96	24	23.8	24
2010-02-17	23.99	24.09	23.74	24.07
2010-02-18	24.05	24.36	23.9	24.28
2010-02-19	24.13	24.38	24.06	24.36
2010-02-22	24.39	24.46	24.15	24.3
2010-02-23	24.16	24.23	23.83	24.05
2010-02-24	24.09	24.45	24.09	24.34
2010-02-25	24	24.39	23.87	24.33
2010-02-26	24.36	24.46	24.21	24.33
2010-03-01	24.33	24.65	24.32	24.6
2010-03-02	24.66	24.75	24.44	24.61
2010-03-03	24.7	24.93	24.6	24.84
2010-03-04	24.84	24.98	24.66	24.95
2010-03-05	24.97	25.24	24.92	25.21
2010-03-08	25.31	26.36	25.26	26.13
2010-03-09	26.33	26.48	25.7	26.13
2010-03-10	25.85	26.06	25.75	25.87
2010-03-11	25.79	25.98	25.72	25.97
2010-03-12	26	26.03	25.78	25.88
2010-03-15	25.76	26.09	25.74	26.08
2010-03-16	26.03	26.34	26.01	26.15
2010-03-17	26.2	26.4	26.18	26.26
2010-03-18	26.24	26.43	26.22	26.34
2010-03-19	26.37	26.44	26.07	26.15
2010-03-22	25.92	26.38	25.89	26.28
2010-03-23	26.19	26.75	26.17	26.64
2010-03-24	26.56	26.62	26.44	26.45
2010-03-25	26.66	26.85	26.42	26.43
2010-03-26	26.44	26.75	26.34	26.47
2010-03-29	26.61	26.69	26.45	26.51
2010-03-30	26.64	26.71	26.34	26.65
2010-03-31	26.52	26.61	25.96	26.03
2010-04-01	26.2	26.3	25.66	25.83
2010-04-05	25.87	26.24	25.8	26.17
2010-04-06	26.13	26.38	26.05	26.22
2010-04-07	26.1	26.59	26.1	26.34
2010-04-08	26.28	26.39	26	26.28
2010-04-09	26.28	26.64	26.22	26.6
2010-04-12	26.57	26.74	26.49	26.53
2010-04-13	26.45	26.5	26.17	26.44
2010-04-14	26.63	26.93	26.56	26.88
2010-04-15	27	27.25	26.95	27.21
2010-04-16	27.15	27.44	26.79	26.98
2010-04-19	26.93	27.11	26.55	27.07
2010-04-20	27.19	27.45	27.06	27.18
2010-04-21	27.17	27.4	27.12	27.24
2010-04-22	27.08	27.37	26.72	27.32
2010-04-23	27.38	27.51	27.21	27.47
2010-04-26	27.58	27.7	27.48	27.57
2010-04-27	27.41	27.58	26.73	27.01
2010-04-28	27.11	27.38	26.82	27.04
2010-04-29	27.1	27.64	27.1	27.53
2010-04-30	27.68	27.74	26.92	26.93
2010-05-03	27.03	27.69	27.01	27.54
2010-05-04	27.24	27.25	26.4	26.56
2010-05-05	26.31	26.82	26.15	26.55
2010-05-06	26.4	26.65	23.23	25.49
2010-05-07	25.52	25.64	24.33	24.71
2010-05-10	26.12	26.53	25.9	26.13
2010-05-11	26.06	26.77	25.82	25.96
2010-05-12	26.22	26.8	26.19	26.74
2010-05-13	26.09	26.1	25.37	25.53
2010-05-14	25.26	25.3	24.69	24.94
2010-05-17	24.97	24.98	24.26	24.87
2010-05-18	25	25.02	24.18	24.36
2010-05-19	24.23	24.52	23.97	24.26
2010-05-20	23.56	23.89	23.13	23.31
2010-05-21	22.67	23.51	22.56	23.46
2010-05-24	23.46	23.7	23.13	23.37
2010-05-25	22.73	23.31	22.6	23.31
2010-05-26	23.56	23.75	22.84	22.89
2010-05-27	23.39	23.68	23.02	23.67
2010-05-28	23.52	23.57	22.99	23.16
2010-06-01	22.94	23.48	22.92	23
2010-06-02	23.07	23.37	22.74	23.35
2010-06-03	23.49	23.77	23.27	23.72
2010-06-04	23.32	23.55	22.76	22.96
2010-06-07	23.01	23.29	22.68	22.76
2010-06-08	22.91	23	22.52	22.96
2010-06-09	23.02	23.45	22.74	22.78
2010-06-10	23	23.1	22.51	22.77
2010-06-11	22.53	22.99	22.52	22.91
2010-06-14	23.08	23.28	22.73	22.76
2010-06-15	22.82	23.45	22.8	23.33
2010-06-16	23.11	23.78	23.09	23.29
2010-06-17	23.49	23.5	23.05	23.17
2010-06-18	23.28	23.65	23.15	23.49
2010-06-21	23.84	23.94	23.13	23.34
2010-06-22	23.32	23.65	22.92	22.97
2010-06-23	23.11	23.14	22.64	22.86
2010-06-24	22.68	22.98	22.47	22.57
2010-06-25	22.59	22.67	22.11	22.18
2010-06-28	22.3	22.75	22.29	22.42
2010-06-29	22.15	22.19	21.4	21.62
2010-06-30	21.52	21.73	21.24	21.31
2010-07-01	21.2	21.49	20.93	21.26
2010-07-02	21.21	21.31	20.99	21.13
2010-07-06	21.42	21.67	21.05	21.34
2010-07-07	21.49	22.49	21.45	22.48
2010-07-08	22.67	22.79	22.15	22.55
2010-07-09	22.55	22.81	22.43	22.7
2010-07-12	22.61	22.98	22.61	22.86
2010-07-13	23.04	23.28	22.99	23.09
2010-07-14	23.43	23.89	23.39	23.74
2010-07-15	23.7	23.96	23.42	23.92
2010-07-16	23.87	23.87	22.61	22.75
2010-07-19	22.87	23.03	22.55	22.73
2010-07-20	22.27	23.08	22.05	23.05
2010-07-21	23.06	23.22	22.4	22.56
2010-07-22	22.73	23.36	22.73	23.27
2010-07-23	23.16	23.41	23.01	23.35
2010-07-26	23.32	23.61	23.2	23.61
2010-07-27	23.68	23.72	23.2	23.3
2010-07-28	23.29	23.62	23.25	23.39
2010-07-29	23.53	26	22.96	23.21
2010-07-30	23.02	23.4	22.88	23.07
2010-08-02	23.43	23.94	23.4	23.8
2010-08-03	23.84	23.89	23.62	23.82
2010-08-04	23.79	24.25	23.78	24.14
2010-08-05	24.03	24.18	23.83	24.17
2010-08-06	23.92	24.17	23.6	24.07
2010-08-09	24.21	24.87	24.2	24.77
2010-08-10	24.46	24.59	24.16	24.31
2010-08-11	23.86	23.95	23.45	23.73
2010-08-12	21.42	21.61	21	21.36
2010-08-13	21.51	21.58	21.25	21.36
2010-08-16	21.24	22.12	21.22	21.91
2010-08-17	22.07	22.29	21.95	22.05
2010-08-18	22.04	22.51	22.02	22.41
2010-08-19	22.34	22.5	22.01	22.22
2010-08-20	22.19	22.41	22.13	22.23
2010-08-23	22.47	22.48	21.65	21.68
2010-08-24	21.43	21.45	21.1	21.13
2010-08-25	20.99	21.35	20.82	21.21
2010-08-26	21.18	21.31	20.69	20.7
2010-08-27	20.84	20.94	20.36	20.81
2010-08-30	20.8	20.89	20.29	20.32
2010-08-31	20.11	20.37	19.82	19.99
2010-09-01	20.35	20.7	20.25	20.26
2010-09-02	20.48	20.7	20.31	20.52
2010-09-03	20.97	21.13	20.76	21.04
2010-09-07	20.9	20.99	20.53	20.58
2010-09-08	20.68	20.89	20.55	20.64
2010-09-09	20.96	21.05	20.58	20.61
2010-09-10	20.63	20.68	20.32	20.62
2010-09-13	20.92	21.34	20.86	21.26
2010-09-14	21.36	22.17	21.21	21.45
2010-09-15	21.54	21.86	21.49	21.59
2010-09-16	21.58	21.96	21.52	21.93
2010-09-17	22.07	22.12	21.77	21.86
2010-09-20	21.97	21.99	21.64	21.75
2010-09-21	21.78	21.96	21.37	21.64
2010-09-22	21.67	21.89	21.4	21.67
2010-09-23	21.55	21.81	21.43	21.53
2010-09-24	21.84	22.25	21.75	22.09
2010-09-27	22.01	22.31	21.86	22.11
2010-09-28	22	22.11	21.45	21.86
2010-09-29	21.63	21.91	21.56	21.87
2010-09-30	22.05	22.28	21.67	21.9
2010-10-01	22.12	22.22	21.78	21.91
2010-10-04	21.81	22	21.5	21.76
2010-10-05	22.02	22.12	21.77	21.99
2010-10-06	22.03	22.4	22.01	22.3
2010-10-07	22.47	22.5	22.11	22.39
2010-10-08	22.37	22.52	22.09	22.48
2010-10-11	22.48	22.65	22.38	22.47
2010-10-12	22.38	22.75	22.27	22.62
2010-10-13	22.93	23.4	22.83	23.18
2010-10-14	23.26	23.3	22.85	23.07
2010-10-15	23.24	23.4	23	23.36
2010-10-18	23.35	23.5	23.23	23.3
2010-10-19	23.1	23.18	22.76	22.97
2010-10-20	22.91	23.58	22.91	23.4
2010-10-21	23.48	23.55	22.98	23.26
2010-10-22	23.25	23.49	23.18	23.48
2010-10-25	23.63	23.9	23.57	23.61
2010-10-26	23.49	23.75	23.36	23.4
2010-10-27	23.25	23.36	23.03	23.29
2010-10-28	23.43	23.49	23.07	23.19
2010-10-29	23.12	23.22	22.82	22.86
2010-11-01	22.95	23.3	22.88	22.92
2010-11-02	23.17	23.3	23.06	23.17
2010-11-03	23.29	23.74	23.18	23.71
2010-11-04	23.92	24.34	23.89	24.21
2010-11-05	24.26	24.34	23.88	24.26
2010-11-08	24.35	24.58	24.28	24.39
2010-11-09	24.49	24.6	24.18	24.35
2010-11-10	24.29	24.51	23.99	24.49
2010-11-11	20.46	20.96	20.25	20.52
2010-11-12	20.62	20.67	20.03	20.15
2010-11-15	20.37	20.37	19.92	19.95
2010-11-16	19.88	19.94	19.34	19.44
2010-11-17	19.62	19.68	19.39	19.41
2010-11-18	19.73	19.8	19.53	19.61
2010-11-19	19.83	19.84	19.5	19.61
2010-11-22	19.65	19.68	19.38	19.56
2010-11-23	19.44	19.44	19.18	19.2
2010-11-24	19.33	19.55	19.32	19.46
2010-11-26	19.49	19.72	19.41	19.49
2010-11-29	19.47	19.54	19.23	19.44
2010-11-30	19.24	19.35	19.13	19.16
2010-12-01	19.34	19.39	19.26	19.32
2010-12-02	19.36	19.4	19.12	19.22
2010-12-03	19.16	19.17	19	19.07
2010-12-06	19.31	19.6	19.27	19.43
2010-12-07	19.7	19.7	19.36	19.39
2010-12-08	19.37	19.45	19.31	19.35
2010-12-09	19.49	19.82	19.39	19.7
2010-12-10	19.75	19.76	19.51	19.7
2010-12-13	19.85	19.92	19.56	19.58
2010-12-14	19.65	19.87	19.52	19.54
2010-12-15	19.58	19.67	19.43	19.47
2010-12-16	19.44	19.76	19.43	19.75
2010-12-17	19.7	19.78	19.5	19.55
2010-12-20	19.58	19.72	19.52	19.62
2010-12-21	19.64	19.77	19.5	19.53
2010-12-22	19.54	19.57	19.51	19.56
2010-12-23	19.54	19.76	19.5	19.69
2010-12-27	19.84	20.4	19.81	20.16
2010-12-28	20.37	20.51	20.28	20.35
2010-12-29	20.49	20.51	20.25	20.25
2010-12-30	20.32	20.35	20.21	20.23
2010-12-31	20.24	20.24	20.08	20.23
2011-01-03	20.45	20.62	20.38	20.49
2011-01-04	20.51	20.6	20.4	20.52
2011-01-05	20.58	20.85	20.53	20.77
2011-01-06	20.91	20.96	20.76	20.95
2011-01-07	20.86	21	20.83	20.97
2011-01-10	20.94	20.95	20.7	20.79
2011-01-11	20.9	20.96	20.79	20.88
2011-01-12	21	21.14	20.96	21.12
2011-01-13	21.18	21.23	21.01	21.08
2011-01-14	21.13	21.24	21.06	21.21
2011-01-18	21.22	21.33	21.21	21.22
2011-01-19	21.32	21.33	20.7	20.82
2011-01-20	20.61	20.91	20.5	20.77
2011-01-21	20.97	20.98	20.68	20.73
2011-01-24	20.84	21.18	20.73	21.17
2011-01-25	21.16	21.57	21.08	21.54
2011-01-26	21.48	21.61	21.26	21.42
2011-01-27	21.37	21.49	21.26	21.44
2011-01-28	21.49	21.57	20.86	20.93
2011-01-31	20.93	21.18	20.71	21.15
2011-02-01	21.27	21.56	21.26	21.47
2011-02-02	21.52	21.69	21.42	21.62
2011-02-03	21.7	21.97	21.65	21.91
2011-02-04	21.9	22.15	21.81	22.05
2011-02-07	22.11	22.34	22.03	22.03
2011-02-08	21.95	22.01	21.71	21.99
2011-02-09	21.92	22.15	21.9	22.04
2011-02-10	19.65	19.7	18.79	18.92
2011-02-11	19.11	19.14	18.61	18.7
2011-02-14	18.84	18.95	18.68	18.81
2011-02-15	18.89	18.92	18.63	18.67
2011-02-16	18.77	18.79	18.56	18.58
2011-02-17	18.63	18.76	18.58	18.68
2011-02-18	18.74	19.02	18.68	18.85
2011-02-22	18.73	18.74	18.55	18.59
2011-02-23	18.57	18.66	18.29	18.4
2011-02-24	18.39	18.51	18.23	18.36
2011-02-25	18.51	18.7	18.47	18.64
2011-02-28	18.62	18.75	18.51	18.56
2011-03-01	18.67	18.79	18.5	18.56
2011-03-02	18.49	18.62	18.44	18.5
2011-03-03	18.63	18.65	18.5	18.53
2011-03-04	18.53	18.59	18.31	18.4
2011-03-07	18.36	18.37	18.03	18.2
2011-03-08	18.17	18.3	18.02	18.22
2011-03-09	18.11	18.2	18.02	18.12
2011-03-10	18.04	18.07	17.9	17.92
2011-03-11	17.81	18.01	17.76	17.95
2011-03-14	17.81	17.88	17.74	17.85
2011-03-15	17.31	17.48	17.25	17.39
2011-03-16	17.33	17.57	17.01	17.05
2011-03-17	17.13	17.2	16.97	17
2011-03-18	17.35	17.42	17.07	17.14
2011-03-21	17.34	17.55	17.3	17.39
2011-03-22	17.42	17.61	17.29	17.45
2011-03-23	17.42	17.6	17.34	17.58
2011-03-24	17.62	17.64	17.35	17.36
2011-03-25	17.38	17.41	17.2	17.28
2011-03-28	17.36	17.54	17.17	17.19
2011-03-29	17.21	17.45	17.19	17.44
2011-03-30	17.58	17.6	17.3	17.33
2011-03-31	17.32	17.45	17.15	17.15
2011-04-01	17.29	17.3	16.99	17.04
2011-04-04	17.01	17.14	17	17.06
2011-04-05	17.16	17.49	17.12	17.22
2011-04-06	17.44	18.19	17.38	18.07
2011-04-07	18.16	18.29	17.72	17.91
2011-04-08	17.97	17.99	17.53	17.65
2011-04-11	17.71	17.76	17.36	17.47
2011-04-12	17.5	17.58	17.36	17.44
2011-04-13	17.5	17.5	17.22	17.25
2011-04-14	17.15	17.22	17.05	17.17
2011-04-15	17.19	17.3	16.97	17.03
2011-04-18	16.88	16.9	16.59	16.73
2011-04-19	16.65	16.76	16.52	16.61
2011-04-20	16.9	16.96	16.79	16.93
2011-04-21	16.94	16.99	16.86	16.94
2011-04-25	16.93	17.16	16.9	17.1
2011-04-26	17.21	17.64	17.14	17.52
2011-04-27	17.6	17.64	17.08	17.19
2011-04-28	17.2	17.38	17.18	17.29
2011-04-29	17.32	17.56	17.26	17.52
2011-05-02	17.51	17.6	17.39	17.58
2011-05-03	17.53	17.57	17.29	17.41
2011-05-04	17.37	17.56	17.28	17.47
2011-05-05	17.48	17.68	17.45	17.48
2011-05-06	17.63	17.7	17.5	17.56
2011-05-09	17.53	17.67	17.47	17.6
2011-05-10	17.65	17.94	17.65	17.79
2011-05-11	17.82	17.99	17.65	17.78
2011-05-12	16.96	17.08	16.64	16.93
2011-05-13	16.86	16.96	16.78	16.88
2011-05-16	16.82	16.87	16.6	16.6
2011-05-17	16.5	16.72	16.46	16.64
2011-05-18	16.64	16.66	16.34	16.65
2011-05-19	16.75	16.83	16.56	16.66
2011-05-20	16.68	16.72	16.51	16.53
2011-05-23	16.41	16.44	16.22	16.35
2011-05-24	16.4	16.46	16.25	16.27
2011-05-25	16.15	16.26	16.11	16.19
2011-05-26	16.16	16.37	16.15	16.25
2011-05-27	16.24	16.51	16.24	16.46
2011-05-31	16.59	16.82	16.51	16.8
2011-06-01	16.76	16.77	16.36	16.38
2011-06-02	16.31	16.52	16.23	16.25
2011-06-03	16.14	16.19	15.98	16.01
2011-06-06	16.02	16.17	15.88	15.99
2011-06-07	16.04	16.04	15.49	15.51
2011-06-08	15.41	15.58	15.21	15.3
2011-06-09	15.32	15.47	15.25	15.31
2011-06-10	15.31	15.36	15.01	15.12
2011-06-13	15.14	15.28	15.04	15.06
2011-06-14	15.11	15.22	14.92	15.08
2011-06-15	14.96	14.99	14.78	14.84
2011-06-16	14.84	15.1	14.8	15.05
2011-06-17	15.18	15.2	14.9	14.97
2011-06-20	14.94	15.17	14.93	15.14
2011-06-21	15.2	15.57	15.15	15.51
2011-06-22	15.48	15.64	15.33	15.36
2011-06-23	15.18	15.49	15.08	15.47
2011-06-24	15.44	15.44	14.92	14.93
2011-06-27	14.94	15.15	14.94	15.05
2011-06-28	15.08	15.14	14.96	15.13
2011-06-29	15.18	15.4	15.12	15.34
2011-06-30	15.36	15.66	15.34	15.61
2011-07-01	15.63	15.95	15.6	15.86
2011-07-05	15.87	15.92	15.55	15.67
2011-07-06	15.62	15.68	15.45	15.56
2011-07-07	15.64	15.99	15.61	15.9
2011-07-08	15.76	15.9	15.56	15.74
2011-07-11	15.55	15.62	15.33	15.43
2011-07-12	15.43	15.96	15.42	15.6
2011-07-13	15.7	15.85	15.5	15.57
2011-07-14	15.56	15.76	15.4	15.43
2011-07-15	15.52	15.7	15.45	15.59
2011-07-18	15.49	15.54	15.27	15.44
2011-07-19	15.55	15.7	15.42	15.66
2011-07-20	15.64	15.95	15.58	15.82
2011-07-21	15.82	16.47	15.82	16.35
2011-07-22	16.44	16.5	16.25	16.46
2011-07-25	16.34	16.38	16.16	16.28
2011-07-26	16.26	16.39	16.2	16.29
2011-07-27	15.92	16.01	15.58	15.69
2011-07-28	15.96	16.3	15.83	16.01
2011-07-29	15.9	16.13	15.8	15.97
2011-08-01	16.08	16.25	15.55	15.83
2011-08-02	15.61	15.81	15.45	15.46
2011-08-03	15.48	15.54	15.18	15.49
2011-08-04	15.27	15.32	14.81	14.82
2011-08-05	14.91	15.28	14.36	14.94
2011-08-08	14.41	14.63	13.94	13.94
2011-08-09	14.07	14.12	13.3	14.06
2011-08-10	13.93	14.23	13.7	13.73
2011-08-11	15.45	16.24	15.36	15.92
2011-08-12	15.94	16.2	15.64	15.99
2011-08-15	16.01	16.07	15.83	16.03
2011-08-16	15.86	16.06	15.7	16
2011-08-17	15.97	16.07	15.65	15.85
2011-08-18	15.39	15.47	14.9	15.01
2011-08-19	14.92	15.46	14.9	15.08
2011-08-22	15.23	15.4	14.95	15.01
2011-08-23	15.01	15.44	15.01	15.44
2011-08-24	15.36	15.56	15.16	15.46
2011-08-25	15.52	15.54	15.02	15.08
2011-08-26	15.08	15.55	15.02	15.32
2011-08-29	15.51	15.76	15.4	15.74
2011-08-30	15.67	15.78	15.39	15.63
2011-08-31	15.73	15.95	15.54	15.67
2011-09-01	15.69	16	15.61	15.82
2011-09-02	15.51	15.72	15.3	15.41
2011-09-06	15.1	15.29	15.01	15.28
2011-09-07	15.42	15.91	15.41	15.88
2011-09-08	15.85	16.45	15.82	16.29
2011-09-09	16.15	16.18	15.72	15.82
2011-09-12	15.55	16.1	15.55	16.09
2011-09-13	16.08	16.5	15.94	16.35
2011-09-14	16.39	16.66	16.31	16.33
2011-09-15	16.47	16.7	16.32	16.67
2011-09-16	16.72	16.84	16.53	16.62
2011-09-19	16.45	16.58	16.16	16.51
2011-09-20	16.45	16.67	16.33	16.53
2011-09-21	16.53	16.6	15.83	15.84
2011-09-22	15.49	15.71	14.96	15.33
2011-09-23	15.16	15.84	15.12	15.61
2011-09-26	15.65	16.02	15.5	15.99
2011-09-27	16.16	16.36	15.97	16.07
2011-09-28	16.18	16.36	15.81	15.84
2011-09-29	16.09	16.25	15.53	15.85
2011-09-30	15.63	15.77	15.48	15.5
2011-10-03	15.3	15.47	15.17	15.19
2011-10-04	14.95	15.62	14.93	15.58
2011-10-05	15.57	16.52	15.5	16.16
2011-10-06	16.21	16.76	16.17	16.75
2011-10-07	16.76	16.94	16.5	16.66
2011-10-10	16.91	17.14	16.85	17.09
2011-10-11	17	17.1	16.86	16.99
2011-10-12	17.13	17.4	17.01	17.25
2011-10-13	17.17	17.43	17.17	17.42
2011-10-14	17.54	17.67	17.35	17.55
2011-10-17	17.37	17.47	17.02	17.17
2011-10-18	17.18	17.67	16.97	17.51
2011-10-19	17.4	17.54	17.05	17.16
2011-10-20	17.2	17.26	16.8	17.19
2011-10-21	17.33	17.6	17.19	17.38
2011-10-24	17.38	17.67	17.26	17.54
2011-10-25	17.54	17.74	17.49	17.62
2011-10-26	17.76	17.89	17.3	17.61
2011-10-27	18.04	18.58	17.99	18.44
2011-10-28	18.28	18.6	18.21	18.56
2011-10-31	18.34	18.55	18.21	18.53
2011-11-01	18.05	18.05	17.53	17.59
2011-11-02	17.74	17.94	17.59	17.85
2011-11-03	17.98	18.2	17.71	18.18
2011-11-04	18.08	18.1	17.75	18.03
2011-11-07	18	18.24	17.79	18.01
2011-11-08	18.15	18.34	17.96	18.31
2011-11-09	18.04	18.04	17.44	17.61
2011-11-10	18.69	18.91	18.42	18.61
2011-11-11	18.79	19.15	18.76	19.02
2011-11-14	18.95	19.1	18.86	18.94
2011-11-15	18.81	19.19	18.79	19.12
2011-11-16	18.95	19.15	18.77	18.8
2011-11-17	18.8	18.82	18.22	18.48
2011-11-18	18.46	18.63	18.22	18.42
2011-11-21	18.13	18.31	17.78	18
2011-11-22	17.9	18.13	17.7	17.92
2011-11-23	17.72	17.8	17.4	17.41
2011-11-25	17.25	17.8	17.22	17.5
2011-11-28	17.92	18.1	17.84	18.01
2011-11-29	18.01	18.15	17.66	17.68
2011-11-30	18.24	18.79	18.16	18.64
2011-12-01	18.68	18.72	18.32	18.58
2011-12-02	18.68	18.98	18.53	18.55
2011-12-05	18.84	18.89	18.66	18.79
2011-12-06	18.78	18.89	18.71	18.73
2011-12-07	18.76	19.05	18.57	18.99
2011-12-08	18.87	19.07	18.45	18.57
2011-12-09	18.58	18.96	18.49	18.88
2011-12-12	18.62	18.7	18.26	18.53
2011-12-13	18.57	18.85	18.34	18.47
2011-12-14	18.46	18.5	17.88	17.98
2011-12-15	18.17	18.25	17.93	18.04
2011-12-16	18.19	18.53	17.94	17.94
2011-12-19	17.96	18.01	17.62	17.69
2011-12-20	17.92	18.48	17.91	18.41
2011-12-21	18.23	18.35	17.82	17.92
2011-12-22	18.01	18.22	17.97	18.13
2011-12-23	18.15	18.49	18.13	18.47
2011-12-27	18.48	18.64	18.46	18.58
2011-12-28	18.52	18.59	18.11	18.16
2011-12-29	18.15	18.27	18.14	18.25
2011-12-30	18.19	18.29	18.05	18.08
2012-01-03	18.55	18.86	18.48	18.63
2012-01-04	18.44	19	18.35	18.99
2012-01-05	18.93	19	18.67	18.92
2012-01-06	18.95	19	18.83	18.85
2012-01-09	18.87	19.1	18.79	18.97
2012-01-10	19.08	19.25	18.77	18.83
2012-01-11	18.94	19.14	18.87	19.07
2012-01-12	19.12	19.2	18.96	19.15
2012-01-13	19.01	19.17	18.88	19.06
2012-01-17	19.23	19.32	19.11	19.31
2012-01-18	19.37	19.63	19.33	19.54
2012-01-19	19.68	19.95	19.6	19.79
2012-01-20	19.75	19.93	19.67	19.92
2012-01-23	19.85	20.07	19.56	19.83
2012-01-24	19.75	19.86	19.56	19.82
2012-01-25	19.8	19.87	19.48	19.83
2012-01-26	19.97	19.99	19.71	19.83
2012-01-27	19.58	19.69	19.36	19.56
2012-01-30	19.4	19.63	19.27	19.56
2012-01-31	19.69	19.73	19.44	19.65
2012-02-01	19.84	19.95	19.7	19.8
2012-02-02	19.83	19.98	19.8	19.8
2012-02-03	19.99	20.2	19.91	20.09
2012-02-06	20.04	20.2	19.92	20.19
2012-02-07	20.09	20.33	20	20.2
2012-02-08	20.22	20.45	20.09	20.43
2012-02-09	20.23	20.49	19.87	20
2012-02-10	19.79	20.06	19.73	19.9
2012-02-13	20.01	20.06	19.9	20.03
2012-02-14	19.9	20.07	19.83	20.07
2012-02-15	20.09	20.21	19.85	19.91
2012-02-16	19.98	20.27	19.91	20.19
2012-02-17	20.2	20.35	20	20.29
2012-02-21	20.3	20.49	20.17	20.36
2012-02-22	20.41	20.46	20.05	20.12
2012-02-23	20.08	20.25	19.92	20.23
2012-02-24	20.27	20.33	20.11	20.14
2012-02-27	19.99	20.26	19.97	20.17
2012-02-28	20.16	20.22	20.02	20.2
2012-02-29	20.18	20.2	19.84	19.88
2012-03-01	19.91	19.96	19.74	19.88
2012-03-02	19.84	19.89	19.71	19.76
2012-03-05	19.73	19.75	19.46	19.6
2012-03-06	19.43	19.53	19.32	19.48
2012-03-07	19.5	19.53	19.4	19.41
2012-03-08	19.57	19.78	19.53	19.68
2012-03-09	19.73	19.89	19.68	19.8
2012-03-12	19.82	19.88	19.66	19.83
2012-03-13	19.9	20.22	19.89	20.22
2012-03-14	20.16	20.38	20.06	20.2
2012-03-15	20.06	20.2	19.8	19.91
2012-03-16	20.01	20.05	19.9	20.03
2012-03-19	19.94	20.28	19.94	20.14
2012-03-20	20.04	20.64	20.01	20.57
2012-03-21	20.56	20.65	20.35	20.5
2012-03-22	20.35	20.57	20.27	20.38
2012-03-23	20.34	20.59	20.25	20.53
2012-03-26	20.7	20.86	20.65	20.84
2012-03-27	20.93	21.05	20.88	20.91
2012-03-28	20.85	21.11	20.73	21.08
2012-03-29	20.96	21.24	20.85	21.03
2012-03-30	21.12	21.19	20.98	21.15
2012-04-02	21.14	21.3	21.05	21.19
2012-04-03	21.11	21.19	20.63	20.82
2012-04-04	20.64	20.77	20.25	20.36
2012-04-05	20.18	20.37	20.07	20.22
2012-04-09	19.97	20.16	19.87	19.96
2012-04-10	19.94	20.1	19.52	19.55
2012-04-11	19.68	20.04	19.62	20.02
2012-04-12	20.09	20.28	19.98	20.06
2012-04-13	20.02	20.04	19.79	19.85
2012-04-16	19.92	19.96	19.57	19.73
2012-04-17	19.81	20.15	19.75	20.08
2012-04-18	19.95	20.15	19.88	20.06
2012-04-19	20.02	20.31	19.78	19.91
2012-04-20	19.93	20.04	19.84	19.91
2012-04-23	19.77	19.78	19.58	19.68
2012-04-24	19.76	19.85	19.35	19.42
2012-04-25	19.59	19.69	19.27	19.49
2012-04-26	19.48	19.67	19.37	19.6
2012-04-27	19.64	20.03	19.58	19.98
2012-04-30	19.85	20.17	19.82	20.16
2012-05-01	20.11	20.16	19.98	19.98
2012-05-02	19.91	19.94	19.63	19.84
2012-05-03	19.92	19.95	19.65	19.72
2012-05-04	19.52	19.53	19.03	19.12
2012-05-07	19.02	19.26	19	19.08
2012-05-08	18.9	18.9	18.62	18.71
2012-05-09	18.58	18.89	18.48	18.78
2012-05-10	17.17	17.32	16.76	16.81
2012-05-11	16.76	16.99	16.5	16.51
2012-05-14	16.4	16.83	16.37	16.71
2012-05-15	16.74	16.76	16.51	16.54
2012-05-16	16.83	16.89	16.61	16.69
2012-05-17	16.69	16.8	16.55	16.55
2012-05-18	16.61	16.64	16.37	16.47
2012-05-21	16.51	16.7	16.37	16.67
2012-05-22	16.66	16.82	16.62	16.73
2012-05-23	16.56	16.76	16.43	16.69
2012-05-24	16.69	16.7	16.35	16.39
2012-05-25	16.46	16.56	16.32	16.33
2012-05-29	16.51	16.64	16.39	16.59
2012-05-30	16.46	16.48	16.35	16.39
2012-05-31	16.36	16.52	16.26	16.33
2012-06-01	16.08	16.15	15.94	15.96
2012-06-04	15.98	16.13	15.92	16.11
2012-06-05	16.06	16.28	15.98	16.12
2012-06-06	16.29	16.69	16.23	16.69
2012-06-07	16.88	16.92	16.53	16.58
2012-06-08	16.56	16.78	16.49	16.73
2012-06-11	16.87	16.89	16.45	16.48
2012-06-12	16.57	16.84	16.51	16.79
2012-06-13	16.74	16.85	16.56	16.66
2012-06-14	16.68	17.04	16.6	16.92
2012-06-15	16.97	17.17	16.93	17.1
2012-06-18	17.08	17.25	17.03	17.14
2012-06-19	17.28	17.36	17.11	17.18
2012-06-20	17.37	17.63	17.3	17.51
2012-06-21	17.51	17.55	16.87	16.93
2012-06-22	16.98	17.19	16.95	17.13
2012-06-25	17.01	17.03	16.78	16.94
2012-06-26	16.97	16.99	16.65	16.82
2012-06-27	16.87	16.96	16.64	16.73
2012-06-28	16.63	16.63	16.22	16.48
2012-06-29	16.79	17.17	16.73	17.17
2012-07-02	17.11	17.16	16.96	17.08
2012-07-03	17.02	17.23	17.01	17.15
2012-07-05	16.99	17.03	16.88	16.94
2012-07-06	16.88	16.94	16.67	16.77
2012-07-09	16.73	16.77	16.59	16.65
2012-07-10	16.76	16.78	16.33	16.41
2012-07-11	16.4	16.59	16.26	16.38
2012-07-12	16.16	16.24	15.96	15.98
2012-07-13	15.99	16.37	15.98	16.31
2012-07-16	16.21	16.25	16.02	16.19
2012-07-17	16.37	16.37	15.94	16.23
2012-07-18	16.25	16.76	16.2	16.7
2012-07-19	16.73	16.8	16.59	16.68
2012-07-20	16.58	16.74	16.35	16.36
2012-07-23	16.06	16.15	15.93	16.07
2012-07-24	15.75	15.75	15	15.12
2012-07-25	15.2	15.56	14.96	15.42
2012-07-26	15.7	15.78	15.35	15.38
2012-07-27	15.51	15.76	15.3	15.69
2012-07-30	15.71	16.07	15.67	15.87
2012-07-31	15.87	16.11	15.85	15.95
2012-08-01	16.01	16.07	15.76	15.98
2012-08-02	15.8	16.11	15.65	15.74
2012-08-03	16.08	16.44	15.97	16.35
2012-08-06	16.49	16.83	16.46	16.69
2012-08-07	16.84	17.21	16.81	17.14
2012-08-08	17.04	17.16	16.86	17.16
2012-08-09	17.61	17.79	17.48	17.7
2012-08-10	17.49	17.56	17.3	17.54
2012-08-13	17.54	17.59	17.23	17.34
2012-08-14	17.4	17.4	17.11	17.17
2012-08-15	17.15	17.53	17.12	17.35
2012-08-16	18.63	19.14	18.57	19.02
2012-08-17	19.03	19.23	18.96	19.06
2012-08-20	19	19.15	18.8	18.94
2012-08-21	19	19.27	18.98	19.16
2012-08-22	19.07	19.22	18.96	19.22
2012-08-23	19.15	19.39	19.04	19.13
2012-08-24	19.04	19.24	18.93	19.2
2012-08-27	19.24	19.37	19.14	19.36
2012-08-28	19.31	19.35	19.16	19.22
2012-08-29	19.22	19.26	19	19.2
2012-08-30	19.08	19.08	18.83	18.9
2012-08-31	19.1	19.25	18.92	19.08
2012-09-04	18.99	19.14	18.8	19
2012-09-05	19	19.12	18.87	18.9
2012-09-06	19.07	19.75	19.05	19.73
2012-09-07	19.55	19.65	19.25	19.56
2012-09-10	19.43	19.47	19.1	19.15
2012-09-11	19.12	19.25	18.93	19.04
2012-09-12	19.11	19.27	19.04	19.08
2012-09-13	19.06	19.52	19.02	19.36
2012-09-14	19.36	19.69	19.34	19.49
2012-09-17	19.16	19.31	19.06	19.16
2012-09-18	19.06	19.27	19.01	19.05
2012-09-19	19.18	19.21	18.95	19.12
2012-09-20	19.03	19.11	18.9	19.11
2012-09-21	19.15	19.2	18.89	18.9
2012-09-24	18.86	18.98	18.69	18.81
2012-09-25	18.95	18.97	18.63	18.67
2012-09-26	18.69	18.75	18.35	18.58
2012-09-27	18.68	18.88	18.55	18.8
2012-09-28	19	19.36	19	19.1
2012-10-01	19.23	19.4	18.94	19.04
2012-10-02	19.09	19.14	18.73	18.87
2012-10-03	18.96	19.1	18.88	18.93
2012-10-04	19.01	19.05	18.85	18.9
2012-10-05	19.04	19.14	18.8	18.86
2012-10-08	18.89	19.08	18.81	18.9
2012-10-09	18.93	19.06	18.76	18.8
2012-10-10	18.8	18.8	18.29	18.31
2012-10-11	18.47	18.48	18.15	18.26
2012-10-12	18.26	18.46	18.22	18.41
2012-10-15	18.49	18.64	18.41	18.55
2012-10-16	18.63	18.91	18.55	18.85
2012-10-17	18.57	18.8	18.5	18.71
2012-10-18	18.61	18.75	18.5	18.61
2012-10-19	18.58	18.6	18	18.04
2012-10-22	18.12	18.23	18.01	18.19
2012-10-23	18	18.17	17.94	18.01
2012-10-24	18.03	18.08	17.29	17.38
2012-10-25	17.53	17.53	17.07	17.2
2012-10-26	17.2	17.39	17.11	17.29
2012-10-31	17.38	17.43	17.01	17.15
2012-11-01	17.17	17.58	17	17.51
2012-11-02	17.64	17.68	17.31	17.35
2012-11-05	17.33	17.44	17.2	17.4
2012-11-06	17.44	17.71	17.35	17.48
2012-11-07	17.45	17.9	17.09	17.21
2012-11-08	17.22	17.36	16.78	16.83
2012-11-09	16.7	17.03	16.68	16.82
2012-11-12	16.86	17.09	16.75	16.86
2012-11-13	16.71	16.94	16.69	16.85
2012-11-14	18.05	18.25	17.62	17.66
2012-11-15	17.75	18.08	17.74	17.94
2012-11-16	17.93	18.05	17.8	17.99
2012-11-19	18.27	18.34	18.1	18.3
2012-11-20	18.29	18.36	18.07	18.34
2012-11-21	18.37	18.62	18.27	18.48
2012-11-23	18.6	18.89	18.53	18.84
2012-11-26	18.79	19.07	18.59	19.06
2012-11-27	18.9	19.1	18.84	18.96
2012-11-28	18.89	18.96	18.55	18.83
2012-11-29	18.98	19.1	18.92	19.01
2012-11-30	19.04	19.13	18.83	18.91
2012-12-03	19.02	19.16	18.95	19.03
2012-12-04	19.08	19.2	19	19.17
2012-12-05	19.16	19.45	19.14	19.21
2012-12-06	19.22	19.5	19.2	19.48
2012-12-07	19.6	19.74	19.16	19.34
2012-12-10	19.35	19.9	19.34	19.79
2012-12-11	19.85	20.07	19.67	19.78
2012-12-12	19.84	19.89	19.69	19.73
2012-12-13	19.69	19.84	19.6	19.74
2012-12-14	19.74	20	19.69	19.86
2012-12-17	19.88	20.14	19.8	20.11
2012-12-18	20.1	20.42	20.02	20.38
2012-12-19	20.42	20.54	20.24	20.27
2012-12-20	20.27	20.33	20.15	20.24
2012-12-21	19.95	20.05	19.59	19.96
2012-12-24	19.87	19.96	19.74	19.83
2012-12-26	19.83	20.07	19.75	19.92
2012-12-27	19.89	19.91	19.45	19.65
2012-12-28	19.49	19.64	19.42	19.45
2012-12-31	19.38	19.76	19.31	19.65
2013-01-02	20.12	20.34	20.01	20.34
2013-01-03	20.46	20.5	20.3	20.45
2013-01-04	20.41	20.68	20.39	20.48
2013-01-07	20.38	20.42	20.16	20.29
2013-01-08	20.18	20.34	20.08	20.31
2013-01-09	20.26	20.54	20.25	20.3
2013-01-10	20.35	20.49	20.29	20.44
2013-01-11	20.4	20.51	20.33	20.48
2013-01-14	20.68	20.99	20.65	20.97
2013-01-15	20.92	20.99	20.78	20.98
2013-01-16	20.91	21.18	20.88	21.03
2013-01-17	20.79	21.03	20.78	20.95
2013-01-18	20.85	21.04	20.81	21.02
2013-01-22	20.95	21	20.61	20.87
2013-01-23	20.89	20.89	20.61	20.62
2013-01-24	20.85	21.1	20.82	21.02
2013-01-25	21.1	21.25	21.05	21.15
2013-01-28	21.21	21.26	21.05	21.06
2013-01-29	20.98	20.99	20.65	20.78
2013-01-30	20.86	20.87	20.4	20.58
2013-01-31	20.62	20.9	20.56	20.57
2013-02-01	20.73	20.91	20.6	20.83
2013-02-04	20.87	21.13	20.79	20.82
2013-02-05	20.88	21.2	20.88	21.08
2013-02-06	21.05	21.22	20.98	21.19
2013-02-07	21.21	21.26	21	21.1
2013-02-08	21.17	21.3	21.13	21.16
2013-02-11	21.24	21.34	21.15	21.27
2013-02-12	21.25	21.27	20.94	20.97
2013-02-13	21	21.14	20.93	21.14
2013-02-14	20.88	21	20.51	20.99
2013-02-15	20.94	21.07	20.92	20.99
2013-02-19	21.01	21.48	20.95	21.46
2013-02-20	21.49	21.67	21.07	21.11
2013-02-21	21	21.02	20.71	20.76
2013-02-22	20.81	20.93	20.72	20.9
2013-02-25	21	21.2	20.65	20.66
2013-02-26	20.54	20.78	20.5	20.61
2013-02-27	20.6	21.02	20.44	20.89
2013-02-28	20.89	21.05	20.74	20.86
2013-03-01	20.71	20.9	20.55	20.83
2013-03-04	20.74	20.78	20.58	20.74
2013-03-05	20.83	21.25	20.83	21.22
2013-03-06	21.3	21.79	21.24	21.72
2013-03-07	21.72	21.97	21.68	21.8
2013-03-08	21.84	21.97	21.77	21.83
2013-03-11	21.77	21.98	21.65	21.88
2013-03-12	21.76	21.84	21.54	21.7
2013-03-13	21.65	21.8	21.51	21.58
2013-03-14	21.7	21.86	21.45	21.59
2013-03-15	21.57	21.95	21.38	21.93
2013-03-18	21.74	21.95	21.61	21.67
2013-03-19	21.71	21.75	21.3	21.52
2013-03-20	21.63	21.74	21.58	21.67
2013-03-21	21	21.18	20.72	20.84
2013-03-22	20.93	21.07	20.69	20.75
2013-03-25	20.88	20.99	20.71	20.85
2013-03-26	20.94	20.96	20.69	20.85
2013-03-27	20.68	20.9	20.61	20.83
2013-03-28	20.84	20.94	20.77	20.9
2013-04-01	21.04	21.38	20.78	20.83
2013-04-02	20.96	21.29	20.9	21.22
2013-04-03	21.28	21.37	21.11	21.2
2013-04-04	21.01	21.09	20.96	21.04
2013-04-05	20.25	20.7	20	20.61
2013-04-08	20.69	20.73	20.47	20.57
2013-04-09	20.64	21.05	20.58	20.97
2013-04-10	21.07	21.6	21.02	21.47
2013-04-11	21.33	21.7	21.27	21.69
2013-04-12	21.67	21.7	21.12	21.54
2013-04-15	21.45	21.64	21.05	21.05
2013-04-16	21.15	21.17	20.95	21.16
2013-04-17	20.95	21.02	20.59	20.63
2013-04-18	20.74	20.85	20.45	20.58
2013-04-19	20.2	20.55	19.98	20.46
2013-04-22	20.53	20.65	20.27	20.59
2013-04-23	20.75	21.1	20.73	20.91
2013-04-24	20.47	20.53	20.26	20.39
2013-04-25	20.5	20.77	20.39	20.64
2013-04-26	20.61	20.71	20.51	20.67
2013-04-29	20.65	21.07	20.47	20.98
2013-04-30	20.99	21.25	20.8	20.92
2013-05-01	20.83	20.9	20.35	20.38
2013-05-02	20.47	20.75	20.44	20.73
2013-05-03	20.93	20.96	20.76	20.83
2013-05-06	20.87	20.92	20.74	20.81
2013-05-07	20.68	20.71	20.29	20.38
2013-05-08	20.4	20.76	20.4	20.72
2013-05-09	20.72	20.95	20.62	20.83
2013-05-10	20.83	21.1	20.82	21.1
2013-05-13	21.14	21.28	21.05	21.27
2013-05-14	21.21	21.42	21.15	21.27
2013-05-15	21.25	21.29	21.12	21.21
2013-05-16	23.51	24.24	23.36	23.89
2013-05-17	23.85	24.25	23.7	24.24
2013-05-20	23.9	23.97	23.64	23.95
2013-05-21	23.89	24.06	23.59	24.01
2013-05-22	24	24.02	23.25	23.34
2013-05-23	23.12	23.61	23.06	23.51
2013-05-24	23.39	23.66	23.31	23.53
2013-05-28	23.81	24.12	23.69	23.89
2013-05-29	23.71	24.24	23.7	24.12
2013-05-30	24.15	24.68	24.02	24.37
2013-05-31	24.2	24.53	24.08	24.12
2013-06-03	24.26	24.5	24.03	24.38
2013-06-04	24.27	24.6	24.03	24.36
2013-06-05	24.27	24.64	24.21	24.32
2013-06-06	24.48	24.69	24.24	24.55
2013-06-07	24.62	24.78	24.38	24.49
2013-06-10	24.57	24.67	24.28	24.36
2013-06-11	24.13	24.45	24.05	24.07
2013-06-12	24.22	24.31	23.98	23.99
2013-06-13	23.93	24.4	23.88	24.35
2013-06-14	24.31	24.5	24.08	24.09
2013-06-17	24.26	24.96	24.23	24.7
2013-06-18	24.72	24.98	24.7	24.82
2013-06-19	24.78	24.96	24.68	24.68
2013-06-20	24.48	24.73	24.3	24.44
2013-06-21	24.38	24.62	24.21	24.48
2013-06-24	24.32	24.47	24.04	24.06
2013-06-25	24.31	24.44	23.99	24.01
2013-06-26	24.3	24.45	24.18	24.39
2013-06-27	24.47	24.71	24.46	24.63
2013-06-28	24.43	24.61	24.3	24.34
2013-07-01	24.42	24.83	24.31	24.34
2013-07-02	24.24	24.64	24.22	24.32
2013-07-03	24.36	24.84	24.27	24.59
2013-07-05	24.64	24.66	24.25	24.57
2013-07-08	24.66	24.75	24.39	24.63
2013-07-09	24.76	25.2	24.74	25.16
2013-07-10	25.07	25.56	25.06	25.41
2013-07-11	25.62	25.93	25.57	25.87
2013-07-12	25.85	25.95	25.66	25.94
2013-07-15	25.78	25.99	25.64	25.93
2013-07-16	25.86	25.99	25.63	25.71
2013-07-17	25.8	25.86	25.6	25.72
2013-07-18	25.87	26.15	25.73	25.86
2013-07-19	25.86	26	25.62	25.82
2013-07-22	26	26.04	25.48	25.72
2013-07-23	25.7	25.77	25.49	25.56
2013-07-24	25.84	25.99	25.45	25.59
2013-07-25	25.6	25.62	25.31	25.5
2013-07-26	25.25	25.5	25.23	25.5
2013-07-29	25.36	25.47	25.23	25.33
2013-07-30	25.46	26.04	25.41	25.67
2013-07-31	25.8	25.89	25.55	25.59
2013-08-01	25.79	25.93	25.65	25.89
2013-08-02	25.8	26.19	25.73	26.19
2013-08-05	26.11	26.42	26.11	26.31
2013-08-06	26.41	26.41	26.06	26.21
2013-08-07	26.31	26.49	26.12	26.12
2013-08-08	26.27	26.32	26.18	26.26
2013-08-09	26.3	26.35	25.86	26.05
2013-08-12	25.86	26.45	25.85	26.34
2013-08-13	26.45	26.48	26.07	26.32
2013-08-14	26.45	26.45	25.97	26.38
2013-08-15	24.39	24.83	24.28	24.48
2013-08-16	24.53	24.66	24.25	24.27
2013-08-19	24.32	24.66	24.25	24.27
2013-08-20	24.28	24.56	24.22	24.32
2013-08-21	24.36	24.48	24.05	24.07
2013-08-22	24.07	24.22	23.96	24.01
2013-08-23	24.07	24.16	23.84	23.86
2013-08-26	23.84	24.05	23.76	23.83
2013-08-27	23.72	23.79	23.44	23.48
2013-08-28	23.55	23.58	23.38	23.45
2013-08-29	23.47	23.75	23.45	23.45
2013-08-30	23.46	23.55	23.22	23.31
2013-09-03	23.58	23.77	23.46	23.48
2013-09-04	23.52	23.92	23.5	23.77
2013-09-05	23.81	23.84	23.54	23.69
2013-09-06	23.82	23.84	23.39	23.55
2013-09-09	23.61	23.98	23.58	23.92
2013-09-10	24.03	24.25	24	24.16
2013-09-11	24.2	24.41	24.18	24.38
2013-09-12	24.42	24.45	24.24	24.29
2013-09-13	24.33	24.41	24.2	24.32
2013-09-16	24.43	24.47	24.13	24.38
2013-09-17	24.39	24.55	24.3	24.37
2013-09-18	24.33	24.8	24.3	24.8
2013-09-19	24.5	24.75	24.41	24.61
2013-09-20	24.73	24.75	24.43	24.51
2013-09-23	24.38	24.45	24.11	24.27
2013-09-24	24.14	24.32	23.94	24.14
2013-09-25	24.19	24.55	24.12	24.43
2013-09-26	24.3	24.36	23.69	23.77
2013-09-27	23.35	23.55	23.05	23.33
2013-09-30	23.12	23.53	23.02	23.43
2013-10-01	23.33	23.48	23.2	23.24
2013-10-02	23.1	23.36	23	23.32
2013-10-03	23.24	23.35	22.94	23.01
2013-10-04	22.96	23.09	22.85	23.02
2013-10-07	22.76	23.04	22.63	22.89
2013-10-08	22.97	22.97	22.62	22.64
2013-10-09	22.66	22.76	22.29	22.5
2013-10-10	22.7	23.08	22.6	23.01
2013-10-11	23.02	23.38	22.97	23.28
2013-10-14	23.16	23.36	23.07	23.34
2013-10-15	23.36	23.42	23.17	23.18
2013-10-16	23.22	23.3	22.81	23
2013-10-17	22.8	22.88	22.42	22.78
2013-10-18	22.86	23.14	22.76	22.96
2013-10-21	23.11	23.11	22.81	22.93
2013-10-22	22.99	23	22.42	22.65
2013-10-23	22.61	22.64	22.2	22.26
2013-10-24	22.34	22.43	22.1	22.37
2013-10-25	22.59	22.63	22.35	22.46
2013-10-28	22.4	22.55	22.31	22.55
2013-10-29	22.66	22.93	22.56	22.83
2013-10-30	22.87	22.94	22.66	22.71
2013-10-31	22.64	22.71	22.44	22.56
2013-11-01	22.66	22.68	22.4	22.57
2013-11-04	22.55	22.64	22.42	22.58
2013-11-05	22.61	23.25	22.42	23.07
2013-11-06	23.21	23.37	23.02	23.28
2013-11-07	23.41	23.56	23.07	23.11
2013-11-08	23.28	23.52	23.09	23.51
2013-11-11	23.5	23.58	23.4	23.45
2013-11-12	23.43	23.84	23.43	23.73
2013-11-13	23.6	24	23.51	24
2013-11-14	20.94	21.44	20.77	21.37
2013-11-15	21.46	21.69	21.26	21.54
2013-11-18	21.6	21.72	21.2	21.29
2013-11-19	21.31	21.54	21.12	21.42
2013-11-20	21.47	21.47	21.22	21.23
2013-11-21	21.36	21.49	21.25	21.47
2013-11-22	21.41	21.5	21.31	21.46
2013-11-25	21.45	21.52	21.27	21.27
2013-11-26	21.3	21.41	21.08	21.21
2013-11-27	21.29	21.35	21.15	21.27
2013-11-29	21.39	21.44	21.2	21.25
2013-12-02	21.29	21.3	21.06	21.09
2013-12-03	21.05	21.26	21.02	21.26
2013-12-04	21.09	21.35	21.07	21.25
2013-12-05	21.2	21.3	20.89	20.91
2013-12-06	21.12	21.32	21.07	21.28
2013-12-09	21.3	21.33	21.2	21.22
2013-12-10	21.26	21.34	21.15	21.21
2013-12-11	20.99	21.01	20.65	20.88
2013-12-12	20.82	20.83	20.26	20.51
2013-12-13	20.58	20.58	20.22	20.24
2013-12-16	20.35	20.75	20.25	20.68
2013-12-17	20.74	21.13	20.68	20.92
2013-12-18	20.88	21.04	20.52	21
2013-12-19	21.07	21.08	20.77	21.07
2013-12-20	21.06	21.25	20.96	21.13
2013-12-23	21.25	21.63	21.22	21.57
2013-12-24	21.46	21.76	21.44	21.69
2013-12-26	21.72	21.88	21.72	21.8
2013-12-27	21.79	22.05	21.78	22.02
2013-12-30	22	22.33	22	22.25
2013-12-31	22.25	22.47	22.15	22.43
2014-01-02	22.17	22.29	21.91	22
2014-01-03	22.09	22.12	21.83	21.98
2014-01-06	21.96	22.23	21.93	22.01
2014-01-07	22.26	22.41	22.15	22.31
2014-01-08	22.29	22.36	22.15	22.29
2014-01-09	22.29	22.31	21.92	22.09
2014-01-10	22.23	22.28	21.99	22.22
2014-01-13	22.39	22.82	22.14	22.19
2014-01-14	22.33	22.52	22.2	22.41
2014-01-15	22.5	23	22.42	22.78
2014-01-16	22.85	22.91	22.63	22.78
2014-01-17	22.58	22.78	22.58	22.74
2014-01-21	22.91	22.95	22.64	22.83
2014-01-22	22.91	22.95	22.78	22.84
2014-01-23	22.69	22.85	22.46	22.56
2014-01-24	22.4	22.54	22.17	22.2
2014-01-27	21.77	22.11	21.76	22
2014-01-28	21.88	22	21.7	21.75
2014-01-29	21.62	21.84	21.6	21.65
2014-01-30	21.77	21.99	21.63	21.98
2014-01-31	21.61	21.99	21.61	21.91
2014-02-03	21.93	21.95	21.46	21.55
2014-02-04	21.58	21.82	21.4	21.8
2014-02-05	21.69	22.07	21.58	21.98
2014-02-06	22.04	22.58	21.97	22.49
2014-02-07	22.52	22.72	22.3	22.67
2014-02-10	22.64	22.88	22.56	22.83
2014-02-11	22.78	22.88	22.67	22.71
2014-02-12	22.61	22.92	22.52	22.85
2014-02-13	21.99	22.27	21.68	22.27
2014-02-14	22.22	22.77	22.2	22.56
2014-02-18	22.49	22.54	22.33	22.41
2014-02-19	22.33	22.56	22.22	22.28
2014-02-20	22.24	22.4	22.16	22.3
2014-02-21	22.37	22.45	22.13	22.13
2014-02-24	22.19	22.34	22	22.12
2014-02-25	22.15	22.22	21.76	21.84
2014-02-26	21.84	22.02	21.55	21.93
2014-02-27	21.88	22.05	21.86	21.92
2014-02-28	21.97	22.11	21.7	21.8
2014-03-03	21.57	21.82	21.44	21.57
2014-03-04	21.78	21.89	21.7	21.82
2014-03-05	21.9	22.05	21.81	21.87
2014-03-06	21.88	21.98	21.75	21.82
2014-03-07	21.92	21.94	21.66	21.73
2014-03-10	21.63	21.82	21.6	21.69
2014-03-11	21.86	21.93	21.58	21.61
2014-03-12	21.53	21.92	21.53	21.82
2014-03-13	21.89	21.92	21.5	21.52
2014-03-14	21.55	21.65	21.28	21.35
2014-03-17	21.35	21.62	21.27	21.51
2014-03-18	21.34	21.71	21.29	21.63
2014-03-19	21.69	21.8	21.56	21.63
2014-03-20	21.59	22	21.59	21.83
2014-03-21	21.94	22.1	21.58	21.64
2014-03-24	21.68	21.79	21.47	21.57
2014-03-25	21.69	22.36	21.65	22.34
2014-03-26	22.44	22.69	22.32	22.32
2014-03-27	22.13	22.39	21.94	22.02
2014-03-28	22.09	22.54	22.05	22.33
2014-03-31	22.49	22.64	22.4	22.42
2014-04-01	22.33	23.31	22.3	23.1
2014-04-02	23.11	23.13	22.76	22.99
2014-04-03	23.05	23.3	23	23.09
2014-04-04	23.28	23.35	22.6	22.71
2014-04-07	22.6	23.07	22.5	22.85
2014-04-08	22.64	22.97	22.6	22.94
2014-04-09	23	23.32	22.89	23.12
2014-04-10	23.17	23.26	22.5	22.65
2014-04-11	22.55	22.99	22.43	22.46
2014-04-14	22.63	22.94	22.48	22.85
2014-04-15	22.84	23	22.61	22.89
2014-04-16	23.03	23.15	22.83	23.03
2014-04-17	23.01	23.29	22.78	23.21
2014-04-21	23.22	23.59	23.18	23.4
2014-04-22	23.43	23.61	23.4	23.52
2014-04-23	23.52	23.57	23.24	23.5
2014-04-24	23.64	23.64	23.24	23.33
2014-04-25	23.27	23.32	22.88	23
2014-04-28	23.15	23.24	22.79	23.02
2014-04-29	23.2	23.21	23.06	23.16
2014-04-30	23.08	23.14	22.92	23.11
2014-05-01	23.14	23.15	22.91	23.01
2014-05-02	23.11	23.12	22.9	22.94
2014-05-05	22.9	23	22.72	22.96
2014-05-06	22.84	22.89	22.63	22.72
2014-05-07	22.72	22.9	22.43	22.87
2014-05-08	22.9	23.17	22.76	23.02
2014-05-09	22.96	23.11	22.92	23.02
2014-05-12	23.04	23.34	23	23.19
2014-05-13	23.14	23.21	22.76	22.86
2014-05-14	22.92	23.05	22.63	22.81
2014-05-15	24.27	24.69	24.12	24.18
2014-05-16	24.14	24.45	24.06	24.37
2014-05-19	24.24	24.45	24.12	24.35
2014-05-20	24.26	24.39	24.02	24.12
2014-05-21	24.22	24.65	24.17	24.48
2014-05-22	24.42	24.54	24.29	24.38
2014-05-23	24.38	24.57	24.35	24.52
2014-05-27	24.74	24.88	24.63	24.71
2014-05-28	24.63	24.93	24.63	24.82
2014-05-29	24.85	24.92	24.56	24.68
2014-05-30	24.71	24.75	24.48	24.62
2014-06-02	24.64	24.8	24.56	24.78
2014-06-03	24.75	24.82	24.45	24.68
2014-06-04	24.61	24.65	24.4	24.5
2014-06-05	24.62	24.74	24.41	24.7
2014-06-06	24.73	24.95	24.71	24.83
2014-06-09	24.79	24.95	24.72	24.8
2014-06-10	24.73	25.1	24.6	25
2014-06-11	24.85	25.17	24.79	25.04
2014-06-12	24.95	25.01	24.62	24.66
2014-06-13	24.67	24.78	24.6	24.7
2014-06-16	24.52	24.73	24.45	24.53
2014-06-17	24.49	24.62	24.41	24.5
2014-06-18	24.7	24.75	24.46	24.63
2014-06-19	24.62	24.71	24.45	24.71
2014-06-20	24.63	24.9	24.61	24.83
2014-06-23	24.81	24.9	24.65	24.7
2014-06-24	24.62	24.74	24.52	24.53
2014-06-25	24.55	24.78	24.41	24.72
2014-06-26	24.66	24.81	24.48	24.65
2014-06-27	24.6	24.78	24.48	24.7
2014-06-30	24.67	24.9	24.62	24.85
2014-07-01	24.99	25.11	24.77	25.08
2014-07-02	24.97	25.14	24.87	25.03
2014-07-03	25.15	25.25	25.13	25.19
2014-07-07	25	25.25	24.97	25.23
2014-07-08	25.21	25.31	25.06	25.07
2014-07-09	25.22	25.5	25.14	25.44
2014-07-10	25.25	25.52	25.22	25.44
2014-07-11	25.52	25.65	25.44	25.52
2014-07-14	25.61	25.65	25.4	25.44
2014-07-15	25.38	25.68	25.36	25.67
2014-07-16	25.73	26.05	25.73	25.98
2014-07-17	25.84	26	25.58	25.63
2014-07-18	25.7	25.96	25.67	25.91
2014-07-21	25.89	25.95	25.72	25.85
2014-07-22	25.95	26.08	25.91	25.95
2014-07-23	25.72	25.79	25.55	25.68
2014-07-24	25.78	25.9	25.68	25.83
2014-07-25	25.8	26.02	25.68	25.97
2014-07-28	25.73	26	25.57	25.92
2014-07-29	25.88	26.01	25.69	25.71
2014-07-30	25.83	25.84	25.47	25.63
2014-07-31	25.48	25.5	25.17	25.23
2014-08-01	25.14	25.21	24.8	25
2014-08-04	24.94	25.22	24.86	25.17
2014-08-05	25.02	25.12	24.87	24.97
2014-08-06	24.93	25.21	24.85	24.93
2014-08-07	25.01	25.11	24.69	24.86
2014-08-08	24.87	25.06	24.74	25.03
2014-08-11	25.09	25.37	25.01	25.23
2014-08-12	25.21	25.27	25	25.15
2014-08-13	25.17	25.27	24.93	25.2
2014-08-14	24.94	24.94	24.32	24.54
2014-08-15	24.66	24.66	24.27	24.43
2014-08-18	24.49	24.66	24.43	24.63
2014-08-19	24.63	24.69	24.6	24.64
2014-08-20	24.55	24.75	24.52	24.71
2014-08-21	24.75	24.91	24.72	24.89
2014-08-22	24.87	24.97	24.64	24.65
2014-08-25	24.7	24.84	24.69	24.7
2014-08-26	24.7	24.93	24.67	24.81
2014-08-27	24.79	24.86	24.71	24.8
2014-08-28	24.7	24.9	24.64	24.85
2014-08-29	24.9	24.99	24.76	24.99
2014-09-02	24.94	25	24.75	24.88
2014-09-03	24.94	25.13	24.92	25.04
2014-09-04	25.08	25.14	24.83	24.91
2014-09-05	24.86	25.07	24.86	25
2014-09-08	24.93	25.09	24.81	24.95
2014-09-09	24.88	24.97	24.6	24.86
2014-09-10	24.84	25	24.84	24.93
2014-09-11	24.92	25.2	24.85	25.18
2014-09-12	25.16	25.26	25.07	25.16
2014-09-15	24.95	25.09	24.87	25.06
2014-09-16	25	25.42	24.98	25.22
2014-09-17	25.14	25.31	25.07	25.21
2014-09-18	25.17	25.27	25.15	25.22
2014-09-19	25.21	25.3	25.01	25.2
2014-09-22	25.19	25.19	24.86	24.97
2014-09-23	24.87	25.03	24.67	24.7
2014-09-24	24.73	25.04	24.63	24.98
2014-09-25	24.96	24.96	24.5	24.54
2014-09-26	24.5	25.09	24.46	25
2014-09-29	24.73	25.2	24.73	25.12
2014-09-30	24.9	25.25	24.85	25.17
2014-10-01	25.2	25.25	24.94	25.03
2014-10-02	25.05	25.11	24.75	25.06
2014-10-03	25.21	25.37	25.04	25.31
2014-10-06	25.35	25.42	24.96	25.01
2014-10-07	25.01	25.25	24.59	24.64
2014-10-08	24.57	24.68	24.18	24.66
2014-10-09	24.51	24.64	24.18	24.19
2014-10-10	23.91	24.01	23.34	23.34
2014-10-13	23.24	23.45	22.93	22.93
2014-10-14	23.06	23.35	22.96	23.06
2014-10-15	22.79	23.15	22.49	22.96
2014-10-16	22.65	23.08	22.56	22.82
2014-10-17	22.98	23.33	22.92	23.25
2014-10-20	22.9	23.08	22.69	22.93
2014-10-21	23.1	23.6	22.96	23.51
2014-10-22	23.67	23.68	23.24	23.26
2014-10-23	23.61	23.76	23.42	23.57
2014-10-24	23.6	23.8	23.46	23.78
2014-10-27	23.62	23.81	23.6	23.76
2014-10-28	23.82	24.07	23.82	24.07
2014-10-29	24.01	24.3	23.92	24.1
2014-10-30	24	24.15	23.88	24.08
2014-10-31	24.59	24.64	24.18	24.47
2014-11-03	24.45	24.59	24.45	24.58
2014-11-04	24.6	24.91	24.58	24.88
2014-11-05	24.97	25.17	24.84	25.15
2014-11-06	25.1	25.28	25.02	25.26
2014-11-07	25.3	25.4	25.16	25.33
2014-11-10	25.04	25.23	24.88	25.15
2014-11-11	25.2	25.21	25.02	25.15
2014-11-12	24.91	25.19	24.88	25.11
2014-11-13	24.93	25.89	24.88	25.68
2014-11-14	25.76	26.34	25.65	26.32
2014-11-17	26.11	26.55	26	26.47
2014-11-18	26.5	26.74	26.4	26.6
2014-11-19	26.58	26.62	26.3	26.59
2014-11-20	26.49	26.84	26.35	26.81
2014-11-21	26.95	27.05	26.67	26.88
2014-11-24	26.88	27.12	26.88	27.03
2014-11-25	27.03	27.3	27.03	27.28
2014-11-26	27.3	27.46	27.14	27.43
2014-11-28	27.52	27.78	27.36	27.64
2014-12-01	27.5	27.61	27.33	27.59
2014-12-02	27.6	27.96	27.6	27.82
2014-12-03	27.71	27.99	27.51	27.95
2014-12-04	27.92	27.99	27.58	27.77
2014-12-05	27.79	27.85	27.4	27.5
2014-12-08	27.42	27.53	27.15	27.23
2014-12-09	26.95	27.48	26.83	27.42
2014-12-10	27.26	27.36	26.79	26.87
2014-12-11	26.97	27.36	26.94	26.99
2014-12-12	26.71	27.15	26.7	26.86
2014-12-15	26.89	27.17	26.48	26.68
2014-12-16	26.5	27.17	26.15	26.59
2014-12-17	26.62	26.9	26.47	26.81
2014-12-18	27.04	27.66	27.04	27.65
2014-12-19	27.65	27.85	27.55	27.77
2014-12-22	27.8	28.29	27.75	28.22
2014-12-23	28.22	28.5	28.19	28.25
2014-12-24	28.29	28.59	28.29	28.3
2014-12-26	28.5	28.5	28.28	28.35
2014-12-29	28.35	28.57	28.32	28.46
2014-12-30	28.44	28.48	28.31	28.36
2014-12-31	28.28	28.41	27.81	27.82
2015-01-02	27.86	28.12	27.38	27.61
2015-01-05	27.32	27.45	27	27.06
2015-01-06	27.14	27.68	27.04	27.05
2015-01-07	27.14	27.4	26.98	27.3
2015-01-08	27.54	28.09	27.47	27.51
2015-01-09	27.67	28.07	27.45	27.79
2015-01-12	28	28.2	27.82	28.05
2015-01-13	28.21	28.7	27.9	28.1
2015-01-14	27.84	28.05	27.64	27.92
2015-01-15	28.09	28.2	27.35	27.41
2015-01-16	27.36	27.77	27.21	27.68
2015-01-20	27.76	28.27	27.66	28.07
2015-01-21	28.06	28.19	27.7	27.84
2015-01-22	27.55	28.51	27.22	28.5
2015-01-23	28.36	28.5	28.14	28.21
2015-01-26	28.22	28.23	27.7	27.97
2015-01-27	27.52	27.59	26.66	26.9
2015-01-28	27.39	27.6	26.8	26.81
2015-01-29	26.74	27.31	26.64	27.22
2015-01-30	26.88	27.11	26.32	26.37
2015-02-02	26.39	26.87	25.92	26.83
2015-02-03	26.9	27.12	26.69	27.12
2015-02-04	27.06	27.22	26.61	26.69
2015-02-05	26.75	27.3	26.58	27.26
2015-02-06	27.37	27.66	27.14	27.24
2015-02-09	27.21	27.41	27.06	27.12
2015-02-10	27.16	27.54	27.15	27.49
2015-02-11	27.65	27.65	26.9	26.93
2015-02-12	28.99	29.58	28.84	29.46
2015-02-13	29.38	29.5	29.11	29.43
2015-02-17	29.26	29.35	29.03	29.31
2015-02-18	29.19	29.55	29.12	29.49
2015-02-19	29.31	29.39	29.13	29.31
2015-02-20	29.35	29.66	29.16	29.61
2015-02-23	29.63	29.65	29.42	29.63
2015-02-24	29.56	29.71	29.43	29.63
2015-02-25	29.44	29.57	29.32	29.49
2015-02-26	29.52	29.99	29.52	29.91
2015-02-27	29.89	29.91	29.38	29.51
2015-03-02	29.36	30.31	29.34	30.19
2015-03-03	30.1	30.12	29.47	29.54
2015-03-04	29.35	29.52	29.11	29.33
2015-03-05	29.47	29.49	29.12	29.3
2015-03-06	29.11	29.27	28.8	28.93
2015-03-09	28.9	29.45	28.76	29.36
2015-03-10	29.15	29.17	28.66	28.66
2015-03-11	28.68	28.76	28.21	28.26
2015-03-12	28.05	28.54	28.05	28.24
2015-03-13	28.02	28.26	27.57	27.94
2015-03-16	28.1	28.38	28.04	28.3
2015-03-17	28.19	28.28	27.95	28.15
2015-03-18	27.88	28.34	27.72	28.15
2015-03-19	28.1	28.54	28.03	28.26
2015-03-20	28.45	28.62	28.32	28.44
2015-03-23	28.44	28.69	28.36	28.41
2015-03-24	28.29	28.57	27.99	28
2015-03-25	27.92	28.09	27.46	27.46
2015-03-26	27.19	27.31	26.62	27.09
2015-03-27	27.07	27.21	26.94	27.13
2015-03-30	27.22	27.75	27.22	27.65
2015-03-31	27.34	27.69	27.28	27.53
2015-04-01	27.31	27.64	27.1	27.25
2015-04-02	27.22	27.5	27.13	27.13
2015-04-06	26.96	27.32	26.84	27.22
2015-04-07	27.2	27.56	27.13	27.39
2015-04-08	27.37	27.66	27.37	27.55
2015-04-09	27.59	27.74	27.42	27.63
2015-04-10	27.58	28.08	27.56	28.04
2015-04-13	27.99	28.28	27.94	27.98
2015-04-14	28	28.06	27.68	27.81
2015-04-15	28.1	28.42	27.97	28.25
2015-04-16	28.19	28.64	28.1	28.6
2015-04-17	28.26	28.4	27.9	27.92
2015-04-20	28.16	28.63	28.16	28.48
2015-04-21	28.72	28.92	28.66	28.69
2015-04-22	28.67	28.79	28.42	28.62
2015-04-23	28.4	28.82	28.2	28.68
2015-04-24	29.19	29.28	28.67	28.82
2015-04-27	28.88	29.03	28.71	28.89
2015-04-28	28.8	29.33	28.76	29.32
2015-04-29	29.06	29.25	28.9	29.05
2015-04-30	28.85	29.02	28.68	28.83
2015-05-01	28.81	29.2	28.78	29.13
2015-05-04	29.08	29.36	29.07	29.17
2015-05-05	29.17	29.21	28.84	28.89
2015-05-06	28.9	29.08	28.69	28.97
2015-05-07	28.99	29.12	28.74	28.81
2015-05-08	28.99	29.37	28.99	29.23
2015-05-11	29.5	29.79	29.2	29.21
2015-05-12	29.07	29.44	28.8	29.23
2015-05-13	29.14	29.47	29.13	29.35
2015-05-14	29.29	29.66	28.97	29.05
2015-05-15	29.24	29.82	29.16	29.55
2015-05-18	29.42	29.9	29.42	29.76
2015-05-19	29.87	29.9	29.63	29.74
2015-05-20	29.8	29.85	29.53	29.62
2015-05-21	29.61	29.77	29.43	29.43
2015-05-22	29.39	29.45	29.26	29.26
2015-05-26	29.19	29.25	28.75	28.95
2015-05-27	29.06	29.48	29.02	29.31
2015-05-28	29.34	29.56	29.16	29.35
2015-05-29	29.32	29.59	29.19	29.31
2015-06-01	29.6	29.62	29.05	29.18
2015-06-02	29.09	29.27	28.95	29.08
2015-06-03	29.21	29.3	29.05	29.09
2015-06-04	28.9	29.1	28.54	28.61
2015-06-05	28.55	28.71	28.49	28.58
2015-06-08	28.67	28.7	28.23	28.28
2015-06-09	28.27	28.42	28.01	28.24
2015-06-10	28.47	28.91	28.27	28.66
2015-06-11	28.75	29.22	28.75	28.86
2015-06-12	28.66	28.67	28.31	28.54
2015-06-15	28.23	28.52	28.11	28.48
2015-06-16	28.35	28.79	28.28	28.71
2015-06-17	28.84	29.04	28.66	28.93
2015-06-18	28.85	29.35	28.82	29.21
2015-06-19	29.24	29.32	28.94	29.03
2015-06-22	29.1	29.22	28.82	28.94
2015-06-23	29	29.04	28.62	28.79
2015-06-24	28.79	28.85	28.49	28.51
2015-06-25	28.56	28.65	28.38	28.4
2015-06-26	28.49	28.49	28.01	28.28
2015-06-29	27.99	28.11	27.5	27.54
2015-06-30	27.83	27.83	27.33	27.46
2015-07-01	27.42	27.5	27.07	27.35
2015-07-02	27.37	27.57	27.29	27.33
2015-07-06	27	27.26	26.89	27.22
2015-07-07	27.22	27.45	26.89	27.36
2015-07-08	27.08	27.16	26.84	26.99
2015-07-09	27.38	27.45	26.9	26.91
2015-07-10	27.27	27.36	27.04	27.28
2015-07-13	27.49	27.8	27.42	27.79
2015-07-14	27.87	28.04	27.7	28.03
2015-07-15	27.86	28.24	27.81	28.11
2015-07-16	28.24	28.42	28.21	28.32
2015-07-17	28.27	28.31	27.97	28.18
2015-07-20	28.13	28.16	27.88	28.03
2015-07-21	27.96	28.25	27.79	27.84
2015-07-22	27.83	28.06	27.44	27.53
2015-07-23	27.7	28.25	27.58	28.01
2015-07-24	28.45	28.77	28.38	28.4
2015-07-27	28.31	28.56	28.19	28.21
2015-07-28	28.34	28.35	27.85	28.21
2015-07-29	28.2	28.52	28.02	28.4
2015-07-30	28.22	28.46	28.2	28.3
2015-07-31	28.39	28.56	28.16	28.42
2015-08-03	28.41	28.59	28.11	28.36
2015-08-04	28.22	28.46	27.89	28.03
2015-08-05	28.11	28.6	28.1	28.27
2015-08-06	28.37	28.67	28	28.21
2015-08-07	28.17	28.23	27.9	28.15
2015-08-10	28.48	28.7	28.27	28.59
2015-08-11	28.24	28.39	27.85	28.02
2015-08-12	27.8	28.1	27.41	27.9
2015-08-13	28.78	29.21	28.69	28.7
2015-08-14	28.78	29.05	28.75	29.03
2015-08-17	28.65	28.97	28.51	28.83
2015-08-18	28.71	28.72	28.18	28.25
2015-08-19	28.1	28.24	27.72	27.8
2015-08-20	27.56	27.75	27.04	27.04
2015-08-21	26.88	27.34	26.47	26.47
2015-08-24	24.89	26.08	23.03	25.19
2015-08-25	25.94	25.99	24.6	24.62
2015-08-26	25.28	25.74	24.71	25.68
2015-08-27	26	26.19	25.61	26.17
2015-08-28	25.91	26.05	25.82	26
2015-08-31	25.94	26.11	25.74	25.88
2015-09-01	25.22	25.62	25.01	25.12
2015-09-02	25.59	25.66	25.08	25.65
2015-09-03	25.88	26.15	25.73	25.9
2015-09-04	25.42	25.65	25.35	25.52
2015-09-08	25.98	26.33	25.91	26.3
2015-09-09	26.5	26.73	25.88	25.94
2015-09-10	25.9	26.49	25.85	26.26
2015-09-11	26	26.18	25.81	26.02
2015-09-14	26.15	26.17	25.66	25.7
2015-09-15	25.56	26.08	25.56	25.98
2015-09-16	26.07	26.1	25.85	26.07
2015-09-17	25.96	26.28	25.81	25.88
2015-09-18	25.57	25.74	25.25	25.54
2015-09-21	25.45	25.82	25.35	25.54
2015-09-22	25.06	25.21	24.97	25.14
2015-09-23	25.22	25.31	25.01	25.28
2015-09-24	25.09	25.5	24.92	25.41
2015-09-25	25.81	26.3	25.8	26.03
2015-09-28	25.83	26.02	25.59	25.66
2015-09-29	25.64	25.93	25.56	25.64
2015-09-30	26	26.38	25.88	26.25
2015-10-01	26.05	26.16	25.55	25.73
2015-10-02	25.4	25.79	25.34	25.76
2015-10-05	26.04	26.98	25.97	26.85
2015-10-06	27.03	27.47	26.98	27.23
2015-10-07	27.52	27.95	27	27.54
2015-10-08	27.51	28.02	27.43	27.91
2015-10-09	28.01	28.15	27.82	27.91
2015-10-12	27.93	28.1	27.76	27.96
2015-10-13	27.75	27.95	27.74	27.85
2015-10-14	27.75	27.9	27.59	27.82
2015-10-15	28.1	28.19	27.87	28.15
2015-10-16	28.34	28.35	28	28.25
2015-10-19	28.12	28.29	27.94	28.25
2015-10-20	28.2	28.52	28.15	28.5
2015-10-21	28.6	28.82	28.22	28.28
2015-10-22	28.56	29.21	28.5	29.01
2015-10-23	29.02	29.38	28.93	29.35
2015-10-26	29.32	29.49	28.88	28.95
2015-10-27	28.72	29.06	28.58	29.05
2015-10-28	29.29	29.45	29.04	29.36
2015-10-29	29.15	29.21	28.93	29.14
2015-10-30	29	29.25	28.85	28.85
2015-11-02	28.87	28.87	28.51	28.77
2015-11-03	28.61	28.71	28.49	28.61
2015-11-04	28.79	28.82	28.37	28.47
2015-11-05	28.5	28.61	28.29	28.43
2015-11-06	28.31	28.55	28.16	28.45
2015-11-09	28.35	28.49	28	28.18
2015-11-10	28.18	28.22	27.9	27.98
2015-11-11	28.1	28.1	27.75	27.82
2015-11-12	27.74	28.07	27.72	27.83
2015-11-13	26.29	26.68	25.82	26.21
2015-11-16	26.07	27	26.06	26.79
2015-11-17	26.8	27.27	26.68	26.81
2015-11-18	27	27.16	26.73	27.12
2015-11-19	27.1	27.65	27.05	27.37
2015-11-20	27.59	27.78	27.46	27.57
2015-11-23	27.65	27.84	27.34	27.43
2015-11-24	27.25	27.44	27	27.27
2015-11-25	27.32	27.39	27	27.24
2015-11-27	27.25	27.48	27.24	27.32
2015-11-30	27.34	27.48	27.2	27.25
2015-12-01	27.2	27.65	27.2	27.57
2015-12-02	27.49	27.9	27.37	27.44
2015-12-03	27.63	27.69	26.82	26.95
2015-12-04	26.95	27.55	26.95	27.48
2015-12-07	27.56	27.56	27.26	27.49
2015-12-08	27.17	27.29	27.02	27.15
2015-12-09	26.96	27.35	26.66	26.73
2015-12-10	26.74	27.04	26.66	26.77
2015-12-11	26.49	26.49	26.13	26.16
2015-12-14	26.3	26.52	25.96	26.49
2015-12-15	26.72	27.11	26.61	26.85
2015-12-16	27	27.29	26.68	27.24
2015-12-17	27.29	27.31	26.7	26.72
2015-12-18	26.6	26.82	26.26	26.27
2015-12-21	26.58	26.65	26.41	26.64
2015-12-22	26.85	26.9	26.56	26.89
2015-12-23	27.04	27.41	27	27.4
2015-12-24	27.41	27.55	27.37	27.38
2015-12-28	27.3	27.37	27.13	27.31
2015-12-29	27.44	27.82	27.4	27.77
2015-12-30	27.66	27.77	27.52	27.53
2015-12-31	27.38	27.45	27.14	27.16
2016-01-04	26.39	26.42	25.88	26.41
2016-01-05	26.54	26.66	26.18	26.29
2016-01-06	26.08	26.14	25.82	26.01
2016-01-07	25.49	25.74	25.12	25.41
2016-01-08	25.55	25.63	24.72	24.78
2016-01-11	24.93	25.35	24.93	25.27
2016-01-12	25.51	25.57	25.03	25.35
2016-01-13	25.42	25.52	24.57	24.6
2016-01-14	24.69	24.9	24.46	24.66
2016-01-15	23.93	24.43	23.57	23.62
2016-01-19	23.8	24.03	23.59	23.85
2016-01-20	23.4	23.51	22.47	22.9
2016-01-21	23.09	23.45	22.87	22.9
2016-01-22	23.6	23.64	22.99	23.37
2016-01-25	23.38	23.52	23.14	23.17
2016-01-26	23.24	23.85	23.24	23.72
2016-01-27	23.69	23.9	23.3	23.43
2016-01-28	23.73	23.79	22.98	23.11
2016-01-29	23.4	23.8	23.2	23.79
2016-02-01	23.46	23.57	23.23	23.48
2016-02-02	23.23	23.25	22.73	22.83
2016-02-03	23.09	23.18	22.58	23.1
2016-02-04	23.17	23.57	22.93	23.54
2016-02-05	23.51	23.66	22.81	22.89
2016-02-08	22.63	23.02	22.48	22.93
2016-02-09	22.6	22.86	22.53	22.65
2016-02-10	23.13	23.13	22.46	22.51
2016-02-11	24.09	24.97	24.09	24.68
2016-02-12	24.89	25.36	24.52	25.11
2016-02-16	25.27	25.98	25.19	25.84
2016-02-17	26.17	26.59	26.08	26.46
2016-02-18	26.44	26.58	26.28	26.43
2016-02-19	26.27	26.56	26.25	26.55
2016-02-22	26.87	26.91	26.42	26.63
2016-02-23	26.54	26.54	26.06	26.12
2016-02-24	25.89	26.33	25.65	26.32
2016-02-25	26.49	26.6	26.2	26.6
2016-02-26	26.8	26.85	26.32	26.41
2016-02-29	26.42	26.65	26.15	26.18
2016-03-01	26.45	26.93	26.24	26.83
2016-03-02	26.8	26.91	26.6	26.9
2016-03-03	26.95	26.97	26.59	26.87
2016-03-04	26.92	26.96	26.67	26.8
2016-03-07	26.58	27.18	26.33	27.14
2016-03-08	26.97	27.3	26.69	27.05
2016-03-09	27.24	27.8	27.12	27.61
2016-03-10	27.76	27.98	27.03	27.38
2016-03-11	27.82	27.91	27.67	27.86
2016-03-14	27.82	27.86	27.6	27.7
2016-03-15	27.48	27.69	27.45	27.66
2016-03-16	27.52	27.95	27.51	27.88
2016-03-17	27.92	28.44	27.87	28.19
2016-03-18	28.23	28.38	27.97	28.33
2016-03-21	28.1	28.35	28.04	28.19
2016-03-22	28.2	28.38	27.9	28.28
2016-03-23	28.26	28.28	27.73	27.83
2016-03-24	27.77	28.01	27.59	27.96
2016-03-28	27.99	28.03	27.79	27.9
2016-03-29	27.87	28.19	27.69	28.1
2016-03-30	28.34	28.68	28.26	28.46
2016-03-31	28.53	28.67	28.35	28.47
2016-04-01	28.3	28.7	28.12	28.69
2016-04-04	28.37	28.41	28.01	28.14
2016-04-05	27.64	27.83	27.46	27.58
2016-04-06	27.7	28.04	27.62	28
2016-04-07	27.9	27.9	27.53	27.6
2016-04-08	27.71	27.95	27.58	27.69
2016-04-11	27.88	28.18	27.61	27.62
2016-04-12	27.14	27.66	26.95	27.64
2016-04-13	27.96	28.28	27.72	28.23
2016-04-14	28.38	28.4	28.1	28.25
2016-04-15	28.1	28.13	27.73	27.9
2016-04-18	27.9	28.25	27.8	28.19
2016-04-19	28.33	28.44	28.2	28.33
2016-04-20	28.4	28.68	28.26	28.44
2016-04-21	28.42	28.51	28.16	28.24
2016-04-22	28.3	28.55	28.07	28.15
2016-04-25	28.11	28.28	27.98	28.23
2016-04-26	28.27	28.49	28.22	28.45
2016-04-27	28.44	28.65	28.31	28.64
2016-04-28	28.45	28.59	27.79	27.96
2016-04-29	27.72	27.83	27.14	27.49
2016-05-02	27.48	27.52	27.2	27.37
2016-05-03	27.16	27.19	26.61	26.86
2016-05-04	26.8	26.82	26.28	26.44
2016-05-05	26.46	26.57	26.21	26.21
2016-05-06	26.19	26.54	25.81	26.53
2016-05-09	26.52	26.68	26.39	26.51
2016-05-10	26.67	27.1	26.51	27.03
2016-05-11	27.09	27.11	26.68	26.7
2016-05-12	26.81	26.81	26.41	26.67
2016-05-13	26.55	26.89	26.46	26.53
2016-05-16	26.57	27.12	26.56	26.97
2016-05-17	26.9	27.06	26.55	26.65
2016-05-18	26.61	26.96	26.49	26.72
2016-05-19	27.99	28.29	27.4	27.57
2016-05-20	27.63	28.15	27.62	27.97
2016-05-23	27.78	28.25	27.78	27.94
2016-05-24	28.01	28.58	28.01	28.47
2016-05-25	28.58	29	28.52	28.92
2016-05-26	28.86	29.04	28.8	28.9
2016-05-27	28.95	29.04	28.79	28.92
2016-05-31	28.8	29.08	28.76	29.05
2016-06-01	28.84	29.04	28.8	28.9
2016-06-02	28.98	29.15	28.92	29.08
2016-06-03	29.13	29.21	28.9	29.13
2016-06-06	29.07	29.41	29.06	29.1
2016-06-07	28.9	29.35	28.82	29.07
2016-06-08	29.09	29.27	29.06	29.14
2016-06-09	28.97	29.19	28.83	29.14
2016-06-10	28.79	29.03	28.77	29.03
2016-06-13	28.97	29.19	28.82	28.84
2016-06-14	28.66	29	28.63	28.96
2016-06-15	28.49	28.86	28.41	28.65
2016-06-16	28.38	28.92	28.37	28.87
2016-06-17	28.88	29	28.69	28.95
2016-06-20	29.04	29.22	28.78	28.8
2016-06-21	28.97	29	28.73	28.77
2016-06-22	28.87	29.08	28.68	28.72
2016-06-23	29.03	29.23	28.96	29.22
2016-06-24	28.16	28.57	27.7	27.75
2016-06-27	27.48	27.55	27.13	27.31
2016-06-28	27.55	27.85	27.5	27.79
2016-06-29	28.13	28.33	27.9	28.26
2016-06-30	28.38	28.69	28.07	28.69
2016-07-01	28.78	28.93	28.59	28.8
2016-07-05	28.23	28.62	28.22	28.33
2016-07-06	28.45	28.77	28.17	28.72
2016-07-07	28.72	28.9	28.61	28.74
2016-07-08	28.91	29.28	28.88	29.26
2016-07-11	29.34	29.7	29.26	29.43
2016-07-12	29.72	29.74	29.52	29.61
2016-07-13	29.72	29.83	29.58	29.75
2016-07-14	29.84	29.99	29.64	29.76
2016-07-15	29.93	29.95	29.66	29.82
2016-07-18	29.75	30	29.74	29.91
2016-07-19	29.91	30.01	29.77	29.92
2016-07-20	30.04	30.69	29.98	30.63
2016-07-21	30.64	30.72	30.37	30.58
2016-07-22	30.7	30.87	30.54	30.71
2016-07-25	30.67	30.83	30.63	30.79
2016-07-26	30.8	31.15	30.71	30.88
2016-07-27	30.95	30.97	30.66	30.76
2016-07-28	30.65	30.74	30.37	30.52
2016-07-29	30.6	30.69	30.47	30.53
2016-08-01	30.7	30.75	30.36	30.73
2016-08-02	30.82	30.82	30.4	30.62
2016-08-03	30.51	30.74	30.51	30.72
2016-08-04	30.78	30.91	30.71	30.8
2016-08-05	30.9	31.07	30.69	31.04
2016-08-08	31	31.19	30.86	31.01
2016-08-09	31.11	31.25	30.84	30.94
2016-08-10	31.01	31.13	30.74	30.85
2016-08-11	30.95	31.02	30.86	30.95
2016-08-12	30.92	30.99	30.8	30.87
2016-08-15	30.98	31.24	30.89	31.19
2016-08-16	31.22	31.23	30.98	31.12
2016-08-17	30.97	30.97	30.33	30.72
2016-08-18	30.41	30.67	30.06	30.48
2016-08-19	30.37	30.65	30.24	30.52
2016-08-22	30.44	30.78	30.37	30.63
2016-08-23	30.83	31.06	30.79	30.98
2016-08-24	30.98	31.2	30.95	31.06
2016-08-25	31.06	31.39	31.02	31.29
2016-08-26	31.34	31.66	31.19	31.35
2016-08-29	31.43	31.7	31.41	31.58
2016-08-30	31.61	31.66	31.41	31.54
2016-08-31	31.45	31.58	31.25	31.44
2016-09-01	31.42	31.64	31.26	31.58
2016-09-02	31.65	31.95	31.65	31.83
2016-09-06	31.93	31.94	31.7	31.87
2016-09-07	31.79	31.93	31.75	31.79
2016-09-08	31.72	31.75	31.42	31.47
2016-09-09	31.14	31.34	30.85	30.85
2016-09-12	30.61	31.5	30.6	31.44
2016-09-13	31.26	31.35	30.9	31.06
2016-09-14	31.01	31.23	30.81	31
2016-09-15	30.63	31.39	30.61	31.31
2016-09-16	31.12	31.14	30.7	30.84
2016-09-19	30.85	31.25	30.82	31.02
2016-09-20	31.08	31.22	31.04	31.1
2016-09-21	31.11	31.38	30.97	31.36
2016-09-22	31.5	31.8	31.49	31.66
2016-09-23	31.71	31.8	31.31	31.34
2016-09-26	31.1	31.16	30.79	31.07
2016-09-27	31.09	31.61	30.96	31.48
2016-09-28	31.44	31.59	31.36	31.5
2016-09-29	31.51	31.57	31.25	31.39
2016-09-30	31.61	31.8	31.56	31.72
2016-10-03	31.31	31.58	31.2	31.5
2016-10-04	31.46	31.63	31.15	31.35
2016-10-05	31.41	31.68	31.41	31.59
2016-10-06	31.57	31.63	31.21	31.48
2016-10-07	31.48	31.6	31.23	31.47
2016-10-10	31.54	31.68	31.44	31.47
2016-10-11	31.52	31.53	30.85	31.04
2016-10-12	30.53	30.63	29.94	30.34
2016-10-13	30.09	30.25	29.86	30.17
2016-10-14	30.35	30.55	30.16	30.18
2016-10-17	30.13	30.42	30.1	30.22
2016-10-18	30.69	30.69	30.43	30.44
2016-10-19	30.44	30.45	30.19	30.35
2016-10-20	30.28	30.37	30.04	30.16
2016-10-21	30.01	30.2	29.92	30.15
2016-10-24	30.34	30.5	30.3	30.46
2016-10-25	30.5	30.51	30.23	30.34
2016-10-26	30.59	30.86	30.32	30.55
2016-10-27	30.6	30.67	30.36	30.38
2016-10-28	30.36	30.8	30.35	30.59
2016-10-31	30.34	30.77	30.32	30.68
2016-11-01	30.85	30.86	30.23	30.48
2016-11-02	30.43	30.68	30.23	30.39
2016-11-03	30.5	30.56	30.24	30.32
2016-11-04	29.98	30.5	29.63	30.19
2016-11-07	30.71	31.06	30.61	30.94
2016-11-08	30.94	31.2	30.73	31
2016-11-09	31.04	31.49	30.7	31.36
2016-11-10	31.41	31.76	30.81	31
2016-11-11	30.93	31.47	30.92	31.36
2016-11-14	31.43	31.67	31.35	31.37
2016-11-15	31.27	31.85	31.27	31.7
2016-11-16	31.62	31.89	31.51	31.57
2016-11-17	29.91	30.05	29.61	30.05
2016-11-18	30.11	30.36	30.01	30.18
2016-11-21	30.3	30.33	30.01	30.05
2016-11-22	30.08	30.19	29.85	29.89
2016-11-23	29.83	29.95	29.56	29.71
2016-11-25	29.6	30.15	29.55	30.09
2016-11-28	30.08	30.09	29.82	29.92
2016-11-29	29.94	30.1	29.79	29.83
2016-11-30	29.76	29.95	29.68	29.82
2016-12-01	29.84	29.85	29.4	29.45
2016-12-02	29.31	29.56	29.12	29.25
2016-12-05	29.33	29.6	29.29	29.53
2016-12-06	29.42	29.59	29.24	29.33
2016-12-07	29.48	30.04	29.32	29.95
2016-12-08	30.11	30.33	29.92	29.95
2016-12-09	29.98	30.07	29.73	30.06
2016-12-12	30.08	30.2	30.03	30.17
2016-12-13	30.3	30.64	30.2	30.59
2016-12-14	30.6	31.07	30.41	30.46
2016-12-15	30.59	30.8	30.51	30.63
2016-12-16	30.7	30.72	30.27	30.59
2016-12-19	30.65	30.87	30.54	30.75
2016-12-20	30.83	30.87	30.46	30.56
2016-12-21	30.69	30.69	30.41	30.42
2016-12-22	30.4	30.48	30.25	30.46
2016-12-23	30.54	30.6	30.4	30.53
2016-12-27	30.64	30.82	30.6	30.68
2016-12-28	30.7	30.77	30.35	30.42
2016-12-29	30.37	30.55	30.33	30.46
2016-12-30	30.56	30.6	30.13	30.22
2017-01-03	30.37	30.56	30.21	30.54
2017-01-04	30.24	30.42	30.02	30.1
2017-01-05	30.1	30.36	30.07	30.17
2017-01-06	30.17	30.35	30.03	30.23
2017-01-09	30.22	30.33	30.08	30.18
2017-01-10	30.19	30.55	30.1	30.38
2017-01-11	30.33	30.41	30.03	30.15
2017-01-12	30.15	30.16	29.8	30.04
2017-01-13	30.1	30.22	30.01	30.07
2017-01-17	30	30.25	29.84	29.99
2017-01-18	30.12	30.18	29.95	30.03
2017-01-19	30.01	30.19	29.92	29.98
2017-01-20	30.12	30.25	30	30.1
2017-01-23	30.14	30.3	30.09	30.27
2017-01-24	30.34	30.75	30.29	30.6
2017-01-25	31.04	31.05	30.65	30.7
2017-01-26	30.76	30.84	30.56	30.74
2017-01-27	30.76	30.98	30.63	30.98
2017-01-30	30.94	31	30.63	30.83
2017-01-31	30.68	30.89	30.58	30.72
2017-02-01	30.85	30.85	30.42	30.5
2017-02-02	30.69	31.26	30.53	31.18
2017-02-03	31.27	31.35	31.12	31.32
2017-02-06	31.29	31.31	31.12	31.3
2017-02-07	31.38	31.64	31.33	31.45
2017-02-08	31.46	31.55	31.25	31.27
2017-02-09	31.35	31.69	31.3	31.5
2017-02-10	31.48	31.63	31.24	31.51
2017-02-13	31.67	32	31.55	31.97
2017-02-14	31.9	32.31	31.77	32.31
2017-02-15	32.35	32.84	32.29	32.82
2017-02-16	33.26	33.97	33.25	33.6
2017-02-17	33.52	33.77	33.43	33.74
2017-02-21	33.69	34.21	33.66	34.13
2017-02-22	34.04	34.15	33.66	34.09
2017-02-23	34.28	34.28	33.95	34.04
2017-02-24	33.98	34.32	33.8	34.32
2017-02-27	34.21	34.32	34.12	34.26
2017-02-28	34.16	34.29	34.04	34.18
2017-03-01	34.28	34.51	34.18	34.44
2017-03-02	34.41	34.53	34.21	34.39
2017-03-03	34.42	34.44	34.23	34.29
2017-03-06	34.04	34.28	33.96	34.19
2017-03-07	34	34.25	33.99	34.2
2017-03-08	34.18	34.23	33.93	34.02
2017-03-09	34.04	34.11	33.87	34.07
2017-03-10	34.24	34.3	34.08	34.26
2017-03-13	34.22	34.33	34	34.1
2017-03-14	33.94	34.14	33.84	34.12
2017-03-15	34.07	34.35	34.05	34.24
2017-03-16	34.25	34.48	34.1	34.23
2017-03-17	34.35	34.38	34.19	34.23
2017-03-20	34.2	34.39	34.2	34.28
2017-03-21	34.45	34.47	33.78	33.88
2017-03-22	33.78	34.2	33.78	34.1
2017-03-23	34.08	34.26	33.91	33.96
2017-03-24	34.07	34.3	33.95	34.08
2017-03-27	33.82	34.03	33.75	33.99
2017-03-28	33.9	34.21	33.82	34.02
2017-03-29	34	34.05	33.65	33.74
2017-03-30	33.8	33.93	33.72	33.74
2017-03-31	33.72	33.88	33.66	33.8
2017-04-03	33.7	33.94	33.46	33.58
2017-04-04	33.25	33.42	32.93	33.41
2017-04-05	33.49	33.53	32.97	33
2017-04-06	33	33.28	32.89	33.08
2017-04-07	33.1	33.15	32.92	32.96
2017-04-10	32.96	33.22	32.87	33.01
2017-04-11	33.04	33.08	32.64	32.92
2017-04-12	32.86	32.96	32.5	32.62
2017-04-13	32.71	32.85	32.42	32.42
2017-04-17	32.48	32.67	32.45	32.61
2017-04-18	32.56	32.73	32.45	32.67
2017-04-19	32.8	32.89	32.61	32.65
2017-04-20	32.79	32.95	32.72	32.83
2017-04-21	32.94	32.94	32.67	32.82
2017-04-24	33.24	33.36	33.13	33.28
2017-04-25	33.39	33.52	33.35	33.42
2017-04-26	33.58	33.63	33.37	33.4
2017-04-27	34.01	34.11	33.62	33.75
2017-04-28	33.88	34.08	33.67	34.07
2017-05-01	34.11	34.14	33.81	33.97
2017-05-02	34.06	34.24	33.93	34.24
2017-05-03	34.16	34.34	34.12	34.25
2017-05-04	34.33	34.49	34.07	34.18
2017-05-05	34.25	34.4	34.07	34.39
2017-05-08	34.46	34.6	34.15	34.29
2017-05-09	34.14	34.26	33.84	33.9
2017-05-10	33.9	33.9	33.58	33.74
2017-05-11	33.72	33.82	33.48	33.63
2017-05-12	33.6	33.62	33.14	33.45
2017-05-15	34	34.46	33.97	34.23
2017-05-16	34.24	34.33	34.03	34.3
2017-05-17	34.2	34.31	33.8	33.82
2017-05-18	31.1	31.51	30.37	31.38
2017-05-19	31.74	31.78	31.02	31.21
2017-05-22	31.15	31.98	31.15	31.59
2017-05-23	31.83	31.87	31.52	31.76
2017-05-24	31.93	31.94	31.22	31.49
2017-05-25	31.55	31.69	31.37	31.44
2017-05-26	31.51	31.59	31.36	31.5
2017-05-30	31.4	31.81	31.39	31.68
2017-05-31	31.78	31.89	31.47	31.53
2017-06-01	31.52	31.82	31.47	31.82
2017-06-02	31.93	32.06	31.68	31.98
2017-06-05	32.05	32.05	31.57	31.76
2017-06-06	31.75	31.76	31.5	31.56
2017-06-07	31.61	31.72	31.44	31.61
2017-06-08	31.53	31.81	31.52	31.61
2017-06-09	31.64	31.83	31.09	31.37
2017-06-12	31.34	31.64	31.15	31.25
2017-06-13	31.3	31.8	31.28	31.7
2017-06-14	31.87	31.97	31.33	31.6
2017-06-15	31.25	31.64	31.22	31.58
2017-06-16	31.61	31.64	31.2	31.63
2017-06-19	31.77	32.02	31.58	31.99
2017-06-20	31.94	32.16	31.84	31.85
2017-06-21	31.73	31.87	31.51	31.84
2017-06-22	31.91	32	31.7	31.85
2017-06-23	31.85	32.3	31.75	32.09
2017-06-26	32.22	32.5	32.18	32.24
2017-06-27	32.09	32.26	31.76	31.76
2017-06-28	31.78	32.28	31.76	32.08
2017-06-29	31.79	32.03	31.25	31.41
2017-06-30	31.79	31.79	31.3	31.3
2017-07-03	31.09	31.64	31.03	31.33
2017-07-05	30.85	31.27	30.73	31.11
2017-07-06	30.99	31.02	30.67	30.72
2017-07-07	30.76	31.07	30.75	30.9
2017-07-10	30.88	31.09	30.82	30.98
2017-07-11	31.05	31.12	30.86	31.09
2017-07-12	31.25	31.44	31.15	31.16
2017-07-13	31.26	31.28	31.08	31.27
2017-07-14	31.37	31.45	31.27	31.42
2017-07-17	31.5	31.64	31.45	31.5
2017-07-18	31.41	31.51	31.17	31.51
2017-07-19	31.51	32.05	31.46	31.9
2017-07-20	31.91	32.05	31.76	31.86
2017-07-21	31.86	32.03	31.71	31.84
2017-07-24	31.86	31.93	31.66	31.86
2017-07-25	31.9	32.25	31.88	32.12
2017-07-26	32.12	32.23	31.51	31.66
2017-07-27	31.73	31.75	31.21	31.57
2017-07-28	31.45	31.6	31.26	31.52
2017-07-31	31.54	31.59	31.37	31.45
2017-08-01	31.59	31.66	31.43	31.65
2017-08-02	31.57	31.57	31.25	31.52
2017-08-03	31.59	31.72	31.43	31.56
2017-08-04	31.67	31.91	31.58	31.8
2017-08-07	31.79	31.88	31.69	31.84
2017-08-08	31.75	32	31.6	31.67
2017-08-09	31.55	31.68	31.36	31.62
2017-08-10	31.56	31.56	31	31
2017-08-11	31.23	31.55	31.04	31.47
2017-08-14	31.69	31.89	31.56	31.84
2017-08-15	31.85	32.21	31.84	32.09
2017-08-16	32.1	32.47	32.06	32.34
2017-08-17	31.49	31.77	30.85	31.04
2017-08-18	31	31.06	30.36	30.37
2017-08-21	30.37	30.8	30.36	30.68
2017-08-22	30.85	31.33	30.75	31.27
2017-08-23	31.21	31.4	30.91	30.92
2017-08-24	30.95	31.4	30.9	31.24
2017-08-25	31.39	31.8	31.36	31.44
2017-08-28	31.6	31.66	31.41	31.54
2017-08-29	31.26	31.63	31.19	31.48
2017-08-30	31.47	32.2	31.42	31.99
2017-08-31	32.1	32.34	31.99	32.21
2017-09-01	32.22	32.35	32.03	32.3
2017-09-05	32.15	32.24	31.46	31.62
2017-09-06	31.75	31.91	31.63	31.87
2017-09-07	31.96	31.97	31.74	31.76
2017-09-08	31.68	31.78	31.46	31.48
2017-09-11	31.71	32.3	31.67	32.19
2017-09-12	32.3	32.47	32.19	32.41
2017-09-13	32.34	32.39	31.96	32.18
2017-09-14	31.91	32.22	31.91	32.19
2017-09-15	32.2	32.5	32.12	32.44
2017-09-18	32.43	32.66	32.26	32.52
2017-09-19	32.46	32.65	32.4	32.49
2017-09-20	32.55	32.75	32.39	32.6
2017-09-21	32.72	32.9	32.5	32.7
2017-09-22	32.66	33.53	32.64	33.37
2017-09-25	33.31	33.84	33.2	33.72
2017-09-26	33.76	34.1	33.67	33.76
2017-09-27	33.78	33.92	33.3	33.48
2017-09-28	33.22	33.46	33.22	33.35
2017-09-29	33.31	33.67	33.24	33.63
2017-10-02	33.61	33.77	33.52	33.75
2017-10-03	33.72	33.9	33.61	33.85
2017-10-04	33.53	33.56	33.29	33.44
2017-10-05	33.58	33.67	33.41	33.59
2017-10-06	33.65	33.78	33.52	33.75
2017-10-09	33.77	33.89	33.61	33.76
2017-10-10	33.88	33.91	33.47	33.55
2017-10-11	33.38	33.63	33.25	33.59
2017-10-12	33.26	33.46	33.17	33.26
2017-10-13	33.4	33.57	33.32	33.47
2017-10-16	33.6	33.64	33.47	33.54
2017-10-17	33.59	33.67	33.46	33.6
2017-10-18	33.72	33.75	33.44	33.55
2017-10-19	33.51	33.89	33.45	33.75
2017-10-20	34.02	34.39	34.01	34.25
2017-10-23	34.45	34.68	34.27	34.35
2017-10-24	34.4	34.67	34.25	34.58
2017-10-25	34.73	34.73	34.16	34.3
2017-10-26	34.41	34.51	34.07	34.27
2017-10-27	34.15	34.62	34.09	34.43
2017-10-30	34.13	34.38	33.82	34.04
2017-10-31	33.98	34.24	33.96	34.15
2017-11-01	34.29	34.75	34.28	34.62
2017-11-02	34.55	34.64	34.16	34.21
2017-11-03	34.28	34.49	34.03	34.47
2017-11-06	34.37	34.56	34.26	34.41
2017-11-07	34.32	34.48	34.21	34.4
2017-11-08	34.31	34.5	34.12	34.5
2017-11-09	34.29	34.32	33.87	34.05
2017-11-10	34.06	34.09	33.67	33.99
2017-11-13	33.86	34.21	33.83	33.95
2017-11-14	33.86	34.16	33.8	34.04
2017-11-15	33.97	34.31	33.75	34.11
2017-11-16	36.04	36.67	35.83	35.88
2017-11-17	35.9	36.32	35.81	35.9
2017-11-20	35.93	36.54	35.93	36.5
2017-11-21	36.75	36.97	36.58	36.65
2017-11-22	36.7	36.72	36.36	36.45
2017-11-24	36.41	36.57	36.32	36.49
2017-11-27	36.51	37.09	36.5	36.87
2017-11-28	37	37.8	36.98	37.73
2017-11-29	37.75	38.03	37.23	37.48
2017-11-30	37.62	37.8	37.3	37.3
2017-12-01	37.09	37.66	36.73	37.6
2017-12-04	37.81	37.99	37.54	37.72
2017-12-05	37.74	37.82	37.17	37.31
2017-12-06	37.37	37.72	37.25	37.41
2017-12-07	37.26	37.78	37.26	37.4
2017-12-08	37.59	37.69	37.42	37.61
[truncated: 398 more rows]
