# Supplementary material for: Measuring information flux between social media and stock prices with Transfer Entropy
Source: PLoS One. 2021 Sep 23;16(9):e0257686. doi: 10.1371/journal.pone.0257686 (PMC8459996; doi:10.1371/journal.pone.0257686)
Supplement: S1 Data — (ZIP) [file pone.0257686.s001.zip › DATA BASES/17.-JOHNSON AND JOHNSON/jnj3.csv]

Num	fecha		tweet	TextBlob	clean	subjectivity	sentiment	polarity			fecha	STOCK	eventos	negative	positive		bear	bulish	NEG	POS		-				SUMMARY OUTPUT
2	07/01/2009		$$ member question - what happens if one doesn't tender $MNT shares to $JNJ by deadline? thanks.	$$ member question - what happens if one doesn't tender $mnt shares to $jnj by deadline? thanks.	$$ member question - what happens if one doesn't tender $mnt shares to $jnj by deadline? thanks.	0.2	positive	0.2			01/01/2009	60.650002	0	0	0	0	0	0	0	0	0	0	0
3	16/01/2009		Obama rally might happen next Tuedsay, choose some good stock but not fiancials. I prefer stocks like $jnj $pg $mcd etc.	obama rally might happen next tuedsay, choose some good stock but not fiancials. i prefer stocks like $jnj $pg $mcd etc.	obama rally might happen next tuedsay, choose some good stock but not fiancials. i prefer stocks like $jnj $pg $mcd etc.	0.3	positive	0.35			02/01/2009	60.650002	0	0	0		0	0	0	0		0	0			Regression Statistics
4	17/01/2009		@AndySwan One stock for 10 years -- $NLY. Would also consider $JNJ.	@andyswan one stock for 10 years -- $nly. would also consider $jnj.	@andyswan one stock for 10 years -- $nly. would also consider $jnj.	0	positive	0			03/01/2009	60.650002	0	0	0		0	0	0	0		0	0			Multiple R	0.961613232
5	19/01/2009		earnings of note for coming week $$ http://is.gd/gt4q &CSX $IBM $GE $JNJ $AAPL $UTX $COF $GOOG $ISRG $POT $MSFT $NOK $HOG $COH $AMR $UAUA	earnings of note for coming week $$ &csx $ibm $ge $jnj $aapl $utx $cof $goog $isrg $pot $msft $nok $hog $coh $amr $uaua	earnings of note for coming week $$ &csx $ibm $ge $jnj $aapl $utx $cof $goog $isrg $pot $msft $nok $hog $coh $amr $uaua	0	positive	0			04/01/2009	60.650002	0	0	0		0	0	0	0		0	0			R Square	0.924700009
6	20/01/2009		Stocks, Bonds Greet Obama with Bronx Cheer http://tinyurl.com/9rjx4t $RBS $STT $XLF $JNJ $SPY $DIA $TLT $QQQQ	stocks, bonds greet obama with bronx cheer $rbs $stt $xlf $jnj $spy $dia $tlt $qqqq	stocks, bonds greet obama with bronx cheer $rbs $stt $xlf $jnj $spy $dia $tlt $qqqq	0	positive	0			05/01/2009	60.049999	0	0	0		0	0	0	0		0	0			Adjusted R Square	0.924654164
7	20/01/2009		Healthcare Looks attractive here $JNJ http://tinyurl.com/ay9yy2	healthcare looks attractive here $jnj	healthcare looks attractive here $jnj	1	positive	0.8			06/01/2009	59.689999	0	0	0		0	0	0	0		0	0			Standard Error	7.246065059
8	23/01/2009		Blue chip, "safe haven" $DIA stocks getting hit today, $PG, $JNJ, $KO, $UTX, $GE, $MMM all look seriously sick on the charts.	blue chip, "safe haven" $dia stocks getting hit today, $pg, $jnj, $ko, $utx, $ge, $mmm all look seriously sick on the charts.	blue chip, "safe haven" $dia stocks getting hit today, $pg, $jnj, $ko, $utx, $ge, $mmm all look seriously sick on the charts.	0.485714286	negative	-0.071428571			07/01/2009	59.130001	1	0	1		1	0	1	0		0	1			Observations	3288
9	27/01/2009		I'm tempted to go long $JNJ here. Nice retrace. Watching RSI levels, and will lilely enter if RSI reaches 30.	i'm tempted to go long $jnj here. nice retrace. watching rsi levels, and will lilely enter if rsi reaches 30.	i'm tempted to go long $jnj here. nice retrace. watching rsi levels, and will lilely enter if rsi reaches 30.	0.7	positive	0.275			08/01/2009	59.02	0	0	0		0	0	1	0		0	1
10	27/01/2009		@nickfenton in what timeframe you're watching $JNJ?	@nickfenton in what timeframe you're watching $jnj?	@nickfenton in what timeframe you're watching $jnj?	0	positive	0			09/01/2009	59.049999	0	0	0		0	0	1	0		0	1			ANOVA
11	27/01/2009		@gawed I'm watching the 2 day 2 minute bars chart on $JNJ.	@gawed i'm watching the 2 day 2 minute bars chart on $jnj.	@gawed i'm watching the 2 day 2 minute bars chart on $jnj.	0	positive	0			10/01/2009	59.049999	0	0	0		0	0	1	0		0	1				df	SS	MS	F	Significance F
12	27/01/2009		Got too picky with $JNJ. It would have been nice, but no dice.	got too picky with $jnj. it would have been nice, but no dice.	got too picky with $jnj. it would have been nice, but no dice.	1	positive	0.6			11/01/2009	59.049999	0	0	0		0	0	1	0		0	1			Regression	2	2118096.617	1059048.309	20170.25147	0
13	29/01/2009		$JBLU, $JNJ, $CELG, $GHL, $SEPR stocks hit new short-term highs today, how high/low do they usually go? http://tinyurl.com/6z3mmc	$jblu, $jnj, $celg, $ghl, $sepr stocks hit new short-term highs today, how high/low do they usually go?	$jblu, $jnj, $celg, $ghl, $sepr stocks hit new short-term highs today, how high/low do they usually go?	0.352272727	negative	-0.056818182			12/01/2009	58.34	0	0	0		0	0	1	0		0	1			Residual	3285	172480.4323	52.50545884
14	30/01/2009		2 rumors & volume to justify something is up; $JNJ for $ISRG where 6K calls trade vs 1.3k normal & $LVMH for $COH 15k calls vs 2.5k normal.	2 rumors & volume to justify something is up; $jnj for $isrg where 6k calls trade vs 1.3k normal & $lvmh for $coh 15k calls vs 2.5k normal.	2 rumors & volume to justify something is up; $jnj for $isrg where 6k calls trade vs 1.3k normal & $lvmh for $coh 15k calls vs 2.5k normal.	0.65	positive	0.15			13/01/2009	58.84	0	0	0		0	0	1	0		0	1			Total	3287	2290577.049
15	05/02/2009		$JNJ Record Breaking Boob Job 38KKK implant http://tinyurl.com/bxe9zg	$jnj record breaking boob job 38kkk implant	$jnj record breaking boob job 38kkk implant	0	positive	0			14/01/2009	57.950001	0	0	0		0	0	1	0		0	1
16	26/02/2009		Good evening everyone! I'd like to leave you with one name to consider this evening $JNJ. Cheers, InvestorPlace http://bit.ly/S8ZUo	good evening everyone! i'd like to leave you with one name to consider this evening $jnj. cheers, investorplace	good evening everyone! i'd like to leave you with one name to consider this evening $jnj. cheers, investorplace	0.6	positive	0.875			15/01/2009	57.619999	0	0	0		0	0	1	0		0	1				Coefficients	Standard Error	t Stat	P-value	Lower 95%	Upper 95%	Lower 95.0%	Upper 95.0%
17	28/02/2009		$JNJ 5 year lows, nothing is saved in this continuing slow market crash http://twitpic.com/1r87j	$jnj 5 year lows, nothing is saved in this continuing slow market crash	$jnj 5 year lows, nothing is saved in this continuing slow market crash	0.4	negative	-0.3			16/01/2009	57.439999	1	0	1		1	0	2	0		0	2			Intercept	56.4491256	0.391074046	144.3438301	0	55.68235204	57.21589916	55.68235204	57.21589916
18	09/03/2009		Banks get all the bad ink but the crash of $JNJ & $PG this year is more mind-blowing, as shoppers shun brands. My column: http://is.gd/mhT3	banks get all the bad ink but the crash of $jnj & $pg this year is more mind-blowing, as shoppers shun brands. my column:	banks get all the bad ink but the crash of $jnj & $pg this year is more mind-blowing, as shoppers shun brands. my column:	0.583333333	negative	-0.1			17/01/2009	57.439999	1	0	1		1	0	3	0		0	3			X Variable 1	-0.26178968	0.02320307	-11.28254488	5.43E-29	-0.307283624	-0.216295736	-0.307283624	-0.216295736
19	11/03/2009		Anyone have thoughts on $JNJ trying to outbid $MRK for $SGP? Credit Suisse analyst says $JNJ can bid as high as $40, $MRK as high as $39...	anyone have thoughts on $jnj trying to outbid $mrk for $sgp? credit suisse analyst says $jnj can bid as high as $40, $mrk as high as $39...	anyone have thoughts on $jnj trying to outbid $mrk for $sgp? credit suisse analyst says $jnj can bid as high as $40, $mrk as high as $39...	0.54	positive	0.16			18/01/2009	57.439999	0	0	0		0	0	3	0		0	3			X Variable 2	0.031671723	0.002661313	11.90078726	5.28E-32	0.026453722	0.036889724	0.026453722	0.036889724
20	01/04/2009		$MCD $WMT $JNJ and $GM are four of the top ten best employers in China: http://bit.ly/17lqX9 (American private co.'s SAS and EY on list too)	$mcd $wmt $jnj and $gm are four of the top ten best employers in china: (american private co.'s sas and ey on list too)	$mcd $wmt $jnj and $gm are four of the top ten best employers in china: (american private co.'s sas and ey on list too)	0.3625	positive	0.125			19/01/2009	57.439999	1	0	1		1	0	4	0		0	4
21	01/04/2009		RT @kiptips That You, Bull? Several of the bears of 2008 now say it's time to buy stocks $JNJ $INTC $WAG http://tinyurl.com/cdsxdv	rt @kiptips that you, bull? several of the bears of 2008 now say it's time to buy stocks $jnj $intc $wag	rt @kiptips that you, bull? several of the bears of 2008 now say it's time to buy stocks $jnj $intc $wag	0	positive	0			20/01/2009	56.75	2	0	2		1	0	5	0		0	6
22	03/04/2009		The Final Four ... for 2019 - ..no underdog stocks here.. RT @EODY new story up by yours truly $JNJ $PEP $CL $UTX http://tinyurl.com/dfykd3	the final four ... for 2019 - ..no underdog stocks here.. rt @eody new story up by yours truly $jnj $pep $cl $utx	the final four ... for 2019 - ..no underdog stocks here.. rt @eody new story up by yours truly $jnj $pep $cl $utx	0.727272727	positive	0.068181818			21/01/2009	56.360001	0	0	0		0	0	5	0		0	6
23	07/04/2009		10-day downside breakout on $JNJ today. Info on on how high/low it usually goes within a month of downside breakouts http://bit.ly/89LL	10-day downside breakout on $jnj today. info on on how high/low it usually goes within a month of downside breakouts	10-day downside breakout on $jnj today. info on on how high/low it usually goes within a month of downside breakouts	0.25	negative	-0.25			22/01/2009	56.869999	0	0	0		0	0	5	0		0	6
24	08/04/2009		$GENZ $JNJ $SNN $SNY - New govt doc/pt advisories say viscosupps for osteoarth = no help. So why do insurers pay? LK: http://bit.ly/16nxIr	$genz $jnj $snn $sny - new govt doc/pt advisories say viscosupps for osteoarth = no help. so why do insurers pay? lk:	$genz $jnj $snn $sny - new govt doc/pt advisories say viscosupps for osteoarth = no help. so why do insurers pay? lk:	0.454545455	positive	0.136363636			23/01/2009	55.970001	1	1	0		0	1	5	1		-1	6			Regression Statistics
25	09/04/2009		Blue Chips April option implied volatility levels prior to EPS next week: $JNJ-31, $KO-23, $JPM-84 & $GE-85 http://bit.ly/975Vl	blue chips april option implied volatility levels prior to eps next week: $jnj-31, $ko-23, $jpm-84 & $ge-85	blue chips april option implied volatility levels prior to eps next week: $jnj-31, $ko-23, $jpm-84 & $ge-85	0.033333333	positive	0			24/01/2009	55.970001	0	0	0		0	0	5	1		-1	6			Multiple R	0.968300812
26	14/04/2009		Lots of PDUFA dates this month ($AZN, $BMY, $JNJ, and others): http://tr.im/iOvv Anyone want guess the over/under on how many the FDA makes?	lots of pdufa dates this month ($azn, $bmy, $jnj, and others): anyone want guess the over/under on how many the fda makes?	lots of pdufa dates this month ($azn, $bmy, $jnj, and others): anyone want guess the over/under on how many the fda makes?	0.5	positive	0.5			25/01/2009	55.970001	0	0	0		0	0	5	1		-1	6			R Square	0.937606462
27	05/05/2009		Keys to a Continued... http://bit.ly/dgLzA $AAPL $ABT $AMZN $APC $BMY $CELG $CHK $CPB $DIS $DVN $GOOG $HNZ $JNJ $KFT $LLY $PFE $RIMM $TAP	keys to a continued... $aapl $abt $amzn $apc $bmy $celg $chk $cpb $dis $dvn $goog $hnz $jnj $kft $lly $pfe $rimm $tap	keys to a continued... $aapl $abt $amzn $apc $bmy $celg $chk $cpb $dis $dvn $goog $hnz $jnj $kft $lly $pfe $rimm $tap	0	positive	0			26/01/2009	56.549999	0	0	0		0	0	5	1		-1	6			Adjusted R Square	0.937568475
28	07/05/2009		Is the media to blame for Big Pharma's big image problem? A panel with critics & $JNJ will discuss. http://is.gd/xtvV	is the media to blame for big pharma's big image problem? a panel with critics & $jnj will discuss.	is the media to blame for big pharma's big image problem? a panel with critics & $jnj will discuss.	0.1	positive	0			27/01/2009	57.540001	4	0	4		1	0	6	1		-1	10			Standard Error	6.595907744
29	13/05/2009		Cramer: Prepare for Sector Rotation? http://bit.ly/IxQsB $ABT $GIS $JNJ $MRK $PG #RetailSales #BarackObama #StockPicks #StockMarket	cramer: prepare for sector rotation? $abt $gis $jnj $mrk $pg #retailsales #barackobama #stockpicks #stockmarket	cramer: prepare for sector rotation? $abt $gis $jnj $mrk $pg #retailsales #barackobama #stockpicks #stockmarket	0	positive	0			28/01/2009	58.560001	0	0	0		0	0	6	1		-1	10			Observations	3288
30	15/05/2009		Your First Move For Monday May 18th http://bit.ly/MUhSC $DE $FLIR $GPS $HD $HPQ $JNJ $JPM $TGT $TOL $URS $XRT #StockMarket #StockPicks	your first move for monday may 18th $de $flir $gps $hd $hpq $jnj $jpm $tgt $tol $urs $xrt #stockmarket #stockpicks	your first move for monday may 18th $de $flir $gps $hd $hpq $jnj $jpm $tgt $tol $urs $xrt #stockmarket #stockpicks	0.333333333	positive	0.25			29/01/2009	58.279999	1	1	0		0	1	6	2		-2	10
31	18/05/2009		Why Three Bears Turned Bullish - Veteran analysts tell why they think stocks are heading up. http://bit.ly/CuWGB $INTC $JNJ $WAG	why three bears turned bullish - veteran analysts tell why they think stocks are heading up. $intc $jnj $wag	why three bears turned bullish - veteran analysts tell why they think stocks are heading up. $intc $jnj $wag	0	positive	0			30/01/2009	57.689999	1	0	1		1	0	7	2		-2	11			ANOVA
32	18/05/2009		Worldâ€™s Richest Investors Game Stocks, Pt. 2 http://bit.ly/1a5R0b $COP $EMC $HES $JNJ $JNY $PFE $USB $WFC $WFR $WYE #StockMarket	worlds richest investors game stocks, pt. 2 $cop $emc $hes $jnj $jny $pfe $usb $wfc $wfr $wye #stockmarket	worlds richest investors game stocks, pt. 2 $cop $emc $hes $jnj $jny $pfe $usb $wfc $wfr $wye #stockmarket	0.4	negative	-0.4			31/01/2009	57.689999	0	0	0		0	0	7	2		-2	11				df	SS	MS	F	Significance F
33	19/05/2009		Headlines Shouldnâ€™t Scare You Away... http://bit.ly/16KiBw $AG $AGCO $BBT $CAT $DE $FMER $FNFG $GBCI $IR $JNJ $KO $NAL $PBCT $PG $UTX	headlines shouldnt scare you away... $ag $agco $bbt $cat $de $fmer $fnfg $gbci $ir $jnj $ko $nal $pbct $pg $utx	headlines shouldnt scare you away... $ag $agco $bbt $cat $de $fmer $fnfg $gbci $ir $jnj $ko $nal $pbct $pg $utx	0	positive	0			01/02/2009	57.689999	0	0	0		0	0	7	2		-2	11			Regression	2	2147659.843	1073829.921	24682.34144	0
34	22/05/2009		RT @THEHCC $JNJ has had some bad business development deals in the past, like Scios for Natrecor. Wonder if $CGRB will work for them.	rt @thehcc $jnj has had some bad business development deals in the past, like scios for natrecor. wonder if $cgrb will work for them.	rt @thehcc $jnj has had some bad business development deals in the past, like scios for natrecor. wonder if $cgrb will work for them.	0.458333333	negative	-0.475			02/02/2009	57.689999	0	0	0		0	0	7	2		-2	11			Residual	3285	142917.2066	43.50599897
35	25/05/2009		In case you missed it, $CGRB roared higher Fri, after it agreed to be bought by $JNJ in a deal valued at $900 million. http://bit.ly/P3Tkk	in case you missed it, $cgrb roared higher fri, after it agreed to be bought by $jnj in a deal valued at $900 million.	in case you missed it, $cgrb roared higher fri, after it agreed to be bought by $jnj in a deal valued at $900 million.	0.5	positive	0.25			03/02/2009	58.580002	0	0	0		0	0	7	2		-2	11			Total	3287	2290577.049
36	03/06/2009		Drug interactions, through genetic tests, may be found. $ABT $PFE $JNJ & other drugmakers working with Chicago consortium http://tr.im/nmOK	drug interactions, through genetic tests, may be found. $abt $pfe $jnj & other drugmakers working with chicago consortium	drug interactions, through genetic tests, may be found. $abt $pfe $jnj & other drugmakers working with chicago consortium	0.375	negative	-0.125			04/02/2009	57.959999	0	0	0		0	0	7	2		-2	11
37	18/06/2009		Record Auctions Coming from the Treasury, $104 Billion In Debt Next Week http://bit.ly/JSWVe $mcd $jnj $dell $k $c $mot #mkt	record auctions coming from the treasury, $104 billion in debt next week $mcd $jnj $dell $OK $c $mot #mkt	record auctions coming from the treasury, $104 billion in debt next week $mcd $jnj $dell $OK $c $mot #mkt	0.25	positive	0.25			05/02/2009	58.110001	1	0	1		1	0	8	2		-2	12				Coefficients	Standard Error	t Stat	P-value	Lower 95%	Upper 95%	Lower 95.0%	Upper 95.0%
38	21/06/2009		Are their still bargains in the stock market? Greg Zuckerman today suggests $JNJ $HPQ and $AEP. http://bit.ly/5aUp	are their still bargains in the stock market? greg zuckerman today suggests $jnj $hpq and $aep.	are their still bargains in the stock market? greg zuckerman today suggests $jnj $hpq and $aep.	0	positive	0			06/02/2009	58.509998	0	0	0		0	0	8	2		-2	12			Intercept	49.45866775	0.406466484	121.6795717	0	48.66171444	50.25562105	48.66171444	50.25562105
39	29/06/2009		In huge award, jury levels $1.7 billion verdict against Abbott Labs $ABT, saying Humira drug infringed on $JNJ patents. http://tr.im/qe8f	in huge award, jury levels $1.7 billion verdict against abbott labs $abt, saying humira drug infringed on $jnj patents.	in huge award, jury levels $1.7 billion verdict against abbott labs $abt, saying humira drug infringed on $jnj patents.	0.9	positive	0.4			07/02/2009	58.509998	0	0	0		0	0	8	2		-2	12			X Variable 1	0.053204687	0.003279955	16.22116269	5.53E-57	0.046773723	0.05963565	0.046773723	0.05963565
40	30/06/2009		new patent infringement verdict record set; #abbott labs ordered to pay $JNJ $1.67 bil http://twurl.cc/17hp (is this insane?)	new patent infringement verdict record set; #abbott labs ordered to pay $jnj $1.67 bil (is this insane?)	new patent infringement verdict record set; #abbott labs ordered to pay $jnj $1.67 bil (is this insane?)	0.727272727	negative	-0.431818182			08/02/2009	58.509998	0	0	0		0	0	8	2		-2	12			X Variable 2	0.5161613	0.028171144	18.3223407	1.78E-71	0.460926521	0.571396079	0.460926521	0.571396079
41	03/07/2009		$JNJ: cash machine/dividends/undervalued. now potential Alzheimer's blockbusters? - Big Win for $JNJ with Elan http://is.gd/1mqKA	$jnj: cash machine/dividends/undervalued. now potential alzheimer's blockbusters? - big win for $jnj with elan	$jnj: cash machine/dividends/undervalued. now potential alzheimer's blockbusters? - big win for $jnj with elan	0.5	positive	0.266666667			09/02/2009	58.5	0	0	0		0	0	8	2		-2	12
42	26/07/2009		RT @Kineticos: @ethicsblogger: India "Ramping Up" for Clinical Trials http://tinyurl.com/indiaRCT $JNJ reports 25% trials in Asia	rt @kineticos: @ethicsblogger: india "ramping up" for clinical trials $jnj reports 25% trials in asia	rt @kineticos: @ethicsblogger: india "ramping up" for clinical trials $jnj reports 25% trials in asia	0	positive	0			10/02/2009	56.73	0	0	0		0	0	8	2		-2	12
43	14/08/2009		tom mcmanus cio wells fargo advisors dividend growh vs. low 2-year yield is something to pay attention to $JNJ 5-yr gr 7.7% $WFC $$	tom mcmanus cio wells fargo advisors dividend growh vs. low 2-year yield is something to pay attention to $jnj 5-yr gr 7.7% $wfc $$	tom mcmanus cio wells fargo advisors dividend growh vs. low 2-year yield is something to pay attention to $jnj 5-yr gr 7.7% $wfc $$	0.3	positive	0			11/02/2009	57.330002	0	0	0		0	0	8	2		-2	12
44	17/09/2009		Listening to Roy Davis VP Corp Dev @ $JNJ and President $JNJ Development Corporation speak about RED SCRIPT VENTURES @ http://RMLIC.com	listening to roy davis vp corp dev @ $jnj and president $jnj development corporation speak about red script ventures @	listening to roy davis vp corp dev @ $jnj and president $jnj development corporation speak about red script ventures @	0	positive	0			12/02/2009	57.779999	0	0	0		0	0	8	2		-2	12
45	05/10/2009		Barron's Cover: Boomer Consumer: Companies that ignore baby boomers do so at their peril. $BBBY $TGT $WMT $PG $JNJ $DIS http://bit.ly/93ihw	barron's cover: boomer consumer: companies that ignore baby boomers do so at their peril. $bbby $tgt $wmt $pg $jnj $dis	barron's cover: boomer consumer: companies that ignore baby boomers do so at their peril. $bbby $tgt $wmt $pg $jnj $dis	0	positive	0			13/02/2009	57.099998	0	0	0		0	0	8	2		-2	12
46	06/10/2009		RT @dougchia: New blog post by $JNJ that speaks to its shareholders - "Shareholder Tools You Can Use" - http://bit.ly/snLHO	rt @dougchia: new blog post by $jnj that speaks to its shareholders - "shareholder tools you can use" -	rt @dougchia: new blog post by $jnj that speaks to its shareholders - "shareholder tools you can use" -	0.454545455	positive	0.136363636			14/02/2009	57.099998	0	0	0		0	0	8	2		-2	12
47	07/10/2009		RT @jaltucher Stocks my kids should buy if I die: http://bit.ly/jQuUb $$ I'm buying $JNJ 4 my sons & love that $JNJ consolidated 4 7 yrs.	rt @jaltucher stocks my kids should buy if i die: $$ i'm buying $jnj 4 my sons & love that $jnj consolidated 4 7 yrs.	rt @jaltucher stocks my kids should buy if i die: $$ i'm buying $jnj 4 my sons & love that $jnj consolidated 4 7 yrs.	0.6	positive	0.5			15/02/2009	57.099998	0	0	0		0	0	8	2		-2	12
48	09/10/2009		Johnson & Johnson- $JNJ options active on Oct volatility of 19, Nov at 17 into EPS and analyst meeting	johnson & johnson- $jnj options active on oct volatility of 19, nov at 17 into eps and analyst meeting	johnson & johnson- $jnj options active on oct volatility of 19, nov at 17 into eps and analyst meeting	0.6	negative	-0.133333333			16/02/2009	57.099998	0	0	0		0	0	8	2		-2	12
49	13/10/2009		Johnson & Johnson Beats Estimates By Slashing Research Spending $JNJ http://bit.ly/zfEzw	johnson & johnson beats estimates by slashing research spending $jnj	johnson & johnson beats estimates by slashing research spending $jnj	0	positive	0			17/02/2009	55.98	0	0	0		0	0	8	2		-2	12
50	27/10/2009		RT @jackbilson3: The website about $JnJ history that Marc Monseau (@jnjcomm) mentioned...http://bit.ly/KUIiv #ePatCon	rt @jackbilson3: the website about $jnj history that marc monseau (@jnjcomm) mentioned... #epatcon	rt @jackbilson3: the website about $jnj history that marc monseau (@jnjcomm) mentioned... #epatcon	0	positive	0			18/02/2009	55.830002	0	0	0		0	0	8	2		-2	12
51	03/11/2009		The perpetual restructuring of $JNJ continues--6 to 7% of workers being cut. http://bit.ly/1Kr0wC	the perpetual restructuring of $jnj continues--6 to 7% of workers being cut.	the perpetual restructuring of $jnj continues--6 to 7% of workers being cut.	0	positive	0			19/02/2009	55.93	0	0	0		0	0	8	2		-2	12
52	23/11/2009		Cover Story:10 high-quality, dividend-paying stocks for retirement: $STD $CVX $INTC $JNJ $MCD $NSRGY $NVS $PEP $PG $VZ http://bit.ly/8v8Fep	cover story:10 high-quality, dividend-paying stocks for retirement: $std $cvx $intc $jnj $mcd $nsrgy $nvs $pep $pg $vz	cover story:10 high-quality, dividend-paying stocks for retirement: $std $cvx $intc $jnj $mcd $nsrgy $nvs $pep $pg $vz	0	positive	0			20/02/2009	54.650002	0	0	0		0	0	8	2		-2	12
53	07/12/2009		New post: Open Innovators Outperform the Market by 16.9% http://bit.ly/7qp8xV #innovation $csco $hpq $col $whr $pg $clx $jnj $csc $gsk $wy	new post: open innovators outperform the market by 16.9% #innovation $csco $hpq $col $whr $pg $clx $jnj $csc $gsk $wy	new post: open innovators outperform the market by 16.9% #innovation $csco $hpq $col $whr $pg $clx $jnj $csc $gsk $wy	0.477272727	positive	0.068181818			21/02/2009	54.650002	0	0	0		0	0	8	2		-2	12
54	07/12/2009		Gold Diggers of '09, Beware...How options traders view gold's rise -- and eventual fall. $GLD $JNJ $MCD $VZ http://bit.ly/5GCafg	gold diggers of '09, beware...how options traders view gold's rise -- and eventual fall. $gld $jnj $mcd $vz	gold diggers of '09, beware...how options traders view gold's rise -- and eventual fall. $gld $jnj $mcd $vz	0	positive	0			22/02/2009	54.650002	0	0	0		0	0	8	2		-2	12
55	03/01/2010		How Wall Street successfully fought against the reforms http://bit.ly/7zVlWv $JPM $GS $CS $IBM $AAPL $JNJ	how wall street successfully fought against the reforms $jpm $gs $cs $ibm $aapl $jnj	how wall street successfully fought against the reforms $jpm $gs $cs $ibm $aapl $jnj	0.95	positive	0.75			23/02/2009	53.650002	0	0	0		0	0	8	2		-2	12
56	03/01/2010		How Wall Street successfully fought against the reforms http://bit.ly/7zVlWv $JPM $GS $CS $IBM $AAPL $JNJ: How Wall Street successfully...	how wall street successfully fought against the reforms $jpm $gs $cs $ibm $aapl $jnj: how wall street successfully...	how wall street successfully fought against the reforms $jpm $gs $cs $ibm $aapl $jnj: how wall street successfully...	0.95	positive	0.75			24/02/2009	54.540001	0	0	0		0	0	8	2		-2	12
57	05/01/2010		drugs are bad $JNJ heiress dead at 30 http://bit.ly/5c3ztY	drugs are bad $jnj heiress dead at 30	drugs are bad $jnj heiress dead at 30	0.533333333	negative	-0.45			25/02/2009	53.959999	0	0	0		0	0	8	2		-2	12
58	05/01/2010		$JNJ breaking down on 30 min chart, take some Tylenol "Rollover" Pain Caplets , or buy a put $$	$jnj breaking down on 30 min chart, take some tylenol "rollover" pain caplets , or buy a put $$	$jnj breaking down on 30 min chart, take some tylenol "rollover" pain caplets , or buy a put $$	0.288888889	negative	-0.155555556			26/02/2009	52.439999	1	0	1		1	0	9	2		-2	13
59	05/01/2010		7 Dividend Plays For Investors: Stock Pickers http://bit.ly/5H51de $ABT $EPD $IBM $JNJ $PEP $PX $WMT #Economy #Economy #Nasdaq #NYSE	7 dividend plays for investors: stock pickers $abt $epd $ibm $jnj $pep $px $wmt #economy #economy #nasdaq #nyse	7 dividend plays for investors: stock pickers $abt $epd $ibm $jnj $pep $px $wmt #economy #economy #nasdaq #nyse	0	positive	0			27/02/2009	50	0	0	0		0	0	9	2		-2	13
60	06/01/2010		NEJM -- FDA wants to re-evaluate use of EPO drugs in chronic kidney disease. $AMGN $JNJ $AFFY	nejm -- fda wants to re-evaluate use of epo drugs in chronic kidney disease. $amgn $jnj $affy	nejm -- fda wants to re-evaluate use of epo drugs in chronic kidney disease. $amgn $jnj $affy	0.1	positive	0.2			28/02/2009	50	1	1	0		0	1	9	3		-3	13
61	07/01/2010		Trading idea for Thu/enero/7 long $JNJ target 67.18 - 67.95 $$	trading idea for thu/enero/7 long $jnj target 67.18 - 67.95 $$	trading idea for thu/enero/7 long $jnj target 67.18 - 67.95 $$	0.4	negative	-0.05			01/03/2009	50	0	0	0		0	0	9	3		-3	13
62	07/01/2010		More on FDA's re-evaluation of anemia drug safety and Vivus' weight-loss drug aids sleep apnea $AMGN $AFFY $JNJ $VVUS http://bit.ly/8iNXvu	more on fda's re-evaluation of anemia drug safety and vivus' weight-loss drug aids sleep apnea $amgn $affy $jnj $vvus	more on fda's re-evaluation of anemia drug safety and vivus' weight-loss drug aids sleep apnea $amgn $affy $jnj $vvus	0.5	positive	0.5			02/03/2009	47.919998	0	0	0		0	0	9	3		-3	13
63	15/01/2010		specifically $JNJ & $PG	specifically $jnj & $pg	specifically $jnj & $pg	0	positive	0			03/03/2009	47.639999	0	0	0		0	0	9	3		-3	13
64	16/01/2010		$JNJ - Information Update: Rolaids Antacid Tablets Packaged in Bottles Recalled Due to Possible Health Risks http://tinyurl.com/yd4j9s4	$jnj - information update: rolaids antacid tablets packaged in bottles recalled due to possible health risks	$jnj - information update: rolaids antacid tablets packaged in bottles recalled due to possible health risks	0.6875	negative	-0.0625			04/03/2009	49.099998	0	0	0		0	0	9	3		-3	13
65	17/01/2010		FDA's warning letter to $JNJ over tardy handling of smelly Tylenol is remarkably stern and at odds with company's rep. http://bit.ly/8TDxX2	fda's warning letter to $jnj over tardy handling of smelly tylenol is remarkably stern and at odds with company's rep.	fda's warning letter to $jnj over tardy handling of smelly tylenol is remarkably stern and at odds with company's rep.	0.75	positive	0.75			05/03/2009	47.669998	0	0	0		0	0	9	3		-3	13
66	21/01/2010		Fast Money's Correction Protection Plan http://cnbc.com/id/34980455 $BBT $GSK $IBM $JNJ $KRE $ORCL $STX $WDC #StockMarket #StockPicks	fast money's correction protection plan $bbt $gsk $ibm $jnj $kre $orcl $stx $wdc #stockmarket #stockpicks	fast money's correction protection plan $bbt $gsk $ibm $jnj $kre $orcl $stx $wdc #stockmarket #stockpicks	0.6	positive	0.2			06/03/2009	47.970001	0	0	0		0	0	9	3		-3	13
67	25/01/2010		Earnings Deluge: What Matters Most On Tuesday? http://cnbc.com/id/35064666 $EMC $GLW $JNJ $X $YHOO #StockMarket #StockPicks	earnings deluge: what matters most on tuesday? $emc $glw $jnj $x $yhoo #stockmarket #stockpicks	earnings deluge: what matters most on tuesday? $emc $glw $jnj $x $yhoo #stockmarket #stockpicks	0.5	positive	0.5			07/03/2009	47.970001	0	0	0		0	0	9	3		-3	13
68	26/01/2010		$JNJ Q4 EPS of $1.02, ex-items, vs. consensus of $0.97, sales of $16.6B, vs. of $15.70B; Sees FY10 EPS of $4.85-$4.95, vs. consensus $4.94	$jnj q4 eps of $1.02, ex-items, vs. consensus of $0.97, sales of $16.6b, vs. of $15.70b; sees fy10 eps of $4.85-$4.95, vs. consensus $4.94	$jnj q4 eps of $1.02, ex-items, vs. consensus of $0.97, sales of $16.6b, vs. of $15.70b; sees fy10 eps of $4.85-$4.95, vs. consensus $4.94	0	positive	0			08/03/2009	47.970001	0	0	0		0	0	9	3		-3	13
69	26/01/2010		C. Lannon top #stocks pick $JNJ: its multi-decade track record of annual dividend increases and fantastic balance sheet can't be overstated	c. lannon top #stocks pick $jnj: its multi-decade track record of annual dividend increases and fantastic balance sheet can't be overstated	c. lannon top #stocks pick $jnj: its multi-decade track record of annual dividend increases and fantastic balance sheet can't be overstated	0.7	positive	0.45			09/03/2009	46.599998	1	1	0		0	1	9	4		-4	13
70	04/02/2010		Toyota: How to Kill One of the Most Powerful Brands in the World http://bit.ly/deCgJ7 $TM $JNJ	toyota: how to kill one of the most powerful brands in the world $tm $jnj	toyota: how to kill one of the most powerful brands in the world $tm $jnj	0.75	positive	0.4			10/03/2009	47.779999	0	0	0		0	0	9	4		-4	13
71	08/02/2010		Vitaliy Katsenelson Reveals "The Perfect Stock for This Economy" http://bit.ly/bvaMMQ $VOD $PFE $IBB $JNJ $GSK $VZ #mkt #value	vitaliy katsenelson reveals "the perfect stock for this economy" $vod $pfe $ibb $jnj $gsk $vz #mkt #value	vitaliy katsenelson reveals "the perfect stock for this economy" $vod $pfe $ibb $jnj $gsk $vz #mkt #value	1	positive	1			11/03/2009	47.900002	1	0	1		1	0	10	4		-4	14
72	13/02/2010		RT @mhuckman: $JNJ falls from 1 to 2 on Barron's list of World's Most Respected Companies.Apple 1,$ABT 24,$NVS 27, $AMGN 29,$MRK 33, $GSK 36	rt @mhuckman: $jnj falls from 1 to 2 on barron's list of world's most respected companies.apple 1,$abt 24,$nvs 27, $amgn 29,$mrk 33, $gsk 36	rt @mhuckman: $jnj falls from 1 to 2 on barron's list of world's most respected companies.apple 1,$abt 24,$nvs 27, $amgn 29,$mrk 33, $gsk 36	0.5	positive	0.5			12/03/2009	49	0	0	0		0	0	10	4		-4	14
73	14/02/2010		Barrons Most Respected List Out http://ping.fm/VXHNR $AAPL, $JNJ, $PG, $IBM, $BRK.A Top the list http://ping.fm/GeNpW	barrons most respected list out $aapl, $jnj, $pg, $ibm, $brk.a top the list	barrons most respected list out $aapl, $jnj, $pg, $ibm, $brk.a top the list	0.5	positive	0.5			13/03/2009	50.639999	0	0	0		0	0	10	4		-4	14
74	16/02/2010		On call, $MRK says arbitration panel with $JNJ on Remicade will be in Sept.; was responding to Tim Anderson from Bernstein.	on call, $mrk says arbitration panel with $jnj on remicade will be in sept.; was responding to tim anderson from bernstein.	on call, $mrk says arbitration panel with $jnj on remicade will be in sept.; was responding to tim anderson from bernstein.	0	positive	0			14/03/2009	50.639999	0	0	0		0	0	10	4		-4	14
75	17/02/2010		Drug Stocks to Buy Low Now ... even if drug shares go nowhere you can pocket dividends http://su.pr/9ktqVg $PFE $JNJ $MRK $NVS $ABT $TEVA	drug stocks to buy low now ... even if drug shares go nowhere you can pocket dividends $pfe $jnj $mrk $nvs $abt $teva	drug stocks to buy low now ... even if drug shares go nowhere you can pocket dividends $pfe $jnj $mrk $nvs $abt $teva	0.3	positive	0			15/03/2009	50.639999	0	0	0		0	0	10	4		-4	14
76	18/02/2010		Abiraterone continues to reveal early but promising data in advanced prostate cancer http://bit.ly/a1mf0e $JNJ $CGRB	abiraterone continues to reveal early but promising data in advanced prostate cancer $jnj $cgrb	abiraterone continues to reveal early but promising data in advanced prostate cancer $jnj $cgrb	0.466666667	positive	0.233333333			16/03/2009	50.73	0	0	0		0	0	10	4		-4	14
77	25/02/2010		Improved survival in ovarian cancer w/Avastin; my take and the potential impact on J&J's Yondelis http://bit.ly/bZf5LF $RHHBY $JNJ	improved survival in ovarian cancer w/avastin; my take and the potential impact on j&j's yondelis $rhhby $jnj	improved survival in ovarian cancer w/avastin; my take and the potential impact on j&j's yondelis $rhhby $jnj	1	positive	0			17/03/2009	50.720001	0	0	0		0	0	10	4		-4	14
78	26/02/2010		Study: Stents put into clogged neck arteries essentially as safe & effective as doing surgery to unclog them. $EVVV (EV3)$BSX $JNJ $ABT	study: stents put into clogged neck arteries essentially as safe & effective as doing surgery to unclog them. $evvv (ev3)$bsx $jnj $abt	study: stents put into clogged neck arteries essentially as safe & effective as doing surgery to unclog them. $evvv (ev3)$bsx $jnj $abt	0.65	positive	0.55			18/03/2009	50.66	0	0	0		0	0	10	4		-4	14
79	03/03/2010		The $SNY drug/study has implications for competing prostate cancer drugs from $MDVN and $JNJ., but not $DNDN. More on that tomorrow morning.	the $sny drug/study has implications for competing prostate cancer drugs from $mdvn and $jnj., but not $dndn. more on that tomorrow morning.	the $sny drug/study has implications for competing prostate cancer drugs from $mdvn and $jnj., but not $dndn. more on that tomorrow morning.	0.5	positive	0.5			19/03/2009	50.060001	0	0	0		0	0	10	4		-4	14
80	04/03/2010		$SNY's Cabazitxel and its impact on prostate cancer drugs from $MDVN $JNJ $DNDN http://bit.ly/ahJzxZ	$sny's cabazitxel and its impact on prostate cancer drugs from $mdvn $jnj $dndn	$sny's cabazitxel and its impact on prostate cancer drugs from $mdvn $jnj $dndn	0	positive	0			20/03/2009	51.669998	0	0	0		0	0	10	4		-4	14
81	05/03/2010		Great list (and great perspective) on mobile health care apps. $MRK, $JNJ, $PFE, $SPHGY, $SNY all on iPhone. http://bit.ly/dBAXux #FDAsm	great list (and great perspective) on mobile health care apps. $mrk, $jnj, $pfe, $sphgy, $sny all on iphone. #fdasm	great list (and great perspective) on mobile health care apps. $mrk, $jnj, $pfe, $sphgy, $sny all on iphone. #fdasm	0.75	positive	0.8			21/03/2009	51.669998	0	0	0		0	0	10	4		-4	14
82	18/03/2010		$JNJ $ELN Ph 3 data on Alzheimer's drug Bappy could be pushed back to '12, says Bloomberg. http://bit.ly/axoYB9 (Thx @JohnCFierce)	$jnj $eln ph 3 data on alzheimer's drug bappy could be pushed back to '12, says bloomberg. (thx @johncfierce)	$jnj $eln ph 3 data on alzheimer's drug bappy could be pushed back to '12, says bloomberg. (thx @johncfierce)	0	positive	0			22/03/2009	51.669998	0	0	0		0	0	10	4		-4	14
83	01/05/2010		Children's Tylenol recalled: FDA investigates as J&J McNeil unit recalls children's Tylenol, Benadryl (AP): http://cptl.st/cTbfhq $JNJ	children's tylenol recalled: fda investigates as j&j mcneil unit recalls children's tylenol, benadryl (ap): $jnj	children's tylenol recalled: fda investigates as j&j mcneil unit recalls children's tylenol, benadryl (ap): $jnj	0	positive	0			23/03/2009	53.23	0	0	0		0	0	10	4		-4	14
84	04/05/2010		Ugh. J&J has it 4th Tylenol recall in 7 months. http://bit.ly/dsiqhk $JNJ $$	ugh. j&j has it 4th tylenol recall in 7 months. $jnj $$	ugh. j&j has it 4th tylenol recall in 7 months. $jnj $$	0	positive	0			24/03/2009	52.700001	0	0	0		0	0	10	4		-4	14
85	11/05/2010		Merck's wasn't the only R&D day today. Our take on Addex's 112m euro $JNJ deal http://bit.ly/aa3cwj ADXN.SW	merck's wasn't the only are&d day today. our take on addex's 112m euro $jnj deal adxn.sw	merck's wasn't the only are&d day today. our take on addex's 112m euro $jnj deal adxn.sw	1	positive	0			25/03/2009	52.860001	0	0	0		0	0	10	4		-4	14
86	25/05/2010		New blog post on JNJBTW -- McNeil Consumer Healthcare's plans to assess and address quality issues http://bit.ly/a9FxvW $JNJ #JNJ #J&J	new blog post on jnjbtw -- mcneil consumer healthcare's plans to assess and address quality issues $jnj #jnj #j&j	new blog post on jnjbtw -- mcneil consumer healthcare's plans to assess and address quality issues $jnj #jnj #j&j	0.454545455	positive	0.136363636			26/03/2009	52.900002	0	0	0		0	0	10	4		-4	14
87	08/06/2010		Already under govt investigation cloud, J&J misses deadline to submit docs about secret recall to Congress http://bit.ly/c2Q4QY $JNJ	already under govt investigation cloud, j&j misses deadline to submit docs about secret recall to congress $jnj	already under govt investigation cloud, j&j misses deadline to submit docs about secret recall to congress $jnj	0.7	negative	-0.4			27/03/2009	52.830002	0	0	0		0	0	10	4		-4	14
88	29/06/2010		RT @abnormalreturns $JNJ http://beta.chart.ly/nut4gel Would you rather own the 10 year T-note at 3.0% or $JNJ with a dividend yield of 3.7%?	rt @abnormalreturns $jnj would you rather own the 10 year t-note at 3.0% or $jnj with a dividend yield of 3.7%?	rt @abnormalreturns $jnj would you rather own the 10 year t-note at 3.0% or $jnj with a dividend yield of 3.7%?	1	positive	0.6			28/03/2009	52.830002	0	0	0		0	0	10	4		-4	14
89	23/07/2010		First Tylenol, now Pecid. More problems for J&J quality control. Govt investigation heats up http://bit.ly/9teoz9 $JNJ	first tylenol, now pecid. more problems for j&j quality control. govt investigation heats up $jnj	first tylenol, now pecid. more problems for j&j quality control. govt investigation heats up $jnj	0.416666667	positive	0.375			29/03/2009	52.830002	0	0	0		0	0	10	4		-4	14
90	30/07/2010		Yields Dropping to '04 Levels Spark Busiest July for Sales: Credit Markets http://ow.ly/2iTXy $MCD $AMD $JPM $KMB $JNJ $ORCL	yields dropping to '04 levels spark busiest july for sales: credit markets $mcd $amd $jpm $kmb $jnj $orcl	yields dropping to '04 levels spark busiest july for sales: credit markets $mcd $amd $jpm $kmb $jnj $orcl	0	positive	0			30/03/2009	53.009998	0	0	0		0	0	10	4		-4	14
91	02/08/2010		GMO's Jeremy Grantham favors high quality US stocks http://bit.ly/cpapOm $JNJ $PFE	gmo's jeremy grantham favors high quality us stocks $jnj $pfe	gmo's jeremy grantham favors high quality us stocks $jnj $pfe	0.54	positive	0.16			31/03/2009	52.599998	0	0	0		0	0	10	4		-4	14
92	12/08/2010		"Mr. Equity Risk Premium to the yellow courtesy phone" $JNJ just floated 10-year bonds at 2.95%. The stock yields 3.6%.	"mr. equity risk premium to the yellow courtesy phone" $jnj just floated 10-year bonds at 2.95%. the stock yields 3.6%.	"mr. equity risk premium to the yellow courtesy phone" $jnj just floated 10-year bonds at 2.95%. the stock yields 3.6%.	0	positive	0			01/04/2009	53.040001	2	0	2		1	0	11	4		-4	16
93	12/08/2010		Cramer Answers Question: Who Is the Worst CEO? http://cnbc.com/id/38679894 $AII $BX $JNJ $NOK #CEOsCFOs #StockMarket #StockPicks	cramer answers question: who is the worst ceo? $aii $bx $jnj $nok #ceoscfos #stockmarket #stockpicks	cramer answers question: who is the worst ceo? $aii $bx $jnj $nok #ceoscfos #stockmarket #stockpicks	1	negative	-1			02/04/2009	52.970001	0	0	0		0	0	11	4		-4	16
94	12/08/2010		Johnson & Johnson Sells $1.1 Billion of Debt at the Lowest Rates on Record http://ow.ly/2oSOn $JNJ $MCD	johnson & johnson sells $1.1 billion of debt at the lowest rates on record $jnj $mcd	johnson & johnson sells $1.1 billion of debt at the lowest rates on record $jnj $mcd	0	positive	0			03/04/2009	52.150002	1	0	1		1	0	12	4		-4	17
95	12/08/2010		Now trending on StockTwits: $GOOG $NFLX $SPY $XLF $JNJ $QQQQ $MSFT $AAPL $ORCL $IWM http://bit.ly/nowtrending	now trending on stocktwits: $goog $nflx $spy $xlf $jnj $qqqq $msft $aapl $orcl $iwm	now trending on stocktwits: $goog $nflx $spy $xlf $jnj $qqqq $msft $aapl $orcl $iwm	0	positive	0			04/04/2009	52.150002	0	0	0		0	0	12	4		-4	17
96	16/08/2010		what is Berkshire doing with $JNJ! Unnerving!!!!...Oh and enough with the $ODP already!	what is berkshire doing with $jnj! unnerving!!!!...oh and enough with the $odp already!	what is berkshire doing with $jnj! unnerving!!!!...oh and enough with the $odp already!	0.5	positive	0			05/04/2009	52.150002	0	0	0		0	0	12	4		-4	17
97	16/08/2010		Berkshire nearly doubles J&J stake, trims Kraft http://yhoo.it/d3AVYp $$ $BRK.A $JNJ $K $AOL	berkshire nearly doubles j&j stake, trims kraft $$ $brk.a $jnj $OK $aol	berkshire nearly doubles j&j stake, trims kraft $$ $brk.a $jnj $OK $aol	0.45	positive	0.3			06/04/2009	52.200001	0	0	0		0	0	12	4		-4	17
98	18/08/2010		Lilly #Alzheimer Failure Threatens Prospects for Similar Drugs http://ow.ly/2rbeK $LLY $PFE $JNJ	lilly #alzheimer failure threatens prospects for similar drugs $lly $pfe $jnj	lilly #alzheimer failure threatens prospects for similar drugs $lly $pfe $jnj	0.35	negative	-0.158333333			07/04/2009	51.360001	1	1	0		0	1	12	5		-5	17
99	18/08/2010		"Be Like #Buffett" @TheOnlineInvest $BDX $COP $FISV $GE $IRM $JNJ $KFT $KO $MTB $NLC $PG $WMT $WPO http://bit.ly/d4EKqO	"be like #buffett" @theonlineinvest $bdx $cop $fisv $ge $irm $jnj $kft $ko $mtb $nlc $pg $wmt $wpo	"be like #buffett" @theonlineinvest $bdx $cop $fisv $ge $irm $jnj $kft $ko $mtb $nlc $pg $wmt $wpo	0	positive	0			08/04/2009	51.450001	1	0	1		1	0	13	5		-5	18
100	23/08/2010		RT @ktbenner: In Fortune's new issue: @minakimes shows how far J&J has fallen in quality, and how deep the culture of cover ups runs. $JNJ	rt @ktbenner: in fortune's new issue: @minakimes shows how far j&j has fallen in quality, and how deep the culture of cover ups runs. $jnj	rt @ktbenner: in fortune's new issue: @minakimes shows how far j&j has fallen in quality, and how deep the culture of cover ups runs. $jnj	0.618181818	positive	0.078787879			09/04/2009	51.41	1	0	1		1	0	14	5		-5	19
101	13/09/2010		Doctors Given Millions By Device Industry Fail to Disclose Pay in Research http://ow.ly/2DDCW $JNJ $SYK $BMET $ZMH $PFE $MDT	doctors given millions by device industry fail to disclose pay in research $jnj $syk $bmet $zmh $pfe $mdt	doctors given millions by device industry fail to disclose pay in research $jnj $syk $bmet $zmh $pfe $mdt	0.3	negative	-0.5			10/04/2009	51.41	0	0	0		0	0	14	5		-5	19
102	13/09/2010		On the blog: An animated gif detailing a trade in $JNJ: http://bit.ly/longjnj | Out of bandwidth but still full of great ideas.	on the blog: an animated gif detailing a trade in $jnj: | out of bandwidth but still full of great ideas.	on the blog: an animated gif detailing a trade in $jnj: | out of bandwidth but still full of great ideas.	0.65	positive	0.575			11/04/2009	51.41	0	0	0		0	0	14	5		-5	19
103	17/09/2010		CBOE most active puts: Johnson & Johnson- $JNJ, Oracle- $ORCL, Research In Motion - $RIMM, Apple- $AAPL	cboe most active puts: johnson & johnson- $jnj, oracle- $orcl, research in motion - $rimm, apple- $aapl	cboe most active puts: johnson & johnson- $jnj, oracle- $orcl, research in motion - $rimm, apple- $aapl	0.55	positive	0.183333333			12/04/2009	51.41	0	0	0		0	0	14	5		-5	19
104	20/09/2010		Today Fed Reg - FDA announces 10/18 Cardiovascular & Renal Drugs AC mtg re TREAT ARANESP study - http://j.mp/aXYTrJ $AMGN $JNJ $DVA	today fed reg - fda announces 10/18 cardiovascular & renal drugs ac mtg re treat aranesp study - $amgn $jnj $dva	today fed reg - fda announces 10/18 cardiovascular & renal drugs ac mtg re treat aranesp study - $amgn $jnj $dva	0	positive	0			13/04/2009	51.150002	0	0	0		0	0	14	5		-5	19
105	21/09/2010		Zacks #Earnings Trends Highlights: $JNJ, $CVX and $DD http://yhoo.it/bR9qvW $$	zacks #earnings trends highlights: $jnj, $cvx and $dd $$	zacks #earnings trends highlights: $jnj, $cvx and $dd $$	0	positive	0			14/04/2009	51.369999	1	0	1		1	0	15	5		-5	20
106	23/09/2010		No, 'Buy & Hold' Is Not Dead, Says Tongue -- It's Just Sleeping http://yhoo.it/drpb22 $KO $MSFT $JNJ $BP $JNJ $SPY #mkt #valueDude	no, 'buy & hold' is not dead, says tongue -- it's just sleeping $ko $msft $jnj $bp $jnj $spy #mkt #valuedude	no, 'buy & hold' is not dead, says tongue -- it's just sleeping $ko $msft $jnj $bp $jnj $spy #mkt #valuedude	0.4	positive	0.1			15/04/2009	51.77	0	0	0		0	0	15	5		-5	20
107	29/09/2010		Bill Gross: Stimulus Is A Disaster, But Dividend Stocks Will Still Beat Bonds $JNJ $PG by @vincefernando http://read.bi/bQFyZA	bill gross: stimulus is a disaster, but dividend stocks will still beat bonds $jnj $pg by @vincefernando	bill gross: stimulus is a disaster, but dividend stocks will still beat bonds $jnj $pg by @vincefernando	0	positive	0			16/04/2009	52.200001	0	0	0		0	0	15	5		-5	20
108	07/10/2010		Merger idea: $MSFT and $JNJ combine to form SoftJohnson	merger idea: $msft and $jnj combine to form softjohnson	merger idea: $msft and $jnj combine to form softjohnson	0	positive	0			17/04/2009	53.049999	0	0	0		0	0	15	5		-5	20
109	15/10/2010		Random factoid: Today is Global Handwashing Day, sponsored by the United Nations. How's $JNJ's stock trading today? - down 0.4%.	random factoid: today is global handwashing day, sponsored by the united nations. how's $jnj's stock trading today? - down 0.4%.	random factoid: today is global handwashing day, sponsored by the united nations. how's $jnj's stock trading today? - down 0.4%.	0.262962963	negative	-0.218518519			18/04/2009	53.049999	0	0	0		0	0	15	5		-5	20
110	02/11/2010		Abbott Challenges $1.67 Billion Patent Loss to J&J Over Arthritis Therapy http://ow.ly/33kSu $ABT $JNJ	abbott challenges $1.67 billion patent loss to j&j over arthritis therapy $abt $jnj	abbott challenges $1.67 billion patent loss to j&j over arthritis therapy $abt $jnj	0	positive	0			19/04/2009	53.049999	0	0	0		0	0	15	5		-5	20
111	03/11/2010		Reposition for 'January Bounce': Stock Picker http://inv.lv/8XcynR $CMCSA $CMCSK $JNJ $MRK $MSFT $WMT #Economy #Economy #Nasdaq #NYSE	reposition for 'january bounce': stock picker $cmcsa $cmcsk $jnj $mrk $msft $wmt #economy #economy #nasdaq #nyse	reposition for 'january bounce': stock picker $cmcsa $cmcsk $jnj $mrk $msft $wmt #economy #economy #nasdaq #nyse	0	positive	0			20/04/2009	52.470001	0	0	0		0	0	15	5		-5	20
112	04/11/2010		Hits keep coming for Arena: First FDA rejects obesity drug, now $JNJ gives back GPR119 compounds for diabetes: http://bit.ly/9zUuCl $ARNA	hits keep coming for arena: first fda rejects obesity drug, now $jnj gives back gpr119 compounds for diabetes: $arna	hits keep coming for arena: first fda rejects obesity drug, now $jnj gives back gpr119 compounds for diabetes: $arna	0.166666667	positive	0.125			21/04/2009	52.459999	0	0	0		0	0	15	5		-5	20
113	24/11/2010		J&J McNeil Unit Recalls Some Tylenol Cold Products Over Labeling Mistake http://ow.ly/3f4bd $JNJ	j&j mcneil unit recalls some tylenol cold products over labeling mistake $jnj	j&j mcneil unit recalls some tylenol cold products over labeling mistake $jnj	1	negative	-0.6			22/04/2009	51.18	0	0	0		0	0	15	5		-5	20
114	09/12/2010		Made where? RT @BreakingNews: $JNJ recalls Rolaids soft chews after reports metal, wood particles in products. http://bit.ly/fuSUpN	made where? rt @breakingnews: $jnj recalls rolaids soft chews after reports metal, wood particles in products.	made where? rt @breakingnews: $jnj recalls rolaids soft chews after reports metal, wood particles in products.	0.35	positive	0.1			23/04/2009	51.400002	0	0	0		0	0	15	5		-5	20
115	10/12/2010		Could those corporate cost cutting programs now start to show up as quality control problems? Ck out this $JNJ story http://bit.ly/fOAdxM	could those corporate cost cutting programs now start to show up as quality control problems? ck out this $jnj story	could those corporate cost cutting programs now start to show up as quality control problems? ck out this $jnj story	0.45	negative	-0.3			24/04/2009	50.919998	0	0	0		0	0	15	5		-5	20
116	21/12/2010		Tweeting for tampons. The Great Tampon Mystery: Where Have All the o.b.â€™s Gone? http://bit.ly/h265ev (via @commonhealth) $JNJ	tweeting for tampons. the great tampon mystery: where have all the o.b.s gone? (via @commonhealth) $jnj	tweeting for tampons. the great tampon mystery: where have all the o.b.s gone? (via @commonhealth) $jnj	0.75	positive	0.8			25/04/2009	50.919998	0	0	0		0	0	15	5		-5	20
117	23/12/2010		Your First Move For Monday, Dec. 27 http://bit.ly/hWPEI1 $FLWS $JNJ $JPM $SQM #TheNegotiator:GuyAdami #FastMoney #StockMarket #StockPicks	your first move for monday, dec. 27 $flws $jnj $jpm $sqm #thenegotiator:guyadami #fastmoney #stockmarket #stockpicks	your first move for monday, dec. 27 $flws $jnj $jpm $sqm #thenegotiator:guyadami #fastmoney #stockmarket #stockpicks	0.333333333	positive	0.25			26/04/2009	50.919998	0	0	0		0	0	15	5		-5	20
118	27/12/2010		Exclusive: #Goldman, #Intel Are on My Top 10 List for 2011: Commentary by John Dorfman - http://ow.ly/3uKTI $GS $INTC $JNJ $RIG $CADC ^gm	exclusive: #goldman, #intel are on my top 10 list for 2011: commentary by john dorfman - $gs $intc $jnj $rig $cadc ^gm	exclusive: #goldman, #intel are on my top 10 list for 2011: commentary by john dorfman - $gs $intc $jnj $rig $cadc ^gm	0.5	positive	0.5			27/04/2009	50.860001	0	0	0		0	0	15	5		-5	20
119	31/12/2010		#Technincals: on 12-31, 1 of 52 $XLV (#health) stocks fell below its 100dma. Names: $JNJ	#technincals: on 12-31, 1 of 52 $xlv (#health) stocks fell below its 100dma. names: $jnj	#technincals: on 12-31, 1 of 52 $xlv (#health) stocks fell below its 100dma. names: $jnj	0	positive	0			28/04/2009	50.650002	0	0	0		0	0	15	5		-5	20
120	31/12/2010		#Tecnnicals: on 12-31, 2 of 25 $XPH (#pharma) stocks completed bearish moving average crossovers. Names: $NKTR & $JNJ	#tecnnicals: on 12-31, 2 of 25 $xph (#pharma) stocks completed bearish moving average crossovers. names: $nktr & $jnj	#tecnnicals: on 12-31, 2 of 25 $xph (#pharma) stocks completed bearish moving average crossovers. names: $nktr & $jnj	0.4	negative	-0.15			29/04/2009	51.029999	0	0	0		0	0	15	5		-5	20
121	31/12/2010		#Technincals: on 12-31, 1 of 25 $XPH (#pharma) stocks fell below its 100dma. Names: $JNJ	#technincals: on 12-31, 1 of 25 $xph (#pharma) stocks fell below its 100dma. names: $jnj	#technincals: on 12-31, 1 of 25 $xph (#pharma) stocks fell below its 100dma. names: $jnj	0	positive	0			30/04/2009	52.360001	0	0	0		0	0	15	5		-5	20
122	31/12/2010		Dogs of the Dow posted gains of 15.5% in 2010. I just compiled the 2011 Dogs and $INTC made the list along with $JNJ. http://bit.ly/eWaBcn	dogs of the dow posted gains of 15.5% in 2010. i just compiled the 2011 dogs and $intc made the list along with $jnj.	dogs of the dow posted gains of 15.5% in 2010. i just compiled the 2011 dogs and $intc made the list along with $jnj.	0	positive	0			01/05/2009	52.59	0	0	0		0	0	15	5		-5	20
123	01/01/2011		Best Dividend Paying Stock List As Of January 2011 $AKO.A $TSM $CHL $TLK $TKC $SCCO $JNJ $PTR $ABV $MCD $K $CVX $ELP http://stk.ly/eBxTtj	best dividend paying stock list as of january 2011 $ako.a $tsm $chl $tlk $tkc $scco $jnj $ptr $abv $mcd $OK $cvx $elp	best dividend paying stock list as of january 2011 $ako.a $tsm $chl $tlk $tkc $scco $jnj $ptr $abv $mcd $OK $cvx $elp	0.4	positive	0.75			02/05/2009	52.59	0	0	0		0	0	15	5		-5	20
124	01/01/2011		$JNJ - Johnson & Stock Analysis stock market advice - http://www.dojispace.com/stock-picks/johnson-stock-price-JNJ.aspx	$jnj - johnson & stock analysis stock market advice -	$jnj - johnson & stock analysis stock market advice -	0	positive	0			03/05/2009	52.59	0	0	0		0	0	15	5		-5	20
125	01/01/2011		Seven Out of Thirty: The Best Dow Jones Industrial Stocks For 2011 and Beyond - YChâ€¦ http://stk.ly/g3jpXd $MRK $KFT $JNJ $PG $MSFT $WMT $JPM	seven out of thirty: the best dow jones industrial stocks for 2011 and beyond - ych $mrk $kft $jnj $pg $msft $wmt $jpm	seven out of thirty: the best dow jones industrial stocks for 2011 and beyond - ych $mrk $kft $jnj $pg $msft $wmt $jpm	0.3	positive	1			04/05/2009	53.759998	0	0	0		0	0	15	5		-5	20
126	05/01/2011		11 High Yield Stocks with Staying Power http://stk.ly/gRhqUW $ABT, $CINF, $CLX, $JNJ, $KMB, $MCD, $MGEE, $PNY, $SON, $SYY, $T, $UVV	11 high yield stocks with staying power $abt, $cinf, $clx, $jnj, $kmb, $mcd, $mgee, $pny, $son, $syy, $t, $uvv	11 high yield stocks with staying power $abt, $cinf, $clx, $jnj, $kmb, $mcd, $mgee, $pny, $son, $syy, $t, $uvv	0.54	positive	0.16			05/05/2009	54.360001	1	0	1		1	0	16	5		-5	21
127	07/01/2011		Media Moguls and Marketing Execs are out en force @ CES- Check it out: http://bit.ly/eUdhl0 $TWX $NWS $KO $JNJ $UN $DAL	media moguls and marketing execs are out en force @ ces- check it out: $twx $nws $ko $jnj $un $dal	media moguls and marketing execs are out en force @ ces- check it out: $twx $nws $ko $jnj $un $dal	0	positive	0			06/05/2009	54.209999	0	0	0		0	0	16	5		-5	21
128	09/01/2011		$SNN Buyout Talk with $JNJ Heating Up a Bit	$snn buyout talk with $jnj heating up a bit	$snn buyout talk with $jnj heating up a bit	0	positive	0			07/05/2009	54.889999	1	0	1		1	0	17	5		-5	22
129	10/01/2011		Truly Unnecessary Back Surgery That Costs A Bundle $MDT $JNJ http://ow.ly/3BlIj	truly unnecessary back surgery that costs a bundle $mdt $jnj	truly unnecessary back surgery that costs a bundle $mdt $jnj	0.45	negative	-0.2			08/05/2009	54.98	0	0	0		0	0	17	5		-5	22
130	16/01/2011		Sunday links: reverse broking, muni ETFs and a steep yield curve. http://stk.ly/gJbmPD $MUB $JNJ $AAPL $GS $BP	sunday links: reverse broking, muni etfs and a steep yield curve. $mub $jnj $aapl $gs $bp	sunday links: reverse broking, muni etfs and a steep yield curve. $mub $jnj $aapl $gs $bp	0	positive	0			09/05/2009	54.98	0	0	0		0	0	17	5		-5	22
131	16/01/2011		Sunaday Links: Reverse Broking http://stk.ly/gJbmPD via @abnormalreturns $TLT $GS $JNJ $AAPL	sunaday links: reverse broking via @abnormalreturns $tlt $gs $jnj $aapl	sunaday links: reverse broking via @abnormalreturns $tlt $gs $jnj $aapl	0	positive	0			10/05/2009	54.98	0	0	0		0	0	17	5		-5	22
132	25/01/2011		No tears? Oh, there may be tears. J&J earnings meet but revenues miss & '11 forecast is below expectations. $JNJ down about 1.6% pre-market.	no tears? oh, there may be tears. j&j earnings meet but revenues miss & '11 forecast is below expectations. $jnj down about 1.6% pre-market.	no tears? oh, there may be tears. j&j earnings meet but revenues miss & '11 forecast is below expectations. $jnj down about 1.6% pre-market.	0.288888889	negative	-0.155555556			11/05/2009	54.110001	0	0	0		0	0	17	5		-5	22
133	28/01/2011		Why Is Warren Buffett Keeping $34 Billion In Cash? $BRKA $PG $KO $JNJ http://read.bi/hjQ3mL	why is warren buffett keeping $34 billion in cash? $brka $pg $ko $jnj	why is warren buffett keeping $34 billion in cash? $brka $pg $ko $jnj	0	positive	0			12/05/2009	55	0	0	0		0	0	17	5		-5	22
134	28/01/2011		time to put some limit buy orders in for the flash crash 2.0... $PG at 50, $JNJ at 57, $XOM at 70, and so on...	time to put some limit buy orders in for the flash crash 2.0... $pg at 50, $jnj at 57, $xom at 70, and so on...	time to put some limit buy orders in for the flash crash 2.0... $pg at 50, $jnj at 57, $xom at 70, and so on...	0	positive	0			13/05/2009	55.150002	1	0	1		1	0	18	5		-5	23
135	17/02/2011		This Group Used to Be Safe, But It's Now Time To Sell http://bit.ly/fKVpiX $BMY $EPD $GSK $JNJ $LLY $MCD $MMM $MRK $PFE #Pharmaceuticals	this group used to be safe, but it's now time to sell $bmy $epd $gsk $jnj $lly $mcd $mmm $mrk $pfe #pharmaceuticals	this group used to be safe, but it's now time to sell $bmy $epd $gsk $jnj $lly $mcd $mmm $mrk $pfe #pharmaceuticals	0.5	positive	0.5			14/05/2009	55.02	0	0	0		0	0	18	5		-5	23
136	17/02/2011		COVER STORY: The 100 Most Respected Companies $AAPL $JNJ $AMZN $BRKA $IBM $MCD $C $BAC $PG $GS $V $GE $GM $F http://on.barrons.com/fVG9kj	cover story: the 100 most respected companies $aapl $jnj $amzn $brka $ibm $mcd $c $bac $pg $gs $v $ge $gm $f	cover story: the 100 most respected companies $aapl $jnj $amzn $brka $ibm $mcd $c $bac $pg $gs $v $ge $gm $f	0.5	positive	0.5			15/05/2009	55.41	1	0	1		1	0	19	5		-5	24
137	23/02/2011		Abbott wins $1.7 billion appeal of threat to Humira rheumatoid arthritis drug over $JNJ http://tinyurl.com/6ytb579 #hcr #health #teaparty	abbott wins $1.7 billion appeal of threat to humira rheumatoid arthritis drug over $jnj #hcr #health #teaparty	abbott wins $1.7 billion appeal of threat to humira rheumatoid arthritis drug over $jnj #hcr #health #teaparty	0.2	positive	0.3			16/05/2009	55.41	0	0	0		0	0	19	5		-5	24
138	28/02/2011		hearing $JNJ for $MCD... or $MCD for $JNJ... tough to tell who the buyer is into the close! look at these stocks being marked up, sad	hearing $jnj for $mcd... or $mcd for $jnj... tough to tell who the buyer is into the close! look at these stocks being marked up, sad	hearing $jnj for $mcd... or $mcd for $jnj... tough to tell who the buyer is into the close! look at these stocks being marked up, sad	0.811111111	negative	-0.29537037			17/05/2009	55.41	0	0	0		0	0	19	5		-5	24
139	28/02/2011		Well, that'll teach him! After a year of recalls, $JNJ reprimands its CEO -- by halving his bonus to a paltry $1.9M. http://mot.ly/emT47k	well, that'll teach him! after a year of recalls, $jnj reprimands its ceo -- by halving his bonus to a paltry $1.9m.	well, that'll teach him! after a year of recalls, $jnj reprimands its ceo -- by halving his bonus to a paltry $1.9m.	0	positive	0			18/05/2009	56.049999	2	1	1		0.5	0.5	19.5	5.5		-6	25
140	01/03/2011		$JNJ confirms abiraterone has priority review, suggesting PDUFA June 20. Rumor has approval coming as early as April. $DNDN $EXEL $MDVN	$jnj confirms abiraterone has priority review, suggesting pdufa june 20. rumor has approval coming as early as april. $dndn $exel $mdvn	$jnj confirms abiraterone has priority review, suggesting pdufa june 20. rumor has approval coming as early as april. $dndn $exel $mdvn	0.3	positive	0.1			19/05/2009	55.889999	1	0	1		1	0	20.5	5.5		-6	26
141	04/03/2011		Major recalls in multiple divisions. FDA consent decree and/or PR plant shutdown is likely. Should dent $JNJ's premium to the group.	major recalls in multiple divisions. fda consent decree and/or pr plant shutdown is likely. should dent $jnj's premium to the group.	major recalls in multiple divisions. fda consent decree and/or pr plant shutdown is likely. should dent $jnj's premium to the group.	0.5	positive	0.020833333			20/05/2009	55.869999	0	0	0		0	0	20.5	5.5		-6	26
142	04/03/2011		Unilever's Sanex Sale Said to Interest P&G, Henkel, Colgate http://bloom.bg/hu95ti $CL $JNJ $PG	unilever's sanex sale said to interest p&g, henkel, colgate $cl $jnj $pg	unilever's sanex sale said to interest p&g, henkel, colgate $cl $jnj $pg	0	positive	0			21/05/2009	54.990002	0	0	0		0	0	20.5	5.5		-6	26
143	04/03/2011		J&J Says DePuy Orthopaedics President David Floyd Resigns http://bloom.bg/eGtl7L $JNJ	j&j says depuy orthopaedics president david floyd resigns $jnj	j&j says depuy orthopaedics president david floyd resigns $jnj	0	positive	0			22/05/2009	54.77	1	1	0		0	1	20.5	6.5		-7	26
144	06/03/2011		FULL TRANSCRIPT of Warren Buffett's interview on CNBC http://www.valuewalk.com/?p=6255 $brk.a $brk.b $ko $wfc $kft $jnj	full transcript of warren buffett's interview on cnbc $brk.a $brk.b $ko $wfc $kft $jnj	full transcript of warren buffett's interview on cnbc $brk.a $brk.b $ko $wfc $kft $jnj	0.55	positive	0.35			23/05/2009	54.77	0	0	0		0	0	20.5	6.5		-7	26
145	08/03/2011		Exclusive: Hacking of DuPont, J&J, GE Were Google-Type Attacks That Weren't Disclosed - http://ow.ly/4a22T $DD $JNJ $GE $GOOG $DIS ^gm	exclusive: hacking of dupont, j&j, ge were google-type attacks that weren't disclosed - $dd $jnj $ge $goog $dis ^gm	exclusive: hacking of dupont, j&j, ge were google-type attacks that weren't disclosed - $dd $jnj $ge $goog $dis ^gm	0	positive	0			24/05/2009	54.77	0	0	0		0	0	20.5	6.5		-7	26
146	09/03/2011		J&J Hip-Replacement Failure Rate May Be 49%, U.K. Orthopedists' Group Says - http://ow.ly/4bc3u $JNJ ^nm	j&j hip-replacement failure rate may be 49%, you.OK. orthopedists' group says - $jnj ^nm	j&j hip-replacement failure rate may be 49%, you.OK. orthopedists' group says - $jnj ^nm	0.3	negative	-0.316666667			25/05/2009	54.77	1	0	1		1	0	21.5	6.5		-7	27
147	08/04/2011		Johnson & Johnson to Pay More Than $70 Mln to Settle With SEC http://bloom.bg/gFPLLQ $JNJ	johnson & johnson to pay more than $70 mln to settle with sec $jnj	johnson & johnson to pay more than $70 mln to settle with sec $jnj	0.55	positive	0.2			26/05/2009	55.259998	0	0	0		0	0	21.5	6.5		-7	27
148	15/04/2011		$JNJ in talks to buy Swiss firm for $20 bln http://stk.ly/hhOCQC	$jnj in talks to buy swiss firm for $20 bln	$jnj in talks to buy swiss firm for $20 bln	0.4	negative	-0.2			27/05/2009	54.220001	0	0	0		0	0	21.5	6.5		-7	27
149	16/04/2011		J&J Is Said to Hold Acquisition Talks With Device-Maker Synthes http://bloom.bg/h5Luvj $JNJ	j&j is said to hold acquisition talks with device-maker synthes $jnj	j&j is said to hold acquisition talks with device-maker synthes $jnj	0	positive	0			28/05/2009	54.529999	0	0	0		0	0	21.5	6.5		-7	27
150	18/04/2011		Synthes Says Itâ€™s In Talks With J&J on Possible Combination http://bloom.bg/gdNhon $JNJ	synthes says its in talks with j&j on possible combination $jnj	synthes says its in talks with j&j on possible combination $jnj	1	positive	0			29/05/2009	55.16	0	0	0		0	0	21.5	6.5		-7	27
151	18/04/2011		The #Dow closed down 140 points after S&P slashed its outlook for U.S. sovereign #debt. http://fxn.ws/eNErQf $C $JNJ	the #dow closed down 140 points after s&p slashed its outlook for you.s. sovereign #debt. $c $jnj	the #dow closed down 140 points after s&p slashed its outlook for you.s. sovereign #debt. $c $jnj	0.194444444	negative	-0.127777778			30/05/2009	55.16	0	0	0		0	0	21.5	6.5		-7	27
152	19/04/2011		J&J Says Profit Fell 23% on Consumer Drug, Hip Recalls http://bloom.bg/eVZpTE $JNJ	j&j says profit fell 23% on consumer drug, hip recalls $jnj	j&j says profit fell 23% on consumer drug, hip recalls $jnj	0	positive	0			31/05/2009	55.16	0	0	0		0	0	21.5	6.5		-7	27
153	19/04/2011		Stocks Advance on Earnings as Greek Bonds, Oil Drop; Euro Gains http://bloom.bg/fWm2Se $GS $JNJ $TXI	stocks advance on earnings as greek bonds, oil drop; euro gains $gs $jnj $txi	stocks advance on earnings as greek bonds, oil drop; euro gains $gs $jnj $txi	0	positive	0			01/06/2009	55.779999	0	0	0		0	0	21.5	6.5		-7	27
154	19/04/2011		Despite #recalls, Johnson & Johnson tops 1Q estimates http://fxn.ws/fEmQr2 $JNJ	despite #recalls, johnson & johnson tops 1q estimates $jnj	despite #recalls, johnson & johnson tops 1q estimates $jnj	0	positive	0			02/06/2009	56.209999	0	0	0		0	0	21.5	6.5		-7	27
155	22/04/2011		NEW POST "Break Out the Weekly Charts!" http://stk.ly/hYutQ4 $xlp $xlv $jnj $intc	new post "break out the weekly charts!" $xlp $xlv $jnj $intc	new post "break out the weekly charts!" $xlp $xlv $jnj $intc	0.454545455	positive	0.170454545			03/06/2009	56.16	1	1	0		0	1	21.5	7.5		-8	27
156	22/04/2011		Weekly Market Composition http://stk.ly/gwFE4Q via @DynamicHedge $HAL $JNJ $BAC $MET $V	weekly market composition via @dynamichedge $hal $jnj $bac $met $v	weekly market composition via @dynamichedge $hal $jnj $bac $met $v	0	positive	0			04/06/2009	55.84	0	0	0		0	0	21.5	7.5		-8	27
157	26/04/2011		J&J Agrees to Buy Synthes for $21.3 Billion in Cash, Stock http://bloom.bg/icjlIQ $JNJ	j&j agrees to buy synthes for $21.3 billion in cash, stock $jnj	j&j agrees to buy synthes for $21.3 billion in cash, stock $jnj	0	positive	0			05/06/2009	55.93	0	0	0		0	0	21.5	7.5		-8	27
158	27/04/2011		$JNJ did something right? This purchase of Synthes for an outrageous amount at least gives $JNJ some growth!! Dow stock	$jnj did something right? this purchase of synthes for an outrageous amount at least gives $jnj some growth!! dow stock	$jnj did something right? this purchase of synthes for an outrageous amount at least gives $jnj some growth!! dow stock	0.645238095	negative	-0.394345238			06/06/2009	55.93	0	0	0		0	0	21.5	7.5		-8	27
159	27/04/2011		Wednesday look-in: $SLV volume, $UPS as economic indicator and Bernanke steps to the mic. http://stk.ly/e0k5Jk $JNJ	wednesday look-in: $slv volume, $ups as economic indicator and bernanke steps to the mic. $jnj	wednesday look-in: $slv volume, $ups as economic indicator and bernanke steps to the mic. $jnj	0.2	positive	0.2			07/06/2009	55.93	0	0	0		0	0	21.5	7.5		-8	27
160	28/04/2011		$JNJ says prostrate cancer pill ZYTIGA will list for $5000/mo--median treatment course 8 mo. That's 4 pills daily/120 pill bottle @$5000	$jnj says prostrate cancer pill zytiga will list for $5000/mo--median treatment course 8 mo. that's 4 pills daily/120 pill bottle @$5000	$jnj says prostrate cancer pill zytiga will list for $5000/mo--median treatment course 8 mo. that's 4 pills daily/120 pill bottle @$5000	0	positive	0			08/06/2009	55.630001	0	0	0		0	0	21.5	7.5		-8	27
161	29/04/2011		NEW POST "More Than One Outcome From a Divergence" http://bit.ly/m3KoDF $DIA $IWM $JNJ $INTC $NFLX $RIG	new post "more than one outcome from a divergence" $dia $iwm $jnj $intc $nflx $rig	new post "more than one outcome from a divergence" $dia $iwm $jnj $intc $nflx $rig	0.477272727	positive	0.318181818			09/06/2009	55.700001	0	0	0		0	0	21.5	7.5		-8	27
162	02/05/2011		Google's Eric Schmidt Pours $1.5 Million Into An Online Ad Startup $GOOG $AOL $JNJ by @pegobry http://read.bi/kxMYVy	google's eric schmidt pours $1.5 million into an online ad startup $goog $aol $jnj by @pegobry	google's eric schmidt pours $1.5 million into an online ad startup $goog $aol $jnj by @pegobry	0	positive	0			10/06/2009	55.66	0	0	0		0	0	21.5	7.5		-8	27
163	02/05/2011		Google Leads Company-Reputation Poll as Berkshire Slips to No. 4 http://bloom.bg/kdMd2y $AAPL $AIG $BAC $BRK/A $C $GOOG $GS $HPOL $JNJ $JPM	google leads company-reputation poll as berkshire slips to no. 4 $aapl $aig $bac $brk/a $c $goog $gs $hpol $jnj $jpm	google leads company-reputation poll as berkshire slips to no. 4 $aapl $aig $bac $brk/a $c $goog $gs $hpol $jnj $jpm	0	positive	0			11/06/2009	56.049999	0	0	0		0	0	21.5	7.5		-8	27
164	08/05/2011		Our new article "Three Late-Stage Leukemia Company Previews for #ASCO11" at http://bit.ly/mdnURy #biotech $CELG $SUPG $CYCC $SNSS $JNJ	our new article "three late-stage leukemia company previews for #asco11" at #biotech $celg $supg $cycc $snss $jnj	our new article "three late-stage leukemia company previews for #asco11" at #biotech $celg $supg $cycc $snss $jnj	0.454545455	positive	0.136363636			12/06/2009	56.060001	0	0	0		0	0	21.5	7.5		-8	27
165	12/05/2011		RT @jonathanrockoff: Prosecutors want around $1B from $JNJ in off-label marketing probe: http://tinyurl.com/44u24k6 $JNJ	rt @jonathanrockoff: prosecutors want around $1b from $jnj in off-label marketing probe: $jnj	rt @jonathanrockoff: prosecutors want around $1b from $jnj in off-label marketing probe: $jnj	0	positive	0			13/06/2009	56.060001	0	0	0		0	0	21.5	7.5		-8	27
166	01/07/2011		RT @researchpuzzler Bill Gross says buy quality stocks with good yields instead of Treasuries http://bit.ly/jSxHjV $PG $JNJ $SO $DUK	rt @researchpuzzler bill gross says buy quality stocks with good yields instead of treasuries $pg $jnj $so $duk	rt @researchpuzzler bill gross says buy quality stocks with good yields instead of treasuries $pg $jnj $so $duk	0.3	positive	0.35			14/06/2009	56.060001	0	0	0		0	0	21.5	7.5		-8	27
167	19/07/2011		$JNJ Setting Up To Beat for the Year http://stk.ly/pFTa8T via @eddyelfenbein	$jnj setting up to beat for the year via @eddyelfenbein	$jnj setting up to beat for the year via @eddyelfenbein	0	positive	0			15/06/2009	54.75	0	0	0		0	0	21.5	7.5		-8	27
168	06/08/2011		Only Four U.S. Companies Still Have a AAA Rating $XOM $MSFT $JNJ by @AimeeGroth http://read.bi/o8xgTO	only four you.s. companies still have a aaa rating $xom $msft $jnj by @aimeegroth	only four you.s. companies still have a aaa rating $xom $msft $jnj by @aimeegroth	1	positive	0			16/06/2009	54.619999	0	0	0		0	0	21.5	7.5		-8	27
169	08/08/2011		I want to use $ETN, $JNJ, $NAT, $GG and $EOG to explain the landscape and give you my best shot at what i think will happen.	i want to use $etn, $jnj, $nat, $gg and $eog to explain the landscape and give you my best shot at what i think will happen.	i want to use $etn, $jnj, $nat, $gg and $eog to explain the landscape and give you my best shot at what i think will happen.	0.3	positive	1			17/06/2009	55.200001	0	0	0		0	0	21.5	7.5		-8	27
170	11/08/2011		Donald Trump Has Been Buying Blue Chips Like Hotcakes $BAC $C $JNJ $PG $INTC $CAT by @vincent_trivett http://read.bi/ob1ehI	donald trump has been buying blue chips like hotcakes $bac $c $jnj $pg $intc $cat by @vincent_trivett	donald trump has been buying blue chips like hotcakes $bac $c $jnj $pg $intc $cat by @vincent_trivett	0.1	positive	0			18/06/2009	55.790001	1	0	1		1	0	22.5	7.5		-8	28
171	19/08/2011		Johnson & Johnson is rated AAA and yields 3.59% $JNJ $$	johnson & johnson is rated aaa and yields 3.59% $jnj $$	johnson & johnson is rated aaa and yields 3.59% $jnj $$	0	positive	0			19/06/2009	56.09	0	0	0		0	0	22.5	7.5		-8	28
172	20/08/2011		patent bubble! RT @historysquared Using Patent Algorithms to Find Stocks $OTP $CBE $EK $JNJ $PFE http://stks.co/dt via @WSJ	patent bubble! rt @historysquared using patent algorithms to find stocks $otp $cbe $ek $jnj $pfe via @wsj	patent bubble! rt @historysquared using patent algorithms to find stocks $otp $cbe $ek $jnj $pfe via @wsj	0	positive	0			20/06/2009	56.09	0	0	0		0	0	22.5	7.5		-8	28
173	29/08/2011		Could pharmacokinetics be the secret to apixaban's clot-stopping success vs warfarin in stroke?http://cenm.ag/blg36Â $BMY $PFE $JNJ	could pharmacokinetics be the secret to apixaban's clot-stopping success vs warfarin in stroke? $bmy $pfe $jnj	could pharmacokinetics be the secret to apixaban's clot-stopping success vs warfarin in stroke? $bmy $pfe $jnj	0.35	negative	-0.05			21/06/2009	56.09	1	0	1		1	0	23.5	7.5		-8	29
174	07/09/2011		J&J Vaginal Mesh Faces FDA as Lawsuits Rise http://bloom.bg/qMBadUÂ $BCR $BSX $ENDP $JNJ	j&j vaginal mesh faces fda as lawsuits rise $bcr $bsx $endp $jnj	j&j vaginal mesh faces fda as lawsuits rise $bcr $bsx $endp $jnj	0	positive	0			22/06/2009	55.490002	0	0	0		0	0	23.5	7.5		-8	29
175	12/09/2011		Pure gold. RT @reformedbroker: THE FALKENSTEIN PROOF http://stks.co/AwK $JNJ $SPY	pure gold. rt @reformedbroker: the falkenstein proof $jnj $spy	pure gold. rt @reformedbroker: the falkenstein proof $jnj $spy	0.5	positive	0.214285714			23/06/2009	55.009998	0	0	0		0	0	23.5	7.5		-8	29
176	15/10/2011		Marketview: Legendary Short Squeeze http://stks.co/de7Â via @dynamichedge $BHI $CAT $V $MA $BMY $JNJ	marketview: legendary short squeeze via @dynamichedge $bhi $cat $v $ma $bmy $jnj	marketview: legendary short squeeze via @dynamichedge $bhi $cat $v $ma $bmy $jnj	0.65	positive	0.5			24/06/2009	55.459999	0	0	0		0	0	23.5	7.5		-8	29
177	18/10/2011		News Release: $JNJ Announces 3Q Earnings: http://bit.ly/n3t5z1Â #JNJ	news release: $jnj announces 3q earnings: #jnj	news release: $jnj announces 3q earnings: #jnj	0	positive	0			25/06/2009	56.27	0	0	0		0	0	23.5	7.5		-8	29
178	27/10/2011		Some big blue chip names in Dogs of the Dow. $GE, $T, $JNJ http://on.msn.com/zOz	some big blue chip names in dogs of the dow. $ge, $t, $jnj	some big blue chip names in dogs of the dow. $ge, $t, $jnj	0.1	positive	0			26/06/2009	56.599998	0	0	0		0	0	23.5	7.5		-8	29
179	08/11/2011		China Just Picked A Fight With Another Foreign Brand: J&J $JNJ by @chinahearsay http://read.bi/w0Q783	china just picked a fight with another foreign brand: j&j $jnj by @chinahearsay	china just picked a fight with another foreign brand: j&j $jnj by @chinahearsay	0.125	negative	-0.125			27/06/2009	56.599998	0	0	0		0	0	23.5	7.5		-8	29
180	16/11/2011		Johnson & Johnson has begun removing toxic chemicals from baby products, under pressure from consumer groups. $JNJ	johnson & johnson has begun removing toxic chemicals from baby products, under pressure from consumer groups. $jnj	johnson & johnson has begun removing toxic chemicals from baby products, under pressure from consumer groups. $jnj	0	positive	0			28/06/2009	56.599998	0	0	0		0	0	23.5	7.5		-8	29
181	28/11/2011		[post] Monday videos: Mark Holowesko, Seth Klarman and the "icy finger of death." http://stks.co/1HySÂ $JNJ $XOM	[post] monday videos: mark holowesko, seth klarman and the "icy finger of death." $jnj $xom	[post] monday videos: mark holowesko, seth klarman and the "icy finger of death." $jnj $xom	0.1	negative	-0.1			29/06/2009	56.959999	1	0	1		1	0	24.5	7.5		-8	30
182	30/11/2011		Why There Will Never Be Another Drug Like Lipitor -- http://onforb.es/untkIgÂ $PFE, $JNJ	why there will never be another drug like lipitor -- $pfe, $jnj	why there will never be another drug like lipitor -- $pfe, $jnj	0	positive	0			30/06/2009	56.799999	1	1	0		0	1	24.5	8.5		-9	30
183	02/12/2011		#WallStreet closes out its best week since 2009 http://fxn.ws/vlCpCVÂ $MS $JNJ $JPM $HPQ	#wallstreet closes out its best week since 2009 $ms $jnj $jpm $hpq	#wallstreet closes out its best week since 2009 $ms $jnj $jpm $hpq	0.3	positive	1			01/07/2009	57.07	0	0	0		0	0	24.5	8.5		-9	30
184	05/12/2011		The O.B. Tampon Company Will Now Apologize To You Personally $JNJ by @Jim_Edwards http://read.bi/v0Tunt	the o.b. tampon company will now apologize to you personally $jnj by @jim_edwards	the o.b. tampon company will now apologize to you personally $jnj by @jim_edwards	0.3	positive	0			02/07/2009	55.98	0	0	0		0	0	24.5	8.5		-9	30
185	05/12/2011		The O.B. Tampon Company Will Now Apologize To You Personally $JNJ by @Jim_Edwards http://read.bi/v0Tunt	the o.b. tampon company will now apologize to you personally $jnj by @jim_edwards	the o.b. tampon company will now apologize to you personally $jnj by @jim_edwards	0.3	positive	0			03/07/2009	55.98	1	0	1		1	0	25.5	8.5		-9	31
186	08/12/2011		$PCYC inks $JNJ licensing deal	$pcyc inks $jnj licensing deal	$pcyc inks $jnj licensing deal	0	positive	0			04/07/2009	55.98	0	0	0		0	0	25.5	8.5		-9	31
187	09/12/2011		$PCYC down 15% after $975M deal w $JNJ. Twitterverse attributes to profit-taking, lack of 2012 milestones, acquisition off the table.	$pcyc down 15% after $975m deal w $jnj. twitterverse attributes to profit-taking, lack of 2012 milestones, acquisition off the table.	$pcyc down 15% after $975m deal w $jnj. twitterverse attributes to profit-taking, lack of 2012 milestones, acquisition off the table.	0.288888889	negative	-0.155555556			05/07/2009	55.98	0	0	0		0	0	25.5	8.5		-9	31
188	11/12/2011		Sunday links: the not-so hot hand, a big divergence and things learned in 2011. http://stks.co/1U2uÂ $JNJ $HPQ	sunday links: the not-so hot hand, a big divergence and things learned in 2011. $jnj $hpq	sunday links: the not-so hot hand, a big divergence and things learned in 2011. $jnj $hpq	0.475	positive	0.125			06/07/2009	56.619999	0	0	0		0	0	25.5	8.5		-9	31
189	13/12/2011		Fed killing bonds? Buy dividend stocks http://stks.co/1WYlÂ via @LaMonicaBuzz $F $CSCO $DIS $GE $PFE $IBM $JNJ $NFLX	fed killing bonds? buy dividend stocks via @lamonicabuzz $f $csco $dis $ge $pfe $ibm $jnj $nflx	fed killing bonds? buy dividend stocks via @lamonicabuzz $f $csco $dis $ge $pfe $ibm $jnj $nflx	0	positive	0			07/07/2009	56.23	0	0	0		0	0	25.5	8.5		-9	31
190	15/12/2011		A list of the top 10 holdings in the GMO Quality fund; $MSFT $CSCO $JNJ http://on.mktw.net/sotphR	a list of the top 10 holdings in the gmo quality fund; $msft $csco $jnj	a list of the top 10 holdings in the gmo quality fund; $msft $csco $jnj	0.5	positive	0.5			08/07/2009	57.080002	0	0	0		0	0	25.5	8.5		-9	31
191	15/12/2011		In-depth update from #ash11 and an exciting new class of compounds - BTK inhibitors: http://icar.us/tnE2L2Â $PCYC $JNJ	in-depth update from #ash11 and an exciting new class of compounds - btk inhibitors: $pcyc $jnj	in-depth update from #ash11 and an exciting new class of compounds - btk inhibitors: $pcyc $jnj	0.627272727	positive	0.218181818			09/07/2009	56.689999	0	0	0		0	0	25.5	8.5		-9	31
192	15/12/2011		Hot Sector & Hot Stocks within the Sector ~ $NVS $SNY $MRK $GSK $PFE $NVO $JNJ $ABT $AZN	hot sector & hot stocks within the sector ~ $nvs $sny $mrk $gsk $pfe $nvo $jnj $abt $azn	hot sector & hot stocks within the sector ~ $nvs $sny $mrk $gsk $pfe $nvo $jnj $abt $azn	0.85	positive	0.25			10/07/2009	56.93	0	0	0		0	0	25.5	8.5		-9	31
193	19/12/2011		Americaâ€™s Best Companies are Cheap http://stks.co/1bgSÂ $ABT $AVP $BBY $CVX $ENDP $EZPW $FISV $GME $HPG $INTC $IR $ItW $JNJ $MDT $SYK $TEVA	americas best companies are cheap $abt $avp $bby $cvx $endp $ezpw $fisv $gme $hpg $intc $ir $itw $jnj $mdt $syk $teva	americas best companies are cheap $abt $avp $bby $cvx $endp $ezpw $fisv $gme $hpg $intc $ir $itw $jnj $mdt $syk $teva	0.5	positive	0.7			11/07/2009	56.93	0	0	0		0	0	25.5	8.5		-9	31
194	20/12/2011		Wednesday links: containing the damage, big pharma on a roll and capturing big winners. http://stks.co/1cmvÂ $JNJ $PFE $MRK $SPY	wednesday links: containing the damage, big pharma on a roll and capturing big winners. $jnj $pfe $mrk $spy	wednesday links: containing the damage, big pharma on a roll and capturing big winners. $jnj $pfe $mrk $spy	0.1	positive	0			12/07/2009	56.93	0	0	0		0	0	25.5	8.5		-9	31
195	20/12/2011		Wednesday links: containing the damage. http://stks.co/1cnKÂ via @abnormalreturns $JNJ $PFE $MRK $SPY	wednesday links: containing the damage. via @abnormalreturns $jnj $pfe $mrk $spy	wednesday links: containing the damage. via @abnormalreturns $jnj $pfe $mrk $spy	0	positive	0			13/07/2009	57.720001	0	0	0		0	0	25.5	8.5		-9	31
196	21/12/2011		He said it. RT @charlesornstein: Seriously? Another recall? @Reuters_Health: J&J pulls 12 million Motrin bottles http://reut.rs/s6ZBC8Â $JNJ	he said it. rt @charlesornstein: seriously? another recall? @reuters_health: j&j pulls 12 million motrin bottles $jnj	he said it. rt @charlesornstein: seriously? another recall? @reuters_health: j&j pulls 12 million motrin bottles $jnj	0.666666667	negative	-0.333333333			14/07/2009	58.23	0	0	0		0	0	25.5	8.5		-9	31
197	29/12/2011		Is it me or do this year's Dogs of the Dow don't look that bad? $T $VZ $MRK $PFE $GE $DD $JNJ $INTC $PG $KFT . None have cash problems.	is it me or do this year's dogs of the dow don't look that bad? $t $vz $mrk $pfe $ge $dd $jnj $intc $pg $kft . none have cash problems.	is it me or do this year's dogs of the dow don't look that bad? $t $vz $mrk $pfe $ge $dd $jnj $intc $pg $kft . none have cash problems.	0.666666667	negative	-0.7			15/07/2009	58.959999	0	0	0		0	0	25.5	8.5		-9	31
198	01/01/2012		Owning Up To My 2011 Stock Picks http://seekingalpha.com/a/6sh9Â $SYNO $HAYN $CPRT $TECD $ALGT $JNJ $PLPC $EZPW $CHS $CSCO $PLXS $IIIN $BEN	owning up to my 2011 stock picks $syno $hayn $cprt $tecd $algt $jnj $plpc $ezpw $chs $csco $plxs $iiin $ben	owning up to my 2011 stock picks $syno $hayn $cprt $tecd $algt $jnj $plpc $ezpw $chs $csco $plxs $iiin $ben	0	positive	0			16/07/2009	59.25	0	0	0		0	0	25.5	8.5		-9	31
199	01/01/2012		Top Undervalued Big Pharmaceutical Group Stocks Bought And Sold By Mega Funds http://seekingalpha.com/a/6sh7Â $PFE $MRK $SNY $LLY $BMY $JNJ	top undervalued big pharmaceutical group stocks bought and sold by mega funds $pfe $mrk $sny $lly $bmy $jnj	top undervalued big pharmaceutical group stocks bought and sold by mega funds $pfe $mrk $sny $lly $bmy $jnj	0.3	positive	0.25			17/07/2009	59.23	0	0	0		0	0	25.5	8.5		-9	31
200	01/01/2012		#dividends work in bull & bear markets. Own #stocks that pay you to own them. $PM, $MCD, $T, $PFE, $ED, $WM, $GIS, $JNJ, $COP	#dividends work in bull & bear markets. own #stocks that pay you to own them. $pm, $mcd, $t, $pfe, $ed, $wm, $gis, $jnj, $cop	#dividends work in bull & bear markets. own #stocks that pay you to own them. $pm, $mcd, $t, $pfe, $ed, $wm, $gis, $jnj, $cop	1	positive	0.6			18/07/2009	59.23	0	0	0		0	0	25.5	8.5		-9	31
201	02/01/2012		2011 Online Ads in Retrospect: Old Spice Gets Most Eyeballs http://wll.st/rO595wÂ $NKE $GOOG $AAPL $PG PG $CHD $CL $CLX $JNJ #stocks #mkt	2011 online ads in retrospect: old spice gets most eyeballs $nke $goog $aapl $pg pg $chd $cl $clx $jnj #stocks #mkt	2011 online ads in retrospect: old spice gets most eyeballs $nke $goog $aapl $pg pg $chd $cl $clx $jnj #stocks #mkt	0.35	positive	0.3			19/07/2009	59.23	0	0	0		0	0	25.5	8.5		-9	31
202	02/01/2012		#DOW buys $VZ; watch list $MCD 101 $XOM 88.18 $HD 42.50 $JNJ 66.35 $WMT 60.01 $PG 67.72 $GE 18.07 $KO 71.73 $T31.75	#dow buys $vz; watch list $mcd 101 $xom 88.18 $hd 42.50 $jnj 66.35 $wmt 60.01 $pg 67.72 $ge 18.07 $ko 71.73 $t31.75	#dow buys $vz; watch list $mcd 101 $xom 88.18 $hd 42.50 $jnj 66.35 $wmt 60.01 $pg 67.72 $ge 18.07 $ko 71.73 $t31.75	0	positive	0			20/07/2009	59.060001	0	0	0		0	0	25.5	8.5		-9	31
203	02/01/2012		6 Stocks With A Vision Of Higher Dividends: $KO, $JNJ, $LANC, $LOW, $PFBX, $IR http://bit.ly/tuTChq	6 stocks with a vision of higher dividends: $ko, $jnj, $lanc, $low, $pfbx, $ir	6 stocks with a vision of higher dividends: $ko, $jnj, $lanc, $low, $pfbx, $ir	0.4	positive	0.125			21/07/2009	59.490002	0	0	0		0	0	25.5	8.5		-9	31
204	02/01/2012		RT @EarningsReports - Check out the upcoming #earnings annoucements $MCD , $AA , $JNJ , $PFE , $KFT #TFB http://brokerz.com/_0gdD/	rt @earningsreports - check out the upcoming #earnings annoucements $mcd , $aa , $jnj , $pfe , $kft #tfb	rt @earningsreports - check out the upcoming #earnings annoucements $mcd , $aa , $jnj , $pfe , $kft #tfb	0	positive	0			22/07/2009	59.189999	0	0	0		0	0	25.5	8.5		-9	31
205	02/01/2012		17 Scary Numbers From The Fourth Quarter $BAC $JNJ $MMM $RIMM: Despite exhibiting hints of optimism for 2012, th... http://bit.ly/w4VHxc	17 scary numbers from the fourth quarter $bac $jnj $mmm $rimm: despite exhibiting hints of optimism for 2012, th...	17 scary numbers from the fourth quarter $bac $jnj $mmm $rimm: despite exhibiting hints of optimism for 2012, th...	0.5	negative	-0.25			23/07/2009	60.220001	0	0	0		0	0	25.5	8.5		-9	31
206	03/01/2012		Why Warren Buffett Doesn't Own 11.5% of The Coca-Cola Company http://seekingalpha.com/a/6sn1Â $AXP $BRK.A $COP $IBM $JNJ $KFT $KO $PEP $PG"	why warren buffett doesn't own 11.5% of the coca-cola company $axp $brk.a $cop $ibm $jnj $kft $ko $pep $pg"	why warren buffett doesn't own 11.5% of the coca-cola company $axp $brk.a $cop $ibm $jnj $kft $ko $pep $pg"	1	positive	0.6			24/07/2009	61.509998	0	0	0		0	0	25.5	8.5		-9	31
207	03/01/2012		$JNJ Johnson & Johnson Announces First-Quarter 2012 Quarterly Dividend http://www.noodls.com/view/2CD8AB391C21D1A6C30C9D4043046086C996CB92Â â€¦	$jnj johnson & johnson announces first-quarter 2012 quarterly dividend	$jnj johnson & johnson announces first-quarter 2012 quarterly dividend	0	positive	0			25/07/2009	61.509998	0	0	0		0	0	25.5	8.5		-9	31
208	03/01/2012		RT @SeekingAlpha - 20 Dividend Growth Darlings That Hedge Funds Are Bullish On http://brokerz.com/_CFGD/Â $MSFT $JNJ $INTC $PG $CVX $P...	rt @seekingalpha - 20 dividend growth darlings that hedge funds are bullish on $msft $jnj $intc $pg $cvx $p...	rt @seekingalpha - 20 dividend growth darlings that hedge funds are bullish on $msft $jnj $intc $pg $cvx $p...	0	positive	0			26/07/2009	61.509998	1	0	1		1	0	26.5	8.5		-9	32
209	03/01/2012		10 Drug Companies Most Popular With Hedge Funds http://seekingalpha.com/a/6sr0Â $PFE $JNJ $SNY $MRK $ABT $BMY $LLY $VRX $TEVA $CELG	10 drug companies most popular with hedge funds $pfe $jnj $sny $mrk $abt $bmy $lly $vrx $teva $celg	10 drug companies most popular with hedge funds $pfe $jnj $sny $mrk $abt $bmy $lly $vrx $teva $celg	0.7	positive	0.55			27/07/2009	61.27	0	0	0		0	0	26.5	8.5		-9	32
210	03/01/2012		Dividend Champs With Records Of Consecutive Dividend Increases http://seekingalpha.com/a/6sr5Â $PFE $HAL $WFC $PG $MO $JNJ $T	dividend champs with records of consecutive dividend increases $pfe $hal $wfc $pg $mo $jnj $t	dividend champs with records of consecutive dividend increases $pfe $hal $wfc $pg $mo $jnj $t	0	positive	0			28/07/2009	60.919998	0	0	0		0	0	26.5	8.5		-9	32
211	03/01/2012		Federal Circuit affirms $5M fee award in 'exceptional' #patent suit http://reut.rs/zUdjAbÂ by @TLBaynes $JNJ	federal circuit affirms $5m fee award in 'exceptional' #patent suit by @tlbaynes $jnj	federal circuit affirms $5m fee award in 'exceptional' #patent suit by @tlbaynes $jnj	1	positive	0.666666667			29/07/2009	61.16	0	0	0		0	0	26.5	8.5		-9	32
212	03/01/2012		$JNJ - Johnson&Johnson removed by Fineyou http://bit.ly/di5fZB	$jnj - johnson&johnson removed by fineyou	$jnj - johnson&johnson removed by fineyou	0	positive	0			30/07/2009	61.790001	0	0	0		0	0	26.5	8.5		-9	32
213	03/01/2012		Top Dividends Declared on/enero/3rd http://bit.ly/w8MeSuÂ $ECOL $LNCR $FMO $JNJ $MTP $PGP $PKO $RPM $SSS $WSO	top dividends declared on/enero/3rd $ecol $lncr $fmo $jnj $mtp $pgp $pko $rpm $sss $wso	top dividends declared on/enero/3rd $ecol $lncr $fmo $jnj $mtp $pgp $pko $rpm $sss $wso	0.5	positive	0.5			31/07/2009	60.889999	0	0	0		0	0	26.5	8.5		-9	32
214	03/01/2012		Families await artificial pancreas - http://usat.ly/ABS4hSÂ <--USA Today on the artificial pancreas program $JNJ and $DXCM are involved with.	families await artificial pancreas - <--usa today on the artificial pancreas program $jnj and $dxcm are involved with.	families await artificial pancreas - <--usa today on the artificial pancreas program $jnj and $dxcm are involved with.	1	negative	-0.6			01/08/2009	60.889999	0	0	0		0	0	26.5	8.5		-9	32
215	04/01/2012		Quarterly Outlook: The Quest For Identifying Alternatives http://seekingalpha.com/a/6su6Â $KFT $MSFT $BRK.A $BRK.B $CXW $RSG $DVN $CRK $JNJ	quarterly outlook: the quest for identifying alternatives $kft $msft $brk.a $brk.b $cxw $rsg $dvn $crk $jnj	quarterly outlook: the quest for identifying alternatives $kft $msft $brk.a $brk.b $cxw $rsg $dvn $crk $jnj	0	positive	0			02/08/2009	60.889999	0	0	0		0	0	26.5	8.5		-9	32
216	04/01/2012		FDA reviews safety studies $jnj $bcr .. medical devices harm woman . asking to collect 3 years of data	fda reviews safety studies $jnj $bcr .. medical devices harm woman . asking to collect 3 years of data	fda reviews safety studies $jnj $bcr .. medical devices harm woman . asking to collect 3 years of data	0	positive	0			03/08/2009	61.099998	0	0	0		0	0	26.5	8.5		-9	32
217	04/01/2012		J&J $JNJ, CR Bard $BCR Ordered to Study Injuries from Vaginal Implants -Bloomberg; BCR shares down 1.2%, JNJ down 0.9%	j&j $jnj, cr bard $bcr ordered to study injuries from vaginal implants -bloomberg; bcr shares down 1.2%, jnj down 0.9%	j&j $jnj, cr bard $bcr ordered to study injuries from vaginal implants -bloomberg; bcr shares down 1.2%, jnj down 0.9%	0.288888889	negative	-0.155555556			04/08/2009	61.060001	0	0	0		0	0	26.5	8.5		-9	32
218	04/01/2012		FDA orders studies for J&J vaginal implants | http://bloom.bg/yK3TmEÂ $JNJ $BCR	fda orders studies for j&j vaginal implants | $jnj $bcr	fda orders studies for j&j vaginal implants | $jnj $bcr	0	positive	0			05/08/2009	60.450001	0	0	0		0	0	26.5	8.5		-9	32
219	05/01/2012		Drug approvals hit a seven-year high | http://bloom.bg/yC7WV4Â $GSK $JNJ	drug approvals hit a seven-year high | $gsk $jnj	drug approvals hit a seven-year high | $gsk $jnj	0.54	positive	0.16			06/08/2009	59.93	0	0	0		0	0	26.5	8.5		-9	32
220	05/01/2012		Canadian provincial #bonds vs. corporate bonds w/ Paul Sandhu of Marret Asset Mgmt http://bit.ly/yWsnRbÂ $MSFT $JNJ #debt	canadian provincial #bonds vs. corporate bonds w/ paul sandhu of marret asset mgmt $msft $jnj #debt	canadian provincial #bonds vs. corporate bonds w/ paul sandhu of marret asset mgmt $msft $jnj #debt	0	positive	0			07/08/2009	59.900002	0	0	0		0	0	26.5	8.5		-9	32
221	05/01/2012		J&J to agree to $1B accord in Risperdal probe | http://bloom.bg/AkiXY2Â $JNJ	j&j to agree to $1b accord in risperdal probe | $jnj	j&j to agree to $1b accord in risperdal probe | $jnj	0	positive	0			08/08/2009	59.900002	0	0	0		0	0	26.5	8.5		-9	32
222	23/01/2012		Whew. Tomorrow should be easy day. No earnings of note. Oh. Wait. Dow components $JNJ $MCD $TRV $VZ in a.m. & $AAPL $YHOO after bell. Yeesh.	whew. tomorrow should be easy day. no earnings of note. oh. wait. dow components $jnj $mcd $trv $vz in a.m. & $aapl $yhoo after bell. yeesh.	whew. tomorrow should be easy day. no earnings of note. oh. wait. dow components $jnj $mcd $trv $vz in a.m. & $aapl $yhoo after bell. yeesh.	0.833333333	positive	0.433333333			09/08/2009	59.900002	0	0	0		0	0	26.5	8.5		-9	32
223	24/01/2012		10 Things You Need To Know Before The Opening Bell $SPY $JNJ $MCD $AAPL $DD $YHOO by @mamtabadkar http://read.bi/xYfflP	10 things you need to know before the opening bell $spy $jnj $mcd $aapl $dd $yhoo by @mamtabadkar	10 things you need to know before the opening bell $spy $jnj $mcd $aapl $dd $yhoo by @mamtabadkar	0	positive	0			10/08/2009	60.720001	0	0	0		0	0	26.5	8.5		-9	32
224	25/01/2012		Cramer: Big Pharma Is Back http://cnbc.com/id/46137897Â $BMY $JNJ $MRK $PFE #StockPicks #StockMarket	cramer: big pharma is back $bmy $jnj $mrk $pfe #stockpicks #stockmarket	cramer: big pharma is back $bmy $jnj $mrk $pfe #stockpicks #stockmarket	0.05	positive	0			11/08/2009	60.220001	0	0	0		0	0	26.5	8.5		-9	32
225	31/01/2012		Ken Fisher and the Price to Research Ratio: $MRK, $PFE, $JNJ, $LLY, $SNY, $AZN, $TEVA http://bit.ly/zgqS0V	ken fisher and the price to research ratio: $mrk, $pfe, $jnj, $lly, $sny, $azn, $teva	ken fisher and the price to research ratio: $mrk, $pfe, $jnj, $lly, $sny, $azn, $teva	0	positive	0			12/08/2009	60.59	0	0	0		0	0	26.5	8.5		-9	32
226	31/01/2012		$JNJ shakes up its consumer unit's management again. How many times can $JNJ fire coordinators before realizing the head coach is to blame?	$jnj shakes up its consumer unit's management again. how many times can $jnj fire coordinators before realizing the head coach is to blame?	$jnj shakes up its consumer unit's management again. how many times can $jnj fire coordinators before realizing the head coach is to blame?	0.5	positive	0.5			13/08/2009	60.32	0	0	0		0	0	26.5	8.5		-9	32
227	13/02/2012		Slow Money: Steady Dividend-Paying Stocks to Own http://bit.ly/ApAv7hÂ $ABT $BMS $COP $CVX $EMR $JNJ $JPM $LLTC $LTD $NEE $NU $PEP	slow money: steady dividend-paying stocks to own $abt $bms $cop $cvx $emr $jnj $jpm $lltc $ltd $nee $nu $pep	slow money: steady dividend-paying stocks to own $abt $bms $cop $cvx $emr $jnj $jpm $lltc $ltd $nee $nu $pep	0.633333333	positive	0.155555556			14/08/2009	60.080002	1	0	1		1	0	27.5	8.5		-9	33
228	15/02/2012		Top Investors Reveal Their Holdings: Soros, Buffett, Einhorn, Ackman, Paulson, Tepper http://on.barrons.com/wZ7fTDÂ $BAC $WFC $JNJ $YHOO $RIMM $AAPL	top investors reveal their holdings: soros, buffett, einhorn, ackman, paulson, tepper $bac $wfc $jnj $yhoo $rimm $aapl	top investors reveal their holdings: soros, buffett, einhorn, ackman, paulson, tepper $bac $wfc $jnj $yhoo $rimm $aapl	0.5	positive	0.5			15/08/2009	60.080002	0	0	0		0	0	27.5	8.5		-9	33
229	15/02/2012		Excellent research from Dr Sood MD Anderson - how raised platelets can impact survival in ovarian cancer http://icar.us/zcAs5NÂ $jnj	excellent research from dr sood md anderson - how raised platelets can impact survival in ovarian cancer $jnj	excellent research from dr sood md anderson - how raised platelets can impact survival in ovarian cancer $jnj	1	positive	1			16/08/2009	60.080002	0	0	0		0	0	27.5	8.5		-9	33
230	16/02/2012		J&J backs potential pain drugs derived from spider venom http://bit.ly/yWfui8Â $JNJ	j&j backs potential pain drugs derived from spider venom $jnj	j&j backs potential pain drugs derived from spider venom $jnj	1	positive	0			17/08/2009	59.82	0	0	0		0	0	27.5	8.5		-9	33
231	17/02/2012		Infant Tylenol recalled again. $JNJ http://go-msn.com/Bgk	infant tylenol recalled again. $jnj	infant tylenol recalled again. $jnj	0	positive	0			18/08/2009	59.799999	0	0	0		0	0	27.5	8.5		-9	33
232	21/02/2012		Alex Gorsky to Succeed Bill Weldon as CEO of Johnson & Johnson http://bit.ly/xrInlFÂ #JNJ $JNJ	alex gorsky to succeed bill weldon as ceo of johnson & johnson #jnj $jnj	alex gorsky to succeed bill weldon as ceo of johnson & johnson #jnj $jnj	0	positive	0			19/08/2009	60.369999	0	0	0		0	0	27.5	8.5		-9	33
233	21/02/2012		$JNJ CEO Bill Weldon has been "recalled."	$jnj ceo bill weldon has been "recalled."	$jnj ceo bill weldon has been "recalled."	0	positive	0			20/08/2009	60.950001	0	0	0		0	0	27.5	8.5		-9	33
234	21/02/2012		Johnson & Johnson CEO resigns after series of missteps http://cnnmon.ie/wKyEwMÂ $JNJ	johnson & johnson ceo resigns after series of missteps $jnj	johnson & johnson ceo resigns after series of missteps $jnj	0	positive	0			21/08/2009	61.029999	0	0	0		0	0	27.5	8.5		-9	33
235	21/02/2012		Our perspective on todayâ€™s Johnson & Johnson CEO announcement from the #JNJ BTW blog > http://bit.ly/wZ2ZigÂ $JNJ	our perspective on todays johnson & johnson ceo announcement from the #jnj btw blog > $jnj	our perspective on todays johnson & johnson ceo announcement from the #jnj btw blog > $jnj	0	positive	0			22/08/2009	61.029999	0	0	0		0	0	27.5	8.5		-9	33
236	24/02/2012		Many insiders were betting that Sheri McCoy would be J&J's next CEO. Here's why Weldon got the job instead $JNJ http://bit.ly/Ak6kLa	many insiders were betting that sheri mccoy would be j&j's next ceo. here's why weldon got the job instead $jnj	many insiders were betting that sheri mccoy would be j&j's next ceo. here's why weldon got the job instead $jnj	0.25	positive	0.25			23/08/2009	61.029999	0	0	0		0	0	27.5	8.5		-9	33
237	24/02/2012		Correction: Here's why Gorsky got the job instead of McCoy $JNJ http://bit.ly/Ak6kLa	correction: here's why gorsky got the job instead of mccoy $jnj	correction: here's why gorsky got the job instead of mccoy $jnj	0	positive	0			24/08/2009	61.279999	0	0	0		0	0	27.5	8.5		-9	33
238	27/02/2012		Buffett on #CNBC: Too many mistakes made at J&J $JNJ. Attractive at current price but would put on sell list if needed to raise capital.	buffett on #cnbc: too many mistakes made at j&j $jnj. attractive at current price but would put on sell list if needed to raise capital.	buffett on #cnbc: too many mistakes made at j&j $jnj. attractive at current price but would put on sell list if needed to raise capital.	0.633333333	positive	0.433333333			25/08/2009	61.139999	0	0	0		0	0	27.5	8.5		-9	33
239	17/04/2012		STOCKS SURGE, APPLE GOES WILD: Here's What You Need To Know $DIA $SPY $QQQ $GS $JNJ $FSLR $AAPL by @bySamRohttp://read.bi/HNSu4K	stocks surge, apple goes wild: here's what you need to know $dia $spy $qqq $gs $jnj $fslr $aapl by @bysamro	stocks surge, apple goes wild: here's what you need to know $dia $spy $qqq $gs $jnj $fslr $aapl by @bysamro	0.4	positive	0.1			26/08/2009	60.630001	0	0	0		0	0	27.5	8.5		-9	33
240	19/04/2012		10 Things You Need To Know Before The Opening Bell $SPY $JNJ $GSK $YUM $HGSI $VZ $MSFT $BAC $MS by @mamtabadkarhttp://read.bi/I8q1EJ	10 things you need to know before the opening bell $spy $jnj $gsk $yum $hgsi $vz $msft $bac $ms by @mamtabadkar	10 things you need to know before the opening bell $spy $jnj $gsk $yum $hgsi $vz $msft $bac $ms by @mamtabadkar	0	positive	0			27/08/2009	60.490002	0	0	0		0	0	27.5	8.5		-9	33
241	26/04/2012		Alert: Johnson & Johnson raises quarterly dividend to $0.61 from $0.57. $JNJ QUOTE: http://cnb.cx/JsGMc5	alert: johnson & johnson raises quarterly dividend to $0.61 from $0.57. $jnj quote:	alert: johnson & johnson raises quarterly dividend to $0.61 from $0.57. $jnj quote:	0	positive	0			28/08/2009	60.290001	0	0	0		0	0	27.5	8.5		-9	33
242	26/04/2012		Johnson & Johnson boosts dividend by 7 percent http://yhoo.it/IelBiiÂ $JNJ	johnson & johnson boosts dividend by 7 percent $jnj	johnson & johnson boosts dividend by 7 percent $jnj	0	positive	0			29/08/2009	60.290001	0	0	0		0	0	27.5	8.5		-9	33
243	29/04/2012		The FDA Just Approved A Drug To Treat 'Plague' $JNJ http://read.bi/IlBimc	the fda just approved a drug to treat 'plague' $jnj	the fda just approved a drug to treat 'plague' $jnj	0	positive	0			30/08/2009	60.290001	0	0	0		0	0	27.5	8.5		-9	33
244	02/05/2012		Long Opportunity: The Abbott Labs Split Strategy http://seekingalpha.com/article/544061-long-opportunity-the-abbott-labs-split-strategyÂ â€¦ $ABT $JNJ $BMY $MDT #Dividends #Investing @ReTweet_bot	long opportunity: the abbott labs split strategy $abt $jnj $bmy $mdt #dividends #investing @retweet_bot	long opportunity: the abbott labs split strategy $abt $jnj $bmy $mdt #dividends #investing @retweet_bot	0.4	negative	-0.05			31/08/2009	60.439999	0	0	0		0	0	27.5	8.5		-9	33
245	31/05/2012		Goldman Slacks making the case that JNJ should be broken up into three parts this AM ( Pharma, Consumer and MD&D) #stockaction $JNJ	goldman slacks making the case that jnj should be broken up into three parts this am ( pharma, consumer and md&d) #stockaction $jnj	goldman slacks making the case that jnj should be broken up into three parts this am ( pharma, consumer and md&d) #stockaction $jnj	0.4	negative	-0.4			01/09/2009	59.939999	0	0	0		0	0	27.5	8.5		-9	33
246	31/05/2012		Johnson & Johnson seeks approval of diabetes pill http://yhoo.it/N0LpPUÂ $JNJ	johnson & johnson seeks approval of diabetes pill $jnj	johnson & johnson seeks approval of diabetes pill $jnj	0	positive	0			02/09/2009	59.759998	0	0	0		0	0	27.5	8.5		-9	33
247	02/06/2012		WOW RT @adamfeuerstein: $JNJ Scores Big With Prostate Cancer Pill --&gt; http://bit.ly/K4bJ5qÂ #ASCO12 Great data! $MDVN $DNDN	wow rt @adamfeuerstein: $jnj scores big with prostate cancer pill --&gt; #asco12 great data! $mdvn $dndn	wow rt @adamfeuerstein: $jnj scores big with prostate cancer pill --&gt; #asco12 great data! $mdvn $dndn	0.616666667	positive	0.366666667			03/09/2009	59.689999	0	0	0		0	0	27.5	8.5		-9	33
248	04/06/2012		Marc Faber on Squawk: For an investor w/ timeframe of 10 years I believe you'll make more money in $JNJ than gov't bonds.	marc faber on squawk: for an investor w/ timeframe of 10 years i believe you'll make more money in $jnj than gov't bonds.	marc faber on squawk: for an investor w/ timeframe of 10 years i believe you'll make more money in $jnj than gov't bonds.	0.5	positive	0.5			04/09/2009	60.32	0	0	0		0	0	27.5	8.5		-9	33
249	04/06/2012		Johnson & Johnson Prostate Drug Fails Clinical Trial #asco12 http://ht.ly/blfjuÂ $JNJ $DNDN $MDVN	johnson & johnson prostate drug fails clinical trial #asco12 $jnj $dndn $mdvn	johnson & johnson prostate drug fails clinical trial #asco12 $jnj $dndn $mdvn	0.3	negative	-0.5			05/09/2009	60.32	0	0	0		0	0	27.5	8.5		-9	33
250	04/06/2012		New Cancer Data Shine Spotlight On The Secret Committees That Make Medicine's Toughest Decisions http://onforb.es/MbwrERÂ $DNDN $JNJ #ASCO12	new cancer data shine spotlight on the secret committees that make medicine's toughest decisions $dndn $jnj #asco12	new cancer data shine spotlight on the secret committees that make medicine's toughest decisions $dndn $jnj #asco12	0.577272727	negative	-0.131818182			06/09/2009	60.32	0	0	0		0	0	27.5	8.5		-9	33
251	11/06/2012		UBS: Risk-On Or Risk-Off, These 20 Stocks Will Do Well No Matter What $WYNN $JNJ $BMY $KMI $SUN by @mamtabadkarhttp://read.bi/LNfv5s	ubs: risk-on or risk-off, these 20 stocks will do well no matter what $wynn $jnj $bmy $kmi $sun by @mamtabadkar	ubs: risk-on or risk-off, these 20 stocks will do well no matter what $wynn $jnj $bmy $kmi $sun by @mamtabadkar	0	positive	0			07/09/2009	60.32	0	0	0		0	0	27.5	8.5		-9	33
252	13/06/2012		RT @Options_Edu Today's most active #options http://stks.co/f0NzÂ $AAPL $JPM $BAC $JNJ $FB	rt @options_edu today's most active #options $aapl $jpm $bac $jnj $fb	rt @options_edu today's most active #options $aapl $jpm $bac $jnj $fb	0.55	positive	0.183333333			08/09/2009	60.57	0	0	0		0	0	27.5	8.5		-9	33
253	13/06/2012		Miss the day in markets? Here are the top ten stocks of the day http://bloom.bg/LKuFfzÂ $CHK $PCX $JNJ $ZNGA $EXPE $SMG $PGR $DELL $FSLR $JPM	miss the day in markets? here are the top ten stocks of the day $chk $pcx $jnj $znga $expe $smg $pgr $dell $fslr $jpm	miss the day in markets? here are the top ten stocks of the day $chk $pcx $jnj $znga $expe $smg $pgr $dell $fslr $jpm	0.25	positive	0.25			09/09/2009	60.919998	0	0	0		0	0	27.5	8.5		-9	33
254	14/06/2012		New Blog Post: Reversal Rehearsel http://bit.ly/Nl9TokÂ $NAV $JNJ	new blog post: reversal rehearsel $nav $jnj	new blog post: reversal rehearsel $nav $jnj	0.454545455	positive	0.136363636			10/09/2009	60.66	0	0	0		0	0	27.5	8.5		-9	33
255	20/06/2012		Johnson & Johnson and the Justice Department are close to settling drug-marketing allegations: http://on.mktw.net/M7zM9QÂ $JNJ	johnson & johnson and the justice department are close to settling drug-marketing allegations: $jnj	johnson & johnson and the justice department are close to settling drug-marketing allegations: $jnj	0	positive	0			11/09/2009	60.419998	0	0	0		0	0	27.5	8.5		-9	33
256	28/06/2012		Winners: $hca $thc $uhs Losers:$mdt $zmh $jnj $bsx. That's what Jeff Kraws tells @reutersinsider http://stks.co/o0il	winners: $hca $thc $uhs losers:$mdt $zmh $jnj $bsx. that's what jeff kraws tells @reutersinsider	winners: $hca $thc $uhs losers:$mdt $zmh $jnj $bsx. that's what jeff kraws tells @reutersinsider	0	positive	0			12/09/2009	60.419998	0	0	0		0	0	27.5	8.5		-9	33
257	03/07/2012		J&J rushes drug-resistant TB therapy bedaquiline to @US_FDA http://bit.ly/LuKTpUÂ #biotech $JNJ #pharma	j&j rushes drug-resistant tb therapy bedaquiline to @us_fda #biotech $jnj #pharma	j&j rushes drug-resistant tb therapy bedaquiline to @us_fda #biotech $jnj #pharma	0	positive	0			13/09/2009	60.419998	0	0	0		0	0	27.5	8.5		-9	33
258	04/07/2012		Wednesday link: iPad size shifting, why passive management wins and the stadium naming rights curse. http://stks.co/b1QnÂ $AAPL $JNJ $BCS	wednesday link: ipad size shifting, why passive management wins and the stadium naming rights curse. $aapl $jnj $bcs	wednesday link: ipad size shifting, why passive management wins and the stadium naming rights curse. $aapl $jnj $bcs	0.2	positive	0.3			14/09/2009	60.34	0	0	0		0	0	27.5	8.5		-9	33
259	30/08/2012		NY AG: Janssen pays $181M over drug marketing http://yhoo.it/TAACuKÂ $JNJ	ny ag: janssen pays $181m over drug marketing $jnj	ny ag: janssen pays $181m over drug marketing $jnj	0	positive	0			15/09/2009	60.150002	0	0	0		0	0	27.5	8.5		-9	33
260	14/09/2012		RT @thestreet: What did @jimcramer say about $LVS $HFC $JNJ $BBBY $LLY $LNG http://stks.co/aAUA	rt @thestreet: what did @jimcramer say about $lvs $hfc $jnj $bbby $lly $lng	rt @thestreet: what did @jimcramer say about $lvs $hfc $jnj $bbby $lly $lng	0	positive	0			16/09/2009	60.189999	0	0	0		0	0	27.5	8.5		-9	33
261	20/09/2012		As i said this morning on SOTS, the money just rotates to another area. Today it's $PG, $CAG, $GE, $JNJ, $KFT. Positive	as i said this morning on sots, the money just rotates to another area. today it's $pg, $cag, $ge, $jnj, $kft. positive	as i said this morning on sots, the money just rotates to another area. today it's $pg, $cag, $ge, $jnj, $kft. positive	0.545454545	positive	0.227272727			17/09/2009	60.77	1	0	1		1	0	28.5	8.5		-9	34
262	28/09/2012		$ASTX $JNJ receive EU approval for Dacogen for elderly AML (as expected). Triggers $5m milestone	$astx $jnj receive eu approval for dacogen for elderly aml (as expected). triggers $5m milestone	$astx $jnj receive eu approval for dacogen for elderly aml (as expected). triggers $5m milestone	0.4	negative	-0.1			18/09/2009	60.779999	0	0	0		0	0	28.5	8.5		-9	34
263	08/10/2012		Lightning Round: Equinix, EOG Resources, Hospira... http://bit.ly/SJBbY6Â $CLF $CSC $DEO $EOG $EQIX $ESRX $GLD $HSP $JNJ $NG $OSUR $QCOR	lightning round: equinix, eog resources, hospira... $clf $csc $deo $eog $eqix $esrx $gld $hsp $jnj $ng $osur $qcor	lightning round: equinix, eog resources, hospira... $clf $csc $deo $eog $eqix $esrx $gld $hsp $jnj $ng $osur $qcor	0.4	negative	-0.2			19/09/2009	60.779999	0	0	0		0	0	28.5	8.5		-9	34
264	09/10/2012		Here are BTV's top ten stocks to watch in today's trading session: http://bloom.bg/R3FpnHÂ $ALK $EW $JNJ $GMCR $RIO $NFLX $GOOG $AA $BARC $T	here are btv's top ten stocks to watch in today's trading session: $alk $ew $jnj $gmcr $rio $nflx $goog $aa $barc $t	here are btv's top ten stocks to watch in today's trading session: $alk $ew $jnj $gmcr $rio $nflx $goog $aa $barc $t	0.25	positive	0.25			20/09/2009	60.779999	0	0	0		0	0	28.5	8.5		-9	34
265	09/10/2012		For dividends, drugs beat utilities: http://on.barrons.com/T1YpmMÂ $PFE $MRK $JNJ $ABT	for dividends, drugs beat utilities: $pfe $mrk $jnj $abt	for dividends, drugs beat utilities: $pfe $mrk $jnj $abt	0	positive	0			21/09/2009	60.669998	0	0	0		0	0	28.5	8.5		-9	34
266	19/10/2012		KISS: when stocks like $MRK $JNJ & $PFE shoot the moon, while the momo goes down the drain $AAPL & $CMG - risk tolerances have shifted	kiss: when stocks like $mrk $jnj & $pfe shoot the moon, while the momo goes down the drain $aapl & $cmg - risk tolerances have shifted	kiss: when stocks like $mrk $jnj & $pfe shoot the moon, while the momo goes down the drain $aapl & $cmg - risk tolerances have shifted	0.288888889	negative	-0.155555556			22/09/2009	61.080002	0	0	0		0	0	28.5	8.5		-9	34
267	23/10/2012		Complete Wednesday Game Plan http://stks.co/lDAGÂ $AFL $ITW $AZPN $AGU $MAS $JNJ $TGT $EXPE $WMT $JAH $SCSS $PEP $IPI $WWW	complete wednesday game plan $afl $itw $azpn $agu $mas $jnj $tgt $expe $wmt $jah $scss $pep $ipi $www	complete wednesday game plan $afl $itw $azpn $agu $mas $jnj $tgt $expe $wmt $jah $scss $pep $ipi $www	0.4	negative	-0.15			23/09/2009	60.77	0	0	0		0	0	28.5	8.5		-9	34
268	26/10/2012		Five Dividend Stocks with Indestructible Market Positions - $XOM, $IBM, $JNJ, $KO, $PG - Foolish Blogging Network: http://beta.fool.com/acardenal/2012/10/25/five-dividend-stocks-indestructible-market-positio/15197/#.UIqIzs33xUM.twitterÂ â€¦	five dividend stocks with indestructible market positions - $xom, $ibm, $jnj, $ko, $pg - foolish blogging network: #.uiqizs33xum.twitter	five dividend stocks with indestructible market positions - $xom, $ibm, $jnj, $ko, $pg - foolish blogging network: #.uiqizs33xum.twitter	0	positive	0			24/09/2009	60.720001	0	0	0		0	0	28.5	8.5		-9	34
269	01/11/2012		Must read RT @TheStreet: Wall Streeter Trades by Day, Volunteers Hoboken Aid by Night -http://www.go-tst.com/eWu18Â by @agara2004 $BCS $GS $JNJ $CNS	must read rt @thestreet: wall streeter trades by day, volunteers hoboken aid by night - by @agara2004 $bcs $gs $jnj $cns	must read rt @thestreet: wall streeter trades by day, volunteers hoboken aid by night - by @agara2004 $bcs $gs $jnj $cns	0	positive	0			25/09/2009	60.619999	0	0	0		0	0	28.5	8.5		-9	34
270	08/11/2012		"@ShiftCTRL: The Illusion of Choice http://stks.co/fEu9Â " $PG $KO $JNJ	"@shiftctrl: the illusion of choice " $pg $ko $jnj	"@shiftctrl: the illusion of choice " $pg $ko $jnj	0	positive	0			26/09/2009	60.619999	0	0	0		0	0	28.5	8.5		-9	34
271	09/11/2012		$JNJ reports more late-stage info on SGLT2 drug for diabetes, first of its kind drug for J&J PR: http://prn.to/ZcIh73	$jnj reports more late-stage info on sglt2 drug for diabetes, first of its kind drug for j&j pr:	$jnj reports more late-stage info on sglt2 drug for diabetes, first of its kind drug for j&j pr:	0.577777778	positive	0.45			27/09/2009	60.619999	0	0	0		0	0	28.5	8.5		-9	34
272	09/11/2012		#JNJ names Eugene Washington to Board of Directors > http://bit.ly/SzIA7qÂ $JNJ	#jnj names eugene washington to board of directors > $jnj	#jnj names eugene washington to board of directors > $jnj	0	positive	0			28/09/2009	61.27	0	0	0		0	0	28.5	8.5		-9	34
273	13/11/2012		$JNJ Dividend Options Trade: http://www.thestreet.com/story/11765054/1/tag-team-jnj-dividend-trade.htmlÂ â€¦ @TheStreet #stockaction	$jnj dividend options trade: @thestreet #stockaction	$jnj dividend options trade: @thestreet #stockaction	0	positive	0			29/09/2009	60.93	0	0	0		0	0	28.5	8.5		-9	34
274	14/11/2012		Berkshire Hathaway Buys $DE $PCP $WBC $MEG, sells $IR $CVS $DG and almost entire stakes of $GE $JNJ $UPS	berkshire hathaway buys $de $pcp $wbc $meg, sells $ir $cvs $dg and almost entire stakes of $ge $jnj $ups	berkshire hathaway buys $de $pcp $wbc $meg, sells $ir $cvs $dg and almost entire stakes of $ge $jnj $ups	0.625	positive	0			30/09/2009	60.889999	0	0	0		0	0	28.5	8.5		-9	34
275	16/11/2012		$JNJ - EU CHMP expands Zytiga label to include pre-chemo prostrate cancer	$jnj - eu chmp expands zytiga label to include pre-chemo prostrate cancer	$jnj - eu chmp expands zytiga label to include pre-chemo prostrate cancer	0	positive	0			01/10/2009	59.810001	0	0	0		0	0	28.5	8.5		-9	34
276	28/11/2012		#GSK, J&J earn top marks for boosting access to meds for poor. #Sanofi, #Merck, #Gilead up there, too http://bit.ly/SqI8veÂ #pharma $JNJ $GSK	#gsk, j&j earn top marks for boosting access to meds for poor. #sanofi, #merck, #gilead up there, too #pharma $jnj $gsk	#gsk, j&j earn top marks for boosting access to meds for poor. #sanofi, #merck, #gilead up there, too #pharma $jnj $gsk	0.55	positive	0.05			02/10/2009	59.73	0	0	0		0	0	28.5	8.5		-9	34
277	29/11/2012		#FDA panel votes in favor of J&J drug for resistant #TB. Unanimous on efficacy; 11-7 on safety http://reut.rs/Y9pMUeÂ #pharma $JNJ	#fda panel votes in favor of j&j drug for resistant #tb. unanimous on efficacy; 11-7 on safety #pharma $jnj	#fda panel votes in favor of j&j drug for resistant #tb. unanimous on efficacy; 11-7 on safety #pharma $jnj	0	positive	0			03/10/2009	59.73	0	0	0		0	0	28.5	8.5		-9	34
278	29/11/2012		Johnson & Johnson unit wins FDA panel backing for new tuberculosis therapy http://bit.ly/Ya3EcBÂ $JNJ #TB @US_FDA	johnson & johnson unit wins fda panel backing for new tuberculosis therapy $jnj #tb @us_fda	johnson & johnson unit wins fda panel backing for new tuberculosis therapy $jnj #tb @us_fda	0.327272727	positive	0.218181818			04/10/2009	59.73	0	0	0		0	0	28.5	8.5		-9	34
279	30/11/2012		BREAKING CEO Alex Gorsky elected chairman of Johnson & Johnson; Bill Weldon will step down effective December 28 $JNJ	breaking ceo alex gorsky elected chairman of johnson & johnson; bill weldon will step down effective december 28 $jnj	breaking ceo alex gorsky elected chairman of johnson & johnson; bill weldon will step down effective december 28 $jnj	0.544444444	positive	0.222222222			05/10/2009	59.82	1	0	1		1	0	29.5	8.5		-9	35
280	30/11/2012		Take that, tuberculosis! $JNJ's promising treatment to beat back bigger, badder TB bugs takes another step forward: http://mot.ly/TqMaRR	take that, tuberculosis! $jnj's promising treatment to beat back bigger, badder tb bugs takes another step forward:	take that, tuberculosis! $jnj's promising treatment to beat back bigger, badder tb bugs takes another step forward:	0.333333333	positive	0.066666667			06/10/2009	60.290001	1	0	1		1	0	30.5	8.5		-9	36
281	01/12/2012		Complete Monday Game Plan http://stks.co/gGBkÂ $ABV $TRIP $HSY $IT $NEE $DTV $PAG $JNJ $SNI $BMS $OI $CAKE $BECN $UA	complete monday game plan $abv $trip $hsy $it $nee $dtv $pag $jnj $sni $bms $oi $cake $becn $ua	complete monday game plan $abv $trip $hsy $it $nee $dtv $pag $jnj $sni $bms $oi $cake $becn $ua	0.4	negative	-0.15			07/10/2009	60.709999	1	0	1		1	0	31.5	8.5		-9	37
282	05/12/2012		#JNJ's Duato: Innovation requires a long-term strategy rooted in thought leadership. #FTPharma $JNJ	#jnj's duato: innovation requires a long-term strategy rooted in thought leadership. #ftpharma $jnj	#jnj's duato: innovation requires a long-term strategy rooted in thought leadership. #ftpharma $jnj	0	positive	0			08/10/2009	60.939999	0	0	0		0	0	31.5	8.5		-9	37
283	07/12/2012		Our latest 2012 company review, Johnson & Johnson http://bit.ly/VnFd3VÂ $JNJ #pharma	our latest 2012 company review, johnson & johnson $jnj #pharma	our latest 2012 company review, johnson & johnson $jnj #pharma	0.9	positive	0.5			09/10/2009	61.740002	1	1	0		0	1	31.5	9.5		-10	37
284	11/12/2012		Lessons Learned: The Power of Compound Interest http://wealthyretirement.com/power-of-compound-interest/Â â€¦ $JNJ #stocks	lessons learned: the power of compound interest $jnj #stocks	lessons learned: the power of compound interest $jnj #stocks	0	positive	0			10/10/2009	61.740002	0	0	0		0	0	31.5	9.5		-10	37
285	11/12/2012		$JNJ showing outperformance vs. SPX. Can the bulls break the $72 swing highs soon? $XLV http://stks.co/eG3J	$jnj showing outperformance vs. spx. can the bulls break the $72 swing highs soon? $xlv	$jnj showing outperformance vs. spx. can the bulls break the $72 swing highs soon? $xlv	0	positive	0			11/10/2009	61.740002	0	0	0		0	0	31.5	9.5		-10	37
286	13/12/2012		SELL $JNJ The Market will Crash .... .#DAX #CAC #FTSE #CAC #IBEX #STOCKMARKET STOCKS #SENSEX $VIX $UVXY NYSE $SPY $SPX #CBOE #MKT $DIA $QQQ	sell $jnj the market will crash .... .#dax #cac #ftse #cac #ibex #stockmarket stocks #sensex $vix $uvxy nyse $spy $spx #cboe #mkt $dia $qqq	sell $jnj the market will crash .... .#dax #cac #ftse #cac #ibex #stockmarket stocks #sensex $vix $uvxy nyse $spy $spx #cboe #mkt $dia $qqq	0	positive	0			12/10/2009	62.529999	0	0	0		0	0	31.5	9.5		-10	37
287	13/12/2012		$JNJ two days in a row NR7 with declining volume. The pullback players should keep an eye on this one. http://stks.co/cGDy	$jnj two days in a row nr7 with declining volume. the pullback players should keep an eye on this one.	$jnj two days in a row nr7 with declining volume. the pullback players should keep an eye on this one.	0	positive	0			13/10/2009	61.009998	1	0	1		1	0	32.5	9.5		-10	38
288	17/12/2012		Phenex Pharmaceuticals, $JNJ targeting RORgamma(t) in $135m deal: http://ow.ly/g9Czq	phenex pharmaceuticals, $jnj targeting rorgamma(t) in $135m deal:	phenex pharmaceuticals, $jnj targeting rorgamma(t) in $135m deal:	0	positive	0			14/10/2009	60.549999	0	0	0		0	0	32.5	9.5		-10	38
289	19/12/2012		Pharma Stocks Lead Morningstarâ€™s Top Dividend Picks http://blogs.barrons.com/incomeinvesting/2012/12/19/pharma-stocks-lead-morningstars-top-2013-dividend-picks/Â â€¦ $GSK $LLY $NVS $MRK $PFE $JNJ $COP $INTC $PM $SYY	pharma stocks lead morningstars top dividend picks $gsk $lly $nvs $mrk $pfe $jnj $cop $intc $pm $syy	pharma stocks lead morningstars top dividend picks $gsk $lly $nvs $mrk $pfe $jnj $cop $intc $pm $syy	0.5	positive	0.5			15/10/2009	60.939999	0	0	0		0	0	32.5	9.5		-10	38
290	21/12/2012		Was Buffett wrong about this blue chip healthcare stock? http://mot.ly/Vd9ZvFÂ $MRK $ABT $JNJ	was buffett wrong about this blue chip healthcare stock? $mrk $abt $jnj	was buffett wrong about this blue chip healthcare stock? $mrk $abt $jnj	0.5	negative	-0.25			16/10/2009	60.459999	0	0	0		0	0	32.5	9.5		-10	38
291	24/12/2012		Barclays top 2013 picks: $BEAM $KRFT $DG $C $JNJ $UNH $TSLA $GOOG $COH $TIF $HD $V $AAPL $QCOM $TSO $HAL $BX $AXP $LUV $CBI $CMI	barclays top 2013 picks: $beam $krft $dg $c $jnj $unh $tsla $goog $coh $tif $hd $v $aapl $qcom $tso $hal $bx $axp $luv $cbi $cmi	barclays top 2013 picks: $beam $krft $dg $c $jnj $unh $tsla $goog $coh $tif $hd $v $aapl $qcom $tso $hal $bx $axp $luv $cbi $cmi	0.5	positive	0.5			17/10/2009	60.459999	0	0	0		0	0	32.5	9.5		-10	38
292	26/12/2012		A Growth ETF for 2013: http://stks.co/eGyAÂ $AAPL $AMZN $IVV $IVW $JNJ $PG $VUG $XOM	a growth etf for 2013: $aapl $amzn $ivv $ivw $jnj $pg $vug $xom	a growth etf for 2013: $aapl $amzn $ivv $ivw $jnj $pg $vug $xom	0	positive	0			18/10/2009	60.459999	0	0	0		0	0	32.5	9.5		-10	38
293	28/12/2012		AbbVie Wants To Be Hunter, Not Hunted Post-Abbott Split - Forbes http://onforb.es/VlNZTGÂ $ABT $PFE $JNJ $AMGN	abbvie wants to be hunter, not hunted post-abbott split - forbes $abt $pfe $jnj $amgn	abbvie wants to be hunter, not hunted post-abbott split - forbes $abt $pfe $jnj $amgn	0.1	positive	0.2			19/10/2009	61.16	0	0	0		0	0	32.5	9.5		-10	38
294	30/12/2012		'Team Alpha' Beats The S&P By 60%; Our Forecast For 2013 http://seekingalpha.com/a/nau3Â $BKCC $BMY $CSCO $CSX $GD $GE $JNJ $KFN $KO $LNCO	'team alpha' beats the s&p by 60%; our forecast for 2013 $bkcc $bmy $csco $csx $gd $ge $jnj $kfn $ko $lnco	'team alpha' beats the s&p by 60%; our forecast for 2013 $bkcc $bmy $csco $csx $gd $ge $jnj $kfn $ko $lnco	0	positive	0			20/10/2009	60.59	0	0	0		0	0	32.5	9.5		-10	38
295	30/12/2012		Dividend Investors Should Get Ready To Load Up http://seekingalpha.com/a/naunÂ $BDX $BP $JNJ	dividend investors should get ready to load up $bdx $bp $jnj	dividend investors should get ready to load up $bdx $bp $jnj	0.5	positive	0.2			21/10/2009	60.310001	0	0	0		0	0	32.5	9.5		-10	38
296	31/12/2012		Some Good Tax News For Roth IRA Investors http://seekingalpha.com/a/nce7Â $CL $JNJ $MCD $MO $PG $WMT	some good tax news for roth ira investors $cl $jnj $mcd $mo $pg $wmt	some good tax news for roth ira investors $cl $jnj $mcd $mo $pg $wmt	0.6	positive	0.7			22/10/2009	60.939999	0	0	0		0	0	32.5	9.5		-10	38
297	31/12/2012		$JNJ "MLNX stock long strong bullish today" on Yahoo! Finance message boards: http://bit.ly/UhQGT8	$jnj "mlnx stock long strong bullish today" on yahoo! finance message boards:	$jnj "mlnx stock long strong bullish today" on yahoo! finance message boards:	0.566666667	positive	0.245833333			23/10/2009	60.540001	0	0	0		0	0	32.5	9.5		-10	38
298	31/12/2012		@jonpiras @urbinarestrepo The FDA approve the $JNJ new drug, Sirturo. Phase 3 starts in Q1 2013. Via @seekingalpha	@jonpiras @urbinarestrepo the fda approve the $jnj new drug, sirturo. phase 3 starts in q1 2013. via @seekingalpha	@jonpiras @urbinarestrepo the fda approve the $jnj new drug, sirturo. phase 3 starts in q1 2013. via @seekingalpha	0.454545455	positive	0.136363636			24/10/2009	60.540001	0	0	0		0	0	32.5	9.5		-10	38
299	31/12/2012		$jnj - johnson & stock analysis - online trade - http://www.dojispace.com/stock-picks/johnson-stock-price-jnj.aspxÂ â€¦	$jnj - johnson & stock analysis - online trade -	$jnj - johnson & stock analysis - online trade -	0	positive	0			25/10/2009	60.540001	0	0	0		0	0	32.5	9.5		-10	38
300	31/12/2012		Can You Retire With A $1,000,000 Portfolio? http://seekingalpha.com/a/nbrzÂ $BKCC $BMY $CSCO $CSX $GD $GE $JNJ $KFN $KO $LNCO $MCD $O $PFF	can you retire with a $1,000,000 portfolio? $bkcc $bmy $csco $csx $gd $ge $jnj $kfn $ko $lnco $mcd $o $pff	can you retire with a $1,000,000 portfolio? $bkcc $bmy $csco $csx $gd $ge $jnj $kfn $ko $lnco $mcd $o $pff	0	positive	0			26/10/2009	60.09	0	0	0		0	0	32.5	9.5		-10	38
301	31/12/2012		NJ-based Johnson & Johnson gets FDA approval on first new tuberculosis drug ... - Asbury Park Press http://bit.ly/Xd7S2eÂ $JNJ #healthcare	nj-based johnson & johnson gets fda approval on first new tuberculosis drug ... - asbury park press $jnj #healthcare	nj-based johnson & johnson gets fda approval on first new tuberculosis drug ... - asbury park press $jnj #healthcare	0.393939394	positive	0.193181818			27/10/2009	60.02	1	0	1		1	0	33.5	9.5		-10	39
302	01/01/2013		Five Charlie Munger Quotes That Can Make You A Better Investor http://seekingalpha.com/a/6njqÂ $BRK.A $MSFT $IBM $WFC $AXP $JNJ $KO $MDLZ	five charlie munger quotes that can make you a better investor $brk.a $msft $ibm $wfc $axp $jnj $ko $mdlz	five charlie munger quotes that can make you a better investor $brk.a $msft $ibm $wfc $axp $jnj $ko $mdlz	0.5	positive	0.5			28/10/2009	59.57	0	0	0		0	0	33.5	9.5		-10	39
303	01/01/2013		$JNJ&lt;&gt; --FDA approves J&amp;J's Sirturo but requires prominent warning label --Drug is unlikely http://investorshub.advfn.com/boards/read_msg.aspx?message_id=82951979Â â€¦	$jnj&lt;&gt; --fda approves j&amp;j's sirturo but requires prominent warning label --drug is unlikely	$jnj&lt;&gt; --fda approves j&amp;j's sirturo but requires prominent warning label --drug is unlikely	0.75	positive	0			29/10/2009	59.860001	0	0	0		0	0	33.5	9.5		-10	39
304	01/01/2013		$JNJ : FDA clears J&amp;J drug for tough-to-treat TB Jan. 1, 2013, 6:57 a.m. EST By Joseph Walker --FDA http://investorshub.advfn.com/boards/read_msg.aspx?message_id=82952233Â â€¦	$jnj : fda clears j&amp;j drug for tough-to-treat tb jan. 1, 2013, 6:57 a.m. est by joseph walker --fda	$jnj : fda clears j&amp;j drug for tough-to-treat tb jan. 1, 2013, 6:57 a.m. est by joseph walker --fda	0	positive	0			30/10/2009	59.049999	0	0	0		0	0	33.5	9.5		-10	39
305	01/01/2013		Today's $JNJ twitter sentiment change is -62.50% with +150.00% tweet volume. http://www.tickertweets.com/$JNJ-on-twitter.htmlÂ â€¦	today's $jnj twitter sentiment change is -62.50% with +150.00% tweet volume.	today's $jnj twitter sentiment change is -62.50% with +150.00% tweet volume.	0	positive	0			31/10/2009	59.049999	0	0	0		0	0	33.5	9.5		-10	39
306	01/01/2013		Bio Pharma Stocks | $JNJ News: FDA Approves Johnson & Johnson Drug for Tuberculosis http://bit.ly/UG5aQp	bio pharma stocks | $jnj news: fda approves johnson & johnson drug for tuberculosis	bio pharma stocks | $jnj news: fda approves johnson & johnson drug for tuberculosis	0	positive	0			01/11/2009	59.049999	0	0	0		0	0	33.5	9.5		-10	39
307	01/01/2013		Dogs of Dow 2012 AT&T $T 5.23% Verizon $VZ 4.72% Intel $INTC 4.24% Merck $MRK 4% DuPont $DD 3.75% Hewlett P. $HPQ 3.6% $GE 3.6% $JNJ 3.4%	dogs of dow 2012 at&t $t 5.23% verizon $vz 4.72% intel $intc 4.24% merck $mrk 4% dupont $dd 3.75% hewlett p. $hpq 3.6% $ge 3.6% $jnj 3.4%	dogs of dow 2012 at&t $t 5.23% verizon $vz 4.72% intel $intc 4.24% merck $mrk 4% dupont $dd 3.75% hewlett p. $hpq 3.6% $ge 3.6% $jnj 3.4%	0	positive	0			02/11/2009	59.490002	0	0	0		0	0	33.5	9.5		-10	39
308	03/01/2013		Johnson & Johnson announces quarterly dividend of 61 cents per share for first quarter 2013 http://jnj.me/UpRc2SÂ $JNJ #JNJ	johnson & johnson announces quarterly dividend of 61 cents per share for first quarter 2013 $jnj #jnj	johnson & johnson announces quarterly dividend of 61 cents per share for first quarter 2013 $jnj #jnj	0.333333333	positive	0.25			03/11/2009	58.93	1	0	1		1	0	34.5	9.5		-10	40
309	03/01/2013		JNJ can look, but can it touch? Acuvue + Bausch wd be antitrust no-no...no? RT @JCMcCracken $JNJ, $ABT, $SAN & Others Look Into Bausch&Lomb	jnj can look, but can it touch? acuvue + bausch wd be antitrust no-no...no? rt @jcmccracken $jnj, $abt, $san & others look into bausch&lomb	jnj can look, but can it touch? acuvue + bausch wd be antitrust no-no...no? rt @jcmccracken $jnj, $abt, $san & others look into bausch&lomb	0	positive	0			04/11/2009	59.52	0	0	0		0	0	34.5	9.5		-10	40
310	03/01/2013		Abbott Labs, Johnson & Johnson, Sanofi among those showing interest in Warburg Pincus-owned Bausch & Lomb - http://bloom.bg/UL3dCfÂ $ABT $JNJ	abbott labs, johnson & johnson, sanofi among those showing interest in warburg pincus-owned bausch & lomb - $abt $jnj	abbott labs, johnson & johnson, sanofi among those showing interest in warburg pincus-owned bausch & lomb - $abt $jnj	0	positive	0			05/11/2009	59.98	0	0	0		0	0	34.5	9.5		-10	40
311	04/01/2013		Abbott, J&J, Sanofi Said to Show Bausch & Lomb Interest http://bloom.bg/UqOw5gÂ via @BloombergNews $ABT $JNJ $SNY $BOL	abbott, j&j, sanofi said to show bausch & lomb interest via @bloombergnews $abt $jnj $sny $bol	abbott, j&j, sanofi said to show bausch & lomb interest via @bloombergnews $abt $jnj $sny $bol	0	positive	0			06/11/2009	60.299999	0	0	0		0	0	34.5	9.5		-10	40
312	04/01/2013		Deutsche Bank upgrades Johnson & Johnson $JNJ to 'Buy' with $82 target -- "We expect recent and new drugs to continue to drive pharma sales"	deutsche bank upgrades johnson & johnson $jnj to 'buy' with $82 target -- "we expect recent and new drugs to continue to drive pharma sales"	deutsche bank upgrades johnson & johnson $jnj to 'buy' with $82 target -- "we expect recent and new drugs to continue to drive pharma sales"	0.352272727	positive	0.068181818			07/11/2009	60.299999	0	0	0		0	0	34.5	9.5		-10	40
313	04/01/2013		Analysts' Actions: $ABT $BK $JNJ $LULU - TheStreet http://www.thestreet.com/story/11804275/1/analysts-actions-abt-bk-jnj-lulu.htmlÂ â€¦ via @TheStreet	analysts' actions: $abt $bk $jnj $lulu - thestreet via @thestreet	analysts' actions: $abt $bk $jnj $lulu - thestreet via @thestreet	0	positive	0			08/11/2009	60.299999	0	0	0		0	0	34.5	9.5		-10	40
314	04/01/2013		.@AbbottNews $ABT, @JNJComm $JNJ, & @SanofiUS $SNY interested in #acquiring private co @BauschLomb from @warburgpincus; http://bit.ly/1346NKw	.@abbottnews $abt, @jnjcomm $jnj, & @sanofius $sny interested in #acquiring private co @bauschlomb from @warburgpincus;	.@abbottnews $abt, @jnjcomm $jnj, & @sanofius $sny interested in #acquiring private co @bauschlomb from @warburgpincus;	0.4375	positive	0.125			09/11/2009	60.75	0	0	0		0	0	34.5	9.5		-10	40
315	07/01/2013		Jury selection is due to begin today in the first trial over Johnson & Johnson's (JNJ) Gynecare Prolif... http://seekingalpha.com/n/g0ppÂ $JNJ	jury selection is due to begin today in the first trial over johnson & johnson's (jnj) gynecare prolif... $jnj	jury selection is due to begin today in the first trial over johnson & johnson's (jnj) gynecare prolif... $jnj	0.354166667	positive	0.0625			10/11/2009	61.23	0	0	0		0	0	34.5	9.5		-10	40
316	07/01/2013		Pharma Deals North of $10 Billion Return in 2013? http://bloom.bg/XdaDN7Â @megtirrell sets stage for #jpm2013 healthcare conference $PFE $JNJ	pharma deals north of $10 billion return in 2013? @megtirrell sets stage for #jpm2013 healthcare conference $pfe $jnj	pharma deals north of $10 billion return in 2013? @megtirrell sets stage for #jpm2013 healthcare conference $pfe $jnj	0	positive	0			11/11/2009	60.869999	0	0	0		0	0	34.5	9.5		-10	40
317	07/01/2013		Sanofi buys Rolaids antacid from J&J for undisclosed sum. $JNJ keeps selling OTC brands as it reshapes it's consumer unit. $SNY	sanofi buys rolaids antacid from j&j for undisclosed sum. $jnj keeps selling otc brands as it reshapes it's consumer unit. $sny	sanofi buys rolaids antacid from j&j for undisclosed sum. $jnj keeps selling otc brands as it reshapes it's consumer unit. $sny	0	positive	0			12/11/2009	61.150002	0	0	0		0	0	34.5	9.5		-10	40
318	08/01/2013		Notable: $BAY, Algeta, $MDVN, $JNJ, $DNDN, & $AMGN are now all educating urologists to scan men with PSA-recurrence for mets. #JPM13	notable: $bay, algeta, $mdvn, $jnj, $dndn, & $amgn are now all educating urologists to scan men with psa-recurrence for mets. #jpm13	notable: $bay, algeta, $mdvn, $jnj, $dndn, & $amgn are now all educating urologists to scan men with psa-recurrence for mets. #jpm13	0.5	positive	0.5			13/11/2009	61.43	0	0	0		0	0	34.5	9.5		-10	40
319	10/01/2013		"@CNBCMelloy: That's a nice looking diverse list of 52-week highs: $JNJ $MMM $GS $ORCL $F $WAG $DE..."	"@cnbcmelloy: that's a nice looking diverse list of 52-week highs: $jnj $mmm $gs $orcl $f $wag $de..."	"@cnbcmelloy: that's a nice looking diverse list of 52-week highs: $jnj $mmm $gs $orcl $f $wag $de..."	1	positive	0.6			14/11/2009	61.43	0	0	0		0	0	34.5	9.5		-10	40
320	11/01/2013		J&J's #diabetes drug passes FDA panel test despite safety concerns http://bit.ly/VPAcoGÂ $JNJ #biotech #pharma	j&j's #diabetes drug passes fda panel test despite safety concerns $jnj #biotech #pharma	j&j's #diabetes drug passes fda panel test despite safety concerns $jnj #biotech #pharma	0	positive	0			15/11/2009	61.43	0	0	0		0	0	34.5	9.5		-10	40
321	11/01/2013		Fund manager offers tips on how to play this year's flu outbreak $GILD $HCA $JNJ $NVS $GSK $SNY $WLP $UNH http://blogs.marketwatch.com/thetell/2013/01/11/how-to-play-the-flu-outbreak-fund-manager/Â â€¦	fund manager offers tips on how to play this year's flu outbreak $gild $hca $jnj $nvs $gsk $sny $wlp $unh	fund manager offers tips on how to play this year's flu outbreak $gild $hca $jnj $nvs $gsk $sny $wlp $unh	0	positive	0.1			16/11/2009	62.189999	0	0	0		0	0	34.5	9.5		-10	40
322	14/01/2013		Pharmalot.. Pharmalittle.. Good Morning.. coffee & headlines to start the week $JNJ $GSK, life after Roche.. http://www.pharmalot.com/2013/01/pharmalot-pharmalittle-good-morning-732/Â â€¦ #pharma	pharmalot.. pharmalittle.. good morning.. coffee & headlines to start the week $jnj $gsk, life after roche.. #pharma	pharmalot.. pharmalittle.. good morning.. coffee & headlines to start the week $jnj $gsk, life after roche.. #pharma	0.6	positive	0.7			17/11/2009	62.169998	0	0	0		0	0	34.5	9.5		-10	40
323	14/01/2013		$JNJ prostate cancer drug Zytiga approved for earlier use in EU. http://mot.ly/ZP9sDx	$jnj prostate cancer drug zytiga approved for earlier use in eu.	$jnj prostate cancer drug zytiga approved for earlier use in eu.	0.5	positive	0			18/11/2009	62.32	0	0	0		0	0	34.5	9.5		-10	40
324	14/01/2013		Shelves empty too long after recalls RT @NBCNewsHealth: Drugstore CVS drops Tylenol in some stores http://nbcnews.to/X9kWjpÂ #pharma $JNJ	shelves empty too long after recalls rt @nbcnewshealth: drugstore cvs drops tylenol in some stores #pharma $jnj	shelves empty too long after recalls rt @nbcnewshealth: drugstore cvs drops tylenol in some stores #pharma $jnj	0.45	negative	-0.075			19/11/2009	62.43	0	0	0		0	0	34.5	9.5		-10	40
325	16/01/2013		Top 20 Dividend Growth Stocks For 2013 http://seekingalpha.com/a/nvn9Â $PG $ADP $AMP $EMR $GD $GIS $INTC $JNJ $KMB $KO $LMT $MCD $MO $MSFT	top 20 dividend growth stocks for 2013 $pg $adp $amp $emr $gd $gis $intc $jnj $kmb $ko $lmt $mcd $mo $msft	top 20 dividend growth stocks for 2013 $pg $adp $amp $emr $gd $gis $intc $jnj $kmb $ko $lmt $mcd $mo $msft	0.5	positive	0.5			20/11/2009	62.310001	0	0	0		0	0	34.5	9.5		-10	40
326	16/01/2013		Pharmalot.. Pharmalittle.. Good Morning.. coffee & headlines for a slushy start http://www.pharmalot.com/2013/01/pharmalot-pharmalittle-good-morning-734/Â â€¦ #pharma $JNJ $PFE $BIIB	pharmalot.. pharmalittle.. good morning.. coffee & headlines for a slushy start #pharma $jnj $pfe $biib	pharmalot.. pharmalittle.. good morning.. coffee & headlines for a slushy start #pharma $jnj $pfe $biib	0.6	positive	0.7			21/11/2009	62.310001	0	0	0		0	0	34.5	9.5		-10	40
327	16/01/2013		@JNapodano, on Understanding The #Market Opportunity For $POZN 's Safer Aspirin -> http://bit.ly/UQ7EbvÂ $AZN $PFE $JNJ #Biotech	@jnapodano, on understanding the #market opportunity for $pozn 's safer aspirin -> $azn $pfe $jnj #biotech	@jnapodano, on understanding the #market opportunity for $pozn 's safer aspirin -> $azn $pfe $jnj #biotech	0	positive	0			22/11/2009	62.310001	0	0	0		0	0	34.5	9.5		-10	40
328	17/01/2013		RT @yyangalex: $JNJ quietly making new all time highs @jimcramer j-you know i think this is a big stock for 2013	rt @yyangalex: $jnj quietly making new all time highs @jimcramer j-you know i think this is a big stock for 2013	rt @yyangalex: $jnj quietly making new all time highs @jimcramer j-you know i think this is a big stock for 2013	0.295959596	positive	0.045454545			23/11/2009	62.689999	1	0	1		1	0	35.5	9.5		-10	41
329	18/01/2013		Here is a nice list of the key companies reporting earnings next week: http://www.bespokeinvest.com/thinkbig/2013/1/18/next-weeks-key-earnings-reports.htmlÂ â€¦ $AAPL $GOOG $MSFT $SBUX $MMM $PG $JNJ $MCD $SPY	here is a nice list of the key companies reporting earnings next week: $aapl $goog $msft $sbux $mmm $pg $jnj $mcd $spy	here is a nice list of the key companies reporting earnings next week: $aapl $goog $msft $sbux $mmm $pg $jnj $mcd $spy	0.666666667	positive	0.2			24/11/2009	63.18	0	0	0		0	0	35.5	9.5		-10	41
330	18/01/2013		$DJIA joins $SPX, closes at a 5-year high today. 5 Dow stocks close at new (at least) 52-wk highs: $HD, $JNJ, $MMM, $TRV, $UTX	$djia joins $spx, closes at a 5-year high today. 5 dow stocks close at new (at least) 52-wk highs: $hd, $jnj, $mmm, $trv, $utx	$djia joins $spx, closes at a 5-year high today. 5 dow stocks close at new (at least) 52-wk highs: $hd, $jnj, $mmm, $trv, $utx	0.464848485	negative	-0.001212121			25/11/2009	63.299999	0	0	0		0	0	35.5	9.5		-10	41
331	19/01/2013		Next Week's Key EarningsÂ Reports http://stks.co/q0LUÂ via @bespokeinvest $VZ $JNJ $IBM & So Many More...	next week's key earningsreports via @bespokeinvest $vz $jnj $ibm & so many more...	next week's key earningsreports via @bespokeinvest $vz $jnj $ibm & so many more...	0.5	positive	0.25			26/11/2009	63.299999	0	0	0		0	0	35.5	9.5		-10	41
332	22/01/2013		Getting ready for a slew if earnings reports today incl $DD $DAL $VZ $JNJ before the open & $GOOG $TXN $IBM $CSX after the close... $$	getting ready for a slew if earnings reports today incl $dd $dal $vz $jnj before the open & $goog $txn $ibm $csx after the close... $$	getting ready for a slew if earnings reports today incl $dd $dal $vz $jnj before the open & $goog $txn $ibm $csx after the close... $$	0.5	positive	0.1			27/11/2009	62.889999	0	0	0		0	0	35.5	9.5		-10	41
333	22/01/2013		Johnson & Johnson above estimates, revs. light; $JNJ QUOTE: http://cnb.cx/WSUMRuÂ #earningscentral	johnson & johnson above estimates, revs. light; $jnj quote: #earningscentral	johnson & johnson above estimates, revs. light; $jnj quote: #earningscentral	0.4	positive	0.2			28/11/2009	62.889999	0	0	0		0	0	35.5	9.5		-10	41
334	22/01/2013		J&J: Investors sick over low 2013 profit forecast, despite rebound in Q4 http://bit.ly/Wd25HzÂ $JNJ	j&j: investors sick over low 2013 profit forecast, despite rebound in q4 $jnj	j&j: investors sick over low 2013 profit forecast, despite rebound in q4 $jnj	0.578571429	negative	-0.357142857			29/11/2009	62.889999	0	0	0		0	0	35.5	9.5		-10	41
335	22/01/2013		Watch video highlights from #JNJ Chairman & CEO Alex Gorskyâ€™s remarks at today's FY â€™12 Business Review. #JNJBR12 $JNJ http://youtu.be/JaTfevaDTiw	watch video highlights from #jnj chairman & ceo alex gorskys remarks at today's fy 12 business review. #jnjbr12 $jnj	watch video highlights from #jnj chairman & ceo alex gorskys remarks at today's fy 12 business review. #jnjbr12 $jnj	0	positive	0			30/11/2009	62.84	0	0	0		0	0	35.5	9.5		-10	41
336	22/01/2013		$AAPL 2012 iPhone revenue of $80.5B exceeds TOTAL 2012 revenue at 18 of 30 DJIA companies, including $MSFT $73.7B, $BA $68.7B, $JNJ 67.2B $$	$aapl 2012 iphone revenue of $80.5b exceeds total 2012 revenue at 18 of 30 djia companies, including $msft $73.7b, $ba $68.7b, $jnj 67.2b $$	$aapl 2012 iphone revenue of $80.5b exceeds total 2012 revenue at 18 of 30 djia companies, including $msft $73.7b, $ba $68.7b, $jnj 67.2b $$	0.75	positive	0			01/12/2009	63.509998	0	0	0		0	0	35.5	9.5		-10	41
337	24/01/2013		Watch video highlights of #JNJ Chairman and CEO Alex Gorsky's remarks about Q4 and FY12 earnings: http://www.youtube.com/watch?v=iwCWSRxg3hAÂ â€¦ $JNJ	watch video highlights of #jnj chairman and ceo alex gorsky's remarks about q4 and fy12 earnings: $jnj	watch video highlights of #jnj chairman and ceo alex gorsky's remarks about q4 and fy12 earnings: $jnj	0	positive	0			02/12/2009	63.880001	0	0	0		0	0	35.5	9.5		-10	41
338	28/01/2013		Good morning HCV lovers. Today $IDIX announced collaboration w/ $JNJ for all oral therapy w/ TMC435 (PI) + TMC647/r (NNI) + IDX719 (NS5A).	good morning hcv lovers. today $idix announced collaboration w/ $jnj for all oral therapy w/ tmc435 (pi) + tmc647/are (nni) + idx719 (ns5a).	good morning hcv lovers. today $idix announced collaboration w/ $jnj for all oral therapy w/ tmc435 (pi) + tmc647/are (nni) + idx719 (ns5a).	0.6	positive	0.7			03/12/2009	64.160004	0	0	0		0	0	35.5	9.5		-10	41
339	28/01/2013		$JNJ $SNY & $ABT in talks to #acquire @WarburgPincus-backed @BauschLomb; @GoldmanSachs $GS advising on $10B sale; http://bit.ly/1346NKw	$jnj $sny & $abt in talks to #acquire @warburgpincus-backed @bauschlomb; @goldmansachs $gs advising on $10b sale;	$jnj $sny & $abt in talks to #acquire @warburgpincus-backed @bauschlomb; @goldmansachs $gs advising on $10b sale;	0	positive	0			04/12/2009	64.360001	0	0	0		0	0	35.5	9.5		-10	41
340	31/01/2013		Dow 30 trading range screen: http://www.bespokeinvest.com/thinkbig/2013/1/30/dow-30-trading-range-screen.htmlÂ â€¦ $DIA $PG $INTC $WMT $XOM $PG $JNJ $BAC	dow 30 trading range screen: $dia $pg $intc $wmt $xom $pg $jnj $bac	dow 30 trading range screen: $dia $pg $intc $wmt $xom $pg $jnj $bac	0	positive	0			05/12/2009	64.360001	0	0	0		0	0	35.5	9.5		-10	41
341	31/01/2013		Ah, putting patients first. $JNJ, $NVS Novartis accused of paying to delay introduction of generic fentanyl. http://nyti.ms/14u2VCfÂ @nytimes	ah, putting patients first. $jnj, $nvs novartis accused of paying to delay introduction of generic fentanyl. @nytimes	ah, putting patients first. $jnj, $nvs novartis accused of paying to delay introduction of generic fentanyl. @nytimes	0.166666667	positive	0.125			06/12/2009	64.360001	0	0	0		0	0	35.5	9.5		-10	41
342	07/02/2013		#Pharmaceutical companies launch collaborative European drug project http://bit.ly/TOPZEZÂ $AZN $BAY $JNJ $LUN $SNY $UCB	#pharmaceutical companies launch collaborative european drug project $azn $bay $jnj $lun $sny $ucb	#pharmaceutical companies launch collaborative european drug project $azn $bay $jnj $lun $sny $ucb	0	positive	0			07/12/2009	64.370003	2	0	2		1	0	36.5	9.5		-10	43
343	07/02/2013		Worst kept secret? Amgen confirms it's developing biosimilars of Humira and Remicade. $AMGN $JNJ $MRK $ABBV	worst kept secret? amgen confirms it's developing biosimilars of humira and remicade. $amgn $jnj $mrk $abbv	worst kept secret? amgen confirms it's developing biosimilars of humira and remicade. $amgn $jnj $mrk $abbv	0.85	negative	-0.7			08/12/2009	64.25	0	0	0		0	0	36.5	9.5		-10	43
344	10/02/2013		176 Stocks Closed at All Time Highs on Friday "@Fibline: All Time Highs ~ http://stks.co/p2FXÂ $GOOG $JNJ $GIS $MMM et al	176 stocks closed at all time highs on friday "@fibline: all time highs ~ $goog $jnj $gis $mmm et al	176 stocks closed at all time highs on friday "@fibline: all time highs ~ $goog $jnj $gis $mmm et al	0.1	negative	-0.1			09/12/2009	64.379997	0	0	0		0	0	36.5	9.5		-10	43
345	11/02/2013		Why Investors Should Be Cautious Of 'Artificial' Dividend Growth http://seekingalpha.com/a/p4djÂ $AVP $JNJ $WM	why investors should be cautious of 'artificial' dividend growth $avp $jnj $wm	why investors should be cautious of 'artificial' dividend growth $avp $jnj $wm	1	negative	-0.6			10/12/2009	64.769997	0	0	0		0	0	36.5	9.5		-10	43
346	12/02/2013		Apple: Too much cash. It's not alone. $AAPL $MSFT $GOOG $CSCO $ORCL $INTC $PFE $MRK $JNJ $AMGN have $435B! Today's Buzzhttp://bit.ly/159j5Ci	apple: too much cash. it's not alone. $aapl $msft $goog $csco $orcl $intc $pfe $mrk $jnj $amgn have $435b! today's buzz	apple: too much cash. it's not alone. $aapl $msft $goog $csco $orcl $intc $pfe $mrk $jnj $amgn have $435b! today's buzz	0.2	positive	0.25			11/12/2009	64.849998	0	0	0		0	0	36.5	9.5		-10	43
347	12/02/2013		$PCYC - FDA grants breakthrough therapy designation to ibrutinib $JNJ	$pcyc - fda grants breakthrough therapy designation to ibrutinib $jnj	$pcyc - fda grants breakthrough therapy designation to ibrutinib $jnj	0	positive	0			12/12/2009	64.849998	0	0	0		0	0	36.5	9.5		-10	43
348	15/02/2013		Prostate Cancer Drug Winners and Losers at ASCO GU: Guest post from @3NT http://www.xconomy.com/national/2013/02/15/prostate-cancer-drug-winners-and-losers-at-asco-gu/Â â€¦ $MDVN $JNJ #cancer	prostate cancer drug winners and losers at asco gu: guest post from @3nt $mdvn $jnj #cancer	prostate cancer drug winners and losers at asco gu: guest post from @3nt $mdvn $jnj #cancer	0.2	negative	-0.2			13/12/2009	64.849998	0	0	0		0	0	36.5	9.5		-10	43
349	19/02/2013		The 20 strongest stocks in the S&P 500 - MarketWatch http://www.marketwatch.com/story/the-20-strongest-stocks-in-the-sp-500-2013-02-19Â â€¦, $JPM, $MS, $HOT, $HRB, $JNJ, $JEC, $IRM, $IPG, $HSY, $key, $KMX	the 20 strongest stocks in the s&p 500 - marketwatch $jpm, $ms, $hot, $hrb, $jnj, $jec, $irm, $ipg, $hsy, $key, $kmx	the 20 strongest stocks in the s&p 500 - marketwatch $jpm, $ms, $hot, $hrb, $jnj, $jec, $irm, $ipg, $hsy, $key, $kmx	0.925	positive	0.125			14/12/2009	64.959999	0	0	0		0	0	36.5	9.5		-10	43
350	22/02/2013		Johnson & Johnson opens Boston Innovation Center, run by former director of MIT's cancer institute: http://www.boston.com/business/technology/innoeco/2013/02/johnson_johnson_opens_innovati.htmlÂ â€¦ $JNJ	johnson & johnson opens boston innovation center, run by former director of mit's cancer institute: $jnj	johnson & johnson opens boston innovation center, run by former director of mit's cancer institute: $jnj	0.05	negative	-0.05			15/12/2009	64.739998	0	0	0		0	0	36.5	9.5		-10	43
351	04/03/2013		$DIA $WMT $XOM $T $JNJ The Most Oversold Dow Stocks http://tinyurl.com/cb7dtp6	$dia $wmt $xom $t $jnj the most oversold dow stocks	$dia $wmt $xom $t $jnj the most oversold dow stocks	0.5	positive	0.5			16/12/2009	64.800003	0	0	0		0	0	36.5	9.5		-10	43
352	04/03/2013		Xarelto rejected for acute coronary syndrome. Blow for $JNJ.	xarelto rejected for acute coronary syndrome. blow for $jnj.	xarelto rejected for acute coronary syndrome. blow for $jnj.	0.9	positive	0.6			17/12/2009	64.470001	0	0	0		0	0	36.5	9.5		-10	43
353	04/03/2013		Three Dividend Paying Guru Stocks http://stks.co/q4OnÂ via @CharlesSizemore $ADM $CHK $JNJ $HNZ	three dividend paying guru stocks via @charlessizemore $adm $chk $jnj $hnz	three dividend paying guru stocks via @charlessizemore $adm $chk $jnj $hnz	0	positive	0			18/12/2009	64.370003	0	0	0		0	0	36.5	9.5		-10	43
354	05/03/2013		Will $KMB, #CLX, $JNJ, $CAG ever go down? Today would be the day with commodities going higher	will $kmb, #clx, $jnj, $cag ever go down? today would be the day with commodities going higher	will $kmb, #clx, $jnj, $cag ever go down? today would be the day with commodities going higher	0.394444444	positive	0.047222222			19/12/2009	64.370003	0	0	0		0	0	36.5	9.5		-10	43
355	06/03/2013		One-fifth of S&P 500 stocks are trading at new multi-year highs today. $GOOG $GE $CVX $JNJ $MMM	one-fifth of s&p 500 stocks are trading at new multi-year highs today. $goog $ge $cvx $jnj $mmm	one-fifth of s&p 500 stocks are trading at new multi-year highs today. $goog $ge $cvx $jnj $mmm	0.454545455	positive	0.136363636			20/12/2009	64.370003	0	0	0		0	0	36.5	9.5		-10	43
356	07/03/2013		#Medical device mkr #Nevro raises #SeriesC from #NovoVentures @NEAVC @MayoClinic @MPMCapital @JNJNews $JNJ & others; http://bit.ly/10lB2xD	#medical device mkr #nevro raises #seriesc from #novoventures @neavc @mayoclinic @mpmcapital @jnjnews $jnj & others;	#medical device mkr #nevro raises #seriesc from #novoventures @neavc @mayoclinic @mpmcapital @jnjnews $jnj & others;	0	positive	0			21/12/2009	64.330002	0	0	0		0	0	36.5	9.5		-10	43
357	08/03/2013		Updated compilation of biotech/pharma pipelines: http://www.biotechduediligence.com/pipelines.htmlÂ w/ $ABBV $AZN $BMY $CELG $LLY $GSK $JNJ $MRK $NVS $PFE $RHHBY $SNY	updated compilation of biotech/pharma pipelines: w/ $abbv $azn $bmy $celg $lly $gsk $jnj $mrk $nvs $pfe $rhhby $sny	updated compilation of biotech/pharma pipelines: w/ $abbv $azn $bmy $celg $lly $gsk $jnj $mrk $nvs $pfe $rhhby $sny	0	positive	0			22/12/2009	64.529999	0	0	0		0	0	36.5	9.5		-10	43
358	09/03/2013		More J&J recalls...http://apne.ws/10rsZ2nÂ $JNJ	more j&j recalls... $jnj	more j&j recalls... $jnj	0.5	positive	0.5			23/12/2009	64.57	0	0	0		0	0	36.5	9.5		-10	43
359	14/03/2013		$JNJ's internal docs say recalled hip was defective -- http://bit.ly/YbtJ90Â #artificialhip	$jnj's internal docs say recalled hip was defective -- #artificialhip	$jnj's internal docs say recalled hip was defective -- #artificialhip	0	positive	0			24/12/2009	64.699997	0	0	0		0	0	36.5	9.5		-10	43
360	18/03/2013		New special report: Biopharma's Top R&D Spenders - 2012 http://bit.ly/ZUN7FzÂ $RHHBY $NVS $MRK $PFE $JNJ $SNY #GSK $LLY $AZN $ABT	new special report: biopharma's top are&d spenders - 2012 $rhhby $nvs $mrk $pfe $jnj $sny #gsk $lly $azn $abt	new special report: biopharma's top are&d spenders - 2012 $rhhby $nvs $mrk $pfe $jnj $sny #gsk $lly $azn $abt	0.508658009	positive	0.331168831			25/12/2009	64.699997	0	0	0		0	0	36.5	9.5		-10	43
361	18/03/2013		FDA readies final decisions on four big #biotech drugs http://bit.ly/WRpEs8Â $BIIB $UTHR $JNJ $AGN	fda readies final decisions on four big #biotech drugs $biib $uthr $jnj $agn	fda readies final decisions on four big #biotech drugs $biib $uthr $jnj $agn	0.55	positive	0			26/12/2009	64.699997	0	0	0		0	0	36.5	9.5		-10	43
362	21/03/2013		Our first-ever all-digital Annual Report for 2012 is now available for viewing: #JNJ $JNJ http://jnj.me/YqHm43	our first-ever all-digital annual report for 2012 is now available for viewing: #jnj $jnj	our first-ever all-digital annual report for 2012 is now available for viewing: #jnj $jnj	0.4	positive	0.4			27/12/2009	64.699997	0	0	0		0	0	36.5	9.5		-10	43
363	21/03/2013		Congratulations to the Investor Relations team at $JNJ. Named Best #IR in Pharmaceutical & Biotech by @IRMagazine at tonight's awards gala.	congratulations to the investor relations team at $jnj. named best #ir in pharmaceutical & biotech by @irmagazine at tonight's awards gala.	congratulations to the investor relations team at $jnj. named best #ir in pharmaceutical & biotech by @irmagazine at tonight's awards gala.	0.3	positive	1			28/12/2009	64.940002	0	0	0		0	0	36.5	9.5		-10	43
364	25/03/2013		J&J recalling more than 2 million blood glucose meters worldwide http://reut.rs/102lnPxÂ via @reuters $JNJ	j&j recalling more than 2 million blood glucose meters worldwide via @reuters $jnj	j&j recalling more than 2 million blood glucose meters worldwide via @reuters $jnj	0.5	positive	0.5			29/12/2009	64.940002	0	0	0		0	0	36.5	9.5		-10	43
365	04/04/2013		"Your grandmotherâ€™s portfolio is beating most slick hedge funds with a cane this year." My latest. http://yhoo.it/14HyGKWÂ $CPB $JNJ $DIS	"your grandmothers portfolio is beating most slick hedge funds with a cane this year." my latest. $cpb $jnj $dis	"your grandmothers portfolio is beating most slick hedge funds with a cane this year." my latest. $cpb $jnj $dis	0.591666667	positive	0.25			30/12/2009	64.910004	0	0	0		0	0	36.5	9.5		-10	43
366	12/04/2013		Here's a list of the key companies set to report earnings next week: http://www.bespokeinvest.com/thinkbig/2013/4/12/key-earnings-reports-next-week.htmlÂ â€¦ $GOOG $IBM $MS $GS $BAC $MCD $JNJ $AXP $UNH $$	here's a list of the key companies set to report earnings next week: $goog $ibm $ms $gs $bac $mcd $jnj $axp $unh $$	here's a list of the key companies set to report earnings next week: $goog $ibm $ms $gs $bac $mcd $jnj $axp $unh $$	0.5	positive	0			31/12/2009	64.410004	0	0	0		0	0	36.5	9.5		-10	43
367	12/04/2013		"@lamonicabuzz: Lots of earnings next week. The highlights: $C $GS $JNJ $KO $INTC $YHOO $BAC $EBAY $GOOG $MSFT $NOK $MS $VZ $GE $MCD. Whew!"	"@lamonicabuzz: lots of earnings next week. the highlights: $c $gs $jnj $ko $intc $yhoo $bac $ebay $goog $msft $nok $ms $vz $ge $mcd. whew!"	"@lamonicabuzz: lots of earnings next week. the highlights: $c $gs $jnj $ko $intc $yhoo $bac $ebay $goog $msft $nok $ms $vz $ge $mcd. whew!"	0	positive	0			01/01/2010	64.410004	0	0	0		0	0	36.5	9.5	64.68	-10	43
368	15/04/2013		Select Earnings Before the Open Tomorrow, 4/16/2013. Companies include: http://stks.co/r8ZNÂ $BLK $CSX $KO $GS $JNJ $USB	select earnings before the open tomorrow, 4/16/2013. companies include: $blk $csx $ko $gs $jnj $usb	select earnings before the open tomorrow, 4/16/2013. companies include: $blk $csx $ko $gs $jnj $usb	0.5	positive	0			02/01/2010	64.410004	0	0	0		0	0	36.5	9.5	64.68	-10	43
369	16/04/2013		Shares of Goldman Sachs, Coca-Cola, and Johnson & Johnson are all trading up before the opening bell http://on.mktw.net/YP3kQ5Â $GS $JNJ $KO	shares of goldman sachs, coca-cola, and johnson & johnson are all trading up before the opening bell $gs $jnj $ko	shares of goldman sachs, coca-cola, and johnson & johnson are all trading up before the opening bell $gs $jnj $ko	0	positive	0			03/01/2010	64.410004	2	0	2		1	0	37.5	9.5	64.68	-10	45
370	16/04/2013		FACTBOX: Four key U.S. companies that beat the Street on profits http://reut.rs/YsLgXiÂ $GS $BLK $JNJ $KO	factbox: four key you.s. companies that beat the street on profits $gs $blk $jnj $ko	factbox: four key you.s. companies that beat the street on profits $gs $blk $jnj $ko	1	positive	0			04/01/2010	64.68	0	0	0		0	0	37.5	9.5	64.68	-10	45
371	23/04/2013		9 Dow stocks hitting highs, $DIS $HD $PG $TRV $JNJ at all-time highs #wallstreetrally @FoxBusiness	9 dow stocks hitting highs, $dis $hd $pg $trv $jnj at all-time highs #wallstreetrally @foxbusiness	9 dow stocks hitting highs, $dis $hd $pg $trv $jnj at all-time highs #wallstreetrally @foxbusiness	0	positive	0			05/01/2010	63.93	3	2	1		0.333333333	0.666666667	37.83333333	10.16666667	63.93	-12	46
372	23/04/2013		9 Dow components hit new 52-Week High today: $DIS $HD $JNJ $KO $MRK $PG $T $TRV $VZ	9 dow components hit new 52-week high today: $dis $hd $jnj $ko $mrk $pg $t $trv $vz	9 dow components hit new 52-week high today: $dis $hd $jnj $ko $mrk $pg $t $trv $vz	0.497272727	positive	0.148181818			06/01/2010	64.449997	1	0	1		1	0	38.83333333	10.16666667	64.449997	-12	47
373	25/04/2013		Johnson & Johnson raises its quarterly dividend to 8.2%, marking 51 consecutive years of increased payouts http://on.mktw.net/10ftWVlÂ $JNJ	johnson & johnson raises its quarterly dividend to 8.2%, marking 51 consecutive years of increased payouts $jnj	johnson & johnson raises its quarterly dividend to 8.2%, marking 51 consecutive years of increased payouts $jnj	0	positive	0			07/01/2010	63.990002	2	1	1		0.5	0.5	39.33333333	10.66666667	63.990002	-13	48
374	26/04/2013		Johnson & Johnson, Evotec bask in Harvard's breaking #diabetes discovery http://bit.ly/ZpjmPVÂ $JNJ	johnson & johnson, evotec bask in harvard's breaking #diabetes discovery $jnj	johnson & johnson, evotec bask in harvard's breaking #diabetes discovery $jnj	0	positive	0			08/01/2010	64.209999	0	0	0		0	0	39.33333333	10.66666667	64.209999	-13	48
375	27/04/2013		Amazing... $JNJ - 17 Consecutive Higher Weekly Closes. http://stks.co/cRvb	amazing... $jnj - 17 consecutive higher weekly closes.	amazing... $jnj - 17 consecutive higher weekly closes.	0.7	positive	0.425			09/01/2010	64.209999	0	0	0		0	0	39.33333333	10.66666667	64.209999	-13	48
376	30/04/2013		Johnson & Johnson allies with #biotech #startup on #HIV drug in China http://bit.ly/18kkBjXÂ $JNJ	johnson & johnson allies with #biotech #startup on #hiv drug in china $jnj	johnson & johnson allies with #biotech #startup on #hiv drug in china $jnj	0	positive	0			10/01/2010	64.209999	0	0	0		0	0	39.33333333	10.66666667	64.209999	-13	48
377	03/05/2013		You won't believe what goes on in 1/2 second in today's stock market https://www.youtube.com/watch?v=rB5jJuMP84EÂ â€¦ #HFT $JNJ #TRADING	you won't believe what goes on in 1/2 second in today's stock market #hft $jnj #trading	you won't believe what goes on in 1/2 second in today's stock market #hft $jnj #trading	0	positive	0			11/01/2010	64.220001	0	0	0		0	0	39.33333333	10.66666667	64.220001	-13	48
378	05/05/2013		The Painkiller Holy Grail http://on.wsj.com/16JRMRxÂ $ENDP $JNJ $ACRX $PTIE	the painkiller holy grail $endp $jnj $acrx $ptie	the painkiller holy grail $endp $jnj $acrx $ptie	0	positive	0			12/01/2010	64.559998	0	0	0		0	0	39.33333333	10.66666667	64.559998	-13	48
379	05/05/2013		This 0.5 seconds of trading in $JNJ can't be audited by the regulator. Just how #HFT likes it http://www.youtube.com/watch?v=rB5jJuMP84EÂ â€¦	this 0.5 seconds of trading in $jnj can't be audited by the regulator. just how #hft likes it	this 0.5 seconds of trading in $jnj can't be audited by the regulator. just how #hft likes it	0	positive	0			13/01/2010	64.970001	0	0	0		0	0	39.33333333	10.66666667	64.970001	-13	48
380	08/05/2013		Johnson & Johnson up 18 weeks in a row, LOL. My grandchildren will buy the dip. $JNJ	johnson & johnson up 18 weeks in a row, lol. my grandchildren will buy the dip. $jnj	johnson & johnson up 18 weeks in a row, lol. my grandchildren will buy the dip. $jnj	0.7	positive	0.8			14/01/2010	65.099998	0	0	0		0	0	39.33333333	10.66666667	65.099998	-13	48
381	15/05/2013		$JNJ: Johnson & Johnson: Janssen Biotech's SIMPONI (golimumab) receives FDA approval for ulcerative colitis http://bit.ly/12bXlTa	$jnj: johnson & johnson: janssen biotech's simponi (golimumab) receives fda approval for ulcerative colitis	$jnj: johnson & johnson: janssen biotech's simponi (golimumab) receives fda approval for ulcerative colitis	0	positive	0			15/01/2010	64.559998	1	0	1		1	0	40.33333333	10.66666667	64.559998	-13	49
382	17/05/2013		"@RyanDetrick: $JNJ is now up an amazing 20 weeks in a row. This is a record for any stock since 1990. Not bad for a 127 year old company."	"@ryandetrick: $jnj is now up an amazing 20 weeks in a row. this is a record for any stock since 1990. not bad for a 127 year old company."	"@ryandetrick: $jnj is now up an amazing 20 weeks in a row. this is a record for any stock since 1990. not bad for a 127 year old company."	0.588888889	positive	0.35			16/01/2010	64.559998	1	1	0		0	1	40.33333333	11.66666667	64.559998	-14	49
383	20/05/2013		Biopharma's 20 highest-paid CEOs. Our latest special report on exec pay: http://bit.ly/14nQlVsÂ #pharma #biotech $REGN $JNJ $PFE	biopharma's 20 highest-paid ceos. our latest special report on exec pay: #pharma #biotech $regn $jnj $pfe	biopharma's 20 highest-paid ceos. our latest special report on exec pay: #pharma #biotech $regn $jnj $pfe	0.735714286	positive	0.428571429			17/01/2010	64.559998	1	0	1		1	0	41.33333333	11.66666667	64.559998	-14	50
384	21/05/2013		Dividend Stocks, the New Nifty 50? ($ subscription) http://on.barrons.com/13DqVAkÂ via @barronsonline $IBM $KO $MCD $JNJ $DIS	dividend stocks, the new nifty 50? ($ subscription) via @barronsonline $ibm $ko $mcd $jnj $dis	dividend stocks, the new nifty 50? ($ subscription) via @barronsonline $ibm $ko $mcd $jnj $dis	0.454545455	positive	0.136363636			18/01/2010	64.559998	0	0	0		0	0	41.33333333	11.66666667	64.559998	-14	50
385	03/06/2013		Here is a link to my video recap and look towards tomorrow. $spy $xlf $gs $aapl $kmb $jnj $tsla $bac $goog http://www.t3live.com/articles/market-analysis/4163-did-bears-fear-of-tuesdays-spark-afternoon-rally.htmlÂ â€¦	here is a link to my video recap and look towards tomorrow. $spy $xlf $gs $aapl $kmb $jnj $tsla $bac $goog	here is a link to my video recap and look towards tomorrow. $spy $xlf $gs $aapl $kmb $jnj $tsla $bac $goog	0	positive	0			19/01/2010	65.349998	0	0	0		0	0	41.33333333	11.66666667	65.349998	-14	50
386	27/06/2013		J&J Cuts Ribbon on Boston Innovation Center, Touts Startup Deals http://www.xconomy.com/boston/2013/06/27/jj-cuts-ribbon-on-boston-innovation-center/Â â€¦ $JNJ	j&j cuts ribbon on boston innovation center, touts startup deals $jnj	j&j cuts ribbon on boston innovation center, touts startup deals $jnj	0.1	negative	-0.1			20/01/2010	65.150002	0	0	0		0	0	41.33333333	11.66666667	65.150002	-14	50
387	02/07/2013		Tell The Kids: 10,000 Jobs at Pharma Companies http://stks.co/ea5QÂ via @ycharts $PFE $GSK $JNJ $ABBV $LLY $BMY	tell the kids: 10,000 jobs at pharma companies via @ycharts $pfe $gsk $jnj $abbv $lly $bmy	tell the kids: 10,000 jobs at pharma companies via @ycharts $pfe $gsk $jnj $abbv $lly $bmy	0	positive	0			21/01/2010	63.970001	1	0	1		1	0	42.33333333	11.66666667	63.970001	-14	51
388	11/07/2013		17 of the 30 Dow stocks are back in overbought territory: http://www.bespokeinvest.com/thinkbig/2013/7/11/back-to-overbought.htmlÂ â€¦ $BAC $IBM $CAT $UTX $XOM $WMT $JNJ $PG $INTC $AA $BA $$	17 of the 30 dow stocks are back in overbought territory: $bac $ibm $cat $utx $xom $wmt $jnj $pg $intc $aa $ba $$	17 of the 30 dow stocks are back in overbought territory: $bac $ibm $cat $utx $xom $wmt $jnj $pg $intc $aa $ba $$	0	positive	0			22/01/2010	63.200001	0	0	0		0	0	42.33333333	11.66666667	63.200001	-14	51
389	15/07/2013		Another huge company reporting earnings tomorrow is Johnson & Johnson $JNJ: http://stocktwits.com/TraceyRyniec/message/14595920?utm_source=twitter&utm_medium=community&utm_campaign=chartÂ â€¦	another huge company reporting earnings tomorrow is johnson & johnson $jnj:	another huge company reporting earnings tomorrow is johnson & johnson $jnj:	0.9	positive	0.4			23/01/2010	63.200001	0	0	0		0	0	42.33333333	11.66666667	63.200001	-14	51
390	15/07/2013		4 things traders should know for the next 24 hours: http://on.mktw.net/1dAHWAkÂ $KO $JNJ $GS $MOS $CTAS	4 things traders should know for the next 24 hours: $ko $jnj $gs $mos $ctas	4 things traders should know for the next 24 hours: $ko $jnj $gs $mos $ctas	0	positive	0			24/01/2010	63.200001	0	0	0		0	0	42.33333333	11.66666667	63.200001	-14	51
391	16/07/2013		J&J beats, raises forecast; $JNJ STORY: http://cnb.cx/18lau3OÂ (via @EarningsCentral)	j&j beats, raises forecast; $jnj story: (via @earningscentral)	j&j beats, raises forecast; $jnj story: (via @earningscentral)	1	negative	-0.75			25/01/2010	63.220001	1	0	1		1	0	43.33333333	11.66666667	63.220001	-14	52
392	16/07/2013		â€œJ&J results beat expectations, as drugs, devices deliverâ€� http://yhoo.it/11TqsiZÂ (via @Reuters) $JNJ #healthcare #pharma	j&j results beat expectations, as drugs, devices deliver (via @reuters) $jnj #healthcare #pharma	j&j results beat expectations, as drugs, devices deliver (via @reuters) $jnj #healthcare #pharma	0	positive	0			26/01/2010	62.790001	2	0	2		1	0	44.33333333	11.66666667	62.790001	-14	54
393	16/07/2013		Johnson & Johnson beats earnings forecasts, but gets little investor love. http://on.mktw.net/12DKcp6Â $JNJ	johnson & johnson beats earnings forecasts, but gets little investor love. $jnj	johnson & johnson beats earnings forecasts, but gets little investor love. $jnj	0.55	positive	0.15625			27/01/2010	63.439999	0	0	0		0	0	44.33333333	11.66666667	63.439999	-14	54
394	24/07/2013		Apple stock price climbing to $600: Paul Meeks http://cnb.cx/14DRsDqÂ $AAPL $AMZN $JNJ $HON $DAL $CHM $QCOM #icymi	apple stock price climbing to $600: paul meeks $aapl $amzn $jnj $hon $dal $chm $qcom #icymi	apple stock price climbing to $600: paul meeks $aapl $amzn $jnj $hon $dal $chm $qcom #icymi	0	positive	0			28/01/2010	63.799999	0	0	0		0	0	44.33333333	11.66666667	63.799999	-14	54
395	25/07/2013		Millennium Takeda orteronel (tak-700) fails ph 3 prostate cancer (post chemo). One less competitor for $MDVN & $JNJ drugs.	millennium takeda orteronel (tak-700) fails ph 3 prostate cancer (post chemo). one less competitor for $mdvn & $jnj drugs.	millennium takeda orteronel (tak-700) fails ph 3 prostate cancer (post chemo). one less competitor for $mdvn & $jnj drugs.	0.183333333	negative	-0.333333333			29/01/2010	62.860001	0	0	0		0	0	44.33333333	11.66666667	62.860001	-14	54
396	27/07/2013		A complete view of High Frequency trading of $JNJ trading by Nanex. The REAL big picture. http://youtu.be/B_k_elbBz8c	a complete view of high frequency trading of $jnj trading by nanex. the real big picture.	a complete view of high frequency trading of $jnj trading by nanex. the real big picture.	0.363333333	positive	0.086666667			30/01/2010	62.860001	0	0	0		0	0	44.33333333	11.66666667	62.860001	-14	54
397	04/08/2013		â€œ@SeekingAlpha: Avoid The Poor House With Dividend Growth Stocks http://seekingalpha.com/f/a/ycp6Â $AAPL $NLY $PG $CVX $JNJ $T $XOM $KOâ€�	@seekingalpha: avoid the poor house with dividend growth stocks $aapl $nly $pg $cvx $jnj $t $xom $ko	@seekingalpha: avoid the poor house with dividend growth stocks $aapl $nly $pg $cvx $jnj $t $xom $ko	0.6	negative	-0.4			31/01/2010	62.860001	0	0	0		0	0	44.33333333	11.66666667	62.860001	-14	54
398	09/08/2013		Dendreon says Provenge sales won't grow this year. $JNJ's Zytiga and Medivation's Xtandi too much competition http://bit.ly/14sbcrWÂ #pharma	dendreon says provenge sales won't grow this year. $jnj's zytiga and medivation's xtandi too much competition #pharma	dendreon says provenge sales won't grow this year. $jnj's zytiga and medivation's xtandi too much competition #pharma	0.2	positive	0.2			01/02/2010	63.09	0	0	0		0	0	44.33333333	11.66666667	63.09	-14	54
399	13/08/2013		A closer look @ my positions. I am Short $SPY, $QQQ $IWM, $FB, $IYT, $EWW $LNKD $TSLA $USO $JNJ & I am long hope.. #LOL @Tony_BATtista	a closer look @ my positions. i am short $spy, $qqq $iwm, $fb, $iyt, $eww $lnkd $tsla $uso $jnj & i am long hope.. #lol @tony_battista	a closer look @ my positions. i am short $spy, $qqq $iwm, $fb, $iyt, $eww $lnkd $tsla $uso $jnj & i am long hope.. #lol @tony_battista	0.466666667	positive	0.25			02/02/2010	63.990002	0	0	0		0	0	44.33333333	11.66666667	63.990002	-14	54
400	17/08/2013		Did You Trade Well II? how a pro evaluates their trading versus a newb. http://stks.co/ihnyÂ $JNJ $HCA $Study	did you trade well ii? how a pro evaluates their trading versus a newb. $jnj $hca $study	did you trade well ii? how a pro evaluates their trading versus a newb. $jnj $hca $study	0	positive	0			03/02/2010	63.630001	0	0	0		0	0	44.33333333	11.66666667	63.630001	-14	54
401	20/08/2013		$JNJ completes acquisition of Aragon Pharma...aim to bolster prostate cancer pipeline with ARN-509 http://bit.ly/14XpMLcÂ #oncology	$jnj completes acquisition of aragon pharma...aim to bolster prostate cancer pipeline with arn-509 #oncology	$jnj completes acquisition of aragon pharma...aim to bolster prostate cancer pipeline with arn-509 #oncology	0	positive	0			04/02/2010	62.639999	1	0	1		1	0	45.33333333	11.66666667	62.639999	-14	55
402	21/08/2013		What are you watching? Here are the top ten stocks of the day: http://bloom.bg/16w5UMfÂ $JNJ $TJX $TOL $GS $AAPL $POT $RCL $TGT $SPLS $LOW	what are you watching? here are the top ten stocks of the day: $jnj $tjx $tol $gs $aapl $pot $rcl $tgt $spls $low	what are you watching? here are the top ten stocks of the day: $jnj $tjx $tol $gs $aapl $pot $rcl $tgt $spls $low	0.266666667	positive	0.166666667			05/02/2010	62.639999	0	0	0		0	0	45.33333333	11.66666667	62.639999	-14	55
403	25/08/2013		A Young Investor's DGI Plan And Portfolio http://seekingalpha.com/f/a/zhimÂ $AFL $COP $CSX $CVX $JNJ $KO $MCD $WAG $WFC $WMT	a young investor's dgi plan and portfolio $afl $cop $csx $cvx $jnj $ko $mcd $wag $wfc $wmt	a young investor's dgi plan and portfolio $afl $cop $csx $cvx $jnj $ko $mcd $wag $wfc $wmt	0.4	positive	0.1			06/02/2010	62.639999	0	0	0		0	0	45.33333333	11.66666667	62.639999	-14	55
404	27/08/2013		The Dow is off by -882 pts. or -5.63% from its record close of 15,658 on 8/2. Biggest drags this month: $IBM, $JNJ, $CVX and $XOM.	the dow is off by -882 pts. or -5.63% from its record close of 15,658 on 8/2. biggest drags this month: $ibm, $jnj, $cvx and $xom.	the dow is off by -882 pts. or -5.63% from its record close of 15,658 on 8/2. biggest drags this month: $ibm, $jnj, $cvx and $xom.	0	positive	0			07/02/2010	62.639999	0	0	0		0	0	45.33333333	11.66666667	62.639999	-14	55
405	28/09/2013		Saturday links: legalistic thinking, explaining the economic machine and when grit trumps talent. http://stks.co/akWLÂ $AAPL $JNJ	saturday links: legalistic thinking, explaining the economic machine and when grit trumps talent. $aapl $jnj	saturday links: legalistic thinking, explaining the economic machine and when grit trumps talent. $aapl $jnj	0.2	positive	0.2			08/02/2010	62.369999	1	0	1		1	0	46.33333333	11.66666667	62.369999	-14	56
406	14/10/2013		$JNJ stock up around 50% since Obamacare passed. Profits up by $5 billion (or 11%). That med device tax is sure killing them...	$jnj stock up around 50% since obamacare passed. profits up by $5 billion (or 11%). that med device tax is sure killing them...	$jnj stock up around 50% since obamacare passed. profits up by $5 billion (or 11%). that med device tax is sure killing them...	0.888888889	positive	0.5			09/02/2010	62.759998	0	0	0		0	0	46.33333333	11.66666667	62.759998	-14	56
407	15/10/2013		Major companies reporting earnings before the open: $C http://stks.co/cmSpÂ , $KO http://stks.co/dmLzÂ , and $JNJ http://stks.co/tWSh	major companies reporting earnings before the open: $c $ko and $jnj	major companies reporting earnings before the open: $c $ko and $jnj	0.5	positive	0.03125			10/02/2010	62.73	0	0	0		0	0	46.33333333	11.66666667	62.73	-14	56
408	22/10/2013		PREVAIL is positive! Study stopped early. HR of 0.70 in favour of enzalutamide in pre-chemo CRPC is a huge win over abiraterone. $MDVN $JNJ	prevail is positive! study stopped early. hr of 0.70 in favour of enzalutamide in pre-chemo crpc is a huge win over abiraterone. $mdvn $jnj	prevail is positive! study stopped early. hr of 0.70 in favour of enzalutamide in pre-chemo crpc is a huge win over abiraterone. $mdvn $jnj	0.536363636	positive	0.396022727			11/02/2010	62.91	0	0	0		0	0	46.33333333	11.66666667	62.91	-14	56
409	22/10/2013		@ianestepan Absolutely wrong. Uros will use Xtandi and not Zytiga because of the steroids required for Zytiga. $MDVN $JNJ	@ianestepan absolutely wrong. uros will use xtandi and not zytiga because of the steroids required for zytiga. $mdvn $jnj	@ianestepan absolutely wrong. uros will use xtandi and not zytiga because of the steroids required for zytiga. $mdvn $jnj	0.9	negative	-0.5			12/02/2010	62.720001	0	0	0		0	0	46.33333333	11.66666667	62.720001	-14	56
410	27/10/2013		RT @DewDiligence Does $GILD have a lock on PI-experienced patients? http://investorshub.advfn.com/boards/read_msg.aspx?message_id=93424461Â â€¦ $ABBV $ENTA $BMY $MRK $JNJ $ACHN etc #HepC #HCV	rt @dewdiligence does $gild have a lock on pi-experienced patients? $abbv $enta $bmy $mrk $jnj $achn etc #hepc #hcv	rt @dewdiligence does $gild have a lock on pi-experienced patients? $abbv $enta $bmy $mrk $jnj $achn etc #hepc #hcv	0	positive	0			13/02/2010	62.720001	1	0	1		1	0	47.33333333	11.66666667	62.720001	-14	57
411	04/11/2013		#HCV: Second Generation - All oral regimens in development for g1 HCV #AASLD $GILD $ABBV $BMY $MRK $VRTX $JNJ pic.twitter.com/Lkrr6hO5cm	#hcv: second generation - all oral regimens in development for g1 hcv #aasld $gild $abbv $bmy $mrk $vrtx $jnj pic.twitter.com/lkrr6ho5cm	#hcv: second generation - all oral regimens in development for g1 hcv #aasld $gild $abbv $bmy $mrk $vrtx $jnj pic.twitter.com/lkrr6ho5cm	0	positive	0			14/02/2010	62.720001	1	0	1		1	0	48.33333333	11.66666667	62.720001	-14	58
412	04/11/2013		$JNJ to pay $2.2B, plead guilty to misdemeanor in Risperdal case; involved probe into alleged kickbacks to pharmacists. - @ScottCohnCNBC	$jnj to pay $2.2b, plead guilty to misdemeanor in risperdal case; involved probe into alleged kickbacks to pharmacists. - @scottcohncnbc	$jnj to pay $2.2b, plead guilty to misdemeanor in risperdal case; involved probe into alleged kickbacks to pharmacists. - @scottcohncnbc	0.55	negative	-0.3			15/02/2010	62.720001	0	0	0		0	0	48.33333333	11.66666667	62.720001	-14	58
413	04/11/2013		JNJ & subsidiaries "lined their pockets at the expense of American taxpayers, patients": Eric Holder http://cnnmon.ie/173G3ySÂ $JNJ	jnj & subsidiaries "lined their pockets at the expense of american taxpayers, patients": eric holder $jnj	jnj & subsidiaries "lined their pockets at the expense of american taxpayers, patients": eric holder $jnj	0	positive	0			16/02/2010	63.610001	1	0	1		1	0	49.33333333	11.66666667	63.610001	-14	59
414	05/11/2013		34-year-old woman working at J&J wore wire to sales meeting after feeling stonewalled on Risperdal marketing. $JNJ http://bit.ly/HEnQwK	34-year-old woman working at j&j wore wire to sales meeting after feeling stonewalled on risperdal marketing. $jnj	34-year-old woman working at j&j wore wire to sales meeting after feeling stonewalled on risperdal marketing. $jnj	0	positive	0			17/02/2010	63.98	1	0	1		1	0	50.33333333	11.66666667	63.98	-14	60
415	06/11/2013		"Nothing says Im innocent like paying $2.2bn" -- @jimcramer connoting that $JNJ Risperdal settlement very questionable.	"nothing says i am innocent like paying $2.2bn" -- @jimcramer connoting that $jnj risperdal settlement very questionable.	"nothing says i am innocent like paying $2.2bn" -- @jimcramer connoting that $jnj risperdal settlement very questionable.	0.85	negative	-0.075			18/02/2010	64.529999	1	0	1		1	0	51.33333333	11.66666667	64.529999	-14	61
416	10/11/2013		Bullish engulfing candle formed on Friday $GE $MU $PFE $CX $LLY $HBAN $ORCL $MHR $USB $HAL $X $POT $JNJ $UAL $SLB $BK $DOW $WFT $DD $MYL $BA	bullish engulfing candle formed on friday $ge $mu $pfe $cx $lly $hban $orcl $mhr $usb $hal $x $pot $jnj $ual $slb $bk $dow $wft $dd $myl $ba	bullish engulfing candle formed on friday $ge $mu $pfe $cx $lly $hban $orcl $mhr $usb $hal $x $pot $jnj $ual $slb $bk $dow $wft $dd $myl $ba	0	positive	0			19/02/2010	63.810001	0	0	0		0	0	51.33333333	11.66666667	63.810001	-14	61
417	13/11/2013		$PCYC $JNJ -- FDA approves ibrutinib	$pcyc $jnj -- fda approves ibrutinib	$pcyc $jnj -- fda approves ibrutinib	0	positive	0			20/02/2010	63.810001	0	0	0		0	0	51.33333333	11.66666667	63.810001	-14	61
418	13/11/2013		J&J, Pharmacyclics win early approval for 'breakthrough' cancer drug ibrutinib. http://www.fiercebiotech.com/story/jj-pharmacyclics-win-early-approval-breakthrough-cancer-drug-ibrutinib/2013-11-13Â â€¦ $JNJ $PCYC	j&j, pharmacyclics win early approval for 'breakthrough' cancer drug ibrutinib. $jnj $pcyc	j&j, pharmacyclics win early approval for 'breakthrough' cancer drug ibrutinib. $jnj $pcyc	0.35	positive	0.45			21/02/2010	63.810001	0	0	0		0	0	51.33333333	11.66666667	63.810001	-14	61
419	13/11/2013		This is huge for $PCYC and $JNJ! RT @adamfeuerstein: $PCYC Each Imbruvica pill costs $90!!	this is huge for $pcyc and $jnj! rt @adamfeuerstein: $pcyc each imbruvica pill costs $90!!	this is huge for $pcyc and $jnj! rt @adamfeuerstein: $pcyc each imbruvica pill costs $90!!	0.9	positive	0.78125			22/02/2010	63.490002	0	0	0		0	0	51.33333333	11.66666667	63.490002	-14	61
420	13/11/2013		Pharmacyclics, J&J Win FDA Approval for Big Blood Cancer Drug. Priced at $130k/year http://www.xconomy.com/san-francisco/2013/11/13/pharmacyclics-jj-win-fda-approval-big-blood-cancer-drug/Â â€¦ $PCYC $JNJ	pharmacyclics, j&j win fda approval for big blood cancer drug. priced at $130k/year $pcyc $jnj	pharmacyclics, j&j win fda approval for big blood cancer drug. priced at $130k/year $pcyc $jnj	0.25	positive	0.4			23/02/2010	63.310001	0	0	0		0	0	51.33333333	11.66666667	63.310001	-14	61
421	13/11/2013		Dear #AskJPM - is this your price discovery algo at work in $JNJ ? http://youtu.be/rB5jJuMP84E	dear #askjpm - is this your price discovery algo at work in $jnj ?	dear #askjpm - is this your price discovery algo at work in $jnj ?	0	positive	0			24/02/2010	63.450001	0	0	0		0	0	51.33333333	11.66666667	63.450001	-14	61
422	18/11/2013		The weekendâ€™s most-read special report: Top Pharma Companies by 2012 Revenues http://bit.ly/1d1smmUÂ #pharma $PFE $NVS $JNJ	the weekends most-read special report: top pharma companies by 2012 revenues #pharma $pfe $nvs $jnj	the weekends most-read special report: top pharma companies by 2012 revenues #pharma $pfe $nvs $jnj	0.535714286	positive	0.428571429			25/02/2010	63.279999	1	0	1		1	0	52.33333333	11.66666667	63.279999	-14	62
423	19/11/2013		Gilead charts PhIII success for #leukemia drug as J&J showdown awaits http://www.fiercebiotech.com/story/gilead-charts-phiii-success-leukemia-drug-jj-showdown-awaits/2013-11-19Â â€¦ $GILD $JNJ	gilead charts phiii success for #leukemia drug as j&j showdown awaits $gild $jnj	gilead charts phiii success for #leukemia drug as j&j showdown awaits $gild $jnj	0	positive	0.3			26/02/2010	63	1	0	1		1	0	53.33333333	11.66666667	63	-14	63
424	20/11/2013		J&J agrees to pay $2.5 billion in hip settlement, but still faces more litigation. http://on.wsj.com/17IgA9iÂ via @jonathanrockoff $JNJ	j&j agrees to pay $2.5 billion in hip settlement, but still faces more litigation. via @jonathanrockoff $jnj	j&j agrees to pay $2.5 billion in hip settlement, but still faces more litigation. via @jonathanrockoff $jnj	0.5	positive	0.5			27/02/2010	63	0	0	0		0	0	53.33333333	11.66666667	63	-14	63
425	20/11/2013		Active puts @ CBOE; $ZNGA Dec 4 $PBR Jan 13 $JNJ Dec 110 $COH 12/6/13 54 $WM Dec 45	active puts @ cboe; $znga dec 4 $pbr jan 13 $jnj dec 110 $coh 12/6/13 54 $wm dec 45	active puts @ cboe; $znga dec 4 $pbr jan 13 $jnj dec 110 $coh 12/6/13 54 $wm dec 45	0.6	negative	-0.133333333			28/02/2010	63	0	0	0		0	0	53.33333333	11.66666667	63	-14	63
426	22/11/2013		$JNJ simeprevir approved by FDA to treat hepatitis C.	$jnj simeprevir approved by fda to treat hepatitis c.	$jnj simeprevir approved by fda to treat hepatitis c.	0	positive	0			01/03/2010	63.389999	0	0	0		0	0	53.33333333	11.66666667	63.389999	-14	63
427	22/11/2013		$JNJ Medivir - FDA approves HepC drug simeprevir. Brand name Olysio.	$jnj medivir - fda approves hepc drug simeprevir. brand name olysio.	$jnj medivir - fda approves hepc drug simeprevir. brand name olysio.	0	positive	0			02/03/2010	63.439999	0	0	0		0	0	53.33333333	11.66666667	63.439999	-14	63
428	24/11/2013		$JNJ RT @Retankerman: Jim, HUGE fan. Long story short, lost a lot of $ jumping in and out.Please tell me a name I should buy/hold for year+!	$jnj rt @retankerman: jim, huge fan. long story short, lost a lot of $ jumping in and out.please tell me a name i should buy/hold for year+!	$jnj rt @retankerman: jim, huge fan. long story short, lost a lot of $ jumping in and out.please tell me a name i should buy/hold for year+!	0.533333333	positive	0.116666667			03/03/2010	63.400002	1	0	1		1	0	54.33333333	11.66666667	63.400002	-14	64
429	25/11/2013		$JNJ RT @Joey__101: @jimcramer if you could pick one company to open a DRIP in for the next 20 yrs which would you choose?	$jnj rt @joey__101: @jimcramer if you could pick one company to open a drip in for the next 20 yrs which would you choose?	$jnj rt @joey__101: @jimcramer if you could pick one company to open a drip in for the next 20 yrs which would you choose?	0.25	positive	0			04/03/2010	63.57	1	0	1		1	0	55.33333333	11.66666667	63.57	-14	65
430	25/11/2013		Johnson & Johnson, Nike, Coca-Cola lead the pack with revenue growth in Europe $JNJ $NKE $KOhttp://onforb.es/17MpA0d	johnson & johnson, nike, coca-cola lead the pack with revenue growth in europe $jnj $nke $ko	johnson & johnson, nike, coca-cola lead the pack with revenue growth in europe $jnj $nke $ko	0	positive	0			05/03/2010	64.040001	1	0	1		1	0	56.33333333	11.66666667	64.040001	-14	66
431	03/12/2013		Wells ups $JNJ target to $112-$113 as portfolio pipe contins to perform well.	wells ups $jnj target to $112-$113 as portfolio pipe contins to perform well.	wells ups $jnj target to $112-$113 as portfolio pipe contins to perform well.	0	positive	0			06/03/2010	64.040001	0	0	0		0	0	56.33333333	11.66666667	64.040001	-14	66
432	04/12/2013		New York City to Start Venture Fund for Biotech via @WSJ. $10MM from @bloomberg, $40MM $CLGN $JNJ etc... http://online.wsj.com/article/SB10001424052702304355104579236310004192826.htmlÂ â€¦	new york city to start venture fund for biotech via @wsj. $10mm from @bloomberg, $40mm $clgn $jnj etc...	new york city to start venture fund for biotech via @wsj. $10mm from @bloomberg, $40mm $clgn $jnj etc...	0.454545455	positive	0.136363636			07/03/2010	64.040001	0	0	0		0	0	56.33333333	11.66666667	64.040001	-14	66
433	04/12/2013		Here's an index fund with zero fees. Buy theses six stocks; $WFC $XOM $JNJ $IBM $PG $T. Deviation from index will be minimal.	here's an index fund with zero fees. buy theses six stocks; $wfc $xom $jnj $ibm $pg $t. deviation from index will be minimal.	here's an index fund with zero fees. buy theses six stocks; $wfc $xom $jnj $ibm $pg $t. deviation from index will be minimal.	0.6	negative	-0.1			08/03/2010	64.199997	0	0	0		0	0	56.33333333	11.66666667	64.199997	-14	66
434	07/12/2013		Income Investor: Johnson & Johnson, S&P 500 Dividend Aristocrat, Offers Growth http://ibdn.uz/rxfWOÂ $JNJ $WMTpic.twitter.com/Mwh5Fm7tio	income investor: johnson & johnson, s&p 500 dividend aristocrat, offers growth $jnj $wmtpic.twitter.com/mwh5fm7tio	income investor: johnson & johnson, s&p 500 dividend aristocrat, offers growth $jnj $wmtpic.twitter.com/mwh5fm7tio	0	positive	0.1			09/03/2010	64.269997	0	0	0		0	0	56.33333333	11.66666667	64.269997	-14	66
435	08/12/2013		@mcbio316 @JMPawlotsky @MDsearchlight IMHO the verbiage is intently in there for $ABBV $JNJ and future direction of all oral based regimen	@mcbio316 @jmpawlotsky @mdsearchlight imho the verbiage is intently in there for $abbv $jnj and future direction of all oral based regimen	@mcbio316 @jmpawlotsky @mdsearchlight imho the verbiage is intently in there for $abbv $jnj and future direction of all oral based regimen	0.125	positive	0			10/03/2010	64.290001	0	0	0		0	0	56.33333333	11.66666667	64.290001	-14	66
436	11/12/2013		Q3 largest buybacks: $AAPL $4.9B, $PFE $3.8B, $HAL $3.3B, $QCOM $3.3B, $JNJ $3.0B.	q3 largest buybacks: $aapl $4.9b, $pfe $3.8b, $hal $3.3b, $qcom $3.3b, $jnj $3.0b.	q3 largest buybacks: $aapl $4.9b, $pfe $3.8b, $hal $3.3b, $qcom $3.3b, $jnj $3.0b.	0	positive	0			11/03/2010	64.220001	0	0	0		0	0	56.33333333	11.66666667	64.220001	-14	66
437	17/12/2013		$PCYC $GILD $ABBV $RHHBY $JNJ $GSK $GEN.CO Market Size and Competitive Landscape of CLL & NHL [CS]pic.twitter.com/y4Q5E6PurW	$pcyc $gild $abbv $rhhby $jnj $gsk $gen.co market size and competitive landscape of cll & nhl [cs]pic.twitter.com/y4q5e6purw	$pcyc $gild $abbv $rhhby $jnj $gsk $gen.co market size and competitive landscape of cll & nhl [cs]pic.twitter.com/y4q5e6purw	0	positive	0			12/03/2010	64.18	0	0	0		0	0	56.33333333	11.66666667	64.18	-14	66
438	23/12/2013		In 2013, $JNJ joined the @NYSEEuronext Century Club. CFO Dominic Caruso discussed our business legacy. http://jnj.me/1kzfDZA	in 2013, $jnj joined the @nyseeuronext century club. cfo dominic caruso discussed our business legacy.	in 2013, $jnj joined the @nyseeuronext century club. cfo dominic caruso discussed our business legacy.	0	positive	0			13/03/2010	64.18	0	0	0		0	0	56.33333333	11.66666667	64.18	-14	66
439	24/12/2013		Morning #ChristmasEve #stock movers: $TSLA $FB $TWTR $JNJ $LENpic.twitter.com/kAqnRFsvER	morning #christmaseve #stock movers: $tsla $fb $twtr $jnj $lenpic.twitter.com/kaqnrfsver	morning #christmaseve #stock movers: $tsla $fb $twtr $jnj $lenpic.twitter.com/kaqnrfsver	0	positive	0			14/03/2010	64.18	0	0	0		0	0	56.33333333	11.66666667	64.18	-14	66
440	26/12/2013		The Most Important New Drug Of 2013 http://onforb.es/1bskq78Â $GILD $PCYC $JNJ #biotech	the most important new drug of 2013 $gild $pcyc $jnj #biotech	the most important new drug of 2013 $gild $pcyc $jnj #biotech	0.651515152	positive	0.345454545			15/03/2010	64.57	0	0	0		0	0	56.33333333	11.66666667	64.57	-14	66
441	28/12/2013		RT @AndyBiotech Comparison of #HCV Drug launches $GILD Sovaldi vs $JNJ Olysio vs Incivek vs Victrelis MT @H3NPHLOpic.twitter.com/3EEqC1l1pu	rt @andybiotech comparison of #hcv drug launches $gild sovaldi vs $jnj olysio vs incivek vs victrelis mt @h3nphlopic.twitter.com/3eeqc1l1pu	rt @andybiotech comparison of #hcv drug launches $gild sovaldi vs $jnj olysio vs incivek vs victrelis mt @h3nphlopic.twitter.com/3eeqc1l1pu	0	positive	0			16/03/2010	64.529999	0	0	0		0	0	56.33333333	11.66666667	64.529999	-14	66
442	01/01/2014		The Perfect Portfolio: End Of Year Review http://seekingalpha.com/article/1923881-the-perfect-portfolio-end-of-year-review?source=feed_fÂ â€¦ $ABBV $ABT $CA $CL $CVX $INTC $JNJ $KMB $KO $MCD $MO $MSFT $PG $RAI	the perfect portfolio: end of year review $abbv $abt $ca $cl $cvx $intc $jnj $kmb $ko $mcd $mo $msft $pg $rai	the perfect portfolio: end of year review $abbv $abt $ca $cl $cvx $intc $jnj $kmb $ko $mcd $mo $msft $pg $rai	1	positive	1			17/03/2010	64.650002	0	0	0		0	0	56.33333333	11.66666667	64.650002	-14	66
443	01/01/2014		Intrexon Announces a Research and Development Collaboration with Johnson ... $JNJ http://bit.ly/1bAfwVz	intrexon announces a research and development collaboration with johnson ... $jnj	intrexon announces a research and development collaboration with johnson ... $jnj	0	positive	0			18/03/2010	65.059998	1	0	1		1	0	57.33333333	11.66666667	65.059998	-14	67
444	01/01/2014		$JNJ - 2 Health Giants Create 1 Mobile App -> http://stock-news.net/190978Â #stock #stocks #stockaction	$jnj - 2 health giants create 1 mobile app -> #stock #stocks #stockaction	$jnj - 2 health giants create 1 mobile app -> #stock #stocks #stockaction	0	positive	0			19/03/2010	65.110001	0	0	0		0	0	57.33333333	11.66666667	65.110001	-14	67
445	01/01/2014		$XON $JNJ collaboration on "beauty products" Rogain? Neutrogena? Clean & Clear? ROC?	$xon $jnj collaboration on "beauty products" rogain? neutrogena? clean & clear? roc?	$xon $jnj collaboration on "beauty products" rogain? neutrogena? clean & clear? roc?	0.541666667	positive	0.233333333			20/03/2010	65.110001	0	0	0		0	0	57.33333333	11.66666667	65.110001	-14	67
446	01/01/2014		$JNJ Solid Zytiga uptake.For the 4- week period ended 12/20/13,Zytiga TRx totaled 9,003, up 32% Y/Y,while 4-weekNRx totaled 2,797,up 24% Y/Y	$jnj solid zytiga uptake.for the 4- week period ended 12/20/13,zytiga trx totaled 9,003, up 32% y/y,while 4-weeknrx totaled 2,797,up 24% y/y	$jnj solid zytiga uptake.for the 4- week period ended 12/20/13,zytiga trx totaled 9,003, up 32% y/y,while 4-weeknrx totaled 2,797,up 24% y/y	0.1	positive	0			21/03/2010	65.110001	0	0	0		0	0	57.33333333	11.66666667	65.110001	-14	67
447	01/01/2014		$JNJ $SNY $DNDN Selcted Prostate Cancer Product WW Sales, 2011-9Mo2013pic.twitter.com/95S6wgwCf8	$jnj $sny $dndn selcted prostate cancer product ww sales, 2011-9mo2013pic.twitter.com/95s6wgwcf8	$jnj $sny $dndn selcted prostate cancer product ww sales, 2011-9mo2013pic.twitter.com/95s6wgwcf8	0	positive	0			22/03/2010	65.099998	0	0	0		0	0	57.33333333	11.66666667	65.099998	-14	67
448	01/01/2014		$JNJ $DNDN $SNY ï¿¼CRPC Line of Therapy by Brandpic.twitter.com/BwXG6ba6wp	$jnj $dndn $sny crpc line of therapy by brandpic.twitter.com/bwxg6ba6wp	$jnj $dndn $sny crpc line of therapy by brandpic.twitter.com/bwxg6ba6wp	0	positive	0			23/03/2010	65.360001	0	0	0		0	0	57.33333333	11.66666667	65.360001	-14	67
449	01/01/2014		Ziopharm, Finally A Winner In War On Cancer? http://seekingalpha.com/article/1899291-ziopharm-finally-a-winner-in-the-war-on-cancer?source=tweetÂ â€¦ $JNJ $GILD $CELG $AMGN $ABBV $IMUC $CLDX $PCYC $SGEN $IMGN $PJP	ziopharm, finally a winner in war on cancer? $jnj $gild $celg $amgn $abbv $imuc $cldx $pcyc $sgen $imgn $pjp	ziopharm, finally a winner in war on cancer? $jnj $gild $celg $amgn $abbv $imuc $cldx $pcyc $sgen $imgn $pjp	1	positive	0			24/03/2010	64.75	0	0	0		0	0	57.33333333	11.66666667	64.75	-14	67
450	01/01/2014		5 weakest Dow stocks according to RSI indicator gives you: $JNJ $PG $PFE $VZ $MSFT http://stks.co/c03GaÂ $STUDY	5 weakest dow stocks according to rsi indicator gives you: $jnj $pg $pfe $vz $msft $study	5 weakest dow stocks according to rsi indicator gives you: $jnj $pg $pfe $vz $msft $study	0	positive	0			25/03/2010	64.57	0	0	0		0	0	57.33333333	11.66666667	64.57	-14	67
451	01/01/2014		J&J moves forward with its plan to make Doxil in part of the closed Ben Venue plant: http://www.fiercepharmamanufacturing.com/story/jj-moves-forward-its-plan-make-doxil-part-closed-ben-venue-plant/2013-12-30?utm_campaign=AddThis&utm_medium=AddThis&utm_source=twitter#.UsS7tZCBXjY.twitterÂ â€¦ $JNJ by @EricPFierce	j&j moves forward with its plan to make doxil in part of the closed ben venue plant: #.uss7tzcbxjy.twitter $jnj by @ericpfierce	j&j moves forward with its plan to make doxil in part of the closed ben venue plant: #.uss7tzcbxjy.twitter $jnj by @ericpfierce	0.1	negative	-0.1			26/03/2010	64.379997	0	0	0		0	0	57.33333333	11.66666667	64.379997	-14	67
452	02/01/2014		2013 was springboard for '#breakthrough' drugs http://bit.ly/19LRZo0Â #FDA #pharma #biotech #biopharma $GILD $JNJ $BIIB $RHHBY $GSK $PCYC	2013 was springboard for '#breakthrough' drugs #fda #pharma #biotech #biopharma $gild $jnj $biib $rhhby $gsk $pcyc	2013 was springboard for '#breakthrough' drugs #fda #pharma #biotech #biopharma $gild $jnj $biib $rhhby $gsk $pcyc	0	positive	0			27/03/2010	64.379997	0	0	0		0	0	57.33333333	11.66666667	64.379997	-14	67
453	02/01/2014		ICYMI: Grading Pharma In 2013: 16 Drug Companies Ranked http://onforb.es/1hSl57qÂ $BMY $JNJ $MRK $PFE & many more	icymi: grading pharma in 2013: 16 drug companies ranked $bmy $jnj $mrk $pfe & many more	icymi: grading pharma in 2013: 16 drug companies ranked $bmy $jnj $mrk $pfe & many more	0.5	positive	0.5			28/03/2010	64.379997	0	0	0		0	0	57.33333333	11.66666667	64.379997	-14	67
454	02/01/2014		Dogs o' the Dow stocks for 2014: $T 5.1%, $VZ 4.2%, $INTC 3.5%, $MRK 3.5%, $MCD 3.2%, $PFE 3.1%, $CVX 3.1%, $CSCO 2.9%, $PG 2.8%, $JNJ 2.8%	dogs o' the dow stocks for 2014: $t 5.1%, $vz 4.2%, $intc 3.5%, $mrk 3.5%, $mcd 3.2%, $pfe 3.1%, $cvx 3.1%, $csco 2.9%, $pg 2.8%, $jnj 2.8%	dogs o' the dow stocks for 2014: $t 5.1%, $vz 4.2%, $intc 3.5%, $mrk 3.5%, $mcd 3.2%, $pfe 3.1%, $cvx 3.1%, $csco 2.9%, $pg 2.8%, $jnj 2.8%	0	positive	0			29/03/2010	64.82	0	0	0		0	0	57.33333333	11.66666667	64.82	-14	67
455	02/01/2014		$CSL.AX $JNJ CSL362 New Paper in Blood Anti-CD123 effectively depletes CML progenitor & stem cells http://bloodjournal.hematologylibrary.org/content/early/2013/12/20/blood-2012-12-475194.short?rss=1Â â€¦ $STML $MGNX $XNCR	$csl.ax $jnj csl362 new paper in blood anti-cd123 effectively depletes cml progenitor & stem cells $stml $mgnx $xncr	$csl.ax $jnj csl362 new paper in blood anti-cd123 effectively depletes cml progenitor & stem cells $stml $mgnx $xncr	0.627272727	positive	0.368181818			30/03/2010	64.900002	0	0	0		0	0	57.33333333	11.66666667	64.900002	-14	67
456	02/01/2014		$JNJ announces Q1 2014 dividend. http://jnj.me/1g3jZVn	$jnj announces q1 2014 dividend.	$jnj announces q1 2014 dividend.	0	positive	0			31/03/2010	65.199997	0	0	0		0	0	57.33333333	11.66666667	65.199997	-14	67
457	02/01/2014		January 14-16 cardio renal FDA adcomm interesting. $CHTP Northera, $MRK's vorapaxar, $JNJ Xarelto for CV protection.	january 14-16 cardio renal fda adcomm interesting. $chtp northera, $mrk's vorapaxar, $jnj xarelto for cv protection.	january 14-16 cardio renal fda adcomm interesting. $chtp northera, $mrk's vorapaxar, $jnj xarelto for cv protection.	0.5	positive	0.5			01/04/2010	65.769997	0	0	0		0	0	57.33333333	11.66666667	65.769997	-14	67
458	03/01/2014		#HFT is anti-price discovery as seen in this 1/2 second of "trading" in $JNJ http://youtu.be/rB5jJuMP84E	#hft is anti-price discovery as seen in this 1/2 second of "trading" in $jnj	#hft is anti-price discovery as seen in this 1/2 second of "trading" in $jnj	0	positive	0			02/04/2010	65.769997	0	0	0		0	0	57.33333333	11.66666667	65.769997	-14	67
459	03/01/2014		Grading #pharma in 2013 http://www.forbes.com/sites/matthewherper/2013/12/31/grading-pharma-in-2013-16-drug-companies-ranked/Â â€¦ Excellent article @MatthewHerper! $BMY $CELG $BIIB $GILD $ABBV $JNJ #immunotherapy	grading #pharma in 2013 excellent article @matthewherper! $bmy $celg $biib $gild $abbv $jnj #immunotherapy	grading #pharma in 2013 excellent article @matthewherper! $bmy $celg $biib $gild $abbv $jnj #immunotherapy	1	positive	1			03/04/2010	65.769997	0	0	0		0	0	57.33333333	11.66666667	65.769997	-14	67
460	03/01/2014		$CAPR $JNJ Capricor gets $12.5M upfront payment in Janssen development agreement: Full Story http://bit.ly/1dhVal2	$capr $jnj capricor gets $12.5m upfront payment in janssen development agreement: full story	$capr $jnj capricor gets $12.5m upfront payment in janssen development agreement: full story	0.55	positive	0.35			04/04/2010	65.769997	0	0	0		0	0	57.33333333	11.66666667	65.769997	-14	67
461	06/01/2014		#FDA opens adcomms with 3-day CRDAC. Read about it at US Capitol Capsule http://bit.ly/1cFTlxxÂ #pharma #biotech #biopharma $MRK $CHTP $JNJ	#fda opens adcomms with 3-day crdac. read about it at us capitol capsule #pharma #biotech #biopharma $mrk $chtp $jnj	#fda opens adcomms with 3-day crdac. read about it at us capitol capsule #pharma #biotech #biopharma $mrk $chtp $jnj	0	positive	0			05/04/2010	65.400002	0	0	0		0	0	57.33333333	11.66666667	65.400002	-14	67
462	06/01/2014		From Leerink Swann, FDA review times for the three #BTD drugs approved so far $PCYC $JNJ $GILD $RHHBYpic.twitter.com/0r3zQfLbTu	from leerink swann, fda review times for the three #btd drugs approved so far $pcyc $jnj $gild $rhhbypic.twitter.com/0r3zqflbtu	from leerink swann, fda review times for the three #btd drugs approved so far $pcyc $jnj $gild $rhhbypic.twitter.com/0r3zqflbtu	1	positive	0.1			06/04/2010	65.309998	0	0	0		0	0	57.33333333	11.66666667	65.309998	-14	67
463	06/01/2014		Pre-Market Pulse: $JNJ boosts Dow, $GM down on disappointing sales & $AAPL drags on NASDAQ. Alan Knuckman reports $$ http://bit.ly/1ef7aFH	pre-market pulse: $jnj boosts dow, $gm down on disappointing sales & $aapl drags on nasdaq. alan knuckman reports $$	pre-market pulse: $jnj boosts dow, $gm down on disappointing sales & $aapl drags on nasdaq. alan knuckman reports $$	0.494444444	negative	-0.377777778			07/04/2010	65.220001	0	0	0		0	0	57.33333333	11.66666667	65.220001	-14	67
464	06/01/2014		measuring voter influence at FDA advisory committee meetings http://www.panaphase.com/2013/12/measuring-voter-influence-at-fda-advisory-committee-meetings/Â â€¦ $CHTP $MRK $JNJ $STAApic.twitter.com/wtMVGjjEe0	measuring voter influence at fda advisory committee meetings $chtp $mrk $jnj $staapic.twitter.com/wtmvgjjee0	measuring voter influence at fda advisory committee meetings $chtp $mrk $jnj $staapic.twitter.com/wtmvgjjee0	0	positive	0			08/04/2010	64.93	0	0	0		0	0	57.33333333	11.66666667	64.93	-14	67
465	06/01/2014		J&J pays $12.5 million for stem cell collaboration. Shares of tiny Capricor soar. $JNJ $CAPR http://www.irdirect.net/pr/release/id/433460Â â€¦	j&j pays $12.5 million for stem cell collaboration. shares of tiny capricor soar. $jnj $capr	j&j pays $12.5 million for stem cell collaboration. shares of tiny capricor soar. $jnj $capr	0.5	positive	0			09/04/2010	65.139999	0	0	0		0	0	57.33333333	11.66666667	65.139999	-14	67
466	06/01/2014		Little Biotech, Capricor Inks Heart Pact Worth $337.5 Million With Janssen $JNJ; $CAPR stock soars http://bit.ly/1bKZBUrÂ #biotech #pharma	little biotech, capricor inks heart pact worth $337.5 million with janssen $jnj; $capr stock soars #biotech #pharma	little biotech, capricor inks heart pact worth $337.5 million with janssen $jnj; $capr stock soars #biotech #pharma	0.3	positive	0.05625			10/04/2010	65.139999	0	0	0		0	0	57.33333333	11.66666667	65.139999	-14	67
467	06/01/2014		Capricor's CEO says $JNJ team took a year to do their due diligence. They were very thorough. Says a lot about the BD folks. #pharma	capricor's ceo says $jnj team took a year to do their due diligence. they were very thorough. says a lot about the bd folks. #pharma	capricor's ceo says $jnj team took a year to do their due diligence. they were very thorough. says a lot about the bd folks. #pharma	0.3375	positive	0.0375			11/04/2010	65.139999	0	0	0		0	0	57.33333333	11.66666667	65.139999	-14	67
468	06/01/2014		Great! J&J Bets Up to $325 million on Capricor: Big Pharma #StemCell Move as Predictd http://wp.me/p1xWpk-4o3Â $CAPR $JNJ @CIRMnews #stemcells	great! j&j bets up to $325 million on capricor: big pharma #stemcell move as predictd $capr $jnj @cirmnews #stemcells	great! j&j bets up to $325 million on capricor: big pharma #stemcell move as predictd $capr $jnj @cirmnews #stemcells	0.425	positive	0.5			12/04/2010	65.110001	0	0	0		0	0	57.33333333	11.66666667	65.110001	-14	67
469	07/01/2014		$JNJ $NVS Leading the pact -> MT @CBinsights: Top 10 Corporate #VentureCapital #Healthcare Investors of 2013pic.twitter.com/npUHmS9hYT	$jnj $nvs leading the pact -> mt @cbinsights: top 10 corporate #venturecapital #healthcare investors of 2013pic.twitter.com/npuhms9hyt	$jnj $nvs leading the pact -> mt @cbinsights: top 10 corporate #venturecapital #healthcare investors of 2013pic.twitter.com/npuhms9hyt	0.25	positive	0.25			13/04/2010	65.68	0	0	0		0	0	57.33333333	11.66666667	65.68	-14	67
470	07/01/2014		$CHTP $MRK $JNJ $NVS -> MT @FDAadcomm: Jan/Feb FDA Advisory Committee Meetings Agenda pic.twitter.com/YiREfG62gdpic.twitter.com/4uS7A1s5lf	$chtp $mrk $jnj $nvs -> mt @fdaadcomm: jan/feb fda advisory committee meetings agenda pic.twitter.com/yirefg62gdpic.twitter.com/4us7a1s5lf	$chtp $mrk $jnj $nvs -> mt @fdaadcomm: jan/feb fda advisory committee meetings agenda pic.twitter.com/yirefg62gdpic.twitter.com/4us7a1s5lf	0	positive	0			14/04/2010	65.489998	0	0	0		0	0	57.33333333	11.66666667	65.489998	-14	67
471	08/01/2014		$XNCR is eligible for up to $1.3B milestone paymts from partnerships w $MOR $AMGN $ALXN $JNJ $CSL.AX $MRK BI[Wedbush]pic.twitter.com/JHW2MLcJI0	$xncr is eligible for up to $1.3b milestone paymts from partnerships w $mor $amgn $alxn $jnj $csl.ax $mrk bi[wedbush]pic.twitter.com/jhw2mlcji0	$xncr is eligible for up to $1.3b milestone paymts from partnerships w $mor $amgn $alxn $jnj $csl.ax $mrk bi[wedbush]pic.twitter.com/jhw2mlcji0	0	positive	0			15/04/2010	65.510002	0	0	0		0	0	57.33333333	11.66666667	65.510002	-14	67
472	08/01/2014		Adcom, pdufa, EU, FDA decision, data.....lots of bio events still to come in January. $chtp $amag $amrn $cur $enta $ecyt $jnj	adcom, pdufa, eu, fda decision, data.....lots of bio events still to come in january. $chtp $amag $amrn $cur $enta $ecyt $jnj	adcom, pdufa, eu, fda decision, data.....lots of bio events still to come in january. $chtp $amag $amrn $cur $enta $ecyt $jnj	0	positive	0			16/04/2010	65.019997	0	0	0		0	0	57.33333333	11.66666667	65.019997	-14	67
473	13/01/2014		Singh reports 80% of the licensing deals from top 20 buyers are discovery through Phase I. $JNJ and $AZN leading the way. #JPM14	singh reports 80% of the licensing deals from top 20 buyers are discovery through phase i. $jnj and $azn leading the way. #jpm14	singh reports 80% of the licensing deals from top 20 buyers are discovery through phase i. $jnj and $azn leading the way. #jpm14	0.5	positive	0.5			17/04/2010	65.019997	0	0	0		0	0	57.33333333	11.66666667	65.019997	-14	67
474	15/01/2014		â€œ@AuWireFeed: VeriTeQ Endorses Englandâ€™s Decision to Launch Breast Implant Registry http://finance.yahoo.com/news/veriteq-endorses-england-decision-launch-133000662.html?soc_src=mediacontentstoryÂ â€¦ #medicaldevices $VTEQ $JNJâ€�	@auwirefeed: veriteq endorses englands decision to launch breast implant registry #medicaldevices $vteq $jnj	@auwirefeed: veriteq endorses englands decision to launch breast implant registry #medicaldevices $vteq $jnj	0	positive	0			18/04/2010	65.019997	0	0	0		0	0	57.33333333	11.66666667	65.019997	-14	67
475	15/01/2014		What do @Exxonmobil, @GE, @ATT & @JNJNews have in common? Hint: @InvescoUS @PowerShares $NYCC #ETF. http://bit.ly/1dQyHvJÂ $XOM $JNJ $GE $T	what do @exxonmobil, @ge, @att & @jnjnews have in common? hint: @invescous @powershares $nycc #etf. $xom $jnj $ge $t	what do @exxonmobil, @ge, @att & @jnjnews have in common? hint: @invescous @powershares $nycc #etf. $xom $jnj $ge $t	0.5	negative	-0.3			19/04/2010	66.029999	0	0	0		0	0	57.33333333	11.66666667	66.029999	-14	67
476	15/01/2014		Sources say Johnson & Johnson reached agreement this afternoon to sell its Ortho unit to Carlyle for $4B - http://bloom.bg/1dwJ1hBÂ $CG $JNJ	sources say johnson & johnson reached agreement this afternoon to sell its ortho unit to carlyle for $4b - $cg $jnj	sources say johnson & johnson reached agreement this afternoon to sell its ortho unit to carlyle for $4b - $cg $jnj	0	positive	0			20/04/2010	65.989998	0	0	0		0	0	57.33333333	11.66666667	65.989998	-14	67
477	16/01/2014		Private equity making large acquisitions of public company subsidiaries is the opposite of capex. $JNJ	private equity making large acquisitions of public company subsidiaries is the opposite of capex. $jnj	private equity making large acquisitions of public company subsidiaries is the opposite of capex. $jnj	0.217559524	positive	0.053571429			21/04/2010	65.389999	0	0	0		0	0	57.33333333	11.66666667	65.389999	-14	67
478	16/01/2014		J&J to sell diagnostics unit to Carlyle for $4.15 billion http://yhoo.it/K6cDWKÂ $JNJ	j&j to sell diagnostics unit to carlyle for $4.15 billion $jnj	j&j to sell diagnostics unit to carlyle for $4.15 billion $jnj	0	positive	0			22/04/2010	64.779999	0	0	0		0	0	57.33333333	11.66666667	64.779999	-14	67
479	16/01/2014		$JNJ was originally seeking $5 billion for Ortho-Clinical Diagnostics. $CG beat out a joint bid from $BX and $DHR http://bit.ly/1fBSBkU	$jnj was originally seeking $5 billion for ortho-clinical diagnostics. $cg beat out a joint bid from $bx and $dhr	$jnj was originally seeking $5 billion for ortho-clinical diagnostics. $cg beat out a joint bid from $bx and $dhr	0.75	positive	0.375			23/04/2010	65.040001	0	0	0		0	0	57.33333333	11.66666667	65.040001	-14	67
480	16/01/2014		FDA advisory panel gives J&J's #Xarelto resounding 'no' for ACS http://www.fiercepharma.com/story/fda-advisory-panel-gives-jjs-xarelto-resounding-no-acs/2014-01-16Â â€¦ #pharma $JNJ by @CarlyHFierce	fda advisory panel gives j&j's #xarelto resounding 'no' for acs #pharma $jnj by @carlyhfierce	fda advisory panel gives j&j's #xarelto resounding 'no' for acs #pharma $jnj by @carlyhfierce	0	positive	0			24/04/2010	65.040001	0	0	0		0	0	57.33333333	11.66666667	65.040001	-14	67
481	16/01/2014		Carlyle joins M&A flurry with J&J unit purchase - http://FT.comÂ http://on.ft.com/KmcQo7Â via @FT: $JNJ	carlyle joins m&a flurry with j&j unit purchase - via @ft: $jnj	carlyle joins m&a flurry with j&j unit purchase - via @ft: $jnj	0	positive	0			25/04/2010	65.040001	0	0	0		0	0	57.33333333	11.66666667	65.040001	-14	67
482	20/01/2014		#Sovaldi Fifth week of launch: Weekly TRx and NRx #Olysio #HCV $GILD $JNJ $MVIRbpic.twitter.com/skWFmf6nA6	#sovaldi fifth week of launch: weekly trx and nrx #olysio #hcv $gild $jnj $mvirbpic.twitter.com/skwfmf6na6	#sovaldi fifth week of launch: weekly trx and nrx #olysio #hcv $gild $jnj $mvirbpic.twitter.com/skwfmf6na6	0	positive	0			26/04/2010	64.760002	0	0	0		0	0	57.33333333	11.66666667	64.760002	-14	67
483	20/01/2014		Healthcare names of interest to me reporting this week: $ABT $BAX $BMY $CBST $COV $FRX $JNJ $RMD $STJ $SYK	healthcare names of interest to me reporting this week: $abt $bax $bmy $cbst $cov $frx $jnj $rmd $stj $syk	healthcare names of interest to me reporting this week: $abt $bax $bmy $cbst $cov $frx $jnj $rmd $stj $syk	0	positive	0			27/04/2010	64.279999	0	0	0		0	0	57.33333333	11.66666667	64.279999	-14	67
484	21/01/2014		EARNINGS ALERT: Johnson & Johnson Q4 EPS $1.24 vs. $1.20 Est.; Q4 Revs. $18.4B vs. $17.95B Est. $JNJ QUOTE: http://cnb.cx/1f8zJWi	earnings alert: johnson & johnson q4 eps $1.24 vs. $1.20 est.; q4 revs. $18.4b vs. $17.95b est. $jnj quote:	earnings alert: johnson & johnson q4 eps $1.24 vs. $1.20 est.; q4 revs. $18.4b vs. $17.95b est. $jnj quote:	0	positive	0			28/04/2010	64.620003	0	0	0		0	0	57.33333333	11.66666667	64.620003	-14	67
485	21/01/2014		Johnson & Johnson $JNJ posted profits of $1.24 per share on revenues of $18.4 billion, beating on both lines in 4Q: http://fxn.ws/1cPZLuk	johnson & johnson $jnj posted profits of $1.24 per share on revenues of $18.4 billion, beating on both lines in 4q:	johnson & johnson $jnj posted profits of $1.24 per share on revenues of $18.4 billion, beating on both lines in 4q:	0	positive	0			29/04/2010	65.010002	0	0	0		0	0	57.33333333	11.66666667	65.010002	-14	67
486	21/01/2014		J&J, Glaxo tops in #pharma social media, but smaller cos. rate highly, too http://bit.ly/1drT69zÂ #hcsm $JNJ $GSK $NVO via @FiercePharma	j&j, glaxo tops in #pharma social media, but smaller cos. rate highly, too #hcsm $jnj $gsk $nvo via @fiercepharma	j&j, glaxo tops in #pharma social media, but smaller cos. rate highly, too #hcsm $jnj $gsk $nvo via @fiercepharma	0.368888889	positive	0.064444444			30/04/2010	64.300003	0	0	0		0	0	57.33333333	11.66666667	64.300003	-14	67
487	21/01/2014		Johnson & Johnson's 4Q profit rises 19 pct http://yhoo.it/KCfRkcÂ $JNJ	johnson & johnson's 4q profit rises 19 pct $jnj	johnson & johnson's 4q profit rises 19 pct $jnj	0	positive	0			01/05/2010	64.300003	1	0	1		1	0	58.33333333	11.66666667	64.300003	-14	68
488	21/01/2014		Johnson & Johnson's 4Q profit jumps 19% on higher prescription drug sales, tax benefit http://yhoo.it/KE4uIOÂ $JNJ	johnson & johnson's 4q profit jumps 19% on higher prescription drug sales, tax benefit $jnj	johnson & johnson's 4q profit jumps 19% on higher prescription drug sales, tax benefit $jnj	0.5	positive	0.25			02/05/2010	64.300003	0	0	0		0	0	58.33333333	11.66666667	64.300003	-14	68
489	21/01/2014		MD Anderson goes for a MoonShot in immunotherapy for #melanoma with $JNJ http://ow.ly/2axXGz	md anderson goes for a moonshot in immunotherapy for #melanoma with $jnj	md anderson goes for a moonshot in immunotherapy for #melanoma with $jnj	0	positive	0			03/05/2010	65.330002	0	0	0		0	0	58.33333333	11.66666667	65.330002	-14	68
490	15/02/2014		Easy: $JNJ--Gorsky's good RT @TiffanyAdamss: @jimcramer 2 children under 10 years.. best DRIP in your opinion? PG or JNJ. ty in advance	easy: $jnj--gorsky's good rt @tiffanyadamss: @jimcramer 2 children under 10 years.. best drip in your opinion? pg or jnj. ty in advance	easy: $jnj--gorsky's good rt @tiffanyadamss: @jimcramer 2 children under 10 years.. best drip in your opinion? pg or jnj. ty in advance	0.577777778	positive	0.711111111			04/05/2010	64.699997	1	0	1		1	0	59.33333333	11.66666667	64.699997	-14	69
491	05/03/2014		$JNJ RT @MrFlyTrap: @jimcramer Jim, want to add big Pharma to my port. who has best pipeline & who will be best in breed 5 years	$jnj rt @mrflytrap: @jimcramer jim, want to add big pharma to my port. who has best pipeline & who will be best in breed 5 years	$jnj rt @mrflytrap: @jimcramer jim, want to add big pharma to my port. who has best pipeline & who will be best in breed 5 years	0.233333333	positive	0.666666667			05/05/2010	65.139999	0	0	0		0	0	59.33333333	11.66666667	65.139999	-14	69
492	09/03/2014		Nice article on $JNJ wooing $PCYC via @jonathanrockoff http://online.wsj.com/news/articles/SB10001424052702304703804579384871050414310Â â€¦	nice article on $jnj wooing $pcyc via @jonathanrockoff	nice article on $jnj wooing $pcyc via @jonathanrockoff	1	positive	0.6			06/05/2010	63.400002	0	0	0		0	0	59.33333333	11.66666667	63.400002	-14	69
493	10/03/2014		WSJ looks at how $JNJ beat out $NVS & $CELG for Imbruvica http://on.wsj.com/1fPoFBBÂ by @jonathanrockoff $PCYC	wsj looks at how $jnj beat out $nvs & $celg for imbruvica by @jonathanrockoff $pcyc	wsj looks at how $jnj beat out $nvs & $celg for imbruvica by @jonathanrockoff $pcyc	0	positive	0			07/05/2010	63.310001	0	0	0		0	0	59.33333333	11.66666667	63.310001	-14	69
494	10/03/2014		Let @jonathanrockoff take you inside a Big Pharma's drug scouting playbook today. http://on.wsj.com/1fPoFBBÂ $JNJ	let @jonathanrockoff take you inside a big pharma's drug scouting playbook today. $jnj	let @jonathanrockoff take you inside a big pharma's drug scouting playbook today. $jnj	0.1	positive	0			08/05/2010	63.310001	0	0	0		0	0	59.33333333	11.66666667	63.310001	-14	69
495	18/03/2014		How Open Is Open? Peter Doshi Dishes On Access To Clinical Trial Data http://blogs.wsj.com/corporate-intelligence/2014/03/18/access-to-pharma-trial-data-how-open-is-open/Â â€¦ #pharma $GSK $JNJ $SNY $NVS	how open is open? peter doshi dishes on access to clinical trial data #pharma $gsk $jnj $sny $nvs	how open is open? peter doshi dishes on access to clinical trial data #pharma $gsk $jnj $sny $nvs	0.5	positive	0			09/05/2010	63.310001	0	0	0		0	0	59.33333333	11.66666667	63.310001	-14	69
496	20/03/2014		$JNJ Investigational Treatment for Schizophrenia Shows Positive Efficacy, Delays Relapse.DMC Recommends Halting Trial http://finance.yahoo.com/news/janssen-investigational-treatment-schizophrenia-shows-120000249.html?soc_src=mediacontentstoryÂ â€¦	$jnj investigational treatment for schizophrenia shows positive efficacy, delays relapse.dmc recommends halting trial	$jnj investigational treatment for schizophrenia shows positive efficacy, delays relapse.dmc recommends halting trial	0.545454545	positive	0.227272727			10/05/2010	64.75	0	0	0		0	0	59.33333333	11.66666667	64.75	-14	69
497	20/03/2014		BREAKING | $JNJ to host @richardbranson at Tues Keynote at #BIO2014 @JNJInnovation @BIOConvention @BIOCOMCA #JLabsSD http://lnkd.in/b-ujsUM	breaking | $jnj to host @richardbranson at tues keynote at #bio2014 @jnjinnovation @bioconvention @biocomca #jlabssd	breaking | $jnj to host @richardbranson at tues keynote at #bio2014 @jnjinnovation @bioconvention @biocomca #jlabssd	0	positive	0			11/05/2010	64.669998	1	0	1		1	0	60.33333333	11.66666667	64.669998	-14	70
498	21/03/2014		EMA CHMP March Meeting Highlights http://www.ema.europa.eu/ema/index.jsp?curl=pages/news_and_events/news/2014/03/news_detail_002044.jsp&mid=WC0b01ac058004d5c1Â â€¦ Positive opinions for $ECYT $JNJ $MVIRB Takeda BI ->pic.twitter.com/9o5lzX2rNt	ema chmp march meeting highlights positive opinions for $ecyt $jnj $mvirb takeda bi ->pic.twitter.com/9o5lzx2rnt	ema chmp march meeting highlights positive opinions for $ecyt $jnj $mvirb takeda bi ->pic.twitter.com/9o5lzx2rnt	0.545454545	positive	0.227272727			12/05/2010	64.900002	0	0	0		0	0	60.33333333	11.66666667	64.900002	-14	70
499	23/03/2014		Watchlist for 3/24/14 http://www.thestockgarage.com/watchlist-for-32414/Â â€¦ $JNJ $MSFT $JPM $CAT $COST $AAPL $PCLN $IBM $EBAY $TWTR $DE $C $NFLX $GLD	watchlist for 3/24/14 $jnj $msft $jpm $cat $cost $aapl $pcln $ibm $ebay $twtr $de $c $nflx $gld	watchlist for 3/24/14 $jnj $msft $jpm $cat $cost $aapl $pcln $ibm $ebay $twtr $de $c $nflx $gld	0	positive	0			13/05/2010	64.669998	0	0	0		0	0	60.33333333	11.66666667	64.669998	-14	70
500	25/03/2014		52-Wk Highs: â€¢ Microsoft $MSFT â€¢ JPMorgan $JPM â€¢ $JNJ â€¢ Caterpillar $CAT â€¢ Schlumberger $SLB â€¢ $DOW Chemical â€¢ Corning $GLW â€¢ $CSX â€¢ $CVS	52-wk highs: microsoft $msft jpmorgan $jpm $jnj caterpillar $cat schlumberger $slb $dow chemical corning $glw $csx $cvs	52-wk highs: microsoft $msft jpmorgan $jpm $jnj caterpillar $cat schlumberger $slb $dow chemical corning $glw $csx $cvs	0	positive	0			14/05/2010	63.970001	0	0	0		0	0	60.33333333	11.66666667	63.970001	-14	70
501	29/03/2014		#ACC14 $JNJ #Xarelto race car in exhibit hall. > What to do with a crash without reversal agent?pic.twitter.com/dBYageIBz2	#acc14 $jnj #xarelto race car in exhibit hall. > what to do with a crash without reversal agent?pic.twitter.com/dbyageibz2	#acc14 $jnj #xarelto race car in exhibit hall. > what to do with a crash without reversal agent?pic.twitter.com/dbyageibz2	0	positive	0			15/05/2010	63.970001	0	0	0		0	0	60.33333333	11.66666667	63.970001	-14	70
502	29/03/2014		#ACC14 Could use 4 factor Prothrombin Complex Concentrate to reverse $JNJ #Xarelto if you crash the racecarpic.twitter.com/YOyNm02sYC	#acc14 could use 4 factor prothrombin complex concentrate to reverse $jnj #xarelto if you crash the racecarpic.twitter.com/yoynm02syc	#acc14 could use 4 factor prothrombin complex concentrate to reverse $jnj #xarelto if you crash the racecarpic.twitter.com/yoynm02syc	0.4	negative	-0.3			16/05/2010	63.970001	0	0	0		0	0	60.33333333	11.66666667	63.970001	-14	70
503	02/04/2014		Did Someone Say Conflict? When Academia & Pharma Meet in the Boardroom http://blogs.wsj.com/corporate-intelligence/2014/04/01/why-people-who-influence-reseach-are-popular-in-pharma-boardrooms/Â â€¦ #pharma $GILD $JNJ $PFE #conflictofinterest	did someone say conflict? when academia & pharma meet in the boardroom #pharma $gild $jnj $pfe #conflictofinterest	did someone say conflict? when academia & pharma meet in the boardroom #pharma $gild $jnj $pfe #conflictofinterest	0	positive	0			17/05/2010	63.880001	0	0	0		0	0	60.33333333	11.66666667	63.880001	-14	70
504	10/04/2014		Merck is in the race for next-generation Hepatitis C regimen $MRK $GILD $ABBV $BMY $JNJ http://on.wsj.com/OIUwaX	merck is in the race for next-generation hepatitis c regimen $mrk $gild $abbv $bmy $jnj	merck is in the race for next-generation hepatitis c regimen $mrk $gild $abbv $bmy $jnj	0	positive	0			18/05/2010	62.970001	0	0	0		0	0	60.33333333	11.66666667	62.970001	-14	70
505	11/04/2014		J&J ending development of PurTox botulinum toxin to focus on breast surgery biz, was to challenge Botox $JNJ $AGN http://on.wsj.com/1kRf77I	j&j ending development of purtox botulinum toxin to focus on breast surgery biz, was to challenge botox $jnj $agn	j&j ending development of purtox botulinum toxin to focus on breast surgery biz, was to challenge botox $jnj $agn	0	positive	0			19/05/2010	62.220001	0	0	0		0	0	60.33333333	11.66666667	62.220001	-14	70
506	14/04/2014		J&J teams with Scripps on a new Big Pharma/biotech spinoff matchmaking effort #biotech #pharma $JNJ http://www.fiercebiotech.com/story/jj-teams-scripps-new-big-pharmabiotech-spinoff-matchmaking-effort/2014-04-14Â â€¦	j&j teams with scripps on a new big pharma/biotech spinoff matchmaking effort #biotech #pharma $jnj	j&j teams with scripps on a new big pharma/biotech spinoff matchmaking effort #biotech #pharma $jnj	0.277272727	positive	0.068181818			20/05/2010	60.549999	0	0	0		0	0	60.33333333	11.66666667	60.549999	-14	70
507	15/04/2014		EARNINGS ALERT: Johnson & Johnson Q1 EPS $1.54 vs. $1.47 est.; Q1 Revs. $18.115B vs. $17.996B est. â€¢ http://cnb.cx/1hQUV27Â $JNJ	earnings alert: johnson & johnson q1 eps $1.54 vs. $1.47 est.; q1 revs. $18.115b vs. $17.996b est. $jnj	earnings alert: johnson & johnson q1 eps $1.54 vs. $1.47 est.; q1 revs. $18.115b vs. $17.996b est. $jnj	0	positive	0			21/05/2010	60.880001	0	0	0		0	0	60.33333333	11.66666667	60.880001	-14	70
508	15/04/2014		J&J posts $354M 1Q sales for new HepC drug Olysio - benefits from patient warehouse effect, off-label combo w/ Gilead's Sovaldi $JNJ $GILD	j&j posts $354m 1q sales for new hepc drug olysio - benefits from patient warehouse effect, off-label combo w/ gilead's sovaldi $jnj $gild	j&j posts $354m 1q sales for new hepc drug olysio - benefits from patient warehouse effect, off-label combo w/ gilead's sovaldi $jnj $gild	0.454545455	positive	0.136363636			22/05/2010	60.880001	0	0	0		0	0	60.33333333	11.66666667	60.880001	-14	70
509	29/04/2014		Biotech as Buffett's "Wonderful Business" http://buff.ly/1itCmHtÂ // First blog post in a long time $WFC $AXP $IBM $DVA $SNY $JNJ $GSK $GILD	biotech as buffett's "wonderful business" // first blog post in a long time $wfc $axp $ibm $dva $sny $jnj $gsk $gild	biotech as buffett's "wonderful business" // first blog post in a long time $wfc $axp $ibm $dva $sny $jnj $gsk $gild	0.577777778	positive	0.4			23/05/2010	60.880001	0	0	0		0	0	60.33333333	11.66666667	60.880001	-14	70
510	10/05/2014		Allergan Said to Be Rebuffed by Sanofi, J&J as It Seeks Bids http://www.bloomberg.com/news/2014-05-10/allergan-said-to-be-rebuffed-by-sanofi-j-j-as-it-seeks-bids.htmlÂ â€¦ $AGN $VRX $JNJ $GSK $NVS $IBB	allergan said to be rebuffed by sanofi, j&j as it seeks bids $agn $vrx $jnj $gsk $nvs $ibb	allergan said to be rebuffed by sanofi, j&j as it seeks bids $agn $vrx $jnj $gsk $nvs $ibb	0	positive	0			24/05/2010	60.57	0	0	0		0	0	60.33333333	11.66666667	60.57	-14	70
511	14/05/2014		Another $MDVN bear thesis dead. As expected, AR-V7 also renders abiraterone less effective. #ASCO14 $JNJ http://ow.ly/wRawH	another $mdvn bear thesis dead. as expected, ar-v7 also renders abiraterone less effective. #asco14 $jnj	another $mdvn bear thesis dead. as expected, ar-v7 also renders abiraterone less effective. #asco14 $jnj	0.416666667	positive	0.033333333			25/05/2010	60.349998	1	0	1		1	0	61.33333333	11.66666667	60.349998	-14	71
512	19/05/2014		Be a winner @MedTechAwards $JNJ Global Surgery #JanssenLabs J&J Development Corp Apply! http://bit.ly/1lEHM2a	be a winner @medtechawards $jnj global surgery #janssenlabs j&j development corp apply!	be a winner @medtechawards $jnj global surgery #janssenlabs j&j development corp apply!	0	positive	0			26/05/2010	59.66	0	0	0		0	0	61.33333333	11.66666667	59.66	-14	71
513	22/05/2014		OncoGenex Retrenches, and Searches for Answers, After Failed Trial http://www.xconomy.com/seattle/2014/05/22/oncogenex-retrenches-and-searches-for-answers-after-failed-trial/Â â€¦ $OGXI $MDVN $JNJ $TEVA	oncogenex retrenches, and searches for answers, after failed trial $ogxi $mdvn $jnj $teva	oncogenex retrenches, and searches for answers, after failed trial $ogxi $mdvn $jnj $teva	0.3	negative	-0.5			27/05/2010	59.029999	0	0	0		0	0	61.33333333	11.66666667	59.029999	-14	71
514	23/05/2014		Goldman Sachs Notes Hedge Fund Difficulity http://www.valuewalk.com/2014/05/goldman-sachs-notes-hedge-fund-difficulity/Â â€¦ $SPY $SPX $T $V $INTC $DIS $JNJ pic.twitter.com/BoxO67dMM0	goldman sachs notes hedge fund difficulity $spy $spx $t $v $intc $dis $jnj pic.twitter.com/boxo67dmm0	goldman sachs notes hedge fund difficulity $spy $spx $t $v $intc $dis $jnj pic.twitter.com/boxo67dmm0	0	positive	0			28/05/2010	58.299999	0	0	0		0	0	61.33333333	11.66666667	58.299999	-14	71
515	29/05/2014		Rodin Moves From Seedling to Neurology Startup With $12.9M Series A http://www.xconomy.com/boston/2014/05/29/rodin-moves-from-seedling-to-neurology-startup-with-12-9m-series-a/Â â€¦ $JNJ @atlasventure #Alzheimers	rodin moves from seedling to neurology startup with $12.9m series a $jnj @atlasventure #alzheimers	rodin moves from seedling to neurology startup with $12.9m series a $jnj @atlasventure #alzheimers	0	positive	0			29/05/2010	58.299999	0	0	0		0	0	61.33333333	11.66666667	58.299999	-14	71
516	29/05/2014		Rodin bags a $12.9M A round to think big about CNS therapies. http://www.fiercebiotech.com/story/rodin-bags-129m-round-think-big-about-cns-therapies/2014-05-29Â â€¦ by @DamianFierce $JNJ	rodin bags a $12.9m a round to think big about cns therapies. by @damianfierce $jnj	rodin bags a $12.9m a round to think big about cns therapies. by @damianfierce $jnj	0.25	negative	-0.1			30/05/2010	58.299999	0	0	0		0	0	61.33333333	11.66666667	58.299999	-14	71
517	30/05/2014		@melindarichter discusses how $JNJ fils the gap for #biotech Entrepreneurs. #JLabsBay @JNJInnovationpic.twitter.com/F8gI8c1ul1	@melindarichter discusses how $jnj fils the gap for #biotech entrepreneurs. #jlabsbay @jnjinnovationpic.twitter.com/f8gi8c1ul1	@melindarichter discusses how $jnj fils the gap for #biotech entrepreneurs. #jlabsbay @jnjinnovationpic.twitter.com/f8gi8c1ul1	0	positive	0			31/05/2010	58.299999	0	0	0		0	0	61.33333333	11.66666667	58.299999	-14	71
518	04/06/2014		These 24 stocks hit new all-time highs yesterday and should be on everyone's watchlist today --> http://stks.co/g0gUAÂ $JNJ $DAL	these 24 stocks hit new all-time highs yesterday and should be on everyone's watchlist today --> $jnj $dal	these 24 stocks hit new all-time highs yesterday and should be on everyone's watchlist today --> $jnj $dal	0.454545455	positive	0.136363636			01/06/2010	58.759998	0	0	0		0	0	61.33333333	11.66666667	58.759998	-14	71
519	04/06/2014		Pharmalot.. Pharmalittle. Good Morning.. nice to see you again. here are the latest tidbits http://blogs.wsj.com/pharmalot/2014/06/04/pharmalot-pharmalittle-good-morning/Â â€¦ #pharma $JNJ $MRK $AZN	pharmalot.. pharmalittle. good morning.. nice to see you again. here are the latest tidbits #pharma $jnj $mrk $azn	pharmalot.. pharmalittle. good morning.. nice to see you again. here are the latest tidbits #pharma $jnj $mrk $azn	0.833333333	positive	0.6			02/06/2010	59.73	0	0	0		0	0	61.33333333	11.66666667	59.73	-14	71
520	04/06/2014		$SPX on track for 16th #record close of 2014. Already a new intraday record high. $WG $JNJ $KR $DAL $LUV $HRL $GIS $CI $AET also at records.	$spx on track for 16th #record close of 2014. already a new intraday record high. $wg $jnj $kr $dal $luv $hrl $gis $ci $aet also at records.	$spx on track for 16th #record close of 2014. already a new intraday record high. $wg $jnj $kr $dal $luv $hrl $gis $ci $aet also at records.	0.497272727	positive	0.148181818			03/06/2010	59.77	0	0	0		0	0	61.33333333	11.66666667	59.77	-14	71
521	06/06/2014		$JNJ took a calculated risk w Cougar. Their patent wins are great for the entire class, remove worst case scenario from $MDVN valuation	$jnj took a calculated risk w cougar. their patent wins are great for the entire class, remove worst case scenario from $mdvn valuation	$jnj took a calculated risk w cougar. their patent wins are great for the entire class, remove worst case scenario from $mdvn valuation	0.64375	positive	0.025			04/06/2010	58.009998	0	0	0		0	0	61.33333333	11.66666667	58.009998	-14	71
522	09/06/2014		Huge price Idenix received from $MRK the result of an all out bidding war between $JNJ,$ABBV and Merck. All about Hep C.More @SquawkStreet	huge price idenix received from $mrk the result of an all out bidding war between $jnj,$abbv and merck. all about hep c.more @squawkstreet	huge price idenix received from $mrk the result of an all out bidding war between $jnj,$abbv and merck. all about hep c.more @squawkstreet	0.9	positive	0.4			05/06/2010	58.009998	0	0	0		0	0	61.33333333	11.66666667	58.009998	-14	71
523	09/06/2014		Who is left to buy $ACHN? Any thoughts? $JNJ? $ABBV? Hard to imagine $BMY making another big HepC acquisition. What about $GILD?	who is left to buy $achn? any thoughts? $jnj? $abbv? hard to imagine $bmy making another big hepc acquisition. what about $gild?	who is left to buy $achn? any thoughts? $jnj? $abbv? hard to imagine $bmy making another big hepc acquisition. what about $gild?	0.213888889	negative	-0.097222222			06/06/2010	58.009998	0	0	0		0	0	61.33333333	11.66666667	58.009998	-14	71
524	10/06/2014		Johnson & Johnson: 5-min "microbursts" of activity boost alertness. "When the body moves, the brain lights up." @natpress $JNJ #npfobesity	johnson & johnson: 5-min "microbursts" of activity boost alertness. "when the body moves, the brain lights up." @natpress $jnj #npfobesity	johnson & johnson: 5-min "microbursts" of activity boost alertness. "when the body moves, the brain lights up." @natpress $jnj #npfobesity	0	positive	0			07/06/2010	58	0	0	0		0	0	61.33333333	11.66666667	58	-14	71
525	10/06/2014		Nomura says $MRK $IDNX deal confirms #HCV market Worth north of $600bn $GILD $JNJ $ABBV $MVIRbpic.twitter.com/rHwbwrBQnj	nomura says $mrk $idnx deal confirms #hcv market worth north of $600bn $gild $jnj $abbv $mvirbpic.twitter.com/rhwbwrbqnj	nomura says $mrk $idnx deal confirms #hcv market worth north of $600bn $gild $jnj $abbv $mvirbpic.twitter.com/rhwbwrbqnj	0.1	positive	0.3			08/06/2010	58.639999	1	1	0		0	1	61.33333333	12.66666667	58.639999	-15	71
526	12/06/2014		Thought it was interesting to see J&J partner w/ Aduro on prostate cancer, then bankroll trial. Big field for $JNJ http://www.fiercebiotech.com/story/jj-helps-bankroll-55m-gamble-partner-aduros-phiib-cancer-drug-study/2014-06-12Â â€¦	thought it was interesting to see j&j partner w/ aduro on prostate cancer, then bankroll trial. big field for $jnj	thought it was interesting to see j&j partner w/ aduro on prostate cancer, then bankroll trial. big field for $jnj	0.3	positive	0.25			09/06/2010	58.169998	0	0	0		0	0	61.33333333	12.66666667	58.169998	-15	71
527	15/06/2014		Dividends, Strength, Late-Bull-Market Performance http://stks.co/q0R3SÂ $T $KO $CVX $PG $SCHD $HDV $VIG $JNJ $PFE $XOM $MSFT $IBM $QCOM	dividends, strength, late-bull-market performance $t $ko $cvx $pg $schd $hdv $vig $jnj $pfe $xom $msft $ibm $qcom	dividends, strength, late-bull-market performance $t $ko $cvx $pg $schd $hdv $vig $jnj $pfe $xom $msft $ibm $qcom	0	positive	0			10/06/2010	58.5	0	0	0		0	0	61.33333333	12.66666667	58.5	-15	71
528	16/06/2014		#HepC: Gilead cures 100% of patients in Japanese pivotal trial [Nordea] $GILD $MVIRb $JNJ pic.twitter.com/JN1kE9Bjci	#hepc: gilead cures 100% of patients in japanese pivotal trial [nordea] $gild $mvirb $jnj pic.twitter.com/jn1ke9bjci	#hepc: gilead cures 100% of patients in japanese pivotal trial [nordea] $gild $mvirb $jnj pic.twitter.com/jn1ke9bjci	0.4	positive	0.25			11/06/2010	58.459999	0	0	0		0	0	61.33333333	12.66666667	58.459999	-15	71
529	18/06/2014		With J&J Deals, Aduroâ€™s Cancer Vaccines Have New Chance To Prove Worth http://www.xconomy.com/san-francisco/2014/06/18/with-jj-deals-aduros-cancer-vaccines-have-new-chance-to-prove-worth/Â â€¦ by @tanseyverse $JNJ	with j&j deals, aduros cancer vaccines have new chance to prove worth by @tanseyverse $jnj	with j&j deals, aduros cancer vaccines have new chance to prove worth by @tanseyverse $jnj	0.277272727	positive	0.218181818			12/06/2010	58.459999	0	0	0		0	0	61.33333333	12.66666667	58.459999	-15	71
530	19/06/2014		Boston VC Firms, Pharmas Team up on $23.5M Series A For Navitor http://www.xconomy.com/boston/2014/06/19/boston-vc-firms-pharmas-team-up-on-23-5m-series-a-for-navitor/Â â€¦ @PolarisVC @atlasventure $JNJ	boston vc firms, pharmas team up on $23.5m series a for navitor @polarisvc @atlasventure $jnj	boston vc firms, pharmas team up on $23.5m series a for navitor @polarisvc @atlasventure $jnj	0	positive	0			13/06/2010	58.459999	0	0	0		0	0	61.33333333	12.66666667	58.459999	-15	71
531	19/06/2014		$JNJ Innovation shows off its new summer lineup of biotech pacts - http://www.fiercebiotech.com/story/jj-innovation-shows-its-new-summer-lineup-biotech-pacts/2014-06-19Â â€¦ by @JohnCFierce	$jnj innovation shows off its new summer lineup of biotech pacts - by @johncfierce	$jnj innovation shows off its new summer lineup of biotech pacts - by @johncfierce	0.454545455	positive	0.136363636			14/06/2010	58.419998	0	0	0		0	0	61.33333333	12.66666667	58.419998	-15	71
532	19/06/2014		A cost of doing business? How regulatory fines hurt shareholder returns.. see the chart http://blogs.wsj.com/pharmalot/2014/06/18/a-cost-of-doing-business-how-regulatory-fines-hurt-shareholder-returns/Â â€¦ #pharma $GILD $LLY $PFE $JNJ	a cost of doing business? how regulatory fines hurt shareholder returns.. see the chart #pharma $gild $lly $pfe $jnj	a cost of doing business? how regulatory fines hurt shareholder returns.. see the chart #pharma $gild $lly $pfe $jnj	0	positive	0			15/06/2010	59.139999	0	0	0		0	0	61.33333333	12.66666667	59.139999	-15	71
533	19/06/2014		Navitor Pharmaceuticals launches today with $23M #seriesA - focus on MTORC1 pathway - backers include corp venture JJDC and SROne $JNJ $GSK	navitor pharmaceuticals launches today with $23m #seriesa - focus on mtorc1 pathway - backers include corp venture jjdc and srone $jnj $gsk	navitor pharmaceuticals launches today with $23m #seriesa - focus on mtorc1 pathway - backers include corp venture jjdc and srone $jnj $gsk	0	positive	0			16/06/2010	59.240002	0	0	0		0	0	61.33333333	12.66666667	59.240002	-15	71
534	19/06/2014		Some background to today's discontinuation of orteronel. My @EPVantage story from Jan http://ow.ly/ydXXAÂ $MDVN $JNJ	some background to today's discontinuation of orteronel. my @epvantage story from jan $mdvn $jnj	some background to today's discontinuation of orteronel. my @epvantage story from jan $mdvn $jnj	0	positive	0			17/06/2010	59.18	0	0	0		0	0	61.33333333	12.66666667	59.18	-15	71
535	19/06/2014		J&J Innovation spotlights its slate of new biotech deals http://www.fiercepharma.com/story/jj-innovation-spotlights-its-slate-new-biotech-deals/2014-06-19Â â€¦ $JNJ #pharma by @TracyStaton	j&j innovation spotlights its slate of new biotech deals $jnj #pharma by @tracystaton	j&j innovation spotlights its slate of new biotech deals $jnj #pharma by @tracystaton	0.454545455	positive	0.136363636			18/06/2010	59.18	0	0	0		0	0	61.33333333	12.66666667	59.18	-15	71
536	19/06/2014		$JNJ @JNJNews Johnson & Johnson strikes deals with 6 Boston #biotech firms --> http://bit.ly/1qiTAbVÂ @BostonBioTech @LifeTechBoston	$jnj @jnjnews johnson & johnson strikes deals with 6 boston #biotech firms --> @bostonbiotech @lifetechboston	$jnj @jnjnews johnson & johnson strikes deals with 6 boston #biotech firms --> @bostonbiotech @lifetechboston	0	positive	0			19/06/2010	59.18	0	0	0		0	0	61.33333333	12.66666667	59.18	-15	71
537	20/06/2014		S&P 500 rebalance today. Largest to buy for the rebalance: $XEC, $WFC, $JNJ, GOOG. To sell: $AAPL, $IBM, $IGT, $HD,$ LOW	s&p 500 rebalance today. largest to buy for the rebalance: $xec, $wfc, $jnj, goog. to sell: $aapl, $ibm, $igt, $hd,$ low	s&p 500 rebalance today. largest to buy for the rebalance: $xec, $wfc, $jnj, goog. to sell: $aapl, $ibm, $igt, $hd,$ low	0.3	positive	0			20/06/2010	59.18	0	0	0		0	0	61.33333333	12.66666667	59.18	-15	71
538	20/06/2014		Up and Down the Ladder. the latest comings & goings.. recognize anyone? http://blogs.wsj.com/pharmalot/2014/06/20/up-and-down-the-ladder-the-latest-comings-and-goings-at-valeant-and/Â â€¦ #pharma #pharmajobs $VRX $JNJ $MRK	up and down the ladder. the latest comings & goings.. recognize anyone? #pharma #pharmajobs $vrx $jnj $mrk	up and down the ladder. the latest comings & goings.. recognize anyone? #pharma #pharmajobs $vrx $jnj $mrk	0.594444444	positive	0.172222222			21/06/2010	59.130001	0	0	0		0	0	61.33333333	12.66666667	59.130001	-15	71
539	20/06/2014		Boehringer exits HCV (h/t @SeekingAlpha): http://www.boehringer-ingelheim.com/news/news_releases/press_releases/2014/20_june_2014_hepatitis.htmlÂ â€¦ leaving as serious contenders $GILD, $ABBV, $MRK; thoughts on $BMY? $JNJ?	boehringer exits hcv (h/t @seekingalpha): leaving as serious contenders $gild, $abbv, $mrk; thoughts on $bmy? $jnj?	boehringer exits hcv (h/t @seekingalpha): leaving as serious contenders $gild, $abbv, $mrk; thoughts on $bmy? $jnj?	0.666666667	negative	-0.333333333			22/06/2010	59.16	0	0	0		0	0	61.33333333	12.66666667	59.16	-15	71
540	20/06/2014		East Coast Biotech Roundup: Bluebird, Moderna, Navitor, & More | http://www.xconomy.com/boston/2014/06/20/east-coast-biotech-roundup-bluebird-moderna-navitor-more/Â â€¦ $BLUE $ZFGN $MACK $PFE $CELG $AGIO $VRTX $JNJ	east coast biotech roundup: bluebird, moderna, navitor, & more | $blue $zfgn $mack $pfe $celg $agio $vrtx $jnj	east coast biotech roundup: bluebird, moderna, navitor, & more | $blue $zfgn $mack $pfe $celg $agio $vrtx $jnj	0.3	positive	0.25			23/06/2010	59.240002	0	0	0		0	0	61.33333333	12.66666667	59.240002	-15	71
541	20/06/2014		What to do with a multibillion dollar research budget? @JNJInnovation casts a wide net http://bit.ly/1lG02drÂ $JNJ	what to do with a multibillion dollar research budget? @jnjinnovation casts a wide net $jnj	what to do with a multibillion dollar research budget? @jnjinnovation casts a wide net $jnj	0.2	negative	-0.05			24/06/2010	59.599998	0	0	0		0	0	61.33333333	12.66666667	59.599998	-15	71
542	21/06/2014		That Was So 2013 Yo $JAZZ $BIIB $CRM $FSLR $JNJ $GMCR $SPWR $CSIQ $XOM $PSX $JPM $SPY $IWM $QQQ http://stks.co/p0SYy	that was so 2013 yo $jazz $biib $crm $fslr $jnj $gmcr $spwr $csiq $xom $psx $jpm $spy $iwm $qqq	that was so 2013 yo $jazz $biib $crm $fslr $jnj $gmcr $spwr $csiq $xom $psx $jpm $spy $iwm $qqq	0	positive	0			25/06/2010	58.700001	0	0	0		0	0	61.33333333	12.66666667	58.700001	-15	71
543	22/06/2014		$GILD $JNJ What is the Value of a Cancer Cure? http://thehealthcareblog.com/blog/2014/06/21/whats-the-value-of-a-cancer-cure/Â â€¦	$gild $jnj what is the value of a cancer cure?	$gild $jnj what is the value of a cancer cure?	0	positive	0			26/06/2010	58.700001	0	0	0		0	0	61.33333333	12.66666667	58.700001	-15	71
544	23/06/2014		ChartSmarter Monday Game Plan: http://stks.co/t0SRAÂ "healthcare led the way Friday" $XLV $JNJ $SYK http://stks.co/p0Shr	chartsmarter monday game plan: "healthcare led the way friday" $xlv $jnj $syk	chartsmarter monday game plan: "healthcare led the way friday" $xlv $jnj $syk	0.4	negative	-0.4			27/06/2010	58.700001	0	0	0		0	0	61.33333333	12.66666667	58.700001	-15	71
545	24/06/2014		Adhesive patch biotech Zosano Pharma files for a $65 million IPO $ZSAN $CORI $JNJ #Biotech $IPO #IPOhttp://dlvr.it/65z7bt	adhesive patch biotech zosano pharma files for a $65 million ipo $zsan $cori $jnj #biotech $ipo #ipo	adhesive patch biotech zosano pharma files for a $65 million ipo $zsan $cori $jnj #biotech $ipo #ipo	0	positive	0			28/06/2010	59.450001	0	0	0		0	0	61.33333333	12.66666667	59.450001	-15	71
546	24/06/2014		$JNJ's Peter Lebowitz: the advances in medicine can happen outside of a clinical trial #BIO2014 #bio519	$jnj's peter lebowitz: the advances in medicine can happen outside of a clinical trial #bio2014 #bio519	$jnj's peter lebowitz: the advances in medicine can happen outside of a clinical trial #bio2014 #bio519	0.05	positive	0			29/06/2010	59.240002	1	0	1		1	0	62.33333333	12.66666667	59.240002	-15	72
547	24/06/2014		$JNJ biz cards creating a sub-market at #BIO2014. Will trade for a Stoffels rookie card or hologram edition Gorsky.pic.twitter.com/UvS39e5iQT	$jnj biz cards creating a sub-market at #bio2014. will trade for a stoffels rookie card or hologram edition gorsky.pic.twitter.com/uvs39e5iqt	$jnj biz cards creating a sub-market at #bio2014. will trade for a stoffels rookie card or hologram edition gorsky.pic.twitter.com/uvs39e5iqt	0	positive	0			30/06/2010	59.060001	0	0	0		0	0	62.33333333	12.66666667	59.060001	-15	72
548	26/06/2014		.@ExxonMobil @JNJNews @GE are among largest in the #Russell3000 http://ow.ly/ys8jSÂ @NYSE: $XOM $442B; $JNJ $290B; $GE; $269B Market Cap	.@exxonmobil @jnjnews @ge are among largest in the #russell3000 @nyse: $xom $442b; $jnj $290b; $ge; $269b market cap	.@exxonmobil @jnjnews @ge are among largest in the #russell3000 @nyse: $xom $442b; $jnj $290b; $ge; $269b market cap	0	positive	0			01/07/2010	59.07	0	0	0		0	0	62.33333333	12.66666667	59.07	-15	72
549	13/07/2014		Over 100 companies report earnings next week including $C, $JPM, $JNJ, $BAC, $YHOO, $GOOG, $IBM and $GE â†’ http://stks.co/j0oUS	over 100 companies report earnings next week including $c, $jpm, $jnj, $bac, $yhoo, $goog, $ibm and $ge	over 100 companies report earnings next week including $c, $jpm, $jnj, $bac, $yhoo, $goog, $ibm and $ge	0	positive	0			02/07/2010	59.080002	0	0	0		0	0	62.33333333	12.66666667	59.080002	-15	72
550	15/07/2014		Johnson & Johnson posts Q2 EPS of $1.66 vs. $1.55 estimate; revs $19.5B vs. $18.991B: http://cnb.cx/1ju2DHcÂ â€¢ $JNJ	johnson & johnson posts q2 eps of $1.66 vs. $1.55 estimate; revs $19.5b vs. $18.991b: $jnj	johnson & johnson posts q2 eps of $1.66 vs. $1.55 estimate; revs $19.5b vs. $18.991b: $jnj	0	positive	0			03/07/2010	59.080002	0	0	0		0	0	62.33333333	12.66666667	59.080002	-15	72
551	15/07/2014		There were 3 huge earnings reports this morning $JNJ - http://stks.co/e0l0mÂ $GS - http://stks.co/e0l0lÂ $JPM - http://stks.co/b0kwd	there were 3 huge earnings reports this morning $jnj - $gs - $jpm -	there were 3 huge earnings reports this morning $jnj - $gs - $jpm -	0.9	positive	0.4			04/07/2010	59.080002	0	0	0		0	0	62.33333333	12.66666667	59.080002	-15	72
552	15/07/2014		Yes, I think $JNJ is fine.. It has run, expectations high..	yes, i think $jnj is fine.. it has run, expectations high..	yes, i think $jnj is fine.. it has run, expectations high..	0.52	positive	0.288333333			05/07/2010	59.080002	0	0	0		0	0	62.33333333	12.66666667	59.080002	-15	72
553	16/07/2014		1 billion people use Johnson & Johnson items everyday http://bloom.bg/UaEHgbÂ $JNJ	1 billion people use johnson & johnson items everyday $jnj	1 billion people use johnson & johnson items everyday $jnj	0.6	negative	-0.2			06/07/2010	59.080002	0	0	0		0	0	62.33333333	12.66666667	59.080002	-15	72
554	21/07/2014		$JNJ partner Aduro BioTech Receives FDA BTD for CRS-207 + GVAX Pancreas combo in #PancreaticCancer http://finance.yahoo.com/news/aduro-biotech-receives-breakthrough-therapy-120000641.htmlÂ â€¦ #ImmunoTherapy	$jnj partner aduro biotech receives fda btd for crs-207 + gvax pancreas combo in #pancreaticcancer #immunotherapy	$jnj partner aduro biotech receives fda btd for crs-207 + gvax pancreas combo in #pancreaticcancer #immunotherapy	0	positive	0			07/07/2010	60.610001	0	0	0		0	0	62.33333333	12.66666667	60.610001	-15	72
555	21/07/2014		Johnson & Johnson announces $5 billion stock buyback program. $JNJ up 0.45% in after-hours trading: http://cnb.cx/WSUMRu	johnson & johnson announces $5 billion stock buyback program. $jnj up 0.45% in after-hours trading:	johnson & johnson announces $5 billion stock buyback program. $jnj up 0.45% in after-hours trading:	0	positive	0			08/07/2010	61.380001	0	0	0		0	0	62.33333333	12.66666667	61.380001	-15	72
556	21/07/2014		$JNJ announces new $5 billion buyback plan.	$jnj announces new $5 billion buyback plan.	$jnj announces new $5 billion buyback plan.	0.454545455	positive	0.136363636			09/07/2010	60.540001	0	0	0		0	0	62.33333333	12.66666667	60.540001	-15	72
557	21/07/2014		$JNJ announces $5 billion Share Repurchase Program. Press release: http://bit.ly/1n6pSa4	$jnj announces $5 billion share repurchase program. press release:	$jnj announces $5 billion share repurchase program. press release:	0	positive	0			10/07/2010	60.540001	0	0	0		0	0	62.33333333	12.66666667	60.540001	-15	72
558	21/07/2014		What stocks our staff will be watching tomorrow: $JNJ, $CMG, $NFLX, $HLF and $MCDhttp://on.mktw.net/1sGNyoC	what stocks our staff will be watching tomorrow: $jnj, $cmg, $nflx, $hlf and $mcd	what stocks our staff will be watching tomorrow: $jnj, $cmg, $nflx, $hlf and $mcd	0	positive	0			11/07/2010	60.540001	0	0	0		0	0	62.33333333	12.66666667	60.540001	-15	72
559	22/07/2014		Johnson & Johnson announced a $5 billion stock buyback program yesterday afternoon. $JNJ up 1.00% to $102.32 today. High is $106.74.	johnson & johnson announced a $5 billion stock buyback program yesterday afternoon. $jnj up 1.00% to $102.32 today. high is $106.74.	johnson & johnson announced a $5 billion stock buyback program yesterday afternoon. $jnj up 1.00% to $102.32 today. high is $106.74.	0.54	positive	0.16			12/07/2010	60.209999	0	0	0		0	0	62.33333333	12.66666667	60.209999	-15	72
560	23/07/2014		Tweedy Browne May Close Funds Amid Lack Of Value http://www.valuewalk.com/2014/07/tweedy-browne-funds/Â â€¦ $HAL $DVN $PFS $NVS $JNJ $ADD $SYY	tweedy browne may close funds amid lack of value $hal $dvn $pfs $nvs $jnj $add $syy	tweedy browne may close funds amid lack of value $hal $dvn $pfs $nvs $jnj $add $syy	0	positive	0			13/07/2010	60.5	0	0	0		0	0	62.33333333	12.66666667	60.5	-15	72
561	24/07/2014		J&Jâ€™s Immunology Chief on Investing at the Crossroads of the Microbiome http://www.xconomy.com/national/2014/07/24/jjs-immunology-chief-on-investing-at-the-crossroads-of-the-microbiome/Â â€¦ $JNJ #microbiome #startups	j&js immunology chief on investing at the crossroads of the microbiome $jnj #microbiome #startups	j&js immunology chief on investing at the crossroads of the microbiome $jnj #microbiome #startups	0	positive	0			14/07/2010	60.619999	0	0	0		0	0	62.33333333	12.66666667	60.619999	-15	72
562	29/07/2014		From yesterday: FDA expands approval for Johnson & Johnson, Pharmacyclics' Imbruvica in CLL http://bit.ly/1xqgkYRÂ $JNJ #pharma	from yesterday: fda expands approval for johnson & johnson, pharmacyclics' imbruvica in cll $jnj #pharma	from yesterday: fda expands approval for johnson & johnson, pharmacyclics' imbruvica in cll $jnj #pharma	0	positive	0			15/07/2010	60.259998	0	0	0		0	0	62.33333333	12.66666667	60.259998	-15	72
563	31/07/2014		Pharmalot.. Pharmalittle.. Good Morning.. clouds & coffee http://blogs.wsj.com/pharmalot/2014/07/31/pharmalot-pharmalittle-were-reading-about-johnson-johnson-sanofi-valeant-and-so-much-more/Â â€¦ #pharma $JNJ $NVS $SNY $REGN $VRX $AMGN $PFE #contactlens	pharmalot.. pharmalittle.. good morning.. clouds & coffee #pharma $jnj $nvs $sny $regn $vrx $amgn $pfe #contactlens	pharmalot.. pharmalittle.. good morning.. clouds & coffee #pharma $jnj $nvs $sny $regn $vrx $amgn $pfe #contactlens	0.6	positive	0.7			16/07/2010	59.439999	0	0	0		0	0	62.33333333	12.66666667	59.439999	-15	72
564	01/08/2014		$GILD $ABBV $MRK $BMY $JNJ $ENTA $ACHN #HCV Here's what the payors just said about #HepC cost on Q2 calls [via RBC]pic.twitter.com/EYqqWMRHyb	$gild $abbv $mrk $bmy $jnj $enta $achn #hcv here's what the payors just said about #hepc cost on q2 calls [via rbc]pic.twitter.com/eyqqwmrhyb	$gild $abbv $mrk $bmy $jnj $enta $achn #hcv here's what the payors just said about #hepc cost on q2 calls [via rbc]pic.twitter.com/eyqqwmrhyb	0	positive	0			17/07/2010	59.439999	0	0	0		0	0	62.33333333	12.66666667	59.439999	-15	72
565	12/08/2014		Celltrion targets J&J's Remicade as biosimilars loom in the U.S. http://www.fiercebiotech.com/story/celltrion-targets-jjs-remicade-biosimilars-loom-us/2014-08-12Â â€¦ by @DamianFierce $JNJ	celltrion targets j&j's remicade as biosimilars loom in the you.s. by @damianfierce $jnj	celltrion targets j&j's remicade as biosimilars loom in the you.s. by @damianfierce $jnj	0	positive	0			18/07/2010	59.439999	0	0	0		0	0	62.33333333	12.66666667	59.439999	-15	72
566	14/08/2014		Companies With Growing Dividends By Industry http://www.valuewalk.com/2014/08/companies-with-growing-dividends-by-industry/Â â€¦ $PG $KO $JNJ $WMT $XOM $CVX $LMT $MSFTpic.twitter.com/Xn0xOYyD0X	companies with growing dividends by industry $pg $ko $jnj $wmt $xom $cvx $lmt $msftpic.twitter.com/xn0xoyyd0x	companies with growing dividends by industry $pg $ko $jnj $wmt $xom $cvx $lmt $msftpic.twitter.com/xn0xoyyd0x	0	positive	0			19/07/2010	59.57	0	0	0		0	0	62.33333333	12.66666667	59.57	-15	72
567	14/08/2014		FBR initiating on $ACHN after hrs, with a Outperform & $12 tgt - believe AbbVie, $BMY, $JNJ & Roche would make likely suitors to buy $ACHN	fbr initiating on $achn after hrs, with a outperform & $12 tgt - believe abbvie, $bmy, $jnj & roche would make likely suitors to buy $achn	fbr initiating on $achn after hrs, with a outperform & $12 tgt - believe abbvie, $bmy, $jnj & roche would make likely suitors to buy $achn	1	positive	0			20/07/2010	58.580002	0	0	0		0	0	62.33333333	12.66666667	58.580002	-15	72
568	18/08/2014		You've got the Power RT @PowerRossSorkin: $JNJ @jimcramer - just buy $JNJ @SquawkStreet	you've got the power rt @powerrosssorkin: $jnj @jimcramer - just buy $jnj @squawkstreet	you've got the power rt @powerrosssorkin: $jnj @jimcramer - just buy $jnj @squawkstreet	0	positive	0			21/07/2010	57.119999	0	0	0		0	0	62.33333333	12.66666667	57.119999	-15	72
569	19/08/2014		MannKind Corp. And The Folly Of Cult Biotech Stocks http://buff.ly/1yURotbÂ $MNKD $ARNA $DNDN $JNJ	mannkind corp. and the folly of cult biotech stocks $mnkd $arna $dndn $jnj	mannkind corp. and the folly of cult biotech stocks $mnkd $arna $dndn $jnj	0	positive	0			22/07/2010	57.02	0	0	0		0	0	62.33333333	12.66666667	57.02	-15	72
570	04/09/2014		Johnson & Johnson to Quicken Development of Ebola Virus Vaccine $JNJ w/ Bavarian Nordic http://online.wsj.com/articles/johnson-johnson-to-quicken-development-of-ebola-vaccine-1409803263Â â€¦	johnson & johnson to quicken development of ebola virus vaccine $jnj w/ bavarian nordic	johnson & johnson to quicken development of ebola virus vaccine $jnj w/ bavarian nordic	0	positive	0			23/07/2010	57.630001	1	0	1		1	0	63.33333333	12.66666667	57.630001	-15	73
571	04/09/2014		FDA rushes J&J, NewLink #Ebola vaccines to clinical trials http://www.fiercevaccines.com/story/fda-rushes-jj-newlink-genetics-ebola-vaccines-clinical-trials/2014-09-04?utm_campaign=AddThis&utm_medium=AddThis&utm_source=twitter#.VAh4i2P-DJo.twitterÂ â€¦ $JNJ $NLNK	fda rushes j&j, newlink #ebola vaccines to clinical trials #.vah4i2p-djo.twitter $jnj $nlnk	fda rushes j&j, newlink #ebola vaccines to clinical trials #.vah4i2p-djo.twitter $jnj $nlnk	0	positive	0			24/07/2010	57.630001	0	0	0		0	0	63.33333333	12.66666667	57.630001	-15	73
572	15/09/2014		Scholar Rock's Local Approach to Immune Disease Nabs $20M http://www.xconomy.com/boston/2014/09/15/scholar-rocks-local-approach-to-immune-disease-nabs-20m/Â â€¦ by @alexlash $JNJ #biotech	scholar rock's local approach to immune disease nabs $20m by @alexlash $jnj #biotech	scholar rock's local approach to immune disease nabs $20m by @alexlash $jnj #biotech	0	positive	0			25/07/2010	57.630001	0	0	0		0	0	63.33333333	12.66666667	57.630001	-15	73
573	20/09/2014		Somebody long term bullish $CLVS Â» RT @BiotechMoney18: $CLVS $OMED $JNJ $AZN $ECYT $GSK bios to watch next wk #ESMO14pic.twitter.com/JuTQqK0yAB	somebody long term bullish $clvs rt @biotechmoney18: $clvs $omed $jnj $azn $ecyt $gsk bios to watch next wk #esmo14pic.twitter.com/jutqqk0yab	somebody long term bullish $clvs rt @biotechmoney18: $clvs $omed $jnj $azn $ecyt $gsk bios to watch next wk #esmo14pic.twitter.com/jutqqk0yab	0.2	negative	-0.025			26/07/2010	57.740002	0	0	0		0	0	63.33333333	12.66666667	57.740002	-15	73
574	22/09/2014		Pharmalot.. Pharmalittle.. Good Morning.. coffee & headlines, of course http://blogs.wsj.com/pharmalot/2014/09/22/pharmalot-pharmalittle-were-reading-about-jj-merck-kgga-and-much-more/Â â€¦ #pharma $JNJ $GILD #FDA $GSK	pharmalot.. pharmalittle.. good morning.. coffee & headlines, of course #pharma $jnj $gild #fda $gsk	pharmalot.. pharmalittle.. good morning.. coffee & headlines, of course #pharma $jnj $gild #fda $gsk	0.6	positive	0.7			27/07/2010	58.099998	0	0	0		0	0	63.33333333	12.66666667	58.099998	-15	73
575	29/09/2014		Combined OS analysis for Zytiga and Xtandi-treated pts by AR-V7 status. HR 5.5, p<0.001 $MDVN $JNJ #ESMO14pic.twitter.com/NGLrdFePDk	combined os analysis for zytiga and xtandi-treated pts by ar-v7 status. hr 5.5, p<0.001 $mdvn $jnj #esmo14pic.twitter.com/nglrdfepdk	combined os analysis for zytiga and xtandi-treated pts by ar-v7 status. hr 5.5, p<0.001 $mdvn $jnj #esmo14pic.twitter.com/nglrdfepdk	0	positive	0			28/07/2010	57.830002	0	0	0		0	0	63.33333333	12.66666667	57.830002	-15	73
576	30/09/2014		@adamfeuerstein maybe $jnj wanted to buy Agios but it got autocorrect to Alios?	@adamfeuerstein maybe $jnj wanted to buy agios but it got autocorrect to alios?	@adamfeuerstein maybe $jnj wanted to buy agios but it got autocorrect to alios?	0	positive	0			29/07/2010	57.830002	0	0	0		0	0	63.33333333	12.66666667	57.830002	-15	73
577	30/09/2014		$JNJ's $1.75B M&A of Alios - huge win for corp VCs at Novartis, SR One, & Roche, as well as Novo VC. Guesstimate:15-18x returns. Congrats!	$jnj's $1.75b m&a of alios - huge win for corp vcs at novartis, sr one, & roche, as well as novo vc. guesstimate:15-18x returns. congrats!	$jnj's $1.75b m&a of alios - huge win for corp vcs at novartis, sr one, & roche, as well as novo vc. guesstimate:15-18x returns. congrats!	0.65	positive	0.7			30/07/2010	58.09	1	0	1		1	0	64.33333333	12.66666667	58.09	-15	74
578	30/09/2014		$ACHN down 4.4% after $JNJ acquisition of Alios, another nuc-maker	$achn down 4.4% after $jnj acquisition of alios, another nuc-maker	$achn down 4.4% after $jnj acquisition of alios, another nuc-maker	0.288888889	negative	-0.155555556			31/07/2010	58.09	0	0	0		0	0	64.33333333	12.66666667	58.09	-15	74
579	30/09/2014		$JNJ's $1.75 billion purchase of Alios BioPharma is the largest acquisition of a VC-backed drug company on record. http://pevc.dowjones.com/Article?an=DJFVW00120140930ea9uhdc3fÂ â€¦	$jnj's $1.75 billion purchase of alios biopharma is the largest acquisition of a vc-backed drug company on record.	$jnj's $1.75 billion purchase of alios biopharma is the largest acquisition of a vc-backed drug company on record.	0	positive	0			01/08/2010	58.09	0	0	0		0	0	64.33333333	12.66666667	58.09	-15	74
580	01/10/2014		Pharmalot.. Pharmalittle.. Good Morning.. mid-week coffee & headlines http://blogs.wsj.com/pharmalot/2014/10/01/pharmalot-pharmalittle-were-reading-about-jj-short-sales-and-lots-more/Â â€¦ #pharma $JNJ $NWBO $ENDP $GILD $BMY $ECYT	pharmalot.. pharmalittle.. good morning.. mid-week coffee & headlines #pharma $jnj $nwbo $endp $gild $bmy $ecyt	pharmalot.. pharmalittle.. good morning.. mid-week coffee & headlines #pharma $jnj $nwbo $endp $gild $bmy $ecyt	0.6	positive	0.7			02/08/2010	58.720001	1	0	1		1	0	65.33333333	12.66666667	58.720001	-15	75
581	04/10/2014		How you should invest instead of fixating on high-yield stocks http://ibdn.uz/CgFgQÂ $VZ $JNJ pic.twitter.com/1714ucBJDZ	how you should invest instead of fixating on high-yield stocks $vz $jnj pic.twitter.com/1714ucbjdz	how you should invest instead of fixating on high-yield stocks $vz $jnj pic.twitter.com/1714ucbjdz	0	positive	0			03/08/2010	59.349998	0	0	0		0	0	65.33333333	12.66666667	59.349998	-15	75
582	08/10/2014		$ACHN FBR: ACHNâ€™s ACH-3102 is in fact reason enough for M&A by $JNJ $GILD $ABBV $BMYpic.twitter.com/04jzT6t7Ih	$achn fbr: achns ach-3102 is in fact reason enough for m&a by $jnj $gild $abbv $bmypic.twitter.com/04jzt6t7ih	$achn fbr: achns ach-3102 is in fact reason enough for m&a by $jnj $gild $abbv $bmypic.twitter.com/04jzt6t7ih	0.5	positive	0			04/08/2010	59.740002	0	0	0		0	0	65.33333333	12.66666667	59.740002	-15	75
583	12/10/2014		When To Sell http://seekingalpha.com/article/2555865-when-to-sell?source=feed_fÂ â€¦ $AAPL #APPLE $BHP $COP $CVX $FB $GE $GOOGL $JNJ $KO $MA $MMP $NSRGY $NVO $PCLN $PEP $PG $PM $SBUX	when to sell $aapl #apple $bhp $cop $cvx $fb $ge $googl $jnj $ko $ma $mmp $nsrgy $nvo $pcln $pep $pg $pm $sbux	when to sell $aapl #apple $bhp $cop $cvx $fb $ge $googl $jnj $ko $ma $mmp $nsrgy $nvo $pcln $pep $pg $pm $sbux	0	positive	0			05/08/2010	59.759998	0	0	0		0	0	65.33333333	12.66666667	59.759998	-15	75
584	13/10/2014		#Earnings Week $C $JNJ $WFC $INTC $BAC $EBAY $LVS $NFLX $GS $GOOG $GOOGL $ATHN $SNDK $GEpic.twitter.com/Bwpl6Ot4xG	#earnings week $c $jnj $wfc $intc $bac $ebay $lvs $nflx $gs $goog $googl $athn $sndk $gepic.twitter.com/bwpl6ot4xg	#earnings week $c $jnj $wfc $intc $bac $ebay $lvs $nflx $gs $goog $googl $athn $sndk $gepic.twitter.com/bwpl6ot4xg	0	positive	0			06/08/2010	59.959999	0	0	0		0	0	65.33333333	12.66666667	59.959999	-15	75
585	14/10/2014		BREAKING: J&J 3Q adj. EPS $1.50, est. $1.44; boosts year forecast $JNJ	breaking: j&j 3q adj. eps $1.50, est. $1.44; boosts year forecast $jnj	breaking: j&j 3q adj. eps $1.50, est. $1.44; boosts year forecast $jnj	0	positive	0			07/08/2010	59.959999	0	0	0		0	0	65.33333333	12.66666667	59.959999	-15	75
586	14/10/2014		Johnson & Johnson just reported a huge earnings beat. They also raised their FY14 guidance -> http://stks.co/h1ACdÂ $JNJ	johnson & johnson just reported a huge earnings beat. they also raised their fy14 guidance -> $jnj	johnson & johnson just reported a huge earnings beat. they also raised their fy14 guidance -> $jnj	0.9	positive	0.4			08/08/2010	59.959999	0	0	0		0	0	65.33333333	12.66666667	59.959999	-15	75
587	14/10/2014		$JNJ CFO Dominic Caruso: "We continued to make important new investments to access early-stage innovation."	$jnj cfo dominic caruso: "we continued to make important new investments to access early-stage innovation."	$jnj cfo dominic caruso: "we continued to make important new investments to access early-stage innovation."	0.727272727	positive	0.268181818			09/08/2010	60.049999	0	0	0		0	0	65.33333333	12.66666667	60.049999	-15	75
588	16/10/2014		$JNJ announces quarterly dividend for fourth quarter 2014: http://bit.ly/1txHO29	$jnj announces quarterly dividend for fourth quarter 2014:	$jnj announces quarterly dividend for fourth quarter 2014:	0	positive	0			10/08/2010	59.43	0	0	0		0	0	65.33333333	12.66666667	59.43	-15	75
589	21/10/2014		Ebola vaccine could be ready in 3 months: CEO http://cnb.cx/1wsWxKLÂ by @LeanneBMiller $NLNK $GSK $JNJ $INO $SRPTpic.twitter.com/xPDabnHtTY	ebola vaccine could be ready in 3 months: ceo by @leannebmiller $nlnk $gsk $jnj $ino $srptpic.twitter.com/xpdabnhtty	ebola vaccine could be ready in 3 months: ceo by @leannebmiller $nlnk $gsk $jnj $ino $srptpic.twitter.com/xpdabnhtty	0.5	positive	0.2			11/08/2010	58.5	0	0	0		0	0	65.33333333	12.66666667	58.5	-15	75
590	22/10/2014		$GSK, $JNJ consider Ebola vaccine collaboration http://yhoo.it/1vNdpMl	$gsk, $jnj consider ebola vaccine collaboration	$gsk, $jnj consider ebola vaccine collaboration	0	positive	0			12/08/2010	58.52	4	1	3		0.75	0.25	66.08333333	12.91666667	58.52	-16	78
591	22/10/2014		RT @BloombergTV: Johnson & Johnson has emerged as the leader in the race for an Ebola vaccine: http://bloom.bg/1zkIJptÂ $JNJ	rt @bloombergtv: johnson & johnson has emerged as the leader in the race for an ebola vaccine: $jnj	rt @bloombergtv: johnson & johnson has emerged as the leader in the race for an ebola vaccine: $jnj	0	positive	0			13/08/2010	58.150002	0	0	0		0	0	66.08333333	12.91666667	58.150002	-16	78
592	10/11/2014		WSJ has a short story saying $JNJ is on the hunt for pharma acquisitions in China. http://online.wsj.com/articles/johnson-johnson-seeks-acquisitions-in-china-1415606669?mod=WSJ_hp_LEFTWhatsNewsCollectionÂ â€¦	wsj has a short story saying $jnj is on the hunt for pharma acquisitions in china.	wsj has a short story saying $jnj is on the hunt for pharma acquisitions in china.	0.3	positive	0			14/08/2010	58.150002	0	0	0		0	0	66.08333333	12.91666667	58.150002	-16	78
593	10/11/2014		If you could own just 1 stock for the next 100 years, what would it be? 3 of our Fool analysts' picks: http://mot.ly/1yq5lQkÂ $AXP $JNJ $MTB	if you could own just 1 stock for the next 100 years, what would it be? 3 of our fool analysts' picks: $axp $jnj $mtb	if you could own just 1 stock for the next 100 years, what would it be? 3 of our fool analysts' picks: $axp $jnj $mtb	0.5	positive	0.3			15/08/2010	58.150002	0	0	0		0	0	66.08333333	12.91666667	58.150002	-16	78
594	11/11/2014		Advantages of Gileadâ€™s Harvoni over emerging hepatitis C treatments $GILD $ABBV $MRK $BMY $JNJ $ACHN http://www.thepharmaletter.com/article/advantages-of-gilead-s-harvoni-over-emerging-hepatitis-c-treatmentsÂ â€¦	advantages of gileads harvoni over emerging hepatitis c treatments $gild $abbv $mrk $bmy $jnj $achn	advantages of gileads harvoni over emerging hepatitis c treatments $gild $abbv $mrk $bmy $jnj $achn	0	positive	0			16/08/2010	58.009998	2	0	2		1	0	67.08333333	12.91666667	58.009998	-16	80
595	13/11/2014		$GERN 8K on $JNJ deal terms. http://www.sec.gov/Archives/edgar/data/886744/000120677414003276/geron_8k.htmÂ â€¦ The next ph2 in MF is basically a go/no go for the collaboration.	$gern 8k on $jnj deal terms. the next ph2 in mf is basically a go/no go for the collaboration.	$gern 8k on $jnj deal terms. the next ph2 in mf is basically a go/no go for the collaboration.	0	positive	0			17/08/2010	59.220001	0	0	0		0	0	67.08333333	12.91666667	59.220001	-16	80
596	21/11/2014		BREAKING: Man makes bold, controversial contrarian bullish call on Johnson & Johnson. $JNJ pic.twitter.com/SIavYodeT4	breaking: man makes bold, controversial contrarian bullish call on johnson & johnson. $jnj pic.twitter.com/siavyodet4	breaking: man makes bold, controversial contrarian bullish call on johnson & johnson. $jnj pic.twitter.com/siavyodet4	0.808333333	positive	0.441666667			18/08/2010	59.349998	2	1	1		0.5	0.5	67.58333333	13.41666667	59.349998	-17	81
597	22/11/2014		40 Things Every Dividend Investor Should Know... http://buff.ly/1zt6EiPÂ #stocks #investing #money $KO $JNJ $T	40 things every dividend investor should know... #stocks #investing #money $ko $jnj $t	40 things every dividend investor should know... #stocks #investing #money $ko $jnj $t	0	positive	0			19/08/2010	58.720001	0	0	0		0	0	67.58333333	13.41666667	58.720001	-17	81
598	24/11/2014		$JNJ's Janssen licensing CAR-T technology in collaboration with private Transposagen for up to $292m per product. PR: http://bit.ly/1y8sKIa	$jnj's janssen licensing car-t technology in collaboration with private transposagen for up to $292m per product. pr:	$jnj's janssen licensing car-t technology in collaboration with private transposagen for up to $292m per product. pr:	0.375	positive	0			20/08/2010	58.740002	0	0	0		0	0	67.58333333	13.41666667	58.740002	-17	81
599	24/11/2014		$JNJ joins the allogeneic CAR-T race with $292M deal with Transposagen http://www.globenewswire.com/news-release/2014/11/24/685872/10109683/en/Transposagen-Biopharmaceuticals-Enters-Into-Research-Collaboration-and-Worldwide-License-Agreement-With-Janssen-for-Allogeneic-Chimeric-Antigen-Receptor-CAR-T-Cell-Therapies.htmlÂ â€¦ $ALCLS $NVS $JUNO $KITE $BLUE @matthewherper	$jnj joins the allogeneic car-t race with $292m deal with transposagen $alcls $nvs $juno $kite $blue @matthewherper	$jnj joins the allogeneic car-t race with $292m deal with transposagen $alcls $nvs $juno $kite $blue @matthewherper	0.1	positive	0			21/08/2010	58.740002	0	0	0		0	0	67.58333333	13.41666667	58.740002	-17	81
600	24/11/2014		J&J jumps into hot CAR-T field with low-profile biotech Transposagen. http://www.fiercebiotech.com/story/jj-jumps-hot-car-t-field-low-profile-biotech-transposagen/2014-11-24Â â€¦ by @JohnCFierce $JNJ	j&j jumps into hot car-t field with low-profile biotech transposagen. by @johncfierce $jnj	j&j jumps into hot car-t field with low-profile biotech transposagen. by @johncfierce $jnj	0.85	positive	0.25			22/08/2010	58.740002	0	0	0		0	0	67.58333333	13.41666667	58.740002	-17	81
601	24/11/2014		$JNJ 's Barry Springer talks about why the co. picked Transposagen for CAR-T -- #pharma #biotechhttp://www.fiercebiotech.com/story/jj-jumps-hot-car-t-field-low-profile-biotech-transposagen/2014-11-24Â â€¦	$jnj 's barry springer talks about why the co. picked transposagen for car-t -- #pharma #biotech	$jnj 's barry springer talks about why the co. picked transposagen for car-t -- #pharma #biotech	0	positive	0			23/08/2010	58.869999	1	0	1		1	0	68.58333333	13.41666667	58.869999	-17	82
602	25/11/2014		So #DidYouKnow $700B Apple market value now means it's equal to ExxonMobil ($400B) AND Johnson & Johnson ($300B) combined? $AAPL $XOM $JNJ	so #didyouknow $700b apple market value now means it's equal to exxonmobil ($400b) and johnson & johnson ($300b) combined? $aapl $xom $jnj	so #didyouknow $700b apple market value now means it's equal to exxonmobil ($400b) and johnson & johnson ($300b) combined? $aapl $xom $jnj	0.25	positive	0			24/08/2010	58.009998	0	0	0		0	0	68.58333333	13.41666667	58.009998	-17	82
603	26/11/2014		Who are the stars of personalized medicine? Roche, Novartis and J&J http://www.fiercepharmamarketing.com/story/who-are-stars-personalized-medicine-roche-novartis-and-jj/2014-11-26Â â€¦ $RHHBY $NVS $JNJ #pharma #marketing @TracyStaton	who are the stars of personalized medicine? roche, novartis and j&j $rhhby $nvs $jnj #pharma #marketing @tracystaton	who are the stars of personalized medicine? roche, novartis and j&j $rhhby $nvs $jnj #pharma #marketing @tracystaton	0	positive	0			25/08/2010	57.98	0	0	0		0	0	68.58333333	13.41666667	57.98	-17	82
604	30/11/2014		RT @valuewalk: Top 10 Buys and Sells by the Ultimate Stock-Pickers http://bit.ly/1trIKzVÂ pic.twitter.com/AhOHHhmdXA $AAPL $GOOGL $PG $JNJ	rt @valuewalk: top 10 buys and sells by the ultimate stock-pickers pic.twitter.com/ahohhhmdxa $aapl $googl $pg $jnj	rt @valuewalk: top 10 buys and sells by the ultimate stock-pickers pic.twitter.com/ahohhhmdxa $aapl $googl $pg $jnj	0.75	positive	0.25			26/08/2010	57.799999	0	0	0		0	0	68.58333333	13.41666667	57.799999	-17	82
605	02/12/2014		Big news on Alzheimer's treatments - potentially - from Biogen Idec http://ow.ly/Ffa5jÂ $BIIB $JNJ $LLY $PFE	big news on alzheimer's treatments - potentially - from biogen idec $biib $jnj $lly $pfe	big news on alzheimer's treatments - potentially - from biogen idec $biib $jnj $lly $pfe	0.55	positive	0			27/08/2010	57.599998	0	0	0		0	0	68.58333333	13.41666667	57.599998	-17	82
606	02/12/2014		Lots of bull setups now, these 13 among them http://finviz.com/screener.ashx?v=341&t=MARA,RLGT,FXCM,SCLN,JNJ,ENT,TRAK,TWOU,PAHC,DEPO,COSI,GTIMÂ â€¦ $COSI $GTIM $MARA $RLGT $FXCM $SCLN $JNJ $ENT $TRAK $TWOU $PAHC $DEPO	lots of bull setups now, these 13 among them $cosi $gtim $mara $rlgt $fxcm $scln $jnj $ent $trak $twou $pahc $depo	lots of bull setups now, these 13 among them $cosi $gtim $mara $rlgt $fxcm $scln $jnj $ent $trak $twou $pahc $depo	0	positive	0			28/08/2010	57.599998	0	0	0		0	0	68.58333333	13.41666667	57.599998	-17	82
607	03/12/2014		The VA moves on significant discounts for hep-C therapies; $GILD's (Sovaldi) at $539/dose, $375 for $JNJ's Olysio http://1.usa.gov/12nNS0yÂ BFW	the va moves on significant discounts for hep-c therapies; $gild's (sovaldi) at $539/dose, $375 for $jnj's olysio bfw	the va moves on significant discounts for hep-c therapies; $gild's (sovaldi) at $539/dose, $375 for $jnj's olysio bfw	0.875	positive	0.375			29/08/2010	57.599998	0	0	0		0	0	68.58333333	13.41666667	57.599998	-17	82
608	04/12/2014		Nice ASH write up on CELG and partner $AGIO, plus other $CELG partners $EPZM $BLUE $JNJ #ASH14 #biotech $IBB $XBIhttp://www.investorvillage.com/smbd.asp?mb=341&mn=192860&pt=msg&mid=14433363#.VIFNorqydFs.twitterÂ â€¦	nice ash write up on celg and partner $agio, plus other $celg partners $epzm $blue $jnj #ash14 #biotech $ibb $xbi#.vifnorqydfs.twitter	nice ash write up on celg and partner $agio, plus other $celg partners $epzm $blue $jnj #ash14 #biotech $ibb $xbi#.vifnorqydfs.twitter	0.491666667	positive	0.158333333			30/08/2010	57.299999	0	0	0		0	0	68.58333333	13.41666667	57.299999	-17	82
609	06/12/2014		Our #ash14 live blog day 1 is up and running! 1st update on Adcetris, Kyprolis, daratumumab http://icar.us/1ypYKsYÂ $SGEN $AMGN $SNY $JNJ	our #ash14 live blog day 1 is up and running! 1st update on adcetris, kyprolis, daratumumab $sgen $amgn $sny $jnj	our #ash14 live blog day 1 is up and running! 1st update on adcetris, kyprolis, daratumumab $sgen $amgn $sny $jnj	0.5	positive	0.170454545			31/08/2010	57.02	0	0	0		0	0	68.58333333	13.41666667	57.02	-17	82
610	06/12/2014		The US owns 261,498,926.230 oz. of gold valued at $312 billion, about the market cap of Johnson & Johnson. $JNJ http://www.fiscal.treasury.gov/fsreports/rpt/goldRpt/current_report.htmÂ â€¦	the us owns 261,498,926.230 oz. of gold valued at $312 billion, about the market cap of johnson & johnson. $jnj	the us owns 261,498,926.230 oz. of gold valued at $312 billion, about the market cap of johnson & johnson. $jnj	0	positive	0			01/09/2010	58.290001	0	0	0		0	0	68.58333333	13.41666667	58.290001	-17	82
611	09/12/2014		Stop Waiting for Johnson & Johnson to Break Up or Down http://dragonflycap.tumblr.com/post/104778517962/stop-waiting-for-johnson-johnson-to-break-up-orÂ â€¦ via @harmongreg $JNJ pic.twitter.com/pDw06HhsV5	stop waiting for johnson & johnson to break up or down via @harmongreg $jnj pic.twitter.com/pdw06hhsv5	stop waiting for johnson & johnson to break up or down via @harmongreg $jnj pic.twitter.com/pdw06hhsv5	0.288888889	negative	-0.155555556			02/09/2010	58.610001	0	0	0		0	0	68.58333333	13.41666667	58.610001	-17	82
612	12/12/2014		Up and Down the Ladder: Job Changes.. the latest comings & goings.. recognize anyone? http://blogs.wsj.com/pharmalot/2014/12/12/up-and-down-the-ladder-the-latest-comings-and-goings-at-jj-merck-and/Â â€¦ #pharma $JNJ $MRK $AQXP $RLMD	up and down the ladder: job changes.. the latest comings & goings.. recognize anyone? #pharma $jnj $mrk $aqxp $rlmd	up and down the ladder: job changes.. the latest comings & goings.. recognize anyone? #pharma $jnj $mrk $aqxp $rlmd	0.594444444	positive	0.172222222			03/09/2010	58.93	0	0	0		0	0	68.58333333	13.41666667	58.93	-17	82
613	17/12/2014		$HALO signed a deal with Janssen to use rHuPH20 in up to 5 targets. They received $15 million upfront. $JNJ http://finance.yahoo.com/news/halozyme-therapeutics-enters-global-collaboration-140000819.htmlÂ â€¦	$halo signed a deal with janssen to use rhuph20 in up to 5 targets. they received $15 million upfront. $jnj	$halo signed a deal with janssen to use rhuph20 in up to 5 targets. they received $15 million upfront. $jnj	0	positive	0			04/09/2010	58.93	0	0	0		0	0	68.58333333	13.41666667	58.93	-17	82
614	18/12/2014		@RealityShares New #ETF Captures Dividend Growth Without Stock Risk http://bit.ly/1sMfLw9Â #ETFs #dividends #yield $DIVY $KO $JNJ $PG	@realityshares new #etf captures dividend growth without stock risk #etfs #dividends #yield $divy $ko $jnj $pg	@realityshares new #etf captures dividend growth without stock risk #etfs #dividends #yield $divy $ko $jnj $pg	0.454545455	positive	0.136363636			05/09/2010	58.93	0	0	0		0	0	68.58333333	13.41666667	58.93	-17	82
615	21/12/2014		$ESRX to make $ABBV Viekira Pak on National Preferred Formulary for GT1 #HCV and exclude $GILD $JNJ starting 1/1/2015 http://www.cnbc.com/id/102287817	$esrx to make $abbv viekira pak on national preferred formulary for gt1 #hcv and exclude $gild $jnj starting 1/1/2015	$esrx to make $abbv viekira pak on national preferred formulary for gt1 #hcv and exclude $gild $jnj starting 1/1/2015	0.1	positive	0			06/09/2010	58.93	0	0	0		0	0	68.58333333	13.41666667	58.93	-17	82
616	22/12/2014		$ESRX gets "significant discount" from $ABBV, will offer hep C drug exclusively on largest plan: http://www.cnbc.com/id/102287817Â $GILD $JNJ	$esrx gets "significant discount" from $abbv, will offer hep c drug exclusively on largest plan: $gild $jnj	$esrx gets "significant discount" from $abbv, will offer hep c drug exclusively on largest plan: $gild $jnj	0.875	positive	0.375			07/09/2010	58.700001	0	0	0		0	0	68.58333333	13.41666667	58.700001	-17	82
617	22/12/2014		J&J steps up with $700M deal for MacroGenics' blood cancer drug $MGNX $JNJ #biotechhttp://www.fiercebiotech.com/story/jj-steps-700m-deal-macrogenics-blood-cancer-drug/2014-12-22Â â€¦	j&j steps up with $700m deal for macrogenics' blood cancer drug $mgnx $jnj #biotech	j&j steps up with $700m deal for macrogenics' blood cancer drug $mgnx $jnj #biotech	0	positive	0			08/09/2010	58.849998	0	0	0		0	0	68.58333333	13.41666667	58.849998	-17	82
618	22/12/2014		$JNJ 3K weekly $106 calls buy 8 minutes from the close $1.06 offer	$jnj 3k weekly $106 calls buy 8 minutes from the close $1.06 offer	$jnj 3k weekly $106 calls buy 8 minutes from the close $1.06 offer	0	positive	0			09/09/2010	59.82	0	0	0		0	0	68.58333333	13.41666667	59.82	-17	82
619	23/12/2014		Biotechs all trending @StockTwits today. $GILD $IBB $ACHN $CELG $ABBV $BIB $REGN $AMGN $JNJ --- woot.	biotechs all trending @stocktwits today. $gild $ibb $achn $celg $abbv $bib $regn $amgn $jnj --- woot.	biotechs all trending @stocktwits today. $gild $ibb $achn $celg $abbv $bib $regn $amgn $jnj --- woot.	0	positive	0			10/09/2010	59.98	0	0	0		0	0	68.58333333	13.41666667	59.98	-17	82
620	23/12/2014		Ha! RT @WallStJesus: Well now that u told him ... RT @TradingDay2K: @WallStJesus looking for that #NajarianPump for $JNJ @CNBCFastMoney	ha! rt @wallstjesus: well now that you told him ... rt @tradingday2k: @wallstjesus looking for that #najarianpump for $jnj @cnbcfastmoney	ha! rt @wallstjesus: well now that you told him ... rt @tradingday2k: @wallstjesus looking for that #najarianpump for $jnj @cnbcfastmoney	0	positive	0			11/09/2010	59.98	0	0	0		0	0	68.58333333	13.41666667	59.98	-17	82
621	23/12/2014		J&J, Lundbeck spearhead an R&D consortium focused on depression, neurodegeneration. http://www.fiercebiotechresearch.com/story/jj-lundbeck-spearhead-rd-consortium-focused-depression-neurodegeneration/2014-12-22Â â€¦ by @JohnCFierce $JNJ	j&j, lundbeck spearhead an are&d consortium focused on depression, neurodegeneration. by @johncfierce $jnj	j&j, lundbeck spearhead an are&d consortium focused on depression, neurodegeneration. by @johncfierce $jnj	0	positive	0			12/09/2010	59.98	0	0	0		0	0	68.58333333	13.41666667	59.98	-17	82
622	23/12/2014		TODAY'S FLOW http://OptionJesus.comÂ $MTW $WEN $EXXI $KO $JNJ $BABA $CREE $MET $AMGNpic.twitter.com/0Fq76Pv16m	today's flow $mtw $wen $exxi $ko $jnj $baba $cree $met $amgnpic.twitter.com/0fq76pv16m	today's flow $mtw $wen $exxi $ko $jnj $baba $cree $met $amgnpic.twitter.com/0fq76pv16m	0	positive	0			13/09/2010	60.32	2	1	1		0.5	0.5	69.08333333	13.91666667	60.32	-18	83
623	23/12/2014		@WallStJesus This guy $JNJ, #5 size of the day 184X OI pic.twitter.com/tjuJ4J3rs4	@wallstjesus this guy $jnj, #5 size of the day 184x oi pic.twitter.com/tjuj4j3rs4	@wallstjesus this guy $jnj, #5 size of the day 184x oi pic.twitter.com/tjuj4j3rs4	0	positive	0			14/09/2010	60.580002	0	0	0		0	0	69.08333333	13.91666667	60.580002	-18	83
624	26/12/2014		Some Bio / Healthcare hod's $CELG $ISIS $BMY $PFE $JNJ $ABBV $MACK $GILD $IBB $MNKD $ABT $GSK $BCRX $INO $OPK $AMGN $CLDX $LLY $NVAX etc	some bio / healthcare hod's $celg $isis $bmy $pfe $jnj $abbv $mack $gild $ibb $mnkd $abt $gsk $bcrx $ino $opk $amgn $cldx $lly $nvax etc	some bio / healthcare hod's $celg $isis $bmy $pfe $jnj $abbv $mack $gild $ibb $mnkd $abt $gsk $bcrx $ino $opk $amgn $cldx $lly $nvax etc	0	positive	0			15/09/2010	61.049999	0	0	0		0	0	69.08333333	13.91666667	61.049999	-18	83
625	26/12/2014		S&P 500 Firms Held $1.37 Trillion In Cash In Third Quarter http://www.valuewalk.com/2014/12/sp-500-cash-2014/Â â€¦ $SPY $SPX $JNJ @FactSetpic.twitter.com/gXxtp1HRkY	s&p 500 firms held $1.37 trillion in cash in third quarter $spy $spx $jnj @factsetpic.twitter.com/gxxtp1hrky	s&p 500 firms held $1.37 trillion in cash in third quarter $spy $spx $jnj @factsetpic.twitter.com/gxxtp1hrky	0	positive	0			16/09/2010	61.290001	0	0	0		0	0	69.08333333	13.91666667	61.290001	-18	83
626	30/12/2014		Best Dividend Stocks For 2015 http://www.dividendgrowthinvestor.com/2014/12/best-dividend-stocks-for-2015.htmlÂ â€¦ $CVX $KMB $XOM $AFL $EV $JNJ #dividends #investing	best dividend stocks for 2015 $cvx $kmb $xom $afl $ev $jnj #dividends #investing	best dividend stocks for 2015 $cvx $kmb $xom $afl $ev $jnj #dividends #investing	0.3	positive	1			17/09/2010	61.57	1	0	1		1	0	70.08333333	13.91666667	61.57	-18	84
627	31/12/2014		If you were subscribed to http://BiloSelhi.comÂ , you would have been alerted to: $FNMA +16% pic.twitter.com/zsblEqiqXM $GILD $KMI $JNJ $ORCL	if you were subscribed to you would have been alerted to: $fnma +16% pic.twitter.com/zsbleqiqxm $gild $kmi $jnj $orcl	if you were subscribed to you would have been alerted to: $fnma +16% pic.twitter.com/zsbleqiqxm $gild $kmi $jnj $orcl	0	positive	0			18/09/2010	61.57	0	0	0		0	0	70.08333333	13.91666667	61.57	-18	84
628	01/01/2015		#Dow #stocks $JNJ Johnson & Johnson Daily:-0.75% Weekly:-0.02% YTD:16.58% Trend:15 / 100 http://12Stocks.com/JNJ	#dow #stocks $jnj johnson & johnson daily:-0.75% weekly:-0.02% ytd:16.58% trend:15 / 100	#dow #stocks $jnj johnson & johnson daily:-0.75% weekly:-0.02% ytd:16.58% trend:15 / 100	0	positive	0			19/09/2010	61.57	0	0	0		0	0	70.08333333	13.91666667	61.57	-18	84
629	01/01/2015		Retirement: Income Only Or Total Return? http://seekingalpha.com/article/2791855-retirement-income-only-or-total-return?source=feed_fÂ â€¦ $BRK.B $JNJ	retirement: income only or total return? $brk.b $jnj	retirement: income only or total return? $brk.b $jnj	0.875	positive	0			20/09/2010	62.09	1	0	1		1	0	71.08333333	13.91666667	62.09	-18	85
630	01/01/2015		Weekly S&P100 #Stocks Performance $GM $GILD $AMZN $FCX $LOW $TGT $DVN $HD $F $SBUX $JPM $JNJ $MS $CMCSA more@ http://12Stocks.com/sp100	weekly s&p100 #stocks performance $gm $gild $amzn $fcx $low $tgt $dvn $hd $f $sbux $jpm $jnj $ms $cmcsa more@	weekly s&p100 #stocks performance $gm $gild $amzn $fcx $low $tgt $dvn $hd $f $sbux $jpm $jnj $ms $cmcsa more@	0.4	positive	0.25			21/09/2010	61.939999	1	0	1		1	0	72.08333333	13.91666667	61.939999	-18	86
631	01/01/2015		12 Of The Safest Dividend Aristocrats http://seekingalpha.com/article/2791925-12-of-the-safest-dividend-aristocrats?source=feed_fÂ â€¦ $XOM $AFL $ADP $GPC $CVX $EMR $JNJ $DOV $SWK $MMM $TROW $ITW	12 of the safest dividend aristocrats $xom $afl $adp $gpc $cvx $emr $jnj $dov $swk $mmm $trow $itw	12 of the safest dividend aristocrats $xom $afl $adp $gpc $cvx $emr $jnj $dov $swk $mmm $trow $itw	0	positive	0			22/09/2010	61.970001	0	0	0		0	0	72.08333333	13.91666667	61.970001	-18	86
632	01/01/2015		Retirement: Income Only Or Total Return? $BRK.B $JNJ @SeekingAlpha http://bit.ly/ZhdX8G	retirement: income only or total return? $brk.b $jnj @seekingalpha	retirement: income only or total return? $brk.b $jnj @seekingalpha	0.875	positive	0			23/09/2010	61.810001	1	0	1		1	0	73.08333333	13.91666667	61.810001	-18	87
633	01/01/2015		Top 10 Cheapest Dividend Aristocrats Using The Dividend Discount Model: http://goo.gl/ggSAjKÂ $KO $PEP $MCD $T $ABT $WMT $KMB $CLX $JNJ $PG	top 10 cheapest dividend aristocrats using the dividend discount model: $ko $pep $mcd $t $abt $wmt $kmb $clx $jnj $pg	top 10 cheapest dividend aristocrats using the dividend discount model: $ko $pep $mcd $t $abt $wmt $kmb $clx $jnj $pg	0.5	positive	0.5			24/09/2010	62.139999	0	0	0		0	0	73.08333333	13.91666667	62.139999	-18	87
634	01/01/2015		$JNJ $XLP super safe heaven stocks. We like them for long-term holders. Read our ideas here http://starbreakouts.com	$jnj $xlp super safe heaven stocks. we like them for long-term holders. read our ideas here	$jnj $xlp super safe heaven stocks. we like them for long-term holders. read our ideas here	0.583333333	positive	0.416666667			25/09/2010	62.139999	0	0	0		0	0	73.08333333	13.91666667	62.139999	-18	87
635	01/01/2015		@lomu_j Also, $mrk bought $idix. $jnj has nuc too. So who would buy $achn? $bmy still scorned by $inhx deal. $gild? Tough Q 2 answer.	@lomu_j also, $mrk bought $idix. $jnj has nuc too. so who would buy $achn? $bmy still scorned by $inhx deal. $gild? tough q 2 answer.	@lomu_j also, $mrk bought $idix. $jnj has nuc too. so who would buy $achn? $bmy still scorned by $inhx deal. $gild? tough q 2 answer.	0.833333333	negative	-0.388888889			26/09/2010	62.139999	0	0	0		0	0	73.08333333	13.91666667	62.139999	-18	87
636	01/01/2015		JNJ -0.75% Stock Charts $JNJ Johnson & Johnson (NYSE) Last Updated: 01/01/2015 15:15:06 JNJ Stock Chart - 1 Mo http://investorshangout.com/post/view?id=2509066Â â€¦	jnj -0.75% stock charts $jnj johnson & johnson (nyse) last updated: 01/01/2015 15:15:06 jnj stock chart - 1 mo	jnj -0.75% stock charts $jnj johnson & johnson (nyse) last updated: 01/01/2015 15:15:06 jnj stock chart - 1 mo	0.066666667	positive	0			27/09/2010	62.029999	0	0	0		0	0	73.08333333	13.91666667	62.029999	-18	87
637	01/01/2015		chartguy89: JNJ -0.75% Stock Charts $JNJ Johnson & Johnson http://bit.ly/1zW8Tyk	chartguy89: jnj -0.75% stock charts $jnj johnson & johnson	chartguy89: jnj -0.75% stock charts $jnj johnson & johnson	0	positive	0			28/09/2010	62.43	0	0	0		0	0	73.08333333	13.91666667	62.43	-18	87
638	01/01/2015		Johnson & Johnson (JNJ) 104.57 $JNJ My K.I.S.S. Dividend Portfolio: 4th Quarter 2014 Update And Year-End Revie http://investorshangout.com/post/view?id=2509124Â â€¦	johnson & johnson (jnj) 104.57 $jnj my OK.i.s.s. dividend portfolio: 4th quarter 2014 update and year-end revie	johnson & johnson (jnj) 104.57 $jnj my OK.i.s.s. dividend portfolio: 4th quarter 2014 update and year-end revie	0	positive	0			29/09/2010	62.310001	1	0	1		1	0	74.08333333	13.91666667	62.310001	-18	88
639	01/01/2015		If you were subscribed to http://BiloSelhi.comÂ , you would have been alerted to: $FNMA +16% pic.twitter.com/zsblEqiqXM $GILD $KMI $JNJ $ORCL	if you were subscribed to you would have been alerted to: $fnma +16% pic.twitter.com/zsbleqiqxm $gild $kmi $jnj $orcl	if you were subscribed to you would have been alerted to: $fnma +16% pic.twitter.com/zsbleqiqxm $gild $kmi $jnj $orcl	0	positive	0			30/09/2010	61.959999	0	0	0		0	0	74.08333333	13.91666667	61.959999	-18	88
640	01/01/2015		My Top 3 Holdings For 2015 http://seekingalpha.com/article/2792505-my-top-3-holdings-for-2015?source=feed_fÂ â€¦ $JNJ $MMM $PEP	my top 3 holdings for 2015 $jnj $mmm $pep	my top 3 holdings for 2015 $jnj $mmm $pep	0.5	positive	0.5			01/10/2010	61.75	0	0	0		0	0	74.08333333	13.91666667	61.75	-18	88
641	01/01/2015		$JNJ $GILD: These 2015 Predictions Could Be Vital For Your Wealth http://www.stocknewswires.com/2015/01/jnj-gild-these-2015-predictions-could-be-vital-for-your-wealth-1.htmlÂ â€¦pic.twitter.com/hGha84ROYr	$jnj $gild: these 2015 predictions could be vital for your wealth	$jnj $gild: these 2015 predictions could be vital for your wealth	0.4	positive	0.1			02/10/2010	61.75	0	0	0		0	0	74.08333333	13.91666667	61.75	-18	88
642	02/01/2015		Freedom Fund Update - January 2015 http://seekingalpha.com/article/2792685-freedom-fund-update-january-2015?source=feed_fÂ â€¦ $DIS $OKE $ARCP $BBL $JNJ $UL $PEP $PM	freedom fund update - january 2015 $dis $oke $arcp $bbl $jnj $ul $pep $pm	freedom fund update - january 2015 $dis $oke $arcp $bbl $jnj $ul $pep $pm	0	positive	0			03/10/2010	61.75	0	0	0		0	0	74.08333333	13.91666667	61.75	-18	88
643	02/01/2015		Our Penny Stock Picks Gained Over 968% In the Past 5 Weeks! Get our next pick early: http://tinyurl.com/p46mnk2Â $GD $JNJ $MOR.DE	our penny stock picks gained over 968% in the past 5 weeks! get our next pick early: $gd $jnj $mor.de	our penny stock picks gained over 968% in the past 5 weeks! get our next pick early: $gd $jnj $mor.de	0.183333333	negative	-0.070833333			04/10/2010	61.669998	0	0	0		0	0	74.08333333	13.91666667	61.669998	-18	88
644	02/01/2015		#Dow #stocks $JNJ Johnson & Johnson Daily:-0.75% Weekly:-0.02% YTD:16.58% Trend:15 / 100 http://12Stocks.com/JNJ	#dow #stocks $jnj johnson & johnson daily:-0.75% weekly:-0.02% ytd:16.58% trend:15 / 100	#dow #stocks $jnj johnson & johnson daily:-0.75% weekly:-0.02% ytd:16.58% trend:15 / 100	0	positive	0			05/10/2010	62.799999	0	0	0		0	0	74.08333333	13.91666667	62.799999	-18	88
645	02/01/2015		Great Article HCV Space: $ENTA $ABBV $GILD $ACHN $JNJ $RGLS $ALXN $BMY $MRKhttp://www.xconomy.com/national/2015/01/01/hepatitis-c-commercial-game-theory/3/Â â€¦	great article hcv space: $enta $abbv $gild $achn $jnj $rgls $alxn $bmy $mrk	great article hcv space: $enta $abbv $gild $achn $jnj $rgls $alxn $bmy $mrk	0.75	positive	0.8			06/10/2010	63.209999	0	0	0		0	0	74.08333333	13.91666667	63.209999	-18	88
646	02/01/2015		$PCYC $BMY $JNJ Now it begins - Ibrutinib's foray into immune oncology - combo trial with nivo posted today https://clinicaltrials.gov/ct2/show/NCT02329847?term=ibrutinib&amp;lup_s=12%2F19%2F2014&amp;lup_d=14&amp;show_rss=Y&amp;sel_rss=mod14Â â€¦	$pcyc $bmy $jnj now it begins - ibrutinib's foray into immune oncology - combo trial with nivo posted today	$pcyc $bmy $jnj now it begins - ibrutinib's foray into immune oncology - combo trial with nivo posted today	0	positive	0			07/10/2010	63.220001	1	0	1		1	0	75.08333333	13.91666667	63.220001	-18	89
647	02/01/2015		Upcoming Earning: $GILD Feb.3, $JNJ $NFLX Jan.20, $SBUX Jan.22, $BMY $PFE Jan.27, $TWTR $FB Feb.4, $GOOG Jan.29, $AAPL Jan.26, $LLY $IMGN	upcoming earning: $gild feb.3, $jnj $nflx jan.20, $sbux jan.22, $bmy $pfe jan.27, $twtr $fb feb.4, $goog jan.29, $aapl jan.26, $lly $imgn	upcoming earning: $gild feb.3, $jnj $nflx jan.20, $sbux jan.22, $bmy $pfe jan.27, $twtr $fb feb.4, $goog jan.29, $aapl jan.26, $lly $imgn	0	positive	0			08/10/2010	63.23	0	0	0		0	0	75.08333333	13.91666667	63.23	-18	89
648	05/01/2015		Pharmalot.. Pharmalittle.. Good Morning and Happy New Year... http://blogs.wsj.com/pharmalot/2015/01/05/pharmalot-pharmalittle-were-reading-about-fda-cempra-and-much-more/Â â€¦ #pharma $CEMP #FDA $PFE $JNJ #antibiotics $ISIS	pharmalot.. pharmalittle.. good morning and happy new year... #pharma $cemp #fda $pfe $jnj #antibiotics $isis	pharmalot.. pharmalittle.. good morning and happy new year... #pharma $cemp #fda $pfe $jnj #antibiotics $isis	0.684848485	positive	0.545454545			09/10/2010	63.23	0	0	0		0	0	75.08333333	13.91666667	63.23	-18	89
649	05/01/2015		So excited that we have $CSCO on from CES and $ISIS on to talk about the amazing deal with Janssen from $JNJ!! Just incredible start to 2015	so excited that we have $csco on from ces and $isis on to talk about the amazing deal with janssen from $jnj!! just incredible start to 2015	so excited that we have $csco on from ces and $isis on to talk about the amazing deal with janssen from $jnj!! just incredible start to 2015	0.85	positive	0.7375			10/10/2010	63.23	0	0	0		0	0	75.08333333	13.91666667	63.23	-18	89
650	05/01/2015		Isis: Unfortunate name for company. (Also the dog on Downton Abbey.) But $ISIS is red hot biotech stock. Up 8.5% today on $JNJ partnership.	isis: unfortunate name for company. (also the dog on downton abbey.) but $isis is red hot biotech stock. up 8.5% today on $jnj partnership.	isis: unfortunate name for company. (also the dog on downton abbey.) but $isis is red hot biotech stock. up 8.5% today on $jnj partnership.	0.616666667	negative	-0.083333333			11/10/2010	63.299999	0	0	0		0	0	75.08333333	13.91666667	63.299999	-18	89
651	05/01/2015		$JNJ announces quarterly dividend for Q1 2015: http://bit.ly/13TpBAl	$jnj announces quarterly dividend for q1 2015:	$jnj announces quarterly dividend for q1 2015:	0	positive	0			12/10/2010	63.290001	0	0	0		0	0	75.08333333	13.91666667	63.290001	-18	89
652	05/01/2015		Busy day. #Orbimed and $JNJ interest continues slow but sure validation of onco-vaccine field, this time w Aduro Bio http://www.fiercebiotech.com/story/aduro-bags-51m-its-breakthrough-cancer-combo/2015-01-05?utm_medium=nl&utm_source=internalÂ â€¦	busy day. #orbimed and $jnj interest continues slow but sure validation of onco-vaccine field, this time w aduro bio	busy day. #orbimed and $jnj interest continues slow but sure validation of onco-vaccine field, this time w aduro bio	0.52962963	positive	0.1			13/10/2010	63.580002	0	0	0		0	0	75.08333333	13.91666667	63.580002	-18	89
653	05/01/2015		$JNJ inks $835M deal with Isis #Pharma for GI tract treatment http://www.thedeal.com/content/healthcare/johnson-johnson-makes-835m-deal-with-isis.phpÂ â€¦pic.twitter.com/IgGZ7eGcs6	$jnj inks $835m deal with isis #pharma for gi tract treatment	$jnj inks $835m deal with isis #pharma for gi tract treatment	0	positive	0			14/10/2010	63.740002	0	0	0		0	0	75.08333333	13.91666667	63.740002	-18	89
654	05/01/2015		Some major closing imbalances: $BAC +19.8M, $KO -1.5M, $GE -1.3M, $MRK -592K, $BMY -259K, $JNJ +212K, $MO -787K, $UNH +352K, $PFE -423K	some major closing imbalances: $bac +19.8m, $ko -1.5m, $ge -1.3m, $mrk -592k, $bmy -259k, $jnj +212k, $mo -787k, $unh +352k, $pfe -423k	some major closing imbalances: $bac +19.8m, $ko -1.5m, $ge -1.3m, $mrk -592k, $bmy -259k, $jnj +212k, $mo -787k, $unh +352k, $pfe -423k	0.5	positive	0.0625			15/10/2010	63.57	1	1	0		0	1	75.08333333	14.91666667	63.57	-19	89
655	05/01/2015		Antibody-RNAi Trigger Conjugates Show Signs of Life + thoughts on today's RNA Rx deal activity: http://rnaitherapeutics.blogspot.de/2015/01/antibody-rnai-trigger-conjugates-show.htmlÂ â€¦ $ISIS #Roche $JNJ	antibody-rnai trigger conjugates show signs of life + thoughts on today's rna rx deal activity: $isis #roche $jnj	antibody-rnai trigger conjugates show signs of life + thoughts on today's rna rx deal activity: $isis #roche $jnj	0	positive	0			16/10/2010	63.57	0	0	0		0	0	75.08333333	14.91666667	63.57	-19	89
656	06/01/2015		J&J and Bavarian Nordic begin safety testing of #Ebola vaccine: http://on.wsj.com/1xNX0qXÂ . $JNJ also upped production to 2mn regimens. $BVNRY	j&j and bavarian nordic begin safety testing of #ebola vaccine: $jnj also upped production to 2mn regimens. $bvnry	j&j and bavarian nordic begin safety testing of #ebola vaccine: $jnj also upped production to 2mn regimens. $bvnry	0	positive	0			17/10/2010	63.57	0	0	0		0	0	75.08333333	14.91666667	63.57	-19	89
657	06/01/2015		Eligibility and safety of the first IFN-free therapy against #HCV in a real-world settingâ†’http://1.usa.gov/14i3xzYÂ $GILD $JNJ $ABBV $BMY #HepC	eligibility and safety of the first ifn-free therapy against #hcv in a real-world setting $gild $jnj $abbv $bmy #hepc	eligibility and safety of the first ifn-free therapy against #hcv in a real-world setting $gild $jnj $abbv $bmy #hepc	0.333333333	positive	0.25			18/10/2010	63.860001	0	0	0		0	0	75.08333333	14.91666667	63.860001	-19	89
658	06/01/2015		And then there were three, as $JNJ/ Bavarian Nordic's #Ebola #vaccine follows $GSK, $MRK/NewLink into Phase I studyhttp://www.firstwordpharma.com/node/1255255	and then there were three, as $jnj/ bavarian nordic's #ebola #vaccine follows $gsk, $mrk/newlink into phase i study	and then there were three, as $jnj/ bavarian nordic's #ebola #vaccine follows $gsk, $mrk/newlink into phase i study	0	positive	0			19/10/2010	63.290001	0	0	0		0	0	75.08333333	14.91666667	63.290001	-19	89
659	07/01/2015		$JNJ is third to bring #Ebola vaccine to trials, but is it too late? http://www.fiercevaccines.com/story/johnson-johnson-third-bring-ebola-vaccine-trials-it-too-late/2015-01-06Â â€¦ #pharma #vaccines by @AmirahFierce	$jnj is third to bring #ebola vaccine to trials, but is it too late? #pharma #vaccines by @amirahfierce	$jnj is third to bring #ebola vaccine to trials, but is it too late? #pharma #vaccines by @amirahfierce	0.3	negative	-0.15			20/10/2010	63.599998	0	0	0		0	0	75.08333333	14.91666667	63.599998	-19	89
660	07/01/2015		RT @JNTNews: Requested for interview by DoJ for Risperdal/OmniCare scandal, #MoMHips and #TVTMesh. HOW did $JNJ GORSKY become CEO? http://tâ€¦	rt @jntnews: requested for interview by doj for risperdal/omnicare scandal, #momhips and #tvtmesh. how did $jnj gorsky become ceo?	rt @jntnews: requested for interview by doj for risperdal/omnicare scandal, #momhips and #tvtmesh. how did $jnj gorsky become ceo?	0	positive	0			21/10/2010	63.990002	0	0	0		0	0	75.08333333	14.91666667	63.990002	-19	89
661	09/01/2015		Portola anticoagulant antidote successful in clinical study http://seekingalpha.com/news/2214485-portola-anticoagulant-antidote-successful-in-clinical-study?source=feed_fÂ â€¦ #premarket $PTLA $JNJ	portola anticoagulant antidote successful in clinical study #premarket $ptla $jnj	portola anticoagulant antidote successful in clinical study #premarket $ptla $jnj	0.95	positive	0.75			22/10/2010	63.810001	0	0	0		0	0	75.08333333	14.91666667	63.810001	-19	89
662	11/01/2015		Why Johnson & Johnson Is Cheering on This Small Biotech Stock $JNJ #stocks $PTLA : http://www.fool.com/investing/general/2015/01/11/why-johnson-johnson-is-cheering-on-this-small-biot.aspx#.VLKWlwJSjHg.twitterÂ â€¦ via @themotleyfool	why johnson & johnson is cheering on this small biotech stock $jnj #stocks $ptla : #.vlkwlwjsjhg.twitter via @themotleyfool	why johnson & johnson is cheering on this small biotech stock $jnj #stocks $ptla : #.vlkwlwjsjhg.twitter via @themotleyfool	0.4	negative	-0.25			23/10/2010	63.810001	0	0	0		0	0	75.08333333	14.91666667	63.810001	-19	89
663	12/01/2015		$JNJ steps in with a $509M-plus deal to partner on a tau vaccine for #Alzheimer's #JPM15http://www.fiercebiotech.com/story/jj-steps-509m-plus-deal-partner-tau-vaccine-alzheimers/2015-01-11Â â€¦	$jnj steps in with a $509m-plus deal to partner on a tau vaccine for #alzheimer's #jpm15	$jnj steps in with a $509m-plus deal to partner on a tau vaccine for #alzheimer's #jpm15	0	positive	0			24/10/2010	63.810001	0	0	0		0	0	75.08333333	14.91666667	63.810001	-19	89
664	12/01/2015		Pharmalot.. Pharmalittle.. Good Morning.. lots of news & lots of coffee.. http://blogs.wsj.com/pharmalot/2015/01/12/pharmalot-pharmalittle-were-reading-about-shire-roche-and-much-more/Â â€¦ #pharma $NPSP $SHPG $FMI $JNJ $BIIB #FDA	pharmalot.. pharmalittle.. good morning.. lots of news & lots of coffee.. #pharma $npsp $shpg $fmi $jnj $biib #fda	pharmalot.. pharmalittle.. good morning.. lots of news & lots of coffee.. #pharma $npsp $shpg $fmi $jnj $biib #fda	0.6	positive	0.7			25/10/2010	63.98	0	0	0		0	0	75.08333333	14.91666667	63.98	-19	89
665	12/01/2015		#JPM15 RT @FierceBiotech: $JNJ steps in with a $509M-plus deal to partner on tau for Alzheimer's - http://www.fiercebiotech.com/story/jj-steps-509m-plus-deal-partner-tau-vaccine-alzheimers/2015-01-11Â â€¦ by @JohnCFierce	#jpm15 rt @fiercebiotech: $jnj steps in with a $509m-plus deal to partner on tau for alzheimer's - by @johncfierce	#jpm15 rt @fiercebiotech: $jnj steps in with a $509m-plus deal to partner on tau for alzheimer's - by @johncfierce	0	positive	0			26/10/2010	63.84	0	0	0		0	0	75.08333333	14.91666667	63.84	-19	89
666	13/01/2015		$JNJ Licenses Vedanta's #Microbiome IBD Candidate for up to $241M http://finance.yahoo.com/news/janssen-johnson-johnson-innovation-announce-130000859.htmlÂ â€¦ Congrats @DavidASteinberg @daphnezohar @bernatolle	$jnj licenses vedanta's #microbiome ibd candidate for up to $241m congrats @davidasteinberg @daphnezohar @bernatolle	$jnj licenses vedanta's #microbiome ibd candidate for up to $241m congrats @davidasteinberg @daphnezohar @bernatolle	0	positive	0			27/10/2010	63.57	0	0	0		0	0	75.08333333	14.91666667	63.57	-19	89
667	21/01/2015		Good to see $JNJ go higher after that real soft quarter. Don't want to give up on Gorsky....	good to see $jnj go higher after that real soft quarter. don't want to give up on gorsky....	good to see $jnj go higher after that real soft quarter. don't want to give up on gorsky....	0.541666667	positive	0.366666667			28/10/2010	63.560001	0	0	0		0	0	75.08333333	14.91666667	63.560001	-19	89
668	22/01/2015		$MRK $GILD $ABBV $JNJ Merck & Co., Inc. (MRK) Takes Hepatitis C Drug Victrelis Off The US Market http://www.bidnessetc.com/33008-merck-co-inc-mrk-takes-hepatitis-c-drug-victrelis-off-the-us-market/Â â€¦	$mrk $gild $abbv $jnj merck & co., inc. (mrk) takes hepatitis c drug victrelis off the us market	$mrk $gild $abbv $jnj merck & co., inc. (mrk) takes hepatitis c drug victrelis off the us market	0	positive	0			29/10/2010	63.740002	0	0	0		0	0	75.08333333	14.91666667	63.740002	-19	89
669	23/01/2015		Some significant sell imbalances: $JNJ -71K, $HPQ -73K, $MS -65K, $KO -32K, $JPM -49K, $DIS -38K. Buy imbalances: $GE +114K, $BAC +192K	some significant sell imbalances: $jnj -71k, $hpq -73k, $ms -65k, $ko -32k, $jpm -49k, $dis -38k. buy imbalances: $ge +114k, $bac +192k	some significant sell imbalances: $jnj -71k, $hpq -73k, $ms -65k, $ko -32k, $jpm -49k, $dis -38k. buy imbalances: $ge +114k, $bac +192k	0.875	positive	0.375			30/10/2010	63.740002	0	0	0		0	0	75.08333333	14.91666667	63.740002	-19	89
670	25/01/2015		$JNJ moves its NS5B nuc AL-335(from $1.75B Alios acquisition) into clinic; FIH study in France https://clinicaltrials.gov/ct2/show/NCT02339207?term=AL-335&rank=1Â â€¦ #HCV $GILD $MRK $ACHN	$jnj moves its ns5b nuc al-335(from $1.75b alios acquisition) into clinic; fih study in france #hcv $gild $mrk $achn	$jnj moves its ns5b nuc al-335(from $1.75b alios acquisition) into clinic; fih study in france #hcv $gild $mrk $achn	0	positive	0			31/10/2010	63.740002	0	0	0		0	0	75.08333333	14.91666667	63.740002	-19	89
671	03/02/2015		Gr8 eg of where prec med headed - molec testing to identify resp/nonresps 2costly Rx; $JNJ, UK. h/t @jonathanrockoffhttp://www.fiercebiotech.com/story/jj-teams-uk-probe-molecular-causes-ra-drug-failures/2015-02-03?utm_medium=rss&utm_source=rss&utm_campaign=rssÂ â€¦	gr8 eg of where prec med headed - molec testing to identify resp/nonresps 2costly rx; $jnj, uk. h/t @jonathanrockoff	gr8 eg of where prec med headed - molec testing to identify resp/nonresps 2costly rx; $jnj, uk. h/t @jonathanrockoff	0	positive	0			01/11/2010	63.689999	0	0	0		0	0	75.08333333	14.91666667	63.689999	-19	89
672	10/02/2015		We look forward to a future where these kinds of therapies actually reduce health care costs, said $JNJâ€™s Elliott on microbiome #BIOCEO15	we look forward to a future where these kinds of therapies actually reduce health care costs, said $jnjs elliott on microbiome #bioceo15	we look forward to a future where these kinds of therapies actually reduce health care costs, said $jnjs elliott on microbiome #bioceo15	0.1125	positive	0			02/11/2010	63.880001	1	0	1		1	0	76.08333333	14.91666667	63.880001	-19	90
673	10/02/2015		Competition to J&J's Remicade looms in U.S. as #biosimilar conquers new markets $JNJ #biotechhttp://www.fiercebiotech.com/story/competition-jjs-remicade-looms-us-biosimilar-conquers-new-markets/2015-02-10Â â€¦	competition to j&j's remicade looms in you.s. as #biosimilar conquers new markets $jnj #biotech	competition to j&j's remicade looms in you.s. as #biosimilar conquers new markets $jnj #biotech	0.454545455	positive	0.136363636			03/11/2010	64.190002	1	0	1		1	0	77.08333333	14.91666667	64.190002	-19	91
674	12/02/2015		J&J's R&D group crafts 3 new platforms to guide global drug development $JNJ http://www.fiercebiotech.com/story/jjs-rd-group-crafts-3-new-platforms-guide-global-drug-development/2015-02-12Â â€¦	j&j's are&d group crafts 3 new platforms to guide global drug development $jnj	j&j's are&d group crafts 3 new platforms to guide global drug development $jnj	0.227272727	positive	0.068181818			04/11/2010	64.760002	1	0	1		1	0	78.08333333	14.91666667	64.760002	-19	92
675	23/02/2015		Another interesting AR-V7 study. My take on the #GU15 data, via @EPVantage http://ow.ly/JxE74Â $MDVN $JNJ $TKAI	another interesting ar-v7 study. my take on the #gu15 data, via @epvantage $mdvn $jnj $tkai	another interesting ar-v7 study. my take on the #gu15 data, via @epvantage $mdvn $jnj $tkai	0.5	positive	0.5			05/11/2010	64.650002	0	0	0		0	0	78.08333333	14.91666667	64.650002	-19	92
676	25/02/2015		$JNJ $NVS said to be interested in $PCYC	$jnj $nvs said to be interested in $pcyc	$jnj $nvs said to be interested in $pcyc	0.5	positive	0.25			06/11/2010	64.650002	0	0	0		0	0	78.08333333	14.91666667	64.650002	-19	92
677	25/02/2015		Here's the story: Pharmacyclics is weighing a sale; Attracting interest from $JNJ, $NVS http://www.bloomberg.com/news/articles/2015-02-25/pharmacyclics-said-to-weigh-sale-of-15-billion-u-s-drugmakerÂ â€¦	here's the story: pharmacyclics is weighing a sale; attracting interest from $jnj, $nvs	here's the story: pharmacyclics is weighing a sale; attracting interest from $jnj, $nvs	0	positive	0			07/11/2010	64.650002	0	0	0		0	0	78.08333333	14.91666667	64.650002	-19	92
678	25/02/2015		$PCYC attracting takeover interest from $JNJ, Novartis, Bloomberg reporting: http://www.bloomberg.com/news/articles/2015-02-25/pharmacyclics-said-to-weigh-sale-of-15-billion-u-s-drugmakerÂ â€¦	$pcyc attracting takeover interest from $jnj, novartis, bloomberg reporting:	$pcyc attracting takeover interest from $jnj, novartis, bloomberg reporting:	0	positive	0			08/11/2010	64.330002	0	0	0		0	0	78.08333333	14.91666667	64.330002	-19	92
679	25/02/2015		Deal-weighing Pharmacyclics could draw $18B from J&J, Novartis: Bloomberg http://www.fiercepharma.com/story/deal-weighing-pharmacyclics-could-draw-18b-jj-novartis-bloomberg/2015-02-25Â â€¦ $PCYC $NVS $JNJ #pharma by @CarlyHFierce	deal-weighing pharmacyclics could draw $18b from j&j, novartis: bloomberg $pcyc $nvs $jnj #pharma by @carlyhfierce	deal-weighing pharmacyclics could draw $18b from j&j, novartis: bloomberg $pcyc $nvs $jnj #pharma by @carlyhfierce	0	positive	0			09/11/2010	64.309998	0	0	0		0	0	78.08333333	14.91666667	64.309998	-19	92
680	25/02/2015		Lower-priced generic copies of anti-inflammatory drug Remicade have gone on sale in Europe http://on.wsj.com/1A7KaBRÂ via @WSJ $MRK $JNJ $HSP	lower-priced generic copies of anti-inflammatory drug remicade have gone on sale in europe via @wsj $mrk $jnj $hsp	lower-priced generic copies of anti-inflammatory drug remicade have gone on sale in europe via @wsj $mrk $jnj $hsp	0	positive	0			10/11/2010	63.950001	0	0	0		0	0	78.08333333	14.91666667	63.950001	-19	92
681	27/02/2015		I think they are ready to do something big RT @ELGHUNDTRADER: @jimcramer RU you endorsing $JNJ?	i think they are ready to do something big rt @elghundtrader: @jimcramer ru you endorsing $jnj?	i think they are ready to do something big rt @elghundtrader: @jimcramer ru you endorsing $jnj?	0.3	positive	0.1			11/11/2010	63.919998	0	0	0		0	0	78.08333333	14.91666667	63.919998	-19	92
682	27/02/2015		These 3 dividend stocks make us say, "We want to go to there." Fools' most coveted picks: http://mot.ly/1LR4SwyÂ $VFC $JNJ $WMT	these 3 dividend stocks make us say, "we want to go to there." fools' most coveted picks: $vfc $jnj $wmt	these 3 dividend stocks make us say, "we want to go to there." fools' most coveted picks: $vfc $jnj $wmt	0.5	positive	0.5			12/11/2010	63.669998	0	0	0		0	0	78.08333333	14.91666667	63.669998	-19	92
683	03/03/2015		$JNJ picks the inaugural class for its Bay Area biotech incubator - http://www.fiercebiotech.com/story/jj-picks-inaugural-class-its-bay-area-biotech-incubator/2015-03-03Â â€¦ by @DamianFierce	$jnj picks the inaugural class for its bay area biotech incubator - by @damianfierce	$jnj picks the inaugural class for its bay area biotech incubator - by @damianfierce	0	positive	0			13/11/2010	63.669998	0	0	0		0	0	78.08333333	14.91666667	63.669998	-19	92
684	04/03/2015		Pharmacyclics rallies on Financial Times report that Johnson & Johnson is nearing a deal to buy the drugmaker. $JNJ $PCYC	pharmacyclics rallies on financial times report that johnson & johnson is nearing a deal to buy the drugmaker. $jnj $pcyc	pharmacyclics rallies on financial times report that johnson & johnson is nearing a deal to buy the drugmaker. $jnj $pcyc	0	positive	0			14/11/2010	63.669998	0	0	0		0	0	78.08333333	14.91666667	63.669998	-19	92
685	04/03/2015		$JNJ has agreed to deal to buy $PCYC. Could be announced today or tmrw. Hat tip to FT for naming JnJ earlier.	$jnj has agreed to deal to buy $pcyc. could be announced today or tmrw. hat tip to ft for naming jnj earlier.	$jnj has agreed to deal to buy $pcyc. could be announced today or tmrw. hat tip to ft for naming jnj earlier.	0.5	positive	0			15/11/2010	64.139999	0	0	0		0	0	78.08333333	14.91666667	64.139999	-19	92
686	04/03/2015		$JNJ $PCYC J & J Has Agreed to Purchase Pharmacyclics - Bloomberg	$jnj $pcyc j & j has agreed to purchase pharmacyclics - bloomberg	$jnj $pcyc j & j has agreed to purchase pharmacyclics - bloomberg	0	positive	0			16/11/2010	63.139999	0	0	0		0	0	78.08333333	14.91666667	63.139999	-19	92
687	04/03/2015		$JNJ won out today in heated bidding for $PCYC. Could be $17b-plus. @ManuBaigorri @mattcampbel @dnair5	$jnj won out today in heated bidding for $pcyc. could be $17b-plus. @manubaigorri @mattcampbel @dnair5	$jnj won out today in heated bidding for $pcyc. could be $17b-plus. @manubaigorri @mattcampbel @dnair5	0	positive	0			17/11/2010	63.060001	0	0	0		0	0	78.08333333	14.91666667	63.060001	-19	92
688	04/03/2015		$JNJ Said to Agree to Acquire $PCYC for Cancer Drug http://www.bloomberg.com/news/articles/2015-03-04/j-j-said-to-agree-to-acquire-pharmacyclics-for-cancer-drugÂ â€¦	$jnj said to agree to acquire $pcyc for cancer drug	$jnj said to agree to acquire $pcyc for cancer drug	0	positive	0			18/11/2010	63.830002	0	0	0		0	0	78.08333333	14.91666667	63.830002	-19	92
689	04/03/2015		I think $JNJ should turn around and buy $ABBV now. Hey, why not.	i think $jnj should turn around and buy $abbv now. hey, why not.	i think $jnj should turn around and buy $abbv now. hey, why not.	0	positive	0			19/11/2010	63.830002	0	0	0		0	0	78.08333333	14.91666667	63.830002	-19	92
690	05/03/2015		Letâ€™s not forget $JNJ in all this excitement. Kudos to them for knowing when to stop. $PCYC $ABBV	lets not forget $jnj in all this excitement. kudos to them for knowing when to stop. $pcyc $abbv	lets not forget $jnj in all this excitement. kudos to them for knowing when to stop. $pcyc $abbv	0	positive	0			20/11/2010	63.830002	0	0	0		0	0	78.08333333	14.91666667	63.830002	-19	92
691	05/03/2015		I have championed $PCYC forever but $ABBV is really paying through the nose. I hope Imbruvica is as big as $JNJ thought it will be...	i have championed $pcyc forever but $abbv is really paying through the nose. i hope imbruvica is as big as $jnj thought it will be...	i have championed $pcyc forever but $abbv is really paying through the nose. i hope imbruvica is as big as $jnj thought it will be...	0.15	positive	0.1			21/11/2010	63.830002	0	0	0		0	0	78.08333333	14.91666667	63.830002	-19	92
692	05/03/2015		I could see $JNJ going after $TGTX price would be a tiny fraction of what $PCYC cost $ABBV	i could see $jnj going after $tgtx price would be a tiny fraction of what $pcyc cost $abbv	i could see $jnj going after $tgtx price would be a tiny fraction of what $pcyc cost $abbv	0.5	positive	0			22/11/2010	63.619999	0	0	0		0	0	78.08333333	14.91666667	63.619999	-19	92
693	05/03/2015		so $JNJ offered ~$250 for $PCYC but $ABBV 'won' with the last minute effort http://www.bloomberg.com/news/articles/2015-03-05/abbvie-agrees-to-buy-pharmacyclics-to-expand-in-cancer-therapy?hootPostID=4cdd501348b8fbceeacd0ce10ed8feb0Â â€¦	so $jnj offered ~$250 for $pcyc but $abbv 'won' with the last minute effort	so $jnj offered ~$250 for $pcyc but $abbv 'won' with the last minute effort	0.066666667	positive	0			23/11/2010	62.869999	0	0	0		0	0	78.08333333	14.91666667	62.869999	-19	92
694	05/03/2015		SOURCE: JOHNSON & JOHNSON $JNJ CLOSE TO FINALIZING OFFER TO BUY AUSTRALIAN BIOTECH GENETIC TECHNOLOGY $GENE FOR 2 KANGAROOS AND A FOSTERS	source: johnson & johnson $jnj close to finalizing offer to buy australian biotech genetic technology $gene for 2 kangaroos and a fosters	source: johnson & johnson $jnj close to finalizing offer to buy australian biotech genetic technology $gene for 2 kangaroos and a fosters	0	positive	0			24/11/2010	63.290001	1	1	0		0	1	78.08333333	15.91666667	63.290001	-20	92
695	06/03/2015		SOURCE: JOHNSON & JOHNSON $JNJ FINALIZING PLAN TO BUY MANKIND $MNKD. OFFER TO INCLUDE A COUCH,USED TUBA,& SUBSCRIPTION TO @ProfitLockers	source: johnson & johnson $jnj finalizing plan to buy mankind $mnkd. offer to include a couch,used tuba,& subscription to @profitlockers	source: johnson & johnson $jnj finalizing plan to buy mankind $mnkd. offer to include a couch,used tuba,& subscription to @profitlockers	0	positive	0			25/11/2010	63.290001	0	0	0		0	0	78.08333333	15.91666667	63.290001	-20	92
696	09/03/2015		So Says $PFE $JNJ $MRKpic.twitter.com/Augf4Rvlu7	so says $pfe $jnj $mrkpic.twitter.com/augf4rvlu7	so says $pfe $jnj $mrkpic.twitter.com/augf4rvlu7	0	positive	0			26/11/2010	62.299999	0	0	0		0	0	78.08333333	15.91666667	62.299999	-20	92
697	11/03/2015		J&J hosts developer of novel skin cancer diagnostic at its new life science incubator in Silicon Valley $JNJ http://www.fiercediagnostics.com/story/jj-hosts-developer-novel-skin-cancer-diagnostic-its-new-life-science-incuba/2015-03-10?utm_campaign=AddThis&utm_medium=AddThis&utm_source=twitter#.VQBJ7QUHDuY.twitterÂ â€¦	j&j hosts developer of novel skin cancer diagnostic at its new life science incubator in silicon valley $jnj #.vqbj7quhduy.twitter	j&j hosts developer of novel skin cancer diagnostic at its new life science incubator in silicon valley $jnj #.vqbj7quhduy.twitter	0.454545455	positive	0.136363636			27/11/2010	62.299999	0	0	0		0	0	78.08333333	15.91666667	62.299999	-20	92
698	17/03/2015		Delighted to see UK govt & drug-makers $GSK $JNJ joining forces with $100m VC fund for #Alzheimers http://www.firstwordpharma.com/node/1269563?tsid=28&region_id=6#axzz3UdN4qFcoÂ â€¦ @Jeremy_Hunt	delighted to see uk govt & drug-makers $gsk $jnj joining forces with $100m vc fund for #alzheimers #axzz3udn4qfco @jeremy_hunt	delighted to see uk govt & drug-makers $gsk $jnj joining forces with $100m vc fund for #alzheimers #axzz3udn4qfco @jeremy_hunt	0.7	positive	0.7			28/11/2010	62.299999	0	0	0		0	0	78.08333333	15.91666667	62.299999	-20	92
699	17/03/2015		GlaxoSmithKline and J&J back a $100M new Alzheimer's R&D project. http://www.fiercebiotech.com/story/glaxosmithkline-and-jj-back-100m-new-alzheimers-rd-project/2015-03-17Â â€¦ by @DamianFierce $GSK $JNJ	glaxosmithkline and j&j back a $100m new alzheimer's are&d project. by @damianfierce $gsk $jnj	glaxosmithkline and j&j back a $100m new alzheimer's are&d project. by @damianfierce $gsk $jnj	0.227272727	positive	0.068181818			29/11/2010	61.91	0	0	0		0	0	78.08333333	15.91666667	61.91	-20	92
700	18/03/2015		$JNJ took the No. 1 spot on last year's top #pharma companies by revenue list. See who else made the cut: http://www.fiercepharma.com/special-reports/top-15-pharma-companies-2014-revenue-johnson-johnson-1Â â€¦	$jnj took the no. 1 spot on last year's top #pharma companies by revenue list. see who else made the cut:	$jnj took the no. 1 spot on last year's top #pharma companies by revenue list. see who else made the cut:	0.283333333	positive	0.25			30/11/2010	61.549999	0	0	0		0	0	78.08333333	15.91666667	61.549999	-20	92
701	19/03/2015		$JNJ acquires XO1, which I thought was a comic book but actually is developing an anti-thrombin antibody.	$jnj acquires xo1, which i thought was a comic book but actually is developing an anti-thrombin antibody.	$jnj acquires xo1, which i thought was a comic book but actually is developing an anti-thrombin antibody.	0.3	positive	0.125			01/12/2010	62.419998	0	0	0		0	0	78.08333333	15.91666667	62.419998	-20	92
702	23/03/2015		Pharmalot.. Pharmalittle.. Good Morning.. headlines & coffee to start the working week.. http://blogs.wsj.com/pharmalot/2015/03/23/pharmalot-pharmalittle-good-morning-were-catching-up-on-jj-glaxo-and-lots-more/Â â€¦ #pharma $BMY $SNY $NVS $JNJ	pharmalot.. pharmalittle.. good morning.. headlines & coffee to start the working week.. #pharma $bmy $sny $nvs $jnj	pharmalot.. pharmalittle.. good morning.. headlines & coffee to start the working week.. #pharma $bmy $sny $nvs $jnj	0.6	positive	0.7			02/12/2010	62.599998	0	0	0		0	0	78.08333333	15.91666667	62.599998	-20	92
703	24/03/2015		AstraZeneca will disclose clinical trial data, but how independent is its review panel? http://blogs.wsj.com/pharmalot/2015/03/24/astrazeneca-to-disclose-trial-data-but-how-independent-is-its-review-panel/Â â€¦ #pharma $AZN $GSK $JNJ	astrazeneca will disclose clinical trial data, but how independent is its review panel? #pharma $azn $gsk $jnj	astrazeneca will disclose clinical trial data, but how independent is its review panel? #pharma $azn $gsk $jnj	0.125	positive	0			03/12/2010	62.560001	0	0	0		0	0	78.08333333	15.91666667	62.560001	-20	92
704	25/03/2015		This is how cheap stocks are again $XOM, $JNJ and $MSFT all have a higher dividend yield than 30 year treasuries and have AAA credit rating	this is how cheap stocks are again $xom, $jnj and $msft all have a higher dividend yield than 30 year treasuries and have aaa credit rating	this is how cheap stocks are again $xom, $jnj and $msft all have a higher dividend yield than 30 year treasuries and have aaa credit rating	0.6	positive	0.325			04/12/2010	62.560001	0	0	0		0	0	78.08333333	15.91666667	62.560001	-20	92
705	06/04/2015		#stockmarket switches from purge to surge. What now? Ask SLM 12ct @tastytrade. Today $XLP & consumer #stocks. $$ $PG $CL $CLX $PM $JNJ $KMB	#stockmarket switches from purge to surge. what now? ask slm 12ct @tastytrade. today $xlp & consumer #stocks. $$ $pg $cl $clx $pm $jnj $kmb	#stockmarket switches from purge to surge. what now? ask slm 12ct @tastytrade. today $xlp & consumer #stocks. $$ $pg $cl $clx $pm $jnj $kmb	0	positive	0			05/12/2010	62.560001	0	0	0		0	0	78.08333333	15.91666667	62.560001	-20	92
706	06/04/2015		$JNJ sees regenerative medicine and vision sciences partnerships w/ Japanese univys, CEO Gorsky tells @LandersWSJhttp://on.wsj.com/1CmNkCS	$jnj sees regenerative medicine and vision sciences partnerships w/ japanese univys, ceo gorsky tells @landerswsj	$jnj sees regenerative medicine and vision sciences partnerships w/ japanese univys, ceo gorsky tells @landerswsj	0	positive	0			06/12/2010	62.200001	0	0	0		0	0	78.08333333	15.91666667	62.200001	-20	92
707	09/04/2015		Great update on $JNJ/Shionogi BACE inhibitor at @alzforum: http://bit.ly/1H6Jch4Â . Elusive increase in sAPPalpha observed [2/2].	great update on $jnj/shionogi bace inhibitor at @alzforum: elusive increase in sappalpha observed [2/2].	great update on $jnj/shionogi bace inhibitor at @alzforum: elusive increase in sappalpha observed [2/2].	0.75	positive	0.8			07/12/2010	62.310001	0	0	0		0	0	78.08333333	15.91666667	62.310001	-20	92
708	13/04/2015		No major companies reporting tonight but tomorrow sees $JPM, $JNJ, $WFC and $INTC all report earnings. Big day	no major companies reporting tonight but tomorrow sees $jpm, $jnj, $wfc and $intc all report earnings. big day	no major companies reporting tonight but tomorrow sees $jpm, $jnj, $wfc and $intc all report earnings. big day	0.3	negative	-0.015625			08/12/2010	62.450001	0	0	0		0	0	78.08333333	15.91666667	62.450001	-20	92
709	13/04/2015		Former execs are charged with securities fraud at device maker bought by J&J.. read the indictment here.http://blogs.wsj.com/pharmalot/2015/04/13/former-execs-charged-with-securities-fraud-at-device-maker-bought-by-jj/Â â€¦ #pharma $JNJ	former execs are charged with securities fraud at device maker bought by j&j.. read the indictment here. #pharma $jnj	former execs are charged with securities fraud at device maker bought by j&j.. read the indictment here. #pharma $jnj	0	positive	0			09/12/2010	62.060001	1	0	1		1	0	79.08333333	15.91666667	62.060001	-20	93
710	13/04/2015		IBM Pulls Apple, J&J Into Watson Health Data Alliance http://news.investors.com/technology/041315-747666-ibm-watson-health-data-analytics-apple-jnj-medtronic-partners.htmÂ â€¦ #IBDNews via @IBDinvestors $IBM $AAPL $JNJ $MDT $TWTR	ibm pulls apple, j&j into watson health data alliance #ibdnews via @ibdinvestors $ibm $aapl $jnj $mdt $twtr	ibm pulls apple, j&j into watson health data alliance #ibdnews via @ibdinvestors $ibm $aapl $jnj $mdt $twtr	0	positive	0			10/12/2010	61.91	1	1	0		0	1	79.08333333	16.91666667	61.91	-21	93
711	14/04/2015		Earnings season kicks into high gear as JPMorgan Chase $JPM, Wells Fargo $WFC, Johnson and Johnson $JNJ report before the bell today.	earnings season kicks into high gear as jpmorgan chase $jpm, wells fargo $wfc, johnson and johnson $jnj report before the bell today.	earnings season kicks into high gear as jpmorgan chase $jpm, wells fargo $wfc, johnson and johnson $jnj report before the bell today.	0.54	positive	0.16			11/12/2010	61.91	0	0	0		0	0	79.08333333	16.91666667	61.91	-21	93
712	14/04/2015		J&Jâ€™s profit falls 8.6% on strong dollar, weak medical-device sales. $JNJ http://on.wsj.com/1zd0WQRÂ via @loftus	j&js profit falls 8.6% on strong dollar, weak medical-device sales. $jnj via @loftus	j&js profit falls 8.6% on strong dollar, weak medical-device sales. $jnj via @loftus	0.679166667	positive	0.029166667			12/12/2010	61.91	0	0	0		0	0	79.08333333	16.91666667	61.91	-21	93
713	23/04/2015		ALERT: Johnson & Johnson announces dividend increase of 7.1%. â€¢ $JNJ	alert: johnson & johnson announces dividend increase of 7.1%. $jnj	alert: johnson & johnson announces dividend increase of 7.1%. $jnj	0	positive	0			13/12/2010	61.860001	0	0	0		0	0	79.08333333	16.91666667	61.860001	-21	93
714	24/04/2015		$JNJ June 100 and next week 99.50 calls some late size buyers on offer	$jnj june 100 and next week 99.50 calls some late size buyers on offer	$jnj june 100 and next week 99.50 calls some late size buyers on offer	0.3	negative	-0.15			14/12/2010	62.77	0	0	0		0	0	79.08333333	16.91666667	62.77	-21	93
715	27/04/2015		#HCV GT1 US/EU Market Share Trends via Barclays Survey $GILD $ABBV $ENTA $JNJ #HepCpic.twitter.com/R179uoBGs8	#hcv gt1 us/eu market share trends via barclays survey $gild $abbv $enta $jnj #hepcpic.twitter.com/r179uobgs8	#hcv gt1 us/eu market share trends via barclays survey $gild $abbv $enta $jnj #hepcpic.twitter.com/r179uobgs8	0	positive	0			15/12/2010	62.57	0	0	0		0	0	79.08333333	16.91666667	62.57	-21	93
716	27/04/2015		New #HepC Guidelines Tackle Drug Costs, Access http://www.medscape.com/viewarticle/843740?src=rssÂ â€¦ http://www.easl.eu/research/our-contributions/clinical-practice-guidelines/detail/recommendations-on-treatment-of-hepatitis-c-2015Â â€¦ $GILD $ABBV $ENTA $JNJ #HCV	new #hepc guidelines tackle drug costs, access $gild $abbv $enta $jnj #hcv	new #hepc guidelines tackle drug costs, access $gild $abbv $enta $jnj #hcv	0.454545455	positive	0.136363636			16/12/2010	62.400002	0	0	0		0	0	79.08333333	16.91666667	62.400002	-21	93
717	28/04/2015		And second place in HepC goes to .... $BMY. Q1 results $GILD a really big # $BMY $267M $JNJ $234M $ABBV $231M	and second place in hepc goes to .... $bmy. q1 results $gild a really big # $bmy $267m $jnj $234m $abbv $231m	and second place in hepc goes to .... $bmy. q1 results $gild a really big # $bmy $267m $jnj $234m $abbv $231m	0.05	positive	0			17/12/2010	62.540001	0	0	0		0	0	79.08333333	16.91666667	62.540001	-21	93
718	28/04/2015		$ADRO 13G from $NVS Novartis = 5.21% stake http://www.streetinsider.com/SEC+Filings/Form+SC+13G+ADURO+BIOTECH,+INC.+Filed+by%3A+NOVARTIS+AG/10496603.htmlÂ â€¦ #immunotherapy #stocks $LCINDX #AACR15 $ADXS $NVS $MRK $JNJ $IBB $XBI	$adro 13g from $nvs novartis = 5.21% stake #immunotherapy #stocks $lcindx #aacr15 $adxs $nvs $mrk $jnj $ibb $xbi	$adro 13g from $nvs novartis = 5.21% stake #immunotherapy #stocks $lcindx #aacr15 $adxs $nvs $mrk $jnj $ibb $xbi	0	positive	0			18/12/2010	62.540001	0	0	0		0	0	79.08333333	16.91666667	62.540001	-21	93
719	29/04/2015		Pharmalot.. Pharmalittle.. Good Morning.. lots of mid-week headlines & coffee, too.. http://blogs.wsj.com/pharmalot/2015/04/29/pharmalot-pharmalittle-good-morning-were-catching-up-on-gilead-merck-and-lots-more/Â â€¦ #pharma $MRK $GILD $JNJ $ACHN	pharmalot.. pharmalittle.. good morning.. lots of mid-week headlines & coffee, too.. #pharma $mrk $gild $jnj $achn	pharmalot.. pharmalittle.. good morning.. lots of mid-week headlines & coffee, too.. #pharma $mrk $gild $jnj $achn	0.6	positive	0.7			19/12/2010	62.540001	0	0	0		0	0	79.08333333	16.91666667	62.540001	-21	93
720	01/05/2015		$JNJ will participate in 2015 Deutsche Bank 40th Annual Health Care Conference on May 7: http://bit.ly/1zjQnkD	$jnj will participate in 2015 deutsche bank 40th annual health care conference on may 7:	$jnj will participate in 2015 deutsche bank 40th annual health care conference on may 7:	0	positive	0			20/12/2010	62.490002	0	0	0		0	0	79.08333333	16.91666667	62.490002	-21	93
721	01/05/2015		Johnson & Johnson (JNJ): A Quality Dividend King At An Attractive Valuation http://buff.ly/1bkHgEGÂ via @DividendGrowth $JNJ	johnson & johnson (jnj): a quality dividend king at an attractive valuation via @dividendgrowth $jnj	johnson & johnson (jnj): a quality dividend king at an attractive valuation via @dividendgrowth $jnj	1	positive	0.8			21/12/2010	62.34	1	0	1		1	0	80.08333333	16.91666667	62.34	-21	94
722	06/05/2015		Facebook, #IBM Alliance Aims For Highly Targeted Ads http://news.investors.com/technology/050615-751303-facebook-ibm-partner-for-targeted-personalized-ads.htmÂ â€¦ #IBDNews via @IBDinvestors $FB $IBM $TWTR $AAPL $JNJ $MDT	facebook, #ibm alliance aims for highly targeted ads #ibdnews via @ibdinvestors $fb $ibm $twtr $aapl $jnj $mdt	facebook, #ibm alliance aims for highly targeted ads #ibdnews via @ibdinvestors $fb $ibm $twtr $aapl $jnj $mdt	0.54	positive	0.16			22/12/2010	62.02	0	0	0		0	0	80.08333333	16.91666667	62.02	-21	94
723	06/05/2015		$JNJ Creates Bioethics Panel on Trial Drugs http://nyti.ms/1F71m3bÂ <--Smart idea.	$jnj creates bioethics panel on trial drugs <--smart idea.	$jnj creates bioethics panel on trial drugs <--smart idea.	0	positive	0			23/12/2010	62.25	1	0	1		1	0	81.08333333	16.91666667	62.25	-21	95
724	07/05/2015		Earn dividends every month of the year with these 12 stocks: http://www.kiplinger.com/slideshow/investing/T018-S013-12-stocks-to-earn-dividends-every-month/index.htmlÂ â€¦ $JNJ $AEP $ADP $INTC $KMB $GD $POT $OXY $PG	earn dividends every month of the year with these 12 stocks: $jnj $aep $adp $intc $kmb $gd $pot $oxy $pg	earn dividends every month of the year with these 12 stocks: $jnj $aep $adp $intc $kmb $gd $pot $oxy $pg	0	positive	0			24/12/2010	62.25	0	0	0		0	0	81.08333333	16.91666667	62.25	-21	95
725	07/05/2015		$JNJ getting tight, keep on watch pic.twitter.com/WHeGhKWB5m	$jnj getting tight, keep on watch pic.twitter.com/wheghkwb5m	$jnj getting tight, keep on watch pic.twitter.com/wheghkwb5m	0.285714286	negative	-0.178571429			25/12/2010	62.25	0	0	0		0	0	81.08333333	16.91666667	62.25	-21	95
726	19/05/2015		$ACHN deal w $JNJ for HCV	$achn deal w $jnj for hcv	$achn deal w $jnj for hcv	0	positive	0			26/12/2010	62.25	0	0	0		0	0	81.08333333	16.91666667	62.25	-21	95
727	19/05/2015		$ACHN $JNJ collaboration, Hep C Achillion Enters Into Worldwide Collaboration for Hepatitis C With Janssen http://finance.yahoo.com/news/achillion-enters-worldwide-collaboration-hepatitis-200500110.html?soc_src=mediacontentstory&soc_trk=twÂ â€¦	$achn $jnj collaboration, hep c achillion enters into worldwide collaboration for hepatitis c with janssen	$achn $jnj collaboration, hep c achillion enters into worldwide collaboration for hepatitis c with janssen	0	positive	0			27/12/2010	61.93	1	0	1		1	0	82.08333333	16.91666667	61.93	-21	96
728	19/05/2015		J&J buys into Achillion's hep C pipeline for up to $1.1B By @DamianFierce $JNJ $ACHNhttp://www.fiercebiotech.com/story/jj-buys-achillions-hep-c-pipeline-11b/2015-05-19Â â€¦	j&j buys into achillion's hep c pipeline for up to $1.1b by @damianfierce $jnj $achn	j&j buys into achillion's hep c pipeline for up to $1.1b by @damianfierce $jnj $achn	0	positive	0			28/12/2010	62.049999	0	0	0		0	0	82.08333333	16.91666667	62.049999	-21	96
729	19/05/2015		$ACHN @JohnCFierce It's all about expectations: bulls were hoping for a near-term buyout, and this $JNJ deal basically kills that scenarioâ€¦	$achn @johncfierce it's all about expectations: bulls were hoping for a near-term buyout, and this $jnj deal basically kills that scenario	$achn @johncfierce it's all about expectations: bulls were hoping for a near-term buyout, and this $jnj deal basically kills that scenario	0	positive	0			29/12/2010	62.130001	0	0	0		0	0	82.08333333	16.91666667	62.130001	-21	96
730	20/05/2015		BREAKING: $JNJ expects 10+ new drugs by 2019 â€¢ Company sees filing for cancer drug approval this year cc: @megtirrell	breaking: $jnj expects 10+ new drugs by 2019 company sees filing for cancer drug approval this year cc: @megtirrell	breaking: $jnj expects 10+ new drugs by 2019 company sees filing for cancer drug approval this year cc: @megtirrell	0.454545455	positive	0.136363636			30/12/2010	61.939999	0	0	0		0	0	82.08333333	16.91666667	61.939999	-21	96
731	20/05/2015		Pharmalot.. Pharmalittle.. Good Morning.. nice to c u again... lots of news today... http://blogs.wsj.com/pharmalot/2015/05/20/pharmalot-pharmalitlle-good-morning-were-catching-up-on-jj-sarepta-and-lots-more/Â â€¦ #pharma $JNJ $SRPT $AMGN	pharmalot.. pharmalittle.. good morning.. nice to c you again... lots of news today... #pharma $jnj $srpt $amgn	pharmalot.. pharmalittle.. good morning.. nice to c you again... lots of news today... #pharma $jnj $srpt $amgn	0.8	positive	0.65			31/12/2010	61.849998	4	1	3		0.75	0.25	82.83333333	17.16666667	61.849998	-22	99
732	20/05/2015		SGLT2s recently overtook GLP1s among type 2 diabetes treatments, says $JNJ, which sells Invokana. $JNJPHARM15 pic.twitter.com/NFWZmZeyif	sglt2s recently overtook glp1s among type 2 diabetes treatments, says $jnj, which sells invokana. $jnjpharm15 pic.twitter.com/nfwzmzeyif	sglt2s recently overtook glp1s among type 2 diabetes treatments, says $jnj, which sells invokana. $jnjpharm15 pic.twitter.com/nfwzmzeyif	0.25	positive	0			01/01/2011	61.849998	3	0	3		1	0	83.83333333	17.16666667	61.849998	-22	102
733	20/05/2015		$JNJ expects to seek approval of >10 new drugs by 2019, each with blockbuster potential #JNJPharm15pic.twitter.com/e0LHNs87SM	$jnj expects to seek approval of >10 new drugs by 2019, each with blockbuster potential #jnjpharm15pic.twitter.com/e0lhns87sm	$jnj expects to seek approval of >10 new drugs by 2019, each with blockbuster potential #jnjpharm15pic.twitter.com/e0lhns87sm	0.727272727	positive	0.068181818			02/01/2011	61.849998	0	0	0		0	0	83.83333333	17.16666667	61.849998	-22	102
734	20/05/2015		$JNJ CEO on M&A: final portion of @megtirrell's exclusive w/ Alex Gorsky: http://cnb.cx/1FvzfsPÂ #JNJPharm15	$jnj ceo on m&a: final portion of @megtirrell's exclusive w/ alex gorsky: #jnjpharm15	$jnj ceo on m&a: final portion of @megtirrell's exclusive w/ alex gorsky: #jnjpharm15	1	positive	0			03/01/2011	62.82	0	0	0		0	0	83.83333333	17.16666667	62.82	-22	102
735	20/05/2015		Why $JNJ did $ACHN deal yesterday #JNJpharm15pic.twitter.com/zs0hmSNhzC	why $jnj did $achn deal yesterday #jnjpharm15pic.twitter.com/zs0hmsnhzc	why $jnj did $achn deal yesterday #jnjpharm15pic.twitter.com/zs0hmsnhzc	0	positive	0			04/01/2011	63.349998	0	0	0		0	0	83.83333333	17.16666667	63.349998	-22	102
736	20/05/2015		$AFMD The $JNJ $NVO tie up probably something to note for Affimed	$afmd the $jnj $nvo tie up probably something to note for affimed	$afmd the $jnj $nvo tie up probably something to note for affimed	0	positive	0			05/01/2011	63.310001	1	0	1		1	0	84.83333333	17.16666667	63.310001	-22	103
737	20/05/2015		Johnson & Johnson plans 10 new drugs by 2019, each with $1B potential http://yhoo.it/1efoZLiÂ $JNJ	johnson & johnson plans 10 new drugs by 2019, each with $1b potential $jnj	johnson & johnson plans 10 new drugs by 2019, each with $1b potential $jnj	0.727272727	positive	0.068181818			06/01/2011	63.209999	0	0	0		0	0	84.83333333	17.16666667	63.209999	-22	103
738	20/05/2015		. @BioRunUp @sharkbiotech I like how $JNJ imetelstat slide skips from â€™start ph2â€� to â€œfiling anticipated.â€� Some big steps in between! $GERN	. @biorunup @sharkbiotech i like how $jnj imetelstat slide skips from start ph2 to filing anticipated. some big steps in between! $gern	. @biorunup @sharkbiotech i like how $jnj imetelstat slide skips from start ph2 to filing anticipated. some big steps in between! $gern	0.1	positive	0			07/01/2011	62.599998	1	0	1		1	0	85.83333333	17.16666667	62.599998	-22	104
739	20/05/2015		$ADRO +4%, $ADXS +6%. $JNJ mentioned $ADRO prominently during oncology section of Pharma Biz Review.	$adro +4%, $adxs +6%. $jnj mentioned $adro prominently during oncology section of pharma biz review.	$adro +4%, $adxs +6%. $jnj mentioned $adro prominently during oncology section of pharma biz review.	1	positive	0.5			08/01/2011	62.599998	0	0	0		0	0	85.83333333	17.16666667	62.599998	-22	104
740	20/05/2015		How will the J&J deal with Achillion transform the hep C market? Read what the wags say... http://blogs.wsj.com/pharmalot/2015/05/20/will-the-jj-deal-with-achillion-transform-the-hep-c-market/Â â€¦ #pharma $JNJ $ACHN $GILD	how will the j&j deal with achillion transform the hep c market? read what the wags say... #pharma $jnj $achn $gild	how will the j&j deal with achillion transform the hep c market? read what the wags say... #pharma $jnj $achn $gild	0	positive	0			09/01/2011	62.599998	1	0	1		1	0	86.83333333	17.16666667	62.599998	-22	105
741	21/05/2015		Where you want to buy call options is low volatility blue chips $AXP, $GE, $MCD, $JNJ, $GM bc billions of bond $ will flow into these stocks	where you want to buy call options is low volatility blue chips $axp, $ge, $mcd, $jnj, $gm bc billions of bond $ will flow into these stocks	where you want to buy call options is low volatility blue chips $axp, $ge, $mcd, $jnj, $gm bc billions of bond $ will flow into these stocks	0.2	positive	0			10/01/2011	62.16	1	1	0		0	1	86.83333333	18.16666667	62.16	-23	105
742	22/05/2015		The Great Beta Hoax: Not An Accurate Measure Of Risk After http://www.valuewalk.com/2015/05/beta-to-measure-risk/Â â€¦ $JCI $JNJ $AAPL @MarketsUpChuckpic.twitter.com/C9Mo0ihRnp	the great beta hoax: not an accurate measure of risk after $jci $jnj $aapl @marketsupchuckpic.twitter.com/c9mo0ihrnp	the great beta hoax: not an accurate measure of risk after $jci $jnj $aapl @marketsupchuckpic.twitter.com/c9mo0ihrnp	0.691666667	positive	0.6			11/01/2011	62.27	0	0	0		0	0	86.83333333	18.16666667	62.27	-23	105
743	23/05/2015		Saturday reads: autonomous trucks, a breakfast trio and the attractions of a gap year. http://stks.co/t28Q9Â $TGT $JNJ $DF	saturday reads: autonomous trucks, a breakfast trio and the attractions of a gap year. $tgt $jnj $df	saturday reads: autonomous trucks, a breakfast trio and the attractions of a gap year. $tgt $jnj $df	0.7	positive	0.4			12/01/2011	62.5	0	0	0		0	0	86.83333333	18.16666667	62.5	-23	105
744	02/06/2015		PII study of daratumumab in 3 lines or more prior tx or double ref multiple myeloma; ORR 29% $JNJ #ASCO15 #LBA8512pic.twitter.com/vaKkeoPh4J	pii study of daratumumab in 3 lines or more prior tx or double ref multiple myeloma; orr 29% $jnj #asco15 #lba8512pic.twitter.com/vakkeoph4j	pii study of daratumumab in 3 lines or more prior tx or double ref multiple myeloma; orr 29% $jnj #asco15 #lba8512pic.twitter.com/vakkeoph4j	0.125	positive	0.125			13/01/2011	62.91	0	0	0		0	0	86.83333333	18.16666667	62.91	-23	105
745	03/06/2015		New Post - "Trading Ideas: 5 Stocks To Watch For Today" http://www.seeitmarket.com/trading-ideas-5-stocks-to-watch-bac-axp-gd-gluu-jnj-14423/Â â€¦ by @NoanetTrader $GLUU $GD $JNJ $AXP $BAC	new post - "trading ideas: 5 stocks to watch for today" by @noanettrader $gluu $gd $jnj $axp $bac	new post - "trading ideas: 5 stocks to watch for today" by @noanettrader $gluu $gd $jnj $axp $bac	0.454545455	positive	0.136363636			14/01/2011	62.549999	0	0	0		0	0	86.83333333	18.16666667	62.549999	-23	105
746	16/06/2015		For pharma, the Hollywood model of buying pipeline hits is not a panacea.. read why here.. http://blogs.wsj.com/pharmalot/2015/06/16/for-pharma-the-hollywood-model-of-buying-pipeline-hits-is-not-a-panacea/Â â€¦ #pharma $GILD $JNJ	for pharma, the hollywood model of buying pipeline hits is not a panacea.. read why here.. #pharma $gild $jnj	for pharma, the hollywood model of buying pipeline hits is not a panacea.. read why here.. #pharma $gild $jnj	0	positive	0			15/01/2011	62.549999	0	0	0		0	0	86.83333333	18.16666667	62.549999	-23	105
747	16/06/2015		#JNJ will host investor conference call on Tuesday, July 14th at 8:30am ET to review second-quarter results: http://bit.ly/1MJa7jaÂ $JNJ	#jnj will host investor conference call on tuesday, july 14th at 8:30am et to review second-quarter results: $jnj	#jnj will host investor conference call on tuesday, july 14th at 8:30am et to review second-quarter results: $jnj	0	positive	0			16/01/2011	62.549999	2	0	2		1	0	87.83333333	18.16666667	62.549999	-23	107
748	21/06/2015		Exercising a healthy respect for the marketâ€™s unpredictability: http://on.barrons.com/1GeXOapÂ $JVLAX $JPM $WFC $AAPL $C $JNJ pic.twitter.com/opr8afuhIB	exercising a healthy respect for the markets unpredictability: $jvlax $jpm $wfc $aapl $c $jnj pic.twitter.com/opr8afuhib	exercising a healthy respect for the markets unpredictability: $jvlax $jpm $wfc $aapl $c $jnj pic.twitter.com/opr8afuhib	0.5	positive	0.5			17/01/2011	62.549999	0	0	0		0	0	87.83333333	18.16666667	62.549999	-23	107
749	29/06/2015		$MDVN hit 50% NRx share vs. Zytiga for first time last week $JNJ	$mdvn hit 50% nrx share vs. zytiga for first time last week $jnj	$mdvn hit 50% nrx share vs. zytiga for first time last week $jnj	0.2	positive	0.125			18/01/2011	62.099998	0	0	0		0	0	87.83333333	18.16666667	62.099998	-23	107
750	29/06/2015		For big equity deals, tho, $CELG $JUNO deal rivals $JNJ's $1B buy in for Elan. Hmmmm, how did that Alzheimer's/bapi thing work out?	for big equity deals, tho, $celg $juno deal rivals $jnj's $1b buy in for elan. hmmmm, how did that alzheimer's/bapi thing work out?	for big equity deals, tho, $celg $juno deal rivals $jnj's $1b buy in for elan. hmmmm, how did that alzheimer's/bapi thing work out?	0.1	positive	0			19/01/2011	62.560001	0	0	0		0	0	87.83333333	18.16666667	62.560001	-23	107
751	02/07/2015		Biotech and pharma stocks win more respect than ever from investors: http://on.barrons.com/1NmTlaGÂ $JNJ $BMY	biotech and pharma stocks win more respect than ever from investors: $jnj $bmy	biotech and pharma stocks win more respect than ever from investors: $jnj $bmy	0.45	positive	0.65			20/01/2011	62.860001	0	0	0		0	0	87.83333333	18.16666667	62.860001	-23	107
752	02/07/2015		#HIV investigators at Harvard, J&J see promise in early-stage HIV vaccine $JNJ http://www.fiercebiotech.com/story/hiv-investigators-harvard-jj-see-promise-early-stage-hiv-vaccine/2015-07-02Â â€¦	#hiv investigators at harvard, j&j see promise in early-stage hiv vaccine $jnj	#hiv investigators at harvard, j&j see promise in early-stage hiv vaccine $jnj	0	positive	0			21/01/2011	62.66	0	0	0		0	0	87.83333333	18.16666667	62.66	-23	107
753	06/07/2015		Pharmalot.. Pharmalittle.. Good Morning.. lots of headlines, coffee & sunshine.. http://blogs.wsj.com/pharmalot/2015/07/06/pharmalot-pharmalittle-good-morning-were-catching-up-on-hospira-vertex-and-lots-more/Â â€¦ #pharma $HSP $VRTX $JNJ $PFE	pharmalot.. pharmalittle.. good morning.. lots of headlines, coffee & sunshine.. #pharma $hsp $vrtx $jnj $pfe	pharmalot.. pharmalittle.. good morning.. lots of headlines, coffee & sunshine.. #pharma $hsp $vrtx $jnj $pfe	0.6	positive	0.7			22/01/2011	62.66	0	0	0		0	0	87.83333333	18.16666667	62.66	-23	107
754	07/07/2015		Buybacks Making CEOs Rich http://www.bloomberg.com/news/articles/2015-07-07/ceos-get-pay-boost-too-when-they-give-back-cash-to-shareholders?mod=djemRiskComplianceÂ â€¦ $JNJ excludes share repurchases if they increase EPS by >1% #corpgov @dougchia	buybacks making ceos rich $jnj excludes share repurchases if they increase eps by >1% #corpgov @dougchia	buybacks making ceos rich $jnj excludes share repurchases if they increase eps by >1% #corpgov @dougchia	0.75	positive	0.375			23/01/2011	62.66	0	0	0		0	0	87.83333333	18.16666667	62.66	-23	107
755	09/07/2015		SC high court cuts J&J's Risperdal marketing penalty back again, to $124M http://www.fiercepharma.com/story/sc-high-court-cuts-jjs-risperdal-marketing-penalty-back-again-124m/2015-07-09Â â€¦ $JNJ #pharma by @TracyStaton	sc high court cuts j&j's risperdal marketing penalty back again, to $124m $jnj #pharma by @tracystaton	sc high court cuts j&j's risperdal marketing penalty back again, to $124m $jnj #pharma by @tracystaton	0.27	positive	0.08			24/01/2011	62.220001	0	0	0		0	0	87.83333333	18.16666667	62.220001	-23	107
756	09/07/2015		Earnings Next Week â€“ 7/13 â€“ 7/17 25 stocks with Weeklys report next week $JPM $JNJ $BAC http://www.cboeoptionshub.com/2015/07/08/earnings713/Â â€¦	earnings next week 7/13 7/17 25 stocks with weeklys report next week $jpm $jnj $bac	earnings next week 7/13 7/17 25 stocks with weeklys report next week $jpm $jnj $bac	0	positive	0			25/01/2011	61.080002	1	1	0		0	1	87.83333333	19.16666667	61.080002	-24	107
757	10/07/2015		Earnings Next Week â€“ 7/13 â€“ 7/17 http://www.cboeoptionshub.com/2015/07/08/earnings713/Â â€¦ reporting next week $JNJ $JPM $WFC $YUM $BAC $DAL $USB $INTC $KMI $LVS $NFLX $URI	earnings next week 7/13 7/17 reporting next week $jnj $jpm $wfc $yum $bac $dal $usb $intc $kmi $lvs $nflx $uri	earnings next week 7/13 7/17 reporting next week $jnj $jpm $wfc $yum $bac $dal $usb $intc $kmi $lvs $nflx $uri	0	positive	0			26/01/2011	60.599998	0	0	0		0	0	87.83333333	19.16666667	60.599998	-24	107
758	10/07/2015		Companies reporting earnings next week: â€¢ $NFLX â€¢ $JPM â€¢ $BAC â€¢ $JNJ â€¢ $GOOGL â€¢ $WFC â€¢ $INTC â€¢ $GE GET READY: http://stks.co/q2Tno	companies reporting earnings next week: $nflx $jpm $bac $jnj $googl $wfc $intc $ge get ready:	companies reporting earnings next week: $nflx $jpm $bac $jnj $googl $wfc $intc $ge get ready:	0.25	positive	0.1			27/01/2011	60.68	0	0	0		0	0	87.83333333	19.16666667	60.68	-24	107
759	11/07/2015		TTF CITIZEN Webinar is live tommrw at 1PM pacific time $NFLX $AMZN $YUM $JNJ $PG $RDUS $RGEN $RCPT $YELP $EBAY $FELE #daytrade #Pennystocks	ttf citizen webinar is live tommrw at 1pm pacific time $nflx $amzn $yum $jnj $pg $rdus $rgen $rcpt $yelp $ebay $fele #daytrade #pennystocks	ttf citizen webinar is live tommrw at 1pm pacific time $nflx $amzn $yum $jnj $pg $rdus $rgen $rcpt $yelp $ebay $fele #daytrade #pennystocks	0.5	positive	0.136363636			28/01/2011	60.009998	2	0	2		1	0	88.83333333	19.16666667	60.009998	-24	109
760	13/07/2015		Earnings season is here: Tue - $JPM $WFC $JNJ Wed - $BAC $INTC $NFLX Thur - $C $GOOGL $GS Fri - $GE CALENDAR -> http://stks.co/q2UOa	earnings season is here: tue - $jpm $wfc $jnj wed - $bac $intc $nflx thur - $c $googl $gs fri - $ge calendar ->	earnings season is here: tue - $jpm $wfc $jnj wed - $bac $intc $nflx thur - $c $googl $gs fri - $ge calendar ->	0	positive	0			29/01/2011	60.009998	0	0	0		0	0	88.83333333	19.16666667	60.009998	-24	109
761	13/07/2015		It's fun doing this live while teaching people at the same time. #stocks #pennystocks $NFLX $TSLA $JNJ $ANAC $OHRP $Zpic.twitter.com/m6zkCquNyY	it's fun doing this live while teaching people at the same time. #stocks #pennystocks $nflx $tsla $jnj $anac $ohrp $zpic.twitter.com/m6zkcqunyy	it's fun doing this live while teaching people at the same time. #stocks #pennystocks $nflx $tsla $jnj $anac $ohrp $zpic.twitter.com/m6zkcqunyy	0.275	positive	0.145454545			30/01/2011	60.009998	0	0	0		0	0	88.83333333	19.16666667	60.009998	-24	109
762	12/08/2015		NEW POST: Is Healthcare Due For A Collapse? http://allstarcharts.com/is-healthcare-due-for-a-collapse/Â â€¦ $XLV $JNJ $GILD $MRK $PFE $SPYpic.twitter.com/9Br3iEKr8D	new post: is healthcare due for a collapse? $xlv $jnj $gild $mrk $pfe $spypic.twitter.com/9br3iekr8d	new post: is healthcare due for a collapse? $xlv $jnj $gild $mrk $pfe $spypic.twitter.com/9br3iekr8d	0.414772727	positive	0.005681818			31/01/2011	59.77	0	0	0		0	0	88.83333333	19.16666667	59.77	-24	109
763	18/08/2015		Notable opening imbalances: $JNJ -119K, $BABA -89K, $TWTR -33K, $BAC -116K, $S +114K, $HD +126K, $WMT -51K, $KO -61K	notable opening imbalances: $jnj -119k, $baba -89k, $twtr -33k, $bac -116k, $s +114k, $hd +126k, $wmt -51k, $ko -61k	notable opening imbalances: $jnj -119k, $baba -89k, $twtr -33k, $bac -116k, $s +114k, $hd +126k, $wmt -51k, $ko -61k	0.5	positive	0.5			01/02/2011	60.630001	0	0	0		0	0	88.83333333	19.16666667	60.630001	-24	109
764	21/08/2015		@BKBrianKelly @OptionsAction Great having BK on the show today. Liked his call re: $JNJ on @CNBCFastMoney earlier. ~15x, 3% div, safe haven.	@bkbriankelly @optionsaction great having bk on the show today. liked his call re: $jnj on @cnbcfastmoney earlier. ~15x, 3% div, safe haven.	@bkbriankelly @optionsaction great having bk on the show today. liked his call re: $jnj on @cnbcfastmoney earlier. ~15x, 3% div, safe haven.	0.6375	positive	0.475			02/02/2011	60.619999	0	0	0		0	0	88.83333333	19.16666667	60.619999	-24	109
765	25/08/2015		Two studies support universal flu vaccine approach targeting hemagglutinin stem: $JNJ https://www.sciencemag.org/content/early/2015/08/24/science.aac7263.1.abstractÂ â€¦ NIH http://www.nature.com/nm/journal/vaop/ncurrent/full/nm.3927.htmlÂ â€¦	two studies support universal flu vaccine approach targeting hemagglutinin stem: $jnj nih	two studies support universal flu vaccine approach targeting hemagglutinin stem: $jnj nih	0	positive	0			03/02/2011	60.799999	0	0	0		0	0	88.83333333	19.16666667	60.799999	-24	109
766	27/08/2015		Tampa wins Johnson & Johnson's shared services North American HQ http://bizj.us/1iznhsÂ $JNJ	tampa wins johnson & johnson's shared services north american hq $jnj	tampa wins johnson & johnson's shared services north american hq $jnj	0.1	positive	0.15			04/02/2011	60.84	0	0	0		0	0	88.83333333	19.16666667	60.84	-24	109
767	01/09/2015		.@JohnCFierce So $AMGN thinks a Ph1/2 BACEi (at least behind $MRK, $LLY/AZN, $JNJ) is worth more than a de-risked Ph3 Anti-CGRP hmm... $ALDR	.@johncfierce so $amgn thinks a ph1/2 bacei (at least behind $mrk, $lly/azn, $jnj) is worth more than a de-risked ph3 anti-cgrp hmm... $aldr	.@johncfierce so $amgn thinks a ph1/2 bacei (at least behind $mrk, $lly/azn, $jnj) is worth more than a de-risked ph3 anti-cgrp hmm... $aldr	0.425	positive	0.025			05/02/2011	60.84	0	0	0		0	0	88.83333333	19.16666667	60.84	-24	109
768	08/09/2015		Back To School Grades For 24 Pharma Giants http://onforb.es/1LV7XOcÂ $REGN, $BIIB, $GILD, $CELG, $JNJ, $PFE...	back to school grades for 24 pharma giants $regn, $biib, $gild, $celg, $jnj, $pfe...	back to school grades for 24 pharma giants $regn, $biib, $gild, $celg, $jnj, $pfe...	0	positive	0			06/02/2011	60.84	0	0	0		0	0	88.83333333	19.16666667	60.84	-24	109
769	08/09/2015		J&J heads to Toronto with incubation plans for up to 50 upstart biotechs $JNJ http://www.fiercebiotech.com/story/jlabs-heads-toronto-incubation-plans-50-upstart-biotechs/2015-09-08Â â€¦	j&j heads to toronto with incubation plans for up to 50 upstart biotechs $jnj	j&j heads to toronto with incubation plans for up to 50 upstart biotechs $jnj	0	positive	0			07/02/2011	60.869999	0	0	0		0	0	88.83333333	19.16666667	60.869999	-24	109
770	14/09/2015		$JNJ may be moving closer on larger M&A deals w/ $34b of cash, borrowing capacity & Synthes integration completed, Wells Fargo says	$jnj may be moving closer on larger m&a deals w/ $34b of cash, borrowing capacity & synthes integration completed, wells fargo says	$jnj may be moving closer on larger m&a deals w/ $34b of cash, borrowing capacity & synthes integration completed, wells fargo says	0.5	positive	0			08/02/2011	60.939999	0	0	0		0	0	88.83333333	19.16666667	60.939999	-24	109
771	14/09/2015		Diabetes rivalries get more complicated with new FDA warning on J&J's Invokana http://www.fiercepharmamarketing.com/story/diabetes-rivalries-get-more-complicated-new-fda-warning-jjs-invokana/2015-09-14Â â€¦ $JNJ #pharma #marketing	diabetes rivalries get more complicated with new fda warning on j&j's invokana $jnj #pharma #marketing	diabetes rivalries get more complicated with new fda warning on j&j's invokana $jnj #pharma #marketing	0.651515152	positive	0.045454545			09/02/2011	60.880001	0	0	0		0	0	88.83333333	19.16666667	60.880001	-24	109
772	15/09/2015		$JNJ - Steve Brill publishing 15-part series on Risperdal marketing abuses in Huffington Post. Starts today.	$jnj - steve brill publishing 15-part series on risperdal marketing abuses in huffington post. starts today.	$jnj - steve brill publishing 15-part series on risperdal marketing abuses in huffington post. starts today.	0	positive	0			10/02/2011	60.93	0	0	0		0	0	88.83333333	19.16666667	60.93	-24	109
773	15/09/2015		Retirement Strategy: The Fed, Your Retirement Portfolio, Your Dividend Income http://seekingalpha.com/article/3509926-retirement-strategy-the-fed-your-retirement-portfolio-your-dividend-income?source=tweetÂ â€¦ $AGNC $BAC $DOV $ED $EMR $JNJ $KO	retirement strategy: the fed, your retirement portfolio, your dividend income $agnc $bac $dov $ed $emr $jnj $ko	retirement strategy: the fed, your retirement portfolio, your dividend income $agnc $bac $dov $ed $emr $jnj $ko	0	positive	0			11/02/2011	60.700001	0	0	0		0	0	88.83333333	19.16666667	60.700001	-24	109
774	17/09/2015		[new] Longform links: multi-level thinking, $MCD economics and the "kitchen of the future." http://stks.co/h390UÂ $MCD $AAPL $JNJ	[new] longform links: multi-level thinking, $mcd economics and the "kitchen of the future." $mcd $aapl $jnj	[new] longform links: multi-level thinking, $mcd economics and the "kitchen of the future." $mcd $aapl $jnj	0.289772727	positive	0.068181818			12/02/2011	60.700001	0	0	0		0	0	88.83333333	19.16666667	60.700001	-24	109
775	21/09/2015		$JNJ will host Q3 call w/senior leaders Gary Pruden, Dominic Caruso & Louise Mehrotra: http://bit.ly/1FXwaPxÂ pic.twitter.com/Frlk73VG1M	$jnj will host q3 call w/senior leaders gary pruden, dominic caruso & louise mehrotra:	$jnj will host q3 call w/senior leaders gary pruden, dominic caruso & louise mehrotra:	0	positive	0			13/02/2011	60.700001	0	0	0		0	0	88.83333333	19.16666667	60.700001	-24	109
776	21/09/2015		Hillary Clinton tweet crushes biotech stocks http://cnnmon.ie/1NPfPEnÂ #Hillary2016 $GILD $CELG $JNJ pic.twitter.com/BE3bVmkImw	hillary clinton tweet crushes biotech stocks #hillary2016 $gild $celg $jnj pic.twitter.com/be3bvmkimw	hillary clinton tweet crushes biotech stocks #hillary2016 $gild $celg $jnj pic.twitter.com/be3bvmkimw	0	positive	0			14/02/2011	60.700001	0	0	0		0	0	88.83333333	19.16666667	60.700001	-24	109
777	22/09/2015		Johnson and Johnson's 30 second nightmare on Aug-24. Still think #HFT provided liquidity? $JNJ pic.twitter.com/748p9ykcip	johnson and johnson's 30 second nightmare on aug-24. still think #hft provided liquidity? $jnj pic.twitter.com/748p9ykcip	johnson and johnson's 30 second nightmare on aug-24. still think #hft provided liquidity? $jnj pic.twitter.com/748p9ykcip	0	positive	0			15/02/2011	60.619999	0	0	0		0	0	88.83333333	19.16666667	60.619999	-24	109
778	22/09/2015		I think $JNJ is a prime example of overhead supply. Look at that consolidation since January. Now below all of that support. It's a problem	i think $jnj is a prime example of overhead supply. look at that consolidation since january. now below all of that support. it's a problem	i think $jnj is a prime example of overhead supply. look at that consolidation since january. now below all of that support. it's a problem	0	positive	0			16/02/2011	60.52	0	0	0		0	0	88.83333333	19.16666667	60.52	-24	109
779	23/09/2015		J&J is well positioned to take advantage of the shifting health-care landscape, says UBS: http://bit.ly/1V9bkDGÂ $JNJ	j&j is well positioned to take advantage of the shifting health-care landscape, says ubs: $jnj	j&j is well positioned to take advantage of the shifting health-care landscape, says ubs: $jnj	0	positive	0			17/02/2011	60.790001	2	0	2		1	0	89.83333333	19.16666667	60.790001	-24	111
780	23/09/2015		#JNJ joined #RE100 and committed to new energy & climate goals during @ClimateWeekNYC http://bit.ly/1Fu95ZDÂ $JNJ pic.twitter.com/xlX92EPZuB	#jnj joined #re100 and committed to new energy & climate goals during @climateweeknyc $jnj pic.twitter.com/xlx92epzub	#jnj joined #re100 and committed to new energy & climate goals during @climateweeknyc $jnj pic.twitter.com/xlx92epzub	0.454545455	positive	0.136363636			18/02/2011	61.110001	0	0	0		0	0	89.83333333	19.16666667	61.110001	-24	111
781	24/09/2015		There's value in following big block option trades in blue chips like $BMY, $PFE, $JNJ, $XOM, but the trick is buying when boo is cheap	there's value in following big block option trades in blue chips like $bmy, $pfe, $jnj, $xom, but the trick is buying when boo is cheap	there's value in following big block option trades in blue chips like $bmy, $pfe, $jnj, $xom, but the trick is buying when boo is cheap	0.25	positive	0.1			19/02/2011	61.110001	0	0	0		0	0	89.83333333	19.16666667	61.110001	-24	111
782	01/10/2015		Atea Pharmaceuticals presents preclinical data in AASLD abstract for two high-potency nucs. $GILD $MRK $JNJ #LIVER15pic.twitter.com/R8P79we7xq	atea pharmaceuticals presents preclinical data in aasld abstract for two high-potency nucs. $gild $mrk $jnj #liver15pic.twitter.com/r8p79we7xq	atea pharmaceuticals presents preclinical data in aasld abstract for two high-potency nucs. $gild $mrk $jnj #liver15pic.twitter.com/r8p79we7xq	0	positive	0			20/02/2011	61.110001	0	0	0		0	0	89.83333333	19.16666667	61.110001	-24	111
783	12/10/2015		$JNJ reports early Tuesday and could set temperature for Big Pharma, consumer conglomerate earnings. Read more: http://bit.ly/1NLD9Qo	$jnj reports early tuesday and could set temperature for big pharma, consumer conglomerate earnings. read more:	$jnj reports early tuesday and could set temperature for big pharma, consumer conglomerate earnings. read more:	0.3	positive	0.2			21/02/2011	61.110001	0	0	0		0	0	89.83333333	19.16666667	61.110001	-24	111
784	13/10/2015		Johnson & Johnson Announces $10 Bln Share Repurchase Programme $JNJ	johnson & johnson announces $10 bln share repurchase programme $jnj	johnson & johnson announces $10 bln share repurchase programme $jnj	0	positive	0			22/02/2011	60.650002	0	0	0		0	0	89.83333333	19.16666667	60.650002	-24	111
785	13/10/2015		Johnson & Johnson Q3 15 results: EPS came in at $1.49 (est $1.45); with Revenue of $17.1B (est $17.46B) $JNJ	johnson & johnson q3 15 results: eps came in at $1.49 (est $1.45); with revenue of $17.1b (est $17.46b) $jnj	johnson & johnson q3 15 results: eps came in at $1.49 (est $1.45); with revenue of $17.1b (est $17.46b) $jnj	0	positive	0			23/02/2011	60.389999	1	0	1		1	0	90.83333333	19.16666667	60.389999	-24	112
786	13/10/2015		20.3% of the DJIA report this week #earningseason Today: $JNJ (reported), $JPM & $INTC Thurs: $UNH, $GS Fri: $GE	20.3% of the djia report this week #earningseason today: $jnj (reported), $jpm & $intc thurs: $unh, $gs fri: $ge	20.3% of the djia report this week #earningseason today: $jnj (reported), $jpm & $intc thurs: $unh, $gs fri: $ge	0	positive	0			24/02/2011	60.25	0	0	0		0	0	90.83333333	19.16666667	60.25	-24	112
787	13/10/2015		Just so you know, as the #OldWall cheer-leads the $JNJ quarter, Revenues were $17.1B vs FactSet $17.45B expected	just so you know, as the #oldwall cheer-leads the $jnj quarter, revenues were $17.1b vs factset $17.45b expected	just so you know, as the #oldwall cheer-leads the $jnj quarter, revenues were $17.1b vs factset $17.45b expected	0.4	negative	-0.1			25/02/2011	59.639999	0	0	0		0	0	90.83333333	19.16666667	59.639999	-24	112
788	19/10/2015		Pharmalot.. Pharmalitle.. Good Morning.. headlines & coffee are served.. http://pharmalot.com/pharmalot-pharmalittle-good-morning-were-catching-up-on-shire-jj-and/Â â€¦ #pharma $JNJ $SHPG #FDA #dryeye #tylenol	pharmalot.. pharmalitle.. good morning.. headlines & coffee are served.. #pharma $jnj $shpg #fda #dryeye #tylenol	pharmalot.. pharmalitle.. good morning.. headlines & coffee are served.. #pharma $jnj $shpg #fda #dryeye #tylenol	0.6	positive	0.7			26/02/2011	59.639999	0	0	0		0	0	90.83333333	19.16666667	59.639999	-24	112
789	20/10/2015		Glaxo, Pfizer, Biogen, $JNJ, Eli Lilly & Takeda all invest in new UK-based $100M Alzheimer's Research Fund http://bloom.bg/1ZVq1zm	glaxo, pfizer, biogen, $jnj, eli lilly & takeda all invest in new uk-based $100m alzheimer's research fund	glaxo, pfizer, biogen, $jnj, eli lilly & takeda all invest in new uk-based $100m alzheimer's research fund	0.454545455	positive	0.136363636			27/02/2011	59.639999	0	0	0		0	0	90.83333333	19.16666667	59.639999	-24	112
790	22/10/2015		$JNJ announces quarterly dividend for fourth quarter 2015: http://bit.ly/1GXaaEYÂ pic.twitter.com/h2EgFtv3pg	$jnj announces quarterly dividend for fourth quarter 2015:	$jnj announces quarterly dividend for fourth quarter 2015:	0	positive	0			28/02/2011	61.439999	2	1	1		0.5	0.5	91.33333333	19.66666667	61.439999	-25	113
791	23/10/2015		I like the other AXON neuro-biotech Alzheimer anti-tau approach: http://bit.ly/1LsIPyzÂ . No $JNJ / ACImmune data on ACI-35 PhI yet though?	i like the other axon neuro-biotech alzheimer anti-tau approach: no $jnj / acimmune data on aci-35 phi yet though?	i like the other axon neuro-biotech alzheimer anti-tau approach: no $jnj / acimmune data on aci-35 phi yet though?	0.375	negative	-0.125			01/03/2011	60.700001	1	0	1		1	0	92.33333333	19.66666667	60.700001	-25	114
792	26/10/2015		Some #stocks i'm watching this week http://stks.co/c2jJ6Â $SPY $AAPL $AMZN $BBRY $FB $GOOGL $MS $MSFT $BRCM $CAM $CAT $EA $HD $JNJ $SPWR +	some #stocks i'm watching this week $spy $aapl $amzn $bbry $fb $googl $ms $msft $brcm $cam $cat $ea $hd $jnj $spwr +	some #stocks i'm watching this week $spy $aapl $amzn $bbry $fb $googl $ms $msft $brcm $cam $cat $ea $hd $jnj $spwr +	0	positive	0			02/03/2011	60.810001	0	0	0		0	0	92.33333333	19.66666667	60.810001	-25	114
793	27/10/2015		$BMY #HCV franchise shines again in Q3 --> main driver of top-line beat: $401M WW sales big beat of $231M consensus $GILD $ABBV $JNJ	$bmy #hcv franchise shines again in q3 --> main driver of top-line beat: $401m ww sales big beat of $231m consensus $gild $abbv $jnj	$bmy #hcv franchise shines again in q3 --> main driver of top-line beat: $401m ww sales big beat of $231m consensus $gild $abbv $jnj	0.216666667	positive	0.083333333			03/03/2011	61.049999	0	0	0		0	0	92.33333333	19.66666667	61.049999	-25	114
794	27/10/2015		J&J device heads say the new med tech innovation model calls for more external partnerships $JNJ vy @VarunSaxena2http://www.fiercemedicaldevices.com/story/jj-device-heads-say-new-med-tech-innovation-model-calls-more-external-partn/2015-10-26Â â€¦	j&j device heads say the new med tech innovation model calls for more external partnerships $jnj vy @varunsaxena2	j&j device heads say the new med tech innovation model calls for more external partnerships $jnj vy @varunsaxena2	0.351515152	positive	0.212121212			04/03/2011	61.060001	3	0	3		1	0	93.33333333	19.66666667	61.060001	-25	117
795	27/10/2015		@DewDiligence From the most recent changes to $MRK 3DAA trials, they have given up on 6 wk as well. $JNJ last to keep trying	@dewdiligence from the most recent changes to $mrk 3daa trials, they have given up on 6 wk as well. $jnj last to keep trying	@dewdiligence from the most recent changes to $mrk 3daa trials, they have given up on 6 wk as well. $jnj last to keep trying	0.272222222	positive	0.166666667			05/03/2011	61.060001	0	0	0		0	0	93.33333333	19.66666667	61.060001	-25	117
796	27/10/2015		$pcyc $jnj Imbruvica (ibrutinib) wins @PrixGalien #galienfoundation best #pharma drug. Congrats to @dbsable for being a prescient investor	$pcyc $jnj imbruvica (ibrutinib) wins @prixgalien #galienfoundation best #pharma drug. congrats to @dbsable for being a prescient investor	$pcyc $jnj imbruvica (ibrutinib) wins @prixgalien #galienfoundation best #pharma drug. congrats to @dbsable for being a prescient investor	0.25	positive	0.65			06/03/2011	61.060001	1	0	1		1	0	94.33333333	19.66666667	61.060001	-25	118
797	27/10/2015		3 dividend aristocrats you should know about? $JNJ, $CVX and $ITW: http://bit.ly/1N2vZte	3 dividend aristocrats you should know about? $jnj, $cvx and $itw:	3 dividend aristocrats you should know about? $jnj, $cvx and $itw:	0	positive	0			07/03/2011	60.400002	0	0	0		0	0	94.33333333	19.66666667	60.400002	-25	118
798	28/10/2015		Imagine $JNJ may get into the dealmaking game soon. They missed on $PCYC. On their last call:pic.twitter.com/XDe4DpgJZ4	imagine $jnj may get into the dealmaking game soon. they missed on $pcyc. on their last call:pic.twitter.com/xde4dpgjz4	imagine $jnj may get into the dealmaking game soon. they missed on $pcyc. on their last call:pic.twitter.com/xde4dpgjz4	0.233333333	negative	-0.2			08/03/2011	60.709999	1	0	1		1	0	95.33333333	19.66666667	60.709999	-25	119
799	29/10/2015		$ADRO 27.19 $JNJ Aduro Biotech Receives Milestone Payment From Janssen ... http://investors.aduro.com/phoenix.zhtml?c=242043&p=irol-newsArticle&ID=2104114Â â€¦pic.twitter.com/2oLPtNx7jb	$adro 27.19 $jnj aduro biotech receives milestone payment from janssen ...	$adro 27.19 $jnj aduro biotech receives milestone payment from janssen ...	0	positive	0			09/03/2011	60.400002	1	1	0		0	1	95.33333333	20.66666667	60.400002	-26	119
800	30/10/2015		Ex-Allergan Exec Carl Reichel Arrested On Kickback Charges http://www.valuewalk.com/2015/10/carl-reichel-allergan/Â â€¦ $AGN $GSK $JNJ	ex-allergan exec carl reichel arrested on kickback charges $agn $gsk $jnj	ex-allergan exec carl reichel arrested on kickback charges $agn $gsk $jnj	0	positive	0			10/03/2011	59.610001	0	0	0		0	0	95.33333333	20.66666667	59.610001	-26	119
801	03/11/2015		$JNJ $ABBV Janssen Submits Application to the EMA to Expand Use of IMBRUVICA in Previously Untreated CLL Patientshttp://www.businesswire.com/news/home/20151103006143/en/Janssen-Submits-Application-EMA-Expand-IMBRUVICA%C2%AE-ibrutinib#.VjjCH2M3aoo.twitterÂ â€¦	$jnj $abbv janssen submits application to the ema to expand use of imbruvica in previously untreated cll patients#.vjjch2m3aoo.twitter	$jnj $abbv janssen submits application to the ema to expand use of imbruvica in previously untreated cll patients#.vjjch2m3aoo.twitter	0.166666667	negative	-0.166666667			11/03/2011	59.689999	0	0	0		0	0	95.33333333	20.66666667	59.689999	-26	119
802	04/11/2015		$JNJ to acquire Novira for #HBV core inhibitor ->another anti-infective deal after Alios http://www.jnj.com/news/all/Johnson-Johnson-Announces-Agreement-To-Acquire-Novira-Therapeutics-IncÂ â€¦ PhIpic.twitter.com/3qdNNMomDT	$jnj to acquire novira for #hbv core inhibitor ->another anti-infective deal after alios phipic.twitter.com/3qdnnmomdt	$jnj to acquire novira for #hbv core inhibitor ->another anti-infective deal after alios phipic.twitter.com/3qdnnmomdt	0	positive	0			12/03/2011	59.689999	0	0	0		0	0	95.33333333	20.66666667	59.689999	-26	119
803	04/11/2015		Plasma AR and abiraterone-resistant prostate cancer http://stm.sciencemag.org/content/7/312/312re10Â â€¦ @daviesbj @MaverickNY $JNJ $MDVN $TKAIpic.twitter.com/QcDp0poAfa	plasma ar and abiraterone-resistant prostate cancer @daviesbj @maverickny $jnj $mdvn $tkaipic.twitter.com/qcdp0poafa	plasma ar and abiraterone-resistant prostate cancer @daviesbj @maverickny $jnj $mdvn $tkaipic.twitter.com/qcdp0poafa	0	positive	0			13/03/2011	59.689999	0	0	0		0	0	95.33333333	20.66666667	59.689999	-26	119
804	09/11/2015		Johnson & Johnson unit, Hanmi enter potential $915-million deal for obesity, diabetes drug http://www.firstwordpharma.com/node/1330120Â $JNJ #pharma	johnson & johnson unit, hanmi enter potential $915-million deal for obesity, diabetes drug $jnj #pharma	johnson & johnson unit, hanmi enter potential $915-million deal for obesity, diabetes drug $jnj #pharma	1	positive	0			14/03/2011	59.130001	0	0	0		0	0	95.33333333	20.66666667	59.130001	-26	119
805	13/11/2015		$ABBV $ENTA Kick off 1st next gen HCV P3 trial. 12/8 wk https://clinicaltrials.gov/ct2/show/NCT02604017Â â€¦ $GILD $MRK $JNJ $ACHN	$abbv $enta kick off 1st next gen hcv p3 trial. 12/8 wk $gild $mrk $jnj $achn	$abbv $enta kick off 1st next gen hcv p3 trial. 12/8 wk $gild $mrk $jnj $achn	0	positive	0			15/03/2011	58.48	0	0	0		0	0	95.33333333	20.66666667	58.48	-26	119
806	16/11/2015		Darzalex infusions from $JNJ approved by @US_FDA to treat multiple myeloma patients, 1st mab treating the disease: http://1.usa.gov/20XdJXG	darzalex infusions from $jnj approved by @us_fda to treat multiple myeloma patients, 1st mab treating the disease:	darzalex infusions from $jnj approved by @us_fda to treat multiple myeloma patients, 1st mab treating the disease:	0	positive	0			16/03/2011	57.66	0	0	0		0	0	95.33333333	20.66666667	57.66	-26	119
807	17/11/2015		ICYMI: J&J nabs an early OK for 'breakthrough' multiple myeloma blockbuster contender Darzalex $JNJ Price: $135K http://www.fiercebiotech.com/story/jj-nabs-early-ok-breakthrough-multiple-myeloma-blockbuster-contender-darzal/2015-11-16Â â€¦	icymi: j&j nabs an early ok for 'breakthrough' multiple myeloma blockbuster contender darzalex $jnj price: $135k	icymi: j&j nabs an early ok for 'breakthrough' multiple myeloma blockbuster contender darzalex $jnj price: $135k	0.266666667	positive	0.2			17/03/2011	58.130001	0	0	0		0	0	95.33333333	20.66666667	58.130001	-26	119
808	20/11/2015		Impact of strong US #dollar on corporate cash held overseas in Q3 2015. #SP500 #cashflow $GE $JNJ #fintech $spyhttp://blog.calcbench.com/post/133600958603/exchange-rate-effects-in-q3-2015Â â€¦	impact of strong us #dollar on corporate cash held overseas in q3 2015. #sp500 #cashflow $ge $jnj #fintech $spy	impact of strong us #dollar on corporate cash held overseas in q3 2015. #sp500 #cashflow $ge $jnj #fintech $spy	0.366666667	positive	0.216666667			18/03/2011	58.57	0	0	0		0	0	95.33333333	20.66666667	58.57	-26	119
809	30/11/2015		Notable opening imbalances: $GE -115K, $JNJ -55K, $KO -104K, $TWTR -32K, $BMY -34K, $CVS -25K, $XOM -43K, $DIS +33K	notable opening imbalances: $ge -115k, $jnj -55k, $ko -104k, $twtr -32k, $bmy -34k, $cvs -25k, $xom -43k, $dis +33k	notable opening imbalances: $ge -115k, $jnj -55k, $ko -104k, $twtr -32k, $bmy -34k, $cvs -25k, $xom -43k, $dis +33k	0.5	positive	0.5			19/03/2011	58.57	0	0	0		0	0	95.33333333	20.66666667	58.57	-26	119
810	30/11/2015		A blue chip buying frenzy is coming: http://bit.ly/1jpldRrÂ $IBM $CSCO $TGT $CAT $DE $GE $HSBC $CVX $XOM $OXY $PFE $JNJ $MRK $PG $WMT $KO	a blue chip buying frenzy is coming: $ibm $csco $tgt $cat $de $ge $hsbc $cvx $xom $oxy $pfe $jnj $mrk $pg $wmt $ko	a blue chip buying frenzy is coming: $ibm $csco $tgt $cat $de $ge $hsbc $cvx $xom $oxy $pfe $jnj $mrk $pg $wmt $ko	0.1	positive	0			20/03/2011	58.57	0	0	0		0	0	95.33333333	20.66666667	58.57	-26	119
811	01/12/2015		Early movers: $AMZN, $ALL, $YUM, $JNJ, $T, $CC & more http://yhoo.it/1QaWQDX	early movers: $amzn, $all, $yum, $jnj, $t, $cc & more	early movers: $amzn, $all, $yum, $jnj, $t, $cc & more	0.4	positive	0.3			21/03/2011	58.830002	0	0	0		0	0	95.33333333	20.66666667	58.830002	-26	119
812	01/12/2015		Great conversation with $JNJ's Kurt Hertogs, $SNY's Jochen Maas and Max Planck's Ivan Baines on academic/industry collaborations-#BioFit2015	great conversation with $jnj's kurt hertogs, $sny's jochen maas and max planck's ivan baines on academic/industry collaborations-#biofit2015	great conversation with $jnj's kurt hertogs, $sny's jochen maas and max planck's ivan baines on academic/industry collaborations-#biofit2015	0.75	positive	0.8			22/03/2011	58.790001	0	0	0		0	0	95.33333333	20.66666667	58.790001	-26	119
813	04/12/2015		How @Michael_Khouw trade on $JNJ makes money: pic.twitter.com/ttR0cGS1e4	how @michael_khouw trade on $jnj makes money: pic.twitter.com/ttr0cgs1e4	how @michael_khouw trade on $jnj makes money: pic.twitter.com/ttr0cgs1e4	0	positive	0			23/03/2011	58.720001	0	0	0		0	0	95.33333333	20.66666667	58.720001	-26	119
814	04/12/2015		FRIDAY WISEGUY FLOW INTO THE CLOSING BELL $SPY $TERP $BAC $JNJ $YHOO $LUV $SCTY $FIT $MXIM http://WALLSTJESUS.COMÂ pic.twitter.com/YTw41OvEgQ	friday wiseguy flow into the closing bell $spy $terp $bac $jnj $yhoo $luv $scty $fit $mxim	friday wiseguy flow into the closing bell $spy $terp $bac $jnj $yhoo $luv $scty $fit $mxim	0.4	positive	0.4			24/03/2011	59.029999	0	0	0		0	0	95.33333333	20.66666667	59.029999	-26	119
815	06/12/2015		Dr Moreau presenting Ninlaro data tomorrow: high-risk cytogenetics MM pts enjoying same PFS benefit as low-risk #ASH15 $JNJ $CELG	dr moreau presenting ninlaro data tomorrow: high-risk cytogenetics mm pts enjoying same pfs benefit as low-risk #ash15 $jnj $celg	dr moreau presenting ninlaro data tomorrow: high-risk cytogenetics mm pts enjoying same pfs benefit as low-risk #ash15 $jnj $celg	0.3625	positive	0.25			25/03/2011	58.98	0	0	0		0	0	95.33333333	20.66666667	58.98	-26	119
816	06/12/2015		So where do #ASH15 stocks open tomorrow? $CELG $ABBV $JNJ $NVS $BLUE $BLCM $GBT $KITE $JUNO $AMGN $TGTX $ATRA $TRIL $EPZM $GEN $RHHBY	so where do #ash15 stocks open tomorrow? $celg $abbv $jnj $nvs $blue $blcm $gbt $kite $juno $amgn $tgtx $atra $tril $epzm $gen $rhhby	so where do #ash15 stocks open tomorrow? $celg $abbv $jnj $nvs $blue $blcm $gbt $kite $juno $amgn $tgtx $atra $tril $epzm $gen $rhhby	0.3	positive	0			26/03/2011	58.98	0	0	0		0	0	95.33333333	20.66666667	58.98	-26	119
817	07/12/2015		ASH15: $JNJ/$ABBV's Imbruvica cuts CLL death risk; $BLUE/$CELG buoyed by NIH myeloma datahttp://bit.ly/1OdSkQJ	ash15: $jnj/$abbv's imbruvica cuts cll death risk; $blue/$celg buoyed by nih myeloma data	ash15: $jnj/$abbv's imbruvica cuts cll death risk; $blue/$celg buoyed by nih myeloma data	0	positive	0			27/03/2011	58.98	0	0	0		0	0	95.33333333	20.66666667	58.98	-26	119
818	07/12/2015		FDA is reviewing a key Xarelto clinical trial that was overseen by Robert Califf.. why? read here.. http://www.statnews.com/pharmalot/2015/12/07/fda-xarelto-robert-califf-drug/Â â€¦ #pharma $JNJ	fda is reviewing a key xarelto clinical trial that was overseen by robert califf.. why? read here.. #pharma $jnj	fda is reviewing a key xarelto clinical trial that was overseen by robert califf.. why? read here.. #pharma $jnj	1	positive	0			28/03/2011	59.240002	0	0	0		0	0	95.33333333	20.66666667	59.240002	-26	119
819	07/12/2015		@tgtxdough IBRUTINIB 25 percent discontinuation rate That alone could be huge market for TGR 1202. $JNJ you listening	@tgtxdough ibrutinib 25 percent discontinuation rate that alone could be huge market for tgr 1202. $jnj you listening	@tgtxdough ibrutinib 25 percent discontinuation rate that alone could be huge market for tgr 1202. $jnj you listening	0.9	positive	0.4			29/03/2011	59.220001	0	0	0		0	0	95.33333333	20.66666667	59.220001	-26	119
820	10/12/2015		The new #robotics surgery kid on the block is $JNJ and $GOOG 's Verb Surgical. $ISRG better watch out http://ow.ly/VJh39Â #medtech	the new #robotics surgery kid on the block is $jnj and $goog 's verb surgical. $isrg better watch out #medtech	the new #robotics surgery kid on the block is $jnj and $goog 's verb surgical. $isrg better watch out #medtech	0.477272727	positive	0.318181818			30/03/2011	59.380001	0	0	0		0	0	95.33333333	20.66666667	59.380001	-26	119
821	11/12/2015		We warned yâ€™all that stopping the Zytiga frontline trial early was a BAD idea. So it sadly came to pass. $mdvn $jnj	we warned yall that stopping the zytiga frontline trial early was a bad idea. so it sadly came to pass. $mdvn $jnj	we warned yall that stopping the zytiga frontline trial early was a bad idea. so it sadly came to pass. $mdvn $jnj	0.655555556	negative	-0.366666667			31/03/2011	59.25	0	0	0		0	0	95.33333333	20.66666667	59.25	-26	119
822	11/12/2015		AstraZeneca looks to bag Imbruvica rival in $5B-plus Acerta buyout: Report from @jonathanrockoff http://www.fiercebiotech.com/story/astrazeneca-looks-bag-imbruvica-rival-5b-plus-acerta-buyout-report/2015-12-11Â â€¦ $AZN $JNJ	astrazeneca looks to bag imbruvica rival in $5b-plus acerta buyout: report from @jonathanrockoff $azn $jnj	astrazeneca looks to bag imbruvica rival in $5b-plus acerta buyout: report from @jonathanrockoff $azn $jnj	0	positive	0			01/04/2011	59.490002	0	0	0		0	0	95.33333333	20.66666667	59.490002	-26	119
823	11/12/2015		16 Stocks Millennials Should Own: https://www.wealthdaily.com/articles/16-stocks-every-millennial-should-own/7911Â â€¦ $AMGN $GILD $OPK $AMBA $TWTR $CGC $AAPL $TSLA $SPWR $FSLR $GE $JNJ #Millennials	16 stocks millennials should own: $amgn $gild $opk $amba $twtr $cgc $aapl $tsla $spwr $fslr $ge $jnj #millennials	16 stocks millennials should own: $amgn $gild $opk $amba $twtr $cgc $aapl $tsla $spwr $fslr $ge $jnj #millennials	1	positive	0.6			02/04/2011	59.490002	0	0	0		0	0	95.33333333	20.66666667	59.490002	-26	119
824	16/12/2015		Any truth to rumor that Johnson and Johnson $jnj looking to buy out $GBSN? #NYSE #STOCKS #NYSE $NASDAQ @jimcramer #CramerQ #biotech @CNBC	any truth to rumor that johnson and johnson $jnj looking to buy out $gbsn? #nyse #stocks #nyse $nasdaq @jimcramer #cramerq #biotech @cnbc	any truth to rumor that johnson and johnson $jnj looking to buy out $gbsn? #nyse #stocks #nyse $nasdaq @jimcramer #cramerq #biotech @cnbc	0	positive	0			03/04/2011	59.490002	0	0	0		0	0	95.33333333	20.66666667	59.490002	-26	119
825	16/12/2015		Humira: Will AbbVie&#x27;s Patents Keep Out Biosimilars For Its TNF-Blocker Blockbuster? http://seekingalpha.com/article/3756696-humira-will-abbvies-patents-keep-out-biosimilars-for-its-tnf-blocker-blockbuster?source=tweetÂ â€¦ $BXLT $CHRS $JNJ $MNTA $MRK	humira: will abbvie&#x27;s patents keep out biosimilars for its tnf-blocker blockbuster? $bxlt $chrs $jnj $mnta $mrk	humira: will abbvie&#x27;s patents keep out biosimilars for its tnf-blocker blockbuster? $bxlt $chrs $jnj $mnta $mrk	0	positive	0			04/04/2011	60.150002	0	0	0		0	0	95.33333333	20.66666667	60.150002	-26	119
826	19/12/2015		@tgtxdough $JNJ $MRK $BMY $LLY all with recent MA comments IMHO still think $LLY takes out $ACAD in 2016pic.twitter.com/fiqMpEN44L	@tgtxdough $jnj $mrk $bmy $lly all with recent ma comments imho still think $lly takes out $acad in 2016pic.twitter.com/fiqmpen44l	@tgtxdough $jnj $mrk $bmy $lly all with recent ma comments imho still think $lly takes out $acad in 2016pic.twitter.com/fiqmpen44l	0.25	positive	0			05/04/2011	59.799999	0	0	0		0	0	95.33333333	20.66666667	59.799999	-26	119
827	21/12/2015		Medivir nuc bites the dust http://www.medivir.se/v5/en/uptodate/pressrelease.cfm?releaseid=471E24C71F6EBB86&year=2015Â â€¦ $JNJ	medivir nuc bites the dust $jnj	medivir nuc bites the dust $jnj	0	positive	0			06/04/2011	59.66	0	0	0		0	0	95.33333333	20.66666667	59.66	-26	119
828	21/12/2015		3 Mega-Cap Healthcare Stocks Set For Continued Dividend Growth http://snip.ly/foSiÂ $AMGN $JNJ $NVO	3 mega-cap healthcare stocks set for continued dividend growth $amgn $jnj $nvo	3 mega-cap healthcare stocks set for continued dividend growth $amgn $jnj $nvo	0	positive	0			07/04/2011	59.48	0	0	0		0	0	95.33333333	20.66666667	59.48	-26	119
829	22/12/2015		$JNJ will host Q4 & FY 2015 investor conference call on January 26: http://www.jnj.com/news/all/Johnson-Johnson-to-Host-Fourth-Quarter-Full-Year-2015-Investor-Conference-Call-on-ResultsÂ â€¦	$jnj will host q4 & fy 2015 investor conference call on january 26:	$jnj will host q4 & fy 2015 investor conference call on january 26:	0	positive	0			08/04/2011	59.459999	1	0	1		1	0	96.33333333	20.66666667	59.459999	-26	120
830	23/12/2015		In $171M deal, Bavarian Nordic and J&J's Janssen extend efforts to HPV http://www.fiercevaccines.com/story/171m-deal-bavarian-nordic-and-jjs-janssen-extend-efforts-hpv/2015-12-18Â â€¦ #vaccines $JNJ by @EricSFierce	in $171m deal, bavarian nordic and j&j's janssen extend efforts to hpv #vaccines $jnj by @ericsfierce	in $171m deal, bavarian nordic and j&j's janssen extend efforts to hpv #vaccines $jnj by @ericsfierce	0	positive	0			09/04/2011	59.459999	0	0	0		0	0	96.33333333	20.66666667	59.459999	-26	120
831	23/12/2015		J&J and Purdue pay $40M to Kentucky to settle claims of inappropriate marketing http://www.statnews.com/pharmalot/2015/12/23/20818/Â â€¦ #pharma $JNJ #Oxycontin #risperdal	j&j and purdue pay $40m to kentucky to settle claims of inappropriate marketing #pharma $jnj #oxycontin #risperdal	j&j and purdue pay $40m to kentucky to settle claims of inappropriate marketing #pharma $jnj #oxycontin #risperdal	0	positive	0			10/04/2011	59.459999	0	0	0		0	0	96.33333333	20.66666667	59.459999	-26	120
832	24/12/2015		Use "Secret1" for a special Xmas Deal! http://SecretCaps.comÂ $FB $ADMS $RLYP $GWPH $BBRY $JNJ $LNCO $ETSY $OAS $TXMD $DIS $AMZN $EBAY	use "secret1" for a special xmas deal! $fb $adms $rlyp $gwph $bbry $jnj $lnco $etsy $oas $txmd $dis $amzn $ebay	use "secret1" for a special xmas deal! $fb $adms $rlyp $gwph $bbry $jnj $lnco $etsy $oas $txmd $dis $amzn $ebay	0.571428571	positive	0.446428571			11/04/2011	59.860001	0	0	0		0	0	96.33333333	20.66666667	59.860001	-26	120
833	26/12/2015		The Top 10 Dividend Stocks You Should Buy to Prepare for 2016 http://www.thestreet.com/story/13404277/1/the-top-10-dividend-stocks-you-should-buy-to-prepare-for-2016.htmlÂ â€¦ $ADM $XOM $CMI $WMT $DE $GWW $PSX $HP $JNJ $PG	the top 10 dividend stocks you should buy to prepare for 2016 $adm $xom $cmi $wmt $de $gww $psx $hp $jnj $pg	the top 10 dividend stocks you should buy to prepare for 2016 $adm $xom $cmi $wmt $de $gww $psx $hp $jnj $pg	0.5	positive	0.5			12/04/2011	59.939999	0	0	0		0	0	96.33333333	20.66666667	59.939999	-26	120
834	28/12/2015		$JNJ to participate in 34th Annual JP Morgan Health Care Conference in January: http://www.jnj.com/news/all/Johnson-Johnson-to-Participate-in-34th-Annual-JP-Morgan-Health-Care-ConferenceÂ â€¦ #JPM16 #JNJ	$jnj to participate in 34th annual jp morgan health care conference in january: #jpm16 #jnj	$jnj to participate in 34th annual jp morgan health care conference in january: #jpm16 #jnj	0	positive	0			13/04/2011	59.599998	0	0	0		0	0	96.33333333	20.66666667	59.599998	-26	120
835	29/12/2015		Dividend Kings for 2016 http://www.dividendgrowthinvestor.com/2015/12/dividend-kings-for-2016.htmlÂ â€¦ $PG $MMM $KO $JNJ #dividends	dividend kings for 2016 $pg $mmm $ko $jnj #dividends	dividend kings for 2016 $pg $mmm $ko $jnj #dividends	0	positive	0			14/04/2011	60.02	0	0	0		0	0	96.33333333	20.66666667	60.02	-26	120
836	29/12/2015		7 Public Companies That Are Literally Changing Peopleâ€™s Lives $RWLK $GOOGL $GOOG $BIIB $JNJ $GILD $OVAS $BMY $NVS http://stks.co/r3Omb	7 public companies that are literally changing peoples lives $rwlk $googl $goog $biib $jnj $gild $ovas $bmy $nvs	7 public companies that are literally changing peoples lives $rwlk $googl $goog $biib $jnj $gild $ovas $bmy $nvs	0.066666667	positive	0			15/04/2011	60.560001	1	1	0		0	1	96.33333333	21.66666667	60.560001	-27	120
837	30/12/2015		$AFMD investment & licensee Amphivena Inc. is nearing IND approval of its TandAb partnered w $JNJ â€“ giving JNJ the right to buy Amphivena.	$afmd investment & licensee amphivena inc. is nearing ind approval of its tandab partnered w $jnj giving jnj the right to buy amphivena.	$afmd investment & licensee amphivena inc. is nearing ind approval of its tandab partnered w $jnj giving jnj the right to buy amphivena.	0.535714286	positive	0.285714286			16/04/2011	60.560001	1	0	1		1	0	97.33333333	21.66666667	60.560001	-27	121
838	31/12/2015		Dow #Stocks Trend $GE $UTX $CAT $CSCO $PFE $PG $DD $CVX $HD $JPM $GS $JNJ $UNH $MCD $TRV $MSFT $VZ $MRK $MMM @ http://12Stocks.com/dow	dow #stocks trend $ge $utx $cat $csco $pfe $pg $dd $cvx $hd $jpm $gs $jnj $unh $mcd $trv $msft $vz $mrk $mmm @	dow #stocks trend $ge $utx $cat $csco $pfe $pg $dd $cvx $hd $jpm $gs $jnj $unh $mcd $trv $msft $vz $mrk $mmm @	0	positive	0			17/04/2011	60.560001	0	0	0		0	0	97.33333333	21.66666667	60.560001	-27	121
839	31/12/2015		HYG iShares iBoxx High Yield Corporate Bond Fund Day High http://dlvr.it/D8bd9jÂ $HYG $XLF $WMIH $JNJ #HYG #investing #invest	hyg ishares iboxx high yield corporate bond fund day high $hyg $xlf $wmih $jnj #hyg #investing #invest	hyg ishares iboxx high yield corporate bond fund day high $hyg $xlf $wmih $jnj #hyg #investing #invest	0.36	positive	0.106666667			18/04/2011	60.459999	2	1	1		0.5	0.5	97.83333333	22.16666667	60.459999	-28	122
840	31/12/2015		JNJ Johnson & Johnson Bid http://dlvr.it/D8bf7dÂ $JNJ $SGY $DGAZ $RIG #JNJ #finance #stock	jnj johnson & johnson bid $jnj $sgy $dgaz $rig #jnj #finance #stock	jnj johnson & johnson bid $jnj $sgy $dgaz $rig #jnj #finance #stock	0	positive	0			19/04/2011	62.689999	3	0	3		1	0	98.83333333	22.16666667	62.689999	-28	125
841	31/12/2015		RSX Market Vectors Russia ETF Trust Chart http://dlvr.it/D8bh5jÂ $RSX $TTCM $QLD $JNJ #RSX #invest #share	rsx market vectors russia etf trust chart $rsx $ttcm $qld $jnj #rsx #invest #share	rsx market vectors russia etf trust chart $rsx $ttcm $qld $jnj #rsx #invest #share	0	positive	0			20/04/2011	64.389999	0	0	0		0	0	98.83333333	22.16666667	64.389999	-28	125
842	31/12/2015		JNJ SPDR Barclays High Yield Bond ETF E.P.S. http://dlvr.it/D8cLTgÂ $JNJ $ILF $KGC $QID #JNJ #nasdaq #pennystocks	jnj spdr barclays high yield bond etf e.p.s. $jnj $ilf $kgc $qid #jnj #nasdaq #pennystocks	jnj spdr barclays high yield bond etf e.p.s. $jnj $ilf $kgc $qid #jnj #nasdaq #pennystocks	0.54	positive	0.16			21/04/2011	64.07	0	0	0		0	0	98.83333333	22.16666667	64.07	-28	125
843	31/12/2015		NMM Direxion Daily Gold Miners Bull 3x Shares Company Info http://dlvr.it/D8cJwkÂ $NMM $JNJ $NUGT $GLD #NMM #stocks #investing	nmm direxion daily gold miners bull 3x shares company info $nmm $jnj $nugt $gld #nmm #stocks #investing	nmm direxion daily gold miners bull 3x shares company info $nmm $jnj $nugt $gld #nmm #stocks #investing	0	positive	0			22/04/2011	64.07	2	0	2		1	0	99.83333333	22.16666667	64.07	-28	127
844	31/12/2015		SLTD iShares Silver Trust Ideas http://dlvr.it/D8cJcCÂ $SLTD $FXI $JNJ $CAH #SLTD #share #investing	sltd ishares silver trust ideas $sltd $fxi $jnj $cah #sltd #share #investing	sltd ishares silver trust ideas $sltd $fxi $jnj $cah #sltd #share #investing	0	positive	0			23/04/2011	64.07	0	0	0		0	0	99.83333333	22.16666667	64.07	-28	127
845	31/12/2015		WMT Wynn Resorts Ltd Chart http://dlvr.it/D8cGVtÂ $WMT $JNJ $AVXL $AYI #WMT #tradeideas #stock	wmt wynn resorts ltd chart $wmt $jnj $avxl $ayi #wmt #tradeideas #stock	wmt wynn resorts ltd chart $wmt $jnj $avxl $ayi #wmt #tradeideas #stock	0	positive	0			24/04/2011	64.07	0	0	0		0	0	99.83333333	22.16666667	64.07	-28	127
846	31/12/2015		JNJ Johnson & Johnson News http://dlvr.it/D8cvZhÂ $JNJ $XLP $PBMD $AXAS #JNJ #share #tradeideas	jnj johnson & johnson news $jnj $xlp $pbmd $axas #jnj #share #tradeideas	jnj johnson & johnson news $jnj $xlp $pbmd $axas #jnj #share #tradeideas	0	positive	0			25/04/2011	64.110001	0	0	0		0	0	99.83333333	22.16666667	64.110001	-28	127
847	31/12/2015		RSP Guggenheim S&P 500 Equal Weight ETF 52Wk High http://dlvr.it/D8crXJÂ $RSP $COST $JNJ $BRZU #RSP #investing #share	rsp guggenheim s&p 500 equal weight etf 52wk high $rsp $cost $jnj $brzu #rsp #investing #share	rsp guggenheim s&p 500 equal weight etf 52wk high $rsp $cost $jnj $brzu #rsp #investing #share	0.395	positive	0.08			26/04/2011	64.949997	1	0	1		1	0	100.8333333	22.16666667	64.949997	-28	128
848	31/12/2015		T AT&T, Inc. Ideas http://dlvr.it/D8cz9KÂ $T $JNJ $SSO $WFM #T #finance #stockmarket	t at&t, inc. ideas $t $jnj $sso $wfm #t #finance #stockmarket	t at&t, inc. ideas $t $jnj $sso $wfm #t #finance #stockmarket	0	positive	0			27/04/2011	65.57	2	1	1		0.5	0.5	101.3333333	22.66666667	65.57	-29	129
849	31/12/2015		EWY South Korea iShares Ideas http://dlvr.it/D8dXdKÂ $EWY $JNJ $ADBE $NKE #EWY #nasdaq #stockmarket	ewy south korea ishares ideas $ewy $jnj $adbe $nke #ewy #nasdaq #stockmarket	ewy south korea ishares ideas $ewy $jnj $adbe $nke #ewy #nasdaq #stockmarket	0	positive	0			28/04/2011	65.379997	1	0	1		1	0	102.3333333	22.66666667	65.379997	-29	130
850	31/12/2015		JNJ Johnson & Johnson Shares http://dlvr.it/D8dRgZÂ $JNJ $XBI $RGLD $SUNE #JNJ #nasdaq #nasdaq	jnj johnson & johnson shares $jnj $xbi $rgld $sune #jnj #nasdaq #nasdaq	jnj johnson & johnson shares $jnj $xbi $rgld $sune #jnj #nasdaq #nasdaq	0	positive	0			29/04/2011	65.720001	1	0	1		1	0	103.3333333	22.66666667	65.720001	-29	131
851	31/12/2015		VXX iPath S&P 500 VIX Short-Term Futures ETN Current Price http://dlvr.it/D8dcLDÂ $VXX $JNJ $GOOGL $MCD #VXX #stock #stock	vxx ipath s&p 500 vix short-term futures etn current price $vxx $jnj $googl $mcd #vxx #stock #stock	vxx ipath s&p 500 vix short-term futures etn current price $vxx $jnj $googl $mcd #vxx #stock #stock	0.4	positive	0			30/04/2011	65.720001	0	0	0		0	0	103.3333333	22.66666667	65.720001	-29	131
852	31/12/2015		HSD.TO Horizons BetaPro S&P 500 Bear Plus ETF 52Wk High http://dlvr.it/D8f0y7Â $HSD.TO $XBI $JNJ $NUGT #HSD.TO #tradeideas #invest	hsd.to horizons betapro s&p 500 bear plus etf 52wk high $hsd.to $xbi $jnj $nugt #hsd.to #tradeideas #invest	hsd.to horizons betapro s&p 500 bear plus etf 52wk high $hsd.to $xbi $jnj $nugt #hsd.to #tradeideas #invest	0.54	positive	0.16			01/05/2011	65.720001	0	0	0		0	0	103.3333333	22.66666667	65.720001	-29	131
853	31/12/2015		JNJ Johnson & Johnson Short Sales http://dlvr.it/D8f8XnÂ $JNJ $IONS $PONDX $XIV #JNJ #invest #stock	jnj johnson & johnson short sales $jnj $ions $pondx $xiv #jnj #invest #stock	jnj johnson & johnson short sales $jnj $ions $pondx $xiv #jnj #invest #stock	0.3	positive	0			02/05/2011	66.209999	2	0	2		1	0	104.3333333	22.66666667	66.209999	-29	133
854	31/12/2015		$MMM $PG $JNJ $SAFM $WMT $AWR - Updated analysis on the Dividend Value Builder Blog: http://dividendvaluebuilder.com/blog/Â #dividend #stocks	$mmm $pg $jnj $safm $wmt $awr - updated analysis on the dividend value builder blog: #dividend #stocks	$mmm $pg $jnj $safm $wmt $awr - updated analysis on the dividend value builder blog: #dividend #stocks	0	positive	0			03/05/2011	66.260002	0	0	0		0	0	104.3333333	22.66666667	66.260002	-29	133
855	01/01/2016		See some of our favorite blue chip #dividend #stocks: https://www.simplysafedividends.com/blue-chip-dividend-stocks/Â â€¦ $KO $PEP $XOM $JNJ	see some of our favorite blue chip #dividend #stocks: $ko $pep $xom $jnj	see some of our favorite blue chip #dividend #stocks: $ko $pep $xom $jnj	0.55	positive	0.25			04/05/2011	65.669998	0	0	0		0	0	104.3333333	22.66666667	65.669998	-29	133
856	01/01/2016		Top 5 foundation stocks for a portfolio http://wp.me/p53iqD-j5Â #Retirement #NewYears #Save #Invest $MCD $T $JNJ $PG $ED #Money #Life	top 5 foundation stocks for a portfolio #retirement #newyears #save #invest $mcd $t $jnj $pg $ed #money #life	top 5 foundation stocks for a portfolio #retirement #newyears #save #invest $mcd $t $jnj $pg $ed #money #life	0.5	positive	0.5			05/05/2011	65.010002	0	0	0		0	0	104.3333333	22.66666667	65.010002	-29	133
857	01/01/2016		My December Dividend Income Summary : $ATD.B $ABX $SU $CUF.UN $JNJ $FTS $COP http://www.monsieurdividende.com/2016/01/my-december-dividend-income-summary.html?utm_source=twitterfeed&utm_medium=twitterÂ â€¦ via @monsieurdiv	my december dividend income summary : $atd.b $abx $su $cuf.un $jnj $fts $cop via @monsieurdiv	my december dividend income summary : $atd.b $abx $su $cuf.un $jnj $fts $cop via @monsieurdiv	0	positive	0			06/05/2011	65.269997	0	0	0		0	0	104.3333333	22.66666667	65.269997	-29	133
858	01/01/2016		Bert's 5 Stocks to ALWAYS buy: http://wp.me/p53iqD-NUÂ $MMM $EMR $JNJ $PEP $TGT #Stocks #Invest #Save #Money #Market #NewYears #Retirement	bert's 5 stocks to always buy: $mmm $emr $jnj $pep $tgt #stocks #invest #save #money #market #newyears #retirement	bert's 5 stocks to always buy: $mmm $emr $jnj $pep $tgt #stocks #invest #save #money #market #newyears #retirement	0	positive	0			07/05/2011	65.269997	0	0	0		0	0	104.3333333	22.66666667	65.269997	-29	133
859	01/01/2016		Do you know that #WallStreet price for $JNJ is $108 https://unicornbay.com/t/JNJ.US?utm_medium=tweet&utm_campaign=wallstreet&utm_source=twitterÂ â€¦	do you know that #wallstreet price for $jnj is $108	do you know that #wallstreet price for $jnj is $108	0	positive	0			08/05/2011	65.269997	1	0	1		1	0	105.3333333	22.66666667	65.269997	-29	134
860	02/01/2016		The complete list of 2016 #dividend aristocrats, updated daily: http://www.simplysafedividends.com/dividend-aristocrats/Â â€¦ $XOM $JNJ $PG $T $WMT $KO $CVX $PEP	the complete list of 2016 #dividend aristocrats, updated daily: $xom $jnj $pg $t $wmt $ko $cvx $pep	the complete list of 2016 #dividend aristocrats, updated daily: $xom $jnj $pg $t $wmt $ko $cvx $pep	0.2	positive	0.05			09/05/2011	65.629997	0	0	0		0	0	105.3333333	22.66666667	65.629997	-29	134
861	02/01/2016		10 leading biotech companies based on revenues $JNJ $NVS $PFE $RHHBY $MRK $SNY $GSK $AZN $AMGNpic.twitter.com/xqDOa244ZI	10 leading biotech companies based on revenues $jnj $nvs $pfe $rhhby $mrk $sny $gsk $azn $amgnpic.twitter.com/xqdoa244zi	10 leading biotech companies based on revenues $jnj $nvs $pfe $rhhby $mrk $sny $gsk $azn $amgnpic.twitter.com/xqdoa244zi	0	positive	0			10/05/2011	65.760002	0	0	0		0	0	105.3333333	22.66666667	65.760002	-29	134
862	02/01/2016		Intrsting Comp: $JNJ Xarelta and $BMY Eliquis failed. Will $PTLA Betrixaban work? Ph 3 in March cc: @adamfeuersteinpic.twitter.com/b1Av4RkSvy	intrsting comp: $jnj xarelta and $bmy eliquis failed. will $ptla betrixaban work? ph 3 in march cc: @adamfeuersteinpic.twitter.com/b1av4rksvy	intrsting comp: $jnj xarelta and $bmy eliquis failed. will $ptla betrixaban work? ph 3 in march cc: @adamfeuersteinpic.twitter.com/b1av4rksvy	0.3	negative	-0.5			11/05/2011	66.57	0	0	0		0	0	105.3333333	22.66666667	66.57	-29	134
863	02/01/2016		How Does Johnson & Johnson Make Money $JNJ http://www.seekingalpha.com/article/3786186	how does johnson & johnson make money $jnj	how does johnson & johnson make money $jnj	0	positive	0			12/05/2011	67.190002	1	0	1		1	0	106.3333333	22.66666667	67.190002	-29	135
864	03/01/2016		An End Of Year Review Of The 7-Stock 'Sleep Well' Portfolio From The S&P 500 http://seekingalpha.com/article/3786916-an-end-of-year-review-of-the-7-stock-sleep-well-portfolio-from-the-s-and-p-500?source=feed_fÂ â€¦ $GILD $MRK $JNJ $MMM $ETN $WMT $XOM	an end of year review of the 7-stock 'sleep well' portfolio from the s&p 500 $gild $mrk $jnj $mmm $etn $wmt $xom	an end of year review of the 7-stock 'sleep well' portfolio from the s&p 500 $gild $mrk $jnj $mmm $etn $wmt $xom	0	positive	0			13/05/2011	66.620003	0	0	0		0	0	106.3333333	22.66666667	66.620003	-29	135
865	03/01/2016		10 Undervalued Dividend Champions For 2016: Be Greedy When Others Are Fearful http://seekingalpha.com/article/3773626-10-undervalued-dividend-champions-for-2016-be-greedy-when-others-are-fearful?source=tweetÂ â€¦ $ABBV $ADM $AFL $BEN $EMR $HCP $JNJ	10 undervalued dividend champions for 2016: be greedy when others are fearful $abbv $adm $afl $ben $emr $hcp $jnj	10 undervalued dividend champions for 2016: be greedy when others are fearful $abbv $adm $afl $ben $emr $hcp $jnj	1	negative	-0.9			14/05/2011	66.620003	0	0	0		0	0	106.3333333	22.66666667	66.620003	-29	135
866	03/01/2016		DFS Discover Financial Services Quotes http://dlvr.it/D9gC51Â $DFS $GHDX $JNJ $XLK #DFS #finance #share	dfs discover financial services quotes $dfs $ghdx $jnj $xlk #dfs #finance #share	dfs discover financial services quotes $dfs $ghdx $jnj $xlk #dfs #finance #share	0	positive	0			15/05/2011	66.620003	0	0	0		0	0	106.3333333	22.66666667	66.620003	-29	135
867	03/01/2016		Lanny's 2015 Portfolio Review http://seekingalpha.com/article/3787026-lannys-2015-portfolio-review?source=feed_fÂ â€¦ $EMR $JNJ $KMI $ADM $LO $PM $CAT $DOW $SBUX	lanny's 2015 portfolio review $emr $jnj $kmi $adm $lo $pm $cat $dow $sbux	lanny's 2015 portfolio review $emr $jnj $kmi $adm $lo $pm $cat $dow $sbux	0	positive	0			16/05/2011	66.370003	0	0	0		0	0	106.3333333	22.66666667	66.370003	-29	135
868	03/01/2016		JNJ Johnson & Johnson Stock Forum http://dlvr.it/D9jTBTÂ $JNJ $HES $AAP $BABA #JNJ #nasdaq #share	jnj johnson & johnson stock forum $jnj $hes $aap $baba #jnj #nasdaq #share	jnj johnson & johnson stock forum $jnj $hes $aap $baba #jnj #nasdaq #share	0	positive	0			17/05/2011	66.400002	0	0	0		0	0	106.3333333	22.66666667	66.400002	-29	135
869	03/01/2016		ICYMI: Whatever Happened To Industry's Interest In Ebola? http://bit.ly/1R0mUDCÂ #Ebola #NIH #FDA #pharma #biotech $MRK $NLNK $JNJ $GSK	icymi: whatever happened to industry's interest in ebola? #ebola #nih #fda #pharma #biotech $mrk $nlnk $jnj $gsk	icymi: whatever happened to industry's interest in ebola? #ebola #nih #fda #pharma #biotech $mrk $nlnk $jnj $gsk	0	positive	0			18/05/2011	66.5	0	0	0		0	0	106.3333333	22.66666667	66.5	-29	135
870	03/01/2016		Top 3 Ranked Healthcare & Biotech Brands: $ATHN $LLY $JNJ My how a few months changes things! This sector used to be somebody! $IBB $XLV	top 3 ranked healthcare & biotech brands: $athn $lly $jnj my how a few months changes things! this sector used to be somebody! $ibb $xlv	top 3 ranked healthcare & biotech brands: $athn $lly $jnj my how a few months changes things! this sector used to be somebody! $ibb $xlv	0.3	positive	0.09375			19/05/2011	66.389999	0	0	0		0	0	106.3333333	22.66666667	66.389999	-29	135
871	04/01/2016		Dow Glow: Highest Rated DJIA Stocks... http://bit.ly/1RluGGZÂ $AXP $MMM $CAT $WFC $AET $MAR $BA $JNJ $NKE $WMT $V $MCD $JPM $TRV $PG $PFE	dow glow: highest rated djia stocks... $axp $mmm $cat $wfc $aet $mar $ba $jnj $nke $wmt $v $mcd $jpm $trv $pg $pfe	dow glow: highest rated djia stocks... $axp $mmm $cat $wfc $aet $mar $ba $jnj $nke $wmt $v $mcd $jpm $trv $pg $pfe	0	positive	0			20/05/2011	65.690002	0	0	0		0	0	106.3333333	22.66666667	65.690002	-29	135
872	04/01/2016		Top Investment Picks from 38 Bloggers for 2016 http://stks.co/h3hVBÂ $WFC $KMI $ADM $MMM $HACK $SBUX $EMR $RY $BRK.B $VTI $JNJ $BNS $MAIN	top investment picks from 38 bloggers for 2016 $wfc $kmi $adm $mmm $hack $sbux $emr $ry $brk.b $vti $jnj $bns $main	top investment picks from 38 bloggers for 2016 $wfc $kmi $adm $mmm $hack $sbux $emr $ry $brk.b $vti $jnj $bns $main	0.416666667	positive	0.333333333			21/05/2011	65.690002	0	0	0		0	0	106.3333333	22.66666667	65.690002	-29	135
873	04/01/2016		Johnson & Johnson declares $0.75 dividend $JNJ http://www.seekingalpha.com/news/3009986	johnson & johnson declares $0.75 dividend $jnj	johnson & johnson declares $0.75 dividend $jnj	0	positive	0			22/05/2011	65.690002	0	0	0		0	0	106.3333333	22.66666667	65.690002	-29	135
874	04/01/2016		Dragging down the Dow now... $GS â–¼ 3.2% $JPM â–¼ 2.95% $AXP â–¼ 2.83% $JNJ â–¼ 2.6% $BA â–¼ 2.5% $CSCO â–¼ 2.5% $V â–¼ 2.4% $TRV â–¼ 2.4%	dragging down the dow now... $gs 3.2% $jpm 2.95% $axp 2.83% $jnj 2.6% $ba 2.5% $csco 2.5% $v 2.4% $trv 2.4%	dragging down the dow now... $gs 3.2% $jpm 2.95% $axp 2.83% $jnj 2.6% $ba 2.5% $csco 2.5% $v 2.4% $trv 2.4%	0.288888889	negative	-0.155555556			23/05/2011	65.559998	0	0	0		0	0	106.3333333	22.66666667	65.559998	-29	135
875	08/01/2016		.@JNJNews launches consumer #DigitalHealth and wellness tech accelerator w/ @PlugandPlayTC http://stfi.re/xzonpvÂ $JNJ #JPM16 #CES2016	.@jnjnews launches consumer #digitalhealth and wellness tech accelerator w/ @plugandplaytc $jnj #jpm16 #ces2016	.@jnjnews launches consumer #digitalhealth and wellness tech accelerator w/ @plugandplaytc $jnj #jpm16 #ces2016	0	positive	0			24/05/2011	65.779999	0	0	0		0	0	106.3333333	22.66666667	65.779999	-29	135
876	12/01/2016		I wish somebody yesterday had said "It's all self inflicted" like Diego Miralles if $JNJ said. #BTS16 #jpm16	i wish somebody yesterday had said "it's all self inflicted" like diego miralles if $jnj said. #bts16 #jpm16	i wish somebody yesterday had said "it's all self inflicted" like diego miralles if $jnj said. #bts16 #jpm16	0	positive	0			25/05/2011	66.290001	0	0	0		0	0	106.3333333	22.66666667	66.290001	-29	135
877	19/01/2016		$JNJ cutting 3,000 jobs and restructuring medical-device segment to save $800mn or more annually, will take $600mn charge in 4Q	$jnj cutting 3,000 jobs and restructuring medical-device segment to save $800mn or more annually, will take $600mn charge in 4q	$jnj cutting 3,000 jobs and restructuring medical-device segment to save $800mn or more annually, will take $600mn charge in 4q	0.7	negative	-0.05			26/05/2011	65.510002	0	0	0		0	0	106.3333333	22.66666667	65.510002	-29	135
878	19/01/2016		Johnson & Johnson to cut 3,000 jobs $JNJ http://usat.ly/1V56cBj	johnson & johnson to cut 3,000 jobs $jnj	johnson & johnson to cut 3,000 jobs $jnj	0	positive	0			27/05/2011	66.769997	0	0	0		0	0	106.3333333	22.66666667	66.769997	-29	135
879	20/01/2016		Where would @jimcramer pull the trigger on $JNJ? http://GetCramerEdge.comÂ pic.twitter.com/FfgkYDwtlP	where would @jimcramer pull the trigger on $jnj?	where would @jimcramer pull the trigger on $jnj?	0	positive	0			28/05/2011	66.769997	0	0	0		0	0	106.3333333	22.66666667	66.769997	-29	135
880	21/01/2016		J&J halts a depression program in the shadow of a fatal French trial $JNJ by @DamianFierce http://www.fiercebiotech.com/story/jj-halts-depression-program-shadow-fatal-french-trial/2016-01-20Â â€¦	j&j halts a depression program in the shadow of a fatal french trial $jnj by @damianfierce	j&j halts a depression program in the shadow of a fatal french trial $jnj by @damianfierce	0	positive	0			29/05/2011	66.769997	0	0	0		0	0	106.3333333	22.66666667	66.769997	-29	135
881	24/01/2016		UPCOMING EARNINGS MON - $MCD $HAL TUE - $AAPL $JNJ $T $MMM WED - $FB $BA $BIIB THU - $AMZN $BABA $MSFT FRI - $CVX http://stks.co/a3BQg	upcoming earnings mon - $mcd $hal tue - $aapl $jnj $t $mmm wed - $fb $ba $biib thu - $amzn $baba $msft fri - $cvx	upcoming earnings mon - $mcd $hal tue - $aapl $jnj $t $mmm wed - $fb $ba $biib thu - $amzn $baba $msft fri - $cvx	0	positive	0			30/05/2011	66.769997	0	0	0		0	0	106.3333333	22.66666667	66.769997	-29	135
882	24/01/2016		CBOE: Earnings Week >> http://www.cboeoptionshub.com/2016/01/22/earnings-week-125-129/Â â€¦ $MCD $COH $JNJ $AAPL $YHOO $BA $$FB $EBAY $BABA $AMZN $CELG $MSFT $Xpic.twitter.com/6RzAizJFBF	cboe: earnings week >> $mcd $coh $jnj $aapl $yhoo $ba $$fb $ebay $baba $amzn $celg $msft $xpic.twitter.com/6rzaizjfbf	cboe: earnings week >> $mcd $coh $jnj $aapl $yhoo $ba $$fb $ebay $baba $amzn $celg $msft $xpic.twitter.com/6rzaizjfbf	0	positive	0			31/05/2011	67.290001	0	0	0		0	0	106.3333333	22.66666667	67.290001	-29	135
883	25/01/2016		GSK, AstraZeneca and J&J back $57M effort to springboard university drug research $GSK $AZN $JNJ http://www.fiercebiotech.com/story/gsk-astrazeneca-and-jj-back-60m-effort-springboard-university-drug-research/2016-01-25Â â€¦	gsk, astrazeneca and j&j back $57m effort to springboard university drug research $gsk $azn $jnj	gsk, astrazeneca and j&j back $57m effort to springboard university drug research $gsk $azn $jnj	0	positive	0			01/06/2011	66.480003	0	0	0		0	0	106.3333333	22.66666667	66.480003	-29	135
884	25/01/2016		THIS WEEK Tue - $AAPL, $JNJ & $PG earnings Wed - Fed FOMC, $BA & $FB earnings Thu - $CAT, $UA, $AMZN Fri - $CVX http://stks.co/y7HM	this week tue - $aapl, $jnj & $pg earnings wed - fed fomc, $ba & $fb earnings thu - $cat, $ua, $amzn fri - $cvx	this week tue - $aapl, $jnj & $pg earnings wed - fed fomc, $ba & $fb earnings thu - $cat, $ua, $amzn fri - $cvx	0	positive	0			02/06/2011	66.480003	0	0	0		0	0	106.3333333	22.66666667	66.480003	-29	135
885	25/01/2016		Just a reminder that $JNJ is the first major healthcare company to kick off the earnings season tomorrow. http://www.loncarblog.com/#!january-25-healthcare-earnings-calendar/c1n6dÂ â€¦	just a reminder that $jnj is the first major healthcare company to kick off the earnings season tomorrow. #!january-25-healthcare-earnings-calendar/c1n6d	just a reminder that $jnj is the first major healthcare company to kick off the earnings season tomorrow. #!january-25-healthcare-earnings-calendar/c1n6d	0.416666667	positive	0.1640625			03/06/2011	66.089996	0	0	0		0	0	106.3333333	22.66666667	66.089996	-29	135
886	26/01/2016		Johnson & Johnson Q4 15 results: Adj EPS came in at $1.44 (est $1.42); with Revenue of $17.8B (est $17.86B) $JNJ	johnson & johnson q4 15 results: adj eps came in at $1.44 (est $1.42); with revenue of $17.8b (est $17.86b) $jnj	johnson & johnson q4 15 results: adj eps came in at $1.44 (est $1.42); with revenue of $17.8b (est $17.86b) $jnj	0	positive	0			04/06/2011	66.089996	0	0	0		0	0	106.3333333	22.66666667	66.089996	-29	135
887	26/01/2016		Not something you see everyday. Negative sales! $JNJ https://twitter.com/bio_clouseau/status/691965166771146752Â â€¦	not something you see everyday. negative sales! $jnj	not something you see everyday. negative sales! $jnj	0.5	negative	-0.2875			05/06/2011	66.089996	0	0	0		0	0	106.3333333	22.66666667	66.089996	-29	135
888	26/01/2016		$JNJ reports Q4 and Full-Year 2015 business results: http://bit.ly/1ZPUMD8Â $JNJQ415	$jnj reports q4 and full-year 2015 business results: $jnjq415	$jnj reports q4 and full-year 2015 business results: $jnjq415	0	positive	0			06/06/2011	66.050003	0	0	0		0	0	106.3333333	22.66666667	66.050003	-29	135
889	26/01/2016		Johnson & Johnson, Proctor & Gamble, DuPont and 3M reported earnings today. They ALL beat on EPS: http://stks.co/g3og9Â $JNJ $PG $DD $MMM	johnson & johnson, proctor & gamble, dupont and 3m reported earnings today. they all beat on eps: $jnj $pg $dd $mmm	johnson & johnson, proctor & gamble, dupont and 3m reported earnings today. they all beat on eps: $jnj $pg $dd $mmm	0	positive	0			07/06/2011	65.5	0	0	0		0	0	106.3333333	22.66666667	65.5	-29	135
890	26/01/2016		Why does $JNJ always report results ex-Olysio? A primer here: http://video.cnbc.com/gallery/?video=3000381403&play=1Â â€¦	why does $jnj always report results ex-olysio? a primer here:	why does $jnj always report results ex-olysio? a primer here:	0	positive	0			08/06/2011	66.139999	0	0	0		0	0	106.3333333	22.66666667	66.139999	-29	135
891	26/01/2016		If you missed earnings this morning, we'll break them down for you. Here's how much Johnson & Johnson made: http://stks.co/h3p8dÂ $JNJ	if you missed earnings this morning, we'll break them down for you. here's how much johnson & johnson made: $jnj	if you missed earnings this morning, we'll break them down for you. here's how much johnson & johnson made: $jnj	0.244444444	positive	0.022222222			09/06/2011	66.779999	0	0	0		0	0	106.3333333	22.66666667	66.779999	-29	135
892	26/01/2016		ICYMI: Earlier today, $JNJ reported Q4 and Full-Year 2015 business results: http://bit.ly/1PQtqHG	icymi: earlier today, $jnj reported q4 and full-year 2015 business results:	icymi: earlier today, $jnj reported q4 and full-year 2015 business results:	0.5	positive	0			10/06/2011	66.089996	0	0	0		0	0	106.3333333	22.66666667	66.089996	-29	135
893	29/01/2016		Notable opening imbalances: $BAC +287K, $CAG +65K, $BABA +250K, $JNJ +43K, $JPM +77K, $PM -69K, $NKE -56K, $UA -50K, $DOW +50K, $TWTR +37K	notable opening imbalances: $bac +287k, $cag +65k, $baba +250k, $jnj +43k, $jpm +77k, $pm -69k, $nke -56k, $ua -50k, $dow +50k, $twtr +37k	notable opening imbalances: $bac +287k, $cag +65k, $baba +250k, $jnj +43k, $jpm +77k, $pm -69k, $nke -56k, $ua -50k, $dow +50k, $twtr +37k	0.5	positive	0.5			11/06/2011	66.089996	0	0	0		0	0	106.3333333	22.66666667	66.089996	-29	135
894	29/01/2016		This is amazing. $JNJ $KO $PG $UL $K $PEP $GIS $MDLZpic.twitter.com/cq4bA3cZCu	this is amazing. $jnj $ko $pg $ul $OK $pep $gis $mdlzpic.twitter.com/cq4ba3czcu	this is amazing. $jnj $ko $pg $ul $OK $pep $gis $mdlzpic.twitter.com/cq4ba3czcu	0.7	positive	0.55			12/06/2011	66.089996	0	0	0		0	0	106.3333333	22.66666667	66.089996	-29	135
895	02/02/2016		Congrats to @fderubertis @KevinATindex @sciencescanner $JNJ $GSK independent $750M fund ht @kristen_hallamhttps://twitter.com/maki_kitamura/status/694437479416500224Â â€¦	congrats to @fderubertis @kevinatindex @sciencescanner $jnj $gsk independent $750m fund ht @kristen_hallam	congrats to @fderubertis @kevinatindex @sciencescanner $jnj $gsk independent $750m fund ht @kristen_hallam	0.125	positive	0			13/06/2011	66.589996	0	0	0		0	0	106.3333333	22.66666667	66.589996	-29	135
896	02/02/2016		Some of the winners coming back--$FB, $JNJ	some of the winners coming back--$fb, $jnj	some of the winners coming back--$fb, $jnj	0	positive	0			14/06/2011	67.099998	0	0	0		0	0	106.3333333	22.66666667	67.099998	-29	135
897	06/02/2016		What happens if value gets popular? Sell $AMZN, buy $AAPL. Sell $VRX buy $JNJ. And so on. Suddenly slow moving giant dividend payers rock.	what happens if value gets popular? sell $amzn, buy $aapl. sell $vrx buy $jnj. and so on. suddenly slow moving giant dividend payers rock.	what happens if value gets popular? sell $amzn, buy $aapl. sell $vrx buy $jnj. and so on. suddenly slow moving giant dividend payers rock.	0.766666667	positive	0.1			15/06/2011	66.160004	0	0	0		0	0	106.3333333	22.66666667	66.160004	-29	135
898	08/02/2016		Dow plunges 300 points as 29 of the 30 stocks drop; only 1 is up: Johnson & Johnson $JNJ. http://usat.ly/1XdsW3XÂ pic.twitter.com/1rvKI8exhr	dow plunges 300 points as 29 of the 30 stocks drop; only 1 is up: johnson & johnson $jnj.	dow plunges 300 points as 29 of the 30 stocks drop; only 1 is up: johnson & johnson $jnj.	1	positive	0			16/06/2011	66.32	0	0	0		0	0	106.3333333	22.66666667	66.32	-29	135
899	09/02/2016		#FDA panel backs Pfizer and Celltrion's Remicade biosimilar over J&J's objections $PFE $JNJ by @DamianFierce http://www.fiercebiotech.com/story/fda-panel-backs-pfizer-and-celltrions-remicade-biosimilar-over-jjs-objectio/2016-02-09Â â€¦	#fda panel backs pfizer and celltrion's remicade biosimilar over j&j's objections $pfe $jnj by @damianfierce	#fda panel backs pfizer and celltrion's remicade biosimilar over j&j's objections $pfe $jnj by @damianfierce	0	positive	0			17/06/2011	66.290001	0	0	0		0	0	106.3333333	22.66666667	66.290001	-29	135
900	10/02/2016		Pharmalot.. Pharmalittle.. Good Morning.. headlines & coffee are served.. http://www.statnews.com/pharmalot/2016/02/10/remicade-biosimilar-sec-salix/Â â€¦ #pharma $JNJ $PFE $VRX $NWBO #biosimilars	pharmalot.. pharmalittle.. good morning.. headlines & coffee are served.. #pharma $jnj $pfe $vrx $nwbo #biosimilars	pharmalot.. pharmalittle.. good morning.. headlines & coffee are served.. #pharma $jnj $pfe $vrx $nwbo #biosimilars	0.6	positive	0.7			18/06/2011	66.290001	0	0	0		0	0	106.3333333	22.66666667	66.290001	-29	135
901	21/02/2016		10 most owned stocks by Institutional investors as of 12/31: $AAPL 57% of all II) $MSFT $JNJ $XOM $GE $PG $JPM $PFE $WFC $PEP (41%).	10 most owned stocks by institutional investors as of 12/31: $aapl 57% of all ii) $msft $jnj $xom $ge $pg $jpm $pfe $wfc $pep (41%).	10 most owned stocks by institutional investors as of 12/31: $aapl 57% of all ii) $msft $jnj $xom $ge $pg $jpm $pfe $wfc $pep (41%).	0.5	positive	0.5			19/06/2011	66.290001	0	0	0		0	0	106.3333333	22.66666667	66.290001	-29	135
902	22/02/2016		Retired Dividend Growth Investors: Sleep Soundly by Embracing Survivorship Bias http://www.valuewalk.com/2016/02/retired-dividend-growth-investors-sleep-soundly-by-embracing-survivorship-bias/Â â€¦ $JNJ pic.twitter.com/ngyx3GY9mi	retired dividend growth investors: sleep soundly by embracing survivorship bias $jnj pic.twitter.com/ngyx3gy9mi	retired dividend growth investors: sleep soundly by embracing survivorship bias $jnj pic.twitter.com/ngyx3gy9mi	0.4	positive	0.4			20/06/2011	66.510002	0	0	0		0	0	106.3333333	22.66666667	66.510002	-29	135
903	24/02/2016		Painful misapplication of US Tort Law to healthcare plumbs new depths as $72m damages awarded for using talc: http://www.bbc.co.uk/news/world-us-canada-35648252Â â€¦ $JNJ	painful misapplication of us tort law to healthcare plumbs new depths as $72m damages awarded for using talc: $jnj	painful misapplication of us tort law to healthcare plumbs new depths as $72m damages awarded for using talc: $jnj	0.677272727	negative	-0.281818182			21/06/2011	66.489998	0	0	0		0	0	106.3333333	22.66666667	66.489998	-29	135
904	24/02/2016		Johnson & Johnson to pay family $72M in case claiming talcum powder caused cancer http://cnnmon.ie/1KJHhn6Â $JNJ pic.twitter.com/aXjaXo2yls	johnson & johnson to pay family $72m in case claiming talcum powder caused cancer $jnj pic.twitter.com/axjaxo2yls	johnson & johnson to pay family $72m in case claiming talcum powder caused cancer $jnj pic.twitter.com/axjaxo2yls	0	positive	0			22/06/2011	66.07	0	0	0		0	0	106.3333333	22.66666667	66.07	-29	135
905	24/02/2016		$JNJ Ordered to Pay $72 Million in Lawsuit, Because Their Talcum Powder Causes CANCER â€“ Trading with The Fly http://stks.co/h40a6	$jnj ordered to pay $72 million in lawsuit, because their talcum powder causes cancer trading with the fly	$jnj ordered to pay $72 million in lawsuit, because their talcum powder causes cancer trading with the fly	0.9	positive	0.8			23/06/2011	65.669998	0	0	0		0	0	106.3333333	22.66666667	65.669998	-29	135
906	24/02/2016		10 MIN: #Stocks fall with #oil again; #Apple's new strategy; $JNJ lawsuit â€“ Watch: http://yhoo.it/1mXhOecÂ pic.twitter.com/t0hB4Yxowd	10 min: #stocks fall with #oil again; #apple's new strategy; $jnj lawsuit watch:	10 min: #stocks fall with #oil again; #apple's new strategy; $jnj lawsuit watch:	0.454545455	positive	0.136363636			24/06/2011	65.059998	0	0	0		0	0	106.3333333	22.66666667	65.059998	-29	135
907	24/02/2016		WATCH: $JNJ hit with $72m damages in talc-cancer case â€“ will other suits come up? http://yhoo.it/1mXhOecÂ pic.twitter.com/0MotqqMQKD	watch: $jnj hit with $72m damages in talc-cancer case will other suits come up?	watch: $jnj hit with $72m damages in talc-cancer case will other suits come up?	0.375	negative	-0.125			25/06/2011	65.059998	0	0	0		0	0	106.3333333	22.66666667	65.059998	-29	135
908	24/02/2016		$JNJ (-0.6% pre) J&J must pay $72 million for cancer death linked to talcum powder: lawyers http://ooc.bz/l/407	$jnj (-0.6% pre) j&j must pay $72 million for cancer death linked to talcum powder: lawyers	$jnj (-0.6% pre) j&j must pay $72 million for cancer death linked to talcum powder: lawyers	0	positive	0			26/06/2011	65.059998	0	0	0		0	0	106.3333333	22.66666667	65.059998	-29	135
909	24/02/2016		Johnson & Johnson ordered to pay $72M for cancer deaths (VIDEO): http://bit.ly/20V4cOgÂ $JNJ pic.twitter.com/qSCEnGyRnP	johnson & johnson ordered to pay $72m for cancer deaths (video): $jnj pic.twitter.com/qscengyrnp	johnson & johnson ordered to pay $72m for cancer deaths (video): $jnj pic.twitter.com/qscengyrnp	0	positive	0			27/06/2011	65.25	0	0	0		0	0	106.3333333	22.66666667	65.25	-29	135
910	24/02/2016		Midday #stock movers: $JPM drops; $F downgrade; $RIG sinks; $ETSY $DWA $CHK jump; $TGT $JNJ http://yhoo.it/1QcXZbrÂ pic.twitter.com/WQrkeGOyhJ	midday #stock movers: $jpm drops; $f downgrade; $rig sinks; $etsy $dwa $chk jump; $tgt $jnj	midday #stock movers: $jpm drops; $f downgrade; $rig sinks; $etsy $dwa $chk jump; $tgt $jnj	0	negative	-0.1			28/06/2011	65.910004	0	0	0		0	0	106.3333333	22.66666667	65.910004	-29	135
911	25/02/2016		$JNJ files to sell up to an 8-part US dollar bond; Reuters also reports $GM Financial, $K and $JPM will sell high-grade bonds today.	$jnj files to sell up to an 8-part us dollar bond; reuters also reports $gm financial, $OK and $jpm will sell high-grade bonds today.	$jnj files to sell up to an 8-part us dollar bond; reuters also reports $gm financial, $OK and $jpm will sell high-grade bonds today.	0.25	positive	0.25			29/06/2011	66.309998	0	0	0		0	0	106.3333333	22.66666667	66.309998	-29	135
912	26/02/2016		Big verdict doesnâ€™t assure more wins for plaintiffs in talc-cancer cases http://trib.al/g5Qp05CÂ $JNJ @GlobeBusinesspic.twitter.com/emJEnzVPvL	big verdict doesnt assure more wins for plaintiffs in talc-cancer cases $jnj @globebusinesspic.twitter.com/emjenzvpvl	big verdict doesnt assure more wins for plaintiffs in talc-cancer cases $jnj @globebusinesspic.twitter.com/emjenzvpvl	0.266666667	positive	0.266666667			30/06/2011	66.519997	0	0	0		0	0	106.3333333	22.66666667	66.519997	-29	135
[truncated: 2,742 more rows]
