# Supplementary material for: Measuring information flux between social media and stock prices with Transfer Entropy
Source: PLoS One. 2021 Sep 23;16(9):e0257686. doi: 10.1371/journal.pone.0257686 (PMC8459996; doi:10.1371/journal.pone.0257686)
Supplement: S1 Data — (ZIP) [file pone.0257686.s001.zip › DATA BASES/17.-JOHNSON AND JOHNSON/New folder/jnj.csv]

web-scraper-order	web-scraper-start-url	handle	name	content	replies	retweets	favorites	unix_timestamp	published_date	url
1569634860-56	https://twitter.com/search?l=en&q=%24jnj%20OR%20%24JNJ%20since%3A2009-01-01%20until%3A2009-12-31&src=typd&lang=en	@powitz	Mitch Powitz	$$ have a technical ?, if one doesn't tender their $MNT shares to $JNJ by deadline, what happens?				1.23128E+12	06/01/2009 15:27	/powitz/status/1100477871
1569634860-55	https://twitter.com/search?l=en&q=%24jnj%20OR%20%24JNJ%20since%3A2009-01-01%20until%3A2009-12-31&src=typd&lang=en	@powitz	Mitch Powitz	$$ member question - what happens if one doesn't tender $MNT shares to $JNJ by deadline? thanks.				1.23138E+12	07/01/2009 20:05	/powitz/status/1103503491
1569634860-54	https://twitter.com/search?l=en&q=%24jnj%20OR%20%24JNJ%20since%3A2009-01-01%20until%3A2009-12-31&src=typd&lang=en	@ilungailunga	Ilunga	Obama rally might happen next Tuedsay, choose some good stock but not fiancials. I prefer stocks like $jnj $pg $mcd etc.				1.23216E+12	16/01/2009 18:47	/ilungailunga/status/1125263562
1569634860-53	https://twitter.com/search?l=en&q=%24jnj%20OR%20%24JNJ%20since%3A2009-01-01%20until%3A2009-12-31&src=typd&lang=en	@RobWilen	Rob Wilen	@AndySwan One stock for 10 years -- $NLY. Would also consider $JNJ.				1.23222E+12	17/01/2009 12:02	/RobWilen/status/1126646597
1569634860-52	https://twitter.com/search?l=en&q=%24jnj%20OR%20%24JNJ%20since%3A2009-01-01%20until%3A2009-12-31&src=typd&lang=en	@fundmyfund	Mark H	earnings of note for coming week $$ http://is.gd/gt4q &CSX $IBM $GE $JNJ $AAPL $UTX $COF $GOOG $ISRG $POT $MSFT $NOK $HOG $COH $AMR $UAUA				1.23239E+12	19/01/2009 10:33	/fundmyfund/status/1130921090
1569634860-51	https://twitter.com/search?l=en&q=%24jnj%20OR%20%24JNJ%20since%3A2009-01-01%20until%3A2009-12-31&src=typd&lang=en	@aarontask	Aaron Task	Stocks, Bonds Greet Obama with Bronx Cheer http://tinyurl.com/9rjx4t $RBS $STT $XLF $JNJ $SPY $DIA $TLT $QQQQ				1.23248E+12	20/01/2009 11:57	/aarontask/status/1134175630
1569634860-50	https://twitter.com/search?l=en&q=%24jnj%20OR%20%24JNJ%20since%3A2009-01-01%20until%3A2009-12-31&src=typd&lang=en	@greenfaucet	Green Faucet	Healthcare Looks attractive here $JNJ http://tinyurl.com/ay9yy2				1.2325E+12	20/01/2009 17:47	/greenfaucet/status/1134989705
1569634860-49	https://twitter.com/search?l=en&q=%24jnj%20OR%20%24JNJ%20since%3A2009-01-01%20until%3A2009-12-31&src=typd&lang=en	@SSTURN	Steve Sturner	Blue chip, "safe haven" $DIA stocks getting hit today, $PG, $JNJ, $KO, $UTX, $GE, $MMM all look seriously sick on the charts.				1.23273E+12	23/01/2009 10:21	/SSTURN/status/1142462462
1569634860-48	https://twitter.com/search?l=en&q=%24jnj%20OR%20%24JNJ%20since%3A2009-01-01%20until%3A2009-12-31&src=typd&lang=en	@nickfenton	fentrade	I'm tempted to go long $JNJ here. Nice retrace. Watching RSI levels, and will lilely enter if RSI reaches 30.				1.23307E+12	27/01/2009 08:14	/nickfenton/status/1152250891
1569634860-47	https://twitter.com/search?l=en&q=%24jnj%20OR%20%24JNJ%20since%3A2009-01-01%20until%3A2009-12-31&src=typd&lang=en	@gawed	Luis Fer Mtz	@nickfenton in what timeframe you're watching $JNJ?				1.23307E+12	27/01/2009 08:21	/gawed/status/1152270711
1569634860-46	https://twitter.com/search?l=en&q=%24jnj%20OR%20%24JNJ%20since%3A2009-01-01%20until%3A2009-12-31&src=typd&lang=en	@nickfenton	fentrade	@gawed I'm watching the 2 day 2 minute bars chart on $JNJ.				1.23307E+12	27/01/2009 08:22	/nickfenton/status/1152274634
1569634860-45	https://twitter.com/search?l=en&q=%24jnj%20OR%20%24JNJ%20since%3A2009-01-01%20until%3A2009-12-31&src=typd&lang=en	@nickfenton	fentrade	Got too picky with $JNJ. It would have been nice, but no dice.				1.23307E+12	27/01/2009 08:26	/nickfenton/status/1152284171
1569634860-44	https://twitter.com/search?l=en&q=%24jnj%20OR%20%24JNJ%20since%3A2009-01-01%20until%3A2009-12-31&src=typd&lang=en	@BreakoutStocks	Top Breakout Stocks	$JBLU, $JNJ, $CELG, $GHL, $SEPR stocks hit new short-term highs today, how high/low do they usually go? http://tinyurl.com/6z3mmc				1.23325E+12	29/01/2009 10:05	/BreakoutStocks/status/1158985897
1569634860-43	https://twitter.com/search?l=en&q=%24jnj%20OR%20%24JNJ%20since%3A2009-01-01%20until%3A2009-12-31&src=typd&lang=en	@jonnajarian	Jon Najarian	2 rumors & volume to justify something is up; $JNJ for $ISRG where 6K calls trade vs 1.3k normal & $LVMH for $COH 15k calls vs 2.5k normal.				1.23333E+12	30/01/2009 09:11	/jonnajarian/status/1162010500
1569634860-42	https://twitter.com/search?l=en&q=%24jnj%20OR%20%24JNJ%20since%3A2009-01-01%20until%3A2009-12-31&src=typd&lang=en	@StockJockey	StockJockey	$JNJ Record Breaking Boob Job 38KKK implant http://tinyurl.com/bxe9zg			1	1.23386E+12	05/02/2009 11:26	/StockJockey/status/1180538935
1569634860-41	https://twitter.com/search?l=en&q=%24jnj%20OR%20%24JNJ%20since%3A2009-01-01%20until%3A2009-12-31&src=typd&lang=en	@InvestorPlace	InvestorPlace	Good evening everyone! I'd like to leave you with one name to consider this evening $JNJ. Cheers, InvestorPlace http://bit.ly/S8ZUo				1.23569E+12	26/02/2009 15:06	/InvestorPlace/status/1255553069
1569634860-40	https://twitter.com/search?l=en&q=%24jnj%20OR%20%24JNJ%20since%3A2009-01-01%20until%3A2009-12-31&src=typd&lang=en	@MissTrade	Matt Davio	$JNJ 5 year lows, nothing is saved in this continuing slow market crash http://twitpic.com/1r87j				1.23585E+12	28/02/2009 12:40	/MissTrade/status/1262993258
1569634860-39	https://twitter.com/search?l=en&q=%24jnj%20OR%20%24JNJ%20since%3A2009-01-01%20until%3A2009-12-31&src=typd&lang=en	@jdmarkman	Jon Markman	Banks get all the bad ink but the crash of $JNJ & $PG this year is more mind-blowing, as shoppers shun brands. My column: http://is.gd/mhT3				1.23665E+12	09/03/2009 17:51	/jdmarkman/status/1303230605
1569634860-38	https://twitter.com/search?l=en&q=%24jnj%20OR%20%24JNJ%20since%3A2009-01-01%20until%3A2009-12-31&src=typd&lang=en	@BillDA	Bill D'Alessandro	Anyone have thoughts on $JNJ trying to outbid $MRK for $SGP? Credit Suisse analyst says $JNJ can bid as high as $40, $MRK as high as $39...				1.2368E+12	11/03/2009 12:24	/BillDA/status/1312178442
1569634860-37	https://twitter.com/search?l=en&q=%24jnj%20OR%20%24JNJ%20since%3A2009-01-01%20until%3A2009-12-31&src=typd&lang=en	@maoxian	C. Maoxian	$MCD $WMT $JNJ and $GM are four of the top ten best employers in China: http://bit.ly/17lqX9 (American private co.'s SAS and EY on list too)				1.23858E+12	01/04/2009 01:46	/maoxian/status/1430273275
1569634860-36	https://twitter.com/search?l=en&q=%24jnj%20OR%20%24JNJ%20since%3A2009-01-01%20until%3A2009-12-31&src=typd&lang=en	@Kiplinger	Kiplinger	RT @kiptips That You, Bull? Several of the bears of 2008 now say it's time to buy stocks $JNJ $INTC $WAG http://tinyurl.com/cdsxdv				1.2386E+12	01/04/2009 09:45	/Kiplinger/status/1432450963
1569634860-35	https://twitter.com/search?l=en&q=%24jnj%20OR%20%24JNJ%20since%3A2009-01-01%20until%3A2009-12-31&src=typd&lang=en	@KipTips	Kiplinger Magazine	The Final Four ... for 2019 - ..no underdog stocks here.. RT @EODY new story up by yours truly $JNJ $PEP $CL $UTX http://tinyurl.com/dfykd3				1.23877E+12	03/04/2009 07:26	/KipTips/status/1445530926
1569634860-34	https://twitter.com/search?l=en&q=%24jnj%20OR%20%24JNJ%20since%3A2009-01-01%20until%3A2009-12-31&src=typd&lang=en	@BreakoutStocks	Top Breakout Stocks	10-day downside breakout on $JNJ today. Info on on how high/low it usually goes within a month of downside breakouts http://bit.ly/89LL				1.23913E+12	07/04/2009 12:10	/BreakoutStocks/status/1471391769
1569634860-32	https://twitter.com/search?l=en&q=%24jnj%20OR%20%24JNJ%20since%3A2009-01-01%20until%3A2009-12-31&src=typd&lang=en	@HEALTH_NOTES	Alec Vachon, Ph.D.	$GENZ $JNJ $SNN $SNY - New govt doc/pt advisories say viscosupps for osteoarth = no help. So why do insurers pay? LK: http://bit.ly/16nxIr				1.23925E+12	08/04/2009 20:52	/HEALTH_NOTES/status/1481335619
1569634860-31	https://twitter.com/search?l=en&q=%24jnj%20OR%20%24JNJ%20since%3A2009-01-01%20until%3A2009-12-31&src=typd&lang=en	@CBOE	Cboe	Blue Chips April option implied volatility levels prior to EPS next week: $JNJ-31, $KO-23, $JPM-84 & $GE-85 http://bit.ly/975Vl			1	1.23931E+12	09/04/2009 13:15	/CBOE/status/1485772416
1569634860-30	https://twitter.com/search?l=en&q=%24jnj%20OR%20%24JNJ%20since%3A2009-01-01%20until%3A2009-12-31&src=typd&lang=en	@BiologyFool	Brian Orelli	Lots of PDUFA dates this month ($AZN, $BMY, $JNJ, and others): http://tr.im/iOvv Anyone want guess the over/under on how many the FDA makes?				1.23973E+12	14/04/2009 11:01	/BiologyFool/status/1518442952
1569634860-29	https://twitter.com/search?l=en&q=%24jnj%20OR%20%24JNJ%20since%3A2009-01-01%20until%3A2009-12-31&src=typd&lang=en	@MadMoneyOnCNBC	Mad Money On CNBC	Keys to a Continued... http://bit.ly/dgLzA $AAPL $ABT $AMZN $APC $BMY $CELG $CHK $CPB $DIS $DVN $GOOG $HNZ $JNJ $KFT $LLY $PFE $RIMM $TAP			2	1.24157E+12	05/05/2009 17:43	/MadMoneyOnCNBC/status/1711859214
1569634860-28	https://twitter.com/search?l=en&q=%24jnj%20OR%20%24JNJ%20since%3A2009-01-01%20until%3A2009-12-31&src=typd&lang=en	@scotthensley	Scott Hensley	Is the media to blame for Big Pharma's big image problem? A panel with critics & $JNJ will discuss. http://is.gd/xtvV				1.24174E+12	07/05/2009 17:45	/scotthensley/status/1732818321
1569634860-27	https://twitter.com/search?l=en&q=%24jnj%20OR%20%24JNJ%20since%3A2009-01-01%20until%3A2009-12-31&src=typd&lang=en	@MadMoneyOnCNBC	Mad Money On CNBC	Cramer: Prepare for Sector Rotation? http://bit.ly/IxQsB $ABT $GIS $JNJ $MRK $PG #RetailSales #BarackObama #StockPicks #StockMarket			1	1.24226E+12	13/05/2009 16:50	/MadMoneyOnCNBC/status/1789566658
1569634860-26	https://twitter.com/search?l=en&q=%24jnj%20OR%20%24JNJ%20since%3A2009-01-01%20until%3A2009-12-31&src=typd&lang=en	@CNBCFastMoney	CNBC's Fast Money	Your First Move For Monday May 18th http://bit.ly/MUhSC $DE $FLIR $GPS $HD $HPQ $JNJ $JPM $TGT $TOL $URS $XRT #StockMarket #StockPicks			2	1.24243E+12	15/05/2009 15:09	/CNBCFastMoney/status/1810755727
1569634860-25	https://twitter.com/search?l=en&q=%24jnj%20OR%20%24JNJ%20since%3A2009-01-01%20until%3A2009-12-31&src=typd&lang=en	@KipTips	Kiplinger Magazine	Why Three Bears Turned Bullish - Veteran analysts tell why they think stocks are heading up. http://bit.ly/CuWGB $INTC $JNJ $WAG			1	1.24266E+12	18/05/2009 07:44	/KipTips/status/1836291950
1569634860-24	https://twitter.com/search?l=en&q=%24jnj%20OR%20%24JNJ%20since%3A2009-01-01%20until%3A2009-12-31&src=typd&lang=en	@CNBCFastMoney	CNBC's Fast Money	World’s Richest Investors Game Stocks, Pt. 2 http://bit.ly/1a5R0b $COP $EMC $HES $JNJ $JNY $PFE $USB $WFC $WFR $WYE #StockMarket				1.24268E+12	18/05/2009 14:39	/CNBCFastMoney/status/1840279298
1569634860-23	https://twitter.com/search?l=en&q=%24jnj%20OR%20%24JNJ%20since%3A2009-01-01%20until%3A2009-12-31&src=typd&lang=en	@MadMoneyOnCNBC	Mad Money On CNBC	Headlines Shouldn’t Scare You Away... http://bit.ly/16KiBw $AG $AGCO $BBT $CAT $DE $FMER $FNFG $GBCI $IR $JNJ $KO $NAL $PBCT $PG $UTX			1	1.24278E+12	19/05/2009 16:44	/MadMoneyOnCNBC/status/1853156482
1569634860-22	https://twitter.com/search?l=en&q=%24jnj%20OR%20%24JNJ%20since%3A2009-01-01%20until%3A2009-12-31&src=typd&lang=en	@scotthensley	Scott Hensley	RT @THEHCC $JNJ has had some bad business development deals in the past, like Scios for Natrecor. Wonder if $CGRB will work for them.				1.24301E+12	22/05/2009 09:14	/scotthensley/status/1883873587
1569634860-21	https://twitter.com/search?l=en&q=%24jnj%20OR%20%24JNJ%20since%3A2009-01-01%20until%3A2009-12-31&src=typd&lang=en	@IBDinvestors	Investors.com	In case you missed it, $CGRB roared higher Fri, after it agreed to be bought by $JNJ in a deal valued at $900 million. http://bit.ly/P3Tkk			1	1.24331E+12	25/05/2009 19:32	/IBDinvestors/status/1919232897
1569634860-20	https://twitter.com/search?l=en&q=%24jnj%20OR%20%24JNJ%20since%3A2009-01-01%20until%3A2009-12-31&src=typd&lang=en	@brucejapsen	Bruce Japsen	Drug interactions, through genetic tests, may be found. $ABT $PFE $JNJ & other drugmakers working with Chicago consortium http://tr.im/nmOK				1.24409E+12	03/06/2009 21:29	/brucejapsen/status/2025754410
1569634860-19	https://twitter.com/search?l=en&q=%24jnj%20OR%20%24JNJ%20since%3A2009-01-01%20until%3A2009-12-31&src=typd&lang=en	@Convertbond	Lawrence McDonald	Record Auctions Coming from the Treasury, $104 Billion In Debt Next Week http://bit.ly/JSWVe $mcd $jnj $dell $k $c $mot #mkt				1.24538E+12	18/06/2009 18:40	/Convertbond/status/2231532389
1569634860-18	https://twitter.com/search?l=en&q=%24jnj%20OR%20%24JNJ%20since%3A2009-01-01%20until%3A2009-12-31&src=typd&lang=en	@alansmurray	Alan Murray	Are their still bargains in the stock market? Greg Zuckerman today suggests $JNJ $HPQ and $AEP. http://bit.ly/5aUp				1.24559E+12	21/06/2009 06:51	/alansmurray/status/2265567503
1569634860-17	https://twitter.com/search?l=en&q=%24jnj%20OR%20%24JNJ%20since%3A2009-01-01%20until%3A2009-12-31&src=typd&lang=en	@brucejapsen	Bruce Japsen	In huge award, jury levels $1.7 billion verdict against Abbott Labs $ABT, saying Humira drug infringed on $JNJ patents. http://tr.im/qe8f				1.24632E+12	29/06/2009 15:37	/brucejapsen/status/2394625965
1569634860-16	https://twitter.com/search?l=en&q=%24jnj%20OR%20%24JNJ%20since%3A2009-01-01%20until%3A2009-12-31&src=typd&lang=en	@AOLFinance	AOL Finance	new patent infringement verdict record set; #abbott labs ordered to pay $JNJ $1.67 bil http://twurl.cc/17hp (is this insane?)				1.24641E+12	30/06/2009 17:50	/AOLFinance/status/2412634365
1569634860-15	https://twitter.com/search?l=en&q=%24jnj%20OR%20%24JNJ%20since%3A2009-01-01%20until%3A2009-12-31&src=typd&lang=en	@asues	Adam	$JNJ: cash machine/dividends/undervalued. now potential Alzheimer's blockbusters? - Big Win for $JNJ with Elan http://is.gd/1mqKA				1.24663E+12	03/07/2009 08:22	/asues/status/2455139960
1569634860-14	https://twitter.com/search?l=en&q=%24jnj%20OR%20%24JNJ%20since%3A2009-01-01%20until%3A2009-12-31&src=typd&lang=en	@afinley	Aidan Finley	RT @Kineticos: @ethicsblogger: India "Ramping Up" for Clinical Trials http://tinyurl.com/indiaRCT $JNJ reports 25% trials in Asia			1	1.24866E+12	26/07/2009 19:33	/afinley/status/2863169316
1569634860-13	https://twitter.com/search?l=en&q=%24jnj%20OR%20%24JNJ%20since%3A2009-01-01%20until%3A2009-12-31&src=typd&lang=en	@tomkeene	tom keene	tom mcmanus cio wells fargo advisors dividend growh vs. low 2-year yield is something to pay attention to $JNJ 5-yr gr 7.7% $WFC $$				1.25026E+12	14/08/2009 06:27	/tomkeene/status/3307314963
1569634860-12	https://twitter.com/search?l=en&q=%24jnj%20OR%20%24JNJ%20since%3A2009-01-01%20until%3A2009-12-31&src=typd&lang=en	@arubenstein	Adam Rubenstein	Listening to Roy Davis VP Corp Dev @ $JNJ and President $JNJ Development Corporation speak about RED SCRIPT VENTURES @ http://RMLIC.com				1.2532E+12	17/09/2009 07:09	/arubenstein/status/4054584892
1569634860-11	https://twitter.com/search?l=en&q=%24jnj%20OR%20%24JNJ%20since%3A2009-01-01%20until%3A2009-12-31&src=typd&lang=en	@barronsonline	Barron's	Barron's Cover: Boomer Consumer: Companies that ignore baby boomers do so at their peril. $BBBY $TGT $WMT $PG $JNJ $DIS http://bit.ly/93ihw				1.25478E+12	05/10/2009 14:32	/barronsonline/status/4638235182
1569634860-10	https://twitter.com/search?l=en&q=%24jnj%20OR%20%24JNJ%20since%3A2009-01-01%20until%3A2009-12-31&src=typd&lang=en	@JNJNews	Johnson & Johnson	RT @dougchia: New blog post by $JNJ that speaks to its shareholders - "Shareholder Tools You Can Use" - http://bit.ly/snLHO			1	1.25486E+12	06/10/2009 14:31	/JNJNews/status/4665281801
1569634860-9	https://twitter.com/search?l=en&q=%24jnj%20OR%20%24JNJ%20since%3A2009-01-01%20until%3A2009-12-31&src=typd&lang=en	@wwwstockrake	StockRake	RT @jaltucher Stocks my kids should buy if I die: http://bit.ly/jQuUb $$ I'm buying $JNJ 4 my sons & love that $JNJ consolidated 4 7 yrs.				1.25495E+12	07/10/2009 14:23	/wwwstockrake/status/4692349001
1569634860-1	https://twitter.com/search?l=en&q=%24jnj%20OR%20%24JNJ%20since%3A2009-01-01%20until%3A2009-12-31&src=typd&lang=en	@CBOE	Cboe	Johnson & Johnson- $JNJ options active on Oct volatility of 19, Nov at 17 into EPS and analyst meeting		1		1.25511E+12	09/10/2009 10:17	/CBOE/status/4739511326
1569634860-8	https://twitter.com/search?l=en&q=%24jnj%20OR%20%24JNJ%20since%3A2009-01-01%20until%3A2009-12-31&src=typd&lang=en	@businessinsider	Business Insider	Johnson & Johnson Beats Estimates By Slashing Research Spending $JNJ http://bit.ly/zfEzw				1.25544E+12	13/10/2009 05:30	/businessinsider/status/4833662652
1569634860-7	https://twitter.com/search?l=en&q=%24jnj%20OR%20%24JNJ%20since%3A2009-01-01%20until%3A2009-12-31&src=typd&lang=en	@MeredithGould	MeredithGould	RT @jackbilson3: The website about $JnJ history that Marc Monseau (@jnjcomm) mentioned...http://bit.ly/KUIiv #ePatCon			1	1.25666E+12	27/10/2009 08:24	/MeredithGould/status/5202945111
1569634860-6	https://twitter.com/search?l=en&q=%24jnj%20OR%20%24JNJ%20since%3A2009-01-01%20until%3A2009-12-31&src=typd&lang=en	@scotthensley	Scott Hensley	The perpetual restructuring of $JNJ continues--6 to 7% of workers being cut. http://bit.ly/1Kr0wC				1.25725E+12	03/11/2009 05:47	/scotthensley/status/5390408251
1569634860-5	https://twitter.com/search?l=en&q=%24jnj%20OR%20%24JNJ%20since%3A2009-01-01%20until%3A2009-12-31&src=typd&lang=en	@barronsonline	Barron's	Cover Story:10 high-quality, dividend-paying stocks for retirement: $STD $CVX $INTC $JNJ $MCD $NSRGY $NVS $PEP $PG $VZ http://bit.ly/8v8Fep		1	1	1.25901E+12	23/11/2009 14:53	/barronsonline/status/5988754688
1569634860-3	https://twitter.com/search?l=en&q=%24jnj%20OR%20%24JNJ%20since%3A2009-01-01%20until%3A2009-12-31&src=typd&lang=en	@bhc3	Hutch Carpenter	New post: Open Innovators Outperform the Market by 16.9% http://bit.ly/7qp8xV #innovation $csco $hpq $col $whr $pg $clx $jnj $csc $gsk $wy		1	1	1.2602E+12	07/12/2009 08:03	/bhc3/status/6432686028
1569634860-2	https://twitter.com/search?l=en&q=%24jnj%20OR%20%24JNJ%20since%3A2009-01-01%20until%3A2009-12-31&src=typd&lang=en	@barronsonline	Barron's	Gold Diggers of '09, Beware...How options traders view gold's rise -- and eventual fall. $GLD $JNJ $MCD $VZ http://bit.ly/5GCafg				1.2602E+12	07/12/2009 09:05	/barronsonline/status/6434345522
1569635074-124	https://twitter.com/search?l=en&q=%24jnj%20OR%20%24JNJ%20since%3A2010-01-01%20until%3A2010-12-31&src=typd&lang=en	@tipakcie	tipakcie	How Wall Street successfully fought against the reforms http://bit.ly/7zVlWv $JPM $GS $CS $IBM $AAPL $JNJ				1.26252E+12	03/01/2010 04:44	/tipakcie/status/7330269826
1569635074-123	https://twitter.com/search?l=en&q=%24jnj%20OR%20%24JNJ%20since%3A2010-01-01%20until%3A2010-12-31&src=typd&lang=en	@StockAAPL	StockAAPL	How Wall Street successfully fought against the reforms http://bit.ly/7zVlWv $JPM $GS $CS $IBM $AAPL $JNJ: How Wall Street successfully...				1.26252E+12	03/01/2010 05:12	/StockAAPL/status/7330703904
1569635074-122	https://twitter.com/search?l=en&q=%24jnj%20OR%20%24JNJ%20since%3A2010-01-01%20until%3A2010-12-31&src=typd&lang=en	@sellputs	sP	drugs are bad $JNJ heiress dead at 30 http://bit.ly/5c3ztY				1.26268E+12	05/01/2010 02:09	/sellputs/status/7398395583
1569635074-121	https://twitter.com/search?l=en&q=%24jnj%20OR%20%24JNJ%20since%3A2010-01-01%20until%3A2010-12-31&src=typd&lang=en	@PavolHollosy	Pavol Hollosy	$JNJ breaking down on 30 min chart, take some Tylenol "Rollover" Pain Caplets , or buy a put $$				1.26272E+12	05/01/2010 12:18	/PavolHollosy/status/7412360527
1569635074-120	https://twitter.com/search?l=en&q=%24jnj%20OR%20%24JNJ%20since%3A2010-01-01%20until%3A2010-12-31&src=typd&lang=en	@CNBCTheExchange	The Exchange	7 Dividend Plays For Investors: Stock Pickers http://bit.ly/5H51de $ABT $EPD $IBM $JNJ $PEP $PX $WMT #Economy #Economy #Nasdaq #NYSE				1.26273E+12	05/01/2010 14:55	/CNBCTheExchange/status/7416746809
1569635074-119	https://twitter.com/search?l=en&q=%24jnj%20OR%20%24JNJ%20since%3A2010-01-01%20until%3A2010-12-31&src=typd&lang=en	@adamfeuerstein	Adam Feuerstein	NEJM -- FDA wants to re-evaluate use of EPO drugs in chronic kidney disease. $AMGN $JNJ $AFFY				1.26282E+12	06/01/2010 15:15	/adamfeuerstein/status/7455724689
1569635074-118	https://twitter.com/search?l=en&q=%24jnj%20OR%20%24JNJ%20since%3A2010-01-01%20until%3A2010-12-31&src=typd&lang=en	@maoxian	C. Maoxian	Trading idea for Thu/enero/7 long $JNJ target 67.18 - 67.95 $$				1.26287E+12	07/01/2010 04:54	/maoxian/status/7476346822
1569635074-117	https://twitter.com/search?l=en&q=%24jnj%20OR%20%24JNJ%20since%3A2010-01-01%20until%3A2010-12-31&src=typd&lang=en	@adamfeuerstein	Adam Feuerstein	More on FDA's re-evaluation of anemia drug safety and Vivus' weight-loss drug aids sleep apnea $AMGN $AFFY $JNJ $VVUS http://bit.ly/8iNXvu				1.26287E+12	07/01/2010 05:46	/adamfeuerstein/status/7477504926
1569635074-116	https://twitter.com/search?l=en&q=%24jnj%20OR%20%24JNJ%20since%3A2010-01-01%20until%3A2010-12-31&src=typd&lang=en	@marketfolly	Market Folly	specifically $JNJ & $PG			1	1.26358E+12	15/01/2010 12:14	/marketfolly/status/7798375694
1569635074-115	https://twitter.com/search?l=en&q=%24jnj%20OR%20%24JNJ%20since%3A2010-01-01%20until%3A2010-12-31&src=typd&lang=en	@wizzwatch	Daredevil	$JNJ - Information Update: Rolaids Antacid Tablets Packaged in Bottles Recalled Due to Possible Health Risks http://tinyurl.com/yd4j9s4				1.26366E+12	16/01/2010 10:08	/wizzwatch/status/7832235329
1569635074-114	https://twitter.com/search?l=en&q=%24jnj%20OR%20%24JNJ%20since%3A2010-01-01%20until%3A2010-12-31&src=typd&lang=en	@scotthensley	Scott Hensley	FDA's warning letter to $JNJ over tardy handling of smelly Tylenol is remarkably stern and at odds with company's rep. http://bit.ly/8TDxX2		1		1.26373E+12	17/01/2010 05:39	/scotthensley/status/7862759904
1569635074-113	https://twitter.com/search?l=en&q=%24jnj%20OR%20%24JNJ%20since%3A2010-01-01%20until%3A2010-12-31&src=typd&lang=en	@CNBCFastMoney	CNBC's Fast Money	Fast Money's Correction Protection Plan http://cnbc.com/id/34980455 $BBT $GSK $IBM $JNJ $KRE $ORCL $STX $WDC #StockMarket #StockPicks			1	1.26411E+12	21/01/2010 15:59	/CNBCFastMoney/status/8045221881
1569635074-112	https://twitter.com/search?l=en&q=%24jnj%20OR%20%24JNJ%20since%3A2010-01-01%20until%3A2010-12-31&src=typd&lang=en	@CNBCFastMoney	CNBC's Fast Money	Earnings Deluge: What Matters Most On Tuesday? http://cnbc.com/id/35064666 $EMC $GLW $JNJ $X $YHOO #StockMarket #StockPicks			1	1.26446E+12	25/01/2010 15:43	/CNBCFastMoney/status/8210253016
1569635074-111	https://twitter.com/search?l=en&q=%24jnj%20OR%20%24JNJ%20since%3A2010-01-01%20until%3A2010-12-31&src=typd&lang=en	@Street_Insider	Streetinsider.com	$JNJ Q4 EPS of $1.02, ex-items, vs. consensus of $0.97, sales of $16.6B, vs. of $15.70B; Sees FY10 EPS of $4.85-$4.95, vs. consensus $4.94		1		1.26451E+12	26/01/2010 05:55	/Street_Insider/status/8233954279
1569635074-110	https://twitter.com/search?l=en&q=%24jnj%20OR%20%24JNJ%20since%3A2010-01-01%20until%3A2010-12-31&src=typd&lang=en	@marketcall	Market Call	C. Lannon top #stocks pick $JNJ: its multi-decade track record of annual dividend increases and fantastic balance sheet can't be overstated				1.26455E+12	26/01/2010 17:55	/marketcall/status/8258493279
1569635074-108	https://twitter.com/search?l=en&q=%24jnj%20OR%20%24JNJ%20since%3A2010-01-01%20until%3A2010-12-31&src=typd&lang=en	@jessefelder	Jesse Felder	Toyota: How to Kill One of the Most Powerful Brands in the World http://bit.ly/deCgJ7 $TM $JNJ				1.26531E+12	04/02/2010 10:59	/jessefelder/status/8641509038
1569635074-107	https://twitter.com/search?l=en&q=%24jnj%20OR%20%24JNJ%20since%3A2010-01-01%20until%3A2010-12-31&src=typd&lang=en	@aarontask	Aaron Task	Vitaliy Katsenelson Reveals "The Perfect Stock for This Economy" http://bit.ly/bvaMMQ $VOD $PFE $IBB $JNJ $GSK $VZ #mkt #value		1		1.26565E+12	08/02/2010 10:52	/aarontask/status/8818106835
1569635074-106	https://twitter.com/search?l=en&q=%24jnj%20OR%20%24JNJ%20since%3A2010-01-01%20until%3A2010-12-31&src=typd&lang=en	@ChristianeTrue	Christiane Truelove	RT @mhuckman: $JNJ falls from 1 to 2 on Barron's list of World's Most Respected Companies.Apple 1,$ABT 24,$NVS 27, $AMGN 29,$MRK 33, $GSK 36		1		1.2661E+12	13/02/2010 14:08	/ChristianeTrue/status/9070261918
1569635074-105	https://twitter.com/search?l=en&q=%24jnj%20OR%20%24JNJ%20since%3A2010-01-01%20until%3A2010-12-31&src=typd&lang=en	@ycharts	YCharts	Barrons Most Respected List Out http://ping.fm/VXHNR $AAPL, $JNJ, $PG, $IBM, $BRK.A Top the list http://ping.fm/GeNpW		1	1	1.26618E+12	14/02/2010 14:40	/ycharts/status/9113160492
1569635074-104	https://twitter.com/search?l=en&q=%24jnj%20OR%20%24JNJ%20since%3A2010-01-01%20until%3A2010-12-31&src=typd&lang=en	@matthewherper	Matthew Herper	On call, $MRK says arbitration panel with $JNJ on Remicade will be in Sept.; was responding to Tim Anderson from Bernstein.				1.26633E+12	16/02/2010 06:49	/matthewherper/status/9185319093
1569635074-103	https://twitter.com/search?l=en&q=%24jnj%20OR%20%24JNJ%20since%3A2010-01-01%20until%3A2010-12-31&src=typd&lang=en	@Kiplinger	Kiplinger	Drug Stocks to Buy Low Now ... even if drug shares go nowhere you can pocket dividends http://su.pr/9ktqVg $PFE $JNJ $MRK $NVS $ABT $TEVA				1.26643E+12	17/02/2010 10:05	/Kiplinger/status/9241990484
1569635074-102	https://twitter.com/search?l=en&q=%24jnj%20OR%20%24JNJ%20since%3A2010-01-01%20until%3A2010-12-31&src=typd&lang=en	@MaverickNY	Sally Church	Abiraterone continues to reveal early but promising data in advanced prostate cancer http://bit.ly/a1mf0e $JNJ $CGRB			1	1.2665E+12	18/02/2010 07:40	/MaverickNY/status/9285844202
1569635074-101	https://twitter.com/search?l=en&q=%24jnj%20OR%20%24JNJ%20since%3A2010-01-01%20until%3A2010-12-31&src=typd&lang=en	@MaverickNY	Sally Church	Improved survival in ovarian cancer w/Avastin; my take and the potential impact on J&J's Yondelis http://bit.ly/bZf5LF $RHHBY $JNJ			3	1.26713E+12	25/02/2010 12:35	/MaverickNY/status/9639916602
1569635074-100	https://twitter.com/search?l=en&q=%24jnj%20OR%20%24JNJ%20since%3A2010-01-01%20until%3A2010-12-31&src=typd&lang=en	@MikeHuckman	Mike Huckman	Study: Stents put into clogged neck arteries essentially as safe & effective as doing surgery to unclog them. $EVVV (EV3)$BSX $JNJ $ABT		1	1	1.2672E+12	26/02/2010 07:39	/MikeHuckman/status/9680285865
1569635074-99	https://twitter.com/search?l=en&q=%24jnj%20OR%20%24JNJ%20since%3A2010-01-01%20until%3A2010-12-31&src=typd&lang=en	@adamfeuerstein	Adam Feuerstein	The $SNY drug/study has implications for competing prostate cancer drugs from $MDVN and $JNJ., but not $DNDN. More on that tomorrow morning.				1.26766E+12	03/03/2010 16:06	/adamfeuerstein/status/9945290724
1569635074-98	https://twitter.com/search?l=en&q=%24jnj%20OR%20%24JNJ%20since%3A2010-01-01%20until%3A2010-12-31&src=typd&lang=en	@adamfeuerstein	Adam Feuerstein	$SNY's Cabazitxel and its impact on prostate cancer drugs from $MDVN $JNJ $DNDN http://bit.ly/ahJzxZ		2		1.2677E+12	04/03/2010 04:25	/adamfeuerstein/status/9969368838
1569635074-97	https://twitter.com/search?l=en&q=%24jnj%20OR%20%24JNJ%20since%3A2010-01-01%20until%3A2010-12-31&src=typd&lang=en	@brianreid	Brian Reid	Great list (and great perspective) on mobile health care apps. $MRK, $JNJ, $PFE, $SPHGY, $SNY all on iPhone. http://bit.ly/dBAXux #FDAsm		1	1	1.2678E+12	05/03/2010 08:47	/brianreid/status/10029482157
1569635074-96	https://twitter.com/search?l=en&q=%24jnj%20OR%20%24JNJ%20since%3A2010-01-01%20until%3A2010-12-31&src=typd&lang=en	@adamfeuerstein	Adam Feuerstein	$JNJ $ELN Ph 3 data on Alzheimer's drug Bappy could be pushed back to '12, says Bloomberg. http://bit.ly/axoYB9 (Thx @JohnCFierce)		2		1.26891E+12	18/03/2010 04:29	/adamfeuerstein/status/10666729488
1569635074-95	https://twitter.com/search?l=en&q=%24jnj%20OR%20%24JNJ%20since%3A2010-01-01%20until%3A2010-12-31&src=typd&lang=en	@FromCarl	Carl Lavin	Children's Tylenol recalled: FDA investigates as J&J McNeil unit recalls children's Tylenol, Benadryl (AP): http://cptl.st/cTbfhq $JNJ		2	1	1.27273E+12	01/05/2010 10:18	/FromCarl/status/13199111230
1569635074-94	https://twitter.com/search?l=en&q=%24jnj%20OR%20%24JNJ%20since%3A2010-01-01%20until%3A2010-12-31&src=typd&lang=en	@FortuneMagazine	FORTUNE	Ugh. J&J has it 4th Tylenol recall in 7 months. http://bit.ly/dsiqhk $JNJ $$		1		1.27297E+12	04/05/2010 05:00	/FortuneMagazine/status/13360965258
1569635074-93	https://twitter.com/search?l=en&q=%24jnj%20OR%20%24JNJ%20since%3A2010-01-01%20until%3A2010-12-31&src=typd&lang=en	@carmendrahl	Carmen Drahl	Merck's wasn't the only R&D day today. Our take on Addex's 112m euro $JNJ deal http://bit.ly/aa3cwj ADXN.SW		2		1.27361E+12	11/05/2010 14:29	/carmendrahl/status/13810376063
1569635074-92	https://twitter.com/search?l=en&q=%24jnj%20OR%20%24JNJ%20since%3A2010-01-01%20until%3A2010-12-31&src=typd&lang=en	@JNJNews	Johnson & Johnson	New blog post on JNJBTW -- McNeil Consumer Healthcare's plans to assess and address quality issues http://bit.ly/a9FxvW $JNJ #JNJ #J&J		2	1	1.27484E+12	25/05/2010 18:07	/JNJNews/status/14729942702
1569635074-91	https://twitter.com/search?l=en&q=%24jnj%20OR%20%24JNJ%20since%3A2010-01-01%20until%3A2010-12-31&src=typd&lang=en	@FortuneMagazine	FORTUNE	Already under govt investigation cloud, J&J misses deadline to submit docs about secret recall to Congress http://bit.ly/c2Q4QY $JNJ		1	2	1.276E+12	08/06/2010 05:04	/FortuneMagazine/status/15701412758
1569635074-89	https://twitter.com/search?l=en&q=%24jnj%20OR%20%24JNJ%20since%3A2010-01-01%20until%3A2010-12-31&src=typd&lang=en	@chartly	StockTwits Charts	RT @abnormalreturns $JNJ http://beta.chart.ly/nut4gel Would you rather own the 10 year T-note at 3.0% or $JNJ with a dividend yield of 3.7%?		1		1.27783E+12	29/06/2010 10:55	/chartly/status/17351898884
1569635074-88	https://twitter.com/search?l=en&q=%24jnj%20OR%20%24JNJ%20since%3A2010-01-01%20until%3A2010-12-31&src=typd&lang=en	@FortuneMagazine	FORTUNE	First Tylenol, now Pecid. More problems for J&J quality control. Govt investigation heats up http://bit.ly/9teoz9 $JNJ		3		1.27989E+12	23/07/2010 05:29	/FortuneMagazine/status/19335134936
1569635074-87	https://twitter.com/search?l=en&q=%24jnj%20OR%20%24JNJ%20since%3A2010-01-01%20until%3A2010-12-31&src=typd&lang=en	@Bloomberg	Bloomberg LP	Yields Dropping to '04 Levels Spark Busiest July for Sales: Credit Markets http://ow.ly/2iTXy $MCD $AMD $JPM $KMB $JNJ $ORCL		4		1.28052E+12	30/07/2010 12:45	/Bloomberg/status/19934705443
1569635074-86	https://twitter.com/search?l=en&q=%24jnj%20OR%20%24JNJ%20since%3A2010-01-01%20until%3A2010-12-31&src=typd&lang=en	@marketfolly	Market Folly	GMO's Jeremy Grantham favors high quality US stocks http://bit.ly/cpapOm $JNJ $PFE		1	1	1.28077E+12	02/08/2010 09:10	/marketfolly/status/20150202590
1569635074-85	https://twitter.com/search?l=en&q=%24jnj%20OR%20%24JNJ%20since%3A2010-01-01%20until%3A2010-12-31&src=typd&lang=en	@EddyElfenbein	Eddy Elfenbein	"Mr. Equity Risk Premium to the yellow courtesy phone" $JNJ just floated 10-year bonds at 2.95%. The stock yields 3.6%.		4		1.28165E+12	12/08/2010 14:23	/EddyElfenbein/status/21006550626
1569635074-84	https://twitter.com/search?l=en&q=%24jnj%20OR%20%24JNJ%20since%3A2010-01-01%20until%3A2010-12-31&src=typd&lang=en	@MadMoneyOnCNBC	Mad Money On CNBC	Cramer Answers Question: Who Is the Worst CEO? http://cnbc.com/id/38679894 $AII $BX $JNJ $NOK #CEOsCFOs #StockMarket #StockPicks		2	1	1.28166E+12	12/08/2010 16:21	/MadMoneyOnCNBC/status/21014307657
1569635074-83	https://twitter.com/search?l=en&q=%24jnj%20OR%20%24JNJ%20since%3A2010-01-01%20until%3A2010-12-31&src=typd&lang=en	@Bloomberg	Bloomberg LP	Johnson & Johnson Sells $1.1 Billion of Debt at the Lowest Rates on Record http://ow.ly/2oSOn $JNJ $MCD		4	3	1.28166E+12	12/08/2010 17:00	/Bloomberg/status/21016907142
1569635074-82	https://twitter.com/search?l=en&q=%24jnj%20OR%20%24JNJ%20since%3A2010-01-01%20until%3A2010-12-31&src=typd&lang=en	@STtrending	StockTwits Trending	Now trending on StockTwits: $GOOG $NFLX $SPY $XLF $JNJ $QQQQ $MSFT $AAPL $ORCL $IWM http://bit.ly/nowtrending		1	1	1.28166E+12	12/08/2010 19:02	/STtrending/status/21025409268
1569635074-58	https://twitter.com/search?l=en&q=%24jnj%20OR%20%24JNJ%20since%3A2010-01-01%20until%3A2010-12-31&src=typd&lang=en	@jimcramer	Jim Cramer	what is Berkshire doing with $JNJ! Unnerving!!!!...Oh and enough with the $ODP already!		1	3	1.282E+12	16/08/2010 15:23	/jimcramer/status/21349925914
1569635074-81	https://twitter.com/search?l=en&q=%24jnj%20OR%20%24JNJ%20since%3A2010-01-01%20until%3A2010-12-31&src=typd&lang=en	@YahooFinance	Yahoo Finance	Berkshire nearly doubles J&J stake, trims Kraft http://yhoo.it/d3AVYp $$ $BRK.A $JNJ $K $AOL		1	1	1.28201E+12	16/08/2010 18:00	/YahooFinance/status/21360566221
1569635074-80	https://twitter.com/search?l=en&q=%24jnj%20OR%20%24JNJ%20since%3A2010-01-01%20until%3A2010-12-31&src=typd&lang=en	@Bloomberg	Bloomberg LP	Lilly #Alzheimer Failure Threatens Prospects for Similar Drugs http://ow.ly/2rbeK $LLY $PFE $JNJ		2		1.28213E+12	18/08/2010 03:50	/Bloomberg/status/21480707815
1569635074-79	https://twitter.com/search?l=en&q=%24jnj%20OR%20%24JNJ%20since%3A2010-01-01%20until%3A2010-12-31&src=typd&lang=en	@Nasdaq	Nasdaq	"Be Like #Buffett" @TheOnlineInvest $BDX $COP $FISV $GE $IRM $JNJ $KFT $KO $MTB $NLC $PG $WMT $WPO http://bit.ly/d4EKqO		1	2	1.28216E+12	18/08/2010 11:19	/Nasdaq/status/21510185445
1569635074-78	https://twitter.com/search?l=en&q=%24jnj%20OR%20%24JNJ%20since%3A2010-01-01%20until%3A2010-12-31&src=typd&lang=en	@FortuneMagazine	FORTUNE	RT @ktbenner: In Fortune's new issue: @minakimes shows how far J&J has fallen in quality, and how deep the culture of cover ups runs. $JNJ		3	1	1.28259E+12	23/08/2010 11:26	/FortuneMagazine/status/21933589051
1569635074-77	https://twitter.com/search?l=en&q=%24jnj%20OR%20%24JNJ%20since%3A2010-01-01%20until%3A2010-12-31&src=typd&lang=en	@Bloomberg	Bloomberg LP	Doctors Given Millions By Device Industry Fail to Disclose Pay in Research http://ow.ly/2DDCW $JNJ $SYK $BMET $ZMH $PFE $MDT		3	1	1.28442E+12	13/09/2010 16:50	/Bloomberg/status/24426275708
1569635074-76	https://twitter.com/search?l=en&q=%24jnj%20OR%20%24JNJ%20since%3A2010-01-01%20until%3A2010-12-31&src=typd&lang=en	@maoxian	C. Maoxian	On the blog: An animated gif detailing a trade in $JNJ: http://bit.ly/longjnj | Out of bandwidth but still full of great ideas.			1	1.28443E+12	13/09/2010 20:22	/maoxian/status/24442811354
1569635074-75	https://twitter.com/search?l=en&q=%24jnj%20OR%20%24JNJ%20since%3A2010-01-01%20until%3A2010-12-31&src=typd&lang=en	@CBOE	Cboe	CBOE most active puts: Johnson & Johnson- $JNJ, Oracle- $ORCL, Research In Motion - $RIMM, Apple- $AAPL		2	1	1.28475E+12	17/09/2010 12:26	/CBOE/status/24785647355
1569635074-74	https://twitter.com/search?l=en&q=%24jnj%20OR%20%24JNJ%20since%3A2010-01-01%20until%3A2010-12-31&src=typd&lang=en	@HEALTH_NOTES	Alec Vachon, Ph.D.	Today Fed Reg - FDA announces 10/18 Cardiovascular & Renal Drugs AC mtg re TREAT ARANESP study - http://j.mp/aXYTrJ $AMGN $JNJ $DVA		2		1.28499E+12	20/09/2010 06:17	/HEALTH_NOTES/status/25024014574
1569635074-62	https://twitter.com/search?l=en&q=%24jnj%20OR%20%24JNJ%20since%3A2010-01-01%20until%3A2010-12-31&src=typd&lang=en	@YahooFinance	Yahoo Finance	Zacks #Earnings Trends Highlights: $JNJ, $CVX and $DD http://yhoo.it/bR9qvW $$		1		1.28507E+12	21/09/2010 03:45	/YahooFinance/status/25106763567
1569635074-73	https://twitter.com/search?l=en&q=%24jnj%20OR%20%24JNJ%20since%3A2010-01-01%20until%3A2010-12-31&src=typd&lang=en	@aarontask	Aaron Task	No, 'Buy & Hold' Is Not Dead, Says Tongue -- It's Just Sleeping http://yhoo.it/drpb22 $KO $MSFT $JNJ $BP $JNJ $SPY #mkt #valueDude		1		1.28526E+12	23/09/2010 08:22	/aarontask/status/25316476188
1569635074-72	https://twitter.com/search?l=en&q=%24jnj%20OR%20%24JNJ%20since%3A2010-01-01%20until%3A2010-12-31&src=typd&lang=en	@businessinsider	Business Insider	Bill Gross: Stimulus Is A Disaster, But Dividend Stocks Will Still Beat Bonds $JNJ $PG by @vincefernando http://read.bi/bQFyZA		1	3	1.28577E+12	29/09/2010 08:33	/businessinsider/status/25893350858
1569635074-60	https://twitter.com/search?l=en&q=%24jnj%20OR%20%24JNJ%20since%3A2010-01-01%20until%3A2010-12-31&src=typd&lang=en	@EddyElfenbein	Eddy Elfenbein	Merger idea: $MSFT and $JNJ combine to form SoftJohnson		1		1.28647E+12	07/10/2010 10:49	/EddyElfenbein/status/26672009643
1569635074-59	https://twitter.com/search?l=en&q=%24jnj%20OR%20%24JNJ%20since%3A2010-01-01%20until%3A2010-12-31&src=typd&lang=en	@FoxBusiness	FOX Business	Random factoid: Today is Global Handwashing Day, sponsored by the United Nations. How's $JNJ's stock trading today? - down 0.4%.		2		1.28716E+12	15/10/2010 09:48	/FoxBusiness/status/27459300771
1569635074-71	https://twitter.com/search?l=en&q=%24jnj%20OR%20%24JNJ%20since%3A2010-01-01%20until%3A2010-12-31&src=typd&lang=en	@Bloomberg	Bloomberg LP	Abbott Challenges $1.67 Billion Patent Loss to J&J Over Arthritis Therapy http://ow.ly/33kSu $ABT $JNJ			1	1.28873E+12	02/11/2010 13:10	/Bloomberg/status/29501382153
1569635074-63	https://twitter.com/search?l=en&q=%24jnj%20OR%20%24JNJ%20since%3A2010-01-01%20until%3A2010-12-31&src=typd&lang=en	@CNBC	CNBC	Reposition for 'January Bounce': Stock Picker http://inv.lv/8XcynR $CMCSA $CMCSK $JNJ $MRK $MSFT $WMT #Economy #Economy #Nasdaq #NYSE		2		1.2888E+12	03/11/2010 08:44	/CNBC/status/29582764232
1569635074-70	https://twitter.com/search?l=en&q=%24jnj%20OR%20%24JNJ%20since%3A2010-01-01%20until%3A2010-12-31&src=typd&lang=en	@lisamjarvis	Lisa Jarvis	Hits keep coming for Arena: First FDA rejects obesity drug, now $JNJ gives back GPR119 compounds for diabetes: http://bit.ly/9zUuCl $ARNA			1	1.28893E+12	04/11/2010 19:58	/lisamjarvis/status/381460263477249
1569635074-69	https://twitter.com/search?l=en&q=%24jnj%20OR%20%24JNJ%20since%3A2010-01-01%20until%3A2010-12-31&src=typd&lang=en	@Bloomberg	Bloomberg LP	J&J McNeil Unit Recalls Some Tylenol Cold Products Over Labeling Mistake http://ow.ly/3f4bd $JNJ		1	1	1.29063E+12	24/11/2010 12:50	/Bloomberg/status/7521341221638144
1569635074-68	https://twitter.com/search?l=en&q=%24jnj%20OR%20%24JNJ%20since%3A2010-01-01%20until%3A2010-12-31&src=typd&lang=en	@macroQmicro	Jeff Quiggle	Made where? RT @BreakingNews: $JNJ recalls Rolaids soft chews after reports metal, wood particles in products. http://bit.ly/fuSUpN		1	1	1.29194E+12	09/12/2010 15:57	/macroQmicro/status/13004294160654336
1569635074-67	https://twitter.com/search?l=en&q=%24jnj%20OR%20%24JNJ%20since%3A2010-01-01%20until%3A2010-12-31&src=typd&lang=en	@JoeSaluzzi	Joe Saluzzi	Could those corporate cost cutting programs now start to show up as quality control problems? Ck out this $JNJ story http://bit.ly/fOAdxM		2	1	1.292E+12	10/12/2010 08:35	/JoeSaluzzi/status/13255557653729280
1569635074-66	https://twitter.com/search?l=en&q=%24jnj%20OR%20%24JNJ%20since%3A2010-01-01%20until%3A2010-12-31&src=typd&lang=en	@NPRHealth	NPR Health News	Tweeting for tampons. The Great Tampon Mystery: Where Have All the o.b.’s Gone? http://bit.ly/h265ev (via @commonhealth) $JNJ		8	2	1.29296E+12	21/12/2010 12:03	/NPRHealth/status/17293989233303552
1569635074-65	https://twitter.com/search?l=en&q=%24jnj%20OR%20%24JNJ%20since%3A2010-01-01%20until%3A2010-12-31&src=typd&lang=en	@CNBCFastMoney	CNBC's Fast Money	Your First Move For Monday, Dec. 27 http://bit.ly/hWPEI1 $FLWS $JNJ $JPM $SQM #TheNegotiator:GuyAdami #FastMoney #StockMarket #StockPicks		1	5	1.29315E+12	23/12/2010 16:28	/CNBCFastMoney/status/18085473821925376
1569635074-64	https://twitter.com/search?l=en&q=%24jnj%20OR%20%24JNJ%20since%3A2010-01-01%20until%3A2010-12-31&src=typd&lang=en	@business	Bloomberg	Exclusive: #Goldman, #Intel Are on My Top 10 List for 2011: Commentary by John Dorfman - http://ow.ly/3uKTI $GS $INTC $JNJ $RIG $CADC ^gm		5	3	1.29346E+12	27/12/2010 08:40	/business/status/19417225379184640
1569635172-209	https://twitter.com/search?l=en&q=%24jnj%20OR%20%24JNJ%20since%3A2011-01-01%20until%3A2011-12-31&src=typd&lang=en	@culturlovertime	cultural_overtime	#Technincals: on 12-31, 1 of 52 $XLV (#health) stocks fell below its 100dma. Names: $JNJ				1.29385E+12	31/12/2010 18:55	/culturlovertime/status/21021745959931904
1569635172-207	https://twitter.com/search?l=en&q=%24jnj%20OR%20%24JNJ%20since%3A2011-01-01%20until%3A2011-12-31&src=typd&lang=en	@culturlovertime	cultural_overtime	#Tecnnicals: on 12-31, 2 of 25 $XPH (#pharma) stocks completed bearish moving average crossovers. Names: $NKTR & $JNJ				1.29385E+12	31/12/2010 19:06	/culturlovertime/status/21024325297508353
1569635172-208	https://twitter.com/search?l=en&q=%24jnj%20OR%20%24JNJ%20since%3A2011-01-01%20until%3A2011-12-31&src=typd&lang=en	@culturlovertime	cultural_overtime	#Technincals: on 12-31, 1 of 25 $XPH (#pharma) stocks fell below its 100dma. Names: $JNJ				1.29385E+12	31/12/2010 19:06	/culturlovertime/status/21024323078721536
1569635172-206	https://twitter.com/search?l=en&q=%24jnj%20OR%20%24JNJ%20since%3A2011-01-01%20until%3A2011-12-31&src=typd&lang=en	@AsifSuria	Asif Suria	Dogs of the Dow posted gains of 15.5% in 2010. I just compiled the 2011 Dogs and $INTC made the list along with $JNJ. http://bit.ly/eWaBcn				1.29385E+12	31/12/2010 20:23	/AsifSuria/status/21043875397238784
1569635172-205	https://twitter.com/search?l=en&q=%24jnj%20OR%20%24JNJ%20since%3A2011-01-01%20until%3A2011-12-31&src=typd&lang=en	@DividendSheet	Dividend Yield	Best Dividend Paying Stock List As Of January 2011 $AKO.A $TSM $CHL $TLK $TKC $SCCO $JNJ $PTR $ABV $MCD $K $CVX $ELP http://stk.ly/eBxTtj				1.29387E+12	01/01/2011 01:40	/DividendSheet/status/21123569845014528
1569635172-204	https://twitter.com/search?l=en&q=%24jnj%20OR%20%24JNJ%20since%3A2011-01-01%20until%3A2011-12-31&src=typd&lang=en	@timstockwinning	timln	$JNJ - Johnson & Stock Analysis stock market advice - http://www.dojispace.com/stock-picks/johnson-stock-price-JNJ.aspx				1.29389E+12	01/01/2011 06:03	/timstockwinning/status/21189812539097088
1569635172-203	https://twitter.com/search?l=en&q=%24jnj%20OR%20%24JNJ%20since%3A2011-01-01%20until%3A2011-12-31&src=typd&lang=en	@ARupdates	Abnormal Returns Now	Seven Out of Thirty: The Best Dow Jones Industrial Stocks For 2011 and Beyond - YCh… http://stk.ly/g3jpXd $MRK $KFT $JNJ $PG $MSFT $WMT $JPM			2	1.29391E+12	01/01/2011 13:39	/ARupdates/status/21304424219549698
1569635172-202	https://twitter.com/search?l=en&q=%24jnj%20OR%20%24JNJ%20since%3A2011-01-01%20until%3A2011-12-31&src=typd&lang=en	@scottsinvest	Scotts Investments	11 High Yield Stocks with Staying Power http://stk.ly/gRhqUW $ABT, $CINF, $CLX, $JNJ, $KMB, $MCD, $MGEE, $PNY, $SON, $SYY, $T, $UVV			1	1.29424E+12	05/01/2011 07:40	/scottsinvest/status/22663610392125441
1569635172-201	https://twitter.com/search?l=en&q=%24jnj%20OR%20%24JNJ%20since%3A2011-01-01%20until%3A2011-12-31&src=typd&lang=en	@JBoorstin	Julia Boorstin	Media Moguls and Marketing Execs are out en force @ CES- Check it out: http://bit.ly/eUdhl0 $TWX $NWS $KO $JNJ $UN $DAL		1	1	1.29444E+12	07/01/2011 15:46	/JBoorstin/status/23510734855999490
1569635172-200	https://twitter.com/search?l=en&q=%24jnj%20OR%20%24JNJ%20since%3A2011-01-01%20until%3A2011-12-31&src=typd&lang=en	@OptionsHawk	Joe Kunkle	$SNN Buyout Talk with $JNJ Heating Up a Bit			1	1.29459E+12	09/01/2011 09:38	/OptionsHawk/status/24142914980417537
1569635172-199	https://twitter.com/search?l=en&q=%24jnj%20OR%20%24JNJ%20since%3A2011-01-01%20until%3A2011-12-31&src=typd&lang=en	@RobertLangreth	Robert Langreth	Truly Unnecessary Back Surgery That Costs A Bundle $MDT $JNJ http://ow.ly/3BlIj			1	1.29469E+12	10/01/2011 12:09	/RobertLangreth/status/24543248441671681
1569635172-198	https://twitter.com/search?l=en&q=%24jnj%20OR%20%24JNJ%20since%3A2011-01-01%20until%3A2011-12-31&src=typd&lang=en	@abnormalreturns	Tadas Viskanta	Sunday links: reverse broking, muni ETFs and a steep yield curve. http://stk.ly/gJbmPD $MUB $JNJ $AAPL $GS $BP		2		1.29518E+12	16/01/2011 05:47	/abnormalreturns/status/26621684907773952
1569635172-197	https://twitter.com/search?l=en&q=%24jnj%20OR%20%24JNJ%20since%3A2011-01-01%20until%3A2011-12-31&src=typd&lang=en	@Stocktwits	Stocktwits	Sunaday Links: Reverse Broking http://stk.ly/gJbmPD via @abnormalreturns $TLT $GS $JNJ $AAPL		1	3	1.29519E+12	16/01/2011 07:02	/Stocktwits/status/26640404333993984
1569635172-196	https://twitter.com/search?l=en&q=%24jnj%20OR%20%24JNJ%20since%3A2011-01-01%20until%3A2011-12-31&src=typd&lang=en	@LaMonicaBuzz	Paul R. La Monica	No tears? Oh, there may be tears. J&J earnings meet but revenues miss & '11 forecast is below expectations. $JNJ down about 1.6% pre-market.		4		1.29596E+12	25/01/2011 05:52	/LaMonicaBuzz/status/29884262551392256
1569635172-195	https://twitter.com/search?l=en&q=%24jnj%20OR%20%24JNJ%20since%3A2011-01-01%20until%3A2011-12-31&src=typd&lang=en	@clusterstock	Finance Insider	Why Is Warren Buffett Keeping $34 Billion In Cash? $BRKA $PG $KO $JNJ http://read.bi/hjQ3mL		2		1.29623E+12	28/01/2011 09:39	/clusterstock/status/31028605786001408
1569635172-193	https://twitter.com/search?l=en&q=%24jnj%20OR%20%24JNJ%20since%3A2011-01-01%20until%3A2011-12-31&src=typd&lang=en	@stevenplace	Steve Place	time to put some limit buy orders in for the flash crash 2.0... $PG at 50, $JNJ at 57, $XOM at 70, and so on...			4	1.29623E+12	28/01/2011 10:10	/stevenplace/status/31036292066189314
1569635172-192	https://twitter.com/search?l=en&q=%24jnj%20OR%20%24JNJ%20since%3A2011-01-01%20until%3A2011-12-31&src=typd&lang=en	@MadMoneyOnCNBC	Mad Money On CNBC	This Group Used to Be Safe, But It's Now Time To Sell http://bit.ly/fKVpiX $BMY $EPD $GSK $JNJ $LLY $MCD $MMM $MRK $PFE #Pharmaceuticals		1	2	1.29799E+12	17/02/2011 17:30	/MadMoneyOnCNBC/status/38394800386347008
1569635172-191	https://twitter.com/search?l=en&q=%24jnj%20OR%20%24JNJ%20since%3A2011-01-01%20until%3A2011-12-31&src=typd&lang=en	@barronsonline	Barron's	COVER STORY: The 100 Most Respected Companies $AAPL $JNJ $AMZN $BRKA $IBM $MCD $C $BAC $PG $GS $V $GE $GM $F http://on.barrons.com/fVG9kj		1	1	1.29801E+12	17/02/2011 22:54	/barronsonline/status/38476378198380544
1569635172-190	https://twitter.com/search?l=en&q=%24jnj%20OR%20%24JNJ%20since%3A2011-01-01%20until%3A2011-12-31&src=typd&lang=en	@brucejapsen	Bruce Japsen	Abbott wins $1.7 billion appeal of threat to Humira rheumatoid arthritis drug over $JNJ http://tinyurl.com/6ytb579 #hcr #health #teaparty		1	1	1.29848E+12	23/02/2011 10:36	/brucejapsen/status/40465076091756544
1569635172-189	https://twitter.com/search?l=en&q=%24jnj%20OR%20%24JNJ%20since%3A2011-01-01%20until%3A2011-12-31&src=typd&lang=en	@KeithMcCullough	Keith McCullough	hearing $JNJ for $MCD... or $MCD for $JNJ... tough to tell who the buyer is into the close! look at these stocks being marked up, sad		1	1	1.29893E+12	28/02/2011 13:55	/KeithMcCullough/status/42327137335787520
1569635172-188	https://twitter.com/search?l=en&q=%24jnj%20OR%20%24JNJ%20since%3A2011-01-01%20until%3A2011-12-31&src=typd&lang=en	@themotleyfool	The Motley Fool	Well, that'll teach him! After a year of recalls, $JNJ reprimands its CEO -- by halving his bonus to a paltry $1.9M. http://mot.ly/emT47k		7		1.29893E+12	28/02/2011 14:40	/themotleyfool/status/42338426397270016
1569635172-187	https://twitter.com/search?l=en&q=%24jnj%20OR%20%24JNJ%20since%3A2011-01-01%20until%3A2011-12-31&src=typd&lang=en	@BiotechStockRsr	BiotechStockResearch	$JNJ confirms abiraterone has priority review, suggesting PDUFA June 20. Rumor has approval coming as early as April. $DNDN $EXEL $MDVN		5		1.29905E+12	01/03/2011 23:39	/BiotechStockRsr/status/42836282233204736
1569635172-186	https://twitter.com/search?l=en&q=%24jnj%20OR%20%24JNJ%20since%3A2011-01-01%20until%3A2011-12-31&src=typd&lang=en	@natesadeghi	Nathan Sadeghi-Nejad	Major recalls in multiple divisions. FDA consent decree and/or PR plant shutdown is likely. Should dent $JNJ's premium to the group.		2		1.29928E+12	04/03/2011 16:26	/natesadeghi/status/43814537564139521
1569635172-185	https://twitter.com/search?l=en&q=%24jnj%20OR%20%24JNJ%20since%3A2011-01-01%20until%3A2011-12-31&src=typd&lang=en	@Bloomberg	Bloomberg LP	Unilever's Sanex Sale Said to Interest P&G, Henkel, Colgate http://bloom.bg/hu95ti $CL $JNJ $PG		4		1.29929E+12	04/03/2011 17:30	/Bloomberg/status/43830592030244864
1569635172-184	https://twitter.com/search?l=en&q=%24jnj%20OR%20%24JNJ%20since%3A2011-01-01%20until%3A2011-12-31&src=typd&lang=en	@Bloomberg	Bloomberg LP	J&J Says DePuy Orthopaedics President David Floyd Resigns http://bloom.bg/eGtl7L $JNJ		4		1.29929E+12	04/03/2011 18:00	/Bloomberg/status/43838143371280385
1569635172-183	https://twitter.com/search?l=en&q=%24jnj%20OR%20%24JNJ%20since%3A2011-01-01%20until%3A2011-12-31&src=typd&lang=en	@valuewalk	ValueWalk	FULL TRANSCRIPT of Warren Buffett's interview on CNBC http://www.valuewalk.com/?p=6255 $brk.a $brk.b $ko $wfc $kft $jnj			1	1.29942E+12	06/03/2011 07:42	/valuewalk/status/44407463218397184
1569635172-182	https://twitter.com/search?l=en&q=%24jnj%20OR%20%24JNJ%20since%3A2011-01-01%20until%3A2011-12-31&src=typd&lang=en	@business	Bloomberg	Exclusive: Hacking of DuPont, J&J, GE Were Google-Type Attacks That Weren't Disclosed - http://ow.ly/4a22T $DD $JNJ $GE $GOOG $DIS ^gm		16	3	1.29959E+12	08/03/2011 07:25	/business/status/45127893856157696
1569635172-181	https://twitter.com/search?l=en&q=%24jnj%20OR%20%24JNJ%20since%3A2011-01-01%20until%3A2011-12-31&src=typd&lang=en	@business	Bloomberg	J&J Hip-Replacement Failure Rate May Be 49%, U.K. Orthopedists' Group Says - http://ow.ly/4bc3u $JNJ ^nm		3		1.29971E+12	09/03/2011 14:23	/business/status/45595675462873088
1569635172-180	https://twitter.com/search?l=en&q=%24jnj%20OR%20%24JNJ%20since%3A2011-01-01%20until%3A2011-12-31&src=typd&lang=en	@Bloomberg	Bloomberg LP	Johnson & Johnson to Pay More Than $70 Mln to Settle With SEC http://bloom.bg/gFPLLQ $JNJ		13		1.30228E+12	08/04/2011 09:30	/Bloomberg/status/56393373619204096
1569635172-179	https://twitter.com/search?l=en&q=%24jnj%20OR%20%24JNJ%20since%3A2011-01-01%20until%3A2011-12-31&src=typd&lang=en	@MarketWatch	MarketWatch	$JNJ in talks to buy Swiss firm for $20 bln http://stk.ly/hhOCQC		3	3	1.3029E+12	15/04/2011 14:37	/MarketWatch/status/59007582064480256
1569635172-178	https://twitter.com/search?l=en&q=%24jnj%20OR%20%24JNJ%20since%3A2011-01-01%20until%3A2011-12-31&src=typd&lang=en	@Bloomberg	Bloomberg LP	J&J Is Said to Hold Acquisition Talks With Device-Maker Synthes http://bloom.bg/h5Luvj $JNJ		6	1	1.30297E+12	16/04/2011 08:30	/Bloomberg/status/59277377796182018
1569635172-177	https://twitter.com/search?l=en&q=%24jnj%20OR%20%24JNJ%20since%3A2011-01-01%20until%3A2011-12-31&src=typd&lang=en	@Bloomberg	Bloomberg LP	Synthes Says It’s In Talks With J&J on Possible Combination http://bloom.bg/gdNhon $JNJ		4	1	1.30311E+12	18/04/2011 01:00	/Bloomberg/status/59888907487150080
1569635172-176	https://twitter.com/search?l=en&q=%24jnj%20OR%20%24JNJ%20since%3A2011-01-01%20until%3A2011-12-31&src=typd&lang=en	@FoxBusiness	FOX Business	The #Dow closed down 140 points after S&P slashed its outlook for U.S. sovereign #debt. http://fxn.ws/eNErQf $C $JNJ		32	9	1.30316E+12	18/04/2011 14:22	/FoxBusiness/status/60090857411444736
1569635172-175	https://twitter.com/search?l=en&q=%24jnj%20OR%20%24JNJ%20since%3A2011-01-01%20until%3A2011-12-31&src=typd&lang=en	@Bloomberg	Bloomberg LP	J&J Says Profit Fell 23% on Consumer Drug, Hip Recalls http://bloom.bg/eVZpTE $JNJ		6	1	1.30322E+12	19/04/2011 06:00	/Bloomberg/status/60326801506959360
1569635172-174	https://twitter.com/search?l=en&q=%24jnj%20OR%20%24JNJ%20since%3A2011-01-01%20until%3A2011-12-31&src=typd&lang=en	@Bloomberg	Bloomberg LP	Stocks Advance on Earnings as Greek Bonds, Oil Drop; Euro Gains http://bloom.bg/fWm2Se $GS $JNJ $TXI		5	1	1.30322E+12	19/04/2011 07:30	/Bloomberg/status/60349445304356865
1569635172-172	https://twitter.com/search?l=en&q=%24jnj%20OR%20%24JNJ%20since%3A2011-01-01%20until%3A2011-12-31&src=typd&lang=en	@FoxBusiness	FOX Business	Despite #recalls, Johnson & Johnson tops 1Q estimates http://fxn.ws/fEmQr2 $JNJ		9	2	1.30323E+12	19/04/2011 08:19	/FoxBusiness/status/60361794115469312
1569635172-171	https://twitter.com/search?l=en&q=%24jnj%20OR%20%24JNJ%20since%3A2011-01-01%20until%3A2011-12-31&src=typd&lang=en	@derekhernquist	Derek Hernquist	NEW POST "Break Out the Weekly Charts!" http://stk.ly/hYutQ4 $xlp $xlv $jnj $intc		1		1.30347E+12	22/04/2011 05:21	/derekhernquist/status/61404377121964032
1569635172-170	https://twitter.com/search?l=en&q=%24jnj%20OR%20%24JNJ%20since%3A2011-01-01%20until%3A2011-12-31&src=typd&lang=en	@Stocktwits	Stocktwits	Weekly Market Composition http://stk.ly/gwFE4Q via @DynamicHedge $HAL $JNJ $BAC $MET $V		3		1.30348E+12	22/04/2011 05:37	/Stocktwits/status/61408361542983681
1569635172-169	https://twitter.com/search?l=en&q=%24jnj%20OR%20%24JNJ%20since%3A2011-01-01%20until%3A2011-12-31&src=typd&lang=en	@Bloomberg	Bloomberg LP	J&J Agrees to Buy Synthes for $21.3 Billion in Cash, Stock http://bloom.bg/icjlIQ $JNJ		3	1	1.30389E+12	26/04/2011 23:30	/Bloomberg/status/63127750575259648
1569635172-168	https://twitter.com/search?l=en&q=%24jnj%20OR%20%24JNJ%20since%3A2011-01-01%20until%3A2011-12-31&src=typd&lang=en	@jimcramer	Jim Cramer	$JNJ did something right? This purchase of Synthes for an outrageous amount at least gives $JNJ some growth!! Dow stock		3		1.30389E+12	27/04/2011 01:19	/jimcramer/status/63155354472677376
1569635172-167	https://twitter.com/search?l=en&q=%24jnj%20OR%20%24JNJ%20since%3A2011-01-01%20until%3A2011-12-31&src=typd&lang=en	@abnormalreturns	Tadas Viskanta	Wednesday look-in: $SLV volume, $UPS as economic indicator and Bernanke steps to the mic. http://stk.ly/e0k5Jk $JNJ		1	2	1.3039E+12	27/04/2011 03:43	/abnormalreturns/status/63191606949462016
1569635172-166	https://twitter.com/search?l=en&q=%24jnj%20OR%20%24JNJ%20since%3A2011-01-01%20until%3A2011-12-31&src=typd&lang=en	@ruthcoxeter	Ruth Coxeter	$JNJ says prostrate cancer pill ZYTIGA will list for $5000/mo--median treatment course 8 mo. That's 4 pills daily/120 pill bottle @$5000		5		1.30402E+12	28/04/2011 12:55	/ruthcoxeter/status/63692731289059328
1569635172-165	https://twitter.com/search?l=en&q=%24jnj%20OR%20%24JNJ%20since%3A2011-01-01%20until%3A2011-12-31&src=typd&lang=en	@derekhernquist	Derek Hernquist	NEW POST "More Than One Outcome From a Divergence" http://bit.ly/m3KoDF $DIA $IWM $JNJ $INTC $NFLX $RIG		1	2	1.30408E+12	29/04/2011 05:11	/derekhernquist/status/63938450902106112
1569635172-164	https://twitter.com/search?l=en&q=%24jnj%20OR%20%24JNJ%20since%3A2011-01-01%20until%3A2011-12-31&src=typd&lang=en	@SAI	BI Tech	Google's Eric Schmidt Pours $1.5 Million Into An Online Ad Startup $GOOG $AOL $JNJ by @pegobry http://read.bi/kxMYVy		8	7	1.30433E+12	02/05/2011 02:02	/SAI/status/64978102467563520
1569635172-163	https://twitter.com/search?l=en&q=%24jnj%20OR%20%24JNJ%20since%3A2011-01-01%20until%3A2011-12-31&src=typd&lang=en	@Bloomberg	Bloomberg LP	Google Leads Company-Reputation Poll as Berkshire Slips to No. 4 http://bloom.bg/kdMd2y $AAPL $AIG $BAC $BRK/A $C $GOOG $GS $HPOL $JNJ $JPM		9	3	1.30434E+12	02/05/2011 06:30	/Bloomberg/status/65045385621680128
1569635172-162	https://twitter.com/search?l=en&q=%24jnj%20OR%20%24JNJ%20since%3A2011-01-01%20until%3A2011-12-31&src=typd&lang=en	@Becker_MichaelD	Michael D. Becker	Our new article "Three Late-Stage Leukemia Company Previews for #ASCO11" at http://bit.ly/mdnURy #biotech $CELG $SUPG $CYCC $SNSS $JNJ		6	2	1.3049E+12	08/05/2011 18:12	/Becker_MichaelD/status/67396572266246144
1569635172-161	https://twitter.com/search?l=en&q=%24jnj%20OR%20%24JNJ%20since%3A2011-01-01%20until%3A2011-12-31&src=typd&lang=en	@WSJhealthblog	WSJ Health Blog	RT @jonathanrockoff: Prosecutors want around $1B from $JNJ in off-label marketing probe: http://tinyurl.com/44u24k6 $JNJ		5		1.30523E+12	12/05/2011 13:18	/WSJhealthblog/status/68772089183731712
1569635172-160	https://twitter.com/search?l=en&q=%24jnj%20OR%20%24JNJ%20since%3A2011-01-01%20until%3A2011-12-31&src=typd&lang=en	@Stocktwits	Stocktwits	RT @researchpuzzler Bill Gross says buy quality stocks with good yields instead of Treasuries http://bit.ly/jSxHjV $PG $JNJ $SO $DUK		2	2	1.30952E+12	01/07/2011 05:15	/Stocktwits/status/86769997384388608
1569635172-159	https://twitter.com/search?l=en&q=%24jnj%20OR%20%24JNJ%20since%3A2011-01-01%20until%3A2011-12-31&src=typd&lang=en	@Stocktwits	Stocktwits	$JNJ Setting Up To Beat for the Year http://stk.ly/pFTa8T via @eddyelfenbein		2	1	1.31108E+12	19/07/2011 06:55	/Stocktwits/status/93317986420658176
1569635172-157	https://twitter.com/search?l=en&q=%24jnj%20OR%20%24JNJ%20since%3A2011-01-01%20until%3A2011-12-31&src=typd&lang=en	@businessinsider	Business Insider	Only Four U.S. Companies Still Have a AAA Rating $XOM $MSFT $JNJ by @AimeeGroth http://read.bi/o8xgTO		14	3	1.31262E+12	06/08/2011 02:13	/businessinsider/status/99770071177629697
1569635172-128	https://twitter.com/search?l=en&q=%24jnj%20OR%20%24JNJ%20since%3A2011-01-01%20until%3A2011-12-31&src=typd&lang=en	@jimcramer	Jim Cramer	I want to use $ETN, $JNJ, $NAT, $GG and $EOG to explain the landscape and give you my best shot at what i think will happen.	4	6	3	1.31283E+12	08/08/2011 13:17	/jimcramer/status/100661955349585920
1569635172-156	https://twitter.com/search?l=en&q=%24jnj%20OR%20%24JNJ%20since%3A2011-01-01%20until%3A2011-12-31&src=typd&lang=en	@businessinsider	Business Insider	Donald Trump Has Been Buying Blue Chips Like Hotcakes $BAC $C $JNJ $PG $INTC $CAT by @vincent_trivett http://read.bi/ob1ehI		6	1	1.31308E+12	11/08/2011 08:56	/businessinsider/status/101683502206033921
1569635172-134	https://twitter.com/search?l=en&q=%24jnj%20OR%20%24JNJ%20since%3A2011-01-01%20until%3A2011-12-31&src=typd&lang=en	@EddyElfenbein	Eddy Elfenbein	Johnson & Johnson is rated AAA and yields 3.59% $JNJ $$	1	1		1.31378E+12	19/08/2011 12:45	/EddyElfenbein/status/104640233953435650
1569635172-155	https://twitter.com/search?l=en&q=%24jnj%20OR%20%24JNJ%20since%3A2011-01-01%20until%3A2011-12-31&src=typd&lang=en	@Stocktwits	Stocktwits	patent bubble! RT @historysquared Using Patent Algorithms to Find Stocks $OTP $CBE $EK $JNJ $PFE http://stks.co/dt via @WSJ		5	5	1.31386E+12	20/08/2011 09:03	/Stocktwits/status/104946618461208576
1569635172-154	https://twitter.com/search?l=en&q=%24jnj%20OR%20%24JNJ%20since%3A2011-01-01%20until%3A2011-12-31&src=typd&lang=en	@carmendrahl	Carmen Drahl	Could pharmacokinetics be the secret to apixaban's clot-stopping success vs warfarin in stroke?http://cenm.ag/blg36 $BMY $PFE $JNJ		1	1	1.31465E+12	29/08/2011 13:49	/carmendrahl/status/108280125723910145
1569635172-153	https://twitter.com/search?l=en&q=%24jnj%20OR%20%24JNJ%20since%3A2011-01-01%20until%3A2011-12-31&src=typd&lang=en	@Bloomberg	Bloomberg LP	J&J Vaginal Mesh Faces FDA as Lawsuits Rise http://bloom.bg/qMBadU $BCR $BSX $ENDP $JNJ		7	1	1.31542E+12	07/09/2011 10:30	/Bloomberg/status/111491432103161856
1569635172-152	https://twitter.com/search?l=en&q=%24jnj%20OR%20%24JNJ%20since%3A2011-01-01%20until%3A2011-12-31&src=typd&lang=en	@abnormalreturns	Tadas Viskanta	Pure gold. RT @reformedbroker: THE FALKENSTEIN PROOF http://stks.co/AwK $JNJ $SPY				1.31584E+12	12/09/2011 07:35	/abnormalreturns/status/113259317158887425
1569635172-151	https://twitter.com/search?l=en&q=%24jnj%20OR%20%24JNJ%20since%3A2011-01-01%20until%3A2011-12-31&src=typd&lang=en	@Stocktwits	Stocktwits	Marketview: Legendary Short Squeeze http://stks.co/de7 via @dynamichedge $BHI $CAT $V $MA $BMY $JNJ	1	7	2	1.31872E+12	15/10/2011 15:52	/Stocktwits/status/125343266127355904
1569635172-135	https://twitter.com/search?l=en&q=%24jnj%20OR%20%24JNJ%20since%3A2011-01-01%20until%3A2011-12-31&src=typd&lang=en	@JNJNews	Johnson & Johnson	News Release: $JNJ Announces 3Q Earnings: http://bit.ly/n3t5z1 #JNJ		5	1	1.31894E+12	18/10/2011 04:55	/JNJNews/status/126265047747010560
1569635172-132	https://twitter.com/search?l=en&q=%24jnj%20OR%20%24JNJ%20since%3A2011-01-01%20until%3A2011-12-31&src=typd&lang=en	@MSN_Money	MSN Money	Some big blue chip names in Dogs of the Dow. $GE, $T, $JNJ http://on.msn.com/zOz	1	4		1.31971E+12	27/10/2011 04:28	/MSN_Money/status/129519795002556417
1569635172-150	https://twitter.com/search?l=en&q=%24jnj%20OR%20%24JNJ%20since%3A2011-01-01%20until%3A2011-12-31&src=typd&lang=en	@businessinsider	Business Insider	China Just Picked A Fight With Another Foreign Brand: J&J $JNJ by @chinahearsay http://read.bi/w0Q783	1	4	1	1.32075E+12	08/11/2011 03:45	/businessinsider/status/133857719114416128
1569635172-127	https://twitter.com/search?l=en&q=%24jnj%20OR%20%24JNJ%20since%3A2011-01-01%20until%3A2011-12-31&src=typd&lang=en	@CNBC	CNBC	Johnson & Johnson has begun removing toxic chemicals from baby products, under pressure from consumer groups. $JNJ	1	43	7	1.32148E+12	16/11/2011 14:18	/CNBC/status/136915981573439490
1569635172-149	https://twitter.com/search?l=en&q=%24jnj%20OR%20%24JNJ%20since%3A2011-01-01%20until%3A2011-12-31&src=typd&lang=en	@abnormalreturns	Tadas Viskanta	[post] Monday videos: Mark Holowesko, Seth Klarman and the "icy finger of death." http://stks.co/1HyS $JNJ $XOM		1	1	1.3225E+12	28/11/2011 10:32	/abnormalreturns/status/141207741980098560
1569635172-131	https://twitter.com/search?l=en&q=%24jnj%20OR%20%24JNJ%20since%3A2011-01-01%20until%3A2011-12-31&src=typd&lang=en	@matthewherper	Matthew Herper	Why There Will Never Be Another Drug Like Lipitor -- http://onforb.es/untkIg $PFE, $JNJ	3	17	1	1.32266E+12	30/11/2011 07:42	/matthewherper/status/141889771445293056
1569635172-148	https://twitter.com/search?l=en&q=%24jnj%20OR%20%24JNJ%20since%3A2011-01-01%20until%3A2011-12-31&src=typd&lang=en	@FoxBusiness	FOX Business	#WallStreet closes out its best week since 2009 http://fxn.ws/vlCpCV $MS $JNJ $JPM $HPQ	1	14	1	1.32286E+12	02/12/2011 14:07	/FoxBusiness/status/142711494327545856
1569635172-147	https://twitter.com/search?l=en&q=%24jnj%20OR%20%24JNJ%20since%3A2011-01-01%20until%3A2011-12-31&src=typd&lang=en	@businessinsider	Business Insider	The O.B. Tampon Company Will Now Apologize To You Personally $JNJ by @Jim_Edwards http://read.bi/v0Tunt		2		1.32311E+12	05/12/2011 12:48	/businessinsider/status/143778702759694336
1569635172-146	https://twitter.com/search?l=en&q=%24jnj%20OR%20%24JNJ%20since%3A2011-01-01%20until%3A2011-12-31&src=typd&lang=en	@SAI	BI Tech	The O.B. Tampon Company Will Now Apologize To You Personally $JNJ by @Jim_Edwards http://read.bi/v0Tunt	1	2	2	1.32311E+12	05/12/2011 12:48	/SAI/status/143778707000131586
1569635172-133	https://twitter.com/search?l=en&q=%24jnj%20OR%20%24JNJ%20since%3A2011-01-01%20until%3A2011-12-31&src=typd&lang=en	@adamfeuerstein	Adam Feuerstein	$PCYC inks $JNJ licensing deal	1	1	1	1.32338E+12	08/12/2011 14:13	/adamfeuerstein/status/144887345202733057
1569635172-145	https://twitter.com/search?l=en&q=%24jnj%20OR%20%24JNJ%20since%3A2011-01-01%20until%3A2011-12-31&src=typd&lang=en	@BioWorld	BioWorld	$PCYC down 15% after $975M deal w $JNJ. Twitterverse attributes to profit-taking, lack of 2012 milestones, acquisition off the table.		5		1.32345E+12	09/12/2011 10:25	/BioWorld/status/145192466352586753
1569635172-144	https://twitter.com/search?l=en&q=%24jnj%20OR%20%24JNJ%20since%3A2011-01-01%20until%3A2011-12-31&src=typd&lang=en	@abnormalreturns	Tadas Viskanta	Sunday links: the not-so hot hand, a big divergence and things learned in 2011. http://stks.co/1U2u $JNJ $HPQ				1.32361E+12	11/12/2011 07:43	/abnormalreturns/status/145876371602804736
1569635172-143	https://twitter.com/search?l=en&q=%24jnj%20OR%20%24JNJ%20since%3A2011-01-01%20until%3A2011-12-31&src=typd&lang=en	@Stocktwits	Stocktwits	Fed killing bonds? Buy dividend stocks http://stks.co/1WYl via @LaMonicaBuzz $F $CSCO $DIS $GE $PFE $IBM $JNJ $NFLX		3	1	1.3238E+12	13/12/2011 11:14	/Stocktwits/status/146654261554589696
1569635172-142	https://twitter.com/search?l=en&q=%24jnj%20OR%20%24JNJ%20since%3A2011-01-01%20until%3A2011-12-31&src=typd&lang=en	@MarketWatch	MarketWatch	A list of the top 10 holdings in the GMO Quality fund; $MSFT $CSCO $JNJ http://on.mktw.net/sotphR	1	3	3	1.32397E+12	15/12/2011 09:32	/MarketWatch/status/147353266236309506
1569635172-141	https://twitter.com/search?l=en&q=%24jnj%20OR%20%24JNJ%20since%3A2011-01-01%20until%3A2011-12-31&src=typd&lang=en	@MaverickNY	Sally Church	In-depth update from #ash11 and an exciting new class of compounds - BTK inhibitors: http://icar.us/tnE2L2 $PCYC $JNJ		2	1	1.32398E+12	15/12/2011 13:24	/MaverickNY/status/147411656312496128
1569635172-140	https://twitter.com/search?l=en&q=%24jnj%20OR%20%24JNJ%20since%3A2011-01-01%20until%3A2011-12-31&src=typd&lang=en	@FibLine	Juan Doe	Hot Sector & Hot Stocks within the Sector ~ $NVS $SNY $MRK $GSK $PFE $NVO $JNJ $ABT $AZN	1		2	1.32399E+12	15/12/2011 15:31	/FibLine/status/147443773239070721
1569635172-139	https://twitter.com/search?l=en&q=%24jnj%20OR%20%24JNJ%20since%3A2011-01-01%20until%3A2011-12-31&src=typd&lang=en	@valuewalk	ValueWalk	America’s Best Companies are Cheap http://stks.co/1bgS $ABT $AVP $BBY $CVX $ENDP $EZPW $FISV $GME $HPG $INTC $IR $ItW $JNJ $MDT $SYK $TEVA		1	1	1.32431E+12	19/12/2011 09:56	/valuewalk/status/148808954644930560
1569635172-138	https://twitter.com/search?l=en&q=%24jnj%20OR%20%24JNJ%20since%3A2011-01-01%20until%3A2011-12-31&src=typd&lang=en	@abnormalreturns	Tadas Viskanta	Wednesday links: containing the damage, big pharma on a roll and capturing big winners. http://stks.co/1cmv $JNJ $PFE $MRK $SPY		1		1.32441E+12	20/12/2011 11:29	/abnormalreturns/status/149194719036059649
1569635172-137	https://twitter.com/search?l=en&q=%24jnj%20OR%20%24JNJ%20since%3A2011-01-01%20until%3A2011-12-31&src=typd&lang=en	@Stocktwits	Stocktwits	Wednesday links: containing the damage. http://stks.co/1cnK via @abnormalreturns $JNJ $PFE $MRK $SPY		1	1	1.32441E+12	20/12/2011 11:33	/Stocktwits/status/149195804660338688
1569635172-136	https://twitter.com/search?l=en&q=%24jnj%20OR%20%24JNJ%20since%3A2011-01-01%20until%3A2011-12-31&src=typd&lang=en	@scotthensley	Scott Hensley	He said it. RT @charlesornstein: Seriously? Another recall? @Reuters_Health: J&J pulls 12 million Motrin bottles http://reut.rs/s6ZBC8 $JNJ		4		1.32452E+12	21/12/2011 19:21	/scotthensley/status/149675967412056065
1569635172-130	https://twitter.com/search?l=en&q=%24jnj%20OR%20%24JNJ%20since%3A2011-01-01%20until%3A2011-12-31&src=typd&lang=en	@JohnMelloy	John Melloy	Is it me or do this year's Dogs of the Dow don't look that bad? $T $VZ $MRK $PFE $GE $DD $JNJ $INTC $PG $KFT . None have cash problems.		4	1	1.32519E+12	29/12/2011 13:20	/JohnMelloy/status/152484075171627008
1569635267-313	https://twitter.com/search?l=en&q=%24jnj%20OR%20%24JNJ%20since%3A2012-01-01%20until%3A2012-12-31&src=typd&lang=en	@SeekingAlpha	Seeking Alpha	Owning Up To My 2011 Stock Picks http://seekingalpha.com/a/6sh9 $SYNO $HAYN $CPRT $TECD $ALGT $JNJ $PLPC $EZPW $CHS $CSCO $PLXS $IIIN $BEN			1	1.32541E+12	01/01/2012 01:50	/SeekingAlpha/status/153397563071004672
1569635267-312	https://twitter.com/search?l=en&q=%24jnj%20OR%20%24JNJ%20since%3A2012-01-01%20until%3A2012-12-31&src=typd&lang=en	@SeekingAlpha	Seeking Alpha	Top Undervalued Big Pharmaceutical Group Stocks Bought And Sold By Mega Funds http://seekingalpha.com/a/6sh7 $PFE $MRK $SNY $LLY $BMY $JNJ		1	1	1.32541E+12	01/01/2012 02:00	/SeekingAlpha/status/153400080060260354
1569635267-311	https://twitter.com/search?l=en&q=%24jnj%20OR%20%24JNJ%20since%3A2012-01-01%20until%3A2012-12-31&src=typd&lang=en	@Yield_Juicer	Jon	#dividends work in bull & bear markets. Own #stocks that pay you to own them. $PM, $MCD, $T, $PFE, $ED, $WM, $GIS, $JNJ, $COP			1	1.32545E+12	01/01/2012 13:04	/Yield_Juicer/status/153567383116726272
1569635267-310	https://twitter.com/search?l=en&q=%24jnj%20OR%20%24JNJ%20since%3A2012-01-01%20until%3A2012-12-31&src=typd&lang=en	@cheatsheet	Showbiz Cheat Sheet	2011 Online Ads in Retrospect: Old Spice Gets Most Eyeballs http://wll.st/rO595w $NKE $GOOG $AAPL $PG PG $CHD $CL $CLX $JNJ #stocks #mkt			1	1.32551E+12	02/01/2012 07:17	/cheatsheet/status/153842319811026944
1569635267-309	https://twitter.com/search?l=en&q=%24jnj%20OR%20%24JNJ%20since%3A2012-01-01%20until%3A2012-12-31&src=typd&lang=en	@Megalocks	Megalocks	#DOW buys $VZ; watch list $MCD 101 $XOM 88.18 $HD 42.50 $JNJ 66.35 $WMT 60.01 $PG 67.72 $GE 18.07 $KO 71.73 $T31.75				1.32552E+12	02/01/2012 08:01	/Megalocks/status/153853391028760577
1569635267-308	https://twitter.com/search?l=en&q=%24jnj%20OR%20%24JNJ%20since%3A2012-01-01%20until%3A2012-12-31&src=typd&lang=en	@gurufocus	GuruFocus	6 Stocks With A Vision Of Higher Dividends: $KO, $JNJ, $LANC, $LOW, $PFBX, $IR http://bit.ly/tuTChq				1.32552E+12	02/01/2012 08:13	/gurufocus/status/153856537578840064
1569635267-307	https://twitter.com/search?l=en&q=%24jnj%20OR%20%24JNJ%20since%3A2012-01-01%20until%3A2012-12-31&src=typd&lang=en	@brokerz_spx	Brokerz S&P 500 news	RT @EarningsReports - Check out the upcoming #earnings annoucements $MCD , $AA , $JNJ , $PFE , $KFT #TFB http://brokerz.com/_0gdD/				1.32553E+12	02/01/2012 12:18	/brokerz_spx/status/153918096388784128
1569635267-305	https://twitter.com/search?l=en&q=%24jnj%20OR%20%24JNJ%20since%3A2012-01-01%20until%3A2012-12-31&src=typd&lang=en	@iStockAnalyst	iStockAnalyst	17 Scary Numbers From The Fourth Quarter $BAC $JNJ $MMM $RIMM: Despite exhibiting hints of optimism for 2012, th... http://bit.ly/w4VHxc				1.32557E+12	02/01/2012 22:22	/iStockAnalyst/status/154070110196346880
1569635267-304	https://twitter.com/search?l=en&q=%24jnj%20OR%20%24JNJ%20since%3A2012-01-01%20until%3A2012-12-31&src=typd&lang=en	@FinanceVault	Finance Vault	Why Warren Buffett Doesn't Own 11.5% of The Coca-Cola Company http://seekingalpha.com/a/6sn1 $AXP $BRK.A $COP $IBM $JNJ $KFT $KO $PEP $PG"				1.3256E+12	03/01/2012 07:03	/FinanceVault/status/154201189637029888
1569635267-303	https://twitter.com/search?l=en&q=%24jnj%20OR%20%24JNJ%20since%3A2012-01-01%20until%3A2012-12-31&src=typd&lang=en	@noodls_sLuxApp	Luxury&App. Stock	$JNJ Johnson & Johnson Announces First-Quarter 2012 Quarterly Dividend http://www.noodls.com/view/2CD8AB391C21D1A6C30C9D4043046086C996CB92 …		1		1.3256E+12	03/01/2012 07:18	/noodls_sLuxApp/status/154205009523912705
1569635267-302	https://twitter.com/search?l=en&q=%24jnj%20OR%20%24JNJ%20since%3A2012-01-01%20until%3A2012-12-31&src=typd&lang=en	@brokerz_bullish	Brokerz bullish news	RT @SeekingAlpha - 20 Dividend Growth Darlings That Hedge Funds Are Bullish On http://brokerz.com/_CFGD/ $MSFT $JNJ $INTC $PG $CVX $P...				1.32561E+12	03/01/2012 09:50	/brokerz_bullish/status/154243253531717632
1569635267-301	https://twitter.com/search?l=en&q=%24jnj%20OR%20%24JNJ%20since%3A2012-01-01%20until%3A2012-12-31&src=typd&lang=en	@SeekingAlpha	Seeking Alpha	10 Drug Companies Most Popular With Hedge Funds http://seekingalpha.com/a/6sr0 $PFE $JNJ $SNY $MRK $ABT $BMY $LLY $VRX $TEVA $CELG		1		1.32562E+12	03/01/2012 13:30	/SeekingAlpha/status/154298503668051968
1569635267-300	https://twitter.com/search?l=en&q=%24jnj%20OR%20%24JNJ%20since%3A2012-01-01%20until%3A2012-12-31&src=typd&lang=en	@SeekingAlpha	Seeking Alpha	Dividend Champs With Records Of Consecutive Dividend Increases http://seekingalpha.com/a/6sr5 $PFE $HAL $WFC $PG $MO $JNJ $T		1		1.32562E+12	03/01/2012 13:50	/SeekingAlpha/status/154303540880355329
1569635267-299	https://twitter.com/search?l=en&q=%24jnj%20OR%20%24JNJ%20since%3A2012-01-01%20until%3A2012-12-31&src=typd&lang=en	@ReutersLegal	Reuters Legal	Federal Circuit affirms $5M fee award in 'exceptional' #patent suit http://reut.rs/zUdjAb by @TLBaynes $JNJ				1.32563E+12	03/01/2012 15:03	/ReutersLegal/status/154322072431099904
1569635267-298	https://twitter.com/search?l=en&q=%24jnj%20OR%20%24JNJ%20since%3A2012-01-01%20until%3A2012-12-31&src=typd&lang=en	@ihub_mystocks	Investors Hub	$JNJ - Johnson&Johnson removed by Fineyou http://bit.ly/di5fZB				1.32565E+12	03/01/2012 20:04	/ihub_mystocks/status/154397703168729089
1569635267-297	https://twitter.com/search?l=en&q=%24jnj%20OR%20%24JNJ%20since%3A2012-01-01%20until%3A2012-12-31&src=typd&lang=en	@WallStWatchDog	WallStWatchDog	Top Dividends Declared on/enero/3rd http://bit.ly/w8MeSu $ECOL $LNCR $FMO $JNJ $MTP $PGP $PKO $RPM $SSS $WSO				1.32565E+12	03/01/2012 21:00	/WallStWatchDog/status/154411928024924160
1569635267-296	https://twitter.com/search?l=en&q=%24jnj%20OR%20%24JNJ%20since%3A2012-01-01%20until%3A2012-12-31&src=typd&lang=en	@bradloncar	Brad Loncar	Families await artificial pancreas - http://usat.ly/ABS4hS <--USA Today on the artificial pancreas program $JNJ and $DXCM are involved with.				1.32565E+12	03/01/2012 21:40	/bradloncar/status/154421820664193025
1569635267-295	https://twitter.com/search?l=en&q=%24jnj%20OR%20%24JNJ%20since%3A2012-01-01%20until%3A2012-12-31&src=typd&lang=en	@SeekingAlpha	Seeking Alpha	Quarterly Outlook: The Quest For Identifying Alternatives http://seekingalpha.com/a/6su6 $KFT $MSFT $BRK.A $BRK.B $CXW $RSG $DVN $CRK $JNJ				1.32569E+12	04/01/2012 07:00	/SeekingAlpha/status/154562753007329280
1569635267-294	https://twitter.com/search?l=en&q=%24jnj%20OR%20%24JNJ%20since%3A2012-01-01%20until%3A2012-12-31&src=typd&lang=en	@danshep55	Dan 🐩 🐩 🐩	FDA reviews safety studies $jnj $bcr .. medical devices harm woman . asking to collect 3 years of data				1.32571E+12	04/01/2012 13:01	/danshep55/status/154653622431522817
1569635267-293	https://twitter.com/search?l=en&q=%24jnj%20OR%20%24JNJ%20since%3A2012-01-01%20until%3A2012-12-31&src=typd&lang=en	@Street_Insider	Streetinsider.com	J&J $JNJ, CR Bard $BCR Ordered to Study Injuries from Vaginal Implants -Bloomberg; BCR shares down 1.2%, JNJ down 0.9%		1		1.32571E+12	04/01/2012 13:03	/Street_Insider/status/154654171063259138
1569635267-292	https://twitter.com/search?l=en&q=%24jnj%20OR%20%24JNJ%20since%3A2012-01-01%20until%3A2012-12-31&src=typd&lang=en	@business	Bloomberg	FDA orders studies for J&J vaginal implants | http://bloom.bg/yK3TmE $JNJ $BCR		16		1.32571E+12	04/01/2012 13:45	/business/status/154664678419742720
1569635267-291	https://twitter.com/search?l=en&q=%24jnj%20OR%20%24JNJ%20since%3A2012-01-01%20until%3A2012-12-31&src=typd&lang=en	@business	Bloomberg	Drug approvals hit a seven-year high | http://bloom.bg/yC7WV4 $GSK $JNJ	2	11	1	1.32579E+12	05/01/2012 12:05	/business/status/155001906585026560
1569635267-290	https://twitter.com/search?l=en&q=%24jnj%20OR%20%24JNJ%20since%3A2012-01-01%20until%3A2012-12-31&src=typd&lang=en	@howardgreennews	Howard Green	Canadian provincial #bonds vs. corporate bonds w/ Paul Sandhu of Marret Asset Mgmt http://bit.ly/yWsnRb $MSFT $JNJ #debt		2	1	1.32579E+12	05/01/2012 12:34	/howardgreennews/status/155009406994620416
1569635267-289	https://twitter.com/search?l=en&q=%24jnj%20OR%20%24JNJ%20since%3A2012-01-01%20until%3A2012-12-31&src=typd&lang=en	@business	Bloomberg	J&J to agree to $1B accord in Risperdal probe | http://bloom.bg/AkiXY2 $JNJ		4	1	1.32579E+12	05/01/2012 13:10	/business/status/155018335526977538
1569635267-288	https://twitter.com/search?l=en&q=%24jnj%20OR%20%24JNJ%20since%3A2012-01-01%20until%3A2012-12-31&src=typd&lang=en	@LaMonicaBuzz	Paul R. La Monica	Whew. Tomorrow should be easy day. No earnings of note. Oh. Wait. Dow components $JNJ $MCD $TRV $VZ in a.m. & $AAPL $YHOO after bell. Yeesh.		3		1.32736E+12	23/01/2012 15:01	/LaMonicaBuzz/status/161569234411995139
1569635267-287	https://twitter.com/search?l=en&q=%24jnj%20OR%20%24JNJ%20since%3A2012-01-01%20until%3A2012-12-31&src=typd&lang=en	@businessinsider	Business Insider	10 Things You Need To Know Before The Opening Bell $SPY $JNJ $MCD $AAPL $DD $YHOO by @mamtabadkar http://read.bi/xYfflP		5		1.32741E+12	24/01/2012 05:24	/businessinsider/status/161786502072897537
1569635267-286	https://twitter.com/search?l=en&q=%24jnj%20OR%20%24JNJ%20since%3A2012-01-01%20until%3A2012-12-31&src=typd&lang=en	@MadMoneyOnCNBC	Mad Money On CNBC	Cramer: Big Pharma Is Back http://cnbc.com/id/46137897 $BMY $JNJ $MRK $PFE #StockPicks #StockMarket	1	1	2	1.32754E+12	25/01/2012 16:46	/MadMoneyOnCNBC/status/162320401530241024
1569635267-285	https://twitter.com/search?l=en&q=%24jnj%20OR%20%24JNJ%20since%3A2012-01-01%20until%3A2012-12-31&src=typd&lang=en	@gurufocus	GuruFocus	Ken Fisher and the Price to Research Ratio: $MRK, $PFE, $JNJ, $LLY, $SNY, $AZN, $TEVA http://bit.ly/zgqS0V		2		1.32802E+12	31/01/2012 08:28	/gurufocus/status/164369514040000512
1569635267-283	https://twitter.com/search?l=en&q=%24jnj%20OR%20%24JNJ%20since%3A2012-01-01%20until%3A2012-12-31&src=typd&lang=en	@TMFInsideValue	A Value Fool	$JNJ shakes up its consumer unit's management again. How many times can $JNJ fire coordinators before realizing the head coach is to blame?		5		1.32804E+12	31/01/2012 13:30	/TMFInsideValue/status/164445365532233728
1569635267-282	https://twitter.com/search?l=en&q=%24jnj%20OR%20%24JNJ%20since%3A2012-01-01%20until%3A2012-12-31&src=typd&lang=en	@CNBCFastMoney	CNBC's Fast Money	Slow Money: Steady Dividend-Paying Stocks to Own http://bit.ly/ApAv7h $ABT $BMS $COP $CVX $EMR $JNJ $JPM $LLTC $LTD $NEE $NU $PEP	1		5	1.32917E+12	13/02/2012 15:59	/CNBCFastMoney/status/169193918905335808
1569635267-281	https://twitter.com/search?l=en&q=%24jnj%20OR%20%24JNJ%20since%3A2012-01-01%20until%3A2012-12-31&src=typd&lang=en	@barronsonline	Barron's	Top Investors Reveal Their Holdings: Soros, Buffett, Einhorn, Ackman, Paulson, Tepper http://on.barrons.com/wZ7fTD $BAC $WFC $JNJ $YHOO $RIMM $AAPL		14	1	1.32933E+12	15/02/2012 10:27	/barronsonline/status/169835221515124736
1569635267-280	https://twitter.com/search?l=en&q=%24jnj%20OR%20%24JNJ%20since%3A2012-01-01%20until%3A2012-12-31&src=typd&lang=en	@MaverickNY	Sally Church	Excellent research from Dr Sood MD Anderson - how raised platelets can impact survival in ovarian cancer http://icar.us/zcAs5N $jnj	1	3	1	1.32934E+12	15/02/2012 15:19	/MaverickNY/status/169908784846737408
1569635267-279	https://twitter.com/search?l=en&q=%24jnj%20OR%20%24JNJ%20since%3A2012-01-01%20until%3A2012-12-31&src=typd&lang=en	@FierceBiotech	FierceBiotech	J&J backs potential pain drugs derived from spider venom http://bit.ly/yWfui8 $JNJ		1		1.32941E+12	16/02/2012 08:45	/FierceBiotech/status/170171879368310785
1569635267-278	https://twitter.com/search?l=en&q=%24jnj%20OR%20%24JNJ%20since%3A2012-01-01%20until%3A2012-12-31&src=typd&lang=en	@MSN_Money	MSN Money	Infant Tylenol recalled again. $JNJ http://go-msn.com/Bgk		6	1	1.32952E+12	17/02/2012 17:10	/MSN_Money/status/170661362291318784
1569635267-277	https://twitter.com/search?l=en&q=%24jnj%20OR%20%24JNJ%20since%3A2012-01-01%20until%3A2012-12-31&src=typd&lang=en	@JNJNews	Johnson & Johnson	Alex Gorsky to Succeed Bill Weldon as CEO of Johnson & Johnson http://bit.ly/xrInlF #JNJ $JNJ		20		1.32986E+12	21/02/2012 15:16	/JNJNews/status/172082398673125376
1569635267-276	https://twitter.com/search?l=en&q=%24jnj%20OR%20%24JNJ%20since%3A2012-01-01%20until%3A2012-12-31&src=typd&lang=en	@adamfeuerstein	Adam Feuerstein	$JNJ CEO Bill Weldon has been "recalled."	2	5	1	1.32986E+12	21/02/2012 15:23	/adamfeuerstein/status/172083977174265856
1569635267-275	https://twitter.com/search?l=en&q=%24jnj%20OR%20%24JNJ%20since%3A2012-01-01%20until%3A2012-12-31&src=typd&lang=en	@CNNBusiness	CNN Business	Johnson & Johnson CEO resigns after series of missteps http://cnnmon.ie/wKyEwM $JNJ		31	2	1.32986E+12	21/02/2012 15:55	/CNNBusiness/status/172091991188975617
1569635267-274	https://twitter.com/search?l=en&q=%24jnj%20OR%20%24JNJ%20since%3A2012-01-01%20until%3A2012-12-31&src=typd&lang=en	@JNJNews	Johnson & Johnson	Our perspective on today’s Johnson & Johnson CEO announcement from the #JNJ BTW blog > http://bit.ly/wZ2Zig $JNJ	1	8	1	1.32987E+12	21/02/2012 16:55	/JNJNews/status/172107161869103104
1569635267-273	https://twitter.com/search?l=en&q=%24jnj%20OR%20%24JNJ%20since%3A2012-01-01%20until%3A2012-12-31&src=typd&lang=en	@FortuneMagazine	FORTUNE	Many insiders were betting that Sheri McCoy would be J&J's next CEO. Here's why Weldon got the job instead $JNJ http://bit.ly/Ak6kLa		4	1	1.33011E+12	24/02/2012 11:21	/FortuneMagazine/status/173110193742295042
1569635267-272	https://twitter.com/search?l=en&q=%24jnj%20OR%20%24JNJ%20since%3A2012-01-01%20until%3A2012-12-31&src=typd&lang=en	@FortuneMagazine	FORTUNE	Correction: Here's why Gorsky got the job instead of McCoy $JNJ http://bit.ly/Ak6kLa	1	5	2	1.33011E+12	24/02/2012 11:22	/FortuneMagazine/status/173110472407650304
1569635267-271	https://twitter.com/search?l=en&q=%24jnj%20OR%20%24JNJ%20since%3A2012-01-01%20until%3A2012-12-31&src=typd&lang=en	@alexcrippen	Alex Crippen	Buffett on #CNBC: Too many mistakes made at J&J $JNJ. Attractive at current price but would put on sell list if needed to raise capital.			1	1.33035E+12	27/02/2012 06:40	/alexcrippen/status/174126668103950337
1569635267-270	https://twitter.com/search?l=en&q=%24jnj%20OR%20%24JNJ%20since%3A2012-01-01%20until%3A2012-12-31&src=typd&lang=en	@businessinsider	Business Insider	STOCKS SURGE, APPLE GOES WILD: Here's What You Need To Know $DIA $SPY $QQQ $GS $JNJ $FSLR $AAPL by @bySamRohttp://read.bi/HNSu4K		4	1	1.3347E+12	17/04/2012 13:37	/businessinsider/status/192351113410904064
1569635267-269	https://twitter.com/search?l=en&q=%24jnj%20OR%20%24JNJ%20since%3A2012-01-01%20until%3A2012-12-31&src=typd&lang=en	@businessinsider	Business Insider	10 Things You Need To Know Before The Opening Bell $SPY $JNJ $GSK $YUM $HGSI $VZ $MSFT $BAC $MS by @mamtabadkarhttp://read.bi/I8q1EJ		7	1	1.33483E+12	19/04/2012 04:27	/businessinsider/status/192937428997251072
1569635267-268	https://twitter.com/search?l=en&q=%24jnj%20OR%20%24JNJ%20since%3A2012-01-01%20until%3A2012-12-31&src=typd&lang=en	@CNBC	CNBC	Alert: Johnson & Johnson raises quarterly dividend to $0.61 from $0.57. $JNJ QUOTE: http://cnb.cx/JsGMc5	1	6		1.33545E+12	26/04/2012 07:58	/CNBC/status/195527334609166340
1569635267-267	https://twitter.com/search?l=en&q=%24jnj%20OR%20%24JNJ%20since%3A2012-01-01%20until%3A2012-12-31&src=typd&lang=en	@YahooFinance	Yahoo Finance	Johnson & Johnson boosts dividend by 7 percent http://yhoo.it/IelBii $JNJ	1	6		1.33546E+12	26/04/2012 09:15	/YahooFinance/status/195546638092222466
1569635267-266	https://twitter.com/search?l=en&q=%24jnj%20OR%20%24JNJ%20since%3A2012-01-01%20until%3A2012-12-31&src=typd&lang=en	@businessinsider	Business Insider	The FDA Just Approved A Drug To Treat 'Plague' $JNJ http://read.bi/IlBimc		6	1	1.33571E+12	29/04/2012 06:31	/businessinsider/status/196592515774824448
1569635267-265	https://twitter.com/search?l=en&q=%24jnj%20OR%20%24JNJ%20since%3A2012-01-01%20until%3A2012-12-31&src=typd&lang=en	@mcilderman	Matt Cilderman	Long Opportunity: The Abbott Labs Split Strategy http://seekingalpha.com/article/544061-long-opportunity-the-abbott-labs-split-strategy … $ABT $JNJ $BMY $MDT #Dividends #Investing @ReTweet_bot		2	2	1.33595E+12	02/05/2012 02:49	/mcilderman/status/197623753474183168
1569635267-264	https://twitter.com/search?l=en&q=%24jnj%20OR%20%24JNJ%20since%3A2012-01-01%20until%3A2012-12-31&src=typd&lang=en	@DougKass	Douglas Kass	Goldman Slacks making the case that JNJ should be broken up into three parts this AM ( Pharma, Consumer and MD&D) #stockaction $JNJ		4		1.33846E+12	31/05/2012 03:27	/DougKass/status/208142608520847360
1569635267-263	https://twitter.com/search?l=en&q=%24jnj%20OR%20%24JNJ%20since%3A2012-01-01%20until%3A2012-12-31&src=typd&lang=en	@YahooFinance	Yahoo Finance	Johnson & Johnson seeks approval of diabetes pill http://yhoo.it/N0LpPU $JNJ	2	4	1	1.33848E+12	31/05/2012 08:25	/YahooFinance/status/208217572846481410
1569635267-262	https://twitter.com/search?l=en&q=%24jnj%20OR%20%24JNJ%20since%3A2012-01-01%20until%3A2012-12-31&src=typd&lang=en	@MaverickNY	Sally Church	WOW RT @adamfeuerstein: $JNJ Scores Big With Prostate Cancer Pill --&gt; http://bit.ly/K4bJ5q #ASCO12 Great data! $MDVN $DNDN	1	4	1	1.33863E+12	02/06/2012 02:52	/MaverickNY/status/208858575995539456
1569635267-261	https://twitter.com/search?l=en&q=%24jnj%20OR%20%24JNJ%20since%3A2012-01-01%20until%3A2012-12-31&src=typd&lang=en	@BeckyQuick	Becky Quick	Marc Faber on Squawk: For an investor w/ timeframe of 10 years I believe you'll make more money in $JNJ than gov't bonds.	7	8		1.33881E+12	04/06/2012 04:19	/BeckyQuick/status/209605400658579457
1569635267-260	https://twitter.com/search?l=en&q=%24jnj%20OR%20%24JNJ%20since%3A2012-01-01%20until%3A2012-12-31&src=typd&lang=en	@BiotechStockRsr	BiotechStockResearch	Johnson & Johnson Prostate Drug Fails Clinical Trial #asco12 http://ht.ly/blfju $JNJ $DNDN $MDVN		5	1	1.33882E+12	04/06/2012 06:04	/BiotechStockRsr/status/209631696797171712
1569635267-259	https://twitter.com/search?l=en&q=%24jnj%20OR%20%24JNJ%20since%3A2012-01-01%20until%3A2012-12-31&src=typd&lang=en	@matthewherper	Matthew Herper	New Cancer Data Shine Spotlight On The Secret Committees That Make Medicine's Toughest Decisions http://onforb.es/MbwrER $DNDN $JNJ #ASCO12	4	22	6	1.33882E+12	04/06/2012 07:41	/matthewherper/status/209656080026968064
1569635267-258	https://twitter.com/search?l=en&q=%24jnj%20OR%20%24JNJ%20since%3A2012-01-01%20until%3A2012-12-31&src=typd&lang=en	@themoneygame	BI Markets	UBS: Risk-On Or Risk-Off, These 20 Stocks Will Do Well No Matter What $WYNN $JNJ $BMY $KMI $SUN by @mamtabadkarhttp://read.bi/LNfv5s		2	1	1.33942E+12	11/06/2012 06:05	/themoneygame/status/212168764920307712
1569635267-257	https://twitter.com/search?l=en&q=%24jnj%20OR%20%24JNJ%20since%3A2012-01-01%20until%3A2012-12-31&src=typd&lang=en	@Stocktwits	Stocktwits	RT @Options_Edu Today's most active #options http://stks.co/f0Nz $AAPL $JPM $BAC $JNJ $FB		2		1.33962E+12	13/06/2012 13:52	/Stocktwits/status/213011061081772032
1569635267-256	https://twitter.com/search?l=en&q=%24jnj%20OR%20%24JNJ%20since%3A2012-01-01%20until%3A2012-12-31&src=typd&lang=en	@BloombergTV	Bloomberg TV	Miss the day in markets? Here are the top ten stocks of the day http://bloom.bg/LKuFfz $CHK $PCX $JNJ $ZNGA $EXPE $SMG $PGR $DELL $FSLR $JPM	1	5		1.33963E+12	13/06/2012 16:05	/BloombergTV/status/213044422617739266
1569635267-255	https://twitter.com/search?l=en&q=%24jnj%20OR%20%24JNJ%20since%3A2012-01-01%20until%3A2012-12-31&src=typd&lang=en	@smbcapital	SMB Capital	New Blog Post: Reversal Rehearsel http://bit.ly/Nl9Tok $NAV $JNJ		2	2	1.33968E+12	14/06/2012 07:34	/smbcapital/status/213278345020968964
1569635267-253	https://twitter.com/search?l=en&q=%24jnj%20OR%20%24JNJ%20since%3A2012-01-01%20until%3A2012-12-31&src=typd&lang=en	@MarketWatch	MarketWatch	Johnson & Johnson and the Justice Department are close to settling drug-marketing allegations: http://on.mktw.net/M7zM9Q $JNJ		10	2	1.34023E+12	20/06/2012 15:05	/MarketWatch/status/215566179140501504
1569635267-252	https://twitter.com/search?l=en&q=%24jnj%20OR%20%24JNJ%20since%3A2012-01-01%20until%3A2012-12-31&src=typd&lang=en	@Colarusso42	Dan Colarusso	Winners: $hca $thc $uhs Losers:$mdt $zmh $jnj $bsx. That's what Jeff Kraws tells @reutersinsider http://stks.co/o0il		8	5	1.3409E+12	28/06/2012 09:38	/Colarusso42/status/218383000524689409
1569635267-251	https://twitter.com/search?l=en&q=%24jnj%20OR%20%24JNJ%20since%3A2012-01-01%20until%3A2012-12-31&src=typd&lang=en	@FierceBiotech	FierceBiotech	J&J rushes drug-resistant TB therapy bedaquiline to @US_FDA http://bit.ly/LuKTpU #biotech $JNJ #pharma		3	1	1.34133E+12	03/07/2012 07:28	/FierceBiotech/status/220162126822653954
1569635267-250	https://twitter.com/search?l=en&q=%24jnj%20OR%20%24JNJ%20since%3A2012-01-01%20until%3A2012-12-31&src=typd&lang=en	@abnormalreturns	Tadas Viskanta	Wednesday link: iPad size shifting, why passive management wins and the stadium naming rights curse. http://stks.co/b1Qn $AAPL $JNJ $BCS			1	1.34143E+12	04/07/2012 13:47	/abnormalreturns/status/220619774152015873
1569635267-249	https://twitter.com/search?l=en&q=%24jnj%20OR%20%24JNJ%20since%3A2012-01-01%20until%3A2012-12-31&src=typd&lang=en	@YahooFinance	Yahoo Finance	NY AG: Janssen pays $181M over drug marketing http://yhoo.it/TAACuK $JNJ		4	2	1.34636E+12	30/08/2012 12:56	/YahooFinance/status/241263211528200193
1569635267-248	https://twitter.com/search?l=en&q=%24jnj%20OR%20%24JNJ%20since%3A2012-01-01%20until%3A2012-12-31&src=typd&lang=en	@jimcramer	Jim Cramer	RT @thestreet: What did @jimcramer say about $LVS $HFC $JNJ $BBBY $LLY $LNG http://stks.co/aAUA	1		2	1.34763E+12	14/09/2012 07:45	/jimcramer/status/246620612242575360
1569635267-211	https://twitter.com/search?l=en&q=%24jnj%20OR%20%24JNJ%20since%3A2012-01-01%20until%3A2012-12-31&src=typd&lang=en	@jimcramer	Jim Cramer	As i said this morning on SOTS, the money just rotates to another area. Today it's $PG, $CAG, $GE, $JNJ, $KFT. Positive		2	1	1.34817E+12	20/09/2012 12:25	/jimcramer/status/248865576594857984
1569635267-247	https://twitter.com/search?l=en&q=%24jnj%20OR%20%24JNJ%20since%3A2012-01-01%20until%3A2012-12-31&src=typd&lang=en	@BioDueDiligence	Andrew G.	$ASTX $JNJ receive EU approval for Dacogen for elderly AML (as expected). Triggers $5m milestone	1	3	1	1.34883E+12	28/09/2012 03:26	/BioDueDiligence/status/251628956078444545
1569635267-246	https://twitter.com/search?l=en&q=%24jnj%20OR%20%24JNJ%20since%3A2012-01-01%20until%3A2012-12-31&src=typd&lang=en	@MadMoneyOnCNBC	Mad Money On CNBC	Lightning Round: Equinix, EOG Resources, Hospira... http://bit.ly/SJBbY6 $CLF $CSC $DEO $EOG $EQIX $ESRX $GLD $HSP $JNJ $NG $OSUR $QCOR		1	2	1.34974E+12	08/10/2012 15:47	/MadMoneyOnCNBC/status/255439242665291776
1569635267-245	https://twitter.com/search?l=en&q=%24jnj%20OR%20%24JNJ%20since%3A2012-01-01%20until%3A2012-12-31&src=typd&lang=en	@BloombergTV	Bloomberg TV	Here are BTV's top ten stocks to watch in today's trading session: http://bloom.bg/R3FpnH $ALK $EW $JNJ $GMCR $RIO $NFLX $GOOG $AA $BARC $T		2		1.34979E+12	09/10/2012 07:32	/BloombergTV/status/255677177369079808
1569635267-244	https://twitter.com/search?l=en&q=%24jnj%20OR%20%24JNJ%20since%3A2012-01-01%20until%3A2012-12-31&src=typd&lang=en	@jackhough	Jack Hough	For dividends, drugs beat utilities: http://on.barrons.com/T1YpmM $PFE $MRK $JNJ $ABT			1	1.34981E+12	09/10/2012 10:53	/jackhough/status/255727612129857536
1569635267-243	https://twitter.com/search?l=en&q=%24jnj%20OR%20%24JNJ%20since%3A2012-01-01%20until%3A2012-12-31&src=typd&lang=en	@MktAnthropology	Market Anthropology	KISS: when stocks like $MRK $JNJ & $PFE shoot the moon, while the momo goes down the drain $AAPL & $CMG - risk tolerances have shifted	1	1	1	1.35066E+12	19/10/2012 07:13	/MktAnthropology/status/259296340008394752
1569635267-242	https://twitter.com/search?l=en&q=%24jnj%20OR%20%24JNJ%20since%3A2012-01-01%20until%3A2012-12-31&src=typd&lang=en	@chartsmarter	Douglas Busch CMT	Complete Wednesday Game Plan http://stks.co/lDAG $AFL $ITW $AZPN $AGU $MAS $JNJ $TGT $EXPE $WMT $JAH $SCSS $PEP $IPI $WWW		5	2	1.35103E+12	23/10/2012 15:02	/chartsmarter/status/260863823551033344
1569635267-241	https://twitter.com/search?l=en&q=%24jnj%20OR%20%24JNJ%20since%3A2012-01-01%20until%3A2012-12-31&src=typd&lang=en	@andrescardenal	Andres Cardenal	Five Dividend Stocks with Indestructible Market Positions - $XOM, $IBM, $JNJ, $KO, $PG - Foolish Blogging Network: http://beta.fool.com/acardenal/2012/10/25/five-dividend-stocks-indestructible-market-positio/15197/#.UIqIzs33xUM.twitter …		1		1.35126E+12	26/10/2012 06:42	/andrescardenal/status/261825155121180673
1569635267-240	https://twitter.com/search?l=en&q=%24jnj%20OR%20%24JNJ%20since%3A2012-01-01%20until%3A2012-12-31&src=typd&lang=en	@Chris_Ciaccia	Chris Ciaccia	Must read RT @TheStreet: Wall Streeter Trades by Day, Volunteers Hoboken Aid by Night -http://www.go-tst.com/eWu18 by @agara2004 $BCS $GS $JNJ $CNS		4		1.35178E+12	01/11/2012 08:19	/Chris_Ciaccia/status/264023772363911168
1569635267-239	https://twitter.com/search?l=en&q=%24jnj%20OR%20%24JNJ%20since%3A2012-01-01%20until%3A2012-12-31&src=typd&lang=en	@Stocktwits	Stocktwits	"@ShiftCTRL: The Illusion of Choice http://stks.co/fEu9 " $PG $KO $JNJ	1	4	3	1.35243E+12	08/11/2012 19:36	/Stocktwits/status/266731047914446848
1569635267-238	https://twitter.com/search?l=en&q=%24jnj%20OR%20%24JNJ%20since%3A2012-01-01%20until%3A2012-12-31&src=typd&lang=en	@rymcbr	Ryan McBride	$JNJ reports more late-stage info on SGLT2 drug for diabetes, first of its kind drug for J&J PR: http://prn.to/ZcIh73		1		1.35247E+12	09/11/2012 06:37	/rymcbr/status/266897354857263107
1569635267-237	https://twitter.com/search?l=en&q=%24jnj%20OR%20%24JNJ%20since%3A2012-01-01%20until%3A2012-12-31&src=typd&lang=en	@JNJNews	Johnson & Johnson	#JNJ names Eugene Washington to Board of Directors > http://bit.ly/SzIA7q $JNJ		4		1.35247E+12	09/11/2012 07:21	/JNJNews/status/266908429828911106
1569635267-236	https://twitter.com/search?l=en&q=%24jnj%20OR%20%24JNJ%20since%3A2012-01-01%20until%3A2012-12-31&src=typd&lang=en	@JillMalandrino	Jill Malandrino	$JNJ Dividend Options Trade: http://www.thestreet.com/story/11765054/1/tag-team-jnj-dividend-trade.html … @TheStreet #stockaction		1		1.35281E+12	13/11/2012 06:54	/JillMalandrino/status/268351223835545600
1569635267-234	https://twitter.com/search?l=en&q=%24jnj%20OR%20%24JNJ%20since%3A2012-01-01%20until%3A2012-12-31&src=typd&lang=en	@valuewalk	ValueWalk	Berkshire Hathaway Buys $DE $PCP $WBC $MEG, sells $IR $CVS $DG and almost entire stakes of $GE $JNJ $UPS		2	1	1.35293E+12	14/11/2012 14:54	/valuewalk/status/268834351574290432
1569635267-212	https://twitter.com/search?l=en&q=%24jnj%20OR%20%24JNJ%20since%3A2012-01-01%20until%3A2012-12-31&src=typd&lang=en	@adamfeuerstein	Adam Feuerstein	$JNJ - EU CHMP expands Zytiga label to include pre-chemo prostrate cancer	1	4		1.35307E+12	16/11/2012 05:21	/adamfeuerstein/status/269414890530299904
1569635267-233	https://twitter.com/search?l=en&q=%24jnj%20OR%20%24JNJ%20since%3A2012-01-01%20until%3A2012-12-31&src=typd&lang=en	@FiercePharma	FiercePharma	#GSK, J&J earn top marks for boosting access to meds for poor. #Sanofi, #Merck, #Gilead up there, too http://bit.ly/SqI8ve #pharma $JNJ $GSK	1	1	2	1.35413E+12	28/11/2012 12:50	/FiercePharma/status/273876496999915520
1569635267-232	https://twitter.com/search?l=en&q=%24jnj%20OR%20%24JNJ%20since%3A2012-01-01%20until%3A2012-12-31&src=typd&lang=en	@FiercePharma	FiercePharma	#FDA panel votes in favor of J&J drug for resistant #TB. Unanimous on efficacy; 11-7 on safety http://reut.rs/Y9pMUe #pharma $JNJ		2	1	1.35419E+12	29/11/2012 05:54	/FiercePharma/status/274134112510558208
1569635267-231	https://twitter.com/search?l=en&q=%24jnj%20OR%20%24JNJ%20since%3A2012-01-01%20until%3A2012-12-31&src=typd&lang=en	@rymcbr	Ryan McBride	Johnson & Johnson unit wins FDA panel backing for new tuberculosis therapy http://bit.ly/Ya3EcB $JNJ #TB @US_FDA		1	1	1.3542E+12	29/11/2012 08:11	/rymcbr/status/274168623701032960
1569635267-230	https://twitter.com/search?l=en&q=%24jnj%20OR%20%24JNJ%20since%3A2012-01-01%20until%3A2012-12-31&src=typd&lang=en	@BloombergTV	Bloomberg TV	BREAKING CEO Alex Gorsky elected chairman of Johnson & Johnson; Bill Weldon will step down effective December 28 $JNJ	1	5		1.35428E+12	30/11/2012 07:11	/BloombergTV/status/274515988836409344
1569635267-229	https://twitter.com/search?l=en&q=%24jnj%20OR%20%24JNJ%20since%3A2012-01-01%20until%3A2012-12-31&src=typd&lang=en	@themotleyfool	The Motley Fool	Take that, tuberculosis! $JNJ's promising treatment to beat back bigger, badder TB bugs takes another step forward: http://mot.ly/TqMaRR		3		1.35429E+12	30/11/2012 09:32	/themotleyfool/status/274551501299515394
1569635267-228	https://twitter.com/search?l=en&q=%24jnj%20OR%20%24JNJ%20since%3A2012-01-01%20until%3A2012-12-31&src=typd&lang=en	@chartsmarter	Douglas Busch CMT	Complete Monday Game Plan http://stks.co/gGBk $ABV $TRIP $HSY $IT $NEE $DTV $PAG $JNJ $SNI $BMS $OI $CAKE $BECN $UA	1	4	3	1.35438E+12	01/12/2012 10:44	/chartsmarter/status/274932043245301760
1569635267-227	https://twitter.com/search?l=en&q=%24jnj%20OR%20%24JNJ%20since%3A2012-01-01%20until%3A2012-12-31&src=typd&lang=en	@JNJNews	Johnson & Johnson	#JNJ's Duato: Innovation requires a long-term strategy rooted in thought leadership. #FTPharma $JNJ		5	1	1.35471E+12	05/12/2012 05:08	/JNJNews/status/276297079599546368
1569635267-226	https://twitter.com/search?l=en&q=%24jnj%20OR%20%24JNJ%20since%3A2012-01-01%20until%3A2012-12-31&src=typd&lang=en	@fwpharma	FirstWord Pharma	Our latest 2012 company review, Johnson & Johnson http://bit.ly/VnFd3V $JNJ #pharma	1	3	3	1.35487E+12	07/12/2012 02:08	/fwpharma/status/276976558919540737
1569635267-225	https://twitter.com/search?l=en&q=%24jnj%20OR%20%24JNJ%20since%3A2012-01-01%20until%3A2012-12-31&src=typd&lang=en	@stocksnboxing	Marc Lichtenfeld	Lessons Learned: The Power of Compound Interest http://wealthyretirement.com/power-of-compound-interest/ … $JNJ #stocks		1	2	1.35524E+12	11/12/2012 07:56	/stocksnboxing/status/278513639659565058
1569635267-224	https://twitter.com/search?l=en&q=%24jnj%20OR%20%24JNJ%20since%3A2012-01-01%20until%3A2012-12-31&src=typd&lang=en	@smarterstops	Trade With Pete	$JNJ showing outperformance vs. SPX. Can the bulls break the $72 swing highs soon? $XLV http://stks.co/eG3J		1	1	1.35527E+12	11/12/2012 15:59	/smarterstops/status/278635241097277440
1569635267-223	https://twitter.com/search?l=en&q=%24jnj%20OR%20%24JNJ%20since%3A2012-01-01%20until%3A2012-12-31&src=typd&lang=en	@ppprophet	Nostradamus	SELL $JNJ The Market will Crash .... .#DAX #CAC #FTSE #CAC #IBEX #STOCKMARKET STOCKS #SENSEX $VIX $UVXY NYSE $SPY $SPX #CBOE #MKT $DIA $QQQ		5		1.35541E+12	13/12/2012 07:53	/ppprophet/status/279237702065455104
1569635267-222	https://twitter.com/search?l=en&q=%24jnj%20OR%20%24JNJ%20since%3A2012-01-01%20until%3A2012-12-31&src=typd&lang=en	@smarterstops	Trade With Pete	$JNJ two days in a row NR7 with declining volume. The pullback players should keep an eye on this one. http://stks.co/cGDy		1	1	1.35544E+12	13/12/2012 15:53	/smarterstops/status/279358415313199106
1569635267-221	https://twitter.com/search?l=en&q=%24jnj%20OR%20%24JNJ%20since%3A2012-01-01%20until%3A2012-12-31&src=typd&lang=en	@BioWorld	BioWorld	Phenex Pharmaceuticals, $JNJ targeting RORgamma(t) in $135m deal: http://ow.ly/g9Czq		4	1	1.35574E+12	17/12/2012 04:45	/BioWorld/status/280639893472940032
1569635267-220	https://twitter.com/search?l=en&q=%24jnj%20OR%20%24JNJ%20since%3A2012-01-01%20until%3A2012-12-31&src=typd&lang=en	@barronsonline	Barron's	Pharma Stocks Lead Morningstar’s Top Dividend Picks http://blogs.barrons.com/incomeinvesting/2012/12/19/pharma-stocks-lead-morningstars-top-2013-dividend-picks/ … $GSK $LLY $NVS $MRK $PFE $JNJ $COP $INTC $PM $SYY		3		1.35595E+12	19/12/2012 12:27	/barronsonline/status/281480928373665792
1569635267-219	https://twitter.com/search?l=en&q=%24jnj%20OR%20%24JNJ%20since%3A2012-01-01%20until%3A2012-12-31&src=typd&lang=en	@FoolBiotech	Fool Biotech News	Was Buffett wrong about this blue chip healthcare stock? http://mot.ly/Vd9ZvF $MRK $ABT $JNJ		1	1	1.35612E+12	21/12/2012 13:45	/FoolBiotech/status/282225176698052609
1569635267-218	https://twitter.com/search?l=en&q=%24jnj%20OR%20%24JNJ%20since%3A2012-01-01%20until%3A2012-12-31&src=typd&lang=en	@PatriciaMartell	Patricia Martell	Barclays top 2013 picks: $BEAM $KRFT $DG $C $JNJ $UNH $TSLA $GOOG $COH $TIF $HD $V $AAPL $QCOM $TSO $HAL $BX $AXP $LUV $CBI $CMI		1	1	1.35638E+12	24/12/2012 11:56	/PatriciaMartell/status/283284917054476288
1569635267-217	https://twitter.com/search?l=en&q=%24jnj%20OR%20%24JNJ%20since%3A2012-01-01%20until%3A2012-12-31&src=typd&lang=en	@Benzinga	Benzinga	A Growth ETF for 2013: http://stks.co/eGyA $AAPL $AMZN $IVV $IVW $JNJ $PG $VUG $XOM		2	1	1.35653E+12	26/12/2012 06:27	/Benzinga/status/283927001558032386
1569635267-216	https://twitter.com/search?l=en&q=%24jnj%20OR%20%24JNJ%20since%3A2012-01-01%20until%3A2012-12-31&src=typd&lang=en	@brucejapsen	Bruce Japsen	AbbVie Wants To Be Hunter, Not Hunted Post-Abbott Split - Forbes http://onforb.es/VlNZTG $ABT $PFE $JNJ $AMGN		5		1.35671E+12	28/12/2012 07:40	/brucejapsen/status/284670177470201856
1569635267-215	https://twitter.com/search?l=en&q=%24jnj%20OR%20%24JNJ%20since%3A2012-01-01%20until%3A2012-12-31&src=typd&lang=en	@SeekingAlpha	Seeking Alpha	'Team Alpha' Beats The S&P By 60%; Our Forecast For 2013 http://seekingalpha.com/a/nau3 $BKCC $BMY $CSCO $CSX $GD $GE $JNJ $KFN $KO $LNCO		2	2	1.35688E+12	30/12/2012 06:47	/SeekingAlpha/status/285381506950651904
1569635267-213	https://twitter.com/search?l=en&q=%24jnj%20OR%20%24JNJ%20since%3A2012-01-01%20until%3A2012-12-31&src=typd&lang=en	@SeekingAlpha	Seeking Alpha	Dividend Investors Should Get Ready To Load Up http://seekingalpha.com/a/naun $BDX $BP $JNJ		3	3	1.35688E+12	30/12/2012 07:17	/SeekingAlpha/status/285389143830315008
1569635365-465	https://twitter.com/search?l=en&q=%24jnj%20OR%20%24JNJ%20since%3A2013-01-01%20until%3A2013-12-31&src=typd&lang=en	@SeekingAlpha	Seeking Alpha	Some Good Tax News For Roth IRA Investors http://seekingalpha.com/a/nce7 $CL $JNJ $MCD $MO $PG $WMT				1.357E+12	31/12/2012 17:14	/SeekingAlpha/status/285901801302155264
1569635365-464	https://twitter.com/search?l=en&q=%24jnj%20OR%20%24JNJ%20since%3A2013-01-01%20until%3A2013-12-31&src=typd&lang=en	@BoardCentral	BoardCentral	$JNJ "MLNX stock long strong bullish today" on Yahoo! Finance message boards: http://bit.ly/UhQGT8				1.357E+12	31/12/2012 18:23	/BoardCentral/status/285919153846620160
1569635365-463	https://twitter.com/search?l=en&q=%24jnj%20OR%20%24JNJ%20since%3A2013-01-01%20until%3A2013-12-31&src=typd&lang=en	@JCapellaCampo	Juan Capella	@jonpiras @urbinarestrepo The FDA approve the $JNJ new drug, Sirturo. Phase 3 starts in Q1 2013. Via @seekingalpha				1.357E+12	31/12/2012 18:41	/JCapellaCampo/status/285923575112814592
1569635365-462	https://twitter.com/search?l=en&q=%24jnj%20OR%20%24JNJ%20since%3A2013-01-01%20until%3A2013-12-31&src=typd&lang=en	@likesstocks7	kev	$jnj - johnson & stock analysis - online trade - http://www.dojispace.com/stock-picks/johnson-stock-price-jnj.aspx …				1.35701E+12	31/12/2012 19:15	/likesstocks7/status/285932283830099969
1569635365-461	https://twitter.com/search?l=en&q=%24jnj%20OR%20%24JNJ%20since%3A2013-01-01%20until%3A2013-12-31&src=typd&lang=en	@cubi_capital	CUBI Capital	Can You Retire With A $1,000,000 Portfolio? http://seekingalpha.com/a/nbrz $BKCC $BMY $CSCO $CSX $GD $GE $JNJ $KFN $KO $LNCO $MCD $O $PFF				1.35701E+12	31/12/2012 21:15	/cubi_capital/status/285962481199898626
1569635365-460	https://twitter.com/search?l=en&q=%24jnj%20OR%20%24JNJ%20since%3A2013-01-01%20until%3A2013-12-31&src=typd&lang=en	@ValueStocksNow	Value Stocks Update	NJ-based Johnson & Johnson gets FDA approval on first new tuberculosis drug ... - Asbury Park Press http://bit.ly/Xd7S2e $JNJ #healthcare				1.35702E+12	31/12/2012 23:22	/ValueStocksNow/status/285994348720558080
1569635365-459	https://twitter.com/search?l=en&q=%24jnj%20OR%20%24JNJ%20since%3A2013-01-01%20until%3A2013-12-31&src=typd&lang=en	@swang51	Stephen Wang	Five Charlie Munger Quotes That Can Make You A Better Investor http://seekingalpha.com/a/6njq $BRK.A $MSFT $IBM $WFC $AXP $JNJ $KO $MDLZ				1.35704E+12	01/01/2013 04:36	/swang51/status/286073417290108928
1569635365-458	https://twitter.com/search?l=en&q=%24jnj%20OR%20%24JNJ%20since%3A2013-01-01%20until%3A2013-12-31&src=typd&lang=en	@IHUB_1J	Investors Hub	$JNJ&lt;&gt; --FDA approves J&amp;J's Sirturo but requires prominent warning label --Drug is unlikely http://investorshub.advfn.com/boards/read_msg.aspx?message_id=82951979 …				1.35704E+12	01/01/2013 05:20	/IHUB_1J/status/286084417515057153
1569635365-457	https://twitter.com/search?l=en&q=%24jnj%20OR%20%24JNJ%20since%3A2013-01-01%20until%3A2013-12-31&src=typd&lang=en	@IHUB_1J	Investors Hub	$JNJ : FDA clears J&amp;J drug for tough-to-treat TB Jan. 1, 2013, 6:57 a.m. EST By Joseph Walker --FDA http://investorshub.advfn.com/boards/read_msg.aspx?message_id=82952233 …				1.35705E+12	01/01/2013 06:00	/IHUB_1J/status/286094525728968705
1569635365-456	https://twitter.com/search?l=en&q=%24jnj%20OR%20%24JNJ%20since%3A2013-01-01%20until%3A2013-12-31&src=typd&lang=en	@tickertweets_	TickerTweets.com	Today's $JNJ twitter sentiment change is -62.50% with +150.00% tweet volume. http://www.tickertweets.com/$JNJ-on-twitter.html …				1.35705E+12	01/01/2013 06:50	/tickertweets_/status/286107121370681344
1569635365-455	https://twitter.com/search?l=en&q=%24jnj%20OR%20%24JNJ%20since%3A2013-01-01%20until%3A2013-12-31&src=typd&lang=en	@Candlestocks	Candlestick Stocks	Bio Pharma Stocks | $JNJ News: FDA Approves Johnson & Johnson Drug for Tuberculosis http://bit.ly/UG5aQp				1.35705E+12	01/01/2013 08:02	/Candlestocks/status/286125291728945152
1569635365-454	https://twitter.com/search?l=en&q=%24jnj%20OR%20%24JNJ%20since%3A2013-01-01%20until%3A2013-12-31&src=typd&lang=en	@Convertbond	Lawrence McDonald	Dogs of Dow 2012 AT&T $T 5.23% Verizon $VZ 4.72% Intel $INTC 4.24% Merck $MRK 4% DuPont $DD 3.75% Hewlett P. $HPQ 3.6% $GE 3.6% $JNJ 3.4%	1	7	9	1.35707E+12	01/01/2013 11:38	/Convertbond/status/286179493025042433
1569635365-453	https://twitter.com/search?l=en&q=%24jnj%20OR%20%24JNJ%20since%3A2013-01-01%20until%3A2013-12-31&src=typd&lang=en	@JNJNews	Johnson & Johnson	Johnson & Johnson announces quarterly dividend of 61 cents per share for first quarter 2013 http://jnj.me/UpRc2S $JNJ #JNJ		5	2	1.35722E+12	03/01/2013 07:52	/JNJNews/status/286847593483468801
1569635365-452	https://twitter.com/search?l=en&q=%24jnj%20OR%20%24JNJ%20since%3A2013-01-01%20until%3A2013-12-31&src=typd&lang=en	@PreetaTweets	Anupreeta Das	JNJ can look, but can it touch? Acuvue + Bausch wd be antitrust no-no...no? RT @JCMcCracken $JNJ, $ABT, $SAN & Others Look Into Bausch&Lomb			1	1.35725E+12	03/01/2013 14:09	/PreetaTweets/status/286942422297092097
1569635365-451	https://twitter.com/search?l=en&q=%24jnj%20OR%20%24JNJ%20since%3A2013-01-01%20until%3A2013-12-31&src=typd&lang=en	@devinbanerjee	Devin Banerjee	Abbott Labs, Johnson & Johnson, Sanofi among those showing interest in Warburg Pincus-owned Bausch & Lomb - http://bloom.bg/UL3dCf $ABT $JNJ		1		1.35725E+12	03/01/2013 14:23	/devinbanerjee/status/286945931931316227
1569635365-450	https://twitter.com/search?l=en&q=%24jnj%20OR%20%24JNJ%20since%3A2013-01-01%20until%3A2013-12-31&src=typd&lang=en	@kristen_hallam	Kristen Hallam	Abbott, J&J, Sanofi Said to Show Bausch & Lomb Interest http://bloom.bg/UqOw5g via @BloombergNews $ABT $JNJ $SNY $BOL		1		1.35729E+12	04/01/2013 02:15	/kristen_hallam/status/287124989994467328
1569635365-449	https://twitter.com/search?l=en&q=%24jnj%20OR%20%24JNJ%20since%3A2013-01-01%20until%3A2013-12-31&src=typd&lang=en	@OptionsAction	Options Action	Deutsche Bank upgrades Johnson & Johnson $JNJ to 'Buy' with $82 target -- "We expect recent and new drugs to continue to drive pharma sales"			2	1.3573E+12	04/01/2013 06:02	/OptionsAction/status/287182234132291584
1569635365-448	https://twitter.com/search?l=en&q=%24jnj%20OR%20%24JNJ%20since%3A2013-01-01%20until%3A2013-12-31&src=typd&lang=en	@davidspeltier	david peltier	Analysts' Actions: $ABT $BK $JNJ $LULU - TheStreet http://www.thestreet.com/story/11804275/1/analysts-actions-abt-bk-jnj-lulu.html … via @TheStreet		2		1.35731E+12	04/01/2013 08:27	/davidspeltier/status/287218692494860290
1569635365-446	https://twitter.com/search?l=en&q=%24jnj%20OR%20%24JNJ%20since%3A2013-01-01%20until%3A2013-12-31&src=typd&lang=en	@PrivCo	PrivCo	.@AbbottNews $ABT, @JNJComm $JNJ, & @SanofiUS $SNY interested in #acquiring private co @BauschLomb from @warburgpincus; http://bit.ly/1346NKw		17		1.35733E+12	04/01/2013 12:51	/PrivCo/status/287285051350200320
1569635365-445	https://twitter.com/search?l=en&q=%24jnj%20OR%20%24JNJ%20since%3A2013-01-01%20until%3A2013-12-31&src=typd&lang=en	@MarketCurrents	Breaking News	Jury selection is due to begin today in the first trial over Johnson & Johnson's (JNJ) Gynecare Prolif... http://seekingalpha.com/n/g0pp $JNJ		1		1.35755E+12	07/01/2013 02:33	/MarketCurrents/status/288216867200438272
1569635365-444	https://twitter.com/search?l=en&q=%24jnj%20OR%20%24JNJ%20since%3A2013-01-01%20until%3A2013-12-31&src=typd&lang=en	@anussbaum1	alexnussbaum	Pharma Deals North of $10 Billion Return in 2013? http://bloom.bg/XdaDN7 @megtirrell sets stage for #jpm2013 healthcare conference $PFE $JNJ		1		1.35756E+12	07/01/2013 06:08	/anussbaum1/status/288270803936628736
1569635365-443	https://twitter.com/search?l=en&q=%24jnj%20OR%20%24JNJ%20since%3A2013-01-01%20until%3A2013-12-31&src=typd&lang=en	@jonathanrockoff	Jonathan Rockoff	Sanofi buys Rolaids antacid from J&J for undisclosed sum. $JNJ keeps selling OTC brands as it reshapes it's consumer unit. $SNY		2		1.35757E+12	07/01/2013 07:34	/jonathanrockoff/status/288292637310582784
1569635365-442	https://twitter.com/search?l=en&q=%24jnj%20OR%20%24JNJ%20since%3A2013-01-01%20until%3A2013-12-31&src=typd&lang=en	@BiotechStockRsr	BiotechStockResearch	Notable: $BAY, Algeta, $MDVN, $JNJ, $DNDN, & $AMGN are now all educating urologists to scan men with PSA-recurrence for mets. #JPM13		1	1	1.35769E+12	08/01/2013 17:16	/BiotechStockRsr/status/288801442175799297
1569635365-441	https://twitter.com/search?l=en&q=%24jnj%20OR%20%24JNJ%20since%3A2013-01-01%20until%3A2013-12-31&src=typd&lang=en	@Stocktwits	Stocktwits	"@CNBCMelloy: That's a nice looking diverse list of 52-week highs: $JNJ $MMM $GS $ORCL $F $WAG $DE..."	1	4	1	1.35785E+12	10/01/2013 13:53	/Stocktwits/status/289475188431663105
1569635365-440	https://twitter.com/search?l=en&q=%24jnj%20OR%20%24JNJ%20since%3A2013-01-01%20until%3A2013-12-31&src=typd&lang=en	@FierceBiotech	FierceBiotech	J&J's #diabetes drug passes FDA panel test despite safety concerns http://bit.ly/VPAcoG $JNJ #biotech #pharma		1	1	1.35791E+12	11/01/2013 06:34	/FierceBiotech/status/289727063844331520
1569635365-439	https://twitter.com/search?l=en&q=%24jnj%20OR%20%24JNJ%20since%3A2013-01-01%20until%3A2013-12-31&src=typd&lang=en	@thetellblog	TheTell	Fund manager offers tips on how to play this year's flu outbreak $GILD $HCA $JNJ $NVS $GSK $SNY $WLP $UNH http://blogs.marketwatch.com/thetell/2013/01/11/how-to-play-the-flu-outbreak-fund-manager/ …			1	1.35794E+12	11/01/2013 13:44	/thetellblog/status/289835158293577729
1569635365-438	https://twitter.com/search?l=en&q=%24jnj%20OR%20%24JNJ%20since%3A2013-01-01%20until%3A2013-12-31&src=typd&lang=en	@pharmalot	pharmalot	Pharmalot.. Pharmalittle.. Good Morning.. coffee & headlines to start the week $JNJ $GSK, life after Roche.. http://www.pharmalot.com/2013/01/pharmalot-pharmalittle-good-morning-732/ … #pharma		1		1.35817E+12	14/01/2013 05:32	/pharmalot/status/290798565721268226
1569635365-437	https://twitter.com/search?l=en&q=%24jnj%20OR%20%24JNJ%20since%3A2013-01-01%20until%3A2013-12-31&src=typd&lang=en	@TMFBreaking	TMF Breaking News	$JNJ prostate cancer drug Zytiga approved for earlier use in EU. http://mot.ly/ZP9sDx		1	1	1.35818E+12	14/01/2013 07:53	/TMFBreaking/status/290834111487168512
1569635365-436	https://twitter.com/search?l=en&q=%24jnj%20OR%20%24JNJ%20since%3A2013-01-01%20until%3A2013-12-31&src=typd&lang=en	@FiercePharma	FiercePharma	Shelves empty too long after recalls RT @NBCNewsHealth: Drugstore CVS drops Tylenol in some stores http://nbcnews.to/X9kWjp #pharma $JNJ		3		1.35821E+12	14/01/2013 17:39	/FiercePharma/status/290981602895482880
1569635365-435	https://twitter.com/search?l=en&q=%24jnj%20OR%20%24JNJ%20since%3A2013-01-01%20until%3A2013-12-31&src=typd&lang=en	@SeekingAlpha	Seeking Alpha	Top 20 Dividend Growth Stocks For 2013 http://seekingalpha.com/a/nvn9 $PG $ADP $AMP $EMR $GD $GIS $INTC $JNJ $KMB $KO $LMT $MCD $MO $MSFT			2	1.35833E+12	16/01/2013 01:53	/SeekingAlpha/status/291468256768847873
1569635365-434	https://twitter.com/search?l=en&q=%24jnj%20OR%20%24JNJ%20since%3A2013-01-01%20until%3A2013-12-31&src=typd&lang=en	@pharmalot	pharmalot	Pharmalot.. Pharmalittle.. Good Morning.. coffee & headlines for a slushy start http://www.pharmalot.com/2013/01/pharmalot-pharmalittle-good-morning-734/ … #pharma $JNJ $PFE $BIIB		2		1.35834E+12	16/01/2013 05:59	/pharmalot/status/291530110245421056
1569635365-433	https://twitter.com/search?l=en&q=%24jnj%20OR%20%24JNJ%20since%3A2013-01-01%20until%3A2013-12-31&src=typd&lang=en	@PropThinker	PropThink	@JNapodano, on Understanding The #Market Opportunity For $POZN 's Safer Aspirin -> http://bit.ly/UQ7Ebv $AZN $PFE $JNJ #Biotech		1	1	1.35835E+12	16/01/2013 07:24	/PropThinker/status/291551387274338304
1569635365-432	https://twitter.com/search?l=en&q=%24jnj%20OR%20%24JNJ%20since%3A2013-01-01%20until%3A2013-12-31&src=typd&lang=en	@jimcramer	Jim Cramer	RT @yyangalex: $JNJ quietly making new all time highs @jimcramer j-you know i think this is a big stock for 2013	3	3	4	1.35848E+12	17/01/2013 21:15	/jimcramer/status/292122981663125504
1569635365-431	https://twitter.com/search?l=en&q=%24jnj%20OR%20%24JNJ%20since%3A2013-01-01%20until%3A2013-12-31&src=typd&lang=en	@bespokeinvest	Bespoke	Here is a nice list of the key companies reporting earnings next week: http://www.bespokeinvest.com/thinkbig/2013/1/18/next-weeks-key-earnings-reports.html … $AAPL $GOOG $MSFT $SBUX $MMM $PG $JNJ $MCD $SPY		6	3	1.35853E+12	18/01/2013 11:16	/bespokeinvest/status/292334563370364929
1569635365-430	https://twitter.com/search?l=en&q=%24jnj%20OR%20%24JNJ%20since%3A2013-01-01%20until%3A2013-12-31&src=typd&lang=en	@HumOnTheMarkets	Robert Hum	$DJIA joins $SPX, closes at a 5-year high today. 5 Dow stocks close at new (at least) 52-wk highs: $HD, $JNJ, $MMM, $TRV, $UTX		4		1.35854E+12	18/01/2013 14:08	/HumOnTheMarkets/status/292377964035833856
1569635365-429	https://twitter.com/search?l=en&q=%24jnj%20OR%20%24JNJ%20since%3A2013-01-01%20until%3A2013-12-31&src=typd&lang=en	@Stocktwits	Stocktwits	Next Week's Key Earnings Reports http://stks.co/q0LU via @bespokeinvest $VZ $JNJ $IBM & So Many More...		3	2	1.35863E+12	19/01/2013 13:38	/Stocktwits/status/292732735926202368
1569635365-428	https://twitter.com/search?l=en&q=%24jnj%20OR%20%24JNJ%20since%3A2013-01-01%20until%3A2013-12-31&src=typd&lang=en	@TheDomino	Dominic Chu	Getting ready for a slew if earnings reports today incl $DD $DAL $VZ $JNJ before the open & $GOOG $TXN $IBM $CSX after the close... $$		4	1	1.35885E+12	22/01/2013 03:34	/TheDomino/status/293667841859796993
1569635365-427	https://twitter.com/search?l=en&q=%24jnj%20OR%20%24JNJ%20since%3A2013-01-01%20until%3A2013-12-31&src=typd&lang=en	@CNBC	CNBC	Johnson & Johnson above estimates, revs. light; $JNJ QUOTE: http://cnb.cx/WSUMRu #earningscentral	1	13	4	1.35886E+12	22/01/2013 05:52	/CNBC/status/293702554452381697
1569635365-426	https://twitter.com/search?l=en&q=%24jnj%20OR%20%24JNJ%20since%3A2013-01-01%20until%3A2013-12-31&src=typd&lang=en	@Forbes	Forbes	J&J: Investors sick over low 2013 profit forecast, despite rebound in Q4 http://bit.ly/Wd25Hz $JNJ		17	5	1.35886E+12	22/01/2013 07:04	/Forbes/status/293720911104839680
1569635365-425	https://twitter.com/search?l=en&q=%24jnj%20OR%20%24JNJ%20since%3A2013-01-01%20until%3A2013-12-31&src=typd&lang=en	@JNJNews	Johnson & Johnson	Watch video highlights from #JNJ Chairman & CEO Alex Gorsky’s remarks at today's FY ’12 Business Review. #JNJBR12 $JNJ http://youtu.be/JaTfevaDTiw	1	7	5	1.35889E+12	22/01/2013 14:00	/JNJNews/status/293825581550804993
1569635365-424	https://twitter.com/search?l=en&q=%24jnj%20OR%20%24JNJ%20since%3A2013-01-01%20until%3A2013-12-31&src=typd&lang=en	@AJInsight	Adam Johnson	$AAPL 2012 iPhone revenue of $80.5B exceeds TOTAL 2012 revenue at 18 of 30 DJIA companies, including $MSFT $73.7B, $BA $68.7B, $JNJ 67.2B $$	1	6	1	1.3589E+12	22/01/2013 16:09	/AJInsight/status/293857976991752192
1569635365-423	https://twitter.com/search?l=en&q=%24jnj%20OR%20%24JNJ%20since%3A2013-01-01%20until%3A2013-12-31&src=typd&lang=en	@JNJNews	Johnson & Johnson	Watch video highlights of #JNJ Chairman and CEO Alex Gorsky's remarks about Q4 and FY12 earnings: http://www.youtube.com/watch?v=iwCWSRxg3hA … $JNJ		7	2	1.35906E+12	24/01/2013 14:16	/JNJNews/status/294554325357842432
1569635365-422	https://twitter.com/search?l=en&q=%24jnj%20OR%20%24JNJ%20since%3A2013-01-01%20until%3A2013-12-31&src=typd&lang=en	@BioKaiser	Biotech Kaiser	Good morning HCV lovers. Today $IDIX announced collaboration w/ $JNJ for all oral therapy w/ TMC435 (PI) + TMC647/r (NNI) + IDX719 (NS5A).	1	5		1.35938E+12	28/01/2013 06:15	/BioKaiser/status/295882858738905088
1569635365-421	https://twitter.com/search?l=en&q=%24jnj%20OR%20%24JNJ%20since%3A2013-01-01%20until%3A2013-12-31&src=typd&lang=en	@PrivCo	PrivCo	$JNJ $SNY & $ABT in talks to #acquire @WarburgPincus-backed @BauschLomb; @GoldmanSachs $GS advising on $10B sale; http://bit.ly/1346NKw		29		1.35942E+12	28/01/2013 17:56	/PrivCo/status/296059258708058112
1569635365-420	https://twitter.com/search?l=en&q=%24jnj%20OR%20%24JNJ%20since%3A2013-01-01%20until%3A2013-12-31&src=typd&lang=en	@bespokeinvest	Bespoke	Dow 30 trading range screen: http://www.bespokeinvest.com/thinkbig/2013/1/30/dow-30-trading-range-screen.html … $DIA $PG $INTC $WMT $XOM $PG $JNJ $BAC		2	2	1.35964E+12	31/01/2013 06:32	/bespokeinvest/status/296974249267167232
1569635365-419	https://twitter.com/search?l=en&q=%24jnj%20OR%20%24JNJ%20since%3A2013-01-01%20until%3A2013-12-31&src=typd&lang=en	@DavidJuurlink	David Juurlink	Ah, putting patients first. $JNJ, $NVS Novartis accused of paying to delay introduction of generic fentanyl. http://nyti.ms/14u2VCf @nytimes	1	12	1	1.35968E+12	31/01/2013 16:57	/DavidJuurlink/status/297131411213799424
1569635365-418	https://twitter.com/search?l=en&q=%24jnj%20OR%20%24JNJ%20since%3A2013-01-01%20until%3A2013-12-31&src=typd&lang=en	@fwpharma	FirstWord Pharma	#Pharmaceutical companies launch collaborative European drug project http://bit.ly/TOPZEZ $AZN $BAY $JNJ $LUN $SNY $UCB		2	1	1.36024E+12	07/02/2013 05:43	/fwpharma/status/299498561572315136
1569635365-417	https://twitter.com/search?l=en&q=%24jnj%20OR%20%24JNJ%20since%3A2013-01-01%20until%3A2013-12-31&src=typd&lang=en	@jonathanrockoff	Jonathan Rockoff	Worst kept secret? Amgen confirms it's developing biosimilars of Humira and Remicade. $AMGN $JNJ $MRK $ABBV	3	5		1.36025E+12	07/02/2013 07:56	/jonathanrockoff/status/299532084622544896
1569635365-416	https://twitter.com/search?l=en&q=%24jnj%20OR%20%24JNJ%20since%3A2013-01-01%20until%3A2013-12-31&src=typd&lang=en	@Stocktwits	Stocktwits	176 Stocks Closed at All Time Highs on Friday "@Fibline: All Time Highs ~ http://stks.co/p2FX $GOOG $JNJ $GIS $MMM et al		5	3	1.36051E+12	10/02/2013 08:00	/Stocktwits/status/300620219087458304
1569635365-415	https://twitter.com/search?l=en&q=%24jnj%20OR%20%24JNJ%20since%3A2013-01-01%20until%3A2013-12-31&src=typd&lang=en	@SeekingAlpha	Seeking Alpha	Why Investors Should Be Cautious Of 'Artificial' Dividend Growth http://seekingalpha.com/a/p4dj $AVP $JNJ $WM		1	2	1.3606E+12	11/02/2013 09:58	/SeekingAlpha/status/301012346577514496
1569635365-414	https://twitter.com/search?l=en&q=%24jnj%20OR%20%24JNJ%20since%3A2013-01-01%20until%3A2013-12-31&src=typd&lang=en	@LaMonicaBuzz	Paul R. La Monica	Apple: Too much cash. It's not alone. $AAPL $MSFT $GOOG $CSCO $ORCL $INTC $PFE $MRK $JNJ $AMGN have $435B! Today's Buzzhttp://bit.ly/159j5Ci	3	5		1.36069E+12	12/02/2013 10:08	/LaMonicaBuzz/status/301377176534671361
1569635365-413	https://twitter.com/search?l=en&q=%24jnj%20OR%20%24JNJ%20since%3A2013-01-01%20until%3A2013-12-31&src=typd&lang=en	@adamfeuerstein	Adam Feuerstein	$PCYC - FDA grants breakthrough therapy designation to ibrutinib $JNJ	2	7	1	1.36072E+12	12/02/2013 17:24	/adamfeuerstein/status/301486951494742016
1569635365-412	https://twitter.com/search?l=en&q=%24jnj%20OR%20%24JNJ%20since%3A2013-01-01%20until%3A2013-12-31&src=typd&lang=en	@ldtimmerman	Luke Timmerman	Prostate Cancer Drug Winners and Losers at ASCO GU: Guest post from @3NT http://www.xconomy.com/national/2013/02/15/prostate-cancer-drug-winners-and-losers-at-asco-gu/ … $MDVN $JNJ #cancer		3		1.36095E+12	15/02/2013 11:24	/ldtimmerman/status/302483562643484672
1569635365-411	https://twitter.com/search?l=en&q=%24jnj%20OR%20%24JNJ%20since%3A2013-01-01%20until%3A2013-12-31&src=typd&lang=en	@ChartLabPro	Chart Lab Pro	The 20 strongest stocks in the S&P 500 - MarketWatch http://www.marketwatch.com/story/the-20-strongest-stocks-in-the-sp-500-2013-02-19 …, $JPM, $MS, $HOT, $HRB, $JNJ, $JEC, $IRM, $IPG, $HSY, $key, $KMX		1		1.36132E+12	19/02/2013 16:21	/ChartLabPro/status/304007881630576640
1569635365-410	https://twitter.com/search?l=en&q=%24jnj%20OR%20%24JNJ%20since%3A2013-01-01%20until%3A2013-12-31&src=typd&lang=en	@ScottKirsner	Scott Kirsner	Johnson & Johnson opens Boston Innovation Center, run by former director of MIT's cancer institute: http://www.boston.com/business/technology/innoeco/2013/02/johnson_johnson_opens_innovati.html … $JNJ		4	4	1.36155E+12	22/02/2013 08:29	/ScottKirsner/status/304976161467932672
1569635365-409	https://twitter.com/search?l=en&q=%24jnj%20OR%20%24JNJ%20since%3A2013-01-01%20until%3A2013-12-31&src=typd&lang=en	@MoneyShows	MoneyShow	$DIA $WMT $XOM $T $JNJ The Most Oversold Dow Stocks http://tinyurl.com/cb7dtp6		2		1.36242E+12	04/03/2013 11:06	/MoneyShows/status/308639608722309120
1569635365-408	https://twitter.com/search?l=en&q=%24jnj%20OR%20%24JNJ%20since%3A2013-01-01%20until%3A2013-12-31&src=typd&lang=en	@matthewherper	Matthew Herper	Xarelto rejected for acute coronary syndrome. Blow for $JNJ.	3	3	1	1.36244E+12	04/03/2013 16:35	/matthewherper/status/308722340093652992
1569635365-407	https://twitter.com/search?l=en&q=%24jnj%20OR%20%24JNJ%20since%3A2013-01-01%20until%3A2013-12-31&src=typd&lang=en	@Stocktwits	Stocktwits	Three Dividend Paying Guru Stocks http://stks.co/q4On via @CharlesSizemore $ADM $CHK $JNJ $HNZ		3	2	1.36246E+12	04/03/2013 21:12	/Stocktwits/status/308792055428169728
1569635365-406	https://twitter.com/search?l=en&q=%24jnj%20OR%20%24JNJ%20since%3A2013-01-01%20until%3A2013-12-31&src=typd&lang=en	@jimcramer	Jim Cramer	Will $KMB, #CLX, $JNJ, $CAG ever go down? Today would be the day with commodities going higher		5	9	1.36248E+12	05/03/2013 02:17	/jimcramer/status/308868814693601280
1569635365-405	https://twitter.com/search?l=en&q=%24jnj%20OR%20%24JNJ%20since%3A2013-01-01%20until%3A2013-12-31&src=typd&lang=en	@GiovannyMoreano	Giovanny Moreano	One-fifth of S&P 500 stocks are trading at new multi-year highs today. $GOOG $GE $CVX $JNJ $MMM		2	2	1.36258E+12	06/03/2013 08:13	/GiovannyMoreano/status/309320747707400193
1569635365-404	https://twitter.com/search?l=en&q=%24jnj%20OR%20%24JNJ%20since%3A2013-01-01%20until%3A2013-12-31&src=typd&lang=en	@PrivCo	PrivCo	#Medical device mkr #Nevro raises #SeriesC from #NovoVentures @NEAVC @MayoClinic @MPMCapital @JNJNews $JNJ & others; http://bit.ly/10lB2xD		34		1.36268E+12	07/03/2013 10:30	/PrivCo/status/309717778171060224
1569635365-403	https://twitter.com/search?l=en&q=%24jnj%20OR%20%24JNJ%20since%3A2013-01-01%20until%3A2013-12-31&src=typd&lang=en	@BioDueDiligence	Andrew G.	Updated compilation of biotech/pharma pipelines: http://www.biotechduediligence.com/pipelines.html w/ $ABBV $AZN $BMY $CELG $LLY $GSK $JNJ $MRK $NVS $PFE $RHHBY $SNY	1	1	2	1.36278E+12	08/03/2013 15:48	/BioDueDiligence/status/310160173438234625
1569635365-402	https://twitter.com/search?l=en&q=%24jnj%20OR%20%24JNJ%20since%3A2013-01-01%20until%3A2013-12-31&src=typd&lang=en	@seemacnbc	Seema Mody	More J&J recalls...http://apne.ws/10rsZ2n $JNJ	5	2	1	1.36288E+12	09/03/2013 18:54	/seemacnbc/status/310569427647221760
1569635365-401	https://twitter.com/search?l=en&q=%24jnj%20OR%20%24JNJ%20since%3A2013-01-01%20until%3A2013-12-31&src=typd&lang=en	@FierceMedTech	FierceMedTech	$JNJ's internal docs say recalled hip was defective -- http://bit.ly/YbtJ90 #artificialhip		4	1	1.36327E+12	14/03/2013 07:47	/FierceMedTech/status/312213277105078273
1569635365-400	https://twitter.com/search?l=en&q=%24jnj%20OR%20%24JNJ%20since%3A2013-01-01%20until%3A2013-12-31&src=typd&lang=en	@FierceBiotech	FierceBiotech	New special report: Biopharma's Top R&D Spenders - 2012 http://bit.ly/ZUN7Fz $RHHBY $NVS $MRK $PFE $JNJ $SNY #GSK $LLY $AZN $ABT		3		1.36361E+12	18/03/2013 06:54	/FierceBiotech/status/313649670050160642
1569635365-399	https://twitter.com/search?l=en&q=%24jnj%20OR%20%24JNJ%20since%3A2013-01-01%20until%3A2013-12-31&src=typd&lang=en	@FierceBiotech	FierceBiotech	FDA readies final decisions on four big #biotech drugs http://bit.ly/WRpEs8 $BIIB $UTHR $JNJ $AGN		4	2	1.36362E+12	18/03/2013 08:10	/FierceBiotech/status/313668693051715585
1569635365-398	https://twitter.com/search?l=en&q=%24jnj%20OR%20%24JNJ%20since%3A2013-01-01%20until%3A2013-12-31&src=typd&lang=en	@JNJNews	Johnson & Johnson	Our first-ever all-digital Annual Report for 2012 is now available for viewing: #JNJ $JNJ http://jnj.me/YqHm43		5	1	1.36387E+12	21/03/2013 06:00	/JNJNews/status/314723103274049537
1569635365-397	https://twitter.com/search?l=en&q=%24jnj%20OR%20%24JNJ%20since%3A2013-01-01%20until%3A2013-12-31&src=typd&lang=en	@dougchia	Douglas K. Chia	Congratulations to the Investor Relations team at $JNJ. Named Best #IR in Pharmaceutical & Biotech by @IRMagazine at tonight's awards gala.			2	1.36392E+12	21/03/2013 20:10	/dougchia/status/314937075566800897
1569635365-396	https://twitter.com/search?l=en&q=%24jnj%20OR%20%24JNJ%20since%3A2013-01-01%20until%3A2013-12-31&src=typd&lang=en	@DLSherman	Debra Sherman	J&J recalling more than 2 million blood glucose meters worldwide http://reut.rs/102lnPx via @reuters $JNJ	1	1	1	1.36423E+12	25/03/2013 09:18	/DLSherman/status/316222597379530754
1569635365-395	https://twitter.com/search?l=en&q=%24jnj%20OR%20%24JNJ%20since%3A2013-01-01%20until%3A2013-12-31&src=typd&lang=en	@michaelsantoli	Michael Santoli	"Your grandmother’s portfolio is beating most slick hedge funds with a cane this year." My latest. http://yhoo.it/14HyGKW $CPB $JNJ $DIS	2	6	5	1.36511E+12	04/04/2013 13:40	/michaelsantoli/status/319912392677023744
1569635365-394	https://twitter.com/search?l=en&q=%24jnj%20OR%20%24JNJ%20since%3A2013-01-01%20until%3A2013-12-31&src=typd&lang=en	@bespokeinvest	Bespoke	Here's a list of the key companies set to report earnings next week: http://www.bespokeinvest.com/thinkbig/2013/4/12/key-earnings-reports-next-week.html … $GOOG $IBM $MS $GS $BAC $MCD $JNJ $AXP $UNH $$		5	1	1.3658E+12	12/04/2013 12:33	/bespokeinvest/status/322794513418555392
1569635365-393	https://twitter.com/search?l=en&q=%24jnj%20OR%20%24JNJ%20since%3A2013-01-01%20until%3A2013-12-31&src=typd&lang=en	@Stocktwits	Stocktwits	"@lamonicabuzz: Lots of earnings next week. The highlights: $C $GS $JNJ $KO $INTC $YHOO $BAC $EBAY $GOOG $MSFT $NOK $MS $VZ $GE $MCD. Whew!"		5	2	1.3658E+12	12/04/2013 13:01	/Stocktwits/status/322801693467234304
1569635365-392	https://twitter.com/search?l=en&q=%24jnj%20OR%20%24JNJ%20since%3A2013-01-01%20until%3A2013-12-31&src=typd&lang=en	@Stocktwits	Stocktwits	Select Earnings Before the Open Tomorrow, 4/16/2013. Companies include: http://stks.co/r8ZN $BLK $CSX $KO $GS $JNJ $USB	1	4	1	1.36608E+12	15/04/2013 19:38	/Stocktwits/status/323988631553462272
1569635365-391	https://twitter.com/search?l=en&q=%24jnj%20OR%20%24JNJ%20since%3A2013-01-01%20until%3A2013-12-31&src=typd&lang=en	@MarketWatch	MarketWatch	Shares of Goldman Sachs, Coca-Cola, and Johnson & Johnson are all trading up before the opening bell http://on.mktw.net/YP3kQ5 $GS $JNJ $KO		10	1	1.36612E+12	16/04/2013 06:18	/MarketWatch/status/324149703639986176
1569635365-390	https://twitter.com/search?l=en&q=%24jnj%20OR%20%24JNJ%20since%3A2013-01-01%20until%3A2013-12-31&src=typd&lang=en	@ReutersInsider	Reuters Insider	FACTBOX: Four key U.S. companies that beat the Street on profits http://reut.rs/YsLgXi $GS $BLK $JNJ $KO		15		1.36613E+12	16/04/2013 10:49	/ReutersInsider/status/324217963987230721
1569635365-388	https://twitter.com/search?l=en&q=%24jnj%20OR%20%24JNJ%20since%3A2013-01-01%20until%3A2013-12-31&src=typd&lang=en	@SimonettiLauren	Lauren Simonetti	9 Dow stocks hitting highs, $DIS $HD $PG $TRV $JNJ at all-time highs #wallstreetrally @FoxBusiness	2	6	2	1.36673E+12	23/04/2013 07:06	/SimonettiLauren/status/326698568318607360
1569635365-387	https://twitter.com/search?l=en&q=%24jnj%20OR%20%24JNJ%20since%3A2013-01-01%20until%3A2013-12-31&src=typd&lang=en	@sallyshin	Sally Shin	9 Dow components hit new 52-Week High today: $DIS $HD $JNJ $KO $MRK $PG $T $TRV $VZ		12		1.36673E+12	23/04/2013 07:50	/sallyshin/status/326709660814036992
1569635365-386	https://twitter.com/search?l=en&q=%24jnj%20OR%20%24JNJ%20since%3A2013-01-01%20until%3A2013-12-31&src=typd&lang=en	@MarketWatch	MarketWatch	Johnson & Johnson raises its quarterly dividend to 8.2%, marking 51 consecutive years of increased payouts http://on.mktw.net/10ftWVl $JNJ	4	18	5	1.36691E+12	25/04/2013 08:57	/MarketWatch/status/327451206404431872
1569635365-385	https://twitter.com/search?l=en&q=%24jnj%20OR%20%24JNJ%20since%3A2013-01-01%20until%3A2013-12-31&src=typd&lang=en	@rymcbr	Ryan McBride	Johnson & Johnson, Evotec bask in Harvard's breaking #diabetes discovery http://bit.ly/ZpjmPV $JNJ	2	4	2	1.36699E+12	26/04/2013 07:31	/rymcbr/status/327792054342139906
1569635365-384	https://twitter.com/search?l=en&q=%24jnj%20OR%20%24JNJ%20since%3A2013-01-01%20until%3A2013-12-31&src=typd&lang=en	@Stocktwits	Stocktwits	Amazing... $JNJ - 17 Consecutive Higher Weekly Closes. http://stks.co/cRvb	1	5	1	1.36709E+12	27/04/2013 11:30	/Stocktwits/status/328214571397562368
1569635365-383	https://twitter.com/search?l=en&q=%24jnj%20OR%20%24JNJ%20since%3A2013-01-01%20until%3A2013-12-31&src=typd&lang=en	@rymcbr	Ryan McBride	Johnson & Johnson allies with #biotech #startup on #HIV drug in China http://bit.ly/18kkBjX $JNJ		4	1	1.36734E+12	30/04/2013 08:57	/rymcbr/status/329263260043980801
1569635365-382	https://twitter.com/search?l=en&q=%24jnj%20OR%20%24JNJ%20since%3A2013-01-01%20until%3A2013-12-31&src=typd&lang=en	@nanexllc	Eric Scott Hunsader	You won't believe what goes on in 1/2 second in today's stock market https://www.youtube.com/watch?v=rB5jJuMP84E … #HFT $JNJ #TRADING	1	7	7	1.36761E+12	03/05/2013 11:50	/nanexllc/status/330393827221319681
1569635365-381	https://twitter.com/search?l=en&q=%24jnj%20OR%20%24JNJ%20since%3A2013-01-01%20until%3A2013-12-31&src=typd&lang=en	@bradloncar	Brad Loncar	The Painkiller Holy Grail http://on.wsj.com/16JRMRx $ENDP $JNJ $ACRX $PTIE	2	2	2	1.3678E+12	05/05/2013 17:39	/bradloncar/status/331206646502133760
1569635365-380	https://twitter.com/search?l=en&q=%24jnj%20OR%20%24JNJ%20since%3A2013-01-01%20until%3A2013-12-31&src=typd&lang=en	@nanexllc	Eric Scott Hunsader	This 0.5 seconds of trading in $JNJ can't be audited by the regulator. Just how #HFT likes it http://www.youtube.com/watch?v=rB5jJuMP84E …	2	6	3	1.36781E+12	05/05/2013 20:08	/nanexllc/status/331244154430574593
1569635365-379	https://twitter.com/search?l=en&q=%24jnj%20OR%20%24JNJ%20since%3A2013-01-01%20until%3A2013-12-31&src=typd&lang=en	@ReformedBroker	Downtown Josh Brown	Johnson & Johnson up 18 weeks in a row, LOL. My grandchildren will buy the dip. $JNJ	2	4	4	1.36802E+12	08/05/2013 07:00	/ReformedBroker/status/332132844883308546
1569635365-378	https://twitter.com/search?l=en&q=%24jnj%20OR%20%24JNJ%20since%3A2013-01-01%20until%3A2013-12-31&src=typd&lang=en	@Briefingcom	Briefing.com	$JNJ: Johnson & Johnson: Janssen Biotech's SIMPONI (golimumab) receives FDA approval for ulcerative colitis http://bit.ly/12bXlTa		3	1	1.36866E+12	15/05/2013 15:24	/Briefingcom/status/334796452662484993
1569635365-377	https://twitter.com/search?l=en&q=%24jnj%20OR%20%24JNJ%20since%3A2013-01-01%20until%3A2013-12-31&src=typd&lang=en	@Stocktwits	Stocktwits	"@RyanDetrick: $JNJ is now up an amazing 20 weeks in a row. This is a record for any stock since 1990. Not bad for a 127 year old company."	2	9	1	1.36882E+12	17/05/2013 13:31	/Stocktwits/status/335492836210401280
1569635365-376	https://twitter.com/search?l=en&q=%24jnj%20OR%20%24JNJ%20since%3A2013-01-01%20until%3A2013-12-31&src=typd&lang=en	@FiercePharma	FiercePharma	Biopharma's 20 highest-paid CEOs. Our latest special report on exec pay: http://bit.ly/14nQlVs #pharma #biotech $REGN $JNJ $PFE		2	2	1.36906E+12	20/05/2013 06:37	/FiercePharma/status/336475847156457472
1569635365-375	https://twitter.com/search?l=en&q=%24jnj%20OR%20%24JNJ%20since%3A2013-01-01%20until%3A2013-12-31&src=typd&lang=en	@barronsonline	Barron's	Dividend Stocks, the New Nifty 50? ($ subscription) http://on.barrons.com/13DqVAk via @barronsonline $IBM $KO $MCD $JNJ $DIS		2	2	1.36915E+12	21/05/2013 08:03	/barronsonline/status/336859880344408065
1569635365-374	https://twitter.com/search?l=en&q=%24jnj%20OR%20%24JNJ%20since%3A2013-01-01%20until%3A2013-12-31&src=typd&lang=en	@RedDogT3	Scott Redler	Here is a link to my video recap and look towards tomorrow. $spy $xlf $gs $aapl $kmb $jnj $tsla $bac $goog http://www.t3live.com/articles/market-analysis/4163-did-bears-fear-of-tuesdays-spark-afternoon-rally.html …		2	2	1.3703E+12	03/06/2013 16:56	/RedDogT3/status/341705072524283904
1569635365-373	https://twitter.com/search?l=en&q=%24jnj%20OR%20%24JNJ%20since%3A2013-01-01%20until%3A2013-12-31&src=typd&lang=en	@BentheFidler	Ben Fidler	J&J Cuts Ribbon on Boston Innovation Center, Touts Startup Deals http://www.xconomy.com/boston/2013/06/27/jj-cuts-ribbon-on-boston-innovation-center/ … $JNJ		1	1	1.37233E+12	27/06/2013 04:31	/BentheFidler/status/350214848585547776
1569635365-372	https://twitter.com/search?l=en&q=%24jnj%20OR%20%24JNJ%20since%3A2013-01-01%20until%3A2013-12-31&src=typd&lang=en	@Stocktwits	Stocktwits	Tell The Kids: 10,000 Jobs at Pharma Companies http://stks.co/ea5Q via @ycharts $PFE $GSK $JNJ $ABBV $LLY $BMY	1	5	5	1.37281E+12	02/07/2013 17:06	/Stocktwits/status/352216815985889281
1569635365-371	https://twitter.com/search?l=en&q=%24jnj%20OR%20%24JNJ%20since%3A2013-01-01%20until%3A2013-12-31&src=typd&lang=en	@bespokeinvest	Bespoke	17 of the 30 Dow stocks are back in overbought territory: http://www.bespokeinvest.com/thinkbig/2013/7/11/back-to-overbought.html … $BAC $IBM $CAT $UTX $XOM $WMT $JNJ $PG $INTC $AA $BA $$	1	4	1	1.37357E+12	11/07/2013 12:56	/bespokeinvest/status/355415297202716672
1569635365-370	https://twitter.com/search?l=en&q=%24jnj%20OR%20%24JNJ%20since%3A2013-01-01%20until%3A2013-12-31&src=typd&lang=en	@Stocktwits	Stocktwits	Another huge company reporting earnings tomorrow is Johnson & Johnson $JNJ: http://stocktwits.com/TraceyRyniec/message/14595920?utm_source=twitter&utm_medium=community&utm_campaign=chart …	1	5	1	1.37392E+12	15/07/2013 13:31	/Stocktwits/status/356873766623649792
1569635365-369	https://twitter.com/search?l=en&q=%24jnj%20OR%20%24JNJ%20since%3A2013-01-01%20until%3A2013-12-31&src=typd&lang=en	@MarketWatch	MarketWatch	4 things traders should know for the next 24 hours: http://on.mktw.net/1dAHWAk $KO $JNJ $GS $MOS $CTAS		9	2	1.37393E+12	15/07/2013 16:09	/MarketWatch/status/356913343417692160
1569635365-368	https://twitter.com/search?l=en&q=%24jnj%20OR%20%24JNJ%20since%3A2013-01-01%20until%3A2013-12-31&src=typd&lang=en	@CNBC	CNBC	J&J beats, raises forecast; $JNJ STORY: http://cnb.cx/18lau3O (via @EarningsCentral)		11		1.37398E+12	16/07/2013 04:55	/CNBC/status/357106274388807681
1569635365-366	https://twitter.com/search?l=en&q=%24jnj%20OR%20%24JNJ%20since%3A2013-01-01%20until%3A2013-12-31&src=typd&lang=en	@YahooFinance	Yahoo Finance	“J&J results beat expectations, as drugs, devices deliver” http://yhoo.it/11TqsiZ (via @Reuters) $JNJ #healthcare #pharma		6	2	1.37398E+12	16/07/2013 05:55	/YahooFinance/status/357121256027455489
1569635365-365	https://twitter.com/search?l=en&q=%24jnj%20OR%20%24JNJ%20since%3A2013-01-01%20until%3A2013-12-31&src=typd&lang=en	@MarketWatch	MarketWatch	Johnson & Johnson beats earnings forecasts, but gets little investor love. http://on.mktw.net/12DKcp6 $JNJ		11		1.374E+12	16/07/2013 11:48	/MarketWatch/status/357210054736359424
1569635365-364	https://twitter.com/search?l=en&q=%24jnj%20OR%20%24JNJ%20since%3A2013-01-01%20until%3A2013-12-31&src=typd&lang=en	@CNBCFastMoney	CNBC's Fast Money	Apple stock price climbing to $600: Paul Meeks http://cnb.cx/14DRsDq $AAPL $AMZN $JNJ $HON $DAL $CHM $QCOM #icymi		6	3	1.37467E+12	24/07/2013 04:49	/CNBCFastMoney/status/360003819834314752
1569635365-363	https://twitter.com/search?l=en&q=%24jnj%20OR%20%24JNJ%20since%3A2013-01-01%20until%3A2013-12-31&src=typd&lang=en	@adamfeuerstein	Adam Feuerstein	Millennium Takeda orteronel (tak-700) fails ph 3 prostate cancer (post chemo). One less competitor for $MDVN & $JNJ drugs.	4	10	4	1.3748E+12	25/07/2013 17:20	/adamfeuerstein/status/360555098906173444
1569635365-362	https://twitter.com/search?l=en&q=%24jnj%20OR%20%24JNJ%20since%3A2013-01-01%20until%3A2013-12-31&src=typd&lang=en	@4xguy	Forex Guy	A complete view of High Frequency trading of $JNJ trading by Nanex. The REAL big picture. http://youtu.be/B_k_elbBz8c	1	4	4	1.37495E+12	27/07/2013 10:34	/4xguy/status/361177810980708354
1569635365-361	https://twitter.com/search?l=en&q=%24jnj%20OR%20%24JNJ%20since%3A2013-01-01%20until%3A2013-12-31&src=typd&lang=en	@tlmontana	Madison Montana!!	“@SeekingAlpha: Avoid The Poor House With Dividend Growth Stocks http://seekingalpha.com/f/a/ycp6 $AAPL $NLY $PG $CVX $JNJ $T $XOM $KO”	1	1	3	1.37563E+12	04/08/2013 08:33	/tlmontana/status/364046503029243904
1569635365-360	https://twitter.com/search?l=en&q=%24jnj%20OR%20%24JNJ%20since%3A2013-01-01%20until%3A2013-12-31&src=typd&lang=en	@FiercePharma	FiercePharma	Dendreon says Provenge sales won't grow this year. $JNJ's Zytiga and Medivation's Xtandi too much competition http://bit.ly/14sbcrW #pharma		5	2	1.37605E+12	09/08/2013 06:23	/FiercePharma/status/365825785803714561
1569635365-359	https://twitter.com/search?l=en&q=%24jnj%20OR%20%24JNJ%20since%3A2013-01-01%20until%3A2013-12-31&src=typd&lang=en	@TFMTrades	Tony is Trading	A closer look @ my positions. I am Short $SPY, $QQQ $IWM, $FB, $IYT, $EWW $LNKD $TSLA $USO $JNJ & I am long hope.. #LOL @Tony_BATtista			6	1.37644E+12	13/08/2013 18:12	/TFMTrades/status/367453747619704833
1569635365-358	https://twitter.com/search?l=en&q=%24jnj%20OR%20%24JNJ%20since%3A2013-01-01%20until%3A2013-12-31&src=typd&lang=en	@sspencer_smb	Steven Spencer	Did You Trade Well II? how a pro evaluates their trading versus a newb. http://stks.co/ihny $JNJ $HCA $Study	6	2	3	1.37675E+12	17/08/2013 07:55	/sspencer_smb/status/368747836180926464
1569635365-357	https://twitter.com/search?l=en&q=%24jnj%20OR%20%24JNJ%20since%3A2013-01-01%20until%3A2013-12-31&src=typd&lang=en	@Datamonitor_JW	James Wade	$JNJ completes acquisition of Aragon Pharma...aim to bolster prostate cancer pipeline with ARN-509 http://bit.ly/14XpMLc #oncology		9		1.37699E+12	20/08/2013 01:22	/Datamonitor_JW/status/369736300141621248
1569635365-356	https://twitter.com/search?l=en&q=%24jnj%20OR%20%24JNJ%20since%3A2013-01-01%20until%3A2013-12-31&src=typd&lang=en	@BloombergTV	Bloomberg TV	What are you watching? Here are the top ten stocks of the day: http://bloom.bg/16w5UMf $JNJ $TJX $TOL $GS $AAPL $POT $RCL $TGT $SPLS $LOW	1	2	2	1.3771E+12	21/08/2013 09:45	/BloombergTV/status/370225215676379136
1569635365-355	https://twitter.com/search?l=en&q=%24jnj%20OR%20%24JNJ%20since%3A2013-01-01%20until%3A2013-12-31&src=typd&lang=en	@SeekingAlpha	Seeking Alpha	A Young Investor's DGI Plan And Portfolio http://seekingalpha.com/f/a/zhim $AFL $COP $CSX $CVX $JNJ $KO $MCD $WAG $WFC $WMT			6	1.37744E+12	25/08/2013 06:09	/SeekingAlpha/status/371620405758267392
1569635365-354	https://twitter.com/search?l=en&q=%24jnj%20OR%20%24JNJ%20since%3A2013-01-01%20until%3A2013-12-31&src=typd&lang=en	@GiovannyMoreano	Giovanny Moreano	The Dow is off by -882 pts. or -5.63% from its record close of 15,658 on 8/2. Biggest drags this month: $IBM, $JNJ, $CVX and $XOM.	4	29	5	1.37764E+12	27/08/2013 13:27	/GiovannyMoreano/status/372455336247975937
1569635365-353	https://twitter.com/search?l=en&q=%24jnj%20OR%20%24JNJ%20since%3A2013-01-01%20until%3A2013-12-31&src=typd&lang=en	@abnormalreturns	Tadas Viskanta	Saturday links: legalistic thinking, explaining the economic machine and when grit trumps talent. http://stks.co/akWL $AAPL $JNJ		2	3	1.38037E+12	28/09/2013 04:03	/abnormalreturns/status/383909898016149504
1569635365-352	https://twitter.com/search?l=en&q=%24jnj%20OR%20%24JNJ%20since%3A2013-01-01%20until%3A2013-12-31&src=typd&lang=en	@danprimack	Dan Primack	$JNJ stock up around 50% since Obamacare passed. Profits up by $5 billion (or 11%). That med device tax is sure killing them...	1	6	1	1.38177E+12	14/10/2013 09:03	/danprimack/status/389783438964031490
1569635365-351	https://twitter.com/search?l=en&q=%24jnj%20OR%20%24JNJ%20since%3A2013-01-01%20until%3A2013-12-31&src=typd&lang=en	@Stocktwits	Stocktwits	Major companies reporting earnings before the open: $C http://stks.co/cmSp , $KO http://stks.co/dmLz , and $JNJ http://stks.co/tWSh		1	2	1.38184E+12	15/10/2013 04:18	/Stocktwits/status/390074316634992640
1569635365-350	https://twitter.com/search?l=en&q=%24jnj%20OR%20%24JNJ%20since%3A2013-01-01%20until%3A2013-12-31&src=typd&lang=en	@MaverickNY	Sally Church	PREVAIL is positive! Study stopped early. HR of 0.70 in favour of enzalutamide in pre-chemo CRPC is a huge win over abiraterone. $MDVN $JNJ	1	15	2	1.38244E+12	22/10/2013 04:17	/MaverickNY/status/392610656723431424
1569635365-349	https://twitter.com/search?l=en&q=%24jnj%20OR%20%24JNJ%20since%3A2013-01-01%20until%3A2013-12-31&src=typd&lang=en	@AlpineBV_Miller	David Miller	@ianestepan Absolutely wrong. Uros will use Xtandi and not Zytiga because of the steroids required for Zytiga. $MDVN $JNJ	3	3	2	1.38244E+12	22/10/2013 04:42	/AlpineBV_Miller/status/392617019843284992
1569635365-348	https://twitter.com/search?l=en&q=%24jnj%20OR%20%24JNJ%20since%3A2013-01-01%20until%3A2013-12-31&src=typd&lang=en	@hcvresearchnews	HCV Research & News	RT @DewDiligence Does $GILD have a lock on PI-experienced patients? http://investorshub.advfn.com/boards/read_msg.aspx?message_id=93424461 … $ABBV $ENTA $BMY $MRK $JNJ $ACHN etc #HepC #HCV		2	2	1.38291E+12	27/10/2013 14:13	/hcvresearchnews/status/394572479470907392
1569635365-347	https://twitter.com/search?l=en&q=%24jnj%20OR%20%24JNJ%20since%3A2013-01-01%20until%3A2013-12-31&src=typd&lang=en	@H3NPHLO	H3NPHLO	#HCV: Second Generation - All oral regimens in development for g1 HCV #AASLD $GILD $ABBV $BMY $MRK $VRTX $JNJ pic.twitter.com/Lkrr6hO5cm		4		1.38357E+12	04/11/2013 06:44	/H3NPHLO/status/397358603943686144
1569635365-346	https://twitter.com/search?l=en&q=%24jnj%20OR%20%24JNJ%20since%3A2013-01-01%20until%3A2013-12-31&src=typd&lang=en	@CNBC	CNBC	$JNJ to pay $2.2B, plead guilty to misdemeanor in Risperdal case; involved probe into alleged kickbacks to pharmacists. - @ScottCohnCNBC	2	16	3	1.38358E+12	04/11/2013 09:17	/CNBC/status/397397253218127872
1569635365-322	https://twitter.com/search?l=en&q=%24jnj%20OR%20%24JNJ%20since%3A2013-01-01%20until%3A2013-12-31&src=typd&lang=en	@CNNBusiness	CNN Business	JNJ & subsidiaries "lined their pockets at the expense of American taxpayers, patients": Eric Holder http://cnnmon.ie/173G3yS $JNJ	3	9	2	1.38359E+12	04/11/2013 12:07	/CNNBusiness/status/397439972275265536
1569635365-345	https://twitter.com/search?l=en&q=%24jnj%20OR%20%24JNJ%20since%3A2013-01-01%20until%3A2013-12-31&src=typd&lang=en	@scotthensley	Scott Hensley	34-year-old woman working at J&J wore wire to sales meeting after feeling stonewalled on Risperdal marketing. $JNJ http://bit.ly/HEnQwK	2	3	2	1.38367E+12	05/11/2013 08:55	/scotthensley/status/397754169979068416
1569635365-344	https://twitter.com/search?l=en&q=%24jnj%20OR%20%24JNJ%20since%3A2013-01-01%20until%3A2013-12-31&src=typd&lang=en	@nicoleusinclair	Nicole Sinclair	"Nothing says Im innocent like paying $2.2bn" -- @jimcramer connoting that $JNJ Risperdal settlement very questionable.	2	11	5	1.38375E+12	06/11/2013 07:13	/nicoleusinclair/status/398090874438942720
1569635365-321	https://twitter.com/search?l=en&q=%24jnj%20OR%20%24JNJ%20since%3A2013-01-01%20until%3A2013-12-31&src=typd&lang=en	@ACInvestorBlog	Antonio Costa	Bullish engulfing candle formed on Friday $GE $MU $PFE $CX $LLY $HBAN $ORCL $MHR $USB $HAL $X $POT $JNJ $UAL $SLB $BK $DOW $WFT $DD $MYL $BA		2	2	1.38408E+12	10/11/2013 02:53	/ACInvestorBlog/status/399474935828979712
1569635365-343	https://twitter.com/search?l=en&q=%24jnj%20OR%20%24JNJ%20since%3A2013-01-01%20until%3A2013-12-31&src=typd&lang=en	@adamfeuerstein	Adam Feuerstein	$PCYC $JNJ -- FDA approves ibrutinib		5	3	1.38436E+12	13/11/2013 10:18	/adamfeuerstein/status/400674045919645696
1569635365-342	https://twitter.com/search?l=en&q=%24jnj%20OR%20%24JNJ%20since%3A2013-01-01%20until%3A2013-12-31&src=typd&lang=en	@FierceBiotech	FierceBiotech	J&J, Pharmacyclics win early approval for 'breakthrough' cancer drug ibrutinib. http://www.fiercebiotech.com/story/jj-pharmacyclics-win-early-approval-breakthrough-cancer-drug-ibrutinib/2013-11-13 … $JNJ $PCYC	1	6	1	1.38436E+12	13/11/2013 10:43	/FierceBiotech/status/400680270359052289
1569635365-341	https://twitter.com/search?l=en&q=%24jnj%20OR%20%24JNJ%20since%3A2013-01-01%20until%3A2013-12-31&src=typd&lang=en	@jimcramer	Jim Cramer	This is huge for $PCYC and $JNJ! RT @adamfeuerstein: $PCYC Each Imbruvica pill costs $90!!	2	3	11	1.38437E+12	13/11/2013 11:27	/jimcramer/status/400691405170823168
1569635365-340	https://twitter.com/search?l=en&q=%24jnj%20OR%20%24JNJ%20since%3A2013-01-01%20until%3A2013-12-31&src=typd&lang=en	@ldtimmerman	Luke Timmerman	Pharmacyclics, J&J Win FDA Approval for Big Blood Cancer Drug. Priced at $130k/year http://www.xconomy.com/san-francisco/2013/11/13/pharmacyclics-jj-win-fda-approval-big-blood-cancer-drug/ … $PCYC $JNJ	1	8	2	1.38437E+12	13/11/2013 11:27	/ldtimmerman/status/400691478667603968
1569635365-338	https://twitter.com/search?l=en&q=%24jnj%20OR%20%24JNJ%20since%3A2013-01-01%20until%3A2013-12-31&src=typd&lang=en	@nanexllc	Eric Scott Hunsader	Dear #AskJPM - is this your price discovery algo at work in $JNJ ? http://youtu.be/rB5jJuMP84E	1	4	5	1.3844E+12	13/11/2013 20:23	/nanexllc/status/400826208830517248
1569635365-337	https://twitter.com/search?l=en&q=%24jnj%20OR%20%24JNJ%20since%3A2013-01-01%20until%3A2013-12-31&src=typd&lang=en	@FiercePharma	FiercePharma	The weekend’s most-read special report: Top Pharma Companies by 2012 Revenues http://bit.ly/1d1smmU #pharma $PFE $NVS $JNJ	2	7	1	1.38477E+12	18/11/2013 04:15	/FiercePharma/status/402394743952261120
1569635365-336	https://twitter.com/search?l=en&q=%24jnj%20OR%20%24JNJ%20since%3A2013-01-01%20until%3A2013-12-31&src=typd&lang=en	@FierceBiotech	FierceBiotech	Gilead charts PhIII success for #leukemia drug as J&J showdown awaits http://www.fiercebiotech.com/story/gilead-charts-phiii-success-leukemia-drug-jj-showdown-awaits/2013-11-19 … $GILD $JNJ		4	2	1.38488E+12	19/11/2013 09:38	/FierceBiotech/status/402838326082039809
1569635365-335	https://twitter.com/search?l=en&q=%24jnj%20OR%20%24JNJ%20since%3A2013-01-01%20until%3A2013-12-31&src=typd&lang=en	@WSJhealth	WSJ Health News	J&J agrees to pay $2.5 billion in hip settlement, but still faces more litigation. http://on.wsj.com/17IgA9i via @jonathanrockoff $JNJ		1	2	1.38496E+12	20/11/2013 07:24	/WSJhealth/status/403166870087299072
1569635365-319	https://twitter.com/search?l=en&q=%24jnj%20OR%20%24JNJ%20since%3A2013-01-01%20until%3A2013-12-31&src=typd&lang=en	@CBOE	Cboe	Active puts @ CBOE; $ZNGA Dec 4 $PBR Jan 13 $JNJ Dec 110 $COH 12/6/13 54 $WM Dec 45		2		1.38496E+12	20/11/2013 09:05	/CBOE/status/403192345673207809
1569635365-315	https://twitter.com/search?l=en&q=%24jnj%20OR%20%24JNJ%20since%3A2013-01-01%20until%3A2013-12-31&src=typd&lang=en	@matthewherper	Matthew Herper	$JNJ simeprevir approved by FDA to treat hepatitis C.	1	4	1	1.38516E+12	22/11/2013 15:54	/matthewherper/status/404020031605833728
1569635365-334	https://twitter.com/search?l=en&q=%24jnj%20OR%20%24JNJ%20since%3A2013-01-01%20until%3A2013-12-31&src=typd&lang=en	@adamfeuerstein	Adam Feuerstein	$JNJ Medivir - FDA approves HepC drug simeprevir. Brand name Olysio.	1	10	5	1.38516E+12	22/11/2013 15:57	/adamfeuerstein/status/404020819418152961
1569635365-333	https://twitter.com/search?l=en&q=%24jnj%20OR%20%24JNJ%20since%3A2013-01-01%20until%3A2013-12-31&src=typd&lang=en	@jimcramer	Jim Cramer	$JNJ RT @Retankerman: Jim, HUGE fan. Long story short, lost a lot of $ jumping in and out.Please tell me a name I should buy/hold for year+!	5	10	10	1.38531E+12	24/11/2013 10:15	/jimcramer/status/404659543512064002
1569635365-332	https://twitter.com/search?l=en&q=%24jnj%20OR%20%24JNJ%20since%3A2013-01-01%20until%3A2013-12-31&src=typd&lang=en	@jimcramer	Jim Cramer	$JNJ RT @Joey__101: @jimcramer if you could pick one company to open a DRIP in for the next 20 yrs which would you choose?	1	6	9	1.38538E+12	25/11/2013 03:51	/jimcramer/status/404925333989638145
1569635365-331	https://twitter.com/search?l=en&q=%24jnj%20OR%20%24JNJ%20since%3A2013-01-01%20until%3A2013-12-31&src=typd&lang=en	@samsharf	Samantha Sharf	Johnson & Johnson, Nike, Coca-Cola lead the pack with revenue growth in Europe $JNJ $NKE $KOhttp://onforb.es/17MpA0d		36	18	1.38539E+12	25/11/2013 07:03	/samsharf/status/404973633321582592
1569635365-330	https://twitter.com/search?l=en&q=%24jnj%20OR%20%24JNJ%20since%3A2013-01-01%20until%3A2013-12-31&src=typd&lang=en	@Stephanie_Link	Stephanie Link	Wells ups $JNJ target to $112-$113 as portfolio pipe contins to perform well.	5	11	11	1.38607E+12	03/12/2013 05:21	/Stephanie_Link/status/407846964454494208
1569635365-329	https://twitter.com/search?l=en&q=%24jnj%20OR%20%24JNJ%20since%3A2013-01-01%20until%3A2013-12-31&src=typd&lang=en	@mkoeris	Michael Koeris	New York City to Start Venture Fund for Biotech via @WSJ. $10MM from @bloomberg, $40MM $CLGN $JNJ etc... http://online.wsj.com/article/SB10001424052702304355104579236310004192826.html …	1	6	1	1.38616E+12	04/12/2013 06:06	/mkoeris/status/408220873314029569
1569635365-328	https://twitter.com/search?l=en&q=%24jnj%20OR%20%24JNJ%20since%3A2013-01-01%20until%3A2013-12-31&src=typd&lang=en	@EddyElfenbein	Eddy Elfenbein	Here's an index fund with zero fees. Buy theses six stocks; $WFC $XOM $JNJ $IBM $PG $T. Deviation from index will be minimal.	3	2	4	1.38619E+12	04/12/2013 13:48	/EddyElfenbein/status/408337117241036801
1569635365-317	https://twitter.com/search?l=en&q=%24jnj%20OR%20%24JNJ%20since%3A2013-01-01%20until%3A2013-12-31&src=typd&lang=en	@IBDinvestors	Investors.com	Income Investor: Johnson & Johnson, S&P 500 Dividend Aristocrat, Offers Growth http://ibdn.uz/rxfWO $JNJ $WMTpic.twitter.com/Mwh5Fm7tio		3	3	1.38643E+12	07/12/2013 08:30	/IBDinvestors/status/409344187809923072
1569635365-327	https://twitter.com/search?l=en&q=%24jnj%20OR%20%24JNJ%20since%3A2013-01-01%20until%3A2013-12-31&src=typd&lang=en	@DrPaulyDeSantis	Dr. Paul DeSantis	@mcbio316 @JMPawlotsky @MDsearchlight IMHO the verbiage is intently in there for $ABBV $JNJ and future direction of all oral based regimen		2	2	1.38652E+12	08/12/2013 09:11	/DrPaulyDeSantis/status/409716878517342208
1569635365-316	https://twitter.com/search?l=en&q=%24jnj%20OR%20%24JNJ%20since%3A2013-01-01%20until%3A2013-12-31&src=typd&lang=en	@BobPisani	Bob Pisani	Q3 largest buybacks: $AAPL $4.9B, $PFE $3.8B, $HAL $3.3B, $QCOM $3.3B, $JNJ $3.0B.	3	3	2	1.38677E+12	11/12/2013 07:42	/BobPisani/status/410781648704126976
1569635365-326	https://twitter.com/search?l=en&q=%24jnj%20OR%20%24JNJ%20since%3A2013-01-01%20until%3A2013-12-31&src=typd&lang=en	@AndyBiotech	Andy Biotech	$PCYC $GILD $ABBV $RHHBY $JNJ $GSK $GEN.CO Market Size and Competitive Landscape of CLL & NHL [CS]pic.twitter.com/y4Q5E6PurW	1	7	8	1.38732E+12	17/12/2013 15:39	/AndyBiotech/status/413075979355947008
1569635365-325	https://twitter.com/search?l=en&q=%24jnj%20OR%20%24JNJ%20since%3A2013-01-01%20until%3A2013-12-31&src=typd&lang=en	@JNJNews	Johnson & Johnson	In 2013, $JNJ joined the @NYSEEuronext Century Club. CFO Dominic Caruso discussed our business legacy. http://jnj.me/1kzfDZA	2	5	2	1.38781E+12	23/12/2013 07:00	/JNJNews/status/415119629703729152
1569635365-320	https://twitter.com/search?l=en&q=%24jnj%20OR%20%24JNJ%20since%3A2013-01-01%20until%3A2013-12-31&src=typd&lang=en	@CNBCClosingBell	CNBC's Closing Bell	Morning #ChristmasEve #stock movers: $TSLA $FB $TWTR $JNJ $LENpic.twitter.com/kAqnRFsvER	1	5		1.38789E+12	24/12/2013 07:09	/CNBCClosingBell/status/415484469261238273
1569635365-324	https://twitter.com/search?l=en&q=%24jnj%20OR%20%24JNJ%20since%3A2013-01-01%20until%3A2013-12-31&src=typd&lang=en	@BioStocks	Bio Stocks™	The Most Important New Drug Of 2013 http://onforb.es/1bskq78 $GILD $PCYC $JNJ #biotech	1	4	2	1.38812E+12	26/12/2013 21:45	/BioStocks/status/416429509756211200
1569635365-323	https://twitter.com/search?l=en&q=%24jnj%20OR%20%24JNJ%20since%3A2013-01-01%20until%3A2013-12-31&src=typd&lang=en	@hcvresearchnews	HCV Research & News	RT @AndyBiotech Comparison of #HCV Drug launches $GILD Sovaldi vs $JNJ Olysio vs Incivek vs Victrelis MT @H3NPHLOpic.twitter.com/3EEqC1l1pu	1	2	3	1.38825E+12	28/12/2013 09:03	/hcvresearchnews/status/416962498193928193
1569635461-653	https://twitter.com/search?l=en&q=%24jnj%20OR%20%24JNJ%20since%3A2014-01-01%20until%3A2014-12-31&src=typd&lang=en	@SeekingAlpha	Seeking Alpha	The Perfect Portfolio: End Of Year Review http://seekingalpha.com/article/1923881-the-perfect-portfolio-end-of-year-review?source=feed_f … $ABBV $ABT $CA $CL $CVX $INTC $JNJ $KMB $KO $MCD $MO $MSFT $PG $RAI		1	1	1.38857E+12	01/01/2014 02:28	/SeekingAlpha/status/418312822838145024
1569635461-652	https://twitter.com/search?l=en&q=%24jnj%20OR%20%24JNJ%20since%3A2014-01-01%20until%3A2014-12-31&src=typd&lang=en	@stockwire24	Stock Wire	Intrexon Announces a Research and Development Collaboration with Johnson ... $JNJ http://bit.ly/1bAfwVz				1.38858E+12	01/01/2014 04:59	/stockwire24/status/418350715506270208
1569635461-651	https://twitter.com/search?l=en&q=%24jnj%20OR%20%24JNJ%20since%3A2014-01-01%20until%3A2014-12-31&src=typd&lang=en	@stocknews77	LoveStockNews	$JNJ - 2 Health Giants Create 1 Mobile App -> http://stock-news.net/190978 #stock #stocks #stockaction				1.38859E+12	01/01/2014 07:27	/stocknews77/status/418387894873890817
1569635461-650	https://twitter.com/search?l=en&q=%24jnj%20OR%20%24JNJ%20since%3A2014-01-01%20until%3A2014-12-31&src=typd&lang=en	@LuxPartout	By Any Other Name	$XON $JNJ collaboration on "beauty products" Rogain? Neutrogena? Clean & Clear? ROC?				1.3886E+12	01/01/2014 10:18	/LuxPartout/status/418431052667813888
1569635461-649	https://twitter.com/search?l=en&q=%24jnj%20OR%20%24JNJ%20since%3A2014-01-01%20until%3A2014-12-31&src=typd&lang=en	@TomSilver39	Tom Silver	$JNJ Solid Zytiga uptake.For the 4- week period ended 12/20/13,Zytiga TRx totaled 9,003, up 32% Y/Y,while 4-weekNRx totaled 2,797,up 24% Y/Y	1			1.3886E+12	01/01/2014 10:59	/TomSilver39/status/418441440763469824
1569635461-648	https://twitter.com/search?l=en&q=%24jnj%20OR%20%24JNJ%20since%3A2014-01-01%20until%3A2014-12-31&src=typd&lang=en	@TomSilver39	Tom Silver	$JNJ $SNY $DNDN Selcted Prostate Cancer Product WW Sales, 2011-9Mo2013pic.twitter.com/95S6wgwCf8	1		1	1.3886E+12	01/01/2014 11:03	/TomSilver39/status/418442282161823744
1569635461-647	https://twitter.com/search?l=en&q=%24jnj%20OR%20%24JNJ%20since%3A2014-01-01%20until%3A2014-12-31&src=typd&lang=en	@TomSilver39	Tom Silver	$JNJ $DNDN $SNY ￼CRPC Line of Therapy by Brandpic.twitter.com/BwXG6ba6wp			1	1.3886E+12	01/01/2014 11:04	/TomSilver39/status/418442680671027200
1569635461-646	https://twitter.com/search?l=en&q=%24jnj%20OR%20%24JNJ%20since%3A2014-01-01%20until%3A2014-12-31&src=typd&lang=en	@Laserbeam4	Roslyn Courtney	Ziopharm, Finally A Winner In War On Cancer? http://seekingalpha.com/article/1899291-ziopharm-finally-a-winner-in-the-war-on-cancer?source=tweet … $JNJ $GILD $CELG $AMGN $ABBV $IMUC $CLDX $PCYC $SGEN $IMGN $PJP			1	1.3886E+12	01/01/2014 11:30	/Laserbeam4/status/418449126380937216
1569635461-645	https://twitter.com/search?l=en&q=%24jnj%20OR%20%24JNJ%20since%3A2014-01-01%20until%3A2014-12-31&src=typd&lang=en	@Robertlesnicki	Robert Lesnicki	5 weakest Dow stocks according to RSI indicator gives you: $JNJ $PG $PFE $VZ $MSFT http://stks.co/c03Ga $STUDY	1	1		1.38862E+12	01/01/2014 17:17	/Robertlesnicki/status/418536391681654784
1569635461-644	https://twitter.com/search?l=en&q=%24jnj%20OR%20%24JNJ%20since%3A2014-01-01%20until%3A2014-12-31&src=typd&lang=en	@FiercePharma	FiercePharma	J&J moves forward with its plan to make Doxil in part of the closed Ben Venue plant: http://www.fiercepharmamanufacturing.com/story/jj-moves-forward-its-plan-make-doxil-part-closed-ben-venue-plant/2013-12-30?utm_campaign=AddThis&utm_medium=AddThis&utm_source=twitter#.UsS7tZCBXjY.twitter … $JNJ by @EricPFierce		3		1.38862E+12	01/01/2014 18:07	/FiercePharma/status/418549165199982592
1569635461-643	https://twitter.com/search?l=en&q=%24jnj%20OR%20%24JNJ%20since%3A2014-01-01%20until%3A2014-12-31&src=typd&lang=en	@DonnaYoungDC	Donna Young	2013 was springboard for '#breakthrough' drugs http://bit.ly/19LRZo0 #FDA #pharma #biotech #biopharma $GILD $JNJ $BIIB $RHHBY $GSK $PCYC		4	1	1.38866E+12	02/01/2014 04:23	/DonnaYoungDC/status/418704218036252674
1569635461-642	https://twitter.com/search?l=en&q=%24jnj%20OR%20%24JNJ%20since%3A2014-01-01%20until%3A2014-12-31&src=typd&lang=en	@matthewherper	Matthew Herper	ICYMI: Grading Pharma In 2013: 16 Drug Companies Ranked http://onforb.es/1hSl57q $BMY $JNJ $MRK $PFE & many more	1	3	1	1.38867E+12	02/01/2014 05:39	/matthewherper/status/418723332435869696
1569635461-641	https://twitter.com/search?l=en&q=%24jnj%20OR%20%24JNJ%20since%3A2014-01-01%20until%3A2014-12-31&src=typd&lang=en	@Contrahour	Contrahour	Dogs o' the Dow stocks for 2014: $T 5.1%, $VZ 4.2%, $INTC 3.5%, $MRK 3.5%, $MCD 3.2%, $PFE 3.1%, $CVX 3.1%, $CSCO 2.9%, $PG 2.8%, $JNJ 2.8%		1		1.38867E+12	02/01/2014 05:47	/Contrahour/status/418725289909182464
1569635461-640	https://twitter.com/search?l=en&q=%24jnj%20OR%20%24JNJ%20since%3A2014-01-01%20until%3A2014-12-31&src=typd&lang=en	@AndyBiotech	Andy Biotech	$CSL.AX $JNJ CSL362 New Paper in Blood Anti-CD123 effectively depletes CML progenitor & stem cells http://bloodjournal.hematologylibrary.org/content/early/2013/12/20/blood-2012-12-475194.short?rss=1 … $STML $MGNX $XNCR	1	2	3	1.38867E+12	02/01/2014 07:46	/AndyBiotech/status/418755259989647360
1569635461-639	https://twitter.com/search?l=en&q=%24jnj%20OR%20%24JNJ%20since%3A2014-01-01%20until%3A2014-12-31&src=typd&lang=en	@JNJNews	Johnson & Johnson	$JNJ announces Q1 2014 dividend. http://jnj.me/1g3jZVn		5	1	1.38868E+12	02/01/2014 09:40	/JNJNews/status/418783776219865088
1569635461-638	https://twitter.com/search?l=en&q=%24jnj%20OR%20%24JNJ%20since%3A2014-01-01%20until%3A2014-12-31&src=typd&lang=en	@matthewherper	Matthew Herper	January 14-16 cardio renal FDA adcomm interesting. $CHTP Northera, $MRK's vorapaxar, $JNJ Xarelto for CV protection.	1	1	3	1.38868E+12	02/01/2014 10:12	/matthewherper/status/418791931519311872
1569635461-637	https://twitter.com/search?l=en&q=%24jnj%20OR%20%24JNJ%20since%3A2014-01-01%20until%3A2014-12-31&src=typd&lang=en	@nanexllc	Eric Scott Hunsader	#HFT is anti-price discovery as seen in this 1/2 second of "trading" in $JNJ http://youtu.be/rB5jJuMP84E		1		1.38878E+12	03/01/2014 12:39	/nanexllc/status/419191209370742785
1569635461-636	https://twitter.com/search?l=en&q=%24jnj%20OR%20%24JNJ%20since%3A2014-01-01%20until%3A2014-12-31&src=typd&lang=en	@GuneetWalia	Guneet Walia	Grading #pharma in 2013 http://www.forbes.com/sites/matthewherper/2013/12/31/grading-pharma-in-2013-16-drug-companies-ranked/ … Excellent article @MatthewHerper! $BMY $CELG $BIIB $GILD $ABBV $JNJ #immunotherapy	1		1	1.38878E+12	03/01/2014 13:09	/GuneetWalia/status/419198913468305408
1569635461-635	https://twitter.com/search?l=en&q=%24jnj%20OR%20%24JNJ%20since%3A2014-01-01%20until%3A2014-12-31&src=typd&lang=en	@theflynews	The Fly	$CAPR $JNJ Capricor gets $12.5M upfront payment in Janssen development agreement: Full Story http://bit.ly/1dhVal2			1	1.38879E+12	03/01/2014 16:03	/theflynews/status/419242545827172352
1569635461-634	https://twitter.com/search?l=en&q=%24jnj%20OR%20%24JNJ%20since%3A2014-01-01%20until%3A2014-12-31&src=typd&lang=en	@DonnaYoungDC	Donna Young	#FDA opens adcomms with 3-day CRDAC. Read about it at US Capitol Capsule http://bit.ly/1cFTlxx #pharma #biotech #biopharma $MRK $CHTP $JNJ		1	1	1.38901E+12	06/01/2014 04:04	/DonnaYoungDC/status/420148863333171200
1569635461-633	https://twitter.com/search?l=en&q=%24jnj%20OR%20%24JNJ%20since%3A2014-01-01%20until%3A2014-12-31&src=typd&lang=en	@JacobPlieth	Jacob Plieth	From Leerink Swann, FDA review times for the three #BTD drugs approved so far $PCYC $JNJ $GILD $RHHBYpic.twitter.com/0r3zQfLbTu		3	3	1.38901E+12	06/01/2014 04:59	/JacobPlieth/status/420162655093923840
1569635461-632	https://twitter.com/search?l=en&q=%24jnj%20OR%20%24JNJ%20since%3A2014-01-01%20until%3A2014-12-31&src=typd&lang=en	@CBOE_TV	CBOE TV	Pre-Market Pulse: $JNJ boosts Dow, $GM down on disappointing sales & $AAPL drags on NASDAQ. Alan Knuckman reports $$ http://bit.ly/1ef7aFH		1	1	1.38902E+12	06/01/2014 07:15	/CBOE_TV/status/420196886109507584
1569635461-631	https://twitter.com/search?l=en&q=%24jnj%20OR%20%24JNJ%20since%3A2014-01-01%20until%3A2014-12-31&src=typd&lang=en	@fda_tracker	FDA Tracker	measuring voter influence at FDA advisory committee meetings http://www.panaphase.com/2013/12/measuring-voter-influence-at-fda-advisory-committee-meetings/ … $CHTP $MRK $JNJ $STAApic.twitter.com/wtMVGjjEe0	1	4	5	1.38902E+12	06/01/2014 07:49	/fda_tracker/status/420205572047110144
1569635461-630	https://twitter.com/search?l=en&q=%24jnj%20OR%20%24JNJ%20since%3A2014-01-01%20until%3A2014-12-31&src=typd&lang=en	@brettchase	Brett Chase	J&J pays $12.5 million for stem cell collaboration. Shares of tiny Capricor soar. $JNJ $CAPR http://www.irdirect.net/pr/release/id/433460 …		3	1	1.38902E+12	06/01/2014 08:25	/brettchase/status/420214486432100353
1569635461-629	https://twitter.com/search?l=en&q=%24jnj%20OR%20%24JNJ%20since%3A2014-01-01%20until%3A2014-12-31&src=typd&lang=en	@biospace	BioSpace	Little Biotech, Capricor Inks Heart Pact Worth $337.5 Million With Janssen $JNJ; $CAPR stock soars http://bit.ly/1bKZBUr #biotech #pharma		4		1.38903E+12	06/01/2014 09:31	/biospace/status/420231250738438144
1569635461-628	https://twitter.com/search?l=en&q=%24jnj%20OR%20%24JNJ%20since%3A2014-01-01%20until%3A2014-12-31&src=typd&lang=en	@JohnCendpts	John Carroll	Capricor's CEO says $JNJ team took a year to do their due diligence. They were very thorough. Says a lot about the BD folks. #pharma	2	3	2	1.38903E+12	06/01/2014 09:44	/JohnCendpts/status/420234415780814848
1569635461-627	https://twitter.com/search?l=en&q=%24jnj%20OR%20%24JNJ%20since%3A2014-01-01%20until%3A2014-12-31&src=typd&lang=en	@pknoepfler	Paul Knoepfler	Great! J&J Bets Up to $325 million on Capricor: Big Pharma #StemCell Move as Predictd http://wp.me/p1xWpk-4o3 $CAPR $JNJ @CIRMnews #stemcells	1	4	2	1.38904E+12	06/01/2014 14:14	/pknoepfler/status/420302281230131201
1569635461-626	https://twitter.com/search?l=en&q=%24jnj%20OR%20%24JNJ%20since%3A2014-01-01%20until%3A2014-12-31&src=typd&lang=en	@AndyBiotech	Andy Biotech	$JNJ $NVS Leading the pact -> MT @CBinsights: Top 10 Corporate #VentureCapital #Healthcare Investors of 2013pic.twitter.com/npUHmS9hYT	1	3	3	1.38911E+12	07/01/2014 10:09	/AndyBiotech/status/420603122801582081
1569635461-625	https://twitter.com/search?l=en&q=%24jnj%20OR%20%24JNJ%20since%3A2014-01-01%20until%3A2014-12-31&src=typd&lang=en	@AndyBiotech	Andy Biotech	$CHTP $MRK $JNJ $NVS -> MT @FDAadcomm: Jan/Feb FDA Advisory Committee Meetings Agenda pic.twitter.com/YiREfG62gdpic.twitter.com/4uS7A1s5lf	2	6	8	1.38913E+12	07/01/2014 13:08	/AndyBiotech/status/420648170209566720
1569635461-624	https://twitter.com/search?l=en&q=%24jnj%20OR%20%24JNJ%20since%3A2014-01-01%20until%3A2014-12-31&src=typd&lang=en	@AndyBiotech	Andy Biotech	$XNCR is eligible for up to $1.3B milestone paymts from partnerships w $MOR $AMGN $ALXN $JNJ $CSL.AX $MRK BI[Wedbush]pic.twitter.com/JHW2MLcJI0	1	2	6	1.3892E+12	08/01/2014 11:05	/AndyBiotech/status/420979683648225280
1569635461-623	https://twitter.com/search?l=en&q=%24jnj%20OR%20%24JNJ%20since%3A2014-01-01%20until%3A2014-12-31&src=typd&lang=en	@Drchik23	Joe	Adcom, pdufa, EU, FDA decision, data.....lots of bio events still to come in January. $chtp $amag $amrn $cur $enta $ecyt $jnj	3	5	3	1.38924E+12	08/01/2014 21:29	/Drchik23/status/421136585846181888
1569635461-622	https://twitter.com/search?l=en&q=%24jnj%20OR%20%24JNJ%20since%3A2014-01-01%20until%3A2014-12-31&src=typd&lang=en	@ewalczykowski	Eric Walczykowski	Singh reports 80% of the licensing deals from top 20 buyers are discovery through Phase I. $JNJ and $AZN leading the way. #JPM14		2	2	1.38965E+12	13/01/2014 15:38	/ewalczykowski/status/422860211544543232
1569635461-621	https://twitter.com/search?l=en&q=%24jnj%20OR%20%24JNJ%20since%3A2014-01-01%20until%3A2014-12-31&src=typd&lang=en	@zoneblitzzzz	Zoneblitzzzz 🇺🇸	“@AuWireFeed: VeriTeQ Endorses England’s Decision to Launch Breast Implant Registry http://finance.yahoo.com/news/veriteq-endorses-england-decision-launch-133000662.html?soc_src=mediacontentstory … #medicaldevices $VTEQ $JNJ”		5	1	1.38979E+12	15/01/2014 05:29	/zoneblitzzzz/status/423431795745775616
1569635461-620	https://twitter.com/search?l=en&q=%24jnj%20OR%20%24JNJ%20since%3A2014-01-01%20until%3A2014-12-31&src=typd&lang=en	@NYSE	NYSE 🏛 We Are Living Tech	What do @Exxonmobil, @GE, @ATT & @JNJNews have in common? Hint: @InvescoUS @PowerShares $NYCC #ETF. http://bit.ly/1dQyHvJ $XOM $JNJ $GE $T	1	13	34	1.38981E+12	15/01/2014 10:30	/NYSE/status/423507500755730433
1569635461-619	https://twitter.com/search?l=en&q=%24jnj%20OR%20%24JNJ%20since%3A2014-01-01%20until%3A2014-12-31&src=typd&lang=en	@devinbanerjee	Devin Banerjee	Sources say Johnson & Johnson reached agreement this afternoon to sell its Ortho unit to Carlyle for $4B - http://bloom.bg/1dwJ1hB $CG $JNJ	1	21	8	1.38983E+12	15/01/2014 15:31	/devinbanerjee/status/423583273973858304
1569635461-618	https://twitter.com/search?l=en&q=%24jnj%20OR%20%24JNJ%20since%3A2014-01-01%20until%3A2014-12-31&src=typd&lang=en	@IvanTheK	Ivan the K™ 🆒	Private equity making large acquisitions of public company subsidiaries is the opposite of capex. $JNJ		1	2	1.38988E+12	16/01/2014 05:58	/IvanTheK/status/423801341631152128
1569635461-617	https://twitter.com/search?l=en&q=%24jnj%20OR%20%24JNJ%20since%3A2014-01-01%20until%3A2014-12-31&src=typd&lang=en	@YahooFinance	Yahoo Finance	J&J to sell diagnostics unit to Carlyle for $4.15 billion http://yhoo.it/K6cDWK $JNJ		2		1.38988E+12	16/01/2014 07:02	/YahooFinance/status/423817566424154112
1569635461-616	https://twitter.com/search?l=en&q=%24jnj%20OR%20%24JNJ%20since%3A2014-01-01%20until%3A2014-12-31&src=typd&lang=en	@PrivCo	PrivCo	$JNJ was originally seeking $5 billion for Ortho-Clinical Diagnostics. $CG beat out a joint bid from $BX and $DHR http://bit.ly/1fBSBkU		8	1	1.38989E+12	16/01/2014 09:08	/PrivCo/status/423849198392320000
1569635461-615	https://twitter.com/search?l=en&q=%24jnj%20OR%20%24JNJ%20since%3A2014-01-01%20until%3A2014-12-31&src=typd&lang=en	@FiercePharma	FiercePharma	FDA advisory panel gives J&J's #Xarelto resounding 'no' for ACS http://www.fiercepharma.com/story/fda-advisory-panel-gives-jjs-xarelto-resounding-no-acs/2014-01-16 … #pharma $JNJ by @CarlyHFierce		6	3	1.38991E+12	16/01/2014 16:21	/FiercePharma/status/423958102455508993
1569635461-614	https://twitter.com/search?l=en&q=%24jnj%20OR%20%24JNJ%20since%3A2014-01-01%20until%3A2014-12-31&src=typd&lang=en	@NelsonThought	Will Nelson	Carlyle joins M&A flurry with J&J unit purchase - http://FT.com http://on.ft.com/KmcQo7 via @FT: $JNJ		1	2	1.38994E+12	16/01/2014 23:43	/NelsonThought/status/424069513772929024
1569635461-613	https://twitter.com/search?l=en&q=%24jnj%20OR%20%24JNJ%20since%3A2014-01-01%20until%3A2014-12-31&src=typd&lang=en	@H3NPHLO	H3NPHLO	#Sovaldi Fifth week of launch: Weekly TRx and NRx #Olysio #HCV $GILD $JNJ $MVIRbpic.twitter.com/skWFmf6nA6	2	3	3	1.39021E+12	20/01/2014 01:04	/H3NPHLO/status/425177013855330304
1569635461-612	https://twitter.com/search?l=en&q=%24jnj%20OR%20%24JNJ%20since%3A2014-01-01%20until%3A2014-12-31&src=typd&lang=en	@CashRocket	CashRocket 💰 🚀	Healthcare names of interest to me reporting this week: $ABT $BAX $BMY $CBST $COV $FRX $JNJ $RMD $STJ $SYK	1		5	1.39024E+12	20/01/2014 12:06	/CashRocket/status/425343600436592641
1569635461-611	https://twitter.com/search?l=en&q=%24jnj%20OR%20%24JNJ%20since%3A2014-01-01%20until%3A2014-12-31&src=typd&lang=en	@CNBC	CNBC	EARNINGS ALERT: Johnson & Johnson Q4 EPS $1.24 vs. $1.20 Est.; Q4 Revs. $18.4B vs. $17.95B Est. $JNJ QUOTE: http://cnb.cx/1f8zJWi		23	8	1.39031E+12	21/01/2014 05:50	/CNBC/status/425611254162812928
1569635461-610	https://twitter.com/search?l=en&q=%24jnj%20OR%20%24JNJ%20since%3A2014-01-01%20until%3A2014-12-31&src=typd&lang=en	@VictoriaCraig	Victoria Craig	Johnson & Johnson $JNJ posted profits of $1.24 per share on revenues of $18.4 billion, beating on both lines in 4Q: http://fxn.ws/1cPZLuk		7	3	1.39031E+12	21/01/2014 05:54	/VictoriaCraig/status/425612405075628032
1569635461-609	https://twitter.com/search?l=en&q=%24jnj%20OR%20%24JNJ%20since%3A2014-01-01%20until%3A2014-12-31&src=typd&lang=en	@TracyStaton	Tracy Staton	J&J, Glaxo tops in #pharma social media, but smaller cos. rate highly, too http://bit.ly/1drT69z #hcsm $JNJ $GSK $NVO via @FiercePharma		4	2	1.39031E+12	21/01/2014 07:04	/TracyStaton/status/425629901321170945
1569635461-608	https://twitter.com/search?l=en&q=%24jnj%20OR%20%24JNJ%20since%3A2014-01-01%20until%3A2014-12-31&src=typd&lang=en	@YahooFinance	Yahoo Finance	Johnson & Johnson's 4Q profit rises 19 pct http://yhoo.it/KCfRkc $JNJ		9	3	1.39031E+12	21/01/2014 07:30	/YahooFinance/status/425636646667550720
1569635461-607	https://twitter.com/search?l=en&q=%24jnj%20OR%20%24JNJ%20since%3A2014-01-01%20until%3A2014-12-31&src=typd&lang=en	@YahooFinance	Yahoo Finance	Johnson & Johnson's 4Q profit jumps 19% on higher prescription drug sales, tax benefit http://yhoo.it/KE4uIO $JNJ	2	13	2	1.39035E+12	21/01/2014 16:19	/YahooFinance/status/425769615851921409
1569635461-606	https://twitter.com/search?l=en&q=%24jnj%20OR%20%24JNJ%20since%3A2014-01-01%20until%3A2014-12-31&src=typd&lang=en	@Melanoma_doctor	Eric D Whitman, MD	MD Anderson goes for a MoonShot in immunotherapy for #melanoma with $JNJ http://ow.ly/2axXGz		1	1	1.39036E+12	21/01/2014 19:35	/Melanoma_doctor/status/425819068852346880
1569635461-605	https://twitter.com/search?l=en&q=%24jnj%20OR%20%24JNJ%20since%3A2014-01-01%20until%3A2014-12-31&src=typd&lang=en	@jimcramer	Jim Cramer	Easy: $JNJ--Gorsky's good RT @TiffanyAdamss: @jimcramer 2 children under 10 years.. best DRIP in your opinion? PG or JNJ. ty in advance	9	4	10	1.3925E+12	15/02/2014 14:00	/jimcramer/status/434794249209786368
1569635461-604	https://twitter.com/search?l=en&q=%24jnj%20OR%20%24JNJ%20since%3A2014-01-01%20until%3A2014-12-31&src=typd&lang=en	@jimcramer	Jim Cramer	$JNJ RT @MrFlyTrap: @jimcramer Jim, want to add big Pharma to my port. who has best pipeline & who will be best in breed 5 years	3	7	9	1.39405E+12	05/03/2014 12:21	/jimcramer/status/441292345863307264
1569635461-603	https://twitter.com/search?l=en&q=%24jnj%20OR%20%24JNJ%20since%3A2014-01-01%20until%3A2014-12-31&src=typd&lang=en	@bio_clouseau	M	Nice article on $JNJ wooing $PCYC via @jonathanrockoff http://online.wsj.com/news/articles/SB10001424052702304703804579384871050414310 …	2	6	3	1.39442E+12	09/03/2014 20:33	/bio_clouseau/status/442865699631816705
1569635461-602	https://twitter.com/search?l=en&q=%24jnj%20OR%20%24JNJ%20since%3A2014-01-01%20until%3A2014-12-31&src=typd&lang=en	@BioPharmaJosh	Josh Berlin	WSJ looks at how $JNJ beat out $NVS & $CELG for Imbruvica http://on.wsj.com/1fPoFBB by @jonathanrockoff $PCYC		2	2	1.39445E+12	10/03/2014 04:08	/BioPharmaJosh/status/442980190285623297
1569635461-601	https://twitter.com/search?l=en&q=%24jnj%20OR%20%24JNJ%20since%3A2014-01-01%20until%3A2014-12-31&src=typd&lang=en	@Loftus	Peter Loftus	Let @jonathanrockoff take you inside a Big Pharma's drug scouting playbook today. http://on.wsj.com/1fPoFBB $JNJ		2	2	1.39446E+12	10/03/2014 07:03	/Loftus/status/443024451441922048
1569635461-600	https://twitter.com/search?l=en&q=%24jnj%20OR%20%24JNJ%20since%3A2014-01-01%20until%3A2014-12-31&src=typd&lang=en	@edsilverman	ed silverman	How Open Is Open? Peter Doshi Dishes On Access To Clinical Trial Data http://blogs.wsj.com/corporate-intelligence/2014/03/18/access-to-pharma-trial-data-how-open-is-open/ … #pharma $GSK $JNJ $SNY $NVS	2	17	4	1.39518E+12	18/03/2014 15:16	/edsilverman/status/446047486969659392
1569635461-599	https://twitter.com/search?l=en&q=%24jnj%20OR%20%24JNJ%20since%3A2014-01-01%20until%3A2014-12-31&src=typd&lang=en	@BioStocks	Bio Stocks™	$JNJ Investigational Treatment for Schizophrenia Shows Positive Efficacy, Delays Relapse.DMC Recommends Halting Trial http://finance.yahoo.com/news/janssen-investigational-treatment-schizophrenia-shows-120000249.html?soc_src=mediacontentstory …	1	5	4	1.39532E+12	20/03/2014 05:05	/BioStocks/status/446618561243389952
1569635461-598	https://twitter.com/search?l=en&q=%24jnj%20OR%20%24JNJ%20since%3A2014-01-01%20until%3A2014-12-31&src=typd&lang=en	@bioexec	BioExec	BREAKING | $JNJ to host @richardbranson at Tues Keynote at #BIO2014 @JNJInnovation @BIOConvention @BIOCOMCA #JLabsSD http://lnkd.in/b-ujsUM		3	4	1.39534E+12	20/03/2014 11:31	/bioexec/status/446715549121122304
1569635461-597	https://twitter.com/search?l=en&q=%24jnj%20OR%20%24JNJ%20since%3A2014-01-01%20until%3A2014-12-31&src=typd&lang=en	@AndyBiotech	Andy Biotech	EMA CHMP March Meeting Highlights http://www.ema.europa.eu/ema/index.jsp?curl=pages/news_and_events/news/2014/03/news_detail_002044.jsp&mid=WC0b01ac058004d5c1 … Positive opinions for $ECYT $JNJ $MVIRB Takeda BI ->pic.twitter.com/9o5lzX2rNt	1	4	2	1.3954E+12	21/03/2014 05:17	/AndyBiotech/status/446983880789065728
1569635461-596	https://twitter.com/search?l=en&q=%24jnj%20OR%20%24JNJ%20since%3A2014-01-01%20until%3A2014-12-31&src=typd&lang=en	@CAMAR024	jake	Watchlist for 3/24/14 http://www.thestockgarage.com/watchlist-for-32414/ … $JNJ $MSFT $JPM $CAT $COST $AAPL $PCLN $IBM $EBAY $TWTR $DE $C $NFLX $GLD	3	4	3	1.39559E+12	23/03/2014 09:56	/CAMAR024/status/447779038195494912
1569635461-595	https://twitter.com/search?l=en&q=%24jnj%20OR%20%24JNJ%20since%3A2014-01-01%20until%3A2014-12-31&src=typd&lang=en	@GiovannyMoreano	Giovanny Moreano	52-Wk Highs: • Microsoft $MSFT • JPMorgan $JPM • $JNJ • Caterpillar $CAT • Schlumberger $SLB • $DOW Chemical • Corning $GLW • $CSX • $CVS	2	17	15	1.39576E+12	25/03/2014 06:55	/GiovannyMoreano/status/448458084072292352
1569635461-594	https://twitter.com/search?l=en&q=%24jnj%20OR%20%24JNJ%20since%3A2014-01-01%20until%3A2014-12-31&src=typd&lang=en	@DrSethdb	Seth Bilazarian, MD	#ACC14 $JNJ #Xarelto race car in exhibit hall. > What to do with a crash without reversal agent?pic.twitter.com/dBYageIBz2	5	9	5	1.39611E+12	29/03/2014 08:02	/DrSethdb/status/449924455381598209
1569635461-593	https://twitter.com/search?l=en&q=%24jnj%20OR%20%24JNJ%20since%3A2014-01-01%20until%3A2014-12-31&src=typd&lang=en	@DrSethdb	Seth Bilazarian, MD	#ACC14 Could use 4 factor Prothrombin Complex Concentrate to reverse $JNJ #Xarelto if you crash the racecarpic.twitter.com/YOyNm02sYC		5	3	1.39611E+12	29/03/2014 09:24	/DrSethdb/status/449945232436518913
1569635461-592	https://twitter.com/search?l=en&q=%24jnj%20OR%20%24JNJ%20since%3A2014-01-01%20until%3A2014-12-31&src=typd&lang=en	@edsilverman	ed silverman	Did Someone Say Conflict? When Academia & Pharma Meet in the Boardroom http://blogs.wsj.com/corporate-intelligence/2014/04/01/why-people-who-influence-reseach-are-popular-in-pharma-boardrooms/ … #pharma $GILD $JNJ $PFE #conflictofinterest		19	12	1.39645E+12	02/04/2014 07:44	/edsilverman/status/451369588513849344
1569635461-591	https://twitter.com/search?l=en&q=%24jnj%20OR%20%24JNJ%20since%3A2014-01-01%20until%3A2014-12-31&src=typd&lang=en	@Loftus	Peter Loftus	Merck is in the race for next-generation Hepatitis C regimen $MRK $GILD $ABBV $BMY $JNJ http://on.wsj.com/OIUwaX		7	2	1.39714E+12	10/04/2014 08:25	/Loftus/status/454279100341821440
1569635461-590	https://twitter.com/search?l=en&q=%24jnj%20OR%20%24JNJ%20since%3A2014-01-01%20until%3A2014-12-31&src=typd&lang=en	@jonathanrockoff	Jonathan Rockoff	J&J ending development of PurTox botulinum toxin to focus on breast surgery biz, was to challenge Botox $JNJ $AGN http://on.wsj.com/1kRf77I	1	4	2	1.39724E+12	11/04/2014 12:12	/jonathanrockoff/status/454698443924332544
1569635461-589	https://twitter.com/search?l=en&q=%24jnj%20OR%20%24JNJ%20since%3A2014-01-01%20until%3A2014-12-31&src=typd&lang=en	@JohnCendpts	John Carroll	J&J teams with Scripps on a new Big Pharma/biotech spinoff matchmaking effort #biotech #pharma $JNJ http://www.fiercebiotech.com/story/jj-teams-scripps-new-big-pharmabiotech-spinoff-matchmaking-effort/2014-04-14 …		4	3	1.39748E+12	14/04/2014 06:50	/JohnCendpts/status/455704727473225728
1569635461-588	https://twitter.com/search?l=en&q=%24jnj%20OR%20%24JNJ%20since%3A2014-01-01%20until%3A2014-12-31&src=typd&lang=en	@CNBC	CNBC	EARNINGS ALERT: Johnson & Johnson Q1 EPS $1.54 vs. $1.47 est.; Q1 Revs. $18.115B vs. $17.996B est. • http://cnb.cx/1hQUV27 $JNJ	1	32	17	1.39756E+12	15/04/2014 04:54	/CNBC/status/456037724399894528
1569635461-587	https://twitter.com/search?l=en&q=%24jnj%20OR%20%24JNJ%20since%3A2014-01-01%20until%3A2014-12-31&src=typd&lang=en	@Loftus	Peter Loftus	J&J posts $354M 1Q sales for new HepC drug Olysio - benefits from patient warehouse effect, off-label combo w/ Gilead's Sovaldi $JNJ $GILD	1	7	2	1.39756E+12	15/04/2014 05:27	/Loftus/status/456046081428955137
1569635461-586	https://twitter.com/search?l=en&q=%24jnj%20OR%20%24JNJ%20since%3A2014-01-01%20until%3A2014-12-31&src=typd&lang=en	@Emory_R	Emory Redd	Biotech as Buffett's "Wonderful Business" http://buff.ly/1itCmHt // First blog post in a long time $WFC $AXP $IBM $DVA $SNY $JNJ $GSK $GILD	1	5	5	1.39878E+12	29/04/2014 07:48	/Emory_R/status/461154959275614208
1569635461-585	https://twitter.com/search?l=en&q=%24jnj%20OR%20%24JNJ%20since%3A2014-01-01%20until%3A2014-12-31&src=typd&lang=en	@BioStocks	Bio Stocks™	Allergan Said to Be Rebuffed by Sanofi, J&J as It Seeks Bids http://www.bloomberg.com/news/2014-05-10/allergan-said-to-be-rebuffed-by-sanofi-j-j-as-it-seeks-bids.html … $AGN $VRX $JNJ $GSK $NVS $IBB		2	4	1.39978E+12	10/05/2014 20:54	/BioStocks/status/465339053814984704
1569635461-584	https://twitter.com/search?l=en&q=%24jnj%20OR%20%24JNJ%20since%3A2014-01-01%20until%3A2014-12-31&src=typd&lang=en	@AlpineBV_Miller	David Miller	Another $MDVN bear thesis dead. As expected, AR-V7 also renders abiraterone less effective. #ASCO14 $JNJ http://ow.ly/wRawH	2	5	9	1.4001E+12	14/05/2014 14:59	/AlpineBV_Miller/status/466699266917167104
1569635461-583	https://twitter.com/search?l=en&q=%24jnj%20OR%20%24JNJ%20since%3A2014-01-01%20until%3A2014-12-31&src=typd&lang=en	@JNJInnovation	Johnson & Johnson Innovation	Be a winner @MedTechAwards $JNJ Global Surgery #JanssenLabs J&J Development Corp Apply! http://bit.ly/1lEHM2a		7	2	1.40051E+12	19/05/2014 08:46	/JNJInnovation/status/468417361767575552
1569635461-582	https://twitter.com/search?l=en&q=%24jnj%20OR%20%24JNJ%20since%3A2014-01-01%20until%3A2014-12-31&src=typd&lang=en	@BentheFidler	Ben Fidler	OncoGenex Retrenches, and Searches for Answers, After Failed Trial http://www.xconomy.com/seattle/2014/05/22/oncogenex-retrenches-and-searches-for-answers-after-failed-trial/ … $OGXI $MDVN $JNJ $TEVA		3	4	1.40076E+12	22/05/2014 05:00	/BentheFidler/status/469447705261899777
1569635461-581	https://twitter.com/search?l=en&q=%24jnj%20OR%20%24JNJ%20since%3A2014-01-01%20until%3A2014-12-31&src=typd&lang=en	@valuewalk	ValueWalk	Goldman Sachs Notes Hedge Fund Difficulity http://www.valuewalk.com/2014/05/goldman-sachs-notes-hedge-fund-difficulity/ … $SPY $SPX $T $V $INTC $DIS $JNJ pic.twitter.com/BoxO67dMM0		3	4	1.40085E+12	23/05/2014 06:41	/valuewalk/status/469835520248655872
1569635461-580	https://twitter.com/search?l=en&q=%24jnj%20OR%20%24JNJ%20since%3A2014-01-01%20until%3A2014-12-31&src=typd&lang=en	@BentheFidler	Ben Fidler	Rodin Moves From Seedling to Neurology Startup With $12.9M Series A http://www.xconomy.com/boston/2014/05/29/rodin-moves-from-seedling-to-neurology-startup-with-12-9m-series-a/ … $JNJ @atlasventure #Alzheimers		4	3	1.40136E+12	29/05/2014 04:01	/BentheFidler/status/471969471888756736
1569635461-579	https://twitter.com/search?l=en&q=%24jnj%20OR%20%24JNJ%20since%3A2014-01-01%20until%3A2014-12-31&src=typd&lang=en	@FierceBiotech	FierceBiotech	Rodin bags a $12.9M A round to think big about CNS therapies. http://www.fiercebiotech.com/story/rodin-bags-129m-round-think-big-about-cns-therapies/2014-05-29 … by @DamianFierce $JNJ		9	4	1.40136E+12	29/05/2014 04:27	/FierceBiotech/status/471976242573737984
1569635461-578	https://twitter.com/search?l=en&q=%24jnj%20OR%20%24JNJ%20since%3A2014-01-01%20until%3A2014-12-31&src=typd&lang=en	@JNJInnovation	Johnson & Johnson Innovation	@melindarichter discusses how $JNJ fils the gap for #biotech Entrepreneurs. #JLabsBay @JNJInnovationpic.twitter.com/F8gI8c1ul1		9	3	1.40147E+12	30/05/2014 09:31	/JNJInnovation/status/472414894298370048
1569635461-577	https://twitter.com/search?l=en&q=%24jnj%20OR%20%24JNJ%20since%3A2014-01-01%20until%3A2014-12-31&src=typd&lang=en	@Stocktwits	Stocktwits	These 24 stocks hit new all-time highs yesterday and should be on everyone's watchlist today --> http://stks.co/g0gUA $JNJ $DAL	1	5	5	1.40188E+12	04/06/2014 05:25	/Stocktwits/status/474165151499694080
1569635461-576	https://twitter.com/search?l=en&q=%24jnj%20OR%20%24JNJ%20since%3A2014-01-01%20until%3A2014-12-31&src=typd&lang=en	@pharmalot	pharmalot	Pharmalot.. Pharmalittle. Good Morning.. nice to see you again. here are the latest tidbits http://blogs.wsj.com/pharmalot/2014/06/04/pharmalot-pharmalittle-good-morning/ … #pharma $JNJ $MRK $AZN	3	4	3	1.40189E+12	04/06/2014 05:48	/pharmalot/status/474170713998626816
1569635461-575	https://twitter.com/search?l=en&q=%24jnj%20OR%20%24JNJ%20since%3A2014-01-01%20until%3A2014-12-31&src=typd&lang=en	@Brady_FBN	Charles Brady	$SPX on track for 16th #record close of 2014. Already a new intraday record high. $WG $JNJ $KR $DAL $LUV $HRL $GIS $CI $AET also at records.		6	3	1.4019E+12	04/06/2014 08:49	/Brady_FBN/status/474216325666324480
1569635461-574	https://twitter.com/search?l=en&q=%24jnj%20OR%20%24JNJ%20since%3A2014-01-01%20until%3A2014-12-31&src=typd&lang=en	@biotechinvstr	Vk	$JNJ took a calculated risk w Cougar. Their patent wins are great for the entire class, remove worst case scenario from $MDVN valuation		2	4	1.40207E+12	06/06/2014 09:10	/biotechinvstr/status/474946473298128896
1569635461-573	https://twitter.com/search?l=en&q=%24jnj%20OR%20%24JNJ%20since%3A2014-01-01%20until%3A2014-12-31&src=typd&lang=en	@davidfaber	David Faber	Huge price Idenix received from $MRK the result of an all out bidding war between $JNJ,$ABBV and Merck. All about Hep C.More @SquawkStreet	1	11	5	1.40232E+12	09/06/2014 05:53	/davidfaber/status/475983907809406976
1569635461-572	https://twitter.com/search?l=en&q=%24jnj%20OR%20%24JNJ%20since%3A2014-01-01%20until%3A2014-12-31&src=typd&lang=en	@adamfeuerstein	Adam Feuerstein	Who is left to buy $ACHN? Any thoughts? $JNJ? $ABBV? Hard to imagine $BMY making another big HepC acquisition. What about $GILD?	8	5	4	1.40232E+12	09/06/2014 06:03	/adamfeuerstein/status/475986529639493633
1569635461-571	https://twitter.com/search?l=en&q=%24jnj%20OR%20%24JNJ%20since%3A2014-01-01%20until%3A2014-12-31&src=typd&lang=en	@bio561	Jeff Ostrowski	Johnson & Johnson: 5-min "microbursts" of activity boost alertness. "When the body moves, the brain lights up." @natpress $JNJ #npfobesity	1	3	5	1.40242E+12	10/06/2014 08:44	/bio561/status/476389543994597379
1569635461-570	https://twitter.com/search?l=en&q=%24jnj%20OR%20%24JNJ%20since%3A2014-01-01%20until%3A2014-12-31&src=typd&lang=en	@H3NPHLO	H3NPHLO	Nomura says $MRK $IDNX deal confirms #HCV market Worth north of $600bn $GILD $JNJ $ABBV $MVIRbpic.twitter.com/rHwbwrBQnj	1	2	5	1.40243E+12	10/06/2014 14:08	/H3NPHLO/status/476470916961304580
1569635461-569	https://twitter.com/search?l=en&q=%24jnj%20OR%20%24JNJ%20since%3A2014-01-01%20until%3A2014-12-31&src=typd&lang=en	@JohnCendpts	John Carroll	Thought it was interesting to see J&J partner w/ Aduro on prostate cancer, then bankroll trial. Big field for $JNJ http://www.fiercebiotech.com/story/jj-helps-bankroll-55m-gamble-partner-aduros-phiib-cancer-drug-study/2014-06-12 …		4	2	1.4026E+12	12/06/2014 12:21	/JohnCendpts/status/477168800845291520
1569635461-568	https://twitter.com/search?l=en&q=%24jnj%20OR%20%24JNJ%20since%3A2014-01-01%20until%3A2014-12-31&src=typd&lang=en	@ycharts	YCharts	Dividends, Strength, Late-Bull-Market Performance http://stks.co/q0R3S $T $KO $CVX $PG $SCHD $HDV $VIG $JNJ $PFE $XOM $MSFT $IBM $QCOM			1	1.40288E+12	15/06/2014 17:18	/ycharts/status/478330646272954368
1569635461-567	https://twitter.com/search?l=en&q=%24jnj%20OR%20%24JNJ%20since%3A2014-01-01%20until%3A2014-12-31&src=typd&lang=en	@H3NPHLO	H3NPHLO	#HepC: Gilead cures 100% of patients in Japanese pivotal trial [Nordea] $GILD $MVIRb $JNJ pic.twitter.com/JN1kE9Bjci			3	1.40291E+12	16/06/2014 01:13	/H3NPHLO/status/478450194682773505
1569635461-566	https://twitter.com/search?l=en&q=%24jnj%20OR%20%24JNJ%20since%3A2014-01-01%20until%3A2014-12-31&src=typd&lang=en	@BentheFidler	Ben Fidler	With J&J Deals, Aduro’s Cancer Vaccines Have New Chance To Prove Worth http://www.xconomy.com/san-francisco/2014/06/18/with-jj-deals-aduros-cancer-vaccines-have-new-chance-to-prove-worth/ … by @tanseyverse $JNJ				1.40309E+12	18/06/2014 04:16	/BentheFidler/status/479221183527657472
1569635461-565	https://twitter.com/search?l=en&q=%24jnj%20OR%20%24JNJ%20since%3A2014-01-01%20until%3A2014-12-31&src=typd&lang=en	@BentheFidler	Ben Fidler	Boston VC Firms, Pharmas Team up on $23.5M Series A For Navitor http://www.xconomy.com/boston/2014/06/19/boston-vc-firms-pharmas-team-up-on-23-5m-series-a-for-navitor/ … @PolarisVC @atlasventure $JNJ		4		1.40318E+12	19/06/2014 04:00	/BentheFidler/status/479579583637778432
1569635461-564	https://twitter.com/search?l=en&q=%24jnj%20OR%20%24JNJ%20since%3A2014-01-01%20until%3A2014-12-31&src=typd&lang=en	@FierceBiotech	FierceBiotech	$JNJ Innovation shows off its new summer lineup of biotech pacts - http://www.fiercebiotech.com/story/jj-innovation-shows-its-new-summer-lineup-biotech-pacts/2014-06-19 … by @JohnCFierce		11	4	1.40318E+12	19/06/2014 05:01	/FierceBiotech/status/479594856768360448
1569635461-563	https://twitter.com/search?l=en&q=%24jnj%20OR%20%24JNJ%20since%3A2014-01-01%20until%3A2014-12-31&src=typd&lang=en	@pharmalot	pharmalot	A cost of doing business? How regulatory fines hurt shareholder returns.. see the chart http://blogs.wsj.com/pharmalot/2014/06/18/a-cost-of-doing-business-how-regulatory-fines-hurt-shareholder-returns/ … #pharma $GILD $LLY $PFE $JNJ		1		1.40318E+12	19/06/2014 05:29	/pharmalot/status/479601765898530816
1569635461-562	https://twitter.com/search?l=en&q=%24jnj%20OR%20%24JNJ%20since%3A2014-01-01%20until%3A2014-12-31&src=typd&lang=en	@BioWriterChik	Lisa LaMotta	Navitor Pharmaceuticals launches today with $23M #seriesA - focus on MTORC1 pathway - backers include corp venture JJDC and SROne $JNJ $GSK		3		1.40318E+12	19/06/2014 06:31	/BioWriterChik/status/479617438166700032
1569635461-561	https://twitter.com/search?l=en&q=%24jnj%20OR%20%24JNJ%20since%3A2014-01-01%20until%3A2014-12-31&src=typd&lang=en	@JacobPlieth	Jacob Plieth	Some background to today's discontinuation of orteronel. My @EPVantage story from Jan http://ow.ly/ydXXA $MDVN $JNJ		3	1	1.40319E+12	19/06/2014 08:27	/JacobPlieth/status/479646561706971136
1569635461-560	https://twitter.com/search?l=en&q=%24jnj%20OR%20%24JNJ%20since%3A2014-01-01%20until%3A2014-12-31&src=typd&lang=en	@FiercePharma	FiercePharma	J&J Innovation spotlights its slate of new biotech deals http://www.fiercepharma.com/story/jj-innovation-spotlights-its-slate-new-biotech-deals/2014-06-19 … $JNJ #pharma by @TracyStaton		1	1	1.4032E+12	19/06/2014 09:54	/FiercePharma/status/479668491444686849
1569635461-559	https://twitter.com/search?l=en&q=%24jnj%20OR%20%24JNJ%20since%3A2014-01-01%20until%3A2014-12-31&src=typd&lang=en	@biospace	BioSpace	$JNJ @JNJNews Johnson & Johnson strikes deals with 6 Boston #biotech firms --> http://bit.ly/1qiTAbV @BostonBioTech @LifeTechBoston		3	1	1.40321E+12	19/06/2014 12:17	/biospace/status/479704491021701120
1569635461-558	https://twitter.com/search?l=en&q=%24jnj%20OR%20%24JNJ%20since%3A2014-01-01%20until%3A2014-12-31&src=typd&lang=en	@AdamHGrimes	Adam Grimes	S&P 500 rebalance today. Largest to buy for the rebalance: $XEC, $WFC, $JNJ, GOOG. To sell: $AAPL, $IBM, $IGT, $HD,$ LOW			1	1.40327E+12	20/06/2014 05:49	/AdamHGrimes/status/479969282387111936
1569635461-557	https://twitter.com/search?l=en&q=%24jnj%20OR%20%24JNJ%20since%3A2014-01-01%20until%3A2014-12-31&src=typd&lang=en	@pharmalot	pharmalot	Up and Down the Ladder. the latest comings & goings.. recognize anyone? http://blogs.wsj.com/pharmalot/2014/06/20/up-and-down-the-ladder-the-latest-comings-and-goings-at-valeant-and/ … #pharma #pharmajobs $VRX $JNJ $MRK		4	3	1.40327E+12	20/06/2014 06:23	/pharmalot/status/479977740578598914
1569635461-556	https://twitter.com/search?l=en&q=%24jnj%20OR%20%24JNJ%20since%3A2014-01-01%20until%3A2014-12-31&src=typd&lang=en	@DShaywitz	David Shaywitz	Boehringer exits HCV (h/t @SeekingAlpha): http://www.boehringer-ingelheim.com/news/news_releases/press_releases/2014/20_june_2014_hepatitis.html … leaving as serious contenders $GILD, $ABBV, $MRK; thoughts on $BMY? $JNJ?		1	2	1.40327E+12	20/06/2014 07:07	/DShaywitz/status/479988791713595392
1569635461-555	https://twitter.com/search?l=en&q=%24jnj%20OR%20%24JNJ%20since%3A2014-01-01%20until%3A2014-12-31&src=typd&lang=en	@Xconomy	Xconomy	East Coast Biotech Roundup: Bluebird, Moderna, Navitor, & More | http://www.xconomy.com/boston/2014/06/20/east-coast-biotech-roundup-bluebird-moderna-navitor-more/ … $BLUE $ZFGN $MACK $PFE $CELG $AGIO $VRTX $JNJ		3	2	1.40328E+12	20/06/2014 10:00	/Xconomy/status/480032450895048704
1569635461-554	https://twitter.com/search?l=en&q=%24jnj%20OR%20%24JNJ%20since%3A2014-01-01%20until%3A2014-12-31&src=typd&lang=en	@BioWorld	BioWorld	What to do with a multibillion dollar research budget? @JNJInnovation casts a wide net http://bit.ly/1lG02dr $JNJ		3		1.40329E+12	20/06/2014 12:02	/BioWorld/status/480063266509836288
1569635461-553	https://twitter.com/search?l=en&q=%24jnj%20OR%20%24JNJ%20since%3A2014-01-01%20until%3A2014-12-31&src=typd&lang=en	@Sassy_SPY	Rachel Shasha 🦄	That Was So 2013 Yo $JAZZ $BIIB $CRM $FSLR $JNJ $GMCR $SPWR $CSIQ $XOM $PSX $JPM $SPY $IWM $QQQ http://stks.co/p0SYy	1	1	5	1.40337E+12	21/06/2014 11:03	/Sassy_SPY/status/480410687387475968
1569635461-552	https://twitter.com/search?l=en&q=%24jnj%20OR%20%24JNJ%20since%3A2014-01-01%20until%3A2014-12-31&src=typd&lang=en	@TomSilver39	Tom Silver	$GILD $JNJ What is the Value of a Cancer Cure? http://thehealthcareblog.com/blog/2014/06/21/whats-the-value-of-a-cancer-cure/ …	1	1	4	1.4035E+12	22/06/2014 20:57	/TomSilver39/status/480922553939427328
1569635461-551	https://twitter.com/search?l=en&q=%24jnj%20OR%20%24JNJ%20since%3A2014-01-01%20until%3A2014-12-31&src=typd&lang=en	@chartsmarter	Douglas Busch CMT	ChartSmarter Monday Game Plan: http://stks.co/t0SRA "healthcare led the way Friday" $XLV $JNJ $SYK http://stks.co/p0Shr		3		1.40352E+12	23/06/2014 03:34	/chartsmarter/status/481022546490712064
1569635461-550	https://twitter.com/search?l=en&q=%24jnj%20OR%20%24JNJ%20since%3A2014-01-01%20until%3A2014-12-31&src=typd&lang=en	@IPOtweet	Renaissance Capital	Adhesive patch biotech Zosano Pharma files for a $65 million IPO $ZSAN $CORI $JNJ #Biotech $IPO #IPOhttp://dlvr.it/65z7bt		1	2	1.40362E+12	24/06/2014 06:21	/IPOtweet/status/481426962640949249
1569635461-549	https://twitter.com/search?l=en&q=%24jnj%20OR%20%24JNJ%20since%3A2014-01-01%20until%3A2014-12-31&src=typd&lang=en	@BioWriterChik	Lisa LaMotta	$JNJ's Peter Lebowitz: the advances in medicine can happen outside of a clinical trial #BIO2014 #bio519			1	1.40363E+12	24/06/2014 11:26	/BioWriterChik/status/481503737148477440
1569635461-548	https://twitter.com/search?l=en&q=%24jnj%20OR%20%24JNJ%20since%3A2014-01-01%20until%3A2014-12-31&src=typd&lang=en	@damiangarde	Damian Garde	$JNJ biz cards creating a sub-market at #BIO2014. Will trade for a Stoffels rookie card or hologram edition Gorsky.pic.twitter.com/UvS39e5iQT	1	20	18	1.40364E+12	24/06/2014 11:39	/damiangarde/status/481506846616731648
1569635461-547	https://twitter.com/search?l=en&q=%24jnj%20OR%20%24JNJ%20since%3A2014-01-01%20until%3A2014-12-31&src=typd&lang=en	@Russell_Invest	Russell Investments	.@ExxonMobil @JNJNews @GE are among largest in the #Russell3000 http://ow.ly/ys8jS @NYSE: $XOM $442B; $JNJ $290B; $GE; $269B Market Cap		6	7	1.4038E+12	26/06/2014 10:15	/Russell_Invest/status/482210620398653442
1569635461-546	https://twitter.com/search?l=en&q=%24jnj%20OR%20%24JNJ%20since%3A2014-01-01%20until%3A2014-12-31&src=typd&lang=en	@Stocktwits	Stocktwits	Over 100 companies report earnings next week including $C, $JPM, $JNJ, $BAC, $YHOO, $GOOG, $IBM and $GE → http://stks.co/j0oUS	5	25	13	1.4053E+12	13/07/2014 17:56	/Stocktwits/status/488487224795619328
1569635461-545	https://twitter.com/search?l=en&q=%24jnj%20OR%20%24JNJ%20since%3A2014-01-01%20until%3A2014-12-31&src=typd&lang=en	@CNBCnow	CNBC Now	Johnson & Johnson posts Q2 EPS of $1.66 vs. $1.55 estimate; revs $19.5B vs. $18.991B: http://cnb.cx/1ju2DHc • $JNJ	3	18	4	1.40543E+12	15/07/2014 04:52	/CNBCnow/status/489014535203090432
1569635461-544	https://twitter.com/search?l=en&q=%24jnj%20OR%20%24JNJ%20since%3A2014-01-01%20until%3A2014-12-31&src=typd&lang=en	@Stocktwits	Stocktwits	There were 3 huge earnings reports this morning $JNJ - http://stks.co/e0l0m $GS - http://stks.co/e0l0l $JPM - http://stks.co/b0kwd		7	2	1.40543E+12	15/07/2014 05:10	/Stocktwits/status/489019241283084288
1569635461-543	https://twitter.com/search?l=en&q=%24jnj%20OR%20%24JNJ%20since%3A2014-01-01%20until%3A2014-12-31&src=typd&lang=en	@jimcramer	Jim Cramer	Yes, I think $JNJ is fine.. It has run, expectations high..	11	4	8	1.40543E+12	15/07/2014 06:52	/jimcramer/status/489044791486058496
1569635461-542	https://twitter.com/search?l=en&q=%24jnj%20OR%20%24JNJ%20since%3A2014-01-01%20until%3A2014-12-31&src=typd&lang=en	@BloombergTV	Bloomberg TV	1 billion people use Johnson & Johnson items everyday http://bloom.bg/UaEHgb $JNJ		13	2	1.40552E+12	16/07/2014 06:10	/BloombergTV/status/489396615061700610
1569635461-541	https://twitter.com/search?l=en&q=%24jnj%20OR%20%24JNJ%20since%3A2014-01-01%20until%3A2014-12-31&src=typd&lang=en	@AndyBiotech	Andy Biotech	$JNJ partner Aduro BioTech Receives FDA BTD for CRS-207 + GVAX Pancreas combo in #PancreaticCancer http://finance.yahoo.com/news/aduro-biotech-receives-breakthrough-therapy-120000641.html … #ImmunoTherapy	1	4	2	1.40595E+12	21/07/2014 05:17	/AndyBiotech/status/491195157157773312
1569635461-540	https://twitter.com/search?l=en&q=%24jnj%20OR%20%24JNJ%20since%3A2014-01-01%20until%3A2014-12-31&src=typd&lang=en	@CNBCnow	CNBC Now	Johnson & Johnson announces $5 billion stock buyback program. $JNJ up 0.45% in after-hours trading: http://cnb.cx/WSUMRu	1	4	3	1.40598E+12	21/07/2014 14:01	/CNBCnow/status/491327240257683456
1569635461-539	https://twitter.com/search?l=en&q=%24jnj%20OR%20%24JNJ%20since%3A2014-01-01%20until%3A2014-12-31&src=typd&lang=en	@Stephanie_Link	Stephanie Link	$JNJ announces new $5 billion buyback plan.	3	2	7	1.40598E+12	21/07/2014 14:02	/Stephanie_Link/status/491327419073441793
1569635461-538	https://twitter.com/search?l=en&q=%24jnj%20OR%20%24JNJ%20since%3A2014-01-01%20until%3A2014-12-31&src=typd&lang=en	@JNJNews	Johnson & Johnson	$JNJ announces $5 billion Share Repurchase Program. Press release: http://bit.ly/1n6pSa4	1	6	4	1.40598E+12	21/07/2014 14:49	/JNJNews/status/491339204627267584
1569635461-537	https://twitter.com/search?l=en&q=%24jnj%20OR%20%24JNJ%20since%3A2014-01-01%20until%3A2014-12-31&src=typd&lang=en	@MarketWatch	MarketWatch	What stocks our staff will be watching tomorrow: $JNJ, $CMG, $NFLX, $HLF and $MCDhttp://on.mktw.net/1sGNyoC		9	8	1.40599E+12	21/07/2014 19:00	/MarketWatch/status/491402252259950592
1569635461-536	https://twitter.com/search?l=en&q=%24jnj%20OR%20%24JNJ%20since%3A2014-01-01%20until%3A2014-12-31&src=typd&lang=en	@RyanMorse33	BORED ASS CAPITAL	Johnson & Johnson announced a $5 billion stock buyback program yesterday afternoon. $JNJ up 1.00% to $102.32 today. High is $106.74.		5	3	1.40604E+12	22/07/2014 08:32	/RyanMorse33/status/491606686239821825
1569635461-535	https://twitter.com/search?l=en&q=%24jnj%20OR%20%24JNJ%20since%3A2014-01-01%20until%3A2014-12-31&src=typd&lang=en	@valuewalk	ValueWalk	Tweedy Browne May Close Funds Amid Lack Of Value http://www.valuewalk.com/2014/07/tweedy-browne-funds/ … $HAL $DVN $PFS $NVS $JNJ $ADD $SYY		3	6	1.40614E+12	23/07/2014 12:13	/valuewalk/status/492024829424701440
1569635461-534	https://twitter.com/search?l=en&q=%24jnj%20OR%20%24JNJ%20since%3A2014-01-01%20until%3A2014-12-31&src=typd&lang=en	@BentheFidler	Ben Fidler	J&J’s Immunology Chief on Investing at the Crossroads of the Microbiome http://www.xconomy.com/national/2014/07/24/jjs-immunology-chief-on-investing-at-the-crossroads-of-the-microbiome/ … $JNJ #microbiome #startups	1	3	4	1.4062E+12	24/07/2014 04:32	/BentheFidler/status/492271097325166594
1569635461-533	https://twitter.com/search?l=en&q=%24jnj%20OR%20%24JNJ%20since%3A2014-01-01%20until%3A2014-12-31&src=typd&lang=en	@fwpharma	FirstWord Pharma	From yesterday: FDA expands approval for Johnson & Johnson, Pharmacyclics' Imbruvica in CLL http://bit.ly/1xqgkYR $JNJ #pharma		5	2	1.40662E+12	29/07/2014 00:45	/fwpharma/status/494025941950398464
1569635461-532	https://twitter.com/search?l=en&q=%24jnj%20OR%20%24JNJ%20since%3A2014-01-01%20until%3A2014-12-31&src=typd&lang=en	@pharmalot	pharmalot	Pharmalot.. Pharmalittle.. Good Morning.. clouds & coffee http://blogs.wsj.com/pharmalot/2014/07/31/pharmalot-pharmalittle-were-reading-about-johnson-johnson-sanofi-valeant-and-so-much-more/ … #pharma $JNJ $NVS $SNY $REGN $VRX $AMGN $PFE #contactlens		2	2	1.40681E+12	31/07/2014 05:42	/pharmalot/status/494825319250284544
1569635461-531	https://twitter.com/search?l=en&q=%24jnj%20OR%20%24JNJ%20since%3A2014-01-01%20until%3A2014-12-31&src=typd&lang=en	@AndyBiotech	Andy Biotech	$GILD $ABBV $MRK $BMY $JNJ $ENTA $ACHN #HCV Here's what the payors just said about #HepC cost on Q2 calls [via RBC]pic.twitter.com/EYqqWMRHyb	2	3	13	1.4069E+12	01/08/2014 06:58	/AndyBiotech/status/495207033382379521
1569635461-530	https://twitter.com/search?l=en&q=%24jnj%20OR%20%24JNJ%20since%3A2014-01-01%20until%3A2014-12-31&src=typd&lang=en	@FierceBiotech	FierceBiotech	Celltrion targets J&J's Remicade as biosimilars loom in the U.S. http://www.fiercebiotech.com/story/celltrion-targets-jjs-remicade-biosimilars-loom-us/2014-08-12 … by @DamianFierce $JNJ		6	3	1.40788E+12	12/08/2014 13:39	/FierceBiotech/status/499294199062482944
1569635461-529	https://twitter.com/search?l=en&q=%24jnj%20OR%20%24JNJ%20since%3A2014-01-01%20until%3A2014-12-31&src=typd&lang=en	@valuewalk	ValueWalk	Companies With Growing Dividends By Industry http://www.valuewalk.com/2014/08/companies-with-growing-dividends-by-industry/ … $PG $KO $JNJ $WMT $XOM $CVX $LMT $MSFTpic.twitter.com/Xn0xOYyD0X		2	5	1.40804E+12	14/08/2014 11:00	/valuewalk/status/499978986483908609
1569635461-528	https://twitter.com/search?l=en&q=%24jnj%20OR%20%24JNJ%20since%3A2014-01-01%20until%3A2014-12-31&src=typd&lang=en	@markflowchatter	Marc Lehman	FBR initiating on $ACHN after hrs, with a Outperform & $12 tgt - believe AbbVie, $BMY, $JNJ & Roche would make likely suitors to buy $ACHN	1	12	15	1.40806E+12	14/08/2014 16:16	/markflowchatter/status/500058363250872321
1569635461-527	https://twitter.com/search?l=en&q=%24jnj%20OR%20%24JNJ%20since%3A2014-01-01%20until%3A2014-12-31&src=typd&lang=en	@jimcramer	Jim Cramer	You've got the Power RT @PowerRossSorkin: $JNJ @jimcramer - just buy $JNJ @SquawkStreet	1	6	5	1.40837E+12	18/08/2014 06:28	/jimcramer/status/501359901730279424
1569635461-526	https://twitter.com/search?l=en&q=%24jnj%20OR%20%24JNJ%20since%3A2014-01-01%20until%3A2014-12-31&src=typd&lang=en	@Emory_R	Emory Redd	MannKind Corp. And The Folly Of Cult Biotech Stocks http://buff.ly/1yURotb $MNKD $ARNA $DNDN $JNJ	1	2	2	1.40845E+12	19/08/2014 05:23	/Emory_R/status/501705962479427585
1569635461-525	https://twitter.com/search?l=en&q=%24jnj%20OR%20%24JNJ%20since%3A2014-01-01%20until%3A2014-12-31&src=typd&lang=en	@jonathanrockoff	Jonathan Rockoff	Johnson & Johnson to Quicken Development of Ebola Virus Vaccine $JNJ w/ Bavarian Nordic http://online.wsj.com/articles/johnson-johnson-to-quicken-development-of-ebola-vaccine-1409803263 …		16	4	1.40983E+12	04/09/2014 04:15	/jonathanrockoff/status/507487149407875072
1569635461-524	https://twitter.com/search?l=en&q=%24jnj%20OR%20%24JNJ%20since%3A2014-01-01%20until%3A2014-12-31&src=typd&lang=en	@emilylmullin	Emily Mullin	FDA rushes J&J, NewLink #Ebola vaccines to clinical trials http://www.fiercevaccines.com/story/fda-rushes-jj-newlink-genetics-ebola-vaccines-clinical-trials/2014-09-04?utm_campaign=AddThis&utm_medium=AddThis&utm_source=twitter#.VAh4i2P-DJo.twitter … $JNJ $NLNK	1	4	2	1.40984E+12	04/09/2014 07:36	/emilylmullin/status/507537649377095682
1569635461-523	https://twitter.com/search?l=en&q=%24jnj%20OR%20%24JNJ%20since%3A2014-01-01%20until%3A2014-12-31&src=typd&lang=en	@BentheFidler	Ben Fidler	Scholar Rock's Local Approach to Immune Disease Nabs $20M http://www.xconomy.com/boston/2014/09/15/scholar-rocks-local-approach-to-immune-disease-nabs-20m/ … by @alexlash $JNJ #biotech		7	3	1.41078E+12	15/09/2014 04:09	/BentheFidler/status/511471983096115200
1569635461-522	https://twitter.com/search?l=en&q=%24jnj%20OR%20%24JNJ%20since%3A2014-01-01%20until%3A2014-12-31&src=typd&lang=en	@WallStJesus	JE$US	Somebody long term bullish $CLVS » RT @BiotechMoney18: $CLVS $OMED $JNJ $AZN $ECYT $GSK bios to watch next wk #ESMO14pic.twitter.com/JuTQqK0yAB	1	2	6	1.41124E+12	20/09/2014 12:08	/WallStJesus/status/513404389634351105
1569635461-521	https://twitter.com/search?l=en&q=%24jnj%20OR%20%24JNJ%20since%3A2014-01-01%20until%3A2014-12-31&src=typd&lang=en	@pharmalot	pharmalot	Pharmalot.. Pharmalittle.. Good Morning.. coffee & headlines, of course http://blogs.wsj.com/pharmalot/2014/09/22/pharmalot-pharmalittle-were-reading-about-jj-merck-kgga-and-much-more/ … #pharma $JNJ $GILD #FDA $GSK		4	2	1.41139E+12	22/09/2014 05:31	/pharmalot/status/514029248970227712
1569635461-520	https://twitter.com/search?l=en&q=%24jnj%20OR%20%24JNJ%20since%3A2014-01-01%20until%3A2014-12-31&src=typd&lang=en	@JacobPlieth	Jacob Plieth	Combined OS analysis for Zytiga and Xtandi-treated pts by AR-V7 status. HR 5.5, p<0.001 $MDVN $JNJ #ESMO14pic.twitter.com/NGLrdFePDk	1	6	5	1.41199E+12	29/09/2014 05:38	/JacobPlieth/status/516567730401849344
1569635461-519	https://twitter.com/search?l=en&q=%24jnj%20OR%20%24JNJ%20since%3A2014-01-01%20until%3A2014-12-31&src=typd&lang=en	@dsobek	David Sobek	@adamfeuerstein maybe $jnj wanted to buy Agios but it got autocorrect to Alios?	2	2	13	1.41208E+12	30/09/2014 05:36	/dsobek/status/516929523925786625
1569635461-518	https://twitter.com/search?l=en&q=%24jnj%20OR%20%24JNJ%20since%3A2014-01-01%20until%3A2014-12-31&src=typd&lang=en	@LifeSciVC	Bruce Booth	$JNJ's $1.75B M&A of Alios - huge win for corp VCs at Novartis, SR One, & Roche, as well as Novo VC. Guesstimate:15-18x returns. Congrats!	2	5	5	1.41209E+12	30/09/2014 07:10	/LifeSciVC/status/516953130123427840
1569635461-517	https://twitter.com/search?l=en&q=%24jnj%20OR%20%24JNJ%20since%3A2014-01-01%20until%3A2014-12-31&src=typd&lang=en	@megtirrell	Meg Tirrell	$ACHN down 4.4% after $JNJ acquisition of Alios, another nuc-maker	1	4	2	1.41209E+12	30/09/2014 07:24	/megtirrell/status/516956689489469441
1569635461-516	https://twitter.com/search?l=en&q=%24jnj%20OR%20%24JNJ%20since%3A2014-01-01%20until%3A2014-12-31&src=typd&lang=en	@WSJVC	WSJ Venture Capital	$JNJ's $1.75 billion purchase of Alios BioPharma is the largest acquisition of a VC-backed drug company on record. http://pevc.dowjones.com/Article?an=DJFVW00120140930ea9uhdc3f …		22	9	1.4121E+12	30/09/2014 11:37	/WSJVC/status/517020540578856960
1569635461-515	https://twitter.com/search?l=en&q=%24jnj%20OR%20%24JNJ%20since%3A2014-01-01%20until%3A2014-12-31&src=typd&lang=en	@pharmalot	pharmalot	Pharmalot.. Pharmalittle.. Good Morning.. mid-week coffee & headlines http://blogs.wsj.com/pharmalot/2014/10/01/pharmalot-pharmalittle-were-reading-about-jj-short-sales-and-lots-more/ … #pharma $JNJ $NWBO $ENDP $GILD $BMY $ECYT		5	2	1.41217E+12	01/10/2014 05:43	/pharmalot/status/517293652239192064
1569635461-514	https://twitter.com/search?l=en&q=%24jnj%20OR%20%24JNJ%20since%3A2014-01-01%20until%3A2014-12-31&src=typd&lang=en	@IBDinvestors	Investors.com	How you should invest instead of fixating on high-yield stocks http://ibdn.uz/CgFgQ $VZ $JNJ pic.twitter.com/1714ucBJDZ		8	7	1.41244E+12	04/10/2014 10:00	/IBDinvestors/status/518445597289086976
1569635461-513	https://twitter.com/search?l=en&q=%24jnj%20OR%20%24JNJ%20since%3A2014-01-01%20until%3A2014-12-31&src=typd&lang=en	@DrPaulyDeSantis	Dr. Paul DeSantis	$ACHN FBR: ACHN’s ACH-3102 is in fact reason enough for M&A by $JNJ $GILD $ABBV $BMYpic.twitter.com/04jzT6t7Ih	1	8	7	1.4128E+12	08/10/2014 12:42	/DrPaulyDeSantis/status/519935808350871553
1569635461-512	https://twitter.com/search?l=en&q=%24jnj%20OR%20%24JNJ%20since%3A2014-01-01%20until%3A2014-12-31&src=typd&lang=en	@SeekingAlpha	Seeking Alpha	When To Sell http://seekingalpha.com/article/2555865-when-to-sell?source=feed_f … $AAPL #APPLE $BHP $COP $CVX $FB $GE $GOOGL $JNJ $KO $MA $MMP $NSRGY $NVO $PCLN $PEP $PG $PM $SBUX		2	5	1.41314E+12	12/10/2014 11:08	/SeekingAlpha/status/521361809610002433
1569635461-511	https://twitter.com/search?l=en&q=%24jnj%20OR%20%24JNJ%20since%3A2014-01-01%20until%3A2014-12-31&src=typd&lang=en	@WrigleyTom	Tom Wrigley	#Earnings Week $C $JNJ $WFC $INTC $BAC $EBAY $LVS $NFLX $GS $GOOG $GOOGL $ATHN $SNDK $GEpic.twitter.com/Bwpl6Ot4xG	1	9	10	1.4132E+12	13/10/2014 04:33	/WrigleyTom/status/521624799412363264
1569635461-510	https://twitter.com/search?l=en&q=%24jnj%20OR%20%24JNJ%20since%3A2014-01-01%20until%3A2014-12-31&src=typd&lang=en	@BloombergTV	Bloomberg TV	BREAKING: J&J 3Q adj. EPS $1.50, est. $1.44; boosts year forecast $JNJ		10	6	1.41329E+12	14/10/2014 04:46	/BloombergTV/status/521990501600591872
1569635461-509	https://twitter.com/search?l=en&q=%24jnj%20OR%20%24JNJ%20since%3A2014-01-01%20until%3A2014-12-31&src=typd&lang=en	@Stocktwits	Stocktwits	Johnson & Johnson just reported a huge earnings beat. They also raised their FY14 guidance -> http://stks.co/h1ACd $JNJ		7	9	1.41329E+12	14/10/2014 04:57	/Stocktwits/status/521993201637679106
1569635461-508	https://twitter.com/search?l=en&q=%24jnj%20OR%20%24JNJ%20since%3A2014-01-01%20until%3A2014-12-31&src=typd&lang=en	@JNJNews	Johnson & Johnson	$JNJ CFO Dominic Caruso: "We continued to make important new investments to access early-stage innovation."	1	4	2	1.41329E+12	14/10/2014 05:53	/JNJNews/status/522007232767348736
1569635461-507	https://twitter.com/search?l=en&q=%24jnj%20OR%20%24JNJ%20since%3A2014-01-01%20until%3A2014-12-31&src=typd&lang=en	@JNJNews	Johnson & Johnson	$JNJ announces quarterly dividend for fourth quarter 2014: http://bit.ly/1txHO29	1	5	5	1.41347E+12	16/10/2014 08:18	/JNJNews/status/522768532149653504
1569635461-506	https://twitter.com/search?l=en&q=%24jnj%20OR%20%24JNJ%20since%3A2014-01-01%20until%3A2014-12-31&src=typd&lang=en	@CNBCFastMoney	CNBC's Fast Money	Ebola vaccine could be ready in 3 months: CEO http://cnb.cx/1wsWxKL by @LeanneBMiller $NLNK $GSK $JNJ $INO $SRPTpic.twitter.com/xPDabnHtTY	2	11	4	1.41393E+12	21/10/2014 15:47	/CNBCFastMoney/status/524693555764551680
1569635461-505	https://twitter.com/search?l=en&q=%24jnj%20OR%20%24JNJ%20since%3A2014-01-01%20until%3A2014-12-31&src=typd&lang=en	@YahooFinance	Yahoo Finance	$GSK, $JNJ consider Ebola vaccine collaboration http://yhoo.it/1vNdpMl		5	2	1.41399E+12	22/10/2014 09:15	/YahooFinance/status/524957099827429376
1569635461-504	https://twitter.com/search?l=en&q=%24jnj%20OR%20%24JNJ%20since%3A2014-01-01%20until%3A2014-12-31&src=typd&lang=en	@JNJCares	Johnson & Johnson	RT @BloombergTV: Johnson & Johnson has emerged as the leader in the race for an Ebola vaccine: http://bloom.bg/1zkIJpt $JNJ		7	7	1.414E+12	22/10/2014 10:03	/JNJCares/status/524969354870677505
1569635461-503	https://twitter.com/search?l=en&q=%24jnj%20OR%20%24JNJ%20since%3A2014-01-01%20until%3A2014-12-31&src=typd&lang=en	@bradloncar	Brad Loncar	WSJ has a short story saying $JNJ is on the hunt for pharma acquisitions in China. http://online.wsj.com/articles/johnson-johnson-seeks-acquisitions-in-china-1415606669?mod=WSJ_hp_LEFTWhatsNewsCollection …		3	1	1.41562E+12	10/11/2014 04:03	/bradloncar/status/531764053610602496
1569635461-502	https://twitter.com/search?l=en&q=%24jnj%20OR%20%24JNJ%20since%3A2014-01-01%20until%3A2014-12-31&src=typd&lang=en	@themotleyfool	The Motley Fool	If you could own just 1 stock for the next 100 years, what would it be? 3 of our Fool analysts' picks: http://mot.ly/1yq5lQk $AXP $JNJ $MTB	5	6	13	1.41566E+12	10/11/2014 14:34	/themotleyfool/status/531922753645850624
1569635461-500	https://twitter.com/search?l=en&q=%24jnj%20OR%20%24JNJ%20since%3A2014-01-01%20until%3A2014-12-31&src=typd&lang=en	@DrPaulyDeSantis	Dr. Paul DeSantis	Advantages of Gilead’s Harvoni over emerging hepatitis C treatments $GILD $ABBV $MRK $BMY $JNJ $ACHN http://www.thepharmaletter.com/article/advantages-of-gilead-s-harvoni-over-emerging-hepatitis-c-treatments …	1	5	7	1.41574E+12	11/11/2014 13:53	/DrPaulyDeSantis/status/532274911298207744
1569635461-499	https://twitter.com/search?l=en&q=%24jnj%20OR%20%24JNJ%20since%3A2014-01-01%20until%3A2014-12-31&src=typd&lang=en	@adamfeuerstein	Adam Feuerstein	$GERN 8K on $JNJ deal terms. http://www.sec.gov/Archives/edgar/data/886744/000120677414003276/geron_8k.htm … The next ph2 in MF is basically a go/no go for the collaboration.	2	3	6	1.41592E+12	13/11/2014 14:45	/adamfeuerstein/status/533012824273207296
1569635461-498	https://twitter.com/search?l=en&q=%24jnj%20OR%20%24JNJ%20since%3A2014-01-01%20until%3A2014-12-31&src=typd&lang=en	@RudyHavenstein	Rudy Havenstein, Private Entropy Investor	BREAKING: Man makes bold, controversial contrarian bullish call on Johnson & Johnson. $JNJ pic.twitter.com/SIavYodeT4	2	6	6	1.4166E+12	21/11/2014 12:57	/RudyHavenstein/status/535884805896810496
1569635461-497	https://twitter.com/search?l=en&q=%24jnj%20OR%20%24JNJ%20since%3A2014-01-01%20until%3A2014-12-31&src=typd&lang=en	@RonBeaubien	Ron Beaubien	40 Things Every Dividend Investor Should Know... http://buff.ly/1zt6EiP #stocks #investing #money $KO $JNJ $T	1	1	2	1.41667E+12	22/11/2014 07:05	/RonBeaubien/status/536158416604233728
1569635461-496	https://twitter.com/search?l=en&q=%24jnj%20OR%20%24JNJ%20since%3A2014-01-01%20until%3A2014-12-31&src=typd&lang=en	@ScripMandy	Mandy Jackson	$JNJ's Janssen licensing CAR-T technology in collaboration with private Transposagen for up to $292m per product. PR: http://bit.ly/1y8sKIa		9	4	1.41685E+12	24/11/2014 10:29	/ScripMandy/status/536934717023850497
1569635461-495	https://twitter.com/search?l=en&q=%24jnj%20OR%20%24JNJ%20since%3A2014-01-01%20until%3A2014-12-31&src=typd&lang=en	@AndyBiotech	Andy Biotech	$JNJ joins the allogeneic CAR-T race with $292M deal with Transposagen http://www.globenewswire.com/news-release/2014/11/24/685872/10109683/en/Transposagen-Biopharmaceuticals-Enters-Into-Research-Collaboration-and-Worldwide-License-Agreement-With-Janssen-for-Allogeneic-Chimeric-Antigen-Receptor-CAR-T-Cell-Therapies.html … $ALCLS $NVS $JUNO $KITE $BLUE @matthewherper	1	14	13	1.41685E+12	24/11/2014 10:33	/AndyBiotech/status/536935696444170240
1569635461-494	https://twitter.com/search?l=en&q=%24jnj%20OR%20%24JNJ%20since%3A2014-01-01%20until%3A2014-12-31&src=typd&lang=en	@FierceBiotech	FierceBiotech	J&J jumps into hot CAR-T field with low-profile biotech Transposagen. http://www.fiercebiotech.com/story/jj-jumps-hot-car-t-field-low-profile-biotech-transposagen/2014-11-24 … by @JohnCFierce $JNJ		6	3	1.41686E+12	24/11/2014 12:12	/FierceBiotech/status/536960598131879936
1569635461-493	https://twitter.com/search?l=en&q=%24jnj%20OR%20%24JNJ%20since%3A2014-01-01%20until%3A2014-12-31&src=typd&lang=en	@JohnCendpts	John Carroll	$JNJ 's Barry Springer talks about why the co. picked Transposagen for CAR-T -- #pharma #biotechhttp://www.fiercebiotech.com/story/jj-jumps-hot-car-t-field-low-profile-biotech-transposagen/2014-11-24 …		8	5	1.41686E+12	24/11/2014 14:15	/JohnCendpts/status/536991577366093825
1569635461-492	https://twitter.com/search?l=en&q=%24jnj%20OR%20%24JNJ%20since%3A2014-01-01%20until%3A2014-12-31&src=typd&lang=en	@TheDomino	Dominic Chu	So #DidYouKnow $700B Apple market value now means it's equal to ExxonMobil ($400B) AND Johnson & Johnson ($300B) combined? $AAPL $XOM $JNJ	2	11	4	1.41693E+12	25/11/2014 07:52	/TheDomino/status/537257576497692674
1569635461-491	https://twitter.com/search?l=en&q=%24jnj%20OR%20%24JNJ%20since%3A2014-01-01%20until%3A2014-12-31&src=typd&lang=en	@FiercePharma	FiercePharma	Who are the stars of personalized medicine? Roche, Novartis and J&J http://www.fiercepharmamarketing.com/story/who-are-stars-personalized-medicine-roche-novartis-and-jj/2014-11-26 … $RHHBY $NVS $JNJ #pharma #marketing @TracyStaton	1	10	6	1.41701E+12	26/11/2014 07:57	/FiercePharma/status/537621142182588416
1569635461-490	https://twitter.com/search?l=en&q=%24jnj%20OR%20%24JNJ%20since%3A2014-01-01%20until%3A2014-12-31&src=typd&lang=en	@WallStJesus	JE$US	RT @valuewalk: Top 10 Buys and Sells by the Ultimate Stock-Pickers http://bit.ly/1trIKzV pic.twitter.com/AhOHHhmdXA $AAPL $GOOGL $PG $JNJ		2	4	1.41736E+12	30/11/2014 09:10	/WallStJesus/status/539088980311285760
1569635461-489	https://twitter.com/search?l=en&q=%24jnj%20OR%20%24JNJ%20since%3A2014-01-01%20until%3A2014-12-31&src=typd&lang=en	@IBDinvestors	Investors.com	Big news on Alzheimer's treatments - potentially - from Biogen Idec http://ow.ly/Ffa5j $BIIB $JNJ $LLY $PFE		4	4	1.41755E+12	02/12/2014 11:50	/IBDinvestors/status/539854050901389314
1569635461-488	https://twitter.com/search?l=en&q=%24jnj%20OR%20%24JNJ%20since%3A2014-01-01%20until%3A2014-12-31&src=typd&lang=en	@chartseer	📈chartseer 📉	Lots of bull setups now, these 13 among them http://finviz.com/screener.ashx?v=341&t=MARA,RLGT,FXCM,SCLN,JNJ,ENT,TRAK,TWOU,PAHC,DEPO,COSI,GTIM … $COSI $GTIM $MARA $RLGT $FXCM $SCLN $JNJ $ENT $TRAK $TWOU $PAHC $DEPO		4	7	1.41755E+12	02/12/2014 13:34	/chartseer/status/539880303108820992
1569635461-487	https://twitter.com/search?l=en&q=%24jnj%20OR%20%24JNJ%20since%3A2014-01-01%20until%3A2014-12-31&src=typd&lang=en	@SashaDamouni	Sasha Damouni Ellis	The VA moves on significant discounts for hep-C therapies; $GILD's (Sovaldi) at $539/dose, $375 for $JNJ's Olysio http://1.usa.gov/12nNS0y BFW	1	6	5	1.41765E+12	03/12/2014 15:19	/SashaDamouni/status/540269165643567104
1569635461-486	https://twitter.com/search?l=en&q=%24jnj%20OR%20%24JNJ%20since%3A2014-01-01%20until%3A2014-12-31&src=typd&lang=en	@Biotech2050	biotech 2050	Nice ASH write up on CELG and partner $AGIO, plus other $CELG partners $EPZM $BLUE $JNJ #ASH14 #biotech $IBB $XBIhttp://www.investorvillage.com/smbd.asp?mb=341&mn=192860&pt=msg&mid=14433363#.VIFNorqydFs.twitter …	1	3	6	1.41776E+12	04/12/2014 23:17	/Biotech2050/status/540751768246710272
1569635461-485	https://twitter.com/search?l=en&q=%24jnj%20OR%20%24JNJ%20since%3A2014-01-01%20until%3A2014-12-31&src=typd&lang=en	@MaverickNY	Sally Church	Our #ash14 live blog day 1 is up and running! 1st update on Adcetris, Kyprolis, daratumumab http://icar.us/1ypYKsY $SGEN $AMGN $SNY $JNJ		3	4	1.41788E+12	06/12/2014 09:06	/MaverickNY/status/541262492601573376
1569635461-467	https://twitter.com/search?l=en&q=%24jnj%20OR%20%24JNJ%20since%3A2014-01-01%20until%3A2014-12-31&src=typd&lang=en	@RudyHavenstein	Rudy Havenstein, Private Entropy Investor	The US owns 261,498,926.230 oz. of gold valued at $312 billion, about the market cap of Johnson & Johnson. $JNJ http://www.fiscal.treasury.gov/fsreports/rpt/goldRpt/current_report.htm …	11	24	8	1.41791E+12	06/12/2014 16:10	/RudyHavenstein/status/541369207456157696
1569635461-484	https://twitter.com/search?l=en&q=%24jnj%20OR%20%24JNJ%20since%3A2014-01-01%20until%3A2014-12-31&src=typd&lang=en	@YahooFinance	Yahoo Finance	Stop Waiting for Johnson & Johnson to Break Up or Down http://dragonflycap.tumblr.com/post/104778517962/stop-waiting-for-johnson-johnson-to-break-up-or … via @harmongreg $JNJ pic.twitter.com/pDw06HhsV5		4	4	1.41816E+12	09/12/2014 13:48	/YahooFinance/status/542420598199046145
1569635461-483	https://twitter.com/search?l=en&q=%24jnj%20OR%20%24JNJ%20since%3A2014-01-01%20until%3A2014-12-31&src=typd&lang=en	@pharmalot	pharmalot	Up and Down the Ladder: Job Changes.. the latest comings & goings.. recognize anyone? http://blogs.wsj.com/pharmalot/2014/12/12/up-and-down-the-ladder-the-latest-comings-and-goings-at-jj-merck-and/ … #pharma $JNJ $MRK $AQXP $RLMD		6	4	1.4184E+12	12/12/2014 07:49	/pharmalot/status/543417288599552000
1569635461-482	https://twitter.com/search?l=en&q=%24jnj%20OR%20%24JNJ%20since%3A2014-01-01%20until%3A2014-12-31&src=typd&lang=en	@bradloncar	Brad Loncar	$HALO signed a deal with Janssen to use rHuPH20 in up to 5 targets. They received $15 million upfront. $JNJ http://finance.yahoo.com/news/halozyme-therapeutics-enters-global-collaboration-140000819.html …	2	9	4	1.41883E+12	17/12/2014 07:03	/bradloncar/status/545217802869551104
1569635461-481	https://twitter.com/search?l=en&q=%24jnj%20OR%20%24JNJ%20since%3A2014-01-01%20until%3A2014-12-31&src=typd&lang=en	@ETFtrends	ETF Trends	@RealityShares New #ETF Captures Dividend Growth Without Stock Risk http://bit.ly/1sMfLw9 #ETFs #dividends #yield $DIVY $KO $JNJ $PG		2	5	1.41895E+12	18/12/2014 17:40	/ETFtrends/status/545740366511869952
1569635461-480	https://twitter.com/search?l=en&q=%24jnj%20OR%20%24JNJ%20since%3A2014-01-01%20until%3A2014-12-31&src=typd&lang=en	@AndyBiotech	Andy Biotech	$ESRX to make $ABBV Viekira Pak on National Preferred Formulary for GT1 #HCV and exclude $GILD $JNJ starting 1/1/2015 http://www.cnbc.com/id/102287817	3	7	5	1.41923E+12	21/12/2014 22:21	/AndyBiotech/status/546898384758796288
1569635461-479	https://twitter.com/search?l=en&q=%24jnj%20OR%20%24JNJ%20since%3A2014-01-01%20until%3A2014-12-31&src=typd&lang=en	@megtirrell	Meg Tirrell	$ESRX gets "significant discount" from $ABBV, will offer hep C drug exclusively on largest plan: http://www.cnbc.com/id/102287817 $GILD $JNJ	1	3	5	1.41924E+12	22/12/2014 02:41	/megtirrell/status/546963669721305088
1569635461-478	https://twitter.com/search?l=en&q=%24jnj%20OR%20%24JNJ%20since%3A2014-01-01%20until%3A2014-12-31&src=typd&lang=en	@JohnCendpts	John Carroll	J&J steps up with $700M deal for MacroGenics' blood cancer drug $MGNX $JNJ #biotechhttp://www.fiercebiotech.com/story/jj-steps-700m-deal-macrogenics-blood-cancer-drug/2014-12-22 …		6	2	1.41926E+12	22/12/2014 06:46	/JohnCendpts/status/547025492398714881
1569635461-477	https://twitter.com/search?l=en&q=%24jnj%20OR%20%24JNJ%20since%3A2014-01-01%20until%3A2014-12-31&src=typd&lang=en	@OptionsHawk	Joe Kunkle	$JNJ 3K weekly $106 calls buy 8 minutes from the close $1.06 offer		1	5	1.41928E+12	22/12/2014 13:53	/OptionsHawk/status/547132732862910464
1569635461-476	https://twitter.com/search?l=en&q=%24jnj%20OR%20%24JNJ%20since%3A2014-01-01%20until%3A2014-12-31&src=typd&lang=en	@beckyhiu	Becky Hiu	Biotechs all trending @StockTwits today. $GILD $IBB $ACHN $CELG $ABBV $BIB $REGN $AMGN $JNJ --- woot.	1	4	7	1.41935E+12	23/12/2014 09:48	/beckyhiu/status/547433544708939776
1569635461-475	https://twitter.com/search?l=en&q=%24jnj%20OR%20%24JNJ%20since%3A2014-01-01%20until%3A2014-12-31&src=typd&lang=en	@jonnajarian	Jon Najarian	Ha! RT @WallStJesus: Well now that u told him ... RT @TradingDay2K: @WallStJesus looking for that #NajarianPump for $JNJ @CNBCFastMoney	2	2	3	1.41935E+12	23/12/2014 10:15	/jonnajarian/status/547440353595621377
1569635461-474	https://twitter.com/search?l=en&q=%24jnj%20OR%20%24JNJ%20since%3A2014-01-01%20until%3A2014-12-31&src=typd&lang=en	@FierceBiotech	FierceBiotech	J&J, Lundbeck spearhead an R&D consortium focused on depression, neurodegeneration. http://www.fiercebiotechresearch.com/story/jj-lundbeck-spearhead-rd-consortium-focused-depression-neurodegeneration/2014-12-22 … by @JohnCFierce $JNJ	2	10	1	1.41936E+12	23/12/2014 11:40	/FierceBiotech/status/547461873218502656
1569635461-473	https://twitter.com/search?l=en&q=%24jnj%20OR%20%24JNJ%20since%3A2014-01-01%20until%3A2014-12-31&src=typd&lang=en	@WallStJesus	JE$US	TODAY'S FLOW http://OptionJesus.com $MTW $WEN $EXXI $KO $JNJ $BABA $CREE $MET $AMGNpic.twitter.com/0Fq76Pv16m	2	8	8	1.41937E+12	23/12/2014 14:15	/WallStJesus/status/547500685244502016
1569635461-472	https://twitter.com/search?l=en&q=%24jnj%20OR%20%24JNJ%20since%3A2014-01-01%20until%3A2014-12-31&src=typd&lang=en	@rb_trader	RB Trader	@WallStJesus This guy $JNJ, #5 size of the day 184X OI pic.twitter.com/tjuJ4J3rs4		1	5	1.41939E+12	23/12/2014 20:30	/rb_trader/status/547595070464360448
1569635461-471	https://twitter.com/search?l=en&q=%24jnj%20OR%20%24JNJ%20since%3A2014-01-01%20until%3A2014-12-31&src=typd&lang=en	@WrigleyTom	Tom Wrigley	Some Bio / Healthcare hod's $CELG $ISIS $BMY $PFE $JNJ $ABBV $MACK $GILD $IBB $MNKD $ABT $GSK $BCRX $INO $OPK $AMGN $CLDX $LLY $NVAX etc		2	11	1.41961E+12	26/12/2014 07:53	/WrigleyTom/status/548491786398617602
1569635461-469	https://twitter.com/search?l=en&q=%24jnj%20OR%20%24JNJ%20since%3A2014-01-01%20until%3A2014-12-31&src=typd&lang=en	@valuewalk	ValueWalk	S&P 500 Firms Held $1.37 Trillion In Cash In Third Quarter http://www.valuewalk.com/2014/12/sp-500-cash-2014/ … $SPY $SPX $JNJ @FactSetpic.twitter.com/gXxtp1HRkY		4	7	1.41961E+12	26/12/2014 08:31	/valuewalk/status/548501261671088129
1569635461-468	https://twitter.com/search?l=en&q=%24jnj%20OR%20%24JNJ%20since%3A2014-01-01%20until%3A2014-12-31&src=typd&lang=en	@DividendGrowth	Dividend Investor	Best Dividend Stocks For 2015 http://www.dividendgrowthinvestor.com/2014/12/best-dividend-stocks-for-2015.html … $CVX $KMB $XOM $AFL $EV $JNJ #dividends #investing		3	1	1.41995E+12	30/12/2014 07:22	/DividendGrowth/status/549933530529423360
1569635604-873	https://twitter.com/search?l=en&q=%24jnj%20OR%20%24JNJ%20since%3A2015-01-01%20until%3A2015-12-31&src=typd&lang=en	@StocksThatDoubl	Bilo Selhi	If you were subscribed to http://BiloSelhi.com , you would have been alerted to: $FNMA +16% pic.twitter.com/zsblEqiqXM $GILD $KMI $JNJ $ORCL			1	1.42008E+12	31/12/2014 18:56	/StocksThatDoubl/status/550470487235907584
1569635604-872	https://twitter.com/search?l=en&q=%24jnj%20OR%20%24JNJ%20since%3A2015-01-01%20until%3A2015-12-31&src=typd&lang=en	@Top_Dow_Stocks	Dow Stocks	#Dow #stocks $JNJ Johnson & Johnson Daily:-0.75% Weekly:-0.02% YTD:16.58% Trend:15 / 100 http://12Stocks.com/JNJ				1.4201E+12	01/01/2015 01:18	/Top_Dow_Stocks/status/550566730221617152
1569635604-871	https://twitter.com/search?l=en&q=%24jnj%20OR%20%24JNJ%20since%3A2015-01-01%20until%3A2015-12-31&src=typd&lang=en	@SeekingAlpha	Seeking Alpha	Retirement: Income Only Or Total Return? http://seekingalpha.com/article/2791855-retirement-income-only-or-total-return?source=feed_f … $BRK.B $JNJ			1	1.42011E+12	01/01/2015 03:19	/SeekingAlpha/status/550597271616618496
1569635604-870	https://twitter.com/search?l=en&q=%24jnj%20OR%20%24JNJ%20since%3A2015-01-01%20until%3A2015-12-31&src=typd&lang=en	@DozenStocks	12Stocks.com 🇺🇸	Weekly S&P100 #Stocks Performance $GM $GILD $AMZN $FCX $LOW $TGT $DVN $HD $F $SBUX $JPM $JNJ $MS $CMCSA more@ http://12Stocks.com/sp100				1.42011E+12	01/01/2015 04:01	/DozenStocks/status/550607825714434048
1569635604-869	https://twitter.com/search?l=en&q=%24jnj%20OR%20%24JNJ%20since%3A2015-01-01%20until%3A2015-12-31&src=typd&lang=en	@SeekingAlpha	Seeking Alpha	12 Of The Safest Dividend Aristocrats http://seekingalpha.com/article/2791925-12-of-the-safest-dividend-aristocrats?source=feed_f … $XOM $AFL $ADP $GPC $CVX $EMR $JNJ $DOV $SWK $MMM $TROW $ITW				1.42011E+12	01/01/2015 04:18	/SeekingAlpha/status/550611993724342272
1569635604-868	https://twitter.com/search?l=en&q=%24jnj%20OR%20%24JNJ%20since%3A2015-01-01%20until%3A2015-12-31&src=typd&lang=en	@sportadore	SportAdore	Retirement: Income Only Or Total Return? $BRK.B $JNJ @SeekingAlpha http://bit.ly/ZhdX8G				1.42012E+12	01/01/2015 05:42	/sportadore/status/550633203405316096
1569635604-867	https://twitter.com/search?l=en&q=%24jnj%20OR%20%24JNJ%20since%3A2015-01-01%20until%3A2015-12-31&src=typd&lang=en	@SureDividend	Sure Dividend	Top 10 Cheapest Dividend Aristocrats Using The Dividend Discount Model: http://goo.gl/ggSAjK $KO $PEP $MCD $T $ABT $WMT $KMB $CLX $JNJ $PG				1.42013E+12	01/01/2015 08:25	/SureDividend/status/550674087232544770
1569635604-866	https://twitter.com/search?l=en&q=%24jnj%20OR%20%24JNJ%20since%3A2015-01-01%20until%3A2015-12-31&src=typd&lang=en	@laurenholmesNYC	Lauren Holmes	$JNJ $XLP super safe heaven stocks. We like them for long-term holders. Read our ideas here http://starbreakouts.com				1.42013E+12	01/01/2015 08:37	/laurenholmesNYC/status/550677182045904896
1569635604-865	https://twitter.com/search?l=en&q=%24jnj%20OR%20%24JNJ%20since%3A2015-01-01%20until%3A2015-12-31&src=typd&lang=en	@Drchik23	Joe	@lomu_j Also, $mrk bought $idix. $jnj has nuc too. So who would buy $achn? $bmy still scorned by $inhx deal. $gild? Tough Q 2 answer.	1			1.42013E+12	01/01/2015 09:21	/Drchik23/status/550688360327811072
1569635604-864	https://twitter.com/search?l=en&q=%24jnj%20OR%20%24JNJ%20since%3A2015-01-01%20until%3A2015-12-31&src=typd&lang=en	@stockcharts247	Stock Charts	JNJ -0.75% Stock Charts $JNJ Johnson & Johnson (NYSE) Last Updated: 01/01/2015 15:15:06 JNJ Stock Chart - 1 Mo http://investorshangout.com/post/view?id=2509066 …				1.42015E+12	01/01/2015 14:15	/stockcharts247/status/550762170792050690
1569635604-863	https://twitter.com/search?l=en&q=%24jnj%20OR%20%24JNJ%20since%3A2015-01-01%20until%3A2015-12-31&src=typd&lang=en	@IHPosts	Investors Hangout	chartguy89: JNJ -0.75% Stock Charts $JNJ Johnson & Johnson http://bit.ly/1zW8Tyk		1	1	1.42015E+12	01/01/2015 14:19	/IHPosts/status/550763178443825152
1569635604-862	https://twitter.com/search?l=en&q=%24jnj%20OR%20%24JNJ%20since%3A2015-01-01%20until%3A2015-12-31&src=typd&lang=en	@Stock_Tracker1	Stock_Tracker	Johnson & Johnson (JNJ) 104.57 $JNJ My K.I.S.S. Dividend Portfolio: 4th Quarter 2014 Update And Year-End Revie http://investorshangout.com/post/view?id=2509124 …				1.42015E+12	01/01/2015 14:25	/Stock_Tracker1/status/550764727648149504
1569635604-861	https://twitter.com/search?l=en&q=%24jnj%20OR%20%24JNJ%20since%3A2015-01-01%20until%3A2015-12-31&src=typd&lang=en	@StocksThatDoubl	Bilo Selhi	If you were subscribed to http://BiloSelhi.com , you would have been alerted to: $FNMA +16% pic.twitter.com/zsblEqiqXM $GILD $KMI $JNJ $ORCL				1.42017E+12	01/01/2015 21:13	/StocksThatDoubl/status/550867566814838784
1569635604-860	https://twitter.com/search?l=en&q=%24jnj%20OR%20%24JNJ%20since%3A2015-01-01%20until%3A2015-12-31&src=typd&lang=en	@SeekingAlpha	Seeking Alpha	My Top 3 Holdings For 2015 http://seekingalpha.com/article/2792505-my-top-3-holdings-for-2015?source=feed_f … $JNJ $MMM $PEP		3	1	1.42018E+12	01/01/2015 22:14	/SeekingAlpha/status/550882696629452800
1569635604-859	https://twitter.com/search?l=en&q=%24jnj%20OR%20%24JNJ%20since%3A2015-01-01%20until%3A2015-12-31&src=typd&lang=en	@ProTradersNews	ProTradersNews	$JNJ $GILD: These 2015 Predictions Could Be Vital For Your Wealth http://www.stocknewswires.com/2015/01/jnj-gild-these-2015-predictions-could-be-vital-for-your-wealth-1.html …pic.twitter.com/hGha84ROYr				1.42018E+12	01/01/2015 23:13	/ProTradersNews/status/550897535888670720
1569635604-858	https://twitter.com/search?l=en&q=%24jnj%20OR%20%24JNJ%20since%3A2015-01-01%20until%3A2015-12-31&src=typd&lang=en	@SeekingAlpha	Seeking Alpha	Freedom Fund Update - January 2015 http://seekingalpha.com/article/2792685-freedom-fund-update-january-2015?source=feed_f … $DIS $OKE $ARCP $BBL $JNJ $UL $PEP $PM		1		1.42018E+12	02/01/2015 00:21	/SeekingAlpha/status/550914672224784385
1569635604-857	https://twitter.com/search?l=en&q=%24jnj%20OR%20%24JNJ%20since%3A2015-01-01%20until%3A2015-12-31&src=typd&lang=en	@Stockaholics	Stockaholics	Our Penny Stock Picks Gained Over 968% In the Past 5 Weeks! Get our next pick early: http://tinyurl.com/p46mnk2 $GD $JNJ $MOR.DE				1.42019E+12	02/01/2015 01:02	/Stockaholics/status/550925071683174400
1569635604-856	https://twitter.com/search?l=en&q=%24jnj%20OR%20%24JNJ%20since%3A2015-01-01%20until%3A2015-12-31&src=typd&lang=en	@Top_Dow_Stocks	Dow Stocks	#Dow #stocks $JNJ Johnson & Johnson Daily:-0.75% Weekly:-0.02% YTD:16.58% Trend:15 / 100 http://12Stocks.com/JNJ				1.42019E+12	02/01/2015 01:19	/Top_Dow_Stocks/status/550929256583163906
1569635604-855	https://twitter.com/search?l=en&q=%24jnj%20OR%20%24JNJ%20since%3A2015-01-01%20until%3A2015-12-31&src=typd&lang=en	@TravisMKnight	Gotham City Capital	Great Article HCV Space: $ENTA $ABBV $GILD $ACHN $JNJ $RGLS $ALXN $BMY $MRKhttp://www.xconomy.com/national/2015/01/01/hepatitis-c-commercial-game-theory/3/ …		3	2	1.4202E+12	02/01/2015 03:52	/TravisMKnight/status/550967805986631680
1569635604-854	https://twitter.com/search?l=en&q=%24jnj%20OR%20%24JNJ%20since%3A2015-01-01%20until%3A2015-12-31&src=typd&lang=en	@MTSLNews	BioInvest	$PCYC $BMY $JNJ Now it begins - Ibrutinib's foray into immune oncology - combo trial with nivo posted today https://clinicaltrials.gov/ct2/show/NCT02329847?term=ibrutinib&amp;lup_s=12%2F19%2F2014&amp;lup_d=14&amp;show_rss=Y&amp;sel_rss=mod14 …		6	8	1.42021E+12	02/01/2015 06:36	/MTSLNews/status/551009190421200896
1569635604-853	https://twitter.com/search?l=en&q=%24jnj%20OR%20%24JNJ%20since%3A2015-01-01%20until%3A2015-12-31&src=typd&lang=en	@TomSilver39	Tom Silver	Upcoming Earning: $GILD Feb.3, $JNJ $NFLX Jan.20, $SBUX Jan.22, $BMY $PFE Jan.27, $TWTR $FB Feb.4, $GOOG Jan.29, $AAPL Jan.26, $LLY $IMGN		4	12	1.42025E+12	02/01/2015 19:40	/TomSilver39/status/551206357185990656
1569635604-852	https://twitter.com/search?l=en&q=%24jnj%20OR%20%24JNJ%20since%3A2015-01-01%20until%3A2015-12-31&src=typd&lang=en	@pharmalot	pharmalot	Pharmalot.. Pharmalittle.. Good Morning and Happy New Year... http://blogs.wsj.com/pharmalot/2015/01/05/pharmalot-pharmalittle-were-reading-about-fda-cempra-and-much-more/ … #pharma $CEMP #FDA $PFE $JNJ #antibiotics $ISIS	1	10	2	1.42047E+12	05/01/2015 06:55	/pharmalot/status/552101160254193666
1569635604-851	https://twitter.com/search?l=en&q=%24jnj%20OR%20%24JNJ%20since%3A2015-01-01%20until%3A2015-12-31&src=typd&lang=en	@jimcramer	Jim Cramer	So excited that we have $CSCO on from CES and $ISIS on to talk about the amazing deal with Janssen from $JNJ!! Just incredible start to 2015	6	14	16	1.42047E+12	05/01/2015 08:19	/jimcramer/status/552122206114033664
1569635604-850	https://twitter.com/search?l=en&q=%24jnj%20OR%20%24JNJ%20since%3A2015-01-01%20until%3A2015-12-31&src=typd&lang=en	@LaMonicaBuzz	Paul R. La Monica	Isis: Unfortunate name for company. (Also the dog on Downton Abbey.) But $ISIS is red hot biotech stock. Up 8.5% today on $JNJ partnership.	4	3	2	1.42047E+12	05/01/2015 09:03	/LaMonicaBuzz/status/552133302161641473
1569635604-849	https://twitter.com/search?l=en&q=%24jnj%20OR%20%24JNJ%20since%3A2015-01-01%20until%3A2015-12-31&src=typd&lang=en	@JNJNews	Johnson & Johnson	$JNJ announces quarterly dividend for Q1 2015: http://bit.ly/13TpBAl		7	5	1.42048E+12	05/01/2015 10:19	/JNJNews/status/552152453278597121
1569635604-848	https://twitter.com/search?l=en&q=%24jnj%20OR%20%24JNJ%20since%3A2015-01-01%20until%3A2015-12-31&src=typd&lang=en	@PDRennert	Paul D. Rennert	Busy day. #Orbimed and $JNJ interest continues slow but sure validation of onco-vaccine field, this time w Aduro Bio http://www.fiercebiotech.com/story/aduro-bags-51m-its-breakthrough-cancer-combo/2015-01-05?utm_medium=nl&utm_source=internal …	1	2	2	1.42048E+12	05/01/2015 11:11	/PDRennert/status/552165405599744000
1569635604-847	https://twitter.com/search?l=en&q=%24jnj%20OR%20%24JNJ%20since%3A2015-01-01%20until%3A2015-12-31&src=typd&lang=en	@TheDealNewsroom	The Deal	$JNJ inks $835M deal with Isis #Pharma for GI tract treatment http://www.thedeal.com/content/healthcare/johnson-johnson-makes-835m-deal-with-isis.php …pic.twitter.com/IgGZ7eGcs6		9	2	1.42048E+12	05/01/2015 11:58	/TheDealNewsroom/status/552177440999886848
1569635604-846	https://twitter.com/search?l=en&q=%24jnj%20OR%20%24JNJ%20since%3A2015-01-01%20until%3A2015-12-31&src=typd&lang=en	@TripleDTrader	Dennis Dick	Some major closing imbalances: $BAC +19.8M, $KO -1.5M, $GE -1.3M, $MRK -592K, $BMY -259K, $JNJ +212K, $MO -787K, $UNH +352K, $PFE -423K		2	2	1.42049E+12	05/01/2015 13:46	/TripleDTrader/status/552204601664212996
1569635604-845	https://twitter.com/search?l=en&q=%24jnj%20OR%20%24JNJ%20since%3A2015-01-01%20until%3A2015-12-31&src=typd&lang=en	@RNAiAnalyst	Dirk Haussecker	Antibody-RNAi Trigger Conjugates Show Signs of Life + thoughts on today's RNA Rx deal activity: http://rnaitherapeutics.blogspot.de/2015/01/antibody-rnai-trigger-conjugates-show.html … $ISIS #Roche $JNJ		4	3	1.4205E+12	05/01/2015 17:23	/RNAiAnalyst/status/552259142833152000
1569635604-844	https://twitter.com/search?l=en&q=%24jnj%20OR%20%24JNJ%20since%3A2015-01-01%20until%3A2015-12-31&src=typd&lang=en	@jonathanrockoff	Jonathan Rockoff	J&J and Bavarian Nordic begin safety testing of #Ebola vaccine: http://on.wsj.com/1xNX0qX . $JNJ also upped production to 2mn regimens. $BVNRY		8	3	1.42056E+12	06/01/2015 07:51	/jonathanrockoff/status/552477534190051332
1569635604-843	https://twitter.com/search?l=en&q=%24jnj%20OR%20%24JNJ%20since%3A2015-01-01%20until%3A2015-12-31&src=typd&lang=en	@HenryEChang	Henry E. Chang	Eligibility and safety of the first IFN-free therapy against #HCV in a real-world setting→http://1.usa.gov/14i3xzY $GILD $JNJ $ABBV $BMY #HepC		3	4	1.42056E+12	06/01/2015 09:34	/HenryEChang/status/552503574962659328
1569635604-842	https://twitter.com/search?l=en&q=%24jnj%20OR%20%24JNJ%20since%3A2015-01-01%20until%3A2015-12-31&src=typd&lang=en	@fwpharma	FirstWord Pharma	And then there were three, as $JNJ/ Bavarian Nordic's #Ebola #vaccine follows $GSK, $MRK/NewLink into Phase I studyhttp://www.firstwordpharma.com/node/1255255		3	1	1.42057E+12	06/01/2015 10:35	/fwpharma/status/552518716790169601
1569635604-841	https://twitter.com/search?l=en&q=%24jnj%20OR%20%24JNJ%20since%3A2015-01-01%20until%3A2015-12-31&src=typd&lang=en	@FiercePharma	FiercePharma	$JNJ is third to bring #Ebola vaccine to trials, but is it too late? http://www.fiercevaccines.com/story/johnson-johnson-third-bring-ebola-vaccine-trials-it-too-late/2015-01-06 … #pharma #vaccines by @AmirahFierce		2	1	1.42066E+12	07/01/2015 12:27	/FiercePharma/status/552909346531987457
1569635604-840	https://twitter.com/search?l=en&q=%24jnj%20OR%20%24JNJ%20since%3A2015-01-01%20until%3A2015-12-31&src=typd&lang=en	@vika_gu_1468374	Вика Гусева	RT @JNTNews: Requested for interview by DoJ for Risperdal/OmniCare scandal, #MoMHips and #TVTMesh. HOW did $JNJ GORSKY become CEO? http://t…		2	1	1.42069E+12	07/01/2015 22:20	/vika_gu_1468374/status/553058563653140481
1569635604-839	https://twitter.com/search?l=en&q=%24jnj%20OR%20%24JNJ%20since%3A2015-01-01%20until%3A2015-12-31&src=typd&lang=en	@MarketCurrents	Breaking News	Portola anticoagulant antidote successful in clinical study http://seekingalpha.com/news/2214485-portola-anticoagulant-antidote-successful-in-clinical-study?source=feed_f … #premarket $PTLA $JNJ		2	1	1.42081E+12	09/01/2015 06:24	/MarketCurrents/status/553542825858453504
1569635604-838	https://twitter.com/search?l=en&q=%24jnj%20OR%20%24JNJ%20since%3A2015-01-01%20until%3A2015-12-31&src=typd&lang=en	@ebcapital	Todd Campbell	Why Johnson & Johnson Is Cheering on This Small Biotech Stock $JNJ #stocks $PTLA : http://www.fool.com/investing/general/2015/01/11/why-johnson-johnson-is-cheering-on-this-small-biot.aspx#.VLKWlwJSjHg.twitter … via @themotleyfool		3	2	1.42099E+12	11/01/2015 08:29	/ebcapital/status/554298956478283777
1569635604-837	https://twitter.com/search?l=en&q=%24jnj%20OR%20%24JNJ%20since%3A2015-01-01%20until%3A2015-12-31&src=typd&lang=en	@JohnCendpts	John Carroll	$JNJ steps in with a $509M-plus deal to partner on a tau vaccine for #Alzheimer's #JPM15http://www.fiercebiotech.com/story/jj-steps-509m-plus-deal-partner-tau-vaccine-alzheimers/2015-01-11 …		9	6	1.42105E+12	12/01/2015 00:01	/JohnCendpts/status/554533535902875648
1569635604-836	https://twitter.com/search?l=en&q=%24jnj%20OR%20%24JNJ%20since%3A2015-01-01%20until%3A2015-12-31&src=typd&lang=en	@pharmalot	pharmalot	Pharmalot.. Pharmalittle.. Good Morning.. lots of news & lots of coffee.. http://blogs.wsj.com/pharmalot/2015/01/12/pharmalot-pharmalittle-were-reading-about-shire-roche-and-much-more/ … #pharma $NPSP $SHPG $FMI $JNJ $BIIB #FDA	1	7	2	1.42107E+12	12/01/2015 06:49	/pharmalot/status/554636209268731904
1569635604-835	https://twitter.com/search?l=en&q=%24jnj%20OR%20%24JNJ%20since%3A2015-01-01%20until%3A2015-12-31&src=typd&lang=en	@JohnCendpts	John Carroll	#JPM15 RT @FierceBiotech: $JNJ steps in with a $509M-plus deal to partner on tau for Alzheimer's - http://www.fiercebiotech.com/story/jj-steps-509m-plus-deal-partner-tau-vaccine-alzheimers/2015-01-11 … by @JohnCFierce		6	2	1.42107E+12	12/01/2015 07:21	/JohnCendpts/status/554644260348493825
1569635604-834	https://twitter.com/search?l=en&q=%24jnj%20OR%20%24JNJ%20since%3A2015-01-01%20until%3A2015-12-31&src=typd&lang=en	@AndyBiotech	Andy Biotech	$JNJ Licenses Vedanta's #Microbiome IBD Candidate for up to $241M http://finance.yahoo.com/news/janssen-johnson-johnson-innovation-announce-130000859.html … Congrats @DavidASteinberg @daphnezohar @bernatolle	3	10	13	1.42116E+12	13/01/2015 06:19	/AndyBiotech/status/554991239628869632
1569635604-833	https://twitter.com/search?l=en&q=%24jnj%20OR%20%24JNJ%20since%3A2015-01-01%20until%3A2015-12-31&src=typd&lang=en	@jimcramer	Jim Cramer	Good to see $JNJ go higher after that real soft quarter. Don't want to give up on Gorsky....	6	4	8	1.42187E+12	21/01/2015 13:28	/jimcramer/status/557998180185292802
1569635604-832	https://twitter.com/search?l=en&q=%24jnj%20OR%20%24JNJ%20since%3A2015-01-01%20until%3A2015-12-31&src=typd&lang=en	@TomSilver39	Tom Silver	$MRK $GILD $ABBV $JNJ Merck & Co., Inc. (MRK) Takes Hepatitis C Drug Victrelis Off The US Market http://www.bidnessetc.com/33008-merck-co-inc-mrk-takes-hepatitis-c-drug-victrelis-off-the-us-market/ …		2	2	1.42198E+12	22/01/2015 18:42	/TomSilver39/status/558439550813360130
1569635604-831	https://twitter.com/search?l=en&q=%24jnj%20OR%20%24JNJ%20since%3A2015-01-01%20until%3A2015-12-31&src=typd&lang=en	@TripleDTrader	Dennis Dick	Some significant sell imbalances: $JNJ -71K, $HPQ -73K, $MS -65K, $KO -32K, $JPM -49K, $DIS -38K. Buy imbalances: $GE +114K, $BAC +192K	1	2	3	1.42202E+12	23/01/2015 07:00	/TripleDTrader/status/558625418408771584
1569635604-830	https://twitter.com/search?l=en&q=%24jnj%20OR%20%24JNJ%20since%3A2015-01-01%20until%3A2015-12-31&src=typd&lang=en	@AndyBiotech	Andy Biotech	$JNJ moves its NS5B nuc AL-335(from $1.75B Alios acquisition) into clinic; FIH study in France https://clinicaltrials.gov/ct2/show/NCT02339207?term=AL-335&rank=1 … #HCV $GILD $MRK $ACHN	2	6	8	1.42223E+12	25/01/2015 17:34	/AndyBiotech/status/559509770395484161
1569635604-828	https://twitter.com/search?l=en&q=%24jnj%20OR%20%24JNJ%20since%3A2015-01-01%20until%3A2015-12-31&src=typd&lang=en	@DShaywitz	David Shaywitz	Gr8 eg of where prec med headed - molec testing to identify resp/nonresps 2costly Rx; $JNJ, UK. h/t @jonathanrockoffhttp://www.fiercebiotech.com/story/jj-teams-uk-probe-molecular-causes-ra-drug-failures/2015-02-03?utm_medium=rss&utm_source=rss&utm_campaign=rss …		2	3	1.42298E+12	03/02/2015 07:50	/DShaywitz/status/562624142264918016
1569635604-827	https://twitter.com/search?l=en&q=%24jnj%20OR%20%24JNJ%20since%3A2015-01-01%20until%3A2015-12-31&src=typd&lang=en	@BioWorld	BioWorld	We look forward to a future where these kinds of therapies actually reduce health care costs, said $JNJ’s Elliott on microbiome #BIOCEO15		8	1	1.42358E+12	10/02/2015 06:51	/BioWorld/status/565146160428376064
1569635604-826	https://twitter.com/search?l=en&q=%24jnj%20OR%20%24JNJ%20since%3A2015-01-01%20until%3A2015-12-31&src=typd&lang=en	@JohnCendpts	John Carroll	Competition to J&J's Remicade looms in U.S. as #biosimilar conquers new markets $JNJ #biotechhttp://www.fiercebiotech.com/story/competition-jjs-remicade-looms-us-biosimilar-conquers-new-markets/2015-02-10 …		4	3	1.42359E+12	10/02/2015 09:46	/JohnCendpts/status/565190023424000000
1569635604-825	https://twitter.com/search?l=en&q=%24jnj%20OR%20%24JNJ%20since%3A2015-01-01%20until%3A2015-12-31&src=typd&lang=en	@JohnCendpts	John Carroll	J&J's R&D group crafts 3 new platforms to guide global drug development $JNJ http://www.fiercebiotech.com/story/jjs-rd-group-crafts-3-new-platforms-guide-global-drug-development/2015-02-12 …	1	13	4	1.42374E+12	12/02/2015 04:02	/JohnCendpts/status/565828370882396161
1569635604-824	https://twitter.com/search?l=en&q=%24jnj%20OR%20%24JNJ%20since%3A2015-01-01%20until%3A2015-12-31&src=typd&lang=en	@JacobPlieth	Jacob Plieth	Another interesting AR-V7 study. My take on the #GU15 data, via @EPVantage http://ow.ly/JxE74 $MDVN $JNJ $TKAI	2	8	15	1.42473E+12	23/02/2015 15:05	/JacobPlieth/status/569981292592402433
1569635604-823	https://twitter.com/search?l=en&q=%24jnj%20OR%20%24JNJ%20since%3A2015-01-01%20until%3A2015-12-31&src=typd&lang=en	@zbiotech	zach	$JNJ $NVS said to be interested in $PCYC	2	5	3	1.42489E+12	25/02/2015 10:42	/zbiotech/status/570639906105638912
1569635604-822	https://twitter.com/search?l=en&q=%24jnj%20OR%20%24JNJ%20since%3A2015-01-01%20until%3A2015-12-31&src=typd&lang=en	@BloombergDeals	Bloomberg Deals	Here's the story: Pharmacyclics is weighing a sale; Attracting interest from $JNJ, $NVS http://www.bloomberg.com/news/articles/2015-02-25/pharmacyclics-said-to-weigh-sale-of-15-billion-u-s-drugmaker …	1	13	6	1.42489E+12	25/02/2015 10:58	/BloombergDeals/status/570644049226559489
1569635604-821	https://twitter.com/search?l=en&q=%24jnj%20OR%20%24JNJ%20since%3A2015-01-01%20until%3A2015-12-31&src=typd&lang=en	@megtirrell	Meg Tirrell	$PCYC attracting takeover interest from $JNJ, Novartis, Bloomberg reporting: http://www.bloomberg.com/news/articles/2015-02-25/pharmacyclics-said-to-weigh-sale-of-15-billion-u-s-drugmaker …	1	8	1	1.42489E+12	25/02/2015 11:03	/megtirrell/status/570645355836125186
1569635604-820	https://twitter.com/search?l=en&q=%24jnj%20OR%20%24JNJ%20since%3A2015-01-01%20until%3A2015-12-31&src=typd&lang=en	@FiercePharma	FiercePharma	Deal-weighing Pharmacyclics could draw $18B from J&J, Novartis: Bloomberg http://www.fiercepharma.com/story/deal-weighing-pharmacyclics-could-draw-18b-jj-novartis-bloomberg/2015-02-25 … $PCYC $NVS $JNJ #pharma by @CarlyHFierce		3	2	1.42489E+12	25/02/2015 12:00	/FiercePharma/status/570659677408768000
1569635604-819	https://twitter.com/search?l=en&q=%24jnj%20OR%20%24JNJ%20since%3A2015-01-01%20until%3A2015-12-31&src=typd&lang=en	@Loftus	Peter Loftus	Lower-priced generic copies of anti-inflammatory drug Remicade have gone on sale in Europe http://on.wsj.com/1A7KaBR via @WSJ $MRK $JNJ $HSP	1	15	3	1.4249E+12	25/02/2015 15:55	/Loftus/status/570718763491991552
1569635604-818	https://twitter.com/search?l=en&q=%24jnj%20OR%20%24JNJ%20since%3A2015-01-01%20until%3A2015-12-31&src=typd&lang=en	@jimcramer	Jim Cramer	I think they are ready to do something big RT @ELGHUNDTRADER: @jimcramer RU you endorsing $JNJ?	8	5	7	1.42505E+12	27/02/2015 07:39	/jimcramer/status/571318744829595648
1569635604-817	https://twitter.com/search?l=en&q=%24jnj%20OR%20%24JNJ%20since%3A2015-01-01%20until%3A2015-12-31&src=typd&lang=en	@themotleyfool	The Motley Fool	These 3 dividend stocks make us say, "We want to go to there." Fools' most coveted picks: http://mot.ly/1LR4Swy $VFC $JNJ $WMT		3	8	1.42506E+12	27/02/2015 11:27	/themotleyfool/status/571375966368321536
1569635604-816	https://twitter.com/search?l=en&q=%24jnj%20OR%20%24JNJ%20since%3A2015-01-01%20until%3A2015-12-31&src=typd&lang=en	@FierceBiotech	FierceBiotech	$JNJ picks the inaugural class for its Bay Area biotech incubator - http://www.fiercebiotech.com/story/jj-picks-inaugural-class-its-bay-area-biotech-incubator/2015-03-03 … by @DamianFierce	2	10	8	1.42539E+12	03/03/2015 06:01	/FierceBiotech/status/572743539894964224
1569635604-815	https://twitter.com/search?l=en&q=%24jnj%20OR%20%24JNJ%20since%3A2015-01-01%20until%3A2015-12-31&src=typd&lang=en	@CNBCnow	CNBC Now	Pharmacyclics rallies on Financial Times report that Johnson & Johnson is nearing a deal to buy the drugmaker. $JNJ $PCYC		7	5	1.4255E+12	04/03/2015 14:18	/CNBCnow/status/573231021837164544
1569635604-814	https://twitter.com/search?l=en&q=%24jnj%20OR%20%24JNJ%20since%3A2015-01-01%20until%3A2015-12-31&src=typd&lang=en	@BloombergDeals	Bloomberg Deals	$JNJ has agreed to deal to buy $PCYC. Could be announced today or tmrw. Hat tip to FT for naming JnJ earlier.	1	10	4	1.42551E+12	04/03/2015 15:10	/BloombergDeals/status/573244067036979200
1569635604-813	https://twitter.com/search?l=en&q=%24jnj%20OR%20%24JNJ%20since%3A2015-01-01%20until%3A2015-12-31&src=typd&lang=en	@ACInvestorBlog	Antonio Costa	$JNJ $PCYC J & J Has Agreed to Purchase Pharmacyclics - Bloomberg	1	5	3	1.42551E+12	04/03/2015 15:11	/ACInvestorBlog/status/573244418163015681
1569635604-812	https://twitter.com/search?l=en&q=%24jnj%20OR%20%24JNJ%20since%3A2015-01-01%20until%3A2015-12-31&src=typd&lang=en	@BloombergDeals	Bloomberg Deals	$JNJ won out today in heated bidding for $PCYC. Could be $17b-plus. @ManuBaigorri @mattcampbel @dnair5	1	6	4	1.42551E+12	04/03/2015 15:24	/BloombergDeals/status/573247705578917888
1569635604-811	https://twitter.com/search?l=en&q=%24jnj%20OR%20%24JNJ%20since%3A2015-01-01%20until%3A2015-12-31&src=typd&lang=en	@BioStocks	Bio Stocks™	$JNJ Said to Agree to Acquire $PCYC for Cancer Drug http://www.bloomberg.com/news/articles/2015-03-04/j-j-said-to-agree-to-acquire-pharmacyclics-for-cancer-drug …		13	5	1.42551E+12	04/03/2015 15:35	/BioStocks/status/573250436653850624
1569635604-810	https://twitter.com/search?l=en&q=%24jnj%20OR%20%24JNJ%20since%3A2015-01-01%20until%3A2015-12-31&src=typd&lang=en	@bradloncar	Brad Loncar	I think $JNJ should turn around and buy $ABBV now. Hey, why not.	1	9	22	1.42553E+12	04/03/2015 21:24	/bradloncar/status/573338201844142080
1569635604-809	https://twitter.com/search?l=en&q=%24jnj%20OR%20%24JNJ%20since%3A2015-01-01%20until%3A2015-12-31&src=typd&lang=en	@InformaPharmaML	Mark Lansdell	Let’s not forget $JNJ in all this excitement. Kudos to them for knowing when to stop. $PCYC $ABBV	3	5	4	1.42554E+12	05/03/2015 01:26	/InformaPharmaML/status/573399083467087872
1569635604-808	https://twitter.com/search?l=en&q=%24jnj%20OR%20%24JNJ%20since%3A2015-01-01%20until%3A2015-12-31&src=typd&lang=en	@jimcramer	Jim Cramer	I have championed $PCYC forever but $ABBV is really paying through the nose. I hope Imbruvica is as big as $JNJ thought it will be...	4	6	7	1.42555E+12	05/03/2015 02:56	/jimcramer/status/573421731723014144
1569635604-807	https://twitter.com/search?l=en&q=%24jnj%20OR%20%24JNJ%20since%3A2015-01-01%20until%3A2015-12-31&src=typd&lang=en	@sharkbiotech	Dan Rosenblum	I could see $JNJ going after $TGTX price would be a tiny fraction of what $PCYC cost $ABBV	2	5	6	1.42556E+12	05/03/2015 05:17	/sharkbiotech/status/573457321847738368
1569635604-806	https://twitter.com/search?l=en&q=%24jnj%20OR%20%24JNJ%20since%3A2015-01-01%20until%3A2015-12-31&src=typd&lang=en	@zbiotech	zach	so $JNJ offered ~$250 for $PCYC but $ABBV 'won' with the last minute effort http://www.bloomberg.com/news/articles/2015-03-05/abbvie-agrees-to-buy-pharmacyclics-to-expand-in-cancer-therapy?hootPostID=4cdd501348b8fbceeacd0ce10ed8feb0 …		5	6	1.42556E+12	05/03/2015 05:44	/zbiotech/status/573464139269607424
1569635604-805	https://twitter.com/search?l=en&q=%24jnj%20OR%20%24JNJ%20since%3A2015-01-01%20until%3A2015-12-31&src=typd&lang=en	@PSBCap	Angry Mob Capital	SOURCE: JOHNSON & JOHNSON $JNJ CLOSE TO FINALIZING OFFER TO BUY AUSTRALIAN BIOTECH GENETIC TECHNOLOGY $GENE FOR 2 KANGAROOS AND A FOSTERS	3	6	23	1.4256E+12	05/03/2015 16:46	/PSBCap/status/573630717248204800
1569635604-804	https://twitter.com/search?l=en&q=%24jnj%20OR%20%24JNJ%20since%3A2015-01-01%20until%3A2015-12-31&src=typd&lang=en	@PSBCap	Angry Mob Capital	SOURCE: JOHNSON & JOHNSON $JNJ FINALIZING PLAN TO BUY MANKIND $MNKD. OFFER TO INCLUDE A COUCH,USED TUBA,& SUBSCRIPTION TO @ProfitLockers	3	2	5	1.42568E+12	06/03/2015 14:23	/PSBCap/status/573957020648280064
1569635604-803	https://twitter.com/search?l=en&q=%24jnj%20OR%20%24JNJ%20since%3A2015-01-01%20until%3A2015-12-31&src=typd&lang=en	@Wu_Tang_Finance	Wu-Tang Financial 🥑	So Says $PFE $JNJ $MRKpic.twitter.com/Augf4Rvlu7	2	14	40	1.42592E+12	09/03/2015 09:30	/Wu_Tang_Finance/status/574970534439464961
1569635604-802	https://twitter.com/search?l=en&q=%24jnj%20OR%20%24JNJ%20since%3A2015-01-01%20until%3A2015-12-31&src=typd&lang=en	@VarunSaxena2	Varun Saxena	J&J hosts developer of novel skin cancer diagnostic at its new life science incubator in Silicon Valley $JNJ http://www.fiercediagnostics.com/story/jj-hosts-developer-novel-skin-cancer-diagnostic-its-new-life-science-incuba/2015-03-10?utm_campaign=AddThis&utm_medium=AddThis&utm_source=twitter#.VQBJ7QUHDuY.twitter …		4	4	1.42608E+12	11/03/2015 06:59	/VarunSaxena2/status/575657179090386944
1569635604-801	https://twitter.com/search?l=en&q=%24jnj%20OR%20%24JNJ%20since%3A2015-01-01%20until%3A2015-12-31&src=typd&lang=en	@sciencescanner	David Grainger	Delighted to see UK govt & drug-makers $GSK $JNJ joining forces with $100m VC fund for #Alzheimers http://www.firstwordpharma.com/node/1269563?tsid=28&region_id=6#axzz3UdN4qFco … @Jeremy_Hunt	2	7	2	1.42659E+12	17/03/2015 02:50	/sciencescanner/status/577769056146759680
1569635604-800	https://twitter.com/search?l=en&q=%24jnj%20OR%20%24JNJ%20since%3A2015-01-01%20until%3A2015-12-31&src=typd&lang=en	@FierceBiotech	FierceBiotech	GlaxoSmithKline and J&J back a $100M new Alzheimer's R&D project. http://www.fiercebiotech.com/story/glaxosmithkline-and-jj-back-100m-new-alzheimers-rd-project/2015-03-17 … by @DamianFierce $GSK $JNJ	1	13	5	1.42659E+12	17/03/2015 05:18	/FierceBiotech/status/577806231924027392
1569635604-799	https://twitter.com/search?l=en&q=%24jnj%20OR%20%24JNJ%20since%3A2015-01-01%20until%3A2015-12-31&src=typd&lang=en	@FiercePharma	FiercePharma	$JNJ took the No. 1 spot on last year's top #pharma companies by revenue list. See who else made the cut: http://www.fiercepharma.com/special-reports/top-15-pharma-companies-2014-revenue-johnson-johnson-1 …	1	18	5	1.4267E+12	18/03/2015 10:30	/FiercePharma/status/578247094885961729
1569635604-798	https://twitter.com/search?l=en&q=%24jnj%20OR%20%24JNJ%20since%3A2015-01-01%20until%3A2015-12-31&src=typd&lang=en	@matthewherper	Matthew Herper	$JNJ acquires XO1, which I thought was a comic book but actually is developing an anti-thrombin antibody.	2	4	4	1.42676E+12	19/03/2015 04:34	/matthewherper/status/578519953185378304
1569635604-797	https://twitter.com/search?l=en&q=%24jnj%20OR%20%24JNJ%20since%3A2015-01-01%20until%3A2015-12-31&src=typd&lang=en	@pharmalot	pharmalot	Pharmalot.. Pharmalittle.. Good Morning.. headlines & coffee to start the working week.. http://blogs.wsj.com/pharmalot/2015/03/23/pharmalot-pharmalittle-good-morning-were-catching-up-on-jj-glaxo-and-lots-more/ … #pharma $BMY $SNY $NVS $JNJ		5	4	1.42712E+12	23/03/2015 05:55	/pharmalot/status/579989946443960320
1569635604-796	https://twitter.com/search?l=en&q=%24jnj%20OR%20%24JNJ%20since%3A2015-01-01%20until%3A2015-12-31&src=typd&lang=en	@pharmalot	pharmalot	AstraZeneca will disclose clinical trial data, but how independent is its review panel? http://blogs.wsj.com/pharmalot/2015/03/24/astrazeneca-to-disclose-trial-data-but-how-independent-is-its-review-panel/ … #pharma $AZN $GSK $JNJ		12	7	1.42721E+12	24/03/2015 09:32	/pharmalot/status/580406906751176705
1569635604-795	https://twitter.com/search?l=en&q=%24jnj%20OR%20%24JNJ%20since%3A2015-01-01%20until%3A2015-12-31&src=typd&lang=en	@hedgefundclone	hedgefundclone	This is how cheap stocks are again $XOM, $JNJ and $MSFT all have a higher dividend yield than 30 year treasuries and have AAA credit rating	1	1	7	1.42733E+12	25/03/2015 18:27	/hedgefundclone/status/580903959709265922
1569635604-794	https://twitter.com/search?l=en&q=%24jnj%20OR%20%24JNJ%20since%3A2015-01-01%20until%3A2015-12-31&src=typd&lang=en	@askslim	Steve Miller	#stockmarket switches from purge to surge. What now? Ask SLM 12ct @tastytrade. Today $XLP & consumer #stocks. $$ $PG $CL $CLX $PM $JNJ $KMB		2	2	1.42834E+12	06/04/2015 08:54	/askslim/status/585108255711428608
1569635604-793	https://twitter.com/search?l=en&q=%24jnj%20OR%20%24JNJ%20since%3A2015-01-01%20until%3A2015-12-31&src=typd&lang=en	@jonathanrockoff	Jonathan Rockoff	$JNJ sees regenerative medicine and vision sciences partnerships w/ Japanese univys, CEO Gorsky tells @LandersWSJhttp://on.wsj.com/1CmNkCS	1	6	6	1.42836E+12	06/04/2015 17:02	/jonathanrockoff/status/585231152174227456
1569635604-792	https://twitter.com/search?l=en&q=%24jnj%20OR%20%24JNJ%20since%3A2015-01-01%20until%3A2015-12-31&src=typd&lang=en	@DrADKline	Dr. Adam D. Kline	Great update on $JNJ/Shionogi BACE inhibitor at @alzforum: http://bit.ly/1H6Jch4 . Elusive increase in sAPPalpha observed [2/2].		2	4	1.42856E+12	09/04/2015 00:00	/DrADKline/status/586061187869253632
1569635604-791	https://twitter.com/search?l=en&q=%24jnj%20OR%20%24JNJ%20since%3A2015-01-01%20until%3A2015-12-31&src=typd&lang=en	@RANsquawk	RANsquawk	No major companies reporting tonight but tomorrow sees $JPM, $JNJ, $WFC and $INTC all report earnings. Big day	2	7	3	1.42895E+12	13/04/2015 12:02	/RANsquawk/status/587692413650673664
1569635604-790	https://twitter.com/search?l=en&q=%24jnj%20OR%20%24JNJ%20since%3A2015-01-01%20until%3A2015-12-31&src=typd&lang=en	@pharmalot	pharmalot	Former execs are charged with securities fraud at device maker bought by J&J.. read the indictment here.http://blogs.wsj.com/pharmalot/2015/04/13/former-execs-charged-with-securities-fraud-at-device-maker-bought-by-jj/ … #pharma $JNJ	2	7	3	1.42896E+12	13/04/2015 13:26	/pharmalot/status/587713543258165250
1569635604-789	https://twitter.com/search?l=en&q=%24jnj%20OR%20%24JNJ%20since%3A2015-01-01%20until%3A2015-12-31&src=typd&lang=en	@angelluisdiaz	Dr. Angel Luis Diaz	IBM Pulls Apple, J&J Into Watson Health Data Alliance http://news.investors.com/technology/041315-747666-ibm-watson-health-data-analytics-apple-jnj-medtronic-partners.htm … #IBDNews via @IBDinvestors $IBM $AAPL $JNJ $MDT $TWTR		3	1	1.42898E+12	13/04/2015 21:03	/angelluisdiaz/status/587828533512146944
1569635604-787	https://twitter.com/search?l=en&q=%24jnj%20OR%20%24JNJ%20since%3A2015-01-01%20until%3A2015-12-31&src=typd&lang=en	@USATODAYmoney	USA TODAY Money	Earnings season kicks into high gear as JPMorgan Chase $JPM, Wells Fargo $WFC, Johnson and Johnson $JNJ report before the bell today.		3	2	1.42901E+12	14/04/2015 02:50	/USATODAYmoney/status/587915808426295296
1569635604-786	https://twitter.com/search?l=en&q=%24jnj%20OR%20%24JNJ%20since%3A2015-01-01%20until%3A2015-12-31&src=typd&lang=en	@JeanneWhalen	Jeanne Whalen	J&J’s profit falls 8.6% on strong dollar, weak medical-device sales. $JNJ http://on.wsj.com/1zd0WQR via @loftus	2	8	2	1.42903E+12	14/04/2015 10:10	/JeanneWhalen/status/588026524336529408
1569635604-785	https://twitter.com/search?l=en&q=%24jnj%20OR%20%24JNJ%20since%3A2015-01-01%20until%3A2015-12-31&src=typd&lang=en	@CNBCnow	CNBC Now	ALERT: Johnson & Johnson announces dividend increase of 7.1%. • $JNJ	1	13	7	1.4298E+12	23/04/2015 08:00	/CNBCnow/status/591255396393865216
1569635604-784	https://twitter.com/search?l=en&q=%24jnj%20OR%20%24JNJ%20since%3A2015-01-01%20until%3A2015-12-31&src=typd&lang=en	@OptionsHawk	Joe Kunkle	$JNJ June 100 and next week 99.50 calls some late size buyers on offer	1	2	7	1.42991E+12	24/04/2015 12:50	/OptionsHawk/status/591690753493041153
1569635604-783	https://twitter.com/search?l=en&q=%24jnj%20OR%20%24JNJ%20since%3A2015-01-01%20until%3A2015-12-31&src=typd&lang=en	@AndyBiotech	Andy Biotech	#HCV GT1 US/EU Market Share Trends via Barclays Survey $GILD $ABBV $ENTA $JNJ #HepCpic.twitter.com/R179uoBGs8	3	5	6	1.43015E+12	27/04/2015 08:32	/AndyBiotech/status/592712988953575424
1569635604-782	https://twitter.com/search?l=en&q=%24jnj%20OR%20%24JNJ%20since%3A2015-01-01%20until%3A2015-12-31&src=typd&lang=en	@AndyBiotech	Andy Biotech	New #HepC Guidelines Tackle Drug Costs, Access http://www.medscape.com/viewarticle/843740?src=rss … http://www.easl.eu/research/our-contributions/clinical-practice-guidelines/detail/recommendations-on-treatment-of-hepatitis-c-2015 … $GILD $ABBV $ENTA $JNJ #HCV		3	8	1.43016E+12	27/04/2015 12:32	/AndyBiotech/status/592773398893297664
1569635604-781	https://twitter.com/search?l=en&q=%24jnj%20OR%20%24JNJ%20since%3A2015-01-01%20until%3A2015-12-31&src=typd&lang=en	@HCanalyst	Ty	And second place in HepC goes to .... $BMY. Q1 results $GILD a really big # $BMY $267M $JNJ $234M $ABBV $231M		8	8	1.43023E+12	28/04/2015 05:55	/HCanalyst/status/593035844316995584
1569635604-780	https://twitter.com/search?l=en&q=%24jnj%20OR%20%24JNJ%20since%3A2015-01-01%20until%3A2015-12-31&src=typd&lang=en	@_terrig	TerriG	$ADRO 13G from $NVS Novartis = 5.21% stake http://www.streetinsider.com/SEC+Filings/Form+SC+13G+ADURO+BIOTECH,+INC.+Filed+by%3A+NOVARTIS+AG/10496603.html … #immunotherapy #stocks $LCINDX #AACR15 $ADXS $NVS $MRK $JNJ $IBB $XBI		5	7	1.43024E+12	28/04/2015 08:58	/_terrig/status/593081823485304833
1569635604-779	https://twitter.com/search?l=en&q=%24jnj%20OR%20%24JNJ%20since%3A2015-01-01%20until%3A2015-12-31&src=typd&lang=en	@pharmalot	pharmalot	Pharmalot.. Pharmalittle.. Good Morning.. lots of mid-week headlines & coffee, too.. http://blogs.wsj.com/pharmalot/2015/04/29/pharmalot-pharmalittle-good-morning-were-catching-up-on-gilead-merck-and-lots-more/ … #pharma $MRK $GILD $JNJ $ACHN		3	5	1.43031E+12	29/04/2015 05:35	/pharmalot/status/593393259856207872
1569635604-778	https://twitter.com/search?l=en&q=%24jnj%20OR%20%24JNJ%20since%3A2015-01-01%20until%3A2015-12-31&src=typd&lang=en	@JNJNews	Johnson & Johnson	$JNJ will participate in 2015 Deutsche Bank 40th Annual Health Care Conference on May 7: http://bit.ly/1zjQnkD	1	3	2	1.43049E+12	01/05/2015 06:11	/JNJNews/status/594126880397258752
1569635604-777	https://twitter.com/search?l=en&q=%24jnj%20OR%20%24JNJ%20since%3A2015-01-01%20until%3A2015-12-31&src=typd&lang=en	@DividendHawk	DH	Johnson & Johnson (JNJ): A Quality Dividend King At An Attractive Valuation http://buff.ly/1bkHgEG via @DividendGrowth $JNJ		3	1	1.43049E+12	01/05/2015 08:03	/DividendHawk/status/594155152380186624
1569635604-776	https://twitter.com/search?l=en&q=%24jnj%20OR%20%24JNJ%20since%3A2015-01-01%20until%3A2015-12-31&src=typd&lang=en	@anabelles1k	Anabelle	Facebook, #IBM Alliance Aims For Highly Targeted Ads http://news.investors.com/technology/050615-751303-facebook-ibm-partner-for-targeted-personalized-ads.htm … #IBDNews via @IBDinvestors $FB $IBM $TWTR $AAPL $JNJ $MDT	1	1	2	1.43094E+12	06/05/2015 13:29	/anabelles1k/status/596049052405506048
1569635604-775	https://twitter.com/search?l=en&q=%24jnj%20OR%20%24JNJ%20since%3A2015-01-01%20until%3A2015-12-31&src=typd&lang=en	@bradloncar	Brad Loncar	$JNJ Creates Bioethics Panel on Trial Drugs http://nyti.ms/1F71m3b <--Smart idea.	1	2	2	1.43097E+12	06/05/2015 21:16	/bradloncar/status/596166734979026944
1569635604-774	https://twitter.com/search?l=en&q=%24jnj%20OR%20%24JNJ%20since%3A2015-01-01%20until%3A2015-12-31&src=typd&lang=en	@mdesenne	Mike DeSenne	Earn dividends every month of the year with these 12 stocks: http://www.kiplinger.com/slideshow/investing/T018-S013-12-stocks-to-earn-dividends-every-month/index.html … $JNJ $AEP $ADP $INTC $KMB $GD $POT $OXY $PG		3	3	1.43101E+12	07/05/2015 08:13	/mdesenne/status/596331915914964992
1569635604-773	https://twitter.com/search?l=en&q=%24jnj%20OR%20%24JNJ%20since%3A2015-01-01%20until%3A2015-12-31&src=typd&lang=en	@AmyAtrade	Amy	$JNJ getting tight, keep on watch pic.twitter.com/WHeGhKWB5m	1	3	4	1.43101E+12	07/05/2015 08:33	/AmyAtrade/status/596336979207294976
1569635604-772	https://twitter.com/search?l=en&q=%24jnj%20OR%20%24JNJ%20since%3A2015-01-01%20until%3A2015-12-31&src=typd&lang=en	@zbiotech	zach	$ACHN deal w $JNJ for HCV		12	5	1.43207E+12	19/05/2015 13:04	/zbiotech/status/600753950707490817
1569635604-771	https://twitter.com/search?l=en&q=%24jnj%20OR%20%24JNJ%20since%3A2015-01-01%20until%3A2015-12-31&src=typd&lang=en	@WrigleyTom	Tom Wrigley	$ACHN $JNJ collaboration, Hep C Achillion Enters Into Worldwide Collaboration for Hepatitis C With Janssen http://finance.yahoo.com/news/achillion-enters-worldwide-collaboration-hepatitis-200500110.html?soc_src=mediacontentstory&soc_trk=tw …		3	3	1.43207E+12	19/05/2015 13:06	/WrigleyTom/status/600754472701145088
1569635604-770	https://twitter.com/search?l=en&q=%24jnj%20OR%20%24JNJ%20since%3A2015-01-01%20until%3A2015-12-31&src=typd&lang=en	@JohnCendpts	John Carroll	J&J buys into Achillion's hep C pipeline for up to $1.1B By @DamianFierce $JNJ $ACHNhttp://www.fiercebiotech.com/story/jj-buys-achillions-hep-c-pipeline-11b/2015-05-19 …		16	5	1.43207E+12	19/05/2015 15:00	/JohnCendpts/status/600783115414548480
1569635604-769	https://twitter.com/search?l=en&q=%24jnj%20OR%20%24JNJ%20since%3A2015-01-01%20until%3A2015-12-31&src=typd&lang=en	@AndyBiotech	Andy Biotech	$ACHN @JohnCFierce It's all about expectations: bulls were hoping for a near-term buyout, and this $JNJ deal basically kills that scenario…	2		8	1.43208E+12	19/05/2015 16:48	/AndyBiotech/status/600810244575469569
1569635604-768	https://twitter.com/search?l=en&q=%24jnj%20OR%20%24JNJ%20since%3A2015-01-01%20until%3A2015-12-31&src=typd&lang=en	@SquawkCNBC	Squawk Box	BREAKING: $JNJ expects 10+ new drugs by 2019 • Company sees filing for cancer drug approval this year cc: @megtirrell		9	7	1.43212E+12	20/05/2015 04:35	/SquawkCNBC/status/600988336359092224
1569635604-766	https://twitter.com/search?l=en&q=%24jnj%20OR%20%24JNJ%20since%3A2015-01-01%20until%3A2015-12-31&src=typd&lang=en	@pharmalot	pharmalot	Pharmalot.. Pharmalittle.. Good Morning.. nice to c u again... lots of news today... http://blogs.wsj.com/pharmalot/2015/05/20/pharmalot-pharmalitlle-good-morning-were-catching-up-on-jj-sarepta-and-lots-more/ … #pharma $JNJ $SRPT $AMGN		4	4	1.43213E+12	20/05/2015 05:57	/pharmalot/status/601008776817311745
1569635604-765	https://twitter.com/search?l=en&q=%24jnj%20OR%20%24JNJ%20since%3A2015-01-01%20until%3A2015-12-31&src=typd&lang=en	@jonathanrockoff	Jonathan Rockoff	SGLT2s recently overtook GLP1s among type 2 diabetes treatments, says $JNJ, which sells Invokana. $JNJPHARM15 pic.twitter.com/NFWZmZeyif	1	7	4	1.43213E+12	20/05/2015 06:00	/jonathanrockoff/status/601009582182375424
1569635604-764	https://twitter.com/search?l=en&q=%24jnj%20OR%20%24JNJ%20since%3A2015-01-01%20until%3A2015-12-31&src=typd&lang=en	@jonathanrockoff	Jonathan Rockoff	$JNJ expects to seek approval of >10 new drugs by 2019, each with blockbuster potential #JNJPharm15pic.twitter.com/e0LHNs87SM		13	7	1.43213E+12	20/05/2015 06:12	/jonathanrockoff/status/601012627259715585
1569635604-763	https://twitter.com/search?l=en&q=%24jnj%20OR%20%24JNJ%20since%3A2015-01-01%20until%3A2015-12-31&src=typd&lang=en	@jodigralnick	jodi gralnick	$JNJ CEO on M&A: final portion of @megtirrell's exclusive w/ Alex Gorsky: http://cnb.cx/1FvzfsP #JNJPharm15		3	2	1.43213E+12	20/05/2015 06:19	/jodigralnick/status/601014450368487424
1569635604-762	https://twitter.com/search?l=en&q=%24jnj%20OR%20%24JNJ%20since%3A2015-01-01%20until%3A2015-12-31&src=typd&lang=en	@jonathanrockoff	Jonathan Rockoff	Why $JNJ did $ACHN deal yesterday #JNJpharm15pic.twitter.com/zs0hmSNhzC	1	5	1	1.43213E+12	20/05/2015 07:17	/jonathanrockoff/status/601028939864252416
1569635604-761	https://twitter.com/search?l=en&q=%24jnj%20OR%20%24JNJ%20since%3A2015-01-01%20until%3A2015-12-31&src=typd&lang=en	@bio_clouseau	M	$AFMD The $JNJ $NVO tie up probably something to note for Affimed	2	2	3	1.43213E+12	20/05/2015 07:26	/bio_clouseau/status/601031159871610880
1569635604-760	https://twitter.com/search?l=en&q=%24jnj%20OR%20%24JNJ%20since%3A2015-01-01%20until%3A2015-12-31&src=typd&lang=en	@YahooFinance	Yahoo Finance	Johnson & Johnson plans 10 new drugs by 2019, each with $1B potential http://yhoo.it/1efoZLi $JNJ	2	16	13	1.43213E+12	20/05/2015 07:57	/YahooFinance/status/601038954201272320
1569635604-759	https://twitter.com/search?l=en&q=%24jnj%20OR%20%24JNJ%20since%3A2015-01-01%20until%3A2015-12-31&src=typd&lang=en	@adamfeuerstein	Adam Feuerstein	. @BioRunUp @sharkbiotech I like how $JNJ imetelstat slide skips from ’start ph2” to “filing anticipated.” Some big steps in between! $GERN	5	3	2	1.43213E+12	20/05/2015 07:57	/adamfeuerstein/status/601039037537857536
1569635604-758	https://twitter.com/search?l=en&q=%24jnj%20OR%20%24JNJ%20since%3A2015-01-01%20until%3A2015-12-31&src=typd&lang=en	@DewDiligence	Roy Friedman	$ADRO +4%, $ADXS +6%. $JNJ mentioned $ADRO prominently during oncology section of Pharma Biz Review.		3	7	1.43215E+12	20/05/2015 12:47	/DewDiligence/status/601111942816768001
1569635604-757	https://twitter.com/search?l=en&q=%24jnj%20OR%20%24JNJ%20since%3A2015-01-01%20until%3A2015-12-31&src=typd&lang=en	@pharmalot	pharmalot	How will the J&J deal with Achillion transform the hep C market? Read what the wags say... http://blogs.wsj.com/pharmalot/2015/05/20/will-the-jj-deal-with-achillion-transform-the-hep-c-market/ … #pharma $JNJ $ACHN $GILD		6	2	1.43215E+12	20/05/2015 13:34	/pharmalot/status/601123817172443136
1569635604-756	https://twitter.com/search?l=en&q=%24jnj%20OR%20%24JNJ%20since%3A2015-01-01%20until%3A2015-12-31&src=typd&lang=en	@hedgefundclone	hedgefundclone	Where you want to buy call options is low volatility blue chips $AXP, $GE, $MCD, $JNJ, $GM bc billions of bond $ will flow into these stocks		7	23	1.43226E+12	21/05/2015 19:47	/hedgefundclone/status/601580059665661953
1569635604-755	https://twitter.com/search?l=en&q=%24jnj%20OR%20%24JNJ%20since%3A2015-01-01%20until%3A2015-12-31&src=typd&lang=en	@valuewalk	ValueWalk	The Great Beta Hoax: Not An Accurate Measure Of Risk After http://www.valuewalk.com/2015/05/beta-to-measure-risk/ … $JCI $JNJ $AAPL @MarketsUpChuckpic.twitter.com/C9Mo0ihRnp	1	2	3	1.43233E+12	22/05/2015 14:10	/valuewalk/status/601857737081769984
1569635604-754	https://twitter.com/search?l=en&q=%24jnj%20OR%20%24JNJ%20since%3A2015-01-01%20until%3A2015-12-31&src=typd&lang=en	@abnormalreturns	Tadas Viskanta	Saturday reads: autonomous trucks, a breakfast trio and the attractions of a gap year. http://stks.co/t28Q9 $TGT $JNJ $DF	1	1	3	1.43238E+12	23/05/2015 04:16	/abnormalreturns/status/602070656683888640
1569635604-753	https://twitter.com/search?l=en&q=%24jnj%20OR%20%24JNJ%20since%3A2015-01-01%20until%3A2015-12-31&src=typd&lang=en	@DoctorEdny	Edny Inui	PII study of daratumumab in 3 lines or more prior tx or double ref multiple myeloma; ORR 29% $JNJ #ASCO15 #LBA8512pic.twitter.com/vaKkeoPh4J	1	4	1	1.43326E+12	02/06/2015 09:32	/DoctorEdny/status/605774117212528641
1569635604-752	https://twitter.com/search?l=en&q=%24jnj%20OR%20%24JNJ%20since%3A2015-01-01%20until%3A2015-12-31&src=typd&lang=en	@seeitmarket	See It Market	New Post - "Trading Ideas: 5 Stocks To Watch For Today" http://www.seeitmarket.com/trading-ideas-5-stocks-to-watch-bac-axp-gd-gluu-jnj-14423/ … by @NoanetTrader $GLUU $GD $JNJ $AXP $BAC		4	3	1.43334E+12	03/06/2015 06:14	/seeitmarket/status/606086572614631425
1569635604-751	https://twitter.com/search?l=en&q=%24jnj%20OR%20%24JNJ%20since%3A2015-01-01%20until%3A2015-12-31&src=typd&lang=en	@pharmalot	pharmalot	For pharma, the Hollywood model of buying pipeline hits is not a panacea.. read why here.. http://blogs.wsj.com/pharmalot/2015/06/16/for-pharma-the-hollywood-model-of-buying-pipeline-hits-is-not-a-panacea/ … #pharma $GILD $JNJ		5	5	1.43447E+12	16/06/2015 08:48	/pharmalot/status/610836419255357440
1569635604-750	https://twitter.com/search?l=en&q=%24jnj%20OR%20%24JNJ%20since%3A2015-01-01%20until%3A2015-12-31&src=typd&lang=en	@JNJNews	Johnson & Johnson	#JNJ will host investor conference call on Tuesday, July 14th at 8:30am ET to review second-quarter results: http://bit.ly/1MJa7ja $JNJ		4	5	1.43449E+12	16/06/2015 14:12	/JNJNews/status/610917906323513345
1569635604-749	https://twitter.com/search?l=en&q=%24jnj%20OR%20%24JNJ%20since%3A2015-01-01%20until%3A2015-12-31&src=typd&lang=en	@barronsonline	Barron's	Exercising a healthy respect for the market’s unpredictability: http://on.barrons.com/1GeXOap $JVLAX $JPM $WFC $AAPL $C $JNJ pic.twitter.com/opr8afuhIB	1	6	9	1.4349E+12	21/06/2015 07:20	/barronsonline/status/612626034702168064
1569635604-747	https://twitter.com/search?l=en&q=%24jnj%20OR%20%24JNJ%20since%3A2015-01-01%20until%3A2015-12-31&src=typd&lang=en	@HCanalyst	Ty	$MDVN hit 50% NRx share vs. Zytiga for first time last week $JNJ		4	5	1.43559E+12	29/06/2015 06:45	/HCanalyst/status/615516564922740736
1569635604-746	https://twitter.com/search?l=en&q=%24jnj%20OR%20%24JNJ%20since%3A2015-01-01%20until%3A2015-12-31&src=typd&lang=en	@JohnCendpts	John Carroll	For big equity deals, tho, $CELG $JUNO deal rivals $JNJ's $1B buy in for Elan. Hmmmm, how did that Alzheimer's/bapi thing work out?	2	5	5	1.43562E+12	29/06/2015 17:34	/JohnCendpts/status/615679732571578368
1569635604-745	https://twitter.com/search?l=en&q=%24jnj%20OR%20%24JNJ%20since%3A2015-01-01%20until%3A2015-12-31&src=typd&lang=en	@barronsonline	Barron's	Biotech and pharma stocks win more respect than ever from investors: http://on.barrons.com/1NmTlaG $JNJ $BMY		6	2	1.43585E+12	02/07/2015 07:12	/barronsonline/status/616610280135483393
1569635604-744	https://twitter.com/search?l=en&q=%24jnj%20OR%20%24JNJ%20since%3A2015-01-01%20until%3A2015-12-31&src=typd&lang=en	@JohnCendpts	John Carroll	#HIV investigators at Harvard, J&J see promise in early-stage HIV vaccine $JNJ http://www.fiercebiotech.com/story/hiv-investigators-harvard-jj-see-promise-early-stage-hiv-vaccine/2015-07-02 …	1	6	3	1.43586E+12	02/07/2015 11:04	/JohnCendpts/status/616668821861060608
1569635604-743	https://twitter.com/search?l=en&q=%24jnj%20OR%20%24JNJ%20since%3A2015-01-01%20until%3A2015-12-31&src=typd&lang=en	@pharmalot	pharmalot	Pharmalot.. Pharmalittle.. Good Morning.. lots of headlines, coffee & sunshine.. http://blogs.wsj.com/pharmalot/2015/07/06/pharmalot-pharmalittle-good-morning-were-catching-up-on-hospira-vertex-and-lots-more/ … #pharma $HSP $VRTX $JNJ $PFE	1	6	5	1.43619E+12	06/07/2015 06:09	/pharmalot/status/618044062747246593
1569635604-742	https://twitter.com/search?l=en&q=%24jnj%20OR%20%24JNJ%20since%3A2015-01-01%20until%3A2015-12-31&src=typd&lang=en	@corpgovnet	James McRitchie	Buybacks Making CEOs Rich http://www.bloomberg.com/news/articles/2015-07-07/ceos-get-pay-boost-too-when-they-give-back-cash-to-shareholders?mod=djemRiskCompliance … $JNJ excludes share repurchases if they increase EPS by >1% #corpgov @dougchia		3	1	1.43627E+12	07/07/2015 05:33	/corpgovnet/status/618397393629765632
1569635604-741	https://twitter.com/search?l=en&q=%24jnj%20OR%20%24JNJ%20since%3A2015-01-01%20until%3A2015-12-31&src=typd&lang=en	@FiercePharma	FiercePharma	SC high court cuts J&J's Risperdal marketing penalty back again, to $124M http://www.fiercepharma.com/story/sc-high-court-cuts-jjs-risperdal-marketing-penalty-back-again-124m/2015-07-09 … $JNJ #pharma by @TracyStaton	1	2	2	1.43646E+12	09/07/2015 09:28	/FiercePharma/status/619181320967692288
1569635604-740	https://twitter.com/search?l=en&q=%24jnj%20OR%20%24JNJ%20since%3A2015-01-01%20until%3A2015-12-31&src=typd&lang=en	@RussellRhoads	Russell Rhoads	Earnings Next Week – 7/13 – 7/17 25 stocks with Weeklys report next week $JPM $JNJ $BAC http://www.cboeoptionshub.com/2015/07/08/earnings713/ …		5	3	1.43648E+12	09/07/2015 16:01	/RussellRhoads/status/619280232047112192
1569635604-739	https://twitter.com/search?l=en&q=%24jnj%20OR%20%24JNJ%20since%3A2015-01-01%20until%3A2015-12-31&src=typd&lang=en	@CBOE	Cboe	Earnings Next Week – 7/13 – 7/17 http://www.cboeoptionshub.com/2015/07/08/earnings713/ … reporting next week $JNJ $JPM $WFC $YUM $BAC $DAL $USB $INTC $KMI $LVS $NFLX $URI		1	4	1.43655E+12	10/07/2015 11:39	/CBOE/status/619576804316213248
1569635604-738	https://twitter.com/search?l=en&q=%24jnj%20OR%20%24JNJ%20since%3A2015-01-01%20until%3A2015-12-31&src=typd&lang=en	@Stocktwits	Stocktwits	Companies reporting earnings next week: • $NFLX • $JPM • $BAC • $JNJ • $GOOGL • $WFC • $INTC • $GE GET READY: http://stks.co/q2Tno	3	49	47	1.43655E+12	10/07/2015 11:58	/Stocktwits/status/619581423150698496
1569635604-737	https://twitter.com/search?l=en&q=%24jnj%20OR%20%24JNJ%20since%3A2015-01-01%20until%3A2015-12-31&src=typd&lang=en	@JoshAnswers	Trading Fraternity	TTF CITIZEN Webinar is live tommrw at 1PM pacific time $NFLX $AMZN $YUM $JNJ $PG $RDUS $RGEN $RCPT $YELP $EBAY $FELE #daytrade #Pennystocks		3	10	1.43664E+12	11/07/2015 12:01	/JoshAnswers/status/619944599205777408
1569635604-736	https://twitter.com/search?l=en&q=%24jnj%20OR%20%24JNJ%20since%3A2015-01-01%20until%3A2015-12-31&src=typd&lang=en	@Stocktwits	Stocktwits	Earnings season is here: Tue - $JPM $WFC $JNJ Wed - $BAC $INTC $NFLX Thur - $C $GOOGL $GS Fri - $GE CALENDAR -> http://stks.co/q2UOa		34	25	1.4368E+12	13/07/2015 07:11	/Stocktwits/status/620596480294932480
1569635604-735	https://twitter.com/search?l=en&q=%24jnj%20OR%20%24JNJ%20since%3A2015-01-01%20until%3A2015-12-31&src=typd&lang=en	@JoshAnswers	Trading Fraternity	It's fun doing this live while teaching people at the same time. #stocks #pennystocks $NFLX $TSLA $JNJ $ANAC $OHRP $Zpic.twitter.com/m6zkCquNyY	3	3	13	1.43682E+12	13/07/2015 14:56	/JoshAnswers/status/620713448670793729
1569635604-734	https://twitter.com/search?l=en&q=%24jnj%20OR%20%24JNJ%20since%3A2015-01-01%20until%3A2015-12-31&src=typd&lang=en	@allstarcharts	J.C. Parets	NEW POST: Is Healthcare Due For A Collapse? http://allstarcharts.com/is-healthcare-due-for-a-collapse/ … $XLV $JNJ $GILD $MRK $PFE $SPYpic.twitter.com/9Br3iEKr8D	5	1	9	1.43939E+12	12/08/2015 08:30	/allstarcharts/status/631487896755793922
1569635604-733	https://twitter.com/search?l=en&q=%24jnj%20OR%20%24JNJ%20since%3A2015-01-01%20until%3A2015-12-31&src=typd&lang=en	@TripleDTrader	Dennis Dick	Notable opening imbalances: $JNJ -119K, $BABA -89K, $TWTR -33K, $BAC -116K, $S +114K, $HD +126K, $WMT -51K, $KO -61K		5	2	1.4399E+12	18/08/2015 06:20	/TripleDTrader/status/633629590347317248
1569635604-732	https://twitter.com/search?l=en&q=%24jnj%20OR%20%24JNJ%20since%3A2015-01-01%20until%3A2015-12-31&src=typd&lang=en	@Michael_Khouw	Michael C. Khouw	@BKBrianKelly @OptionsAction Great having BK on the show today. Liked his call re: $JNJ on @CNBCFastMoney earlier. ~15x, 3% div, safe haven.	4	3	8	1.4402E+12	21/08/2015 17:00	/Michael_Khouw/status/634877676176699392
1569635604-731	https://twitter.com/search?l=en&q=%24jnj%20OR%20%24JNJ%20since%3A2015-01-01%20until%3A2015-12-31&src=typd&lang=en	@AndyBiotech	Andy Biotech	Two studies support universal flu vaccine approach targeting hemagglutinin stem: $JNJ https://www.sciencemag.org/content/early/2015/08/24/science.aac7263.1.abstract … NIH http://www.nature.com/nm/journal/vaop/ncurrent/full/nm.3927.html …	1	5	9	1.44056E+12	25/08/2015 19:18	/AndyBiotech/status/636362034679021569
1569635604-730	https://twitter.com/search?l=en&q=%24jnj%20OR%20%24JNJ%20since%3A2015-01-01%20until%3A2015-12-31&src=typd&lang=en	@TBBJAshley	Ashley Kritzer	Tampa wins Johnson & Johnson's shared services North American HQ http://bizj.us/1iznhs $JNJ	1	5	3	1.44069E+12	27/08/2015 08:00	/TBBJAshley/status/636916150610341888
1569635604-729	https://twitter.com/search?l=en&q=%24jnj%20OR%20%24JNJ%20since%3A2015-01-01%20until%3A2015-12-31&src=typd&lang=en	@AndyBiotech	Andy Biotech	.@JohnCFierce So $AMGN thinks a Ph1/2 BACEi (at least behind $MRK, $LLY/AZN, $JNJ) is worth more than a de-risked Ph3 Anti-CGRP hmm... $ALDR	5	1	5	1.44114E+12	01/09/2015 14:12	/AndyBiotech/status/638821846234763265
1569635604-728	https://twitter.com/search?l=en&q=%24jnj%20OR%20%24JNJ%20since%3A2015-01-01%20until%3A2015-12-31&src=typd&lang=en	@matthewherper	Matthew Herper	Back To School Grades For 24 Pharma Giants http://onforb.es/1LV7XOc $REGN, $BIIB, $GILD, $CELG, $JNJ, $PFE...		6	7	1.44172E+12	08/09/2015 06:06	/matthewherper/status/641236094915358720
1569635604-727	https://twitter.com/search?l=en&q=%24jnj%20OR%20%24JNJ%20since%3A2015-01-01%20until%3A2015-12-31&src=typd&lang=en	@JohnCendpts	John Carroll	J&J heads to Toronto with incubation plans for up to 50 upstart biotechs $JNJ http://www.fiercebiotech.com/story/jlabs-heads-toronto-incubation-plans-50-upstart-biotechs/2015-09-08 …		5	8	1.44172E+12	08/09/2015 07:56	/JohnCendpts/status/641263779280519168
1569635604-726	https://twitter.com/search?l=en&q=%24jnj%20OR%20%24JNJ%20since%3A2015-01-01%20until%3A2015-12-31&src=typd&lang=en	@SashaDamouni	Sasha Damouni Ellis	$JNJ may be moving closer on larger M&A deals w/ $34b of cash, borrowing capacity & Synthes integration completed, Wells Fargo says	3	3	1	1.44224E+12	14/09/2015 08:23	/SashaDamouni/status/643445094549454848
1569635604-725	https://twitter.com/search?l=en&q=%24jnj%20OR%20%24JNJ%20since%3A2015-01-01%20until%3A2015-12-31&src=typd&lang=en	@FiercePharma	FiercePharma	Diabetes rivalries get more complicated with new FDA warning on J&J's Invokana http://www.fiercepharmamarketing.com/story/diabetes-rivalries-get-more-complicated-new-fda-warning-jjs-invokana/2015-09-14 … $JNJ #pharma #marketing		5	4	1.44225E+12	14/09/2015 10:40	/FiercePharma/status/643479343168008192
1569635604-724	https://twitter.com/search?l=en&q=%24jnj%20OR%20%24JNJ%20since%3A2015-01-01%20until%3A2015-12-31&src=typd&lang=en	@adamfeuerstein	Adam Feuerstein	$JNJ - Steve Brill publishing 15-part series on Risperdal marketing abuses in Huffington Post. Starts today.	3	4	4	1.44232E+12	15/09/2015 05:08	/adamfeuerstein/status/643758199959650304
1569635604-723	https://twitter.com/search?l=en&q=%24jnj%20OR%20%24JNJ%20since%3A2015-01-01%20until%3A2015-12-31&src=typd&lang=en	@TwiterHero	TwiterHero	Retirement Strategy: The Fed, Your Retirement Portfolio, Your Dividend Income http://seekingalpha.com/article/3509926-retirement-strategy-the-fed-your-retirement-portfolio-your-dividend-income?source=tweet … $AGNC $BAC $DOV $ED $EMR $JNJ $KO		2	1	1.44232E+12	15/09/2015 06:39	/TwiterHero/status/643781280207908865
1569635604-722	https://twitter.com/search?l=en&q=%24jnj%20OR%20%24JNJ%20since%3A2015-01-01%20until%3A2015-12-31&src=typd&lang=en	@abnormalreturns	Tadas Viskanta	[new] Longform links: multi-level thinking, $MCD economics and the "kitchen of the future." http://stks.co/h390U $MCD $AAPL $JNJ		2	3	1.4425E+12	17/09/2015 07:43	/abnormalreturns/status/644522161613307904
1569635604-721	https://twitter.com/search?l=en&q=%24jnj%20OR%20%24JNJ%20since%3A2015-01-01%20until%3A2015-12-31&src=typd&lang=en	@JNJNews	Johnson & Johnson	$JNJ will host Q3 call w/senior leaders Gary Pruden, Dominic Caruso & Louise Mehrotra: http://bit.ly/1FXwaPx pic.twitter.com/Frlk73VG1M	1	2	3	1.44284E+12	21/09/2015 06:30	/JNJNews/status/645953148616605696
1569635604-720	https://twitter.com/search?l=en&q=%24jnj%20OR%20%24JNJ%20since%3A2015-01-01%20until%3A2015-12-31&src=typd&lang=en	@PipsToDollars	Leilani Pips™	Hillary Clinton tweet crushes biotech stocks http://cnnmon.ie/1NPfPEn #Hillary2016 $GILD $CELG $JNJ pic.twitter.com/BE3bVmkImw	1	6	8	1.44288E+12	21/09/2015 18:03	/PipsToDollars/status/646127664311328768
1569635604-719	https://twitter.com/search?l=en&q=%24jnj%20OR%20%24JNJ%20since%3A2015-01-01%20until%3A2015-12-31&src=typd&lang=en	@nanexllc	Eric Scott Hunsader	Johnson and Johnson's 30 second nightmare on Aug-24. Still think #HFT provided liquidity? $JNJ pic.twitter.com/748p9ykcip	5	9	12	1.44294E+12	22/09/2015 10:27	/nanexllc/status/646375242797940736
1569635604-717	https://twitter.com/search?l=en&q=%24jnj%20OR%20%24JNJ%20since%3A2015-01-01%20until%3A2015-12-31&src=typd&lang=en	@allstarcharts	J.C. Parets	I think $JNJ is a prime example of overhead supply. Look at that consolidation since January. Now below all of that support. It's a problem	3	1	5	1.44295E+12	22/09/2015 12:52	/allstarcharts/status/646411731032371200
1569635604-716	https://twitter.com/search?l=en&q=%24jnj%20OR%20%24JNJ%20since%3A2015-01-01%20until%3A2015-12-31&src=typd&lang=en	@barronsonline	Barron's	J&J is well positioned to take advantage of the shifting health-care landscape, says UBS: http://bit.ly/1V9bkDG $JNJ	2	3	7	1.44301E+12	23/09/2015 04:40	/barronsonline/status/646650244977979392
1569635604-715	https://twitter.com/search?l=en&q=%24jnj%20OR%20%24JNJ%20since%3A2015-01-01%20until%3A2015-12-31&src=typd&lang=en	@JNJNews	Johnson & Johnson	#JNJ joined #RE100 and committed to new energy & climate goals during @ClimateWeekNYC http://bit.ly/1Fu95ZD $JNJ pic.twitter.com/xlX92EPZuB	1	13	7	1.44302E+12	23/09/2015 06:54	/JNJNews/status/646684060752977920
1569635604-714	https://twitter.com/search?l=en&q=%24jnj%20OR%20%24JNJ%20since%3A2015-01-01%20until%3A2015-12-31&src=typd&lang=en	@hedgefundclone	hedgefundclone	There's value in following big block option trades in blue chips like $BMY, $PFE, $JNJ, $XOM, but the trick is buying when boo is cheap		1	2	1.44316E+12	24/09/2015 21:40	/hedgefundclone/status/647269503773097984
1569635604-713	https://twitter.com/search?l=en&q=%24jnj%20OR%20%24JNJ%20since%3A2015-01-01%20until%3A2015-12-31&src=typd&lang=en	@AndyBiotech	Andy Biotech	Atea Pharmaceuticals presents preclinical data in AASLD abstract for two high-potency nucs. $GILD $MRK $JNJ #LIVER15pic.twitter.com/R8P79we7xq	1	1	3	1.44375E+12	01/10/2015 17:56	/AndyBiotech/status/649749870241259520
1569635604-712	https://twitter.com/search?l=en&q=%24jnj%20OR%20%24JNJ%20since%3A2015-01-01%20until%3A2015-12-31&src=typd&lang=en	@TDAJJKinahan	JJ Kinahan	$JNJ reports early Tuesday and could set temperature for Big Pharma, consumer conglomerate earnings. Read more: http://bit.ly/1NLD9Qo	1	1	4	1.44468E+12	12/10/2015 11:40	/TDAJJKinahan/status/653641332984950784
1569635604-711	https://twitter.com/search?l=en&q=%24jnj%20OR%20%24JNJ%20since%3A2015-01-01%20until%3A2015-12-31&src=typd&lang=en	@LiveSquawk	LiveSquawk	Johnson & Johnson Announces $10 Bln Share Repurchase Programme $JNJ		7	2	1.44473E+12	13/10/2015 03:46	/LiveSquawk/status/653884500418646016
1569635604-710	https://twitter.com/search?l=en&q=%24jnj%20OR%20%24JNJ%20since%3A2015-01-01%20until%3A2015-12-31&src=typd&lang=en	@LiveSquawk	LiveSquawk	Johnson & Johnson Q3 15 results: EPS came in at $1.49 (est $1.45); with Revenue of $17.1B (est $17.46B) $JNJ		6	1	1.44474E+12	13/10/2015 04:31	/LiveSquawk/status/653895832358494208
1569635604-709	https://twitter.com/search?l=en&q=%24jnj%20OR%20%24JNJ%20since%3A2015-01-01%20until%3A2015-12-31&src=typd&lang=en	@RANsquawk	RANsquawk	20.3% of the DJIA report this week #earningseason Today: $JNJ (reported), $JPM & $INTC Thurs: $UNH, $GS Fri: $GE	1	4	4	1.44474E+12	13/10/2015 04:38	/RANsquawk/status/653897494993195008
1569635604-708	https://twitter.com/search?l=en&q=%24jnj%20OR%20%24JNJ%20since%3A2015-01-01%20until%3A2015-12-31&src=typd&lang=en	@KeithMcCullough	Keith McCullough	Just so you know, as the #OldWall cheer-leads the $JNJ quarter, Revenues were $17.1B vs FactSet $17.45B expected	1	1	3	1.44474E+12	13/10/2015 05:36	/KeithMcCullough/status/653912166270021636
1569635604-707	https://twitter.com/search?l=en&q=%24jnj%20OR%20%24JNJ%20since%3A2015-01-01%20until%3A2015-12-31&src=typd&lang=en	@pharmalot	pharmalot	Pharmalot.. Pharmalitle.. Good Morning.. headlines & coffee are served.. http://pharmalot.com/pharmalot-pharmalittle-good-morning-were-catching-up-on-shire-jj-and/ … #pharma $JNJ $SHPG #FDA #dryeye #tylenol		2	2	1.44526E+12	19/10/2015 05:24	/pharmalot/status/656083406711836673
1569635604-706	https://twitter.com/search?l=en&q=%24jnj%20OR%20%24JNJ%20since%3A2015-01-01%20until%3A2015-12-31&src=typd&lang=en	@BosBizDon	Don Seiffert	Glaxo, Pfizer, Biogen, $JNJ, Eli Lilly & Takeda all invest in new UK-based $100M Alzheimer's Research Fund http://bloom.bg/1ZVq1zm		3	5	1.44539E+12	20/10/2015 18:14	/BosBizDon/status/656639646177210368
1569635604-705	https://twitter.com/search?l=en&q=%24jnj%20OR%20%24JNJ%20since%3A2015-01-01%20until%3A2015-12-31&src=typd&lang=en	@JNJNews	Johnson & Johnson	$JNJ announces quarterly dividend for fourth quarter 2015: http://bit.ly/1GXaaEY pic.twitter.com/h2EgFtv3pg		2	5	1.44554E+12	22/10/2015 12:11	/JNJNews/status/657273151756378112
1569635604-704	https://twitter.com/search?l=en&q=%24jnj%20OR%20%24JNJ%20since%3A2015-01-01%20until%3A2015-12-31&src=typd&lang=en	@DrADKline	Dr. Adam D. Kline	I like the other AXON neuro-biotech Alzheimer anti-tau approach: http://bit.ly/1LsIPyz . No $JNJ / ACImmune data on ACI-35 PhI yet though?		1	2	1.44567E+12	23/10/2015 22:42	/DrADKline/status/657794388383375361
1569635604-703	https://twitter.com/search?l=en&q=%24jnj%20OR%20%24JNJ%20since%3A2015-01-01%20until%3A2015-12-31&src=typd&lang=en	@trnpts	Turning Points	Some #stocks i'm watching this week http://stks.co/c2jJ6 $SPY $AAPL $AMZN $BBRY $FB $GOOGL $MS $MSFT $BRCM $CAM $CAT $EA $HD $JNJ $SPWR +		4	1	1.44586E+12	26/10/2015 03:26	/trnpts/status/658590535674785792
1569635604-702	https://twitter.com/search?l=en&q=%24jnj%20OR%20%24JNJ%20since%3A2015-01-01%20until%3A2015-12-31&src=typd&lang=en	@AndyBiotech	Andy Biotech	$BMY #HCV franchise shines again in Q3 --> main driver of top-line beat: $401M WW sales big beat of $231M consensus $GILD $ABBV $JNJ	3	4	7	1.44594E+12	27/10/2015 04:20	/AndyBiotech/status/658966500401893376
1569635604-701	https://twitter.com/search?l=en&q=%24jnj%20OR%20%24JNJ%20since%3A2015-01-01%20until%3A2015-12-31&src=typd&lang=en	@JohnCendpts	John Carroll	J&J device heads say the new med tech innovation model calls for more external partnerships $JNJ vy @VarunSaxena2http://www.fiercemedicaldevices.com/story/jj-device-heads-say-new-med-tech-innovation-model-calls-more-external-partn/2015-10-26 …		2	3	1.44595E+12	27/10/2015 06:58	/JohnCendpts/status/659006210612580352
1569635604-700	https://twitter.com/search?l=en&q=%24jnj%20OR%20%24JNJ%20since%3A2015-01-01%20until%3A2015-12-31&src=typd&lang=en	@bio_clouseau	M	@DewDiligence From the most recent changes to $MRK 3DAA trials, they have given up on 6 wk as well. $JNJ last to keep trying	1	1	3	1.44598E+12	27/10/2015 14:57	/bio_clouseau/status/659126770348748800
1569635604-699	https://twitter.com/search?l=en&q=%24jnj%20OR%20%24JNJ%20since%3A2015-01-01%20until%3A2015-12-31&src=typd&lang=en	@amitkjolly	Amit Jolly	$pcyc $jnj Imbruvica (ibrutinib) wins @PrixGalien #galienfoundation best #pharma drug. Congrats to @dbsable for being a prescient investor			5	1.446E+12	27/10/2015 19:12	/amitkjolly/status/659191000997433344
1569635604-698	https://twitter.com/search?l=en&q=%24jnj%20OR%20%24JNJ%20since%3A2015-01-01%20until%3A2015-12-31&src=typd&lang=en	@TheStreet	TheStreet	3 dividend aristocrats you should know about? $JNJ, $CVX and $ITW: http://bit.ly/1N2vZte		1	5	1.446E+12	27/10/2015 20:45	/TheStreet/status/659214316814602240
1569635604-696	https://twitter.com/search?l=en&q=%24jnj%20OR%20%24JNJ%20since%3A2015-01-01%20until%3A2015-12-31&src=typd&lang=en	@optionstrader32	OptionsTrader32	Imagine $JNJ may get into the dealmaking game soon. They missed on $PCYC. On their last call:pic.twitter.com/XDe4DpgJZ4	3	1	2	1.44608E+12	28/10/2015 18:13	/optionstrader32/status/659538597167673344
1569635604-695	https://twitter.com/search?l=en&q=%24jnj%20OR%20%24JNJ%20since%3A2015-01-01%20until%3A2015-12-31&src=typd&lang=en	@WrigleyTom	Tom Wrigley	$ADRO 27.19 $JNJ Aduro Biotech Receives Milestone Payment From Janssen ... http://investors.aduro.com/phoenix.zhtml?c=242043&p=irol-newsArticle&ID=2104114 …pic.twitter.com/2oLPtNx7jb		7	3	1.44612E+12	29/10/2015 05:18	/WrigleyTom/status/659705768996954112
1569635604-694	https://twitter.com/search?l=en&q=%24jnj%20OR%20%24JNJ%20since%3A2015-01-01%20until%3A2015-12-31&src=typd&lang=en	@valuewalk	ValueWalk	Ex-Allergan Exec Carl Reichel Arrested On Kickback Charges http://www.valuewalk.com/2015/10/carl-reichel-allergan/ … $AGN $GSK $JNJ		5	2	1.44621E+12	30/10/2015 07:14	/valuewalk/status/660097478838980610
1569635604-693	https://twitter.com/search?l=en&q=%24jnj%20OR%20%24JNJ%20since%3A2015-01-01%20until%3A2015-12-31&src=typd&lang=en	@BioStocks	Bio Stocks™	$JNJ $ABBV Janssen Submits Application to the EMA to Expand Use of IMBRUVICA in Previously Untreated CLL Patientshttp://www.businesswire.com/news/home/20151103006143/en/Janssen-Submits-Application-EMA-Expand-IMBRUVICA%C2%AE-ibrutinib#.VjjCH2M3aoo.twitter …		2	2	1.44656E+12	03/11/2015 07:19	/BioStocks/status/661548231407611904
1569635604-692	https://twitter.com/search?l=en&q=%24jnj%20OR%20%24JNJ%20since%3A2015-01-01%20until%3A2015-12-31&src=typd&lang=en	@AndyBiotech	Andy Biotech	$JNJ to acquire Novira for #HBV core inhibitor ->another anti-infective deal after Alios http://www.jnj.com/news/all/Johnson-Johnson-Announces-Agreement-To-Acquire-Novira-Therapeutics-Inc … PhIpic.twitter.com/3qdNNMomDT	3	5	8	1.44666E+12	04/11/2015 11:53	/AndyBiotech/status/661979564122460160
1569635604-691	https://twitter.com/search?l=en&q=%24jnj%20OR%20%24JNJ%20since%3A2015-01-01%20until%3A2015-12-31&src=typd&lang=en	@AndyBiotech	Andy Biotech	Plasma AR and abiraterone-resistant prostate cancer http://stm.sciencemag.org/content/7/312/312re10 … @daviesbj @MaverickNY $JNJ $MDVN $TKAIpic.twitter.com/QcDp0poAfa		1	12	1.44668E+12	04/11/2015 17:36	/AndyBiotech/status/662065876779298816
1569635604-690	https://twitter.com/search?l=en&q=%24jnj%20OR%20%24JNJ%20since%3A2015-01-01%20until%3A2015-12-31&src=typd&lang=en	@fwpharma	FirstWord Pharma	Johnson & Johnson unit, Hanmi enter potential $915-million deal for obesity, diabetes drug http://www.firstwordpharma.com/node/1330120 $JNJ #pharma		3	3	1.44706E+12	09/11/2015 03:28	/fwpharma/status/663664358157918209
1569635604-689	https://twitter.com/search?l=en&q=%24jnj%20OR%20%24JNJ%20since%3A2015-01-01%20until%3A2015-12-31&src=typd&lang=en	@bio_clouseau	M	$ABBV $ENTA Kick off 1st next gen HCV P3 trial. 12/8 wk https://clinicaltrials.gov/ct2/show/NCT02604017 … $GILD $MRK $JNJ $ACHN	2	3	6	1.44743E+12	13/11/2015 08:34	/bio_clouseau/status/665191034599665664
1569635604-688	https://twitter.com/search?l=en&q=%24jnj%20OR%20%24JNJ%20since%3A2015-01-01%20until%3A2015-12-31&src=typd&lang=en	@jonathanrockoff	Jonathan Rockoff	Darzalex infusions from $JNJ approved by @US_FDA to treat multiple myeloma patients, 1st mab treating the disease: http://1.usa.gov/20XdJXG	2	4	2	1.4477E+12	16/11/2015 11:16	/jonathanrockoff/status/666318918194241536
1569635604-687	https://twitter.com/search?l=en&q=%24jnj%20OR%20%24JNJ%20since%3A2015-01-01%20until%3A2015-12-31&src=typd&lang=en	@JohnCendpts	John Carroll	ICYMI: J&J nabs an early OK for 'breakthrough' multiple myeloma blockbuster contender Darzalex $JNJ Price: $135K http://www.fiercebiotech.com/story/jj-nabs-early-ok-breakthrough-multiple-myeloma-blockbuster-contender-darzal/2015-11-16 …		3	2	1.44776E+12	17/11/2015 03:54	/JohnCendpts/status/666570086136827904
1569635604-686	https://twitter.com/search?l=en&q=%24jnj%20OR%20%24JNJ%20since%3A2015-01-01%20until%3A2015-12-31&src=typd&lang=en	@Calcbench	Calcbench	Impact of strong US #dollar on corporate cash held overseas in Q3 2015. #SP500 #cashflow $GE $JNJ #fintech $spyhttp://blog.calcbench.com/post/133600958603/exchange-rate-effects-in-q3-2015 …		1	3	1.44804E+12	20/11/2015 10:25	/Calcbench/status/667755756683460608
1569635604-657	https://twitter.com/search?l=en&q=%24jnj%20OR%20%24JNJ%20since%3A2015-01-01%20until%3A2015-12-31&src=typd&lang=en	@TripleDTrader	Dennis Dick	Notable opening imbalances: $GE -115K, $JNJ -55K, $KO -104K, $TWTR -32K, $BMY -34K, $CVS -25K, $XOM -43K, $DIS +33K	1	3	1	1.44889E+12	30/11/2015 07:19	/TripleDTrader/status/671332632232255489
1569635604-655	https://twitter.com/search?l=en&q=%24jnj%20OR%20%24JNJ%20since%3A2015-01-01%20until%3A2015-12-31&src=typd&lang=en	@barronsonline	Barron's	A blue chip buying frenzy is coming: http://bit.ly/1jpldRr $IBM $CSCO $TGT $CAT $DE $GE $HSBC $CVX $XOM $OXY $PFE $JNJ $MRK $PG $WMT $KO	4	6	6	1.4489E+12	30/11/2015 09:32	/barronsonline/status/671366090207854593
1569635604-685	https://twitter.com/search?l=en&q=%24jnj%20OR%20%24JNJ%20since%3A2015-01-01%20until%3A2015-12-31&src=typd&lang=en	@YahooFinance	Yahoo Finance	Early movers: $AMZN, $ALL, $YUM, $JNJ, $T, $CC & more http://yhoo.it/1QaWQDX	1	7	4	1.44898E+12	01/12/2015 06:09	/YahooFinance/status/671677409754746880
1569635604-684	https://twitter.com/search?l=en&q=%24jnj%20OR%20%24JNJ%20since%3A2015-01-01%20until%3A2015-12-31&src=typd&lang=en	@JohnCendpts	John Carroll	Great conversation with $JNJ's Kurt Hertogs, $SNY's Jochen Maas and Max Planck's Ivan Baines on academic/industry collaborations-#BioFit2015		3	2	1.44898E+12	01/12/2015 06:59	/JohnCendpts/status/671689979052081153
1569635604-683	https://twitter.com/search?l=en&q=%24jnj%20OR%20%24JNJ%20since%3A2015-01-01%20until%3A2015-12-31&src=typd&lang=en	@OptionsAction	Options Action	How @Michael_Khouw trade on $JNJ makes money: pic.twitter.com/ttR0cGS1e4		1	6	1.44927E+12	04/12/2015 15:40	/OptionsAction/status/672908305807843328
1569635604-682	https://twitter.com/search?l=en&q=%24jnj%20OR%20%24JNJ%20since%3A2015-01-01%20until%3A2015-12-31&src=typd&lang=en	@WallStJesus	JE$US	FRIDAY WISEGUY FLOW INTO THE CLOSING BELL $SPY $TERP $BAC $JNJ $YHOO $LUV $SCTY $FIT $MXIM http://WALLSTJESUS.COM pic.twitter.com/YTw41OvEgQ		3	10	1.44928E+12	04/12/2015 18:34	/WallStJesus/status/672952060476829697
1569635604-681	https://twitter.com/search?l=en&q=%24jnj%20OR%20%24JNJ%20since%3A2015-01-01%20until%3A2015-12-31&src=typd&lang=en	@JacobPlieth	Jacob Plieth	Dr Moreau presenting Ninlaro data tomorrow: high-risk cytogenetics MM pts enjoying same PFS benefit as low-risk #ASH15 $JNJ $CELG		2	2	1.44942E+12	06/12/2015 09:33	/JacobPlieth/status/673540719311642625
1569635604-680	https://twitter.com/search?l=en&q=%24jnj%20OR%20%24JNJ%20since%3A2015-01-01%20until%3A2015-12-31&src=typd&lang=en	@JacobPlieth	Jacob Plieth	So where do #ASH15 stocks open tomorrow? $CELG $ABBV $JNJ $NVS $BLUE $BLCM $GBT $KITE $JUNO $AMGN $TGTX $ATRA $TRIL $EPZM $GEN $RHHBY	11	3	8	1.44945E+12	06/12/2015 18:45	/JacobPlieth/status/673679575176605696
1569635604-678	https://twitter.com/search?l=en&q=%24jnj%20OR%20%24JNJ%20since%3A2015-01-01%20until%3A2015-12-31&src=typd&lang=en	@BioPharmaDive	BioPharma Dive	ASH15: $JNJ/$ABBV's Imbruvica cuts CLL death risk; $BLUE/$CELG buoyed by NIH myeloma datahttp://bit.ly/1OdSkQJ		1	2	1.44951E+12	07/12/2015 09:40	/BioPharmaDive/status/673904835868028928
1569635604-677	https://twitter.com/search?l=en&q=%24jnj%20OR%20%24JNJ%20since%3A2015-01-01%20until%3A2015-12-31&src=typd&lang=en	@pharmalot	pharmalot	FDA is reviewing a key Xarelto clinical trial that was overseen by Robert Califf.. why? read here.. http://www.statnews.com/pharmalot/2015/12/07/fda-xarelto-robert-califf-drug/ … #pharma $JNJ		8	4	1.44951E+12	07/12/2015 10:44	/pharmalot/status/673921099747356672
1569635604-676	https://twitter.com/search?l=en&q=%24jnj%20OR%20%24JNJ%20since%3A2015-01-01%20until%3A2015-12-31&src=typd&lang=en	@semodough	dough	@tgtxdough IBRUTINIB 25 percent discontinuation rate That alone could be huge market for TGR 1202. $JNJ you listening			8	1.44954E+12	07/12/2015 18:27	/semodough/status/674037541255979009
1569635604-675	https://twitter.com/search?l=en&q=%24jnj%20OR%20%24JNJ%20since%3A2015-01-01%20until%3A2015-12-31&src=typd&lang=en	@MDDIonline	MD+DI	The new #robotics surgery kid on the block is $JNJ and $GOOG 's Verb Surgical. $ISRG better watch out http://ow.ly/VJh39 #medtech		2		1.44978E+12	10/12/2015 12:21	/MDDIonline/status/675032641922560000
1569635604-674	https://twitter.com/search?l=en&q=%24jnj%20OR%20%24JNJ%20since%3A2015-01-01%20until%3A2015-12-31&src=typd&lang=en	@MaverickNY	Sally Church	We warned y’all that stopping the Zytiga frontline trial early was a BAD idea. So it sadly came to pass. $mdvn $jnj	1	3	4	1.44984E+12	11/12/2015 07:06	/MaverickNY/status/675315830125645824
1569635604-673	https://twitter.com/search?l=en&q=%24jnj%20OR%20%24JNJ%20since%3A2015-01-01%20until%3A2015-12-31&src=typd&lang=en	@JohnCendpts	John Carroll	AstraZeneca looks to bag Imbruvica rival in $5B-plus Acerta buyout: Report from @jonathanrockoff http://www.fiercebiotech.com/story/astrazeneca-looks-bag-imbruvica-rival-5b-plus-acerta-buyout-report/2015-12-11 … $AZN $JNJ	1	1	3	1.44986E+12	11/12/2015 11:13	/JohnCendpts/status/675377913508818946
1569635604-672	https://twitter.com/search?l=en&q=%24jnj%20OR%20%24JNJ%20since%3A2015-01-01%20until%3A2015-12-31&src=typd&lang=en	@jeffsiegel	Jeff Siegel	16 Stocks Millennials Should Own: https://www.wealthdaily.com/articles/16-stocks-every-millennial-should-own/7911 … $AMGN $GILD $OPK $AMBA $TWTR $CGC $AAPL $TSLA $SPWR $FSLR $GE $JNJ #Millennials		1	2	1.44986E+12	11/12/2015 11:51	/jeffsiegel/status/675387481546694657
1569635604-671	https://twitter.com/search?l=en&q=%24jnj%20OR%20%24JNJ%20since%3A2015-01-01%20until%3A2015-12-31&src=typd&lang=en	@ckelly3	Chris Kelly	Any truth to rumor that Johnson and Johnson $jnj looking to buy out $GBSN? #NYSE #STOCKS #NYSE $NASDAQ @jimcramer #CramerQ #biotech @CNBC			1	1.45028E+12	16/12/2015 09:26	/ckelly3/status/677162873655795713
1569635604-670	https://twitter.com/search?l=en&q=%24jnj%20OR%20%24JNJ%20since%3A2015-01-01%20until%3A2015-12-31&src=typd&lang=en	@pharmaconnect	Pharma Connections	Humira: Will AbbVie&#x27;s Patents Keep Out Biosimilars For Its TNF-Blocker Blockbuster? http://seekingalpha.com/article/3756696-humira-will-abbvies-patents-keep-out-biosimilars-for-its-tnf-blocker-blockbuster?source=tweet … $BXLT $CHRS $JNJ $MNTA $MRK		2	2	1.45031E+12	16/12/2015 16:19	/pharmaconnect/status/677266724832608256
1569635604-669	https://twitter.com/search?l=en&q=%24jnj%20OR%20%24JNJ%20since%3A2015-01-01%20until%3A2015-12-31&src=typd&lang=en	@semodough	dough	@tgtxdough $JNJ $MRK $BMY $LLY all with recent MA comments IMHO still think $LLY takes out $ACAD in 2016pic.twitter.com/fiqMpEN44L	2	2	6	1.45055E+12	19/12/2015 10:15	/semodough/status/678262321278550016
1569635604-668	https://twitter.com/search?l=en&q=%24jnj%20OR%20%24JNJ%20since%3A2015-01-01%20until%3A2015-12-31&src=typd&lang=en	@bio_clouseau	M	Medivir nuc bites the dust http://www.medivir.se/v5/en/uptodate/pressrelease.cfm?releaseid=471E24C71F6EBB86&year=2015 … $JNJ		2	4	1.45069E+12	21/12/2015 02:40	/bio_clouseau/status/678872639876677632
1569635604-667	https://twitter.com/search?l=en&q=%24jnj%20OR%20%24JNJ%20since%3A2015-01-01%20until%3A2015-12-31&src=typd&lang=en	@thebiotechforum	The Biotech Forum	3 Mega-Cap Healthcare Stocks Set For Continued Dividend Growth http://snip.ly/foSi $AMGN $JNJ $NVO		1	2	1.45073E+12	21/12/2015 14:02	/thebiotechforum/status/679044232527659012
1569635604-666	https://twitter.com/search?l=en&q=%24jnj%20OR%20%24JNJ%20since%3A2015-01-01%20until%3A2015-12-31&src=typd&lang=en	@JNJNews	Johnson & Johnson	$JNJ will host Q4 & FY 2015 investor conference call on January 26: http://www.jnj.com/news/all/Johnson-Johnson-to-Host-Fourth-Quarter-Full-Year-2015-Investor-Conference-Call-on-Results …		1	6	1.4508E+12	22/12/2015 09:35	/JNJNews/status/679339541120032770
1569635604-665	https://twitter.com/search?l=en&q=%24jnj%20OR%20%24JNJ%20since%3A2015-01-01%20until%3A2015-12-31&src=typd&lang=en	@FiercePharma	FiercePharma	In $171M deal, Bavarian Nordic and J&J's Janssen extend efforts to HPV http://www.fiercevaccines.com/story/171m-deal-bavarian-nordic-and-jjs-janssen-extend-efforts-hpv/2015-12-18 … #vaccines $JNJ by @EricSFierce		4	1	1.45089E+12	23/12/2015 09:15	/FiercePharma/status/679696760722198529
1569635604-664	https://twitter.com/search?l=en&q=%24jnj%20OR%20%24JNJ%20since%3A2015-01-01%20until%3A2015-12-31&src=typd&lang=en	@pharmalot	pharmalot	J&J and Purdue pay $40M to Kentucky to settle claims of inappropriate marketing http://www.statnews.com/pharmalot/2015/12/23/20818/ … #pharma $JNJ #Oxycontin #risperdal		4	1	1.45091E+12	23/12/2015 15:16	/pharmalot/status/679787791715205120
1569635604-663	https://twitter.com/search?l=en&q=%24jnj%20OR%20%24JNJ%20since%3A2015-01-01%20until%3A2015-12-31&src=typd&lang=en	@Sujanstockpicks	Sujan Lahiri	Use "Secret1" for a special Xmas Deal! http://SecretCaps.com $FB $ADMS $RLYP $GWPH $BBRY $JNJ $LNCO $ETSY $OAS $TXMD $DIS $AMZN $EBAY		2	1	1.45095E+12	24/12/2015 02:06	/Sujanstockpicks/status/679951174406127616
1569635604-662	https://twitter.com/search?l=en&q=%24jnj%20OR%20%24JNJ%20since%3A2015-01-01%20until%3A2015-12-31&src=typd&lang=en	@ZoZoStockwatch	ZoZoStockWatch.com	The Top 10 Dividend Stocks You Should Buy to Prepare for 2016 http://www.thestreet.com/story/13404277/1/the-top-10-dividend-stocks-you-should-buy-to-prepare-for-2016.html … $ADM $XOM $CMI $WMT $DE $GWW $PSX $HP $JNJ $PG		1	2	1.45113E+12	26/12/2015 05:45	/ZoZoStockwatch/status/680731215985520642
1569635604-661	https://twitter.com/search?l=en&q=%24jnj%20OR%20%24JNJ%20since%3A2015-01-01%20until%3A2015-12-31&src=typd&lang=en	@JNJNews	Johnson & Johnson	$JNJ to participate in 34th Annual JP Morgan Health Care Conference in January: http://www.jnj.com/news/all/Johnson-Johnson-to-Participate-in-34th-Annual-JP-Morgan-Health-Care-Conference … #JPM16 #JNJ	5	19	17	1.45132E+12	28/12/2015 09:09	/JNJNews/status/681507375484895232
1569635604-660	https://twitter.com/search?l=en&q=%24jnj%20OR%20%24JNJ%20since%3A2015-01-01%20until%3A2015-12-31&src=typd&lang=en	@DividendGrowth	Dividend Investor	Dividend Kings for 2016 http://www.dividendgrowthinvestor.com/2015/12/dividend-kings-for-2016.html … $PG $MMM $KO $JNJ #dividends		3	1	1.4514E+12	29/12/2015 07:50	/DividendGrowth/status/681849702057377792
1569635604-659	https://twitter.com/search?l=en&q=%24jnj%20OR%20%24JNJ%20since%3A2015-01-01%20until%3A2015-12-31&src=typd&lang=en	@JorelLaraKalel	Clark Joseph Kent	7 Public Companies That Are Literally Changing People’s Lives $RWLK $GOOGL $GOOG $BIIB $JNJ $GILD $OVAS $BMY $NVS http://stks.co/r3Omb	1	1		1.4514E+12	29/12/2015 09:03	/JorelLaraKalel/status/681868099662950400
1569635604-656	https://twitter.com/search?l=en&q=%24jnj%20OR%20%24JNJ%20since%3A2015-01-01%20until%3A2015-12-31&src=typd&lang=en	@mikegoodma	Michael Goodman	$AFMD investment & licensee Amphivena Inc. is nearing IND approval of its TandAb partnered w $JNJ – giving JNJ the right to buy Amphivena.	1	5	5	1.4515E+12	30/12/2015 10:03	/mikegoodma/status/682245716887089153
1569635750-1107	https://twitter.com/search?l=en&q=%24jnj%20OR%20%24JNJ%20since%3A2016-01-01%20until%3A2016-12-31&src=typd&lang=en	@DozenStocks	12Stocks.com 🇺🇸	Dow #Stocks Trend $GE $UTX $CAT $CSCO $PFE $PG $DD $CVX $HD $JPM $GS $JNJ $UNH $MCD $TRV $MSFT $VZ $MRK $MMM @ http://12Stocks.com/dow				1.45161E+12	31/12/2015 17:01	/DozenStocks/status/682713173837783040
1569635750-1106	https://twitter.com/search?l=en&q=%24jnj%20OR%20%24JNJ%20since%3A2016-01-01%20until%3A2016-12-31&src=typd&lang=en	@IHPosts	Investors Hangout	HYG iShares iBoxx High Yield Corporate Bond Fund Day High http://dlvr.it/D8bd9j $HYG $XLF $WMIH $JNJ #HYG #investing #invest				1.45161E+12	31/12/2015 17:39	/IHPosts/status/682722799538970624
1569635750-1105	https://twitter.com/search?l=en&q=%24jnj%20OR%20%24JNJ%20since%3A2016-01-01%20until%3A2016-12-31&src=typd&lang=en	@stock_forums	Stock Forums	JNJ Johnson & Johnson Bid http://dlvr.it/D8bf7d $JNJ $SGY $DGAZ $RIG #JNJ #finance #stock				1.45161E+12	31/12/2015 17:40	/stock_forums/status/682723046646403072
1569635750-1104	https://twitter.com/search?l=en&q=%24jnj%20OR%20%24JNJ%20since%3A2016-01-01%20until%3A2016-12-31&src=typd&lang=en	@Stock_Tracker1	Stock_Tracker	RSX Market Vectors Russia ETF Trust Chart http://dlvr.it/D8bh5j $RSX $TTCM $QLD $JNJ #RSX #invest #share				1.45161E+12	31/12/2015 17:45	/Stock_Tracker1/status/682724242463432706
1569635750-1103	https://twitter.com/search?l=en&q=%24jnj%20OR%20%24JNJ%20since%3A2016-01-01%20until%3A2016-12-31&src=typd&lang=en	@stock_forums	Stock Forums	JNJ SPDR Barclays High Yield Bond ETF E.P.S. http://dlvr.it/D8cLTg $JNJ $ILF $KGC $QID #JNJ #nasdaq #pennystocks				1.45161E+12	31/12/2015 18:42	/stock_forums/status/682738652422647808
1569635750-1102	https://twitter.com/search?l=en&q=%24jnj%20OR%20%24JNJ%20since%3A2016-01-01%20until%3A2016-12-31&src=typd&lang=en	@IHPosts	Investors Hangout	NMM Direxion Daily Gold Miners Bull 3x Shares Company Info http://dlvr.it/D8cJwk $NMM $JNJ $NUGT $GLD #NMM #stocks #investing				1.45161E+12	31/12/2015 18:45	/IHPosts/status/682739341471297536
1569635750-1101	https://twitter.com/search?l=en&q=%24jnj%20OR%20%24JNJ%20since%3A2016-01-01%20until%3A2016-12-31&src=typd&lang=en	@rosnerstocks	Rosner Stocks	SLTD iShares Silver Trust Ideas http://dlvr.it/D8cJcC $SLTD $FXI $JNJ $CAH #SLTD #share #investing				1.45161E+12	31/12/2015 18:48	/rosnerstocks/status/682740058391097344
1569635750-1100	https://twitter.com/search?l=en&q=%24jnj%20OR%20%24JNJ%20since%3A2016-01-01%20until%3A2016-12-31&src=typd&lang=en	@DennyT14	DennyT	WMT Wynn Resorts Ltd Chart http://dlvr.it/D8cGVt $WMT $JNJ $AVXL $AYI #WMT #tradeideas #stock				1.45161E+12	31/12/2015 18:51	/DennyT14/status/682740821020413953
1569635750-1099	https://twitter.com/search?l=en&q=%24jnj%20OR%20%24JNJ%20since%3A2016-01-01%20until%3A2016-12-31&src=typd&lang=en	@PolgarStocks	PolgarStocks	JNJ Johnson & Johnson News http://dlvr.it/D8cvZh $JNJ $XLP $PBMD $AXAS #JNJ #share #tradeideas				1.45162E+12	31/12/2015 19:42	/PolgarStocks/status/682753656031019009
1569635750-1098	https://twitter.com/search?l=en&q=%24jnj%20OR%20%24JNJ%20since%3A2016-01-01%20until%3A2016-12-31&src=typd&lang=en	@nasdaqfan	nasdaqfan	RSP Guggenheim S&P 500 Equal Weight ETF 52Wk High http://dlvr.it/D8crXJ $RSP $COST $JNJ $BRZU #RSP #investing #share				1.45162E+12	31/12/2015 19:45	/nasdaqfan/status/682754516219867136
1569635750-1097	https://twitter.com/search?l=en&q=%24jnj%20OR%20%24JNJ%20since%3A2016-01-01%20until%3A2016-12-31&src=typd&lang=en	@PolgarStocks	PolgarStocks	T AT&T, Inc. Ideas http://dlvr.it/D8cz9K $T $JNJ $SSO $WFM #T #finance #stockmarket		1		1.45162E+12	31/12/2015 19:48	/PolgarStocks/status/682755145147351040
1569635750-1096	https://twitter.com/search?l=en&q=%24jnj%20OR%20%24JNJ%20since%3A2016-01-01%20until%3A2016-12-31&src=typd&lang=en	@PolgarStocks	PolgarStocks	EWY South Korea iShares Ideas http://dlvr.it/D8dXdK $EWY $JNJ $ADBE $NKE #EWY #nasdaq #stockmarket		1		1.45162E+12	31/12/2015 20:39	/PolgarStocks/status/682768095505563648
1569635750-1095	https://twitter.com/search?l=en&q=%24jnj%20OR%20%24JNJ%20since%3A2016-01-01%20until%3A2016-12-31&src=typd&lang=en	@DennyT14	DennyT	JNJ Johnson & Johnson Shares http://dlvr.it/D8dRgZ $JNJ $XBI $RGLD $SUNE #JNJ #nasdaq #nasdaq				1.45162E+12	31/12/2015 20:42	/DennyT14/status/682768846093041664
1569635750-1094	https://twitter.com/search?l=en&q=%24jnj%20OR%20%24JNJ%20since%3A2016-01-01%20until%3A2016-12-31&src=typd&lang=en	@nasdaqfan	nasdaqfan	VXX iPath S&P 500 VIX Short-Term Futures ETN Current Price http://dlvr.it/D8dcLD $VXX $JNJ $GOOGL $MCD #VXX #stock #stock				1.45162E+12	31/12/2015 20:50	/nasdaqfan/status/682770733903122433
1569635750-1093	https://twitter.com/search?l=en&q=%24jnj%20OR%20%24JNJ%20since%3A2016-01-01%20until%3A2016-12-31&src=typd&lang=en	@Jim5011	jim50	HSD.TO Horizons BetaPro S&P 500 Bear Plus ETF 52Wk High http://dlvr.it/D8f0y7 $HSD.TO $XBI $JNJ $NUGT #HSD.TO #tradeideas #invest				1.45162E+12	31/12/2015 21:39	/Jim5011/status/682783135541542913
1569635750-1092	https://twitter.com/search?l=en&q=%24jnj%20OR%20%24JNJ%20since%3A2016-01-01%20until%3A2016-12-31&src=typd&lang=en	@lookn4wins	lookn4wins	JNJ Johnson & Johnson Short Sales http://dlvr.it/D8f8Xn $JNJ $IONS $PONDX $XIV #JNJ #invest #stock				1.45162E+12	31/12/2015 21:41	/lookn4wins/status/682783577017192449
1569635750-1091	https://twitter.com/search?l=en&q=%24jnj%20OR%20%24JNJ%20since%3A2016-01-01%20until%3A2016-12-31&src=typd&lang=en	@KenFaulkenberry	DividendValueBuilder	$MMM $PG $JNJ $SAFM $WMT $AWR - Updated analysis on the Dividend Value Builder Blog: http://dividendvaluebuilder.com/blog/ #dividend #stocks				1.45162E+12	31/12/2015 21:42	/KenFaulkenberry/status/682783834136424449
1569635750-1090	https://twitter.com/search?l=en&q=%24jnj%20OR%20%24JNJ%20since%3A2016-01-01%20until%3A2016-12-31&src=typd&lang=en	@SimplyDividends	SimplySafeDividends	See some of our favorite blue chip #dividend #stocks: https://www.simplysafedividends.com/blue-chip-dividend-stocks/ … $KO $PEP $XOM $JNJ			1	1.45167E+12	01/01/2016 10:05	/SimplyDividends/status/682970922324721665
1569635750-1089	https://twitter.com/search?l=en&q=%24jnj%20OR%20%24JNJ%20since%3A2016-01-01%20until%3A2016-12-31&src=typd&lang=en	@DvdndDiplomats	Dividend Diplomats	Top 5 foundation stocks for a portfolio http://wp.me/p53iqD-j5 #Retirement #NewYears #Save #Invest $MCD $T $JNJ $PG $ED #Money #Life		1	2	1.45168E+12	01/01/2016 12:40	/DvdndDiplomats/status/683009983722565632
1569635750-1088	https://twitter.com/search?l=en&q=%24jnj%20OR%20%24JNJ%20since%3A2016-01-01%20until%3A2016-12-31&src=typd&lang=en	@Focus_on_Dvds	Focus on Dividends	My December Dividend Income Summary : $ATD.B $ABX $SU $CUF.UN $JNJ $FTS $COP http://www.monsieurdividende.com/2016/01/my-december-dividend-income-summary.html?utm_source=twitterfeed&utm_medium=twitter … via @monsieurdiv	1		1	1.45168E+12	01/01/2016 13:18	/Focus_on_Dvds/status/683019522945585153
1569635750-1087	https://twitter.com/search?l=en&q=%24jnj%20OR%20%24JNJ%20since%3A2016-01-01%20until%3A2016-12-31&src=typd&lang=en	@DvdndDiplomats	Dividend Diplomats	Bert's 5 Stocks to ALWAYS buy: http://wp.me/p53iqD-NU $MMM $EMR $JNJ $PEP $TGT #Stocks #Invest #Save #Money #Market #NewYears #Retirement		2	3	1.45168E+12	01/01/2016 13:28	/DvdndDiplomats/status/683021880303812609
1569635750-1086	https://twitter.com/search?l=en&q=%24jnj%20OR%20%24JNJ%20since%3A2016-01-01%20until%3A2016-12-31&src=typd&lang=en	@1MinuteStock	1 min Stock Insights	Do you know that #WallStreet price for $JNJ is $108 https://unicornbay.com/t/JNJ.US?utm_medium=tweet&utm_campaign=wallstreet&utm_source=twitter …			1	1.4517E+12	01/01/2016 18:51	/1MinuteStock/status/683103300879712257
1569635750-1085	https://twitter.com/search?l=en&q=%24jnj%20OR%20%24JNJ%20since%3A2016-01-01%20until%3A2016-12-31&src=typd&lang=en	@SimplyDividends	SimplySafeDividends	The complete list of 2016 #dividend aristocrats, updated daily: http://www.simplysafedividends.com/dividend-aristocrats/ … $XOM $JNJ $PG $T $WMT $KO $CVX $PEP		3	2	1.45174E+12	02/01/2016 07:02	/SimplyDividends/status/683287137001828352
1569635750-1084	https://twitter.com/search?l=en&q=%24jnj%20OR%20%24JNJ%20since%3A2016-01-01%20until%3A2016-12-31&src=typd&lang=en	@BursatilBiotech	Bursatil Biotech	10 leading biotech companies based on revenues $JNJ $NVS $PFE $RHHBY $MRK $SNY $GSK $AZN $AMGNpic.twitter.com/xqDOa244ZI	1		2	1.45175E+12	02/01/2016 08:14	/BursatilBiotech/status/683305255719845888
1569635750-1083	https://twitter.com/search?l=en&q=%24jnj%20OR%20%24JNJ%20since%3A2016-01-01%20until%3A2016-12-31&src=typd&lang=en	@JaguarAnalytics	JaguarAnalytics	Intrsting Comp: $JNJ Xarelta and $BMY Eliquis failed. Will $PTLA Betrixaban work? Ph 3 in March cc: @adamfeuersteinpic.twitter.com/b1Av4RkSvy	1	1	4	1.45176E+12	02/01/2016 10:17	/JaguarAnalytics/status/683336387496558593
1569635750-1082	https://twitter.com/search?l=en&q=%24jnj%20OR%20%24JNJ%20since%3A2016-01-01%20until%3A2016-12-31&src=typd&lang=en	@Canados73	George Papaioannou	How Does Johnson & Johnson Make Money $JNJ http://www.seekingalpha.com/article/3786186				1.45176E+12	02/01/2016 11:00	/Canados73/status/683347268498550784
1569635750-1081	https://twitter.com/search?l=en&q=%24jnj%20OR%20%24JNJ%20since%3A2016-01-01%20until%3A2016-12-31&src=typd&lang=en	@SeekingAlpha	Seeking Alpha	An End Of Year Review Of The 7-Stock 'Sleep Well' Portfolio From The S&P 500 http://seekingalpha.com/article/3786916-an-end-of-year-review-of-the-7-stock-sleep-well-portfolio-from-the-s-and-p-500?source=feed_f … $GILD $MRK $JNJ $MMM $ETN $WMT $XOM		9	4	1.45184E+12	03/01/2016 08:39	/SeekingAlpha/status/683674108773548034
1569635750-1080	https://twitter.com/search?l=en&q=%24jnj%20OR%20%24JNJ%20since%3A2016-01-01%20until%3A2016-12-31&src=typd&lang=en	@ptshihnote	PT Shih	10 Undervalued Dividend Champions For 2016: Be Greedy When Others Are Fearful http://seekingalpha.com/article/3773626-10-undervalued-dividend-champions-for-2016-be-greedy-when-others-are-fearful?source=tweet … $ABBV $ADM $AFL $BEN $EMR $HCP $JNJ			1	1.45184E+12	03/01/2016 09:11	/ptshihnote/status/683682090827689985
1569635750-1079	https://twitter.com/search?l=en&q=%24jnj%20OR%20%24JNJ%20since%3A2016-01-01%20until%3A2016-12-31&src=typd&lang=en	@lookn4wins	lookn4wins	DFS Discover Financial Services Quotes http://dlvr.it/D9gC51 $DFS $GHDX $JNJ $XLK #DFS #finance #share			1	1.45185E+12	03/01/2016 13:36	/lookn4wins/status/683748803250270208
1569635750-1078	https://twitter.com/search?l=en&q=%24jnj%20OR%20%24JNJ%20since%3A2016-01-01%20until%3A2016-12-31&src=typd&lang=en	@SeekingAlpha	Seeking Alpha	Lanny's 2015 Portfolio Review http://seekingalpha.com/article/3787026-lannys-2015-portfolio-review?source=feed_f … $EMR $JNJ $KMI $ADM $LO $PM $CAT $DOW $SBUX		8	1	1.45185E+12	03/01/2016 14:02	/SeekingAlpha/status/683755211064643584
1569635750-1077	https://twitter.com/search?l=en&q=%24jnj%20OR%20%24JNJ%20since%3A2016-01-01%20until%3A2016-12-31&src=typd&lang=en	@PolgarStocks	PolgarStocks	JNJ Johnson & Johnson Stock Forum http://dlvr.it/D9jTBT $JNJ $HES $AAP $BABA #JNJ #nasdaq #share		1		1.45186E+12	03/01/2016 16:43	/PolgarStocks/status/683795747095982080
1569635750-1076	https://twitter.com/search?l=en&q=%24jnj%20OR%20%24JNJ%20since%3A2016-01-01%20until%3A2016-12-31&src=typd&lang=en	@DonnaYoungDC	Donna Young	ICYMI: Whatever Happened To Industry's Interest In Ebola? http://bit.ly/1R0mUDC #Ebola #NIH #FDA #pharma #biotech $MRK $NLNK $JNJ $GSK				1.45187E+12	03/01/2016 18:24	/DonnaYoungDC/status/683821257557688321
1569635750-1075	https://twitter.com/search?l=en&q=%24jnj%20OR%20%24JNJ%20since%3A2016-01-01%20until%3A2016-12-31&src=typd&lang=en	@thebrandindex	Eric Clark	Top 3 Ranked Healthcare & Biotech Brands: $ATHN $LLY $JNJ My how a few months changes things! This sector used to be somebody! $IBB $XLV		1	1	1.45188E+12	03/01/2016 21:42	/thebrandindex/status/683871183649951744
1569635750-1074	https://twitter.com/search?l=en&q=%24jnj%20OR%20%24JNJ%20since%3A2016-01-01%20until%3A2016-12-31&src=typd&lang=en	@funanc1al	FUNanc!al	Dow Glow: Highest Rated DJIA Stocks... http://bit.ly/1RluGGZ $AXP $MMM $CAT $WFC $AET $MAR $BA $JNJ $NKE $WMT $V $MCD $JPM $TRV $PG $PFE		1		1.45191E+12	04/01/2016 06:31	/funanc1al/status/684004233134346240
1569635750-1073	https://twitter.com/search?l=en&q=%24jnj%20OR%20%24JNJ%20since%3A2016-01-01%20until%3A2016-12-31&src=typd&lang=en	@Roadmap2Retire	Roadmap2Retire	Top Investment Picks from 38 Bloggers for 2016 http://stks.co/h3hVB $WFC $KMI $ADM $MMM $HACK $SBUX $EMR $RY $BRK.B $VTI $JNJ $BNS $MAIN		3	3	1.45192E+12	04/01/2016 07:17	/Roadmap2Retire/status/684015847430475776
1569635750-1072	https://twitter.com/search?l=en&q=%24jnj%20OR%20%24JNJ%20since%3A2016-01-01%20until%3A2016-12-31&src=typd&lang=en	@Canados73	George Papaioannou	Johnson & Johnson declares $0.75 dividend $JNJ http://www.seekingalpha.com/news/3009986			1	1.45192E+12	04/01/2016 07:20	/Canados73/status/684016615567044608
1569635750-1071	https://twitter.com/search?l=en&q=%24jnj%20OR%20%24JNJ%20since%3A2016-01-01%20until%3A2016-12-31&src=typd&lang=en	@CNBCnow	CNBC Now	Dragging down the Dow now... $GS ▼ 3.2% $JPM ▼ 2.95% $AXP ▼ 2.83% $JNJ ▼ 2.6% $BA ▼ 2.5% $CSCO ▼ 2.5% $V ▼ 2.4% $TRV ▼ 2.4%	5	47	29	1.45192E+12	04/01/2016 07:41	/CNBCnow/status/684021720626298880
1569635750-1070	https://twitter.com/search?l=en&q=%24jnj%20OR%20%24JNJ%20since%3A2016-01-01%20until%3A2016-12-31&src=typd&lang=en	@Paul_Sonnier	Paul Sonnier	.@JNJNews launches consumer #DigitalHealth and wellness tech accelerator w/ @PlugandPlayTC http://stfi.re/xzonpv $JNJ #JPM16 #CES2016	3	3	3	1.45227E+12	08/01/2016 10:29	/Paul_Sonnier/status/685513716884881409
1569635750-1069	https://twitter.com/search?l=en&q=%24jnj%20OR%20%24JNJ%20since%3A2016-01-01%20until%3A2016-12-31&src=typd&lang=en	@ByJonGardner	Jon Gardner	I wish somebody yesterday had said "It's all self inflicted" like Diego Miralles if $JNJ said. #BTS16 #jpm16		2	4	1.45263E+12	12/01/2016 14:10	/ByJonGardner/status/687018921174548480
1569635750-1068	https://twitter.com/search?l=en&q=%24jnj%20OR%20%24JNJ%20since%3A2016-01-01%20until%3A2016-12-31&src=typd&lang=en	@jonathanrockoff	Jonathan Rockoff	$JNJ cutting 3,000 jobs and restructuring medical-device segment to save $800mn or more annually, will take $600mn charge in 4Q	1	13	8	1.4532E+12	19/01/2016 05:01	/jonathanrockoff/status/689417506000240640
1569635750-1067	https://twitter.com/search?l=en&q=%24jnj%20OR%20%24JNJ%20since%3A2016-01-01%20until%3A2016-12-31&src=typd&lang=en	@USATODAYmoney	USA TODAY Money	Johnson & Johnson to cut 3,000 jobs $JNJ http://usat.ly/1V56cBj		6	4	1.45322E+12	19/01/2016 08:13	/USATODAYmoney/status/689465754626850816
1569635750-1065	https://twitter.com/search?l=en&q=%24jnj%20OR%20%24JNJ%20since%3A2016-01-01%20until%3A2016-12-31&src=typd&lang=en	@TheStreetTV	TheStreet TV	Where would @jimcramer pull the trigger on $JNJ? http://GetCramerEdge.com pic.twitter.com/FfgkYDwtlP	2	9	10	1.45331E+12	20/01/2016 10:24	/TheStreetTV/status/689861162431860736
1569635750-1064	https://twitter.com/search?l=en&q=%24jnj%20OR%20%24JNJ%20since%3A2016-01-01%20until%3A2016-12-31&src=typd&lang=en	@JohnCendpts	John Carroll	J&J halts a depression program in the shadow of a fatal French trial $JNJ by @DamianFierce http://www.fiercebiotech.com/story/jj-halts-depression-program-shadow-fatal-french-trial/2016-01-20 …		7	2	1.45339E+12	21/01/2016 07:56	/JohnCendpts/status/690186111952523264
1569635750-1063	https://twitter.com/search?l=en&q=%24jnj%20OR%20%24JNJ%20since%3A2016-01-01%20until%3A2016-12-31&src=typd&lang=en	@Stocktwits	Stocktwits	UPCOMING EARNINGS MON - $MCD $HAL TUE - $AAPL $JNJ $T $MMM WED - $FB $BA $BIIB THU - $AMZN $BABA $MSFT FRI - $CVX http://stks.co/a3BQg	4	94	91	1.45365E+12	24/01/2016 09:59	/Stocktwits/status/691304330901630977
1569635750-1062	https://twitter.com/search?l=en&q=%24jnj%20OR%20%24JNJ%20since%3A2016-01-01%20until%3A2016-12-31&src=typd&lang=en	@WallStJesus	JE$US	CBOE: Earnings Week >> http://www.cboeoptionshub.com/2016/01/22/earnings-week-125-129/ … $MCD $COH $JNJ $AAPL $YHOO $BA $$FB $EBAY $BABA $AMZN $CELG $MSFT $Xpic.twitter.com/6RzAizJFBF	2	4	10	1.45368E+12	24/01/2016 17:14	/WallStJesus/status/691413772553064448
1569635750-1061	https://twitter.com/search?l=en&q=%24jnj%20OR%20%24JNJ%20since%3A2016-01-01%20until%3A2016-12-31&src=typd&lang=en	@JohnCendpts	John Carroll	GSK, AstraZeneca and J&J back $57M effort to springboard university drug research $GSK $AZN $JNJ http://www.fiercebiotech.com/story/gsk-astrazeneca-and-jj-back-60m-effort-springboard-university-drug-research/2016-01-25 …	1	7	6	1.45372E+12	25/01/2016 05:14	/JohnCendpts/status/691595026271490048
1569635750-1060	https://twitter.com/search?l=en&q=%24jnj%20OR%20%24JNJ%20since%3A2016-01-01%20until%3A2016-12-31&src=typd&lang=en	@Stocktwits	Stocktwits	THIS WEEK Tue - $AAPL, $JNJ & $PG earnings Wed - Fed FOMC, $BA & $FB earnings Thu - $CAT, $UA, $AMZN Fri - $CVX http://stks.co/y7HM		22	19	1.45374E+12	25/01/2016 10:39	/Stocktwits/status/691676794920030208
1569635750-1059	https://twitter.com/search?l=en&q=%24jnj%20OR%20%24JNJ%20since%3A2016-01-01%20until%3A2016-12-31&src=typd&lang=en	@bradloncar	Brad Loncar	Just a reminder that $JNJ is the first major healthcare company to kick off the earnings season tomorrow. http://www.loncarblog.com/#!january-25-healthcare-earnings-calendar/c1n6d …		3	8	1.45378E+12	25/01/2016 21:47	/bradloncar/status/691844947352363009
1569635750-1058	https://twitter.com/search?l=en&q=%24jnj%20OR%20%24JNJ%20since%3A2016-01-01%20until%3A2016-12-31&src=typd&lang=en	@LiveSquawk	LiveSquawk	Johnson & Johnson Q4 15 results: Adj EPS came in at $1.44 (est $1.42); with Revenue of $17.8B (est $17.86B) $JNJ		7	4	1.45381E+12	26/01/2016 04:42	/LiveSquawk/status/691949207251460096
1569635750-1057	https://twitter.com/search?l=en&q=%24jnj%20OR%20%24JNJ%20since%3A2016-01-01%20until%3A2016-12-31&src=typd&lang=en	@adamfeuerstein	Adam Feuerstein	Not something you see everyday. Negative sales! $JNJ https://twitter.com/bio_clouseau/status/691965166771146752 …	1	4	7	1.45381E+12	26/01/2016 05:50	/adamfeuerstein/status/691966383790366720
1569635750-1056	https://twitter.com/search?l=en&q=%24jnj%20OR%20%24JNJ%20since%3A2016-01-01%20until%3A2016-12-31&src=typd&lang=en	@JNJNews	Johnson & Johnson	$JNJ reports Q4 and Full-Year 2015 business results: http://bit.ly/1ZPUMD8 $JNJQ415		4	3	1.45381E+12	26/01/2016 06:02	/JNJNews/status/691969364996853760
1569635750-1055	https://twitter.com/search?l=en&q=%24jnj%20OR%20%24JNJ%20since%3A2016-01-01%20until%3A2016-12-31&src=typd&lang=en	@Stocktwits	Stocktwits	Johnson & Johnson, Proctor & Gamble, DuPont and 3M reported earnings today. They ALL beat on EPS: http://stks.co/g3og9 $JNJ $PG $DD $MMM		8	8	1.45382E+12	26/01/2016 06:36	/Stocktwits/status/691977928809185280
1569635750-1054	https://twitter.com/search?l=en&q=%24jnj%20OR%20%24JNJ%20since%3A2016-01-01%20until%3A2016-12-31&src=typd&lang=en	@megtirrell	Meg Tirrell	Why does $JNJ always report results ex-Olysio? A primer here: http://video.cnbc.com/gallery/?video=3000381403&play=1 …		1	10	1.45382E+12	26/01/2016 06:48	/megtirrell/status/691980990147870720
1569635750-1053	https://twitter.com/search?l=en&q=%24jnj%20OR%20%24JNJ%20since%3A2016-01-01%20until%3A2016-12-31&src=typd&lang=en	@Stocktwits	Stocktwits	If you missed earnings this morning, we'll break them down for you. Here's how much Johnson & Johnson made: http://stks.co/h3p8d $JNJ	3	1	7	1.45382E+12	26/01/2016 06:57	/Stocktwits/status/691983242677751808
1569635750-1052	https://twitter.com/search?l=en&q=%24jnj%20OR%20%24JNJ%20since%3A2016-01-01%20until%3A2016-12-31&src=typd&lang=en	@JNJNews	Johnson & Johnson	ICYMI: Earlier today, $JNJ reported Q4 and Full-Year 2015 business results: http://bit.ly/1PQtqHG		4	3	1.45384E+12	26/01/2016 13:30	/JNJNews/status/692082235772657665
1569635750-1051	https://twitter.com/search?l=en&q=%24jnj%20OR%20%24JNJ%20since%3A2016-01-01%20until%3A2016-12-31&src=typd&lang=en	@TripleDTrader	Dennis Dick	Notable opening imbalances: $BAC +287K, $CAG +65K, $BABA +250K, $JNJ +43K, $JPM +77K, $PM -69K, $NKE -56K, $UA -50K, $DOW +50K, $TWTR +37K		7	5	1.45408E+12	29/01/2016 07:18	/TripleDTrader/status/693075810811400192
1569635750-1050	https://twitter.com/search?l=en&q=%24jnj%20OR%20%24JNJ%20since%3A2016-01-01%20until%3A2016-12-31&src=typd&lang=en	@swetrader	Mosse Rodbay	This is amazing. $JNJ $KO $PG $UL $K $PEP $GIS $MDLZpic.twitter.com/cq4bA3cZCu	1	6	5	1.4541E+12	29/01/2016 13:11	/swetrader/status/693164490481876992
1569635750-1049	https://twitter.com/search?l=en&q=%24jnj%20OR%20%24JNJ%20since%3A2016-01-01%20until%3A2016-12-31&src=typd&lang=en	@daphnezohar	Daphne Zohar	Congrats to @fderubertis @KevinATindex @sciencescanner $JNJ $GSK independent $750M fund ht @kristen_hallamhttps://twitter.com/maki_kitamura/status/694437479416500224 …		2	5	1.45441E+12	02/02/2016 04:51	/daphnezohar/status/694488300531355649
1569635750-1048	https://twitter.com/search?l=en&q=%24jnj%20OR%20%24JNJ%20since%3A2016-01-01%20until%3A2016-12-31&src=typd&lang=en	@jimcramer	Jim Cramer	Some of the winners coming back--$FB, $JNJ	7	3	16	1.45442E+12	02/02/2016 07:50	/jimcramer/status/694533299838947328
1569635750-1047	https://twitter.com/search?l=en&q=%24jnj%20OR%20%24JNJ%20since%3A2016-01-01%20until%3A2016-12-31&src=typd&lang=en	@DavidBaskinBWM	David Baskin	What happens if value gets popular? Sell $AMZN, buy $AAPL. Sell $VRX buy $JNJ. And so on. Suddenly slow moving giant dividend payers rock.	1	1	6	1.45479E+12	06/02/2016 13:13	/DavidBaskinBWM/status/696064170618445824
1569635750-1046	https://twitter.com/search?l=en&q=%24jnj%20OR%20%24JNJ%20since%3A2016-01-01%20until%3A2016-12-31&src=typd&lang=en	@USATODAYmoney	USA TODAY Money	Dow plunges 300 points as 29 of the 30 stocks drop; only 1 is up: Johnson & Johnson $JNJ. http://usat.ly/1XdsW3X pic.twitter.com/1rvKI8exhr	2	24	15	1.45495E+12	08/02/2016 08:44	/USATODAYmoney/status/696721245052780544
1569635750-1045	https://twitter.com/search?l=en&q=%24jnj%20OR%20%24JNJ%20since%3A2016-01-01%20until%3A2016-12-31&src=typd&lang=en	@JohnCendpts	John Carroll	#FDA panel backs Pfizer and Celltrion's Remicade biosimilar over J&J's objections $PFE $JNJ by @DamianFierce http://www.fiercebiotech.com/story/fda-panel-backs-pfizer-and-celltrions-remicade-biosimilar-over-jjs-objectio/2016-02-09 …		3	3	1.45506E+12	09/02/2016 15:46	/JohnCendpts/status/697189902530707457
1569635750-1044	https://twitter.com/search?l=en&q=%24jnj%20OR%20%24JNJ%20since%3A2016-01-01%20until%3A2016-12-31&src=typd&lang=en	@pharmalot	pharmalot	Pharmalot.. Pharmalittle.. Good Morning.. headlines & coffee are served.. http://www.statnews.com/pharmalot/2016/02/10/remicade-biosimilar-sec-salix/ … #pharma $JNJ $PFE $VRX $NWBO #biosimilars	1	2	4	1.45512E+12	10/02/2016 07:43	/pharmalot/status/697430809649790977
1569635750-1043	https://twitter.com/search?l=en&q=%24jnj%20OR%20%24JNJ%20since%3A2016-01-01%20until%3A2016-12-31&src=typd&lang=en	@HedgeMind	HedgeMind	10 most owned stocks by Institutional investors as of 12/31: $AAPL 57% of all II) $MSFT $JNJ $XOM $GE $PG $JPM $PFE $WFC $PEP (41%).		2	8	1.45609E+12	21/02/2016 14:39	/HedgeMind/status/701521587871158274
1569635750-1042	https://twitter.com/search?l=en&q=%24jnj%20OR%20%24JNJ%20since%3A2016-01-01%20until%3A2016-12-31&src=typd&lang=en	@valuewalk	ValueWalk	Retired Dividend Growth Investors: Sleep Soundly by Embracing Survivorship Bias http://www.valuewalk.com/2016/02/retired-dividend-growth-investors-sleep-soundly-by-embracing-survivorship-bias/ … $JNJ pic.twitter.com/ngyx3GY9mi		5	4	1.45618E+12	22/02/2016 14:07	/valuewalk/status/701876090042765312
1569635750-1041	https://twitter.com/search?l=en&q=%24jnj%20OR%20%24JNJ%20since%3A2016-01-01%20until%3A2016-12-31&src=typd&lang=en	@sciencescanner	David Grainger	Painful misapplication of US Tort Law to healthcare plumbs new depths as $72m damages awarded for using talc: http://www.bbc.co.uk/news/world-us-canada-35648252 … $JNJ		2	2	1.45631E+12	24/02/2016 03:40	/sciencescanner/status/702442956599521280
1569635750-1040	https://twitter.com/search?l=en&q=%24jnj%20OR%20%24JNJ%20since%3A2016-01-01%20until%3A2016-12-31&src=typd&lang=en	@CNNBusiness	CNN Business	Johnson & Johnson to pay family $72M in case claiming talcum powder caused cancer http://cnnmon.ie/1KJHhn6 $JNJ pic.twitter.com/aXjaXo2yls	3	58	26	1.45631E+12	24/02/2016 04:42	/CNNBusiness/status/702458452417900544
1569635750-1039	https://twitter.com/search?l=en&q=%24jnj%20OR%20%24JNJ%20since%3A2016-01-01%20until%3A2016-12-31&src=typd&lang=en	@The_Real_Fly	The_Real_Fly	$JNJ Ordered to Pay $72 Million in Lawsuit, Because Their Talcum Powder Causes CANCER – Trading with The Fly http://stks.co/h40a6	1	5	2	1.45632E+12	24/02/2016 05:30	/The_Real_Fly/status/702470682412601345
1569635750-1038	https://twitter.com/search?l=en&q=%24jnj%20OR%20%24JNJ%20since%3A2016-01-01%20until%3A2016-12-31&src=typd&lang=en	@YahooFinance	Yahoo Finance	10 MIN: #Stocks fall with #oil again; #Apple's new strategy; $JNJ lawsuit – Watch: http://yhoo.it/1mXhOec pic.twitter.com/t0hB4Yxowd		14	7	1.45632E+12	24/02/2016 06:20	/YahooFinance/status/702483134374416384
1569635750-1037	https://twitter.com/search?l=en&q=%24jnj%20OR%20%24JNJ%20since%3A2016-01-01%20until%3A2016-12-31&src=typd&lang=en	@YahooFinance	Yahoo Finance	WATCH: $JNJ hit with $72m damages in talc-cancer case – will other suits come up? http://yhoo.it/1mXhOec pic.twitter.com/0MotqqMQKD	2	7	6	1.45632E+12	24/02/2016 06:44	/YahooFinance/status/702489398097498112
1569635750-1036	https://twitter.com/search?l=en&q=%24jnj%20OR%20%24JNJ%20since%3A2016-01-01%20until%3A2016-12-31&src=typd&lang=en	@OpenOutcrier	Open Outcrier	$JNJ (-0.6% pre) J&J must pay $72 million for cancer death linked to talcum powder: lawyers http://ooc.bz/l/407		2	4	1.45632E+12	24/02/2016 06:52	/OpenOutcrier/status/702491399611002880
1569635750-1034	https://twitter.com/search?l=en&q=%24jnj%20OR%20%24JNJ%20since%3A2016-01-01%20until%3A2016-12-31&src=typd&lang=en	@YahooFinance	Yahoo Finance	Johnson & Johnson ordered to pay $72M for cancer deaths (VIDEO): http://bit.ly/20V4cOg $JNJ pic.twitter.com/qSCEnGyRnP		18	7	1.45633E+12	24/02/2016 08:19	/YahooFinance/status/702513174847705088
1569635750-1033	https://twitter.com/search?l=en&q=%24jnj%20OR%20%24JNJ%20since%3A2016-01-01%20until%3A2016-12-31&src=typd&lang=en	@YahooFinance	Yahoo Finance	Midday #stock movers: $JPM drops; $F downgrade; $RIG sinks; $ETSY $DWA $CHK jump; $TGT $JNJ http://yhoo.it/1QcXZbr pic.twitter.com/WQrkeGOyhJ	1	10	3	1.45633E+12	24/02/2016 09:39	/YahooFinance/status/702533304881381377
1569635750-1032	https://twitter.com/search?l=en&q=%24jnj%20OR%20%24JNJ%20since%3A2016-01-01%20until%3A2016-12-31&src=typd&lang=en	@CNBCnow	CNBC Now	$JNJ files to sell up to an 8-part US dollar bond; Reuters also reports $GM Financial, $K and $JPM will sell high-grade bonds today.		6	8	1.45641E+12	25/02/2016 07:06	/CNBCnow/status/702857275573022721
1569635750-1031	https://twitter.com/search?l=en&q=%24jnj%20OR%20%24JNJ%20since%3A2016-01-01%20until%3A2016-12-31&src=typd&lang=en	@globeandmail	The Globe and Mail	Big verdict doesn’t assure more wins for plaintiffs in talc-cancer cases http://trib.al/g5Qp05C $JNJ @GlobeBusinesspic.twitter.com/emJEnzVPvL	1	3	9	1.45649E+12	26/02/2016 06:56	/globeandmail/status/703217047149355008
1569635750-1030	https://twitter.com/search?l=en&q=%24jnj%20OR%20%24JNJ%20since%3A2016-01-01%20until%3A2016-12-31&src=typd&lang=en	@_jeffbuchanan	Jeff Buchanan	NeuWave Bought By $JNJ Subsidiary @Ethicon, Eyes Global Markets http://www.xconomy.com/wisconsin/2016/03/10/neuwave-bought-by-jj-subsidiary-ethicon-eyes-international-markets/ … #Medicaldevice #exits @JNJNews @WARF_News @Xconomy		3	3	1.45762E+12	10/03/2016 08:30	/_jeffbuchanan/status/707951817112457216
1569635750-1029	https://twitter.com/search?l=en&q=%24jnj%20OR%20%24JNJ%20since%3A2016-01-01%20until%3A2016-12-31&src=typd&lang=en	@jimcramer	Jim Cramer	$JNJ--the fastest grower of the major pharmas! https://twitter.com/StockAction/status/709397130167738369 …	3	6	8	1.45797E+12	14/03/2016 08:25	/jimcramer/status/709400128650682369
1569635750-1028	https://twitter.com/search?l=en&q=%24jnj%20OR%20%24JNJ%20since%3A2016-01-01%20until%3A2016-12-31&src=typd&lang=en	@YahooFinance	Yahoo Finance	Midday #stock movers: $HOT takeover bid; $TSLA $JNJ upgrade; $DDD surges; $MANU $TFM http://yhoo.it/2509fS8 pic.twitter.com/KddPa3hxQu		5	5	1.45797E+12	14/03/2016 09:32	/YahooFinance/status/709416991006793729
1569635750-1027	https://twitter.com/search?l=en&q=%24jnj%20OR%20%24JNJ%20since%3A2016-01-01%20until%3A2016-12-31&src=typd&lang=en	@fwpharma	FirstWord Pharma	Johnson & Johnson's Stelara shows efficacy against Crohn's disease in second late-stage study http://www.firstwordpharma.com/node/1367016 $JNJ #ECCO2016		5	3	1.45832E+12	18/03/2016 08:40	/fwpharma/status/710853313009352704
1569635750-1026	https://twitter.com/search?l=en&q=%24jnj%20OR%20%24JNJ%20since%3A2016-01-01%20until%3A2016-12-31&src=typd&lang=en	@JacobPlieth	Jacob Plieth	Some #AACR16 presentations to look out for, via @EPVantage: http://ow.ly/ZFHQ0 $RHHBY $JNJ $BMY $ADXS $RXDX $KITE $ATRA	1	9	7	1.45832E+12	18/03/2016 09:22	/JacobPlieth/status/710864022866935808
1569635750-1025	https://twitter.com/search?l=en&q=%24jnj%20OR%20%24JNJ%20since%3A2016-01-01%20until%3A2016-12-31&src=typd&lang=en	@FiercePharma	FiercePharma	J&J, BMS are delivering solid sales from new meds. The rest of Big Pharma, not so much: Forbes http://www.fiercepharma.com/story/jj-bms-are-delivering-solid-sales-new-meds-rest-big-pharma-not-so-much-forb/2016-03-21 … $JNJ $BMY #pharma		5	5	1.45858E+12	21/03/2016 09:30	/FiercePharma/status/711953080175038465
1569635750-1024	https://twitter.com/search?l=en&q=%24jnj%20OR%20%24JNJ%20since%3A2016-01-01%20until%3A2016-12-31&src=typd&lang=en	@AlphaSenseInc	AlphaSense	What impact will #AI actually have in day-to-day business for $JNJ, $ABB and $SEE? http://buff.ly/1UMXwle pic.twitter.com/SrRnjQGmzW		5	5	1.45878E+12	23/03/2016 17:02	/AlphaSenseInc/status/712791555216699392
1569635750-1023	https://twitter.com/search?l=en&q=%24jnj%20OR%20%24JNJ%20since%3A2016-01-01%20until%3A2016-12-31&src=typd&lang=en	@FiercePharma	FiercePharma	Could J&J get an image boost from new health-oriented research? Experts say yes http://www.fiercepharmamarketing.com/story/could-jj-get-image-boost-new-health-oriented-research-experts-say-yes/2016-03-28 … $JNJ #pharma #marketing @BethSBulik	1	5	36	1.45919E+12	28/03/2016 11:15	/FiercePharma/status/714516193952948224
1569635750-1022	https://twitter.com/search?l=en&q=%24jnj%20OR%20%24JNJ%20since%3A2016-01-01%20until%3A2016-12-31&src=typd&lang=en	@pharmalot	pharmalot	Drug makers paid fewer fines for bad behavior in recent years.. read the analysis here.. https://www.statnews.com/pharmalot/2016/03/31/pharma-fraud-kickbacks/ … #pharma $GSK $PFE $JNJ	2	6	5	1.45942E+12	31/03/2016 04:22	/pharmalot/status/715499554637012992
1569635750-1021	https://twitter.com/search?l=en&q=%24jnj%20OR%20%24JNJ%20since%3A2016-01-01%20until%3A2016-12-31&src=typd&lang=en	@OfficialLionPac	Pro	E. Coli outbreaks are back $GBSN will be in every hospital #health #usa #chipotle #pizzaranch #mcdonalds $jnj pic.twitter.com/Y8Edn10SFg		1	4	1.45944E+12	31/03/2016 08:38	/OfficialLionPac/status/715564015888556032
1569635750-1020	https://twitter.com/search?l=en&q=%24jnj%20OR%20%24JNJ%20since%3A2016-01-01%20until%3A2016-12-31&src=typd&lang=en	@MDDIonline	MD+DI	An App store for surgery? CEO of $GOOGL $JNJ JV @verbsurgicalinc talks to @aparmarbb to give a glimpse. http://ow.ly/108Qm8 #robotics		9	3	1.45945E+12	31/03/2016 10:28	/MDDIonline/status/715591613976862722
1569635750-1019	https://twitter.com/search?l=en&q=%24jnj%20OR%20%24JNJ%20since%3A2016-01-01%20until%3A2016-12-31&src=typd&lang=en	@biospace	BioSpace	Women are Suing Johnson & Johnson $JNJ for Allegedly Covering Up Baby Powder Cancer Risk http://bit.ly/1VVYDA6 pic.twitter.com/3HNxaI0e4z		7	5	1.45945E+12	31/03/2016 12:30	/biospace/status/715622288641495041
1569635750-1018	https://twitter.com/search?l=en&q=%24jnj%20OR%20%24JNJ%20since%3A2016-01-01%20until%3A2016-12-31&src=typd&lang=en	@FierceBiotech	FierceBiotech	That blockbuster anti-NGF pain drug fulranumab? J&J doesn't want it anymore: http://ow.ly/10ayc8 via @JohnCFierce $JNJ		4	2	1.45951E+12	01/04/2016 03:55	/FierceBiotech/status/715855188674875392
1569635750-1017	https://twitter.com/search?l=en&q=%24jnj%20OR%20%24JNJ%20since%3A2016-01-01%20until%3A2016-12-31&src=typd&lang=en	@AndyBiotech	Andy Biotech	EMA CHMP March mtg highlights http://www.ema.europa.eu/ema/index.jsp?curl=pages/news_and_events/news/2016/03/news_detail_002498.jsp&mid=WC0b01ac058004d5c1 … Positive opinions: $FOLD migalastat $JNJ daratumumab $NVS Entresto $GSK Gene therapy		5	3	1.45952E+12	01/04/2016 08:25	/AndyBiotech/status/715922974675759104
1569635750-1016	https://twitter.com/search?l=en&q=%24jnj%20OR%20%24JNJ%20since%3A2016-01-01%20until%3A2016-12-31&src=typd&lang=en	@jonathanrockoff	Jonathan Rockoff	Inflectra, a biosimilar to $JNJ's Remicade that is from Celltrion, is approved by @US_FDA		6	3	1.45989E+12	05/04/2016 13:09	/jonathanrockoff/status/717444006834208769
1569635750-1015	https://twitter.com/search?l=en&q=%24jnj%20OR%20%24JNJ%20since%3A2016-01-01%20until%3A2016-12-31&src=typd&lang=en	@JohnCendpts	John Carroll	$PFE weasels on price, $JNJ does a little trash talking, the FDA is proud and slow and careful. #biosimilars : http://www.fiercebiotech.com/story/celltrion-pfizer-win-fda-ok-biosimilar-its-blockbuster-remicade/2016-04-05 …		6	2	1.45989E+12	05/04/2016 15:11	/JohnCendpts/status/717474761752887296
1569635750-1014	https://twitter.com/search?l=en&q=%24jnj%20OR%20%24JNJ%20since%3A2016-01-01%20until%3A2016-12-31&src=typd&lang=en	@FierceBiotech	FierceBiotech	UPDATED: Celltrion, Pfizer win landmark FDA OK for a biosimilar of J&J's blockbuster Remicade $JNJ by @JohnCFierce http://www.fiercebiotech.com/story/celltrion-pfizer-win-fda-ok-biosimilar-its-blockbuster-remicade/2016-04-05 …		15	5	1.45989E+12	05/04/2016 15:18	/FierceBiotech/status/717476486454853632
1569635750-1013	https://twitter.com/search?l=en&q=%24jnj%20OR%20%24JNJ%20since%3A2016-01-01%20until%3A2016-12-31&src=typd&lang=en	@bradloncar	Brad Loncar	Janssen is going to develop and commercialize niraparib for prostate cancer worldwide (ex-JPN). Super. $TSRO $JNJ http://finance.yahoo.com/news/tesaro-announces-global-prostate-cancer-110000371.html …		5	8	1.45994E+12	06/04/2016 04:04	/bradloncar/status/717669264744980480
1569635750-1012	https://twitter.com/search?l=en&q=%24jnj%20OR%20%24JNJ%20since%3A2016-01-01%20until%3A2016-12-31&src=typd&lang=en	@barronsonline	Barron's	The choice between bonds that look like stocks and stocks that look like bonds http://on.barrons.com/1SADzcC $BMY $MRK $PG $JNJ $UPS #rates		2	4	1.46065E+12	14/04/2016 09:41	/barronsonline/status/720653262609858560
1569635750-1011	https://twitter.com/search?l=en&q=%24jnj%20OR%20%24JNJ%20since%3A2016-01-01%20until%3A2016-12-31&src=typd&lang=en	@eWhispers	Earnings Whispers	#earnings season begins $NFLX $IBM $UA $GOOGL $SBUX $MSFT $HAS $PEP $JNJ $MS $INTC $GS $LUV http://eps.sh/cal pic.twitter.com/OgYQutnt8K	1	64	53	1.46081E+12	16/04/2016 04:50	/eWhispers/status/721304749388083200
1569635750-1010	https://twitter.com/search?l=en&q=%24jnj%20OR%20%24JNJ%20since%3A2016-01-01%20until%3A2016-12-31&src=typd&lang=en	@CBOE	Cboe	Earnings Next Week http://www.cboeoptionshub.com/2016/04/15/earnings-next-week-418-422/ … earnings season kicks into high gear - $IBM $NFLX $GS $JNJ $KSU $MTG $PM $UNH	1	9	8	1.46082E+12	16/04/2016 07:10	/CBOE/status/721339934951346178
1569635750-1009	https://twitter.com/search?l=en&q=%24jnj%20OR%20%24JNJ%20since%3A2016-01-01%20until%3A2016-12-31&src=typd&lang=en	@avidresearch	avidresearch	Based on NVR3-778 numbers, it looks like ARC-520 is more potent thank $JNJ capsid inhibitor. $ARWRhttps://twitter.com/hbvirus/status/721418866354573312 …	5	5	13	1.46089E+12	17/04/2016 04:51	/avidresearch/status/721667281927798784
1569635750-1008	https://twitter.com/search?l=en&q=%24jnj%20OR%20%24JNJ%20since%3A2016-01-01%20until%3A2016-12-31&src=typd&lang=en	@bradloncar	Brad Loncar	Earnings get going again this week: Tue: $ISRG $JNJ Wed: $ABT $STJ $SYK Thur: $BIIB $DGX The full list: http://www.loncarblog.com/#!april-18-healthcare-earnings-calendar/cf3c …	1	4	5	1.46092E+12	17/04/2016 11:21	/bradloncar/status/721765464444022784
1569635750-1007	https://twitter.com/search?l=en&q=%24jnj%20OR%20%24JNJ%20since%3A2016-01-01%20until%3A2016-12-31&src=typd&lang=en	@Stocktwits	Stocktwits	EARNINGS Mon - $IBM $PEP $NFLX Tue - $JNJ $GS $YHOO Wed - $KO $AXP Thu - $UA $GOOG $SBUX $MSFT $GM Fri - $MCD $GE http://stks.co/j4A2m		80	78	1.46093E+12	17/04/2016 16:15	/Stocktwits/status/721839568358518784
1569635750-1006	https://twitter.com/search?l=en&q=%24jnj%20OR%20%24JNJ%20since%3A2016-01-01%20until%3A2016-12-31&src=typd&lang=en	@OptionsHawk	Joe Kunkle	$JNJ report in Medical Devices showing strength in Hips/Knees, sets up well for $SYK $ZBH		5	10	1.46107E+12	19/04/2016 04:29	/OptionsHawk/status/722386573308928000
1569635750-1005	https://twitter.com/search?l=en&q=%24jnj%20OR%20%24JNJ%20since%3A2016-01-01%20until%3A2016-12-31&src=typd&lang=en	@adamfeuerstein	Adam Feuerstein	$JNJ reported very strong immunology drug sales in Q1. Revenue growth exceeded volume growth, which means…. ? (You know.)	5	4	10	1.46109E+12	19/04/2016 10:58	/adamfeuerstein/status/722484500584914945
1569635750-1004	https://twitter.com/search?l=en&q=%24jnj%20OR%20%24JNJ%20since%3A2016-01-01%20until%3A2016-12-31&src=typd&lang=en	@HorizonKinetics	Ideas	Who has the best business model? Revenue per Employee: $WMT - $210k $JNJ - $551k $MSFT - $796k $RGLD - $13,900k	2	2	6	1.4611E+12	19/04/2016 12:52	/HorizonKinetics/status/722513201519308800
1569635750-1003	https://twitter.com/search?l=en&q=%24jnj%20OR%20%24JNJ%20since%3A2016-01-01%20until%3A2016-12-31&src=typd&lang=en	@jimcramer	Jim Cramer	$JNJ cannot be stopped!!	5	8	25	1.46116E+12	20/04/2016 06:48	/jimcramer/status/722784078324449280
1569635750-1002	https://twitter.com/search?l=en&q=%24jnj%20OR%20%24JNJ%20since%3A2016-01-01%20until%3A2016-12-31&src=typd&lang=en	@adamfeuerstein	Adam Feuerstein	Ignoring Criticism, Drug Companies Still Raising Prices, Making More Money http://www.thestreet.com/story/13537689/1/ignoring-criticism-drug-companies-still-raising-prices-making-more-money.html … $JNJ $AMGN $CELG $GILD $BIIB	9	22	22	1.46116E+12	20/04/2016 07:28	/adamfeuerstein/status/722794195467939840
1569635750-1001	https://twitter.com/search?l=en&q=%24jnj%20OR%20%24JNJ%20since%3A2016-01-01%20until%3A2016-12-31&src=typd&lang=en	@MarketWatch	MarketWatch	Stocks that hit record intraday highs this week: $UNH $JNJ $MCD $V $MMM $HDhttp://on.mktw.net/1VjREln		16	7	1.46117E+12	20/04/2016 09:47	/MarketWatch/status/722829169026015232
1569635750-1000	https://twitter.com/search?l=en&q=%24jnj%20OR%20%24JNJ%20since%3A2016-01-01%20until%3A2016-12-31&src=typd&lang=en	@TheDomino	Dominic Chu	Johnson & Johnson $JNJ & Microsoft $MSFT are where the air is rare...https://twitter.com/mamtabadkar/status/724976888481861633 …	4	4	9	1.46168E+12	26/04/2016 08:08	/TheDomino/status/724978500273377282
1569635750-999	https://twitter.com/search?l=en&q=%24jnj%20OR%20%24JNJ%20since%3A2016-01-01%20until%3A2016-12-31&src=typd&lang=en	@kaylatausche	Kayla Tausche	$XOM loses AAA credit rating. And then there were two: $JNJ, $MSFT. (via @TheDomino)	2	4	7	1.46168E+12	26/04/2016 08:13	/kaylatausche/status/724979805352001536
1569635750-998	https://twitter.com/search?l=en&q=%24jnj%20OR%20%24JNJ%20since%3A2016-01-01%20until%3A2016-12-31&src=typd&lang=en	@MattEganCNN	Matt Egan	Breaking: S&P strips @ExxonMobil's AAA credit rating, leaving @Microsoft & $JNJ as only remaining U.S. companies with AAA. $XOM	1	10	6	1.46168E+12	26/04/2016 08:15	/MattEganCNN/status/724980230687973376
1569635750-997	https://twitter.com/search?l=en&q=%24jnj%20OR%20%24JNJ%20since%3A2016-01-01%20until%3A2016-12-31&src=typd&lang=en	@TheDomino	Dominic Chu	Re: Facebook $FB Record high today makes it worth $353 billion. It overtakes Johnson & Johnson $JNJ ($311B) & now is 6th biggest in S&P 500	1	9	4	1.46185E+12	28/04/2016 07:08	/TheDomino/status/725688136207089664
1569635750-996	https://twitter.com/search?l=en&q=%24jnj%20OR%20%24JNJ%20since%3A2016-01-01%20until%3A2016-12-31&src=typd&lang=en	@JNJNews	Johnson & Johnson	$JNJ's Gorsky announces quarterly dividend increase of 6.7% to 80 cents per share #JNJASM16 http://bit.ly/1WsRtD6 pic.twitter.com/LP8dcMY2xH	5	19	14	1.46186E+12	28/04/2016 07:53	/JNJNews/status/725699588582158336
1569635750-995	https://twitter.com/search?l=en&q=%24jnj%20OR%20%24JNJ%20since%3A2016-01-01%20until%3A2016-12-31&src=typd&lang=en	@YahooFinance	Yahoo Finance	Johnson & Johnson ordered to pay $55 million in talc-powder trial http://yhoo.it/1SKVuhJ $JNJ pic.twitter.com/gRkxv3DJYP	1	4	3	1.46229E+12	03/05/2016 07:55	/YahooFinance/status/727511795506638849
1569635750-994	https://twitter.com/search?l=en&q=%24jnj%20OR%20%24JNJ%20since%3A2016-01-01%20until%3A2016-12-31&src=typd&lang=en	@PhilipvanDoorn	Philip van Doorn	6 favorite dividend stocks: http://on.mktw.net/1NVe0at $FTR $JNJ $PFE $XOMpic.twitter.com/WsbxZUBtbD		9	21	1.46236E+12	04/05/2016 03:21	/PhilipvanDoorn/status/727805260052475907
1569635750-993	https://twitter.com/search?l=en&q=%24jnj%20OR%20%24JNJ%20since%3A2016-01-01%20until%3A2016-12-31&src=typd&lang=en	@charliebilello	Charlie Bilello	YoY Revenue Growth, largest members of S&P 500... $AAPL: -13% $GOOGL: +17% $MSFT: -6% $XOM: -29% $BRK/B: +7% $FB: +52% $AMZN: +28% $JNJ: +1%	2	13	20	1.46247E+12	05/05/2016 10:36	/charliebilello/status/728277299187961856
1569635750-992	https://twitter.com/search?l=en&q=%24jnj%20OR%20%24JNJ%20since%3A2016-01-01%20until%3A2016-12-31&src=typd&lang=en	@JohnCendpts	John Carroll	Genentech, J&J partner AC Immune files IPO to back Alzheimer’s pipeline $ACIU $JNJ http://www.fiercebiotech.com/genentech-j-j-partner-ac-immune-files-ipo-to-back-alzheimer-s-pipeline …		4	3	1.46478E+12	01/06/2016 04:59	/JohnCendpts/status/737976946081030144
1569635750-990	https://twitter.com/search?l=en&q=%24jnj%20OR%20%24JNJ%20since%3A2016-01-01%20until%3A2016-12-31&src=typd&lang=en	@Street_Insider	Streetinsider.com	Johnson & Johnson $JNJ to Acquire Vogue International for ~$3.3B http://www.streetinsider.com/Corporate+News/Johnson+%26+Johnson+%28JNJ%29+to+Acquire+Vogue+International+for+~%243.3B/11700068.html …		6	4	1.46486E+12	02/06/2016 03:46	/Street_Insider/status/738320994083835906
1569635750-991	https://twitter.com/search?l=en&q=%24jnj%20OR%20%24JNJ%20since%3A2016-01-01%20until%3A2016-12-31&src=typd&lang=en	@LiveSquawk	LiveSquawk	Johnson & Johnson Announces Pact To Buy Vogue For $3.3 Bln - BBG $JNJ		5	4	1.46486E+12	02/06/2016 03:46	/LiveSquawk/status/738320942254981120
1569635750-989	https://twitter.com/search?l=en&q=%24jnj%20OR%20%24JNJ%20since%3A2016-01-01%20until%3A2016-12-31&src=typd&lang=en	@SquawkCNBC	Squawk Box	NEWS ALERT: J&J buys Vogue International for $3.3B in cash $JNJ	1	6	2	1.46487E+12	02/06/2016 03:58	/SquawkCNBC/status/738323860983058432
1569635750-988	https://twitter.com/search?l=en&q=%24jnj%20OR%20%24JNJ%20since%3A2016-01-01%20until%3A2016-12-31&src=typd&lang=en	@YahooFinance	Yahoo Finance	#Stocks to Watch Today: $AAPL, $CIEN, $BOX, $JNJ http://yhoo.it/25CxU25 pic.twitter.com/KM99MquSgc		5	5	1.46487E+12	02/06/2016 05:36	/YahooFinance/status/738348575059521536
1569635750-987	https://twitter.com/search?l=en&q=%24jnj%20OR%20%24JNJ%20since%3A2016-01-01%20until%3A2016-12-31&src=typd&lang=en	@GENbio	GEN	$JNJ's Janssen to use $AMRS platform in biosynthetic drug discovery collaboration:http://ow.ly/m2IA300XT2w		3	4	1.46522E+12	06/06/2016 07:36	/GENbio/status/739828348424228864
1569635750-986	https://twitter.com/search?l=en&q=%24jnj%20OR%20%24JNJ%20since%3A2016-01-01%20until%3A2016-12-31&src=typd&lang=en	@barronsonline	Barron's	Most Respected Companies: $JNJ overtakes $AAPL for the top spot in our annual ranking http://on.barrons.com/1TRyQ7T pic.twitter.com/GgLUmLv9qa		6	4	1.46526E+12	06/06/2016 17:36	/barronsonline/status/739979430169317377
1569635750-985	https://twitter.com/search?l=en&q=%24jnj%20OR%20%24JNJ%20since%3A2016-01-01%20until%3A2016-12-31&src=typd&lang=en	@Stocktwits	Stocktwits	The most heavily weighted S&P 500 stocks and their P/E ratio $AAPL 10.6 $MSFT 38.2 $XOM 29.3 $JNJ 21.2 $AMZN 294 http://stocktwits.com/Venge/message/57022896?utm_medium=community-twitter&utm_source=t.co&utm_campaign=outboundteam …		27	21	1.46652E+12	21/06/2016 08:03	/Stocktwits/status/745270832507740162
1569635750-984	https://twitter.com/search?l=en&q=%24jnj%20OR%20%24JNJ%20since%3A2016-01-01%20until%3A2016-12-31&src=typd&lang=en	@RampCapitalLLC	Ramp Capital ♿️	Yellen: The Fed is diversified. We buy $AAPL, $JNJ, $SPX, $QQQ, and $TWTR for a small spec play	3	7	12	1.46652E+12	21/06/2016 08:46	/RampCapitalLLC/status/745281826273386501
1569635750-983	https://twitter.com/search?l=en&q=%24jnj%20OR%20%24JNJ%20since%3A2016-01-01%20until%3A2016-12-31&src=typd&lang=en	@Mesh_Problems	Mesh Problems	STOP IMPLANTING MESH into people! Young, healthy women are dying from antibiotic-resistant biofilm infections $JNJ pic.twitter.com/FgECCTKXHI	1	18	12	1.46664E+12	22/06/2016 17:10	/Mesh_Problems/status/745770911765135360
1569635750-982	https://twitter.com/search?l=en&q=%24jnj%20OR%20%24JNJ%20since%3A2016-01-01%20until%3A2016-12-31&src=typd&lang=en	@DividendGrowth	Dividend Investor	Time in the market is more important than timing the market http://www.dividendgrowthinvestor.com/2014/10/time-in-market-is-more-important-than.html … $JNJ #Brexit #dividends	1	6	4	1.46678E+12	24/06/2016 06:43	/DividendGrowth/status/746337905115705347
1569635750-981	https://twitter.com/search?l=en&q=%24jnj%20OR%20%24JNJ%20since%3A2016-01-01%20until%3A2016-12-31&src=typd&lang=en	@OpenOutcrier	Open Outcrier	RECAP 6/24 Unusual Calls (1/2): $NKE Jul 52.5 C $RBS Jul 8 C $HSBC Jul 33 C $PFE Jun 40 C $JNJ Jul 120 C		2	3	1.4668E+12	24/06/2016 13:01	/OpenOutcrier/status/746433059625459712
1569635750-980	https://twitter.com/search?l=en&q=%24jnj%20OR%20%24JNJ%20since%3A2016-01-01%20until%3A2016-12-31&src=typd&lang=en	@WallStJesus	JE$US	JUMPS IN NYSE SHORTS: $ABBV $WFT $BABA $KGC $T $VRX $LC $SU $GE $BP $SQ $BBY $ALL $LB $BA $UNP $JNJ $DB $V $MET $Cpic.twitter.com/9SjcuuD1qD		12	11	1.46689E+12	25/06/2016 13:36	/WallStJesus/status/746804234696466433
1569635750-979	https://twitter.com/search?l=en&q=%24jnj%20OR%20%24JNJ%20since%3A2016-01-01%20until%3A2016-12-31&src=typd&lang=en	@LaMonicaBuzz	Paul R. La Monica	Take a Tylenol for your Brexit headache? $JNJ is only one of 2 Dow 30 stocks currently higher. $VZ is the other. #dividends		3	4	1.46704E+12	27/06/2016 08:36	/LaMonicaBuzz/status/747453598880038914
1569635750-978	https://twitter.com/search?l=en&q=%24jnj%20OR%20%24JNJ%20since%3A2016-01-01%20until%3A2016-12-31&src=typd&lang=en	@AndyBiotech	Andy Biotech	$BMY Daklinza will be biggest casualty of $GILD Epclusa approval, another short-lived blockbuster after $JNJ Olysio… https://twitter.com/jq1234t/status/747841282232426497 …	1	8	5	1.46714E+12	28/06/2016 10:37	/AndyBiotech/status/747846503796977664
1569635750-977	https://twitter.com/search?l=en&q=%24jnj%20OR%20%24JNJ%20since%3A2016-01-01%20until%3A2016-12-31&src=typd&lang=en	@Stocktwits	Stocktwits	What you're about to see is the stock market 2 days after Brexit vs. how it looks now: http://stocktwits.com/racernic/message/57672535?utm_medium=community-twitter&utm_source=t.co&utm_campaign=outboundteam … $SPY $DJIA $JNJ $MMM $CLX	2	9	14	1.46733E+12	30/06/2016 16:12	/Stocktwits/status/748655379630874624
1569635750-976	https://twitter.com/search?l=en&q=%24jnj%20OR%20%24JNJ%20since%3A2016-01-01%20until%3A2016-12-31&src=typd&lang=en	@Stocktwits	Stocktwits	Johnson & Johnson traded at new all-time highs this week. It's up 17,848% since its IPO (dividends included): http://stocktwits.com/jackdamn/message/57668802?utm_medium=community-twitter&utm_source=t.co&utm_campaign=outboundteam … $JNJ	4	16	9	1.46738E+12	01/07/2016 06:13	/Stocktwits/status/748867139042357249
1569635750-975	https://twitter.com/search?l=en&q=%24jnj%20OR%20%24JNJ%20since%3A2016-01-01%20until%3A2016-12-31&src=typd&lang=en	@FierceBiotech	FierceBiotech	J&J bags CD28 antagonist from OSE in €155M autoimmune deal - from FierceBiotech Europe: http://ow.ly/ogYO301VGy9 $JNJ		5	6	1.46771E+12	05/07/2016 02:07	/FierceBiotech/status/750254831965798400
1569635750-974	https://twitter.com/search?l=en&q=%24jnj%20OR%20%24JNJ%20since%3A2016-01-01%20until%3A2016-12-31&src=typd&lang=en	@semodough	dough	PE Valuation of Top 25 Global Pharma/Biotech Companies by Market Cap $IBB $SPY $JNJ $CELG $ROG $GILD $AGNpic.twitter.com/QjRMNDbI7d	2	13	28	1.46791E+12	07/07/2016 09:20	/semodough/status/751088605406175232
1569635750-973	https://twitter.com/search?l=en&q=%24jnj%20OR%20%24JNJ%20since%3A2016-01-01%20until%3A2016-12-31&src=typd&lang=en	@WallStJesus	JE$US	Check the tape, some monster syndicate out there hitting bid hard call-side in $T $CVX $VZ $JNJ $GE . Most likely overwriting size positions	1	3	8	1.46792E+12	07/07/2016 11:55	/WallStJesus/status/751127595769470976
1569635750-972	https://twitter.com/search?l=en&q=%24jnj%20OR%20%24JNJ%20since%3A2016-01-01%20until%3A2016-12-31&src=typd&lang=en	@WallStJesus	JE$US	JUMPS IN NYSE SHORTS: $ ABBV $BABA $WFT $T $VRX $LUV $ALL $WPX $MDT $LB $BA $POT $JNJ $VZ $FCX $SQ $DB $V $C $MOSpic.twitter.com/lUp7zoyFdl		8	13	1.46809E+12	09/07/2016 12:59	/WallStJesus/status/751868402688557056
1569635750-971	https://twitter.com/search?l=en&q=%24jnj%20OR%20%24JNJ%20since%3A2016-01-01%20until%3A2016-12-31&src=typd&lang=en	@TheStreet	TheStreet	Why J&J is the most consistent dividend stock in the world: http://trib.al/JNSnRBE $JNJ pic.twitter.com/CcOcfx7Ywa		10	18	1.47253E+12	29/08/2016 20:24	/TheStreet/status/770462069854437377
1569635750-970	https://twitter.com/search?l=en&q=%24jnj%20OR%20%24JNJ%20since%3A2016-01-01%20until%3A2016-12-31&src=typd&lang=en	@Stocktwits	Stocktwits	What stock would you pick from this? 9 of the biggest biotech stocks and their operating margin: http://stocktwits.com/danhyder/message/61915391?utm_medium=community-twitter&utm_source=t.co&utm_campaign=outboundteam … $GILD $JNJ $BMY	2	12	10	1.47285E+12	02/09/2016 12:52	/Stocktwits/status/771797981850853376
1569635750-969	https://twitter.com/search?l=en&q=%24jnj%20OR%20%24JNJ%20since%3A2016-01-01%20until%3A2016-12-31&src=typd&lang=en	@bio_clouseau	M	$GERN $JNJ Per Q2 transcript seems no disclosure except for significant trial mod or essentially bad news pic.twitter.com/g3ifxJpOY5		2	4	1.47367E+12	12/09/2016 01:33	/bio_clouseau/status/775251054137077761
1569635750-968	https://twitter.com/search?l=en&q=%24jnj%20OR%20%24JNJ%20since%3A2016-01-01%20until%3A2016-12-31&src=typd&lang=en	@SkipFleshman	Skip Fleshman	.@WellDoc signs a corporate partnership w/ $JNJ @OneTouch the top #digitalhealth solution for Type 2 diabetes: http://bit.ly/2c7RyO2		4	5	1.4738E+12	13/09/2016 13:31	/SkipFleshman/status/775793934530248704
1569635750-967	https://twitter.com/search?l=en&q=%24jnj%20OR%20%24JNJ%20since%3A2016-01-01%20until%3A2016-12-31&src=typd&lang=en	@FierceBiotech	FierceBiotech	Genentech-partnered AC Immune tees up $68M IPO to bankroll Alzheimer's R&D: http://ow.ly/y0t5304cbDu $RHHBY $BIIB $JNJ @NickPaulTaylor		4	2	1.47384E+12	14/09/2016 01:07	/FierceBiotech/status/775969241371709440
1569635750-966	https://twitter.com/search?l=en&q=%24jnj%20OR%20%24JNJ%20since%3A2016-01-01%20until%3A2016-12-31&src=typd&lang=en	@jonathanrockoff	Jonathan Rockoff	$JNJ close to buying $ABT eye-surgery equipment business. @WSJ reporting. w/ @DanaMattioli and @danacimilluca $ABT bought AMO in 2009	1	14	4	1.47404E+12	16/09/2016 09:27	/jonathanrockoff/status/776819889289953280
1569635750-965	https://twitter.com/search?l=en&q=%24jnj%20OR%20%24JNJ%20since%3A2016-01-01%20until%3A2016-12-31&src=typd&lang=en	@CashRocket	CashRocket 💰 🚀	$ABT looking great after breaking descending channel on news of sale of eye care biz to $JNJ w/ hot call action too. pic.twitter.com/DGXXi7Yi3p	2	4	8	1.47425E+12	18/09/2016 18:36	/CashRocket/status/777682855556186112
1569635750-964	https://twitter.com/search?l=en&q=%24jnj%20OR%20%24JNJ%20since%3A2016-01-01%20until%3A2016-12-31&src=typd&lang=en	@JacobPlieth	Jacob Plieth	Severe adverse event -> suspension of $JNJ $GEN CD123 bispecific JNJ-63709178. (H/t Nordea) $NVS $XNCR $MGNX $CLLSpic.twitter.com/4q2bTAhv2d	7	24	19	1.47427E+12	19/09/2016 01:33	/JacobPlieth/status/777787739890675712
1569635750-963	https://twitter.com/search?l=en&q=%24jnj%20OR%20%24JNJ%20since%3A2016-01-01%20until%3A2016-12-31&src=typd&lang=en	@PDRennert	Paul D. Rennert	from @JacobPlieth - news that a $JNJ trial using a T cell engaging bispecific CD3xCD123 is suspended due 2 SAE https://twitter.com/JacobPlieth/status/777787739890675712 …	1	5	2	1.47428E+12	19/09/2016 03:24	/PDRennert/status/777815550705672192
1569635750-962	https://twitter.com/search?l=en&q=%24jnj%20OR%20%24JNJ%20since%3A2016-01-01%20until%3A2016-12-31&src=typd&lang=en	@AndyBiotech	Andy Biotech	Is it due to BM tox like what's observed in CD123 CART preclinical model? $JNJ $MGNX $XNCRhttps://twitter.com/JacobPlieth/status/777787739890675712 …	1	3	5	1.47429E+12	19/09/2016 04:48	/AndyBiotech/status/777836826774024192
1569635750-961	https://twitter.com/search?l=en&q=%24jnj%20OR%20%24JNJ%20since%3A2016-01-01%20until%3A2016-12-31&src=typd&lang=en	@semodough	dough	Therapeutic Footprint of Potential Acquirers $GILD $CELG $AMGN $AGN $IBB $JNJ pic.twitter.com/uT4cuotTMC	1	7	10	1.47477E+12	24/09/2016 18:57	/semodough/status/779862433942867969
1569635750-960	https://twitter.com/search?l=en&q=%24jnj%20OR%20%24JNJ%20since%3A2016-01-01%20until%3A2016-12-31&src=typd&lang=en	@Lin_ling_88	Helen Ong	Biotech Is Cheaper Than Big Pharma - Barron's $IBB $XBI $PGE $MRK $ABBV $AMGN $JNJ http://www.barrons.com/articles/biotech-is-cheaper-than-big-pharma-1474693211?mod=yahoobarrons&ru=yahoo …	1	5	10	1.47486E+12	25/09/2016 19:19	/Lin_ling_88/status/780230168136847360
1569635750-959	https://twitter.com/search?l=en&q=%24jnj%20OR%20%24JNJ%20since%3A2016-01-01%20until%3A2016-12-31&src=typd&lang=en	@JohnCendpts	John Carroll	Updated: $AMGN hit with a setback as Kyprolis fails a key frontline trial for multiple myeloma $CELG $JNJ etc http://endpts.com/amgen-hit-with-a-setback-as-kyprolis-fails-a-key-frontline-trial-for-multiple-myeloma/ …		2	5	1.47498E+12	27/09/2016 04:21	/JohnCendpts/status/780729111094460416
1569635750-958	https://twitter.com/search?l=en&q=%24jnj%20OR%20%24JNJ%20since%3A2016-01-01%20until%3A2016-12-31&src=typd&lang=en	@AndyBiotech	Andy Biotech	$ABBV $JNJ ibutinib in primary/secondary CNS lymphoma 65% (13/20) ORR, mPFS=5.5mo; though toxicity seems pretty severe (20% Gr4; 50% Gr3) pic.twitter.com/8e3GHy3niJ	1	3	9	1.47506E+12	28/09/2016 04:57	/AndyBiotech/status/781100561932451841
1569635750-957	https://twitter.com/search?l=en&q=%24jnj%20OR%20%24JNJ%20since%3A2016-01-01%20until%3A2016-12-31&src=typd&lang=en	@DonnaYoungDC	Donna Young	$TCON in oncology licensing deal w/ $JNJ Janssen; $JNJ also makes $5M equity investment http://finance.yahoo.com/news/tracon-pharmaceuticals-announces-strategic-licensing-120000172.html … #pharma #biotech		3	2	1.47506E+12	28/09/2016 05:10	/DonnaYoungDC/status/781103886853627904
1569635750-956	https://twitter.com/search?l=en&q=%24jnj%20OR%20%24JNJ%20since%3A2016-01-01%20until%3A2016-12-31&src=typd&lang=en	@truthtracer	truthtracer	Seems very plausible that $RHHBY $NVS $GILD $JNJ etc. can all work advantageously with $ARWR to utilize DPC & target extra-hepatic tissue.	1	1	7	1.47507E+12	28/09/2016 06:29	/truthtracer/status/781123792319897600
1569635750-955	https://twitter.com/search?l=en&q=%24jnj%20OR%20%24JNJ%20since%3A2016-01-01%20until%3A2016-12-31&src=typd&lang=en	@jonathanrockoff	Jonathan Rockoff	$JNJ gives update on its program to expand access to experimental medicines: granted 62 requests, pledges to expand @ArthurCaplanpic.twitter.com/Quj0SSTzay		18	16	1.47516E+12	29/09/2016 07:22	/jonathanrockoff/status/781499392360603648
1569635750-954	https://twitter.com/search?l=en&q=%24jnj%20OR%20%24JNJ%20since%3A2016-01-01%20until%3A2016-12-31&src=typd&lang=en	@JohnCendpts	John Carroll	J&J’s IL-23 star guselkumab grabs the spotlight in PhIII psoriasis showdown $JNJ http://endpts.com/jjs-il-23-star-guselkumab-grabs-the-spotlight-in-phiii-psoriasis-showdown/ …	2	6	7	1.47531E+12	01/10/2016 00:04	/JohnCendpts/status/782113916998615040
1569635750-953	https://twitter.com/search?l=en&q=%24jnj%20OR%20%24JNJ%20since%3A2016-01-01%20until%3A2016-12-31&src=typd&lang=en	@JohnCendpts	John Carroll	And another midnight special: $JNJ's IL-23 star guselkumab grabs the spotlight in PhIII psoriasis showdown http://endpts.com/jjs-il-23-star-guselkumab-grabs-the-spotlight-in-phiii-psoriasis-showdown/ …		5	4	1.47535E+12	01/10/2016 11:55	/JohnCendpts/status/782292773697417216
1569635750-952	https://twitter.com/search?l=en&q=%24jnj%20OR%20%24JNJ%20since%3A2016-01-01%20until%3A2016-12-31&src=typd&lang=en	@balanceview	Robert Wu	Won't be surprised if #genmab is taken over by $JNJ. Already owns 10% shs and needs to pay $0.5b milestones & dbl digits royalties. why not?	3		2	1.47639E+12	13/10/2016 12:01	/balanceview/status/786643111753740288
1569635750-951	https://twitter.com/search?l=en&q=%24jnj%20OR%20%24JNJ%20since%3A2016-01-01%20until%3A2016-12-31&src=typd&lang=en	@AndyBiotech	Andy Biotech	Excellent piece highlighting how crowded anti-PD1/PD-L1 space is. https://twitter.com/jsoriamd/status/786646459382923264 … $BMY $MRK $AZN $RHHBY $PFE $BGNE $NVS $JNJ $LLYpic.twitter.com/evyKSjoAbE	2	7	25	1.47645E+12	14/10/2016 06:00	/AndyBiotech/status/786914487978909696
1569635750-950	https://twitter.com/search?l=en&q=%24jnj%20OR%20%24JNJ%20since%3A2016-01-01%20until%3A2016-12-31&src=typd&lang=en	@eWhispers	Earnings Whispers	expected beats next week - $PHM $HA $AAL $LVS $INTC $ISRG $ABCB $KMI $JNJ $SKX $AMD $TACO http://eps.sh/cal pic.twitter.com/htUamBa3Rc		16	11	1.47646E+12	14/10/2016 08:58	/eWhispers/status/786959482664341504
1569635750-949	https://twitter.com/search?l=en&q=%24jnj%20OR%20%24JNJ%20since%3A2016-01-01%20until%3A2016-12-31&src=typd&lang=en	@eWhispers	Earnings Whispers	#earnings $NFLX $AMD $BAC $INTC $IBM $JNJ $GS $MSFT $HAS $SKX $DPZ $GE $AAL $UNH $LII $EBAY http://eps.sh/cal pic.twitter.com/yzUI6JmL3g	2	58	51	1.47656E+12	15/10/2016 12:26	/eWhispers/status/787374197718732804
1569635750-948	https://twitter.com/search?l=en&q=%24jnj%20OR%20%24JNJ%20since%3A2016-01-01%20until%3A2016-12-31&src=typd&lang=en	@bradloncar	Brad Loncar	Healthcare earnings are back. M: None T: $ISRG $JNJ $UNH W: $ABT $BABY $STJ T: $DGX $RHHBY F: $ATHN The full list: http://loncarblog.com/october17.html	2	8	15	1.47664E+12	16/10/2016 11:00	/bradloncar/status/787714730198573056
1569635750-947	https://twitter.com/search?l=en&q=%24jnj%20OR%20%24JNJ%20since%3A2016-01-01%20until%3A2016-12-31&src=typd&lang=en	@CBOE	Cboe	#Earnings: $GS, $INTC, $JNJ, & $BAC. Plus $TSLA announcement& interview w @louiswinthrop $DISH @AngieMiles http://bit.ly/2e1E7S0 pic.twitter.com/0AC0zdKwFC		8	5	1.47672E+12	17/10/2016 10:19	/CBOE/status/788066878971338752
1569635750-946	https://twitter.com/search?l=en&q=%24jnj%20OR%20%24JNJ%20since%3A2016-01-01%20until%3A2016-12-31&src=typd&lang=en	@AndyBiotech	Andy Biotech	$PFE/Celltrion to launch its #biosimilar infliximab in late November, only 15% discount to $JNJ Remicade WAC price. http://www.businesswire.com/news/home/20161017006422/en/Pfizer-Announces-U.S.-Availability-Biosimilar-INFLECTRA%C2%AE-infliximab-dyyb#.WAUvryZcAW0.twitter …	1	10	4	1.47674E+12	17/10/2016 13:12	/AndyBiotech/status/788110430170472449
1569635750-945	https://twitter.com/search?l=en&q=%24jnj%20OR%20%24JNJ%20since%3A2016-01-01%20until%3A2016-12-31&src=typd&lang=en	@jonathanrockoff	Jonathan Rockoff	$PFE says 100mg vial of Inflectra biosimilar will list for $946.28. Remicade, the original drug, lists for $1,113.26 a vial, $JNJ spox says.	2	8	7	1.47674E+12	17/10/2016 14:38	/jonathanrockoff/status/788131977434107904
1569635750-944	https://twitter.com/search?l=en&q=%24jnj%20OR%20%24JNJ%20since%3A2016-01-01%20until%3A2016-12-31&src=typd&lang=en	@aarontask	Aaron Task	Standing O for @girlsinc reps who will he mentored by $JNJ execs #FortuneMPWpic.twitter.com/U3hjWEIBvC		4	7	1.47676E+12	17/10/2016 19:42	/aarontask/status/788208570680553472
1569635750-943	https://twitter.com/search?l=en&q=%24jnj%20OR%20%24JNJ%20since%3A2016-01-01%20until%3A2016-12-31&src=typd&lang=en	@RANsquawk	RANsquawk	As a heads up, a combined 17.4% of the $DJIA report today with $GS, $JNJ, $UNH pre-market and $INTC after-market		11	5	1.47678E+12	18/10/2016 02:35	/RANsquawk/status/788312530741555200
1569635750-942	https://twitter.com/search?l=en&q=%24jnj%20OR%20%24JNJ%20since%3A2016-01-01%20until%3A2016-12-31&src=typd&lang=en	@Stocktwits	Stocktwits	Earnings this week Tue - $INTC $JNJ $YHOO Wed - $MS $EBAY $AXP $HAL Thu - $AMD $VZ $MSFT $VZ Fri - $GE $MCD $HON http://stocktwits.com/eWhispers/message/64802754?utm_medium=community-twitter&utm_source=twitter.com&utm_campaign=outboundteam …	1	24	18	1.47679E+12	18/10/2016 05:33	/Stocktwits/status/788357211663634432
1569635750-941	https://twitter.com/search?l=en&q=%24jnj%20OR%20%24JNJ%20since%3A2016-01-01%20until%3A2016-12-31&src=typd&lang=en	@JNJNews	Johnson & Johnson	ICYMI: Earlier today, $JNJ reported Q3 2016 business results. https://goo.gl/XoKesF #JNJQ316pic.twitter.com/3oozGoYCU1	1	6	11	1.4768E+12	18/10/2016 07:00	/JNJNews/status/788379144866365440
1569635750-940	https://twitter.com/search?l=en&q=%24jnj%20OR%20%24JNJ%20since%3A2016-01-01%20until%3A2016-12-31&src=typd&lang=en	@jonathanrockoff	Jonathan Rockoff	Interesting slide from $JNJ earnings presentation, showing just how competitive new bloodthinner market is now. $PFE $BMY $JNJ pic.twitter.com/IsGEmYhq7C	2	23	7	1.47681E+12	18/10/2016 11:16	/jonathanrockoff/status/788443751354073088
1569635750-939	https://twitter.com/search?l=en&q=%24jnj%20OR%20%24JNJ%20since%3A2016-01-01%20until%3A2016-12-31&src=typd&lang=en	@CNBCFastMoney	CNBC's Fast Money	These fortress trades are coming undone $VZ $T $HD $WMT $JNJ $PM @TheDominopic.twitter.com/jYdJk0oHRO	2	13	13	1.47683E+12	18/10/2016 14:33	/CNBCFastMoney/status/788493106366656512
1569635750-938	https://twitter.com/search?l=en&q=%24jnj%20OR%20%24JNJ%20since%3A2016-01-01%20until%3A2016-12-31&src=typd&lang=en	@FierceBiotech	FierceBiotech	J&J eyes immuno-oncology with 15 R&D assets: http://ow.ly/jBPu305jZZs @StacyALawrence $JNJ		11	3	1.47686E+12	19/10/2016 00:57	/FierceBiotech/status/788650375112957952
1569635750-937	https://twitter.com/search?l=en&q=%24jnj%20OR%20%24JNJ%20since%3A2016-01-01%20until%3A2016-12-31&src=typd&lang=en	@FierceBiotech	FierceBiotech	J&J backs neuro startup BlackThorn in $40M Series A: http://ow.ly/EdDx305naj0 $JNJ @StacyALawrence		4	3	1.47698E+12	20/10/2016 08:44	/FierceBiotech/status/789130198948126721
1569635750-936	https://twitter.com/search?l=en&q=%24jnj%20OR%20%24JNJ%20since%3A2016-01-01%20until%3A2016-12-31&src=typd&lang=en	@pharmalot	pharmalot	Interfaith investor coalition pushes shareholder resolutions on drug prices.. https://www.statnews.com/pharmalot/2016/10/24/interfaith-coalition-drug-prices/ … #pharma $MRK $PFE $JNJ $ELY $BMY $GILD	1	8	3	1.47734E+12	24/10/2016 12:52	/pharmalot/status/790642250090946560
1569635750-935	https://twitter.com/search?l=en&q=%24jnj%20OR%20%24JNJ%20since%3A2016-01-01%20until%3A2016-12-31&src=typd&lang=en	@FoxBusiness	FOX Business	Jury awards more than $70M to woman in baby powder lawsuit. $JNJ http://fxn.ws/2eD5Je3 pic.twitter.com/UA0U6kGcn3	4	8	10	1.47766E+12	28/10/2016 06:45	/FoxBusiness/status/791999208504963072
1569635750-934	https://twitter.com/search?l=en&q=%24jnj%20OR%20%24JNJ%20since%3A2016-01-01%20until%3A2016-12-31&src=typd&lang=en	@Drugdoctor2014	Drugdoctor1	$MDCL World Series of Marijuana-Platinum Sponsor - Amazing $PG $MRK $MYL $VRX $VRTX $BIIB $BMY $JNJ $CELG $AKRX $REGN $JNJ $PFE $GSK $LLYpic.twitter.com/bT1jF9PylI			2	1.47815E+12	02/11/2016 22:32	/Drugdoctor2014/status/794049564881907712
1569635750-933	https://twitter.com/search?l=en&q=%24jnj%20OR%20%24JNJ%20since%3A2016-01-01%20until%3A2016-12-31&src=typd&lang=en	@FierceBiotech	FierceBiotech	Genmab, J&J data tee up blockbuster-in-waiting Darzalex for faster dosing, long-term maintenance use: http://ow.ly/l4MX305QGWl $JNJ		7	3	1.47826E+12	04/11/2016 04:41	/FierceBiotech/status/794504861463285761
1569635750-932	https://twitter.com/search?l=en&q=%24jnj%20OR%20%24JNJ%20since%3A2016-01-01%20until%3A2016-12-31&src=typd&lang=en	@AndyBiotech	Andy Biotech	$GERN ooops --> Another drug-associated death has been observed by $JNJ in IMbark and IMerge as disclosed in latest 10-Q. pic.twitter.com/FCL0rgBMIP	4	6	6	1.47827E+12	04/11/2016 06:55	/AndyBiotech/status/794538441866444800
1569635750-931	https://twitter.com/search?l=en&q=%24jnj%20OR%20%24JNJ%20since%3A2016-01-01%20until%3A2016-12-31&src=typd&lang=en	@SpeedyCalls	$peedy Calls	$JNJ 130 Calls BUYING Activity expiring on 19th Jan, Vol 1089		1	1	1.47827E+12	04/11/2016 07:18	/SpeedyCalls/status/794544472487055360
1569635750-930	https://twitter.com/search?l=en&q=%24jnj%20OR%20%24JNJ%20since%3A2016-01-01%20until%3A2016-12-31&src=typd&lang=en	@Drugdoctor2014	Drugdoctor1	$MDCL -Blue Chip Marijuana? You gotta see this $PG $MRK $MYL $VRX $VRTX $BIIB $BMY $JNJ $CELG $JNJ $PFE $GSK $LLY http://investorshub.advfn.com/boards/read_msg.aspx?message_id=126350540 …pic.twitter.com/Sg45XHPip8			1	1.47845E+12	06/11/2016 08:26	/Drugdoctor2014/status/795286228346273792
1569635750-929	https://twitter.com/search?l=en&q=%24jnj%20OR%20%24JNJ%20since%3A2016-01-01%20until%3A2016-12-31&src=typd&lang=en	@Smart_Dividends	SmartDividendStocks	The Smart Dividend Stocks Income Portfolio http://smartdividendstocks.com/income-portfolio/ … $AAPL $F $INTC $CSCO $IBM $XOM $JNJ $VZ $GILD $PG #dividend #dividends		3	2	1.47846E+12	06/11/2016 13:40	/Smart_Dividends/status/795365283485597700
1569635750-928	https://twitter.com/search?l=en&q=%24jnj%20OR%20%24JNJ%20since%3A2016-01-01%20until%3A2016-12-31&src=typd&lang=en	@AmyDaniel212	Amy Daniel	What does http://www.ironbcg.com have to say about $msft $pg $hd $adm $wba $tgt $jnj $antm $met $googl $usat #FridayFeeling			1	1.47847E+12	06/11/2016 16:20	/AmyDaniel212/status/795405455908634628
1569635750-927	https://twitter.com/search?l=en&q=%24jnj%20OR%20%24JNJ%20since%3A2016-01-01%20until%3A2016-12-31&src=typd&lang=en	@pharmalot	pharmalot	Pharmalot.. Pharmalittle.. Good Morning.. Prop 61 race in California is tightening & more news.. https://www.statnews.com/pharmalot/2016/11/07/proposition-61-drug-prices-powder/ … #pharma $JNJ		3	2	1.47853E+12	07/11/2016 07:17	/pharmalot/status/795631372895473664
1569635750-926	https://twitter.com/search?l=en&q=%24jnj%20OR%20%24JNJ%20since%3A2016-01-01%20until%3A2016-12-31&src=typd&lang=en	@fgusequity	FinGraphs US Equity	$JNJ http://FinGraphs.com Pot. intermed top in Uptrend INTRAWEEK 60m-15m-4m combo chart #trading #stockspic.twitter.com/CnazHzz5E2		1		1.47853E+12	07/11/2016 07:46	/fgusequity/status/795638650826608640
1569635750-925	https://twitter.com/search?l=en&q=%24jnj%20OR%20%24JNJ%20since%3A2016-01-01%20until%3A2016-12-31&src=typd&lang=en	@RudyHavenstein	Rudy Havenstein, Private Entropy Investor	Why are $JNJ, $MRK and $PFE up today? $IBB is up 2%, $DRG 1%.	2	1	4	1.47853E+12	07/11/2016 07:52	/RudyHavenstein/status/795640119822721024
1569635750-924	https://twitter.com/search?l=en&q=%24jnj%20OR%20%24JNJ%20since%3A2016-01-01%20until%3A2016-12-31&src=typd&lang=en	@MelaynaLokosky	KillingMyCareer	Johnson & Johnson's Female Marketing Team Paving The Way To Hell for Gynecare Mesh Victims $JNJ #JNJ http://www.killingmycareer.com/mmpiher-method/johnson-johnsons-femicide-agents-of-death-marketing-spokespeople/ …pic.twitter.com/THLyWeX3Jk			2	1.47854E+12	07/11/2016 10:40	/MelaynaLokosky/status/795682407122960386
1569635750-923	https://twitter.com/search?l=en&q=%24jnj%20OR%20%24JNJ%20since%3A2016-01-01%20until%3A2016-12-31&src=typd&lang=en	@Drugdoctor2014	Drugdoctor1	$MDCL and $KAYS - Marijuana Store stocks are SOARING today over 15% $PG $MRK $MYL $VRX $VRTX $BIIB $BMY $JNJ $CELG $JNJ $PFE $GSK $LLYpic.twitter.com/uuGWUezmZn			5	1.47854E+12	07/11/2016 11:14	/Drugdoctor2014/status/795690911728619520
1569635750-922	https://twitter.com/search?l=en&q=%24jnj%20OR%20%24JNJ%20since%3A2016-01-01%20until%3A2016-12-31&src=typd&lang=en	@MelaynaLokosky	KillingMyCareer	White Collar law firm @CovingtonLLP runs @HillaryClinton's Super PAC @prioritiesUSA & DEFENDS corrupt pharma & banks $JNJ #PodestaEmails33pic.twitter.com/4ZYXNYv4yW		8	1	1.47854E+12	07/11/2016 11:49	/MelaynaLokosky/status/795699646966493185
1569635750-921	https://twitter.com/search?l=en&q=%24jnj%20OR%20%24JNJ%20since%3A2016-01-01%20until%3A2016-12-31&src=typd&lang=en	@MelaynaLokosky	KillingMyCareer	Clinton = Supports corruption Trump = Supports sexism Two things I fought against & why #ImWithNeither http://www.killingmycareer.com/about/ #JNJ $JNJ pic.twitter.com/BDnBxJI6aH		4	4	1.47855E+12	07/11/2016 13:03	/MelaynaLokosky/status/795718288395431936
1569635750-920	https://twitter.com/search?l=en&q=%24jnj%20OR%20%24JNJ%20since%3A2016-01-01%20until%3A2016-12-31&src=typd&lang=en	@DvdndDiplomats	Dividend Diplomats	Top 5 Foundation Stocks $PG $ED $JNJ $MCD $T #coffee #Retire #Money #save #Cash #Life #Retail #Consumer #Internet http://www.dividenddiplomats.com/top-5-foundation-dividend-stocks-portfolio/ …		1	1	1.47857E+12	07/11/2016 19:03	/DvdndDiplomats/status/795809003746000896
1569635750-919	https://twitter.com/search?l=en&q=%24jnj%20OR%20%24JNJ%20since%3A2016-01-01%20until%3A2016-12-31&src=typd&lang=en	@AKAarsalan	Arsalan Arif	“No more social media campaigns. No more calling up the senator who calls the CEO who then gives you the drug” https://www.statnews.com/2016/11/08/cancer-drug-compassionate-use/ … $JNJ		1	2	1.4786E+12	08/11/2016 03:34	/AKAarsalan/status/795937514234200065
1569635750-918	https://twitter.com/search?l=en&q=%24jnj%20OR%20%24JNJ%20since%3A2016-01-01%20until%3A2016-12-31&src=typd&lang=en	@endpts	Endpoints News	Can AI accelerate drug R&D? $JNJ offers up some molecules to try it on https://endpts.com/can-ai-accelerate-drug-rd-jj-offers-up-some-molecules-to-try-it-on/ … #AI #biotech by @AKAarsalan		3	2	1.47862E+12	08/11/2016 08:43	/endpts/status/796015386143653888
1569635750-917	https://twitter.com/search?l=en&q=%24jnj%20OR%20%24JNJ%20since%3A2016-01-01%20until%3A2016-12-31&src=typd&lang=en	@SeekingAlpha	Seeking Alpha	The Great Recession Was No Match For These Great Dividend Achievers http://seekingalpha.com/article/4021130-great-recession-match-great-dividend-achievers?source=feed_f … $AIG $CVX $GE $IBM $JNJ $KO $PEP $PG $TLT			2	1.47863E+12	08/11/2016 11:02	/SeekingAlpha/status/796050305829904384
1569635750-916	https://twitter.com/search?l=en&q=%24jnj%20OR%20%24JNJ%20since%3A2016-01-01%20until%3A2016-12-31&src=typd&lang=en	@SeekingAlpha	Seeking Alpha	Procter & Gamble At Risk In A Tightening Environment http://seekingalpha.com/article/4021265-procter-and-gamble-risk-tightening-environment?source=feed_f … $KMB $JNJ $PG		2	1	1.47864E+12	08/11/2016 14:15	/SeekingAlpha/status/796098865749336064
1569635750-915	https://twitter.com/search?l=en&q=%24jnj%20OR%20%24JNJ%20since%3A2016-01-01%20until%3A2016-12-31&src=typd&lang=en	@MarketWatch	MarketWatch	Hopes that #presidenttrump will go easy on them has drugmakers rallying: $pfe up 5% $mrk up 2.7% $jnj up 2.3% http://on.mktw.net/2fm7URo	3	38	28	1.47869E+12	09/11/2016 05:31	/MarketWatch/status/796329447305740288
1569635750-914	https://twitter.com/search?l=en&q=%24jnj%20OR%20%24JNJ%20since%3A2016-01-01%20until%3A2016-12-31&src=typd&lang=en	@sciencescanner	David Grainger	Confirms what many people suspected for a long time: anti-IL6 broadly equivalent to anti-TNF $GSK $JNJ https://twitter.com/johncendpts/status/797906585213423620 …		10	8	1.47907E+12	13/11/2016 14:06	/sciencescanner/status/797908435471896577
1569635750-913	https://twitter.com/search?l=en&q=%24jnj%20OR%20%24JNJ%20since%3A2016-01-01%20until%3A2016-12-31&src=typd&lang=en	@EddyElfenbein	Eddy Elfenbein	Here's your 8-stock index fund. $WMT $JNJ $DIS $XOM $JPM $PG $MMM $MSFT Equally weight them and you'll shadow the indexes.	3	5	36	1.47949E+12	18/11/2016 11:43	/EddyElfenbein/status/799684371384922112
1569635750-912	https://twitter.com/search?l=en&q=%24jnj%20OR%20%24JNJ%20since%3A2016-01-01%20until%3A2016-12-31&src=typd&lang=en	@bradloncar	Brad Loncar	Actelion is up nearly 10% in Switzerland on the $JNJ story. Euro Bio Stocks: https://docs.google.com/spreadsheets/d/16joA-S8rzL5KjV_30e_qWw0ThE-8FJisO7w-_DQ0YHI/edit?usp=sharing … $ATLN story:https://www.bloomberg.com/news/articles/2016-11-24/j-j-said-to-make-takeover-approach-for-swiss-drugmaker-actelion …	2	2	13	1.48007E+12	25/11/2016 02:19	/bradloncar/status/802079327416414208
1569635750-911	https://twitter.com/search?l=en&q=%24jnj%20OR%20%24JNJ%20since%3A2016-01-01%20until%3A2016-12-31&src=typd&lang=en	@NPetallides	Nicole Petallides	WAKEUP! : ) 30 mins 'til @FoxBusinessAM ! Europe Down a bit, US futures up.25% possible $JNJ $17B Deal, &Big #blackfriday Show MKTCloses 1PM	3	2	27	1.48007E+12	25/11/2016 02:33	/NPetallides/status/802082666837409792
1569635750-910	https://twitter.com/search?l=en&q=%24jnj%20OR%20%24JNJ%20since%3A2016-01-01%20until%3A2016-12-31&src=typd&lang=en	@jonathanrockoff	Jonathan Rockoff	$JNJ confirms it is in preliminary talks with $ATLN		10	8	1.48009E+12	25/11/2016 10:21	/jonathanrockoff/status/802200569389740032
1569635750-909	https://twitter.com/search?l=en&q=%24jnj%20OR%20%24JNJ%20since%3A2016-01-01%20until%3A2016-12-31&src=typd&lang=en	@JohnCendpts	John Carroll	J&J confirms it is in talks to buy Swiss biotech Actelion $JNJ $ATLNhttps://endpts.com/jj-confirms-it-is-in-talks-to-buy-swiss-biotech-actelion/ …		14	5	1.4801E+12	25/11/2016 11:20	/JohnCendpts/status/802215366931939333
1569635750-908	https://twitter.com/search?l=en&q=%24jnj%20OR%20%24JNJ%20since%3A2016-01-01%20until%3A2016-12-31&src=typd&lang=en	@MaxNisen	Max Nisen	Actelion is pricey sales insurance for $JNJ, but it can afford it https://www.bloomberg.com/gadfly/articles/2016-11-28/johnson-johnson-actelion-deal-pricey-insurance …	1	4	3	1.48037E+12	28/11/2016 14:28	/MaxNisen/status/803349989908971520
1569635750-907	https://twitter.com/search?l=en&q=%24jnj%20OR%20%24JNJ%20since%3A2016-01-01%20until%3A2016-12-31&src=typd&lang=en	@bradloncar	Brad Loncar	I agree with Charlie on this. Not too many assets out there can be a needle mover for $JNJ. Actelion is a good one. http://www.wsj.com/articles/costly-biotech-bet-still-worth-it-for-j-j-1480355695 …	1	5	7	1.48042E+12	29/11/2016 04:07	/bradloncar/status/803555994227896320
1569635750-875	https://twitter.com/search?l=en&q=%24jnj%20OR%20%24JNJ%20since%3A2016-01-01%20until%3A2016-12-31&src=typd&lang=en	@DeItaOne	*Walter Bloomberg	JOHNSON & JOHNSON SAID TO RAISE ACTELION TAKEOVER OFFER AS TALKS ADVANCE - BLOOMBERG $JNJ		5	1	1.48043E+12	29/11/2016 07:52	/DeItaOne/status/803612493344022528
1569635750-906	https://twitter.com/search?l=en&q=%24jnj%20OR%20%24JNJ%20since%3A2016-01-01%20until%3A2016-12-31&src=typd&lang=en	@pharmalot	pharmalot	Some drug makers are better corporate citizens than others.. see which ones.. https://www.statnews.com/pharmalot/2016/12/01/corporate-citizens-drug-makers-pharma/ … #pharma $AMGN $JNJ $BIIB $PFE $MYL		11	5	1.48061E+12	01/12/2016 09:56	/pharmalot/status/804368584009011200
1569635750-905	https://twitter.com/search?l=en&q=%24jnj%20OR%20%24JNJ%20since%3A2016-01-01%20until%3A2016-12-31&src=typd&lang=en	@FoxBusiness	FOX Business	Johnson & Johnson hit with over $1B verdict on hip implants. $JNJ http://fxn.ws/2fOeNP1	2	4	3	1.48069E+12	02/12/2016 06:55	/FoxBusiness/status/804685301809577986
1569635750-904	https://twitter.com/search?l=en&q=%24jnj%20OR%20%24JNJ%20since%3A2016-01-01%20until%3A2016-12-31&src=typd&lang=en	@YahooFinance	Yahoo Finance	#stock movers: $F recalls 680K vehicles; $SQ upgrade; $JNJ ordered to pay $1B; $SWHC sinks; $AAL $SBUX https://yhoo.it/2gIQCP4 @SeanaNSmithpic.twitter.com/ARvcpxtcBZ		5	5	1.4807E+12	02/12/2016 10:36	/YahooFinance/status/804741009259331584
1569635750-903	https://twitter.com/search?l=en&q=%24jnj%20OR%20%24JNJ%20since%3A2016-01-01%20until%3A2016-12-31&src=typd&lang=en	@zbiotech	zach	*J&J'S INCREASED OFFER FOR ACTELION SAID TO BE NORTH OF $250/SHR $JNJ	2	16	11	1.48071E+12	02/12/2016 14:00	/zbiotech/status/804792390582173697
1569635750-902	https://twitter.com/search?l=en&q=%24jnj%20OR%20%24JNJ%20since%3A2016-01-01%20until%3A2016-12-31&src=typd&lang=en	@JacobPlieth	Jacob Plieth	Poseida Therapeutics' P-BCMA-101, an anti-BCMA CAR using centyrins scaffold (safety switch is undisclosed) #ASH16 $JNJ $BLUE $CELGpic.twitter.com/mr2W92hwxZ	5	18	28	1.48086E+12	04/12/2016 06:11	/JacobPlieth/status/805399249219268608
1569635750-901	https://twitter.com/search?l=en&q=%24jnj%20OR%20%24JNJ%20since%3A2016-01-01%20until%3A2016-12-31&src=typd&lang=en	@zbiotech	zach	*SANOFI SAID TO EXPLORE COUNTERBID FOR ACTELION AMID J&J TALKS $SNY $JNJ	1	22	6	1.48097E+12	05/12/2016 14:07	/zbiotech/status/805881191505207296
1569635750-900	https://twitter.com/search?l=en&q=%24jnj%20OR%20%24JNJ%20since%3A2016-01-01%20until%3A2016-12-31&src=typd&lang=en	@JCMcCracken	Jeffrey C. McCracken	#Sanofi hires adviser to explore bid for #Actelion. $JNJ nervous? http://ow.ly/TBU8306Qfr1	1	8	5	1.48098E+12	05/12/2016 15:36	/JCMcCracken/status/805903591072534528
1569635750-899	https://twitter.com/search?l=en&q=%24jnj%20OR%20%24JNJ%20since%3A2016-01-01%20until%3A2016-12-31&src=typd&lang=en	@Street_Insider	Streetinsider.com	Trump's corporate tax holiday could spur pharma M&A $ACAD $INCY $BMY $ABBV $AMGN, $BIIB $GILD $JNJ $LLY $MRK $PFEhttp://www.streetinsider.com/Mergers+and+Acquisitions/Trumps+corporate+tax+holiday+could+spur+pharma+M%26A/12314316.html …		5	2	1.48103E+12	06/12/2016 05:14	/Street_Insider/status/806109591062908929
1569635750-898	https://twitter.com/search?l=en&q=%24jnj%20OR%20%24JNJ%20since%3A2016-01-01%20until%3A2016-12-31&src=typd&lang=en	@megtirrell	Meg Tirrell	The only Dow components not in the green today? $JNJ $MRK $PFE. Industry vet @jmaxlevin joins @CNBCClosingBell today to discuss Trump effect	1	3	6	1.48114E+12	07/12/2016 13:42	/megtirrell/status/806599835184988160
1569635750-897	https://twitter.com/search?l=en&q=%24jnj%20OR%20%24JNJ%20since%3A2016-01-01%20until%3A2016-12-31&src=typd&lang=en	@MattMargolis24	Matt Margolis	Impressive list of $VUZI enterprise customers $GE $INTC $PSX $PFE $DUK $BA $EADSY $JNJ $RHHBY #DHL $VLKAY #RICOH #BECHTLE #SAP $DDAIY $ZFSVFpic.twitter.com/wkbOJUzgBS	2	5	10	1.4812E+12	08/12/2016 06:48	/MattMargolis24/status/806857958139330563
1569635750-896	https://twitter.com/search?l=en&q=%24jnj%20OR%20%24JNJ%20since%3A2016-01-01%20until%3A2016-12-31&src=typd&lang=en	@Tradewise	TradeWise	Will the rising Dollar (/DX $UUP) negatively effect Multinationals?! $F $GM $GE $YUM $JNJ $X $MCD just a few.pic.twitter.com/rq6aTsXBIS		2	5	1.48121E+12	08/12/2016 08:50	/Tradewise/status/806888587216220161
1569635750-895	https://twitter.com/search?l=en&q=%24jnj%20OR%20%24JNJ%20since%3A2016-01-01%20until%3A2016-12-31&src=typd&lang=en	@InvestorHangout	Investors Hangout	Live Stock Talk - Streaming Live! Watch Here --> http://investorshangout.com/live?utm_source=dlvr.it&utm_medium=twitter#63403 … $GS $IYR $JNJ $JPM $KO $LABU $LVS $MSTX		76		1.4813E+12	09/12/2016 09:02	/InvestorHangout/status/807254075804827648
1569635750-894	https://twitter.com/search?l=en&q=%24jnj%20OR%20%24JNJ%20since%3A2016-01-01%20until%3A2016-12-31&src=typd&lang=en	@crosshairtrader	David Blair	Bullish Trend Reversals forming on many stocks such as $PG $JNJ $PFE $PEP $KO $WMT $XLV $XLP		1	7	1.48156E+12	12/12/2016 10:15	/crosshairtrader/status/808359730582343680
1569635750-893	https://twitter.com/search?l=en&q=%24jnj%20OR%20%24JNJ%20since%3A2016-01-01%20until%3A2016-12-31&src=typd&lang=en	@AndyBiotech	Andy Biotech	$JNJ has Ended Discussions with Actelion: "not able to reach an agreement that it believed would create adequate value for its shareholders"	1	14	11	1.48167E+12	13/12/2016 16:45	/AndyBiotech/status/808820110077075456
1569635750-892	https://twitter.com/search?l=en&q=%24jnj%20OR%20%24JNJ%20since%3A2016-01-01%20until%3A2016-12-31&src=typd&lang=en	@jonathanrockoff	Jonathan Rockoff	$JNJ said it has dropped pursuit of Actelion		2	4	1.48167E+12	13/12/2016 16:51	/jonathanrockoff/status/808821750494560257
1569635750-891	https://twitter.com/search?l=en&q=%24jnj%20OR%20%24JNJ%20since%3A2016-01-01%20until%3A2016-12-31&src=typd&lang=en	@JohnCendpts	John Carroll	Stiff-armed by a stubborn Actelion, J&J takes its check book and walks away $JNJ $SFYhttps://endpts.com/stiff-armed-by-a-stubborn-actelion-jj-takes-its-check-book-and-walks-away/ …	1	3	2	1.48167E+12	13/12/2016 16:56	/JohnCendpts/status/808822993543720960
1569635750-890	https://twitter.com/search?l=en&q=%24jnj%20OR%20%24JNJ%20since%3A2016-01-01%20until%3A2016-12-31&src=typd&lang=en	@CNNBusiness	CNN Business	What to watch - Fed’s rate decision - Techies meet Trump - Johnson & Johnson deal collapses http://cnnmon.ie/2gHz5dB $JNJ	1	10	9	1.48171E+12	14/12/2016 03:35	/CNNBusiness/status/808983622535544832
1569635750-889	https://twitter.com/search?l=en&q=%24jnj%20OR%20%24JNJ%20since%3A2016-01-01%20until%3A2016-12-31&src=typd&lang=en	@bradloncar	Brad Loncar	Actelion is down about 9% this morning on last night's $JNJ news. https://docs.google.com/spreadsheets/d/16joA-S8rzL5KjV_30e_qWw0ThE-8FJisO7w-_DQ0YHI/edit?usp=sharing …	1	2	4	1.48172E+12	14/12/2016 05:06	/bradloncar/status/809006682747666432
1569635750-888	https://twitter.com/search?l=en&q=%24jnj%20OR%20%24JNJ%20since%3A2016-01-01%20until%3A2016-12-31&src=typd&lang=en	@ZacharyBrennan	Zach Brennan	So who opposed this pilot trying to lower Medicare's drug spend? A whole lot of pharma cos. $PFE, $REGN, $JNJ, $LLYhttp://raps.org/Regulatory-Focus/News/2016/12/16/26388/CMS-Drops-Medicare-Part-B-Drug-Payment-Pilot/ …	2	21	8	1.4819E+12	16/12/2016 07:26	/ZacharyBrennan/status/809766560298598400
1569635750-887	https://twitter.com/search?l=en&q=%24jnj%20OR%20%24JNJ%20since%3A2016-01-01%20until%3A2016-12-31&src=typd&lang=en	@seeitmarket	See It Market	The Dow 30 stocks sorted by this week's performance. $PFE $JNJ $XOM leading. $CAT $NKE $UTX laggingpic.twitter.com/c974fxqdan		5	4	1.4819E+12	16/12/2016 08:53	/seeitmarket/status/809788501420023808
1569635750-880	https://twitter.com/search?l=en&q=%24jnj%20OR%20%24JNJ%20since%3A2016-01-01%20until%3A2016-12-31&src=typd&lang=en	@MeshAwareness	MeshAwareness	#patientsafety #FridayFeeling Mesh victims solidarity $JnJ pic.twitter.com/KDHmoEmo9B	2	18	15	1.48194E+12	16/12/2016 17:57	/MeshAwareness/status/809925359596605441
1569635750-876	https://twitter.com/search?l=en&q=%24jnj%20OR%20%24JNJ%20since%3A2016-01-01%20until%3A2016-12-31&src=typd&lang=en	@zbiotech	zach	*ACTELION AND JOHNSON & JOHNSON ENTER INTO EXCLUSIVE TALKS $JNJ		2	7	1.48234E+12	21/12/2016 09:36	/zbiotech/status/811611218226085892
1569635750-879	https://twitter.com/search?l=en&q=%24jnj%20OR%20%24JNJ%20since%3A2016-01-01%20until%3A2016-12-31&src=typd&lang=en	@JacobPlieth	Jacob Plieth	So $JNJ pulled out, then $SNY pulled out, now $JNJ is back in exclusive talks to buy $ATLN. Who just blinked?	3	6	3	1.48234E+12	21/12/2016 09:37	/JacobPlieth/status/811611676625825792
1569635750-886	https://twitter.com/search?l=en&q=%24jnj%20OR%20%24JNJ%20since%3A2016-01-01%20until%3A2016-12-31&src=typd&lang=en	@SashaDamouni	Sasha Damouni Ellis	$BMRN is rallying after news hit that Actelion and $JNJ are in exclusive negotiations	1	7	4	1.48234E+12	21/12/2016 09:45	/SashaDamouni/status/811613492025425924
1569635750-885	https://twitter.com/search?l=en&q=%24jnj%20OR%20%24JNJ%20since%3A2016-01-01%20until%3A2016-12-31&src=typd&lang=en	@jonathanrockoff	Jonathan Rockoff	$JNJ, after walking away earlier, says it is in exclusive negotiations with $ATLN "regarding a potential transaction."		7	4	1.48234E+12	21/12/2016 10:03	/jonathanrockoff/status/811618191155822594
1569635750-877	https://twitter.com/search?l=en&q=%24jnj%20OR%20%24JNJ%20since%3A2016-01-01%20until%3A2016-12-31&src=typd&lang=en	@FoxBusiness	FOX Business	#StockAlert - Stocks to watch today on #WallStreet $JNJ $HMCpic.twitter.com/onvnP29k6H	1	9	11	1.48242E+12	22/12/2016 07:08	/FoxBusiness/status/811936532118392832
1569635750-884	https://twitter.com/search?l=en&q=%24jnj%20OR%20%24JNJ%20since%3A2016-01-01%20until%3A2016-12-31&src=typd&lang=en	@TonKhalife	Tony Khalife	$ATLN $SNY $JNJ 1 mnth talks btwn $jnj & $Atln ...then $SNY hgher offer...Then $JNJ signs exclsvty..long Weekend 3 days MERRY CHRISTMAS https://twitter.com/business/status/812090856115208193 …		2	2	1.48248E+12	23/12/2016 01:47	/TonKhalife/status/812218013806043136
1569635750-883	https://twitter.com/search?l=en&q=%24jnj%20OR%20%24JNJ%20since%3A2016-01-01%20until%3A2016-12-31&src=typd&lang=en	@odibro	Odi Bruckman	$ACHN $15M Clinical Milestone for the Advancement of JNJ-4178 in Phase 2B Development for Chronic HCV $JNJ http://ir.achillion.com/releasedetail.cfm?ReleaseID=1005600 …		3	2	1.48292E+12	28/12/2016 04:11	/odibro/status/814066238678777856
1569635750-882	https://twitter.com/search?l=en&q=%24jnj%20OR%20%24JNJ%20since%3A2016-01-01%20until%3A2016-12-31&src=typd&lang=en	@EddyElfenbein	Eddy Elfenbein	New investors think it's about finding the next Google or the next Apple. 30 years ago, $JNJ was a blue chip. The stock is up 50-fold since.	2	11	11	1.48304E+12	29/12/2016 12:18	/EddyElfenbein/status/814551119770910721
1569635750-881	https://twitter.com/search?l=en&q=%24jnj%20OR%20%24JNJ%20since%3A2016-01-01%20until%3A2016-12-31&src=typd&lang=en	@TripleDTrader	Dennis Dick	Early, but some big imbalances into the close: $VZ -996K, $MCD -280K, $IBM -160K, $JNJ -290K, $MRK -301K, $CVX +197K, $JPM +471K, $BAC +330K	2	4	2	1.48313E+12	30/12/2016 13:35	/TripleDTrader/status/814933069765480448
1571005185-566	https://twitter.com/search?l=en&q=%24jnj%20OR%20%24JNJ%20since%3A2017-01-01%20until%3A2017-12-31&src=typd&lang=en	@monsieurdiv	Monsieur Dividende	Last Dividend Income Summary of 2016 $JNJ $ENB $KHC $FTS $VSB... http://www.monsieurdividende.com/2016/12/my-december-2016-dividend-income.html?spref=tw …		1	1	1.48323E+12	31/12/2016 17:29	/monsieurdiv/status/815354114347565056
1571005185-565	https://twitter.com/search?l=en&q=%24jnj%20OR%20%24JNJ%20since%3A2017-01-01%20until%3A2017-12-31&src=typd&lang=en	@DividendHawk	DH	My December 2016 Dividend Income Summary: $JNJ $VSB $CUF.UN $KHC $ATD.B $ENB $FTS $ACO.X $SU http://buff.ly/2hBZiWG via @monsieurdivpic.twitter.com/Obpwf6hVv7	1	2	2	1.48326E+12	01/01/2017 02:25	/DividendHawk/status/815489224845697025
1571005185-564	https://twitter.com/search?l=en&q=%24jnj%20OR%20%24JNJ%20since%3A2017-01-01%20until%3A2017-12-31&src=typd&lang=en	@finzine	finzine	$JNJ 2 Healthcare Stocks With Better Dividends Than HCP, Inc. http://www.fool.com/investing/2016/12/31/2-healthcare-stocks-with-better-dividends-than-hcp.aspx …				1.48328E+12	01/01/2017 06:11	/finzine/status/815545889930510336
1571005185-563	https://twitter.com/search?l=en&q=%24jnj%20OR%20%24JNJ%20since%3A2017-01-01%20until%3A2017-12-31&src=typd&lang=en	@h_c_services	Heath Care News	#JohnsonJohnson's 4 Biggest Catalysts in 2017. Read more: http://owler.us/ab1vcZ $JNJ				1.48328E+12	01/01/2017 07:02	/h_c_services/status/815558910018846721
1571005185-561	https://twitter.com/search?l=en&q=%24jnj%20OR%20%24JNJ%20since%3A2017-01-01%20until%3A2017-12-31&src=typd&lang=en	@h_c_services	Heath Care News	#JohnsonJohnson EXCLUSIVE: J&J discussing breaking up Actelion in an acquisition - sources. Read more: http://owler.us/ab1vcW $JNJ				1.48328E+12	01/01/2017 07:03	/h_c_services/status/815559066059558913
1571005185-562	https://twitter.com/search?l=en&q=%24jnj%20OR%20%24JNJ%20since%3A2017-01-01%20until%3A2017-12-31&src=typd&lang=en	@hc_supplies	Heath Care News	#JohnsonJohnson J&J deal could separate Actelion into two companies. Read more: http://owler.us/ab1vdd $JNJ				1.48328E+12	01/01/2017 07:03	/hc_supplies/status/815559065573081088
1571005185-560	https://twitter.com/search?l=en&q=%24jnj%20OR%20%24JNJ%20since%3A2017-01-01%20until%3A2017-12-31&src=typd&lang=en	@h_c_services	Heath Care News	#JohnsonJohnson Achillion Receives $15M from J&J for HCV Study Enrolment. Read more: http://owler.us/ab1vcV $JNJ				1.48328E+12	01/01/2017 07:04	/h_c_services/status/815559220951072768
1571005185-559	https://twitter.com/search?l=en&q=%24jnj%20OR%20%24JNJ%20since%3A2017-01-01%20until%3A2017-12-31&src=typd&lang=en	@ConsumerFeed	US Consumer News	Farmers Trust Co. Sells 955 Shares of Johnson & Johnson $JNJ http://zpr.io/PqNJ2				1.48328E+12	01/01/2017 08:31	/ConsumerFeed/status/815581292137955328
1571005185-558	https://twitter.com/search?l=en&q=%24jnj%20OR%20%24JNJ%20since%3A2017-01-01%20until%3A2017-12-31&src=typd&lang=en	@financhill	Financhill	Bullish or bearish for $JNJ? Seasonality says... http://bit.ly/1Veuc8z pic.twitter.com/YBBbw7MHAC				1.48329E+12	01/01/2017 09:19	/financhill/status/815593203952926720
1571005185-557	https://twitter.com/search?l=en&q=%24jnj%20OR%20%24JNJ%20since%3A2017-01-01%20until%3A2017-12-31&src=typd&lang=en	@TalkMarkets	TalkMarkets	2017 Resolution; Know When to Buy/Sell $DIS $JNJ https://goo.gl/0DWEsA				1.48329E+12	01/01/2017 09:39	/TalkMarkets/status/815598242880782336
1571005185-556	https://twitter.com/search?l=en&q=%24jnj%20OR%20%24JNJ%20since%3A2017-01-01%20until%3A2017-12-31&src=typd&lang=en	@intercooleronli	InterCooler	Concert Wealth Management Inc. Has $4,670,000 Stake in Johnson & Johnson $JNJ http://zpr.io/PqXUm				1.48329E+12	01/01/2017 09:46	/intercooleronli/status/815600131424866304
1571005185-555	https://twitter.com/search?l=en&q=%24jnj%20OR%20%24JNJ%20since%3A2017-01-01%20until%3A2017-12-31&src=typd&lang=en	@ArtIntellignce	AI Report	The 5 Best Dividend Stocks For 2017 http://seekingalpha.com/article/4033265-5-best-dividend-stocks-2017?source=tweet … $DIS $HAS $JNJ $LOW $WFC				1.48329E+12	01/01/2017 10:10	/ArtIntellignce/status/815606036186927104
1571005185-554	https://twitter.com/search?l=en&q=%24jnj%20OR%20%24JNJ%20since%3A2017-01-01%20until%3A2017-12-31&src=typd&lang=en	@dailypoliticaln	Daily Political	Baker Ellis Asset Management LLC Sells 863 Shares of Johnson & Johnson $JNJ http://ift.tt/2iwFNTG				1.48329E+12	01/01/2017 10:40	/dailypoliticaln/status/815613634772692993
1571005185-553	https://twitter.com/search?l=en&q=%24jnj%20OR%20%24JNJ%20since%3A2017-01-01%20until%3A2017-12-31&src=typd&lang=en	@dailypoliticaln	Daily Political	Intersect Capital LLC Has $3,127,000 Position in Johnson & Johnson $JNJ http://www.dailypolitical.com/?p=868698				1.48329E+12	01/01/2017 10:53	/dailypoliticaln/status/815617029617160192
1571005185-552	https://twitter.com/search?l=en&q=%24jnj%20OR%20%24JNJ%20since%3A2017-01-01%20until%3A2017-12-31&src=typd&lang=en	@JC_PIP	JC	So you want to buy Johnson & Johnson...#cheaper #investing #optionstrategy #stocks $JNJ http://seekingalpha.com/article/4015118-create-johnson-and-johnson-dividend …pic.twitter.com/fETdn8Z0Rq				1.48329E+12	01/01/2017 11:20	/JC_PIP/status/815623669984722944
1571005185-551	https://twitter.com/search?l=en&q=%24jnj%20OR%20%24JNJ%20since%3A2017-01-01%20until%3A2017-12-31&src=typd&lang=en	@JC_PIP	JC	Johnson & Johnson: #Expensive But Still a Buy? #stockanalysis @seekingalpha #dividend $JNJ http://seekingalpha.com/article/4005554-run-johnson-and-johnson-still-buy …pic.twitter.com/bLi8FU9ZKi				1.4833E+12	01/01/2017 11:40	/JC_PIP/status/815628702906273792
1571005185-550	https://twitter.com/search?l=en&q=%24jnj%20OR%20%24JNJ%20since%3A2017-01-01%20until%3A2017-12-31&src=typd&lang=en	@DvdndDiplomats	Dividend Diplomats	Lanny's Stocks to Look Forward to in 2017! $JNJ $PG $DEO $ED #Consumer #Utilities #Alcohol #Invest #Save #Money #NYE http://www.dividenddiplomats.com/2017-stocks-look-forward/ …			2	1.4833E+12	01/01/2017 12:47	/DvdndDiplomats/status/815645582706569216
1571005185-549	https://twitter.com/search?l=en&q=%24jnj%20OR%20%24JNJ%20since%3A2017-01-01%20until%3A2017-12-31&src=typd&lang=en	@fourifbyair	Bridgewater	Johnson & Johnson: Power Play $JNJ $PGhttp://ow.ly/IG9o307AOQl				1.4833E+12	01/01/2017 13:10	/fourifbyair/status/815651344832991232
1571005185-548	https://twitter.com/search?l=en&q=%24jnj%20OR%20%24JNJ%20since%3A2017-01-01%20until%3A2017-12-31&src=typd&lang=en	@BColwell_Invest	Brian D. Colwell	J&J in exclusive talks with #Actelion - Johnson & Johnson (#NYSE: $JNJ) http://ow.ly/MNQS307nro1 #biotech #pharma				1.48331E+12	01/01/2017 14:30	/BColwell_Invest/status/815671585151602689
1571005185-547	https://twitter.com/search?l=en&q=%24jnj%20OR%20%24JNJ%20since%3A2017-01-01%20until%3A2017-12-31&src=typd&lang=en	@MeshAwareness	MeshAwareness	$JnJ #BigPharma Hurting People for Profits & getting away with murder! MAM Mesh Rally, March 6th,Federal Courthouse, Charleston WV. @JNJNewspic.twitter.com/bRE7a77hsF		14	6	1.48331E+12	01/01/2017 16:11	/MeshAwareness/status/815697102726631428
1571005185-546	https://twitter.com/search?l=en&q=%24jnj%20OR%20%24JNJ%20since%3A2017-01-01%20until%3A2017-12-31&src=typd&lang=en	@LiveSquawk	LiveSquawk	Johnson & Johnson Set Quarterly Cash Dividend Of $0.80 Per Share - RTRS $JNJ		2	3	1.48344E+12	03/01/2017 04:42	/LiveSquawk/status/816248240844718080
1571005185-545	https://twitter.com/search?l=en&q=%24jnj%20OR%20%24JNJ%20since%3A2017-01-01%20until%3A2017-12-31&src=typd&lang=en	@Vantageanalysis	Vantage	Catch up on pharma business development news you may have missed over Christmas: http://epvantage.com/Universal/View.aspx?type=Story&id=679553&isEPVantage=yes … $ALIOF $JNJ $SNY		1	2	1.48346E+12	03/01/2017 09:55	/Vantageanalysis/status/816327060767592448
1571005185-544	https://twitter.com/search?l=en&q=%24jnj%20OR%20%24JNJ%20since%3A2017-01-01%20until%3A2017-12-31&src=typd&lang=en	@CarlyHFierce	Carly Helfand	J&J and Actelion's potential deal fix? $260 per share for marketed meds, spinoff for pipeline: http://bit.ly/2ivLcu3 $JNJ $ATLN #pharma			2	1.48347E+12	03/01/2017 10:37	/CarlyHFierce/status/816337712886194177
[truncated: 561 more rows]
