# Supplementary material for: Measuring information flux between social media and stock prices with Transfer Entropy
Source: PLoS One. 2021 Sep 23;16(9):e0257686. doi: 10.1371/journal.pone.0257686 (PMC8459996; doi:10.1371/journal.pone.0257686)
Supplement: S1 Data — (ZIP) [file pone.0257686.s001.zip › DATA BASES/17.-JOHNSON AND JOHNSON/New folder/twitter_feed (22).csv]

web-scraper-order	web-scraper-start-url	handle	name	content	replies	retweets	favorites	unix_timestamp	published_date	url
1569634860-32	https://twitter.com/search?l=en&q=%24jnj%20OR%20%24JNJ%20since%3A2009-01-01%20until%3A2009-12-31&src=typd&lang=en	@HEALTH_NOTES	Alec Vachon, Ph.D.	$GENZ $JNJ $SNN $SNY - New govt doc/pt advisories say viscosupps for osteoarth = no help. So why do insurers pay? LK: http://bit.ly/16nxIr				1239249170000	8:52 PM - 8 Apr 2009	/HEALTH_NOTES/status/1481335619
1569634860-43	https://twitter.com/search?l=en&q=%24jnj%20OR%20%24JNJ%20since%3A2009-01-01%20until%3A2009-12-31&src=typd&lang=en	@jonnajarian	Jon Najarian	2 rumors & volume to justify something is up; $JNJ for $ISRG where 6K calls trade vs 1.3k normal & $LVMH for $COH 15k calls vs 2.5k normal.				1233331897000	9:11 AM - 30 Jan 2009	/jonnajarian/status/1162010500
1569634860-55	https://twitter.com/search?l=en&q=%24jnj%20OR%20%24JNJ%20since%3A2009-01-01%20until%3A2009-12-31&src=typd&lang=en	@powitz	Mitch Powitz	$$ member question - what happens if one doesn't tender $MNT shares to $JNJ by deadline? thanks.				1231383958000	8:05 PM - 7 Jan 2009	/powitz/status/1103503491
1569634860-56	https://twitter.com/search?l=en&q=%24jnj%20OR%20%24JNJ%20since%3A2009-01-01%20until%3A2009-12-31&src=typd&lang=en	@powitz	Mitch Powitz	$$ have a technical ?, if one doesn't tender their $MNT shares to $JNJ by deadline, what happens?				1231280838000	3:27 PM - 6 Jan 2009	/powitz/status/1100477871
1569634860-28	https://twitter.com/search?l=en&q=%24jnj%20OR%20%24JNJ%20since%3A2009-01-01%20until%3A2009-12-31&src=typd&lang=en	@scotthensley	Scott Hensley	Is the media to blame for Big Pharma's big image problem? A panel with critics & $JNJ will discuss. http://is.gd/xtvV				1241743542000	5:45 PM - 7 May 2009	/scotthensley/status/1732818321
1569634860-57	https://twitter.com/search?l=en&q=%24jnj%20OR%20%24JNJ%20since%3A2009-01-01%20until%3A2009-12-31&src=typd&lang=en	null	null	null	null	null	null	null	null	null
1569634860-49	https://twitter.com/search?l=en&q=%24jnj%20OR%20%24JNJ%20since%3A2009-01-01%20until%3A2009-12-31&src=typd&lang=en	@SSTURN	Steve Sturner	Blue chip, "safe haven" $DIA stocks getting hit today, $PG, $JNJ, $KO, $UTX, $GE, $MMM all look seriously sick on the charts.				1232731293000	10:21 AM - 23 Jan 2009	/SSTURN/status/1142462462
1569634860-1	https://twitter.com/search?l=en&q=%24jnj%20OR%20%24JNJ%20since%3A2009-01-01%20until%3A2009-12-31&src=typd&lang=en	@CBOE	Cboe	Johnson & Johnson- $JNJ options active on Oct volatility of 19, Nov at 17 into EPS and analyst meeting		1		1255108623000	10:17 AM - 9 Oct 2009	/CBOE/status/4739511326
1569634860-34	https://twitter.com/search?l=en&q=%24jnj%20OR%20%24JNJ%20since%3A2009-01-01%20until%3A2009-12-31&src=typd&lang=en	@BreakoutStocks	Top Breakout Stocks	10-day downside breakout on $JNJ today. Info on on how high/low it usually goes within a month of downside breakouts http://bit.ly/89LL				1239131457000	12:10 PM - 7 Apr 2009	/BreakoutStocks/status/1471391769
1569634860-13	https://twitter.com/search?l=en&q=%24jnj%20OR%20%24JNJ%20since%3A2009-01-01%20until%3A2009-12-31&src=typd&lang=en	@tomkeene	tom keene	tom mcmanus cio wells fargo advisors dividend growh vs. low 2-year yield is something to pay attention to $JNJ 5-yr gr 7.7% $WFC $$				1250256431000	6:27 AM - 14 Aug 2009	/tomkeene/status/3307314963
1569634860-51	https://twitter.com/search?l=en&q=%24jnj%20OR%20%24JNJ%20since%3A2009-01-01%20until%3A2009-12-31&src=typd&lang=en	@aarontask	Aaron Task	Stocks, Bonds Greet Obama with Bronx Cheer http://tinyurl.com/9rjx4t $RBS $STT $XLF $JNJ $SPY $DIA $TLT $QQQQ				1232477861000	11:57 AM - 20 Jan 2009	/aarontask/status/1134175630
1569634860-15	https://twitter.com/search?l=en&q=%24jnj%20OR%20%24JNJ%20since%3A2009-01-01%20until%3A2009-12-31&src=typd&lang=en	@asues	Adam	$JNJ: cash machine/dividends/undervalued. now potential Alzheimer's blockbusters? - Big Win for $JNJ with Elan http://is.gd/1mqKA				1246634535000	8:22 AM - 3 Jul 2009	/asues/status/2455139960
1569634860-5	https://twitter.com/search?l=en&q=%24jnj%20OR%20%24JNJ%20since%3A2009-01-01%20until%3A2009-12-31&src=typd&lang=en	@barronsonline	Barron's	Cover Story:10 high-quality, dividend-paying stocks for retirement: $STD $CVX $INTC $JNJ $MCD $NSRGY $NVS $PEP $PG $VZ http://bit.ly/8v8Fep		1	1	1259013192000	2:53 PM - 23 Nov 2009	/barronsonline/status/5988754688
1569634860-17	https://twitter.com/search?l=en&q=%24jnj%20OR%20%24JNJ%20since%3A2009-01-01%20until%3A2009-12-31&src=typd&lang=en	@brucejapsen	Bruce Japsen	In huge award, jury levels $1.7 billion verdict against Abbott Labs $ABT, saying Humira drug infringed on $JNJ patents. http://tr.im/qe8f				1246315024000	3:37 PM - 29 Jun 2009	/brucejapsen/status/2394625965
1569634860-11	https://twitter.com/search?l=en&q=%24jnj%20OR%20%24JNJ%20since%3A2009-01-01%20until%3A2009-12-31&src=typd&lang=en	@barronsonline	Barron's	Barron's Cover: Boomer Consumer: Companies that ignore baby boomers do so at their peril. $BBBY $TGT $WMT $PG $JNJ $DIS http://bit.ly/93ihw				1254778324000	2:32 PM - 5 Oct 2009	/barronsonline/status/4638235182
1569634860-14	https://twitter.com/search?l=en&q=%24jnj%20OR%20%24JNJ%20since%3A2009-01-01%20until%3A2009-12-31&src=typd&lang=en	@afinley	Aidan Finley	RT @Kineticos: @ethicsblogger: India "Ramping Up" for Clinical Trials http://tinyurl.com/indiaRCT $JNJ reports 25% trials in Asia			1	1248661987000	7:33 PM - 26 Jul 2009	/afinley/status/2863169316
1569634860-45	https://twitter.com/search?l=en&q=%24jnj%20OR%20%24JNJ%20since%3A2009-01-01%20until%3A2009-12-31&src=typd&lang=en	@nickfenton	fentrade	Got too picky with $JNJ. It would have been nice, but no dice.				1233069986000	8:26 AM - 27 Jan 2009	/nickfenton/status/1152284171
1569634860-2	https://twitter.com/search?l=en&q=%24jnj%20OR%20%24JNJ%20since%3A2009-01-01%20until%3A2009-12-31&src=typd&lang=en	@barronsonline	Barron's	Gold Diggers of '09, Beware...How options traders view gold's rise -- and eventual fall. $GLD $JNJ $MCD $VZ http://bit.ly/5GCafg				1260201957000	9:05 AM - 7 Dec 2009	/barronsonline/status/6434345522
1569634860-6	https://twitter.com/search?l=en&q=%24jnj%20OR%20%24JNJ%20since%3A2009-01-01%20until%3A2009-12-31&src=typd&lang=en	@scotthensley	Scott Hensley	The perpetual restructuring of $JNJ continues--6 to 7% of workers being cut. http://bit.ly/1Kr0wC				1257252474000	5:47 AM - 3 Nov 2009	/scotthensley/status/5390408251
1569634860-25	https://twitter.com/search?l=en&q=%24jnj%20OR%20%24JNJ%20since%3A2009-01-01%20until%3A2009-12-31&src=typd&lang=en	@KipTips	Kiplinger Magazine	Why Three Bears Turned Bullish - Veteran analysts tell why they think stocks are heading up. http://bit.ly/CuWGB $INTC $JNJ $WAG			1	1242657849000	7:44 AM - 18 May 2009	/KipTips/status/1836291950
1569634860-21	https://twitter.com/search?l=en&q=%24jnj%20OR%20%24JNJ%20since%3A2009-01-01%20until%3A2009-12-31&src=typd&lang=en	@IBDinvestors	Investors.com	In case you missed it, $CGRB roared higher Fri, after it agreed to be bought by $JNJ in a deal valued at $900 million. http://bit.ly/P3Tkk			1	1243305129000	7:32 PM - 25 May 2009	/IBDinvestors/status/1919232897
1569634860-18	https://twitter.com/search?l=en&q=%24jnj%20OR%20%24JNJ%20since%3A2009-01-01%20until%3A2009-12-31&src=typd&lang=en	@alansmurray	Alan Murray	Are their still bargains in the stock market? Greg Zuckerman today suggests $JNJ $HPQ and $AEP. http://bit.ly/5aUp				1245592313000	6:51 AM - 21 Jun 2009	/alansmurray/status/2265567503
1569634860-53	https://twitter.com/search?l=en&q=%24jnj%20OR%20%24JNJ%20since%3A2009-01-01%20until%3A2009-12-31&src=typd&lang=en	@RobWilen	Rob Wilen	@AndySwan One stock for 10 years -- $NLY. Would also consider $JNJ.				1232218930000	12:02 PM - 17 Jan 2009	/RobWilen/status/1126646597
1569634860-40	https://twitter.com/search?l=en&q=%24jnj%20OR%20%24JNJ%20since%3A2009-01-01%20until%3A2009-12-31&src=typd&lang=en	@MissTrade	Matt Davio	$JNJ 5 year lows, nothing is saved in this continuing slow market crash http://twitpic.com/1r87j				1235850003000	12:40 PM - 28 Feb 2009	/MissTrade/status/1262993258
1569634860-24	https://twitter.com/search?l=en&q=%24jnj%20OR%20%24JNJ%20since%3A2009-01-01%20until%3A2009-12-31&src=typd&lang=en	@CNBCFastMoney	CNBC's Fast Money	World’s Richest Investors Game Stocks, Pt. 2 http://bit.ly/1a5R0b $COP $EMC $HES $JNJ $JNY $PFE $USB $WFC $WFR $WYE #StockMarket				1242682753000	2:39 PM - 18 May 2009	/CNBCFastMoney/status/1840279298
1569634860-29	https://twitter.com/search?l=en&q=%24jnj%20OR%20%24JNJ%20since%3A2009-01-01%20until%3A2009-12-31&src=typd&lang=en	@MadMoneyOnCNBC	Mad Money On CNBC	Keys to a Continued... http://bit.ly/dgLzA $AAPL $ABT $AMZN $APC $BMY $CELG $CHK $CPB $DIS $DVN $GOOG $HNZ $JNJ $KFT $LLY $PFE $RIMM $TAP			2	1241570587000	5:43 PM - 5 May 2009	/MadMoneyOnCNBC/status/1711859214
1569634860-50	https://twitter.com/search?l=en&q=%24jnj%20OR%20%24JNJ%20since%3A2009-01-01%20until%3A2009-12-31&src=typd&lang=en	@greenfaucet	Green Faucet	Healthcare Looks attractive here $JNJ http://tinyurl.com/ay9yy2				1232498836000	5:47 PM - 20 Jan 2009	/greenfaucet/status/1134989705
1569634860-37	https://twitter.com/search?l=en&q=%24jnj%20OR%20%24JNJ%20since%3A2009-01-01%20until%3A2009-12-31&src=typd&lang=en	@maoxian	C. Maoxian	$MCD $WMT $JNJ and $GM are four of the top ten best employers in China: http://bit.ly/17lqX9 (American private co.'s SAS and EY on list too)				1238575565000	1:46 AM - 1 Apr 2009	/maoxian/status/1430273275
1569634860-35	https://twitter.com/search?l=en&q=%24jnj%20OR%20%24JNJ%20since%3A2009-01-01%20until%3A2009-12-31&src=typd&lang=en	@KipTips	Kiplinger Magazine	The Final Four ... for 2019 - ..no underdog stocks here.. RT @EODY new story up by yours truly $JNJ $PEP $CL $UTX http://tinyurl.com/dfykd3				1238768767000	7:26 AM - 3 Apr 2009	/KipTips/status/1445530926
1569634860-30	https://twitter.com/search?l=en&q=%24jnj%20OR%20%24JNJ%20since%3A2009-01-01%20until%3A2009-12-31&src=typd&lang=en	@BiologyFool	Brian Orelli	Lots of PDUFA dates this month ($AZN, $BMY, $JNJ, and others): http://tr.im/iOvv Anyone want guess the over/under on how many the FDA makes?				1239732063000	11:01 AM - 14 Apr 2009	/BiologyFool/status/1518442952
1569634860-44	https://twitter.com/search?l=en&q=%24jnj%20OR%20%24JNJ%20since%3A2009-01-01%20until%3A2009-12-31&src=typd&lang=en	@BreakoutStocks	Top Breakout Stocks	$JBLU, $JNJ, $CELG, $GHL, $SEPR stocks hit new short-term highs today, how high/low do they usually go? http://tinyurl.com/6z3mmc				1233248724000	10:05 AM - 29 Jan 2009	/BreakoutStocks/status/1158985897
1569634860-8	https://twitter.com/search?l=en&q=%24jnj%20OR%20%24JNJ%20since%3A2009-01-01%20until%3A2009-12-31&src=typd&lang=en	@businessinsider	Business Insider	Johnson & Johnson Beats Estimates By Slashing Research Spending $JNJ http://bit.ly/zfEzw				1255437047000	5:30 AM - 13 Oct 2009	/businessinsider/status/4833662652
1569634860-41	https://twitter.com/search?l=en&q=%24jnj%20OR%20%24JNJ%20since%3A2009-01-01%20until%3A2009-12-31&src=typd&lang=en	@InvestorPlace	InvestorPlace	Good evening everyone! I'd like to leave you with one name to consider this evening $JNJ. Cheers, InvestorPlace http://bit.ly/S8ZUo				1235685975000	3:06 PM - 26 Feb 2009	/InvestorPlace/status/1255553069
1569634860-10	https://twitter.com/search?l=en&q=%24jnj%20OR%20%24JNJ%20since%3A2009-01-01%20until%3A2009-12-31&src=typd&lang=en	@JNJNews	Johnson & Johnson	RT @dougchia: New blog post by $JNJ that speaks to its shareholders - "Shareholder Tools You Can Use" - http://bit.ly/snLHO			1	1254864683000	2:31 PM - 6 Oct 2009	/JNJNews/status/4665281801
1569634860-38	https://twitter.com/search?l=en&q=%24jnj%20OR%20%24JNJ%20since%3A2009-01-01%20until%3A2009-12-31&src=typd&lang=en	@BillDA	Bill D'Alessandro	Anyone have thoughts on $JNJ trying to outbid $MRK for $SGP? Credit Suisse analyst says $JNJ can bid as high as $40, $MRK as high as $39...				1236799450000	12:24 PM - 11 Mar 2009	/BillDA/status/1312178442
1569634860-39	https://twitter.com/search?l=en&q=%24jnj%20OR%20%24JNJ%20since%3A2009-01-01%20until%3A2009-12-31&src=typd&lang=en	@jdmarkman	Jon Markman	Banks get all the bad ink but the crash of $JNJ & $PG this year is more mind-blowing, as shoppers shun brands. My column: http://is.gd/mhT3				1236646316000	5:51 PM - 9 Mar 2009	/jdmarkman/status/1303230605
1569634860-48	https://twitter.com/search?l=en&q=%24jnj%20OR%20%24JNJ%20since%3A2009-01-01%20until%3A2009-12-31&src=typd&lang=en	@nickfenton	fentrade	I'm tempted to go long $JNJ here. Nice retrace. Watching RSI levels, and will lilely enter if RSI reaches 30.				1233069273000	8:14 AM - 27 Jan 2009	/nickfenton/status/1152250891
1569634860-12	https://twitter.com/search?l=en&q=%24jnj%20OR%20%24JNJ%20since%3A2009-01-01%20until%3A2009-12-31&src=typd&lang=en	@arubenstein	Adam Rubenstein	Listening to Roy Davis VP Corp Dev @ $JNJ and President $JNJ Development Corporation speak about RED SCRIPT VENTURES @ http://RMLIC.com				1253196567000	7:09 AM - 17 Sep 2009	/arubenstein/status/4054584892
1569634860-52	https://twitter.com/search?l=en&q=%24jnj%20OR%20%24JNJ%20since%3A2009-01-01%20until%3A2009-12-31&src=typd&lang=en	@fundmyfund	Mark H	earnings of note for coming week $$ http://is.gd/gt4q &CSX $IBM $GE $JNJ $AAPL $UTX $COF $GOOG $ISRG $POT $MSFT $NOK $HOG $COH $AMR $UAUA				1232386399000	10:33 AM - 19 Jan 2009	/fundmyfund/status/1130921090
1569634860-3	https://twitter.com/search?l=en&q=%24jnj%20OR%20%24JNJ%20since%3A2009-01-01%20until%3A2009-12-31&src=typd&lang=en	@bhc3	Hutch Carpenter	New post: Open Innovators Outperform the Market by 16.9% http://bit.ly/7qp8xV #innovation $csco $hpq $col $whr $pg $clx $jnj $csc $gsk $wy		1	1	1260198216000	8:03 AM - 7 Dec 2009	/bhc3/status/6432686028
1569634860-23	https://twitter.com/search?l=en&q=%24jnj%20OR%20%24JNJ%20since%3A2009-01-01%20until%3A2009-12-31&src=typd&lang=en	@MadMoneyOnCNBC	Mad Money On CNBC	Headlines Shouldn’t Scare You Away... http://bit.ly/16KiBw $AG $AGCO $BBT $CAT $DE $FMER $FNFG $GBCI $IR $JNJ $KO $NAL $PBCT $PG $UTX			1	1242776647000	4:44 PM - 19 May 2009	/MadMoneyOnCNBC/status/1853156482
1569634860-9	https://twitter.com/search?l=en&q=%24jnj%20OR%20%24JNJ%20since%3A2009-01-01%20until%3A2009-12-31&src=typd&lang=en	@wwwstockrake	StockRake	RT @jaltucher Stocks my kids should buy if I die: http://bit.ly/jQuUb $$ I'm buying $JNJ 4 my sons & love that $JNJ consolidated 4 7 yrs.				1254950636000	2:23 PM - 7 Oct 2009	/wwwstockrake/status/4692349001
1569634860-27	https://twitter.com/search?l=en&q=%24jnj%20OR%20%24JNJ%20since%3A2009-01-01%20until%3A2009-12-31&src=typd&lang=en	@MadMoneyOnCNBC	Mad Money On CNBC	Cramer: Prepare for Sector Rotation? http://bit.ly/IxQsB $ABT $GIS $JNJ $MRK $PG #RetailSales #BarackObama #StockPicks #StockMarket			1	1242258606000	4:50 PM - 13 May 2009	/MadMoneyOnCNBC/status/1789566658
1569634860-47	https://twitter.com/search?l=en&q=%24jnj%20OR%20%24JNJ%20since%3A2009-01-01%20until%3A2009-12-31&src=typd&lang=en	@gawed	Luis Fer Mtz	@nickfenton in what timeframe you're watching $JNJ?				1233069689000	8:21 AM - 27 Jan 2009	/gawed/status/1152270711
1569634860-19	https://twitter.com/search?l=en&q=%24jnj%20OR%20%24JNJ%20since%3A2009-01-01%20until%3A2009-12-31&src=typd&lang=en	@Convertbond	Lawrence McDonald	Record Auctions Coming from the Treasury, $104 Billion In Debt Next Week http://bit.ly/JSWVe $mcd $jnj $dell $k $c $mot #mkt				1245375646000	6:40 PM - 18 Jun 2009	/Convertbond/status/2231532389
1569634860-22	https://twitter.com/search?l=en&q=%24jnj%20OR%20%24JNJ%20since%3A2009-01-01%20until%3A2009-12-31&src=typd&lang=en	@scotthensley	Scott Hensley	RT @THEHCC $JNJ has had some bad business development deals in the past, like Scios for Natrecor. Wonder if $CGRB will work for them.				1243008867000	9:14 AM - 22 May 2009	/scotthensley/status/1883873587
1569634860-26	https://twitter.com/search?l=en&q=%24jnj%20OR%20%24JNJ%20since%3A2009-01-01%20until%3A2009-12-31&src=typd&lang=en	@CNBCFastMoney	CNBC's Fast Money	Your First Move For Monday May 18th http://bit.ly/MUhSC $DE $FLIR $GPS $HD $HPQ $JNJ $JPM $TGT $TOL $URS $XRT #StockMarket #StockPicks			2	1242425346000	3:09 PM - 15 May 2009	/CNBCFastMoney/status/1810755727
1569634860-31	https://twitter.com/search?l=en&q=%24jnj%20OR%20%24JNJ%20since%3A2009-01-01%20until%3A2009-12-31&src=typd&lang=en	@CBOE	Cboe	Blue Chips April option implied volatility levels prior to EPS next week: $JNJ-31, $KO-23, $JPM-84 & $GE-85 http://bit.ly/975Vl			1	1239308128000	1:15 PM - 9 Apr 2009	/CBOE/status/1485772416
1569634860-7	https://twitter.com/search?l=en&q=%24jnj%20OR%20%24JNJ%20since%3A2009-01-01%20until%3A2009-12-31&src=typd&lang=en	@MeredithGould	MeredithGould	RT @jackbilson3: The website about $JnJ history that Marc Monseau (@jnjcomm) mentioned...http://bit.ly/KUIiv #ePatCon			1	1256657074000	8:24 AM - 27 Oct 2009	/MeredithGould/status/5202945111
1569634860-20	https://twitter.com/search?l=en&q=%24jnj%20OR%20%24JNJ%20since%3A2009-01-01%20until%3A2009-12-31&src=typd&lang=en	@brucejapsen	Bruce Japsen	Drug interactions, through genetic tests, may be found. $ABT $PFE $JNJ & other drugmakers working with Chicago consortium http://tr.im/nmOK				1244089761000	9:29 PM - 3 Jun 2009	/brucejapsen/status/2025754410
1569634860-33	https://twitter.com/search?l=en&q=%24jnj%20OR%20%24JNJ%20since%3A2009-01-01%20until%3A2009-12-31&src=typd&lang=en	@SamsungMexico	Samsung México	No te preocupes por los cambios repentinos de luz y ruido, tu QLED 8K se adapta para darte la mejor calidad sin importar las condiciones.pic.twitter.com/2xoy75xCWJ	7	10	132	1569197768000	5:16 PM - 22 Sep 2019	/SamsungMexico/status/1175926786292703232
1569634860-4	https://twitter.com/search?l=en&q=%24jnj%20OR%20%24JNJ%20since%3A2009-01-01%20until%3A2009-12-31&src=typd&lang=en	@GFBanorte_mx	GFBanorte México	Banorte, único banco mexicano creador de Principios de #ResponsibleBanking @ONU_es; cimiento de una banca más cercana a colaboradores y comunidades donde trabajamos. Orgullosos de representar a LATAM en el panel sobre el cambio a impulsar en el mundo http://bit.ly/2kzbrTO #ONUpic.twitter.com/e6ct4oDQ1f	82	117	806	1569264455000	11:47 AM - 23 Sep 2019	/GFBanorte_mx/status/1176206492753678337
1569634860-46	https://twitter.com/search?l=en&q=%24jnj%20OR%20%24JNJ%20since%3A2009-01-01%20until%3A2009-12-31&src=typd&lang=en	@nickfenton	fentrade	@gawed I'm watching the 2 day 2 minute bars chart on $JNJ.				1233069777000	8:22 AM - 27 Jan 2009	/nickfenton/status/1152274634
1569634860-54	https://twitter.com/search?l=en&q=%24jnj%20OR%20%24JNJ%20since%3A2009-01-01%20until%3A2009-12-31&src=typd&lang=en	@ilungailunga	Ilunga	Obama rally might happen next Tuedsay, choose some good stock but not fiancials. I prefer stocks like $jnj $pg $mcd etc.				1232156866000	6:47 PM - 16 Jan 2009	/ilungailunga/status/1125263562
1569634860-16	https://twitter.com/search?l=en&q=%24jnj%20OR%20%24JNJ%20since%3A2009-01-01%20until%3A2009-12-31&src=typd&lang=en	@AOLFinance	AOL Finance	new patent infringement verdict record set; #abbott labs ordered to pay $JNJ $1.67 bil http://twurl.cc/17hp (is this insane?)				1246409404000	5:50 PM - 30 Jun 2009	/AOLFinance/status/2412634365
1569634860-36	https://twitter.com/search?l=en&q=%24jnj%20OR%20%24JNJ%20since%3A2009-01-01%20until%3A2009-12-31&src=typd&lang=en	@Kiplinger	Kiplinger	RT @kiptips That You, Bull? Several of the bears of 2008 now say it's time to buy stocks $JNJ $INTC $WAG http://tinyurl.com/cdsxdv				1238604351000	9:45 AM - 1 Apr 2009	/Kiplinger/status/1432450963
1569634860-42	https://twitter.com/search?l=en&q=%24jnj%20OR%20%24JNJ%20since%3A2009-01-01%20until%3A2009-12-31&src=typd&lang=en	@StockJockey	StockJockey	$JNJ Record Breaking Boob Job 38KKK implant http://tinyurl.com/bxe9zg			1	1233858412000	11:26 AM - 5 Feb 2009	/StockJockey/status/1180538935
