# Supplementary material for: Measuring information flux between social media and stock prices with Transfer Entropy
Source: PLoS One. 2021 Sep 23;16(9):e0257686. doi: 10.1371/journal.pone.0257686 (PMC8459996; doi:10.1371/journal.pone.0257686)
Supplement: S1 Data — (ZIP) [file pone.0257686.s001.zip › DATA BASES/17.-JOHNSON AND JOHNSON/New folder/twitter_feed (23).csv]

web-scraper-order	web-scraper-start-url	handle	name	content	replies	retweets	favorites	unix_timestamp	published_date	url
1569635074-69	https://twitter.com/search?l=en&q=%24jnj%20OR%20%24JNJ%20since%3A2010-01-01%20until%3A2010-12-31&src=typd&lang=en	@Bloomberg	Bloomberg LP	J&J McNeil Unit Recalls Some Tylenol Cold Products Over Labeling Mistake http://ow.ly/3f4bd $JNJ		1	1	1290628202000	12:50 PM - 24 Nov 2010	/Bloomberg/status/7521341221638144
1569635074-106	https://twitter.com/search?l=en&q=%24jnj%20OR%20%24JNJ%20since%3A2010-01-01%20until%3A2010-12-31&src=typd&lang=en	@ChristianeTrue	Christiane Truelove	RT @mhuckman: $JNJ falls from 1 to 2 on Barron's list of World's Most Respected Companies.Apple 1,$ABT 24,$NVS 27, $AMGN 29,$MRK 33, $GSK 36		1		1266095296000	2:08 PM - 13 Feb 2010	/ChristianeTrue/status/9070261918
1569635074-122	https://twitter.com/search?l=en&q=%24jnj%20OR%20%24JNJ%20since%3A2010-01-01%20until%3A2010-12-31&src=typd&lang=en	@sellputs	sP	drugs are bad $JNJ heiress dead at 30 http://bit.ly/5c3ztY				1262682568000	2:09 AM - 5 Jan 2010	/sellputs/status/7398395583
1569635074-105	https://twitter.com/search?l=en&q=%24jnj%20OR%20%24JNJ%20since%3A2010-01-01%20until%3A2010-12-31&src=typd&lang=en	@ycharts	YCharts	Barrons Most Respected List Out http://ping.fm/VXHNR $AAPL, $JNJ, $PG, $IBM, $BRK.A Top the list http://ping.fm/GeNpW		1	1	1266183617000	2:40 PM - 14 Feb 2010	/ycharts/status/9113160492
1569635074-68	https://twitter.com/search?l=en&q=%24jnj%20OR%20%24JNJ%20since%3A2010-01-01%20until%3A2010-12-31&src=typd&lang=en	@macroQmicro	Jeff Quiggle	Made where? RT @BreakingNews: $JNJ recalls Rolaids soft chews after reports metal, wood particles in products. http://bit.ly/fuSUpN		1	1	1291935439000	3:57 PM - 9 Dec 2010	/macroQmicro/status/13004294160654336
1569635074-108	https://twitter.com/search?l=en&q=%24jnj%20OR%20%24JNJ%20since%3A2010-01-01%20until%3A2010-12-31&src=typd&lang=en	@jessefelder	Jesse Felder	Toyota: How to Kill One of the Most Powerful Brands in the World http://bit.ly/deCgJ7 $TM $JNJ				1265306383000	10:59 AM - 4 Feb 2010	/jessefelder/status/8641509038
1569635074-59	https://twitter.com/search?l=en&q=%24jnj%20OR%20%24JNJ%20since%3A2010-01-01%20until%3A2010-12-31&src=typd&lang=en	@FoxBusiness	FOX Business	Random factoid: Today is Global Handwashing Day, sponsored by the United Nations. How's $JNJ's stock trading today? - down 0.4%.		2		1287161310000	9:48 AM - 15 Oct 2010	/FoxBusiness/status/27459300771
1569635074-91	https://twitter.com/search?l=en&q=%24jnj%20OR%20%24JNJ%20since%3A2010-01-01%20until%3A2010-12-31&src=typd&lang=en	@FortuneMagazine	FORTUNE	Already under govt investigation cloud, J&J misses deadline to submit docs about secret recall to Congress http://bit.ly/c2Q4QY $JNJ		1	2	1275998654000	5:04 AM - 8 Jun 2010	/FortuneMagazine/status/15701412758
1569635074-110	https://twitter.com/search?l=en&q=%24jnj%20OR%20%24JNJ%20since%3A2010-01-01%20until%3A2010-12-31&src=typd&lang=en	@marketcall	Market Call	C. Lannon top #stocks pick $JNJ: its multi-decade track record of annual dividend increases and fantastic balance sheet can't be overstated				1264553703000	5:55 PM - 26 Jan 2010	/marketcall/status/8258493279
1569635074-125	https://twitter.com/search?l=en&q=%24jnj%20OR%20%24JNJ%20since%3A2010-01-01%20until%3A2010-12-31&src=typd&lang=en	null	null	null	null	null	null	null	null	null
1569635074-58	https://twitter.com/search?l=en&q=%24jnj%20OR%20%24JNJ%20since%3A2010-01-01%20until%3A2010-12-31&src=typd&lang=en	@jimcramer	Jim Cramer	what is Berkshire doing with $JNJ! Unnerving!!!!...Oh and enough with the $ODP already!		1	3	1281997431000	3:23 PM - 16 Aug 2010	/jimcramer/status/21349925914
1569635074-119	https://twitter.com/search?l=en&q=%24jnj%20OR%20%24JNJ%20since%3A2010-01-01%20until%3A2010-12-31&src=typd&lang=en	@adamfeuerstein	Adam Feuerstein	NEJM -- FDA wants to re-evaluate use of EPO drugs in chronic kidney disease. $AMGN $JNJ $AFFY				1262816111000	3:15 PM - 6 Jan 2010	/adamfeuerstein/status/7455724689
1569635074-94	https://twitter.com/search?l=en&q=%24jnj%20OR%20%24JNJ%20since%3A2010-01-01%20until%3A2010-12-31&src=typd&lang=en	@FortuneMagazine	FORTUNE	Ugh. J&J has it 4th Tylenol recall in 7 months. http://bit.ly/dsiqhk $JNJ $$		1		1272974444000	5:00 AM - 4 May 2010	/FortuneMagazine/status/13360965258
1569635074-123	https://twitter.com/search?l=en&q=%24jnj%20OR%20%24JNJ%20since%3A2010-01-01%20until%3A2010-12-31&src=typd&lang=en	@StockAAPL	StockAAPL	How Wall Street successfully fought against the reforms http://bit.ly/7zVlWv $JPM $GS $CS $IBM $AAPL $JNJ: How Wall Street successfully...				1262520723000	5:12 AM - 3 Jan 2010	/StockAAPL/status/7330703904
1569635074-67	https://twitter.com/search?l=en&q=%24jnj%20OR%20%24JNJ%20since%3A2010-01-01%20until%3A2010-12-31&src=typd&lang=en	@JoeSaluzzi	Joe Saluzzi	Could those corporate cost cutting programs now start to show up as quality control problems? Ck out this $JNJ story http://bit.ly/fOAdxM		2	1	1291995345000	8:35 AM - 10 Dec 2010	/JoeSaluzzi/status/13255557653729280
1569635074-124	https://twitter.com/search?l=en&q=%24jnj%20OR%20%24JNJ%20since%3A2010-01-01%20until%3A2010-12-31&src=typd&lang=en	@tipakcie	tipakcie	How Wall Street successfully fought against the reforms http://bit.ly/7zVlWv $JPM $GS $CS $IBM $AAPL $JNJ				1262519061000	4:44 AM - 3 Jan 2010	/tipakcie/status/7330269826
1569635074-76	https://twitter.com/search?l=en&q=%24jnj%20OR%20%24JNJ%20since%3A2010-01-01%20until%3A2010-12-31&src=typd&lang=en	@maoxian	C. Maoxian	On the blog: An animated gif detailing a trade in $JNJ: http://bit.ly/longjnj | Out of bandwidth but still full of great ideas.			1	1284434577000	8:22 PM - 13 Sep 2010	/maoxian/status/24442811354
1569635074-114	https://twitter.com/search?l=en&q=%24jnj%20OR%20%24JNJ%20since%3A2010-01-01%20until%3A2010-12-31&src=typd&lang=en	@scotthensley	Scott Hensley	FDA's warning letter to $JNJ over tardy handling of smelly Tylenol is remarkably stern and at odds with company's rep. http://bit.ly/8TDxX2		1		1263731998000	5:39 AM - 17 Jan 2010	/scotthensley/status/7862759904
1569635074-73	https://twitter.com/search?l=en&q=%24jnj%20OR%20%24JNJ%20since%3A2010-01-01%20until%3A2010-12-31&src=typd&lang=en	@aarontask	Aaron Task	No, 'Buy & Hold' Is Not Dead, Says Tongue -- It's Just Sleeping http://yhoo.it/drpb22 $KO $MSFT $JNJ $BP $JNJ $SPY #mkt #valueDude		1		1285255337000	8:22 AM - 23 Sep 2010	/aarontask/status/25316476188
1569635074-78	https://twitter.com/search?l=en&q=%24jnj%20OR%20%24JNJ%20since%3A2010-01-01%20until%3A2010-12-31&src=typd&lang=en	@FortuneMagazine	FORTUNE	RT @ktbenner: In Fortune's new issue: @minakimes shows how far J&J has fallen in quality, and how deep the culture of cover ups runs. $JNJ		3	1	1282588017000	11:26 AM - 23 Aug 2010	/FortuneMagazine/status/21933589051
1569635074-64	https://twitter.com/search?l=en&q=%24jnj%20OR%20%24JNJ%20since%3A2010-01-01%20until%3A2010-12-31&src=typd&lang=en	@business	Bloomberg	Exclusive: #Goldman, #Intel Are on My Top 10 List for 2011: Commentary by John Dorfman - http://ow.ly/3uKTI $GS $INTC $JNJ $RIG $CADC ^gm		5	3	1293464401000	8:40 AM - 27 Dec 2010	/business/status/19417225379184640
1569635074-116	https://twitter.com/search?l=en&q=%24jnj%20OR%20%24JNJ%20since%3A2010-01-01%20until%3A2010-12-31&src=typd&lang=en	@marketfolly	Market Folly	specifically $JNJ & $PG			1	1263582856000	12:14 PM - 15 Jan 2010	/marketfolly/status/7798375694
1569635074-60	https://twitter.com/search?l=en&q=%24jnj%20OR%20%24JNJ%20since%3A2010-01-01%20until%3A2010-12-31&src=typd&lang=en	@EddyElfenbein	Eddy Elfenbein	Merger idea: $MSFT and $JNJ combine to form SoftJohnson		1		1286473763000	10:49 AM - 7 Oct 2010	/EddyElfenbein/status/26672009643
1569635074-95	https://twitter.com/search?l=en&q=%24jnj%20OR%20%24JNJ%20since%3A2010-01-01%20until%3A2010-12-31&src=typd&lang=en	@FromCarl	Carl Lavin	Children's Tylenol recalled: FDA investigates as J&J McNeil unit recalls children's Tylenol, Benadryl (AP): http://cptl.st/cTbfhq $JNJ		2	1	1272734292000	10:18 AM - 1 May 2010	/FromCarl/status/13199111230
1569635074-112	https://twitter.com/search?l=en&q=%24jnj%20OR%20%24JNJ%20since%3A2010-01-01%20until%3A2010-12-31&src=typd&lang=en	@CNBCFastMoney	CNBC's Fast Money	Earnings Deluge: What Matters Most On Tuesday? http://cnbc.com/id/35064666 $EMC $GLW $JNJ $X $YHOO #StockMarket #StockPicks			1	1264459388000	3:43 PM - 25 Jan 2010	/CNBCFastMoney/status/8210253016
1569635074-61	https://twitter.com/search?l=en&q=%24jnj%20OR%20%24JNJ%20since%3A2010-01-01%20until%3A2010-12-31&src=typd&lang=en	@MichelobUltraMx	MichelobUltraMx	Si eres de los que más RT citados haga a este tweet con el #Michelobers y las canciones que quieres escuchar en el @Septemberfestmx ya ganaste. TyC: https://bit.ly/2ndRQtc pic.twitter.com/lAR6o7X9aK	25	31	82	1569605440000	10:30 AM - 27 Sep 2019	/MichelobUltraMx/status/1177636686467080198
1569635074-97	https://twitter.com/search?l=en&q=%24jnj%20OR%20%24JNJ%20since%3A2010-01-01%20until%3A2010-12-31&src=typd&lang=en	@brianreid	Brian Reid	Great list (and great perspective) on mobile health care apps. $MRK, $JNJ, $PFE, $SPHGY, $SNY all on iPhone. http://bit.ly/dBAXux #FDAsm		1	1	1267804070000	8:47 AM - 5 Mar 2010	/brianreid/status/10029482157
1569635074-62	https://twitter.com/search?l=en&q=%24jnj%20OR%20%24JNJ%20since%3A2010-01-01%20until%3A2010-12-31&src=typd&lang=en	@YahooFinance	Yahoo Finance	Zacks #Earnings Trends Highlights: $JNJ, $CVX and $DD http://yhoo.it/bR9qvW $$		1		1285065943000	3:45 AM - 21 Sep 2010	/YahooFinance/status/25106763567
1569635074-118	https://twitter.com/search?l=en&q=%24jnj%20OR%20%24JNJ%20since%3A2010-01-01%20until%3A2010-12-31&src=typd&lang=en	@maoxian	C. Maoxian	Trading idea for Thu Jan 7 long $JNJ target 67.18 - 67.95 $$				1262865278000	4:54 AM - 7 Jan 2010	/maoxian/status/7476346822
1569635074-66	https://twitter.com/search?l=en&q=%24jnj%20OR%20%24JNJ%20since%3A2010-01-01%20until%3A2010-12-31&src=typd&lang=en	@NPRHealth	NPR Health News	Tweeting for tampons. The Great Tampon Mystery: Where Have All the o.b.’s Gone? http://bit.ly/h265ev (via @commonhealth) $JNJ		8	2	1292958182000	12:03 PM - 21 Dec 2010	/NPRHealth/status/17293989233303552
1569635074-109	https://twitter.com/search?l=en&q=%24jnj%20OR%20%24JNJ%20since%3A2010-01-01%20until%3A2010-12-31&src=typd&lang=en	@PoweradeMx	Powerade	Supera tus límites. Regístrate aquí al medio maratón del #CircuitoPOWERADE y conquista los 21K. ‍‍Poder es sentir que puedes. #HAYPOWER https://bit.ly/2mlMtrw pic.twitter.com/eABjxCFG3a	9	42	540	1569264839000	11:53 AM - 23 Sep 2019	/PoweradeMx/status/1176208105425842176
1569635074-65	https://twitter.com/search?l=en&q=%24jnj%20OR%20%24JNJ%20since%3A2010-01-01%20until%3A2010-12-31&src=typd&lang=en	@CNBCFastMoney	CNBC's Fast Money	Your First Move For Monday, Dec. 27 http://bit.ly/hWPEI1 $FLWS $JNJ $JPM $SQM #TheNegotiator:GuyAdami #FastMoney #StockMarket #StockPicks		1	5	1293146887000	4:28 PM - 23 Dec 2010	/CNBCFastMoney/status/18085473821925376
1569635074-71	https://twitter.com/search?l=en&q=%24jnj%20OR%20%24JNJ%20since%3A2010-01-01%20until%3A2010-12-31&src=typd&lang=en	@Bloomberg	Bloomberg LP	Abbott Challenges $1.67 Billion Patent Loss to J&J Over Arthritis Therapy http://ow.ly/33kSu $ABT $JNJ			1	1288728603000	1:10 PM - 2 Nov 2010	/Bloomberg/status/29501382153
1569635074-113	https://twitter.com/search?l=en&q=%24jnj%20OR%20%24JNJ%20since%3A2010-01-01%20until%3A2010-12-31&src=typd&lang=en	@CNBCFastMoney	CNBC's Fast Money	Fast Money's Correction Protection Plan http://cnbc.com/id/34980455 $BBT $GSK $IBM $JNJ $KRE $ORCL $STX $WDC #StockMarket #StockPicks			1	1264114749000	3:59 PM - 21 Jan 2010	/CNBCFastMoney/status/8045221881
1569635074-100	https://twitter.com/search?l=en&q=%24jnj%20OR%20%24JNJ%20since%3A2010-01-01%20until%3A2010-12-31&src=typd&lang=en	@MikeHuckman	Mike Huckman	Study: Stents put into clogged neck arteries essentially as safe & effective as doing surgery to unclog them. $EVVV (EV3)$BSX $JNJ $ABT		1	1	1267195181000	7:39 AM - 26 Feb 2010	/MikeHuckman/status/9680285865
1569635074-98	https://twitter.com/search?l=en&q=%24jnj%20OR%20%24JNJ%20since%3A2010-01-01%20until%3A2010-12-31&src=typd&lang=en	@adamfeuerstein	Adam Feuerstein	$SNY's Cabazitxel and its impact on prostate cancer drugs from $MDVN $JNJ $DNDN http://bit.ly/ahJzxZ		2		1267701936000	4:25 AM - 4 Mar 2010	/adamfeuerstein/status/9969368838
1569635074-72	https://twitter.com/search?l=en&q=%24jnj%20OR%20%24JNJ%20since%3A2010-01-01%20until%3A2010-12-31&src=typd&lang=en	@businessinsider	Business Insider	Bill Gross: Stimulus Is A Disaster, But Dividend Stocks Will Still Beat Bonds $JNJ $PG by @vincefernando http://read.bi/bQFyZA		1	3	1285774413000	8:33 AM - 29 Sep 2010	/businessinsider/status/25893350858
1569635074-99	https://twitter.com/search?l=en&q=%24jnj%20OR%20%24JNJ%20since%3A2010-01-01%20until%3A2010-12-31&src=typd&lang=en	@adamfeuerstein	Adam Feuerstein	The $SNY drug/study has implications for competing prostate cancer drugs from $MDVN and $JNJ., but not $DNDN. More on that tomorrow morning.				1267657581000	4:06 PM - 3 Mar 2010	/adamfeuerstein/status/9945290724
1569635074-83	https://twitter.com/search?l=en&q=%24jnj%20OR%20%24JNJ%20since%3A2010-01-01%20until%3A2010-12-31&src=typd&lang=en	@Bloomberg	Bloomberg LP	Johnson & Johnson Sells $1.1 Billion of Debt at the Lowest Rates on Record http://ow.ly/2oSOn $JNJ $MCD		4	3	1281657611000	5:00 PM - 12 Aug 2010	/Bloomberg/status/21016907142
1569635074-79	https://twitter.com/search?l=en&q=%24jnj%20OR%20%24JNJ%20since%3A2010-01-01%20until%3A2010-12-31&src=typd&lang=en	@Nasdaq	Nasdaq	"Be Like #Buffett" @TheOnlineInvest $BDX $COP $FISV $GE $IRM $JNJ $KFT $KO $MTB $NLC $PG $WMT $WPO http://bit.ly/d4EKqO		1	2	1282155586000	11:19 AM - 18 Aug 2010	/Nasdaq/status/21510185445
1569635074-93	https://twitter.com/search?l=en&q=%24jnj%20OR%20%24JNJ%20since%3A2010-01-01%20until%3A2010-12-31&src=typd&lang=en	@carmendrahl	Carmen Drahl	Merck's wasn't the only R&D day today. Our take on Addex's 112m euro $JNJ deal http://bit.ly/aa3cwj ADXN.SW		2		1273613388000	2:29 PM - 11 May 2010	/carmendrahl/status/13810376063
1569635074-90	https://twitter.com/search?l=en&q=%24jnj%20OR%20%24JNJ%20since%3A2010-01-01%20until%3A2010-12-31&src=typd&lang=en	@CocaColaMx	Coca-Cola México	Sí, puedes dar el extra con tus amigos. Contagia tu energía positiva con la nueva Coca-Cola Energy. Búscala en tu Oxxo más cercanopic.twitter.com/XXxF7kCAe5	34	38	215	1568150865000	2:27 PM - 10 Sep 2019	/CocaColaMx/status/1171535759238500354
1569635074-63	https://twitter.com/search?l=en&q=%24jnj%20OR%20%24JNJ%20since%3A2010-01-01%20until%3A2010-12-31&src=typd&lang=en	@CNBC	CNBC	Reposition for 'January Bounce': Stock Picker http://inv.lv/8XcynR $CMCSA $CMCSK $JNJ $MRK $MSFT $WMT #Economy #Economy #Nasdaq #NYSE		2		1288799056000	8:44 AM - 3 Nov 2010	/CNBC/status/29582764232
1569635074-121	https://twitter.com/search?l=en&q=%24jnj%20OR%20%24JNJ%20since%3A2010-01-01%20until%3A2010-12-31&src=typd&lang=en	@PavolHollosy	Pavol Hollosy	$JNJ breaking down on 30 min chart, take some Tylenol "Rollover" Pain Caplets , or buy a put $$				1262719115000	12:18 PM - 5 Jan 2010	/PavolHollosy/status/7412360527
1569635074-89	https://twitter.com/search?l=en&q=%24jnj%20OR%20%24JNJ%20since%3A2010-01-01%20until%3A2010-12-31&src=typd&lang=en	@chartly	StockTwits Charts	RT @abnormalreturns $JNJ http://beta.chart.ly/nut4gel Would you rather own the 10 year T-note at 3.0% or $JNJ with a dividend yield of 3.7%?		1		1277834136000	10:55 AM - 29 Jun 2010	/chartly/status/17351898884
1569635074-111	https://twitter.com/search?l=en&q=%24jnj%20OR%20%24JNJ%20since%3A2010-01-01%20until%3A2010-12-31&src=typd&lang=en	@Street_Insider	Streetinsider.com	$JNJ Q4 EPS of $1.02, ex-items, vs. consensus of $0.97, sales of $16.6B, vs. of $15.70B; Sees FY10 EPS of $4.85-$4.95, vs. consensus $4.94		1		1264510557000	5:55 AM - 26 Jan 2010	/Street_Insider/status/8233954279
1569635074-80	https://twitter.com/search?l=en&q=%24jnj%20OR%20%24JNJ%20since%3A2010-01-01%20until%3A2010-12-31&src=typd&lang=en	@Bloomberg	Bloomberg LP	Lilly #Alzheimer Failure Threatens Prospects for Similar Drugs http://ow.ly/2rbeK $LLY $PFE $JNJ		2		1282128602000	3:50 AM - 18 Aug 2010	/Bloomberg/status/21480707815
1569635074-75	https://twitter.com/search?l=en&q=%24jnj%20OR%20%24JNJ%20since%3A2010-01-01%20until%3A2010-12-31&src=typd&lang=en	@CBOE	Cboe	CBOE most active puts: Johnson & Johnson- $JNJ, Oracle- $ORCL, Research In Motion - $RIMM, Apple- $AAPL		2	1	1284751597000	12:26 PM - 17 Sep 2010	/CBOE/status/24785647355
1569635074-77	https://twitter.com/search?l=en&q=%24jnj%20OR%20%24JNJ%20since%3A2010-01-01%20until%3A2010-12-31&src=typd&lang=en	@Bloomberg	Bloomberg LP	Doctors Given Millions By Device Industry Fail to Disclose Pay in Research http://ow.ly/2DDCW $JNJ $SYK $BMET $ZMH $PFE $MDT		3	1	1284421802000	4:50 PM - 13 Sep 2010	/Bloomberg/status/24426275708
1569635074-70	https://twitter.com/search?l=en&q=%24jnj%20OR%20%24JNJ%20since%3A2010-01-01%20until%3A2010-12-31&src=typd&lang=en	@lisamjarvis	Lisa Jarvis	Hits keep coming for Arena: First FDA rejects obesity drug, now $JNJ gives back GPR119 compounds for diabetes: http://bit.ly/9zUuCl $ARNA			1	1288925921000	7:58 PM - 4 Nov 2010	/lisamjarvis/status/381460263477249
1569635074-102	https://twitter.com/search?l=en&q=%24jnj%20OR%20%24JNJ%20since%3A2010-01-01%20until%3A2010-12-31&src=typd&lang=en	@MaverickNY	Sally Church	Abiraterone continues to reveal early but promising data in advanced prostate cancer http://bit.ly/a1mf0e $JNJ $CGRB			1	1266504028000	7:40 AM - 18 Feb 2010	/MaverickNY/status/9285844202
1569635074-87	https://twitter.com/search?l=en&q=%24jnj%20OR%20%24JNJ%20since%3A2010-01-01%20until%3A2010-12-31&src=typd&lang=en	@Bloomberg	Bloomberg LP	Yields Dropping to '04 Levels Spark Busiest July for Sales: Credit Markets http://ow.ly/2iTXy $MCD $AMD $JPM $KMB $JNJ $ORCL		4		1280519103000	12:45 PM - 30 Jul 2010	/Bloomberg/status/19934705443
1569635074-81	https://twitter.com/search?l=en&q=%24jnj%20OR%20%24JNJ%20since%3A2010-01-01%20until%3A2010-12-31&src=typd&lang=en	@YahooFinance	Yahoo Finance	Berkshire nearly doubles J&J stake, trims Kraft http://yhoo.it/d3AVYp $$ $BRK.A $JNJ $K $AOL		1	1	1282006856000	6:00 PM - 16 Aug 2010	/YahooFinance/status/21360566221
1569635074-96	https://twitter.com/search?l=en&q=%24jnj%20OR%20%24JNJ%20since%3A2010-01-01%20until%3A2010-12-31&src=typd&lang=en	@adamfeuerstein	Adam Feuerstein	$JNJ $ELN Ph 3 data on Alzheimer's drug Bappy could be pushed back to '12, says Bloomberg. http://bit.ly/axoYB9 (Thx @JohnCFierce)		2		1268911759000	4:29 AM - 18 Mar 2010	/adamfeuerstein/status/10666729488
1569635074-84	https://twitter.com/search?l=en&q=%24jnj%20OR%20%24JNJ%20since%3A2010-01-01%20until%3A2010-12-31&src=typd&lang=en	@MadMoneyOnCNBC	Mad Money On CNBC	Cramer Answers Question: Who Is the Worst CEO? http://cnbc.com/id/38679894 $AII $BX $JNJ $NOK #CEOsCFOs #StockMarket #StockPicks		2	1	1281655266000	4:21 PM - 12 Aug 2010	/MadMoneyOnCNBC/status/21014307657
1569635074-107	https://twitter.com/search?l=en&q=%24jnj%20OR%20%24JNJ%20since%3A2010-01-01%20until%3A2010-12-31&src=typd&lang=en	@aarontask	Aaron Task	Vitaliy Katsenelson Reveals "The Perfect Stock for This Economy" http://bit.ly/bvaMMQ $VOD $PFE $IBB $JNJ $GSK $VZ #mkt #value		1		1265651520000	10:52 AM - 8 Feb 2010	/aarontask/status/8818106835
1569635074-115	https://twitter.com/search?l=en&q=%24jnj%20OR%20%24JNJ%20since%3A2010-01-01%20until%3A2010-12-31&src=typd&lang=en	@wizzwatch	Daredevil	$JNJ - Information Update: Rolaids Antacid Tablets Packaged in Bottles Recalled Due to Possible Health Risks http://tinyurl.com/yd4j9s4				1263661729000	10:08 AM - 16 Jan 2010	/wizzwatch/status/7832235329
1569635074-82	https://twitter.com/search?l=en&q=%24jnj%20OR%20%24JNJ%20since%3A2010-01-01%20until%3A2010-12-31&src=typd&lang=en	@STtrending	StockTwits Trending	Now trending on StockTwits: $GOOG $NFLX $SPY $XLF $JNJ $QQQQ $MSFT $AAPL $ORCL $IWM http://bit.ly/nowtrending		1	1	1281664963000	7:02 PM - 12 Aug 2010	/STtrending/status/21025409268
1569635074-74	https://twitter.com/search?l=en&q=%24jnj%20OR%20%24JNJ%20since%3A2010-01-01%20until%3A2010-12-31&src=typd&lang=en	@HEALTH_NOTES	Alec Vachon, Ph.D.	Today Fed Reg - FDA announces 10/18 Cardiovascular & Renal Drugs AC mtg re TREAT ARANESP study - http://j.mp/aXYTrJ $AMGN $JNJ $DVA		2		1284988639000	6:17 AM - 20 Sep 2010	/HEALTH_NOTES/status/25024014574
1569635074-88	https://twitter.com/search?l=en&q=%24jnj%20OR%20%24JNJ%20since%3A2010-01-01%20until%3A2010-12-31&src=typd&lang=en	@FortuneMagazine	FORTUNE	First Tylenol, now Pecid. More problems for J&J quality control. Govt investigation heats up http://bit.ly/9teoz9 $JNJ		3		1279888182000	5:29 AM - 23 Jul 2010	/FortuneMagazine/status/19335134936
1569635074-117	https://twitter.com/search?l=en&q=%24jnj%20OR%20%24JNJ%20since%3A2010-01-01%20until%3A2010-12-31&src=typd&lang=en	@adamfeuerstein	Adam Feuerstein	More on FDA's re-evaluation of anemia drug safety and Vivus' weight-loss drug aids sleep apnea $AMGN $AFFY $JNJ $VVUS http://bit.ly/8iNXvu				1262868399000	5:46 AM - 7 Jan 2010	/adamfeuerstein/status/7477504926
1569635074-120	https://twitter.com/search?l=en&q=%24jnj%20OR%20%24JNJ%20since%3A2010-01-01%20until%3A2010-12-31&src=typd&lang=en	@CNBCTheExchange	The Exchange	7 Dividend Plays For Investors: Stock Pickers http://bit.ly/5H51de $ABT $EPD $IBM $JNJ $PEP $PX $WMT #Economy #Economy #Nasdaq #NYSE				1262728505000	2:55 PM - 5 Jan 2010	/CNBCTheExchange/status/7416746809
1569635074-85	https://twitter.com/search?l=en&q=%24jnj%20OR%20%24JNJ%20since%3A2010-01-01%20until%3A2010-12-31&src=typd&lang=en	@EddyElfenbein	Eddy Elfenbein	"Mr. Equity Risk Premium to the yellow courtesy phone" $JNJ just floated 10-year bonds at 2.95%. The stock yields 3.6%.		4		1281648236000	2:23 PM - 12 Aug 2010	/EddyElfenbein/status/21006550626
1569635074-101	https://twitter.com/search?l=en&q=%24jnj%20OR%20%24JNJ%20since%3A2010-01-01%20until%3A2010-12-31&src=typd&lang=en	@MaverickNY	Sally Church	Improved survival in ovarian cancer w/Avastin; my take and the potential impact on J&J's Yondelis http://bit.ly/bZf5LF $RHHBY $JNJ			3	1267126556000	12:35 PM - 25 Feb 2010	/MaverickNY/status/9639916602
1569635074-103	https://twitter.com/search?l=en&q=%24jnj%20OR%20%24JNJ%20since%3A2010-01-01%20until%3A2010-12-31&src=typd&lang=en	@Kiplinger	Kiplinger	Drug Stocks to Buy Low Now ... even if drug shares go nowhere you can pocket dividends http://su.pr/9ktqVg $PFE $JNJ $MRK $NVS $ABT $TEVA				1266426305000	10:05 AM - 17 Feb 2010	/Kiplinger/status/9241990484
1569635074-86	https://twitter.com/search?l=en&q=%24jnj%20OR%20%24JNJ%20since%3A2010-01-01%20until%3A2010-12-31&src=typd&lang=en	@marketfolly	Market Folly	GMO's Jeremy Grantham favors high quality US stocks http://bit.ly/cpapOm $JNJ $PFE		1	1	1280765437000	9:10 AM - 2 Aug 2010	/marketfolly/status/20150202590
1569635074-92	https://twitter.com/search?l=en&q=%24jnj%20OR%20%24JNJ%20since%3A2010-01-01%20until%3A2010-12-31&src=typd&lang=en	@JNJNews	Johnson & Johnson	New blog post on JNJBTW -- McNeil Consumer Healthcare's plans to assess and address quality issues http://bit.ly/a9FxvW $JNJ #JNJ #J&J		2	1	1274836034000	6:07 PM - 25 May 2010	/JNJNews/status/14729942702
1569635074-104	https://twitter.com/search?l=en&q=%24jnj%20OR%20%24JNJ%20since%3A2010-01-01%20until%3A2010-12-31&src=typd&lang=en	@matthewherper	Matthew Herper	On call, $MRK says arbitration panel with $JNJ on Remicade will be in Sept.; was responding to Tim Anderson from Bernstein.				1266328168000	6:49 AM - 16 Feb 2010	/matthewherper/status/9185319093
