# Supplementary material for: Measuring information flux between social media and stock prices with Transfer Entropy
Source: PLoS One. 2021 Sep 23;16(9):e0257686. doi: 10.1371/journal.pone.0257686 (PMC8459996; doi:10.1371/journal.pone.0257686)
Supplement: S1 Data — (ZIP) [file pone.0257686.s001.zip › DATA BASES/17.-JOHNSON AND JOHNSON/New folder/twitter_feed (24).csv]

web-scraper-order	web-scraper-start-url	handle	name	content	replies	retweets	favorites	unix_timestamp	published_date	url
1569635172-149	https://twitter.com/search?l=en&q=%24jnj%20OR%20%24JNJ%20since%3A2011-01-01%20until%3A2011-12-31&src=typd&lang=en	@abnormalreturns	Tadas Viskanta	[post] Monday videos: Mark Holowesko, Seth Klarman and the "icy finger of death." http://stks.co/1HyS $JNJ $XOM		1	1	1322501523000	10:32 AM - 28 Nov 2011	/abnormalreturns/status/141207741980098560
1569635172-132	https://twitter.com/search?l=en&q=%24jnj%20OR%20%24JNJ%20since%3A2011-01-01%20until%3A2011-12-31&src=typd&lang=en	@MSN_Money	MSN Money	Some big blue chip names in Dogs of the Dow. $GE, $T, $JNJ http://on.msn.com/zOz	1	4		1319714900000	4:28 AM - 27 Oct 2011	/MSN_Money/status/129519795002556417
1569635172-185	https://twitter.com/search?l=en&q=%24jnj%20OR%20%24JNJ%20since%3A2011-01-01%20until%3A2011-12-31&src=typd&lang=en	@Bloomberg	Bloomberg LP	Unilever's Sanex Sale Said to Interest P&G, Henkel, Colgate http://bloom.bg/hu95ti $CL $JNJ $PG		4		1299285002000	5:30 PM - 4 Mar 2011	/Bloomberg/status/43830592030244864
1569635172-175	https://twitter.com/search?l=en&q=%24jnj%20OR%20%24JNJ%20since%3A2011-01-01%20until%3A2011-12-31&src=typd&lang=en	@Bloomberg	Bloomberg LP	J&J Says Profit Fell 23% on Consumer Drug, Hip Recalls http://bloom.bg/eVZpTE $JNJ		6	1	1303218004000	6:00 AM - 19 Apr 2011	/Bloomberg/status/60326801506959360
1569635172-163	https://twitter.com/search?l=en&q=%24jnj%20OR%20%24JNJ%20since%3A2011-01-01%20until%3A2011-12-31&src=typd&lang=en	@Bloomberg	Bloomberg LP	Google Leads Company-Reputation Poll as Berkshire Slips to No. 4 http://bloom.bg/kdMd2y $AAPL $AIG $BAC $BRK/A $C $GOOG $GS $HPOL $JNJ $JPM		9	3	1304343003000	6:30 AM - 2 May 2011	/Bloomberg/status/65045385621680128
1569635172-183	https://twitter.com/search?l=en&q=%24jnj%20OR%20%24JNJ%20since%3A2011-01-01%20until%3A2011-12-31&src=typd&lang=en	@valuewalk	ValueWalk	FULL TRANSCRIPT of Warren Buffett's interview on CNBC http://www.valuewalk.com/?p=6255 $brk.a $brk.b $ko $wfc $kft $jnj			1	1299422538000	7:42 AM - 6 Mar 2011	/valuewalk/status/44407463218397184
1569635172-130	https://twitter.com/search?l=en&q=%24jnj%20OR%20%24JNJ%20since%3A2011-01-01%20until%3A2011-12-31&src=typd&lang=en	@JohnMelloy	John Melloy	Is it me or do this year's Dogs of the Dow don't look that bad? $T $VZ $MRK $PFE $GE $DD $JNJ $INTC $PG $KFT . None have cash problems.		4	1	1325190011000	1:20 PM - 29 Dec 2011	/JohnMelloy/status/152484075171627008
1569635172-207	https://twitter.com/search?l=en&q=%24jnj%20OR%20%24JNJ%20since%3A2011-01-01%20until%3A2011-12-31&src=typd&lang=en	@culturlovertime	cultural_overtime	#Tecnnicals: on 12-31, 2 of 25 $XPH (#pharma) stocks completed bearish moving average crossovers. Names: $NKTR & $JNJ				1293847564000	7:06 PM - 31 Dec 2010	/culturlovertime/status/21024325297508353
1569635172-157	https://twitter.com/search?l=en&q=%24jnj%20OR%20%24JNJ%20since%3A2011-01-01%20until%3A2011-12-31&src=typd&lang=en	@businessinsider	Business Insider	Only Four U.S. Companies Still Have a AAA Rating $XOM $MSFT $JNJ by @AimeeGroth http://read.bi/o8xgTO		14	3	1312622013000	2:13 AM - 6 Aug 2011	/businessinsider/status/99770071177629697
1569635172-158	https://twitter.com/search?l=en&q=%24jnj%20OR%20%24JNJ%20since%3A2011-01-01%20until%3A2011-12-31&src=typd&lang=en	@GFBanorte_mx	GFBanorte México	Banorte, único banco mexicano creador de Principios de #ResponsibleBanking @ONU_es; cimiento de una banca más cercana a colaboradores y comunidades donde trabajamos. Orgullosos de representar a LATAM en el panel sobre el cambio a impulsar en el mundo http://bit.ly/2kzbrTO #ONUpic.twitter.com/e6ct4oDQ1f	84	117	808	1569264455000	11:47 AM - 23 Sep 2019	/GFBanorte_mx/status/1176206492753678337
1569635172-161	https://twitter.com/search?l=en&q=%24jnj%20OR%20%24JNJ%20since%3A2011-01-01%20until%3A2011-12-31&src=typd&lang=en	@WSJhealthblog	WSJ Health Blog	RT @jonathanrockoff: Prosecutors want around $1B from $JNJ in off-label marketing probe: http://tinyurl.com/44u24k6 $JNJ		5		1305231518000	1:18 PM - 12 May 2011	/WSJhealthblog/status/68772089183731712
1569635172-190	https://twitter.com/search?l=en&q=%24jnj%20OR%20%24JNJ%20since%3A2011-01-01%20until%3A2011-12-31&src=typd&lang=en	@brucejapsen	Bruce Japsen	Abbott wins $1.7 billion appeal of threat to Humira rheumatoid arthritis drug over $JNJ http://tinyurl.com/6ytb579 #hcr #health #teaparty		1	1	1298482600000	10:36 AM - 23 Feb 2011	/brucejapsen/status/40465076091756544
1569635172-199	https://twitter.com/search?l=en&q=%24jnj%20OR%20%24JNJ%20since%3A2011-01-01%20until%3A2011-12-31&src=typd&lang=en	@RobertLangreth	Robert Langreth	Truly Unnecessary Back Surgery That Costs A Bundle $MDT $JNJ http://ow.ly/3BlIj			1	1294686541000	12:09 PM - 10 Jan 2011	/RobertLangreth/status/24543248441671681
1569635172-180	https://twitter.com/search?l=en&q=%24jnj%20OR%20%24JNJ%20since%3A2011-01-01%20until%3A2011-12-31&src=typd&lang=en	@Bloomberg	Bloomberg LP	Johnson & Johnson to Pay More Than $70 Mln to Settle With SEC http://bloom.bg/gFPLLQ $JNJ		13		1302280202000	9:30 AM - 8 Apr 2011	/Bloomberg/status/56393373619204096
1569635172-139	https://twitter.com/search?l=en&q=%24jnj%20OR%20%24JNJ%20since%3A2011-01-01%20until%3A2011-12-31&src=typd&lang=en	@valuewalk	ValueWalk	America’s Best Companies are Cheap http://stks.co/1bgS $ABT $AVP $BBY $CVX $ENDP $EZPW $FISV $GME $HPG $INTC $IR $ItW $JNJ $MDT $SYK $TEVA		1	1	1324313794000	9:56 AM - 19 Dec 2011	/valuewalk/status/148808954644930560
1569635172-173	https://twitter.com/search?l=en&q=%24jnj%20OR%20%24JNJ%20since%3A2011-01-01%20until%3A2011-12-31&src=typd&lang=en	@HuaweiMobileMx	Huawei Mobile Mx	Con convicción para lograrlo y #HuaweiWatchGT para registrarlo. ¡Alcanza tu meta!pic.twitter.com/NXmCsjtpnx	13	45	627	1569449197000	3:06 PM - 25 Sep 2019	/HuaweiMobileMx/status/1176981358373064704
1569635172-191	https://twitter.com/search?l=en&q=%24jnj%20OR%20%24JNJ%20since%3A2011-01-01%20until%3A2011-12-31&src=typd&lang=en	@barronsonline	Barron's	COVER STORY: The 100 Most Respected Companies $AAPL $JNJ $AMZN $BRKA $IBM $MCD $C $BAC $PG $GS $V $GE $GM $F http://on.barrons.com/fVG9kj		1	1	1298008458000	10:54 PM - 17 Feb 2011	/barronsonline/status/38476378198380544
1569635172-189	https://twitter.com/search?l=en&q=%24jnj%20OR%20%24JNJ%20since%3A2011-01-01%20until%3A2011-12-31&src=typd&lang=en	@KeithMcCullough	Keith McCullough	hearing $JNJ for $MCD... or $MCD for $JNJ... tough to tell who the buyer is into the close! look at these stocks being marked up, sad		1	1	1298926550000	1:55 PM - 28 Feb 2011	/KeithMcCullough/status/42327137335787520
1569635172-131	https://twitter.com/search?l=en&q=%24jnj%20OR%20%24JNJ%20since%3A2011-01-01%20until%3A2011-12-31&src=typd&lang=en	@matthewherper	Matthew Herper	Why There Will Never Be Another Drug Like Lipitor -- http://onforb.es/untkIg $PFE, $JNJ	3	17	1	1322664132000	7:42 AM - 30 Nov 2011	/matthewherper/status/141889771445293056
1569635172-140	https://twitter.com/search?l=en&q=%24jnj%20OR%20%24JNJ%20since%3A2011-01-01%20until%3A2011-12-31&src=typd&lang=en	@FibLine	Juan Doe	Hot Sector & Hot Stocks within the Sector ~ $NVS $SNY $MRK $GSK $PFE $NVO $JNJ $ABT $AZN	1		2	1323988309000	3:31 PM - 15 Dec 2011	/FibLine/status/147443773239070721
1569635172-200	https://twitter.com/search?l=en&q=%24jnj%20OR%20%24JNJ%20since%3A2011-01-01%20until%3A2011-12-31&src=typd&lang=en	@OptionsHawk	Joe Kunkle	$SNN Buyout Talk with $JNJ Heating Up a Bit			1	1294591094000	9:38 AM - 9 Jan 2011	/OptionsHawk/status/24142914980417537
1569635172-208	https://twitter.com/search?l=en&q=%24jnj%20OR%20%24JNJ%20since%3A2011-01-01%20until%3A2011-12-31&src=typd&lang=en	@culturlovertime	cultural_overtime	#Technincals: on 12-31, 1 of 25 $XPH (#pharma) stocks fell below its 100dma. Names: $JNJ				1293847563000	7:06 PM - 31 Dec 2010	/culturlovertime/status/21024323078721536
1569635172-179	https://twitter.com/search?l=en&q=%24jnj%20OR%20%24JNJ%20since%3A2011-01-01%20until%3A2011-12-31&src=typd&lang=en	@MarketWatch	MarketWatch	$JNJ in talks to buy Swiss firm for $20 bln http://stk.ly/hhOCQC		3	3	1302903478000	2:37 PM - 15 Apr 2011	/MarketWatch/status/59007582064480256
1569635172-192	https://twitter.com/search?l=en&q=%24jnj%20OR%20%24JNJ%20since%3A2011-01-01%20until%3A2011-12-31&src=typd&lang=en	@MadMoneyOnCNBC	Mad Money On CNBC	This Group Used to Be Safe, But It's Now Time To Sell http://bit.ly/fKVpiX $BMY $EPD $GSK $JNJ $LLY $MCD $MMM $MRK $PFE #Pharmaceuticals		1	2	1297989008000	5:30 PM - 17 Feb 2011	/MadMoneyOnCNBC/status/38394800386347008
1569635172-168	https://twitter.com/search?l=en&q=%24jnj%20OR%20%24JNJ%20since%3A2011-01-01%20until%3A2011-12-31&src=typd&lang=en	@jimcramer	Jim Cramer	$JNJ did something right? This purchase of Synthes for an outrageous amount at least gives $JNJ some growth!! Dow stock		3		1303892384000	1:19 AM - 27 Apr 2011	/jimcramer/status/63155354472677376
1569635172-164	https://twitter.com/search?l=en&q=%24jnj%20OR%20%24JNJ%20since%3A2011-01-01%20until%3A2011-12-31&src=typd&lang=en	@SAI	BI Tech	Google's Eric Schmidt Pours $1.5 Million Into An Online Ad Startup $GOOG $AOL $JNJ by @pegobry http://read.bi/kxMYVy		8	7	1304326961000	2:02 AM - 2 May 2011	/SAI/status/64978102467563520
1569635172-142	https://twitter.com/search?l=en&q=%24jnj%20OR%20%24JNJ%20since%3A2011-01-01%20until%3A2011-12-31&src=typd&lang=en	@MarketWatch	MarketWatch	A list of the top 10 holdings in the GMO Quality fund; $MSFT $CSCO $JNJ http://on.mktw.net/sotphR	1	3	3	1323966731000	9:32 AM - 15 Dec 2011	/MarketWatch/status/147353266236309506
1569635172-184	https://twitter.com/search?l=en&q=%24jnj%20OR%20%24JNJ%20since%3A2011-01-01%20until%3A2011-12-31&src=typd&lang=en	@Bloomberg	Bloomberg LP	J&J Says DePuy Orthopaedics President David Floyd Resigns http://bloom.bg/eGtl7L $JNJ		4		1299286802000	6:00 PM - 4 Mar 2011	/Bloomberg/status/43838143371280385
1569635172-169	https://twitter.com/search?l=en&q=%24jnj%20OR%20%24JNJ%20since%3A2011-01-01%20until%3A2011-12-31&src=typd&lang=en	@Bloomberg	Bloomberg LP	J&J Agrees to Buy Synthes for $21.3 Billion in Cash, Stock http://bloom.bg/icjlIQ $JNJ		3	1	1303885803000	11:30 PM - 26 Apr 2011	/Bloomberg/status/63127750575259648
1569635172-203	https://twitter.com/search?l=en&q=%24jnj%20OR%20%24JNJ%20since%3A2011-01-01%20until%3A2011-12-31&src=typd&lang=en	@ARupdates	Abnormal Returns Now	Seven Out of Thirty: The Best Dow Jones Industrial Stocks For 2011 and Beyond - YCh… http://stk.ly/g3jpXd $MRK $KFT $JNJ $PG $MSFT $WMT $JPM			2	1293914345000	1:39 PM - 1 Jan 2011	/ARupdates/status/21304424219549698
1569635172-135	https://twitter.com/search?l=en&q=%24jnj%20OR%20%24JNJ%20since%3A2011-01-01%20until%3A2011-12-31&src=typd&lang=en	@JNJNews	Johnson & Johnson	News Release: $JNJ Announces 3Q Earnings: http://bit.ly/n3t5z1 #JNJ		5	1	1318938907000	4:55 AM - 18 Oct 2011	/JNJNews/status/126265047747010560
1569635172-136	https://twitter.com/search?l=en&q=%24jnj%20OR%20%24JNJ%20since%3A2011-01-01%20until%3A2011-12-31&src=typd&lang=en	@scotthensley	Scott Hensley	He said it. RT @charlesornstein: Seriously? Another recall? @Reuters_Health: J&J pulls 12 million Motrin bottles http://reut.rs/s6ZBC8 $JNJ		4		1324520506000	7:21 PM - 21 Dec 2011	/scotthensley/status/149675967412056065
1569635172-204	https://twitter.com/search?l=en&q=%24jnj%20OR%20%24JNJ%20since%3A2011-01-01%20until%3A2011-12-31&src=typd&lang=en	@timstockwinning	timln	$JNJ - Johnson & Stock Analysis stock market advice - http://www.dojispace.com/stock-picks/johnson-stock-price-JNJ.aspx				1293887019000	6:03 AM - 1 Jan 2011	/timstockwinning/status/21189812539097088
1569635172-143	https://twitter.com/search?l=en&q=%24jnj%20OR%20%24JNJ%20since%3A2011-01-01%20until%3A2011-12-31&src=typd&lang=en	@Stocktwits	Stocktwits	Fed killing bonds? Buy dividend stocks http://stks.co/1WYl via @LaMonicaBuzz $F $CSCO $DIS $GE $PFE $IBM $JNJ $NFLX		3	1	1323800075000	11:14 AM - 13 Dec 2011	/Stocktwits/status/146654261554589696
1569635172-188	https://twitter.com/search?l=en&q=%24jnj%20OR%20%24JNJ%20since%3A2011-01-01%20until%3A2011-12-31&src=typd&lang=en	@themotleyfool	The Motley Fool	Well, that'll teach him! After a year of recalls, $JNJ reprimands its CEO -- by halving his bonus to a paltry $1.9M. http://mot.ly/emT47k		7		1298929242000	2:40 PM - 28 Feb 2011	/themotleyfool/status/42338426397270016
1569635172-177	https://twitter.com/search?l=en&q=%24jnj%20OR%20%24JNJ%20since%3A2011-01-01%20until%3A2011-12-31&src=typd&lang=en	@Bloomberg	Bloomberg LP	Synthes Says It’s In Talks With J&J on Possible Combination http://bloom.bg/gdNhon $JNJ		4	1	1303113602000	1:00 AM - 18 Apr 2011	/Bloomberg/status/59888907487150080
1569635172-193	https://twitter.com/search?l=en&q=%24jnj%20OR%20%24JNJ%20since%3A2011-01-01%20until%3A2011-12-31&src=typd&lang=en	@stevenplace	Steve Place	time to put some limit buy orders in for the flash crash 2.0... $PG at 50, $JNJ at 57, $XOM at 70, and so on...			4	1296234603000	10:10 AM - 28 Jan 2011	/stevenplace/status/31036292066189314
1569635172-152	https://twitter.com/search?l=en&q=%24jnj%20OR%20%24JNJ%20since%3A2011-01-01%20until%3A2011-12-31&src=typd&lang=en	@abnormalreturns	Tadas Viskanta	Pure gold. RT @reformedbroker: THE FALKENSTEIN PROOF http://stks.co/AwK $JNJ $SPY				1315838100000	7:35 AM - 12 Sep 2011	/abnormalreturns/status/113259317158887425
1569635172-128	https://twitter.com/search?l=en&q=%24jnj%20OR%20%24JNJ%20since%3A2011-01-01%20until%3A2011-12-31&src=typd&lang=en	@jimcramer	Jim Cramer	I want to use $ETN, $JNJ, $NAT, $GG and $EOG to explain the landscape and give you my best shot at what i think will happen.	4	6	3	1312834655000	1:17 PM - 8 Aug 2011	/jimcramer/status/100661955349585920
1569635172-154	https://twitter.com/search?l=en&q=%24jnj%20OR%20%24JNJ%20since%3A2011-01-01%20until%3A2011-12-31&src=typd&lang=en	@carmendrahl	Carmen Drahl	Could pharmacokinetics be the secret to apixaban's clot-stopping success vs warfarin in stroke?http://cenm.ag/blg36 $BMY $PFE $JNJ		1	1	1314650968000	1:49 PM - 29 Aug 2011	/carmendrahl/status/108280125723910145
1569635172-162	https://twitter.com/search?l=en&q=%24jnj%20OR%20%24JNJ%20since%3A2011-01-01%20until%3A2011-12-31&src=typd&lang=en	@Becker_MichaelD	Michael D. Becker	Our new article "Three Late-Stage Leukemia Company Previews for #ASCO11" at http://bit.ly/mdnURy #biotech $CELG $SUPG $CYCC $SNSS $JNJ		6	2	1304903569000	6:12 PM - 8 May 2011	/Becker_MichaelD/status/67396572266246144
1569635172-198	https://twitter.com/search?l=en&q=%24jnj%20OR%20%24JNJ%20since%3A2011-01-01%20until%3A2011-12-31&src=typd&lang=en	@abnormalreturns	Tadas Viskanta	Sunday links: reverse broking, muni ETFs and a steep yield curve. http://stk.ly/gJbmPD $MUB $JNJ $AAPL $GS $BP		2		1295182078000	5:47 AM - 16 Jan 2011	/abnormalreturns/status/26621684907773952
1569635172-205	https://twitter.com/search?l=en&q=%24jnj%20OR%20%24JNJ%20since%3A2011-01-01%20until%3A2011-12-31&src=typd&lang=en	@DividendSheet	Dividend Yield	Best Dividend Paying Stock List As Of January 2011 $AKO.A $TSM $CHL $TLK $TKC $SCCO $JNJ $PTR $ABV $MCD $K $CVX $ELP http://stk.ly/eBxTtj				1293871226000	1:40 AM - 1 Jan 2011	/DividendSheet/status/21123569845014528
1569635172-127	https://twitter.com/search?l=en&q=%24jnj%20OR%20%24JNJ%20since%3A2011-01-01%20until%3A2011-12-31&src=typd&lang=en	@CNBC	CNBC	Johnson & Johnson has begun removing toxic chemicals from baby products, under pressure from consumer groups. $JNJ	1	43	7	1321478288000	2:18 PM - 16 Nov 2011	/CNBC/status/136915981573439490
1569635172-150	https://twitter.com/search?l=en&q=%24jnj%20OR%20%24JNJ%20since%3A2011-01-01%20until%3A2011-12-31&src=typd&lang=en	@businessinsider	Business Insider	China Just Picked A Fight With Another Foreign Brand: J&J $JNJ by @chinahearsay http://read.bi/w0Q783	1	4	1	1320749141000	3:45 AM - 8 Nov 2011	/businessinsider/status/133857719114416128
1569635172-172	https://twitter.com/search?l=en&q=%24jnj%20OR%20%24JNJ%20since%3A2011-01-01%20until%3A2011-12-31&src=typd&lang=en	@FoxBusiness	FOX Business	Despite #recalls, Johnson & Johnson tops 1Q estimates http://fxn.ws/fEmQr2 $JNJ		9	2	1303226347000	8:19 AM - 19 Apr 2011	/FoxBusiness/status/60361794115469312
1569635172-148	https://twitter.com/search?l=en&q=%24jnj%20OR%20%24JNJ%20since%3A2011-01-01%20until%3A2011-12-31&src=typd&lang=en	@FoxBusiness	FOX Business	#WallStreet closes out its best week since 2009 http://fxn.ws/vlCpCV $MS $JNJ $JPM $HPQ	1	14	1	1322860046000	2:07 PM - 2 Dec 2011	/FoxBusiness/status/142711494327545856
1569635172-196	https://twitter.com/search?l=en&q=%24jnj%20OR%20%24JNJ%20since%3A2011-01-01%20until%3A2011-12-31&src=typd&lang=en	@LaMonicaBuzz	Paul R. La Monica	No tears? Oh, there may be tears. J&J earnings meet but revenues miss & '11 forecast is below expectations. $JNJ down about 1.6% pre-market.		4		1295959938000	5:52 AM - 25 Jan 2011	/LaMonicaBuzz/status/29884262551392256
1569635172-147	https://twitter.com/search?l=en&q=%24jnj%20OR%20%24JNJ%20since%3A2011-01-01%20until%3A2011-12-31&src=typd&lang=en	@businessinsider	Business Insider	The O.B. Tampon Company Will Now Apologize To You Personally $JNJ by @Jim_Edwards http://read.bi/v0Tunt		2		1323114488000	12:48 PM - 5 Dec 2011	/businessinsider/status/143778702759694336
1569635172-165	https://twitter.com/search?l=en&q=%24jnj%20OR%20%24JNJ%20since%3A2011-01-01%20until%3A2011-12-31&src=typd&lang=en	@derekhernquist	Derek Hernquist	NEW POST "More Than One Outcome From a Divergence" http://bit.ly/m3KoDF $DIA $IWM $JNJ $INTC $NFLX $RIG		1	2	1304079089000	5:11 AM - 29 Apr 2011	/derekhernquist/status/63938450902106112
1569635172-195	https://twitter.com/search?l=en&q=%24jnj%20OR%20%24JNJ%20since%3A2011-01-01%20until%3A2011-12-31&src=typd&lang=en	@clusterstock	Finance Insider	Why Is Warren Buffett Keeping $34 Billion In Cash? $BRKA $PG $KO $JNJ http://read.bi/hjQ3mL		2		1296232770000	9:39 AM - 28 Jan 2011	/clusterstock/status/31028605786001408
1569635172-201	https://twitter.com/search?l=en&q=%24jnj%20OR%20%24JNJ%20since%3A2011-01-01%20until%3A2011-12-31&src=typd&lang=en	@JBoorstin	Julia Boorstin	Media Moguls and Marketing Execs are out en force @ CES- Check it out: http://bit.ly/eUdhl0 $TWX $NWS $KO $JNJ $UN $DAL		1	1	1294440370000	3:46 PM - 7 Jan 2011	/JBoorstin/status/23510734855999490
1569635172-137	https://twitter.com/search?l=en&q=%24jnj%20OR%20%24JNJ%20since%3A2011-01-01%20until%3A2011-12-31&src=typd&lang=en	@Stocktwits	Stocktwits	Wednesday links: containing the damage. http://stks.co/1cnK via @abnormalreturns $JNJ $PFE $MRK $SPY		1	1	1324406026000	11:33 AM - 20 Dec 2011	/Stocktwits/status/149195804660338688
1569635172-182	https://twitter.com/search?l=en&q=%24jnj%20OR%20%24JNJ%20since%3A2011-01-01%20until%3A2011-12-31&src=typd&lang=en	@business	Bloomberg	Exclusive: Hacking of DuPont, J&J, GE Were Google-Type Attacks That Weren't Disclosed - http://ow.ly/4a22T $DD $JNJ $GE $GOOG $DIS ^gm		16	3	1299594302000	7:25 AM - 8 Mar 2011	/business/status/45127893856157696
1569635172-141	https://twitter.com/search?l=en&q=%24jnj%20OR%20%24JNJ%20since%3A2011-01-01%20until%3A2011-12-31&src=typd&lang=en	@MaverickNY	Sally Church	In-depth update from #ash11 and an exciting new class of compounds - BTK inhibitors: http://icar.us/tnE2L2 $PCYC $JNJ		2	1	1323980652000	1:24 PM - 15 Dec 2011	/MaverickNY/status/147411656312496128
1569635172-194	https://twitter.com/search?l=en&q=%24jnj%20OR%20%24JNJ%20since%3A2011-01-01%20until%3A2011-12-31&src=typd&lang=en	@SamsungMexico	Samsung México	Sumérgete en un nuevo nivel de profundidad y detalle con QLED 8K.	21	43	317	1563315366000	3:16 PM - 16 Jul 2019	/SamsungMexico/status/1151254207367995392
1569635172-178	https://twitter.com/search?l=en&q=%24jnj%20OR%20%24JNJ%20since%3A2011-01-01%20until%3A2011-12-31&src=typd&lang=en	@Bloomberg	Bloomberg LP	J&J Is Said to Hold Acquisition Talks With Device-Maker Synthes http://bloom.bg/h5Luvj $JNJ		6	1	1302967802000	8:30 AM - 16 Apr 2011	/Bloomberg/status/59277377796182018
1569635172-171	https://twitter.com/search?l=en&q=%24jnj%20OR%20%24JNJ%20since%3A2011-01-01%20until%3A2011-12-31&src=typd&lang=en	@derekhernquist	Derek Hernquist	NEW POST "Break Out the Weekly Charts!" http://stk.ly/hYutQ4 $xlp $xlv $jnj $intc		1		1303474919000	5:21 AM - 22 Apr 2011	/derekhernquist/status/61404377121964032
1569635172-144	https://twitter.com/search?l=en&q=%24jnj%20OR%20%24JNJ%20since%3A2011-01-01%20until%3A2011-12-31&src=typd&lang=en	@abnormalreturns	Tadas Viskanta	Sunday links: the not-so hot hand, a big divergence and things learned in 2011. http://stks.co/1U2u $JNJ $HPQ				1323614611000	7:43 AM - 11 Dec 2011	/abnormalreturns/status/145876371602804736
1569635172-170	https://twitter.com/search?l=en&q=%24jnj%20OR%20%24JNJ%20since%3A2011-01-01%20until%3A2011-12-31&src=typd&lang=en	@Stocktwits	Stocktwits	Weekly Market Composition http://stk.ly/gwFE4Q via @DynamicHedge $HAL $JNJ $BAC $MET $V		3		1303475868000	5:37 AM - 22 Apr 2011	/Stocktwits/status/61408361542983681
1569635172-167	https://twitter.com/search?l=en&q=%24jnj%20OR%20%24JNJ%20since%3A2011-01-01%20until%3A2011-12-31&src=typd&lang=en	@abnormalreturns	Tadas Viskanta	Wednesday look-in: $SLV volume, $UPS as economic indicator and Bernanke steps to the mic. http://stk.ly/e0k5Jk $JNJ		1	2	1303901027000	3:43 AM - 27 Apr 2011	/abnormalreturns/status/63191606949462016
1569635172-202	https://twitter.com/search?l=en&q=%24jnj%20OR%20%24JNJ%20since%3A2011-01-01%20until%3A2011-12-31&src=typd&lang=en	@scottsinvest	Scotts Investments	11 High Yield Stocks with Staying Power http://stk.ly/gRhqUW $ABT, $CINF, $CLX, $JNJ, $KMB, $MCD, $MGEE, $PNY, $SON, $SYY, $T, $UVV			1	1294238400000	7:40 AM - 5 Jan 2011	/scottsinvest/status/22663610392125441
1569635172-145	https://twitter.com/search?l=en&q=%24jnj%20OR%20%24JNJ%20since%3A2011-01-01%20until%3A2011-12-31&src=typd&lang=en	@BioWorld	BioWorld	$PCYC down 15% after $975M deal w $JNJ. Twitterverse attributes to profit-taking, lack of 2012 milestones, acquisition off the table.		5		1323451556000	10:25 AM - 9 Dec 2011	/BioWorld/status/145192466352586753
1569635172-153	https://twitter.com/search?l=en&q=%24jnj%20OR%20%24JNJ%20since%3A2011-01-01%20until%3A2011-12-31&src=typd&lang=en	@Bloomberg	Bloomberg LP	J&J Vaginal Mesh Faces FDA as Lawsuits Rise http://bloom.bg/qMBadU $BCR $BSX $ENDP $JNJ		7	1	1315416603000	10:30 AM - 7 Sep 2011	/Bloomberg/status/111491432103161856
1569635172-129	https://twitter.com/search?l=en&q=%24jnj%20OR%20%24JNJ%20since%3A2011-01-01%20until%3A2011-12-31&src=typd&lang=en	@Apple	Apple	El nuevo sistema de tres cámaras del iPhone 11 Pro te permite tomar fotos increíbles gracias a las nuevas cámaras gran angular, ultra gran angular y teleobjetivo. Además, tiene la máxima calidad de video en un smartphone. Disponible ahora.	12	8	91	1569023788000	4:56 PM - 20 Sep 2019	/Apple/status/1175197061974843392
1569635172-156	https://twitter.com/search?l=en&q=%24jnj%20OR%20%24JNJ%20since%3A2011-01-01%20until%3A2011-12-31&src=typd&lang=en	@businessinsider	Business Insider	Donald Trump Has Been Buying Blue Chips Like Hotcakes $BAC $C $JNJ $PG $INTC $CAT by @vincent_trivett http://read.bi/ob1ehI		6	1	1313078210000	8:56 AM - 11 Aug 2011	/businessinsider/status/101683502206033921
1569635172-186	https://twitter.com/search?l=en&q=%24jnj%20OR%20%24JNJ%20since%3A2011-01-01%20until%3A2011-12-31&src=typd&lang=en	@natesadeghi	Nathan Sadeghi-Nejad	Major recalls in multiple divisions. FDA consent decree and/or PR plant shutdown is likely. Should dent $JNJ's premium to the group.		2		1299281174000	4:26 PM - 4 Mar 2011	/natesadeghi/status/43814537564139521
1569635172-209	https://twitter.com/search?l=en&q=%24jnj%20OR%20%24JNJ%20since%3A2011-01-01%20until%3A2011-12-31&src=typd&lang=en	@culturlovertime	cultural_overtime	#Technincals: on 12-31, 1 of 52 $XLV (#health) stocks fell below its 100dma. Names: $JNJ				1293846949000	6:55 PM - 31 Dec 2010	/culturlovertime/status/21021745959931904
1569635172-210	https://twitter.com/search?l=en&q=%24jnj%20OR%20%24JNJ%20since%3A2011-01-01%20until%3A2011-12-31&src=typd&lang=en	null	null	null	null	null	null	null	null	null
1569635172-151	https://twitter.com/search?l=en&q=%24jnj%20OR%20%24JNJ%20since%3A2011-01-01%20until%3A2011-12-31&src=typd&lang=en	@Stocktwits	Stocktwits	Marketview: Legendary Short Squeeze http://stks.co/de7 via @dynamichedge $BHI $CAT $V $MA $BMY $JNJ	1	7	2	1318719138000	3:52 PM - 15 Oct 2011	/Stocktwits/status/125343266127355904
1569635172-134	https://twitter.com/search?l=en&q=%24jnj%20OR%20%24JNJ%20since%3A2011-01-01%20until%3A2011-12-31&src=typd&lang=en	@EddyElfenbein	Eddy Elfenbein	Johnson & Johnson is rated AAA and yields 3.59% $JNJ $$	1	1		1313783150000	12:45 PM - 19 Aug 2011	/EddyElfenbein/status/104640233953435650
1569635172-146	https://twitter.com/search?l=en&q=%24jnj%20OR%20%24JNJ%20since%3A2011-01-01%20until%3A2011-12-31&src=typd&lang=en	@SAI	BI Tech	The O.B. Tampon Company Will Now Apologize To You Personally $JNJ by @Jim_Edwards http://read.bi/v0Tunt	1	2	2	1323114489000	12:48 PM - 5 Dec 2011	/SAI/status/143778707000131586
1569635172-206	https://twitter.com/search?l=en&q=%24jnj%20OR%20%24JNJ%20since%3A2011-01-01%20until%3A2011-12-31&src=typd&lang=en	@AsifSuria	Asif Suria	Dogs of the Dow posted gains of 15.5% in 2010. I just compiled the 2011 Dogs and $INTC made the list along with $JNJ. http://bit.ly/eWaBcn				1293852225000	8:23 PM - 31 Dec 2010	/AsifSuria/status/21043875397238784
1569635172-197	https://twitter.com/search?l=en&q=%24jnj%20OR%20%24JNJ%20since%3A2011-01-01%20until%3A2011-12-31&src=typd&lang=en	@Stocktwits	Stocktwits	Sunaday Links: Reverse Broking http://stk.ly/gJbmPD via @abnormalreturns $TLT $GS $JNJ $AAPL		1	3	1295186542000	7:02 AM - 16 Jan 2011	/Stocktwits/status/26640404333993984
1569635172-126	https://twitter.com/search?l=en&q=%24jnj%20OR%20%24JNJ%20since%3A2011-01-01%20until%3A2011-12-31&src=typd&lang=en	@business	Bloomberg	Boston Scientific names J&J’s Mahoney CEO | http://bloom.bg/rfPcKi $BSX $JNJ		4		1316012707000		/business/status/113991674765639680
1569635172-166	https://twitter.com/search?l=en&q=%24jnj%20OR%20%24JNJ%20since%3A2011-01-01%20until%3A2011-12-31&src=typd&lang=en	@ruthcoxeter	Ruth Coxeter	$JNJ says prostrate cancer pill ZYTIGA will list for $5000/mo--median treatment course 8 mo. That's 4 pills daily/120 pill bottle @$5000		5		1304020505000	12:55 PM - 28 Apr 2011	/ruthcoxeter/status/63692731289059328
1569635172-133	https://twitter.com/search?l=en&q=%24jnj%20OR%20%24JNJ%20since%3A2011-01-01%20until%3A2011-12-31&src=typd&lang=en	@adamfeuerstein	Adam Feuerstein	$PCYC inks $JNJ licensing deal	1	1	1	1323378809000	2:13 PM - 8 Dec 2011	/adamfeuerstein/status/144887345202733057
1569635172-174	https://twitter.com/search?l=en&q=%24jnj%20OR%20%24JNJ%20since%3A2011-01-01%20until%3A2011-12-31&src=typd&lang=en	@Bloomberg	Bloomberg LP	Stocks Advance on Earnings as Greek Bonds, Oil Drop; Euro Gains http://bloom.bg/fWm2Se $GS $JNJ $TXI		5	1	1303223403000	7:30 AM - 19 Apr 2011	/Bloomberg/status/60349445304356865
1569635172-176	https://twitter.com/search?l=en&q=%24jnj%20OR%20%24JNJ%20since%3A2011-01-01%20until%3A2011-12-31&src=typd&lang=en	@FoxBusiness	FOX Business	The #Dow closed down 140 points after S&P slashed its outlook for U.S. sovereign #debt. http://fxn.ws/eNErQf $C $JNJ		32	9	1303161751000	2:22 PM - 18 Apr 2011	/FoxBusiness/status/60090857411444736
1569635172-187	https://twitter.com/search?l=en&q=%24jnj%20OR%20%24JNJ%20since%3A2011-01-01%20until%3A2011-12-31&src=typd&lang=en	@BiotechStockRsr	BiotechStockResearch	$JNJ confirms abiraterone has priority review, suggesting PDUFA June 20. Rumor has approval coming as early as April. $DNDN $EXEL $MDVN		5		1299047940000	11:39 PM - 1 Mar 2011	/BiotechStockRsr/status/42836282233204736
1569635172-181	https://twitter.com/search?l=en&q=%24jnj%20OR%20%24JNJ%20since%3A2011-01-01%20until%3A2011-12-31&src=typd&lang=en	@business	Bloomberg	J&J Hip-Replacement Failure Rate May Be 49%, U.K. Orthopedists' Group Says - http://ow.ly/4bc3u $JNJ ^nm		3		1299705830000	2:23 PM - 9 Mar 2011	/business/status/45595675462873088
1569635172-159	https://twitter.com/search?l=en&q=%24jnj%20OR%20%24JNJ%20since%3A2011-01-01%20until%3A2011-12-31&src=typd&lang=en	@Stocktwits	Stocktwits	$JNJ Setting Up To Beat for the Year http://stk.ly/pFTa8T via @eddyelfenbein		2	1	1311083716000	6:55 AM - 19 Jul 2011	/Stocktwits/status/93317986420658176
1569635172-155	https://twitter.com/search?l=en&q=%24jnj%20OR%20%24JNJ%20since%3A2011-01-01%20until%3A2011-12-31&src=typd&lang=en	@Stocktwits	Stocktwits	patent bubble! RT @historysquared Using Patent Algorithms to Find Stocks $OTP $CBE $EK $JNJ $PFE http://stks.co/dt via @WSJ		5	5	1313856198000	9:03 AM - 20 Aug 2011	/Stocktwits/status/104946618461208576
1569635172-138	https://twitter.com/search?l=en&q=%24jnj%20OR%20%24JNJ%20since%3A2011-01-01%20until%3A2011-12-31&src=typd&lang=en	@abnormalreturns	Tadas Viskanta	Wednesday links: containing the damage, big pharma on a roll and capturing big winners. http://stks.co/1cmv $JNJ $PFE $MRK $SPY		1		1324405767000	11:29 AM - 20 Dec 2011	/abnormalreturns/status/149194719036059649
1569635172-160	https://twitter.com/search?l=en&q=%24jnj%20OR%20%24JNJ%20since%3A2011-01-01%20until%3A2011-12-31&src=typd&lang=en	@Stocktwits	Stocktwits	RT @researchpuzzler Bill Gross says buy quality stocks with good yields instead of Treasuries http://bit.ly/jSxHjV $PG $JNJ $SO $DUK		2	2	1309522554000	5:15 AM - 1 Jul 2011	/Stocktwits/status/86769997384388608
