# Supplementary material for: Measuring information flux between social media and stock prices with Transfer Entropy
Source: PLoS One. 2021 Sep 23;16(9):e0257686. doi: 10.1371/journal.pone.0257686 (PMC8459996; doi:10.1371/journal.pone.0257686)
Supplement: S1 Data — (ZIP) [file pone.0257686.s001.zip › DATA BASES/17.-JOHNSON AND JOHNSON/New folder/twitter_feed (25).csv]

web-scraper-order	web-scraper-start-url	handle	name	content	replies	retweets	favorites	unix_timestamp	published_date	url
1569635267-222	https://twitter.com/search?l=en&q=%24jnj%20OR%20%24JNJ%20since%3A2012-01-01%20until%3A2012-12-31&src=typd&lang=en	@smarterstops	Trade With Pete	$JNJ two days in a row NR7 with declining volume. The pullback players should keep an eye on this one. http://stks.co/cGDy		1	1	1355439211000	3:53 PM - 13 Dec 2012	/smarterstops/status/279358415313199106
1569635267-294	https://twitter.com/search?l=en&q=%24jnj%20OR%20%24JNJ%20since%3A2012-01-01%20until%3A2012-12-31&src=typd&lang=en	@danshep55	Dan 🐩 🐩 🐩	FDA reviews safety studies $jnj $bcr .. medical devices harm woman . asking to collect 3 years of data				1325707271000	1:01 PM - 4 Jan 2012	/danshep55/status/154653622431522817
1569635267-303	https://twitter.com/search?l=en&q=%24jnj%20OR%20%24JNJ%20since%3A2012-01-01%20until%3A2012-12-31&src=typd&lang=en	@noodls_sLuxApp	Luxury&App. Stock	$JNJ Johnson & Johnson Announces First-Quarter 2012 Quarterly Dividend http://www.noodls.com/view/2CD8AB391C21D1A6C30C9D4043046086C996CB92 …		1		1325600313000	7:18 AM - 3 Jan 2012	/noodls_sLuxApp/status/154205009523912705
1569635267-239	https://twitter.com/search?l=en&q=%24jnj%20OR%20%24JNJ%20since%3A2012-01-01%20until%3A2012-12-31&src=typd&lang=en	@Stocktwits	Stocktwits	"@ShiftCTRL: The Illusion of Choice http://stks.co/fEu9 " $PG $KO $JNJ	1	4	3	1352428612000	7:36 PM - 8 Nov 2012	/Stocktwits/status/266731047914446848
1569635267-250	https://twitter.com/search?l=en&q=%24jnj%20OR%20%24JNJ%20since%3A2012-01-01%20until%3A2012-12-31&src=typd&lang=en	@abnormalreturns	Tadas Viskanta	Wednesday link: iPad size shifting, why passive management wins and the stadium naming rights curse. http://stks.co/b1Qn $AAPL $JNJ $BCS			1	1341434827000	1:47 PM - 4 Jul 2012	/abnormalreturns/status/220619774152015873
1569635267-228	https://twitter.com/search?l=en&q=%24jnj%20OR%20%24JNJ%20since%3A2012-01-01%20until%3A2012-12-31&src=typd&lang=en	@chartsmarter	Douglas Busch CMT	Complete Monday Game Plan http://stks.co/gGBk $ABV $TRIP $HSY $IT $NEE $DTV $PAG $JNJ $SNI $BMS $OI $CAKE $BECN $UA	1	4	3	1354383881000	10:44 AM - 1 Dec 2012	/chartsmarter/status/274932043245301760
1569635267-238	https://twitter.com/search?l=en&q=%24jnj%20OR%20%24JNJ%20since%3A2012-01-01%20until%3A2012-12-31&src=typd&lang=en	@rymcbr	Ryan McBride	$JNJ reports more late-stage info on SGLT2 drug for diabetes, first of its kind drug for J&J PR: http://prn.to/ZcIh73		1		1352468262000	6:37 AM - 9 Nov 2012	/rymcbr/status/266897354857263107
1569635267-265	https://twitter.com/search?l=en&q=%24jnj%20OR%20%24JNJ%20since%3A2012-01-01%20until%3A2012-12-31&src=typd&lang=en	@mcilderman	Matt Cilderman	Long Opportunity: The Abbott Labs Split Strategy http://seekingalpha.com/article/544061-long-opportunity-the-abbott-labs-split-strategy … $ABT $JNJ $BMY $MDT #Dividends #Investing @ReTweet_bot		2	2	1335952149000	2:49 AM - 2 May 2012	/mcilderman/status/197623753474183168
1569635267-255	https://twitter.com/search?l=en&q=%24jnj%20OR%20%24JNJ%20since%3A2012-01-01%20until%3A2012-12-31&src=typd&lang=en	@smbcapital	SMB Capital	New Blog Post: Reversal Rehearsel http://bit.ly/Nl9Tok $NAV $JNJ		2	2	1339684494000	7:34 AM - 14 Jun 2012	/smbcapital/status/213278345020968964
1569635267-299	https://twitter.com/search?l=en&q=%24jnj%20OR%20%24JNJ%20since%3A2012-01-01%20until%3A2012-12-31&src=typd&lang=en	@ReutersLegal	Reuters Legal	Federal Circuit affirms $5M fee award in 'exceptional' #patent suit http://reut.rs/zUdjAb by @TLBaynes $JNJ				1325628223000	3:03 PM - 3 Jan 2012	/ReutersLegal/status/154322072431099904
1569635267-244	https://twitter.com/search?l=en&q=%24jnj%20OR%20%24JNJ%20since%3A2012-01-01%20until%3A2012-12-31&src=typd&lang=en	@jackhough	Jack Hough	For dividends, drugs beat utilities: http://on.barrons.com/T1YpmM $PFE $MRK $JNJ $ABT			1	1349805188000	10:53 AM - 9 Oct 2012	/jackhough/status/255727612129857536
1569635267-274	https://twitter.com/search?l=en&q=%24jnj%20OR%20%24JNJ%20since%3A2012-01-01%20until%3A2012-12-31&src=typd&lang=en	@JNJNews	Johnson & Johnson	Our perspective on today’s Johnson & Johnson CEO announcement from the #JNJ BTW blog > http://bit.ly/wZ2Zig $JNJ	1	8	1	1329868519000	4:55 PM - 21 Feb 2012	/JNJNews/status/172107161869103104
1569635267-277	https://twitter.com/search?l=en&q=%24jnj%20OR%20%24JNJ%20since%3A2012-01-01%20until%3A2012-12-31&src=typd&lang=en	@JNJNews	Johnson & Johnson	Alex Gorsky to Succeed Bill Weldon as CEO of Johnson & Johnson http://bit.ly/xrInlF #JNJ $JNJ		20		1329862615000	3:16 PM - 21 Feb 2012	/JNJNews/status/172082398673125376
1569635267-283	https://twitter.com/search?l=en&q=%24jnj%20OR%20%24JNJ%20since%3A2012-01-01%20until%3A2012-12-31&src=typd&lang=en	@TMFInsideValue	A Value Fool	$JNJ shakes up its consumer unit's management again. How many times can $JNJ fire coordinators before realizing the head coach is to blame?		5		1328041805000	1:30 PM - 31 Jan 2012	/TMFInsideValue/status/164445365532233728
1569635267-242	https://twitter.com/search?l=en&q=%24jnj%20OR%20%24JNJ%20since%3A2012-01-01%20until%3A2012-12-31&src=typd&lang=en	@chartsmarter	Douglas Busch CMT	Complete Wednesday Game Plan http://stks.co/lDAG $AFL $ITW $AZPN $AGU $MAS $JNJ $TGT $EXPE $WMT $JAH $SCSS $PEP $IPI $WWW		5	2	1351029756000	3:02 PM - 23 Oct 2012	/chartsmarter/status/260863823551033344
1569635267-223	https://twitter.com/search?l=en&q=%24jnj%20OR%20%24JNJ%20since%3A2012-01-01%20until%3A2012-12-31&src=typd&lang=en	@ppprophet	Nostradamus	SELL $JNJ The Market will Crash .... .#DAX #CAC #FTSE #CAC #IBEX #STOCKMARKET STOCKS #SENSEX $VIX $UVXY NYSE $SPY $SPX #CBOE #MKT $DIA $QQQ		5		1355410430000	7:53 AM - 13 Dec 2012	/ppprophet/status/279237702065455104
1569635267-227	https://twitter.com/search?l=en&q=%24jnj%20OR%20%24JNJ%20since%3A2012-01-01%20until%3A2012-12-31&src=typd&lang=en	@JNJNews	Johnson & Johnson	#JNJ's Duato: Innovation requires a long-term strategy rooted in thought leadership. #FTPharma $JNJ		5	1	1354709331000	5:08 AM - 5 Dec 2012	/JNJNews/status/276297079599546368
1569635267-300	https://twitter.com/search?l=en&q=%24jnj%20OR%20%24JNJ%20since%3A2012-01-01%20until%3A2012-12-31&src=typd&lang=en	@SeekingAlpha	Seeking Alpha	Dividend Champs With Records Of Consecutive Dividend Increases http://seekingalpha.com/a/6sr5 $PFE $HAL $WFC $PG $MO $JNJ $T		1		1325623805000	1:50 PM - 3 Jan 2012	/SeekingAlpha/status/154303540880355329
1569635267-285	https://twitter.com/search?l=en&q=%24jnj%20OR%20%24JNJ%20since%3A2012-01-01%20until%3A2012-12-31&src=typd&lang=en	@gurufocus	GuruFocus	Ken Fisher and the Price to Research Ratio: $MRK, $PFE, $JNJ, $LLY, $SNY, $AZN, $TEVA http://bit.ly/zgqS0V		2		1328023720000	8:28 AM - 31 Jan 2012	/gurufocus/status/164369514040000512
1569635267-237	https://twitter.com/search?l=en&q=%24jnj%20OR%20%24JNJ%20since%3A2012-01-01%20until%3A2012-12-31&src=typd&lang=en	@JNJNews	Johnson & Johnson	#JNJ names Eugene Washington to Board of Directors > http://bit.ly/SzIA7q $JNJ		4		1352470903000	7:21 AM - 9 Nov 2012	/JNJNews/status/266908429828911106
1569635267-224	https://twitter.com/search?l=en&q=%24jnj%20OR%20%24JNJ%20since%3A2012-01-01%20until%3A2012-12-31&src=typd&lang=en	@smarterstops	Trade With Pete	$JNJ showing outperformance vs. SPX. Can the bulls break the $72 swing highs soon? $XLV http://stks.co/eG3J		1	1	1355266792000	3:59 PM - 11 Dec 2012	/smarterstops/status/278635241097277440
1569635267-312	https://twitter.com/search?l=en&q=%24jnj%20OR%20%24JNJ%20since%3A2012-01-01%20until%3A2012-12-31&src=typd&lang=en	@SeekingAlpha	Seeking Alpha	Top Undervalued Big Pharmaceutical Group Stocks Bought And Sold By Mega Funds http://seekingalpha.com/a/6sh7 $PFE $MRK $SNY $LLY $BMY $JNJ		1	1	1325408403000	2:00 AM - 1 Jan 2012	/SeekingAlpha/status/153400080060260354
1569635267-234	https://twitter.com/search?l=en&q=%24jnj%20OR%20%24JNJ%20since%3A2012-01-01%20until%3A2012-12-31&src=typd&lang=en	@valuewalk	ValueWalk	Berkshire Hathaway Buys $DE $PCP $WBC $MEG, sells $IR $CVS $DG and almost entire stakes of $GE $JNJ $UPS		2	1	1352930078000	2:54 PM - 14 Nov 2012	/valuewalk/status/268834351574290432
1569635267-302	https://twitter.com/search?l=en&q=%24jnj%20OR%20%24JNJ%20since%3A2012-01-01%20until%3A2012-12-31&src=typd&lang=en	@brokerz_bullish	Brokerz bullish news	RT @SeekingAlpha - 20 Dividend Growth Darlings That Hedge Funds Are Bullish On http://brokerz.com/_CFGD/ $MSFT $JNJ $INTC $PG $CVX $P...				1325609432000	9:50 AM - 3 Jan 2012	/brokerz_bullish/status/154243253531717632
1569635267-258	https://twitter.com/search?l=en&q=%24jnj%20OR%20%24JNJ%20since%3A2012-01-01%20until%3A2012-12-31&src=typd&lang=en	@themoneygame	BI Markets	UBS: Risk-On Or Risk-Off, These 20 Stocks Will Do Well No Matter What $WYNN $JNJ $BMY $KMI $SUN by @mamtabadkarhttp://read.bi/LNfv5s		2	1	1339419950000	6:05 AM - 11 Jun 2012	/themoneygame/status/212168764920307712
1569635267-297	https://twitter.com/search?l=en&q=%24jnj%20OR%20%24JNJ%20since%3A2012-01-01%20until%3A2012-12-31&src=typd&lang=en	@WallStWatchDog	WallStWatchDog	Top Dividends Declared on Jan 3rd http://bit.ly/w8MeSu $ECOL $LNCR $FMO $JNJ $MTP $PGP $PKO $RPM $SSS $WSO				1325649647000	9:00 PM - 3 Jan 2012	/WallStWatchDog/status/154411928024924160
1569635267-261	https://twitter.com/search?l=en&q=%24jnj%20OR%20%24JNJ%20since%3A2012-01-01%20until%3A2012-12-31&src=typd&lang=en	@BeckyQuick	Becky Quick	Marc Faber on Squawk: For an investor w/ timeframe of 10 years I believe you'll make more money in $JNJ than gov't bonds.	7	8		1338808796000	4:19 AM - 4 Jun 2012	/BeckyQuick/status/209605400658579457
1569635267-225	https://twitter.com/search?l=en&q=%24jnj%20OR%20%24JNJ%20since%3A2012-01-01%20until%3A2012-12-31&src=typd&lang=en	@stocksnboxing	Marc Lichtenfeld	Lessons Learned: The Power of Compound Interest http://wealthyretirement.com/power-of-compound-interest/ … $JNJ #stocks		1	2	1355237800000	7:56 AM - 11 Dec 2012	/stocksnboxing/status/278513639659565058
1569635267-271	https://twitter.com/search?l=en&q=%24jnj%20OR%20%24JNJ%20since%3A2012-01-01%20until%3A2012-12-31&src=typd&lang=en	@alexcrippen	Alex Crippen	Buffett on #CNBC: Too many mistakes made at J&J $JNJ. Attractive at current price but would put on sell list if needed to raise capital.			1	1330350007000	6:40 AM - 27 Feb 2012	/alexcrippen/status/174126668103950337
1569635267-298	https://twitter.com/search?l=en&q=%24jnj%20OR%20%24JNJ%20since%3A2012-01-01%20until%3A2012-12-31&src=typd&lang=en	@ihub_mystocks	Investors Hub	$JNJ - Johnson&Johnson removed by Fineyou http://bit.ly/di5fZB				1325646255000	8:04 PM - 3 Jan 2012	/ihub_mystocks/status/154397703168729089
1569635267-252	https://twitter.com/search?l=en&q=%24jnj%20OR%20%24JNJ%20since%3A2012-01-01%20until%3A2012-12-31&src=typd&lang=en	@Colarusso42	Dan Colarusso	Winners: $hca $thc $uhs Losers:$mdt $zmh $jnj $bsx. That's what Jeff Kraws tells @reutersinsider http://stks.co/o0il		8	5	1340901539000	9:38 AM - 28 Jun 2012	/Colarusso42/status/218383000524689409
1569635267-310	https://twitter.com/search?l=en&q=%24jnj%20OR%20%24JNJ%20since%3A2012-01-01%20until%3A2012-12-31&src=typd&lang=en	@cheatsheet	Showbiz Cheat Sheet	2011 Online Ads in Retrospect: Old Spice Gets Most Eyeballs http://wll.st/rO595w $NKE $GOOG $AAPL $PG PG $CHD $CL $CLX $JNJ #stocks #mkt			1	1325513841000	7:17 AM - 2 Jan 2012	/cheatsheet/status/153842319811026944
1569635267-232	https://twitter.com/search?l=en&q=%24jnj%20OR%20%24JNJ%20since%3A2012-01-01%20until%3A2012-12-31&src=typd&lang=en	@FiercePharma	FiercePharma	#FDA panel votes in favor of J&J drug for resistant #TB. Unanimous on efficacy; 11-7 on safety http://reut.rs/Y9pMUe #pharma $JNJ		2	1	1354193640000	5:54 AM - 29 Nov 2012	/FiercePharma/status/274134112510558208
1569635267-275	https://twitter.com/search?l=en&q=%24jnj%20OR%20%24JNJ%20since%3A2012-01-01%20until%3A2012-12-31&src=typd&lang=en	@CNNBusiness	CNN Business	Johnson & Johnson CEO resigns after series of missteps http://cnnmon.ie/wKyEwM $JNJ		31	2	1329864902000	3:55 PM - 21 Feb 2012	/CNNBusiness/status/172091991188975617
1569635267-249	https://twitter.com/search?l=en&q=%24jnj%20OR%20%24JNJ%20since%3A2012-01-01%20until%3A2012-12-31&src=typd&lang=en	@YahooFinance	Yahoo Finance	NY AG: Janssen pays $181M over drug marketing http://yhoo.it/TAACuK $JNJ		4	2	1346356606000	12:56 PM - 30 Aug 2012	/YahooFinance/status/241263211528200193
1569635267-216	https://twitter.com/search?l=en&q=%24jnj%20OR%20%24JNJ%20since%3A2012-01-01%20until%3A2012-12-31&src=typd&lang=en	@brucejapsen	Bruce Japsen	AbbVie Wants To Be Hunter, Not Hunted Post-Abbott Split - Forbes http://onforb.es/VlNZTG $ABT $PFE $JNJ $AMGN		5		1356705633000	7:40 AM - 28 Dec 2012	/brucejapsen/status/284670177470201856
1569635267-215	https://twitter.com/search?l=en&q=%24jnj%20OR%20%24JNJ%20since%3A2012-01-01%20until%3A2012-12-31&src=typd&lang=en	@SeekingAlpha	Seeking Alpha	'Team Alpha' Beats The S&P By 60%; Our Forecast For 2013 http://seekingalpha.com/a/nau3 $BKCC $BMY $CSCO $CSX $GD $GE $JNJ $KFN $KO $LNCO		2	2	1356875228000	6:47 AM - 30 Dec 2012	/SeekingAlpha/status/285381506950651904
1569635267-288	https://twitter.com/search?l=en&q=%24jnj%20OR%20%24JNJ%20since%3A2012-01-01%20until%3A2012-12-31&src=typd&lang=en	@LaMonicaBuzz	Paul R. La Monica	Whew. Tomorrow should be easy day. No earnings of note. Oh. Wait. Dow components $JNJ $MCD $TRV $VZ in a.m. & $AAPL $YHOO after bell. Yeesh.		3		1327356081000	3:01 PM - 23 Jan 2012	/LaMonicaBuzz/status/161569234411995139
1569635267-272	https://twitter.com/search?l=en&q=%24jnj%20OR%20%24JNJ%20since%3A2012-01-01%20until%3A2012-12-31&src=typd&lang=en	@FortuneMagazine	FORTUNE	Correction: Here's why Gorsky got the job instead of McCoy $JNJ http://bit.ly/Ak6kLa	1	5	2	1330107727000	11:22 AM - 24 Feb 2012	/FortuneMagazine/status/173110472407650304
1569635267-287	https://twitter.com/search?l=en&q=%24jnj%20OR%20%24JNJ%20since%3A2012-01-01%20until%3A2012-12-31&src=typd&lang=en	@businessinsider	Business Insider	10 Things You Need To Know Before The Opening Bell $SPY $JNJ $MCD $AAPL $DD $YHOO by @mamtabadkar http://read.bi/xYfflP		5		1327407882000	5:24 AM - 24 Jan 2012	/businessinsider/status/161786502072897537
1569635267-247	https://twitter.com/search?l=en&q=%24jnj%20OR%20%24JNJ%20since%3A2012-01-01%20until%3A2012-12-31&src=typd&lang=en	@BioDueDiligence	Andrew G.	$ASTX $JNJ receive EU approval for Dacogen for elderly AML (as expected). Triggers $5m milestone	1	3	1	1348827992000	3:26 AM - 28 Sep 2012	/BioDueDiligence/status/251628956078444545
1569635267-289	https://twitter.com/search?l=en&q=%24jnj%20OR%20%24JNJ%20since%3A2012-01-01%20until%3A2012-12-31&src=typd&lang=en	@business	Bloomberg	J&J to agree to $1B accord in Risperdal probe | http://bloom.bg/AkiXY2 $JNJ		4	1	1325794225000	1:10 PM - 5 Jan 2012	/business/status/155018335526977538
1569635267-218	https://twitter.com/search?l=en&q=%24jnj%20OR%20%24JNJ%20since%3A2012-01-01%20until%3A2012-12-31&src=typd&lang=en	@PatriciaMartell	Patricia Martell	Barclays top 2013 picks: $BEAM $KRFT $DG $C $JNJ $UNH $TSLA $GOOG $COH $TIF $HD $V $AAPL $QCOM $TSO $HAL $BX $AXP $LUV $CBI $CMI		1	1	1356375362000	11:56 AM - 24 Dec 2012	/PatriciaMartell/status/283284917054476288
1569635267-268	https://twitter.com/search?l=en&q=%24jnj%20OR%20%24JNJ%20since%3A2012-01-01%20until%3A2012-12-31&src=typd&lang=en	@CNBC	CNBC	Alert: Johnson & Johnson raises quarterly dividend to $0.61 from $0.57. $JNJ QUOTE: http://cnb.cx/JsGMc5	1	6		1335452323000	7:58 AM - 26 Apr 2012	/CNBC/status/195527334609166340
1569635267-311	https://twitter.com/search?l=en&q=%24jnj%20OR%20%24JNJ%20since%3A2012-01-01%20until%3A2012-12-31&src=typd&lang=en	@Yield_Juicer	Jon	#dividends work in bull & bear markets. Own #stocks that pay you to own them. $PM, $MCD, $T, $PFE, $ED, $WM, $GIS, $JNJ, $COP			1	1325448291000	1:04 PM - 1 Jan 2012	/Yield_Juicer/status/153567383116726272
1569635267-267	https://twitter.com/search?l=en&q=%24jnj%20OR%20%24JNJ%20since%3A2012-01-01%20until%3A2012-12-31&src=typd&lang=en	@YahooFinance	Yahoo Finance	Johnson & Johnson boosts dividend by 7 percent http://yhoo.it/IelBii $JNJ	1	6		1335456926000	9:15 AM - 26 Apr 2012	/YahooFinance/status/195546638092222466
1569635267-243	https://twitter.com/search?l=en&q=%24jnj%20OR%20%24JNJ%20since%3A2012-01-01%20until%3A2012-12-31&src=typd&lang=en	@MktAnthropology	Market Anthropology	KISS: when stocks like $MRK $JNJ & $PFE shoot the moon, while the momo goes down the drain $AAPL & $CMG - risk tolerances have shifted	1	1	1	1350656039000	7:13 AM - 19 Oct 2012	/MktAnthropology/status/259296340008394752
1569635267-269	https://twitter.com/search?l=en&q=%24jnj%20OR%20%24JNJ%20since%3A2012-01-01%20until%3A2012-12-31&src=typd&lang=en	@businessinsider	Business Insider	10 Things You Need To Know Before The Opening Bell $SPY $JNJ $GSK $YUM $HGSI $VZ $MSFT $BAC $MS by @mamtabadkarhttp://read.bi/I8q1EJ		7	1	1334834842000	4:27 AM - 19 Apr 2012	/businessinsider/status/192937428997251072
1569635267-230	https://twitter.com/search?l=en&q=%24jnj%20OR%20%24JNJ%20since%3A2012-01-01%20until%3A2012-12-31&src=typd&lang=en	@BloombergTV	Bloomberg TV	BREAKING CEO Alex Gorsky elected chairman of Johnson & Johnson; Bill Weldon will step down effective December 28 $JNJ	1	5		1354284686000	7:11 AM - 30 Nov 2012	/BloombergTV/status/274515988836409344
1569635267-211	https://twitter.com/search?l=en&q=%24jnj%20OR%20%24JNJ%20since%3A2012-01-01%20until%3A2012-12-31&src=typd&lang=en	@jimcramer	Jim Cramer	As i said this morning on SOTS, the money just rotates to another area. Today it's $PG, $CAG, $GE, $JNJ, $KFT. Positive		2	1	1348169151000	12:25 PM - 20 Sep 2012	/jimcramer/status/248865576594857984
1569635267-221	https://twitter.com/search?l=en&q=%24jnj%20OR%20%24JNJ%20since%3A2012-01-01%20until%3A2012-12-31&src=typd&lang=en	@BioWorld	BioWorld	Phenex Pharmaceuticals, $JNJ targeting RORgamma(t) in $135m deal: http://ow.ly/g9Czq		4	1	1355744739000	4:45 AM - 17 Dec 2012	/BioWorld/status/280639893472940032
1569635267-307	https://twitter.com/search?l=en&q=%24jnj%20OR%20%24JNJ%20since%3A2012-01-01%20until%3A2012-12-31&src=typd&lang=en	@brokerz_spx	Brokerz S&P 500 news	RT @EarningsReports - Check out the upcoming #earnings annoucements $MCD , $AA , $JNJ , $PFE , $KFT #TFB http://brokerz.com/_0gdD/				1325531908000	12:18 PM - 2 Jan 2012	/brokerz_spx/status/153918096388784128
1569635267-295	https://twitter.com/search?l=en&q=%24jnj%20OR%20%24JNJ%20since%3A2012-01-01%20until%3A2012-12-31&src=typd&lang=en	@SeekingAlpha	Seeking Alpha	Quarterly Outlook: The Quest For Identifying Alternatives http://seekingalpha.com/a/6su6 $KFT $MSFT $BRK.A $BRK.B $CXW $RSG $DVN $CRK $JNJ				1325685606000	7:00 AM - 4 Jan 2012	/SeekingAlpha/status/154562753007329280
1569635267-291	https://twitter.com/search?l=en&q=%24jnj%20OR%20%24JNJ%20since%3A2012-01-01%20until%3A2012-12-31&src=typd&lang=en	@business	Bloomberg	Drug approvals hit a seven-year high | http://bloom.bg/yC7WV4 $GSK $JNJ	2	11	1	1325790308000	12:05 PM - 5 Jan 2012	/business/status/155001906585026560
1569635267-264	https://twitter.com/search?l=en&q=%24jnj%20OR%20%24JNJ%20since%3A2012-01-01%20until%3A2012-12-31&src=typd&lang=en	@DougKass	Douglas Kass	Goldman Slacks making the case that JNJ should be broken up into three parts this AM ( Pharma, Consumer and MD&D) #stockaction $JNJ		4		1338460039000	3:27 AM - 31 May 2012	/DougKass/status/208142608520847360
1569635267-263	https://twitter.com/search?l=en&q=%24jnj%20OR%20%24JNJ%20since%3A2012-01-01%20until%3A2012-12-31&src=typd&lang=en	@YahooFinance	Yahoo Finance	Johnson & Johnson seeks approval of diabetes pill http://yhoo.it/N0LpPU $JNJ	2	4	1	1338477912000	8:25 AM - 31 May 2012	/YahooFinance/status/208217572846481410
1569635267-254	https://twitter.com/search?l=en&q=%24jnj%20OR%20%24JNJ%20since%3A2012-01-01%20until%3A2012-12-31&src=typd&lang=en	@nflmx	NFL México	¡Duelo de invictos y duelo para volver al triunfo! @Patriots @BuffaloBills 12:00 hrs. @Seahawks @AZCardinals 15:05 hrs. Ambos juegos síguelos por @TUDNMEX #NFLMX #NFL100pic.twitter.com/DWIdQ7UnfZ	6	26	161	1569528082000	1:01 PM - 26 Sep 2019	/nflmx/status/1177312225654181899
1569635267-262	https://twitter.com/search?l=en&q=%24jnj%20OR%20%24JNJ%20since%3A2012-01-01%20until%3A2012-12-31&src=typd&lang=en	@MaverickNY	Sally Church	WOW RT @adamfeuerstein: $JNJ Scores Big With Prostate Cancer Pill --&gt; http://bit.ly/K4bJ5q #ASCO12 Great data! $MDVN $DNDN	1	4	1	1338630739000	2:52 AM - 2 Jun 2012	/MaverickNY/status/208858575995539456
1569635267-308	https://twitter.com/search?l=en&q=%24jnj%20OR%20%24JNJ%20since%3A2012-01-01%20until%3A2012-12-31&src=typd&lang=en	@gurufocus	GuruFocus	6 Stocks With A Vision Of Higher Dividends: $KO, $JNJ, $LANC, $LOW, $PFBX, $IR http://bit.ly/tuTChq				1325517231000	8:13 AM - 2 Jan 2012	/gurufocus/status/153856537578840064
1569635267-290	https://twitter.com/search?l=en&q=%24jnj%20OR%20%24JNJ%20since%3A2012-01-01%20until%3A2012-12-31&src=typd&lang=en	@howardgreennews	Howard Green	Canadian provincial #bonds vs. corporate bonds w/ Paul Sandhu of Marret Asset Mgmt http://bit.ly/yWsnRb $MSFT $JNJ #debt		2	1	1325792097000	12:34 PM - 5 Jan 2012	/howardgreennews/status/155009406994620416
1569635267-278	https://twitter.com/search?l=en&q=%24jnj%20OR%20%24JNJ%20since%3A2012-01-01%20until%3A2012-12-31&src=typd&lang=en	@MSN_Money	MSN Money	Infant Tylenol recalled again. $JNJ http://go-msn.com/Bgk		6	1	1329523814000	5:10 PM - 17 Feb 2012	/MSN_Money/status/170661362291318784
1569635267-301	https://twitter.com/search?l=en&q=%24jnj%20OR%20%24JNJ%20since%3A2012-01-01%20until%3A2012-12-31&src=typd&lang=en	@SeekingAlpha	Seeking Alpha	10 Drug Companies Most Popular With Hedge Funds http://seekingalpha.com/a/6sr0 $PFE $JNJ $SNY $MRK $ABT $BMY $LLY $VRX $TEVA $CELG		1		1325622604000	1:30 PM - 3 Jan 2012	/SeekingAlpha/status/154298503668051968
1569635267-251	https://twitter.com/search?l=en&q=%24jnj%20OR%20%24JNJ%20since%3A2012-01-01%20until%3A2012-12-31&src=typd&lang=en	@FierceBiotech	FierceBiotech	J&J rushes drug-resistant TB therapy bedaquiline to @US_FDA http://bit.ly/LuKTpU #biotech $JNJ #pharma		3	1	1341325716000	7:28 AM - 3 Jul 2012	/FierceBiotech/status/220162126822653954
1569635267-240	https://twitter.com/search?l=en&q=%24jnj%20OR%20%24JNJ%20since%3A2012-01-01%20until%3A2012-12-31&src=typd&lang=en	@Chris_Ciaccia	Chris Ciaccia	Must read RT @TheStreet: Wall Streeter Trades by Day, Volunteers Hoboken Aid by Night -http://www.go-tst.com/eWu18 by @agara2004 $BCS $GS $JNJ $CNS		4		1351783147000	8:19 AM - 1 Nov 2012	/Chris_Ciaccia/status/264023772363911168
1569635267-236	https://twitter.com/search?l=en&q=%24jnj%20OR%20%24JNJ%20since%3A2012-01-01%20until%3A2012-12-31&src=typd&lang=en	@JillMalandrino	Jill Malandrino	$JNJ Dividend Options Trade: http://www.thestreet.com/story/11765054/1/tag-team-jnj-dividend-trade.html … @TheStreet #stockaction		1		1352814892000	6:54 AM - 13 Nov 2012	/JillMalandrino/status/268351223835545600
1569635267-220	https://twitter.com/search?l=en&q=%24jnj%20OR%20%24JNJ%20since%3A2012-01-01%20until%3A2012-12-31&src=typd&lang=en	@barronsonline	Barron's	Pharma Stocks Lead Morningstar’s Top Dividend Picks http://blogs.barrons.com/incomeinvesting/2012/12/19/pharma-stocks-lead-morningstars-top-2013-dividend-picks/ … $GSK $LLY $NVS $MRK $PFE $JNJ $COP $INTC $PM $SYY		3		1355945257000	12:27 PM - 19 Dec 2012	/barronsonline/status/281480928373665792
1569635267-304	https://twitter.com/search?l=en&q=%24jnj%20OR%20%24JNJ%20since%3A2012-01-01%20until%3A2012-12-31&src=typd&lang=en	@FinanceVault	Finance Vault	Why Warren Buffett Doesn't Own 11.5% of The Coca-Cola Company http://seekingalpha.com/a/6sn1 $AXP $BRK.A $COP $IBM $JNJ $KFT $KO $PEP $PG"				1325599403000	7:03 AM - 3 Jan 2012	/FinanceVault/status/154201189637029888
1569635267-213	https://twitter.com/search?l=en&q=%24jnj%20OR%20%24JNJ%20since%3A2012-01-01%20until%3A2012-12-31&src=typd&lang=en	@SeekingAlpha	Seeking Alpha	Dividend Investors Should Get Ready To Load Up http://seekingalpha.com/a/naun $BDX $BP $JNJ		3	3	1356877048000	7:17 AM - 30 Dec 2012	/SeekingAlpha/status/285389143830315008
1569635267-257	https://twitter.com/search?l=en&q=%24jnj%20OR%20%24JNJ%20since%3A2012-01-01%20until%3A2012-12-31&src=typd&lang=en	@Stocktwits	Stocktwits	RT @Options_Edu Today's most active #options http://stks.co/f0Nz $AAPL $JPM $BAC $JNJ $FB		2		1339620769000	1:52 PM - 13 Jun 2012	/Stocktwits/status/213011061081772032
1569635267-235	https://twitter.com/search?l=en&q=%24jnj%20OR%20%24JNJ%20since%3A2012-01-01%20until%3A2012-12-31&src=typd&lang=en	@WeWork	WeWork	Óptimas ubicaciones, vivencias únicas y mucho más. Descubre por qué un tercio de Global Fortune 500 está con WeWork.	2	11	48	1568732758000	8:05 AM - 17 Sep 2019	/WeWork/status/1173976393715240960
1569635267-309	https://twitter.com/search?l=en&q=%24jnj%20OR%20%24JNJ%20since%3A2012-01-01%20until%3A2012-12-31&src=typd&lang=en	@Megalocks	Megalocks	#DOW buys $VZ; watch list $MCD 101 $XOM 88.18 $HD 42.50 $JNJ 66.35 $WMT 60.01 $PG 67.72 $GE 18.07 $KO 71.73 $T31.75				1325516481000	8:01 AM - 2 Jan 2012	/Megalocks/status/153853391028760577
1569635267-292	https://twitter.com/search?l=en&q=%24jnj%20OR%20%24JNJ%20since%3A2012-01-01%20until%3A2012-12-31&src=typd&lang=en	@business	Bloomberg	FDA orders studies for J&J vaginal implants | http://bloom.bg/yK3TmE $JNJ $BCR		16		1325709907000	1:45 PM - 4 Jan 2012	/business/status/154664678419742720
1569635267-279	https://twitter.com/search?l=en&q=%24jnj%20OR%20%24JNJ%20since%3A2012-01-01%20until%3A2012-12-31&src=typd&lang=en	@FierceBiotech	FierceBiotech	J&J backs potential pain drugs derived from spider venom http://bit.ly/yWfui8 $JNJ		1		1329407112000	8:45 AM - 16 Feb 2012	/FierceBiotech/status/170171879368310785
1569635267-259	https://twitter.com/search?l=en&q=%24jnj%20OR%20%24JNJ%20since%3A2012-01-01%20until%3A2012-12-31&src=typd&lang=en	@matthewherper	Matthew Herper	New Cancer Data Shine Spotlight On The Secret Committees That Make Medicine's Toughest Decisions http://onforb.es/MbwrER $DNDN $JNJ #ASCO12	4	22	6	1338820879000	7:41 AM - 4 Jun 2012	/matthewherper/status/209656080026968064
1569635267-284	https://twitter.com/search?l=en&q=%24jnj%20OR%20%24JNJ%20since%3A2012-01-01%20until%3A2012-12-31&src=typd&lang=en	@Ballantines_mx	Ballantine's México	Si crees que somos vintage por tener tantos años, está bien. Somos #PROUDTOBE vintagepic.twitter.com/qZztnpa9YG			2	1569345256000	10:14 AM - 24 Sep 2019	/Ballantines_mx/status/1176545397407399937
1569635267-286	https://twitter.com/search?l=en&q=%24jnj%20OR%20%24JNJ%20since%3A2012-01-01%20until%3A2012-12-31&src=typd&lang=en	@MadMoneyOnCNBC	Mad Money On CNBC	Cramer: Big Pharma Is Back http://cnbc.com/id/46137897 $BMY $JNJ $MRK $PFE #StockPicks #StockMarket	1	1	2	1327535174000	4:46 PM - 25 Jan 2012	/MadMoneyOnCNBC/status/162320401530241024
1569635267-273	https://twitter.com/search?l=en&q=%24jnj%20OR%20%24JNJ%20since%3A2012-01-01%20until%3A2012-12-31&src=typd&lang=en	@FortuneMagazine	FORTUNE	Many insiders were betting that Sheri McCoy would be J&J's next CEO. Here's why Weldon got the job instead $JNJ http://bit.ly/Ak6kLa		4	1	1330107661000	11:21 AM - 24 Feb 2012	/FortuneMagazine/status/173110193742295042
1569635267-219	https://twitter.com/search?l=en&q=%24jnj%20OR%20%24JNJ%20since%3A2012-01-01%20until%3A2012-12-31&src=typd&lang=en	@FoolBiotech	Fool Biotech News	Was Buffett wrong about this blue chip healthcare stock? http://mot.ly/Vd9ZvF $MRK $ABT $JNJ		1	1	1356122700000	1:45 PM - 21 Dec 2012	/FoolBiotech/status/282225176698052609
1569635267-214	https://twitter.com/search?l=en&q=%24jnj%20OR%20%24JNJ%20since%3A2012-01-01%20until%3A2012-12-31&src=typd&lang=en	@calientesports	Caliente Sports	¿Con qué FORMATO de MOMIOS es más fácil APOSTAR? #MásAcciónMásDiversión	4	3	26	1569551703000	7:35 PM - 26 Sep 2019	/calientesports/status/1177411297950019585
1569635267-217	https://twitter.com/search?l=en&q=%24jnj%20OR%20%24JNJ%20since%3A2012-01-01%20until%3A2012-12-31&src=typd&lang=en	@Benzinga	Benzinga	A Growth ETF for 2013: http://stks.co/eGyA $AAPL $AMZN $IVV $IVW $JNJ $PG $VUG $XOM		2	1	1356528446000	6:27 AM - 26 Dec 2012	/Benzinga/status/283927001558032386
1569635267-266	https://twitter.com/search?l=en&q=%24jnj%20OR%20%24JNJ%20since%3A2012-01-01%20until%3A2012-12-31&src=typd&lang=en	@businessinsider	Business Insider	The FDA Just Approved A Drug To Treat 'Plague' $JNJ http://read.bi/IlBimc		6	1	1335706282000	6:31 AM - 29 Apr 2012	/businessinsider/status/196592515774824448
1569635267-233	https://twitter.com/search?l=en&q=%24jnj%20OR%20%24JNJ%20since%3A2012-01-01%20until%3A2012-12-31&src=typd&lang=en	@FiercePharma	FiercePharma	#GSK, J&J earn top marks for boosting access to meds for poor. #Sanofi, #Merck, #Gilead up there, too http://bit.ly/SqI8ve #pharma $JNJ $GSK	1	1	2	1354132219000	12:50 PM - 28 Nov 2012	/FiercePharma/status/273876496999915520
1569635267-280	https://twitter.com/search?l=en&q=%24jnj%20OR%20%24JNJ%20since%3A2012-01-01%20until%3A2012-12-31&src=typd&lang=en	@MaverickNY	Sally Church	Excellent research from Dr Sood MD Anderson - how raised platelets can impact survival in ovarian cancer http://icar.us/zcAs5N $jnj	1	3	1	1329344385000	3:19 PM - 15 Feb 2012	/MaverickNY/status/169908784846737408
1569635267-314	https://twitter.com/search?l=en&q=%24jnj%20OR%20%24JNJ%20since%3A2012-01-01%20until%3A2012-12-31&src=typd&lang=en	null	null	null	null	null	null	null	null	null
1569635267-256	https://twitter.com/search?l=en&q=%24jnj%20OR%20%24JNJ%20since%3A2012-01-01%20until%3A2012-12-31&src=typd&lang=en	@BloombergTV	Bloomberg TV	Miss the day in markets? Here are the top ten stocks of the day http://bloom.bg/LKuFfz $CHK $PCX $JNJ $ZNGA $EXPE $SMG $PGR $DELL $FSLR $JPM	1	5		1339628723000	4:05 PM - 13 Jun 2012	/BloombergTV/status/213044422617739266
1569635267-229	https://twitter.com/search?l=en&q=%24jnj%20OR%20%24JNJ%20since%3A2012-01-01%20until%3A2012-12-31&src=typd&lang=en	@themotleyfool	The Motley Fool	Take that, tuberculosis! $JNJ's promising treatment to beat back bigger, badder TB bugs takes another step forward: http://mot.ly/TqMaRR		3		1354293153000	9:32 AM - 30 Nov 2012	/themotleyfool/status/274551501299515394
1569635267-212	https://twitter.com/search?l=en&q=%24jnj%20OR%20%24JNJ%20since%3A2012-01-01%20until%3A2012-12-31&src=typd&lang=en	@adamfeuerstein	Adam Feuerstein	$JNJ - EU CHMP expands Zytiga label to include pre-chemo prostrate cancer	1	4		1353068490000	5:21 AM - 16 Nov 2012	/adamfeuerstein/status/269414890530299904
1569635267-246	https://twitter.com/search?l=en&q=%24jnj%20OR%20%24JNJ%20since%3A2012-01-01%20until%3A2012-12-31&src=typd&lang=en	@MadMoneyOnCNBC	Mad Money On CNBC	Lightning Round: Equinix, EOG Resources, Hospira... http://bit.ly/SJBbY6 $CLF $CSC $DEO $EOG $EQIX $ESRX $GLD $HSP $JNJ $NG $OSUR $QCOR		1	2	1349736435000	3:47 PM - 8 Oct 2012	/MadMoneyOnCNBC/status/255439242665291776
1569635267-270	https://twitter.com/search?l=en&q=%24jnj%20OR%20%24JNJ%20since%3A2012-01-01%20until%3A2012-12-31&src=typd&lang=en	@businessinsider	Business Insider	STOCKS SURGE, APPLE GOES WILD: Here's What You Need To Know $DIA $SPY $QQQ $GS $JNJ $FSLR $AAPL by @bySamRohttp://read.bi/HNSu4K		4	1	1334695053000	1:37 PM - 17 Apr 2012	/businessinsider/status/192351113410904064
1569635267-305	https://twitter.com/search?l=en&q=%24jnj%20OR%20%24JNJ%20since%3A2012-01-01%20until%3A2012-12-31&src=typd&lang=en	@iStockAnalyst	iStockAnalyst	17 Scary Numbers From The Fourth Quarter $BAC $JNJ $MMM $RIMM: Despite exhibiting hints of optimism for 2012, th... http://bit.ly/w4VHxc				1325568151000	10:22 PM - 2 Jan 2012	/iStockAnalyst/status/154070110196346880
1569635267-282	https://twitter.com/search?l=en&q=%24jnj%20OR%20%24JNJ%20since%3A2012-01-01%20until%3A2012-12-31&src=typd&lang=en	@CNBCFastMoney	CNBC's Fast Money	Slow Money: Steady Dividend-Paying Stocks to Own http://bit.ly/ApAv7h $ABT $BMS $COP $CVX $EMR $JNJ $JPM $LLTC $LTD $NEE $NU $PEP	1		5	1329173948000	3:59 PM - 13 Feb 2012	/CNBCFastMoney/status/169193918905335808
1569635267-313	https://twitter.com/search?l=en&q=%24jnj%20OR%20%24JNJ%20since%3A2012-01-01%20until%3A2012-12-31&src=typd&lang=en	@SeekingAlpha	Seeking Alpha	Owning Up To My 2011 Stock Picks http://seekingalpha.com/a/6sh9 $SYNO $HAYN $CPRT $TECD $ALGT $JNJ $PLPC $EZPW $CHS $CSCO $PLXS $IIIN $BEN			1	1325407803000	1:50 AM - 1 Jan 2012	/SeekingAlpha/status/153397563071004672
1569635267-281	https://twitter.com/search?l=en&q=%24jnj%20OR%20%24JNJ%20since%3A2012-01-01%20until%3A2012-12-31&src=typd&lang=en	@barronsonline	Barron's	Top Investors Reveal Their Holdings: Soros, Buffett, Einhorn, Ackman, Paulson, Tepper http://on.barrons.com/wZ7fTD $BAC $WFC $JNJ $YHOO $RIMM $AAPL		14	1	1329326846000	10:27 AM - 15 Feb 2012	/barronsonline/status/169835221515124736
1569635267-253	https://twitter.com/search?l=en&q=%24jnj%20OR%20%24JNJ%20since%3A2012-01-01%20until%3A2012-12-31&src=typd&lang=en	@MarketWatch	MarketWatch	Johnson & Johnson and the Justice Department are close to settling drug-marketing allegations: http://on.mktw.net/M7zM9Q $JNJ		10	2	1340229956000	3:05 PM - 20 Jun 2012	/MarketWatch/status/215566179140501504
1569635267-293	https://twitter.com/search?l=en&q=%24jnj%20OR%20%24JNJ%20since%3A2012-01-01%20until%3A2012-12-31&src=typd&lang=en	@Street_Insider	Streetinsider.com	J&J $JNJ, CR Bard $BCR Ordered to Study Injuries from Vaginal Implants -Bloomberg; BCR shares down 1.2%, JNJ down 0.9%		1		1325707402000	1:03 PM - 4 Jan 2012	/Street_Insider/status/154654171063259138
1569635267-241	https://twitter.com/search?l=en&q=%24jnj%20OR%20%24JNJ%20since%3A2012-01-01%20until%3A2012-12-31&src=typd&lang=en	@andrescardenal	Andres Cardenal	Five Dividend Stocks with Indestructible Market Positions - $XOM, $IBM, $JNJ, $KO, $PG - Foolish Blogging Network: http://beta.fool.com/acardenal/2012/10/25/five-dividend-stocks-indestructible-market-positio/15197/#.UIqIzs33xUM.twitter …		1		1351258956000	6:42 AM - 26 Oct 2012	/andrescardenal/status/261825155121180673
1569635267-231	https://twitter.com/search?l=en&q=%24jnj%20OR%20%24JNJ%20since%3A2012-01-01%20until%3A2012-12-31&src=typd&lang=en	@rymcbr	Ryan McBride	Johnson & Johnson unit wins FDA panel backing for new tuberculosis therapy http://bit.ly/Ya3EcB $JNJ #TB @US_FDA		1	1	1354201868000	8:11 AM - 29 Nov 2012	/rymcbr/status/274168623701032960
1569635267-245	https://twitter.com/search?l=en&q=%24jnj%20OR%20%24JNJ%20since%3A2012-01-01%20until%3A2012-12-31&src=typd&lang=en	@BloombergTV	Bloomberg TV	Here are BTV's top ten stocks to watch in today's trading session: http://bloom.bg/R3FpnH $ALK $EW $JNJ $GMCR $RIO $NFLX $GOOG $AA $BARC $T		2		1349793163000	7:32 AM - 9 Oct 2012	/BloombergTV/status/255677177369079808
1569635267-260	https://twitter.com/search?l=en&q=%24jnj%20OR%20%24JNJ%20since%3A2012-01-01%20until%3A2012-12-31&src=typd&lang=en	@BiotechStockRsr	BiotechStockResearch	Johnson & Johnson Prostate Drug Fails Clinical Trial #asco12 http://ht.ly/blfju $JNJ $DNDN $MDVN		5	1	1338815065000	6:04 AM - 4 Jun 2012	/BiotechStockRsr/status/209631696797171712
1569635267-226	https://twitter.com/search?l=en&q=%24jnj%20OR%20%24JNJ%20since%3A2012-01-01%20until%3A2012-12-31&src=typd&lang=en	@fwpharma	FirstWord Pharma	Our latest 2012 company review, Johnson & Johnson http://bit.ly/VnFd3V $JNJ #pharma	1	3	3	1354871332000	2:08 AM - 7 Dec 2012	/fwpharma/status/276976558919540737
1569635267-296	https://twitter.com/search?l=en&q=%24jnj%20OR%20%24JNJ%20since%3A2012-01-01%20until%3A2012-12-31&src=typd&lang=en	@bradloncar	Brad Loncar	Families await artificial pancreas - http://usat.ly/ABS4hS <--USA Today on the artificial pancreas program $JNJ and $DXCM are involved with.				1325652005000	9:40 PM - 3 Jan 2012	/bradloncar/status/154421820664193025
1569635267-276	https://twitter.com/search?l=en&q=%24jnj%20OR%20%24JNJ%20since%3A2012-01-01%20until%3A2012-12-31&src=typd&lang=en	@adamfeuerstein	Adam Feuerstein	$JNJ CEO Bill Weldon has been "recalled."	2	5	1	1329862991000	3:23 PM - 21 Feb 2012	/adamfeuerstein/status/172083977174265856
1569635267-248	https://twitter.com/search?l=en&q=%24jnj%20OR%20%24JNJ%20since%3A2012-01-01%20until%3A2012-12-31&src=typd&lang=en	@jimcramer	Jim Cramer	RT @thestreet: What did @jimcramer say about $LVS $HFC $JNJ $BBBY $LLY $LNG http://stks.co/aAUA	1		2	1347633910000	7:45 AM - 14 Sep 2012	/jimcramer/status/246620612242575360
1569635267-306	https://twitter.com/search?l=en&q=%24jnj%20OR%20%24JNJ%20since%3A2012-01-01%20until%3A2012-12-31&src=typd&lang=en	@ChevroletMexico	Chevrolet 🇲🇽	Cuando buscas superarte a ti mismo, siempre habrá una SUV Chevrolet para acompañarte en tu camino al éxito.pic.twitter.com/VTlCm5VIVd	6	3	83	1567434522000	7:28 AM - 2 Sep 2019	/ChevroletMexico/status/1168531197674344449
