# Supplementary material for: Measuring information flux between social media and stock prices with Transfer Entropy
Source: PLoS One. 2021 Sep 23;16(9):e0257686. doi: 10.1371/journal.pone.0257686 (PMC8459996; doi:10.1371/journal.pone.0257686)
Supplement: S1 Data — (ZIP) [file pone.0257686.s001.zip › DATA BASES/17.-JOHNSON AND JOHNSON/New folder/twitter_feed (26).csv]

web-scraper-order	web-scraper-start-url	handle	name	content	replies	retweets	favorites	unix_timestamp	published_date	url
1569635365-353	https://twitter.com/search?l=en&q=%24jnj%20OR%20%24JNJ%20since%3A2013-01-01%20until%3A2013-12-31&src=typd&lang=en	@abnormalreturns	Tadas Viskanta	Saturday links: legalistic thinking, explaining the economic machine and when grit trumps talent. http://stks.co/akWL $AAPL $JNJ		2	3	1380366227000	4:03 AM - 28 Sep 2013	/abnormalreturns/status/383909898016149504
1569635365-356	https://twitter.com/search?l=en&q=%24jnj%20OR%20%24JNJ%20since%3A2013-01-01%20until%3A2013-12-31&src=typd&lang=en	@BloombergTV	Bloomberg TV	What are you watching? Here are the top ten stocks of the day: http://bloom.bg/16w5UMf $JNJ $TJX $TOL $GS $AAPL $POT $RCL $TGT $SPLS $LOW	1	2	2	1377103544000	9:45 AM - 21 Aug 2013	/BloombergTV/status/370225215676379136
1569635365-335	https://twitter.com/search?l=en&q=%24jnj%20OR%20%24JNJ%20since%3A2013-01-01%20until%3A2013-12-31&src=typd&lang=en	@WSJhealth	WSJ Health News	J&J agrees to pay $2.5 billion in hip settlement, but still faces more litigation. http://on.wsj.com/17IgA9i via @jonathanrockoff $JNJ		1	2	1384957446000	7:24 AM - 20 Nov 2013	/WSJhealth/status/403166870087299072
1569635365-377	https://twitter.com/search?l=en&q=%24jnj%20OR%20%24JNJ%20since%3A2013-01-01%20until%3A2013-12-31&src=typd&lang=en	@Stocktwits	Stocktwits	"@RyanDetrick: $JNJ is now up an amazing 20 weeks in a row. This is a record for any stock since 1990. Not bad for a 127 year old company."	2	9	1	1368822699000	1:31 PM - 17 May 2013	/Stocktwits/status/335492836210401280
1569635365-362	https://twitter.com/search?l=en&q=%24jnj%20OR%20%24JNJ%20since%3A2013-01-01%20until%3A2013-12-31&src=typd&lang=en	@4xguy	Forex Guy	A complete view of High Frequency trading of $JNJ trading by Nanex. The REAL big picture. http://youtu.be/B_k_elbBz8c	1	4	4	1374946475000	10:34 AM - 27 Jul 2013	/4xguy/status/361177810980708354
1569635365-327	https://twitter.com/search?l=en&q=%24jnj%20OR%20%24JNJ%20since%3A2013-01-01%20until%3A2013-12-31&src=typd&lang=en	@DrPaulyDeSantis	Dr. Paul DeSantis	@mcbio316 @JMPawlotsky @MDsearchlight IMHO the verbiage is intently in there for $ABBV $JNJ and future direction of all oral based regimen		2	2	1386519090000	9:11 AM - 8 Dec 2013	/DrPaulyDeSantis/status/409716878517342208
1569635365-463	https://twitter.com/search?l=en&q=%24jnj%20OR%20%24JNJ%20since%3A2013-01-01%20until%3A2013-12-31&src=typd&lang=en	@JCapellaCampo	Juan Capella	@jonpiras @urbinarestrepo The FDA approve the $JNJ new drug, Sirturo. Phase 3 starts in Q1 2013. Via @seekingalpha				1357004467000	6:41 PM - 31 Dec 2012	/JCapellaCampo/status/285923575112814592
1569635365-357	https://twitter.com/search?l=en&q=%24jnj%20OR%20%24JNJ%20since%3A2013-01-01%20until%3A2013-12-31&src=typd&lang=en	@Datamonitor_JW	James Wade	$JNJ completes acquisition of Aragon Pharma...aim to bolster prostate cancer pipeline with ARN-509 http://bit.ly/14XpMLc #oncology		9		1376986977000	1:22 AM - 20 Aug 2013	/Datamonitor_JW/status/369736300141621248
1569635365-416	https://twitter.com/search?l=en&q=%24jnj%20OR%20%24JNJ%20since%3A2013-01-01%20until%3A2013-12-31&src=typd&lang=en	@Stocktwits	Stocktwits	176 Stocks Closed at All Time Highs on Friday "@Fibline: All Time Highs ~ http://stks.co/p2FX $GOOG $JNJ $GIS $MMM et al		5	3	1360508420000	8:00 AM - 10 Feb 2013	/Stocktwits/status/300620219087458304
1569635365-384	https://twitter.com/search?l=en&q=%24jnj%20OR%20%24JNJ%20since%3A2013-01-01%20until%3A2013-12-31&src=typd&lang=en	@Stocktwits	Stocktwits	Amazing... $JNJ - 17 Consecutive Higher Weekly Closes. http://stks.co/cRvb	1	5	1	1367087426000	11:30 AM - 27 Apr 2013	/Stocktwits/status/328214571397562368
1569635365-334	https://twitter.com/search?l=en&q=%24jnj%20OR%20%24JNJ%20since%3A2013-01-01%20until%3A2013-12-31&src=typd&lang=en	@adamfeuerstein	Adam Feuerstein	$JNJ Medivir - FDA approves HepC drug simeprevir. Brand name Olysio.	1	10	5	1385161044000	3:57 PM - 22 Nov 2013	/adamfeuerstein/status/404020819418152961
1569635365-422	https://twitter.com/search?l=en&q=%24jnj%20OR%20%24JNJ%20since%3A2013-01-01%20until%3A2013-12-31&src=typd&lang=en	@BioKaiser	Biotech Kaiser	Good morning HCV lovers. Today $IDIX announced collaboration w/ $JNJ for all oral therapy w/ TMC435 (PI) + TMC647/r (NNI) + IDX719 (NS5A).	1	5		1359378945000	6:15 AM - 28 Jan 2013	/BioKaiser/status/295882858738905088
1569635365-315	https://twitter.com/search?l=en&q=%24jnj%20OR%20%24JNJ%20since%3A2013-01-01%20until%3A2013-12-31&src=typd&lang=en	@matthewherper	Matthew Herper	$JNJ simeprevir approved by FDA to treat hepatitis C.	1	4	1	1385160856000	3:54 PM - 22 Nov 2013	/matthewherper/status/404020031605833728
1569635365-360	https://twitter.com/search?l=en&q=%24jnj%20OR%20%24JNJ%20since%3A2013-01-01%20until%3A2013-12-31&src=typd&lang=en	@FiercePharma	FiercePharma	Dendreon says Provenge sales won't grow this year. $JNJ's Zytiga and Medivation's Xtandi too much competition http://bit.ly/14sbcrW #pharma		5	2	1376054638000	6:23 AM - 9 Aug 2013	/FiercePharma/status/365825785803714561
1569635365-400	https://twitter.com/search?l=en&q=%24jnj%20OR%20%24JNJ%20since%3A2013-01-01%20until%3A2013-12-31&src=typd&lang=en	@FierceBiotech	FierceBiotech	New special report: Biopharma's Top R&D Spenders - 2012 http://bit.ly/ZUN7Fz $RHHBY $NVS $MRK $PFE $JNJ $SNY #GSK $LLY $AZN $ABT		3		1363614883000	6:54 AM - 18 Mar 2013	/FierceBiotech/status/313649670050160642
1569635365-430	https://twitter.com/search?l=en&q=%24jnj%20OR%20%24JNJ%20since%3A2013-01-01%20until%3A2013-12-31&src=typd&lang=en	@HumOnTheMarkets	Robert Hum	$DJIA joins $SPX, closes at a 5-year high today. 5 Dow stocks close at new (at least) 52-wk highs: $HD, $JNJ, $MMM, $TRV, $UTX		4		1358543313000	2:08 PM - 18 Jan 2013	/HumOnTheMarkets/status/292377964035833856
1569635365-438	https://twitter.com/search?l=en&q=%24jnj%20OR%20%24JNJ%20since%3A2013-01-01%20until%3A2013-12-31&src=typd&lang=en	@pharmalot	pharmalot	Pharmalot.. Pharmalittle.. Good Morning.. coffee & headlines to start the week $JNJ $GSK, life after Roche.. http://www.pharmalot.com/2013/01/pharmalot-pharmalittle-good-morning-732/ … #pharma		1		1358166755000	5:32 AM - 14 Jan 2013	/pharmalot/status/290798565721268226
1569635365-394	https://twitter.com/search?l=en&q=%24jnj%20OR%20%24JNJ%20since%3A2013-01-01%20until%3A2013-12-31&src=typd&lang=en	@bespokeinvest	Bespoke	Here's a list of the key companies set to report earnings next week: http://www.bespokeinvest.com/thinkbig/2013/4/12/key-earnings-reports-next-week.html … $GOOG $IBM $MS $GS $BAC $MCD $JNJ $AXP $UNH $$		5	1	1365795183000	12:33 PM - 12 Apr 2013	/bespokeinvest/status/322794513418555392
1569635365-453	https://twitter.com/search?l=en&q=%24jnj%20OR%20%24JNJ%20since%3A2013-01-01%20until%3A2013-12-31&src=typd&lang=en	@JNJNews	Johnson & Johnson	Johnson & Johnson announces quarterly dividend of 61 cents per share for first quarter 2013 http://jnj.me/UpRc2S $JNJ #JNJ		5	2	1357224770000	7:52 AM - 3 Jan 2013	/JNJNews/status/286847593483468801
1569635365-423	https://twitter.com/search?l=en&q=%24jnj%20OR%20%24JNJ%20since%3A2013-01-01%20until%3A2013-12-31&src=typd&lang=en	@JNJNews	Johnson & Johnson	Watch video highlights of #JNJ Chairman and CEO Alex Gorsky's remarks about Q4 and FY12 earnings: http://www.youtube.com/watch?v=iwCWSRxg3hA … $JNJ		7	2	1359062198000	2:16 PM - 24 Jan 2013	/JNJNews/status/294554325357842432
1569635365-402	https://twitter.com/search?l=en&q=%24jnj%20OR%20%24JNJ%20since%3A2013-01-01%20until%3A2013-12-31&src=typd&lang=en	@seemacnbc	Seema Mody	More J&J recalls...http://apne.ws/10rsZ2n $JNJ	5	2	1	1362880496000	6:54 PM - 9 Mar 2013	/seemacnbc/status/310569427647221760
1569635365-465	https://twitter.com/search?l=en&q=%24jnj%20OR%20%24JNJ%20since%3A2013-01-01%20until%3A2013-12-31&src=typd&lang=en	@SeekingAlpha	Seeking Alpha	Some Good Tax News For Roth IRA Investors http://seekingalpha.com/a/nce7 $CL $JNJ $MCD $MO $PG $WMT				1356999275000	5:14 PM - 31 Dec 2012	/SeekingAlpha/status/285901801302155264
1569635365-447	https://twitter.com/search?l=en&q=%24jnj%20OR%20%24JNJ%20since%3A2013-01-01%20until%3A2013-12-31&src=typd&lang=en	@Yanni	Yanni	Yanni – “World Dance”… "Live! The Concert Event" Everyone exhibits their culture with exuberance and happiness proving that Unity is Possible!… Enjoy and Accept!!…Yanni For the highest quality Yanni videos!… Go to Yanni's YouTube Channel https://bit.ly/2Gtnzww pic.twitter.com/nkUByy73cU	91	399	1.7K	1569337308000	8:01 AM - 24 Sep 2019	/Yanni/status/1176512060680736769
1569635365-349	https://twitter.com/search?l=en&q=%24jnj%20OR%20%24JNJ%20since%3A2013-01-01%20until%3A2013-12-31&src=typd&lang=en	@AlpineBV_Miller	David Miller	@ianestepan Absolutely wrong. Uros will use Xtandi and not Zytiga because of the steroids required for Zytiga. $MDVN $JNJ	3	3	2	1382442166000	4:42 AM - 22 Oct 2013	/AlpineBV_Miller/status/392617019843284992
1569635365-393	https://twitter.com/search?l=en&q=%24jnj%20OR%20%24JNJ%20since%3A2013-01-01%20until%3A2013-12-31&src=typd&lang=en	@Stocktwits	Stocktwits	"@lamonicabuzz: Lots of earnings next week. The highlights: $C $GS $JNJ $KO $INTC $YHOO $BAC $EBAY $GOOG $MSFT $NOK $MS $VZ $GE $MCD. Whew!"		5	2	1365796895000	1:01 PM - 12 Apr 2013	/Stocktwits/status/322801693467234304
1569635365-328	https://twitter.com/search?l=en&q=%24jnj%20OR%20%24JNJ%20since%3A2013-01-01%20until%3A2013-12-31&src=typd&lang=en	@EddyElfenbein	Eddy Elfenbein	Here's an index fund with zero fees. Buy theses six stocks; $WFC $XOM $JNJ $IBM $PG $T. Deviation from index will be minimal.	3	2	4	1386190129000	1:48 PM - 4 Dec 2013	/EddyElfenbein/status/408337117241036801
1569635365-412	https://twitter.com/search?l=en&q=%24jnj%20OR%20%24JNJ%20since%3A2013-01-01%20until%3A2013-12-31&src=typd&lang=en	@ldtimmerman	Luke Timmerman	Prostate Cancer Drug Winners and Losers at ASCO GU: Guest post from @3NT http://www.xconomy.com/national/2013/02/15/prostate-cancer-drug-winners-and-losers-at-asco-gu/ … $MDVN $JNJ #cancer		3		1360952675000	11:24 AM - 15 Feb 2013	/ldtimmerman/status/302483562643484672
1569635365-380	https://twitter.com/search?l=en&q=%24jnj%20OR%20%24JNJ%20since%3A2013-01-01%20until%3A2013-12-31&src=typd&lang=en	@nanexllc	Eric Scott Hunsader	This 0.5 seconds of trading in $JNJ can't be audited by the regulator. Just how #HFT likes it http://www.youtube.com/watch?v=rB5jJuMP84E …	2	6	3	1367809735000	8:08 PM - 5 May 2013	/nanexllc/status/331244154430574593
1569635365-354	https://twitter.com/search?l=en&q=%24jnj%20OR%20%24JNJ%20since%3A2013-01-01%20until%3A2013-12-31&src=typd&lang=en	@GiovannyMoreano	Giovanny Moreano	The Dow is off by -882 pts. or -5.63% from its record close of 15,658 on 8/2. Biggest drags this month: $IBM, $JNJ, $CVX and $XOM.	4	29	5	1377635246000	1:27 PM - 27 Aug 2013	/GiovannyMoreano/status/372455336247975937
1569635365-365	https://twitter.com/search?l=en&q=%24jnj%20OR%20%24JNJ%20since%3A2013-01-01%20until%3A2013-12-31&src=typd&lang=en	@MarketWatch	MarketWatch	Johnson & Johnson beats earnings forecasts, but gets little investor love. http://on.mktw.net/12DKcp6 $JNJ		11		1374000488000	11:48 AM - 16 Jul 2013	/MarketWatch/status/357210054736359424
1569635365-369	https://twitter.com/search?l=en&q=%24jnj%20OR%20%24JNJ%20since%3A2013-01-01%20until%3A2013-12-31&src=typd&lang=en	@MarketWatch	MarketWatch	4 things traders should know for the next 24 hours: http://on.mktw.net/1dAHWAk $KO $JNJ $GS $MOS $CTAS		9	2	1373929746000	4:09 PM - 15 Jul 2013	/MarketWatch/status/356913343417692160
1569635365-318	https://twitter.com/search?l=en&q=%24jnj%20OR%20%24JNJ%20since%3A2013-01-01%20until%3A2013-12-31&src=typd&lang=en	@GobCDMX	Gobierno CDMX	¡Paremos la violencia contra las mujeres! Si tú la ejerces, detente. Si eres víctima, alza la voz. http://comodenunciar.cdmx.gob.mx pic.twitter.com/KpMsdOWATp	8	24	62	1569611448000	12:10 PM - 27 Sep 2019	/GobCDMX/status/1177661886747332608
1569635365-397	https://twitter.com/search?l=en&q=%24jnj%20OR%20%24JNJ%20since%3A2013-01-01%20until%3A2013-12-31&src=typd&lang=en	@dougchia	Douglas K. Chia	Congratulations to the Investor Relations team at $JNJ. Named Best #IR in Pharmaceutical & Biotech by @IRMagazine at tonight's awards gala.			2	1363921824000	8:10 PM - 21 Mar 2013	/dougchia/status/314937075566800897
1569635365-432	https://twitter.com/search?l=en&q=%24jnj%20OR%20%24JNJ%20since%3A2013-01-01%20until%3A2013-12-31&src=typd&lang=en	@jimcramer	Jim Cramer	RT @yyangalex: $JNJ quietly making new all time highs @jimcramer j-you know i think this is a big stock for 2013	3	3	4	1358482520000	9:15 PM - 17 Jan 2013	/jimcramer/status/292122981663125504
1569635365-355	https://twitter.com/search?l=en&q=%24jnj%20OR%20%24JNJ%20since%3A2013-01-01%20until%3A2013-12-31&src=typd&lang=en	@SeekingAlpha	Seeking Alpha	A Young Investor's DGI Plan And Portfolio http://seekingalpha.com/f/a/zhim $AFL $COP $CSX $CVX $JNJ $KO $MCD $WAG $WFC $WMT			6	1377436183000	6:09 AM - 25 Aug 2013	/SeekingAlpha/status/371620405758267392
1569635365-388	https://twitter.com/search?l=en&q=%24jnj%20OR%20%24JNJ%20since%3A2013-01-01%20until%3A2013-12-31&src=typd&lang=en	@SimonettiLauren	Lauren Simonetti	9 Dow stocks hitting highs, $DIS $HD $PG $TRV $JNJ at all-time highs #wallstreetrally @FoxBusiness	2	6	2	1366725983000	7:06 AM - 23 Apr 2013	/SimonettiLauren/status/326698568318607360
1569635365-324	https://twitter.com/search?l=en&q=%24jnj%20OR%20%24JNJ%20since%3A2013-01-01%20until%3A2013-12-31&src=typd&lang=en	@BioStocks	Bio Stocks™	The Most Important New Drug Of 2013 http://onforb.es/1bskq78 $GILD $PCYC $JNJ #biotech	1	4	2	1388119506000	9:45 PM - 26 Dec 2013	/BioStocks/status/416429509756211200
1569635365-329	https://twitter.com/search?l=en&q=%24jnj%20OR%20%24JNJ%20since%3A2013-01-01%20until%3A2013-12-31&src=typd&lang=en	@mkoeris	Michael Koeris	New York City to Start Venture Fund for Biotech via @WSJ. $10MM from @bloomberg, $40MM $CLGN $JNJ etc... http://online.wsj.com/article/SB10001424052702304355104579236310004192826.html …	1	6	1	1386162415000	6:06 AM - 4 Dec 2013	/mkoeris/status/408220873314029569
1569635365-425	https://twitter.com/search?l=en&q=%24jnj%20OR%20%24JNJ%20since%3A2013-01-01%20until%3A2013-12-31&src=typd&lang=en	@JNJNews	Johnson & Johnson	Watch video highlights from #JNJ Chairman & CEO Alex Gorsky’s remarks at today's FY ’12 Business Review. #JNJBR12 $JNJ http://youtu.be/JaTfevaDTiw	1	7	5	1358888452000	2:00 PM - 22 Jan 2013	/JNJNews/status/293825581550804993
1569635365-399	https://twitter.com/search?l=en&q=%24jnj%20OR%20%24JNJ%20since%3A2013-01-01%20until%3A2013-12-31&src=typd&lang=en	@FierceBiotech	FierceBiotech	FDA readies final decisions on four big #biotech drugs http://bit.ly/WRpEs8 $BIIB $UTHR $JNJ $AGN		4	2	1363619418000	8:10 AM - 18 Mar 2013	/FierceBiotech/status/313668693051715585
1569635365-350	https://twitter.com/search?l=en&q=%24jnj%20OR%20%24JNJ%20since%3A2013-01-01%20until%3A2013-12-31&src=typd&lang=en	@MaverickNY	Sally Church	PREVAIL is positive! Study stopped early. HR of 0.70 in favour of enzalutamide in pre-chemo CRPC is a huge win over abiraterone. $MDVN $JNJ	1	15	2	1382440649000	4:17 AM - 22 Oct 2013	/MaverickNY/status/392610656723431424
1569635365-401	https://twitter.com/search?l=en&q=%24jnj%20OR%20%24JNJ%20since%3A2013-01-01%20until%3A2013-12-31&src=typd&lang=en	@FierceMedTech	FierceMedTech	$JNJ's internal docs say recalled hip was defective -- http://bit.ly/YbtJ90 #artificialhip		4	1	1363272420000	7:47 AM - 14 Mar 2013	/FierceMedTech/status/312213277105078273
1569635365-418	https://twitter.com/search?l=en&q=%24jnj%20OR%20%24JNJ%20since%3A2013-01-01%20until%3A2013-12-31&src=typd&lang=en	@fwpharma	FirstWord Pharma	#Pharmaceutical companies launch collaborative European drug project http://bit.ly/TOPZEZ $AZN $BAY $JNJ $LUN $SNY $UCB		2	1	1360240996000	5:43 AM - 7 Feb 2013	/fwpharma/status/299498561572315136
1569635365-434	https://twitter.com/search?l=en&q=%24jnj%20OR%20%24JNJ%20since%3A2013-01-01%20until%3A2013-12-31&src=typd&lang=en	@pharmalot	pharmalot	Pharmalot.. Pharmalittle.. Good Morning.. coffee & headlines for a slushy start http://www.pharmalot.com/2013/01/pharmalot-pharmalittle-good-morning-734/ … #pharma $JNJ $PFE $BIIB		2		1358341169000	5:59 AM - 16 Jan 2013	/pharmalot/status/291530110245421056
1569635365-413	https://twitter.com/search?l=en&q=%24jnj%20OR%20%24JNJ%20since%3A2013-01-01%20until%3A2013-12-31&src=typd&lang=en	@adamfeuerstein	Adam Feuerstein	$PCYC - FDA grants breakthrough therapy designation to ibrutinib $JNJ	2	7	1	1360715065000	5:24 PM - 12 Feb 2013	/adamfeuerstein/status/301486951494742016
1569635365-319	https://twitter.com/search?l=en&q=%24jnj%20OR%20%24JNJ%20since%3A2013-01-01%20until%3A2013-12-31&src=typd&lang=en	@CBOE	Cboe	Active puts @ CBOE; $ZNGA Dec 4 $PBR Jan 13 $JNJ Dec 110 $COH 12/6/13 54 $WM Dec 45		2		1384963520000	9:05 AM - 20 Nov 2013	/CBOE/status/403192345673207809
1569635365-451	https://twitter.com/search?l=en&q=%24jnj%20OR%20%24JNJ%20since%3A2013-01-01%20until%3A2013-12-31&src=typd&lang=en	@devinbanerjee	Devin Banerjee	Abbott Labs, Johnson & Johnson, Sanofi among those showing interest in Warburg Pincus-owned Bausch & Lomb - http://bloom.bg/UL3dCf $ABT $JNJ		1		1357248216000	2:23 PM - 3 Jan 2013	/devinbanerjee/status/286945931931316227
1569635365-370	https://twitter.com/search?l=en&q=%24jnj%20OR%20%24JNJ%20since%3A2013-01-01%20until%3A2013-12-31&src=typd&lang=en	@Stocktwits	Stocktwits	Another huge company reporting earnings tomorrow is Johnson & Johnson $JNJ: http://stocktwits.com/TraceyRyniec/message/14595920?utm_source=twitter&utm_medium=community&utm_campaign=chart …	1	5	1	1373920311000	1:31 PM - 15 Jul 2013	/Stocktwits/status/356873766623649792
1569635365-330	https://twitter.com/search?l=en&q=%24jnj%20OR%20%24JNJ%20since%3A2013-01-01%20until%3A2013-12-31&src=typd&lang=en	@Stephanie_Link	Stephanie Link	Wells ups $JNJ target to $112-$113 as portfolio pipe contins to perform well.	5	11	11	1386073268000	5:21 AM - 3 Dec 2013	/Stephanie_Link/status/407846964454494208
1569635365-359	https://twitter.com/search?l=en&q=%24jnj%20OR%20%24JNJ%20since%3A2013-01-01%20until%3A2013-12-31&src=typd&lang=en	@TFMTrades	Tony is Trading	A closer look @ my positions. I am Short $SPY, $QQQ $IWM, $FB, $IYT, $EWW $LNKD $TSLA $USO $JNJ & I am long hope.. #LOL @Tony_BATtista			6	1376442775000	6:12 PM - 13 Aug 2013	/TFMTrades/status/367453747619704833
1569635365-458	https://twitter.com/search?l=en&q=%24jnj%20OR%20%24JNJ%20since%3A2013-01-01%20until%3A2013-12-31&src=typd&lang=en	@IHUB_1J	Investors Hub	$JNJ&lt;&gt; --FDA approves J&amp;J's Sirturo but requires prominent warning label --Drug is unlikely http://investorshub.advfn.com/boards/read_msg.aspx?message_id=82951979 …				1357042814000	5:20 AM - 1 Jan 2013	/IHUB_1J/status/286084417515057153
1569635365-428	https://twitter.com/search?l=en&q=%24jnj%20OR%20%24JNJ%20since%3A2013-01-01%20until%3A2013-12-31&src=typd&lang=en	@TheDomino	Dominic Chu	Getting ready for a slew if earnings reports today incl $DD $DAL $VZ $JNJ before the open & $GOOG $TXN $IBM $CSX after the close... $$		4	1	1358850844000	3:34 AM - 22 Jan 2013	/TheDomino/status/293667841859796993
1569635365-382	https://twitter.com/search?l=en&q=%24jnj%20OR%20%24JNJ%20since%3A2013-01-01%20until%3A2013-12-31&src=typd&lang=en	@nanexllc	Eric Scott Hunsader	You won't believe what goes on in 1/2 second in today's stock market https://www.youtube.com/watch?v=rB5jJuMP84E … #HFT $JNJ #TRADING	1	7	7	1367607001000	11:50 AM - 3 May 2013	/nanexllc/status/330393827221319681
1569635365-374	https://twitter.com/search?l=en&q=%24jnj%20OR%20%24JNJ%20since%3A2013-01-01%20until%3A2013-12-31&src=typd&lang=en	@RedDogT3	Scott Redler	Here is a link to my video recap and look towards tomorrow. $spy $xlf $gs $aapl $kmb $jnj $tsla $bac $goog http://www.t3live.com/articles/market-analysis/4163-did-bears-fear-of-tuesdays-spark-afternoon-rally.html …		2	2	1370303812000	4:56 PM - 3 Jun 2013	/RedDogT3/status/341705072524283904
1569635365-454	https://twitter.com/search?l=en&q=%24jnj%20OR%20%24JNJ%20since%3A2013-01-01%20until%3A2013-12-31&src=typd&lang=en	@Convertbond	Lawrence McDonald	Dogs of Dow 2012 AT&T $T 5.23% Verizon $VZ 4.72% Intel $INTC 4.24% Merck $MRK 4% DuPont $DD 3.75% Hewlett P. $HPQ 3.6% $GE 3.6% $JNJ 3.4%	1	7	9	1357065482000	11:38 AM - 1 Jan 2013	/Convertbond/status/286179493025042433
1569635365-396	https://twitter.com/search?l=en&q=%24jnj%20OR%20%24JNJ%20since%3A2013-01-01%20until%3A2013-12-31&src=typd&lang=en	@DLSherman	Debra Sherman	J&J recalling more than 2 million blood glucose meters worldwide http://reut.rs/102lnPx via @reuters $JNJ	1	1	1	1364228317000	9:18 AM - 25 Mar 2013	/DLSherman/status/316222597379530754
1569635365-343	https://twitter.com/search?l=en&q=%24jnj%20OR%20%24JNJ%20since%3A2013-01-01%20until%3A2013-12-31&src=typd&lang=en	@adamfeuerstein	Adam Feuerstein	$PCYC $JNJ -- FDA approves ibrutinib		5	3	1384363111000	10:18 AM - 13 Nov 2013	/adamfeuerstein/status/400674045919645696
1569635365-385	https://twitter.com/search?l=en&q=%24jnj%20OR%20%24JNJ%20since%3A2013-01-01%20until%3A2013-12-31&src=typd&lang=en	@rymcbr	Ryan McBride	Johnson & Johnson, Evotec bask in Harvard's breaking #diabetes discovery http://bit.ly/ZpjmPV $JNJ	2	4	2	1366986690000	7:31 AM - 26 Apr 2013	/rymcbr/status/327792054342139906
1569635365-317	https://twitter.com/search?l=en&q=%24jnj%20OR%20%24JNJ%20since%3A2013-01-01%20until%3A2013-12-31&src=typd&lang=en	@IBDinvestors	Investors.com	Income Investor: Johnson & Johnson, S&P 500 Dividend Aristocrat, Offers Growth http://ibdn.uz/rxfWO $JNJ $WMTpic.twitter.com/Mwh5Fm7tio		3	3	1386430234000	8:30 AM - 7 Dec 2013	/IBDinvestors/status/409344187809923072
1569635365-381	https://twitter.com/search?l=en&q=%24jnj%20OR%20%24JNJ%20since%3A2013-01-01%20until%3A2013-12-31&src=typd&lang=en	@bradloncar	Brad Loncar	The Painkiller Holy Grail http://on.wsj.com/16JRMRx $ENDP $JNJ $ACRX $PTIE	2	2	2	1367800792000	5:39 PM - 5 May 2013	/bradloncar/status/331206646502133760
1569635365-325	https://twitter.com/search?l=en&q=%24jnj%20OR%20%24JNJ%20since%3A2013-01-01%20until%3A2013-12-31&src=typd&lang=en	@JNJNews	Johnson & Johnson	In 2013, $JNJ joined the @NYSEEuronext Century Club. CFO Dominic Caruso discussed our business legacy. http://jnj.me/1kzfDZA	2	5	2	1387807206000	7:00 AM - 23 Dec 2013	/JNJNews/status/415119629703729152
1569635365-415	https://twitter.com/search?l=en&q=%24jnj%20OR%20%24JNJ%20since%3A2013-01-01%20until%3A2013-12-31&src=typd&lang=en	@SeekingAlpha	Seeking Alpha	Why Investors Should Be Cautious Of 'Artificial' Dividend Growth http://seekingalpha.com/a/p4dj $AVP $JNJ $WM		1	2	1360601910000	9:58 AM - 11 Feb 2013	/SeekingAlpha/status/301012346577514496
1569635365-433	https://twitter.com/search?l=en&q=%24jnj%20OR%20%24JNJ%20since%3A2013-01-01%20until%3A2013-12-31&src=typd&lang=en	@PropThinker	PropThink	@JNapodano, on Understanding The #Market Opportunity For $POZN 's Safer Aspirin -> http://bit.ly/UQ7Ebv $AZN $PFE $JNJ #Biotech		1	1	1358346242000	7:24 AM - 16 Jan 2013	/PropThinker/status/291551387274338304
1569635365-373	https://twitter.com/search?l=en&q=%24jnj%20OR%20%24JNJ%20since%3A2013-01-01%20until%3A2013-12-31&src=typd&lang=en	@BentheFidler	Ben Fidler	J&J Cuts Ribbon on Boston Innovation Center, Touts Startup Deals http://www.xconomy.com/boston/2013/06/27/jj-cuts-ribbon-on-boston-innovation-center/ … $JNJ		1	1	1372332701000	4:31 AM - 27 Jun 2013	/BentheFidler/status/350214848585547776
1569635365-392	https://twitter.com/search?l=en&q=%24jnj%20OR%20%24JNJ%20since%3A2013-01-01%20until%3A2013-12-31&src=typd&lang=en	@Stocktwits	Stocktwits	Select Earnings Before the Open Tomorrow, 4/16/2013. Companies include: http://stks.co/r8ZN $BLK $CSX $KO $GS $JNJ $USB	1	4	1	1366079883000	7:38 PM - 15 Apr 2013	/Stocktwits/status/323988631553462272
1569635365-371	https://twitter.com/search?l=en&q=%24jnj%20OR%20%24JNJ%20since%3A2013-01-01%20until%3A2013-12-31&src=typd&lang=en	@bespokeinvest	Bespoke	17 of the 30 Dow stocks are back in overbought territory: http://www.bespokeinvest.com/thinkbig/2013/7/11/back-to-overbought.html … $BAC $IBM $CAT $UTX $XOM $WMT $JNJ $PG $INTC $AA $BA $$	1	4	1	1373572584000	12:56 PM - 11 Jul 2013	/bespokeinvest/status/355415297202716672
1569635365-339	https://twitter.com/search?l=en&q=%24jnj%20OR%20%24JNJ%20since%3A2013-01-01%20until%3A2013-12-31&src=typd&lang=en	@WDLatAm	WD Latin America	El correo no deseado puede dañar tu sistema operativo. Haz backup con el disco duro externo WD #MyPassport antes de que sea demasiado tarde. #BackupConWD https://wd.com/es-mx/products/wd-outlet/my-passport-2018.html …pic.twitter.com/M9BzmRTUFp				1568674096000	3:48 PM - 16 Sep 2019	/WDLatAm/status/1173730348850647040
1569635365-440	https://twitter.com/search?l=en&q=%24jnj%20OR%20%24JNJ%20since%3A2013-01-01%20until%3A2013-12-31&src=typd&lang=en	@FierceBiotech	FierceBiotech	J&J's #diabetes drug passes FDA panel test despite safety concerns http://bit.ly/VPAcoG $JNJ #biotech #pharma		1	1	1357911289000	6:34 AM - 11 Jan 2013	/FierceBiotech/status/289727063844331520
1569635365-367	https://twitter.com/search?l=en&q=%24jnj%20OR%20%24JNJ%20since%3A2013-01-01%20until%3A2013-12-31&src=typd&lang=en	@WingstopMexico	Wingstop Mexico	Todo cambia cuando es momento de disfrutar del #ViernesDeWingstop con cervezas y cocteles a un súper precio ¡todos a Wingstop! pic.twitter.com/6RmBdfw3VT	5	6	70	1569600113000	9:01 AM - 27 Sep 2019	/WingstopMexico/status/1177614344152064001
1569635365-342	https://twitter.com/search?l=en&q=%24jnj%20OR%20%24JNJ%20since%3A2013-01-01%20until%3A2013-12-31&src=typd&lang=en	@FierceBiotech	FierceBiotech	J&J, Pharmacyclics win early approval for 'breakthrough' cancer drug ibrutinib. http://www.fiercebiotech.com/story/jj-pharmacyclics-win-early-approval-breakthrough-cancer-drug-ibrutinib/2013-11-13 … $JNJ $PCYC	1	6	1	1384364595000	10:43 AM - 13 Nov 2013	/FierceBiotech/status/400680270359052289
1569635365-364	https://twitter.com/search?l=en&q=%24jnj%20OR%20%24JNJ%20since%3A2013-01-01%20until%3A2013-12-31&src=typd&lang=en	@CNBCFastMoney	CNBC's Fast Money	Apple stock price climbing to $600: Paul Meeks http://cnb.cx/14DRsDq $AAPL $AMZN $JNJ $HON $DAL $CHM $QCOM #icymi		6	3	1374666573000	4:49 AM - 24 Jul 2013	/CNBCFastMoney/status/360003819834314752
1569635365-337	https://twitter.com/search?l=en&q=%24jnj%20OR%20%24JNJ%20since%3A2013-01-01%20until%3A2013-12-31&src=typd&lang=en	@FiercePharma	FiercePharma	The weekend’s most-read special report: Top Pharma Companies by 2012 Revenues http://bit.ly/1d1smmU #pharma $PFE $NVS $JNJ	2	7	1	1384773357000	4:15 AM - 18 Nov 2013	/FiercePharma/status/402394743952261120
1569635365-409	https://twitter.com/search?l=en&q=%24jnj%20OR%20%24JNJ%20since%3A2013-01-01%20until%3A2013-12-31&src=typd&lang=en	@MoneyShows	MoneyShow	$DIA $WMT $XOM $T $JNJ The Most Oversold Dow Stocks http://tinyurl.com/cb7dtp6		2		1362420391000	11:06 AM - 4 Mar 2013	/MoneyShows/status/308639608722309120
1569635365-348	https://twitter.com/search?l=en&q=%24jnj%20OR%20%24JNJ%20since%3A2013-01-01%20until%3A2013-12-31&src=typd&lang=en	@hcvresearchnews	HCV Research & News	RT @DewDiligence Does $GILD have a lock on PI-experienced patients? http://investorshub.advfn.com/boards/read_msg.aspx?message_id=93424461 … $ABBV $ENTA $BMY $MRK $JNJ $ACHN etc #HepC #HCV		2	2	1382908384000	2:13 PM - 27 Oct 2013	/hcvresearchnews/status/394572479470907392
1569635365-466	https://twitter.com/search?l=en&q=%24jnj%20OR%20%24JNJ%20since%3A2013-01-01%20until%3A2013-12-31&src=typd&lang=en	null	null	null	null	null	null	null	null	null
1569635365-436	https://twitter.com/search?l=en&q=%24jnj%20OR%20%24JNJ%20since%3A2013-01-01%20until%3A2013-12-31&src=typd&lang=en	@FiercePharma	FiercePharma	Shelves empty too long after recalls RT @NBCNewsHealth: Drugstore CVS drops Tylenol in some stores http://nbcnews.to/X9kWjp #pharma $JNJ		3		1358210394000	5:39 PM - 14 Jan 2013	/FiercePharma/status/290981602895482880
1569635365-321	https://twitter.com/search?l=en&q=%24jnj%20OR%20%24JNJ%20since%3A2013-01-01%20until%3A2013-12-31&src=typd&lang=en	@ACInvestorBlog	Antonio Costa	Bullish engulfing candle formed on Friday $GE $MU $PFE $CX $LLY $HBAN $ORCL $MHR $USB $HAL $X $POT $JNJ $UAL $SLB $BK $DOW $WFT $DD $MYL $BA		2	2	1384077221000	2:53 AM - 10 Nov 2013	/ACInvestorBlog/status/399474935828979712
1569635365-323	https://twitter.com/search?l=en&q=%24jnj%20OR%20%24JNJ%20since%3A2013-01-01%20until%3A2013-12-31&src=typd&lang=en	@hcvresearchnews	HCV Research & News	RT @AndyBiotech Comparison of #HCV Drug launches $GILD Sovaldi vs $JNJ Olysio vs Incivek vs Victrelis MT @H3NPHLOpic.twitter.com/3EEqC1l1pu	1	2	3	1388246581000	9:03 AM - 28 Dec 2013	/hcvresearchnews/status/416962498193928193
1569635365-456	https://twitter.com/search?l=en&q=%24jnj%20OR%20%24JNJ%20since%3A2013-01-01%20until%3A2013-12-31&src=typd&lang=en	@tickertweets_	TickerTweets.com	Today's $JNJ twitter sentiment change is -62.50% with +150.00% tweet volume. http://www.tickertweets.com/$JNJ-on-twitter.html …				1357048228000	6:50 AM - 1 Jan 2013	/tickertweets_/status/286107121370681344
1569635365-344	https://twitter.com/search?l=en&q=%24jnj%20OR%20%24JNJ%20since%3A2013-01-01%20until%3A2013-12-31&src=typd&lang=en	@nicoleusinclair	Nicole Sinclair	"Nothing says Im innocent like paying $2.2bn" -- @jimcramer connoting that $JNJ Risperdal settlement very questionable.	2	11	5	1383747235000	7:13 AM - 6 Nov 2013	/nicoleusinclair/status/398090874438942720
1569635365-361	https://twitter.com/search?l=en&q=%24jnj%20OR%20%24JNJ%20since%3A2013-01-01%20until%3A2013-12-31&src=typd&lang=en	@tlmontana	Madison Montana!!	“@SeekingAlpha: Avoid The Poor House With Dividend Growth Stocks http://seekingalpha.com/f/a/ycp6 $AAPL $NLY $PG $CVX $JNJ $T $XOM $KO”	1	1	3	1375630424000	8:33 AM - 4 Aug 2013	/tlmontana/status/364046503029243904
1569635365-449	https://twitter.com/search?l=en&q=%24jnj%20OR%20%24JNJ%20since%3A2013-01-01%20until%3A2013-12-31&src=typd&lang=en	@OptionsAction	Options Action	Deutsche Bank upgrades Johnson & Johnson $JNJ to 'Buy' with $82 target -- "We expect recent and new drugs to continue to drive pharma sales"			2	1357304554000	6:02 AM - 4 Jan 2013	/OptionsAction/status/287182234132291584
1569635365-351	https://twitter.com/search?l=en&q=%24jnj%20OR%20%24JNJ%20since%3A2013-01-01%20until%3A2013-12-31&src=typd&lang=en	@Stocktwits	Stocktwits	Major companies reporting earnings before the open: $C http://stks.co/cmSp , $KO http://stks.co/dmLz , and $JNJ http://stks.co/tWSh		1	2	1381835938000	4:18 AM - 15 Oct 2013	/Stocktwits/status/390074316634992640
1569635365-411	https://twitter.com/search?l=en&q=%24jnj%20OR%20%24JNJ%20since%3A2013-01-01%20until%3A2013-12-31&src=typd&lang=en	@ChartLabPro	Chart Lab Pro	The 20 strongest stocks in the S&P 500 - MarketWatch http://www.marketwatch.com/story/the-20-strongest-stocks-in-the-sp-500-2013-02-19 …, $JPM, $MS, $HOT, $HRB, $JNJ, $JEC, $IRM, $IPG, $HSY, $key, $KMX		1		1361316101000	4:21 PM - 19 Feb 2013	/ChartLabPro/status/304007881630576640
1569635365-426	https://twitter.com/search?l=en&q=%24jnj%20OR%20%24JNJ%20since%3A2013-01-01%20until%3A2013-12-31&src=typd&lang=en	@Forbes	Forbes	J&J: Investors sick over low 2013 profit forecast, despite rebound in Q4 http://bit.ly/Wd25Hz $JNJ		17	5	1358863496000	7:04 AM - 22 Jan 2013	/Forbes/status/293720911104839680
1569635365-445	https://twitter.com/search?l=en&q=%24jnj%20OR%20%24JNJ%20since%3A2013-01-01%20until%3A2013-12-31&src=typd&lang=en	@MarketCurrents	Breaking News	Jury selection is due to begin today in the first trial over Johnson & Johnson's (JNJ) Gynecare Prolif... http://seekingalpha.com/n/g0pp $JNJ		1		1357551230000	2:33 AM - 7 Jan 2013	/MarketCurrents/status/288216867200438272
1569635365-405	https://twitter.com/search?l=en&q=%24jnj%20OR%20%24JNJ%20since%3A2013-01-01%20until%3A2013-12-31&src=typd&lang=en	@GiovannyMoreano	Giovanny Moreano	One-fifth of S&P 500 stocks are trading at new multi-year highs today. $GOOG $GE $CVX $JNJ $MMM		2	2	1362582787000	8:13 AM - 6 Mar 2013	/GiovannyMoreano/status/309320747707400193
1569635365-443	https://twitter.com/search?l=en&q=%24jnj%20OR%20%24JNJ%20since%3A2013-01-01%20until%3A2013-12-31&src=typd&lang=en	@jonathanrockoff	Jonathan Rockoff	Sanofi buys Rolaids antacid from J&J for undisclosed sum. $JNJ keeps selling OTC brands as it reshapes it's consumer unit. $SNY		2		1357569295000	7:34 AM - 7 Jan 2013	/jonathanrockoff/status/288292637310582784
1569635365-341	https://twitter.com/search?l=en&q=%24jnj%20OR%20%24JNJ%20since%3A2013-01-01%20until%3A2013-12-31&src=typd&lang=en	@jimcramer	Jim Cramer	This is huge for $PCYC and $JNJ! RT @adamfeuerstein: $PCYC Each Imbruvica pill costs $90!!	2	3	11	1384367250000	11:27 AM - 13 Nov 2013	/jimcramer/status/400691405170823168
1569635365-332	https://twitter.com/search?l=en&q=%24jnj%20OR%20%24JNJ%20since%3A2013-01-01%20until%3A2013-12-31&src=typd&lang=en	@jimcramer	Jim Cramer	$JNJ RT @Joey__101: @jimcramer if you could pick one company to open a DRIP in for the next 20 yrs which would you choose?	1	6	9	1385376697000	3:51 AM - 25 Nov 2013	/jimcramer/status/404925333989638145
1569635365-389	https://twitter.com/search?l=en&q=%24jnj%20OR%20%24JNJ%20since%3A2013-01-01%20until%3A2013-12-31&src=typd&lang=en	@HMS_GlobalPage	Huawei Mobile Services	What’s your favoriteupgrade on Huawei Mate 30s? Let us know & we will work on making it better! #RethinkPossibilities #HuaweiMate30Series #RethinkDigitalLifestyle #RethinkEvolution #HUAWEIKirin #5G #mobile #geek #IT		5	16	1568974353000	3:12 AM - 20 Sep 2019	/HMS_GlobalPage/status/1174989715688177664
1569635365-450	https://twitter.com/search?l=en&q=%24jnj%20OR%20%24JNJ%20since%3A2013-01-01%20until%3A2013-12-31&src=typd&lang=en	@kristen_hallam	Kristen Hallam	Abbott, J&J, Sanofi Said to Show Bausch & Lomb Interest http://bloom.bg/UqOw5g via @BloombergNews $ABT $JNJ $SNY $BOL		1		1357290906000	2:15 AM - 4 Jan 2013	/kristen_hallam/status/287124989994467328
1569635365-366	https://twitter.com/search?l=en&q=%24jnj%20OR%20%24JNJ%20since%3A2013-01-01%20until%3A2013-12-31&src=typd&lang=en	@YahooFinance	Yahoo Finance	“J&J results beat expectations, as drugs, devices deliver” http://yhoo.it/11TqsiZ (via @Reuters) $JNJ #healthcare #pharma		6	2	1373979317000	5:55 AM - 16 Jul 2013	/YahooFinance/status/357121256027455489
1569635365-368	https://twitter.com/search?l=en&q=%24jnj%20OR%20%24JNJ%20since%3A2013-01-01%20until%3A2013-12-31&src=typd&lang=en	@CNBC	CNBC	J&J beats, raises forecast; $JNJ STORY: http://cnb.cx/18lau3O (via @EarningsCentral)		11		1373975745000	4:55 AM - 16 Jul 2013	/CNBC/status/357106274388807681
1569635365-322	https://twitter.com/search?l=en&q=%24jnj%20OR%20%24JNJ%20since%3A2013-01-01%20until%3A2013-12-31&src=typd&lang=en	@CNNBusiness	CNN Business	JNJ & subsidiaries "lined their pockets at the expense of American taxpayers, patients": Eric Holder http://cnnmon.ie/173G3yS $JNJ	3	9	2	1383592048000	12:07 PM - 4 Nov 2013	/CNNBusiness/status/397439972275265536
1569635365-363	https://twitter.com/search?l=en&q=%24jnj%20OR%20%24JNJ%20since%3A2013-01-01%20until%3A2013-12-31&src=typd&lang=en	@adamfeuerstein	Adam Feuerstein	Millennium Takeda orteronel (tak-700) fails ph 3 prostate cancer (post chemo). One less competitor for $MDVN & $JNJ drugs.	4	10	4	1374798009000	5:20 PM - 25 Jul 2013	/adamfeuerstein/status/360555098906173444
1569635365-419	https://twitter.com/search?l=en&q=%24jnj%20OR%20%24JNJ%20since%3A2013-01-01%20until%3A2013-12-31&src=typd&lang=en	@DavidJuurlink	David Juurlink	Ah, putting patients first. $JNJ, $NVS Novartis accused of paying to delay introduction of generic fentanyl. http://nyti.ms/14u2VCf @nytimes	1	12	1	1359676623000	4:57 PM - 31 Jan 2013	/DavidJuurlink/status/297131411213799424
1569635365-331	https://twitter.com/search?l=en&q=%24jnj%20OR%20%24JNJ%20since%3A2013-01-01%20until%3A2013-12-31&src=typd&lang=en	@samsharf	Samantha Sharf	Johnson & Johnson, Nike, Coca-Cola lead the pack with revenue growth in Europe $JNJ $NKE $KOhttp://onforb.es/17MpA0d		36	18	1385388212000	7:03 AM - 25 Nov 2013	/samsharf/status/404973633321582592
1569635365-340	https://twitter.com/search?l=en&q=%24jnj%20OR%20%24JNJ%20since%3A2013-01-01%20until%3A2013-12-31&src=typd&lang=en	@ldtimmerman	Luke Timmerman	Pharmacyclics, J&J Win FDA Approval for Big Blood Cancer Drug. Priced at $130k/year http://www.xconomy.com/san-francisco/2013/11/13/pharmacyclics-jj-win-fda-approval-big-blood-cancer-drug/ … $PCYC $JNJ	1	8	2	1384367267000	11:27 AM - 13 Nov 2013	/ldtimmerman/status/400691478667603968
1569635365-338	https://twitter.com/search?l=en&q=%24jnj%20OR%20%24JNJ%20since%3A2013-01-01%20until%3A2013-12-31&src=typd&lang=en	@nanexllc	Eric Scott Hunsader	Dear #AskJPM - is this your price discovery algo at work in $JNJ ? http://youtu.be/rB5jJuMP84E	1	4	5	1384399389000	8:23 PM - 13 Nov 2013	/nanexllc/status/400826208830517248
1569635365-376	https://twitter.com/search?l=en&q=%24jnj%20OR%20%24JNJ%20since%3A2013-01-01%20until%3A2013-12-31&src=typd&lang=en	@FiercePharma	FiercePharma	Biopharma's 20 highest-paid CEOs. Our latest special report on exec pay: http://bit.ly/14nQlVs #pharma #biotech $REGN $JNJ $PFE		2	2	1369057068000	6:37 AM - 20 May 2013	/FiercePharma/status/336475847156457472
1569635365-442	https://twitter.com/search?l=en&q=%24jnj%20OR%20%24JNJ%20since%3A2013-01-01%20until%3A2013-12-31&src=typd&lang=en	@BiotechStockRsr	BiotechStockResearch	Notable: $BAY, Algeta, $MDVN, $JNJ, $DNDN, & $AMGN are now all educating urologists to scan men with PSA-recurrence for mets. #JPM13		1	1	1357690604000	5:16 PM - 8 Jan 2013	/BiotechStockRsr/status/288801442175799297
1569635365-421	https://twitter.com/search?l=en&q=%24jnj%20OR%20%24JNJ%20since%3A2013-01-01%20until%3A2013-12-31&src=typd&lang=en	@PrivCo	PrivCo	$JNJ $SNY & $ABT in talks to #acquire @WarburgPincus-backed @BauschLomb; @GoldmanSachs $GS advising on $10B sale; http://bit.ly/1346NKw		29		1359421002000	5:56 PM - 28 Jan 2013	/PrivCo/status/296059258708058112
1569635365-391	https://twitter.com/search?l=en&q=%24jnj%20OR%20%24JNJ%20since%3A2013-01-01%20until%3A2013-12-31&src=typd&lang=en	@MarketWatch	MarketWatch	Shares of Goldman Sachs, Coca-Cola, and Johnson & Johnson are all trading up before the opening bell http://on.mktw.net/YP3kQ5 $GS $JNJ $KO		10	1	1366118286000	6:18 AM - 16 Apr 2013	/MarketWatch/status/324149703639986176
1569635365-448	https://twitter.com/search?l=en&q=%24jnj%20OR%20%24JNJ%20since%3A2013-01-01%20until%3A2013-12-31&src=typd&lang=en	@davidspeltier	david peltier	Analysts' Actions: $ABT $BK $JNJ $LULU - TheStreet http://www.thestreet.com/story/11804275/1/analysts-actions-abt-bk-jnj-lulu.html … via @TheStreet		2		1357313247000	8:27 AM - 4 Jan 2013	/davidspeltier/status/287218692494860290
1569635365-408	https://twitter.com/search?l=en&q=%24jnj%20OR%20%24JNJ%20since%3A2013-01-01%20until%3A2013-12-31&src=typd&lang=en	@matthewherper	Matthew Herper	Xarelto rejected for acute coronary syndrome. Blow for $JNJ.	3	3	1	1362440116000	4:35 PM - 4 Mar 2013	/matthewherper/status/308722340093652992
1569635365-403	https://twitter.com/search?l=en&q=%24jnj%20OR%20%24JNJ%20since%3A2013-01-01%20until%3A2013-12-31&src=typd&lang=en	@BioDueDiligence	Andrew G.	Updated compilation of biotech/pharma pipelines: http://www.biotechduediligence.com/pipelines.html w/ $ABBV $AZN $BMY $CELG $LLY $GSK $JNJ $MRK $NVS $PFE $RHHBY $SNY	1	1	2	1362782922000	3:48 PM - 8 Mar 2013	/BioDueDiligence/status/310160173438234625
1569635365-464	https://twitter.com/search?l=en&q=%24jnj%20OR%20%24JNJ%20since%3A2013-01-01%20until%3A2013-12-31&src=typd&lang=en	@BoardCentral	BoardCentral	$JNJ "MLNX stock long strong bullish today" on Yahoo! Finance message boards: http://bit.ly/UhQGT8				1357003413000	6:23 PM - 31 Dec 2012	/BoardCentral/status/285919153846620160
1569635365-383	https://twitter.com/search?l=en&q=%24jnj%20OR%20%24JNJ%20since%3A2013-01-01%20until%3A2013-12-31&src=typd&lang=en	@rymcbr	Ryan McBride	Johnson & Johnson allies with #biotech #startup on #HIV drug in China http://bit.ly/18kkBjX $JNJ		4	1	1367337453000	8:57 AM - 30 Apr 2013	/rymcbr/status/329263260043980801
1569635365-444	https://twitter.com/search?l=en&q=%24jnj%20OR%20%24JNJ%20since%3A2013-01-01%20until%3A2013-12-31&src=typd&lang=en	@anussbaum1	alexnussbaum	Pharma Deals North of $10 Billion Return in 2013? http://bloom.bg/XdaDN7 @megtirrell sets stage for #jpm2013 healthcare conference $PFE $JNJ		1		1357564090000	6:08 AM - 7 Jan 2013	/anussbaum1/status/288270803936628736
1569635365-378	https://twitter.com/search?l=en&q=%24jnj%20OR%20%24JNJ%20since%3A2013-01-01%20until%3A2013-12-31&src=typd&lang=en	@Briefingcom	Briefing.com	$JNJ: Johnson & Johnson: Janssen Biotech's SIMPONI (golimumab) receives FDA approval for ulcerative colitis http://bit.ly/12bXlTa		3	1	1368656669000	3:24 PM - 15 May 2013	/Briefingcom/status/334796452662484993
1569635365-439	https://twitter.com/search?l=en&q=%24jnj%20OR%20%24JNJ%20since%3A2013-01-01%20until%3A2013-12-31&src=typd&lang=en	@thetellblog	TheTell	Fund manager offers tips on how to play this year's flu outbreak $GILD $HCA $JNJ $NVS $GSK $SNY $WLP $UNH http://blogs.marketwatch.com/thetell/2013/01/11/how-to-play-the-flu-outbreak-fund-manager/ …			1	1357937061000	1:44 PM - 11 Jan 2013	/thetellblog/status/289835158293577729
1569635365-437	https://twitter.com/search?l=en&q=%24jnj%20OR%20%24JNJ%20since%3A2013-01-01%20until%3A2013-12-31&src=typd&lang=en	@TMFBreaking	TMF Breaking News	$JNJ prostate cancer drug Zytiga approved for earlier use in EU. http://mot.ly/ZP9sDx		1	1	1358175230000	7:53 AM - 14 Jan 2013	/TMFBreaking/status/290834111487168512
1569635365-336	https://twitter.com/search?l=en&q=%24jnj%20OR%20%24JNJ%20since%3A2013-01-01%20until%3A2013-12-31&src=typd&lang=en	@FierceBiotech	FierceBiotech	Gilead charts PhIII success for #leukemia drug as J&J showdown awaits http://www.fiercebiotech.com/story/gilead-charts-phiii-success-leukemia-drug-jj-showdown-awaits/2013-11-19 … $GILD $JNJ		4	2	1384879115000	9:38 AM - 19 Nov 2013	/FierceBiotech/status/402838326082039809
1569635365-424	https://twitter.com/search?l=en&q=%24jnj%20OR%20%24JNJ%20since%3A2013-01-01%20until%3A2013-12-31&src=typd&lang=en	@AJInsight	Adam Johnson	$AAPL 2012 iPhone revenue of $80.5B exceeds TOTAL 2012 revenue at 18 of 30 DJIA companies, including $MSFT $73.7B, $BA $68.7B, $JNJ 67.2B $$	1	6	1	1358896175000	4:09 PM - 22 Jan 2013	/AJInsight/status/293857976991752192
1569635365-407	https://twitter.com/search?l=en&q=%24jnj%20OR%20%24JNJ%20since%3A2013-01-01%20until%3A2013-12-31&src=typd&lang=en	@Stocktwits	Stocktwits	Three Dividend Paying Guru Stocks http://stks.co/q4On via @CharlesSizemore $ADM $CHK $JNJ $HNZ		3	2	1362456737000	9:12 PM - 4 Mar 2013	/Stocktwits/status/308792055428169728
1569635365-316	https://twitter.com/search?l=en&q=%24jnj%20OR%20%24JNJ%20since%3A2013-01-01%20until%3A2013-12-31&src=typd&lang=en	@BobPisani	Bob Pisani	Q3 largest buybacks: $AAPL $4.9B, $PFE $3.8B, $HAL $3.3B, $QCOM $3.3B, $JNJ $3.0B.	3	3	2	1386772951000	7:42 AM - 11 Dec 2013	/BobPisani/status/410781648704126976
1569635365-457	https://twitter.com/search?l=en&q=%24jnj%20OR%20%24JNJ%20since%3A2013-01-01%20until%3A2013-12-31&src=typd&lang=en	@IHUB_1J	Investors Hub	$JNJ : FDA clears J&amp;J drug for tough-to-treat TB Jan. 1, 2013, 6:57 a.m. EST By Joseph Walker --FDA http://investorshub.advfn.com/boards/read_msg.aspx?message_id=82952233 …				1357045224000	6:00 AM - 1 Jan 2013	/IHUB_1J/status/286094525728968705
1569635365-446	https://twitter.com/search?l=en&q=%24jnj%20OR%20%24JNJ%20since%3A2013-01-01%20until%3A2013-12-31&src=typd&lang=en	@PrivCo	PrivCo	.@AbbottNews $ABT, @JNJComm $JNJ, & @SanofiUS $SNY interested in #acquiring private co @BauschLomb from @warburgpincus; http://bit.ly/1346NKw		17		1357329068000	12:51 PM - 4 Jan 2013	/PrivCo/status/287285051350200320
1569635365-461	https://twitter.com/search?l=en&q=%24jnj%20OR%20%24JNJ%20since%3A2013-01-01%20until%3A2013-12-31&src=typd&lang=en	@cubi_capital	CUBI Capital	Can You Retire With A $1,000,000 Portfolio? http://seekingalpha.com/a/nbrz $BKCC $BMY $CSCO $CSX $GD $GE $JNJ $KFN $KO $LNCO $MCD $O $PFF				1357013743000	9:15 PM - 31 Dec 2012	/cubi_capital/status/285962481199898626
1569635365-429	https://twitter.com/search?l=en&q=%24jnj%20OR%20%24JNJ%20since%3A2013-01-01%20until%3A2013-12-31&src=typd&lang=en	@Stocktwits	Stocktwits	Next Week's Key Earnings Reports http://stks.co/q0LU via @bespokeinvest $VZ $JNJ $IBM & So Many More...		3	2	1358627897000	1:38 PM - 19 Jan 2013	/Stocktwits/status/292732735926202368
1569635365-427	https://twitter.com/search?l=en&q=%24jnj%20OR%20%24JNJ%20since%3A2013-01-01%20until%3A2013-12-31&src=typd&lang=en	@CNBC	CNBC	Johnson & Johnson above estimates, revs. light; $JNJ QUOTE: http://cnb.cx/WSUMRu #earningscentral	1	13	4	1358859120000	5:52 AM - 22 Jan 2013	/CNBC/status/293702554452381697
1569635365-414	https://twitter.com/search?l=en&q=%24jnj%20OR%20%24JNJ%20since%3A2013-01-01%20until%3A2013-12-31&src=typd&lang=en	@LaMonicaBuzz	Paul R. La Monica	Apple: Too much cash. It's not alone. $AAPL $MSFT $GOOG $CSCO $ORCL $INTC $PFE $MRK $JNJ $AMGN have $435B! Today's Buzzhttp://bit.ly/159j5Ci	3	5		1360688892000	10:08 AM - 12 Feb 2013	/LaMonicaBuzz/status/301377176534671361
1569635365-387	https://twitter.com/search?l=en&q=%24jnj%20OR%20%24JNJ%20since%3A2013-01-01%20until%3A2013-12-31&src=typd&lang=en	@sallyshin	Sally Shin	9 Dow components hit new 52-Week High today: $DIS $HD $JNJ $KO $MRK $PG $T $TRV $VZ		12		1366728627000	7:50 AM - 23 Apr 2013	/sallyshin/status/326709660814036992
1569635365-455	https://twitter.com/search?l=en&q=%24jnj%20OR%20%24JNJ%20since%3A2013-01-01%20until%3A2013-12-31&src=typd&lang=en	@Candlestocks	Candlestick Stocks	Bio Pharma Stocks | $JNJ News: FDA Approves Johnson & Johnson Drug for Tuberculosis http://bit.ly/UG5aQp				1357052560000	8:02 AM - 1 Jan 2013	/Candlestocks/status/286125291728945152
1569635365-460	https://twitter.com/search?l=en&q=%24jnj%20OR%20%24JNJ%20since%3A2013-01-01%20until%3A2013-12-31&src=typd&lang=en	@ValueStocksNow	Value Stocks Update	NJ-based Johnson & Johnson gets FDA approval on first new tuberculosis drug ... - Asbury Park Press http://bit.ly/Xd7S2e $JNJ #healthcare				1357021340000	11:22 PM - 31 Dec 2012	/ValueStocksNow/status/285994348720558080
1569635365-420	https://twitter.com/search?l=en&q=%24jnj%20OR%20%24JNJ%20since%3A2013-01-01%20until%3A2013-12-31&src=typd&lang=en	@bespokeinvest	Bespoke	Dow 30 trading range screen: http://www.bespokeinvest.com/thinkbig/2013/1/30/dow-30-trading-range-screen.html … $DIA $PG $INTC $WMT $XOM $PG $JNJ $BAC		2	2	1359639153000	6:32 AM - 31 Jan 2013	/bespokeinvest/status/296974249267167232
1569635365-417	https://twitter.com/search?l=en&q=%24jnj%20OR%20%24JNJ%20since%3A2013-01-01%20until%3A2013-12-31&src=typd&lang=en	@jonathanrockoff	Jonathan Rockoff	Worst kept secret? Amgen confirms it's developing biosimilars of Humira and Remicade. $AMGN $JNJ $MRK $ABBV	3	5		1360248988000	7:56 AM - 7 Feb 2013	/jonathanrockoff/status/299532084622544896
1569635365-404	https://twitter.com/search?l=en&q=%24jnj%20OR%20%24JNJ%20since%3A2013-01-01%20until%3A2013-12-31&src=typd&lang=en	@PrivCo	PrivCo	#Medical device mkr #Nevro raises #SeriesC from #NovoVentures @NEAVC @MayoClinic @MPMCapital @JNJNews $JNJ & others; http://bit.ly/10lB2xD		34		1362677447000	10:30 AM - 7 Mar 2013	/PrivCo/status/309717778171060224
1569635365-459	https://twitter.com/search?l=en&q=%24jnj%20OR%20%24JNJ%20since%3A2013-01-01%20until%3A2013-12-31&src=typd&lang=en	@swang51	Stephen Wang	Five Charlie Munger Quotes That Can Make You A Better Investor http://seekingalpha.com/a/6njq $BRK.A $MSFT $IBM $WFC $AXP $JNJ $KO $MDLZ				1357040192000	4:36 AM - 1 Jan 2013	/swang51/status/286073417290108928
1569635365-406	https://twitter.com/search?l=en&q=%24jnj%20OR%20%24JNJ%20since%3A2013-01-01%20until%3A2013-12-31&src=typd&lang=en	@jimcramer	Jim Cramer	Will $KMB, #CLX, $JNJ, $CAG ever go down? Today would be the day with commodities going higher		5	9	1362475038000	2:17 AM - 5 Mar 2013	/jimcramer/status/308868814693601280
1569635365-347	https://twitter.com/search?l=en&q=%24jnj%20OR%20%24JNJ%20since%3A2013-01-01%20until%3A2013-12-31&src=typd&lang=en	@H3NPHLO	H3NPHLO	#HCV: Second Generation - All oral regimens in development for g1 HCV #AASLD $GILD $ABBV $BMY $MRK $VRTX $JNJ pic.twitter.com/Lkrr6hO5cm		4		1383572648000	6:44 AM - 4 Nov 2013	/H3NPHLO/status/397358603943686144
1569635365-398	https://twitter.com/search?l=en&q=%24jnj%20OR%20%24JNJ%20since%3A2013-01-01%20until%3A2013-12-31&src=typd&lang=en	@JNJNews	Johnson & Johnson	Our first-ever all-digital Annual Report for 2012 is now available for viewing: #JNJ $JNJ http://jnj.me/YqHm43		5	1	1363870809000	6:00 AM - 21 Mar 2013	/JNJNews/status/314723103274049537
1569635365-358	https://twitter.com/search?l=en&q=%24jnj%20OR%20%24JNJ%20since%3A2013-01-01%20until%3A2013-12-31&src=typd&lang=en	@sspencer_smb	Steven Spencer	Did You Trade Well II? how a pro evaluates their trading versus a newb. http://stks.co/ihny $JNJ $HCA $Study	6	2	3	1376751309000	7:55 AM - 17 Aug 2013	/sspencer_smb/status/368747836180926464
1569635365-372	https://twitter.com/search?l=en&q=%24jnj%20OR%20%24JNJ%20since%3A2013-01-01%20until%3A2013-12-31&src=typd&lang=en	@Stocktwits	Stocktwits	Tell The Kids: 10,000 Jobs at Pharma Companies http://stks.co/ea5Q via @ycharts $PFE $GSK $JNJ $ABBV $LLY $BMY	1	5	5	1372810007000	5:06 PM - 2 Jul 2013	/Stocktwits/status/352216815985889281
1569635365-333	https://twitter.com/search?l=en&q=%24jnj%20OR%20%24JNJ%20since%3A2013-01-01%20until%3A2013-12-31&src=typd&lang=en	@jimcramer	Jim Cramer	$JNJ RT @Retankerman: Jim, HUGE fan. Long story short, lost a lot of $ jumping in and out.Please tell me a name I should buy/hold for year+!	5	10	10	1385313328000	10:15 AM - 24 Nov 2013	/jimcramer/status/404659543512064002
1569635365-352	https://twitter.com/search?l=en&q=%24jnj%20OR%20%24JNJ%20since%3A2013-01-01%20until%3A2013-12-31&src=typd&lang=en	@danprimack	Dan Primack	$JNJ stock up around 50% since Obamacare passed. Profits up by $5 billion (or 11%). That med device tax is sure killing them...	1	6	1	1381766588000	9:03 AM - 14 Oct 2013	/danprimack/status/389783438964031490
1569635365-395	https://twitter.com/search?l=en&q=%24jnj%20OR%20%24JNJ%20since%3A2013-01-01%20until%3A2013-12-31&src=typd&lang=en	@michaelsantoli	Michael Santoli	"Your grandmother’s portfolio is beating most slick hedge funds with a cane this year." My latest. http://yhoo.it/14HyGKW $CPB $JNJ $DIS	2	6	5	1365108032000	1:40 PM - 4 Apr 2013	/michaelsantoli/status/319912392677023744
1569635365-346	https://twitter.com/search?l=en&q=%24jnj%20OR%20%24JNJ%20since%3A2013-01-01%20until%3A2013-12-31&src=typd&lang=en	@CNBC	CNBC	$JNJ to pay $2.2B, plead guilty to misdemeanor in Risperdal case; involved probe into alleged kickbacks to pharmacists. - @ScottCohnCNBC	2	16	3	1383581863000	9:17 AM - 4 Nov 2013	/CNBC/status/397397253218127872
1569635365-441	https://twitter.com/search?l=en&q=%24jnj%20OR%20%24JNJ%20since%3A2013-01-01%20until%3A2013-12-31&src=typd&lang=en	@Stocktwits	Stocktwits	"@CNBCMelloy: That's a nice looking diverse list of 52-week highs: $JNJ $MMM $GS $ORCL $F $WAG $DE..."	1	4	1	1357851237000	1:53 PM - 10 Jan 2013	/Stocktwits/status/289475188431663105
1569635365-345	https://twitter.com/search?l=en&q=%24jnj%20OR%20%24JNJ%20since%3A2013-01-01%20until%3A2013-12-31&src=typd&lang=en	@scotthensley	Scott Hensley	34-year-old woman working at J&J wore wire to sales meeting after feeling stonewalled on Risperdal marketing. $JNJ http://bit.ly/HEnQwK	2	3	2	1383666958000	8:55 AM - 5 Nov 2013	/scotthensley/status/397754169979068416
1569635365-320	https://twitter.com/search?l=en&q=%24jnj%20OR%20%24JNJ%20since%3A2013-01-01%20until%3A2013-12-31&src=typd&lang=en	@CNBCClosingBell	CNBC's Closing Bell	Morning #ChristmasEve #stock movers: $TSLA $FB $TWTR $JNJ $LENpic.twitter.com/kAqnRFsvER	1	5		1387894191000	7:09 AM - 24 Dec 2013	/CNBCClosingBell/status/415484469261238273
1569635365-386	https://twitter.com/search?l=en&q=%24jnj%20OR%20%24JNJ%20since%3A2013-01-01%20until%3A2013-12-31&src=typd&lang=en	@MarketWatch	MarketWatch	Johnson & Johnson raises its quarterly dividend to 8.2%, marking 51 consecutive years of increased payouts http://on.mktw.net/10ftWVl $JNJ	4	18	5	1366905426000	8:57 AM - 25 Apr 2013	/MarketWatch/status/327451206404431872
1569635365-410	https://twitter.com/search?l=en&q=%24jnj%20OR%20%24JNJ%20since%3A2013-01-01%20until%3A2013-12-31&src=typd&lang=en	@ScottKirsner	Scott Kirsner	Johnson & Johnson opens Boston Innovation Center, run by former director of MIT's cancer institute: http://www.boston.com/business/technology/innoeco/2013/02/johnson_johnson_opens_innovati.html … $JNJ		4	4	1361546957000	8:29 AM - 22 Feb 2013	/ScottKirsner/status/304976161467932672
1569635365-379	https://twitter.com/search?l=en&q=%24jnj%20OR%20%24JNJ%20since%3A2013-01-01%20until%3A2013-12-31&src=typd&lang=en	@ReformedBroker	Downtown Josh Brown	Johnson & Johnson up 18 weeks in a row, LOL. My grandchildren will buy the dip. $JNJ	2	4	4	1368021615000	7:00 AM - 8 May 2013	/ReformedBroker/status/332132844883308546
1569635365-462	https://twitter.com/search?l=en&q=%24jnj%20OR%20%24JNJ%20since%3A2013-01-01%20until%3A2013-12-31&src=typd&lang=en	@likesstocks7	kev	$jnj - johnson & stock analysis - online trade - http://www.dojispace.com/stock-picks/johnson-stock-price-jnj.aspx …				1357006543000	7:15 PM - 31 Dec 2012	/likesstocks7/status/285932283830099969
1569635365-435	https://twitter.com/search?l=en&q=%24jnj%20OR%20%24JNJ%20since%3A2013-01-01%20until%3A2013-12-31&src=typd&lang=en	@SeekingAlpha	Seeking Alpha	Top 20 Dividend Growth Stocks For 2013 http://seekingalpha.com/a/nvn9 $PG $ADP $AMP $EMR $GD $GIS $INTC $JNJ $KMB $KO $LMT $MCD $MO $MSFT			2	1358326422000	1:53 AM - 16 Jan 2013	/SeekingAlpha/status/291468256768847873
1569635365-326	https://twitter.com/search?l=en&q=%24jnj%20OR%20%24JNJ%20since%3A2013-01-01%20until%3A2013-12-31&src=typd&lang=en	@AndyBiotech	Andy Biotech	$PCYC $GILD $ABBV $RHHBY $JNJ $GSK $GEN.CO Market Size and Competitive Landscape of CLL & NHL [CS]pic.twitter.com/y4Q5E6PurW	1	7	8	1387319962000	3:39 PM - 17 Dec 2013	/AndyBiotech/status/413075979355947008
1569635365-452	https://twitter.com/search?l=en&q=%24jnj%20OR%20%24JNJ%20since%3A2013-01-01%20until%3A2013-12-31&src=typd&lang=en	@PreetaTweets	Anupreeta Das	JNJ can look, but can it touch? Acuvue + Bausch wd be antitrust no-no...no? RT @JCMcCracken $JNJ, $ABT, $SAN & Others Look Into Bausch&Lomb			1	1357247379000	2:09 PM - 3 Jan 2013	/PreetaTweets/status/286942422297092097
1569635365-431	https://twitter.com/search?l=en&q=%24jnj%20OR%20%24JNJ%20since%3A2013-01-01%20until%3A2013-12-31&src=typd&lang=en	@bespokeinvest	Bespoke	Here is a nice list of the key companies reporting earnings next week: http://www.bespokeinvest.com/thinkbig/2013/1/18/next-weeks-key-earnings-reports.html … $AAPL $GOOG $MSFT $SBUX $MMM $PG $JNJ $MCD $SPY		6	3	1358532965000	11:16 AM - 18 Jan 2013	/bespokeinvest/status/292334563370364929
1569635365-375	https://twitter.com/search?l=en&q=%24jnj%20OR%20%24JNJ%20since%3A2013-01-01%20until%3A2013-12-31&src=typd&lang=en	@barronsonline	Barron's	Dividend Stocks, the New Nifty 50? ($ subscription) http://on.barrons.com/13DqVAk via @barronsonline $IBM $KO $MCD $JNJ $DIS		2	2	1369148628000	8:03 AM - 21 May 2013	/barronsonline/status/336859880344408065
1569635365-390	https://twitter.com/search?l=en&q=%24jnj%20OR%20%24JNJ%20since%3A2013-01-01%20until%3A2013-12-31&src=typd&lang=en	@ReutersInsider	Reuters Insider	FACTBOX: Four key U.S. companies that beat the Street on profits http://reut.rs/YsLgXi $GS $BLK $JNJ $KO		15		1366134560000	10:49 AM - 16 Apr 2013	/ReutersInsider/status/324217963987230721
