# Supplementary material for: Measuring information flux between social media and stock prices with Transfer Entropy
Source: PLoS One. 2021 Sep 23;16(9):e0257686. doi: 10.1371/journal.pone.0257686 (PMC8459996; doi:10.1371/journal.pone.0257686)
Supplement: S1 Data — (ZIP) [file pone.0257686.s001.zip › DATA BASES/17.-JOHNSON AND JOHNSON/New folder/twitter_feed (27).csv]

web-scraper-order	web-scraper-start-url	handle	name	content	replies	retweets	favorites	unix_timestamp	published_date	url
1569635461-538	https://twitter.com/search?l=en&q=%24jnj%20OR%20%24JNJ%20since%3A2014-01-01%20until%3A2014-12-31&src=typd&lang=en	@JNJNews	Johnson & Johnson	$JNJ announces $5 billion Share Repurchase Program. Press release: http://bit.ly/1n6pSa4	1	6	4	1405979369000	2:49 PM - 21 Jul 2014	/JNJNews/status/491339204627267584
1569635461-547	https://twitter.com/search?l=en&q=%24jnj%20OR%20%24JNJ%20since%3A2014-01-01%20until%3A2014-12-31&src=typd&lang=en	@Russell_Invest	Russell Investments	.@ExxonMobil @JNJNews @GE are among largest in the #Russell3000 http://ow.ly/ys8jS @NYSE: $XOM $442B; $JNJ $290B; $GE; $269B Market Cap		6	7	1403802945000	10:15 AM - 26 Jun 2014	/Russell_Invest/status/482210620398653442
1569635461-519	https://twitter.com/search?l=en&q=%24jnj%20OR%20%24JNJ%20since%3A2014-01-01%20until%3A2014-12-31&src=typd&lang=en	@dsobek	David Sobek	@adamfeuerstein maybe $jnj wanted to buy Agios but it got autocorrect to Alios?	2	2	13	1412080577000	5:36 AM - 30 Sep 2014	/dsobek/status/516929523925786625
1569635461-544	https://twitter.com/search?l=en&q=%24jnj%20OR%20%24JNJ%20since%3A2014-01-01%20until%3A2014-12-31&src=typd&lang=en	@Stocktwits	Stocktwits	There were 3 huge earnings reports this morning $JNJ - http://stks.co/e0l0m $GS - http://stks.co/e0l0l $JPM - http://stks.co/b0kwd		7	2	1405426247000	5:10 AM - 15 Jul 2014	/Stocktwits/status/489019241283084288
1569635461-540	https://twitter.com/search?l=en&q=%24jnj%20OR%20%24JNJ%20since%3A2014-01-01%20until%3A2014-12-31&src=typd&lang=en	@CNBCnow	CNBC Now	Johnson & Johnson announces $5 billion stock buyback program. $JNJ up 0.45% in after-hours trading: http://cnb.cx/WSUMRu	1	4	3	1405976517000	2:01 PM - 21 Jul 2014	/CNBCnow/status/491327240257683456
1569635461-534	https://twitter.com/search?l=en&q=%24jnj%20OR%20%24JNJ%20since%3A2014-01-01%20until%3A2014-12-31&src=typd&lang=en	@BentheFidler	Ben Fidler	J&J’s Immunology Chief on Investing at the Crossroads of the Microbiome http://www.xconomy.com/national/2014/07/24/jjs-immunology-chief-on-investing-at-the-crossroads-of-the-microbiome/ … $JNJ #microbiome #startups	1	3	4	1406201550000	4:32 AM - 24 Jul 2014	/BentheFidler/status/492271097325166594
1569635461-474	https://twitter.com/search?l=en&q=%24jnj%20OR%20%24JNJ%20since%3A2014-01-01%20until%3A2014-12-31&src=typd&lang=en	@FierceBiotech	FierceBiotech	J&J, Lundbeck spearhead an R&D consortium focused on depression, neurodegeneration. http://www.fiercebiotechresearch.com/story/jj-lundbeck-spearhead-rd-consortium-focused-depression-neurodegeneration/2014-12-22 … by @JohnCFierce $JNJ	2	10	1	1419360056000	11:40 AM - 23 Dec 2014	/FierceBiotech/status/547461873218502656
1569635461-533	https://twitter.com/search?l=en&q=%24jnj%20OR%20%24JNJ%20since%3A2014-01-01%20until%3A2014-12-31&src=typd&lang=en	@fwpharma	FirstWord Pharma	From yesterday: FDA expands approval for Johnson & Johnson, Pharmacyclics' Imbruvica in CLL http://bit.ly/1xqgkYR $JNJ #pharma		5	2	1406619937000	12:45 AM - 29 Jul 2014	/fwpharma/status/494025941950398464
1569635461-603	https://twitter.com/search?l=en&q=%24jnj%20OR%20%24JNJ%20since%3A2014-01-01%20until%3A2014-12-31&src=typd&lang=en	@bio_clouseau	M	Nice article on $JNJ wooing $PCYC via @jonathanrockoff http://online.wsj.com/news/articles/SB10001424052702304703804579384871050414310 …	2	6	3	1394422385000	8:33 PM - 9 Mar 2014	/bio_clouseau/status/442865699631816705
1569635461-651	https://twitter.com/search?l=en&q=%24jnj%20OR%20%24JNJ%20since%3A2014-01-01%20until%3A2014-12-31&src=typd&lang=en	@stocknews77	LoveStockNews	$JNJ - 2 Health Giants Create 1 Mobile App -> http://stock-news.net/190978 #stock #stocks #stockaction				1388586422000	7:27 AM - 1 Jan 2014	/stocknews77/status/418387894873890817
1569635461-579	https://twitter.com/search?l=en&q=%24jnj%20OR%20%24JNJ%20since%3A2014-01-01%20until%3A2014-12-31&src=typd&lang=en	@FierceBiotech	FierceBiotech	Rodin bags a $12.9M A round to think big about CNS therapies. http://www.fiercebiotech.com/story/rodin-bags-129m-round-think-big-about-cns-therapies/2014-05-29 … by @DamianFierce $JNJ		9	4	1401362879000	4:27 AM - 29 May 2014	/FierceBiotech/status/471976242573737984
1569635461-509	https://twitter.com/search?l=en&q=%24jnj%20OR%20%24JNJ%20since%3A2014-01-01%20until%3A2014-12-31&src=typd&lang=en	@Stocktwits	Stocktwits	Johnson & Johnson just reported a huge earnings beat. They also raised their FY14 guidance -> http://stks.co/h1ACd $JNJ		7	9	1413287852000	4:57 AM - 14 Oct 2014	/Stocktwits/status/521993201637679106
1569635461-506	https://twitter.com/search?l=en&q=%24jnj%20OR%20%24JNJ%20since%3A2014-01-01%20until%3A2014-12-31&src=typd&lang=en	@CNBCFastMoney	CNBC's Fast Money	Ebola vaccine could be ready in 3 months: CEO http://cnb.cx/1wsWxKL by @LeanneBMiller $NLNK $GSK $JNJ $INO $SRPTpic.twitter.com/xPDabnHtTY	2	11	4	1413931666000	3:47 PM - 21 Oct 2014	/CNBCFastMoney/status/524693555764551680
1569635461-643	https://twitter.com/search?l=en&q=%24jnj%20OR%20%24JNJ%20since%3A2014-01-01%20until%3A2014-12-31&src=typd&lang=en	@DonnaYoungDC	Donna Young	2013 was springboard for '#breakthrough' drugs http://bit.ly/19LRZo0 #FDA #pharma #biotech #biopharma $GILD $JNJ $BIIB $RHHBY $GSK $PCYC		4	1	1388661839000	4:23 AM - 2 Jan 2014	/DonnaYoungDC/status/418704218036252674
1569635461-556	https://twitter.com/search?l=en&q=%24jnj%20OR%20%24JNJ%20since%3A2014-01-01%20until%3A2014-12-31&src=typd&lang=en	@DShaywitz	David Shaywitz	Boehringer exits HCV (h/t @SeekingAlpha): http://www.boehringer-ingelheim.com/news/news_releases/press_releases/2014/20_june_2014_hepatitis.html … leaving as serious contenders $GILD, $ABBV, $MRK; thoughts on $BMY? $JNJ?		1	2	1403273220000	7:07 AM - 20 Jun 2014	/DShaywitz/status/479988791713595392
1569635461-562	https://twitter.com/search?l=en&q=%24jnj%20OR%20%24JNJ%20since%3A2014-01-01%20until%3A2014-12-31&src=typd&lang=en	@BioWriterChik	Lisa LaMotta	Navitor Pharmaceuticals launches today with $23M #seriesA - focus on MTORC1 pathway - backers include corp venture JJDC and SROne $JNJ $GSK		3		1403184682000	6:31 AM - 19 Jun 2014	/BioWriterChik/status/479617438166700032
1569635461-555	https://twitter.com/search?l=en&q=%24jnj%20OR%20%24JNJ%20since%3A2014-01-01%20until%3A2014-12-31&src=typd&lang=en	@Xconomy	Xconomy	East Coast Biotech Roundup: Bluebird, Moderna, Navitor, & More | http://www.xconomy.com/boston/2014/06/20/east-coast-biotech-roundup-bluebird-moderna-navitor-more/ … $BLUE $ZFGN $MACK $PFE $CELG $AGIO $VRTX $JNJ		3	2	1403283629000	10:00 AM - 20 Jun 2014	/Xconomy/status/480032450895048704
1569635461-496	https://twitter.com/search?l=en&q=%24jnj%20OR%20%24JNJ%20since%3A2014-01-01%20until%3A2014-12-31&src=typd&lang=en	@ScripMandy	Mandy Jackson	$JNJ's Janssen licensing CAR-T technology in collaboration with private Transposagen for up to $292m per product. PR: http://bit.ly/1y8sKIa		9	4	1416850186000	10:29 AM - 24 Nov 2014	/ScripMandy/status/536934717023850497
1569635461-492	https://twitter.com/search?l=en&q=%24jnj%20OR%20%24JNJ%20since%3A2014-01-01%20until%3A2014-12-31&src=typd&lang=en	@TheDomino	Dominic Chu	So #DidYouKnow $700B Apple market value now means it's equal to ExxonMobil ($400B) AND Johnson & Johnson ($300B) combined? $AAPL $XOM $JNJ	2	11	4	1416927162000	7:52 AM - 25 Nov 2014	/TheDomino/status/537257576497692674
1569635461-552	https://twitter.com/search?l=en&q=%24jnj%20OR%20%24JNJ%20since%3A2014-01-01%20until%3A2014-12-31&src=typd&lang=en	@TomSilver39	Tom Silver	$GILD $JNJ What is the Value of a Cancer Cure? http://thehealthcareblog.com/blog/2014/06/21/whats-the-value-of-a-cancer-cure/ …	1	1	4	1403495846000	8:57 PM - 22 Jun 2014	/TomSilver39/status/480922553939427328
1569635461-539	https://twitter.com/search?l=en&q=%24jnj%20OR%20%24JNJ%20since%3A2014-01-01%20until%3A2014-12-31&src=typd&lang=en	@Stephanie_Link	Stephanie Link	$JNJ announces new $5 billion buyback plan.	3	2	7	1405976559000	2:02 PM - 21 Jul 2014	/Stephanie_Link/status/491327419073441793
1569635461-575	https://twitter.com/search?l=en&q=%24jnj%20OR%20%24JNJ%20since%3A2014-01-01%20until%3A2014-12-31&src=typd&lang=en	@Brady_FBN	Charles Brady	$SPX on track for 16th #record close of 2014. Already a new intraday record high. $WG $JNJ $KR $DAL $LUV $HRL $GIS $CI $AET also at records.		6	3	1401896957000	8:49 AM - 4 Jun 2014	/Brady_FBN/status/474216325666324480
1569635461-558	https://twitter.com/search?l=en&q=%24jnj%20OR%20%24JNJ%20since%3A2014-01-01%20until%3A2014-12-31&src=typd&lang=en	@AdamHGrimes	Adam Grimes	S&P 500 rebalance today. Largest to buy for the rebalance: $XEC, $WFC, $JNJ, GOOG. To sell: $AAPL, $IBM, $IGT, $HD,$ LOW			1	1403268568000	5:49 AM - 20 Jun 2014	/AdamHGrimes/status/479969282387111936
1569635461-487	https://twitter.com/search?l=en&q=%24jnj%20OR%20%24JNJ%20since%3A2014-01-01%20until%3A2014-12-31&src=typd&lang=en	@SashaDamouni	Sasha Damouni Ellis	The VA moves on significant discounts for hep-C therapies; $GILD's (Sovaldi) at $539/dose, $375 for $JNJ's Olysio http://1.usa.gov/12nNS0y BFW	1	6	5	1417645181000	3:19 PM - 3 Dec 2014	/SashaDamouni/status/540269165643567104
1569635461-624	https://twitter.com/search?l=en&q=%24jnj%20OR%20%24JNJ%20since%3A2014-01-01%20until%3A2014-12-31&src=typd&lang=en	@AndyBiotech	Andy Biotech	$XNCR is eligible for up to $1.3B milestone paymts from partnerships w $MOR $AMGN $ALXN $JNJ $CSL.AX $MRK BI[Wedbush]pic.twitter.com/JHW2MLcJI0	1	2	6	1389204352000	11:05 AM - 8 Jan 2014	/AndyBiotech/status/420979683648225280
1569635461-645	https://twitter.com/search?l=en&q=%24jnj%20OR%20%24JNJ%20since%3A2014-01-01%20until%3A2014-12-31&src=typd&lang=en	@Robertlesnicki	Robert Lesnicki	5 weakest Dow stocks according to RSI indicator gives you: $JNJ $PG $PFE $VZ $MSFT http://stks.co/c03Ga $STUDY	1	1		1388621826000	5:17 PM - 1 Jan 2014	/Robertlesnicki/status/418536391681654784
1569635461-569	https://twitter.com/search?l=en&q=%24jnj%20OR%20%24JNJ%20since%3A2014-01-01%20until%3A2014-12-31&src=typd&lang=en	@JohnCendpts	John Carroll	Thought it was interesting to see J&J partner w/ Aduro on prostate cancer, then bankroll trial. Big field for $JNJ http://www.fiercebiotech.com/story/jj-helps-bankroll-55m-gamble-partner-aduros-phiib-cancer-drug-study/2014-06-12 …		4	2	1402600882000	12:21 PM - 12 Jun 2014	/JohnCendpts/status/477168800845291520
1569635461-620	https://twitter.com/search?l=en&q=%24jnj%20OR%20%24JNJ%20since%3A2014-01-01%20until%3A2014-12-31&src=typd&lang=en	@NYSE	NYSE 🏛 We Are Living Tech	What do @Exxonmobil, @GE, @ATT & @JNJNews have in common? Hint: @InvescoUS @PowerShares $NYCC #ETF. http://bit.ly/1dQyHvJ $XOM $JNJ $GE $T	1	13	34	1389807031000	10:30 AM - 15 Jan 2014	/NYSE/status/423507500755730433
1569635461-499	https://twitter.com/search?l=en&q=%24jnj%20OR%20%24JNJ%20since%3A2014-01-01%20until%3A2014-12-31&src=typd&lang=en	@adamfeuerstein	Adam Feuerstein	$GERN 8K on $JNJ deal terms. http://www.sec.gov/Archives/edgar/data/886744/000120677414003276/geron_8k.htm … The next ph2 in MF is basically a go/no go for the collaboration.	2	3	6	1415915134000	2:45 PM - 13 Nov 2014	/adamfeuerstein/status/533012824273207296
1569635461-551	https://twitter.com/search?l=en&q=%24jnj%20OR%20%24JNJ%20since%3A2014-01-01%20until%3A2014-12-31&src=typd&lang=en	@chartsmarter	Douglas Busch CMT	ChartSmarter Monday Game Plan: http://stks.co/t0SRA "healthcare led the way Friday" $XLV $JNJ $SYK http://stks.co/p0Shr		3		1403519686000	3:34 AM - 23 Jun 2014	/chartsmarter/status/481022546490712064
1569635461-514	https://twitter.com/search?l=en&q=%24jnj%20OR%20%24JNJ%20since%3A2014-01-01%20until%3A2014-12-31&src=typd&lang=en	@IBDinvestors	Investors.com	How you should invest instead of fixating on high-yield stocks http://ibdn.uz/CgFgQ $VZ $JNJ pic.twitter.com/1714ucBJDZ		8	7	1412442037000	10:00 AM - 4 Oct 2014	/IBDinvestors/status/518445597289086976
1569635461-608	https://twitter.com/search?l=en&q=%24jnj%20OR%20%24JNJ%20since%3A2014-01-01%20until%3A2014-12-31&src=typd&lang=en	@YahooFinance	Yahoo Finance	Johnson & Johnson's 4Q profit rises 19 pct http://yhoo.it/KCfRkc $JNJ		9	3	1390314659000	7:30 AM - 21 Jan 2014	/YahooFinance/status/425636646667550720
1569635461-600	https://twitter.com/search?l=en&q=%24jnj%20OR%20%24JNJ%20since%3A2014-01-01%20until%3A2014-12-31&src=typd&lang=en	@edsilverman	ed silverman	How Open Is Open? Peter Doshi Dishes On Access To Clinical Trial Data http://blogs.wsj.com/corporate-intelligence/2014/03/18/access-to-pharma-trial-data-how-open-is-open/ … #pharma $GSK $JNJ $SNY $NVS	2	17	4	1395180982000	3:16 PM - 18 Mar 2014	/edsilverman/status/446047486969659392
1569635461-591	https://twitter.com/search?l=en&q=%24jnj%20OR%20%24JNJ%20since%3A2014-01-01%20until%3A2014-12-31&src=typd&lang=en	@Loftus	Peter Loftus	Merck is in the race for next-generation Hepatitis C regimen $MRK $GILD $ABBV $BMY $JNJ http://on.wsj.com/OIUwaX		7	2	1397143552000	8:25 AM - 10 Apr 2014	/Loftus/status/454279100341821440
1569635461-493	https://twitter.com/search?l=en&q=%24jnj%20OR%20%24JNJ%20since%3A2014-01-01%20until%3A2014-12-31&src=typd&lang=en	@JohnCendpts	John Carroll	$JNJ 's Barry Springer talks about why the co. picked Transposagen for CAR-T -- #pharma #biotechhttp://www.fiercebiotech.com/story/jj-jumps-hot-car-t-field-low-profile-biotech-transposagen/2014-11-24 …		8	5	1416863743000	2:15 PM - 24 Nov 2014	/JohnCendpts/status/536991577366093825
1569635461-650	https://twitter.com/search?l=en&q=%24jnj%20OR%20%24JNJ%20since%3A2014-01-01%20until%3A2014-12-31&src=typd&lang=en	@LuxPartout	By Any Other Name	$XON $JNJ collaboration on "beauty products" Rogain? Neutrogena? Clean & Clear? ROC?				1388596711000	10:18 AM - 1 Jan 2014	/LuxPartout/status/418431052667813888
1569635461-526	https://twitter.com/search?l=en&q=%24jnj%20OR%20%24JNJ%20since%3A2014-01-01%20until%3A2014-12-31&src=typd&lang=en	@Emory_R	Emory Redd	MannKind Corp. And The Folly Of Cult Biotech Stocks http://buff.ly/1yURotb $MNKD $ARNA $DNDN $JNJ	1	2	2	1408450997000	5:23 AM - 19 Aug 2014	/Emory_R/status/501705962479427585
1569635461-570	https://twitter.com/search?l=en&q=%24jnj%20OR%20%24JNJ%20since%3A2014-01-01%20until%3A2014-12-31&src=typd&lang=en	@H3NPHLO	H3NPHLO	Nomura says $MRK $IDNX deal confirms #HCV market Worth north of $600bn $GILD $JNJ $ABBV $MVIRbpic.twitter.com/rHwbwrBQnj	1	2	5	1402434493000	2:08 PM - 10 Jun 2014	/H3NPHLO/status/476470916961304580
1569635461-609	https://twitter.com/search?l=en&q=%24jnj%20OR%20%24JNJ%20since%3A2014-01-01%20until%3A2014-12-31&src=typd&lang=en	@TracyStaton	Tracy Staton	J&J, Glaxo tops in #pharma social media, but smaller cos. rate highly, too http://bit.ly/1drT69z #hcsm $JNJ $GSK $NVO via @FiercePharma		4	2	1390313050000	7:04 AM - 21 Jan 2014	/TracyStaton/status/425629901321170945
1569635461-530	https://twitter.com/search?l=en&q=%24jnj%20OR%20%24JNJ%20since%3A2014-01-01%20until%3A2014-12-31&src=typd&lang=en	@FierceBiotech	FierceBiotech	Celltrion targets J&J's Remicade as biosimilars loom in the U.S. http://www.fiercebiotech.com/story/celltrion-targets-jjs-remicade-biosimilars-loom-us/2014-08-12 … by @DamianFierce $JNJ		6	3	1407875988000	1:39 PM - 12 Aug 2014	/FierceBiotech/status/499294199062482944
1569635461-489	https://twitter.com/search?l=en&q=%24jnj%20OR%20%24JNJ%20since%3A2014-01-01%20until%3A2014-12-31&src=typd&lang=en	@IBDinvestors	Investors.com	Big news on Alzheimer's treatments - potentially - from Biogen Idec http://ow.ly/Ffa5j $BIIB $JNJ $LLY $PFE		4	4	1417546210000	11:50 AM - 2 Dec 2014	/IBDinvestors/status/539854050901389314
1569635461-481	https://twitter.com/search?l=en&q=%24jnj%20OR%20%24JNJ%20since%3A2014-01-01%20until%3A2014-12-31&src=typd&lang=en	@ETFtrends	ETF Trends	@RealityShares New #ETF Captures Dividend Growth Without Stock Risk http://bit.ly/1sMfLw9 #ETFs #dividends #yield $DIVY $KO $JNJ $PG		2	5	1418949617000	5:40 PM - 18 Dec 2014	/ETFtrends/status/545740366511869952
1569635461-566	https://twitter.com/search?l=en&q=%24jnj%20OR%20%24JNJ%20since%3A2014-01-01%20until%3A2014-12-31&src=typd&lang=en	@BentheFidler	Ben Fidler	With J&J Deals, Aduro’s Cancer Vaccines Have New Chance To Prove Worth http://www.xconomy.com/san-francisco/2014/06/18/with-jj-deals-aduros-cancer-vaccines-have-new-chance-to-prove-worth/ … by @tanseyverse $JNJ				1403090208000	4:16 AM - 18 Jun 2014	/BentheFidler/status/479221183527657472
1569635461-642	https://twitter.com/search?l=en&q=%24jnj%20OR%20%24JNJ%20since%3A2014-01-01%20until%3A2014-12-31&src=typd&lang=en	@matthewherper	Matthew Herper	ICYMI: Grading Pharma In 2013: 16 Drug Companies Ranked http://onforb.es/1hSl57q $BMY $JNJ $MRK $PFE & many more	1	3	1	1388666396000	5:39 AM - 2 Jan 2014	/matthewherper/status/418723332435869696
1569635461-525	https://twitter.com/search?l=en&q=%24jnj%20OR%20%24JNJ%20since%3A2014-01-01%20until%3A2014-12-31&src=typd&lang=en	@jonathanrockoff	Jonathan Rockoff	Johnson & Johnson to Quicken Development of Ebola Virus Vaccine $JNJ w/ Bavarian Nordic http://online.wsj.com/articles/johnson-johnson-to-quicken-development-of-ebola-vaccine-1409803263 …		16	4	1409829339000	4:15 AM - 4 Sep 2014	/jonathanrockoff/status/507487149407875072
1569635461-494	https://twitter.com/search?l=en&q=%24jnj%20OR%20%24JNJ%20since%3A2014-01-01%20until%3A2014-12-31&src=typd&lang=en	@FierceBiotech	FierceBiotech	J&J jumps into hot CAR-T field with low-profile biotech Transposagen. http://www.fiercebiotech.com/story/jj-jumps-hot-car-t-field-low-profile-biotech-transposagen/2014-11-24 … by @JohnCFierce $JNJ		6	3	1416856357000	12:12 PM - 24 Nov 2014	/FierceBiotech/status/536960598131879936
1569635461-508	https://twitter.com/search?l=en&q=%24jnj%20OR%20%24JNJ%20since%3A2014-01-01%20until%3A2014-12-31&src=typd&lang=en	@JNJNews	Johnson & Johnson	$JNJ CFO Dominic Caruso: "We continued to make important new investments to access early-stage innovation."	1	4	2	1413291197000	5:53 AM - 14 Oct 2014	/JNJNews/status/522007232767348736
1569635461-513	https://twitter.com/search?l=en&q=%24jnj%20OR%20%24JNJ%20since%3A2014-01-01%20until%3A2014-12-31&src=typd&lang=en	@DrPaulyDeSantis	Dr. Paul DeSantis	$ACHN FBR: ACHN’s ACH-3102 is in fact reason enough for M&A by $JNJ $GILD $ABBV $BMYpic.twitter.com/04jzT6t7Ih	1	8	7	1412797331000	12:42 PM - 8 Oct 2014	/DrPaulyDeSantis/status/519935808350871553
1569635461-521	https://twitter.com/search?l=en&q=%24jnj%20OR%20%24JNJ%20since%3A2014-01-01%20until%3A2014-12-31&src=typd&lang=en	@pharmalot	pharmalot	Pharmalot.. Pharmalittle.. Good Morning.. coffee & headlines, of course http://blogs.wsj.com/pharmalot/2014/09/22/pharmalot-pharmalittle-were-reading-about-jj-merck-kgga-and-much-more/ … #pharma $JNJ $GILD #FDA $GSK		4	2	1411389097000	5:31 AM - 22 Sep 2014	/pharmalot/status/514029248970227712
1569635461-495	https://twitter.com/search?l=en&q=%24jnj%20OR%20%24JNJ%20since%3A2014-01-01%20until%3A2014-12-31&src=typd&lang=en	@AndyBiotech	Andy Biotech	$JNJ joins the allogeneic CAR-T race with $292M deal with Transposagen http://www.globenewswire.com/news-release/2014/11/24/685872/10109683/en/Transposagen-Biopharmaceuticals-Enters-Into-Research-Collaboration-and-Worldwide-License-Agreement-With-Janssen-for-Allogeneic-Chimeric-Antigen-Receptor-CAR-T-Cell-Therapies.html … $ALCLS $NVS $JUNO $KITE $BLUE @matthewherper	1	14	13	1416850420000	10:33 AM - 24 Nov 2014	/AndyBiotech/status/536935696444170240
1569635461-625	https://twitter.com/search?l=en&q=%24jnj%20OR%20%24JNJ%20since%3A2014-01-01%20until%3A2014-12-31&src=typd&lang=en	@AndyBiotech	Andy Biotech	$CHTP $MRK $JNJ $NVS -> MT @FDAadcomm: Jan/Feb FDA Advisory Committee Meetings Agenda pic.twitter.com/YiREfG62gdpic.twitter.com/4uS7A1s5lf	2	6	8	1389125313000	1:08 PM - 7 Jan 2014	/AndyBiotech/status/420648170209566720
1569635461-483	https://twitter.com/search?l=en&q=%24jnj%20OR%20%24JNJ%20since%3A2014-01-01%20until%3A2014-12-31&src=typd&lang=en	@pharmalot	pharmalot	Up and Down the Ladder: Job Changes.. the latest comings & goings.. recognize anyone? http://blogs.wsj.com/pharmalot/2014/12/12/up-and-down-the-ladder-the-latest-comings-and-goings-at-jj-merck-and/ … #pharma $JNJ $MRK $AQXP $RLMD		6	4	1418395752000	7:49 AM - 12 Dec 2014	/pharmalot/status/543417288599552000
1569635461-577	https://twitter.com/search?l=en&q=%24jnj%20OR%20%24JNJ%20since%3A2014-01-01%20until%3A2014-12-31&src=typd&lang=en	@Stocktwits	Stocktwits	These 24 stocks hit new all-time highs yesterday and should be on everyone's watchlist today --> http://stks.co/g0gUA $JNJ $DAL	1	5	5	1401884756000	5:25 AM - 4 Jun 2014	/Stocktwits/status/474165151499694080
1569635461-633	https://twitter.com/search?l=en&q=%24jnj%20OR%20%24JNJ%20since%3A2014-01-01%20until%3A2014-12-31&src=typd&lang=en	@JacobPlieth	Jacob Plieth	From Leerink Swann, FDA review times for the three #BTD drugs approved so far $PCYC $JNJ $GILD $RHHBYpic.twitter.com/0r3zQfLbTu		3	3	1389009557000	4:59 AM - 6 Jan 2014	/JacobPlieth/status/420162655093923840
1569635461-583	https://twitter.com/search?l=en&q=%24jnj%20OR%20%24JNJ%20since%3A2014-01-01%20until%3A2014-12-31&src=typd&lang=en	@JNJInnovation	Johnson & Johnson Innovation	Be a winner @MedTechAwards $JNJ Global Surgery #JanssenLabs J&J Development Corp Apply! http://bit.ly/1lEHM2a		7	2	1400514376000	8:46 AM - 19 May 2014	/JNJInnovation/status/468417361767575552
1569635461-592	https://twitter.com/search?l=en&q=%24jnj%20OR%20%24JNJ%20since%3A2014-01-01%20until%3A2014-12-31&src=typd&lang=en	@edsilverman	ed silverman	Did Someone Say Conflict? When Academia & Pharma Meet in the Boardroom http://blogs.wsj.com/corporate-intelligence/2014/04/01/why-people-who-influence-reseach-are-popular-in-pharma-boardrooms/ … #pharma $GILD $JNJ $PFE #conflictofinterest		19	12	1396449870000	7:44 AM - 2 Apr 2014	/edsilverman/status/451369588513849344
1569635461-576	https://twitter.com/search?l=en&q=%24jnj%20OR%20%24JNJ%20since%3A2014-01-01%20until%3A2014-12-31&src=typd&lang=en	@pharmalot	pharmalot	Pharmalot.. Pharmalittle. Good Morning.. nice to see you again. here are the latest tidbits http://blogs.wsj.com/pharmalot/2014/06/04/pharmalot-pharmalittle-good-morning/ … #pharma $JNJ $MRK $AZN	3	4	3	1401886082000	5:48 AM - 4 Jun 2014	/pharmalot/status/474170713998626816
1569635461-541	https://twitter.com/search?l=en&q=%24jnj%20OR%20%24JNJ%20since%3A2014-01-01%20until%3A2014-12-31&src=typd&lang=en	@AndyBiotech	Andy Biotech	$JNJ partner Aduro BioTech Receives FDA BTD for CRS-207 + GVAX Pancreas combo in #PancreaticCancer http://finance.yahoo.com/news/aduro-biotech-receives-breakthrough-therapy-120000641.html … #ImmunoTherapy	1	4	2	1405945026000	5:17 AM - 21 Jul 2014	/AndyBiotech/status/491195157157773312
1569635461-636	https://twitter.com/search?l=en&q=%24jnj%20OR%20%24JNJ%20since%3A2014-01-01%20until%3A2014-12-31&src=typd&lang=en	@GuneetWalia	Guneet Walia	Grading #pharma in 2013 http://www.forbes.com/sites/matthewherper/2013/12/31/grading-pharma-in-2013-16-drug-companies-ranked/ … Excellent article @MatthewHerper! $BMY $CELG $BIIB $GILD $ABBV $JNJ #immunotherapy	1		1	1388779783000	1:09 PM - 3 Jan 2014	/GuneetWalia/status/419198913468305408
1569635461-612	https://twitter.com/search?l=en&q=%24jnj%20OR%20%24JNJ%20since%3A2014-01-01%20until%3A2014-12-31&src=typd&lang=en	@CashRocket	CashRocket 💰 🚀	Healthcare names of interest to me reporting this week: $ABT $BAX $BMY $CBST $COV $FRX $JNJ $RMD $STJ $SYK	1		5	1390244791000	12:06 PM - 20 Jan 2014	/CashRocket/status/425343600436592641
1569635461-629	https://twitter.com/search?l=en&q=%24jnj%20OR%20%24JNJ%20since%3A2014-01-01%20until%3A2014-12-31&src=typd&lang=en	@biospace	BioSpace	Little Biotech, Capricor Inks Heart Pact Worth $337.5 Million With Janssen $JNJ; $CAPR stock soars http://bit.ly/1bKZBUr #biotech #pharma		4		1389025912000	9:31 AM - 6 Jan 2014	/biospace/status/420231250738438144
1569635461-472	https://twitter.com/search?l=en&q=%24jnj%20OR%20%24JNJ%20since%3A2014-01-01%20until%3A2014-12-31&src=typd&lang=en	@rb_trader	RB Trader	@WallStJesus This guy $JNJ, #5 size of the day 184X OI pic.twitter.com/tjuJ4J3rs4		1	5	1419391813000	8:30 PM - 23 Dec 2014	/rb_trader/status/547595070464360448
1569635461-594	https://twitter.com/search?l=en&q=%24jnj%20OR%20%24JNJ%20since%3A2014-01-01%20until%3A2014-12-31&src=typd&lang=en	@DrSethdb	Seth Bilazarian, MD	#ACC14 $JNJ #Xarelto race car in exhibit hall. > What to do with a crash without reversal agent?pic.twitter.com/dBYageIBz2	5	9	5	1396105324000	8:02 AM - 29 Mar 2014	/DrSethdb/status/449924455381598209
1569635461-536	https://twitter.com/search?l=en&q=%24jnj%20OR%20%24JNJ%20since%3A2014-01-01%20until%3A2014-12-31&src=typd&lang=en	@RyanMorse33	BORED ASS CAPITAL	Johnson & Johnson announced a $5 billion stock buyback program yesterday afternoon. $JNJ up 1.00% to $102.32 today. High is $106.74.		5	3	1406043142000	8:32 AM - 22 Jul 2014	/RyanMorse33/status/491606686239821825
1569635461-542	https://twitter.com/search?l=en&q=%24jnj%20OR%20%24JNJ%20since%3A2014-01-01%20until%3A2014-12-31&src=typd&lang=en	@BloombergTV	Bloomberg TV	1 billion people use Johnson & Johnson items everyday http://bloom.bg/UaEHgb $JNJ		13	2	1405516220000	6:10 AM - 16 Jul 2014	/BloombergTV/status/489396615061700610
1569635461-561	https://twitter.com/search?l=en&q=%24jnj%20OR%20%24JNJ%20since%3A2014-01-01%20until%3A2014-12-31&src=typd&lang=en	@JacobPlieth	Jacob Plieth	Some background to today's discontinuation of orteronel. My @EPVantage story from Jan http://ow.ly/ydXXA $MDVN $JNJ		3	1	1403191626000	8:27 AM - 19 Jun 2014	/JacobPlieth/status/479646561706971136
1569635461-557	https://twitter.com/search?l=en&q=%24jnj%20OR%20%24JNJ%20since%3A2014-01-01%20until%3A2014-12-31&src=typd&lang=en	@pharmalot	pharmalot	Up and Down the Ladder. the latest comings & goings.. recognize anyone? http://blogs.wsj.com/pharmalot/2014/06/20/up-and-down-the-ladder-the-latest-comings-and-goings-at-valeant-and/ … #pharma #pharmajobs $VRX $JNJ $MRK		4	3	1403270585000	6:23 AM - 20 Jun 2014	/pharmalot/status/479977740578598914
1569635461-510	https://twitter.com/search?l=en&q=%24jnj%20OR%20%24JNJ%20since%3A2014-01-01%20until%3A2014-12-31&src=typd&lang=en	@BloombergTV	Bloomberg TV	BREAKING: J&J 3Q adj. EPS $1.50, est. $1.44; boosts year forecast $JNJ		10	6	1413287208000	4:46 AM - 14 Oct 2014	/BloombergTV/status/521990501600591872
1569635461-484	https://twitter.com/search?l=en&q=%24jnj%20OR%20%24JNJ%20since%3A2014-01-01%20until%3A2014-12-31&src=typd&lang=en	@YahooFinance	Yahoo Finance	Stop Waiting for Johnson & Johnson to Break Up or Down http://dragonflycap.tumblr.com/post/104778517962/stop-waiting-for-johnson-johnson-to-break-up-or … via @harmongreg $JNJ pic.twitter.com/pDw06HhsV5		4	4	1418158122000	1:48 PM - 9 Dec 2014	/YahooFinance/status/542420598199046145
1569635461-553	https://twitter.com/search?l=en&q=%24jnj%20OR%20%24JNJ%20since%3A2014-01-01%20until%3A2014-12-31&src=typd&lang=en	@Sassy_SPY	Rachel Shasha 🦄	That Was So 2013 Yo $JAZZ $BIIB $CRM $FSLR $JNJ $GMCR $SPWR $CSIQ $XOM $PSX $JPM $SPY $IWM $QQQ http://stks.co/p0SYy	1	1	5	1403373808000	11:03 AM - 21 Jun 2014	/Sassy_SPY/status/480410687387475968
1569635461-621	https://twitter.com/search?l=en&q=%24jnj%20OR%20%24JNJ%20since%3A2014-01-01%20until%3A2014-12-31&src=typd&lang=en	@zoneblitzzzz	Zoneblitzzzz 🇺🇸	“@AuWireFeed: VeriTeQ Endorses England’s Decision to Launch Breast Implant Registry http://finance.yahoo.com/news/veriteq-endorses-england-decision-launch-133000662.html?soc_src=mediacontentstory … #medicaldevices $VTEQ $JNJ”		5	1	1389788981000	5:29 AM - 15 Jan 2014	/zoneblitzzzz/status/423431795745775616
1569635461-606	https://twitter.com/search?l=en&q=%24jnj%20OR%20%24JNJ%20since%3A2014-01-01%20until%3A2014-12-31&src=typd&lang=en	@Melanoma_doctor	Eric D Whitman, MD	MD Anderson goes for a MoonShot in immunotherapy for #melanoma with $JNJ http://ow.ly/2axXGz		1	1	1390358152000	7:35 PM - 21 Jan 2014	/Melanoma_doctor/status/425819068852346880
1569635461-587	https://twitter.com/search?l=en&q=%24jnj%20OR%20%24JNJ%20since%3A2014-01-01%20until%3A2014-12-31&src=typd&lang=en	@Loftus	Peter Loftus	J&J posts $354M 1Q sales for new HepC drug Olysio - benefits from patient warehouse effect, off-label combo w/ Gilead's Sovaldi $JNJ $GILD	1	7	2	1397564833000	5:27 AM - 15 Apr 2014	/Loftus/status/456046081428955137
1569635461-512	https://twitter.com/search?l=en&q=%24jnj%20OR%20%24JNJ%20since%3A2014-01-01%20until%3A2014-12-31&src=typd&lang=en	@SeekingAlpha	Seeking Alpha	When To Sell http://seekingalpha.com/article/2555865-when-to-sell?source=feed_f … $AAPL #APPLE $BHP $COP $CVX $FB $GE $GOOGL $JNJ $KO $MA $MMP $NSRGY $NVO $PCLN $PEP $PG $PM $SBUX		2	5	1413137316000	11:08 AM - 12 Oct 2014	/SeekingAlpha/status/521361809610002433
1569635461-505	https://twitter.com/search?l=en&q=%24jnj%20OR%20%24JNJ%20since%3A2014-01-01%20until%3A2014-12-31&src=typd&lang=en	@YahooFinance	Yahoo Finance	$GSK, $JNJ consider Ebola vaccine collaboration http://yhoo.it/1vNdpMl		5	2	1413994500000	9:15 AM - 22 Oct 2014	/YahooFinance/status/524957099827429376
1569635461-652	https://twitter.com/search?l=en&q=%24jnj%20OR%20%24JNJ%20since%3A2014-01-01%20until%3A2014-12-31&src=typd&lang=en	@stockwire24	Stock Wire	Intrexon Announces a Research and Development Collaboration with Johnson ... $JNJ http://bit.ly/1bAfwVz				1388577557000	4:59 AM - 1 Jan 2014	/stockwire24/status/418350715506270208
1569635461-627	https://twitter.com/search?l=en&q=%24jnj%20OR%20%24JNJ%20since%3A2014-01-01%20until%3A2014-12-31&src=typd&lang=en	@pknoepfler	Paul Knoepfler	Great! J&J Bets Up to $325 million on Capricor: Big Pharma #StemCell Move as Predictd http://wp.me/p1xWpk-4o3 $CAPR $JNJ @CIRMnews #stemcells	1	4	2	1389042847000	2:14 PM - 6 Jan 2014	/pknoepfler/status/420302281230131201
1569635461-554	https://twitter.com/search?l=en&q=%24jnj%20OR%20%24JNJ%20since%3A2014-01-01%20until%3A2014-12-31&src=typd&lang=en	@BioWorld	BioWorld	What to do with a multibillion dollar research budget? @JNJInnovation casts a wide net http://bit.ly/1lG02dr $JNJ		3		1403290976000	12:02 PM - 20 Jun 2014	/BioWorld/status/480063266509836288
1569635461-648	https://twitter.com/search?l=en&q=%24jnj%20OR%20%24JNJ%20since%3A2014-01-01%20until%3A2014-12-31&src=typd&lang=en	@TomSilver39	Tom Silver	$JNJ $SNY $DNDN Selcted Prostate Cancer Product WW Sales, 2011-9Mo2013pic.twitter.com/95S6wgwCf8	1		1	1388599389000	11:03 AM - 1 Jan 2014	/TomSilver39/status/418442282161823744
1569635461-477	https://twitter.com/search?l=en&q=%24jnj%20OR%20%24JNJ%20since%3A2014-01-01%20until%3A2014-12-31&src=typd&lang=en	@OptionsHawk	Joe Kunkle	$JNJ 3K weekly $106 calls buy 8 minutes from the close $1.06 offer		1	5	1419281583000	1:53 PM - 22 Dec 2014	/OptionsHawk/status/547132732862910464
1569635461-567	https://twitter.com/search?l=en&q=%24jnj%20OR%20%24JNJ%20since%3A2014-01-01%20until%3A2014-12-31&src=typd&lang=en	@H3NPHLO	H3NPHLO	#HepC: Gilead cures 100% of patients in Japanese pivotal trial [Nordea] $GILD $MVIRb $JNJ pic.twitter.com/JN1kE9Bjci			3	1402906390000	1:13 AM - 16 Jun 2014	/H3NPHLO/status/478450194682773505
1569635461-571	https://twitter.com/search?l=en&q=%24jnj%20OR%20%24JNJ%20since%3A2014-01-01%20until%3A2014-12-31&src=typd&lang=en	@bio561	Jeff Ostrowski	Johnson & Johnson: 5-min "microbursts" of activity boost alertness. "When the body moves, the brain lights up." @natpress $JNJ #npfobesity	1	3	5	1402415092000	8:44 AM - 10 Jun 2014	/bio561/status/476389543994597379
1569635461-590	https://twitter.com/search?l=en&q=%24jnj%20OR%20%24JNJ%20since%3A2014-01-01%20until%3A2014-12-31&src=typd&lang=en	@jonathanrockoff	Jonathan Rockoff	J&J ending development of PurTox botulinum toxin to focus on breast surgery biz, was to challenge Botox $JNJ $AGN http://on.wsj.com/1kRf77I	1	4	2	1397243531000	12:12 PM - 11 Apr 2014	/jonathanrockoff/status/454698443924332544
1569635461-537	https://twitter.com/search?l=en&q=%24jnj%20OR%20%24JNJ%20since%3A2014-01-01%20until%3A2014-12-31&src=typd&lang=en	@MarketWatch	MarketWatch	What stocks our staff will be watching tomorrow: $JNJ, $CMG, $NFLX, $HLF and $MCDhttp://on.mktw.net/1sGNyoC		9	8	1405994401000	7:00 PM - 21 Jul 2014	/MarketWatch/status/491402252259950592
1569635461-646	https://twitter.com/search?l=en&q=%24jnj%20OR%20%24JNJ%20since%3A2014-01-01%20until%3A2014-12-31&src=typd&lang=en	@Laserbeam4	Roslyn Courtney	Ziopharm, Finally A Winner In War On Cancer? http://seekingalpha.com/article/1899291-ziopharm-finally-a-winner-in-the-war-on-cancer?source=tweet … $JNJ $GILD $CELG $AMGN $ABBV $IMUC $CLDX $PCYC $SGEN $IMGN $PJP			1	1388601020000	11:30 AM - 1 Jan 2014	/Laserbeam4/status/418449126380937216
1569635461-572	https://twitter.com/search?l=en&q=%24jnj%20OR%20%24JNJ%20since%3A2014-01-01%20until%3A2014-12-31&src=typd&lang=en	@adamfeuerstein	Adam Feuerstein	Who is left to buy $ACHN? Any thoughts? $JNJ? $ABBV? Hard to imagine $BMY making another big HepC acquisition. What about $GILD?	8	5	4	1402319006000	6:03 AM - 9 Jun 2014	/adamfeuerstein/status/475986529639493633
1569635461-586	https://twitter.com/search?l=en&q=%24jnj%20OR%20%24JNJ%20since%3A2014-01-01%20until%3A2014-12-31&src=typd&lang=en	@Emory_R	Emory Redd	Biotech as Buffett's "Wonderful Business" http://buff.ly/1itCmHt // First blog post in a long time $WFC $AXP $IBM $DVA $SNY $JNJ $GSK $GILD	1	5	5	1398782884000	7:48 AM - 29 Apr 2014	/Emory_R/status/461154959275614208
1569635461-568	https://twitter.com/search?l=en&q=%24jnj%20OR%20%24JNJ%20since%3A2014-01-01%20until%3A2014-12-31&src=typd&lang=en	@ycharts	YCharts	Dividends, Strength, Late-Bull-Market Performance http://stks.co/q0R3S $T $KO $CVX $PG $SCHD $HDV $VIG $JNJ $PFE $XOM $MSFT $IBM $QCOM			1	1402877887000	5:18 PM - 15 Jun 2014	/ycharts/status/478330646272954368
1569635461-593	https://twitter.com/search?l=en&q=%24jnj%20OR%20%24JNJ%20since%3A2014-01-01%20until%3A2014-12-31&src=typd&lang=en	@DrSethdb	Seth Bilazarian, MD	#ACC14 Could use 4 factor Prothrombin Complex Concentrate to reverse $JNJ #Xarelto if you crash the racecarpic.twitter.com/YOyNm02sYC		5	3	1396110277000	9:24 AM - 29 Mar 2014	/DrSethdb/status/449945232436518913
1569635461-597	https://twitter.com/search?l=en&q=%24jnj%20OR%20%24JNJ%20since%3A2014-01-01%20until%3A2014-12-31&src=typd&lang=en	@AndyBiotech	Andy Biotech	EMA CHMP March Meeting Highlights http://www.ema.europa.eu/ema/index.jsp?curl=pages/news_and_events/news/2014/03/news_detail_002044.jsp&mid=WC0b01ac058004d5c1 … Positive opinions for $ECYT $JNJ $MVIRB Takeda BI ->pic.twitter.com/9o5lzX2rNt	1	4	2	1395404236000	5:17 AM - 21 Mar 2014	/AndyBiotech/status/446983880789065728
1569635461-628	https://twitter.com/search?l=en&q=%24jnj%20OR%20%24JNJ%20since%3A2014-01-01%20until%3A2014-12-31&src=typd&lang=en	@JohnCendpts	John Carroll	Capricor's CEO says $JNJ team took a year to do their due diligence. They were very thorough. Says a lot about the BD folks. #pharma	2	3	2	1389026666000	9:44 AM - 6 Jan 2014	/JohnCendpts/status/420234415780814848
1569635461-602	https://twitter.com/search?l=en&q=%24jnj%20OR%20%24JNJ%20since%3A2014-01-01%20until%3A2014-12-31&src=typd&lang=en	@BioPharmaJosh	Josh Berlin	WSJ looks at how $JNJ beat out $NVS & $CELG for Imbruvica http://on.wsj.com/1fPoFBB by @jonathanrockoff $PCYC		2	2	1394449682000	4:08 AM - 10 Mar 2014	/BioPharmaJosh/status/442980190285623297
1569635461-488	https://twitter.com/search?l=en&q=%24jnj%20OR%20%24JNJ%20since%3A2014-01-01%20until%3A2014-12-31&src=typd&lang=en	@chartseer	📈chartseer 📉	Lots of bull setups now, these 13 among them http://finviz.com/screener.ashx?v=341&t=MARA,RLGT,FXCM,SCLN,JNJ,ENT,TRAK,TWOU,PAHC,DEPO,COSI,GTIM … $COSI $GTIM $MARA $RLGT $FXCM $SCLN $JNJ $ENT $TRAK $TWOU $PAHC $DEPO		4	7	1417552469000	1:34 PM - 2 Dec 2014	/chartseer/status/539880303108820992
1569635461-584	https://twitter.com/search?l=en&q=%24jnj%20OR%20%24JNJ%20since%3A2014-01-01%20until%3A2014-12-31&src=typd&lang=en	@AlpineBV_Miller	David Miller	Another $MDVN bear thesis dead. As expected, AR-V7 also renders abiraterone less effective. #ASCO14 $JNJ http://ow.ly/wRawH	2	5	9	1400104750000	2:59 PM - 14 May 2014	/AlpineBV_Miller/status/466699266917167104
1569635461-559	https://twitter.com/search?l=en&q=%24jnj%20OR%20%24JNJ%20since%3A2014-01-01%20until%3A2014-12-31&src=typd&lang=en	@biospace	BioSpace	$JNJ @JNJNews Johnson & Johnson strikes deals with 6 Boston #biotech firms --> http://bit.ly/1qiTAbV @BostonBioTech @LifeTechBoston		3	1	1403205437000	12:17 PM - 19 Jun 2014	/biospace/status/479704491021701120
1569635461-522	https://twitter.com/search?l=en&q=%24jnj%20OR%20%24JNJ%20since%3A2014-01-01%20until%3A2014-12-31&src=typd&lang=en	@WallStJesus	JE$US	Somebody long term bullish $CLVS » RT @BiotechMoney18: $CLVS $OMED $JNJ $AZN $ECYT $GSK bios to watch next wk #ESMO14pic.twitter.com/JuTQqK0yAB	1	2	6	1411240119000	12:08 PM - 20 Sep 2014	/WallStJesus/status/513404389634351105
1569635461-531	https://twitter.com/search?l=en&q=%24jnj%20OR%20%24JNJ%20since%3A2014-01-01%20until%3A2014-12-31&src=typd&lang=en	@AndyBiotech	Andy Biotech	$GILD $ABBV $MRK $BMY $JNJ $ENTA $ACHN #HCV Here's what the payors just said about #HepC cost on Q2 calls [via RBC]pic.twitter.com/EYqqWMRHyb	2	3	13	1406901531000	6:58 AM - 1 Aug 2014	/AndyBiotech/status/495207033382379521
1569635461-654	https://twitter.com/search?l=en&q=%24jnj%20OR%20%24JNJ%20since%3A2014-01-01%20until%3A2014-12-31&src=typd&lang=en	null	null	null	null	null	null	null	null	null
1569635461-582	https://twitter.com/search?l=en&q=%24jnj%20OR%20%24JNJ%20since%3A2014-01-01%20until%3A2014-12-31&src=typd&lang=en	@BentheFidler	Ben Fidler	OncoGenex Retrenches, and Searches for Answers, After Failed Trial http://www.xconomy.com/seattle/2014/05/22/oncogenex-retrenches-and-searches-for-answers-after-failed-trial/ … $OGXI $MDVN $JNJ $TEVA		3	4	1400760029000	5:00 AM - 22 May 2014	/BentheFidler/status/469447705261899777
1569635461-478	https://twitter.com/search?l=en&q=%24jnj%20OR%20%24JNJ%20since%3A2014-01-01%20until%3A2014-12-31&src=typd&lang=en	@JohnCendpts	John Carroll	J&J steps up with $700M deal for MacroGenics' blood cancer drug $MGNX $JNJ #biotechhttp://www.fiercebiotech.com/story/jj-steps-700m-deal-macrogenics-blood-cancer-drug/2014-12-22 …		6	2	1419256015000	6:46 AM - 22 Dec 2014	/JohnCendpts/status/547025492398714881
1569635461-637	https://twitter.com/search?l=en&q=%24jnj%20OR%20%24JNJ%20since%3A2014-01-01%20until%3A2014-12-31&src=typd&lang=en	@nanexllc	Eric Scott Hunsader	#HFT is anti-price discovery as seen in this 1/2 second of "trading" in $JNJ http://youtu.be/rB5jJuMP84E		1		1388777947000	12:39 PM - 3 Jan 2014	/nanexllc/status/419191209370742785
1569635461-641	https://twitter.com/search?l=en&q=%24jnj%20OR%20%24JNJ%20since%3A2014-01-01%20until%3A2014-12-31&src=typd&lang=en	@Contrahour	Contrahour	Dogs o' the Dow stocks for 2014: $T 5.1%, $VZ 4.2%, $INTC 3.5%, $MRK 3.5%, $MCD 3.2%, $PFE 3.1%, $CVX 3.1%, $CSCO 2.9%, $PG 2.8%, $JNJ 2.8%		1		1388666863000	5:47 AM - 2 Jan 2014	/Contrahour/status/418725289909182464
1569635461-515	https://twitter.com/search?l=en&q=%24jnj%20OR%20%24JNJ%20since%3A2014-01-01%20until%3A2014-12-31&src=typd&lang=en	@pharmalot	pharmalot	Pharmalot.. Pharmalittle.. Good Morning.. mid-week coffee & headlines http://blogs.wsj.com/pharmalot/2014/10/01/pharmalot-pharmalittle-were-reading-about-jj-short-sales-and-lots-more/ … #pharma $JNJ $NWBO $ENDP $GILD $BMY $ECYT		5	2	1412167392000	5:43 AM - 1 Oct 2014	/pharmalot/status/517293652239192064
1569635461-550	https://twitter.com/search?l=en&q=%24jnj%20OR%20%24JNJ%20since%3A2014-01-01%20until%3A2014-12-31&src=typd&lang=en	@IPOtweet	Renaissance Capital	Adhesive patch biotech Zosano Pharma files for a $65 million IPO $ZSAN $CORI $JNJ #Biotech $IPO #IPOhttp://dlvr.it/65z7bt		1	2	1403616107000	6:21 AM - 24 Jun 2014	/IPOtweet/status/481426962640949249
1569635461-535	https://twitter.com/search?l=en&q=%24jnj%20OR%20%24JNJ%20since%3A2014-01-01%20until%3A2014-12-31&src=typd&lang=en	@valuewalk	ValueWalk	Tweedy Browne May Close Funds Amid Lack Of Value http://www.valuewalk.com/2014/07/tweedy-browne-funds/ … $HAL $DVN $PFS $NVS $JNJ $ADD $SYY		3	6	1406142835000	12:13 PM - 23 Jul 2014	/valuewalk/status/492024829424701440
1569635461-630	https://twitter.com/search?l=en&q=%24jnj%20OR%20%24JNJ%20since%3A2014-01-01%20until%3A2014-12-31&src=typd&lang=en	@brettchase	Brett Chase	J&J pays $12.5 million for stem cell collaboration. Shares of tiny Capricor soar. $JNJ $CAPR http://www.irdirect.net/pr/release/id/433460 …		3	1	1389021915000	8:25 AM - 6 Jan 2014	/brettchase/status/420214486432100353
1569635461-623	https://twitter.com/search?l=en&q=%24jnj%20OR%20%24JNJ%20since%3A2014-01-01%20until%3A2014-12-31&src=typd&lang=en	@Drchik23	Joe	Adcom, pdufa, EU, FDA decision, data.....lots of bio events still to come in January. $chtp $amag $amrn $cur $enta $ecyt $jnj	3	5	3	1389241761000	9:29 PM - 8 Jan 2014	/Drchik23/status/421136585846181888
1569635461-471	https://twitter.com/search?l=en&q=%24jnj%20OR%20%24JNJ%20since%3A2014-01-01%20until%3A2014-12-31&src=typd&lang=en	@WrigleyTom	Tom Wrigley	Some Bio / Healthcare hod's $CELG $ISIS $BMY $PFE $JNJ $ABBV $MACK $GILD $IBB $MNKD $ABT $GSK $BCRX $INO $OPK $AMGN $CLDX $LLY $NVAX etc		2	11	1419605607000	7:53 AM - 26 Dec 2014	/WrigleyTom/status/548491786398617602
1569635461-518	https://twitter.com/search?l=en&q=%24jnj%20OR%20%24JNJ%20since%3A2014-01-01%20until%3A2014-12-31&src=typd&lang=en	@LifeSciVC	Bruce Booth	$JNJ's $1.75B M&A of Alios - huge win for corp VCs at Novartis, SR One, & Roche, as well as Novo VC. Guesstimate:15-18x returns. Congrats!	2	5	5	1412086205000	7:10 AM - 30 Sep 2014	/LifeSciVC/status/516953130123427840
1569635461-644	https://twitter.com/search?l=en&q=%24jnj%20OR%20%24JNJ%20since%3A2014-01-01%20until%3A2014-12-31&src=typd&lang=en	@FiercePharma	FiercePharma	J&J moves forward with its plan to make Doxil in part of the closed Ben Venue plant: http://www.fiercepharmamanufacturing.com/story/jj-moves-forward-its-plan-make-doxil-part-closed-ben-venue-plant/2013-12-30?utm_campaign=AddThis&utm_medium=AddThis&utm_source=twitter#.UsS7tZCBXjY.twitter … $JNJ by @EricPFierce		3		1388624871000	6:07 PM - 1 Jan 2014	/FiercePharma/status/418549165199982592
1569635461-588	https://twitter.com/search?l=en&q=%24jnj%20OR%20%24JNJ%20since%3A2014-01-01%20until%3A2014-12-31&src=typd&lang=en	@CNBC	CNBC	EARNINGS ALERT: Johnson & Johnson Q1 EPS $1.54 vs. $1.47 est.; Q1 Revs. $18.115B vs. $17.996B est. • http://cnb.cx/1hQUV27 $JNJ	1	32	17	1397562840000	4:54 AM - 15 Apr 2014	/CNBC/status/456037724399894528
1569635461-599	https://twitter.com/search?l=en&q=%24jnj%20OR%20%24JNJ%20since%3A2014-01-01%20until%3A2014-12-31&src=typd&lang=en	@BioStocks	Bio Stocks™	$JNJ Investigational Treatment for Schizophrenia Shows Positive Efficacy, Delays Relapse.DMC Recommends Halting Trial http://finance.yahoo.com/news/janssen-investigational-treatment-schizophrenia-shows-120000249.html?soc_src=mediacontentstory …	1	5	4	1395317137000	5:05 AM - 20 Mar 2014	/BioStocks/status/446618561243389952
1569635461-507	https://twitter.com/search?l=en&q=%24jnj%20OR%20%24JNJ%20since%3A2014-01-01%20until%3A2014-12-31&src=typd&lang=en	@JNJNews	Johnson & Johnson	$JNJ announces quarterly dividend for fourth quarter 2014: http://bit.ly/1txHO29	1	5	5	1413472705000	8:18 AM - 16 Oct 2014	/JNJNews/status/522768532149653504
1569635461-497	https://twitter.com/search?l=en&q=%24jnj%20OR%20%24JNJ%20since%3A2014-01-01%20until%3A2014-12-31&src=typd&lang=en	@RonBeaubien	Ron Beaubien	40 Things Every Dividend Investor Should Know... http://buff.ly/1zt6EiP #stocks #investing #money $KO $JNJ $T	1	1	2	1416665102000	7:05 AM - 22 Nov 2014	/RonBeaubien/status/536158416604233728
1569635461-469	https://twitter.com/search?l=en&q=%24jnj%20OR%20%24JNJ%20since%3A2014-01-01%20until%3A2014-12-31&src=typd&lang=en	@valuewalk	ValueWalk	S&P 500 Firms Held $1.37 Trillion In Cash In Third Quarter http://www.valuewalk.com/2014/12/sp-500-cash-2014/ … $SPY $SPX $JNJ @FactSetpic.twitter.com/gXxtp1HRkY		4	7	1419607866000	8:31 AM - 26 Dec 2014	/valuewalk/status/548501261671088129
1569635461-585	https://twitter.com/search?l=en&q=%24jnj%20OR%20%24JNJ%20since%3A2014-01-01%20until%3A2014-12-31&src=typd&lang=en	@BioStocks	Bio Stocks™	Allergan Said to Be Rebuffed by Sanofi, J&J as It Seeks Bids http://www.bloomberg.com/news/2014-05-10/allergan-said-to-be-rebuffed-by-sanofi-j-j-as-it-seeks-bids.html … $AGN $VRX $JNJ $GSK $NVS $IBB		2	4	1399780450000	8:54 PM - 10 May 2014	/BioStocks/status/465339053814984704
1569635461-500	https://twitter.com/search?l=en&q=%24jnj%20OR%20%24JNJ%20since%3A2014-01-01%20until%3A2014-12-31&src=typd&lang=en	@DrPaulyDeSantis	Dr. Paul DeSantis	Advantages of Gilead’s Harvoni over emerging hepatitis C treatments $GILD $ABBV $MRK $BMY $JNJ $ACHN http://www.thepharmaletter.com/article/advantages-of-gilead-s-harvoni-over-emerging-hepatitis-c-treatments …	1	5	7	1415739202000	1:53 PM - 11 Nov 2014	/DrPaulyDeSantis/status/532274911298207744
1569635461-467	https://twitter.com/search?l=en&q=%24jnj%20OR%20%24JNJ%20since%3A2014-01-01%20until%3A2014-12-31&src=typd&lang=en	@RudyHavenstein	Rudy Havenstein, Private Entropy Investor	The US owns 261,498,926.230 oz. of gold valued at $312 billion, about the market cap of Johnson & Johnson. $JNJ http://www.fiscal.treasury.gov/fsreports/rpt/goldRpt/current_report.htm …	11	24	8	1417907451000	4:10 PM - 6 Dec 2014	/RudyHavenstein/status/541369207456157696
1569635461-490	https://twitter.com/search?l=en&q=%24jnj%20OR%20%24JNJ%20since%3A2014-01-01%20until%3A2014-12-31&src=typd&lang=en	@WallStJesus	JE$US	RT @valuewalk: Top 10 Buys and Sells by the Ultimate Stock-Pickers http://bit.ly/1trIKzV pic.twitter.com/AhOHHhmdXA $AAPL $GOOGL $PG $JNJ		2	4	1417363803000	9:10 AM - 30 Nov 2014	/WallStJesus/status/539088980311285760
1569635461-504	https://twitter.com/search?l=en&q=%24jnj%20OR%20%24JNJ%20since%3A2014-01-01%20until%3A2014-12-31&src=typd&lang=en	@JNJCares	Johnson & Johnson	RT @BloombergTV: Johnson & Johnson has emerged as the leader in the race for an Ebola vaccine: http://bloom.bg/1zkIJpt $JNJ		7	7	1413997422000	10:03 AM - 22 Oct 2014	/JNJCares/status/524969354870677505
1569635461-589	https://twitter.com/search?l=en&q=%24jnj%20OR%20%24JNJ%20since%3A2014-01-01%20until%3A2014-12-31&src=typd&lang=en	@JohnCendpts	John Carroll	J&J teams with Scripps on a new Big Pharma/biotech spinoff matchmaking effort #biotech #pharma $JNJ http://www.fiercebiotech.com/story/jj-teams-scripps-new-big-pharmabiotech-spinoff-matchmaking-effort/2014-04-14 …		4	3	1397483448000	6:50 AM - 14 Apr 2014	/JohnCendpts/status/455704727473225728
1569635461-549	https://twitter.com/search?l=en&q=%24jnj%20OR%20%24JNJ%20since%3A2014-01-01%20until%3A2014-12-31&src=typd&lang=en	@BioWriterChik	Lisa LaMotta	$JNJ's Peter Lebowitz: the advances in medicine can happen outside of a clinical trial #BIO2014 #bio519			1	1403634411000	11:26 AM - 24 Jun 2014	/BioWriterChik/status/481503737148477440
1569635461-635	https://twitter.com/search?l=en&q=%24jnj%20OR%20%24JNJ%20since%3A2014-01-01%20until%3A2014-12-31&src=typd&lang=en	@theflynews	The Fly	$CAPR $JNJ Capricor gets $12.5M upfront payment in Janssen development agreement: Full Story http://bit.ly/1dhVal2			1	1388790186000	4:03 PM - 3 Jan 2014	/theflynews/status/419242545827172352
1569635461-548	https://twitter.com/search?l=en&q=%24jnj%20OR%20%24JNJ%20since%3A2014-01-01%20until%3A2014-12-31&src=typd&lang=en	@damiangarde	Damian Garde	$JNJ biz cards creating a sub-market at #BIO2014. Will trade for a Stoffels rookie card or hologram edition Gorsky.pic.twitter.com/UvS39e5iQT	1	20	18	1403635152000	11:39 AM - 24 Jun 2014	/damiangarde/status/481506846616731648
1569635461-529	https://twitter.com/search?l=en&q=%24jnj%20OR%20%24JNJ%20since%3A2014-01-01%20until%3A2014-12-31&src=typd&lang=en	@valuewalk	ValueWalk	Companies With Growing Dividends By Industry http://www.valuewalk.com/2014/08/companies-with-growing-dividends-by-industry/ … $PG $KO $JNJ $WMT $XOM $CVX $LMT $MSFTpic.twitter.com/Xn0xOYyD0X		2	5	1408039254000	11:00 AM - 14 Aug 2014	/valuewalk/status/499978986483908609
1569635461-615	https://twitter.com/search?l=en&q=%24jnj%20OR%20%24JNJ%20since%3A2014-01-01%20until%3A2014-12-31&src=typd&lang=en	@FiercePharma	FiercePharma	FDA advisory panel gives J&J's #Xarelto resounding 'no' for ACS http://www.fiercepharma.com/story/fda-advisory-panel-gives-jjs-xarelto-resounding-no-acs/2014-01-16 … #pharma $JNJ by @CarlyHFierce		6	3	1389914463000	4:21 PM - 16 Jan 2014	/FiercePharma/status/423958102455508993
1569635461-632	https://twitter.com/search?l=en&q=%24jnj%20OR%20%24JNJ%20since%3A2014-01-01%20until%3A2014-12-31&src=typd&lang=en	@CBOE_TV	CBOE TV	Pre-Market Pulse: $JNJ boosts Dow, $GM down on disappointing sales & $AAPL drags on NASDAQ. Alan Knuckman reports $$ http://bit.ly/1ef7aFH		1	1	1389017719000	7:15 AM - 6 Jan 2014	/CBOE_TV/status/420196886109507584
1569635461-595	https://twitter.com/search?l=en&q=%24jnj%20OR%20%24JNJ%20since%3A2014-01-01%20until%3A2014-12-31&src=typd&lang=en	@GiovannyMoreano	Giovanny Moreano	52-Wk Highs: • Microsoft $MSFT • JPMorgan $JPM • $JNJ • Caterpillar $CAT • Schlumberger $SLB • $DOW Chemical • Corning $GLW • $CSX • $CVS	2	17	15	1395755713000	6:55 AM - 25 Mar 2014	/GiovannyMoreano/status/448458084072292352
1569635461-639	https://twitter.com/search?l=en&q=%24jnj%20OR%20%24JNJ%20since%3A2014-01-01%20until%3A2014-12-31&src=typd&lang=en	@JNJNews	Johnson & Johnson	$JNJ announces Q1 2014 dividend. http://jnj.me/1g3jZVn		5	1	1388680807000	9:40 AM - 2 Jan 2014	/JNJNews/status/418783776219865088
1569635461-517	https://twitter.com/search?l=en&q=%24jnj%20OR%20%24JNJ%20since%3A2014-01-01%20until%3A2014-12-31&src=typd&lang=en	@megtirrell	Meg Tirrell	$ACHN down 4.4% after $JNJ acquisition of Alios, another nuc-maker	1	4	2	1412087054000	7:24 AM - 30 Sep 2014	/megtirrell/status/516956689489469441
1569635461-523	https://twitter.com/search?l=en&q=%24jnj%20OR%20%24JNJ%20since%3A2014-01-01%20until%3A2014-12-31&src=typd&lang=en	@BentheFidler	Ben Fidler	Scholar Rock's Local Approach to Immune Disease Nabs $20M http://www.xconomy.com/boston/2014/09/15/scholar-rocks-local-approach-to-immune-disease-nabs-20m/ … by @alexlash $JNJ #biotech		7	3	1410779398000	4:09 AM - 15 Sep 2014	/BentheFidler/status/511471983096115200
1569635461-501	https://twitter.com/search?l=en&q=%24jnj%20OR%20%24JNJ%20since%3A2014-01-01%20until%3A2014-12-31&src=typd&lang=en	@CocaColaMx	Coca-Cola México	Levanta la mano ‍‍ si ya fuiste al Oxxo y probaste la nueva Coca-Cola Energy, con triple shot de cafeína y sin taurina.pic.twitter.com/ASRhcAkxh0	245	144	1.3K	1567800879000	1:14 PM - 6 Sep 2019	/CocaColaMx/status/1170067812292935685
1569635461-482	https://twitter.com/search?l=en&q=%24jnj%20OR%20%24JNJ%20since%3A2014-01-01%20until%3A2014-12-31&src=typd&lang=en	@bradloncar	Brad Loncar	$HALO signed a deal with Janssen to use rHuPH20 in up to 5 targets. They received $15 million upfront. $JNJ http://finance.yahoo.com/news/halozyme-therapeutics-enters-global-collaboration-140000819.html …	2	9	4	1418825028000	7:03 AM - 17 Dec 2014	/bradloncar/status/545217802869551104
1569635461-607	https://twitter.com/search?l=en&q=%24jnj%20OR%20%24JNJ%20since%3A2014-01-01%20until%3A2014-12-31&src=typd&lang=en	@YahooFinance	Yahoo Finance	Johnson & Johnson's 4Q profit jumps 19% on higher prescription drug sales, tax benefit http://yhoo.it/KE4uIO $JNJ	2	13	2	1390346361000	4:19 PM - 21 Jan 2014	/YahooFinance/status/425769615851921409
1569635461-598	https://twitter.com/search?l=en&q=%24jnj%20OR%20%24JNJ%20since%3A2014-01-01%20until%3A2014-12-31&src=typd&lang=en	@bioexec	BioExec	BREAKING | $JNJ to host @richardbranson at Tues Keynote at #BIO2014 @JNJInnovation @BIOConvention @BIOCOMCA #JLabsSD http://lnkd.in/b-ujsUM		3	4	1395340261000	11:31 AM - 20 Mar 2014	/bioexec/status/446715549121122304
1569635461-546	https://twitter.com/search?l=en&q=%24jnj%20OR%20%24JNJ%20since%3A2014-01-01%20until%3A2014-12-31&src=typd&lang=en	@Stocktwits	Stocktwits	Over 100 companies report earnings next week including $C, $JPM, $JNJ, $BAC, $YHOO, $GOOG, $IBM and $GE → http://stks.co/j0oUS	5	25	13	1405299404000	5:56 PM - 13 Jul 2014	/Stocktwits/status/488487224795619328
1569635461-573	https://twitter.com/search?l=en&q=%24jnj%20OR%20%24JNJ%20since%3A2014-01-01%20until%3A2014-12-31&src=typd&lang=en	@davidfaber	David Faber	Huge price Idenix received from $MRK the result of an all out bidding war between $JNJ,$ABBV and Merck. All about Hep C.More @SquawkStreet	1	11	5	1402318381000	5:53 AM - 9 Jun 2014	/davidfaber/status/475983907809406976
1569635461-578	https://twitter.com/search?l=en&q=%24jnj%20OR%20%24JNJ%20since%3A2014-01-01%20until%3A2014-12-31&src=typd&lang=en	@JNJInnovation	Johnson & Johnson Innovation	@melindarichter discusses how $JNJ fils the gap for #biotech Entrepreneurs. #JLabsBay @JNJInnovationpic.twitter.com/F8gI8c1ul1		9	3	1401467462000	9:31 AM - 30 May 2014	/JNJInnovation/status/472414894298370048
1569635461-520	https://twitter.com/search?l=en&q=%24jnj%20OR%20%24JNJ%20since%3A2014-01-01%20until%3A2014-12-31&src=typd&lang=en	@JacobPlieth	Jacob Plieth	Combined OS analysis for Zytiga and Xtandi-treated pts by AR-V7 status. HR 5.5, p<0.001 $MDVN $JNJ #ESMO14pic.twitter.com/NGLrdFePDk	1	6	5	1411994318000	5:38 AM - 29 Sep 2014	/JacobPlieth/status/516567730401849344
1569635461-470	https://twitter.com/search?l=en&q=%24jnj%20OR%20%24JNJ%20since%3A2014-01-01%20until%3A2014-12-31&src=typd&lang=en	@DosEquisMx	Dos Equis México	Si de verdad te quedaran pocos días a tu #YoDelFuturo , ¿a qué te atreverías antes del fin del mundo ? http://bit.ly/2mpx5uf .pic.twitter.com/cMaKB6yu2o	7	10	80	1569250801000	8:00 AM - 23 Sep 2019	/DosEquisMx/status/1176149222699282434
1569635461-614	https://twitter.com/search?l=en&q=%24jnj%20OR%20%24JNJ%20since%3A2014-01-01%20until%3A2014-12-31&src=typd&lang=en	@NelsonThought	Will Nelson	Carlyle joins M&A flurry with J&J unit purchase - http://FT.com http://on.ft.com/KmcQo7 via @FT: $JNJ		1	2	1389941025000	11:43 PM - 16 Jan 2014	/NelsonThought/status/424069513772929024
1569635461-511	https://twitter.com/search?l=en&q=%24jnj%20OR%20%24JNJ%20since%3A2014-01-01%20until%3A2014-12-31&src=typd&lang=en	@WrigleyTom	Tom Wrigley	#Earnings Week $C $JNJ $WFC $INTC $BAC $EBAY $LVS $NFLX $GS $GOOG $GOOGL $ATHN $SNDK $GEpic.twitter.com/Bwpl6Ot4xG	1	9	10	1413200018000	4:33 AM - 13 Oct 2014	/WrigleyTom/status/521624799412363264
1569635461-601	https://twitter.com/search?l=en&q=%24jnj%20OR%20%24JNJ%20since%3A2014-01-01%20until%3A2014-12-31&src=typd&lang=en	@Loftus	Peter Loftus	Let @jonathanrockoff take you inside a Big Pharma's drug scouting playbook today. http://on.wsj.com/1fPoFBB $JNJ		2	2	1394460234000	7:03 AM - 10 Mar 2014	/Loftus/status/443024451441922048
1569635461-605	https://twitter.com/search?l=en&q=%24jnj%20OR%20%24JNJ%20since%3A2014-01-01%20until%3A2014-12-31&src=typd&lang=en	@jimcramer	Jim Cramer	Easy: $JNJ--Gorsky's good RT @TiffanyAdamss: @jimcramer 2 children under 10 years.. best DRIP in your opinion? PG or JNJ. ty in advance	9	4	10	1392498001000	2:00 PM - 15 Feb 2014	/jimcramer/status/434794249209786368
1569635461-616	https://twitter.com/search?l=en&q=%24jnj%20OR%20%24JNJ%20since%3A2014-01-01%20until%3A2014-12-31&src=typd&lang=en	@PrivCo	PrivCo	$JNJ was originally seeking $5 billion for Ortho-Clinical Diagnostics. $CG beat out a joint bid from $BX and $DHR http://bit.ly/1fBSBkU		8	1	1389888498000	9:08 AM - 16 Jan 2014	/PrivCo/status/423849198392320000
1569635461-622	https://twitter.com/search?l=en&q=%24jnj%20OR%20%24JNJ%20since%3A2014-01-01%20until%3A2014-12-31&src=typd&lang=en	@ewalczykowski	Eric Walczykowski	Singh reports 80% of the licensing deals from top 20 buyers are discovery through Phase I. $JNJ and $AZN leading the way. #JPM14		2	2	1389652705000	3:38 PM - 13 Jan 2014	/ewalczykowski/status/422860211544543232
1569635461-596	https://twitter.com/search?l=en&q=%24jnj%20OR%20%24JNJ%20since%3A2014-01-01%20until%3A2014-12-31&src=typd&lang=en	@CAMAR024	jake	Watchlist for 3/24/14 http://www.thestockgarage.com/watchlist-for-32414/ … $JNJ $MSFT $JPM $CAT $COST $AAPL $PCLN $IBM $EBAY $TWTR $DE $C $NFLX $GLD	3	4	3	1395593816000	9:56 AM - 23 Mar 2014	/CAMAR024/status/447779038195494912
1569635461-528	https://twitter.com/search?l=en&q=%24jnj%20OR%20%24JNJ%20since%3A2014-01-01%20until%3A2014-12-31&src=typd&lang=en	@markflowchatter	Marc Lehman	FBR initiating on $ACHN after hrs, with a Outperform & $12 tgt - believe AbbVie, $BMY, $JNJ & Roche would make likely suitors to buy $ACHN	1	12	15	1408058179000	4:16 PM - 14 Aug 2014	/markflowchatter/status/500058363250872321
1569635461-617	https://twitter.com/search?l=en&q=%24jnj%20OR%20%24JNJ%20since%3A2014-01-01%20until%3A2014-12-31&src=typd&lang=en	@YahooFinance	Yahoo Finance	J&J to sell diagnostics unit to Carlyle for $4.15 billion http://yhoo.it/K6cDWK $JNJ		2		1389880956000	7:02 AM - 16 Jan 2014	/YahooFinance/status/423817566424154112
1569635461-564	https://twitter.com/search?l=en&q=%24jnj%20OR%20%24JNJ%20since%3A2014-01-01%20until%3A2014-12-31&src=typd&lang=en	@FierceBiotech	FierceBiotech	$JNJ Innovation shows off its new summer lineup of biotech pacts - http://www.fiercebiotech.com/story/jj-innovation-shows-its-new-summer-lineup-biotech-pacts/2014-06-19 … by @JohnCFierce		11	4	1403179298000	5:01 AM - 19 Jun 2014	/FierceBiotech/status/479594856768360448
1569635461-480	https://twitter.com/search?l=en&q=%24jnj%20OR%20%24JNJ%20since%3A2014-01-01%20until%3A2014-12-31&src=typd&lang=en	@AndyBiotech	Andy Biotech	$ESRX to make $ABBV Viekira Pak on National Preferred Formulary for GT1 #HCV and exclude $GILD $JNJ starting 1/1/2015 http://www.cnbc.com/id/102287817	3	7	5	1419225710000	10:21 PM - 21 Dec 2014	/AndyBiotech/status/546898384758796288
1569635461-560	https://twitter.com/search?l=en&q=%24jnj%20OR%20%24JNJ%20since%3A2014-01-01%20until%3A2014-12-31&src=typd&lang=en	@FiercePharma	FiercePharma	J&J Innovation spotlights its slate of new biotech deals http://www.fiercepharma.com/story/jj-innovation-spotlights-its-slate-new-biotech-deals/2014-06-19 … $JNJ #pharma by @TracyStaton		1	1	1403196854000	9:54 AM - 19 Jun 2014	/FiercePharma/status/479668491444686849
1569635461-604	https://twitter.com/search?l=en&q=%24jnj%20OR%20%24JNJ%20since%3A2014-01-01%20until%3A2014-12-31&src=typd&lang=en	@jimcramer	Jim Cramer	$JNJ RT @MrFlyTrap: @jimcramer Jim, want to add big Pharma to my port. who has best pipeline & who will be best in breed 5 years	3	7	9	1394047268000	12:21 PM - 5 Mar 2014	/jimcramer/status/441292345863307264
1569635461-491	https://twitter.com/search?l=en&q=%24jnj%20OR%20%24JNJ%20since%3A2014-01-01%20until%3A2014-12-31&src=typd&lang=en	@FiercePharma	FiercePharma	Who are the stars of personalized medicine? Roche, Novartis and J&J http://www.fiercepharmamarketing.com/story/who-are-stars-personalized-medicine-roche-novartis-and-jj/2014-11-26 … $RHHBY $NVS $JNJ #pharma #marketing @TracyStaton	1	10	6	1417013843000	7:57 AM - 26 Nov 2014	/FiercePharma/status/537621142182588416
1569635461-524	https://twitter.com/search?l=en&q=%24jnj%20OR%20%24JNJ%20since%3A2014-01-01%20until%3A2014-12-31&src=typd&lang=en	@emilylmullin	Emily Mullin	FDA rushes J&J, NewLink #Ebola vaccines to clinical trials http://www.fiercevaccines.com/story/fda-rushes-jj-newlink-genetics-ebola-vaccines-clinical-trials/2014-09-04?utm_campaign=AddThis&utm_medium=AddThis&utm_source=twitter#.VAh4i2P-DJo.twitter … $JNJ $NLNK	1	4	2	1409841379000	7:36 AM - 4 Sep 2014	/emilylmullin/status/507537649377095682
1569635461-468	https://twitter.com/search?l=en&q=%24jnj%20OR%20%24JNJ%20since%3A2014-01-01%20until%3A2014-12-31&src=typd&lang=en	@DividendGrowth	Dividend Investor	Best Dividend Stocks For 2015 http://www.dividendgrowthinvestor.com/2014/12/best-dividend-stocks-for-2015.html … $CVX $KMB $XOM $AFL $EV $JNJ #dividends #investing		3	1	1419949345000	7:22 AM - 30 Dec 2014	/DividendGrowth/status/549933530529423360
1569635461-611	https://twitter.com/search?l=en&q=%24jnj%20OR%20%24JNJ%20since%3A2014-01-01%20until%3A2014-12-31&src=typd&lang=en	@CNBC	CNBC	EARNINGS ALERT: Johnson & Johnson Q4 EPS $1.24 vs. $1.20 Est.; Q4 Revs. $18.4B vs. $17.95B Est. $JNJ QUOTE: http://cnb.cx/1f8zJWi		23	8	1390308605000	5:50 AM - 21 Jan 2014	/CNBC/status/425611254162812928
1569635461-485	https://twitter.com/search?l=en&q=%24jnj%20OR%20%24JNJ%20since%3A2014-01-01%20until%3A2014-12-31&src=typd&lang=en	@MaverickNY	Sally Church	Our #ash14 live blog day 1 is up and running! 1st update on Adcetris, Kyprolis, daratumumab http://icar.us/1ypYKsY $SGEN $AMGN $SNY $JNJ		3	4	1417882009000	9:06 AM - 6 Dec 2014	/MaverickNY/status/541262492601573376
1569635461-498	https://twitter.com/search?l=en&q=%24jnj%20OR%20%24JNJ%20since%3A2014-01-01%20until%3A2014-12-31&src=typd&lang=en	@RudyHavenstein	Rudy Havenstein, Private Entropy Investor	BREAKING: Man makes bold, controversial contrarian bullish call on Johnson & Johnson. $JNJ pic.twitter.com/SIavYodeT4	2	6	6	1416599868000	12:57 PM - 21 Nov 2014	/RudyHavenstein/status/535884805896810496
1569635461-647	https://twitter.com/search?l=en&q=%24jnj%20OR%20%24JNJ%20since%3A2014-01-01%20until%3A2014-12-31&src=typd&lang=en	@TomSilver39	Tom Silver	$JNJ $DNDN $SNY ￼CRPC Line of Therapy by Brandpic.twitter.com/BwXG6ba6wp			1	1388599484000	11:04 AM - 1 Jan 2014	/TomSilver39/status/418442680671027200
1569635461-618	https://twitter.com/search?l=en&q=%24jnj%20OR%20%24JNJ%20since%3A2014-01-01%20until%3A2014-12-31&src=typd&lang=en	@IvanTheK	Ivan the K™ 🆒	Private equity making large acquisitions of public company subsidiaries is the opposite of capex. $JNJ		1	2	1389877088000	5:58 AM - 16 Jan 2014	/IvanTheK/status/423801341631152128
1569635461-532	https://twitter.com/search?l=en&q=%24jnj%20OR%20%24JNJ%20since%3A2014-01-01%20until%3A2014-12-31&src=typd&lang=en	@pharmalot	pharmalot	Pharmalot.. Pharmalittle.. Good Morning.. clouds & coffee http://blogs.wsj.com/pharmalot/2014/07/31/pharmalot-pharmalittle-were-reading-about-johnson-johnson-sanofi-valeant-and-so-much-more/ … #pharma $JNJ $NVS $SNY $REGN $VRX $AMGN $PFE #contactlens		2	2	1406810524000	5:42 AM - 31 Jul 2014	/pharmalot/status/494825319250284544
1569635461-574	https://twitter.com/search?l=en&q=%24jnj%20OR%20%24JNJ%20since%3A2014-01-01%20until%3A2014-12-31&src=typd&lang=en	@biotechinvstr	Vk	$JNJ took a calculated risk w Cougar. Their patent wins are great for the entire class, remove worst case scenario from $MDVN valuation		2	4	1402071037000	9:10 AM - 6 Jun 2014	/biotechinvstr/status/474946473298128896
1569635461-503	https://twitter.com/search?l=en&q=%24jnj%20OR%20%24JNJ%20since%3A2014-01-01%20until%3A2014-12-31&src=typd&lang=en	@bradloncar	Brad Loncar	WSJ has a short story saying $JNJ is on the hunt for pharma acquisitions in China. http://online.wsj.com/articles/johnson-johnson-seeks-acquisitions-in-china-1415606669?mod=WSJ_hp_LEFTWhatsNewsCollection …		3	1	1415617404000	4:03 AM - 10 Nov 2014	/bradloncar/status/531764053610602496
1569635461-610	https://twitter.com/search?l=en&q=%24jnj%20OR%20%24JNJ%20since%3A2014-01-01%20until%3A2014-12-31&src=typd&lang=en	@VictoriaCraig	Victoria Craig	Johnson & Johnson $JNJ posted profits of $1.24 per share on revenues of $18.4 billion, beating on both lines in 4Q: http://fxn.ws/1cPZLuk		7	3	1390308879000	5:54 AM - 21 Jan 2014	/VictoriaCraig/status/425612405075628032
1569635461-649	https://twitter.com/search?l=en&q=%24jnj%20OR%20%24JNJ%20since%3A2014-01-01%20until%3A2014-12-31&src=typd&lang=en	@TomSilver39	Tom Silver	$JNJ Solid Zytiga uptake.For the 4- week period ended 12/20/13,Zytiga TRx totaled 9,003, up 32% Y/Y,while 4-weekNRx totaled 2,797,up 24% Y/Y	1			1388599188000	10:59 AM - 1 Jan 2014	/TomSilver39/status/418441440763469824
1569635461-475	https://twitter.com/search?l=en&q=%24jnj%20OR%20%24JNJ%20since%3A2014-01-01%20until%3A2014-12-31&src=typd&lang=en	@jonnajarian	Jon Najarian	Ha! RT @WallStJesus: Well now that u told him ... RT @TradingDay2K: @WallStJesus looking for that #NajarianPump for $JNJ @CNBCFastMoney	2	2	3	1419354925000	10:15 AM - 23 Dec 2014	/jonnajarian/status/547440353595621377
1569635461-479	https://twitter.com/search?l=en&q=%24jnj%20OR%20%24JNJ%20since%3A2014-01-01%20until%3A2014-12-31&src=typd&lang=en	@megtirrell	Meg Tirrell	$ESRX gets "significant discount" from $ABBV, will offer hep C drug exclusively on largest plan: http://www.cnbc.com/id/102287817 $GILD $JNJ	1	3	5	1419241275000	2:41 AM - 22 Dec 2014	/megtirrell/status/546963669721305088
1569635461-563	https://twitter.com/search?l=en&q=%24jnj%20OR%20%24JNJ%20since%3A2014-01-01%20until%3A2014-12-31&src=typd&lang=en	@pharmalot	pharmalot	A cost of doing business? How regulatory fines hurt shareholder returns.. see the chart http://blogs.wsj.com/pharmalot/2014/06/18/a-cost-of-doing-business-how-regulatory-fines-hurt-shareholder-returns/ … #pharma $GILD $LLY $PFE $JNJ		1		1403180946000	5:29 AM - 19 Jun 2014	/pharmalot/status/479601765898530816
1569635461-545	https://twitter.com/search?l=en&q=%24jnj%20OR%20%24JNJ%20since%3A2014-01-01%20until%3A2014-12-31&src=typd&lang=en	@CNBCnow	CNBC Now	Johnson & Johnson posts Q2 EPS of $1.66 vs. $1.55 estimate; revs $19.5B vs. $18.991B: http://cnb.cx/1ju2DHc • $JNJ	3	18	4	1405425125000	4:52 AM - 15 Jul 2014	/CNBCnow/status/489014535203090432
1569635461-634	https://twitter.com/search?l=en&q=%24jnj%20OR%20%24JNJ%20since%3A2014-01-01%20until%3A2014-12-31&src=typd&lang=en	@DonnaYoungDC	Donna Young	#FDA opens adcomms with 3-day CRDAC. Read about it at US Capitol Capsule http://bit.ly/1cFTlxx #pharma #biotech #biopharma $MRK $CHTP $JNJ		1	1	1389006269000	4:04 AM - 6 Jan 2014	/DonnaYoungDC/status/420148863333171200
1569635461-581	https://twitter.com/search?l=en&q=%24jnj%20OR%20%24JNJ%20since%3A2014-01-01%20until%3A2014-12-31&src=typd&lang=en	@valuewalk	ValueWalk	Goldman Sachs Notes Hedge Fund Difficulity http://www.valuewalk.com/2014/05/goldman-sachs-notes-hedge-fund-difficulity/ … $SPY $SPX $T $V $INTC $DIS $JNJ pic.twitter.com/BoxO67dMM0		3	4	1400852491000	6:41 AM - 23 May 2014	/valuewalk/status/469835520248655872
1569635461-473	https://twitter.com/search?l=en&q=%24jnj%20OR%20%24JNJ%20since%3A2014-01-01%20until%3A2014-12-31&src=typd&lang=en	@WallStJesus	JE$US	TODAY'S FLOW http://OptionJesus.com $MTW $WEN $EXXI $KO $JNJ $BABA $CREE $MET $AMGNpic.twitter.com/0Fq76Pv16m	2	8	8	1419369310000	2:15 PM - 23 Dec 2014	/WallStJesus/status/547500685244502016
1569635461-580	https://twitter.com/search?l=en&q=%24jnj%20OR%20%24JNJ%20since%3A2014-01-01%20until%3A2014-12-31&src=typd&lang=en	@BentheFidler	Ben Fidler	Rodin Moves From Seedling to Neurology Startup With $12.9M Series A http://www.xconomy.com/boston/2014/05/29/rodin-moves-from-seedling-to-neurology-startup-with-12-9m-series-a/ … $JNJ @atlasventure #Alzheimers		4	3	1401361265000	4:01 AM - 29 May 2014	/BentheFidler/status/471969471888756736
1569635461-640	https://twitter.com/search?l=en&q=%24jnj%20OR%20%24JNJ%20since%3A2014-01-01%20until%3A2014-12-31&src=typd&lang=en	@AndyBiotech	Andy Biotech	$CSL.AX $JNJ CSL362 New Paper in Blood Anti-CD123 effectively depletes CML progenitor & stem cells http://bloodjournal.hematologylibrary.org/content/early/2013/12/20/blood-2012-12-475194.short?rss=1 … $STML $MGNX $XNCR	1	2	3	1388674008000	7:46 AM - 2 Jan 2014	/AndyBiotech/status/418755259989647360
1569635461-565	https://twitter.com/search?l=en&q=%24jnj%20OR%20%24JNJ%20since%3A2014-01-01%20until%3A2014-12-31&src=typd&lang=en	@BentheFidler	Ben Fidler	Boston VC Firms, Pharmas Team up on $23.5M Series A For Navitor http://www.xconomy.com/boston/2014/06/19/boston-vc-firms-pharmas-team-up-on-23-5m-series-a-for-navitor/ … @PolarisVC @atlasventure $JNJ		4		1403175657000	4:00 AM - 19 Jun 2014	/BentheFidler/status/479579583637778432
1569635461-527	https://twitter.com/search?l=en&q=%24jnj%20OR%20%24JNJ%20since%3A2014-01-01%20until%3A2014-12-31&src=typd&lang=en	@jimcramer	Jim Cramer	You've got the Power RT @PowerRossSorkin: $JNJ @jimcramer - just buy $JNJ @SquawkStreet	1	6	5	1408368490000	6:28 AM - 18 Aug 2014	/jimcramer/status/501359901730279424
1569635461-502	https://twitter.com/search?l=en&q=%24jnj%20OR%20%24JNJ%20since%3A2014-01-01%20until%3A2014-12-31&src=typd&lang=en	@themotleyfool	The Motley Fool	If you could own just 1 stock for the next 100 years, what would it be? 3 of our Fool analysts' picks: http://mot.ly/1yq5lQk $AXP $JNJ $MTB	5	6	13	1415655241000	2:34 PM - 10 Nov 2014	/themotleyfool/status/531922753645850624
1569635461-638	https://twitter.com/search?l=en&q=%24jnj%20OR%20%24JNJ%20since%3A2014-01-01%20until%3A2014-12-31&src=typd&lang=en	@matthewherper	Matthew Herper	January 14-16 cardio renal FDA adcomm interesting. $CHTP Northera, $MRK's vorapaxar, $JNJ Xarelto for CV protection.	1	1	3	1388682751000	10:12 AM - 2 Jan 2014	/matthewherper/status/418791931519311872
1569635461-619	https://twitter.com/search?l=en&q=%24jnj%20OR%20%24JNJ%20since%3A2014-01-01%20until%3A2014-12-31&src=typd&lang=en	@devinbanerjee	Devin Banerjee	Sources say Johnson & Johnson reached agreement this afternoon to sell its Ortho unit to Carlyle for $4B - http://bloom.bg/1dwJ1hB $CG $JNJ	1	21	8	1389825096000	3:31 PM - 15 Jan 2014	/devinbanerjee/status/423583273973858304
1569635461-486	https://twitter.com/search?l=en&q=%24jnj%20OR%20%24JNJ%20since%3A2014-01-01%20until%3A2014-12-31&src=typd&lang=en	@Biotech2050	biotech 2050	Nice ASH write up on CELG and partner $AGIO, plus other $CELG partners $EPZM $BLUE $JNJ #ASH14 #biotech $IBB $XBIhttp://www.investorvillage.com/smbd.asp?mb=341&mn=192860&pt=msg&mid=14433363#.VIFNorqydFs.twitter …	1	3	6	1417760242000	11:17 PM - 4 Dec 2014	/Biotech2050/status/540751768246710272
1569635461-543	https://twitter.com/search?l=en&q=%24jnj%20OR%20%24JNJ%20since%3A2014-01-01%20until%3A2014-12-31&src=typd&lang=en	@jimcramer	Jim Cramer	Yes, I think $JNJ is fine.. It has run, expectations high..	11	4	8	1405432338000	6:52 AM - 15 Jul 2014	/jimcramer/status/489044791486058496
1569635461-653	https://twitter.com/search?l=en&q=%24jnj%20OR%20%24JNJ%20since%3A2014-01-01%20until%3A2014-12-31&src=typd&lang=en	@SeekingAlpha	Seeking Alpha	The Perfect Portfolio: End Of Year Review http://seekingalpha.com/article/1923881-the-perfect-portfolio-end-of-year-review?source=feed_f … $ABBV $ABT $CA $CL $CVX $INTC $JNJ $KMB $KO $MCD $MO $MSFT $PG $RAI		1	1	1388568523000	2:28 AM - 1 Jan 2014	/SeekingAlpha/status/418312822838145024
1569635461-516	https://twitter.com/search?l=en&q=%24jnj%20OR%20%24JNJ%20since%3A2014-01-01%20until%3A2014-12-31&src=typd&lang=en	@WSJVC	WSJ Venture Capital	$JNJ's $1.75 billion purchase of Alios BioPharma is the largest acquisition of a VC-backed drug company on record. http://pevc.dowjones.com/Article?an=DJFVW00120140930ea9uhdc3f …		22	9	1412102277000	11:37 AM - 30 Sep 2014	/WSJVC/status/517020540578856960
1569635461-631	https://twitter.com/search?l=en&q=%24jnj%20OR%20%24JNJ%20since%3A2014-01-01%20until%3A2014-12-31&src=typd&lang=en	@fda_tracker	FDA Tracker	measuring voter influence at FDA advisory committee meetings http://www.panaphase.com/2013/12/measuring-voter-influence-at-fda-advisory-committee-meetings/ … $CHTP $MRK $JNJ $STAApic.twitter.com/wtMVGjjEe0	1	4	5	1389019790000	7:49 AM - 6 Jan 2014	/fda_tracker/status/420205572047110144
1569635461-476	https://twitter.com/search?l=en&q=%24jnj%20OR%20%24JNJ%20since%3A2014-01-01%20until%3A2014-12-31&src=typd&lang=en	@beckyhiu	Becky Hiu	Biotechs all trending @StockTwits today. $GILD $IBB $ACHN $CELG $ABBV $BIB $REGN $AMGN $JNJ --- woot.	1	4	7	1419353302000	9:48 AM - 23 Dec 2014	/beckyhiu/status/547433544708939776
1569635461-626	https://twitter.com/search?l=en&q=%24jnj%20OR%20%24JNJ%20since%3A2014-01-01%20until%3A2014-12-31&src=typd&lang=en	@AndyBiotech	Andy Biotech	$JNJ $NVS Leading the pact -> MT @CBinsights: Top 10 Corporate #VentureCapital #Healthcare Investors of 2013pic.twitter.com/npUHmS9hYT	1	3	3	1389114573000	10:09 AM - 7 Jan 2014	/AndyBiotech/status/420603122801582081
1569635461-613	https://twitter.com/search?l=en&q=%24jnj%20OR%20%24JNJ%20since%3A2014-01-01%20until%3A2014-12-31&src=typd&lang=en	@H3NPHLO	H3NPHLO	#Sovaldi Fifth week of launch: Weekly TRx and NRx #Olysio #HCV $GILD $JNJ $MVIRbpic.twitter.com/skWFmf6nA6	2	3	3	1390205074000	1:04 AM - 20 Jan 2014	/H3NPHLO/status/425177013855330304
