# Supplementary material for: Measuring information flux between social media and stock prices with Transfer Entropy
Source: PLoS One. 2021 Sep 23;16(9):e0257686. doi: 10.1371/journal.pone.0257686 (PMC8459996; doi:10.1371/journal.pone.0257686)
Supplement: S1 Data — (ZIP) [file pone.0257686.s001.zip › DATA BASES/17.-JOHNSON AND JOHNSON/New folder/twitter_feed (28).csv]

web-scraper-order	web-scraper-start-url	handle	name	content	replies	retweets	favorites	unix_timestamp	published_date	url
1569635604-786	https://twitter.com/search?l=en&q=%24jnj%20OR%20%24JNJ%20since%3A2015-01-01%20until%3A2015-12-31&src=typd&lang=en	@JeanneWhalen	Jeanne Whalen	J&J’s profit falls 8.6% on strong dollar, weak medical-device sales. $JNJ http://on.wsj.com/1zd0WQR via @loftus	2	8	2	1429031423000	10:10 AM - 14 Apr 2015	/JeanneWhalen/status/588026524336529408
1569635604-810	https://twitter.com/search?l=en&q=%24jnj%20OR%20%24JNJ%20since%3A2015-01-01%20until%3A2015-12-31&src=typd&lang=en	@bradloncar	Brad Loncar	I think $JNJ should turn around and buy $ABBV now. Hey, why not.	1	9	22	1425529454000	9:24 PM - 4 Mar 2015	/bradloncar/status/573338201844142080
1569635604-805	https://twitter.com/search?l=en&q=%24jnj%20OR%20%24JNJ%20since%3A2015-01-01%20until%3A2015-12-31&src=typd&lang=en	@PSBCap	Angry Mob Capital	SOURCE: JOHNSON & JOHNSON $JNJ CLOSE TO FINALIZING OFFER TO BUY AUSTRALIAN BIOTECH GENETIC TECHNOLOGY $GENE FOR 2 KANGAROOS AND A FOSTERS	3	6	23	1425599195000	4:46 PM - 5 Mar 2015	/PSBCap/status/573630717248204800
1569635604-832	https://twitter.com/search?l=en&q=%24jnj%20OR%20%24JNJ%20since%3A2015-01-01%20until%3A2015-12-31&src=typd&lang=en	@TomSilver39	Tom Silver	$MRK $GILD $ABBV $JNJ Merck & Co., Inc. (MRK) Takes Hepatitis C Drug Victrelis Off The US Market http://www.bidnessetc.com/33008-merck-co-inc-mrk-takes-hepatitis-c-drug-victrelis-off-the-us-market/ …		2	2	1421977338000	6:42 PM - 22 Jan 2015	/TomSilver39/status/558439550813360130
1569635604-861	https://twitter.com/search?l=en&q=%24jnj%20OR%20%24JNJ%20since%3A2015-01-01%20until%3A2015-12-31&src=typd&lang=en	@StocksThatDoubl	Bilo Selhi	If you were subscribed to http://BiloSelhi.com , you would have been alerted to: $FNMA +16% pic.twitter.com/zsblEqiqXM $GILD $KMI $JNJ $ORCL				1420172037000	9:13 PM - 1 Jan 2015	/StocksThatDoubl/status/550867566814838784
1569635604-818	https://twitter.com/search?l=en&q=%24jnj%20OR%20%24JNJ%20since%3A2015-01-01%20until%3A2015-12-31&src=typd&lang=en	@jimcramer	Jim Cramer	I think they are ready to do something big RT @ELGHUNDTRADER: @jimcramer RU you endorsing $JNJ?	8	5	7	1425047978000	7:39 AM - 27 Feb 2015	/jimcramer/status/571318744829595648
1569635604-758	https://twitter.com/search?l=en&q=%24jnj%20OR%20%24JNJ%20since%3A2015-01-01%20until%3A2015-12-31&src=typd&lang=en	@DewDiligence	Roy Friedman	$ADRO +4%, $ADXS +6%. $JNJ mentioned $ADRO prominently during oncology section of Pharma Biz Review.		3	7	1432151229000	12:47 PM - 20 May 2015	/DewDiligence/status/601111942816768001
1569635604-860	https://twitter.com/search?l=en&q=%24jnj%20OR%20%24JNJ%20since%3A2015-01-01%20until%3A2015-12-31&src=typd&lang=en	@SeekingAlpha	Seeking Alpha	My Top 3 Holdings For 2015 http://seekingalpha.com/article/2792505-my-top-3-holdings-for-2015?source=feed_f … $JNJ $MMM $PEP		3	1	1420175644000	10:14 PM - 1 Jan 2015	/SeekingAlpha/status/550882696629452800
1569635604-843	https://twitter.com/search?l=en&q=%24jnj%20OR%20%24JNJ%20since%3A2015-01-01%20until%3A2015-12-31&src=typd&lang=en	@HenryEChang	Henry E. Chang	Eligibility and safety of the first IFN-free therapy against #HCV in a real-world setting→http://1.usa.gov/14i3xzY $GILD $JNJ $ABBV $BMY #HepC		3	4	1420562091000	9:34 AM - 6 Jan 2015	/HenryEChang/status/552503574962659328
1569635604-702	https://twitter.com/search?l=en&q=%24jnj%20OR%20%24JNJ%20since%3A2015-01-01%20until%3A2015-12-31&src=typd&lang=en	@AndyBiotech	Andy Biotech	$BMY #HCV franchise shines again in Q3 --> main driver of top-line beat: $401M WW sales big beat of $231M consensus $GILD $ABBV $JNJ	3	4	7	1445944831000	4:20 AM - 27 Oct 2015	/AndyBiotech/status/658966500401893376
1569635604-820	https://twitter.com/search?l=en&q=%24jnj%20OR%20%24JNJ%20since%3A2015-01-01%20until%3A2015-12-31&src=typd&lang=en	@FiercePharma	FiercePharma	Deal-weighing Pharmacyclics could draw $18B from J&J, Novartis: Bloomberg http://www.fiercepharma.com/story/deal-weighing-pharmacyclics-could-draw-18b-jj-novartis-bloomberg/2015-02-25 … $PCYC $NVS $JNJ #pharma by @CarlyHFierce		3	2	1424890844000	12:00 PM - 25 Feb 2015	/FiercePharma/status/570659677408768000
1569635604-838	https://twitter.com/search?l=en&q=%24jnj%20OR%20%24JNJ%20since%3A2015-01-01%20until%3A2015-12-31&src=typd&lang=en	@ebcapital	Todd Campbell	Why Johnson & Johnson Is Cheering on This Small Biotech Stock $JNJ #stocks $PTLA : http://www.fool.com/investing/general/2015/01/11/why-johnson-johnson-is-cheering-on-this-small-biot.aspx#.VLKWlwJSjHg.twitter … via @themotleyfool		3	2	1420990144000	8:29 AM - 11 Jan 2015	/ebcapital/status/554298956478283777
1569635604-709	https://twitter.com/search?l=en&q=%24jnj%20OR%20%24JNJ%20since%3A2015-01-01%20until%3A2015-12-31&src=typd&lang=en	@RANsquawk	RANsquawk	20.3% of the DJIA report this week #earningseason Today: $JNJ (reported), $JPM & $INTC Thurs: $UNH, $GS Fri: $GE	1	4	4	1444736286000	4:38 AM - 13 Oct 2015	/RANsquawk/status/653897494993195008
1569635604-808	https://twitter.com/search?l=en&q=%24jnj%20OR%20%24JNJ%20since%3A2015-01-01%20until%3A2015-12-31&src=typd&lang=en	@jimcramer	Jim Cramer	I have championed $PCYC forever but $ABBV is really paying through the nose. I hope Imbruvica is as big as $JNJ thought it will be...	4	6	7	1425549369000	2:56 AM - 5 Mar 2015	/jimcramer/status/573421731723014144
1569635604-873	https://twitter.com/search?l=en&q=%24jnj%20OR%20%24JNJ%20since%3A2015-01-01%20until%3A2015-12-31&src=typd&lang=en	@StocksThatDoubl	Bilo Selhi	If you were subscribed to http://BiloSelhi.com , you would have been alerted to: $FNMA +16% pic.twitter.com/zsblEqiqXM $GILD $KMI $JNJ $ORCL			1	1420077366000	6:56 PM - 31 Dec 2014	/StocksThatDoubl/status/550470487235907584
1569635604-739	https://twitter.com/search?l=en&q=%24jnj%20OR%20%24JNJ%20since%3A2015-01-01%20until%3A2015-12-31&src=typd&lang=en	@CBOE	Cboe	Earnings Next Week – 7/13 – 7/17 http://www.cboeoptionshub.com/2015/07/08/earnings713/ … reporting next week $JNJ $JPM $WFC $YUM $BAC $DAL $USB $INTC $KMI $LVS $NFLX $URI		1	4	1436553595000	11:39 AM - 10 Jul 2015	/CBOE/status/619576804316213248
1569635604-754	https://twitter.com/search?l=en&q=%24jnj%20OR%20%24JNJ%20since%3A2015-01-01%20until%3A2015-12-31&src=typd&lang=en	@abnormalreturns	Tadas Viskanta	Saturday reads: autonomous trucks, a breakfast trio and the attractions of a gap year. http://stks.co/t28Q9 $TGT $JNJ $DF	1	1	3	1432379805000	4:16 AM - 23 May 2015	/abnormalreturns/status/602070656683888640
1569635604-735	https://twitter.com/search?l=en&q=%24jnj%20OR%20%24JNJ%20since%3A2015-01-01%20until%3A2015-12-31&src=typd&lang=en	@JoshAnswers	Trading Fraternity	It's fun doing this live while teaching people at the same time. #stocks #pennystocks $NFLX $TSLA $JNJ $ANAC $OHRP $Zpic.twitter.com/m6zkCquNyY	3	3	13	1436824593000	2:56 PM - 13 Jul 2015	/JoshAnswers/status/620713448670793729
1569635604-836	https://twitter.com/search?l=en&q=%24jnj%20OR%20%24JNJ%20since%3A2015-01-01%20until%3A2015-12-31&src=typd&lang=en	@pharmalot	pharmalot	Pharmalot.. Pharmalittle.. Good Morning.. lots of news & lots of coffee.. http://blogs.wsj.com/pharmalot/2015/01/12/pharmalot-pharmalittle-were-reading-about-shire-roche-and-much-more/ … #pharma $NPSP $SHPG $FMI $JNJ $BIIB #FDA	1	7	2	1421070551000	6:49 AM - 12 Jan 2015	/pharmalot/status/554636209268731904
1569635604-710	https://twitter.com/search?l=en&q=%24jnj%20OR%20%24JNJ%20since%3A2015-01-01%20until%3A2015-12-31&src=typd&lang=en	@LiveSquawk	LiveSquawk	Johnson & Johnson Q3 15 results: EPS came in at $1.49 (est $1.45); with Revenue of $17.1B (est $17.46B) $JNJ		6	1	1444735889000	4:31 AM - 13 Oct 2015	/LiveSquawk/status/653895832358494208
1569635604-677	https://twitter.com/search?l=en&q=%24jnj%20OR%20%24JNJ%20since%3A2015-01-01%20until%3A2015-12-31&src=typd&lang=en	@pharmalot	pharmalot	FDA is reviewing a key Xarelto clinical trial that was overseen by Robert Califf.. why? read here.. http://www.statnews.com/pharmalot/2015/12/07/fda-xarelto-robert-califf-drug/ … #pharma $JNJ		8	4	1449510285000	10:44 AM - 7 Dec 2015	/pharmalot/status/673921099747356672
1569635604-864	https://twitter.com/search?l=en&q=%24jnj%20OR%20%24JNJ%20since%3A2015-01-01%20until%3A2015-12-31&src=typd&lang=en	@stockcharts247	Stock Charts	JNJ -0.75% Stock Charts $JNJ Johnson & Johnson (NYSE) Last Updated: 01/01/2015 15:15:06 JNJ Stock Chart - 1 Mo http://investorshangout.com/post/view?id=2509066 …				1420146908000	2:15 PM - 1 Jan 2015	/stockcharts247/status/550762170792050690
1569635604-841	https://twitter.com/search?l=en&q=%24jnj%20OR%20%24JNJ%20since%3A2015-01-01%20until%3A2015-12-31&src=typd&lang=en	@FiercePharma	FiercePharma	$JNJ is third to bring #Ebola vaccine to trials, but is it too late? http://www.fiercevaccines.com/story/johnson-johnson-third-bring-ebola-vaccine-trials-it-too-late/2015-01-06 … #pharma #vaccines by @AmirahFierce		2	1	1420658835000	12:27 PM - 7 Jan 2015	/FiercePharma/status/552909346531987457
1569635604-781	https://twitter.com/search?l=en&q=%24jnj%20OR%20%24JNJ%20since%3A2015-01-01%20until%3A2015-12-31&src=typd&lang=en	@HCanalyst	Ty	And second place in HepC goes to .... $BMY. Q1 results $GILD a really big # $BMY $267M $JNJ $234M $ABBV $231M		8	8	1430225738000	5:55 AM - 28 Apr 2015	/HCanalyst/status/593035844316995584
1569635604-793	https://twitter.com/search?l=en&q=%24jnj%20OR%20%24JNJ%20since%3A2015-01-01%20until%3A2015-12-31&src=typd&lang=en	@jonathanrockoff	Jonathan Rockoff	$JNJ sees regenerative medicine and vision sciences partnerships w/ Japanese univys, CEO Gorsky tells @LandersWSJhttp://on.wsj.com/1CmNkCS	1	6	6	1428364954000	5:02 PM - 6 Apr 2015	/jonathanrockoff/status/585231152174227456
1569635604-835	https://twitter.com/search?l=en&q=%24jnj%20OR%20%24JNJ%20since%3A2015-01-01%20until%3A2015-12-31&src=typd&lang=en	@JohnCendpts	John Carroll	#JPM15 RT @FierceBiotech: $JNJ steps in with a $509M-plus deal to partner on tau for Alzheimer's - http://www.fiercebiotech.com/story/jj-steps-509m-plus-deal-partner-tau-vaccine-alzheimers/2015-01-11 … by @JohnCFierce		6	2	1421072471000	7:21 AM - 12 Jan 2015	/JohnCendpts/status/554644260348493825
1569635604-692	https://twitter.com/search?l=en&q=%24jnj%20OR%20%24JNJ%20since%3A2015-01-01%20until%3A2015-12-31&src=typd&lang=en	@AndyBiotech	Andy Biotech	$JNJ to acquire Novira for #HBV core inhibitor ->another anti-infective deal after Alios http://www.jnj.com/news/all/Johnson-Johnson-Announces-Agreement-To-Acquire-Novira-Therapeutics-Inc … PhIpic.twitter.com/3qdNNMomDT	3	5	8	1446663201000	11:53 AM - 4 Nov 2015	/AndyBiotech/status/661979564122460160
1569635604-763	https://twitter.com/search?l=en&q=%24jnj%20OR%20%24JNJ%20since%3A2015-01-01%20until%3A2015-12-31&src=typd&lang=en	@jodigralnick	jodi gralnick	$JNJ CEO on M&A: final portion of @megtirrell's exclusive w/ Alex Gorsky: http://cnb.cx/1FvzfsP #JNJPharm15		3	2	1432127985000	6:19 AM - 20 May 2015	/jodigralnick/status/601014450368487424
1569635604-800	https://twitter.com/search?l=en&q=%24jnj%20OR%20%24JNJ%20since%3A2015-01-01%20until%3A2015-12-31&src=typd&lang=en	@FierceBiotech	FierceBiotech	GlaxoSmithKline and J&J back a $100M new Alzheimer's R&D project. http://www.fiercebiotech.com/story/glaxosmithkline-and-jj-back-100m-new-alzheimers-rd-project/2015-03-17 … by @DamianFierce $GSK $JNJ	1	13	5	1426594715000	5:18 AM - 17 Mar 2015	/FierceBiotech/status/577806231924027392
1569635604-656	https://twitter.com/search?l=en&q=%24jnj%20OR%20%24JNJ%20since%3A2015-01-01%20until%3A2015-12-31&src=typd&lang=en	@mikegoodma	Michael Goodman	$AFMD investment & licensee Amphivena Inc. is nearing IND approval of its TandAb partnered w $JNJ – giving JNJ the right to buy Amphivena.	1	5	5	1451495029000	10:03 AM - 30 Dec 2015	/mikegoodma/status/682245716887089153
1569635604-657	https://twitter.com/search?l=en&q=%24jnj%20OR%20%24JNJ%20since%3A2015-01-01%20until%3A2015-12-31&src=typd&lang=en	@TripleDTrader	Dennis Dick	Notable opening imbalances: $GE -115K, $JNJ -55K, $KO -104K, $TWTR -32K, $BMY -34K, $CVS -25K, $XOM -43K, $DIS +33K	1	3	1	1448893146000	7:19 AM - 30 Nov 2015	/TripleDTrader/status/671332632232255489
1569635604-872	https://twitter.com/search?l=en&q=%24jnj%20OR%20%24JNJ%20since%3A2015-01-01%20until%3A2015-12-31&src=typd&lang=en	@Top_Dow_Stocks	Dow Stocks	#Dow #stocks $JNJ Johnson & Johnson Daily:-0.75% Weekly:-0.02% YTD:16.58% Trend:15 / 100 http://12Stocks.com/JNJ				1420100312000	1:18 AM - 1 Jan 2015	/Top_Dow_Stocks/status/550566730221617152
1569635604-750	https://twitter.com/search?l=en&q=%24jnj%20OR%20%24JNJ%20since%3A2015-01-01%20until%3A2015-12-31&src=typd&lang=en	@JNJNews	Johnson & Johnson	#JNJ will host investor conference call on Tuesday, July 14th at 8:30am ET to review second-quarter results: http://bit.ly/1MJa7ja $JNJ		4	5	1434489153000	2:12 PM - 16 Jun 2015	/JNJNews/status/610917906323513345
1569635604-780	https://twitter.com/search?l=en&q=%24jnj%20OR%20%24JNJ%20since%3A2015-01-01%20until%3A2015-12-31&src=typd&lang=en	@_terrig	TerriG	$ADRO 13G from $NVS Novartis = 5.21% stake http://www.streetinsider.com/SEC+Filings/Form+SC+13G+ADURO+BIOTECH,+INC.+Filed+by%3A+NOVARTIS+AG/10496603.html … #immunotherapy #stocks $LCINDX #AACR15 $ADXS $NVS $MRK $JNJ $IBB $XBI		5	7	1430236700000	8:58 AM - 28 Apr 2015	/_terrig/status/593081823485304833
1569635604-819	https://twitter.com/search?l=en&q=%24jnj%20OR%20%24JNJ%20since%3A2015-01-01%20until%3A2015-12-31&src=typd&lang=en	@Loftus	Peter Loftus	Lower-priced generic copies of anti-inflammatory drug Remicade have gone on sale in Europe http://on.wsj.com/1A7KaBR via @WSJ $MRK $JNJ $HSP	1	15	3	1424904931000	3:55 PM - 25 Feb 2015	/Loftus/status/570718763491991552
1569635604-703	https://twitter.com/search?l=en&q=%24jnj%20OR%20%24JNJ%20since%3A2015-01-01%20until%3A2015-12-31&src=typd&lang=en	@trnpts	Turning Points	Some #stocks i'm watching this week http://stks.co/c2jJ6 $SPY $AAPL $AMZN $BBRY $FB $GOOGL $MS $MSFT $BRCM $CAM $CAT $EA $HD $JNJ $SPWR +		4	1	1445855194000	3:26 AM - 26 Oct 2015	/trnpts/status/658590535674785792
1569635604-771	https://twitter.com/search?l=en&q=%24jnj%20OR%20%24JNJ%20since%3A2015-01-01%20until%3A2015-12-31&src=typd&lang=en	@WrigleyTom	Tom Wrigley	$ACHN $JNJ collaboration, Hep C Achillion Enters Into Worldwide Collaboration for Hepatitis C With Janssen http://finance.yahoo.com/news/achillion-enters-worldwide-collaboration-hepatitis-200500110.html?soc_src=mediacontentstory&soc_trk=tw …		3	3	1432066002000	1:06 PM - 19 May 2015	/WrigleyTom/status/600754472701145088
1569635604-783	https://twitter.com/search?l=en&q=%24jnj%20OR%20%24JNJ%20since%3A2015-01-01%20until%3A2015-12-31&src=typd&lang=en	@AndyBiotech	Andy Biotech	#HCV GT1 US/EU Market Share Trends via Barclays Survey $GILD $ABBV $ENTA $JNJ #HepCpic.twitter.com/R179uoBGs8	3	5	6	1430148763000	8:32 AM - 27 Apr 2015	/AndyBiotech/status/592712988953575424
1569635604-828	https://twitter.com/search?l=en&q=%24jnj%20OR%20%24JNJ%20since%3A2015-01-01%20until%3A2015-12-31&src=typd&lang=en	@DShaywitz	David Shaywitz	Gr8 eg of where prec med headed - molec testing to identify resp/nonresps 2costly Rx; $JNJ, UK. h/t @jonathanrockoffhttp://www.fiercebiotech.com/story/jj-teams-uk-probe-molecular-causes-ra-drug-failures/2015-02-03?utm_medium=rss&utm_source=rss&utm_campaign=rss …		2	3	1422975023000	7:50 AM - 3 Feb 2015	/DShaywitz/status/562624142264918016
1569635604-736	https://twitter.com/search?l=en&q=%24jnj%20OR%20%24JNJ%20since%3A2015-01-01%20until%3A2015-12-31&src=typd&lang=en	@Stocktwits	Stocktwits	Earnings season is here: Tue - $JPM $WFC $JNJ Wed - $BAC $INTC $NFLX Thur - $C $GOOGL $GS Fri - $GE CALENDAR -> http://stks.co/q2UOa		34	25	1436796705000	7:11 AM - 13 Jul 2015	/Stocktwits/status/620596480294932480
1569635604-699	https://twitter.com/search?l=en&q=%24jnj%20OR%20%24JNJ%20since%3A2015-01-01%20until%3A2015-12-31&src=typd&lang=en	@amitkjolly	Amit Jolly	$pcyc $jnj Imbruvica (ibrutinib) wins @PrixGalien #galienfoundation best #pharma drug. Congrats to @dbsable for being a prescient investor			5	1445998356000	7:12 PM - 27 Oct 2015	/amitkjolly/status/659191000997433344
1569635604-829	https://twitter.com/search?l=en&q=%24jnj%20OR%20%24JNJ%20since%3A2015-01-01%20until%3A2015-12-31&src=typd&lang=en	@PoweradeMx	Powerade	Supera tus límites. Regístrate aquí al medio maratón del #CircuitoPOWERADE y conquista los 21K. ‍‍Poder es sentir que puedes. #HAYPOWER https://bit.ly/2mlMtrw pic.twitter.com/eABjxCFG3a	9	42	540	1569264839000	11:53 AM - 23 Sep 2019	/PoweradeMx/status/1176208105425842176
1569635604-706	https://twitter.com/search?l=en&q=%24jnj%20OR%20%24JNJ%20since%3A2015-01-01%20until%3A2015-12-31&src=typd&lang=en	@BosBizDon	Don Seiffert	Glaxo, Pfizer, Biogen, $JNJ, Eli Lilly & Takeda all invest in new UK-based $100M Alzheimer's Research Fund http://bloom.bg/1ZVq1zm		3	5	1445390066000	6:14 PM - 20 Oct 2015	/BosBizDon/status/656639646177210368
1569635604-871	https://twitter.com/search?l=en&q=%24jnj%20OR%20%24JNJ%20since%3A2015-01-01%20until%3A2015-12-31&src=typd&lang=en	@SeekingAlpha	Seeking Alpha	Retirement: Income Only Or Total Return? http://seekingalpha.com/article/2791855-retirement-income-only-or-total-return?source=feed_f … $BRK.B $JNJ			1	1420107593000	3:19 AM - 1 Jan 2015	/SeekingAlpha/status/550597271616618496
1569635604-667	https://twitter.com/search?l=en&q=%24jnj%20OR%20%24JNJ%20since%3A2015-01-01%20until%3A2015-12-31&src=typd&lang=en	@thebiotechforum	The Biotech Forum	3 Mega-Cap Healthcare Stocks Set For Continued Dividend Growth http://snip.ly/foSi $AMGN $JNJ $NVO		1	2	1450731735000	2:02 PM - 21 Dec 2015	/thebiotechforum/status/679044232527659012
1569635604-744	https://twitter.com/search?l=en&q=%24jnj%20OR%20%24JNJ%20since%3A2015-01-01%20until%3A2015-12-31&src=typd&lang=en	@JohnCendpts	John Carroll	#HIV investigators at Harvard, J&J see promise in early-stage HIV vaccine $JNJ http://www.fiercebiotech.com/story/hiv-investigators-harvard-jj-see-promise-early-stage-hiv-vaccine/2015-07-02 …	1	6	3	1435860278000	11:04 AM - 2 Jul 2015	/JohnCendpts/status/616668821861060608
1569635604-823	https://twitter.com/search?l=en&q=%24jnj%20OR%20%24JNJ%20since%3A2015-01-01%20until%3A2015-12-31&src=typd&lang=en	@zbiotech	zach	$JNJ $NVS said to be interested in $PCYC	2	5	3	1424886130000	10:42 AM - 25 Feb 2015	/zbiotech/status/570639906105638912
1569635604-742	https://twitter.com/search?l=en&q=%24jnj%20OR%20%24JNJ%20since%3A2015-01-01%20until%3A2015-12-31&src=typd&lang=en	@corpgovnet	James McRitchie	Buybacks Making CEOs Rich http://www.bloomberg.com/news/articles/2015-07-07/ceos-get-pay-boost-too-when-they-give-back-cash-to-shareholders?mod=djemRiskCompliance … $JNJ excludes share repurchases if they increase EPS by >1% #corpgov @dougchia		3	1	1436272402000	5:33 AM - 7 Jul 2015	/corpgovnet/status/618397393629765632
1569635604-796	https://twitter.com/search?l=en&q=%24jnj%20OR%20%24JNJ%20since%3A2015-01-01%20until%3A2015-12-31&src=typd&lang=en	@pharmalot	pharmalot	AstraZeneca will disclose clinical trial data, but how independent is its review panel? http://blogs.wsj.com/pharmalot/2015/03/24/astrazeneca-to-disclose-trial-data-but-how-independent-is-its-review-panel/ … #pharma $AZN $GSK $JNJ		12	7	1427214764000	9:32 AM - 24 Mar 2015	/pharmalot/status/580406906751176705
1569635604-749	https://twitter.com/search?l=en&q=%24jnj%20OR%20%24JNJ%20since%3A2015-01-01%20until%3A2015-12-31&src=typd&lang=en	@barronsonline	Barron's	Exercising a healthy respect for the market’s unpredictability: http://on.barrons.com/1GeXOap $JVLAX $JPM $WFC $AAPL $C $JNJ pic.twitter.com/opr8afuhIB	1	6	9	1434896403000	7:20 AM - 21 Jun 2015	/barronsonline/status/612626034702168064
1569635604-721	https://twitter.com/search?l=en&q=%24jnj%20OR%20%24JNJ%20since%3A2015-01-01%20until%3A2015-12-31&src=typd&lang=en	@JNJNews	Johnson & Johnson	$JNJ will host Q3 call w/senior leaders Gary Pruden, Dominic Caruso & Louise Mehrotra: http://bit.ly/1FXwaPx pic.twitter.com/Frlk73VG1M	1	2	3	1442842206000	6:30 AM - 21 Sep 2015	/JNJNews/status/645953148616605696
1569635604-678	https://twitter.com/search?l=en&q=%24jnj%20OR%20%24JNJ%20since%3A2015-01-01%20until%3A2015-12-31&src=typd&lang=en	@BioPharmaDive	BioPharma Dive	ASH15: $JNJ/$ABBV's Imbruvica cuts CLL death risk; $BLUE/$CELG buoyed by NIH myeloma datahttp://bit.ly/1OdSkQJ		1	2	1449506408000	9:40 AM - 7 Dec 2015	/BioPharmaDive/status/673904835868028928
1569635604-743	https://twitter.com/search?l=en&q=%24jnj%20OR%20%24JNJ%20since%3A2015-01-01%20until%3A2015-12-31&src=typd&lang=en	@pharmalot	pharmalot	Pharmalot.. Pharmalittle.. Good Morning.. lots of headlines, coffee & sunshine.. http://blogs.wsj.com/pharmalot/2015/07/06/pharmalot-pharmalittle-good-morning-were-catching-up-on-hospira-vertex-and-lots-more/ … #pharma $HSP $VRTX $JNJ $PFE	1	6	5	1436188161000	6:09 AM - 6 Jul 2015	/pharmalot/status/618044062747246593
1569635604-690	https://twitter.com/search?l=en&q=%24jnj%20OR%20%24JNJ%20since%3A2015-01-01%20until%3A2015-12-31&src=typd&lang=en	@fwpharma	FirstWord Pharma	Johnson & Johnson unit, Hanmi enter potential $915-million deal for obesity, diabetes drug http://www.firstwordpharma.com/node/1330120 $JNJ #pharma		3	3	1447064887000	3:28 AM - 9 Nov 2015	/fwpharma/status/663664358157918209
1569635604-812	https://twitter.com/search?l=en&q=%24jnj%20OR%20%24JNJ%20since%3A2015-01-01%20until%3A2015-12-31&src=typd&lang=en	@BloombergDeals	Bloomberg Deals	$JNJ won out today in heated bidding for $PCYC. Could be $17b-plus. @ManuBaigorri @mattcampbel @dnair5	1	6	4	1425507878000	3:24 PM - 4 Mar 2015	/BloombergDeals/status/573247705578917888
1569635604-791	https://twitter.com/search?l=en&q=%24jnj%20OR%20%24JNJ%20since%3A2015-01-01%20until%3A2015-12-31&src=typd&lang=en	@RANsquawk	RANsquawk	No major companies reporting tonight but tomorrow sees $JPM, $JNJ, $WFC and $INTC all report earnings. Big day	2	7	3	1428951764000	12:02 PM - 13 Apr 2015	/RANsquawk/status/587692413650673664
1569635604-691	https://twitter.com/search?l=en&q=%24jnj%20OR%20%24JNJ%20since%3A2015-01-01%20until%3A2015-12-31&src=typd&lang=en	@AndyBiotech	Andy Biotech	Plasma AR and abiraterone-resistant prostate cancer http://stm.sciencemag.org/content/7/312/312re10 … @daviesbj @MaverickNY $JNJ $MDVN $TKAIpic.twitter.com/QcDp0poAfa		1	12	1446683780000	5:36 PM - 4 Nov 2015	/AndyBiotech/status/662065876779298816
1569635604-840	https://twitter.com/search?l=en&q=%24jnj%20OR%20%24JNJ%20since%3A2015-01-01%20until%3A2015-12-31&src=typd&lang=en	@vika_gu_1468374	Вика Гусева	RT @JNTNews: Requested for interview by DoJ for Risperdal/OmniCare scandal, #MoMHips and #TVTMesh. HOW did $JNJ GORSKY become CEO? http://t…		2	1	1420694411000	10:20 PM - 7 Jan 2015	/vika_gu_1468374/status/553058563653140481
1569635604-865	https://twitter.com/search?l=en&q=%24jnj%20OR%20%24JNJ%20since%3A2015-01-01%20until%3A2015-12-31&src=typd&lang=en	@Drchik23	Joe	@lomu_j Also, $mrk bought $idix. $jnj has nuc too. So who would buy $achn? $bmy still scorned by $inhx deal. $gild? Tough Q 2 answer.	1			1420129311000	9:21 AM - 1 Jan 2015	/Drchik23/status/550688360327811072
1569635604-679	https://twitter.com/search?l=en&q=%24jnj%20OR%20%24JNJ%20since%3A2015-01-01%20until%3A2015-12-31&src=typd&lang=en	@calientesports	Caliente Sports	¡#ClásicoNacional en el Azteca! #América busca imponerse en casa, pero #Chivas estrena DT, ¿quién se llevará el triunfo? #MásAcciónMásDiversión	46	33	131	1569558671000	9:31 PM - 26 Sep 2019	/calientesports/status/1177440524732526593
1569635604-813	https://twitter.com/search?l=en&q=%24jnj%20OR%20%24JNJ%20since%3A2015-01-01%20until%3A2015-12-31&src=typd&lang=en	@ACInvestorBlog	Antonio Costa	$JNJ $PCYC J & J Has Agreed to Purchase Pharmacyclics - Bloomberg	1	5	3	1425507094000	3:11 PM - 4 Mar 2015	/ACInvestorBlog/status/573244418163015681
1569635604-827	https://twitter.com/search?l=en&q=%24jnj%20OR%20%24JNJ%20since%3A2015-01-01%20until%3A2015-12-31&src=typd&lang=en	@BioWorld	BioWorld	We look forward to a future where these kinds of therapies actually reduce health care costs, said $JNJ’s Elliott on microbiome #BIOCEO15		8	1	1423576319000	6:51 AM - 10 Feb 2015	/BioWorld/status/565146160428376064
1569635604-866	https://twitter.com/search?l=en&q=%24jnj%20OR%20%24JNJ%20since%3A2015-01-01%20until%3A2015-12-31&src=typd&lang=en	@laurenholmesNYC	Lauren Holmes	$JNJ $XLP super safe heaven stocks. We like them for long-term holders. Read our ideas here http://starbreakouts.com				1420126645000	8:37 AM - 1 Jan 2015	/laurenholmesNYC/status/550677182045904896
1569635604-664	https://twitter.com/search?l=en&q=%24jnj%20OR%20%24JNJ%20since%3A2015-01-01%20until%3A2015-12-31&src=typd&lang=en	@pharmalot	pharmalot	J&J and Purdue pay $40M to Kentucky to settle claims of inappropriate marketing http://www.statnews.com/pharmalot/2015/12/23/20818/ … #pharma $JNJ #Oxycontin #risperdal		4	1	1450909014000	3:16 PM - 23 Dec 2015	/pharmalot/status/679787791715205120
1569635604-831	https://twitter.com/search?l=en&q=%24jnj%20OR%20%24JNJ%20since%3A2015-01-01%20until%3A2015-12-31&src=typd&lang=en	@TripleDTrader	Dennis Dick	Some significant sell imbalances: $JNJ -71K, $HPQ -73K, $MS -65K, $KO -32K, $JPM -49K, $DIS -38K. Buy imbalances: $GE +114K, $BAC +192K	1	2	3	1422021653000	7:00 AM - 23 Jan 2015	/TripleDTrader/status/558625418408771584
1569635604-731	https://twitter.com/search?l=en&q=%24jnj%20OR%20%24JNJ%20since%3A2015-01-01%20until%3A2015-12-31&src=typd&lang=en	@AndyBiotech	Andy Biotech	Two studies support universal flu vaccine approach targeting hemagglutinin stem: $JNJ https://www.sciencemag.org/content/early/2015/08/24/science.aac7263.1.abstract … NIH http://www.nature.com/nm/journal/vaop/ncurrent/full/nm.3927.html …	1	5	9	1440555506000	7:18 PM - 25 Aug 2015	/AndyBiotech/status/636362034679021569
1569635604-765	https://twitter.com/search?l=en&q=%24jnj%20OR%20%24JNJ%20since%3A2015-01-01%20until%3A2015-12-31&src=typd&lang=en	@jonathanrockoff	Jonathan Rockoff	SGLT2s recently overtook GLP1s among type 2 diabetes treatments, says $JNJ, which sells Invokana. $JNJPHARM15 pic.twitter.com/NFWZmZeyif	1	7	4	1432126825000	6:00 AM - 20 May 2015	/jonathanrockoff/status/601009582182375424
1569635604-694	https://twitter.com/search?l=en&q=%24jnj%20OR%20%24JNJ%20since%3A2015-01-01%20until%3A2015-12-31&src=typd&lang=en	@valuewalk	ValueWalk	Ex-Allergan Exec Carl Reichel Arrested On Kickback Charges http://www.valuewalk.com/2015/10/carl-reichel-allergan/ … $AGN $GSK $JNJ		5	2	1446214477000	7:14 AM - 30 Oct 2015	/valuewalk/status/660097478838980610
1569635604-850	https://twitter.com/search?l=en&q=%24jnj%20OR%20%24JNJ%20since%3A2015-01-01%20until%3A2015-12-31&src=typd&lang=en	@LaMonicaBuzz	Paul R. La Monica	Isis: Unfortunate name for company. (Also the dog on Downton Abbey.) But $ISIS is red hot biotech stock. Up 8.5% today on $JNJ partnership.	4	3	2	1420473812000	9:03 AM - 5 Jan 2015	/LaMonicaBuzz/status/552133302161641473
1569635604-789	https://twitter.com/search?l=en&q=%24jnj%20OR%20%24JNJ%20since%3A2015-01-01%20until%3A2015-12-31&src=typd&lang=en	@angelluisdiaz	Dr. Angel Luis Diaz	IBM Pulls Apple, J&J Into Watson Health Data Alliance http://news.investors.com/technology/041315-747666-ibm-watson-health-data-analytics-apple-jnj-medtronic-partners.htm … #IBDNews via @IBDinvestors $IBM $AAPL $JNJ $MDT $TWTR		3	1	1428984218000	9:03 PM - 13 Apr 2015	/angelluisdiaz/status/587828533512146944
1569635604-673	https://twitter.com/search?l=en&q=%24jnj%20OR%20%24JNJ%20since%3A2015-01-01%20until%3A2015-12-31&src=typd&lang=en	@JohnCendpts	John Carroll	AstraZeneca looks to bag Imbruvica rival in $5B-plus Acerta buyout: Report from @jonathanrockoff http://www.fiercebiotech.com/story/astrazeneca-looks-bag-imbruvica-rival-5b-plus-acerta-buyout-report/2015-12-11 … $AZN $JNJ	1	1	3	1449857617000	11:13 AM - 11 Dec 2015	/JohnCendpts/status/675377913508818946
1569635604-854	https://twitter.com/search?l=en&q=%24jnj%20OR%20%24JNJ%20since%3A2015-01-01%20until%3A2015-12-31&src=typd&lang=en	@MTSLNews	BioInvest	$PCYC $BMY $JNJ Now it begins - Ibrutinib's foray into immune oncology - combo trial with nivo posted today https://clinicaltrials.gov/ct2/show/NCT02329847?term=ibrutinib&amp;lup_s=12%2F19%2F2014&amp;lup_d=14&amp;show_rss=Y&amp;sel_rss=mod14 …		6	8	1420205802000	6:36 AM - 2 Jan 2015	/MTSLNews/status/551009190421200896
1569635604-666	https://twitter.com/search?l=en&q=%24jnj%20OR%20%24JNJ%20since%3A2015-01-01%20until%3A2015-12-31&src=typd&lang=en	@JNJNews	Johnson & Johnson	$JNJ will host Q4 & FY 2015 investor conference call on January 26: http://www.jnj.com/news/all/Johnson-Johnson-to-Host-Fourth-Quarter-Full-Year-2015-Investor-Conference-Call-on-Results …		1	6	1450802142000	9:35 AM - 22 Dec 2015	/JNJNews/status/679339541120032770
1569635604-855	https://twitter.com/search?l=en&q=%24jnj%20OR%20%24JNJ%20since%3A2015-01-01%20until%3A2015-12-31&src=typd&lang=en	@TravisMKnight	Gotham City Capital	Great Article HCV Space: $ENTA $ABBV $GILD $ACHN $JNJ $RGLS $ALXN $BMY $MRKhttp://www.xconomy.com/national/2015/01/01/hepatitis-c-commercial-game-theory/3/ …		3	2	1420195936000	3:52 AM - 2 Jan 2015	/TravisMKnight/status/550967805986631680
1569635604-839	https://twitter.com/search?l=en&q=%24jnj%20OR%20%24JNJ%20since%3A2015-01-01%20until%3A2015-12-31&src=typd&lang=en	@MarketCurrents	Breaking News	Portola anticoagulant antidote successful in clinical study http://seekingalpha.com/news/2214485-portola-anticoagulant-antidote-successful-in-clinical-study?source=feed_f … #premarket $PTLA $JNJ		2	1	1420809868000	6:24 AM - 9 Jan 2015	/MarketCurrents/status/553542825858453504
1569635604-794	https://twitter.com/search?l=en&q=%24jnj%20OR%20%24JNJ%20since%3A2015-01-01%20until%3A2015-12-31&src=typd&lang=en	@askslim	Steve Miller	#stockmarket switches from purge to surge. What now? Ask SLM 12ct @tastytrade. Today $XLP & consumer #stocks. $$ $PG $CL $CLX $PM $JNJ $KMB		2	2	1428335653000	8:54 AM - 6 Apr 2015	/askslim/status/585108255711428608
1569635604-772	https://twitter.com/search?l=en&q=%24jnj%20OR%20%24JNJ%20since%3A2015-01-01%20until%3A2015-12-31&src=typd&lang=en	@zbiotech	zach	$ACHN deal w $JNJ for HCV		12	5	1432065877000	1:04 PM - 19 May 2015	/zbiotech/status/600753950707490817
1569635604-767	https://twitter.com/search?l=en&q=%24jnj%20OR%20%24JNJ%20since%3A2015-01-01%20until%3A2015-12-31&src=typd&lang=en	@ChevroletMexico	Chevrolet 🇲🇽	Cuando buscas superarte a ti mismo, siempre habrá una SUV Chevrolet para acompañarte en tu camino al éxito.pic.twitter.com/VTlCm5VIVd	6	3	83	1567434522000	7:28 AM - 2 Sep 2019	/ChevroletMexico/status/1168531197674344449
1569635604-846	https://twitter.com/search?l=en&q=%24jnj%20OR%20%24JNJ%20since%3A2015-01-01%20until%3A2015-12-31&src=typd&lang=en	@TripleDTrader	Dennis Dick	Some major closing imbalances: $BAC +19.8M, $KO -1.5M, $GE -1.3M, $MRK -592K, $BMY -259K, $JNJ +212K, $MO -787K, $UNH +352K, $PFE -423K		2	2	1420490811000	1:46 PM - 5 Jan 2015	/TripleDTrader/status/552204601664212996
1569635604-822	https://twitter.com/search?l=en&q=%24jnj%20OR%20%24JNJ%20since%3A2015-01-01%20until%3A2015-12-31&src=typd&lang=en	@BloombergDeals	Bloomberg Deals	Here's the story: Pharmacyclics is weighing a sale; Attracting interest from $JNJ, $NVS http://www.bloomberg.com/news/articles/2015-02-25/pharmacyclics-said-to-weigh-sale-of-15-billion-u-s-drugmaker …	1	13	6	1424887118000	10:58 AM - 25 Feb 2015	/BloombergDeals/status/570644049226559489
1569635604-712	https://twitter.com/search?l=en&q=%24jnj%20OR%20%24JNJ%20since%3A2015-01-01%20until%3A2015-12-31&src=typd&lang=en	@TDAJJKinahan	JJ Kinahan	$JNJ reports early Tuesday and could set temperature for Big Pharma, consumer conglomerate earnings. Read more: http://bit.ly/1NLD9Qo	1	1	4	1444675212000	11:40 AM - 12 Oct 2015	/TDAJJKinahan/status/653641332984950784
1569635604-770	https://twitter.com/search?l=en&q=%24jnj%20OR%20%24JNJ%20since%3A2015-01-01%20until%3A2015-12-31&src=typd&lang=en	@JohnCendpts	John Carroll	J&J buys into Achillion's hep C pipeline for up to $1.1B By @DamianFierce $JNJ $ACHNhttp://www.fiercebiotech.com/story/jj-buys-achillions-hep-c-pipeline-11b/2015-05-19 …		16	5	1432072831000	3:00 PM - 19 May 2015	/JohnCendpts/status/600783115414548480
1569635604-849	https://twitter.com/search?l=en&q=%24jnj%20OR%20%24JNJ%20since%3A2015-01-01%20until%3A2015-12-31&src=typd&lang=en	@JNJNews	Johnson & Johnson	$JNJ announces quarterly dividend for Q1 2015: http://bit.ly/13TpBAl		7	5	1420478378000	10:19 AM - 5 Jan 2015	/JNJNews/status/552152453278597121
1569635604-681	https://twitter.com/search?l=en&q=%24jnj%20OR%20%24JNJ%20since%3A2015-01-01%20until%3A2015-12-31&src=typd&lang=en	@JacobPlieth	Jacob Plieth	Dr Moreau presenting Ninlaro data tomorrow: high-risk cytogenetics MM pts enjoying same PFS benefit as low-risk #ASH15 $JNJ $CELG		2	2	1449419595000	9:33 AM - 6 Dec 2015	/JacobPlieth/status/673540719311642625
1569635604-676	https://twitter.com/search?l=en&q=%24jnj%20OR%20%24JNJ%20since%3A2015-01-01%20until%3A2015-12-31&src=typd&lang=en	@semodough	dough	@tgtxdough IBRUTINIB 25 percent discontinuation rate That alone could be huge market for TGR 1202. $JNJ you listening			8	1449538047000	6:27 PM - 7 Dec 2015	/semodough/status/674037541255979009
1569635604-686	https://twitter.com/search?l=en&q=%24jnj%20OR%20%24JNJ%20since%3A2015-01-01%20until%3A2015-12-31&src=typd&lang=en	@Calcbench	Calcbench	Impact of strong US #dollar on corporate cash held overseas in Q3 2015. #SP500 #cashflow $GE $JNJ #fintech $spyhttp://blog.calcbench.com/post/133600958603/exchange-rate-effects-in-q3-2015 …		1	3	1448040353000	10:25 AM - 20 Nov 2015	/Calcbench/status/667755756683460608
1569635604-722	https://twitter.com/search?l=en&q=%24jnj%20OR%20%24JNJ%20since%3A2015-01-01%20until%3A2015-12-31&src=typd&lang=en	@abnormalreturns	Tadas Viskanta	[new] Longform links: multi-level thinking, $MCD economics and the "kitchen of the future." http://stks.co/h390U $MCD $AAPL $JNJ		2	3	1442501032000	7:43 AM - 17 Sep 2015	/abnormalreturns/status/644522161613307904
1569635604-801	https://twitter.com/search?l=en&q=%24jnj%20OR%20%24JNJ%20since%3A2015-01-01%20until%3A2015-12-31&src=typd&lang=en	@sciencescanner	David Grainger	Delighted to see UK govt & drug-makers $GSK $JNJ joining forces with $100m VC fund for #Alzheimers http://www.firstwordpharma.com/node/1269563?tsid=28&region_id=6#axzz3UdN4qFco … @Jeremy_Hunt	2	7	2	1426585852000	2:50 AM - 17 Mar 2015	/sciencescanner/status/577769056146759680
1569635604-809	https://twitter.com/search?l=en&q=%24jnj%20OR%20%24JNJ%20since%3A2015-01-01%20until%3A2015-12-31&src=typd&lang=en	@InformaPharmaML	Mark Lansdell	Let’s not forget $JNJ in all this excitement. Kudos to them for knowing when to stop. $PCYC $ABBV	3	5	4	1425543969000	1:26 AM - 5 Mar 2015	/InformaPharmaML/status/573399083467087872
1569635604-726	https://twitter.com/search?l=en&q=%24jnj%20OR%20%24JNJ%20since%3A2015-01-01%20until%3A2015-12-31&src=typd&lang=en	@SashaDamouni	Sasha Damouni Ellis	$JNJ may be moving closer on larger M&A deals w/ $34b of cash, borrowing capacity & Synthes integration completed, Wells Fargo says	3	3	1	1442244239000	8:23 AM - 14 Sep 2015	/SashaDamouni/status/643445094549454848
1569635604-680	https://twitter.com/search?l=en&q=%24jnj%20OR%20%24JNJ%20since%3A2015-01-01%20until%3A2015-12-31&src=typd&lang=en	@JacobPlieth	Jacob Plieth	So where do #ASH15 stocks open tomorrow? $CELG $ABBV $JNJ $NVS $BLUE $BLCM $GBT $KITE $JUNO $AMGN $TGTX $ATRA $TRIL $EPZM $GEN $RHHBY	11	3	8	1449452701000	6:45 PM - 6 Dec 2015	/JacobPlieth/status/673679575176605696
1569635604-814	https://twitter.com/search?l=en&q=%24jnj%20OR%20%24JNJ%20since%3A2015-01-01%20until%3A2015-12-31&src=typd&lang=en	@BloombergDeals	Bloomberg Deals	$JNJ has agreed to deal to buy $PCYC. Could be announced today or tmrw. Hat tip to FT for naming JnJ earlier.	1	10	4	1425507010000	3:10 PM - 4 Mar 2015	/BloombergDeals/status/573244067036979200
1569635604-798	https://twitter.com/search?l=en&q=%24jnj%20OR%20%24JNJ%20since%3A2015-01-01%20until%3A2015-12-31&src=typd&lang=en	@matthewherper	Matthew Herper	$JNJ acquires XO1, which I thought was a comic book but actually is developing an anti-thrombin antibody.	2	4	4	1426764879000	4:34 AM - 19 Mar 2015	/matthewherper/status/578519953185378304
1569635604-764	https://twitter.com/search?l=en&q=%24jnj%20OR%20%24JNJ%20since%3A2015-01-01%20until%3A2015-12-31&src=typd&lang=en	@jonathanrockoff	Jonathan Rockoff	$JNJ expects to seek approval of >10 new drugs by 2019, each with blockbuster potential #JNJPharm15pic.twitter.com/e0LHNs87SM		13	7	1432127551000	6:12 AM - 20 May 2015	/jonathanrockoff/status/601012627259715585
1569635604-714	https://twitter.com/search?l=en&q=%24jnj%20OR%20%24JNJ%20since%3A2015-01-01%20until%3A2015-12-31&src=typd&lang=en	@hedgefundclone	hedgefundclone	There's value in following big block option trades in blue chips like $BMY, $PFE, $JNJ, $XOM, but the trick is buying when boo is cheap		1	2	1443156050000	9:40 PM - 24 Sep 2015	/hedgefundclone/status/647269503773097984
1569635604-757	https://twitter.com/search?l=en&q=%24jnj%20OR%20%24JNJ%20since%3A2015-01-01%20until%3A2015-12-31&src=typd&lang=en	@pharmalot	pharmalot	How will the J&J deal with Achillion transform the hep C market? Read what the wags say... http://blogs.wsj.com/pharmalot/2015/05/20/will-the-jj-deal-with-achillion-transform-the-hep-c-market/ … #pharma $JNJ $ACHN $GILD		6	2	1432154061000	1:34 PM - 20 May 2015	/pharmalot/status/601123817172443136
1569635604-655	https://twitter.com/search?l=en&q=%24jnj%20OR%20%24JNJ%20since%3A2015-01-01%20until%3A2015-12-31&src=typd&lang=en	@barronsonline	Barron's	A blue chip buying frenzy is coming: http://bit.ly/1jpldRr $IBM $CSCO $TGT $CAT $DE $GE $HSBC $CVX $XOM $OXY $PFE $JNJ $MRK $PG $WMT $KO	4	6	6	1448901123000	9:32 AM - 30 Nov 2015	/barronsonline/status/671366090207854593
1569635604-693	https://twitter.com/search?l=en&q=%24jnj%20OR%20%24JNJ%20since%3A2015-01-01%20until%3A2015-12-31&src=typd&lang=en	@BioStocks	Bio Stocks™	$JNJ $ABBV Janssen Submits Application to the EMA to Expand Use of IMBRUVICA in Previously Untreated CLL Patientshttp://www.businesswire.com/news/home/20151103006143/en/Janssen-Submits-Application-EMA-Expand-IMBRUVICA%C2%AE-ibrutinib#.VjjCH2M3aoo.twitter …		2	2	1446560363000	7:19 AM - 3 Nov 2015	/BioStocks/status/661548231407611904
1569635604-697	https://twitter.com/search?l=en&q=%24jnj%20OR%20%24JNJ%20since%3A2015-01-01%20until%3A2015-12-31&src=typd&lang=en	@Apple	Apple	Presentamos un sistema de tres cámaras avanzado y el nuevo modo Noche. Disponible ahora.	5	8	54	1569366375000	4:06 PM - 24 Sep 2019	/Apple/status/1176633978369007616
1569635604-868	https://twitter.com/search?l=en&q=%24jnj%20OR%20%24JNJ%20since%3A2015-01-01%20until%3A2015-12-31&src=typd&lang=en	@sportadore	SportAdore	Retirement: Income Only Or Total Return? $BRK.B $JNJ @SeekingAlpha http://bit.ly/ZhdX8G				1420116160000	5:42 AM - 1 Jan 2015	/sportadore/status/550633203405316096
1569635604-856	https://twitter.com/search?l=en&q=%24jnj%20OR%20%24JNJ%20since%3A2015-01-01%20until%3A2015-12-31&src=typd&lang=en	@Top_Dow_Stocks	Dow Stocks	#Dow #stocks $JNJ Johnson & Johnson Daily:-0.75% Weekly:-0.02% YTD:16.58% Trend:15 / 100 http://12Stocks.com/JNJ				1420186745000	1:19 AM - 2 Jan 2015	/Top_Dow_Stocks/status/550929256583163906
1569635604-715	https://twitter.com/search?l=en&q=%24jnj%20OR%20%24JNJ%20since%3A2015-01-01%20until%3A2015-12-31&src=typd&lang=en	@JNJNews	Johnson & Johnson	#JNJ joined #RE100 and committed to new energy & climate goals during @ClimateWeekNYC http://bit.ly/1Fu95ZD $JNJ pic.twitter.com/xlX92EPZuB	1	13	7	1443016469000	6:54 AM - 23 Sep 2015	/JNJNews/status/646684060752977920
1569635604-857	https://twitter.com/search?l=en&q=%24jnj%20OR%20%24JNJ%20since%3A2015-01-01%20until%3A2015-12-31&src=typd&lang=en	@Stockaholics	Stockaholics	Our Penny Stock Picks Gained Over 968% In the Past 5 Weeks! Get our next pick early: http://tinyurl.com/p46mnk2 $GD $JNJ $MOR.DE				1420185747000	1:02 AM - 2 Jan 2015	/Stockaholics/status/550925071683174400
1569635604-837	https://twitter.com/search?l=en&q=%24jnj%20OR%20%24JNJ%20since%3A2015-01-01%20until%3A2015-12-31&src=typd&lang=en	@JohnCendpts	John Carroll	$JNJ steps in with a $509M-plus deal to partner on a tau vaccine for #Alzheimer's #JPM15http://www.fiercebiotech.com/story/jj-steps-509m-plus-deal-partner-tau-vaccine-alzheimers/2015-01-11 …		9	6	1421046072000	12:01 AM - 12 Jan 2015	/JohnCendpts/status/554533535902875648
1569635604-701	https://twitter.com/search?l=en&q=%24jnj%20OR%20%24JNJ%20since%3A2015-01-01%20until%3A2015-12-31&src=typd&lang=en	@JohnCendpts	John Carroll	J&J device heads say the new med tech innovation model calls for more external partnerships $JNJ vy @VarunSaxena2http://www.fiercemedicaldevices.com/story/jj-device-heads-say-new-med-tech-innovation-model-calls-more-external-partn/2015-10-26 …		2	3	1445954299000	6:58 AM - 27 Oct 2015	/JohnCendpts/status/659006210612580352
1569635604-745	https://twitter.com/search?l=en&q=%24jnj%20OR%20%24JNJ%20since%3A2015-01-01%20until%3A2015-12-31&src=typd&lang=en	@barronsonline	Barron's	Biotech and pharma stocks win more respect than ever from investors: http://on.barrons.com/1NmTlaG $JNJ $BMY		6	2	1435846321000	7:12 AM - 2 Jul 2015	/barronsonline/status/616610280135483393
1569635604-718	https://twitter.com/search?l=en&q=%24jnj%20OR%20%24JNJ%20since%3A2015-01-01%20until%3A2015-12-31&src=typd&lang=en	@WeWork	WeWork	Espacios flexibles, agilidad total y mucho más. Descubre por qué un tercio de Global Fortune 500 está con WeWork.		2	17	1568732795000	8:06 AM - 17 Sep 2019	/WeWork/status/1173976551513296897
1569635604-700	https://twitter.com/search?l=en&q=%24jnj%20OR%20%24JNJ%20since%3A2015-01-01%20until%3A2015-12-31&src=typd&lang=en	@bio_clouseau	M	@DewDiligence From the most recent changes to $MRK 3DAA trials, they have given up on 6 wk as well. $JNJ last to keep trying	1	1	3	1445983042000	2:57 PM - 27 Oct 2015	/bio_clouseau/status/659126770348748800
1569635604-663	https://twitter.com/search?l=en&q=%24jnj%20OR%20%24JNJ%20since%3A2015-01-01%20until%3A2015-12-31&src=typd&lang=en	@Sujanstockpicks	Sujan Lahiri	Use "Secret1" for a special Xmas Deal! http://SecretCaps.com $FB $ADMS $RLYP $GWPH $BBRY $JNJ $LNCO $ETSY $OAS $TXMD $DIS $AMZN $EBAY		2	1	1450947967000	2:06 AM - 24 Dec 2015	/Sujanstockpicks/status/679951174406127616
1569635604-859	https://twitter.com/search?l=en&q=%24jnj%20OR%20%24JNJ%20since%3A2015-01-01%20until%3A2015-12-31&src=typd&lang=en	@ProTradersNews	ProTradersNews	$JNJ $GILD: These 2015 Predictions Could Be Vital For Your Wealth http://www.stocknewswires.com/2015/01/jnj-gild-these-2015-predictions-could-be-vital-for-your-wealth-1.html …pic.twitter.com/hGha84ROYr				1420179182000	11:13 PM - 1 Jan 2015	/ProTradersNews/status/550897535888670720
1569635604-755	https://twitter.com/search?l=en&q=%24jnj%20OR%20%24JNJ%20since%3A2015-01-01%20until%3A2015-12-31&src=typd&lang=en	@valuewalk	ValueWalk	The Great Beta Hoax: Not An Accurate Measure Of Risk After http://www.valuewalk.com/2015/05/beta-to-measure-risk/ … $JCI $JNJ $AAPL @MarketsUpChuckpic.twitter.com/C9Mo0ihRnp	1	2	3	1432329041000	2:10 PM - 22 May 2015	/valuewalk/status/601857737081769984
1569635604-790	https://twitter.com/search?l=en&q=%24jnj%20OR%20%24JNJ%20since%3A2015-01-01%20until%3A2015-12-31&src=typd&lang=en	@pharmalot	pharmalot	Former execs are charged with securities fraud at device maker bought by J&J.. read the indictment here.http://blogs.wsj.com/pharmalot/2015/04/13/former-execs-charged-with-securities-fraud-at-device-maker-bought-by-jj/ … #pharma $JNJ	2	7	3	1428956802000	1:26 PM - 13 Apr 2015	/pharmalot/status/587713543258165250
1569635604-848	https://twitter.com/search?l=en&q=%24jnj%20OR%20%24JNJ%20since%3A2015-01-01%20until%3A2015-12-31&src=typd&lang=en	@PDRennert	Paul D. Rennert	Busy day. #Orbimed and $JNJ interest continues slow but sure validation of onco-vaccine field, this time w Aduro Bio http://www.fiercebiotech.com/story/aduro-bags-51m-its-breakthrough-cancer-combo/2015-01-05?utm_medium=nl&utm_source=internal …	1	2	2	1420481466000	11:11 AM - 5 Jan 2015	/PDRennert/status/552165405599744000
1569635604-787	https://twitter.com/search?l=en&q=%24jnj%20OR%20%24JNJ%20since%3A2015-01-01%20until%3A2015-12-31&src=typd&lang=en	@USATODAYmoney	USA TODAY Money	Earnings season kicks into high gear as JPMorgan Chase $JPM, Wells Fargo $WFC, Johnson and Johnson $JNJ report before the bell today.		3	2	1429005026000	2:50 AM - 14 Apr 2015	/USATODAYmoney/status/587915808426295296
1569635604-687	https://twitter.com/search?l=en&q=%24jnj%20OR%20%24JNJ%20since%3A2015-01-01%20until%3A2015-12-31&src=typd&lang=en	@JohnCendpts	John Carroll	ICYMI: J&J nabs an early OK for 'breakthrough' multiple myeloma blockbuster contender Darzalex $JNJ Price: $135K http://www.fiercebiotech.com/story/jj-nabs-early-ok-breakthrough-multiple-myeloma-blockbuster-contender-darzal/2015-11-16 …		3	2	1447757667000	3:54 AM - 17 Nov 2015	/JohnCendpts/status/666570086136827904
1569635604-761	https://twitter.com/search?l=en&q=%24jnj%20OR%20%24JNJ%20since%3A2015-01-01%20until%3A2015-12-31&src=typd&lang=en	@bio_clouseau	M	$AFMD The $JNJ $NVO tie up probably something to note for Affimed	2	2	3	1432131969000	7:26 AM - 20 May 2015	/bio_clouseau/status/601031159871610880
1569635604-725	https://twitter.com/search?l=en&q=%24jnj%20OR%20%24JNJ%20since%3A2015-01-01%20until%3A2015-12-31&src=typd&lang=en	@FiercePharma	FiercePharma	Diabetes rivalries get more complicated with new FDA warning on J&J's Invokana http://www.fiercepharmamarketing.com/story/diabetes-rivalries-get-more-complicated-new-fda-warning-jjs-invokana/2015-09-14 … $JNJ #pharma #marketing		5	4	1442252405000	10:40 AM - 14 Sep 2015	/FiercePharma/status/643479343168008192
1569635604-659	https://twitter.com/search?l=en&q=%24jnj%20OR%20%24JNJ%20since%3A2015-01-01%20until%3A2015-12-31&src=typd&lang=en	@JorelLaraKalel	Clark Joseph Kent	7 Public Companies That Are Literally Changing People’s Lives $RWLK $GOOGL $GOOG $BIIB $JNJ $GILD $OVAS $BMY $NVS http://stks.co/r3Omb	1	1		1451404998000	9:03 AM - 29 Dec 2015	/JorelLaraKalel/status/681868099662950400
1569635604-844	https://twitter.com/search?l=en&q=%24jnj%20OR%20%24JNJ%20since%3A2015-01-01%20until%3A2015-12-31&src=typd&lang=en	@jonathanrockoff	Jonathan Rockoff	J&J and Bavarian Nordic begin safety testing of #Ebola vaccine: http://on.wsj.com/1xNX0qX . $JNJ also upped production to 2mn regimens. $BVNRY		8	3	1420555883000	7:51 AM - 6 Jan 2015	/jonathanrockoff/status/552477534190051332
1569635604-696	https://twitter.com/search?l=en&q=%24jnj%20OR%20%24JNJ%20since%3A2015-01-01%20until%3A2015-12-31&src=typd&lang=en	@optionstrader32	OptionsTrader32	Imagine $JNJ may get into the dealmaking game soon. They missed on $PCYC. On their last call:pic.twitter.com/XDe4DpgJZ4	3	1	2	1446081229000	6:13 PM - 28 Oct 2015	/optionstrader32/status/659538597167673344
1569635604-741	https://twitter.com/search?l=en&q=%24jnj%20OR%20%24JNJ%20since%3A2015-01-01%20until%3A2015-12-31&src=typd&lang=en	@FiercePharma	FiercePharma	SC high court cuts J&J's Risperdal marketing penalty back again, to $124M http://www.fiercepharma.com/story/sc-high-court-cuts-jjs-risperdal-marketing-penalty-back-again-124m/2015-07-09 … $JNJ #pharma by @TracyStaton	1	2	2	1436459305000	9:28 AM - 9 Jul 2015	/FiercePharma/status/619181320967692288
1569635604-826	https://twitter.com/search?l=en&q=%24jnj%20OR%20%24JNJ%20since%3A2015-01-01%20until%3A2015-12-31&src=typd&lang=en	@JohnCendpts	John Carroll	Competition to J&J's Remicade looms in U.S. as #biosimilar conquers new markets $JNJ #biotechhttp://www.fiercebiotech.com/story/competition-jjs-remicade-looms-us-biosimilar-conquers-new-markets/2015-02-10 …		4	3	1423586776000	9:46 AM - 10 Feb 2015	/JohnCendpts/status/565190023424000000
1569635604-775	https://twitter.com/search?l=en&q=%24jnj%20OR%20%24JNJ%20since%3A2015-01-01%20until%3A2015-12-31&src=typd&lang=en	@bradloncar	Brad Loncar	$JNJ Creates Bioethics Panel on Trial Drugs http://nyti.ms/1F71m3b <--Smart idea.	1	2	2	1430972200000	9:16 PM - 6 May 2015	/bradloncar/status/596166734979026944
1569635604-817	https://twitter.com/search?l=en&q=%24jnj%20OR%20%24JNJ%20since%3A2015-01-01%20until%3A2015-12-31&src=typd&lang=en	@themotleyfool	The Motley Fool	These 3 dividend stocks make us say, "We want to go to there." Fools' most coveted picks: http://mot.ly/1LR4Swy $VFC $JNJ $WMT		3	8	1425061620000	11:27 AM - 27 Feb 2015	/themotleyfool/status/571375966368321536
1569635604-760	https://twitter.com/search?l=en&q=%24jnj%20OR%20%24JNJ%20since%3A2015-01-01%20until%3A2015-12-31&src=typd&lang=en	@YahooFinance	Yahoo Finance	Johnson & Johnson plans 10 new drugs by 2019, each with $1B potential http://yhoo.it/1efoZLi $JNJ	2	16	13	1432133828000	7:57 AM - 20 May 2015	/YahooFinance/status/601038954201272320
1569635604-785	https://twitter.com/search?l=en&q=%24jnj%20OR%20%24JNJ%20since%3A2015-01-01%20until%3A2015-12-31&src=typd&lang=en	@CNBCnow	CNBC Now	ALERT: Johnson & Johnson announces dividend increase of 7.1%. • $JNJ	1	13	7	1429801246000	8:00 AM - 23 Apr 2015	/CNBCnow/status/591255396393865216
1569635604-834	https://twitter.com/search?l=en&q=%24jnj%20OR%20%24JNJ%20since%3A2015-01-01%20until%3A2015-12-31&src=typd&lang=en	@AndyBiotech	Andy Biotech	$JNJ Licenses Vedanta's #Microbiome IBD Candidate for up to $241M http://finance.yahoo.com/news/janssen-johnson-johnson-innovation-announce-130000859.html … Congrats @DavidASteinberg @daphnezohar @bernatolle	3	10	13	1421155197000	6:19 AM - 13 Jan 2015	/AndyBiotech/status/554991239628869632
1569635604-717	https://twitter.com/search?l=en&q=%24jnj%20OR%20%24JNJ%20since%3A2015-01-01%20until%3A2015-12-31&src=typd&lang=en	@allstarcharts	J.C. Parets	I think $JNJ is a prime example of overhead supply. Look at that consolidation since January. Now below all of that support. It's a problem	3	1	5	1442951541000	12:52 PM - 22 Sep 2015	/allstarcharts/status/646411731032371200
1569635604-733	https://twitter.com/search?l=en&q=%24jnj%20OR%20%24JNJ%20since%3A2015-01-01%20until%3A2015-12-31&src=typd&lang=en	@TripleDTrader	Dennis Dick	Notable opening imbalances: $JNJ -119K, $BABA -89K, $TWTR -33K, $BAC -116K, $S +114K, $HD +126K, $WMT -51K, $KO -61K		5	2	1439904041000	6:20 AM - 18 Aug 2015	/TripleDTrader/status/633629590347317248
1569635604-728	https://twitter.com/search?l=en&q=%24jnj%20OR%20%24JNJ%20since%3A2015-01-01%20until%3A2015-12-31&src=typd&lang=en	@matthewherper	Matthew Herper	Back To School Grades For 24 Pharma Giants http://onforb.es/1LV7XOc $REGN, $BIIB, $GILD, $CELG, $JNJ, $PFE...		6	7	1441717573000	6:06 AM - 8 Sep 2015	/matthewherper/status/641236094915358720
1569635604-695	https://twitter.com/search?l=en&q=%24jnj%20OR%20%24JNJ%20since%3A2015-01-01%20until%3A2015-12-31&src=typd&lang=en	@WrigleyTom	Tom Wrigley	$ADRO 27.19 $JNJ Aduro Biotech Receives Milestone Payment From Janssen ... http://investors.aduro.com/phoenix.zhtml?c=242043&p=irol-newsArticle&ID=2104114 …pic.twitter.com/2oLPtNx7jb		7	3	1446121086000	5:18 AM - 29 Oct 2015	/WrigleyTom/status/659705768996954112
1569635604-874	https://twitter.com/search?l=en&q=%24jnj%20OR%20%24JNJ%20since%3A2015-01-01%20until%3A2015-12-31&src=typd&lang=en	null	null	null	null	null	null	null	null	null
1569635604-797	https://twitter.com/search?l=en&q=%24jnj%20OR%20%24JNJ%20since%3A2015-01-01%20until%3A2015-12-31&src=typd&lang=en	@pharmalot	pharmalot	Pharmalot.. Pharmalittle.. Good Morning.. headlines & coffee to start the working week.. http://blogs.wsj.com/pharmalot/2015/03/23/pharmalot-pharmalittle-good-morning-were-catching-up-on-jj-glaxo-and-lots-more/ … #pharma $BMY $SNY $NVS $JNJ		5	4	1427115353000	5:55 AM - 23 Mar 2015	/pharmalot/status/579989946443960320
1569635604-782	https://twitter.com/search?l=en&q=%24jnj%20OR%20%24JNJ%20since%3A2015-01-01%20until%3A2015-12-31&src=typd&lang=en	@AndyBiotech	Andy Biotech	New #HepC Guidelines Tackle Drug Costs, Access http://www.medscape.com/viewarticle/843740?src=rss … http://www.easl.eu/research/our-contributions/clinical-practice-guidelines/detail/recommendations-on-treatment-of-hepatitis-c-2015 … $GILD $ABBV $ENTA $JNJ #HCV		3	8	1430163166000	12:32 PM - 27 Apr 2015	/AndyBiotech/status/592773398893297664
1569635604-869	https://twitter.com/search?l=en&q=%24jnj%20OR%20%24JNJ%20since%3A2015-01-01%20until%3A2015-12-31&src=typd&lang=en	@SeekingAlpha	Seeking Alpha	12 Of The Safest Dividend Aristocrats http://seekingalpha.com/article/2791925-12-of-the-safest-dividend-aristocrats?source=feed_f … $XOM $AFL $ADP $GPC $CVX $EMR $JNJ $DOV $SWK $MMM $TROW $ITW				1420111103000	4:18 AM - 1 Jan 2015	/SeekingAlpha/status/550611993724342272
1569635604-698	https://twitter.com/search?l=en&q=%24jnj%20OR%20%24JNJ%20since%3A2015-01-01%20until%3A2015-12-31&src=typd&lang=en	@TheStreet	TheStreet	3 dividend aristocrats you should know about? $JNJ, $CVX and $ITW: http://bit.ly/1N2vZte		1	5	1446003915000	8:45 PM - 27 Oct 2015	/TheStreet/status/659214316814602240
1569635604-705	https://twitter.com/search?l=en&q=%24jnj%20OR%20%24JNJ%20since%3A2015-01-01%20until%3A2015-12-31&src=typd&lang=en	@JNJNews	Johnson & Johnson	$JNJ announces quarterly dividend for fourth quarter 2015: http://bit.ly/1GXaaEY pic.twitter.com/h2EgFtv3pg		2	5	1445541105000	12:11 PM - 22 Oct 2015	/JNJNews/status/657273151756378112
1569635604-683	https://twitter.com/search?l=en&q=%24jnj%20OR%20%24JNJ%20since%3A2015-01-01%20until%3A2015-12-31&src=typd&lang=en	@OptionsAction	Options Action	How @Michael_Khouw trade on $JNJ makes money: pic.twitter.com/ttR0cGS1e4		1	6	1449268816000	3:40 PM - 4 Dec 2015	/OptionsAction/status/672908305807843328
1569635604-788	https://twitter.com/search?l=en&q=%24jnj%20OR%20%24JNJ%20since%3A2015-01-01%20until%3A2015-12-31&src=typd&lang=en	@SamsungMexico	Samsung México	Olvídate de espacios negros en la pared, con Ambient Mode de QLED tu TV combinará a la perfección con tu estilo.pic.twitter.com/1ZLVoyekz9	3	10	95	1569197789000	5:16 PM - 22 Sep 2019	/SamsungMexico/status/1175926874230448129
1569635604-756	https://twitter.com/search?l=en&q=%24jnj%20OR%20%24JNJ%20since%3A2015-01-01%20until%3A2015-12-31&src=typd&lang=en	@hedgefundclone	hedgefundclone	Where you want to buy call options is low volatility blue chips $AXP, $GE, $MCD, $JNJ, $GM bc billions of bond $ will flow into these stocks		7	23	1432262837000	7:47 PM - 21 May 2015	/hedgefundclone/status/601580059665661953
1569635604-870	https://twitter.com/search?l=en&q=%24jnj%20OR%20%24JNJ%20since%3A2015-01-01%20until%3A2015-12-31&src=typd&lang=en	@DozenStocks	12Stocks.com 🇺🇸	Weekly S&P100 #Stocks Performance $GM $GILD $AMZN $FCX $LOW $TGT $DVN $HD $F $SBUX $JPM $JNJ $MS $CMCSA more@ http://12Stocks.com/sp100				1420110110000	4:01 AM - 1 Jan 2015	/DozenStocks/status/550607825714434048
1569635604-816	https://twitter.com/search?l=en&q=%24jnj%20OR%20%24JNJ%20since%3A2015-01-01%20until%3A2015-12-31&src=typd&lang=en	@FierceBiotech	FierceBiotech	$JNJ picks the inaugural class for its Bay Area biotech incubator - http://www.fiercebiotech.com/story/jj-picks-inaugural-class-its-bay-area-biotech-incubator/2015-03-03 … by @DamianFierce	2	10	8	1425387675000	6:01 AM - 3 Mar 2015	/FierceBiotech/status/572743539894964224
1569635604-863	https://twitter.com/search?l=en&q=%24jnj%20OR%20%24JNJ%20since%3A2015-01-01%20until%3A2015-12-31&src=typd&lang=en	@IHPosts	Investors Hangout	chartguy89: JNJ -0.75% Stock Charts $JNJ Johnson & Johnson http://bit.ly/1zW8Tyk		1	1	1420147149000	2:19 PM - 1 Jan 2015	/IHPosts/status/550763178443825152
1569635604-704	https://twitter.com/search?l=en&q=%24jnj%20OR%20%24JNJ%20since%3A2015-01-01%20until%3A2015-12-31&src=typd&lang=en	@DrADKline	Dr. Adam D. Kline	I like the other AXON neuro-biotech Alzheimer anti-tau approach: http://bit.ly/1LsIPyz . No $JNJ / ACImmune data on ACI-35 PhI yet though?		1	2	1445665378000	10:42 PM - 23 Oct 2015	/DrADKline/status/657794388383375361
1569635604-792	https://twitter.com/search?l=en&q=%24jnj%20OR%20%24JNJ%20since%3A2015-01-01%20until%3A2015-12-31&src=typd&lang=en	@DrADKline	Dr. Adam D. Kline	Great update on $JNJ/Shionogi BACE inhibitor at @alzforum: http://bit.ly/1H6Jch4 . Elusive increase in sAPPalpha observed [2/2].		2	4	1428562850000	12:00 AM - 9 Apr 2015	/DrADKline/status/586061187869253632
1569635604-769	https://twitter.com/search?l=en&q=%24jnj%20OR%20%24JNJ%20since%3A2015-01-01%20until%3A2015-12-31&src=typd&lang=en	@AndyBiotech	Andy Biotech	$ACHN @JohnCFierce It's all about expectations: bulls were hoping for a near-term buyout, and this $JNJ deal basically kills that scenario…	2		8	1432079299000	4:48 PM - 19 May 2015	/AndyBiotech/status/600810244575469569
1569635604-753	https://twitter.com/search?l=en&q=%24jnj%20OR%20%24JNJ%20since%3A2015-01-01%20until%3A2015-12-31&src=typd&lang=en	@DoctorEdny	Edny Inui	PII study of daratumumab in 3 lines or more prior tx or double ref multiple myeloma; ORR 29% $JNJ #ASCO15 #LBA8512pic.twitter.com/vaKkeoPh4J	1	4	1	1433262778000	9:32 AM - 2 Jun 2015	/DoctorEdny/status/605774117212528641
1569635604-732	https://twitter.com/search?l=en&q=%24jnj%20OR%20%24JNJ%20since%3A2015-01-01%20until%3A2015-12-31&src=typd&lang=en	@Michael_Khouw	Michael C. Khouw	@BKBrianKelly @OptionsAction Great having BK on the show today. Liked his call re: $JNJ on @CNBCFastMoney earlier. ~15x, 3% div, safe haven.	4	3	8	1440201608000	5:00 PM - 21 Aug 2015	/Michael_Khouw/status/634877676176699392
1569635604-784	https://twitter.com/search?l=en&q=%24jnj%20OR%20%24JNJ%20since%3A2015-01-01%20until%3A2015-12-31&src=typd&lang=en	@OptionsHawk	Joe Kunkle	$JNJ June 100 and next week 99.50 calls some late size buyers on offer	1	2	7	1429905043000	12:50 PM - 24 Apr 2015	/OptionsHawk/status/591690753493041153
1569635604-858	https://twitter.com/search?l=en&q=%24jnj%20OR%20%24JNJ%20since%3A2015-01-01%20until%3A2015-12-31&src=typd&lang=en	@SeekingAlpha	Seeking Alpha	Freedom Fund Update - January 2015 http://seekingalpha.com/article/2792685-freedom-fund-update-january-2015?source=feed_f … $DIS $OKE $ARCP $BBL $JNJ $UL $PEP $PM		1		1420183268000	12:21 AM - 2 Jan 2015	/SeekingAlpha/status/550914672224784385
1569635604-824	https://twitter.com/search?l=en&q=%24jnj%20OR%20%24JNJ%20since%3A2015-01-01%20until%3A2015-12-31&src=typd&lang=en	@JacobPlieth	Jacob Plieth	Another interesting AR-V7 study. My take on the #GU15 data, via @EPVantage http://ow.ly/JxE74 $MDVN $JNJ $TKAI	2	8	15	1424729104000	3:05 PM - 23 Feb 2015	/JacobPlieth/status/569981292592402433
1569635604-845	https://twitter.com/search?l=en&q=%24jnj%20OR%20%24JNJ%20since%3A2015-01-01%20until%3A2015-12-31&src=typd&lang=en	@RNAiAnalyst	Dirk Haussecker	Antibody-RNAi Trigger Conjugates Show Signs of Life + thoughts on today's RNA Rx deal activity: http://rnaitherapeutics.blogspot.de/2015/01/antibody-rnai-trigger-conjugates-show.html … $ISIS #Roche $JNJ		4	3	1420503814000	5:23 PM - 5 Jan 2015	/RNAiAnalyst/status/552259142833152000
1569635604-821	https://twitter.com/search?l=en&q=%24jnj%20OR%20%24JNJ%20since%3A2015-01-01%20until%3A2015-12-31&src=typd&lang=en	@megtirrell	Meg Tirrell	$PCYC attracting takeover interest from $JNJ, Novartis, Bloomberg reporting: http://www.bloomberg.com/news/articles/2015-02-25/pharmacyclics-said-to-weigh-sale-of-15-billion-u-s-drugmaker …	1	8	1	1424887429000	11:03 AM - 25 Feb 2015	/megtirrell/status/570645355836125186
1569635604-853	https://twitter.com/search?l=en&q=%24jnj%20OR%20%24JNJ%20since%3A2015-01-01%20until%3A2015-12-31&src=typd&lang=en	@TomSilver39	Tom Silver	Upcoming Earning: $GILD Feb.3, $JNJ $NFLX Jan.20, $SBUX Jan.22, $BMY $PFE Jan.27, $TWTR $FB Feb.4, $GOOG Jan.29, $AAPL Jan.26, $LLY $IMGN		4	12	1420252811000	7:40 PM - 2 Jan 2015	/TomSilver39/status/551206357185990656
1569635604-842	https://twitter.com/search?l=en&q=%24jnj%20OR%20%24JNJ%20since%3A2015-01-01%20until%3A2015-12-31&src=typd&lang=en	@fwpharma	FirstWord Pharma	And then there were three, as $JNJ/ Bavarian Nordic's #Ebola #vaccine follows $GSK, $MRK/NewLink into Phase I studyhttp://www.firstwordpharma.com/node/1255255		3	1	1420565702000	10:35 AM - 6 Jan 2015	/fwpharma/status/552518716790169601
1569635604-779	https://twitter.com/search?l=en&q=%24jnj%20OR%20%24JNJ%20since%3A2015-01-01%20until%3A2015-12-31&src=typd&lang=en	@pharmalot	pharmalot	Pharmalot.. Pharmalittle.. Good Morning.. lots of mid-week headlines & coffee, too.. http://blogs.wsj.com/pharmalot/2015/04/29/pharmalot-pharmalittle-good-morning-were-catching-up-on-gilead-merck-and-lots-more/ … #pharma $MRK $GILD $JNJ $ACHN		3	5	1430310952000	5:35 AM - 29 Apr 2015	/pharmalot/status/593393259856207872
1569635604-795	https://twitter.com/search?l=en&q=%24jnj%20OR%20%24JNJ%20since%3A2015-01-01%20until%3A2015-12-31&src=typd&lang=en	@hedgefundclone	hedgefundclone	This is how cheap stocks are again $XOM, $JNJ and $MSFT all have a higher dividend yield than 30 year treasuries and have AAA credit rating	1	1	7	1427333271000	6:27 PM - 25 Mar 2015	/hedgefundclone/status/580903959709265922
1569635604-799	https://twitter.com/search?l=en&q=%24jnj%20OR%20%24JNJ%20since%3A2015-01-01%20until%3A2015-12-31&src=typd&lang=en	@FiercePharma	FiercePharma	$JNJ took the No. 1 spot on last year's top #pharma companies by revenue list. See who else made the cut: http://www.fiercepharma.com/special-reports/top-15-pharma-companies-2014-revenue-johnson-johnson-1 …	1	18	5	1426699825000	10:30 AM - 18 Mar 2015	/FiercePharma/status/578247094885961729
1569635604-688	https://twitter.com/search?l=en&q=%24jnj%20OR%20%24JNJ%20since%3A2015-01-01%20until%3A2015-12-31&src=typd&lang=en	@jonathanrockoff	Jonathan Rockoff	Darzalex infusions from $JNJ approved by @US_FDA to treat multiple myeloma patients, 1st mab treating the disease: http://1.usa.gov/20XdJXG	2	4	2	1447697784000	11:16 AM - 16 Nov 2015	/jonathanrockoff/status/666318918194241536
1569635604-747	https://twitter.com/search?l=en&q=%24jnj%20OR%20%24JNJ%20since%3A2015-01-01%20until%3A2015-12-31&src=typd&lang=en	@HCanalyst	Ty	$MDVN hit 50% NRx share vs. Zytiga for first time last week $JNJ		4	5	1435585559000	6:45 AM - 29 Jun 2015	/HCanalyst/status/615516564922740736
1569635604-830	https://twitter.com/search?l=en&q=%24jnj%20OR%20%24JNJ%20since%3A2015-01-01%20until%3A2015-12-31&src=typd&lang=en	@AndyBiotech	Andy Biotech	$JNJ moves its NS5B nuc AL-335(from $1.75B Alios acquisition) into clinic; FIH study in France https://clinicaltrials.gov/ct2/show/NCT02339207?term=AL-335&rank=1 … #HCV $GILD $MRK $ACHN	2	6	8	1422232499000	5:34 PM - 25 Jan 2015	/AndyBiotech/status/559509770395484161
1569635604-730	https://twitter.com/search?l=en&q=%24jnj%20OR%20%24JNJ%20since%3A2015-01-01%20until%3A2015-12-31&src=typd&lang=en	@TBBJAshley	Ashley Kritzer	Tampa wins Johnson & Johnson's shared services North American HQ http://bizj.us/1iznhs $JNJ	1	5	3	1440687618000	8:00 AM - 27 Aug 2015	/TBBJAshley/status/636916150610341888
1569635604-708	https://twitter.com/search?l=en&q=%24jnj%20OR%20%24JNJ%20since%3A2015-01-01%20until%3A2015-12-31&src=typd&lang=en	@KeithMcCullough	Keith McCullough	Just so you know, as the #OldWall cheer-leads the $JNJ quarter, Revenues were $17.1B vs FactSet $17.45B expected	1	1	3	1444739784000	5:36 AM - 13 Oct 2015	/KeithMcCullough/status/653912166270021636
1569635604-674	https://twitter.com/search?l=en&q=%24jnj%20OR%20%24JNJ%20since%3A2015-01-01%20until%3A2015-12-31&src=typd&lang=en	@MaverickNY	Sally Church	We warned y’all that stopping the Zytiga frontline trial early was a BAD idea. So it sadly came to pass. $mdvn $jnj	1	3	4	1449842815000	7:06 AM - 11 Dec 2015	/MaverickNY/status/675315830125645824
1569635604-768	https://twitter.com/search?l=en&q=%24jnj%20OR%20%24JNJ%20since%3A2015-01-01%20until%3A2015-12-31&src=typd&lang=en	@SquawkCNBC	Squawk Box	BREAKING: $JNJ expects 10+ new drugs by 2019 • Company sees filing for cancer drug approval this year cc: @megtirrell		9	7	1432121759000	4:35 AM - 20 May 2015	/SquawkCNBC/status/600988336359092224
1569635604-662	https://twitter.com/search?l=en&q=%24jnj%20OR%20%24JNJ%20since%3A2015-01-01%20until%3A2015-12-31&src=typd&lang=en	@ZoZoStockwatch	ZoZoStockWatch.com	The Top 10 Dividend Stocks You Should Buy to Prepare for 2016 http://www.thestreet.com/story/13404277/1/the-top-10-dividend-stocks-you-should-buy-to-prepare-for-2016.html … $ADM $XOM $CMI $WMT $DE $GWW $PSX $HP $JNJ $PG		1	2	1451133943000	5:45 AM - 26 Dec 2015	/ZoZoStockwatch/status/680731215985520642
1569635604-774	https://twitter.com/search?l=en&q=%24jnj%20OR%20%24JNJ%20since%3A2015-01-01%20until%3A2015-12-31&src=typd&lang=en	@mdesenne	Mike DeSenne	Earn dividends every month of the year with these 12 stocks: http://www.kiplinger.com/slideshow/investing/T018-S013-12-stocks-to-earn-dividends-every-month/index.html … $JNJ $AEP $ADP $INTC $KMB $GD $POT $OXY $PG		3	3	1431011582000	8:13 AM - 7 May 2015	/mdesenne/status/596331915914964992
1569635604-682	https://twitter.com/search?l=en&q=%24jnj%20OR%20%24JNJ%20since%3A2015-01-01%20until%3A2015-12-31&src=typd&lang=en	@WallStJesus	JE$US	FRIDAY WISEGUY FLOW INTO THE CLOSING BELL $SPY $TERP $BAC $JNJ $YHOO $LUV $SCTY $FIT $MXIM http://WALLSTJESUS.COM pic.twitter.com/YTw41OvEgQ		3	10	1449279248000	6:34 PM - 4 Dec 2015	/WallStJesus/status/672952060476829697
1569635604-778	https://twitter.com/search?l=en&q=%24jnj%20OR%20%24JNJ%20since%3A2015-01-01%20until%3A2015-12-31&src=typd&lang=en	@JNJNews	Johnson & Johnson	$JNJ will participate in 2015 Deutsche Bank 40th Annual Health Care Conference on May 7: http://bit.ly/1zjQnkD	1	3	2	1430485861000	6:11 AM - 1 May 2015	/JNJNews/status/594126880397258752
1569635604-713	https://twitter.com/search?l=en&q=%24jnj%20OR%20%24JNJ%20since%3A2015-01-01%20until%3A2015-12-31&src=typd&lang=en	@AndyBiotech	Andy Biotech	Atea Pharmaceuticals presents preclinical data in AASLD abstract for two high-potency nucs. $GILD $MRK $JNJ #LIVER15pic.twitter.com/R8P79we7xq	1	1	3	1443747415000	5:56 PM - 1 Oct 2015	/AndyBiotech/status/649749870241259520
1569635604-734	https://twitter.com/search?l=en&q=%24jnj%20OR%20%24JNJ%20since%3A2015-01-01%20until%3A2015-12-31&src=typd&lang=en	@allstarcharts	J.C. Parets	NEW POST: Is Healthcare Due For A Collapse? http://allstarcharts.com/is-healthcare-due-for-a-collapse/ … $XLV $JNJ $GILD $MRK $PFE $SPYpic.twitter.com/9Br3iEKr8D	5	1	9	1439393421000	8:30 AM - 12 Aug 2015	/allstarcharts/status/631487896755793922
1569635604-776	https://twitter.com/search?l=en&q=%24jnj%20OR%20%24JNJ%20since%3A2015-01-01%20until%3A2015-12-31&src=typd&lang=en	@anabelles1k	Anabelle	Facebook, #IBM Alliance Aims For Highly Targeted Ads http://news.investors.com/technology/050615-751303-facebook-ibm-partner-for-targeted-personalized-ads.htm … #IBDNews via @IBDinvestors $FB $IBM $TWTR $AAPL $JNJ $MDT	1	1	2	1430944142000	1:29 PM - 6 May 2015	/anabelles1k/status/596049052405506048
1569635604-803	https://twitter.com/search?l=en&q=%24jnj%20OR%20%24JNJ%20since%3A2015-01-01%20until%3A2015-12-31&src=typd&lang=en	@Wu_Tang_Finance	Wu-Tang Financial 🥑	So Says $PFE $JNJ $MRKpic.twitter.com/Augf4Rvlu7	2	14	40	1425918632000	9:30 AM - 9 Mar 2015	/Wu_Tang_Finance/status/574970534439464961
1569635604-752	https://twitter.com/search?l=en&q=%24jnj%20OR%20%24JNJ%20since%3A2015-01-01%20until%3A2015-12-31&src=typd&lang=en	@seeitmarket	See It Market	New Post - "Trading Ideas: 5 Stocks To Watch For Today" http://www.seeitmarket.com/trading-ideas-5-stocks-to-watch-bac-axp-gd-gluu-jnj-14423/ … by @NoanetTrader $GLUU $GD $JNJ $AXP $BAC		4	3	1433337274000	6:14 AM - 3 Jun 2015	/seeitmarket/status/606086572614631425
1569635604-862	https://twitter.com/search?l=en&q=%24jnj%20OR%20%24JNJ%20since%3A2015-01-01%20until%3A2015-12-31&src=typd&lang=en	@Stock_Tracker1	Stock_Tracker	Johnson & Johnson (JNJ) 104.57 $JNJ My K.I.S.S. Dividend Portfolio: 4th Quarter 2014 Update And Year-End Revie http://investorshangout.com/post/view?id=2509124 …				1420147518000	2:25 PM - 1 Jan 2015	/Stock_Tracker1/status/550764727648149504
1569635604-685	https://twitter.com/search?l=en&q=%24jnj%20OR%20%24JNJ%20since%3A2015-01-01%20until%3A2015-12-31&src=typd&lang=en	@YahooFinance	Yahoo Finance	Early movers: $AMZN, $ALL, $YUM, $JNJ, $T, $CC & more http://yhoo.it/1QaWQDX	1	7	4	1448975348000	6:09 AM - 1 Dec 2015	/YahooFinance/status/671677409754746880
1569635604-711	https://twitter.com/search?l=en&q=%24jnj%20OR%20%24JNJ%20since%3A2015-01-01%20until%3A2015-12-31&src=typd&lang=en	@LiveSquawk	LiveSquawk	Johnson & Johnson Announces $10 Bln Share Repurchase Programme $JNJ		7	2	1444733188000	3:46 AM - 13 Oct 2015	/LiveSquawk/status/653884500418646016
1569635604-806	https://twitter.com/search?l=en&q=%24jnj%20OR%20%24JNJ%20since%3A2015-01-01%20until%3A2015-12-31&src=typd&lang=en	@zbiotech	zach	so $JNJ offered ~$250 for $PCYC but $ABBV 'won' with the last minute effort http://www.bloomberg.com/news/articles/2015-03-05/abbvie-agrees-to-buy-pharmacyclics-to-expand-in-cancer-therapy?hootPostID=4cdd501348b8fbceeacd0ce10ed8feb0 …		5	6	1425559479000	5:44 AM - 5 Mar 2015	/zbiotech/status/573464139269607424
1569635604-672	https://twitter.com/search?l=en&q=%24jnj%20OR%20%24JNJ%20since%3A2015-01-01%20until%3A2015-12-31&src=typd&lang=en	@jeffsiegel	Jeff Siegel	16 Stocks Millennials Should Own: https://www.wealthdaily.com/articles/16-stocks-every-millennial-should-own/7911 … $AMGN $GILD $OPK $AMBA $TWTR $CGC $AAPL $TSLA $SPWR $FSLR $GE $JNJ #Millennials		1	2	1449859898000	11:51 AM - 11 Dec 2015	/jeffsiegel/status/675387481546694657
1569635604-847	https://twitter.com/search?l=en&q=%24jnj%20OR%20%24JNJ%20since%3A2015-01-01%20until%3A2015-12-31&src=typd&lang=en	@TheDealNewsroom	The Deal	$JNJ inks $835M deal with Isis #Pharma for GI tract treatment http://www.thedeal.com/content/healthcare/johnson-johnson-makes-835m-deal-with-isis.php …pic.twitter.com/IgGZ7eGcs6		9	2	1420484335000	11:58 AM - 5 Jan 2015	/TheDealNewsroom/status/552177440999886848
1569635604-719	https://twitter.com/search?l=en&q=%24jnj%20OR%20%24JNJ%20since%3A2015-01-01%20until%3A2015-12-31&src=typd&lang=en	@nanexllc	Eric Scott Hunsader	Johnson and Johnson's 30 second nightmare on Aug-24. Still think #HFT provided liquidity? $JNJ pic.twitter.com/748p9ykcip	5	9	12	1442942841000	10:27 AM - 22 Sep 2015	/nanexllc/status/646375242797940736
1569635604-852	https://twitter.com/search?l=en&q=%24jnj%20OR%20%24JNJ%20since%3A2015-01-01%20until%3A2015-12-31&src=typd&lang=en	@pharmalot	pharmalot	Pharmalot.. Pharmalittle.. Good Morning and Happy New Year... http://blogs.wsj.com/pharmalot/2015/01/05/pharmalot-pharmalittle-were-reading-about-fda-cempra-and-much-more/ … #pharma $CEMP #FDA $PFE $JNJ #antibiotics $ISIS	1	10	2	1420466148000	6:55 AM - 5 Jan 2015	/pharmalot/status/552101160254193666
1569635604-727	https://twitter.com/search?l=en&q=%24jnj%20OR%20%24JNJ%20since%3A2015-01-01%20until%3A2015-12-31&src=typd&lang=en	@JohnCendpts	John Carroll	J&J heads to Toronto with incubation plans for up to 50 upstart biotechs $JNJ http://www.fiercebiotech.com/story/jlabs-heads-toronto-incubation-plans-50-upstart-biotechs/2015-09-08 …		5	8	1441724173000	7:56 AM - 8 Sep 2015	/JohnCendpts/status/641263779280519168
1569635604-815	https://twitter.com/search?l=en&q=%24jnj%20OR%20%24JNJ%20since%3A2015-01-01%20until%3A2015-12-31&src=typd&lang=en	@CNBCnow	CNBC Now	Pharmacyclics rallies on Financial Times report that Johnson & Johnson is nearing a deal to buy the drugmaker. $JNJ $PCYC		7	5	1425503900000	2:18 PM - 4 Mar 2015	/CNBCnow/status/573231021837164544
1569635604-777	https://twitter.com/search?l=en&q=%24jnj%20OR%20%24JNJ%20since%3A2015-01-01%20until%3A2015-12-31&src=typd&lang=en	@DividendHawk	DH	Johnson & Johnson (JNJ): A Quality Dividend King At An Attractive Valuation http://buff.ly/1bkHgEG via @DividendGrowth $JNJ		3	1	1430492601000	8:03 AM - 1 May 2015	/DividendHawk/status/594155152380186624
1569635604-737	https://twitter.com/search?l=en&q=%24jnj%20OR%20%24JNJ%20since%3A2015-01-01%20until%3A2015-12-31&src=typd&lang=en	@JoshAnswers	Trading Fraternity	TTF CITIZEN Webinar is live tommrw at 1PM pacific time $NFLX $AMZN $YUM $JNJ $PG $RDUS $RGEN $RCPT $YELP $EBAY $FELE #daytrade #Pennystocks		3	10	1436641285000	12:01 PM - 11 Jul 2015	/JoshAnswers/status/619944599205777408
1569635604-833	https://twitter.com/search?l=en&q=%24jnj%20OR%20%24JNJ%20since%3A2015-01-01%20until%3A2015-12-31&src=typd&lang=en	@jimcramer	Jim Cramer	Good to see $JNJ go higher after that real soft quarter. Don't want to give up on Gorsky....	6	4	8	1421872107000	1:28 PM - 21 Jan 2015	/jimcramer/status/557998180185292802
1569635604-720	https://twitter.com/search?l=en&q=%24jnj%20OR%20%24JNJ%20since%3A2015-01-01%20until%3A2015-12-31&src=typd&lang=en	@PipsToDollars	Leilani Pips™	Hillary Clinton tweet crushes biotech stocks http://cnnmon.ie/1NPfPEn #Hillary2016 $GILD $CELG $JNJ pic.twitter.com/BE3bVmkImw	1	6	8	1442883814000	6:03 PM - 21 Sep 2015	/PipsToDollars/status/646127664311328768
1569635604-670	https://twitter.com/search?l=en&q=%24jnj%20OR%20%24JNJ%20since%3A2015-01-01%20until%3A2015-12-31&src=typd&lang=en	@pharmaconnect	Pharma Connections	Humira: Will AbbVie&#x27;s Patents Keep Out Biosimilars For Its TNF-Blocker Blockbuster? http://seekingalpha.com/article/3756696-humira-will-abbvies-patents-keep-out-biosimilars-for-its-tnf-blocker-blockbuster?source=tweet … $BXLT $CHRS $JNJ $MNTA $MRK		2	2	1450307944000	4:19 PM - 16 Dec 2015	/pharmaconnect/status/677266724832608256
1569635604-802	https://twitter.com/search?l=en&q=%24jnj%20OR%20%24JNJ%20since%3A2015-01-01%20until%3A2015-12-31&src=typd&lang=en	@VarunSaxena2	Varun Saxena	J&J hosts developer of novel skin cancer diagnostic at its new life science incubator in Silicon Valley $JNJ http://www.fiercediagnostics.com/story/jj-hosts-developer-novel-skin-cancer-diagnostic-its-new-life-science-incuba/2015-03-10?utm_campaign=AddThis&utm_medium=AddThis&utm_source=twitter#.VQBJ7QUHDuY.twitter …		4	4	1426082341000	6:59 AM - 11 Mar 2015	/VarunSaxena2/status/575657179090386944
1569635604-675	https://twitter.com/search?l=en&q=%24jnj%20OR%20%24JNJ%20since%3A2015-01-01%20until%3A2015-12-31&src=typd&lang=en	@MDDIonline	MD+DI	The new #robotics surgery kid on the block is $JNJ and $GOOG 's Verb Surgical. $ISRG better watch out http://ow.ly/VJh39 #medtech		2		1449775297000	12:21 PM - 10 Dec 2015	/MDDIonline/status/675032641922560000
1569635604-668	https://twitter.com/search?l=en&q=%24jnj%20OR%20%24JNJ%20since%3A2015-01-01%20until%3A2015-12-31&src=typd&lang=en	@bio_clouseau	M	Medivir nuc bites the dust http://www.medivir.se/v5/en/uptodate/pressrelease.cfm?releaseid=471E24C71F6EBB86&year=2015 … $JNJ		2	4	1450690824000	2:40 AM - 21 Dec 2015	/bio_clouseau/status/678872639876677632
1569635604-723	https://twitter.com/search?l=en&q=%24jnj%20OR%20%24JNJ%20since%3A2015-01-01%20until%3A2015-12-31&src=typd&lang=en	@TwiterHero	TwiterHero	Retirement Strategy: The Fed, Your Retirement Portfolio, Your Dividend Income http://seekingalpha.com/article/3509926-retirement-strategy-the-fed-your-retirement-portfolio-your-dividend-income?source=tweet … $AGNC $BAC $DOV $ED $EMR $JNJ $KO		2	1	1442324392000	6:39 AM - 15 Sep 2015	/TwiterHero/status/643781280207908865
1569635604-825	https://twitter.com/search?l=en&q=%24jnj%20OR%20%24JNJ%20since%3A2015-01-01%20until%3A2015-12-31&src=typd&lang=en	@JohnCendpts	John Carroll	J&J's R&D group crafts 3 new platforms to guide global drug development $JNJ http://www.fiercebiotech.com/story/jjs-rd-group-crafts-3-new-platforms-guide-global-drug-development/2015-02-12 …	1	13	4	1423738970000	4:02 AM - 12 Feb 2015	/JohnCendpts/status/565828370882396161
1569635604-773	https://twitter.com/search?l=en&q=%24jnj%20OR%20%24JNJ%20since%3A2015-01-01%20until%3A2015-12-31&src=typd&lang=en	@AmyAtrade	Amy	$JNJ getting tight, keep on watch pic.twitter.com/WHeGhKWB5m	1	3	4	1431012789000	8:33 AM - 7 May 2015	/AmyAtrade/status/596336979207294976
1569635604-751	https://twitter.com/search?l=en&q=%24jnj%20OR%20%24JNJ%20since%3A2015-01-01%20until%3A2015-12-31&src=typd&lang=en	@pharmalot	pharmalot	For pharma, the Hollywood model of buying pipeline hits is not a panacea.. read why here.. http://blogs.wsj.com/pharmalot/2015/06/16/for-pharma-the-hollywood-model-of-buying-pipeline-hits-is-not-a-panacea/ … #pharma $GILD $JNJ		5	5	1434469725000	8:48 AM - 16 Jun 2015	/pharmalot/status/610836419255357440
1569635604-661	https://twitter.com/search?l=en&q=%24jnj%20OR%20%24JNJ%20since%3A2015-01-01%20until%3A2015-12-31&src=typd&lang=en	@JNJNews	Johnson & Johnson	$JNJ to participate in 34th Annual JP Morgan Health Care Conference in January: http://www.jnj.com/news/all/Johnson-Johnson-to-Participate-in-34th-Annual-JP-Morgan-Health-Care-Conference … #JPM16 #JNJ	5	19	17	1451318994000	9:09 AM - 28 Dec 2015	/JNJNews/status/681507375484895232
1569635604-716	https://twitter.com/search?l=en&q=%24jnj%20OR%20%24JNJ%20since%3A2015-01-01%20until%3A2015-12-31&src=typd&lang=en	@barronsonline	Barron's	J&J is well positioned to take advantage of the shifting health-care landscape, says UBS: http://bit.ly/1V9bkDG $JNJ	2	3	7	1443008407000	4:40 AM - 23 Sep 2015	/barronsonline/status/646650244977979392
1569635604-811	https://twitter.com/search?l=en&q=%24jnj%20OR%20%24JNJ%20since%3A2015-01-01%20until%3A2015-12-31&src=typd&lang=en	@BioStocks	Bio Stocks™	$JNJ Said to Agree to Acquire $PCYC for Cancer Drug http://www.bloomberg.com/news/articles/2015-03-04/j-j-said-to-agree-to-acquire-pharmacyclics-for-cancer-drug …		13	5	1425508529000	3:35 PM - 4 Mar 2015	/BioStocks/status/573250436653850624
1569635604-724	https://twitter.com/search?l=en&q=%24jnj%20OR%20%24JNJ%20since%3A2015-01-01%20until%3A2015-12-31&src=typd&lang=en	@adamfeuerstein	Adam Feuerstein	$JNJ - Steve Brill publishing 15-part series on Risperdal marketing abuses in Huffington Post. Starts today.	3	4	4	1442318889000	5:08 AM - 15 Sep 2015	/adamfeuerstein/status/643758199959650304
1569635604-851	https://twitter.com/search?l=en&q=%24jnj%20OR%20%24JNJ%20since%3A2015-01-01%20until%3A2015-12-31&src=typd&lang=en	@jimcramer	Jim Cramer	So excited that we have $CSCO on from CES and $ISIS on to talk about the amazing deal with Janssen from $JNJ!! Just incredible start to 2015	6	14	16	1420471166000	8:19 AM - 5 Jan 2015	/jimcramer/status/552122206114033664
1569635604-665	https://twitter.com/search?l=en&q=%24jnj%20OR%20%24JNJ%20since%3A2015-01-01%20until%3A2015-12-31&src=typd&lang=en	@FiercePharma	FiercePharma	In $171M deal, Bavarian Nordic and J&J's Janssen extend efforts to HPV http://www.fiercevaccines.com/story/171m-deal-bavarian-nordic-and-jjs-janssen-extend-efforts-hpv/2015-12-18 … #vaccines $JNJ by @EricSFierce		4	1	1450887310000	9:15 AM - 23 Dec 2015	/FiercePharma/status/679696760722198529
1569635604-738	https://twitter.com/search?l=en&q=%24jnj%20OR%20%24JNJ%20since%3A2015-01-01%20until%3A2015-12-31&src=typd&lang=en	@Stocktwits	Stocktwits	Companies reporting earnings next week: • $NFLX • $JPM • $BAC • $JNJ • $GOOGL • $WFC • $INTC • $GE GET READY: http://stks.co/q2Tno	3	49	47	1436554697000	11:58 AM - 10 Jul 2015	/Stocktwits/status/619581423150698496
1569635604-658	https://twitter.com/search?l=en&q=%24jnj%20OR%20%24JNJ%20since%3A2015-01-01%20until%3A2015-12-31&src=typd&lang=en	@GFBanorte_mx	GFBanorte México	Banorte, único banco mexicano creador de Principios de #ResponsibleBanking @ONU_es; cimiento de una banca más cercana a colaboradores y comunidades donde trabajamos. Orgullosos de representar a LATAM en el panel sobre el cambio a impulsar en el mundo http://bit.ly/2kzbrTO #ONUpic.twitter.com/e6ct4oDQ1f	84	117	810	1569264455000	11:47 AM - 23 Sep 2019	/GFBanorte_mx/status/1176206492753678337
1569635604-740	https://twitter.com/search?l=en&q=%24jnj%20OR%20%24JNJ%20since%3A2015-01-01%20until%3A2015-12-31&src=typd&lang=en	@RussellRhoads	Russell Rhoads	Earnings Next Week – 7/13 – 7/17 25 stocks with Weeklys report next week $JPM $JNJ $BAC http://www.cboeoptionshub.com/2015/07/08/earnings713/ …		5	3	1436482887000	4:01 PM - 9 Jul 2015	/RussellRhoads/status/619280232047112192
1569635604-867	https://twitter.com/search?l=en&q=%24jnj%20OR%20%24JNJ%20since%3A2015-01-01%20until%3A2015-12-31&src=typd&lang=en	@SureDividend	Sure Dividend	Top 10 Cheapest Dividend Aristocrats Using The Dividend Discount Model: http://goo.gl/ggSAjK $KO $PEP $MCD $T $ABT $WMT $KMB $CLX $JNJ $PG				1420125908000	8:25 AM - 1 Jan 2015	/SureDividend/status/550674087232544770
1569635604-689	https://twitter.com/search?l=en&q=%24jnj%20OR%20%24JNJ%20since%3A2015-01-01%20until%3A2015-12-31&src=typd&lang=en	@bio_clouseau	M	$ABBV $ENTA Kick off 1st next gen HCV P3 trial. 12/8 wk https://clinicaltrials.gov/ct2/show/NCT02604017 … $GILD $MRK $JNJ $ACHN	2	3	6	1447428875000	8:34 AM - 13 Nov 2015	/bio_clouseau/status/665191034599665664
1569635604-729	https://twitter.com/search?l=en&q=%24jnj%20OR%20%24JNJ%20since%3A2015-01-01%20until%3A2015-12-31&src=typd&lang=en	@AndyBiotech	Andy Biotech	.@JohnCFierce So $AMGN thinks a Ph1/2 BACEi (at least behind $MRK, $LLY/AZN, $JNJ) is worth more than a de-risked Ph3 Anti-CGRP hmm... $ALDR	5	1	5	1441141971000	2:12 PM - 1 Sep 2015	/AndyBiotech/status/638821846234763265
1569635604-746	https://twitter.com/search?l=en&q=%24jnj%20OR%20%24JNJ%20since%3A2015-01-01%20until%3A2015-12-31&src=typd&lang=en	@JohnCendpts	John Carroll	For big equity deals, tho, $CELG $JUNO deal rivals $JNJ's $1B buy in for Elan. Hmmmm, how did that Alzheimer's/bapi thing work out?	2	5	5	1435624461000	5:34 PM - 29 Jun 2015	/JohnCendpts/status/615679732571578368
1569635604-707	https://twitter.com/search?l=en&q=%24jnj%20OR%20%24JNJ%20since%3A2015-01-01%20until%3A2015-12-31&src=typd&lang=en	@pharmalot	pharmalot	Pharmalot.. Pharmalitle.. Good Morning.. headlines & coffee are served.. http://pharmalot.com/pharmalot-pharmalittle-good-morning-were-catching-up-on-shire-jj-and/ … #pharma $JNJ $SHPG #FDA #dryeye #tylenol		2	2	1445257448000	5:24 AM - 19 Oct 2015	/pharmalot/status/656083406711836673
1569635604-671	https://twitter.com/search?l=en&q=%24jnj%20OR%20%24JNJ%20since%3A2015-01-01%20until%3A2015-12-31&src=typd&lang=en	@ckelly3	Chris Kelly	Any truth to rumor that Johnson and Johnson $jnj looking to buy out $GBSN? #NYSE #STOCKS #NYSE $NASDAQ @jimcramer #CramerQ #biotech @CNBC			1	1450283184000	9:26 AM - 16 Dec 2015	/ckelly3/status/677162873655795713
1569635604-762	https://twitter.com/search?l=en&q=%24jnj%20OR%20%24JNJ%20since%3A2015-01-01%20until%3A2015-12-31&src=typd&lang=en	@jonathanrockoff	Jonathan Rockoff	Why $JNJ did $ACHN deal yesterday #JNJpharm15pic.twitter.com/zs0hmSNhzC	1	5	1	1432131440000	7:17 AM - 20 May 2015	/jonathanrockoff/status/601028939864252416
1569635604-807	https://twitter.com/search?l=en&q=%24jnj%20OR%20%24JNJ%20since%3A2015-01-01%20until%3A2015-12-31&src=typd&lang=en	@sharkbiotech	Dan Rosenblum	I could see $JNJ going after $TGTX price would be a tiny fraction of what $PCYC cost $ABBV	2	5	6	1425557854000	5:17 AM - 5 Mar 2015	/sharkbiotech/status/573457321847738368
1569635604-660	https://twitter.com/search?l=en&q=%24jnj%20OR%20%24JNJ%20since%3A2015-01-01%20until%3A2015-12-31&src=typd&lang=en	@DividendGrowth	Dividend Investor	Dividend Kings for 2016 http://www.dividendgrowthinvestor.com/2015/12/dividend-kings-for-2016.html … $PG $MMM $KO $JNJ #dividends		3	1	1451400611000	7:50 AM - 29 Dec 2015	/DividendGrowth/status/681849702057377792
1569635604-766	https://twitter.com/search?l=en&q=%24jnj%20OR%20%24JNJ%20since%3A2015-01-01%20until%3A2015-12-31&src=typd&lang=en	@pharmalot	pharmalot	Pharmalot.. Pharmalittle.. Good Morning.. nice to c u again... lots of news today... http://blogs.wsj.com/pharmalot/2015/05/20/pharmalot-pharmalitlle-good-morning-were-catching-up-on-jj-sarepta-and-lots-more/ … #pharma $JNJ $SRPT $AMGN		4	4	1432126633000	5:57 AM - 20 May 2015	/pharmalot/status/601008776817311745
1569635604-748	https://twitter.com/search?l=en&q=%24jnj%20OR%20%24JNJ%20since%3A2015-01-01%20until%3A2015-12-31&src=typd&lang=en	@nflmx	NFL México	¡Ya llegó la semana 4! Te dejamos todos los partidos y toda la programación para que no te pierdas la emoción a través de @ElNueveOf/@TUDNMEX, @ESPNmx, @FOXSportsMX y #NFLGamePass #NFLMX #NFL100pic.twitter.com/Wl4px8MXmM	19	242	599	1569333733000	7:02 AM - 24 Sep 2019	/nflmx/status/1176497067721732096
1569635604-669	https://twitter.com/search?l=en&q=%24jnj%20OR%20%24JNJ%20since%3A2015-01-01%20until%3A2015-12-31&src=typd&lang=en	@semodough	dough	@tgtxdough $JNJ $MRK $BMY $LLY all with recent MA comments IMHO still think $LLY takes out $ACAD in 2016pic.twitter.com/fiqMpEN44L	2	2	6	1450545313000	10:15 AM - 19 Dec 2015	/semodough/status/678262321278550016
1569635604-759	https://twitter.com/search?l=en&q=%24jnj%20OR%20%24JNJ%20since%3A2015-01-01%20until%3A2015-12-31&src=typd&lang=en	@adamfeuerstein	Adam Feuerstein	. @BioRunUp @sharkbiotech I like how $JNJ imetelstat slide skips from ’start ph2” to “filing anticipated.” Some big steps in between! $GERN	5	3	2	1432133847000	7:57 AM - 20 May 2015	/adamfeuerstein/status/601039037537857536
1569635604-804	https://twitter.com/search?l=en&q=%24jnj%20OR%20%24JNJ%20since%3A2015-01-01%20until%3A2015-12-31&src=typd&lang=en	@PSBCap	Angry Mob Capital	SOURCE: JOHNSON & JOHNSON $JNJ FINALIZING PLAN TO BUY MANKIND $MNKD. OFFER TO INCLUDE A COUCH,USED TUBA,& SUBSCRIPTION TO @ProfitLockers	3	2	5	1425676991000	2:23 PM - 6 Mar 2015	/PSBCap/status/573957020648280064
1569635604-684	https://twitter.com/search?l=en&q=%24jnj%20OR%20%24JNJ%20since%3A2015-01-01%20until%3A2015-12-31&src=typd&lang=en	@JohnCendpts	John Carroll	Great conversation with $JNJ's Kurt Hertogs, $SNY's Jochen Maas and Max Planck's Ivan Baines on academic/industry collaborations-#BioFit2015		3	2	1448978345000	6:59 AM - 1 Dec 2015	/JohnCendpts/status/671689979052081153
