# Supplementary material for: Measuring information flux between social media and stock prices with Transfer Entropy
Source: PLoS One. 2021 Sep 23;16(9):e0257686. doi: 10.1371/journal.pone.0257686 (PMC8459996; doi:10.1371/journal.pone.0257686)
Supplement: S1 Data — (ZIP) [file pone.0257686.s001.zip › DATA BASES/17.-JOHNSON AND JOHNSON/New folder/twitter_feed (29).csv]

web-scraper-order	web-scraper-start-url	handle	name	content	replies	retweets	favorites	unix_timestamp	published_date	url
1569635750-959	https://twitter.com/search?l=en&q=%24jnj%20OR%20%24JNJ%20since%3A2016-01-01%20until%3A2016-12-31&src=typd&lang=en	@JohnCendpts	John Carroll	Updated: $AMGN hit with a setback as Kyprolis fails a key frontline trial for multiple myeloma $CELG $JNJ etc http://endpts.com/amgen-hit-with-a-setback-as-kyprolis-fails-a-key-frontline-trial-for-multiple-myeloma/ …		2	5	1474975299000	4:21 AM - 27 Sep 2016	/JohnCendpts/status/780729111094460416
1569635750-917	https://twitter.com/search?l=en&q=%24jnj%20OR%20%24JNJ%20since%3A2016-01-01%20until%3A2016-12-31&src=typd&lang=en	@SeekingAlpha	Seeking Alpha	The Great Recession Was No Match For These Great Dividend Achievers http://seekingalpha.com/article/4021130-great-recession-match-great-dividend-achievers?source=feed_f … $AIG $CVX $GE $IBM $JNJ $KO $PEP $PG $TLT			2	1478628157000	11:02 AM - 8 Nov 2016	/SeekingAlpha/status/796050305829904384
1569635750-946	https://twitter.com/search?l=en&q=%24jnj%20OR%20%24JNJ%20since%3A2016-01-01%20until%3A2016-12-31&src=typd&lang=en	@AndyBiotech	Andy Biotech	$PFE/Celltrion to launch its #biosimilar infliximab in late November, only 15% discount to $JNJ Remicade WAC price. http://www.businesswire.com/news/home/20161017006422/en/Pfizer-Announces-U.S.-Availability-Biosimilar-INFLECTRA%C2%AE-infliximab-dyyb#.WAUvryZcAW0.twitter …	1	10	4	1476735143000	1:12 PM - 17 Oct 2016	/AndyBiotech/status/788110430170472449
1569635750-996	https://twitter.com/search?l=en&q=%24jnj%20OR%20%24JNJ%20since%3A2016-01-01%20until%3A2016-12-31&src=typd&lang=en	@JNJNews	Johnson & Johnson	$JNJ's Gorsky announces quarterly dividend increase of 6.7% to 80 cents per share #JNJASM16 http://bit.ly/1WsRtD6 pic.twitter.com/LP8dcMY2xH	5	19	14	1461855239000	7:53 AM - 28 Apr 2016	/JNJNews/status/725699588582158336
1569635750-1016	https://twitter.com/search?l=en&q=%24jnj%20OR%20%24JNJ%20since%3A2016-01-01%20until%3A2016-12-31&src=typd&lang=en	@jonathanrockoff	Jonathan Rockoff	Inflectra, a biosimilar to $JNJ's Remicade that is from Celltrion, is approved by @US_FDA		6	3	1459886955000	1:09 PM - 5 Apr 2016	/jonathanrockoff/status/717444006834208769
1569635750-904	https://twitter.com/search?l=en&q=%24jnj%20OR%20%24JNJ%20since%3A2016-01-01%20until%3A2016-12-31&src=typd&lang=en	@YahooFinance	Yahoo Finance	#stock movers: $F recalls 680K vehicles; $SQ upgrade; $JNJ ordered to pay $1B; $SWHC sinks; $AAL $SBUX https://yhoo.it/2gIQCP4 @SeanaNSmithpic.twitter.com/ARvcpxtcBZ		5	5	1480700182000	10:36 AM - 2 Dec 2016	/YahooFinance/status/804741009259331584
1569635750-924	https://twitter.com/search?l=en&q=%24jnj%20OR%20%24JNJ%20since%3A2016-01-01%20until%3A2016-12-31&src=typd&lang=en	@MelaynaLokosky	KillingMyCareer	Johnson & Johnson's Female Marketing Team Paving The Way To Hell for Gynecare Mesh Victims $JNJ #JNJ http://www.killingmycareer.com/mmpiher-method/johnson-johnsons-femicide-agents-of-death-marketing-spokespeople/ …pic.twitter.com/THLyWeX3Jk			2	1478540443000	10:40 AM - 7 Nov 2016	/MelaynaLokosky/status/795682407122960386
1569635750-895	https://twitter.com/search?l=en&q=%24jnj%20OR%20%24JNJ%20since%3A2016-01-01%20until%3A2016-12-31&src=typd&lang=en	@InvestorHangout	Investors Hangout	Live Stock Talk - Streaming Live! Watch Here --> http://investorshangout.com/live?utm_source=dlvr.it&utm_medium=twitter#63403 … $GS $IYR $JNJ $JPM $KO $LABU $LVS $MSTX		76		1481299344000	9:02 AM - 9 Dec 2016	/InvestorHangout/status/807254075804827648
1569635750-1053	https://twitter.com/search?l=en&q=%24jnj%20OR%20%24JNJ%20since%3A2016-01-01%20until%3A2016-12-31&src=typd&lang=en	@Stocktwits	Stocktwits	If you missed earnings this morning, we'll break them down for you. Here's how much Johnson & Johnson made: http://stks.co/h3p8d $JNJ	3	1	7	1453816636000	6:57 AM - 26 Jan 2016	/Stocktwits/status/691983242677751808
1569635750-1051	https://twitter.com/search?l=en&q=%24jnj%20OR%20%24JNJ%20since%3A2016-01-01%20until%3A2016-12-31&src=typd&lang=en	@TripleDTrader	Dennis Dick	Notable opening imbalances: $BAC +287K, $CAG +65K, $BABA +250K, $JNJ +43K, $JPM +77K, $PM -69K, $NKE -56K, $UA -50K, $DOW +50K, $TWTR +37K		7	5	1454077124000	7:18 AM - 29 Jan 2016	/TripleDTrader/status/693075810811400192
1569635750-893	https://twitter.com/search?l=en&q=%24jnj%20OR%20%24JNJ%20since%3A2016-01-01%20until%3A2016-12-31&src=typd&lang=en	@AndyBiotech	Andy Biotech	$JNJ has Ended Discussions with Actelion: "not able to reach an agreement that it believed would create adequate value for its shareholders"	1	14	11	1481672716000	4:45 PM - 13 Dec 2016	/AndyBiotech/status/808820110077075456
1569635750-928	https://twitter.com/search?l=en&q=%24jnj%20OR%20%24JNJ%20since%3A2016-01-01%20until%3A2016-12-31&src=typd&lang=en	@AmyDaniel212	Amy Daniel	What does http://www.ironbcg.com have to say about $msft $pg $hd $adm $wba $tgt $jnj $antm $met $googl $usat #FridayFeeling			1	1478474413000	4:20 PM - 6 Nov 2016	/AmyDaniel212/status/795405455908634628
1569635750-999	https://twitter.com/search?l=en&q=%24jnj%20OR%20%24JNJ%20since%3A2016-01-01%20until%3A2016-12-31&src=typd&lang=en	@kaylatausche	Kayla Tausche	$XOM loses AAA credit rating. And then there were two: $JNJ, $MSFT. (via @TheDomino)	2	4	7	1461683629000	8:13 AM - 26 Apr 2016	/kaylatausche/status/724979805352001536
1569635750-960	https://twitter.com/search?l=en&q=%24jnj%20OR%20%24JNJ%20since%3A2016-01-01%20until%3A2016-12-31&src=typd&lang=en	@Lin_ling_88	Helen Ong	Biotech Is Cheaper Than Big Pharma - Barron's $IBB $XBI $PGE $MRK $ABBV $AMGN $JNJ http://www.barrons.com/articles/biotech-is-cheaper-than-big-pharma-1474693211?mod=yahoobarrons&ru=yahoo …	1	5	10	1474856342000	7:19 PM - 25 Sep 2016	/Lin_ling_88/status/780230168136847360
1569635750-1074	https://twitter.com/search?l=en&q=%24jnj%20OR%20%24JNJ%20since%3A2016-01-01%20until%3A2016-12-31&src=typd&lang=en	@funanc1al	FUNanc!al	Dow Glow: Highest Rated DJIA Stocks... http://bit.ly/1RluGGZ $AXP $MMM $CAT $WFC $AET $MAR $BA $JNJ $NKE $WMT $V $MCD $JPM $TRV $PG $PFE		1		1451914292000	6:31 AM - 4 Jan 2016	/funanc1al/status/684004233134346240
1569635750-961	https://twitter.com/search?l=en&q=%24jnj%20OR%20%24JNJ%20since%3A2016-01-01%20until%3A2016-12-31&src=typd&lang=en	@semodough	dough	Therapeutic Footprint of Potential Acquirers $GILD $CELG $AMGN $AGN $IBB $JNJ pic.twitter.com/uT4cuotTMC	1	7	10	1474768668000	6:57 PM - 24 Sep 2016	/semodough/status/779862433942867969
1569635750-932	https://twitter.com/search?l=en&q=%24jnj%20OR%20%24JNJ%20since%3A2016-01-01%20until%3A2016-12-31&src=typd&lang=en	@AndyBiotech	Andy Biotech	$GERN ooops --> Another drug-associated death has been observed by $JNJ in IMbark and IMerge as disclosed in latest 10-Q. pic.twitter.com/FCL0rgBMIP	4	6	6	1478267701000	6:55 AM - 4 Nov 2016	/AndyBiotech/status/794538441866444800
1569635750-911	https://twitter.com/search?l=en&q=%24jnj%20OR%20%24JNJ%20since%3A2016-01-01%20until%3A2016-12-31&src=typd&lang=en	@NPetallides	Nicole Petallides	WAKEUP! : ) 30 mins 'til @FoxBusinessAM ! Europe Down a bit, US futures up.25% possible $JNJ $17B Deal, &Big #blackfriday Show MKTCloses 1PM	3	2	27	1480066384000	2:33 AM - 25 Nov 2016	/NPetallides/status/802082666837409792
1569635750-1089	https://twitter.com/search?l=en&q=%24jnj%20OR%20%24JNJ%20since%3A2016-01-01%20until%3A2016-12-31&src=typd&lang=en	@DvdndDiplomats	Dividend Diplomats	Top 5 foundation stocks for a portfolio http://wp.me/p53iqD-j5 #Retirement #NewYears #Save #Invest $MCD $T $JNJ $PG $ED #Money #Life		1	2	1451677244000	12:40 PM - 1 Jan 2016	/DvdndDiplomats/status/683009983722565632
1569635750-1032	https://twitter.com/search?l=en&q=%24jnj%20OR%20%24JNJ%20since%3A2016-01-01%20until%3A2016-12-31&src=typd&lang=en	@CNBCnow	CNBC Now	$JNJ files to sell up to an 8-part US dollar bond; Reuters also reports $GM Financial, $K and $JPM will sell high-grade bonds today.		6	8	1456409207000	7:06 AM - 25 Feb 2016	/CNBCnow/status/702857275573022721
1569635750-889	https://twitter.com/search?l=en&q=%24jnj%20OR%20%24JNJ%20since%3A2016-01-01%20until%3A2016-12-31&src=typd&lang=en	@bradloncar	Brad Loncar	Actelion is down about 9% this morning on last night's $JNJ news. https://docs.google.com/spreadsheets/d/16joA-S8rzL5KjV_30e_qWw0ThE-8FJisO7w-_DQ0YHI/edit?usp=sharing …	1	2	4	1481717198000	5:06 AM - 14 Dec 2016	/bradloncar/status/809006682747666432
1569635750-915	https://twitter.com/search?l=en&q=%24jnj%20OR%20%24JNJ%20since%3A2016-01-01%20until%3A2016-12-31&src=typd&lang=en	@MarketWatch	MarketWatch	Hopes that #presidenttrump will go easy on them has drugmakers rallying: $pfe up 5% $mrk up 2.7% $jnj up 2.3% http://on.mktw.net/2fm7URo	3	38	28	1478694709000	5:31 AM - 9 Nov 2016	/MarketWatch/status/796329447305740288
1569635750-1055	https://twitter.com/search?l=en&q=%24jnj%20OR%20%24JNJ%20since%3A2016-01-01%20until%3A2016-12-31&src=typd&lang=en	@Stocktwits	Stocktwits	Johnson & Johnson, Proctor & Gamble, DuPont and 3M reported earnings today. They ALL beat on EPS: http://stks.co/g3og9 $JNJ $PG $DD $MMM		8	8	1453815369000	6:36 AM - 26 Jan 2016	/Stocktwits/status/691977928809185280
1569635750-1022	https://twitter.com/search?l=en&q=%24jnj%20OR%20%24JNJ%20since%3A2016-01-01%20until%3A2016-12-31&src=typd&lang=en	@pharmalot	pharmalot	Drug makers paid fewer fines for bad behavior in recent years.. read the analysis here.. https://www.statnews.com/pharmalot/2016/03/31/pharma-fraud-kickbacks/ … #pharma $GSK $PFE $JNJ	2	6	5	1459423361000	4:22 AM - 31 Mar 2016	/pharmalot/status/715499554637012992
1569635750-944	https://twitter.com/search?l=en&q=%24jnj%20OR%20%24JNJ%20since%3A2016-01-01%20until%3A2016-12-31&src=typd&lang=en	@aarontask	Aaron Task	Standing O for @girlsinc reps who will he mentored by $JNJ execs #FortuneMPWpic.twitter.com/U3hjWEIBvC		4	7	1476758542000	7:42 PM - 17 Oct 2016	/aarontask/status/788208570680553472
1569635750-1090	https://twitter.com/search?l=en&q=%24jnj%20OR%20%24JNJ%20since%3A2016-01-01%20until%3A2016-12-31&src=typd&lang=en	@SimplyDividends	SimplySafeDividends	See some of our favorite blue chip #dividend #stocks: https://www.simplysafedividends.com/blue-chip-dividend-stocks/ … $KO $PEP $XOM $JNJ			1	1451667931000	10:05 AM - 1 Jan 2016	/SimplyDividends/status/682970922324721665
1569635750-955	https://twitter.com/search?l=en&q=%24jnj%20OR%20%24JNJ%20since%3A2016-01-01%20until%3A2016-12-31&src=typd&lang=en	@jonathanrockoff	Jonathan Rockoff	$JNJ gives update on its program to expand access to experimental medicines: granted 62 requests, pledges to expand @ArthurCaplanpic.twitter.com/Quj0SSTzay		18	16	1475158949000	7:22 AM - 29 Sep 2016	/jonathanrockoff/status/781499392360603648
1569635750-1008	https://twitter.com/search?l=en&q=%24jnj%20OR%20%24JNJ%20since%3A2016-01-01%20until%3A2016-12-31&src=typd&lang=en	@bradloncar	Brad Loncar	Earnings get going again this week: Tue: $ISRG $JNJ Wed: $ABT $STJ $SYK Thur: $BIIB $DGX The full list: http://www.loncarblog.com/#!april-18-healthcare-earnings-calendar/cf3c …	1	4	5	1460917271000	11:21 AM - 17 Apr 2016	/bradloncar/status/721765464444022784
1569635750-894	https://twitter.com/search?l=en&q=%24jnj%20OR%20%24JNJ%20since%3A2016-01-01%20until%3A2016-12-31&src=typd&lang=en	@crosshairtrader	David Blair	Bullish Trend Reversals forming on many stocks such as $PG $JNJ $PFE $PEP $KO $WMT $XLV $XLP		1	7	1481562953000	10:15 AM - 12 Dec 2016	/crosshairtrader/status/808359730582343680
1569635750-1102	https://twitter.com/search?l=en&q=%24jnj%20OR%20%24JNJ%20since%3A2016-01-01%20until%3A2016-12-31&src=typd&lang=en	@IHPosts	Investors Hangout	NMM Direxion Daily Gold Miners Bull 3x Shares Company Info http://dlvr.it/D8cJwk $NMM $JNJ $NUGT $GLD #NMM #stocks #investing				1451612718000	6:45 PM - 31 Dec 2015	/IHPosts/status/682739341471297536
1569635750-880	https://twitter.com/search?l=en&q=%24jnj%20OR%20%24JNJ%20since%3A2016-01-01%20until%3A2016-12-31&src=typd&lang=en	@MeshAwareness	MeshAwareness	#patientsafety #FridayFeeling Mesh victims solidarity $JnJ pic.twitter.com/KDHmoEmo9B	2	18	15	1481936228000	5:57 PM - 16 Dec 2016	/MeshAwareness/status/809925359596605441
1569635750-875	https://twitter.com/search?l=en&q=%24jnj%20OR%20%24JNJ%20since%3A2016-01-01%20until%3A2016-12-31&src=typd&lang=en	@DeItaOne	*Walter Bloomberg	JOHNSON & JOHNSON SAID TO RAISE ACTELION TAKEOVER OFFER AS TALKS ADVANCE - BLOOMBERG $JNJ		5	1	1480431123000	7:52 AM - 29 Nov 2016	/DeItaOne/status/803612493344022528
1569635750-1062	https://twitter.com/search?l=en&q=%24jnj%20OR%20%24JNJ%20since%3A2016-01-01%20until%3A2016-12-31&src=typd&lang=en	@WallStJesus	JE$US	CBOE: Earnings Week >> http://www.cboeoptionshub.com/2016/01/22/earnings-week-125-129/ … $MCD $COH $JNJ $AAPL $YHOO $BA $$FB $EBAY $BABA $AMZN $CELG $MSFT $Xpic.twitter.com/6RzAizJFBF	2	4	10	1453680863000	5:14 PM - 24 Jan 2016	/WallStJesus/status/691413772553064448
1569635750-937	https://twitter.com/search?l=en&q=%24jnj%20OR%20%24JNJ%20since%3A2016-01-01%20until%3A2016-12-31&src=typd&lang=en	@FierceBiotech	FierceBiotech	J&J backs neuro startup BlackThorn in $40M Series A: http://ow.ly/EdDx305naj0 $JNJ @StacyALawrence		4	3	1476978275000	8:44 AM - 20 Oct 2016	/FierceBiotech/status/789130198948126721
1569635750-1005	https://twitter.com/search?l=en&q=%24jnj%20OR%20%24JNJ%20since%3A2016-01-01%20until%3A2016-12-31&src=typd&lang=en	@adamfeuerstein	Adam Feuerstein	$JNJ reported very strong immunology drug sales in Q1. Revenue growth exceeded volume growth, which means…. ? (You know.)	5	4	10	1461088702000	10:58 AM - 19 Apr 2016	/adamfeuerstein/status/722484500584914945
1569635750-1036	https://twitter.com/search?l=en&q=%24jnj%20OR%20%24JNJ%20since%3A2016-01-01%20until%3A2016-12-31&src=typd&lang=en	@OpenOutcrier	Open Outcrier	$JNJ (-0.6% pre) J&J must pay $72 million for cancer death linked to talcum powder: lawyers http://ooc.bz/l/407		2	4	1456321975000	6:52 AM - 24 Feb 2016	/OpenOutcrier/status/702491399611002880
1569635750-1094	https://twitter.com/search?l=en&q=%24jnj%20OR%20%24JNJ%20since%3A2016-01-01%20until%3A2016-12-31&src=typd&lang=en	@nasdaqfan	nasdaqfan	VXX iPath S&P 500 VIX Short-Term Futures ETN Current Price http://dlvr.it/D8dcLD $VXX $JNJ $GOOGL $MCD #VXX #stock #stock				1451620202000	8:50 PM - 31 Dec 2015	/nasdaqfan/status/682770733903122433
1569635750-987	https://twitter.com/search?l=en&q=%24jnj%20OR%20%24JNJ%20since%3A2016-01-01%20until%3A2016-12-31&src=typd&lang=en	@GENbio	GEN	$JNJ's Janssen to use $AMRS platform in biosynthetic drug discovery collaboration:http://ow.ly/m2IA300XT2w		3	4	1465223798000	7:36 AM - 6 Jun 2016	/GENbio/status/739828348424228864
1569635750-1013	https://twitter.com/search?l=en&q=%24jnj%20OR%20%24JNJ%20since%3A2016-01-01%20until%3A2016-12-31&src=typd&lang=en	@bradloncar	Brad Loncar	Janssen is going to develop and commercialize niraparib for prostate cancer worldwide (ex-JPN). Super. $TSRO $JNJ http://finance.yahoo.com/news/tesaro-announces-global-prostate-cancer-110000371.html …		5	8	1459940661000	4:04 AM - 6 Apr 2016	/bradloncar/status/717669264744980480
1569635750-1011	https://twitter.com/search?l=en&q=%24jnj%20OR%20%24JNJ%20since%3A2016-01-01%20until%3A2016-12-31&src=typd&lang=en	@eWhispers	Earnings Whispers	#earnings season begins $NFLX $IBM $UA $GOOGL $SBUX $MSFT $HAS $PEP $JNJ $MS $INTC $GS $LUV http://eps.sh/cal pic.twitter.com/OgYQutnt8K	1	64	53	1460807428000	4:50 AM - 16 Apr 2016	/eWhispers/status/721304749388083200
1569635750-1091	https://twitter.com/search?l=en&q=%24jnj%20OR%20%24JNJ%20since%3A2016-01-01%20until%3A2016-12-31&src=typd&lang=en	@KenFaulkenberry	DividendValueBuilder	$MMM $PG $JNJ $SAFM $WMT $AWR - Updated analysis on the Dividend Value Builder Blog: http://dividendvaluebuilder.com/blog/ #dividend #stocks				1451623326000	9:42 PM - 31 Dec 2015	/KenFaulkenberry/status/682783834136424449
1569635750-998	https://twitter.com/search?l=en&q=%24jnj%20OR%20%24JNJ%20since%3A2016-01-01%20until%3A2016-12-31&src=typd&lang=en	@MattEganCNN	Matt Egan	Breaking: S&P strips @ExxonMobil's AAA credit rating, leaving @Microsoft & $JNJ as only remaining U.S. companies with AAA. $XOM	1	10	6	1461683731000	8:15 AM - 26 Apr 2016	/MattEganCNN/status/724980230687973376
1569635750-1101	https://twitter.com/search?l=en&q=%24jnj%20OR%20%24JNJ%20since%3A2016-01-01%20until%3A2016-12-31&src=typd&lang=en	@rosnerstocks	Rosner Stocks	SLTD iShares Silver Trust Ideas http://dlvr.it/D8cJcC $SLTD $FXI $JNJ $CAH #SLTD #share #investing				1451612889000	6:48 PM - 31 Dec 2015	/rosnerstocks/status/682740058391097344
1569635750-1044	https://twitter.com/search?l=en&q=%24jnj%20OR%20%24JNJ%20since%3A2016-01-01%20until%3A2016-12-31&src=typd&lang=en	@pharmalot	pharmalot	Pharmalot.. Pharmalittle.. Good Morning.. headlines & coffee are served.. http://www.statnews.com/pharmalot/2016/02/10/remicade-biosimilar-sec-salix/ … #pharma $JNJ $PFE $VRX $NWBO #biosimilars	1	2	4	1455115437000	7:43 AM - 10 Feb 2016	/pharmalot/status/697430809649790977
1569635750-1061	https://twitter.com/search?l=en&q=%24jnj%20OR%20%24JNJ%20since%3A2016-01-01%20until%3A2016-12-31&src=typd&lang=en	@JohnCendpts	John Carroll	GSK, AstraZeneca and J&J back $57M effort to springboard university drug research $GSK $AZN $JNJ http://www.fiercebiotech.com/story/gsk-astrazeneca-and-jj-back-60m-effort-springboard-university-drug-research/2016-01-25 …	1	7	6	1453724078000	5:14 AM - 25 Jan 2016	/JohnCendpts/status/691595026271490048
1569635750-997	https://twitter.com/search?l=en&q=%24jnj%20OR%20%24JNJ%20since%3A2016-01-01%20until%3A2016-12-31&src=typd&lang=en	@TheDomino	Dominic Chu	Re: Facebook $FB Record high today makes it worth $353 billion. It overtakes Johnson & Johnson $JNJ ($311B) & now is 6th biggest in S&P 500	1	9	4	1461852508000	7:08 AM - 28 Apr 2016	/TheDomino/status/725688136207089664
1569635750-1072	https://twitter.com/search?l=en&q=%24jnj%20OR%20%24JNJ%20since%3A2016-01-01%20until%3A2016-12-31&src=typd&lang=en	@Canados73	George Papaioannou	Johnson & Johnson declares $0.75 dividend $JNJ http://www.seekingalpha.com/news/3009986			1	1451917244000	7:20 AM - 4 Jan 2016	/Canados73/status/684016615567044608
1569635750-877	https://twitter.com/search?l=en&q=%24jnj%20OR%20%24JNJ%20since%3A2016-01-01%20until%3A2016-12-31&src=typd&lang=en	@FoxBusiness	FOX Business	#StockAlert - Stocks to watch today on #WallStreet $JNJ $HMCpic.twitter.com/onvnP29k6H	1	9	11	1482415728000	7:08 AM - 22 Dec 2016	/FoxBusiness/status/811936532118392832
1569635750-935	https://twitter.com/search?l=en&q=%24jnj%20OR%20%24JNJ%20since%3A2016-01-01%20until%3A2016-12-31&src=typd&lang=en	@FoxBusiness	FOX Business	Jury awards more than $70M to woman in baby powder lawsuit. $JNJ http://fxn.ws/2eD5Je3 pic.twitter.com/UA0U6kGcn3	4	8	10	1477662300000	6:45 AM - 28 Oct 2016	/FoxBusiness/status/791999208504963072
1569635750-1007	https://twitter.com/search?l=en&q=%24jnj%20OR%20%24JNJ%20since%3A2016-01-01%20until%3A2016-12-31&src=typd&lang=en	@Stocktwits	Stocktwits	EARNINGS Mon - $IBM $PEP $NFLX Tue - $JNJ $GS $YHOO Wed - $KO $AXP Thu - $UA $GOOG $SBUX $MSFT $GM Fri - $MCD $GE http://stks.co/j4A2m		80	78	1460934938000	4:15 PM - 17 Apr 2016	/Stocktwits/status/721839568358518784
1569635750-1028	https://twitter.com/search?l=en&q=%24jnj%20OR%20%24JNJ%20since%3A2016-01-01%20until%3A2016-12-31&src=typd&lang=en	@YahooFinance	Yahoo Finance	Midday #stock movers: $HOT takeover bid; $TSLA $JNJ upgrade; $DDD surges; $MANU $TFM http://yhoo.it/2509fS8 pic.twitter.com/KddPa3hxQu		5	5	1457973165000	9:32 AM - 14 Mar 2016	/YahooFinance/status/709416991006793729
1569635750-1070	https://twitter.com/search?l=en&q=%24jnj%20OR%20%24JNJ%20since%3A2016-01-01%20until%3A2016-12-31&src=typd&lang=en	@Paul_Sonnier	Paul Sonnier	.@JNJNews launches consumer #DigitalHealth and wellness tech accelerator w/ @PlugandPlayTC http://stfi.re/xzonpv $JNJ #JPM16 #CES2016	3	3	3	1452274180000	10:29 AM - 8 Jan 2016	/Paul_Sonnier/status/685513716884881409
1569635750-992	https://twitter.com/search?l=en&q=%24jnj%20OR%20%24JNJ%20since%3A2016-01-01%20until%3A2016-12-31&src=typd&lang=en	@JohnCendpts	John Carroll	Genentech, J&J partner AC Immune files IPO to back Alzheimer’s pipeline $ACIU $JNJ http://www.fiercebiotech.com/genentech-j-j-partner-ac-immune-files-ipo-to-back-alzheimer-s-pipeline …		4	3	1464782389000	4:59 AM - 1 Jun 2016	/JohnCendpts/status/737976946081030144
1569635750-1030	https://twitter.com/search?l=en&q=%24jnj%20OR%20%24JNJ%20since%3A2016-01-01%20until%3A2016-12-31&src=typd&lang=en	@_jeffbuchanan	Jeff Buchanan	NeuWave Bought By $JNJ Subsidiary @Ethicon, Eyes Global Markets http://www.xconomy.com/wisconsin/2016/03/10/neuwave-bought-by-jj-subsidiary-ethicon-eyes-international-markets/ … #Medicaldevice #exits @JNJNews @WARF_News @Xconomy		3	3	1457623840000	8:30 AM - 10 Mar 2016	/_jeffbuchanan/status/707951817112457216
1569635750-1021	https://twitter.com/search?l=en&q=%24jnj%20OR%20%24JNJ%20since%3A2016-01-01%20until%3A2016-12-31&src=typd&lang=en	@OfficialLionPac	Pro	E. Coli outbreaks are back $GBSN will be in every hospital #health #usa #chipotle #pizzaranch #mcdonalds $jnj pic.twitter.com/Y8Edn10SFg		1	4	1459438730000	8:38 AM - 31 Mar 2016	/OfficialLionPac/status/715564015888556032
1569635750-1040	https://twitter.com/search?l=en&q=%24jnj%20OR%20%24JNJ%20since%3A2016-01-01%20until%3A2016-12-31&src=typd&lang=en	@CNNBusiness	CNN Business	Johnson & Johnson to pay family $72M in case claiming talcum powder caused cancer http://cnnmon.ie/1KJHhn6 $JNJ pic.twitter.com/aXjaXo2yls	3	58	26	1456314120000	4:42 AM - 24 Feb 2016	/CNNBusiness/status/702458452417900544
1569635750-1041	https://twitter.com/search?l=en&q=%24jnj%20OR%20%24JNJ%20since%3A2016-01-01%20until%3A2016-12-31&src=typd&lang=en	@sciencescanner	David Grainger	Painful misapplication of US Tort Law to healthcare plumbs new depths as $72m damages awarded for using talc: http://www.bbc.co.uk/news/world-us-canada-35648252 … $JNJ		2	2	1456310426000	3:40 AM - 24 Feb 2016	/sciencescanner/status/702442956599521280
1569635750-1026	https://twitter.com/search?l=en&q=%24jnj%20OR%20%24JNJ%20since%3A2016-01-01%20until%3A2016-12-31&src=typd&lang=en	@JacobPlieth	Jacob Plieth	Some #AACR16 presentations to look out for, via @EPVantage: http://ow.ly/ZFHQ0 $RHHBY $JNJ $BMY $ADXS $RXDX $KITE $ATRA	1	9	7	1458318164000	9:22 AM - 18 Mar 2016	/JacobPlieth/status/710864022866935808
1569635750-907	https://twitter.com/search?l=en&q=%24jnj%20OR%20%24JNJ%20since%3A2016-01-01%20until%3A2016-12-31&src=typd&lang=en	@bradloncar	Brad Loncar	I agree with Charlie on this. Not too many assets out there can be a needle mover for $JNJ. Actelion is a good one. http://www.wsj.com/articles/costly-biotech-bet-still-worth-it-for-j-j-1480355695 …	1	5	7	1480417653000	4:07 AM - 29 Nov 2016	/bradloncar/status/803555994227896320
1569635750-943	https://twitter.com/search?l=en&q=%24jnj%20OR%20%24JNJ%20since%3A2016-01-01%20until%3A2016-12-31&src=typd&lang=en	@RANsquawk	RANsquawk	As a heads up, a combined 17.4% of the $DJIA report today with $GS, $JNJ, $UNH pre-market and $INTC after-market		11	5	1476783328000	2:35 AM - 18 Oct 2016	/RANsquawk/status/788312530741555200
1569635750-1087	https://twitter.com/search?l=en&q=%24jnj%20OR%20%24JNJ%20since%3A2016-01-01%20until%3A2016-12-31&src=typd&lang=en	@DvdndDiplomats	Dividend Diplomats	Bert's 5 Stocks to ALWAYS buy: http://wp.me/p53iqD-NU $MMM $EMR $JNJ $PEP $TGT #Stocks #Invest #Save #Money #Market #NewYears #Retirement		2	3	1451680080000	1:28 PM - 1 Jan 2016	/DvdndDiplomats/status/683021880303812609
1569635750-1029	https://twitter.com/search?l=en&q=%24jnj%20OR%20%24JNJ%20since%3A2016-01-01%20until%3A2016-12-31&src=typd&lang=en	@jimcramer	Jim Cramer	$JNJ--the fastest grower of the major pharmas! https://twitter.com/StockAction/status/709397130167738369 …	3	6	8	1457969145000	8:25 AM - 14 Mar 2016	/jimcramer/status/709400128650682369
1569635750-1018	https://twitter.com/search?l=en&q=%24jnj%20OR%20%24JNJ%20since%3A2016-01-01%20until%3A2016-12-31&src=typd&lang=en	@FierceBiotech	FierceBiotech	That blockbuster anti-NGF pain drug fulranumab? J&J doesn't want it anymore: http://ow.ly/10ayc8 via @JohnCFierce $JNJ		4	2	1459508151000	3:55 AM - 1 Apr 2016	/FierceBiotech/status/715855188674875392
1569635750-1088	https://twitter.com/search?l=en&q=%24jnj%20OR%20%24JNJ%20since%3A2016-01-01%20until%3A2016-12-31&src=typd&lang=en	@Focus_on_Dvds	Focus on Dividends	My December Dividend Income Summary : $ATD.B $ABX $SU $CUF.UN $JNJ $FTS $COP http://www.monsieurdividende.com/2016/01/my-december-dividend-income-summary.html?utm_source=twitterfeed&utm_medium=twitter … via @monsieurdiv	1		1	1451679518000	1:18 PM - 1 Jan 2016	/Focus_on_Dvds/status/683019522945585153
1569635750-885	https://twitter.com/search?l=en&q=%24jnj%20OR%20%24JNJ%20since%3A2016-01-01%20until%3A2016-12-31&src=typd&lang=en	@jonathanrockoff	Jonathan Rockoff	$JNJ, after walking away earlier, says it is in exclusive negotiations with $ATLN "regarding a potential transaction."		7	4	1482339830000	10:03 AM - 21 Dec 2016	/jonathanrockoff/status/811618191155822594
1569635750-954	https://twitter.com/search?l=en&q=%24jnj%20OR%20%24JNJ%20since%3A2016-01-01%20until%3A2016-12-31&src=typd&lang=en	@JohnCendpts	John Carroll	J&J’s IL-23 star guselkumab grabs the spotlight in PhIII psoriasis showdown $JNJ http://endpts.com/jjs-il-23-star-guselkumab-grabs-the-spotlight-in-phiii-psoriasis-showdown/ …	2	6	7	1475305463000	12:04 AM - 1 Oct 2016	/JohnCendpts/status/782113916998615040
1569635750-973	https://twitter.com/search?l=en&q=%24jnj%20OR%20%24JNJ%20since%3A2016-01-01%20until%3A2016-12-31&src=typd&lang=en	@WallStJesus	JE$US	Check the tape, some monster syndicate out there hitting bid hard call-side in $T $CVX $VZ $JNJ $GE . Most likely overwriting size positions	1	3	8	1467917748000	11:55 AM - 7 Jul 2016	/WallStJesus/status/751127595769470976
1569635750-1050	https://twitter.com/search?l=en&q=%24jnj%20OR%20%24JNJ%20since%3A2016-01-01%20until%3A2016-12-31&src=typd&lang=en	@swetrader	Mosse Rodbay	This is amazing. $JNJ $KO $PG $UL $K $PEP $GIS $MDLZpic.twitter.com/cq4bA3cZCu	1	6	5	1454098267000	1:11 PM - 29 Jan 2016	/swetrader/status/693164490481876992
1569635750-977	https://twitter.com/search?l=en&q=%24jnj%20OR%20%24JNJ%20since%3A2016-01-01%20until%3A2016-12-31&src=typd&lang=en	@Stocktwits	Stocktwits	What you're about to see is the stock market 2 days after Brexit vs. how it looks now: http://stocktwits.com/racernic/message/57672535?utm_medium=community-twitter&utm_source=t.co&utm_campaign=outboundteam … $SPY $DJIA $JNJ $MMM $CLX	2	9	14	1467328326000	4:12 PM - 30 Jun 2016	/Stocktwits/status/748655379630874624
1569635750-979	https://twitter.com/search?l=en&q=%24jnj%20OR%20%24JNJ%20since%3A2016-01-01%20until%3A2016-12-31&src=typd&lang=en	@LaMonicaBuzz	Paul R. La Monica	Take a Tylenol for your Brexit headache? $JNJ is only one of 2 Dow 30 stocks currently higher. $VZ is the other. #dividends		3	4	1467041799000	8:36 AM - 27 Jun 2016	/LaMonicaBuzz/status/747453598880038914
1569635750-980	https://twitter.com/search?l=en&q=%24jnj%20OR%20%24JNJ%20since%3A2016-01-01%20until%3A2016-12-31&src=typd&lang=en	@WallStJesus	JE$US	JUMPS IN NYSE SHORTS: $ABBV $WFT $BABA $KGC $T $VRX $LC $SU $GE $BP $SQ $BBY $ALL $LB $BA $UNP $JNJ $DB $V $MET $Cpic.twitter.com/9SjcuuD1qD		12	11	1466886979000	1:36 PM - 25 Jun 2016	/WallStJesus/status/746804234696466433
1569635750-989	https://twitter.com/search?l=en&q=%24jnj%20OR%20%24JNJ%20since%3A2016-01-01%20until%3A2016-12-31&src=typd&lang=en	@SquawkCNBC	Squawk Box	NEWS ALERT: J&J buys Vogue International for $3.3B in cash $JNJ	1	6	2	1464865100000	3:58 AM - 2 Jun 2016	/SquawkCNBC/status/738323860983058432
1569635750-890	https://twitter.com/search?l=en&q=%24jnj%20OR%20%24JNJ%20since%3A2016-01-01%20until%3A2016-12-31&src=typd&lang=en	@CNNBusiness	CNN Business	What to watch - Fed’s rate decision - Techies meet Trump - Johnson & Johnson deal collapses http://cnnmon.ie/2gHz5dB $JNJ	1	10	9	1481711700000	3:35 AM - 14 Dec 2016	/CNNBusiness/status/808983622535544832
1569635750-994	https://twitter.com/search?l=en&q=%24jnj%20OR%20%24JNJ%20since%3A2016-01-01%20until%3A2016-12-31&src=typd&lang=en	@PhilipvanDoorn	Philip van Doorn	6 favorite dividend stocks: http://on.mktw.net/1NVe0at $FTR $JNJ $PFE $XOMpic.twitter.com/WsbxZUBtbD		9	21	1462357270000	3:21 AM - 4 May 2016	/PhilipvanDoorn/status/727805260052475907
1569635750-970	https://twitter.com/search?l=en&q=%24jnj%20OR%20%24JNJ%20since%3A2016-01-01%20until%3A2016-12-31&src=typd&lang=en	@Stocktwits	Stocktwits	What stock would you pick from this? 9 of the biggest biotech stocks and their operating margin: http://stocktwits.com/danhyder/message/61915391?utm_medium=community-twitter&utm_source=t.co&utm_campaign=outboundteam … $GILD $JNJ $BMY	2	12	10	1472845952000	12:52 PM - 2 Sep 2016	/Stocktwits/status/771797981850853376
1569635750-1003	https://twitter.com/search?l=en&q=%24jnj%20OR%20%24JNJ%20since%3A2016-01-01%20until%3A2016-12-31&src=typd&lang=en	@jimcramer	Jim Cramer	$JNJ cannot be stopped!!	5	8	25	1461160127000	6:48 AM - 20 Apr 2016	/jimcramer/status/722784078324449280
1569635750-1043	https://twitter.com/search?l=en&q=%24jnj%20OR%20%24JNJ%20since%3A2016-01-01%20until%3A2016-12-31&src=typd&lang=en	@HedgeMind	HedgeMind	10 most owned stocks by Institutional investors as of 12/31: $AAPL 57% of all II) $MSFT $JNJ $XOM $GE $PG $JPM $PFE $WFC $PEP (41%).		2	8	1456090754000	2:39 PM - 21 Feb 2016	/HedgeMind/status/701521587871158274
1569635750-906	https://twitter.com/search?l=en&q=%24jnj%20OR%20%24JNJ%20since%3A2016-01-01%20until%3A2016-12-31&src=typd&lang=en	@pharmalot	pharmalot	Some drug makers are better corporate citizens than others.. see which ones.. https://www.statnews.com/pharmalot/2016/12/01/corporate-citizens-drug-makers-pharma/ … #pharma $AMGN $JNJ $BIIB $PFE $MYL		11	5	1480611389000	9:56 AM - 1 Dec 2016	/pharmalot/status/804368584009011200
1569635750-982	https://twitter.com/search?l=en&q=%24jnj%20OR%20%24JNJ%20since%3A2016-01-01%20until%3A2016-12-31&src=typd&lang=en	@DividendGrowth	Dividend Investor	Time in the market is more important than timing the market http://www.dividendgrowthinvestor.com/2014/10/time-in-market-is-more-important-than.html … $JNJ #Brexit #dividends	1	6	4	1466775797000	6:43 AM - 24 Jun 2016	/DividendGrowth/status/746337905115705347
1569635750-879	https://twitter.com/search?l=en&q=%24jnj%20OR%20%24JNJ%20since%3A2016-01-01%20until%3A2016-12-31&src=typd&lang=en	@JacobPlieth	Jacob Plieth	So $JNJ pulled out, then $SNY pulled out, now $JNJ is back in exclusive talks to buy $ATLN. Who just blinked?	3	6	3	1482338277000	9:37 AM - 21 Dec 2016	/JacobPlieth/status/811611676625825792
1569635750-899	https://twitter.com/search?l=en&q=%24jnj%20OR%20%24JNJ%20since%3A2016-01-01%20until%3A2016-12-31&src=typd&lang=en	@Street_Insider	Streetinsider.com	Trump's corporate tax holiday could spur pharma M&A $ACAD $INCY $BMY $ABBV $AMGN, $BIIB $GILD $JNJ $LLY $MRK $PFEhttp://www.streetinsider.com/Mergers+and+Acquisitions/Trumps+corporate+tax+holiday+could+spur+pharma+M%26A/12314316.html …		5	2	1481026477000	5:14 AM - 6 Dec 2016	/Street_Insider/status/806109591062908929
1569635750-1099	https://twitter.com/search?l=en&q=%24jnj%20OR%20%24JNJ%20since%3A2016-01-01%20until%3A2016-12-31&src=typd&lang=en	@PolgarStocks	PolgarStocks	JNJ Johnson & Johnson News http://dlvr.it/D8cvZh $JNJ $XLP $PBMD $AXAS #JNJ #share #tradeideas				1451616131000	7:42 PM - 31 Dec 2015	/PolgarStocks/status/682753656031019009
1569635750-1079	https://twitter.com/search?l=en&q=%24jnj%20OR%20%24JNJ%20since%3A2016-01-01%20until%3A2016-12-31&src=typd&lang=en	@lookn4wins	lookn4wins	DFS Discover Financial Services Quotes http://dlvr.it/D9gC51 $DFS $GHDX $JNJ $XLK #DFS #finance #share			1	1451853392000	1:36 PM - 3 Jan 2016	/lookn4wins/status/683748803250270208
1569635750-1063	https://twitter.com/search?l=en&q=%24jnj%20OR%20%24JNJ%20since%3A2016-01-01%20until%3A2016-12-31&src=typd&lang=en	@Stocktwits	Stocktwits	UPCOMING EARNINGS MON - $MCD $HAL TUE - $AAPL $JNJ $T $MMM WED - $FB $BA $BIIB THU - $AMZN $BABA $MSFT FRI - $CVX http://stks.co/a3BQg	4	94	91	1453654770000	9:59 AM - 24 Jan 2016	/Stocktwits/status/691304330901630977
1569635750-972	https://twitter.com/search?l=en&q=%24jnj%20OR%20%24JNJ%20since%3A2016-01-01%20until%3A2016-12-31&src=typd&lang=en	@WallStJesus	JE$US	JUMPS IN NYSE SHORTS: $ ABBV $BABA $WFT $T $VRX $LUV $ALL $WPX $MDT $LB $BA $POT $JNJ $VZ $FCX $SQ $DB $V $C $MOSpic.twitter.com/lUp7zoyFdl		8	13	1468094370000	12:59 PM - 9 Jul 2016	/WallStJesus/status/751868402688557056
1569635750-938	https://twitter.com/search?l=en&q=%24jnj%20OR%20%24JNJ%20since%3A2016-01-01%20until%3A2016-12-31&src=typd&lang=en	@FierceBiotech	FierceBiotech	J&J eyes immuno-oncology with 15 R&D assets: http://ow.ly/jBPu305jZZs @StacyALawrence $JNJ		11	3	1476863876000	12:57 AM - 19 Oct 2016	/FierceBiotech/status/788650375112957952
1569635750-1045	https://twitter.com/search?l=en&q=%24jnj%20OR%20%24JNJ%20since%3A2016-01-01%20until%3A2016-12-31&src=typd&lang=en	@JohnCendpts	John Carroll	#FDA panel backs Pfizer and Celltrion's Remicade biosimilar over J&J's objections $PFE $JNJ by @DamianFierce http://www.fiercebiotech.com/story/fda-panel-backs-pfizer-and-celltrions-remicade-biosimilar-over-jjs-objectio/2016-02-09 …		3	3	1455058000000	3:46 PM - 9 Feb 2016	/JohnCendpts/status/697189902530707457
1569635750-1025	https://twitter.com/search?l=en&q=%24jnj%20OR%20%24JNJ%20since%3A2016-01-01%20until%3A2016-12-31&src=typd&lang=en	@FiercePharma	FiercePharma	J&J, BMS are delivering solid sales from new meds. The rest of Big Pharma, not so much: Forbes http://www.fiercepharma.com/story/jj-bms-are-delivering-solid-sales-new-meds-rest-big-pharma-not-so-much-forb/2016-03-21 … $JNJ $BMY #pharma		5	5	1458577816000	9:30 AM - 21 Mar 2016	/FiercePharma/status/711953080175038465
1569635750-898	https://twitter.com/search?l=en&q=%24jnj%20OR%20%24JNJ%20since%3A2016-01-01%20until%3A2016-12-31&src=typd&lang=en	@megtirrell	Meg Tirrell	The only Dow components not in the green today? $JNJ $MRK $PFE. Industry vet @jmaxlevin joins @CNBCClosingBell today to discuss Trump effect	1	3	6	1481143361000	1:42 PM - 7 Dec 2016	/megtirrell/status/806599835184988160
1569635750-1054	https://twitter.com/search?l=en&q=%24jnj%20OR%20%24JNJ%20since%3A2016-01-01%20until%3A2016-12-31&src=typd&lang=en	@megtirrell	Meg Tirrell	Why does $JNJ always report results ex-Olysio? A primer here: http://video.cnbc.com/gallery/?video=3000381403&play=1 …		1	10	1453816099000	6:48 AM - 26 Jan 2016	/megtirrell/status/691980990147870720
1569635750-1035	https://twitter.com/search?l=en&q=%24jnj%20OR%20%24JNJ%20since%3A2016-01-01%20until%3A2016-12-31&src=typd&lang=en	@DosEquisMx	Dos Equis México	Si de verdad te quedaran pocos días a tu #YoDelFuturo , ¿a qué te atreverías antes del fin del mundo ? http://bit.ly/2mpx5uf .pic.twitter.com/cMaKB6yu2o	7	10	81	1569250801000	8:00 AM - 23 Sep 2019	/DosEquisMx/status/1176149222699282434
1569635750-1080	https://twitter.com/search?l=en&q=%24jnj%20OR%20%24JNJ%20since%3A2016-01-01%20until%3A2016-12-31&src=typd&lang=en	@ptshihnote	PT Shih	10 Undervalued Dividend Champions For 2016: Be Greedy When Others Are Fearful http://seekingalpha.com/article/3773626-10-undervalued-dividend-champions-for-2016-be-greedy-when-others-are-fearful?source=tweet … $ABBV $ADM $AFL $BEN $EMR $HCP $JNJ			1	1451837487000	9:11 AM - 3 Jan 2016	/ptshihnote/status/683682090827689985
1569635750-903	https://twitter.com/search?l=en&q=%24jnj%20OR%20%24JNJ%20since%3A2016-01-01%20until%3A2016-12-31&src=typd&lang=en	@zbiotech	zach	*J&J'S INCREASED OFFER FOR ACTELION SAID TO BE NORTH OF $250/SHR $JNJ	2	16	11	1480712432000	2:00 PM - 2 Dec 2016	/zbiotech/status/804792390582173697
1569635750-986	https://twitter.com/search?l=en&q=%24jnj%20OR%20%24JNJ%20since%3A2016-01-01%20until%3A2016-12-31&src=typd&lang=en	@barronsonline	Barron's	Most Respected Companies: $JNJ overtakes $AAPL for the top spot in our annual ranking http://on.barrons.com/1TRyQ7T pic.twitter.com/GgLUmLv9qa		6	4	1465259818000	5:36 PM - 6 Jun 2016	/barronsonline/status/739979430169317377
1569635750-949	https://twitter.com/search?l=en&q=%24jnj%20OR%20%24JNJ%20since%3A2016-01-01%20until%3A2016-12-31&src=typd&lang=en	@eWhispers	Earnings Whispers	#earnings $NFLX $AMD $BAC $INTC $IBM $JNJ $GS $MSFT $HAS $SKX $DPZ $GE $AAL $UNH $LII $EBAY http://eps.sh/cal pic.twitter.com/yzUI6JmL3g	2	58	51	1476559612000	12:26 PM - 15 Oct 2016	/eWhispers/status/787374197718732804
1569635750-887	https://twitter.com/search?l=en&q=%24jnj%20OR%20%24JNJ%20since%3A2016-01-01%20until%3A2016-12-31&src=typd&lang=en	@seeitmarket	See It Market	The Dow 30 stocks sorted by this week's performance. $PFE $JNJ $XOM leading. $CAT $NKE $UTX laggingpic.twitter.com/c974fxqdan		5	4	1481903598000	8:53 AM - 16 Dec 2016	/seeitmarket/status/809788501420023808
1569635750-975	https://twitter.com/search?l=en&q=%24jnj%20OR%20%24JNJ%20since%3A2016-01-01%20until%3A2016-12-31&src=typd&lang=en	@FierceBiotech	FierceBiotech	J&J bags CD28 antagonist from OSE in €155M autoimmune deal - from FierceBiotech Europe: http://ow.ly/ogYO301VGy9 $JNJ		5	6	1467709665000	2:07 AM - 5 Jul 2016	/FierceBiotech/status/750254831965798400
1569635750-1067	https://twitter.com/search?l=en&q=%24jnj%20OR%20%24JNJ%20since%3A2016-01-01%20until%3A2016-12-31&src=typd&lang=en	@USATODAYmoney	USA TODAY Money	Johnson & Johnson to cut 3,000 jobs $JNJ http://usat.ly/1V56cBj		6	4	1453216420000	8:13 AM - 19 Jan 2016	/USATODAYmoney/status/689465754626850816
1569635750-993	https://twitter.com/search?l=en&q=%24jnj%20OR%20%24JNJ%20since%3A2016-01-01%20until%3A2016-12-31&src=typd&lang=en	@charliebilello	Charlie Bilello	YoY Revenue Growth, largest members of S&P 500... $AAPL: -13% $GOOGL: +17% $MSFT: -6% $XOM: -29% $BRK/B: +7% $FB: +52% $AMZN: +28% $JNJ: +1%	2	13	20	1462469813000	10:36 AM - 5 May 2016	/charliebilello/status/728277299187961856
1569635750-1078	https://twitter.com/search?l=en&q=%24jnj%20OR%20%24JNJ%20since%3A2016-01-01%20until%3A2016-12-31&src=typd&lang=en	@SeekingAlpha	Seeking Alpha	Lanny's 2015 Portfolio Review http://seekingalpha.com/article/3787026-lannys-2015-portfolio-review?source=feed_f … $EMR $JNJ $KMI $ADM $LO $PM $CAT $DOW $SBUX		8	1	1451854920000	2:02 PM - 3 Jan 2016	/SeekingAlpha/status/683755211064643584
1569635750-941	https://twitter.com/search?l=en&q=%24jnj%20OR%20%24JNJ%20since%3A2016-01-01%20until%3A2016-12-31&src=typd&lang=en	@JNJNews	Johnson & Johnson	ICYMI: Earlier today, $JNJ reported Q3 2016 business results. https://goo.gl/XoKesF #JNJQ316pic.twitter.com/3oozGoYCU1	1	6	11	1476799210000	7:00 AM - 18 Oct 2016	/JNJNews/status/788379144866365440
1569635750-1068	https://twitter.com/search?l=en&q=%24jnj%20OR%20%24JNJ%20since%3A2016-01-01%20until%3A2016-12-31&src=typd&lang=en	@jonathanrockoff	Jonathan Rockoff	$JNJ cutting 3,000 jobs and restructuring medical-device segment to save $800mn or more annually, will take $600mn charge in 4Q	1	13	8	1453204916000	5:01 AM - 19 Jan 2016	/jonathanrockoff/status/689417506000240640
1569635750-1105	https://twitter.com/search?l=en&q=%24jnj%20OR%20%24JNJ%20since%3A2016-01-01%20until%3A2016-12-31&src=typd&lang=en	@stock_forums	Stock Forums	JNJ Johnson & Johnson Bid http://dlvr.it/D8bf7d $JNJ $SGY $DGAZ $RIG #JNJ #finance #stock				1451608833000	5:40 PM - 31 Dec 2015	/stock_forums/status/682723046646403072
1569635750-1058	https://twitter.com/search?l=en&q=%24jnj%20OR%20%24JNJ%20since%3A2016-01-01%20until%3A2016-12-31&src=typd&lang=en	@LiveSquawk	LiveSquawk	Johnson & Johnson Q4 15 results: Adj EPS came in at $1.44 (est $1.42); with Revenue of $17.8B (est $17.86B) $JNJ		7	4	1453808521000	4:42 AM - 26 Jan 2016	/LiveSquawk/status/691949207251460096
1569635750-933	https://twitter.com/search?l=en&q=%24jnj%20OR%20%24JNJ%20since%3A2016-01-01%20until%3A2016-12-31&src=typd&lang=en	@FierceBiotech	FierceBiotech	Genmab, J&J data tee up blockbuster-in-waiting Darzalex for faster dosing, long-term maintenance use: http://ow.ly/l4MX305QGWl $JNJ		7	3	1478259694000	4:41 AM - 4 Nov 2016	/FierceBiotech/status/794504861463285761
1569635750-1048	https://twitter.com/search?l=en&q=%24jnj%20OR%20%24JNJ%20since%3A2016-01-01%20until%3A2016-12-31&src=typd&lang=en	@jimcramer	Jim Cramer	Some of the winners coming back--$FB, $JNJ	7	3	16	1454424617000	7:50 AM - 2 Feb 2016	/jimcramer/status/694533299838947328
1569635750-965	https://twitter.com/search?l=en&q=%24jnj%20OR%20%24JNJ%20since%3A2016-01-01%20until%3A2016-12-31&src=typd&lang=en	@CashRocket	CashRocket 💰 🚀	$ABT looking great after breaking descending channel on news of sale of eye care biz to $JNJ w/ hot call action too. pic.twitter.com/DGXXi7Yi3p	2	4	8	1474249016000	6:36 PM - 18 Sep 2016	/CashRocket/status/777682855556186112
1569635750-1065	https://twitter.com/search?l=en&q=%24jnj%20OR%20%24JNJ%20since%3A2016-01-01%20until%3A2016-12-31&src=typd&lang=en	@TheStreetTV	TheStreet TV	Where would @jimcramer pull the trigger on $JNJ? http://GetCramerEdge.com pic.twitter.com/FfgkYDwtlP	2	9	10	1453310692000	10:24 AM - 20 Jan 2016	/TheStreetTV/status/689861162431860736
1569635750-936	https://twitter.com/search?l=en&q=%24jnj%20OR%20%24JNJ%20since%3A2016-01-01%20until%3A2016-12-31&src=typd&lang=en	@pharmalot	pharmalot	Interfaith investor coalition pushes shareholder resolutions on drug prices.. https://www.statnews.com/pharmalot/2016/10/24/interfaith-coalition-drug-prices/ … #pharma $MRK $PFE $JNJ $ELY $BMY $GILD	1	8	3	1477338776000	12:52 PM - 24 Oct 2016	/pharmalot/status/790642250090946560
1569635750-1019	https://twitter.com/search?l=en&q=%24jnj%20OR%20%24JNJ%20since%3A2016-01-01%20until%3A2016-12-31&src=typd&lang=en	@biospace	BioSpace	Women are Suing Johnson & Johnson $JNJ for Allegedly Covering Up Baby Powder Cancer Risk http://bit.ly/1VVYDA6 pic.twitter.com/3HNxaI0e4z		7	5	1459452623000	12:30 PM - 31 Mar 2016	/biospace/status/715622288641495041
1569635750-988	https://twitter.com/search?l=en&q=%24jnj%20OR%20%24JNJ%20since%3A2016-01-01%20until%3A2016-12-31&src=typd&lang=en	@YahooFinance	Yahoo Finance	#Stocks to Watch Today: $AAPL, $CIEN, $BOX, $JNJ http://yhoo.it/25CxU25 pic.twitter.com/KM99MquSgc		5	5	1464870992000	5:36 AM - 2 Jun 2016	/YahooFinance/status/738348575059521536
1569635750-892	https://twitter.com/search?l=en&q=%24jnj%20OR%20%24JNJ%20since%3A2016-01-01%20until%3A2016-12-31&src=typd&lang=en	@jonathanrockoff	Jonathan Rockoff	$JNJ said it has dropped pursuit of Actelion		2	4	1481673107000	4:51 PM - 13 Dec 2016	/jonathanrockoff/status/808821750494560257
1569635750-912	https://twitter.com/search?l=en&q=%24jnj%20OR%20%24JNJ%20since%3A2016-01-01%20until%3A2016-12-31&src=typd&lang=en	@bradloncar	Brad Loncar	Actelion is up nearly 10% in Switzerland on the $JNJ story. Euro Bio Stocks: https://docs.google.com/spreadsheets/d/16joA-S8rzL5KjV_30e_qWw0ThE-8FJisO7w-_DQ0YHI/edit?usp=sharing … $ATLN story:https://www.bloomberg.com/news/articles/2016-11-24/j-j-said-to-make-takeover-approach-for-swiss-drugmaker-actelion …	2	2	13	1480065588000	2:19 AM - 25 Nov 2016	/bradloncar/status/802079327416414208
1569635750-923	https://twitter.com/search?l=en&q=%24jnj%20OR%20%24JNJ%20since%3A2016-01-01%20until%3A2016-12-31&src=typd&lang=en	@Drugdoctor2014	Drugdoctor1	$MDCL and $KAYS - Marijuana Store stocks are SOARING today over 15% $PG $MRK $MYL $VRX $VRTX $BIIB $BMY $JNJ $CELG $JNJ $PFE $GSK $LLYpic.twitter.com/uuGWUezmZn			5	1478542471000	11:14 AM - 7 Nov 2016	/Drugdoctor2014/status/795690911728619520
1569635750-1095	https://twitter.com/search?l=en&q=%24jnj%20OR%20%24JNJ%20since%3A2016-01-01%20until%3A2016-12-31&src=typd&lang=en	@DennyT14	DennyT	JNJ Johnson & Johnson Shares http://dlvr.it/D8dRgZ $JNJ $XBI $RGLD $SUNE #JNJ #nasdaq #nasdaq				1451619752000	8:42 PM - 31 Dec 2015	/DennyT14/status/682768846093041664
1569635750-1071	https://twitter.com/search?l=en&q=%24jnj%20OR%20%24JNJ%20since%3A2016-01-01%20until%3A2016-12-31&src=typd&lang=en	@CNBCnow	CNBC Now	Dragging down the Dow now... $GS ▼ 3.2% $JPM ▼ 2.95% $AXP ▼ 2.83% $JNJ ▼ 2.6% $BA ▼ 2.5% $CSCO ▼ 2.5% $V ▼ 2.4% $TRV ▼ 2.4%	5	47	29	1451918461000	7:41 AM - 4 Jan 2016	/CNBCnow/status/684021720626298880
1569635750-1060	https://twitter.com/search?l=en&q=%24jnj%20OR%20%24JNJ%20since%3A2016-01-01%20until%3A2016-12-31&src=typd&lang=en	@Stocktwits	Stocktwits	THIS WEEK Tue - $AAPL, $JNJ & $PG earnings Wed - Fed FOMC, $BA & $FB earnings Thu - $CAT, $UA, $AMZN Fri - $CVX http://stks.co/y7HM		22	19	1453743573000	10:39 AM - 25 Jan 2016	/Stocktwits/status/691676794920030208
1569635750-939	https://twitter.com/search?l=en&q=%24jnj%20OR%20%24JNJ%20since%3A2016-01-01%20until%3A2016-12-31&src=typd&lang=en	@CNBCFastMoney	CNBC's Fast Money	These fortress trades are coming undone $VZ $T $HD $WMT $JNJ $PM @TheDominopic.twitter.com/jYdJk0oHRO	2	13	13	1476826380000	2:33 PM - 18 Oct 2016	/CNBCFastMoney/status/788493106366656512
1569635750-901	https://twitter.com/search?l=en&q=%24jnj%20OR%20%24JNJ%20since%3A2016-01-01%20until%3A2016-12-31&src=typd&lang=en	@zbiotech	zach	*SANOFI SAID TO EXPLORE COUNTERBID FOR ACTELION AMID J&J TALKS $SNY $JNJ	1	22	6	1480972023000	2:07 PM - 5 Dec 2016	/zbiotech/status/805881191505207296
1569635750-910	https://twitter.com/search?l=en&q=%24jnj%20OR%20%24JNJ%20since%3A2016-01-01%20until%3A2016-12-31&src=typd&lang=en	@jonathanrockoff	Jonathan Rockoff	$JNJ confirms it is in preliminary talks with $ATLN		10	8	1480094494000	10:21 AM - 25 Nov 2016	/jonathanrockoff/status/802200569389740032
1569635750-1006	https://twitter.com/search?l=en&q=%24jnj%20OR%20%24JNJ%20since%3A2016-01-01%20until%3A2016-12-31&src=typd&lang=en	@OptionsHawk	Joe Kunkle	$JNJ report in Medical Devices showing strength in Hips/Knees, sets up well for $SYK $ZBH		5	10	1461065355000	4:29 AM - 19 Apr 2016	/OptionsHawk/status/722386573308928000
1569635750-990	https://twitter.com/search?l=en&q=%24jnj%20OR%20%24JNJ%20since%3A2016-01-01%20until%3A2016-12-31&src=typd&lang=en	@Street_Insider	Streetinsider.com	Johnson & Johnson $JNJ to Acquire Vogue International for ~$3.3B http://www.streetinsider.com/Corporate+News/Johnson+%26+Johnson+%28JNJ%29+to+Acquire+Vogue+International+for+~%243.3B/11700068.html …		6	4	1464864416000	3:46 AM - 2 Jun 2016	/Street_Insider/status/738320994083835906
1569635750-1077	https://twitter.com/search?l=en&q=%24jnj%20OR%20%24JNJ%20since%3A2016-01-01%20until%3A2016-12-31&src=typd&lang=en	@PolgarStocks	PolgarStocks	JNJ Johnson & Johnson Stock Forum http://dlvr.it/D9jTBT $JNJ $HES $AAP $BABA #JNJ #nasdaq #share		1		1451864585000	4:43 PM - 3 Jan 2016	/PolgarStocks/status/683795747095982080
1569635750-1085	https://twitter.com/search?l=en&q=%24jnj%20OR%20%24JNJ%20since%3A2016-01-01%20until%3A2016-12-31&src=typd&lang=en	@SimplyDividends	SimplySafeDividends	The complete list of 2016 #dividend aristocrats, updated daily: http://www.simplysafedividends.com/dividend-aristocrats/ … $XOM $JNJ $PG $T $WMT $KO $CVX $PEP		3	2	1451743322000	7:02 AM - 2 Jan 2016	/SimplyDividends/status/683287137001828352
1569635750-1000	https://twitter.com/search?l=en&q=%24jnj%20OR%20%24JNJ%20since%3A2016-01-01%20until%3A2016-12-31&src=typd&lang=en	@TheDomino	Dominic Chu	Johnson & Johnson $JNJ & Microsoft $MSFT are where the air is rare...https://twitter.com/mamtabadkar/status/724976888481861633 …	4	4	9	1461683318000	8:08 AM - 26 Apr 2016	/TheDomino/status/724978500273377282
1569635750-1010	https://twitter.com/search?l=en&q=%24jnj%20OR%20%24JNJ%20since%3A2016-01-01%20until%3A2016-12-31&src=typd&lang=en	@CBOE	Cboe	Earnings Next Week http://www.cboeoptionshub.com/2016/04/15/earnings-next-week-418-422/ … earnings season kicks into high gear - $IBM $NFLX $GS $JNJ $KSU $MTG $PM $UNH	1	9	8	1460815816000	7:10 AM - 16 Apr 2016	/CBOE/status/721339934951346178
1569635750-891	https://twitter.com/search?l=en&q=%24jnj%20OR%20%24JNJ%20since%3A2016-01-01%20until%3A2016-12-31&src=typd&lang=en	@JohnCendpts	John Carroll	Stiff-armed by a stubborn Actelion, J&J takes its check book and walks away $JNJ $SFYhttps://endpts.com/stiff-armed-by-a-stubborn-actelion-jj-takes-its-check-book-and-walks-away/ …	1	3	2	1481673403000	4:56 PM - 13 Dec 2016	/JohnCendpts/status/808822993543720960
1569635750-1084	https://twitter.com/search?l=en&q=%24jnj%20OR%20%24JNJ%20since%3A2016-01-01%20until%3A2016-12-31&src=typd&lang=en	@BursatilBiotech	Bursatil Biotech	10 leading biotech companies based on revenues $JNJ $NVS $PFE $RHHBY $MRK $SNY $GSK $AZN $AMGNpic.twitter.com/xqDOa244ZI	1		2	1451747642000	8:14 AM - 2 Jan 2016	/BursatilBiotech/status/683305255719845888
1569635750-1052	https://twitter.com/search?l=en&q=%24jnj%20OR%20%24JNJ%20since%3A2016-01-01%20until%3A2016-12-31&src=typd&lang=en	@JNJNews	Johnson & Johnson	ICYMI: Earlier today, $JNJ reported Q4 and Full-Year 2015 business results: http://bit.ly/1PQtqHG		4	3	1453840237000	1:30 PM - 26 Jan 2016	/JNJNews/status/692082235772657665
1569635750-1009	https://twitter.com/search?l=en&q=%24jnj%20OR%20%24JNJ%20since%3A2016-01-01%20until%3A2016-12-31&src=typd&lang=en	@avidresearch	avidresearch	Based on NVR3-778 numbers, it looks like ARC-520 is more potent thank $JNJ capsid inhibitor. $ARWRhttps://twitter.com/hbvirus/status/721418866354573312 …	5	5	13	1460893862000	4:51 AM - 17 Apr 2016	/avidresearch/status/721667281927798784
1569635750-929	https://twitter.com/search?l=en&q=%24jnj%20OR%20%24JNJ%20since%3A2016-01-01%20until%3A2016-12-31&src=typd&lang=en	@Smart_Dividends	SmartDividendStocks	The Smart Dividend Stocks Income Portfolio http://smartdividendstocks.com/income-portfolio/ … $AAPL $F $INTC $CSCO $IBM $XOM $JNJ $VZ $GILD $PG #dividend #dividends		3	2	1478464835000	1:40 PM - 6 Nov 2016	/Smart_Dividends/status/795365283485597700
1569635750-1031	https://twitter.com/search?l=en&q=%24jnj%20OR%20%24JNJ%20since%3A2016-01-01%20until%3A2016-12-31&src=typd&lang=en	@globeandmail	The Globe and Mail	Big verdict doesn’t assure more wins for plaintiffs in talc-cancer cases http://trib.al/g5Qp05C $JNJ @GlobeBusinesspic.twitter.com/emJEnzVPvL	1	3	9	1456494983000	6:56 AM - 26 Feb 2016	/globeandmail/status/703217047149355008
1569635750-964	https://twitter.com/search?l=en&q=%24jnj%20OR%20%24JNJ%20since%3A2016-01-01%20until%3A2016-12-31&src=typd&lang=en	@JacobPlieth	Jacob Plieth	Severe adverse event -> suspension of $JNJ $GEN CD123 bispecific JNJ-63709178. (H/t Nordea) $NVS $XNCR $MGNX $CLLSpic.twitter.com/4q2bTAhv2d	7	24	19	1474274022000	1:33 AM - 19 Sep 2016	/JacobPlieth/status/777787739890675712
1569635750-1108	https://twitter.com/search?l=en&q=%24jnj%20OR%20%24JNJ%20since%3A2016-01-01%20until%3A2016-12-31&src=typd&lang=en	null	null	null	null	null	null	null	null	null
1569635750-1098	https://twitter.com/search?l=en&q=%24jnj%20OR%20%24JNJ%20since%3A2016-01-01%20until%3A2016-12-31&src=typd&lang=en	@nasdaqfan	nasdaqfan	RSP Guggenheim S&P 500 Equal Weight ETF 52Wk High http://dlvr.it/D8crXJ $RSP $COST $JNJ $BRZU #RSP #investing #share				1451616336000	7:45 PM - 31 Dec 2015	/nasdaqfan/status/682754516219867136
1569635750-881	https://twitter.com/search?l=en&q=%24jnj%20OR%20%24JNJ%20since%3A2016-01-01%20until%3A2016-12-31&src=typd&lang=en	@TripleDTrader	Dennis Dick	Early, but some big imbalances into the close: $VZ -996K, $MCD -280K, $IBM -160K, $JNJ -290K, $MRK -301K, $CVX +197K, $JPM +471K, $BAC +330K	2	4	2	1483130159000	1:35 PM - 30 Dec 2016	/TripleDTrader/status/814933069765480448
1569635750-908	https://twitter.com/search?l=en&q=%24jnj%20OR%20%24JNJ%20since%3A2016-01-01%20until%3A2016-12-31&src=typd&lang=en	@MaxNisen	Max Nisen	Actelion is pricey sales insurance for $JNJ, but it can afford it https://www.bloomberg.com/gadfly/articles/2016-11-28/johnson-johnson-actelion-deal-pricey-insurance …	1	4	3	1480368537000	2:28 PM - 28 Nov 2016	/MaxNisen/status/803349989908971520
1569635750-1083	https://twitter.com/search?l=en&q=%24jnj%20OR%20%24JNJ%20since%3A2016-01-01%20until%3A2016-12-31&src=typd&lang=en	@JaguarAnalytics	JaguarAnalytics	Intrsting Comp: $JNJ Xarelta and $BMY Eliquis failed. Will $PTLA Betrixaban work? Ph 3 in March cc: @adamfeuersteinpic.twitter.com/b1Av4RkSvy	1	1	4	1451755065000	10:17 AM - 2 Jan 2016	/JaguarAnalytics/status/683336387496558593
1569635750-958	https://twitter.com/search?l=en&q=%24jnj%20OR%20%24JNJ%20since%3A2016-01-01%20until%3A2016-12-31&src=typd&lang=en	@AndyBiotech	Andy Biotech	$ABBV $JNJ ibutinib in primary/secondary CNS lymphoma 65% (13/20) ORR, mPFS=5.5mo; though toxicity seems pretty severe (20% Gr4; 50% Gr3) pic.twitter.com/8e3GHy3niJ	1	3	9	1475063860000	4:57 AM - 28 Sep 2016	/AndyBiotech/status/781100561932451841
1569635750-991	https://twitter.com/search?l=en&q=%24jnj%20OR%20%24JNJ%20since%3A2016-01-01%20until%3A2016-12-31&src=typd&lang=en	@LiveSquawk	LiveSquawk	Johnson & Johnson Announces Pact To Buy Vogue For $3.3 Bln - BBG $JNJ		5	4	1464864404000	3:46 AM - 2 Jun 2016	/LiveSquawk/status/738320942254981120
1569635750-950	https://twitter.com/search?l=en&q=%24jnj%20OR%20%24JNJ%20since%3A2016-01-01%20until%3A2016-12-31&src=typd&lang=en	@eWhispers	Earnings Whispers	expected beats next week - $PHM $HA $AAL $LVS $INTC $ISRG $ABCB $KMI $JNJ $SKX $AMD $TACO http://eps.sh/cal pic.twitter.com/htUamBa3Rc		16	11	1476460736000	8:58 AM - 14 Oct 2016	/eWhispers/status/786959482664341504
1569635750-948	https://twitter.com/search?l=en&q=%24jnj%20OR%20%24JNJ%20since%3A2016-01-01%20until%3A2016-12-31&src=typd&lang=en	@bradloncar	Brad Loncar	Healthcare earnings are back. M: None T: $ISRG $JNJ $UNH W: $ABT $BABY $STJ T: $DGX $RHHBY F: $ATHN The full list: http://loncarblog.com/october17.html	2	8	15	1476640801000	11:00 AM - 16 Oct 2016	/bradloncar/status/787714730198573056
1569635750-878	https://twitter.com/search?l=en&q=%24jnj%20OR%20%24JNJ%20since%3A2016-01-01%20until%3A2016-12-31&src=typd&lang=en	@HuaweiMobileMx	Huawei Mobile Mx	Si tu #Huawei necesita limpieza profunda, respaldo de datos o carga de software, entonces llévalo al Huawei Service Day en uno de los CAC Telcel participantes. #ServicioHuaweipic.twitter.com/yf29xCd8hy	47	29	282	1569429695000	9:41 AM - 25 Sep 2019	/HuaweiMobileMx/status/1176899559642918912
1569635750-886	https://twitter.com/search?l=en&q=%24jnj%20OR%20%24JNJ%20since%3A2016-01-01%20until%3A2016-12-31&src=typd&lang=en	@SashaDamouni	Sasha Damouni Ellis	$BMRN is rallying after news hit that Actelion and $JNJ are in exclusive negotiations	1	7	4	1482338710000	9:45 AM - 21 Dec 2016	/SashaDamouni/status/811613492025425924
1569635750-947	https://twitter.com/search?l=en&q=%24jnj%20OR%20%24JNJ%20since%3A2016-01-01%20until%3A2016-12-31&src=typd&lang=en	@CBOE	Cboe	#Earnings: $GS, $INTC, $JNJ, & $BAC. Plus $TSLA announcement& interview w @louiswinthrop $DISH @AngieMiles http://bit.ly/2e1E7S0 pic.twitter.com/0AC0zdKwFC		8	5	1476724760000	10:19 AM - 17 Oct 2016	/CBOE/status/788066878971338752
1569635750-1082	https://twitter.com/search?l=en&q=%24jnj%20OR%20%24JNJ%20since%3A2016-01-01%20until%3A2016-12-31&src=typd&lang=en	@Canados73	George Papaioannou	How Does Johnson & Johnson Make Money $JNJ http://www.seekingalpha.com/article/3786186				1451757659000	11:00 AM - 2 Jan 2016	/Canados73/status/683347268498550784
1569635750-916	https://twitter.com/search?l=en&q=%24jnj%20OR%20%24JNJ%20since%3A2016-01-01%20until%3A2016-12-31&src=typd&lang=en	@SeekingAlpha	Seeking Alpha	Procter & Gamble At Risk In A Tightening Environment http://seekingalpha.com/article/4021265-procter-and-gamble-risk-tightening-environment?source=feed_f … $KMB $JNJ $PG		2	1	1478639735000	2:15 PM - 8 Nov 2016	/SeekingAlpha/status/796098865749336064
1569635750-1056	https://twitter.com/search?l=en&q=%24jnj%20OR%20%24JNJ%20since%3A2016-01-01%20until%3A2016-12-31&src=typd&lang=en	@JNJNews	Johnson & Johnson	$JNJ reports Q4 and Full-Year 2015 business results: http://bit.ly/1ZPUMD8 $JNJQ415		4	3	1453813327000	6:02 AM - 26 Jan 2016	/JNJNews/status/691969364996853760
1569635750-978	https://twitter.com/search?l=en&q=%24jnj%20OR%20%24JNJ%20since%3A2016-01-01%20until%3A2016-12-31&src=typd&lang=en	@AndyBiotech	Andy Biotech	$BMY Daklinza will be biggest casualty of $GILD Epclusa approval, another short-lived blockbuster after $JNJ Olysio… https://twitter.com/jq1234t/status/747841282232426497 …	1	8	5	1467135475000	10:37 AM - 28 Jun 2016	/AndyBiotech/status/747846503796977664
1569635750-876	https://twitter.com/search?l=en&q=%24jnj%20OR%20%24JNJ%20since%3A2016-01-01%20until%3A2016-12-31&src=typd&lang=en	@zbiotech	zach	*ACTELION AND JOHNSON & JOHNSON ENTER INTO EXCLUSIVE TALKS $JNJ		2	7	1482338168000	9:36 AM - 21 Dec 2016	/zbiotech/status/811611218226085892
1569635750-918	https://twitter.com/search?l=en&q=%24jnj%20OR%20%24JNJ%20since%3A2016-01-01%20until%3A2016-12-31&src=typd&lang=en	@endpts	Endpoints News	Can AI accelerate drug R&D? $JNJ offers up some molecules to try it on https://endpts.com/can-ai-accelerate-drug-rd-jj-offers-up-some-molecules-to-try-it-on/ … #AI #biotech by @AKAarsalan		3	2	1478619831000	8:43 AM - 8 Nov 2016	/endpts/status/796015386143653888
1569635750-1076	https://twitter.com/search?l=en&q=%24jnj%20OR%20%24JNJ%20since%3A2016-01-01%20until%3A2016-12-31&src=typd&lang=en	@DonnaYoungDC	Donna Young	ICYMI: Whatever Happened To Industry's Interest In Ebola? http://bit.ly/1R0mUDC #Ebola #NIH #FDA #pharma #biotech $MRK $NLNK $JNJ $GSK				1451870667000	6:24 PM - 3 Jan 2016	/DonnaYoungDC/status/683821257557688321
1569635750-930	https://twitter.com/search?l=en&q=%24jnj%20OR%20%24JNJ%20since%3A2016-01-01%20until%3A2016-12-31&src=typd&lang=en	@Drugdoctor2014	Drugdoctor1	$MDCL -Blue Chip Marijuana? You gotta see this $PG $MRK $MYL $VRX $VRTX $BIIB $BMY $JNJ $CELG $JNJ $PFE $GSK $LLY http://investorshub.advfn.com/boards/read_msg.aspx?message_id=126350540 …pic.twitter.com/Sg45XHPip8			1	1478445987000	8:26 AM - 6 Nov 2016	/Drugdoctor2014/status/795286228346273792
1569635750-1100	https://twitter.com/search?l=en&q=%24jnj%20OR%20%24JNJ%20since%3A2016-01-01%20until%3A2016-12-31&src=typd&lang=en	@DennyT14	DennyT	WMT Wynn Resorts Ltd Chart http://dlvr.it/D8cGVt $WMT $JNJ $AVXL $AYI #WMT #tradeideas #stock				1451613071000	6:51 PM - 31 Dec 2015	/DennyT14/status/682740821020413953
1569635750-985	https://twitter.com/search?l=en&q=%24jnj%20OR%20%24JNJ%20since%3A2016-01-01%20until%3A2016-12-31&src=typd&lang=en	@Stocktwits	Stocktwits	The most heavily weighted S&P 500 stocks and their P/E ratio $AAPL 10.6 $MSFT 38.2 $XOM 29.3 $JNJ 21.2 $AMZN 294 http://stocktwits.com/Venge/message/57022896?utm_medium=community-twitter&utm_source=t.co&utm_campaign=outboundteam …		27	21	1466521387000	8:03 AM - 21 Jun 2016	/Stocktwits/status/745270832507740162
1569635750-900	https://twitter.com/search?l=en&q=%24jnj%20OR%20%24JNJ%20since%3A2016-01-01%20until%3A2016-12-31&src=typd&lang=en	@JCMcCracken	Jeffrey C. McCracken	#Sanofi hires adviser to explore bid for #Actelion. $JNJ nervous? http://ow.ly/TBU8306Qfr1	1	8	5	1480977363000	3:36 PM - 5 Dec 2016	/JCMcCracken/status/805903591072534528
1569635750-919	https://twitter.com/search?l=en&q=%24jnj%20OR%20%24JNJ%20since%3A2016-01-01%20until%3A2016-12-31&src=typd&lang=en	@AKAarsalan	Arsalan Arif	“No more social media campaigns. No more calling up the senator who calls the CEO who then gives you the drug” https://www.statnews.com/2016/11/08/cancer-drug-compassionate-use/ … $JNJ		1	2	1478601265000	3:34 AM - 8 Nov 2016	/AKAarsalan/status/795937514234200065
1569635750-995	https://twitter.com/search?l=en&q=%24jnj%20OR%20%24JNJ%20since%3A2016-01-01%20until%3A2016-12-31&src=typd&lang=en	@YahooFinance	Yahoo Finance	Johnson & Johnson ordered to pay $55 million in talc-powder trial http://yhoo.it/1SKVuhJ $JNJ pic.twitter.com/gRkxv3DJYP	1	4	3	1462287303000	7:55 AM - 3 May 2016	/YahooFinance/status/727511795506638849
1569635750-1024	https://twitter.com/search?l=en&q=%24jnj%20OR%20%24JNJ%20since%3A2016-01-01%20until%3A2016-12-31&src=typd&lang=en	@AlphaSenseInc	AlphaSense	What impact will #AI actually have in day-to-day business for $JNJ, $ABB and $SEE? http://buff.ly/1UMXwle pic.twitter.com/SrRnjQGmzW		5	5	1458777724000	5:02 PM - 23 Mar 2016	/AlphaSenseInc/status/712791555216699392
1569635750-981	https://twitter.com/search?l=en&q=%24jnj%20OR%20%24JNJ%20since%3A2016-01-01%20until%3A2016-12-31&src=typd&lang=en	@OpenOutcrier	Open Outcrier	RECAP 6/24 Unusual Calls (1/2): $NKE Jul 52.5 C $RBS Jul 8 C $HSBC Jul 33 C $PFE Jun 40 C $JNJ Jul 120 C		2	3	1466798484000	1:01 PM - 24 Jun 2016	/OpenOutcrier/status/746433059625459712
1569635750-1017	https://twitter.com/search?l=en&q=%24jnj%20OR%20%24JNJ%20since%3A2016-01-01%20until%3A2016-12-31&src=typd&lang=en	@AndyBiotech	Andy Biotech	EMA CHMP March mtg highlights http://www.ema.europa.eu/ema/index.jsp?curl=pages/news_and_events/news/2016/03/news_detail_002498.jsp&mid=WC0b01ac058004d5c1 … Positive opinions: $FOLD migalastat $JNJ daratumumab $NVS Entresto $GSK Gene therapy		5	3	1459524313000	8:25 AM - 1 Apr 2016	/AndyBiotech/status/715922974675759104
1569635750-1037	https://twitter.com/search?l=en&q=%24jnj%20OR%20%24JNJ%20since%3A2016-01-01%20until%3A2016-12-31&src=typd&lang=en	@YahooFinance	Yahoo Finance	WATCH: $JNJ hit with $72m damages in talc-cancer case – will other suits come up? http://yhoo.it/1mXhOec pic.twitter.com/0MotqqMQKD	2	7	6	1456321498000	6:44 AM - 24 Feb 2016	/YahooFinance/status/702489398097498112
1569635750-1103	https://twitter.com/search?l=en&q=%24jnj%20OR%20%24JNJ%20since%3A2016-01-01%20until%3A2016-12-31&src=typd&lang=en	@stock_forums	Stock Forums	JNJ SPDR Barclays High Yield Bond ETF E.P.S. http://dlvr.it/D8cLTg $JNJ $ILF $KGC $QID #JNJ #nasdaq #pennystocks				1451612554000	6:42 PM - 31 Dec 2015	/stock_forums/status/682738652422647808
1569635750-1092	https://twitter.com/search?l=en&q=%24jnj%20OR%20%24JNJ%20since%3A2016-01-01%20until%3A2016-12-31&src=typd&lang=en	@lookn4wins	lookn4wins	JNJ Johnson & Johnson Short Sales http://dlvr.it/D8f8Xn $JNJ $IONS $PONDX $XIV #JNJ #invest #stock				1451623264000	9:41 PM - 31 Dec 2015	/lookn4wins/status/682783577017192449
1569635750-1106	https://twitter.com/search?l=en&q=%24jnj%20OR%20%24JNJ%20since%3A2016-01-01%20until%3A2016-12-31&src=typd&lang=en	@IHPosts	Investors Hangout	HYG iShares iBoxx High Yield Corporate Bond Fund Day High http://dlvr.it/D8bd9j $HYG $XLF $WMIH $JNJ #HYG #investing #invest				1451608774000	5:39 PM - 31 Dec 2015	/IHPosts/status/682722799538970624
1569635750-914	https://twitter.com/search?l=en&q=%24jnj%20OR%20%24JNJ%20since%3A2016-01-01%20until%3A2016-12-31&src=typd&lang=en	@sciencescanner	David Grainger	Confirms what many people suspected for a long time: anti-IL6 broadly equivalent to anti-TNF $GSK $JNJ https://twitter.com/johncendpts/status/797906585213423620 …		10	8	1479071170000	2:06 PM - 13 Nov 2016	/sciencescanner/status/797908435471896577
1569635750-969	https://twitter.com/search?l=en&q=%24jnj%20OR%20%24JNJ%20since%3A2016-01-01%20until%3A2016-12-31&src=typd&lang=en	@bio_clouseau	M	$GERN $JNJ Per Q2 transcript seems no disclosure except for significant trial mod or essentially bad news pic.twitter.com/g3ifxJpOY5		2	4	1473669229000	1:33 AM - 12 Sep 2016	/bio_clouseau/status/775251054137077761
1569635750-976	https://twitter.com/search?l=en&q=%24jnj%20OR%20%24JNJ%20since%3A2016-01-01%20until%3A2016-12-31&src=typd&lang=en	@Stocktwits	Stocktwits	Johnson & Johnson traded at new all-time highs this week. It's up 17,848% since its IPO (dividends included): http://stocktwits.com/jackdamn/message/57668802?utm_medium=community-twitter&utm_source=t.co&utm_campaign=outboundteam … $JNJ	4	16	9	1467378813000	6:13 AM - 1 Jul 2016	/Stocktwits/status/748867139042357249
1569635750-921	https://twitter.com/search?l=en&q=%24jnj%20OR%20%24JNJ%20since%3A2016-01-01%20until%3A2016-12-31&src=typd&lang=en	@MelaynaLokosky	KillingMyCareer	Clinton = Supports corruption Trump = Supports sexism Two things I fought against & why #ImWithNeither http://www.killingmycareer.com/about/ #JNJ $JNJ pic.twitter.com/BDnBxJI6aH		4	4	1478548998000	1:03 PM - 7 Nov 2016	/MelaynaLokosky/status/795718288395431936
1569635750-896	https://twitter.com/search?l=en&q=%24jnj%20OR%20%24JNJ%20since%3A2016-01-01%20until%3A2016-12-31&src=typd&lang=en	@Tradewise	TradeWise	Will the rising Dollar (/DX $UUP) negatively effect Multinationals?! $F $GM $GE $YUM $JNJ $X $MCD just a few.pic.twitter.com/rq6aTsXBIS		2	5	1481212205000	8:50 AM - 8 Dec 2016	/Tradewise/status/806888587216220161
1569635750-967	https://twitter.com/search?l=en&q=%24jnj%20OR%20%24JNJ%20since%3A2016-01-01%20until%3A2016-12-31&src=typd&lang=en	@FierceBiotech	FierceBiotech	Genentech-partnered AC Immune tees up $68M IPO to bankroll Alzheimer's R&D: http://ow.ly/y0t5304cbDu $RHHBY $BIIB $JNJ @NickPaulTaylor		4	2	1473840458000	1:07 AM - 14 Sep 2016	/FierceBiotech/status/775969241371709440
1569635750-966	https://twitter.com/search?l=en&q=%24jnj%20OR%20%24JNJ%20since%3A2016-01-01%20until%3A2016-12-31&src=typd&lang=en	@jonathanrockoff	Jonathan Rockoff	$JNJ close to buying $ABT eye-surgery equipment business. @WSJ reporting. w/ @DanaMattioli and @danacimilluca $ABT bought AMO in 2009	1	14	4	1474043268000	9:27 AM - 16 Sep 2016	/jonathanrockoff/status/776819889289953280
1569635750-984	https://twitter.com/search?l=en&q=%24jnj%20OR%20%24JNJ%20since%3A2016-01-01%20until%3A2016-12-31&src=typd&lang=en	@RampCapitalLLC	Ramp Capital ♿️	Yellen: The Fed is diversified. We buy $AAPL, $JNJ, $SPX, $QQQ, and $TWTR for a small spec play	3	7	12	1466524008000	8:46 AM - 21 Jun 2016	/RampCapitalLLC/status/745281826273386501
1569635750-1081	https://twitter.com/search?l=en&q=%24jnj%20OR%20%24JNJ%20since%3A2016-01-01%20until%3A2016-12-31&src=typd&lang=en	@SeekingAlpha	Seeking Alpha	An End Of Year Review Of The 7-Stock 'Sleep Well' Portfolio From The S&P 500 http://seekingalpha.com/article/3786916-an-end-of-year-review-of-the-7-stock-sleep-well-portfolio-from-the-s-and-p-500?source=feed_f … $GILD $MRK $JNJ $MMM $ETN $WMT $XOM		9	4	1451835584000	8:39 AM - 3 Jan 2016	/SeekingAlpha/status/683674108773548034
1569635750-983	https://twitter.com/search?l=en&q=%24jnj%20OR%20%24JNJ%20since%3A2016-01-01%20until%3A2016-12-31&src=typd&lang=en	@Mesh_Problems	Mesh Problems	STOP IMPLANTING MESH into people! Young, healthy women are dying from antibiotic-resistant biofilm infections $JNJ pic.twitter.com/FgECCTKXHI	1	18	12	1466640615000	5:10 PM - 22 Jun 2016	/Mesh_Problems/status/745770911765135360
1569635750-897	https://twitter.com/search?l=en&q=%24jnj%20OR%20%24JNJ%20since%3A2016-01-01%20until%3A2016-12-31&src=typd&lang=en	@MattMargolis24	Matt Margolis	Impressive list of $VUZI enterprise customers $GE $INTC $PSX $PFE $DUK $BA $EADSY $JNJ $RHHBY #DHL $VLKAY #RICOH #BECHTLE #SAP $DDAIY $ZFSVFpic.twitter.com/wkbOJUzgBS	2	5	10	1481204902000	6:48 AM - 8 Dec 2016	/MattMargolis24/status/806857958139330563
1569635750-1023	https://twitter.com/search?l=en&q=%24jnj%20OR%20%24JNJ%20since%3A2016-01-01%20until%3A2016-12-31&src=typd&lang=en	@FiercePharma	FiercePharma	Could J&J get an image boost from new health-oriented research? Experts say yes http://www.fiercepharmamarketing.com/story/could-jj-get-image-boost-new-health-oriented-research-experts-say-yes/2016-03-28 … $JNJ #pharma #marketing @BethSBulik	1	5	36	1459188910000	11:15 AM - 28 Mar 2016	/FiercePharma/status/714516193952948224
1569635750-952	https://twitter.com/search?l=en&q=%24jnj%20OR%20%24JNJ%20since%3A2016-01-01%20until%3A2016-12-31&src=typd&lang=en	@balanceview	Robert Wu	Won't be surprised if #genmab is taken over by $JNJ. Already owns 10% shs and needs to pay $0.5b milestones & dbl digits royalties. why not?	3		2	1476385307000	12:01 PM - 13 Oct 2016	/balanceview/status/786643111753740288
1569635750-1075	https://twitter.com/search?l=en&q=%24jnj%20OR%20%24JNJ%20since%3A2016-01-01%20until%3A2016-12-31&src=typd&lang=en	@thebrandindex	Eric Clark	Top 3 Ranked Healthcare & Biotech Brands: $ATHN $LLY $JNJ My how a few months changes things! This sector used to be somebody! $IBB $XLV		1	1	1451882570000	9:42 PM - 3 Jan 2016	/thebrandindex/status/683871183649951744
1569635750-945	https://twitter.com/search?l=en&q=%24jnj%20OR%20%24JNJ%20since%3A2016-01-01%20until%3A2016-12-31&src=typd&lang=en	@jonathanrockoff	Jonathan Rockoff	$PFE says 100mg vial of Inflectra biosimilar will list for $946.28. Remicade, the original drug, lists for $1,113.26 a vial, $JNJ spox says.	2	8	7	1476740280000	2:38 PM - 17 Oct 2016	/jonathanrockoff/status/788131977434107904
1569635750-909	https://twitter.com/search?l=en&q=%24jnj%20OR%20%24JNJ%20since%3A2016-01-01%20until%3A2016-12-31&src=typd&lang=en	@JohnCendpts	John Carroll	J&J confirms it is in talks to buy Swiss biotech Actelion $JNJ $ATLNhttps://endpts.com/jj-confirms-it-is-in-talks-to-buy-swiss-biotech-actelion/ …		14	5	1480098022000	11:20 AM - 25 Nov 2016	/JohnCendpts/status/802215366931939333
1569635750-931	https://twitter.com/search?l=en&q=%24jnj%20OR%20%24JNJ%20since%3A2016-01-01%20until%3A2016-12-31&src=typd&lang=en	@SpeedyCalls	$peedy Calls	$JNJ 130 Calls BUYING Activity expiring on 19th Jan, Vol 1089		1	1	1478269138000	7:18 AM - 4 Nov 2016	/SpeedyCalls/status/794544472487055360
1569635750-1093	https://twitter.com/search?l=en&q=%24jnj%20OR%20%24JNJ%20since%3A2016-01-01%20until%3A2016-12-31&src=typd&lang=en	@Jim5011	jim50	HSD.TO Horizons BetaPro S&P 500 Bear Plus ETF 52Wk High http://dlvr.it/D8f0y7 $HSD.TO $XBI $JNJ $NUGT #HSD.TO #tradeideas #invest				1451623159000	9:39 PM - 31 Dec 2015	/Jim5011/status/682783135541542913
1569635750-913	https://twitter.com/search?l=en&q=%24jnj%20OR%20%24JNJ%20since%3A2016-01-01%20until%3A2016-12-31&src=typd&lang=en	@EddyElfenbein	Eddy Elfenbein	Here's your 8-stock index fund. $WMT $JNJ $DIS $XOM $JPM $PG $MMM $MSFT Equally weight them and you'll shadow the indexes.	3	5	36	1479494586000	11:43 AM - 18 Nov 2016	/EddyElfenbein/status/799684371384922112
1569635750-1069	https://twitter.com/search?l=en&q=%24jnj%20OR%20%24JNJ%20since%3A2016-01-01%20until%3A2016-12-31&src=typd&lang=en	@ByJonGardner	Jon Gardner	I wish somebody yesterday had said "It's all self inflicted" like Diego Miralles if $JNJ said. #BTS16 #jpm16		2	4	1452633049000	2:10 PM - 12 Jan 2016	/ByJonGardner/status/687018921174548480
1569635750-1046	https://twitter.com/search?l=en&q=%24jnj%20OR%20%24JNJ%20since%3A2016-01-01%20until%3A2016-12-31&src=typd&lang=en	@USATODAYmoney	USA TODAY Money	Dow plunges 300 points as 29 of the 30 stocks drop; only 1 is up: Johnson & Johnson $JNJ. http://usat.ly/1XdsW3X pic.twitter.com/1rvKI8exhr	2	24	15	1454946263000	8:44 AM - 8 Feb 2016	/USATODAYmoney/status/696721245052780544
1569635750-927	https://twitter.com/search?l=en&q=%24jnj%20OR%20%24JNJ%20since%3A2016-01-01%20until%3A2016-12-31&src=typd&lang=en	@pharmalot	pharmalot	Pharmalot.. Pharmalittle.. Good Morning.. Prop 61 race in California is tightening & more news.. https://www.statnews.com/pharmalot/2016/11/07/proposition-61-drug-prices-powder/ … #pharma $JNJ		3	2	1478528276000	7:17 AM - 7 Nov 2016	/pharmalot/status/795631372895473664
1569635750-1038	https://twitter.com/search?l=en&q=%24jnj%20OR%20%24JNJ%20since%3A2016-01-01%20until%3A2016-12-31&src=typd&lang=en	@YahooFinance	Yahoo Finance	10 MIN: #Stocks fall with #oil again; #Apple's new strategy; $JNJ lawsuit – Watch: http://yhoo.it/1mXhOec pic.twitter.com/t0hB4Yxowd		14	7	1456320005000	6:20 AM - 24 Feb 2016	/YahooFinance/status/702483134374416384
1569635750-971	https://twitter.com/search?l=en&q=%24jnj%20OR%20%24JNJ%20since%3A2016-01-01%20until%3A2016-12-31&src=typd&lang=en	@TheStreet	TheStreet	Why J&J is the most consistent dividend stock in the world: http://trib.al/JNSnRBE $JNJ pic.twitter.com/CcOcfx7Ywa		10	18	1472527446000	8:24 PM - 29 Aug 2016	/TheStreet/status/770462069854437377
1569635750-1002	https://twitter.com/search?l=en&q=%24jnj%20OR%20%24JNJ%20since%3A2016-01-01%20until%3A2016-12-31&src=typd&lang=en	@adamfeuerstein	Adam Feuerstein	Ignoring Criticism, Drug Companies Still Raising Prices, Making More Money http://www.thestreet.com/story/13537689/1/ignoring-criticism-drug-companies-still-raising-prices-making-more-money.html … $JNJ $AMGN $CELG $GILD $BIIB	9	22	22	1461162539000	7:28 AM - 20 Apr 2016	/adamfeuerstein/status/722794195467939840
1569635750-953	https://twitter.com/search?l=en&q=%24jnj%20OR%20%24JNJ%20since%3A2016-01-01%20until%3A2016-12-31&src=typd&lang=en	@JohnCendpts	John Carroll	And another midnight special: $JNJ's IL-23 star guselkumab grabs the spotlight in PhIII psoriasis showdown http://endpts.com/jjs-il-23-star-guselkumab-grabs-the-spotlight-in-phiii-psoriasis-showdown/ …		5	4	1475348106000	11:55 AM - 1 Oct 2016	/JohnCendpts/status/782292773697417216
1569635750-962	https://twitter.com/search?l=en&q=%24jnj%20OR%20%24JNJ%20since%3A2016-01-01%20until%3A2016-12-31&src=typd&lang=en	@AndyBiotech	Andy Biotech	Is it due to BM tox like what's observed in CD123 CART preclinical model? $JNJ $MGNX $XNCRhttps://twitter.com/JacobPlieth/status/777787739890675712 …	1	3	5	1474285725000	4:48 AM - 19 Sep 2016	/AndyBiotech/status/777836826774024192
1569635750-1020	https://twitter.com/search?l=en&q=%24jnj%20OR%20%24JNJ%20since%3A2016-01-01%20until%3A2016-12-31&src=typd&lang=en	@MDDIonline	MD+DI	An App store for surgery? CEO of $GOOGL $JNJ JV @verbsurgicalinc talks to @aparmarbb to give a glimpse. http://ow.ly/108Qm8 #robotics		9	3	1459445310000	10:28 AM - 31 Mar 2016	/MDDIonline/status/715591613976862722
1569635750-1097	https://twitter.com/search?l=en&q=%24jnj%20OR%20%24JNJ%20since%3A2016-01-01%20until%3A2016-12-31&src=typd&lang=en	@PolgarStocks	PolgarStocks	T AT&T, Inc. Ideas http://dlvr.it/D8cz9K $T $JNJ $SSO $WFM #T #finance #stockmarket		1		1451616486000	7:48 PM - 31 Dec 2015	/PolgarStocks/status/682755145147351040
1569635750-1066	https://twitter.com/search?l=en&q=%24jnj%20OR%20%24JNJ%20since%3A2016-01-01%20until%3A2016-12-31&src=typd&lang=en	@CocaColaMx	Coca-Cola México	Levanta la mano ‍‍ si ya fuiste al Oxxo y probaste la nueva Coca-Cola Energy, con triple shot de cafeína y sin taurina.pic.twitter.com/ASRhcAkxh0	245	144	1.3K	1567800879000	1:14 PM - 6 Sep 2019	/CocaColaMx/status/1170067812292935685
1569635750-922	https://twitter.com/search?l=en&q=%24jnj%20OR%20%24JNJ%20since%3A2016-01-01%20until%3A2016-12-31&src=typd&lang=en	@MelaynaLokosky	KillingMyCareer	White Collar law firm @CovingtonLLP runs @HillaryClinton's Super PAC @prioritiesUSA & DEFENDS corrupt pharma & banks $JNJ #PodestaEmails33pic.twitter.com/4ZYXNYv4yW		8	1	1478544553000	11:49 AM - 7 Nov 2016	/MelaynaLokosky/status/795699646966493185
1569635750-1073	https://twitter.com/search?l=en&q=%24jnj%20OR%20%24JNJ%20since%3A2016-01-01%20until%3A2016-12-31&src=typd&lang=en	@Roadmap2Retire	Roadmap2Retire	Top Investment Picks from 38 Bloggers for 2016 http://stks.co/h3hVB $WFC $KMI $ADM $MMM $HACK $SBUX $EMR $RY $BRK.B $VTI $JNJ $BNS $MAIN		3	3	1451917061000	7:17 AM - 4 Jan 2016	/Roadmap2Retire/status/684015847430475776
1569635750-940	https://twitter.com/search?l=en&q=%24jnj%20OR%20%24JNJ%20since%3A2016-01-01%20until%3A2016-12-31&src=typd&lang=en	@jonathanrockoff	Jonathan Rockoff	Interesting slide from $JNJ earnings presentation, showing just how competitive new bloodthinner market is now. $PFE $BMY $JNJ pic.twitter.com/IsGEmYhq7C	2	23	7	1476814613000	11:16 AM - 18 Oct 2016	/jonathanrockoff/status/788443751354073088
1569635750-888	https://twitter.com/search?l=en&q=%24jnj%20OR%20%24JNJ%20since%3A2016-01-01%20until%3A2016-12-31&src=typd&lang=en	@ZacharyBrennan	Zach Brennan	So who opposed this pilot trying to lower Medicare's drug spend? A whole lot of pharma cos. $PFE, $REGN, $JNJ, $LLYhttp://raps.org/Regulatory-Focus/News/2016/12/16/26388/CMS-Drops-Medicare-Part-B-Drug-Payment-Pilot/ …	2	21	8	1481898367000	7:26 AM - 16 Dec 2016	/ZacharyBrennan/status/809766560298598400
1569635750-1014	https://twitter.com/search?l=en&q=%24jnj%20OR%20%24JNJ%20since%3A2016-01-01%20until%3A2016-12-31&src=typd&lang=en	@FierceBiotech	FierceBiotech	UPDATED: Celltrion, Pfizer win landmark FDA OK for a biosimilar of J&J's blockbuster Remicade $JNJ by @JohnCFierce http://www.fiercebiotech.com/story/celltrion-pfizer-win-fda-ok-biosimilar-its-blockbuster-remicade/2016-04-05 …		15	5	1459894699000	3:18 PM - 5 Apr 2016	/FierceBiotech/status/717476486454853632
1569635750-1059	https://twitter.com/search?l=en&q=%24jnj%20OR%20%24JNJ%20since%3A2016-01-01%20until%3A2016-12-31&src=typd&lang=en	@bradloncar	Brad Loncar	Just a reminder that $JNJ is the first major healthcare company to kick off the earnings season tomorrow. http://www.loncarblog.com/#!january-25-healthcare-earnings-calendar/c1n6d …		3	8	1453783663000	9:47 PM - 25 Jan 2016	/bradloncar/status/691844947352363009
1569635750-942	https://twitter.com/search?l=en&q=%24jnj%20OR%20%24JNJ%20since%3A2016-01-01%20until%3A2016-12-31&src=typd&lang=en	@Stocktwits	Stocktwits	Earnings this week Tue - $INTC $JNJ $YHOO Wed - $MS $EBAY $AXP $HAL Thu - $AMD $VZ $MSFT $VZ Fri - $GE $MCD $HON http://stocktwits.com/eWhispers/message/64802754?utm_medium=community-twitter&utm_source=twitter.com&utm_campaign=outboundteam …	1	24	18	1476793980000	5:33 AM - 18 Oct 2016	/Stocktwits/status/788357211663634432
1569635750-925	https://twitter.com/search?l=en&q=%24jnj%20OR%20%24JNJ%20since%3A2016-01-01%20until%3A2016-12-31&src=typd&lang=en	@RudyHavenstein	Rudy Havenstein, Private Entropy Investor	Why are $JNJ, $MRK and $PFE up today? $IBB is up 2%, $DRG 1%.	2	1	4	1478530361000	7:52 AM - 7 Nov 2016	/RudyHavenstein/status/795640119822721024
1569635750-957	https://twitter.com/search?l=en&q=%24jnj%20OR%20%24JNJ%20since%3A2016-01-01%20until%3A2016-12-31&src=typd&lang=en	@DonnaYoungDC	Donna Young	$TCON in oncology licensing deal w/ $JNJ Janssen; $JNJ also makes $5M equity investment http://finance.yahoo.com/news/tracon-pharmaceuticals-announces-strategic-licensing-120000172.html … #pharma #biotech		3	2	1475064653000	5:10 AM - 28 Sep 2016	/DonnaYoungDC/status/781103886853627904
1569635750-926	https://twitter.com/search?l=en&q=%24jnj%20OR%20%24JNJ%20since%3A2016-01-01%20until%3A2016-12-31&src=typd&lang=en	@fgusequity	FinGraphs US Equity	$JNJ http://FinGraphs.com Pot. intermed top in Uptrend INTRAWEEK 60m-15m-4m combo chart #trading #stockspic.twitter.com/CnazHzz5E2		1		1478530011000	7:46 AM - 7 Nov 2016	/fgusequity/status/795638650826608640
1569635750-884	https://twitter.com/search?l=en&q=%24jnj%20OR%20%24JNJ%20since%3A2016-01-01%20until%3A2016-12-31&src=typd&lang=en	@TonKhalife	Tony Khalife	$ATLN $SNY $JNJ 1 mnth talks btwn $jnj & $Atln ...then $SNY hgher offer...Then $JNJ signs exclsvty..long Weekend 3 days MERRY CHRISTMAS https://twitter.com/business/status/812090856115208193 …		2	2	1482482839000	1:47 AM - 23 Dec 2016	/TonKhalife/status/812218013806043136
1569635750-1004	https://twitter.com/search?l=en&q=%24jnj%20OR%20%24JNJ%20since%3A2016-01-01%20until%3A2016-12-31&src=typd&lang=en	@HorizonKinetics	Ideas	Who has the best business model? Revenue per Employee: $WMT - $210k $JNJ - $551k $MSFT - $796k $RGLD - $13,900k	2	2	6	1461095545000	12:52 PM - 19 Apr 2016	/HorizonKinetics/status/722513201519308800
1569635750-883	https://twitter.com/search?l=en&q=%24jnj%20OR%20%24JNJ%20since%3A2016-01-01%20until%3A2016-12-31&src=typd&lang=en	@odibro	Odi Bruckman	$ACHN $15M Clinical Milestone for the Advancement of JNJ-4178 in Phase 2B Development for Chronic HCV $JNJ http://ir.achillion.com/releasedetail.cfm?ReleaseID=1005600 …		3	2	1482923490000	4:11 AM - 28 Dec 2016	/odibro/status/814066238678777856
1569635750-951	https://twitter.com/search?l=en&q=%24jnj%20OR%20%24JNJ%20since%3A2016-01-01%20until%3A2016-12-31&src=typd&lang=en	@AndyBiotech	Andy Biotech	Excellent piece highlighting how crowded anti-PD1/PD-L1 space is. https://twitter.com/jsoriamd/status/786646459382923264 … $BMY $MRK $AZN $RHHBY $PFE $BGNE $NVS $JNJ $LLYpic.twitter.com/evyKSjoAbE	2	7	25	1476450008000	6:00 AM - 14 Oct 2016	/AndyBiotech/status/786914487978909696
1569635750-1104	https://twitter.com/search?l=en&q=%24jnj%20OR%20%24JNJ%20since%3A2016-01-01%20until%3A2016-12-31&src=typd&lang=en	@Stock_Tracker1	Stock_Tracker	RSX Market Vectors Russia ETF Trust Chart http://dlvr.it/D8bh5j $RSX $TTCM $QLD $JNJ #RSX #invest #share				1451609118000	5:45 PM - 31 Dec 2015	/Stock_Tracker1/status/682724242463432706
1569635750-1027	https://twitter.com/search?l=en&q=%24jnj%20OR%20%24JNJ%20since%3A2016-01-01%20until%3A2016-12-31&src=typd&lang=en	@fwpharma	FirstWord Pharma	Johnson & Johnson's Stelara shows efficacy against Crohn's disease in second late-stage study http://www.firstwordpharma.com/node/1367016 $JNJ #ECCO2016		5	3	1458315611000	8:40 AM - 18 Mar 2016	/fwpharma/status/710853313009352704
1569635750-1049	https://twitter.com/search?l=en&q=%24jnj%20OR%20%24JNJ%20since%3A2016-01-01%20until%3A2016-12-31&src=typd&lang=en	@daphnezohar	Daphne Zohar	Congrats to @fderubertis @KevinATindex @sciencescanner $JNJ $GSK independent $750M fund ht @kristen_hallamhttps://twitter.com/maki_kitamura/status/694437479416500224 …		2	5	1454413888000	4:51 AM - 2 Feb 2016	/daphnezohar/status/694488300531355649
1569635750-963	https://twitter.com/search?l=en&q=%24jnj%20OR%20%24JNJ%20since%3A2016-01-01%20until%3A2016-12-31&src=typd&lang=en	@PDRennert	Paul D. Rennert	from @JacobPlieth - news that a $JNJ trial using a T cell engaging bispecific CD3xCD123 is suspended due 2 SAE https://twitter.com/JacobPlieth/status/777787739890675712 …	1	5	2	1474280653000	3:24 AM - 19 Sep 2016	/PDRennert/status/777815550705672192
1569635750-905	https://twitter.com/search?l=en&q=%24jnj%20OR%20%24JNJ%20since%3A2016-01-01%20until%3A2016-12-31&src=typd&lang=en	@FoxBusiness	FOX Business	Johnson & Johnson hit with over $1B verdict on hip implants. $JNJ http://fxn.ws/2fOeNP1	2	4	3	1480686900000	6:55 AM - 2 Dec 2016	/FoxBusiness/status/804685301809577986
1569635750-1012	https://twitter.com/search?l=en&q=%24jnj%20OR%20%24JNJ%20since%3A2016-01-01%20until%3A2016-12-31&src=typd&lang=en	@barronsonline	Barron's	The choice between bonds that look like stocks and stocks that look like bonds http://on.barrons.com/1SADzcC $BMY $MRK $PG $JNJ $UPS #rates		2	4	1460652101000	9:41 AM - 14 Apr 2016	/barronsonline/status/720653262609858560
1569635750-1039	https://twitter.com/search?l=en&q=%24jnj%20OR%20%24JNJ%20since%3A2016-01-01%20until%3A2016-12-31&src=typd&lang=en	@The_Real_Fly	The_Real_Fly	$JNJ Ordered to Pay $72 Million in Lawsuit, Because Their Talcum Powder Causes CANCER – Trading with The Fly http://stks.co/h40a6	1	5	2	1456317036000	5:30 AM - 24 Feb 2016	/The_Real_Fly/status/702470682412601345
1569635750-902	https://twitter.com/search?l=en&q=%24jnj%20OR%20%24JNJ%20since%3A2016-01-01%20until%3A2016-12-31&src=typd&lang=en	@JacobPlieth	Jacob Plieth	Poseida Therapeutics' P-BCMA-101, an anti-BCMA CAR using centyrins scaffold (safety switch is undisclosed) #ASH16 $JNJ $BLUE $CELGpic.twitter.com/mr2W92hwxZ	5	18	28	1480857119000	6:11 AM - 4 Dec 2016	/JacobPlieth/status/805399249219268608
1569635750-882	https://twitter.com/search?l=en&q=%24jnj%20OR%20%24JNJ%20since%3A2016-01-01%20until%3A2016-12-31&src=typd&lang=en	@EddyElfenbein	Eddy Elfenbein	New investors think it's about finding the next Google or the next Apple. 30 years ago, $JNJ was a blue chip. The stock is up 50-fold since.	2	11	11	1483039095000	12:18 PM - 29 Dec 2016	/EddyElfenbein/status/814551119770910721
1569635750-920	https://twitter.com/search?l=en&q=%24jnj%20OR%20%24JNJ%20since%3A2016-01-01%20until%3A2016-12-31&src=typd&lang=en	@DvdndDiplomats	Dividend Diplomats	Top 5 Foundation Stocks $PG $ED $JNJ $MCD $T #coffee #Retire #Money #save #Cash #Life #Retail #Consumer #Internet http://www.dividenddiplomats.com/top-5-foundation-dividend-stocks-portfolio/ …		1	1	1478570626000	7:03 PM - 7 Nov 2016	/DvdndDiplomats/status/795809003746000896
1569635750-956	https://twitter.com/search?l=en&q=%24jnj%20OR%20%24JNJ%20since%3A2016-01-01%20until%3A2016-12-31&src=typd&lang=en	@truthtracer	truthtracer	Seems very plausible that $RHHBY $NVS $GILD $JNJ etc. can all work advantageously with $ARWR to utilize DPC & target extra-hepatic tissue.	1	1	7	1475069399000	6:29 AM - 28 Sep 2016	/truthtracer/status/781123792319897600
1569635750-1042	https://twitter.com/search?l=en&q=%24jnj%20OR%20%24JNJ%20since%3A2016-01-01%20until%3A2016-12-31&src=typd&lang=en	@valuewalk	ValueWalk	Retired Dividend Growth Investors: Sleep Soundly by Embracing Survivorship Bias http://www.valuewalk.com/2016/02/retired-dividend-growth-investors-sleep-soundly-by-embracing-survivorship-bias/ … $JNJ pic.twitter.com/ngyx3GY9mi		5	4	1456175274000	2:07 PM - 22 Feb 2016	/valuewalk/status/701876090042765312
1569635750-1057	https://twitter.com/search?l=en&q=%24jnj%20OR%20%24JNJ%20since%3A2016-01-01%20until%3A2016-12-31&src=typd&lang=en	@adamfeuerstein	Adam Feuerstein	Not something you see everyday. Negative sales! $JNJ https://twitter.com/bio_clouseau/status/691965166771146752 …	1	4	7	1453812616000	5:50 AM - 26 Jan 2016	/adamfeuerstein/status/691966383790366720
1569635750-1033	https://twitter.com/search?l=en&q=%24jnj%20OR%20%24JNJ%20since%3A2016-01-01%20until%3A2016-12-31&src=typd&lang=en	@YahooFinance	Yahoo Finance	Midday #stock movers: $JPM drops; $F downgrade; $RIG sinks; $ETSY $DWA $CHK jump; $TGT $JNJ http://yhoo.it/1QcXZbr pic.twitter.com/WQrkeGOyhJ	1	10	3	1456331966000	9:39 AM - 24 Feb 2016	/YahooFinance/status/702533304881381377
1569635750-968	https://twitter.com/search?l=en&q=%24jnj%20OR%20%24JNJ%20since%3A2016-01-01%20until%3A2016-12-31&src=typd&lang=en	@SkipFleshman	Skip Fleshman	.@WellDoc signs a corporate partnership w/ $JNJ @OneTouch the top #digitalhealth solution for Type 2 diabetes: http://bit.ly/2c7RyO2		4	5	1473798662000	1:31 PM - 13 Sep 2016	/SkipFleshman/status/775793934530248704
1569635750-1001	https://twitter.com/search?l=en&q=%24jnj%20OR%20%24JNJ%20since%3A2016-01-01%20until%3A2016-12-31&src=typd&lang=en	@MarketWatch	MarketWatch	Stocks that hit record intraday highs this week: $UNH $JNJ $MCD $V $MMM $HDhttp://on.mktw.net/1VjREln		16	7	1461170878000	9:47 AM - 20 Apr 2016	/MarketWatch/status/722829169026015232
1569635750-1034	https://twitter.com/search?l=en&q=%24jnj%20OR%20%24JNJ%20since%3A2016-01-01%20until%3A2016-12-31&src=typd&lang=en	@YahooFinance	Yahoo Finance	Johnson & Johnson ordered to pay $72M for cancer deaths (VIDEO): http://bit.ly/20V4cOg $JNJ pic.twitter.com/qSCEnGyRnP		18	7	1456327167000	8:19 AM - 24 Feb 2016	/YahooFinance/status/702513174847705088
1569635750-1086	https://twitter.com/search?l=en&q=%24jnj%20OR%20%24JNJ%20since%3A2016-01-01%20until%3A2016-12-31&src=typd&lang=en	@1MinuteStock	1 min Stock Insights	Do you know that #WallStreet price for $JNJ is $108 https://unicornbay.com/t/JNJ.US?utm_medium=tweet&utm_campaign=wallstreet&utm_source=twitter …			1	1451699493000	6:51 PM - 1 Jan 2016	/1MinuteStock/status/683103300879712257
1569635750-1015	https://twitter.com/search?l=en&q=%24jnj%20OR%20%24JNJ%20since%3A2016-01-01%20until%3A2016-12-31&src=typd&lang=en	@JohnCendpts	John Carroll	$PFE weasels on price, $JNJ does a little trash talking, the FDA is proud and slow and careful. #biosimilars : http://www.fiercebiotech.com/story/celltrion-pfizer-win-fda-ok-biosimilar-its-blockbuster-remicade/2016-04-05 …		6	2	1459894287000	3:11 PM - 5 Apr 2016	/JohnCendpts/status/717474761752887296
1569635750-974	https://twitter.com/search?l=en&q=%24jnj%20OR%20%24JNJ%20since%3A2016-01-01%20until%3A2016-12-31&src=typd&lang=en	@semodough	dough	PE Valuation of Top 25 Global Pharma/Biotech Companies by Market Cap $IBB $SPY $JNJ $CELG $ROG $GILD $AGNpic.twitter.com/QjRMNDbI7d	2	13	28	1467908452000	9:20 AM - 7 Jul 2016	/semodough/status/751088605406175232
1569635750-1096	https://twitter.com/search?l=en&q=%24jnj%20OR%20%24JNJ%20since%3A2016-01-01%20until%3A2016-12-31&src=typd&lang=en	@PolgarStocks	PolgarStocks	EWY South Korea iShares Ideas http://dlvr.it/D8dXdK $EWY $JNJ $ADBE $NKE #EWY #nasdaq #stockmarket		1		1451619573000	8:39 PM - 31 Dec 2015	/PolgarStocks/status/682768095505563648
1569635750-1064	https://twitter.com/search?l=en&q=%24jnj%20OR%20%24JNJ%20since%3A2016-01-01%20until%3A2016-12-31&src=typd&lang=en	@JohnCendpts	John Carroll	J&J halts a depression program in the shadow of a fatal French trial $JNJ by @DamianFierce http://www.fiercebiotech.com/story/jj-halts-depression-program-shadow-fatal-french-trial/2016-01-20 …		7	2	1453388166000	7:56 AM - 21 Jan 2016	/JohnCendpts/status/690186111952523264
1569635750-1107	https://twitter.com/search?l=en&q=%24jnj%20OR%20%24JNJ%20since%3A2016-01-01%20until%3A2016-12-31&src=typd&lang=en	@DozenStocks	12Stocks.com 🇺🇸	Dow #Stocks Trend $GE $UTX $CAT $CSCO $PFE $PG $DD $CVX $HD $JPM $GS $JNJ $UNH $MCD $TRV $MSFT $VZ $MRK $MMM @ http://12Stocks.com/dow				1451606479000	5:01 PM - 31 Dec 2015	/DozenStocks/status/682713173837783040
1569635750-1047	https://twitter.com/search?l=en&q=%24jnj%20OR%20%24JNJ%20since%3A2016-01-01%20until%3A2016-12-31&src=typd&lang=en	@DavidBaskinBWM	David Baskin	What happens if value gets popular? Sell $AMZN, buy $AAPL. Sell $VRX buy $JNJ. And so on. Suddenly slow moving giant dividend payers rock.	1	1	6	1454789605000	1:13 PM - 6 Feb 2016	/DavidBaskinBWM/status/696064170618445824
1569635750-934	https://twitter.com/search?l=en&q=%24jnj%20OR%20%24JNJ%20since%3A2016-01-01%20until%3A2016-12-31&src=typd&lang=en	@Drugdoctor2014	Drugdoctor1	$MDCL World Series of Marijuana-Platinum Sponsor - Amazing $PG $MRK $MYL $VRX $VRTX $BIIB $BMY $JNJ $CELG $AKRX $REGN $JNJ $PFE $GSK $LLYpic.twitter.com/bT1jF9PylI			2	1478151143000	10:32 PM - 2 Nov 2016	/Drugdoctor2014/status/794049564881907712
