# Supplementary material for: Measuring information flux between social media and stock prices with Transfer Entropy
Source: PLoS One. 2021 Sep 23;16(9):e0257686. doi: 10.1371/journal.pone.0257686 (PMC8459996; doi:10.1371/journal.pone.0257686)
Supplement: S1 Data — (ZIP) [file pone.0257686.s001.zip › DATA BASES/17.-JOHNSON AND JOHNSON/New folder/twitter_feed (30).csv]

web-scraper-order	web-scraper-start-url	handle	name	content	replies	retweets	favorites	unix_timestamp	published_date	url
1571005185-478	https://twitter.com/search?l=en&q=%24jnj%20OR%20%24JNJ%20since%3A2017-01-01%20until%3A2017-12-31&src=typd&lang=en	@petedoom	Pete Doom	The fact that $capr is negotiating with Janssen of $JNJ should send this up much higher on speculation alone https://twitter.com/petedoom/status/845287618610954240 …		2	7	1490367435000	7:57 AM - 24 Mar 2017	/petedoom/status/845288404996755457
1571005185-565	https://twitter.com/search?l=en&q=%24jnj%20OR%20%24JNJ%20since%3A2017-01-01%20until%3A2017-12-31&src=typd&lang=en	@DividendHawk	DH	My December 2016 Dividend Income Summary: $JNJ $VSB $CUF.UN $KHC $ATD.B $ENB $FTS $ACO.X $SU http://buff.ly/2hBZiWG via @monsieurdivpic.twitter.com/Obpwf6hVv7	1	2	2	1483262756000	2:25 AM - 1 Jan 2017	/DividendHawk/status/815489224845697025
1571005185-497	https://twitter.com/search?l=en&q=%24jnj%20OR%20%24JNJ%20since%3A2017-01-01%20until%3A2017-12-31&src=typd&lang=en	@adamfeuerstein	Adam Feuerstein	June 6, '16: $AZN is buying $ACAD Oct. 21, '16: $BIIB is buying $ACAD Jan. 4, '17: $PFE is buying $ACAD Feb. 14, '17: $JNJ is buying $ACAD	12	16	45	1487105682000	1:54 PM - 14 Feb 2017	/adamfeuerstein/status/831607621673172992
1571005185-382	https://twitter.com/search?l=en&q=%24jnj%20OR%20%24JNJ%20since%3A2017-01-01%20until%3A2017-12-31&src=typd&lang=en	@JacobPlieth	Jacob Plieth	And here's what I wrote about CD123 and $STML $CLLS $JNJ in Feb http://bit.ly/2eYhgnI		4	9	1504603566000	2:26 AM - 5 Sep 2017	/JacobPlieth/status/904999065867386880
1571005185-521	https://twitter.com/search?l=en&q=%24jnj%20OR%20%24JNJ%20since%3A2017-01-01%20until%3A2017-12-31&src=typd&lang=en	@stocktrader300	Sheldon Cooper	BIG earnings week $BABA $MCD $MSFT $HAL $GOOGL $AKS $T $LMT $F $FCX $VZ $AAL $JNJ $INTC $BMY $GLW $MMM $AA $CELG $BA $QCOM $SBUX $YHOO $LUVpic.twitter.com/5px21Tw5Qk		6	5	1485099518000	8:38 AM - 22 Jan 2017	/stocktrader300/status/823193161115795456
1571005185-398	https://twitter.com/search?l=en&q=%24jnj%20OR%20%24JNJ%20since%3A2017-01-01%20until%3A2017-12-31&src=typd&lang=en	@adamfeuerstein	Adam Feuerstein	In all seriousness, $JNJ CEO Alex Gorsky might have legit reasons for keeping his seat at Trump's advisory table...	5	3	9	1502751564000	3:59 PM - 14 Aug 2017	/adamfeuerstein/status/897231207129284611
1571005185-481	https://twitter.com/search?l=en&q=%24jnj%20OR%20%24JNJ%20since%3A2017-01-01%20until%3A2017-12-31&src=typd&lang=en	@IBD_ECarson	Ed Carson	These Are The 5 Biggest S&P 500 Stocks In Buy Range Right Now http://ow.ly/q9li30a1Sbt $GOOGL $AMZN $AAPL $BRKB $PG $JNJ pic.twitter.com/rfW0Pr1gWD	1	3	10	1489840881000	5:41 AM - 18 Mar 2017	/IBD_ECarson/status/843079877393858560
1571005185-544	https://twitter.com/search?l=en&q=%24jnj%20OR%20%24JNJ%20since%3A2017-01-01%20until%3A2017-12-31&src=typd&lang=en	@CarlyHFierce	Carly Helfand	J&J and Actelion's potential deal fix? $260 per share for marketed meds, spinoff for pipeline: http://bit.ly/2ivLcu3 $JNJ $ATLN #pharma			2	1483465052000	10:37 AM - 3 Jan 2017	/CarlyHFierce/status/816337712886194177
1571005185-370	https://twitter.com/search?l=en&q=%24jnj%20OR%20%24JNJ%20since%3A2017-01-01%20until%3A2017-12-31&src=typd&lang=en	@RudyHavenstein	Rudy Havenstein, der Geld Marschall	Is this even legal?? $JNJ pic.twitter.com/i7mC0y7STT	5	4	25	1505926423000	9:53 AM - 20 Sep 2017	/RudyHavenstein/status/910547531255267329
1571005185-389	https://twitter.com/search?l=en&q=%24jnj%20OR%20%24JNJ%20since%3A2017-01-01%20until%3A2017-12-31&src=typd&lang=en	@RebeccaDRobbins	Rebecca Robbins	$JNJ CEO Alex Gorsky breaks his silence; will stay on Trump's advisory group after $MRK CEO, others quit in protesthttps://www.statnews.com/2017/08/15/jj-ceo-to-stay-on-trumps-advisory-group-amid-executive-exodus/ …	5	11	4	1502824469000	12:14 PM - 15 Aug 2017	/RebeccaDRobbins/status/897536994183655425
1571005185-467	https://twitter.com/search?l=en&q=%24jnj%20OR%20%24JNJ%20since%3A2017-01-01%20until%3A2017-12-31&src=typd&lang=en	@bradloncar	Brad Loncar	Earnings are back. $JNJ kicks things off on Tuesday. M: - T: $JNJ $ISRG W: $ABT T: $DHR $DGX F: - Full list:http://www.loncarblog.com/april-17-healthcare-earnings …	1	3	10	1492367401000	11:30 AM - 16 Apr 2017	/bradloncar/status/853676871124484096
1571005185-426	https://twitter.com/search?l=en&q=%24jnj%20OR%20%24JNJ%20since%3A2017-01-01%20until%3A2017-12-31&src=typd&lang=en	@JohnCendpts	John Carroll	Followed by -- J&J sets out to build a new R&D group after a $1B biotech christening $JNJ https://endpts.com/jj-sets-out-to-build-a-new-rd-group-after-a-1b-biotech-christening/ …		4	7	1497641623000	12:33 PM - 16 Jun 2017	/JohnCendpts/status/875798560473841664
1571005185-383	https://twitter.com/search?l=en&q=%24jnj%20OR%20%24JNJ%20since%3A2017-01-01%20until%3A2017-12-31&src=typd&lang=en	@arnabch01	Arnab	#HPC #AI #BigData #3dprinting #genomicscost, time for #drug discovery revolutionize #pharma $GOOG $MSFT $PFE $MRK $GSK $NOVN $JNJ $AZN $LLYpic.twitter.com/BBN4fGybYG		60	69	1504355131000	5:25 AM - 2 Sep 2017	/arnabch01/status/903957054468931584
1571005185-354	https://twitter.com/search?l=en&q=%24jnj%20OR%20%24JNJ%20since%3A2017-01-01%20until%3A2017-12-31&src=typd&lang=en	@TheTruthStudio	Truth Studio	J&J lines up its 4-in-1 HIV pill for FDA behind rivals from Gilead, GSK https://buff.ly/2xI98lF $JNJ $GILD $GSK #HIV #FDApic.twitter.com/HrZH1IgY0m		4	1	1507051812000	10:30 AM - 3 Oct 2017	/TheTruthStudio/status/915267753744924674
1571005185-355	https://twitter.com/search?l=en&q=%24jnj%20OR%20%24JNJ%20since%3A2017-01-01%20until%3A2017-12-31&src=typd&lang=en	@crusadernz	BioPharmCatalyst	Biotech Stock Updates 10/2: $MCRB $BHVN -ve data $RIGL no Adcom $KTOV PDUFA 5/31 $RDHL Ph3 RHB104 data mid'18 $ZGNX offering $VICL up on LUI $ECYT +157% joins biotech mkt craze + $ABUS $DVAX $JNJ $SGMO $SPHS $VBLThttps://www.biopharmcatalyst.com/news/2017/seres-mcrb-and-biohaven-bhvn-release-disappointing-data-no-advisory-committee-meeting-required-for-rigel …		13	18	1506978250000	2:04 PM - 2 Oct 2017	/crusadernz/status/914959216464429057
1571005185-428	https://twitter.com/search?l=en&q=%24jnj%20OR%20%24JNJ%20since%3A2017-01-01%20until%3A2017-12-31&src=typd&lang=en	@FierceBiotech	FierceBiotech	J&J unveils new obesity, arthritis collabs, shares its molecule library: http://ow.ly/RfYZ30cC4IL $JNJ		7	6	1497528182000	5:03 AM - 15 Jun 2017	/FierceBiotech/status/875322754685427713
1571005185-380	https://twitter.com/search?l=en&q=%24jnj%20OR%20%24JNJ%20since%3A2017-01-01%20until%3A2017-12-31&src=typd&lang=en	@JacobPlieth	Jacob Plieth	Devon Shedlock on Poseida's centyrins scaffold concept. First CAR targets BCMA (+off switch) $JNJ #CARTCRpic.twitter.com/tQjrNkDXSk		7	8	1504713572000	8:59 AM - 6 Sep 2017	/JacobPlieth/status/905460464657760257
1571005185-463	https://twitter.com/search?l=en&q=%24jnj%20OR%20%24JNJ%20since%3A2017-01-01%20until%3A2017-12-31&src=typd&lang=en	@FierceBiotech	FierceBiotech	J&J buys 3D-printing tech to create bone-healing implants: http://ow.ly/hXN030b0XJ2 $JNJ @NickPaulTaylor		6	10	1492693311000	6:01 AM - 20 Apr 2017	/FierceBiotech/status/855043837307310081
1571005185-400	https://twitter.com/search?l=en&q=%24jnj%20OR%20%24JNJ%20since%3A2017-01-01%20until%3A2017-12-31&src=typd&lang=en	@semodough	dough	M&A Deals from 2017 -can this list really stay this small $DERM $ARIA I see no $MRK $AMGN $GILD $NVS $JNJ $NVS $BMY ETC all who needs topic.twitter.com/Df5oOA71cM	5	4	10	1502560084000	10:48 AM - 12 Aug 2017	/semodough/status/896428083665940480
1571005185-362	https://twitter.com/search?l=en&q=%24jnj%20OR%20%24JNJ%20since%3A2017-01-01%20until%3A2017-12-31&src=typd&lang=en	@DGPSAlerts	DGPS	$SDVI 0.0006 x 0.0007 Strong BUY & HOLD Opportunity , 10 baggers ! $SPY $AAPL $FB $AMZN $BAC $XLF $XLE $XOM $IBB $GILD $NVS $JNJ $SNAP $TWTR		1	3	1506520758000	6:59 AM - 27 Sep 2017	/DGPSAlerts/status/913040354026409984
1571005185-442	https://twitter.com/search?l=en&q=%24jnj%20OR%20%24JNJ%20since%3A2017-01-01%20until%3A2017-12-31&src=typd&lang=en	@bradloncar	Brad Loncar	The amazing Zytiga data definitely makes it an #ASCO17 winner. Here is how the drug had been selling for $JNJ. http://www.loncarblog.com/zytiga-quarterly-sales …pic.twitter.com/jcOsKWvyzP	2	8	4	1496687216000	11:26 AM - 5 Jun 2017	/bradloncar/status/871795488923824130
1571005185-486	https://twitter.com/search?l=en&q=%24jnj%20OR%20%24JNJ%20since%3A2017-01-01%20until%3A2017-12-31&src=typd&lang=en	@RealBestDayEver	Dividends Forever!	Dividends Forever! Portfolio Update (February 2017) $JNJ $AAPL $MCD $LMT $VIG $GIS $KO $PEP $VZ $XOM $PMhttp://seekingalpha.com/article/4050514-dividends-forever-portfolio-update …		8	13	1488319030000	2:57 PM - 28 Feb 2017	/RealBestDayEver/status/836696774827991043
1571005185-394	https://twitter.com/search?l=en&q=%24jnj%20OR%20%24JNJ%20since%3A2017-01-01%20until%3A2017-12-31&src=typd&lang=en	@zbiotech	zach	*JOHNSON & JOHNSON CEO ALEX GORSKY TO REMAIN ON TRUMP COUNCIL *J&J CEO SAYS RESPECTS DECISION OF OTHERS WHO'VE LEFT COUNCIL WEAK ASS $JNJ	3	5	16	1502823736000	12:02 PM - 15 Aug 2017	/zbiotech/status/897533917753954304
1571005185-499	https://twitter.com/search?l=en&q=%24jnj%20OR%20%24JNJ%20since%3A2017-01-01%20until%3A2017-12-31&src=typd&lang=en	@CGrantWSJ	Charley Grant	$REGN CEO calls out "constant price increases" and "tone deafness" in TNF drug class. $ABBV $JNJ $AMGN		5	2	1486649842000	7:17 AM - 9 Feb 2017	/CGrantWSJ/status/829695690695725056
1571005185-385	https://twitter.com/search?l=en&q=%24jnj%20OR%20%24JNJ%20since%3A2017-01-01%20until%3A2017-12-31&src=typd&lang=en	@Drchik23	Joe	Lot of #bios ripe with cash. $mrk $amgn $jnj https://www.yahoo.com/finance/news/chart-shows-17-us-companies-143911797.html …	1	7	7	1504064904000	8:48 PM - 29 Aug 2017	/Drchik23/status/902739757536608256
1571005185-429	https://twitter.com/search?l=en&q=%24jnj%20OR%20%24JNJ%20since%3A2017-01-01%20until%3A2017-12-31&src=typd&lang=en	@mihotep	Johnny Torrio	Actually, TFK is a fully owned subsidiary of Big #Pharma $JNJ. In a way, that's even worse than being #tobacco tax spongers	1	3	3	1497404891000	6:48 PM - 13 Jun 2017	/mihotep/status/874805637544198145
1571005185-507	https://twitter.com/search?l=en&q=%24jnj%20OR%20%24JNJ%20since%3A2017-01-01%20until%3A2017-12-31&src=typd&lang=en	@CNNBusiness	CNN Business	What to watch: - Big day for earnings - J&J buying Actelion - Dow above 20k http://cnnmon.ie/2kmQkPq $JNJ $ALIOY	1	11	12	1485426420000	3:27 AM - 26 Jan 2017	/CNNBusiness/status/824564287385534466
1571005185-501	https://twitter.com/search?l=en&q=%24jnj%20OR%20%24JNJ%20since%3A2017-01-01%20until%3A2017-12-31&src=typd&lang=en	@BursatilBiotech	Bursatil Biotech	Top #20 Recent Buyouts Avg Deal Value: USD 30,9 Bn Avg Premium to MKT: 39% $PFE $ACT $NVS $RHHBY $MDT $MRK $SHPG $JNJ $ABBV $SNY $VRX $AZNpic.twitter.com/xmY2oYD9nI	2	2	6	1486154464000	1:41 PM - 3 Feb 2017	/BursatilBiotech/status/827617925414711297
1571005185-517	https://twitter.com/search?l=en&q=%24jnj%20OR%20%24JNJ%20since%3A2017-01-01%20until%3A2017-12-31&src=typd&lang=en	@jonathanrockoff	Jonathan Rockoff	$JNJ CEO Gorsky sits next to President Trump at White House meeting with business leaders this morning pic.twitter.com/XWDJRCmtia	1	16	27	1485186177000	8:42 AM - 23 Jan 2017	/jonathanrockoff/status/823556636375707648
1571005185-479	https://twitter.com/search?l=en&q=%24jnj%20OR%20%24JNJ%20since%3A2017-01-01%20until%3A2017-12-31&src=typd&lang=en	@AndyBiotech	Andy Biotech	Nice review on targeting glutamate signalling in #depression http://www.nature.com/nrd/journal/vaop/ncurrent/abs/nrd.2017.16.html … $AGN $JNJ $AXSM $CERC $VTGNpic.twitter.com/bXtxo4lHrK	2	10	19	1489938214000	8:43 AM - 19 Mar 2017	/AndyBiotech/status/843488121916461056
1571005185-522	https://twitter.com/search?l=en&q=%24jnj%20OR%20%24JNJ%20since%3A2017-01-01%20until%3A2017-12-31&src=typd&lang=en	@CBOE	Cboe	#earnings next week: $HAL, $MCD, $YHOO, $AKS, $BABA, $DHI, $JNJ, $VZ, $CREE, $STX, $TXN, $ABT, $BA, $FCX powered by http://www.livevol.com pic.twitter.com/6UKP7ZpjvY		7	5	1484943366000	1:16 PM - 20 Jan 2017	/CBOE/status/822538210643480578
1571005185-415	https://twitter.com/search?l=en&q=%24jnj%20OR%20%24JNJ%20since%3A2017-01-01%20until%3A2017-12-31&src=typd&lang=en	@eWhispers	Earnings Whispers	#earnings $NFLX $BAC $MSFT $GS $BLK $JNJ $IBM $UNH $GE $LMT $V $BX $CSX $QCOM $HOG $PGR $CMA $SWKS $MS $UAL $AMTD http://eps.sh/cal pic.twitter.com/PmKkAU6dQb	4	125	133	1500123727000	6:02 AM - 15 Jul 2017	/eWhispers/status/886209260794896384
1571005185-360	https://twitter.com/search?l=en&q=%24jnj%20OR%20%24JNJ%20since%3A2017-01-01%20until%3A2017-12-31&src=typd&lang=en	@MadMoneyOnCNBC	Mad Money On CNBC	.@JimCramer's dishing on his $JNJ playbook http://cnb.cx/2xy8Fm8 pic.twitter.com/kdG4YCg8KZ		3	6	1506553616000	4:06 PM - 27 Sep 2017	/MadMoneyOnCNBC/status/913178169053732865
1571005185-409	https://twitter.com/search?l=en&q=%24jnj%20OR%20%24JNJ%20since%3A2017-01-01%20until%3A2017-12-31&src=typd&lang=en	@eWhispers	Earnings Whispers	upcoming #earnings $NFLX $BAC $GS $JNJ $UNH $LMT $HOG $PGR $CMA $AMTD $SCSS $NVS $PLD $MDSO $BRO $SNV $NEOG $ELS http://eps.sh/cal pic.twitter.com/HrjhwS0Mhv	1	21	33	1500315603000	11:20 AM - 17 Jul 2017	/eWhispers/status/887014047845150721
1571005185-344	https://twitter.com/search?l=en&q=%24jnj%20OR%20%24JNJ%20since%3A2017-01-01%20until%3A2017-12-31&src=typd&lang=en	@bradloncar	Brad Loncar	$HALO - a subcutaneous Darzalex study has been initiated by $JNJ. http://phx.corporate-ir.net/phoenix.zhtml?c=69764&p=irol-newsArticle&ID=2312724 …		2	13	1509453286000	5:34 AM - 31 Oct 2017	/bradloncar/status/925340265870700545
1571005185-454	https://twitter.com/search?l=en&q=%24jnj%20OR%20%24JNJ%20since%3A2017-01-01%20until%3A2017-12-31&src=typd&lang=en	@megtirrell	Meg Tirrell	"Already we've seen promising results" in potential HIV cure, $JNJ's Bill Hait says #JNJPBR17pic.twitter.com/nBq1Pw7ywx		2	11	1495028973000	6:49 AM - 17 May 2017	/megtirrell/status/864840313155850241
1571005185-435	https://twitter.com/search?l=en&q=%24jnj%20OR%20%24JNJ%20since%3A2017-01-01%20until%3A2017-12-31&src=typd&lang=en	@AndyBiotech	Andy Biotech	#Biotech busy week ahead $AVXS CMC $BTX Renevia $EPZM NHL $SELB Gout $LLY Alimta IPR $ADMP PDUFA→ $MYL $CHRS BsUFA→ $AMGN $JNJ CANVAS→ $LLY	3	30	42	1497225917000	5:05 PM - 11 Jun 2017	/AndyBiotech/status/874054963709841408
1571005185-546	https://twitter.com/search?l=en&q=%24jnj%20OR%20%24JNJ%20since%3A2017-01-01%20until%3A2017-12-31&src=typd&lang=en	@LiveSquawk	LiveSquawk	Johnson & Johnson Set Quarterly Cash Dividend Of $0.80 Per Share - RTRS $JNJ		2	3	1483443720000	4:42 AM - 3 Jan 2017	/LiveSquawk/status/816248240844718080
1571005185-325	https://twitter.com/search?l=en&q=%24jnj%20OR%20%24JNJ%20since%3A2017-01-01%20until%3A2017-12-31&src=typd&lang=en	@Biomaven	Peter	Paper by $JNJ researchers specifically mentions $TRIL drug as alternative approach that mirrors their results with Fc effector: "SIRPα-Fc molecule known as TTI-621 demonstrated potent antileukemic activity as IgG1 Fc conjugate, but not with a Fc mutated to lack effector function"https://twitter.com/ny1972_47/status/933459914940444677 …	3	13	38	1511389757000	3:29 PM - 22 Nov 2017	/Biomaven/status/933462415353810945
1571005185-381	https://twitter.com/search?l=en&q=%24jnj%20OR%20%24JNJ%20since%3A2017-01-01%20until%3A2017-12-31&src=typd&lang=en	@ByMadeleineA	Madeleine Armstrong	$CLLS CD123 CAR-T death could be bad news for others looking at this target inc. $JNJ $NVS $MGNX, via @EPVantage http://www.epvantage.com/Universal/View.aspx?type=Story&id=729139&isEPVantage=yes …pic.twitter.com/Vpf9U1C1Ho	2	10	18	1504621674000	7:27 AM - 5 Sep 2017	/ByMadeleineA/status/905075017003802624
1571005185-388	https://twitter.com/search?l=en&q=%24jnj%20OR%20%24JNJ%20since%3A2017-01-01%20until%3A2017-12-31&src=typd&lang=en	@JaredSHopkins	Jared S. Hopkins	$JNJ leaves the council ... after there's no council to leave. https://twitter.com/lydiaramsey125/status/897873194815770624 …	1	14	30	1502904675000	10:31 AM - 16 Aug 2017	/JaredSHopkins/status/897873400651231234
1571005185-332	https://twitter.com/search?l=en&q=%24jnj%20OR%20%24JNJ%20since%3A2017-01-01%20until%3A2017-12-31&src=typd&lang=en	@CocaColaMx	Coca-Cola México	Sí, puedes dar el extra con tus amigos. Contagia tu energía positiva con la nueva Coca-Cola Energy. Búscala en tu Oxxo más cercanopic.twitter.com/XXxF7kCAe5	59	64	440	1568150865000	2:27 PM - 10 Sep 2019	/CocaColaMx/status/1171535759238500354
1571005185-300	https://twitter.com/search?l=en&q=%24jnj%20OR%20%24JNJ%20since%3A2017-01-01%20until%3A2017-12-31&src=typd&lang=en	@bradloncar	Brad Loncar	Smart move by $JNJ. If you have a myeloma franchise, you've got to be thinking about cell therapy. Data this year is early but has been unambiguous.		2	5	1513895100000	3:25 PM - 21 Dec 2017	/bradloncar/status/943970584601546755
1571005185-474	https://twitter.com/search?l=en&q=%24jnj%20OR%20%24JNJ%20since%3A2017-01-01%20until%3A2017-12-31&src=typd&lang=en	@MeshAwareness	MeshAwareness	Canadian patients join class-action suit over recalled hernia #mesh. #JnJ putting profits before people AGAIN! $JnJ http://ctv.news/kEx8nkS		6	7	1491013891000	7:31 PM - 31 Mar 2017	/MeshAwareness/status/847999840311181312
1571005185-510	https://twitter.com/search?l=en&q=%24jnj%20OR%20%24JNJ%20since%3A2017-01-01%20until%3A2017-12-31&src=typd&lang=en	@jq1234t	JQ	$JNJ acquire Actelion for $30B ($280/share) with spin-out new R&D company as stock dividend https://www1.actelion.com/en/our-company/news-and-events.page?newsId=2073550&bb=js …	1	9	9	1485412610000	11:36 PM - 25 Jan 2017	/jq1234t/status/824506365888622593
1571005185-554	https://twitter.com/search?l=en&q=%24jnj%20OR%20%24JNJ%20since%3A2017-01-01%20until%3A2017-12-31&src=typd&lang=en	@dailypoliticaln	Daily Political	Baker Ellis Asset Management LLC Sells 863 Shares of Johnson & Johnson $JNJ http://ift.tt/2iwFNTG				1483292418000	10:40 AM - 1 Jan 2017	/dailypoliticaln/status/815613634772692993
1571005185-373	https://twitter.com/search?l=en&q=%24jnj%20OR%20%24JNJ%20since%3A2017-01-01%20until%3A2017-12-31&src=typd&lang=en	@jonathanrockoff	Jonathan Rockoff	$PFE files antitrust lawsuit vs $JNJ, accusing it of using "exclusionary contracts" to thwart biosimilar Remicade: https://goo.gl/uLnE4M		5	6	1505913347000	6:15 AM - 20 Sep 2017	/jonathanrockoff/status/910492687782043648
1571005185-470	https://twitter.com/search?l=en&q=%24jnj%20OR%20%24JNJ%20since%3A2017-01-01%20until%3A2017-12-31&src=typd&lang=en	@JacobPlieth	Jacob Plieth	$JNJ $GEN trial of JNJ-63709178 (anti-CD123 bispecific) resumes after suspension. Relevant for $CLLS UCART123 http://bit.ly/2pkevj4 https://twitter.com/EgidiusLambrech/status/851318667270905856 …	5	6	15	1491811934000	1:12 AM - 10 Apr 2017	/JacobPlieth/status/851347072695640064
1571005185-331	https://twitter.com/search?l=en&q=%24jnj%20OR%20%24JNJ%20since%3A2017-01-01%20until%3A2017-12-31&src=typd&lang=en	@zbiotech	zach	$JNJ to offer sale of 18.4M shares (entire stake) - no new shares from $ACHN		1	4	1510693498000	2:04 PM - 14 Nov 2017	/zbiotech/status/930542095235977216
1571005185-563	https://twitter.com/search?l=en&q=%24jnj%20OR%20%24JNJ%20since%3A2017-01-01%20until%3A2017-12-31&src=typd&lang=en	@h_c_services	Heath Care News	#JohnsonJohnson's 4 Biggest Catalysts in 2017. Read more: http://owler.us/ab1vcZ $JNJ				1483279371000	7:02 AM - 1 Jan 2017	/h_c_services/status/815558910018846721
1571005185-449	https://twitter.com/search?l=en&q=%24jnj%20OR%20%24JNJ%20since%3A2017-01-01%20until%3A2017-12-31&src=typd&lang=en	@ByMadeleineA	Madeleine Armstrong	$JNJ lays out its battle plan, highlighting 12 potential blockbusters in its pipeline, via @EPVantage: http://www.epvantage.com/Universal/View.aspx?type=Story&id=708844&isEPVantage=yes …pic.twitter.com/5qxAPObVVF		10	5	1495120386000	8:13 AM - 18 May 2017	/ByMadeleineA/status/865223728107487233
1571005185-489	https://twitter.com/search?l=en&q=%24jnj%20OR%20%24JNJ%20since%3A2017-01-01%20until%3A2017-12-31&src=typd&lang=en	@raymond10mm	Raymond	$GOOG $AAPL $NFLX $PG $jnj $XOM $WFC $GS $fb $JPM $t $GE $lmt $ko $LYB $TWX $MSFT $CL $TXN $INTC $TSLA $D $HCA $DO $ECL $JCL $MA $CRM Rally!pic.twitter.com/Rb0qoCi73a		2	5	1487975554000	3:32 PM - 24 Feb 2017	/raymond10mm/status/835256128590209024
1571005185-453	https://twitter.com/search?l=en&q=%24jnj%20OR%20%24JNJ%20since%3A2017-01-01%20until%3A2017-12-31&src=typd&lang=en	@Jessicaemerrill	Jessica Merrill	Invokana notably left out of $JNJ's five-year growth cornerstones. It's facing headwinds and represents 4% of pharma sales, management says.		5	3	1495029733000	7:02 AM - 17 May 2017	/Jessicaemerrill/status/864843502991147008
1571005185-473	https://twitter.com/search?l=en&q=%24jnj%20OR%20%24JNJ%20since%3A2017-01-01%20until%3A2017-12-31&src=typd&lang=en	@DrPaulyDeSantis	Dr. Paul DeSantis	Darzalex reached #2 selling drug in multiple myeloma last month $JNJ $GMXAYpic.twitter.com/Ew12H4ZP5J	2	11	10	1491073148000	11:59 AM - 1 Apr 2017	/DrPaulyDeSantis/status/848248379712782336
1571005185-482	https://twitter.com/search?l=en&q=%24jnj%20OR%20%24JNJ%20since%3A2017-01-01%20until%3A2017-12-31&src=typd&lang=en	@Mesh_Problems	Mesh Problems	#JNJ $JNJ #AlexGorsky - You could start by not implanting toxic transvaginal #mesh that cripples & maims young, healthy women...https://twitter.com/JNJNews/status/841106766934990848 …		12	9	1489419892000	8:44 AM - 13 Mar 2017	/Mesh_Problems/status/841314124546035712
1571005185-313	https://twitter.com/search?l=en&q=%24jnj%20OR%20%24JNJ%20since%3A2017-01-01%20until%3A2017-12-31&src=typd&lang=en	@JMVala_Trades	JMVala	Some more known names popping up on my 5/15/1hr 1% from POC scan: $MDY $CHTR $NTES $BRK.B $AAPL $FB $MCD $QQQ $IWM $MON $JNJ	4		20	1512947852000	4:17 PM - 10 Dec 2017	/JMVala_Trades/status/939997538098319360
1571005185-561	https://twitter.com/search?l=en&q=%24jnj%20OR%20%24JNJ%20since%3A2017-01-01%20until%3A2017-12-31&src=typd&lang=en	@h_c_services	Heath Care News	#JohnsonJohnson EXCLUSIVE: J&J discussing breaking up Actelion in an acquisition - sources. Read more: http://owler.us/ab1vcW $JNJ				1483279408000	7:03 AM - 1 Jan 2017	/h_c_services/status/815559066059558913
1571005185-305	https://twitter.com/search?l=en&q=%24jnj%20OR%20%24JNJ%20since%3A2017-01-01%20until%3A2017-12-31&src=typd&lang=en	@Calcbench	Calcbench	(1/4) Here's a look at 10 firms w/large overseas cash. $AAPL $CSCO $JNJ $WMT $NTAP $WAT $GOOGL $DE $MSFT $KHC $DIS #Tax #TaxCutsAndJobsAct #TaxPlanpic.twitter.com/NLutiFMclc		4	3	1513719176000	2:32 PM - 19 Dec 2017	/Calcbench/status/943232706850193408
1571005185-390	https://twitter.com/search?l=en&q=%24jnj%20OR%20%24JNJ%20since%3A2017-01-01%20until%3A2017-12-31&src=typd&lang=en	@SarahKarlin	Sarah Karlin-Smith	$JNJ CEO will stay on Trump's manufacturing committee. Says they need to be in room 2 stand up for beliefs in diversity, inclusions. pic.twitter.com/xlt3JP2Wyt	229	66	47	1502823805000	12:03 PM - 15 Aug 2017	/SarahKarlin/status/897534208578650112
1571005185-430	https://twitter.com/search?l=en&q=%24jnj%20OR%20%24JNJ%20since%3A2017-01-01%20until%3A2017-12-31&src=typd&lang=en	@jimcramer	Jim Cramer	best of the best... $JNJ is among them... https://twitter.com/MediaWatchUS1/status/874745530093588483 …	1	4	13	1497390978000	2:56 PM - 13 Jun 2017	/jimcramer/status/874747281177812992
1571005185-392	https://twitter.com/search?l=en&q=%24jnj%20OR%20%24JNJ%20since%3A2017-01-01%20until%3A2017-12-31&src=typd&lang=en	@megtirrell	Meg Tirrell	$JNJ CEO to remain on president's manufacturing council, citing "responsibility to remain engaged" pic.twitter.com/7nr7Bvq8Iv	8	18	14	1502823754000	12:02 PM - 15 Aug 2017	/megtirrell/status/897533996376129536
1571005185-436	https://twitter.com/search?l=en&q=%24jnj%20OR%20%24JNJ%20since%3A2017-01-01%20until%3A2017-12-31&src=typd&lang=en	@harmongreg	Greg Harmon	$JNJ completed a Deep Crab and reversed to 38.2%. now running higher with AB=CD giving room to 138, Technicals Pffft pic.twitter.com/sEgz8qywSt		2	14	1497113478000	9:51 AM - 10 Jun 2017	/harmongreg/status/873583360106524673
1571005185-387	https://twitter.com/search?l=en&q=%24jnj%20OR%20%24JNJ%20since%3A2017-01-01%20until%3A2017-12-31&src=typd&lang=en	@damiangarde	Damian Garde	At 1:27, $JNJ quit a panel that the president dissolved via tweet at 1:14 pic.twitter.com/NwJNP9l1zV	10	22	35	1502905587000	10:46 AM - 16 Aug 2017	/damiangarde/status/897877229463580672
1571005185-447	https://twitter.com/search?l=en&q=%24jnj%20OR%20%24JNJ%20since%3A2017-01-01%20until%3A2017-12-31&src=typd&lang=en	@megtirrell	Meg Tirrell	Ohio attorney general sues 5 drugmakers over their role in opioid epidemic - Purdue, $JNJ, $TEVA $ENDP $AGNhttp://www.cnbc.com/2017/05/31/ohio-ag-sues-pharma-companies-over-their-role-in-the-opioid-epidemic.html …	4	24	31	1496247527000	9:18 AM - 31 May 2017	/megtirrell/status/869951299810467843
1571005185-550	https://twitter.com/search?l=en&q=%24jnj%20OR%20%24JNJ%20since%3A2017-01-01%20until%3A2017-12-31&src=typd&lang=en	@DvdndDiplomats	Dividend Diplomats	Lanny's Stocks to Look Forward to in 2017! $JNJ $PG $DEO $ED #Consumer #Utilities #Alcohol #Invest #Save #Money #NYE http://www.dividenddiplomats.com/2017-stocks-look-forward/ …			2	1483300035000	12:47 PM - 1 Jan 2017	/DvdndDiplomats/status/815645582706569216
1571005185-472	https://twitter.com/search?l=en&q=%24jnj%20OR%20%24JNJ%20since%3A2017-01-01%20until%3A2017-12-31&src=typd&lang=en	@ChartMill	ChartMill	$JNJ breaking out! See some analysis http://stockcharts.chartmill.com/u/Hylc1NPeTx #norwichhour #eshopsUK		17	3	1491264470000	5:07 PM - 3 Apr 2017	/ChartMill/status/849050842690977792
1571005185-533	https://twitter.com/search?l=en&q=%24jnj%20OR%20%24JNJ%20since%3A2017-01-01%20until%3A2017-12-31&src=typd&lang=en	@bradloncar	Brad Loncar	$BMY / $JNJ sign a collaboration to do some Opdivo-Darzalex work. http://investor.bms.com/investors/news-and-events/press-releases/press-release-details/2017/Bristol-Myers-Squibb-Announces-Immunotherapy-Clinical-Collaboration-with-Janssen-to-Evaluate-Opdivo-nivolumab-in-Combination-with-Darzalex-daratumumab/default.aspx …		11	6	1483617673000	5:01 AM - 5 Jan 2017	/bradloncar/status/816977853870985216
1571005185-336	https://twitter.com/search?l=en&q=%24jnj%20OR%20%24JNJ%20since%3A2017-01-01%20until%3A2017-12-31&src=typd&lang=en	@JohnCendpts	John Carroll	J&J antes $50M to get Zymeworks’ 6th big bispecifics alliance underway, with $6B in total milestones on the table $JNJ $ZYME $MRK etc https://endpts.com/jj-antes-50m-to-get-zymeworks-6th-big-bispecifics-alliance-underway-with-6b-in-total-milestones-on-the-table/ …		6	5	1510578552000	6:09 AM - 13 Nov 2017	/JohnCendpts/status/930059976764219392
1571005185-349	https://twitter.com/search?l=en&q=%24jnj%20OR%20%24JNJ%20since%3A2017-01-01%20until%3A2017-12-31&src=typd&lang=en	@JohnCendpts	John Carroll	In a setback, Bayer, J&J say their big PhIII secondary stroke trial for Xarelto failed $JNJ https://endpts.com/in-a-setback-bayer-jj-say-their-big-phiii-secondary-stroke-trial-for-xarelto-failed/ …		18	15	1507279806000	1:50 AM - 6 Oct 2017	/JohnCendpts/status/916224030503555072
1571005185-475	https://twitter.com/search?l=en&q=%24jnj%20OR%20%24JNJ%20since%3A2017-01-01%20until%3A2017-12-31&src=typd&lang=en	@TripleDTrader	Dennis Dick	Notable opening imbalances: $XOM -138K, $COP -69K, $CVS -59K, $JNJ -45K, $PFE -55K, $C -51K, $CRM -66K	1	4	6	1490966717000	6:25 AM - 31 Mar 2017	/TripleDTrader/status/847801977455206401
1571005185-555	https://twitter.com/search?l=en&q=%24jnj%20OR%20%24JNJ%20since%3A2017-01-01%20until%3A2017-12-31&src=typd&lang=en	@ArtIntellignce	AI Report	The 5 Best Dividend Stocks For 2017 http://seekingalpha.com/article/4033265-5-best-dividend-stocks-2017?source=tweet … $DIS $HAS $JNJ $LOW $WFC				1483290606000	10:10 AM - 1 Jan 2017	/ArtIntellignce/status/815606036186927104
1571005185-553	https://twitter.com/search?l=en&q=%24jnj%20OR%20%24JNJ%20since%3A2017-01-01%20until%3A2017-12-31&src=typd&lang=en	@dailypoliticaln	Daily Political	Intersect Capital LLC Has $3,127,000 Position in Johnson & Johnson $JNJ http://www.dailypolitical.com/?p=868698				1483293227000	10:53 AM - 1 Jan 2017	/dailypoliticaln/status/815617029617160192
1571005185-534	https://twitter.com/search?l=en&q=%24jnj%20OR%20%24JNJ%20since%3A2017-01-01%20until%3A2017-12-31&src=typd&lang=en	@BioStocks	Bio Stocks™	$BMY Announces Immunotherapy Clinical Collaboration with Janssen to Evaluate Opdivo in Combination with Darzalex . $JNJ		3	6	1483617611000	5:00 AM - 5 Jan 2017	/BioStocks/status/816977590766419968
1571005185-440	https://twitter.com/search?l=en&q=%24jnj%20OR%20%24JNJ%20since%3A2017-01-01%20until%3A2017-12-31&src=typd&lang=en	@adamfeuerstein	Adam Feuerstein	Ben's only faults are his choice of sports teams and refusal to eat dead animals. He's a heck of doc and writer. $JNJ https://twitter.com/daviesbj/status/871843299010785280 …	2	5	7	1496699785000	2:56 PM - 5 Jun 2017	/adamfeuerstein/status/871848206979747842
1571005185-364	https://twitter.com/search?l=en&q=%24jnj%20OR%20%24JNJ%20since%3A2017-01-01%20until%3A2017-12-31&src=typd&lang=en	@NasdaqReporter	NASDAQ	$ITUS ITUS Corp (NASDAQ:ITUS) : The Patent Behind The Huge Momentum http://www.nasdaqreporter.com/itus-corp-nasdaqitus-the-patent-behind-the-huge-momentum/ … $IBB $GILD $NVS $BSX $MRK $BMY $JNJ $PFE		11	16	1506391870000	7:11 PM - 25 Sep 2017	/NasdaqReporter/status/912499757314187265
1571005185-320	https://twitter.com/search?l=en&q=%24jnj%20OR%20%24JNJ%20since%3A2017-01-01%20until%3A2017-12-31&src=typd&lang=en	@bradloncar	Brad Loncar	Given how the tax bill is in the news, Credit Suisse has a nice report showing for large companies what percent of their cash is overseas. Some biopharma names: $JNJ 96% $AMGN 94% $GILD 85% $PFE 90% $MRK 85% $CELG 77% $BIIB 70%	11	76	120	1511984620000	12:43 PM - 29 Nov 2017	/bradloncar/status/935957450481717255
1571005185-431	https://twitter.com/search?l=en&q=%24jnj%20OR%20%24JNJ%20since%3A2017-01-01%20until%3A2017-12-31&src=typd&lang=en	@MelaynaLokosky	KillingMyCareer	Eric Holder's @CovingtonLLP defends Uber & $JNJ Acclarent where two startup executives were pushed out & convicted. http://www.killingmycareer.com/the-sociopathic-business-model/uber-ceo-kalanick-out-time-for-uber-sec-doj-whistleblowers-to-expose-vc-funded-startup-fraud/ …pic.twitter.com/gujtqdDuGr		5	3	1497387760000	2:02 PM - 13 Jun 2017	/MelaynaLokosky/status/874733785559875586
1571005185-302	https://twitter.com/search?l=en&q=%24jnj%20OR%20%24JNJ%20since%3A2017-01-01%20until%3A2017-12-31&src=typd&lang=en	@odibro	Odi Bruckman	Janssen Enters Worldwide Collaboration and License Agreement with Chinese Company Legend Biotech to Develop Investigational CAR-T Anti-Cancer Therapy $JNJ https://www.prnewswire.com/news-releases/janssen-enters-worldwide-collaboration-and-license-agreement-with-chinese-company-legend-biotech-to-develop-investigational-car-t-anti-cancer-therapy-300574740.html …		22	15	1513893717000	3:01 PM - 21 Dec 2017	/odibro/status/943964784311132160
1571005185-549	https://twitter.com/search?l=en&q=%24jnj%20OR%20%24JNJ%20since%3A2017-01-01%20until%3A2017-12-31&src=typd&lang=en	@fourifbyair	Bridgewater	Johnson & Johnson: Power Play $JNJ $PGhttp://ow.ly/IG9o307AOQl				1483301409000	1:10 PM - 1 Jan 2017	/fourifbyair/status/815651344832991232
1571005185-532	https://twitter.com/search?l=en&q=%24jnj%20OR%20%24JNJ%20since%3A2017-01-01%20until%3A2017-12-31&src=typd&lang=en	@SureDividend	Sure Dividend	Mr. Wonderful's 10 Favorite Dividend Stocks http://buff.ly/2hRHvLN $T $VZ $PG $PFE $PM $MO $XOM $JNJ $AAPL $MSFT		7	3	1483623241000	6:34 AM - 5 Jan 2017	/SureDividend/status/817001207482949632
1571005185-433	https://twitter.com/search?l=en&q=%24jnj%20OR%20%24JNJ%20since%3A2017-01-01%20until%3A2017-12-31&src=typd&lang=en	@JohnCendpts	John Carroll	J&J boasts improved cardio safety with SGLT2 franchise drug Invokana - matched Jardiance $LLY $JNJ https://endpts.com/jj-boasts-improved-cardio-safety-with-sglt2-franchise-drug-invokana/ …	1	5	6	1497305784000	3:16 PM - 12 Jun 2017	/JohnCendpts/status/874389951470866433
1571005185-391	https://twitter.com/search?l=en&q=%24jnj%20OR%20%24JNJ%20since%3A2017-01-01%20until%3A2017-12-31&src=typd&lang=en	@jonathanrockoff	Jonathan Rockoff	$JNJ CEO Gorsky says he can do more good advocating for "diversity and inclusion" by staying on President's Manufacturing Advisory Council pic.twitter.com/NfnqXIVSc8	19	43	23	1502823801000	12:03 PM - 15 Aug 2017	/jonathanrockoff/status/897534191885316096
1571005185-518	https://twitter.com/search?l=en&q=%24jnj%20OR%20%24JNJ%20since%3A2017-01-01%20until%3A2017-12-31&src=typd&lang=en	@FoxBusiness	FOX Business	Companies meting with Trump: $TSLA $F $LMT $JNJ pic.twitter.com/x51DpMkL1P	2	21	57	1485183312000	7:55 AM - 23 Jan 2017	/FoxBusiness/status/823544620319703040
1571005185-323	https://twitter.com/search?l=en&q=%24jnj%20OR%20%24JNJ%20since%3A2017-01-01%20until%3A2017-12-31&src=typd&lang=en	@WallStJesus	JE$US	TODAY'S ACTIVE FLOW: $AAPL $AMZN $FB $MU $JNJ $BABA $QCOM $TSLA $M $BAC $NVDA $GE $SQ $T $WMT $AMD $X $TWTR $SNSP $NFLX $MSFT $JD $GM $WFC $AABA $FCX $GOOGL $PYPL $VRX $CRM $C $TGTpic.twitter.com/oC8xTAHufT		1	6	1511548996000	11:43 AM - 24 Nov 2017	/WallStJesus/status/934130312149381120
1571005185-492	https://twitter.com/search?l=en&q=%24jnj%20OR%20%24JNJ%20since%3A2017-01-01%20until%3A2017-12-31&src=typd&lang=en	@WallStJesus	JE$US	TODAY'S FLOW IN ACTIVE NAMES .. $NVDA $TSLA $AAPL $BAC $FB $AMD $AMZN $JNJ $CLF $CHK $X $JCP $PFE $CSX $BABApic.twitter.com/w53e4S47wU		7	7	1487895796000	5:23 PM - 23 Feb 2017	/WallStJesus/status/834921603070832640
1571005185-324	https://twitter.com/search?l=en&q=%24jnj%20OR%20%24JNJ%20since%3A2017-01-01%20until%3A2017-12-31&src=typd&lang=en	@Tril_Investor	Tril_Investor	$JNJ report conclusion ".. targeting CD47 in a monospecific antibody format is challenging as anti-tumor activity and tolerability of antiCD47 mAbs are dependent on Fc effector function". That is why $TRIL TTI-621 causes responses while #CD47 mAbs show toxicity or lack effect.https://twitter.com/Biomaven/status/933462415353810945 …	2	2	12	1511534037000	7:33 AM - 24 Nov 2017	/Tril_Investor/status/934067569585254400
1571005185-314	https://twitter.com/search?l=en&q=%24jnj%20OR%20%24JNJ%20since%3A2017-01-01%20until%3A2017-12-31&src=typd&lang=en	@JacobPlieth	Jacob Plieth	Poseida anti-BCMA CAR phase I study getting under way $JNJ #ASH17pic.twitter.com/pbpeFeUaHK	1	4	9	1512946039000	3:47 PM - 10 Dec 2017	/JacobPlieth/status/939989936735956994
1571005185-461	https://twitter.com/search?l=en&q=%24jnj%20OR%20%24JNJ%20since%3A2017-01-01%20until%3A2017-12-31&src=typd&lang=en	@TVM_Hostage	Meshed_up	#MeshAwarenessDay Harm4Profit was good for $JnJ in theory Real cost to patients? Diminished quality of life. Relentless pain. #PayUrVictims		8	6	1493657512000	9:51 AM - 1 May 2017	/TVM_Hostage/status/859087991662366723
1571005185-357	https://twitter.com/search?l=en&q=%24jnj%20OR%20%24JNJ%20since%3A2017-01-01%20until%3A2017-12-31&src=typd&lang=en	@sciencescanner	David Grainger	Interesting chart indeed, via @exMBB. Total wealth creation by $JNJ twice that of any other pharma co https://twitter.com/planmaestro/status/914479512766656513 …	1	8	8	1506877278000	10:01 AM - 1 Oct 2017	/sciencescanner/status/914535707116437511
1571005185-465	https://twitter.com/search?l=en&q=%24jnj%20OR%20%24JNJ%20since%3A2017-01-01%20until%3A2017-12-31&src=typd&lang=en	@bradloncar	Brad Loncar	$JNJ earnings - Darzalex is off to a solid start. Genmab is trading up 2.6%. http://www.investor.jnj.com/releasedetail.cfm?ReleaseID=1021586 …pic.twitter.com/Lbp2zz4pZ8	1	12	12	1492513793000	4:09 AM - 18 Apr 2017	/bradloncar/status/854290884564791296
1571005185-296	https://twitter.com/search?l=en&q=%24jnj%20OR%20%24JNJ%20since%3A2017-01-01%20until%3A2017-12-31&src=typd&lang=en	@JacobPlieth	Jacob Plieth	$JNJ picks up Nanjing Legend's LCAR-B38M for $350m. http://www.investor.jnj.com/releasedetail.cfm?ReleaseID=1052534 … My interview from June $BLUEhttps://twitter.com/JacobPlieth/status/871741261312557060 …	2	5	9	1513951414000	7:03 AM - 22 Dec 2017	/JacobPlieth/status/944206782804713472
1571005185-504	https://twitter.com/search?l=en&q=%24jnj%20OR%20%24JNJ%20since%3A2017-01-01%20until%3A2017-12-31&src=typd&lang=en	@jonathanrockoff	Jonathan Rockoff	Statement from $JNJ pharma chief Joaquin Duato about today's industry meeting w/ President Trump pic.twitter.com/Rd0RR0Zbjs		6	11	1485890339000	12:18 PM - 31 Jan 2017	/jonathanrockoff/status/826510104564477952
1571005185-329	https://twitter.com/search?l=en&q=%24jnj%20OR%20%24JNJ%20since%3A2017-01-01%20until%3A2017-12-31&src=typd&lang=en	@MelaynaLokosky	KillingMyCareer	Johnson & Johnson $JNJ has a pathological history of unethical & illegal behavior: #BabyPowder #cancer links known but not disclosed to consumers 31 children died while taking #Risperdal #BoycottTheBandAid a $JNJ product to prove #OurPurchasesHavePower https://buff.ly/2zZcu5t pic.twitter.com/gudsEPJGeY		6	6	1510763403000	9:30 AM - 15 Nov 2017	/MelaynaLokosky/status/930835298753409024
1571005185-416	https://twitter.com/search?l=en&q=%24jnj%20OR%20%24JNJ%20since%3A2017-01-01%20until%3A2017-12-31&src=typd&lang=en	@JohnCendpts	John Carroll	Breaking -- J&J gets a quick FDA OK for its blockbuster psoriasis contender guselkumab $JNJ https://endpts.com/jj-gets-a-quick-fda-ok-for-its-blockbuster-psoriasis-contender-guselkumab/ …	2	22	27	1499975899000	12:58 PM - 13 Jul 2017	/JohnCendpts/status/885589225084776451
1571005185-528	https://twitter.com/search?l=en&q=%24jnj%20OR%20%24JNJ%20since%3A2017-01-01%20until%3A2017-12-31&src=typd&lang=en	@JohnCendpts	John Carroll	NASH BASH: Gilead tosses $100M milestone chip in its fast-growing gamble on new NASH drugs $GILD $AGN $JNJ https://endpts.com/gilead-tosses-100m-milestone-chip-in-its-fast-growing-gamble-on-new-nash-drugs/ …		6	6	1483649473000	1:51 PM - 5 Jan 2017	/JohnCendpts/status/817111232599695360
1571005185-368	https://twitter.com/search?l=en&q=%24jnj%20OR%20%24JNJ%20since%3A2017-01-01%20until%3A2017-12-31&src=typd&lang=en	@JaredSHopkins	Jared S. Hopkins	We broke news: unsealed documents show $JNJ alerted to risk of cancer-causing asbestos in Baby Powder talc in 1970s https://www.bloomberg.com/news/articles/2017-09-22/j-j-was-alerted-to-risk-of-asbestos-in-talc-in-70s-files-show …	1	8	1	1506087488000	6:38 AM - 22 Sep 2017	/JaredSHopkins/status/911223089605877760
1571005185-567	https://twitter.com/search?l=en&q=%24jnj%20OR%20%24JNJ%20since%3A2017-01-01%20until%3A2017-12-31&src=typd&lang=en	null	null	null	null	null	null	null	null	null
1571005185-376	https://twitter.com/search?l=en&q=%24jnj%20OR%20%24JNJ%20since%3A2017-01-01%20until%3A2017-12-31&src=typd&lang=en	@MelaynaLokosky	KillingMyCareer	Maybe $JNJ should *save* the 60,000 mesh injured women that are in federal court first. #CleanUpYourMesh #SerialKillerCEO #AlexGorsky #FDAhttps://twitter.com/JNJCares/status/910226354041434112 …		5	6	1505850088000	12:41 PM - 19 Sep 2017	/MelaynaLokosky/status/910227361274064896
1571005185-406	https://twitter.com/search?l=en&q=%24jnj%20OR%20%24JNJ%20since%3A2017-01-01%20until%3A2017-12-31&src=typd&lang=en	@JNJNews	Johnson & Johnson	#ICYMI: Earlier today, $JNJ reported 2Q 2017 business results: http://goo.gl/44MLNJ pic.twitter.com/7229xsbDRa		10	24	1500388205000	7:30 AM - 18 Jul 2017	/JNJNews/status/887318561416523776
1571005185-512	https://twitter.com/search?l=en&q=%24jnj%20OR%20%24JNJ%20since%3A2017-01-01%20until%3A2017-12-31&src=typd&lang=en	@JohnK_Allen	Jack Allen	$JNJ 2017 key pipeline events, Imbruvica with two potential US approvals, and P3 Invokana CVOT trial will be big events pic.twitter.com/vUmYAgkr6F		5	6	1485264965000	6:36 AM - 24 Jan 2017	/JohnK_Allen/status/823887095248850946
1571005185-505	https://twitter.com/search?l=en&q=%24jnj%20OR%20%24JNJ%20since%3A2017-01-01%20until%3A2017-12-31&src=typd&lang=en	@damiangarde	Damian Garde	Trump is pals with $JNJ scion (and Jets owner) Woody Johnson https://twitter.com/megtirrell/status/826442718486392833 …	2	3	5	1485874690000	7:58 AM - 31 Jan 2017	/damiangarde/status/826444469931212801
1571005185-484	https://twitter.com/search?l=en&q=%24jnj%20OR%20%24JNJ%20since%3A2017-01-01%20until%3A2017-12-31&src=typd&lang=en	@jimcramer	Jim Cramer	The time to buy $JNJ? The day that @realDonaldTrump knocked the drug stocks earlier this week!	5	2	11	1489089033000	12:50 PM - 9 Mar 2017	/jimcramer/status/839926401994223620
1571005185-321	https://twitter.com/search?l=en&q=%24jnj%20OR%20%24JNJ%20since%3A2017-01-01%20until%3A2017-12-31&src=typd&lang=en	@PiescheLab	Matthias Piesche	Blocking #CD47 alone shows minimal activity. Only effector function competent mAbs demonstrated potent activity Anti-leukemic activity and tolerability of anti-human CD47 monoclonal antibodies https://www.nature.com/articles/bcj20177.pdf … $tril $JNJ #immunotherapy #cancer #IO	1	4	7	1511962966000	6:42 AM - 29 Nov 2017	/PiescheLab/status/935866628339847168
1571005185-318	https://twitter.com/search?l=en&q=%24jnj%20OR%20%24JNJ%20since%3A2017-01-01%20until%3A2017-12-31&src=typd&lang=en	@LynxPro_UK	LynxPro UK	#AI #ML #BigData #HPC #robotics #genomics #stemcell #research grt hope fr #ADHD #autism #neuroscience $MSFT $GOOG $AAPL $IBM $JNJ $PFE $NVS by #StartUpRealTimepic.twitter.com/nBxJVYX7eH		4	4	1512307586000	6:26 AM - 3 Dec 2017	/LynxPro_UK/status/937312070789484544
1571005185-395	https://twitter.com/search?l=en&q=%24jnj%20OR%20%24JNJ%20since%3A2017-01-01%20until%3A2017-12-31&src=typd&lang=en	@JacobPlieth	Jacob Plieth	Wondering about generic competition to Zytiga? Here's what's at stake. Via @EPVantage $JNJ $BTG http://bit.ly/2vFn78H	1	4	5	1502809132000	7:58 AM - 15 Aug 2017	/JacobPlieth/status/897472667728715781
1571005185-304	https://twitter.com/search?l=en&q=%24jnj%20OR%20%24JNJ%20since%3A2017-01-01%20until%3A2017-12-31&src=typd&lang=en	@RobertLangreth	Robert Langreth	Loopholes keep drug prices sky high for sick patients as safety programs become weapon against generics coming to market. @cynthiakoons @RobertLangreth http://ow.ly/EBJ830hlxne $CELG $JNJ $JAZZ $AGN	1	3	5	1513779592000	7:19 AM - 20 Dec 2017	/RobertLangreth/status/943486110805749760
1571005185-476	https://twitter.com/search?l=en&q=%24jnj%20OR%20%24JNJ%20since%3A2017-01-01%20until%3A2017-12-31&src=typd&lang=en	@JohnCendpts	John Carroll	J&J pulls the plug on PhII study for NHL after Darzalex falls short $JNJ https://endpts.com/jj-pulls-the-plug-on-phii-study-for-nhl-after-darzalex-falls-short/ …		3	4	1490895156000	10:32 AM - 30 Mar 2017	/JohnCendpts/status/847501828896034816
1571005185-288	https://twitter.com/search?l=en&q=%24jnj%20OR%20%24JNJ%20since%3A2017-01-01%20until%3A2017-12-31&src=typd&lang=en	@SheepleAnalytic	SheepleAnalytics	Throwing out some ideas. $PG Blockchain and Gamble $BBY Best Blockchain $HD Blockchain Depot $MCD McBlockchain $JNJ Blockchain and Blockchain $KO Blockchain Cola $IBM International Blockchain Machines	4	24	62	1513867310000	7:41 AM - 21 Dec 2017	/SheepleAnalytic/status/943854027497988096
1571005185-450	https://twitter.com/search?l=en&q=%24jnj%20OR%20%24JNJ%20since%3A2017-01-01%20until%3A2017-12-31&src=typd&lang=en	@jq1234t	JQ	$JNJ IO portfolio heavy on bispecific. Disclosed 2nd bispecific licensed from $MGNX JNJ-9383 (MGD015) is for lung cancer and heme malignancypic.twitter.com/Ukl7FjnAJ5	1	3	6	1495077910000	8:25 PM - 17 May 2017	/jq1234t/status/865045570376937472
1571005185-397	https://twitter.com/search?l=en&q=%24jnj%20OR%20%24JNJ%20since%3A2017-01-01%20until%3A2017-12-31&src=typd&lang=en	@PatrickW	Patrick W. Watson	Johnson & Johnson and Campbell Soup most vulnerable. Both rely on consumer loyalty and their products have many substitutes. $JNJ $CPBhttps://twitter.com/ddiamond/status/897292716018683905 …	3	22	33	1502794809000	4:00 AM - 15 Aug 2017	/PatrickW/status/897412589541629952
1571005185-424	https://twitter.com/search?l=en&q=%24jnj%20OR%20%24JNJ%20since%3A2017-01-01%20until%3A2017-12-31&src=typd&lang=en	@Stocktwits	Stocktwits	ALL-TIME HIGHS TODAY $DJIA $SPX $AMZN $JNJ $BA $HON $AFL $MMM $PM $ICE https://stocktwits.com/jackdamn/message/86355575?utm_medium=community-twitter&utm_source=twitter.com&utm_campaign=outboundteam …pic.twitter.com/1HDRjC9vHM	1	45	37	1497903315000	1:15 PM - 19 Jun 2017	/Stocktwits/status/876896177882583040
1571005185-520	https://twitter.com/search?l=en&q=%24jnj%20OR%20%24JNJ%20since%3A2017-01-01%20until%3A2017-12-31&src=typd&lang=en	@bradloncar	Brad Loncar	Healthcare earnings are back. M: $RMD T: $JNJ W: $ABT $NVS $VRTX T: $BIIB $BMY $CELG F: $ABBV The full calendar:http://www.loncarblog.com/january-23-healthcare-earnings …	4	27	44	1485118802000	2:00 PM - 22 Jan 2017	/bradloncar/status/823274045751771136
1571005185-316	https://twitter.com/search?l=en&q=%24jnj%20OR%20%24JNJ%20since%3A2017-01-01%20until%3A2017-12-31&src=typd&lang=en	@BrandonVanZee	𝐁𝐫𝐚𝐧𝐝𝐨𝐧 𝐕𝐚𝐧 𝐙𝐞𝐞	Fascinating look at how Corporate America has changed in the last 100 years. $X $T $XOM $DWDP $IBM $GM $CVX $SHLD $GE $AAPL $GOOG $MSFT $AMZN $FB $BRKB $JNJ $JPM $WFC @Forbes @howmuch_netpic.twitter.com/7ZQt9ZXhAD	3	19	42	1512526144000	7:09 PM - 5 Dec 2017	/BrandonVanZee/status/938228769801650176
1571005185-386	https://twitter.com/search?l=en&q=%24jnj%20OR%20%24JNJ%20since%3A2017-01-01%20until%3A2017-12-31&src=typd&lang=en	@damiangarde	Damian Garde	.@pharmalot got a hold of the internal emails from $JNJ's CEO as he went back and forth on Trump https://www.statnews.com/pharmalot/2017/08/21/johnson-gorsky-trump-merck/ …	2	11	8	1503338673000	11:04 AM - 21 Aug 2017	/damiangarde/status/899693723893854208
1571005185-511	https://twitter.com/search?l=en&q=%24jnj%20OR%20%24JNJ%20since%3A2017-01-01%20until%3A2017-12-31&src=typd&lang=en	@USEmbassyMEX	Embajada EU en Mex	No te pierdas el próximo martes 15 de octubre a las 6:00 p.m. (tiempo del centro de México) la edición completa de la videocharla con el Embajador Chiristopher Landau. ¡En exclusiva para nuestras redes sociales!pic.twitter.com/iOKailSZFu	26	165	690	1570934575000	7:42 PM - 12 Oct 2019	/USEmbassyMEX/status/1183211483641077761
1571005185-327	https://twitter.com/search?l=en&q=%24jnj%20OR%20%24JNJ%20since%3A2017-01-01%20until%3A2017-12-31&src=typd&lang=en	@PDRennert	Paul D. Rennert	Three companies quietly building IO pipelines - $JNJ $LLY takedahttps://twitter.com/drpaulydesantis/status/932762767181856768 …	1		12	1511226253000	6:04 PM - 20 Nov 2017	/PDRennert/status/932776629239197697
1571005185-491	https://twitter.com/search?l=en&q=%24jnj%20OR%20%24JNJ%20since%3A2017-01-01%20until%3A2017-12-31&src=typd&lang=en	@OptionsHawk	Joe Kunkle	Lots of large cap new highs $JPM $JNJ $BA $MRK $V $MA $PM $BRK.B $MMM	1	5	11	1487900257000	6:37 PM - 23 Feb 2017	/OptionsHawk/status/834940311784808448
1571005185-515	https://twitter.com/search?l=en&q=%24jnj%20OR%20%24JNJ%20since%3A2017-01-01%20until%3A2017-12-31&src=typd&lang=en	@QTRResearch	Quoth the Raven	Spicer: Trump had breakfast with $F CEO, $JNJ CEO, $LMT CEO, $AA CEO, Michael Dell, CEO of $X, Elon Musk, CEO of $UA this morning	2	7	7	1485197214000	11:46 AM - 23 Jan 2017	/QTRResearch/status/823602928657244160
1571005185-495	https://twitter.com/search?l=en&q=%24jnj%20OR%20%24JNJ%20since%3A2017-01-01%20until%3A2017-12-31&src=typd&lang=en	@OphirGottlieb	Ophir Gottlieb	Amazon spends more on Research & Development than any company in the world - 1 $AMZN 2 $GOOGL 5 $AAPL 6 $JNJ http://bit.ly/RandD_All pic.twitter.com/VdyIeREiwH		7	12	1487705541000	12:32 PM - 21 Feb 2017	/OphirGottlieb/status/834123612416126976
1571005185-407	https://twitter.com/search?l=en&q=%24jnj%20OR%20%24JNJ%20since%3A2017-01-01%20until%3A2017-12-31&src=typd&lang=en	@Jessicaemerrill	Jessica Merrill	$JNJ's Gorsky says working in DC to educate lawmakers and make sure they understand pharma represents only about 15% of healthcare costs.	2	3	6	1500385436000	6:43 AM - 18 Jul 2017	/Jessicaemerrill/status/887306948537978880
1571005185-338	https://twitter.com/search?l=en&q=%24jnj%20OR%20%24JNJ%20since%3A2017-01-01%20until%3A2017-12-31&src=typd&lang=en	@ZymeworksInc	Zymeworks Inc.	@ZymeworksInc ( $ZYME ) announces #bispecific antibody collaboration with Johnson & Johnson Innovation ( $JNJ ). Upfront of $50M with a potential deal value of approx. $1.4B! Proceeds to fund expansion of our #ZW25 clinical studies. https://goo.gl/amz4Sm		3	8	1510568539000	3:22 AM - 13 Nov 2017	/ZymeworksInc/status/930017977763749888
1571005185-291	https://twitter.com/search?l=en&q=%24jnj%20OR%20%24JNJ%20since%3A2017-01-01%20until%3A2017-12-31&src=typd&lang=en	@ChivasRegalMx	Chivas Regal Mexico	15 años añejado para celebrar el lado dorado de la fiesta. Nuevo #ChivasXVpic.twitter.com/gubsw5bTYV		13	161	1570728539000	10:28 AM - 10 Oct 2019	/ChivasRegalMx/status/1182347307741831174
1571005185-456	https://twitter.com/search?l=en&q=%24jnj%20OR%20%24JNJ%20since%3A2017-01-01%20until%3A2017-12-31&src=typd&lang=en	@YahooFinance	Yahoo Finance	TODAY: Watch Johnson & Johnson Analyst Day LIVE at 8:30am ET right here #JNJ $JNJ https://yhoo.it/2rpES8A pic.twitter.com/x5OqShBJwA		2	4	1495017667000	3:41 AM - 17 May 2017	/YahooFinance/status/864792894091255808
1571005185-540	https://twitter.com/search?l=en&q=%24jnj%20OR%20%24JNJ%20since%3A2017-01-01%20until%3A2017-12-31&src=typd&lang=en	@xpertstock	Ivica Juracic	$JNJ swing long odds http://tinyurl.com/bs7xgo9 pic.twitter.com/NDW7kta8x4		1	5	1483529050000	4:24 AM - 4 Jan 2017	/xpertstock/status/816606139521634304
1571005185-358	https://twitter.com/search?l=en&q=%24jnj%20OR%20%24JNJ%20since%3A2017-01-01%20until%3A2017-12-31&src=typd&lang=en	@odibro	Odi Bruckman	#Biotech stocks facing FDA Decision in October: $FLXN $MYL $ACRX $ONCE $AERI $ATRS $ALXN $PTCT $GSK $TSRO $JNJ $EGRX http://www.rttnews.com/slideshow/3728/biotech-stocks-facing-fda-decision-in-october.aspx?Slide=1 …	3	42	63	1506782383000	7:39 AM - 30 Sep 2017	/odibro/status/914137689246584834
1571005185-483	https://twitter.com/search?l=en&q=%24jnj%20OR%20%24JNJ%20since%3A2017-01-01%20until%3A2017-12-31&src=typd&lang=en	@jimcramer	Jim Cramer	$DRYS and $JNJ? nice blue chips? https://twitter.com/CramersShirt/status/840199673814085632 …	6	4	16	1489154254000	6:57 AM - 10 Mar 2017	/jimcramer/status/840199955704889345
1571005185-342	https://twitter.com/search?l=en&q=%24jnj%20OR%20%24JNJ%20since%3A2017-01-01%20until%3A2017-12-31&src=typd&lang=en	@OpenOutcrier	Open Outcrier	These Are the Biggest Overseas Cash Hoards Congress Wants to Tax - BBG $AAPL $MSFT $CSCO $GOOG $ORCL $JNJ $PGhttp://ooc.bz/l/17555	1	5	4	1509710308000	4:58 AM - 3 Nov 2017	/OpenOutcrier/status/926418295099621376
1571005185-559	https://twitter.com/search?l=en&q=%24jnj%20OR%20%24JNJ%20since%3A2017-01-01%20until%3A2017-12-31&src=typd&lang=en	@ConsumerFeed	US Consumer News	Farmers Trust Co. Sells 955 Shares of Johnson & Johnson $JNJ http://zpr.io/PqNJ2				1483284707000	8:31 AM - 1 Jan 2017	/ConsumerFeed/status/815581292137955328
1571005185-411	https://twitter.com/search?l=en&q=%24jnj%20OR%20%24JNJ%20since%3A2017-01-01%20until%3A2017-12-31&src=typd&lang=en	@semodough	dough	LEERINK The Best of Times – Stars Align for Widespread Beats in Q2 Biopharma Results -good read - $IBB $JNJ $CELG $REGN $AMGN $BIIB $GILDpic.twitter.com/EePniv1M6i	2	6	7	1500305762000	8:36 AM - 17 Jul 2017	/semodough/status/886972770382471168
1571005185-337	https://twitter.com/search?l=en&q=%24jnj%20OR%20%24JNJ%20since%3A2017-01-01%20until%3A2017-12-31&src=typd&lang=en	@arnabch01	Arnab	#India will add >400 mil consumers by 2030 will be huge growth engine for #AI #ML #BigData #robotics #3dprinting #cloud #tech $AAPL $MSFT $GOOG $AMZN $CSCO $ORCL $GE $FB $GM $F $NFLX $INTC $IBM $C $JPM $GS $MS $BA $UTX $PG $DD $SI $AMD $KO $CL $DE $EBAY $UBER $JNJ $K $LMT $MA $V pic.twitter.com/b7880htHvZ		61	51	1510576070000	5:27 AM - 13 Nov 2017	/arnabch01/status/930049564538576896
1571005185-339	https://twitter.com/search?l=en&q=%24jnj%20OR%20%24JNJ%20since%3A2017-01-01%20until%3A2017-12-31&src=typd&lang=en	@odibro	Odi Bruckman	$ZYME licenses the Azymetric™ and EFECT™ platforms to $JNJ $50M upfront to $ZYMEhttp://www.businesswire.com/news/home/20171113005459/en/Zymeworks-Announces-License-Agreement-Johnson-Johnson-Innovation …	2	5	5	1510567796000	3:09 AM - 13 Nov 2017	/odibro/status/930014861425332224
1571005185-432	https://twitter.com/search?l=en&q=%24jnj%20OR%20%24JNJ%20since%3A2017-01-01%20until%3A2017-12-31&src=typd&lang=en	@AXAMexico	AXA México	El Programa +Care de tu seguro de Gastos Médicos Mayores te brinda acompañamiento para ti y tu familia durante y después de la enfermedad. Conoce más en http://bit.ly/Axa_Care	11	14	116	1569963310000	1:55 PM - 1 Oct 2019	/AXAMexico/status/1179137701691482112
1571005185-459	https://twitter.com/search?l=en&q=%24jnj%20OR%20%24JNJ%20since%3A2017-01-01%20until%3A2017-12-31&src=typd&lang=en	@MaxJacobsEdison	Maxim Jacobs, CFA	Please join 5/11 at 3pm ET when I talk with a KOL about upcoming products for MDD and PPD. It's free! $JNJ $SAGEhttps://slingshotinsights.com/projects/485		10	6	1493988204000	5:43 AM - 5 May 2017	/MaxJacobsEdison/status/860475011467010049
1571005185-566	https://twitter.com/search?l=en&q=%24jnj%20OR%20%24JNJ%20since%3A2017-01-01%20until%3A2017-12-31&src=typd&lang=en	@monsieurdiv	Monsieur Dividende	Last Dividend Income Summary of 2016 $JNJ $ENB $KHC $FTS $VSB... http://www.monsieurdividende.com/2016/12/my-december-2016-dividend-income.html?spref=tw …		1	1	1483230544000	5:29 PM - 31 Dec 2016	/monsieurdiv/status/815354114347565056
1571005185-372	https://twitter.com/search?l=en&q=%24jnj%20OR%20%24JNJ%20since%3A2017-01-01%20until%3A2017-12-31&src=typd&lang=en	@Banorte_mx	Banorte	Prepárate para Hot Travel y compra de forma fácil y segura con tu Tarjeta Digital de Banorte Móvil. Descarga y usa: https://bit.ly/2BZ0L6R pic.twitter.com/ObCbwisnCJ	2	4	34	1570805141000	7:45 AM - 11 Oct 2019	/Banorte_mx/status/1182668600055750656
1571005185-438	https://twitter.com/search?l=en&q=%24jnj%20OR%20%24JNJ%20since%3A2017-01-01%20until%3A2017-12-31&src=typd&lang=en	@daviesbj	Ben Davies MD (UroLuddite)	WSJ (paywall) on how $jnj manipulated "charities" to boost sales of Zytiga. (COI-I tangently arranged some of this) https://www.wsj.com/articles/u-s-probe-sheds-light-on-charities-role-in-boosting-drug-sales-1497000601?mod=e2tw&mg=prod/accounts-wsj …pic.twitter.com/aiRUwzXhp1	2	5	5	1497011206000	5:26 AM - 9 Jun 2017	/daviesbj/status/873154402860838912
1571005185-508	https://twitter.com/search?l=en&q=%24jnj%20OR%20%24JNJ%20since%3A2017-01-01%20until%3A2017-12-31&src=typd&lang=en	@FierceBiotech	FierceBiotech	J&J to spin off Actelion R&D unit into new biotech in major M&A deal: http://ow.ly/pR9X308mH0J $JNJ $ATLN		13	6	1485417182000	12:53 AM - 26 Jan 2017	/FierceBiotech/status/824525541332123650
1571005185-353	https://twitter.com/search?l=en&q=%24jnj%20OR%20%24JNJ%20since%3A2017-01-01%20until%3A2017-12-31&src=typd&lang=en	@odibro	Odi Bruckman	Credit Suisse Identifies Top Mid-Large Cap Biotech & Pharma Stocks for Big Upside $MRK $AGN $JNJ $ALKS $AIMT $MYOKhttp://247wallst.com/healthcare-business/2017/10/03/credit-suisse-identifies-top-mid-large-cap-biotech-and-pharma-stocks-for-big-upside/ …		3	5	1507066547000	2:35 PM - 3 Oct 2017	/odibro/status/915329557355466752
1571005185-412	https://twitter.com/search?l=en&q=%24jnj%20OR%20%24JNJ%20since%3A2017-01-01%20until%3A2017-12-31&src=typd&lang=en	@Stocktwits	Stocktwits	EARNINGS THIS WEEK Mon - $BLK $NFLX Tue - $BAC $IBM $GS $JNJ Wed - $MS $QCOM $AXP $AA Thu - $MSFT $BX $V $ISRG $EBAY Fri - $GE $HONpic.twitter.com/iImqhaTHnO	3	80	93	1500291860000	4:44 AM - 17 Jul 2017	/Stocktwits/status/886914462573375488
1571005185-421	https://twitter.com/search?l=en&q=%24jnj%20OR%20%24JNJ%20since%3A2017-01-01%20until%3A2017-12-31&src=typd&lang=en	@kj_shannon15	Kevin Shannon	Post #ADA2017 podcast featuring @BMTPeterC @CitelineJakeM and myself. Check out our analysis on $MRK $NVO $JNJ $LXRXhttp://bit.ly/2uhPRlF		9	6	1498657839000	6:50 AM - 28 Jun 2017	/kj_shannon15/status/880060879592542208
1571005185-292	https://twitter.com/search?l=en&q=%24jnj%20OR%20%24JNJ%20since%3A2017-01-01%20until%3A2017-12-31&src=typd&lang=en	@Biomaven	Peter	Recall when $PCYC initially went down (to low teens?) on the day they first announced partnership agreement with $JNJ for ibrutinib? $LOXO	2	2	14	1510690788000	1:19 PM - 14 Nov 2017	/Biomaven/status/930530726226923521
1571005185-396	https://twitter.com/search?l=en&q=%24jnj%20OR%20%24JNJ%20since%3A2017-01-01%20until%3A2017-12-31&src=typd&lang=en	@JohnCendpts	John Carroll	Trump’s renewed broadsides on drug pricing didn’t even dent biopharma this time $JNJ $MRK $IBBhttps://endpts.com/trumps-renewed-broadsides-on-drug-pricing-didnt-even-dent-biopharma-this-time/ …	4	8	11	1502796923000	4:35 AM - 15 Aug 2017	/JohnCendpts/status/897421457759891456
1571005185-538	https://twitter.com/search?l=en&q=%24jnj%20OR%20%24JNJ%20since%3A2017-01-01%20until%3A2017-12-31&src=typd&lang=en	@JohnK_Allen	Jack Allen	....more fuel to the buyout rumor fire? $JNJ https://twitter.com/zbiotech/status/816644166310563840 …	1		1	1483538443000	7:00 AM - 4 Jan 2017	/JohnK_Allen/status/816645539370594305
1571005185-539	https://twitter.com/search?l=en&q=%24jnj%20OR%20%24JNJ%20since%3A2017-01-01%20until%3A2017-12-31&src=typd&lang=en	@zbiotech	zach	Actelion Won’t Present at JPMorgan Health Conference Next Week $JNJ		2	1	1483538116000	6:55 AM - 4 Jan 2017	/zbiotech/status/816644166310563840
1571005185-299	https://twitter.com/search?l=en&q=%24jnj%20OR%20%24JNJ%20since%3A2017-01-01%20until%3A2017-12-31&src=typd&lang=en	@VipinSuri4	Vipin Suri	Super smart move $JNJ and fun to watch Cell Tx go from academic science to startup substrate for biotechs to big pharma acquisition/partnering targets in a short span. Latter should accelerate clinical/manufacturing advances . Good for patients! https://twitter.com/JohnCendpts/status/943969733677903872 …		2	9	1513898197000	4:16 PM - 21 Dec 2017	/VipinSuri4/status/943983576160395265
1571005185-437	https://twitter.com/search?l=en&q=%24jnj%20OR%20%24JNJ%20since%3A2017-01-01%20until%3A2017-12-31&src=typd&lang=en	@megtirrell	Meg Tirrell	$TSRO completely recovers losses on clarification prostate trial enrollment suspension procedural, not due to safety $JNJ	1	13	12	1497020989000	8:09 AM - 9 Jun 2017	/megtirrell/status/873195433841102848
1571005185-545	https://twitter.com/search?l=en&q=%24jnj%20OR%20%24JNJ%20since%3A2017-01-01%20until%3A2017-12-31&src=typd&lang=en	@Vantageanalysis	Vantage	Catch up on pharma business development news you may have missed over Christmas: http://epvantage.com/Universal/View.aspx?type=Story&id=679553&isEPVantage=yes … $ALIOF $JNJ $SNY		1	2	1483462512000	9:55 AM - 3 Jan 2017	/Vantageanalysis/status/816327060767592448
1571005185-509	https://twitter.com/search?l=en&q=%24jnj%20OR%20%24JNJ%20since%3A2017-01-01%20until%3A2017-12-31&src=typd&lang=en	@JacobPlieth	Jacob Plieth	Interesting that, with $38bn of offshore cash, $JNJ still chose $ATLN over Trump's repatriation idea	6	10	20	1485414744000	12:12 AM - 26 Jan 2017	/JacobPlieth/status/824515314977243136
1571005185-348	https://twitter.com/search?l=en&q=%24jnj%20OR%20%24JNJ%20since%3A2017-01-01%20until%3A2017-12-31&src=typd&lang=en	@Roadmap2Retire	Roadmap2Retire	2017 Top Investment Picks – Q3 Update https://shar.es/1VUjB1 $SPL $UL $NVO $AAPL $DEO $HON $VOD $UHT $WEED $GILD $WMT $JNJ $SCHD $GDXJ	1	2	3	1507298012000	6:53 AM - 6 Oct 2017	/Roadmap2Retire/status/916300394476785666
1571005185-413	https://twitter.com/search?l=en&q=%24jnj%20OR%20%24JNJ%20since%3A2017-01-01%20until%3A2017-12-31&src=typd&lang=en	@kristen_hallam	Kristen Hallam	Earnings season kicks off for Big Pharma tomorrow with $JNJ and $NVS. Here's our preview: http://bit.ly/2v1b98E pic.twitter.com/srv09ycY9v		11	14	1500290940000	4:29 AM - 17 Jul 2017	/kristen_hallam/status/886910604509822976
1571005185-466	https://twitter.com/search?l=en&q=%24jnj%20OR%20%24JNJ%20since%3A2017-01-01%20until%3A2017-12-31&src=typd&lang=en	@CBOE	Cboe	Reporting today after the close - $NFLX $UAL - tomorrow before the open $BAC $GS $HOG $JNJ $SCHW $UNHhttp://bit.ly/2pqgVkb		5	6	1492441283000	8:01 AM - 17 Apr 2017	/CBOE/status/853986753677582336
1571005185-468	https://twitter.com/search?l=en&q=%24jnj%20OR%20%24JNJ%20since%3A2017-01-01%20until%3A2017-12-31&src=typd&lang=en	@AverageJoeTradr	AverageJoeTrader	Focused #earnings $NFLX $HOG $BAC $GS $UNH $JNJ $IBM $GE $QCOM $VZ $SCHW $MS $CUDA $BX $PGR $V $MTB $ABT $UAL $CMA $RF $USBpic.twitter.com/rv5vSCxpcK		7	14	1492344269000	5:04 AM - 16 Apr 2017	/AverageJoeTradr/status/853579849109299200
1571005185-541	https://twitter.com/search?l=en&q=%24jnj%20OR%20%24JNJ%20since%3A2017-01-01%20until%3A2017-12-31&src=typd&lang=en	@cheddar	Cheddar	What sector is @kevinkellyrecon most bullish on in 2017? Healthcare, pointing to Amgen, Johnson & Johnson as winners #CheddarLIVE $JNJ $AMGNpic.twitter.com/8YK9rDpmcQ		2	8	1483506005000	10:00 PM - 3 Jan 2017	/cheddar/status/816509482213609472
1571005185-345	https://twitter.com/search?l=en&q=%24jnj%20OR%20%24JNJ%20since%3A2017-01-01%20until%3A2017-12-31&src=typd&lang=en	@TechCharts	Aksel Kibar, CMT	#TECHCHARTSMEMBERS I discussed $GOOGL & $JNJ in the latest #INTERIMUPDATE. Both stocks completed their bullish rectangle continuations.pic.twitter.com/VYFTLUp1pz	1	1	8	1509114954000	7:35 AM - 27 Oct 2017	/TechCharts/status/923921201474494464
1571005185-309	https://twitter.com/search?l=en&q=%24jnj%20OR%20%24JNJ%20since%3A2017-01-01%20until%3A2017-12-31&src=typd&lang=en	@Sandro_power	PowerTriggerTrade	Live Stream in 3 hours from now. $AAPL $FDX $TSLA $DIS $SPY $WYNN $CAT $BA $NFLX $WMT $JNJ . Make sure to Subscibe to my youtube channel so you are also alerted and you are able to get a chance to speak with the Big Picture Expert who has lead his followers all year correctly	2	13	27	1513207458000	4:24 PM - 13 Dec 2017	/Sandro_power/status/941086405865955328
1571005185-298	https://twitter.com/search?l=en&q=%24jnj%20OR%20%24JNJ%20since%3A2017-01-01%20until%3A2017-12-31&src=typd&lang=en	@FierceBiotech	FierceBiotech	The biotech gains $350 million straight away, with biobucks and royalties coming down the line, although details on exact figures were not shared: http://ow.ly/qvVO30hod81 $JNJ		3	3	1513936555000	2:55 AM - 22 Dec 2017	/FierceBiotech/status/944144462636355585
1571005185-408	https://twitter.com/search?l=en&q=%24jnj%20OR%20%24JNJ%20since%3A2017-01-01%20until%3A2017-12-31&src=typd&lang=en	@Sarge986	Stephen Guilfoyle	Retail Support Shows the Dead Can Rise Again: Market Recon $NFLX $M $KSS $SPX $RUT $GS $BAC $JNJ $HOG https://www.thestreet.com/story/14232177/1/retail-support-shows-the-dead-can-rise-again-market-recon.html … via @TheStreet	1	5	7	1500379269000	5:01 AM - 18 Jul 2017	/Sarge986/status/887281083619954688
1571005185-500	https://twitter.com/search?l=en&q=%24jnj%20OR%20%24JNJ%20since%3A2017-01-01%20until%3A2017-12-31&src=typd&lang=en	@BQInvstTraining	BQ Invest	20% of all stock market wealth since 1924, attributed to just 14 stocks! $AAPL $GE $MSFT $IBM $JNJ $MO $WMT $PG $AMZN $KO H/t @PeterLBrandtpic.twitter.com/ONJd3xhWzk		4	2	1486446909000	10:55 PM - 6 Feb 2017	/BQInvstTraining/status/828844528895266816
1571005185-523	https://twitter.com/search?l=en&q=%24jnj%20OR%20%24JNJ%20since%3A2017-01-01%20until%3A2017-12-31&src=typd&lang=en	@EpicureanDeal	TED	I believe I have positioned my portfolio well for tomorrow. Happy Inauguration! Long $JNJ $ULVRpic.twitter.com/uJY1uh2c8S	2	6	13	1484867859000	4:17 PM - 19 Jan 2017	/EpicureanDeal/status/822221513327869953
1571005185-427	https://twitter.com/search?l=en&q=%24jnj%20OR%20%24JNJ%20since%3A2017-01-01%20until%3A2017-12-31&src=typd&lang=en	@JohnK_Allen	Jack Allen	Newest edition of our analyst podcast - $NVS $KITE $JUNO - 0:45, $PTLA - 8:00, $PFE $JNJ - 15:12, Gottlieb - 19:40 https://soundcloud.com/dmhcap/6162017a	1	3	6	1497624789000	7:53 AM - 16 Jun 2017	/JohnK_Allen/status/875727954101317632
1571005185-335	https://twitter.com/search?l=en&q=%24jnj%20OR%20%24JNJ%20since%3A2017-01-01%20until%3A2017-12-31&src=typd&lang=en	@JohnCendpts	John Carroll	$ZYME up 38% on its new deal with $JNJ -- 6th with a major biopharma co. https://endpts.com/jj-antes-50m-to-get-zymeworks-6th-big-bispecifics-alliance-underway-with-6b-in-total-milestones-on-the-table/ …		6	5	1510583106000	7:25 AM - 13 Nov 2017	/JohnCendpts/status/930079075858894849
1571005185-371	https://twitter.com/search?l=en&q=%24jnj%20OR%20%24JNJ%20since%3A2017-01-01%20until%3A2017-12-31&src=typd&lang=en	@jonathanrockoff	Jonathan Rockoff	Key paragraph from $PFE's antitrust lawsuit accusing $JNJ of thwarting biosimilar Remicade pic.twitter.com/lXfXYkbUCq	1	6	8	1505914348000	6:32 AM - 20 Sep 2017	/jonathanrockoff/status/910496886125195264
1571005185-322	https://twitter.com/search?l=en&q=%24jnj%20OR%20%24JNJ%20since%3A2017-01-01%20until%3A2017-12-31&src=typd&lang=en	@MovistarMX	Movistar México	Nada mejor que la sensación de estrenar, aprovecha la Megaventa y ven por tu nuevo Smartphone.	10	21	175	1568329226000	4:00 PM - 12 Sep 2019	/MovistarMX/status/1172283859423170560
1571005185-375	https://twitter.com/search?l=en&q=%24jnj%20OR%20%24JNJ%20since%3A2017-01-01%20until%3A2017-12-31&src=typd&lang=en	@PoppersRazor	Popper's Razor	On the evaporating moats of CPG from the horse's mouth, $JNJ consumer. pic.twitter.com/np9s1YUI9s	9	55	178	1505859329000	3:15 PM - 19 Sep 2017	/PoppersRazor/status/910266117624520704
1571005185-399	https://twitter.com/search?l=en&q=%24jnj%20OR%20%24JNJ%20since%3A2017-01-01%20until%3A2017-12-31&src=typd&lang=en	@arnabch01	Arnab	#AI #robotics #BigData #genomics #stemcell advances wil grtly enhance #health #wellness $GOOG $MSFT $IBM $JNJ $PFE $NVS $GSK $SNY $MRK $AZNpic.twitter.com/bvFPsYZT6u		141	108	1502594896000	8:28 PM - 12 Aug 2017	/arnabch01/status/896574095885647874
1571005185-514	https://twitter.com/search?l=en&q=%24jnj%20OR%20%24JNJ%20since%3A2017-01-01%20until%3A2017-12-31&src=typd&lang=en	@Stocktwits	Stocktwits	UPCOMING EARNINGS Tue - $BABA $VZ $JNJ $MMM Wed - $T $QCOM $BA Thu - $MSFT $GOOGL $SBUX $BIIB Fri - $CVX $AAL $HON https://stocktwits.com/eWhispers/message/72312111?utm_medium=community-facebook&utm_source=facebook.com&utm_campaign=outboundteam …		25	25	1485209270000	3:07 PM - 23 Jan 2017	/Stocktwits/status/823653495400067072
1571005185-306	https://twitter.com/search?l=en&q=%24jnj%20OR%20%24JNJ%20since%3A2017-01-01%20until%3A2017-12-31&src=typd&lang=en	@evankirstel	Evan Kirstel in Denver for #CommvaultGO	Amazon Ramps Up #AI at #AWS @themotleyfool #stocks $MSFT, $GOOGL, $AMZN, $CSCO, $JNJ, $GOOGhttps://www.fool.com/investing/2017/12/15/amazon-ramps-up-ai-at-aws.aspx …		6	6	1513462422000	3:13 PM - 16 Dec 2017	/evankirstel/status/942155803808628736
1571005185-363	https://twitter.com/search?l=en&q=%24jnj%20OR%20%24JNJ%20since%3A2017-01-01%20until%3A2017-12-31&src=typd&lang=en	@NasdaqReporter	NASDAQ	$ACRX AcelRx Pharmaceuticals Inc (NASDAQ:ACRX) could still have a lot of juice left … http://www.nasdaqreporter.com/acelrx-pharmaceuticals-inc-nasdaqacrx-could-still-have-a-lot-of-juice-left/ … $IBB $GILD $NVS $PFE $JNJ		8	12	1506453187000	12:13 PM - 26 Sep 2017	/NasdaqReporter/status/912756939087630336
1571005185-477	https://twitter.com/search?l=en&q=%24jnj%20OR%20%24JNJ%20since%3A2017-01-01%20until%3A2017-12-31&src=typd&lang=en	@AndyBiotech	Andy Biotech	VISTA is an compensatory inhibitory immune checkpoint in prostate cancer after ipilimumab therapy http://www.nature.com/nm/journal/vaop/ncurrent/full/nm.4308.html … $JNJ $CRISpic.twitter.com/dhzae8Xs91		12	20	1490661542000	5:39 PM - 27 Mar 2017	/AndyBiotech/status/846521982762061829
1571005185-527	https://twitter.com/search?l=en&q=%24jnj%20OR%20%24JNJ%20since%3A2017-01-01%20until%3A2017-12-31&src=typd&lang=en	@brentlsaunders	Brent Saunders	Looking forward to discussing drug pricing and access this am w @steveubl @popsalks $JNJ Joaquin Duato with @JohnCendpts @endpts at #JPM17	1	9	16	1484057787000	7:16 AM - 10 Jan 2017	/brentlsaunders/status/818823823550095360
1571005185-537	https://twitter.com/search?l=en&q=%24jnj%20OR%20%24JNJ%20since%3A2017-01-01%20until%3A2017-12-31&src=typd&lang=en	@OpenOutcrier	Open Outcrier	Goldman Expects Oncology M&A To Be Active In 2017, Sees $GILD $JNJ $PFE $MRK $NVS $SNY $LLY As Possible Acquirershttp://ooc.bz/l/8459		1	2	1483538868000	7:07 AM - 4 Jan 2017	/OpenOutcrier/status/816647321102467072
1571005185-485	https://twitter.com/search?l=en&q=%24jnj%20OR%20%24JNJ%20since%3A2017-01-01%20until%3A2017-12-31&src=typd&lang=en	@JohnCendpts	John Carroll	J&J may be late to the psoriasis drug market party, but it’s planning to make a splash with guselkumab $JNJ https://endpts.com/jj-may-be-late-to-the-psoriasis-drug-market-party-but-its-planning-to-make-a-splash-with-guselkumab/ …		7	5	1488542407000	5:00 AM - 3 Mar 2017	/JohnCendpts/status/837633682798161920
1571005185-536	https://twitter.com/search?l=en&q=%24jnj%20OR%20%24JNJ%20since%3A2017-01-01%20until%3A2017-12-31&src=typd&lang=en	@Greg5thTrad	Greg5thTrad	$-Flows: Buying on Weakness: Among stocks that were down Wed-these have the largest net INFLOWS of $: $IDXX $PK $VZ $XOM $T $CVX $PM $JNJ		3	2	1483576337000	5:32 PM - 4 Jan 2017	/Greg5thTrad/status/816804477026136065
1571005185-543	https://twitter.com/search?l=en&q=%24jnj%20OR%20%24JNJ%20since%3A2017-01-01%20until%3A2017-12-31&src=typd&lang=en	@adamfeuerstein	Adam Feuerstein	Prior auth saga cont'd: New insurance carrier pushing brand drug over generic for my kid. (Lower copay for me.) They have cushy deal w/ $JNJ	2	2	3	1483477740000	2:09 PM - 3 Jan 2017	/adamfeuerstein/status/816390930492256257
1571005185-422	https://twitter.com/search?l=en&q=%24jnj%20OR%20%24JNJ%20since%3A2017-01-01%20until%3A2017-12-31&src=typd&lang=en	@Dougallan1	Douglas Allan	$jnj holds 32% of $idia - Idorsia, new spin out from $atln		4	7	1498128660000	3:51 AM - 22 Jun 2017	/Dougallan1/status/877841343015337984
1571005185-557	https://twitter.com/search?l=en&q=%24jnj%20OR%20%24JNJ%20since%3A2017-01-01%20until%3A2017-12-31&src=typd&lang=en	@TalkMarkets	TalkMarkets	2017 Resolution; Know When to Buy/Sell $DIS $JNJ https://goo.gl/0DWEsA				1483288748000	9:39 AM - 1 Jan 2017	/TalkMarkets/status/815598242880782336
1571005185-289	https://twitter.com/search?l=en&q=%24jnj%20OR%20%24JNJ%20since%3A2017-01-01%20until%3A2017-12-31&src=typd&lang=en	@JacobPlieth	Jacob Plieth	#TheLegend gets $350m from $JNJ	2		5	1513951230000	7:00 AM - 22 Dec 2017	/JacobPlieth/status/944206014274068480
1571005185-294	https://twitter.com/search?l=en&q=%24jnj%20OR%20%24JNJ%20since%3A2017-01-01%20until%3A2017-12-31&src=typd&lang=en	@WaltStreetPro	Walter S.	2017 Dow Jones Industrial avg Top Performers $BA $CAT $AAPL $V $WMT $MCD $HD $MSFT $UNH $AXP $MMM $CSCO $INTC $NKE $JPM $SPY $DIA $QQQ $AMZN $GOOG $GOOGL $FB $BTC $GBTC $MA $TWTR $SNAP $BAC $WFM $DAL $ALK $TCEHY $KO $TSLA $DIS $BABA $BIDU $GM $T $NVDA $NFLX $VZ $GE $IBM $JNJ pic.twitter.com/rY57nqwACY		5	10	1514474890000	8:28 AM - 28 Dec 2017	/WaltStreetPro/status/946402403292712960
1571005185-359	https://twitter.com/search?l=en&q=%24jnj%20OR%20%24JNJ%20since%3A2017-01-01%20until%3A2017-12-31&src=typd&lang=en	@MelaynaLokosky	KillingMyCareer	Think what #TomPrice did was bad? Look at #FDA @SGottliebFDA who profited from @NEA funding medical device fraud. #Acclarent #Essure $JNJ pic.twitter.com/GnhygQKNgG		3	2	1506725574000	3:52 PM - 29 Sep 2017	/MelaynaLokosky/status/913899415630262272
1571005185-356	https://twitter.com/search?l=en&q=%24jnj%20OR%20%24JNJ%20since%3A2017-01-01%20until%3A2017-12-31&src=typd&lang=en	@SiliconStocks	SiliconValleyStocks	$JNJ rumor of offer to buyout $ARYC #SiliconValley #Biotechnology #biotech #stock #buyout #rumor #pennystock @CNBC @CNBCFastMoney @arrayithttps://twitter.com/tkanstiplios/status/914637413930041345 …		9	12	1506902879000	5:07 PM - 1 Oct 2017	/SiliconStocks/status/914643085040148481
1571005185-444	https://twitter.com/search?l=en&q=%24jnj%20OR%20%24JNJ%20since%3A2017-01-01%20until%3A2017-12-31&src=typd&lang=en	@JacobPlieth	Jacob Plieth	Another game-changer in prostate cancer: pre-chemo Zytiga. Via @RobinDavison2 #ASCO17 $JNJ $PFE http://bit.ly/2qSBmD0		5	7	1496532228000	4:23 PM - 3 Jun 2017	/JacobPlieth/status/871145421472755712
1571005185-410	https://twitter.com/search?l=en&q=%24jnj%20OR%20%24JNJ%20since%3A2017-01-01%20until%3A2017-12-31&src=typd&lang=en	@CBOE	Cboe	#earnings this week: $NFLX, $BAC, $GS, $HOG, $JNJ, $UNH, $CSX, $IBM, $UAL, $AXP, $QCOM, $SRPT, $TMUS powered by http://www.livevol.com pic.twitter.com/idbOkHyig8		13	9	1500310933000	10:02 AM - 17 Jul 2017	/CBOE/status/886994459795312641
1571005185-307	https://twitter.com/search?l=en&q=%24jnj%20OR%20%24JNJ%20since%3A2017-01-01%20until%3A2017-12-31&src=typd&lang=en	@portefeuillefun	Volker Schulz	A really nice interview with the CEO of #Ablynx http://trends.knack.be/embed/video/939547?videoSource=BBT&videoFile=KZ00001503_08_0044_A0_HD_HD_S_OVNL_A.mp4 …. $ABLX $ARGX $GLPG $ABBV $JNJ $GSK #caplacizumab #aTTP #RSV #EuropeanBiotech #llamas		3	9	1513420548000	3:35 AM - 16 Dec 2017	/portefeuillefun/status/941980170130518016
1571005185-366	https://twitter.com/search?l=en&q=%24jnj%20OR%20%24JNJ%20since%3A2017-01-01%20until%3A2017-12-31&src=typd&lang=en	@RNAiAnalyst	Dirk Haussecker	Great 2 see new wave of high-quality extra-hepatic oligo delivery dev: $IONS $ARWR $ALNY $JNJ $AZ Should give us another leg up in future	2	2	9	1506325964000	12:52 AM - 25 Sep 2017	/RNAiAnalyst/status/912223327258849280
1571005185-340	https://twitter.com/search?l=en&q=%24jnj%20OR%20%24JNJ%20since%3A2017-01-01%20until%3A2017-12-31&src=typd&lang=en	@wyv_123	Wayne	$PFE, $GILD, $CELG, $AMGN, $MRK, $JNJ or someone else could get all of that for only $3-4B with $SGMO.https://twitter.com/digdeeper1976/status/929481029982851073 …		3	5	1510533095000	5:31 PM - 12 Nov 2017	/wyv_123/status/929869316866101255
1571005185-564	https://twitter.com/search?l=en&q=%24jnj%20OR%20%24JNJ%20since%3A2017-01-01%20until%3A2017-12-31&src=typd&lang=en	@finzine	finzine	$JNJ 2 Healthcare Stocks With Better Dividends Than HCP, Inc. http://www.fool.com/investing/2016/12/31/2-healthcare-stocks-with-better-dividends-than-hcp.aspx …				1483276266000	6:11 AM - 1 Jan 2017	/finzine/status/815545889930510336
1571005185-319	https://twitter.com/search?l=en&q=%24jnj%20OR%20%24JNJ%20since%3A2017-01-01%20until%3A2017-12-31&src=typd&lang=en	@Biotech2050	biotech 2050	#TaxReform Now big #pharma #biotech please bring over that cash and start deploying it in buyouts https://twitter.com/bradloncar/status/935957450481717255 … $AMGN $JNJ $PFE $GILD $MRK $BIIB $IBB $XBI Most likely buyouts? $INCY $JUNO $AGIO $BLUE $TGTX $ACAD $XLRN $HALO...... ?		3	5	1512198379000	12:06 AM - 2 Dec 2017	/Biotech2050/status/936854022690021376
1571005185-464	https://twitter.com/search?l=en&q=%24jnj%20OR%20%24JNJ%20since%3A2017-01-01%20until%3A2017-12-31&src=typd&lang=en	@JNJNews	Johnson & Johnson	ICYMI: Earlier today, $JNJ reported 1Q 2017 business results: http://goo.gl/uTG9vT pic.twitter.com/IHZ4JjPkry	3	11	12	1492524012000	7:00 AM - 18 Apr 2017	/JNJNews/status/854333745477951488
1571005185-445	https://twitter.com/search?l=en&q=%24jnj%20OR%20%24JNJ%20since%3A2017-01-01%20until%3A2017-12-31&src=typd&lang=en	@themotleyfool	The Motley Fool	Congrats, Class of 2017! Your education is…not over. Investing 101 starts now. Syllabus includes $JNJ $UA $AAPLhttps://www.fool.com/investing/2017/05/31/3-dividend-stocks-for-recent-college-graduates.aspx …	2	12	34	1496444106000	3:55 PM - 2 Jun 2017	/themotleyfool/status/870775812903104513
1571005185-441	https://twitter.com/search?l=en&q=%24jnj%20OR%20%24JNJ%20since%3A2017-01-01%20until%3A2017-12-31&src=typd&lang=en	@daviesbj	Ben Davies MD (UroLuddite)	The financial implications of a resurgent abiraterone - sort of - my quick look anyway $jnj https://www.forbes.com/sites/benjamindavies/2017/06/05/prostate-cancer-drug-about-to-confront-insurers-with-sovaldi-size-problem/#3361d02f56a7 …		6	9	1496698799000	2:39 PM - 5 Jun 2017	/daviesbj/status/871844073308647425
1571005185-365	https://twitter.com/search?l=en&q=%24jnj%20OR%20%24JNJ%20since%3A2017-01-01%20until%3A2017-12-31&src=typd&lang=en	@JohnCendpts	John Carroll	ICYMI: FDA spurns J&J’s troubled rheumatoid arthritis drug sirukumab $JNJ (No, everything does not get OK'd) https://endpts.com/fda-spurns-jjs-troubled-rheumatoid-arthritis-drug-sirukumab/ …	1	1	6	1506347623000	6:53 AM - 25 Sep 2017	/JohnCendpts/status/912314172150607873
1571005185-297	https://twitter.com/search?l=en&q=%24jnj%20OR%20%24JNJ%20since%3A2017-01-01%20until%3A2017-12-31&src=typd&lang=en	@JohnCendpts	John Carroll	Celgene shares sink after another PhIII lymphoma flop and J&J steps up for the late-stage BCMA race $CELG $BLUE $JNJ https://endpts.com/celgene-shares-sink-after-another-phiii-lymphoma-flop-and-jj-steps-up-for-the-late-stage-bcma-race/ …	1	7	5	1513949464000	6:31 AM - 22 Dec 2017	/JohnCendpts/status/944198607196033024
1571005185-295	https://twitter.com/search?l=en&q=%24jnj%20OR%20%24JNJ%20since%3A2017-01-01%20until%3A2017-12-31&src=typd&lang=en	@clair520	Clair Lee, M.S.	That's a good one Coach! Love those Dividend Mt. Rushmore Stocks! $MMM $JNJ $KO $PG		2	10	1514174030000	8:53 PM - 24 Dec 2017	/clair520/status/945140505356263425
1571005185-341	https://twitter.com/search?l=en&q=%24jnj%20OR%20%24JNJ%20since%3A2017-01-01%20until%3A2017-12-31&src=typd&lang=en	@MadMoneyOnCNBC	Mad Money On CNBC	Did you know that $JNJ CEO Alex Gorsky is a West Point alum?!? Here are some photos from his cadet days: pic.twitter.com/6LeBIZ5amX	2	7	32	1510252227000	11:30 AM - 9 Nov 2017	/MadMoneyOnCNBC/status/928691267478880256
1571005185-498	https://twitter.com/search?l=en&q=%24jnj%20OR%20%24JNJ%20since%3A2017-01-01%20until%3A2017-12-31&src=typd&lang=en	@CarlyHFierce	Carly Helfand	EMA examines key Actelion med Uptravi following 5 patient deaths in France: http://bit.ly/2l4Vuk4 $ATLN $JNJ #pharma		6	2	1487092740000	10:19 AM - 14 Feb 2017	/CarlyHFierce/status/831553339372470274
1571005185-347	https://twitter.com/search?l=en&q=%24jnj%20OR%20%24JNJ%20since%3A2017-01-01%20until%3A2017-12-31&src=typd&lang=en	@LTbioinvestor	max	Arcurus ( $ADHD merger company ) already has collaborations with $RARE $ABUS $ARWR $TAKEDA... now $JNJ ... looks very undervalued here IMHO		1	6	1508415000000	5:10 AM - 19 Oct 2017	/LTbioinvestor/status/920985381897633792
1571005185-535	https://twitter.com/search?l=en&q=%24jnj%20OR%20%24JNJ%20since%3A2017-01-01%20until%3A2017-12-31&src=typd&lang=en	@TickerReport	Ticker Report	Johnson & Johnson $JNJ Shares Sold by Alpha Omega Wealth Management LLC http://ift.tt/2jcjWBW			2	1483590727000	9:32 PM - 4 Jan 2017	/TickerReport/status/816864831542272000
1571005185-548	https://twitter.com/search?l=en&q=%24jnj%20OR%20%24JNJ%20since%3A2017-01-01%20until%3A2017-12-31&src=typd&lang=en	@BColwell_Invest	Brian D. Colwell	J&J in exclusive talks with #Actelion - Johnson & Johnson (#NYSE: $JNJ) http://ow.ly/MNQS307nro1 #biotech #pharma				1483306235000	2:30 PM - 1 Jan 2017	/BColwell_Invest/status/815671585151602689
1571005185-419	https://twitter.com/search?l=en&q=%24jnj%20OR%20%24JNJ%20since%3A2017-01-01%20until%3A2017-12-31&src=typd&lang=en	@arnabch01	Arnab	#AI #ML #Iot #robotics to usher revolution in #oncology https://www.forbes.com/sites/bernardmarr/2017/05/16/how-ai-and-deep-learning-is-now-used-to-diagnose-cancer/#4ee223e7c783 … $GOOG $MSFT $IBM $JNJ $PFE $NVS $GSK $SNY $MRK $ABBV $TEVA pic.twitter.com/Np2mqH81wd		132	140	1499266907000	8:01 AM - 5 Jul 2017	/arnabch01/status/882615499384733696
1571005185-417	https://twitter.com/search?l=en&q=%24jnj%20OR%20%24JNJ%20since%3A2017-01-01%20until%3A2017-12-31&src=typd&lang=en	@semodough	dough	$TGTX no reason 1101/ibrutinib should not be approved $ABBV $JNJ #FDA -SHORTS dangerous game as jefferies pointed outpic.twitter.com/wo5XC1I43L		9	22	1499900797000	4:06 PM - 12 Jul 2017	/semodough/status/885274226877493248
1571005185-519	https://twitter.com/search?l=en&q=%24jnj%20OR%20%24JNJ%20since%3A2017-01-01%20until%3A2017-12-31&src=typd&lang=en	@SJosephBurns	Steve Burns	Earnings on tap: $BABA $MCD $MSFT $GOOGL $T $F $FCX $VZ $AAL $JNJ $INTC $BA http://eps.sh/cal via @eWhisperspic.twitter.com/QF8g2B6sfd		14	18	1485174270000	5:24 AM - 23 Jan 2017	/SJosephBurns/status/823506693413806080
1571005185-308	https://twitter.com/search?l=en&q=%24jnj%20OR%20%24JNJ%20since%3A2017-01-01%20until%3A2017-12-31&src=typd&lang=en	@Sandro_power	PowerTriggerTrade	Big picture expert speaks $AAPL $FDX $TSLA $DIS $SPY $WYNN $CAT $BA $NFLX $WMT $JNJ live stream https://www.youtube.com/c/PowerTargetTrades/live …https://twitter.com/Sandro_power/status/941086405865955328 …	1	20	31	1513218464000	7:27 PM - 13 Dec 2017	/Sandro_power/status/941132570129043456
1571005185-455	https://twitter.com/search?l=en&q=%24jnj%20OR%20%24JNJ%20since%3A2017-01-01%20until%3A2017-12-31&src=typd&lang=en	@stevedoc22	Steve S.	$JNJ Business Review Day - blah, blah, blah, we are wonderful, we are great, we are moral exemplars, buy our stock	1	2	9	1495025369000	5:49 AM - 17 May 2017	/stevedoc22/status/864825198486409216
1571005185-351	https://twitter.com/search?l=en&q=%24jnj%20OR%20%24JNJ%20since%3A2017-01-01%20until%3A2017-12-31&src=typd&lang=en	@themotleyfool	The Motley Fool	How we think capitalism works: Lower price, same product - you win. Pfizer, sadly, would beg to differ. $PFE $JNJ https://www.fool.com/investing/2017/10/01/pfizer-exposes-the-sordid-underbelly-of-drug-price.aspx …		10	16	1507136718000	10:05 AM - 4 Oct 2017	/themotleyfool/status/915623877514022913
1571005185-490	https://twitter.com/search?l=en&q=%24jnj%20OR%20%24JNJ%20since%3A2017-01-01%20until%3A2017-12-31&src=typd&lang=en	@zbiotech	zach	$JNJ - WE ARE ISSUING OUR DRUG PRICE TRANSPARENCY REPORT NEXT WK		3	3	1487948468000	8:01 AM - 24 Feb 2017	/zbiotech/status/835142521881837572
1571005185-458	https://twitter.com/search?l=en&q=%24jnj%20OR%20%24JNJ%20since%3A2017-01-01%20until%3A2017-12-31&src=typd&lang=en	@MeshAwareness	MeshAwareness	Criminal behavior, getting away with murder & making Billions! We are not a cost of doing business. #Mesh $JnJ #Shareholders need to know!pic.twitter.com/SKueW7FMgw	2	26	16	1494370683000	3:58 PM - 9 May 2017	/MeshAwareness/status/862079247699103744
1571005185-425	https://twitter.com/search?l=en&q=%24jnj%20OR%20%24JNJ%20since%3A2017-01-01%20until%3A2017-12-31&src=typd&lang=en	@allstarcharts	J.C. Parets	here's an equally-weighted chart of the 10 biggest stocks by market cap in the United States $AAPL $GOOG $MSFT $XOM $BRKB $AMZN $JNJ $FB $GEpic.twitter.com/rycynhPWxf	1	4	16	1497895541000	11:05 AM - 19 Jun 2017	/allstarcharts/status/876863573036855296
1571005185-293	https://twitter.com/search?l=en&q=%24jnj%20OR%20%24JNJ%20since%3A2017-01-01%20until%3A2017-12-31&src=typd&lang=en	@JohnCendpts	John Carroll	J&J’s big blockbuster hopeful esketamine scores high for major depression — but side effects haunt results $JNJ $SAGE $AGNhttps://endpts.com/jjs-big-blockbuster-hopeful-esketamine-scores-high-for-major-depression-but-side-effects-haunt-results/ …	1	9	11	1514480041000	9:54 AM - 28 Dec 2017	/JohnCendpts/status/946424004419706882
1571005185-423	https://twitter.com/search?l=en&q=%24jnj%20OR%20%24JNJ%20since%3A2017-01-01%20until%3A2017-12-31&src=typd&lang=en	@CNBCFastMoney	CNBC's Fast Money	Would you rather: FANG stocks, or Classic Dow $BA $MCD $MMM $JNJ $UTX ?	6	6	8	1497994818000	2:40 PM - 20 Jun 2017	/CNBCFastMoney/status/877279968602054656
1571005185-524	https://twitter.com/search?l=en&q=%24jnj%20OR%20%24JNJ%20since%3A2017-01-01%20until%3A2017-12-31&src=typd&lang=en	@bradloncar	Brad Loncar	$JNJ's Jay Siegel, who spent ~20 yrs at FDA, says industry isn't looking for deregulation. Outsiders have that wrong. pic.twitter.com/ojuG7NfHYe	5	24	27	1484697910000	5:05 PM - 17 Jan 2017	/bradloncar/status/821508696194842624
1571005185-460	https://twitter.com/search?l=en&q=%24jnj%20OR%20%24JNJ%20since%3A2017-01-01%20until%3A2017-12-31&src=typd&lang=en	@TVM_Hostage	Meshed_up	#MeshAwarenessDay No more hush & hiding! Plastic hurts people. #BoycottJNJ #CleanUpYourMesh $JnJ genital mutilators #SerialKillerCEO Shamepic.twitter.com/z0ZWAHAkoE		14	8	1493686262000	5:51 PM - 1 May 2017	/TVM_Hostage/status/859208577281662976
1571005185-326	https://twitter.com/search?l=en&q=%24jnj%20OR%20%24JNJ%20since%3A2017-01-01%20until%3A2017-12-31&src=typd&lang=en	@AndyBiotech	Andy Biotech	#ASH17 late breakers out https://ash.confex.com/ash/2017/webprogram/Session12037.html … $ABLX Caplacizumab Ph3 Hercules $ABBV Venetoclax Ph3 Murano $JNJ $GEN Daratumumab Ph3 ALCYONE	1	19	21	1511274251000	7:24 AM - 21 Nov 2017	/AndyBiotech/status/932977946876370944
1571005185-469	https://twitter.com/search?l=en&q=%24jnj%20OR%20%24JNJ%20since%3A2017-01-01%20until%3A2017-12-31&src=typd&lang=en	@BioStocks	Bio Stocks™	$GERN Announces Completion of Second Internal Data Reviews for Imetelstat Trials Being Conducted by Janssen $JNJ https://globenewswire.com/news-release/2017/04/10/958245/0/en/Geron-Announces-Completion-of-Second-Internal-Data-Reviews-for-Imetelstat-Trials-Being-Conducted-by-Janssen.html#.WOttGDgzD9k.twitter …		6	7	1491823943000	4:32 AM - 10 Apr 2017	/BioStocks/status/851397442813734912
1571005185-393	https://twitter.com/search?l=en&q=%24jnj%20OR%20%24JNJ%20since%3A2017-01-01%20until%3A2017-12-31&src=typd&lang=en	@Delta	Delta	Viaja y descubre lo pequeño que es el mundo y todas las analogías que nos unen.	7	29	356	1564590831000	9:33 AM - 31 Jul 2019	/Delta/status/1156603894082035714
1571005185-529	https://twitter.com/search?l=en&q=%24jnj%20OR%20%24JNJ%20since%3A2017-01-01%20until%3A2017-12-31&src=typd&lang=en	@SunriseTrader	Sunrise Trader	$JNJ another move higher out of a base		1	2	1483643901000	12:18 PM - 5 Jan 2017	/SunriseTrader/status/817087859437903872
1571005185-379	https://twitter.com/search?l=en&q=%24jnj%20OR%20%24JNJ%20since%3A2017-01-01%20until%3A2017-12-31&src=typd&lang=en	@WallStGangsta	WallStreetGangsta	$AHGIF revenues stem mostly from its clinical lab subsidiary, Alternate Health Labs. $AAPL $SPY $GILD $GWPH $JNJ $IBB $MRK $BMY $NVS $BSXpic.twitter.com/PST2HmXeDI		3	4	1504802054000	9:34 AM - 7 Sep 2017	/WallStGangsta/status/905831587161530368
1571005185-493	https://twitter.com/search?l=en&q=%24jnj%20OR%20%24JNJ%20since%3A2017-01-01%20until%3A2017-12-31&src=typd&lang=en	@FoxBusiness	FOX Business	#Breaking Dow closes at all-time high: $JNJ $PFE $VZ $MRKpic.twitter.com/ylmoBzuyAg	4	37	77	1487883837000	2:03 PM - 23 Feb 2017	/FoxBusiness/status/834871440520466436
1571005185-452	https://twitter.com/search?l=en&q=%24jnj%20OR%20%24JNJ%20since%3A2017-01-01%20until%3A2017-12-31&src=typd&lang=en	@SaraEisen	Sara Eisen	Consumer: Re Colgate report @nypost, Consumer Edge says J&J is the best fit as it looks to emphasize its consumer biz, EM exposure $jnj $cl		3	8	1495038212000	9:23 AM - 17 May 2017	/SaraEisen/status/864879066259869696
1571005185-457	https://twitter.com/search?l=en&q=%24jnj%20OR%20%24JNJ%20since%3A2017-01-01%20until%3A2017-12-31&src=typd&lang=en	@RudyHavenstein	Rudy Havenstein, der Geld Marschall	JP Morgan upgrade of Johnson and Johnson is "a contrarian call" - CNBC. Yep, hard get much more contrarian than $JNJ. pic.twitter.com/vOqPAovUc7	3	4	19	1494870508000	10:48 AM - 15 May 2017	/RudyHavenstein/status/864175662931693568
1571005185-462	https://twitter.com/search?l=en&q=%24jnj%20OR%20%24JNJ%20since%3A2017-01-01%20until%3A2017-12-31&src=typd&lang=en	@JohnK_Allen	Jack Allen	$BMY Eliquis outperforms expectations, as it continues to erode Xarelto $JNJ $BAYN market share, based on perception of lower bleeding riskhttps://twitter.com/matthewherper/status/857554356039766017 …	2	5	4	1493291998000	4:19 AM - 27 Apr 2017	/JohnK_Allen/status/857554913504743424
1571005185-420	https://twitter.com/search?l=en&q=%24jnj%20OR%20%24JNJ%20since%3A2017-01-01%20until%3A2017-12-31&src=typd&lang=en	@MadMoneyOnCNBC	Mad Money On CNBC	$JNJ CEO Alex Gorsky's comments on hiring veterans will make you proud ahead of Independence Day pic.twitter.com/6IDc0VdKMM		7	23	1499083202000	5:00 AM - 3 Jul 2017	/MadMoneyOnCNBC/status/881844985087148034
1571005185-384	https://twitter.com/search?l=en&q=%24jnj%20OR%20%24JNJ%20since%3A2017-01-01%20until%3A2017-12-31&src=typd&lang=en	@arnabch01	Arnab	#AI #ML #BigData #nanotech t give massive boast t #Wearabletech #Medtech #Digitalhealth $GOOG $MSFT $AAPL $INTC $GE $JNJ $MDT $ABT $SYK $BSXpic.twitter.com/sUoklHvBl9		41	28	1504352369000	4:39 AM - 2 Sep 2017	/arnabch01/status/903945471655215104
1571005185-513	https://twitter.com/search?l=en&q=%24jnj%20OR%20%24JNJ%20since%3A2017-01-01%20until%3A2017-12-31&src=typd&lang=en	@bradloncar	Brad Loncar	Net sales for Darzalex were $572M last year. Huge momentum. $JNJ http://ir.genmab.com/releasedetail.cfm?ReleaseID=1008871 …pic.twitter.com/gv0TEcrCMI	1	12	13	1485259266000	5:01 AM - 24 Jan 2017	/bradloncar/status/823863194020171782
1571005185-328	https://twitter.com/search?l=en&q=%24jnj%20OR%20%24JNJ%20since%3A2017-01-01%20until%3A2017-12-31&src=typd&lang=en	@BeerdHead	Ernie Slanders 🌲 🌊 🐐 🍄 👽	$mmeg continues to set up will $SNAP $GE $FB $TWTR $JNJ or $TSLA make an offer to buyout? @StockAlert8 @Darkhorse_stockhttps://twitter.com/BeerdHead/status/928623566605692928 …		2	4	1510775395000	12:49 PM - 15 Nov 2017	/BeerdHead/status/930885596289085441
1571005185-556	https://twitter.com/search?l=en&q=%24jnj%20OR%20%24JNJ%20since%3A2017-01-01%20until%3A2017-12-31&src=typd&lang=en	@intercooleronli	InterCooler	Concert Wealth Management Inc. Has $4,670,000 Stake in Johnson & Johnson $JNJ http://zpr.io/PqXUm				1483289199000	9:46 AM - 1 Jan 2017	/intercooleronli/status/815600131424866304
1571005185-343	https://twitter.com/search?l=en&q=%24jnj%20OR%20%24JNJ%20since%3A2017-01-01%20until%3A2017-12-31&src=typd&lang=en	@chartsmarter	Douglas Busch CMT	ChartSmarter Friday Game Plan: http://www.chartsmarter.com/2017/11/02/chartsmarter-friday-game-plan-2/ … "Nasdaq going for EIGHT straight Friday advance" $NBIX $JNJ $MB $IBM $WPX $LM $NTRSpic.twitter.com/mV8mpX6jfO		1	2	1509654877000	1:34 PM - 2 Nov 2017	/chartsmarter/status/926185802136195073
1571005185-334	https://twitter.com/search?l=en&q=%24jnj%20OR%20%24JNJ%20since%3A2017-01-01%20until%3A2017-12-31&src=typd&lang=en	@Biotech2050	biotech 2050	$HALO #Enhanze Collaborations 1. Recurring mid single digit royalties on net sales 2. Milestones on approvals of Subcutaneous formulation: $456 $RHHBY (9) $510M $PFE (6) $565M $JNJ (5) $1,170M $ABBV (9) $800M $LLY (5) $1,760M $BMY (11) $5.2B in total (45 possible SC indications)		4	8	1510648949000	1:42 AM - 14 Nov 2017	/Biotech2050/status/930355241249329152
1571005185-487	https://twitter.com/search?l=en&q=%24jnj%20OR%20%24JNJ%20since%3A2017-01-01%20until%3A2017-12-31&src=typd&lang=en	@OptionsAction	Options Action	.@RiskReversal thinks $JNJ has rallied too far, too fast. Here’s his trade pic.twitter.com/n8rMGjX0NE		1	10	1488212783000	9:26 AM - 27 Feb 2017	/OptionsAction/status/836251139557502976
1571005185-471	https://twitter.com/search?l=en&q=%24jnj%20OR%20%24JNJ%20since%3A2017-01-01%20until%3A2017-12-31&src=typd&lang=en	@traderstewie	traderstewie	I kinda like this $JNJ here .... A nice controlled pullback to the 20 day MA pic.twitter.com/n1GJC0JbIG	3	3	21	1491413930000	10:38 AM - 5 Apr 2017	/traderstewie/status/849677722771050497
1571005185-502	https://twitter.com/search?l=en&q=%24jnj%20OR%20%24JNJ%20since%3A2017-01-01%20until%3A2017-12-31&src=typd&lang=en	@Convertbond	Lawrence McDonald	$XOM $AAPL $GE $MSFT $IBM $GM $JNJ $WMT $CHV $AMZN $MO $KO $PG $T Just 14 stocks make up 20% of all dollar gains 1926-2015 Bloomberg	2	5	11	1486061000000	11:43 AM - 2 Feb 2017	/Convertbond/status/827225908427767809
1571005185-443	https://twitter.com/search?l=en&q=%24jnj%20OR%20%24JNJ%20since%3A2017-01-01%20until%3A2017-12-31&src=typd&lang=en	@AlpineBV_Miller	David Miller	Another home run for PCa.pts and $JNJ abiraterone in LATITUDE. Amazing data. #ASCO17	2	5	7	1496605551000	12:45 PM - 4 Jun 2017	/AlpineBV_Miller/status/871452960496263172
1571005185-333	https://twitter.com/search?l=en&q=%24jnj%20OR%20%24JNJ%20since%3A2017-01-01%20until%3A2017-12-31&src=typd&lang=en	@arnabch01	Arnab	#china marching ahead in #exascale #HPC #Quantumcomputing Sunway TaihuLight & Tianhe-2 way ahead now #USA need to spend more on #supercomputing #AI #ML #BigData #genomics #solar #research $GOOG $AAPL $MSFT $FB $AMZN $INTC $IBM $HPQ $GE $CSCO $ORCL $JNJ $MRK $PFE $TSLA $F $BA $GMpic.twitter.com/WJEG0iRcDU	3	55	48	1510663451000	5:44 AM - 14 Nov 2017	/arnabch01/status/930416068669014017
1571005185-494	https://twitter.com/search?l=en&q=%24jnj%20OR%20%24JNJ%20since%3A2017-01-01%20until%3A2017-12-31&src=typd&lang=en	@LaMonicaBuzz	Paul R. La Monica	Too big to fail again? These 10 stocks are nearly 25% of S&P 500 market value! $AAPL $GOOGL $MSFT $BRK.B $AMZN $FB $CMCSA $XOM $JNJ $JPM	3	12	6	1487713058000	2:37 PM - 21 Feb 2017	/LaMonicaBuzz/status/834155143411224579
1571005185-377	https://twitter.com/search?l=en&q=%24jnj%20OR%20%24JNJ%20since%3A2017-01-01%20until%3A2017-12-31&src=typd&lang=en	@Sandro_power	PowerTriggerTrade	$JNJ UPDATE with new facts and targets I want to explain about this stock details inside the video https://youtu.be/qz7oOm8HP9k		2	7	1505592419000	1:06 PM - 16 Sep 2017	/Sandro_power/status/909146619198795781
1571005185-418	https://twitter.com/search?l=en&q=%24jnj%20OR%20%24JNJ%20since%3A2017-01-01%20until%3A2017-12-31&src=typd&lang=en	@semodough	dough	Market cap top 25 pharma biotech $IBB $JNJ $MRK $CELG $GILD $BMY $INCY $SPYpic.twitter.com/V3PsNqGWV4	1	5	11	1499569733000	8:08 PM - 8 Jul 2017	/semodough/status/883885643738296320
1571005185-451	https://twitter.com/search?l=en&q=%24jnj%20OR%20%24JNJ%20since%3A2017-01-01%20until%3A2017-12-31&src=typd&lang=en	@megtirrell	Meg Tirrell	Coming up on @HalftimeReport: our live update from $JNJ pharma biz review + what to watch in tonight's #ASCO17 abstract drop	2	6	10	1495038775000	9:32 AM - 17 May 2017	/megtirrell/status/864881427615277057
1571005185-526	https://twitter.com/search?l=en&q=%24jnj%20OR%20%24JNJ%20since%3A2017-01-01%20until%3A2017-12-31&src=typd&lang=en	@BloombergDeals	Bloomberg Deals	J&J, Actelion reach tentative agreement on price, deal could be finalized this month: http://bloom.bg/2ieHFkG @ManuBaigorri $JNJ		10	4	1484181680000	5:41 PM - 11 Jan 2017	/BloombergDeals/status/819343469684686849
1571005185-352	https://twitter.com/search?l=en&q=%24jnj%20OR%20%24JNJ%20since%3A2017-01-01%20until%3A2017-12-31&src=typd&lang=en	@owermohle	Sarah Owermohle	The Trump tax plan could unlock pharma's record offshore cash pile $PFE $JNJ $MRK $LLY $AMGN $ABBV $BMY $BIIB http://bit.ly/2wx3HSX pic.twitter.com/RSIJ59k1lE		4	2	1507135998000	9:53 AM - 4 Oct 2017	/owermohle/status/915620858793725952
1571005185-290	https://twitter.com/search?l=en&q=%24jnj%20OR%20%24JNJ%20since%3A2017-01-01%20until%3A2017-12-31&src=typd&lang=en	@JohnCendpts	John Carroll	Anybody out there still think that Legend was some kind of fluke? J&J wows with a $350M cash deal to partner on CAR-T with Legend, a one-time unknown until its star turn at ASCO $JNJ $BLUE $JUNOhttps://endpts.com/jj-wows-with-a-350m-cash-deal-to-partner-on-car-t-with-legend-a-one-time-unknown-until-its-star-turn-at-asco/ …	5	47	67	1513894897000	3:21 PM - 21 Dec 2017	/JohnCendpts/status/943969733677903872
1571005185-405	https://twitter.com/search?l=en&q=%24jnj%20OR%20%24JNJ%20since%3A2017-01-01%20until%3A2017-12-31&src=typd&lang=en	@FiercePharma	FiercePharma	Targeting a $5B brand, Samsung and Merck launch Remicade biosim at 35% discount http://www.fiercepharma.com/pharma/samsung-merck-launch-remicade-biosim-at-35-discount … $MRK $JNJ		5	5	1500911271000	8:47 AM - 24 Jul 2017	/FiercePharma/status/889512460847390720
1571005185-439	https://twitter.com/search?l=en&q=%24jnj%20OR%20%24JNJ%20since%3A2017-01-01%20until%3A2017-12-31&src=typd&lang=en	@TraderMentality	TM 📉 🧐 📈	Heaviest options activity yest (6/6) via http://bit.ly/1OQ2B6V Calls: $AMD $OCLR $OXY Puts: $XLP $CBI $KSS Leaders: $SQ $TSLA $JNJ $PMpic.twitter.com/71Qo4n9hyT	1	6	9	1496838163000	5:22 AM - 7 Jun 2017	/TraderMentality/status/872428606441439232
1571005185-434	https://twitter.com/search?l=en&q=%24jnj%20OR%20%24JNJ%20since%3A2017-01-01%20until%3A2017-12-31&src=typd&lang=en	@semodough	dough	MORE $IBB events $MRK $JNJ $ALDR $AGIOpic.twitter.com/EivGbr5VOL		4	16	1497234400000	7:26 PM - 11 Jun 2017	/semodough/status/874090546540810240
1571005185-330	https://twitter.com/search?l=en&q=%24jnj%20OR%20%24JNJ%20since%3A2017-01-01%20until%3A2017-12-31&src=typd&lang=en	@trnpts	Turning Points	Most Valuable U.S. Companies Over 100 Years https://buff.ly/2yG0y4k via @VisualCap $SPX $SPY $AAPL $GOOGL $MSFT $AMZN $FB $BRK $JNJ $XOM $JPM $WFCpic.twitter.com/rbSF5138fM	1	11	7	1510744133000	4:08 AM - 15 Nov 2017	/trnpts/status/930754471273140224
1571005185-531	https://twitter.com/search?l=en&q=%24jnj%20OR%20%24JNJ%20since%3A2017-01-01%20until%3A2017-12-31&src=typd&lang=en	@JohnCendpts	John Carroll	J&J grabs an option to buy a NASH drug in latest string of biotech deals $JNJ https://endpts.com/jj-grabs-an-option-to-buy-a-nash-drug-in-latest-string-of-biotech-deals/ …		8	3	1483624288000	6:51 AM - 5 Jan 2017	/JohnCendpts/status/817005597166108672
1571005185-558	https://twitter.com/search?l=en&q=%24jnj%20OR%20%24JNJ%20since%3A2017-01-01%20until%3A2017-12-31&src=typd&lang=en	@financhill	Financhill	Bullish or bearish for $JNJ? Seasonality says... http://bit.ly/1Veuc8z pic.twitter.com/YBBbw7MHAC				1483287547000	9:19 AM - 1 Jan 2017	/financhill/status/815593203952926720
1571005185-367	https://twitter.com/search?l=en&q=%24jnj%20OR%20%24JNJ%20since%3A2017-01-01%20until%3A2017-12-31&src=typd&lang=en	@crusadernz	BioPharmCatalyst	Biotech Updates 09/22: $AGN issued RTF $BMY $MRK Approval $DOVA NDA filing $EXEL d/grade $JNJ CRL+ $ICPT $MDGL $VSARhttps://www.biopharmcatalyst.com/news/2017/intercept-icpt-shares-slide-further-on-warning-letter-madrigal-mdgl-surges-53 …		1	4	1506121145000	3:59 PM - 22 Sep 2017	/crusadernz/status/911364255072501761
1571005185-346	https://twitter.com/search?l=en&q=%24jnj%20OR%20%24JNJ%20since%3A2017-01-01%20until%3A2017-12-31&src=typd&lang=en	@IBD_DChung	David Chung	#BlackMonday VII: Here's $JNJ's breakout. Strong vol as it surpasses 137.18 entry. Q3 EPS, rev growth accelerates. Buy zone up to 144.04 pic.twitter.com/Uz7ITaZRib	1	5	8	1508451132000	3:12 PM - 19 Oct 2017	/IBD_DChung/status/921136927599988736
1571005185-448	https://twitter.com/search?l=en&q=%24jnj%20OR%20%24JNJ%20since%3A2017-01-01%20until%3A2017-12-31&src=typd&lang=en	@JacobPlieth	Jacob Plieth	Yet more interest in BCMA: JNJ-7957, a bispecific MAb from $JNJ. Relevant for $BLUE $CLLS $KITE $NVS $JUNO $GSKpic.twitter.com/6ZHMX6zxNq	1	7	6	1495700027000	1:13 AM - 25 May 2017	/JacobPlieth/status/867654916562710528
1571005185-503	https://twitter.com/search?l=en&q=%24jnj%20OR%20%24JNJ%20since%3A2017-01-01%20until%3A2017-12-31&src=typd&lang=en	@bio_clouseau	M	$JNJ $ADRO Listeria based trial seems to be suspended again https://clinicaltrials.gov/ct2/show/NCT02625857 … $ADXSpic.twitter.com/HwxIQmM7n4	2	8	4	1485985610000	2:46 PM - 1 Feb 2017	/bio_clouseau/status/826909700516085771
1571005185-361	https://twitter.com/search?l=en&q=%24jnj%20OR%20%24JNJ%20since%3A2017-01-01%20until%3A2017-12-31&src=typd&lang=en	@FierceBiotech	FierceBiotech	Apple, J&J join FDA program to fast-track digital health apps: http://ow.ly/6HVo30fsRsH $JNJ		6	5	1506523783000	7:49 AM - 27 Sep 2017	/FierceBiotech/status/913053042316103680
1571005185-301	https://twitter.com/search?l=en&q=%24jnj%20OR%20%24JNJ%20since%3A2017-01-01%20until%3A2017-12-31&src=typd&lang=en	@bradloncar	Brad Loncar	According to $JNJ's press release, #TheLegend's BCMA CAR-T is already under regulatory review in China. That's fast.	1	4	6	1513893910000	3:05 PM - 21 Dec 2017	/bradloncar/status/943965595783057409
1571005185-378	https://twitter.com/search?l=en&q=%24jnj%20OR%20%24JNJ%20since%3A2017-01-01%20until%3A2017-12-31&src=typd&lang=en	@datamonitor_MH	Michael Haydock	Interested to see if $MRK decides to follow $JNJ and drop MK-3682B. No clear way to differentiate in #HCV except further price decreases		7	4	1505161151000	1:19 PM - 11 Sep 2017	/datamonitor_MH/status/907337750629711872
1571005185-496	https://twitter.com/search?l=en&q=%24jnj%20OR%20%24JNJ%20since%3A2017-01-01%20until%3A2017-12-31&src=typd&lang=en	@JohnCendpts	John Carroll	Behind the scenes of J&J’s $30B Actelion buyout: Walkouts, Sanofi’s blunder and a $230M sweetener $JNJ $SNYhttps://endpts.com/behind-the-scenes-of-jjs-30b-actelion-buyout-walkouts-sanofis-blunder-and-a-230m-sweetener/ …		8	14	1487244674000	4:31 AM - 16 Feb 2017	/JohnCendpts/status/832190596630589440
1571005185-551	https://twitter.com/search?l=en&q=%24jnj%20OR%20%24JNJ%20since%3A2017-01-01%20until%3A2017-12-31&src=typd&lang=en	@JC_PIP	JC	Johnson & Johnson: #Expensive But Still a Buy? #stockanalysis @seekingalpha #dividend $JNJ http://seekingalpha.com/article/4005554-run-johnson-and-johnson-still-buy …pic.twitter.com/bLi8FU9ZKi				1483296011000	11:40 AM - 1 Jan 2017	/JC_PIP/status/815628702906273792
1571005185-401	https://twitter.com/search?l=en&q=%24jnj%20OR%20%24JNJ%20since%3A2017-01-01%20until%3A2017-12-31&src=typd&lang=en	@MeshAwareness	MeshAwareness	Leading surgeon feared 20yrs ago #mesh procedure would cause problems but she was ignored; $JnJ http://dailym.ai/2vMiNqw via @MailOnline		9	8	1502501664000	6:34 PM - 11 Aug 2017	/MeshAwareness/status/896183050899525632
1571005185-552	https://twitter.com/search?l=en&q=%24jnj%20OR%20%24JNJ%20since%3A2017-01-01%20until%3A2017-12-31&src=typd&lang=en	@JC_PIP	JC	So you want to buy Johnson & Johnson...#cheaper #investing #optionstrategy #stocks $JNJ http://seekingalpha.com/article/4015118-create-johnson-and-johnson-dividend …pic.twitter.com/fETdn8Z0Rq				1483294811000	11:20 AM - 1 Jan 2017	/JC_PIP/status/815623669984722944
1571005185-317	https://twitter.com/search?l=en&q=%24jnj%20OR%20%24JNJ%20since%3A2017-01-01%20until%3A2017-12-31&src=typd&lang=en	@kpak82	kpak	$JNJ Inverse H&S setting up pic.twitter.com/f2wRzVoNI8		2	10	1512525278000	6:54 PM - 5 Dec 2017	/kpak82/status/938225137723297796
1571005185-560	https://twitter.com/search?l=en&q=%24jnj%20OR%20%24JNJ%20since%3A2017-01-01%20until%3A2017-12-31&src=typd&lang=en	@h_c_services	Heath Care News	#JohnsonJohnson Achillion Receives $15M from J&J for HCV Study Enrolment. Read more: http://owler.us/ab1vcV $JNJ				1483279445000	7:04 AM - 1 Jan 2017	/h_c_services/status/815559220951072768
1571005185-446	https://twitter.com/search?l=en&q=%24jnj%20OR%20%24JNJ%20since%3A2017-01-01%20until%3A2017-12-31&src=typd&lang=en	@statnews	STAT	From @pharmalot: Ohio sues drug makers for spreading the opioid crisis http://bit.ly/2rltcEX $JNJ $TEVA $AGN $ENDP		7	11	1496261416000	1:10 PM - 31 May 2017	/statnews/status/870009553206861824
1571005185-303	https://twitter.com/search?l=en&q=%24jnj%20OR%20%24JNJ%20since%3A2017-01-01%20until%3A2017-12-31&src=typd&lang=en	@pharmalot	pharmalot	United Therapeutics pays $210 million to resolve kickback investigation into use of a patient charity.. https://www.statnews.com/pharmalot/2017/12/21/united-therapeutics-kickbacks-charities/ … #pharma $UTHR $PFE $GILD $JNJ $VRX $BIIB $CELG $REGN $HZNP		4	2	1513868442000	8:00 AM - 21 Dec 2017	/pharmalot/status/943858772895772673
1571005185-312	https://twitter.com/search?l=en&q=%24jnj%20OR%20%24JNJ%20since%3A2017-01-01%20until%3A2017-12-31&src=typd&lang=en	@TraceMayer	Trace Mayer	How long until numero uno? 1. $BABA 2. $JNJ 3. $JPM 4. $XOM 5. $BAC 6. $WFC 7. $WMT 8. $BTC 8. $V 9. $PG 10. $CVX pic.twitter.com/jVuadMA6BR	50	154	427	1512961924000	8:12 PM - 10 Dec 2017	/TraceMayer/status/940056563527532545
1571005185-350	https://twitter.com/search?l=en&q=%24jnj%20OR%20%24JNJ%20since%3A2017-01-01%20until%3A2017-12-31&src=typd&lang=en	@TraderMentality	TM 📉 🧐 📈	$JNJ, W (133.06) Rising wedge/ending diag look showing notable neg divergence into the 5th. Soon... pic.twitter.com/8GIy8QAyyq			6	1507226537000	11:02 AM - 5 Oct 2017	/TraderMentality/status/916000605511880704
1571005185-506	https://twitter.com/search?l=en&q=%24jnj%20OR%20%24JNJ%20since%3A2017-01-01%20until%3A2017-12-31&src=typd&lang=en	@Hotpage_News	Hotpage News	#TRUMP VOWS to get drug prices lower, tells drugmakers he wants them to manufacture in the US $MRK $JNJ $AMGN $LLYhttp://hotpagenews.com/r/169289	2	5	11	1485874535000	7:55 AM - 31 Jan 2017	/Hotpage_News/status/826443818010550272
1571005185-480	https://twitter.com/search?l=en&q=%24jnj%20OR%20%24JNJ%20since%3A2017-01-01%20until%3A2017-12-31&src=typd&lang=en	@CarlyHFierce	Carly Helfand	Eliquis smashes rivals Xarelto, Pradaxa at cutting bleed-related costs in real-world study: http://bit.ly/2mD0WtA $PFE $BMY $JNJ #ACC17		5	3	1489846058000	7:07 AM - 18 Mar 2017	/CarlyHFierce/status/843101591804686337
1571005185-402	https://twitter.com/search?l=en&q=%24jnj%20OR%20%24JNJ%20since%3A2017-01-01%20until%3A2017-12-31&src=typd&lang=en	@ScripMandy	Mandy Jackson	Cool $JNJ #Janssen QuickFire Challenge. Incidentally, I'm also accepting ideas on how to get baby - OK, a toddler - to sleep through night.https://twitter.com/plordbio/status/895328400155398145 …		1	4	1502304640000	11:50 AM - 9 Aug 2017	/ScripMandy/status/895356671911878656
1571005185-310	https://twitter.com/search?l=en&q=%24jnj%20OR%20%24JNJ%20since%3A2017-01-01%20until%3A2017-12-31&src=typd&lang=en	@JMVala_Trades	JMVala	$JNJ still trying to setup for the push higher. Constructive volume build under the shorter term 61.8%. With XLV setting up in a cup and handle this one is high on my list for a swing long for ATH test then 150. pic.twitter.com/rWB6FdUsA7	2		15	1513046293000	7:38 PM - 11 Dec 2017	/JMVala_Trades/status/940410430685622272
1571005185-315	https://twitter.com/search?l=en&q=%24jnj%20OR%20%24JNJ%20since%3A2017-01-01%20until%3A2017-12-31&src=typd&lang=en	@arnabch01	Arnab	The #World salutes #RobertKoch #Thanks #GoogleDoodle We #hope in next decade with advances in #AI #ML #BigData #HPC #QuantumComputing #exascale #robotics #genomics #BioInformatics #vaccines & full eradication of #malaria #dengue will happen $GOOG $MSFT $MRK $JNJ $PFE $GSK $GEpic.twitter.com/MG787QWCKS	2	53	68	1512876409000	8:26 PM - 9 Dec 2017	/arnabch01/status/939697885058179072
1571005185-547	https://twitter.com/search?l=en&q=%24jnj%20OR%20%24JNJ%20since%3A2017-01-01%20until%3A2017-12-31&src=typd&lang=en	@MeshAwareness	MeshAwareness	$JnJ #BigPharma Hurting People for Profits & getting away with murder! MAM Mesh Rally, March 6th,Federal Courthouse, Charleston WV. @JNJNewspic.twitter.com/bRE7a77hsF		14	6	1483312318000	4:11 PM - 1 Jan 2017	/MeshAwareness/status/815697102726631428
1571005185-516	https://twitter.com/search?l=en&q=%24jnj%20OR%20%24JNJ%20since%3A2017-01-01%20until%3A2017-12-31&src=typd&lang=en	@jonathanrockoff	Jonathan Rockoff	Statement from $JNJ CEO Gorsky on this morning's meeting with President Trump and other business leaders pic.twitter.com/magBOTRD54		3	4	1485196243000	11:30 AM - 23 Jan 2017	/jonathanrockoff/status/823598854222336002
1571005185-311	https://twitter.com/search?l=en&q=%24jnj%20OR%20%24JNJ%20since%3A2017-01-01%20until%3A2017-12-31&src=typd&lang=en	@BillMiller32	Bill Miller	And, since we know 40-50% of BTKs (Not to mention other PI3Ks) Discontinue Tx, Extremely Hard to Argue there won't be an Enormous Mkt for $TGTX Umbralisib Products, In all their Permutations!:-))) $ABBV $KITE $JUNO $ROG $GILD $CELG $JNJ	3	5	7	1513021763000	12:49 PM - 11 Dec 2017	/BillMiller32/status/940307545918492673
1571005185-562	https://twitter.com/search?l=en&q=%24jnj%20OR%20%24JNJ%20since%3A2017-01-01%20until%3A2017-12-31&src=typd&lang=en	@hc_supplies	Heath Care News	#JohnsonJohnson J&J deal could separate Actelion into two companies. Read more: http://owler.us/ab1vdd $JNJ				1483279408000	7:03 AM - 1 Jan 2017	/hc_supplies/status/815559065573081088
1571005185-530	https://twitter.com/search?l=en&q=%24jnj%20OR%20%24JNJ%20since%3A2017-01-01%20until%3A2017-12-31&src=typd&lang=en	@OptionsHawk	Joe Kunkle	Pharma running nicely $JNJ $PFE	1	2	4	1483636464000	10:14 AM - 5 Jan 2017	/OptionsHawk/status/817056669670797313
1571005185-403	https://twitter.com/search?l=en&q=%24jnj%20OR%20%24JNJ%20since%3A2017-01-01%20until%3A2017-12-31&src=typd&lang=en	@JustinKlein1	Justin Klein	"None of the above" jumps out to an early lead! Other candidates? $ABT $JNJ $MDThttps://twitter.com/justinklein1/status/895051620425355269 …		1	4	1502243017000	6:43 PM - 8 Aug 2017	/JustinKlein1/status/895098207612444672
1571005185-488	https://twitter.com/search?l=en&q=%24jnj%20OR%20%24JNJ%20since%3A2017-01-01%20until%3A2017-12-31&src=typd&lang=en	@OptionsAction	Options Action	'@RiskReversal is betting on $JNJ for profits, here's how! pic.twitter.com/dQ4r4QrzY6	6	4	19	1487976238000	3:43 PM - 24 Feb 2017	/OptionsAction/status/835259001059278849
1571005185-414	https://twitter.com/search?l=en&q=%24jnj%20OR%20%24JNJ%20since%3A2017-01-01%20until%3A2017-12-31&src=typd&lang=en	@bradloncar	Brad Loncar	Healthcare earnings are back. M: None scheduled T: $JNJ $NVS $UNH W: $SRPT T: $ABT $DHR $ISRG F: $ATHN Full list: http://www.loncarblog.com/july-17-healthcare-earnings …pic.twitter.com/bjjW0VqRkW	1	16	22	1500235200000	1:00 PM - 16 Jul 2017	/bradloncar/status/886676814776590336
1571005185-369	https://twitter.com/search?l=en&q=%24jnj%20OR%20%24JNJ%20since%3A2017-01-01%20until%3A2017-12-31&src=typd&lang=en	@jonathanrockoff	Jonathan Rockoff	$JNJ reacts to $PFE lawsuit alleging J&J has thwarted biosimilar competition to Remicadepic.twitter.com/T4zr3sYOUM		2	4	1505935481000	12:24 PM - 20 Sep 2017	/jonathanrockoff/status/910585525802868738
1571005185-525	https://twitter.com/search?l=en&q=%24jnj%20OR%20%24JNJ%20since%3A2017-01-01%20until%3A2017-12-31&src=typd&lang=en	@themotleyfool	The Motley Fool	In the pharma sector, the key to finding great ROI is recognizing great R&D. $PFE $JNJ $RHHBY http://www.fool.com/investing/2017/01/10/1-perfect-stock-to-invest-in-the-pharmaceutical-in.aspx …		6	15	1484532911000	7:15 PM - 15 Jan 2017	/themotleyfool/status/820816638593404932
1571005185-542	https://twitter.com/search?l=en&q=%24jnj%20OR%20%24JNJ%20since%3A2017-01-01%20until%3A2017-12-31&src=typd&lang=en	@chartseer	📈chartseer 📉	Long setups $JNJ $UTX $FIS $ZAYO $XOM $POP $BMY $INCY $ABBV http://finviz.com/screener.ashx?v=211&t=JNJ,UTX,FIS,ZAYO,XOM,PEP,BMY,INCY,ABBV …pic.twitter.com/feV3a6BWDg		4	13	1483494474000	6:47 PM - 3 Jan 2017	/chartseer/status/816461118256267264
1571005185-374	https://twitter.com/search?l=en&q=%24jnj%20OR%20%24JNJ%20since%3A2017-01-01%20until%3A2017-12-31&src=typd&lang=en	@danwardbio	Daniel Ward, CFA	Solid $MRUS update. My summary of PR attached. EV way too low. IMO, will see $20+ this yr. Major holders include $INCY $NVS $JNJ $PFE $NVO.pic.twitter.com/p4v9vRLTBM		6	12	1505884873000	10:21 PM - 19 Sep 2017	/danwardbio/status/910373257383235584
1571005185-404	https://twitter.com/search?l=en&q=%24jnj%20OR%20%24JNJ%20since%3A2017-01-01%20until%3A2017-12-31&src=typd&lang=en	@themotleyfool	The Motley Fool	Drug candidates are always a big gamble. But these 5 could have the biggest rewards. $BIIB $JNJ $LLY $ABBV $CELGhttps://www.fool.com/investing/2017/07/23/these-5-drugs-could-be-worth-45-billion-and-theyre.aspx …		4	9	1501011915000	12:45 PM - 25 Jul 2017	/themotleyfool/status/889934591099908097
