# Supplementary material for: Measuring information flux between social media and stock prices with Transfer Entropy
Source: PLoS One. 2021 Sep 23;16(9):e0257686. doi: 10.1371/journal.pone.0257686 (PMC8459996; doi:10.1371/journal.pone.0257686)
Supplement: S1 Data — (ZIP) [file pone.0257686.s001.zip › DATA BASES/17.-JOHNSON AND JOHNSON/New folder/twitter_feed (31).csv]

web-scraper-order	web-scraper-start-url	handle	name	content	replies	retweets	favorites	unix_timestamp	published_date	url
1571005506-747	https://twitter.com/search?l=en&q=%24jnj%20OR%20%24JNJ%20since%3A2018-01-01%20until%3A2018-12-31&src=typd&lang=en	@carlquintanilla	Carl Quintanilla	Kentucky sues $JNJ, accuses company of devising deceptive opioid marketing scheme. (via @Reuters) stock down 2.5%		1	6	1524062521000	7:42 AM - 18 Apr 2018	/carlquintanilla/status/986615842107461632
1571005506-598	https://twitter.com/search?l=en&q=%24jnj%20OR%20%24JNJ%20since%3A2018-01-01%20until%3A2018-12-31&src=typd&lang=en	@ReutersBiz	Reuters Business	J&J shares extend losses as company defends Baby Powder as safe after @Reuters report https://reut.rs/2Et7BDk https://reut.rs/2Cj5T5O $JNJ pic.twitter.com/gNVexjJCUY	1	5	8	1545064487000	9:34 AM - 17 Dec 2018	/ReutersBiz/status/1074704471656148992
1571005506-596	https://twitter.com/search?l=en&q=%24jnj%20OR%20%24JNJ%20since%3A2018-01-01%20until%3A2018-12-31&src=typd&lang=en	@DeItaOne	*Walter Bloomberg	JOHNSON & JOHNSON ANNOUNCES $5 BILLION SHARE REPURCHASE PROGRAM $JNJ	5	8	19	1545081781000	2:23 PM - 17 Dec 2018	/DeItaOne/status/1074777006619967494
1571005506-591	https://twitter.com/search?l=en&q=%24jnj%20OR%20%24JNJ%20since%3A2018-01-01%20until%3A2018-12-31&src=typd&lang=en	@YahooFinance	Yahoo Finance	Highlight: Today, oil is "moving further into the red," @seanansmith reports from the floor of the NYSE. Dow leaders so far include $BA, $JNJ, and $NKE. https://finance.yahoo.com/ pic.twitter.com/VNz5MOl9x9	2	10	7	1545144467000	7:47 AM - 18 Dec 2018	/YahooFinance/status/1075039932572286977
1571005506-593	https://twitter.com/search?l=en&q=%24jnj%20OR%20%24JNJ%20since%3A2018-01-01%20until%3A2018-12-31&src=typd&lang=en	@RobInTheBlack	Rob Smith	Watching the interview with the $JNJ CEO, as God as My witness, I’ve never heard of “Talc Mining “ There’s been a disaster down at the Talc Mine!! The what? The Mine where they git the baby powder next to the asbestos!! Oh	3	4	17	1545090134000	4:42 PM - 17 Dec 2018	/RobInTheBlack/status/1074812043973328896
1571005506-621	https://twitter.com/search?l=en&q=%24jnj%20OR%20%24JNJ%20since%3A2018-01-01%20until%3A2018-12-31&src=typd&lang=en	@AndyBiotech	Andy Biotech	#Biotech recent M&A bust $ABBV -> Stemcentrx $5.8B $ALXN -> Synageva $8.4B $MRK -> Idenix $3.8B $BMY -> Inhibitex $2.5B $AGN -> Kythera $2.1B $JNJ -> Alios $1.75B $MNK -> SCMP/Vtesse $1.2B $VRX -> Sprout $1B $CELG -> GED0301 $710M $BMRN -> Prosensa $680M $AGN -> Vitae $640M	13	49	122	1544109162000	8:12 AM - 6 Dec 2018	/AndyBiotech/status/1070697545549139968
1571005506-686	https://twitter.com/search?l=en&q=%24jnj%20OR%20%24JNJ%20since%3A2018-01-01%20until%3A2018-12-31&src=typd&lang=en	@Reuters	Reuters Top News	Johnson & Johnson to work with the Indian government to compensate patients who suffered from artificial hip implants recalled eight years ago https://reut.rs/2Cs4AUj by @adityakalra $JNJ pic.twitter.com/uCWJjHIwXv	4	26	41	1536324843000	5:54 AM - 7 Sep 2018	/Reuters/status/1038047744781377537
1571005506-703	https://twitter.com/search?l=en&q=%24jnj%20OR%20%24JNJ%20since%3A2018-01-01%20until%3A2018-12-31&src=typd&lang=en	@OptionsMike	Options Mike	$JNJ Name has been on fire, test and hold of the 200D is bullish for the name. http://schrts.co/uV8D65	2	2	5	1533513231000	4:53 PM - 5 Aug 2018	/OptionsMike/status/1026254989432422401
1571005506-796	https://twitter.com/search?l=en&q=%24jnj%20OR%20%24JNJ%20since%3A2018-01-01%20until%3A2018-12-31&src=typd&lang=en	@megtirrell	Meg Tirrell	$JNJ out of race for $PFE consumer unit. $GSK, Reckitt Benckiser among those preparing bids, @Reuters reports. Deadline for offers is Feb 1:https://www.reuters.com/article/us-pfizer-divestment-m-a-exclusive/exclusive-jj-out-of-race-for-pfizers-20-billion-consumer-unit-as-deadline-looms-idUSKBN1FE22W …		3	7	1516892130000	7:55 AM - 25 Jan 2018	/megtirrell/status/956541040521109504
1571005506-714	https://twitter.com/search?l=en&q=%24jnj%20OR%20%24JNJ%20since%3A2018-01-01%20until%3A2018-12-31&src=typd&lang=en	@Reuters	Reuters Top News	Jury orders Johnson & Johnson to pay a record $4.69 billion in Missouri asbestos cancer case https://reut.rs/2zz9gGj via @TinaBellon $JNJ pic.twitter.com/vr4owGb9iZ	10	196	174	1531480508000	4:15 AM - 13 Jul 2018	/Reuters/status/1017729133072273408
1571005506-684	https://twitter.com/search?l=en&q=%24jnj%20OR%20%24JNJ%20since%3A2018-01-01%20until%3A2018-12-31&src=typd&lang=en	@AndyBiotech	Andy Biotech	$AMGN up ~$4B on BCMA-BiTE initial data, pretty amazing move for a N=5 data set https://twitter.com/AndyBiotech/status/1039145541060517888 … Expect more mature data at ASH, hearing $JNJ bi-spec BCMA data at ASH too, plus Poseida etc #ASH18 should offer a glimpse into how competitive BCMA field will be! $BLUE $GSK pic.twitter.com/3LzSZIN732	3	29	66	1536669597000	5:39 AM - 11 Sep 2018	/AndyBiotech/status/1039493750194622466
1571005506-701	https://twitter.com/search?l=en&q=%24jnj%20OR%20%24JNJ%20since%3A2018-01-01%20until%3A2018-12-31&src=typd&lang=en	@ZacharyBrennan	Zach Brennan	Judge Denies $JNJ Motion to Dismiss $PFE Lawsuit Over Remicadehttps://www.raps.org/news-and-articles/news-articles/2018/8/judge-denies-jj-motion-to-dismiss-pfizer-lawsuit …	1	3	3	1533926876000	11:47 AM - 10 Aug 2018	/ZacharyBrennan/status/1027989944680304647
1571005506-634	https://twitter.com/search?l=en&q=%24jnj%20OR%20%24JNJ%20since%3A2018-01-01%20until%3A2018-12-31&src=typd&lang=en	@ShortSqueezed1	SHORT SQUEEZED	Companies Current Marketcaps $AAPL > 817.5 Billion $MSFT > 791.1 B $AMZN > 734.4 B $GOOGL > 713.8 B #Berkshire > 510.4 B $BABA > 386.6 B $JNJ > 381.4 B $FB > 378.5 B $JPM > 354.6 B $XOM > 319.6 B $WMT > 278.5 B $NFLX > 112.8 B $GE > 65.8 B $TSLA > 55.9 B $EBAY > 27.3 B $SNAP > 8		2	7	1543023977000	6:46 PM - 23 Nov 2018	/ShortSqueezed1/status/1066145951851704321
1571005506-826	https://twitter.com/search?l=en&q=%24jnj%20OR%20%24JNJ%20since%3A2018-01-01%20until%3A2018-12-31&src=typd&lang=en	@allstarcharts	J.C. Parets	What this list means to me http://allstarcharts.com/weve-going/ $JPM $102, $GS $250, $AXP $95, $TRV $129 $CSCO $37, $AAPL $162, $MSFT $83. $MCD 163, $HD 185, $CVX $119, $XOM $80, $BA $251, $CAT $145, $MMM $229, $UTX $124, $KO $44.50, $DWDP $67, $WMT 91, $JNJ $136, $CHRW, $CSX $48, $EXPD $57	1	8	40	1514846925000	3:48 PM - 1 Jan 2018	/allstarcharts/status/947962830191337472
1571005506-824	https://twitter.com/search?l=en&q=%24jnj%20OR%20%24JNJ%20since%3A2018-01-01%20until%3A2018-12-31&src=typd&lang=en	@EcexExchange	Ecex Exchange - Ziggurat	Pay by mobile.Get Ziggurat cryptocurrency http://SMS.ECEX.EXCHANGE $BTC $SPX $NASDAQ $DJIA $DAX $FTSE $JPM $TSLA $ES_F $CL_F $GC_F $TLT $WMT $JNJ $FB $GOOGL $MSFT $INTC $AMD $TWTR $NFLX $AMZN $MA $AAPL $MO $GE $BA $UTX $LOW $HD $ORCL $CSCO $VZ $DIS $PCLN $TSLA $USB $IBM $MSpic.twitter.com/qsTOwm2qjl		14	16	1515048966000	11:56 PM - 3 Jan 2018	/EcexExchange/status/948810252149035010
1571005506-799	https://twitter.com/search?l=en&q=%24jnj%20OR%20%24JNJ%20since%3A2018-01-01%20until%3A2018-12-31&src=typd&lang=en	@Stocktwits	Stocktwits	Johnson & Johnson tops Q4 EPS by 2c. $JNJ reports a big quarterly loss on $13.6 billion tax-related charge. Shares currently trade down -2.5%. https://stocktwits.com/symbol/JNJ pic.twitter.com/5LzoUL8953		10	6	1516721832000	8:37 AM - 23 Jan 2018	/Stocktwits/status/955826758472949760
1571005506-787	https://twitter.com/search?l=en&q=%24jnj%20OR%20%24JNJ%20since%3A2018-01-01%20until%3A2018-12-31&src=typd&lang=en	@AndyBiotech	Andy Biotech	#Biotech Events likely in February $AIMT Ph3 $BIIB Tysabri Ph2 stroke $BMY CM-227 interim $CDTX Ph2 $BHVN Ph3 $DERM Ph3 $FOLD Pompe $IMGN Futility analysis $IONS Huntington's disease $JNJ Apalutamide Ph3 $KDMN IPF $MDGL HeFH $MRNS PPD $PCRX AdCom $REGN CVOT	11	71	155	1517492827000	6:47 AM - 1 Feb 2018	/AndyBiotech/status/959060545348521984
1571005506-712	https://twitter.com/search?l=en&q=%24jnj%20OR%20%24JNJ%20since%3A2018-01-01%20until%3A2018-12-31&src=typd&lang=en	@megtirrell	Meg Tirrell	Coming up on @SquawkCNBC: $JNJ trial attorney Bart Williams joins to discuss talc lawsuits after $4.6B jury verdict in St Louis. Tune in!	2	1	8	1531483717000	5:08 AM - 13 Jul 2018	/megtirrell/status/1017742593042649088
1571005506-691	https://twitter.com/search?l=en&q=%24jnj%20OR%20%24JNJ%20since%3A2018-01-01%20until%3A2018-12-31&src=typd&lang=en	@SneakyPHolsters	Michael	$GERN $JNJ Has posted a new job position as of last night that involves @imetelstat in the European Union. How can you possibly be short now without losing everything?https://www.linkedin.com/jobs/view/emea-strategic-pricing-manager-at-the-janssen-pharmaceutical-companies-of-johnson-johnson-825377466/?trk=guest_job_home_most_recent_carousel_job_title …	1	2	16	1535111242000	4:47 AM - 24 Aug 2018	/SneakyPHolsters/status/1032957535748337669
1571005506-771	https://twitter.com/search?l=en&q=%24jnj%20OR%20%24JNJ%20since%3A2018-01-01%20until%3A2018-12-31&src=typd&lang=en	@MelaynaLokosky	KillingMyCareer	Is it wrong that when young people find out I had a long career in medical device sales and they ask me how to get into the industry I suggest working for the MOB instead? The mob is likely more ethical with less killing. #VentureCapital #Startup #Healthcare #Fraud $JNJ #JNJ	3	6	23	1520984493000	4:41 PM - 13 Mar 2018	/MelaynaLokosky/status/973705655461670912
1571005506-619	https://twitter.com/search?l=en&q=%24jnj%20OR%20%24JNJ%20since%3A2018-01-01%20until%3A2018-12-31&src=typd&lang=en	@AndyBiotech	Andy Biotech	$CELG M&A would have been better received if they don't overpay everything or suck at execution JUNO $9B -> Timeline slip Receptos $7.2B -> RTF GED301 $710M -> Total bust EngMab $600M-> BCMA bsAb now behind $AMGN $PFE $JNJ $AZN PD-L1 $450M-> Clinical holdhttps://twitter.com/adamfeuerstein/status/1071034874348347392 …	6	16	54	1544191411000	7:03 AM - 7 Dec 2018	/AndyBiotech/status/1071042526268846080
1571005506-751	https://twitter.com/search?l=en&q=%24jnj%20OR%20%24JNJ%20since%3A2018-01-01%20until%3A2018-12-31&src=typd&lang=en	@Reuters	Reuters Top News	MORE: UnitedHealth Group up 4 percent after raising 2018 outlook; J&J shares give up premarket gains, now about flat after results $JNJ $UNHpic.twitter.com/6aPetYhJ3j	3	4	16	1523972446000	6:40 AM - 17 Apr 2018	/Reuters/status/986238040690405377
1571005506-660	https://twitter.com/search?l=en&q=%24jnj%20OR%20%24JNJ%20since%3A2018-01-01%20until%3A2018-12-31&src=typd&lang=en	@AndyBiotech	Andy Biotech	#Biotech big week ahead $GBT FDA/ASH SCD workshop $ARQL PROS data $ABBV Humira #biosimilars launch in EU Earnings T $JNJ W $RHHBY R $NVS #ESMO18 $CLVS mCRPC $ADAP TCR $LOXO vs $RHHBY TRKi $MRK STING -> $ADRO $SBPH $AZN SOLO-1 -> $CLVS $TSRO $PFE JAVELIN Renal 101 -> $BMY $EXEL	6	21	65	1539606844000	5:34 AM - 15 Oct 2018	/AndyBiotech/status/1051813458088464386
1571005506-775	https://twitter.com/search?l=en&q=%24jnj%20OR%20%24JNJ%20since%3A2018-01-01%20until%3A2018-12-31&src=typd&lang=en	@MeshAwareness	MeshAwareness	Another Jury Panel finds #JnJ guilty and awards#mesh victim $25M for Punitive Damages alone! VERDICTS DON'T LIE! $JnJ @JnJNewshttps://www.meshmedicaldevicenewsdesk.com/ethicon-prolift-pelvic-mesh-case-begin-monday-indiana/ …		11	14	1520644209000	6:10 PM - 9 Mar 2018	/MeshAwareness/status/972278401158479872
1571005506-818	https://twitter.com/search?l=en&q=%24jnj%20OR%20%24JNJ%20since%3A2018-01-01%20until%3A2018-12-31&src=typd&lang=en	@semodough	dough	Upcoming PDUFA/FDA Advisory Committee Meeting/351(k) Dates $LPCN $SGYP $MRK $AMGN $CLVS $JNJ $IBBpic.twitter.com/lz1iEaLK2v	1	11	35	1515243928000	6:05 AM - 6 Jan 2018	/semodough/status/949627981726670849
1571005506-766	https://twitter.com/search?l=en&q=%24jnj%20OR%20%24JNJ%20since%3A2018-01-01%20until%3A2018-12-31&src=typd&lang=en	@smoran26	Stephen Moran	Anyone have the updated list of the companies that have dropped #LauraIngraham today? #TripAdvisor #Hulu $JNJ #Wayfair apply more pressure and @FoxNews will pull the plug I bet when @IngrahamAngle is fired she'll regret trying to shame @davidhogg111	1	4	9	1522370356000	5:39 PM - 29 Mar 2018	/smoran26/status/979518384931995648
1571005506-758	https://twitter.com/search?l=en&q=%24jnj%20OR%20%24JNJ%20since%3A2018-01-01%20until%3A2018-12-31&src=typd&lang=en	@AndyBiotech	Andy Biotech	#Biotech Busy week ahead! $RARE PDUFA $RIGL PDUFA $GWPH AdCom $INCY $LLY AdCom BD Earnings $JNJ $NVS #AACR18 $BMY CM-227 vs $MRK KN-189 $DVAX & Checkmate TLR9 Poseida BCMA CAR-T -> $BLUE		19	31	1523881460000	5:24 AM - 16 Apr 2018	/AndyBiotech/status/985856414638800896
1571005506-611	https://twitter.com/search?l=en&q=%24jnj%20OR%20%24JNJ%20since%3A2018-01-01%20until%3A2018-12-31&src=typd&lang=en	@Yanni	Yanni	Pure Yanni - Live! “Nostalgia“ Los Angeles, CA “Enjoying a light hearted moment with my audience, while performing one of my all time favorite compositions”...Yanni For the highest quality Yanni videos!… Go to Yanni's YouTube Channel https://bit.ly/2Gtnzww pic.twitter.com/aLsHJflLyV	109	387	1.6K	1570805922000	7:58 AM - 11 Oct 2019	/Yanni/status/1182671875723403265
1571005506-575	https://twitter.com/search?l=en&q=%24jnj%20OR%20%24JNJ%20since%3A2018-01-01%20until%3A2018-12-31&src=typd&lang=en	@RogerTh71142375	Roger That	Oh Spirit of the (direction)! Lenape: elàn'tuwiàn My Grandfather runs thru my veins, he is speaking to me in my dreams. #johnsonandjohnson @SGottliebFDA #FDA YOU ARE MY IWO JIMA. #ImplantFiles #IWasntWarned #MESHTOO #JNJ $JNJ #TestTheMesh #Pain #FalseNarrative #medicaldevicepic.twitter.com/XBmzXbe7OS		8	9	1546121041000	3:04 PM - 29 Dec 2018	/RogerTh71142375/status/1079135977782661120
1571005506-626	https://twitter.com/search?l=en&q=%24jnj%20OR%20%24JNJ%20since%3A2018-01-01%20until%3A2018-12-31&src=typd&lang=en	@JacobPlieth	Jacob Plieth	#ASH18 Nanjing Legend BCMA story is now updated to incorporate comments from $JNJ https://twitter.com/JacobPlieth/status/1069820960063156224 …		7	13	1543948031000	11:27 AM - 4 Dec 2018	/JacobPlieth/status/1070021713042333698
1571005506-651	https://twitter.com/search?l=en&q=%24jnj%20OR%20%24JNJ%20since%3A2018-01-01%20until%3A2018-12-31&src=typd&lang=en	@themotleyfool	The Motley Fool	When Warren Buffett shuns most of a sector, but likes a few companies in it, look closely at those companies. Johnson & Johnson, for example $JNJ https://www.fool.com/investing/2018/10/16/3-stocks-for-warren-buffett-fans.aspx …	1	4	14	1539888317000	11:45 AM - 18 Oct 2018	/themotleyfool/status/1052994041409880064
1571005506-814	https://twitter.com/search?l=en&q=%24jnj%20OR%20%24JNJ%20since%3A2018-01-01%20until%3A2018-12-31&src=typd&lang=en	@JMVala_Trades	JMVala	Filled $JNJ 142C 19jan18. Tight stop at 141.0	1		13	1515445117000	1:58 PM - 8 Jan 2018	/JMVala_Trades/status/950471829314994176
1571005506-823	https://twitter.com/search?l=en&q=%24jnj%20OR%20%24JNJ%20since%3A2018-01-01%20until%3A2018-12-31&src=typd&lang=en	@_B_I_O_T_E_C_H_	B I O T E C H ZincFinger gene editing ultimatecure	Goldman: Setting the stage for oncology M&A in 2018 Tax reform unlocks ~$160bn ex-US cash for potential M&A Potential top 5 acquirers: $CELG, $PFE, $GILD, $MRK, $JNJ ...expect the M&A focus to shift to ..: ( $AGIO (NDA filed), $CLVS, $EXEL, $INCY, $PBYI, $SGEN and $TSRO).	6	23	31	1515149138000	3:45 AM - 5 Jan 2018	/_B_I_O_T_E_C_H_/status/949230402870312960
1571005506-636	https://twitter.com/search?l=en&q=%24jnj%20OR%20%24JNJ%20since%3A2018-01-01%20until%3A2018-12-31&src=typd&lang=en	@BrandonVanZee	𝐁𝐫𝐚𝐧𝐝𝐨𝐧 𝐕𝐚𝐧 𝐙𝐞𝐞	This Thanksgiving, I’m more thankful for the Dividend Mt. Rushmore than most years. 3 of the 4 hit all-time highs within the last week at a time when the general stock market has felt like punching bag! #DGI $JNJ $KO $PG $MMM #DividendAristocrats #HappyThanksgivinghttps://twitter.com/BrandonVanZee/status/965700513210626049 …	2	7	37	1542902383000	8:59 AM - 22 Nov 2018	/BrandonVanZee/status/1065635949478993920
1571005506-630	https://twitter.com/search?l=en&q=%24jnj%20OR%20%24JNJ%20since%3A2018-01-01%20until%3A2018-12-31&src=typd&lang=en	@BentheFidler	Ben Fidler	ASH 2018: A Guide to the Latest for Blood-Borne Cancers and More https://xconomy.com/national/2018/11/26/ash-2018-a-guide-to-the-latest-for-blood-borne-cancers-and-more/ … with @alexlash $ASH18 $BLUE $CELG $XLRN $ABBV $GBT $JNJ $NVS $GILD $ALLO $AGIO $LJPC		2	6	1543233424000	4:57 AM - 26 Nov 2018	/BentheFidler/status/1067024435352350720
1571005506-594	https://twitter.com/search?l=en&q=%24jnj%20OR%20%24JNJ%20since%3A2018-01-01%20until%3A2018-12-31&src=typd&lang=en	@SevenPointsCap	Seven Points Capital	Trader Takeaways 12.17.18 by @Michael_Katz11. Focus on $SPY, $UVXY, $AMZN, $NFLX, $SQ and $JNJ. https://youtu.be/dWlzkEsHaWk		3	10	1545082962000	2:42 PM - 17 Dec 2018	/SevenPointsCap/status/1074781960952782853
1571005506-752	https://twitter.com/search?l=en&q=%24jnj%20OR%20%24JNJ%20since%3A2018-01-01%20until%3A2018-12-31&src=typd&lang=en	@FoxBusiness	FOX Business	Johnson & Johnson quarterly sales rise 12.6% $JNJ https://fxn.ws/2H89DHl	1	7	23	1523964521000	4:28 AM - 17 Apr 2018	/FoxBusiness/status/986204796876132352
1571005506-627	https://twitter.com/search?l=en&q=%24jnj%20OR%20%24JNJ%20since%3A2018-01-01%20until%3A2018-12-31&src=typd&lang=en	@JacobPlieth	Jacob Plieth	Everything you wanted to know about BCMA CAR-T at #ASH18, including the deepening mystery of Nanjing Legend: http://www.evaluate.com/vantage/articles/events/conferences/ash-2018-legends-mystery-car-raises-more-questions … $CELG $BLUE $JNJ	1	23	42	1543900167000	10:09 PM - 3 Dec 2018	/JacobPlieth/status/1069820960063156224
1571005506-584	https://twitter.com/search?l=en&q=%24jnj%20OR%20%24JNJ%20since%3A2018-01-01%20until%3A2018-12-31&src=typd&lang=en	@ReutersBiz	Reuters Business	Johnson & Johnson lost its bid to set aside a verdict awarding a record $4.7 billion to women who said the use of the company's Baby Powder and other talc products caused their cancer. https://reut.rs/2EzKerJ Read the @Reuters investigation https://reut.rs/2Coqwxj $JNJ pic.twitter.com/X4YhrF3Z50	1	11	16	1545271400000	7:03 PM - 19 Dec 2018	/ReutersBiz/status/1075572324844404742
1571005506-639	https://twitter.com/search?l=en&q=%24jnj%20OR%20%24JNJ%20since%3A2018-01-01%20until%3A2018-12-31&src=typd&lang=en	@WallStJesus	JE$US	Repeat buying in $JNJ, possibly rolling out a piece of that buying last month .. pic.twitter.com/G1pKy8An1P	1	2	10	1542164325000	7:58 PM - 13 Nov 2018	/WallStJesus/status/1062540308091756545
1571005506-713	https://twitter.com/search?l=en&q=%24jnj%20OR%20%24JNJ%20since%3A2018-01-01%20until%3A2018-12-31&src=typd&lang=en	@arnabch01	Arnab	#Neuromorphic #QuantumComputing #HPC #AI #ML #DL #BigData #IoT #robotics to be major driver in #drug #discovery #precisionmedicine #nanobiomedicine #healthcare By 2030 expect some merger of #tech with #pharma $AAPL $GOOG $MSFT $IBM $MRK $PFE $JNJ $ABT $AZN $BMY $GSK $LLY $CELGpic.twitter.com/EiXkxn1zLS		17	36	1531481489000	4:31 AM - 13 Jul 2018	/arnabch01/status/1017733248770887680
1571005506-569	https://twitter.com/search?l=en&q=%24jnj%20OR%20%24JNJ%20since%3A2018-01-01%20until%3A2018-12-31&src=typd&lang=en	@tictoc	Bloomberg TicToc	Johnson & Johnson shares dropped after Reuters reported the company knew for decades that asbestos was sometimes present in its baby powder $JNJ pic.twitter.com/PxaZiLLVMc	2	25	27	1544880915000	6:35 AM - 15 Dec 2018	/tictoc/status/1073934514446131202
1571005506-815	https://twitter.com/search?l=en&q=%24jnj%20OR%20%24JNJ%20since%3A2018-01-01%20until%3A2018-12-31&src=typd&lang=en	@JohnK_Allen	Jack Allen	FREE #JPM18 podcast, provides great background on potential deals Buyout targets- $CLVS $TSRO $MDCO $PTLA $CLLS $SGMO $BLUE $JUNO Key acquirers- $BMY $RHHBY $GILD $AZN $PFE $JNJ $BAYRY $CELG Key CT-CM-227 $BMY $MRK Please comment/RT to fuel discussionhttps://soundcloud.com/dmhcap/152018-jpm-preview …	2	2	5	1515414511000	5:28 AM - 8 Jan 2018	/JohnK_Allen/status/950343458270646273
1571005506-728	https://twitter.com/search?l=en&q=%24jnj%20OR%20%24JNJ%20since%3A2018-01-01%20until%3A2018-12-31&src=typd&lang=en	@dgarciacharts	dgarciacharts™	$JNJ Falling wedge b/o off channel support. pic.twitter.com/A79XASWoZ4		1	20	1528670818000	3:46 PM - 10 Jun 2018	/dgarciacharts/status/1005944439095771137
1571005506-628	https://twitter.com/search?l=en&q=%24jnj%20OR%20%24JNJ%20since%3A2018-01-01%20until%3A2018-12-31&src=typd&lang=en	@charliebilello	Charlie Bilello	Some strong returns this year among the top 10 names in Health Care. All-time high closes last week in: $JNJ, $UNH, $PFE, $MRK, $AMGN, $ABT, $LLYpic.twitter.com/h40S1B4NNp		23	44	1543673303000	7:08 AM - 1 Dec 2018	/charliebilello/status/1068869422155206658
1571005506-613	https://twitter.com/search?l=en&q=%24jnj%20OR%20%24JNJ%20since%3A2018-01-01%20until%3A2018-12-31&src=typd&lang=en	@CNBCnow	CNBC Now	$JNJ shares extending drop, down over 4.1%, after Reuters report says the company knew for decades about asbestos in baby powder talc supply http://cnbc.com/id/105622829 pic.twitter.com/ybsB6VDR2x	10	84	100	1544798478000	7:41 AM - 14 Dec 2018	/CNBCnow/status/1073588749840330752
1571005506-582	https://twitter.com/search?l=en&q=%24jnj%20OR%20%24JNJ%20since%3A2018-01-01%20until%3A2018-12-31&src=typd&lang=en	@DvdndDiplomats	Dividend Diplomats	As the market drills downward, don't forget the Top 5 Foundation Stocks for a Dividend Portfolio are starting to go on sale! $MCD $T $PG $JNJ $EDhttps://www.dividenddiplomats.com/top-5-foundation-dividend-stocks-portfolio/ …	2	1	11	1545353335000	5:48 PM - 20 Dec 2018	/DvdndDiplomats/status/1075915986694533122
1571005506-749	https://twitter.com/search?l=en&q=%24jnj%20OR%20%24JNJ%20since%3A2018-01-01%20until%3A2018-12-31&src=typd&lang=en	@jimcramer	Jim Cramer	$IBM is tough to love... $JNJ had some real issues buy i think that the May meeting may be a positive one. Dow stocks without oomph, including $GS	15	5	39	1524039807000	1:23 AM - 18 Apr 2018	/jimcramer/status/986520570367021061
1571005506-786	https://twitter.com/search?l=en&q=%24jnj%20OR%20%24JNJ%20since%3A2018-01-01%20until%3A2018-12-31&src=typd&lang=en	@AndyBiotech	Andy Biotech	Only one other party in $CELG $JUNO deal process, seems to be $JNJ, mainly interested in the BCMA CAR-T program but eventually dropped out on Dec. 21 (the same day that JNJ signed deal with Legend) https://www.sec.gov/Archives/edgar/data/1594864/000119312518030824/d514862dsc14d9.htm …	3	13	27	1517610359000	3:25 PM - 2 Feb 2018	/AndyBiotech/status/959553512018456576
1571005506-678	https://twitter.com/search?l=en&q=%24jnj%20OR%20%24JNJ%20since%3A2018-01-01%20until%3A2018-12-31&src=typd&lang=en	@gcbioinv	GC	Jefferies dropping all US pharma research coverage due to resource reallocation $ABBV $BMY $LLY $JNJ $MRK $PFE $ZTS	4	3	12	1536956430000	1:20 PM - 14 Sep 2018	/gcbioinv/status/1040696816646250497
1571005506-801	https://twitter.com/search?l=en&q=%24jnj%20OR%20%24JNJ%20since%3A2018-01-01%20until%3A2018-12-31&src=typd&lang=en	@Stocktwits	Stocktwits	Here are the big names reporting earnings this week. https://stocktwits.com/eWhispers/message/109654536 … $NFLX $GE $F $ISRG $SBUX $INTC $JNJ $HALpic.twitter.com/1HzcRF9CnW	2	57	87	1516563444000	12:37 PM - 21 Jan 2018	/Stocktwits/status/955162431986249728
1571005506-595	https://twitter.com/search?l=en&q=%24jnj%20OR%20%24JNJ%20since%3A2018-01-01%20until%3A2018-12-31&src=typd&lang=en	@ReutersBiz	Reuters Business	Johnson & Johnson announces $5 billion share repurchase program after stock extended losses following Friday's @Reuters report that the healthcare conglomerate knew for decades that asbestos lurked in its Baby Powder $JNJ https://reut.rs/2ErRyp8	6	26	19	1545082381000	2:33 PM - 17 Dec 2018	/ReutersBiz/status/1074779522036391936
1571005506-772	https://twitter.com/search?l=en&q=%24jnj%20OR%20%24JNJ%20since%3A2018-01-01%20until%3A2018-12-31&src=typd&lang=en	@AllAboutTheDivi	Matthew Freeman	Today I received my first dividend payment from $JNJ	3		14	1520975234000	2:07 PM - 13 Mar 2018	/AllAboutTheDivi/status/973666820002668544
1571005506-759	https://twitter.com/search?l=en&q=%24jnj%20OR%20%24JNJ%20since%3A2018-01-01%20until%3A2018-12-31&src=typd&lang=en	@Stocktwits	Stocktwits	Get your trading accounts ready. Here are the biggest companies reporting earnings THIS week Mon - $NFLX $BAC Tue - $CSX $GS $IBM $ISRG $JNJ $SCHW $UAL $UNH Wed - $AXP $KMI $MS $USB $ABT Thu - $BK $BX $ETFC $KEY Fri - $GE $HON $PG $SLB $WM $HAL $HAShttps://stocktwits.com/suriNotes/message/120008040 …	7	52	86	1523819157000	12:05 PM - 15 Apr 2018	/Stocktwits/status/985595098107908096
1571005506-573	https://twitter.com/search?l=en&q=%24jnj%20OR%20%24JNJ%20since%3A2018-01-01%20until%3A2018-12-31&src=typd&lang=en	@Reuters	Reuters Top News	India's drug regulator orders Johnson & Johnson to stop using raw material to make Baby Powder in India https://reut.rs/2EEB5OF by @ranarahulsng @krishnadas56 $JNJ pic.twitter.com/qmkAIeKIN6	3	45	51	1545377586000	12:33 AM - 21 Dec 2018	/Reuters/status/1076017701259280385
1571005506-734	https://twitter.com/search?l=en&q=%24jnj%20OR%20%24JNJ%20since%3A2018-01-01%20until%3A2018-12-31&src=typd&lang=en	@BrittanyMeiling	Brittany Meiling	Most exciting application of data science to drug dev? Insight instead of efficiency, says $JNJ R&D head Mathai Mammen. "Efficiencies are a focus, but the inflection point will come when we can create insight with this tech." @endpts ROI in R&D panel #bio2018		5	11	1528200887000	5:14 AM - 5 Jun 2018	/BrittanyMeiling/status/1003973406914641920
1571005506-648	https://twitter.com/search?l=en&q=%24jnj%20OR%20%24JNJ%20since%3A2018-01-01%20until%3A2018-12-31&src=typd&lang=en	@charliebilello	Charlie Bilello	% Below 52-week high... $JNJ: -7% $AAPL: -8% $MSFT: -9% $BRKB: -10% $CSCO: -10% $V: -10% $WMT: -12% $JPM: -13% $GOOGL: -16% $AMZN: -16% $T: -17% $HD: -18% $C: -21% $BAC: -21% $WFC: -23% $INTC: -23% $NFLX: -24% $NVDA: -25% $TSLA: -29% $FB: -31% $BABA: -33% $TWTR: -41% $TCEHY: -42%	13	214	351	1540306349000	7:52 AM - 23 Oct 2018	/charliebilello/status/1054747394125033473
1571005506-738	https://twitter.com/search?l=en&q=%24jnj%20OR%20%24JNJ%20since%3A2018-01-01%20until%3A2018-12-31&src=typd&lang=en	@arnabch01	Arnab	Cure for Cancer #HPC #exscale #computing #AI #ML #DL #BigData #genomics #bioinformatics #nanotech #Robotics will lead to #exponential strides in #oncology By 2040 majority of #cancer #patients will will #live #healthy long #life $GOOG $AAPL $MSFT $MRK $PFE $INTC $JNJ $IBM pic.twitter.com/zCWcpnTFQj	1	34	55	1527685598000	6:06 AM - 30 May 2018	/arnabch01/status/1001812127865327616
1571005506-708	https://twitter.com/search?l=en&q=%24jnj%20OR%20%24JNJ%20since%3A2018-01-01%20until%3A2018-12-31&src=typd&lang=en	@johnnytrejo54	JT	$WUHN @SDT_Holdings CURRENT AND NAME CHANGE ARE CLOSER THAN BEFORE! GET IN NOW! CEO HAS BEEN DOING EVERYTHING HE HAS SET OUT TO DO AND HAS BEEN TRANSPARENT WITH ITS SHAREHOLDERS ALONG THE WAY! GREAT COMPANY!!! $aapl $msft $amzn $fb $goog $jnj $jpm $googl $bac $wfc $wmt #NASDAQhttps://twitter.com/WGG_Company/status/1020330997152284672 …	1	6	9	1532104396000	9:33 AM - 20 Jul 2018	/johnnytrejo54/status/1020345908830064640
1571005506-765	https://twitter.com/search?l=en&q=%24jnj%20OR%20%24JNJ%20since%3A2018-01-01%20until%3A2018-12-31&src=typd&lang=en	@jimcramer	Jim Cramer	Some stocks are just getting slaughtered that usually don't get slaughtered: $JNJ, $DIS, $NOC--heavy program selling right now... intense machine sells	53	33	152	1523040704000	11:51 AM - 6 Apr 2018	/jimcramer/status/982330027768459266
1571005506-632	https://twitter.com/search?l=en&q=%24jnj%20OR%20%24JNJ%20since%3A2018-01-01%20until%3A2018-12-31&src=typd&lang=en	@Banorte_mx	Banorte	Prepárate para Hot Travel y compra de forma fácil y segura con tu Tarjeta Digital de Banorte Móvil. Descarga y usa: https://bit.ly/2BZ0L6R pic.twitter.com/ObCbwisnCJ	2	4	34	1570805141000	7:45 AM - 11 Oct 2019	/Banorte_mx/status/1182668600055750656
1571005506-664	https://twitter.com/search?l=en&q=%24jnj%20OR%20%24JNJ%20since%3A2018-01-01%20until%3A2018-12-31&src=typd&lang=en	@eWhispers	Earnings Whispers	#earnings for the week $NFLX $BAC $GS $UNH $CLF $PYPL $IBM $JNJ $LRCX $DPZ $BLK $MS $PGR $ISRG $SCH $GWW $CSX $AA $ABT $WGO $JBHT $NUE $SLB $HON $CMA $BX $SKX $KMI $PG $ASML $AXP $URI $TSM $URAL $PLD $FHN $ETFC $INFY $PM $STI $USB $TXT $ERIC $BBT $CREE http://eps.sh/cal pic.twitter.com/jpD7Jui6YR	80	239	337	1539432861000	5:14 AM - 13 Oct 2018	/eWhispers/status/1051083720130748416
1571005506-581	https://twitter.com/search?l=en&q=%24jnj%20OR%20%24JNJ%20since%3A2018-01-01%20until%3A2018-12-31&src=typd&lang=en	@UTR_INFO	UTR Equities #UTR	#OPTIONS #TRADING $SPY $VXX $ES_F $JNJ $AMD $FB $SPX $TSLA $NVDA $XLF $GE “Reminder: *HOLIDAY PROMO PRICING* ends this week” —> hearing to many horror stories about services unlike many others just take the FREE trial first NO strings attached! https://www.utrequities.com pic.twitter.com/f0eZZ46ztq		2	5	1545356088000	6:34 PM - 20 Dec 2018	/UTR_INFO/status/1075927533831577600
1571005506-676	https://twitter.com/search?l=en&q=%24jnj%20OR%20%24JNJ%20since%3A2018-01-01%20until%3A2018-12-31&src=typd&lang=en	@cfromhertz	Christian Fromhertz	J&J $JNJ to Focus on MedTech M&A With $EW, $BSX as Options: Wells Fargopic.twitter.com/7xDOltvCv3		4	6	1537187010000	5:23 AM - 17 Sep 2018	/cfromhertz/status/1041663938541367296
1571005506-717	https://twitter.com/search?l=en&q=%24jnj%20OR%20%24JNJ%20since%3A2018-01-01%20until%3A2018-12-31&src=typd&lang=en	@odibro	Odi Bruckman	$JNJ $ABBV Janssen Provides Update on IMBRUVICA® P 3 PHOENIX Trial in Newly Diagnosed Non-Germinal Center B Cell (Non-GCB) Subtype of DLBCL #failhttps://www.prnewswire.com/news-releases/janssen-provides-update-on-imbruvica-ibrutinib-phase-3-phoenix-trial-in-newly-diagnosed-non-germinal-center-b-cell-non-gcb-subtype-of-diffuse-large-b-cell-lymphoma-dlbcl-300679111.html …		3	5	1531310537000	5:02 AM - 11 Jul 2018	/odibro/status/1017016224910372864
1571005506-667	https://twitter.com/search?l=en&q=%24jnj%20OR%20%24JNJ%20since%3A2018-01-01%20until%3A2018-12-31&src=typd&lang=en	@IGOSODAMNHAM	https://www.twitch.tv/IPUSHBUTTONSFORMONEY	Almost +30k profits for today. Closed most positions near market open. Bought $AMD for swing. Scalped $JNJ + $SPX calls. Got $SPX puts before dump and played $SPX calls on bounce. Flawless victory today all green trades! Also I am just on a hot streak. Not going to get greedy lolpic.twitter.com/0L1075vPGU	16	4	100	1538598511000	1:28 PM - 3 Oct 2018	/IGOSODAMNHAM/status/1047584200411566080
1571005506-785	https://twitter.com/search?l=en&q=%24jnj%20OR%20%24JNJ%20since%3A2018-01-01%20until%3A2018-12-31&src=typd&lang=en	@_B_I_O_T_E_C_H_	B I O T E C H ZincFinger gene editing ultimatecure	$CELG Jefferies: Details of $JUNO bidding history... " 2 other players were interested in the BCMA... " $KITE $JNJ #Thelegend $GILDhttp://bridgeandtunnelinvestor.com/thread/4459/jefferies-details-bidding-history-players …		4	7	1517769102000	11:31 AM - 4 Feb 2018	/_B_I_O_T_E_C_H_/status/960219328397406209
1571005506-652	https://twitter.com/search?l=en&q=%24jnj%20OR%20%24JNJ%20since%3A2018-01-01%20until%3A2018-12-31&src=typd&lang=en	@AndyBiotech	Andy Biotech	$JNJ stalls development of lumicitabine, lead RSV drug candidate from its $1.75 billion Alios acquisition due to new preclinical findings https://www.biocentury.com/bc-extra/company-news/2018-10-16/jj-stalls-development-antiviral-alios-deal … via @BioCentury		4	20	1539781267000	6:01 AM - 17 Oct 2018	/AndyBiotech/status/1052545038742417408
1571005506-780	https://twitter.com/search?l=en&q=%24jnj%20OR%20%24JNJ%20since%3A2018-01-01%20until%3A2018-12-31&src=typd&lang=en	@Stocktwits	Stocktwits	The ten WORST Dow stocks of 2018 General Electric $GE -20% Chevron $CVX -12% Proctor & Gamble $PG -11% Verizon $VZ -10% Exxon $XOM -9% McDonald's $MCD -6% Walmart $WMT -6% Johnson & Johnson $JNJ -5% Disney $DIS -4% Coca-Cola $KO -3%https://stocktwits.com/suriNotes/message/114057468 …	4	54	83	1519660020000	8:47 AM - 26 Feb 2018	/Stocktwits/status/968150411277492224
1571005506-609	https://twitter.com/search?l=en&q=%24jnj%20OR%20%24JNJ%20since%3A2018-01-01%20until%3A2018-12-31&src=typd&lang=en	@HFTAlert	HFTAlert	SOMEONE ALWAYS KNOWS $JNJ Accumulators showed heavy selling starting on 11/30 and accelerated selling into the highs last week and this. $SPYpic.twitter.com/eHaI487DxE	5	6	39	1544801209000	8:26 AM - 14 Dec 2018	/HFTAlert/status/1073600202768961536
1571005506-637	https://twitter.com/search?l=en&q=%24jnj%20OR%20%24JNJ%20since%3A2018-01-01%20until%3A2018-12-31&src=typd&lang=en	@ByMadeleineA	Madeleine Armstrong	#ASH18 Maia data with $JNJ $GEN's Darzalex + Revlimid in 1L multiple myeloma look strong - median PFS not reached with the combo. My previous interview with $GEN via @Vantageanalysis http://bit.ly/2JrymZ5 pic.twitter.com/2BCjNSk80B	1	7	18	1542724601000	7:36 AM - 20 Nov 2018	/ByMadeleineA/status/1064890277167595521
1571005506-654	https://twitter.com/search?l=en&q=%24jnj%20OR%20%24JNJ%20since%3A2018-01-01%20until%3A2018-12-31&src=typd&lang=en	@JNJNews	Johnson & Johnson	#JNJ Chairman & CEO Alex Gorsky on $JNJ's Q3 2018 financial performance: pic.twitter.com/FCgygAKE69	1	8	38	1539698409000	7:00 AM - 16 Oct 2018	/JNJNews/status/1052197509509079041
1571005506-809	https://twitter.com/search?l=en&q=%24jnj%20OR%20%24JNJ%20since%3A2018-01-01%20until%3A2018-12-31&src=typd&lang=en	@MDLZ	Mondelēz Intl	#SustainableSnacking is about making our snacks the right way -- using less energy, water and waste, with ingredients that are sustainably sourced, produced and delivered, reducing our environmental impact and developing zero-net waste packaging. This is #SnackingMadeRightpic.twitter.com/k4vTLPu91w	1	5	16	1570117947000	8:52 AM - 3 Oct 2019	/MDLZ/status/1179786296065175552
1571005506-773	https://twitter.com/search?l=en&q=%24jnj%20OR%20%24JNJ%20since%3A2018-01-01%20until%3A2018-12-31&src=typd&lang=en	@mchaudhry82	Maria Chaudhry	Monday’s Watch 2: $FB $GOOGL $ETH.X $LTC.X $INTC $JD $MU $MSFT $EXPE $FDX $HD $MA $MOMO $ECYT $LRCX $JNJ $EW $LOXOpic.twitter.com/73eF4G02TR	1	5	12	1520822690000	7:44 PM - 11 Mar 2018	/mchaudhry82/status/973027002650365952
1571005506-604	https://twitter.com/search?l=en&q=%24jnj%20OR%20%24JNJ%20since%3A2018-01-01%20until%3A2018-12-31&src=typd&lang=en	@KleinmanBHC	Kevin Kleinman	Here are the top 4 largest index funds by AUM: 1) $SPY 2) $IVV 3) $VTI 4) $VOO $JNJ is a top 5 holding in every single one, of at least 1%+ Today $JNJ suffered its largest % loss since 2002. The technical term we use to describe stuff like this is, "not good."	2	7	11	1544834534000	5:42 PM - 14 Dec 2018	/KleinmanBHC/status/1073739977282994181
1571005506-677	https://twitter.com/search?l=en&q=%24jnj%20OR%20%24JNJ%20since%3A2018-01-01%20until%3A2018-12-31&src=typd&lang=en	@AndysCycles	Market Musings	$SPX company exec insider trades filed last week. $INTU $MSFT $EMR $EL $BSX $BLL $HRS $AMZN $CSCO $ANET $DXC $CXO $NRG $CRM $ECL $MDLZ $GPN $JNJ $ETN $MHK $ARE $NRG $PG $TGT $RCL $JWN $HRS $FTI $AONpic.twitter.com/KEPt1ZGyTX	1	5	4	1537022065000	7:34 AM - 15 Sep 2018	/AndysCycles/status/1040972109604773888
1571005506-794	https://twitter.com/search?l=en&q=%24jnj%20OR%20%24JNJ%20since%3A2018-01-01%20until%3A2018-12-31&src=typd&lang=en	@Jdalexander64	JD Alexander	$AKTX adds 2 new to BOD - Mike Grissinger $JNJ & Peter Feldschreiber - 1.3m shares/options with change of control https://www.sec.gov/Archives/edgar/data/1541157/000114420418003796/tv484117_6k.htm …	2	4	9	1516967433000	4:50 AM - 26 Jan 2018	/Jdalexander64/status/956856885201784834
1571005506-811	https://twitter.com/search?l=en&q=%24jnj%20OR%20%24JNJ%20since%3A2018-01-01%20until%3A2018-12-31&src=typd&lang=en	@Fibonacciqueen	Carolyn Boroden	$JNJ did you guys take that one?? Targets being met NOW pic.twitter.com/9gmL3Pknwj		1	14	1515514290000	9:11 AM - 9 Jan 2018	/Fibonacciqueen/status/950761959124684803
1571005506-784	https://twitter.com/search?l=en&q=%24jnj%20OR%20%24JNJ%20since%3A2018-01-01%20until%3A2018-12-31&src=typd&lang=en	@AndyBiotech	Andy Biotech	#GU18 $JNJ pan-FGFRi Erdafitinib data in Ph2 bladder cancer with FGFR alterations --> $ARQL 24~35% ORR; 73~74% DCR http://abstracts.asco.org/212/AbstView_212_205639.html …	1	8	9	1517868651000	3:10 PM - 5 Feb 2018	/AndyBiotech/status/960636868164538370
1571005506-620	https://twitter.com/search?l=en&q=%24jnj%20OR%20%24JNJ%20since%3A2018-01-01%20until%3A2018-12-31&src=typd&lang=en	@WallStJesus	JE$US	$JNJ insiders are dumping these names too now for Christ sake .. pic.twitter.com/GbDoxtFsIc	4	6	19	1544152807000	8:20 PM - 6 Dec 2018	/WallStJesus/status/1070880605989191682
1571005506-834	https://twitter.com/search?l=en&q=%24jnj%20OR%20%24JNJ%20since%3A2018-01-01%20until%3A2018-12-31&src=typd&lang=en	@ConsumerFeed	US Consumer News	Research Analysts’ Recent Ratings Updates for Johnson & Johnson $JNJ http://ift.tt/2CoBTXb #acn				1514815581000	7:06 AM - 1 Jan 2018	/ConsumerFeed/status/947831362819674115
1571005506-645	https://twitter.com/search?l=en&q=%24jnj%20OR%20%24JNJ%20since%3A2018-01-01%20until%3A2018-12-31&src=typd&lang=en	@traderstewie	traderstewie	Very nice setup in $JNJ .... same thought process behind $WMT, $KO, $PG chartshttps://twitter.com/HiddenPivots/status/1057278774767747072 …	5	6	46	1540910024000	7:33 AM - 30 Oct 2018	/traderstewie/status/1057279391284088832
1571005506-797	https://twitter.com/search?l=en&q=%24jnj%20OR%20%24JNJ%20since%3A2018-01-01%20until%3A2018-12-31&src=typd&lang=en	@Drugdoctor2014	Drugdoctor1	$IFXY.0046-RED-HOT-BREAKOUT-CHART-Crypto-&-Pot-to-PENNYLAND $PG $MRK $MYL $VRX $VRTX $BIIB $BMY $JNJ $CELG $AKRX $REGN $JNJ $PFE $GSK $LLY $ABT $SNY $NVO $NVS $WBA $RAD $HLF $CJJD $GNC $DPLO $IPXL $TSCO $BBBY $RGSTEVA $RDY $MNK $ASMB $TCK $CC $CRBP $EXEL $HL $FNSR $AMD $OCLRpic.twitter.com/ouZm2k6hli		3	7	1516877759000	3:55 AM - 25 Jan 2018	/Drugdoctor2014/status/956480762798333953
1571005506-685	https://twitter.com/search?l=en&q=%24jnj%20OR%20%24JNJ%20since%3A2018-01-01%20until%3A2018-12-31&src=typd&lang=en	@dgarciacharts	dgarciacharts™	Upcoming Events - $AAPL $AMD $NVDA $JNJ $TTWO $T $CAT $PAYX $C $SYMC $VIAB $QCOM $REGN $MMM $JPM $CSCO $VZ $PFE $UPS $WFC $CELG $UTX $FOXpic.twitter.com/Vdm6AX1EL0	1	4	22	1536527452000	2:10 PM - 9 Sep 2018	/dgarciacharts/status/1038897550248632323
1571005506-641	https://twitter.com/search?l=en&q=%24jnj%20OR%20%24JNJ%20since%3A2018-01-01%20until%3A2018-12-31&src=typd&lang=en	@AndysCycles	Market Musings	$SPX executives and directors filing to sell at least 5% last week. $ADS $CMG $BDX $MSFT $AKAM $LMT $MGM $EL $AMZN $HPQ $FFIV $AXP $JNJ $ARE $EA $CTXS $EQR $IDXX $AON $CI $HAS $ESRX $WLTW $VRSN $ACN $BLL $PG $AVB $NOC $IPG $PKI $BBT $NSC $WCGpic.twitter.com/qcCkaL9inS	7	14	18	1541864120000	8:35 AM - 10 Nov 2018	/AndysCycles/status/1061281157038260224
1571005506-803	https://twitter.com/search?l=en&q=%24jnj%20OR%20%24JNJ%20since%3A2018-01-01%20until%3A2018-12-31&src=typd&lang=en	@Reuters	Reuters Top News	Exclusive: J&J attracts Chinese interest for diabetes business in potential $3-4 billion deal - sources http://reut.rs/2Dg6jru $JNJ pic.twitter.com/KBslKJNeIl	2	21	16	1516189806000	4:50 AM - 17 Jan 2018	/Reuters/status/953595282318491648
1571005506-622	https://twitter.com/search?l=en&q=%24jnj%20OR%20%24JNJ%20since%3A2018-01-01%20until%3A2018-12-31&src=typd&lang=en	@simpltrader	call me Simpl	Stocks to watch 12/6 $TSLA $EBAY $DIS $C $JNJ $PG $DUK ***Get my full options Watchlist especially to grow small accounts and trade live with me everyday in my private group (link in bio)*** Trust me if you love pennies, you'll love options MORE! $PTX $AETI $NVLN $CIDMpic.twitter.com/ihJHpaB7SW	1	24	42	1544091366000	3:16 AM - 6 Dec 2018	/simpltrader/status/1070622905984278529
1571005506-833	https://twitter.com/search?l=en&q=%24jnj%20OR%20%24JNJ%20since%3A2018-01-01%20until%3A2018-12-31&src=typd&lang=en	@VetrRatings	Vetr	Vetr users have upgraded Johnson & Johnson to a BUY Rating (3.5 stars), giving $JNJ a target price of $147.41 http://on.vetr.com/1Kga4Mc				1514818836000	8:00 AM - 1 Jan 2018	/VetrRatings/status/947845016516513795
1571005506-597	https://twitter.com/search?l=en&q=%24jnj%20OR%20%24JNJ%20since%3A2018-01-01%20until%3A2018-12-31&src=typd&lang=en	@ReutersBiz	Reuters Business	UPDATE: J&J shares extend fall, last down about 4.1 percent after @Reuters report that company knew for decades that asbestos lurked in its Baby Powder $JNJ pic.twitter.com/hhsyEq4XjH	3	9	6	1545072371000	11:46 AM - 17 Dec 2018	/ReutersBiz/status/1074737536508018688
1571005506-729	https://twitter.com/search?l=en&q=%24jnj%20OR%20%24JNJ%20since%3A2018-01-01%20until%3A2018-12-31&src=typd&lang=en	@oliviabvoz	Olivia Voz	Institutions are chasing biotec. This penny stock has a lot of insider trading recently & is expecting their 510K approval this summer. $BSGM @BioSig_Tech https://youtu.be/gi1JTL0iQQA $BMY $AEZS $CLVS $ABBV $GSK $TSRO $DYAX $AZN $NVS $CPXX $TEVA $JNJ $PFE $ILMN $MRK $AGN $MYL $EXELpic.twitter.com/OrtfgVcs5M	3	1	12	1528483962000	11:52 AM - 8 Jun 2018	/oliviabvoz/status/1005160707044896768
1571005506-838	https://twitter.com/search?l=en&q=%24jnj%20OR%20%24JNJ%20since%3A2018-01-01%20until%3A2018-12-31&src=typd&lang=en	@ZolmaxNews	Zolmax News	Johnson & Johnson $JNJ Expected to Announce Earnings of $1.72 Per Share http://ift.tt/2C5NFC4				1514767472000	5:44 PM - 31 Dec 2017	/ZolmaxNews/status/947629579367219200
1571005506-757	https://twitter.com/search?l=en&q=%24jnj%20OR%20%24JNJ%20since%3A2018-01-01%20until%3A2018-12-31&src=typd&lang=en	@eWhispers	Earnings Whispers	#earnings scheduled after the close today and before the open tomorrow $NFLX $GS $UNH $JNJ $PGR $CMA $MLNX $CE $PNFP $NTRS $OMC $SEAC $WTFC $PLD $LAKE $MBWM $FDEF $SFBS http://eps.sh/cal pic.twitter.com/CsbPOM8T01		18	27	1523885966000	6:39 AM - 16 Apr 2018	/eWhispers/status/985875315707826179
1571005506-647	https://twitter.com/search?l=en&q=%24jnj%20OR%20%24JNJ%20since%3A2018-01-01%20until%3A2018-12-31&src=typd&lang=en	@dgarciacharts	dgarciacharts™	$JNJ Looks ready, pushing thru DTL. pic.twitter.com/vZWljtqVQ4		4	19	1540398358000	9:25 AM - 24 Oct 2018	/dgarciacharts/status/1055133308252774400
1571005506-725	https://twitter.com/search?l=en&q=%24jnj%20OR%20%24JNJ%20since%3A2018-01-01%20until%3A2018-12-31&src=typd&lang=en	@FayCortez	Michelle Fay Cortez	Surprised to hear Sandi Peterson, the outsider $JNJ called in to turn around its consumer unit amid the recalls earlier this decade, has retired young (!). She's one of the most impressive executives I've ever interviewed. Previous story: https://www.bloomberg.com/news/articles/2014-07-16/peterson-s-outsider-strategy-for-j-j-shakes-up-consumer … via @business		3	5	1529686688000	9:58 AM - 22 Jun 2018	/FayCortez/status/1010205306809397249
1571005506-657	https://twitter.com/search?l=en&q=%24jnj%20OR%20%24JNJ%20since%3A2018-01-01%20until%3A2018-12-31&src=typd&lang=en	@Stocktwits	Stocktwits	Mark your calendars. Earnings season is here: Tues - $NFLX $IBM $GS $JNJ $LRCX $UAL $MS $UNH $CSX $BLK $IBKR Weds - $AA $STLD $USB $ABT $URI $CCI Thu - $PYPL $ISRG $AXP $BX $PM $TSM $TEAM $MDXG Fri - $SLB $PG $HON $SYF $SCHW $SONC $BJ $KSUhttps://stocktwits.com/discover/earnings-calendar …	26	29	49	1539630501000	12:08 PM - 15 Oct 2018	/Stocktwits/status/1051912681215676416
1571005506-781	https://twitter.com/search?l=en&q=%24jnj%20OR%20%24JNJ%20since%3A2018-01-01%20until%3A2018-12-31&src=typd&lang=en	@_B_I_O_T_E_C_H_	B I O T E C H ZincFinger gene editing ultimatecure	comps: JNJ/Transpos $JNJ will pay up to $292M per CAR-T $PFE $CLLS up to $185M per product (up to 15 targets) paid $80M upfront $JUNO $EDIT (´15): JUNO will pay up to $230M program (3progs) paid $25M uf $NVS $NTLA (´15): NVS will pay up to $230M per product (5yterm) paid $10M uf		3	4	1519390824000	6:00 AM - 23 Feb 2018	/_B_I_O_T_E_C_H_/status/967021322160230400
1571005506-607	https://twitter.com/search?l=en&q=%24jnj%20OR%20%24JNJ%20since%3A2018-01-01%20until%3A2018-12-31&src=typd&lang=en	@7StarMike	Seven Star Mike	MICRO ACCOUNT TRADE ($500 Account Balance) $JNJ 129% Gain! Calls or puts, we play it all at Blackbox Stocks. #daytrade #daytrader #daytrading #thanksblackbox #winningwithblackbox #blackboxstockspic.twitter.com/GvxIbJw6Z6	2	2	15	1544804045000	9:14 AM - 14 Dec 2018	/7StarMike/status/1073612099719331841
1571005506-718	https://twitter.com/search?l=en&q=%24jnj%20OR%20%24JNJ%20since%3A2018-01-01%20until%3A2018-12-31&src=typd&lang=en	@WallStJesus	JE$US	FRIDAY BUY LINES .. $BX $WFC $PYPL $JD $X $JNJ $BMY $GE $NXPI $T $GERN $MGM $CPB $CMCSA $BAC $CELG $FCAU $TWTR $ARRY $FCX $VIPSpic.twitter.com/adXJ7fmkeO		3	8	1530907948000	1:12 PM - 6 Jul 2018	/WallStJesus/status/1015327644546715655
1571005506-831	https://twitter.com/search?l=en&q=%24jnj%20OR%20%24JNJ%20since%3A2018-01-01%20until%3A2018-12-31&src=typd&lang=en	@desota	DeSota Wilson	7 #stocks likely to increase their #dividends in 2018 http://www.dividend.com/news/2018/01/01/stocks-likely-increase-dividends-2018/ … $AAPL $JNJ $LMT $LOW $BA $TXN $RCL #yields #earnings #payout #ratio			1	1514826088000	10:01 AM - 1 Jan 2018	/desota/status/947875433978171392
1571005506-755	https://twitter.com/search?l=en&q=%24jnj%20OR%20%24JNJ%20since%3A2018-01-01%20until%3A2018-12-31&src=typd&lang=en	@cvpayne	Charles V Payne	Tax Cut Benefits So many benefits won't be added to future assessments for a variety of reasons from political to its a lot to cover. Case in point this morning Johnson and Johnson $JNJ says it will invest $30,000,000,000 in R&D over next four years +15% because of new tax laws	32	494	1.4K	1523962449000	3:54 AM - 17 Apr 2018	/cvpayne/status/986196106802597888
1571005506-790	https://twitter.com/search?l=en&q=%24jnj%20OR%20%24JNJ%20since%3A2018-01-01%20until%3A2018-12-31&src=typd&lang=en	@semodough	dough	$TGTX If you think MS has an NPV of $1 billion right now (as I do), even at $20,entire HemOnc franchise has an implied valuation of $500 MM. That is nuts. $TGTX going higher. 2 drugs 100 percent owned in large markets $CELG $JNJ or $AMGN $MRK $BIIB would be great partners	2	9	27	1517094725000	4:12 PM - 27 Jan 2018	/semodough/status/957390785669943296
1571005506-580	https://twitter.com/search?l=en&q=%24jnj%20OR%20%24JNJ%20since%3A2018-01-01%20until%3A2018-12-31&src=typd&lang=en	@eWhispers	Earnings Whispers	No #earnings this week (w/ analysts), so a look at Jan $NFLX $BAC $BA $BBBY $KBH $SGH $STZ $MA $JPM $C $GS $JNJ $UNH $WFC $AA $LRCX $CJPRY $SLB $ABT $LEN $UNF $AKS $BMY $LW $VLO $RPM $AXP $SMPL $SNX $MSM $WYI $CMC $HELE $FAST $PHM $CSX $INFO $CALM $LNN http://eps.sh/cal pic.twitter.com/Sgao8oo2NR	4	69	138	1545490426000	7:53 AM - 22 Dec 2018	/eWhispers/status/1076490987009122306
1571005506-585	https://twitter.com/search?l=en&q=%24jnj%20OR%20%24JNJ%20since%3A2018-01-01%20until%3A2018-12-31&src=typd&lang=en	@OMillionaires	Option Millionaires	$JNJ trying to grow organically, in talks with $HD to put their baby powder in the plumbing department		2	13	1545246252000	12:04 PM - 19 Dec 2018	/OMillionaires/status/1075466848030941185
1571005506-659	https://twitter.com/search?l=en&q=%24jnj%20OR%20%24JNJ%20since%3A2018-01-01%20until%3A2018-12-31&src=typd&lang=en	@eWhispers	Earnings Whispers	#earnings scheduled before the open tomorrow $GS $UNH $JNJ $DPZ $BLK $MS $PGR $GWW $JBHT $CMA $PLD $FHN $INFY $MBWM $OMC http://eps.sh/cal pic.twitter.com/sYDNtzYCdR		34	50	1539610665000	6:37 AM - 15 Oct 2018	/eWhispers/status/1051829482527608833
1571005506-836	https://twitter.com/search?l=en&q=%24jnj%20OR%20%24JNJ%20since%3A2018-01-01%20until%3A2018-12-31&src=typd&lang=en	@dispatchtribune	Dispatch Tribunal	Contrasting Theravance Biopharma $TBPH and Johnson & Johnson $JNJ http://ift.tt/2zXt5lD				1514792426000	12:40 AM - 1 Jan 2018	/dispatchtribune/status/947734245044293632
1571005506-839	https://twitter.com/search?l=en&q=%24jnj%20OR%20%24JNJ%20since%3A2018-01-01%20until%3A2018-12-31&src=typd&lang=en	@ConsumerFeed	US Consumer News	Johnson & Johnson $JNJ Expected to Announce Earnings of $1.72 Per Share http://ift.tt/2Crikxo #acn				1514767277000	5:41 PM - 31 Dec 2017	/ConsumerFeed/status/947628760647589888
1571005506-662	https://twitter.com/search?l=en&q=%24jnj%20OR%20%24JNJ%20since%3A2018-01-01%20until%3A2018-12-31&src=typd&lang=en	@redbullMEX	Red Bull Mexico	¿Lograrás el mejor tiempo? Juega y gana una experiencia única con el equipo de Aston Martin Red Bull Racing. https://www.redbull.com/mx-es/events/pit-stop-challenge …pic.twitter.com/z2oI8JaD5D		3	28	1570640853000	10:07 AM - 9 Oct 2019	/redbullMEX/status/1181979524306804741
1571005506-693	https://twitter.com/search?l=en&q=%24jnj%20OR%20%24JNJ%20since%3A2018-01-01%20until%3A2018-12-31&src=typd&lang=en	@philatrades	Sarah Newton 💁🏼‍♀️	Ok current positions: $JNJ $EA calls $FIZZ $DG $CGC $W long common. Alerts on. Stops in. I’m out	2		12	1534954585000	9:16 AM - 22 Aug 2018	/philatrades/status/1032300467370508296
1571005506-800	https://twitter.com/search?l=en&q=%24jnj%20OR%20%24JNJ%20since%3A2018-01-01%20until%3A2018-12-31&src=typd&lang=en	@WrigleyTom	Tom Wrigley	Action Plan – Week Ahead Commentary | @IBDinvestors https://www.investors.com/research/investing-action-plan/netflix-intel-ge-caterpillar-ford-celgene-verizon-to-report/ … Charts/Levels– $AAL $ABBV $ALK $ATHM $BIIB $CAT $CELG $CMCSA $COL $EDU $FCAU $FCX $GD $GE $GRUB $HON $INTC $JBLU $JNJ $KLAC $LUV $MSCC $MXIM $NOC $PLNT $RTN $SBUX $STLD $TAL $TXN $UAL $URI $UTX $VZ $WTWpic.twitter.com/1QNeDHKfrN		2	21	1516598668000	10:24 PM - 21 Jan 2018	/WrigleyTom/status/955310172053934080
1571005506-778	https://twitter.com/search?l=en&q=%24jnj%20OR%20%24JNJ%20since%3A2018-01-01%20until%3A2018-12-31&src=typd&lang=en	@AndyBiotech	Andy Biotech	#EASL2018 late breaker titles out: #HBV will be the focus with data from 3 programs -> $ASMB $JNJ $RHBBY $CBAY PPARδ Ph2 PBC $NVS FXR Ph2 PBC $GALT Ph2 NASH TaiwanJ TLR4 Ph2 NASH NGM FGF19 Ph2 PSCpic.twitter.com/q5qelu0WKy	6	11	19	1520514866000	6:14 AM - 8 Mar 2018	/AndyBiotech/status/971735896558129152
1571005506-827	https://twitter.com/search?l=en&q=%24jnj%20OR%20%24JNJ%20since%3A2018-01-01%20until%3A2018-12-31&src=typd&lang=en	@MeshAwareness	MeshAwareness	"Inadequate surgical #mesh regulation put women at risk:" #BoycottJnJ #BigPharma #FDA #Crimes $JnJ http://ctv.news/iJuD09R	1	14	14	1514845005000	3:16 PM - 1 Jan 2018	/MeshAwareness/status/947954777165529089
1571005506-791	https://twitter.com/search?l=en&q=%24jnj%20OR%20%24JNJ%20since%3A2018-01-01%20until%3A2018-12-31&src=typd&lang=en	@option_snipper	Option_Sniper	TOP20 Company by mkt cap: 1 $AAPL 880B 2 $GOOGL 821B 3 $MSFT 725B 4 $AMZN 675B 5 $FB 552B 6 $BRK 535B 7 $BABA 525B 8 $JPM 403B 9 $JNJ 390B 10 $XOM 377B 11 $BAC 331B 12 $WFC 322B 13 $WMT 321B 14 $V 294B 15 $CVX 249B 16 $HD 242B 17 $UNH 240B 18 $TSM 237B 19 $INTC 234B 20 $PFE 232B	9	78	183	1517031572000	10:39 PM - 26 Jan 2018	/option_snipper/status/957125901313101825
1571005506-665	https://twitter.com/search?l=en&q=%24jnj%20OR%20%24JNJ%20since%3A2018-01-01%20until%3A2018-12-31&src=typd&lang=en	@charliebilello	Charlie Bilello	% Below 52-week high... $AMGN: -8% $AAPL: -8% $BRKB: -8% $JPM: -9% $MSFT: -9% $JNJ: -10% $CSCO: -11% $V: -12% $BAC: -14% $ADBE: -14% $WMT: -15% $GOOGL: -16% $AMZN: -16% $PYPL: -19% $NVDA: -20% $INTC: -23% $NFLX: -24% $FB: -30% $BIDU: -30% $BABA: -33% $TCEHY: -43% $TWTR: -43%	9	101	184	1539290409000	1:40 PM - 11 Oct 2018	/charliebilello/status/1050486231430258688
1571005506-666	https://twitter.com/search?l=en&q=%24jnj%20OR%20%24JNJ%20since%3A2018-01-01%20until%3A2018-12-31&src=typd&lang=en	@jonathanrockoff	Jonathan Rockoff	Net price increases on the biggest selling drugs contributed to $14.3bn, or 61%, of the sales growth of these products from 2014-2017, according to an analysis by Leerink's Porges. Among the drugs studied were $ABBV's Humira, $AMGN's Enbrel and $JNJ's Remicade.		7	9	1539176385000	5:59 AM - 10 Oct 2018	/jonathanrockoff/status/1050007982338117632
1571005506-571	https://twitter.com/search?l=en&q=%24jnj%20OR%20%24JNJ%20since%3A2018-01-01%20until%3A2018-12-31&src=typd&lang=en	@HuaweiMobileMx	Huawei Mobile Mx	#HuaweiNova5T tiene todo para que lo ames. Descubre su #NivelTurbo muy pronto.pic.twitter.com/7ttjibmsUp	1	7	75	1570832813000	3:26 PM - 11 Oct 2019	/HuaweiMobileMx/status/1182784661354897408
1571005506-696	https://twitter.com/search?l=en&q=%24jnj%20OR%20%24JNJ%20since%3A2018-01-01%20until%3A2018-12-31&src=typd&lang=en	@petenajarian	Pete Najarian	Not on the schedule for remote today on @HalftimeReport, as of now not going to see ya until Wednesday noon from NYC.... Working with the guys downtown Mpls, and helping @PeteNajarWife with @TwinCitiesLyme.... - Strong day for Healthcare, $JNJ, $MRK, $PFEhttps://twitter.com/Sterph1/status/1031564444197838848 …	1	1	18	1534779431000	8:37 AM - 20 Aug 2018	/petenajarian/status/1031565821003419653
1571005506-700	https://twitter.com/search?l=en&q=%24jnj%20OR%20%24JNJ%20since%3A2018-01-01%20until%3A2018-12-31&src=typd&lang=en	@jimcramer	Jim Cramer	Lotta good scare stories about how the big Turkish companies borrowed in dollars and could take us down. I added up the top ten companies together-they are smaller than $JNJ. I be shaken now boss.	11	23	165	1534156171000	3:29 AM - 13 Aug 2018	/jimcramer/status/1028951678320627712
1571005506-625	https://twitter.com/search?l=en&q=%24jnj%20OR%20%24JNJ%20since%3A2018-01-01%20until%3A2018-12-31&src=typd&lang=en	@BursatilBiotech	Bursatil Biotech	Evercore made an outstanding chart on BCMA's data that csme out of #ASH18. $BLUE $CELG $GSK $JNJ pic.twitter.com/ysHTzuDYm9	1	8	27	1543954481000	1:14 PM - 4 Dec 2018	/BursatilBiotech/status/1070048769096511488
1571005506-732	https://twitter.com/search?l=en&q=%24jnj%20OR%20%24JNJ%20since%3A2018-01-01%20until%3A2018-12-31&src=typd&lang=en	@JohnCendpts	John Carroll	Many thanks to Tom Lynch $BMY David Altshuler $VRTX Mathai Mammen $JNJ Karen Young (PwC) and Gary Nabel $SNY for a great discussion on R&D Packed house and lots of positive feedback.		2	20	1528206392000	6:46 AM - 5 Jun 2018	/JohnCendpts/status/1003996496050651137
1571005506-795	https://twitter.com/search?l=en&q=%24jnj%20OR%20%24JNJ%20since%3A2018-01-01%20until%3A2018-12-31&src=typd&lang=en	@JavierHasse	Javier Hasse	Why GW Pharma Epidiolex Results Could Shape The Future Of #Cannabis-Based Therapeutics $GWPH $JNJ @benzinga w/ @Invest420 @AvicannaInc @JNJNews @epilepsyaction @EpilepsyRUK #Epilepsy @EpilepsyFdn @CureEpilepsy @TENofficial @AmEpilepsySoc @EFHOW @EFOFhttps://benzinga.com/z/11082287	2	9	19	1516914840000	2:14 PM - 25 Jan 2018	/JavierHasse/status/956636293416542210
1571005506-743	https://twitter.com/search?l=en&q=%24jnj%20OR%20%24JNJ%20since%3A2018-01-01%20until%3A2018-12-31&src=typd&lang=en	@megtirrell	Meg Tirrell	In addition to Johnson’s Baby relaunch, $JNJ introducing new Petite Planet premium baby line w e-commerce strategy pic.twitter.com/7bvZ9upF7k	1	2	5	1526478078000	6:41 AM - 16 May 2018	/megtirrell/status/996747422331174913
1571005506-750	https://twitter.com/search?l=en&q=%24jnj%20OR%20%24JNJ%20since%3A2018-01-01%20until%3A2018-12-31&src=typd&lang=en	@FoxBusiness	FOX Business	Companies reporting profits today: $GS $UNH $JNJ $IBMpic.twitter.com/jCmT1Q3aSx		10	15	1523973066000	6:51 AM - 17 Apr 2018	/FoxBusiness/status/986240641041686528
1571005506-770	https://twitter.com/search?l=en&q=%24jnj%20OR%20%24JNJ%20since%3A2018-01-01%20until%3A2018-12-31&src=typd&lang=en	@JohnCendpts	John Carroll	Added new pay numbers for $JNJ and $ABBV, where shares jumped last year: Lousy year for shareholders, but Allergan CEO Brent Saunders sprints past Gorsky, Gonzalez with $32M pay packagehttps://endpts.com/stock-down-mohawk-deal-in-tatters-but-brent-saunders-and-the-team-at-allergan-earned-big-hikes-in-compensation/ …	1	1	3	1521035937000	6:58 AM - 14 Mar 2018	/JohnCendpts/status/973921427031232512
1571005506-745	https://twitter.com/search?l=en&q=%24jnj%20OR%20%24JNJ%20since%3A2018-01-01%20until%3A2018-12-31&src=typd&lang=en	@ByJonGardner	Jon Gardner	While we await data from aducanumab, don't lose sight of the Alzheimer's prevention trials. Readout as early as next year. https://bit.ly/2HWaAq0 $LLY $BIIB $NVS $RHHBY $JNJ $AMGNpic.twitter.com/0mbRdkrRaa	2	11	7	1524757414000	8:43 AM - 26 Apr 2018	/ByJonGardner/status/989530434894786560
1571005506-710	https://twitter.com/search?l=en&q=%24jnj%20OR%20%24JNJ%20since%3A2018-01-01%20until%3A2018-12-31&src=typd&lang=en	@crabbermike	Mike	$FUSZ Time is running out to buy this #Gamechanger #tech #stock with 1 of the Hottest New products 2day! https://app.nfusz.com/player/iychdcKx $GS $JPM $C $WFC $PNC $XLF $SPX $SPY $DIA $INDU $QQQ $AAPL $AMZN $GOOG $FB $MSFT $NVDA $MCD $JNJ $NFLX $T $DIS $FOXA $TWX $CMCSA $XLI $TSLA $IBM $ADBE		5	11	1531510671000	12:37 PM - 13 Jul 2018	/crabbermike/status/1017855647222779904
1571005506-694	https://twitter.com/search?l=en&q=%24jnj%20OR%20%24JNJ%20since%3A2018-01-01%20until%3A2018-12-31&src=typd&lang=en	@jimcramer	Jim Cramer	$JNJ is firming up nicely, stay long and raise stop protection http://bit.ly/2MEIwtl pic.twitter.com/3jg6OV9F32	2	6	23	1534876926000	11:42 AM - 21 Aug 2018	/jimcramer/status/1031974742272688128
1571005506-789	https://twitter.com/search?l=en&q=%24jnj%20OR%20%24JNJ%20since%3A2018-01-01%20until%3A2018-12-31&src=typd&lang=en	@BrandonVanZee	𝐁𝐫𝐚𝐧𝐝𝐨𝐧 𝐕𝐚𝐧 𝐙𝐞𝐞	My Dividend Aristocrat Mt. Rushmore continues to cruise to all-time highs. $JNJ $KO $PG $MMMpic.twitter.com/J7skX7Rn21	3	7	31	1517112539000	9:08 PM - 27 Jan 2018	/BrandonVanZee/status/957465503500460032
1571005506-841	https://twitter.com/search?l=en&q=%24jnj%20OR%20%24JNJ%20since%3A2018-01-01%20until%3A2018-12-31&src=typd&lang=en	null	null	null	null	null	null	null	null	null
1571005506-642	https://twitter.com/search?l=en&q=%24jnj%20OR%20%24JNJ%20since%3A2018-01-01%20until%3A2018-12-31&src=typd&lang=en	@gcbioinv	GC	$TSRO -$477m cash with $643m debt -LAG-3 and TIM-3 near zero efficacy -PD-1 undifferentiated from pembro/nivo -Zejula PARP sales growth flattened -Incredible EV difference to $CLVS, neither can compete with $AZN so far -Gave away most upside in mCRPC to $JNJ		4	21	1541796862000	1:54 PM - 9 Nov 2018	/gcbioinv/status/1060999057118842882
1571005506-574	https://twitter.com/search?l=en&q=%24jnj%20OR%20%24JNJ%20since%3A2018-01-01%20until%3A2018-12-31&src=typd&lang=en	@Reuters	Reuters Top News	JUST IN: Bangladesh to collect and test Johnson & Johnson's baby powder samples for asbestos in a couple of days - testing authority. Read the @Reuters investigation http://reut.rs/2rAz2TO $JNJ pic.twitter.com/ebzIEl5Kva	5	42	48	1545378514000	12:48 AM - 21 Dec 2018	/Reuters/status/1076021595116851200
1571005506-617	https://twitter.com/search?l=en&q=%24jnj%20OR%20%24JNJ%20since%3A2018-01-01%20until%3A2018-12-31&src=typd&lang=en	@BrandonVanZee	𝐁𝐫𝐚𝐧𝐝𝐨𝐧 𝐕𝐚𝐧 𝐙𝐞𝐞	The #SectorSelector is available; the full version for premium @Market_Scholars found at https://www.marketscholars.com/category/sector-selector/ … features stocks near highs like: $JNJ $UNH $PFE $PG $MRK $ABT $LLY $TMO $AXP $NEE $WBA $AMT $ANTM $DHR $VMW $DUK $ESRX $CCI $HCA $EXC $ICE $ECL $MMC $PLD $AEP $WM $DALpic.twitter.com/yzcTsvXaV6		105	81	1544227971000	5:12 PM - 7 Dec 2018	/BrandonVanZee/status/1071195867565121536
1571005506-722	https://twitter.com/search?l=en&q=%24jnj%20OR%20%24JNJ%20since%3A2018-01-01%20until%3A2018-12-31&src=typd&lang=en	@SensibleSpec	Sensible Speculation	Congratulations $msft and $jnj. Last of a dying breed! https://twitter.com/Convertbond/status/1014050650294976512 …		6	14	1530625366000	6:42 AM - 3 Jul 2018	/SensibleSpec/status/1014142405786963968
1571005506-727	https://twitter.com/search?l=en&q=%24jnj%20OR%20%24JNJ%20since%3A2018-01-01%20until%3A2018-12-31&src=typd&lang=en	@Eyeppl	Amy Gallant Sullivan	An #eye on innovation: #FDA OKs J&J's new LASIK platform $JNJ #health #dryeye #eyehealth #ophthalmology #medtechhttps://seekingalpha.com/news/3364566		2	5	1529331939000	7:25 AM - 18 Jun 2018	/Eyeppl/status/1008717380074266627
1571005506-615	https://twitter.com/search?l=en&q=%24jnj%20OR%20%24JNJ%20since%3A2018-01-01%20until%3A2018-12-31&src=typd&lang=en	@OpenOutcrier	Open Outcrier	$JNJ (-2.1% pre) J&J Failed To Tell FDA Of Talc Tests Showing Asbestos From 1970s - Reuters	2	7	8	1544797157000	7:19 AM - 14 Dec 2018	/OpenOutcrier/status/1073583207285710848
1571005506-669	https://twitter.com/search?l=en&q=%24jnj%20OR%20%24JNJ%20since%3A2018-01-01%20until%3A2018-12-31&src=typd&lang=en	@annaedney	Anna Edney	Pfizer wants to meet rivals J&J, Amgen and Roche at the flagpole after school https://www.bloomberg.com/news/articles/2018-09-25/brand-name-drugmakers-turn-on-each-other-in-fight-for-new-market … via @JaredSHopkins $PFE $AMGN $JNJ $ROG	2	8	12	1537883490000	6:51 AM - 25 Sep 2018	/annaedney/status/1044585185822466049
1571005506-629	https://twitter.com/search?l=en&q=%24jnj%20OR%20%24JNJ%20since%3A2018-01-01%20until%3A2018-12-31&src=typd&lang=en	@BrandonVanZee	𝐁𝐫𝐚𝐧𝐝𝐨𝐧 𝐕𝐚𝐧 𝐙𝐞𝐞	9 at 9™ – 11/26/18 https://www.marketscholars.com/2018/11/26/9-at-9-11-26-18/ … via @market_scholars #9at9 #earnings #premarket $WYNN $COMM $DXC $NVDA $SCG $TRN $AMD $EAF $INTU $TSRO $MDT $BSX $SPB $KEY $JNJ $CRI $LLY $WLK	1	16	33	1543241227000	7:07 AM - 26 Nov 2018	/BrandonVanZee/status/1067057164135485440
1571005506-724	https://twitter.com/search?l=en&q=%24jnj%20OR%20%24JNJ%20since%3A2018-01-01%20until%3A2018-12-31&src=typd&lang=en	@AndyBiotech	Andy Biotech	Very interesting --> #Immunotherapy drug for skin disease could boost hormone treatment for prostate cancer https://medicalxpress.com/news/2018-06-immunotherapy-drug-skin-disease-boost.html … IL-23 secreted by MDSCs drives CRPC https://www.nature.com/articles/s41586-018-0266-0 … https://www.nature.com/articles/d41586-018-05460-y … $JNJ $ABBV $LLYpic.twitter.com/lzvHWzcIYj	3	10	37	1530140112000	3:55 PM - 27 Jun 2018	/AndyBiotech/status/1012107103710957568
1571005506-783	https://twitter.com/search?l=en&q=%24jnj%20OR%20%24JNJ%20since%3A2018-01-01%20until%3A2018-12-31&src=typd&lang=en	@HedgeMind	HedgeMind	Here are top 10 stocks that IBM puts their retirees's money to work in the last quarter: $AAPL $MSFT $AMZN $FB $BRK $JNJ $JPM $XOM $GOOG $BAC and #20 $IBM. No bias, at least. https://hedgemind.com/institutional-portfolios/IBM-RETIREMENT-FUND …			8	1518064568000	9:36 PM - 7 Feb 2018	/HedgeMind/status/961458602329305089
1571005506-808	https://twitter.com/search?l=en&q=%24jnj%20OR%20%24JNJ%20since%3A2018-01-01%20until%3A2018-12-31&src=typd&lang=en	@JMVala_Trades	JMVala	Stock movement like $JNJ today is why we lock in profits at targets and move our stops higher with price. Booked a $4500 gain this morning, if I had just let it ride, I'd be red.	4		39	1515525654000	12:20 PM - 9 Jan 2018	/JMVala_Trades/status/950809623786868738
1571005506-777	https://twitter.com/search?l=en&q=%24jnj%20OR%20%24JNJ%20since%3A2018-01-01%20until%3A2018-12-31&src=typd&lang=en	@ByAmyBrown	Amy Brown	Can you name the biggest-selling drugs of all time? Outside of Lipitor and Humira? Clue: the list is dominated by biologics. @SGottliebFDA needs to keep making those speeches. $ABBV $PFE $JNJ http://www.epvantage.com/Universal/View.aspx?type=Story&id=770865&isEPVantage=yes …		11	6	1520526416000	9:26 AM - 8 Mar 2018	/ByAmyBrown/status/971784342929362944
1571005506-822	https://twitter.com/search?l=en&q=%24jnj%20OR%20%24JNJ%20since%3A2018-01-01%20until%3A2018-12-31&src=typd&lang=en	@FierceBiotech	FierceBiotech	J&J hopes to use AAV viral delivery to trigger the expression of therapeutic antibodies in the brain. These antibodies, J&J’s contribution to the partnership, will target the key pathological features of Alzheimer’s in a bid to treat disease: http://ow.ly/bSdO30hBbq4 $JNJ		9	18	1515155416000	5:30 AM - 5 Jan 2018	/FierceBiotech/status/949256733477785605
1571005506-682	https://twitter.com/search?l=en&q=%24jnj%20OR%20%24JNJ%20since%3A2018-01-01%20until%3A2018-12-31&src=typd&lang=en	@AndyBiotech	Andy Biotech	$JNJ pretty much didn't talk about $GERN Imetelstat at all during the entire call other than that lackluster TBD Q&A... so much enthusiasm for the program...	6	3	15	1536852351000	8:25 AM - 13 Sep 2018	/AndyBiotech/status/1040260274199121920
1571005506-635	https://twitter.com/search?l=en&q=%24jnj%20OR%20%24JNJ%20since%3A2018-01-01%20until%3A2018-12-31&src=typd&lang=en	@BrandonVanZee	𝐁𝐫𝐚𝐧𝐝𝐨𝐧 𝐕𝐚𝐧 𝐙𝐞𝐞	The #SectorSelector is available; the full version for premium @Market_Scholars found at https://www.marketscholars.com/category/sector-selector/ … features stocks at highs like: $JNJ $PG $KO $MCD $VZ $MRK $NEE $AMT $CME $ICE $ECL $EXC $MMC $AON $WM $AEP $WELL $XEL $UAL $AVB $EQR $RSG $HRL $WEC $XLNX $DTE $ES $CLXpic.twitter.com/z5dLd9qVAt	3	101	80	1543011793000	3:23 PM - 23 Nov 2018	/BrandonVanZee/status/1066094847843540992
1571005506-673	https://twitter.com/search?l=en&q=%24jnj%20OR%20%24JNJ%20since%3A2018-01-01%20until%3A2018-12-31&src=typd&lang=en	@AXAMexico	AXA México	El Programa +Care de tu seguro de Gastos Médicos Mayores te brinda acompañamiento para ti y tu familia durante y después de la enfermedad. Conoce más en http://bit.ly/Axa_Care	11	14	116	1569963310000	1:55 PM - 1 Oct 2019	/AXAMexico/status/1179137701691482112
1571005506-612	https://twitter.com/search?l=en&q=%24jnj%20OR%20%24JNJ%20since%3A2018-01-01%20until%3A2018-12-31&src=typd&lang=en	@LaMonicaBuzz	Paul R. La Monica	Bombshell investigative report from Reuters on J&J and asbestos. $JNJ down 4% this morning. https://www.reuters.com/investigates/special-report/johnsonandjohnson-cancer/ …	1	13	14	1544799116000	7:51 AM - 14 Dec 2018	/LaMonicaBuzz/status/1073591422123696128
1571005506-706	https://twitter.com/search?l=en&q=%24jnj%20OR%20%24JNJ%20since%3A2018-01-01%20until%3A2018-12-31&src=typd&lang=en	@Sandro_power	PowerTriggerTrade	$JPM $JNJ A Double whammy win witness the Power Of Big Picture plaining for great strong gains even in chop. Video explains the key facts from start to end A eye opener https://youtu.be/-eGd1L_4H0M $STUDY #BIGPICTUREEXPERT $JPM $JNJ	32	68	74	1532728224000	2:50 PM - 27 Jul 2018	/Sandro_power/status/1022962431818166272
1571005506-688	https://twitter.com/search?l=en&q=%24jnj%20OR%20%24JNJ%20since%3A2018-01-01%20until%3A2018-12-31&src=typd&lang=en	@FayCortez	Michelle Fay Cortez	This is horrifying. Flesh-eating bacterial infection of the genitals linked to best-selling diabetes drugs (like $AZN's Farxiga, $JNJ's Invokana and $LLY's Jardiance). Just a dozen cases in the 5 years on the market, but all severe and one death. Yikes. Be cautious.	4	45	44	1535575491000	1:44 PM - 29 Aug 2018	/FayCortez/status/1034904736540119041
1571005506-600	https://twitter.com/search?l=en&q=%24jnj%20OR%20%24JNJ%20since%3A2018-01-01%20until%3A2018-12-31&src=typd&lang=en	@johnscharts	Johns Charts	$JNJ test 200 MA and closes at support pic.twitter.com/1R96ldrEkC		10	23	1545044004000	3:53 AM - 17 Dec 2018	/johnscharts/status/1074618557068132353
1571005506-813	https://twitter.com/search?l=en&q=%24jnj%20OR%20%24JNJ%20since%3A2018-01-01%20until%3A2018-12-31&src=typd&lang=en	@IGOSODAMNHAM	https://www.twitch.tv/IPUSHBUTTONSFORMONEY	Here are some uptrending stocks with breakout points to watch. :) $CSGP $COHR $TFX $ADBE $CMI $AAPL $ROK $JNJ $ANSS $PPG $JPM $CE $WMT $WST $APH $CMD $GPC $AAL $ORCLpic.twitter.com/cJJ08mwWzP	2	3	7	1515464360000	7:19 PM - 8 Jan 2018	/IGOSODAMNHAM/status/950552539384205313
1571005506-702	https://twitter.com/search?l=en&q=%24jnj%20OR%20%24JNJ%20since%3A2018-01-01%20until%3A2018-12-31&src=typd&lang=en	@the_chart_life	Ian McMillan, CMT	$JNJ Johnson & Johnson ...8/21w MA cross, bouncing right off that Long term trend line. Still has some overhead resistance to get through. RSI also making new highs. pic.twitter.com/3ub664riNc	1	1	12	1533521747000	7:15 PM - 5 Aug 2018	/the_chart_life/status/1026290709329076229
1571005506-829	https://twitter.com/search?l=en&q=%24jnj%20OR%20%24JNJ%20since%3A2018-01-01%20until%3A2018-12-31&src=typd&lang=en	@MeshAwareness	MeshAwareness	#Mesh Victims united worldwide, raising awareness about the dangers of toxic mesh implants & the hidden facts. #MyResolution #BoycottJnJ #BigPharma $JnJ pic.twitter.com/LeXJA157eI		24	20	1514843291000	2:48 PM - 1 Jan 2018	/MeshAwareness/status/947947587918852097
1571005506-735	https://twitter.com/search?l=en&q=%24jnj%20OR%20%24JNJ%20since%3A2018-01-01%20until%3A2018-12-31&src=typd&lang=en	@dgarciacharts	dgarciacharts™	Upcoming Events -- $AAPL $GOOG $NFLX $NVDA $TSLA $REGN $EA $ATVI $TTWO $COST $CVS $MRK $JNJ $MMM $CSCO $QCOM $AXPpic.twitter.com/9nS2yLhP0v		8	9	1528043337000	9:28 AM - 3 Jun 2018	/dgarciacharts/status/1003312591387541506
1571005506-715	https://twitter.com/search?l=en&q=%24jnj%20OR%20%24JNJ%20since%3A2018-01-01%20until%3A2018-12-31&src=typd&lang=en	@QTRResearch	Quoth the Raven	BREAKING: Johnson & Johnson ordered to pay $4.14 billion in talc cancer case $JNJ	9	20	56	1531437581000	4:19 PM - 12 Jul 2018	/QTRResearch/status/1017549082934439937
1571005506-638	https://twitter.com/search?l=en&q=%24jnj%20OR%20%24JNJ%20since%3A2018-01-01%20until%3A2018-12-31&src=typd&lang=en	@GGreenHealth	Graeme	United Therapeutics expands pulmonary hypertension portfolio, picks up ralinepag from Arena Pharmaceuticals. We forecast a launch in 2023, offers QD dosing vs $JNJ Uptravi (selexipag). Adds to $UTHR other oral prostacyclin, Orenitram (treprostinil). $ARNA #PAHpic.twitter.com/JGTAF5NMsQ		2	5	1542300231000	9:43 AM - 15 Nov 2018	/GGreenHealth/status/1063110340689518592
1571005506-704	https://twitter.com/search?l=en&q=%24jnj%20OR%20%24JNJ%20since%3A2018-01-01%20until%3A2018-12-31&src=typd&lang=en	@Preetika_Rana	Preetika Rana	This Chinese startup is using the DNA of an American llama to fight cancer. The world’s biggest drug maker has ponied up hundreds of millions of dollars to test it on Americans. My latest. $JNJ https://www.wsj.com/articles/j-j-bets-on-chinese-startup-that-uses-llama-dna-to-fight-cancer-1533470402 …	3	16	18	1533471420000	5:17 AM - 5 Aug 2018	/Preetika_Rana/status/1026079621614166016
1571005506-798	https://twitter.com/search?l=en&q=%24jnj%20OR%20%24JNJ%20since%3A2018-01-01%20until%3A2018-12-31&src=typd&lang=en	@eWhispers	Earnings Whispers	Bigger-than-average post- #earnings moves today from $RMD $EDU $BPOP $TRV $JNJ $WWD $PG $PLD $NFLX $WTFC http://eps.sh/r pic.twitter.com/fLtFBWk0NX		9	17	1516738802000	1:20 PM - 23 Jan 2018	/eWhispers/status/955897937502097413
1571005506-633	https://twitter.com/search?l=en&q=%24jnj%20OR%20%24JNJ%20since%3A2018-01-01%20until%3A2018-12-31&src=typd&lang=en	@LuckyHappens	Lucky Happens	$MDIN The frontier of bioprinting human organs. You dont have to chase if you get in early@CNBC @WSJ @Forbes @CNNMoneyInvest $C $JPM $AAPL $AMZN $PFE $ABBV $NVS $JNJ $CELG $EZN $EXEL $MRK $GILD $NVO $GOOG $MSFT $AMGN #FREEDOMTRADE #LIFECHANGER #WEALTHhttps://twitter.com/PennyStockGeeks/status/1065751671010152448 …		14	19	1543063354000	5:42 AM - 24 Nov 2018	/LuckyHappens/status/1066311112533204992
1571005506-655	https://twitter.com/search?l=en&q=%24jnj%20OR%20%24JNJ%20since%3A2018-01-01%20until%3A2018-12-31&src=typd&lang=en	@LiveSquawk	LiveSquawk	$JNJ J&J Q318 Earnings Results: -EPS: $2.05 (est $2.03) -Revenue: $20.3B (est $19.91B)		10	12	1539686469000	3:41 AM - 16 Oct 2018	/LiveSquawk/status/1052147430051975169
1571005506-707	https://twitter.com/search?l=en&q=%24jnj%20OR%20%24JNJ%20since%3A2018-01-01%20until%3A2018-12-31&src=typd&lang=en	@bradloncar	Brad Loncar	Every major company that has reported this quarter has reacted positively to earnings. $JNJ $NVS $LLY and $BIIB. (so far)	1	2	11	1532430031000	4:00 AM - 24 Jul 2018	/bradloncar/status/1021711723173175296
1571005506-760	https://twitter.com/search?l=en&q=%24jnj%20OR%20%24JNJ%20since%3A2018-01-01%20until%3A2018-12-31&src=typd&lang=en	@bradloncar	Brad Loncar	Earnings are back this week. $JNJ has the traditional role of kicking things off on Tuesday morning. T: $ISRG $JNJ $UNH W: $ABT T: $DHR $NURO $NVS The full list: http://www.loncarblog.com/april-16-earnings …pic.twitter.com/Rt0m7cDXCX	2	3	14	1523815980000	11:13 AM - 15 Apr 2018	/bradloncar/status/985581772963491840
1571005506-590	https://twitter.com/search?l=en&q=%24jnj%20OR%20%24JNJ%20since%3A2018-01-01%20until%3A2018-12-31&src=typd&lang=en	@RobInTheBlack	Rob Smith	Just When you thought it couldn't get any worse $JNJ https://www.theguardian.com/global-development/2018/may/23/western-consumers-fund-extremism-by-buying-talcum-powder-claims-study …	1	6	12	1545148750000	8:59 AM - 18 Dec 2018	/RobInTheBlack/status/1075057895182663689
1571005506-802	https://twitter.com/search?l=en&q=%24jnj%20OR%20%24JNJ%20since%3A2018-01-01%20until%3A2018-12-31&src=typd&lang=en	@eWhispers	Earnings Whispers	#earnings for the week $NFLX $GE $HAL $INTC $CAT $LRCX $JNJ $CELG $VZ $F $CLF $PG $STM $ISRG $ABT $PETS $FCX $WDC $AAL $MMM $TXN $UAL $RTN $BIIB $LUV $CMCSA $KMB $ALK $UTX $CBU $SBUX $BOH $AMTD $JBL $WYNN $URI $BMRC $HON $SWK $ITW $PGR $OPB $STT $TRV http://eps.sh/cal pic.twitter.com/HV5GkSmuQb	5	223	236	1516456900000	7:01 AM - 20 Jan 2018	/eWhispers/status/954715553997967363
1571005506-601	https://twitter.com/search?l=en&q=%24jnj%20OR%20%24JNJ%20since%3A2018-01-01%20until%3A2018-12-31&src=typd&lang=en	@jimcramer	Jim Cramer	The decline in $JNJ's stock after the Reuters "investigation" has more to do with how treacherous the market is than about $JNJ's handling of the talc issue..	18	14	85	1545040622000	2:57 AM - 17 Dec 2018	/jimcramer/status/1074604371638398976
1571005506-744	https://twitter.com/search?l=en&q=%24jnj%20OR%20%24JNJ%20since%3A2018-01-01%20until%3A2018-12-31&src=typd&lang=en	@megtirrell	Meg Tirrell	Large, established companies used to have a competitive advantage in hiring the best talent, but that’s changing, $JNJ’s consumer lead Jorge Mesquita says at analyst day pic.twitter.com/An4Tp2oU42	1	1	9	1526476479000	6:14 AM - 16 May 2018	/megtirrell/status/996740712539541504
1571005506-805	https://twitter.com/search?l=en&q=%24jnj%20OR%20%24JNJ%20since%3A2018-01-01%20until%3A2018-12-31&src=typd&lang=en	@BillMiller32	Bill Miller	Today, Mike Weiss Publically Outlined The Nature Of The Competitive Tx Landscape In CLL & NHL, Plus Why & How It's Broadly Skewed In $TGTX's Favor>JPM Pres. Highly Recommended!:-))) -> https://jpmorgan.metameetings.net/events/healthcare18/general_signin … $XBI $IBB $CELG $ABBV $GILD $JNJ $BIIB $AMGN $AZN	3	8	27	1515687701000	9:21 AM - 11 Jan 2018	/BillMiller32/status/951489298892840960
1571005506-830	https://twitter.com/search?l=en&q=%24jnj%20OR%20%24JNJ%20since%3A2018-01-01%20until%3A2018-12-31&src=typd&lang=en	@StockTradePicks	ValueTrades	MUST READ: This stock ended 2017 at a 52 week high and is set to soar in 2018: http://nasdaqnewsreports.blogspot.com/2017/12/a-cannabis-and-blockchain-story-iii.html … $JNJ $AXP $APC $CLX $WEN $CTRP $BND $NRF $ACAS $PGNX $MU $UPS $GOLD $MYL $PGH $STAG $DANG $MUX $MFA $BDSI				1514837176000	1:06 PM - 1 Jan 2018	/StockTradePicks/status/947921938554372097
1571005506-572	https://twitter.com/search?l=en&q=%24jnj%20OR%20%24JNJ%20since%3A2018-01-01%20until%3A2018-12-31&src=typd&lang=en	@DeItaOne	*Walter Bloomberg	$JNJ LOSES BID TO OVERTURN A $4.7 BILLION BABY POWDER VERDICT - NY		6	5	1545241549000	10:45 AM - 19 Dec 2018	/DeItaOne/status/1075447121648738304
1571005506-589	https://twitter.com/search?l=en&q=%24jnj%20OR%20%24JNJ%20since%3A2018-01-01%20until%3A2018-12-31&src=typd&lang=en	@BrandonVanZee	𝐁𝐫𝐚𝐧𝐝𝐨𝐧 𝐕𝐚𝐧 𝐙𝐞𝐞	12/18/18 - View today's #MarketOutlook from @Market_Scholars here: https://www.marketscholars.com/2018/12/18/market-outlook-12-18-18/ … Discussed: $SPY $IWM $DIA $QQQ $EEM $GLD $USO $UUP $SPX $TLT $VIX $XLU $XLF $EPI #oversoldclusters $BA $JNJ $XLV $IBB $ILMN	1	26	92	1545175008000	4:16 PM - 18 Dec 2018	/BrandonVanZee/status/1075168030072528896
1571005506-817	https://twitter.com/search?l=en&q=%24jnj%20OR%20%24JNJ%20since%3A2018-01-01%20until%3A2018-12-31&src=typd&lang=en	@krebs_matt	matt krebs	$JNJ announced 15 new collaborations Fri, including a partnership with UPenn to develop a #GeneTherapy to treat #Alzheimers disease. ...(AAV) vectors to deliver antibodies developed by J&J. @BioCenturyhttps://www.biocentury.com/bc-extra/company-news/2018-01-05/jj-innovation-unveils-15-new-deals …		7	10	1515360569000	2:29 PM - 7 Jan 2018	/krebs_matt/status/950117208046280704
1571005506-644	https://twitter.com/search?l=en&q=%24jnj%20OR%20%24JNJ%20since%3A2018-01-01%20until%3A2018-12-31&src=typd&lang=en	@IBD_DChung	David Chung	Market IV: If major indexes are to bottom out, it needs not only big cap #tech #stocks to stabilize. Also watch the #healthcare sector. On Tue., small and mid-cap #growth names $AMED $HIIQ $HQY $NEO rally solidly. $JNJ forms a long base https://www.investors.com/market-trend/stock-market-today/dow-jones-fragile-rebound/ … #WallStreet	2	4	8	1540938868000	3:34 PM - 30 Oct 2018	/IBD_DChung/status/1057400369641385984
1571005506-828	https://twitter.com/search?l=en&q=%24jnj%20OR%20%24JNJ%20since%3A2018-01-01%20until%3A2018-12-31&src=typd&lang=en	@MeshAwareness	MeshAwareness	Hmmm Wonder why? Could it be.... because you tweet the #TRUTH and expose the #Sociopaths for who they really are? #CrimesThatPay #SerialKillerCEO $JnJ #NoMoreMeshhttps://twitter.com/MelaynaLokosky/status/947895921223667712 …		2	3	1514844478000	3:07 PM - 1 Jan 2018	/MeshAwareness/status/947952564552781830
1571005506-720	https://twitter.com/search?l=en&q=%24jnj%20OR%20%24JNJ%20since%3A2018-01-01%20until%3A2018-12-31&src=typd&lang=en	@johnnytrejo54	JT	$WUHN @SDT_Holdings $aapl $msft $amzn $fb $goog $jnj $jpm $googl $bac $wfc $wmt $cvx $hd $pg $t $unh $pfe $v $pypl $qcom $adbe $nflx $chtr $costhttps://twitter.com/SDT_Holdings/status/998959663398862848 …		2	4	1530811240000	10:20 AM - 5 Jul 2018	/johnnytrejo54/status/1014922018033192960
1571005506-840	https://twitter.com/search?l=en&q=%24jnj%20OR%20%24JNJ%20since%3A2018-01-01%20until%3A2018-12-31&src=typd&lang=en	@AmericanBanking	US Banking News	Johnson & Johnson Gets Average Rating of Hold from Analysts $JNJ http://ift.tt/2podczQ				1514765478000	5:11 PM - 31 Dec 2017	/AmericanBanking/status/947621216868761601
1571005506-733	https://twitter.com/search?l=en&q=%24jnj%20OR%20%24JNJ%20since%3A2018-01-01%20until%3A2018-12-31&src=typd&lang=en	@sciencescanner	David Grainger	Mathai Mamnen $JNJ singles out “re-imagining the ontology of disease around mechanisms and not symptoms” as the transformative event for drug R&D. He’s right - $LOXO showing this in oncology but just as important outside oncology		3	9	1528201409000	5:23 AM - 5 Jun 2018	/sciencescanner/status/1003975596358209537
1571005506-579	https://twitter.com/search?l=en&q=%24jnj%20OR%20%24JNJ%20since%3A2018-01-01%20until%3A2018-12-31&src=typd&lang=en	@murder4kickz	AlphaOmega 🎖	Earnings On Watch ———————- $BBBY 1/9/19 $JPM $WFC 1/15 $BAC $GS 1/16 $NFLX $IBM $JNJ 1/22 $INTC $SBUX 1/24 $AMD $MCD 1/29 $FB $MSFT $T 1/30 $AAPL $AMZN $BABA $PYPL $BA $SIRI 1/31 $S $SPOT $DB 2/1 $SNAP $DIS $GM 2/5 $TSLA 2/6 $TWTR $NVDA $ATVI 2/7 $PCG 2/8 $SHOP 2/14 $NIO 2/15 pic.twitter.com/HfbL1Nmao4	3	7	20	1545514137000	2:28 PM - 22 Dec 2018	/murder4kickz/status/1076590440147636224
1571005506-779	https://twitter.com/search?l=en&q=%24jnj%20OR%20%24JNJ%20since%3A2018-01-01%20until%3A2018-12-31&src=typd&lang=en	@MMGTrinity	Mary	Smart for $PFE $SNY $JNJ $GSK to acquire $NVAX B4 #Nanoflu journal publication, analyst ugrades, #BARDA funding announcement & $RSV Stage 3 results. $5 - $8 per share. On sale now.		9	3	1520266113000	9:08 AM - 5 Mar 2018	/MMGTrinity/status/970692551350026240
1571005506-631	https://twitter.com/search?l=en&q=%24jnj%20OR%20%24JNJ%20since%3A2018-01-01%20until%3A2018-12-31&src=typd&lang=en	@JMVala_Trades	JMVala	$JNJ has to largest P/E of the top 25 holdings in $SPY at 241.07.pic.twitter.com/2b2xu5zyVH	6	2	12	1543073880000	8:38 AM - 24 Nov 2018	/JMVala_Trades/status/1066355259369504773
1571005506-726	https://twitter.com/search?l=en&q=%24jnj%20OR%20%24JNJ%20since%3A2018-01-01%20until%3A2018-12-31&src=typd&lang=en	@themotleyfool	The Motley Fool	As Benjamin Graham taught us, "In the short run, the market is a voting machine” — but the current unpopularity of $JNJ $SKT and $USFD doesn’t reflect their fundamentals.https://www.fool.com/investing/2018/06/19/3-stocks-that-are-absurdly-cheap-right-now.aspx …		6	18	1529522708000	12:25 PM - 20 Jun 2018	/themotleyfool/status/1009517522947837953
1571005506-807	https://twitter.com/search?l=en&q=%24jnj%20OR%20%24JNJ%20since%3A2018-01-01%20until%3A2018-12-31&src=typd&lang=en	@YahooFinance	Yahoo Finance	WATCH: #Stocks we're watching today: $JNJ, $MSFT, $AAPL, $TM @alexistvnews http://yhoo.it/2qRejxA pic.twitter.com/QpQDkjtmdn	2	6	2	1515600386000	9:06 AM - 10 Jan 2018	/YahooFinance/status/951123074488741888
1571005506-683	https://twitter.com/search?l=en&q=%24jnj%20OR%20%24JNJ%20since%3A2018-01-01%20until%3A2018-12-31&src=typd&lang=en	@truthtracer	truthtracer	$ARWR When does big pharma decide it's time to make a major collaborative commitment? What actually compels a behemoth Biopharmaceutical company to bring billions to the table? What specific catalyst supersedes all others? ~I've found one specific answer... $JNJ $NVSpic.twitter.com/tCkMH0qKil		3	23	1536772094000	10:08 AM - 12 Sep 2018	/truthtracer/status/1039923653339537408
1571005506-592	https://twitter.com/search?l=en&q=%24jnj%20OR%20%24JNJ%20since%3A2018-01-01%20until%3A2018-12-31&src=typd&lang=en	@ReutersBiz	Reuters Business	Johnson & Johnson scrambles to contain fallout of @Reuters report on asbestos in Baby Powder https://reut.rs/2EqQkdL by @mike_d_spector Read the original report: https://reut.rs/2CjQ7rw $JNJ pic.twitter.com/4Uni3duZll	1	17	17	1545099794000	7:23 PM - 17 Dec 2018	/ReutersBiz/status/1074852560392069120
1571005506-650	https://twitter.com/search?l=en&q=%24jnj%20OR%20%24JNJ%20since%3A2018-01-01%20until%3A2018-12-31&src=typd&lang=en	@kpak82	kpak	$JNJ C&H. Megaphone b/o back above key support pic.twitter.com/W0DZ9djYfw	1	4	28	1540068396000	1:46 PM - 20 Oct 2018	/kpak82/status/1053749346720735238
1571005506-835	https://twitter.com/search?l=en&q=%24jnj%20OR%20%24JNJ%20since%3A2018-01-01%20until%3A2018-12-31&src=typd&lang=en	@ConsumerFeed	US Consumer News	Mizuho Securities USA LLC Purchases Shares of 15,307 Johnson & Johnson $JNJ http://ift.tt/2ClbY3i				1514808670000	5:11 AM - 1 Jan 2018	/ConsumerFeed/status/947802377779859456
1571005506-568	https://twitter.com/search?l=en&q=%24jnj%20OR%20%24JNJ%20since%3A2018-01-01%20until%3A2018-12-31&src=typd&lang=en	@Reuters	Reuters Top News	MORE: Bangladesh has no plans to stop J&J from selling baby powder during testing process - testing authority $JNJ pic.twitter.com/cpKzougWVw	2	15	16	1545378536000	12:48 AM - 21 Dec 2018	/Reuters/status/1076021688175857666
1571005506-577	https://twitter.com/search?l=en&q=%24jnj%20OR%20%24JNJ%20since%3A2018-01-01%20until%3A2018-12-31&src=typd&lang=en	@trickmitch1	TRICKTRADES	NEVER wait for things to happen to you! Get off your ass and go make it happen! #HardWork and #ProperEducation from #TrickTrades will get you there $SPY $QQQ $AAPL $TWTR $FB $NVDA $AMZN $TSLA $BA $CAT $MSFT $INTC $SQ $JNJ $C $BAC $MU $DIS $AMD $LABU $XIF pic.twitter.com/MRbYJs0E78	2	3	15	1545759878000	10:44 AM - 25 Dec 2018	/trickmitch1/status/1077621152627847168
1571005506-769	https://twitter.com/search?l=en&q=%24jnj%20OR%20%24JNJ%20since%3A2018-01-01%20until%3A2018-12-31&src=typd&lang=en	@dollarman5150	Dollarman	$WUHN @SDT_Holdings TICK TOCK TO DOLLAR LAND msft $amzn $fb $goog $jnj $jpm $googl $bac $wfc $wmt $cvx $hd $pg $unh $pfe $qcom $adbe $v $nflx $chtr $cost #StockMarket #earnings #investing #stocks #NYSE #WallStreet #NASDAQ #Bitcoin #crytocurrency		4	11	1521035998000	6:59 AM - 14 Mar 2018	/dollarman5150/status/973921683215073281
1571005506-819	https://twitter.com/search?l=en&q=%24jnj%20OR%20%24JNJ%20since%3A2018-01-01%20until%3A2018-12-31&src=typd&lang=en	@Datamonitor_ZM	Zachary McLellan	New DMHC Analyst Podcast. We talk potential buyouts and data surrounding #JPM18, including $CLVS $TSRO $GILD $MDCO $PTLA $CLLS $BMY $SGMO $BLUE $JUNO $AZN $PFE $JNJ $BAYRYhttps://soundcloud.com/dmhcap/152018-jpm-preview …		8	4	1515170080000	9:34 AM - 5 Jan 2018	/Datamonitor_ZM/status/949318240915910656
1571005506-821	https://twitter.com/search?l=en&q=%24jnj%20OR%20%24JNJ%20since%3A2018-01-01%20until%3A2018-12-31&src=typd&lang=en	@JohnCendpts	John Carroll	J&J does Alzheimer’s gene therapy deal, along with 14 other new collaborations $JNJ https://endpts.com/jj-does-alzheimers-gene-therapy-deal-along-with-14-other-new-collaborations/ …		9	15	1515162641000	7:30 AM - 5 Jan 2018	/JohnCendpts/status/949287040268554242
1571005506-674	https://twitter.com/search?l=en&q=%24jnj%20OR%20%24JNJ%20since%3A2018-01-01%20until%3A2018-12-31&src=typd&lang=en	@DvdndDiplomats	Dividend Diplomats	See our Top 5 Foundation #Dividend Stocks for ANY dividend growth investor's portfolio - $MCD $ED $PG $JNJ $T #Investing #Healthcare #ConsumerStaples #McDonalds #Electricity #FridayFeeling #Coffeehttps://www.dividenddiplomats.com/top-5-foundation-dividend-stocks-portfolio/ …		4	6	1537550272000	10:17 AM - 21 Sep 2018	/DvdndDiplomats/status/1043187567225659392
1571005506-719	https://twitter.com/search?l=en&q=%24jnj%20OR%20%24JNJ%20since%3A2018-01-01%20until%3A2018-12-31&src=typd&lang=en	@traderstewie	traderstewie	Quite the nice Follow-Thru higher in that $JNJ #FallingWedge bottoming pattern!!pic.twitter.com/E4LiTDSSZg	3	2	32	1530851738000	9:35 PM - 5 Jul 2018	/traderstewie/status/1015091879321395205
1571005506-602	https://twitter.com/search?l=en&q=%24jnj%20OR%20%24JNJ%20since%3A2018-01-01%20until%3A2018-12-31&src=typd&lang=en	@bradloncar	Brad Loncar	Have noticed these $JNJ web advertisements this weekend. pic.twitter.com/HMpPPM9SLQ	5	4	18	1545013403000	7:23 PM - 16 Dec 2018	/bradloncar/status/1074490209914535936
1571005506-661	https://twitter.com/search?l=en&q=%24jnj%20OR%20%24JNJ%20since%3A2018-01-01%20until%3A2018-12-31&src=typd&lang=en	@oliviabvoz	Olivia Voz	This week: $GS to flex $5+ eps & $HON $NFLX $JNJ should walk the talk too: https://youtu.be/2qW2_Vqflds pic.twitter.com/vYIyU7LALT	1	4	13	1539575019000	8:43 PM - 14 Oct 2018	/oliviabvoz/status/1051679973461958656
1571005506-670	https://twitter.com/search?l=en&q=%24jnj%20OR%20%24JNJ%20since%3A2018-01-01%20until%3A2018-12-31&src=typd&lang=en	@arnabch01	Arnab	Gift of Vision #StemCell #PhotodynamicTherapy #epigenetics can stop #MacularDegeneration #AI #ML #BigData #IoT #robotics #3dp #HPC #nanobiotech #genomics #scientists pl invent #Apps #treatments fr #blind $GOOG $MSFT $AAPL $MRK $PFE $JNJ $ABT $AZN $BMY $GSK $LLY #CELG #Milliaspic.twitter.com/B6YVEesYUQ	2	55	74	1537835932000	5:38 PM - 24 Sep 2018	/arnabch01/status/1044385712597078018
1571005506-812	https://twitter.com/search?l=en&q=%24jnj%20OR%20%24JNJ%20since%3A2018-01-01%20until%3A2018-12-31&src=typd&lang=en	@megtirrell	Meg Tirrell	$JNJ CEO coming up! What do you want to know? #JPM18https://twitter.com/jodigralnick/status/950726351727685634 …	4	2	7	1515508387000	7:33 AM - 9 Jan 2018	/megtirrell/status/950737201364582401
1571005506-663	https://twitter.com/search?l=en&q=%24jnj%20OR%20%24JNJ%20since%3A2018-01-01%20until%3A2018-12-31&src=typd&lang=en	@OMillionaires	Option Millionaires	Some implied moves for earnings next week: $BAC 4.8% $GS 5.6% $JNJ 3.8% $NFLX 10.3% $IBM 5.7% $ABT 4.6% $AXP 5.0% $ISRG 7.2% $PYPL 7.4% $UNH 4.4% $LRCX 6.9% $DPZ 7.3% $BLK 5.0% $HON 4.5% $GWW 10.4% $ETFC 7.2% $URI 8.5% $CREE 10.4% $TXT 6.1%https://twitter.com/eWhispers/status/1051083720130748416 …	15	94	161	1539435739000	6:02 AM - 13 Oct 2018	/OMillionaires/status/1051095790364569601
1571005506-668	https://twitter.com/search?l=en&q=%24jnj%20OR%20%24JNJ%20since%3A2018-01-01%20until%3A2018-12-31&src=typd&lang=en	@IGOSODAMNHAM	https://www.twitch.tv/IPUSHBUTTONSFORMONEY	Sold pretty everything but some swings. All trades today did great! I’m sure I sold lots early but playing safe. $AAPL $BA $JNJ $LLY $SPXpic.twitter.com/vfxAxQX4nM	3		31	1538575642000	7:07 AM - 3 Oct 2018	/IGOSODAMNHAM/status/1047488280948822016
1571005506-742	https://twitter.com/search?l=en&q=%24jnj%20OR%20%24JNJ%20since%3A2018-01-01%20until%3A2018-12-31&src=typd&lang=en	@ndaloisi	Nicholas 📈	$ATE.V $ATBPF finding support at a high volume-by-price level with MACD about to cross up .. large decrease in short traded volume as well .. a close above $0.40 (the 21-day EMA) is needed to resume uptrend IMO #ATB346 $GSK $JNJ $MRK $PFE $SNY $TEVA $NVSpic.twitter.com/dLaclBmlMj		2	10	1526838423000	10:47 AM - 20 May 2018	/ndaloisi/status/998258819389165568
1571005506-623	https://twitter.com/search?l=en&q=%24jnj%20OR%20%24JNJ%20since%3A2018-01-01%20until%3A2018-12-31&src=typd&lang=en	@kpak82	kpak	$JNJ negative RSI divergence on weekly and daily chart pic.twitter.com/yW46xzGurJ	2	8	26	1543995244000	12:34 AM - 5 Dec 2018	/kpak82/status/1070219740113723392
1571005506-741	https://twitter.com/search?l=en&q=%24jnj%20OR%20%24JNJ%20since%3A2018-01-01%20until%3A2018-12-31&src=typd&lang=en	@jeromeverony	Jerome Verony	$ZYME has reached my $20 price target less than 6 months following initial coverage, translating into 140% in profits or 280% on an annualized basis. $AKAO $CELG $GSK $JNJ $LLY $MRKhttps://seekingalpha.com/article/4136047-zymeworks-protein-proficiency-discount?source=tweet …	3	3	15	1527273829000	11:43 AM - 25 May 2018	/jeromeverony/status/1000085041282736130
1571005506-570	https://twitter.com/search?l=en&q=%24jnj%20OR%20%24JNJ%20since%3A2018-01-01%20until%3A2018-12-31&src=typd&lang=en	@cfromhertz	Christian Fromhertz	$JNJ *JOHNSON & JOHNSON REAFFIRMS FORECAST FOR YEAR *JOHNSON & JOHNSON: $5B SHR REPURCHASE PROGRAM		8	13	1545081873000	2:24 PM - 17 Dec 2018	/cfromhertz/status/1074777391006998529
1571005506-690	https://twitter.com/search?l=en&q=%24jnj%20OR%20%24JNJ%20since%3A2018-01-01%20until%3A2018-12-31&src=typd&lang=en	@RogerTh71142375	Roger That	#US #President have a LONG history appointing ambassadorships to #shady #af peeps, #Buy back for campaign #Donations 1/3 of #America #ambassadors have N diplomatic #experience except for rolling the #money in for Presidential candidates. $JNJ #JNJ #medicaldevice #Europe #UKpic.twitter.com/rYxyK5N7YI		5	6	1535279081000	3:24 AM - 26 Aug 2018	/RogerTh71142375/status/1033661502560002050
1571005506-806	https://twitter.com/search?l=en&q=%24jnj%20OR%20%24JNJ%20since%3A2018-01-01%20until%3A2018-12-31&src=typd&lang=en	@megtirrell	Meg Tirrell	Thanks to $JNJ CEO Alex Gorsky for great intvw at #JPM18. Watching back I realize I mixed up a stat and said the consumer biz was down 15% in Q3; that was incorrect and applied just to the baby segment. He graciously corrected the info at the time:http://video.cnbc.com/gallery/?video=3000685138 …	3	4	18	1515684374000	8:26 AM - 11 Jan 2018	/megtirrell/status/951475345168805889
1571005506-679	https://twitter.com/search?l=en&q=%24jnj%20OR%20%24JNJ%20since%3A2018-01-01%20until%3A2018-12-31&src=typd&lang=en	@adamfeuerstein	Adam Feuerstein	To close the circle (for now) on $GERN, I just heard back from a $JNJ spokesperson re: imetelstat: “With regards to imetelstat and our partnership with Geron, no decision has been made yet by Janssen."	27	3	9	1536862568000	11:16 AM - 13 Sep 2018	/adamfeuerstein/status/1040303128833339393
1571005506-764	https://twitter.com/search?l=en&q=%24jnj%20OR%20%24JNJ%20since%3A2018-01-01%20until%3A2018-12-31&src=typd&lang=en	@Guyon_FIRE	GuyonFIRE	New Post: Q1-2018 Dividend - The Dividend Report http://guyonfire.us/q1-2018-dividend-the-dividend-report/ … $D $XOM $JNJ $AGN $KMI $DIS $KHC #Dividends		14	17	1523267982000	2:59 AM - 9 Apr 2018	/Guyon_FIRE/status/983283302823092224
1571005506-788	https://twitter.com/search?l=en&q=%24jnj%20OR%20%24JNJ%20since%3A2018-01-01%20until%3A2018-12-31&src=typd&lang=en	@MadMoneyOnCNBC	Mad Money On CNBC	.@JimCramer thinks $JNJ is one of the highest quality companies in the world http://cnb.cx/2BKvQb6		6	19	1517470367000	12:32 AM - 1 Feb 2018	/MadMoneyOnCNBC/status/958966343621062656
1571005506-723	https://twitter.com/search?l=en&q=%24jnj%20OR%20%24JNJ%20since%3A2018-01-01%20until%3A2018-12-31&src=typd&lang=en	@Trade_The_Swing	Emanuele 🇬🇧 🇮🇹 🇪🇺	SNB,the 2nd last perma-dove CB,is mulling over reducing balance sheet.These are their top equity holdings: $aapl $msft $amzn $fb $xom $jnj $goog https://www.nasdaq.com/quotes/institutional-portfolio/swiss-national-bank-913041 … In the same week FED taper increase to 40bn$ per month $spx $es $spy $ndx $nq $qqq $vix $vxx $uvxy https://twitter.com/DeItaOne/status/1012634337047666689 …	3	11	15	1530431828000	12:57 AM - 1 Jul 2018	/Trade_The_Swing/status/1013330649212768257
1571005506-768	https://twitter.com/search?l=en&q=%24jnj%20OR%20%24JNJ%20since%3A2018-01-01%20until%3A2018-12-31&src=typd&lang=en	@jonathanrockoff	Jonathan Rockoff	$JNJ CFO Caruso to retire in September, after nearly 12 years in the job. Will be replaced, starting in July, by IR chief Wolk: https://goo.gl/HSf6dT		4	3	1521577346000	1:22 PM - 20 Mar 2018	/jonathanrockoff/status/976192262890770432
1571005506-606	https://twitter.com/search?l=en&q=%24jnj%20OR%20%24JNJ%20since%3A2018-01-01%20until%3A2018-12-31&src=typd&lang=en	@MelissaLeeCNBC	Melissa Lee	$JNJ is about 11% of the $XLV	1	3	17	1544807792000	10:16 AM - 14 Dec 2018	/MelissaLeeCNBC/status/1073627812488245248
1571005506-748	https://twitter.com/search?l=en&q=%24jnj%20OR%20%24JNJ%20since%3A2018-01-01%20until%3A2018-12-31&src=typd&lang=en	@Vantageanalysis	Vantage	#AACR18 – Poseida tries to stand out from the crowd $JNJ pic.twitter.com/t8FpDQMJaR		8	8	1524049806000	4:10 AM - 18 Apr 2018	/Vantageanalysis/status/986562510563233792
1571005506-776	https://twitter.com/search?l=en&q=%24jnj%20OR%20%24JNJ%20since%3A2018-01-01%20until%3A2018-12-31&src=typd&lang=en	@johnnytrejo54	JT	$wuhn @SDT_Holdings WILL BE GOING TO DOLLARS SOON!!! GET IN! $aapl $msft $amzn $fb $goog $jnj $jpm $googl $bac $wfc $wmt $cvx $hd $pg $t $unh $pfe $v $pypl $qcom $adbe $nflx $chtr $cost $bvtk $azfl $iddr $omvs $usrm $opmz $mmex $ottv $rmrk $liga $qban $hwal $snmn $frzt $ihsihttps://twitter.com/SDT_Holdings/status/972122756765675520 …		2	5	1520607208000	7:53 AM - 9 Mar 2018	/johnnytrejo54/status/972123208102154240
1571005506-782	https://twitter.com/search?l=en&q=%24jnj%20OR%20%24JNJ%20since%3A2018-01-01%20until%3A2018-12-31&src=typd&lang=en	@JohnK_Allen	Jack Allen	New analyst podcast: - #BIOCEO18-:35 - Phase IIb results of aramchol $GLMD-13:11 - Approval of Ereleadain $JNJ non-metastatic castration-resistant prostate cancer $PFE-20:15 - Analysis of $BMY and $NKTR NKTR-214 collaboration-29:00 $BIB $XBI $IBBhttps://soundcloud.com/dmhcap/2162018a	2	2	3	1518794699000	8:24 AM - 16 Feb 2018	/JohnK_Allen/status/964520995347460097
1571005506-680	https://twitter.com/search?l=en&q=%24jnj%20OR%20%24JNJ%20since%3A2018-01-01%20until%3A2018-12-31&src=typd&lang=en	@clair520	Clair Lee, M.S.	Yay! Got unbelievable Sold Put 19th win in a row! Congrats Class&Coach @BrandonVanZee !Love to buy High Quality Biz on Sale&SWAN(Sleep Well at night) at the same time! Check out @Market_Scholars #DGI class! $PG $LOW $PEP $CL $CLX $PM $HSY $KMB $JNJ $ABBV $CL $SBUX $SJM $XOM $MOpic.twitter.com/symEIa8vFj		9	32	1536857988000	9:59 AM - 13 Sep 2018	/clair520/status/1040283918694588416
1571005506-762	https://twitter.com/search?l=en&q=%24jnj%20OR%20%24JNJ%20since%3A2018-01-01%20until%3A2018-12-31&src=typd&lang=en	@OMillionaires	Option Millionaires	Implied moves for earning next week: $NFLX 9.9% $GS 3.4% $IBM 4.0% $MLNX 9.2% (mthly) $ISRG 5% $MS 3.9% $AXP 4% $AA 5.9% $GE 6.2% $JNJ 2.7% $ABT 3.7% $PIR 16.3% (mthly) $BX 3.1% $BAC 3.8% #Earningshttps://twitter.com/eWhispers/status/985139881470021632 …	4	38	67	1523711702000	6:15 AM - 14 Apr 2018	/OMillionaires/status/985144399700086784
1571005506-804	https://twitter.com/search?l=en&q=%24jnj%20OR%20%24JNJ%20since%3A2018-01-01%20until%3A2018-12-31&src=typd&lang=en	@WallStJesus	JE$US	$AMGN $ABBV $BMY $PFE $JNJ $LLYpic.twitter.com/udv2gp57ai		11	13	1515866311000	10:58 AM - 13 Jan 2018	/WallStJesus/status/952238445778350080
1571005506-746	https://twitter.com/search?l=en&q=%24jnj%20OR%20%24JNJ%20since%3A2018-01-01%20until%3A2018-12-31&src=typd&lang=en	@dividendhike	dividend hike	Johnson & Johnson hikes dividend by 7.1 percent to $0.90 quarterly. @dividendaristo $JNJ		13	33	1524754998000	8:03 AM - 26 Apr 2018	/dividendhike/status/989520299602440192
1571005506-730	https://twitter.com/search?l=en&q=%24jnj%20OR%20%24JNJ%20since%3A2018-01-01%20until%3A2018-12-31&src=typd&lang=en	@EgidiusLambrech	E Lambrechts	Subcutaneous #Daratumumab Plus CyBorD in Newly-Diagnosed Amyloid Light Chain Amyloidosis #Genmab $JNJ https://www.cancertherapyadvisor.com/daratumumab-cybord-newly-diagnosed-amyloid-light-chain-amyloidosis/article/771775/ … via @CancerTherAdvsr		7	11	1528441046000	11:57 PM - 7 Jun 2018	/EgidiusLambrech/status/1004980707641438208
1571005506-640	https://twitter.com/search?l=en&q=%24jnj%20OR%20%24JNJ%20since%3A2018-01-01%20until%3A2018-12-31&src=typd&lang=en	@OptionsMike	Options Mike	$JNJ Just doesn't care. If your focusing on Tech.. your missing where money is playing!!!! http://schrts.co/UVEFQx	1	1	9	1541967087000	1:11 PM - 11 Nov 2018	/OptionsMike/status/1061713034786299904
1571005506-763	https://twitter.com/search?l=en&q=%24jnj%20OR%20%24JNJ%20since%3A2018-01-01%20until%3A2018-12-31&src=typd&lang=en	@bydavidcrow	David Crow	Wealthy Chinese often travel to US for healthcare, but rare to hear of someone going other way: Craig Chase's remarkable story of how his myeloma was cured by a 'Made in China' cell therapy https://www.ft.com/content/30b5a944-3b57-11e8-b9f9-de94fa33a81e … $JNJ $CELG $BLUE $CLLS $NVS $GILDpic.twitter.com/CKHSeIcdm2	5	46	86	1523454959000	6:55 AM - 11 Apr 2018	/bydavidcrow/status/984067542229704707
1571005506-692	https://twitter.com/search?l=en&q=%24jnj%20OR%20%24JNJ%20since%3A2018-01-01%20until%3A2018-12-31&src=typd&lang=en	@JacobPlieth	Jacob Plieth	Why $PFE accelerated readout of those Xtandi trials, and whether it will matter. Via @Vantageanalysis http://www.evaluate.com/vantage/articles/news/trial-results/yes-pfizer-taking-threats-xtandi-seriously?mkt_tok=eyJpIjoiTlRKaE5tWmxPV0l3TmpneiIsInQiOiJtblZsUmIwajJlcldpWUJpZjdtNXNrNzdoZ2V6bFpjeXh0OGxHSmxEbHNWTXdYcklOclBndmRYSlRMaXY1cTNZVkZRRHVjekV2UnpKbEp6UEJMWlwvbmltWGFuaFlBTFNweFIxeUY5U0I5MWhiVH…	1	6	11	1535040504000	9:08 AM - 23 Aug 2018	/JacobPlieth/status/1032660838291857409
1571005506-832	https://twitter.com/search?l=en&q=%24jnj%20OR%20%24JNJ%20since%3A2018-01-01%20until%3A2018-12-31&src=typd&lang=en	@ChartMill	ChartMill	$JNJ has a Return On Assets of 10.17%. This is amongst the best returns in the industry. The industry average i ... https://www.chartmill.com/analyze.php?utm_source=twitter&utm_medium=FA&utm_content=PROFITABILITY&utm_campaign=social_tracking#/JNJ?r=fa&key=56252091-e879-41cb-963e-98aedd6900fc …pic.twitter.com/l3VUvLuLS6				1514821507000	8:45 AM - 1 Jan 2018	/ChartMill/status/947856219238223873
1571005506-767	https://twitter.com/search?l=en&q=%24jnj%20OR%20%24JNJ%20since%3A2018-01-01%20until%3A2018-12-31&src=typd&lang=en	@Stocktwits	Stocktwits	Here it is! The 10 biggest US stocks: 1. $AAPL $890 billion 2. $AMZN $768 billion 3. $GOOGL $763 billion 4. $MSFT $717 billion 5. $BRK.A $505 billion 6. $FB $488 billion 7. $JPM $393 billion 8. $JNJ $351 billion 9. $BAC $326 billion 10. $XOM $313 billionhttps://stocktwits.com/seeitmarket/message/117027802 …	4	76	155	1521641992000	7:19 AM - 21 Mar 2018	/Stocktwits/status/976463404318838784
1571005506-739	https://twitter.com/search?l=en&q=%24jnj%20OR%20%24JNJ%20since%3A2018-01-01%20until%3A2018-12-31&src=typd&lang=en	@odibro	Odi Bruckman	Legend Announces FDA clearance of IND application on CAR-T immuno-cell therapy for the Treatment of Multiple Myeloma $JNJ https://www.prnewswire.com/news-releases/legend-announces-fda-clearance-of-ind-application-on-car-t-immuno-cell-therapy-for-the-treatment-of-multiple-myeloma-300656364.html …	1	4	5	1527681974000	5:06 AM - 30 May 2018	/odibro/status/1001796928626143234
1571005506-820	https://twitter.com/search?l=en&q=%24jnj%20OR%20%24JNJ%20since%3A2018-01-01%20until%3A2018-12-31&src=typd&lang=en	@BillMiller32	Bill Miller	$GS Mention Of $TGTX As Buyout Target...A First, And Long Overdue, Particularly At These Ridiculous Prices($9 w $27.5 Avg. PT, & Multiple PH3 Drugs At Brink Of Obvious Approval)...Grudging Acknowledgement Of The Obvious???:-))) $XBI $IBB $ABBV $CELG $MRK $PFE $JNJ $AMGN $AZN $BMY	1	5	12	1515167904000	8:58 AM - 5 Jan 2018	/BillMiller32/status/949309111828656130
1571005506-825	https://twitter.com/search?l=en&q=%24jnj%20OR%20%24JNJ%20since%3A2018-01-01%20until%3A2018-12-31&src=typd&lang=en	@JohnCendpts	John Carroll	ICYMI over the break: J&J’s big blockbuster hopeful esketamine scores high for major depression — but side effects haunt results $JNJ https://endpts.com/jjs-big-blockbuster-hopeful-esketamine-scores-high-for-major-depression-but-side-effects-haunt-results/ …		4	5	1514892347000	4:25 AM - 2 Jan 2018	/JohnCendpts/status/948153341607137280
1571005506-586	https://twitter.com/search?l=en&q=%24jnj%20OR%20%24JNJ%20since%3A2018-01-01%20until%3A2018-12-31&src=typd&lang=en	@d4ytrad3	The Daytrade™	Good news, $GOOGL knows you just walked into the next room, $FB knows & sells those dirty messages youve been sending, and $JNJ's baby powder is now on your list of things to worry about #2018ftw	1	4	17	1545242768000	11:06 AM - 19 Dec 2018	/d4ytrad3/status/1075452235079770112
1571005506-675	https://twitter.com/search?l=en&q=%24jnj%20OR%20%24JNJ%20since%3A2018-01-01%20until%3A2018-12-31&src=typd&lang=en	@CaesarBiotech	Caesar	#AASLD18 #HBV Expectations 1. Deceptions ---> Capsid modulator $JNJ ---> Core inhibitor $ASMB ---> TLR8 agonist $GILD 2. Enthusiasms ---> RIG-I agonist $SBPH ---> RNAi agent $ARWR	2	1	13	1537380434000	11:07 AM - 19 Sep 2018	/CaesarBiotech/status/1042475215786258434
1571005506-711	https://twitter.com/search?l=en&q=%24jnj%20OR%20%24JNJ%20since%3A2018-01-01%20until%3A2018-12-31&src=typd&lang=en	@megtirrell	Meg Tirrell	Here’s what $JNJ attorney Bart Williams had to say following the $4.7B talc verdict in St Louis, this morning on ⁦@SquawkCNBC⁩http://video.cnbc.com/gallery/?video=7000030310 …	4	4	10	1531487831000	6:17 AM - 13 Jul 2018	/megtirrell/status/1017759848228970503
1571005506-649	https://twitter.com/search?l=en&q=%24jnj%20OR%20%24JNJ%20since%3A2018-01-01%20until%3A2018-12-31&src=typd&lang=en	@JacobPlieth	Jacob Plieth	FGFR mutation could give Bridgebio, $INCY & $JNJ a chance to seize a small share of a rare cancer. From #ESMO18 via @Vantageanalysishttp://www.evaluate.com/vantage/articles/events/conferences/esmo-2018-bile-duct-cancer-doctors-herald-age-targeted-therapy …	2	10	9	1540120702000	4:18 AM - 21 Oct 2018	/JacobPlieth/status/1053968734652715008
1571005506-837	https://twitter.com/search?l=en&q=%24jnj%20OR%20%24JNJ%20since%3A2018-01-01%20until%3A2018-12-31&src=typd&lang=en	@RatingsNetwork	MarketBeat	Johnson & Johnson upgraded by Vetr Inc. to buy. $147.40 PT. http://ift.tt/2lyAfYB $JNJ #JNJ				1514784079000	10:21 PM - 31 Dec 2017	/RatingsNetwork/status/947699233938923520
1571005506-731	https://twitter.com/search?l=en&q=%24jnj%20OR%20%24JNJ%20since%3A2018-01-01%20until%3A2018-12-31&src=typd&lang=en	@BrandonVanZee	𝐁𝐫𝐚𝐧𝐝𝐨𝐧 𝐕𝐚𝐧 𝐙𝐞𝐞	$AAPL now makes up over 4% of the $SPX as it inches toward the world's 1st publicly-traded $1 trillion market cap. $IBM had a higher percentage of the S&P 500 a couple of decades ago, but Apple's feat is still impressive. $MSFT $AMZN $FB $JPM $BRKB $GOOG $GOOGL $XOM $JNJ pic.twitter.com/VFY658lUkx	2	8	28	1528319575000	2:12 PM - 6 Jun 2018	/BrandonVanZee/status/1004471220723597312
1571005506-697	https://twitter.com/search?l=en&q=%24jnj%20OR%20%24JNJ%20since%3A2018-01-01%20until%3A2018-12-31&src=typd&lang=en	@WallStJesus	JE$US	FLOW LEANS BULLISH EARLY -- SOME BUYING IN $TYEVA $JNJ $WYNN $YNDX $C $GE & $HD PUT SELLING		4	4	1534773883000	7:04 AM - 20 Aug 2018	/WallStJesus/status/1031542550686035968
1571005506-658	https://twitter.com/search?l=en&q=%24jnj%20OR%20%24JNJ%20since%3A2018-01-01%20until%3A2018-12-31&src=typd&lang=en	@kristen_hallam	Kristen Hallam	Healthcare Q3 earnings season kicks off tomorrow with $JNJ. Here's what you need to know: https://platform.mi.spglobal.com/web/client?auth=inherit#news/article?id=46991727&cdid=A-46991727-12067 …pic.twitter.com/9t9yGWMNgi		4	6	1539625445000	10:44 AM - 15 Oct 2018	/kristen_hallam/status/1051891476647567361
1571005506-753	https://twitter.com/search?l=en&q=%24jnj%20OR%20%24JNJ%20since%3A2018-01-01%20until%3A2018-12-31&src=typd&lang=en	@bradloncar	Brad Loncar	Darzalex sales from the $JNJ report. pic.twitter.com/kjNlr78m87	3	7	10	1523964241000	4:24 AM - 17 Apr 2018	/bradloncar/status/986203623234383872
1571005506-603	https://twitter.com/search?l=en&q=%24jnj%20OR%20%24JNJ%20since%3A2018-01-01%20until%3A2018-12-31&src=typd&lang=en	@tictoc	Bloomberg TicToc	Johnson & Johnson shares dropped after Reuters reported the company knew for decades that asbestos was sometimes present in its baby powder $JNJ pic.twitter.com/IkgpDhRDje	5	33	49	1544848514000	9:35 PM - 14 Dec 2018	/tictoc/status/1073798613950783488
1571005506-699	https://twitter.com/search?l=en&q=%24jnj%20OR%20%24JNJ%20since%3A2018-01-01%20until%3A2018-12-31&src=typd&lang=en	@IncredibleTrade	IT 🎯	$JNJ this is heading to $145 - cup and handle confirmed. I remain long as long as the stock trades above the neckline. pic.twitter.com/icBawJPUsj	2	2	12	1534525027000	9:57 AM - 17 Aug 2018	/IncredibleTrade/status/1030498771543773185
1571005506-737	https://twitter.com/search?l=en&q=%24jnj%20OR%20%24JNJ%20since%3A2018-01-01%20until%3A2018-12-31&src=typd&lang=en	@jimcramer	Jim Cramer	More focused on Bandaids and how interesting $JNJ is becoming https://twitter.com/repeatryan/status/1002602636607213569 …	4	2	21	1527874604000	10:36 AM - 1 Jun 2018	/jimcramer/status/1002604874385838080
1571005506-689	https://twitter.com/search?l=en&q=%24jnj%20OR%20%24JNJ%20since%3A2018-01-01%20until%3A2018-12-31&src=typd&lang=en	@AndyBiotech	Andy Biotech	$JNJ Xarelto MARINER fails --> $PTLA finally taking a breakhttps://twitter.com/ByMadeleineA/status/1033693590797643776 …	2	15	29	1535287314000	5:41 AM - 26 Aug 2018	/AndyBiotech/status/1033696033388285952
1571005506-646	https://twitter.com/search?l=en&q=%24jnj%20OR%20%24JNJ%20since%3A2018-01-01%20until%3A2018-12-31&src=typd&lang=en	@HiddenPivots	HiddenPivots	$JNJ was in retest and shakeout mode.... Gm my friend pic.twitter.com/mX2SxVHYB5	3	2	13	1540909877000	7:31 AM - 30 Oct 2018	/HiddenPivots/status/1057278774767747072
1571005506-756	https://twitter.com/search?l=en&q=%24jnj%20OR%20%24JNJ%20since%3A2018-01-01%20until%3A2018-12-31&src=typd&lang=en	@Agterzis	Andrew terzis	Gearing up 2B a fierce better 4 U all encompassing product manufacturer in time @NewAgeBevCo health science division $nbev will be heck of a tasty treat for any firm trying to play catch-up with Abbott labs mkt share $abt $jnj imho a bev co knows healthy better than #BigPharmapic.twitter.com/EN2Snw3ztJ		7	12	1523925510000	5:38 PM - 16 Apr 2018	/Agterzis/status/986041173679788032
1571005506-608	https://twitter.com/search?l=en&q=%24jnj%20OR%20%24JNJ%20since%3A2018-01-01%20until%3A2018-12-31&src=typd&lang=en	@thomasg_grizzle	Thomas George	This is exactly why GRIZZLE believes the S&P 500 is busted: J&J ( $JNJ) is down -7% today on the back of news stating they KNEW for decades that asbestos was in their baby powder! Let's contextualize this: that's $30B wiped out, roughly the size of the cannabis sector...	4	4	32	1544802425000	8:47 AM - 14 Dec 2018	/thomasg_grizzle/status/1073605303009230848
1571005506-583	https://twitter.com/search?l=en&q=%24jnj%20OR%20%24JNJ%20since%3A2018-01-01%20until%3A2018-12-31&src=typd&lang=en	@ReutersBiz	Reuters Business	Johnson & Johnson loses bid to have $4.7 billion talc verdict set aside, vows to appeal https://reut.rs/2CnS462 by @TinaBellon Read the Reuters investigation: http://reut.rs/2rAz2TO $JNJ pic.twitter.com/O1bXNoD7Rm		15	12	1545289942000	12:12 AM - 20 Dec 2018	/ReutersBiz/status/1075650098267385856
1571005506-774	https://twitter.com/search?l=en&q=%24jnj%20OR%20%24JNJ%20since%3A2018-01-01%20until%3A2018-12-31&src=typd&lang=en	@MeshAwareness	MeshAwareness	#JnJ Hit With $35M Verdict in Pelvic #Mesh Case, verdict says "dangerous pelvic mesh implant device" $JnJ @JnJNews https://at.law.com/wiiA9s?cmp=share_twitter … via @TheNLJ	5	34	33	1520644588000	6:16 PM - 9 Mar 2018	/MeshAwareness/status/972279990522871813
1571005506-653	https://twitter.com/search?l=en&q=%24jnj%20OR%20%24JNJ%20since%3A2018-01-01%20until%3A2018-12-31&src=typd&lang=en	@CNBCClosingBell	CNBC's Closing Bell	Dow having best days in 2 months, boosted by upbeat earnings from $JNJ $GS $UNH $MS and a record job openings report. Here's where stand:pic.twitter.com/xyrdYLzlLk		7	8	1539706988000	9:23 AM - 16 Oct 2018	/CNBCClosingBell/status/1052233492711526400
1571005506-599	https://twitter.com/search?l=en&q=%24jnj%20OR%20%24JNJ%20since%3A2018-01-01%20until%3A2018-12-31&src=typd&lang=en	@NicSherrod	Nicole Sherrod	I would have called this segment on CNBC “Let’s talc about it.” $JNJ	14	6	194	1545060182000	8:23 AM - 17 Dec 2018	/NicSherrod/status/1074686415701766145
1571005506-816	https://twitter.com/search?l=en&q=%24jnj%20OR%20%24JNJ%20since%3A2018-01-01%20until%3A2018-12-31&src=typd&lang=en	@MeshAwareness	MeshAwareness	#Mesh victims #BoycottJnJ for #BigPharma crimes #PeopleOverProfits #MeshMakeSomeNoise #PatientSafety @JnJNews $jnj pic.twitter.com/iSoHDBQV3c	1	16	13	1515371268000	5:27 PM - 7 Jan 2018	/MeshAwareness/status/950162084565868549
1571005506-618	https://twitter.com/search?l=en&q=%24jnj%20OR%20%24JNJ%20since%3A2018-01-01%20until%3A2018-12-31&src=typd&lang=en	@AndyBiotech	Andy Biotech	One trend that highlights current over-competitiveness – how quickly Ph3 H2H initiated vs new drugs: $NVS -$5B today as $JNJ Tremfya beats Cosentyx in psoriasis $AZN acalabrutinib vs $ABBV Ibrutinib CLL $MRK.DE PD-L1/TGF-β vs Keytruda 1L NSCLC $PFE Oral JAKi vs $REGN Dupi in AD	5	9	34	1544196701000	8:31 AM - 7 Dec 2018	/AndyBiotech/status/1071064711305879552
1571005506-721	https://twitter.com/search?l=en&q=%24jnj%20OR%20%24JNJ%20since%3A2018-01-01%20until%3A2018-12-31&src=typd&lang=en	@traderstewie	traderstewie	AOT member asked for a "Chart Request" in $JNJ a couple of weeks ago.... Must say, it's starting to look interesting down here now. That "higher low" to complete that #FallingWedge was the key to this patternpic.twitter.com/TEJefrcHrn	8	24	108	1530737527000	1:52 PM - 4 Jul 2018	/traderstewie/status/1014612844371849217
1571005506-576	https://twitter.com/search?l=en&q=%24jnj%20OR%20%24JNJ%20since%3A2018-01-01%20until%3A2018-12-31&src=typd&lang=en	@ari5000	StockMiner@UpNorth	After following Tesla, I find myself wondering why any company is honest. The most obvious fraud in modern history is happening and Tesla is the largest car co by market cap by wide margin. Fraud pays. $WFC, $JNJ, know it too. Everyone should be doing it now. No downside at all	3	4	18	1546092154000	7:02 AM - 29 Dec 2018	/ari5000/status/1079014817447534592
1571005506-672	https://twitter.com/search?l=en&q=%24jnj%20OR%20%24JNJ%20since%3A2018-01-01%20until%3A2018-12-31&src=typd&lang=en	@WallStJesus	JE$US	ORDER FLOW SENTIMENT IN ACTIVE NAMES: $MU $AAPL $AMD $RIG $FTV $NFLX $AMZN $BAC $BABA $MDXG $MSFT $NVDA $T $TSLA $INTC $C $NBEV $JNJ $SBUX $CSCO $JPM $TWTR $BXpic.twitter.com/GaHBUoFSkL		2	9	1537562679000	1:44 PM - 21 Sep 2018	/WallStJesus/status/1043239605506650112
1571005506-616	https://twitter.com/search?l=en&q=%24jnj%20OR%20%24JNJ%20since%3A2018-01-01%20until%3A2018-12-31&src=typd&lang=en	@DeItaOne	*Walter Bloomberg	DOCUMENTS SHOW JOHNSON & JOHNSON JNJ.N KNEW FOR DECADES OF ASBESTOS IN BABY POWDER TALC SUPPLY $JNJ	7	36	32	1544797032000	7:17 AM - 14 Dec 2018	/DeItaOne/status/1073582683874312192
1571005506-671	https://twitter.com/search?l=en&q=%24jnj%20OR%20%24JNJ%20since%3A2018-01-01%20until%3A2018-12-31&src=typd&lang=en	@IBDinvestors	Investors.com	Six Dow Stocks Are In Buy Zones, But Watch These Key Warning Signs http://ow.ly/mxJv30lW68w $BA $HD $UTX $VZ $XOM $NKE $JNJ pic.twitter.com/F5Fh94m0sa		14	15	1537726977000	11:22 AM - 23 Sep 2018	/IBDinvestors/status/1043928721516888065
1571005506-681	https://twitter.com/search?l=en&q=%24jnj%20OR%20%24JNJ%20since%3A2018-01-01%20until%3A2018-12-31&src=typd&lang=en	@adamfeuerstein	Adam Feuerstein	I still believe $JNJ will drop $GERN imetelstat. I guess we wait for later this month to see if I’m right or wrong. Nothing today changes my bearish view. If anything, NOT focusing on imetelstat today is a negative.https://twitter.com/AndyBiotech/status/1040260274199121920 …	33	3	17	1536852458000	8:27 AM - 13 Sep 2018	/adamfeuerstein/status/1040260725623730176
1571005506-709	https://twitter.com/search?l=en&q=%24jnj%20OR%20%24JNJ%20since%3A2018-01-01%20until%3A2018-12-31&src=typd&lang=en	@FASTGraphs	F.A.S.T. Graphs	Subscribe to our YouTube Channel-FAST Graphs Stock Videos $GE $LOW $HD $FB $FN $ADS $SKT $SVB $T $ABC $ON $DKS $JCOM $NVDA $KO $AAPL $OMI $CVS $CAH $WBA $AFL $DIS $JNJ $UTX $WMT $HD $MMM $MSFT $PG $JNJ $GIS $KMB https://www.youtube.com/user/FASTgraphs/videos …pic.twitter.com/5eW79AHrDc	1	3	8	1531512708000	1:11 PM - 13 Jul 2018	/FASTGraphs/status/1017864188415369216
1571005506-588	https://twitter.com/search?l=en&q=%24jnj%20OR%20%24JNJ%20since%3A2018-01-01%20until%3A2018-12-31&src=typd&lang=en	@OMillionaires	Option Millionaires	$AGN $JNJ merger soon? Two wrongs make a right? Multiply 2 negatives it makes a positive? Double your odds of harming your customers but increase the customer base so percentage is less? I’ll bring it to the BOD #fundingsecured	4	1	8	1545237490000	9:38 AM - 19 Dec 2018	/OMillionaires/status/1075430097388232704
1571005506-687	https://twitter.com/search?l=en&q=%24jnj%20OR%20%24JNJ%20since%3A2018-01-01%20until%3A2018-12-31&src=typd&lang=en	@Reuters	Reuters Top News	Johnson & Johnson says to work on India compensation for recalled hip implants https://reut.rs/2QddxU2 by @adityakalra $JNJ pic.twitter.com/zO13mjhTYz	3	10	14	1536310385000	1:53 AM - 7 Sep 2018	/Reuters/status/1037987106898038784
1571005506-761	https://twitter.com/search?l=en&q=%24jnj%20OR%20%24JNJ%20since%3A2018-01-01%20until%3A2018-12-31&src=typd&lang=en	@BrandonVanZee	𝐁𝐫𝐚𝐧𝐝𝐨𝐧 𝐕𝐚𝐧 𝐙𝐞𝐞	Prep your trading week with this excellent earnings graphic from @eWhispers! $JNJ $PG $NFLX $BAC $GE $LRCX $GS $UNH $IBM $CLF $MTB $ABT $MS $ISRG $PGR $CMA $AA $BX $AXP $ASML $SKX $HON $UAL $FRED $NUE $SLB $TXT $DGX $URI $GSM $CE $CSX $GWW $WM $ETFC $NTRS $OMC $KEY $TXT $USBpic.twitter.com/2sDpcqz5Ku	2	9	39	1523801362000	7:09 AM - 15 Apr 2018	/BrandonVanZee/status/985520459595698176
1571005506-740	https://twitter.com/search?l=en&q=%24jnj%20OR%20%24JNJ%20since%3A2018-01-01%20until%3A2018-12-31&src=typd&lang=en	@AndyBiotech	Andy Biotech	Another I/O combo bites the dust... $JNJ discontinues anti-CD38 + anti-PD-(L)1 combo due to lack of benefit and numerical increase in mortality https://twitter.com/Genmab/status/1000287926427770880 …	6	29	41	1527335660000	4:54 AM - 26 May 2018	/AndyBiotech/status/1000344379511406593
1571005506-695	https://twitter.com/search?l=en&q=%24jnj%20OR%20%24JNJ%20since%3A2018-01-01%20until%3A2018-12-31&src=typd&lang=en	@Invest420	Alan Brochstein, CFA	5 Execs Talk Business Models At Cannabis Capital Conference https://benzinga.com/z/12226368 $JNJ $LVRLF $MMNFF via @benzinga	1	4	9	1534855718000	5:48 AM - 21 Aug 2018	/Invest420/status/1031885788731072518
1571005506-792	https://twitter.com/search?l=en&q=%24jnj%20OR%20%24JNJ%20since%3A2018-01-01%20until%3A2018-12-31&src=typd&lang=en	@Stocktwits	Stocktwits	The 10 biggest companies by market cap $AAPL - $870 billion $GOOGL - $821 billion $MSFT - $712 billion $AMZN - $664 billion $TCEHY - $560 billion $FB - $544 billion $BRK.A - $531 billion $BABA - $508 billion $JPM - $396 billion $JNJ - $386 billion https://stocktwits.com/jackdamn/message/109806067 …pic.twitter.com/HGO2FXLMHE	12	201	300	1517003340000	2:49 PM - 26 Jan 2018	/Stocktwits/status/957007490788491264
1571005506-643	https://twitter.com/search?l=en&q=%24jnj%20OR%20%24JNJ%20since%3A2018-01-01%20until%3A2018-12-31&src=typd&lang=en	@traderstewie	traderstewie	$PEP ... setting up for a breakout Rotational into "consumer staples" continues to impress. Recently shared bullish chart setups in $WMT, $PG, $JNJ, $KO etcpic.twitter.com/N5fZxuJDtZ	8	18	69	1541438778000	10:26 AM - 5 Nov 2018	/traderstewie/status/1059497144166436864
1571005506-605	https://twitter.com/search?l=en&q=%24jnj%20OR%20%24JNJ%20since%3A2018-01-01%20until%3A2018-12-31&src=typd&lang=en	@WallStJesus	JE$US	ORDER FLOW SENTIMENT IN ACTIVE NAMES: $AAPL $BAC $JNJ $MSFT $FB $AMZN $TSLA $BABA $NFLX $GE $AMD $MU $JD $C $ADBE $NVDA $V $AAL $EBAY $T $SQ $FDC $INTC $TWTR $GS $FCXpic.twitter.com/IFkvSt2GxA	1	12	21	1544825346000	3:09 PM - 14 Dec 2018	/WallStJesus/status/1073701438583390208
1571005506-705	https://twitter.com/search?l=en&q=%24jnj%20OR%20%24JNJ%20since%3A2018-01-01%20until%3A2018-12-31&src=typd&lang=en	@mikeharrisNY	Michael Harris	Good day yesterday for DLPAL DQ, +0.73% long $AAPL $JNJ, short $TRVhttps://twitter.com/priceactionlab/status/1024916686229696512 …		2	6	1533210564000	4:49 AM - 2 Aug 2018	/mikeharrisNY/status/1024985516071108614
1571005506-793	https://twitter.com/search?l=en&q=%24jnj%20OR%20%24JNJ%20since%3A2018-01-01%20until%3A2018-12-31&src=typd&lang=en	@AssetAcquistion	AssetAcquistion	$PDXP $CHIT Due Diligence shows these two companies have acquired over 200million in assets and not stated on balance sheet. Low float, undervalued and low volume. Purchase now while prices are low. $SPY $GE $JNJ $FNMA $AKAO $SRMX $DRGN $DIA $DIS $GDX $VIX $VXX $SANP $AMZN $AAPL	7	11	15	1516976177000	7:16 AM - 26 Jan 2018	/AssetAcquistion/status/956893560347004933
1571005506-716	https://twitter.com/search?l=en&q=%24jnj%20OR%20%24JNJ%20since%3A2018-01-01%20until%3A2018-12-31&src=typd&lang=en	@megtirrell	Meg Tirrell	A jury awarded $550m in compensatory damages earlier today, now reportedly $4.14B in punitive, in case that claimed $JNJ's talc caused cancer in 22 women https://twitter.com/business/status/1017538124157775876 …	3	14	21	1531435368000	3:42 PM - 12 Jul 2018	/megtirrell/status/1017539800914644992
1571005506-587	https://twitter.com/search?l=en&q=%24jnj%20OR%20%24JNJ%20since%3A2018-01-01%20until%3A2018-12-31&src=typd&lang=en	@WallStCynic	Diogenes	CALSTERS CIO on @SquawkAlley just now (on $JNJ investment): “There are hedge funds out there playing dirty tricks...” Really?! That’s a serious allegation, and no follow-up questions on it? What “dirty tricks”? What evidence does he have to back up that claim?	5	2	22	1545238138000	9:48 AM - 19 Dec 2018	/WallStCynic/status/1075432816190595072
1571005506-810	https://twitter.com/search?l=en&q=%24jnj%20OR%20%24JNJ%20since%3A2018-01-01%20until%3A2018-12-31&src=typd&lang=en	@jodigralnick	jodi gralnick	ICYMI: $JNJ @JNJNews CEO Alex Gorsky talks EXCLUSIVELY to @megtirrell at #JPM18 about $AMZN, M&A and tax reform. @CNBCNow @SquawkStreet http://cnb.cx/2DdYwLT	1	7	11	1515517058000	9:57 AM - 9 Jan 2018	/jodigralnick/status/950773573051998210
1571005506-698	https://twitter.com/search?l=en&q=%24jnj%20OR%20%24JNJ%20since%3A2018-01-01%20until%3A2018-12-31&src=typd&lang=en	@cfromhertz	Christian Fromhertz	$JNJ looking great on the weekly & daily chart pic.twitter.com/CZzti0rW4p		2	12	1534716655000	3:10 PM - 19 Aug 2018	/cfromhertz/status/1031302516099690496
1571005506-624	https://twitter.com/search?l=en&q=%24jnj%20OR%20%24JNJ%20since%3A2018-01-01%20until%3A2018-12-31&src=typd&lang=en	@BrandonVanZee	𝐁𝐫𝐚𝐧𝐝𝐨𝐧 𝐕𝐚𝐧 𝐙𝐞𝐞	12/04/18 - View today's #MarketOutlook from @Market_Scholars here: https://www.marketscholars.com/2018/12/04/market-outlook-12-04-18/ … Discussed: $SPY $IWM $DIA $QQQ $EEM $GLD $USO $UUP $SPX $TLT $JNJ $PG $KO $EXC $EWG $EPI $EWW $XLU $BLK	3	33	106	1543962967000	3:36 PM - 4 Dec 2018	/BrandonVanZee/status/1070084362102665216
1571005506-614	https://twitter.com/search?l=en&q=%24jnj%20OR%20%24JNJ%20since%3A2018-01-01%20until%3A2018-12-31&src=typd&lang=en	@Street_Insider	Streetinsider.com	J&J $JNJ knew for decades that asbestos lurked in its Baby Powder https://www.streetinsider.com/Litigation/Special+Report%3A+J%26J+knew+for+decades+that+asbestos+lurked+in+its+Baby+Powder/14924366.html …	2	11	10	1544797701000	7:28 AM - 14 Dec 2018	/Street_Insider/status/1073585487028371457
1571005506-754	https://twitter.com/search?l=en&q=%24jnj%20OR%20%24JNJ%20since%3A2018-01-01%20until%3A2018-12-31&src=typd&lang=en	@MelissaLeeCNBC	Melissa Lee	$JNJ CEO to @megtirrell on @SquawkCNBC: biotech valuations are “a little stretched to be honest” $IBB $XBI	4	12	21	1523962471000	3:54 AM - 17 Apr 2018	/MelissaLeeCNBC/status/986196199266021376
1571005506-610	https://twitter.com/search?l=en&q=%24jnj%20OR%20%24JNJ%20since%3A2018-01-01%20until%3A2018-12-31&src=typd&lang=en	@CivilTrial	Colin Ram	The 1970s era memos showing Johnson & Johnson knew of the asbestos risk in its baby powder are on par with key docs uncovered in the tobacco litigation. Here’s an except from a 1974 $jnj memo. pic.twitter.com/le7208BBMX	6	47	52	1544799295000	7:54 AM - 14 Dec 2018	/CivilTrial/status/1073592173482991617
1571005506-656	https://twitter.com/search?l=en&q=%24jnj%20OR%20%24JNJ%20since%3A2018-01-01%20until%3A2018-12-31&src=typd&lang=en	@CryptoMichNL	Crypto Michaël	Morning fam! Interesting day in earnings season coming up. Today: $JNJ, $UNH, $NF, $IBM, $GS & $MS Will be watching that later today, meanwhile $BTC hanging nicely and making some steps. Alts confirming some bullish divergences. Expecting some great days. Nice vibes.	4	7	69	1539673513000	12:05 AM - 16 Oct 2018	/CryptoMichNL/status/1052093087252733953
1571005506-578	https://twitter.com/search?l=en&q=%24jnj%20OR%20%24JNJ%20since%3A2018-01-01%20until%3A2018-12-31&src=typd&lang=en	@semodough	dough	SUN estimate that US major biopharma has ~$264B in “dry powder” for M&A before using equity as a currency, with an additional ~$126B in cash available from US large-scale biotech companies. $ABBV $MRK $BMY $JNJ $LLY $PFE $IBB $SPY	3	3	18	1545612638000	5:50 PM - 23 Dec 2018	/semodough/status/1077003582996664326
1571005506-736	https://twitter.com/search?l=en&q=%24jnj%20OR%20%24JNJ%20since%3A2018-01-01%20until%3A2018-12-31&src=typd&lang=en	@odibro	Odi Bruckman	$JNJ Erdafitinib Phase 2 Study Results Show Promise in the Treatment of Metastatic Urothelial Cancer. #ASCO18https://www.prnewswire.com/news-releases/erdafitinib-phase-2-study-results-show-promise-in-the-treatment-of-metastatic-urothelial-cancer-300658753.html …		3	6	1528031312000	6:08 AM - 3 Jun 2018	/odibro/status/1003262156857540610
