# Supplementary material for: Measuring information flux between social media and stock prices with Transfer Entropy
Source: PLoS One. 2021 Sep 23;16(9):e0257686. doi: 10.1371/journal.pone.0257686 (PMC8459996; doi:10.1371/journal.pone.0257686)
Supplement: S1 Data — (ZIP) [file pone.0257686.s001.zip › DATA BASES/18.-GE/dataminer (82).xlsx]

## Sheet: SheetJS
UserName	FullName	Date	First Hashtags	Alt Hashtags	Tweet (Message Text)	Retweets	Retweets (w/ Text)	Likes	Likes (w/ Text)	URL Path
@CBOE @CBOE @CBOE @CBOE @CBOE	Cboe‏Verified account @CBOE	4 Dec 2009			CBOE option volume leaders today are: $BAC $SLM $INTC $GE $AAPL	1 1	Retweet 1 Retweeted 1		Like Liked	/CBOE/status/6342051630
@SAI @SAI @SAI @SAI @SAI	BI Tech‏Verified account @SAI	2 Nov 2009			Comcast Should Buy Netflix Instead Of NBC $CMCSA $NFLX $GE http://bit.ly/12QG7G	2 2	Retweet Retweeted		Like 2 Liked 2	/SAI/status/5371191254
@SAI @SAI @SAI @SAI @SAI	BI Tech‏Verified account @SAI	2 Dec 2009			Comcast Bid Values NBC Deal At $37 Billion $CMCSA $GE http://bit.ly/8Ztj3E	1 1 1 1	Retweet 1 Retweeted 1		Like 1 Liked 1	/SAI/status/6284052096
@SAI @SAI @SAI @SAI @SAI	BI Tech‏Verified account @SAI	7 Dec 2009			How A Comcast Boss's Father Foretold The NBC Deal $CMCSA $GE http://bit.ly/4NGJvR		Retweet Retweeted		Like Liked	/SAI/status/6434553174
@optstrategist @optstrategist @optstrategist @optstrategist @optstrategist	Lawrence G. McMillan‏ @optstrategist	11 Dec 2009			New put-call ratio sell signals in $AAPL $ANF $BRCM $CVX $GE $GOOG $FXI $TLT $RUT	3 3 1 1	Retweet 3 Retweeted 3		Like 1 Liked 1	/optstrategist/status/6572700918
@SAI @SAI @SAI @SAI @SAI	BI Tech‏Verified account @SAI	2 Nov 2009			Leno: I Wouldn't Trade Places With Letterman For Anything! $CBS $GE by @ErinLCarlson http://bit.ly/2xj63b		Retweet Retweeted		Like Liked	/SAI/status/5368570360
@SAI @SAI @SAI @SAI @SAI	BI Tech‏Verified account @SAI	15 Dec 2009			NBC Will Lose $200 Million On The Olympics $CMCSA $GE by @jwyarow http://bit.ly/6yj0Ic	2 2	Retweet 2 Retweeted 2		Like Liked	/SAI/status/6713776436
@SAI @SAI @SAI @SAI @SAI	BI Tech‏Verified account @SAI	1 Dec 2009			Lou Dobbs Talking to CNBC $GE $TWX by @ErinLCarlson http://bit.ly/7DTWrC	1 1 2 2	Retweet 1 Retweeted 1		Like 2 Liked 2	/SAI/status/6237778682
@SAI @SAI @SAI @SAI @SAI	BI Tech‏Verified account @SAI	29 Oct 2009			Comcast-NBC Deal Hits A Few Snags $CMCSA $GE http://bit.ly/2GRFna	4 4	Retweet Retweeted		Like 4 Liked 4	/SAI/status/5270920730
@gigaommedia @gigaommedia @gigaommedia @gigaommedia @gigaommedia	GigaOm Media‏ @gigaommedia	9 Dec 2009	#ubs		CNBC's Mark Hoffman on running CNBC.com last 3 yrs: Y1: loss; Y2: profitable; tY3 'very good' filling gap where TV waned #ubs $GE	1 1	Retweet Retweeted		Like 1 Liked 1	/gigaommedia/status/6505033468
@SAI @SAI @SAI @SAI @SAI	BI Tech‏Verified account @SAI	4 Dec 2009			Alec Baldwin Weighs In On Comcast's NBC Purchase $CMCSA $GE by @ErinLCarlson http://bit.ly/56hCpT	1 1	Retweet Retweeted		Like 1 Liked 1	/SAI/status/6351558252
@SAI @SAI @SAI @SAI @SAI	BI Tech‏Verified account @SAI	3 Dec 2009			CHART OF THE DAY: The "Wow Slide" That Explains The Comcast-NBCU Deal $GE $CMCSA by @jwyarow http://bit.ly/53uW3P	1 1	Retweet Retweeted		Like 1 Liked 1	/SAI/status/6315998519
@SAI @SAI @SAI @SAI @SAI	BI Tech‏Verified account @SAI	3 Dec 2009			Officially Official: Comcast And GE Agree To NBC Partnership $GE $CMCSA by @jwyarow http://bit.ly/7F697v	1 1 2 2	Retweet 1 Retweeted 1		Like 2 Liked 2	/SAI/status/6303528734
@SAI @SAI @SAI @SAI @SAI	BI Tech‏Verified account @SAI	2 Dec 2009			Comcast Considered Buying Facebook $CMCSA $GE by @jwyarow http://bit.ly/8z0kFk	2 2 4 4	Retweet 2 Retweeted 2		Like 4 Liked 4	/SAI/status/6293599155
@SAI @SAI @SAI @SAI @SAI	BI Tech‏Verified account @SAI	2 Dec 2009			'Memo To NBC: Don't Let The Cable Dudes Name Anything' $CMCSA $GE by @fromedome http://bit.ly/8YjqYK	1 1 2 2	Retweet 1 Retweeted 1		Like 2 Liked 2	/SAI/status/6291699159
@codywillard @codywillard @codywillard @codywillard @codywillard	Cody Willard‏ @codywillard	2 Dec 2009			My latest - Winners and losers in the $GE/ NBC Universal/ Comcast deal http://bit.ly/4mOn7J $CMCSA $$	3 3	Retweet 3 Retweeted 3		Like Liked	/codywillard/status/6276263106
@SAI @SAI @SAI @SAI @SAI	BI Tech‏Verified account @SAI	1 Dec 2009			Comcast Buying NBC From GE Is A Done Deal $GE $CMCSA by @jwyarow http://bit.ly/7NhT9w	4 4 1 1	Retweet 4 Retweeted 4		Like 1 Liked 1	/SAI/status/6245787372
@SAI @SAI @SAI @SAI @SAI	BI Tech‏Verified account @SAI	30 Nov 2009			GE Has Deal To Buy Vivendi's NBC Stake For $5.8 Billion $GE $CMCSA by @fromedome http://bit.ly/5UoR6c	4 4 3 3	Retweet 4 Retweeted 4		Like 3 Liked 3	/SAI/status/6219788606
@SAI @SAI @SAI @SAI @SAI	BI Tech‏Verified account @SAI	16 Nov 2009			Here's How To Fix The NBC Network Problem $CMCSA $GE by @jwyarow http://bit.ly/20MfQ4	1 1 4 4	Retweet 1 Retweeted 1		Like 4 Liked 4	/SAI/status/5764162361
@SAI @SAI @SAI @SAI @SAI	BI Tech‏Verified account @SAI	11 Nov 2009			Jeff Zucker Inexplicably To Lead Comcast/NBC Venture $GE $CMCSA by @ErinLCarlson http://bit.ly/3Uum3h	1 1 3 3	Retweet 1 Retweeted 1		Like 3 Liked 3	/SAI/status/5625667156
@SAI @SAI @SAI @SAI @SAI	BI Tech‏Verified account @SAI	6 Nov 2009			CHART OF THE DAY: Cable Networks Saving Media Companies' Butts $NWS $TWX $GE $CMCSA $CBS $VIA http://bit.ly/4fLqT2	2 2	Retweet Retweeted		Like 2 Liked 2	/SAI/status/5489984114
@SAI @SAI @SAI @SAI @SAI	BI Tech‏Verified account @SAI	5 Nov 2009			Conan Beats Letterman For Once $GE $CBS by @ErinLCarlson http://bit.ly/38VjSL	3 3	Retweet Retweeted		Like 3 Liked 3	/SAI/status/5460976563
@SAI @SAI @SAI @SAI @SAI	BI Tech‏Verified account @SAI	2 Nov 2009			Apple Working On $30-Per-Month iTunes TV Service $AAPL $DIS $GE $NWS by @ErinLCarlson http://bit.ly/3Ga96X	3 3	Retweet Retweeted		Like 3 Liked 3	/SAI/status/5369226028
@SAI @SAI @SAI @SAI @SAI	BI Tech‏Verified account @SAI	2 Nov 2009			The Movie Industry Needs To Stop Whining About Piracy And Embrace Digital $DIS $VIA $GE $NFLX by @danrayburn http://bit.ly/33nhmy	5 5	Retweet Retweeted		Like 5 Liked 5	/SAI/status/5365817290
@SAI @SAI @SAI @SAI @SAI	BI Tech‏Verified account @SAI	2 Nov 2009			Comcast-NBC Deal Could Be Announced This Week $GE $CMCSA by @jwyarow http://bit.ly/2kRSmX	1 1	Retweet Retweeted		Like 1 Liked 1	/SAI/status/5363228197
@SAI @SAI @SAI @SAI @SAI	BI Tech‏Verified account @SAI	29 Oct 2009			CHART OF THE DAY: The Most Expensive TV Shows To Advertise On This Fall $NWS $CBS $GE $DIS http://bit.ly/2i2utR	2 2	Retweet Retweeted		Like 2 Liked 2	/SAI/status/5270221391
@SAI @SAI @SAI @SAI @SAI	BI Tech‏Verified account @SAI	20 Oct 2009			Will Peter Chernin Take Over If NBC-Comcast Goes Through? $NWS $GE $CMCSA by @jwyarow http://bit.ly/4shThs	2 2	Retweet Retweeted		Like 2 Liked 2	/SAI/status/5016855549
@SAI @SAI @SAI @SAI @SAI	BI Tech‏Verified account @SAI	19 Oct 2009			Vivendi And GE About $500 Million Apart On NBC Valuation $GE $CMCSA by @jwyarow http://bit.ly/2TsFsc	2 2	Retweet Retweeted		Like 2 Liked 2	/SAI/status/4993164246
@SAI @SAI @SAI @SAI @SAI	BI Tech‏Verified account @SAI	15 Oct 2009			NBC Takes Huge Loss Selling Stake In Indian Network $GE by @jwyarow http://bit.ly/4Ati7j	1 1	Retweet Retweeted		Like 1 Liked 1	/SAI/status/4886749594
@SAI @SAI @SAI @SAI @SAI	BI Tech‏Verified account @SAI	13 Oct 2009			Waxman: GE-Comcast Execs Have "Agreed To Agree" To A Deal $CMCSA $GE $LINTA by @jwyarow http://bit.ly/3PZcMW	2 2	Retweet Retweeted		Like 2 Liked 2	/SAI/status/4834529177
@SAI @SAI @SAI @SAI @SAI	BI Tech‏Verified account @SAI	11 Oct 2009			Vivendi Has Veto Power In Comcast/NBC Universal Deal $CMCSA $GE by @egs2138 http://bit.ly/k5I4X	3 3	Retweet Retweeted		Like 3 Liked 3	/SAI/status/4800207560
@SAI @SAI @SAI @SAI @SAI	BI Tech‏Verified account @SAI	9 Oct 2009			NBC Employees Wary Of Potential Buyer Comcast's Health Plan $CMCSA $GE by @jwyarow http://bit.ly/vuIRe	4 4	Retweet Retweeted		Like 4 Liked 4	/SAI/status/4734633523
@SAI @SAI @SAI @SAI @SAI	BI Tech‏Verified account @SAI	7 Oct 2009			NBC Poaches A Yahoo For iVillage, Which Still Exists $YHOO $GE by @nichcarlson http://bit.ly/3d2w4z	3 3	Retweet Retweeted		Like 3 Liked 3	/SAI/status/4684352242
@AAinslie @AAinslie @AAinslie @AAinslie @AAinslie	Alexander Ainslie‏ @AAinslie	4 Oct 2009	#Reverse_Innovation		How $GE Is Disrupting Itself http://bit.ly/ElmTK #Reverse_Innovation	2 2	Retweet Retweeted		Like 2 Liked 2	/AAinslie/status/4605740714
@SAI @SAI @SAI @SAI @SAI	BI Tech‏Verified account @SAI	3 Oct 2009			What Comcast Could Bring to NBC Universal $GE $CMCSA by @nichcarlson http://bit.ly/2v6Vfn	2 2	Retweet Retweeted		Like 2 Liked 2	/SAI/status/4578429244
@SAI @SAI @SAI @SAI @SAI	BI Tech‏Verified account @SAI	1 Oct 2009			Nikki Finke: "That Struggling Hollywood Blog Is Spewing Bulls---" $GE $CMCSA by @nichcarlson http://bit.ly/AUsag	3 3	Retweet Retweeted		Like 3 Liked 3	/SAI/status/4533726200
@SAI @SAI @SAI @SAI @SAI	BI Tech‏Verified account @SAI	1 Oct 2009			What Would A Comcast Purchase Of NBC Universal Mean? $CMCSA $GE http://bit.ly/mPd3L	4 4	Retweet Retweeted		Like 4 Liked 4	/SAI/status/4533042937
@SAI @SAI @SAI @SAI @SAI	BI Tech‏Verified account @SAI	1 Oct 2009			CONFIRMED: GE IS IN TALKS TO SELL OFF NBC $GE $CMCSA http://bit.ly/bZ8W3	4 4	Retweet Retweeted		Like 4 Liked 4	/SAI/status/4530367241
@SAI @SAI @SAI @SAI @SAI	BI Tech‏Verified account @SAI	18 Sep 2009			Hulu Tests Subscription-Based Video Service $DIS $GE $NWS by @nichcarlson http://bit.ly/1EI4ro	6 6	Retweet Retweeted		Like 6 Liked 6	/SAI/status/4078392208
@SAI @SAI @SAI @SAI @SAI	BI Tech‏Verified account @SAI	15 Sep 2009			Cable Networks Best Positioned Media In Digital Transition $GE $VIA $NWS http://bit.ly/t7PkX	1 1	Retweet Retweeted		Like 1 Liked 1	/SAI/status/4003729436
@businessinsider @businessinsider @businessinsider @businessinsider @businessinsider	Business Insider‏Verified account @businessinsider	15 Sep 2009			US Multinationals Looking To List In Shanghai $GE $CL http://bit.ly/hsaYs	1 1	Retweet Retweeted		Like 1 Liked 1	/businessinsider/status/4003432169
@businessinsider @businessinsider @businessinsider @businessinsider @businessinsider	Business Insider‏Verified account @businessinsider	15 Sep 2009			GE Thinks Solar Can Be A Multi-Billion Dollar Business $GE by @jwyarow http://bit.ly/3MmmQk	1 1	Retweet Retweeted		Like 1 Liked 1	/businessinsider/status/4003431289
@SAI @SAI @SAI @SAI @SAI	BI Tech‏Verified account @SAI	19 Aug 2009			MySpace CEO Owen Van Natta's iLike Acquisition Memo $NWS $GE $CBS by @nichcarlson http://bit.ly/y8Twa	3 3	Retweet Retweeted		Like 3 Liked 3	/SAI/status/3413352189
@SAI @SAI @SAI @SAI @SAI	BI Tech‏Verified account @SAI	17 Aug 2009			MSNBC.com Buys Hyperlocal News Site EveryBlock $MSFT $GE http://bit.ly/kazFV	2 2	Retweet Retweeted		Like 2 Liked 2	/SAI/status/3365486885
@SAI @SAI @SAI @SAI @SAI	BI Tech‏Verified account @SAI	14 Aug 2009			Hudson Crash Videos Hit YouTube, Will They Stay? $GOOG $GE by @fromedome http://bit.ly/1CY14	2 2	Retweet Retweeted		Like 2 Liked 2	/SAI/status/3307613840
@pdenlinger @pdenlinger @pdenlinger @pdenlinger @pdenlinger	Paul Denlinger‏ @pdenlinger	3 Aug 2009			RT @niubi The scope and dangers of $GE control of NBC and MSNBC - Glenn Greenwald http://bit.ly/18KRwg even worse. where is FCC on this?	2 2	Retweet Retweeted		Like 2 Liked 2	/pdenlinger/status/3115765085
@SAI @SAI @SAI @SAI @SAI	BI Tech‏Verified account @SAI	27 Jul 2009			Top NBC Exec Quits, Starts Company With IAC $GE $IACI by @nichcarlson http://bit.ly/cRsUb	4 4	Retweet Retweeted		Like 4 Liked 4	/SAI/status/2870797853
@SAI @SAI @SAI @SAI @SAI	BI Tech‏Verified account @SAI	20 Jul 2009			Ex-AOL Media Boss Mike Kelly Hired As Weather Channel CEO $TWX $GE by @fromedome http://bit.ly/ZqpVi	2 2	Retweet Retweeted		Like 2 Liked 2	/SAI/status/2740004989
@MadMoneyOnCNBC @MadMoneyOnCNBC @MadMoneyOnCNBC @MadMoneyOnCNBC @MadMoneyOnCNBC	Mad Money On CNBC‏Verified account @MadMoneyOnCNBC	8 Jul 2009	#BarackObama,Economy,StockPicks	#Economy	Cramer: Obama Hurting the Economy http://bit.ly/DQBfI $BAC $C $CAT $GE $GM $GMGMQ $JPM $T $VZ #BarackObama #Economy #StockPicks	2 2	Retweet Retweeted		Like 2 Liked 2	/MadMoneyOnCNBC/status/2540415574
@SAI @SAI @SAI @SAI @SAI	BI Tech‏Verified account @SAI	6 Jul 2009			How To Watch Michael Jackson's Funeral Live On The Internet $NWS $GE $DIS by @nichcarlson http://bit.ly/nqXTV	6 6	Retweet Retweeted		Like 6 Liked 6	/SAI/status/2503543721
@SAI @SAI @SAI @SAI @SAI	BI Tech‏Verified account @SAI	6 Jul 2009			Googlers Must Be Burning Up To See Grey's Anatomy On Hulu $NWS $GE $GOOG by @nichcarlson http://bit.ly/ZhhlR	4 4	Retweet Retweeted		Like 4 Liked 4	/SAI/status/2496621983
@MadMoneyOnCNBC @MadMoneyOnCNBC @MadMoneyOnCNBC @MadMoneyOnCNBC @MadMoneyOnCNBC	Mad Money On CNBC‏Verified account @MadMoneyOnCNBC	25 Jun 2009	#StockPicks,StockMarket	#StockMarket	When the Facts Change… http://cnbc.com/id/31553758 $AA $BAC $C $CAT $GE $JPM $MMM #StockPicks #StockMarket	1 1	Retweet Retweeted		Like 1 Liked 1	/MadMoneyOnCNBC/status/2334392511
@SAI @SAI @SAI @SAI @SAI	BI Tech‏Verified account @SAI	25 Jun 2009			10 Flaws In Hulu's Design $NWS $DIS $GE by @nichcarlson http://bit.ly/BXxGx	2 2	Retweet Retweeted		Like 2 Liked 2	/SAI/status/2326716065
@SAI @SAI @SAI @SAI @SAI	BI Tech‏Verified account @SAI	18 Jun 2009			NBC CEO: We Could Have Been Google! $GOOG $GE by @nichcarlson http://bit.ly/jZQwG	4 4	Retweet Retweeted		Like 4 Liked 4	/SAI/status/2223946205
@SAI @SAI @SAI @SAI @SAI	BI Tech‏Verified account @SAI	29 May 2009			Hulu Will Be Profitable "Very Soon," Say NBC CEO (CLIP) $GE by @nichcarlson http://bit.ly/A863K	4 4	Retweet Retweeted		Like 4 Liked 4	/SAI/status/1959249592
@SAI @SAI @SAI @SAI @SAI	BI Tech‏Verified account @SAI	28 May 2009			Hulu Could Become An Ad Agency, Says NBC CEO $GE $DIS $NWS by @nichcarlson http://bit.ly/11hUAD	4 4	Retweet Retweeted		Like 4 Liked 4	/SAI/status/1950413587
@SAI @SAI @SAI @SAI @SAI	BI Tech‏Verified account @SAI	15 May 2009			Hulu Staff Write Nielsen Frustrated Emails Over Metrics $DIS $NWS $GE by @nichcarlson http://bit.ly/sfj0V	3 3	Retweet Retweeted		Like 3 Liked 3	/SAI/status/1805851547
@SAI @SAI @SAI @SAI @SAI	BI Tech‏Verified account @SAI	1 May 2009			More Bad News For YouTube: Fox, NBC Extend Hulu Exclusives $GOOG $NWS $GE by @fromedome http://bit.ly/yLzxT	2 2	Retweet Retweeted		Like 2 Liked 2	/SAI/status/1669659243
@SAI @SAI @SAI @SAI @SAI	BI Tech‏Verified account @SAI	22 Apr 2009			GE's Miami Smart Grid A Boon To Utilities, Not Consumers $GE by @jwyarow http://bit.ly/WDy4j	1 1 2 2	Retweet 1 Retweeted 1		Like 2 Liked 2	/SAI/status/1588334365
@aarontask @aarontask @aarontask @aarontask @aarontask	Aaron Task‏Verified account @aarontask	17 Apr 2009			Citigroup Joins "Better-Than" Parade as Tensions Between Banks-Govt. Mount http://bit.ly/qKTfr $C $GE $JPM $GS $BAC $WFC $XLF $FAS $FAZ $SKF	1 1	Retweet Retweeted		Like 1 Liked 1	/aarontask/status/1543304345
@JimPunkrockford @JimPunkrockford @JimPunkrockford @JimPunkrockford @JimPunkrockford	David Ashburn‏ @JimPunkrockford	17 Apr 2009			hmmmm. i have exposure to $C but want to initiate a long $GE position today. i wish i was long $GE already and try to buy $C on the cheap		Retweet Retweeted		Like Liked	/JimPunkrockford/status/1540923157
@CBOE @CBOE @CBOE @CBOE @CBOE	Cboe‏Verified account @CBOE	16 Apr 2009			General Electric- $GE April 12 straddle suggests 9% move on Q1 EPS & Outlook http://bit.ly/Zfuf2	1 1	Retweet Retweeted		Like 1 Liked 1	/CBOE/status/1533929980
@CBOE @CBOE @CBOE @CBOE @CBOE	Cboe‏Verified account @CBOE	13 Apr 2009			General Electric- $GE May 14 and 15 calls active as shares Rally into April 17 EPS & Outlook http://bit.ly/Zfuf2	2 2	Retweet Retweeted		Like 2 Liked 2	/CBOE/status/1509869682
@fromedome @fromedome @fromedome @fromedome @fromedome	Dan Frommer‏Verified account @fromedome	9 Apr 2009			Here comes the YouTube-Hulu-Cable collision course: http://bit.ly/ItbHy $GOOG $NWS $GE $CMCSA $TWC		Retweet Retweeted		Like Liked	/fromedome/status/1483836883
@om @om @om @om @om	OM‏Verified account @om	30 Mar 2009			Really strange day. Google is now bigger than GE. Strange world we live in. http://bit.ly/qtgV $GE $GOOG.	5 5	Retweet Retweeted		Like 5 Liked 5	/om/status/1421163010
@retheauditors @retheauditors @retheauditors @retheauditors @retheauditors	Francine McKenna‏Verified account @retheauditors	23 Mar 2009			RT @financialtimes: Moody's strips $GE of triple-A rating: $GE financial health came under renewed focus ... http://tinyurl.com/dm99uj		Retweet Retweeted		Like Liked	/retheauditors/status/1379004098
@scottam3 @scottam3 @scottam3 @scottam3 @scottam3	scottam3‏ @scottam3	23 Mar 2009			RT @OckhamRazorWire: $GE: To note that moody's now downgrading $GE, joining s&p in that move. http://tinyurl.com/blut5z		Retweet Retweeted		Like Liked	/scottam3/status/1376900136
@SteveCase @SteveCase @SteveCase @SteveCase @SteveCase	Steve Case‏Verified account @SteveCase	19 Mar 2009			Suspect they will. RT @alansmurray: Once the crisis has passed, GE ought to get out of the banking business...http://is.gd/o1lx $GE		Retweet Retweeted		Like Liked	/SteveCase/status/1354886657
@upsidetrader @upsidetrader @upsidetrader @upsidetrader @upsidetrader	UPSIDETRADER‏ @upsidetrader	19 Mar 2009			$$ did u know if $ge was a bank it would rank in top 5 ?	1 1	Retweet Retweeted		Like 1 Liked 1	/upsidetrader/status/1354194484
@fromedome @fromedome @fromedome @fromedome @fromedome	Dan Frommer‏Verified account @fromedome	18 Mar 2009			NBC boss explains why Boxee users can't have Hulu: http://bit.ly/YKMZh $GE $NWS	3 3	Retweet Retweeted		Like 3 Liked 3	/fromedome/status/1349696370
@upsidetrader @upsidetrader @upsidetrader @upsidetrader @upsidetrader	UPSIDETRADER‏ @upsidetrader	13 Mar 2009			2% of $ge's assets are mark to market-only 28% of the assets of 9 largest banks are-a fart in a hurricane really, not a panacea at all	2 2	Retweet Retweeted		Like 2 Liked 2	/upsidetrader/status/1324121297
@SteveInChiStock @SteveInChiStock @SteveInChiStock @SteveInChiStock @SteveInChiStock	Steve In Chicago‏ @SteveInChiStock	12 Mar 2009			RT @tradefast $GE, a stable outlook means ratings expected to be unchanged for six months to two years - very good news for $GE and market		Retweet Retweeted		Like Liked	/SteveInChiStock/status/1315948885
@TradeBoxer @TradeBoxer @TradeBoxer @TradeBoxer @TradeBoxer	Alvin‏ @TradeBoxer	10 Mar 2009			$GE - I asked what would you buy here if you could hold to 10-15 yrs. My brother told me the to be $GE. I didn't pull the trigger @ 6.00		Retweet Retweeted		Like Liked	/TradeBoxer/status/1306622103
@EricBThinkin @EricBThinkin @EricBThinkin @EricBThinkin @EricBThinkin	EB Knowin‏ @EricBThinkin	10 Mar 2009			$GE I remember the days when no one made comments about $GE on CNBC but now it's a free for all. Should've known that was the bottom.		Retweet Retweeted		Like Liked	/EricBThinkin/status/1305597696
@infoarbitrage @infoarbitrage @infoarbitrage @infoarbitrage @infoarbitrage	Roger Ehrenberg‏ @infoarbitrage	9 Mar 2009			$GE needs to get transparency with investors - and fast http://bit.ly/XIIFd. Hopefully its subprime assets don't blow a $20bn hole in its BS	1 1	Retweet Retweeted		Like 1 Liked 1	/infoarbitrage/status/1300690257
@FTLex @FTLex @FTLex @FTLex @FTLex	The Lex Column‏Verified account @FTLex	5 Mar 2009	#finance		General electrified - The value of GE Capital reaches NEGATIVE $56bn! http://bit.ly/NUvjb $$ $GE #finance	1 1	Retweet Retweeted		Like 1 Liked 1	/FTLex/status/1285558464
@JuntoCoin @JuntoCoin @JuntoCoin @JuntoCoin @JuntoCoin	Junto Coin‏ @JuntoCoin	4 Mar 2009			Wanna good laugh, or cry? $AAPL market cap is now higher than $GE http://bit.ly/Ifry	1 1	Retweet Retweeted		Like 1 Liked 1	/JuntoCoin/status/1280124334
@nickfenton @nickfenton @nickfenton @nickfenton @nickfenton	fentrade‏ @nickfenton	4 Mar 2009			So glad I bailed on $GE last week in my IRA. $GE stands for "Garbage Enhanced" TM		Retweet Retweeted		Like Liked	/nickfenton/status/1278698588
@ericbolling @ericbolling @ericbolling @ericbolling @ericbolling	Eric Bolling 🇺🇸‏Verified account @ericbolling	27 Feb 2009			$$ wasn't Immelt all over CNBC late last year saying that the $GE div is intact thru 2009? just asking.. Street Meat "$GE break up or die"		Retweet Retweeted		Like Liked	/ericbolling/status/1259309076
@upsidetrader @upsidetrader @upsidetrader @upsidetrader @upsidetrader	UPSIDETRADER‏ @upsidetrader	27 Feb 2009			$ge confirms dividend cut	1 1	Retweet Retweeted		Like 1 Liked 1	/upsidetrader/status/1259291193
@freshfortune @freshfortune @freshfortune @freshfortune @freshfortune	Fresh Fortune‏ @freshfortune	25 Feb 2009			25 things about $GE - http://is.gd/jux9 - Interesting case for positive POV on $GE.		Retweet Retweeted		Like Liked	/freshfortune/status/1249967364
@StockAAPL @StockAAPL @StockAAPL @StockAAPL @StockAAPL	StockAAPL‏ @StockAAPL	24 Feb 2009			$AAPL mkt cap of $78B approaching that of $GE ($90B) !!! wow! $XOM still $358B: $AAPL mkt cap of $78B approaching that of $GE ($90B) !!! ..		Retweet Retweeted		Like Liked	/StockAAPL/status/1245550247
@robpas @robpas @robpas @robpas @robpas @IRON100	Rob Passarella‏ @robpas	24 Feb 2009			@IRON100 $GE -- that in essence is the $12B question - what does $GE do?		Retweet Retweeted		Like Liked	/robpas/status/1245297749
@mp7124 @mp7124 @mp7124 @mp7124 @mp7124	mp7124‏ @mp7124	24 Feb 2009			Unlike Finnies $GE actually MAKES something and generates a profit. Take GE capital to zero and you have a biz that makes a profit. Go $GE		Retweet Retweeted		Like Liked	/mp7124/status/1245212965
@Ed @Ed @Ed @Ed @Ed	Ed Shahzade‏Verified account @Ed	24 Feb 2009			"You can buy a share of $GE for less than the cost of a light bulb, $GM for < a gallon of gas, $NYT for <a sunday paper" $$ - @tonypeterson	1 1	Retweet Retweeted		Like 1 Liked 1	/Ed/status/1244738131
@fromedome @fromedome @fromedome @fromedome @fromedome	Dan Frommer‏Verified account @fromedome	20 Feb 2009			Cable companies ganging up on Hulu: http://bit.ly/iZANq $CMCSA $NWS $TWC $GE		Retweet Retweeted		Like Liked	/fromedome/status/1231154357
@footnoted @footnoted @footnoted @footnoted @footnoted	footnoted‏ @footnoted	20 Feb 2009			RT @ericjackson: Good BW interview between Maria and @nminow: http://bit.ly/yUXJx Faults Langone for being on $HD $NYX $GE Comp Comm $$		Retweet Retweeted		Like Liked	/footnoted/status/1230981699
@fromedome @fromedome @fromedome @fromedome @fromedome	Dan Frommer‏Verified account @fromedome	18 Feb 2009			Big media forces Hulu to pull shows off Boxee: http://bit.ly/AF3Lj $NWS $GE		Retweet Retweeted		Like Liked	/fromedome/status/1224886567
@irwebreport @irwebreport @irwebreport @irwebreport @irwebreport	Dominic Jones‏ @irwebreport	18 Feb 2009			$GE's Immelt talking up results last year relative to S&P 500 rings hollow in light of this chart in the 10-K http://twitpic.com/1jv13		Retweet Retweeted		Like Liked	/irwebreport/status/1222617606
@AtomicPennyZ @AtomicPennyZ @AtomicPennyZ @AtomicPennyZ @AtomicPennyZ	AtomicPennies.com/kr‏ @AtomicPennyZ	3 Feb 2009			Waiting to pounce on $GE and $DOW for my long-term portfolio, anybody thing we will see lower lows? Seems possible for $GE		Retweet Retweeted		Like Liked	/AtomicPennyZ/status/1174112888
@aarontask @aarontask @aarontask @aarontask @aarontask	Aaron Task‏Verified account @aarontask	30 Jan 2009			Talking Playboy Bunnies and Football (everybody else is doing it, why not me?) http://tinyurl.com/ajf37e $PLA $GE $FDX $NKE $PEP $TWX		Retweet Retweeted		Like Liked	/aarontask/status/1162816918
@ToddSullivan @ToddSullivan @ToddSullivan @ToddSullivan @ToddSullivan	Todd Sullivan‏ @ToddSullivan	27 Jan 2009			Anyone else think $ge really banned PETA's SB ad http://tinyurl.com/bpu7hu because, well, it was just stupid? you don't "beat your carrot"		Retweet Retweeted		Like Liked	/ToddSullivan/status/1152827211
@abnormalreturns @abnormalreturns @abnormalreturns @abnormalreturns @abnormalreturns	Tadas Viskanta‏ @abnormalreturns	26 Jan 2009			The Monday linkfest is up. Buying shares in $GE is an "act of faith" in Jeff Immelt. http://tinyurl.com/aczbra		Retweet Retweeted		Like Liked	/abnormalreturns/status/1149995138
@aarontask @aarontask @aarontask @aarontask @aarontask	Aaron Task‏Verified account @aarontask	23 Jan 2009			The Fear Trade: Global Economic Woes Trump GE, Google, 'Cheap' Valuations http://tinyurl.com/astpj9 $GE, $GOOG, $COF, $AMD, $HDI, $XRX $SPY		Retweet Retweeted		Like Liked	/aarontask/status/1142493970
@TradeIdeas @TradeIdeas @TradeIdeas @TradeIdeas @TradeIdeas	David Aferiat‏ @TradeIdeas	21 Jan 2009			Market Theme: “Recession? Get back to us after the big game, advertisers say” http://bit.ly/jnPg $GOOG $YHOO $GE implications		Retweet Retweeted		Like Liked	/TradeIdeas/status/1137560556
@jonnajarian @jonnajarian @jonnajarian @jonnajarian @jonnajarian	Jon Najarian‏Verified account @jonnajarian	16 Jan 2009			15.7 million option contracts thus far. Most active equities: $BAC, $WFC, $C, $JPM, $GE. All financial (yes even $GE) and blowout volume.		Retweet Retweeted		Like Liked	/jonnajarian/status/1124691736
@mandelbrot @mandelbrot @mandelbrot @mandelbrot @mandelbrot	Sandy Shaw‏ @mandelbrot	13 Jan 2009			Comparison of use of "GE" on Twitter versus price of $GE for last month http://bit.ly/xDjI	1 1	Retweet Retweeted		Like 1 Liked 1	/mandelbrot/status/1116341363
@fromedome @fromedome @fromedome @fromedome @fromedome	Dan Frommer‏Verified account @fromedome	13 Jan 2009			Hulu: Sorry about deleting those episodes of "It's Always Sunny In Philadelphia" http://bit.ly/168vR $NWS $GE		Retweet Retweeted		Like Liked	/fromedome/status/1116191658
@jessefelder @jessefelder @jessefelder @jessefelder @jessefelder	Jesse Felder‏ @jessefelder	13 Jan 2009			Short sellers lay down big bet against $GE http://adjix.com/2f6e		Retweet Retweeted		Like Liked	/jessefelder/status/1116121936
@roberee @roberee @roberee @roberee @roberee	Robert Lee‏ @roberee	13 Jan 2009			It still tickles me to think that $GE is a high risk play nowadays. How the mighty have fallen.		Retweet Retweeted		Like Liked	/roberee/status/1116050314
@TickerHound @TickerHound @TickerHound @TickerHound @TickerHound	TickerHound‏ @TickerHound	13 Jan 2009			Member Question: Why is GE down so much today? (http://bit.ly/kn7L) - Stocks: $GE		Retweet Retweeted		Like Liked	/TickerHound/status/1115967408
@ia_updates @ia_updates @ia_updates @ia_updates @ia_updates	Interactive Advisors‏ @ia_updates	12 Jan 2009			RobertWeinstein ($GE $JOSB $GE) - Watch list for Monday 1/12/09 http://www.covestor.com/bp203660		Retweet Retweeted		Like Liked	/ia_updates/status/1113248061
@SuperSteals @SuperSteals @SuperSteals @SuperSteals @SuperSteals	Super Steals‏ @SuperSteals	12 Jan 2009			TV: Get any season of Seinfeld for $19.49 this week. http://l.mbilf.com/z Exp. Jan 14. (Yes, I know that's a wednesday!) $AMZN $GE		Retweet Retweeted		Like Liked	/SuperSteals/status/1112824497
@KatDevlon @KatDevlon @KatDevlon @KatDevlon @KatDevlon @wind4me	Kat Devlon 🌊‏ @KatDevlon	11 Jan 2009			@wind4me Yes, I heard about $GE and $APWR. Did you hear the one about $SCHW reading $YHOO's message boards? http://is.gd/frv1		Retweet Retweeted		Like Liked	/KatDevlon/status/1112151288
@cowtowner66 @cowtowner66 @cowtowner66 @cowtowner66 @cowtowner66	cowtowner66‏ @cowtowner66	11 Jan 2009			Adding more $GE and $DE on Monday. Will probably take profits in $ERTS		Retweet Retweeted		Like Liked	/cowtowner66/status/1111672854
@retheauditors @retheauditors @retheauditors @retheauditors @retheauditors	Francine McKenna‏Verified account @retheauditors	11 Jan 2009	#Satyam		Major clients of #Satyam like $GE Nestle and $BP are exploring moving work to other outsourcing vendors. http://tinyurl.com/9pz6qk		Retweet Retweeted		Like Liked	/retheauditors/status/1111589667
@gamingthemarket @gamingthemarket @gamingthemarket @gamingthemarket @gamingthemarket	gamingthemarket‏ @gamingthemarket	11 Jan 2009			Who is Gaming the Solar Market? http://tinyurl.com/7bc6x4 $GE $DUK $LDK $ANR $FSLR $STP $$		Retweet Retweeted		Like Liked	/gamingthemarket/status/1110727323
@StockAAPL @StockAAPL @StockAAPL @StockAAPL @StockAAPL	StockAAPL‏ @StockAAPL	10 Jan 2009			lbellehumeur ($WMT $GE $AAPL) - Can Apple thrive without Steve Jobs? http://www.covestor.com/bp202938: lbellehumeur ($WMT $GE $AAPL) - Ca..		Retweet Retweeted		Like Liked	/StockAAPL/status/1109146206
@StockAAPL @StockAAPL @StockAAPL @StockAAPL @StockAAPL	StockAAPL‏ @StockAAPL	9 Jan 2009			BoardCentral said: Web's Most Discussed stocks (on financial message boards) are: $AAPL $AMD $SIRI $MSFT $GE: BoardCentral said: Web's Mo..		Retweet Retweeted		Like Liked	/StockAAPL/status/1107408915
@retheauditors @retheauditors @retheauditors @retheauditors @retheauditors	Francine McKenna‏Verified account @retheauditors	8 Jan 2009			US Government reported among Satyam's clients in addiion to $F $GE $CSCO $SNE $CAT		Retweet Retweeted		Like Liked	/retheauditors/status/1105905776
@sahimsf @sahimsf @sahimsf @sahimsf @sahimsf	Sahim Faizee‏ @sahimsf	7 Jan 2009			Had dinner with a friend from $GE. Had positive outlook. Warren Buffett money and smartness is probably kicking in.		Retweet Retweeted		Like Liked	/sahimsf/status/1103592191
@leemhoffman @leemhoffman @leemhoffman @leemhoffman @leemhoffman	Lee Hoffman‏ @leemhoffman	7 Jan 2009			Why People Don’t Believe In Paying For Music. Hint: Its All About Deflation. - http://bit.ly/SyrO $TWX $GE		Retweet Retweeted		Like Liked	/leemhoffman/status/1102725538
@IntotheJCBMind @IntotheJCBMind @IntotheJCBMind @IntotheJCBMind @IntotheJCBMind	IntotheJCBMind‏ @IntotheJCBMind	5 Jan 2009	#Coulter		Maybe all loyal #Coulter fans should boycott $GE for life, and all it's many subsidiaries. Would be interesting reaction to NBC's stupidity.		Retweet Retweeted		Like Liked	/IntotheJCBMind/status/1098758536
@PeopleAndPicks @PeopleAndPicks @PeopleAndPicks @PeopleAndPicks @PeopleAndPicks	PeopleAndPicks‏ @PeopleAndPicks	5 Jan 2009			InvestmentMAGE: Buy $GE "(GE) (can't beat an 7% dividend" http://pplpx.com/77191478		Retweet Retweeted		Like Liked	/PeopleAndPicks/status/1097758067
@BreakoutStocks @BreakoutStocks @BreakoutStocks @BreakoutStocks @BreakoutStocks	Top Breakout Stocks‏ @BreakoutStocks	2 Jan 2009			$GE, $XLE, $SSO, $QQQQ, $SPY, $PFE stocks hit new short-term highs today, how high/low do they usually go? http://tinyurl.com/6z3mmc		Retweet Retweeted		Like Liked	/BreakoutStocks/status/1092362842
@irwebreport @irwebreport @irwebreport @irwebreport @irwebreport	Dominic Jones‏ @irwebreport	1 Jan 2009			I'd never have guessed that $UST would up 35% or that $GE would be down 54% for 2008 http://is.gd/elYy		Retweet Retweeted		Like Liked	/irwebreport/status/1090066176
