# Supplementary material for: Measuring information flux between social media and stock prices with Transfer Entropy
Source: PLoS One. 2021 Sep 23;16(9):e0257686. doi: 10.1371/journal.pone.0257686 (PMC8459996; doi:10.1371/journal.pone.0257686)
Supplement: S1 Data — (ZIP) [file pone.0257686.s001.zip › DATA BASES/18.-GE/dataminer (84).xlsx]

## Sheet: SheetJS
UserName	FullName	Date	First Hashtags	Alt Hashtags	Tweet (Message Text)	Retweets	Retweets (w/ Text)	Likes	Likes (w/ Text)	URL Path
@TradingTheOdds @TradingTheOdds @TradingTheOdds @TradingTheOdds @TradingTheOdds	TRADING THE ODDS‏ @TradingTheOdds	18 Oct 2010			w/ $GE down more than -1.0% 2 days in a row while $SPY closed higher both days, $SPY was lower 1 & 4 sessions later on 6 | 7 occurrences. $$	3 3 2 2	Retweet 3 Retweeted 3		Like 2 Liked 2	/TradingTheOdds/status/27754331202
@janewells @janewells @janewells @janewells @janewells	janewells‏Verified account @janewells	29 Jul 2010	#Bravo		To support our sister network #Bravo, I'm making my husband watch Real Housewives of NJ. My love for $GE may cost me my marriage.	1 1	Retweet 1 Retweeted 1		Like Liked	/janewells/status/19880835181
@FoxBusiness @FoxBusiness @FoxBusiness @FoxBusiness @FoxBusiness	FOX Business‏Verified account @FoxBusiness	24 Sep 2010	#nbc,media,zucker	#media	BREAKING - NBC Universal's Jeff Zucker will leave NBC after the Comcast-GE deal is completed - Reports $GE $CMCSA #nbc #media #zucker	5 5	Retweet 5 Retweeted 5		Like Liked	/FoxBusiness/status/25413159282
@janewells @janewells @janewells @janewells @janewells	janewells‏Verified account @janewells	19 Jul 2010	#Bravo		Just saw on Real Housewives of NJ someone order a coke "with a shot of red wine". No, New Jersey. No. #Bravo $GE	2 2	Retweet 2 Retweeted 2		Like Liked	/janewells/status/18963429835
@ChartingStock @ChartingStock @ChartingStock @ChartingStock @ChartingStock	ChartingStock‏ @ChartingStock	16 Nov 2010			These Have All Broken Through Initial EMA Support Levels $SMH $SOXX $GE $JPM $T $MSFT $XSD $XLB $RSX $DBC $FCG $DBO $XLY $KOL $SLX $UGA $PGJ	2 2	Retweet 2 Retweeted 2		Like Liked	/ChartingStock/status/4570075193409537
@FoxBusiness @FoxBusiness @FoxBusiness @FoxBusiness @FoxBusiness	FOX Business‏Verified account @FoxBusiness	26 Oct 2010			CONSUMER ALERT - General Electric $GE announced a recall of about 174,000 dishwashers, saying the product poses potential a fire hazard	2 2 1 1	Retweet 2 Retweeted 2		Like 1 Liked 1	/FoxBusiness/status/28801365572
@FoxBusiness @FoxBusiness @FoxBusiness @FoxBusiness @FoxBusiness	FOX Business‏Verified account @FoxBusiness	5 Oct 2010	#comcast		FCC Has New Questions on NBC Universal Comcast Deal http://fxn.ws/dx5FBr $GE $CMCSA #comcast	1 1	Retweet 1 Retweeted 1		Like Liked	/FoxBusiness/status/26468049619
@Bloomberg @Bloomberg @Bloomberg @Bloomberg @Bloomberg	Bloomberg LP‏Verified account @Bloomberg	29 Dec 2010			GE Leads $3.19 Trillion in Corporate Bond Sales http://bit.ly/fautvz $GE	4 4 2 2	Retweet 4 Retweeted 4		Like 2 Liked 2	/Bloomberg/status/20305584943267840
@Bloomberg @Bloomberg @Bloomberg @Bloomberg @Bloomberg	Bloomberg LP‏Verified account @Bloomberg	22 Dec 2010			De Niro, Hoffman Slum in Ghastly `Fockers'; `Illusionist': Film http://bit.ly/feaFn2 $GE	5 5	Retweet 5 Retweeted 5		Like Liked	/Bloomberg/status/17527279361982464
@Bloomberg @Bloomberg @Bloomberg @Bloomberg @Bloomberg	Bloomberg LP‏Verified account @Bloomberg	16 Dec 2010			Lockheed F-35 Program Faces $1 Billion Cut in U.S. Senate Spending Measure http://ow.ly/3qp09 $LMT $GE $UTX $BA	3 3 1 1	Retweet 3 Retweeted 3		Like 1 Liked 1	/Bloomberg/status/15537918323986432
@Bloomberg @Bloomberg @Bloomberg @Bloomberg @Bloomberg	Bloomberg LP‏Verified account @Bloomberg	15 Dec 2010			Southwest Airlines CEO Kelly Pushes for Boeing Decision on New 737 Engines http://ow.ly/3pONN $LUV $BA $UTX $GE	4 4	Retweet 4 Retweeted 4		Like Liked	/Bloomberg/status/15170492738572288
@FortuneMagazine @FortuneMagazine @FortuneMagazine @FortuneMagazine @FortuneMagazine	FORTUNE‏Verified account @FortuneMagazine	15 Dec 2010			Today in the Fortune 500: $GM, $AIG ready to cut government purse strings, $GE focuses on fun. $PEP pushes Gatorade: http://wp.me/p3QoU-Hh	3 3 3 3	Retweet 3 Retweeted 3		Like 3 Liked 3	/FortuneMagazine/status/15042000487190528
@YahooFinance @YahooFinance @YahooFinance @YahooFinance @YahooFinance	Yahoo Finance‏Verified account @YahooFinance	14 Dec 2010			GE Wins $500 Million Saudi Oil Field Contracts http://yhoo.it/gM1CuB $GE	1 1 1 1	Retweet 1 Retweeted 1		Like 1 Liked 1	/YahooFinance/status/14643270747426816
@sdkstl @sdkstl @sdkstl @sdkstl @sdkstl	Staci D Kramer‏Verified account @sdkstl	10 Dec 2010	#pcbuzz		Sen. Bernie Sanders using filibuster now to speak out against NBCU-Comcast: 'that merger is bad.' $GE $CMCSA #pcbuzz	1 1 1 1	Retweet 1 Retweeted 1		Like 1 Liked 1	/sdkstl/status/13364422747623426
@sentimentrader @sentimentrader @sentimentrader @sentimentrader @sentimentrader	SentimenTrader‏Verified account @sentimentrader	10 Dec 2010			ISE Equity Call/Put ratio likely to close at 2nd-highest level in 5 yrs. $GE is making up much of the call volume on that exchange,FWIW.$$	6 6 1 1	Retweet 6 Retweeted 6		Like 1 Liked 1	/sentimentrader/status/13300458793738240
@Bloomberg @Bloomberg @Bloomberg @Bloomberg @Bloomberg	Bloomberg LP‏Verified account @Bloomberg	6 Dec 2010			GE Wins Orders for Wind Turbines in Brazil Auction and Gas Plants in Iraq http://ow.ly/3kJRj $GE	5 5	Retweet 5 Retweeted 5		Like Liked	/Bloomberg/status/11869998142193664
@FortuneMagazine @FortuneMagazine @FortuneMagazine @FortuneMagazine @FortuneMagazine	FORTUNE‏Verified account @FortuneMagazine	6 Dec 2010			Today in the Fortune 500: $PEP drives a ruble rally, $PFE CEO steps down and $GE gets ecomaginative. http://wp.me/p3QoU-EW	5 5 1 1	Retweet 5 Retweeted 5		Like 1 Liked 1	/FortuneMagazine/status/11774263916765184
@Bloomberg @Bloomberg @Bloomberg @Bloomberg @Bloomberg	Bloomberg LP‏Verified account @Bloomberg	2 Dec 2010			Fed May Be `Central Bank of the World' After UBS, Barclays Aid http://ow.ly/3iNtd $UBS $BCS $ $BAC $GS $GE $AIG	7 7	Retweet 7 Retweeted 7		Like Liked	/Bloomberg/status/10357538688077824
@Bloomberg @Bloomberg @Bloomberg @Bloomberg @Bloomberg	Bloomberg LP‏Verified account @Bloomberg	15 Nov 2010			Buffett Takes BNY Mellon Stake, Adds to Wells Fargo Holding http://ow.ly/3acbk $BRK/A $WFC $GS $GE	4 4 4 4	Retweet 4 Retweeted 4		Like 4 Liked 4	/Bloomberg/status/4331574107574272
@Bloomberg @Bloomberg @Bloomberg @Bloomberg @Bloomberg	Bloomberg LP‏Verified account @Bloomberg	9 Nov 2010			General Electric Plans to Invest $2 Billion in China http://ow.ly/36JRJ $GE	4 4 1 1	Retweet 4 Retweeted 4		Like 1 Liked 1	/Bloomberg/status/2021366177992704
@CNBC @CNBC @CNBC @CNBC @CNBC	CNBC‏Verified account @CNBC	8 Nov 2010	#Television,Media	#Media	MSNBC Brings Back Suspended Anchor Keith Olbermann http://cnbc.com/id/40068452 $CMCSA $CMCSK $GE $NWS.A $NWSA #Television #Media	4 4	Retweet 4 Retweeted 4		Like Liked	/CNBC/status/1658265503006720
@CNBC @CNBC @CNBC @CNBC @CNBC	CNBC‏Verified account @CNBC	3 Nov 2010	#euro,Yen,U,Currencies	#Yen	Fed to Buy $600 Billion More To Help Spur US Economy http://inv.lv/bt0Ob7 $BA $CAT $GE $HON $UTX #euro #Yen #U.S.Dollar #Currencies	6 6 2 2	Retweet 6 Retweeted 6		Like 2 Liked 2	/CNBC/status/29594713310
@businessinsider @businessinsider @businessinsider @businessinsider @businessinsider	Business Insider‏Verified account @businessinsider	2 Nov 2010			10 Things You Need To Know Before The Opening Bell $SPY $BBVA $GE $BP by @WhiteGM http://read.bi/b0ROMt	2 2	Retweet 2 Retweeted 2		Like Liked	/businessinsider/status/29460883724
@themotleyfool @themotleyfool @themotleyfool @themotleyfool @themotleyfool	The Motley Fool‏Verified account @themotleyfool	20 Oct 2010			$GE invests cash, hires workers to revive the appliances division it once left for dead. Jack Donaghy exults: http://mot.ly/c9EJGd	1 1	Retweet 1 Retweeted 1		Like Liked	/themotleyfool/status/27941999207
@FoxBusiness @FoxBusiness @FoxBusiness @FoxBusiness @FoxBusiness	FOX Business‏Verified account @FoxBusiness	15 Oct 2010	#GE		GE's third-quarter net profit, sales drop. Industrial giant misses revenue expectations: http://bit.ly/9HK0rG $GE #GE	3 3	Retweet 3 Retweeted 3		Like Liked	/FoxBusiness/status/27434017706
@businessinsider @businessinsider @businessinsider @businessinsider @businessinsider	Business Insider‏Verified account @businessinsider	15 Oct 2010			GE Reports Mediocre Earnings, And The Stock Is Sliding Pre-market $GE by @thestalwart http://read.bi/cTn4pZ	1 1 1 1	Retweet 1 Retweeted 1		Like 1 Liked 1	/businessinsider/status/27428759503
@Bloomberg @Bloomberg @Bloomberg @Bloomberg @Bloomberg	Bloomberg LP‏Verified account @Bloomberg	6 Oct 2010			GE Buys Citigroup Retail Loans in Sign of Consumer Confidence http://ow.ly/2PmKW $GE $C	6 6 1 1	Retweet 6 Retweeted 6		Like 1 Liked 1	/Bloomberg/status/26569431903
@Bloomberg @Bloomberg @Bloomberg @Bloomberg @Bloomberg	Bloomberg LP‏Verified account @Bloomberg	5 Oct 2010			CT Scans Increase Threefold in Emergency Rooms, Raising Health-Care Costs http://ow.ly/2OYhS $GE	1 1 2 2	Retweet 1 Retweeted 1		Like 2 Liked 2	/Bloomberg/status/26497903064
@Bloomberg @Bloomberg @Bloomberg @Bloomberg @Bloomberg	Bloomberg LP‏Verified account @Bloomberg	4 Oct 2010	#Google,NBC,HBO,Twitter,Netflix	#NBC	#Google Says Web-Television Partners Include #NBC, #HBO, #Twitter and #Netflix http://bit.ly/bNjIIY $GOOG $NFLX $TWX $GE	4 4 1 1	Retweet 4 Retweeted 4		Like 1 Liked 1	/Bloomberg/status/26385221652
@sdkstl @sdkstl @sdkstl @sdkstl @sdkstl	Staci D Kramer‏Verified account @sdkstl	24 Sep 2010			My interview RT @paidContent: Zucker's Exit: Why Announce Now? No Reason To Hold Back In A Twitter World http://bit.ly/btksik $GE $CMCSA	1 1 1 1	Retweet 1 Retweeted 1		Like 1 Liked 1	/sdkstl/status/25445076563
@codywillard @codywillard @codywillard @codywillard @codywillard	Cody Willard‏ @codywillard	14 Sep 2010			Check out our new section: Investing In Apps | AppConsumer on http://wibi.us/bhKgwL $ge, $spy $gs $$	2 2 1 1	Retweet 2 Retweeted 2		Like 1 Liked 1	/codywillard/status/24503171913
@HelenWalters @HelenWalters @HelenWalters @HelenWalters @HelenWalters	Helen Walters‏ @HelenWalters	13 Sep 2010			"green" accounts for $20 billion in annual sales for $GE. good piece from former colleague @adamanyc: http://bit.ly/aTXnut (h/t @makower)	2 2	Retweet Retweeted		Like 2 Liked 2	/HelenWalters/status/24400071707
@Nasdaq @Nasdaq @Nasdaq @Nasdaq @Nasdaq	Nasdaq‏Verified account @Nasdaq	18 Aug 2010	#Buffett		"Be Like #Buffett" @TheOnlineInvest $BDX $COP $FISV $GE $IRM $JNJ $KFT $KO $MTB $NLC $PG $WMT $WPO http://bit.ly/d4EKqO	1 1 2 2	Retweet 1 Retweeted 1		Like 2 Liked 2	/Nasdaq/status/21510185445
@Bloomberg @Bloomberg @Bloomberg @Bloomberg @Bloomberg	Bloomberg LP‏Verified account @Bloomberg	3 Aug 2010			Corning, GE Split With IBM Over Senate Plan to Renew Business Tax Breaks http://ow.ly/2kuXk $GLW $NOC $AXP $HPQ $GE $WHR $DOW $BAC $C $TXN	2 2 1 1	Retweet 2 Retweeted 2		Like 1 Liked 1	/Bloomberg/status/20248918094
@OptionsHawk @OptionsHawk @OptionsHawk @OptionsHawk @OptionsHawk	Joe Kunkle‏ @OptionsHawk	1 Aug 2010			$GS $AAPL $AMZN $BAC $BIDU $CSCO $BP $C $DNDN $F $GE $GOOG $GS $PFE $RIG $POT $XOM $ABX have Weekly Options $CALL	2 2	Retweet Retweeted		Like 2 Liked 2	/OptionsHawk/status/20091478609
@Blackhorse @Blackhorse @Blackhorse @Blackhorse @Blackhorse	Blackhorse Analytics‏ @Blackhorse	1 Jul 2010			Immelt: "Business did not like the US president, and the president did not like business." (FT) $GE http://is.gd/dbr5L /via @optionmonster	1 1 1 1	Retweet 1 Retweeted 1		Like 1 Liked 1	/Blackhorse/status/17498738841
@businessinsider @businessinsider @businessinsider @businessinsider @businessinsider	Business Insider‏Verified account @businessinsider	26 Apr 2010			Credit Default Swap Spread Spike Augurs An Upcoming Rout For Financial Stocks $C $MET $JPM $GE $AIG by @vincefernando http://bit.ly/bcyQc0	1 1 1 1	Retweet 1 Retweeted 1		Like 1 Liked 1	/businessinsider/status/12875212125
@businessinsider @businessinsider @businessinsider @businessinsider @businessinsider	Business Insider‏Verified account @businessinsider	12 Apr 2010			Closing Bell: The Dow Holds 11,000, Here's WHat You Need To Know $AIG $NYX $LUK $CAT $AA $GE http://bit.ly/9pNtZD	2 2	Retweet 2 Retweeted 2		Like Liked	/businessinsider/status/12063619798
@SAI @SAI @SAI @SAI @SAI	BI Tech‏Verified account @SAI	9 Apr 2010			Fox, Universal Hold DVDs Hostage For 28 Days In Netflix Deal $NFLX $NWS $GE by @gillianmae http://bit.ly/9eSzAV	3 3 1 1	Retweet 3 Retweeted 3		Like 1 Liked 1	/SAI/status/11900419984
@SAI @SAI @SAI @SAI @SAI	BI Tech‏Verified account @SAI	30 Mar 2010			NBC Poaches AOL's Ad Exec Cate Carley For iVillage $AOL $GE by @gillianmae http://bit.ly/8YjtlF	1 1	Retweet Retweeted		Like 1 Liked 1	/SAI/status/11315689158
@SAI @SAI @SAI @SAI @SAI	BI Tech‏Verified account @SAI	19 Mar 2010			Hulu's Ad Sales Team Is Undercutting Ad Sales Of Its Parent Companies $CMCSA $GE $DIS $NWS by @jwyarow http://bit.ly/bG2CNC	2 2 2 2	Retweet 2 Retweeted 2		Like 2 Liked 2	/SAI/status/10720055572
@businessinsider @businessinsider @businessinsider @businessinsider @businessinsider	Business Insider‏Verified account @businessinsider	11 Mar 2010			What The Top 15 Cable Shows Say About America's Depressing TV Habits $GE $VIA by @gillianmae http://bit.ly/cytW8r	1 1	Retweet 1 Retweeted 1		Like Liked	/businessinsider/status/10328318932
@SAI @SAI @SAI @SAI @SAI	BI Tech‏Verified account @SAI	9 Mar 2010			'The Daily Show' Could Be Coming Back To Hulu $VIA $GE by @laurenelizhatch http://bit.ly/aXOcZW	1 1	Retweet Retweeted		Like 1 Liked 1	/SAI/status/10241269057
@SAI @SAI @SAI @SAI @SAI	BI Tech‏Verified account @SAI	9 Mar 2010			Hulu Now Gives You The NFL $GE by @laurenelizhatch http://bit.ly/bGFh9o	1 1 2 2	Retweet 1 Retweeted 1		Like 2 Liked 2	/SAI/status/10227432345
@SAI @SAI @SAI @SAI @SAI	BI Tech‏Verified account @SAI	25 Feb 2010			Comcast's Brian Roberts: More VOD, Online Shows? We'll Give It To You $CMCSA $GE by @gillianmae http://bit.ly/cDqvqK	2 2 1 1	Retweet 2 Retweeted 2		Like 1 Liked 1	/SAI/status/9635265557
@SAI @SAI @SAI @SAI @SAI	BI Tech‏Verified account @SAI	23 Feb 2010			Al Franken Wants Comcast, NBC TV Shows Online For The People! $CMCSA $GE by @gillianmae http://bit.ly/ashAN6	2 2	Retweet Retweeted		Like 2 Liked 2	/SAI/status/9539646947
@SAI @SAI @SAI @SAI @SAI	BI Tech‏Verified account @SAI	22 Feb 2010			87 Million Watch NBCU Olympics Coverage On Sunday $GE by @gillianmae http://bit.ly/cRuirC	3 3 2 2	Retweet 3 Retweeted 3		Like 2 Liked 2	/SAI/status/9496736201
@SAI @SAI @SAI @SAI @SAI	BI Tech‏Verified account @SAI	19 Feb 2010			NBCU-Comcast Merger Circus Continues On Feb. 25 $GE $CMCSA by @gillianmae http://bit.ly/aWoZnK	1 1	Retweet 1 Retweeted 1		Like Liked	/SAI/status/9343352420
@SAI @SAI @SAI @SAI @SAI	BI Tech‏Verified account @SAI	11 Feb 2010			Wait, NBC Is So Desperate They Need Wal-Mart To Produce TV Shows Now? $GE by @gillianmae http://bit.ly/aCJogW	1 1 2 2	Retweet 1 Retweeted 1		Like 2 Liked 2	/SAI/status/8981131382
@SAI @SAI @SAI @SAI @SAI	BI Tech‏Verified account @SAI	11 Feb 2010			Al Franken Wants Cash For Trashing Comcast-NBCU Merger $GE $CMCSA by @gillianmae http://bit.ly/906BoU	1 1 1 1	Retweet 1 Retweeted 1		Like 1 Liked 1	/SAI/status/8966972101
@SAI @SAI @SAI @SAI @SAI	BI Tech‏Verified account @SAI	5 Feb 2010			Conan O'Brien Gathers 'Facebook Army' For Huge TV Comeback $GE $NWS by @gillianmae http://bit.ly/9pg2aX	4 4 5 5	Retweet 4 Retweeted 4		Like 5 Liked 5	/SAI/status/8688322055
@SAI @SAI @SAI @SAI @SAI	BI Tech‏Verified account @SAI	5 Feb 2010			NBC Airing Emmys Live For The First Time, Thanks To Twitter $GE by @laurenelizhatch http://bit.ly/9s2lLs	2 2	Retweet 2 Retweeted 2		Like Liked	/SAI/status/8686079575
@JBoorstin @JBoorstin @JBoorstin @JBoorstin @JBoorstin	Julia Boorstin‏Verified account @JBoorstin	5 Feb 2010	#Superbowl		What's a Super bowl ad really worth? 3x what advertisers pay! Read this: http://bit.ly/bVsqwi $CBS $DIS $NWS $GE #Superbowl	4 4	Retweet 4 Retweeted 4		Like Liked	/JBoorstin/status/8680709280
@SAI @SAI @SAI @SAI @SAI	BI Tech‏Verified account @SAI	4 Feb 2010			Comcast CEO: There Will Be No 'Massive Layoffs' After NBCU Merges $CMCSA $GE by @gillianmae http://bit.ly/90ihWV	1 1	Retweet 1 Retweeted 1		Like Liked	/SAI/status/8639643502
@SAI @SAI @SAI @SAI @SAI	BI Tech‏Verified account @SAI	3 Feb 2010			What Comcast Plans To Tell Congress About Their NBCU Marriage Tomorrow Morning $CMCSK $GE by @gillianmae http://bit.ly/d4ZVhB	2 2 1 1	Retweet 2 Retweeted 2		Like 1 Liked 1	/SAI/status/8606918942
@alansmurray @alansmurray @alansmurray @alansmurray @alansmurray	Alan Murray‏Verified account @alansmurray	1 Feb 2010			Generating a lot of debate over whether Jack Welch's choice of Jeff Immelt to run $GE was right one. Your thoughts? http://bit.ly/bIjIWY	1 1 1 1	Retweet 1 Retweeted 1		Like 1 Liked 1	/alansmurray/status/8496364239
@jimgoldman @jimgoldman @jimgoldman @jimgoldman @jimgoldman	Jim Goldman‏ @jimgoldman	22 Jan 2010	#WirelessCommunications,SteveJobs,Recession,Nasdaq	#SteveJobs	No Stoppin' Apple http://bit.ly/77v8hp $AAPL $CSCO $EBAY $GE $GOOG $IBM $INTC $MSFT #WirelessCommunications #SteveJobs #Recession #Nasdaq	2 2	Retweet 2 Retweeted 2		Like Liked	/jimgoldman/status/8073393140
@eotpro @eotpro @eotpro @eotpro @eotpro	eot‏ @eotpro	22 Jan 2010			General Electric earnings drop 19% to $2.94 billion in the fourth quarter $GE stocks eotpro	2 2 1 1	Retweet 2 Retweeted 2		Like 1 Liked 1	/eotpro/status/8066928008
@Benzinga @Benzinga @Benzinga @Benzinga @Benzinga	Benzinga.com‏Verified account @Benzinga	22 Jan 2010			$GE earnings soon. to see the bounce, i believe $GE needs something strong. Currently posting from the company boat. fun fun. satellite web		Retweet Retweeted		Like Liked	/Benzinga/status/8066008556
@CNBCTheExchange @CNBCTheExchange @CNBCTheExchange @CNBCTheExchange @CNBCTheExchange	The Exchange‏Verified account @CNBCTheExchange	22 Jan 2010			Futures Tread... http://bit.ly/6RS3Mu $AMD $AXP $BBT $CBRY-LN $CBY $COF $CVC $GE $GOOG $HBAN $HOG $HSY $JCI $KFT $KMB $SLB $SSP $STI	1 1	Retweet 1 Retweeted 1		Like Liked	/CNBCTheExchange/status/8065277862
@CNBCTheExchange @CNBCTheExchange @CNBCTheExchange @CNBCTheExchange @CNBCTheExchange	The Exchange‏Verified account @CNBCTheExchange	22 Jan 2010			Euro Shares Dip; Obama Plan Hurts Banks http://cnbc.com/id/34999545 $BARC-LN $GE $HSBA-LN	1 1	Retweet 1 Retweeted 1		Like Liked	/CNBCTheExchange/status/8062554649
@StockAAPL @StockAAPL @StockAAPL @StockAAPL @StockAAPL	StockAAPL‏ @StockAAPL	21 Jan 2010			$ge going down tomorrow. $aapl below 200 monday close.: $ge going down tomorrow. $aapl below 200 monday close.		Retweet Retweeted		Like Liked	/StockAAPL/status/8053830042
@GridWise @GridWise @GridWise @GridWise @GridWise	GridWise‏ @GridWise	18 Jan 2010	#NIST,ieee,utility,smartgrid,electricity	#ieee	RT @PeterMSchwartz: Smart Grid standards panel names officers - http://bit.ly/7yg1iA $GE #NIST #ieee $aep #utility #smartgrid #electricity	1 1	Retweet 1 Retweeted 1		Like Liked	/GridWise/status/7911422706
@JBoorstin @JBoorstin @JBoorstin @JBoorstin @JBoorstin	Julia Boorstin‏Verified account @JBoorstin	17 Jan 2010	#GoldenGlobes		Populism Wins! #GoldenGlobes all about big box office (Avatar) mediamoney.cnbc.com $NWS $TWX $DIS $GE $SNE $VIA		Retweet Retweeted		Like Liked	/JBoorstin/status/7890916970
@JBoorstin @JBoorstin @JBoorstin @JBoorstin @JBoorstin	Julia Boorstin‏Verified account @JBoorstin	17 Jan 2010	#Goldenglobes		#Goldenglobes - mediamoney.cnbc.com - analysis of winners, losers, and celebs and studio chiefs $DIS $TWX $VIA $GE $SNE $LGF		Retweet Retweeted		Like Liked	/JBoorstin/status/7887306246
@SAI @SAI @SAI @SAI @SAI	BI Tech‏Verified account @SAI	15 Jan 2010			Conan Should Take His Show To HBO $GE $TWX by @fromedome http://bit.ly/8nvG1l	2 2	Retweet 2 Retweeted 2		Like Liked	/SAI/status/7793014735
@SAI @SAI @SAI @SAI @SAI	BI Tech‏Verified account @SAI	14 Jan 2010			CNBC Goes Back To Boobs For New Special $GE $CMCSA $TWX by @fromedome http://bit.ly/6DyO9f	2 2 2 2	Retweet 2 Retweeted 2		Like 2 Liked 2	/SAI/status/7756935553
@SAI @SAI @SAI @SAI @SAI	BI Tech‏Verified account @SAI	12 Jan 2010			Fox Affiliates On Conan: We Don't Want NBC's Leftovers $NWS $GE by @gillianmae http://bit.ly/5M39Gv	2 2	Retweet 2 Retweeted 2		Like Liked	/SAI/status/7672344496
@SAI @SAI @SAI @SAI @SAI	BI Tech‏Verified account @SAI	12 Jan 2010			Here's Who To Blame For The Leno-O'Brien Debacle $CMCSA $GE by @jwyarow http://bit.ly/4nKDnW	1 1 4 4	Retweet 1 Retweeted 1		Like 4 Liked 4	/SAI/status/7670410286
@SAI @SAI @SAI @SAI @SAI	BI Tech‏Verified account @SAI	11 Jan 2010			CHART OF THE DAY: How Fox Conquered Cable News $NWS $TWX $GE http://bit.ly/4VaUcQ	3 3 1 1	Retweet 3 Retweeted 3		Like 1 Liked 1	/SAI/status/7641256790
@SAI @SAI @SAI @SAI @SAI	BI Tech‏Verified account @SAI	11 Jan 2010			Super Bowl Ad Prices Drop For Second Time In History; Pepsi, GM Pass On Pricetag $CBS $GE http://bit.ly/4Hp26Z	3 3 1 1	Retweet 3 Retweeted 3		Like 1 Liked 1	/SAI/status/7638539401
@SAI @SAI @SAI @SAI @SAI	BI Tech‏Verified account @SAI	10 Jan 2010			NBC Keeps Embarrassing Conan -- Confirms It Wants Leno In 11:30 Slot $CMCSA $GE by @jwyarow http://bit.ly/4SaoaI	2 2 3 3	Retweet 2 Retweeted 2		Like 3 Liked 3	/SAI/status/7602157300
@SAI @SAI @SAI @SAI @SAI	BI Tech‏Verified account @SAI	8 Jan 2010			Fox Flirts With Conan After NBC Publicly Humiliates Him $GE $NWS by @gillianmae http://bit.ly/4rceQD	3 3 1 1	Retweet 3 Retweeted 3		Like 1 Liked 1	/SAI/status/7535441591
@IRON100 @IRON100 @IRON100 @IRON100 @IRON100 @wind4me	David Buffalo‏ @IRON100	8 Jan 2010			@wind4me From investor viewpoint, Siemens is almost always a tech partner with a manufacturer and a new tech provider. $GE and $APWR	1 1	Retweet 1 Retweeted 1		Like Liked	/IRON100/status/7518576916
@TraderKos @TraderKos @TraderKos @TraderKos @TraderKos	Kos‏ @TraderKos	8 Jan 2010			http://twitpic.com/x66n6 - Conglomerates following finnies higher here. Four shown $GE $PPG $CHKE $TXT $$	1 1	Retweet Retweeted		Like 1 Liked 1	/TraderKos/status/7510713774
@smbcapital @smbcapital @smbcapital @smbcapital @smbcapital	SMB Capital‏ @smbcapital	7 Jan 2010	#Mkt		What the clip of SMB Capital's JToma on CNBC talking about $GOOG, $AA, $GE and the US Dollar here: http://bit.ly/7epVKa #Mkt	1 1	Retweet Retweeted		Like 1 Liked 1	/smbcapital/status/7501116420
@SAI @SAI @SAI @SAI @SAI	BI Tech‏Verified account @SAI	7 Jan 2010			NBC, CNN, ABC Practicing 'Checkbook' Journalism? Sounds Familiar $GE $TWX $DIS by @gillianmae http://bit.ly/5WIxPn	2 2	Retweet 2 Retweeted 2		Like Liked	/SAI/status/7487957853
@SAI @SAI @SAI @SAI @SAI	BI Tech‏Verified account @SAI	4 Jan 2010			What Would The Ultimate Jimmy Fallon iPhone App Look Like..AAPL $GE $CMCSA by @gillianmae http://bit.ly/6LnSOR	1 1 1 1	Retweet 1 Retweeted 1		Like 1 Liked 1	/SAI/status/7382517197
@CNBCFastMoney @CNBCFastMoney @CNBCFastMoney @CNBCFastMoney @CNBCFastMoney	CNBC's Fast Money‏Verified account @CNBCFastMoney	4 Jan 2010	#StockMarket,StockPicks	#StockPicks	Call To The Floor: Electronic Health Records http://cnbc.com/id/34692023 $CERN $GE $GOOG $MCK $MDRX $MSFT $SI #StockMarket #StockPicks	1 1	Retweet Retweeted		Like 1 Liked 1	/CNBCFastMoney/status/7382111849
@TheBuyList @TheBuyList @TheBuyList @TheBuyList @TheBuyList	TheBuyList‏ @TheBuyList	4 Jan 2010	#GE,stocks,stockmarket	#stocks	#GE alert: ACEIX fund bought 4656600 shares of $GE http://www.thebuylist.com/drillbyfund.aspx?SYMBOL=GE #stocks #stockmarket		Retweet Retweeted		Like Liked	/TheBuyList/status/7379110915
@philipithomas @philipithomas @philipithomas @philipithomas @philipithomas	Philip I. Thomas‏ @philipithomas	4 Jan 2010			Woohoo! My $GE stock just finished transferring to my Schwab brokerage account.		Retweet Retweeted		Like Liked	/philipithomas/status/7373834919
@empirasign_eq @empirasign_eq @empirasign_eq @empirasign_eq @empirasign_eq	Empirasign Equities‏ @empirasign_eq	4 Jan 2010	#empta,stocks	#stocks	$GE (General Electric Co) $15.60 has crossed its 50 day moving average: $15.53 #empta #stocks http://empirasign.com/l/fcw.htm		Retweet Retweeted		Like Liked	/empirasign_eq/status/7373321443
@FlyingUrchin @FlyingUrchin @FlyingUrchin @FlyingUrchin @FlyingUrchin	Flying Urchin‏ @FlyingUrchin	4 Jan 2010			SELL: Reduced $GE sold at 15.55 for 3.5% profit.		Retweet Retweeted		Like Liked	/FlyingUrchin/status/7372611159
@Zabacus @Zabacus @Zabacus @Zabacus @Zabacus	Charles C Murray‏ @Zabacus	4 Jan 2010			RT @MPTrader: $GE looks to be in new upleg. Zabacus recommends to Buy. General Electric Company score is 2.9		Retweet Retweeted		Like Liked	/Zabacus/status/7371989296
@MPTrader @MPTrader @MPTrader @MPTrader @MPTrader	Mike Paulenoff‏ @MPTrader	4 Jan 2010			$GE looks to be in new upleg. Stock should head for a retest of 16.49 on way to 18 & prices shouldn't break below 15.09 again anytime soon.	1 1	Retweet Retweeted		Like 1 Liked 1	/MPTrader/status/7371805196
@gatortrader2k2 @gatortrader2k2 @gatortrader2k2 @gatortrader2k2 @gatortrader2k2	GatorTrader‏ @gatortrader2k2	4 Jan 2010			Also still long $MFC & $DEI and short $GE.		Retweet Retweeted		Like Liked	/gatortrader2k2/status/7371112928
@CNBCTheExchange @CNBCTheExchange @CNBCTheExchange @CNBCTheExchange @CNBCTheExchange	The Exchange‏Verified account @CNBCTheExchange	4 Jan 2010			My Fault For 'Worst Deal of Century': Gerald Levin http://bit.ly/6FuZzb $AIG $C $GE $LEHMQ $MER $TWC $TWTC $TWX/TIME WARNER CABLE	1 1	Retweet 1 Retweeted 1		Like Liked	/CNBCTheExchange/status/7370374171
@snwyh @snwyh @snwyh @snwyh @snwyh	sn wang‏ @snwyh	3 Jan 2010			$GE chart says higher http://www.bigmovingstock.com/growth_stocks.php?ch=GE		Retweet Retweeted		Like Liked	/snwyh/status/7350103830
@BoardCentral @BoardCentral @BoardCentral @BoardCentral @BoardCentral	BoardCentral‏ @BoardCentral	3 Jan 2010	#stocks,finance,stockmarket,StockPicks	#finance	Top Stock searches on message boards and Twitter: $GE $MSFT $IDYLF $BRKA $PG (01:30 pm) #stocks #finance #stockmarket #StockPicks		Retweet Retweeted		Like Liked	/BoardCentral/status/7338814595
@brokerz_spx @brokerz_spx @brokerz_spx @brokerz_spx @brokerz_spx	Brokerz S&P 500 news‏ @brokerz_spx	1 Jan 2010			RT @piktrader - $BAC $GE $GS $XOM are all quite oversold IMHO. Good long term IRA plays		Retweet Retweeted		Like Liked	/brokerz_spx/status/7286535834
@BostonRoca @BostonRoca @BostonRoca @BostonRoca @BostonRoca	BostonSoldierOfGod 🇵🇷‏ @BostonRoca	1 Jan 2010			Botton 10 stocks most stoc oversold,above $5/500,000 shares traded yest: $NWBI (4.70) $ANN $WYNN $PAYX $GE $QID $DFS $NRG $DRYS $ESV (12.14)		Retweet Retweeted		Like Liked	/BostonRoca/status/7278807206
@StockAAPL @StockAAPL @StockAAPL @StockAAPL @StockAAPL	StockAAPL‏ @StockAAPL	1 Jan 2010			Most tweeted stocks (11:00AM-12:00PM) $aapl $gbpusd $ne $audusd $c $csr $eurgbp $f $ge $goog Details at http://topstocktweets.com: Most ...		Retweet Retweeted		Like Liked	/StockAAPL/status/7273940349
