# Supplementary material for: Measuring information flux between social media and stock prices with Transfer Entropy
Source: PLoS One. 2021 Sep 23;16(9):e0257686. doi: 10.1371/journal.pone.0257686 (PMC8459996; doi:10.1371/journal.pone.0257686)
Supplement: S1 Data — (ZIP) [file pone.0257686.s001.zip › DATA BASES/18.-GE/dataminer (86).xlsx]

## Sheet: SheetJS
UserName	FullName	Date	First Hashtags	Alt Hashtags	Tweet (Message Text)	Retweets	Retweets (w/ Text)	Likes	Likes (w/ Text)	URL Path
@TradingTheOdds @TradingTheOdds @TradingTheOdds @TradingTheOdds @TradingTheOdds	TRADING THE ODDS‏ @TradingTheOdds	18 Oct 2010			w/ $GE down more than -1.0% 2 days in a row while $SPY closed higher both days, $SPY was lower 1 & 4 sessions later on 6 | 7 occurrences. $$	3 3 2 2	Retweet 3 Retweeted 3		Like 2 Liked 2	/TradingTheOdds/status/27754331202
@janewells @janewells @janewells @janewells @janewells	janewells‏Verified account @janewells	29 Jul 2010	#Bravo		To support our sister network #Bravo, I'm making my husband watch Real Housewives of NJ. My love for $GE may cost me my marriage.	1 1	Retweet 1 Retweeted 1		Like Liked	/janewells/status/19880835181
@FoxBusiness @FoxBusiness @FoxBusiness @FoxBusiness @FoxBusiness	FOX Business‏Verified account @FoxBusiness	24 Sep 2010	#nbc,media,zucker	#media	BREAKING - NBC Universal's Jeff Zucker will leave NBC after the Comcast-GE deal is completed - Reports $GE $CMCSA #nbc #media #zucker	5 5	Retweet 5 Retweeted 5		Like Liked	/FoxBusiness/status/25413159282
@janewells @janewells @janewells @janewells @janewells	janewells‏Verified account @janewells	19 Jul 2010	#Bravo		Just saw on Real Housewives of NJ someone order a coke "with a shot of red wine". No, New Jersey. No. #Bravo $GE	2 2	Retweet 2 Retweeted 2		Like Liked	/janewells/status/18963429835
@ChartingStock @ChartingStock @ChartingStock @ChartingStock @ChartingStock	ChartingStock‏ @ChartingStock	16 Nov 2010			These Have All Broken Through Initial EMA Support Levels $SMH $SOXX $GE $JPM $T $MSFT $XSD $XLB $RSX $DBC $FCG $DBO $XLY $KOL $SLX $UGA $PGJ	2 2	Retweet 2 Retweeted 2		Like Liked	/ChartingStock/status/4570075193409537
@FoxBusiness @FoxBusiness @FoxBusiness @FoxBusiness @FoxBusiness	FOX Business‏Verified account @FoxBusiness	26 Oct 2010			CONSUMER ALERT - General Electric $GE announced a recall of about 174,000 dishwashers, saying the product poses potential a fire hazard	2 2 1 1	Retweet 2 Retweeted 2		Like 1 Liked 1	/FoxBusiness/status/28801365572
@FoxBusiness @FoxBusiness @FoxBusiness @FoxBusiness @FoxBusiness	FOX Business‏Verified account @FoxBusiness	5 Oct 2010	#comcast		FCC Has New Questions on NBC Universal Comcast Deal http://fxn.ws/dx5FBr $GE $CMCSA #comcast	1 1	Retweet 1 Retweeted 1		Like Liked	/FoxBusiness/status/26468049619
@Bloomberg @Bloomberg @Bloomberg @Bloomberg @Bloomberg	Bloomberg LP‏Verified account @Bloomberg	29 Dec 2010			GE Leads $3.19 Trillion in Corporate Bond Sales http://bit.ly/fautvz $GE	4 4 2 2	Retweet 4 Retweeted 4		Like 2 Liked 2	/Bloomberg/status/20305584943267840
@Bloomberg @Bloomberg @Bloomberg @Bloomberg @Bloomberg	Bloomberg LP‏Verified account @Bloomberg	22 Dec 2010			De Niro, Hoffman Slum in Ghastly `Fockers'; `Illusionist': Film http://bit.ly/feaFn2 $GE	5 5	Retweet 5 Retweeted 5		Like Liked	/Bloomberg/status/17527279361982464
@Bloomberg @Bloomberg @Bloomberg @Bloomberg @Bloomberg	Bloomberg LP‏Verified account @Bloomberg	16 Dec 2010			Lockheed F-35 Program Faces $1 Billion Cut in U.S. Senate Spending Measure http://ow.ly/3qp09 $LMT $GE $UTX $BA	3 3 1 1	Retweet 3 Retweeted 3		Like 1 Liked 1	/Bloomberg/status/15537918323986432
@Bloomberg @Bloomberg @Bloomberg @Bloomberg @Bloomberg	Bloomberg LP‏Verified account @Bloomberg	15 Dec 2010			Southwest Airlines CEO Kelly Pushes for Boeing Decision on New 737 Engines http://ow.ly/3pONN $LUV $BA $UTX $GE	4 4	Retweet 4 Retweeted 4		Like Liked	/Bloomberg/status/15170492738572288
@FortuneMagazine @FortuneMagazine @FortuneMagazine @FortuneMagazine @FortuneMagazine	FORTUNE‏Verified account @FortuneMagazine	15 Dec 2010			Today in the Fortune 500: $GM, $AIG ready to cut government purse strings, $GE focuses on fun. $PEP pushes Gatorade: http://wp.me/p3QoU-Hh	3 3 3 3	Retweet 3 Retweeted 3		Like 3 Liked 3	/FortuneMagazine/status/15042000487190528
@YahooFinance @YahooFinance @YahooFinance @YahooFinance @YahooFinance	Yahoo Finance‏Verified account @YahooFinance	14 Dec 2010			GE Wins $500 Million Saudi Oil Field Contracts http://yhoo.it/gM1CuB $GE	1 1 1 1	Retweet 1 Retweeted 1		Like 1 Liked 1	/YahooFinance/status/14643270747426816
@sdkstl @sdkstl @sdkstl @sdkstl @sdkstl	Staci D Kramer‏Verified account @sdkstl	10 Dec 2010	#pcbuzz		Sen. Bernie Sanders using filibuster now to speak out against NBCU-Comcast: 'that merger is bad.' $GE $CMCSA #pcbuzz	1 1 1 1	Retweet 1 Retweeted 1		Like 1 Liked 1	/sdkstl/status/13364422747623426
@sentimentrader @sentimentrader @sentimentrader @sentimentrader @sentimentrader	SentimenTrader‏Verified account @sentimentrader	10 Dec 2010			ISE Equity Call/Put ratio likely to close at 2nd-highest level in 5 yrs. $GE is making up much of the call volume on that exchange,FWIW.$$	6 6 1 1	Retweet 6 Retweeted 6		Like 1 Liked 1	/sentimentrader/status/13300458793738240
@Bloomberg @Bloomberg @Bloomberg @Bloomberg @Bloomberg	Bloomberg LP‏Verified account @Bloomberg	6 Dec 2010			GE Wins Orders for Wind Turbines in Brazil Auction and Gas Plants in Iraq http://ow.ly/3kJRj $GE	5 5	Retweet 5 Retweeted 5		Like Liked	/Bloomberg/status/11869998142193664
@FortuneMagazine @FortuneMagazine @FortuneMagazine @FortuneMagazine @FortuneMagazine	FORTUNE‏Verified account @FortuneMagazine	6 Dec 2010			Today in the Fortune 500: $PEP drives a ruble rally, $PFE CEO steps down and $GE gets ecomaginative. http://wp.me/p3QoU-EW	5 5 1 1	Retweet 5 Retweeted 5		Like 1 Liked 1	/FortuneMagazine/status/11774263916765184
@Bloomberg @Bloomberg @Bloomberg @Bloomberg @Bloomberg	Bloomberg LP‏Verified account @Bloomberg	2 Dec 2010			Fed May Be `Central Bank of the World' After UBS, Barclays Aid http://ow.ly/3iNtd $UBS $BCS $ $BAC $GS $GE $AIG	7 7	Retweet 7 Retweeted 7		Like Liked	/Bloomberg/status/10357538688077824
@Bloomberg @Bloomberg @Bloomberg @Bloomberg @Bloomberg	Bloomberg LP‏Verified account @Bloomberg	15 Nov 2010			Buffett Takes BNY Mellon Stake, Adds to Wells Fargo Holding http://ow.ly/3acbk $BRK/A $WFC $GS $GE	4 4 4 4	Retweet 4 Retweeted 4		Like 4 Liked 4	/Bloomberg/status/4331574107574272
@Bloomberg @Bloomberg @Bloomberg @Bloomberg @Bloomberg	Bloomberg LP‏Verified account @Bloomberg	9 Nov 2010			General Electric Plans to Invest $2 Billion in China http://ow.ly/36JRJ $GE	4 4 1 1	Retweet 4 Retweeted 4		Like 1 Liked 1	/Bloomberg/status/2021366177992704
@CNBC @CNBC @CNBC @CNBC @CNBC	CNBC‏Verified account @CNBC	8 Nov 2010	#Television,Media	#Media	MSNBC Brings Back Suspended Anchor Keith Olbermann http://cnbc.com/id/40068452 $CMCSA $CMCSK $GE $NWS.A $NWSA #Television #Media	4 4	Retweet 4 Retweeted 4		Like Liked	/CNBC/status/1658265503006720
@CNBC @CNBC @CNBC @CNBC @CNBC	CNBC‏Verified account @CNBC	3 Nov 2010	#euro,Yen,U,Currencies	#Yen	Fed to Buy $600 Billion More To Help Spur US Economy http://inv.lv/bt0Ob7 $BA $CAT $GE $HON $UTX #euro #Yen #U.S.Dollar #Currencies	6 6 2 2	Retweet 6 Retweeted 6		Like 2 Liked 2	/CNBC/status/29594713310
@businessinsider @businessinsider @businessinsider @businessinsider @businessinsider	Business Insider‏Verified account @businessinsider	2 Nov 2010			10 Things You Need To Know Before The Opening Bell $SPY $BBVA $GE $BP by @WhiteGM http://read.bi/b0ROMt	2 2	Retweet 2 Retweeted 2		Like Liked	/businessinsider/status/29460883724
@themotleyfool @themotleyfool @themotleyfool @themotleyfool @themotleyfool	The Motley Fool‏Verified account @themotleyfool	20 Oct 2010			$GE invests cash, hires workers to revive the appliances division it once left for dead. Jack Donaghy exults: http://mot.ly/c9EJGd	1 1	Retweet 1 Retweeted 1		Like Liked	/themotleyfool/status/27941999207
@FoxBusiness @FoxBusiness @FoxBusiness @FoxBusiness @FoxBusiness	FOX Business‏Verified account @FoxBusiness	15 Oct 2010	#GE		GE's third-quarter net profit, sales drop. Industrial giant misses revenue expectations: http://bit.ly/9HK0rG $GE #GE	3 3	Retweet 3 Retweeted 3		Like Liked	/FoxBusiness/status/27434017706
@businessinsider @businessinsider @businessinsider @businessinsider @businessinsider	Business Insider‏Verified account @businessinsider	15 Oct 2010			GE Reports Mediocre Earnings, And The Stock Is Sliding Pre-market $GE by @thestalwart http://read.bi/cTn4pZ	1 1 1 1	Retweet 1 Retweeted 1		Like 1 Liked 1	/businessinsider/status/27428759503
@Bloomberg @Bloomberg @Bloomberg @Bloomberg @Bloomberg	Bloomberg LP‏Verified account @Bloomberg	6 Oct 2010			GE Buys Citigroup Retail Loans in Sign of Consumer Confidence http://ow.ly/2PmKW $GE $C	6 6 1 1	Retweet 6 Retweeted 6		Like 1 Liked 1	/Bloomberg/status/26569431903
@Bloomberg @Bloomberg @Bloomberg @Bloomberg @Bloomberg	Bloomberg LP‏Verified account @Bloomberg	5 Oct 2010			CT Scans Increase Threefold in Emergency Rooms, Raising Health-Care Costs http://ow.ly/2OYhS $GE	1 1 2 2	Retweet 1 Retweeted 1		Like 2 Liked 2	/Bloomberg/status/26497903064
@Bloomberg @Bloomberg @Bloomberg @Bloomberg @Bloomberg	Bloomberg LP‏Verified account @Bloomberg	4 Oct 2010	#Google,NBC,HBO,Twitter,Netflix	#NBC	#Google Says Web-Television Partners Include #NBC, #HBO, #Twitter and #Netflix http://bit.ly/bNjIIY $GOOG $NFLX $TWX $GE	4 4 1 1	Retweet 4 Retweeted 4		Like 1 Liked 1	/Bloomberg/status/26385221652
@sdkstl @sdkstl @sdkstl @sdkstl @sdkstl	Staci D Kramer‏Verified account @sdkstl	24 Sep 2010			My interview RT @paidContent: Zucker's Exit: Why Announce Now? No Reason To Hold Back In A Twitter World http://bit.ly/btksik $GE $CMCSA	1 1 1 1	Retweet 1 Retweeted 1		Like 1 Liked 1	/sdkstl/status/25445076563
@codywillard @codywillard @codywillard @codywillard @codywillard	Cody Willard‏ @codywillard	14 Sep 2010			Check out our new section: Investing In Apps | AppConsumer on http://wibi.us/bhKgwL $ge, $spy $gs $$	2 2 1 1	Retweet 2 Retweeted 2		Like 1 Liked 1	/codywillard/status/24503171913
@HelenWalters @HelenWalters @HelenWalters @HelenWalters @HelenWalters	Helen Walters‏ @HelenWalters	13 Sep 2010			"green" accounts for $20 billion in annual sales for $GE. good piece from former colleague @adamanyc: http://bit.ly/aTXnut (h/t @makower)	2 2	Retweet Retweeted		Like 2 Liked 2	/HelenWalters/status/24400071707
@Nasdaq @Nasdaq @Nasdaq @Nasdaq @Nasdaq	Nasdaq‏Verified account @Nasdaq	18 Aug 2010	#Buffett		"Be Like #Buffett" @TheOnlineInvest $BDX $COP $FISV $GE $IRM $JNJ $KFT $KO $MTB $NLC $PG $WMT $WPO http://bit.ly/d4EKqO	1 1 2 2	Retweet 1 Retweeted 1		Like 2 Liked 2	/Nasdaq/status/21510185445
@Bloomberg @Bloomberg @Bloomberg @Bloomberg @Bloomberg	Bloomberg LP‏Verified account @Bloomberg	3 Aug 2010			Corning, GE Split With IBM Over Senate Plan to Renew Business Tax Breaks http://ow.ly/2kuXk $GLW $NOC $AXP $HPQ $GE $WHR $DOW $BAC $C $TXN	2 2 1 1	Retweet 2 Retweeted 2		Like 1 Liked 1	/Bloomberg/status/20248918094
@OptionsHawk @OptionsHawk @OptionsHawk @OptionsHawk @OptionsHawk	Joe Kunkle‏ @OptionsHawk	1 Aug 2010			$GS $AAPL $AMZN $BAC $BIDU $CSCO $BP $C $DNDN $F $GE $GOOG $GS $PFE $RIG $POT $XOM $ABX have Weekly Options $CALL	2 2	Retweet Retweeted		Like 2 Liked 2	/OptionsHawk/status/20091478609
@Blackhorse @Blackhorse @Blackhorse @Blackhorse @Blackhorse	Blackhorse Analytics‏ @Blackhorse	1 Jul 2010			Immelt: "Business did not like the US president, and the president did not like business." (FT) $GE http://is.gd/dbr5L /via @optionmonster	1 1 1 1	Retweet 1 Retweeted 1		Like 1 Liked 1	/Blackhorse/status/17498738841
@businessinsider @businessinsider @businessinsider @businessinsider @businessinsider	Business Insider‏Verified account @businessinsider	26 Apr 2010			Credit Default Swap Spread Spike Augurs An Upcoming Rout For Financial Stocks $C $MET $JPM $GE $AIG by @vincefernando http://bit.ly/bcyQc0	1 1 1 1	Retweet 1 Retweeted 1		Like 1 Liked 1	/businessinsider/status/12875212125
@businessinsider @businessinsider @businessinsider @businessinsider @businessinsider	Business Insider‏Verified account @businessinsider	12 Apr 2010			Closing Bell: The Dow Holds 11,000, Here's WHat You Need To Know $AIG $NYX $LUK $CAT $AA $GE http://bit.ly/9pNtZD	2 2	Retweet 2 Retweeted 2		Like Liked	/businessinsider/status/12063619798
@SAI @SAI @SAI @SAI @SAI	BI Tech‏Verified account @SAI	9 Apr 2010			Fox, Universal Hold DVDs Hostage For 28 Days In Netflix Deal $NFLX $NWS $GE by @gillianmae http://bit.ly/9eSzAV	3 3 1 1	Retweet 3 Retweeted 3		Like 1 Liked 1	/SAI/status/11900419984
@SAI @SAI @SAI @SAI @SAI	BI Tech‏Verified account @SAI	30 Mar 2010			NBC Poaches AOL's Ad Exec Cate Carley For iVillage $AOL $GE by @gillianmae http://bit.ly/8YjtlF	1 1	Retweet Retweeted		Like 1 Liked 1	/SAI/status/11315689158
@SAI @SAI @SAI @SAI @SAI	BI Tech‏Verified account @SAI	19 Mar 2010			Hulu's Ad Sales Team Is Undercutting Ad Sales Of Its Parent Companies $CMCSA $GE $DIS $NWS by @jwyarow http://bit.ly/bG2CNC	2 2 2 2	Retweet 2 Retweeted 2		Like 2 Liked 2	/SAI/status/10720055572
@businessinsider @businessinsider @businessinsider @businessinsider @businessinsider	Business Insider‏Verified account @businessinsider	11 Mar 2010			What The Top 15 Cable Shows Say About America's Depressing TV Habits $GE $VIA by @gillianmae http://bit.ly/cytW8r	1 1	Retweet 1 Retweeted 1		Like Liked	/businessinsider/status/10328318932
@SAI @SAI @SAI @SAI @SAI	BI Tech‏Verified account @SAI	9 Mar 2010			'The Daily Show' Could Be Coming Back To Hulu $VIA $GE by @laurenelizhatch http://bit.ly/aXOcZW	1 1	Retweet Retweeted		Like 1 Liked 1	/SAI/status/10241269057
@SAI @SAI @SAI @SAI @SAI	BI Tech‏Verified account @SAI	9 Mar 2010			Hulu Now Gives You The NFL $GE by @laurenelizhatch http://bit.ly/bGFh9o	1 1 2 2	Retweet 1 Retweeted 1		Like 2 Liked 2	/SAI/status/10227432345
@SAI @SAI @SAI @SAI @SAI	BI Tech‏Verified account @SAI	25 Feb 2010			Comcast's Brian Roberts: More VOD, Online Shows? We'll Give It To You $CMCSA $GE by @gillianmae http://bit.ly/cDqvqK	2 2 1 1	Retweet 2 Retweeted 2		Like 1 Liked 1	/SAI/status/9635265557
@SAI @SAI @SAI @SAI @SAI	BI Tech‏Verified account @SAI	23 Feb 2010			Al Franken Wants Comcast, NBC TV Shows Online For The People! $CMCSA $GE by @gillianmae http://bit.ly/ashAN6	2 2	Retweet Retweeted		Like 2 Liked 2	/SAI/status/9539646947
@SAI @SAI @SAI @SAI @SAI	BI Tech‏Verified account @SAI	22 Feb 2010			87 Million Watch NBCU Olympics Coverage On Sunday $GE by @gillianmae http://bit.ly/cRuirC	3 3 2 2	Retweet 3 Retweeted 3		Like 2 Liked 2	/SAI/status/9496736201
@SAI @SAI @SAI @SAI @SAI	BI Tech‏Verified account @SAI	19 Feb 2010			NBCU-Comcast Merger Circus Continues On Feb. 25 $GE $CMCSA by @gillianmae http://bit.ly/aWoZnK	1 1	Retweet 1 Retweeted 1		Like Liked	/SAI/status/9343352420
@SAI @SAI @SAI @SAI @SAI	BI Tech‏Verified account @SAI	11 Feb 2010			Wait, NBC Is So Desperate They Need Wal-Mart To Produce TV Shows Now? $GE by @gillianmae http://bit.ly/aCJogW	1 1 2 2	Retweet 1 Retweeted 1		Like 2 Liked 2	/SAI/status/8981131382
@SAI @SAI @SAI @SAI @SAI	BI Tech‏Verified account @SAI	11 Feb 2010			Al Franken Wants Cash For Trashing Comcast-NBCU Merger $GE $CMCSA by @gillianmae http://bit.ly/906BoU	1 1 1 1	Retweet 1 Retweeted 1		Like 1 Liked 1	/SAI/status/8966972101
@SAI @SAI @SAI @SAI @SAI	BI Tech‏Verified account @SAI	5 Feb 2010			Conan O'Brien Gathers 'Facebook Army' For Huge TV Comeback $GE $NWS by @gillianmae http://bit.ly/9pg2aX	4 4 5 5	Retweet 4 Retweeted 4		Like 5 Liked 5	/SAI/status/8688322055
@SAI @SAI @SAI @SAI @SAI	BI Tech‏Verified account @SAI	5 Feb 2010			NBC Airing Emmys Live For The First Time, Thanks To Twitter $GE by @laurenelizhatch http://bit.ly/9s2lLs	2 2	Retweet 2 Retweeted 2		Like Liked	/SAI/status/8686079575
@JBoorstin @JBoorstin @JBoorstin @JBoorstin @JBoorstin	Julia Boorstin‏Verified account @JBoorstin	5 Feb 2010	#Superbowl		What's a Super bowl ad really worth? 3x what advertisers pay! Read this: http://bit.ly/bVsqwi $CBS $DIS $NWS $GE #Superbowl	4 4	Retweet 4 Retweeted 4		Like Liked	/JBoorstin/status/8680709280
@SAI @SAI @SAI @SAI @SAI	BI Tech‏Verified account @SAI	4 Feb 2010			Comcast CEO: There Will Be No 'Massive Layoffs' After NBCU Merges $CMCSA $GE by @gillianmae http://bit.ly/90ihWV	1 1	Retweet 1 Retweeted 1		Like Liked	/SAI/status/8639643502
@SAI @SAI @SAI @SAI @SAI	BI Tech‏Verified account @SAI	3 Feb 2010			What Comcast Plans To Tell Congress About Their NBCU Marriage Tomorrow Morning $CMCSK $GE by @gillianmae http://bit.ly/d4ZVhB	2 2 1 1	Retweet 2 Retweeted 2		Like 1 Liked 1	/SAI/status/8606918942
@alansmurray @alansmurray @alansmurray @alansmurray @alansmurray	Alan Murray‏Verified account @alansmurray	1 Feb 2010			Generating a lot of debate over whether Jack Welch's choice of Jeff Immelt to run $GE was right one. Your thoughts? http://bit.ly/bIjIWY	1 1 1 1	Retweet 1 Retweeted 1		Like 1 Liked 1	/alansmurray/status/8496364239
@jimgoldman @jimgoldman @jimgoldman @jimgoldman @jimgoldman	Jim Goldman‏ @jimgoldman	22 Jan 2010	#WirelessCommunications,SteveJobs,Recession,Nasdaq	#SteveJobs	No Stoppin' Apple http://bit.ly/77v8hp $AAPL $CSCO $EBAY $GE $GOOG $IBM $INTC $MSFT #WirelessCommunications #SteveJobs #Recession #Nasdaq	2 2	Retweet 2 Retweeted 2		Like Liked	/jimgoldman/status/8073393140
@eotpro @eotpro @eotpro @eotpro @eotpro	eot‏ @eotpro	22 Jan 2010			General Electric earnings drop 19% to $2.94 billion in the fourth quarter $GE stocks eotpro	2 2 1 1	Retweet 2 Retweeted 2		Like 1 Liked 1	/eotpro/status/8066928008
@Benzinga @Benzinga @Benzinga @Benzinga @Benzinga	Benzinga.com‏Verified account @Benzinga	22 Jan 2010			$GE earnings soon. to see the bounce, i believe $GE needs something strong. Currently posting from the company boat. fun fun. satellite web		Retweet Retweeted		Like Liked	/Benzinga/status/8066008556
@CNBCTheExchange @CNBCTheExchange @CNBCTheExchange @CNBCTheExchange @CNBCTheExchange	The Exchange‏Verified account @CNBCTheExchange	22 Jan 2010			Futures Tread... http://bit.ly/6RS3Mu $AMD $AXP $BBT $CBRY-LN $CBY $COF $CVC $GE $GOOG $HBAN $HOG $HSY $JCI $KFT $KMB $SLB $SSP $STI	1 1	Retweet 1 Retweeted 1		Like Liked	/CNBCTheExchange/status/8065277862
@CNBCTheExchange @CNBCTheExchange @CNBCTheExchange @CNBCTheExchange @CNBCTheExchange	The Exchange‏Verified account @CNBCTheExchange	22 Jan 2010			Euro Shares Dip; Obama Plan Hurts Banks http://cnbc.com/id/34999545 $BARC-LN $GE $HSBA-LN	1 1	Retweet 1 Retweeted 1		Like Liked	/CNBCTheExchange/status/8062554649
@StockAAPL @StockAAPL @StockAAPL @StockAAPL @StockAAPL	StockAAPL‏ @StockAAPL	21 Jan 2010			$ge going down tomorrow. $aapl below 200 monday close.: $ge going down tomorrow. $aapl below 200 monday close.		Retweet Retweeted		Like Liked	/StockAAPL/status/8053830042
@GridWise @GridWise @GridWise @GridWise @GridWise	GridWise‏ @GridWise	18 Jan 2010	#NIST,ieee,utility,smartgrid,electricity	#ieee	RT @PeterMSchwartz: Smart Grid standards panel names officers - http://bit.ly/7yg1iA $GE #NIST #ieee $aep #utility #smartgrid #electricity	1 1	Retweet 1 Retweeted 1		Like Liked	/GridWise/status/7911422706
@JBoorstin @JBoorstin @JBoorstin @JBoorstin @JBoorstin	Julia Boorstin‏Verified account @JBoorstin	17 Jan 2010	#GoldenGlobes		Populism Wins! #GoldenGlobes all about big box office (Avatar) mediamoney.cnbc.com $NWS $TWX $DIS $GE $SNE $VIA		Retweet Retweeted		Like Liked	/JBoorstin/status/7890916970
@JBoorstin @JBoorstin @JBoorstin @JBoorstin @JBoorstin	Julia Boorstin‏Verified account @JBoorstin	17 Jan 2010	#Goldenglobes		#Goldenglobes - mediamoney.cnbc.com - analysis of winners, losers, and celebs and studio chiefs $DIS $TWX $VIA $GE $SNE $LGF		Retweet Retweeted		Like Liked	/JBoorstin/status/7887306246
@SAI @SAI @SAI @SAI @SAI	BI Tech‏Verified account @SAI	15 Jan 2010			Conan Should Take His Show To HBO $GE $TWX by @fromedome http://bit.ly/8nvG1l	2 2	Retweet 2 Retweeted 2		Like Liked	/SAI/status/7793014735
@SAI @SAI @SAI @SAI @SAI	BI Tech‏Verified account @SAI	14 Jan 2010			CNBC Goes Back To Boobs For New Special $GE $CMCSA $TWX by @fromedome http://bit.ly/6DyO9f	2 2 2 2	Retweet 2 Retweeted 2		Like 2 Liked 2	/SAI/status/7756935553
@SAI @SAI @SAI @SAI @SAI	BI Tech‏Verified account @SAI	12 Jan 2010			Fox Affiliates On Conan: We Don't Want NBC's Leftovers $NWS $GE by @gillianmae http://bit.ly/5M39Gv	2 2	Retweet 2 Retweeted 2		Like Liked	/SAI/status/7672344496
@SAI @SAI @SAI @SAI @SAI	BI Tech‏Verified account @SAI	12 Jan 2010			Here's Who To Blame For The Leno-O'Brien Debacle $CMCSA $GE by @jwyarow http://bit.ly/4nKDnW	1 1 4 4	Retweet 1 Retweeted 1		Like 4 Liked 4	/SAI/status/7670410286
@SAI @SAI @SAI @SAI @SAI	BI Tech‏Verified account @SAI	11 Jan 2010			CHART OF THE DAY: How Fox Conquered Cable News $NWS $TWX $GE http://bit.ly/4VaUcQ	3 3 1 1	Retweet 3 Retweeted 3		Like 1 Liked 1	/SAI/status/7641256790
@SAI @SAI @SAI @SAI @SAI	BI Tech‏Verified account @SAI	11 Jan 2010			Super Bowl Ad Prices Drop For Second Time In History; Pepsi, GM Pass On Pricetag $CBS $GE http://bit.ly/4Hp26Z	3 3 1 1	Retweet 3 Retweeted 3		Like 1 Liked 1	/SAI/status/7638539401
@SAI @SAI @SAI @SAI @SAI	BI Tech‏Verified account @SAI	10 Jan 2010			NBC Keeps Embarrassing Conan -- Confirms It Wants Leno In 11:30 Slot $CMCSA $GE by @jwyarow http://bit.ly/4SaoaI	2 2 3 3	Retweet 2 Retweeted 2		Like 3 Liked 3	/SAI/status/7602157300
@SAI @SAI @SAI @SAI @SAI	BI Tech‏Verified account @SAI	8 Jan 2010			Fox Flirts With Conan After NBC Publicly Humiliates Him $GE $NWS by @gillianmae http://bit.ly/4rceQD	3 3 1 1	Retweet 3 Retweeted 3		Like 1 Liked 1	/SAI/status/7535441591
@IRON100 @IRON100 @IRON100 @IRON100 @IRON100 @wind4me	David Buffalo‏ @IRON100	8 Jan 2010			@wind4me From investor viewpoint, Siemens is almost always a tech partner with a manufacturer and a new tech provider. $GE and $APWR	1 1	Retweet 1 Retweeted 1		Like Liked	/IRON100/status/7518576916
@TraderKos @TraderKos @TraderKos @TraderKos @TraderKos	Kos‏ @TraderKos	8 Jan 2010			http://twitpic.com/x66n6 - Conglomerates following finnies higher here. Four shown $GE $PPG $CHKE $TXT $$	1 1	Retweet Retweeted		Like 1 Liked 1	/TraderKos/status/7510713774
@smbcapital @smbcapital @smbcapital @smbcapital @smbcapital	SMB Capital‏ @smbcapital	7 Jan 2010	#Mkt		What the clip of SMB Capital's JToma on CNBC talking about $GOOG, $AA, $GE and the US Dollar here: http://bit.ly/7epVKa #Mkt	1 1	Retweet Retweeted		Like 1 Liked 1	/smbcapital/status/7501116420
@SAI @SAI @SAI @SAI @SAI	BI Tech‏Verified account @SAI	7 Jan 2010			NBC, CNN, ABC Practicing 'Checkbook' Journalism? Sounds Familiar $GE $TWX $DIS by @gillianmae http://bit.ly/5WIxPn	2 2	Retweet 2 Retweeted 2		Like Liked	/SAI/status/7487957853
@SAI @SAI @SAI @SAI @SAI	BI Tech‏Verified account @SAI	4 Jan 2010			What Would The Ultimate Jimmy Fallon iPhone App Look Like..AAPL $GE $CMCSA by @gillianmae http://bit.ly/6LnSOR	1 1 1 1	Retweet 1 Retweeted 1		Like 1 Liked 1	/SAI/status/7382517197
@CNBCFastMoney @CNBCFastMoney @CNBCFastMoney @CNBCFastMoney @CNBCFastMoney	CNBC's Fast Money‏Verified account @CNBCFastMoney	4 Jan 2010	#StockMarket,StockPicks	#StockPicks	Call To The Floor: Electronic Health Records http://cnbc.com/id/34692023 $CERN $GE $GOOG $MCK $MDRX $MSFT $SI #StockMarket #StockPicks	1 1	Retweet Retweeted		Like 1 Liked 1	/CNBCFastMoney/status/7382111849
@TheBuyList @TheBuyList @TheBuyList @TheBuyList @TheBuyList	TheBuyList‏ @TheBuyList	4 Jan 2010	#GE,stocks,stockmarket	#stocks	#GE alert: ACEIX fund bought 4656600 shares of $GE http://www.thebuylist.com/drillbyfund.aspx?SYMBOL=GE #stocks #stockmarket		Retweet Retweeted		Like Liked	/TheBuyList/status/7379110915
@philipithomas @philipithomas @philipithomas @philipithomas @philipithomas	Philip I. Thomas‏ @philipithomas	4 Jan 2010			Woohoo! My $GE stock just finished transferring to my Schwab brokerage account.		Retweet Retweeted		Like Liked	/philipithomas/status/7373834919
@empirasign_eq @empirasign_eq @empirasign_eq @empirasign_eq @empirasign_eq	Empirasign Equities‏ @empirasign_eq	4 Jan 2010	#empta,stocks	#stocks	$GE (General Electric Co) $15.60 has crossed its 50 day moving average: $15.53 #empta #stocks http://empirasign.com/l/fcw.htm		Retweet Retweeted		Like Liked	/empirasign_eq/status/7373321443
@FlyingUrchin @FlyingUrchin @FlyingUrchin @FlyingUrchin @FlyingUrchin	Flying Urchin‏ @FlyingUrchin	4 Jan 2010			SELL: Reduced $GE sold at 15.55 for 3.5% profit.		Retweet Retweeted		Like Liked	/FlyingUrchin/status/7372611159
@Zabacus @Zabacus @Zabacus @Zabacus @Zabacus	Charles C Murray‏ @Zabacus	4 Jan 2010			RT @MPTrader: $GE looks to be in new upleg. Zabacus recommends to Buy. General Electric Company score is 2.9		Retweet Retweeted		Like Liked	/Zabacus/status/7371989296
@MPTrader @MPTrader @MPTrader @MPTrader @MPTrader	Mike Paulenoff‏ @MPTrader	4 Jan 2010			$GE looks to be in new upleg. Stock should head for a retest of 16.49 on way to 18 & prices shouldn't break below 15.09 again anytime soon.	1 1	Retweet Retweeted		Like 1 Liked 1	/MPTrader/status/7371805196
@gatortrader2k2 @gatortrader2k2 @gatortrader2k2 @gatortrader2k2 @gatortrader2k2	GatorTrader‏ @gatortrader2k2	4 Jan 2010			Also still long $MFC & $DEI and short $GE.		Retweet Retweeted		Like Liked	/gatortrader2k2/status/7371112928
@CNBCTheExchange @CNBCTheExchange @CNBCTheExchange @CNBCTheExchange @CNBCTheExchange	The Exchange‏Verified account @CNBCTheExchange	4 Jan 2010			My Fault For 'Worst Deal of Century': Gerald Levin http://bit.ly/6FuZzb $AIG $C $GE $LEHMQ $MER $TWC $TWTC $TWX/TIME WARNER CABLE	1 1	Retweet 1 Retweeted 1		Like Liked	/CNBCTheExchange/status/7370374171
@snwyh @snwyh @snwyh @snwyh @snwyh	sn wang‏ @snwyh	3 Jan 2010			$GE chart says higher http://www.bigmovingstock.com/growth_stocks.php?ch=GE		Retweet Retweeted		Like Liked	/snwyh/status/7350103830
@BoardCentral @BoardCentral @BoardCentral @BoardCentral @BoardCentral	BoardCentral‏ @BoardCentral	3 Jan 2010	#stocks,finance,stockmarket,StockPicks	#finance	Top Stock searches on message boards and Twitter: $GE $MSFT $IDYLF $BRKA $PG (01:30 pm) #stocks #finance #stockmarket #StockPicks		Retweet Retweeted		Like Liked	/BoardCentral/status/7338814595
@brokerz_spx @brokerz_spx @brokerz_spx @brokerz_spx @brokerz_spx	Brokerz S&P 500 news‏ @brokerz_spx	1 Jan 2010			RT @piktrader - $BAC $GE $GS $XOM are all quite oversold IMHO. Good long term IRA plays		Retweet Retweeted		Like Liked	/brokerz_spx/status/7286535834
@BostonRoca @BostonRoca @BostonRoca @BostonRoca @BostonRoca	BostonSoldierOfGod 🇵🇷‏ @BostonRoca	1 Jan 2010			Botton 10 stocks most stoc oversold,above $5/500,000 shares traded yest: $NWBI (4.70) $ANN $WYNN $PAYX $GE $QID $DFS $NRG $DRYS $ESV (12.14)		Retweet Retweeted		Like Liked	/BostonRoca/status/7278807206
@StockAAPL @StockAAPL @StockAAPL @StockAAPL @StockAAPL	StockAAPL‏ @StockAAPL	1 Jan 2010			Most tweeted stocks (11:00AM-12:00PM) $aapl $gbpusd $ne $audusd $c $csr $eurgbp $f $ge $goog Details at http://topstocktweets.com: Most ...		Retweet Retweeted		Like Liked	/StockAAPL/status/7273940349
@jimcramer @jimcramer @jimcramer @jimcramer @jimcramer	Jim Cramer‏Verified account @jimcramer	21 Oct 2011			$HON good, $GE in line. $SLB, be careful on the short side	10 8 8 2 2	Retweet 8 Retweeted 8		Like 2 Liked 2	/jimcramer/status/127338894940315648
@FoxBusiness @FoxBusiness @FoxBusiness @FoxBusiness @FoxBusiness	FOX Business‏Verified account @FoxBusiness	22 Dec 2011	#Dow		The #Dow is up 403 points, or 3.43%, over the last three trading days; more on http://www.foxbusiness.com/ $BAC $JPM $GE	2 24 24 2 2	Retweet 24 Retweeted 24		Like 2 Liked 2	/FoxBusiness/status/149962157872791552
@CNBC @CNBC @CNBC @CNBC @CNBC	CNBC‏Verified account @CNBC	9 Dec 2011			General Electric Raises Dividend To 17c From 15c $GE	6 9 9 1 1	Retweet 9 Retweeted 9		Like 1 Liked 1	/CNBC/status/145176498544967682
@Reuters @Reuters @Reuters @Reuters @Reuters	Reuters Top News‏Verified account @Reuters	21 Oct 2011			GE profit up 18 percent, driven by foreign growth http://reut.rs/o233Ry $GE	3 37 37 2 2	Retweet 37 Retweeted 37		Like 2 Liked 2	/Reuters/status/127386086539403265
@CNBC @CNBC @CNBC @CNBC @CNBC	CNBC‏Verified account @CNBC	23 Dec 2011			(More) GE Says Settlement Will Not Have Any Material Impact On Earnings $GE	4 4 1 1	Retweet 4 Retweeted 4		Like 1 Liked 1	/CNBC/status/150249965355143168
@business @business @business @business @business	Bloomberg‏Verified account @business	15 Dec 2011			Iraq draws U.S. hotels banking on business | http://bloom.bg/u9z8YU $BX $GE	6 6 1 1	Retweet 6 Retweeted 6		Like 1 Liked 1	/business/status/147404326644617216
@themotleyfool @themotleyfool @themotleyfool @themotleyfool @themotleyfool	The Motley Fool‏Verified account @themotleyfool	6 Dec 2011	#amazing		Thanks to Marjorie, who wrote us today to let us know that she's held $GE since receiving her first shares way back in 1926. #amazing	4 1 1 1 1	Retweet 1 Retweeted 1		Like 1 Liked 1	/themotleyfool/status/144131768600104960
@business @business @business @business @business	Bloomberg‏Verified account @business	14 Oct 2011			China targets GE turbines with $15.5B war chest | http://bloom.bg/oTkAFx $GE	14 14 1 1	Retweet 14 Retweeted 14		Like 1 Liked 1	/business/status/124893506694168576
@CNBC @CNBC @CNBC @CNBC @CNBC	CNBC‏Verified account @CNBC	23 Dec 2011			GE Reaches Settlement With Regulator Over Discontinued Business Unit, GE Subsidiary GEFCMS To Pay $70.35M To IRS, SEC, Attorneys General $GE	5 5	Retweet 5 Retweeted 5		Like Liked	/CNBC/status/150249856261304320
@JohnMelloy @JohnMelloy @JohnMelloy @JohnMelloy @JohnMelloy	John Melloy‏Verified account @JohnMelloy	29 Dec 2011			Is it me or do this year's Dogs of the Dow don't look that bad? $T $VZ $MRK $PFE $GE $DD $JNJ $INTC $PG $KFT . None have cash problems.	4 4 1 1	Retweet 4 Retweeted 4		Like 1 Liked 1	/JohnMelloy/status/152484075171627008
@MSN_Money @MSN_Money @MSN_Money @MSN_Money @MSN_Money	MSN Money‏Verified account @MSN_Money	27 Oct 2011			Some big blue chip names in Dogs of the Dow. $GE, $T, $JNJ http://on.msn.com/zOz	1 4 4	Retweet 4 Retweeted 4		Like Liked	/MSN_Money/status/129519795002556417
@nicoleusinclair @nicoleusinclair @nicoleusinclair @nicoleusinclair @nicoleusinclair	Nicole Sinclair‏Verified account @nicoleusinclair	13 Dec 2011			Strong commentary out of Dupont $DD and $GE analyst days-- $DD focus on longer-term helps counter the more near-term guide down	1 1	Retweet 1 Retweeted 1		Like Liked	/nicoleusinclair/status/146714114796953600
@CNBCFastMoney @CNBCFastMoney @CNBCFastMoney @CNBCFastMoney @CNBCFastMoney	CNBC's Fast Money‏Verified account @CNBCFastMoney	30 Dec 2011	#StockMarket		Should You Buy ‘Dogs of the Dow’ Into 2012? http://bit.ly/s6kqlC $AAPL $DD $GE $INTC $JNJ $KFT $MRK $PFE $PG $T $VZ #StockMarket	2 2 4 4	Retweet 2 Retweeted 2		Like 4 Liked 4	/CNBCFastMoney/status/152818408784793600
@ericgarland @ericgarland @ericgarland @ericgarland @ericgarland	Eric Garland‏Verified account @ericgarland	30 Dec 2011			The $14 B valuation for $GRPN is the same as for $GE when Welch took over as CEO. You tell me if this is significant. @ReformedBroker	6 6 1 1	Retweet 6 Retweeted 6		Like 1 Liked 1	/ericgarland/status/152750836286631936
@noodls_sHealth @noodls_sHealth @noodls_sHealth @noodls_sHealth @noodls_sHealth	Healthcare Stocks‏ @noodls_sHealth	27 Dec 2011			$GE GE Capital to Acquire MetLife’s U.S. Retail Deposit Business http://www.noodls.com/view/8CE1EF40C5020E253527B7B7A4FE7BE0F8CB680A …	5 5	Retweet 5 Retweeted 5		Like Liked	/noodls_sHealth/status/151658939900100608
@insidermonkey @insidermonkey @insidermonkey @insidermonkey @insidermonkey	Insider Monkey‏ @insidermonkey	26 Dec 2011			25 Popular Hedge Fund Stocks With The Highest Upside Potential http://stks.co/1gKH $AAPL $GE $GOOG $JPM $KO $MRK $ORCL $PFE $PG	3 3 3 3	Retweet 3 Retweeted 3		Like 3 Liked 3	/insidermonkey/status/151330489310003200
@noodls_sHealth @noodls_sHealth @noodls_sHealth @noodls_sHealth @noodls_sHealth	Healthcare Stocks‏ @noodls_sHealth	23 Dec 2011			$GE GE Capital Aviation Services Places Order for Two Additional ATR... http://www.noodls.com/view/B9F95A93067835B938D8EC710E7BC75D22FAB01E …	5 5	Retweet 5 Retweeted 5		Like Liked	/noodls_sHealth/status/150251757207953408
@noodls_sHealth @noodls_sHealth @noodls_sHealth @noodls_sHealth @noodls_sHealth	Healthcare Stocks‏ @noodls_sHealth	23 Dec 2011			$GE GE Reaches Settlement with Regulators Regarding Discontinued... http://www.noodls.com/view/CEB11BC505540C798B16CD384C9E1FFB30C5D9F0 …	5 5	Retweet 5 Retweeted 5		Like Liked	/noodls_sHealth/status/150251754682986496
@NatBullard @NatBullard @NatBullard @NatBullard @NatBullard	Nathaniel Bullard‏Verified account @NatBullard	19 Dec 2011	#solar		Aha! One of the first major appearances of $GE Primestar #solar panels and inverters - 20MW for Invenergy in IL http://www.solarindustrymag.com/e107_plugins/content/content.php?content.9350 …	1 1 1 1	Retweet 1 Retweeted 1		Like 1 Liked 1	/NatBullard/status/148803868355080193
@StockTwits @StockTwits @StockTwits @StockTwits @StockTwits	StockTwits‏Verified account @StockTwits	13 Dec 2011			Fed killing bonds? Buy dividend stocks http://stks.co/1WYl via @LaMonicaBuzz $F $CSCO $DIS $GE $PFE $IBM $JNJ $NFLX	3 3 1 1	Retweet 3 Retweeted 3		Like 1 Liked 1	/StockTwits/status/146654261554589696
@MarketWatch @MarketWatch @MarketWatch @MarketWatch @MarketWatch	MarketWatch‏Verified account @MarketWatch	9 Dec 2011			General Electric raises its quarterly dividend to 17 cents a share, payable Jan. 25, 2012 http://on.mktw.net/vQiCu3 $GE	10 10 1 1	Retweet 10 Retweeted 10		Like 1 Liked 1	/MarketWatch/status/145180954846179328
@SAI @SAI @SAI @SAI @SAI	BI Tech‏Verified account @SAI	8 Dec 2011			Microsoft Dumps Its Health Care Software Into Joint Venture With GE $MSFT $GE by @MattRosoffhttp://read.bi/vYBWTD	7 7 3 3	Retweet 7 Retweeted 7		Like 3 Liked 3	/SAI/status/144685452442615808
@CNBCFastMoney @CNBCFastMoney @CNBCFastMoney @CNBCFastMoney @CNBCFastMoney	CNBC's Fast Money‏Verified account @CNBCFastMoney	7 Dec 2011	#Manufacturing,StockMarket,StockPicks	#StockMarket	Bollinger: No One’s Listening to Bullish Market Signs http://cnbc.com/id/45588470 $GE #Manufacturing #StockMarket #StockPicks	5 5 2 2	Retweet 5 Retweeted 5		Like 2 Liked 2	/CNBCFastMoney/status/144556592736645120
@TraderFlorida @TraderFlorida @TraderFlorida @TraderFlorida @TraderFlorida	TraderFlorida‏ @TraderFlorida	22 Nov 2011			$GE - is planning to move its 115 yr. old X-Ray division from Waukesha, WI to Beijing, China. The co. will in… (cont) http://deck.ly/~xgjdZ	4 7 7 2 2	Retweet 7 Retweeted 7		Like 2 Liked 2	/TraderFlorida/status/139033661591912451
@jasonzweigwsj @jasonzweigwsj @jasonzweigwsj @jasonzweigwsj @jasonzweigwsj	Jason Zweig‏Verified account @jasonzweigwsj	18 Nov 2011			the 2010 tax return for $GE was 57000 pages long and would be 19 feet high if printed out http://bit.ly/t2ccMe	1 11 11 3 3	Retweet 11 Retweeted 11		Like 3 Liked 3	/jasonzweigwsj/status/137621840553193472
@CNBC @CNBC @CNBC @CNBC @CNBC	CNBC‏Verified account @CNBC	17 Nov 2011			@whitehouse also announcing $GE deal to sell aircraft engines to Indonesia's Garuda Airlines worth some $1.3b - wsj	3 3 1 1	Retweet 3 Retweeted 3		Like 1 Liked 1	/CNBC/status/137145885846024194
@businessinsider @businessinsider @businessinsider @businessinsider @businessinsider	Business Insider‏Verified account @businessinsider	3 Nov 2011			Guess What? General Electric Didn't Pay Any Income Taxes In 2010 Either $GE by @vivian_giang http://read.bi/tQL3Kx	1 5 5 4 4	Retweet 5 Retweeted 5		Like 4 Liked 4	/businessinsider/status/132215833807171587
@businessinsider @businessinsider @businessinsider @businessinsider @businessinsider	Business Insider‏Verified account @businessinsider	21 Oct 2011			10 Things You Need To Know Before The Opening Bell $GE $SLB $SPY $HON $CMG by @mamtabadkar http://read.bi/os05VA	4 4	Retweet 4 Retweeted 4		Like Liked	/businessinsider/status/127344867033620481
@themotleyfool @themotleyfool @themotleyfool @themotleyfool @themotleyfool	The Motley Fool‏Verified account @themotleyfool	16 Oct 2011			$AAPL, $GE, and $IBM are some of companies reporting this week. Here's a look at the week ahead: http://mot.ly/nVzU8d .	9 9 7 7	Retweet 9 Retweeted 9		Like 7 Liked 7	/themotleyfool/status/125717671701520384
@OccupyWallStNYC @OccupyWallStNYC @OccupyWallStNYC @OccupyWallStNYC @OccupyWallStNYC	Occupy Wall Street‏ @OccupyWallStNYC	7 Oct 2011	#TaxDodgeball		Just finished a rousing game of #TaxDodgeball. Want 2 play? Buy dodgeball, write TAXES on it, dress in suits like $GE, $BA. Throw! Dodge!	6 38 38 5 5	Retweet 38 Retweeted 38		Like 5 Liked 5	/OccupyWallStNYC/status/122400838890172416
@abnormalreturns @abnormalreturns @abnormalreturns @abnormalreturns @abnormalreturns	Tadas Viskanta‏ @abnormalreturns	4 Oct 2011			Tuesday links: filter the noise, $AAPL stock pre-iPhone 4S and why some people learn faster. http://stks.co/Tpy $VIX $GE	2 2	Retweet Retweeted		Like 2 Liked 2	/abnormalreturns/status/121268512437182465
@business @business @business @business @business	Bloomberg‏Verified account @business	29 Sep 2011			Rare earths fall as Toyota, GE develop alternatives | http://bloom.bg/n1xltc $GE	25 25 5 5	Retweet 25 Retweeted 25		Like 5 Liked 5	/business/status/119492898931748866
@retheauditors @retheauditors @retheauditors @retheauditors @retheauditors	Francine McKenna‏Verified account @retheauditors	28 Sep 2011			‘Tick the box’ was no accident – this was tax abuse by design http://shar.es/b1abW >God is in the details. @richardjmurphy at his best $GE	7 7	Retweet 7 Retweeted 7		Like Liked	/retheauditors/status/119060999469924354
@business @business @business @business @business	Bloomberg‏Verified account @business	13 Sep 2011			GE sets date to redeem Buffett stake | http://bloom.bg/n6VAUC $GE $BRK.A	4 4 3 3	Retweet 4 Retweeted 4		Like 3 Liked 3	/business/status/113723643955118080
@ZorTrades @ZorTrades @ZorTrades @ZorTrades @ZorTrades	Frank Zorrilla‏ @ZorTrades	26 Aug 2011			Mr. Buffett to the Rescue: A Look at Berkshire Hathaway's Crisis-Driven Deals http://on.wsj.com/qim4eF $gs $bac $ge	1 1	Retweet Retweeted		Like 1 Liked 1	/ZorTrades/status/107036459021778944
@traderstewie @traderstewie @traderstewie @traderstewie @traderstewie	traderstewie‏ @traderstewie	18 Aug 2011			I look at stocks like $X, $MS, $BAC, $GE, $GOOG, $AMZN and i ask myself, is this market really getting close to a bottom?	6 5 5	Retweet 5 Retweeted 5		Like Liked	/traderstewie/status/104242666669211650
@Bloomberg @Bloomberg @Bloomberg @Bloomberg @Bloomberg	Bloomberg LP‏Verified account @Bloomberg	17 Aug 2011			Boeing 787 Ends Flight Tests, Nears Approval http://bloom.bg/onflH8 $BA $COL $GE $GR $PCP $SPR $VTC	8 8 2 2	Retweet 8 Retweeted 8		Like 2 Liked 2	/Bloomberg/status/103903933180809216
@noodls_sUtility @noodls_sUtility @noodls_sUtility @noodls_sUtility @noodls_sUtility	Utility Stocks‏ @noodls_sUtility	15 Aug 2011			$GE GE Capital Retail Finance and Bryant Heating & Cooling Systems... http://www.noodls.com/view/D4AE394C7B512A23916A3E77ECD483C780DCB713 …	5 5	Retweet 5 Retweeted 5		Like Liked	/noodls_sUtility/status/103175513559928832
@Bloomberg @Bloomberg @Bloomberg @Bloomberg @Bloomberg	Bloomberg LP‏Verified account @Bloomberg	15 Aug 2011			Israel’s Sewage-Eating Bacteria Lure GE Cash http://bloom.bg/pUEMNG $COP $GE $NRG	4 4 4 4	Retweet 4 Retweeted 4		Like 4 Liked 4	/Bloomberg/status/103043260997582848
@noodls_sUtility @noodls_sUtility @noodls_sUtility @noodls_sUtility @noodls_sUtility	Utility Stocks‏ @noodls_sUtility	11 Aug 2011			$GE Vietnam Increasing Power Efficiency& Reliability with GE’s Proven... http://www.noodls.com/view/30AE2E281ADDAB065E71B00C0BA6D7C6A3307D6C	5 5	Retweet 5 Retweeted 5		Like Liked	/noodls_sUtility/status/101648989459460096
@CNBCTheExchange @CNBCTheExchange @CNBCTheExchange @CNBCTheExchange @CNBCTheExchange	The Exchange‏Verified account @CNBCTheExchange	10 Aug 2011	#StockPicks,InvestmentStrategy,Economy	#InvestmentStrategy	GE, Altria & 4 More Stocks to Watch http://bit.ly/oEvJgb $COF $GE $MO $NSRGY $PFE $SPWRA #StockPicks #InvestmentStrategy #Economy	1 1	Retweet 1 Retweeted 1		Like Liked	/CNBCTheExchange/status/101309847542312961
@noodls_sUtility @noodls_sUtility @noodls_sUtility @noodls_sUtility @noodls_sUtility	Utility Stocks‏ @noodls_sUtility	10 Aug 2011			$GE GE Capital Fleet Services Identifies $64 Million in Cost Savings... http://www.noodls.com/view/D30022A8E5298C4C09B2ABD1E7A3598416B37AF3	5 5	Retweet 5 Retweeted 5		Like Liked	/noodls_sUtility/status/101273970363478016
@Benzinga @Benzinga @Benzinga @Benzinga @Benzinga	Benzinga.com‏Verified account @Benzinga	8 Aug 2011			S&P says U.S. downgrade will not affect $ADP $XOM $JNJ $GE MSFT $GWW, all names with AAA rating-CNBC	5 5	Retweet 5 Retweeted 5		Like Liked	/Benzinga/status/100644508450041856
@themotleyfool @themotleyfool @themotleyfool @themotleyfool @themotleyfool	The Motley Fool‏Verified account @themotleyfool	1 Aug 2011	#ScheinhardtWigCompany		The market may have yawned at $GE's latest earnings, but you shouldn't. 3 reasons why: http://mot.ly/n9Cy4x #ScheinhardtWigCompany	5 5 2 2	Retweet 5 Retweeted 5		Like 2 Liked 2	/themotleyfool/status/98050565568868354
@StockTwits @StockTwits @StockTwits @StockTwits @StockTwits	StockTwits‏Verified account @StockTwits	29 Jul 2011			nice... RT @insidermonkey Steve Cohen & SAC Cap’s Fave Picks: $DNDN $NEM $CTL $PXP $EMC $DHR $WTW $BJ $GE http://stk.ly/mTQDMq	1 1 2 2	Retweet 1 Retweeted 1		Like 2 Liked 2	/StockTwits/status/97016194552446978
@noodls_sTransp @noodls_sTransp @noodls_sTransp @noodls_sTransp @noodls_sTransp	Transport. Stocks‏ @noodls_sTransp	27 Jul 2011			$GE Q & A: Happy to be back home in Cambodia http://www.noodls.com/view/2128D29BBF3A89D9D67FCEFBF631D6F2AAF7AE1E	5 5	Retweet 5 Retweeted 5		Like Liked	/noodls_sTransp/status/96161347385040896
@StockTwits @StockTwits @StockTwits @StockTwits @StockTwits	StockTwits‏Verified account @StockTwits	26 Jul 2011			Here's the Rare Earth Briefing via $GE (I think) http://stk.ly/qGngSX $MCP $REE $AVL (cc: @totalguru)	2 2	Retweet Retweeted		Like 2 Liked 2	/StockTwits/status/95968342086660096
@niubi @niubi @niubi @niubi @niubi	Bill Bishop‏Verified account @niubi	25 Jul 2011			GE moving X-ray leadership team from US to China http://bit.ly/mTaJaa 2 better give away secrets? good thing us taxpayers bailed $ge out	4 4 1 1	Retweet 4 Retweeted 4		Like 1 Liked 1	/niubi/status/95441750121918464
@CNBC @CNBC @CNBC @CNBC @CNBC	CNBC‏Verified account @CNBC	22 Jul 2011			RT @carlquintanilla: Today at 9a ET, we hit $CAT, $VZ, $MCD, $GE earnings -- plus chat w/ Jeremy Piven at the opening bell. @CNBCSquawkSt	2 2 2 2	Retweet 2 Retweeted 2		Like 2 Liked 2	/CNBC/status/94362471753719808
@StockTwits @StockTwits @StockTwits @StockTwits @StockTwits	StockTwits‏Verified account @StockTwits	22 Jul 2011			nice clean list - RT @StockDataGuy Today's earnings including $GE $CAT $$HON $MCD $VZ $XRX http://bit.ly/prkwIn	1 1 1 1	Retweet 1 Retweeted 1		Like 1 Liked 1	/StockTwits/status/94358038680580096
@CNBC @CNBC @CNBC @CNBC @CNBC	CNBC‏Verified account @CNBC	22 Jul 2011			$GE shares up more than 2% after posting 21% rise in profit, "optimistic" about second half and "beyond". http://bit.ly/oRPRSQ	1 9 9 3 3	Retweet 9 Retweeted 9		Like 3 Liked 3	/CNBC/status/94357817686888448
@EddyElfenbein @EddyElfenbein @EddyElfenbein @EddyElfenbein @EddyElfenbein	Eddy Elfenbein‏Verified account @EddyElfenbein	21 Jul 2011			Every talks about $AAPL's cash, but $GE is sitting $127 effing billion in cash and liquid assets? That's 1/8th of a freakin' trillion. $$	1 4 4 2 2	Retweet 4 Retweeted 4		Like 2 Liked 2	/EddyElfenbein/status/94201934755528705
@YahooFinance @YahooFinance @YahooFinance @YahooFinance @YahooFinance	Yahoo Finance‏Verified account @YahooFinance	17 Jul 2011	#Earnings,Options,Bernanke,Economy	#Options	Weekly Outlook: July 18, 2011 http://yhoo.it/nI1sjO #Earnings #Options #Bernanke #Economy $C $GOOG $GS $AAPL $CMG $EBAY $INTC $GE $MD $T $MS	3 3 2 2	Retweet 3 Retweeted 3		Like 2 Liked 2	/YahooFinance/status/92785654483783681
@StockTwits @StockTwits @StockTwits @StockTwits @StockTwits	StockTwits‏Verified account @StockTwits	17 Jul 2011			HOW MBAs RUINED AMERICAN BUSINESS http://stk.ly/oDFoax via @reformedbroker $F $GM $GE $T	1 8 8 7 7	Retweet 8 Retweeted 8		Like 7 Liked 7	/StockTwits/status/92587517387354112
@businessinsider @businessinsider @businessinsider @businessinsider @businessinsider	Business Insider‏Verified account @businessinsider	17 May 2011			Worker Error May Have Led To Meltdown At Fukushima $GE by @twitofgus http://read.bi/lnVfPp	2 2	Retweet 2 Retweeted 2		Like Liked	/businessinsider/status/70485855973806080
@NYCUncut @NYCUncut @NYCUncut @NYCUncut @NYCUncut	NYC Uncut‏ @NYCUncut	13 Apr 2011	#GE_Gift		Please RT!! $GE is giving our entire tax refund back to America! http://bit.ly/gqZqaQ #GE_Gift	5 5 1 1	Retweet 5 Retweeted 5		Like 1 Liked 1	/NYCUncut/status/58158326487326720
@Bloomberg @Bloomberg @Bloomberg @Bloomberg @Bloomberg	Bloomberg LP‏Verified account @Bloomberg	12 Apr 2011			Hitachi, GE Submit Plan to Dismantle Fukushima Nuclear Plant http://bloom.bg/h1eA7m $BWC $EXC $GE $SHAW	20 20 2 2	Retweet 20 Retweeted 20		Like 2 Liked 2	/Bloomberg/status/58039218055819264
@Bloomberg @Bloomberg @Bloomberg @Bloomberg @Bloomberg	Bloomberg LP‏Verified account @Bloomberg	9 Apr 2011			Mango Farmers, Fisherman Fight India Nuclear Plant http://bloom.bg/f2RgnK $GE	9 9	Retweet 9 Retweeted 9		Like Liked	/Bloomberg/status/56853907300827138
@YahooFinance @YahooFinance @YahooFinance @YahooFinance @YahooFinance	Yahoo Finance‏Verified account @YahooFinance	7 Apr 2011			$GE to build nation's largest solar power plant http://yhoo.it/gb9RWj	7 7 2 2	Retweet 7 Retweeted 7		Like 2 Liked 2	/YahooFinance/status/56098940050874368
@themotleyfool @themotleyfool @themotleyfool @themotleyfool @themotleyfool	The Motley Fool‏Verified account @themotleyfool	7 Apr 2011			The awesome folks at @ProPublica take a deep breath, calm down, and get the facts about $GE's infamous 2010 tax bill: http://mot.ly/hn2Fg6	6 6 1 1	Retweet 6 Retweeted 6		Like 1 Liked 1	/themotleyfool/status/55990263503532032
@StockTwits @StockTwits @StockTwits @StockTwits @StockTwits	StockTwits‏Verified account @StockTwits	4 Apr 2011			Monday links: meaningful exposure http://stk.ly/ew12mT via @abnormalreturns $NFLX $VIX $GE $BX $NYX	3 3 1 1	Retweet 3 Retweeted 3		Like 1 Liked 1	/StockTwits/status/55044044639834112
@CNNBusiness @CNNBusiness @CNNBusiness @CNNBusiness @CNNBusiness	CNN Business‏Verified account @CNNBusiness	4 Apr 2011			A joint investigation between Fortune and ProPublica: GE expects to pay 2010 taxes. http://bit.ly/gFwn1q (via @FortuneMagazine) $GE	9 9 2 2	Retweet 9 Retweeted 9		Like 2 Liked 2	/CNNBusiness/status/54900310585520128
@themotleyfool @themotleyfool @themotleyfool @themotleyfool @themotleyfool	The Motley Fool‏Verified account @themotleyfool	30 Mar 2011			Megacorporation $GE paid precisely zero dollars in U.S. taxes last year. Soooo... tax code reform, anyone? http://mot.ly/fkmDYj	24 24	Retweet 24 Retweeted 24		Like Liked	/themotleyfool/status/53162814780616705
@CNBC @CNBC @CNBC @CNBC @CNBC	CNBC‏Verified account @CNBC	28 Mar 2011	#CorporateRestructuring,StockMarket,Germany,IPOs	#StockMarket	Siemens to Spin Off Lighting Division http://bit.ly/hhvZ7b $GE $SI #CorporateRestructuring #StockMarket #Germany #IPOs	12 12 3 3	Retweet 12 Retweeted 12		Like 3 Liked 3	/CNBC/status/52577331243528192
@noodls_sUtility @noodls_sUtility @noodls_sUtility @noodls_sUtility @noodls_sUtility	Utility Stocks‏ @noodls_sUtility	23 Mar 2011			$GE GE Becomes Official Marketing Partner of the PGA TOUR http://www.noodls.com/view/61E1852F439765F6FE3DE3C95ED671163CDAF127	5 5	Retweet 5 Retweeted 5		Like Liked	/noodls_sUtility/status/50665925724209152
@StockTwits @StockTwits @StockTwits @StockTwits @StockTwits	StockTwits‏Verified account @StockTwits	22 Mar 2011			Investing Rules and Missed Opportunities, Too Bad http://stk.ly/gV8FfP via @ReformedBroker $AAPL $KO $GE $MSFT $BRKA	3 3 3 3	Retweet 3 Retweeted 3		Like 3 Liked 3	/StockTwits/status/50283266414088192
@noodls_sUtility @noodls_sUtility @noodls_sUtility @noodls_sUtility @noodls_sUtility	Utility Stocks‏ @noodls_sUtility	21 Mar 2011			$GE GE Introduces New Desalter Emulsion Breaker Chemistry for Light... http://www.noodls.com/view/0950317FC4C8EEA85300E2617CBCB4A99F7A0096	5 5	Retweet 5 Retweeted 5		Like Liked	/noodls_sUtility/status/49861703881596929
@noodls_sTransp @noodls_sTransp @noodls_sTransp @noodls_sTransp @noodls_sTransp	Transport. Stocks‏ @noodls_sTransp	21 Mar 2011			$GE GE Capital Expands Commitment to Trailer Dealers http://www.noodls.com/view/A7F1C8D13AC2A4663C52B570768DEA6A6927CF2F	5 5	Retweet 5 Retweeted 5		Like Liked	/noodls_sTransp/status/49826397685940224
@businessinsider @businessinsider @businessinsider @businessinsider @businessinsider	Business Insider‏Verified account @businessinsider	16 Mar 2011			Wikileaks Blames The Nuke Crisis On Japan's Government $GE by @twitofgus http://read.bi/hECew7	10 10 1 1	Retweet 10 Retweeted 10		Like 1 Liked 1	/businessinsider/status/47994704113053696
@business @business @business @business @business	Bloomberg‏Verified account @business	8 Mar 2011			Exclusive: Hacking of DuPont, J&J, GE Were Google-Type Attacks That Weren't Disclosed - http://ow.ly/4a22T $DD $JNJ $GE $GOOG $DIS ^gm	16 16 3 3	Retweet 16 Retweeted 16		Like 3 Liked 3	/business/status/45127893856157696
@noodls_sTransp @noodls_sTransp @noodls_sTransp @noodls_sTransp @noodls_sTransp	Transport. Stocks‏ @noodls_sTransp	22 Feb 2011			$GE BFGoodrich Tire Plant in Indiana Saves Nearly 10 Million Gallons... http://www.noodls.com/view/1D971A10E5FDEE75597C35067541EEF34E732C69	5 5	Retweet 5 Retweeted 5		Like Liked	/noodls_sTransp/status/40073332447653888
@businessinsider @businessinsider @businessinsider @businessinsider @businessinsider	Business Insider‏Verified account @businessinsider	7 Feb 2011			GE's Ronald Reagan Lovefest Neglects To Mention They Fired Him For Being Too Political $GE http://read.bi/gHdWVJ	3 3	Retweet 3 Retweeted 3		Like Liked	/businessinsider/status/34672616690159616
@IBDinvestors @IBDinvestors @IBDinvestors @IBDinvestors @IBDinvestors	Investors.com‏Verified account @IBDinvestors	24 Jan 2011			Is getting the leader of $GE really to Obama's economic advantage - How well has $GE done this past decade? http://ow.ly/3IPyA $$	2 2	Retweet 2 Retweeted 2		Like Liked	/IBDinvestors/status/29723932198174720
@alphatrends @alphatrends @alphatrends @alphatrends @alphatrends	Brian Shannon, CMT‏Verified account @alphatrends	22 Jan 2011			my vid review of markets http://bit.ly/gcPQ1x $AAPL $GOOG $XLF $IWM $CREE $$FFIV $EQIX $DNDN $ISRG $GE $ORCL $IBM etc	1 1 1 1	Retweet 1 Retweeted 1		Like 1 Liked 1	/alphatrends/status/28827589179080705
@alphatrends @alphatrends @alphatrends @alphatrends @alphatrends	Brian Shannon, CMT‏Verified account @alphatrends	21 Jan 2011			a shift in risk appetite this week $CREE $FFIV $APKT $GE $IBM $ISRG & others http://www.stocktwits.tv in 20 min	1 1	Retweet 1 Retweeted 1		Like Liked	/alphatrends/status/28552017538453504
@CNBCFastMoney @CNBCFastMoney @CNBCFastMoney @CNBCFastMoney @CNBCFastMoney	CNBC's Fast Money‏Verified account @CNBCFastMoney	21 Jan 2011	#Currencies		Gartman: Rally in Euro To Be Short Lived http://bit.ly/gfD75U $.DJIA $.SPX $BAC $EVR $GE $GHL $JPM $ORCL $VIX $XLF $XLI #Currencies	2 2 1 1	Retweet 2 Retweeted 2		Like 1 Liked 1	/CNBCFastMoney/status/28524262310543360
@SeekingAlpha @SeekingAlpha @SeekingAlpha @SeekingAlpha @SeekingAlpha	Seeking Alpha‏ @SeekingAlpha	21 Jan 2011			Freaky Friday - Alpha 2 Says 'Cliff Ahead' http://seekingalpha.com/a/5b71 $DIA $GE $JPM $SPY	1 1 1 1	Retweet 1 Retweeted 1		Like 1 Liked 1	/SeekingAlpha/status/28472263791611904
@jimcramer @jimcramer @jimcramer @jimcramer @jimcramer	Jim Cramer‏Verified account @jimcramer	21 Jan 2011			$GE looks fabulous; still trying to discern $BAC and will have an update later as it is a charitable trust name...I own $GE personally	4 4 1 1	Retweet 4 Retweeted 4		Like 1 Liked 1	/jimcramer/status/28436774778834944
@Bloomberg @Bloomberg @Bloomberg @Bloomberg @Bloomberg	Bloomberg LP‏Verified account @Bloomberg	21 Jan 2011			GE Net Rises 31%, Tops Estimates Amid Finance, Health Gains http://bloom.bg/i0STja $GE	7 7	Retweet 7 Retweeted 7		Like Liked	/Bloomberg/status/28421566391910400
@YahooFinance @YahooFinance @YahooFinance @YahooFinance @YahooFinance	Yahoo Finance‏Verified account @YahooFinance	21 Jan 2011			Earnings Announcements for Friday, January 21 http://bit.ly/flXXCH $GE $STI $BAC $BBT	4 4 1 1	Retweet 4 Retweeted 4		Like 1 Liked 1	/YahooFinance/status/28419040171003904
@PipCzar @PipCzar @PipCzar @PipCzar @PipCzar	Blake Morrow‏Verified account @PipCzar	21 Jan 2011	#US,forex,stocks	#forex	$BAC and $GE earnings BMO, since no #US economic data, could influence risk today in FX $$ #forex #stocks	1 1 1 1	Retweet 1 Retweeted 1		Like 1 Liked 1	/PipCzar/status/28392371725008896
@Bloomberg @Bloomberg @Bloomberg @Bloomberg @Bloomberg	Bloomberg LP‏Verified account @Bloomberg	20 Jan 2011			Hu Says He's `Fully Confident' About U.S.-China Ties http://bloom.bg/fUEUDf $BA $CAT $GE $GS $HON $INTC $MSFT	5 5	Retweet 5 Retweeted 5		Like Liked	/Bloomberg/status/28225267000410112
@gigaommedia @gigaommedia @gigaommedia @gigaommedia @gigaommedia	GigaOm Media‏ @gigaommedia	19 Jan 2011			What did Comcast win in its agreement with FCC & DOJ? http://cnt.to/nm9 | Full Comcast-NBCU history: http://cnt.to/nmn $CMCSK $GE	2 2	Retweet Retweeted		Like 2 Liked 2	/gigaommedia/status/27825968743718912
@CNBCFastMoney @CNBCFastMoney @CNBCFastMoney @CNBCFastMoney @CNBCFastMoney	CNBC's Fast Money‏Verified account @CNBCFastMoney	18 Jan 2011	#FastMoney,StockMarket,StockPicks	#StockMarket	What Does Hu Means for You? http://cnbc.com/id/41140524 $CTC1 $GE #FastMoney #StockMarket #StockPicks	1 1	Retweet 1 Retweeted 1		Like Liked	/CNBCFastMoney/status/27502780084125697
@JBoorstin @JBoorstin @JBoorstin @JBoorstin @JBoorstin	Julia Boorstin‏Verified account @JBoorstin	18 Jan 2011			Expecting DOJ to grant approval to Comcast-NBC Universal deal shortly $CMCSA $GE	2 2	Retweet 2 Retweeted 2		Like Liked	/JBoorstin/status/27449907098943488
@CNBC @CNBC @CNBC @CNBC @CNBC	CNBC‏Verified account @CNBC	18 Jan 2011	#FCC		FCC Approves Comcast/NBCU Deal #FCC $GE - More on CNBC and CNBC.com	23 23 1 1	Retweet 23 Retweeted 23		Like 1 Liked 1	/CNBC/status/27439966762041345
@Bloomberg @Bloomberg @Bloomberg @Bloomberg @Bloomberg	Bloomberg LP‏Verified account @Bloomberg	18 Jan 2011			GE to Announce Chinese Projects Yielding $2.1 Billion in Sales http://bit.ly/f8gzsB $COL $GE $UTX	10 10	Retweet 10 Retweeted 10		Like Liked	/Bloomberg/status/27349505284251650
@RaginCajun @RaginCajun @RaginCajun @RaginCajun @RaginCajun	Cajun‏ @RaginCajun	15 Jan 2011			Earnings: $AAPL, $GOOG, $C, $EBAY, $FFIV, $GS, $WFC, $BAC, $AMD, $ISRG, $GE: http://ibankcoin.com/rcblog/2011/01/15/earnings-this-week-2/	4 4 1 1	Retweet 4 Retweeted 4		Like 1 Liked 1	/RaginCajun/status/26389630957916161
@Bloomberg @Bloomberg @Bloomberg @Bloomberg @Bloomberg	Bloomberg LP‏Verified account @Bloomberg	13 Jan 2011			College Cuts Imperil Dream That Fueled Silicon Valley http://bit.ly/fUjmQt $AAPL $CSCO $DIS $GE $GOOG	3 3	Retweet 3 Retweeted 3		Like Liked	/Bloomberg/status/25673455676428288
@Bloomberg @Bloomberg @Bloomberg @Bloomberg @Bloomberg	Bloomberg LP‏Verified account @Bloomberg	13 Jan 2011			Trade Deficit in U.S. Unexpectedly Narrows to 10-Month Low http://bit.ly/dMoJPS $BA $GE	5 5 1 1	Retweet 5 Retweeted 5		Like 1 Liked 1	/Bloomberg/status/25560220042272768
@Bloomberg @Bloomberg @Bloomberg @Bloomberg @Bloomberg	Bloomberg LP‏Verified account @Bloomberg	12 Jan 2011			Trade Deficit in U.S. Probably Widened in November on Crude Oil http://bit.ly/fWKOnp $BA $GE	8 8 1 1	Retweet 8 Retweeted 8		Like 1 Liked 1	/Bloomberg/status/25424308738203648
@business @business @business @business @business	Bloomberg‏Verified account @business	7 Jan 2011	#Apple,IPad,Dow	#IPad	Exclusive: #Apple's #IPad, #Dow's Soda Drive U.S. Fourth-Quarter Profits to 19-Year High - http://ow.ly/3zV9n $AAPL $DOW $CAT $GE $AA ^gm	6 6 1 1	Retweet 6 Retweeted 6		Like 1 Liked 1	/business/status/23374873803890689
@Bloomberg @Bloomberg @Bloomberg @Bloomberg @Bloomberg	Bloomberg LP‏Verified account @Bloomberg	7 Jan 2011			U.K. Solar Installations Hit Record in 2010 on Higher Incentives http://bit.ly/gL7T8W $GE $WMT	3 3 1 1	Retweet 3 Retweeted 3		Like 1 Liked 1	/Bloomberg/status/23295291088179200
@Bloomberg @Bloomberg @Bloomberg @Bloomberg @Bloomberg	Bloomberg LP‏Verified account @Bloomberg	6 Jan 2011			Pentagon's Brinkley Plays Afghan Matchmaker for JPMorgan http://bit.ly/hYYF7R $BA $C $GE $HON $IBM $JDSU $JPM $LIZ	1 1 1 1	Retweet 1 Retweeted 1		Like 1 Liked 1	/Bloomberg/status/23204686035161089
@Bloomberg @Bloomberg @Bloomberg @Bloomberg @Bloomberg	Bloomberg LP‏Verified account @Bloomberg	6 Jan 2011			Gates Proposes Troop Cuts, $78 Billion Budget Reduction by 2016 http://bit.ly/gKL3C8 $BA $GD $GE $LLL $LMT $NOC $RTN $UTX	7 7	Retweet 7 Retweeted 7		Like Liked	/Bloomberg/status/23151843668393984
@ppearlman @ppearlman @ppearlman @ppearlman @ppearlman	Phil Pearlman‏Verified account @ppearlman	6 Jan 2011			RT @daveford88 this is the year that TV industry is going to take its initial big hit....and its going to be ugly. $GE $NWS $CMCSA		Retweet Retweeted		Like Liked	/ppearlman/status/23049771539243010
@Bloomberg @Bloomberg @Bloomberg @Bloomberg @Bloomberg	Bloomberg LP‏Verified account @Bloomberg	5 Jan 2011			Hollywood Hires Verizon Executive for New Tech Policy Post http://bit.ly/i4GxP6 $562340Q $DIS $DWA $GE $IMAX $LGF $NWSA $TWX $VIA/B		Retweet Retweeted		Like Liked	/Bloomberg/status/22797002995662852
@bored2tears @bored2tears @bored2tears @bored2tears @bored2tears	bored2tears‏ @bored2tears	5 Jan 2011	#NFL,sports	#sports	Will an #NFL lockout be biggest disaster ever for TV industry? http://bit.ly/gTT3GG $CBS $CMCSA $DIS $DTV $GE $NWSA #sports		Retweet Retweeted		Like Liked	/bored2tears/status/22765974520336384
@hainsworthtv @hainsworthtv @hainsworthtv @hainsworthtv @hainsworthtv	Michael Hainsworth‏Verified account @hainsworthtv	5 Jan 2011			Caldwell's Callander pick: General Electric as proxy for the US economy, Ford for industrials, Abbott Labs for healthcare. $GE $F $ABT		Retweet Retweeted		Like Liked	/hainsworthtv/status/22764281678274560
@CNBCTheExchange @CNBCTheExchange @CNBCTheExchange @CNBCTheExchange @CNBCTheExchange	The Exchange‏Verified account @CNBCTheExchange	5 Jan 2011	#WirelessCommunications		CES: Apple’s Huge Role and Invisible Presence http://bit.ly/eAWGfw $AAPL $GE $GOOG $MMI $MMI.N $MSFT $NFLX #WirelessCommunications	1 1	Retweet 1 Retweeted 1		Like Liked	/CNBCTheExchange/status/22752476578979840
@clusterstock @clusterstock @clusterstock @clusterstock @clusterstock	Finance Insider‏Verified account @clusterstock	5 Jan 2011			Why 2011 Is Going To Be A Way Different Year For Warren Buffett's Berkshire Hathaway $BRKB $GE $SWCEY $GS http://read.bi/gIZzBN		Retweet Retweeted		Like Liked	/clusterstock/status/22734944140795905
@SeekingAlpha @SeekingAlpha @SeekingAlpha @SeekingAlpha @SeekingAlpha	Seeking Alpha‏ @SeekingAlpha	5 Jan 2011			Consumer Electronics Show 2011: How to Trade the Hot Technologies http://seekingalpha.com/a/591l $AAPL $ARMH $ATVI $CEVA $GE $GLW $LPL		Retweet Retweeted		Like Liked	/SeekingAlpha/status/22714169102966784
@Bloomberg @Bloomberg @Bloomberg @Bloomberg @Bloomberg	Bloomberg LP‏Verified account @Bloomberg	5 Jan 2011			TV Makers Target Google, Apple in War Over Living Rooms http://bit.ly/h0dLLV $AAPL $CBS $CMCSA $CSCO $DIS $GE $GOOG $NFLX $NWSA $S $T $TWX	4 4	Retweet 4 Retweeted 4		Like Liked	/Bloomberg/status/22676211553542144
@Bloomberg @Bloomberg @Bloomberg @Bloomberg @Bloomberg	Bloomberg LP‏Verified account @Bloomberg	4 Jan 2011			GE's $6 Billion of Debt Is Biggest Sale Since February http://bit.ly/efNGOx $GE	1 1 1 1	Retweet 1 Retweeted 1		Like 1 Liked 1	/Bloomberg/status/22419517703458817
@MattSoleyn @MattSoleyn @MattSoleyn @MattSoleyn @MattSoleyn @SeanPatMaloney	Matt Soleyn‏ @MattSoleyn	4 Jan 2011			@Smalogna ...bring shareholders value they're expecting with $GE. I sold $GE months ago, I think there's more profit to be made elsewhere.		Retweet Retweeted		Like Liked	/MattSoleyn/status/22412169236717568
@dynamichedge @dynamichedge @dynamichedge @dynamichedge @dynamichedge	Dynamic Hedge‏ @dynamichedge	4 Jan 2011			$spread shorted $GE and long $UTX for a scalp. Will post a recap later.		Retweet Retweeted		Like Liked	/dynamichedge/status/22344634982211584
@BobPisani @BobPisani @BobPisani @BobPisani @BobPisani	Bob Pisani‏Verified account @BobPisani	4 Jan 2011	#WallStreet,BarackObama	#BarackObama	Strong 1st Trading Day — With Caveats http://bit.ly/gOAyTB $BGP $BP $FCX $GE $MMI $MSI $POT $RAD $RDS #WallStreet #BarackObama		Retweet Retweeted		Like Liked	/BobPisani/status/22310069253177344
@Bloomberg @Bloomberg @Bloomberg @Bloomberg @Bloomberg	Bloomberg LP‏Verified account @Bloomberg	3 Jan 2011			Blu-ray, Web Services Slow Drop in Home-Video Sales http://bit.ly/fxNpXt $562340Q $CBS $CMCSA $CSTR $DIS $GE $LGF $NFLX $NWSA $TWX $VIA/B	3 3	Retweet 3 Retweeted 3		Like Liked	/Bloomberg/status/22042024995717121
@berthacoombs @berthacoombs @berthacoombs @berthacoombs @berthacoombs	Bertha Coombs‏Verified account @berthacoombs	3 Jan 2011			MegaCaps Lead today's rally: $XOM , $AAPL up 2%, $WMT up 1.5%, $GOOG up 1.75%. Still the Wallflowers: $MSFT up just 0.4%, $GE up just 0.8%	1 1	Retweet 1 Retweeted 1		Like Liked	/berthacoombs/status/21984099824566272
@SeekingAlpha @SeekingAlpha @SeekingAlpha @SeekingAlpha @SeekingAlpha	Seeking Alpha‏ @SeekingAlpha	3 Jan 2011			How My Stock Picks Performed in 2010: Thoughts for the Coming Year http://seekingalpha.com/a/58mb $AES $AGO $CB $FNF $GE $GIFI $GLW $ITW		Retweet Retweeted		Like Liked	/SeekingAlpha/status/21891206569009152
@SA_USMarket @SA_USMarket @SA_USMarket @SA_USMarket @SA_USMarket	Seeking Alpha‏ @SA_USMarket	3 Jan 2011			2010 Review and How to Stay 'Truthish' in 2011 http://seekingalpha.com/a/58lv $GE $PFE $CAKE $VLO $BA $XOM $MO $WFR $MCD $KO $JPM $FDX $HPQ		Retweet Retweeted		Like Liked	/SA_USMarket/status/21885963575758848
@gurufocus @gurufocus @gurufocus @gurufocus @gurufocus	GuruFocus‏ @gurufocus	2 Jan 2011			$NFLX, $BAC, $GE, $PBR, $APOL: A Long Year Ahead for Netflix: A Not So Bold Prediction for 2011 http://bit.ly/hqxYdi		Retweet Retweeted		Like Liked	/gurufocus/status/21794570450763776
@SA_USMarket @SA_USMarket @SA_USMarket @SA_USMarket @SA_USMarket	Seeking Alpha‏ @SA_USMarket	1 Jan 2011			My Best and Worst Stock Picks in 2010 http://seekingalpha.com/a/58ix $CBI $COP $GE $NUAN $TNDM $AKS $NUE		Retweet Retweeted		Like Liked	/SA_USMarket/status/21360771262849024
@SeekingAlpha @SeekingAlpha @SeekingAlpha @SeekingAlpha @SeekingAlpha	Seeking Alpha‏ @SeekingAlpha	1 Jan 2011			My Best and Worst Stock Picks in 2010 http://seekingalpha.com/a/58ix $AKS $CBI $COP $GE $NUAN $NUE $TNDM	1 1	Retweet Retweeted		Like 1 Liked 1	/SeekingAlpha/status/21360189777125377
@timstock1 @timstock1 @timstock1 @timstock1 @timstock1	vivianchen‏ @timstock1	31 Dec 2010			$GE - General Electric Stock Analysis trading strategies - http://www.dojispace.com/stock-picks/general-electric-stock-price-GE.aspx		Retweet Retweeted		Like Liked	/timstock1/status/20993543254310912
@jimcramer @jimcramer @jimcramer @jimcramer @jimcramer	Jim Cramer‏Verified account @jimcramer	21 Oct 2011			$HON good, $GE in line. $SLB, be careful on the short side	10 8 8 2 2	Retweet 8 Retweeted 8		Like 2 Liked 2	/jimcramer/status/127338894940315648
@FoxBusiness @FoxBusiness @FoxBusiness @FoxBusiness @FoxBusiness	FOX Business‏Verified account @FoxBusiness	22 Dec 2011	#Dow		The #Dow is up 403 points, or 3.43%, over the last three trading days; more on http://www.foxbusiness.com/ $BAC $JPM $GE	2 24 24 2 2	Retweet 24 Retweeted 24		Like 2 Liked 2	/FoxBusiness/status/149962157872791552
@CNBC @CNBC @CNBC @CNBC @CNBC	CNBC‏Verified account @CNBC	9 Dec 2011			General Electric Raises Dividend To 17c From 15c $GE	6 9 9 1 1	Retweet 9 Retweeted 9		Like 1 Liked 1	/CNBC/status/145176498544967682
@Reuters @Reuters @Reuters @Reuters @Reuters	Reuters Top News‏Verified account @Reuters	21 Oct 2011			GE profit up 18 percent, driven by foreign growth http://reut.rs/o233Ry $GE	3 37 37 2 2	Retweet 37 Retweeted 37		Like 2 Liked 2	/Reuters/status/127386086539403265
@CNBC @CNBC @CNBC @CNBC @CNBC	CNBC‏Verified account @CNBC	23 Dec 2011			(More) GE Says Settlement Will Not Have Any Material Impact On Earnings $GE	4 4 1 1	Retweet 4 Retweeted 4		Like 1 Liked 1	/CNBC/status/150249965355143168
@business @business @business @business @business	Bloomberg‏Verified account @business	15 Dec 2011			Iraq draws U.S. hotels banking on business | http://bloom.bg/u9z8YU $BX $GE	6 6 1 1	Retweet 6 Retweeted 6		Like 1 Liked 1	/business/status/147404326644617216
@themotleyfool @themotleyfool @themotleyfool @themotleyfool @themotleyfool	The Motley Fool‏Verified account @themotleyfool	6 Dec 2011	#amazing		Thanks to Marjorie, who wrote us today to let us know that she's held $GE since receiving her first shares way back in 1926. #amazing	4 1 1 1 1	Retweet 1 Retweeted 1		Like 1 Liked 1	/themotleyfool/status/144131768600104960
@business @business @business @business @business	Bloomberg‏Verified account @business	14 Oct 2011			China targets GE turbines with $15.5B war chest | http://bloom.bg/oTkAFx $GE	14 14 1 1	Retweet 14 Retweeted 14		Like 1 Liked 1	/business/status/124893506694168576
@CNBC @CNBC @CNBC @CNBC @CNBC	CNBC‏Verified account @CNBC	23 Dec 2011			GE Reaches Settlement With Regulator Over Discontinued Business Unit, GE Subsidiary GEFCMS To Pay $70.35M To IRS, SEC, Attorneys General $GE	5 5	Retweet 5 Retweeted 5		Like Liked	/CNBC/status/150249856261304320
@JohnMelloy @JohnMelloy @JohnMelloy @JohnMelloy @JohnMelloy	John Melloy‏Verified account @JohnMelloy	29 Dec 2011			Is it me or do this year's Dogs of the Dow don't look that bad? $T $VZ $MRK $PFE $GE $DD $JNJ $INTC $PG $KFT . None have cash problems.	4 4 1 1	Retweet 4 Retweeted 4		Like 1 Liked 1	/JohnMelloy/status/152484075171627008
@MSN_Money @MSN_Money @MSN_Money @MSN_Money @MSN_Money	MSN Money‏Verified account @MSN_Money	27 Oct 2011			Some big blue chip names in Dogs of the Dow. $GE, $T, $JNJ http://on.msn.com/zOz	1 4 4	Retweet 4 Retweeted 4		Like Liked	/MSN_Money/status/129519795002556417
@nicoleusinclair @nicoleusinclair @nicoleusinclair @nicoleusinclair @nicoleusinclair	Nicole Sinclair‏Verified account @nicoleusinclair	13 Dec 2011			Strong commentary out of Dupont $DD and $GE analyst days-- $DD focus on longer-term helps counter the more near-term guide down	1 1	Retweet 1 Retweeted 1		Like Liked	/nicoleusinclair/status/146714114796953600
@CNBCFastMoney @CNBCFastMoney @CNBCFastMoney @CNBCFastMoney @CNBCFastMoney	CNBC's Fast Money‏Verified account @CNBCFastMoney	30 Dec 2011	#StockMarket		Should You Buy ‘Dogs of the Dow’ Into 2012? http://bit.ly/s6kqlC $AAPL $DD $GE $INTC $JNJ $KFT $MRK $PFE $PG $T $VZ #StockMarket	2 2 4 4	Retweet 2 Retweeted 2		Like 4 Liked 4	/CNBCFastMoney/status/152818408784793600
@ericgarland @ericgarland @ericgarland @ericgarland @ericgarland	Eric Garland‏Verified account @ericgarland	30 Dec 2011			The $14 B valuation for $GRPN is the same as for $GE when Welch took over as CEO. You tell me if this is significant. @ReformedBroker	6 6 1 1	Retweet 6 Retweeted 6		Like 1 Liked 1	/ericgarland/status/152750836286631936
@noodls_sHealth @noodls_sHealth @noodls_sHealth @noodls_sHealth @noodls_sHealth	Healthcare Stocks‏ @noodls_sHealth	27 Dec 2011			$GE GE Capital to Acquire MetLife’s U.S. Retail Deposit Business http://www.noodls.com/view/8CE1EF40C5020E253527B7B7A4FE7BE0F8CB680A …	5 5	Retweet 5 Retweeted 5		Like Liked	/noodls_sHealth/status/151658939900100608
@insidermonkey @insidermonkey @insidermonkey @insidermonkey @insidermonkey	Insider Monkey‏ @insidermonkey	26 Dec 2011			25 Popular Hedge Fund Stocks With The Highest Upside Potential http://stks.co/1gKH $AAPL $GE $GOOG $JPM $KO $MRK $ORCL $PFE $PG	3 3 3 3	Retweet 3 Retweeted 3		Like 3 Liked 3	/insidermonkey/status/151330489310003200
@noodls_sHealth @noodls_sHealth @noodls_sHealth @noodls_sHealth @noodls_sHealth	Healthcare Stocks‏ @noodls_sHealth	23 Dec 2011			$GE GE Capital Aviation Services Places Order for Two Additional ATR... http://www.noodls.com/view/B9F95A93067835B938D8EC710E7BC75D22FAB01E …	5 5	Retweet 5 Retweeted 5		Like Liked	/noodls_sHealth/status/150251757207953408
@noodls_sHealth @noodls_sHealth @noodls_sHealth @noodls_sHealth @noodls_sHealth	Healthcare Stocks‏ @noodls_sHealth	23 Dec 2011			$GE GE Reaches Settlement with Regulators Regarding Discontinued... http://www.noodls.com/view/CEB11BC505540C798B16CD384C9E1FFB30C5D9F0 …	5 5	Retweet 5 Retweeted 5		Like Liked	/noodls_sHealth/status/150251754682986496
@NatBullard @NatBullard @NatBullard @NatBullard @NatBullard	Nathaniel Bullard‏Verified account @NatBullard	19 Dec 2011	#solar		Aha! One of the first major appearances of $GE Primestar #solar panels and inverters - 20MW for Invenergy in IL http://www.solarindustrymag.com/e107_plugins/content/content.php?content.9350 …	1 1 1 1	Retweet 1 Retweeted 1		Like 1 Liked 1	/NatBullard/status/148803868355080193
@StockTwits @StockTwits @StockTwits @StockTwits @StockTwits	StockTwits‏Verified account @StockTwits	13 Dec 2011			Fed killing bonds? Buy dividend stocks http://stks.co/1WYl via @LaMonicaBuzz $F $CSCO $DIS $GE $PFE $IBM $JNJ $NFLX	3 3 1 1	Retweet 3 Retweeted 3		Like 1 Liked 1	/StockTwits/status/146654261554589696
@MarketWatch @MarketWatch @MarketWatch @MarketWatch @MarketWatch	MarketWatch‏Verified account @MarketWatch	9 Dec 2011			General Electric raises its quarterly dividend to 17 cents a share, payable Jan. 25, 2012 http://on.mktw.net/vQiCu3 $GE	10 10 1 1	Retweet 10 Retweeted 10		Like 1 Liked 1	/MarketWatch/status/145180954846179328
@SAI @SAI @SAI @SAI @SAI	BI Tech‏Verified account @SAI	8 Dec 2011			Microsoft Dumps Its Health Care Software Into Joint Venture With GE $MSFT $GE by @MattRosoffhttp://read.bi/vYBWTD	7 7 3 3	Retweet 7 Retweeted 7		Like 3 Liked 3	/SAI/status/144685452442615808
@CNBCFastMoney @CNBCFastMoney @CNBCFastMoney @CNBCFastMoney @CNBCFastMoney	CNBC's Fast Money‏Verified account @CNBCFastMoney	7 Dec 2011	#Manufacturing,StockMarket,StockPicks	#StockMarket	Bollinger: No One’s Listening to Bullish Market Signs http://cnbc.com/id/45588470 $GE #Manufacturing #StockMarket #StockPicks	5 5 2 2	Retweet 5 Retweeted 5		Like 2 Liked 2	/CNBCFastMoney/status/144556592736645120
@TraderFlorida @TraderFlorida @TraderFlorida @TraderFlorida @TraderFlorida	TraderFlorida‏ @TraderFlorida	22 Nov 2011			$GE - is planning to move its 115 yr. old X-Ray division from Waukesha, WI to Beijing, China. The co. will in… (cont) http://deck.ly/~xgjdZ	4 7 7 2 2	Retweet 7 Retweeted 7		Like 2 Liked 2	/TraderFlorida/status/139033661591912451
@jasonzweigwsj @jasonzweigwsj @jasonzweigwsj @jasonzweigwsj @jasonzweigwsj	Jason Zweig‏Verified account @jasonzweigwsj	18 Nov 2011			the 2010 tax return for $GE was 57000 pages long and would be 19 feet high if printed out http://bit.ly/t2ccMe	1 11 11 3 3	Retweet 11 Retweeted 11		Like 3 Liked 3	/jasonzweigwsj/status/137621840553193472
@CNBC @CNBC @CNBC @CNBC @CNBC	CNBC‏Verified account @CNBC	17 Nov 2011			@whitehouse also announcing $GE deal to sell aircraft engines to Indonesia's Garuda Airlines worth some $1.3b - wsj	3 3 1 1	Retweet 3 Retweeted 3		Like 1 Liked 1	/CNBC/status/137145885846024194
@businessinsider @businessinsider @businessinsider @businessinsider @businessinsider	Business Insider‏Verified account @businessinsider	3 Nov 2011			Guess What? General Electric Didn't Pay Any Income Taxes In 2010 Either $GE by @vivian_giang http://read.bi/tQL3Kx	1 5 5 4 4	Retweet 5 Retweeted 5		Like 4 Liked 4	/businessinsider/status/132215833807171587
@businessinsider @businessinsider @businessinsider @businessinsider @businessinsider	Business Insider‏Verified account @businessinsider	21 Oct 2011			10 Things You Need To Know Before The Opening Bell $GE $SLB $SPY $HON $CMG by @mamtabadkar http://read.bi/os05VA	4 4	Retweet 4 Retweeted 4		Like Liked	/businessinsider/status/127344867033620481
@themotleyfool @themotleyfool @themotleyfool @themotleyfool @themotleyfool	The Motley Fool‏Verified account @themotleyfool	16 Oct 2011			$AAPL, $GE, and $IBM are some of companies reporting this week. Here's a look at the week ahead: http://mot.ly/nVzU8d .	9 9 7 7	Retweet 9 Retweeted 9		Like 7 Liked 7	/themotleyfool/status/125717671701520384
@OccupyWallStNYC @OccupyWallStNYC @OccupyWallStNYC @OccupyWallStNYC @OccupyWallStNYC	Occupy Wall Street‏ @OccupyWallStNYC	7 Oct 2011	#TaxDodgeball		Just finished a rousing game of #TaxDodgeball. Want 2 play? Buy dodgeball, write TAXES on it, dress in suits like $GE, $BA. Throw! Dodge!	6 38 38 5 5	Retweet 38 Retweeted 38		Like 5 Liked 5	/OccupyWallStNYC/status/122400838890172416
@abnormalreturns @abnormalreturns @abnormalreturns @abnormalreturns @abnormalreturns	Tadas Viskanta‏ @abnormalreturns	4 Oct 2011			Tuesday links: filter the noise, $AAPL stock pre-iPhone 4S and why some people learn faster. http://stks.co/Tpy $VIX $GE	2 2	Retweet Retweeted		Like 2 Liked 2	/abnormalreturns/status/121268512437182465
@business @business @business @business @business	Bloomberg‏Verified account @business	29 Sep 2011			Rare earths fall as Toyota, GE develop alternatives | http://bloom.bg/n1xltc $GE	25 25 5 5	Retweet 25 Retweeted 25		Like 5 Liked 5	/business/status/119492898931748866
@retheauditors @retheauditors @retheauditors @retheauditors @retheauditors	Francine McKenna‏Verified account @retheauditors	28 Sep 2011			‘Tick the box’ was no accident – this was tax abuse by design http://shar.es/b1abW >God is in the details. @richardjmurphy at his best $GE	7 7	Retweet 7 Retweeted 7		Like Liked	/retheauditors/status/119060999469924354
@business @business @business @business @business	Bloomberg‏Verified account @business	13 Sep 2011			GE sets date to redeem Buffett stake | http://bloom.bg/n6VAUC $GE $BRK.A	4 4 3 3	Retweet 4 Retweeted 4		Like 3 Liked 3	/business/status/113723643955118080
@ZorTrades @ZorTrades @ZorTrades @ZorTrades @ZorTrades	Frank Zorrilla‏ @ZorTrades	26 Aug 2011			Mr. Buffett to the Rescue: A Look at Berkshire Hathaway's Crisis-Driven Deals http://on.wsj.com/qim4eF $gs $bac $ge	1 1	Retweet Retweeted		Like 1 Liked 1	/ZorTrades/status/107036459021778944
@traderstewie @traderstewie @traderstewie @traderstewie @traderstewie	traderstewie‏ @traderstewie	18 Aug 2011			I look at stocks like $X, $MS, $BAC, $GE, $GOOG, $AMZN and i ask myself, is this market really getting close to a bottom?	6 5 5	Retweet 5 Retweeted 5		Like Liked	/traderstewie/status/104242666669211650
@Bloomberg @Bloomberg @Bloomberg @Bloomberg @Bloomberg	Bloomberg LP‏Verified account @Bloomberg	17 Aug 2011			Boeing 787 Ends Flight Tests, Nears Approval http://bloom.bg/onflH8 $BA $COL $GE $GR $PCP $SPR $VTC	8 8 2 2	Retweet 8 Retweeted 8		Like 2 Liked 2	/Bloomberg/status/103903933180809216
@noodls_sUtility @noodls_sUtility @noodls_sUtility @noodls_sUtility @noodls_sUtility	Utility Stocks‏ @noodls_sUtility	15 Aug 2011			$GE GE Capital Retail Finance and Bryant Heating & Cooling Systems... http://www.noodls.com/view/D4AE394C7B512A23916A3E77ECD483C780DCB713 …	5 5	Retweet 5 Retweeted 5		Like Liked	/noodls_sUtility/status/103175513559928832
@Bloomberg @Bloomberg @Bloomberg @Bloomberg @Bloomberg	Bloomberg LP‏Verified account @Bloomberg	15 Aug 2011			Israel’s Sewage-Eating Bacteria Lure GE Cash http://bloom.bg/pUEMNG $COP $GE $NRG	4 4 4 4	Retweet 4 Retweeted 4		Like 4 Liked 4	/Bloomberg/status/103043260997582848
@noodls_sUtility @noodls_sUtility @noodls_sUtility @noodls_sUtility @noodls_sUtility	Utility Stocks‏ @noodls_sUtility	11 Aug 2011			$GE Vietnam Increasing Power Efficiency& Reliability with GE’s Proven... http://www.noodls.com/view/30AE2E281ADDAB065E71B00C0BA6D7C6A3307D6C	5 5	Retweet 5 Retweeted 5		Like Liked	/noodls_sUtility/status/101648989459460096
@CNBCTheExchange @CNBCTheExchange @CNBCTheExchange @CNBCTheExchange @CNBCTheExchange	The Exchange‏Verified account @CNBCTheExchange	10 Aug 2011	#StockPicks,InvestmentStrategy,Economy	#InvestmentStrategy	GE, Altria & 4 More Stocks to Watch http://bit.ly/oEvJgb $COF $GE $MO $NSRGY $PFE $SPWRA #StockPicks #InvestmentStrategy #Economy	1 1	Retweet 1 Retweeted 1		Like Liked	/CNBCTheExchange/status/101309847542312961
@noodls_sUtility @noodls_sUtility @noodls_sUtility @noodls_sUtility @noodls_sUtility	Utility Stocks‏ @noodls_sUtility	10 Aug 2011			$GE GE Capital Fleet Services Identifies $64 Million in Cost Savings... http://www.noodls.com/view/D30022A8E5298C4C09B2ABD1E7A3598416B37AF3	5 5	Retweet 5 Retweeted 5		Like Liked	/noodls_sUtility/status/101273970363478016
@Benzinga @Benzinga @Benzinga @Benzinga @Benzinga	Benzinga.com‏Verified account @Benzinga	8 Aug 2011			S&P says U.S. downgrade will not affect $ADP $XOM $JNJ $GE MSFT $GWW, all names with AAA rating-CNBC	5 5	Retweet 5 Retweeted 5		Like Liked	/Benzinga/status/100644508450041856
@themotleyfool @themotleyfool @themotleyfool @themotleyfool @themotleyfool	The Motley Fool‏Verified account @themotleyfool	1 Aug 2011	#ScheinhardtWigCompany		The market may have yawned at $GE's latest earnings, but you shouldn't. 3 reasons why: http://mot.ly/n9Cy4x #ScheinhardtWigCompany	5 5 2 2	Retweet 5 Retweeted 5		Like 2 Liked 2	/themotleyfool/status/98050565568868354
@StockTwits @StockTwits @StockTwits @StockTwits @StockTwits	StockTwits‏Verified account @StockTwits	29 Jul 2011			nice... RT @insidermonkey Steve Cohen & SAC Cap’s Fave Picks: $DNDN $NEM $CTL $PXP $EMC $DHR $WTW $BJ $GE http://stk.ly/mTQDMq	1 1 2 2	Retweet 1 Retweeted 1		Like 2 Liked 2	/StockTwits/status/97016194552446978
@noodls_sTransp @noodls_sTransp @noodls_sTransp @noodls_sTransp @noodls_sTransp	Transport. Stocks‏ @noodls_sTransp	27 Jul 2011			$GE Q & A: Happy to be back home in Cambodia http://www.noodls.com/view/2128D29BBF3A89D9D67FCEFBF631D6F2AAF7AE1E	5 5	Retweet 5 Retweeted 5		Like Liked	/noodls_sTransp/status/96161347385040896
@StockTwits @StockTwits @StockTwits @StockTwits @StockTwits	StockTwits‏Verified account @StockTwits	26 Jul 2011			Here's the Rare Earth Briefing via $GE (I think) http://stk.ly/qGngSX $MCP $REE $AVL (cc: @totalguru)	2 2	Retweet Retweeted		Like 2 Liked 2	/StockTwits/status/95968342086660096
@niubi @niubi @niubi @niubi @niubi	Bill Bishop‏Verified account @niubi	25 Jul 2011			GE moving X-ray leadership team from US to China http://bit.ly/mTaJaa 2 better give away secrets? good thing us taxpayers bailed $ge out	4 4 1 1	Retweet 4 Retweeted 4		Like 1 Liked 1	/niubi/status/95441750121918464
@CNBC @CNBC @CNBC @CNBC @CNBC	CNBC‏Verified account @CNBC	22 Jul 2011			RT @carlquintanilla: Today at 9a ET, we hit $CAT, $VZ, $MCD, $GE earnings -- plus chat w/ Jeremy Piven at the opening bell. @CNBCSquawkSt	2 2 2 2	Retweet 2 Retweeted 2		Like 2 Liked 2	/CNBC/status/94362471753719808
@StockTwits @StockTwits @StockTwits @StockTwits @StockTwits	StockTwits‏Verified account @StockTwits	22 Jul 2011			nice clean list - RT @StockDataGuy Today's earnings including $GE $CAT $$HON $MCD $VZ $XRX http://bit.ly/prkwIn	1 1 1 1	Retweet 1 Retweeted 1		Like 1 Liked 1	/StockTwits/status/94358038680580096
@CNBC @CNBC @CNBC @CNBC @CNBC	CNBC‏Verified account @CNBC	22 Jul 2011			$GE shares up more than 2% after posting 21% rise in profit, "optimistic" about second half and "beyond". http://bit.ly/oRPRSQ	1 9 9 3 3	Retweet 9 Retweeted 9		Like 3 Liked 3	/CNBC/status/94357817686888448
@EddyElfenbein @EddyElfenbein @EddyElfenbein @EddyElfenbein @EddyElfenbein	Eddy Elfenbein‏Verified account @EddyElfenbein	21 Jul 2011			Every talks about $AAPL's cash, but $GE is sitting $127 effing billion in cash and liquid assets? That's 1/8th of a freakin' trillion. $$	1 4 4 2 2	Retweet 4 Retweeted 4		Like 2 Liked 2	/EddyElfenbein/status/94201934755528705
@YahooFinance @YahooFinance @YahooFinance @YahooFinance @YahooFinance	Yahoo Finance‏Verified account @YahooFinance	17 Jul 2011	#Earnings,Options,Bernanke,Economy	#Options	Weekly Outlook: July 18, 2011 http://yhoo.it/nI1sjO #Earnings #Options #Bernanke #Economy $C $GOOG $GS $AAPL $CMG $EBAY $INTC $GE $MD $T $MS	3 3 2 2	Retweet 3 Retweeted 3		Like 2 Liked 2	/YahooFinance/status/92785654483783681
@StockTwits @StockTwits @StockTwits @StockTwits @StockTwits	StockTwits‏Verified account @StockTwits	17 Jul 2011			HOW MBAs RUINED AMERICAN BUSINESS http://stk.ly/oDFoax via @reformedbroker $F $GM $GE $T	1 8 8 7 7	Retweet 8 Retweeted 8		Like 7 Liked 7	/StockTwits/status/92587517387354112
@businessinsider @businessinsider @businessinsider @businessinsider @businessinsider	Business Insider‏Verified account @businessinsider	17 May 2011			Worker Error May Have Led To Meltdown At Fukushima $GE by @twitofgus http://read.bi/lnVfPp	2 2	Retweet 2 Retweeted 2		Like Liked	/businessinsider/status/70485855973806080
@NYCUncut @NYCUncut @NYCUncut @NYCUncut @NYCUncut	NYC Uncut‏ @NYCUncut	13 Apr 2011	#GE_Gift		Please RT!! $GE is giving our entire tax refund back to America! http://bit.ly/gqZqaQ #GE_Gift	5 5 1 1	Retweet 5 Retweeted 5		Like 1 Liked 1	/NYCUncut/status/58158326487326720
@Bloomberg @Bloomberg @Bloomberg @Bloomberg @Bloomberg	Bloomberg LP‏Verified account @Bloomberg	12 Apr 2011			Hitachi, GE Submit Plan to Dismantle Fukushima Nuclear Plant http://bloom.bg/h1eA7m $BWC $EXC $GE $SHAW	20 20 2 2	Retweet 20 Retweeted 20		Like 2 Liked 2	/Bloomberg/status/58039218055819264
@Bloomberg @Bloomberg @Bloomberg @Bloomberg @Bloomberg	Bloomberg LP‏Verified account @Bloomberg	9 Apr 2011			Mango Farmers, Fisherman Fight India Nuclear Plant http://bloom.bg/f2RgnK $GE	9 9	Retweet 9 Retweeted 9		Like Liked	/Bloomberg/status/56853907300827138
@YahooFinance @YahooFinance @YahooFinance @YahooFinance @YahooFinance	Yahoo Finance‏Verified account @YahooFinance	7 Apr 2011			$GE to build nation's largest solar power plant http://yhoo.it/gb9RWj	7 7 2 2	Retweet 7 Retweeted 7		Like 2 Liked 2	/YahooFinance/status/56098940050874368
@themotleyfool @themotleyfool @themotleyfool @themotleyfool @themotleyfool	The Motley Fool‏Verified account @themotleyfool	7 Apr 2011			The awesome folks at @ProPublica take a deep breath, calm down, and get the facts about $GE's infamous 2010 tax bill: http://mot.ly/hn2Fg6	6 6 1 1	Retweet 6 Retweeted 6		Like 1 Liked 1	/themotleyfool/status/55990263503532032
@StockTwits @StockTwits @StockTwits @StockTwits @StockTwits	StockTwits‏Verified account @StockTwits	4 Apr 2011			Monday links: meaningful exposure http://stk.ly/ew12mT via @abnormalreturns $NFLX $VIX $GE $BX $NYX	3 3 1 1	Retweet 3 Retweeted 3		Like 1 Liked 1	/StockTwits/status/55044044639834112
@CNNBusiness @CNNBusiness @CNNBusiness @CNNBusiness @CNNBusiness	CNN Business‏Verified account @CNNBusiness	4 Apr 2011			A joint investigation between Fortune and ProPublica: GE expects to pay 2010 taxes. http://bit.ly/gFwn1q (via @FortuneMagazine) $GE	9 9 2 2	Retweet 9 Retweeted 9		Like 2 Liked 2	/CNNBusiness/status/54900310585520128
@themotleyfool @themotleyfool @themotleyfool @themotleyfool @themotleyfool	The Motley Fool‏Verified account @themotleyfool	30 Mar 2011			Megacorporation $GE paid precisely zero dollars in U.S. taxes last year. Soooo... tax code reform, anyone? http://mot.ly/fkmDYj	24 24	Retweet 24 Retweeted 24		Like Liked	/themotleyfool/status/53162814780616705
@CNBC @CNBC @CNBC @CNBC @CNBC	CNBC‏Verified account @CNBC	28 Mar 2011	#CorporateRestructuring,StockMarket,Germany,IPOs	#StockMarket	Siemens to Spin Off Lighting Division http://bit.ly/hhvZ7b $GE $SI #CorporateRestructuring #StockMarket #Germany #IPOs	12 12 3 3	Retweet 12 Retweeted 12		Like 3 Liked 3	/CNBC/status/52577331243528192
@noodls_sUtility @noodls_sUtility @noodls_sUtility @noodls_sUtility @noodls_sUtility	Utility Stocks‏ @noodls_sUtility	23 Mar 2011			$GE GE Becomes Official Marketing Partner of the PGA TOUR http://www.noodls.com/view/61E1852F439765F6FE3DE3C95ED671163CDAF127	5 5	Retweet 5 Retweeted 5		Like Liked	/noodls_sUtility/status/50665925724209152
@StockTwits @StockTwits @StockTwits @StockTwits @StockTwits	StockTwits‏Verified account @StockTwits	22 Mar 2011			Investing Rules and Missed Opportunities, Too Bad http://stk.ly/gV8FfP via @ReformedBroker $AAPL $KO $GE $MSFT $BRKA	3 3 3 3	Retweet 3 Retweeted 3		Like 3 Liked 3	/StockTwits/status/50283266414088192
@noodls_sUtility @noodls_sUtility @noodls_sUtility @noodls_sUtility @noodls_sUtility	Utility Stocks‏ @noodls_sUtility	21 Mar 2011			$GE GE Introduces New Desalter Emulsion Breaker Chemistry for Light... http://www.noodls.com/view/0950317FC4C8EEA85300E2617CBCB4A99F7A0096	5 5	Retweet 5 Retweeted 5		Like Liked	/noodls_sUtility/status/49861703881596929
@noodls_sTransp @noodls_sTransp @noodls_sTransp @noodls_sTransp @noodls_sTransp	Transport. Stocks‏ @noodls_sTransp	21 Mar 2011			$GE GE Capital Expands Commitment to Trailer Dealers http://www.noodls.com/view/A7F1C8D13AC2A4663C52B570768DEA6A6927CF2F	5 5	Retweet 5 Retweeted 5		Like Liked	/noodls_sTransp/status/49826397685940224
@businessinsider @businessinsider @businessinsider @businessinsider @businessinsider	Business Insider‏Verified account @businessinsider	16 Mar 2011			Wikileaks Blames The Nuke Crisis On Japan's Government $GE by @twitofgus http://read.bi/hECew7	10 10 1 1	Retweet 10 Retweeted 10		Like 1 Liked 1	/businessinsider/status/47994704113053696
@business @business @business @business @business	Bloomberg‏Verified account @business	8 Mar 2011			Exclusive: Hacking of DuPont, J&J, GE Were Google-Type Attacks That Weren't Disclosed - http://ow.ly/4a22T $DD $JNJ $GE $GOOG $DIS ^gm	16 16 3 3	Retweet 16 Retweeted 16		Like 3 Liked 3	/business/status/45127893856157696
@noodls_sTransp @noodls_sTransp @noodls_sTransp @noodls_sTransp @noodls_sTransp	Transport. Stocks‏ @noodls_sTransp	22 Feb 2011			$GE BFGoodrich Tire Plant in Indiana Saves Nearly 10 Million Gallons... http://www.noodls.com/view/1D971A10E5FDEE75597C35067541EEF34E732C69	5 5	Retweet 5 Retweeted 5		Like Liked	/noodls_sTransp/status/40073332447653888
@businessinsider @businessinsider @businessinsider @businessinsider @businessinsider	Business Insider‏Verified account @businessinsider	7 Feb 2011			GE's Ronald Reagan Lovefest Neglects To Mention They Fired Him For Being Too Political $GE http://read.bi/gHdWVJ	3 3	Retweet 3 Retweeted 3		Like Liked	/businessinsider/status/34672616690159616
@IBDinvestors @IBDinvestors @IBDinvestors @IBDinvestors @IBDinvestors	Investors.com‏Verified account @IBDinvestors	24 Jan 2011			Is getting the leader of $GE really to Obama's economic advantage - How well has $GE done this past decade? http://ow.ly/3IPyA $$	2 2	Retweet 2 Retweeted 2		Like Liked	/IBDinvestors/status/29723932198174720
@alphatrends @alphatrends @alphatrends @alphatrends @alphatrends	Brian Shannon, CMT‏Verified account @alphatrends	22 Jan 2011			my vid review of markets http://bit.ly/gcPQ1x $AAPL $GOOG $XLF $IWM $CREE $$FFIV $EQIX $DNDN $ISRG $GE $ORCL $IBM etc	1 1 1 1	Retweet 1 Retweeted 1		Like 1 Liked 1	/alphatrends/status/28827589179080705
@alphatrends @alphatrends @alphatrends @alphatrends @alphatrends	Brian Shannon, CMT‏Verified account @alphatrends	21 Jan 2011			a shift in risk appetite this week $CREE $FFIV $APKT $GE $IBM $ISRG & others http://www.stocktwits.tv in 20 min	1 1	Retweet 1 Retweeted 1		Like Liked	/alphatrends/status/28552017538453504
@CNBCFastMoney @CNBCFastMoney @CNBCFastMoney @CNBCFastMoney @CNBCFastMoney	CNBC's Fast Money‏Verified account @CNBCFastMoney	21 Jan 2011	#Currencies		Gartman: Rally in Euro To Be Short Lived http://bit.ly/gfD75U $.DJIA $.SPX $BAC $EVR $GE $GHL $JPM $ORCL $VIX $XLF $XLI #Currencies	2 2 1 1	Retweet 2 Retweeted 2		Like 1 Liked 1	/CNBCFastMoney/status/28524262310543360
@SeekingAlpha @SeekingAlpha @SeekingAlpha @SeekingAlpha @SeekingAlpha	Seeking Alpha‏ @SeekingAlpha	21 Jan 2011			Freaky Friday - Alpha 2 Says 'Cliff Ahead' http://seekingalpha.com/a/5b71 $DIA $GE $JPM $SPY	1 1 1 1	Retweet 1 Retweeted 1		Like 1 Liked 1	/SeekingAlpha/status/28472263791611904
@jimcramer @jimcramer @jimcramer @jimcramer @jimcramer	Jim Cramer‏Verified account @jimcramer	21 Jan 2011			$GE looks fabulous; still trying to discern $BAC and will have an update later as it is a charitable trust name...I own $GE personally	4 4 1 1	Retweet 4 Retweeted 4		Like 1 Liked 1	/jimcramer/status/28436774778834944
@Bloomberg @Bloomberg @Bloomberg @Bloomberg @Bloomberg	Bloomberg LP‏Verified account @Bloomberg	21 Jan 2011			GE Net Rises 31%, Tops Estimates Amid Finance, Health Gains http://bloom.bg/i0STja $GE	7 7	Retweet 7 Retweeted 7		Like Liked	/Bloomberg/status/28421566391910400
@YahooFinance @YahooFinance @YahooFinance @YahooFinance @YahooFinance	Yahoo Finance‏Verified account @YahooFinance	21 Jan 2011			Earnings Announcements for Friday, January 21 http://bit.ly/flXXCH $GE $STI $BAC $BBT	4 4 1 1	Retweet 4 Retweeted 4		Like 1 Liked 1	/YahooFinance/status/28419040171003904
@PipCzar @PipCzar @PipCzar @PipCzar @PipCzar	Blake Morrow‏Verified account @PipCzar	21 Jan 2011	#US,forex,stocks	#forex	$BAC and $GE earnings BMO, since no #US economic data, could influence risk today in FX $$ #forex #stocks	1 1 1 1	Retweet 1 Retweeted 1		Like 1 Liked 1	/PipCzar/status/28392371725008896
@Bloomberg @Bloomberg @Bloomberg @Bloomberg @Bloomberg	Bloomberg LP‏Verified account @Bloomberg	20 Jan 2011			Hu Says He's `Fully Confident' About U.S.-China Ties http://bloom.bg/fUEUDf $BA $CAT $GE $GS $HON $INTC $MSFT	5 5	Retweet 5 Retweeted 5		Like Liked	/Bloomberg/status/28225267000410112
@gigaommedia @gigaommedia @gigaommedia @gigaommedia @gigaommedia	GigaOm Media‏ @gigaommedia	19 Jan 2011			What did Comcast win in its agreement with FCC & DOJ? http://cnt.to/nm9 | Full Comcast-NBCU history: http://cnt.to/nmn $CMCSK $GE	2 2	Retweet Retweeted		Like 2 Liked 2	/gigaommedia/status/27825968743718912
@CNBCFastMoney @CNBCFastMoney @CNBCFastMoney @CNBCFastMoney @CNBCFastMoney	CNBC's Fast Money‏Verified account @CNBCFastMoney	18 Jan 2011	#FastMoney,StockMarket,StockPicks	#StockMarket	What Does Hu Means for You? http://cnbc.com/id/41140524 $CTC1 $GE #FastMoney #StockMarket #StockPicks	1 1	Retweet 1 Retweeted 1		Like Liked	/CNBCFastMoney/status/27502780084125697
@JBoorstin @JBoorstin @JBoorstin @JBoorstin @JBoorstin	Julia Boorstin‏Verified account @JBoorstin	18 Jan 2011			Expecting DOJ to grant approval to Comcast-NBC Universal deal shortly $CMCSA $GE	2 2	Retweet 2 Retweeted 2		Like Liked	/JBoorstin/status/27449907098943488
@CNBC @CNBC @CNBC @CNBC @CNBC	CNBC‏Verified account @CNBC	18 Jan 2011	#FCC		FCC Approves Comcast/NBCU Deal #FCC $GE - More on CNBC and CNBC.com	23 23 1 1	Retweet 23 Retweeted 23		Like 1 Liked 1	/CNBC/status/27439966762041345
@Bloomberg @Bloomberg @Bloomberg @Bloomberg @Bloomberg	Bloomberg LP‏Verified account @Bloomberg	18 Jan 2011			GE to Announce Chinese Projects Yielding $2.1 Billion in Sales http://bit.ly/f8gzsB $COL $GE $UTX	10 10	Retweet 10 Retweeted 10		Like Liked	/Bloomberg/status/27349505284251650
@RaginCajun @RaginCajun @RaginCajun @RaginCajun @RaginCajun	Cajun‏ @RaginCajun	15 Jan 2011			Earnings: $AAPL, $GOOG, $C, $EBAY, $FFIV, $GS, $WFC, $BAC, $AMD, $ISRG, $GE: http://ibankcoin.com/rcblog/2011/01/15/earnings-this-week-2/	4 4 1 1	Retweet 4 Retweeted 4		Like 1 Liked 1	/RaginCajun/status/26389630957916161
@Bloomberg @Bloomberg @Bloomberg @Bloomberg @Bloomberg	Bloomberg LP‏Verified account @Bloomberg	13 Jan 2011			College Cuts Imperil Dream That Fueled Silicon Valley http://bit.ly/fUjmQt $AAPL $CSCO $DIS $GE $GOOG	3 3	Retweet 3 Retweeted 3		Like Liked	/Bloomberg/status/25673455676428288
@Bloomberg @Bloomberg @Bloomberg @Bloomberg @Bloomberg	Bloomberg LP‏Verified account @Bloomberg	13 Jan 2011			Trade Deficit in U.S. Unexpectedly Narrows to 10-Month Low http://bit.ly/dMoJPS $BA $GE	5 5 1 1	Retweet 5 Retweeted 5		Like 1 Liked 1	/Bloomberg/status/25560220042272768
@Bloomberg @Bloomberg @Bloomberg @Bloomberg @Bloomberg	Bloomberg LP‏Verified account @Bloomberg	12 Jan 2011			Trade Deficit in U.S. Probably Widened in November on Crude Oil http://bit.ly/fWKOnp $BA $GE	8 8 1 1	Retweet 8 Retweeted 8		Like 1 Liked 1	/Bloomberg/status/25424308738203648
@business @business @business @business @business	Bloomberg‏Verified account @business	7 Jan 2011	#Apple,IPad,Dow	#IPad	Exclusive: #Apple's #IPad, #Dow's Soda Drive U.S. Fourth-Quarter Profits to 19-Year High - http://ow.ly/3zV9n $AAPL $DOW $CAT $GE $AA ^gm	6 6 1 1	Retweet 6 Retweeted 6		Like 1 Liked 1	/business/status/23374873803890689
@Bloomberg @Bloomberg @Bloomberg @Bloomberg @Bloomberg	Bloomberg LP‏Verified account @Bloomberg	7 Jan 2011			U.K. Solar Installations Hit Record in 2010 on Higher Incentives http://bit.ly/gL7T8W $GE $WMT	3 3 1 1	Retweet 3 Retweeted 3		Like 1 Liked 1	/Bloomberg/status/23295291088179200
@Bloomberg @Bloomberg @Bloomberg @Bloomberg @Bloomberg	Bloomberg LP‏Verified account @Bloomberg	6 Jan 2011			Pentagon's Brinkley Plays Afghan Matchmaker for JPMorgan http://bit.ly/hYYF7R $BA $C $GE $HON $IBM $JDSU $JPM $LIZ	1 1 1 1	Retweet 1 Retweeted 1		Like 1 Liked 1	/Bloomberg/status/23204686035161089
@Bloomberg @Bloomberg @Bloomberg @Bloomberg @Bloomberg	Bloomberg LP‏Verified account @Bloomberg	6 Jan 2011			Gates Proposes Troop Cuts, $78 Billion Budget Reduction by 2016 http://bit.ly/gKL3C8 $BA $GD $GE $LLL $LMT $NOC $RTN $UTX	7 7	Retweet 7 Retweeted 7		Like Liked	/Bloomberg/status/23151843668393984
@ppearlman @ppearlman @ppearlman @ppearlman @ppearlman	Phil Pearlman‏Verified account @ppearlman	6 Jan 2011			RT @daveford88 this is the year that TV industry is going to take its initial big hit....and its going to be ugly. $GE $NWS $CMCSA		Retweet Retweeted		Like Liked	/ppearlman/status/23049771539243010
@Bloomberg @Bloomberg @Bloomberg @Bloomberg @Bloomberg	Bloomberg LP‏Verified account @Bloomberg	5 Jan 2011			Hollywood Hires Verizon Executive for New Tech Policy Post http://bit.ly/i4GxP6 $562340Q $DIS $DWA $GE $IMAX $LGF $NWSA $TWX $VIA/B		Retweet Retweeted		Like Liked	/Bloomberg/status/22797002995662852
@bored2tears @bored2tears @bored2tears @bored2tears @bored2tears	bored2tears‏ @bored2tears	5 Jan 2011	#NFL,sports	#sports	Will an #NFL lockout be biggest disaster ever for TV industry? http://bit.ly/gTT3GG $CBS $CMCSA $DIS $DTV $GE $NWSA #sports		Retweet Retweeted		Like Liked	/bored2tears/status/22765974520336384
@hainsworthtv @hainsworthtv @hainsworthtv @hainsworthtv @hainsworthtv	Michael Hainsworth‏Verified account @hainsworthtv	5 Jan 2011			Caldwell's Callander pick: General Electric as proxy for the US economy, Ford for industrials, Abbott Labs for healthcare. $GE $F $ABT		Retweet Retweeted		Like Liked	/hainsworthtv/status/22764281678274560
@CNBCTheExchange @CNBCTheExchange @CNBCTheExchange @CNBCTheExchange @CNBCTheExchange	The Exchange‏Verified account @CNBCTheExchange	5 Jan 2011	#WirelessCommunications		CES: Apple’s Huge Role and Invisible Presence http://bit.ly/eAWGfw $AAPL $GE $GOOG $MMI $MMI.N $MSFT $NFLX #WirelessCommunications	1 1	Retweet 1 Retweeted 1		Like Liked	/CNBCTheExchange/status/22752476578979840
@clusterstock @clusterstock @clusterstock @clusterstock @clusterstock	Finance Insider‏Verified account @clusterstock	5 Jan 2011			Why 2011 Is Going To Be A Way Different Year For Warren Buffett's Berkshire Hathaway $BRKB $GE $SWCEY $GS http://read.bi/gIZzBN		Retweet Retweeted		Like Liked	/clusterstock/status/22734944140795905
@SeekingAlpha @SeekingAlpha @SeekingAlpha @SeekingAlpha @SeekingAlpha	Seeking Alpha‏ @SeekingAlpha	5 Jan 2011			Consumer Electronics Show 2011: How to Trade the Hot Technologies http://seekingalpha.com/a/591l $AAPL $ARMH $ATVI $CEVA $GE $GLW $LPL		Retweet Retweeted		Like Liked	/SeekingAlpha/status/22714169102966784
@Bloomberg @Bloomberg @Bloomberg @Bloomberg @Bloomberg	Bloomberg LP‏Verified account @Bloomberg	5 Jan 2011			TV Makers Target Google, Apple in War Over Living Rooms http://bit.ly/h0dLLV $AAPL $CBS $CMCSA $CSCO $DIS $GE $GOOG $NFLX $NWSA $S $T $TWX	4 4	Retweet 4 Retweeted 4		Like Liked	/Bloomberg/status/22676211553542144
@Bloomberg @Bloomberg @Bloomberg @Bloomberg @Bloomberg	Bloomberg LP‏Verified account @Bloomberg	4 Jan 2011			GE's $6 Billion of Debt Is Biggest Sale Since February http://bit.ly/efNGOx $GE	1 1 1 1	Retweet 1 Retweeted 1		Like 1 Liked 1	/Bloomberg/status/22419517703458817
@MattSoleyn @MattSoleyn @MattSoleyn @MattSoleyn @MattSoleyn @SeanPatMaloney	Matt Soleyn‏ @MattSoleyn	4 Jan 2011			@Smalogna ...bring shareholders value they're expecting with $GE. I sold $GE months ago, I think there's more profit to be made elsewhere.		Retweet Retweeted		Like Liked	/MattSoleyn/status/22412169236717568
@dynamichedge @dynamichedge @dynamichedge @dynamichedge @dynamichedge	Dynamic Hedge‏ @dynamichedge	4 Jan 2011			$spread shorted $GE and long $UTX for a scalp. Will post a recap later.		Retweet Retweeted		Like Liked	/dynamichedge/status/22344634982211584
@BobPisani @BobPisani @BobPisani @BobPisani @BobPisani	Bob Pisani‏Verified account @BobPisani	4 Jan 2011	#WallStreet,BarackObama	#BarackObama	Strong 1st Trading Day — With Caveats http://bit.ly/gOAyTB $BGP $BP $FCX $GE $MMI $MSI $POT $RAD $RDS #WallStreet #BarackObama		Retweet Retweeted		Like Liked	/BobPisani/status/22310069253177344
@Bloomberg @Bloomberg @Bloomberg @Bloomberg @Bloomberg	Bloomberg LP‏Verified account @Bloomberg	3 Jan 2011			Blu-ray, Web Services Slow Drop in Home-Video Sales http://bit.ly/fxNpXt $562340Q $CBS $CMCSA $CSTR $DIS $GE $LGF $NFLX $NWSA $TWX $VIA/B	3 3	Retweet 3 Retweeted 3		Like Liked	/Bloomberg/status/22042024995717121
@berthacoombs @berthacoombs @berthacoombs @berthacoombs @berthacoombs	Bertha Coombs‏Verified account @berthacoombs	3 Jan 2011			MegaCaps Lead today's rally: $XOM , $AAPL up 2%, $WMT up 1.5%, $GOOG up 1.75%. Still the Wallflowers: $MSFT up just 0.4%, $GE up just 0.8%	1 1	Retweet 1 Retweeted 1		Like Liked	/berthacoombs/status/21984099824566272
@SeekingAlpha @SeekingAlpha @SeekingAlpha @SeekingAlpha @SeekingAlpha	Seeking Alpha‏ @SeekingAlpha	3 Jan 2011			How My Stock Picks Performed in 2010: Thoughts for the Coming Year http://seekingalpha.com/a/58mb $AES $AGO $CB $FNF $GE $GIFI $GLW $ITW		Retweet Retweeted		Like Liked	/SeekingAlpha/status/21891206569009152
@SA_USMarket @SA_USMarket @SA_USMarket @SA_USMarket @SA_USMarket	Seeking Alpha‏ @SA_USMarket	3 Jan 2011			2010 Review and How to Stay 'Truthish' in 2011 http://seekingalpha.com/a/58lv $GE $PFE $CAKE $VLO $BA $XOM $MO $WFR $MCD $KO $JPM $FDX $HPQ		Retweet Retweeted		Like Liked	/SA_USMarket/status/21885963575758848
@gurufocus @gurufocus @gurufocus @gurufocus @gurufocus	GuruFocus‏ @gurufocus	2 Jan 2011			$NFLX, $BAC, $GE, $PBR, $APOL: A Long Year Ahead for Netflix: A Not So Bold Prediction for 2011 http://bit.ly/hqxYdi		Retweet Retweeted		Like Liked	/gurufocus/status/21794570450763776
@SA_USMarket @SA_USMarket @SA_USMarket @SA_USMarket @SA_USMarket	Seeking Alpha‏ @SA_USMarket	1 Jan 2011			My Best and Worst Stock Picks in 2010 http://seekingalpha.com/a/58ix $CBI $COP $GE $NUAN $TNDM $AKS $NUE		Retweet Retweeted		Like Liked	/SA_USMarket/status/21360771262849024
@SeekingAlpha @SeekingAlpha @SeekingAlpha @SeekingAlpha @SeekingAlpha	Seeking Alpha‏ @SeekingAlpha	1 Jan 2011			My Best and Worst Stock Picks in 2010 http://seekingalpha.com/a/58ix $AKS $CBI $COP $GE $NUAN $NUE $TNDM	1 1	Retweet Retweeted		Like 1 Liked 1	/SeekingAlpha/status/21360189777125377
@timstock1 @timstock1 @timstock1 @timstock1 @timstock1	vivianchen‏ @timstock1	31 Dec 2010			$GE - General Electric Stock Analysis trading strategies - http://www.dojispace.com/stock-picks/general-electric-stock-price-GE.aspx		Retweet Retweeted		Like Liked	/timstock1/status/20993543254310912
