# Supplementary material for: Measuring information flux between social media and stock prices with Transfer Entropy
Source: PLoS One. 2021 Sep 23;16(9):e0257686. doi: 10.1371/journal.pone.0257686 (PMC8459996; doi:10.1371/journal.pone.0257686)
Supplement: S1 Data — (ZIP) [file pone.0257686.s001.zip › DATA BASES/18.-GE/dataminer (87).xlsx]

## Sheet: SheetJS
UserName	FullName	Date	First Hashtags	Alt Hashtags	Tweet (Message Text)	Retweets	Retweets (w/ Text)	Likes	Likes (w/ Text)	URL Path
@om @om @om @om @om	OM‏Verified account @om	29 Nov 2012	#industrialinternet		Industrial internet - oxymoron? What do you think? #industrialinternet $GE http://instagr.am/p/Sn_9g2KTkY/	4 2 2	Retweet 2 Retweeted 2		Like Liked	/om/status/274231975705989120
@jimcramer @jimcramer @jimcramer @jimcramer @jimcramer	Jim Cramer‏Verified account @jimcramer	22 Oct 2012			Best China plays if you think harmony coming: $JOY, $GE, $TKR, $AA, $FCX, $BTU--don't buy ANY steel stocks	14 13 13 9 9	Retweet 13 Retweeted 13		Like 9 Liked 9	/jimcramer/status/260565263865487362
@Reuters @Reuters @Reuters @Reuters @Reuters	Reuters Top News‏Verified account @Reuters	4 Dec 2012			Exclusive: GE putting Swiss consumer lending unit up for sale, UBS among bidders - sources $GE $UBS	1 26 26 2 2	Retweet 26 Retweeted 26		Like 2 Liked 2	/Reuters/status/275969593418338304
@Reuters @Reuters @Reuters @Reuters @Reuters	Reuters Top News‏Verified account @Reuters	21 Dec 2012			GE to buy aviation business of Italy's Avio for $4.3 billion http://reut.rs/UcSKy0 $GE	1 33 33 6 6	Retweet 33 Retweeted 33		Like 6 Liked 6	/Reuters/status/282151876584165378
@Fitzstock2004 @Fitzstock2004 @Fitzstock2004 @Fitzstock2004 @Fitzstock2004	Fitzstock‏ @Fitzstock2004	12 Dec 2012			$ge $ms $jpm $bac. All WANT HIGHER!!!!!!	2 1 1 5 5	Retweet 1 Retweeted 1		Like 5 Liked 5	/Fitzstock2004/status/278922328820297729
@TopstepTrader @TopstepTrader @TopstepTrader @TopstepTrader @TopstepTrader	TopstepTrader‏ @TopstepTrader	14 Dec 2012			General Electric (GE): BOARD OF DIRECTORS APPROVES 12% INCREASE IN QTR DIVIDEND AND INCREASES EXISTING SHARE-REPURC AUTH BY $10B $GE	2 2	Retweet 2 Retweeted 2		Like Liked	/TopstepTrader/status/279613957969432578
@jimcramer @jimcramer @jimcramer @jimcramer @jimcramer	Jim Cramer‏Verified account @jimcramer	6 Nov 2012			RT @Daniclint: @jimcramer IF it gets hammered? sell sell sellj--sell what? $K, $CAG. $EMR, $GE, $KO, what stocks? what must we sell?	10 3 3	Retweet 3 Retweeted 3		Like Liked	/jimcramer/status/266018533257928704
@CNBC @CNBC @CNBC @CNBC @CNBC	CNBC‏Verified account @CNBC	19 Oct 2012	#earningscentral		G.E. In Line With EPS, Missed Revs- $GE -QUOTE: http://cnb.cx/Rcngpm #earningscentral	6 6 1 1	Retweet 6 Retweeted 6		Like 1 Liked 1	/CNBC/status/259248623827693568
@JeffMacke @JeffMacke @JeffMacke @JeffMacke @JeffMacke	Jeff Macke‏Verified account @JeffMacke	14 Dec 2012			$AAPL mkt ~ $500b. The only other >$500b cos in history were $XOM, $MSFT, $INTC, $CSCO and $GE The avg value of those 5 today is $212b	11 8 8 5 5	Retweet 8 Retweeted 8		Like 5 Liked 5	/JeffMacke/status/279581152740794368
@peterschack @peterschack @peterschack @peterschack @peterschack	Peter Schacknow‏Verified account @peterschack	14 Dec 2012			$GE increases dividend 2 cents to $0.17/share - does NOT accelerate payment into 2012 as many others have.	2 5 5	Retweet 5 Retweeted 5		Like Liked	/peterschack/status/279619271905136640
@om @om @om @om @om	OM‏Verified account @om	1 Dec 2012			"The value of the company shifts from assets to the network and it is one reality of the future." $GE CEO Jeff Immelt http://trib.al/kC3v88E	10 10 6 6	Retweet 10 Retweeted 10		Like 6 Liked 6	/om/status/275003747564920832
@om @om @om @om @om	OM‏Verified account @om	1 Dec 2012			What is the industrial internet? $GE CEO Jeff Immelt explains in a conversation with me. http://trib.al/CWmNGzH	16 16 13 13	Retweet 16 Retweeted 16		Like 13 Liked 13	/om/status/275027994656006144
@FoxBusiness @FoxBusiness @FoxBusiness @FoxBusiness @FoxBusiness	FOX Business‏Verified account @FoxBusiness	21 Dec 2012			General Electric agrees to pay $4.3 billion for an Italian aviation business: http://fxn.ws/Tc81PO $GE	2 7 7	Retweet 7 Retweeted 7		Like Liked	/FoxBusiness/status/282150137344688128
@SeekingAlpha @SeekingAlpha @SeekingAlpha @SeekingAlpha @SeekingAlpha	Seeking Alpha‏ @SeekingAlpha	30 Dec 2012			'Team Alpha' Beats The S&P By 60%; Our Forecast For 2013 http://seekingalpha.com/a/nau3 $BKCC $BMY $CSCO $CSX $GD $GE $JNJ $KFN $KO $LNCO	2 2 2 2	Retweet 2 Retweeted 2		Like 2 Liked 2	/SeekingAlpha/status/285381506950651904
@SeekingAlpha @SeekingAlpha @SeekingAlpha @SeekingAlpha @SeekingAlpha	Seeking Alpha‏ @SeekingAlpha	28 Dec 2012			2 2013 Dogs Of The Dow To Buy http://seekingalpha.com/a/na5x $GE $JNJ	2 2	Retweet Retweeted		Like 2 Liked 2	/SeekingAlpha/status/284813214968066048
@footnoted @footnoted @footnoted @footnoted @footnoted	footnoted‏ @footnoted	27 Dec 2012	#worstfootnotein2012		$GE is still in the lead for #worstfootnotein2012. Voting open until Sunday night. $DELL, $NFLX, $ZNGA $YHOO Vote here http://is.gd/rKzXML	3 3 1 1	Retweet 3 Retweeted 3		Like 1 Liked 1	/footnoted/status/284436794114719744
@DallasBizNews @DallasBizNews @DallasBizNews @DallasBizNews @DallasBizNews	Dallas Biz Journal‏ @DallasBizNews	27 Dec 2012	#GE		#GE still hiring for new locomotive plant in Fort Worth $GE http://www.bizjournals.com/dallas/blog/morning_call/2012/12/ge-still-hiring-for-new-locomotive.html?ana=twt … via @DallasBizNews	2 2 1 1	Retweet 2 Retweeted 2		Like 1 Liked 1	/DallasBizNews/status/284275943944634368
@footnoted @footnoted @footnoted @footnoted @footnoted	footnoted‏ @footnoted	26 Dec 2012	#worstfootnote2012		So far, the $89K a month allowance for former $GE Vice Chair is in the lead for #worstfootnote2012 http://is.gd/AbfGey	1 5 5	Retweet 5 Retweeted 5		Like Liked	/footnoted/status/283952083986694144
@StockTwits @StockTwits @StockTwits @StockTwits @StockTwits	StockTwits‏Verified account @StockTwits	21 Dec 2012			"@valuewalk: General Electric to Buy Avio for $4.3 Billion - http://stks.co/cGjw $GE"	3 3 1 1	Retweet 3 Retweeted 3		Like 1 Liked 1	/StockTwits/status/282114118020902913
@barronsonline @barronsonline @barronsonline @barronsonline @barronsonline	Barron's‏Verified account @barronsonline	17 Dec 2012	#stocks		BARRON'S COVER STORY: Outlook 2013 -- Why #stocks could rise 10% next year http://on.barrons.com/VHmAYE $CAT $QCOM $NE $XOM $COP $HPQ $GE $IBM $AAPL	7 7 4 4	Retweet 7 Retweeted 7		Like 4 Liked 4	/barronsonline/status/280773276396032000
@Convertbond @Convertbond @Convertbond @Convertbond @Convertbond	Lawrence McDonald‏ @Convertbond	15 Dec 2012			In 2012, only 10 companies, accounted for 88% of added earnings in S&P 500: $AAPL, $BAC, $AIG, $GS, $WFC, $JPM, $IBM, $C, $GE, $WDC	2 15 15 8 8	Retweet 15 Retweeted 15		Like 8 Liked 8	/Convertbond/status/280129992573218816
@Stephanie_Link @Stephanie_Link @Stephanie_Link @Stephanie_Link @Stephanie_Link	Stephanie Link‏ @Stephanie_Link	14 Dec 2012			Nice to see the $GE news - 12% divi increase and $10 bil buyback. Analyst day Monday s/b upbeat.	3 3 3 1 1	Retweet 3 Retweeted 3		Like 1 Liked 1	/Stephanie_Link/status/279615227186774016
@chartsmarter @chartsmarter @chartsmarter @chartsmarter @chartsmarter	Douglas Busch CMT‏ @chartsmarter	10 Dec 2012			Complete Tuesday Game Plan http://stks.co/nGO6 $JBHT $NWS $SRE $TTM $TV $IBN $PWR $GE $MRK $MDAS $ADSK $EXPD $CL	1 1 1 2 2	Retweet 1 Retweeted 1		Like 2 Liked 2	/chartsmarter/status/278291671622496256
@PrivCo @PrivCo @PrivCo @PrivCo @PrivCo	PrivCo‏ @PrivCo	10 Dec 2012	#medical,SeriesC,financing,Funding	#SeriesC	Congrats #medical device co @focusultrasound on #SeriesC #financing led by @GEHealthcare $GE; Click 4 #Funding Terms: http://bit.ly/VM3jvc	34 34	Retweet 34 Retweeted 34		Like Liked	/PrivCo/status/278185602795585537
@MatthewHeimer @MatthewHeimer @MatthewHeimer @MatthewHeimer @MatthewHeimer	Matt Heimer‏Verified account @MatthewHeimer	4 Dec 2012			MarketWatch's @CharlesPassy interviews Dan Aykroyd about $GE, bad breakfasts, and Ghostbusters 3. (Oh, and retirement.) http://on.mktw.net/VkxaVh	11 11 3 3	Retweet 11 Retweeted 11		Like 3 Liked 3	/MatthewHeimer/status/276090849392197633
@abnormalreturns @abnormalreturns @abnormalreturns @abnormalreturns @abnormalreturns	Tadas Viskanta‏ @abnormalreturns	1 Dec 2012			Saturday links: the well-off life, a manufacturing rebound and the not-so 'free' penny. http://stks.co/hGHG $GE $AIG $GOOG $WMT $AMZN	1 1	Retweet Retweeted		Like 1 Liked 1	/abnormalreturns/status/274857802307104769
@ritholtz @ritholtz @ritholtz @ritholtz @ritholtz	Barry Ritholtz‏Verified account @ritholtz	22 Nov 2012			Jack Welch turns out to be an even bigger dick than you may have previously believed http://www.businessweek.com/printer/articles/83556-jack-welchs-unretirement … $GE $$	7 6 6 11 11	Retweet 6 Retweeted 6		Like 11 Liked 11	/ritholtz/status/271627106587398147
@valuewalk @valuewalk @valuewalk @valuewalk @valuewalk	ValueWalk‏ @valuewalk	14 Nov 2012			Berkshire Hathaway Buys $DE $PCP $WBC $MEG, sells $IR $CVS $DG and almost entire stakes of $GE $JNJ $UPS	2 2 1 1	Retweet 2 Retweeted 2		Like 1 Liked 1	/valuewalk/status/268834351574290432
@CNNNYSE @CNNNYSE @CNNNYSE @CNNNYSE @CNNNYSE	CNN at the NYSE‏ @CNNNYSE	19 Oct 2012	#earnings		General Electric shares down 2% premkt. Profit was solid, but revenue disappointed. $GE #earnings	3 13 13 2 2	Retweet 13 Retweeted 13		Like 2 Liked 2	/CNNNYSE/status/259261933717434369
@bizrpt @bizrpt @bizrpt @bizrpt @bizrpt	NBR‏Verified account @bizrpt	15 Oct 2012	#veterans		Manufacturers unveil plans to train #veterans for factory jobs http://bit.ly/Ts3q81 $GE $AA $BA $LMT @ShopfloorNAM	11 11	Retweet 11 Retweeted 11		Like Liked	/bizrpt/status/257863348773851136
@ReutersInsider @ReutersInsider @ReutersInsider @ReutersInsider @ReutersInsider	Reuters Insider‏Verified account @ReutersInsider	12 Oct 2012			U.S. Week Ahead: Get ready for an earnings deluge and another debate! http://reut.rs/SI1PKG $C $GS $MS $BAC $GOOG $IBM $INTC $MSFT $GE	2 2 1 1	Retweet 2 Retweeted 2		Like 1 Liked 1	/ReutersInsider/status/256860193353256961
@bespokeinvest @bespokeinvest @bespokeinvest @bespokeinvest @bespokeinvest	Bespoke‏ @bespokeinvest	2 Oct 2012			See how the ten "Dogs of the Dow" have done so far this year: http://www.bespokeinvest.com/thinkbig/2012/10/2/2012-dogs-of-the-dow-outperforming-slightly.html … $T $GE $BAC $DIA $$	1 2 2 1 1	Retweet 2 Retweeted 2		Like 1 Liked 1	/bespokeinvest/status/253259713448378368
@allanschoenberg @allanschoenberg @allanschoenberg @allanschoenberg @allanschoenberg	Allan Schoenberg‏ @allanschoenberg	30 Jul 2012			RT @twitter: Now you can click on ticker symbols like $GE on https://twitter.com to see search results about stocks and companies	3 3 1 1	Retweet 3 Retweeted 3		Like 1 Liked 1	/allanschoenberg/status/230123067655999488
@Twitter @Twitter @Twitter @Twitter @Twitter	Twitter‏Verified account @Twitter	30 Jul 2012			Now you can click on ticker symbols like $GE on https://twitter.com to see search results about stocks and companies	130 1.1K 1.1K 280 280	Retweet 1.1K Retweeted 1.1K		Like 280 Liked 280	/Twitter/status/230098997010911233
@FoxBusiness @FoxBusiness @FoxBusiness @FoxBusiness @FoxBusiness	FOX Business‏Verified account @FoxBusiness	30 Jul 2012			Boeing & U.S. officials are probing why a $GE engine spewed debris during a test flight this wknd. http://fxn.ws/OxHhEI $BA	3 7 7	Retweet 7 Retweeted 7		Like Liked	/FoxBusiness/status/229993414047961088
@MandyCNBC @MandyCNBC @MandyCNBC @MandyCNBC @MandyCNBC	Amanda Drury‏Verified account @MandyCNBC	30 Jul 2012			$GE CEO Jeff Immelt says it's hard to justify nuclear power when nat gas is so cheap. At 2pmET we debate if the age of nuke power is over.	3 2 2	Retweet 2 Retweeted 2		Like Liked	/MandyCNBC/status/229980027868020737
@jaeeeaintshit @jaeeeaintshit @jaeeeaintshit @jaeeeaintshit @jaeeeaintshit	lil ugly.‏ @jaeeeaintshit	27 Jul 2012	#SALUTE		$GE $GE $GE $GE $GE $GE $GE $GE $GE $GE $GE $GE $GE $GE $GE $GE #SALUTE	2 2	Retweet 2 Retweeted 2		Like Liked	/jaeeeaintshit/status/229041529862385665
@OccupyWallSt @OccupyWallSt @OccupyWallSt @OccupyWallSt @OccupyWallSt	Occupy Wall Street‏ @OccupyWallSt	27 Jul 2012	#Banksters		#Banksters at $GE Capital paid/took bribes in a broad scheme to steal billions from small towns across USA http://www.rollingstone.com/politics/news/the-scam-wall-street-learned-from-the-mafia-20120620 …	4 43 43 7 7	Retweet 43 Retweeted 43		Like 7 Liked 7	/OccupyWallSt/status/228986691921276928
@ukarlewitz @ukarlewitz @ukarlewitz @ukarlewitz @ukarlewitz	Urban Carmel‏ @ukarlewitz	21 Jul 2012			McClellan: $SPX neg divergence with $GE implies a possible short term swoon before going higher pic.twitter.com/xNdu5Frw	5 5 1 1	Retweet 5 Retweeted 5		Like 1 Liked 1	/ukarlewitz/status/226669961668599808
@bsurveillance @bsurveillance @bsurveillance @bsurveillance @bsurveillance	BSurveillance‏Verified account @bsurveillance	20 Jul 2012			BREAKING: GE beats analyst estimates by 1 cent reporting EPS 38 cents $GE	6 6	Retweet 6 Retweeted 6		Like Liked	/bsurveillance/status/226263442535903233
@jimcramer @jimcramer @jimcramer @jimcramer @jimcramer	Jim Cramer‏Verified account @jimcramer	19 Jul 2012			Market Preview: When Bearishness is Bullish http://ow.ly/cmHao $GE $GOOG $MSFT $SNDK $CMG	1 4 4 2 2	Retweet 4 Retweeted 4		Like 2 Liked 2	/jimcramer/status/226075705094578176
@ReutersInsider @ReutersInsider @ReutersInsider @ReutersInsider @ReutersInsider	Reuters Insider‏Verified account @ReutersInsider	19 Jul 2012	#Immelt		U.S. Day Ahead: GE's #Immelt has to wow investors when the firm reports earnings http://reut.rs/NBBjDE $GE	6 6	Retweet 6 Retweeted 6		Like Liked	/ReutersInsider/status/226054822753886208
@barronsonline @barronsonline @barronsonline @barronsonline @barronsonline	Barron's‏Verified account @barronsonline	18 Jul 2012	#pensions		Record $355 Billion Pension Underfunding for S&P 500 Companies http://blogs.barrons.com/incomeinvesting/2012/07/18/record-355b-pension-underfunding-for-sp-500-companies/ … #pensions $SPY $HAR $NVLS $KLAC $T $GE $VZ $XOM $BA $MMI	9 9 1 1	Retweet 9 Retweeted 9		Like 1 Liked 1	/barronsonline/status/225604705680769024
@jimcramer @jimcramer @jimcramer @jimcramer @jimcramer	Jim Cramer‏Verified account @jimcramer	17 Jul 2012			The big mistake people make about me is i have no axe. I cant own stocks other than $GE and $TST. That's it.	21 7 7	Retweet 7 Retweeted 7		Like Liked	/jimcramer/status/225402393251168256
@callmesherra @callmesherra @callmesherra @callmesherra @callmesherra	lucy‏ @callmesherra	17 Jul 2012			$GE $GE $GE $GE $GE $GE $GE $GE $GE	2 2	Retweet 2 Retweeted 2		Like Liked	/callmesherra/status/225327288483459074
@ToddSullivan @ToddSullivan @ToddSullivan @ToddSullivan @ToddSullivan	Todd Sullivan‏ @ToddSullivan	12 Jul 2012			3-D printing could remake U.S. manufacturing http://buff.ly/LeTPTC this is amazing $GE $VOXX	6 6 3 3	Retweet 6 Retweeted 6		Like 3 Liked 3	/ToddSullivan/status/223573216973697026
@TradingDeck @TradingDeck @TradingDeck @TradingDeck @TradingDeck	Trading Deck‏ @TradingDeck	21 Jun 2012			What Surface means for $MSFT, a closer look at $CVX and a critical breakdown of $GE, courtesy of @MickWe http://on.mktw.net/KOTCrl	4 4 1 1	Retweet 4 Retweeted 4		Like 1 Liked 1	/TradingDeck/status/215759914348445696
@barronsonline @barronsonline @barronsonline @barronsonline @barronsonline	Barron's‏Verified account @barronsonline	11 Jun 2012			Corporate Cash Balances Deceptively Top-Heavy http://blogs.barrons.com/incomeinvesting/2012/06/11/corporate-cash-balances-deceptively-top-heavy/ … $GE $GM $PFE $MSFT $CSCO	3 3 2 2	Retweet 3 Retweeted 3		Like 2 Liked 2	/barronsonline/status/212273736215302145
@dkberman @dkberman @dkberman @dkberman @dkberman	Dennis K. Berman‏Verified account @dkberman	18 May 2012			300,000-employee General Electric makes 14 times more than 3,500-employee Facebook. GE is valued at less than double Facebook. $GE $FB	3 75 75 8 8	Retweet 75 Retweeted 75		Like 8 Liked 8	/dkberman/status/203480092549201920
@bernadettebaum @bernadettebaum @bernadettebaum @bernadettebaum @bernadettebaum	bernadette baum‏Verified account @bernadettebaum	9 May 2012	#mergers		GE may spend up to $1.5 billion on small takeovers in data analytics sector http://reut.rs/IGCCfQ #mergers $GE	2 2	Retweet 2 Retweeted 2		Like Liked	/bernadettebaum/status/200211044059189248
@MSN_Money @MSN_Money @MSN_Money @MSN_Money @MSN_Money	MSN Money‏Verified account @MSN_Money	25 Apr 2012			Here's a look at 10 companies, like $GE, expanding in the US and even bringing jobs back from overseas. http://go-msn.com/MCZ	3 3 1 1	Retweet 3 Retweeted 3		Like 1 Liked 1	/MSN_Money/status/195221139939794944
@abnormalreturns @abnormalreturns @abnormalreturns @abnormalreturns @abnormalreturns	Tadas Viskanta‏ @abnormalreturns	20 Apr 2012			Friday 7atSeven: the illiquid and expensive, customized trading algos & the Spring economic swoon. http://stks.co/3QiK $GE $BRKA $SPX $EWP	1 1	Retweet Retweeted		Like 1 Liked 1	/abnormalreturns/status/193291300764786688
@RealDividendLab @RealDividendLab @RealDividendLab @RealDividendLab @RealDividendLab	DividendLab‏ @RealDividendLab	7 Apr 2012			My http://DividendLab.com 4-Month Return Performance $AGNC, $GE, $T, $PM, $AAPL http://ow.ly/a8D38	2 2 1 1	Retweet 2 Retweeted 2		Like 1 Liked 1	/RealDividendLab/status/188765477919662080
@jimcramer @jimcramer @jimcramer @jimcramer @jimcramer @Yield_Juicer	Jim Cramer‏Verified account @jimcramer	6 Apr 2012			@Yield_Juicer Credit downgrade of $GE was moronic. $GE has the strongest balance sheet in more than a decade...	2 2 1 1	Retweet 2 Retweeted 2		Like 1 Liked 1	/jimcramer/status/188257361469784064
@FierceBiotech @FierceBiotech @FierceBiotech @FierceBiotech @FierceBiotech	FierceBiotech‏ @FierceBiotech	28 Mar 2012	#biotech		DiaGenic, $GE combine genes and imaging for Alzheimer's biomarkers http://bit.ly/HdTkRU #biotech	4 4 1 1	Retweet 4 Retweeted 4		Like 1 Liked 1	/FierceBiotech/status/184983421158825984
@OccupyWallStNYC @OccupyWallStNYC @OccupyWallStNYC @OccupyWallStNYC @OccupyWallStNYC	Occupy Wall Street‏ @OccupyWallStNYC	21 Mar 2012	#sad		$GE brags of bringing back 600 jobs to USA. 10,000 applications for a $13 /hr job that paid $22 in 2005. #sad http://mobile.bloomberg.com/news/2012-03-21/ge-s-new-u-s-jobs-seen-in-political-light-on-immelt-obama-role.html …	9 51 51 5 5	Retweet 51 Retweeted 51		Like 5 Liked 5	/OccupyWallStNYC/status/182374219022209024
@jimcramer @jimcramer @jimcramer @jimcramer @jimcramer	Jim Cramer‏Verified account @jimcramer	15 Mar 2012			Market Preview: Big, Round Numbers http://ow.ly/9GEQS $AAPL $GE $DJI $SPX $IXIC	6 5 5 2 2	Retweet 5 Retweeted 5		Like 2 Liked 2	/jimcramer/status/180447985279311872
@todd_harrison @todd_harrison @todd_harrison @todd_harrison @todd_harrison	Todd Harrison‏Verified account @todd_harrison	15 Mar 2012			$AAPL now worth more than $GE, $INTC and $GOOG....combined. http://bit.ly/zRq385 $$	2 5 5	Retweet 5 Retweeted 5		Like Liked	/todd_harrison/status/180443137427255298
@LaurenYoung @LaurenYoung @LaurenYoung @LaurenYoung @LaurenYoung	Lauren Young‏Verified account @LaurenYoung	15 Mar 2012			American Express, GE and Starbucks among most ethical firms http://reut.rs/zFekBd $GE $AXP	14 115 115 17 17	Retweet 115 Retweeted 115		Like 17 Liked 17	/LaurenYoung/status/180403388150841344
@businessinsider @businessinsider @businessinsider @businessinsider @businessinsider	Business Insider‏Verified account @businessinsider	8 Mar 2012			The 'Biggest Surprise' From GE's Investor Meeting Should Serve As A Warning To All Investors $GE by @bySamRohttp://read.bi/xClekh	4 4	Retweet 4 Retweeted 4		Like Liked	/businessinsider/status/177930601838546944
@bespokeinvest @bespokeinvest @bespokeinvest @bespokeinvest @bespokeinvest	Bespoke‏ @bespokeinvest	8 Mar 2012			The $100 Billion Club: http://tinyurl.com/88vl9y4 $$ $AAPL $GOOG $GE $IBM $MSFT $WMT $XOM	4 4	Retweet 4 Retweeted 4		Like Liked	/bespokeinvest/status/177808701133045761
@MadMoneyOnCNBC @MadMoneyOnCNBC @MadMoneyOnCNBC @MadMoneyOnCNBC @MadMoneyOnCNBC	Mad Money On CNBC‏Verified account @MadMoneyOnCNBC	8 Mar 2012			Beware of the Sell-Side Love-Fest for... http://bit.ly/wUG0kk $AAPL $CAT $CBE $CHK $CNX $DKS $EOG $ETN $FL $GE $HON $NKE $P $UA $ZAGG	1 1 1 1	Retweet 1 Retweeted 1		Like 1 Liked 1	/MadMoneyOnCNBC/status/177806947007995904
@businessinsider @businessinsider @businessinsider @businessinsider @businessinsider	Business Insider‏Verified account @businessinsider	8 Mar 2012			GE Is Abandoning Jack Welch's Old Management Philosophy $GE by @KimBhasin http://read.bi/zYiofB	1 6 6 4 4	Retweet 6 Retweeted 6		Like 4 Liked 4	/businessinsider/status/177775347000016897
@FortuneMagazine @FortuneMagazine @FortuneMagazine @FortuneMagazine @FortuneMagazine	FORTUNE‏Verified account @FortuneMagazine	29 Feb 2012			Guess how much GE paid in taxes last year $GE http://bit.ly/x59se2	19 19 4 4	Retweet 19 Retweeted 19		Like 4 Liked 4	/FortuneMagazine/status/174911885777453057
@gtotoy @gtotoy @gtotoy @gtotoy @gtotoy	Gtotoy‏ @gtotoy	13 Feb 2012			NBC, MSNBC, CNBC are propaganda arms of $GE Financial Services. Their interest and your interest are not one in the same. Kill your tv! $$	2 7 7	Retweet 7 Retweeted 7		Like Liked	/gtotoy/status/169179945225027584
@businessinsider @businessinsider @businessinsider @businessinsider @businessinsider	Business Insider‏Verified account @businessinsider	13 Feb 2012			10 Things You Need To Know Before The Opening Bell $GS $SPY $GE $AAPL $MMI by @mamtabadkarhttp://read.bi/yWI8pm	4 4 2 2	Retweet 4 Retweeted 4		Like 2 Liked 2	/businessinsider/status/169032551351066624
@OccupyWallStNYC @OccupyWallStNYC @OccupyWallStNYC @OccupyWallStNYC @OccupyWallStNYC	Occupy Wall Street‏ @OccupyWallStNYC	1 Feb 2012	#TaxDodgers,OWS	#OWS	Dragging $GE into the light: http://ow.ly/i/rhUR via @united_NY cc: @USUncut #TaxDodgers #OWS	1 14 14	Retweet 14 Retweeted 14		Like Liked	/OccupyWallStNYC/status/164766555601776641
@business @business @business @business @business	Bloomberg‏Verified account @business	24 Jan 2012			Scorsese’s ‘Hugo’ gets 11 Oscar nominations, ‘The Artist’ 10 $GE $LGF $NWSA	1 8 8	Retweet 8 Retweeted 8		Like Liked	/business/status/161809036562546688
@barronsonline @barronsonline @barronsonline @barronsonline @barronsonline	Barron's‏Verified account @barronsonline	23 Jan 2012	#Dividends		BARRON'S COVER STORY: In Search of Yield..The Magic 4% $XOM $GOOG $AAPL $WMT $PFE $GE $PG $VZ $VIG $DVY $SDY #Dividendshttp://on.barrons.com/wQPWTH	2 2 4 4	Retweet 2 Retweeted 2		Like 4 Liked 4	/barronsonline/status/161544812108054529
@YahooFinance @YahooFinance @YahooFinance @YahooFinance @YahooFinance	Yahoo Finance‏Verified account @YahooFinance	20 Jan 2012			$GE 4Q profit falls, sales miss estimates http://yhoo.it/Alfbm0	3 3	Retweet 3 Retweeted 3		Like Liked	/YahooFinance/status/160378881742876672
@EghosaO @EghosaO @EghosaO @EghosaO @EghosaO	Eghosa Omoigui‏ @EghosaO	7 Jan 2012	#subprime		Fraud and folly: The untold story of General Electric’s #subprime debacle http://bit.ly/yWeeN3 $GE $$	1 1 2 2	Retweet 1 Retweeted 1		Like 2 Liked 2	/EghosaO/status/155751831669190656
@Trefis @Trefis @Trefis @Trefis @Trefis	TREFIS‏ @Trefis	7 Jan 2012			Caterpillar: Earnings at All-Time Highs on Emerging Market Growth http://tref.is/yH2k8V $CAT $DOW $GE	1 1	Retweet Retweeted		Like 1 Liked 1	/Trefis/status/155692514605678592
@gtlackey @gtlackey @gtlackey @gtlackey @gtlackey	GTLackeyJr CMT‏ @gtlackey	7 Jan 2012			20120106 RS Scans http://stks.co/1onE $USO $IWM $SLV $TLT $IYJ $IYR $DIS $GE $CVS $HSP $PCS $BRCM $FE $$ $STUDY	1 1 1	Retweet 1 Retweeted 1		Like Liked	/gtlackey/status/155646386854047744
@MadMoneyOnCNBC @MadMoneyOnCNBC @MadMoneyOnCNBC @MadMoneyOnCNBC @MadMoneyOnCNBC	Mad Money On CNBC‏Verified account @MadMoneyOnCNBC	6 Jan 2012	#StockPicks,StockMarket	#StockMarket	4 Dow Stocks to Outperform In 2012 http://cnbc.com/id/45906972 $.DJIA $BA $DTEGN.DE $GE $KFT $T #StockPicks #StockMarket	1 1 1 1 1	Retweet 1 Retweeted 1		Like 1 Liked 1	/MadMoneyOnCNBC/status/155468730506297345
@vcutrader @vcutrader @vcutrader @vcutrader @vcutrader	vcutrader‏ @vcutrader	6 Jan 2012			Many speculate $GE may buy $CREE. I think it maybe Samsung, Siemens, or LG.	1 1 1	Retweet 1 Retweeted 1		Like Liked	/vcutrader/status/155377927066894336
@cheatsheet @cheatsheet @cheatsheet @cheatsheet @cheatsheet	Showbiz Cheat Sheet‏ @cheatsheet	6 Jan 2012	#mkt,stocks	#stocks	Citigroup Deal Fails, Ford Shares Up 1% on R&D, Sprint Forecast Weaker http://wll.st/w8mp3m $C $F $S $GE $AAPL $NOK #mkt #stocks		Retweet Retweeted		Like Liked	/cheatsheet/status/155375314791432192
@SeekingAlpha @SeekingAlpha @SeekingAlpha @SeekingAlpha @SeekingAlpha	Seeking Alpha‏ @SeekingAlpha	6 Jan 2012			How Warren Buffett Manages Luck Skillfully http://seekingalpha.com/a/6tbn $GCI $USG $AXP $WMT $COP $COST $XOM $GE $GSK $IR $JNJ $KFT $MTB		Retweet Retweeted		Like Liked	/SeekingAlpha/status/155360519786741760
@cheatsheet @cheatsheet @cheatsheet @cheatsheet @cheatsheet	Showbiz Cheat Sheet‏ @cheatsheet	6 Jan 2012	#mkt,stocks,trading	#stocks	Bank of America Stock Dips 1%, GE Shares Up 1%, Boston Scientific Has Catalyst http://wll.st/yHAKUw $BAC $GE $BSX #mkt #stocks #trading		Retweet Retweeted		Like Liked	/cheatsheet/status/155340415745273856
@SeekingAlpha @SeekingAlpha @SeekingAlpha @SeekingAlpha @SeekingAlpha	Seeking Alpha‏ @SeekingAlpha	6 Jan 2012			5 Small Dogs Of The Dow Offer Better Yield, Little Diversification http://seekingalpha.com/a/6ta6 $T $GE $MRK $PFE $VZ		Retweet Retweeted		Like Liked	/SeekingAlpha/status/155317728696205312
@ericgarland @ericgarland @ericgarland @ericgarland @ericgarland	Eric Garland‏Verified account @ericgarland	6 Jan 2012			The sordid tale of $GE's trip through the subprime sewer: http://bit.ly/z0X0PM		Retweet Retweeted		Like Liked	/ericgarland/status/155312764003422208
@MadMoneyOnCNBC @MadMoneyOnCNBC @MadMoneyOnCNBC @MadMoneyOnCNBC @MadMoneyOnCNBC	Mad Money On CNBC‏Verified account @MadMoneyOnCNBC	5 Jan 2012	#StockPicks,StockMarket	#StockMarket	GE Stock to Outperform Dow: Cramer http://cnbc.com/id/45888330 $GE #StockPicks #StockMarket	2 1 1	Retweet 1 Retweeted 1		Like Liked	/MadMoneyOnCNBC/status/155076720855236608
@cheatsheet @cheatsheet @cheatsheet @cheatsheet @cheatsheet	Showbiz Cheat Sheet‏ @cheatsheet	5 Jan 2012			Cisco Shares Trail 1% in Trading, While Citigroup Stock Rises 2% http://wll.st/zgUUI1 $CSCO $C $GE $AAPL $MU		Retweet Retweeted		Like Liked	/cheatsheet/status/154989558868619264
@bret_jensen @bret_jensen @bret_jensen @bret_jensen @bret_jensen	Bret Jensen‏ @bret_jensen	4 Jan 2012			Commented on: "Key Analyst Upgrades Should Drive These 2 S&P 500 Stocks Forward" http://seekingalpha.com/a/6p3s $GE $JDSU		Retweet Retweeted		Like Liked	/bret_jensen/status/154756504430460929
@bret_jensen @bret_jensen @bret_jensen @bret_jensen @bret_jensen	Bret Jensen‏ @bret_jensen	4 Jan 2012			Commented on: "General Electric: The Bullish Case Continues To Build For This Stoc... http://seekingalpha.com/a/6pwx $GE		Retweet Retweeted		Like Liked	/bret_jensen/status/154752505773953024
@CNBCFastMoney @CNBCFastMoney @CNBCFastMoney @CNBCFastMoney @CNBCFastMoney	CNBC's Fast Money‏Verified account @CNBCFastMoney	4 Jan 2012	#StockMarket,StockPicks	#StockPicks	Pete Najarian: Sell Calls to Boost Dividends http://cnbc.com/id/45876116 $COP $GE $JPM $NFLX $UNP $YHOO #StockMarket #StockPicks	3 1 1 2 2	Retweet 1 Retweeted 1		Like 2 Liked 2	/CNBCFastMoney/status/154694379611758592
@davefrymusings @davefrymusings @davefrymusings @davefrymusings @davefrymusings	Dave Fry‏ @davefrymusings	4 Jan 2012			RT @TheStreet: General Electric Dividend Safe in 2012: Analyst http://ow.ly/8hJPu by @dan_freed Obama will help assure this. $GE $$		Retweet Retweeted		Like Liked	/davefrymusings/status/154571650107580416
@noodls_sUtility @noodls_sUtility @noodls_sUtility @noodls_sUtility @noodls_sUtility	Utility Stocks‏ @noodls_sUtility	4 Jan 2012			$GE Bis Enerji, Developer of One of Turkey’s Largest Independent... http://www.noodls.com/view/415C3508EB0F41EA98E5506C81FF7BFAA62D4290 …	5 5	Retweet 5 Retweeted 5		Like Liked	/noodls_sUtility/status/154566425200181250
@noodls_sUtility @noodls_sUtility @noodls_sUtility @noodls_sUtility @noodls_sUtility	Utility Stocks‏ @noodls_sUtility	3 Jan 2012			$GE GE Capital Aviation Services Places Order for Two Additional ATR... http://www.noodls.com/view/8BB54CAA9F2B0E7642CE18BEAF711CB256FAAEB7 …	5 5	Retweet 5 Retweeted 5		Like Liked	/noodls_sUtility/status/154352480652754945
@WSJmarketTalk @WSJmarketTalk @WSJmarketTalk @WSJmarketTalk @WSJmarketTalk	WSJ MarketTalk‏ @WSJmarketTalk	3 Jan 2012			http://on.wsj.com/z0wkkR One Way Bank of America Is Better Than Apple, Goldman Sachs and GE Combined $BAC $AAPL $GE $GS	1 1	Retweet Retweeted		Like 1 Liked 1	/WSJmarketTalk/status/154275245925203969
@ycharts @ycharts @ycharts @ycharts @ycharts	YCharts‏ @ycharts	2 Jan 2012			2011 Year For Gold With U.S. Stock Market Outpacing Europe and Asia http://stks.co/1jhf $MSFT $CVX $GE $PFE $JPM		Retweet Retweeted		Like Liked	/ycharts/status/153839258354978817
@Prospectus @Prospectus @Prospectus @Prospectus @Prospectus	Prospectus‏ @Prospectus	1 Jan 2012			Megacorps like $GE are dumb. You've got a great business in GE aviation and an atrocious business in GE finance. All mediocrity in the end	1	Retweet Retweeted		Like Liked	/Prospectus/status/153670862954967041
@melody_brooke @melody_brooke @melody_brooke @melody_brooke @melody_brooke	Melody Brooke‏ @melody_brooke	1 Jan 2012			Is everyone ready for the New Year I have puts on $Dal and calls on $GE.		Retweet Retweeted		Like Liked	/melody_brooke/status/153663227945951233
@simplestockqtes @simplestockqtes @simplestockqtes @simplestockqtes @simplestockqtes	Simple Stock Quotes‏ @simplestockqtes	1 Jan 2012			Someone just got a simple quote on $ge @simplestockqtes http://www.simplestockquotes.com/ge		Retweet Retweeted		Like Liked	/simplestockqtes/status/153534530106560512
@cheatsheet @cheatsheet @cheatsheet @cheatsheet @cheatsheet	Showbiz Cheat Sheet‏ @cheatsheet	1 Jan 2012			DJIA Weekly Recap: Customer's Slam Verizon, Disney Parks Overflow http://wll.st/stMvWX $VZ $DIS $BAC $PFE $KFT $CVX $CSCO $GE $XOM $CAT $MCD		Retweet Retweeted		Like Liked	/cheatsheet/status/153527806490451968
@sssc @sssc @sssc @sssc @sssc	sssc‏ @sssc	1 Jan 2012			RT @DynamicDividend Year-End $DJIA Yield Rankings: http://stks.co/1jSt / $T $VZ $MRK $PFE $GE $MMM $KO $BAC $CSCO		Retweet Retweeted		Like Liked	/sssc/status/153465511919890432
