# Supplementary material for: Measuring information flux between social media and stock prices with Transfer Entropy
Source: PLoS One. 2021 Sep 23;16(9):e0257686. doi: 10.1371/journal.pone.0257686 (PMC8459996; doi:10.1371/journal.pone.0257686)
Supplement: S1 Data — (ZIP) [file pone.0257686.s001.zip › DATA BASES/18.-GE/dataminer (88).xlsx]

## Sheet: SheetJS
UserName	FullName	Date	First Hashtags	Alt Hashtags	Tweet (Message Text)	Retweets	Retweets (w/ Text)	Likes	Likes (w/ Text)	URL Path
@om @om @om @om @om	OM‏Verified account @om	29 Nov 2012	#industrialinternet		Industrial internet - oxymoron? What do you think? #industrialinternet $GE http://instagr.am/p/Sn_9g2KTkY/	4 2 2	Retweet 2 Retweeted 2		Like Liked	/om/status/274231975705989120
@jimcramer @jimcramer @jimcramer @jimcramer @jimcramer	Jim Cramer‏Verified account @jimcramer	22 Oct 2012			Best China plays if you think harmony coming: $JOY, $GE, $TKR, $AA, $FCX, $BTU--don't buy ANY steel stocks	14 13 13 9 9	Retweet 13 Retweeted 13		Like 9 Liked 9	/jimcramer/status/260565263865487362
@Reuters @Reuters @Reuters @Reuters @Reuters	Reuters Top News‏Verified account @Reuters	4 Dec 2012			Exclusive: GE putting Swiss consumer lending unit up for sale, UBS among bidders - sources $GE $UBS	1 26 26 2 2	Retweet 26 Retweeted 26		Like 2 Liked 2	/Reuters/status/275969593418338304
@Reuters @Reuters @Reuters @Reuters @Reuters	Reuters Top News‏Verified account @Reuters	21 Dec 2012			GE to buy aviation business of Italy's Avio for $4.3 billion http://reut.rs/UcSKy0 $GE	1 33 33 6 6	Retweet 33 Retweeted 33		Like 6 Liked 6	/Reuters/status/282151876584165378
@Fitzstock2004 @Fitzstock2004 @Fitzstock2004 @Fitzstock2004 @Fitzstock2004	Fitzstock‏ @Fitzstock2004	12 Dec 2012			$ge $ms $jpm $bac. All WANT HIGHER!!!!!!	2 1 1 5 5	Retweet 1 Retweeted 1		Like 5 Liked 5	/Fitzstock2004/status/278922328820297729
@TopstepTrader @TopstepTrader @TopstepTrader @TopstepTrader @TopstepTrader	TopstepTrader‏ @TopstepTrader	14 Dec 2012			General Electric (GE): BOARD OF DIRECTORS APPROVES 12% INCREASE IN QTR DIVIDEND AND INCREASES EXISTING SHARE-REPURC AUTH BY $10B $GE	2 2	Retweet 2 Retweeted 2		Like Liked	/TopstepTrader/status/279613957969432578
@jimcramer @jimcramer @jimcramer @jimcramer @jimcramer	Jim Cramer‏Verified account @jimcramer	6 Nov 2012			RT @Daniclint: @jimcramer IF it gets hammered? sell sell sellj--sell what? $K, $CAG. $EMR, $GE, $KO, what stocks? what must we sell?	10 3 3	Retweet 3 Retweeted 3		Like Liked	/jimcramer/status/266018533257928704
@CNBC @CNBC @CNBC @CNBC @CNBC	CNBC‏Verified account @CNBC	19 Oct 2012	#earningscentral		G.E. In Line With EPS, Missed Revs- $GE -QUOTE: http://cnb.cx/Rcngpm #earningscentral	6 6 1 1	Retweet 6 Retweeted 6		Like 1 Liked 1	/CNBC/status/259248623827693568
@JeffMacke @JeffMacke @JeffMacke @JeffMacke @JeffMacke	Jeff Macke‏Verified account @JeffMacke	14 Dec 2012			$AAPL mkt ~ $500b. The only other >$500b cos in history were $XOM, $MSFT, $INTC, $CSCO and $GE The avg value of those 5 today is $212b	11 8 8 5 5	Retweet 8 Retweeted 8		Like 5 Liked 5	/JeffMacke/status/279581152740794368
@peterschack @peterschack @peterschack @peterschack @peterschack	Peter Schacknow‏Verified account @peterschack	14 Dec 2012			$GE increases dividend 2 cents to $0.17/share - does NOT accelerate payment into 2012 as many others have.	2 5 5	Retweet 5 Retweeted 5		Like Liked	/peterschack/status/279619271905136640
@om @om @om @om @om	OM‏Verified account @om	1 Dec 2012			"The value of the company shifts from assets to the network and it is one reality of the future." $GE CEO Jeff Immelt http://trib.al/kC3v88E	10 10 6 6	Retweet 10 Retweeted 10		Like 6 Liked 6	/om/status/275003747564920832
@om @om @om @om @om	OM‏Verified account @om	1 Dec 2012			What is the industrial internet? $GE CEO Jeff Immelt explains in a conversation with me. http://trib.al/CWmNGzH	16 16 13 13	Retweet 16 Retweeted 16		Like 13 Liked 13	/om/status/275027994656006144
@FoxBusiness @FoxBusiness @FoxBusiness @FoxBusiness @FoxBusiness	FOX Business‏Verified account @FoxBusiness	21 Dec 2012			General Electric agrees to pay $4.3 billion for an Italian aviation business: http://fxn.ws/Tc81PO $GE	2 7 7	Retweet 7 Retweeted 7		Like Liked	/FoxBusiness/status/282150137344688128
@SeekingAlpha @SeekingAlpha @SeekingAlpha @SeekingAlpha @SeekingAlpha	Seeking Alpha‏ @SeekingAlpha	30 Dec 2012			'Team Alpha' Beats The S&P By 60%; Our Forecast For 2013 http://seekingalpha.com/a/nau3 $BKCC $BMY $CSCO $CSX $GD $GE $JNJ $KFN $KO $LNCO	2 2 2 2	Retweet 2 Retweeted 2		Like 2 Liked 2	/SeekingAlpha/status/285381506950651904
@SeekingAlpha @SeekingAlpha @SeekingAlpha @SeekingAlpha @SeekingAlpha	Seeking Alpha‏ @SeekingAlpha	28 Dec 2012			2 2013 Dogs Of The Dow To Buy http://seekingalpha.com/a/na5x $GE $JNJ	2 2	Retweet Retweeted		Like 2 Liked 2	/SeekingAlpha/status/284813214968066048
@footnoted @footnoted @footnoted @footnoted @footnoted	footnoted‏ @footnoted	27 Dec 2012	#worstfootnotein2012		$GE is still in the lead for #worstfootnotein2012. Voting open until Sunday night. $DELL, $NFLX, $ZNGA $YHOO Vote here http://is.gd/rKzXML	3 3 1 1	Retweet 3 Retweeted 3		Like 1 Liked 1	/footnoted/status/284436794114719744
@DallasBizNews @DallasBizNews @DallasBizNews @DallasBizNews @DallasBizNews	Dallas Biz Journal‏ @DallasBizNews	27 Dec 2012	#GE		#GE still hiring for new locomotive plant in Fort Worth $GE http://www.bizjournals.com/dallas/blog/morning_call/2012/12/ge-still-hiring-for-new-locomotive.html?ana=twt … via @DallasBizNews	2 2 1 1	Retweet 2 Retweeted 2		Like 1 Liked 1	/DallasBizNews/status/284275943944634368
@footnoted @footnoted @footnoted @footnoted @footnoted	footnoted‏ @footnoted	26 Dec 2012	#worstfootnote2012		So far, the $89K a month allowance for former $GE Vice Chair is in the lead for #worstfootnote2012 http://is.gd/AbfGey	1 5 5	Retweet 5 Retweeted 5		Like Liked	/footnoted/status/283952083986694144
@StockTwits @StockTwits @StockTwits @StockTwits @StockTwits	StockTwits‏Verified account @StockTwits	21 Dec 2012			"@valuewalk: General Electric to Buy Avio for $4.3 Billion - http://stks.co/cGjw $GE"	3 3 1 1	Retweet 3 Retweeted 3		Like 1 Liked 1	/StockTwits/status/282114118020902913
@barronsonline @barronsonline @barronsonline @barronsonline @barronsonline	Barron's‏Verified account @barronsonline	17 Dec 2012	#stocks		BARRON'S COVER STORY: Outlook 2013 -- Why #stocks could rise 10% next year http://on.barrons.com/VHmAYE $CAT $QCOM $NE $XOM $COP $HPQ $GE $IBM $AAPL	7 7 4 4	Retweet 7 Retweeted 7		Like 4 Liked 4	/barronsonline/status/280773276396032000
@Convertbond @Convertbond @Convertbond @Convertbond @Convertbond	Lawrence McDonald‏ @Convertbond	15 Dec 2012			In 2012, only 10 companies, accounted for 88% of added earnings in S&P 500: $AAPL, $BAC, $AIG, $GS, $WFC, $JPM, $IBM, $C, $GE, $WDC	2 15 15 8 8	Retweet 15 Retweeted 15		Like 8 Liked 8	/Convertbond/status/280129992573218816
@Stephanie_Link @Stephanie_Link @Stephanie_Link @Stephanie_Link @Stephanie_Link	Stephanie Link‏ @Stephanie_Link	14 Dec 2012			Nice to see the $GE news - 12% divi increase and $10 bil buyback. Analyst day Monday s/b upbeat.	3 3 3 1 1	Retweet 3 Retweeted 3		Like 1 Liked 1	/Stephanie_Link/status/279615227186774016
@chartsmarter @chartsmarter @chartsmarter @chartsmarter @chartsmarter	Douglas Busch CMT‏ @chartsmarter	10 Dec 2012			Complete Tuesday Game Plan http://stks.co/nGO6 $JBHT $NWS $SRE $TTM $TV $IBN $PWR $GE $MRK $MDAS $ADSK $EXPD $CL	1 1 1 2 2	Retweet 1 Retweeted 1		Like 2 Liked 2	/chartsmarter/status/278291671622496256
@PrivCo @PrivCo @PrivCo @PrivCo @PrivCo	PrivCo‏ @PrivCo	10 Dec 2012	#medical,SeriesC,financing,Funding	#SeriesC	Congrats #medical device co @focusultrasound on #SeriesC #financing led by @GEHealthcare $GE; Click 4 #Funding Terms: http://bit.ly/VM3jvc	34 34	Retweet 34 Retweeted 34		Like Liked	/PrivCo/status/278185602795585537
@MatthewHeimer @MatthewHeimer @MatthewHeimer @MatthewHeimer @MatthewHeimer	Matt Heimer‏Verified account @MatthewHeimer	4 Dec 2012			MarketWatch's @CharlesPassy interviews Dan Aykroyd about $GE, bad breakfasts, and Ghostbusters 3. (Oh, and retirement.) http://on.mktw.net/VkxaVh	11 11 3 3	Retweet 11 Retweeted 11		Like 3 Liked 3	/MatthewHeimer/status/276090849392197633
@abnormalreturns @abnormalreturns @abnormalreturns @abnormalreturns @abnormalreturns	Tadas Viskanta‏ @abnormalreturns	1 Dec 2012			Saturday links: the well-off life, a manufacturing rebound and the not-so 'free' penny. http://stks.co/hGHG $GE $AIG $GOOG $WMT $AMZN	1 1	Retweet Retweeted		Like 1 Liked 1	/abnormalreturns/status/274857802307104769
@ritholtz @ritholtz @ritholtz @ritholtz @ritholtz	Barry Ritholtz‏Verified account @ritholtz	22 Nov 2012			Jack Welch turns out to be an even bigger dick than you may have previously believed http://www.businessweek.com/printer/articles/83556-jack-welchs-unretirement … $GE $$	7 6 6 11 11	Retweet 6 Retweeted 6		Like 11 Liked 11	/ritholtz/status/271627106587398147
@valuewalk @valuewalk @valuewalk @valuewalk @valuewalk	ValueWalk‏ @valuewalk	14 Nov 2012			Berkshire Hathaway Buys $DE $PCP $WBC $MEG, sells $IR $CVS $DG and almost entire stakes of $GE $JNJ $UPS	2 2 1 1	Retweet 2 Retweeted 2		Like 1 Liked 1	/valuewalk/status/268834351574290432
@CNNNYSE @CNNNYSE @CNNNYSE @CNNNYSE @CNNNYSE	CNN at the NYSE‏ @CNNNYSE	19 Oct 2012	#earnings		General Electric shares down 2% premkt. Profit was solid, but revenue disappointed. $GE #earnings	3 13 13 2 2	Retweet 13 Retweeted 13		Like 2 Liked 2	/CNNNYSE/status/259261933717434369
@bizrpt @bizrpt @bizrpt @bizrpt @bizrpt	NBR‏Verified account @bizrpt	15 Oct 2012	#veterans		Manufacturers unveil plans to train #veterans for factory jobs http://bit.ly/Ts3q81 $GE $AA $BA $LMT @ShopfloorNAM	11 11	Retweet 11 Retweeted 11		Like Liked	/bizrpt/status/257863348773851136
@ReutersInsider @ReutersInsider @ReutersInsider @ReutersInsider @ReutersInsider	Reuters Insider‏Verified account @ReutersInsider	12 Oct 2012			U.S. Week Ahead: Get ready for an earnings deluge and another debate! http://reut.rs/SI1PKG $C $GS $MS $BAC $GOOG $IBM $INTC $MSFT $GE	2 2 1 1	Retweet 2 Retweeted 2		Like 1 Liked 1	/ReutersInsider/status/256860193353256961
@bespokeinvest @bespokeinvest @bespokeinvest @bespokeinvest @bespokeinvest	Bespoke‏ @bespokeinvest	2 Oct 2012			See how the ten "Dogs of the Dow" have done so far this year: http://www.bespokeinvest.com/thinkbig/2012/10/2/2012-dogs-of-the-dow-outperforming-slightly.html … $T $GE $BAC $DIA $$	1 2 2 1 1	Retweet 2 Retweeted 2		Like 1 Liked 1	/bespokeinvest/status/253259713448378368
@allanschoenberg @allanschoenberg @allanschoenberg @allanschoenberg @allanschoenberg	Allan Schoenberg‏ @allanschoenberg	30 Jul 2012			RT @twitter: Now you can click on ticker symbols like $GE on https://twitter.com to see search results about stocks and companies	3 3 1 1	Retweet 3 Retweeted 3		Like 1 Liked 1	/allanschoenberg/status/230123067655999488
@Twitter @Twitter @Twitter @Twitter @Twitter	Twitter‏Verified account @Twitter	30 Jul 2012			Now you can click on ticker symbols like $GE on https://twitter.com to see search results about stocks and companies	130 1.1K 1.1K 280 280	Retweet 1.1K Retweeted 1.1K		Like 280 Liked 280	/Twitter/status/230098997010911233
@FoxBusiness @FoxBusiness @FoxBusiness @FoxBusiness @FoxBusiness	FOX Business‏Verified account @FoxBusiness	30 Jul 2012			Boeing & U.S. officials are probing why a $GE engine spewed debris during a test flight this wknd. http://fxn.ws/OxHhEI $BA	3 7 7	Retweet 7 Retweeted 7		Like Liked	/FoxBusiness/status/229993414047961088
@MandyCNBC @MandyCNBC @MandyCNBC @MandyCNBC @MandyCNBC	Amanda Drury‏Verified account @MandyCNBC	30 Jul 2012			$GE CEO Jeff Immelt says it's hard to justify nuclear power when nat gas is so cheap. At 2pmET we debate if the age of nuke power is over.	3 2 2	Retweet 2 Retweeted 2		Like Liked	/MandyCNBC/status/229980027868020737
@jaeeeaintshit @jaeeeaintshit @jaeeeaintshit @jaeeeaintshit @jaeeeaintshit	lil ugly.‏ @jaeeeaintshit	27 Jul 2012	#SALUTE		$GE $GE $GE $GE $GE $GE $GE $GE $GE $GE $GE $GE $GE $GE $GE $GE #SALUTE	2 2	Retweet 2 Retweeted 2		Like Liked	/jaeeeaintshit/status/229041529862385665
@OccupyWallSt @OccupyWallSt @OccupyWallSt @OccupyWallSt @OccupyWallSt	Occupy Wall Street‏ @OccupyWallSt	27 Jul 2012	#Banksters		#Banksters at $GE Capital paid/took bribes in a broad scheme to steal billions from small towns across USA http://www.rollingstone.com/politics/news/the-scam-wall-street-learned-from-the-mafia-20120620 …	4 43 43 7 7	Retweet 43 Retweeted 43		Like 7 Liked 7	/OccupyWallSt/status/228986691921276928
@ukarlewitz @ukarlewitz @ukarlewitz @ukarlewitz @ukarlewitz	Urban Carmel‏ @ukarlewitz	21 Jul 2012			McClellan: $SPX neg divergence with $GE implies a possible short term swoon before going higher pic.twitter.com/xNdu5Frw	5 5 1 1	Retweet 5 Retweeted 5		Like 1 Liked 1	/ukarlewitz/status/226669961668599808
@bsurveillance @bsurveillance @bsurveillance @bsurveillance @bsurveillance	BSurveillance‏Verified account @bsurveillance	20 Jul 2012			BREAKING: GE beats analyst estimates by 1 cent reporting EPS 38 cents $GE	6 6	Retweet 6 Retweeted 6		Like Liked	/bsurveillance/status/226263442535903233
@jimcramer @jimcramer @jimcramer @jimcramer @jimcramer	Jim Cramer‏Verified account @jimcramer	19 Jul 2012			Market Preview: When Bearishness is Bullish http://ow.ly/cmHao $GE $GOOG $MSFT $SNDK $CMG	1 4 4 2 2	Retweet 4 Retweeted 4		Like 2 Liked 2	/jimcramer/status/226075705094578176
@ReutersInsider @ReutersInsider @ReutersInsider @ReutersInsider @ReutersInsider	Reuters Insider‏Verified account @ReutersInsider	19 Jul 2012	#Immelt		U.S. Day Ahead: GE's #Immelt has to wow investors when the firm reports earnings http://reut.rs/NBBjDE $GE	6 6	Retweet 6 Retweeted 6		Like Liked	/ReutersInsider/status/226054822753886208
@barronsonline @barronsonline @barronsonline @barronsonline @barronsonline	Barron's‏Verified account @barronsonline	18 Jul 2012	#pensions		Record $355 Billion Pension Underfunding for S&P 500 Companies http://blogs.barrons.com/incomeinvesting/2012/07/18/record-355b-pension-underfunding-for-sp-500-companies/ … #pensions $SPY $HAR $NVLS $KLAC $T $GE $VZ $XOM $BA $MMI	9 9 1 1	Retweet 9 Retweeted 9		Like 1 Liked 1	/barronsonline/status/225604705680769024
@jimcramer @jimcramer @jimcramer @jimcramer @jimcramer	Jim Cramer‏Verified account @jimcramer	17 Jul 2012			The big mistake people make about me is i have no axe. I cant own stocks other than $GE and $TST. That's it.	21 7 7	Retweet 7 Retweeted 7		Like Liked	/jimcramer/status/225402393251168256
@callmesherra @callmesherra @callmesherra @callmesherra @callmesherra	lucy‏ @callmesherra	17 Jul 2012			$GE $GE $GE $GE $GE $GE $GE $GE $GE	2 2	Retweet 2 Retweeted 2		Like Liked	/callmesherra/status/225327288483459074
@ToddSullivan @ToddSullivan @ToddSullivan @ToddSullivan @ToddSullivan	Todd Sullivan‏ @ToddSullivan	12 Jul 2012			3-D printing could remake U.S. manufacturing http://buff.ly/LeTPTC this is amazing $GE $VOXX	6 6 3 3	Retweet 6 Retweeted 6		Like 3 Liked 3	/ToddSullivan/status/223573216973697026
@TradingDeck @TradingDeck @TradingDeck @TradingDeck @TradingDeck	Trading Deck‏ @TradingDeck	21 Jun 2012			What Surface means for $MSFT, a closer look at $CVX and a critical breakdown of $GE, courtesy of @MickWe http://on.mktw.net/KOTCrl	4 4 1 1	Retweet 4 Retweeted 4		Like 1 Liked 1	/TradingDeck/status/215759914348445696
@barronsonline @barronsonline @barronsonline @barronsonline @barronsonline	Barron's‏Verified account @barronsonline	11 Jun 2012			Corporate Cash Balances Deceptively Top-Heavy http://blogs.barrons.com/incomeinvesting/2012/06/11/corporate-cash-balances-deceptively-top-heavy/ … $GE $GM $PFE $MSFT $CSCO	3 3 2 2	Retweet 3 Retweeted 3		Like 2 Liked 2	/barronsonline/status/212273736215302145
@dkberman @dkberman @dkberman @dkberman @dkberman	Dennis K. Berman‏Verified account @dkberman	18 May 2012			300,000-employee General Electric makes 14 times more than 3,500-employee Facebook. GE is valued at less than double Facebook. $GE $FB	3 75 75 8 8	Retweet 75 Retweeted 75		Like 8 Liked 8	/dkberman/status/203480092549201920
@bernadettebaum @bernadettebaum @bernadettebaum @bernadettebaum @bernadettebaum	bernadette baum‏Verified account @bernadettebaum	9 May 2012	#mergers		GE may spend up to $1.5 billion on small takeovers in data analytics sector http://reut.rs/IGCCfQ #mergers $GE	2 2	Retweet 2 Retweeted 2		Like Liked	/bernadettebaum/status/200211044059189248
@MSN_Money @MSN_Money @MSN_Money @MSN_Money @MSN_Money	MSN Money‏Verified account @MSN_Money	25 Apr 2012			Here's a look at 10 companies, like $GE, expanding in the US and even bringing jobs back from overseas. http://go-msn.com/MCZ	3 3 1 1	Retweet 3 Retweeted 3		Like 1 Liked 1	/MSN_Money/status/195221139939794944
@abnormalreturns @abnormalreturns @abnormalreturns @abnormalreturns @abnormalreturns	Tadas Viskanta‏ @abnormalreturns	20 Apr 2012			Friday 7atSeven: the illiquid and expensive, customized trading algos & the Spring economic swoon. http://stks.co/3QiK $GE $BRKA $SPX $EWP	1 1	Retweet Retweeted		Like 1 Liked 1	/abnormalreturns/status/193291300764786688
@RealDividendLab @RealDividendLab @RealDividendLab @RealDividendLab @RealDividendLab	DividendLab‏ @RealDividendLab	7 Apr 2012			My http://DividendLab.com 4-Month Return Performance $AGNC, $GE, $T, $PM, $AAPL http://ow.ly/a8D38	2 2 1 1	Retweet 2 Retweeted 2		Like 1 Liked 1	/RealDividendLab/status/188765477919662080
@jimcramer @jimcramer @jimcramer @jimcramer @jimcramer @Yield_Juicer	Jim Cramer‏Verified account @jimcramer	6 Apr 2012			@Yield_Juicer Credit downgrade of $GE was moronic. $GE has the strongest balance sheet in more than a decade...	2 2 1 1	Retweet 2 Retweeted 2		Like 1 Liked 1	/jimcramer/status/188257361469784064
@FierceBiotech @FierceBiotech @FierceBiotech @FierceBiotech @FierceBiotech	FierceBiotech‏ @FierceBiotech	28 Mar 2012	#biotech		DiaGenic, $GE combine genes and imaging for Alzheimer's biomarkers http://bit.ly/HdTkRU #biotech	4 4 1 1	Retweet 4 Retweeted 4		Like 1 Liked 1	/FierceBiotech/status/184983421158825984
@OccupyWallStNYC @OccupyWallStNYC @OccupyWallStNYC @OccupyWallStNYC @OccupyWallStNYC	Occupy Wall Street‏ @OccupyWallStNYC	21 Mar 2012	#sad		$GE brags of bringing back 600 jobs to USA. 10,000 applications for a $13 /hr job that paid $22 in 2005. #sad http://mobile.bloomberg.com/news/2012-03-21/ge-s-new-u-s-jobs-seen-in-political-light-on-immelt-obama-role.html …	9 51 51 5 5	Retweet 51 Retweeted 51		Like 5 Liked 5	/OccupyWallStNYC/status/182374219022209024
@jimcramer @jimcramer @jimcramer @jimcramer @jimcramer	Jim Cramer‏Verified account @jimcramer	15 Mar 2012			Market Preview: Big, Round Numbers http://ow.ly/9GEQS $AAPL $GE $DJI $SPX $IXIC	6 5 5 2 2	Retweet 5 Retweeted 5		Like 2 Liked 2	/jimcramer/status/180447985279311872
@todd_harrison @todd_harrison @todd_harrison @todd_harrison @todd_harrison	Todd Harrison‏Verified account @todd_harrison	15 Mar 2012			$AAPL now worth more than $GE, $INTC and $GOOG....combined. http://bit.ly/zRq385 $$	2 5 5	Retweet 5 Retweeted 5		Like Liked	/todd_harrison/status/180443137427255298
@LaurenYoung @LaurenYoung @LaurenYoung @LaurenYoung @LaurenYoung	Lauren Young‏Verified account @LaurenYoung	15 Mar 2012			American Express, GE and Starbucks among most ethical firms http://reut.rs/zFekBd $GE $AXP	14 115 115 17 17	Retweet 115 Retweeted 115		Like 17 Liked 17	/LaurenYoung/status/180403388150841344
@businessinsider @businessinsider @businessinsider @businessinsider @businessinsider	Business Insider‏Verified account @businessinsider	8 Mar 2012			The 'Biggest Surprise' From GE's Investor Meeting Should Serve As A Warning To All Investors $GE by @bySamRohttp://read.bi/xClekh	4 4	Retweet 4 Retweeted 4		Like Liked	/businessinsider/status/177930601838546944
@bespokeinvest @bespokeinvest @bespokeinvest @bespokeinvest @bespokeinvest	Bespoke‏ @bespokeinvest	8 Mar 2012			The $100 Billion Club: http://tinyurl.com/88vl9y4 $$ $AAPL $GOOG $GE $IBM $MSFT $WMT $XOM	4 4	Retweet 4 Retweeted 4		Like Liked	/bespokeinvest/status/177808701133045761
@MadMoneyOnCNBC @MadMoneyOnCNBC @MadMoneyOnCNBC @MadMoneyOnCNBC @MadMoneyOnCNBC	Mad Money On CNBC‏Verified account @MadMoneyOnCNBC	8 Mar 2012			Beware of the Sell-Side Love-Fest for... http://bit.ly/wUG0kk $AAPL $CAT $CBE $CHK $CNX $DKS $EOG $ETN $FL $GE $HON $NKE $P $UA $ZAGG	1 1 1 1	Retweet 1 Retweeted 1		Like 1 Liked 1	/MadMoneyOnCNBC/status/177806947007995904
@businessinsider @businessinsider @businessinsider @businessinsider @businessinsider	Business Insider‏Verified account @businessinsider	8 Mar 2012			GE Is Abandoning Jack Welch's Old Management Philosophy $GE by @KimBhasin http://read.bi/zYiofB	1 6 6 4 4	Retweet 6 Retweeted 6		Like 4 Liked 4	/businessinsider/status/177775347000016897
@FortuneMagazine @FortuneMagazine @FortuneMagazine @FortuneMagazine @FortuneMagazine	FORTUNE‏Verified account @FortuneMagazine	29 Feb 2012			Guess how much GE paid in taxes last year $GE http://bit.ly/x59se2	19 19 4 4	Retweet 19 Retweeted 19		Like 4 Liked 4	/FortuneMagazine/status/174911885777453057
@gtotoy @gtotoy @gtotoy @gtotoy @gtotoy	Gtotoy‏ @gtotoy	13 Feb 2012			NBC, MSNBC, CNBC are propaganda arms of $GE Financial Services. Their interest and your interest are not one in the same. Kill your tv! $$	2 7 7	Retweet 7 Retweeted 7		Like Liked	/gtotoy/status/169179945225027584
@businessinsider @businessinsider @businessinsider @businessinsider @businessinsider	Business Insider‏Verified account @businessinsider	13 Feb 2012			10 Things You Need To Know Before The Opening Bell $GS $SPY $GE $AAPL $MMI by @mamtabadkarhttp://read.bi/yWI8pm	4 4 2 2	Retweet 4 Retweeted 4		Like 2 Liked 2	/businessinsider/status/169032551351066624
@OccupyWallStNYC @OccupyWallStNYC @OccupyWallStNYC @OccupyWallStNYC @OccupyWallStNYC	Occupy Wall Street‏ @OccupyWallStNYC	1 Feb 2012	#TaxDodgers,OWS	#OWS	Dragging $GE into the light: http://ow.ly/i/rhUR via @united_NY cc: @USUncut #TaxDodgers #OWS	1 14 14	Retweet 14 Retweeted 14		Like Liked	/OccupyWallStNYC/status/164766555601776641
@business @business @business @business @business	Bloomberg‏Verified account @business	24 Jan 2012			Scorsese’s ‘Hugo’ gets 11 Oscar nominations, ‘The Artist’ 10 $GE $LGF $NWSA	1 8 8	Retweet 8 Retweeted 8		Like Liked	/business/status/161809036562546688
@barronsonline @barronsonline @barronsonline @barronsonline @barronsonline	Barron's‏Verified account @barronsonline	23 Jan 2012	#Dividends		BARRON'S COVER STORY: In Search of Yield..The Magic 4% $XOM $GOOG $AAPL $WMT $PFE $GE $PG $VZ $VIG $DVY $SDY #Dividendshttp://on.barrons.com/wQPWTH	2 2 4 4	Retweet 2 Retweeted 2		Like 4 Liked 4	/barronsonline/status/161544812108054529
@YahooFinance @YahooFinance @YahooFinance @YahooFinance @YahooFinance	Yahoo Finance‏Verified account @YahooFinance	20 Jan 2012			$GE 4Q profit falls, sales miss estimates http://yhoo.it/Alfbm0	3 3	Retweet 3 Retweeted 3		Like Liked	/YahooFinance/status/160378881742876672
@EghosaO @EghosaO @EghosaO @EghosaO @EghosaO	Eghosa Omoigui‏ @EghosaO	7 Jan 2012	#subprime		Fraud and folly: The untold story of General Electric’s #subprime debacle http://bit.ly/yWeeN3 $GE $$	1 1 2 2	Retweet 1 Retweeted 1		Like 2 Liked 2	/EghosaO/status/155751831669190656
@Trefis @Trefis @Trefis @Trefis @Trefis	TREFIS‏ @Trefis	7 Jan 2012			Caterpillar: Earnings at All-Time Highs on Emerging Market Growth http://tref.is/yH2k8V $CAT $DOW $GE	1 1	Retweet Retweeted		Like 1 Liked 1	/Trefis/status/155692514605678592
@gtlackey @gtlackey @gtlackey @gtlackey @gtlackey	GTLackeyJr CMT‏ @gtlackey	7 Jan 2012			20120106 RS Scans http://stks.co/1onE $USO $IWM $SLV $TLT $IYJ $IYR $DIS $GE $CVS $HSP $PCS $BRCM $FE $$ $STUDY	1 1 1	Retweet 1 Retweeted 1		Like Liked	/gtlackey/status/155646386854047744
@MadMoneyOnCNBC @MadMoneyOnCNBC @MadMoneyOnCNBC @MadMoneyOnCNBC @MadMoneyOnCNBC	Mad Money On CNBC‏Verified account @MadMoneyOnCNBC	6 Jan 2012	#StockPicks,StockMarket	#StockMarket	4 Dow Stocks to Outperform In 2012 http://cnbc.com/id/45906972 $.DJIA $BA $DTEGN.DE $GE $KFT $T #StockPicks #StockMarket	1 1 1 1 1	Retweet 1 Retweeted 1		Like 1 Liked 1	/MadMoneyOnCNBC/status/155468730506297345
@vcutrader @vcutrader @vcutrader @vcutrader @vcutrader	vcutrader‏ @vcutrader	6 Jan 2012			Many speculate $GE may buy $CREE. I think it maybe Samsung, Siemens, or LG.	1 1 1	Retweet 1 Retweeted 1		Like Liked	/vcutrader/status/155377927066894336
@cheatsheet @cheatsheet @cheatsheet @cheatsheet @cheatsheet	Showbiz Cheat Sheet‏ @cheatsheet	6 Jan 2012	#mkt,stocks	#stocks	Citigroup Deal Fails, Ford Shares Up 1% on R&D, Sprint Forecast Weaker http://wll.st/w8mp3m $C $F $S $GE $AAPL $NOK #mkt #stocks		Retweet Retweeted		Like Liked	/cheatsheet/status/155375314791432192
@SeekingAlpha @SeekingAlpha @SeekingAlpha @SeekingAlpha @SeekingAlpha	Seeking Alpha‏ @SeekingAlpha	6 Jan 2012			How Warren Buffett Manages Luck Skillfully http://seekingalpha.com/a/6tbn $GCI $USG $AXP $WMT $COP $COST $XOM $GE $GSK $IR $JNJ $KFT $MTB		Retweet Retweeted		Like Liked	/SeekingAlpha/status/155360519786741760
@cheatsheet @cheatsheet @cheatsheet @cheatsheet @cheatsheet	Showbiz Cheat Sheet‏ @cheatsheet	6 Jan 2012	#mkt,stocks,trading	#stocks	Bank of America Stock Dips 1%, GE Shares Up 1%, Boston Scientific Has Catalyst http://wll.st/yHAKUw $BAC $GE $BSX #mkt #stocks #trading		Retweet Retweeted		Like Liked	/cheatsheet/status/155340415745273856
@SeekingAlpha @SeekingAlpha @SeekingAlpha @SeekingAlpha @SeekingAlpha	Seeking Alpha‏ @SeekingAlpha	6 Jan 2012			5 Small Dogs Of The Dow Offer Better Yield, Little Diversification http://seekingalpha.com/a/6ta6 $T $GE $MRK $PFE $VZ		Retweet Retweeted		Like Liked	/SeekingAlpha/status/155317728696205312
@ericgarland @ericgarland @ericgarland @ericgarland @ericgarland	Eric Garland‏Verified account @ericgarland	6 Jan 2012			The sordid tale of $GE's trip through the subprime sewer: http://bit.ly/z0X0PM		Retweet Retweeted		Like Liked	/ericgarland/status/155312764003422208
@MadMoneyOnCNBC @MadMoneyOnCNBC @MadMoneyOnCNBC @MadMoneyOnCNBC @MadMoneyOnCNBC	Mad Money On CNBC‏Verified account @MadMoneyOnCNBC	5 Jan 2012	#StockPicks,StockMarket	#StockMarket	GE Stock to Outperform Dow: Cramer http://cnbc.com/id/45888330 $GE #StockPicks #StockMarket	2 1 1	Retweet 1 Retweeted 1		Like Liked	/MadMoneyOnCNBC/status/155076720855236608
@cheatsheet @cheatsheet @cheatsheet @cheatsheet @cheatsheet	Showbiz Cheat Sheet‏ @cheatsheet	5 Jan 2012			Cisco Shares Trail 1% in Trading, While Citigroup Stock Rises 2% http://wll.st/zgUUI1 $CSCO $C $GE $AAPL $MU		Retweet Retweeted		Like Liked	/cheatsheet/status/154989558868619264
@bret_jensen @bret_jensen @bret_jensen @bret_jensen @bret_jensen	Bret Jensen‏ @bret_jensen	4 Jan 2012			Commented on: "Key Analyst Upgrades Should Drive These 2 S&P 500 Stocks Forward" http://seekingalpha.com/a/6p3s $GE $JDSU		Retweet Retweeted		Like Liked	/bret_jensen/status/154756504430460929
@bret_jensen @bret_jensen @bret_jensen @bret_jensen @bret_jensen	Bret Jensen‏ @bret_jensen	4 Jan 2012			Commented on: "General Electric: The Bullish Case Continues To Build For This Stoc... http://seekingalpha.com/a/6pwx $GE		Retweet Retweeted		Like Liked	/bret_jensen/status/154752505773953024
@CNBCFastMoney @CNBCFastMoney @CNBCFastMoney @CNBCFastMoney @CNBCFastMoney	CNBC's Fast Money‏Verified account @CNBCFastMoney	4 Jan 2012	#StockMarket,StockPicks	#StockPicks	Pete Najarian: Sell Calls to Boost Dividends http://cnbc.com/id/45876116 $COP $GE $JPM $NFLX $UNP $YHOO #StockMarket #StockPicks	3 1 1 2 2	Retweet 1 Retweeted 1		Like 2 Liked 2	/CNBCFastMoney/status/154694379611758592
@davefrymusings @davefrymusings @davefrymusings @davefrymusings @davefrymusings	Dave Fry‏ @davefrymusings	4 Jan 2012			RT @TheStreet: General Electric Dividend Safe in 2012: Analyst http://ow.ly/8hJPu by @dan_freed Obama will help assure this. $GE $$		Retweet Retweeted		Like Liked	/davefrymusings/status/154571650107580416
@noodls_sUtility @noodls_sUtility @noodls_sUtility @noodls_sUtility @noodls_sUtility	Utility Stocks‏ @noodls_sUtility	4 Jan 2012			$GE Bis Enerji, Developer of One of Turkey’s Largest Independent... http://www.noodls.com/view/415C3508EB0F41EA98E5506C81FF7BFAA62D4290 …	5 5	Retweet 5 Retweeted 5		Like Liked	/noodls_sUtility/status/154566425200181250
@noodls_sUtility @noodls_sUtility @noodls_sUtility @noodls_sUtility @noodls_sUtility	Utility Stocks‏ @noodls_sUtility	3 Jan 2012			$GE GE Capital Aviation Services Places Order for Two Additional ATR... http://www.noodls.com/view/8BB54CAA9F2B0E7642CE18BEAF711CB256FAAEB7 …	5 5	Retweet 5 Retweeted 5		Like Liked	/noodls_sUtility/status/154352480652754945
@WSJmarketTalk @WSJmarketTalk @WSJmarketTalk @WSJmarketTalk @WSJmarketTalk	WSJ MarketTalk‏ @WSJmarketTalk	3 Jan 2012			http://on.wsj.com/z0wkkR One Way Bank of America Is Better Than Apple, Goldman Sachs and GE Combined $BAC $AAPL $GE $GS	1 1	Retweet Retweeted		Like 1 Liked 1	/WSJmarketTalk/status/154275245925203969
@ycharts @ycharts @ycharts @ycharts @ycharts	YCharts‏ @ycharts	2 Jan 2012			2011 Year For Gold With U.S. Stock Market Outpacing Europe and Asia http://stks.co/1jhf $MSFT $CVX $GE $PFE $JPM		Retweet Retweeted		Like Liked	/ycharts/status/153839258354978817
@Prospectus @Prospectus @Prospectus @Prospectus @Prospectus	Prospectus‏ @Prospectus	1 Jan 2012			Megacorps like $GE are dumb. You've got a great business in GE aviation and an atrocious business in GE finance. All mediocrity in the end	1	Retweet Retweeted		Like Liked	/Prospectus/status/153670862954967041
@melody_brooke @melody_brooke @melody_brooke @melody_brooke @melody_brooke	Melody Brooke‏ @melody_brooke	1 Jan 2012			Is everyone ready for the New Year I have puts on $Dal and calls on $GE.		Retweet Retweeted		Like Liked	/melody_brooke/status/153663227945951233
@simplestockqtes @simplestockqtes @simplestockqtes @simplestockqtes @simplestockqtes	Simple Stock Quotes‏ @simplestockqtes	1 Jan 2012			Someone just got a simple quote on $ge @simplestockqtes http://www.simplestockquotes.com/ge		Retweet Retweeted		Like Liked	/simplestockqtes/status/153534530106560512
@cheatsheet @cheatsheet @cheatsheet @cheatsheet @cheatsheet	Showbiz Cheat Sheet‏ @cheatsheet	1 Jan 2012			DJIA Weekly Recap: Customer's Slam Verizon, Disney Parks Overflow http://wll.st/stMvWX $VZ $DIS $BAC $PFE $KFT $CVX $CSCO $GE $XOM $CAT $MCD		Retweet Retweeted		Like Liked	/cheatsheet/status/153527806490451968
@sssc @sssc @sssc @sssc @sssc	sssc‏ @sssc	1 Jan 2012			RT @DynamicDividend Year-End $DJIA Yield Rankings: http://stks.co/1jSt / $T $VZ $MRK $PFE $GE $MMM $KO $BAC $CSCO		Retweet Retweeted		Like Liked	/sssc/status/153465511919890432
@FortuneMagazine @FortuneMagazine @FortuneMagazine @FortuneMagazine @FortuneMagazine	FORTUNE‏Verified account @FortuneMagazine	18 Nov 2013			Microsoft, GE, and the worthlessness of ranking employees http://bit.ly/1cxt0U5 $MSFT $GE	7 24 24 21 21	Retweet 24 Retweeted 24		Like 21 Liked 21	/FortuneMagazine/status/402398750444122112
@IBDinvestors @IBDinvestors @IBDinvestors @IBDinvestors @IBDinvestors	Investors.com‏Verified account @IBDinvestors	21 Nov 2013			Boeing Wins Dubai As 777X Seen Fitting Gulf Carriers http://ibdn.uz/r3HPp $BA $GE pic.twitter.com/TDh0Z4weW2	2 2 2	Retweet 2 Retweeted 2		Like Liked	/IBDinvestors/status/403597055127748609
@CNBCnow @CNBCnow @CNBCnow @CNBCnow @CNBCnow	CNBC Now‏Verified account @CNBCnow	13 Dec 2013			GE increases quarterly dividend by 16% to $0.22/share. $GE	1 16 16 1 1	Retweet 16 Retweeted 16		Like 1 Liked 1	/CNBCnow/status/411538111928479744
@Qskii24 @Qskii24 @Qskii24 @Qskii24 @Qskii24	TheRealQskii 💯‏ @Qskii24	6 Dec 2013			http://m.soundcloud.com/anthonyadriandudley-1/mandown-ko-x-yunginmafia … go fuck.with ny brother shit $GE shit!!!	3 3	Retweet 3 Retweeted 3		Like Liked	/Qskii24/status/409179402095034368
@RedDogT3 @RedDogT3 @RedDogT3 @RedDogT3 @RedDogT3	Scott Redler‏Verified account @RedDogT3	27 Dec 2013			Out of $ge. Nice 4 day move from off the charts for this stock	2 3 3	Retweet Retweeted		Like 3 Liked 3	/RedDogT3/status/416593022500208640
@DividendGrowth @DividendGrowth @DividendGrowth @DividendGrowth @DividendGrowth	Dividend Investor‏ @DividendGrowth	30 Dec 2013	#dividends,investing	#investing	Why most dividend investors never succeed http://www.dividendgrowthinvestor.com/2013/07/why-most-dividend-investors-never.html … $FTR $GE $WMT $MCD $KO $ABT $ABBV $WFC $C $BAC #dividends #investing	1 1	Retweet 1 Retweeted 1		Like Liked	/DividendGrowth/status/417747104925118464
@srussolillo @srussolillo @srussolillo @srussolillo @srussolillo	Steven Russolillo‏Verified account @srussolillo	30 Dec 2013			‘Dogs of the Dow’ regain some bark: Dogs up 30%, outpacing Dow's 25% rally. http://on.wsj.com/18TXfb1 via @wsjmoneybeat $HPQ $DD $GE	2 2 2 2	Retweet 2 Retweeted 2		Like 2 Liked 2	/srussolillo/status/417711311355527168
@SeekingAlpha @SeekingAlpha @SeekingAlpha @SeekingAlpha @SeekingAlpha	Seeking Alpha‏ @SeekingAlpha	28 Dec 2013			Intel And Amazon Could Be Sitting On A Huge Opportunity With General Electric http://seekingalpha.com/article/1919191-intel-and-amazon-could-be-sitting-on-a-huge-opportunity-with-general-electric?source=feed_f … $AMZN $GE $INTC	3 3 3 3	Retweet 3 Retweeted 3		Like 3 Liked 3	/SeekingAlpha/status/416962801127546882
@nybigtymer @nybigtymer @nybigtymer @nybigtymer @nybigtymer	Sheraz‏ @nybigtymer	24 Dec 2013			2014 wish/watch list: $UA $V $JNJ $PG $PEP $GOOG $DEO $PFE $KORS $GE	1 1 1 2 2	Retweet 1 Retweeted 1		Like 2 Liked 2	/nybigtymer/status/415647921665605633
@Couzin_Vinny @Couzin_Vinny @Couzin_Vinny @Couzin_Vinny @Couzin_Vinny	Cousin_Vinny‏ @Couzin_Vinny	24 Dec 2013			RT @ACE52weekhigh: Great to see $GE $PRU $SCHW $ETFC $IDRA $AMD $TWTR $FB $IRBT rocking <- I’m happy with my $SCHW (one will do) ;) show off	1 1 1 2 2	Retweet 1 Retweeted 1		Like 2 Liked 2	/Couzin_Vinny/status/415524605248278528
@Stephanie_Link @Stephanie_Link @Stephanie_Link @Stephanie_Link @Stephanie_Link	Stephanie Link‏ @Stephanie_Link	24 Dec 2013			RT @carlquintanilla: A nice, fat, SEVENTY new highs on the S&P today, including 5 Dow components. $AXP $DIS $V $DD $GE	3 6 6 5 5	Retweet 6 Retweeted 6		Like 5 Liked 5	/Stephanie_Link/status/415508356682760192
@abnormalreturns @abnormalreturns @abnormalreturns @abnormalreturns @abnormalreturns	Tadas Viskanta‏ @abnormalreturns	22 Dec 2013			In short, incentives matter. MT @totalreturninv: 8 reasons why @mattyglesias is wrong. Dividends Are Not Evil. http://stks.co/b01IW $GE $T	3 3 3 3	Retweet 3 Retweeted 3		Like 3 Liked 3	/abnormalreturns/status/414767642382045185
@brucejapsen @brucejapsen @brucejapsen @brucejapsen @brucejapsen	Bruce Japsen‏ @brucejapsen	22 Dec 2013	#ACA,Obamacare,Medicare	#Obamacare	Obamacare, Doctor Shortage To Spur $2 Billion Telehealth Market http://onforb.es/1gPBiN9 via @forbes #ACA #Obamacare #Medicare $HON $MDT $GE	1 5 5 1 1	Retweet 5 Retweeted 5		Like 1 Liked 1	/brucejapsen/status/414765125464117249
@Breakingviews @Breakingviews @Breakingviews @Breakingviews @Breakingviews	ReutersBreakingviews‏Verified account @Breakingviews	19 Dec 2013			(Video) @RichardBeales1 and @Rob1Cox discuss whether $GE might attract attention from activists in the year ahead http://www.reuters.com/video/2013/12/19/reuters-tv-breakingviews-activism-in?videoId=276006855&videoChannel=117766 …	3 3 1 1	Retweet 3 Retweeted 3		Like 1 Liked 1	/Breakingviews/status/413746345951129600
@Breakingviews @Breakingviews @Breakingviews @Breakingviews @Breakingviews	ReutersBreakingviews‏Verified account @Breakingviews	18 Dec 2013			Can General Electric keep the activists at bay? http://www.breakingviews.com/can-general-electric-keep-the-activists-at-bay?/21125357.article … Read @rob1cox's prediction for 2014 $GE	1 1 1 1	Retweet 1 Retweeted 1		Like 1 Liked 1	/Breakingviews/status/413444971442630656
@IBDinvestors @IBDinvestors @IBDinvestors @IBDinvestors @IBDinvestors	Investors.com‏Verified account @IBDinvestors	17 Dec 2013			3M, Boeing join dividend, buyback boom as cash-rich corporations remain jittery. http://ibdn.uz/rRCKQ $MMM $GE $BApic.twitter.com/IZug08mftx	4 4 3 3	Retweet 4 Retweeted 4		Like 3 Liked 3	/IBDinvestors/status/413083808519704576
@Benzinga @Benzinga @Benzinga @Benzinga @Benzinga	Benzinga.com‏Verified account @Benzinga	17 Dec 2013	#PreMarket		#PreMarket Primer for 12/17: US Markets Rebound Overnight $GE $C $CCL http://benzinga.com/z/4159922	3 3 1 1	Retweet 3 Retweeted 3		Like 1 Liked 1	/Benzinga/status/412916408343728128
@IBDinvestors @IBDinvestors @IBDinvestors @IBDinvestors @IBDinvestors	Investors.com‏Verified account @IBDinvestors	15 Dec 2013			Cree, GE, Other Competitors Put LED Lighting In The Spotlight http://ibdn.uz/rKTHC $CREE $GE $ETNpic.twitter.com/d35IDBJdAj	1 9 9 4 4	Retweet 9 Retweeted 9		Like 4 Liked 4	/IBDinvestors/status/412260963262681088
@FoxBusiness @FoxBusiness @FoxBusiness @FoxBusiness @FoxBusiness	FOX Business‏Verified account @FoxBusiness	13 Dec 2013			$GE hikes dividend, Honeywell unveils $5B buyback plan: http://fxn.ws/IU8cwQ $HON	5 5 5 5	Retweet 5 Retweeted 5		Like 5 Liked 5	/FoxBusiness/status/411556931271012352
@theflynews @theflynews @theflynews @theflynews @theflynews	The Fly‏ @theflynews	13 Dec 2013			$GE GE increases dividend by 16% to 22c: Full Story http://bit.ly/JncGxj	2 2 1 1	Retweet 2 Retweeted 2		Like 1 Liked 1	/theflynews/status/411537897913729026
@McKinsey @McKinsey @McKinsey @McKinsey @McKinsey	McKinsey & Company‏Verified account @McKinsey	12 Dec 2013	#CFO		Keeping multibusiness companies running smoothly: http://bit.ly/McKMultiBiz , latest @McKonFinance w $GE, @Unilever from our annual #CFO Forum	2 2	Retweet 2 Retweeted 2		Like Liked	/McKinsey/status/411218166950273024
@ACInvestorBlog @ACInvestorBlog @ACInvestorBlog @ACInvestorBlog @ACInvestorBlog	Antonio Costa‏ @ACInvestorBlog	9 Dec 2013			Stocks to Watch for December 10, 2013 http://stks.co/tis2 $ABIO $ANR $ARIA $GE $GILD $MCP $RHT	1 2 2	Retweet 2 Retweeted 2		Like Liked	/ACInvestorBlog/status/410173310291673088
@CNBCFastMoney @CNBCFastMoney @CNBCFastMoney @CNBCFastMoney @CNBCFastMoney	CNBC's Fast Money‏Verified account @CNBCFastMoney	6 Dec 2013			Top true-growth stocks for 2014: Sarat Sethi http://cnb.cx/1kk1UCY $DLPH $F $GM $AMZN $EBAY $PAY $DAL $QCOM $GE $V @HALFTIMEREPORT VIDEO	1 1 1 3 3	Retweet 1 Retweeted 1		Like 3 Liked 3	/CNBCFastMoney/status/409031945176117248
@latticeworkwlth @latticeworkwlth @latticeworkwlth @latticeworkwlth @latticeworkwlth @WSJbusiness	Latticework Wlth Mng‏ @latticeworkwlth	6 Dec 2013	#GAAP,FASB,JackWelch,sarcasm	#FASB	@WSJbusiness Who cares about #GAAP & #FASB anymore? More fun to do "old school" #JackWelch managing earnings at $GE. $BKS #sarcasm	1 1 2 2	Retweet 1 Retweeted 1		Like 2 Liked 2	/latticeworkwlth/status/409019654288314369
@timcatts @timcatts @timcatts @timcatts @timcatts	Tim Catts‏ @timcatts	21 Nov 2013			America's manufacturing renaissance is boosting profits, not wages. See Boeing, GE, etc etc etc. http://bloom.bg/18aTvlq $BA $GE	2 2 1 1	Retweet 2 Retweeted 2		Like 1 Liked 1	/timcatts/status/403539715208790016
@NelsonThought @NelsonThought @NelsonThought @NelsonThought @NelsonThought @MelissaLeeCNBC	Will Nelson‏ @NelsonThought	19 Nov 2013			@MelissaLeeCNBC @BloombergView No different than $GE "managing earnings" during Jack Welch years. Beat EPS estimates by $0.01 every quarter?	1 1 2 2	Retweet 1 Retweeted 1		Like 2 Liked 2	/NelsonThought/status/402768763285938176
@IBDinvestors @IBDinvestors @IBDinvestors @IBDinvestors @IBDinvestors	Investors.com‏Verified account @IBDinvestors	18 Nov 2013			Boeing has aerospace stocks flying high in IBD's Big Cap 20 http://ibdn.uz/qX9oS $BA $PCP $GE $UTX $NOCpic.twitter.com/hfDLsINr8W	2 6 6 4 4	Retweet 6 Retweeted 6		Like 4 Liked 4	/IBDinvestors/status/402590278936461312
@TiernanRayTech @TiernanRayTech @TiernanRayTech @TiernanRayTech @TiernanRayTech	Tiernan Ray‏ @TiernanRayTech	13 Nov 2013			Pivotal One, XtremIO Point To EMC’s Strong Product Cycle, Says Pacific Crest $EMC $VMW $FB $TWTR $VZ $SAP $GE $INTChttp://on.barrons.com/HY2lX5	4 4	Retweet 4 Retweeted 4		Like Liked	/TiernanRayTech/status/400652358733926400
@DividendSheet @DividendSheet @DividendSheet @DividendSheet @DividendSheet	Dividend Yield‏ @DividendSheet	12 Nov 2013			5 Great Dividend Paying Stocks With Double-Digit Short-Term Dividend Growth - http://stks.co/iuYI - $PM $CVS $CAT $GE $COST		Retweet Retweeted		Like Liked	/DividendSheet/status/400270820586426368
@MelissaLeeCNBC @MelissaLeeCNBC @MelissaLeeCNBC @MelissaLeeCNBC @MelissaLeeCNBC	Melissa Lee‏Verified account @MelissaLeeCNBC	12 Nov 2013			3D printing & new industrial revolution: $DDD $XONE $SSYS $GE $UTX http://bloom.bg/HR80Pq via @BloombergNews	2 4 4 6 6	Retweet 4 Retweeted 4		Like 6 Liked 6	/MelissaLeeCNBC/status/400259680888303617
@Fitzstock2004 @Fitzstock2004 @Fitzstock2004 @Fitzstock2004 @Fitzstock2004	Fitzstock‏ @Fitzstock2004	10 Nov 2013			$GE 13 year downtrend line........BROKEN http://stks.co/fu7D	3 3 3 3	Retweet 3 Retweeted 3		Like 3 Liked 3	/Fitzstock2004/status/399545007872278528
@gregorianchance @gregorianchance @gregorianchance @gregorianchance @gregorianchance	Greg Bartalos‏Verified account @gregorianchance	7 Nov 2013			Sell Twitter. It "will make Netflix look like General Electric," says Pivotal Research. Target = $30 http://blogs.barrons.com/techtraderdaily/2013/11/07/twitters-first-downgrade-30-price-target/ … $TWTR $GE $NFLX	4 4 1 1	Retweet 4 Retweeted 4		Like 1 Liked 1	/gregorianchance/status/398525698911920128
@abnormalreturns @abnormalreturns @abnormalreturns @abnormalreturns @abnormalreturns	Tadas Viskanta‏ @abnormalreturns	5 Nov 2013			On the coming of the "great bond liquidity drought." (via @felixsalmon) http://stks.co/dq2H $C $GE	1 5 5 3 3	Retweet 5 Retweeted 5		Like 3 Liked 3	/abnormalreturns/status/397922884229664768
@wickedfairysad @wickedfairysad @wickedfairysad @wickedfairysad @wickedfairysad	Gemma‏ @wickedfairysad	26 Oct 2013			GE: 3D Printers To 'Touch' Half Of Its Manufacturing http://news.investors.com/technology/100713-674161-ge-sees-3d-printers-in-its-manufacturing.htm … via @IBDinvestors $DDD $SSYS $XONE $GE $UTX @johnjoechad	3 3 2 2	Retweet 3 Retweeted 3		Like 2 Liked 2	/wickedfairysad/status/394090217126514689
@dfindles @dfindles @dfindles @dfindles @dfindles	Deborah Findling‏ @dfindles	24 Oct 2013	#giftquirky,holidays	#holidays	From idea to product. Sneaking a peek at @Quirky's upcoming collab with $GE #giftquirky #holidayspic.twitter.com/1MPL6gstnQ	5 5	Retweet 5 Retweeted 5		Like Liked	/dfindles/status/393488854877216768
@timothysykes @timothysykes @timothysykes @timothysykes @timothysykes	Timothy Sykes‏Verified account @timothysykes	23 Oct 2013			These Are My Video Lessons In 1 Place http://tim.ly/30basics stop trading guessing games like $NFLX $GE $T $CSCO $INTC $AMTD $YELP $P $S	2 2	Retweet Retweeted		Like 2 Liked 2	/timothysykes/status/393222922191781888
@OptionAlert @OptionAlert @OptionAlert @OptionAlert @OptionAlert	Option Alert‏ @OptionAlert	21 Oct 2013			Largest open interest increases among single stock options for 10/21 include $FB, $BAC, $MSFT, $GE, and $AAPL.	2 2 2 2	Retweet 2 Retweeted 2		Like 2 Liked 2	/OptionAlert/status/392274513041563648
@SquawkStreet @SquawkStreet @SquawkStreet @SquawkStreet @SquawkStreet	Squawk on the Street‏Verified account @SquawkStreet	18 Oct 2013			$GE is set to open at a 5-year high, after beating estimates by a penny: http://cnb.cx/qmV1f9 (via @GiovannyMoreano)	1 1 1 2 2	Retweet 1 Retweeted 1		Like 2 Liked 2	/SquawkStreet/status/391192021400305664
@BloombergTV @BloombergTV @BloombergTV @BloombergTV @BloombergTV	Bloomberg TV‏Verified account @BloombergTV	18 Oct 2013			BREAKING: GE 3Q Eps 36C, Est. 35C $GE	3 3 1 1	Retweet 3 Retweeted 3		Like 1 Liked 1	/BloombergTV/status/391149774650765312
@MarketWatch @MarketWatch @MarketWatch @MarketWatch @MarketWatch	MarketWatch‏Verified account @MarketWatch	18 Oct 2013			These companies are reporting today: $MS $GE $HON. We're tracking them on our Earnings Wall: http://on.mktw.net/1euNdfb	11 11 1 1	Retweet 11 Retweeted 11		Like 1 Liked 1	/MarketWatch/status/391136487171182592
@johnhleefilms @johnhleefilms @johnhleefilms @johnhleefilms @johnhleefilms	John H. Lee (이재한)‏Verified account @johnhleefilms	17 Oct 2013	#IBDNews		GE: 3D Printers To 'Touch' Half Of Its Manufacturing http://news.investors.com/technology/100713-674161-ge-sees-3d-printers-in-its-manufacturing.htm … #IBDNews via @IBDinvestors $DDD $SSYS $XONE $GE $UTX	4 4 1 1	Retweet 4 Retweeted 4		Like 1 Liked 1	/johnhleefilms/status/390886110231949312
@CNBC @CNBC @CNBC @CNBC @CNBC	CNBC‏Verified account @CNBC	16 Oct 2013			ALERT: Berkshire Hathaway exercises in full its warrants to purchase 10.7 million GE shares. • $GE $BRKa	3 31 31 12 12	Retweet 31 Retweeted 31		Like 12 Liked 12	/CNBC/status/390584497651322881
@generalelectric @generalelectric @generalelectric @generalelectric @generalelectric	General Electric‏Verified account @generalelectric	16 Oct 2013			Finance. News. Insights. Follow @GE_Reports to learn even more about what's happening inside $GE.	4 5 5 3 3	Retweet 5 Retweeted 5		Like 3 Liked 3	/generalelectric/status/390584069936787456
@StockTwits @StockTwits @StockTwits @StockTwits @StockTwits	StockTwits‏Verified account @StockTwits	14 Oct 2013			Notable earnings Monday 10/14: $JBHT. 10/15: $YHOO $C $KO. 10/16: $IBM $BAC. 10/17: $GOOG $GS. 10/18: $GE $HON http://stks.co/gp1X	6 6 5 5	Retweet 6 Retweeted 6		Like 5 Liked 5	/StockTwits/status/389721387210113024
@bespokeinvest @bespokeinvest @bespokeinvest @bespokeinvest @bespokeinvest	Bespoke‏ @bespokeinvest	13 Oct 2013			Here is our list of key companies reporting earnings this week: http://www.bespokeinvest.com/thinkbig/2013/10/13/key-companies-reporting-earnings-next-week.html … $IBM $GOOG $AXP $INTC $YHOO $GE $EBAY $DHI $$	8 8 2 2	Retweet 8 Retweeted 8		Like 2 Liked 2	/bespokeinvest/status/389368488373915651
@ReformedBroker @ReformedBroker @ReformedBroker @ReformedBroker @ReformedBroker	Downtown Josh Brown‏Verified account @ReformedBroker	30 Sep 2013			BAML: TEN REASONS TO BUY INDUSTRIALS http://stks.co/sUYN $GE $XLI $FLR $TXT $DHR $MMM	2 3 3 6 6	Retweet 3 Retweeted 3		Like 6 Liked 6	/ReformedBroker/status/384719560735469568
@BloombergTV @BloombergTV @BloombergTV @BloombergTV @BloombergTV	Bloomberg TV‏Verified account @BloombergTV	23 Sep 2013	#BTV		What are you watching? Here are #BTV's top stocks of the day: http://bloom.bg/19tgV0D $GE $ORCL $C $CMCSA $JCP $MSFT $NFLX $GM $BBRY $AAPL	2 2 3 3	Retweet 2 Retweeted 2		Like 3 Liked 3	/BloombergTV/status/382153893729542144
@JaguarAnalytics @JaguarAnalytics @JaguarAnalytics @JaguarAnalytics @JaguarAnalytics	JaguarAnalytics‏ @JaguarAnalytics	16 Sep 2013			$GE Dec 25 call open interest was 27,000 on 9/11; Now 52,000 and another 20,000 added today for $0.39; EPS on 10/18 pic.twitter.com/LWNJDIyQAO	4 4 5 5	Retweet 4 Retweeted 4		Like 5 Liked 5	/JaguarAnalytics/status/379777104964890624
@OptionsHawk @OptionsHawk @OptionsHawk @OptionsHawk @OptionsHawk	Joe Kunkle‏ @OptionsHawk	12 Sep 2013			Couple Large Caps Notable OI Changes: $GE - Dec. 25 Call OI to 52,977 from 27,229; $KO - Nov. 40 Call OI to 23,491 from 13,456	2 2 2 2	Retweet 2 Retweeted 2		Like 2 Liked 2	/OptionsHawk/status/378112379902779392
@AOLFinance @AOLFinance @AOLFinance @AOLFinance @AOLFinance	AOL Finance‏Verified account @AOLFinance	30 Aug 2013			Daily Market Minute: GE eyeing sale of it consumer-finance unit http://aol.it/12SZxSL $GE	2 2 2 2	Retweet 2 Retweeted 2		Like 2 Liked 2	/AOLFinance/status/373424921604784128
@AndriaCheng @AndriaCheng @AndriaCheng @AndriaCheng @AndriaCheng	Andria Cheng‏Verified account @AndriaCheng	22 Aug 2013	#MadeinUSA		WalMart, General Electric CEOs: U.S. manufacturing at tipping point, more competitive http://on.mktw.net/17NYe72 $WMT $GE $SKS #MadeinUSA	13 13 5 5	Retweet 13 Retweeted 13		Like 5 Liked 5	/AndriaCheng/status/370661340056002560
@themotleyfool @themotleyfool @themotleyfool @themotleyfool @themotleyfool	The Motley Fool‏Verified account @themotleyfool	22 Aug 2013	#gas,TMFoolEnergy	#TMFoolEnergy	What is the status of natural #gas in transportation? Do you believe? $CLNE $GE #TMFoolEnergyhttp://mot.ly/15eeS0R	1 2 2 3 3	Retweet 2 Retweeted 2		Like 3 Liked 3	/themotleyfool/status/370644374498967552
@CNBC @CNBC @CNBC @CNBC @CNBC	CNBC‏Verified account @CNBC	12 Aug 2013			Blackstone to buy apartment portfolio valued at $2.7 billion from General Electric - DJ | $BX $GE	28 28 7 7	Retweet 28 Retweeted 28		Like 7 Liked 7	/CNBC/status/367008940397039616
@ReformedBroker @ReformedBroker @ReformedBroker @ReformedBroker @ReformedBroker	Downtown Josh Brown‏Verified account @ReformedBroker	7 Aug 2013			$FSLR recovers slightly from last night's plunge as $GE investment in co trumps short-term delay of revenue recognition.	1 2 2 3 3	Retweet 2 Retweeted 2		Like 3 Liked 3	/ReformedBroker/status/365077937185243136
@CNBC @CNBC @CNBC @CNBC @CNBC	CNBC‏Verified account @CNBC	6 Aug 2013			ALERT: GE & First Solar announce solar technology & commercial partnership; $GE receives 1.75M common $FSLR shares as part of the deal.	1 19 19 5 5	Retweet 19 Retweeted 19		Like 5 Liked 5	/CNBC/status/364841985263144962
@jonnajarian @jonnajarian @jonnajarian @jonnajarian @jonnajarian	Jon Najarian‏Verified account @jonnajarian	6 Aug 2013			$FLSR to acquire $GE solar unit	4 5 5 1 1	Retweet 5 Retweeted 5		Like 1 Liked 1	/jonnajarian/status/364839135720116224
@CNBCFastMoney @CNBCFastMoney @CNBCFastMoney @CNBCFastMoney @CNBCFastMoney	CNBC's Fast Money‏Verified account @CNBCFastMoney	31 Jul 2013	#icymi		4 top global market themes: Savita Subramanian http://cnb.cx/1aVoWNK $GE $MMM #icymi	1 1 1 1	Retweet 1 Retweeted 1		Like 1 Liked 1	/CNBCFastMoney/status/362723552237076481
@bespokeinvest @bespokeinvest @bespokeinvest @bespokeinvest @bespokeinvest	Bespoke‏ @bespokeinvest	22 Jul 2013			Some very overbought and very oversold stocks: http://www.bespokeinvest.com/thinkbig/2013/7/22/updated-dow-30-trading-range-screen.html … $DIA $SPY $INTC $MSFT $MCD $XOM $BA $GE $$	2 2 2 2	Retweet 2 Retweeted 2		Like 2 Liked 2	/bespokeinvest/status/359366216860712960
@SteveTappin @SteveTappin @SteveTappin @SteveTappin @SteveTappin	Steve Tappin CEO‏ @SteveTappin	8 Jul 2013			The CEO Guru Speaks To GE's Jeff Immelt & Wholefoods' Walter Robb About How To Build Great Company Culture $GE $WFM http://stks.co/fc0g	2 2 1 1	Retweet 2 Retweeted 2		Like 1 Liked 1	/SteveTappin/status/354198093291458561
@timothysykes @timothysykes @timothysykes @timothysykes @timothysykes	Timothy Sykes‏Verified account @timothysykes	2 Jul 2013			I Want You To Trade http://www.youtube.com/watch?v=EWkJ1zmQVmQ … (but not $AAPL $AMZN $GOOG $FB $GE $BAC type junk)	3 3 2 2	Retweet 3 Retweeted 3		Like 2 Liked 2	/timothysykes/status/352185106577899520
@etrade @etrade @etrade @etrade @etrade	E*TRADE‏Verified account @etrade	2 Jul 2013			Interesting fact, $GE is the only member of the original Dow in 1896 that is still included in the index today.	1 6 6 1 1	Retweet 6 Retweeted 6		Like 1 Liked 1	/etrade/status/352090798696828929
@FoxBusiness @FoxBusiness @FoxBusiness @FoxBusiness @FoxBusiness	FOX Business‏Verified account @FoxBusiness	2 Jul 2013	#Smoking,nutrition	#nutrition	#Smoking, drinking & poor #nutrition may cost more than you think: http://fxn.ws/19T5X9t $GE via @Jbooton	1 9 9 2 2	Retweet 9 Retweeted 9		Like 2 Liked 2	/FoxBusiness/status/352086285793509378
@upsidetrader @upsidetrader @upsidetrader @upsidetrader @upsidetrader	UPSIDETRADER‏ @upsidetrader	28 Jun 2013			$GE My fave market "tell", breaking down and a bear flag to boot http://stks.co/dZb0	2 1 1 1 1	Retweet 1 Retweeted 1		Like 1 Liked 1	/upsidetrader/status/350765750102917120
@CNBC @CNBC @CNBC @CNBC @CNBC	CNBC‏Verified account @CNBC	28 Jun 2013			General Electric looking to sell CareCredit healthcare financing unit in deal that may be valued at ~$2B. (via @Reuters quoting sources) $GE	3 14 14 2 2	Retweet 14 Retweeted 14		Like 2 Liked 2	/CNBC/status/350656109582884864
@OptionsHawk @OptionsHawk @OptionsHawk @OptionsHawk @OptionsHawk	Joe Kunkle‏ @OptionsHawk	18 Jun 2013			$GE June $24 calls very active with 16,150 trading, breaking out and hosting Analyst Meeting overnight	3 3 2 2	Retweet 3 Retweeted 3		Like 2 Liked 2	/OptionsHawk/status/347021232568401920
@valuewalk @valuewalk @valuewalk @valuewalk @valuewalk	ValueWalk‏ @valuewalk	9 Jun 2013			Henry Singleton: Who is He?http://stks.co/pG5M $TDY $BRK.A $BRK.B $GE $GS	1 2 2 1 1	Retweet 2 Retweeted 2		Like 1 Liked 1	/valuewalk/status/343885952835518464
@CNBC @CNBC @CNBC @CNBC @CNBC	CNBC‏Verified account @CNBC	7 Jun 2013			ALERT: $GE Finance Chief Keith Sherin to become CEO of GE Capital this summer - DJ	2 10 10 3 3	Retweet 10 Retweeted 10		Like 3 Liked 3	/CNBC/status/343071215755329536
@DavidSchawel @DavidSchawel @DavidSchawel @DavidSchawel @DavidSchawel	David Schawel‏ @DavidSchawel	4 Jun 2013			A lot of subordinated / perpetual bank paper under pressure the past week or so, particularly new deals from $BK $GE $JPM $BAC	3 3 2 2	Retweet 3 Retweeted 3		Like 2 Liked 2	/DavidSchawel/status/341979096257019905
@RolfeWinkler @RolfeWinkler @RolfeWinkler @RolfeWinkler @RolfeWinkler	Rolfe Winkler‏Verified account @RolfeWinkler	29 May 2013	#d11,offshoring	#offshoring	$GE's Jeff Immelt says "The era of labor arbitrage is ending" #d11 #offshoring	6 6 3 3	Retweet 6 Retweeted 6		Like 3 Liked 3	/RolfeWinkler/status/339880347988787200
@FoxBusiness @FoxBusiness @FoxBusiness @FoxBusiness @FoxBusiness	FOX Business‏Verified account @FoxBusiness	28 May 2013	#oil		$GE makes a big bet on the U.S. #oil boom: http://fxn.ws/1auPUd0	6 6 3 3	Retweet 6 Retweeted 6		Like 3 Liked 3	/FoxBusiness/status/339409880031043585
@jimcramer @jimcramer @jimcramer @jimcramer @jimcramer	Jim Cramer‏Verified account @jimcramer	23 May 2013			Two to buy: $KMP for fabulous yield and $GE because it is now DOWN despite positive restructuring coming	6 4 4 13 13	Retweet 4 Retweeted 4		Like 13 Liked 13	/jimcramer/status/337603709758480385
@CNBC @CNBC @CNBC @CNBC @CNBC	CNBC‏Verified account @CNBC	22 May 2013			ALERT: GE's Immelt tells conference IPO of parts of GE Finance a possibility; $GE talked of selling value maximizing businesses in past.	1 8 8	Retweet 8 Retweeted 8		Like Liked	/CNBC/status/337270553100550144
@themotleyfool @themotleyfool @themotleyfool @themotleyfool @themotleyfool	The Motley Fool‏Verified account @themotleyfool	6 May 2013			Check out the Dow's 5 highest-yielding dividend stocks. Maybe they're right for you. $T $MRK $VZ $INTC $GE http://mot.ly/16bJh1v	3 3 9 9	Retweet 3 Retweeted 3		Like 9 Liked 9	/themotleyfool/status/331415056837406721
@CNBC @CNBC @CNBC @CNBC @CNBC	CNBC‏Verified account @CNBC	24 Apr 2013			General Electric shareholders reject proposal to split Chairman & CEO roles. $GE trading up nearly 2% right now: http://cnb.cx/Rcngpm	3 17 17 3 3	Retweet 17 Retweeted 17		Like 3 Liked 3	/CNBC/status/327089512444469250
@ReutersInsider @ReutersInsider @ReutersInsider @ReutersInsider @ReutersInsider	Reuters Insider‏Verified account @ReutersInsider	23 Apr 2013	#Boeing		U.S. Day Ahead: Despite the #787 debacle, #Boeing may bounce back when it reports results http://reut.rs/ZCtiSw $GE $BA $F $AAPL	1 5 5	Retweet 5 Retweeted 5		Like Liked	/ReutersInsider/status/326796143784783872
@hmeisler @hmeisler @hmeisler @hmeisler @hmeisler	Helene Meisler‏ @hmeisler	22 Apr 2013			If I told you that $IBM, $GE, $UNH and $CAT all had bad Q's would you believe the $DJIA is still at 14,500?	1 5 5 2 2	Retweet 5 Retweeted 5		Like 2 Liked 2	/hmeisler/status/326318241968427008
@ReutersInsider @ReutersInsider @ReutersInsider @ReutersInsider @ReutersInsider	Reuters Insider‏Verified account @ReutersInsider	19 Apr 2013			FACTBOX: U.S. company revenues look dismal. Plus two of your biggest earnings for Friday $MCD $GE http://reut.rs/ZCgTy5	1 10 10 2 2	Retweet 10 Retweeted 10		Like 2 Liked 2	/ReutersInsider/status/325341818889854976
@CNBCnow @CNBCnow @CNBCnow @CNBCnow @CNBCnow	CNBC Now‏Verified account @CNBCnow	19 Apr 2013			EARNINGS: $GE Q1 EPS $0.39 vs. $0.35 est.; Q1 Revs. $35.0B vs. $34.51B est.	13 13	Retweet 13 Retweeted 13		Like Liked	/CNBCnow/status/325204962235793409
@OccupyWallStNYC @OccupyWallStNYC @OccupyWallStNYC @OccupyWallStNYC @OccupyWallStNYC	Occupy Wall Street‏ @OccupyWallStNYC	10 Apr 2013	#TaxEvader		EPIC shot of $GE the #TaxEvader in NYC: http://yfrog.com/h77fkwfzj	2 15 15 6 6	Retweet 15 Retweeted 15		Like 6 Liked 6	/OccupyWallStNYC/status/322228854389350400
@bobbirebell @bobbirebell @bobbirebell @bobbirebell @bobbirebell	Bobbi Rebell, CFP® Financial Grownup Podcast‏Verified account @bobbirebell	9 Apr 2013	#shale,energy,oil,gas,economy	#energy	Who will benefit most from #shale #energy boom? http://reut.rs/10Kr98E $ge $lufk $ba #oil #gas #economy @douglas_blake @ReutersInsider	5 24 24 10 10	Retweet 24 Retweeted 24		Like 10 Liked 10	/bobbirebell/status/321743122906365952
@themoneygame @themoneygame @themoneygame @themoneygame @themoneygame	BI Markets‏Verified account @themoneygame	8 Apr 2013			GE Just Acquired A 100-Year-Old Oil Company That Supports An Entire Region In Texas $LUFK $GE by @rjwilehttp://read.bi/1502Id9	5 5 2 2	Retweet 5 Retweeted 5		Like 2 Liked 2	/themoneygame/status/321359775654883328
@Breakingviews @Breakingviews @Breakingviews @Breakingviews @Breakingviews	ReutersBreakingviews‏Verified account @Breakingviews	8 Apr 2013			Why the 38 percent premium GE is paying for oilfield services company Lufkin may actually be a good price (video) http://ow.ly/jRrba $GE	1 8 8 1 1	Retweet 8 Retweeted 8		Like 1 Liked 1	/Breakingviews/status/321312194845368321
@OptionsAction @OptionsAction @OptionsAction @OptionsAction @OptionsAction	Options Action‏Verified account @OptionsAction	8 Apr 2013			Get ready, options traders! Some big earnings next week: M: Citi $C T: Coca-Cola $K, Goldman $GS W: BofA $BAC T: Google $GOOG F: $GE, $MCD	2 6 6 3 3	Retweet 6 Retweeted 6		Like 3 Liked 3	/OptionsAction/status/321302466056572928
@CNBC @CNBC @CNBC @CNBC @CNBC	CNBC‏Verified account @CNBC	8 Apr 2013			GE Buys Lufkin Industries For $3.3 Billion; $GE QUOTE:http://cnb.cx/Rcngpm	6 24 24 4 4	Retweet 24 Retweeted 24		Like 4 Liked 4	/CNBC/status/321214643781632000
@jimcramer @jimcramer @jimcramer @jimcramer @jimcramer	Jim Cramer‏Verified account @jimcramer	8 Apr 2013			$LUFK worth a heck of a lot more than here. $GE putting together soup to nuts oil service company now because of U.S. drilling	1 4 4 5 5	Retweet 4 Retweeted 4		Like 5 Liked 5	/jimcramer/status/321185213042552833
@StephLBaum @StephLBaum @StephLBaum @StephLBaum @StephLBaum	Stephanie Baum‏ @StephLBaum	4 Apr 2013	#big,mobile,HIT,healthIT	#mobile	Among themes of Startup Health and $GE's entrepreneur program companies: #big data, #mobile health http://ow.ly/jKafH #HIT #healthIT	6 6	Retweet Retweeted		Like 6 Liked 6	/StephLBaum/status/319827704482516994
@FoxBusiness @FoxBusiness @FoxBusiness @FoxBusiness @FoxBusiness	FOX Business‏Verified account @FoxBusiness	3 Apr 2013			A new gas-focused research center being built by @generalelectric in Oklahoma to create 125 high-tech jobs: http://fxn.ws/ZAf2Ze $GE	3 3 3 1 1	Retweet 3 Retweeted 3		Like 1 Liked 1	/FoxBusiness/status/319530637067444225
@OccupyWallStNYC @OccupyWallStNYC @OccupyWallStNYC @OccupyWallStNYC @OccupyWallStNYC	Occupy Wall Street‏ @OccupyWallStNYC	29 Mar 2013	#ows		Nader to Immelt: Justify Wage Gap http://www.corporatecrimereporter.com/news/200/nadertoimmeltjustify03152013/ … $ge #ows	2 18 18 2 2	Retweet 18 Retweeted 18		Like 2 Liked 2	/OccupyWallStNYC/status/317799192204546048
@CBOE @CBOE @CBOE @CBOE @CBOE	Cboe‏Verified account @CBOE	25 Mar 2013			Actives on open @ CBOE; $HPQ $DELL $AAPL $GE $GS $BBRY $C $GOOG $BIDU	4 4 1 1	Retweet 4 Retweeted 4		Like 1 Liked 1	/CBOE/status/316186196625723393
@Convertbond @Convertbond @Convertbond @Convertbond @Convertbond	Lawrence McDonald‏ @Convertbond	12 Mar 2013	#DJIA		Typically a leader at market highs, $GE trading flat since Feb 13, Dow #DJIA leaving her behind	2 2 2 2	Retweet 2 Retweeted 2		Like 2 Liked 2	/Convertbond/status/311486188802424832
@aarontask @aarontask @aarontask @aarontask @aarontask	Aaron Task‏Verified account @aarontask	11 Mar 2013	#tcot,tlot	#tlot	“Ludicrous” Tax System Leaves Billions of U.S. Corporate Profits Overseas http://yhoo.it/YdneBm $GE $ABT #tcot #tlot	5 5	Retweet 5 Retweeted 5		Like Liked	/aarontask/status/311142385075748864
@FoxBusiness @FoxBusiness @FoxBusiness @FoxBusiness @FoxBusiness	FOX Business‏Verified account @FoxBusiness	11 Mar 2013	#SEC		Former #SEC chief Mary Schapiro nominated to join $GE board. http://fxn.ws/ZzQRhO	1 6 6 2 2	Retweet 6 Retweeted 6		Like 2 Liked 2	/FoxBusiness/status/311113295820099585
@jimcramer @jimcramer @jimcramer @jimcramer @jimcramer	Jim Cramer‏Verified account @jimcramer	9 Mar 2013			I don't think it is going down much from here....RT @teal_robert: @jimcramer Should I wait for a pullback in $GE or buy at these levels	4 5 5 3 3	Retweet 5 Retweeted 5		Like 3 Liked 3	/jimcramer/status/310429293643694081
@FoxBusiness @FoxBusiness @FoxBusiness @FoxBusiness @FoxBusiness	FOX Business‏Verified account @FoxBusiness	6 Mar 2013	#gas		Berkshire’s BNSF Railway working with Caterpillar and $GE to test #gas --not diesel -- in locomotives: http://fxn.ws/W5BE6Q $CAT $BRK.A	13 13 3 3	Retweet 13 Retweeted 13		Like 3 Liked 3	/FoxBusiness/status/309352537071443968
@KristenScholer @KristenScholer @KristenScholer @KristenScholer @KristenScholer	Kristen Scholer‏Verified account @KristenScholer	27 Feb 2013			Dow $DJIA laggards since all-time closing high on Oct. 9, 2007: $AA -78%, $HPQ -62%, $GE -44%, $BA -23%, $INTC -18%, $T -14%.	2 2 1 1	Retweet 2 Retweeted 2		Like 1 Liked 1	/KristenScholer/status/306854356488179713
@abnormalreturns @abnormalreturns @abnormalreturns @abnormalreturns @abnormalreturns	Tadas Viskanta‏ @abnormalreturns	14 Feb 2013			Thursday links: flows->returns, $UGA rolls on and liquidity in online dating. http://stks.co/p2iI $GE $JCP $HPQ $AAPL $HNZ $BRKB $LCC $LNKD	2 2	Retweet Retweeted		Like 2 Liked 2	/abnormalreturns/status/302115055858765824
@CNBCnow @CNBCnow @CNBCnow @CNBCnow @CNBCnow	CNBC Now‏Verified account @CNBCnow	13 Feb 2013			GE CFO: NBCU deal represents attractive exit price. GE CEO: Buybacks will help us get share count below 10B shares. $GE	2 2 1 1	Retweet 2 Retweeted 2		Like 1 Liked 1	/CNBCnow/status/301706515629355008
@jimcramer @jimcramer @jimcramer @jimcramer @jimcramer	Jim Cramer‏Verified account @jimcramer	12 Feb 2013			BINGO! RT @dmsm77: @jimcramer your "don't just stand there, do something" theme just created a lot of value for $CMCSA $GE shareholders.	2 3 3 2 2	Retweet 3 Retweeted 3		Like 2 Liked 2	/jimcramer/status/301470879500615680
@CNBC @CNBC @CNBC @CNBC @CNBC	CNBC‏Verified account @CNBC	12 Feb 2013			GE raises stock buyback to $35B from $23B. [QUOTE] http://cnb.cx/Rcngpm $GE	1 14 14 2 2	Retweet 14 Retweeted 14		Like 2 Liked 2	/CNBC/status/301447411925139456
@CNBC @CNBC @CNBC @CNBC @CNBC	CNBC‏Verified account @CNBC	12 Feb 2013			GE expects pre-tax gains of $1B for GE and $0.9B for GE Capital from NBCU Sale. [QUOTE] http://cnb.cx/Rcngpm $GE	6 6 2 2	Retweet 6 Retweeted 6		Like 2 Liked 2	/CNBC/status/301447120592965632
@juleshyman @juleshyman @juleshyman @juleshyman @juleshyman	Julie Hyman‏Verified account @juleshyman	12 Feb 2013			As part of this deal, Comcast is the new owner of some key real estate: 30 Rock and CNBC HQ. $CMCSA $GE	2 4 4	Retweet 4 Retweeted 4		Like Liked	/juleshyman/status/301445289162723328
@juleshyman @juleshyman @juleshyman @juleshyman @juleshyman	Julie Hyman‏Verified account @juleshyman	12 Feb 2013			GE to get $12B cash, $4B Comcast guaranteed debt, $0.7B preferred stock from selling NBCU. $GE $CMCSA	1 4 4	Retweet 4 Retweeted 4		Like Liked	/juleshyman/status/301444729911001088
@Street_Insider @Street_Insider @Street_Insider @Street_Insider @Street_Insider	Streetinsider.com‏ @Street_Insider	12 Feb 2013			Comcast $CMCSA to Acquire General Electric’s $GE remaning 49% Common Equity Ownership Interest in NBCUniversal http://stks.co/hLpO	2 2 1 1	Retweet 2 Retweeted 2		Like 1 Liked 1	/Street_Insider/status/301443517899751424
@jimcramer @jimcramer @jimcramer @jimcramer @jimcramer	Jim Cramer‏Verified account @jimcramer	12 Feb 2013			Huge http://bit.ly/bbYAPN name RT @BIGErn64: @jimcramer how do you feel about $GE? Still room to grow?	1 3 3	Retweet Retweeted		Like 3 Liked 3	/jimcramer/status/301422856892448768
@MarcHochstein @MarcHochstein @MarcHochstein @MarcHochstein @MarcHochstein	Marc 74% SAFUstein‏ @MarcHochstein	12 Feb 2013			Mary Joe White's law firm clients have included $JPM, Deloitte, $GE, Rajat Gupta, and former $BAC CEO Ken Lewis http://www.washingtonpost.com/business/economy/watchdogs-report-raises-concerns-about-secs-revolving-door/2013/02/11/d79fc106-7472-11e2-aa12-e6cf1d31106b_print.html …	1 1	Retweet 1 Retweeted 1		Like Liked	/MarcHochstein/status/301316143774310400
@RedDogT3 @RedDogT3 @RedDogT3 @RedDogT3 @RedDogT3 @harmongreg	Scott Redler‏Verified account @RedDogT3	10 Feb 2013			@harmongreg $ge inching higher since earnings has been one to sit on in a portfolio Approach. Agree	4 4	Retweet Retweeted		Like 4 Liked 4	/RedDogT3/status/300645860243546112
@harmongreg @harmongreg @harmongreg @harmongreg @harmongreg	Greg Harmon‏Verified account @harmongreg	10 Feb 2013			$GE consolidating after a move higher, break of resistance yields target of 24.25 on a Measured Move http://stks.co/fLXp	1 1 1 2 2	Retweet 1 Retweeted 1		Like 2 Liked 2	/harmongreg/status/300629926892167169
@DaleCarnegie @DaleCarnegie @DaleCarnegie @DaleCarnegie @DaleCarnegie	Dale Carnegie‏ @DaleCarnegie	8 Feb 2013	#Communication,TeamBuilding,Leadership	#TeamBuilding	GE’s Wishlist for American Workers - TEAM SKILLS!!! http://buff.ly/WTuP8v via @WSJ $GE #Communication #TeamBuilding #Leadership	3 3 1 1	Retweet 3 Retweeted 3		Like 1 Liked 1	/DaleCarnegie/status/299979437930319873
@KeithMcCullough @KeithMcCullough @KeithMcCullough @KeithMcCullough @KeithMcCullough	Keith McCullough‏Verified account @KeithMcCullough	7 Feb 2013			$GE looks almost identical to the $SPY; i think i can buy both lower	1 1 1 1 1	Retweet 1 Retweeted 1		Like 1 Liked 1	/KeithMcCullough/status/299612715025068032
@FZucchi @FZucchi @FZucchi @FZucchi @FZucchi	FZucchi‏ @FZucchi	7 Feb 2013			If the mkt finally takes a beating my buy list consists of $SNDK $AAPL $GE $FFIV $EMC $DVN	1 1 1 1 1	Retweet 1 Retweeted 1		Like 1 Liked 1	/FZucchi/status/299549984645324800
@StockTwits @StockTwits @StockTwits @StockTwits @StockTwits	StockTwits‏Verified account @StockTwits	4 Feb 2013			Over the Last 15 Years, Dow Historically Drops to Start February http://stks.co/eJyY via @SeasonalOdds $GE $XOM $DIA	3 3 2 2	Retweet 3 Retweeted 3		Like 2 Liked 2	/StockTwits/status/298511456515788800
@abnormalreturns @abnormalreturns @abnormalreturns @abnormalreturns @abnormalreturns	Tadas Viskanta‏ @abnormalreturns	3 Feb 2013			Sunday links: complicated methodologies, fund flows and why we care about football. http://stks.co/iKrc $AAPL $XOM $SPY $GE	1 1 2 2	Retweet 1 Retweeted 1		Like 2 Liked 2	/abnormalreturns/status/298059564388069376
@IBDinvestors @IBDinvestors @IBDinvestors @IBDinvestors @IBDinvestors	Investors.com‏Verified account @IBDinvestors	25 Jan 2013			What CEOs of GE, Apple, Starbucks, other U.S. giants saying about China. http://ow.ly/h80Gj $GE $AAPL $UTX $MMM $SBUX $MCD $HON	1 2 2 1 1	Retweet 2 Retweeted 2		Like 1 Liked 1	/IBDinvestors/status/294832940255424512
@Convertbond @Convertbond @Convertbond @Convertbond @Convertbond	Lawrence McDonald‏ @Convertbond	23 Jan 2013			Before today's all time record Hybrid bond issuance, $5.3 bln by French utility EDF, prev record was $GE 's $3.2 bln in 2007, yes GE in 07!	2 2 5 5	Retweet 2 Retweeted 2		Like 5 Liked 5	/Convertbond/status/294156299350974464
@BobPisani @BobPisani @BobPisani @BobPisani @BobPisani	Bob Pisani‏Verified account @BobPisani	18 Jan 2013			Stocks end at 5-yr highs, while volatility $VIX fall to 5.5-yr low. Industrials lead after $GE reports strong earnings, notes China demand.	1 5 5	Retweet 5 Retweeted 5		Like Liked	/BobPisani/status/292377411524390912
@CNNBusiness @CNNBusiness @CNNBusiness @CNNBusiness @CNNBusiness	CNN Business‏Verified account @CNNBusiness	18 Jan 2013	#earnings		GE and Morgan Stanley rallying. $GE upbeat about future, Morgan lifted by rise in bond trading. $MS #earnings http://cnnmon.ie/10kNjlo	15 15 3 3	Retweet 15 Retweeted 15		Like 3 Liked 3	/CNNBusiness/status/292250448105189377
@chartsmarter @chartsmarter @chartsmarter @chartsmarter @chartsmarter	Douglas Busch CMT‏ @chartsmarter	12 Jan 2013			Complete Monday Game Plan http://stks.co/kIaE $$DRC $ADI $GE $STI	1 1 1 1	Retweet 1 Retweeted 1		Like 1 Liked 1	/chartsmarter/status/290097895946977280
@kaylatausche @kaylatausche @kaylatausche @kaylatausche @kaylatausche	Kayla Tausche‏Verified account @kaylatausche	8 Jan 2013			This @TheEconomist picture is worth a thousand words: Why every inv bank wants $GE as a client... http://econ.st/Wu5ptM	1 6 6 4 4	Retweet 6 Retweeted 6		Like 4 Liked 4	/kaylatausche/status/288751198968877056
@Convertbond @Convertbond @Convertbond @Convertbond @Convertbond	Lawrence McDonald‏ @Convertbond	1 Jan 2013			Dogs of Dow 2012 AT&T $T 5.23% Verizon $VZ 4.72% Intel $INTC 4.24% Merck $MRK 4% DuPont $DD 3.75% Hewlett P. $HPQ 3.6% $GE 3.6% $JNJ 3.4%	1 7 7 9 9	Retweet 7 Retweeted 7		Like 9 Liked 9	/Convertbond/status/286179493025042433
@stockticks @stockticks @stockticks @stockticks @stockticks	Stock Ticks‏ @stockticks	1 Jan 2013			$BRCMBroadcom Corporation News: Hot Stocks Earnings Forecast: Schlumberger, $GE General Electric, Broadcom ... -... http://bit.ly/UG8oDi		Retweet Retweeted		Like Liked	/stockticks/status/286153288544550912
@ronwagn @ronwagn @ronwagn @ronwagn @ronwagn	Ron Wagner‏ @ronwagn	1 Jan 2013			Commented on: "5 Natural Gas Transportation Stocks For 2013" http://seekingalpha.com/a/na2v $COP $GE $WPRT $XOM		Retweet Retweeted		Like Liked	/ronwagn/status/286146307205263361
@metaschemebot2 @metaschemebot2 @metaschemebot2 @metaschemebot2 @metaschemebot2 @EarningsReports	メタスキーマボット２‏ @metaschemebot2	1 Jan 2013	#earnings		“The QT @EarningsReports: Looking for #earnings surprises. Check out calendar $MCD $AA $GE $PFE $BAC http://goo.gl/IzkqP		Retweet Retweeted		Like Liked	/metaschemebot2/status/286124650298241024
@CashBauer @CashBauer @CashBauer @CashBauer @CashBauer	Cash Bauer‏ @CashBauer	1 Jan 2013			Largest holdings heading into 2013: $AAPL, $GE, $HD, $WMT, $CIE, $SIRI, $VTG, $F		Retweet Retweeted		Like Liked	/CashBauer/status/286111999090376704
@Candlestocks @Candlestocks @Candlestocks @Candlestocks @Candlestocks	Candlestick Stocks‏ @Candlestocks	1 Jan 2013			Blue Chip Stocks | $GE News: Airworthiness Directives; General Electric Company Turbofan Engines; Federal … http://bit.ly/UFEnnd		Retweet Retweeted		Like Liked	/Candlestocks/status/286041560041271297
@DozenStocks @DozenStocks @DozenStocks @DozenStocks @DozenStocks	12Stocks.com 🇺🇸‏ @DozenStocks	31 Dec 2012	#Stocks		Top Dow #Stocks Trend $CAT $AXP $GE $HPQ $BAC $AA $JPM $MMM $HD $UTX $DIS $XOM $T $DD $INTC $CVX $WMT $VZ $IBM @ http://12Stocks.com/dow		Retweet Retweeted		Like Liked	/DozenStocks/status/286001358371422208
@DozenStocks @DozenStocks @DozenStocks @DozenStocks @DozenStocks	12Stocks.com 🇺🇸‏ @DozenStocks	31 Dec 2012	#Stocks		Top S&P100 #Stocks Performance $AAPL $HPQ $NOV $NWSA $CAT $FCX $WMB $RF $AVP $MS $GE $EXC $AMZN $BHI $DOW more@ http://12Stocks.com/sp100		Retweet Retweeted		Like Liked	/DozenStocks/status/286001103479398400
@cubi_capital @cubi_capital @cubi_capital @cubi_capital @cubi_capital	CUBI Capital‏ @cubi_capital	31 Dec 2012			Can You Retire With A $1,000,000 Portfolio? http://seekingalpha.com/a/nbrz $BKCC $BMY $CSCO $CSX $GD $GE $JNJ $KFN $KO $LNCO $MCD $O $PFF		Retweet Retweeted		Like Liked	/cubi_capital/status/285962481199898626
@BigTicks @BigTicks @BigTicks @BigTicks @BigTicks	Big Ticks‏ @BigTicks	31 Dec 2012			$GE News: Hot blue-chip stocks: General Electric (NYSE:GE) and Merck & Co., Inc. (NYSE … http://bit.ly/TD8vgR http://bigticks.com		Retweet Retweeted		Like Liked	/BigTicks/status/285930680972636161
@BankofGSimms @BankofGSimms @BankofGSimms @BankofGSimms @BankofGSimms @studentoflife	Greg‏ @BankofGSimms	31 Dec 2012			@studentoflife yeah I'll update soon as I close the position. I am pretty bullish on $GE so I chose a higher mid strike price. Small pos		Retweet Retweeted		Like Liked	/BankofGSimms/status/285917282155241472
@BankofGSimms @BankofGSimms @BankofGSimms @BankofGSimms @BankofGSimms	Greg‏ @BankofGSimms	31 Dec 2012			Opened a small butterfly position (Feb 21,22,23) in $GE today. Experimenting a little more with options spreads we'll see how it works out	1	Retweet Retweeted		Like Liked	/BankofGSimms/status/285908686159900672
@Candlestocks @Candlestocks @Candlestocks @Candlestocks @Candlestocks	Candlestick Stocks‏ @Candlestocks	31 Dec 2012			Blue Chip Stocks | $GE News: Hot blue-chip equities: General Electric (NYSE:GE) and Merck & Company, Inc. (NYSE … http://bit.ly/TCWwA2		Retweet Retweeted		Like Liked	/Candlestocks/status/285906137868558337
