# Supplementary material for: Measuring information flux between social media and stock prices with Transfer Entropy
Source: PLoS One. 2021 Sep 23;16(9):e0257686. doi: 10.1371/journal.pone.0257686 (PMC8459996; doi:10.1371/journal.pone.0257686)
Supplement: S1 Data — (ZIP) [file pone.0257686.s001.zip › DATA BASES/18.-GE/dataminer (89).xlsx]

## Sheet: SheetJS
UserName	FullName	Date	First Hashtags	Alt Hashtags	Tweet (Message Text)	Retweets	Retweets (w/ Text)	Likes	Likes (w/ Text)	URL Path
@jimcramer @jimcramer @jimcramer @jimcramer @jimcramer	Jim Cramer‏Verified account @jimcramer	17 Dec 2014			If you have questions for Jeff Immelt of $GE please let me hear them. I will do my best to integrate them into my thinking.	47 5 5 10 10	Retweet 5 Retweeted 5		Like 10 Liked 10	/jimcramer/status/545151322782466049
@michaelsantoli @michaelsantoli @michaelsantoli @michaelsantoli @michaelsantoli	Michael Santoli‏Verified account @michaelsantoli	25 Nov 2014			What's big? $AAPL has $700B mkt cap. At '99 peak, $MSFT = $620B or $850B w/ inflation. $GE and $MSFT in '99 bigger % of $SPX than $AAPL now.	2 14 14 4 4	Retweet 14 Retweeted 14		Like 4 Liked 4	/michaelsantoli/status/537287445659000833
@SHWeiss01 @SHWeiss01 @SHWeiss01 @SHWeiss01 @SHWeiss01 @JeffinLondon	Steven Weiss‏ @SHWeiss01	27 Dec 2014			@JeffinLondon @jeffjarvis @monavernon @kylebrussell @stbe @pmarca $GE is only Dow 30 co listed from 1928; today <half were members in 1989.	5 5	Retweet Retweeted		Like 5 Liked 5	/SHWeiss01/status/548901027173638146
@AWastler @AWastler @AWastler @AWastler @AWastler	Allen Wastler‏Verified account @AWastler	26 Dec 2014			Top stock lookups on http://CNBC.com ysty: $AAPL, $FB, $BABA, $GE, $GILD, $BAC, $MOG.A, $C, $SPY, $GPRO, $XOM, $TWTR, $UGAZ, $TSLA	2 2 3 3	Retweet 2 Retweeted 2		Like 3 Liked 3	/AWastler/status/548457286000467968
@IBDinvestors @IBDinvestors @IBDinvestors @IBDinvestors @IBDinvestors	Investors.com‏Verified account @IBDinvestors	23 Dec 2014			Why companies are not being as generous with their dividends as they could be http://ibdn.uz/Gnar2 $AAPL $GE	1 1 2 2	Retweet 1 Retweeted 1		Like 2 Liked 2	/IBDinvestors/status/547534632187883520
@FactSet @FactSet @FactSet @FactSet @FactSet	FactSet‏Verified account @FactSet	23 Dec 2014			$GE had largest cash balance in $SPX (Ex-Financials) at end of Q3 http://ow.ly/GlzVw pic.twitter.com/tyb8ze04dn	1 4 4 3 3	Retweet 4 Retweeted 4		Like 3 Liked 3	/FactSet/status/547480608239538178
@BKOATL @BKOATL @BKOATL @BKOATL @BKOATL	BryanATL‏ @BKOATL	22 Dec 2014	#brandstrategy,branding,brand	#branding	$AAPL, $GOOG, $MSFT, $IBM and $GE are 2014's brand leaders. http://issuu.com/davisbrandcapital/docs/davis_brand_capital-2014_dbc25 … @RankingTheBrand #brandstrategy #branding #brand	3 3	Retweet Retweeted		Like 3 Liked 3	/BKOATL/status/547080183191465984
@CNBCnow @CNBCnow @CNBCnow @CNBCnow @CNBCnow	CNBC Now‏Verified account @CNBCnow	22 Dec 2014			BREAKING: Alstom pleads guilty and will pay record $772M in bribery charges » http://cnb.cx/1v99jK9 • $GE	7 7	Retweet 7 Retweeted 7		Like Liked	/CNBCnow/status/547059519936016384
@StockTwits @StockTwits @StockTwits @StockTwits @StockTwits	StockTwits‏Verified account @StockTwits	18 Dec 2014			U.S. growth looks robust heading into 2015: http://stks.co/e1N7K by our partner @Covestor $KORS $GE $SSYS $CELG	11 11 4 4	Retweet 11 Retweeted 11		Like 4 Liked 4	/StockTwits/status/545732511285125120
@WallStJesus @WallStJesus @WallStJesus @WallStJesus @WallStJesus	JE$US‏ @WallStJesus	17 Dec 2014	#options		RT @rb_trader: Unusual #options volume scanner output high DV/OI $LNG $ARRS $NRG $PG $CRR $GE $MGMpic.twitter.com/Wv05vFqkfb	2 3 3 8 8	Retweet 3 Retweeted 3		Like 8 Liked 8	/WallStJesus/status/545395967386996736
@theofrancis @theofrancis @theofrancis @theofrancis @theofrancis	Theo Francis‏Verified account @theofrancis	17 Dec 2014			How big companies play the “audit lottery” with dicey tax bets, and win. My latest: http://on.WSJ.com/1GtkK7F via @WSJ $GE $AAPL $XOM $PFE $ABT	8 8 1 1	Retweet 8 Retweeted 8		Like 1 Liked 1	/theofrancis/status/545330778666962945
@cicelydyson @cicelydyson @cicelydyson @cicelydyson @cicelydyson	Cicely K. Dyson‏Verified account @cicelydyson	17 Dec 2014			How Google, GE and U.S. firms play the tax ‘audit lottery’ http://on.wsj.com/1sGsFfo via @WSJ $GOOG $GE pic.twitter.com/dyrC9tJG0C	19 19 11 11	Retweet 19 Retweeted 19		Like 11 Liked 11	/cicelydyson/status/545324083668598784
@TheStreet @TheStreet @TheStreet @TheStreet @TheStreet	TheStreet‏Verified account @TheStreet	17 Dec 2014	#exposure		$1 billion of General Electric's annual revenue is derived from Russian operations, and $GE is not unique. #exposure http://bit.ly/1szWXdW	3 3 1 1	Retweet 3 Retweeted 3		Like 1 Liked 1	/TheStreet/status/545282335437258752
@CBOE_TV @CBOE_TV @CBOE_TV @CBOE_TV @CBOE_TV	CBOE TV‏ @CBOE_TV	17 Dec 2014			Earnings news: $DRI, $JOY, $ORCL. $MA calls, weakness in $NFLX & $TSLA. @AngieMiles w @TDAJJKinahan: $MAT, $TWTR, $GE http://www.cboe.com/tradtool/webcast.aspx?channelId=5b55c8e4496547688d9023fbc15d1ba5&channelListId=87ce30f5be214b01be55fc231a256371&mediaId=ed85c12a19b541cf93a023a6bee77cf7 …	1 1 3 3	Retweet 1 Retweeted 1		Like 3 Liked 3	/CBOE_TV/status/545248647324372992
@YahooFinance @YahooFinance @YahooFinance @YahooFinance @YahooFinance	Yahoo Finance‏Verified account @YahooFinance	17 Dec 2014			GE tells it how it is: ‘growth…and volatility’ http://financialorbit.tumblr.com/post/105439810047/ge-tells-it-how-it-is-growth-and-volatility … via @Financial_Orbit $GE pic.twitter.com/sAvLsdm48x	2 9 9 6 6	Retweet 9 Retweeted 9		Like 6 Liked 6	/YahooFinance/status/545234978838413312
@CNBCnow @CNBCnow @CNBCnow @CNBCnow @CNBCnow	CNBC Now‏Verified account @CNBCnow	17 Dec 2014			[Exclusive] $GE CEO Immelt: We'd like Russia to be in better shape, I like Russia long-term. http://cnb.cx/1xri7BU pic.twitter.com/3rpfo9HC3d	2 5 5 2 2	Retweet 5 Retweeted 5		Like 2 Liked 2	/CNBCnow/status/545230263606067200
@The_Real_Fly @The_Real_Fly @The_Real_Fly @The_Real_Fly @The_Real_Fly	The_Real_Fly‏ @The_Real_Fly	17 Dec 2014			Dumbass $ge was a bank in the banking crisis and now a energy co during oil crisis.	7 12 12 30 30	Retweet 12 Retweeted 12		Like 30 Liked 30	/The_Real_Fly/status/545185900238733313
@sallyshin @sallyshin @sallyshin @sallyshin @sallyshin	Sally Shin‏Verified account @sallyshin	16 Dec 2014			Today's @SquawkStreet roadmap: - Markets, Oil, Ruble - Dow movers: $BA $KO $GE - Repsol-Talisman Energy deal	2 2 3 3	Retweet 2 Retweeted 2		Like 3 Liked 3	/sallyshin/status/544843143297118208
@OptionHut @OptionHut @OptionHut @OptionHut @OptionHut	OptionHut‏ @OptionHut	15 Dec 2014			At some point market needs to decouple oil from the broader market $SPY $DIA $RUT $QQQ $SPX $AAPL $FB $IBM $LNKD $BIDU $GE $LUV $PBR $GLD	14 14 15 15	Retweet 14 Retweeted 14		Like 15 Liked 15	/OptionHut/status/544689201275338752
@hurried47 @hurried47 @hurried47 @hurried47 @hurried47	Keesha Mallory‏ @hurried47	11 Dec 2014	#pennystock,money	#money	Find the next hot #pennystock $HMA $BA $GE $AAPL #money http://bit.ly/1DjCGmS	2 2 1 1	Retweet 2 Retweeted 2		Like 1 Liked 1	/hurried47/status/543211643170062336
@passthepuck @passthepuck @passthepuck @passthepuck @passthepuck	Pass the Puck‏ @passthepuck	11 Dec 2014			Fox News Admits Marijuana is Safe! (Video) https://www.youtube.com/watch?v=H4y86NaLBwc … $MJNA $HEMP $PMCM $HPNN $MDIN $LATF $TRTC $ERBB $LVVV $S $GM $GE $MU $AXP	7 7 4 4	Retweet 7 Retweeted 7		Like 4 Liked 4	/passthepuck/status/543117589019623424
@NYSE @NYSE @NYSE @NYSE @NYSE	NYSE 🏛‏Verified account @NYSE	10 Dec 2014			Our friends at @generalelectric (NYSE: $GE) did something very cool w/@Snapchat. Check it out: http://goo.gl/uE4qEZ pic.twitter.com/SWPbf7KFIK	1 11 11 13 13	Retweet 11 Retweeted 11		Like 13 Liked 13	/NYSE/status/542870892066652160
@themotleyfool @themotleyfool @themotleyfool @themotleyfool @themotleyfool	The Motley Fool‏Verified account @themotleyfool	9 Dec 2014			Jack Donaghy would, of course, have surpassed them both. Jeffrey Immelt vs. Jack Welch in the battle of the $GE CEOs: http://mot.ly/1yyGLMe	3 3 6 6	Retweet 3 Retweeted 3		Like 6 Liked 6	/themotleyfool/status/542416900974579712
@StockTwits @StockTwits @StockTwits @StockTwits @StockTwits	StockTwits‏Verified account @StockTwits	8 Dec 2014			Why the stock market’s ‘solitary walk’ is worrisome: http://stks.co/t17EB by our partner @Covestor $GE $IBM $DIA $SPY	1 23 23 4 4	Retweet 23 Retweeted 23		Like 4 Liked 4	/StockTwits/status/542092250524950528
@BarbarianCap @BarbarianCap @BarbarianCap @BarbarianCap @BarbarianCap	Barbarian Capital‏ @BarbarianCap	7 Dec 2014			$GE monthly... easy to spot when the black box EPS masseuse/celebrity CEO retired... pic.twitter.com/lNXsV3z5MX	3 1 1	Retweet Retweeted		Like 1 Liked 1	/BarbarianCap/status/541710094564876289
@TwoMargins @TwoMargins @TwoMargins @TwoMargins @TwoMargins	Two Margins‏ @TwoMargins	5 Dec 2014			$DDD leading 3D printing industry has partnered with $GE, $TSLA, $HSY and the United States Air Force, however stock has been trending down	1 1 2 2	Retweet 1 Retweeted 1		Like 2 Liked 2	/TwoMargins/status/540974378163658752
@StockCats @StockCats @StockCats @StockCats @StockCats	StockCats‏ @StockCats	2 Dec 2014			but hey, stocks like $GE and $INTC are long-term investments so I'm sure someday they will get back there	2 2	Retweet Retweeted		Like 2 Liked 2	/StockCats/status/539981132495069184
@valuewalk @valuewalk @valuewalk @valuewalk @valuewalk	ValueWalk‏ @valuewalk	27 Nov 2014			Jack Welch GE Annual Letters 1980 to 2000 http://stks.co/s14g6 $GE	2 2 8 8	Retweet 2 Retweeted 2		Like 8 Liked 8	/valuewalk/status/537990325789143040
@IBDinvestors @IBDinvestors @IBDinvestors @IBDinvestors @IBDinvestors	Investors.com‏Verified account @IBDinvestors	24 Nov 2014			Finding Great Stocks: Why Mobileye trumps GE, Coke http://ow.ly/EPm2F $MBLY $GE $KOpic.twitter.com/ep11JOk6za	1 9 9 8 8	Retweet 9 Retweeted 9		Like 8 Liked 8	/IBDinvestors/status/537070708971819009
@Kiplinger @Kiplinger @Kiplinger @Kiplinger @Kiplinger	Kiplinger‏Verified account @Kiplinger	24 Nov 2014			Cash in on the capital spending boom with $HON, $UTX, $ETN, $GE, $NTAP and $TRN http://mykip.co/1p1tnl7	2 2 2 2	Retweet 2 Retweeted 2		Like 2 Liked 2	/Kiplinger/status/537019165941710848
@InvestorWisdom @InvestorWisdom @InvestorWisdom @InvestorWisdom @InvestorWisdom	Future Tech Investor‏ @InvestorWisdom	20 Nov 2014			$MXWL Announces Availability of Enhanced 48V Module http://www.marketwatch.com/story/maxwell-technologies-announces-availability-of-enhanced-48v-module-2014-11-20?reflink=MW_news_stmp … $TSLA $KNDI $F $GM $GE $FB $MU $S $T $N $AA $EJ $GPRO $Z $ZU $TTM	1 1 3 3	Retweet 1 Retweeted 1		Like 3 Liked 3	/InvestorWisdom/status/535548331473514497
@TheVolSmile @TheVolSmile @TheVolSmile @TheVolSmile @TheVolSmile	Daniel‏ @TheVolSmile	18 Nov 2014			$GE just hit $27. Remember when I said buy at $23 and that I wasn't selling till $28? Yikes	1 1 4 4	Retweet 1 Retweeted 1		Like 4 Liked 4	/TheVolSmile/status/534802365820710912
@YahooFinance @YahooFinance @YahooFinance @YahooFinance @YahooFinance	Yahoo Finance‏Verified account @YahooFinance	17 Nov 2014			4 Trade Ideas for General Electric this Week http://dragonflycap.tumblr.com/post/102869623828/4-trade-ideas-for-general-electric-this-week … via @harmongreg $GE pic.twitter.com/v18BzAZFoH	2 2 2 2	Retweet 2 Retweeted 2		Like 2 Liked 2	/YahooFinance/status/534332965183320064
@FortuneMagazine @FortuneMagazine @FortuneMagazine @FortuneMagazine @FortuneMagazine	FORTUNE‏Verified account @FortuneMagazine	13 Nov 2014			General Electric today opened its first new R&D center in 10 years. Why is it in Rio de Janeiro? http://for.tn/111EejG $GE	19 19 10 10	Retweet 19 Retweeted 19		Like 10 Liked 10	/FortuneMagazine/status/532972451190542337
@Stephanie_Link @Stephanie_Link @Stephanie_Link @Stephanie_Link @Stephanie_Link	Stephanie Link‏ @Stephanie_Link	11 Nov 2014			CSFB likes the risk/reward to $ETN $TYC $GE into year end. $GE has upcoming analyst day which c/b catalyst.	2 3 3 1 1	Retweet 3 Retweeted 3		Like 1 Liked 1	/Stephanie_Link/status/532141717391421441
@IBDinvestors @IBDinvestors @IBDinvestors @IBDinvestors @IBDinvestors	Investors.com‏Verified account @IBDinvestors	10 Nov 2014			Income Investor: Next to be shed: Maybe GE's 43% stake in a S.Korean car-lender launched with Hyundai. http://ow.ly/E5miH $GE	2 2 3 3	Retweet 2 Retweeted 2		Like 3 Liked 3	/IBDinvestors/status/532020113193848833
@MarketWatch @MarketWatch @MarketWatch @MarketWatch @MarketWatch	MarketWatch‏Verified account @MarketWatch	10 Nov 2014			The breakout rally in $GE's stock last week has made some bullish chart watchers giddy: http://on.mktw.net/10Mkr7H pic.twitter.com/py3oyyKqcf	4 20 20 7 7	Retweet 20 Retweeted 20		Like 7 Liked 7	/MarketWatch/status/531977234085842944
@MarketWatch @MarketWatch @MarketWatch @MarketWatch @MarketWatch	MarketWatch‏Verified account @MarketWatch	10 Nov 2014			When $GE and $DJIA disagree, General Electric tends to be right: http://on.mktw.net/1oCKdXf pic.twitter.com/DXXGwTgaoa	1 14 14 7 7	Retweet 14 Retweeted 14		Like 7 Liked 7	/MarketWatch/status/531897400475275264
@MarketWatch @MarketWatch @MarketWatch @MarketWatch @MarketWatch	MarketWatch‏Verified account @MarketWatch	10 Nov 2014			$GE has some good news for the stock market: http://on.mktw.net/144S4E1 pic.twitter.com/5e8IFZ5uSr	1 19 19 14 14	Retweet 19 Retweeted 19		Like 14 Liked 14	/MarketWatch/status/531893317857206272
@davebudge @davebudge @davebudge @davebudge @davebudge	Old Bull Lee‏ @davebudge	7 Nov 2014			WTF? RT @CNBCnow: GE files to sell up to $1.9B in stock. • $GE	1 2 2 2 2	Retweet 2 Retweeted 2		Like 2 Liked 2	/davebudge/status/530843001900531712
@themotleyfool @themotleyfool @themotleyfool @themotleyfool @themotleyfool	The Motley Fool‏Verified account @themotleyfool	5 Nov 2014			Light bulbs? Nope. Loans? Nah. $GE's most lucrative business line is the last one you'd ever expect. http://mot.ly/1y3YWdu	3 4 4 6 6	Retweet 4 Retweeted 4		Like 6 Liked 6	/themotleyfool/status/530110056155475969
@valuewalk @valuewalk @valuewalk @valuewalk @valuewalk	ValueWalk‏ @valuewalk	5 Nov 2014			Don Graham Insights Into Berkshire Hathaway, Warren Buffett http://stks.co/d1D92 $BRK.A $BRK.B $TLT $TBT $PG $GE	2 2 3 3	Retweet 2 Retweeted 2		Like 3 Liked 3	/valuewalk/status/530003972674043904
@StockTwits @StockTwits @StockTwits @StockTwits @StockTwits	StockTwits‏Verified account @StockTwits	30 Oct 2014			The 3 worst performing Dow stocks of 2014: $IBM -10.8% $BA -7.7% $GE -6.0% -> http://stks.co/p0y35	3 20 20 4 4	Retweet 20 Retweeted 20		Like 4 Liked 4	/StockTwits/status/528022248972509184
@Ktr8der @Ktr8der @Ktr8der @Ktr8der @Ktr8der	Kevin‏ @Ktr8der	28 Oct 2014	#City,LongExposure,CLE,Cleveland,Canon,urbanscapes	#LongExposure	E14 & EuclidPlayhouse Square and a $16M chandelier. #City #LongExposure #CLE #Cleveland $GE #Canon #urbanscapespic.twitter.com/04wpN8fJdB	2 4 4 8 8	Retweet 4 Retweeted 4		Like 8 Liked 8	/Ktr8der/status/527058993022513152
@StockTwits @StockTwits @StockTwits @StockTwits @StockTwits	StockTwits‏Verified account @StockTwits	23 Oct 2014			Some of the world's largest companies have the lowest tax rates: $GE 3.7% $JNJ 10% $AIG 13% MUST-SEE CHART -> http://stks.co/a19Wh	18 18 5 5	Retweet 18 Retweeted 18		Like 5 Liked 5	/StockTwits/status/525344750510292993
@IBDinvestors @IBDinvestors @IBDinvestors @IBDinvestors @IBDinvestors	Investors.com‏Verified account @IBDinvestors	17 Oct 2014			General Electric, a bellwether for the global economy, had a strong Q3 and is upbeat going forward http://ow.ly/CVsFY $GE $HON	6 6 2 2	Retweet 6 Retweeted 6		Like 2 Liked 2	/IBDinvestors/status/523132815874228224
@YahooFinance @YahooFinance @YahooFinance @YahooFinance @YahooFinance	Yahoo Finance‏Verified account @YahooFinance	17 Oct 2014			$GE profit tops estimates as cost cuts drive margins http://yhoo.it/1xYIwnw	1 7 7 2 2	Retweet 7 Retweeted 7		Like 2 Liked 2	/YahooFinance/status/523125547199918080
@jimcramer @jimcramer @jimcramer @jimcramer @jimcramer	Jim Cramer‏Verified account @jimcramer	17 Oct 2014			Some very strong earnings this morning-$HON, $GE, $SLB, $MS--very positive...	12 22 22 22 22	Retweet 22 Retweeted 22		Like 22 Liked 22	/jimcramer/status/523083020916760576
@USATODAYmoney @USATODAYmoney @USATODAYmoney @USATODAYmoney @USATODAYmoney	USA TODAY Money‏Verified account @USATODAYmoney	17 Oct 2014			GE shares $GE up 5% premarket as profit rises on oil, aviation strength http://usat.ly/1qHDBCl	5 5 4 4	Retweet 5 Retweeted 5		Like 4 Liked 4	/USATODAYmoney/status/523074895295819776
@CNBC @CNBC @CNBC @CNBC @CNBC	CNBC‏Verified account @CNBC	17 Oct 2014			General Electric reports earnings of 38 cents a share vs. 37 cents estimate: http://cnb.cx/1FauHHd $GE	4 15 15 8 8	Retweet 15 Retweeted 15		Like 8 Liked 8	/CNBC/status/523058912040587264
@jimcramer @jimcramer @jimcramer @jimcramer @jimcramer @Marmadukemark	Jim Cramer‏Verified account @jimcramer	17 Oct 2014			It's earnings season & I have to prepare for $GE, $SLB & read $PPG and $GOOG notes..when else can i do that? @Marmadukemark @spank419	9 5 5 8 8	Retweet 5 Retweeted 5		Like 8 Liked 8	/jimcramer/status/523014835190386688
@TripleDTrader @TripleDTrader @TripleDTrader @TripleDTrader @TripleDTrader	Dennis Dick‏ @TripleDTrader	16 Oct 2014			Speaking of closing imbalances, here are today's notables: $GE +270K, $KO +330K, $C -238K, $XOM +384K, $WFC +209K, $CVX +158K, $BABA -90K	2 2 2 2 2	Retweet 2 Retweeted 2		Like 2 Liked 2	/TripleDTrader/status/522836052440915968
@mattkrantz @mattkrantz @mattkrantz @mattkrantz @mattkrantz	Matt Krantz‏Verified account @mattkrantz	15 Oct 2014			Miracle! 4 Dow stocks actually up today (Photo: Getty) http://usat.ly/1xTs9bM $ge pic.twitter.com/e4segjneFJ	4 4 3 3	Retweet 4 Retweeted 4		Like 3 Liked 3	/mattkrantz/status/522473205974720512
@GotSanctuary @GotSanctuary @GotSanctuary @GotSanctuary @GotSanctuary	GotSanctuary‏ @GotSanctuary	12 Oct 2014			This weeks market focus a shift from the talking heads to earnings reports http://www.gotsanctuary.com/f/index.php?topic=273.msg7483#msg7483 … $GE $KSU $JPM $WFC $HON $INTC $CSX $DAL	2 2 3 3	Retweet 2 Retweeted 2		Like 3 Liked 3	/GotSanctuary/status/521488919880163328
@YahooFinance @YahooFinance @YahooFinance @YahooFinance @YahooFinance	Yahoo Finance‏Verified account @YahooFinance	9 Oct 2014			General Electric's big bet on the Industrial Internet http://yhoo.it/1oUwO7T $GE pic.twitter.com/0uvA2yfPzf	6 6 2 2	Retweet 6 Retweeted 6		Like 2 Liked 2	/YahooFinance/status/520318282419929088
@YahooFinance @YahooFinance @YahooFinance @YahooFinance @YahooFinance	Yahoo Finance‏Verified account @YahooFinance	9 Oct 2014			General Electric expects to earn $1 billion from industrial data-analysis business this year http://yhoo.it/1vR9yvC $GE	10 10 4 4	Retweet 10 Retweeted 10		Like 4 Liked 4	/YahooFinance/status/520242737745252352
@IBD_GRich @IBD_GRich @IBD_GRich @IBD_GRich @IBD_GRich	Gillian Rich‏ @IBD_GRich	29 Sep 2014			GE Inks Exelon Turbine Order, Invests In Solar Plant $GE http://ibdn.uz/C4XvY	7 7 1 1	Retweet 7 Retweeted 7		Like 1 Liked 1	/IBD_GRich/status/516653215639945216
@Lebeaucarnews @Lebeaucarnews @Lebeaucarnews @Lebeaucarnews @Lebeaucarnews	Phil LeBeau‏Verified account @Lebeaucarnews	20 Aug 2014			"There has been talk the aerospace cycle is done. Well, it's not done," said @jimcramer talking about $GE, $UTX	6 6 4 4	Retweet 6 Retweeted 6		Like 4 Liked 4	/Lebeaucarnews/status/502087808992178176
@Stephanie_Link @Stephanie_Link @Stephanie_Link @Stephanie_Link @Stephanie_Link	Stephanie Link‏ @Stephanie_Link	20 Aug 2014			$GE to invest $3.5 billion in its aircraft engine unit over next 3 yrs. $BA increases production of 737s. Aero cycle still strong.	3 11 11 4 4	Retweet 11 Retweeted 11		Like 4 Liked 4	/Stephanie_Link/status/502066266367328256
@Stephanie_Link @Stephanie_Link @Stephanie_Link @Stephanie_Link @Stephanie_Link	Stephanie Link‏ @Stephanie_Link	18 Aug 2014			CSFB reinstates $GE with a buy. Expects catch up trade into end of yr with catalysts in 2015. Insiders buying. Target $30.	1 6 6 5 5	Retweet 6 Retweeted 6		Like 5 Liked 5	/Stephanie_Link/status/501312858077294593
@BloombergDeals @BloombergDeals @BloombergDeals @BloombergDeals @BloombergDeals	Bloomberg Deals‏Verified account @BloombergDeals	14 Aug 2014			SCOOP: Quirky is teaming up w/ $BX to bid for $GE's appliance unit: http://bloom.bg/1p7OOP6	9 9 4 4	Retweet 9 Retweeted 9		Like 4 Liked 4	/BloombergDeals/status/500002801783943169
@FortuneMagazine @FortuneMagazine @FortuneMagazine @FortuneMagazine @FortuneMagazine	FORTUNE‏Verified account @FortuneMagazine	14 Aug 2014			Sweden’s Electrolux in talks to buy GE’s appliances unit http://for.tn/1vNrkE0 $GE	1 19 19 5 5	Retweet 19 Retweeted 19		Like 5 Liked 5	/FortuneMagazine/status/499964756791664641
@TheStreet @TheStreet @TheStreet @TheStreet @TheStreet	TheStreet‏Verified account @TheStreet	13 Aug 2014			General Electric is a high yield dividend stock: http://trib.al/kEeR4Uq $GE	1 8 8 6 6	Retweet 8 Retweeted 8		Like 6 Liked 6	/TheStreet/status/499751522146992130
@bespokeinvest @bespokeinvest @bespokeinvest @bespokeinvest @bespokeinvest	Bespoke‏ @bespokeinvest	13 Aug 2014			A lot of Dow stocks are still oversold, just much less so than they were a week ago: http://www.bespokeinvest.com/thinkbig/2014/8/13/dow-trading-range-screen.html … $DIA $AXP $MMM $GE $MRK $TRV	3 3 3 3	Retweet 3 Retweeted 3		Like 3 Liked 3	/bespokeinvest/status/499562840748212225
@jimcramer @jimcramer @jimcramer @jimcramer @jimcramer	Jim Cramer‏Verified account @jimcramer	10 Aug 2014			$GE is complicated. It went down too much to sell it here but not so low to buy. Total quandary. Thought ipo would propel; it didn't.	13 8 8 13 13	Retweet 8 Retweeted 8		Like 13 Liked 13	/jimcramer/status/498625711976873984
@jimcramer @jimcramer @jimcramer @jimcramer @jimcramer	Jim Cramer‏Verified account @jimcramer	6 Aug 2014			$PH, $BA, $UTX, $HON. $EMR all trading as one stock right now. $ETN trading worse; $GE trading better. there's a switch!	7 8 8 13 13	Retweet 8 Retweeted 8		Like 13 Liked 13	/jimcramer/status/497202609988837376
@YahooFinance @YahooFinance @YahooFinance @YahooFinance @YahooFinance	Yahoo Finance‏Verified account @YahooFinance	6 Aug 2014			Early Movers: $FOXA, $TWX, $GE, $M, $S, $TMUS, $Z & more http://yhoo.it/XDqvi1	3 3 6 6	Retweet 3 Retweeted 3		Like 6 Liked 6	/YahooFinance/status/496991257189957632
@FortuneMagazine @FortuneMagazine @FortuneMagazine @FortuneMagazine @FortuneMagazine	FORTUNE‏Verified account @FortuneMagazine	4 Aug 2014			GE pledges $2 billion to boost African energy infrastructure http://for.tn/UNFBj9 $GE	3 29 29 12 12	Retweet 29 Retweeted 29		Like 12 Liked 12	/FortuneMagazine/status/496344851060121601
@StockTwits @StockTwits @StockTwits @StockTwits @StockTwits	StockTwits‏Verified account @StockTwits	28 Jul 2014			$GE spinoff Synchrony Financial will begin trading on the 31st. Here's the $SYF ticker stream on StockTwits: http://stks.co/r0awJ	4 4 1 1	Retweet 4 Retweeted 4		Like 1 Liked 1	/StockTwits/status/493791050356772865
@jimcramer @jimcramer @jimcramer @jimcramer @jimcramer	Jim Cramer‏Verified account @jimcramer	28 Jul 2014			No, it did have plus 5% organic growth which isn't bad at all. Just needs better margins RT @rgletter: Is $GE a Death Star? @jimcramer	3 6 6 2 2	Retweet 6 Retweeted 6		Like 2 Liked 2	/jimcramer/status/493710969747828736
@jimcramer @jimcramer @jimcramer @jimcramer @jimcramer	Jim Cramer‏Verified account @jimcramer	21 Jul 2014			Higher into IPO, that's all RT @markkoala7:Dr. Jim! Do you for see $GE going higher the next few months or just treading water again?	3 4 4 3 3	Retweet 4 Retweeted 4		Like 3 Liked 3	/jimcramer/status/491156458357006336
@jimcramer @jimcramer @jimcramer @jimcramer @jimcramer	Jim Cramer‏Verified account @jimcramer	20 Jul 2014			Another bad q; ughRT @seppenation: @jimcramer quit answering the HATERS! The home gamer needs your help....what are your thoughts on $GE ?	8 5 5 7 7	Retweet 5 Retweeted 5		Like 7 Liked 7	/jimcramer/status/490919975570653184
@YahooFinance @YahooFinance @YahooFinance @YahooFinance @YahooFinance	Yahoo Finance‏Verified account @YahooFinance	18 Jul 2014			$GE credit card unit says to raise up to $3.25 billion in IPO http://yhoo.it/1yBBoxZ	9 9 2 2	Retweet 9 Retweeted 9		Like 2 Liked 2	/YahooFinance/status/490134979293503488
@YahooFinance @YahooFinance @YahooFinance @YahooFinance @YahooFinance	Yahoo Finance‏Verified account @YahooFinance	18 Jul 2014			$GE net profit rises, helped by jet engine, oil equipment sales http://yhoo.it/WmvIKL	8 8 3 3	Retweet 8 Retweeted 8		Like 3 Liked 3	/YahooFinance/status/490088712949465088
@CNBC @CNBC @CNBC @CNBC @CNBC	CNBC‏Verified account @CNBC	18 Jul 2014			General Electric posts earnings of 39 cents a share, matching estimates: http://cnb.cx/1nDQCdz $GE (via @EarningsCentral)	2 17 17 6 6	Retweet 17 Retweeted 17		Like 6 Liked 6	/CNBC/status/490082275682295808
@DeirdreBolton @DeirdreBolton @DeirdreBolton @DeirdreBolton @DeirdreBolton @EveningEdit	Deirdre Bolton‏Verified account @DeirdreBolton	15 Jul 2014	#Toyota,cloud	#cloud	39k corp clients incld $GE #Toyota $PG. @BoxHQ @levie w/why his #cloud brand works best. @jolingkent http://bit.ly/1renFfD @RiskRewardFBN	1 3 3 2 2	Retweet 3 Retweeted 3		Like 2 Liked 2	/DeirdreBolton/status/489228589993189376
@jimcramer @jimcramer @jimcramer @jimcramer @jimcramer	Jim Cramer‏Verified account @jimcramer	12 Jul 2014			Fine list! RT @markkoala7: @jimcramer Dr J! Am I diversified? $GE, $AAPL, $LGF (Ty btw!) $PG, &amp; $KO, thanks for all of your help!	2 7 7 19 19	Retweet 7 Retweeted 7		Like 19 Liked 19	/jimcramer/status/487915432830337024
@bobbirebell @bobbirebell @bobbirebell @bobbirebell @bobbirebell	Bobbi Rebell, CFP® Financial Grownup Podcast‏Verified account @bobbirebell	11 Jul 2014	#Google,stocks	#stocks	U.S. Week Ahead: The earnings that could move the markets: WATCH: http://reut.rs/1q4guH3 @ReutersInsider $YHOO #Google $C $BAC #stocks $GE	2 13 13 15 15	Retweet 13 Retweeted 13		Like 15 Liked 15	/bobbirebell/status/487703667819028480
@valuewalk @valuewalk @valuewalk @valuewalk @valuewalk	ValueWalk‏ @valuewalk	10 Jul 2014			Is Dow 17,000 Alarmingly High? Not Really $IBM $GS $VZ $CVX $GE $SPY $SPX http://www.valuewalk.com/2014/07/dow-jones-17000/ … via @FASTGraphspic.twitter.com/xDXGg2rTMM	3 3 1 1	Retweet 3 Retweeted 3		Like 1 Liked 1	/valuewalk/status/487214260226097152
@SeekingAlpha @SeekingAlpha @SeekingAlpha @SeekingAlpha @SeekingAlpha	Seeking Alpha‏ @SeekingAlpha	9 Jul 2014			General Electric's Plan To Take By Storm The U.S. Oil And Gas Industry Materializes http://seekingalpha.com/article/2306985-general-electrics-plan-to-take-by-storm-the-u-s-oil-and-gas-industry-materializes?source=feed_f … $GE	2 2 1 1	Retweet 2 Retweeted 2		Like 1 Liked 1	/SeekingAlpha/status/487114262251204610
@ReginaGilgan @ReginaGilgan @ReginaGilgan @ReginaGilgan @ReginaGilgan	Regina Gilgan‏ @ReginaGilgan	9 Jul 2014	#MadMoney		@jimcramer to $GE's Immelt:"Come on #MadMoney-I know u can explain the strategy-when u do I think GE goes higher, till then, $26.32 forever"	2 8 8 8 8	Retweet 8 Retweeted 8		Like 8 Liked 8	/ReginaGilgan/status/487009829710344193
@globebusiness @globebusiness @globebusiness @globebusiness @globebusiness	Report on Business‏Verified account @globebusiness	9 Jul 2014			Can General Electric clean up the oil sands? CEO Jeff Immelt wants to try http://bit.ly/1oGSKoM $TSLA $GE $SUpic.twitter.com/0Hy3gYzlQc	2 23 23 8 8	Retweet 23 Retweeted 23		Like 8 Liked 8	/globebusiness/status/486849621852168192
@the_Jeff_Jones @the_Jeff_Jones @the_Jeff_Jones @the_Jeff_Jones @the_Jeff_Jones	Jeff Jones‏Verified account @the_Jeff_Jones	8 Jul 2014	#oilsands		My interview with Jeff Immelt: GE wants to clean up oil sands, intellectual property be damned http://fw.to/0o1uXZI $GE #oilsands	2 4 4 2 2	Retweet 4 Retweeted 4		Like 2 Liked 2	/the_Jeff_Jones/status/486650853911052290
@m_cof @m_cof @m_cof @m_cof @m_cof	Michelle Coffey‏Verified account @m_cof	8 Jul 2014			The Dow Jones Industrial Average began in 1896 with 12 stocks. $GE is the only original Dow component left http://on.wsj.com/1oEa9OO	2 2 2 2	Retweet 2 Retweeted 2		Like 2 Liked 2	/m_cof/status/486517649547874305
@TheStreet @TheStreet @TheStreet @TheStreet @TheStreet	TheStreet‏Verified account @TheStreet	6 Jul 2014			$GE shows it’s not out of moves yet after Alstom bid: http://trib.al/bPlSCQx	4 4 2 2	Retweet 4 Retweeted 4		Like 2 Liked 2	/TheStreet/status/486003934885318656
@josh_7_ @josh_7_ @josh_7_ @josh_7_ @josh_7_	Joshua Martin‏ @josh_7_	6 Jul 2014	#investing,finance,news	#finance	Read my full analysis on GE: Algorithmic Prediction Is Bullish On General Electric http://dlvr.it/6Dd6DG #investing $GE #finance #news	1 3 3 7 7	Retweet 3 Retweeted 3		Like 7 Liked 7	/josh_7_/status/485705859616350209
@IKnowFirstUK @IKnowFirstUK @IKnowFirstUK @IKnowFirstUK @IKnowFirstUK	I Know First UK‏ @IKnowFirstUK	4 Jul 2014			Algorithmic Prediction Is Bullish On General Electric - General Electric $GE $aapl $goog $amzn $hd $hmc http://ow.ly/yMOJB $spy $qqq		Retweet Retweeted		Like Liked	/IKnowFirstUK/status/485081853297434625
@business @business @business @business @business	Bloomberg‏Verified account @business	3 Jul 2014			After losing Alstom bid to $GE, Siemens fights for piece of U.S. natural-gas boom: http://bloom.bg/VGcUFL	28 28 10 10	Retweet 28 Retweeted 28		Like 10 Liked 10	/business/status/484723313768677376
@michaelsantoli @michaelsantoli @michaelsantoli @michaelsantoli @michaelsantoli	Michael Santoli‏Verified account @michaelsantoli	1 Jul 2014			The folks who were applauding the $GE catch-up pop I was skeptical of 3 weeks ago need to explain its 400 bp underperformance since then.	1 1 1 1 1	Retweet 1 Retweeted 1		Like 1 Liked 1	/michaelsantoli/status/484005142891855874
@Russell_Invest @Russell_Invest @Russell_Invest @Russell_Invest @Russell_Invest	Russell Investments‏ @Russell_Invest	26 Jun 2014	#Russell3000		.@ExxonMobil @JNJNews @GE are among largest in the #Russell3000 http://ow.ly/ys8jS @NYSE: $XOM $442B; $JNJ $290B; $GE; $269B Market Cap	6 6 7 7	Retweet 6 Retweeted 6		Like 7 Liked 7	/Russell_Invest/status/482210620398653442
@profitly @profitly @profitly @profitly @profitly	Profit.ly‏Verified account @profitly	24 Jun 2014			NEW http://profit.ly/profiding feature, type in tickers like $FB $GE $BAC $GOOG into chat and click the hyperlink to see what happens :)	1 1 2 2	Retweet 1 Retweeted 1		Like 2 Liked 2	/profitly/status/481542345557438465
@codywillard @codywillard @codywillard @codywillard @codywillard	Cody Willard‏ @codywillard	24 Jun 2014			http://Scutify.com makes you a better trader. $GOOG $FB $AAPL $LNKD $YELP $GS $C $BAC $GE $C $Fpic.twitter.com/FQq2Ix9aby	2 1 1 2 2	Retweet 1 Retweeted 1		Like 2 Liked 2	/codywillard/status/481495221487022082
@business @business @business @business @business	Bloomberg‏Verified account @business	24 Jun 2014			While closing the Alstom deal, $GE's Immelt was also traveling to China and California in 100-hour work weeks: http://bloom.bg/1llap5g	16 16 4 4	Retweet 16 Retweeted 16		Like 4 Liked 4	/business/status/481446689698754561
@jimcramer @jimcramer @jimcramer @jimcramer @jimcramer	Jim Cramer‏Verified account @jimcramer	22 Jun 2014			The $GE saga caused $GE to sit out the easiest part of this rally...	12 7 7 12 12	Retweet 7 Retweeted 7		Like 12 Liked 12	/jimcramer/status/480691977345044480
@CNBC @CNBC @CNBC @CNBC @CNBC	CNBC‏Verified account @CNBC	21 Jun 2014			Board of Alstom backs proposed tie-up with $GE as shareholder deal takes shape: http://cnb.cx/1pwRu8S	16 16 4 4	Retweet 16 Retweeted 16		Like 4 Liked 4	/CNBC/status/480439389445967872
@CNBC @CNBC @CNBC @CNBC @CNBC	CNBC‏Verified account @CNBC	20 Jun 2014			BREAKING: French economic minister says French government to buy 20% stake in Alstom » http://cnb.cx/1oPcSIk • $ALO $GE	21 21 8 8	Retweet 21 Retweeted 21		Like 8 Liked 8	/CNBC/status/480014024109617152
@TweetLeni @TweetLeni @TweetLeni @TweetLeni @TweetLeni	Leni‏ @TweetLeni	16 Jun 2014	#marketingfail,genderswitch	#genderswitch	So this week $GE is running that same commercial and switched back to my Mom after switching to Dad. #marketingfail #genderswitch	1 1 1 1	Retweet 1 Retweeted 1		Like 1 Liked 1	/TweetLeni/status/478593257912664064
@MassDevice @MassDevice @MassDevice @MassDevice @MassDevice	MassDevice‏ @MassDevice	16 Jun 2014			Looks like @MedtronicCEO learned his Jack Welch lessons well from his time at $GE . $MDT, $COVpic.twitter.com/fM2YWAJ4vL	1 7 7 1 1	Retweet 7 Retweeted 7		Like 1 Liked 1	/MassDevice/status/478561931591417856
@Street_Insider @Street_Insider @Street_Insider @Street_Insider @Street_Insider	Streetinsider.com‏ @Street_Insider	11 Jun 2014			Siemens $SIEGY $SI, Mitsubishi Heavy Industries Affirm Evaluating Joint Bid for Alstom; $GE on Watch http://stks.co/t0PsY	2 2	Retweet 2 Retweeted 2		Like Liked	/Street_Insider/status/476693328139141120
@abnormalreturns @abnormalreturns @abnormalreturns @abnormalreturns @abnormalreturns	Tadas Viskanta‏ @abnormalreturns	10 Jun 2014			Tuesday links: identifying tops, surging small business optimism and the best sunscreens. http://stks.co/a0dsf $VIX $BRKB $GE $VRX $STT	1 1 1 1	Retweet 1 Retweeted 1		Like 1 Liked 1	/abnormalreturns/status/476408237773045760
@michaelsantoli @michaelsantoli @michaelsantoli @michaelsantoli @michaelsantoli	Michael Santoli‏Verified account @michaelsantoli	10 Jun 2014			Boring stocks lead a dull market higher. Is this good? Can it last? Is a $GE surge how rallies end? New column. http://yhoo.it/1s2pnBN $SPX	2 3 3 6 6	Retweet 3 Retweeted 3		Like 6 Liked 6	/michaelsantoli/status/476325324998049794
@bespokeinvest @bespokeinvest @bespokeinvest @bespokeinvest @bespokeinvest	Bespoke‏ @bespokeinvest	9 Jun 2014			Here's a list of the highest yielding S&P 500 companies going ex for the rest of June: http://www.bespokeinvest.com/thinkbig/2014/6/9/sp-500-stocks-going-ex-dividend.html … $GRMN $BBY $DE $GE $$	3 3 2 2	Retweet 3 Retweeted 3		Like 2 Liked 2	/bespokeinvest/status/476090371445772288
@CNBCFastMoney @CNBCFastMoney @CNBCFastMoney @CNBCFastMoney @CNBCFastMoney	CNBC's Fast Money‏Verified account @CNBCFastMoney	5 Jun 2014			Now on @CNBCFastMoney: @RiskReversal says $CSCO, $F, $GE could see upside in this market.	2 2 3 3	Retweet 2 Retweeted 2		Like 3 Liked 3	/CNBCFastMoney/status/474658163812491264
@BenCBanks @BenCBanks @BenCBanks @BenCBanks @BenCBanks	Ben C. Banks‏ @BenCBanks	2 Jun 2014			Here is my scan that I get almost all my trade ideas from, 737 on the list as of now: http://stks.co/t0Nzs $SPY $GE $JNJ $QCOM etc	1 5 5	Retweet Retweeted		Like 5 Liked 5	/BenCBanks/status/473455261186015232
@StockTwits @StockTwits @StockTwits @StockTwits @StockTwits	StockTwits‏Verified account @StockTwits	31 May 2014			Saturday links: a perma-bull market for pundits, and following your passions. http://stks.co/i0fe1 via @abnormalreturns $GE $THI $YUM	13 13 1 1	Retweet 13 Retweeted 13		Like 1 Liked 1	/StockTwits/status/472923604842471424
@OptionsHawk @OptionsHawk @OptionsHawk @OptionsHawk @OptionsHawk	Joe Kunkle‏ @OptionsHawk	30 May 2014			$GE - 10K JUne $27 calls buy $0.19/$0.20 - cheap upside shot w/ 118K in OI, solid chart set-up	1 4 4 6 6	Retweet 4 Retweeted 4		Like 6 Liked 6	/OptionsHawk/status/472456289587453952
@BloombergDeals @BloombergDeals @BloombergDeals @BloombergDeals @BloombergDeals	Bloomberg Deals‏Verified account @BloombergDeals	28 May 2014			France says $GE's Alstom bid is improved after pledging to create new jobs: http://bloom.bg/1ir2JsW	11 11 7 7	Retweet 11 Retweeted 11		Like 7 Liked 7	/BloombergDeals/status/471646325181005824
@valuewalk @valuewalk @valuewalk @valuewalk @valuewalk	ValueWalk‏ @valuewalk	27 May 2014			Deutsche Bank: Icahn, Loeb, Ackman Don't Know How To Run Companies In Every Industry http://stks.co/b0b5D $DB $T $IR $JD $PFE $GE	1 1 1 1 1	Retweet 1 Retweeted 1		Like 1 Liked 1	/valuewalk/status/471307338516029442
@BloombergDeals @BloombergDeals @BloombergDeals @BloombergDeals @BloombergDeals	Bloomberg Deals‏Verified account @BloombergDeals	15 May 2014			France pulls a Canada and beefs up anti-takeover law for what it considers key industries for the country: http://bloom.bg/RTvdVQ $GE $SI	18 18 6 6	Retweet 18 Retweeted 18		Like 6 Liked 6	/BloombergDeals/status/466933732663115777
@IBDinvestors @IBDinvestors @IBDinvestors @IBDinvestors @IBDinvestors	Investors.com‏Verified account @IBDinvestors	7 May 2014			Income Investor: Is GE finally out of the doghouse? http://ibdn.uz/wBiVi $GE pic.twitter.com/25Zm4VOQwR	2 2 2 2	Retweet 2 Retweeted 2		Like 2 Liked 2	/IBDinvestors/status/464245880233951232
@BloombergDeals @BloombergDeals @BloombergDeals @BloombergDeals @BloombergDeals	Bloomberg Deals‏Verified account @BloombergDeals	6 May 2014			Alstom Workers: $GE ‘Plague’ Better Than Siemens ‘Cholera’ http://bloom.bg/SwDCPB by @rocks_david & @mrosemain	4 4 2 2	Retweet 4 Retweeted 4		Like 2 Liked 2	/BloombergDeals/status/463684974726897665
@CNBC @CNBC @CNBC @CNBC @CNBC	CNBC‏Verified account @CNBC	29 Apr 2014			BREAKING: Alstom Board accepts $12+ billion $GE offer for energy assets, DJ reports.	2 39 39 13 13	Retweet 39 Retweeted 39		Like 13 Liked 13	/CNBC/status/461238868038397952
@business @business @business @business @business	Bloomberg‏Verified account @business	28 Apr 2014			$GE CEO Immelt to meet French President Hollande to defend Alstom offer from Siemens poaching: http://bloom.bg/1rwOZkw pic.twitter.com/UTuoF82uq7	1 16 16 3 3	Retweet 16 Retweeted 16		Like 3 Liked 3	/business/status/460765614777581569
@CNBCFastMoney @CNBCFastMoney @CNBCFastMoney @CNBCFastMoney @CNBCFastMoney	CNBC's Fast Money‏Verified account @CNBCFastMoney	17 Apr 2014			Stocks to own for the next 25 years http://cnb.cx/Rtfop7 $AMZN $ORCL $MSFT $SCHW $MNST $DJIA $GE $HON $BTC	7 7 7 7	Retweet 7 Retweeted 7		Like 7 Liked 7	/CNBCFastMoney/status/456922787526225921
@Lebeaucarnews @Lebeaucarnews @Lebeaucarnews @Lebeaucarnews @Lebeaucarnews	Phil LeBeau‏Verified account @Lebeaucarnews	26 Mar 2014			$GE Aviation announces new engine final assembly plant in Lafayette, In. pic.twitter.com/XoM5h6nHOA	5 5 3 3	Retweet 5 Retweeted 5		Like 3 Liked 3	/Lebeaucarnews/status/448836750224265216
@RudyHavenstein @RudyHavenstein @RudyHavenstein @RudyHavenstein @RudyHavenstein	Rudy Havenstein, Smiling Politely‏ @RudyHavenstein	20 Mar 2014			When $GE got bailed out in 2009, was that a Six Sigma process failure?	5 8 8 17 17	Retweet 8 Retweeted 8		Like 17 Liked 17	/RudyHavenstein/status/446739763203031040
@lauriehays11 @lauriehays11 @lauriehays11 @lauriehays11 @lauriehays11	Laurie Hays‏Verified account @lauriehays11	19 Mar 2014			$GE-$BABoeing Among Firms Tracking Russia Sanctions Fallout http://bloom.bg/1iAwtXl via @BloombergNews	4 4 1 1	Retweet 4 Retweeted 4		Like 1 Liked 1	/lauriehays11/status/446245070451118080
@FoxBusiness @FoxBusiness @FoxBusiness @FoxBusiness @FoxBusiness	FOX Business‏Verified account @FoxBusiness	18 Mar 2014	#innovation,GE	#GE	.@LocalMotors is bringing crowdsourced #innovation to #GE: http://bit.ly/1p7OVGV $GE via @GabrielleKarol	6 6 2 2	Retweet 6 Retweeted 6		Like 2 Liked 2	/FoxBusiness/status/445954031504998401
@bespokeinvest @bespokeinvest @bespokeinvest @bespokeinvest @bespokeinvest	Bespoke‏ @bespokeinvest	17 Mar 2014			Visa ($V) IPOd 6 years ago tomorrow. It's now the 25th largest company in the S&P 500: http://www.bespokeinvest.com/thinkbig/2014/3/17/sp-500-market-caps.html … $SPY $AAPL $GOOG $IBM $GE $$	12 12 7 7	Retweet 12 Retweeted 12		Like 7 Liked 7	/bespokeinvest/status/445717402647801857
@ACInvestorBlog @ACInvestorBlog @ACInvestorBlog @ACInvestorBlog @ACInvestorBlog	Antonio Costa‏ @ACInvestorBlog	17 Mar 2014			$GE Dow Jones Reports GE Retail Finance Unit Is Under Investigation in Two Federal Probes via Benzinga	2 2 4 4	Retweet 2 Retweeted 2		Like 4 Liked 4	/ACInvestorBlog/status/445661392402907136
@kaylatausche @kaylatausche @kaylatausche @kaylatausche @kaylatausche	Kayla Tausche‏Verified account @kaylatausche	13 Mar 2014			Have a credit card at $AMZN, $JCP, $GPS or $WMT? It's actually owned by $GE Capital - and it's going public: http://1.usa.gov/Oog64P	3 9 9 2 2	Retweet 9 Retweeted 9		Like 2 Liked 2	/kaylatausche/status/444097914789724160
@JeffImmelt @JeffImmelt @JeffImmelt @JeffImmelt @JeffImmelt	Jeff Immelt‏Verified account @JeffImmelt	12 Mar 2014			Here’s how innovations from across $GE's businesses come together for subsea oil & gas systems http://ge.com/ar2013 pic.twitter.com/ZYKyuwZc34	5 20 20 17 17	Retweet 20 Retweeted 20		Like 17 Liked 17	/JeffImmelt/status/443817493312712705
@GEAviation @GEAviation @GEAviation @GEAviation @GEAviation	GE Aviation‏Verified account @GEAviation	11 Mar 2014	#AdvMfg		$GE 2013 Annual Report: Better Engineers Born from Innovative Manufacturing http://invent.ge/1kJUaPs #AdvMfg	9 9 4 4	Retweet 9 Retweeted 9		Like 4 Liked 4	/GEAviation/status/443435216359546880
@generalelectric @generalelectric @generalelectric @generalelectric @generalelectric	General Electric‏Verified account @generalelectric	10 Mar 2014			At $GE, we push expectations & change the idea of what's possible. Learn about the progress we made in 2013: http://invent.ge/NSYrSN	16 16 10 10	Retweet 16 Retweeted 16		Like 10 Liked 10	/generalelectric/status/443114378460545024
@LouisColumbus @LouisColumbus @LouisColumbus @LouisColumbus @LouisColumbus	LouisColumbus‏ @LouisColumbus	10 Mar 2014	#BigDataSV,Analytics,EnSW	#Analytics	GE’s Industrial Internet : Competing in analytics, not machines | #BigDataSV http://siliconangle.com/blog/2014/03/10/ges-industrial-internet-competing-in-analytics-not-machines-bigdatasv/ …? #Analytics $GE #EnSW	3 3 2 2	Retweet 3 Retweeted 3		Like 2 Liked 2	/LouisColumbus/status/443070437686140928
@JeffImmelt @JeffImmelt @JeffImmelt @JeffImmelt @JeffImmelt	Jeff Immelt‏Verified account @JeffImmelt	10 Mar 2014			We just released $GE’s 2013 Annual Report. Read my letter to shareowners, here: http://GE.com/ar2013	4 58 58 34 34	Retweet 58 Retweeted 58		Like 34 Liked 34	/JeffImmelt/status/443062599488667649
@CNBC @CNBC @CNBC @CNBC @CNBC	CNBC‏Verified account @CNBC	4 Mar 2014			General Electric CEO spends entire $2.6 million bonus on company's stock: http://cnb.cx/OX9qeX • $GE	7 53 53 15 15	Retweet 53 Retweeted 53		Like 15 Liked 15	/CNBC/status/440898138950623232
@YahooFinance @YahooFinance @YahooFinance @YahooFinance @YahooFinance	Yahoo Finance‏Verified account @YahooFinance	1 Mar 2014			$GE's Tumblr is way cool... http://yahoofinance.tumblr.com/post/78210344222/generalelectric-today-were-celebrating-the …	6 6 5 5	Retweet 6 Retweeted 6		Like 5 Liked 5	/YahooFinance/status/439771370638282752
@YahooFinance @YahooFinance @YahooFinance @YahooFinance @YahooFinance	Yahoo Finance‏Verified account @YahooFinance	24 Feb 2014			GE to spend another $10 billion on energy research by 2020 http://yhoo.it/1cH3kXX $GE	14 14 8 8	Retweet 14 Retweeted 14		Like 8 Liked 8	/YahooFinance/status/437916631348805632
@HollmerMark @HollmerMark @HollmerMark @HollmerMark @HollmerMark	Mark Hollmer‏ @HollmerMark	21 Feb 2014	#Finland		GE Healthcare is freeing up room in its Helsinki offices for startup/incubator space. Cost-effective. http://www.fiercemedicaldevices.com/story/ge-healthcare-reportedly-freeing-room-finland-startupincubator-space/2014-02-21 … #Finland $GE	1 1 2 2	Retweet 1 Retweeted 1		Like 2 Liked 2	/HollmerMark/status/436887381091024896
@LaMonicaBuzz @LaMonicaBuzz @LaMonicaBuzz @LaMonicaBuzz @LaMonicaBuzz	Paul R. La Monica‏Verified account @LaMonicaBuzz	20 Feb 2014			Fun $FB fact. Only 14 companies in S&P 500 now worth more than $FB: $AAPL $XOM $GOOG $MSFT $BRK.B $JNJ $GE $WMT $WFC $CVX $JPM $PF $PFE $IBM	1 9 9 6 6	Retweet 9 Retweeted 9		Like 6 Liked 6	/LaMonicaBuzz/status/436605685766168576
@allstarcharts @allstarcharts @allstarcharts @allstarcharts @allstarcharts	J.C. Parets‏ @allstarcharts	15 Feb 2014			$GE held support from '12 uptrend line. Poised to continue 2 rally. Longs use uptrend line as a stop http://stks.co/r005z	3 3 2 2	Retweet 3 Retweeted 3		Like 2 Liked 2	/allstarcharts/status/434765961971761152
@jimcramer @jimcramer @jimcramer @jimcramer @jimcramer	Jim Cramer‏Verified account @jimcramer	14 Feb 2014			Big actionalerts name! RT @UpstateAngler: @jimcramer Just grabbed some $GE. Think it's moving to $30. Do you think it has the legs?	2 2 7 7	Retweet 2 Retweeted 2		Like 7 Liked 7	/jimcramer/status/434395079751770113
@jimcramer @jimcramer @jimcramer @jimcramer @jimcramer	Jim Cramer‏Verified account @jimcramer	13 Feb 2014			Yes, http://www.actionalertsplus.com accumulating it RT @OphirEis: @jimcramer buy $GE dip?	2 3 3 9 9	Retweet 3 Retweeted 3		Like 9 Liked 9	/jimcramer/status/433990491555004416
@jimcramer @jimcramer @jimcramer @jimcramer @jimcramer	Jim Cramer‏Verified account @jimcramer	11 Feb 2014			$COST is v-good, no need to sell RT @rpmcmilstead: @jimcramer Hi Jim, what's going on with $COST? Sell profits and buy $GE?	2 1 1 5 5	Retweet 1 Retweeted 1		Like 5 Liked 5	/jimcramer/status/433265389439836160
@jimcramer @jimcramer @jimcramer @jimcramer @jimcramer	Jim Cramer‏Verified account @jimcramer	10 Feb 2014			I like that trade RT @SignoreDago: @jimcramer Should I take my profits off the table with $cat and move them to $ge?	4 2 2 9 9	Retweet 2 Retweeted 2		Like 9 Liked 9	/jimcramer/status/433012313411817473
@HamzeiAnalytics @HamzeiAnalytics @HamzeiAnalytics @HamzeiAnalytics @HamzeiAnalytics	Fari Hamzei‏ @HamzeiAnalytics	6 Feb 2014	#premarket		What Companies Stand To Benefit From The Winter Olympics In Sochi? $DOW $GE $KO #premarket http://benzinga.com/z/4285595 via @benzinga	1 1	Retweet Retweeted		Like 1 Liked 1	/HamzeiAnalytics/status/431521140423393280
@JohnHeinzl @JohnHeinzl @JohnHeinzl @JohnHeinzl @JohnHeinzl	John Heinzl‏ @JohnHeinzl	5 Feb 2014			Five reasons dividend investors might want to check out $GE General Electric's bruised stock http://tgam.ca/DzId	5 5 3 3	Retweet 5 Retweeted 5		Like 3 Liked 3	/JohnHeinzl/status/431159489098571776
@AWastler @AWastler @AWastler @AWastler @AWastler	Allen Wastler‏Verified account @AWastler	5 Feb 2014			Top ticker lookups on http://CNBC.com yesty: $AAPL, $FB, $BAC, $JCP, $TWTR, $SPY, $GE, $GOOG	3 3 1 1	Retweet 3 Retweeted 3		Like 1 Liked 1	/AWastler/status/431056690608234496
@Stephanie_Link @Stephanie_Link @Stephanie_Link @Stephanie_Link @Stephanie_Link	Stephanie Link‏ @Stephanie_Link	3 Feb 2014			$GE continues to focus on industrial/energy assets w/ new $CVX partnership http://shar.es/QgUKD	1 5 5 3 3	Retweet 5 Retweeted 5		Like 3 Liked 3	/Stephanie_Link/status/430327340866887680
@Yield_Juicer @Yield_Juicer @Yield_Juicer @Yield_Juicer @Yield_Juicer	Jon‏ @Yield_Juicer	2 Feb 2014			I'll be picking up more $JNJ now that it's yielding 3% again. $SBUX and $GE are also on my near term buy list.	1 2 2 1 1	Retweet 2 Retweeted 2		Like 1 Liked 1	/Yield_Juicer/status/430041581169967104
@jimcramer @jimcramer @jimcramer @jimcramer @jimcramer	Jim Cramer‏Verified account @jimcramer	1 Feb 2014			Betting yes RT @brewerfan99:after $GE CC spinoff/exchange is complete and the float is reduced that will instantly lead to a higher price	4 7 7 6 6	Retweet 7 Retweeted 7		Like 6 Liked 6	/jimcramer/status/429693033224105984
@jimcramer @jimcramer @jimcramer @jimcramer @jimcramer	Jim Cramer‏Verified account @jimcramer	28 Jan 2014			I know many people here hated the $GE q but Immelt didn't: he bought 40,000 shares in the open market. Go ahead, make fun of that, too.	15 13 13 10 10	Retweet 13 Retweeted 13		Like 10 Liked 10	/jimcramer/status/428135327149334528
@jimcramer @jimcramer @jimcramer @jimcramer @jimcramer	Jim Cramer‏Verified account @jimcramer	26 Jan 2014			Correct RT @wsudave_dave: JC said $GE was one to watch as an indicator of 2014, and considers a buy. Dust will settle. Then buy	3 4 4 7 7	Retweet 4 Retweeted 4		Like 7 Liked 7	/jimcramer/status/427475058945429504
@jimcramer @jimcramer @jimcramer @jimcramer @jimcramer	Jim Cramer‏Verified account @jimcramer	25 Jan 2014			Closer reading issue; $GE not stock of year.RT @seppenation: So $GE was your stock pick of the year.And now that it's down 10% it's just ok?	8 3 3 2 2	Retweet 3 Retweeted 3		Like 2 Liked 2	/jimcramer/status/427232314985562113
@jimcramer @jimcramer @jimcramer @jimcramer @jimcramer	Jim Cramer‏Verified account @jimcramer	25 Jan 2014			Both fine; $GE q just ok. A buy RT @wmoler9: @jimcramer Jim, do you still like $GE and $INTC? Why is $GE down over 10% since start of year?	1 2 2 5 5	Retweet 2 Retweeted 2		Like 5 Liked 5	/jimcramer/status/427229501643571201
@CNBC @CNBC @CNBC @CNBC @CNBC	CNBC‏Verified account @CNBC	17 Jan 2014	#RapidRecap		Tonight's #RapidRecap: • $DJIA closes up • Only 50% beat street • $GE lower WATCH: http://instagram.com/p/jSciiINHo5/ |pic.twitter.com/YB5bYL8kW4	1 10 10 7 7	Retweet 10 Retweeted 10		Like 7 Liked 7	/CNBC/status/424321771974569984
@t3live @t3live @t3live @t3live @t3live	T3 Live‏ @t3live	17 Jan 2014			Daily Recap w/ @DarsieT3Live http://ow.ly/sHB8H Bears Win Tug-of-War on OpEx Friday $SPY $INTC $GE $AXP $V $TWTR $AAPL $MS	3 3 6 6	Retweet 3 Retweeted 3		Like 6 Liked 6	/t3live/status/424303864901537792
@jimcramer @jimcramer @jimcramer @jimcramer @jimcramer	Jim Cramer‏Verified account @jimcramer	17 Jan 2014	#earnings		RT @TheStreetTV: Cramer - wait to buy shares of General Electric for at least 48 hours http://go-tst.com/sGM6c $GE #earnings	3 5 5 3 3	Retweet 5 Retweeted 5		Like 3 Liked 3	/jimcramer/status/424214268075335680
@FoxBusiness @FoxBusiness @FoxBusiness @FoxBusiness @FoxBusiness	FOX Business‏Verified account @FoxBusiness	17 Jan 2014			ICYMI: General Electric posts stronger-than-expected 4Q sales. But $GE Capital worries weigh. http://fxn.ws/1eWSCvi via @MatthewRocco	1 2 2 1 1	Retweet 2 Retweeted 2		Like 1 Liked 1	/FoxBusiness/status/424194025151672320
@CNBC @CNBC @CNBC @CNBC @CNBC	CNBC‏Verified account @CNBC	17 Jan 2014			GE posts earnings of 53 cents a share, in line with estimates: http://cnb.cx/LoEWR4 $GE (via @EarningsCentral)	19 19 5 5	Retweet 19 Retweeted 19		Like 5 Liked 5	/CNBC/status/424142700577685504
@Street_Insider @Street_Insider @Street_Insider @Street_Insider @Street_Insider	Streetinsider.com‏ @Street_Insider	17 Jan 2014			GE $GE Q4 EPS of 53c, in-line with expectations $$ http://stks.co/c07HZ	1 1 2 2	Retweet 1 Retweeted 1		Like 2 Liked 2	/Street_Insider/status/424141903647367168
@IBDinvestors @IBDinvestors @IBDinvestors @IBDinvestors @IBDinvestors	Investors.com‏Verified account @IBDinvestors	16 Jan 2014			General Electric earnings preview http://ibdn.uz/sFo9K $GE reports Friday pic.twitter.com/2sdew1rDJ7	4 4 1 1	Retweet 4 Retweeted 4		Like 1 Liked 1	/IBDinvestors/status/424005754484699136
@MarketWatch @MarketWatch @MarketWatch @MarketWatch @MarketWatch	MarketWatch‏Verified account @MarketWatch	16 Jan 2014			Earnings season has kicked into gear. Upcoming results we're tracking this week: http://on.mktw.net/1fytq2L $GS $UNH $C $AXP $INTC $MS $GE	11 11 4 4	Retweet 11 Retweeted 11		Like 4 Liked 4	/MarketWatch/status/423765099057532928
@Convertbond @Convertbond @Convertbond @Convertbond @Convertbond	Lawrence McDonald‏ @Convertbond	14 Jan 2014			2014: money flows are coming out of $GE, $AAPL, $MO, $MSFT, $KO, $CHV all of which have underperformed S&P 500 by 250-500 basis points	1 1 1	Retweet 1 Retweeted 1		Like Liked	/Convertbond/status/423048380399775744
@IBDinvestors @IBDinvestors @IBDinvestors @IBDinvestors @IBDinvestors	Investors.com‏Verified account @IBDinvestors	6 Jan 2014			Earnings Growth Expected To Accelerate In Q4 http://ibdn.uz/skh82 $JPM $C $BAC $WFC $INTC $GE pic.twitter.com/N2GOVEQzrE	4 4 3 3	Retweet 4 Retweeted 4		Like 3 Liked 3	/IBDinvestors/status/420335961583943680
@MorningstarInc @MorningstarInc @MorningstarInc @MorningstarInc @MorningstarInc	Morningstar, Inc.‏Verified account @MorningstarInc	6 Jan 2014			GE Healthcare Pays $1.06 Billion for Thermo Fisher Units $GE http://ow.ly/sj4Ge	5 5	Retweet 5 Retweeted 5		Like Liked	/MorningstarInc/status/420329135974916098
@celltherapy @celltherapy @celltherapy @celltherapy @celltherapy	Lee Buckler‏ @celltherapy	6 Jan 2014			$GE Healthcare to buy Thermo Fisher’s HyClone cell culture, gene modulation, + magnetic beads biz for ~$1.06B http://bit.ly/1gbOrMS $TMO	4 4 2 2	Retweet 4 Retweeted 4		Like 2 Liked 2	/celltherapy/status/420242175658430464
@BloombergTV @BloombergTV @BloombergTV @BloombergTV @BloombergTV	Bloomberg TV‏Verified account @BloombergTV	6 Jan 2014	#BTV		What stocks are you watching? Here are #BTV's top stocks http://bloom.bg/1dIZE8b $GE $TEVA $EBAY $TMUS $INTC $FSLR $TWTR $MW $JOSB $JPM $SIRI	1 4 4 5 5	Retweet 4 Retweeted 4		Like 5 Liked 5	/BloombergTV/status/420233440962031617
@FoxBusiness @FoxBusiness @FoxBusiness @FoxBusiness @FoxBusiness	FOX Business‏Verified account @FoxBusiness	6 Jan 2014	#GE		#GE boosts life sciences biz by scooping up 3 Thermo Fisher Scientific divisions for $1.06B http://fxn.ws/1a0tf8L $GE $TMO via @MattEgan5	2 2	Retweet 2 Retweeted 2		Like Liked	/FoxBusiness/status/420227353978359808
@SeekingAlpha @SeekingAlpha @SeekingAlpha @SeekingAlpha @SeekingAlpha	Seeking Alpha‏ @SeekingAlpha	6 Jan 2014			Having A Pension Allows Greater Flexibility With Dividend Growth Stock Selection http://seekingalpha.com/article/1928861-Having-A-Pension-Allows-Greater-Flexibility-With-Dividend-Growth-Stock-Selection?source=feed_f … $GE $MFI	2 2	Retweet Retweeted		Like 2 Liked 2	/SeekingAlpha/status/420096076939411456
@DeweyKnows @DeweyKnows @DeweyKnows @DeweyKnows @DeweyKnows	Jeff Gargiulo Jr.‏ @DeweyKnows	4 Jan 2014			Looking at Industrials - $UTX $GE - Ford $F looks prime to go higher here as well…take a look -pic.twitter.com/Agib37CXCe	2 2	Retweet 2 Retweeted 2		Like Liked	/DeweyKnows/status/419618246095298561
@peterepstein2 @peterepstein2 @peterepstein2 @peterepstein2 @peterepstein2	Peter Epstein, MBA‏ @peterepstein2	3 Jan 2014	#water		Nanostruck Technologies - Small Cap Water Remediation Play to Watch! #water $NSKTF $NSK $WTS $GE $CCC http://www.au-wire.com/canadian-nanotechnology-company-nanostruck-technologies-makes-waves-in-clean-water-industry/ …	2 2 1 1	Retweet 2 Retweeted 2		Like 1 Liked 1	/peterepstein2/status/419203925019881472
@CashBauer @CashBauer @CashBauer @CashBauer @CashBauer	Cash Bauer‏ @CashBauer	3 Jan 2014	#CashPie		My biggest holdings moving into 2014 are $GE (Stalwart Beast), $AAPL (Tech Giant), $TSLA (Growth) and $VTG (Risk) #CashPie	1 1	Retweet Retweeted		Like 1 Liked 1	/CashBauer/status/419195031707078657
@FoxBusiness @FoxBusiness @FoxBusiness @FoxBusiness @FoxBusiness	FOX Business‏Verified account @FoxBusiness	3 Jan 2014	#GE		#GE suffers downgrade from Oppenheimer, which says the company is stuck in ‘transitional period’ http://fxn.ws/1i1YXaK $GE via @JBooton	1 3 3 2 2	Retweet 3 Retweeted 3		Like 2 Liked 2	/FoxBusiness/status/419152297156165632
@TBPInvictus @TBPInvictus @TBPInvictus @TBPInvictus @TBPInvictus	Invictus‏ @TBPInvictus	3 Jan 2014			Your 2014 Dogs of the Dow: $CSCO, $CVX, $GE, $INTC, $MCD, $MRK, $MSFT, $PFE, $T & $VZ.	3 3	Retweet Retweeted		Like 3 Liked 3	/TBPInvictus/status/419128208517120000
@davidspeltier @davidspeltier @davidspeltier @davidspeltier @davidspeltier	david peltier‏ @davidspeltier	3 Jan 2014			Analysts' Actions: $GE $JOY $MU $S $SIRI http://www.thestreet.com/story/12201405/1/analysts-actions-ge-joy-mu-s-siri.html … via @TheStreet	1 1	Retweet 1 Retweeted 1		Like Liked	/davidspeltier/status/419105635762855936
@theflynews @theflynews @theflynews @theflynews @theflynews	The Fly‏ @theflynews	3 Jan 2014			$GE General Electric downgraded to Perform from Outperform at Oppenheimer: Full Story http://bit.ly/19R3z1k	1 1	Retweet Retweeted		Like 1 Liked 1	/theflynews/status/419055825999499264
@theflynews @theflynews @theflynews @theflynews @theflynews	The Fly‏ @theflynews	2 Jan 2014			$GE General Electric awarded $572.5M government contract: Full Story http://bit.ly/19MZRCL	1 1	Retweet Retweeted		Like 1 Liked 1	/theflynews/status/418877311325204480
@Bidnessetc @Bidnessetc @Bidnessetc @Bidnessetc @Bidnessetc	Bidness Etc‏ @Bidnessetc	2 Jan 2014			5 Fictional Corporations and Their Real-Life Equivalents – Part 1 http://bit.ly/Kn4b5f $GE $LMT $TKA $XOM	1 1 1 1	Retweet 1 Retweeted 1		Like 1 Liked 1	/Bidnessetc/status/418870854533931009
@KeithMcCullough @KeithMcCullough @KeithMcCullough @KeithMcCullough @KeithMcCullough	Keith McCullough‏Verified account @KeithMcCullough	2 Jan 2014			$GE is another one i need to buy back on the signal - not yet	3 3 3 3	Retweet 3 Retweeted 3		Like 3 Liked 3	/KeithMcCullough/status/418845748810092544
@theflynews @theflynews @theflynews @theflynews @theflynews	The Fly‏ @theflynews	2 Jan 2014			$GE General Electric breaks support, levels to watch: Full Story http://bit.ly/1kc6MiS	1 1 2 2	Retweet 1 Retweeted 1		Like 2 Liked 2	/theflynews/status/418824557063970817
@ctymkiw @ctymkiw @ctymkiw @ctymkiw @ctymkiw	Catherine Tymkiw‏Verified account @ctymkiw	2 Jan 2014			Cisco, GE and Exxon are dragging down the Dow on the 1st trading day of 2014. But gold prices are off to a bright start! $CSCO $GE $XOM $GLD	1 1	Retweet 1 Retweeted 1		Like Liked	/ctymkiw/status/418786331959894017
@Benzinga @Benzinga @Benzinga @Benzinga @Benzinga	Benzinga.com‏Verified account @Benzinga	2 Jan 2014	#PreMarket		#PreMarket Primer for 1/2: Asia Struggling To Get Back... $LNDC $GE $JPMhttp://benzinga.com/z/4188121	2 2 1 1	Retweet 2 Retweeted 2		Like 1 Liked 1	/Benzinga/status/418724140816666624
@RynoTrader @RynoTrader @RynoTrader @RynoTrader @RynoTrader	RynoTrader‏ @RynoTrader	1 Jan 2014			So $VNTV $VLO $LUV $BEAT $ANR $CRM $CLGX $ONVO $VJET $GE made the cut and stay on watchlist. Going through scans for new additions now.	1 1	Retweet Retweeted		Like 1 Liked 1	/RynoTrader/status/418499035050151937
@RynoTrader @RynoTrader @RynoTrader @RynoTrader @RynoTrader	RynoTrader‏ @RynoTrader	1 Jan 2014			$GE had a nice close and continues to make new highs with MACD support https://www.tradingview.com/x/HParrzAY/		Retweet Retweeted		Like Liked	/RynoTrader/status/418493170351996928
@DozenStocks @DozenStocks @DozenStocks @DozenStocks @DozenStocks	12Stocks.com 🇺🇸‏ @DozenStocks	1 Jan 2014	#Stocks		Dow #Stocks Trend $AXP $UTX $CSCO $KO $HD $DIS $V $IBM $DD $INTC $JPM $UNH $TRV $MRK $MMM $GE $GS $MSFT $CAT @ http://12Stocks.com/dow		Retweet Retweeted		Like Liked	/DozenStocks/status/418486435251884032
@stockcharts247 @stockcharts247 @stockcharts247 @stockcharts247 @stockcharts247	Stock Charts‏ @stockcharts247	1 Jan 2014			GE Stock Chart and Technical Analysis - Wed, Jan 1st, 2014 $GE Period Moving Average Price Change Percen http://investorshangout.com/post/1141912/GE-Stock-Chart-and-Technical-Analysis-Wed-Jan-1st- …		Retweet Retweeted		Like Liked	/stockcharts247/status/418448863968911360
@stock_forums @stock_forums @stock_forums @stock_forums @stock_forums	Stock Forums‏ @stock_forums	1 Jan 2014			Happy New Year $GE Investors! Click Here: http://bit.ly/1cIxry3 To Start The New Year On Investors Hangout! $CMSB $STSA $BIOS $GTIM		Retweet Retweeted		Like Liked	/stock_forums/status/418443934667251712
@glubb234 @glubb234 @glubb234 @glubb234 @glubb234	glubb234‏ @glubb234	1 Jan 2014	#stock,stocks,stockaction	#stocks	$GE - Ex-military personnel rise to the entrepreneurial challenge -> http://stock-news.net/191107 #stock #stocks #stockaction		Retweet Retweeted		Like Liked	/glubb234/status/418431797941522432
@Bidnessetc @Bidnessetc @Bidnessetc @Bidnessetc @Bidnessetc	Bidness Etc‏ @Bidnessetc	1 Jan 2014			@generalelectric Weakening yen will enable Japanese competitors to capture $GE market share in power and healthcare | http://bit.ly/1bmUo57		Retweet Retweeted		Like Liked	/Bidnessetc/status/418424635600805888
@stockwire24 @stockwire24 @stockwire24 @stockwire24 @stockwire24	Stock Wire‏ @stockwire24	1 Jan 2014			General Electric Company : MILITARY Component Turbine Support Sought by ... $GE http://bit.ly/1clJFM2		Retweet Retweeted		Like Liked	/stockwire24/status/418384279450947585
@stockwire24 @stockwire24 @stockwire24 @stockwire24 @stockwire24	Stock Wire‏ @stockwire24	1 Jan 2014			Options Check-Up: General Electric Company, Cisco Systems, Inc., and ... $GE http://bit.ly/1itIS0l		Retweet Retweeted		Like Liked	/stockwire24/status/418372967119474688
@desert_drifter @desert_drifter @desert_drifter @desert_drifter @desert_drifter	desert drifter‏ @desert_drifter	31 Dec 2013			$XLI http://rt6.t.prorealtime.com/ProRealTimeNew/display_chartimage.phtml?name=99dpv3vne7niqk9guinx5pfnt&type=png&purpose=share_twitter … < This move and $GE isn't even close to '07 highs. $GE plays catch up?		Retweet Retweeted		Like Liked	/desert_drifter/status/418206644007215104
@glubb234 @glubb234 @glubb234 @glubb234 @glubb234	glubb234‏ @glubb234	31 Dec 2013	#stock,stocks,stockaction	#stocks	$GE - Your first trade for Thursday -> http://stock-news.net/190701 #stock #stocks #stockaction		Retweet Retweeted		Like Liked	/glubb234/status/418205287007674369
@glubb234 @glubb234 @glubb234 @glubb234 @glubb234	glubb234‏ @glubb234	31 Dec 2013	#stock,stocks,stockaction	#stocks	$GE - Pentagon Awards $582 Million in Defense Contracts Tuesday -> http://stock-news.net/190700 #stock #stocks #stockaction		Retweet Retweeted		Like Liked	/glubb234/status/418205192627429376
@CNBCFastMoney @CNBCFastMoney @CNBCFastMoney @CNBCFastMoney @CNBCFastMoney	CNBC's Fast Money‏Verified account @CNBCFastMoney	31 Dec 2013			Your first trade for 2014 http://cnb.cx/1cV6NUq $PSX $GE $USO $AAPL @guyadami @timseymour @briankellybk	2 3 3	Retweet 3 Retweeted 3		Like Liked	/CNBCFastMoney/status/418195842340618240
@stockwire24 @stockwire24 @stockwire24 @stockwire24 @stockwire24	Stock Wire‏ @stockwire24	31 Dec 2013			General Electric Company : U.S. Patents Awarded to Inventors in South Carolina ... $GE http://bit.ly/1cGRg8Y		Retweet Retweeted		Like Liked	/stockwire24/status/418195302852861952
@glubb234 @glubb234 @glubb234 @glubb234 @glubb234	glubb234‏ @glubb234	31 Dec 2013	#stock,stocks,stockaction	#stocks	$GE - [video] First trade of the New Year -> http://stock-news.net/190638 #stock #stocks #stockaction		Retweet Retweeted		Like Liked	/glubb234/status/418175125490790400
@DozenStocks @DozenStocks @DozenStocks @DozenStocks @DozenStocks	12Stocks.com 🇺🇸‏ @DozenStocks	31 Dec 2013	#Stocks		Dow #Stocks Trend $AXP $UTX $CSCO $KO $HD $DIS $V $IBM $DD $INTC $JPM $UNH $TRV $MRK $MMM $GE $GS $MSFT $CAT @ http://12Stocks.com/dow		Retweet Retweeted		Like Liked	/DozenStocks/status/418169902613008384
